# Supplementary material for: Reconstruction of the ancestral metazoan genome reveals an increase in genomic novelty
Source: Nat Commun. 2018 Apr 30;9:1730. doi: 10.1038/s41467-018-04136-5 (PMC5928047; doi:10.1038/s41467-018-04136-5)
Supplement: Supplementary file 4 — Supplementary Data 1 [file 41467_2018_4136_MOESM4_ESM.xlsx]

## Sheet: Genome sources
Group		Species	4 letter code	BUSCO			Genome Project Web
				Complete genes	Fragmented genes	Missing genes
Viridiplantae	Chlorophyta (green algae)	Chlamydomonas reinhardtii	Crei	0.861	0.099	0.04	http://genome.jgi-psf.org/Chlre3/Chlre3.download.ftp.html
	Bryophyta (moss)	Physcomitrella patens	Ppat	0.974	0.017	0.009	http://genome.jgi-psf.org/Phypa1_1/Phypa1_1.download.ftp.html
	Lycophyta	Selaginella moellendorffii	Smoe	0.957	0.026	0.017	http://genome.jgi-psf.org/Selmo1/Selmo1.download.ftp.html
	Angiosperm	Amborella trichopoda	Atri	0.944	0.05	0.006	http://amborella.huck.psu.edu/data
	Angiosperm eudicot	Arabidopsis thaliana	Atha	0.99	0.007	0.003	http://arabidopsis.org/download/index.jsp
Haptophyta	Coccolithophora	Emiliana huxleyii	Ehux	0.742	0.155	0.103	http://genome.jgi-psf.org/Emihu1/Emihu1.download.ftp.html
Rhizaria	Cercozoa, Chlorarachnea	Bigelowiella natans	Bnat	0.868	0.053	0.079	http://genome.jgi.doe.gov/Bigna1/Bigna1.download.ftp.html
	Foraminifera	Reticulomyxa filosa	Rfil	0.571	0.218	0.211	http://www.ncbi.nlm.nih.gov/protein?term=wgsm_569442245[prop]
Apusozoans	Apusomonanida	Thecamonas trahens ATCC 50062	Ttra	0.845	0.046	0.109	http://www.broadinstitute.org/annotation/genome/multicellularity_project/MultiDownloads.html
Holomycota	Nucleariidae	Fonticula alba	Falb	0.805	0.099	0.096	http://www.broadinstitute.org/annotation/genome/multicellularity_project/MultiDownloads.html
	Fungi; Chytridiomycota	Spizellomyces punctatus	Spun	0.951	0.023	0.026	http://www.broadinstitute.org/annotation/genome/multicellularity_project/MultiDownloads.html
	Fungi; Blastocladiomycota	Allomyces macrogynus	Amac	0.964	0.007	0.029	http://www.broadinstitute.org/annotation/genome/multicellularity_project/MultiDownloads.html
	Fungi; Ascomycota	Saccharomyces cerevisiae	Scer	0.95	0.003	0.047	ENSEMBL_build75: http://feb2014.archive.ensembl.org/index.html
Ichthyosporea		Sphaeroforma arctica	Sarc	0.545	0.323	0.132	http://www.broadinstitute.org/annotation/genome/multicellularity_project/MultiDownloads.html
		Creolimax fragrantissima	Cfra	0.822	0.076	0.102	Kindly provided by Dr Iñaki Ruiz-Trillo (Institute de Biologia Evolutiva, Barcelona, Spain)
Filasterea		Capsaspora owczarzaki	Cowc	0.947	0.01	0.043	http://www.broadinstitute.org/annotation/genome/multicellularity_project/MultiDownloads.html
Choanoflagellata		Monosiga brevicollis	Mbre	0.829	0.076	0.095	http://genome.jgi-psf.org/Monbr1/Monbr1.download.ftp.html
		Salpingoeca rosetta	Sros	0.888	0.053	0.059	http://www.broadinstitute.org/annotation/genome/multicellularity_project/MultiDownloads.html
Non-bilaterian metazoans
Porifera	Demospongiae	Amphimedon queenslandica	Aque	0.95	0.033	0.017	https://metazome.jgi.doe.gov/pz/portal.html#!bulk?org=Org_Aqueenslandica_er
	Homoscleromorpha	Oscarella carmela (incomplete?)	Ocar	0.532	0.178	0.29	http://compagen.zoologie.uni-kiel.de/datasets.html
Ctenophora	Tentaculata Lobata	Mnemiopsys leidyi	Mley	0.875	0.066	0.059	http://research.nhgri.nih.gov/mnemiopsis/
	Tentaculata Cydippida	Pleurobrachia bachei	Pbac	0.643	0.149	0.208	http://moroz.hpc.ufl.edu/genomes/public/
Placozoa		Trichoplax adhaerens	Tadh	0.967	0.017	0.016	http://genome.jgi-psf.org/Triad1/Triad1.download.ftp.html
Cnidaria	Anthozoa Actiniaria	Nematostella vectensis	Nvec	0.541	0.277	0.182	http://nematostella.bu.edu/stellabase/assembly/
	Anthozoa Scleractinia	Acropora digitifera	Adig	0.541	0.267	0.192	http://marinegenomics.oist.jp/coral/viewer/download?project_id=3
	Medusozoa/Hydrozoa Leptolinae	Hydra magnipapillata	Hmag	0.802	0.158	0.04	http://hydrazome.metazome.net/cgi-bin/gbrowse/hydra/
Lophotrochozoa
Platyhelminthes	Monogenea	Gyrodactylus salaris	Gsal	0.829	0.096	0.075	http://invitro.titan.uio.no/gyrodactylus/downloads.html
	Trematoda Digenea	Schistosoma japonicum	Sjap	0.875	0.086	0.039	http://www.genedb.org/
	Trematoda Digenea	Schistosoma mansoni	Sman	0.895	0.076	0.029	http://www.genedb.org/
	Eucestoda Cyclophyllidea	Echinococcus granulosus	Egra	0.921	0.036	0.043	http://www.genedb.org/
	Eucestoda Cyclophyllidea	Echinococcus multilocularis	Emul	0.901	0.04	0.059	http://www.genedb.org/
	Eucestoda Cyclophyllidea	Hymenolepis microstoma	Hmic	0.786	0.046	0.168	http://www.genedb.org/
Rotifera	Bdelloidea	Adineta vaga	Avag	0.97	0.013	0.017	http://www.genoscope.cns.fr/adineta/data/
Mollusca	Bivalvia	Crassostrea gigas	Cgig	0.819	0.053	0.128	ENSEMBL_Metazoa: http://oct2017-metazoa.ensembl.org/index.html
	Bivalvia	Pinctada fucata	Pfuc	0.387	0.422	0.191	http://marinegenomics.oist.jp/pearl/viewer/download?project_id=20
	Gastropoda Patellogastropoda	Lottia gigantea	Lgig	0.974	0.003	0.023	http://genome.jgi-psf.org/Lotgi1/Lotgi1.download.ftp.html
Annelida	Polychaeta Scolecidae	Capitella teleta	Ctel	0.973	0.017	0.01	http://genome.jgi-psf.org/Capca1/Capca1.download.ftp.html
	Hirudinea	Helobdella robusta	Hrob	0.964	0.03	0.006	http://genome.jgi-psf.org/Helro1/Helro1.download.ftp.html
Ecdysozoa
Nematoda	Enoplea; Trichocephalida	Trichinella spiralis	Tspi	0.802	0.073	0.125	http://genome.wustl.edu/genomes/view/trichinella_spiralis/
	Enoplea; Mermithida	Romanomermis culicivorax	Rcul	0.766	0.205	0.029	http://nematodes.org/genomes/romanomermis_culicivorax/
	Chromadorea; Rhabditida	Caenorhabditis elegans	Cele	0.957	0.03	0.013	ENSEMBL_Metazoa_Genes_22 (Caenorhabditis elegans genes (WBcel235 (WS240)))
	Chromadorea; Spirurida	Brugia malayi	Bmal	0.917	0.046	0.037	http://www.sanger.ac.uk/Projects/B_malayi/
Arthropoda	Myriapoda	Strigamia maritima	Smar	0.921	0.02	0.059	http://metazoa.ensembl.org/Strigamia_maritima/Info/Annotation/#genebuild
	Chelicerata	Ixodes scapularis (tick)	Isca	0.788	0.119	0.093	http://extension.entm.purdue.edu/igp/
	Chelicerata	Stegodyphus mimosarum (spider)	Smim	0.811	0.152	0.037	http://www.nature.com/ncomms/2014/140506/ncomms4765/extref/ncomms4765-s7.txt
	Chelicerata	Mesobuthus martensii (scorpion)	Mmar	0.257	0.366	0.377	http://lifecenter.sgst.cn/main/en/scorpion.jsp
	Crustacea	Daphnia pulex	Dpul	0.977	0	0.023	http://genome.jgi-psf.org/Dappu1/Dappu1.download.ftp.html
	Hexapoda	Zootermopsis nevadensis	Znev	0.993	0.007	0	http://termitegenome.org/?q=consortium_datasets
	Hexapoda	Tribolium castaneum (beetle)	Tcas	0.957	0.017	0.026	http://www.hgsc.bcm.tmc.edu/project-species-i-Tribolium%20castaneum.hgsc?pageLocation=Tribolium%20castaneum
	Hexapoda	Drosophila melanogaster	Dmel	0.984	0.01	0.006	ENSEMBL_Metazoa: http://oct2017-metazoa.ensembl.org/index.html
Deuterostomia
Hemichordata	Enteropneusta	Saccoglossus kowalevskii	Skow	0.967	0.013	0.02	https://www.hgsc.bcm.edu/other-invertebrates/acorn-worm-genome-project
Echinodermata	Echinoidea	Strongylocentrotus purpuratus	Spur	0.931	0.066	0.003	ENSEMBL_Metazoa: http://oct2017-metazoa.ensembl.org/index.html
Chordata	Cephalochordata	Branchiostoma floridae	Bflo	0.94	0.026	0.034	http://genome.jgi-psf.org/Brafl1/Brafl1.download.ftp.html
	Ascidiacea	Ciona intestinalis	Cint	0.806	0.03	0.164	http://genome.jgi-psf.org/Cioin2/Cioin2.download.ftp.html
	Ascidiacea	Ciona savignyi	Csav	0.795	0.046	0.159	ftp://ftp.ensembl.org/pub/release-59/fasta/ciona_savignyi/pep/
	Ascidiacea	Botryllus schlosseri	Bsch	0.667	0.142	0.191	http://botryllus.stanford.edu/botryllusgenome/
	Appendicularia	Oikopleura dioica	Odio	0.878	0.092	0.03	http://www.genoscope.cns.fr/externe/GenomeBrowser/Oikopleura/
	Vertebrata	Danio rerio	Drer	0.918	0.056	0.026	ENSEMBL_build75: http://feb2014.archive.ensembl.org/index.html
	Vertebrata	Xenopus (Silurana) tropicalis	Xtro	0.944	0.023	0.033	http://genome.jgi-psf.org/Xentr4/Xentr4.download.ftp.html
	Vertebrata	Gallus gallus	Ggal	0.895	0.026	0.079	http://genome.wustl.edu/genomes/view/gallus_gallus/#sequences_maps
	Vertebrata	Anolis carolinensis	Acar	0.891	0.033	0.076	http://www.broadinstitute.org/models/anole
	Vertebrata	Homo sapiens	Hsap	0.997	0.003	0	ENSEMBL_build75: http://feb2014.archive.ensembl.org/index.html
