# Supplementary material for: Reconstruction of the ancestral metazoan genome reveals an increase in genomic novelty
Source: Nat Commun. 2018 Apr 30;9:1730. doi: 10.1038/s41467-018-04136-5 (PMC5928047; doi:10.1038/s41467-018-04136-5)
Supplement: Supplementary file 5 — Supplementary Data 2 [file 41467_2018_4136_MOESM5_ESM.xlsx]

## Sheet: HG categories definiti
Type of HG	Definition	Phylogeny sensitive	Present in older LCA	Present in younger LCA	Examples
Ancestral	Genes present in at least one genome of the earliest-splitting lineage of the clade and at least one genome of the other lineages in the clade.	Yes, sensitive to first-splitting lineage in the ingroup	Some	Some	Ubiquitin conjugating enzyme E2D is part of the ancestral-loose complement of the LCA of Metazoa. It may also be found in the ancestral-loose complement of some of the older LCA, such as the Opisthokonta. It may also be found in the ancestral-loose complement of some the younger LCA, such as the Bilateria.
Ancestral Core	Genes present in all the members of the clade, or only missing in a single representative.	No	Some	All	The homology group containing the genes lethal giant larvaeis part of the ancestral-loose complement of the LCA of Metazoa. It may also be found in the ancestral-loose complement of some of the older LCA of the Opisthokonta. It is found in all the ancestral-loose complements of all the younger LCA, such as the Bilateria.
Novel	Genes present in at least one genome of the earliest-splitting lineage of the clade and at least one genome of the other lineages in the clade, and absent in all the outgroups.	Yes, sensitive to first-splitting lineage in the ingroup	None	None in younger/older novel LCAs. Some may be present in younger ancestral complements.	The homology group containing the BMP genes is part of the novel-loose complement of the LCA of Metazoa. It is not found in any the complements (ancestral or novel) of the older LCA s, such as the Opisthokonta. It may also be found in the ancestral-loose complements of some younger LCAs, such as the Bilateria.
Novel Core	Genes present in all the members of the clade, or only missing in a single representative, and absent in all the outgroups.	No	None	None in younger/older novel LCAs. All will be present in younger ancestral complements.	The homology group containing the NK class of homeobox genes is part of the novel-strict complement of the LCA of Metazoa. It is not found in any complements (ancestral or novel) of older LCA, such as Opisthokonta. It is not found in any novel complement of younger LCAs, such as the Bilateria. It is found in all the ancestral complements of younger LCAs, such as the Bilateria.
Lost	Genes absent in all the members of the clade, present in at least one representative of the inmediate sister-group and at least in one representative of the other outgroups.	Yes, sensitive to inmediate sister-group lineage to the ingroup	Not applicable	Not applicable	The homology group containing the enzyme initiator tRNA phosphoribosyl transferase is found in all the non-metazoan eukaryotic genomes sampled (with the exception of Capsaspora owckarzaki).
