# Supplementary material for: Reconstruction of the ancestral metazoan genome reveals an increase in genomic novelty
Source: Nat Commun. 2018 Apr 30;9:1730. doi: 10.1038/s41467-018-04136-5 (PMC5928047; doi:10.1038/s41467-018-04136-5)
Supplement: Supplementary file 6 — Supplementary Data 3 [file 41467_2018_4136_MOESM6_ESM.xlsx]

## Sheet: HG categories in LCA
Type of HG	Opisthokonta	Holozoa	Node 1 (Filasterea + Node 2)	Node 2 (Choanoflagellata + Metazoa)	Metazoa (Porifera first)	Metazoa (Ctenophora first)	Eumetazoa (Ctenophora-first)	Eumetazoa (Placozoa-first)	Planulozoa (Cnidaria + Bilateria)	Bilateria
Ancestral	4860	3878	4182	4883	6331	4929	4910	5233	8433	9377
Ancestral Core	539	672	761	795	922		1013		1201	1232
Novel	738	389	340	399	1189	782	494	410	1655	1580
Novel Core	4	5	4	4	25		3		1	0
Lost	196	347	420	297	503		263/105*		72/128**	520
*First value corresponds to HG losses in Eumetazoa if sponges are considered first-splitting animals, the second number if ctenophorans are first-splitting animals.
**First value corresponds to HG losses in Planulozoa if placozoans are considered their sister-group to planulozoans, the second number if ctenophorans are planulozoans sister-group.
