# Supplementary material for: Reconstruction of the ancestral metazoan genome reveals an increase in genomic novelty
Source: Nat Commun. 2018 Apr 30;9:1730. doi: 10.1038/s41467-018-04136-5 (PMC5928047; doi:10.1038/s41467-018-04136-5)
Supplement: Supplementary file 7 — Supplementary Data 4 [file 41467_2018_4136_MOESM7_ESM.xlsx]

## Sheet: GO Ancestral HG
Ancestral HG	Opisthokonta		Holozoa		Node 1 (Filasterea + Node 2)		Node 2 (Choanoflagellata + Metazoa)		Metazoa (Porifera-first)		Metazoa (Ctenophora- first)		Eumetazoa (Ctenophora-first)		Eumetazoa (Placozoa-first)		Planulozoa (Cnidaria + Bilateria)		Bilateria			Drosophila melanogaster (complete genome)		Homo sapiens (complete genome)
Number of homology groups (HG)	4860		3878		4182		4883		6331		4929		4910		5233		8433		9377			7618		9451
Number of modern fruit fly genes in all the HG	6433		5908		6250		6613		8270		7487		7487		7915		8932		9516			13791		21974
Number of function hits in Panther Gene Ontology	6235		5874		6061		6383		7955		7208		7079		7618		8585		9141			13035		18749
Protein Class	#	%	#	%	#	%	#	%	#	%	#	%	#	%	#	%	#	%	#	%		#	%	#	%
nucleic acid binding (PC00171)	1005	18.1375	951	18.1662	1012	19.2762	981	18.1835	1175	16.5703	1109	17.0773	1109	17.0773	1149	16.813	1225	16.4363	1260	16.3615		1311	15.8602	2206	14.4023
hydrolase (PC00121)	909	16.405	829	15.8357	677	12.8952	741	13.7349	994	14.0178	943	14.5211	943	14.5211	1006	14.7205	1086	14.5713	1104	14.3358		1123	13.5858	1423	9.29033
transferase (PC00220)	510	9.20411	493	9.41738	531	10.1143	561	10.3985	618	8.71527	542	8.34617	542	8.34617	594	8.69183	629	8.43955	641	8.32359		654	7.91193	1128	7.36437
oxidoreductase (PC00176)	406	7.3272	382	7.29704	410	7.80952	460	8.52641	538	7.58708	399	6.14413	399	6.14413	472	6.90664	536	7.19173	568	7.37567		574	6.94411	580	3.78664
transporter (PC00227)	335	6.04584	366	6.9914	373	7.10476	404	7.48842	512	7.22042	473	7.28365	473	7.28365	452	6.61399	544	7.29907	560	7.27178		617	7.46431	895	5.84318
enzyme modulator (PC00095)	416	7.50767	391	7.46896	365	6.95238	389	7.21038	507	7.14991	499	7.68402	499	7.68402	499	7.30173	546	7.32591	553	7.18089		591	7.14977	1295	8.45466
transcription factor (PC00218)	288	5.19762	264	5.04298	281	5.35238	247	4.57831	409	5.76787	400	6.15953	400	6.15953	395	5.77992	437	5.86341	470	6.1031		505	6.10936	1382	9.02265
receptor (PC00197)	207	3.73579	185	3.53391	166	3.1619	155	2.87303	335	4.7243	354	5.45119	354	5.45119	358	5.23851	370	4.96444	388	5.03831		540	6.53278	1045	6.82248
cytoskeletal protein (PC00085)	235	4.24111	193	3.68672	230	4.38095	244	4.52271	290	4.08969	248	3.81891	248	3.81891	273	3.99473	298	3.99839	307	3.9865		327	3.95596	734	4.79206
signaling molecule (PC00207)	180	3.24851	130	2.48329	115	2.19048	95	1.76089	273	3.84995	234	3.60333	234	3.60333	269	3.9362	284	3.81055	299	3.88261		356	4.3068	1018	6.64621
ligase (PC00142)	193	3.48313	183	3.4957	191	3.6381	204	3.78128	224	3.15893	198	3.04897	198	3.04897	212	3.10214	226	3.03234	234	3.03857		238	2.87926	354	2.31116
calcium-binding protein (PC00060)	216	3.89821	216	4.12607	141	2.68571	145	2.68767	227	3.20124	225	3.46474	225	3.46474	228	3.33626	229	3.07259	232	3.0126		235	2.84297	377	2.46132
transfer/carrier protein (PC00219)	130	2.34615	159	3.03725	185	3.52381	178	3.29935	212	2.98971	184	2.83338	184	2.83338	166	2.42903	217	2.91158	223	2.89573		234	2.83087	352	2.2981
membrane traffic protein (PC00150)	109	1.96715	105	2.00573	111	2.11429	112	2.076	127	1.791	121	1.86326	121	1.86326	122	1.78519	126	1.69059	132	1.71406		141	1.70578	360	2.35033
extracellular matrix protein (PC00102)	36	0.649702	67	1.27985	73	1.39048	94	1.74235	126	1.7769	106	1.63228	106	1.63228	124	1.81446	127	1.70401	128	1.66212		137	1.65739	351	2.29157
lyase (PC00144)	119	2.14763	106	2.02483	100	1.90476	84	1.557	122	1.72049	112	1.72467	112	1.72467	118	1.72666	128	1.71743	131	1.70108		132	1.5969	144	0.940132
isomerase (PC00135)	72	1.2994	70	1.33715	100	1.90476	82	1.51993	108	1.52306	73	1.12411	73	1.12411	103	1.50717	110	1.47592	111	1.44137		114	1.37914	145	0.946661
chaperone (PC00072)	67	1.20917	66	1.26074	67	1.27619	72	1.33457	84	1.1846	72	1.10872	72	1.10872	75	1.09745	89	1.19415	90	1.16868		94	1.13719	167	1.09029
cell adhesion molecule (PC00069)	43	0.776033	19	0.362942	57	1.08571	58	1.07507	93	1.31152	91	1.40129	91	1.40129	91	1.33158	97	1.30149	103	1.33749		125	1.51222	457	2.98361
defense/immunity protein (PC00090)	13	0.234615	18	0.34384	15	0.285714	33	0.611677	43	0.606402	41	0.631352	41	0.631352	39	0.570676	46	0.617201	52	0.675237		93	1.12509	515	3.36228
cell junction protein (PC00070)	19	0.342898	20	0.382044	21	0.4	24	0.444856	26	0.366662	25	0.384971	25	0.384971	23	0.336553	28	0.375688	33	0.428516		41	0.496008	132	0.861788
transmembrane receptor regulatory/adaptor protein (PC00226)	17	0.306804	18	0.34384	18	0.342857	17	0.315107	21	0.29615	20	0.307977	20	0.307977	21	0.307287	22	0.295183	23	0.298663		41	0.496008	65	0.424365
structural protein (PC00211)	12	0.216567	3	0.0573066	10	0.190476	12	0.222428	15	0.211536	14	0.215584	14	0.215584	11	0.16096	17	0.228096	17	0.220751		24	0.290346	159	1.03806
storage protein (PC00210)	4	0.0721891	1	0.0191022	1	0.0190476	3	0.055607	11	0.155126	10	0.153988	10	0.153988	34	0.497512	35	0.46961	41	0.532398		18	0.217759	23	0.15016
viral protein (PC00237)	0	0	0	0	0	0	0	0	1	0.0141024	1	0.0153988	1	0.0153988	0	0	1	0.0134174	1	0.0129853		1	0.0120977	10	0.0652869
Molecular Function
catalytic activity (GO:0003824)	2470	51.6412	2325	51.6093	2324	49.7112	2499	50.2918	2910	49.2886	2607	47.9581	2607	47.9581	2788	49.4414	3039	49.2225	3129	50.6803		3224	45.9849	4847	34.748
binding (GO:0005488)	1422	29.7303	1316	29.212	1429	30.5668	1450	29.1809	1750	29.6409	1643	30.2244	1643	30.2244	1674	29.6861	1837	29.7538	1920	31.0982		2085	29.739	5223	37.4435
transporter activity (GO:0005215)	357	7.46393	394	8.74584	390	8.34225	434	8.73415	542	9.18022	505	9.28992	505	9.28992	483	8.56535	560	9.07029	576	9.32945		633	9.02867	982	7.03993
structural molecule activity (GO:0005198)	351	7.33849	301	6.68147	324	6.93048	364	7.32542	389	6.58875	362	6.65931	362	6.65931	365	6.47278	399	6.46259	413	6.68934		497	7.08886	875	6.27285
receptor activity (GO:0004872)	84	1.75622	85	1.88679	115	2.45989	127	2.55585	186	3.15041	198	3.64238	198	3.64238	202	3.5822	209	3.38516	0	0		370	5.27742	1268	9.09026
translation regulator activity (GO:0045182)	58	1.21263	54	1.19867	60	1.28342	57	1.14711	65	1.10095	61	1.12215	61	1.12215	64	1.13495	65	1.0528	67	1.0852		69	0.984168	71	0.508997
antioxidant activity (GO:0016209)	22	0.459962	13	0.288568	18	0.385027	21	0.42262	37	0.626694	21	0.386313	21	0.386313	24	0.425607	25	0.404924	25	0.404924		25	0.356583	30	0.215069
signal transducer activity (GO:0004871)	19	0.39724	17	0.377358	15	0.320856	17	0.342121	25	0.423442	39	0.717439	39	0.717439	39	0.691612	40	0.647878	44	0.712666		108	1.54044	653	4.68134
Biological Process
metabolic process (GO:0008152)	2910	35.8022	2782	36.3613	2811	34.3895	2895	34.5837	3409	34.0186	3115	33.2657	3115	33.2657	3290	34.196	3548	33.5065	3701	33.5692		3843	31.8815	6433	23.0549
cellular process (GO:0009987)	2483	30.5487	2360	30.8456	2585	31.6247	2641	31.5494	3082	30.7554	2869	30.6386	2869	30.6386	2943	30.5893	3217	30.3806	3334	30.2404		3569	29.6084	7730	27.7031
localization (GO:0051179)	717	8.82136	658	8.60018	765	9.35894	791	9.44929	901	8.99112	840	8.97053	840	8.97053	821	8.53342	916	8.65049	956	8.6712		1046	8.67762	2027	7.26445
cellular component organization or biogenesis (GO:0071840)	801	9.85482	733	9.58045	780	9.54245	802	9.5807	864	8.62189	829	8.85305	829	8.85305	822	8.54381	892	8.42384	905	8.20862		942	7.81483	1591	5.7019
response to stimulus (GO:0050896)	403	4.95817	358	4.67913	408	4.99144	406	4.85008	538	5.36873	495	5.2862	495	5.2862	510	5.3009	576	5.43961	594	5.38776		741	6.14734	2334	8.36469
biological regulation (GO:0065007)	408	5.01969	354	4.62685	387	4.73452	396	4.73062	505	5.03942	506	5.40367	506	5.40367	511	5.3113	570	5.38294	583	5.28798		697	5.78231	2112	7.56908
developmental process (GO:0032502)	152	1.87008	152	1.98667	173	2.11647	158	1.88747	288	2.87396	280	2.99018	280	2.99018	304	3.15975	333	3.14477	369	3.34694		437	3.62535	1848	6.62294
multicellular organismal process (GO:0032501)	57	0.70128	72	0.941053	64	0.78297	75	0.89595	137	1.36713	147	1.56984	147	1.56984	123	1.27845	168	1.58655	197	1.78685		343	2.84553	1713	6.13912
immune system process (GO:0002376)	83	1.02116	78	1.01947	75	0.917543	89	1.06319	130	1.29728	101	1.0786	101	1.0786	104	1.08097	138	1.30324	145	1.31519		162	1.34395	1166	4.17876
biological adhesion (GO:0022610)	54	0.66437	40	0.522807	68	0.831906	57	0.680922	84	0.83824	77	0.822298	77	0.822298	79	0.82112	88	0.831051	90	0.816327		113	0.937448	454	1.62707
reproduction (GO:0000003)	50	0.615157	56	0.73193	48	0.587228	49	0.585354	70	0.698533	93	0.993165	93	0.993165	103	1.07057	129	1.21825	135	1.22449		145	1.20292	346	1.24001
locomotion (GO:0040011)	10	0.123031	8	0.104561	9	0.110105	11	0.131406	12	0.119749	12	0.12815	12	0.12815	10	0.103939	13	0.122769	15	0.136054		15	0.12444	136	0.487403
rhythmic process (GO:0048511)	0	0	0	0	1	0.0122339	1	0.011946	1	0.00997904	0	0	0	0	1	0.0103939	1	0.00944376	1	0.00907029		1	0.008296	13	0.04659
Cellular Component
cell part (GO:0044464)	1710	42.3163	1603	41.8538	1702	41.2206	1768	41.2313	2018	40.9414	1842	40.0348	1842	40.0348	1932	40.8543	2070	40.3037	2147	40.3192		2224	39.8638	3931	36.3847
organelle (GO:0043226)	1069	26.4538	982	25.6397	1078	26.108	1141	26.6091	1258	25.5224	1157	25.1467	1157	25.1467	1205	25.4811	1295	25.2142	1353	25.4085		1390	24.9149	2519	23.3154
macromolecular complex (GO:0032991)	739	18.2876	686	17.9112	736	17.8251	742	17.3041	814	16.5145	776	16.8659	776	16.8659	791	16.7266	830	16.1604	850	15.9624		869	15.5763	1359	12.5787
membrane (GO:0016020)	442	10.9379	430	11.2272	469	11.3587	465	10.8442	639	12.9641	586	12.7364	586	12.7364	571	12.0744	672	13.0841	695	13.0516		784	14.0527	1932	17.8823
extracellular region (GO:0005576)	57	1.41054	99	2.58486	106	2.56721	129	3.0084	152	3.08379	184	3.99913	184	3.99913	183	3.86974	206	4.0109	214	4.01878		239	4.28392	751	6.95113
extracellular matrix (GO:0031012)	13	0.321703	19	0.496084	23	0.557036	29	0.676306	31	0.628931	27	0.586829	27	0.586829	31	0.65553	33	0.642523	35	0.657277		40	0.716974	177	1.63828
cell junction (GO:0030054)	7	0.173224	7	0.182768	9	0.21797	8	0.186567	11	0.223169	23	0.499891	23	0.499891	10	0.211461	24	0.46729	25	0.469484		25	0.448109	79	0.731211
synapse (GO:0045202)	4	0.0989854	4	0.104439	6	0.145314	6	0.139925	6	0.121729	6	0.130406	6	0.130406	6	0.126877	6	0.116822	6	0.112676		8	0.143395	56	0.518327
Pathways
Number of pathways	154		154		153		150		154		154		154		154		151		152			154		154
Wnt signaling pathway (P00057)	84	4.2618	84	4.36817	99	5.05102	98	5.17423	114	4.6798	115	5.07055	115	5.07055	115	4.98699	118	4.82815	119	4.79452		121	4.77506	293	4.95686
Parkinson disease (P00049)	81	4.10959	78	4.05616	81	4.13265	81	4.27666	79	3.24302	8	0.352734	8	0.352734	44	1.90807	79	3.23241	79	3.18292		80	3.15706	97	1.64101
Endothelin signaling pathway (P00019)	38	1.92796	38	1.97608	31	1.58163	32	1.68955	74	3.03777	1	0.0440917	1	0.0440917	1	0.0433651	74	3.02782	74	2.98147		74	2.92028	136	2.3008
Huntington disease (P00029)	73	3.7037	67	3.48414	72	3.67347	74	3.90707	73	2.99672	14	0.617284	14	0.617284	71	3.07892	73	2.98691	74	2.98147		77	3.03867	144	2.43614
Ubiquitin proteasome pathway (P00060)	55	2.79046	53	2.75611	53	2.70408	53	2.79831	62	2.54516	62	2.73369	62	2.73369	62	2.68864	62	2.53682	62	2.49799		62	2.44672	120	2.03011
EGF receptor signaling pathway (P00018)	45	2.28311	38	1.97608	42	2.14286	43	2.27033	58	2.38095	48	2.1164	48	2.1164	50	2.16826	58	2.37316	59	2.37712		61	2.40726	64	1.08273
Angiogenesis (P00005)	23	1.16692	21	1.09204	23	1.17347	23	1.21436	58	2.38095	2	0.0881834	2	0.0881834	2	0.0867303	58	2.37316	58	2.33683		59	2.32833	186	3.14668
Integrin signalling pathway (P00034)	40	2.02943	45	2.34009	47	2.39796	43	2.27033	53	2.1757	8	0.352734	8	0.352734	53	2.29835	53	2.16858	53	2.13537		54	2.13102	122	2.06395
FGF signaling pathway (P00021)	50	2.53678	41	2.13209	43	2.19388	43	2.27033	52	2.13465	14	0.617284	14	0.617284	12	0.520382	53	2.16858	53	2.13537		55	2.17048	136	2.3008
Cadherin signaling pathway (P00012)	35	1.77575	32	1.66407	48	2.44898	48	2.53432	50	2.05255	11	0.485009	11	0.485009	16	0.693842	49	2.00491	50	2.0145		50	1.97316	142	2.4023
Inflammation mediated by chemokine and cytokine signaling pathway (P00031)	35	1.77575	36	1.87207	38	1.93878	38	2.00634	47	1.92939	12	0.529101	12	0.529101	46	1.9948	47	1.92308	47	1.89363		47	1.85478	56	0.947386
PDGF signaling pathway (P00047)	32	1.62354	31	1.61206	31	1.58163	35	1.84794	46	1.88834	1	0.0440917	1	0.0440917	8	0.346921	46	1.88216	46	1.85334		48	1.89424	80	1.35341
Transcription regulation by bZIP transcription factor (P00055)	38	1.92796	32	1.66407	37	1.88776	37	1.95354	45	1.84729	41	1.80776	41	1.80776	43	1.8647	43	1.75941	45	1.81305		47	1.85478	245	4.14481
Alzheimer disease-presenilin pathway (P00004)	33	1.67428	27	1.40406	35	1.78571	38	2.00634	42	1.72414	1	0.0440917	1	0.0440917	2	0.0867303	42	1.71849	42	1.69218		42	1.65746	81	1.37033
TGF-beta signaling pathway (P00052)	18	0.913242	18	0.936037	19	0.969388	19	1.00317	42	1.72414	41	1.80776	41	1.80776	42	1.82134	42	1.71849	42	1.69218		42	1.65746	118	1.99628
Apoptosis signaling pathway (P00006)	33	1.67428	34	1.76807	34	1.73469	35	1.84794	39	1.60099	2	0.0881834	2	0.0881834	4	0.173461	39	1.59574	40	1.6116		40	1.57853	97	1.64101
Heterotrimeric G-protein signaling pathway-Gi alpha and Gs alpha mediated pathway (P00026)	17	0.862506	18	0.936037	17	0.867347	15	0.791975	37	1.51888	39	1.71958	39	1.71958	39	1.69124	39	1.59574	41	1.65189		27	1.06551	97	1.64101
DNA replication (P00017)	23	1.16692	23	1.19605	22	1.12245	22	1.16156	36	1.47783	36	1.5873	36	1.5873	36	1.56114	36	1.473	36	1.45044		25	0.986582	37	0.625952
Nicotinic acetylcholine receptor signaling pathway (P00044)	32	1.62354	31	1.61206	32	1.63265	31	1.63675	35	1.43678	23	1.01411	23	1.01411	30	1.30095	46	1.88216	47	1.89363		47	1.85478	171	2.89291
General transcription regulation (P00023)	32	1.62354	28	1.45606	30	1.53061	30	1.58395	33	1.35468	32	1.41093	32	1.41093	31	1.34432	31	1.26841	33	1.32957		33	1.30229	84	1.42108
Cytoskeletal regulation by Rho GTPase (P00016)	39	1.97869	39	2.02808	39	1.9898	40	2.11193	31	1.27258	27	1.19048	27	1.19048	31	1.34432	31	1.26841	31	1.24899		31	1.22336	73	1.23499
Muscarinic acetylcholine receptor 2 and 4 signaling pathway (P00043)	18	0.913242	17	0.884035	18	0.918367	16	0.844773	28	1.14943	12	0.529101	12	0.529101	25	1.08413	28	1.14566	29	1.16841		22	0.868193	58	0.981221
Dopamine receptor mediated signaling pathway (P05912)	22	1.11618	23	1.19605	22	1.12245	19	1.00317	25	1.02627	21	0.925926	21	0.925926	24	1.04076	25	1.02291	25	1.00725		32	1.26283	2	0.0338352
Muscarinic acetylcholine receptor 1 and 3 signaling pathway (P00042)	18	0.913242	17	0.884035	18	0.918367	16	0.844773	25	1.02627	26	1.14638	26	1.14638	23	0.997398	26	1.06383	26	1.04754		24	0.947119	29	0.490611
Ras Pathway (P04393)	27	1.36986	26	1.35205	25	1.27551	27	1.42555	24	0.985222	3	0.132275	3	0.132275	24	1.04076	24	0.981997	24	0.966962		36	1.42068	228	3.85722
Alzheimer disease-amyloid secretase pathway (P00003)	22	1.11618	20	1.04004	23	1.17347	23	1.21436	24	0.985222	42	1.85185	42	1.85185	39	1.69124	27	1.10475	27	1.08783		27	1.06551	66	1.11656
Notch signaling pathway (P00045)	11	0.558092	10	0.520021	10	0.510204	12	0.63358	24	0.985222	2	0.0881834	2	0.0881834	26	1.12749	26	1.06383	26	1.04754		24	0.947119	4	0.0676704
5HT2 type receptor mediated signaling pathway (P04374)	15	0.761035	15	0.780031	14	0.714286	13	0.686378	24	0.985222	22	0.970018	22	0.970018	22	0.954033	24	0.981997	24	0.966962		24	0.947119	27	0.456776
p53 pathway (P00059)	25	1.26839	24	1.24805	24	1.22449	26	1.37276	23	0.944171	9	0.396825	9	0.396825	23	0.997398	23	0.94108	24	0.966962		42	1.65746	25	0.42294
Toll_pathway_drosophila (P06217)	19	0.963978	21	1.09204	4	0.204082	4	0.211193	23	0.944171	16	0.705467	16	0.705467	17	0.737207	20	0.818331	20	0.805802		29	1.14444	42	0.71054
Metabotropic glutamate receptor group III pathway (P00039)	17	0.862506	17	0.884035	14	0.714286	12	0.63358	22	0.90312	3	0.132275	3	0.132275	21	0.910668	22	0.900164	22	0.886382		24	0.947119	60	1.01506
BMP_signaling_pathway-drosophila (P06211)	7	0.35515	6	0.312012	6	0.306122	9	0.475185	21	0.862069	2	0.0881834	2	0.0881834	2	0.0867303	21	0.859247	24	0.966962		25	0.986582	66	1.11656
De novo purine biosynthesis (P02738)	24	1.21766	23	1.19605	20	1.02041	22	1.16156	20	0.821018	15	0.661376	15	0.661376	19	0.823938	20	0.818331	20	0.805802		27	1.06551	49	0.828963
p53 pathway feedback loops 2 (P04398)	20	1.01471	20	1.04004	20	1.02041	21	1.10876	20	0.821018	45	1.98413	45	1.98413	79	3.42585	20	0.818331	20	0.805802		20	0.789266	60	1.01506
Toll receptor signaling pathway (P00054)	8	0.405885	16	0.832033	16	0.816327	16	0.844773	20	0.821018	22	0.970018	22	0.970018	21	0.910668	24	0.981997	24	0.966962		20	0.789266	48	0.812045
Hedgehog signaling pathway (P00025)	15	0.761035	15	0.780031	16	0.816327	16	0.844773	19	0.779967	14	0.617284	14	0.617284	13	0.563747	16	0.654664	16	0.644641		20	0.789266	20	0.338352
DPP-SCW_signaling_pathway (P06212)	7	0.35515	6	0.312012	6	0.306122	9	0.475185	18	0.738916	15	0.661376	15	0.661376	14	0.607112	16	0.654664	19	0.765512		20	0.789266	59	0.998139
Glycolysis (P00024)	20	1.01471	19	0.98804	17	0.867347	14	0.739176	17	0.697865	14	0.617284	14	0.617284	14	0.607112	14	0.572831	17	0.684932		20	0.789266	21	0.35527
Gonadotropin releasing hormone receptor pathway (P06664)	14	0.710299	14	0.728029	14	0.714286	15	0.791975	17	0.697865	16	0.705467	16	0.705467	15	0.650477	16	0.654664	17	0.684932		20	0.789266	159	2.6899
VEGF signaling pathway (P00056)	15	0.761035	16	0.832033	16	0.816327	16	0.844773	17	0.697865	22	0.970018	22	0.970018	23	0.997398	32	1.30933	32	1.28928		19	0.749803	119	2.0132
Ionotropic glutamate receptor pathway (P00037)	14	0.710299	14	0.728029	11	0.561224	9	0.475185	16	0.656814	2	0.0881834	2	0.0881834	14	0.607112	16	0.654664	16	0.644641		23	0.907656	95	1.60717
CCKR signaling map (P06959)	16	0.811771	16	0.832033	15	0.765306	13	0.686378	16	0.656814	17	0.749559	17	0.749559	17	0.737207	18	0.736498	18	0.725222		19	0.749803	88	1.48875
Cell cycle (P00013)	16	0.811771	15	0.780031	15	0.765306	15	0.791975	16	0.656814	8	0.352734	8	0.352734	8	0.346921	17	0.695581	17	0.684932		19	0.749803	68	1.1504
DPP_signaling_pathway (P06213)	7	0.35515	6	0.312012	6	0.306122	9	0.475185	16	0.656814	14	0.617284	14	0.617284	13	0.563747	15	0.613748	18	0.725222		19	0.749803	68	1.1504
Heterotrimeric G-protein signaling pathway-rod outer segment phototransduction (P00028)	16	0.811771	13	0.676027	13	0.663265	13	0.686378	16	0.656814	18	0.793651	18	0.793651	18	0.780572	18	0.736498	19	0.765512		19	0.749803	68	1.1504
Metabotropic glutamate receptor group II pathway (P00040)	15	0.761035	15	0.780031	14	0.714286	13	0.686378	16	0.656814	21	0.925926	21	0.925926	17	0.737207	18	0.736498	18	0.725222		18	0.710339	60	1.01506
PI3 kinase pathway (P00048)	15	0.761035	16	0.832033	14	0.714286	16	0.844773	16	0.656814	3	0.132275	3	0.132275	19	0.823938	20	0.818331	20	0.805802		18	0.710339	57	0.964304
SCW_signaling_pathway (P06216)	7	0.35515	6	0.312012	6	0.306122	9	0.475185	16	0.656814	4	0.176367	4	0.176367	10	0.433651	12	0.490998	15	0.604351		18	0.710339	55	0.930469
T cell activation (P00053)	16	0.811771	16	0.832033	16	0.816327	16	0.844773	16	0.656814	19	0.837743	19	0.837743	11	0.477016	12	0.490998	12	0.483481		17	0.670876	51	0.862798
TCA cycle (P00051)	13	0.659564	12	0.624025	16	0.816327	13	0.686378	16	0.656814	5	0.220459	5	0.220459	16	0.693842	19	0.777414	19	0.765512		17	0.670876	47	0.795128
Heterotrimeric G-protein signaling pathway-Gq alpha and Go alpha mediated pathway (P00027)	11	0.558092	11	0.572023	12	0.612245	12	0.63358	15	0.615764	17	0.749559	17	0.749559	17	0.737207	17	0.695581	19	0.765512		17	0.670876	45	0.761293
Insulin/IGF pathway-protein kinase B signaling cascade (P00033)	11	0.558092	12	0.624025	11	0.561224	13	0.686378	15	0.615764	53	2.33686	53	2.33686	15	0.650477	15	0.613748	15	0.604351		17	0.670876	45	0.761293
Oxytocin receptor mediated signaling pathway (P04391)	14	0.710299	14	0.728029	13	0.663265	12	0.63358	15	0.615764	6	0.26455	6	0.26455	18	0.780572	19	0.777414	19	0.765512		17	0.670876	44	0.744375
Salvage pyrimidine ribonucleotides (P02775)	12	0.608828	15	0.780031	15	0.765306	12	0.63358	15	0.615764	11	0.485009	11	0.485009	11	0.477016	11	0.450082	11	0.443191		16	0.631413	44	0.744375
Thyrotropin-releasing hormone receptor signaling pathway (P04394)	14	0.710299	14	0.728029	13	0.663265	12	0.63358	15	0.615764	19	0.837743	19	0.837743	19	0.823938	20	0.818331	20	0.805802		16	0.631413	44	0.744375
5HT1 type receptor mediated signaling pathway (P04373)	12	0.608828	12	0.624025	12	0.612245	10	0.527983	14	0.574713	13	0.573192	13	0.573192	13	0.563747	15	0.613748	15	0.604351		16	0.631413	42	0.71054
De novo pyrmidine ribonucleotides biosythesis (P02740)	10	0.507357	14	0.728029	12	0.612245	10	0.527983	14	0.574713	6	0.26455	6	0.26455	6	0.260191	7	0.286416	7	0.282031		15	0.591949	39	0.659787
GBB_signaling_pathway (P06214)	6	0.304414	5	0.26001	5	0.255102	6	0.31679	14	0.574713	12	0.529101	12	0.529101	11	0.477016	12	0.490998	12	0.483481		15	0.591949	39	0.659787
General transcription by RNA polymerase I (P00022)	13	0.659564	11	0.572023	10	0.510204	13	0.686378	14	0.574713	10	0.440917	10	0.440917	10	0.433651	11	0.450082	11	0.443191		15	0.591949	38	0.642869
Metabotropic glutamate receptor group I pathway (P00041)	13	0.659564	13	0.676027	13	0.663265	12	0.63358	14	0.574713	17	0.749559	17	0.749559	10	0.433651	10	0.409165	10	0.402901		15	0.591949	37	0.625952
Pyruvate metabolism (P02772)	11	0.558092	11	0.572023	14	0.714286	9	0.475185	14	0.574713	24	1.0582	24	1.0582	12	0.520382	15	0.613748	15	0.604351		15	0.591949	35	0.592116
Adrenaline and noradrenaline biosynthesis (P00001)	9	0.456621	12	0.624025	9	0.459184	6	0.31679	13	0.533662	6	0.26455	6	0.26455	9	0.390286	11	0.450082	11	0.443191		14	0.552486	34	0.575199
B cell activation (P00010)	13	0.659564	13	0.676027	13	0.663265	13	0.686378	13	0.533662	14	0.617284	14	0.617284	14	0.607112	12	0.490998	12	0.483481		14	0.552486	34	0.575199
Beta1 adrenergic receptor signaling pathway (P04377)	12	0.608828	12	0.624025	11	0.561224	10	0.527983	13	0.533662	14	0.617284	14	0.617284	14	0.607112	15	0.613748	15	0.604351		13	0.513023	34	0.575199
Beta2 adrenergic receptor signaling pathway (P04378)	12	0.608828	12	0.624025	11	0.561224	10	0.527983	13	0.533662	8	0.352734	8	0.352734	8	0.346921	15	0.613748	15	0.604351		13	0.513023	34	0.575199
Cortocotropin releasing factor receptor signaling pathway (P04380)	12	0.608828	12	0.624025	12	0.612245	10	0.527983	13	0.533662	11	0.485009	11	0.485009	11	0.477016	12	0.490998	12	0.483481		12	0.47356	34	0.575199
FAS signaling pathway (P00020)	8	0.405885	9	0.468019	11	0.561224	11	0.580781	13	0.533662	12	0.529101	12	0.529101	12	0.520382	15	0.613748	16	0.644641		12	0.47356	33	0.558281
Fructose galactose metabolism (P02744)	13	0.659564	9	0.468019	13	0.663265	3	0.158395	13	0.533662	17	0.749559	17	0.749559	17	0.737207	17	0.695581	17	0.684932		12	0.47356	33	0.558281
Heme biosynthesis (P02746)	13	0.659564	13	0.676027	13	0.663265	13	0.686378	13	0.533662	9	0.396825	9	0.396825	10	0.433651	11	0.450082	12	0.483481		12	0.47356	32	0.541364
Hypoxia response via HIF activation (P00030)	13	0.659564	13	0.676027	13	0.663265	13	0.686378	13	0.533662	46	2.02822	46	2.02822	14	0.607112	14	0.572831	14	0.564061		12	0.47356	32	0.541364
Activinbetasignaling_pathway (P06210)	5	0.253678	5	0.26001	5	0.255102	5	0.263992	12	0.492611	11	0.485009	11	0.485009	12	0.520382	12	0.490998	12	0.483481		12	0.47356	31	0.524446
ALP23B_signaling_pathway (P06209)	5	0.253678	5	0.26001	5	0.255102	5	0.263992	12	0.492611	6	0.26455	6	0.26455	6	0.260191	11	0.450082	11	0.443191		12	0.47356	30	0.507528
MYO_signaling_pathway (P06215)	5	0.253678	5	0.26001	5	0.255102	5	0.263992	12	0.492611	4	0.176367	4	0.176367	13	0.563747	13	0.531915	13	0.523771		12	0.47356	29	0.490611
Oxidative stress response (P00046)	11	0.558092	10	0.520021	11	0.561224	11	0.580781	12	0.492611	18	0.793651	18	0.793651	22	0.954033	22	0.900164	22	0.886382		12	0.47356	28	0.473693
Interleukin signaling pathway (P00036)	11	0.558092	11	0.572023	9	0.459184	11	0.580781	11	0.45156	15	0.661376	15	0.661376	11	0.477016	11	0.450082	11	0.443191		12	0.47356	28	0.473693
p53 pathway by glucose deprivation (P04397)	10	0.507357	10	0.520021	11	0.561224	10	0.527983	11	0.45156	20	0.881834	20	0.881834	10	0.433651	10	0.409165	10	0.402901		11	0.434096	26	0.439858
Axon guidance mediated by Slit/Robo (P00008)	10	0.507357	7	0.364015	10	0.510204	9	0.475185	10	0.410509	12	0.529101	12	0.529101	12	0.520382	11	0.450082	11	0.443191		11	0.434096	25	0.42294
Histamine H1 receptor mediated signaling pathway (P04385)	10	0.507357	10	0.520021	10	0.510204	10	0.527983	10	0.410509	15	0.661376	15	0.661376	15	0.650477	15	0.613748	15	0.604351		11	0.434096	24	0.406023
Insulin/IGF pathway-mitogen activated protein kinase kinase/MAP kinase cascade (P00032)	9	0.456621	10	0.520021	10	0.510204	10	0.527983	10	0.410509	12	0.529101	12	0.529101	12	0.520382	13	0.531915	13	0.523771		11	0.434096	24	0.406023
Nicotine pharmacodynamics pathway (P06587)	10	0.507357	10	0.520021	10	0.510204	9	0.475185	10	0.410509	32	1.41093	32	1.41093	12	0.520382	12	0.490998	12	0.483481		11	0.434096	23	0.389105
Axon guidance mediated by netrin (P00009)	9	0.456621	5	0.26001	9	0.459184	8	0.422386	9	0.369458	1	0.0440917	1	0.0440917	2	0.0867303	11	0.450082	11	0.443191		11	0.434096	22	0.372187
Blood coagulation (P00011)	9	0.456621	9	0.468019	0	0	0	0	9	0.369458	50	2.20459	50	2.20459	50	2.16826	0	0	1	0.0402901		10	0.394633	21	0.35527
Enkephalin release (P05913)	9	0.456621	9	0.468019	9	0.459184	9	0.475185	9	0.369458	74	3.26279	74	3.26279	74	3.20902	12	0.490998	12	0.483481		10	0.394633	21	0.35527
N-acetylglucosamine metabolism (P02756)	9	0.456621	10	0.520021	9	0.459184	11	0.580781	9	0.369458	11	0.485009	11	0.485009	4	0.173461	4	0.163666	4	0.16116		10	0.394633	7	0.118423
Pyrimidine Metabolism (P02771)	6	0.304414	8	0.416017	9	0.459184	1	0.0527983	9	0.369458	15	0.661376	15	0.661376	10	0.433651	11	0.450082	11	0.443191		10	0.394633	17	0.287599
Synaptic_vesicle_trafficking (P05734)	9	0.456621	9	0.468019	6	0.306122	4	0.211193	9	0.369458	12	0.529101	12	0.529101	6	0.260191	7	0.286416	7	0.282031		10	0.394633	17	0.287599
Vasopressin synthesis (P04395)	6	0.304414	5	0.26001	9	0.459184	6	0.31679	9	0.369458	9	0.396825	9	0.396825	9	0.390286	9	0.368249	9	0.362611		9	0.35517	16	0.270682
5HT4 type receptor mediated signaling pathway (P04376)	6	0.304414	6	0.312012	6	0.306122	4	0.211193	8	0.328407	8	0.352734	8	0.352734	8	0.346921	10	0.409165	10	0.402901		9	0.35517	15	0.253764
Adenine and hypoxanthine salvage pathway (P02723)	7	0.35515	9	0.468019	8	0.408163	9	0.475185	8	0.328407	4	0.176367	4	0.176367	7	0.303556	9	0.368249	9	0.362611		9	0.35517	15	0.253764
ATP synthesis (P02721)	9	0.456621	8	0.416017	7	0.357143	7	0.369588	8	0.328407	11	0.485009	11	0.485009	10	0.433651	9	0.368249	10	0.402901		9	0.35517	13	0.219929
De novo pyrimidine deoxyribonucleotide biosynthesis (P02739)	7	0.35515	8	0.416017	6	0.306122	6	0.31679	8	0.328407	7	0.308642	7	0.308642	6	0.260191	7	0.286416	7	0.282031		9	0.35517	13	0.219929
Leucine biosynthesis (P02749)	8	0.405885	7	0.364015	7	0.357143	8	0.422386	8	0.328407	3	0.132275	3	0.132275	4	0.173461	4	0.163666	4	0.16116		8	0.315706	13	0.219929
Lysine biosynthesis (P02751)	8	0.405885	8	0.416017	8	0.408163	8	0.422386	8	0.328407	4	0.176367	4	0.176367	1	0.0433651	1	0.0409165	1	0.0402901		8	0.315706	13	0.219929
Opioid proopiomelanocortin pathway (P05917)	7	0.35515	7	0.364015	7	0.357143	5	0.263992	8	0.328407	3	0.132275	3	0.132275	8	0.346921	9	0.368249	9	0.362611		8	0.315706	13	0.219929
Pentose phosphate pathway (P02762)	8	0.405885	8	0.416017	8	0.408163	4	0.211193	8	0.328407	19	0.837743	19	0.837743	1	0.0433651	8	0.327332	8	0.322321		8	0.315706	12	0.203011
Vitamin D metabolism and pathway (P04396)	8	0.405885	7	0.364015	8	0.408163	7	0.369588	8	0.328407	5	0.220459	5	0.220459	5	0.216826	5	0.204583	5	0.20145		8	0.315706	12	0.203011
5HT3 type receptor mediated signaling pathway (P04375)	5	0.253678	5	0.26001	5	0.255102	3	0.158395	7	0.287356	3	0.132275	3	0.132275	3	0.130095	5	0.204583	5	0.20145		8	0.315706	11	0.186094
Arginine biosynthesis (P02728)	3	0.152207	3	0.156006	7	0.357143	3	0.158395	7	0.287356	2	0.0881834	2	0.0881834	2	0.0867303	4	0.163666	4	0.16116		7	0.276243	11	0.186094
Asparagine and aspartate biosynthesis (P02730)	7	0.35515	7	0.364015	7	0.357143	6	0.31679	7	0.287356	10	0.440917	10	0.440917	7	0.303556	4	0.163666	4	0.16116		7	0.276243	11	0.186094
Formyltetrahydroformate biosynthesis (P02743)	5	0.253678	7	0.364015	5	0.255102	5	0.263992	7	0.287356	8	0.352734	8	0.352734	8	0.346921	8	0.327332	8	0.322321		7	0.276243	10	0.169176
Glutamine glutamate conversion (P02745)	5	0.253678	6	0.312012	4	0.204082	7	0.369588	7	0.287356	4	0.176367	4	0.176367	4	0.173461	4	0.163666	4	0.16116		7	0.276243	10	0.169176
Histamine H2 receptor mediated signaling pathway (P04386)	7	0.35515	7	0.364015	7	0.357143	7	0.369588	7	0.287356	10	0.440917	10	0.440917	10	0.433651	10	0.409165	10	0.402901		6	0.23678	9	0.152259
Interferon-gamma signaling pathway (P00035)	6	0.304414	6	0.312012	6	0.306122	6	0.31679	7	0.287356	11	0.485009	11	0.485009	8	0.346921	10	0.409165	10	0.402901		6	0.23678	8	0.135341
O-antigen biosynthesis (P02757)	8	0.405885	8	0.416017	8	0.408163	8	0.422386	7	0.287356	8	0.352734	8	0.352734	2	0.0867303	2	0.0818331	2	0.0805802		5	0.197316	8	0.135341
Opioid prodynorphin pathway (P05916)	6	0.304414	6	0.312012	6	0.306122	4	0.211193	7	0.287356	7	0.308642	7	0.308642	8	0.346921	9	0.368249	9	0.362611		5	0.197316	8	0.135341
Opioid proenkephalin pathway (P05915)	6	0.304414	6	0.312012	6	0.306122	4	0.211193	7	0.287356	8	0.352734	8	0.352734	7	0.303556	8	0.327332	8	0.322321		5	0.197316	7	0.118423
Purine metabolism (P02769)	5	0.253678	7	0.364015	7	0.357143	6	0.31679	7	0.287356	2	0.0881834	2	0.0881834	5	0.216826	8	0.327332	8	0.322321		5	0.197316	7	0.118423
Alpha adrenergic receptor signaling pathway (P00002)	6	0.304414	6	0.312012	6	0.306122	4	0.211193	6	0.246305	24	1.0582	24	1.0582	24	1.04076	6	0.245499	6	0.241741		5	0.197316	7	0.118423
Ascorbate degradation (P02729)	6	0.304414	4	0.208008	6	0.306122	6	0.31679	6	0.246305	4	0.176367	4	0.176367	4	0.173461	2	0.0818331	2	0.0805802		5	0.197316	7	0.118423
Beta3 adrenergic receptor signaling pathway (P04379)	5	0.253678	5	0.26001	5	0.255102	3	0.158395	6	0.246305	1	0.0440917	1	0.0440917	1	0.0433651	9	0.368249	9	0.362611		5	0.197316	7	0.118423
Cholesterol biosynthesis (P00014)	6	0.304414	7	0.364015	7	0.357143	7	0.369588	6	0.246305	3	0.132275	3	0.132275	3	0.130095	8	0.327332	8	0.322321		5	0.197316	7	0.118423
GABA-B_receptor_II_signaling (P05731)	6	0.304414	4	0.208008	5	0.255102	3	0.158395	6	0.246305	5	0.220459	5	0.220459	5	0.216826	5	0.204583	5	0.20145		5	0.197316	6	0.101506
Mannose metabolism (P02752)	6	0.304414	6	0.312012	5	0.255102	6	0.31679	6	0.246305	10	0.440917	10	0.440917	5	0.216826	5	0.204583	5	0.20145		4	0.157853	6	0.101506
mRNA splicing (P00058)	6	0.304414	6	0.312012	6	0.306122	6	0.31679	6	0.246305	24	1.0582	24	1.0582	5	0.216826	5	0.204583	5	0.20145		4	0.157853	6	0.101506
Serine glycine biosynthesis (P02776)	5	0.253678	6	0.312012	6	0.306122	6	0.31679	6	0.246305	2	0.0881834	2	0.0881834	4	0.173461	4	0.163666	4	0.16116		4	0.157853	5	0.0845881
Angiotensin II-stimulated signaling through G proteins and beta-arrestin (P05911)	5	0.253678	5	0.26001	5	0.255102	5	0.263992	5	0.205255	37	1.63139	37	1.63139	38	1.64788	2	0.0818331	2	0.0805802		4	0.157853	5	0.0845881
Coenzyme A biosynthesis (P02736)	5	0.253678	5	0.26001	5	0.255102	5	0.263992	5	0.205255	2	0.0881834	2	0.0881834	2	0.0867303	4	0.163666	4	0.16116		4	0.157853	5	0.0845881
Folate biosynthesis (P02742)	4	0.202943	5	0.26001	4	0.204082	4	0.211193	5	0.205255	1	0.0440917	1	0.0440917	3	0.130095	0	0	0	0		4	0.157853	5	0.0845881
p38 MAPK pathway (P05918)	4	0.202943	3	0.156006	4	0.204082	4	0.211193	5	0.205255	23	1.01411	23	1.01411	6	0.260191	7	0.286416	7	0.282031		4	0.157853	5	0.0845881
Vitamin B6 metabolism (P02787)	5	0.253678	5	0.26001	5	0.255102	5	0.263992	5	0.205255	3	0.132275	3	0.132275	6	0.260191	6	0.245499	6	0.241741		4	0.157853	4	0.0676704
5-Hydroxytryptamine biosynthesis (P04371)	4	0.202943	4	0.208008	4	0.204082	1	0.0527983	4	0.164204	1	0.0440917	1	0.0440917	4	0.173461	4	0.163666	4	0.16116		4	0.157853	4	0.0676704
Allantoin degradation (P02725)	2	0.101471	1	0.0520021	5	0.255102	1	0.0527983	4	0.164204	10	0.440917	10	0.440917	11	0.477016	1	0.0409165	1	0.0402901		4	0.157853	4	0.0676704
Isoleucine biosynthesis (P02748)	4	0.202943	4	0.208008	4	0.204082	4	0.211193	4	0.164204	4	0.176367	4	0.176367	2	0.0867303	2	0.0818331	2	0.0805802		4	0.157853	4	0.0676704
PLP biosynthesis (P02759)	4	0.202943	4	0.208008	4	0.204082	4	0.211193	4	0.164204	6	0.26455	6	0.26455	2	0.0867303	0	0	0	0		4	0.157853	4	0.0676704
Proline biosynthesis (P02768)	3	0.152207	3	0.156006	2	0.102041	3	0.158395	4	0.164204	2	0.0881834	2	0.0881834	8	0.346921	3	0.12275	3	0.12087		3	0.11839	4	0.0676704
Pyridoxal phosphate salvage pathway (P02770)	4	0.202943	4	0.208008	4	0.204082	4	0.211193	4	0.164204	4	0.176367	4	0.176367	5	0.216826	5	0.204583	5	0.20145		3	0.11839	4	0.0676704
Sulfate assimilation (P02778)	4	0.202943	4	0.208008	4	0.204082	4	0.211193	4	0.164204	6	0.26455	6	0.26455	2	0.0867303	2	0.0818331	2	0.0805802		3	0.11839	4	0.0676704
Tryptophan biosynthesis (P02783)	2	0.101471	3	0.156006	3	0.153061	3	0.158395	4	0.164204	2	0.0881834	2	0.0881834	2	0.0867303	2	0.0818331	2	0.0805802		3	0.11839	4	0.0676704
Xanthine and guanine salvage pathway (P02788)	4	0.202943	4	0.208008	4	0.204082	4	0.211193	4	0.164204	2	0.0881834	2	0.0881834	3	0.130095	3	0.12275	3	0.12087		3	0.11839	4	0.0676704
Axon guidance mediated by semaphorins (P00007)	2	0.101471	3	0.156006	3	0.153061	2	0.105597	3	0.123153	11	0.485009	11	0.485009	11	0.477016	2	0.0818331	2	0.0805802		3	0.11839	3	0.0507528
Circadian clock system (P00015)	3	0.152207	3	0.156006	3	0.153061	3	0.158395	3	0.123153	4	0.176367	4	0.176367	4	0.173461	3	0.12275	4	0.16116		3	0.11839	3	0.0507528
Flavin biosynthesis (P02741)	3	0.152207	3	0.156006	3	0.153061	3	0.158395	3	0.123153	45	1.98413	45	1.98413	45	1.95143	3	0.12275	3	0.12087		3	0.11839	3	0.0507528
Gamma-aminobutyric acid synthesis (P04384)	3	0.152207	2	0.104004	3	0.153061	2	0.105597	3	0.123153	4	0.176367	4	0.176367	5	0.216826	5	0.204583	5	0.20145		2	0.0789266	3	0.0507528
Lipoate_biosynthesis (P02750)	3	0.152207	3	0.156006	3	0.153061	3	0.158395	3	0.123153	1	0.0440917	1	0.0440917	2	0.0867303	3	0.12275	3	0.12087		2	0.0789266	3	0.0507528
Methionine biosynthesis (P02753)	3	0.152207	1	0.0520021	1	0.0510204	3	0.158395	3	0.123153	4	0.176367	4	0.176367	3	0.130095	3	0.12275	3	0.12087		2	0.0789266	3	0.0507528
Ornithine degradation (P02758)	3	0.152207	3	0.156006	3	0.153061	3	0.158395	3	0.123153	22	0.970018	22	0.970018	3	0.130095	3	0.12275	3	0.12087		2	0.0789266	3	0.0507528
Salvage pyrimidine deoxyribonucleotides (P02774)	3	0.152207	3	0.156006	3	0.153061		0	3	0.123153	8	0.352734	8	0.352734	4	0.173461	4	0.163666	4	0.16116		2	0.0789266	3	0.0507528
Thiamine metabolism (P02780)	3	0.152207	2	0.104004	3	0.153061	2	0.105597	3	0.123153	2	0.0881834	2	0.0881834	2	0.0867303	2	0.0818331	2	0.0805802		2	0.0789266	3	0.0507528
Valine biosynthesis (P02785)	3	0.152207	3	0.156006	3	0.153061	3	0.158395	3	0.123153	1	0.0440917	1	0.0440917	1	0.0433651	1	0.0409165	1	0.0402901		2	0.0789266	3	0.0507528
5-Hydroxytryptamine degredation (P04372)	2	0.101471	2	0.104004	2	0.102041	2	0.105597	2	0.0821018	8	0.352734	8	0.352734	8	0.346921	8	0.327332	8	0.322321		2	0.0789266	3	0.0507528
Acetate utilization (P02722)	2	0.101471	2	0.104004	2	0.102041	2	0.105597	2	0.0821018	2	0.0881834	2	0.0881834	2	0.0867303	2	0.0818331	2	0.0805802		2	0.0789266	3	0.0507528
Aminobutyrate degradation (P02726)	2	0.101471	1	0.0520021	2	0.102041	1	0.0527983	2	0.0821018	46	2.02822	46	2.02822	46	1.9948	2	0.0818331	2	0.0805802		2	0.0789266	3	0.0507528
Cysteine biosynthesis (P02737)	2	0.101471	2	0.104004	2	0.102041	2	0.105597	2	0.0821018	1	0.0440917	1	0.0440917	1	0.0433651	1	0.0409165	1	0.0402901		2	0.0789266	2	0.0338352
Histidine biosynthesis (P02747)	1	0.0507357	1	0.0520021	1	0.0510204	1	0.0527983	2	0.0821018	72	3.1746	72	3.1746	1	0.0433651	1	0.0409165	1	0.0402901		2	0.0789266	2	0.0338352
Methylcitrate cycle (P02754)	2	0.101471	2	0.104004	2	0.102041	0	0	2	0.0821018	1	0.0440917	1	0.0440917	4	0.173461	4	0.163666	4	0.16116		2	0.0789266	2	0.0338352
P53 pathway feedback loops 1 (P04392)	2	0.101471	2	0.104004	2	0.102041	2	0.105597	2	0.0821018	79	3.48325	79	3.48325	20	0.867303	1	0.0409165	1	0.0402901		2	0.0789266	2	0.0338352
2-arachidonoylglycerol biosynthesis (P05726)	1	0.0507357	1	0.0520021	1	0.0510204	1	0.0527983	1	0.0410509	1	0.0440917	1	0.0440917	1	0.0433651	1	0.0409165	1	0.0402901		1	0.0394633	2	0.0338352
Alanine biosynthesis (P02724)	1	0.0507357	1	0.0520021	1	0.0510204	1	0.0527983	1	0.0410509	1	0.0440917	1	0.0440917	1	0.0433651	1	0.0409165	1	0.0402901		1	0.0394633	2	0.0338352
Biotin biosynthesis (P02731)	1	0.0507357	1	0.0520021	1	0.0510204	1	0.0527983	1	0.0410509	20	0.881834	20	0.881834	19	0.823938	1	0.0409165	1	0.0402901		1	0.0394633	2	0.0338352
Histamine synthesis (P04387)	1	0.0507357	1	0.0520021	1	0.0510204	0	0	1	0.0410509	1	0.0440917	1	0.0440917	1	0.0433651	1	0.0409165	1	0.0402901		1	0.0394633	2	0.0338352
Methylmalonyl pathway (P02755)	1	0.0507357	1	0.0520021	1	0.0510204	1	0.0527983	1	0.0410509	5	0.220459	5	0.220459	1	0.0433651	1	0.0409165	1	0.0402901		1	0.0394633	2	0.0338352
S adenosyl methionine biosynthesis (P02773)	1	0.0507357	1	0.0520021	1	0.0510204	1	0.0527983	1	0.0410509	1	0.0440917	1	0.0440917	3	0.130095	3	0.12275	3	0.12087		1	0.0394633	2	0.0338352
Succinate to proprionate conversion (P02777)	1	0.0507357	1	0.0520021	1	0.0510204	1	0.0527983	1	0.0410509	2	0.0881834	2	0.0881834	2	0.0867303	2	0.0818331	2	0.0805802		1	0.0394633	2	0.0338352
Triacylglycerol metabolism (P02782)	1	0.0507357	1	0.0520021	1	0.0510204	1	0.0527983	1	0.0410509	1	0.0440917	1	0.0440917	1	0.0433651	1	0.0409165	1	0.0402901		1	0.0394633	1	0.0169176
