# Supplementary material for: Reconstruction of the ancestral metazoan genome reveals an increase in genomic novelty
Source: Nat Commun. 2018 Apr 30;9:1730. doi: 10.1038/s41467-018-04136-5 (PMC5928047; doi:10.1038/s41467-018-04136-5)
Supplement: Supplementary file 8 — Supplementary Data 5 [file 41467_2018_4136_MOESM8_ESM.xlsx]

## Sheet: HG percentages
	Holozoa	Node 1 (Filasterea + Node 2)	Node 2 (Choanoflagellata + Metazoa)	Metazoa (Porifera first)	Metazoa (Ctenophora first)	Eumetazoa (Ctenophora-first)	Eumetazoa (Placozoa-first)	Planulozoa (Cnidaria + Bilateria)	Bilateria
% Novelty	10.0309	8.13008	8.17121	18.7806	15.8653	10.0611	7.83489	19.6253	16.8497
% Core novelty	0.744048	0.525624	0.503145	2.7115	2.7115	0.29615	0.29615	0.0832639	0
% Ancestral Core genes	17.3285	18.197	16.281	14.5633	18.7056	20.6314	19.3579	14.2417	13.1385
% Novel Core genes	1.28535	1.17647	1.00251	2.10261	3.19693	0.607287	0.731707	0.060423	0
