# Supplementary material for: Reconstruction of the ancestral metazoan genome reveals an increase in genomic novelty
Source: Nat Commun. 2018 Apr 30;9:1730. doi: 10.1038/s41467-018-04136-5 (PMC5928047; doi:10.1038/s41467-018-04136-5)
Supplement: Supplementary file 9 — Supplementary Data 6 [file 41467_2018_4136_MOESM9_ESM.xlsx]

## Sheet: GO Novel HG
Novel HG	Opisthokonta		Holozoa		Node 1 (Filasterea + Node 2)		Node 2 (Choanoflagellata + Metazoa)		Metazoa (Porifera-first)		Metazoa (Ctenophora- first)		Eumetazoa (Ctenophora-first)		Eumetazoa (Placozoa-first)		Planulozoa (Cnidaria + Bilateria)		Bilateria
Number of homology groups (HG)	738		389		340		399		1189		782		494		410		1655		1580
Number of modern fruit fly genes in all the HG	296		135		206		121		559		464		142		189		166		293
Number of function hits in Panther Gene Ontology	286		131		193		116		525		436		132		178		159		277
Protein Class	#	%	#	%	#	%	#	%	#	%	#	%	#	%	#	%	#	%	#	%
nucleic acid binding (PC00171)	33	19.5266	6	10.7143	10	13.6986	7	15.2174	85	23.416	89	24.7222	26	29.8851	21	12.963	5	13.8889	12	12
transcription factor (PC00218)	27	15.9763	7	12.5	15	20.5479	2	4.34783	84	23.1405	92	25.5556	23	26.4368	21	12.963	5	13.8889	20	20
signaling molecule (PC00207)	5	2.95858	0	0	3	4.10959	3	6.52174	39	10.7438	34	9.44444	1	1.14943	3	1.85185	3	8.33333	5	5
receptor (PC00197)	11	6.50888	1	1.78571	3	4.10959	4	8.69565	35	9.64187	56	15.5556	23	26.4368	24	14.8148	6	16.6667	18	18
transporter (PC00227)	9	5.32544	1	1.78571	7	9.58904	4	8.69565	24	6.61157	7	1.94444	1	1.14943	2	1.23457	2	5.55556	3	3
hydrolase (PC00121)	21	12.426	4	7.14286	2	2.73973	3	6.52174	19	5.23416	18	5	4	4.5977	35	21.6049	0	0	1	1
enzyme modulator (PC00095)	14	8.28402	13	23.2143	5	6.84932	5	10.8696	15	4.13223	15	4.16667	2	2.29885	6	3.7037	5	13.8889	4	4
oxidoreductase (PC00176)	7	4.14201	1	1.78571	2	2.73973	0	0	13	3.58127	12	3.33333	0	0	2	1.23457	0	0	8	8
chaperone (PC00072)	1	0.591716	0	0	0	0	1	2.17391	11	3.0303	0	0	0	0	0	0	1	2.77778	0	0
extracellular matrix protein (PC00102)	0	0	5	8.92857	0	0	2	4.34783	7	1.92837	4	1.11111	0	0	2	1.23457	0	0	0	0
structural protein (PC00211)	7	4.14201	0	0	1	1.36986	0	0	7	1.92837	0	0	0	0	0	0	1	2.77778	0	0
transferase (PC00220)	4	2.36686	4	7.14286	4	5.47945	2	4.34783	4	1.10193	3	0.833333	0	0	0	0	2	5.55556	2	2
cell adhesion molecule (PC00069)	1	0.591716	1	1.78571	1	1.36986	0	0	3	0.826446	4	1.11111	2	2.29885	4	2.46914	1	2.77778	2	2
membrane traffic protein (PC00150)	7	4.14201	2	3.57143	3	4.10959	2	4.34783	3	0.826446	2	0.555556	0	0	1	0.617284	0	0	2	2
cytoskeletal protein (PC00085)	15	8.87574	3	5.35714	4	5.47945	3	6.52174	2	0.550964	3	0.833333	1	1.14943	2	1.23457	2	5.55556	5	5
calcium-binding protein (PC00060)	0	0	0	0	0	0	3	6.52174	2	0.550964	3	0.833333	1	1.14943	1	0.617284	1	2.77778	1	1
defense/immunity protein (PC00090)	0	0	0	0	4	5.47945	0	0	2	0.550964	4	1.11111	2	2.29885	2	1.23457	1	2.77778	7	7
isomerase (PC00135)		0	0	0	1	1.36986	0	0	2	0.550964	2	0.555556	0	0	0	0	0	0	0	0
ligase (PC00142)	3	1.77515	7	12.5	3	4.10959	2	4.34783	2	0.550964	2	0.555556	0	0	2	1.23457	0	0	2	2
transfer/carrier protein (PC00219)	2	1.18343	1	1.78571	4	5.47945	1	2.17391	2	0.550964	1	0.277778	0	0	2	1.23457	0	0	1	1
transmembrane receptor regulatory/adaptor protein (PC00226)	1	0.591716	0	0	0	0	0	0	1	0.275482	0	0	0	0	0	0	0	0	1	1
viral protein (PC00237)	0	0	0	0	0	0	0	0	1	0.275482	1	0.277778	0	0	0	0		0	0	0
cell junction protein (PC00070)	1	0.591716	0	0	1	1.36986	2	4.34783	0	0	1	0.277778	1	1.14943	1	0.617284	1	2.77778	5	5
lyase (PC00144)	0	0	0	0	0	0	0	0	0	0	0	0	0	0	1	0.617284	0	0	1	1
storage protein (PC00210)	0	0	0	0	0	0	0	0	0	0	7	1.94444	0	0	30	18.5185	0	0	0	0
Molecular Function
binding (GO:0005488)	56	36.8421	22	35.4839	30	47.619	15	34.8837	144	51.4286	143	51.6245	33	47.8261	47.8261	47.8261	18	54.5455	43	45.7447
catalytic activity (GO:0003824)	59	38.8158	0	0	21	33.3333	12	27.907	65	23.2143	61	22.0217	12	17.3913	17.3913	17.3913	8	24.2424	16	17.0213
receptor activity (GO:0004872)	10	6.57895	1	1.6129	3	4.7619	3	6.97674	24	8.57143	42	15.1625	19	27.5362	27.5362	27.5362	2	6.06061	18	19.1489
transporter activity (GO:0005215)	10	6.57895	4	6.45161	4	6.34921	5	11.6279	23	8.21429	6	2.16606	1	1.44928	1.44928	1.44928	2	6.06061	2	2.12766
signal transducer activity (GO:0004871)	1	0.657895	0	0	0	0	0	0	16	5.71429	18	6.49819	3	4.34783	4.34783	4.34783	0	0	4	4.25532
structural molecule activity (GO:0005198)	15	9.86842	3	4.83871	4	6.34921	8	18.6047	5	1.78571	5	1.80505	1	1.44928	1.44928	1.44928	3	9.09091	9	9.57447
translation regulator activity (GO:0045182)	1	0.657895	32	51.6129	1	1.5873	0	0	3	1.07143	2	0.722022	0	0	0	0	0	0	1	1.06383
		0		0		0		0		0		0		0	0			0	1	1.06383
Biological Process
metabolic process (GO:0008152)	82	35.6522	27	24.5455	41	29.927	15	21.4286	154	26.4151	153	26.6551	43	23.7569	73	32.7354	13	15.2941	0	0
cellular process (GO:0009987)	59	25.6522	41	37.2727	34	24.8175	25	35.7143	146	25.0429	140	24.3902	43	23.7569	38	17.0404	21	24.7059	62	47.3282
developmental process (GO:0032502)	10	4.34783	5	4.54545	8	5.83942	5	7.14286	84	14.4082	93	16.2021	22	12.1547	19	8.52018	10	11.7647	15	11.4504
response to stimulus (GO:0050896)	19	8.26087	6	5.45455	12	8.75912	2	2.85714	59	10.1201	51	8.88502	12	6.62983	17	7.62332	11	12.9412	13	9.92366
multicellular organismal process (GO:0032501)	6	2.6087	5	4.54545	2	1.45985	1	1.42857	40	6.86106	38	6.62021	18	9.94475	12	5.38117	4	4.70588	7	5.34351
biological regulation (GO:0065007)	11	4.78261	4	3.63636	7	5.10949	5	7.14286	34	5.8319	36	6.27178	12	6.62983	14	6.27803	8	9.41176	10	7.63359
localization (GO:0051179)	15	6.52174	12	10.9091	17	12.4088	7	10	26	4.45969	27	4.70383	5	2.76243	6	2.69058	7	8.23529	13	9.92366
immune system process (GO:0002376)	6	2.6087	3	2.72727	6	4.37956	2	2.85714	18	3.08748	2	0.348432	1	0.552486	2	0.896861	4	4.70588	0	0
cellular component organization or biogenesis (GO:0071840)	16	6.95652	4	3.63636	7	5.10949	8	11.4286	12	2.05832	20	3.48432	14	7.73481	1	0.44843	4	4.70588	7	5.34351
biological adhesion (GO:0022610)	0	0	0	0	0	0	0	0	5	0.857633	1	0.174216	0	0		0	2	2.35294	0	0
reproduction (GO:0000003)	5	2.17391	2	1.81818	3	2.18978	0	0	4	0.686106	12	2.09059	11	6.07735	41	18.3857	0	0	4	3.05344
locomotion (GO:0040011)	1	0.434783	1	0.909091	0	0	0	0	1	0.171527	1	0.174216	0	0		0	1	1.17647	0	0
rhythmic process (GO:0048511)	0	0	0	0	0	0	0	0	0	0	0	0	0	0	0	0	0	0	0	0
Cellular Component
cell part (GO:0044464)	45	46.3918	17	40.4762	34	39.0805	18	40	62	33.8798	49	39.5161	17	60.7143	16	39.0244	8	42.1053	41	40.5941
organelle (GO:0043226)	20	20.6186	6	14.2857	24	27.5862	13	28.8889	43	23.4973	25	20.1613	5	17.8571	11	26.8293	4	21.0526	37	36.6337
membrane (GO:0016020)	14	14.433	5	11.9048	12	13.7931	5	11.1111	33	18.0328	19	15.3226	5	17.8571	5	12.1951	4	21.0526	12	11.8812
macromolecular complex (GO:0032991)	17	17.5258	9	21.4286	16	18.3908	7	15.5556	23	12.5683	14	11.2903	1	3.57143	4	9.7561	1	5.26316	9	8.91089
extracellular region (GO:0005576)	0	0	5	11.9048	0	0	2	4.44444	21	11.4754	17	13.7097	0	0	4	9.7561	2	10.5263	1	0.990099
extracellular matrix (GO:0031012)	0	0	0	0	0	0	0	0	1	0.546448	0	0	0	0	1	2.43902	0	0	1	0.990099
synapse (GO:0045202)	1	1.03093	0	0	1	1.14943	0	0	0	0	0	0	0	0	0	0	0	0	0	0
cell junction (GO:0030054)	0	0	0	0	1	1.14943	1	2.22222	0	0	13	10.4839	13	46.4286	0	0	0	0	1	0.990099
Pathways
Number of pathways	24		16		10		14		40		32		6		10		5		13
Wnt signaling pathway (P00057)	2	4.25532	5	20.8333	2	15.3846	0	0	19	8.40708	20	10.6383	3	30	3	20	1	16.6667	1	4.34783
Angiogenesis (P00005)	2	4.25532	0	0	2	15.3846	1	6.66667	18	7.9646	7	3.7234	0	0		0	0	0	0	0
BMP/activin signaling pathway-drosophila (P06211)	0	0	0	0	0	0	0	0	14	6.19469	13	6.91489	0	0		0	0	0	3	13.0435
TGF-beta signaling pathway (P00052)	0	0	0	0	2	15.3846	0	0	14	6.19469	0	0	0	0		0	0	0	0	0
Alzheimer disease-amyloid secretase pathway (P00003)	3	6.38298	1	4.16667	0	0	0	0	13	5.75221	0	0	0	0		0	0	0	0	0
Cadherin signaling pathway (P00012)	0	0	0	0	0	0	0	0	13	5.75221	13	6.91489	0	0		0	0	0	0	0
Notch signaling pathway (P00045)	2	4.25532	0	0	0	0	0	0	12	5.30973	13	6.91489	1	10	2	13.3333	0	0	0	0
Heterotrimeric G-protein signaling pathway-Gi alpha and Gs alpha mediated pathway (P00026)	2	4.25532	1	4.16667	0	0	0	0	10	4.42478	12	6.38298	2	20	2	13.3333	0	0	2	8.69565
DPP-SCW signaling pathway (P06212)	0	0	0	0	0	0	0	0	9	3.9823	8	4.25532	0	0		0	0	0	3	13.0435
VEGF signaling pathway (P00056)	1	2.12766	0	0	0	0	1	6.66667	9	3.9823	0	0	0	0		0	0	0	0	0
DPP signaling pathway (P06213)	0	0	0	0	0	0	0	0	8	3.53982	7	3.7234	0	0		0	0	0	3	13.0435
MYO signaling pathway (P06215)	0	0	0	0	0	0	0	0	8	3.53982	8	4.25532	0	0		0	0	0	0	0
Activin beta signaling pathway (P06210)	0	0	0	0	0	0	0	0	7	3.09735	7	3.7234	0	0		0	0	0	0	0
ALP23B signaling pathway (P06209)	0	0	0	0	0	0	0	0	6	2.65487	6	3.19149	0	0		0	0	0	0	0
GBB signaling pathway (P06214)	0	0	0	0	0	0	0	0	6	2.65487	6	3.19149	0	0	1	6.66667	0	0	0	0
PI3 kinase pathway (P00048)	0	0	1	4.16667	0	0	0	0	6	2.65487	0	0	0	0	1	6.66667	0	0	0	0
5HT2 type receptor mediated signaling pathway (P04374)	0	0	0	0	0	0	0	0	5	2.21239	0	0	0	0		0	0	0	0	0
Heterotrimeric G-protein signaling pathway-Gq alpha and Go alpha mediated pathway (P00027)	0	0	0	0	0	0	0	0	5	2.21239	7	3.7234	2	20	2	13.3333	0	0	2	8.69565
SCW signaling pathway (P06216)	0	0	0	0	0	0	0	0	5	2.21239	0	0	0	0		0	0	0	3	13.0435
Apoptosis signaling pathway (P00006)	1	2.12766	1	4.16667	0	0	0	0	4	1.76991	2	1.06383	0	0		0	0	0	1	4.34783
FAS signaling pathway (P00020)	0	0	0	0	0	0	0	0	4	1.76991	4	2.12766	0	0		0	1	16.6667	1	4.34783
Hedgehog signaling pathway (P00025)	0	0	0	0	0	0	0	0	3	1.32743	2	1.06383	1	10		0	0	0	0	0
Muscarinic acetylcholine receptor 2 and 4 signaling pathway (P00043)	0	0	0	0	0	0	0	0	3	1.32743	1	0.531915	0	0		0	0	0	0	0
Toll pathway-drosophila (P06217)	0	0	0	0	0	0	0	0	3	1.32743	1	0.531915	0	0		0	0	0	0	0
Toll receptor signaling pathway (P00054)	0	0	1	4.16667	0	0	0	0	3	1.32743	1	0.531915	0	0		0	0	0	0	0
Gonadotropin-releasing hormone receptor pathway (P06664)	0	0	0	0	0	0	1	6.66667	2	0.884956	2	1.06383	0	0		0	0	0	0	0
Inflammation mediated by chemokine and cytokine signaling pathway (P00031)	0	0	1	4.16667	1	7.69231	0	0	2	0.884956	1	0.531915	0	0		0	0	0	0	0
Muscarinic acetylcholine receptor 1 and 3 signaling pathway (P00042)	0	0	0	0	0	0	0	0	2	0.884956	1	0.531915	0	0		0	0	0	0	0
Nicotinic acetylcholine receptor signaling pathway (P00044)	0	0	0	0	0	0	0	0	2	0.884956	0	0	0	0		0	1	16.6667	0	0
5HT1 type receptor mediated signaling pathway (P04373)	0	0	0	0	0	0	0	0	1	0.442478	4	2.12766	0	0		0	0	0	0	0
5HT3 type receptor mediated signaling pathway (P04375)	0	0	0	0	0	0	0	0	1	0.442478	0	0	0	0		0	0	0	0	0
5HT4 type receptor mediated signaling pathway (P04376)	0	0	0	0	0	0	0	0	1	0.442478	0	0	0	0		0	0	0	0	0
Adrenaline and noradrenaline biosynthesis (P00001)	0	0	0	0	0	0	0	0	1	0.442478	0	0	0	0		0	0	0	0	0
Dopamine receptor mediated signaling pathway (P05912)	0	0	0	0	0	0	0	0	1	0.442478	1	0.531915	0	0		0	0	0	0	0
EGF receptor signaling pathway (P00018)	0	0	3	12.5	0	0	2	13.3333	1	0.442478	1	0.531915	0	0	1	6.66667	0	0	0	0
General transcription regulation (P00023)	2	4.25532	1	4.16667	0	0	1	6.66667	1	0.442478	0	0	0	0		0	0	0	0	0
Insulin/IGF pathway-protein kinase B signaling cascade (P00033)	0	0	0	0	0	0	1	6.66667	1	0.442478	0	0	0	0	1	6.66667	0	0	0	0
Interferon-gamma signaling pathway (P00035)	1	2.12766	0	0	0	0	0	0	1	0.442478	0	0	0	0		0	1	16.6667	0	0
Metabotropic glutamate receptor group II pathway (P00040)	0	0	0	0	0	0	0	0	1	0.442478	1	0.531915	0	0		0	0	0	0	0
p53 pathway feedback loops 2 (P04398)	0	0	1	4.16667	0	0	1	6.66667	1	0.442478	1	0.531915	0	0		0	0	0	0	0
Alzheimer disease-presenilin pathway (P00004)	2	4.25532	0	0	0	0	0	0	0	0	13	6.91489	0	0		0	0	0	0	0
Axon guidance mediated by netrin (P00009)	0	0	0	0	0	0	0	0	0	0	1	0.531915	1	10		0	0	0	0	0
CCKR signaling map (P06959)	0	0	0	0	0	0	0	0	0	0	0	0	0	0	1	6.66667	2	33.3333	0	0
Circadian clock system (P00015)	0	0	0	0	1	7.69231	0	0	0	0	0	0	0	0		0	0	0	1	4.34783
Cytoskeletal regulation by Rho GTPase (P00016)	1	2.12766	0	0	0	0	0	0	0	0	0	0	0	0		0	0	0	0	0
Endothelin signaling pathway (P00019)	0	0	0	0	0	0	1	6.66667	0	0	0	0	0	0		0	0	0	0	0
FGF signaling pathway (P00021)	0	0	1	4.16667	0	0	1	6.66667	0	0	0	0	0	0		0	0	0	0	0
Heterotrimeric G-protein signaling pathway-rod outer segment phototransduction (P00028)	3	6.38298	0	0	0	0	0	0	0	0	0	0	0	0		0	0	0	1	4.34783
Huntington disease (P00029)	2	4.25532	1	4.16667	0	0	0	0	0	0	0	0	0	0		0	0	0	1	4.34783
Insulin/IGF pathway-mitogen activated protein kinase kinase/MAP kinase cascade (P00032)	0	0	1	4.16667	1	7.69231	0	0	0	0	0	0	0	0	1	6.66667	0	0	0	0
Integrin signalling pathway (P00034)	0	0	0	0	0	0	0	0	0	0	0	0	0	0		0	0	0	0	0
Integrin signalling pathway (P00034)	1	2.12766	0	0	0	0	0	0	0	0	0	0	0	0		0	0	0	0	0
Ionotropic glutamate receptor pathway (P00037)	1	2.12766	0	0	0	0	0	0	0	0	0	0	0	0		0	0	0	0	0
Oxidative stress response (P00046)	1	2.12766	1	4.16667	0	0	0	0	0	0	0	0	0	0		0	0	0	0	0
p53 pathway (P00059)	0	0	0	0	0	0	1	6.66667	0	0	0	0	0	0		0	0	0	1	4.34783
p53 pathway by glucose deprivation (P04397)	0	0	0	0	1	7.69231	0	0	0	0	0	0	0	0		0	0	0	0	0
Parkinson disease (P00049)	0	0	0	0	0	0	1	6.66667	0	0	0	0	0	0		0	0	0	0	0
PDGF signaling pathway (P00047)	1	2.12766	3	12.5	1	7.69231	1	6.66667	0	0	6	3.19149	0	0		0	0	0	0	0
Purine metabolism (P02769)	3	6.38298	0	0	0	0	0	0	0	0	0	0	0	0		0	0	0	0	0
Pyrimidine Metabolism (P02771)	6	12.766	0	0	0	0	0	0	0	0	0	0	0	0		0	0	0	0	0
Salvage pyrimidine deoxyribonucleotides (P02774)	3	6.38298	0	0	0	0	0	0	0	0	0	0	0	0		0	0	0	0	0
Salvage pyrimidine ribonucleotides (P02775)	3	6.38298	0	0	0	0	0	0	0	0	4	2.12766	0	0		0	0	0	0	0
T cell activation (P00053)	0	0	0	0	1	7.69231	0	0	0	0	14	7.44681	0	0		0	0	0	0	0
Thyrotropin-releasing hormone receptor signaling pathway (P04394)	1	2.12766	0	0	0	0	1	6.66667	0	0	0	0	0	0		0	0	0	0	0
Transcription regulation by bZIP transcription factor (P00055)	2	4.25532	1	4.16667	1	7.69231	1	6.66667	0	0	0	0	0	0		0	0	0	0	0
Vasopressin synthesis (P04395)	1	2.12766	0	0	0	0	0	0	0	0	0	0	0	0		0	0	0	0	0
