# Supplementary material for: Reconstruction of the ancestral metazoan genome reveals an increase in genomic novelty
Source: Nat Commun. 2018 Apr 30;9:1730. doi: 10.1038/s41467-018-04136-5 (PMC5928047; doi:10.1038/s41467-018-04136-5)
Supplement: Supplementary file 10 — Supplementary Data 7 [file 41467_2018_4136_MOESM10_ESM.xlsx]

## Sheet: Core Novelties
Novel Core HG (only annotated genomes)	Opisthokonta	Holozoa	Node 1 (Filasterea + Node 2)	Node 2 (Choanoflagellata + Metazoa)	Metazoa	Eumetazoa	Planulozoa (Cnidaria + Bilateria)	Bilateria
Number of groups of homology	4	5	4	4	25	3	1	0
	HG_2267	HG_2770	HG_3400	HG_698	HG_3636	HG_114	HG_3260
	Hsap_Ensmbl0140521_polymerase_DNA_directed_gamma_Source_HGNC_Symbol_Acc_9179_POLG	Hsap_Ensmbl0132254_ADP_ribosylation_factor_interacting_protein_2_Source_HGNC_Symbol_Acc_17160_ARFIP2 Hsap_Ensmbl0164144_ADP_ribosylation_factor_interacting_protein_1_Source_HGNC_Symbol_Acc_21496_ARFIP1	Hsap_Ensmbl0148925_BTB_POZ_domain_containing_10_Source_HGNC_Symbol_Acc_21445_BTBD10	Hsap_Ensmbl0111671_splA_ryanodine_receptor_domain_and_SOCS_box_containing_2_Source_HGNC_Symbol_Acc_29522_SPSB2 Hsap_Ensmbl0171621_splA_ryanodine_receptor_domain_and_SOCS_box_containing_1_Source_HGNC_Symbol_Acc_30628_SPSB1 Hsap_Ensmbl0268190_splA_ryanodine_receptor_domain_and_SOCS_box_containing_2_Source_HGNC_Symbol_Acc_29522_SPSB2 Hsap_Ensmbl0174013_F_box_protein_45_Source_HGNC_Symbol_Acc_29148_F…	Hsap_Ensmbl0198863_RUN_domain_containing_1_Source_HGNC_Symbol_Acc_25418_RUNDC1	Hsap_Ensmbl0123407_homeobox_C12_Source_HGNC_Symbol_Acc_5124_HOXC12 Hsap_Ensmbl0170178_homeobox_D12_Source_HGNC_Symbol_Acc_5135_HOXD12 Hsap_Ensmbl0180818_homeobox_C10_Source_HGNC_Symbol_Acc_5122_HOXC10 Hsap_Ensmbl0253293_homeobox_A10_Source_HGNC_Symbol_Acc_5100_HOXA10 Hsap_LRG_246_homeobox_D10_Source_HGNC_Symbol_Acc_5133_LRG_246 Hsap_Ensmbl0128713_homeobox_D11_Source_HGNC_Symbol_Acc_5134_HOXD11 Hs…	Hsap_Ensmbl0214655_zinc_finger_SWIM_type_containing_8_Source_HGNC_Symbol_Acc_23528_ZSWIM8
	Dmel_0004406_tam_tamas_Source_FlyBase_0004406	Dmel_0037884_CG17184	Dmel_0035107_mri_mrityu_Source_FlyBase_0035107	Dmel_0052113_CG32113 Dmel_0026238_gus_gustavus_Source_FlyBase_0026238 Dmel_0043010_Fsn	Dmel_0040348_CG3703 Dmel_0052461_CG32461	Dmel_0000015_Abd_B_Abdominal_B_Source_FlyBase_0000015 Dmel_0260642_Antp_Antennapedia_Source_FlyBase_0260642 Dmel_0000014_abd_A_abdominal_A_Source_FlyBase_0000014 Dmel_0014949_btn_buttonless_Source_FlyBase_0014949 Dmel_0051481_pb_proboscipedia_Source_FlyBase_0051481 Dmel_0041156_exex_extra_extra_Source_FlyBase_0041156 Dmel_0025776_ind_intermediate_neuroblasts_defective_Source_FlyBase_0025776 Dmel_…	Dmel_0085430_CG34401
	Cgig_20891_DNA_polymerase_subunit_gamma_1_Source_UniProtKB_TrEMBL_Acc_K1RBM4	Cgig_15712_Arfaptin_1_Source_UniProtKB_TrEMBL_Acc_K1QZB0	Cgig_18652_BTB_POZ_domain_containing_protein_10_Source_UniProtKB_TrEMBL_Acc_K1QX87	Cgig_17062_Vacuolar_protein_sorting_associated_protein_13D_Source_UniProtKB_TrEMBL_Acc_K1Q973 Cgig_04167_Vacuolar_protein_sorting_associated_protein_13D_Source_UniProtKB_TrEMBL_Acc_K1Q6W6 Cgig_14045_SPRY_domain_containing_SOCS_box_protein_4_Source_UniProtKB_TrEMBL_Acc_K1PZ95	Cgig_22478_RUN_domain_containing_protein_1_Source_UniProtKB_TrEMBL_Acc_K1QI92	Cgig_27388_Homeobox_protein_abdominal_B_Source_UniProtKB_TrEMBL_Acc_K1PZI6 Cgig_27385_Homeobox_protein_Hox_C11_Source_UniProtKB_TrEMBL_Acc_K1QEU8 Cgig_26565_Homeobox_protein_Hox_B7_Source_UniProtKB_TrEMBL_Acc_K1RHX0 Cgig_14888_Homeobox_protein_MOX_2_Source_UniProtKB_TrEMBL_Acc_K1Q1H4 Cgig_24087_Homeobox_protein_HOX3_Source_UniProtKB_TrEMBL_Acc_K1QNR4 Cgig_24086_Homeobox_protein_Hox_A2_Source_UniP…	Cgig_11150
	Cele_013258_polg_1_Protein_POLG_1_polg_1_mRNA_complete_cds_Source_RefSeq_mRNA_Acc_NM_064191	Cele_010040_F54C8_7_Protein_F54C8_7_isoform_b_Source_RefSeq_mRNA_Acc_NM_181932	Cele_019888_snpc_1_4_Protein_BTBD_10_isoform_d_btbd_10_mRNA_complete_cds_Source_RefSeq_mRNA_Acc_NM_001027094	Cele_016117_C25H3_8_Protein_C25H3_8_C25H3_8_mRNA_complete_cds_Source_RefSeq_mRNA_Acc_NM_062709 Cele_020028_R12C12_8_Protein_R12C12_8_isoform_b_R12C12_8_mRNA_complete_cds_Source_RefSeq_mRNA_Acc_NM_182238 Cele_021597_spsb_1_Protein_SPSB_1_spsb_1_mRNA_complete_cds_Source_RefSeq_mRNA_Acc_NM_064920 Cele_021596_spsb_2_Protein_SPSB_2_spsb_2_mRNA_complete_cds_Source_RefSeq_mRNA_Acc_NM_064919 Cele_001499_…	Cele_020572_T19D7_4_Protein_T19D7_4_T19D7_4_mRNA_complete_cds_Source_RefSeq_mRNA_Acc_NM_075735	Cele_004024_php_3_Protein_PHP_3_php_3_mRNA_complete_cds_Source_RefSeq_mRNA_Acc_NM_067172 Cele_003024_lin_39_Protein_LIN_39_lin_39_mRNA_complete_cds_Source_RefSeq_mRNA_Acc_NM_001025993 Cele_003102_mab_5_Protein_MAB_5_mab_5_mRNA_complete_cds_Source_RefSeq_mRNA_Acc_NM_066294 Cele_006873_vab_7_Protein_VAB_7_vab_7_mRNA_complete_cds_Source_RefSeq_mRNA_Acc_NM_067000 Cele_000439_ceh_16_Protein_CEH_16_ceh…	Cele_004140_ebax_1_Protein_PQN_55_pqn_55_mRNA_complete_cds_Source_RefSeq_mRNA_Acc_NM_069487
	Drer_060951_polymerase_DNA_directed_gamma_Source_ZFIN_Acc_ZDB_GENE_060303_1_polg	Drer_070055_ADP_ribosylation_factor_interacting_protein_1_arfaptin_1_Source_ZFIN_Acc_ZDB_GENE_040426_2690_arfip1 Drer_056664_ADP_ribosylation_factor_interacting_protein_2b_Source_ZFIN_Acc_ZDB_GENE_050417_131_arfip2b Drer_059244_ADP_ribosylation_factor_interacting_protein_2a_Source_ZFIN_Acc_ZDB_GENE_041010_221_arfip2a	Drer_020252_BTB_POZ_domain_containing_10b_Source_ZFIN_Acc_ZDB_GENE_080104_5_btbd10b Drer_059381_potassium_channel_tetramerization_domain_containing_20_Source_HGNC_Symbol_Acc_21052_KCTD20 Drer_062674_BTB_POZ_domain_containing_10a_Source_ZFIN_Acc_ZDB_GENE_070410_41_btbd10a	Drer_017986_vacuolar_protein_sorting_13D_yeast_Source_ZFIN_Acc_ZDB_GENE_050912_1_vps13d Drer_016084_splA_ryanodine_receptor_domain_and_SOCS_box_containing_4a_Source_ZFIN_Acc_ZDB_GENE_070911_3_spsb4a Drer_056515_splA_ryanodine_receptor_domain_and_SOCS_box_containing_1_Source_ZFIN_Acc_ZDB_GENE_030131_6122_spsb1 Drer_071492_F_box_protein_45_Source_ZFIN_Acc_ZDB_GENE_040426_1450_fbxo45 Drer_088985_spl…	Drer_091962_RUN_domain_containing_1_Source_HGNC_Symbol_Acc_25418_RUNDC1	Drer_046043_homeo_box_C12b_Source_ZFIN_Acc_ZDB_GENE_000329_17_hoxc12b Drer_070352_homeo_box_C12a_Source_ZFIN_Acc_ZDB_GENE_000822_6_hoxc12a Drer_059263_homeo_box_D12a_Source_ZFIN_Acc_ZDB_GENE_990415_118_hoxd12a Drer_079406_homeo_box_C11b_Source_ZFIN_Acc_ZDB_GENE_000822_3_hoxc11b Drer_059274_homeo_box_D9a_Source_ZFIN_Acc_ZDB_GENE_990415_121_hoxd9a Drer_031337_homeo_box_A10b_Source_ZFIN_Acc_ZDB_GENE…	Drer_069397_zinc_finger_SWIM_type_containing_8_Source_ZFIN_Acc_ZDB_GENE_050320_59_zswim8
	Spur_006294_Polg Spur_012665_Polg_1 Spur_001757_Spur_001757	Spur_024178_Spur_024178 Spur_011861_Arfip1	Spur_026027_Btbd10	Spur_014547_Vps13d_2 Spur_026869_Vps13d_4 Spur_021448_Vps13d Spur_026868_Vps13d_3 Spur_026867_Vps13d_1 Spur_005657_Spur_005657 Spur_004717_Spry_Socscp Spur_009836_Spur_009836 Spur_006311_Spur_006311 Spur_003628_Spur_003628 Spur_002915_Spur_002915	Spur_006110_Rundc1	Spur_002632_Hox11_13a Spur_000388_Hox11_13c Spur_002633_Hox9_10 Spur_002630_Hox8_1 Spur_021309_Hox8 Spur_025486_Mox Spur_002631_Hox11_13b_SpHbox7_Source_UniProtKB_TrEMBL_Acc_O44936 Spur_000386_Hox2_1 Spur_012252_Hox2 Spur_026099_Lox_Homeobox_protein_Splox_Source_UniProtKB_TrEMBL_Acc_Q8IT48 Spur_002816_Hb9 Spur_027568_Hox3 Spur_011798_Spur_011798 Spur_013436_Gsx Spur_012253_Eve_Even_skipped_like_p…	Spur_025573_Kiaa0913L
	Smim_15459_DNA_polymerase_gamma_putative_Ixodes_scapularis_gi_215509404_gb_EEC18857_5e_154_469 Smim_69262_PREDICTED_DNA_polymerase_subunit_gamma_like_Monodelphis_domestica_gi_334314345_ref_XP_003340027_3e_36_143 Smim_15452_PREDICTED_DNA_directed_DNA_polymerase_gamma_like_Saccoglossus_kowalevskii_gi_291227793_ref_XP_002733868_2e_19_90_1 Smim_15453_PREDICTED_DNA_directed_DNA_polymerase_gamma_like_S…	Smim_76650_ADP_ribosylation_factor_interacting_protein_putative_Ixodes_scapularis_gi_241743278_ref_XP_002414200_2e_157_458	Smim_44901_BTB_POZ_domain_containing_protein_10_Acromyrmex_echinatior_gi_332024261_gb_EGI64465_3e_158_461 Smim_36000_BTB_POZ_domain_containing_protein_10_Camponotus_floridanus_gi_307185945_gb_EFN71747_1e_163_480	Smim_52283_PREDICTED_vacuolar_protein_sorting_associated_protein_13D_isoform_Callithrix_jacchus_gi_296206754_ref_XP_002750342_0_0_2015 Smim_52279_PREDICTED_VPS13D_1A_protein_like_Saccoglossus_kowalevskii_gi_291227292_ref_XP_002733622_4e_100_330 Smim_52274_PREDICTED_VPS13D_1A_protein_like_Saccoglossus_kowalevskii_gi_291227292_ref_XP_002733622_3e_27_112 Smim_55368_SPRY_domain_containing_SOCS_box_pr…	Smim_35439_PREDICTED_RUN_domain_containing_protein_like_Bombus_terrestris_gi_340721755_ref_XP_003399280_2e_168_499	Smim_2965_abdominal_B_Cupiennius_salei_gi_4584727_emb_CAB40807_1e_172_495 Smim_34661_proboscipedia_Cupiennius_salei_gi_133740634_emb_CAL91855_3e_82_264 Smim_80745_proboscipedia_putative_Ixodes_scapularis_gi_241756337_ref_XP_002406417_1e_41_152 Smim_7069_homeobox_protein_Cupiennius_salei_gi_3445436_emb_CAA07502_2e_113_340 Smim_36234_sex_combs_reduced_Parasteatoda_tepidariorum_gi_259053115_emb_CAX1…	Smim_81820_PREDICTED_zinc_finger_SWIM_domain_containing_protein_KIAA0913_like_Bombus_terrestris_gi_340713063_ref_XP_003395071_0_0_901 Smim_81842_zinc_finger_protein_putative_Ixodes_scapularis_gi_241999390_ref_XP_002434338_0_0_737
	Sman_161380_Putative_DNA_polymerase_gamma_Source_UniProtKB_TrEMBL_Acc_G4V9C1	Sman_073210_Putative_adp_ribosylation_factor_interacting_protein_Source_UniProtKB_TrEMBL_Acc_G4VA81	Sman_159620	Gsal_9213_vacuolar_protein_sorting_associated_protein_13d Gsal_12085_vacuolar_protein_sorting_associated_protein_13d Gsal_11153_spry_domain_containing_socs_box_protein_4_like Gsal_9214_vacuolar_protein_sorting_13_homolog_d	Sman_067010	Sman_138140_Gsx_family_homeobox_protein_Source_UniProtKB_TrEMBL_Acc_G4LW98 Sman_081620_Gsx_family_homeobox_protein_Source_UniProtKB_TrEMBL_Acc_G4VJI7 Sman_202120 Sman_029620_SMOX_4_Homeobox_protein_SMOX_4_Source_UniProtKB_Swiss_Prot_Acc_Q26603 Sman_126190_Homeobix_protein_hb9_mnx2_putative_Source_UniProtKB_TrEMBL_Acc_G4M026 Sman_145200_SMOX_2_Homeobox_protein_engrailed_like_SMOX_2_Source_UniProtK…	Sman_132000_Putative_zinc_finger_protein_Source_UniProtKB_TrEMBL_Acc_G4VNY4
	Gsal_8281_dna_polymerase_subunit_gamma_1	Gsal_5844_isoform_a	Gsal_1966_btb_poz_domain_containing_protein_kctd20 Gsal_13240_btb_domain_containing_isoform_cra_a	Nvec_11967_Pollen_allerg_2 Nvec_11780_UPF0058 Nvec_36184_UBA Nvec_31769_ Nvec_15266_ Nvec_29_DUF1635 Nvec_39701_	Gsal_1341_run_domain_containing_protein_1 Gsal_12010_run_domain_containing_protein_1 Gsal_12011_run_domain_containing_protein_1	Gsal_1646_homeobox_protein_partial Gsal_6425_homeobox_protein_partial Gsal_9271_homeobox_protein_partial Gsal_15272_homeobox_protein_hox_a2 Gsal_3176_hox_protein_smox1 Gsal_15041_homeobox_partial Gsal_6323_homeobox_protein Gsal_9866_homeobox_b2 Gsal_2624_homeodomain_protein Gsal_4190_homeobox_protein	Gsal_1153_zinc_finger_swim_domain_containing_protein_kiaa0913_like Gsal_14927_zinc_finger_protein Gsal_1159_zinc_finger_protein
	Nvec_32794_Gam Nvec_21192_ Nvec_21193_ Nvec_35978_	Nvec_24402_	Nvec_3384_K_tetra	HG_1863	Nvec_16409_DUF948 Nvec_38985_ Nvec_14266_	Nvec_48630_ Nvec_16156_ Nvec_20497_Homeobox Nvec_8774_ Nvec_48629_ Nvec_29536_Homeobox Nvec_29192_ Nvec_10405_ Nvec_10406_ Nvec_10407_ Nvec_53176_Homeobox Nvec_32587_ Nvec_30811_Homeobox Nvec_53178_Homeobox Nvec_41100_Homeobox Nvec_22870_ Nvec_8775_ Dmel_0001269_inv_invected_Source_FlyBase_0001269	Nvec_1031_
	Scer_YOR330C_Catalytic_subunit_of_the_mitochondrial_DNA_polymerase_conserved_C_terminal_segment_is_required_for_the_maintenance_of_mitochondrial_genome_related_to_human_POLG_which_has_been_associated_with_mitochondrial_diseases_Source_SGD_Acc_S000005857_MIP1_SGD	HG_2289	HG_828	Hsap_Ensmbl0092051_junctophilin_4_Source_HGNC_Symbol_Acc_20156_JPH4 Hsap_Ensmbl0154118_junctophilin_3_Source_HGNC_Symbol_Acc_14203_JPH3 Hsap_Ensmbl0149596_junctophilin_2_Source_HGNC_Symbol_Acc_14202_JPH2 Hsap_Ensmbl0104369_junctophilin_1_Source_HGNC_Symbol_Acc_14201_JPH1	HG_230	HG_11
	HG_2873	Hsap_Ensmbl0116688_mitofusin_2_Source_HGNC_Symbol_Acc_16877_MFN2 Hsap_Ensmbl0171109_mitofusin_1_Source_HGNC_Symbol_Acc_18262_MFN1	Hsap_Ensmbl0082458_discs_large_homolog_3_Drosophila_Source_HGNC_Symbol_Acc_2902_DLG3 Hsap_Ensmbl0075711_discs_large_homolog_1_Drosophila_Source_HGNC_Symbol_Acc_2900_DLG1 Hsap_Ensmbl0132535_discs_large_homolog_4_Drosophila_Source_HGNC_Symbol_Acc_2903_DLG4 Hsap_Ensmbl0150672_discs_large_homolog_2_Drosophila_Source_HGNC_Symbol_Acc_2901_DLG2	Dmel_0032129_jp_junctophilin_Source_FlyBase_0032129	Hsap_Ensmbl0111186_wingless_type_MMTV_integration_site_family_member_5B_Source_HGNC_Symbol_Acc_16265_WNT5B Hsap_Ensmbl0114251_wingless_type_MMTV_integration_site_family_member_5A_Source_HGNC_Symbol_Acc_12784_WNT5A Hsap_Ensmbl0134245_wingless_type_MMTV_integration_site_family_member_2B_Source_HGNC_Symbol_Acc_12781_WNT2B Hsap_Ensmbl0154764_wingless_type_MMTV_integration_site_family_member_7A_Source…	Hsap_Ensmbl0175514_G_protein_coupled_receptor_152_Source_HGNC_Symbol_Acc_23622_GPR152 Hsap_Ensmbl0075073_tachykinin_receptor_2_Source_HGNC_Symbol_Acc_11527_TACR2 Hsap_Ensmbl0166573_galanin_receptor_1_Source_HGNC_Symbol_Acc_4132_GALR1 Hsap_Ensmbl0139874_somatostatin_receptor_1_Source_HGNC_Symbol_Acc_11330_SSTR1 Hsap_Ensmbl0163823_chemokine_C_C_motif_receptor_1_Source_HGNC_Symbol_Acc_1602_CCR1 Hsap…
	Hsap_Ensmbl0113384_golgi_phosphoprotein_3_coat_protein_Source_HGNC_Symbol_Acc_15452_GOLPH3 Hsap_Ensmbl0143457_golgi_phosphoprotein_3_like_Source_HGNC_Symbol_Acc_24882_GOLPH3L	Dmel_0029870_Marf_Mitochondrial_assembly_regulatory_factor_Source_FlyBase_0029870 Dmel_0011596_fzo_fuzzy_onions_Source_FlyBase_0011596	Dmel_0001624_dlg1_discs_large_1_Source_FlyBase_0001624	Cgig_09852_Junctophilin_2_Source_UniProtKB_TrEMBL_Acc_K1Q4W8	Dmel_0004360_Wnt2_Wnt_oncogene_analog_2_Source_FlyBase_0004360 Dmel_0010453_Wnt4_Wnt_oncogene_analog_4_Source_FlyBase_0010453 Dmel_0004009_wg_wingless_Source_FlyBase_0004009 Dmel_0010194_Wnt5_Wnt_oncogene_analog_5_Source_FlyBase_0010194 Dmel_0031902_Wnt6_Wnt6_Source_FlyBase_0031902 Dmel_0031903_Wnt10_Wnt10_Source_FlyBase_0031903 Dmel_0038134_wntD_wnt_inhibitor_of_Dorsal_Source_FlyBase_0038134	Dmel_0035610_Lkr_Leucokinin_receptor_Source_FlyBase_0035610 Dmel_0259231_CCKLR_17D1_CCK_like_receptor_at_17D1_Source_FlyBase_0259231 Dmel_0038880_SIFR_SIFamide_receptor_Source_FlyBase_0038880 Dmel_0050106_CCHa1r_CCHamide_1_receptor_Source_FlyBase_0050106 Dmel_0038874_ETHR_ETHR_Source_FlyBase_0038874 Dmel_0028961_AlstR_Allatostatin_Receptor_Source_FlyBase_0028961 Dmel_0039595_AR_2_Allatostatin_Rec…
	Dmel_0010704_l_2_s5379_lethal_2_s5379_Source_FlyBase_0010704	Cele_001509_fzo_1_Protein_FZO_1_fzo_1_mRNA_complete_cds_Source_RefSeq_mRNA_Acc_NM_062760	Cgig_17041_Disks_large_like_protein_1_Source_UniProtKB_TrEMBL_Acc_K1QR13	Cele_002179_jph_1_Protein_JPH_1_jph_1_mRNA_complete_cds_Source_RefSeq_mRNA_Acc_NM_059792	Cgig_06607_Protein_Wnt_Source_UniProtKB_TrEMBL_Acc_K1PF35 Cgig_12717_Protein_Wnt_Source_UniProtKB_TrEMBL_Acc_K1Q701 Cgig_19644_Protein_Wnt_Source_UniProtKB_TrEMBL_Acc_K1PH58 Cgig_28941_Protein_Wnt_Source_UniProtKB_TrEMBL_Acc_K1RHR8 Cgig_25779_Protein_Wnt_Source_UniProtKB_TrEMBL_Acc_K1QT46 Cgig_08096_Protein_Wnt_Source_UniProtKB_TrEMBL_Acc_K1PLG2 Cgig_17079_Protein_Wnt_Source_UniProtKB_TrEMBL_Acc_…	Cgig_17230_Neuropeptide_Y_receptor_Source_UniProtKB_TrEMBL_Acc_K1RE51 Cgig_27768_Cholecystokinin_receptor_type_A_Source_UniProtKB_TrEMBL_Acc_K1QI17 Cgig_17233_Neuropeptide_Y_receptor_Source_UniProtKB_TrEMBL_Acc_K1R160 Cgig_12279_Cholecystokinin_receptor_Source_UniProtKB_TrEMBL_Acc_K1PPZ5 Cgig_10856_Neuropeptide_FF_receptor_2_Source_UniProtKB_TrEMBL_Acc_K1QBA5 Cgig_05571_Neuropeptide_capa_receptor…
	Cgig_03477_Golgi_phosphoprotein_3_Source_UniProtKB_TrEMBL_Acc_K1QHN9	Drer_079504_mitofusin_2_Source_ZFIN_Acc_ZDB_GENE_081105_44_mfn2 Drer_005121_mitofusin_1b_Source_ZFIN_Acc_ZDB_GENE_040426_1553_mfn1b Drer_011884_mitofusin_1_Source_HGNC_Symbol_Acc_18262_MFN1_2_of_4 Drer_079219_mitofusin_1_Source_HGNC_Symbol_Acc_18262_MFN1_3_of_4 Drer_091745_Uncharacterized_protein_Source_UniProtKB_TrEMBL_Acc_E7EXQ4_CABZ01055591_1	Cele_001006_dlg_1_Protein_DLG_1_isoform_a_Source_RefSeq_mRNA_Acc_NM_001029260 Cele_011890_mics_1_Protein_MICS_1_mics_1_mRNA_complete_cds_Source_RefSeq_mRNA_Acc_NM_073311	Drer_028625_junctophilin_2_Source_ZFIN_Acc_ZDB_GENE_030131_9848_jph2 Drer_059534_junctophilin_3_Source_HGNC_Symbol_Acc_14203_JPH3_2_of_2 Drer_029590_junctophilin_3_Source_ZFIN_Acc_ZDB_GENE_060503_415_jph3 Drer_038826_junctophilin_1b_Source_ZFIN_Acc_ZDB_GENE_060616_389_jph1b Drer_058603_junctophilin_1a_Source_ZFIN_Acc_ZDB_GENE_040724_233_jph1a	Cele_000858_cwn_2_Protein_CWN_2_cwn_2_mRNA_complete_cds_Source_RefSeq_mRNA_Acc_NM_069421 Cele_003395_mom_2_Protein_MOM_2_mom_2_mRNA_complete_cds_Source_RefSeq_mRNA_Acc_NM_072753 Cele_000857_cwn_1_Protein_CWN_1_isoform_b_cwn_1_mRNA_complete_cds_Source_RefSeq_mRNA_Acc_NM_001027076 Cele_001188_egl_20_Protein_EGL_20_egl_20_mRNA_complete_cds_Source_RefSeq_mRNA_Acc_NM_069353 Cele_003029_lin_44_Protein_…	Cele_020712_ckr_1_Protein_CKR_1_ckr_1_mRNA_complete_cds_Source_RefSeq_mRNA_Acc_NM_059517 Cele_009619_npr_6_Protein_NPR_6_npr_6_mRNA_complete_cds_Source_RefSeq_mRNA_Acc_NM_077324 Cele_019616_nmur_2_Protein_NMUR_2_nmur_2_mRNA_complete_cds_Source_RefSeq_mRNA_Acc_NM_061265 Cele_006428_tkr_3_Protein_TKR_3_isoform_b_tkr_3_mRNA_complete_cds_Source_RefSeq_mRNA_Acc_NM_001026087 Cele_016265_nmur_4_Protein_…
	Cele_021644_Y47G6A_18_Protein_Y47G6A_18_Y47G6A_18_mRNA_complete_cds_Source_RefSeq_mRNA_Acc_NM_058771	Spur_007142_Mfn Spur_009673_Mfnl1 Spur_009674_Mfnl2 Spur_009926_Hypp_1881	Drer_009677_discs_large_Drosophila_homolog_1_Source_ZFIN_Acc_ZDB_GENE_010724_8_dlg1 Drer_012203_discs_large_homolog_3_Drosophila_Source_ZFIN_Acc_ZDB_GENE_050208_93_dlg3 Drer_076796_discs_large_homolog_3_Drosophila_Source_ZFIN_Acc_ZDB_GENE_050208_93_dlg3 Drer_039385_discs_large_Drosophila_homolog_4b_Source_ZFIN_Acc_ZDB_GENE_040628_3_dlg4b Drer_029925_discs_large_Drosophila_homolog_1_like_Source_ZF…	Spur_019614_Jph3	Drer_034894_wingless_type_MMTV_integration_site_family_member_5b_Source_ZFIN_Acc_ZDB_GENE_980526_87_wnt5b Drer_014495_wingless_type_MMTV_integration_site_family_member_5a_Source_ZFIN_Acc_ZDB_GENE_060328_3_wnt5a Drer_058822_wingless_type_MMTV_integration_site_family_member_3A_Source_ZFIN_Acc_ZDB_GENE_001106_1_wnt3a Drer_038990_wingless_type_MMTV_integration_site_family_member_3_Source_ZFIN_Acc_ZDB…	Drer_075112_tachykinin_receptor_3a_Source_ZFIN_Acc_ZDB_GENE_090312_106_tacr3a Drer_054203_neuropeptide_FF_receptor_1_like_1_Source_ZFIN_Acc_ZDB_GENE_091118_18_npffr1l1 Drer_010712_neuropeptide_FF_receptor_1_like_3_Source_ZFIN_Acc_ZDB_GENE_070424_44_npffr1l3 Drer_056620_gastrin_releasing_peptide_receptor_Source_ZFIN_Acc_ZDB_GENE_081015_4_grpr Drer_044969_si_ch73_52e11_1_Source_ZFIN_Acc_ZDB_GENE_13…
	Drer_044225_si_dkey_27b3_2_Source_ZFIN_Acc_ZDB_GENE_091117_10_si_dkey_27b3_2 Drer_036943_golgi_phosphoprotein_3_like_Source_ZFIN_Acc_ZDB_GENE_051113_168_golph3l Drer_052851_golgi_phosphoprotein_3_Source_ZFIN_Acc_ZDB_GENE_041010_209_golph3	Smim_g33326_t1_transmembrane_GTPase_mfn_putative_Ixodes_scapularis_gi_241716113_ref_XP_002403834_0_0_1036	Spur_006631_Dlg1 Spur_004643_Dlg2_1 Spur_011303_Dlg2 Spur_016935_Spur_016935 Spur_009381_Spur_009381	Smim_54544_Junctophilin_putative_Pediculus_humanus_corporis_gi_242011144_ref_XP_002426315_0_0_603 Smim_10584_Junctophilin_putative_Pediculus_humanus_corporis_gi_242011144_ref_XP_002426315_7e_173_523 Smim_54459_PREDICTED_similar_to_junctophilin_CG4405_PA_Tribolium_castaneum_gi_91083821_ref_XP_973598_7e_25_116	Spur_026277_Wnt5_Protein_Wnt_Source_UniProtKB_TrEMBL_Acc_H3JI65 Spur_000007_Wnt7_Protein_Wnt_7_Source_UniProtKB_Swiss_Prot_Acc_P28098 Spur_001628_Wnt3_Protein_Wnt_Source_UniProtKB_TrEMBL_Acc_H3HJ19 Spur_013570_Wnt6_Protein_Wnt_6_Source_UniProtKB_Swiss_Prot_Acc_P28097 Spur_011130_Wnt16_Protein_Wnt_Source_UniProtKB_TrEMBL_Acc_H3IAP6 Spur_011756_Wnt1_Protein_Wnt_1_Source_UniProtKB_Swiss_Prot_Acc_P28…	Spur_022376_KpLr2 Spur_018190_NmbrL_3 Spur_008212_Agtr1 Spur_022317_GalLr_1 Spur_021160_NeurmdnBr_3 Spur_001675_Galr2L_3 Spur_015139_Tcknr1 Spur_022468_KpLr1 Spur_025226_Gpr54_2 Spur_004603_NeurmdnULr Spur_015957_NeurmdnULr2 Spur_017624_Prokr1 Spur_026856_GrprL Spur_007422_Gpr54_1 Spur_018339_QrfprL_4 Spur_018963_NmbrL_4 Spur_002169_Sstr5 Spur_021219_Gpr54 Spur_026458_CcK_GLr Spur_014447_Hypp_215…
	Spur_028375_Golph3	Sman_132620_Transmembrane_gtpase_mfn_Mitofusin_1_Fzo_homolog_putative_Source_UniProtKB_TrEMBL_Acc_G4LUE7	Smim_9907_lethal_discs_large_tumor_suppressor_partial_Drosophila_heteroneura_gi_2981099_gb_AAC06234_9e_125_363 Smim_35258_Discs_large_tumor_suppressor_protein_putative_Pediculus_humanus_corporis_gi_242023647_ref_XP_002432243_0_0_565 Smim_64140_discs_large_putative_Pediculus_humanus_corporis_gi_242023645_ref_XP_002432242_9e_99_298 Smim_52745_discs_large_Gryllus_bimaculatus_gi_333033759_dbj_BAK2325…	Sman_084090_Putative_junctophilin_Source_UniProtKB_TrEMBL_Acc_G4VRF7 Sman_148200_Putative_junctophilin_Source_UniProtKB_TrEMBL_Acc_G4VSA4	Smim_4471_wnt5_protein_Cupiennius_salei_gi_19171517_emb_CAC87041_0_0_714 Smim_62578_protein_Wnt_2b_precursor_Gallus_gallus_gi_45383486_ref_NP_989667_6e_17_82_4 Smim_64686_secreted_signaling_factor_WNT4_like_protein_Daphnia_pulex_gi_321458908_gb_EFX69968_1e_32_125 Smim_80501_Wnt16_like_Achaearanea_tepidariorum_gi_45544559_dbj_BAD12590_0_0_531 Smim_24568_PREDICTED_protein_Wnt_4_like_Nomascus_leucog…	Smim_24816_PREDICTED_neuropeptide_Y_receptor_like_Acyrthosiphon_pisum_gi_328701469_ref_XP_001946360_4e_118_362 Smim_52773_PREDICTED_somatostatin_receptor_type_4_like_Bombus_terrestris_gi_340711663_ref_XP_003394391_8e_155_455 Smim_18627_neuropeptide_f_receptor_76f_putative_Ixodes_scapularis_gi_241082209_ref_XP_002409018_8e_156_454 Smim_g63506_t1_thyrotropin_releasing_hormone_receptor_putative_Ixod…
	Smim_59224_PREDICTED_similar_to_golgi_phosphoprotein_3_coat_protein_GPP34_Tribolium_castaneum_gi_91092222_ref_XP_970406_3e_65_209 Smim_21204_golgi_protein_putative_Ixodes_scapularis_gi_241833917_ref_XP_002414963_4e_10_61_6	Gsal_12300_transmembrane_gtpase_mfn_mitofusin_1_fzo_homolog Gsal_11991_transmembrane_gtpase_mfn_mitofusin_1_fzo_homolog	Sman_146240_Cell_polarity_protein_Source_UniProtKB_TrEMBL_Acc_G4LY48 Sman_170290_Neuronal_differentiation_protein_Source_UniProtKB_TrEMBL_Acc_G4V8A2	Gsal_2532_junctophilin_cg4405_pa Gsal_4012_junctophilin_1_like_isoform_1 Gsal_1040_junctophilin_2 Gsal_7209_junctophilin_1 Gsal_4294_putative_homolog_to_junctophilin_3_Clonorchis_sinensis	Sman_145140_Protein_Wnt_Source_UniProtKB_TrEMBL_Acc_G4VJE5 Sman_196930_Protein_Wnt_Source_UniProtKB_TrEMBL_Acc_G4V7T6 Sman_167140_Protein_Wnt_Source_UniProtKB_TrEMBL_Acc_G4LYT3 Sman_156540_Protein_Wnt_Source_UniProtKB_TrEMBL_Acc_G4M0Z1 Sman_152900_Protein_Wnt_Source_UniProtKB_TrEMBL_Acc_G4VMX0	Sman_118040_Putative_neuropeptide_receptor_Source_UniProtKB_TrEMBL_Acc_G4V636 Sman_134350_Putative_thyrotropin_releasing_hormone_receptor_Source_UniProtKB_TrEMBL_Acc_G4VQ17 Sman_132410_Putative_neuropeptide_F_like_receptor_Source_UniProtKB_TrEMBL_Acc_G4VGK9 Sman_203500 Sman_018690_Putative_gpcr_Source_UniProtKB_TrEMBL_Acc_G4VGL1 Sman_172170_Putative_g_protein_coupled_receptor_Source_UniProtKB_TrE…
	Sman_007500_Trans_golgi_protein_gmx33_related_Source_UniProtKB_TrEMBL_Acc_G4VF21	Nvec_4104_Fzo_mitofusin	Gsal_7122_disks_large_homolog_2_like Gsal_4061_discs_large_homolog_1_like_protein Gsal_4060_discs_large_isoform_l Gsal_12142_disks_large_1_tumor_suppressor	Nvec_46934_MORN	Gsal_5019_wingless_type_mmtv_integration_site_member_5b Gsal_14533_protein_wnt_16_like Gsal_12199_wnt11_protein Gsal_9924_wingless_type_mmtv_integration_site_member_4 Gsal_6344_proto_oncogene_wnt_1 Gsal_2911_protein_wnt_6 Gsal_12201_wnt_4_protein Gsal_5208_protein_wnt Gsal_8098_wingless_type_mmtv_integration_site_family_member_2_precursor Gsal_13977_protein_wnt_11	Gsal_7968_allatostatin Gsal_9234_thyrotropin_releasing_hormone_receptor_like Gsal_4335_neuropeptide_receptor Gsal_9051_neuropeptide_y_receptor_type_1 Gsal_4309_orexin_receptor_type_2_like Gsal_14133_neuropeptide_f_receptor Gsal_2346_orexin_receptor_type_1 Gsal_2633_pyroglutamylated_rfamide_peptide_receptor Gsal_11871_neuropeptides_capa_receptor_like Gsal_13097_g_protein_coupled_receptor Gsal_476_…
	Gsal_6365_golgi_phosphoprotein_3_like	HG_3064	Nvec_11360_PDZ Nvec_34765_	HG_685	Nvec_1139_wnt Nvec_31733_ Nvec_42974_ Nvec_32204_wnt Nvec_40347_ Nvec_5367_wnt Nvec_18827_wnt Nvec_38182_wnt Nvec_22258_ Nvec_531_wnt Nvec_8923_wnt Nvec_42523_ Nvec_25278_wnt Nvec_4360_ Nvec_15165_wnt Nvec_5369_wnt Nvec_46626_wnt Nvec_14585_wnt Nvec_45129_wnt Nvec_51487_wnt Nvec_20038_wnt Nvec_10627_ Nvec_19316_	Nvec_26758_7tm_1 Nvec_31735_ Nvec_5075_7tm_1 Nvec_35072_ Nvec_57199_7tm_1 Nvec_20515_ Nvec_6803_7tm_1 Nvec_36389_ Nvec_25320_7tm_1 Nvec_28023_7tm_1 Nvec_40806_ Nvec_3199_7tm_1 Nvec_23854_ Nvec_33463_7tm_1 Nvec_17214_ Nvec_4982_7tm_1 Nvec_27951_ Nvec_3544_7tm_1 Nvec_30435_ Nvec_42559_7tm_1 Nvec_48593_7tm_1 Nvec_13771_7tm_1 Nvec_1364_7tm_1 Nvec_16639_ Nvec_53155_ Nvec_24509_ Nvec_26982_7tm_1 Nvec_1…
	Scer_YDR372C_Protein_required_for_Golgi_localization_of_glycosyltransferases_binds_the_cytosolic_domains_of_Golgi_glycosyltransferases_binding_to_PtdIns4P_required_for_Golgi_targeting_and_function_tetramer_formation_required_for_function_Source_SGD_Acc_S000002780_VPS74_SGD	Hsap_Ensmbl0023318_endoplasmic_reticulum_protein_44_Source_HGNC_Symbol_Acc_18311_ERP44	HG_685	Hsap_Ensmbl0128595_calumenin_Source_HGNC_Symbol_Acc_1458_CALU Hsap_Ensmbl0142552_reticulocalbin_3_EF_hand_calcium_binding_domain_Source_HGNC_Symbol_Acc_21145_RCN3 Hsap_Ensmbl0117906_reticulocalbin_2_EF_hand_calcium_binding_domain_Source_HGNC_Symbol_Acc_9935_RCN2 Hsap_Ensmbl0078808_stromal_cell_derived_factor_4_Source_HGNC_Symbol_Acc_24188_SDF4 Hsap_Ensmbl0049449_reticulocalbin_1_EF_hand_calcium_b…	HG_281	HG_4207
	HG_1380	Dmel_0030734_CG9911 Dmel_0037498_CG10029	Hsap_Ensmbl0128595_calumenin_Source_HGNC_Symbol_Acc_1458_CALU Hsap_Ensmbl0142552_reticulocalbin_3_EF_hand_calcium_binding_domain_Source_HGNC_Symbol_Acc_21145_RCN3 Hsap_Ensmbl0117906_reticulocalbin_2_EF_hand_calcium_binding_domain_Source_HGNC_Symbol_Acc_9935_RCN2 Hsap_Ensmbl0078808_stromal_cell_derived_factor_4_Source_HGNC_Symbol_Acc_24188_SDF4 Hsap_Ensmbl0049449_reticulocalbin_1_EF_hand_calcium_b…	Dmel_0025682_scf_supercoiling_factor_Source_FlyBase_0025682 Dmel_0031673_CG31650 Dmel_0051475_CG31475	Hsap_Ensmbl0125845_bone_morphogenetic_protein_2_Source_HGNC_Symbol_Acc_1069_BMP2 Hsap_Ensmbl0112175_bone_morphogenetic_protein_5_Source_HGNC_Symbol_Acc_1072_BMP5 Hsap_Ensmbl0153162_bone_morphogenetic_protein_6_Source_HGNC_Symbol_Acc_1073_BMP6 Hsap_Ensmbl0125965_growth_differentiation_factor_5_Source_HGNC_Symbol_Acc_4220_GDF5 Hsap_Ensmbl0183682_bone_morphogenetic_protein_8a_Source_HGNC_Symbol_Acc_…	Hsap_Ensmbl0105245_numb_homolog_Drosophila_like_Source_HGNC_Symbol_Acc_8061_NUMBL Hsap_Ensmbl0133961_numb_homolog_Drosophila_Source_HGNC_Symbol_Acc_8060_NUMB
	Hsap_Ensmbl0107295_SH3_domain_GRB2_like_2_Source_HGNC_Symbol_Acc_10831_SH3GL2 Hsap_Ensmbl0120896_sorbin_and_SH3_domain_containing_3_Source_HGNC_Symbol_Acc_30907_SORBS3 Hsap_Ensmbl0141985_SH3_domain_GRB2_like_1_Source_HGNC_Symbol_Acc_10830_SH3GL1 Hsap_Ensmbl0140600_SH3_domain_GRB2_like_3_Source_HGNC_Symbol_Acc_10832_SH3GL3	Cgig_09642_Endoplasmic_reticulum_resident_protein_ERp44_Source_UniProtKB_TrEMBL_Acc_K1P6B3	Dmel_0025682_scf_supercoiling_factor_Source_FlyBase_0025682 Dmel_0031673_CG31650 Dmel_0051475_CG31475	Cgig_08850_Calumenin_Source_UniProtKB_TrEMBL_Acc_K1PH89 Cgig_06552_Calumenin_B_Source_UniProtKB_TrEMBL_Acc_K1PV71 Cgig_10158_45_kDa_calcium_binding_protein_Source_UniProtKB_TrEMBL_Acc_K1PRG1 Cgig_04836_Calumenin_Source_UniProtKB_TrEMBL_Acc_K1R529 Cgig_00220_Calumenin_Source_UniProtKB_TrEMBL_Acc_K1P896	Dmel_0000490_dpp_decapentaplegic_Source_FlyBase_0000490 Dmel_0024234_gbb_glass_bottom_boat_Source_FlyBase_0024234 Dmel_0005590_scw_screw_Source_FlyBase_0005590 Dmel_0031461_daw_dawdle_Source_FlyBase_0031461 Dmel_0024913_Actbeta_Activin_beta_Source_FlyBase_0024913 Dmel_0039914_mav_maverick_Source_FlyBase_0039914 Dmel_0026199_myo_myoglianin_Source_FlyBase_0026199	Dmel_0002973_numb_numb_Source_FlyBase_0002973
	Dmel_0038659_endoA_endophilin_A_Source_FlyBase_0038659	Cele_016278_C30H7_2_Protein_C30H7_2_isoform_a_C30H7_2_mRNA_complete_cds_Source_RefSeq_mRNA_Acc_NM_001047175 Cele_015510_C06A6_5_Protein_C06A6_5_C06A6_5_mRNA_complete_cds_Source_RefSeq_mRNA_Acc_NM_068902 Cele_018358_F42G8_7_Protein_F42G8_7_F42G8_7_mRNA_complete_cds_Source_RefSeq_mRNA_Acc_NM_068956	Cgig_08850_Calumenin_Source_UniProtKB_TrEMBL_Acc_K1PH89 Cgig_06552_Calumenin_B_Source_UniProtKB_TrEMBL_Acc_K1PV71 Cgig_10158_45_kDa_calcium_binding_protein_Source_UniProtKB_TrEMBL_Acc_K1PRG1 Cgig_04836_Calumenin_Source_UniProtKB_TrEMBL_Acc_K1R529 Cgig_00220_Calumenin_Source_UniProtKB_TrEMBL_Acc_K1P896	Cele_019760_calu_1_Protein_CALU_1_isoform_a_Source_RefSeq_mRNA_Acc_NM_001029635 Cele_017240_calu_2_Protein_CALU_2_calu_2_mRNA_complete_cds_Source_RefSeq_mRNA_Acc_NM_059535 Cele_016965_C56C10_9_Protein_C56C10_9_C56C10_9_mRNA_complete_cds_Source_RefSeq_mRNA_Acc_NM_062937	Cgig_11133_Bone_morphogenetic_protein_2_Source_UniProtKB_TrEMBL_Acc_K1PQP9 Cgig_18454_Bone_morphogenetic_protein_7_Source_UniProtKB_TrEMBL_Acc_K1RIZ3 Cgig_15719_Bone_morphogenetic_protein_3_Source_UniProtKB_TrEMBL_Acc_K1R9I6 Cgig_07634_Bone_morphogenetic_protein_3_Source_UniProtKB_TrEMBL_Acc_K1PDY2 Cgig_26937_Bone_morphogenetic_protein_7_Source_UniProtKB_TrEMBL_Acc_K1RY35 Cgig_26196_Growth_differ…	Cgig_03959_Protein_numb_Source_UniProtKB_TrEMBL_Acc_K1PY08
	Cgig_04477_Endophilin_A2_Source_UniProtKB_TrEMBL_Acc_K1PBJ2	Drer_019008_endoplasmic_reticulum_protein_44_Source_ZFIN_Acc_ZDB_GENE_040426_1902_erp44	Cele_019760_calu_1_Protein_CALU_1_isoform_a_Source_RefSeq_mRNA_Acc_NM_001029635 Cele_017240_calu_2_Protein_CALU_2_calu_2_mRNA_complete_cds_Source_RefSeq_mRNA_Acc_NM_059535 Cele_016965_C56C10_9_Protein_C56C10_9_C56C10_9_mRNA_complete_cds_Source_RefSeq_mRNA_Acc_NM_062937	Drer_045676_calumenin_a_Source_ZFIN_Acc_ZDB_GENE_040625_166_calua Drer_037961_reticulocalbin_3_EF_hand_calcium_binding_domain_Source_ZFIN_Acc_ZDB_GENE_040625_175_rcn3 Drer_005115_calumenin_b_Source_ZFIN_Acc_ZDB_GENE_040426_1251_calub Drer_070006_reticulocalbin_1_EF_hand_calcium_binding_domain_Source_ZFIN_Acc_ZDB_GENE_080225_33_rcn1 Drer_039378_reticulocalbin_2_Source_ZFIN_Acc_ZDB_GENE_050706_62_r…	Cele_000936_dbl_1_Protein_DBL_1_dbl_1_mRNA_complete_cds_Source_RefSeq_mRNA_Acc_NM_072308 Cele_006570_tig_2_Protein_TIG_2_tig_2_mRNA_complete_cds_Source_RefSeq_mRNA_Acc_NM_071870 Cele_006852_unc_129_Protein_UNC_129_unc_129_mRNA_complete_cds_Source_RefSeq_mRNA_Acc_NM_069165 Cele_000903_daf_7_Protein_DAF_7_daf_7_mRNA_complete_cds_Source_RefSeq_mRNA_Acc_NM_064864 Cele_021594_tig_3_Protein_TIG_3_tig_3…	Cele_003830_num_1_Protein_NUM_1_isoform_d_Source_RefSeq_mRNA_Acc_NM_001136432
	Cele_006791_unc_57_Protein_UNC_57_isoform_d_Source_RefSeq_mRNA_Acc_NM_001129041	Spur_018702_Txndc4	Drer_045676_calumenin_a_Source_ZFIN_Acc_ZDB_GENE_040625_166_calua Drer_037961_reticulocalbin_3_EF_hand_calcium_binding_domain_Source_ZFIN_Acc_ZDB_GENE_040625_175_rcn3 Drer_005115_calumenin_b_Source_ZFIN_Acc_ZDB_GENE_040426_1251_calub Drer_070006_reticulocalbin_1_EF_hand_calcium_binding_domain_Source_ZFIN_Acc_ZDB_GENE_080225_33_rcn1 Drer_039378_reticulocalbin_2_Source_ZFIN_Acc_ZDB_GENE_050706_62_r…	Spur_023466_Calu Spur_012317_Spur_012317 Spur_014308_Hypp_112 Spur_009016_Sdf4 Spur_021172_Fra2 Spur_013230_Spur_013230 Spur_018461_Spur_018461	Drer_041430_bone_morphogenetic_protein_2b_Source_ZFIN_Acc_ZDB_GENE_980526_474_bmp2b Drer_013409_bone_morphogenetic_protein_2a_Source_ZFIN_Acc_ZDB_GENE_980526_388_bmp2a Drer_019995_bone_morphogenetic_protein_4_Source_ZFIN_Acc_ZDB_GENE_980528_2059_bmp4 Drer_063230_bone_morphogenetic_protein_7b_Source_ZFIN_Acc_ZDB_GENE_060929_328_bmp7b Drer_004965_bone_morphogenetic_protein_5_Source_ZFIN_Acc_ZDB_GEN…	Drer_027279_numb_homolog_Drosophila_Source_ZFIN_Acc_ZDB_GENE_060422_1_numb Drer_024043_numb_homolog_Drosophila_like_Source_ZFIN_Acc_ZDB_GENE_051113_340_numbl
	Drer_067958_SH3_domain_GRB2_like_1a_Source_ZFIN_Acc_ZDB_GENE_030131_4524_sh3gl1a Drer_013360_SH3_domain_GRB2_like_3a_Source_ZFIN_Acc_ZDB_GENE_070112_242_sh3gl3a Drer_039901_SH3_domain_GRB2_like_2_Source_HGNC_Symbol_Acc_10831_SH3GL2_2_of_2 Drer_002642_SH3_domain_GRB2_like_1b_Source_ZFIN_Acc_ZDB_GENE_031001_6_sh3gl1b Drer_007302_SH3_domain_GRB2_like_3b_Source_ZFIN_Acc_ZDB_GENE_040121_4_sh3gl3b Drer…	Smim_29050_PREDICTED_similar_to_CG9911_CG9911_PA_Tribolium_castaneum_gi_91092520_ref_XP_971182_2e_155_455	Spur_023466_Calu Spur_012317_Spur_012317 Spur_014308_Hypp_112 Spur_009016_Sdf4 Spur_021172_Fra2 Spur_013230_Spur_013230 Spur_018461_Spur_018461	Smim_27632_Calumenin_precursor_putative_Pediculus_humanus_corporis_gi_242005220_ref_XP_002423469_2e_131_387 Smim_39886_PREDICTED_similar_to_reticulocalbin_Tribolium_castaneum_gi_91081545_ref_XP_974976_4e_120_358 Smim_16683_PREDICTED_reticulocalbin_like_Apis_mellifera_gi_66517554_ref_XP_393699_3e_94_293 Smim_79002_putative_reticulocalbin_Latrodectus_hesperus_gi_318087066_gb_ADV40124_7e_139_406 Smi…	Spur_000669_Bmp2_4_Bone_morphogenetic_protein_BMP2_4_Source_UniProtKB_TrEMBL_Acc_Q9XYQ8 Spur_021497_Bmp2_4_1 Spur_000668_Unvn_Univin_Source_UniProtKB_Swiss_Prot_Acc_P48970 Spur_002662_Bmp5_6_7_8_1 Spur_007822_Bmp3b Spur_011064_Nodal_Nodal_Source_UniProtKB_TrEMBL_Acc_A0MT18 Spur_017647_Bmp11b Spur_018248_Bmp9 Spur_007004_Bmp11 Spur_003835_Tgfb2 Spur_022079_Mystat1 Spur_021726_Admp Spur_002795_Myos…	Spur_015466_Numb
	Spur_014513_Spur_014513 Spur_014630_Spur_014630 Spur_023645_Spur_023645 Spur_023951_Sh3gl3	Sman_144840_Putative_thioredoxin_like_protein_Source_UniProtKB_TrEMBL_Acc_G4VMZ6	Smim_27632_Calumenin_precursor_putative_Pediculus_humanus_corporis_gi_242005220_ref_XP_002423469_2e_131_387 Smim_39886_PREDICTED_similar_to_reticulocalbin_Tribolium_castaneum_gi_91081545_ref_XP_974976_4e_120_358 Smim_16683_PREDICTED_reticulocalbin_like_Apis_mellifera_gi_66517554_ref_XP_393699_3e_94_293 Smim_79002_putative_reticulocalbin_Latrodectus_hesperus_gi_318087066_gb_ADV40124_7e_139_406 Smi…	Sman_103740_EF_hand_containing_protein_Source_UniProtKB_TrEMBL_Acc_G4VRV0 Sman_005230_Putative_ef_hand_containing_protein_Source_UniProtKB_TrEMBL_Acc_G4V609 Sman_147680_Putative_ef_hand_containing_protein_Source_UniProtKB_TrEMBL_Acc_G4VEE4 Sman_158150_Putative_reticulocalbin_Source_UniProtKB_TrEMBL_Acc_G4VM03	Smim_6149_decapentaplegic_Achaearanea_tepidariorum_gi_25137513_dbj_BAC24087_1e_151_441 Smim_27493_PREDICTED_protein_60A_like_Bombus_terrestris_gi_340709288_ref_XP_003393243_5e_96_303 Smim_22937_anti_dorsalizing_morphogenic_protein_precursor_Danio_rerio_gi_40254678_ref_NP_571951_4e_96_302 Smim_82683_PREDICTED_similar_to_Bone_morphogenetic_protein_10_precursor_BMP_10_Tribolium_castaneum_gi_91088937…	Smim_58162_PREDICTED_protein_numb_like_Apis_mellifera_gi_328779522_ref_XP_001123108_3e_157_469
	Smim_8063_AGAP007717_PC_Anopheles_gambiae_str_PEST_gi_158285138_ref_XP_001687851_8e_32_134 Smim_48443_lysophosphatidic_acid_acyltransferase_endophilin_putative_Ixodes_scapularis_gi_241610174_ref_XP_002406889_1e_178_513	Gsal_12363_endoplasmic_reticulum_resident_protein_44 Gsal_11018_endoplasmic_reticulum_resident_protein_44	Sman_103740_EF_hand_containing_protein_Source_UniProtKB_TrEMBL_Acc_G4VRV0 Sman_005230_Putative_ef_hand_containing_protein_Source_UniProtKB_TrEMBL_Acc_G4V609 Sman_147680_Putative_ef_hand_containing_protein_Source_UniProtKB_TrEMBL_Acc_G4VEE4 Sman_158150_Putative_reticulocalbin_Source_UniProtKB_TrEMBL_Acc_G4VM03	Gsal_8694_low_quality_protein_reticulocalbin_2_like Gsal_13465_calumenin_precursor Gsal_9343_reticulocalbin_calumenin_dna_supercoiling_factor Gsal_15054_isoform_c	Sman_146790 Sman_063190_INACT_Putative_tgf_beta_family_Source_UniProtKB_TrEMBL_Acc_G4VMH1 Sman_156200	Sman_045480_Cell_polarity_protein_Source_UniProtKB_TrEMBL_Acc_G4LXP6
	Sman_122030_Sh3_containing_grb2_like_protein_1_Endophilin_II_Source_UniProtKB_TrEMBL_Acc_G4VAV5 Sman_036990_Sh3_containing_grb2_like_protein_3_Endophilin_III_Source_UniProtKB_TrEMBL_Acc_G4LV14	Nvec_16167_	Gsal_8694_low_quality_protein_reticulocalbin_2_like Gsal_13465_calumenin_precursor Gsal_9343_reticulocalbin_calumenin_dna_supercoiling_factor Gsal_15054_isoform_c	Nvec_23016_efhand Nvec_15862_ Nvec_43954_efhand Nvec_30673_efhand Nvec_52118_ Nvec_8971_efhand Nvec_37673_ Nvec_19074_efhand	Gsal_9615_bone_morphogenetic_protein Gsal_13056_inhibin_activin	Gsal_869_isoform_b
	Gsal_6608_endophilin_a3_isoform_1	HG_3227	Nvec_23016_efhand Nvec_15862_ Nvec_43954_efhand Nvec_30673_efhand Nvec_52118_ Nvec_8971_efhand Nvec_37673_ Nvec_19074_efhand	HG_1811	Nvec_35707_TGF_beta Nvec_11339_TGF_beta Nvec_28665_TGF_beta Nvec_26835_TGF_beta	Nvec_32226_PID
	Nvec_40386_BAR Nvec_16702_SH3_1	Hsap_Ensmbl0036054_TBC1_domain_family_member_23_Source_HGNC_Symbol_Acc_25622_TBC1D23	HG_1075	Hsap_Ensmbl0067191_calcium_channel_voltage_dependent_beta_1_subunit_Source_HGNC_Symbol_Acc_1401_CACNB1 Hsap_Ensmbl0165995_calcium_channel_voltage_dependent_beta_2_subunit_Source_HGNC_Symbol_Acc_1402_CACNB2 Hsap_Ensmbl0182389_calcium_channel_voltage_dependent_beta_4_subunit_Source_HGNC_Symbol_Acc_1404_CACNB4 Hsap_Ensmbl0167535_calcium_channel_voltage_dependent_beta_3_subunit_Source_HGNC_Symbol_Acc…	HG_1031
	Scer_YPR154W_Protein_that_induces_appearance_of_PIN_prion_when_overproduced_Source_SGD_Acc_S000006358_PIN3_SGD	Dmel_0031304_CG4552	Hsap_Ensmbl0141738_growth_factor_receptor_bound_protein_7_Source_HGNC_Symbol_Acc_4567_GRB7 Hsap_Ensmbl0173166_Ras_association_RalGDS_AF_6_and_pleckstrin_homology_domains_1_Source_HGNC_Symbol_Acc_14436_RAPH1 Hsap_Ensmbl0115290_growth_factor_receptor_bound_protein_14_Source_HGNC_Symbol_Acc_4565_GRB14 Hsap_Ensmbl0106070_growth_factor_receptor_bound_protein_10_Source_HGNC_Symbol_Acc_4564_GRB10 Hsap_E…	Dmel_0259822_Ca_beta_Ca2_channel_protein_beta_subunit_Source_FlyBase_0259822	Hsap_Ensmbl0176406_regulating_synaptic_membrane_exocytosis_2_Source_HGNC_Symbol_Acc_17283_RIMS2 Hsap_Ensmbl0079841_regulating_synaptic_membrane_exocytosis_1_Source_HGNC_Symbol_Acc_17282_RIMS1 Hsap_Ensmbl0101098_regulating_synaptic_membrane_exocytosis_4_Source_HGNC_Symbol_Acc_16183_RIMS4 Hsap_Ensmbl0117016_regulating_synaptic_membrane_exocytosis_3_Source_HGNC_Symbol_Acc_21292_RIMS3
	HG_1632	Cgig_10267_TBC1_domain_family_member_23_Source_UniProtKB_TrEMBL_Acc_K1PYY9	Dmel_0261811_pico_pico_Source_FlyBase_0261811	Cgig_27733_Voltage_dependent_L_type_calcium_channel_subunit_beta_2_Source_UniProtKB_TrEMBL_Acc_K1PVT1	Dmel_0053547_Rim_Rim_Source_FlyBase_0053547
	Hsap_Ensmbl0002919_sorting_nexin_11_Source_HGNC_Symbol_Acc_14975_SNX11 Hsap_Ensmbl0086300_sorting_nexin_10_Source_HGNC_Symbol_Acc_14974_SNX10 Hsap_Ensmbl0147164_sorting_nexin_12_Source_HGNC_Symbol_Acc_14976_SNX12 Hsap_Ensmbl0112335_sorting_nexin_3_Source_HGNC_Symbol_Acc_11174_SNX3	Cele_008974_tbc_1_Protein_TBC_1_tbc_1_mRNA_complete_cds_Source_RefSeq_mRNA_Acc_NM_078084	Cgig_23325_Ras_associated_and_pleckstrin_like_protein_domains_containing_protein_1_Source_UniProtKB_TrEMBL_Acc_K1Q0M2	Cele_000368_ccb_1_Protein_CCB_1_ccb_1_mRNA_complete_cds_Source_RefSeq_mRNA_Acc_NM_058792 Cele_021125_ccb_2_Protein_CCB_2_ccb_2_mRNA_complete_cds_Source_RefSeq_mRNA_Acc_NM_058654	Cgig_16437_Regulating_synaptic_membrane_exocytosis_protein_2_Source_UniProtKB_TrEMBL_Acc_K1QCT9 Cgig_25328_Regulating_synaptic_membrane_exocytosis_protein_2_Source_UniProtKB_TrEMBL_Acc_K1S199 Cgig_25329_Regulating_synaptic_membrane_exocytosis_protein_2_Source_UniProtKB_TrEMBL_Acc_K1QVX7
	Dmel_0038065_Snx3_Sorting_nexin_3_Source_FlyBase_0038065	Drer_044357_TBC1_domain_family_member_23_Source_ZFIN_Acc_ZDB_GENE_040426_1253_tbc1d23	Cele_003243_mig_10_Protein_MIG_10_isoform_c_Source_RefSeq_mRNA_Acc_NM_001026077 Cele_012546_Y37D8A_4_Protein_Y37D8A_4_Y37D8A_4_mRNA_complete_cds_Source_RefSeq_mRNA_Acc_NM_067269	Drer_079906_calcium_channel_voltage_dependent_beta_2a_Source_ZFIN_Acc_ZDB_GENE_080808_7_cacnb2a Drer_002167_calcium_channel_voltage_dependent_beta_1_subunit_Source_ZFIN_Acc_ZDB_GENE_040718_399_cacnb1 Drer_076030_calcium_channel_voltage_dependent_beta_3b_Source_ZFIN_Acc_ZDB_GENE_090127_1_cacnb3b Drer_001881_calcium_channel_voltage_dependent_beta_3a_Source_ZFIN_Acc_ZDB_GENE_060221_2_cacnb3a Drer_00…	Cele_006750_unc_10_Protein_UNC_10_isoform_a_Source_RefSeq_mRNA_Acc_NM_171720
	Cgig_04179_Sorting_nexin_12_Source_UniProtKB_TrEMBL_Acc_K1PR03 Cgig_12026_Sorting_nexin_11_Source_UniProtKB_TrEMBL_Acc_K1PQ43	Spur_002824_Spur_002824 Spur_002825_Tbc1d23 Spur_006609_Spur_006609 Spur_023436_Spur_023436	Drer_061732_Ras_association_RalGDS_AF_6_and_pleckstrin_homology_domains_1_Source_HGNC_Symbol_Acc_14436_RAPH1_2_of_2 Drer_006301_Ras_association_RalGDS_AF_6_and_pleckstrin_homology_domains_1_Source_ZFIN_Acc_ZDB_GENE_070912_156_raph1 Drer_016505_amyloid_beta_A4_precursor_protein_binding_family_B_member_1_interacting_protein_Source_ZFIN_Acc_ZDB_GENE_040426_1318_apbb1ip Drer_068280_Uncharacterized_pr…	Spur_001624_Ccb2A	Drer_078902_regulating_synaptic_membrane_exocytosis_1b_Source_ZFIN_Acc_ZDB_GENE_101223_4_rims1b Drer_019622_regulating_synaptic_membrane_exocytosis_2a_Source_ZFIN_Acc_ZDB_GENE_040426_1656_rims2a Drer_035994_regulating_synaptic_membrane_exocytosis_2b_Source_ZFIN_Acc_ZDB_GENE_060503_893_rims2b Drer_059523_regulating_synaptic_membrane_exocytosis_4_Source_HGNC_Symbol_Acc_16183_RIMS4 Drer_091823_regul…
	Cele_006503_snx_3_Protein_SNX_3_snx_3_mRNA_complete_cds_Source_RefSeq_mRNA_Acc_NM_060036	Smim_59762_RAB_GTPase_activating_protein_putative_Ixodes_scapularis_gi_241651248_ref_XP_002410278_0_0_636	Spur_005295_Raph1L Spur_021942_Grb14 Spur_020602_Raph1L_2 Spur_009026_Spur_009026 Spur_007698_Spur_007698	Smim_17691_calcium_channel_beta_subunit_splice_isoform_B_Lymnaea_stagnalis_gi_332380508_gb_AEE65421_0_0_671	Spur_006536_Rims2 Spur_003760_Rims Spur_012693_Pclo Spur_024621_Spur_024621
	Drer_052522_sorting_nexin_11_Source_ZFIN_Acc_ZDB_GENE_041111_253_snx11 Drer_019060_sorting_nexin_12_Source_ZFIN_Acc_ZDB_GENE_040426_787_snx12 Drer_008678_sorting_nexin_3_Source_ZFIN_Acc_ZDB_GENE_030131_921_snx3 Drer_040474_sorting_nexin_10b_Source_ZFIN_Acc_ZDB_GENE_070628_1_snx10b Drer_004405_sorting_nexin_10a_Source_ZFIN_Acc_ZDB_GENE_050809_44_snx10a	Sman_176370	Smim_75282_amyloid_beta_protein_binding_member_1interacting_protein_putative_Ixodes_scapularis_gi_241835076_ref_XP_002415024_2e_159_498 Smim_14856_Growth_factor_receptor_bound_protein_putative_Pediculus_humanus_corporis_gi_242021002_ref_XP_002430936_1e_113_356 Smim_75276_putative_PH_domain_protein_Trichinella_spiralis_gi_339241979_ref_XP_003376915_1e_15_84_0	Sman_141660_Putative_high_voltage_activated_calcium_channel_beta_subunit_2_Source_UniProtKB_TrEMBL_Acc_G4V6E8 Sman_135140_Putative_high_voltage_activated_calcium_channel_beta_subunit_1_Source_UniProtKB_TrEMBL_Acc_G4VD13	Smim_65205_Rims2_protein_Mus_musculus_gi_111600267_gb_AAI18980_2e_72_261 Smim_13411_Regulating_synaptic_membrane_exocytosis_protein_Acromyrmex_echinatior_gi_332029406_gb_EGI69360_5e_89_300 Smim_67348_PREDICTED_similar_to_AGAP001690_PA_Tribolium_castaneum_gi_189237552_ref_XP_974459_4e_80_270 Smim_65194_PREDICTED_similar_to_AGAP001690_PA_Tribolium_castaneum_gi_189237552_ref_XP_974459_2e_71_255 Smim…
	Spur_021342_Spur_021342 Spur_011082_Spur_011082	Gsal_234_tbc1_domain_family_member_23 Gsal_14319_tbc1_domain_family_member_23	Sman_052250_Putative_growth_factor_receptor_bound_protein_Source_UniProtKB_TrEMBL_Acc_G4VHZ9	Gsal_15429_high_voltage_activated_calcium_channel_beta_subunit_2 Gsal_13809_voltage_dependent_l_type_calcium_channel_subunit_beta_2	Sman_155270_HMG_CoA_synthase_Source_UniProtKB_TrEMBL_Acc_G4LUP3
	Smim_22526_PREDICTED_sorting_nexin_11_like_Ailuropoda_melanoleuca_gi_301762920_ref_XP_002916864_7e_19_91_3 Smim_64377_putative_sorting_nexin_Latrodectus_hesperus_gi_318087216_gb_ADV40200_2e_110_322	Nvec_42709_ Nvec_57490_Rhodanese Nvec_25305_ Nvec_37729_	Gsal_8260_growth_factor_receptor_bound_protein_14	Nvec_11989_Ca_channel_B Nvec_34942_Ca_channel_B	Gsal_5871_protein_piccolo Gsal_9813_regulating_synaptic_membrane_exocytosis_protein_2 Gsal_11493_regulating_synaptic_membrane_exocytosis_protein_2
	Sman_091730_Putative_sorting_nexin_Source_UniProtKB_TrEMBL_Acc_G4VLM8	HG_2438	Nvec_6245_ Nvec_14836_ Nvec_51792_SH2 Nvec_13732_SH2 Nvec_22865_		Nvec_42834_C2 Nvec_57978
	Gsal_12627_sorting_nexin_3	Hsap_LRG_337_optic_atrophy_1_autosomal_dominant_Source_HGNC_Symbol_Acc_8140_LRG_337 Hsap_Ensmbl0198836_optic_atrophy_1_autosomal_dominant_Source_HGNC_Symbol_Acc_8140_OPA1			HG_995
	Nvec_22287_ Nvec_18498_PX Nvec_58679_PX Nvec_41682_PX Nvec_16701_	Dmel_0261276_opa1_like_optic_atrophy_1_like_Source_FlyBase_0261276			Hsap_Ensmbl0138834_mitogen_activated_protein_kinase_8_interacting_protein_3_Source_HGNC_Symbol_Acc_6884_MAPK8IP3 Hsap_Ensmbl0008294_sperm_associated_antigen_9_Source_HGNC_Symbol_Acc_14524_SPAG9
	Scer_YOR357C_Sorting_nexin_required_to_maintain_late_Golgi_resident_enzymes_in_their_proper_location_by_recycling_molecules_from_the_prevacuolar_compartment_contains_a_PX_domain_and_sequence_similarity_to_human_Snx3p_Source_SGD_Acc_S000005884_SNX3_SGD	Cgig_12557			Dmel_0024187_syd_sunday_driver_Source_FlyBase_0024187
		Cele_001134_eat_3_Protein_EAT_3_eat_3_mRNA_complete_cds_Source_RefSeq_mRNA_Acc_NM_063585			Cgig_06022_C_jun_amino_terminal_kinase_interacting_protein_4_Source_UniProtKB_TrEMBL_Acc_K1P9J9 Cgig_06023_C_jun_amino_terminal_kinase_interacting_protein_3_Source_UniProtKB_TrEMBL_Acc_K1PFS3
		Drer_044329_optic_atrophy_1_human_Source_ZFIN_Acc_ZDB_GENE_041114_7_opa1			Cele_006755_unc_16_Protein_UNC_16_isoform_e_Source_RefSeq_mRNA_Acc_NM_001268079
		Spur_009807_Opa1L_N_term Spur_008764_Opa1 Spur_006815_Opa1L_C_term Spur_017884_Spur_017884 Spur_005774_Spur_005774			Drer_062531_mitogen_activated_protein_kinase_8_interacting_protein_3_Source_ZFIN_Acc_ZDB_GENE_090303_6_mapk8ip3 Drer_074531_sperm_associated_antigen_9a_Source_ZFIN_Acc_ZDB_GENE_070820_7_spag9a Drer_079530_si_dkey_17m8_1_Source_ZFIN_Acc_ZDB_GENE_110411_225_si_dkey_17m8_1 Drer_078142_Uncharacterized_protein_Source_UniProtKB_TrEMBL_Acc_E7F4K5_CABZ01073118_1
		Smim_26910_PREDICTED_optic_atrophy_like_isoform_Apis_mellifera_gi_328787419_ref_XP_623413_0_0_556 Smim_2075_PREDICTED_LOW_QUALITY_PROTEIN_dynamin_like_120_kDa_protein_mitochondrial_like_Bombus_terrestris_gi_340729775_ref_XP_003403171_1e_87_289 Smim_21217_PREDICTED_LOW_QUALITY_PROTEIN_dynamin_like_120_kDa_protein_mitochondrial_like_Bombus_terrestris_gi_340729775_ref_XP_003403171_9e_49_174			Spur_020022_Rhogef17 Spur_019022_Jip3_1 Spur_004041_Rhogef17_1 Spur_001396_Jip3_2 Spur_017187_Jip3
		Sman_028120_Optic_atrophy_1_like_protein_opa1_Source_UniProtKB_TrEMBL_Acc_G4V622			Smim_53431_Rho_guanine_nucleotide_exchange_factor_17_Harpegnathos_saltator_gi_307199542_gb_EFN80143_2e_140_426 Smim_61619_PREDICTED_similar_to_CG8557_CG8557_PB_Tribolium_castaneum_gi_91090764_ref_XP_969066_1e_98_329 Smim_36174_C_jun_amino_terminal_kinase_interacting_protein_3_Camponotus_floridanus_gi_307176985_gb_EFN66291_0_0_1110 Smim_65213_sperm_associated_antigen_9_Mus_musculus_gi_56800505_emb…
		Gsal_10825_mitochondrial_dynamin_like_120_kda_protein			Sman_080700_Putative_jnk_sapk_associated_protein_Source_UniProtKB_TrEMBL_Acc_G4VLX5 Sman_210130_Homeobox_protein_six_related_Source_UniProtKB_TrEMBL_Acc_G4VKM8 Sman_090240_Putative_jnk_sapk_associated_protein_Source_UniProtKB_TrEMBL_Acc_G4VQW3
		Nvec_2557_			Gsal_1806_c_jun_amino_terminal_kinase_interacting_protein_4 Gsal_11327_c_jun_amino_terminal_kinase_interacting_protein_3 Gsal_11649_jnk_interacting_protein Gsal_12302_hypothetical_protein
					Nvec_41260_DUF1081 Nvec_32303_ Nvec_49660_
					HG_1529
					Hsap_Ensmbl0081803_Ca_dependent_secretion_activator_2_Source_HGNC_Symbol_Acc_16018_CADPS2 Hsap_Ensmbl0163618_Ca_dependent_secretion_activator_Source_HGNC_Symbol_Acc_1426_CADPS
					Dmel_0053653_Caps_Calcium_activated_protein_for_secretion_Source_FlyBase_0053653
					Cgig_07313_Calcium_dependent_secretion_activator_1_Source_UniProtKB_TrEMBL_Acc_K1QEE5 Cgig_07314_Calcium_dependent_secretion_activator_1_Source_UniProtKB_TrEMBL_Acc_K1P853
					Cele_006767_unc_31_Protein_UNC_31_isoform_e_Source_RefSeq_mRNA_Acc_NM_001268739
					Drer_070567_Ca2_dependent_activator_protein_for_secretion_b_Source_ZFIN_Acc_ZDB_GENE_110621_2_cadpsb Drer_043661_Ca2_dependent_activator_protein_for_secretion_a_Source_ZFIN_Acc_ZDB_GENE_030616_525_cadpsa Drer_013312_Ca2_dependent_activator_protein_for_secretion_2_Source_ZFIN_Acc_ZDB_GENE_030903_1_cadps2
					Spur_008277_Cadps Spur_028355_Cadps_1 Spur_019058_Spur_019058
					Smim_49280_Ca2_dependent_activator_protein_for_secretion_isoform_A_putative_Ixodes_scapularis_gi_241631822_ref_XP_002410287_0_0_2180
					Sman_173190_Putative_calcium_dependent_activator_protein_for_secretion_Source_UniProtKB_TrEMBL_Acc_G4V8Q1 Sman_212550 Sman_212090_Putative_calcium_dependent_activator_protein_for_secretion_Source_UniProtKB_TrEMBL_Acc_G4VBE9 Sman_212100_Putative_calcium_dependent_activator_protein_for_secretion_Source_UniProtKB_TrEMBL_Acc_G4VBE7
					Gsal_6699_calcium_dependent_secretion_activator_1 Gsal_14002_calcium_dependent_secretion_activator_1
					Nvec_8682_
					HG_417
					Hsap_Ensmbl0106799_transforming_growth_factor_beta_receptor_1_Source_HGNC_Symbol_Acc_11772_TGFBR1 Hsap_Ensmbl0123612_activin_A_receptor_type_IC_Source_HGNC_Symbol_Acc_18123_ACVR1C Hsap_Ensmbl0135503_activin_A_receptor_type_IB_Source_HGNC_Symbol_Acc_172_ACVR1B Hsap_Ensmbl0138696_bone_morphogenetic_protein_receptor_type_IB_Source_HGNC_Symbol_Acc_1077_BMPR1B Hsap_LRG_298_bone_morphogenetic_protein_r…
					Dmel_0003716_tkv_thickveins_Source_FlyBase_0003716 Dmel_0011300_babo_baboon_Source_FlyBase_0011300 Dmel_0003317_sax_saxophone_Source_FlyBase_0003317 Dmel_0003169_put_punt_Source_FlyBase_0003169 Dmel_0024179_wit_wishful_thinking_Source_FlyBase_0024179
					Cgig_16972_TGF_beta_receptor_type_1_Source_UniProtKB_TrEMBL_Acc_K1RCS7 Cgig_07827_Bone_morphogenetic_protein_receptor_type_1B_Source_UniProtKB_TrEMBL_Acc_K1QDS8 Cgig_27096_Activin_receptor_type_1_Source_UniProtKB_TrEMBL_Acc_K1QTB1 Cgig_06131_Activin_receptor_type_2B_Source_UniProtKB_TrEMBL_Acc_K1PHP4 Cgig_12158_Bone_morphogenetic_protein_receptor_type_2_Source_UniProtKB_TrEMBL_Acc_K1R0Z7
					Cele_004860_sma_6_Protein_SMA_6_sma_6_mRNA_complete_cds_Source_RefSeq_mRNA_Acc_NM_062870 Cele_000897_daf_1_Protein_DAF_1_isoform_a_daf_1_mRNA_complete_cds_Source_RefSeq_mRNA_Acc_NM_001027988 Cele_000900_daf_4_Protein_DAF_4_isoform_d_daf_4_mRNA_complete_cds_Source_RefSeq_mRNA_Acc_NM_001025978
					Drer_017494_transforming_growth_factor_beta_receptor_1_a_Source_ZFIN_Acc_ZDB_GENE_051120_75_tgfbr1a Drer_042259_transforming_growth_factor_beta_receptor_1_b_Source_ZFIN_Acc_ZDB_GENE_091027_1_tgfbr1b Drer_052142_activin_A_receptor_type_IB_Source_HGNC_Symbol_Acc_172_ACVR1B_2_of_2 Drer_018968_activin_A_receptor_type_IB_Source_ZFIN_Acc_ZDB_GENE_980526_527_acvr1b Drer_019728_bone_morphogenetic_protein…
					Spur_028066_Alk4_5_7 Spur_016079_Alk4_5_7_1 Spur_016008_Alk2 Spur_016272_Alk3_6 Spur_017511_TgfbrtII Spur_024092_Acvr2 Spur_000814_Acvr2_1 Spur_012281_Bmpr2 Spur_011711_Bmpr2_1
					Smim_29674_putative_TGF_beta_receptor_type_I_saxophone_protein_Daphnia_pulex_gi_321453977_gb_EFX65169_0_0_628 Smim_3384_putative_TGF_beta_receptor_type_I_thick_veins_protein_Daphnia_pulex_gi_321475113_gb_EFX86076_0_0_562 Smim_17616_transforming_growth_factor_beta_receptor_type_I_putative_Ixodes_scapularis_gi_241680325_ref_XP_002412676_6e_145_429 Smim_12787_transforming_growth_factor_beta_receptor…
					Sman_049760_RK_1_TGF_beta_receptor_putative_Source_UniProtKB_TrEMBL_Acc_G4LWP9 Sman_093540_Protein_kinase_Source_UniProtKB_TrEMBL_Acc_G4VAY3 Sman_080120_TBRII_Putative_activin_receptor_Source_UniProtKB_TrEMBL_Acc_G4VJM6 Sman_124450_Putative_activin_receptor_Source_UniProtKB_TrEMBL_Acc_G4VCJ8 Sman_212110_Type_II_Serine_Threonine_Kinase_A_SmRK2a_Source_UniProtKB_TrEMBL_Acc_G4VJM4
					Gsal_7854_tgf_beta_receptor_type_1 Gsal_6980_activin_receptor_type_1 Gsal_2933_activin_receptor_type_2a Gsal_12236_activin_receptor_type_i Gsal_12237_hypothetical_protein
					Nvec_18047_Pkinase Nvec_43658_Pkinase Nvec_10837_Pkinase Nvec_22670_Pkinase Nvec_20193_ Nvec_52_ Nvec_19948_ Nvec_3838_ Nvec_57768_ Nvec_56867_ Nvec_27794_
					HG_933
					Hsap_Ensmbl0260836_RP11_152F13_10 Hsap_Ensmbl0214575_cytoplasmic_polyadenylation_element_binding_protein_1_Source_HGNC_Symbol_Acc_21744_CPEB1 Hsap_Ensmbl0107864_cytoplasmic_polyadenylation_element_binding_protein_3_Source_HGNC_Symbol_Acc_21746_CPEB3 Hsap_Ensmbl0113742_cytoplasmic_polyadenylation_element_binding_protein_4_Source_HGNC_Symbol_Acc_21747_CPEB4 Hsap_Ensmbl0137449_cytoplasmic_polyadenyl…
					Dmel_0004882_orb_oo18_RNA_binding_protein_Source_FlyBase_0004882 Dmel_0264307_orb2
					Cgig_19114_Cytoplasmic_polyadenylation_element_binding_protein_1_B_Source_UniProtKB_TrEMBL_Acc_K1QYV5 Cgig_14557_Cytoplasmic_polyadenylation_element_binding_protein_4_Source_UniProtKB_TrEMBL_Acc_K1Q726
					Cele_000772_cpb_3_Protein_CPB_3_cpb_3_mRNA_complete_cds_Source_RefSeq_mRNA_Acc_NM_059279 Cele_000770_cpb_1_Protein_CPB_1_cpb_1_mRNA_complete_cds_Source_RefSeq_mRNA_Acc_NM_066650 Cele_001481_fog_1_Protein_FOG_1_isoform_b_Source_RefSeq_mRNA_Acc_NM_001026621 Cele_000771_cpb_2_Protein_CPB_2_cpb_2_mRNA_complete_cds_Source_RefSeq_mRNA_Acc_NM_062835
					Drer_008454_cytoplasmic_polyadenylation_element_binding_protein_1b_Source_ZFIN_Acc_ZDB_GENE_990927_1_cpeb1b Drer_053117_Uncharacterized_protein_Source_UniProtKB_TrEMBL_Acc_E7FA11_cpeb1a Drer_045932_cytoplasmic_polyadenylation_element_binding_protein_1a_Source_ZFIN_Acc_ZDB_GENE_080723_42_cpeb1a Drer_056691_cytoplasmic_polyadenylation_element_binding_protein_4_Source_ZFIN_Acc_ZDB_GENE_040426_1557_c…
					Spur_015450_Cpeb1 Spur_001293_Cpeb2
					Smim_72406_cytoplasmic_polyadenylation_element_binding_protein_putative_Ixodes_scapularis_gi_241829409_ref_XP_002414761_6e_175_501 Smim_56756_PREDICTED_probable_RNA_binding_protein_orb2_like_isoform_Acyrthosiphon_pisum_gi_328721760_ref_XP_003247398_0_0_575 Smim_27690_cytoplasmic_polyadenylation_element_binding_protein_putative_Ixodes_scapularis_gi_241560350_ref_XP_002400996_2e_85_260 Smim_27683_A…
					Sman_070360_Putative_cytoplasmic_polyadenylation_element_binding_protein_Cpeb_Source_UniProtKB_TrEMBL_Acc_G4VT97 Sman_012950_Putative_cytoplasmic_polyadenylation_element_binding_protein_Cpeb_Source_UniProtKB_TrEMBL_Acc_G4VEX4 Sman_136410_Putative_cytoplasmic_polyadenylation_element_binding_protein_Cpeb_Source_UniProtKB_TrEMBL_Acc_G4VEX5 Sman_137460_Cytoplasmic_polyadenylation_element_binding_prot…
					Gsal_4058_cytoplasmic_polyadenylation_element_binding_protein_1 Gsal_1072_cytoplasmic_polyadenylation_element_binding_protein_2
					Nvec_57237_RRM_1 Nvec_34062_ Nvec_39034_
					HG_83
					Hsap_Ensmbl0271772_ventral_anterior_homeobox_2_Source_HGNC_Symbol_Acc_12661_VAX2 Hsap_Ensmbl0135638_empty_spiracles_homeobox_1_Source_HGNC_Symbol_Acc_3340_EMX1 Hsap_Ensmbl0170370_empty_spiracles_homeobox_2_Source_HGNC_Symbol_Acc_3341_EMX2 Hsap_Ensmbl0185610_developing_brain_homeobox_2_Source_HGNC_Symbol_Acc_33186_DBX2 Hsap_Ensmbl0109851_developing_brain_homeobox_1_Source_HGNC_Symbol_Acc_33185_DBX…
					Dmel_0038592_CG18599 Dmel_0030408_CG11085 Dmel_0034520_lms_lateral_muscles_scarcer_Source_FlyBase_0034520 Dmel_0004863_C15_C15_Source_FlyBase_0004863 Dmel_0000576_ems_empty_spiracles_Source_FlyBase_0000576 Dmel_0008646_E5_E5_Source_FlyBase_0008646 Dmel_0040318_HGTX_HGTX_Source_FlyBase_0040318 Dmel_0004854_B_H2_BarH2_Source_FlyBase_0004854 Dmel_0000157_Dll_Distal_less_Source_FlyBase_0000157 Dmel_0…
					Cgig_13404_Homeobox_protein_not2_Source_UniProtKB_TrEMBL_Acc_K1QCD7 Cgig_18603_Homeobox_protein_EMX1_Source_UniProtKB_TrEMBL_Acc_K1RXD5 Cgig_25052 Cgig_25053 Cgig_08107_Brain_specific_homeobox_like_protein_Source_UniProtKB_TrEMBL_Acc_K1PLG8 Cgig_09941_BarH_like_1_homeobox_protein_Source_UniProtKB_TrEMBL_Acc_K1QGS5 Cgig_12203_Homeobox_protein_GBX_1_Source_UniProtKB_TrEMBL_Acc_K1PW35 Cgig_25054_Hem…
					Cele_000584_cog_1_Protein_COG_1_isoform_a_Source_RefSeq_mRNA_Acc_NM_001027093 Cele_000429_ceh_2_Protein_CEH_2_ceh_2_mRNA_complete_cds_Source_RefSeq_mRNA_Acc_NM_059345 Cele_000430_ceh_5_Protein_CEH_5_ceh_5_mRNA_complete_cds_Source_RefSeq_mRNA_Acc_NM_060185 Cele_000452_ceh_31_Protein_CEH_31_ceh_31_mRNA_complete_cds_Source_RefSeq_mRNA_Acc_NM_076124 Cele_000451_ceh_30_Protein_CEH_30_ceh_30_mRNA_compl…
					Drer_021201_floating_head_Source_ZFIN_Acc_ZDB_GENE_990415_75_flh Drer_021916_ventral_anterior_homeobox_1_Source_ZFIN_Acc_ZDB_GENE_030904_9_vax1 Drer_039569_empty_spiracles_homeobox_1_Source_ZFIN_Acc_ZDB_GENE_031007_7_emx1 Drer_058702_ventral_anterior_homeobox_2_Source_ZFIN_Acc_ZDB_GENE_030904_8_vax2 Drer_039701_empty_spiracles_homeobox_2_Source_ZFIN_Acc_ZDB_GENE_990415_54_emx2 Drer_025899_posteri…
					Spur_002129_Not_Homeodomain_protein_Not_Source_UniProtKB_TrEMBL_Acc_Q9XYH5 Spur_002592_Emx Spur_001519_Barx Spur_003920_Barx_1 Spur_023893_Tlx3 Spur_025492_Gbx Spur_002815_Dlx_Dlx_Source_UniProtKB_TrEMBL_Acc_B3FNR5 Spur_012491_Nk1_Homeobox_transcription_factor_Nk1_Source_UniProtKB_TrEMBL_Acc_Q6JJ71 Spur_027215_Hhex Spur_000756_Nk2_2_Nk2_2_Source_UniProtKB_TrEMBL_Acc_B3FNR7 Spur_000757_Nkx2_1_Home…
					Smim_22483_empty_spiracles_Tribolium_castaneum_gi_167004254_ref_NP_001107793_7e_37_138 Smim_4519_empty_spiracles_Tribolium_castaneum_gi_167004254_ref_NP_001107793_7e_63_211 Smim_83001_empty_spiracles_Tribolium_castaneum_gi_167004254_ref_NP_001107793_2e_44_159 Smim_58997_T_cell_leukemia_homeobox_3_Xenopus_laevis_gi_148233906_ref_NP_001079215_2e_76_248 Smim_59001_homeodomain_protein_NK3_Platynereis…
					Sman_138110_Homeobox_protein_distal_less_dlx_putative_Source_UniProtKB_TrEMBL_Acc_G4LWA3 Sman_152980_Putative_brian_specific_homeobox_protein_Source_UniProtKB_TrEMBL_Acc_G4VMW0 Sman_027990_Neural_gene_activation_protein_Source_UniProtKB_TrEMBL_Acc_G4LU79 Sman_140730_Neural_gene_activation_protein_Source_UniProtKB_TrEMBL_Acc_G4VBB6 Sman_013600_Putative_nk_homeobox_protein_Source_UniProtKB_TrEMBL_A…
					Gsal_10564_ventral_anterior_homeobox_2 Gsal_7813_like_1_homeobox_protein Gsal_14857_homeobox_protein_dlx_1 Gsal_6461_homeobox_protein_nkx Gsal_4492_t_cell_leukemia_homeobox_protein_3 Gsal_11456_lbe Gsal_10325_brain_specific_homeobox_protein_homolog Gsal_11647_homeobox_protein_nkx Gsal_13368_homeobox_protein_hmx2 Gsal_6583_homeobox_protein_emx1_like Gsal_12299_nk_homeobox_protein Gsal_9808_homeobo…
					Nvec_26105_Homeobox Nvec_15_Homeobox Nvec_49708_Homeobox Nvec_49275_Homeobox Nvec_41873_Homeobox Nvec_596_Homeobox Nvec_8992_Homeobox Nvec_57648_Homeobox Nvec_29287_Homeobox Nvec_42639_Homeobox Nvec_22062_ Nvec_37814_ Nvec_3037_Homeobox Nvec_36278_Homeobox Nvec_11160_ Nvec_25357_Homeobox Nvec_34953_Homeobox Nvec_47662_ Nvec_42150_Homeobox Nvec_21878_Homeobox Nvec_19758_Homeobox Nvec_8061_Homeobox…
					HG_2495
					Hsap_Ensmbl0110514_MAP_kinase_activating_death_domain_Source_HGNC_Symbol_Acc_6766_MADD
					Dmel_0030613_rab3_GEF_rab3_GEF_Source_FlyBase_0030613
					Cgig_12431_MAP_kinase_activating_death_domain_protein_Source_UniProtKB_TrEMBL_Acc_K1QY14 Cgig_01542_MAP_kinase_activating_death_domain_protein_Source_UniProtKB_TrEMBL_Acc_K1R0X2
					Cele_000086_aex_3_Protein_AEX_3_isoform_b_aex_3_mRNA_complete_cds_Source_RefSeq_mRNA_Acc_NM_001029171
					Drer_003495_MAP_kinase_activating_death_domain_Source_ZFIN_Acc_ZDB_GENE_030131_8076_madd
					Spur_024838_Madd Spur_000089_Maddl Spur_015621_Madd_1
					Smim_42625_PREDICTED_similar_to_rab3_GEF_CG5627_PB_Tribolium_castaneum_gi_189236161_ref_XP_975086_0_0_1686
					Sman_080680_Map_kinase_activating_death_domain_protein_putative_Source_UniProtKB_TrEMBL_Acc_G4LZQ2 Sman_150300_Putative_map_kinase_activating_death_domain_protein_Source_UniProtKB_TrEMBL_Acc_G4VHN7
					Gsal_13432_map_kinase_activating_death_domain_protein Gsal_12214_map_kinase_activating_death_domain_protein Gsal_6337_map_kinase_activating_death_domain Gsal_14262_rab3_isoform_d Gsal_3668_map_kinase_activating_death_isoform_cra_d Gsal_3273_map_kinase_activating_death_domain Gsal_11533_map_kinase_activating_death_domain
					Nvec_24326_DENN Nvec_11708_Kunitz_BPTI
					HG_814
					Hsap_Ensmbl0170577_SIX_homeobox_2_Source_HGNC_Symbol_Acc_10888_SIX2 Hsap_Ensmbl0138083_SIX_homeobox_3_Source_HGNC_Symbol_Acc_10889_SIX3 Hsap_Ensmbl0184302_SIX_homeobox_6_Source_HGNC_Symbol_Acc_10892_SIX6 Hsap_Ensmbl0177045_SIX_homeobox_5_Source_HGNC_Symbol_Acc_10891_SIX5 Hsap_Ensmbl0227059_anomalous_homeobox_Source_HGNC_Symbol_Acc_40024_ANHX Hsap_Ensmbl0126778_SIX_homeobox_1_Source_HGNC_Symbol_Ac…
					Dmel_0003460_so_sine_oculis_Source_FlyBase_0003460 Dmel_0027364_Six4_Six4_Source_FlyBase_0027364 Dmel_0025360_Optix_Optix_Source_FlyBase_0025360
					Cgig_09922_Homeobox_protein_SIX1_Source_UniProtKB_TrEMBL_Acc_K1PJH4 Cgig_14640_Protein_sine_oculis_Source_UniProtKB_TrEMBL_Acc_K1P313 Cgig_22945_Homeobox_protein_SIX4_Source_UniProtKB_TrEMBL_Acc_K1RZS7 Cgig_27570_Homeobox_protein_SIX3_Source_UniProtKB_TrEMBL_Acc_K1QUB8
					Cele_000454_ceh_33_Protein_CEH_33_ceh_33_mRNA_complete_cds_Source_RefSeq_mRNA_Acc_NM_072019 Cele_000455_ceh_34_Protein_CEH_34_ceh_34_mRNA_complete_cds_Source_RefSeq_mRNA_Acc_NM_072018 Cele_000453_ceh_32_Protein_CEH_32_ceh_32_mRNA_complete_cds_Source_RefSeq_mRNA_Acc_NM_073557 Cele_006775_unc_39_Protein_UNC_39_unc_39_mRNA_complete_cds_Source_RefSeq_mRNA_Acc_NM_074162
					Drer_054878_sine_oculis_related_homeobox_2b_Source_ZFIN_Acc_ZDB_GENE_080723_23_six2b Drer_026473_sine_oculis_homeobox_homolog_1b_Source_ZFIN_Acc_ZDB_GENE_040426_2308_six1b Drer_039304_sine_oculis_homeobox_homolog_1a_Source_ZFIN_Acc_ZDB_GENE_040718_155_six1a Drer_058004_sine_oculis_related_homeobox_2a_Source_ZFIN_Acc_ZDB_GENE_010412_1_six2a Drer_068407_sine_oculis_homeobox_homolog_9_Source_ZFIN_Ac…
					Spur_017379_Six1_2 Spur_018908_Six3 Spur_017380_Six4
					Smim_47566_PREDICTED_SIX_homeobox_like_Saccoglossus_kowalevskii_gi_291230538_ref_XP_002735213_6e_129_383 Smim_30073_PREDICTED_SIX_homeobox_like_Saccoglossus_kowalevskii_gi_291230538_ref_XP_002735213_2e_123_366 Smim_75799_Six3_protein_Parasteatoda_tepidariorum_gi_222530730_emb_CAU83351_1e_70_219
					Sman_210120_Homeobox_protein_six_related_Source_UniProtKB_TrEMBL_Acc_G4VKM7 Sman_009630_Six_sine_homebox_transcription_factors_putative_Source_UniProtKB_TrEMBL_Acc_G4LYP4 Sman_127240_Homeobox_protein_six_related_Source_UniProtKB_TrEMBL_Acc_G4LYP5 Sman_039470_Putative_six_sine_homebox_transcription_factors_Source_UniProtKB_TrEMBL_Acc_G4VDC6
					Gsal_15410_homeobox_protein_six1 Gsal_7487_homeobox_protein_six1 Gsal_4602_homeobox_protein_six6 Gsal_11879_homeobox_protein_six6
					Nvec_48109_ Nvec_37035_Homeobox
					HG_529
					Hsap_Ensmbl0116016_endothelial_PAS_domain_protein_1_Source_HGNC_Symbol_Acc_3374_EPAS1 Hsap_Ensmbl0100644_hypoxia_inducible_factor_1_alpha_subunit_basic_helix_loop_helix_transcription_factor_Source_HGNC_Symbol_Acc_4910_HIF1A Hsap_Ensmbl0124440_hypoxia_inducible_factor_3_alpha_subunit_Source_HGNC_Symbol_Acc_15825_HIF3A Hsap_Ensmbl0159263_single_minded_family_bHLH_transcription_factor_2_Source_HGNC_…
					Dmel_0262139_trh_trachealess_Source_FlyBase_0262139 Dmel_0004666_sim_single_minded_Source_FlyBase_0004666 Dmel_0015542_sima_similar_Source_FlyBase_0015542 Dmel_0003513_ss_spineless_Source_FlyBase_0003513
					Cgig_14877_Protein_trachealess_Source_UniProtKB_TrEMBL_Acc_K1PU55 Cgig_23142_Single_minded_like_protein_1_Source_UniProtKB_TrEMBL_Acc_K1QZH0 Cgig_06937_Endothelial_PAS_domain_containing_protein_1_Source_UniProtKB_TrEMBL_Acc_K1QF20 Cgig_17861_Hypoxia_inducible_factor_1_alpha_Source_UniProtKB_TrEMBL_Acc_K1QJG7 Cgig_12885_Aryl_hydrocarbon_receptor_Source_UniProtKB_TrEMBL_Acc_K1PHH5 Cgig_23575_Single…
					Cele_011327_hlh_34_Protein_HLH_34_hlh_34_mRNA_complete_cds_Source_RefSeq_mRNA_Acc_NM_073990 Cele_000096_ahr_1_Protein_AHR_1_isoform_a_ahr_1_mRNA_complete_cds_Source_RefSeq_mRNA_Acc_NM_001025865 Cele_001851_hif_1_Protein_HIF_1_isoform_e_Source_RefSeq_mRNA_Acc_NM_001028723
					Drer_008697_endothelial_PAS_domain_protein_1a_Source_ZFIN_Acc_ZDB_GENE_030131_4490_epas1a Drer_057671_endothelial_PAS_domain_protein_1b_Source_ZFIN_Acc_ZDB_GENE_060607_11_epas1b Drer_034293_hypoxia_inducible_factor_1_alpha_subunit_basic_helix_loop_helix_transcription_factor_b_Source_ZFIN_Acc_ZDB_GENE_040426_706_hif1ab Drer_079182_neuronal_PAS_domain_protein_3_Source_HGNC_Symbol_Acc_19311_NPAS3 Dr…
					Spur_008353_Sim Spur_030140_Hif1a Spur_026758_Hif2a Spur_014249_trh Spur_010920_HlcsL Spur_013962_Sim_1 Spur_013788_Ahr Spur_005022_Ahr_1 Spur_012296_Ahrl Spur_007191_trh_1
					Smim_40340_PREDICTED_similar_to_Bm_trachealess_Tribolium_castaneum_gi_189241974_ref_XP_967112_0_0_582 Smim_41325_PREDICTED_similar_to_Bm_trachealess_Tribolium_castaneum_gi_189241974_ref_XP_967112_1e_124_385 Smim_15346_methoprene_tolerant_Tribolium_castaneum_gi_150170685_ref_NP_001092812_1e_47_188 Smim_50886_aryl_hydrocarbon_receptor_Aedes_aegypti_gi_157130622_ref_XP_001661946_4e_79_254 Smim_30906…
					Sman_178780_Meso_ectoderm_gene_expression_control_protein_Source_UniProtKB_TrEMBL_Acc_G4VTB4 Sman_165270_Putative_single_minded_Source_UniProtKB_TrEMBL_Acc_G4VTB3
					Gsal_10709_single_minded_homolog_2 Gsal_10710_single_minded_homolog_2_like Gsal_12177_aryl_hydrocarbon_receptor
					Nvec_50387_HLH Nvec_27525_PAS Nvec_33294_ Nvec_27523_7tm_1 Nvec_33613_PAS Nvec_744_ Nvec_44696_ Nvec_56923_PT
					HG_388
					Hsap_Ensmbl0120693_SMAD_family_member_9_Source_HGNC_Symbol_Acc_6774_SMAD9 Hsap_Ensmbl0175387_SMAD_family_member_2_Source_HGNC_Symbol_Acc_6768_SMAD2 Hsap_Ensmbl0166949_SMAD_family_member_3_Source_HGNC_Symbol_Acc_6769_SMAD3 Hsap_Ensmbl0113658_SMAD_family_member_5_Source_HGNC_Symbol_Acc_6771_SMAD5 Hsap_Ensmbl0101665_SMAD_family_member_7_Source_HGNC_Symbol_Acc_6773_SMAD7 Hsap_Ensmbl0141646_SMAD_famil…
					Dmel_0011648_Mad_Mothers_against_dpp_Source_FlyBase_0011648 Dmel_0025800_Smox_Smad_on_X_Source_FlyBase_0025800 Dmel_0011655_Med_Medea_Source_FlyBase_0011655 Dmel_0020493_Dad_Daughters_against_dpp_Source_FlyBase_0020493
					Cgig_14747_Mothers_against_decapentaplegic_like_protein_5_Source_UniProtKB_TrEMBL_Acc_K1R161 Cgig_17370_Mothers_against_decapentaplegic_like_protein_3_Source_UniProtKB_TrEMBL_Acc_K1QYK8 Cgig_17374_Mothers_against_decapentaplegic_like_protein_2_Source_UniProtKB_TrEMBL_Acc_K1QD01 Cgig_07536_Mothers_against_decapentaplegic_like_protein_3_Source_UniProtKB_TrEMBL_Acc_K1P7X1 Cgig_18464_Mothers_against_…
					Cele_004856_sma_2_Protein_SMA_2_sma_2_mRNA_complete_cds_Source_RefSeq_mRNA_Acc_NM_066530 Cele_004857_sma_3_Protein_SMA_3_sma_3_mRNA_complete_cds_Source_RefSeq_mRNA_Acc_NM_066092 Cele_000904_daf_8_Protein_DAF_8_daf_8_mRNA_complete_cds_Source_RefSeq_mRNA_Acc_NM_059920 Cele_000910_daf_14_Protein_DAF_14_isoform_b_Source_RefSeq_mRNA_Acc_NM_001268546 Cele_004858_sma_4_Protein_SMA_4_isoform_a_Source_Ref…
					Drer_027199_MAD_homolog_1_Drosophila_Source_ZFIN_Acc_ZDB_GENE_991119_8_smad1 Drer_037238_MAD_homolog_5_Drosophila_Source_ZFIN_Acc_ZDB_GENE_990603_9_smad5 Drer_021938_MAD_homolog_9_Drosophila_Source_ZFIN_Acc_ZDB_GENE_031014_1_smad9 Drer_036096_MAD_homolog_3a_Drosophila_Source_ZFIN_Acc_ZDB_GENE_000509_3_smad3a Drer_006389_MAD_homolog_2_Drosophila_Source_ZFIN_Acc_ZDB_GENE_990603_7_smad2 Drer_010207_…
					Spur_020722_Smad1_5_8_1 Spur_017642_Smad2_3_Smad2_3_Source_UniProtKB_TrEMBL_Acc_A2PZA6 Spur_004287_Smad4 Spur_001998_Smad6_7 Spur_023107_Smad1_5_8 Spur_018246_Smad6_7_1 Spur_017971_Smad4_1
					Smim_73236_Protein_mothers_against_dpp_Harpegnathos_saltator_gi_307193580_gb_EFN76318_0_0_739 Smim_70471_Smad2_3_transcription_factor_Saccoglossus_kowalevskii_gi_269785013_ref_NP_001161658_0_0_734 Smim_25877_PREDICTED_similar_to_Xsmad4a_Tribolium_castaneum_gi_189233891_ref_XP_971429_0_0_741 Smim_15450_mothers_against_decapentaplegic_like_6_protein_Ptychodera_flava_gi_341579680_gb_AEK81570_3e_102_…
					Sman_013060_SMAD1_Putative_smad1_5_8_and_Smad1_Source_UniProtKB_TrEMBL_Acc_Q9GQN9 Sman_085910_SMAD2_TGF_beta_signal_transducer_Smad2_putative_Source_UniProtKB_TrEMBL_Acc_G4LUM0 Sman_212740_SMAD1B_Smad1B_Source_UniProtKB_TrEMBL_Acc_A4VC64 Sman_157540_Putative_smad_Source_UniProtKB_TrEMBL_Acc_G4VAI1 Sman_033950_SMAD4_Putative_smad4_Source_UniProtKB_TrEMBL_Acc_G4V9S6
					Gsal_3794_smad_family_member_1 Gsal_2872_tgf_beta_signal_transducer Gsal_10103_mothers_against_decapentaplegic_homolog_5_isoform_2 Gsal_195_tgf_beta_signal_transducer Gsal_13106_mothers_against_decapentaplegic_homolog_4 Gsal_7888_mothers_against_decapentaplegic_homolog_partial
					Nvec_40783_MH2 Nvec_28109_ Nvec_14476_MH1 Nvec_12770_MH1 Nvec_14778_MH1
					HG_34
					Hsap_Ensmbl0123358_nuclear_receptor_subfamily_4_group_A_member_1_Source_HGNC_Symbol_Acc_7980_NR4A1 Hsap_Ensmbl0119508_nuclear_receptor_subfamily_4_group_A_member_3_Source_HGNC_Symbol_Acc_7982_NR4A3 Hsap_Ensmbl0153234_nuclear_receptor_subfamily_4_group_A_member_2_Source_HGNC_Symbol_Acc_7981_NR4A2 Hsap_Ensmbl0077092_retinoic_acid_receptor_beta_Source_HGNC_Symbol_Acc_9865_RARB Hsap_Ensmbl0186350_ret…
					Dmel_0014859_Hr38_Hormone_receptor_like_in_38_Source_FlyBase_0014859 Dmel_0000568_Eip75B_Ecdysone_induced_protein_75B_Source_FlyBase_0000568 Dmel_0004914_Hnf4_Hepatocyte_nuclear_factor_4_Source_FlyBase_0004914 Dmel_0035849_ERR_estrogen_related_receptor_Source_FlyBase_0035849 Dmel_0003651_svp_seven_up_Source_FlyBase_0003651 Dmel_0003964_usp_ultraspiracle_Source_FlyBase_0003964 Dmel_0001078_ftz_f1_…
					Cgig_10779_ATP_dependent_RNA_helicase_DDX51_Source_UniProtKB_TrEMBL_Acc_K1RGC7 Cgig_10783_Putative_nuclear_hormone_receptor_HR38_Source_UniProtKB_TrEMBL_Acc_K1PIV8 Cgig_28545_Retinoic_acid_receptor_beta_Source_UniProtKB_TrEMBL_Acc_K1RA08 Cgig_07274_Nuclear_receptor_subfamily_4_group_A_member_3_Source_UniProtKB_TrEMBL_Acc_K1PE90 Cgig_04075_Retinoic_acid_receptor_RXR_alpha_Source_UniProtKB_TrEMBL_A…
					Cele_003605_nhr_6_Protein_NHR_6_isoform_a_Source_RefSeq_mRNA_Acc_NM_065330 Cele_003613_nhr_14_Protein_NHR_14_isoform_a_Source_RefSeq_mRNA_Acc_NM_171742 Cele_003654_nhr_64_Protein_NHR_64_isoform_a_nhr_64_mRNA_complete_cds_Source_RefSeq_mRNA_Acc_NM_001025871 Cele_004786_sex_1_Protein_SEX_1_sex_1_mRNA_complete_cds_Source_RefSeq_mRNA_Acc_NM_001029491 Cele_003623_nhr_25_Protein_NHR_25_isoform_a_nhr_25…
					Drer_044532_nuclear_receptor_subfamily_4_group_A_member_2b_Source_ZFIN_Acc_ZDB_GENE_040718_103_nr4a2b Drer_017007_nuclear_receptor_subfamily_4_group_A_member_2a_Source_ZFIN_Acc_ZDB_GENE_990415_184_nr4a2a Drer_055854_nuclear_receptor_subfamily_4_group_A_member_3_Source_ZFIN_Acc_ZDB_GENE_070824_4_nr4a3 Drer_056783_retinoic_acid_receptor_alpha_a_Source_ZFIN_Acc_ZDB_GENE_980526_284_raraa Drer_034117_…
					Spur_000255_Nurr1 Spur_016523_Rar Spur_028422_Rxr_Retinoic_X_receptor_like_protein_Source_UniProtKB_TrEMBL_Acc_Q3HYJ8 Spur_013134_Nr2C Spur_018861_Thrb Spur_023867_Couptf1_COUP_transcription_factor_Source_UniProtKB_TrEMBL_Acc_Q26641 Spur_017492_Reverb Spur_013843_FtzF Spur_027487_Tll_1 Spur_008936_Tll Spur_013305_Grf_Steroid_hormone_receptor_3_Source_UniProtKB_TrEMBL_Acc_Q4U1Y2 Spur_011348_Fxr_Ec…
					Smim_62647_HR38_BOMMO_RecName_Full_Probable_nuclear_hormone_receptor_HR38_Short_bHR38_AltName_Full_Nuclear_receptor_subfamily_4_group_A_member_4_gi_1708293_sp_P49870_HR38_BOMMO_5e_79_253 Smim_23550_estrogen_related_receptor_Tachypleus_tridentatus_gi_308756033_gb_ADO51071_0_0_587 Smim_61847_ecdysone_response_nuclear_receptor_E75A_Agelena_silvatica_gi_313757601_gb_ADR78566_0_0_1479 Smim_58064_ecdys…
					Sman_139200_NR4A4_Nuclear_hormone_receptor_nor_1_nor_2_putative_Source_UniProtKB_TrEMBL_Acc_G4LUU7 Sman_097700_Retinoic_acid_receptor_RXR_Source_UniProtKB_TrEMBL_Acc_G4LXB9 Sman_174750_COUP_TFI_Putative_coup_transcription_factor_Source_UniProtKB_TrEMBL_Acc_G4VDP1 Sman_144170_RAR_like_nuclear_receptor_Source_UniProtKB_TrEMBL_Acc_G4VB47 Sman_167770_PNR_Photoreceptor_specific_nuclear_receptor_relate…
					Gsal_8461_nuclear_receptor_subfamily_4_group_a_member_3 Gsal_11302_retinoic_acid_receptor_rxr_alpha Gsal_9260_steroid_receptor_seven_isoforms_b_c_like Gsal_6983_photoreceptor_specific_nuclear_receptor_like Gsal_9462_nuclear_receptor_subfamily_2_group_c_member_2 Gsal_11606_nuclear_receptor_subfamily_group_member_6 Gsal_12596_nuclear_receptor Gsal_5240_nuclear_receptor_subfamily_2_group_c_member_2 …
					Nvec_12110_ Nvec_36879_Hormone_recep Nvec_58028_zf_C4 Nvec_14472_ Nvec_56305_zf_C4 Nvec_58027_zf_C4 Nvec_33135_ Nvec_4250_zf_C4 Nvec_10105_zf_C4 Nvec_53365_ Nvec_12318_ Nvec_56035_ Nvec_30131_zf_C4 Nvec_37515_ Nvec_51757_Hormone_recep Nvec_5770_Hormone_recep Nvec_32228_zf_C4 Nvec_20447_zf_C4 Nvec_9970_zf_C4
					HG_2050
					Hsap_Ensmbl0066032_catenin_cadherin_associated_protein_alpha_2_Source_HGNC_Symbol_Acc_2510_CTNNA2 Hsap_Ensmbl0183230_catenin_cadherin_associated_protein_alpha_3_Source_HGNC_Symbol_Acc_2511_CTNNA3 Hsap_Ensmbl0044115_catenin_cadherin_associated_protein_alpha_1_102kDa_Source_HGNC_Symbol_Acc_2509_CTNNA1
					Dmel_0010215_alpha_Cat_alpha_Catenin_Source_FlyBase_0010215
					Cgig_24442_Catenin_alpha_2_Source_UniProtKB_TrEMBL_Acc_K1QV87 Cgig_25857_Catenin_alpha_1_Source_UniProtKB_TrEMBL_Acc_K1QC64
					Cele_001978_hmp_1_Protein_HMP_1_isoform_d_Source_RefSeq_mRNA_Acc_NM_001276936
					Drer_077846_catenin_cadherin_associated_protein_alpha_1_Source_ZFIN_Acc_ZDB_GENE_991207_24_ctnna1 Drer_024785_catenin_cadherin_associated_protein_alpha_2_Source_ZFIN_Acc_ZDB_GENE_060815_3_ctnna2 Drer_071165_Uncharacterized_protein_Source_UniProtKB_TrEMBL_Acc_F1Q8P1_AL772263_1
					Spur_026137_Actn Spur_014728_Ctnna2L
					Smim_31779_alpha_catenin_Dermacentor_variabilis_gi_305959242_gb_ADM73295_0_0_702 Smim_31781_alpha_catenin_Parasteatoda_tepidariorum_gi_291461555_dbj_BAI83412_2e_125_371 Smim_31787_alpha_catenin_Parasteatoda_tepidariorum_gi_291461555_dbj_BAI83412_4e_52_178 Smim_900_PREDICTED_similar_to_actin_binding_Tribolium_castaneum_gi_91076138_ref_XP_970159_2e_20_91_7
					Sman_130900_Putative_alpha_catenin_Source_UniProtKB_TrEMBL_Acc_G4VJN1
					Gsal_11176_catenin_alpha_1 Gsal_2892_catenin_alpha_like
					Nvec_21904_Vinculin Nvec_21161_ Nvec_10371_
					HG_519
					Hsap_Ensmbl0028277_POU_class_2_homeobox_2_Source_HGNC_Symbol_Acc_9213_POU2F2 Hsap_Ensmbl0143190_POU_class_2_homeobox_1_Source_HGNC_Symbol_Acc_9212_POU2F1 Hsap_Ensmbl0196767_POU_class_3_homeobox_4_Source_HGNC_Symbol_Acc_9217_POU3F4 Hsap_Ensmbl0184486_POU_class_3_homeobox_2_Source_HGNC_Symbol_Acc_9215_POU3F2 Hsap_Ensmbl0198914_POU_class_3_homeobox_3_Source_HGNC_Symbol_Acc_9216_POU3F3 Hsap_Ensmbl018…
					Dmel_0004394_pdm2_POU_domain_protein_2_Source_FlyBase_0004394 Dmel_0085424_nub_nubbin_Source_FlyBase_0085424 Dmel_0086680_vvl_ventral_veins_lacking_Source_FlyBase_0086680 Dmel_0000028_acj6_abnormal_chemosensory_jump_6_Source_FlyBase_0000028 Dmel_0261588_pdm3_pou_domain_motif_3_Source_FlyBase_0261588
					Cgig_06547_POU_domain_class_2_transcription_factor_1_Source_UniProtKB_TrEMBL_Acc_K1PV68 Cgig_05968_POU_domain_class_3_transcription_factor_4_Source_UniProtKB_TrEMBL_Acc_K1QS33 Cgig_23764_Inhibitory_POU_protein_Source_UniProtKB_TrEMBL_Acc_K1QAT6 Cgig_28901_POU_domain_class_6_transcription_factor_2_Source_UniProtKB_TrEMBL_Acc_K1RMV0
					Cele_000431_ceh_6_Protein_CEH_6_ceh_6_mRNA_complete_cds_Source_RefSeq_mRNA_Acc_NM_059903 Cele_000441_ceh_18_Protein_CEH_18_isoform_c_ceh_18_mRNA_complete_cds_Source_RefSeq_mRNA_Acc_NM_001029807 Cele_006818_unc_86_Protein_UNC_86_isoform_a_unc_86_mRNA_complete_cds_Source_RefSeq_mRNA_Acc_NM_066394
					Drer_052387_POU_class_2_homeobox_3_Source_ZFIN_Acc_ZDB_GENE_060512_299_pou2f3 Drer_019658_POU_domain_class_2_transcription_factor_2b_Source_ZFIN_Acc_ZDB_GENE_060310_1_pou2f2b Drer_036816_POU_domain_class_2_transcription_factor_2a_Source_ZFIN_Acc_ZDB_GENE_060310_2_pou2f2a Drer_070220_POU_class_3_homeobox_2a_Source_ZFIN_Acc_ZDB_GENE_980526_139_pou3f2a Drer_076262_POU_class_3_homeobox_2b_Source_ZFIN…
					Spur_016443_Brn1_2_4 Spur_009262_Oct1_2 Spur_025632_Pou4f2 Spur_010438_Pou6 Spur_009261_Hypp_1837 Spur_016891_Hypp_2286
					Smim_27524_N_Oct_3_octamer_DNA_ATGCAAAT_binding_protein_with_brn_POU_domain_putative_Ixodes_scapularis_gi_241652495_ref_XP_002411292_2e_139_415 Smim_31493_N_Oct_3_octamer_DNA_ATGCAAAT_binding_protein_with_brn_POU_domain_putative_Ixodes_scapularis_gi_241652495_ref_XP_002411292_4e_141_419 Smim_11581_pou2_putative_Ixodes_scapularis_gi_241737313_ref_XP_002414009_3e_80_256 Smim_70827_PREDICTED_similar…
					Sman_149570_POU_Transcription_factor_putative_Source_UniProtKB_TrEMBL_Acc_G4LY22 Sman_009040_Putative_pou4_brn_3_Source_UniProtKB_TrEMBL_Acc_G4VIG4 Sman_000690_Pou4_brn_3_putative_Source_UniProtKB_TrEMBL_Acc_G4LYG2 Sman_139940_Putative_pou6f1_brn_5_Source_UniProtKB_TrEMBL_Acc_G4VR78 Sman_122920_Putative_pou_Transcription_factor_Source_UniProtKB_TrEMBL_Acc_G4VCG2
					Gsal_5201_pou_class_transcription_factor_partial Gsal_9711_brain_specific_homeobox_pou_domain_protein_3 Gsal_7496_pou_class_transcription_factor_2 Gsal_14414_pou_class_transcription_factor_2_isoform_1
					Nvec_53272_ Nvec_12335_Pou Nvec_28281_Pou Nvec_31379_Pou Nvec_47470_Pou
					HG_495
					Hsap_Ensmbl0114315_hes_family_bHLH_transcription_factor_1_Source_HGNC_Symbol_Acc_5192_HES1 Hsap_Ensmbl0069812_hes_family_bHLH_transcription_factor_2_Source_HGNC_Symbol_Acc_16005_HES2 Hsap_Ensmbl0188290_hes_family_bHLH_transcription_factor_4_Source_HGNC_Symbol_Acc_24149_HES4 Hsap_Ensmbl0197921_hes_family_bHLH_transcription_factor_5_Source_HGNC_Symbol_Acc_19764_HES5 Hsap_Ensmbl0144485_hes_family_bH…
					Dmel_0010109_dpn_deadpan_Source_FlyBase_0010109 Dmel_0001168_h_hairy_Source_FlyBase_0001168 Dmel_0032741_Side_similar_to_Deadpan_Source_FlyBase_0032741 Dmel_0002734_HLHmdelta_E_spl_region_transcript_mdelta_Source_FlyBase_0002734 Dmel_0002733_HLHmbeta_E_spl_region_transcript_mbeta_Source_FlyBase_0002733 Dmel_0002735_HLHmgamma_E_spl_region_transcript_mgamma_Source_FlyBase_0002735 Dmel_0027788_Hey_H…
					Cgig_19616_Transcription_factor_HES_1_B_Source_UniProtKB_TrEMBL_Acc_K1PP05 Cgig_17390_Protein_deadpan_Source_UniProtKB_TrEMBL_Acc_K1Q919 Cgig_17391_Protein_deadpan_Source_UniProtKB_TrEMBL_Acc_K1QH60 Cgig_18323_Hairy_enhancer_of_split_related_with_YRPW_motif_protein_1_Source_UniProtKB_TrEMBL_Acc_K1QKA1 Cgig_17448_Transcription_factor_HES_1_Source_UniProtKB_TrEMBL_Acc_K1Q2Q3 Cgig_19614_Transcriptio…
					Cele_003008_lin_22_Protein_LIN_22_lin_22_mRNA_complete_cds_Source_RefSeq_mRNA_Acc_NM_067880
					Drer_006514_hairy_related_6_Source_ZFIN_Acc_ZDB_GENE_980526_144_her6 Drer_056438_hairy_related_9_Source_ZFIN_Acc_ZDB_GENE_011213_1_her9 Drer_074897_hairy_and_enhancer_of_split_2_tandem_duplicate_1_Source_ZFIN_Acc_ZDB_GENE_081104_104_hes2_1 Drer_068168_hairy_and_enhancer_of_split_2_tandem_duplicate_2_Source_ZFIN_Acc_ZDB_GENE_060825_55_hes2_2 Drer_069675_hairy_related_8_2_Source_ZFIN_Acc_ZDB_GENE_0…
					Spur_006814_Hairy2_4_Hairy_enhancer_of_split_Source_UniProtKB_TrEMBL_Acc_Q6JJ70 Spur_006813_Hairy Spur_021608_HesC Spur_015712_Hey4 Spur_009465_Hey
					Smim_53660_DNA_binding_protein_hairy_Cupiennius_salei_gi_7671520_emb_CAB89491_1e_120_359 Smim_69848_transcription_factor_hes_putative_Ixodes_scapularis_gi_241074193_ref_XP_002408712_2e_61_204 Smim_8314_PREDICTED_transcription_factor_HES_like_partial_Equus_caballus_gi_194222702_ref_XP_001498894_3e_16_77_0 Smim_17153_PREDICTED_transcription_factor_HES_4_like_partial_Pongo_abelii_gi_297666758_ref_XP…
					Sman_152190_Basic_helix_loop_helix_transcription_factor_hes_related_Source_UniProtKB_TrEMBL_Acc_G4V5X5 Sman_121350_Putative_transcription_factor_hey_Hesr1_Source_UniProtKB_TrEMBL_Acc_G4VAU3
					Gsal_6527_hairy_enhancer_of_split_related_with_yrpw_motif_protein_1
					Nvec_38737_ Nvec_53704_7tm_1 Nvec_23535_ Nvec_38739_ Nvec_38740_ Nvec_47705_ Nvec_59476_HLH Nvec_43334_ Nvec_38741_ Nvec_38738_ Nvec_38736_ Nvec_4125_HLH
					HG_504
					Hsap_Ensmbl0110841_PTPRF_interacting_protein_binding_protein_1_liprin_beta_1_Source_HGNC_Symbol_Acc_9249_PPFIBP1 Hsap_Ensmbl0177380_protein_tyrosine_phosphatase_receptor_type_f_polypeptide_PTPRF_interacting_protein_liprin_alpha_3_Source_HGNC_Symbol_Acc_9247_PPFIA3 Hsap_Ensmbl0143847_protein_tyrosine_phosphatase_receptor_type_f_polypeptide_PTPRF_interacting_protein_liprin_alpha_4_Source_HGNC_Symbo…
					Dmel_0036376_Liprin_beta_Liprin_beta_Source_FlyBase_0036376 Dmel_0034720_Liprin_gamma_Liprin_gamma_Source_FlyBase_0034720 Dmel_0046704_Liprin_alpha_Liprin_alpha_Source_FlyBase_0046704
					Cgig_27416_Liprin_beta_1_Source_UniProtKB_TrEMBL_Acc_K1PZJ9 Cgig_15818_Liprin_alpha_1_Source_UniProtKB_TrEMBL_Acc_K1R1P0 Cgig_27417_Liprin_beta_2_Source_UniProtKB_TrEMBL_Acc_K1Q6V7
					Cele_011904_hlb_1_Protein_HLB_1_isoform_b_hlb_1_mRNA_complete_cds_Source_RefSeq_mRNA_Acc_NM_001129713 Cele_006364_syd_2_Protein_SYD_2_syd_2_mRNA_complete_cds_Source_RefSeq_mRNA_Acc_NM_077367
					Drer_020236_PTPRF_interacting_protein_binding_protein_1_liprin_beta_1_Source_HGNC_Symbol_Acc_9249_PPFIBP1_1_of_2 Drer_045749_PTPRF_interacting_protein_binding_protein_1_liprin_beta_1_Source_HGNC_Symbol_Acc_9249_PPFIBP1_2_of_2 Drer_089449_kazrin_periplakin_interacting_protein_Source_HGNC_Symbol_Acc_29173_KAZN_3_of_3 Drer_077053_protein_tyrosine_phosphatase_receptor_type_f_polypeptide_PTPRF_interac…
					Spur_008345_Ppfibp1 Spur_001945_KazL Spur_012547_Ptprtfpipa1 Spur_004313_Spur_004313 Spur_026761_Ptprtfpipa1_1 Spur_026070_Ppfia2 Spur_026548_Ppfia1 Spur_008381_Hypp_546 Spur_009566_Spur_009566 Spur_009505_Spur_009505 Spur_022876_Spur_022876
					Smim_50098_PREDICTED_liprin_beta_like_Anolis_carolinensis_gi_327273521_ref_XP_003221529_1e_149_471 Smim_34035_AGAP007137_PB_Anopheles_gambiae_str_PEST_gi_158286211_ref_XP_001688047_1e_120_374 Smim_57254_liprin_alpha_putative_Ixodes_scapularis_gi_241114846_ref_XP_002400465_0_0_550 Smim_69370_liprin_alpha_putative_Ixodes_scapularis_gi_241114846_ref_XP_002400465_2e_179_542 Smim_82558_liprin_alpha_pu…
					Sman_136330_Lip_related_protein_Liprin_alpha_Source_UniProtKB_TrEMBL_Acc_G4VEZ7 Sman_149910_Lar_interacting_protein_Lip_related_protein_Source_UniProtKB_TrEMBL_Acc_G4VI40 Sman_114470 Sman_183130_Putative_liprin_alpha_Lar_interacting_protein_alpha_Synapse_defective_protein_2_Source_UniProtKB_TrEMBL_Acc_G4VEZ8
					Gsal_1890_lar_interacting_protein Gsal_4444_liprin_alpha Gsal_14859_liprin_isoform_a Gsal_3276_liprin_alpha_lar_interacting_protein_alpha_synapse_defective_protein_2
					Nvec_41175_ Nvec_28884_SAM_2 Nvec_46461_ Nvec_12380_SAM_2 Nvec_4573_Gemini_AC4_5 Nvec_26243_ACN9
					HG_202
					Hsap_Ensmbl0175832_ets_variant_4_Source_HGNC_Symbol_Acc_3493_ETV4 Hsap_Ensmbl0244405_ets_variant_5_Source_HGNC_Symbol_Acc_3494_ETV5 Hsap_Ensmbl0154727_GA_binding_protein_transcription_factor_alpha_subunit_60kDa_Source_HGNC_Symbol_Acc_4071_GABPA Hsap_Ensmbl0157557_v_ets_avian_erythroblastosis_virus_E26_oncogene_homolog_2_Source_HGNC_Symbol_Acc_3489_ETS2 Hsap_Ensmbl0126767_ELK1_member_of_ETS_oncoge…
					Dmel_0005658_Ets65A_Ets_at_65A_Source_FlyBase_0005658 Dmel_0005660_Ets21C_Ets_at_21C_Source_FlyBase_0005660 Dmel_0004510_Ets97D_Ets_at_97D_Source_FlyBase_0004510 Dmel_0039225_Ets96B_Ets96B_Source_FlyBase_0039225 Dmel_0003118_pnt_pointed_Source_FlyBase_0003118 Dmel_0000097_aop_anterior_open_Source_FlyBase_0000097 Dmel_0000567_Eip74EF_Ecdysone_induced_protein_74EF_Source_FlyBase_0000567 Dmel_000565…
					Cgig_25035_ETS_translocation_variant_1_Source_UniProtKB_TrEMBL_Acc_K1QIM3 Cgig_26665_Protein_C_ets_2_Source_UniProtKB_TrEMBL_Acc_K1RA68 Cgig_00098_DNA_binding_protein_Ets97D_Source_UniProtKB_TrEMBL_Acc_K1PN04 Cgig_17442_GA_binding_protein_alpha_chain_Source_UniProtKB_TrEMBL_Acc_K1R6F0 Cgig_18669_ETS_domain_containing_protein_Elk_1_Source_UniProtKB_TrEMBL_Acc_K1R3J9 Cgig_13593_Retroviral_integrati…
					Cele_016600_ets_5_Protein_ETS_5_isoform_b_Source_RefSeq_mRNA_Acc_NM_001277027 Cele_020368_ast_1_Protein_AST_1_ast_1_mRNA_complete_cds_Source_RefSeq_mRNA_Acc_NM_001027155 Cele_016029_elf_1_Protein_ELF_1_isoform_a_elf_1_mRNA_complete_cds_Source_RefSeq_mRNA_Acc_NM_001026009 Cele_017687_ets_4_Protein_ETS_4_isoform_b_ets_4_mRNA_complete_cds_Source_RefSeq_mRNA_Acc_NM_001129665 Cele_017601_ets_7_Protein…
					Drer_044511_ets_variant_5b_Source_ZFIN_Acc_ZDB_GENE_991228_4_etv5b Drer_055183_ets_variant_gene_1_Source_ZFIN_Acc_ZDB_GENE_070104_1_etv1 Drer_018308_v_ets_erythroblastosis_virus_E26_oncogene_homolog_2_avian_Source_ZFIN_Acc_ZDB_GENE_050522_552_ets2 Drer_078066_ELK1_member_of_ETS_oncogene_family_Source_ZFIN_Acc_ZDB_GENE_090529_5_elk1 Drer_018688_ELK3_ETS_domain_protein_Source_ZFIN_Acc_ZDB_GENE_0307…
					Spur_014576_Pea Spur_002874_Ets1_2_ETS_homologue_Source_UniProtKB_TrEMBL_Acc_Q26645 Spur_028479_Tel Spur_012469_Elk_Transcription_factor_Elk_Source_UniProtKB_TrEMBL_Acc_Q95UJ1 Spur_027053_Ets1_2 Spur_018483_Erg_Transcription_factor_Erg_Source_UniProtKB_TrEMBL_Acc_Q6R7X7 Spur_021557_Gabp Spur_014628_Erf Spur_020124_ElfA Spur_020123_ElfB Spur_008528_Ets4_Ets4_transcription_factor_Source_UniProtKB_T…
					Smim_27611_transcriptional_repressor_Yan_putative_Ixodes_scapularis_gi_241118985_ref_XP_002402447_1e_95_299 Smim_37441_GA_binding_protein_alpha_chain_putative_Ixodes_scapularis_gi_241556282_ref_XP_002399675_2e_144_429 Smim_27908_ets2_putative_Ixodes_scapularis_gi_240952647_ref_XP_002399485_5e_136_419 Smim_21930_ETS_domain_containing_protein_Elk_4_putative_Ixodes_scapularis_gi_241632816_ref_XP_002…
					Sman_128330_Ets_related_Source_UniProtKB_TrEMBL_Acc_G4VS88 Sman_168810_Ets_putative_Source_UniProtKB_TrEMBL_Acc_C4QKE3 Sman_051130 Sman_126530_Putative_ets_Source_UniProtKB_TrEMBL_Acc_G4V7J1 Sman_130870_Putative_ets_Source_UniProtKB_TrEMBL_Acc_G4VJN7 Sman_127020_Putative_ets_Source_UniProtKB_TrEMBL_Acc_G4VIH3 Sman_034300 Sman_204720 Sman_134040_Putative_elf1_Source_UniProtKB_TrEMBL_Acc_G4VE21
					Gsal_10863_ets_translocation_variant_4 Gsal_6970_ets_domain_containing_protein_elk_4 Gsal_12328_protein_fev_like Gsal_14625_dna_binding_protein_ets97d_like Gsal_12478_ets_at_isoform_b Gsal_14448_protein_c_ets_1_isoform_2 Gsal_5993_ecdysone_induced_protein_74ef_isoform_b Gsal_8788_cre_ets_4_protein Gsal_8222_ets_related_transcription_factor_elf_5
					Nvec_28841_ Nvec_4156_Ets Nvec_40652_Ets Nvec_34495_Ets Nvec_7150_Ets Nvec_42630_Ets Nvec_34715_ Nvec_46246_ Nvec_13976_ Nvec_19675_Ets Nvec_31522_Ets
					HG_33
					Hsap_Ensmbl0135914_5_hydroxytryptamine_serotonin_receptor_2B_G_protein_coupled_Source_HGNC_Symbol_Acc_5294_HTR2B Hsap_Ensmbl0170425_adenosine_A2b_receptor_Source_HGNC_Symbol_Acc_264_ADORA2B Hsap_Ensmbl0102468_5_hydroxytryptamine_serotonin_receptor_2A_G_protein_coupled_Source_HGNC_Symbol_Acc_5293_HTR2A Hsap_Ensmbl0169252_adrenoceptor_beta_2_surface_Source_HGNC_Symbol_Acc_286_ADRB2 Hsap_LRG_405_cho…
					Dmel_0035538_DopEcR_Dopamine_Ecdysteroid_receptor_Source_FlyBase_0035538 Dmel_0053517_D2R_Dopamine_2_like_receptor_Source_FlyBase_0053517 Dmel_0000037_mAcR_60C_muscarinic_Acetylcholine_Receptor_60C_Source_FlyBase_0000037 Dmel_0029909_CG12796 Dmel_0011582_DopR_Dopamine_receptor_Source_FlyBase_0011582 Dmel_0038542_TyrR_Tyramine_receptor_Source_FlyBase_0038542 Dmel_0004514_Oct_TyrR_Octopamine_Tyrami…
					Cgig_03932_Dopamine_receptor_2_Source_UniProtKB_TrEMBL_Acc_K1PY13 Cgig_18646_Dopamine_receptor_2_Source_UniProtKB_TrEMBL_Acc_K1QX81 Cgig_26715_Muscarinic_acetylcholine_receptor_M3_Source_UniProtKB_TrEMBL_Acc_K1QZ44 Cgig_10352_Dopamine_receptor_1_Source_UniProtKB_TrEMBL_Acc_K1QAQ9 Cgig_17950_Adenosine_receptor_A2a_Source_UniProtKB_TrEMBL_Acc_K1PRG0 Cgig_13294_Beta_2_adrenergic_receptor_Source_UniP…
					Cele_001519_gar_3_Protein_GAR_3_isoform_b_gar_3_mRNA_complete_cds_Source_RefSeq_mRNA_Acc_NM_001029065 Cele_006475_tyra_3_Protein_TYRA_3_isoform_b_Source_RefSeq_mRNA_Acc_NM_001029634 Cele_021897_ser_6_Protein_SER_6_ser_6_mRNA_complete_cds_Source_RefSeq_mRNA_Acc_NM_171297 Cele_006411_octr_1_Protein_OCTR_1_isoform_b_octr_1_mRNA_complete_cds_Source_RefSeq_mRNA_Acc_NM_001029398 Cele_001518_gar_2_Prote…
					Drer_002533_adenosine_A2b_receptor_Source_ZFIN_Acc_ZDB_GENE_060511_1_adora2b Drer_088124_adrenergic_receptor_beta_2a_Source_ZFIN_Acc_ZDB_GENE_100414_3_adrb2a Drer_088165_si_dkey_206f10_5_Source_ZFIN_Acc_ZDB_GENE_041014_79_si_dkey_206f10_5 Drer_070940_5_hydroxytryptamine_serotonin_receptor_2B_G_protein_coupled_Source_ZFIN_Acc_ZDB_GENE_081022_57_htr2b Drer_054510_adrenergic_receptor_beta_2b_Source_…
					Spur_004629_Drd2 Spur_011698_Gpr21 Spur_005097_5ht7 Spur_027867_Chrm2 Spur_028801_Chrm2_1 Spur_011320_Drd1 Spur_002875_MachrM3 Spur_013152_Hypp_705 Spur_015626_Adrb2L_9 Spur_020028_Hrh2L_8 Spur_018268_Adrb1L_5 Spur_026816_Adrb2L_20 Spur_022683_Drd1_2 Spur_008947_Htr4L_4 Spur_008789_Adsr Spur_025967_Gpr52 Spur_028351_Drd1_3 Spur_020361_Adrb2 Spur_013359_Hrh2_2 Spur_022857_Hrh1_Histamine_H1_recepto…
					Smim_1133_muscarinic_acetylcholine_receptor_putative_Ixodes_scapularis_gi_241121147_ref_XP_002403135_0_0_636 Smim_35385_muscarinic_acetylcholine_receptor_putative_Ixodes_scapularis_gi_241121147_ref_XP_002403135_3e_145_442 Smim_24218_G_protein_coupled_receptor_putative_Ixodes_scapularis_gi_242046704_ref_XP_002399655_4e_121_364 Smim_29324_PREDICTED_alpha_1A_adrenergic_receptor_like_Danio_rerio_gi_1…
					Sman_134460_Tyramine_octopamine_receptor_Source_UniProtKB_TrEMBL_Acc_G4VI72 Sman_148210_Putative_biogenic_amine_5HT_receptor_Source_UniProtKB_TrEMBL_Acc_G4VBX8 Sman_126730_Putative_biogenic_amine_5HT_receptor_Source_UniProtKB_TrEMBL_Acc_G4V5G4 Sman_145540_Putative_muscarinic_acetylcholine_GAR_receptor_Source_UniProtKB_TrEMBL_Acc_G4VIZ1 Sman_127310_Biogenic_amine_Dopamine_receptor_putative_Source_…
					Gsal_5133_biogenic_amine_receptor Gsal_12321_5_hydroxytryptamine_receptor_1a Gsal_8978_beta_2_adrenergic_receptor Gsal_1261_muscarinic_acetylcholine_receptor_m1 Gsal_999_muscarinic_acetylcholine_receptor Gsal_14368_muscarinic_acetylcholine_receptor Gsal_15053_dopamine_d2_like_receptor_like Gsal_3085_g_protein_coupled Gsal_708_serotonin_receptor Gsal_10511_5_hydroxytryptamine_receptor_1a Gsal_6185…
					Nvec_42428_7tm_1 Nvec_59004_ Nvec_44656_7tm_1 Nvec_56804_7tm_1 Nvec_16226_ Nvec_18635_7tm_1 Nvec_19015_ Nvec_51534_7tm_1 Nvec_14471_ Nvec_16225_ Nvec_28703_7tm_1 Nvec_53727_ Nvec_47364_ Nvec_40942_7tm_1 Nvec_6588_7tm_1 Nvec_50010_ Nvec_55578_7tm_1 Nvec_59293_7tm_1 Nvec_654_7tm_1 Nvec_30157_7tm_1 Nvec_49831_7tm_1 Nvec_20423_ Nvec_38410_7tm_1 Nvec_11280_ Nvec_32173_7tm_1 Nvec_56695_ Nvec_15719_ Nve…
					HG_1622
					Hsap_Ensmbl0173801_junction_plakoglobin_Source_HGNC_Symbol_Acc_6207_JUP Hsap_Ensmbl0168036_catenin_cadherin_associated_protein_beta_1_88kDa_Source_HGNC_Symbol_Acc_2514_CTNNB1 Hsap_Ensmbl0261577_junction_plakoglobin_Source_HGNC_Symbol_Acc_6207_JUP
					Dmel_0000117_arm_armadillo_Source_FlyBase_0000117
					Cgig_13025_Catenin_beta_Source_UniProtKB_TrEMBL_Acc_K1QWZ8
					Cele_001979_hmp_2_Protein_HMP_2_isoform_b_Source_RefSeq_mRNA_Acc_NM_001265496 Cele_000238_bar_1_Protein_BAR_1_bar_1_mRNA_complete_cds_Source_RefSeq_mRNA_Acc_NM_076805 Cele_006943_wrm_1_Protein_WRM_1_wrm_1_mRNA_complete_cds_Source_RefSeq_mRNA_Acc_NM_065835
					Drer_014571_catenin_cadherin_associated_protein_beta_1_Source_ZFIN_Acc_ZDB_GENE_980526_362_ctnnb1 Drer_023472_catenin_beta_2_Source_ZFIN_Acc_ZDB_GENE_040426_2575_ctnnb2 Drer_070787_junction_plakoglobin_a_Source_ZFIN_Acc_ZDB_GENE_991207_22_jupa Drer_059067_junction_plakoglobin_b_Source_ZFIN_Acc_ZDB_GENE_110407_10_jupb
					Spur_009155_Ctnnb
					Smim_59603_armadillo_putative_Ixodes_scapularis_gi_241785176_ref_XP_002414424_0_0_1343
					Sman_173990_Rab11_putative_Source_UniProtKB_TrEMBL_Acc_G4LZE0 Sman_023550_Putative_beta_catenin_Source_UniProtKB_TrEMBL_Acc_G4VFS7 Sman_134000_Putative_plakoglobin_Source_UniProtKB_TrEMBL_Acc_G4VE10
					Gsal_11557_beta_catenin Gsal_13476_junction_plakoglobin
					Nvec_31372_Arm
					HG_312
					Hsap_Ensmbl0128602_smoothened_frizzled_family_receptor_Source_HGNC_Symbol_Acc_11119_SMO Hsap_Ensmbl0157240_frizzled_family_receptor_1_Source_HGNC_Symbol_Acc_4038_FZD1 Hsap_Ensmbl0174804_frizzled_family_receptor_4_Source_HGNC_Symbol_Acc_4042_FZD4 Hsap_Ensmbl0163251_frizzled_family_receptor_5_Source_HGNC_Symbol_Acc_4043_FZD5 Hsap_Ensmbl0177283_frizzled_family_receptor_8_Source_HGNC_Symbol_Acc_4046_…
					Dmel_0003444_smo_smoothened_Source_FlyBase_0003444 Dmel_0016797_fz2_frizzled_2_Source_FlyBase_0016797 Dmel_0001085_fz_frizzled_Source_FlyBase_0001085 Dmel_0027342_fz4_frizzled_4_Source_FlyBase_0027342 Dmel_0027343_fz3_frizzled_3_Source_FlyBase_0027343 Dmel_0030027_CG1632
					Cgig_09113_Frizzled_4_Source_UniProtKB_TrEMBL_Acc_K1PCJ3 Cgig_27131_Frizzled_7_Source_UniProtKB_TrEMBL_Acc_K1PPN7 Cgig_10787_Frizzled_5_Source_UniProtKB_TrEMBL_Acc_K1PBI6 Cgig_16515_Frizzled_10_A_Source_UniProtKB_TrEMBL_Acc_K1QB03 Cgig_07369_Secreted_frizzled_related_protein_5_Source_UniProtKB_TrEMBL_Acc_K1QF65 Cgig_03085_Secreted_frizzled_related_protein_4_Source_UniProtKB_TrEMBL_Acc_K1RSD9 Cgig…
					Cele_000478_cfz_2_Protein_CFZ_2_isoform_b_Source_RefSeq_mRNA_Acc_NM_071563 Cele_003397_mom_5_Protein_MOM_5_mom_5_mRNA_complete_cds_Source_RefSeq_mRNA_Acc_NM_060234 Cele_003006_lin_17_Protein_LIN_17_isoform_a_Source_RefSeq_mRNA_Acc_NM_001026642 Cele_003238_mig_1_Protein_MIG_1_isoform_a_mig_1_mRNA_complete_cds_Source_RefSeq_mRNA_Acc_NM_058395 Cele_022242_sfrp_1_Protein_SFRP_1_sfrp_1_mRNA_complete_c…
					Drer_002952_smoothened_homolog_Drosophila_Source_ZFIN_Acc_ZDB_GENE_980526_89_smo Drer_021664_frizzled_homolog_3a_Source_ZFIN_Acc_ZDB_GENE_990415_225_fzd3a Drer_038569_frizzled_homolog_8b_Source_ZFIN_Acc_ZDB_GENE_000328_4_fzd8b Drer_025420_frizzled_homolog_5_Source_ZFIN_Acc_ZDB_GENE_990415_218_fzd5 Drer_054438_frizzled_homolog_2_Source_ZFIN_Acc_ZDB_GENE_990415_224_fzd2 Drer_045444_frizzled_homolog…
					Spur_004340_Smooth Spur_003655_Frizz Spur_022916_Frizz5_8 Spur_008022_Frizz4 Spur_023014_Frizz9_10 Spur_006499_Sfrp3_4II Spur_004062_Sfrp3_4I Spur_011271_Sfrp1_5 Spur_026461_Spur_026461 Spur_012876_Spur_012876
					Smim_9430_smoothened_protein_Parasteatoda_tepidariorum_gi_291461462_dbj_BAI83345_5e_125_394 Smim_15420_frizzled_putative_Ixodes_scapularis_gi_241998672_ref_XP_002433979_0_0_757 Smim_71134_frizzled_receptor_5_8_Ptychodera_flava_gi_326393829_gb_ADZ61652_0_0_699 Smim_78286_transmembrane_receptor_putative_Ixodes_scapularis_gi_240978523_ref_XP_002402968_0_0_532 Smim_72502_transmembrane_receptor_putati…
					Sman_139180_Frizzled_putative_Source_UniProtKB_TrEMBL_Acc_G4LUU9 Sman_118970_Putative_frizzled_Source_UniProtKB_TrEMBL_Acc_G4VMU2 Sman_174350_Putative_frizzled_Source_UniProtKB_TrEMBL_Acc_G4VRM3 Sman_155340_Frizzled_putative_Source_UniProtKB_TrEMBL_Acc_G4LUN2 Sman_173940_Putative_frizzled_Source_UniProtKB_TrEMBL_Acc_G4VMU3 Sman_068680_Secreted_frizzled_related_protein_Source_UniProtKB_TrEMBL_Acc_…
					Gsal_1726_frizzled_5_precursor Gsal_8046_frizzled_homolog_8a Gsal_3434_frizzled_homolog_10 Gsal_1535_frizzled_homolog_4 Gsal_13236_frizzled_partial Gsal_12311_frizzled_5_precursor Gsal_1936_frizzled_4_precursor Gsal_8238_frizzled_homolog_4 Gsal_8162_secreted_frizzled_related_protein_2 Gsal_9409_secreted_frizzled_related_protein_2 Gsal_8239_putative_homolog_to_Frizzled_4_Crassostrea_gigas
					Nvec_41787_Frizzled Nvec_50198_Frizzled Nvec_7486_Frizzled Nvec_13074_Fz Nvec_48107_ Nvec_51630_Fz Nvec_767_ Nvec_22490_Fz
					HG_1761
					Hsap_Ensmbl0101311_fermitin_family_member_1_Source_HGNC_Symbol_Acc_15889_FERMT1 Hsap_Ensmbl0149781_fermitin_family_member_3_Source_HGNC_Symbol_Acc_23151_FERMT3 Hsap_LRG_180_fermitin_family_member_3_Source_HGNC_Symbol_Acc_23151_LRG_180 Hsap_Ensmbl0073712_fermitin_family_member_2_Source_HGNC_Symbol_Acc_15767_FERMT2
					Dmel_0035498_Fit1_Fermitin_1_Source_FlyBase_0035498 Dmel_0036688_Fit2_Fermitin_2_Source_FlyBase_0036688
					Cgig_11808_Fermitin_family_like_protein_2_Source_UniProtKB_TrEMBL_Acc_K1QAR9
					Cele_006836_unc_112_Protein_UNC_112_unc_112_mRNA_complete_cds_Source_RefSeq_mRNA_Acc_NM_074227
					Drer_020242_fermitin_family_homolog_2_Drosophila_Source_ZFIN_Acc_ZDB_GENE_050506_132_fermt2 Drer_079267_fermitin_family_member_3_Source_HGNC_Symbol_Acc_23151_FERMT3_2_of_2 Drer_030938_fermitin_family_member_3b_Source_ZFIN_Acc_ZDB_GENE_040426_1366_fermt3b Drer_052652_fermitin_family_member_1_Source_ZFIN_Acc_ZDB_GENE_030131_3264_fermt1
					Spur_002374_Fermth3
					Smim_51860_Unc_112_related_protein_Harpegnathos_saltator_gi_307200435_gb_EFN80644_0_0_582
					Sman_053420 Sman_070630_Uncoordinated_protein_112_Mitogen_inducible_mig_2_protein_like_Source_UniProtKB_TrEMBL_Acc_G4LZJ4 Sman_070640
					Gsal_8041_fermitin_2 Gsal_12103_fermitin_family_homolog_1_like Gsal_12106_fermitin_family_protein
					Nvec_58334 Nvec_9942_CCD
					HG_134
					Hsap_Ensmbl0233608_twist_family_bHLH_transcription_factor_2_Source_HGNC_Symbol_Acc_20670_TWIST2 Hsap_Ensmbl0122691_twist_family_bHLH_transcription_factor_1_Source_HGNC_Symbol_Acc_12428_TWIST1 Hsap_Ensmbl0113196_heart_and_neural_crest_derivatives_expressed_1_Source_HGNC_Symbol_Acc_4807_HAND1 Hsap_Ensmbl0188686_scleraxis_homolog_A_mouse_Source_HGNC_Symbol_Acc_24312_SCXA Hsap_Ensmbl0178860_musculin_…
					Dmel_0032209_Hand_Hand_Source_FlyBase_0032209 Dmel_0003900_twi_twist_Source_FlyBase_0003900 Dmel_0053557_CG33557 Dmel_0015550_tap_target_of_Poxn_Source_FlyBase_0015550 Dmel_0037475_Fer1_48_related_1_Source_FlyBase_0037475 Dmel_0010433_ato_atonal_Source_FlyBase_0010433 Dmel_0037937_Fer3_48_related_3_Source_FlyBase_0037937 Dmel_0038402_Fer2_48_related_2_Source_FlyBase_0038402 Dmel_0023091_dimm_dimm…
					Cgig_06631_Twist_related_protein_2_Source_UniProtKB_TrEMBL_Acc_K1R6I8 Cgig_23955_Heart_and_neural_crest_derivatives_expressed_protein_2_Source_UniProtKB_TrEMBL_Acc_K1Q906 Cgig_13641_Twist_related_protein_Source_UniProtKB_TrEMBL_Acc_K1QPI9 Cgig_04257_Helix_loop_helix_protein_13_Source_UniProtKB_TrEMBL_Acc_K1PI38 Cgig_26944_Transcription_factor_21_Source_UniProtKB_TrEMBL_Acc_K1QSW7 Cgig_02829_Helix…
					Cele_001959_hlh_15_Protein_HLH_15_hlh_15_mRNA_complete_cds_Source_RefSeq_mRNA_Acc_NM_076039 Cele_003018_lin_32_Protein_LIN_32_lin_32_mRNA_complete_cds_Source_RefSeq_mRNA_Acc_NM_076009 Cele_003595_ngn_1_Protein_NGN_1_ngn_1_mRNA_complete_cds_Source_RefSeq_mRNA_Acc_NM_067835 Cele_000561_cnd_1_Protein_CND_1_cnd_1_mRNA_complete_cds_Source_RefSeq_mRNA_Acc_NM_065714 Cele_001957_hlh_13_Protein_HLH_13_hlh…
					Drer_008305_heart_and_neural_crest_derivatives_expressed_transcript_2_Source_ZFIN_Acc_ZDB_GENE_000511_1_hand2 Drer_078266_twist2_Source_ZFIN_Acc_ZDB_GENE_980526_235_twist2 Drer_030402_twist1a_Source_ZFIN_Acc_ZDB_GENE_000210_6_twist1a Drer_076010_twist1b_Source_ZFIN_Acc_ZDB_GENE_050417_357_twist1b Drer_031277_twist1b_Source_ZFIN_Acc_ZDB_GENE_050417_357_twist1b Drer_019646_twist3_Source_ZFIN_Acc_ZD…
					Spur_017287_Hand Spur_030059_Twi_Twist_Source_UniProtKB_TrEMBL_Acc_A7Z0B7 Spur_012008_Myor2 Spur_016650_Par1 Spur_002677_Ptf1a Spur_014401_NtL Spur_027623_Mist Spur_024918_NeuroD1 Spur_017983_Ato_1 Spur_009231_Ncsl Spur_003681_Atol2 Spur_011315_Ato Spur_030150_Atl7L Spur_016445_Myor4 Spur_002627_Olig3 Spur_004028_Beta3b Spur_026601_Beta3a Spur_028093_Scl Spur_022554_Ac_Sc3 Spur_007147_N Spur_0301…
					Smim_g19147_t1_heart_and_neural_crest_derivatives_expressed_protein_Xenopus_laevis_gi_148225580_ref_NP_001079108_4e_35_131 Smim_19946_PREDICTED_LOW_QUALITY_PROTEIN_heart_and_neural_crest_derivatives_expressed_protein_like_Callithrix_jacchus_gi_296195158_ref_XP_002806682_5e_44_154 Smim_10499_dHAND_basic_helix_loop_helix_transcription_factor_Oryctolagus_cuniculus_gi_8648972_emb_CAB94840_2e_28_112 S…
					Sman_022610_Putative_musculin_Source_UniProtKB_TrEMBL_Acc_G4VEB5 Sman_203270 Sman_015670_Putative_paraxis_Source_UniProtKB_TrEMBL_Acc_G4VSK8 Sman_125400_Neurogenin_Source_UniProtKB_TrEMBL_Acc_G4V6V2 Sman_082290_Neurogenic_differentiation_factor_Source_UniProtKB_TrEMBL_Acc_G4VM74 Sman_062490_Putative_dhand_Source_UniProtKB_TrEMBL_Acc_G4VJJ6 Sman_000620 Sman_067430_Basic_helix_loop_helix_protein_pu…
					Gsal_2257_transcription_factor_21_like Gsal_12660_transcription_factor_15 Gsal_7007_neurogenic_differentiation_factor_6_like Gsal_238_atonal_like_protein_8 Gsal_9625_48_related_2 Gsal_1030_heart_and_neural_crest_derivatives_expressed_1 Gsal_8784_class_e_basic_helix_loop_helix_protein_23 Gsal_6443_twist_related_protein_2 Gsal_10983_neurogenic_differentiation_factor_2 Gsal_11151_scute
					Nvec_56922_HLH Nvec_56921_HLH Nvec_37377_ Nvec_29722_HLH Nvec_12347_HLH Nvec_52528_HLH Nvec_6832_HLH Nvec_30517_HLH Nvec_26423_ Nvec_535_ Nvec_47523_HLH Nvec_43185_HLH Nvec_28433_ Nvec_32910_ Nvec_6831_HLH Nvec_9126_HLH Nvec_47522_HLH Nvec_11829_ Nvec_27345_HLH Nvec_12345_HLH Nvec_6246_ Nvec_12342_HLH Nvec_2208_
					HG_1476
					Hsap_Ensmbl0081059_transcription_factor_7_T_cell_specific_HMG_box_Source_HGNC_Symbol_Acc_11639_TCF7 Hsap_Ensmbl0152284_transcription_factor_7_like_1_T_cell_specific_HMG_box_Source_HGNC_Symbol_Acc_11640_TCF7L1 Hsap_Ensmbl0148737_transcription_factor_7_like_2_T_cell_specific_HMG_box_Source_HGNC_Symbol_Acc_11641_TCF7L2 Hsap_Ensmbl0138795_lymphoid_enhancer_binding_factor_1_Source_HGNC_Symbol_Acc_6551…
					Dmel_0085432_pan_pangolin_Source_FlyBase_0085432
					Cgig_27723_Protein_pangolin_isoforms_A_H_I_Source_UniProtKB_TrEMBL_Acc_K1QB43 Cgig_27726
					Cele_004077_pop_1_Protein_POP_1_pop_1_mRNA_complete_cds_Source_RefSeq_mRNA_Acc_NM_058652
					Drer_031894_lymphocyte_enhancer_binding_factor_1_Source_ZFIN_Acc_ZDB_GENE_990714_26_lef1 Drer_004415_transcription_factor_7_like_2_T_cell_specific_HMG_box_Source_ZFIN_Acc_ZDB_GENE_991110_8_tcf7l2 Drer_007369_transcription_factor_7_like_1b_T_cell_specific_HMG_box_Source_ZFIN_Acc_ZDB_GENE_991110_10_tcf7l1b Drer_038159_transcription_factor_7_like_1a_T_cell_specific_HMG_box_Source_ZFIN_Acc_ZDB_GENE_9…
					Spur_003704_Lef1 Spur_027853_Spur_027853 Spur_009520_Tcf
					Smim_28998_pangolin_isoform_H_Drosophila_melanogaster_gi_62473076_ref_NP_001014685_6e_83_280 Smim_19057_PREDICTED_transcription_factor_7_like_Macaca_mulatta_gi_297295067_ref_XP_001107710_2e_62_209 Smim_17870_Protein_pangolin_isoforms_A_H_I_Acromyrmex_echinatior_gi_332019882_gb_EGI60343_5e_12_66_2 Smim_28982_Protein_pangolin_isoforms_A_H_I_Acromyrmex_echinatior_gi_332019882_gb_EGI60343_2e_08_56_6 …
					Sman_131260_Putative_pangolin_Source_UniProtKB_TrEMBL_Acc_G4VKX5 Sman_125630_Pangolin_putative_Source_UniProtKB_TrEMBL_Acc_G4LZ53 Sman_148190_Putative_t_cell_specific_transcription_factor_tcf_Source_UniProtKB_TrEMBL_Acc_G4VSA7
					Gsal_410_transcription_factor_7_like_protein Gsal_7929_transcription_factor_7_like_1 Gsal_7407_protein_pangolin_isoform_j
					Nvec_53478_GASA
