# Supplementary material for: Reconstruction of the ancestral metazoan genome reveals an increase in genomic novelty
Source: Nat Commun. 2018 Apr 30;9:1730. doi: 10.1038/s41467-018-04136-5 (PMC5928047; doi:10.1038/s41467-018-04136-5)
Supplement: Supplementary file 11 — Supplementary Data 8 [file 41467_2018_4136_MOESM11_ESM.xlsx]

## Sheet: HG Losses
Lost HG (only annotated genomes)	Holozoa	Node 1 (Filasterea + Node 2)	Node 2 (Choanoflagellata + Metazoa)	Metazoa	Eumetazoa (Porifera first)	Eumetazoa (Ctenophora first)	Planulozoa (Cnidaria + Bilateria), considering Placozoa as their sister-group	Planulozoa (Cnidaria + Bilateria), considering Ctenophora as their sister-group	Bilateria
Number of groups of homology	347	420	297	503	263	105	72	128	520	520
	HG_10619	HG_16107	HG_17123	HG_48954	HG_15194	HG_33227	HG_35774	HG_33227	HG_48134
	Scer_YJL145W_Non_classical_phosphatidylinositol_transfer_protein_PITP_exhibits_PI_but_not_PC_transfer_activity_localizes_to_the_peripheral_endoplasmic_reticulum_cytosol_and_microsomes_similar_to_Sec14p_Source_SGD_Acc_S000003681_SFH5_SGD	Ttra_06299T0_06299	This group of homology does not contain any annotated genome	This group of homology does not contain any annotated genome	Ttra_05529T0_05529	This group of homology does not contain any annotated genome	This group of homology does not contain any annotated genome	This group of homology does not contain any annotated genome	Nvec_21371_ParBc
	Atha_AT3G51670_1_SEC14_cytosolic_factor_family_protein_phosphoglyceride_transfer_family_protein	HG_7825	HG_12177	HG_47664	HG_35774	HG_3198	HG_26099	HG_3198	HG_33878
	Atha_AT1G72160_1_Sec14p_like_phosphatidylinositol_transfer_family_protein	This group of homology does not contain any annotated genome	This group of homology does not contain any annotated genome	This group of homology does not contain any annotated genome	This group of homology does not contain any annotated genome	This group of homology does not contain any annotated genome	Ttra_05671T0_05671_deoxynucleoside_kinase_117_aa	This group of homology does not contain any annotated genome	This group of homology does not contain any annotated genome
	Atha_AT4G09160_1_SEC14_cytosolic_factor_family_protein_phosphoglyceride_transfer_family_protein	HG_11056	HG_12105	HG_83787	HG_26934	HG_42490	HG_32201	HG_42490	HG_30925
	Atha_AT1G30690_1_Sec14p_like_phosphatidylinositol_transfer_family_protein	This group of homology does not contain any annotated genome	Rfil_569418870	Ttra_04457T0_04457	This group of homology does not contain any annotated genome	Ttra_07583T0_07583	This group of homology does not contain any annotated genome	Ttra_07583T0_07583	Rfil_569339714
	Atha_AT1G72150_1_PATL1_PATELLIN_1	HG_69835	Rfil_569350985	HG_73416	HG_11994	HG_64579	HG_10253	HG_64579	HG_30515
	Atha_AT1G22530_1_PATL2_PATELLIN_2	This group of homology does not contain any annotated genome	Rfil_5694091313441_Reticulomyxa_filosa	This group of homology does not contain any annotated genome	Ttra_12189T0_12189	This group of homology does not contain any annotated genome	Atha_AT5G12130_1_PDE149_ATTERC_integral_membrane_TerC_family_protein	This group of homology does not contain any annotated genome	Nvec_44236_
	Atha_AT2G15670_1_BEST_Arabidopsis_thaliana_protein_match_is_SEC14_cytosolic_factor_family_protein_phosphoglyceride_transfer_family_protein_TAIR_AT3G51670_1_Has_15_Blast_hits_to_15_proteins_in_5_species_Archae_0_Bacteria_0_Metazoa_0_Fungi_0_Plants_15_Viruses_0_Other_Eukaryotes_0_source_NCBI_BLink	HG_39261	HG_10481	HG_69730	Ttra_03898T0_03898	HG_39279	HG_28843	HG_39279	Scer_YCL036W_Protein_of_unknown_function_identified_as_a_high_copy_suppressor_of_a_dbp5_mutation_Source_SGD_Acc_S000000541_GFD2_SGD
	HG_21250	Rfil_5693905059530_Reticulomyxa_filosa	This group of homology does not contain any annotated genome	This group of homology does not contain any annotated genome	Ttra_09739T0_09739	This group of homology does not contain any annotated genome	This group of homology does not contain any annotated genome	This group of homology does not contain any annotated genome	Scer_YDR514C_Protein_of_unknown_function_that_localizes_to_mitochondria_overexpression_of_YDR514C_affects_endocytic_protein_trafficking_Source_SGD_Acc_S000002922
	This group of homology does not contain any annotated genome	HG_43011	HG_33058	HG_63937	Ttra_05110T0_05110	HG_34274	HG_1192	HG_17259	HG_28492
	HG_38929	This group of homology does not contain any annotated genome	This group of homology does not contain any annotated genome	This group of homology does not contain any annotated genome	Ttra_06847T0_06847	This group of homology does not contain any annotated genome	This group of homology does not contain any annotated genome	This group of homology does not contain any annotated genome	Nvec_21275_
	This group of homology does not contain any annotated genome	HG_5488	HG_17925	HG_19178	HG_34192	HG_32201	HG_8095	HG_34274	HG_23748
	HG_9842	Ttra_06107T0_06107	Atha_AT1G79790_1_Haloacid_dehalogenase_like_hydrolase_HAD_superfamily_protein	This group of homology does not contain any annotated genome	This group of homology does not contain any annotated genome	This group of homology does not contain any annotated genome	This group of homology does not contain any annotated genome	This group of homology does not contain any annotated genome	This group of homology does not contain any annotated genome
	Atha_AT1G67060_1_unknown_protein_FUNCTIONS_IN_molecular_function_unknown_INVOLVED_IN_biological_process_unknown_LOCATED_IN_plasma_membrane_EXPRESSED_IN_22_plant_structures_EXPRESSED_DURING_13_growth_stages_Has_283_Blast_hits_to_281_proteins_in_136_species_Archae_0_Bacteria_145_Metazoa_0_Fungi_65_Plants_41_Viruses_0_Other_Eukaryotes_32_source_NCBI_BLink	HG_22932	HG_23474	HG_17177	HG_18208	HG_57904	HG_91	HG_32201	HG_25339
	HG_34179	This group of homology does not contain any annotated genome	Atha_AT3G04880_1_DRT102_DNA_damage_repair_toleration_protein_DRT102	This group of homology does not contain any annotated genome	This group of homology does not contain any annotated genome	This group of homology does not contain any annotated genome	Scer_YGR150C_Mitochondrial_15s_rRNA_binding_protein_required_for_intron_removal_of_COB_and_COX1_pre_mRNAs_contains_pentatricopeptide_repeat_PPR_motifs_mutant_is_respiratory_deficient_and_has_defective_plasma_membrane_electron_transport_Source_SGD_Acc_S000003382_CCM1_SGD	This group of homology does not contain any annotated genome	This group of homology does not contain any annotated genome
	Ttra_03944T0_03944	HG_17651	HG_13618	HG_60372	HG_15632	HG_38732	Scer_YLR067C_Specific_translational_activator_for_the_COX1_mRNA_also_influences_stability_of_intron_containing_COX1_primary_transcripts_localizes_to_the_mitochondrial_inner_membrane_contains_seven_pentatricopeptide_repeats_PPRs_Source_SGD_Acc_S000004057_PET309_SGD	HG_57904	HG_15209
	HG_29541	This group of homology does not contain any annotated genome	This group of homology does not contain any annotated genome	This group of homology does not contain any annotated genome	Atha_AT1G54500_1_Rubredoxin_like_superfamily_protein	This group of homology does not contain any annotated genome	Scer_YPL005W_Protein_that_may_facilitate_use_of_unformylated_tRNA_Met_in_mitochondrial_translation_initiation_localized_to_the_matrix_face_of_the_mitochondrial_inner_membrane_stabilizes_the_bicistronic_AAP1_ATP6_mRNA_Source_SGD_Acc_S000005926_AEP3_SGD	This group of homology does not contain any annotated genome	Nvec_26893_DUF124
	Scer_YEL023C_Putative_protein_of_unknown_function_expression_is_increased_greatly_during_sporulation_YEL023C_is_not_an_essential_gene_Source_SGD_Acc_S000000749	HG_12159	HG_3616	HG_47710	HG_19191	HG_6842	Atha_AT5G02860_1_Pentatricopeptide_repeat_PPR_superfamily_protein	HG_38732	Atha_AT4G17420_1_Tryptophan_RNA_binding_attenuator_protein_like
	HG_24577	Ttra_10651T0_10651	Scer_YMR136W_Protein_containing_GATA_family_zinc_finger_motifs_similar_to_Gln3p_and_Dal80p_expression_repressed_by_leucine_Source_SGD_Acc_S000004744_GAT2_SGD	Ttra_07554T0_07554	This group of homology does not contain any annotated genome	This group of homology does not contain any annotated genome	Atha_AT1G05670_1_Pentatricopeptide_repeat_PPR_like_superfamily_protein	This group of homology does not contain any annotated genome	Atha_AT5G47420_1_Tryptophan_RNA_binding_attenuator_protein_like
	This group of homology does not contain any annotated genome	Rfil_5693896719726_Reticulomyxa_filosa	Scer_YIR013C_Protein_containing_GATA_family_zinc_finger_motifs_Source_SGD_Acc_S000001452_GAT4_SGD	HG_44934	HG_10309	HG_29003	Atha_AT1G63130_1_Tetratricopeptide_repeat_TPR_like_superfamily_protein	HG_1192	HG_60067
	HG_21729	Rfil_569358668	Scer_YLR013W_Protein_containing_GATA_family_zinc_finger_motifs_Source_SGD_Acc_S000004003_GAT3_SGD	This group of homology does not contain any annotated genome	Atha_AT4G17830_2_Peptidase_M20_M25_M40_family_protein	Atha_AT1G20890_1_unknown_protein_FUNCTIONS_IN_molecular_function_unknown_INVOLVED_IN_biological_process_unknown_LOCATED_IN_endomembrane_system_EXPRESSED_IN_24_plant_structures_EXPRESSED_DURING_14_growth_stages_BEST_Arabidopsis_thaliana_protein_match_is_unknown_protein_TAIR_AT1G76480_2_Has_33_Blast_hits_to_33_proteins_in_11_species_Archae_0_Bacteria_0_Metazoa_2_Fungi_0_Plants_31_Viruses_0_Other_Eu…	Atha_AT1G09900_1_Pentatricopeptide_repeat_PPR_like_superfamily_protein	This group of homology does not contain any annotated genome	Nvec_9084_
	Scer_YDR415C_Putative_protein_of_unknown_function_Source_SGD_Acc_S000002823	Rfil_569419165	Atha_AT4G32890_1_GATA9_GATA_transcription_factor_9	HG_10294	HG_23502	Atha_AT1G76480_2_unknown_protein_FUNCTIONS_IN_molecular_function_unknown_INVOLVED_IN_biological_process_unknown_LOCATED_IN_cellular_component_unknown_BEST_Arabidopsis_thaliana_protein_match_is_unknown_protein_TAIR_AT1G20890_1	Atha_AT1G63330_1_Pentatricopeptide_repeat_PPR_superfamily_protein	HG_40809	Ttra_09886T0_09886
	Ttra_12257T0_12257	Rfil_569319503	Atha_AT5G56860_1_GNC_GATA21_GATA_type_zinc_finger_transcription_factor_family_protein	Atha_AT5G04490_1_VTE5_vitamin_E_pathway_gene_5	Atha_AT4G01900_1_PII_GLB1_GLNB1_homolog	HG_14232	Atha_AT1G63400_1_Pentatricopeptide_repeat_PPR_superfamily_protein	This group of homology does not contain any annotated genome	HG_11038
	HG_8719	Rfil_569358667	Atha_AT1G08010_1_GATA11_GATA_transcription_factor_11	Atha_AT5G58560_1_Phosphatidate_cytidylyltransferase_family_protein	HG_26099	This group of homology does not contain any annotated genome	Atha_AT1G62930_1_Tetratricopeptide_repeat_TPR_like_superfamily_protein	HG_6842	Nvec_11732_
	Atha_AT1G56080_1_unknown_protein_FUNCTIONS_IN_molecular_function_unknown_INVOLVED_IN_biological_process_unknown_LOCATED_IN_plasma_membrane_EXPRESSED_IN_12_plant_structures_EXPRESSED_DURING_6_growth_stages_BEST_Arabidopsis_thaliana_protein_match_is_unknown_protein_TAIR_AT1G16520_1_Has_196_Blast_hits_to_193_proteins_in_50_species_Archae_2_Bacteria_0_Metazoa_9_Fungi_2_Plants_132_Viruses_0_Other_Euka…	Rfil_569342918_mitochondrial_carrier_domain_containing_protein_Reticulomyxa_filosa	Atha_AT3G45170_1_GATA14_GATA_transcription_factor_14	Ttra_04813T0_04813_phosphatidate_cytidylyltransferase_246_aa	Ttra_05671T0_05671_deoxynucleoside_kinase_117_aa	HG_45512	Atha_AT1G62670_1_RPF2_rna_processing_factor_2	This group of homology does not contain any annotated genome	Nvec_41331_DUF295
	Atha_AT1G16520_1_unknown_protein_FUNCTIONS_IN_molecular_function_unknown_INVOLVED_IN_biological_process_unknown_LOCATED_IN_plasma_membrane_EXPRESSED_IN_22_plant_structures_EXPRESSED_DURING_13_growth_stages_BEST_Arabidopsis_thaliana_protein_match_is_unknown_protein_TAIR_AT1G56080_1_Has_243_Blast_hits_to_234_proteins_in_69_species_Archae_2_Bacteria_2_Metazoa_61_Fungi_9_Plants_125_Viruses_0_Other_Eu…	Rfil_569428749	Atha_AT4G26150_1_CGA1_GATA22_GNL_cytokinin_responsive_gata_factor_1	HG_45371	HG_18990	This group of homology does not contain any annotated genome	Atha_AT1G62590_1_pentatricopeptide_PPR_repeat_containing_protein	HG_13918	HG_39412
	Atha_AT4G15545_1_unknown_protein_BEST_Arabidopsis_thaliana_protein_match_is_unknown_protein_TAIR_AT1G16520_1_Has_30201_Blast_hits_to_17322_proteins_in_780_species_Archae_12_Bacteria_1396_Metazoa_17338_Fungi_3422_Plants_5037_Viruses_0_Other_Eukaryotes_2996_source_NCBI_BLink	HG_11102	Atha_AT5G26930_1_GATA23_GATA_transcription_factor_23	Rfil_569374755	Ttra_03810T0_03810_leucine_rich_repeat_containing_protein_9877_aa	HG_35728	Atha_AT5G01110_1_Tetratricopeptide_repeat_TPR_like_superfamily_protein	This group of homology does not contain any annotated genome	Nvec_42239_PGAM
	Ttra_04818T0_04818	This group of homology does not contain any annotated genome	Atha_AT4G36240_1_GATA7_GATA_transcription_factor_7	HG_39243	Ttra_05892T1_05892	This group of homology does not contain any annotated genome	Atha_AT1G62914_1_pentatricopeptide_PPR_repeat_containing_protein	HG_29003	HG_43370
	HG_19360	HG_30633	Atha_AT3G24050_1_GATA1_GATA_transcription_factor_1	Ttra_12183T0_12183	Ttra_05892T0_05892	HG_27904	Atha_AT5G39710_1_EMB2745_Tetratricopeptide_repeat_TPR_like_superfamily_protein	Atha_AT1G20890_1_unknown_protein_FUNCTIONS_IN_molecular_function_unknown_INVOLVED_IN_biological_process_unknown_LOCATED_IN_endomembrane_system_EXPRESSED_IN_24_plant_structures_EXPRESSED_DURING_14_growth_stages_BEST_Arabidopsis_thaliana_protein_match_is_unknown_protein_TAIR_AT1G76480_2_Has_33_Blast_hits_to_33_proteins_in_11_species_Archae_0_Bacteria_0_Metazoa_2_Fungi_0_Plants_31_Viruses_0_Other_Eu…	Nvec_42395_Vicilin_N
	This group of homology does not contain any annotated genome	Ttra_00380T0_00380	Atha_AT3G54810_2_BME3_ZF_BME3_GATA8_Plant_specific_GATA_type_zinc_finger_transcription_factor_family_protein	HG_40353	Ttra_10487T0_10487	This group of homology does not contain any annotated genome	Atha_AT1G12700_1_ATP_binding_nucleic_acid_binding_helicases	Atha_AT1G76480_2_unknown_protein_FUNCTIONS_IN_molecular_function_unknown_INVOLVED_IN_biological_process_unknown_LOCATED_IN_cellular_component_unknown_BEST_Arabidopsis_thaliana_protein_match_is_unknown_protein_TAIR_AT1G20890_1	HG_75197
	HG_13567	HG_8936	Atha_AT5G66320_1_GATA5_GATA_transcription_factor_5	This group of homology does not contain any annotated genome	Ttra_08046T0_08046	HG_30605	Atha_AT2G15630_1_Pentatricopeptide_repeat_PPR_superfamily_protein	HG_16338	Nvec_31829_
	This group of homology does not contain any annotated genome	Atha_AT5G01750_2_Protein_of_unknown_function_DUF567	Atha_AT1G08000_1_GATA10_GATA_transcription_factor_10	HG_34225	Ttra_09307T0_09307_methyltransferase_FkbM_family_protein_1365_aa	This group of homology does not contain any annotated genome	Atha_AT1G62910_1_Pentatricopeptide_repeat_PPR_superfamily_protein	This group of homology does not contain any annotated genome	HG_72108
	HG_14278	Atha_AT3G11740_1_Protein_of_unknown_function_DUF567	Atha_AT5G25830_1_GATA12_GATA_transcription_factor_12	This group of homology does not contain any annotated genome	HG_9016	HG_30331	Atha_AT1G09680_1_Pentatricopeptide_repeat_PPR_superfamily_protein	HG_14232	Nvec_45720_
	This group of homology does not contain any annotated genome	Atha_AT3G16900_1_Protein_of_unknown_function_DUF567	Atha_AT3G51080_1_GATA6_GATA_transcription_factor_6	HG_9908	Atha_AT5G11380_1_DXPS3_1_deoxy_D_xylulose_5_phosphate_synthase_3	This group of homology does not contain any annotated genome	Atha_AT3G07290_1_Pentatricopeptide_repeat_PPR_superfamily_protein	This group of homology does not contain any annotated genome	HG_49524
	HG_47764	Atha_AT2G14560_1_LURP1_Protein_of_unknown_function_DUF567	Atha_AT3G16870_1_GATA17_GATA_transcription_factor_17	Scer_YIL145C_Pantothenate_synthase_also_known_as_pantoate_beta_alanine_ligase_required_for_pantothenic_acid_biosynthesis_deletion_causes_pantothenic_acid_auxotrophy_homologous_to_E_coli_panC_Source_SGD_Acc_S000001407_PAN6_SGD	Atha_AT4G15560_1_CLA1_DEF_CLA_DXS_DXPS2_Deoxyxylulose_5_phosphate_synthase	HG_42203	Atha_AT1G63080_1_Pentatricopeptide_repeat_PPR_superfamily_protein	HG_30318	Nvec_5921_Lipoprotein_9
	This group of homology does not contain any annotated genome	Atha_AT1G33840_1_Protein_of_unknown_function_DUF567	Atha_AT3G60530_1_GATA4_GATA_transcription_factor_4	Atha_AT5G48840_1_PANC_PTS_ATPTS_homolog_of_bacterial_PANC	Atha_AT3G21500_2_DXPS1_1_deoxy_D_xylulose_5_phosphate_synthase_1	This group of homology does not contain any annotated genome	Atha_AT1G63070_1_pentatricopeptide_PPR_repeat_containing_protein	This group of homology does not contain any annotated genome	HG_8122
	HG_2773	Atha_AT3G10986_1_Protein_of_unknown_function_DUF567	Atha_AT4G36620_1_GATA19_GATA_transcription_factor_19	Ttra_00843T0_00843_pantoate_beta_alanine_ligase_327_aa	HG_68881	HG_7797	Atha_AT2G18940_1_Tetratricopeptide_repeat_TPR_like_superfamily_protein	HG_45512	Nvec_58650
	Atha_AT3G57620_1_glyoxal_oxidase_related_protein	Atha_AT3G56180_1_Protein_of_unknown_function_DUF567	Atha_AT2G18380_1_GATA20_GATA_transcription_factor_20	Rfil_569423059_pantoate_beta_alanine_ligase_Reticulomyxa_filosa	This group of homology does not contain any annotated genome	Scer_YLR361C_Phosphoesterase_involved_in_downregulation_of_the_unfolded_protein_response_at_least_in_part_via_dephosphorylation_of_Ire1p_dosage_dependent_positive_regulator_of_the_G1_S_phase_transition_through_control_of_the_timing_of_START_Source_SGD_Acc_S000004353_DCR2_SGD	Atha_AT5G65560_1_Pentatricopeptide_repeat_PPR_superfamily_protein	This group of homology does not contain any annotated genome	Atha_AT5G42370_2_Calcineurin_like_metallo_phosphoesterase_superfamily_protein
	Atha_AT5G19580_1_glyoxal_oxidase_related_protein	Atha_AT2G30270_1_Protein_of_unknown_function_DUF567	Atha_AT4G16141_1_GATA_type_zinc_finger_transcription_factor_family_protein	HG_27594	HG_17956	Scer_YOR137C_Protein_of_unassigned_function_involved_in_activation_of_the_Pma1p_plasma_membrane_H_ATPase_by_glucose_Source_SGD_Acc_S000005663_SIA1_SGD	Atha_AT5G12100_1_pentatricopeptide_PPR_repeat_containing_protein	HG_35728	Rfil_5694074194114_partial_Reticulomyxa_filosa
	Atha_AT1G67290_1_glyoxal_oxidase_related_protein	HG_21865	Atha_AT5G49300_1_GATA16_GATA_transcription_factor_16	This group of homology does not contain any annotated genome	Atha_AT5G48440_1_FAD_dependent_oxidoreductase_family_protein	Atha_AT5G63140_1_ATPAP29_PAP29_purple_acid_phosphatase_29	Atha_AT5G28370_1_Pentatricopeptide_repeat_PPR_superfamily_protein	This group of homology does not contain any annotated genome	Rfil_569410839_phosphodiesterase_alkaline_phosphatase_D_like_protein_partial_Reticulomyxa_filosa
	Atha_AT1G19900_1_glyoxal_oxidase_related_protein	This group of homology does not contain any annotated genome	Atha_AT4G34680_1_GATA3_GATA_transcription_factor_3	HG_33104	HG_37939	Atha_AT3G10150_1_ATPAP16_PAP16_purple_acid_phosphatase_16	Atha_AT5G28460_1_Pentatricopeptide_repeat_PPR_superfamily_protein	HG_27904	HG_27914
	Atha_AT3G53950_1_glyoxal_oxidase_related_protein	HG_9047	Atha_AT3G20750_1_GATA29_GATA_transcription_factor_29	This group of homology does not contain any annotated genome	Ttra_02486T0_02486	Atha_AT2G46880_1_ATPAP14_PAP14_purple_acid_phosphatase_14	Atha_AT1G12300_1_Tetratricopeptide_repeat_TPR_like_superfamily_protein	This group of homology does not contain any annotated genome	Rfil_569375910_chromosome_partitioning_ATPase_Reticulomyxa_filosa
	Atha_AT1G14430_1_glyoxal_oxidase_related_protein	Atha_AT5G61820_1_FUNCTIONS_IN_molecular_function_unknown_INVOLVED_IN_biological_process_unknown_LOCATED_IN_vacuole_EXPRESSED_IN_24_plant_structures_EXPRESSED_DURING_15_growth_stages_CONTAINS_InterPro_DOMAIN_s_Stress_up_regulated_Nod_19_InterPro_IPR011692_Has_30201_Blast_hits_to_17322_proteins_in_780_species_Archae_12_Bacteria_1396_Metazoa_17338_Fungi_3422_Plants_5037_Viruses_0_Other_Eukaryotes_29…	Atha_AT2G45050_1_GATA2_GATA_transcription_factor_2	HG_17569	Ttra_02485T0_02485	Atha_AT5G57140_1_ATPAP28_PAP28_purple_acid_phosphatase_28	Atha_AT5G41170_1_Pentatricopeptide_repeat_PPR_like_superfamily_protein	HG_30605	Rfil_569331394
	Atha_AT1G75620_1_glyoxal_oxidase_related_protein	HG_12920	Atha_AT3G06740_1_GATA15_GATA_transcription_factor_15	This group of homology does not contain any annotated genome	Ttra_10391T0_10391	Rfil_569418713	Atha_AT5G64320_1_Pentatricopeptide_repeat_PPR_superfamily_protein	This group of homology does not contain any annotated genome	Rfil_569327298_chromosome_partitioning_protein_ParA_Reticulomyxa_filosa
	Ttra_03932T0_03932	This group of homology does not contain any annotated genome	Atha_AT3G50870_1_MNP_HAN_GATA18_GATA_type_zinc_finger_transcription_factor_family_protein	HG_21624	HG_21878	HG_47959	Atha_AT3G61520_1_Pentatricopeptide_repeat_PPR_superfamily_protein	HG_30331	Rfil_569427311
	HG_9588	HG_14511	Atha_AT2G28340_1_GATA13_GATA_transcription_factor_13	Ttra_05826T0_05826_pyridine_nucleotide_disulfide_oxidoreductase_426_aa	This group of homology does not contain any annotated genome	This group of homology does not contain any annotated genome	Atha_AT1G74580_1_Pentatricopeptide_repeat_PPR_superfamily_protein	This group of homology does not contain any annotated genome	HG_24044
	Atha_AT5G51150_1_Mitochondrial_import_inner_membrane_translocase_subunit_Tim17_Tim22_Tim23_family_protein	This group of homology does not contain any annotated genome	HG_27745	Rfil_569360541_selenide_water_dikinase_Reticulomyxa_filosa	HG_23533	HG_25119	Atha_AT1G09820_1_Pentatricopeptide_repeat_PPR_like_superfamily_protein	HG_42203	This group of homology does not contain any annotated genome
	Ttra_02966T0_02966_transmembrane_protein_481_aa	HG_12100	Ttra_11719T0_11719	HG_20470	Ttra_09672T0_09672_1_carbohydrate_esterase_415_aa	This group of homology does not contain any annotated genome	Atha_AT3G59040_2_Tetratricopeptide_repeat_TPR_like_superfamily_protein	This group of homology does not contain any annotated genome	HG_48593
	Ttra_03704T0_03704	Ttra_06734T0_06734_inframe_stop_codon_355_aa	Ttra_01416T0_01416	This group of homology does not contain any annotated genome	HG_21637	HG_17198	Atha_AT4G31850_1_PGR3_proton_gradient_regulation_3	HG_7797	Nvec_24238_RecR
	Ttra_00357T0_00357_integral_membrane_protein_419_aa	HG_137	HG_30992	HG_12172	This group of homology does not contain any annotated genome	Rfil_5693953428263_Reticulomyxa_filosa	Atha_AT3G53700_1_MEE40_Pentatricopeptide_repeat_PPR_superfamily_protein	Scer_YLR361C_Phosphoesterase_involved_in_downregulation_of_the_unfolded_protein_response_at_least_in_part_via_dephosphorylation_of_Ire1p_dosage_dependent_positive_regulator_of_the_G1_S_phase_transition_through_control_of_the_timing_of_START_Source_SGD_Acc_S000004353_DCR2_SGD	HG_7386
	Ttra_02916T0_02916	This group of homology does not contain any annotated genome	This group of homology does not contain any annotated genome	Atha_AT5G58110_1_chaperone_binding_ATPase_activators	HG_13626	Rfil_569380200	Atha_AT1G64100_1_pentatricopeptide_PPR_repeat_containing_protein	Scer_YOR137C_Protein_of_unassigned_function_involved_in_activation_of_the_Pma1p_plasma_membrane_H_ATPase_by_glucose_Source_SGD_Acc_S000005663_SIA1_SGD	Nvec_19634_LRR_1
	Rfil_569378728	HG_25470	HG_17172	Ttra_04703T0_04703	Rfil_5694088863555_partial_Reticulomyxa_filosa	Rfil_5694133761664_Reticulomyxa_filosa	Atha_AT1G12775_1_Pentatricopeptide_repeat_PPR_superfamily_protein	Atha_AT5G63140_1_ATPAP29_PAP29_purple_acid_phosphatase_29	HG_15340
	Rfil_569383512	This group of homology does not contain any annotated genome	Scer_YDR041W_Mitochondrial_ribosomal_protein_of_the_small_subunit_has_similarity_to_E_coli_S10_ribosomal_protein_essential_for_viability_unlike_most_other_mitoribosomal_proteins_Source_SGD_Acc_S000002448_RSM10_SGD	HG_32993	Rfil_569385498_AAA_ATPase_partial_Reticulomyxa_filosa	Rfil_5693953448265_Reticulomyxa_filosa	Atha_AT5G55840_1_Pentatricopeptide_repeat_PPR_superfamily_protein	Atha_AT3G10150_1_ATPAP16_PAP16_purple_acid_phosphatase_16	This group of homology does not contain any annotated genome
	HG_21573	HG_12838	HG_33035	This group of homology does not contain any annotated genome	Rfil_5694102822983_partial_Reticulomyxa_filosa	Rfil_5694091023453_Reticulomyxa_filosa	Atha_AT1G63150_1_Tetratricopeptide_repeat_TPR_like_superfamily_protein	Atha_AT2G46880_1_ATPAP14_PAP14_purple_acid_phosphatase_14	HG_47505
	Ttra_01941T0_01941	This group of homology does not contain any annotated genome	Ttra_08225T0_08225	HG_28930	Rfil_569343550	Rfil_5694091053456_Reticulomyxa_filosa	Atha_AT1G22960_1_Pentatricopeptide_repeat_PPR_superfamily_protein	Atha_AT5G57140_1_ATPAP28_PAP28_purple_acid_phosphatase_28	This group of homology does not contain any annotated genome
	HG_24180	HG_53738	HG_17974	Scer_YLR055C_Subunit_of_the_SAGA_transcriptional_regulatory_complex_but_not_present_in_SAGA_like_complex_SLIK_SALSA_required_for_SAGA_mediated_inhibition_at_some_promoters_Source_SGD_Acc_S000004045_SPT8_SGD	Rfil_5693941488621_Reticulomyxa_filosa	HG_4865	Atha_AT5G16640_1_Pentatricopeptide_repeat_PPR_superfamily_protein	Rfil_569418713	HG_43060
	This group of homology does not contain any annotated genome	This group of homology does not contain any annotated genome	Scer_YHR059W_Protein_of_unknown_function_required_for_survival_upon_exposure_to_K1_killer_toxin_Source_SGD_Acc_S000001101_FYV4_SGD	HG_64064	HG_30577	Atha_AT1G52570_1_PLDALPHA2_phospholipase_D_alpha_2	Atha_AT3G22470_1_Pentatricopeptide_repeat_PPR_superfamily_protein	HG_47959	This group of homology does not contain any annotated genome
	HG_42969	HG_17205	HG_60728	Ttra_05301T0_05301	Ttra_10966T0_10966	Atha_AT3G15730_1_PLDALPHA1_PLD_phospholipase_D_alpha_1	Atha_AT5G61400_1_Pentatricopeptide_repeat_PPR_superfamily_protein	This group of homology does not contain any annotated genome	HG_33581
	This group of homology does not contain any annotated genome	This group of homology does not contain any annotated genome	Ttra_05742T0_05742	HG_14565	HG_63822	Atha_AT4G11850_1_PLDGAMMA1_MEE54_phospholipase_D_gamma_1	Atha_AT2G32630_1_Pentatricopeptide_repeat_PPR_like_superfamily_protein	HG_25119	Ttra_12334T0_12334
	HG_45576	HG_28743	HG_12787	This group of homology does not contain any annotated genome	This group of homology does not contain any annotated genome	Atha_AT1G55180_1_PLDEPSILON_PLDALPHA4_phospholipase_D_alpha_4	Atha_AT3G48810_1_Pentatricopeptide_repeat_PPR_superfamily_protein	This group of homology does not contain any annotated genome	HG_32396
	Ttra_00650T0_00650	This group of homology does not contain any annotated genome	Ttra_02467T0_02467_peptidase_M28_483_aa	HG_12259	HG_15640	Atha_AT4G11830_2_PLDGAMMA2_phospholipase_D_gamma_2	Atha_AT1G12620_1_Pentatricopeptide_repeat_PPR_superfamily_protein	HG_17198	Nvec_51163_Adeno_PIX
	Rfil_569378072	HG_32291	Ttra_09105T0_09105_peptidase_M28_465_aa	Scer_YOR238W_Putative_protein_of_unknown_function_green_fluorescent_protein_GFP_fusion_protein_localizes_to_the_cytoplasm_Source_SGD_Acc_S000005764	Ttra_06999T0_06999	Atha_AT4G11840_1_PLDGAMMA3_phospholipase_D_gamma_3	Atha_AT2G02150_1_Tetratricopeptide_repeat_TPR_like_superfamily_protein	Rfil_5693953428263_Reticulomyxa_filosa	Rfil_569356247
	HG_34735	This group of homology does not contain any annotated genome	Ttra_10370T0_10370_peptidase_M28_437_aa	Atha_AT1G21370_1_unknown_protein_CONTAINS_InterPro_DOMAIN_s_Protein_of_unknown_function_DUF218_InterPro_IPR003848_Has_160_Blast_hits_to_160_proteins_in_86_species_Archae_0_Bacteria_0_Metazoa_0_Fungi_102_Plants_44_Viruses_0_Other_Eukaryotes_14_source_NCBI_BLink	HG_91	Atha_AT2G42010_1_PLDBETA1_PLDBETA_phospholipase_D_beta_1	Atha_AT5G61990_1_Pentatricopeptide_repeat_PPR_superfamily_protein	Rfil_569380200	HG_14683
	Rfil_5694118362335_Reticulomyxa_filosa	HG_13667	Ttra_03179T0_03179_peptidase_M28_462_aa	Ttra_07532T0_07532_PEK_GCN2_protein_kinase_1236_aa	Scer_YGR150C_Mitochondrial_15s_rRNA_binding_protein_required_for_intron_removal_of_COB_and_COX1_pre_mRNAs_contains_pentatricopeptide_repeat_PPR_motifs_mutant_is_respiratory_deficient_and_has_defective_plasma_membrane_electron_transport_Source_SGD_Acc_S000003382_CCM1_SGD	Atha_AT4G00240_1_PLDBETA2_phospholipase_D_beta_2	Atha_AT1G31840_1_Tetratricopeptide_repeat_TPR_like_superfamily_protein	Rfil_5694133761664_Reticulomyxa_filosa	This group of homology does not contain any annotated genome
	Rfil_5694098173161_partial_Reticulomyxa_filosa	Scer_YFR007W_Putative_kinase_with_similarity_to_the_phosphoribulokinase_uridine_kinase_bacterial_pantothenate_kinase_PRK_URK_PANK_subfamily_of_P_loop_kinases_Source_SGD_Acc_S000001903_YFH7_SGD	HG_11730	HG_51632	Scer_YLR067C_Specific_translational_activator_for_the_COX1_mRNA_also_influences_stability_of_intron_containing_COX1_primary_transcripts_localizes_to_the_mitochondrial_inner_membrane_contains_seven_pentatricopeptide_repeats_PPRs_Source_SGD_Acc_S000004057_PET309_SGD	Atha_AT4G35790_1_ATPLDDELTA_PLDDELTA_phospholipase_D_delta	Atha_AT5G59900_1_Pentatricopeptide_repeat_PPR_superfamily_protein	Rfil_5693953448265_Reticulomyxa_filosa	HG_7845
	Rfil_5693930168904_partial_Reticulomyxa_filosa	Atha_AT1G03030_1_P_loop_containing_nucleoside_triphosphate_hydrolases_superfamily_protein	Scer_YNR013C_Low_affinity_phosphate_transporter_of_the_vacuolar_membrane_deletion_of_pho84_pho87_pho89_pho90_and_pho91_causes_synthetic_lethality_transcription_independent_of_Pi_and_Pho4p_activity_overexpression_results_in_vigorous_growth_Source_SGD_Acc_S000005296_PHO91_SGD	Rfil_569370580	Scer_YPL005W_Protein_that_may_facilitate_use_of_unformylated_tRNA_Met_in_mitochondrial_translation_initiation_localized_to_the_matrix_face_of_the_mitochondrial_inner_membrane_stabilizes_the_bicistronic_AAP1_ATP6_mRNA_Source_SGD_Acc_S000005926_AEP3_SGD	Atha_AT5G25370_1_PLDALPHA3_phospholipase_D_alpha_3	Atha_AT1G06580_1_Pentatricopeptide_repeat_PPR_superfamily_protein	Rfil_5694091023453_Reticulomyxa_filosa	This group of homology does not contain any annotated genome
	HG_29590	Rfil_569365790	Scer_YJL198W_Low_affinity_phosphate_transporter_deletion_of_pho84_pho87_pho89_pho90_and_pho91_causes_synthetic_lethality_transcription_independent_of_Pi_and_Pho4p_activity_overexpression_results_in_vigorous_growth_Source_SGD_Acc_S000003734_PHO90_SGD	Rfil_569419107	Atha_AT5G02860_1_Pentatricopeptide_repeat_PPR_superfamily_protein	HG_49135	Atha_AT1G64583_1_Tetratricopeptide_repeat_TPR_like_superfamily_protein	Rfil_5694091053456_Reticulomyxa_filosa	HG_15017
	This group of homology does not contain any annotated genome	Rfil_569367028	Scer_YCR037C_Low_affinity_inorganic_phosphate_Pi_transporter_involved_in_activation_of_PHO_pathway_expression_is_independent_of_Pi_concentration_and_Pho4p_activity_contains_12_membrane_spanning_segments_Source_SGD_Acc_S000000633_PHO87_SGD	HG_44760	Atha_AT1G05670_1_Pentatricopeptide_repeat_PPR_like_superfamily_protein	This group of homology does not contain any annotated genome	Atha_AT1G06710_1_Tetratricopeptide_repeat_TPR_like_superfamily_protein	HG_12380	Nvec_46109_
	HG_47559	HG_51855	HG_31836	Ttra_05425T0_05425	Atha_AT1G63130_1_Tetratricopeptide_repeat_TPR_like_superfamily_protein	HG_70415	Atha_AT3G04760_1_Pentatricopeptide_repeat_PPR_like_superfamily_protein	This group of homology does not contain any annotated genome	Ttra_00540T0_00540
	This group of homology does not contain any annotated genome	This group of homology does not contain any annotated genome	This group of homology does not contain any annotated genome	HG_34397	Atha_AT1G09900_1_Pentatricopeptide_repeat_PPR_like_superfamily_protein	This group of homology does not contain any annotated genome	Atha_AT3G16710_1_Pentatricopeptide_repeat_PPR_superfamily_protein	HG_4865	HG_6744
	HG_42982	HG_13562	HG_39051	This group of homology does not contain any annotated genome	Atha_AT1G63330_1_Pentatricopeptide_repeat_PPR_superfamily_protein	HG_47780	Atha_AT5G04810_1_pentatricopeptide_PPR_repeat_containing_protein	Atha_AT1G52570_1_PLDALPHA2_phospholipase_D_alpha_2	Nvec_41403_
	Scer_YBL001C_Non_essential_protein_of_unknown_function_likely_exists_as_tetramer_may_be_regulated_by_the_binding_of_small_molecule_ligands_possibly_sulfate_ions_may_have_a_role_in_yeast_cell_wall_biogenesis_Source_SGD_Acc_S000000097_ECM15_SGD	Atha_AT1G19110_1_inter_alpha_trypsin_inhibitor_heavy_chain_related	Ttra_10465T0_10465	HG_9918	Atha_AT1G63400_1_Pentatricopeptide_repeat_PPR_superfamily_protein	This group of homology does not contain any annotated genome	Atha_AT2G06000_1_Pentatricopeptide_repeat_PPR_superfamily_protein	Atha_AT3G15730_1_PLDALPHA1_PLD_phospholipase_D_alpha_1	Nvec_12399_DUF885
	Rfil_5694080153891_Reticulomyxa_filosa	Atha_AT1G72500_1_LOCATED_IN_plasma_membrane_EXPRESSED_IN_23_plant_structures_EXPRESSED_DURING_13_growth_stages_CONTAINS_InterPro_DOMAIN_s_von_Willebrand_factor_type_A_InterPro_IPR002035_BEST_Arabidopsis_thaliana_protein_match_is_inter_alpha_trypsin_inhibitor_heavy_chain_related_TAIR_AT1G19110_1_Has_1407_Blast_hits_to_1406_proteins_in_307_species_Archae_6_Bacteria_522_Metazoa_484_Fungi_59_Plants_1…	HG_34202	Atha_AT3G57180_1_BPG2_P_loop_containing_nucleoside_triphosphate_hydrolases_superfamily_protein	Atha_AT1G62930_1_Tetratricopeptide_repeat_TPR_like_superfamily_protein	HG_6361	Atha_AT1G62720_1_Pentatricopeptide_repeat_PPR_like_superfamily_protein	Atha_AT4G11850_1_PLDGAMMA1_MEE54_phospholipase_D_gamma_1	Nvec_57197_Transposase_21
	HG_41387	Ttra_01273T0_01273_von_Willebrand_factor_type_A_domain_containing_protein_685_aa	This group of homology does not contain any annotated genome	Atha_AT4G10620_1_P_loop_containing_nucleoside_triphosphate_hydrolases_superfamily_protein	Atha_AT1G62670_1_RPF2_rna_processing_factor_2	Atha_AT3G10630_1_UDP_Glycosyltransferase_superfamily_protein	Atha_AT4G11690_1_Pentatricopeptide_repeat_PPR_like_superfamily_protein	Atha_AT1G55180_1_PLDEPSILON_PLDALPHA4_phospholipase_D_alpha_4	Nvec_52646_Transposase_21
	Scer_YLR155C_Cell_wall_L_asparaginase_II_involved_in_asparagine_catabolism_expression_induced_during_nitrogen_starvation_ORF_contains_a_short_non_coding_RNA_that_enhances_expression_of_full_length_gene_reference_strain_S288C_has_four_copies_of_ASP3_Source_SGD_Acc_S000004145_ASP3_1_SGD	HG_32957	HG_8585	Ttra_12149T0_12149	Atha_AT1G62590_1_pentatricopeptide_PPR_repeat_containing_protein	Ttra_02299T0_02299_glycosyltransferase_family_4_protein_426_aa	Atha_AT1G62680_1_Pentatricopeptide_repeat_PPR_superfamily_protein	Atha_AT4G11830_2_PLDGAMMA2_phospholipase_D_gamma_2	Nvec_1152_zf_C3HC4
	Scer_YDR321W_Cytosolic_L_asparaginase_involved_in_asparagine_catabolism_Source_SGD_Acc_S000002729_ASP1_SGD	Rfil_569426996_putative_ParB_like_nuclease_Reticulomyxa_filosa	Atha_AT1G09570_1_PHYA_FHY2_FRE1_HY8_phytochrome_A	Rfil_569378448	Atha_AT5G01110_1_Tetratricopeptide_repeat_TPR_like_superfamily_protein	Ttra_08342T0_08342_glycosyl_transferase_753_aa	Atha_AT5G42310_1_Pentatricopeptide_repeat_PPR_like_superfamily_protein	Atha_AT4G11840_1_PLDGAMMA3_phospholipase_D_gamma_3	Nvec_4904_Transposase_21
	HG_21778	Rfil_569344157	Atha_AT2G18790_1_PHYB_HY3_OOP1_phytochrome_B	HG_63914	Atha_AT1G62914_1_pentatricopeptide_PPR_repeat_containing_protein	Ttra_11820T0_11820	Atha_AT1G64580_1_Pentatricopeptide_repeat_PPR_superfamily_protein	Atha_AT2G42010_1_PLDBETA1_PLDBETA_phospholipase_D_beta_1	Nvec_32593_CXCXC
	Scer_YGL252C_Sensor_of_mitochondrial_dysfunction_regulates_the_subcellular_location_of_Rtg1p_and_Rtg3p_transcriptional_activators_of_the_retrograde_RTG_and_TOR_pathways_Rtg2p_is_inhibited_by_the_phosphorylated_form_of_Mks1p_Source_SGD_Acc_S000003221_RTG2_SGD	HG_26965	Atha_AT4G18130_1_PHYE_phytochrome_E	This group of homology does not contain any annotated genome	Atha_AT5G39710_1_EMB2745_Tetratricopeptide_repeat_TPR_like_superfamily_protein	Ttra_02046T0_02046	Atha_AT2G16880_1_Pentatricopeptide_repeat_PPR_superfamily_protein	Atha_AT4G00240_1_PLDBETA2_phospholipase_D_beta_2	Nvec_41184_Sperm_Ag_HE2
	Atha_AT1G09195_2_FUNCTIONS_IN_molecular_function_unknown_INVOLVED_IN_biological_process_unknown_CONTAINS_InterPro_DOMAIN_s_Metal_dependent_phosphohydrolase_HD_subdomain_InterPro_IPR006674_Ppx_GppA_phosphatase_InterPro_IPR003695	Ttra_12043T0_12043	Atha_AT5G35840_1_PHYC_phytochrome_C	HG_15837	Atha_AT1G12700_1_ATP_binding_nucleic_acid_binding_helicases	Rfil_569311616_protein_partial_Reticulomyxa_filosa	Atha_AT4G28010_1_Tetratricopeptide_repeat_TPR_like_superfamily_protein	Atha_AT4G35790_1_ATPLDDELTA_PLDDELTA_phospholipase_D_delta	Nvec_22551_TNFR_c6
	HG_32032	HG_17136	Atha_AT4G16250_1_PHYD_phytochrome_D	Scer_YER055C_ATP_phosphoribosyltransferase_a_hexameric_enzyme_catalyzes_the_first_step_in_histidine_biosynthesis_mutations_cause_histidine_auxotrophy_and_sensitivity_to_Cu_Co_and_Ni_salts_transcription_is_regulated_by_general_amino_acid_control_Source_SGD_Acc_S000000857_HIS1_SGD	Atha_AT2G15630_1_Pentatricopeptide_repeat_PPR_superfamily_protein	Rfil_569418258_glycosyl_transferase_family_2_Reticulomyxa_filosa	Atha_AT5G38730_1_Tetratricopeptide_repeat_TPR_like_superfamily_protein	Atha_AT5G25370_1_PLDALPHA3_phospholipase_D_alpha_3	Nvec_34662_Transposase_21
	Scer_YAL033W_Subunit_of_both_RNase_MRP_and_nuclear_RNase_P_RNase_MRP_cleaves_pre_rRNA_while_nuclear_RNase_P_cleaves_tRNA_precursors_to_generate_mature_5_ends_and_facilitates_turnover_of_nuclear_RNAs_Source_SGD_Acc_S000000031_POP5_SGD	Ttra_09240T0_09240	HG_17200	HG_19324	Atha_AT1G62910_1_Pentatricopeptide_repeat_PPR_superfamily_protein	Rfil_569420805	Atha_AT2G35130_2_Tetratricopeptide_repeat_TPR_like_superfamily_protein	HG_49135	Nvec_26528_Destabilase
	Ttra_04557T0_04557_ribonuclease_P_MRP_protein_subunit_POP5_116_aa	HG_26947	Scer_YGL219C_Mitochondrial_component_of_the_ERMES_complex_that_links_the_ER_to_mitochondria_and_may_promote_inter_organellar_calcium_and_phospholipid_exchange_as_well_as_coordinating_mitochondrial_DNA_replication_and_growth_Source_SGD_Acc_S000003187_MDM34_SGD	Atha_AT1G24050_1_RNA_processing_Lsm_domain	Atha_AT1G09680_1_Pentatricopeptide_repeat_PPR_superfamily_protein	Rfil_569420804	Atha_AT1G13800_1_Tetratricopeptide_repeat_TPR_like_superfamily_protein	This group of homology does not contain any annotated genome	Nvec_57162_DUF1086
	HG_18562	This group of homology does not contain any annotated genome	HG_34151	Atha_AT1G70220_1_RNA_processing_Lsm_domain	Atha_AT3G07290_1_Pentatricopeptide_repeat_PPR_superfamily_protein	HG_22966	Atha_AT5G46680_1_Pentatricopeptide_repeat_PPR_like_superfamily_protein	HG_70415	Nvec_22733_Ribosomal_S27
	Atha_AT5G60760_1_P_loop_containing_nucleoside_triphosphate_hydrolases_superfamily_protein	HG_25657	Atha_AT5G57230_1_Thioredoxin_superfamily_protein	HG_64351	Atha_AT1G63080_1_Pentatricopeptide_repeat_PPR_superfamily_protein	This group of homology does not contain any annotated genome	Atha_AT5G14770_1_Tetratricopeptide_repeat_TPR_like_superfamily_protein	This group of homology does not contain any annotated genome	Nvec_11266_Destabilase
	Atha_AT3G45090_1_P_loop_containing_nucleoside_triphosphate_hydrolases_superfamily_protein	This group of homology does not contain any annotated genome	HG_63981	This group of homology does not contain any annotated genome	Atha_AT1G63070_1_pentatricopeptide_PPR_repeat_containing_protein	HG_17170	Atha_AT2G41720_1_EMB2654_Tetratricopeptide_repeat_TPR_like_superfamily_protein	HG_47780	Nvec_10726_DUF636
	HG_20552	HG_31375	This group of homology does not contain any annotated genome	HG_48913	Atha_AT2G18940_1_Tetratricopeptide_repeat_TPR_like_superfamily_protein	Ttra_09100T0_09100	Atha_AT2G31400_1_GUN1_genomes_uncoupled_1	This group of homology does not contain any annotated genome	Nvec_11945_EURL
	Ttra_06066T0_06066	This group of homology does not contain any annotated genome	HG_23487	Ttra_10543T0_10543_indoleamine_2_3_dioxygenase_677_aa	Atha_AT5G65560_1_Pentatricopeptide_repeat_PPR_superfamily_protein	HG_44389	Atha_AT2G01740_1_Tetratricopeptide_repeat_TPR_like_superfamily_protein	HG_6361	Nvec_59223_DUF101
	Ttra_03473T0_03473	HG_22945	Atha_AT2G31670_1_Stress_responsive_alpha_beta_barrel_domain_protein	HG_14611	Atha_AT5G12100_1_pentatricopeptide_PPR_repeat_containing_protein	This group of homology does not contain any annotated genome	Atha_AT2G17140_1_Pentatricopeptide_repeat_PPR_superfamily_protein	Atha_AT3G10630_1_UDP_Glycosyltransferase_superfamily_protein	Nvec_38398_NOSIC
	Ttra_03690T0_03690	This group of homology does not contain any annotated genome	Atha_AT1G51360_1_ATDABB1_DABB1_dimeric_A_B_barrel_domainS_protein_1	Rfil_569425889_prolyl_4_hydroxylase_Reticulomyxa_filosa	Atha_AT5G28370_1_Pentatricopeptide_repeat_PPR_superfamily_protein	HG_27966	Atha_AT1G02060_1_Tetratricopeptide_repeat_TPR_like_superfamily_protein	Ttra_02299T0_02299_glycosyltransferase_family_4_protein_426_aa	HG_28861
	Ttra_09937T0_09937	HG_14478	HG_21519	HG_11497	Atha_AT5G28460_1_Pentatricopeptide_repeat_PPR_superfamily_protein	This group of homology does not contain any annotated genome	Atha_AT1G20300_1_Pentatricopeptide_repeat_PPR_superfamily_protein	Ttra_08342T0_08342_glycosyl_transferase_753_aa	Nvec_9389_
	HG_44829	Rfil_569370640	Ttra_01112T0_01112	Scer_YDR354W_Anthranilate_phosphoribosyl_transferase_of_the_tryptophan_biosynthetic_pathway_catalyzes_the_phosphoribosylation_of_anthranilate_subject_to_the_general_control_system_of_amino_acid_biosynthesis_Source_SGD_Acc_S000002762_TRP4_SGD	Atha_AT1G12300_1_Tetratricopeptide_repeat_TPR_like_superfamily_protein	HG_36155	Atha_AT5G25630_2_Tetratricopeptide_repeat_TPR_like_superfamily_protein	Ttra_11820T0_11820	Ttra_10247T0_10247
	This group of homology does not contain any annotated genome	Rfil_569370641	HG_15189	Atha_AT5G17990_1_TRP1_pat1_tryptophan_biosynthesis_1	Atha_AT5G41170_1_Pentatricopeptide_repeat_PPR_like_superfamily_protein	Ttra_00955T0_00955	Atha_AT5G39980_1_Tetratricopeptide_repeat_TPR_like_superfamily_protein	Ttra_02046T0_02046	HG_66744
	HG_31954	HG_12815	Atha_AT4G11800_1_Calcineurin_like_metallo_phosphoesterase_superfamily_protein	HG_10271	Atha_AT5G64320_1_Pentatricopeptide_repeat_PPR_superfamily_protein	HG_19117	Atha_AT5G50280_1_EMB1006_Pentatricopeptide_repeat_PPR_superfamily_protein	Rfil_569311616_protein_partial_Reticulomyxa_filosa	This group of homology does not contain any annotated genome
	This group of homology does not contain any annotated genome	This group of homology does not contain any annotated genome	Atha_AT4G23000_1_Calcineurin_like_metallo_phosphoesterase_superfamily_protein	Rfil_569422162	Atha_AT3G61520_1_Pentatricopeptide_repeat_PPR_superfamily_protein	This group of homology does not contain any annotated genome	Atha_AT1G52620_1_Pentatricopeptide_repeat_PPR_superfamily_protein	Rfil_569418258_glycosyl_transferase_family_2_Reticulomyxa_filosa	HG_19852
	HG_27794	HG_17254	Rfil_569426404	Rfil_5693997286868_Reticulomyxa_filosa	Atha_AT1G74580_1_Pentatricopeptide_repeat_PPR_superfamily_protein	HG_25532	Atha_AT5G16420_1_Pentatricopeptide_repeat_PPR_like_superfamily_protein	Rfil_569420805	Scer_YMR265C_Putative_protein_of_unknown_function_Source_SGD_Acc_S000004878
	This group of homology does not contain any annotated genome	This group of homology does not contain any annotated genome	HG_44842	HG_35733	Atha_AT1G09820_1_Pentatricopeptide_repeat_PPR_like_superfamily_protein	This group of homology does not contain any annotated genome	Atha_AT4G19440_1_Tetratricopeptide_repeat_TPR_like_superfamily_protein	Rfil_569420804	HG_1119
	HG_19939	HG_14542	This group of homology does not contain any annotated genome	This group of homology does not contain any annotated genome	Atha_AT3G59040_2_Tetratricopeptide_repeat_TPR_like_superfamily_protein	HG_13988	Atha_AT1G51965_1_ABO5_ABA_Overly_Sensitive_5	HG_22966	This group of homology does not contain any annotated genome
	Ttra_04631T0_04631_AAA_ATPase_1428_aa	This group of homology does not contain any annotated genome	HG_3419	HG_39220	Atha_AT4G31850_1_PGR3_proton_gradient_regulation_3	Rfil_569382922	Atha_AT1G63230_1_Tetratricopeptide_repeat_TPR_like_superfamily_protein	This group of homology does not contain any annotated genome	HG_10937
	Ttra_02994T0_02994	HG_15012	Scer_YNL032W_Tyrosine_phosphatase_that_plays_a_role_in_actin_filament_organization_and_endocytosis_localized_to_the_cytoplasm_Source_SGD_Acc_S000004977_SIW14_SGD	This group of homology does not contain any annotated genome	Atha_AT3G53700_1_MEE40_Pentatricopeptide_repeat_PPR_superfamily_protein	HG_7941	Atha_AT4G20090_1_EMB1025_Pentatricopeptide_repeat_PPR_superfamily_protein	HG_17170	Nvec_26648_Strep_SA_rep
	Ttra_06196T0_06196	Rfil_569385211	Scer_YDR067C_Cytoplasmic_protein_required_for_replication_of_Brome_mosaic_virus_in_S_cerevisiae_which_is_a_model_system_for_studying_positive_strand_RNA_virus_replication_null_mutation_confers_sensitivity_to_tunicamycin_and_DTT_Source_SGD_Acc_S000002474_OCA6_SGD	HG_26796	Atha_AT1G64100_1_pentatricopeptide_PPR_repeat_containing_protein	This group of homology does not contain any annotated genome	Atha_AT1G79540_1_Pentatricopeptide_repeat_PPR_superfamily_protein	Ttra_09100T0_09100	HG_48211
	HG_27384	Rfil_569425272	Scer_YNL099C_Putative_protein_tyrosine_phosphatase_required_for_cell_cycle_arrest_in_response_to_oxidative_damage_of_DNA_Source_SGD_Acc_S000005043_OCA1_SGD	This group of homology does not contain any annotated genome	Atha_AT1G12775_1_Pentatricopeptide_repeat_PPR_superfamily_protein	HG_49197	Atha_AT1G74850_1_PTAC2_plastid_transcriptionally_active_2	HG_44389	This group of homology does not contain any annotated genome
	Ttra_08298T0_08298	Rfil_569334215	Scer_YNL056W_Putative_protein_with_similarity_to_predicted_tyrosine_phosphatases_Oca1p_and_Siw14p_green_fluorescent_protein_GFP_fusion_protein_localizes_to_the_cytoplasm_YNL056W_is_not_an_essential_gene_Source_SGD_Acc_S000005001_OCA2_SGD	HG_30715	Atha_AT5G55840_1_Pentatricopeptide_repeat_PPR_superfamily_protein	This group of homology does not contain any annotated genome	Atha_AT1G30290_1_Tetratricopeptide_repeat_TPR_like_superfamily_protein	This group of homology does not contain any annotated genome	HG_6295
	HG_18270	Rfil_5693965197894_partial_Reticulomyxa_filosa	Scer_YCR095C_Cytoplasmic_protein_required_for_replication_of_Brome_mosaic_virus_in_S_cerevisiae_which_is_a_model_system_for_studying_replication_of_positive_strand_RNA_viruses_in_their_natural_hosts_Source_SGD_Acc_S000000691_OCA4_SGD	This group of homology does not contain any annotated genome	Atha_AT1G63150_1_Tetratricopeptide_repeat_TPR_like_superfamily_protein	HG_38597	Atha_AT1G13040_1_Pentatricopeptide_repeat_PPR_like_superfamily_protein	HG_27966	Nvec_44712_
	Atha_AT2G11890_1_adenylate_cyclases	Rfil_569336361	Atha_AT4G03960_1_Phosphotyrosine_protein_phosphatases_superfamily_protein	HG_30441	Atha_AT1G22960_1_Pentatricopeptide_repeat_PPR_superfamily_protein	Ttra_03216T0_03216	Atha_AT1G19290_1_Pentatricopeptide_repeat_PPR_superfamily_protein	This group of homology does not contain any annotated genome	Nvec_44710_
	HG_34302	HG_9479	Atha_AT2G32960_1_Phosphotyrosine_protein_phosphatases_superfamily_protein	This group of homology does not contain any annotated genome	Atha_AT5G16640_1_Pentatricopeptide_repeat_PPR_superfamily_protein	HG_64518	Atha_AT3G23020_1_Tetratricopeptide_repeat_TPR_like_superfamily_protein	HG_36155	Nvec_30831_Pyridoxal_deC
	Atha_AT1G65000_1_unknown_protein_BEST_Arabidopsis_thaliana_protein_match_is_unknown_protein_TAIR_AT5G38060_1_Has_49_Blast_hits_to_49_proteins_in_14_species_Archae_0_Bacteria_0_Metazoa_0_Fungi_0_Plants_49_Viruses_0_Other_Eukaryotes_0_source_NCBI_BLink	Atha_AT2G35830_2_unknown_protein_FUNCTIONS_IN_molecular_function_unknown_INVOLVED_IN_biological_process_unknown_LOCATED_IN_cellular_component_unknown_BEST_Arabidopsis_thaliana_protein_match_is_unknown_protein_TAIR_AT2G35810_1	Atha_AT3G02800_1_Tyrosine_phosphatase_family_protein	HG_12118	Atha_AT3G22470_1_Pentatricopeptide_repeat_PPR_superfamily_protein	This group of homology does not contain any annotated genome	Atha_AT1G13630_1_Tetratricopeptide_repeat_TPR_like_superfamily_protein	Ttra_00955T0_00955	Nvec_29832_
	HG_65964	Atha_AT2G35810_1_unknown_protein_BEST_Arabidopsis_thaliana_protein_match_is_unknown_protein_TAIR_AT2G35830_2_Has_153_Blast_hits_to_153_proteins_in_52_species_Archae_0_Bacteria_62_Metazoa_0_Fungi_0_Plants_82_Viruses_0_Other_Eukaryotes_9_source_NCBI_BLink	Atha_AT5G16480_1_Phosphotyrosine_protein_phosphatases_superfamily_protein	Scer_YKR043C_Sedoheptulose_bisphosphatase_involved_in_riboneogenesis_dephosphorylates_sedoheptulose_1_7_bisphosphate_which_is_converted_via_the_nonoxidative_pentose_phosphate_pathway_to_ribose_5_phosphate_facilitates_the_conversion_of_glycolytic_intermediates_ntose_phosphate_units_also_has_fructose_1_6_bisphosphatase_activity_but_this_is_probably_not_biologically_relevant_since_deletion_does_not_…	Atha_AT5G61400_1_Pentatricopeptide_repeat_PPR_superfamily_protein	HG_34746	Atha_AT1G08610_1_Pentatricopeptide_repeat_PPR_superfamily_protein	HG_19117	Nvec_39405_Pyridoxal_deC
	Rfil_569415767_RmlC_like_cupin_family_protein_Reticulomyxa_filosa	Atha_AT2G35820_1_ureidoglycolate_hydrolases	Atha_AT1G05000_2_Phosphotyrosine_protein_phosphatases_superfamily_protein	Atha_AT5G22620_1_phosphoglycerate_bisphosphoglycerate_mutase_family_protein	Atha_AT2G32630_1_Pentatricopeptide_repeat_PPR_like_superfamily_protein	This group of homology does not contain any annotated genome	Atha_AT1G77360_1_Tetratricopeptide_repeat_TPR_like_superfamily_protein	This group of homology does not contain any annotated genome	Nvec_20279_
	HG_25534	HG_22653	Rfil_569354775_Tyrosine_phosphatase_family_protein_Reticulomyxa_filosa	HG_44796	Atha_AT3G48810_1_Pentatricopeptide_repeat_PPR_superfamily_protein	HG_7785	Atha_AT3G09060_1_Pentatricopeptide_repeat_PPR_superfamily_protein	HG_25532	Nvec_32834_
	Scer_YOR311C_Diacylglycerol_kinase_localized_to_the_endoplasmic_reticulum_ER_overproduction_induces_enlargement_of_ER_like_membrane_structures_and_suppresses_a_temperature_sensitive_sly1_mutation_contains_a_CTP_transferase_domain_Source_SGD_Acc_S000005838_DGK1_SGD	Rfil_569422117_ADP_heptose_synthase_D_glycero_beta_D_manno_heptose_7_phosphate_kinase_Reticulomyxa_filosa	Rfil_5693887109920_Reticulomyxa_filosa	Ttra_03120T0_03120	Atha_AT1G12620_1_Pentatricopeptide_repeat_PPR_superfamily_protein	Atha_AT2G02470_1_AL6_alfin_like_6	Atha_AT2G19280_1_Pentatricopeptide_repeat_PPR_superfamily_protein	This group of homology does not contain any annotated genome	Nvec_43280_
	Ttra_02499T0_02499_phosphatidate_cytidylyltransferase_325_aa	Rfil_569422118	Rfil_569312362	HG_38973	Atha_AT2G02150_1_Tetratricopeptide_repeat_TPR_like_superfamily_protein	Atha_AT5G20510_1_AL5_alfin_like_5	Atha_AT5G57250_1_Pentatricopeptide_repeat_PPR_superfamily_protein	HG_13988	Nvec_23658_
	Rfil_5693991597068_Reticulomyxa_filosa	HG_14629	Rfil_569370373	This group of homology does not contain any annotated genome	Atha_AT5G61990_1_Pentatricopeptide_repeat_PPR_superfamily_protein	Atha_AT5G26210_1_AL4_alfin_like_4	Atha_AT3G54980_1_Pentatricopeptide_repeat_PPR_superfamily_protein	Rfil_569382922	Nvec_1823_
	HG_19373	This group of homology does not contain any annotated genome	Rfil_569374253	HG_27963	Atha_AT1G31840_1_Tetratricopeptide_repeat_TPR_like_superfamily_protein	Atha_AT3G11200_1_AL2_alfin_like_2	Atha_AT2G39230_1_LOJ_LATERAL_ORGAN_JUNCTION	HG_7941	HG_64692
	This group of homology does not contain any annotated genome	HG_12933	Rfil_569372766	Rfil_569383034_protein_kinase_Reticulomyxa_filosa	Atha_AT5G59900_1_Pentatricopeptide_repeat_PPR_superfamily_protein	Atha_AT1G14510_1_AL7_alfin_like_7	Atha_AT1G77340_1_Pentatricopeptide_repeat_PPR_superfamily_protein	This group of homology does not contain any annotated genome	This group of homology does not contain any annotated genome
	HG_17236	Atha_AT5G11040_1_TRS120_AtTRS120_TRS120	HG_39133	HG_30833	Atha_AT1G06580_1_Pentatricopeptide_repeat_PPR_superfamily_protein	Atha_AT3G42790_1_AL3_alfin_like_3	Atha_AT3G18110_1_EMB1270_Pentatricopeptide_repeat_PPR_superfamily_protein	HG_49197	HG_16648
	This group of homology does not contain any annotated genome	HG_8337	This group of homology does not contain any annotated genome	Ttra_00297T0_00297	Atha_AT1G64583_1_Tetratricopeptide_repeat_TPR_like_superfamily_protein	Atha_AT5G05610_1_AL1_alfin_like_1	Atha_AT4G26800_1_Pentatricopeptide_repeat_PPR_superfamily_protein	This group of homology does not contain any annotated genome	Nvec_57616_Oxidored_q1
	HG_5889	Atha_AT5G10190_1_Major_facilitator_superfamily_protein	HG_22909	Ttra_01250T0_01250	Atha_AT1G06710_1_Tetratricopeptide_repeat_TPR_like_superfamily_protein	HG_11075	Atha_AT4G19890_1_Pentatricopeptide_repeat_PPR_like_superfamily_protein	HG_38597	Atha_ATMG00285_1_NAD2A_NAD2_1_NAD2_NADH_dehydrogenase_2A
	Atha_AT2G37660_1_NAD_P_binding_Rossmann_fold_superfamily_protein	Atha_AT1G78130_1_UNE2_Major_facilitator_superfamily_protein	Scer_YJR053W_Component_of_the_GTPase_activating_Bfa1p_Bub2p_complex_involved_in_multiple_cell_cycle_checkpoint_pathways_that_control_exit_from_mitosis_Source_SGD_Acc_S000003814_BFA1_SGD	Ttra_03130T0_03130	Atha_AT3G04760_1_Pentatricopeptide_repeat_PPR_like_superfamily_protein	Atha_AT1G17520_1_Homeodomain_like_winged_helix_DNA_binding_family_protein	Atha_AT1G63630_1_Tetratricopeptide_repeat_TPR_like_superfamily_protein	Ttra_03216T0_03216	Atha_AT2G07689_1_NADH_Ubiquinone_plastoquinone_complex_I_protein
	Atha_AT3G18890_1_NAD_P_binding_Rossmann_fold_superfamily_protein	Atha_AT2G18590_1_Major_facilitator_superfamily_protein	HG_20465	HG_21929	Atha_AT3G16710_1_Pentatricopeptide_repeat_PPR_superfamily_protein	Atha_AT3G49850_1_TRB3_ATTRB3_TBP2_telomere_repeat_binding_factor_3	Atha_AT5G24830_1_Tetratricopeptide_repeat_TPR_like_superfamily_protein	HG_64518	HG_23246
	Atha_AT2G34460_1_NAD_P_binding_Rossmann_fold_superfamily_protein	Atha_AT4G36790_1_Major_facilitator_superfamily_protein	This group of homology does not contain any annotated genome	Rfil_5694132071721_partial_Reticulomyxa_filosa	Atha_AT5G04810_1_pentatricopeptide_PPR_repeat_containing_protein	Atha_AT1G72740_1_Homeodomain_like_winged_helix_DNA_binding_family_protein	Atha_AT5G40400_1_Pentatricopeptide_repeat_PPR_superfamily_protein	This group of homology does not contain any annotated genome	Nvec_26627_SAM_1
	Atha_AT5G02240_1_NAD_P_binding_Rossmann_fold_superfamily_protein	Ttra_04473T0_04473_major_facilitator_superfamily_transporter_protein_703_aa	HG_11287	HG_30359	Atha_AT2G06000_1_Pentatricopeptide_repeat_PPR_superfamily_protein	Atha_AT1G49950_3_TRB1_ATTRB1_telomere_repeat_binding_factor_1	Atha_AT2G26790_1_Pentatricopeptide_repeat_PPR_superfamily_protein	HG_27105	Nvec_483_SAM_1
	Scer_YMR090W_Putative_protein_of_unknown_function_with_similarity_to_DTDP_glucose_4_6_dehydratases_GFP_fusion_protein_localizes_to_the_cytoplasm_up_regulated_in_response_to_the_fungicide_mancozeb_not_essential_for_viability_Source_SGD_Acc_S000004696	Ttra_09875T0_09875_transmembrane_domain_containing_protein_529_aa	Scer_YMR062C_Mitochondrial_ornithine_acetyltransferase_catalyzes_the_fifth_step_in_arginine_biosynthesis_also_possesses_acetylglutamate_synthase_activity_regenerates_acetylglutamate_while_forming_ornithine_Source_SGD_Acc_S000004666_ARG7_SGD	This group of homology does not contain any annotated genome	Atha_AT1G62720_1_Pentatricopeptide_repeat_PPR_like_superfamily_protein	Atha_AT5G67580_1_TRB2_ATTRB2_TBP3_ATTBP3_Homeodomain_like_winged_helix_DNA_binding_family_protein	Atha_AT3G16890_1_PPR40_pentatricopeptide_PPR_domain_protein_40	This group of homology does not contain any annotated genome	Nvec_27563_SAM_2
	Atha_AT2G37660_1_NAD_P_binding_Rossmann_fold_superfamily_protein	HG_14491	Atha_AT2G37500_1_arginine_biosynthesis_protein_ArgJ_family	HG_25552	Atha_AT4G11690_1_Pentatricopeptide_repeat_PPR_like_superfamily_protein	Atha_AT1G54260_1_winged_helix_DNA_binding_transcription_factor_family_protein	Atha_AT1G11710_1_Pentatricopeptide_repeat_PPR_superfamily_protein	HG_34746	Nvec_55922_SAM_1
	Atha_AT3G18890_1_NAD_P_binding_Rossmann_fold_superfamily_protein	Atha_AT5G47435_2_formyltetrahydrofolate_deformylase_putative	HG_44701	Scer_YGR147C_Protein_with_an_apparent_role_in_acetylation_of_N_terminal_methionine_residues_Source_SGD_Acc_S000003379_NAT2_SGD	Atha_AT1G62680_1_Pentatricopeptide_repeat_PPR_superfamily_protein	HG_41493	Atha_AT3G16010_1_Pentatricopeptide_repeat_PPR_like_superfamily_protein	This group of homology does not contain any annotated genome	Rfil_569378486
	Atha_AT2G34460_1_NAD_P_binding_Rossmann_fold_superfamily_protein	Atha_AT4G17360_1_Formyl_transferase	This group of homology does not contain any annotated genome	HG_9026	Atha_AT5G42310_1_Pentatricopeptide_repeat_PPR_like_superfamily_protein	This group of homology does not contain any annotated genome	Atha_AT3G06920_1_Tetratricopeptide_repeat_TPR_like_superfamily_protein	HG_7785	HG_15422
	Atha_AT5G02240_1_NAD_P_binding_Rossmann_fold_superfamily_protein	HG_39543	HG_26996	Rfil_569359452	Atha_AT1G64580_1_Pentatricopeptide_repeat_PPR_superfamily_protein	HG_25453	Atha_AT1G03560_1_Pentatricopeptide_repeat_PPR_like_superfamily_protein	Atha_AT2G02470_1_AL6_alfin_like_6	Nvec_25401_DUF669
	HG_27894	This group of homology does not contain any annotated genome	This group of homology does not contain any annotated genome	HG_12710	Atha_AT2G16880_1_Pentatricopeptide_repeat_PPR_superfamily_protein	Ttra_08369T0_08369	Atha_AT1G52640_1_Pentatricopeptide_repeat_PPR_superfamily_protein	Atha_AT5G20510_1_AL5_alfin_like_5	HG_12131
	Ttra_02100T0_02100	HG_22940	HG_21632	Rfil_569301499	Atha_AT4G28010_1_Tetratricopeptide_repeat_TPR_like_superfamily_protein	HG_11562	Atha_AT2G36240_1_pentatricopeptide_PPR_repeat_containing_protein	Atha_AT5G26210_1_AL4_alfin_like_4	Nvec_49379_FxsA
	HG_64792	This group of homology does not contain any annotated genome	This group of homology does not contain any annotated genome	Rfil_5694117612366_Reticulomyxa_filosa	Atha_AT5G38730_1_Tetratricopeptide_repeat_TPR_like_superfamily_protein	Atha_AT5G49400_1_zinc_knuckle_CCHC_type_family_protein	Atha_AT3G53170_1_Tetratricopeptide_repeat_TPR_like_superfamily_protein	Atha_AT3G11200_1_AL2_alfin_like_2	Ttra_12300T0_12300
	Ttra_04066T0_04066	HG_15699	HG_63909	Rfil_5694005026620_Reticulomyxa_filosa	Atha_AT2G35130_2_Tetratricopeptide_repeat_TPR_like_superfamily_protein	HG_10236	Atha_AT1G74900_1_OTP43_Pentatricopeptide_repeat_PPR_superfamily_protein	Atha_AT1G14510_1_AL7_alfin_like_7	Rfil_569426863
	HG_30354	Ttra_01844T0_01844_MYND_finger_domain_containing_protein_255_aa	This group of homology does not contain any annotated genome	HG_46674	Atha_AT1G13800_1_Tetratricopeptide_repeat_TPR_like_superfamily_protein	Atha_AT3G15680_1_Ran_BP2_NZF_zinc_finger_like_superfamily_protein	Atha_AT2G37230_1_Tetratricopeptide_repeat_TPR_like_superfamily_protein	Atha_AT3G42790_1_AL3_alfin_like_3	Rfil_569357586_Reticulomyxa_filosa
	This group of homology does not contain any annotated genome	HG_53646	HG_17969	Rfil_5694095513256_partial_Reticulomyxa_filosa	Atha_AT5G46680_1_Pentatricopeptide_repeat_PPR_like_superfamily_protein	Atha_AT2G26695_1_Ran_BP2_NZF_zinc_finger_like_superfamily_protein	Atha_AT5G48730_1_Pentatricopeptide_repeat_PPR_superfamily_protein	Atha_AT5G05610_1_AL1_alfin_like_1	Rfil_5693947198462_partial_Reticulomyxa_filosa
	HG_14578	This group of homology does not contain any annotated genome	This group of homology does not contain any annotated genome	HG_36239	Atha_AT5G14770_1_Tetratricopeptide_repeat_TPR_like_superfamily_protein	Atha_AT5G25490_1_Ran_BP2_NZF_zinc_finger_like_superfamily_protein	Atha_AT2G17525_1_Pentatricopeptide_repeat_PPR_superfamily_protein	HG_13550	Rfil_5693895979737_partial_Reticulomyxa_filosa
	Ttra_05656T0_05656	HG_5792	HG_8718	Ttra_00558T0_00558	Atha_AT2G41720_1_EMB2654_Tetratricopeptide_repeat_TPR_like_superfamily_protein	HG_39088	Atha_AT4G26680_1_Tetratricopeptide_repeat_TPR_like_superfamily_protein	Ttra_01817T0_01817	HG_38681
	Rfil_569382663	Atha_AT4G32840_1_PFK6_phosphofructokinase_6	Atha_AT1G70670_1_Caleosin_related_family_protein	Ttra_05776T0_05776	Atha_AT2G31400_1_GUN1_genomes_uncoupled_1	This group of homology does not contain any annotated genome	Atha_AT3G49730_1_Tetratricopeptide_repeat_TPR_like_superfamily_protein	HG_11075	This group of homology does not contain any annotated genome
	HG_13352	Atha_AT2G22480_1_PFK5_phosphofructokinase_5	Atha_AT5G29560_1_caleosin_related_family_protein	Ttra_02929T0_02929	Atha_AT2G01740_1_Tetratricopeptide_repeat_TPR_like_superfamily_protein	HG_25366	Atha_AT1G18900_3_Pentatricopeptide_repeat_PPR_superfamily_protein	Atha_AT1G17520_1_Homeodomain_like_winged_helix_DNA_binding_family_protein	HG_43311
	Scer_YMR220W_Phosphomevalonate_kinase_an_essential_cytosolic_enzyme_that_acts_in_the_biosynthesis_of_isoprenoids_and_sterols_including_ergosterol_from_mevalonate_Source_SGD_Acc_S000004833_ERG8_SGD	Atha_AT4G26270_1_PFK3_phosphofructokinase_3	Atha_AT1G23240_1_Caleosin_related_family_protein	HG_32952	Atha_AT2G17140_1_Pentatricopeptide_repeat_PPR_superfamily_protein	This group of homology does not contain any annotated genome	Atha_AT1G07740_1_Tetratricopeptide_repeat_TPR_like_superfamily_protein	Atha_AT3G49850_1_TRB3_ATTRB3_TBP2_telomere_repeat_binding_factor_3	Nvec_46632_Toxin_22
	Atha_AT1G31910_1_GHMP_kinase_family_protein	Atha_AT5G56630_1_PFK7_phosphofructokinase_7	Atha_AT5G55240_1_ATPXG2_ARABIDOPSIS_THALIANA_PEROXYGENASE_2	This group of homology does not contain any annotated genome	Atha_AT1G02060_1_Tetratricopeptide_repeat_TPR_like_superfamily_protein	HG_25125	Atha_AT1G74750_1_Pentatricopeptide_repeat_PPR_superfamily_protein	Atha_AT1G72740_1_Homeodomain_like_winged_helix_DNA_binding_family_protein	Nvec_25643_Toxin_22
	Ttra_10333T0_10333_phosphomevalonate_kinase_574_aa	Atha_AT4G29220_1_PFK1_phosphofructokinase_1	Atha_AT1G70680_1_Caleosin_related_family_protein	HG_27776	Atha_AT1G20300_1_Pentatricopeptide_repeat_PPR_superfamily_protein	This group of homology does not contain any annotated genome	Atha_AT5G18475_1_Pentatricopeptide_repeat_PPR_superfamily_protein	Atha_AT1G49950_3_TRB1_ATTRB1_telomere_repeat_binding_factor_1	HG_26519
	Rfil_569425087	Atha_AT5G61580_1_PFK4_phosphofructokinase_4	Atha_AT2G33380_1_RD20_CLO_3_Caleosin_related_family_protein	Ttra_00493T0_00493	Atha_AT5G25630_2_Tetratricopeptide_repeat_TPR_like_superfamily_protein	HG_40895	Atha_AT1G73710_1_Pentatricopeptide_repeat_PPR_superfamily_protein	Atha_AT5G67580_1_TRB2_ATTRB2_TBP3_ATTBP3_Homeodomain_like_winged_helix_DNA_binding_family_protein	Nvec_5976_Nucleoplasmin
	HG_3517	Atha_AT5G47810_1_PFK2_phosphofructokinase_2	Atha_AT4G26740_1_ATS1_CLO1_ATPXG1_seed_gene_1	HG_28792	Atha_AT5G39980_1_Tetratricopeptide_repeat_TPR_like_superfamily_protein	This group of homology does not contain any annotated genome	Atha_AT5G65820_1_Pentatricopeptide_repeat_PPR_superfamily_protein	Atha_AT1G54260_1_winged_helix_DNA_binding_transcription_factor_family_protein	Nvec_17698_Neuromodulin
	Atha_AT5G22940_1_F8H_FRA8_homolog	Rfil_569357962_6_phosphofructokinase_Reticulomyxa_filosa	Atha_AT1G23250_1_Caleosin_related_family_protein	This group of homology does not contain any annotated genome	Atha_AT5G50280_1_EMB1006_Pentatricopeptide_repeat_PPR_superfamily_protein	HG_39680	Atha_AT4G39620_1_EMB2453_ATPPR5_Tetratricopeptide_repeat_TPR_like_superfamily_protein	HG_41493	HG_19816
	Atha_AT2G28110_1_FRA8_IRX7_Exostosin_family_protein	Rfil_569416077_6_phosphofructokinase_Reticulomyxa_filosa	HG_7875	HG_27020	Atha_AT1G52620_1_Pentatricopeptide_repeat_PPR_superfamily_protein	This group of homology does not contain any annotated genome	Atha_AT4G30825_1_Tetratricopeptide_repeat_TPR_like_superfamily_protein	This group of homology does not contain any annotated genome	Ttra_00841T0_00841
	Atha_AT1G27440_1_GUT2_IRX10_ATGUT1_Exostosin_family_protein	HG_31216	Scer_YOR165W_GTPase_with_a_role_in_ER_morphology_interacts_physically_and_genetically_with_Yop1p_and_Rtn1p_possible_functional_ortholog_of_mammalian_atlastins_defects_in_which_cause_a_form_of_hereditary_spastic_paraplegia_homolog_of_Arabidopsis_RHD3_Source_SGD_Acc_S000005691_SEY1_SGD	This group of homology does not contain any annotated genome	Atha_AT5G16420_1_Pentatricopeptide_repeat_PPR_like_superfamily_protein	HG_8854	Atha_AT5G46580_1_pentatricopeptide_PPR_repeat_containing_protein	HG_21046	HG_30405
	Atha_AT5G61840_1_GUT1_Exostosin_family_protein	This group of homology does not contain any annotated genome	Atha_AT1G72960_1_Root_hair_defective_3_GTP_binding_protein_RHD3	HG_21701	Atha_AT4G19440_1_Tetratricopeptide_repeat_TPR_like_superfamily_protein	Ttra_12428T0_12428	Atha_AT5G62370_1_Tetratricopeptide_repeat_TPR_like_superfamily_protein	This group of homology does not contain any annotated genome	This group of homology does not contain any annotated genome
	Atha_AT3G57630_1_exostosin_family_protein	HG_15881	Atha_AT3G13870_1_RHD3_Root_hair_defective_3_GTP_binding_protein_RHD3	Rfil_569431006	Atha_AT1G51965_1_ABO5_ABA_Overly_Sensitive_5	HG_20361	Atha_AT3G09650_1_HCF152_CRM3_Tetratricopeptide_repeat_TPR_like_superfamily_protein	HG_32689	HG_24003
	HG_45002	This group of homology does not contain any annotated genome	Atha_AT5G45160_1_Root_hair_defective_3_GTP_binding_protein_RHD3	Rfil_569428954	Atha_AT1G63230_1_Tetratricopeptide_repeat_TPR_like_superfamily_protein	Ttra_05808T0_05808_metalloprotease_454_aa	Atha_AT1G79080_1_Pentatricopeptide_repeat_PPR_superfamily_protein	This group of homology does not contain any annotated genome	Nvec_11854_Neuromodulin
	This group of homology does not contain any annotated genome	HG_22102	Ttra_02184T1_02184_YOP1_enhancer_755_aa	HG_83828	Atha_AT4G20090_1_EMB1025_Pentatricopeptide_repeat_PPR_superfamily_protein	HG_34339	Atha_AT1G55630_1_Pentatricopeptide_repeat_PPR_superfamily_protein	HG_25453	Nvec_11853_
	HG_73373	This group of homology does not contain any annotated genome	Ttra_02184T0_02184_YOP1_enhancer_765_aa	This group of homology does not contain any annotated genome	Atha_AT1G79540_1_Pentatricopeptide_repeat_PPR_superfamily_protein	Rfil_5694044715243_Reticulomyxa_filosa	Atha_AT4G16390_1_SVR7_pentatricopeptide_PPR_repeat_containing_protein	Ttra_08369T0_08369	Nvec_34463_
	Ttra_07205T0_07205	HG_14591	Rfil_5694167300202_Reticulomyxa_filosa	HG_13065	Atha_AT1G74850_1_PTAC2_plastid_transcriptionally_active_2	HG_8323	Atha_AT4G34830_1_MRL1_Pentatricopeptide_repeat_PPR_superfamily_protein	HG_11562	HG_14114
	HG_23464	Rfil_569311228	Rfil_5694074374110_partial_Reticulomyxa_filosa	Ttra_02741T0_02741_methylated_DNA_protein_cysteine_methyltransferase_171_aa	Atha_AT1G30290_1_Tetratricopeptide_repeat_TPR_like_superfamily_protein	Atha_AT5G53310_1_myosin_heavy_chain_related	Atha_AT3G29290_1_emb2076_Pentatricopeptide_repeat_PPR_superfamily_protein	Atha_AT5G49400_1_zinc_knuckle_CCHC_type_family_protein	Rfil_569436728_TPR_repeat_containing_protein_partial_Reticulomyxa_filosa
	This group of homology does not contain any annotated genome	Rfil_569311227	Rfil_569348593	Rfil_5693910839394_Reticulomyxa_filosa	Atha_AT1G13040_1_Pentatricopeptide_repeat_PPR_like_superfamily_protein	Rfil_5694009426479_Reticulomyxa_filosa	Atha_AT3G46610_1_Pentatricopeptide_repeat_PPR_like_superfamily_protein	HG_10236	Rfil_569367308_TPR_repeat_containing_protein_Reticulomyxa_filosa
	HG_21568	HG_30864	Rfil_569440208	HG_7412	Atha_AT1G19290_1_Pentatricopeptide_repeat_PPR_superfamily_protein	Rfil_569425059	Atha_AT3G02650_1_Tetratricopeptide_repeat_TPR_like_superfamily_protein	Atha_AT3G15680_1_Ran_BP2_NZF_zinc_finger_like_superfamily_protein	HG_43944
	Rfil_569367584	This group of homology does not contain any annotated genome	HG_30910	This group of homology does not contain any annotated genome	Atha_AT3G23020_1_Tetratricopeptide_repeat_TPR_like_superfamily_protein	Rfil_569425314_Protein_kinase_domain_containing_protein_Reticulomyxa_filosa	Atha_AT1G10910_1_Pentatricopeptide_repeat_PPR_superfamily_protein	Atha_AT2G26695_1_Ran_BP2_NZF_zinc_finger_like_superfamily_protein	This group of homology does not contain any annotated genome
	Rfil_5694087553605_partial_Reticulomyxa_filosa	HG_32591	This group of homology does not contain any annotated genome	HG_7324	Atha_AT1G13630_1_Tetratricopeptide_repeat_TPR_like_superfamily_protein	Rfil_569434701	Atha_AT4G21880_1_Pentatricopeptide_repeat_PPR_superfamily_protein	Atha_AT5G25490_1_Ran_BP2_NZF_zinc_finger_like_superfamily_protein	HG_25652
	Rfil_569319361	This group of homology does not contain any annotated genome	HG_23259	Atha_AT1G44100_1_AAP5_amino_acid_permease_5	Atha_AT1G08610_1_Pentatricopeptide_repeat_PPR_superfamily_protein	Rfil_569425093	Atha_AT5G14080_1_Tetratricopeptide_repeat_TPR_like_superfamily_protein	HG_39088	This group of homology does not contain any annotated genome
	Rfil_569368317	HG_22976	Atha_AT5G57860_1_Ubiquitin_like_superfamily_protein	Atha_AT5G49630_1_AAP6_amino_acid_permease_6	Atha_AT1G77360_1_Tetratricopeptide_repeat_TPR_like_superfamily_protein	Rfil_5694039785431_Reticulomyxa_filosa	Atha_AT3G22670_1_Pentatricopeptide_repeat_PPR_superfamily_protein	This group of homology does not contain any annotated genome	HG_12505
	HG_17336	Scer_YDR393W_Mitochondrial_inner_membrane_protein_required_for_normal_mitochondrial_morphology_may_be_involved_in_fission_of_the_inner_membrane_forms_a_homo_oligomeric_complex_Source_SGD_Acc_S000002801_SHE9_SGD	HG_64054	Atha_AT1G58360_1_AAP1_NAT2_amino_acid_permease_1	Atha_AT3G09060_1_Pentatricopeptide_repeat_PPR_superfamily_protein	HG_10623	Atha_AT2G17670_1_Tetratricopeptide_repeat_TPR_like_superfamily_protein	HG_25366	Scer_YMR123W_V_ATPase_assembly_factor_functions_with_other_V_ATPase_assembly_factors_in_the_ER_to_efficiently_assemble_the_V_ATPase_membrane_sector_V0_Source_SGD_Acc_S000004730_PKR1_SGD
	Scer_YCR081W_Subunit_of_the_RNA_polymerase_II_mediator_complex_associates_with_core_polymerase_subunits_to_form_the_RNA_polymerase_II_holoenzyme_essential_for_transcriptional_regulation_involved_in_glucose_repression_Source_SGD_Acc_S000000677_SRB8_SGD	HG_25278	Ttra_03003T0_03003	Atha_AT1G77380_1_AAP3_ATAAP3_amino_acid_permease_3	Atha_AT2G19280_1_Pentatricopeptide_repeat_PPR_superfamily_protein	Rfil_5693910019413_partial_Reticulomyxa_filosa	Atha_AT2G38420_1_Pentatricopeptide_repeat_PPR_superfamily_protein	This group of homology does not contain any annotated genome	Ttra_04067T0_04067
	Atha_AT4G00450_1_CRP_CCT_RNA_polymerase_II_transcription_mediators	This group of homology does not contain any annotated genome	HG_34146	Atha_AT1G10010_1_AAP8_ATAAP8_amino_acid_permease_8	Atha_AT5G57250_1_Pentatricopeptide_repeat_PPR_superfamily_protein	Rfil_569395286_Serine_Threonine_protein_kinase_FIKK_family_Reticulomyxa_filosa	Atha_AT2G15980_1_Tetratricopeptide_repeat_TPR_like_superfamily_protein	HG_25125	HG_10881
	HG_20101	HG_32181	This group of homology does not contain any annotated genome	Atha_AT5G09220_1_AAP2_amino_acid_permease_2	Atha_AT3G54980_1_Pentatricopeptide_repeat_PPR_superfamily_protein	HG_35729	Atha_AT3G04130_1_Tetratricopeptide_repeat_TPR_like_superfamily_protein	This group of homology does not contain any annotated genome	Nvec_59206_
	Scer_YKL006C_A_Intra_Golgi_v_SNARE_required_for_transport_of_proteins_between_an_early_and_a_later_Golgi_compartment_Source_SGD_Acc_S000002101_SFT1_SGD	Scer_YHL024W_Putative_RNA_binding_protein_required_for_the_expression_of_early_and_middle_sporulation_genes_Source_SGD_Acc_S000001016_RIM4_SGD	HG_22971	Atha_AT5G63850_1_AAP4_amino_acid_permease_4	Atha_AT2G39230_1_LOJ_LATERAL_ORGAN_JUNCTION	Rfil_5694006136590_Reticulomyxa_filosa	Atha_AT3G62470_1_Pentatricopeptide_repeat_PPR_superfamily_protein	HG_13919	Nvec_40836_
	Atha_AT4G14600_1_Target_SNARE_coiled_coil_domain_protein	HG_6862	This group of homology does not contain any annotated genome	Atha_AT5G23810_1_AAP7_amino_acid_permease_7	Atha_AT1G77340_1_Pentatricopeptide_repeat_PPR_superfamily_protein	Rfil_569300680	Atha_AT3G60050_1_Pentatricopeptide_repeat_PPR_superfamily_protein	Ttra_08045T0_08045_NhaC_Na_H_antiporter_family_protein_768_aa	Nvec_5098_Pox_A14
	Atha_AT1G29060_1_Target_SNARE_coiled_coil_domain_protein	Atha_AT5G05630_1_Amino_acid_permease_family_protein	HG_13488	HG_6176	Atha_AT3G18110_1_EMB1270_Pentatricopeptide_repeat_PPR_superfamily_protein	Rfil_569417965_ubiquitin_hydrolase_Reticulomyxa_filosa	Atha_AT5G67570_1_EMB246_DG1_EMB1408_Tetratricopeptide_repeat_TPR_like_superfamily_protein	HG_40895	Nvec_16013_DUF1248
	HG_83654	Atha_AT1G31830_1_Amino_acid_permease_family_protein	Atha_AT1G72810_1_Pyridoxal_5_phosphate_dependent_enzyme_family_protein	Ttra_00123T0_00123_MMPL_domain_containing_protein_885_aa	Atha_AT4G26800_1_Pentatricopeptide_repeat_PPR_superfamily_protein	HG_73917	Atha_AT3G49240_1_emb1796_Pentatricopeptide_repeat_PPR_superfamily_protein	This group of homology does not contain any annotated genome	Nvec_16288_Dabb
	This group of homology does not contain any annotated genome	Atha_AT3G13620_1_Amino_acid_permease_family_protein	Atha_AT4G29840_1_MTO2_TS_Pyridoxal_5_phosphate_dependent_enzyme_family_protein	Ttra_01334T0_01334_MmpL_efflux_pump_957_aa	Atha_AT4G19890_1_Pentatricopeptide_repeat_PPR_like_superfamily_protein	Scer_YCR013C_Dubious_open_reading_frame_unlikely_to_encode_a_protein_based_on_available_experimental_and_comparative_sequence_data_transcription_of_both_YCR013C_and_the_overlapping_essential_gene_PGK1_is_reduced_in_a_gcr1_null_mutant_Source_SGD_Acc_S000000606	Atha_AT1G79490_1_EMB2217_Pentatricopeptide_repeat_PPR_superfamily_protein	HG_39680	Nvec_38126_
	HG_32760	Atha_AT3G19553_1_Amino_acid_permease_family_protein	HG_10809	Rfil_569384424	Atha_AT1G63630_1_Tetratricopeptide_repeat_TPR_like_superfamily_protein	HG_15605	Atha_AT1G55890_1_Tetratricopeptide_repeat_TPR_like_superfamily_protein	This group of homology does not contain any annotated genome	Nvec_49566_
	Ttra_02557T0_02557	Atha_AT1G31820_1_Amino_acid_permease_family_protein	Scer_YGR286C_Biotin_synthase_catalyzes_the_conversion_of_dethiobiotin_to_biotin_which_is_the_last_step_of_the_biotin_biosynthesis_pathway_complements_E_coli_bioB_mutant_Source_SGD_Acc_S000003518_BIO2_SGD	Rfil_569407331_MmpL_efflux_pump_partial_Reticulomyxa_filosa	Atha_AT5G24830_1_Tetratricopeptide_repeat_TPR_like_superfamily_protein	Rfil_569384238_LPXTG_motif_cell_wall_anchor_domain_protein_partial_Reticulomyxa_filosa	Atha_AT5G15010_1_Tetratricopeptide_repeat_TPR_like_superfamily_protein	HG_8854	HG_10061
	HG_9046	Ttra_10605T0_10605	Atha_AT2G43360_1_BIO2_BIOB_Radical_SAM_superfamily_protein	Rfil_569423285_MmpL_efflux_pump_partial_Reticulomyxa_filosa	Atha_AT5G40400_1_Pentatricopeptide_repeat_PPR_superfamily_protein	HG_10280	Atha_AT5G06400_1_Pentatricopeptide_repeat_PPR_superfamily_protein	Ttra_12428T0_12428	This group of homology does not contain any annotated genome
	Atha_AT1G63220_1_Calcium_dependent_lipid_binding_CaLB_domain_family_protein	HG_25291	HG_42731	Rfil_569433347	Atha_AT2G26790_1_Pentatricopeptide_repeat_PPR_superfamily_protein	This group of homology does not contain any annotated genome	Atha_AT1G53330_1_Pentatricopeptide_repeat_PPR_superfamily_protein	HG_17596	HG_21906
	Atha_AT4G00467_1_Calcium_dependent_lipid_binding_CaLB_domain_family_protein	This group of homology does not contain any annotated genome	This group of homology does not contain any annotated genome	Rfil_569318201	Atha_AT3G16890_1_PPR40_pentatricopeptide_PPR_domain_protein_40	HG_7515	Atha_AT3G13150_1_Tetratricopeptide_repeat_TPR_like_superfamily_protein	This group of homology does not contain any annotated genome	Nvec_27932_Ribosomal_L9_N
	HG_25342	HG_15025	HG_33007	Rfil_569409444_drug_exporter_of_the_RND_superfamily_like_protein_partial_Reticulomyxa_filosa	Atha_AT1G11710_1_Pentatricopeptide_repeat_PPR_superfamily_protein	This group of homology does not contain any annotated genome	Atha_AT4G38150_1_Pentatricopeptide_repeat_PPR_superfamily_protein	HG_20361	HG_28072
	This group of homology does not contain any annotated genome	Atha_AT5G52330_1_TRAF_like_superfamily_protein	This group of homology does not contain any annotated genome	Rfil_5693973207654_partial_Reticulomyxa_filosa	Atha_AT3G16010_1_Pentatricopeptide_repeat_PPR_like_superfamily_protein	HG_7927	Atha_AT3G62540_1_Pentatricopeptide_repeat_PPR_superfamily_protein	Ttra_05808T0_05808_metalloprotease_454_aa	This group of homology does not contain any annotated genome
	HG_60344	Atha_AT5G43560_1_TRAF_like_superfamily_protein	HG_22889	Rfil_569366312	Atha_AT3G06920_1_Tetratricopeptide_repeat_TPR_like_superfamily_protein	Atha_AT4G13400_1_2_oxoglutarate_2OG_and_Fe_II_dependent_oxygenase_superfamily_protein	Atha_AT5G14820_1_Pentatricopeptide_repeat_PPR_superfamily_protein	HG_34339	HG_19337
	Scer_YDL202W_Mitochondrial_ribosomal_protein_of_the_large_subunit_Source_SGD_Acc_S000002361_MRPL11_SGD	Atha_AT4G16045_1_TRAF_like_superfamily_protein	Scer_YJR062C_Amidase_removes_the_amide_group_from_N_terminal_asparagine_and_glutamine_residues_to_generate_proteins_with_N_terminal_aspartate_and_glutamate_residues_that_are_targets_of_ubiquitin_mediated_degradation_Source_SGD_Acc_S000003823_NTA1_SGD	Rfil_5693968517788_Reticulomyxa_filosa	Atha_AT1G03560_1_Pentatricopeptide_repeat_PPR_like_superfamily_protein	Rfil_569321321	Atha_AT5G27270_1_EMB976_Tetratricopeptide_repeat_TPR_like_superfamily_protein	Rfil_5694044715243_Reticulomyxa_filosa	Nvec_39639_
	HG_17213	Atha_AT1G04300_3_TRAF_like_superfamily_protein	HG_19127	Rfil_5693954628223_partial_Reticulomyxa_filosa	Atha_AT1G52640_1_Pentatricopeptide_repeat_PPR_superfamily_protein	Rfil_5694061444622_partial_Reticulomyxa_filosa	Atha_AT3G06430_1_EMB2750_Tetratricopeptide_repeat_TPR_like_superfamily_protein	HG_8323	Nvec_39637_SAA
	Atha_AT2G46180_1_GC4_golgin_candidate_4	HG_40789	This group of homology does not contain any annotated genome	Rfil_569343867	Atha_AT2G36240_1_pentatricopeptide_PPR_repeat_containing_protein	HG_4624	Atha_AT5G46100_1_Pentatricopeptide_repeat_PPR_superfamily_protein	Atha_AT5G53310_1_myosin_heavy_chain_related	HG_48998
	Atha_AT3G61570_1_GC3_GDAP1_GRIP_related_ARF_binding_domain_containing_protein_1	Ttra_02582T0_02582	HG_17600	Rfil_5694031775705_Reticulomyxa_filosa	Atha_AT3G53170_1_Tetratricopeptide_repeat_TPR_like_superfamily_protein	Scer_YKL128C_Putative_phosphomutase_contains_a_region_homologous_to_the_active_site_of_phosphomutases_overexpression_suppresses_the_histidine_auxotrophy_of_an_ade3_ade16_ade17_triple_mutant_and_the_temperature_sensitivity_of_a_tps2_mutant_Source_SGD_Acc_S000001611_PMU1_SGD	Atha_AT5G43820_1_Pentatricopeptide_repeat_PPR_superfamily_protein	Rfil_5694009426479_Reticulomyxa_filosa	Nvec_42672_DUF755
	Rfil_569426057	HG_32965	Atha_AT3G59770_3_SAC9_sacI_homology_domain_containing_protein_WW_domain_containing_protein	Rfil_5693965487886_partial_Reticulomyxa_filosa	Atha_AT1G74900_1_OTP43_Pentatricopeptide_repeat_PPR_superfamily_protein	Atha_AT1G09935_1_Phosphoglycerate_mutase_family_protein	Atha_AT1G80880_1_Tetratricopeptide_repeat_TPR_like_superfamily_protein	Rfil_569425059	HG_10863
	HG_38745	This group of homology does not contain any annotated genome	Ttra_06309T0_06309_SAC_domain_containing_protein_9_1356_aa	Rfil_5694091853414_Reticulomyxa_filosa	Atha_AT2G37230_1_Tetratricopeptide_repeat_TPR_like_superfamily_protein	Atha_AT1G09932_1_Phosphoglycerate_mutase_family_protein	Atha_AT1G16830_1_Pentatricopeptide_repeat_PPR_superfamily_protein	Rfil_569425314_Protein_kinase_domain_containing_protein_Reticulomyxa_filosa	Ttra_12419T0_12419
	Ttra_00837T0_00837	HG_26901	HG_17126	HG_36252	Atha_AT5G48730_1_Pentatricopeptide_repeat_PPR_superfamily_protein	Atha_AT2G17280_1_Phosphoglycerate_mutase_family_protein	Atha_AT3G14580_1_Pentatricopeptide_repeat_PPR_superfamily_protein	Rfil_569434701	HG_11028
	HG_26991	Scer_YNL213C_Protein_of_unknown_function_null_mutant_lacks_mitochondrial_DNA_and_cannot_grow_on_glycerol_the_authentic_non_tagged_protein_is_detected_in_highly_purified_mitochondria_in_high_throughput_studies_Source_SGD_Acc_S000005157_RRG9_SGD	This group of homology does not contain any annotated genome	Ttra_00949T0_00949	Atha_AT2G17525_1_Pentatricopeptide_repeat_PPR_superfamily_protein	Atha_AT5G64460_2_Phosphoglycerate_mutase_family_protein	Atha_AT5G02830_1_Tetratricopeptide_repeat_TPR_like_superfamily_protein	Rfil_569425093	Rfil_569356037
	Ttra_04883T0_04883	HG_30554	HG_27784	Ttra_09417T0_09417	Atha_AT4G26680_1_Tetratricopeptide_repeat_TPR_like_superfamily_protein	Atha_AT1G58280_2_Phosphoglycerate_mutase_family_protein	Atha_AT4G20740_1_Pentatricopeptide_repeat_PPR_like_superfamily_protein	Rfil_5694039785431_Reticulomyxa_filosa	Rfil_569428334
	HG_9458	This group of homology does not contain any annotated genome	Scer_YIL098C_Mitochondrial_matrix_protein_required_for_assembly_or_stability_at_high_temperature_of_the_F1_sector_of_mitochondrial_F1F0_ATP_synthase_null_mutant_temperature_sensitive_growth_on_glycerol_is_suppressed_by_multicopy_expression_of_Odc1p_Source_SGD_Acc_S000001360_FMC1_SGD	HG_34187	Atha_AT3G49730_1_Tetratricopeptide_repeat_TPR_like_superfamily_protein	Ttra_01479T0_01479_phosphoglycerate_mutase_361_aa	Atha_AT3G13160_1_Tetratricopeptide_repeat_TPR_like_superfamily_protein	HG_10623	Rfil_569429441
	Atha_AT3G01500_2_CA1_carbonic_anhydrase_1	HG_21819	HG_13242	Scer_YGL242C_Putative_protein_of_unknown_function_deletion_mutant_is_viable_Source_SGD_Acc_S000003211	Atha_AT1G18900_3_Pentatricopeptide_repeat_PPR_superfamily_protein	HG_15790	Atha_AT5G08310_1_Tetratricopeptide_repeat_TPR_like_superfamily_protein	Rfil_5693910019413_partial_Reticulomyxa_filosa	Rfil_569424287
	Atha_AT5G14740_1_CA2_CA18_BETA_CA2_carbonic_anhydrase_2	This group of homology does not contain any annotated genome	Atha_AT4G33625_1_FUNCTIONS_IN_molecular_function_unknown_INVOLVED_IN_biological_process_unknown_LOCATED_IN_plasma_membrane_vacuole_EXPRESSED_IN_cultured_cell_CONTAINS_InterPro_DOMAIN_s_Golgi_apparatus_membrane_protein_TVP15_InterPro_IPR013714_Has_59_Blast_hits_to_59_proteins_in_18_species_Archae_0_Bacteria_0_Metazoa_0_Fungi_0_Plants_50_Viruses_0_Other_Eukaryotes_9_source_NCBI_BLink	HG_30459	Atha_AT1G07740_1_Tetratricopeptide_repeat_TPR_like_superfamily_protein	Ttra_06249T0_06249	Atha_AT1G61870_1_PPR336_pentatricopeptide_repeat_336	Rfil_569395286_Serine_Threonine_protein_kinase_FIKK_family_Reticulomyxa_filosa	Rfil_569351037
	Atha_AT1G23730_1_ATBCA3_BCA3_beta_carbonic_anhydrase_3	HG_17144	Ttra_03301T0_03301	Rfil_569423003	Atha_AT1G74750_1_Pentatricopeptide_repeat_PPR_superfamily_protein	Ttra_06272T0_06272	Atha_AT4G36680_1_Tetratricopeptide_repeat_TPR_like_superfamily_protein	HG_35729	Rfil_569355073
	Atha_AT1G58180_2_ATBCA6_BCA6_beta_carbonic_anhydrase_6	This group of homology does not contain any annotated genome	HG_59898	HG_21924	Atha_AT5G18475_1_Pentatricopeptide_repeat_PPR_superfamily_protein	HG_39488	Atha_AT5G47360_1_Tetratricopeptide_repeat_TPR_like_superfamily_protein	Rfil_5694006136590_Reticulomyxa_filosa	Rfil_569432192
	Atha_AT1G70410_2_ATBCA4_BCA4_beta_carbonic_anhydrase_4	HG_9644	This group of homology does not contain any annotated genome	Atha_AT5G48480_1_Lactoylglutathione_lyase_glyoxalase_I_family_protein	Atha_AT1G73710_1_Pentatricopeptide_repeat_PPR_superfamily_protein	This group of homology does not contain any annotated genome	Atha_AT1G66345_1_Pentatricopeptide_repeat_PPR_superfamily_protein	Rfil_569300680	Rfil_569360562_TRAP_related_protein_Reticulomyxa_filosa
	Atha_AT4G33580_2_ATBCA5_BCA5_beta_carbonic_anhydrase_5	Atha_AT5G03330_1_Cysteine_proteinases_superfamily_protein	HG_23459	Ttra_04342T0_04342_glyoxalase_bleomycin_resistance_protein_dioxygenase_194_aa	Atha_AT5G65820_1_Pentatricopeptide_repeat_PPR_superfamily_protein	HG_21523	Atha_AT1G77405_1_Pentatricopeptide_repeat_PPR_superfamily_protein	Rfil_569417965_ubiquitin_hydrolase_Reticulomyxa_filosa	Rfil_569364023
	HG_53454	Atha_AT5G04250_1_Cysteine_proteinases_superfamily_protein	Ttra_04255T0_04255_endoglucanase_E_310_aa	HG_39525	Atha_AT4G39620_1_EMB2453_ATPPR5_Tetratricopeptide_repeat_TPR_like_superfamily_protein	This group of homology does not contain any annotated genome	Atha_AT1G11900_1_Tetratricopeptide_repeat_TPR_like_superfamily_protein	HG_73917	Rfil_569425537
	This group of homology does not contain any annotated genome	Atha_AT3G22260_2_Cysteine_proteinases_superfamily_protein	HG_44781	This group of homology does not contain any annotated genome	Atha_AT4G30825_1_Tetratricopeptide_repeat_TPR_like_superfamily_protein	HG_25233	Atha_AT5G10690_1_pentatricopeptide_PPR_repeat_containing_protein_CBS_domain_containing_protein	Scer_YCR013C_Dubious_open_reading_frame_unlikely_to_encode_a_protein_based_on_available_experimental_and_comparative_sequence_data_transcription_of_both_YCR013C_and_the_overlapping_essential_gene_PGK1_is_reduced_in_a_gcr1_null_mutant_Source_SGD_Acc_S000000606	Rfil_569377248
	HG_13265	Atha_AT3G02070_1_Cysteine_proteinases_superfamily_protein	This group of homology does not contain any annotated genome	HG_36234	Atha_AT5G46580_1_pentatricopeptide_PPR_repeat_containing_protein	Rfil_5693923779043_Reticulomyxa_filosa	Atha_AT1G80550_1_Pentatricopeptide_repeat_PPR_superfamily_protein	HG_15605	Rfil_569377249
	Atha_AT3G21175_1_ZML1_TIFY2B_GATA24_ZIM_like_1	Atha_AT2G39320_1_Cysteine_proteinases_superfamily_protein	HG_33056	Rfil_5694044985231_Reticulomyxa_filosa	Atha_AT5G62370_1_Tetratricopeptide_repeat_TPR_like_superfamily_protein	Rfil_5693996016914_partial_Reticulomyxa_filosa	Atha_AT1G71060_1_Tetratricopeptide_repeat_TPR_like_superfamily_protein	Rfil_569384238_LPXTG_motif_cell_wall_anchor_domain_protein_partial_Reticulomyxa_filosa	HG_9948
	Atha_AT4G24470_3_TIFY1_GATA_type_zinc_finger_protein_with_TIFY_domain	Ttra_01755T0_01755_cysteine_type_peptidase_284_aa	This group of homology does not contain any annotated genome	Rfil_569425290	Atha_AT3G09650_1_HCF152_CRM3_Tetratricopeptide_repeat_TPR_like_superfamily_protein	HG_42594	Atha_AT5G36300_1_Tetratricopeptide_repeat_TPR_like_superfamily_protein	HG_10280	Nvec_58980_
	Atha_AT1G51600_1_ZML2_TIFY2A_GATA28_ZIM_LIKE_2	HG_70146	HG_13993	HG_63999	Atha_AT1G79080_1_Pentatricopeptide_repeat_PPR_superfamily_protein	This group of homology does not contain any annotated genome	Atha_AT4G35850_1_Pentatricopeptide_repeat_PPR_superfamily_protein	This group of homology does not contain any annotated genome	Nvec_58979_
	HG_54060	This group of homology does not contain any annotated genome	Scer_YER069W_Protein_that_is_processed_in_the_mitochondrion_to_yield_acetylglutamate_kinase_and_N_acetyl_gamma_glutamyl_phosphate_reductase_which_catalyze_the_2nd_and_3rd_steps_in_arginine_biosynthesis_enzymes_form_a_complex_with_Arg2p_Source_SGD_Acc_S000000871_ARG5_6_SGD	This group of homology does not contain any annotated genome	Atha_AT1G55630_1_Pentatricopeptide_repeat_PPR_superfamily_protein	HG_19802	Atha_AT2G18520_1_Tetratricopeptide_repeat_TPR_like_superfamily_protein	HG_7515	Rfil_569432131
	This group of homology does not contain any annotated genome	HG_15809	HG_11205	HG_25875	Atha_AT4G16390_1_SVR7_pentatricopeptide_PPR_repeat_containing_protein	This group of homology does not contain any annotated genome	Atha_AT4G01570_1_Tetratricopeptide_repeat_TPR_like_superfamily_protein	This group of homology does not contain any annotated genome	HG_36047
	HG_25547	Rfil_569366800	Ttra_04671T0_04671_drug_Metabolite_transporter_superfamily_protein_430_aa	This group of homology does not contain any annotated genome	Atha_AT4G34830_1_MRL1_Pentatricopeptide_repeat_PPR_superfamily_protein	HG_8090	Atha_AT3G61360_1_Tetratricopeptide_repeat_TPR_like_superfamily_protein	HG_7927	Nvec_56739_
	Scer_YBR101C_Hsp70_Ssa1p_nucleotide_exchange_factor_cytosolic_homolog_of_Sil1p_which_is_the_nucleotide_exchange_factor_for_BiP_Kar2p_in_the_endoplasmic_reticulum_Source_SGD_Acc_S000000305_FES1_SGD	Rfil_569378171	HG_42867	HG_25634	Atha_AT3G29290_1_emb2076_Pentatricopeptide_repeat_PPR_superfamily_protein	Ttra_02367T0_02367_vacuolar_iron_transporter_350_aa	Atha_AT1G02420_1_Pentatricopeptide_repeat_PPR_superfamily_protein	Atha_AT4G13400_1_2_oxoglutarate_2OG_and_Fe_II_dependent_oxygenase_superfamily_protein	HG_18575
	Ttra_09034T0_09034	Rfil_569417947	This group of homology does not contain any annotated genome	This group of homology does not contain any annotated genome	Atha_AT3G46610_1_Pentatricopeptide_repeat_PPR_like_superfamily_protein	Rfil_569432619	Atha_AT5G03560_2_Tetratricopeptide_repeat_TPR_like_superfamily_protein	Rfil_569321321	This group of homology does not contain any annotated genome
	HG_25201	HG_64290	HG_39000	HG_25329	Atha_AT3G02650_1_Tetratricopeptide_repeat_TPR_like_superfamily_protein	Rfil_569419597	Atha_AT5G11310_1_Pentatricopeptide_repeat_PPR_superfamily_protein	Rfil_5694061444622_partial_Reticulomyxa_filosa	HG_22397
	Ttra_00794T0_00794_serine_threonine_protein_kinase_2351_aa	This group of homology does not contain any annotated genome	This group of homology does not contain any annotated genome	This group of homology does not contain any annotated genome	Atha_AT1G10910_1_Pentatricopeptide_repeat_PPR_superfamily_protein	Rfil_569426249	Atha_AT2G01390_1_Tetratricopeptide_repeat_TPR_like_superfamily_protein	HG_4624	Nvec_40784_TGF_beta
	HG_44837	HG_15671	HG_33102	HG_15609	Atha_AT4G21880_1_Pentatricopeptide_repeat_PPR_superfamily_protein	Rfil_5694021146076_Reticulomyxa_filosa	Atha_AT1G63320_1_Pentatricopeptide_repeat_PPR_superfamily_protein	Scer_YKL128C_Putative_phosphomutase_contains_a_region_homologous_to_the_active_site_of_phosphomutases_overexpression_suppresses_the_histidine_auxotrophy_of_an_ade3_ade16_ade17_triple_mutant_and_the_temperature_sensitivity_of_a_tps2_mutant_Source_SGD_Acc_S000001611_PMU1_SGD	Nvec_32300_
	Ttra_08073T0_08073	Atha_AT5G62530_1_ALDH12A1_ATP5CDH_P5CDH_aldehyde_dehydrogenase_12A1	This group of homology does not contain any annotated genome	This group of homology does not contain any annotated genome	Atha_AT5G14080_1_Tetratricopeptide_repeat_TPR_like_superfamily_protein	HG_32664	Atha_AT5G61370_1_Pentatricopeptide_repeat_PPR_superfamily_protein	Atha_AT1G09935_1_Phosphoglycerate_mutase_family_protein	HG_21581
	HG_25970	HG_14655	HG_19222	HG_17400	Atha_AT3G22670_1_Pentatricopeptide_repeat_PPR_superfamily_protein	Ttra_01676T0_01676	Atha_AT3G18020_1_Pentatricopeptide_repeat_PPR_superfamily_protein	Atha_AT1G09932_1_Phosphoglycerate_mutase_family_protein	Nvec_10758_
	Atha_AT3G56720_3_unknown_protein_FUNCTIONS_IN_molecular_function_unknown_INVOLVED_IN_biological_process_unknown_LOCATED_IN_cellular_component_unknown_EXPRESSED_IN_24_plant_structures_EXPRESSED_DURING_15_growth_stages	Atha_AT3G23760_1_FUNCTIONS_IN_molecular_function_unknown_INVOLVED_IN_biological_process_unknown_LOCATED_IN_vacuole_EXPRESSED_IN_20_plant_structures_EXPRESSED_DURING_13_growth_stages_BEST_Arabidopsis_thaliana_protein_match_is_transferases_transferring_glycosyl_groups_TAIR_AT4G14100_1_Has_108_Blast_hits_to_104_proteins_in_19_species_Archae_0_Bacteria_0_Metazoa_8_Fungi_0_Plants_90_Viruses_0_Other_Eu…	Atha_AT1G43710_1_emb1075_Pyridoxal_phosphate_PLP_dependent_transferases_superfamily_protein	Atha_AT1G63900_2_DAL1_E3_Ubiquitin_ligase_family_protein	Atha_AT2G17670_1_Tetratricopeptide_repeat_TPR_like_superfamily_protein	HG_17253	Atha_AT5G18950_1_Tetratricopeptide_repeat_TPR_like_superfamily_protein	Atha_AT2G17280_1_Phosphoglycerate_mutase_family_protein	HG_17285
	HG_20373	Atha_AT4G14100_1_transferases_transferring_glycosyl_groups	HG_4520	Atha_AT1G59560_1_ZCF61_DAL2_E3_Ubiquitin_ligase_family_protein	Atha_AT2G38420_1_Pentatricopeptide_repeat_PPR_superfamily_protein	This group of homology does not contain any annotated genome	Atha_AT1G30610_1_EMB88_EMB2279_pentatricopeptide_PPR_repeat_containing_protein	Atha_AT5G64460_2_Phosphoglycerate_mutase_family_protein	Nvec_45052_
	Atha_AT5G51340_1_Tetratricopeptide_repeat_TPR_like_superfamily_protein	HG_17021	Scer_YML123C_High_affinity_inorganic_phosphate_Pi_transporter_and_low_affinity_manganese_transporter_regulated_by_Pho4p_and_Spt7p_mutation_confers_resistance_to_arsenate_exit_from_the_ER_during_maturation_requires_Pho86p_Source_SGD_Acc_S000004592_PHO84_SGD	HG_13575	Atha_AT2G15980_1_Tetratricopeptide_repeat_TPR_like_superfamily_protein	HG_36133	Atha_AT3G17370_1_Pentatricopeptide_repeat_PPR_superfamily_protein	Atha_AT1G58280_2_Phosphoglycerate_mutase_family_protein	HG_12331
	HG_17093	Scer_YOL158C_Endosomal_ferric_enterobactin_transporter_expressed_under_conditions_of_iron_deprivation_member_of_the_major_facilitator_superfamily_expression_is_regulated_by_Rcs1p_and_affected_by_chloroquine_treatment_Source_SGD_Acc_S000005518_ENB1_SGD	Scer_YCR098C_Plasma_membrane_permease_mediates_uptake_of_glycerophosphoinositol_and_glycerophosphocholine_as_sources_of_the_nutrients_inositol_and_phosphate_expression_and_transport_rate_are_regulated_by_phosphate_and_inositol_availability_Source_SGD_Acc_S000000695_GIT1_SGD	Ttra_06636T0_06636_drug_Metabolite_transporter_superfamily_483_aa	Atha_AT3G04130_1_Tetratricopeptide_repeat_TPR_like_superfamily_protein	Ttra_08608T0_08608	Atha_AT5G18390_1_Pentatricopeptide_repeat_PPR_superfamily_protein	Ttra_01479T0_01479_phosphoglycerate_mutase_361_aa	This group of homology does not contain any annotated genome
	Scer_YLR220W_Putative_vacuolar_Fe2_Mn2_transporter_suppresses_respiratory_deficit_of_yfh1_mutants_which_lack_the_ortholog_of_mammalian_frataxin_by_preventing_mitochondrial_iron_accumulation_Source_SGD_Acc_S000004210_CCC1_SGD	Scer_YHL040C_Transporter_member_of_the_ARN_family_of_transporters_that_specifically_recognize_siderophore_iron_chelates_responsible_for_uptake_of_iron_bound_to_ferrirubin_ferrirhodin_and_related_siderophores_Source_SGD_Acc_S000001032_ARN1_SGD	Atha_AT1G76430_1_PHT1_9_phosphate_transporter_1_9	Ttra_06557T0_06557	Atha_AT3G62470_1_Pentatricopeptide_repeat_PPR_superfamily_protein	Rfil_569418712	Atha_AT1G73400_1_Pentatricopeptide_repeat_PPR_superfamily_protein	HG_15790	HG_2684
	Atha_AT2G01770_1_VIT1_ATVIT1_vacuolar_iron_transporter_1	Scer_YHL047C_Transporter_member_of_the_ARN_family_of_transporters_that_specifically_recognize_siderophore_iron_chelates_responsible_for_uptake_of_iron_bound_to_the_siderophore_triacetylfusarinine_C_Source_SGD_Acc_S000001039_ARN2_SGD	Atha_AT5G43340_1_PHT6_PHT1_6_phosphate_transporter_1_6	Ttra_09810T0_09810_drug_Metabolite_transporter_superfamily_523_aa	Atha_AT3G60050_1_Pentatricopeptide_repeat_PPR_superfamily_protein	HG_31989	Atha_AT1G76280_3_Tetratricopeptide_repeat_TPR_like_superfamily_protein	Ttra_06249T0_06249	Nvec_42285_
	Rfil_569310580_protein_of_unknown_function_DUF125_transmembrane_Reticulomyxa_filosa	Scer_YEL065W_Ferrioxamine_B_transporter_member_of_the_ARN_family_of_transporters_that_specifically_recognize_siderophore_iron_chelates_transcription_is_induced_during_iron_deprivation_and_diauxic_shift_potentially_phosphorylated_by_Cdc28p_Source_SGD_Acc_S000000791_SIT1_SGD	Atha_AT2G32830_1_PHT5_PHT1_5_phosphate_transporter_1_5	Ttra_03234T0_03234	Atha_AT5G67570_1_EMB246_DG1_EMB1408_Tetratricopeptide_repeat_TPR_like_superfamily_protein	This group of homology does not contain any annotated genome	Atha_AT5G13770_1_Pentatricopeptide_repeat_PPR_like_superfamily_protein	Ttra_06272T0_06272	Nvec_30907_THAP
	HG_44819	Scer_YCL073C_Proton_glutathione_antiporter_localized_to_the_vacuolar_and_plasma_membranes_imports_glutathione_from_the_vacuole_and_exports_it_through_the_plasma_membrane_has_a_role_in_resistance_to_oxidative_stress_and_modulation_of_the_PKA_pathway_Source_SGD_Acc_S000000575_GEX1_SGD	Atha_AT1G20860_1_PHT1_8_phosphate_transporter_1_8	HG_38932	Atha_AT3G49240_1_emb1796_Pentatricopeptide_repeat_PPR_superfamily_protein	HG_27757	Atha_AT2G30780_1_Tetratricopeptide_repeat_TPR_like_superfamily_protein	HG_39488	Nvec_18495_
	This group of homology does not contain any annotated genome	Scer_YKR106W_Proton_glutathione_antiporter_localized_to_the_vacuolar_and_plasma_membranes_expressed_at_a_very_low_level_almost_identical_to_paralog_Gex1p_potential_role_in_resistance_to_oxidative_stress_and_modulation_of_the_PKA_pathway_Source_SGD_Acc_S000001814_GEX2_SGD	Atha_AT2G38940_1_ATPT2_PHT1_4_phosphate_transporter_1_4	Rfil_569381084_glycoside_hydrolase_family_protein_Reticulomyxa_filosa	Atha_AT1G79490_1_EMB2217_Pentatricopeptide_repeat_PPR_superfamily_protein	This group of homology does not contain any annotated genome	Atha_AT1G19520_1_NFD5_pentatricopeptide_PPR_repeat_containing_protein	This group of homology does not contain any annotated genome	Nvec_23335_PARP
	HG_11702	HG_20132	Atha_AT3G54700_1_PHT1_7_phosphate_transporter_1_7	Rfil_569381083_glycosyl_hydrolase_Reticulomyxa_filosa	Atha_AT1G55890_1_Tetratricopeptide_repeat_TPR_like_superfamily_protein	HG_49108	Atha_AT2G27800_1_Tetratricopeptide_repeat_TPR_like_superfamily_protein	HG_106	Nvec_20412_TUDOR
	This group of homology does not contain any annotated genome	This group of homology does not contain any annotated genome	Atha_AT5G43350_1_ATPT1_PHT1_1_phosphate_transporter_1_1	HG_39507	Atha_AT5G15010_1_Tetratricopeptide_repeat_TPR_like_superfamily_protein	This group of homology does not contain any annotated genome	Atha_AT1G11630_1_Tetratricopeptide_repeat_TPR_like_superfamily_protein	Atha_AT3G24240_1_Leucine_rich_repeat_receptor_like_protein_kinase_family_protein	Nvec_18748_F5_F8_type_C
	HG_11090	HG_14004	Atha_AT5G43360_1_PHT3_ATPT4_PHT1_3_phosphate_transporter_1_3	Ttra_12021T0_12021	Atha_AT5G06400_1_Pentatricopeptide_repeat_PPR_superfamily_protein	HG_30335	Atha_AT2G40240_1_Tetratricopeptide_repeat_TPR_like_superfamily_protein	Atha_AT1G35710_1_Protein_kinase_family_protein_with_leucine_rich_repeat_domain	Nvec_50745_CBM_10
	This group of homology does not contain any annotated genome	Atha_AT1G79690_1_atnudt3_NUDT3_nudix_hydrolase_homolog_3	Atha_AT5G43370_1_APT1_PHT2_PHT1_2_phosphate_transporter_2	HG_12180	Atha_AT1G53330_1_Pentatricopeptide_repeat_PPR_superfamily_protein	This group of homology does not contain any annotated genome	Atha_AT3G25210_1_Tetratricopeptide_repeat_TPR_like_superfamily_protein	Atha_AT4G20140_1_GSO1_Leucine_rich_repeat_transmembrane_protein_kinase	Nvec_13145_Ribosomal_L30
	HG_34310	Ttra_10931T0_10931	Atha_AT4G08878_1_Major_facilitator_superfamily_protein	Atha_AT5G35690_1_CONTAINS_InterPro_DOMAIN_s_WLM_InterPro_IPR013536_PUB_domain_InterPro_IPR018997_PUG_domain_InterPro_IPR006567_BEST_Arabidopsis_thaliana_protein_match_is_zinc_ion_binding_TAIR_AT1G55915_1_Has_30201_Blast_hits_to_17322_proteins_in_780_species_Archae_12_Bacteria_1396_Metazoa_17338_Fungi_3422_Plants_5037_Viruses_0_Other_Eukaryotes_2996_source_NCBI_BLink	Atha_AT3G13150_1_Tetratricopeptide_repeat_TPR_like_superfamily_protein	HG_29120	Atha_AT2G28050_1_Pentatricopeptide_repeat_PPR_superfamily_protein	Atha_AT5G44700_1_EDA23_GSO2_Leucine_rich_repeat_transmembrane_protein_kinase	Nvec_1486_CUB
	This group of homology does not contain any annotated genome	Ttra_04569T0_04569	Atha_AT4G08895_1_inorganic_phosphate_transporter_family_protein	HG_10043	Atha_AT4G38150_1_Pentatricopeptide_repeat_PPR_superfamily_protein	This group of homology does not contain any annotated genome	Atha_AT1G01970_1_Tetratricopeptide_repeat_TPR_like_superfamily_protein	Atha_AT2G33170_1_Leucine_rich_repeat_receptor_like_protein_kinase_family_protein	Nvec_6259_
	HG_21886	Rfil_569432584	Rfil_569420528_carbohydrate_transmembrane_transporter_Reticulomyxa_filosa	Atha_AT1G17200_1_Uncharacterised_protein_family_UPF0497	Atha_AT3G62540_1_Pentatricopeptide_repeat_PPR_superfamily_protein	HG_14623	Atha_AT4G04790_1_Tetratricopeptide_repeat_TPR_like_superfamily_protein	Atha_AT1G17230_1_Leucine_rich_receptor_like_protein_kinase_family_protein	Nvec_43283_
	Atha_AT3G25545_1_unknown_protein_FUNCTIONS_IN_molecular_function_unknown_INVOLVED_IN_biological_process_unknown_LOCATED_IN_cellular_component_unknown_EXPRESSED_IN_23_plant_structures_EXPRESSED_DURING_13_growth_stages_Has_38_Blast_hits_to_38_proteins_in_14_species_Archae_0_Bacteria_0_Metazoa_0_Fungi_0_Plants_38_Viruses_0_Other_Eukaryotes_0_source_NCBI_BLink	HG_42818	HG_13019	Atha_AT4G16442_1_Uncharacterised_protein_family_UPF0497	Atha_AT5G14820_1_Pentatricopeptide_repeat_PPR_superfamily_protein	This group of homology does not contain any annotated genome	Atha_AT3G15200_1_Tetratricopeptide_repeat_TPR_like_superfamily_protein	Atha_AT5G56040_2_Leucine_rich_receptor_like_protein_kinase_family_protein	Nvec_16705_
	HG_16123	This group of homology does not contain any annotated genome	Scer_YKL020C_ER_membrane_protein_involved_in_regulation_of_OLE1_transcription_acts_with_homolog_Mga2p_inactive_ER_form_dimerizes_and_one_subunit_is_then_activated_by_ubiquitin_proteasome_dependent_processing_followed_by_nuclear_targeting_Source_SGD_Acc_S000001503_SPT23_SGD	Atha_AT2G35760_1_Uncharacterised_protein_family_UPF0497	Atha_AT5G27270_1_EMB976_Tetratricopeptide_repeat_TPR_like_superfamily_protein	HG_7575	Atha_AT1G80150_1_Tetratricopeptide_repeat_TPR_like_superfamily_protein	Atha_AT5G63930_1_Leucine_rich_repeat_protein_kinase_family_protein	Nvec_978_
	Scer_YKR062W_TFIIE_small_subunit_involved_in_RNA_polymerase_II_transcription_initiation_Source_SGD_Acc_S000001770_TFA2_SGD	HG_42785	Scer_YIR033W_ER_membrane_protein_involved_in_regulation_of_OLE1_transcription_acts_with_homolog_Spt23p_inactive_ER_form_dimerizes_and_one_subunit_is_then_activated_by_ubiquitin_proteasome_dependent_processing_followed_by_nuclear_targeting_Source_SGD_Acc_S000001472_MGA2_SGD	Atha_AT3G14380_1_Uncharacterised_protein_family_UPF0497	Atha_AT3G06430_1_EMB2750_Tetratricopeptide_repeat_TPR_like_superfamily_protein	This group of homology does not contain any annotated genome	Atha_AT4G14190_1_Pentatricopeptide_repeat_PPR_superfamily_protein	Atha_AT5G49660_1_Leucine_rich_repeat_transmembrane_protein_kinase_family_protein	Nvec_13146_Laminin_G_2
	Atha_AT4G20330_1_Transcription_initiation_factor_TFIIE_beta_subunit	This group of homology does not contain any annotated genome	HG_44745	Atha_AT5G54980_1_Uncharacterised_protein_family_UPF0497	Atha_AT5G46100_1_Pentatricopeptide_repeat_PPR_superfamily_protein	HG_42584	Atha_AT1G71210_1_Pentatricopeptide_repeat_PPR_superfamily_protein	Atha_AT5G61480_1_PXY_Leucine_rich_repeat_protein_kinase_family_protein	Nvec_18714_
	Atha_AT4G21010_1_Transcription_initiation_factor_TFIIE_beta_subunit	HG_6470	Rfil_5693944328531_Reticulomyxa_filosa	Atha_AT4G25830_1_Uncharacterised_protein_family_UPF0497	Atha_AT5G43820_1_Pentatricopeptide_repeat_PPR_superfamily_protein	This group of homology does not contain any annotated genome	Atha_AT3G56030_1_Tetratricopeptide_repeat_TPR_like_superfamily_protein	Atha_AT5G46330_1_FLS2_Leucine_rich_receptor_like_protein_kinase_family_protein	Nvec_49406_Prion_octapep
	Rfil_569439222	Atha_AT5G19980_1_GONST4_golgi_nucleotide_sugar_transporter_4	HG_42849	HG_22871	Atha_AT1G80880_1_Tetratricopeptide_repeat_TPR_like_superfamily_protein	HG_26326	Atha_AT2G15820_1_OTP51_endonucleases	Atha_AT5G48940_1_Leucine_rich_repeat_transmembrane_protein_kinase_family_protein	Nvec_2831_
	HG_45133	Atha_AT1G76340_1_GONST3_golgi_nucleotide_sugar_transporter_3	This group of homology does not contain any annotated genome	Atha_AT1G14620_1_DECOY_decoy	Atha_AT1G16830_1_Pentatricopeptide_repeat_PPR_superfamily_protein	This group of homology does not contain any annotated genome	Atha_AT2G48000_1_Pentatricopeptide_repeat_PPR_superfamily_protein	Atha_AT1G17750_1_PEPR2_AtPEPR2_PEP1_receptor_2	Nvec_15855_BNR
	This group of homology does not contain any annotated genome	Rfil_569431674	HG_10443	HG_19760	Atha_AT3G14580_1_Pentatricopeptide_repeat_PPR_superfamily_protein	HG_25428	Atha_AT1G05600_1_Tetratricopeptide_repeat_TPR_like_superfamily_protein	Atha_AT5G65700_1_BAM1_Leucine_rich_receptor_like_protein_kinase_family_protein	Nvec_18841_
	HG_39005	HG_30485	Atha_AT2G24390_1_AIG2_like_avirulence_induced_gene_family_protein	This group of homology does not contain any annotated genome	Atha_AT5G02830_1_Tetratricopeptide_repeat_TPR_like_superfamily_protein	Ttra_04852T0_04852	Atha_AT5G66631_1_Tetratricopeptide_repeat_TPR_like_superfamily_protein	Atha_AT4G08850_1_Leucine_rich_repeat_receptor_like_protein_kinase_family_protein	Nvec_19621_
	This group of homology does not contain any annotated genome	Ttra_03743T1_03743_antigen_KI_67_948_aa	Atha_AT4G31310_1_AIG2_like_avirulence_induced_gene_family_protein	HG_15694	Atha_AT4G20740_1_Pentatricopeptide_repeat_PPR_like_superfamily_protein	HG_19331	Atha_AT3G48250_1_Pentatricopeptide_repeat_PPR_superfamily_protein	Atha_AT4G26540_1_Leucine_rich_repeat_receptor_like_protein_kinase_family_protein	Nvec_30759_
	HG_39310	Ttra_03743T0_03743_antigen_KI_67_1023_aa	Atha_AT5G39720_1_AIG2L_avirulence_induced_gene_2_like_protein	This group of homology does not contain any annotated genome	Atha_AT3G13160_1_Tetratricopeptide_repeat_TPR_like_superfamily_protein	Ttra_02355T0_02355_tetraspanin_family_protein_298_aa	Atha_AT1G68980_1_Tetratricopeptide_repeat_TPR_like_superfamily_protein	Atha_AT1G34110_1_Leucine_rich_receptor_like_protein_kinase_family_protein	Nvec_2_
	Scer_YDR026C_Protein_of_unknown_function_that_may_interact_with_ribosomes_based_on_co_purification_experiments_Myb_like_DNA_binding_protein_that_may_bind_to_the_Ter_region_of_rDNA_interacts_physically_with_Fob1p_Source_SGD_Acc_S000002433	HG_70264	Atha_AT3G28950_1_AIG2_like_avirulence_induced_gene_family_protein	HG_19350	Atha_AT5G08310_1_Tetratricopeptide_repeat_TPR_like_superfamily_protein	HG_48205	Atha_AT5G14350_1_Pentatricopeptide_repeat_PPR_superfamily_protein	Atha_AT1G72180_1_Leucine_rich_receptor_like_protein_kinase_family_protein	Nvec_29464_
	Scer_YBR049C_RNA_polymerase_I_enhancer_binding_protein_DNA_binding_protein_which_binds_to_genes_transcribed_by_both_RNA_polymerase_I_and_RNA_polymerase_II_required_for_termination_of_RNA_polymerase_I_transcription_Source_SGD_Acc_S000000253_REB1_SGD	This group of homology does not contain any annotated genome	Atha_AT5G39730_1_AIG2_like_avirulence_induced_gene_family_protein	This group of homology does not contain any annotated genome	Atha_AT1G61870_1_PPR336_pentatricopeptide_repeat_336	This group of homology does not contain any annotated genome	Atha_AT1G10270_1_GRP23_glutamine_rich_protein_23	Atha_AT2G41820_1_Leucine_rich_repeat_protein_kinase_family_protein	Nvec_34653_
	HG_32942	HG_15758	Atha_AT3G28930_1_AIG2_AIG2_like_avirulence_induced_gene_family_protein	HG_12500	Atha_AT4G36680_1_Tetratricopeptide_repeat_TPR_like_superfamily_protein	HG_20359	Atha_AT5G60960_1_Pentatricopeptide_repeat_PPR_superfamily_protein	Atha_AT5G25910_1_AtRLP52_RLP52_receptor_like_protein_52	Nvec_10141_
	Scer_YER026C_Phosphatidylserine_synthase_functions_in_phospholipid_biosynthesis_catalyzes_the_reaction_CDP_diaclyglycerol_L_serine_CMP_L_1_phosphatidylserine_transcriptionally_repressed_by_myo_inositol_and_choline_Source_SGD_Acc_S000000828_CHO1_SGD	Rfil_569361779_Tetracycline_resistance_protein_class_A_Reticulomyxa_filosa	Atha_AT3G28940_1_AIG2_like_avirulence_induced_gene_family_protein	Ttra_04606T0_04606	Atha_AT5G47360_1_Tetratricopeptide_repeat_TPR_like_superfamily_protein	This group of homology does not contain any annotated genome	Atha_AT1G26500_1_Pentatricopeptide_repeat_PPR_superfamily_protein	Atha_AT3G47580_1_Leucine_rich_repeat_protein_kinase_family_protein	Nvec_29750_
	Rfil_569421908_CDP_diacylglycerol_serine_O_phosphatidyltransferase_Reticulomyxa_filosa	Rfil_5694123892098_Reticulomyxa_filosa	Rfil_569417677	HG_8791	Atha_AT1G66345_1_Pentatricopeptide_repeat_PPR_superfamily_protein	HG_11004	Atha_AT1G06270_1_Pentatricopeptide_repeat_PPR_superfamily_protein	Atha_AT5G65710_1_HSL2_HAESA_like_2	Nvec_28440_
	Rfil_569440680_CDP_diacylglycerol_serine_O_phosphatidyltransferase_Reticulomyxa_filosa	Rfil_569307913_major_facilitator_superfamily_Reticulomyxa_filosa	HG_26968	Atha_AT5G13940_1_aminopeptidases	Atha_AT1G77405_1_Pentatricopeptide_repeat_PPR_superfamily_protein	This group of homology does not contain any annotated genome	Atha_AT5G15280_1_Pentatricopeptide_repeat_PPR_superfamily_protein	Atha_AT2G26330_1_ER_QRP1_Leucine_rich_receptor_like_protein_kinase_family_protein	Nvec_11149_
	HG_34364	HG_42767	This group of homology does not contain any annotated genome	Atha_AT3G19340_1_Protein_of_unknown_function_DUF3754	Atha_AT1G11900_1_Tetratricopeptide_repeat_TPR_like_superfamily_protein	HG_21598	Atha_AT3G60960_1_Tetratricopeptide_repeat_TPR_like_superfamily_protein	Atha_AT3G49670_1_BAM2_Leucine_rich_receptor_like_protein_kinase_family_protein	Nvec_50803_
	Ttra_02023T0_02023	This group of homology does not contain any annotated genome	HG_27028	Rfil_569420297	Atha_AT5G10690_1_pentatricopeptide_PPR_repeat_containing_protein_CBS_domain_containing_protein	Ttra_06382T0_06382	Atha_AT3G60980_1_Tetratricopeptide_repeat_TPR_like_superfamily_protein	Atha_AT3G56370_1_Leucine_rich_repeat_protein_kinase_family_protein	Nvec_13917_
	HG_25250	HG_6448	This group of homology does not contain any annotated genome	HG_9329	Atha_AT1G80550_1_Pentatricopeptide_repeat_PPR_superfamily_protein	HG_39109	Atha_AT5G28380_1_Tetratricopeptide_repeat_TPR_like_superfamily_protein	Atha_AT1G73080_1_PEPR1_ATPEPR1_PEP1_receptor_1	Nvec_58555_
	This group of homology does not contain any annotated genome	Scer_YGL114W_Putative_protein_of_unknown_function_predicted_member_of_the_oligopeptide_transporter_OPT_family_of_membrane_transporters_Source_SGD_Acc_S000003082	HG_12498	Scer_YMR283C_2_O_ribosyl_phosphate_transferase_modifies_the_initiator_methionine_tRNA_at_position_64_to_distinguish_it_from_elongator_methionine_tRNA_Source_SGD_Acc_S000004896_RIT1_SGD	Atha_AT1G71060_1_Tetratricopeptide_repeat_TPR_like_superfamily_protein	This group of homology does not contain any annotated genome	Atha_AT5G28340_1_Tetratricopeptide_repeat_TPR_like_superfamily_protein	Atha_AT5G62710_1_Leucine_rich_repeat_protein_kinase_family_protein	Nvec_12698_
	HG_23080	Atha_AT1G48370_1_YSL8_YELLOW_STRIPE_like_8	Atha_AT3G10800_1_BZIP28_Basic_leucine_zipper_bZIP_transcription_factor_family_protein	Atha_AT2G40570_1_initiator_tRNA_phosphoribosyl_transferase_family_protein	Atha_AT5G36300_1_Tetratricopeptide_repeat_TPR_like_superfamily_protein	HG_26475	Atha_AT2G01360_1_pentatricopeptide_PPR_repeat_containing_protein	Atha_AT1G12460_1_Leucine_rich_repeat_protein_kinase_family_protein	Nvec_41140_
	This group of homology does not contain any annotated genome	Atha_AT5G24380_1_YSL2_ATYSL2_YELLOW_STRIPE_like_2	Atha_AT2G40950_1_BZIP17_Basic_leucine_zipper_bZIP_transcription_factor_family_protein	Ttra_04496T0_04496_initiator_tRNA_phosphoribosyl_transferase_478_aa	Atha_AT4G35850_1_Pentatricopeptide_repeat_PPR_superfamily_protein	This group of homology does not contain any annotated genome	Atha_AT3G02490_1_Pentatricopeptide_repeat_PPR_superfamily_protein	Atha_AT2G35620_1_FEI2_Leucine_rich_repeat_protein_kinase_family_protein	Nvec_3177_
	HG_34177	Atha_AT4G24120_1_YSL1_ATYSL1_YELLOW_STRIPE_like_1	Atha_AT3G56660_1_BZIP49_basic_region_leucine_zipper_motif_protein_49	Rfil_5694020446106_Reticulomyxa_filosa	Atha_AT2G18520_1_Tetratricopeptide_repeat_TPR_like_superfamily_protein	HG_23458	Atha_AT5G15980_1_Pentatricopeptide_repeat_PPR_superfamily_protein	Atha_AT1G74360_1_Leucine_rich_repeat_protein_kinase_family_protein	Nvec_30528_
	Ttra_08703T0_08703	Atha_AT1G65730_1_YSL7_YELLOW_STRIPE_like_7	Atha_AT1G42990_1_ATBZIP60_BZIP60_basic_region_leucine_zipper_motif_60	HG_17267	Atha_AT4G01570_1_Tetratricopeptide_repeat_TPR_like_superfamily_protein	This group of homology does not contain any annotated genome	Atha_AT3G42560_1_Pentatricopeptide_repeat_PPR_superfamily_protein	Atha_AT3G02130_1_RPK2_TOAD2_CLI1_receptor_like_protein_kinase_2	Nvec_33868_
	HG_7688	Atha_AT3G17650_1_YSL5_PDE321_YELLOW_STRIPE_like_5	HG_38871	Rfil_569423994_NUDIX_hydrolase_Reticulomyxa_filosa	Atha_AT3G61360_1_Tetratricopeptide_repeat_TPR_like_superfamily_protein	HG_47579	Atha_AT4G21170_1_Tetratricopeptide_repeat_TPR_like_superfamily_protein	Atha_AT1G67510_1_Leucine_rich_repeat_protein_kinase_family_protein	Nvec_58066_
	Atha_AT3G17380_1_TRAF_like_family_protein	Atha_AT3G27020_1_YSL6_YELLOW_STRIPE_like_6	Scer_YLR285W_S_adenosylmethionine_dependent_methyltransferase_has_a_role_in_rDNA_silencing_and_in_lifespan_determination_Source_SGD_Acc_S000004275_NNT1_SGD	HG_5997	Atha_AT1G02420_1_Pentatricopeptide_repeat_PPR_superfamily_protein	This group of homology does not contain any annotated genome	Ttra_08885T0_08885	Atha_AT1G68400_1_leucine_rich_repeat_transmembrane_protein_kinase_family_protein	Nvec_38229_
	Atha_AT1G65050_1_TRAF_like_superfamily_protein	Atha_AT5G53550_1_YSL3_ATYSL3_YELLOW_STRIPE_like_3	HG_64149	Atha_AT2G25737_1_Sulfite_exporter_TauE_SafE_family_protein	Atha_AT5G03560_2_Tetratricopeptide_repeat_TPR_like_superfamily_protein	HG_44047	Ttra_11165T0_11165	Atha_AT1G31420_1_FEI1_Leucine_rich_repeat_protein_kinase_family_protein	Nvec_38464_
	Atha_AT3G20370_1_TRAF_like_family_protein	Atha_AT5G41000_1_YSL4_YELLOW_STRIPE_like_4	This group of homology does not contain any annotated genome	Atha_AT2G36630_1_Sulfite_exporter_TauE_SafE_family_protein	Atha_AT5G11310_1_Pentatricopeptide_repeat_PPR_superfamily_protein	This group of homology does not contain any annotated genome	Ttra_05158T0_05158	Atha_AT3G47570_1_Leucine_rich_repeat_protein_kinase_family_protein	Nvec_9108_
	Atha_AT1G69650_1_TRAF_like_family_protein	Atha_AT5G45450_1_Oligopeptide_transporter_OPT_superfamily_protein	HG_19394	Atha_AT1G11540_1_Sulfite_exporter_TauE_SafE_family_protein	Atha_AT2G01390_1_Tetratricopeptide_repeat_TPR_like_superfamily_protein	HG_30684	Ttra_05956T0_05956_auxin_efflux_carrier_339_aa	Atha_AT3G47090_1_Leucine_rich_repeat_protein_kinase_family_protein	Nvec_32157_
	Atha_AT2G32870_1_TRAF_like_family_protein	HG_64118	Scer_YDR158W_Aspartic_beta_semi_aldehyde_dehydrogenase_catalyzes_the_second_step_in_the_common_pathway_for_methionine_and_threonine_biosynthesis_expression_regulated_by_Gcn4p_and_the_general_control_of_amino_acid_synthesis_Source_SGD_Acc_S000002565_HOM2_SGD	Atha_AT1G61740_1_Sulfite_exporter_TauE_SafE_family_protein	Atha_AT1G63320_1_Pentatricopeptide_repeat_PPR_superfamily_protein	This group of homology does not contain any annotated genome	Ttra_08876T0_08876	Atha_AT2G26730_1_Leucine_rich_repeat_protein_kinase_family_protein	Nvec_40044_
	Atha_AT1G69660_1_TRAF_like_family_protein	This group of homology does not contain any annotated genome	HG_11528	Atha_AT4G21250_1_Sulfite_exporter_TauE_SafE_family_protein	Atha_AT5G61370_1_Pentatricopeptide_repeat_PPR_superfamily_protein	HG_25267	Ttra_09883T0_09883	Atha_AT5G07280_1_EMS1_EXS_Leucine_rich_repeat_transmembrane_protein_kinase	Nvec_44737_
	Atha_AT2G32880_1_TRAF_like_family_protein	HG_7364	Scer_YPL231W_Alpha_subunit_of_fatty_acid_synthetase_which_catalyzes_the_synthesis_of_long_chain_saturated_fatty_acids_contains_the_acyl_carrier_protein_domain_and_beta_ketoacyl_reductase_beta_ketoacyl_synthase_and_self_pantetheinylation_activities_Source_SGD_Acc_S000006152_FAS2_SGD	Atha_AT4G21260_1_Sulfite_exporter_TauE_SafE_family_protein	Atha_AT3G18020_1_Pentatricopeptide_repeat_PPR_superfamily_protein	Rfil_569424808	Ttra_03055T0_03055	Atha_AT1G62950_1_leucine_rich_repeat_transmembrane_protein_kinase_family_protein	Nvec_39702_
	Atha_AT3G22080_1_TRAF_like_family_protein	Atha_AT5G46600_1_Aluminium_activated_malate_transporter_family_protein	Scer_YKL182W_Beta_subunit_of_fatty_acid_synthetase_which_catalyzes_the_synthesis_of_long_chain_saturated_fatty_acids_contains_acetyltransacylase_dehydratase_enoyl_reductase_malonyl_transacylase_and_palmitoyl_transacylase_activities_Source_SGD_Acc_S000001665_FAS1_SGD	Ttra_02333T0_02333	Atha_AT5G18950_1_Tetratricopeptide_repeat_TPR_like_superfamily_protein	HG_44798	Ttra_11277T0_11277	Atha_AT2G45340_1_Leucine_rich_repeat_protein_kinase_family_protein	Nvec_16134_
	Atha_AT5G26260_1_TRAF_like_family_protein	Atha_AT5G46610_1_Aluminium_activated_malate_transporter_family_protein	Ttra_11853T0_11853	Rfil_5693941728613_Reticulomyxa_filosa	Atha_AT1G30610_1_EMB88_EMB2279_pentatricopeptide_PPR_repeat_containing_protein	This group of homology does not contain any annotated genome	Ttra_03911T0_03911	Atha_AT3G11080_1_AtRLP35_RLP35_receptor_like_protein_35	Nvec_14843_
	Atha_AT3G28220_1_TRAF_like_family_protein	Atha_AT4G17970_1_ALMT12_ATALMT12_aluminum_activated_malate_transporter_12	HG_10479	Rfil_569365670	Atha_AT3G17370_1_Pentatricopeptide_repeat_PPR_superfamily_protein	HG_12087	Ttra_10107T0_10107	Atha_AT1G73066_1_Leucine_rich_repeat_family_protein	Nvec_8980_Endonuclease_7
	Atha_AT1G65370_1_TRAF_like_family_protein	Atha_AT2G17470_1_Aluminium_activated_malate_transporter_family_protein	Atha_AT4G21790_1_TOM1_ATTOM1_tobamovirus_multiplication_1	Rfil_569381082	Atha_AT5G18390_1_Pentatricopeptide_repeat_PPR_superfamily_protein	Atha_AT2G27460_1_sec23_sec24_transport_family_protein	Rfil_569378553	Atha_AT1G71400_1_AtRLP12_RLP12_receptor_like_protein_12	Nvec_10493_Keratin_B2
	Atha_AT4G00780_1_TRAF_like_family_protein	Atha_AT4G00910_1_Aluminium_activated_malate_transporter_family_protein	Atha_AT2G02180_1_TOM3_tobamovirus_multiplication_protein_3	Rfil_569428958	Atha_AT1G73400_1_Pentatricopeptide_repeat_PPR_superfamily_protein	Ttra_07503T0_07503	Rfil_569378673	Atha_AT4G36180_1_Leucine_rich_receptor_like_protein_kinase_family_protein	Nvec_46681_AT_hook
	Atha_AT4G09770_1_TRAF_like_family_protein	Atha_AT1G25480_1_Aluminium_activated_malate_transporter_family_protein	Atha_AT1G14530_1_THH1_Protein_of_unknown_function_DUF1084	Rfil_5694160000551_partial_Reticulomyxa_filosa	Atha_AT1G76280_3_Tetratricopeptide_repeat_TPR_like_superfamily_protein	HG_21639	Rfil_5694025895903_Reticulomyxa_filosa	Atha_AT2G34930_1_disease_resistance_family_protein_LRR_family_protein	Nvec_11874_
	Atha_AT5G26320_1_TRAF_like_family_protein	Atha_AT3G18440_1_AtALMT9_ALMT9_aluminum_activated_malate_transporter_9	HG_11359	HG_26973	Atha_AT5G13770_1_Pentatricopeptide_repeat_PPR_like_superfamily_protein	This group of homology does not contain any annotated genome	Rfil_5694148271044_partial_Reticulomyxa_filosa	Atha_AT1G28440_1_HSL1_HAESA_like_1	Nvec_47671_
	Atha_AT5G26280_1_TRAF_like_family_protein	Atha_AT1G08430_1_ALMT1_ATALMT1_aluminum_activated_malate_transporter_1	Atha_AT4G16510_1_YbaK_aminoacyl_tRNA_synthetase_associated_domain	This group of homology does not contain any annotated genome	Atha_AT2G30780_1_Tetratricopeptide_repeat_TPR_like_superfamily_protein	HG_42228	HG_9907	Atha_AT1G75640_1_Leucine_rich_receptor_like_protein_kinase_family_protein	Nvec_17551_
	Atha_AT4G09780_1_TRAF_like_family_protein	Atha_AT1G18420_1_Aluminium_activated_malate_transporter_family_protein	Ttra_11513T0_11513_YbaK_prolyl_tRNA_synthetase_associated_domain_containing_protein_421_aa	HG_34210	Atha_AT1G19520_1_NFD5_pentatricopeptide_PPR_repeat_containing_protein	This group of homology does not contain any annotated genome	Atha_AT5G60600_1_GCPE_ISPG_CSB3_CLB4_HDS_4_hydroxy_3_methylbut_2_enyl_diphosphate_synthase	Atha_AT4G28650_1_Leucine_rich_repeat_transmembrane_protein_kinase_family_protein	Nvec_53127_DUF1010
	Atha_AT2G04170_1_TRAF_like_family_protein	Atha_AT3G11680_1_Aluminium_activated_malate_transporter_family_protein	Rfil_569377779	This group of homology does not contain any annotated genome	Atha_AT2G27800_1_Tetratricopeptide_repeat_TPR_like_superfamily_protein	HG_24482	Rfil_569351316_yl_diphosphate_synthase_partial_Reticulomyxa_filosa	Atha_AT2G25790_1_Leucine_rich_receptor_like_protein_kinase_family_protein	Nvec_47756_
	Atha_AT2G04190_1_TRAF_like_family_protein	Atha_AT1G68600_1_Aluminium_activated_malate_transporter_family_protein	Rfil_569382395	HG_22730	Atha_AT1G11630_1_Tetratricopeptide_repeat_TPR_like_superfamily_protein	This group of homology does not contain any annotated genome	HG_20939	Atha_AT1G75820_1_CLV1_FAS3_FLO5_ATCLV1_Leucine_rich_receptor_like_protein_kinase_family_protein	Nvec_19776_
	Atha_AT3G20380_1_TRAF_like_family_protein	Atha_AT1G08440_1_Aluminium_activated_malate_transporter_family_protein	Rfil_569321436	Ttra_07535T0_07535	Atha_AT2G40240_1_Tetratricopeptide_repeat_TPR_like_superfamily_protein	HG_36185	Atha_ATCG00340_1_PSAB_Photosystem_I_PsaA_PsaB_protein	Atha_AT1G08590_1_Leucine_rich_receptor_like_protein_kinase_family_protein	Nvec_10813_
	Atha_AT4G01390_1_TRAF_like_family_protein	Atha_AT2G27240_1_Aluminium_activated_malate_transporter_family_protein	HG_14135	HG_38676	Atha_AT3G25210_1_Tetratricopeptide_repeat_TPR_like_superfamily_protein	This group of homology does not contain any annotated genome	Atha_ATCG00350_1_PSAA_Photosystem_I_PsaA_PsaB_protein	Atha_AT1G34420_1_leucine_rich_repeat_transmembrane_protein_kinase_family_protein	Nvec_55291_DUF1534
	Atha_AT3G46190_1_TRAF_like_family_protein	Atha_AT4G17585_1_Aluminium_activated_malate_transporter_family_protein	This group of homology does not contain any annotated genome	This group of homology does not contain any annotated genome	Atha_AT2G28050_1_Pentatricopeptide_repeat_PPR_superfamily_protein	HG_25344	HG_14947	Atha_AT3G47110_1_Leucine_rich_repeat_protein_kinase_family_protein	Nvec_27798_
	Atha_AT3G20360_1_TRAF_like_family_protein	HG_26868	HG_42949	HG_39210	Atha_AT1G01970_1_Tetratricopeptide_repeat_TPR_like_superfamily_protein	This group of homology does not contain any annotated genome	Atha_AT1G21670_1_LOCATED_IN_cell_wall_plant_type_cell_wall_EXPRESSED_IN_23_plant_structures_EXPRESSED_DURING_14_growth_stages_CONTAINS_InterPro_DOMAIN_s_WD40_like_Beta_Propeller_InterPro_IPR011659_Six_bladed_beta_propeller_TolB_like_InterPro_IPR011042_BEST_Arabidopsis_thaliana_protein_match_is_DPP6_N_terminal_domain_like_protein_TAIR_AT1G21680_1_Has_8461_Blast_hits_to_5060_proteins_in_1257_specie…	Atha_AT5G20480_1_EFR_EF_TU_receptor	Nvec_11576_
	Atha_AT1G58270_1_ZW9_TRAF_like_family_protein	This group of homology does not contain any annotated genome	This group of homology does not contain any annotated genome	This group of homology does not contain any annotated genome	Atha_AT4G04790_1_Tetratricopeptide_repeat_TPR_like_superfamily_protein	HG_7620	Atha_AT4G01870_1_tolB_protein_related	Atha_AT3G28040_1_Leucine_rich_receptor_like_protein_kinase_family_protein	Nvec_50805_
	Atha_AT1G65150_1_TRAF_like_family_protein	HG_43081	HG_7255	HG_73606	Atha_AT3G15200_1_Tetratricopeptide_repeat_TPR_like_superfamily_protein	Atha_AT5G55750_1_hydroxyproline_rich_glycoprotein_family_protein	Atha_AT1G21680_1_DPP6_N_terminal_domain_like_protein	Atha_AT1G09970_2_LRR_XI_23_RLK7_Leucine_rich_receptor_like_protein_kinase_family_protein	Nvec_49949_
	Atha_AT2G15710_1_TRAF_like_family_protein	This group of homology does not contain any annotated genome	Atha_AT4G34150_1_Calcium_dependent_lipid_binding_CaLB_domain_family_protein	This group of homology does not contain any annotated genome	Atha_AT1G80150_1_Tetratricopeptide_repeat_TPR_like_superfamily_protein	HG_14639	HG_45717	Atha_AT4G39400_1_BRI1_CBB2_DWF2_BIN1_ATBRI1_Leucine_rich_receptor_like_protein_kinase_family_protein	Nvec_4129_
	Atha_AT5G26300_1_TRAF_like_family_protein	HG_9076	HG_39428	HG_9603	Atha_AT4G14190_1_Pentatricopeptide_repeat_PPR_superfamily_protein	This group of homology does not contain any annotated genome	This group of homology does not contain any annotated genome	Atha_AT4G28490_1_RLK5_HAE_Leucine_rich_receptor_like_protein_kinase_family_protein	Nvec_57315_
	Atha_AT5G26290_1_TRAF_like_family_protein	Atha_AT5G53390_1_O_acyltransferase_WSD1_like_family_protein	This group of homology does not contain any annotated genome	Scer_YPR060C_Chorismate_mutase_catalyzes_the_conversion_of_chorismate_to_prephenate_to_initiate_the_tyrosine_phenylalanine_specific_branch_of_aromatic_amino_acid_biosynthesis_Source_SGD_Acc_S000006264_ARO7_SGD	Atha_AT1G71210_1_Pentatricopeptide_repeat_PPR_superfamily_protein	HG_21765	HG_25391	Atha_AT1G54470_2_RPP27_RNI_like_superfamily_protein	Nvec_31156_
	HG_6499	Atha_AT5G37300_1_WSD1_O_acyltransferase_WSD1_like_family_protein	HG_34200	Atha_AT1G69370_1_CM3_cm_3_chorismate_mutase_3	Atha_AT3G56030_1_Tetratricopeptide_repeat_TPR_like_superfamily_protein	Atha_AT2G37025_1_TRFL8_TRF_like_8	Ttra_06668T0_06668	Atha_AT1G74170_1_AtRLP13_RLP13_receptor_like_protein_13	Nvec_2861_
	Atha_AT1G22710_1_SUC2_SUT1_ATSUC2_sucrose_proton_symporter_2	Atha_AT5G22490_1_O_acyltransferase_WSD1_like_family_protein	Rfil_569383110	Atha_AT3G29200_1_CM1_ATCM1_chorismate_mutase_1	Atha_AT2G15820_1_OTP51_endonucleases		HG_49135	Atha_AT4G20940_1_Leucine_rich_receptor_like_protein_kinase_family_protein	Nvec_45675_
	Atha_AT5G06170_1_ATSUC9_SUC9_sucrose_proton_symporter_9	Atha_AT5G16350_1_O_acyltransferase_WSD1_like_family_protein	HG_22961	Atha_AT5G10870_1_ATCM2_CM2_chorismate_mutase_2	Atha_AT2G48000_1_Pentatricopeptide_repeat_PPR_superfamily_protein		This group of homology does not contain any annotated genome	Atha_AT5G25930_1_Protein_kinase_family_protein_with_leucine_rich_repeat_domain	Nvec_10501_
	Atha_AT1G09960_1_SUT4_ATSUT4_SUC4_ATSUC4_sucrose_transporter_4	Atha_AT3G49200_1_O_acyltransferase_WSD1_like_family_protein	Scer_YER109C_Transcription_factor_required_for_flocculation_diploid_filamentous_growth_and_haploid_invasive_growth_genome_reference_strain_S288C_and_most_laboratory_strains_have_a_mutation_in_this_gene_Source_SGD_Acc_S000000911_FLO8_SGD	HG_47836	Atha_AT1G05600_1_Tetratricopeptide_repeat_TPR_like_superfamily_protein		HG_19194	Atha_AT1G74190_1_AtRLP15_RLP15_receptor_like_protein_15	Nvec_47971_
	Atha_AT1G71880_1_SUC1_ATSUC1_sucrose_proton_symporter_1	Atha_AT1G72110_1_O_acyltransferase_WSD1_like_family_protein	HG_12116	This group of homology does not contain any annotated genome	Atha_AT5G66631_1_Tetratricopeptide_repeat_TPR_like_superfamily_protein		This group of homology does not contain any annotated genome	Atha_AT5G01890_1_Leucine_rich_receptor_like_protein_kinase_family_protein	Nvec_23134_
	Atha_AT1G66570_1_ATSUC7_SUC7_sucrose_proton_symporter_7	Atha_AT5G53380_1_O_acyltransferase_WSD1_like_family_protein	Scer_YGR203W_Phosphatase_with_sequence_similarity_to_Cdc25p_Arr2p_and_Mih1p_member_of_the_single_domain_rhodanese_homology_superfamily_green_fluorescent_protein_GFP_fusion_protein_localizes_to_both_the_cytoplasm_and_the_nucleus_Source_SGD_Acc_S000003435_YCH1_SGD	HG_13534	Atha_AT3G48250_1_Pentatricopeptide_repeat_PPR_superfamily_protein		HG_39364	Atha_AT5G51350_1_Leucine_rich_repeat_transmembrane_protein_kinase_family_protein	Nvec_26493_
	Atha_AT1G71890_1_SUC5_ATSUC5_Major_facilitator_superfamily_protein	Atha_AT5G12420_1_O_acyltransferase_WSD1_like_family_protein	Scer_YPR200C_Arsenate_reductase_required_for_arsenate_resistance_converts_arsenate_to_arsenite_which_can_then_be_exported_from_cells_by_Arr3p_Source_SGD_Acc_S000006404_ARR2_SGD	This group of homology does not contain any annotated genome	Atha_AT1G68980_1_Tetratricopeptide_repeat_TPR_like_superfamily_protein		This group of homology does not contain any annotated genome	Atha_AT3G51740_1_IMK2_inflorescence_meristem_receptor_like_kinase_2	Nvec_55261_
	Atha_AT2G14670_1_ATSUC8_SUC8_sucrose_proton_symporter_8	Atha_AT3G49210_1_O_acyltransferase_WSD1_like_family_protein	Ttra_04659T0_04659	HG_44786	Atha_AT5G14350_1_Pentatricopeptide_repeat_PPR_superfamily_protein		HG_12736	Atha_AT4G20270_1_BAM3_Leucine_rich_receptor_like_protein_kinase_family_protein	Nvec_48934_
	Atha_AT5G43610_1_ATSUC6_SUC6_sucrose_proton_symporter_6	Atha_AT3G49190_1_O_acyltransferase_WSD1_like_family_protein	Rfil_569382626	This group of homology does not contain any annotated genome	Atha_AT1G10270_1_GRP23_glutamine_rich_protein_23		Scer_YPR167C_3_phosphoadenylsulfate_reductase_reduces_3_phosphoadenylyl_sulfate_to_adenosine_3_5_bisphosphate_and_free_sulfite_using_reduced_thioredoxin_as_cosubstrate_involved_in_sulfate_assimilation_and_methionine_metabolism_Source_SGD_Acc_S000006371_MET16_SGD	Atha_AT1G74180_1_AtRLP14_RLP14_receptor_like_protein_14	Nvec_8898_WSC
	Atha_AT2G02860_1_SUT2_ATSUC3_SUC3_ATSUT2_sucrose_transporter_2	Atha_AT2G38995_1_O_acyltransferase_WSD1_like_family_protein	HG_32599	HG_35672	Atha_AT5G60960_1_Pentatricopeptide_repeat_PPR_superfamily_protein		HG_24439	Atha_AT5G62230_1_ERL1_ERECTA_like_1	Nvec_51391_
	Ttra_02114T0_02114_sucrose_transporter_3_507_aa	Atha_AT2G43255_2_FUNCTIONS_IN_molecular_function_unknown_INVOLVED_IN_biological_process_unknown_LOCATED_IN_cellular_component_unknown_CONTAINS_InterPro_DOMAIN_s_O_acyltransferase_WSD1_C_terminal_InterPro_IPR009721_BEST_Arabidopsis_thaliana_protein_match_is_O_acyltransferase_WSD1_like_family_protein_TAIR_AT2G38995_1_Has_30201_Blast_hits_to_17322_proteins_in_780_species_Archae_12_Bacteria_1396_Meta…	Ttra_10981T0_10981	This group of homology does not contain any annotated genome	Atha_AT1G26500_1_Pentatricopeptide_repeat_PPR_superfamily_protein		This group of homology does not contain any annotated genome	Atha_AT2G01950_1_VH1_BRL2_BRI1_like_2	Nvec_44907_
	Ttra_00182T0_00182_sucrose_transporter_3_560_aa	Rfil_569368241	HG_27792	HG_30928	Atha_AT1G06270_1_Pentatricopeptide_repeat_PPR_superfamily_protein		HG_1000	Atha_AT5G07180_1_ERL2_ERECTA_like_2	Nvec_20647_
	Ttra_08915T0_08915	HG_38771	This group of homology does not contain any annotated genome	This group of homology does not contain any annotated genome	Atha_AT5G15280_1_Pentatricopeptide_repeat_PPR_superfamily_protein		This group of homology does not contain any annotated genome	Atha_AT2G25470_1_AtRLP21_RLP21_receptor_like_protein_21	Nvec_4902_
	Rfil_569409838_solute_carrier_family_45_member_4_Reticulomyxa_filosa	Ttra_06016T0_06016_acyl_CoA_dehydrogenase_domain_containing_protein_779_aa	HG_64008	HG_22935	Atha_AT3G60960_1_Tetratricopeptide_repeat_TPR_like_superfamily_protein		HG_17785	Atha_AT3G05660_1_AtRLP33_RLP33_receptor_like_protein_33	Nvec_3779_
	HG_29047	HG_32978	Ttra_04833T0_04833	This group of homology does not contain any annotated genome	Atha_AT3G60980_1_Tetratricopeptide_repeat_TPR_like_superfamily_protein		Atha_AT5G63420_1_emb2746_RNA_metabolising_metallo_beta_lactamase_family_protein	Atha_AT1G55610_1_BRL1_BRI1_like	Nvec_3453_
	Scer_YLR063W_Putative_S_adenosylmethionine_dependent_methyltransferase_green_fluorescent_protein_GFP_fusion_protein_localizes_to_the_cytoplasm_YLR063W_is_not_an_essential_gene_Source_SGD_Acc_S000004053	This group of homology does not contain any annotated genome	HG_20468	HG_48939	Atha_AT5G28380_1_Tetratricopeptide_repeat_TPR_like_superfamily_protein		HG_9014	Atha_AT2G27060_1_Leucine_rich_repeat_protein_kinase_family_protein	Nvec_7250_
	HG_70515	HG_17221	Atha_AT5G50970_1_transducin_family_protein_WD_40_repeat_family_protein	Rfil_569358722	Atha_AT5G28340_1_Tetratricopeptide_repeat_TPR_like_superfamily_protein		This group of homology does not contain any annotated genome	Atha_AT3G53240_1_AtRLP45_RLP45_receptor_like_protein_45	Nvec_48623_
	Ttra_02572T0_02572	This group of homology does not contain any annotated genome	Atha_AT5G19920_1_Transducin_WD40_repeat_like_superfamily_protein	HG_17349	Atha_AT2G01360_1_pentatricopeptide_PPR_repeat_containing_protein		HG_42793	Atha_AT5G10020_1_Leucine_rich_receptor_like_protein_kinase_family_protein	Nvec_34716_
	HG_64628	HG_11259	HG_12749	Atha_AT1G74640_1_alpha_beta_Hydrolases_superfamily_protein	Atha_AT3G02490_1_Pentatricopeptide_repeat_PPR_superfamily_protein		This group of homology does not contain any annotated genome	Atha_AT1G17250_1_AtRLP3_RLP3_receptor_like_protein_3	Nvec_57771_
	This group of homology does not contain any annotated genome	This group of homology does not contain any annotated genome	Atha_AT3G52570_1_alpha_beta_Hydrolases_superfamily_protein	HG_9025	Atha_AT5G15980_1_Pentatricopeptide_repeat_PPR_superfamily_protein		HG_7894	Atha_AT2G24130_1_Leucine_rich_receptor_like_protein_kinase_family_protein	HG_41856
	HG_9535	HG_42744	Atha_AT4G10030_1_alpha_beta_Hydrolases_superfamily_protein	Scer_YER168C_ATP_CTP_tRNA_specific_tRNA_nucleotidyltransferase_different_forms_targeted_to_the_nucleus_cytosol_and_mitochondrion_are_generated_via_the_use_of_multiple_transcriptional_and_translational_start_sites_Source_SGD_Acc_S000000970_CCA1_SGD	Atha_AT3G42560_1_Pentatricopeptide_repeat_PPR_superfamily_protein		This group of homology does not contain any annotated genome	Atha_AT4G04220_1_AtRLP46_RLP46_receptor_like_protein_46	This group of homology does not contain any annotated genome
	Atha_AT3G25690_1_CHUP1_Hydroxyproline_rich_glycoprotein_family_protein	This group of homology does not contain any annotated genome	HG_15010	Atha_AT1G22660_1_Polynucleotide_adenylyltransferase_family_protein	Atha_AT4G21170_1_Tetratricopeptide_repeat_TPR_like_superfamily_protein		HG_13506	Atha_AT3G19700_1_IKU2_Leucine_rich_repeat_protein_kinase_family_protein	HG_75169
	Atha_AT4G18570_1_Tetratricopeptide_repeat_TPR_like_superfamily_protein	HG_41149	Scer_YJL108C_Pheromone_regulated_protein_proposed_to_be_involved_in_mating_predicted_to_have_5_transmembrane_segments_induced_by_treatment_with_8_methoxypsoralen_and_UVA_irradiation_Source_SGD_Acc_S000003644_PRM10_SGD	Rfil_5694166390252_Reticulomyxa_filosa	Ttra_08885T0_08885		Atha_AT2G13810_1_ALD1_AGD2_like_defense_response_protein_1	Atha_AT1G72300_1_Leucine_rich_receptor_like_protein_kinase_family_protein	Nvec_28060_Peptidase_U57
	Atha_AT1G48280_1_hydroxyproline_rich_glycoprotein_family_protein	This group of homology does not contain any annotated genome	HG_18219	HG_14468	Ttra_11165T0_11165		Atha_AT4G33680_1_AGD2_Pyridoxal_phosphate_PLP_dependent_transferases_superfamily_protein	Atha_AT1G58190_2_RLP9_receptor_like_protein_9	HG_63858
	Atha_AT1G07120_1_FUNCTIONS_IN_molecular_function_unknown_INVOLVED_IN_biological_process_unknown_LOCATED_IN_chloroplast_envelope_EXPRESSED_IN_inflorescence_meristem_petal_leaf_whorl_flower_EXPRESSED_DURING_4_anthesis_petal_differentiation_and_expansion_stage_BEST_Arabidopsis_thaliana_protein_match_is_Tetratricopeptide_repeat_TPR_like_superfamily_protein_TAIR_AT4G18570_1_Has_288_Blast_hits_to_260_p…	HG_27848	Scer_YDL231C_Zinc_finger_protein_containing_five_transmembrane_domains_null_mutant_exhibits_strongly_fragmented_vacuoles_and_sensitivity_to_brefeldin_A_a_drug_which_is_known_to_affect_intracellular_transport_Source_SGD_Acc_S000002390_BRE4_SGD	Ttra_09330T0_09330_flagellar_associated_protein_170_aa	Ttra_05158T0_05158		HG_4528	Atha_AT1G65380_1_CLV2_AtRLP10_Leucine_rich_repeat_LRR_family_protein	Nvec_57398_
	Atha_AT1G52080_1_AR791_actin_binding_protein_family	This group of homology does not contain any annotated genome	Scer_YGL140C_Putative_protein_of_unknown_function_non_essential_gene_contains_multiple_predicted_transmembrane_domains_Source_SGD_Acc_S000003108	Rfil_569377396	Ttra_05956T0_05956_auxin_efflux_carrier_339_aa		Atha_AT2G34620_1_Mitochondrial_transcription_termination_factor_family_protein	Atha_AT3G11010_1_AtRLP34_RLP34_receptor_like_protein_34	HG_1501
	Atha_AT2G36650_1_unknown_protein_Has_35333_Blast_hits_to_34131_proteins_in_2444_species_Archae_798_Bacteria_22429_Metazoa_974_Fungi_991_Plants_531_Viruses_0_Other_Eukaryotes_9610_source_NCBI_BLink	HG_25573	HG_10625	HG_12700	Ttra_08876T0_08876		Atha_AT2G03050_1_EMB93_SOLDAT10_Mitochondrial_transcription_termination_factor_family_protein	Atha_AT1G71390_1_AtRLP11_RLP11_receptor_like_protein_11	Nvec_9274_
	HG_34190	This group of homology does not contain any annotated genome	Atha_AT1G48270_1_GCR1_G_protein_coupled_receptor_1	This group of homology does not contain any annotated genome	Ttra_09883T0_09883		Atha_AT5G55580_1_Mitochondrial_transcription_termination_factor_family_protein	Atha_AT5G06940_1_Leucine_rich_repeat_receptor_like_protein_kinase_family_protein	HG_25460
	This group of homology does not contain any annotated genome	HG_60744	Ttra_02069T0_02069	HG_38809	Ttra_03055T0_03055		Atha_AT2G36000_1_Mitochondrial_transcription_termination_factor_family_protein	Atha_AT3G13380_1_BRL3_BRI1_like_3	This group of homology does not contain any annotated genome
	HG_25319	This group of homology does not contain any annotated genome	Rfil_569364773	This group of homology does not contain any annotated genome	Ttra_11277T0_11277		Atha_AT4G38160_3_pde191_Mitochondrial_transcription_termination_factor_family_protein	Atha_AT4G13820_1_Leucine_rich_repeat_LRR_family_protein	HG_18211
	This group of homology does not contain any annotated genome	HG_64231	Rfil_569434510_cAMP_receptor_like_protein_Reticulomyxa_filosa	HG_42936	Ttra_03911T0_03911		Atha_AT1G78930_1_Mitochondrial_transcription_termination_factor_family_protein	Atha_AT3G05370_1_AtRLP31_RLP31_receptor_like_protein_31	Nvec_18173_
	HG_22502	This group of homology does not contain any annotated genome	HG_42347	This group of homology does not contain any annotated genome	Ttra_10107T0_10107		Atha_AT2G44020_1_Mitochondrial_transcription_termination_factor_family_protein	Atha_AT5G53890_1_PSKR2_AtPSKR2_phytosylfokine_alpha_receptor_2	Ttra_10933T0_10933
	This group of homology does not contain any annotated genome	HG_54511	This group of homology does not contain any annotated genome	HG_45069	Rfil_569378553		Atha_AT2G21710_1_EMB2219_Mitochondrial_transcription_termination_factor_family_protein	Atha_AT2G32680_1_AtRLP23_RLP23_receptor_like_protein_23	HG_13980
	HG_17398	This group of homology does not contain any annotated genome	HG_6623	Ttra_09266T0_09266	Rfil_569378673		Atha_AT1G74120_1_Mitochondrial_transcription_termination_factor_family_protein	Atha_AT2G33050_1_AtRLP26_RLP26_receptor_like_protein_26	Nvec_2010_Ribosomal_L32p
	Atha_AT3G21140_1_Pyridoxamine_5_phosphate_oxidase_family_protein	HG_14153	Atha_AT3G09600_1_Homeodomain_like_superfamily_protein	HG_23490	Rfil_5694025895903_Reticulomyxa_filosa		Atha_AT4G02990_1_Mitochondrial_transcription_termination_factor_family_protein	Atha_AT2G33080_1_AtRLP28_RLP28_receptor_like_protein_28	Scer_YCR003W_Mitochondrial_ribosomal_protein_of_the_large_subunit_Source_SGD_Acc_S000000596_MRPL32_SGD
	Atha_AT1G51560_1_Pyridoxamine_5_phosphate_oxidase_family_protein	Atha_AT4G18930_1_RNA_ligase_cyclic_nucleotide_phosphodiesterase_family_protein	Atha_AT1G01520_1_Homeodomain_like_superfamily_protein	This group of homology does not contain any annotated genome	Rfil_5694148271044_partial_Reticulomyxa_filosa		Atha_AT3G18870_1_Mitochondrial_transcription_termination_factor_family_protein	Atha_AT5G23400_1_Leucine_rich_repeat_LRR_family_protein	HG_13603
	HG_17326	Atha_AT4G18940_1_RNA_ligase_cyclic_nucleotide_phosphodiesterase_family_protein	Atha_AT5G02840_1_LCL1_LHY_CCA1_like_1	HG_15771	HG_11574		Atha_AT5G54180_1_PTAC15_plastid_transcriptionally_active_15	Atha_AT3G28890_1_AtRLP43_RLP43_receptor_like_protein_43	Nvec_15739_
	Ttra_02791T0_02791_dual_specificity_protein_phosphatase_217_aa	Ttra_02666T0_02666_cyclic_phosphodiesterase_190_aa	Atha_AT5G52660_2_Homeodomain_like_superfamily_protein	This group of homology does not contain any annotated genome	Atha_AT5G10860_1_Cystathionine_beta_synthase_CBS_family_protein		Ttra_01160T0_01160_PDE191_437_aa	Atha_AT4G13920_1_AtRLP50_RLP50_receptor_like_protein_50	Nvec_14892_
	HG_47762	Rfil_569436515	Atha_AT4G01280_2_Homeodomain_like_superfamily_protein	HG_20473	Atha_AT1G47271_1_Cystathionine_beta_synthase_CBS_family_protein		HG_7910	Atha_AT3G05650_1_AtRLP32_RLP32_receptor_like_protein_32	HG_10248
	This group of homology does not contain any annotated genome	HG_26981	Atha_AT1G01060_1_LHY_LHY1_Homeodomain_like_superfamily_protein	This group of homology does not contain any annotated genome	HG_50401		This group of homology does not contain any annotated genome	Atha_AT2G15080_1_AtRLP19_RLP19_receptor_like_protein_19	Nvec_26166_Mito_carr
	HG_73924	Rfil_5693904869535_partial_Reticulomyxa_filosa	Atha_AT2G46830_1_CCA1_circadian_clock_associated_1	HG_11569	Ttra_05648T0_05648		HG_12160	Atha_AT1G47890_1_AtRLP7_RLP7_receptor_like_protein_7	Scer_YOR131C_Putative_protein_of_unknown_function_non_essential_gene_overexpression_causes_a_cell_cycle_delay_or_arrest_Source_SGD_Acc_S000005657
	Ttra_07363T0_07363	HG_33033	Atha_AT5G37260_1_RVE2_CIR1_Homeodomain_like_superfamily_protein	This group of homology does not contain any annotated genome	Ttra_02549T0_02549		Atha_AT5G62980_1_FOLB2_Dihydroneopterin_aldolase	Atha_AT1G17240_1_AtRLP2_RLP2_receptor_like_protein_2	Atha_AT2G33255_1_Haloacid_dehalogenase_like_hydrolase_HAD_superfamily_protein
	HG_31903	This group of homology does not contain any annotated genome	Atha_AT1G18330_2_EPR1_RVE7_Homeodomain_like_superfamily_protein	HG_11054	HG_9907		Atha_AT3G11750_1_FOLB1_Dihydroneopterin_aldolase	Atha_AT3G23120_1_AtRLP38_RLP38_receptor_like_protein_38	HG_40958
	This group of homology does not contain any annotated genome	HG_15666	Atha_AT3G10113_1_Homeodomain_like_superfamily_protein	This group of homology does not contain any annotated genome	Atha_AT5G60600_1_GCPE_ISPG_CSB3_CLB4_HDS_4_hydroxy_3_methylbut_2_enyl_diphosphate_synthase		Atha_AT3G21730_1_FOLB3_Dihydroneopterin_aldolase	Atha_AT5G12940_1_Leucine_rich_repeat_LRR_family_protein	This group of homology does not contain any annotated genome
	HG_25501	Atha_AT1G09010_1_glycoside_hydrolase_family_2_protein	Atha_AT5G17300_1_RVE1_Homeodomain_like_superfamily_protein	HG_69769	Rfil_569351316_yl_diphosphate_synthase_partial_Reticulomyxa_filosa		Rfil_569382657_bifunctional_folate_synthesis_protein_Reticulomyxa_filosa	Atha_AT5G27060_1_AtRLP53_RLP53_receptor_like_protein_53	HG_9958
	Scer_YEL019C_SUMO_ligase_and_component_of_the_SMC5_SMC6_complex_this_complex_plays_a_key_role_in_the_removal_of_X_shaped_DNA_structures_that_arise_between_sister_chromatids_during_DNA_replication_and_repair_mutants_are_sensitive_to_methyl_methanesulfonate_and_ncreased_spontaneous_mutation_and_mitotic_recombination_Source_SGD_Acc_S000000745_MMS21_SGD	HG_21553	Rfil_569382072	This group of homology does not contain any annotated genome	HG_10604		Rfil_569403134_2_amino_4_hydroxy_6_hydroxymethyldihydropteridine_pyrophosphokinase_Reticulomyxa_filosa	Atha_AT2G33060_1_AtRLP27_RLP27_receptor_like_protein_27	Nvec_42985_MRJP
	Rfil_5694066234426_Reticulomyxa_filosa	This group of homology does not contain any annotated genome	Rfil_569428333	HG_45010	Rfil_569430028		HG_25563	Atha_AT2G33020_1_AtRLP24_RLP24_receptor_like_protein_24	Ttra_10886T0_10886
	HG_19340	HG_38717	HG_27756	This group of homology does not contain any annotated genome	HG_9587		This group of homology does not contain any annotated genome	Atha_AT3G24900_1_AtRLP39_RLP39_receptor_like_protein_39	Rfil_569376225
	Scer_YGR125W_Putative_protein_of_unknown_function_deletion_mutant_has_decreased_rapamycin_resistance_but_normal_wormannin_resistance_green_fluorescent_protein_GFP_fusion_protein_localizes_to_the_vacuole_Source_SGD_Acc_S000003357	This group of homology does not contain any annotated genome	This group of homology does not contain any annotated genome	HG_31875	Atha_AT2G33840_1_Tyrosyl_tRNA_synthetase_class_Ib_bacterial_mitochondrial		HG_10246	Atha_AT2G02220_1_ATPSKR1_PSKR1_phytosulfokin_receptor_1	HG_26668
	HG_20450	HG_42570	HG_23449	This group of homology does not contain any annotated genome	Atha_AT1G28350_1_Nucleotidylyl_transferase_superfamily_protein		Atha_AT1G73990_1_SPPA_SPPA1_signal_peptide_peptidase	Atha_AT4G13880_1_AtRLP48_RLP48_receptor_like_protein_48	Nvec_56119_DUF1541
	Atha_AT4G35540_1_zinc_ion_binding_transcription_regulators	Ttra_08483T0_08483	Atha_AT5G05310_3_TLC_ATP_ADP_transporter	HG_27748	Ttra_10685T0_10685_tyrosyl_tRNA_synthetase_class_I_aaRS_394_aa		Rfil_569417631_signal_peptide_peptidase_A_Reticulomyxa_filosa	Atha_AT3G25020_1_AtRLP42_RLP42_receptor_like_protein_42	HG_36042
	Ttra_07666T0_07666	HG_35667	HG_64108	Scer_YNL070W_Component_of_the_TOM_translocase_of_outer_membrane_complex_responsible_for_recognition_and_initial_import_steps_for_all_mitochondrially_directed_proteins_promotes_assembly_and_stability_of_the_TOM_complex_Source_SGD_Acc_S000005014_TOM7_SGD	Rfil_5694056934798_Reticulomyxa_filosa		Rfil_569424656_signal_peptide_peptidase_SppA_36K_type_Reticulomyxa_filosa	Atha_AT5G49290_1_ATRLP56_RLP56_receptor_like_protein_56	Nvec_30933_TPR_MLP1_2
	HG_78924	This group of homology does not contain any annotated genome	This group of homology does not contain any annotated genome	HG_47918	Rfil_569376084_tyrosine_tRNA_ligase_Reticulomyxa_filosa		Rfil_569363892_signal_peptide_peptidase_SppA_67K_type_Reticulomyxa_filosa	Atha_AT1G07390_3_AtRLP1_RLP1_receptor_like_protein_1	HG_9015
	This group of homology does not contain any annotated genome	HG_25673	HG_23480	Ttra_03701T0_03701	Rfil_569345491		Rfil_569423326	Atha_AT1G45616_1_AtRLP6_RLP6_receptor_like_protein_6	Nvec_43524_ICL
	HG_78514	This group of homology does not contain any annotated genome	Ttra_12084T0_12084	HG_7559	HG_24444		HG_18245	Atha_AT2G25440_1_AtRLP20_RLP20_receptor_like_protein_20	Scer_YER065C_Isocitrate_lyase_catalyzes_the_formation_of_succinate_and_glyoxylate_from_isocitrate_a_key_reaction_of_the_glyoxylate_cycle_expression_of_ICL1_is_induced_by_growth_on_ethanol_and_repressed_by_growth_on_glucose_Source_SGD_Acc_S000000867_ICL1_SGD
	This group of homology does not contain any annotated genome	HG_25368	HG_14576	Scer_YJR139C_Homoserine_dehydrogenase_L_homoserine_NADP_oxidoreductase_dimeric_enzyme_that_catalyzes_the_third_step_in_the_common_pathway_for_methionine_and_threonine_biosynthesis_enzyme_has_nucleotide_binding_dimerization_and_catalytic_regions_Source_SGD_Acc_S000003900_HOM6_SGD	Scer_YHR151C_Protein_of_unknown_function_mtc6_is_synthetically_sick_with_cdc13_1_Source_SGD_Acc_S000001194_MTC6_SGD		Atha_AT3G09310_1_unknown_protein_CONTAINS_InterPro_DOMAIN_s_Protein_of_unknown_function_DUF37_InterPro_IPR002696_Has_5781_Blast_hits_to_5781_proteins_in_1903_species_Archae_0_Bacteria_3956_Metazoa_2_Fungi_0_Plants_42_Viruses_3_Other_Eukaryotes_1778_source_NCBI_BLink	Atha_AT3G05360_1_AtRLP30_RLP30_receptor_like_protein_30	Scer_YPR006C_2_methylisocitrate_lyase_of_the_mitochondrial_matrix_functions_in_the_methylcitrate_cycle_to_catalyze_the_conversion_of_2_methylisocitrate_to_succinate_and_pyruvate_ICL2_transcription_is_repressed_by_glucose_and_induced_by_ethanol_Source_SGD_Acc_S000006210_ICL2_SGD
	HG_39341	This group of homology does not contain any annotated genome	Ttra_01600T0_01600	Atha_AT4G19710_2_AK_HSDH_II_AK_HSDH_aspartate_kinase_homoserine_dehydrogenase_ii	HG_19163		HG_22641	Atha_AT2G32660_1_AtRLP22_RLP22_receptor_like_protein_22	Atha_AT3G21720_1_ICL_isocitrate_lyase
	This group of homology does not contain any annotated genome	HG_21704	HG_20463	Atha_AT1G31230_1_AK_HSDH_I_AK_HSDH_aspartate_kinase_homoserine_dehydrogenase_i	Atha_AT5G53920_1_ribosomal_protein_L11_methyltransferase_related		This group of homology does not contain any annotated genome	Atha_AT4G13810_1_AtRLP47_RLP47_receptor_like_protein_47	Rfil_569412666_isocitrate_lyase_partial_Reticulomyxa_filosa
	HG_64590	Ttra_07528T0_07528	Scer_YGL247W_Essential_nuclear_envelope_integral_membrane_protein_required_for_nuclear_envelope_morphology_nuclear_pore_complex_localization_nuclear_export_exhibits_synthetic_lethal_genetic_interactions_with_genes_involved_in_lipid_metabolism_Source_SGD_Acc_S000003216_BRR6_SGD	Atha_AT5G21060_2_Glyceraldehyde_3_phosphate_dehydrogenase_like_family_protein	HG_11023		HG_44884	Atha_AT3G20820_1_Leucine_rich_repeat_LRR_family_protein	HG_12841
	This group of homology does not contain any annotated genome	HG_20109	Scer_YHR036W_Essential_nuclear_envelope_integral_membrane_protein_identified_as_a_suppressor_of_a_conditional_mutation_in_the_major_karyopherin_CRM1_homologous_to_and_interacts_with_Brr6p_a_nuclear_envelope_protein_involved_in_nuclear_export_Source_SGD_Acc_S000001078_BRL1_SGD	Rfil_5694144711201_Reticulomyxa_filosa	Rfil_5693996746887_partial_Reticulomyxa_filosa		This group of homology does not contain any annotated genome	Atha_AT1G33590_1_Leucine_rich_repeat_LRR_family_protein	Nvec_36815_
	HG_17900	This group of homology does not contain any annotated genome	HG_63892	HG_50755	Rfil_569426911_viral_A_type_inclusion_protein_Reticulomyxa_filosa		HG_20330	Atha_AT1G74200_1_AtRLP16_RLP16_receptor_like_protein_16	HG_13078
	Atha_AT5G26570_1_PWD_OK1_ATGWD3_catalytics_carbohydrate_kinases_phosphoglucan_water_dikinases	HG_12831	This group of homology does not contain any annotated genome	Atha_AT1G68680_1_unknown_protein_FUNCTIONS_IN_molecular_function_unknown_INVOLVED_IN_biological_process_unknown_LOCATED_IN_chloroplast_EXPRESSED_IN_23_plant_structures_EXPRESSED_DURING_16_growth_stages_Has_20_Blast_hits_to_20_proteins_in_11_species_Archae_0_Bacteria_0_Metazoa_0_Fungi_0_Plants_20_Viruses_0_Other_Eukaryotes_0_source_NCBI_BLink	HG_32145		This group of homology does not contain any annotated genome	Atha_AT3G23110_1_AtRLP37_RLP37_receptor_like_protein_37	Nvec_9197_ITAM
	HG_15497	Atha_AT5G08450_1_CONTAINS_InterPro_DOMAIN_s_Histone_deacetylation_protein_Rxt3_InterPro_IPR013951_Has_34444_Blast_hits_to_20801_proteins_in_1175_species_Archae_64_Bacteria_2390_Metazoa_15568_Fungi_3729_Plants_1886_Viruses_208_Other_Eukaryotes_10599_source_NCBI_BLink	HG_14863	HG_12398	This group of homology does not contain any annotated genome		HG_45659	Atha_AT5G14210_1_Leucine_rich_repeat_protein_kinase_family_protein	Ttra_04307T0_04307_succinyl_diaminopimelate_desuccinylase_479_aa
	Atha_AT5G56080_1_ATNAS2_NAS2_nicotianamine_synthase_2	HG_5594	This group of homology does not contain any annotated genome	This group of homology does not contain any annotated genome	HG_17828		Ttra_03694T0_03694	Atha_AT3G24982_1_ATRLP40_RLP40_receptor_like_protein_40	Ttra_02509T0_02509_succinyl_diaminopimelate_desuccinylase_477_aa
	Atha_AT5G04950_1_NAS1_ATNAS1_nicotianamine_synthase_1	Atha_AT3G57880_1_Calcium_dependent_lipid_binding_CaLB_domain_plant_phosphoribosyltransferase_family_protein	HG_40277	HG_13342	This group of homology does not contain any annotated genome		HG_12591	Atha_AT3G12610_1_DRT100_Leucine_rich_repeat_LRR_family_protein	Rfil_569423068
	Atha_AT1G56430_1_ATNAS4_NAS4_nicotianamine_synthase_4	Atha_AT1G22610_1_C2_calcium_lipid_binding_plant_phosphoribosyltransferase_family_protein	This group of homology does not contain any annotated genome	This group of homology does not contain any annotated genome	HG_14947		Atha_AT1G53000_1_KDSB_Nucleotide_diphospho_sugar_transferases_superfamily_protein	Atha_AT1G33600_1_Leucine_rich_repeat_LRR_family_protein	Rfil_5694060874646_Reticulomyxa_filosa
	Atha_AT1G09240_1_NAS3_ATNAS3_nicotianamine_synthase_3	Atha_AT5G48060_1_C2_calcium_lipid_binding_plant_phosphoribosyltransferase_family_protein	HG_19558	HG_44763	Atha_AT1G21670_1_LOCATED_IN_cell_wall_plant_type_cell_wall_EXPRESSED_IN_23_plant_structures_EXPRESSED_DURING_14_growth_stages_CONTAINS_InterPro_DOMAIN_s_WD40_like_Beta_Propeller_InterPro_IPR011659_Six_bladed_beta_propeller_TolB_like_InterPro_IPR011042_BEST_Arabidopsis_thaliana_protein_match_is_DPP6_N_terminal_domain_like_protein_TAIR_AT1G21680_1_Has_8461_Blast_hits_to_5060_proteins_in_1257_specie…		Ttra_03137T0_03137_3_deoxy_manno_octulosonate_cytidylyltransferase_331_aa	Atha_AT5G40170_1_AtRLP54_RLP54_receptor_like_protein_54	Rfil_569339054_succinyl_diaminopimelate_desuccinylase_partial_Reticulomyxa_filosa
	Atha_AT4G26483_1_nicotianamine_synthases	Atha_AT3G61300_1_C2_calcium_lipid_binding_plant_phosphoribosyltransferase_family_protein	Ttra_11915T0_11915	Ttra_00638T0_00638	Atha_AT4G01870_1_tolB_protein_related		Rfil_569343916_3_deoxy_manno_octulosonate_cytidylyltransferase_Reticulomyxa_filosa	Atha_AT1G33670_1_Leucine_rich_repeat_LRR_family_protein	HG_35554
	HG_22264	Atha_AT1G51570_1_Calcium_dependent_lipid_binding_CaLB_domain_plant_phosphoribosyltransferase_family_protein	HG_41718	HG_83831	Atha_AT1G21680_1_DPP6_N_terminal_domain_like_protein		HG_3003	Atha_AT3G25010_1_AtRLP41_RLP41_receptor_like_protein_41	This group of homology does not contain any annotated genome
	Ttra_03585T0_03585	Atha_AT4G00700_1_C2_calcium_lipid_binding_plant_phosphoribosyltransferase_family_protein	This group of homology does not contain any annotated genome	Ttra_03821T0_03821	HG_13552		This group of homology does not contain any annotated genome	Atha_AT1G33610_1_Leucine_rich_repeat_LRR_family_protein	HG_33079
	HG_17393	Atha_AT5G17980_1_C2_calcium_lipid_binding_plant_phosphoribosyltransferase_family_protein	HG_17129	HG_9881	Ttra_10984T0_10984		HG_35168	Atha_AT4G29240_1_Leucine_rich_repeat_LRR_family_protein	This group of homology does not contain any annotated genome
	This group of homology does not contain any annotated genome	Atha_AT1G04150_1_C2_calcium_lipid_binding_plant_phosphoribosyltransferase_family_protein	Scer_YHR025W_Homoserine_kinase_conserved_protein_required_for_threonine_biosynthesis_expression_is_regulated_by_the_GCN4_mediated_general_amino_acid_control_pathway_Source_SGD_Acc_S000001067_THR1_SGD	Scer_YMR262W_Protein_of_unknown_function_interacts_weakly_with_Knr4p_YMR262W_is_not_an_essential_gene_Source_SGD_Acc_S000004875	Ttra_07156T0_07156		This group of homology does not contain any annotated genome	Atha_AT5G66330_1_Leucine_rich_repeat_LRR_family_protein	HG_8455
	HG_3382	Atha_AT5G06850_1_C2_calcium_lipid_binding_plant_phosphoribosyltransferase_family_protein	HG_13601	Atha_AT3G03500_1_TatD_related_DNase	HG_45717		HG_30742	Atha_AT3G59510_1_Leucine_rich_repeat_LRR_family_protein	Nvec_37502_GRIP
	Scer_YLR342W_Catalytic_subunit_of_1_3_beta_D_glucan_synthase_functionally_redundant_with_alternate_catalytic_subunit_Gsc2p_binds_to_regulatory_subunit_Rho1p_involved_in_cell_wall_synthesis_and_maintenance_localizes_to_sites_of_cell_wall_remodeling_Source_SGD_Acc_S000004334_FKS1_SGD	Atha_AT5G12970_1_Calcium_dependent_lipid_binding_CaLB_domain_plant_phosphoribosyltransferase_family_protein	Atha_AT4G30790_1_INVOLVED_IN_autophagy_EXPRESSED_IN_24_plant_structures_EXPRESSED_DURING_15_growth_stages_CONTAINS_InterPro_DOMAIN_s_Autophagy_related_protein_17_InterPro_IPR007240_Autophagy_related_protein_11_InterPro_IPR019460_Has_8793_Blast_hits_to_6268_proteins_in_570_species_Archae_89_Bacteria_657_Metazoa_4844_Fungi_808_Plants_441_Viruses_15_Other_Eukaryotes_1939_source_NCBI_BLink	Atha_AT5G17570_1_TatD_related_DNase	This group of homology does not contain any annotated genome		This group of homology does not contain any annotated genome	Atha_AT3G24480_1_Leucine_rich_repeat_LRR_family_protein	HG_22374
	Scer_YGR032W_Catalytic_subunit_of_1_3_beta_glucan_synthase_involved_in_formation_of_the_inner_layer_of_the_spore_wall_activity_positively_regulated_by_Rho1p_and_negatively_by_Smk1p_has_similarity_to_an_alternate_catalytic_subunit_Fks1p_Gsc1p_Source_SGD_Acc_S000003264_GSC2_SGD	Atha_AT4G11610_1_C2_calcium_lipid_binding_plant_phosphoribosyltransferase_family_protein	HG_30721	Ttra_08275T0_08275	HG_47444		HG_15605	Atha_AT4G28380_1_Leucine_rich_repeat_LRR_family_protein	This group of homology does not contain any annotated genome
	Scer_YMR306W_Protein_involved_in_spore_wall_assembly_has_similarity_to_1_3_beta_D_glucan_synthase_catalytic_subunits_Fks1p_and_Gsc2p_the_authentic_non_tagged_protein_is_detected_in_highly_purified_mitochondria_in_high_throughput_studies_Source_SGD_Acc_S000004923_FKS3_SGD	Atha_AT4G20080_1_Calcium_dependent_lipid_binding_CaLB_domain_plant_phosphoribosyltransferase_family_protein	This group of homology does not contain any annotated genome	HG_30800	Ttra_02807T0_02807		Rfil_569384238_LPXTG_motif_cell_wall_anchor_domain_protein_partial_Reticulomyxa_filosa	Atha_AT4G39270_1_Leucine_rich_repeat_protein_kinase_family_protein	HG_7395
	Atha_AT2G13680_1_CALS5_GLS2_ATGSL02_callose_synthase_5	Atha_AT1G74720_1_QKY_C2_calcium_lipid_binding_plant_phosphoribosyltransferase_family_protein	HG_33095	Rfil_5694079893904_Reticulomyxa_filosa	HG_12262		HG_10249	Atha_AT1G80080_1_TMM_AtRLP17_Leucine_rich_repeat_LRR_family_protein	Nvec_45252_DIT1_PvcA
	Atha_AT1G06490_1_ATGSL07_gsl07_atgsl7_GSL7_glucan_synthase_like_7	Atha_AT3G03680_1_C2_calcium_lipid_binding_plant_phosphoribosyltransferase_family_protein	This group of homology does not contain any annotated genome	HG_33038	This group of homology does not contain any annotated genome		Atha_AT3G16565_2_alanine_tRNA_ligases_nucleic_acid_binding_ligases_forming_aminoacyl_tRNA_and_related_compounds_nucleotide_binding_ATP_binding	Atha_AT3G23010_1_AtRLP36_RLP36_receptor_like_protein_36	Scer_YDR403W_Sporulation_specific_enzyme_required_for_spore_wall_maturation_involved_in_the_production_of_a_soluble_LL_dityrosine_containing_precursor_of_the_spore_wall_transcripts_accumulate_at_the_time_of_prospore_enclosure_Source_SGD_Acc_S000002811_DIT1_SGD
	Atha_AT1G05570_1_CALS1_GSL06_ATGSL6_ATGSL06_GSL6_callose_synthase_1	Atha_AT5G03435_1_Ca2_dependent_plant_phosphoribosyltransferase_family_protein	HG_30416	This group of homology does not contain any annotated genome	HG_12093		Ttra_07796T0_07796_alanyl_tRNA_synthetase_248_aa	Atha_AT2G15042_1_Leucine_rich_repeat_LRR_family_protein	HG_43939
	Atha_AT5G13000_1_ATGSL12_gsl12_glucan_synthase_like_12	Atha_AT3G61720_1_Ca2_dependent_plant_phosphoribosyltransferase_family_protein	This group of homology does not contain any annotated genome	HG_30293	Atha_AT2G26930_1_ATCDPMEK_PDE277_ISPE_CDPMEK_4_cytidine_5_phospho_2_C_methyl_D_erithritol_kinase		Rfil_569379754	Atha_AT1G68780_1_RNI_like_superfamily_protein	This group of homology does not contain any annotated genome
	Atha_AT4G03550_1_ATGSL05_GSL05_ATGSL5_PMR4_GSL5_glucan_synthase_like_5	Atha_AT5G44760_1_C2_domain_containing_protein	HG_63902	This group of homology does not contain any annotated genome	Rfil_569400984_4_diphosphocytidyl_2C_methyl_D_erythritol_kinase_partial_Reticulomyxa_filosa		Rfil_569339556	Atha_AT4G13340_1_Leucine_rich_repeat_LRR_family_protein	HG_12349
	Atha_AT3G07160_1_ATGSL10_gsl10_CALS9_glucan_synthase_like_10	HG_33069	This group of homology does not contain any annotated genome	HG_43865	Rfil_569400985_4_diphosphocytidyl_2C_methyl_D_erythritol_kinase_Reticulomyxa_filosa		HG_26902	Atha_AT4G18670_1_Leucine_rich_repeat_LRR_family_protein	Ttra_09801T0_09801_extracellular_solute_binding_protein_family_3_430_aa
	Atha_AT2G31960_1_ATGSL03_GSL03_ATGSL3_glucan_synthase_like_3	This group of homology does not contain any annotated genome	HG_19794	Atha_AT5G45520_1_Leucine_rich_repeat_LRR_family_protein	HG_11533		This group of homology does not contain any annotated genome	Atha_AT2G19780_1_Leucine_rich_repeat_LRR_family_protein	HG_10517
	Atha_AT3G59100_1_ATGSL11_gsl11_glucan_synthase_like_11	HG_20122	Scer_YOR340C_RNA_polymerase_I_subunit_A43_Source_SGD_Acc_S000005867_RPA43_SGD	Atha_AT5G45500_1_RNI_like_superfamily_protein	This group of homology does not contain any annotated genome		HG_19315	Atha_AT2G26380_1_Leucine_rich_repeat_LRR_family_protein	Nvec_19255_
	Atha_AT2G36850_1_ATGSL08_GSL8_GSL08_ATGSL8_CHOR_glucan_synthase_like_8	Atha_AT4G10750_1_Phosphoenolpyruvate_carboxylase_family_protein	Ttra_02939T0_02939_DNA_directed_RNA_polymerase_I_subunit_RPA43_329_aa	HG_8717	HG_82902		Atha_AT4G35250_1_NAD_P_binding_Rossmann_fold_superfamily_protein	Atha_AT2G24230_1_Leucine_rich_repeat_protein_kinase_family_protein	Nvec_5061_Cucumo_2B
	Atha_AT3G14570_1_ATGSL04_gsl04_atgsl4_glucan_synthase_like_4	Atha_AT4G24080_1_ALL1_aldolase_like	HG_21648	Atha_AT1G34060_1_Pyridoxal_phosphate_PLP_dependent_transferases_superfamily_protein	This group of homology does not contain any annotated genome		Atha_AT4G35250_1_NAD_P_binding_Rossmann_fold_superfamily_protein	Atha_AT1G13910_1_Leucine_rich_repeat_LRR_family_protein	Nvec_36349_
	Atha_AT4G04970_1_ATGSL1_ATGSL01_GSL01_GSL1_glucan_synthase_like_1	Atha_AT4G24070_1_carbon_carbon_lyases	This group of homology does not contain any annotated genome	Atha_AT1G34040_1_Pyridoxal_phosphate_PLP_dependent_transferases_superfamily_protein	HG_25237		HG_21769	Atha_AT3G56100_1_MRLK_IMK3_meristematic_receptor_like_kinase	HG_30654
	Atha_AT5G36870_1_ATGSL09_gsl09_atgsl9_glucan_synthase_like_9	HG_11523	HG_44730	Atha_AT1G70560_1_WEI8_TAA1_SAV3_tryptophan_aminotransferase_of_Arabidopsis_1	This group of homology does not contain any annotated genome		Rfil_569436663_coagulation_factor_5_8_type_domain_containing_protein_Reticulomyxa_filosa	Atha_AT2G16250_1_Leucine_rich_repeat_protein_kinase_family_protein	Nvec_32251_MFS_1
	Atha_AT3G14780_1_CONTAINS_InterPro_DOMAIN_s_Transposase_Ptta_En_Spm_plant_InterPro_IPR004252_BEST_Arabidopsis_thaliana_protein_match_is_glucan_synthase_like_4_TAIR_AT3G14570_2_Has_315_Blast_hits_to_313_proteins_in_50_species_Archae_2_Bacteria_16_Metazoa_11_Fungi_7_Plants_181_Viruses_2_Other_Eukaryotes_96_source_NCBI_BLink	Scer_YBR106W_Probable_membrane_protein_involved_in_phosphate_transport_pho88_pho86_double_null_mutant_exhibits_enhanced_synthesis_of_repressible_acid_phosphatase_at_high_inorganic_phosphate_concentrations_Source_SGD_Acc_S000000310_PHO88_SGD	This group of homology does not contain any annotated genome	Atha_AT1G23320_1_TAR1_tryptophan_aminotransferase_related_1	HG_12805		HG_18079	Atha_AT2G15300_1_Leucine_rich_repeat_protein_kinase_family_protein	Nvec_16881_
	Atha_AT2G30680_1_BEST_Arabidopsis_thaliana_protein_match_is_glucan_synthase_like_3_TAIR_AT2G31960_2_Has_80_Blast_hits_to_80_proteins_in_12_species_Archae_0_Bacteria_0_Metazoa_0_Fungi_0_Plants_80_Viruses_0_Other_Eukaryotes_0_source_NCBI_BLink	Ttra_02743T0_02743_phosphate_transporter_181_aa	HG_6241	Atha_AT4G24670_1_TAR2_tryptophan_aminotransferase_related_2	Atha_AT4G16600_1_Nucleotide_diphospho_sugar_transferases_superfamily_protein		Scer_YBR282W_Mitochondrial_ribosomal_protein_of_the_large_subunit_Source_SGD_Acc_S000000486_MRPL27_SGD	Atha_AT4G37250_1_Leucine_rich_repeat_protein_kinase_family_protein	Rfil_569429269_major_facilitator_transporter_Reticulomyxa_filosa
	Atha_AT3G32050_1_unknown_protein_BEST_Arabidopsis_thaliana_protein_match_is_unknown_protein_TAIR_AT3G14780_1_Has_22_Blast_hits_to_22_proteins_in_2_species_Archae_0_Bacteria_0_Metazoa_0_Fungi_0_Plants_22_Viruses_0_Other_Eukaryotes_0_source_NCBI_BLink	HG_42534	Scer_YNL316C_Prephenate_dehydratase_catalyzes_the_conversion_of_prephanate_to_phenylpyruvate_which_is_a_step_in_the_phenylalanine_biosynthesis_pathway_Source_SGD_Acc_S000005260_PHA2_SGD	Ttra_07339T0_07339_alliin_lyase_412_aa	Atha_AT2G35710_1_Nucleotide_diphospho_sugar_transferases_superfamily_protein		Atha_AT5G40080_1_Mitochondrial_ribosomal_protein_L27	Atha_AT1G66830_1_Leucine_rich_repeat_protein_kinase_family_protein	HG_6036
	HG_50322	This group of homology does not contain any annotated genome	Atha_AT5G22630_1_ADT5_arogenate_dehydratase_5	HG_15684	Ttra_04739T0_04739_glycosyl_transferase_713_aa		Atha_AT5G39800_1_Mitochondrial_ribosomal_protein_L27	Atha_AT5G61240_2_Leucine_rich_repeat_LRR_family_protein	Nvec_3187_WD40
	Ttra_04867T0_04867	HG_42670	Atha_AT1G08250_1_ADT6_arogenate_dehydratase_6	Atha_AT1G76200_1_unknown_protein_Has_96_Blast_hits_to_96_proteins_in_48_species_Archae_0_Bacteria_0_Metazoa_0_Fungi_47_Plants_38_Viruses_0_Other_Eukaryotes_11_source_NCBI_BLink	HG_7549		Atha_AT4G09012_1_Mitochondrial_ribosomal_protein_L27	Atha_AT2G42800_1_AtRLP29_RLP29_receptor_like_protein_29	Nvec_45193_
	HG_30544	This group of homology does not contain any annotated genome	Atha_AT1G11790_1_ADT1_arogenate_dehydratase_1	Ttra_06743T0_06743	Scer_YDR291W_Putative_RecQ_helicase_belongs_to_the_widely_conserved_RecQ_family_of_proteins_which_are_involved_in_maintaining_genomic_integrity_similar_to_the_human_RecQ4p_implicated_in_Rothmund_Thomson_syndrome_RTS_Source_SGD_Acc_S000002699_HRQ1_SGD		Ttra_05591T0_05591	Atha_AT2G15320_1_Leucine_rich_repeat_LRR_family_protein	Nvec_36637_
	This group of homology does not contain any annotated genome	HG_41003	Atha_AT3G07630_1_ADT2_arogenate_dehydratase_2	HG_17275	Atha_AT5G08110_1_nucleic_acid_binding_ATP_dependent_helicases_ATP_binding_helicases_ATP_dependent_helicases		HG_69734	Atha_AT2G15880_1_Leucine_rich_repeat_LRR_family_protein	Nvec_34347_
	HG_13888	This group of homology does not contain any annotated genome	Atha_AT2G27820_1_PD1_ADT3_prephenate_dehydratase_1	This group of homology does not contain any annotated genome	Ttra_05118T0_05118_DEAD_DEAH_box_family_ATP_dependent_RNA_helicase_1192_aa		This group of homology does not contain any annotated genome	Atha_AT1G49490_1_Leucine_rich_repeat_LRR_family_protein	Nvec_16186_TENA_THI_4
	Atha_AT2G45150_1_CDS4_cytidinediphosphate_diacylglycerol_synthase_4	HG_22925	Atha_AT3G44720_1_ADT4_arogenate_dehydratase_4	HG_45607	Rfil_569424440		HG_12755	Atha_AT1G03440_1_Leucine_rich_repeat_LRR_family_protein	Nvec_55663_Albicidin_res
	Atha_AT3G60620_1_CDS5_cytidinediphosphate_diacylglycerol_synthase_5	Ttra_12343T0_12343	HG_33141	Scer_YFL067W_Protein_of_unknown_function_down_regulated_at_low_calcium_levels_Source_SGD_Acc_S000001827	Rfil_569424439_DEAD_DEAH_box_helicase_Reticulomyxa_filosa		Atha_AT5G45930_1_CHLI2_CHL_I2_CHLI_2_magnesium_chelatase_i2	Atha_AT4G28560_1_RIC7_ROP_interactive_CRIB_motif_containing_protein_7	Nvec_33638_adh_short
	Ttra_05786T0_05786_phosphatidate_cytidylyltransferase_312_aa	Ttra_10313T0_10313	This group of homology does not contain any annotated genome	Scer_YER190C_A_Dubious_open_reading_frame_unlikely_to_encode_a_protein_based_on_available_experimental_and_comparative_sequence_data_completely_overlaps_the_verified_ORF_YRF1_2_YER190W_identified_by_gene_trapping_expression_analysis_and_homology_Source_SGD_Acc_S000028626	HG_9478		Atha_AT4G18480_1_CHLI1_CH42_CH_42_CHL11_CHLI_1_P_loop_containing_nucleoside_triphosphate_hydrolases_superfamily_protein	Atha_AT5G06860_1_PGIP1_ATPGIP1_polygalacturonase_inhibiting_protein_1	Nvec_39734_
	HG_18560	HG_17234	HG_64016	HG_39446	Scer_YIL020C_Phosphoribosyl_5_amino_1_phosphoribosyl_4_imidazolecarboxiamide_isomerase_catalyzes_the_fourth_step_in_histidine_biosynthesis_mutations_cause_histidine_auxotrophy_and_sensitivity_to_Cu_Co_and_Ni_salts_Source_SGD_Acc_S000001282_HIS6_SGD		HG_13635	Atha_AT4G33970_1_Leucine_rich_repeat_LRR_family_protein	Nvec_18224_Maf
	Scer_YOR017W_Protein_with_a_role_in_5_end_processing_of_mitochondrial_RNAs_located_in_the_mitochondrial_membrane_Source_SGD_Acc_S000005543_PET127_SGD	Atha_AT4G28706_4_pfkB_like_carbohydrate_kinase_family_protein	This group of homology does not contain any annotated genome	This group of homology does not contain any annotated genome	Atha_AT2G36230_1_APG10_HISN3_Aldolase_type_TIM_barrel_family_protein		Atha_AT1G15810_1_S15_NS1_RNA_binding_protein	Atha_AT3G17640_1_Leucine_rich_repeat_LRR_family_protein	Nvec_35813_
	Ttra_02111T0_02111	Atha_AT5G43910_2_pfkB_like_carbohydrate_kinase_family_protein	HG_15195	HG_39277	HG_15804		Atha_AT1G80620_1_S15_NS1_RNA_binding_protein	Atha_AT5G67280_1_RLK_receptor_like_kinase	Nvec_7097_
	HG_63210	HG_14458	This group of homology does not contain any annotated genome	This group of homology does not contain any annotated genome	This group of homology does not contain any annotated genome		HG_22880	Atha_AT1G33612_1_Leucine_rich_repeat_LRR_family_protein	Nvec_59648_Albicidin_res
	This group of homology does not contain any annotated genome	Scer_YMR008C_Phospholipase_B_lysophospholipase_involved_in_lipid_metabolism_required_for_deacylation_of_phosphatidylcholine_and_phosphatidylethanolamine_but_not_phosphatidylinositol_Source_SGD_Acc_S000004610_PLB1_SGD	HG_6741	HG_30972	HG_29065		This group of homology does not contain any annotated genome	Atha_AT5G49750_1_Leucine_rich_repeat_LRR_family_protein	Nvec_32919_Albicidin_res
	HG_12767	Scer_YMR006C_Phospholipase_B_lysophospholipase_involved_in_phospholipid_metabolism_displays_transacylase_activity_in_vitro_overproduction_confers_resistance_to_lysophosphatidylcholine_Source_SGD_Acc_S000004608_PLB2_SGD	Atha_AT1G75290_1_NAD_P_binding_Rossmann_fold_superfamily_protein	This group of homology does not contain any annotated genome	This group of homology does not contain any annotated genome		HG_8615	Atha_AT5G67200_1_Leucine_rich_repeat_protein_kinase_family_protein	Nvec_46465_Albicidin_res
	Atha_AT1G18950_1_DDT_domain_superfamily	Scer_YNL012W_Meiosis_specific_prospore_protein_required_for_meiotic_spindle_pole_body_duplication_and_separation_required_to_produce_bending_force_necessary_for_proper_prospore_membrane_assembly_during_sporulation_has_similarity_to_phospholipase_B_Source_SGD_Acc_S000004957_SPO1_SGD	Atha_AT1G75290_1_NAD_P_binding_Rossmann_fold_superfamily_protein	HG_25419	HG_17344		This group of homology does not contain any annotated genome	Atha_AT2G42290_1_Leucine_rich_repeat_protein_kinase_family_protein	Nvec_20924_Albicidin_res
	Atha_AT5G25580_1_BEST_Arabidopsis_thaliana_protein_match_is_DDT_domain_superfamily_TAIR_AT1G18950_1_Has_178_Blast_hits_to_178_proteins_in_75_species_Archae_0_Bacteria_4_Metazoa_51_Fungi_33_Plants_60_Viruses_1_Other_Eukaryotes_29_source_NCBI_BLink	Scer_YOL011W_Phospholipase_B_lysophospholipase_involved_in_phospholipid_metabolism_hydrolyzes_phosphatidylinositol_and_phosphatidylserine_and_displays_transacylase_activity_in_vitro_Source_SGD_Acc_S000005371_PLB3_SGD	Atha_AT1G75280_1_NmrA_like_negative_transcriptional_regulator_family_protein	This group of homology does not contain any annotated genome	Ttra_12258T0_12258		HG_12781	Atha_AT2G31880_1_SOBIR1_EVR_Leucine_rich_repeat_protein_kinase_family_protein	Nvec_16706_
	Ttra_08280T0_08280	HG_31988	Atha_AT1G32100_1_ATPRR1_PRR1_pinoresinol_reductase_1	HG_17972	Rfil_5694120072264_partial_Reticulomyxa_filosa		Atha_AT1G58200_1_MSL3_MSCS_like_3	Atha_AT3G57830_1_Leucine_rich_repeat_protein_kinase_family_protein	Nvec_29138_Albicidin_res
	HG_13711	This group of homology does not contain any annotated genome	Atha_AT1G75300_1_NmrA_like_negative_transcriptional_regulator_family_protein	Atha_AT2G41540_1_GPDHC1_6_phosphogluconate_dehydrogenase_family_protein	Rfil_569376825		Atha_AT5G10490_1_MSL2_MSCS_like_2	Atha_AT5G20690_1_Leucine_rich_repeat_protein_kinase_family_protein	Nvec_20341_Albicidin_res
	Ttra_08886T0_08886	HG_25240	Atha_AT1G19540_1_NmrA_like_negative_transcriptional_regulator_family_protein	Atha_AT3G07690_1_6_phosphogluconate_dehydrogenase_family_protein	Rfil_569370839		HG_10234	Atha_AT4G06744_1_Leucine_rich_repeat_LRR_family_protein	Nvec_55960_
	HG_44963	Ttra_11413T0_11413_ion_transporter_406_aa	Atha_AT4G39230_1_NmrA_like_negative_transcriptional_regulator_family_protein	HG_17426	Rfil_5694048395107_Reticulomyxa_filosa		Atha_AT5G12860_1_DiT1_dicarboxylate_transporter_1	Atha_AT1G60630_1_Leucine_rich_repeat_protein_kinase_family_protein	Nvec_11990_
	This group of homology does not contain any annotated genome	HG_42908	Atha_AT4G34540_1_NmrA_like_negative_transcriptional_regulator_family_protein	This group of homology does not contain any annotated genome	HG_12736		Atha_AT5G64290_1_DCT_DIT2_1_dicarboxylate_transport_2_1	Atha_AT1G25320_1_Leucine_rich_repeat_protein_kinase_family_protein	Nvec_13328_Albicidin_res
	HG_25519	This group of homology does not contain any annotated genome	Atha_AT4G13660_1_ATPRR2_PRR2_pinoresinol_reductase_2	HG_16305	Scer_YPR167C_3_phosphoadenylsulfate_reductase_reduces_3_phosphoadenylyl_sulfate_to_adenosine_3_5_bisphosphate_and_free_sulfite_using_reduced_thioredoxin_as_cosubstrate_involved_in_sulfate_assimilation_and_methionine_metabolism_Source_SGD_Acc_S000006371_MET16_SGD		Atha_AT5G64280_1_DiT2_2_dicarboxylate_transporter_2_2	Atha_AT5G45770_1_AtRLP55_RLP55_receptor_like_protein_55	Nvec_1931_Albicidin_res
	Atha_AT3G16990_1_Haem_oxygenase_like_multi_helical	HG_39490	HG_23475	Scer_YNR018W_Putative_protein_of_unknown_function_non_tagged_protein_is_detected_in_purified_mitochondria_may_interact_with_respiratory_chain_complex_IV_null_mutant_is_viable_and_displays_reduced_frequency_of_mitochondrial_genome_loss_Source_SGD_Acc_S000005301_AIM38_SGD	HG_16054		HG_21567	Atha_AT1G72460_1_Leucine_rich_repeat_protein_kinase_family_protein	Nvec_52220_
	HG_25245	This group of homology does not contain any annotated genome	Atha_AT1G53760_1_unknown_protein_FUNCTIONS_IN_molecular_function_unknown_INVOLVED_IN_biological_process_unknown_LOCATED_IN_mitochondrion_plasma_membrane_plastid_membrane_EXPRESSED_IN_25_plant_structures_EXPRESSED_DURING_13_growth_stages_CONTAINS_InterPro_DOMAIN_s_Protein_of_unknown_function_DUF2343_InterPro_IPR018786_Has_171_Blast_hits_to_171_proteins_in_90_species_Archae_0_Bacteria_0_Metazoa_0_F…	HG_15730	Atha_AT2G03390_1_uvrB_uvrC_motif_containing_protein		This group of homology does not contain any annotated genome	Atha_AT3G08680_1_Leucine_rich_repeat_protein_kinase_family_protein	Nvec_48257_
	This group of homology does not contain any annotated genome	HG_41039	HG_64116	Atha_AT1G75460_1_ATP_dependent_protease_La_LON_domain_protein	HG_1572		HG_20582	Atha_AT1G64210_1_Leucine_rich_repeat_protein_kinase_family_protein	Nvec_32194_
	HG_17357	This group of homology does not contain any annotated genome	This group of homology does not contain any annotated genome	Atha_AT1G19740_1_ATP_dependent_protease_La_LON_domain_protein	Rfil_569307075		Atha_AT4G29540_2_bacterial_transferase_hexapeptide_repeat_containing_protein	Atha_AT3G24660_1_TMKL1_transmembrane_kinase_like_1	Nvec_44722_
	Scer_YLR087C_Protein_required_for_fermentation_at_low_temperature_the_authentic_non_tagged_protein_is_detected_in_highly_purified_mitochondria_in_high_throughput_studies_Source_SGD_Acc_S000004077_CSF1_SGD	HG_43071	HG_11800	HG_38789	Rfil_569337927		Ttra_06026T0_06026_acyl_Acyl_carrier_protein_UDP_N_acetylglucosa_mineO_acyltransferase_238_aa	Atha_AT1G13230_1_Leucine_rich_repeat_LRR_family_protein	Nvec_1480_
	Rfil_569383249	Rfil_5693946718485_Reticulomyxa_filosa	This group of homology does not contain any annotated genome	This group of homology does not contain any annotated genome	Rfil_569380881		HG_25341	Atha_AT3G42880_1_Leucine_rich_repeat_protein_kinase_family_protein	Nvec_50563_
	HG_25299	HG_27907	HG_44748	HG_64267	Rfil_569359940		Ttra_10678T1_10678_A682L_protein_529_aa	Atha_AT5G21090_1_Leucine_rich_repeat_LRR_family_protein	Nvec_51574_
	This group of homology does not contain any annotated genome	This group of homology does not contain any annotated genome	Ttra_05780T0_05780_methanol_dehydrogenase_regulatory_protein_357_aa	This group of homology does not contain any annotated genome	Rfil_5694086863633_partial_Reticulomyxa_filosa		Ttra_10678T2_10678_A682L_protein_523_aa	Atha_AT1G12040_1_LRX1_leucine_rich_repeat_extensin_1	Nvec_54789_Chitin_synth_1
	HG_23772	HG_30985	HG_42883	HG_44827	Rfil_569356531		Ttra_10678T0_10678_A682L_protein_613_aa	Atha_AT2G23300_1_Leucine_rich_repeat_protein_kinase_family_protein	Nvec_49369_
	Scer_YDR231C_Mitochondrial_inner_membrane_protein_required_for_proteolytic_processing_of_Cox2p_and_its_assembly_into_cytochrome_c_oxidase_Source_SGD_Acc_S000002639_COX20_SGD	This group of homology does not contain any annotated genome	This group of homology does not contain any annotated genome	Scer_YIL111W_Subunit_Vb_of_cytochrome_c_oxidase_which_is_the_terminal_member_of_the_mitochondrial_inner_membrane_electron_transport_chain_predominantly_expressed_during_anaerobic_growth_while_its_isoform_Va_Cox5Ap_is_expressed_during_aerobic_growth_Source_SGD_Acc_S000001373_COX5B_SGD	Rfil_5694086853632_Reticulomyxa_filosa		HG_9746	Atha_AT1G50610_1_Leucine_rich_repeat_protein_kinase_family_protein	Nvec_4694_
	Ttra_09690T0_09690	HG_29770	HG_42811	Scer_YNL052W_Subunit_Va_of_cytochrome_c_oxidase_which_is_the_terminal_member_of_the_mitochondrial_inner_membrane_electron_transport_chain_predominantly_expressed_during_aerobic_growth_while_its_isoform_Vb_Cox5Bp_is_expressed_during_anaerobic_growth_Source_SGD_Acc_S000004997_COX5A_SGD	Rfil_569369631		Atha_AT5G08630_1_DDT_domain_containing_protein	Atha_AT3G02880_1_Leucine_rich_repeat_protein_kinase_family_protein	Nvec_53588_
	HG_15748	Rfil_569309077	This group of homology does not contain any annotated genome	HG_44658	Rfil_569306990		Ttra_12022T0_12022	Atha_AT5G16590_1_LRR1_Leucine_rich_repeat_protein_kinase_family_protein	Nvec_2423_
	Scer_YMR155W_Putative_protein_of_unknown_function_identified_as_interacting_with_Hsp82p_in_a_high_throughput_two_hybrid_screen_Source_SGD_Acc_S000004764	Rfil_5694165180317_Reticulomyxa_filosa	HG_34208	This group of homology does not contain any annotated genome	Rfil_569340900		HG_15949	Atha_AT5G58300_1_Leucine_rich_repeat_protein_kinase_family_protein	Nvec_17708_
	Scer_YDL054C_Protein_with_similarity_to_mammalian_monocarboxylate_permeases_which_are_involved_in_transport_of_monocarboxylic_acids_across_the_plasma_membrane_mutant_is_not_deficient_in_monocarboxylate_transport_Source_SGD_Acc_S000002212_MCH1_SGD	Rfil_5694154770766_Reticulomyxa_filosa	Atha_AT4G29660_1_EMB2752_embryo_defective_2752	HG_13068	Rfil_569315334		Scer_YBR168W_Peroxisomal_integral_membrane_protein_involved_in_negative_regulation_of_peroxisome_size_partially_functionally_redundant_with_Pex31p_genetic_interactions_suggest_action_at_a_step_downstream_of_steps_mediated_by_Pex28p_and_Pex29p_Source_SGD_Acc_S000000372_PEX32_SGD	Atha_AT5G13290_2_SOL2_CRN_Protein_kinase_superfamily_protein	Nvec_381_
	Ttra_09338T0_09338	Rfil_569419522	HG_30921	This group of homology does not contain any annotated genome	Rfil_569316713		HG_16929	Atha_AT4G34220_1_Leucine_rich_repeat_protein_kinase_family_protein	Nvec_5875_
	HG_54647	HG_25632	This group of homology does not contain any annotated genome	HG_44794	Rfil_569325611		Atha_AT2G07771_2_Cytochrome_C_assembly_protein	Atha_AT5G05160_1_Leucine_rich_repeat_protein_kinase_family_protein	Nvec_50479_
	This group of homology does not contain any annotated genome	Ttra_09848T0_09848	HG_63933	This group of homology does not contain any annotated genome	Rfil_569349198		Atha_AT2G07681_1_Cytochrome_C_assembly_protein	Atha_AT5G24100_1_Leucine_rich_repeat_protein_kinase_family_protein	Nvec_48950_
	HG_47944	HG_25463	Ttra_02305T0_02305	HG_5770	Rfil_569304398		Atha_AT2G07773_1_unknown_protein_BEST_Arabidopsis_thaliana_protein_match_is_unknown_protein_TAIR_ATMG00910_1_Has_35333_Blast_hits_to_34131_proteins_in_2444_species_Archae_798_Bacteria_22429_Metazoa_974_Fungi_991_Plants_531_Viruses_0_Other_Eukaryotes_9610_source_NCBI_BLink	Atha_AT5G39390_1_Leucine_rich_repeat_protein_kinase_family_protein	Nvec_5828_
	Ttra_01177T0_01177	Ttra_08904T0_08904	HG_21679	Atha_AT5G12080_1_MSL10_ATMSL10_mechanosensitive_channel_of_small_conductance_like_10	Rfil_569329883		Atha_ATMG00910_1_ORF215A_hypothetical_protein	Atha_AT5G48380_1_BIR1_BAK1_interacting_receptor_like_kinase_1	HG_19791
	HG_13063	HG_19230	Atha_AT1G28320_1_DEG15_protease_related	Atha_AT1G53470_1_MSL4_mechanosensitive_channel_of_small_conductance_like_4	Rfil_569316705		Atha_ATMG00590_1_ORF313_Cytochrome_b_b6_protein	Atha_AT3G50230_1_Leucine_rich_repeat_protein_kinase_family_protein	Nvec_13287_Cu2_monoox_C
	Scer_YGL084C_Plasma_membrane_protein_involved_in_remodeling_GPI_anchors_member_of_the_MBOAT_family_of_putative_membrane_bound_O_acyltransferases_proposed_to_be_involved_in_glycerol_transport_Source_SGD_Acc_S000003052_GUP1_SGD	Rfil_569366356	HG_26351	Atha_AT2G17010_1_Mechanosensitive_ion_channel_family_protein	Rfil_569427317		Atha_ATMG00890_1_ORF106D_hypothetical_protein	Atha_AT1G69990_1_Leucine_rich_repeat_protein_kinase_family_protein	HG_13998
	Scer_YPL189W_Probable_membrane_protein_with_a_possible_role_in_proton_symport_of_glycerol_member_of_the_MBOAT_family_of_putative_membrane_bound_O_acyltransferases_Gup1p_homolog_Source_SGD_Acc_S000006110_GUP2_SGD	Rfil_569431209	This group of homology does not contain any annotated genome	Atha_AT5G19520_1_MSL9_ATMSL9_mechanosensitive_channel_of_small_conductance_like_9	Rfil_569315622		HG_12074	Atha_AT4G22730_1_Leucine_rich_repeat_protein_kinase_family_protein	Nvec_13694_
	Atha_AT1G57600_1_MBOAT_membrane_bound_O_acyl_transferase_family_protein	HG_19061	HG_21574	Atha_AT2G17000_1_Mechanosensitive_ion_channel_family_protein	Rfil_569316708		Atha_AT5G15390_1_tRNA_rRNA_methyltransferase_SpoU_family_protein	Atha_AT1G63430_2_Leucine_rich_repeat_protein_kinase_family_protein	Nvec_57982
	Rfil_569371476_glycerol_H_symporter_partial_Reticulomyxa_filosa	Rfil_5694062294586_partial_Reticulomyxa_filosa	Ttra_10883T0_10883	Atha_AT3G14810_1_MSL5_mechanosensitive_channel_of_small_conductance_like_5	Rfil_569311664		Ttra_04656T0_04656_RRNA_methylase_254_aa	Atha_AT5G61570_1_Protein_kinase_superfamily_protein	HG_64200
	HG_34459	HG_11500	HG_12839	Atha_AT1G78610_1_MSL6_mechanosensitive_channel_of_small_conductance_like_6	Rfil_569360066		HG_25646	Atha_AT2G01210_1_Leucine_rich_repeat_protein_kinase_family_protein	Nvec_29151_PDH
	Ttra_01598T0_01598	Atha_AT1G15740_1_Leucine_rich_repeat_family_protein	Atha_AT5G17660_1_tRNA_guanine_N_7_methyltransferase	Atha_AT1G49260_1_FUNCTIONS_IN_molecular_function_unknown_INVOLVED_IN_biological_process_unknown_LOCATED_IN_endomembrane_system_EXPRESSED_IN_22_plant_structures_EXPRESSED_DURING_14_growth_stages_BEST_Arabidopsis_thaliana_protein_match_is_mechanosensitive_channel_of_small_conductance_like_5_TAIR_AT3G14810_1_Has_140_Blast_hits_to_140_proteins_in_14_species_Archae_0_Bacteria_0_Metazoa_0_Fungi_0_Plant…	Rfil_569381792		This group of homology does not contain any annotated genome	Atha_AT5G45800_1_MEE62_Leucine_rich_repeat_protein_kinase_family_protein	HG_47785
	HG_40105	Atha_AT4G23840_1_Leucine_rich_repeat_LRR_family_protein	Ttra_00288T0_00288_tRNA_guanine_N_7_methyltransferase_228_aa	Ttra_01245T0_01245	Rfil_569306989		HG_5223	Atha_AT4G23740_1_Leucine_rich_repeat_protein_kinase_family_protein	Nvec_13692_
	Atha_AT2G13770_1_CONTAINS_InterPro_DOMAIN_s_Putative_harbinger_transposase_derived_nuclease_InterPro_IPR006912_Has_451_Blast_hits_to_352_proteins_in_33_species_Archae_0_Bacteria_0_Metazoa_28_Fungi_8_Plants_388_Viruses_0_Other_Eukaryotes_27_source_NCBI_BLink	Ttra_02645T0_02645	HG_16326	HG_34254	Rfil_569335111		Ttra_00267T0_00267	Atha_AT1G48480_1_RKL1_receptor_like_kinase_1	HG_44768
	HG_25586	HG_42752	This group of homology does not contain any annotated genome	This group of homology does not contain any annotated genome	Rfil_569432779		Ttra_02272T0_02272	Atha_AT5G43020_1_Leucine_rich_repeat_protein_kinase_family_protein	Nvec_37233_Ins_allergen_rp
	Ttra_09727T0_09727	This group of homology does not contain any annotated genome	HG_11275	HG_64144	Rfil_5693980577418_Reticulomyxa_filosa		Rfil_5693934078816_partial_Reticulomyxa_filosa	Atha_AT2G36570_1_Leucine_rich_repeat_protein_kinase_family_protein	HG_9349
	HG_30352	HG_43053	Atha_AT1G16240_1_SYP51_ATSYP51_syntaxin_of_plants_51	Rfil_5694053064943_Reticulomyxa_filosa	Rfil_569433678		HG_14636	Atha_AT3G17840_1_RLK902_receptor_like_kinase_902	This group of homology does not contain any annotated genome
	Rfil_569416865_2_nitropropane_dioxygenase_Reticulomyxa_filosa	Ttra_00582T0_00582	Atha_AT1G79590_1_SYP52_ATSYP52_syntaxin_of_plants_52	HG_17188	Rfil_5694123292123_Reticulomyxa_filosa		Rfil_5693940742_methyltransferase_Reticulomyxa_filosa	Atha_AT2G02780_1_Leucine_rich_repeat_protein_kinase_family_protein	HG_71093
	Rfil_569416864_2_nitropropane_dioxygenase_Reticulomyxa_filosa	HG_2238	Atha_AT1G16230_1_Target_SNARE_coiled_coil_domain_protein	Rfil_569344935	Rfil_569323144		HG_30922	Atha_AT5G51560_1_Leucine_rich_repeat_protein_kinase_family_protein	This group of homology does not contain any annotated genome
	HG_39113	Ttra_11451T0_11451	Atha_AT1G16225_1_Target_SNARE_coiled_coil_domain_protein	HG_38817	Rfil_569321599		This group of homology does not contain any annotated genome	Atha_AT3G25670_1_Leucine_rich_repeat_LRR_family_protein	HG_24234
	This group of homology does not contain any annotated genome	HG_26871	Ttra_03522T0_03522_Qc_SNARE_protein_249_aa	This group of homology does not contain any annotated genome	Rfil_569371336		HG_11850	Atha_AT3G49750_1_AtRLP44_RLP44_receptor_like_protein_44	Nvec_2665_
	HG_45000	This group of homology does not contain any annotated genome	Ttra_02304T0_02304_syntaxin_8_243_aa	HG_44704	Rfil_569330045		This group of homology does not contain any annotated genome	Atha_AT5G53320_1_Leucine_rich_repeat_protein_kinase_family_protein	HG_18483
	This group of homology does not contain any annotated genome	HG_9710	HG_12155	This group of homology does not contain any annotated genome	Rfil_569330075		HG_13136	Atha_AT3G19320_1_Leucine_rich_repeat_LRR_family_protein	Nvec_11095_
	HG_7775	Ttra_07718T0_07718	Scer_YBR239C_Transcriptional_regulator_of_nonfermentable_carbon_utilization_GFP_fusion_protein_localizes_to_cytoplasm_nucleus_null_mutation_affects_periodicity_of_transcriptional_and_metabolic_oscillation_plays_role_in_restricting_Ty1_transposition_Source_SGD_Acc_S000000443_ERT1_SGD	HG_42775	Rfil_569341220		Atha_AT4G04614_1_unknown_protein_Has_35333_Blast_hits_to_34131_proteins_in_2444_species_Archae_798_Bacteria_22429_Metazoa_974_Fungi_991_Plants_531_Viruses_0_Other_Eukaryotes_9610_source_NCBI_BLink	Atha_AT1G49750_1_Leucine_rich_repeat_LRR_family_protein	HG_17121
	Rfil_569365077	HG_62922	Scer_YJL103C_Putative_zinc_cluster_protein_of_unknown_function_proposed_to_be_involved_in_the_regulation_of_energy_metabolism_based_on_patterns_of_expression_and_sequence_analysis_Source_SGD_Acc_S000003639_GSM1_SGD	This group of homology does not contain any annotated genome	Rfil_569330076		Rfil_569427649	Atha_AT5G25550_1_Leucine_rich_repeat_LRR_family_protein	Nvec_1044_Metallophos
	Rfil_569410615_RhoGAP_domain_containing_protein_partial_Reticulomyxa_filosa	This group of homology does not contain any annotated genome	HG_34157	HG_39118	Rfil_569437535		HG_10816	Atha_AT4G03010_1_RNI_like_superfamily_protein	Atha_AT3G09960_1_Calcineurin_like_metallo_phosphoesterase_superfamily_protein
	Rfil_569413384_RhoGAP_domain_containing_protein_partial_Reticulomyxa_filosa	HG_30283	Ttra_06688T0_06688	This group of homology does not contain any annotated genome	Rfil_569313099		Scer_YDR332W_Putative_RNA_helicase_of_the_DEAH_D_box_family_null_mutant_displays_increased_levels_of_spontaneous_Rad52p_foci_green_fluorescent_protein_GFP_fusion_protein_localizes_to_the_mitochondrion_Source_SGD_Acc_S000002740_IRC3_SGD	Atha_AT3G12145_1_FLR1_FLOR1_Leucine_rich_repeat_LRR_family_protein	Atha_AT3G09970_1_Calcineurin_like_metallo_phosphoesterase_superfamily_protein
	Rfil_569401367_RhoGAP_domain_containing_protein_partial_Reticulomyxa_filosa	Atha_AT5G26940_1_Polynucleotidyl_transferase_ribonuclease_H_like_superfamily_protein	Rfil_569436642	HG_70423	Rfil_569322108		Ttra_01370T0_01370_DEAD_DEAH_box_helicase_domain_containing_protein_640_aa	Atha_AT5G06870_1_PGIP2_ATPGIP2_polygalacturonase_inhibiting_protein_2	HG_11802
	Rfil_569422274_RhoGAP_domain_containing_protein_partial_Reticulomyxa_filosa	HG_19284	HG_32325	This group of homology does not contain any annotated genome	Rfil_569332818		HG_45368	Atha_AT1G28340_1_AtRLP4_RLP4_receptor_like_protein_4	Scer_YPL214C_Bifunctional_enzyme_with_thiamine_phosphate_pyrophosphorylase_and_4_methyl_5_beta_hydroxyethylthiazole_kinase_activities_required_for_thiamine_biosynthesis_GFP_fusion_protein_localizes_to_the_cytoplasm_in_a_punctate_pattern_Source_SGD_Acc_S000006135_THI6_SGD
	Rfil_569379005_RhoGAP_domain_containing_protein_Reticulomyxa_filosa	Ttra_08504T0_08504	This group of homology does not contain any annotated genome	HG_16490	Rfil_569377048		Ttra_00870T0_00870_alpha_beta_hydrolase_fold_363_aa	Atha_AT5G58150_1_Leucine_rich_repeat_protein_kinase_family_protein	Atha_AT3G24030_1_hydroxyethylthiazole_kinase_family_protein
	Rfil_569437614	Ttra_09516T0_09516	HG_33036	This group of homology does not contain any annotated genome	Rfil_569332649		Rfil_569368268_hydrolase_Reticulomyxa_filosa	Atha_AT3G22800_1_Leucine_rich_repeat_LRR_family_protein	HG_44886
	Rfil_569365666_rac_GTPase_activating_protein_Reticulomyxa_filosa	HG_7590	This group of homology does not contain any annotated genome	HG_48960	Rfil_569426358		HG_10250	Atha_AT1G27190_1_Leucine_rich_repeat_protein_kinase_family_protein	Nvec_4008_Fer4
	Rfil_569417440	Atha_AT1G54570_1_Esterase_lipase_thioesterase_family_protein	HG_14138	Rfil_569422445	Rfil_5693980587419_Reticulomyxa_filosa		Rfil_569390539_heat_shock_protein_HslVU_ATPase_subunit_HslU_partial_Reticulomyxa_filosa	Atha_AT2G33030_1_AtRLP25_RLP25_receptor_like_protein_25	HG_28523
	Rfil_569354895	Atha_AT5G41120_1_Esterase_lipase_thioesterase_family_protein	Atha_AT5G04830_1_Nuclear_transport_factor_2_NTF2_family_protein	HG_20104	Rfil_569300189		Rfil_569391942_ATP_dependent_protease_ATP_binding_subunit_partial_Reticulomyxa_filosa	Atha_AT3G28450_1_Leucine_rich_repeat_protein_kinase_family_protein	Nvec_47082_
	Rfil_569348767	Atha_AT3G02030_1_transferases_transferring_acyl_groups_other_than_amino_acyl_groups_acyltransferases	HG_30547	Ttra_04127T0_04127	Rfil_569314273		Rfil_569375349_heat_shock_protein_HslVU_ATPase_subunit_HslU_partial_Reticulomyxa_filosa	Atha_AT4G31250_1_Leucine_rich_repeat_protein_kinase_family_protein	Nvec_16295_AraC_E_bind
	Rfil_569374333	Atha_AT5G41130_2_Esterase_lipase_thioesterase_family_protein	Ttra_02016T0_02016	HG_44758	Rfil_569338106		Rfil_569393788_heat_shock_protein_HslVU_ATPase_subunit_HslU_partial_Reticulomyxa_filosa	Atha_AT3G43740_2_Leucine_rich_repeat_LRR_family_protein	HG_25337
	Rfil_569402757_rac_GTPase_activating_protein_partial_Reticulomyxa_filosa	Atha_AT3G26840_1_Esterase_lipase_thioesterase_family_protein	HG_27026	This group of homology does not contain any annotated genome	Rfil_569430895		Rfil_569349548_heat_shock_protein_HslVU_ATPase_subunit_HslU_partial_Reticulomyxa_filosa	Atha_AT4G18760_1_AtRLP51_RLP51_receptor_like_protein_51	Nvec_52127_Rick_17kDa_Anti
	Rfil_5694057834760_partial_Reticulomyxa_filosa	Atha_AT3G26820_1_Esterase_lipase_thioesterase_family_protein	Scer_YOL009C_Mitochondrial_outer_membrane_protein_required_for_transmission_of_mitochondria_to_daughter_cells_component_of_the_ERMES_complex_that_links_the_ER_to_mitochondria_may_influence_import_and_assembly_of_outer_membrane_beta_barrel_proteins_Source_SGD_Acc_S000005369_MDM12_SGD	HG_30762	Rfil_569355859		HG_7924	Atha_AT1G14390_1_Leucine_rich_repeat_protein_kinase_family_protein	Nvec_52038_
	Rfil_569367643	HG_60975	HG_9316	This group of homology does not contain any annotated genome	Rfil_569337925		This group of homology does not contain any annotated genome	Atha_AT1G62440_1_LRX2_leucine_rich_repeat_extensin_2	Rfil_569428458
	Rfil_569397606_GTPase_activating_protein_partial_Reticulomyxa_filosa	This group of homology does not contain any annotated genome	Scer_YML064C_GTP_binding_protein_of_the_ras_superfamily_involved_in_termination_of_M_phase_controls_actomyosin_and_septin_dynamics_during_cytokinesis_Source_SGD_Acc_S000004529_TEM1_SGD	HG_18988	Rfil_569383914		HG_20498	Atha_AT1G10850_1_Leucine_rich_repeat_protein_kinase_family_protein	HG_22866
	Rfil_569420755_RhoGAP_domain_containing_protein_Reticulomyxa_filosa	HG_21835	Rfil_569371992_Reticulomyxa_filosa	Ttra_08973T0_08973	Rfil_569362253		Atha_AT1G53120_1_RNA_binding_S4_domain_containing_protein	Atha_AT3G19020_1_Leucine_rich_repeat_LRR_family_protein	Nvec_9929_MTS
	Rfil_569384852	This group of homology does not contain any annotated genome	Rfil_569380018_Reticulomyxa_filosa	HG_8552	Rfil_5693884479968_Reticulomyxa_filosa		HG_46566	Atha_AT5G65830_1_ATRLP57_RLP57_receptor_like_protein_57	HG_14978
	Rfil_569355874	HG_19330	Rfil_569340793	Atha_AT1G69800_2_Cystathionine_beta_synthase_CBS_protein	Rfil_569360623		This group of homology does not contain any annotated genome	Atha_AT4G16162_1_Leucine_rich_repeat_LRR_family_protein	Nvec_42782_
	Rfil_569365076	This group of homology does not contain any annotated genome	Rfil_569371983_ras_family_small_GTPase_partial_Reticulomyxa_filosa	Atha_AT3G48530_1_KING1_SNF1_related_protein_kinase_regulatory_subunit_gamma_1	Rfil_569371633		HG_3901	Atha_AT3G03770_1_Leucine_rich_repeat_protein_kinase_family_protein	HG_24352
	Rfil_5694008656506_partial_Reticulomyxa_filosa	HG_7568	Rfil_569395920_small_GTPase_Reticulomyxa_filosa	Ttra_02230T0_02230	Rfil_569383979		Atha_AT4G16110_1_ARR2_RR2_response_regulator_2	Atha_AT5G41180_1_leucine_rich_repeat_transmembrane_protein_kinase_family_protein	Nvec_32538_
	Rfil_569424477	Atha_AT1G03260_1_SNARE_associated_Golgi_protein_family	Rfil_569355259_Reticulomyxa_filosa	HG_14504	Rfil_569301046		Atha_AT3G16857_2_ARR1_RR1_response_regulator_1	Atha_AT5G07620_1_Protein_kinase_superfamily_protein	HG_20045
	HG_12798	Atha_AT1G22850_1_SNARE_associated_Golgi_protein_family	Rfil_569350176	Ttra_09122T0_09122	Rfil_569337926		Atha_AT1G67710_1_ARR11_response_regulator_11	Atha_AT2G07040_1_ATPRK2A_PRK2A_Leucine_rich_repeat_protein_kinase_family_protein	This group of homology does not contain any annotated genome
	Atha_AT5G43630_1_TZP_zinc_knuckle_CCHC_type_family_protein	Atha_AT5G19070_1_SNARE_associated_Golgi_protein_family	Rfil_569436253	HG_48942	Rfil_569359019		Atha_AT4G31920_1_ARR10_RR10_response_regulator_10	Atha_AT5G35390_1_Leucine_rich_repeat_protein_kinase_family_protein	HG_12326
	HG_34149	Ttra_11354T0_11354_SNARE_associated_Golgi_protein_225_aa	Rfil_569381831	Ttra_03470T0_03470	Rfil_569311782		Atha_AT2G25180_1_ARR12_RR12_response_regulator_12	Atha_AT5G41680_1_Protein_kinase_superfamily_protein	Nvec_56545_Exonuc_X_T
	This group of homology does not contain any annotated genome	Rfil_569382346	Rfil_569352704_ras_family_small_GTPase_partial_Reticulomyxa_filosa	HG_3273	Rfil_569304169_viral_A_type_inclusion_protein_partial_Reticulomyxa_filosa		Atha_AT2G01760_1_ARR14_RR14_response_regulator_14	Atha_AT3G20190_1_Leucine_rich_repeat_protein_kinase_family_protein	Nvec_49723_
	HG_18983	HG_13127	Rfil_569355255_ras_family_small_GTPase_Reticulomyxa_filosa	Ttra_04138T0_04138	Rfil_5693955678197_partial_Reticulomyxa_filosa		Atha_AT5G59570_1_Homeodomain_like_superfamily_protein	Atha_AT1G25570_1_Di_glucose_binding_protein_with_Leucine_rich_repeat_domain	Nvec_45523_
	Ttra_01472T0_01472_phytoene_desaturase_1459_aa	This group of homology does not contain any annotated genome	Rfil_569357811_GTP_binding_protein_SPG1_Reticulomyxa_filosa	HG_11590	Rfil_569311778		Atha_AT3G46640_3_PCL1_Homeodomain_like_superfamily_protein	Atha_AT1G34290_1_AtRLP5_RLP5_receptor_like_protein_5	Nvec_50886_Nop10p
	HG_64585	HG_42957	Rfil_569364360_GTP_binding_protein_SPG1_Reticulomyxa_filosa	Scer_YGR017W_Putative_protein_of_unknown_function_green_fluorescent_protein_GFP_fusion_protein_localizes_to_both_the_nucleus_and_the_cytoplasm_Source_SGD_Acc_S000003249	Rfil_569339508		Atha_AT5G05090_1_Homeodomain_like_superfamily_protein	Atha_AT1G47885_1_Ribonuclease_inhibitor	Nvec_50683_Nop10p
	This group of homology does not contain any annotated genome	This group of homology does not contain any annotated genome	Rfil_569370009	Atha_AT2G46580_1_Pyridoxamine_5_phosphate_oxidase_family_protein	Rfil_569325976		Atha_AT2G40970_1_MYBC1_Homeodomain_like_superfamily_protein	Ttra_09965T0_09965	Nvec_15216_Exonuc_X_T
	HG_16572	HG_30962	HG_19274	HG_44771	Rfil_569325979		Atha_AT3G10760_1_Homeodomain_like_superfamily_protein	Ttra_03492T0_03492_leucine_Rich_Repeat_family_protein_1311_aa	Nvec_21765_Exonuc_X_T
	Atha_AT5G61450_1_P_loop_containing_nucleoside_triphosphate_hydrolases_superfamily_protein	Ttra_12431T0_12431	This group of homology does not contain any annotated genome	This group of homology does not contain any annotated genome	Rfil_569335643		Atha_AT5G58080_1_ARR18_RR18_response_regulator_18	Ttra_09718T0_09718_Hcr2_0A_1382_aa	Nvec_58913
	HG_28549	HG_22528	HG_11544	HG_41103	Rfil_569436739		Atha_AT5G44190_1_GLK2_ATGLK2_GPRI2_GOLDEN2_like_2	Ttra_10822T0_10822_Hcr2_0B_1411_aa	Nvec_49722_
	This group of homology does not contain any annotated genome	Ttra_03843T0_03843	Rfil_569359743	This group of homology does not contain any annotated genome	Rfil_569383913		Atha_AT5G07210_1_ARR21_RR21_response_regulator_21	Ttra_03769T0_03769	Nvec_16115_
	HG_25668	HG_8531	Rfil_569363925_CorA_family_magnesium_ion_transporter_Reticulomyxa_filosa	HG_63997	Rfil_569322748		Atha_AT2G20570_2_GPRI1_GBF_s_pro_rich_region_interacting_factor_1	Ttra_06463T0_06463_TKL_protein_kinase_1297_aa	Nvec_47548_
	Scer_YBR153W_Diaminohydroxyphoshoribosylaminopyrimidine_deaminase_catalyzes_the_second_step_of_the_riboflavin_biosynthesis_pathway_Source_SGD_Acc_S000000357_RIB7_SGD	Scer_YFL028C_Part_of_evolutionarily_conserved_CCR4_NOT_regulatory_complex_contains_single_ABC_type_ATPase_domain_but_no_transmembrane_domain_interacts_with_several_subunits_of_Mediator_Source_SGD_Acc_S000001866_CAF16_SGD	Rfil_569413670_putative_magnesium_transporter_CorA_like_protein_partial_Reticulomyxa_filosa	This group of homology does not contain any annotated genome	Rfil_569371375		Atha_AT2G27070_1_ARR13_RR13_response_regulator_13	Ttra_11273T0_11273_TKL_LRRK_protein_kinase_1463_aa	Nvec_22721_
	HG_22787	Atha_AT5G44110_1_ATPOP1_ATNAP2_POP1_P_loop_containing_nucleoside_triphosphate_hydrolases_superfamily_protein	Rfil_5694084873717_Reticulomyxa_filosa	HG_27633	Rfil_569430896		Atha_AT3G62670_1_ARR20_MEE41_RR20_response_regulator_20	Ttra_09719T0_09719	HG_44699
	This group of homology does not contain any annotated genome	Atha_AT1G03905_1_P_loop_containing_nucleoside_triphosphate_hydrolases_superfamily_protein	Rfil_569440017_magnesium_and_cobalt_transport_protein_CorA_partial_Reticulomyxa_filosa	This group of homology does not contain any annotated genome	Rfil_569337223		Atha_AT4G18020_1_APRR2_PRR2_CheY_like_two_component_responsive_regulator_family_protein	Ttra_00556T0_00556	Nvec_17338_LRR_2
	HG_8757	Atha_AT5G02270_2_NAP9_non_intrinsic_ABC_protein_9	Rfil_569376562_Magnesium_transport_protein_corA_Reticulomyxa_filosa	HG_17913	Rfil_569379751		Atha_AT5G49240_1_APRR4_PRR4_pseudo_response_regulator_4	Ttra_07893T0_07893_cyst_wall_protein_1_457_aa	HG_35208
	Atha_AT1G76800_1_Vacuolar_iron_transporter_VIT_family_protein	Ttra_09854T0_09854_CCR4_Not_complex_subunit_Caf16_343_aa	Rfil_569353587	Atha_AT1G06750_2_P_loop_containing_nucleoside_triphosphate_hydrolases_superfamily_protein	Rfil_569383866_exonuclease_SbcC_partial_Reticulomyxa_filosa		Atha_AT1G49190_2_RR19_response_regulator_19	Ttra_12078T0_12078	This group of homology does not contain any annotated genome
	Atha_AT1G21140_1_Vacuolar_iron_transporter_VIT_family_protein	HG_38674	Rfil_569331949_Magnesium_transport_protein_corA_partial_Reticulomyxa_filosa	Atha_AT2G30630_2_P_loop_containing_nucleoside_triphosphate_hydrolases_superfamily_protein	Rfil_569337222		Atha_AT1G68210_1_APRR6_PRR6_pseudo_response_regulator_6	Ttra_09522T0_09522_leucine_rich_repeat_protein_221_aa	HG_4690
	Atha_AT3G43630_1_Vacuolar_iron_transporter_VIT_family_protein	This group of homology does not contain any annotated genome	Rfil_569309359	Atha_AT1G04280_1_P_loop_containing_nucleoside_triphosphate_hydrolases_superfamily_protein	Rfil_569311783		Atha_AT4G00760_1_APRR8_PRR8_pseudo_response_regulator_8	Ttra_10500T0_10500	Nvec_49457_
	Atha_AT3G25190_1_Vacuolar_iron_transporter_VIT_family_protein	HG_9956	Rfil_569317942	HG_14148	Rfil_569325679		Atha_AT5G62120_1_ARR23_RR23_response_regulator_23	Ttra_00881T0_00881_ATP_binding_protein_serine_threonine_kinase_295_aa	Nvec_19262_Laminin_EGF
	Atha_AT3G43660_1_Vacuolar_iron_transporter_VIT_family_protein	Atha_AT1G02260_1_Divalent_ion_symporter	Rfil_5694051504995_partial_Reticulomyxa_filosa	Scer_YNL011C_Putative_protein_of_unknown_function_YNL011C_is_not_an_essential_gene_Source_SGD_Acc_S000004956	Rfil_569314352		HG_13654	Ttra_04674T0_04674	Nvec_48283_ABC_3
	HG_24137	HG_30808	Rfil_5694037265508_partial_Reticulomyxa_filosa	Atha_AT2G34090_2_MEE18_maternal_effect_embryo_arrest_18	Rfil_569325287		Atha_AT5G62790_2_DXR_1_deoxy_D_xylulose_5_phosphate_reductoisomerase	Rfil_5694055024866_Reticulomyxa_filosa	Nvec_21157_Laminin_EGF
	This group of homology does not contain any annotated genome	This group of homology does not contain any annotated genome	HG_44725	HG_13501	Rfil_569337169_Transverse_filament_protein_of_the_synaptonemal_complexis_partial_Reticulomyxa_filosa			Rfil_569370598	Nvec_33107_
	HG_13947	HG_12347	Rfil_5693984907276_partial_Reticulomyxa_filosa	This group of homology does not contain any annotated genome	Rfil_5694014206319_Reticulomyxa_filosa			Rfil_5694106082835_partial_Reticulomyxa_filosa	Nvec_31615_GCC2_GCC3
	This group of homology does not contain any annotated genome	Ttra_02670T0_02670	Rfil_5694071134242_Reticulomyxa_filosa	HG_11098	Rfil_569307894			Rfil_569438471	Nvec_49900_GETHR
	HG_15602	HG_12106	HG_42691	Ttra_00243T0_00243_protein_tyrosine_phosphatase_727_aa	Rfil_569338809			Rfil_569438609	Nvec_17940_Laminin_EGF
	Atha_AT3G54460_1_SNF2_domain_containing_protein_helicase_domain_containing_protein_F_box_family_protein	Ttra_11265T0_11265_integral_membrane_protein_344_aa	This group of homology does not contain any annotated genome	HG_9880	Rfil_569330457			Rfil_569358801	Nvec_29542_Laminin_EGF
	HG_13263	Rfil_569423989	HG_9816	Atha_AT1G07290_1_GONST2_golgi_nucleotide_sugar_transporter_2	Rfil_5693955668196_Reticulomyxa_filosa			Rfil_569440160	Nvec_41336_Laminin_EGF
	This group of homology does not contain any annotated genome	HG_39093	Atha_AT1G76250_1_unknown_protein_INVOLVED_IN_biological_process_unknown_LOCATED_IN_endomembrane_system_EXPRESSED_IN_6_plant_structures_EXPRESSED_DURING_4_anthesis_petal_differentiation_and_expansion_stage_Has_74_Blast_hits_to_74_proteins_in_16_species_Archae_0_Bacteria_0_Metazoa_1_Fungi_0_Plants_69_Viruses_0_Other_Eukaryotes_4_source_NCBI_BLink	Atha_AT2G13650_1_GONST1_golgi_nucleotide_sugar_transporter_1	Rfil_569301047_viral_A_type_inclusion_protein_partial_Reticulomyxa_filosa			Rfil_569379948	Nvec_6620_
	HG_7703	This group of homology does not contain any annotated genome	HG_44023	HG_4343	Rfil_569383892_Protein_kinase_domain_containing_protein_partial_Reticulomyxa_filosa			Rfil_569426830	Nvec_14890_GCC2_GCC3
	Atha_AT4G30710_1_QWRF8_Family_of_unknown_function_DUF566	HG_30821	This group of homology does not contain any annotated genome	Scer_YIL050W_Pho85p_cyclin_of_the_Pho80p_subfamily_forms_a_functional_kinase_complex_with_Pho85p_which_phosphorylates_Mmr1p_and_is_regulated_by_Pho81p_involved_in_glycogen_metabolism_expression_is_cell_cycle_regulated_Source_SGD_Acc_S000001312_PCL7_SGD	Rfil_569352815			Rfil_569431692	Nvec_6883_
	Atha_AT3G19570_2_SCO3_QWRF1_Family_of_unknown_function_DUF566	This group of homology does not contain any annotated genome	HG_30301	Scer_YOL001W_Cyclin_interacts_with_cyclin_dependent_kinase_Pho85p_regulates_the_response_to_nutrient_levels_and_environmental_conditions_including_the_response_to_phosphate_limitation_and_stress_dependent_calcium_signaling_Source_SGD_Acc_S000005361_PHO80_SGD	Rfil_569436738			Rfil_569307393	Nvec_34124_
	Atha_AT2G24070_1_QWRF4_Family_of_unknown_function_DUF566	HG_30516	This group of homology does not contain any annotated genome	Scer_YER059W_Pho85p_cyclin_of_the_Pho80p_subfamily_forms_the_major_Glc8p_kinase_together_with_Pcl7p_and_Pho85p_involved_in_the_control_of_glycogen_storage_by_Pho85p_stabilized_by_Elongin_C_binding_Source_SGD_Acc_S000000861_PCL6_SGD	Rfil_569337172			Rfil_569333910	Nvec_29188_
	Atha_AT1G49890_1_QWRF2_Family_of_unknown_function_DUF566	This group of homology does not contain any annotated genome	HG_11339	Atha_AT2G44740_1_CYCP4_1_cyclin_p4_1	Rfil_569383978			Rfil_569364985	Nvec_37842_GCC2_GCC3
	Atha_AT5G43160_1_QWRF9_Family_of_unknown_function_DUF566	HG_15515	Atha_AT3G62010_1_unknown_protein_LOCATED_IN_cellular_component_unknown_EXPRESSED_IN_23_plant_structures_EXPRESSED_DURING_15_growth_stages_Has_553_Blast_hits_to_216_proteins_in_93_species_Archae_0_Bacteria_124_Metazoa_193_Fungi_58_Plants_108_Viruses_0_Other_Eukaryotes_70_source_NCBI_BLink	Atha_AT5G61650_1_CYCP4_2_CYCP4_CYCLIN_P4_2	Rfil_569338476			Rfil_569401001_serine_threonine_protein_kinase_plant_type_Reticulomyxa_filosa	Nvec_48324_GCC2_GCC3
	Atha_AT2G44190_1_EDE1_QWRF5_Family_of_unknown_function_DUF566	Atha_AT4G25030_1_unknown_protein_BEST_Arabidopsis_thaliana_protein_match_is_unknown_protein_TAIR_AT5G45410_3_Has_125_Blast_hits_to_125_proteins_in_36_species_Archae_2_Bacteria_31_Metazoa_0_Fungi_4_Plants_88_Viruses_0_Other_Eukaryotes_0_source_NCBI_BLink	Ttra_03258T0_03258	Atha_AT5G07450_1_CYCP4_3_cyclin_p4_3	Rfil_569380882			Rfil_569441298	Nvec_30627_
	Atha_AT4G25190_2_QWRF7_Family_of_unknown_function_DUF566	Atha_AT5G45410_1_unknown_protein_BEST_Arabidopsis_thaliana_protein_match_is_unknown_protein_TAIR_AT4G25030_2_Has_124_Blast_hits_to_124_proteins_in_34_species_Archae_2_Bacteria_31_Metazoa_0_Fungi_0_Plants_91_Viruses_0_Other_Eukaryotes_0_source_NCBI_BLink	Rfil_569439660	Atha_AT3G60550_1_CYCP3_2_cyclin_p3_2	Rfil_569322863			Rfil_569367621_leucine_rich_repeat_family_protein_Reticulomyxa_filosa	Nvec_29186_
	Atha_AT2G20815_1_QWRF3_Family_of_unknown_function_DUF566	HG_20112	Rfil_5694153610812_partial_Reticulomyxa_filosa	Atha_AT2G45080_1_cycp3_1_cyclin_p3_1	Rfil_569310728			Rfil_5694126571967_partial_Reticulomyxa_filosa	Nvec_29709_NCD3G
	Atha_AT3G60000_2_QWRF6_Family_of_unknown_function_DUF566	Rfil_5693963697947_Reticulomyxa_filosa	Rfil_569424492	Atha_AT3G63120_1_CYCP1_1_cyclin_p1_1	Rfil_569322553			Rfil_569379945	Nvec_9585_
	Atha_AT2G20616_1_Family_of_unknown_function_DUF566	Rfil_569365882	HG_7253	Atha_AT3G05327_1_Cyclin_family_protein	Rfil_569337138			Rfil_5694010026458_Reticulomyxa_filosa	Nvec_7174_
	Atha_AT4G30740_1_unknown_protein_FUNCTIONS_IN_molecular_function_unknown_INVOLVED_IN_biological_process_unknown_LOCATED_IN_chloroplast_BEST_Arabidopsis_thaliana_protein_match_is_Family_of_unknown_function_DUF566_TAIR_AT4G30710_1_Has_43_Blast_hits_to_43_proteins_in_9_species_Archae_0_Bacteria_0_Metazoa_0_Fungi_0_Plants_43_Viruses_0_Other_Eukaryotes_0_source_NCBI_BLink	HG_11070	Scer_YPL019C_Subunit_of_the_vacuolar_transporter_chaperone_VTC_complex_involved_in_membrane_trafficking_vacuolar_polyphosphate_accumulation_microautophagy_and_non_autophagic_vacuolar_fusion_Source_SGD_Acc_S000005940_VTC3_SGD	Atha_AT3G21870_1_CYCP2_1_cyclin_p2_1	Rfil_5693890109868_Reticulomyxa_filosa			HG_21523	HG_28400
	Ttra_10124T0_10124	Atha_AT3G14920_1_Peptide_N4_N_acetyl_beta_glucosaminyl_asparagine_amidase_A_protein	Scer_YFL004W_Subunit_of_the_vacuolar_transporter_chaperone_VTC_complex_involved_in_membrane_trafficking_vacuolar_polyphosphate_accumulation_microautophagy_and_non_autophagic_vacuolar_fusion_Source_SGD_Acc_S000001890_VTC2_SGD	Ttra_05406T0_05406	Rfil_569311058			This group of homology does not contain any annotated genome	This group of homology does not contain any annotated genome
	HG_64580	Atha_AT5G05480_1_Peptide_N4_N_acetyl_beta_glucosaminyl_asparagine_amidase_A_protein	Scer_YER072W_Subunit_of_the_vacuolar_transporter_chaperone_VTC_complex_involved_in_membrane_trafficking_vacuolar_polyphosphate_accumulation_microautophagy_and_non_autophagic_vacuolar_fusion_also_has_mRNA_binding_activity_Source_SGD_Acc_S000000874_VTC1_SGD	Ttra_05522T0_05522	Rfil_569359785			HG_25233	HG_25455
	Scer_YJR124C_Putative_protein_of_unknown_function_expression_induced_under_calcium_shortage_Source_SGD_Acc_S000003885	HG_6807	Scer_YJL012C_Vacuolar_membrane_polyphosphate_polymerase_subunit_of_the_vacuolar_transporter_chaperone_VTC_complex_involved_in_synthesis_and_transfer_of_polyP_to_the_vacuole_regulates_membrane_trafficking_role_in_non_autophagic_vacuolar_fusion_Source_SGD_Acc_S000003549_VTC4_SGD	HG_19043	Rfil_569381791			Rfil_5693923779043_Reticulomyxa_filosa	Nvec_39836_
	HG_15487	Ttra_08957T0_08957	Ttra_01721T0_01721	Atha_AT3G47830_1_DNA_glycosylase_superfamily_protein	Rfil_569326854			Rfil_5693996016914_partial_Reticulomyxa_filosa	HG_31173
	Atha_AT2G26850_1_F_box_family_protein	Ttra_12141T0_12141	Rfil_569358654_vacuolar_transporter_chaperone_4_partial_Reticulomyxa_filosa	HG_8304	Rfil_569323907			HG_42594	Nvec_45585_Swi3
	Atha_AT2G32560_1_F_box_family_protein	Ttra_11644T0_11644	HG_44792	Scer_YBL011W_Glycerol_3_phosphate_dihydroxyacetone_phosphate_dual_substrate_specific_sn_1_acyltransferase_of_the_glycerolipid_biosynthesis_pathway_prefers_16_carbon_fatty_acids_similar_to_Gpt2p_gene_is_constitutively_transcribed_Source_SGD_Acc_S000000107_SCT1_SGD	Rfil_569442093			This group of homology does not contain any annotated genome	Nvec_27837_Vicilin_N
	Atha_AT2G41170_1_F_box_family_protein	Ttra_04781T0_04781_ankyrin_276_aa	Ttra_07567T0_07567	Scer_YKR067W_Glycerol_3_phosphate_dihydroxyacetone_phosphate_dual_substrate_specific_sn_1_acyltransferase_located_in_lipid_particles_and_the_ER_involved_in_the_stepwise_acylation_of_glycerol_3_phosphate_and_dihydroxyacetone_in_lipid_biosynthesis_Source_SGD_Acc_S000001775_GPT2_SGD	Rfil_569361337			HG_19802	HG_23454
	HG_20494	Ttra_11283T0_11283_ankyrin_repeat_domain_containing_protein_750_aa	Rfil_5694144141221_Reticulomyxa_filosa	Ttra_04593T0_04593_glycerol_3_phosphate_acyltransferase_657_aa	Rfil_569373387			This group of homology does not contain any annotated genome	This group of homology does not contain any annotated genome
	Atha_AT3G30841_1_Cofactor_independent_phosphoglycerate_mutase	Ttra_09575T0_09575	HG_9914	Ttra_06707T0_06707_acyltransferase_domain_containing_protein_523_aa	Rfil_569382697			HG_41624	HG_20742
	Atha_AT4G09520_1_Cofactor_independent_phosphoglycerate_mutase	Ttra_03103T0_03103_ankyrin_domain_containing_protein_371_aa	This group of homology does not contain any annotated genome	HG_32330	Rfil_569339775			This group of homology does not contain any annotated genome	Nvec_46247_
	HG_15005	Ttra_10381T0_10381	HG_14507	This group of homology does not contain any annotated genome	HG_69372			HG_8090	HG_20268
	Atha_AT1G33490_1_unknown_protein_CONTAINS_InterPro_DOMAIN_s_Protein_of_unknown_function_DUF2062_InterPro_IPR018639_BEST_Arabidopsis_thaliana_protein_match_is_unknown_protein_TAIR_AT4G10140_1_Has_88_Blast_hits_to_88_proteins_in_29_species_Archae_0_Bacteria_28_Metazoa_0_Fungi_0_Plants_54_Viruses_0_Other_Eukaryotes_6_source_NCBI_BLink	Ttra_03934T0_03934_ankyrin_domain_containing_protein_363_aa	Atha_AT5G66930_3_unknown_protein_FUNCTIONS_IN_molecular_function_unknown_INVOLVED_IN_biological_process_unknown_LOCATED_IN_cellular_component_unknown_EXPRESSED_IN_24_plant_structures_EXPRESSED_DURING_15_growth_stages_CONTAINS_InterPro_DOMAIN_s_Protein_of_unknown_function_DUF1649_InterPro_IPR012445_Has_247_Blast_hits_to_247_proteins_in_111_species_Archae_0_Bacteria_0_Metazoa_89_Fungi_83_Plants_58_…	HG_26274	This group of homology does not contain any annotated genome			Ttra_02367T0_02367_vacuolar_iron_transporter_350_aa	Nvec_32629_V_ATPase_G
	Atha_AT4G10140_1_unknown_protein_FUNCTIONS_IN_molecular_function_unknown_INVOLVED_IN_N_terminal_protein_myristoylation_EXPRESSED_IN_24_plant_structures_EXPRESSED_DURING_15_growth_stages_CONTAINS_InterPro_DOMAIN_s_Protein_of_unknown_function_DUF2062_InterPro_IPR018639_BEST_Arabidopsis_thaliana_protein_match_is_unknown_protein_TAIR_AT1G33490_1_Has_30201_Blast_hits_to_17322_proteins_in_780_species_A…	Ttra_07494T0_07494	HG_16065	This group of homology does not contain any annotated genome	HG_24439			Rfil_569432619	HG_20027
	Ttra_05041T0_05041_cytoplasmic_membrane_protein_154_aa	Ttra_05430T0_05430	Atha_AT5G55610_1_unknown_protein_LOCATED_IN_mitochondrion_chloroplast_plastid_membrane_EXPRESSED_IN_25_plant_structures_EXPRESSED_DURING_13_growth_stages_Has_1807_Blast_hits_to_1807_proteins_in_277_species_Archae_0_Bacteria_0_Metazoa_736_Fungi_347_Plants_385_Viruses_0_Other_Eukaryotes_339_source_NCBI_BLink	HG_17603	This group of homology does not contain any annotated genome			Rfil_569419597	This group of homology does not contain any annotated genome
	HG_33415	Ttra_06817T0_06817	HG_42637	This group of homology does not contain any annotated genome	HG_18993			Rfil_569426249	HG_48642
	This group of homology does not contain any annotated genome	Ttra_05941T0_05941	This group of homology does not contain any annotated genome	HG_19097	This group of homology does not contain any annotated genome			Rfil_5694021146076_Reticulomyxa_filosa	This group of homology does not contain any annotated genome
	HG_21661	Ttra_03909T0_03909	HG_18217	This group of homology does not contain any annotated genome	HG_14309			HG_26098	HG_6958
	Ttra_07742T0_07742_haloalkane_dehalogenase_363_aa	Ttra_01614T0_01614	Atha_AT3G21865_1_PEX22_peroxin_22	HG_15369	This group of homology does not contain any annotated genome			This group of homology does not contain any annotated genome	Nvec_47809_
	HG_39705	Ttra_10248T0_10248	HG_12760	Atha_AT3G10740_1_ASD1_ARAF1_ARAF_ATASD1_alpha_L_arabinofuranosidase_1	HG_15220			HG_8615	Atha_AT2G21340_1_MATE_efflux_family_protein
	Ttra_09085T0_09085	Ttra_10174T0_10174	This group of homology does not contain any annotated genome	Atha_AT5G26120_1_ATASD2_ASD2_alpha_L_arabinofuranosidase_2	Atha_AT4G14930_1_Survival_protein_SurE_like_phosphatase_nucleotidase			This group of homology does not contain any annotated genome	Atha_AT4G39030_1_EDS5_SID1_MATE_efflux_family_protein
	HG_10410	Ttra_00001T0_00001	HG_44756	HG_13368	Atha_AT1G72880_2_Survival_protein_SurE_like_phosphatase_nucleotidase			HG_32664	HG_64746
	Scer_YFL046W_Putative_protein_of_unknown_function_the_authentic_non_tagged_protein_is_detected_in_highly_purified_mitochondria_in_high_throughput_studies_Source_SGD_Acc_S000001848_FMP32_SGD	HG_30908	Atha_AT1G26330_2_DNA_binding	Atha_AT4G20050_1_QRT3_Pectin_lyase_like_superfamily_protein	HG_23267			Ttra_01676T0_01676	This group of homology does not contain any annotated genome
	Atha_AT2G16460_1_Protein_of_unknown_function_DUF1640	This group of homology does not contain any annotated genome	HG_7134	Atha_AT4G20040_1_Pectin_lyase_like_superfamily_protein	Ttra_02103T0_02103			HG_17253	HG_35052
	Atha_AT3G51090_1_Protein_of_unknown_function_DUF1640	HG_32940	Atha_AT5G06440_4_FUNCTIONS_IN_molecular_function_unknown_INVOLVED_IN_biological_process_unknown_LOCATED_IN_mitochondrion_EXPRESSED_IN_22_plant_structures_EXPRESSED_DURING_12_growth_stages_BEST_Arabidopsis_thaliana_protein_match_is_Polyketide_cyclase_dehydrase_and_lipid_transport_superfamily_protein_TAIR_AT3G11720_3	HG_17160	HG_16902			This group of homology does not contain any annotated genome	Nvec_29951_Sod_Fe_C
	HG_45118	This group of homology does not contain any annotated genome	Atha_AT3G11720_3_Polyketide_cyclase_dehydrase_and_lipid_transport_superfamily_protein	Scer_YJR052W_Protein_that_recognizes_and_binds_damaged_DNA_in_an_ATP_dependent_manner_with_Rad16p_during_nucleotide_excision_repair_subunit_of_Nucleotide_Excision_Repair_Factor_4_NEF4_and_the_Elongin_Cullin_Socs_ECS_ligase_complex_Source_SGD_Acc_S000003813_RAD7_SGD	Atha_AT1G15040_1_Class_I_glutamine_amidotransferase_like_superfamily_protein			HG_36133	Ttra_04600T0_04600
	This group of homology does not contain any annotated genome	HG_30875	HG_9619	HG_50604	Atha_AT1G66860_1_Class_I_glutamine_amidotransferase_like_superfamily_protein			Ttra_08608T0_08608	HG_17959
	HG_83611	This group of homology does not contain any annotated genome	Ttra_10133T0_10133_major_facilitator_superfamily_transporter_493_aa	This group of homology does not contain any annotated genome	Atha_AT5G38200_1_Class_I_glutamine_amidotransferase_like_superfamily_protein			Rfil_569418712	Nvec_703_
	Ttra_06030T0_06030	HG_9023	HG_63941	HG_11093	Rfil_569301660_gamma_glutamyl_gamma_aminobutyrate_hydrolase_Reticulomyxa_filosa			HG_31989	Nvec_52398_
	HG_30347	Atha_AT1G32220_1_NAD_P_binding_Rossmann_fold_superfamily_protein	Ttra_01805T0_01805	This group of homology does not contain any annotated genome	HG_1000			This group of homology does not contain any annotated genome	HG_19991
	Scer_YDL167C_Putative_RNA_binding_protein_of_unknown_function_localizes_to_stress_granules_induced_by_glucose_deprivation_predicted_to_be_involved_in_ribosome_biogenesis_Source_SGD_Acc_S000002326_NRP1_SGD	Atha_AT5G15910_1_NAD_P_binding_Rossmann_fold_superfamily_protein	HG_42327	HG_35708	This group of homology does not contain any annotated genome			HG_27757	This group of homology does not contain any annotated genome
	HG_64134	Atha_AT5G10730_1_NAD_P_binding_Rossmann_fold_superfamily_protein	Ttra_03959T0_03959	This group of homology does not contain any annotated genome	HG_18273			This group of homology does not contain any annotated genome	HG_463
	This group of homology does not contain any annotated genome	Scer_YLR290C_Putative_protein_of_unknown_function_the_authentic_non_tagged_protein_is_detected_in_highly_purified_mitochondria_in_high_throughput_studies_YLR290C_is_not_an_essential_gene_Source_SGD_Acc_S000004281	HG_26920	HG_35129	Atha_AT3G28460_1_methyltransferases			HG_49108	This group of homology does not contain any annotated genome
	HG_15587	Atha_AT1G32220_1_NAD_P_binding_Rossmann_fold_superfamily_protein	Ttra_03426T0_03426	This group of homology does not contain any annotated genome	HG_27843			This group of homology does not contain any annotated genome	HG_16733
	Atha_AT1G44446_1_CH1_ATCAO_CAO_Pheophorbide_a_oxygenase_family_protein_with_Rieske_2Fe_2S_domain	Atha_AT5G15910_1_NAD_P_binding_Rossmann_fold_superfamily_protein	HG_60801	HG_26971	This group of homology does not contain any annotated genome			HG_30335	Nvec_12626_
	HG_19074	Atha_AT5G10730_1_NAD_P_binding_Rossmann_fold_superfamily_protein	Ttra_00483T0_00483	This group of homology does not contain any annotated genome	HG_9014			This group of homology does not contain any annotated genome	HG_13137
	Ttra_06085T0_06085	Rfil_5694070744256_Reticulomyxa_filosa	HG_17332	HG_25545	This group of homology does not contain any annotated genome			HG_29120	Atha_AT2G31490_1_unknown_protein_Has_55_Blast_hits_to_55_proteins_in_15_species_Archae_0_Bacteria_0_Metazoa_0_Fungi_0_Plants_55_Viruses_0_Other_Eukaryotes_0_source_NCBI_BLink
	Ttra_05863T0_05863_Mpv17_439_aa	Rfil_569433331	Atha_AT4G32050_1_neurochondrin_family_protein	This group of homology does not contain any annotated genome	HG_9602			This group of homology does not contain any annotated genome	Ttra_03519T0_03519
	HG_8324	HG_14617	HG_4331	HG_1147	Atha_AT3G29240_1_Protein_of_unknown_function_DUF179			HG_14623	HG_11031
	Scer_YMR019W_Protein_that_binds_Sin3p_in_a_two_hybrid_assay_contains_a_Zn_II_2Cys6_zinc_finger_domain_characteristic_of_DNA_binding_proteins_computational_analysis_suggests_a_role_in_regulation_of_expression_of_genes_encoding_transporters_Source_SGD_Acc_S000004621_STB4_SGD	Atha_AT3G52250_1_Duplicated_homeodomain_like_superfamily_protein	This group of homology does not contain any annotated genome	This group of homology does not contain any annotated genome	Atha_AT1G33780_1_Protein_of_unknown_function_DUF179			This group of homology does not contain any annotated genome	Nvec_20980_AlaDh_PNT_N
	Scer_YHR178W_Transcription_factor_involved_in_regulating_multidrug_resistance_and_oxidative_stress_response_forms_a_heterodimer_with_Pdr1p_contains_a_Zn_II_2Cys6_zinc_finger_domain_that_interacts_with_a_pleiotropic_drug_resistance_element_in_vitro_Source_SGD_Acc_S000001221_STB5_SGD	HG_42747	HG_42035	HG_19248	HG_22943			HG_7575	Scer_YIR034C_Saccharopine_dehydrogenase_NAD_L_lysine_forming_catalyzes_the_conversion_of_saccharopine_to_L_lysine_which_is_the_final_step_in_the_lysine_biosynthesis_pathway_also_has_mRNA_binding_activity_Source_SGD_Acc_S000001473_LYS1_SGD
	Ttra_10354T0_10354	Rfil_569423252	This group of homology does not contain any annotated genome	Atha_AT4G39690_1_FUNCTIONS_IN_molecular_function_unknown_INVOLVED_IN_biological_process_unknown_LOCATED_IN_mitochondrion_EXPRESSED_IN_26_plant_structures_EXPRESSED_DURING_14_growth_stages_CONTAINS_InterPro_DOMAIN_s_Mitochondrial_inner_membrane_protein_Mitofilin_InterPro_IPR019133_Has_30201_Blast_hits_to_17322_proteins_in_780_species_Archae_12_Bacteria_1396_Metazoa_17338_Fungi_3422_Plants_5037_Vir…	This group of homology does not contain any annotated genome			This group of homology does not contain any annotated genome	Ttra_09950T0_09950_saccharopine_dehydrogenase_385_aa
	HG_15000	Rfil_569378788	HG_33026	Ttra_00503T0_00503	HG_10643			HG_42584	Ttra_11058T0_11058
	Rfil_569367847	HG_41698	This group of homology does not contain any annotated genome	HG_12775	Scer_YLR355C_Bifunctional_acetohydroxyacid_reductoisomerase_and_mtDNA_binding_protein_involved_in_branched_chain_amino_acid_biosynthesis_and_maintenance_of_wild_type_mitochondrial_DNA_found_in_mitochondrial_nucleoids_Source_SGD_Acc_S000004347_ILV5_SGD			This group of homology does not contain any annotated genome	Rfil_569331433_putative_saccharopine_dehydrogenase_partial_Reticulomyxa_filosa
	HG_38943	This group of homology does not contain any annotated genome	HG_15795	This group of homology does not contain any annotated genome	Atha_AT3G58610_1_ketol_acid_reductoisomerase			HG_26326	HG_9545
	This group of homology does not contain any annotated genome	HG_9652	Scer_YLR149C_Putative_protein_of_unknown_function_overexpression_causes_a_cell_cycle_delay_or_arrest_null_mutation_results_in_a_decrease_in_plasma_membrane_electron_transport_YLR149C_is_not_an_essential_gene_Source_SGD_Acc_S000004139	HG_8314	HG_12370			This group of homology does not contain any annotated genome	Nvec_57365_
	HG_10295	Scer_YNL212W_Cytoplasmic_protein_of_unknown_function_possibly_involved_in_vacuolar_protein_degradation_not_essential_for_proteasome_dependent_degradation_of_fructose_1_6_bisphosphatase_FBPase_null_mutants_exhibit_normal_growth_Source_SGD_Acc_S000005156_VID27_SGD	HG_33008	Ttra_07586T0_07586	Rfil_569417307			HG_25428	HG_26740
	Ttra_01092T0_01092	Atha_AT4G33400_1_Vacuolar_import_degradation_Vid27_related_protein	Rfil_569421871	Ttra_06283T0_06283	HG_39495			Ttra_04852T0_04852	Nvec_16535_ShTK
	Ttra_04000T0_04000	Atha_AT3G19240_1_Vacuolar_import_degradation_Vid27_related_protein	HG_9620	HG_50553	This group of homology does not contain any annotated genome			HG_19331	HG_30562
	HG_39380	Ttra_00952T0_00952_Vid27_family_protein_717_aa	This group of homology does not contain any annotated genome	Ttra_05756T0_05756	HG_29229			Ttra_02355T0_02355_tetraspanin_family_protein_298_aa	This group of homology does not contain any annotated genome
	This group of homology does not contain any annotated genome	Rfil_569365744_Cytoplasmic_protein_of_unknown_function_Reticulomyxa_filosa	HG_26769	HG_38779	Rfil_569379220_Dynein_heavy_chain_family_protein_partial_Reticulomyxa_filosa			HG_48205	HG_24024
	HG_36227	HG_30752	This group of homology does not contain any annotated genome	This group of homology does not contain any annotated genome	Rfil_569421870			This group of homology does not contain any annotated genome	This group of homology does not contain any annotated genome
	Ttra_03494T0_03494	This group of homology does not contain any annotated genome	HG_20115	HG_34198	Rfil_5694005876601_partial_Reticulomyxa_filosa			HG_20359	HG_13665
	HG_18996	HG_25335	Scer_YBR166C_Prephenate_dehydrogenase_involved_in_tyrosine_biosynthesis_expression_is_dependent_on_phenylalanine_levels_Source_SGD_Acc_S000000370_TYR1_SGD	This group of homology does not contain any annotated genome	Rfil_569404467_cytoplasmic_dynein_Reticulomyxa_filosa			This group of homology does not contain any annotated genome	Nvec_46449_
	Scer_YDL198C_Mitochondrial_GTP_GDP_transporter_essential_for_mitochondrial_genome_maintenance_has_a_role_in_mitochondrial_iron_transport_member_of_the_mitochondrial_carrier_family_Source_SGD_Acc_S000002357_GGC1_SGD	This group of homology does not contain any annotated genome	HG_44769	HG_31486	HG_25637			HG_20254	Nvec_36366_
	Rfil_569418977	HG_60642	This group of homology does not contain any annotated genome	Rfil_569414822_galactose_3_O_sulfotransferase_Reticulomyxa_filosa	Ttra_07039T0_07039			This group of homology does not contain any annotated genome	HG_39838
	Rfil_569436761	Rfil_569379386	HG_44833	HG_32020	HG_7894			HG_11004	This group of homology does not contain any annotated genome
	HG_5150	HG_24181	Ttra_05954T0_05954	Rfil_569322059_Beta_galactosidase_Reticulomyxa_filosa	This group of homology does not contain any annotated genome			This group of homology does not contain any annotated genome	HG_10238
	Atha_AT2G33070_3_NSP2_nitrile_specifier_protein_2	This group of homology does not contain any annotated genome	HG_11106	HG_21830	HG_20650			HG_21598	Nvec_38032_
	Atha_AT3G16390_1_NSP3_nitrile_specifier_protein_3	HG_20148	Atha_AT1G48380_2_RHL1_HYP7_root_hair_initiation_protein_root_hairless_1_RHL1	Atha_AT5G05680_1_MOS7_nuclear_pore_complex_protein_related	Rfil_5694042225337_partial_Reticulomyxa_filosa			Ttra_06382T0_06382	Atha_AT5G66040_1_STR16_sulfurtransferase_protein_16
	Atha_AT3G16410_1_NSP4_nitrile_specifier_protein_4	This group of homology does not contain any annotated genome	Ttra_01630T0_01630	HG_19261	Rfil_569368552			HG_36310	Atha_AT4G35770_1_SEN1_ATSEN1_DIN1_Rhodanese_Cell_cycle_control_phosphatase_superfamily_protein
	Atha_AT3G16400_1_ATMLP_470_NSP1_ATNSP1_nitrile_specifier_protein_1	HG_60401	HG_34196	This group of homology does not contain any annotated genome	Rfil_569426895			This group of homology does not contain any annotated genome	Atha_AT2G17850_1_Rhodanese_Cell_cycle_control_phosphatase_superfamily_protein
	Atha_AT1G52060_1_Mannose_binding_lectin_superfamily_protein	This group of homology does not contain any annotated genome	This group of homology does not contain any annotated genome	HG_15228	HG_19130			HG_5223	Atha_AT5G66170_2_STR18_sulfurtransferase_18
	Atha_AT1G52000_1_Mannose_binding_lectin_superfamily_protein	HG_10290	HG_63954	Rfil_5694180320_Reticulomyxa_filosa	This group of homology does not contain any annotated genome			Ttra_00267T0_00267	Atha_AT2G21045_1_Rhodanese_Cell_cycle_control_phosphatase_superfamily_protein
	Atha_AT1G52070_1_Mannose_binding_lectin_superfamily_protein	This group of homology does not contain any annotated genome	This group of homology does not contain any annotated genome	Rfil_5693592950_partial_Reticulomyxa_filosa	HG_47703			Ttra_02272T0_02272	HG_7167
	Atha_AT1G73040_1_Mannose_binding_lectin_superfamily_protein	HG_39070	HG_22403	Rfil_569363413	This group of homology does not contain any annotated genome			Rfil_5693934078816_partial_Reticulomyxa_filosa	Nvec_48260_
	Atha_AT2G39330_1_JAL23_jacalin_related_lectin_23	This group of homology does not contain any annotated genome	Ttra_10222T0_10222	Rfil_569378182_cyclin_dependent_kinase_partial_Reticulomyxa_filosa	HG_34185			HG_39109	Nvec_47850_
	Atha_AT2G39310_1_JAL22_jacalin_related_lectin_22	HG_47865	Rfil_569429466	Rfil_5694079143941_Reticulomyxa_filosa	This group of homology does not contain any annotated genome			This group of homology does not contain any annotated genome	Nvec_52501_
	Atha_AT1G19715_3_Mannose_binding_lectin_superfamily_protein	This group of homology does not contain any annotated genome	HG_44815	HG_12757	HG_32881			HG_73946	HG_43009
	Atha_AT5G38550_1_Mannose_binding_lectin_superfamily_protein	HG_14307	Ttra_10609T0_10609_alanine_racemase_domain_containing_protein_464_aa	Ttra_03068T0_03068	Ttra_03783T0_03783_FAD_dependent_oxidoreductase_399_aa			This group of homology does not contain any annotated genome	This group of homology does not contain any annotated genome
	Atha_AT1G52100_1_Mannose_binding_lectin_superfamily_protein	Scer_YPR201W_Plasma_membrane_metalloid_H_antiporter_transports_arsenite_and_antimonite_required_for_resistance_to_arsenic_compounds_transcription_is_activated_by_Arr1p_in_the_presence_of_arsenite_Source_SGD_Acc_S000006405_ARR3_SGD	Rfil_569368279_putative_amino_acid_aldolase_or_racemase_Reticulomyxa_filosa	Ttra_06776T0_06776	Rfil_569430344_FAD_dependent_oxidoreductase_partial_Reticulomyxa_filosa			HG_26475	HG_33497
	Atha_AT3G16460_1_Mannose_binding_lectin_superfamily_protein	HG_17291	HG_44710	HG_12821	Rfil_569387861_FAD_dependent_oxidoreductase_Reticulomyxa_filosa			This group of homology does not contain any annotated genome	This group of homology does not contain any annotated genome
	Atha_AT1G52030_2_MBP2_MBP1_2_F_ATMBP_myrosinase_binding_protein_2	This group of homology does not contain any annotated genome	This group of homology does not contain any annotated genome	Atha_AT2G45990_1_unknown_protein_FUNCTIONS_IN_molecular_function_unknown_INVOLVED_IN_biological_process_unknown_LOCATED_IN_chloroplast_chloroplast_stroma_EXPRESSED_IN_22_plant_structures_EXPRESSED_DURING_13_growth_stages_Has_312_Blast_hits_to_312_proteins_in_90_species_Archae_0_Bacteria_131_Metazoa_0_Fungi_0_Plants_67_Viruses_0_Other_Eukaryotes_114_source_NCBI_BLink	HG_33215			HG_23458	HG_34377
	Atha_AT1G52050_1_Mannose_binding_lectin_superfamily_protein	HG_11498	HG_10480	HG_42816	This group of homology does not contain any annotated genome			This group of homology does not contain any annotated genome	Nvec_30729_
	Atha_AT3G16470_1_JR1_Mannose_binding_lectin_superfamily_protein	This group of homology does not contain any annotated genome	Scer_YJL129C_Component_of_the_Trk1p_Trk2p_potassium_transport_system_180_kDa_high_affinity_potassium_transporter_phosphorylated_in_vivo_and_interacts_physically_with_the_phosphatase_Ppz1p_suggesting_Trk1p_acitivy_is_regulated_by_phosphorylation_Source_SGD_Acc_S000003665_TRK1_SGD	This group of homology does not contain any annotated genome	HG_64636			HG_63186	HG_30713
	Atha_AT3G16420_1_PBP1_JAL30_PYK10_binding_protein_1	HG_11088	Scer_YKR050W_Component_of_the_Trk1p_Trk2p_potassium_transport_system_Source_SGD_Acc_S000001758_TRK2_SGD	HG_44712	This group of homology does not contain any annotated genome			This group of homology does not contain any annotated genome	Nvec_35403_Lectin_C
	Atha_AT3G16430_1_JAL31_jacalin_related_lectin_31	This group of homology does not contain any annotated genome	Atha_AT4G10310_1_HKT1_ATHKT1_high_affinity_K_transporter_1	This group of homology does not contain any annotated genome	HG_25294			HG_47579	Ttra_10562T0_10562
	Atha_AT5G35940_1_Mannose_binding_lectin_superfamily_protein	HG_30378	Ttra_09040T0_09040	HG_27815	Ttra_06223T0_06223			This group of homology does not contain any annotated genome	HG_9096
	Atha_AT1G60095_1_Mannose_binding_lectin_superfamily_protein	This group of homology does not contain any annotated genome	HG_32997	This group of homology does not contain any annotated genome	HG_21630			HG_44047	This group of homology does not contain any annotated genome
	Atha_AT3G21380_1_Mannose_binding_lectin_superfamily_protein	HG_19853	This group of homology does not contain any annotated genome	HG_24355	Ttra_08572T0_08572			This group of homology does not contain any annotated genome	HG_23777
	Atha_AT1G52040_1_MBP1_ATMBP_myrosinase_binding_protein_1	Ttra_02783T0_02783	HG_64068	Atha_AT5G47830_1_unknown_protein_Has_35333_Blast_hits_to_34131_proteins_in_2444_species_Archae_798_Bacteria_22429_Metazoa_974_Fungi_991_Plants_531_Viruses_0_Other_Eukaryotes_9610_source_NCBI_BLink	HG_7910			HG_30684	This group of homology does not contain any annotated genome
	Atha_AT1G33790_2_jacalin_lectin_family_protein	HG_17137	Ttra_03759T0_03759	HG_15820	This group of homology does not contain any annotated genome			This group of homology does not contain any annotated genome	HG_9231
	Atha_AT1G60130_1_Mannose_binding_lectin_superfamily_protein	Ttra_08003T0_08003	HG_20456	Ttra_04090T0_04090	HG_10451			HG_25267	Atha_AT4G15440_1_HPL1_CYP74B2_hydroperoxide_lyase_1
	Atha_AT1G60110_1_Mannose_binding_lectin_superfamily_protein	Rfil_5694042365333_Reticulomyxa_filosa	Scer_YGR157W_Phosphatidylethanolamine_methyltransferase_PEMT_catalyzes_the_first_step_in_the_conversion_of_phosphatidylethanolamine_to_phosphatidylcholine_during_the_methylation_pathway_of_phosphatidylcholine_biosynthesis_Source_SGD_Acc_S000003389_CHO2_SGD	HG_47888	This group of homology does not contain any annotated genome			Rfil_569424808	Atha_AT5G42650_1_AOS_CYP74A_DDE2_allene_oxide_synthase
	Atha_AT5G49870_1_Mannose_binding_lectin_superfamily_protein	HG_60332	Ttra_10733T0_10733_phosphatidylethanolamine_methyltransferase_720_aa	Rfil_569357475	HG_6957			HG_44798	HG_14599
	Atha_AT1G57570_1_Mannose_binding_lectin_superfamily_protein	This group of homology does not contain any annotated genome	HG_59107	HG_11513	Scer_YCL030C_Multifunctional_enzyme_containing_phosphoribosyl_ATP_pyrophosphatase_phosphoribosyl_AMP_cyclohydrolase_and_histidinol_dehydrogenase_activities_catalyzes_the_second_third_ninth_and_tenth_steps_in_histidine_biosynthesis_Source_SGD_Acc_S000000535_HIS4_SGD			This group of homology does not contain any annotated genome	Nvec_58211_ANF_receptor
	Atha_AT5G28520_1_Mannose_binding_lectin_superfamily_protein	HG_17201	Ttra_00129T0_00129_GNAT_family_Acetyltransferase_525_aa	Atha_AT1G68050_1_ADO3_FKF1_flavin_binding_kelch_repeat_f_box_1	Atha_AT5G63890_2_ATHDH_HISN8_HDH_histidinol_dehydrogenase			HG_12087	Nvec_4140_ANF_receptor
	Atha_AT3G16440_1_ATMLP_300B_MEE36_MLP_300B_myrosinase_binding_protein_like_protein_300B	Ttra_11745T0_11745	HG_14920	Atha_AT2G18915_2_LKP2_ADO2_LOV_KELCH_protein_2	Ttra_00580T0_00580_histidinol_dehydrogenase_1721_aa			Atha_AT2G27460_1_sec23_sec24_transport_family_protein	HG_18086
	Atha_AT2G25980_1_Mannose_binding_lectin_superfamily_protein	HG_7243	Atha_AT4G02485_1_2_oxoglutarate_2OG_and_Fe_II_dependent_oxygenase_superfamily_protein	Atha_AT5G57360_2_ZTL_LKP1_ADO1_FKL2_Galactose_oxidase_kelch_repeat_superfamily_protein	HG_8974			Ttra_07503T0_07503	This group of homology does not contain any annotated genome
	Atha_AT5G35950_1_Mannose_binding_lectin_superfamily_protein	This group of homology does not contain any annotated genome	HG_12204	Atha_AT1G51550_1_Kelch_repeat_containing_F_box_family_protein	Atha_AT1G09700_1_HYL1_DRB1_dsRNA_binding_domain_like_superfamily_protein			HG_21639	HG_11887
	Atha_AT3G16450_1_Mannose_binding_lectin_superfamily_protein	HG_35683	This group of homology does not contain any annotated genome	HG_42660	Atha_AT2G28380_1_DRB2_dsRNA_binding_protein_2			This group of homology does not contain any annotated genome	Nvec_24759_Neur_chan_LBD
	Atha_AT1G52110_1_Mannose_binding_lectin_superfamily_protein	This group of homology does not contain any annotated genome	HG_32992	This group of homology does not contain any annotated genome	Atha_AT5G41070_1_DRB5_dsRNA_binding_protein_5			HG_42228	Nvec_58754_PucR
	Atha_AT5G49850_1_Mannose_binding_lectin_superfamily_protein	HG_27008	This group of homology does not contain any annotated genome	HG_28813	Atha_AT3G26932_1_DRB3_dsRNA_binding_protein_3			This group of homology does not contain any annotated genome	HG_16013
	Atha_AT5G38540_1_Mannose_binding_lectin_superfamily_protein	Ttra_00711T0_00711_phosphonoacetate_hydrolase_429_aa	HG_9618	Rfil_5694041795354_Reticulomyxa_filosa	Atha_AT3G62800_1_DRB4_double_stranded_RNA_binding_protein_4			HG_24482	Nvec_55367_Granulin
	Atha_AT1G61230_1_Mannose_binding_lectin_superfamily_protein	Rfil_569371969	Ttra_05271T0_05271	HG_34193	HG_28170			This group of homology does not contain any annotated genome	Nvec_7500_
	Atha_AT5G49860_1_Mannose_binding_lectin_superfamily_protein	HG_17119	Ttra_04301T0_04301	This group of homology does not contain any annotated genome	Rfil_569440859_SLEI_family_protein_partial_Reticulomyxa_filosa			HG_7924	HG_13373
	Atha_AT1G52120_1_Mannose_binding_lectin_superfamily_protein	This group of homology does not contain any annotated genome	Ttra_04087T0_04087	HG_22915	Rfil_569354428_aerotolerance_related_exported_protein_partial_Reticulomyxa_filosa			This group of homology does not contain any annotated genome	Nvec_14656_LEA_4
	Atha_AT1G52130_1_Mannose_binding_lectin_superfamily_protein	HG_13527	Ttra_04942T0_04942_transcription_factor_323_aa	Atha_AT4G01897_1_unknown_protein_CONTAINS_InterPro_DOMAIN_s_Protein_of_unknown_function_DUF952_InterPro_IPR009297_Has_763_Blast_hits_to_763_proteins_in_180_species_Archae_0_Bacteria_351_Metazoa_0_Fungi_0_Plants_29_Viruses_0_Other_Eukaryotes_383_source_NCBI_BLink	Rfil_569308490			HG_36185	HG_12421
	Atha_AT1G58160_1_Mannose_binding_lectin_superfamily_protein	This group of homology does not contain any annotated genome	Rfil_5694130611783_partial_Reticulomyxa_filosa	HG_25184	Rfil_569430903			This group of homology does not contain any annotated genome	This group of homology does not contain any annotated genome
	Atha_AT5G46000_1_Mannose_binding_lectin_superfamily_protein	HG_13494	Rfil_5693984887274_partial_Reticulomyxa_filosa	This group of homology does not contain any annotated genome	HG_47903			HG_25344	HG_10661
	HG_16585	Scer_YDR297W_Sphinganine_C4_hydroxylase_catalyses_the_conversion_of_sphinganine_to_phytosphingosine_in_sphingolipid_biosyntheis_Source_SGD_Acc_S000002705_SUR2_SGD	Rfil_5693971757691_partial_Reticulomyxa_filosa	HG_17296	This group of homology does not contain any annotated genome			This group of homology does not contain any annotated genome	This group of homology does not contain any annotated genome
	Atha_AT5G64780_1_Uncharacterised_conserved_protein_UCP009193	Atha_AT1G14290_1_SBH2_sphingoid_base_hydroxylase_2	HG_38736	Scer_YHR202W_Putative_protein_of_unknown_function_green_fluorescent_protein_GFP_fusion_protein_localizes_to_the_vacuole_while_HA_tagged_protein_is_found_in_the_soluble_fraction_suggesting_cytoplasmic_localization_Source_SGD_Acc_S000001245	HG_54501			HG_7620	HG_10082
	Atha_AT4G09830_1_Uncharacterised_conserved_protein_UCP009193	Atha_AT1G69640_1_SBH1_sphingoid_base_hydroxylase_1	This group of homology does not contain any annotated genome	HG_10277	This group of homology does not contain any annotated genome			Atha_AT5G55750_1_hydroxyproline_rich_glycoprotein_family_protein	Nvec_22470_CENP_B_N
	HG_30688	HG_11357	HG_12714	Atha_AT2G38440_1_ITB1_SCAR2_DIS3_WAVE4_ATSCAR2_SCAR_homolog_2	HG_26087			HG_14639	Nvec_34450_
	This group of homology does not contain any annotated genome	Atha_AT3G61540_1_alpha_beta_Hydrolases_superfamily_protein	Scer_YKL034W_Golgi_localized_RING_finger_ubiquitin_ligase_E3_involved_in_ubiquitinating_and_sorting_membrane_proteins_that_contain_polar_transmembrane_domains_to_multivesicular_bodies_for_delivery_to_the_vacuole_for_quality_control_purposes_Source_SGD_Acc_S000001517_TUL1_SGD	Atha_AT4G18600_1_WAVE5_ATSCAR_LIKE_SCARL_SCAR_family_protein	This group of homology does not contain any annotated genome			This group of homology does not contain any annotated genome	Nvec_13767_CENP_B_N
	HG_15687	HG_38956	Atha_AT4G28370_1_RING_U_box_superfamily_protein	Atha_AT1G29170_1_WAVE2_ATSCAR3_SCAR3_SCAR_family_protein	HG_17416			HG_21765	Nvec_47896_
	Ttra_05345T0_05345_polymorphic_outer_membrane_protein_12246_aa	This group of homology does not contain any annotated genome	Atha_AT2G20650_1_RING_U_box_superfamily_protein	Atha_AT2G34150_2_WAVE1_SCAR_family_protein	Ttra_08396T0_08396			Atha_AT2G37025_1_TRFL8_TRF_like_8	Nvec_12776_
	Ttra_11742T0_11742	HG_81677	Ttra_04857T0_04857	Atha_AT5G01730_1_WAVE3_ATSCAR4_SCAR4_SCAR_family_protein_4	HG_15382				Nvec_23085_
	Ttra_04455T0_04455	This group of homology does not contain any annotated genome	Rfil_569424693_zinc_finger_C3HC4_type_domain_containing_protein_Reticulomyxa_filosa	HG_32922	This group of homology does not contain any annotated genome				Nvec_14270_
	Ttra_11741T0_11741	HG_28793	HG_42981	Scer_YOR390W_Putative_protein_of_unknown_function_Source_SGD_Acc_S000005917	HG_41239				Nvec_7578_CTP_transf_2
	Ttra_05387T0_05387	This group of homology does not contain any annotated genome	This group of homology does not contain any annotated genome	Scer_YPL279C_Putative_protein_of_unknown_function_Source_SGD_Acc_S000006200	This group of homology does not contain any annotated genome				Nvec_11196_
	HG_17278	HG_22928	HG_64163	HG_25609	HG_70554				Nvec_54901_VWA
	Scer_YCL010C_Component_of_the_HAT_Core_module_of_the_SAGA_SLIK_and_ADA_complexes_HAT_Core_module_also_contains_Gcn5p_Ngg1p_and_Ada2p_binds_methylated_histone_H3K4_involved_in_transcriptional_regulation_through_SAGA_recruitment_to_target_promoters_and_H3_a_tion_Source_SGD_Acc_S000000516_SGF29_SGD	This group of homology does not contain any annotated genome	Ttra_02556T0_02556	Ttra_06656T0_06656_1_4_dihydroxy_2_naphthoate_octaprenyltransferase_310_aa	This group of homology does not contain any annotated genome				Nvec_13088_CENP_B_N
	Atha_AT3G27460_1_SGF29_tudor_like_domain	HG_25430	HG_12832	Rfil_5694044385256_Reticulomyxa_filosa	HG_18140				Nvec_42498_DUF58
	Atha_AT5G40550_1_SGF29_tudor_like_domain	This group of homology does not contain any annotated genome	Atha_AT1G80230_1_Rubredoxin_like_superfamily_protein	HG_5345	This group of homology does not contain any annotated genome				Nvec_2732_
	HG_15205	HG_7382	Atha_AT3G15640_1_Rubredoxin_like_superfamily_protein	This group of homology does not contain any annotated genome	HG_82900				Nvec_15689_
	Scer_YGR205W_ATP_binding_protein_of_unknown_function_crystal_structure_resembles_that_of_E_coli_pantothenate_kinase_and_other_small_kinases_null_mutant_is_sensitive_to_expression_of_the_top1_T722A_allele_Source_SGD_Acc_S000003437_TDA10_SGD	Atha_AT3G57520_1_AtSIP2_SIP2_seed_imbibition_2	Atha_AT1G52710_1_Rubredoxin_like_superfamily_protein	HG_21607	This group of homology does not contain any annotated genome				Nvec_35306_RS4NT
	Atha_AT1G80380_2_P_loop_containing_nucleoside_triphosphate_hydrolases_superfamily_protein	Atha_AT1G55740_1_AtSIP1_SIP1_seed_imbibition_1	Ttra_10647T0_10647	This group of homology does not contain any annotated genome	HG_64649				Nvec_51541_
	HG_6173	Atha_AT5G20250_4_DIN10_Raffinose_synthase_family_protein	Rfil_569385604	HG_21743	This group of homology does not contain any annotated genome				Nvec_37519_
	Atha_AT1G29400_1_AML5_ML5_MEI2_like_protein_5	Atha_AT5G40390_1_SIP1_Raffinose_synthase_family_protein	HG_17271	This group of homology does not contain any annotated genome	HG_9601				HG_34118
	Atha_AT4G18120_1_AML3_ML3_MEI2_like_3	Atha_AT4G01970_1_AtSTS_STS_stachyose_synthase	Scer_YOR296W_Putative_protein_of_unknown_function_green_fluorescent_protein_GFP_fusion_protein_localizes_to_the_cytoplasm_expressed_during_copper_starvation_YOR296W_is_not_an_essential_gene_Source_SGD_Acc_S000005822	HG_16567	Ttra_09933T0_09933				Nvec_18246_SRF_TF
	Atha_AT2G42890_1_AML2_ML2_MEI2_like_2	HG_39270	HG_25825	Atha_AT3G04560_1_unknown_protein_FUNCTIONS_IN_molecular_function_unknown_INVOLVED_IN_biological_process_unknown_EXPRESSED_IN_22_plant_structures_EXPRESSED_DURING_16_growth_stages_Has_227_Blast_hits_to_225_proteins_in_83_species_Archae_0_Bacteria_17_Metazoa_98_Fungi_29_Plants_51_Viruses_1_Other_Eukaryotes_31_source_NCBI_BLink	Rfil_569359464				Nvec_54077_SRF_TF
	Atha_AT5G07290_1_AML4_ML4_MEI2_like_4	This group of homology does not contain any annotated genome	Ttra_02063T0_02063	HG_25230	Rfil_569359465				Nvec_4809_SRF_TF
	Atha_AT5G61960_1_AML1_ML1_MEI2_like_protein_1	HG_44807	HG_20469	This group of homology does not contain any annotated genome	HG_8582				HG_27720
	Atha_AT3G26120_1_TEL1_terminal_EAR1_like_1	This group of homology does not contain any annotated genome	This group of homology does not contain any annotated genome	HG_23470	This group of homology does not contain any annotated genome				Nvec_10720_ATP_synt_DE
	Atha_AT1G67770_1_TEL2_terminal_EAR1_like_2	HG_10577	HG_19390	This group of homology does not contain any annotated genome	HG_39413				Rfil_569436826
	Atha_AT5G07930_3_MCT2_MEI2_C_terminal_RRM_only_like_2	This group of homology does not contain any annotated genome	Ttra_11769T0_11769	HG_40623	This group of homology does not contain any annotated genome				HG_31237
	Atha_AT1G37140_1_MCT1_MEI2_C_terminal_RRM_only_like_1	HG_6476	HG_14541	This group of homology does not contain any annotated genome	HG_33997				Nvec_45200_3_5_exonuc
	Ttra_05757T0_05757_RNA_recognition_domain_containing_protein_2_family_protein_678_aa	This group of homology does not contain any annotated genome	Atha_AT2G25680_1_MOT1_molybdate_transporter_1	HG_8787	This group of homology does not contain any annotated genome				Nvec_8065_3_5_exonuc
	HG_16034	HG_69898	Atha_AT1G80310_1_sulfate_transmembrane_transporters	Atha_AT1G63830_2_PLAC8_family_protein	HG_73535				Nvec_8066_
	Scer_YBL007C_Cytoskeletal_protein_binding_protein_required_for_assembly_of_the_cortical_actin_cytoskeleton_interacts_with_proteins_regulating_actin_dynamics_and_proteins_required_for_endocytosis_found_in_the_nucleus_and_cell_cortex_has_3_SH3_domains_Source_SGD_Acc_S000000103_SLA1_SGD	This group of homology does not contain any annotated genome	HG_44841	Atha_AT5G41390_1_PLAC8_family_protein	This group of homology does not contain any annotated genome				HG_14540
	Ttra_11232T0_11232	HG_30883	Rfil_569378606	Atha_AT4G23470_1_PLAC8_family_protein	HG_25627				Nvec_38989_
	HG_28726	This group of homology does not contain any annotated genome	HG_42840	Ttra_01106T0_01106	This group of homology does not contain any annotated genome				Nvec_49238_Metallothionein
	Scer_YCR015C_Putative_protein_of_unknown_function_YCR015C_is_not_an_essential_gene_Source_SGD_Acc_S000000608	HG_21802	Ttra_00032T0_00032	Ttra_00614T0_00614	HG_21930				HG_42808
	HG_23570	This group of homology does not contain any annotated genome	HG_30886	Ttra_03073T0_03073	This group of homology does not contain any annotated genome				Nvec_23466_
	This group of homology does not contain any annotated genome	HG_15641	Ttra_03736T0_03736_alkane_1_monooxygenase_461_aa	HG_17429	HG_17634				HG_33356
	HG_20143	This group of homology does not contain any annotated genome	HG_22926	Atha_AT5G04460_1_RING_U_box_superfamily_protein	Atha_AT2G42070_1_ATNUDT23_ATNUDX23_NUDX23_nudix_hydrolase_homolog_23				This group of homology does not contain any annotated genome
	Scer_YGR165W_Mitochondrial_ribosomal_protein_of_the_small_subunit_null_mutant_does_not_grow_on_glycerol_is_sensitive_to_2_4_dichlorophenol_and_accumulates_large_lipid_droplets_Source_SGD_Acc_S000003397_MRPS35_SGD	HG_19064	This group of homology does not contain any annotated genome	Atha_AT2G27950_1_Ring_U_Box_superfamily_protein	Rfil_569413671_NUDIX_family_hydrolase_NudH_subfamily_hydrolase_Reticulomyxa_filosa				HG_13747
	Ttra_07661T0_07661	This group of homology does not contain any annotated genome	HG_22893	Ttra_00048T0_00048	HG_22641				This group of homology does not contain any annotated genome
	HG_83624	HG_81790	Scer_YAL010C_Subunit_of_both_the_ERMES_complex_that_links_the_ER_to_mitochondria_and_of_the_mitochondrial_sorting_and_assembly_machinery_SAM_complex_that_functions_in_import_and_assembly_of_outer_membrane_beta_barrel_proteins_Source_SGD_Acc_S000000008_MDM10_SGD	HG_14612	This group of homology does not contain any annotated genome				HG_46518
	Ttra_00548T0_00548	Ttra_04686T0_04686	HG_20105	This group of homology does not contain any annotated genome	HG_64083				This group of homology does not contain any annotated genome
	HG_36089	HG_32930	This group of homology does not contain any annotated genome	HG_28798	Rfil_569421021				HG_6881
	This group of homology does not contain any annotated genome	This group of homology does not contain any annotated genome	HG_44759	This group of homology does not contain any annotated genome	HG_19361				Nvec_25447_
	HG_34393	HG_22905	This group of homology does not contain any annotated genome	HG_30788	Ttra_02631T0_02631				Nvec_26014_Pex2_Pex12
	This group of homology does not contain any annotated genome	This group of homology does not contain any annotated genome	HG_40347	Ttra_00626T0_00626	HG_19192				Nvec_52889_Pex2_Pex12
	HG_30834	HG_17696	This group of homology does not contain any annotated genome	HG_9357	This group of homology does not contain any annotated genome				Nvec_5017_
	This group of homology does not contain any annotated genome	Scer_YJR116W_Putative_protein_of_unknown_function_null_mutant_is_sensitive_to_expression_of_the_top1_T722A_allele_Source_SGD_Acc_S000003877_TDA4_SGD	HG_33813	Ttra_03988T0_03988	HG_14279				Nvec_42905_Competence
	HG_21825	Scer_YPR114W_Putative_protein_of_unknown_function_Source_SGD_Acc_S000006318	Rfil_569439126	Ttra_12205T0_12205	Rfil_569336122				Nvec_26013_
	Ttra_02995T0_02995	HG_22462	HG_34186	Ttra_05445T0_05445	Rfil_569364392				Nvec_30182_
	Ttra_03594T0_03594	This group of homology does not contain any annotated genome	This group of homology does not contain any annotated genome	HG_26387	HG_48950				Nvec_30718_XPA_N
	HG_21656	HG_17350	HG_30522	This group of homology does not contain any annotated genome	This group of homology does not contain any annotated genome				Ttra_03896T0_03896
	Ttra_06842T0_06842_MFS_permease_479_aa	Rfil_569417486_putative_hydroxylase_Reticulomyxa_filosa	This group of homology does not contain any annotated genome	HG_30273	HG_44884				HG_20071
	Ttra_09206T0_09206	HG_15590	HG_14746	This group of homology does not contain any annotated genome	This group of homology does not contain any annotated genome				Nvec_38168_Lectin_C
	HG_18545	This group of homology does not contain any annotated genome	Scer_YJR100C_Putative_protein_of_unknown_function_non_tagged_protein_is_detected_in_purified_mitochondria_in_high_throughput_studies_similar_to_murine_NOR1_null_mutant_is_viable_and_displays_elevated_frequency_of_mitochondrial_genome_loss_Source_SGD_Acc_S000003861_AIM25_SGD	HG_21843	HG_45113				Nvec_56974_
	Atha_AT5G16060_1_Cytochrome_c_oxidase_biogenesis_protein_Cmc1_like	HG_32984	Atha_AT2G04940_1_scramblase_related	This group of homology does not contain any annotated genome	This group of homology does not contain any annotated genome				HG_44589
	Ttra_08605T0_08605	This group of homology does not contain any annotated genome	HG_8440	HG_19307	HG_28698				Nvec_23098_
	HG_20535	HG_13571	Atha_AT4G36730_1_GBF1_G_box_binding_factor_1	This group of homology does not contain any annotated genome	This group of homology does not contain any annotated genome				Nvec_54403_FlgM
	Atha_AT4G26980_1_RNI_like_superfamily_protein	Atha_AT1G03370_1_C2_calcium_lipid_binding_and_GRAM_domain_containing_protein	Atha_AT5G60830_1_AtbZIP70_bZIP70_basic_leucine_zipper_70	HG_17378	HG_11580				HG_539
	HG_48845	Atha_AT5G50170_1_C2_calcium_lipid_binding_and_GRAM_domain_containing_protein	Atha_AT4G01120_1_GBF2_ATBZIP54_G_box_binding_factor_2	Ttra_01581T0_01581	Scer_YIL099W_Intracellular_sporulation_specific_glucoamylase_involved_in_glycogen_degradation_induced_during_starvation_of_a_a_diploids_late_in_sporulation_but_dispensable_for_sporulation_Source_SGD_Acc_S000001361_SGA1_SGD				Nvec_52935_
	Ttra_09827T0_09827	HG_42204	Atha_AT1G32150_1_bZIP68_AtbZIP68_basic_region_leucine_zipper_transcription_factor_68	Ttra_11038T0_11038	Ttra_03956T0_03956_glucoamylase_513_aa				Nvec_4535_F5_F8_type_C
	HG_39498	This group of homology does not contain any annotated genome	Atha_AT3G30530_1_ATBZIP42_bZIP42_basic_leucine_zipper_42	Rfil_5694061964603_Reticulomyxa_filosa	Rfil_569430351				Nvec_36986_
	Ttra_06005T0_06005	HG_8786	Atha_AT2G35530_1_bZIP16_AtbZIP16_basic_region_leucine_zipper_transcription_factor_16	HG_52613	HG_35752				Nvec_5079_fn3
	HG_15782	Atha_AT2G37970_1_SOUL_1_SOUL_heme_binding_family_protein	Atha_AT2G46270_1_GBF3_G_box_binding_factor_3	Ttra_05086T0_05086	This group of homology does not contain any annotated genome				Nvec_26467_PKD
	Atha_AT4G26310_2_elongation_factor_P_EF_P_family_protein	Atha_AT3G10130_1_SOUL_heme_binding_family_protein	Atha_AT5G15830_1_AtbZIP3_bZIP3_basic_leucine_zipper_3	HG_15200	HG_6085				Nvec_9586_
	HG_16188	Atha_AT5G20140_2_SOUL_heme_binding_family_protein	Atha_AT2G04038_1_AtbZIP48_bZIP48_basic_leucine_zipper_48	Ttra_09985T0_09985_polynucleotide_adenyltransferase_2122_aa	This group of homology does not contain any annotated genome				Nvec_15424_PAN
	Atha_AT4G15840_1_BTB_POZ_domain_containing_protein	HG_30691	Atha_AT5G38800_1_AtbZIP43_bZIP43_basic_leucine_zipper_43	Ttra_01557T0_01557_polynucleotide_adenyltransferase_331_aa	HG_19292				Nvec_23439_Pyr_redox_2
	HG_13130	This group of homology does not contain any annotated genome	Atha_AT1G68880_1_AtbZIP_bZIP_basic_leucine_zipper_8	Ttra_06439T0_06439	This group of homology does not contain any annotated genome				Nvec_25338_
	This group of homology does not contain any annotated genome	HG_22972	Atha_AT5G08141_1_AtbZIP75_bZIP75_basic_leucine_zipper_75	Rfil_569435704	HG_7774				Nvec_51232_
	HG_39239	This group of homology does not contain any annotated genome	HG_38644	Rfil_569435711	Scer_YOR108W_Alpha_isopropylmalate_synthase_II_2_isopropylmalate_synthase_catalyzes_the_first_step_in_the_leucine_biosynthesis_pathway_the_minor_isozyme_responsible_for_the_residual_alpha_IPMS_activity_detected_in_a_leu4_null_mutant_Source_SGD_Acc_S000005634_LEU9_SGD				Nvec_12581_
	This group of homology does not contain any annotated genome	HG_22954	This group of homology does not contain any annotated genome	Rfil_569435712	Scer_YNL104C_Alpha_isopropylmalate_synthase_2_isopropylmalate_synthase_the_main_isozyme_responsible_for_the_first_step_in_the_leucine_biosynthesis_pathway_Source_SGD_Acc_S000005048_LEU4_SGD				Nvec_45072_Kazal_2
	HG_33131	This group of homology does not contain any annotated genome	HG_30986	Rfil_569435713	Atha_AT5G23020_1_MAM_L_MAM3_IMS2_2_isopropylmalate_synthase_2				Nvec_11435_
	Scer_YCL047C_Protein_involved_in_the_filamentation_pathway_interacts_physically_with_Kss1p_and_suppresses_the_filamentation_defect_of_a_kss1_deletion_Source_SGD_Acc_S000000552_POF1_SGD	HG_25425	This group of homology does not contain any annotated genome	HG_44861	Atha_AT5G23010_1_MAM1_IMS3_methylthioalkylmalate_synthase_1				Nvec_33077_R3H
	HG_25179	This group of homology does not contain any annotated genome	HG_39578	This group of homology does not contain any annotated genome	Atha_AT1G74040_1_IMS1_MAML_3_IPMS2_2_isopropylmalate_synthase_1				Nvec_28627_
	This group of homology does not contain any annotated genome	HG_14792	This group of homology does not contain any annotated genome	HG_28708	Atha_AT1G18500_1_MAML_4_IPMS1_methylthioalkylmalate_synthase_like_4				Nvec_22715_SAM_PNT
	HG_20940	This group of homology does not contain any annotated genome	HG_34214	This group of homology does not contain any annotated genome	HG_20330				Nvec_12743_
	Scer_YHR194W_Mitochondrial_inner_membrane_protein_with_similarity_to_Mdm32p_required_for_normal_mitochondrial_morphology_and_inheritance_interacts_genetically_with_MMM1_MDM10_MDM12_and_MDM34_Source_SGD_Acc_S000001237_MDM31_SGD	HG_16311	Atha_AT3G51790_1_ATG1_TG1_transmembrane_protein_G1P_related_1	HG_27795	This group of homology does not contain any annotated genome				Nvec_34296_
	Scer_YOR147W_Mitochondrial_inner_membrane_protein_with_similarity_to_Mdm31p_required_for_normal_mitochondrial_morphology_and_inheritance_interacts_genetically_with_MMM1_MDM10_MDM12_and_MDM34_Source_SGD_Acc_S000005673_MDM32_SGD	This group of homology does not contain any annotated genome	HG_25510	Scer_YJR086W_G_protein_gamma_subunit_forms_a_dimer_with_Ste4p_to_activate_the_mating_signaling_pathway_forms_a_heterotrimer_with_Gpa1p_and_Ste4p_to_dampen_signaling_C_terminus_is_palmitoylated_and_farnesylated_which_are_required_for_normal_signaling_Source_SGD_Acc_S000003846_STE18_SGD	HG_11900				Nvec_44839_RVT_1
	Ttra_10746T0_10746	HG_61033	This group of homology does not contain any annotated genome	HG_69503	Ttra_03349T0_03349_phospholipase_D_452_aa				Nvec_38415_
	HG_44774	Ttra_10245T0_10245	HG_10434	This group of homology does not contain any annotated genome	Ttra_10261T0_10261_phospholipase_D_451_aa				Nvec_23845_IL6
	This group of homology does not contain any annotated genome	HG_12140	This group of homology does not contain any annotated genome	HG_9904	Ttra_01390T0_01390_phospholipase_D_443_aa				Nvec_40851_TSP_1
	HG_6740	Atha_AT5G57500_1_Galactosyltransferase_family_protein	HG_38880	Atha_AT3G20780_1_ATTOP6B_BIN3_HYP6_RHL3_TOP6B_topoisomerase_6_subunit_B	HG_44692				Nvec_38851_RVT_1
	Atha_AT3G44510_2_alpha_beta_Hydrolases_superfamily_protein	Rfil_5694138211488_Reticulomyxa_filosa	This group of homology does not contain any annotated genome	Ttra_09216T0_09216_DNA_topoisomerase_6_subunit_B_655_aa	This group of homology does not contain any annotated genome				Nvec_8488_Kelch_1
	Atha_AT1G08310_2_alpha_beta_Hydrolases_superfamily_protein	HG_9639	HG_34163	HG_34016	HG_21897				Nvec_19927_Neur_chan_LBD
	Atha_AT1G74300_1_alpha_beta_Hydrolases_superfamily_protein	Scer_YOR155C_Inosine_5_monophosphate_IMP_specific_5_nucleotidase_catalyzes_the_breakdown_of_IMP_to_inosine_does_not_show_similarity_to_known_5_nucleotidases_from_other_organisms_Source_SGD_Acc_S000005681_ISN1_SGD	Ttra_04379T0_04379	This group of homology does not contain any annotated genome	Atha_AT4G17370_1_Oxidoreductase_family_protein				Nvec_42543_
	Atha_AT5G02970_1_alpha_beta_Hydrolases_superfamily_protein	HG_30414	Rfil_5694084803727_Reticulomyxa_filosa	HG_25489	HG_17970				Nvec_35901_AT_hook
	Atha_AT3G09690_1_alpha_beta_Hydrolases_superfamily_protein	This group of homology does not contain any annotated genome	HG_15708	Rfil_5694095383262_Reticulomyxa_filosa	Ttra_00847T0_00847_MutT_nudix_family_protein_316_aa				Nvec_18135_Cytochrom_B561
	Atha_AT3G54240_1_alpha_beta_Hydrolases_superfamily_protein	HG_17245	Scer_YJL057C_Putative_serine_threonine_kinase_expression_is_induced_during_mild_heat_stress_deletion_mutants_are_hypersensitive_to_copper_sulphate_and_resistant_to_sorbate_interacts_with_an_N_terminal_fragment_of_Sst2p_Source_SGD_Acc_S000003593_IKS1_SGD	HG_30424	Rfil_5693930648896_Reticulomyxa_filosa				Nvec_50521_MFS_1
	Atha_AT2G36290_1_alpha_beta_Hydrolases_superfamily_protein	Atha_AT3G60810_1_unknown_protein_CONTAINS_InterPro_DOMAIN_s_Protein_of_unknown_function_DUF1499_InterPro_IPR010865_Has_444_Blast_hits_to_444_proteins_in_143_species_Archae_0_Bacteria_268_Metazoa_0_Fungi_0_Plants_51_Viruses_0_Other_Eukaryotes_125_source_NCBI_BLink	Ttra_04829T0_04829_IKS_protein_kinase_693_aa	This group of homology does not contain any annotated genome	HG_8539				Nvec_7784_
	Atha_AT3G48410_1_alpha_beta_Hydrolases_superfamily_protein	HG_13107	Rfil_569366005_protein_kinase_domain_containing_protein_partial_Reticulomyxa_filosa	HG_25312	Scer_YIL116W_Histidinol_phosphate_aminotransferase_catalyzes_the_seventh_step_in_histidine_biosynthesis_responsive_to_general_control_of_amino_acid_biosynthesis_mutations_cause_histidine_auxotrophy_and_sensitivity_to_Cu_Co_and_Ni_salts_Source_SGD_Acc_S000001378_HIS5_SGD				Nvec_24004_EGF
	Atha_AT5G22460_1_alpha_beta_Hydrolases_superfamily_protein	Atha_AT4G20100_1_PQ_loop_repeat_family_protein_transmembrane_family_protein	HG_19098	Atha_AT1G72650_2_TRFL6_TRF_like_6	Atha_AT1G71920_2_HISN6B_HISTIDINE_BIOSYNTHESIS_6B				Nvec_51100_
	Atha_AT1G74280_1_alpha_beta_Hydrolases_superfamily_protein	Atha_AT2G41050_1_PQ_loop_repeat_family_protein_transmembrane_family_protein	Ttra_02861T0_02861	Atha_AT1G17460_2_TRFL3_TRF_like_3	Ttra_00581T0_00581_histidinol_phosphate_aminotransferase_622_aa				Nvec_321_
	Atha_AT1G74290_1_alpha_beta_Hydrolases_superfamily_protein	Atha_AT4G36850_1_PQ_loop_repeat_family_protein_transmembrane_family_protein	Ttra_05707T0_05707	HG_25143	HG_45659				Nvec_4088_
	Atha_AT3G03240_1_alpha_beta_Hydrolases_superfamily_protein	Rfil_5693972057687_Reticulomyxa_filosa	HG_18210	This group of homology does not contain any annotated genome	Ttra_03694T0_03694				Nvec_35564_
	Atha_AT3G03230_1_alpha_beta_Hydrolases_superfamily_protein	Rfil_569436629	Atha_AT3G18380_2_sequence_specific_DNA_binding_transcription_factors_sequence_specific_DNA_binding	HG_57308	HG_38851				Nvec_18980_DUF274
	HG_42701	Rfil_569365010_vacuolar_membrane_PQ_loop_repeat_protein_Reticulomyxa_filosa	Atha_AT1G15215_2_BEST_Arabidopsis_thaliana_protein_match_is_sequence_specific_DNA_binding_transcription_factors_sequence_specific_DNA_binding_TAIR_AT3G18380_1_Has_89_Blast_hits_to_86_proteins_in_16_species_Archae_0_Bacteria_0_Metazoa_0_Fungi_0_Plants_89_Viruses_0_Other_Eukaryotes_0_source_NCBI_BLink	This group of homology does not contain any annotated genome	This group of homology does not contain any annotated genome				Nvec_40532_
	This group of homology does not contain any annotated genome	HG_10298	HG_30963	HG_12406	HG_30647				Nvec_55799_Na_trans_assoc
	HG_36950	Atha_AT4G15180_1_SDG2_ATXR3_SET_domain_protein_2	This group of homology does not contain any annotated genome	Atha_AT1G23010_1_LPR1_Cupredoxin_superfamily_protein	This group of homology does not contain any annotated genome				Nvec_58849_zf_piccolo
	Ttra_05785T0_05785	Rfil_569356028	HG_30417	Atha_AT1G71040_1_LPR2_Cupredoxin_superfamily_protein	HG_12765				Nvec_42757_
	HG_30916	Rfil_5694029845773_Reticulomyxa_filosa	This group of homology does not contain any annotated genome	HG_42673	This group of homology does not contain any annotated genome				Nvec_24866_Pepsin_I3
	Scer_YPR018W_Largest_subunit_p90_of_the_Chromatin_Assembly_Complex_CAF_1_chromatin_assembly_by_CAF_1_is_important_for_multiple_processes_including_silencing_at_telomeres_mating_type_loci_and_rDNA_maintenance_of_kinetochore_structure_deactivation_of_the_mage_checkpoint_after_DNA_repair_and_chromatin_dynamics_during_transcription_Source_SGD_Acc_S000006222_RLF2_SGD	Rfil_569362892	HG_17794	This group of homology does not contain any annotated genome	HG_14661				Nvec_33176_JmjC
	HG_30747	Rfil_569422288	Ttra_09462T0_09462	HG_30478	Atha_AT1G14810_1_semialdehyde_dehydrogenase_family_protein				Nvec_49463_RVT_1
	Rfil_5694139561432_Reticulomyxa_filosa	Rfil_569422289_huntingtin_interacting_protein_Reticulomyxa_filosa	HG_64035	Ttra_02513T0_02513	HG_27759				Nvec_670_Pepsin_I3
	Rfil_5694009156493_Reticulomyxa_filosa	Rfil_569361131	This group of homology does not contain any annotated genome	HG_20517	This group of homology does not contain any annotated genome				Nvec_26931_Pepsin_I3
	Rfil_5694010606434_partial_Reticulomyxa_filosa	Rfil_569350225_huntingtin_interacting_protein_Reticulomyxa_filosa	HG_20118	Atha_AT4G33140_1_Haloacid_dehalogenase_like_hydrolase_HAD_superfamily_protein	HG_54358				Nvec_40883_RVT_1
	HG_20584	Rfil_569422290	Ttra_04752T0_04752	Rfil_569425280	This group of homology does not contain any annotated genome				Nvec_48849_Pepsin_I3
	Scer_YPL184C_RNA_binding_protein_proposed_to_be_involved_in_translational_regulation_binds_specific_categories_of_mRNAs_including_those_that_contain_upstream_open_reading_frames_uORFs_and_internal_ribosome_entry_sites_IRES_Source_SGD_Acc_S000006105_MRN1_SGD	HG_17299	Rfil_5694063974517_Reticulomyxa_filosa	HG_64096	HG_12591				Nvec_25522_Saccharop_dh_N
	Scer_YML117W_Putative_RNA_binding_protein_that_associates_with_mRNAs_encoding_cell_wall_proteins_in_high_throughput_studies_deletion_mutants_display_increased_sensitivity_to_some_cell_wall_disrupting_agents_expression_negatively_regulated_by_cAMP_Source_SGD_Acc_S000004585_NAB6_SGD	This group of homology does not contain any annotated genome	HG_30840	This group of homology does not contain any annotated genome	Atha_AT1G53000_1_KDSB_Nucleotide_diphospho_sugar_transferases_superfamily_protein				Nvec_8184_Pepsin_I3
	HG_17401	HG_14651	Ttra_02278T0_02278	HG_38938	Ttra_03137T0_03137_3_deoxy_manno_octulosonate_cytidylyltransferase_331_aa				Nvec_49270_RVT_1
	Atha_AT1G70820_1_phosphoglucomutase_putative_glucose_phosphomutase_putative	Ttra_07160T0_07160	HG_30671	Rfil_5694132041726_Reticulomyxa_filosa	Rfil_569343916_3_deoxy_manno_octulosonate_cytidylyltransferase_Reticulomyxa_filosa				Nvec_57132_RVT_1
	Atha_AT5G17530_3_phosphoglucosamine_mutase_family_protein	HG_10585	This group of homology does not contain any annotated genome	HG_12081	HG_32866				Nvec_3911_Pepsin_I3
	HG_10864	Atha_AT4G30950_1_FAD6_FADC_SFD4_fatty_acid_desaturase_6	HG_27014	This group of homology does not contain any annotated genome	This group of homology does not contain any annotated genome				Nvec_7666_Cps15
	Atha_AT2G44230_1_Plant_protein_of_unknown_function_DUF946	HG_47494	Ttra_03057T0_03057	HG_6281	HG_33882				Nvec_20527_Pepsin_I3
	Atha_AT3G04350_1_Plant_protein_of_unknown_function_DUF946	This group of homology does not contain any annotated genome	HG_15639	Scer_YKR097W_Phosphoenolpyruvate_carboxykinase_key_enzyme_in_gluconeogenesis_catalyzes_early_reaction_in_carbohydrate_biosynthesis_glucose_represses_transcription_and_accelerates_mRNA_degradation_regulated_by_Mcm1p_and_Cat8p_located_in_the_cytosol_Source_SGD_Acc_S000001805_PCK1_SGD	Ttra_11934T0_11934				Nvec_17994_
	Atha_AT2G44260_2_Plant_protein_of_unknown_function_DUF946	HG_2190	Atha_AT3G23900_1_RNA_recognition_motif_RRM_containing_protein	Scer_YKR097W_Phosphoenolpyruvate_carboxykinase_key_enzyme_in_gluconeogenesis_catalyzes_early_reaction_in_carbohydrate_biosynthesis_glucose_represses_transcription_and_accelerates_mRNA_degradation_regulated_by_Mcm1p_and_Cat8p_located_in_the_cytosol_Source_SGD_Acc_S000001805_PCK1_SGD	Ttra_01036T0_01036				Nvec_56667_Pepsin_I3
	Atha_AT1G04090_1_Plant_protein_of_unknown_function_DUF946	This group of homology does not contain any annotated genome	HG_20477	Atha_AT4G37870_1_PCK1_PEPCK_phosphoenolpyruvate_carboxykinase_1	Ttra_01918T0_01918				Nvec_25248_
	Atha_AT5G18490_1_Plant_protein_of_unknown_function_DUF946	HG_6707	Atha_AT4G12340_1_copper_ion_binding	Atha_AT5G65690_1_PCK2_PEPCK_phosphoenolpyruvate_carboxykinase_2	HG_35168				Nvec_31296_Pepsin_I3
	Atha_AT5G43950_1_Plant_protein_of_unknown_function_DUF946	This group of homology does not contain any annotated genome	HG_15703	Rfil_569301673_phosphoenolpyruvate_carboxykinase_Reticulomyxa_filosa	This group of homology does not contain any annotated genome				Nvec_1913_Arf
	Atha_AT3G01880_1_Plant_protein_of_unknown_function_DUF946	HG_43082	This group of homology does not contain any annotated genome	Rfil_569401198_phosphoenolpyruvate_carboxykinase_ATP_partial_Reticulomyxa_filosa	HG_29209				Nvec_56510_
	Atha_AT3G01870_1_Plant_protein_of_unknown_function_DUF946	This group of homology does not contain any annotated genome	HG_17092	HG_48945	This group of homology does not contain any annotated genome				Nvec_19741_RVT_1
	Ttra_02189T0_02189	HG_30619	Atha_AT3G59520_1_ATRBL13_RBL13_RHOMBOID_like_protein_13	This group of homology does not contain any annotated genome	HG_64073				Nvec_52203_Borrelia_orfA
	HG_44587	This group of homology does not contain any annotated genome	Rfil_569397627_rhomboid_domain_containing_protein_Reticulomyxa_filosa	HG_47791	This group of homology does not contain any annotated genome				Nvec_53797_
	Ttra_06590T0_06590	HG_19997	HG_27783	This group of homology does not contain any annotated genome	HG_4428				Nvec_9582_
	HG_39339	Ttra_11274T0_11274_glycosyl_transferase_group_1_4847_aa	This group of homology does not contain any annotated genome	HG_11288	Ttra_06876T0_06876				Nvec_47983_
	This group of homology does not contain any annotated genome	HG_30891	HG_21918	This group of homology does not contain any annotated genome	HG_47755				Nvec_39194_Pepsin_I3
	HG_23583	Ttra_05268T0_05268	Atha_AT5G66810_1_CONTAINS_InterPro_DOMAIN_s_CTLH_C_terminal_LisH_motif_InterPro_IPR006595_BEST_Arabidopsis_thaliana_protein_match_is_LisH_and_RanBPM_domains_containing_protein_TAIR_AT1G61150_1_Has_333_Blast_hits_to_242_proteins_in_88_species_Archae_0_Bacteria_0_Metazoa_104_Fungi_47_Plants_152_Viruses_0_Other_Eukaryotes_30_source_NCBI_BLink	HG_30337	This group of homology does not contain any annotated genome				Nvec_59163_JmjC
	Scer_YPR159W_Type_II_integral_membrane_protein_required_for_beta_1_6_glucan_biosynthesis_putative_beta_glucan_synthase_localizes_to_the_ER_plasma_membrane_sites_of_polarized_growth_and_secretory_vesicles_functionally_redundant_with_Skn1p_Source_SGD_Acc_S000006363_KRE6_SGD	HG_33057	HG_21644	Ttra_06340T0_06340	HG_21172				Nvec_33517_JmjC
	Scer_YGR143W_Protein_involved_in_sphingolipid_biosynthesis_type_II_membrane_protein_with_similarity_to_Kre6p_Source_SGD_Acc_S000003375_SKN1_SGD	This group of homology does not contain any annotated genome	This group of homology does not contain any annotated genome	HG_22585	Atha_AT1G70570_2_anthranilate_phosphoribosyltransferase_putative				Nvec_29901_JmjC
	HG_21920	HG_16770	HG_54792	Scer_YJL003W_Mitochondrial_inner_membrane_protein_required_for_assembly_of_cytochrome_c_oxidase_Source_SGD_Acc_S000003540_COX16_SGD	HG_15180				Nvec_57052_JmjC
	Ttra_00491T0_00491	This group of homology does not contain any annotated genome	This group of homology does not contain any annotated genome	HG_19233	This group of homology does not contain any annotated genome				Nvec_28413_
	Rfil_569417687	HG_30906	HG_64030	Ttra_08056T0_08056	HG_38746				Nvec_54591_
	HG_14502	This group of homology does not contain any annotated genome	This group of homology does not contain any annotated genome	HG_20038	This group of homology does not contain any annotated genome				Nvec_15400_
	Atha_AT1G15330_1_Cystathionine_beta_synthase_CBS_protein	HG_32190	HG_13820	Rfil_569420759	HG_6574				Nvec_37768_SpoVG
	Atha_AT1G80090_1_Cystathionine_beta_synthase_CBS_family_protein	This group of homology does not contain any annotated genome	Scer_YML106W_Major_orotate_phosphoribosyltransferase_OPRTase_isozyme_that_catalyzes_the_fifth_enzymatic_step_in_de_novo_biosynthesis_of_pyrimidines_converting_orotate_into_orotidine_5_phosphate_minor_OPRTase_encoded_by_URA10_Source_SGD_Acc_S000004574_URA5_SGD	Rfil_569304307	Atha_AT5G13410_1_FKBP_like_peptidyl_prolyl_cis_trans_isomerase_family_protein				Nvec_31231_
	HG_25156	HG_17568	Scer_YMR271C_Minor_orotate_phosphoribosyltransferase_OPRTase_isozyme_that_catalyzes_the_fifth_enzymatic_step_in_the_de_novo_biosynthesis_of_pyrimidines_converting_orotate_into_orotidine_5_phosphate_major_OPRTase_encoded_by_URA5_Source_SGD_Acc_S000004884_URA10_SGD	Rfil_569420758	Atha_AT4G19830_1_FKBP_like_peptidyl_prolyl_cis_trans_isomerase_family_protein				Nvec_42756_
	Atha_AT5G64250_2_Aldolase_type_TIM_barrel_family_protein	This group of homology does not contain any annotated genome	HG_31000	Rfil_569350523_glycosyl_hydrolase_family_2_Reticulomyxa_filosa	Atha_AT3G60370_1_FKBP_like_peptidyl_prolyl_cis_trans_isomerase_family_protein				Nvec_37548_
	HG_18284	HG_81749	This group of homology does not contain any annotated genome	HG_10559	Atha_AT4G26555_1_FKBP_like_peptidyl_prolyl_cis_trans_isomerase_family_protein				Nvec_847_
	Atha_AT4G16450_1_unknown_protein_FUNCTIONS_IN_molecular_function_unknown_INVOLVED_IN_photorespiration_LOCATED_IN_mitochondrion_mitochondrial_membrane_mitochondrial_respiratory_chain_complex_I_respiratory_chain_complex_I_membrane_EXPRESSED_IN_25_plant_structures_EXPRESSED_DURING_15_growth_stages_Has_30201_Blast_hits_to_17322_proteins_in_780_species_Archae_12_Bacteria_1396_Metazoa_17338_Fungi_3422_…	This group of homology does not contain any annotated genome	HG_39363	Scer_YDL215C_NAD_dependent_glutamate_dehydrogenase_degrades_glutamate_to_ammonia_and_alpha_ketoglutarate_expression_sensitive_to_nitrogen_catabolite_repression_and_intracellular_ammonia_levels_Source_SGD_Acc_S000002374_GDH2_SGD	HG_22959				Nvec_3833_Borrelia_orfA
	Ttra_02833T0_02833	HG_42881	This group of homology does not contain any annotated genome	Ttra_07562T0_07562_NAD_specific_glutamate_dehydrogenase_1258_aa	This group of homology does not contain any annotated genome				Nvec_20649_SpoIIP
	HG_44341	This group of homology does not contain any annotated genome	HG_32923	HG_8106	HG_9346				Nvec_28927_
	This group of homology does not contain any annotated genome	HG_42061	This group of homology does not contain any annotated genome	Atha_AT1G13970_1_Protein_of_unknown_function_DUF1336	This group of homology does not contain any annotated genome				Nvec_5822_
	HG_19210	This group of homology does not contain any annotated genome	HG_13615	Atha_AT1G59650_1_CW14_Protein_of_unknown_function_DUF1336	HG_10249				Nvec_32620_RVT_1
	Ttra_08802T0_08802	HG_21846	Scer_YBR030W_Ribosomal_lysine_methyltransferase_specific_for_monomethylation_of_Rpl42ap_and_Rpl42bp_lysine_40_nuclear_SET_domain_containing_protein_Source_SGD_Acc_S000000234_RKM3_SGD	Atha_AT3G29180_1_Protein_of_unknown_function_DUF1336	Atha_AT3G16565_2_alanine_tRNA_ligases_nucleic_acid_binding_ligases_forming_aminoacyl_tRNA_and_related_compounds_nucleotide_binding_ATP_binding				Nvec_37265_
	HG_7685	This group of homology does not contain any annotated genome	Atha_AT3G56570_1_SET_domain_containing_protein	Atha_AT1G10410_1_Protein_of_unknown_function_DUF1336	Ttra_07796T0_07796_alanyl_tRNA_synthetase_248_aa				Nvec_36972_
	Atha_AT3G52950_1_CBS_octicosapeptide_Phox_Bemp1_PB1_domains_containing_protein	HG_19341	HG_39481	Atha_AT5G39430_1_Protein_of_unknown_function_DUF1336	Rfil_569379754				Nvec_21807_JmjC
	Atha_AT2G36500_1_CBS_octicosapeptide_Phox_Bemp1_PB1_domains_containing_protein	This group of homology does not contain any annotated genome	This group of homology does not contain any annotated genome	HG_11334	Rfil_569339556				Nvec_20299_JmjC
	Atha_AT5G63490_1_CBS_octicosapeptide_Phox_Bemp1_PB1_domains_containing_protein	HG_16565	HG_17976	This group of homology does not contain any annotated genome	HG_35606				Nvec_15850_
	Atha_AT5G50640_1_CBS_octicosapeptide_Phox_Bemp1_PB1_domains_containing_protein	Scer_YER145C_High_affinity_iron_permease_involved_in_the_transport_of_iron_across_the_plasma_membrane_forms_complex_with_Fet3p_expression_is_regulated_by_iron_Source_SGD_Acc_S000000947_FTR1_SGD	Atha_AT5G24630_6_BIN4_double_stranded_DNA_binding	HG_28770	This group of homology does not contain any annotated genome				Nvec_53043_JmjC
	Ttra_10276T0_10276	Scer_YBR207W_Putative_high_affinity_iron_transporter_involved_in_transport_of_intravacuolar_stores_of_iron_forms_complex_with_Fet5p_expression_is_regulated_by_iron_proposed_to_play_indirect_role_in_endocytosis_Source_SGD_Acc_S000000411_FTH1_SGD	HG_13838	This group of homology does not contain any annotated genome	HG_26974				Nvec_26264_SAM_PNT
	HG_25497	HG_20146	This group of homology does not contain any annotated genome	HG_34183	This group of homology does not contain any annotated genome				Nvec_41821_Borrelia_orfA
	Ttra_02457T0_02457	This group of homology does not contain any annotated genome	HG_17220	This group of homology does not contain any annotated genome	HG_18981				Nvec_13523_
	HG_17947	HG_12089	Ttra_08948T0_08948_PQ_loop_repeat_protein_288_aa	HG_9780	Atha_AT2G31810_1_ACT_domain_containing_small_subunit_of_acetolactate_synthase_protein				Nvec_52187_HNF_1A_C
	This group of homology does not contain any annotated genome	Ttra_03271T0_03271	HG_11563	Atha_AT1G73540_1_atnudt21_NUDT21_nudix_hydrolase_homolog_21	Atha_AT5G16290_1_VAT1_VALINE_TOLERANT_1				Nvec_56949_
	HG_25256	Rfil_5693888059901_partial_Reticulomyxa_filosa	Scer_YLR435W_Protein_with_a_potential_role_in_pre_rRNA_processing_Source_SGD_Acc_S000004427_TSR2_SGD	Atha_AT2G01670_1_atnudt17_NUDT17_nudix_hydrolase_homolog_17	HG_15418				Nvec_21145_MucBP
	This group of homology does not contain any annotated genome	Rfil_5693888069902_Reticulomyxa_filosa	Atha_AT5G27990_1_Pre_rRNA_processing_protein_TSR2_conserved_region	Atha_AT1G14860_1_atnudt18_NUDT18_nudix_hydrolase_homolog_18	This group of homology does not contain any annotated genome				Nvec_30130_Cadherin
	HG_22713	HG_42727	Atha_AT3G22510_1_Pre_rRNA_processing_protein_TSR2_conserved_region	Atha_AT1G18300_1_atnudt4_NUDT4_nudix_hydrolase_homolog_4	HG_35691				Nvec_28037_
	Atha_AT4G11980_1_ATNUDT14_ATNUDX14_NUDX14_nudix_hydrolase_homolog_14	This group of homology does not contain any annotated genome	Ttra_04972T0_04972	Atha_AT3G26690_1_ATNUDT13_ATNUDX13_NUDX13_nudix_hydrolase_homolog_13	This group of homology does not contain any annotated genome				Nvec_5169_
	HG_19264	HG_39511	HG_7260	Atha_AT1G12880_1_atnudt12_NUDT12_nudix_hydrolase_homolog_12	HG_69278				Nvec_47093_
	Rfil_5694034785605_Reticulomyxa_filosa	This group of homology does not contain any annotated genome	Scer_YBR287W_Protein_of_unknown_function_green_fluorescent_protein_GFP_fusion_protein_localizes_to_the_ER_YBR287W_is_not_an_essential_gene_Source_SGD_Acc_S000000491	Atha_AT3G12600_1_atnudt16_NUDT16_nudix_hydrolase_homolog_16	This group of homology does not contain any annotated genome				Nvec_54123_
	Rfil_5694079853906_partial_Reticulomyxa_filosa	HG_25387	Atha_AT1G71090_1_Auxin_efflux_carrier_family_protein	HG_27800	HG_34160				Nvec_51880_
	HG_17127	This group of homology does not contain any annotated genome	Atha_AT5G65980_1_Auxin_efflux_carrier_family_protein	This group of homology does not contain any annotated genome	Ttra_00127T0_00127				Nvec_17583_
	Scer_YGL225W_Golgi_GDP_mannose_transporter_regulates_Golgi_function_and_glycosylation_in_Golgi_Source_SGD_Acc_S000003193_VRG4_SGD	HG_25210	Atha_AT1G76520_1_Auxin_efflux_carrier_family_protein	HG_26341	HG_23496				Nvec_48672_
	Scer_YER039C_Protein_of_unknown_function_has_homology_to_Vrg4p_Source_SGD_Acc_S000000841_HVG1_SGD	Scer_YBR214W_One_of_two_S_cerevisiae_homologs_Sds23p_and_Sds24p_of_the_S_pombe_Sds23_protein_which_is_implicated_in_APC_cyclosome_regulation_involved_in_cell_separation_during_budding_may_play_an_indirect_role_in_fluid_phase_endocytosis_Source_SGD_Acc_S000000418_SDS24_SGD	Atha_AT1G76530_1_Auxin_efflux_carrier_family_protein	This group of homology does not contain any annotated genome	Atha_AT3G27340_1_FUNCTIONS_IN_molecular_function_unknown_INVOLVED_IN_oxidation_reduction_EXPRESSED_IN_23_plant_structures_EXPRESSED_DURING_15_growth_stages_CONTAINS_InterPro_DOMAIN_s_Gamma_butyrobetaine_dioxygenase_Trimethyllysine_dioxygenase_N_terminal_InterPro_IPR010376_Has_1035_Blast_hits_to_1035_proteins_in_399_species_Archae_0_Bacteria_765_Metazoa_0_Fungi_0_Plants_39_Viruses_0_Other_Eukaryot…				Nvec_29610_Extensin_2
	Scer_YER039C_A_Putative_protein_of_unknown_function_YER039C_A_is_not_an_essential_gene_Source_SGD_Acc_S000007226	Scer_YGL056C_One_of_two_S_cerevisiae_homologs_Sds23p_and_Sds24p_of_the_S_pombe_Sds23_protein_which_is_implicated_in_APC_cyclosome_regulation_involved_in_cell_separation_during_budding_Source_SGD_Acc_S000003024_SDS23_SGD	Atha_AT2G17500_1_Auxin_efflux_carrier_family_protein	HG_25325	HG_18079				Nvec_44560_DUF1086
	HG_17263	HG_17394	Atha_AT5G01990_1_Auxin_efflux_carrier_family_protein	This group of homology does not contain any annotated genome	Scer_YBR282W_Mitochondrial_ribosomal_protein_of_the_large_subunit_Source_SGD_Acc_S000000486_MRPL27_SGD				Nvec_21276_
	Scer_YGL085W_Putative_protein_of_unknown_function_mutant_has_long_chronological_lifespan_has_homology_to_Staphylococcus_aureus_nuclease_GFP_fusion_protein_localizes_to_mitochondria_is_induced_in_response_to_the_DNA_damaging_agent_MMS_Source_SGD_Acc_S000003053_LCL3_SGD	Rfil_5693958418119_partial_Reticulomyxa_filosa	Atha_AT1G20925_1_Auxin_efflux_carrier_family_protein	HG_24171	Atha_AT5G40080_1_Mitochondrial_ribosomal_protein_L27				Nvec_47266_
	Ttra_02630T0_02630	Rfil_569425992	Ttra_01108T0_01108	Rfil_569375455_mannonate_dehydratase_Reticulomyxa_filosa	Atha_AT5G39800_1_Mitochondrial_ribosomal_protein_L27				Nvec_51787_
	HG_46665	Rfil_5694085633690_Reticulomyxa_filosa	HG_42797	HG_12796	Atha_AT4G09012_1_Mitochondrial_ribosomal_protein_L27				Nvec_1357_JmjC
	This group of homology does not contain any annotated genome	Rfil_569405811_leucine_rich_repeat_containing_protein_Reticulomyxa_filosa	Scer_YCL012C_Putative_protein_of_unknown_function_orthologs_are_present_in_S_bayanus_S_paradoxus_and_Ashbya_gossypii_YCL012C_is_not_an_essential_gene_Source_SGD_Acc_S000029705	Scer_YPR155C_Protein_involved_in_regulation_of_mitochondrial_expression_of_subunits_6_Atp6p_and_8_Atp8p_of_the_Fo_F1_ATP_synthase_functions_with_Nca3p_Source_SGD_Acc_S000006359_NCA2_SGD	Ttra_05591T0_05591				Nvec_40861_
	HG_13002	HG_18274	HG_10301	Ttra_01290T0_01290	HG_10654				Nvec_28503_
	Scer_YML114C_TFIID_subunit_65_kDa_involved_in_RNA_polymerase_II_transcription_initiation_Source_SGD_Acc_S000004582_TAF8_SGD	This group of homology does not contain any annotated genome	Atha_AT3G60450_1_Phosphoglycerate_mutase_family_protein	HG_44751	Atha_AT1G08550_1_NPQ1_AVDE1_non_photochemical_quenching_1				Nvec_1672_JmjC
	Atha_AT3G02160_1_Bromodomain_transcription_factor	HG_12786	Atha_AT3G60440_1_Phosphoglycerate_mutase_family_protein	Ttra_08266T0_08266	HG_69734				Nvec_33335_
	Atha_AT5G15570_1_Bromodomain_transcription_factor	Atha_AT3G20790_1_NAD_P_binding_Rossmann_fold_superfamily_protein	Atha_AT3G60420_2_Phosphoglycerate_mutase_family_protein	HG_9934	This group of homology does not contain any annotated genome				Nvec_14130_
	Atha_AT4G34340_1_TAF8_TBP_associated_factor_8	Scer_YMR315W_Protein_with_NADP_H_oxidoreductase_activity_transcription_is_regulated_by_Stb5p_in_response_to_NADPH_depletion_induced_by_diamide_promoter_contains_a_putative_Stb5p_binding_site_Source_SGD_Acc_S000004932	HG_34135	Atha_AT5G66550_1_Maf_like_protein	HG_23478				Nvec_57839_
	Atha_AT1G31240_1_Bromodomain_transcription_factor	Atha_AT3G20790_1_NAD_P_binding_Rossmann_fold_superfamily_protein	This group of homology does not contain any annotated genome	Atha_AT5G42770_2_Maf_like_protein	This group of homology does not contain any annotated genome				Nvec_30426_CXC
	Ttra_10163T0_10163	HG_13497	HG_30543	Atha_AT2G25500_1_Inosine_triphosphate_pyrophosphatase_family_protein	HG_30806				Nvec_45885_efhand
	HG_11001	Atha_AT4G15520_1_tRNA_rRNA_methyltransferase_SpoU_family_protein	This group of homology does not contain any annotated genome	HG_22900	This group of homology does not contain any annotated genome				Nvec_59036_
	Scer_YHR071W_Cyclin_interacts_with_and_phosphorylated_by_Pho85p_cyclin_dependent_kinase_Cdk_induced_by_Gcn4p_at_level_of_transcription_specifically_required_for_Gcn4p_degradation_may_be_sensor_of_cellular_protein_biosynthetic_capacity_Source_SGD_Acc_S000001113_PCL5_SGD	HG_39429	HG_25600	Ttra_12319T0_12319	HG_31517				Nvec_915_GIY_YIG
	HG_27662	This group of homology does not contain any annotated genome	This group of homology does not contain any annotated genome	HG_17419	Rfil_5694123742107_Reticulomyxa_filosa				Nvec_42976_Pepsin_I3
	This group of homology does not contain any annotated genome	HG_35668	HG_19239	Ttra_11043T0_11043_UPF0246_protein_310_aa	HG_75024				Nvec_30749_FARP
	HG_19364	This group of homology does not contain any annotated genome	Ttra_04958T0_04958_endonuclease_exonuclease_phosphatase_352_aa	HG_21610	This group of homology does not contain any annotated genome				Nvec_21500_GIY_YIG
	Scer_YER002W_Constituent_of_66S_pre_ribosomal_particles_involved_in_60S_ribosomal_subunit_biogenesis_Source_SGD_Acc_S000000804_NOP16_SGD	HG_38580	Rfil_569360704	This group of homology does not contain any annotated genome	HG_12071				Nvec_46948_
	Rfil_569436308_ribosome_biogenesis_protein_Nop16_predicted_Reticulomyxa_filosa	This group of homology does not contain any annotated genome	HG_17407	HG_42837	Rfil_569440845_ribonucleoside_triphosphate_reductase_Reticulomyxa_filosa				Nvec_29837_MobC
	HG_20169	HG_32956	Atha_AT4G00755_1_F_box_family_protein	This group of homology does not contain any annotated genome	HG_39091				Nvec_23192_JmjC
	Ttra_00274T0_00274	Ttra_00597T0_00597_diacylglycerol_O_acyltransferase_408_aa	HG_19303	HG_10262	This group of homology does not contain any annotated genome				Nvec_15283_JmjC
	Ttra_05191T0_05191	HG_43041	This group of homology does not contain any annotated genome	Scer_YNL231C_Phosphatidylinositol_transfer_protein_PITP_controlled_by_the_multiple_drug_resistance_regulator_Pdr1p_localizes_to_lipid_particles_and_microsomes_controls_levels_of_various_lipids_may_regulate_lipid_synthesis_homologous_to_Pdr17p_Source_SGD_Acc_S000005175_PDR16_SGD	HG_64478				Nvec_44652_
	Ttra_05391T0_05391	This group of homology does not contain any annotated genome	HG_64025	Scer_YNL264C_Phosphatidylinositol_transfer_protein_PITP_downregulates_Plb1p_mediated_turnover_of_phosphatidylcholine_found_in_the_cytosol_and_microsomes_homologous_to_Pdr16p_deletion_affects_phospholipid_composition_Source_SGD_Acc_S000005208_PDR17_SGD	This group of homology does not contain any annotated genome				Nvec_6974_
	HG_54261	HG_13648	This group of homology does not contain any annotated genome	HG_10093	HG_23506				Nvec_5834_
	This group of homology does not contain any annotated genome	Atha_AT1G04850_1_ubiquitin_associated_UBA_TS_N_domain_containing_protein	HG_44826	Ttra_03872T0_03872	Atha_AT4G18270_1_ATTRANS11_TRANS11_translocase_11				Nvec_48457_
	HG_31771	Atha_AT5G48690_1_CONTAINS_InterPro_DOMAIN_s_Ubiquitin_associated_translation_elongation_factor_EF1B_N_terminal_eukaryote_InterPro_IPR015940_PUB_domain_InterPro_IPR018997_PUG_domain_InterPro_IPR006567_UBA_like_InterPro_IPR009060_BEST_Arabidopsis_thaliana_protein_match_is_ubiquitin_associated_UBA_TS_N_domain_containing_protein_TAIR_AT1G04850_1_Has_7001_Blast_hits_to_5165_proteins_in_492_species_Arc…	Rfil_569361884	Ttra_05190T0_05190	Atha_AT4G18270_1_ATTRANS11_TRANS11_translocase_11				Nvec_58809_CXC
	Ttra_01467T0_01467	Rfil_569428258	HG_42656	HG_39147	HG_23473				Nvec_15660_
	HG_21641	HG_21895	This group of homology does not contain any annotated genome	Rfil_569427136	Ttra_02963T0_02963				Nvec_49493_CXC
	Ttra_07945T0_07945	Scer_YKL003C_Mitochondrial_ribosomal_protein_of_the_small_subunit_MRP17_exhibits_genetic_interactions_with_PET122_encoding_a_COX3_specific_translational_activator_Source_SGD_Acc_S000001486_MRP17_SGD	HG_41261	Rfil_5693965897877_partial_Reticulomyxa_filosa	HG_7881				Nvec_37137_
	HG_17345	HG_16952	This group of homology does not contain any annotated genome	HG_35724	Rfil_569359482				Nvec_14229_VAR1
	Rfil_569434426_peroxidase_Reticulomyxa_filosa	This group of homology does not contain any annotated genome	HG_20467	This group of homology does not contain any annotated genome	Rfil_569359481				Nvec_22334_VAR1
	HG_34296	HG_14646	Atha_AT3G12590_1_unknown_protein_INVOLVED_IN_biological_process_unknown_LOCATED_IN_chloroplast_Has_50_Blast_hits_to_41_proteins_in_15_species_Archae_0_Bacteria_0_Metazoa_2_Fungi_0_Plants_43_Viruses_0_Other_Eukaryotes_5_source_NCBI_BLink	HG_19369	HG_23232				Nvec_2565_
	This group of homology does not contain any annotated genome	This group of homology does not contain any annotated genome	Ttra_06765T0_06765	Atha_AT2G47350_1_HIT_zinc_finger_PAPA_1_like_conserved_region	Rfil_569366259_epimerase_Reticulomyxa_filosa				Nvec_22454_Ribosomal_L35p
	HG_70411	HG_17117	HG_16540	Atha_AT1G56460_2_HIT_zinc_finger_PAPA_1_like_conserved_region	HG_19072				Nvec_7561_
	Scer_YEL030C_A_Identified_by_gene_trapping_microarray_based_expression_analysis_and_genome_wide_homology_searching_Source_SGD_Acc_S000028619	This group of homology does not contain any annotated genome	Atha_AT5G56220_1_P_loop_containing_nucleoside_triphosphate_hydrolases_superfamily_protein	Atha_AT3G06660_1_PAPA_1_like_family_protein_zinc_finger_HIT_type_family_protein	Ttra_04761T0_04761_aminotransferase_410_aa				Nvec_32026_GIY_YIG
	HG_17801	HG_44946	Atha_AT4G23440_1_Disease_resistance_protein_TIR_NBS_class	HG_15600	Rfil_5694168240165_partial_Reticulomyxa_filosa				Nvec_44373_GIY_YIG
	Ttra_04595T0_04595	This group of homology does not contain any annotated genome	HG_42879	Atha_AT1G70630_1_Nucleotide_diphospho_sugar_transferase_family_protein	Rfil_569417628_aminotransferase_class_V_partial_Reticulomyxa_filosa				Nvec_51868_GIY_YIG
	Ttra_07751T0_07751	HG_7241	This group of homology does not contain any annotated genome	HG_12076	HG_17873				Nvec_54135_
	Ttra_02786T0_02786	Atha_AT2G02710_1_PLP_PLPB_PAS_LOV_protein_B	HG_39422	This group of homology does not contain any annotated genome	This group of homology does not contain any annotated genome				Nvec_46186_zf_RanBP
	Ttra_07849T0_07849	HG_45078	This group of homology does not contain any annotated genome	HG_10244	HG_22880				Nvec_32105_
	Ttra_11219T0_11219	This group of homology does not contain any annotated genome	HG_22240	This group of homology does not contain any annotated genome	This group of homology does not contain any annotated genome				Nvec_12778_GIY_YIG
	Ttra_00176T0_00176	HG_81675	Scer_YNL131W_Component_of_the_TOM_translocase_of_outer_mitochondrial_membrane_complex_responsible_for_initial_import_of_mitochondrially_directed_proteins_acts_as_a_receptor_for_precursor_proteins_and_mediates_interaction_between_TOM_and_TIM_complexes_Source_SGD_Acc_S000005075_TOM22_SGD	HG_45088	HG_75411				Nvec_14129_
	Ttra_10351T0_10351	This group of homology does not contain any annotated genome	HG_10286	This group of homology does not contain any annotated genome	This group of homology does not contain any annotated genome				Nvec_12437_
	HG_16583	HG_39560	This group of homology does not contain any annotated genome	HG_9903	HG_12819				Nvec_30287_CXC
	Scer_YLR138W_Na_H_antiporter_involved_in_sodium_and_potassium_efflux_through_the_plasma_membrane_required_for_alkali_cation_tolerance_at_acidic_pH_Source_SGD_Acc_S000004128_NHA1_SGD	This group of homology does not contain any annotated genome	HG_32521	Ttra_11740T0_11740	Rfil_569380416				Nvec_59117_Neur_chan_LBD
	HG_44987	HG_1546	This group of homology does not contain any annotated genome	Ttra_04658T0_04658	HG_6727				Nvec_57534_
	This group of homology does not contain any annotated genome	Atha_AT2G42570_1_TBL39_TRICHOME_BIREFRINGENCE_LIKE_39	HG_8576	HG_24189	Ttra_00550T0_00550_zinc_finger_protein_736_aa				Nvec_49268_GIY_YIG
	HG_11291	Atha_AT2G34070_1_TBL37_TRICHOME_BIREFRINGENCE_LIKE_37	Atha_AT2G32230_1_PRORP1_proteinaceous_RNase_P_1	Ttra_09478T0_09478	Ttra_02787T0_02787				Nvec_21499_GIY_YIG
	Atha_AT1G36070_1_Transducin_WD40_repeat_like_superfamily_protein	Atha_AT2G14530_1_TBL13_TRICHOME_BIREFRINGENCE_LIKE_13	Atha_AT2G16650_1_PRORP2_proteinaceous_RNase_P_2	Rfil_5694162320435_Reticulomyxa_filosa	HG_17955				Nvec_26474_
	Atha_AT3G13340_1_Transducin_WD40_repeat_like_superfamily_protein	Atha_AT5G64020_1_TBL14_TRICHOME_BIREFRINGENCE_LIKE_14	Atha_AT4G21900_1_PRORP3_proteinaceous_RNase_P_3	HG_31020	Scer_YJL213W_Protein_of_unknown_function_that_may_interact_with_ribosomes_periodically_expressed_during_the_yeast_metabolic_cycle_phosphorylated_in_vitro_by_the_mitotic_exit_network_MEN_kinase_complex_Dbf2p_Mob1p_Source_SGD_Acc_S000003749				Nvec_55138_
	Atha_AT5G56190_2_Transducin_WD40_repeat_like_superfamily_protein	Atha_AT3G28150_1_TBL22_TRICHOME_BIREFRINGENCE_LIKE_22	Atha_AT5G60430_1_drug_transmembrane_transporters_antiporters	This group of homology does not contain any annotated genome	Rfil_5694101073050_partial_Reticulomyxa_filosa				Nvec_22829_GIY_YIG
	Atha_AT1G55680_1_Transducin_WD40_repeat_like_superfamily_protein	Atha_AT1G01430_1_TBL25_TRICHOME_BIREFRINGENCE_LIKE_25	Rfil_569372576	HG_15823	HG_54138				Nvec_17905_Antimicrobial18
	Atha_AT1G78070_1_Transducin_WD40_repeat_like_superfamily_protein	Atha_AT5G20680_1_TBL16_TRICHOME_BIREFRINGENCE_LIKE_16	Rfil_5694003386665_Reticulomyxa_filosa	This group of homology does not contain any annotated genome	This group of homology does not contain any annotated genome				Nvec_47721_
	HG_30340	Atha_AT1G70230_1_TBL27_TRICHOME_BIREFRINGENCE_LIKE_27	HG_15729	HG_47786	HG_21823				Nvec_14905_GIY_YIG
	This group of homology does not contain any annotated genome	Atha_AT5G64470_2_Plant_protein_of_unknown_function_DUF828	Ttra_09499T0_09499	Rfil_569377980	This group of homology does not contain any annotated genome				Nvec_50895_GIY_YIG
	HG_23163	Atha_AT5G19160_1_TBL11_TRICHOME_BIREFRINGENCE_LIKE_11	Ttra_06512T0_06512	Rfil_569419684_chromosome_partitioning_ATPase_Reticulomyxa_filosa	HG_12509				Nvec_39811_DUF1299
	Ttra_10658T0_10658	Atha_AT5G15890_1_TBL21_TRICHOME_BIREFRINGENCE_LIKE_21	Rfil_5694101243043_Reticulomyxa_filosa	HG_83837	Ttra_01966T0_01966				Nvec_778_
	Ttra_11444T0_11444	Atha_AT3G12060_1_TBL1_Plant_protein_of_unknown_function_DUF828	HG_14985	Ttra_05798T0_05798	HG_9896				Nvec_50098_DUF573
	HG_35719	Atha_AT4G11090_1_TBL23_TRICHOME_BIREFRINGENCE_LIKE_23	Atha_AT5G19430_1_RING_U_box_superfamily_protein	HG_51367	Scer_YBR256C_Riboflavin_synthase_catalyzes_the_last_step_of_the_riboflavin_biosynthesis_pathway_Source_SGD_Acc_S000000460_RIB5_SGD				Nvec_57512_DUF573
	Ttra_08252T0_08252	Atha_AT4G01080_1_TBL26_TRICHOME_BIREFRINGENCE_LIKE_26	Atha_AT5G12310_1_RING_U_box_superfamily_protein	Rfil_569328238	Atha_AT2G20690_1_lumazine_binding_family_protein				Nvec_15659_DUF1299
	Ttra_03331T0_03331	Atha_AT4G23790_1_TBL24_TRICHOME_BIREFRINGENCE_LIKE_24	HG_14503	Rfil_569418610	HG_24589				Nvec_14996_
	HG_36220	Atha_AT1G60790_1_TBL2_Plant_protein_of_unknown_function_DUF828	Ttra_04222T0_04222_CBS_domain_containing_protein_321_aa	HG_82852	Atha_AT5G03770_1_KDTA_KDO_transferase_A				Nvec_18136_SpoIIP
	Scer_YIL156W_B_Putative_protein_of_unknown_function_originally_identified_based_on_homology_to_i_Scer_Ashbya_gossypii_i_Scer_and_other_related_yeasts_Source_SGD_Acc_S000028511	Atha_AT5G49340_1_TBL4_TRICHOME_BIREFRINGENCE_LIKE_4	Ttra_01365T0_01365	This group of homology does not contain any annotated genome	Ttra_04371T0_04371_three_deoxy_D_manno_octulosonic_acid_transferase_463_aa				Nvec_44405_Extensin_2
	Ttra_07935T0_07935	Atha_AT5G06700_1_TBR_Plant_protein_of_unknown_function_DUF828	Ttra_03888T0_03888	HG_39247	HG_21805				Nvec_31940_DUF1299
	HG_16547	Atha_AT1G78710_1_TBL42_TRICHOME_BIREFRINGENCE_LIKE_42	HG_12502	This group of homology does not contain any annotated genome	This group of homology does not contain any annotated genome				Nvec_25309_
	Rfil_569349949	Atha_AT3G06080_2_Plant_protein_of_unknown_function_DUF828	Ttra_02648T0_02648	HG_22918	HG_8801				Nvec_10462_DUF1299
	Rfil_569382799	Atha_AT5G20590_1_TBL5_TRICHOME_BIREFRINGENCE_LIKE_5	Rfil_569427584	Ttra_00596T0_00596	Ttra_12105T0_12105				Nvec_37767_
	Rfil_569306916	Atha_AT3G11570_1_TBL8_TRICHOME_BIREFRINGENCE_LIKE_8	Rfil_5694046785166_partial_Reticulomyxa_filosa	HG_19195	Ttra_08231T0_08231_protease_1092_aa				Nvec_49845_
	Rfil_569331653	Atha_AT1G29050_1_TBL38_TRICHOME_BIREFRINGENCE_LIKE_38	Rfil_569436233	Ttra_11066T0_11066	Ttra_01348T0_01348_SD_protease_888_aa				Nvec_28588_SAM_PNT
	Rfil_569330595	Atha_AT3G62390_1_TBL6_TRICHOME_BIREFRINGENCE_LIKE_6	Rfil_5694049075079_Reticulomyxa_filosa	HG_20474	Ttra_02749T0_02749_protease_1380_aa				Nvec_13519_
	Rfil_569319419	Atha_AT2G30010_1_TBL45_TRICHOME_BIREFRINGENCE_LIKE_45	Rfil_569354280	This group of homology does not contain any annotated genome	Ttra_11956T0_11956				Nvec_1108_DUF573
	Rfil_569330287	Atha_AT5G06230_1_TBL9_TRICHOME_BIREFRINGENCE_LIKE_9	Rfil_5694049015082_Reticulomyxa_filosa	HG_13530	Ttra_04939T0_04939_subtilisin_597_aa				Nvec_6154_GIY_YIG
	Rfil_569349439	Atha_AT5G15900_1_TBL19_TRICHOME_BIREFRINGENCE_LIKE_19	Rfil_5693940428643_partial_Reticulomyxa_filosa	This group of homology does not contain any annotated genome	HG_25997				Nvec_37107_GIY_YIG
	HG_21690	Atha_AT3G55990_1_ESK1_TBL29_Plant_protein_of_unknown_function_DUF828	Rfil_569373998	HG_42645	Atha_ATCG00770_1_RPS8_ribosomal_protein_S8				Nvec_5170_
	Ttra_12044T0_12044	Atha_AT2G40150_1_TBL28_TRICHOME_BIREFRINGENCE_LIKE_28	Rfil_569378165	This group of homology does not contain any annotated genome	HG_38780				Nvec_47185_GIY_YIG
	HG_25602	Atha_AT2G30900_1_TBL43_TRICHOME_BIREFRINGENCE_LIKE_43	HG_63924	HG_9649	This group of homology does not contain any annotated genome				Nvec_3621_GIY_YIG
	This group of homology does not contain any annotated genome	Atha_AT2G31110_2_Plant_protein_of_unknown_function_DUF828	Rfil_569440300_putative_Nudix_hydrolase_yfcD_partial_Reticulomyxa_filosa	Atha_AT2G43920_1_HOL2_ATHOL2_S_adenosyl_L_methionine_dependent_methyltransferases_superfamily_protein	HG_25328				Nvec_21374_GIY_YIG
	HG_30440	Atha_AT3G54260_1_TBL36_TRICHOME_BIREFRINGENCE_LIKE_36	HG_20444	Atha_AT2G43940_1_ATHOL3_HOL3_S_adenosyl_L_methionine_dependent_methyltransferases_superfamily_protein	This group of homology does not contain any annotated genome				Nvec_47697_GIY_YIG
	Ttra_05304T0_05304_integral_membrane_protein_247_aa	Atha_AT4G25360_1_TBL18_TRICHOME_BIREFRINGENCE_LIKE_18	Rfil_569326097_hydroxymethylglutaryl_CoA_reductase_degradative_family_protein_Reticulomyxa_filosa	Atha_AT2G43910_2_ATHOL1_HOL1_HARMLESS_TO_OZONE_LAYER_1	HG_24448				Nvec_11630_GIY_YIG
	HG_22488	Atha_AT5G01620_3_TBL35_TRICHOME_BIREFRINGENCE_LIKE_35	HG_11025	Ttra_01583T0_01583_thiol_methyltransferase_232_aa	Ttra_01196T0_01196				Nvec_45553_CXC
	Scer_YPR091C_Putative_protein_of_unknown_function_may_interact_with_ribosomes_based_on_co_purification_experiments_GFP_fusion_protein_localizes_to_the_ER_contains_a_PH_domain_and_binds_phosphatidylinositols_and_other_lipids_in_a_large_scale_study_Source_SGD_Acc_S000006295	Atha_AT5G51640_1_YLS7_TBL17_Plant_protein_of_unknown_function_DUF828	Scer_YMR055C_Mitotic_exit_network_regulator_forms_GTPase_activating_Bfa1p_Bub2p_complex_that_binds_Tem1p_and_spindle_pole_bodies_blocks_cell_cycle_progression_before_anaphase_in_response_to_spindle_and_kinetochore_damage_Source_SGD_Acc_S000004659_BUB2_SGD	HG_29066	Ttra_04580T0_04580				Nvec_56666_Toxin_R_bind_N
	Ttra_08086T0_08086	Atha_AT3G11030_1_TBL32_TRICHOME_BIREFRINGENCE_LIKE_32	Rfil_569414919_rab_domain_containing_cell_division_control_protein_Reticulomyxa_filosa	Ttra_05510T0_05510	Ttra_10446T0_10446				Nvec_48041_GIY_YIG
	HG_6325	Atha_AT2G40160_2_TBL30_Plant_protein_of_unknown_function_DUF828	Rfil_569367957_RabGAP_TBC_domain_containing_protein_partial_Reticulomyxa_filosa	Ttra_11883T0_11883	HG_12727				Nvec_18145_GIY_YIG
	Atha_AT3G62210_1_EDA32_Putative_endonuclease_or_glycosyl_hydrolase	Atha_AT1G73140_1_TBL31_Plant_protein_of_unknown_function_DUF828	Rfil_569366826_RabGAP_TBC_domain_containing_protein_Reticulomyxa_filosa	Ttra_08264T0_08264	Atha_AT3G44890_1_RPL9_ribosomal_protein_L9				Nvec_20648_GIY_YIG
	Atha_AT3G62200_1_Putative_endonuclease_or_glycosyl_hydrolase	Atha_AT2G37720_1_TBL15_TRICHOME_BIREFRINGENCE_LIKE_15	Rfil_569406341_cell_division_control_protein_Reticulomyxa_filosa	Ttra_06313T0_06313	HG_11163				Nvec_30111_
	Atha_AT5G61190_1_putative_endonuclease_or_glycosyl_hydrolase_with_C2H2_type_zinc_finger_domain	Atha_AT5G58600_1_PMR5_TBL44_Plant_protein_of_unknown_function_DUF828	Rfil_569357965_cell_division_control_protein_partial_Reticulomyxa_filosa	HG_21746	This group of homology does not contain any annotated genome				Nvec_53485_
	Atha_AT5G64710_1_Putative_endonuclease_or_glycosyl_hydrolase	Atha_AT2G40320_1_TBL33_TRICHOME_BIREFRINGENCE_LIKE_33	Rfil_569365777_RabGAP_TBC_domain_containing_protein_partial_Reticulomyxa_filosa	Ttra_05370T0_05370_beta_lactamase_459_aa	HG_45296				Nvec_9674_Antimicrobial_1
	Atha_AT5G61180_1_Putative_endonuclease_or_glycosyl_hydrolase	Atha_AT1G48880_1_TBL7_TRICHOME_BIREFRINGENCE_LIKE_7	Rfil_569366827	Rfil_569354991_Beta_lactamase_Reticulomyxa_filosa	This group of homology does not contain any annotated genome				Nvec_49269_
	Atha_AT2G15560_1_Putative_endonuclease_or_glycosyl_hydrolase	Atha_AT2G38320_1_TBL34_TRICHOME_BIREFRINGENCE_LIKE_34	Rfil_569422671	HG_12801	HG_64104				Nvec_54433_Phospholip_A2_1
	Atha_AT5G09840_1_Putative_endonuclease_or_glycosyl_hydrolase	Atha_AT3G14850_2_TBL41_TRICHOME_BIREFRINGENCE_LIKE_41	HG_1513	Atha_AT5G10460_1_Haloacid_dehalogenase_like_hydrolase_HAD_superfamily_protein	This group of homology does not contain any annotated genome				Nvec_25076_DUF573
	Atha_AT3G62050_1_Putative_endonuclease_or_glycosyl_hydrolase	Atha_AT5G01360_1_TBL3_Plant_protein_of_unknown_function_DUF828	This group of homology does not contain any annotated genome	HG_39483	HG_8362				Nvec_14000_DUF1213
	Atha_AT3G60940_1_Putative_endonuclease_or_glycosyl_hydrolase	Atha_AT3G02440_1_TBL20_TRICHOME_BIREFRINGENCE_LIKE_20	HG_31162	This group of homology does not contain any annotated genome	Ttra_01839T0_01839				Nvec_12851_
	Atha_AT3G61028_2_Putative_endonuclease_or_glycosyl_hydrolase	Atha_AT5G40180_1_BEST_Arabidopsis_thaliana_protein_match_is_TRICHOME_BIREFRINGENCE_LIKE_22_TAIR_AT3G28150_1_Has_117_Blast_hits_to_117_proteins_in_14_species_Archae_0_Bacteria_0_Metazoa_0_Fungi_0_Plants_117_Viruses_0_Other_Eukaryotes_0_source_NCBI_BLink	Ttra_09866T0_09866	HG_22744	HG_7390				Nvec_30871_
	Atha_AT5G35640_1_Putative_endonuclease_or_glycosyl_hydrolase	HG_69145	HG_64102	This group of homology does not contain any annotated genome	Scer_YKR069W_S_adenosyl_L_methionine_uroporphyrinogen_III_transmethylase_involved_in_the_biosynthesis_of_siroheme_a_prosthetic_group_used_by_sulfite_reductase_required_for_sulfate_assimilation_and_methionine_biosynthesis_Source_SGD_Acc_S000001777_MET1_SGD				Nvec_3437_
	Atha_AT3G62850_1_zinc_finger_protein_related	This group of homology does not contain any annotated genome	This group of homology does not contain any annotated genome	HG_19328	Scer_YBR213W_Bifunctional_dehydrogenase_and_ferrochelatase_involved_in_the_biosynthesis_of_siroheme_a_prosthetic_group_used_by_sulfite_reductase_required_for_sulfate_assimilation_and_methionine_biosynthesis_Source_SGD_Acc_S000000417_MET8_SGD				Nvec_14769_DUF1299
	Atha_AT3G13280_1_Putative_endonuclease_or_glycosyl_hydrolase	HG_22516	HG_11489	This group of homology does not contain any annotated genome	Atha_AT5G40850_1_UPM1_urophorphyrin_methylase_1				Nvec_44834_
	Atha_AT5G39640_1_Putative_endonuclease_or_glycosyl_hydrolase	This group of homology does not contain any annotated genome	This group of homology does not contain any annotated genome	HG_25215	HG_14500				Nvec_11929_
	Atha_AT3G56730_2_Putative_endonuclease_or_glycosyl_hydrolase	HG_17404	HG_44839	Rfil_569372440	This group of homology does not contain any annotated genome				Nvec_54700_
	Atha_AT4G30760_1_Putative_endonuclease_or_glycosyl_hydrolase	Ttra_12390T0_12390	This group of homology does not contain any annotated genome	Rfil_569425395_alpha_xylosidase_Reticulomyxa_filosa	HG_15211				Nvec_10296_
	Atha_AT2G38365_1_unknown_protein_Has_7_Blast_hits_to_7_proteins_in_2_species_Archae_0_Bacteria_0_Metazoa_0_Fungi_0_Plants_7_Viruses_0_Other_Eukaryotes_0_source_NCBI_BLink	HG_17371	HG_40732	Rfil_569375989	Atha_AT3G28720_1_unknown_protein_FUNCTIONS_IN_molecular_function_unknown_INVOLVED_IN_biological_process_unknown_LOCATED_IN_cellular_component_unknown_EXPRESSED_IN_25_plant_structures_EXPRESSED_DURING_13_growth_stages_BEST_Arabidopsis_thaliana_protein_match_is_unknown_protein_TAIR_AT5G58100_1_Has_1610_Blast_hits_to_344_proteins_in_85_species_Archae_0_Bacteria_567_Metazoa_95_Fungi_71_Plants_145_Vir…				Nvec_54565_
	Atha_AT3G62460_1_Putative_endonuclease_or_glycosyl_hydrolase	Scer_YIL067C_Uncharacterized_protein_of_unknown_function_Source_SGD_Acc_S000001329	This group of homology does not contain any annotated genome	HG_19223	HG_54046				Nvec_45707_
	Atha_AT5G64450_1_BEST_Arabidopsis_thaliana_protein_match_is_Putative_endonuclease_or_glycosyl_hydrolase_TAIR_AT3G62200_1_Has_1807_Blast_hits_to_1807_proteins_in_277_species_Archae_0_Bacteria_0_Metazoa_736_Fungi_347_Plants_385_Viruses_0_Other_Eukaryotes_339_source_NCBI_BLink	HG_12763	HG_33009	This group of homology does not contain any annotated genome	This group of homology does not contain any annotated genome				Nvec_36607_Vicilin_N
	Atha_AT5G64590_1_BEST_Arabidopsis_thaliana_protein_match_is_Putative_endonuclease_or_glycosyl_hydrolase_TAIR_AT3G62200_1_Has_1807_Blast_hits_to_1807_proteins_in_277_species_Archae_0_Bacteria_0_Metazoa_736_Fungi_347_Plants_385_Viruses_0_Other_Eukaryotes_339_source_NCBI_BLink	Scer_YHR134W_Sumoylated_protein_that_localizes_to_a_single_spot_on_the_nuclear_periphery_of_mother_cells_but_not_daughters_interacts_genetically_with_SMT3_UV_sensitive_mutant_phenotype_and_genetic_interactions_suggest_a_role_in_the_DNA_damage_response_Source_SGD_Acc_S000001176_WSS1_SGD	This group of homology does not contain any annotated genome	HG_3043	HG_9922				Nvec_16617_Vicilin_N
	Ttra_05508T0_05508	Atha_AT1G55915_1_zinc_ion_binding	HG_17948	Atha_AT2G39210_1_Major_facilitator_superfamily_protein	Ttra_09089T0_09089				Nvec_22299_Protamine_P2
	HG_36151	Ttra_06793T0_06793	This group of homology does not contain any annotated genome	Atha_AT2G34355_1_Major_facilitator_superfamily_protein	Ttra_03630T0_03630				Nvec_40929_Attractin
	Ttra_05274T0_05274	HG_7565	HG_15706	Atha_AT2G34350_1_Nodulin_like_Major_Facilitator_Superfamily_protein	Ttra_10662T0_10662				Nvec_26677_AT_hook
	HG_25487	Scer_YOR059C_Lipid_particle_protein_of_unknown_function_contains_a_putative_lipase_serine_active_site_induced_by_transcription_factor_RPN4_Source_SGD_Acc_S000005585	Rfil_5694086093666_Reticulomyxa_filosa	Atha_AT1G18940_1_Nodulin_like_Major_Facilitator_Superfamily_protein	HG_27734				Nvec_3924_E_MAP_115
	This group of homology does not contain any annotated genome	Atha_AT5G51180_1_alpha_beta_Hydrolases_superfamily_protein	HG_42682	Atha_AT5G50630_1_Major_facilitator_superfamily_protein	This group of homology does not contain any annotated genome				Nvec_25279_
	HG_20943	Atha_AT1G10040_1_alpha_beta_Hydrolases_superfamily_protein	This group of homology does not contain any annotated genome	Atha_AT2G28120_1_Major_facilitator_superfamily_protein	HG_43838				Nvec_44782_
	Atha_AT2G35736_1_unknown_protein_FUNCTIONS_IN_molecular_function_unknown_INVOLVED_IN_biological_process_unknown_LOCATED_IN_endomembrane_system_EXPRESSED_IN_22_plant_structures_EXPRESSED_DURING_13_growth_stages_BEST_Arabidopsis_thaliana_protein_match_is_unknown_protein_TAIR_AT4G25225_1_Has_78_Blast_hits_to_78_proteins_in_13_species_Archae_0_Bacteria_0_Metazoa_0_Fungi_0_Plants_78_Viruses_0_Other_Eu…	Atha_AT4G25770_1_alpha_beta_Hydrolases_superfamily_protein	HG_32962	Atha_AT1G74780_1_Nodulin_like_Major_Facilitator_Superfamily_protein	Ttra_06076T0_06076				Nvec_26305_Integrase_Zn
	Atha_AT4G25225_1_unknown_protein_LOCATED_IN_endomembrane_system_BEST_Arabidopsis_thaliana_protein_match_is_unknown_protein_TAIR_AT2G35736_2_Has_78_Blast_hits_to_78_proteins_in_13_species_Archae_0_Bacteria_0_Metazoa_0_Fungi_0_Plants_78_Viruses_0_Other_Eukaryotes_0_source_NCBI_BLink	Atha_AT1G29120_5_Hydrolase_like_protein_family	This group of homology does not contain any annotated genome	Atha_AT3G01930_2_Major_facilitator_superfamily_protein	Ttra_06076T1_06076				Nvec_24124_DUF1213
	HG_30012	Rfil_569425320	HG_17961	Atha_AT5G14120_1_Major_facilitator_superfamily_protein	HG_13128				Nvec_54983_
	Atha_AT2G27590_1_S_adenosyl_L_methionine_dependent_methyltransferases_superfamily_protein	HG_32933	This group of homology does not contain any annotated genome	Atha_AT4G34950_1_Major_facilitator_superfamily_protein	Scer_YDR007W_Phosphoribosylanthranilate_isomerase_that_catalyzes_the_third_step_in_tryptophan_biosynthesis_in_2004_the_sequence_of_TRP1_from_strain_S228C_was_updated_by_changing_the_previously_annotated_internal_STOP_TAA_to_serine_TCA_Source_SGD_Acc_S000002414_TRP1_SGD				Nvec_36612_
	HG_54425	This group of homology does not contain any annotated genome	HG_44834	Atha_AT1G80530_1_Major_facilitator_superfamily_protein	Atha_AT1G07780_3_PAI1_TRP6_phosphoribosylanthranilate_isomerase_1				Nvec_14001_
	This group of homology does not contain any annotated genome	HG_25346	Ttra_06686T1_06686	Atha_AT1G31470_1_NFD4_Major_facilitator_superfamily_protein	Atha_AT5G05590_1_PAI2_phosphoribosylanthranilate_isomerase_2				Nvec_17321_
	HG_9943	This group of homology does not contain any annotated genome	Ttra_06686T0_06686	Atha_AT2G16660_1_Major_facilitator_superfamily_protein	Atha_AT1G29410_2_PAI3_phosphoribosylanthranilate_isomerase_3				Nvec_26968_TF_Otx
	Ttra_01276T0_01276	HG_21513	HG_26888	Atha_AT5G45275_1_Major_facilitator_superfamily_protein	HG_25305				Nvec_57689_
	HG_27808	Scer_YCL009C_Regulatory_subunit_of_acetolactate_synthase_which_catalyzes_the_first_step_of_branched_chain_amino_acid_biosynthesis_enhances_activity_of_the_Ilv2p_catalytic_subunit_localizes_to_mitochondria_Source_SGD_Acc_S000000515_ILV6_SGD	This group of homology does not contain any annotated genome	Atha_AT4G19450_1_Major_facilitator_superfamily_protein	This group of homology does not contain any annotated genome				Nvec_23385_
	This group of homology does not contain any annotated genome	HG_17289	HG_30638	Atha_AT2G30300_1_Major_facilitator_superfamily_protein	HG_17417				Nvec_37485_
	HG_34406	Rfil_569440269	Ttra_05569T0_05569_microtubule_interacting_and_transport_domain_containing_protein_315_aa	Atha_AT3G01630_1_Major_facilitator_superfamily_protein	Atha_AT1G56260_1_unknown_protein_Has_32_Blast_hits_to_32_proteins_in_16_species_Archae_0_Bacteria_0_Metazoa_2_Fungi_0_Plants_28_Viruses_0_Other_Eukaryotes_2_source_NCBI_BLink				Nvec_35664_
	Ttra_02252T0_02252	HG_10060		Ttra_00918T0_00918	HG_13551				Nvec_58569_
	HG_30509	Atha_AT4G19380_1_Long_chain_fatty_alcohol_dehydrogenase_family_protein		Rfil_569367889	Ttra_02190T0_02190				Nvec_18687_
	This group of homology does not contain any annotated genome	Atha_AT3G23410_1_ATFAO3_FAO3_fatty_alcohol_oxidase_3		Rfil_569367888	HG_8696				Nvec_4300_EGF_CA
	HG_30814	Atha_AT4G28570_1_Long_chain_fatty_alcohol_dehydrogenase_family_protein		HG_5060	Atha_AT1G62280_1_SLAH1_SLAC1_homologue_1				Nvec_48281_
	This group of homology does not contain any annotated genome	Atha_AT1G03990_1_Long_chain_fatty_alcohol_dehydrogenase_family_protein		Scer_YOR334W_Mitochondrial_inner_membrane_Mg_2_channel_required_for_maintenance_of_intramitochondrial_Mg_2_concentrations_at_the_correct_level_to_support_splicing_of_group_II_introns_Source_SGD_Acc_S000005861_MRS2_SGD	Atha_AT5G24030_1_SLAH3_SLAC1_homologue_3				Nvec_4014_
	HG_33116	HG_19231		Atha_AT1G80900_1_ATMGT1_MGT1_MRS2_10_magnesium_transporter_1	Atha_AT4G27970_1_SLAH2_SLAC1_homologue_2				Nvec_37513_
	This group of homology does not contain any annotated genome	This group of homology does not contain any annotated genome		Atha_AT1G16010_2_MGT2_MRS2_1_magnesium_transporter_2	Atha_AT1G62262_1_SLAH4_SLAC1_homologue_4				Nvec_35179_
	HG_14523	HG_13574		Atha_AT3G58970_1_MGT6_MRS2_4_magnesium_transporter_6	Atha_AT1G12480_1_OZS1_SLAC1_RCD3_CDI3_C4_dicarboxylate_transporter_malic_acid_transport_protein				Nvec_55746_
	Ttra_07733T0_07733	This group of homology does not contain any annotated genome		Atha_AT5G09690_2_ATMGT7_MGT7_MRS2_7_magnesium_transporter_7	Ttra_06523T0_06523				Nvec_40929_Attractin
	HG_7741	HG_35609		Atha_AT4G28580_1_ATMGT5_MGT5_MRS2_6_magnesium_transport_5	HG_22301				HG_29178
	Atha_AT2G02240_1_MEE66_F_box_family_protein	This group of homology does not contain any annotated genome		Atha_AT5G64560_1_MGT9_MRS2_2_ATMGT9_magnesium_transporter_9	This group of homology does not contain any annotated genome				Nvec_13259_Mur_ligase_C
	Atha_AT5G24560_1_AtPP2_B12_PP2_B12_phloem_protein_2_B12	HG_39063		Atha_AT2G03620_1_MGT3_MRS2_5_magnesium_transporter_3	HG_13533				Nvec_5686_Mur_ligase_C
	Atha_AT2G02250_1_AtPP2_B2_PP2_B2_phloem_protein_2_B2	This group of homology does not contain any annotated genome		Atha_AT3G19640_1_MGT4_MRS2_3_magnesium_transporter_4	Ttra_10226T0_10226				HG_69431
	Atha_AT2G02360_1_AtPP2_B10_PP2_B10_phloem_protein_2_B10	HG_26905		Atha_AT5G09720_1_Magnesium_transporter_CorA_like_family_protein	Rfil_569377697				This group of homology does not contain any annotated genome
	Atha_AT1G80110_1_ATPP2_B11_PP2_B11_phloem_protein_2_B11	This group of homology does not contain any annotated genome		Atha_AT5G09710_1_Magnesium_transporter_CorA_like_family_protein	HG_10347				HG_26297
	Atha_AT2G02230_1_AtPP2_B1_PP2_B1_phloem_protein_2_B1	HG_30727		HG_25333	This group of homology does not contain any annotated genome				This group of homology does not contain any annotated genome
	Atha_AT2G02340_1_AtPP2_B8_PP2_B8_phloem_protein_2_B8	This group of homology does not contain any annotated genome		Ttra_01018T0_01018	HG_43833				HG_8593
	Atha_AT1G09155_1_AtPP2_B15_PP2_B15_phloem_protein_2_B15	HG_26567		HG_48592	This group of homology does not contain any annotated genome				Nvec_36041_
	Atha_AT1G56240_1_AtPP2_B13_PP2_B13_phloem_protein_2_B13	Scer_YDL122W_Ubiquitin_specific_protease_that_removes_ubiquitin_from_ubiquitinated_proteins_cleaves_at_the_C_terminus_of_ubiquitin_fusions_irrespective_of_their_size_capable_of_cleaving_polyubiquitin_chains_Source_SGD_Acc_S000002280_UBP1_SGD		This group of homology does not contain any annotated genome	HG_12074				HG_10574
	Atha_AT2G02300_1_AtPP2_B5_PP2_B5_phloem_protein_2_B5	HG_22975		HG_30563	Atha_AT5G15390_1_tRNA_rRNA_methyltransferase_SpoU_family_protein				Nvec_43647_VPS9
	Atha_AT1G56250_1_AtPP2_B14_PP2_B14_phloem_protein_2_B14	Rfil_569441892_tetratricopeptide_repeat_protein_tpr_Reticulomyxa_filosa		This group of homology does not contain any annotated genome	Ttra_04656T0_04656_RRNA_methylase_254_aa				Ttra_00807T0_00807
	Atha_AT2G02310_1_AtPP2_B6_PP2_B6_phloem_protein_2_B6	HG_21718		HG_25451	HG_25646				HG_40223
	Atha_AT2G02320_1_AtPP2_B7_PP2_B7_phloem_protein_2_B7	This group of homology does not contain any annotated genome		This group of homology does not contain any annotated genome	This group of homology does not contain any annotated genome				This group of homology does not contain any annotated genome
	Atha_AT4G19840_1_ATPP2_A1_ATPP2A_1_PP2_A1_phloem_protein_2_A1	HG_17389		HG_19259	HG_34140				HG_75372
	Atha_AT1G33920_1_ATPP2_A4_PP2_A4_phloem_protein_2_A4	This group of homology does not contain any annotated genome		This group of homology does not contain any annotated genome	This group of homology does not contain any annotated genome				Nvec_52740_CbiA
	Atha_AT2G02350_1_SKIP3_AtPP2_B9_SKP1_interacting_partner_3	HG_17317		HG_21795	HG_22934				Rfil_569360751_plasmid_partition_protein_A_partial_Reticulomyxa_filosa
	Atha_AT4G19850_2_lectin_related	This group of homology does not contain any annotated genome		This group of homology does not contain any annotated genome	This group of homology does not contain any annotated genome				HG_1803
	Atha_AT2G02280_1_AtPP2_B4_PP2_B4_phloem_protein_2_B4	HG_19044		HG_5302	HG_24187				Nvec_28600_EGF_CA
	Atha_AT5G45090_1_AtPP2_A7_PP2_A7_phloem_protein_2_A7	This group of homology does not contain any annotated genome		Ttra_00592T0_00592	This group of homology does not contain any annotated genome				Nvec_24529_Lectin_C
	HG_41299	HG_54625		Ttra_03228T0_03228	HG_16773				Nvec_13997_EGF_CA
	This group of homology does not contain any annotated genome	This group of homology does not contain any annotated genome		Ttra_02133T0_02133	This group of homology does not contain any annotated genome				Nvec_30470_
	HG_17353	HG_7261		Ttra_08995T0_08995	HG_14636				Nvec_9563_Kazal_1
	Atha_AT3G24800_1_PRT1_proteolysis_1	Atha_AT1G18010_1_Major_facilitator_superfamily_protein		Ttra_03687T0_03687	Rfil_5693940742_methyltransferase_Reticulomyxa_filosa				Nvec_7030_Kazal_2
	HG_38918	HG_38913		Ttra_11858T0_11858	HG_13515				Nvec_13131_
	This group of homology does not contain any annotated genome	This group of homology does not contain any annotated genome		Ttra_11859T0_11859	Atha_AT4G34350_1_CLB6_ISPH_HDR_4_hydroxy_3_methylbut_2_enyl_diphosphate_reductase				Nvec_17430_Kazal_1
	HG_17609	HG_31966		HG_48848	HG_12120				Nvec_7359_
	Ttra_06826T0_06826_Qb_SNARE_232_aa	This group of homology does not contain any annotated genome		This group of homology does not contain any annotated genome	This group of homology does not contain any annotated genome				Nvec_23568_
	Rfil_569342521	HG_32982		HG_8244	HG_9901				Nvec_54034_Tctex_1
	Rfil_569419438	This group of homology does not contain any annotated genome		This group of homology does not contain any annotated genome	This group of homology does not contain any annotated genome				Nvec_30471_
	Rfil_5694152780849_Reticulomyxa_filosa	HG_33147		HG_11560	HG_31072				Nvec_11371_PAN
	HG_19167	This group of homology does not contain any annotated genome		Scer_YGR178C_Component_of_glucose_deprivation_induced_stress_granules_involved_in_P_body_dependent_granule_assembly_similar_to_human_ataxin_2_interacts_with_Pab1p_to_regulate_mRNA_polyadenylation_interacts_with_Mkt1p_to_regulate_HO_translation_Source_SGD_Acc_S000003410_PBP1_SGD	This group of homology does not contain any annotated genome				Nvec_47073_CXCXC
	Rfil_5694109582681_Reticulomyxa_filosa	HG_4772		Atha_AT3G14010_1_CID4_CTC_interacting_domain_4	HG_24169				Nvec_26962_
	HG_42689	Atha_AT5G40780_1_LHT1_lysine_histidine_transporter_1		Atha_AT1G54170_1_CID3_CTC_interacting_domain_3	This group of homology does not contain any annotated genome				Nvec_49569_
	This group of homology does not contain any annotated genome	Atha_AT1G61270_1_Transmembrane_amino_acid_transporter_family_protein		Ttra_08463T0_08463	HG_17120				Nvec_17557_
	HG_28568	Atha_AT1G25530_1_Transmembrane_amino_acid_transporter_family_protein		HG_10270	This group of homology does not contain any annotated genome				Nvec_46272_
	This group of homology does not contain any annotated genome	Atha_AT3G01760_1_Transmembrane_amino_acid_transporter_family_protein		Atha_AT5G66180_1_S_adenosyl_L_methionine_dependent_methyltransferases_superfamily_protein	HG_1916				Nvec_27842_
	HG_1066	Atha_AT1G24400_1_LHT2_AATL2_ATLHT2_lysine_histidine_transporter_2		Rfil_5694170910050_partial_Reticulomyxa_filosa	Atha_AT4G19050_1_NB_ARC_domain_containing_disease_resistance_protein				Nvec_53045_
	Atha_AT5G07100_1_WRKY26_WRKY_DNA_binding_protein_26	Atha_AT5G41800_1_Transmembrane_amino_acid_transporter_family_protein		Rfil_569438519	Atha_AT5G45510_1_Leucine_rich_repeat_LRR_family_protein				Nvec_11598_Kazal_2
	Atha_AT4G26640_2_WRKY20_AtWRKY20_WRKY_family_transcription_factor_family_protein	Atha_AT1G48640_1_Transmembrane_amino_acid_transporter_family_protein		HG_42435	Atha_AT5G66890_1_Leucine_rich_repeat_LRR_family_protein				Nvec_43306_FNIP
	Atha_AT2G30250_1_WRKY25_ATWRKY25_WRKY_DNA_binding_protein_25	Atha_AT1G71680_1_Transmembrane_amino_acid_transporter_family_protein		Rfil_569375738_Prolyl_4_hydroxylase_alpha_subunit_Reticulomyxa_filosa	Ttra_09661T0_09661				Nvec_2077_
	Atha_AT2G03340_1_WRKY3_WRKY_DNA_binding_protein_3	Atha_AT1G67640_1_Transmembrane_amino_acid_transporter_family_protein		HG_39050	HG_23914				Nvec_34547_
	Atha_AT3G01080_1_WRKY58_ATWRKY58_WRKY_DNA_binding_protein_58	Atha_AT3G55740_1_PROT2_ATPROT2_proline_transporter_2		This group of homology does not contain any annotated genome	This group of homology does not contain any annotated genome				HG_60634
	Atha_AT2G37260_1_TTG2_ATWRKY44_WRKY44_DSL1_WRKY_family_transcription_factor_family_protein	Atha_AT2G39890_1_PROT1_ATPROT1_proline_transporter_1		HG_8785	HG_30279				This group of homology does not contain any annotated genome
	Atha_AT1G13960_1_WRKY4_WRKY_DNA_binding_protein_4	Atha_AT1G08230_2_Transmembrane_amino_acid_transporter_family_protein		Scer_YLR420W_Dihydroorotase_catalyzes_the_third_enzymatic_step_in_the_de_novo_biosynthesis_of_pyrimidines_converting_carbamoyl_L_aspartate_into_dihydroorotate_Source_SGD_Acc_S000004412_URA4_SGD	This group of homology does not contain any annotated genome				HG_22036
	Atha_AT5G49520_1_WRKY48_ATWRKY48_WRKY_DNA_binding_protein_48	Atha_AT1G47670_1_Transmembrane_amino_acid_transporter_family_protein		Atha_AT4G22930_1_PYR4_DHOASE_pyrimidin_4	HG_27168				This group of homology does not contain any annotated genome
	Atha_AT2G38470_1_WRKY33_ATWRKY33_WRKY_DNA_binding_protein_33	Atha_AT2G36590_1_ProT3_ATPROT3_proline_transporter_3		Rfil_569406214_dihydroorotase_Reticulomyxa_filosa	Ttra_03650T0_03650_DNA_polymerase_subunit_III_514_aa				HG_14043
	Atha_AT2G04880_1_ZAP1_ATWRKY1_WRKY1_zinc_dependent_activator_protein_1	Atha_AT4G35180_1_LHT7_LYS_HIS_transporter_7		HG_54853	HG_10396				This group of homology does not contain any annotated genome
	Atha_AT5G56270_1_WRKY2_ATWRKY2_WRKY_DNA_binding_protein_2	HG_19741		This group of homology does not contain any annotated genome	Ttra_05207T0_05207_RPEL_repeat_protein_225_aa				HG_46103
	Atha_AT1G69310_1_WRKY57_ATWRKY57_WRKY_DNA_binding_protein_57	Scer_YOR021C_Putative_protein_of_unknown_function_YOR021C_is_not_an_essential_gene_predicted_to_be_involved_in_rRNA_processing_and_ribosome_biogenesis_and_in_biopolymer_catabolism_Source_SGD_Acc_S000005547		HG_20141	HG_15839				This group of homology does not contain any annotated genome
	Atha_AT4G18170_1_WRKY28_ATWRKY28_WRKY_DNA_binding_protein_28	HG_8557		This group of homology does not contain any annotated genome	Scer_YAR015W_N_succinyl_5_aminoimidazole_4_carboxamide_ribotide_SAICAR_synthetase_required_for_de_novo_purine_nucleotide_biosynthesis_red_pigment_accumulates_in_mutant_cells_deprived_of_adenine_Source_SGD_Acc_S000000070_ADE1_SGD				HG_9534
	Atha_AT5G46350_1_WRKY8_ATWRKY8_WRKY_DNA_binding_protein_8	Ttra_11092T0_11092		HG_10252	HG_14139				Nvec_37067_Mgm101p
	Atha_AT4G26440_1_WRKY34_ATWRKY34_MSP3_WRKY_DNA_binding_protein_34	Ttra_09512T0_09512		This group of homology does not contain any annotated genome	Ttra_03472T0_03472_Ser_Thr_protein_phosphatase_325_aa				Nvec_54571_
	Atha_AT2G47260_1_WRKY23_ATWRKY23_WRKY_DNA_binding_protein_23	HG_19026		HG_46281	Rfil_569351117				Scer_YJR144W_Protein_with_a_role_in_mitochondrial_DNA_recombinational_repair_binds_to_and_catalyzes_the_annealing_of_single_stranded_mtDNA_oligomerizes_to_form_rings_and_filaments_related_to_Rad52_type_recombination_proteins_with_limited_overall_similarity_b_ring_conserved_functionally_important_residues_component_of_the_mitochondrial_nucleoid_required_for_the_repair_of_oxidative_mtDNA_damage_Sou…
	Atha_AT1G29860_1_WRKY71_ATWRKY71_WRKY_DNA_binding_protein_71	Ttra_12430T0_12430		This group of homology does not contain any annotated genome	HG_15788				HG_27100
	Atha_AT1G55600_1_WRKY10_ATWRKY10_MINI3_WRKY_DNA_binding_protein_10	HG_42307		HG_32938	Atha_AT5G19370_1_rhodanese_like_domain_containing_protein_PPIC_type_PPIASE_domain_containing_protein				Nvec_51160_MIP
	Atha_AT5G13080_1_WRKY75_ATWRKY75_WRKY_DNA_binding_protein_75	This group of homology does not contain any annotated genome		This group of homology does not contain any annotated genome	HG_11850				HG_17557
	Atha_AT4G30935_1_WRKY32_ATWRKY32_WRKY_DNA_binding_protein_32	HG_21649		HG_39273	This group of homology does not contain any annotated genome				This group of homology does not contain any annotated genome
	Atha_AT3G01970_1_WRKY45_ATWRKY45_WRKY_DNA_binding_protein_45	This group of homology does not contain any annotated genome		This group of homology does not contain any annotated genome	HG_10665				HG_24019
	Atha_AT3G62340_1_WRKY68_AtWRKY68_WRKY_family_transcription_factor	HG_21544		HG_35681	Ttra_01191T0_01191_2_4_dienoyl_CoA_reductase_749_aa				This group of homology does not contain any annotated genome
	Atha_AT1G68150_1_WRKY9_ATWRKY9_WRKY_DNA_binding_protein_9	This group of homology does not contain any annotated genome		Ttra_03786T0_03786	HG_44862				HG_22259
	Atha_AT5G15130_1_WRKY72_ATWRKY72_WRKY_DNA_binding_protein_72	HG_24151		HG_73564	This group of homology does not contain any annotated genome				This group of homology does not contain any annotated genome
	Atha_AT4G01720_1_WRKY47_AtWRKY47_WRKY_family_transcription_factor	This group of homology does not contain any annotated genome		This group of homology does not contain any annotated genome	HG_10255				HG_23275
	Atha_AT4G04450_1_WRKY42_AtWRKY42_WRKY_family_transcription_factor	HG_4065		HG_30527	Atha_AT1G04010_1_PSAT1_ATPSAT1_phospholipid_sterol_acyl_transferase_1				Nvec_29754_
	Atha_AT2G23320_1_WRKY15_WRKY_DNA_binding_protein_15	Scer_YJR001W_Vacuolar_transporter_imports_large_neutral_amino_acids_into_the_vacuole_member_of_a_family_of_seven_S_cerevisiae_genes_AVT1_7_related_to_vesicular_GABA_glycine_transporters_Source_SGD_Acc_S000003761_AVT1_SGD		Ttra_10913T0_10913	HG_30666				HG_44735
	Atha_AT1G64000_1_WRKY56_ATWRKY56_WRKY_DNA_binding_protein_56	Atha_AT5G02170_1_Transmembrane_amino_acid_transporter_family_protein		Ttra_07636T0_07636	Atha_AT1G18560_1_BED_zinc_finger_hAT_family_dimerisation_domain				This group of homology does not contain any annotated genome
	Atha_AT2G44745_1_WRKY_family_transcription_factor	Atha_AT5G02180_1_Transmembrane_amino_acid_transporter_family_protein		HG_34150	HG_64622				HG_6055
	Atha_AT2G30590_1_WRKY21_WRKY_DNA_binding_protein_21	Atha_AT2G39130_1_Transmembrane_amino_acid_transporter_family_protein		This group of homology does not contain any annotated genome	This group of homology does not contain any annotated genome				Nvec_33041_3HCDH
	Atha_AT5G43290_1_WRKY49_ATWRKY49_WRKY_DNA_binding_protein_49	Atha_AT2G41190_1_Transmembrane_amino_acid_transporter_family_protein		HG_21759	HG_10816				HG_33620
	Atha_AT4G22070_1_WRKY31_ATWRKY31_WRKY_DNA_binding_protein_31	Atha_AT3G09340_1_Transmembrane_amino_acid_transporter_family_protein		This group of homology does not contain any annotated genome	Scer_YDR332W_Putative_RNA_helicase_of_the_DEAH_D_box_family_null_mutant_displays_increased_levels_of_spontaneous_Rad52p_foci_green_fluorescent_protein_GFP_fusion_protein_localizes_to_the_mitochondrion_Source_SGD_Acc_S000002740_IRC3_SGD				This group of homology does not contain any annotated genome
	Atha_AT1G62300_1_WRKY6_ATWRKY6_WRKY_family_transcription_factor	Atha_AT3G09330_1_Transmembrane_amino_acid_transporter_family_protein		HG_27006	Ttra_01370T0_01370_DEAD_DEAH_box_helicase_domain_containing_protein_640_aa				HG_64736
	Atha_AT2G24570_1_WRKY17_ATWRKY17_WRKY_DNA_binding_protein_17	Atha_AT3G54830_1_Transmembrane_amino_acid_transporter_family_protein		This group of homology does not contain any annotated genome	HG_10478				Nvec_6222_zf_C2H2
	Atha_AT5G41570_1_WRKY24_ATWRKY24_WRKY_DNA_binding_protein_24	Atha_AT5G15240_1_Transmembrane_amino_acid_transporter_family_protein		HG_15767	This group of homology does not contain any annotated genome				HG_22956
	Atha_AT5G26170_1_WRKY50_ATWRKY50_WRKY_DNA_binding_protein_50	Atha_AT3G28960_1_Transmembrane_amino_acid_transporter_family_protein		Scer_YJR130C_Cystathionine_gamma_synthase_converts_cysteine_into_cystathionine_Source_SGD_Acc_S000003891_STR2_SGD	HG_32713				Nvec_7949_Na_Ca_ex
	Atha_AT4G24240_1_WRKY7_ATWRKY7_WRKY_DNA_binding_protein_7	Atha_AT5G16740_1_Transmembrane_amino_acid_transporter_family_protein		Scer_YML082W_Putative_protein_predicted_to_have_carbon_sulfur_lyase_activity_transcriptionally_regulated_by_Upc2p_via_an_upstream_sterol_response_element_green_fluorescent_protein_GFP_fusion_protein_localizes_to_the_nucleus_and_the_cytoplasm_YML082W_is_not_ential_gene_Source_SGD_Acc_S000004547	This group of homology does not contain any annotated genome				HG_8933
	Atha_AT1G18860_1_WRKY61_ATWRKY61_WRKY_DNA_binding_protein_61	Ttra_01773T0_01773_amino_acid_polyamine_transporter_II_680_aa		Scer_YLL058W_Putative_protein_of_unknown_function_with_similarity_to_Str2p_which_is_a_cystathionine_gamma_synthase_important_in_sulfur_metabolism_YLL058W_is_not_an_essential_gene_Source_SGD_Acc_S000003981	HG_10250				Nvec_20431_
	Atha_AT5G28650_1_WRKY74_ATWRKY74_WRKY_DNA_binding_protein_74	Ttra_12277T0_12277		HG_15831	Rfil_569390539_heat_shock_protein_HslVU_ATPase_subunit_HslU_partial_Reticulomyxa_filosa				Scer_YKR065C_Constituent_of_the_Translocase_of_the_Inner_Mitochondrial_membrane_TIM23_complex_proposed_alternatively_to_be_a_component_of_the_import_motor_PAM_complex_or_to_interact_with_and_modulate_the_core_TIM23_complex_Source_SGD_Acc_S000001773_PAM17_SGD
	Atha_AT2G46130_1_WRKY43_ATWRKY43_WRKY_DNA_binding_protein_43	HG_43031		Rfil_569383243_set_domain_protein_Reticulomyxa_filosa	Rfil_569391942_ATP_dependent_protease_ATP_binding_subunit_partial_Reticulomyxa_filosa				HG_20376
	Atha_AT4G31550_1_WRKY11_ATWRKY11_WRKY_DNA_binding_protein_11	This group of homology does not contain any annotated genome		HG_16542	Rfil_569375349_heat_shock_protein_HslVU_ATPase_subunit_HslU_partial_Reticulomyxa_filosa				Nvec_6277_
	Atha_AT4G23550_1_WRKY29_ATWRKY29_WRKY_family_transcription_factor	HG_25528		Atha_AT1G70160_1_unknown_protein_FUNCTIONS_IN_molecular_function_unknown_INVOLVED_IN_biological_process_unknown_LOCATED_IN_endomembrane_system_EXPRESSED_IN_24_plant_structures_EXPRESSED_DURING_15_growth_stages_BEST_Arabidopsis_thaliana_protein_match_is_unknown_protein_TAIR_AT4G27020_1_Has_108_Blast_hits_to_108_proteins_in_20_species_Archae_0_Bacteria_0_Metazoa_0_Fungi_0_Plants_89_Viruses_0_Other_…	Rfil_569393788_heat_shock_protein_HslVU_ATPase_subunit_HslU_partial_Reticulomyxa_filosa				HG_13842
	Atha_AT4G01250_1_WRKY22_AtWRKY22_WRKY_family_transcription_factor	This group of homology does not contain any annotated genome		Atha_AT5G54870_1_unknown_protein_FUNCTIONS_IN_molecular_function_unknown_INVOLVED_IN_biological_process_unknown_LOCATED_IN_vacuole_EXPRESSED_IN_24_plant_structures_EXPRESSED_DURING_15_growth_stages_BEST_Arabidopsis_thaliana_protein_match_is_unknown_protein_TAIR_AT4G27020_1_Has_1807_Blast_hits_to_1807_proteins_in_277_species_Archae_0_Bacteria_0_Metazoa_736_Fungi_347_Plants_385_Viruses_0_Other_Euka…	Rfil_569349548_heat_shock_protein_HslVU_ATPase_subunit_HslU_partial_Reticulomyxa_filosa				Atha_AT5G08580_1_Calcium_binding_EF_hand_family_protein
	Atha_AT1G80840_1_WRKY40_ATWRKY40_WRKY_DNA_binding_protein_40	HG_33006		Atha_AT4G27020_1_unknown_protein_FUNCTIONS_IN_molecular_function_unknown_LOCATED_IN_vacuole_BEST_Arabidopsis_thaliana_protein_match_is_unknown_protein_TAIR_AT5G54870_1_Has_1807_Blast_hits_to_1807_proteins_in_277_species_Archae_0_Bacteria_0_Metazoa_736_Fungi_347_Plants_385_Viruses_0_Other_Eukaryotes_339_source_NCBI_BLink	HG_30935				Atha_AT4G27790_1_Calcium_binding_EF_hand_family_protein
	Atha_AT5G52830_1_WRKY27_ATWRKY27_WRKY_DNA_binding_protein_27	This group of homology does not contain any annotated genome		HG_13492	This group of homology does not contain any annotated genome				HG_48686
	Atha_AT5G64810_1_WRKY51_ATWRKY51_WRKY_DNA_binding_protein_51	HG_19198		Rfil_569419256_epoxide_hydrolase_Reticulomyxa_filosa	HG_36254				Nvec_49823_
	Atha_AT4G31800_1_WRKY18_ATWRKY18_WRKY_DNA_binding_protein_18	Rfil_5693961018037_Reticulomyxa_filosa		HG_11596	This group of homology does not contain any annotated genome				HG_12488
	Atha_AT3G04670_1_WRKY39_ATWRKY39_WRKY_DNA_binding_protein_39	HG_38962		Ttra_00696T0_00696	HG_5800				Nvec_21252_Fibrinogen_C
	Atha_AT4G39410_1_WRKY13_ATWRKY13_WRKY_DNA_binding_protein_13	Rfil_569301342_SET_domain_containing_protein_partial_Reticulomyxa_filosa		Rfil_569421345	Atha_AT1G11730_1_Galactosyltransferase_family_protein				Nvec_9160_EGF
	Atha_AT2G21900_1_WRKY59_ATWRKY59_WRKY_DNA_binding_protein_59	HG_69499		Rfil_569365723	Atha_AT5G53340_1_Galactosyltransferase_family_protein				Nvec_46976_PAN
	Atha_AT2G25000_1_WRKY60_ATWRKY60_WRKY_DNA_binding_protein_60	This group of homology does not contain any annotated genome		Rfil_5693972487674_partial_Reticulomyxa_filosa	Atha_AT1G22015_1_DD46_Galactosyltransferase_family_protein				Nvec_29530_
	Atha_AT1G29280_1_WRKY65_ATWRKY65_WRKY_DNA_binding_protein_65	HG_25372		Rfil_569360437	Atha_AT2G32430_1_Galactosyltransferase_family_protein				HG_48614
	Atha_AT1G69810_1_WRKY36_ATWRKY36_WRKY_DNA_binding_protein_36	Rfil_5694086313661_Reticulomyxa_filosa		Rfil_569391712_RabGAP_TBC_domain_containing_protein_partial_Reticulomyxa_filosa	Atha_AT1G53290_1_Galactosyltransferase_family_protein				This group of homology does not contain any annotated genome
	Atha_AT2G34830_1_WRKY35_MEE24_AtWRKY35_WRKY_DNA_binding_protein_35	Rfil_569317670		HG_11524	Atha_AT3G14960_1_Galactosyltransferase_family_protein				HG_3701
	Atha_AT1G30650_1_WRKY14_ATWRKY14_AR411_WRKY_DNA_binding_protein_14	HG_19108		Atha_AT1G65280_1_DNAJ_heat_shock_N_terminal_domain_containing_protein	Atha_AT2G26100_1_Galactosyltransferase_family_protein				Nvec_49279_
	Atha_AT3G58710_1_WRKY69_ATWRKY69_WRKY_DNA_binding_protein_69	This group of homology does not contain any annotated genome		Atha_AT1G56000_1_FAD_NAD_P_binding_oxidoreductase_family_protein	Atha_AT4G26940_1_Galactosyltransferase_family_protein				Nvec_22741_
	Atha_AT5G24110_1_WRKY30_ATWRKY30_WRKY_DNA_binding_protein_30	HG_22491		Atha_AT1G55980_1_FAD_NAD_P_binding_oxidoreductase_family_protein	Atha_AT1G05170_2_Galactosyltransferase_family_protein				Nvec_22868_
	Atha_AT2G40740_1_WRKY55_ATWRKY55_WRKY_DNA_binding_protein_55	This group of homology does not contain any annotated genome		HG_25638	Atha_AT1G32930_1_Galactosyltransferase_family_protein				Nvec_47578_
	Atha_AT4G23810_1_WRKY53_ATWRKY53_WRKY_family_transcription_factor	HG_19244		This group of homology does not contain any annotated genome	Atha_AT1G33430_2_Galactosyltransferase_family_protein				Nvec_24276_Extensin_2
	Atha_AT2G40750_1_WRKY54_ATWRKY54_WRKY_DNA_binding_protein_54	This group of homology does not contain any annotated genome		HG_26075	Atha_AT1G77810_1_Galactosyltransferase_family_protein				Nvec_30324_
	Atha_AT4G11070_1_WRKY41_AtWRKY41_WRKY_family_transcription_factor	HG_54141		Ttra_06799T0_06799	Atha_AT2G25300_1_Galactosyltransferase_family_protein				Nvec_4989_Fibrinogen_C
	Atha_AT2G46400_1_WRKY46_ATWRKY46_WRKY_DNA_binding_protein_46	This group of homology does not contain any annotated genome		HG_15780	Atha_AT4G32120_1_Galactosyltransferase_family_protein				Nvec_24277_EGF
	Atha_AT3G56400_1_WRKY70_ATWRKY70_WRKY_DNA_binding_protein_70	HG_42766		Ttra_06136T0_06136	HG_18236				Nvec_39056_
	Atha_AT1G66560_1_WRKY64_ATWRKY64_WRKY_DNA_binding_protein_64	Atha_AT1G64750_3_DSS1_I_deletion_of_SUV3_suppressor_1_I		HG_45944	This group of homology does not contain any annotated genome				Nvec_184_PAN
	Atha_AT5G01900_1_WRKY62_ATWRKY62_WRKY_DNA_binding_protein_62	Atha_AT5G45010_1_ATDSS1_V_DSS1_V_DSS1_homolog_on_chromosome_V		Ttra_08787T0_08787	HG_13113				Nvec_10008_Fibrinogen_C
	Atha_AT5G22570_1_WRKY38_ATWRKY38_WRKY_DNA_binding_protein_38	HG_38703		HG_14490	Atha_AT5G41650_1_Lactoylglutathione_lyase_glyoxalase_I_family_protein				Nvec_15637_
	Atha_AT1G66550_1_WRKY67_ATWRKY67_WRKY_DNA_binding_protein_67	This group of homology does not contain any annotated genome		Ttra_01447T0_01447	Atha_AT1G64185_1_Lactoylglutathione_lyase_glyoxalase_I_family_protein				Nvec_44760_PAN
	Atha_AT1G66600_1_WRKY63_ATWRKY63_ABO3_ABA_overly_sensitive_mutant_3	HG_26918		HG_45091	HG_24587				Nvec_3871_PAN
	Atha_AT1G80590_1_WRKY66_ATWRKY66_WRKY_DNA_binding_protein_66	This group of homology does not contain any annotated genome		This group of homology does not contain any annotated genome	Atha_AT3G17170_1_RFC3_Translation_elongation_factor_EF1B_ribosomal_protein_S6_family_protein				Nvec_22740_
	Atha_AT3G32090_1_WRKY_family_transcription_factor	HG_22916		HG_63944	HG_64197				Nvec_22739_
	Atha_AT3G56390_1_BEST_Arabidopsis_thaliana_protein_match_is_WRKY_DNA_binding_protein_55_TAIR_AT2G40740_2_Has_12_Blast_hits_to_12_proteins_in_2_species_Archae_0_Bacteria_0_Metazoa_0_Fungi_0_Plants_12_Viruses_0_Other_Eukaryotes_0_source_NCBI_BLink	This group of homology does not contain any annotated genome		This group of homology does not contain any annotated genome	Rfil_569307691				Nvec_20311_PAN
	Ttra_08859T0_08859_WRKY_transcription_factor_1_491_aa	HG_30361		HG_23481	HG_47774				Nvec_54151_PAN
	Ttra_02819T0_02819	Rfil_569437550_Carbamate_kinase_Reticulomyxa_filosa		This group of homology does not contain any annotated genome	This group of homology does not contain any annotated genome				Nvec_20470_
	HG_21685	HG_19700		HG_47822	HG_30520				Nvec_43360_Fibrinogen_C
	Scer_YDR058C_Triacylglycerol_lipase_that_is_localized_to_the_mitochondria_has_lipolytic_activity_towards_triacylglycerols_and_diacylglycerols_when_expressed_in_E_coli_Source_SGD_Acc_S000002465_TGL2_SGD	This group of homology does not contain any annotated genome		This group of homology does not contain any annotated genome	This group of homology does not contain any annotated genome				Nvec_2600_Fibrinogen_C
	Ttra_09712T0_09712_esterase_lipase_thioesterase_family_active_site_289_aa	HG_25185		HG_39219	HG_8488				Nvec_24499_Fibrinogen_C
	HG_14846	This group of homology does not contain any annotated genome		This group of homology does not contain any annotated genome	This group of homology does not contain any annotated genome				Nvec_43078_
	Ttra_03962T0_03962	HG_14859		HG_39186	HG_64074				Nvec_49990_PAN
	HG_13620	Scer_YMR024W_Mitochondrial_ribosomal_protein_of_the_large_subunit_Source_SGD_Acc_S000004626_MRPL3_SGD		This group of homology does not contain any annotated genome	This group of homology does not contain any annotated genome				Nvec_22737_
	Scer_YOR249C_Subunit_of_the_Anaphase_Promoting_Complex_Cyclosome_APC_C_which_is_a_ubiquitin_protein_ligase_required_for_degradation_of_anaphase_inhibitors_including_mitotic_cyclins_during_the_metaphase_anaphase_transition_component_of_the_platform_domain_o_APC_C_based_on_structural_analysis_Source_SGD_Acc_S000005775_APC5_SGD	Scer_YLR312W_A_Mitochondrial_ribosomal_protein_of_the_large_subunit_Source_SGD_Acc_S000004304_MRPL15_SGD		HG_961	HG_12743				Nvec_26283_Omega_toxin
	Atha_AT1G06590_1_unknown_protein_Has_380_Blast_hits_to_268_proteins_in_109_species_Archae_0_Bacteria_0_Metazoa_245_Fungi_73_Plants_49_Viruses_0_Other_Eukaryotes_13_source_NCBI_BLink	HG_19193		This group of homology does not contain any annotated genome	Ttra_11041T0_11041				Nvec_14499_PUF
	Rfil_569373739	Atha_AT5G19630_1_alpha_beta_Hydrolases_superfamily_protein		HG_27770	HG_78188				Nvec_47426_
	HG_24379	HG_3691		Ttra_00931T0_00931_UPF0145_protein_160_aa	This group of homology does not contain any annotated genome				Nvec_39055_
	Atha_AT1G50910_1_unknown_protein_Has_1105_Blast_hits_to_802_proteins_in_217_species_Archae_2_Bacteria_177_Metazoa_445_Fungi_210_Plants_58_Viruses_6_Other_Eukaryotes_207_source_NCBI_BLink	Atha_AT5G54160_1_ATOMT1_OMT1_O_methyltransferase_1		HG_22511	HG_7805				Nvec_57834_
	HG_52573	Atha_AT1G77520_1_O_methyltransferase_family_protein		Scer_YDR359C_Component_of_the_NuA4_histone_acetyltransferase_complex_acts_as_a_platform_for_assembly_of_NuA4_subunits_into_the_native_complex_required_for_initiation_of_pre_meiotic_DNA_replication_likely_due_to_its_requirement_for_expression_of_IME1_Source_SGD_Acc_S000002767_EAF1_SGD	Atha_AT1G45976_1_SBP1_S_ribonuclease_binding_protein_1				Nvec_9306_Fibrinogen_C
	Ttra_04053T0_04053	Atha_AT1G51990_1_O_methyltransferase_family_protein		HG_47909	Atha_AT1G79110_1_zinc_ion_binding				Nvec_39058_
	Ttra_04054T0_04054	Atha_AT5G37170_1_O_methyltransferase_family_protein		This group of homology does not contain any annotated genome	Atha_AT3G12920_1_SBP_S_ribonuclease_binding_protein_family_protein				Nvec_46682_Fibrinogen_C
	HG_36210	Atha_AT1G77530_1_O_methyltransferase_family_protein		HG_17166	Atha_AT5G47050_1_SBP_S_ribonuclease_binding_protein_family_protein				Nvec_4656_PAN
	Ttra_08131T0_08131	Atha_AT4G35160_1_O_methyltransferase_family_protein		This group of homology does not contain any annotated genome	Atha_AT4G19700_1_RING_SBP_S_ribonuclease_binding_protein_family_protein				Nvec_41153_
	HG_24666	Atha_AT3G53140_1_O_methyltransferase_family_protein		HG_19062	Atha_AT1G10650_1_SBP_S_ribonuclease_binding_protein_family_protein				Nvec_15072_EGF
	Atha_AT4G21320_1_HSA32_Aldolase_type_TIM_barrel_family_protein	Atha_AT4G35150_1_O_methyltransferase_family_protein		This group of homology does not contain any annotated genome	Atha_AT1G60610_1_SBP_S_ribonuclease_binding_protein_family_protein				Nvec_33668_DUF1590
	HG_18264	Atha_AT1G62900_1_S_adenosyl_L_methionine_dependent_methyltransferases_superfamily_protein		HG_38698	Atha_AT4G35070_1_SBP_S_ribonuclease_binding_protein_family_protein				Nvec_29042_PAN
	Ttra_00684T0_00684	Atha_AT5G53810_1_O_methyltransferase_family_protein		This group of homology does not contain any annotated genome	Atha_AT1G32740_1_SBP_S_ribonuclease_binding_protein_family_protein				Nvec_49654_PAN
	Rfil_569435054_FtsX_domain_containing_protein_Reticulomyxa_filosa	Atha_AT1G21130_1_O_methyltransferase_family_protein		HG_25582	Atha_AT4G17680_1_SBP_S_ribonuclease_binding_protein_family_protein				Nvec_29834_
	Rfil_569370758_DUF214_family_protein_Reticulomyxa_filosa	Atha_AT1G21100_1_O_methyltransferase_family_protein		This group of homology does not contain any annotated genome	Atha_AT5G45100_1_SBP_S_ribonuclease_binding_protein_family_protein				Nvec_27999_
	Rfil_569435053	Atha_AT1G33030_1_O_methyltransferase_family_protein		HG_17558	Atha_AT2G12290_1_BEST_Arabidopsis_thaliana_protein_match_is_SBP_S_ribonuclease_binding_protein_family_protein_TAIR_AT4G19700_1_Has_66_Blast_hits_to_66_proteins_in_12_species_Archae_0_Bacteria_0_Metazoa_0_Fungi_0_Plants_66_Viruses_0_Other_Eukaryotes_0_source_NCBI_BLink				Nvec_56146_
	HG_50313	Atha_AT1G21120_1_O_methyltransferase_family_protein		Atha_AT5G28950_1_unknown_protein_BEST_Arabidopsis_thaliana_protein_match_is_unknown_protein_TAIR_AT5G41980_1_Has_448_Blast_hits_to_446_proteins_in_74_species_Archae_0_Bacteria_0_Metazoa_31_Fungi_21_Plants_396_Viruses_0_Other_Eukaryotes_0_source_NCBI_BLink	HG_15555				Nvec_18405_C1_1
	Ttra_03034T0_03034	Atha_AT1G21110_1_O_methyltransferase_family_protein		HG_54182	This group of homology does not contain any annotated genome				Nvec_47456_
	HG_41850	Atha_AT1G76790_1_O_methyltransferase_family_protein		This group of homology does not contain any annotated genome	HG_21032				HG_46580
	This group of homology does not contain any annotated genome	Atha_AT1G63140_2_O_methyltransferase_family_protein		HG_8104	This group of homology does not contain any annotated genome				Nvec_4198_
	HG_28819	Ttra_10560T0_10560_hydroxyneurosporene_O_methyltransferase_347_aa		Scer_YBR176W_Ketopantoate_hydroxymethyltransferase_required_for_pantothenic_acid_biosynthesis_converts_2_oxoisovalerate_into_2_dehydropantoate_Source_SGD_Acc_S000000380_ECM31_SGD	HG_46566				HG_42716
	Rfil_569330275	Rfil_569401854_SAM_dependent_O_methyltransferase_Reticulomyxa_filosa		Atha_AT2G46110_1_PANB1_KPHMT1_ketopantoate_hydroxymethyltransferase_1	This group of homology does not contain any annotated genome				This group of homology does not contain any annotated genome
	Rfil_569421771	HG_42884		Atha_AT3G61530_1_PANB2_Phosphoenolpyruvate_carboxylase_family_protein	HG_12095				HG_34723
	Rfil_569330272	This group of homology does not contain any annotated genome		Ttra_03135T0_03135_2_dehydropantoate_2_reductase_632_aa	Scer_YER142C_3_methyl_adenine_DNA_glycosylase_involved_in_protecting_DNA_against_alkylating_agents_initiates_base_excision_repair_by_removing_damaged_bases_to_create_abasic_sites_that_are_subsequently_repaired_Source_SGD_Acc_S000000944_MAG1_SGD				Nvec_49701_
	Rfil_569425977_Helicase_like_protein_encoded_within_the_telomeric_Y_element_partial_Reticulomyxa_filosa	HG_26931		HG_26959	Atha_AT3G50880_1_DNA_glycosylase_superfamily_protein				Nvec_15470_
	HG_69581	This group of homology does not contain any annotated genome		This group of homology does not contain any annotated genome	Atha_AT1G75230_2_DNA_glycosylase_superfamily_protein				Nvec_44146_
	Scer_YCR020C_Protein_of_unknown_function_has_weak_similarity_to_proteins_involved_in_thiamin_metabolism_expression_is_induced_in_the_absence_of_thiamin_Source_SGD_Acc_S000000613_PET18_SGD	HG_19208		HG_30330	Atha_AT1G19480_1_DNA_glycosylase_superfamily_protein				HG_33674
	HG_22373	This group of homology does not contain any annotated genome		This group of homology does not contain any annotated genome	HG_27563				Nvec_44500_DUF1693
	This group of homology does not contain any annotated genome	HG_14567		HG_19162	This group of homology does not contain any annotated genome				HG_30826
	HG_17125	This group of homology does not contain any annotated genome		This group of homology does not contain any annotated genome	HG_25498				Nvec_38795_M
	Scer_YPR093C_Ubiquitin_ligase_that_modifies_and_regulates_RNA_Pol_II_involved_in_a_putative_alcohol_responsive_signaling_pathway_accumulates_in_the_nucleus_under_alcohol_stress_contains_a_Ring_PHD_finger_domain_similar_to_the_mammalian_rA9_protein_Source_SGD_Acc_S000006297_ASR1_SGD	HG_49475		HG_10488	This group of homology does not contain any annotated genome				Ttra_03868T0_03868
	Atha_AT3G05670_1_RING_U_box_protein	Rfil_569373677		Scer_YHR100C_Mitochondrial_phosphatidylglycerophosphatase_PGP_phosphatase_dephosphorylates_phosphatidylglycerolphosphate_to_generate_phosphatidylglycerol_an_essential_step_during_cardiolipin_biosynthesis_null_mutant_is_sensitive_to_tunicamycin_DTT_Source_SGD_Acc_S000001142_GEP4_SGD	HG_34161				HG_32248
	Rfil_569419690	Rfil_569315667_kinesin_like_protein_partial_Reticulomyxa_filosa		Atha_AT3G58830_1_haloacid_dehalogenase_HAD_superfamily_protein	This group of homology does not contain any annotated genome				Nvec_40339_
	HG_44954	HG_17325		Ttra_10310T0_10310_HAD_superfamily_subfamily_IIIA_phosphatase_199_aa	HG_18249				HG_33023
	This group of homology does not contain any annotated genome	This group of homology does not contain any annotated genome		HG_41394	Atha_AT5G50110_1_S_adenosyl_L_methionine_dependent_methyltransferases_superfamily_protein				Nvec_19463_
	HG_7111	HG_16276		This group of homology does not contain any annotated genome	HG_8338				Rfil_569433037
	Scer_YDR320C_Auxilin_like_protein_involved_in_vesicular_transport_clathrin_binding_protein_required_for_uncoating_of_clathrin_coated_vesicles_Source_SGD_Acc_S000002728_SWA2_SGD	This group of homology does not contain any annotated genome		HG_69399	Scer_YMR177W_Putative_metal_transporter_involved_in_mitochondrial_iron_accumulation_closely_related_to_Mmt2p_Source_SGD_Acc_S000004789_MMT1_SGD				Rfil_5694153910798_Reticulomyxa_filosa
	Atha_AT1G21660_1_Chaperone_DnaJ_domain_superfamily_protein	HG_39568		This group of homology does not contain any annotated genome	Scer_YPL224C_Putative_metal_transporter_involved_in_mitochondrial_iron_accumulation_closely_related_to_Mmt1p_Source_SGD_Acc_S000006145_MMT2_SGD				Rfil_569380130
	Atha_AT1G75100_1_JAC1_J_domain_protein_required_for_chloroplast_accumulation_response_1	This group of homology does not contain any annotated genome		HG_26972	Atha_AT2G47830_1_Cation_efflux_family_protein				HG_71147
	Atha_AT4G12770_1_Chaperone_DnaJ_domain_superfamily_protein	HG_3226		Rfil_569382876	Ttra_04350T0_04350_cation_diffusion_facilitator_family_transporter_458_aa				This group of homology does not contain any annotated genome
	Atha_AT4G12780_1_Chaperone_DnaJ_domain_superfamily_protein	Ttra_01932T0_01932		HG_13656	HG_36536				HG_19007
	Atha_AT1G30280_1_Chaperone_DnaJ_domain_superfamily_protein	HG_6256		Ttra_02716T0_02716	This group of homology does not contain any annotated genome				Nvec_17636_RPE65
	Atha_AT1G75310_1_AUL1_auxin_like_1_protein	This group of homology does not contain any annotated genome		HG_11550	HG_28784				HG_704
	Atha_AT4G36520_1_Chaperone_DnaJ_domain_superfamily_protein	HG_7945		Rfil_5694139621429_partial_Reticulomyxa_filosa	This group of homology does not contain any annotated genome				Atha_AT3G61810_1_Glycosyl_hydrolase_family_17_protein
	Ttra_00817T0_00817	Ttra_04158T0_04158		Rfil_569343652	HG_9295				Atha_AT3G13560_1_O_Glycosyl_hydrolases_family_17_protein
	HG_24579	Rfil_569374924		HG_6855	This group of homology does not contain any annotated genome				Atha_AT5G56590_1_O_Glycosyl_hydrolases_family_17_protein
	Scer_YPL228W_Beta_RNA_5_triphosphatase_subunit_of_the_mRNA_capping_enzyme_a_heterodimer_the_other_subunit_is_CEG1_a_guanylyltransferase_involved_in_adding_the_5_cap_to_mRNA_the_mammalian_enzyme_is_a_single_bifunctional_polypeptide_Source_SGD_Acc_S000006149_CET1_SGD	HG_20144		Atha_AT5G16530_1_PIN5_Auxin_efflux_carrier_family_protein					Atha_AT3G57270_1_BG1_beta_1_3_glucanase_1
	Scer_YMR180C_RNA_5_triphosphatase_localizes_to_both_the_nucleus_and_cytoplasm_Source_SGD_Acc_S000004792_CTL1_SGD	This group of homology does not contain any annotated genome		Atha_AT5G15100_1_PIN8_ATPIN8_Auxin_efflux_carrier_family_protein					Atha_AT2G01630_1_O_Glycosyl_hydrolases_family_17_protein
	Ttra_09605T0_09605	HG_11545		Atha_AT1G70940_1_PIN3_ATPIN3_Auxin_efflux_carrier_family_protein					Atha_AT2G16230_1_O_Glycosyl_hydrolases_family_17_protein
	HG_39299	Scer_YKL064W_Vacuolar_membrane_protein_required_for_magnesium_homeostasis_putative_magnesium_transporter_has_similarity_to_Alr1p_and_Alr2p_which_mediate_influx_of_Mg2_and_other_divalent_cations_Source_SGD_Acc_S000001547_MNR2_SGD		Atha_AT2G01420_2_PIN4_Auxin_efflux_carrier_family_protein					Atha_AT1G30080_1_Glycosyl_hydrolase_superfamily_protein
	This group of homology does not contain any annotated genome	Scer_YFL050C_Probable_Mg_2_transporter_overexpression_confers_increased_tolerance_to_Al_3_and_Ga_3_ions_plays_a_role_in_regulating_Ty1_transposition_Source_SGD_Acc_S000001844_ALR2_SGD		Atha_AT1G23080_1_PIN7_ATPIN7_Auxin_efflux_carrier_family_protein					Atha_AT5G42720_1_Glycosyl_hydrolase_family_17_protein
	HG_6334	Scer_YOL130W_Plasma_membrane_Mg_2_transporter_expression_and_turnover_are_regulated_by_Mg_2_concentration_overexpression_confers_increased_tolerance_to_Al_3_and_Ga_3_ions_Source_SGD_Acc_S000005490_ALR1_SGD		Atha_AT5G57090_1_EIR1_WAV6_ATPIN2_PIN2_AGR_AGR1_Auxin_efflux_carrier_family_protein					Atha_AT1G32860_1_Glycosyl_hydrolase_superfamily_protein
	Atha_AT5G16890_1_Exostosin_family_protein	Ttra_07466T0_07466		Atha_AT1G73590_1_PIN1_ATPIN1_Auxin_efflux_carrier_family_protein					Atha_AT3G15800_1_Glycosyl_hydrolase_superfamily_protein
	Atha_AT3G03650_1_EDA5_Exostosin_family_protein	HG_33137		Atha_AT1G77110_1_PIN6_Auxin_efflux_carrier_family_protein					Atha_AT5G42100_1_ATBG_PPAP_ATBG_PAP_BG_PPAP_beta_1_3_glucanase_putative
	Atha_AT3G45400_1_exostosin_family_protein	Rfil_569398934_cyclic_nucleotide_binding_domain_protein_Reticulomyxa_filosa		HG_39314					Atha_AT3G57240_1_BG3_beta_1_3_glucanase_3
	Atha_AT1G74680_1_Exostosin_family_protein	Rfil_569363148_cyclic_nucleotide_binding_domain_protein_Reticulomyxa_filosa		This group of homology does not contain any annotated genome					Atha_AT2G27500_1_Glycosyl_hydrolase_superfamily_protein
	Atha_AT2G35100_1_ARAD1_Exostosin_family_protein	HG_25249		HG_39040					Atha_AT4G18340_1_Glycosyl_hydrolase_superfamily_protein
	Atha_AT1G67410_1_Exostosin_family_protein	This group of homology does not contain any annotated genome		This group of homology does not contain any annotated genome					Atha_AT1G66250_1_O_Glycosyl_hydrolases_family_17_protein
	Atha_AT5G44930_1_ARAD2_Exostosin_family_protein	HG_25385		HG_26954					Atha_AT1G77780_1_Glycosyl_hydrolase_superfamily_protein
	Atha_AT1G34270_1_Exostosin_family_protein	This group of homology does not contain any annotated genome		Ttra_04571T0_04571_OB_fold_nucleic_acid_binding_domain_containing_protein_372_aa					Atha_AT4G29360_1_O_Glycosyl_hydrolases_family_17_protein
	HG_17858	HG_42707		HG_21767					Atha_AT1G11820_2_O_Glycosyl_hydrolases_family_17_protein
	Atha_AT1G18600_1_ATRBL12_RBL12_RHOMBOID_like_protein_12	This group of homology does not contain any annotated genome		This group of homology does not contain any annotated genome					Atha_AT4G16260_1_Glycosyl_hydrolase_superfamily_protein
	Atha_AT1G74130_1_Rhomboid_related_intramembrane_serine_protease_family_protein	HG_7414		HG_17945					Atha_AT5G20390_1_Glycosyl_hydrolase_superfamily_protein
	Atha_AT1G74140_5_Rhomboid_related_intramembrane_serine_protease_family_protein	Scer_YNL123W_Serine_protease_and_general_molecular_chaperone_involved_in_response_to_heat_stress_and_promotion_of_apoptosis_may_contribute_to_lipid_homeostasis_sequence_similarity_to_the_mammalian_Omi_HtrA2_family_of_serine_proteases_Source_SGD_Acc_S000005067_NMA111_SGD		This group of homology does not contain any annotated genome					Atha_AT4G26830_1_O_Glycosyl_hydrolases_family_17_protein
	HG_21913	Atha_AT3G03380_1_DegP7_DegP_protease_7		HG_8567					Atha_AT3G23770_1_O_Glycosyl_hydrolases_family_17_protein
	This group of homology does not contain any annotated genome	Atha_AT3G03370_2_FUNCTIONS_IN_molecular_function_unknown_INVOLVED_IN_biological_process_unknown_LOCATED_IN_cellular_component_unknown_EXPRESSED_IN_13_plant_structures_EXPRESSED_DURING_7_growth_stages_BEST_Arabidopsis_thaliana_protein_match_is_DegP_protease_7_TAIR_AT3G03380_1		Atha_AT5G37530_1_NAD_P_binding_Rossmann_fold_superfamily_protein					Atha_AT2G05790_1_O_Glycosyl_hydrolases_family_17_protein
	HG_65010	Ttra_11381T0_11381_Pro_apoptotic_serine_protease_nma111_955_aa		Scer_YHR003C_Protein_of_unknown_function_localized_to_the_mitochondrial_outer_membrane_Source_SGD_Acc_S000001045					Atha_AT2G26600_1_Glycosyl_hydrolase_superfamily_protein
	Ttra_10594T0_10594	HG_39394		Scer_YKL027W_Protein_of_unknown_function_localized_to_the_mitochondrial_outer_membrane_Source_SGD_Acc_S000001510					Atha_AT2G19440_1_O_Glycosyl_hydrolases_family_17_protein
	HG_8046	This group of homology does not contain any annotated genome		Atha_AT5G37530_1_NAD_P_binding_Rossmann_fold_superfamily_protein					Atha_AT1G77790_1_Glycosyl_hydrolase_superfamily_protein
	Atha_AT5G01460_1_LMBR1_like_membrane_protein	HG_30817		Ttra_06728T0_06728					Atha_AT4G31140_1_O_Glycosyl_hydrolases_family_17_protein
	Atha_AT3G08930_1_LMBR1_like_membrane_protein	Rfil_569364302_peptidyl_prolyl_cis_trans_isomerase_FKBP_type_Reticulomyxa_filosa		HG_19126					Atha_AT3G55780_1_Glycosyl_hydrolase_superfamily_protein
	Ttra_01421T0_01421_LIMR_family_protein_477_aa	Rfil_569432806_peptidyl_prolyl_cis_trans_isomerase_FKBP_type_Reticulomyxa_filosa		Ttra_05393T0_05393					Atha_AT5G55180_2_O_Glycosyl_hydrolases_family_17_protein
	Rfil_5694082623798_Reticulomyxa_filosa	HG_1936		HG_42712					Atha_AT3G57260_1_BGL2_PR2_BG2_PR_2_beta_1_3_glucanase_2
	Rfil_569428201	Atha_AT3G17675_1_Cupredoxin_superfamily_protein		This group of homology does not contain any annotated genome					Atha_AT2G39640_1_glycosyl_hydrolase_family_17_protein
	Rfil_569428204_LMBR1_like_conserved_region_containing_protein_Reticulomyxa_filosa	Atha_AT1G72230_1_Cupredoxin_superfamily_protein		HG_6277					Atha_AT3G07320_1_O_Glycosyl_hydrolases_family_17_protein
	HG_32905	Atha_AT2G32300_1_UCC1_uclacyanin_1		Atha_AT5G47530_1_Auxin_responsive_family_protein					Atha_AT5G20870_1_O_Glycosyl_hydrolases_family_17_protein
	This group of homology does not contain any annotated genome	Atha_AT1G22480_1_Cupredoxin_superfamily_protein		Atha_AT4G17280_1_Auxin_responsive_family_protein					Atha_AT4G34480_1_O_Glycosyl_hydrolases_family_17_protein
	HG_36190	Atha_AT5G07475_1_Cupredoxin_superfamily_protein		Atha_AT5G35735_1_Auxin_responsive_family_protein					Atha_AT1G33220_1_Glycosyl_hydrolase_superfamily_protein
	Ttra_03071T0_03071	Atha_AT5G53870_1_ENODL1_AtENODL1_early_nodulin_like_protein_1		Atha_AT3G59070_1_Cytochrome_b561_ferric_reductase_transmembrane_with_DOMON_related_domain					Atha_AT4G14080_1_MEE48_O_Glycosyl_hydrolases_family_17_protein
	HG_9647	Atha_AT2G44790_1_UCC2_uclacyanin_2		Atha_AT2G04850_1_Auxin_responsive_family_protein					Atha_AT5G24318_1_O_Glycosyl_hydrolases_family_17_protein
	Scer_YIL070C_Acidic_protein_of_the_mitochondrial_matrix_involved_in_oxidative_phosphorylation_related_to_the_human_complement_receptor_gC1q_R_Source_SGD_Acc_S000001332_MAM33_SGD	Atha_AT2G26720_1_Cupredoxin_superfamily_protein		Atha_AT4G12980_1_Auxin_responsive_family_protein					Atha_AT4G17180_1_O_Glycosyl_hydrolases_family_17_protein
	Atha_AT1G15870_1_Mitochondrial_glycoprotein_family_protein	Atha_AT5G26330_1_Cupredoxin_superfamily_protein		Atha_AT3G25290_1_Auxin_responsive_family_protein					Atha_AT5G18220_1_O_Glycosyl_hydrolases_family_17_protein
	Atha_AT5G02050_1_Mitochondrial_glycoprotein_family_protein	Atha_AT2G31050_1_Cupredoxin_superfamily_protein		Atha_AT3G07570_1_Cytochrome_b561_ferric_reductase_transmembrane_with_DOMON_related_domain					Atha_AT5G58090_1_O_Glycosyl_hydrolases_family_17_protein
	Atha_AT1G80720_1_Mitochondrial_glycoprotein_family_protein	Atha_AT3G60270_1_Cupredoxin_superfamily_protein		Atha_AT3G61750_1_Cytochrome_b561_ferric_reductase_transmembrane_with_DOMON_related_domain					Atha_AT3G04010_1_O_Glycosyl_hydrolases_family_17_protein
	Atha_AT4G32605_1_Mitochondrial_glycoprotein_family_protein	Atha_AT3G27200_1_Cupredoxin_superfamily_protein		Atha_AT5G48750_1_Cytochrome_b561_ferric_reductase_transmembrane_with_DOMON_related_domain					Atha_AT1G64760_1_O_Glycosyl_hydrolases_family_17_protein
	Atha_AT4G31930_1_Mitochondrial_glycoprotein_family_protein	Atha_AT2G02850_1_ARPN_plantacyanin		Atha_AT3G07390_1_AIR12_auxin_responsive_family_protein					Atha_AT3G24330_1_O_Glycosyl_hydrolases_family_17_protein
	HG_53858	Atha_AT2G25060_1_ENODL14_AtENODL14_early_nodulin_like_protein_14		Rfil_5693905819517_Reticulomyxa_filosa					Atha_AT3G46570_1_Glycosyl_hydrolase_superfamily_protein
	This group of homology does not contain any annotated genome	Atha_AT3G18590_1_ENODL5_AtENODL5_early_nodulin_like_protein_5		HG_30653					Atha_AT3G55430_1_O_Glycosyl_hydrolases_family_17_protein
	HG_24164	Atha_AT4G01380_1_plastocyanin_like_domain_containing_protein		This group of homology does not contain any annotated genome					Atha_AT5G64790_1_O_Glycosyl_hydrolases_family_17_protein
	Rfil_569437675_conserved_fungal_protein_Reticulomyxa_filosa	Atha_AT5G57920_1_ENODL10_AtENODL10_early_nodulin_like_protein_10		HG_13997					Atha_AT5G20330_1_BETAG4_beta_1_3_glucanase_4
	HG_38752	Atha_AT3G20570_1_ENODL9_AtENODL9_early_nodulin_like_protein_9		Scer_YMR302C_Integral_inner_mitochondrial_membrane_protein_with_a_role_in_maintaining_mitochondrial_nucleoid_structure_and_number_mutants_exhibit_an_increased_rate_of_mitochondrial_DNA_escape_shows_some_sequence_similarity_to_exonucleases_Source_SGD_Acc_S000004917_YME2_SGD					Atha_AT5G20560_1_Glycosyl_hydrolase_superfamily_protein
	Ttra_07094T0_07094	Atha_AT4G30590_1_ENODL12_AtENODL12_early_nodulin_like_protein_12		Ttra_06231T0_06231					Atha_AT5G20340_1_BG5_beta_1_3_glucanase_5
	Ttra_12309T0_12309	Atha_AT5G20230_1_ATBCB_BCB_SAG14_blue_copper_binding_protein		HG_48938					Atha_AT5G58480_1_O_Glycosyl_hydrolases_family_17_protein
	HG_17958	Atha_AT4G31840_1_ENODL15_AtENODL15_early_nodulin_like_protein_15		Ttra_10754T0_10754					Atha_AT1G66870_1_Carbohydrate_binding_X8_domain_superfamily_protein
	This group of homology does not contain any annotated genome	Atha_AT3G60280_1_UCC3_uclacyanin_3		Ttra_10492T0_10492					Atha_AT1G09460_1_Carbohydrate_binding_X8_domain_superfamily_protein
	HG_14972	Atha_AT3G53330_1_plastocyanin_like_domain_containing_protein		HG_15821					Atha_AT2G43670_1_Carbohydrate_binding_X8_domain_superfamily_protein
	Atha_AT3G19970_1_alpha_beta_Hydrolases_superfamily_protein	Atha_AT1G79800_1_ENODL7_AtENODL7_early_nodulin_like_protein_7		Atha_AT3G18410_1_Complex_I_subunit_NDUFS6					Atha_AT5G61130_1_PDCB1_plasmodesmata_callose_binding_protein_1
	Atha_AT2G18245_1_alpha_beta_Hydrolases_superfamily_protein	Atha_AT1G48940_1_ENODL6_AtENODL6_early_nodulin_like_protein_6		Atha_AT1G49140_1_Complex_I_subunit_NDUFS6					Atha_AT4G13600_1_Carbohydrate_binding_X8_domain_superfamily_protein
	HG_21024	Atha_AT4G12880_1_ENODL19_AtENODL19_early_nodulin_like_protein_19		HG_17179					Atha_AT1G78520_1_Carbohydrate_binding_X8_domain_superfamily_protein
	Rfil_569423494	Atha_AT2G23990_2_ENODL11_AtENODL11_early_nodulin_like_protein_11		This group of homology does not contain any annotated genome					Atha_AT4G09465_1_Carbohydrate_binding_X8_domain_superfamily_protein
	HG_254	Atha_AT4G28365_1_ENODL3_AtENODL3_early_nodulin_like_protein_3		HG_11481					Atha_AT5G53610_1_Carbohydrate_binding_X8_domain_superfamily_protein
	Atha_AT4G22710_1_CYP706A2_cytochrome_P450_family_706_subfamily_A_polypeptide_2	Atha_AT4G27520_1_ENODL2_AtENODL2_early_nodulin_like_protein_2		Rfil_569423905					Atha_AT4G09464_1_Carbohydrate_binding_X8_domain_superfamily_protein
	Atha_AT5G44620_1_CYP706A3_cytochrome_P450_family_706_subfamily_A_polypeptide_3	Atha_AT2G27035_1_ENODL20_AtENODL20_early_nodulin_like_protein_20		Rfil_569422073_HIT_domain_containing_protein_Reticulomyxa_filosa					Atha_AT4G09090_1_Carbohydrate_binding_X8_domain_superfamily_protein
	Atha_AT4G22690_1_CYP706A1_cytochrome_P450_family_706_subfamily_A_polypeptide_1	Atha_AT5G14345_1_ENODL21_AtENODL21_early_nodulin_like_protein_21		Rfil_5693947388459_Reticulomyxa_filosa					Atha_AT4G09462_1_Carbohydrate_binding_X8_domain_superfamily_protein
	Atha_AT5G24950_1_CYP71A15_cytochrome_P450_family_71_subfamily_A_polypeptide_15	Atha_AT1G64640_1_ENODL8_AtENODL8_early_nodulin_like_protein_8		HG_33998					Atha_AT3G58100_1_PDCB5_plasmodesmata_callose_binding_protein_5
	Atha_AT4G15330_1_CYP705A1_cytochrome_P450_family_705_subfamily_A_polypeptide_1	Atha_AT5G25090_1_ENODL13_AtENODL13_early_nodulin_like_protein_13		Rfil_569434221_DHHC_family_palmitoyl_transferase_fused_to_a_KOW_domain_signal_peptide_Reticulomyxa_filosa					Atha_AT5G63225_1_Carbohydrate_binding_X8_domain_superfamily_protein
	Atha_AT3G20935_1_CYP705A28_cytochrome_P450_family_705_subfamily_A_polypeptide_28	Atha_AT4G32490_1_ENODL4_AtENODL4_early_nodulin_like_protein_4		Rfil_569419744					Atha_AT2G30933_1_Carbohydrate_binding_X8_domain_superfamily_protein
	Atha_AT2G27010_1_CYP705A9_cytochrome_P450_family_705_subfamily_A_polypeptide_9	Atha_AT5G15350_1_ENODL17_AtENODL17_early_nodulin_like_protein_17		HG_33893					Atha_AT4G16165_1_Carbohydrate_binding_X8_domain_superfamily_protein
	Atha_AT2G14100_1_CYP705A13_cytochrome_P450_family_705_subfamily_A_polypeptide_13	Atha_AT1G17800_1_ENODL22_AtENODL22_early_nodulin_like_protein_22		This group of homology does not contain any annotated genome					Atha_AT1G29380_1_Carbohydrate_binding_X8_domain_superfamily_protein
	Atha_AT3G20110_1_CYP705A20_cytochrome_P450_family_705_subfamily_A_polypeptide_20	Atha_AT3G01070_1_ENODL16_AtENODL16_early_nodulin_like_protein_16		HG_39004					Atha_AT2G42930_1_Carbohydrate_binding_X8_domain_superfamily_protein
	Atha_AT3G20120_1_CYP705A21_cytochrome_P450_family_705_subfamily_A_polypeptide_21	HG_19375		This group of homology does not contain any annotated genome					Atha_AT4G05430_1_Carbohydrate_binding_X8_domain_superfamily_protein
	Atha_AT3G20100_1_CYP705A19_cytochrome_P450_family_705_subfamily_A_polypeptide_19	This group of homology does not contain any annotated genome		HG_30940					Atha_AT5G63250_1_Carbohydrate_binding_X8_domain_superfamily_protein
	Atha_AT3G20940_1_CYP705A30_cytochrome_P450_family_705_subfamily_A_polypeptide_30	HG_20380		This group of homology does not contain any annotated genome					Atha_AT5G53600_1_Carbohydrate_binding_X8_domain_superfamily_protein
	Atha_AT3G20140_1_CYP705A23_cytochrome_P450_family_705_subfamily_A_polypeptide_23	Atha_AT5G04360_1_ATPU1_ATLDA_PU1_LDA_limit_dextrinase		HG_16586					Atha_AT5G63230_1_Carbohydrate_binding_X8_domain_superfamily_protein
	Atha_AT4G13310_1_CYP71A20_cytochrome_P450_family_71_subfamily_A_polypeptide_20	HG_38834		Atha_AT4G31360_1_selenium_binding					Atha_AT5G67460_1_O_Glycosyl_hydrolases_family_17_protein
	Atha_AT4G13770_1_CYP83A1_REF2_cytochrome_P450_family_83_subfamily_A_polypeptide_1	This group of homology does not contain any annotated genome		Atha_AT2G24440_1_selenium_binding					Atha_AT4G09466_1_Carbohydrate_binding_X8_domain_superfamily_protein
	Atha_AT3G48300_1_CYP71A23_cytochrome_P450_family_71_subfamily_A_polypeptide_23	HG_38970		HG_13633					Atha_AT5G35740_1_Carbohydrate_binding_X8_domain_superfamily_protein
	Atha_AT5G67310_1_CYP81G1_cytochrome_P450_family_81_subfamily_G_polypeptide_1	This group of homology does not contain any annotated genome		Scer_YKR080W_NAD_dependent_5_10_methylenetetrahydrafolate_dehydrogenase_plays_a_catalytic_role_in_oxidation_of_cytoplasmic_one_carbon_units_expression_is_regulated_by_Bas1p_and_Bas2p_repressed_by_adenine_and_may_be_induced_by_inositol_and_choline_Source_SGD_Acc_S000001788_MTD1_SGD					Atha_AT1G66855_1_Carbohydrate_binding_X8_domain_superfamily_protein
	Atha_AT3G48290_2_CYP71A24_cytochrome_P450_family_71_subfamily_A_polypeptide_24	HG_26944		HG_51893					Atha_AT1G18650_1_PDCB3_plasmodesmata_callose_binding_protein_3
	Atha_AT4G13290_1_CYP71A19_cytochrome_P450_family_71_subfamily_A_polypeptide_19	This group of homology does not contain any annotated genome		Scer_YCL038C_Vacuolar_integral_membrane_protein_required_for_efflux_of_amino_acids_during_autophagic_body_breakdown_in_the_vacuole_null_mutation_causes_a_gradual_loss_of_viability_during_starvation_Source_SGD_Acc_S000000543_ATG22_SGD					Atha_AT1G66852_1_Carbohydrate_binding_X8_domain_superfamily_protein
	Atha_AT3G32047_1_Cytochrome_P450_superfamily_protein	HG_8783		HG_54123					Atha_AT5G63240_1_Carbohydrate_binding_X8_domain_superfamily_protein
	Atha_AT3G48270_1_CYP71A26_cytochrome_P450_family_71_subfamily_A_polypeptide_26	This group of homology does not contain any annotated genome		This group of homology does not contain any annotated genome					Atha_AT5G08000_1_E13L3_PDCB2_glucan_endo_1_3_beta_glucosidase_like_protein_3
	Atha_AT3G48280_1_CYP71A25_cytochrome_P450_family_71_subfamily_A_polypeptide_25	HG_31236		HG_44813					Atha_AT1G79480_1_Carbohydrate_binding_X8_domain_superfamily_protein
	Atha_AT3G48310_1_CYP71A22_cytochrome_P450_family_71_subfamily_A_polypeptide_22	This group of homology does not contain any annotated genome		This group of homology does not contain any annotated genome					Atha_AT2G43660_2_Carbohydrate_binding_X8_domain_superfamily_protein
	Atha_AT4G37340_1_CYP81D3_cytochrome_P450_family_81_subfamily_D_polypeptide_3	HG_17830		HG_11053					Atha_AT1G13830_1_Carbohydrate_binding_X8_domain_superfamily_protein
	Atha_AT5G57220_1_CYP81F2_cytochrome_P450_family_81_subfamily_F_polypeptide_2	This group of homology does not contain any annotated genome		Atha_AT1G14820_3_Sec14p_like_phosphatidylinositol_transfer_family_protein					Atha_AT2G04910_1_Carbohydrate_binding_X8_domain_superfamily_protein
	Atha_AT5G04330_1_Cytochrome_P450_superfamily_protein	HG_15765		Atha_AT1G05370_1_Sec14p_like_phosphatidylinositol_transfer_family_protein					Atha_AT1G69295_1_PDCB4_plasmodesmata_callose_binding_protein_4
	Atha_AT5G47990_1_CYP705A5_THAD_THAD1_cytochrome_P450_family_705_subfamily_A_polypeptide_5	Scer_YMR171C_Specificity_factor_required_for_Rsp5p_dependent_ubiquitination_and_sorting_of_specific_cargo_proteins_at_the_multivesicular_body_mRNA_is_targeted_to_the_bud_via_the_mRNA_transport_system_involving_She2p_Source_SGD_Acc_S000004781_EAR1_SGD		Atha_AT3G22410_1_Sec14p_like_phosphatidylinositol_transfer_family_protein					Atha_AT2G03505_1_Carbohydrate_binding_X8_domain_superfamily_protein
	Atha_AT5G09970_1_CYP78A7_cytochrome_P450_family_78_subfamily_A_polypeptide_7	Scer_YKL124W_Specificity_factor_required_for_Rsp5p_dependent_ubiquitination_and_sorting_of_cargo_proteins_at_the_multivesicular_body_identified_as_a_high_copy_suppressor_of_a_SHR3_deletion_increasing_steady_state_levels_of_amino_acid_permeases_Source_SGD_Acc_S000001607_SSH4_SGD		HG_3304					Atha_AT3G28250_1_Carbohydrate_binding_X8_domain_superfamily_protein
	Atha_AT4G37370_1_CYP81D8_cytochrome_P450_family_81_subfamily_D_polypeptide_8	HG_17115		Atha_AT2G28320_1_Pleckstrin_homology_PH_and_lipid_binding_START_domains_containing_protein					Atha_AT1G26450_1_Carbohydrate_binding_X8_domain_superfamily_protein
	Atha_AT4G37400_1_CYP81F3_cytochrome_P450_family_81_subfamily_F_polypeptide_3	Ttra_05452T0_05452_oxidoreductase_952_aa		Atha_AT3G54800_1_Pleckstrin_homology_PH_and_lipid_binding_START_domains_containing_protein					HG_32776
	Atha_AT2G30770_1_CYP71A13_cytochrome_P450_family_71_subfamily_A_polypeptide_13	HG_43075		Atha_AT4G19040_2_EDR2_ENHANCED_DISEASE_RESISTANCE_2					Nvec_54161_
	Atha_AT1G28430_1_CYP705A24_cytochrome_P450_family_705_subfamily_A_polypeptide_24	This group of homology does not contain any annotated genome		Atha_AT5G45560_1_Pleckstrin_homology_PH_domain_containing_protein_lipid_binding_START_domain_containing_protein					HG_26543
	Atha_AT5G36220_1_CYP81D1_CYP91A1_cytochrome_p450_81d1	HG_12697		Atha_AT5G10750_1_Protein_of_unknown_function_DUF1336					Nvec_41996_Tropomyosin
	Atha_AT4G37360_1_CYP81D2_cytochrome_P450_family_81_subfamily_D_polypeptide_2	Scer_YLR011W_FMN_dependent_NAD_P_H_quinone_reductase_may_be_involved_in_quinone_detoxification_expression_elevated_at_low_temperature_sequesters_the_Cin5p_transcription_factor_in_the_cytoplasm_in_complex_with_the_proteasome_under_reducing_conditions_Source_SGD_Acc_S000004001_LOT6_SGD		Atha_AT1G06050_1_Protein_of_unknown_function_DUF1336					Nvec_46314_
	Atha_AT4G20240_1_CYP71A27_cytochrome_P450_family_71_subfamily_A_polypeptide_27	Atha_AT3G27890_1_NQR_NADPH_quinone_oxidoreductase		Atha_AT5G25020_1_Protein_of_unknown_function_DUF1336					HG_4853
	Atha_AT4G15350_1_CYP705A2_cytochrome_P450_family_705_subfamily_A_polypeptide_2	Ttra_01624T0_01624_NADPH_dependent_FMN_reductase_187_aa		Atha_AT5G24990_1_Protein_of_unknown_function_DUF1336					Ttra_00175T0_00175
	Atha_AT1G66540_1_Cytochrome_P450_superfamily_protein	Rfil_569388533_NADPH_dependent_FMN_reductase_partial_Reticulomyxa_filosa		Atha_AT5G35180_4_Protein_of_unknown_function_DUF1336					Ttra_01482T0_01482
	Atha_AT3G20080_1_CYP705A15_cytochrome_P450_family_705_subfamily_A_polypeptide_15	Rfil_569367187		Atha_AT5G25010_1_Protein_of_unknown_function_DUF1336					HG_17703
	Atha_AT4G37310_1_CYP81H1_cytochrome_P450_family_81_subfamily_H_polypeptide_1	HG_20103		Rfil_569421042					This group of homology does not contain any annotated genome
	Atha_AT3G20950_1_CYP705A32_cytochrome_P450_family_705_subfamily_A_polypeptide_32	This group of homology does not contain any annotated genome		Rfil_5694068314349_partial_Reticulomyxa_filosa					HG_3793
	Atha_AT4G15360_1_CYP705A3_cytochrome_P450_family_705_subfamily_A_polypeptide_3	HG_11061		HG_18979					This group of homology does not contain any annotated genome
	Atha_AT2G45580_1_CYP76C3_cytochrome_P450_family_76_subfamily_C_polypeptide_3	Atha_AT4G25720_1_ATQC_QC_QCT_glutaminyl_cyclase		This group of homology does not contain any annotated genome					HG_53793
	Atha_AT3G28740_1_CYP81D1_Cytochrome_P450_superfamily_protein	Rfil_569382343		HG_70532					Nvec_5210_Keratin_B2
	Atha_AT5G07990_1_TT7_CYP75B1_D501_Cytochrome_P450_superfamily_protein	HG_30761		This group of homology does not contain any annotated genome					HG_11805
	Atha_AT3G26280_1_CYP71B4_cytochrome_P450_family_71_subfamily_B_polypeptide_4	This group of homology does not contain any annotated genome		HG_15616					Atha_AT3G11950_1_TRAF_like_superfamily_protein
	Atha_AT4G12300_1_CYP706A4_cytochrome_P450_family_706_subfamily_A_polypeptide_4	HG_25449		This group of homology does not contain any annotated genome					HG_44407
	Atha_AT5G24960_1_CYP71A14_cytochrome_P450_family_71_subfamily_A_polypeptide_14	This group of homology does not contain any annotated genome		HG_26985					Nvec_21250_Keratin_B2
	Atha_AT4G31950_1_CYP82C3_cytochrome_P450_family_82_subfamily_C_polypeptide_3	HG_21857		This group of homology does not contain any annotated genome					Atha_AT1G31250_1_proline_rich_family_protein
	Atha_AT5G35715_1_CYP71B8_cytochrome_P450_family_71_subfamily_B_polypeptide_8	This group of homology does not contain any annotated genome		HG_32567					HG_75313
	Atha_AT5G25140_1_CYP71B13_cytochrome_P450_family_71_subfamily_B_polypeptide_13	HG_48772		This group of homology does not contain any annotated genome					Nvec_44136_
	Atha_AT1G01190_1_CYP78A8_cytochrome_P450_family_78_subfamily_A_polypeptide_8	This group of homology does not contain any annotated genome		HG_69540					HG_32179
	Atha_AT5G25120_1_CYP71B11_ytochrome_p450_family_71_subfamily_B_polypeptide_11	HG_42907		This group of homology does not contain any annotated genome					Rfil_569360243_adenosine_deaminase_partial_Reticulomyxa_filosa
	Atha_AT5G06900_1_CYP93D1_cytochrome_P450_family_93_subfamily_D_polypeptide_1	Ttra_07455T0_07455		HG_25318					Rfil_569351159_adenosine_deaminase_Reticulomyxa_filosa
	Atha_AT2G05180_1_CYP705A6_cytochrome_P450_family_705_subfamily_A_polypeptide_6	HG_39594		This group of homology does not contain any annotated genome					HG_33090
	Atha_AT3G20090_1_CYP705A18_cytochrome_P450_family_705_subfamily_A_polypeptide_18	This group of homology does not contain any annotated genome		HG_26470					This group of homology does not contain any annotated genome
	Atha_AT4G15380_1_CYP705A4_cytochrome_P450_family_705_subfamily_A_polypeptide_4	HG_32985		Ttra_00578T0_00578					HG_13924
	Atha_AT4G37410_1_CYP81F4_cytochrome_P450_family_81_subfamily_F_polypeptide_4	Ttra_02090T0_02090		Ttra_10054T0_10054					Nvec_28585_
	Atha_AT3G26230_1_CYP71B24_cytochrome_P450_family_71_subfamily_B_polypeptide_24	HG_70217		Ttra_00562T0_00562					HG_8107
	Atha_AT3G26270_1_CYP71B25_cytochrome_P450_family_71_subfamily_B_polypeptide_25	This group of homology does not contain any annotated genome		HG_44744					Nvec_30062_Lipase_3
	Atha_AT4G37330_1_CYP81D4_cytochrome_P450_family_81_subfamily_D_polypeptide_4	HG_48859		This group of homology does not contain any annotated genome					Nvec_9853_Lipase_3
	Atha_AT2G27000_1_CYP705A8_cytochrome_P450_family_705_subfamily_A_polypeptide_8	This group of homology does not contain any annotated genome		HG_10137					Nvec_9852_Lipase_3
	Atha_AT3G26300_1_CYP71B34_cytochrome_P450_family_71_subfamily_B_polypeptide_34	HG_16317		Scer_YHR177W_Putative_protein_of_unknown_function_overexpression_causes_a_cell_cycle_delay_or_arrest_Source_SGD_Acc_S000001220					Ttra_11532T0_11532
	Atha_AT3G26310_1_CYP71B35_cytochrome_P450_family_71_subfamily_B_polypeptide_35	This group of homology does not contain any annotated genome		Scer_YEL007W_Transcriptional_regulator_of_pseudohyphal_growth_protein_with_sequence_similarity_to_S_pombe_gti1_gluconate_transport_inducer_1_and_C_albicans_Wor1_Source_SGD_Acc_S000000733_MIT1_SGD					Ttra_00697T0_00697
	Atha_AT5G57260_1_CYP71B10_cytochrome_P450_family_71_subfamily_B_polypeptide_10	HG_20139		HG_21708					Ttra_01069T0_01069
	Atha_AT3G26330_1_CYP71B37_cytochrome_P450_family_71_subfamily_B_polypeptide_37	Scer_YOR215C_Putative_protein_of_unknown_function_the_authentic_protein_is_detected_in_highly_purified_mitochondria_in_high_throughput_studies_null_mutant_displays_reduced_frequency_of_mitochondrial_genome_loss_Source_SGD_Acc_S000005741_AIM41_SGD		This group of homology does not contain any annotated genome					Rfil_569382060
	Atha_AT3G20130_1_CYP705A22_cytochrome_P450_family_705_subfamily_A_polypeptide_22	Ttra_01924T0_01924_GatB_Yqey_domain_containing_protein_179_aa		HG_17379					Rfil_569424558
	Atha_AT1G13100_1_CYP71B29_cytochrome_P450_family_71_subfamily_B_polypeptide_29	HG_19060		This group of homology does not contain any annotated genome					HG_45782
	Atha_AT2G45560_1_CYP76C1_cytochrome_P450_family_76_subfamily_C_polypeptide_1	Ttra_04901T0_04901		HG_15716					This group of homology does not contain any annotated genome
	Atha_AT5G04630_1_CYP77A9_cytochrome_P450_family_77_subfamily_A_polypeptide_9	Ttra_03165T0_03165		This group of homology does not contain any annotated genome					HG_24232
	Atha_AT3G10560_1_UNE9_CYP77A7_Cytochrome_P450_superfamily_protein	Ttra_09394T0_09394		HG_21570					This group of homology does not contain any annotated genome
	Atha_AT1G64940_1_CYP89A6_cytochrome_P450_family_87_subfamily_A_polypeptide_6	Ttra_04998T0_04998		Rfil_5693937728721_Reticulomyxa_filosa					HG_11872
	Atha_AT5G04660_1_CYP77A4_cytochrome_P450_family_77_subfamily_A_polypeptide_4	Ttra_03102T0_03102		HG_14562					This group of homology does not contain any annotated genome
	Atha_AT3G10570_1_CYP77A6_cytochrome_P450_family_77_subfamily_A_polypeptide_6	HG_2567		Ttra_09342T0_09342					HG_36104
	Atha_AT1G64950_1_CYP89A5_cytochrome_P450_family_89_subfamily_A_polypeptide_5	Atha_AT1G04220_1_KCS2_3_ketoacyl_CoA_synthase_2		Ttra_08154T0_08154_serine_threonine_protein_kinase_1413_aa					This group of homology does not contain any annotated genome
	Atha_AT2G12190_1_Cytochrome_P450_superfamily_protein	Atha_AT5G43760_1_KCS20_3_ketoacyl_CoA_synthase_20		Ttra_10361T0_10361_serine_threonine_protein_kinase_1483_aa					HG_15856
	Atha_AT1G11610_2_CYP71A18_cytochrome_P450_family_71_subfamily_A_polypeptide_18	Atha_AT2G26640_1_KCS11_3_ketoacyl_CoA_synthase_11		HG_15201					Nvec_30888_CARDB
	Atha_AT2G45570_1_CYP76C2_cytochrome_P450_family_76_subfamily_C_polypeptide_2	Atha_AT1G19440_1_KCS4_3_ketoacyl_CoA_synthase_4		Ttra_05791T0_05791					Nvec_15106_fn3
	Atha_AT1G50520_1_CYP705A27_cytochrome_P450_family_705_subfamily_A_polypeptide_27	Atha_AT2G16280_1_KCS9_3_ketoacyl_CoA_synthase_9		Ttra_01258T0_01258					HG_17206
	Atha_AT4G12310_1_CYP706A5_cytochrome_P450_family_706_subfamily_A_polypeptide_5	Atha_AT4G34510_1_KCS17_3_ketoacyl_CoA_synthase_17		Ttra_10070T0_10070					Nvec_27299_
	Atha_AT1G01280_1_CYP703A2_CYP703_cytochrome_P450_family_703_subfamily_A_polypeptide_2	Atha_AT1G01120_1_KCS1_3_ketoacyl_CoA_synthase_1		Ttra_10671T0_10671					Ttra_06514T0_06514_peptidase_S45_penicillin_amidase_758_aa
	Atha_AT3G26190_1_CYP71B21_cytochrome_P450_family_71_subfamily_B_polypeptide_21	Atha_AT1G25450_1_KCS5_CER60_3_ketoacyl_CoA_synthase_5		Ttra_07077T0_07077					HG_11959
	Atha_AT3G44250_1_CYP71B38_cytochrome_P450_family_71_subfamily_B_polypeptide_38	Atha_AT1G68530_1_CUT1_POP1_CER6_G2_KCS6_3_ketoacyl_CoA_synthase_6		HG_48590					This group of homology does not contain any annotated genome
	Atha_AT1G33720_1_CYP76C6_cytochrome_P450_family_76_subfamily_C_polypeptide_6	Atha_AT4G34250_1_KCS16_3_ketoacyl_CoA_synthase_16		Ttra_06422T0_06422					HG_41744
	Atha_AT5G25130_1_CYP71B12_cytochrome_P450_family_71_subfamily_B_polypeptide_12	Atha_AT2G15090_1_KCS8_3_ketoacyl_CoA_synthase_8		HG_44693					Nvec_33518_
	Atha_AT4G12320_1_CYP706A6_cytochrome_P450_family_706_subfamily_A_polypeptide_6	Atha_AT2G46720_1_HIC_KCS13_3_ketoacyl_CoA_synthase_13		This group of homology does not contain any annotated genome					HG_34398
	Atha_AT5G25180_1_CYP71B14_cytochrome_P450_family_71_subfamily_B_polypeptide_14	Atha_AT1G71160_1_KCS7_3_ketoacyl_CoA_synthase_7		HG_7131					Rfil_569380869_plasmid_partitioning_family_protein_Reticulomyxa_filosa
	Atha_AT2G45550_1_CYP76C4_cytochrome_P450_family_76_subfamily_C_polypeptide_4	Atha_AT4G34520_1_FAE1_KCS18_3_ketoacyl_CoA_synthase_18		Atha_AT5G03880_1_Thioredoxin_family_protein					HG_26743
	Atha_AT2G24180_1_CYP71B6_cytochrome_p450_71b6	Atha_AT2G26250_1_FDH_KCS10_3_ketoacyl_CoA_synthase_10		Atha_AT4G10000_1_Thioredoxin_family_protein					This group of homology does not contain any annotated genome
	Atha_AT2G30750_1_CYP71A12_cytochrome_P450_family_71_subfamily_A_polypeptide_12	Atha_AT3G10280_1_KCS14_3_ketoacyl_CoA_synthase_14		Rfil_5693935078786_Reticulomyxa_filosa					HG_67338
	Atha_AT3G26170_1_CYP71B19_cytochrome_P450_family_71_subfamily_B_polypeptide_19	Atha_AT5G49070_1_KCS21_3_ketoacyl_CoA_synthase_21		HG_31136					Nvec_37120_EB
	Atha_AT5G06905_1_CYP712A2_cytochrome_P450_family_712_subfamily_A_polypeptide_2	Atha_AT3G52160_1_KCS15_3_ketoacyl_CoA_synthase_15		This group of homology does not contain any annotated genome					HG_27044
	Atha_AT3G26180_1_CYP71B20_cytochrome_P450_family_71_subfamily_B_polypeptide_20	Atha_AT2G28630_1_KCS12_3_ketoacyl_CoA_synthase_12		HG_30561					Nvec_31200_
	Atha_AT3G26320_1_CYP71B36_cytochrome_P450_family_71_subfamily_B_polypeptide_36	Atha_AT5G04530_1_KCS19_3_ketoacyl_CoA_synthase_19		Rfil_569437103					Nvec_21319_TIMP
	Atha_AT4G12330_1_CYP706A7_cytochrome_P450_family_706_subfamily_A_polypeptide_7	Atha_AT1G07720_1_KCS3_3_ketoacyl_CoA_synthase_3		HG_54838					HG_25212
	Atha_AT4G36220_1_FAH1_CYP84A1_ferulic_acid_5_hydroxylase_1	HG_32967		This group of homology does not contain any annotated genome					This group of homology does not contain any annotated genome
	Atha_AT4G37430_1_CYP91A2_CYP81F1_cytochrome_P450_family_91_subfamily_A_polypeptide_2	Scer_YGL129C_Mitochondrial_ribosomal_protein_of_the_small_subunit_has_similarity_to_mammalian_apoptosis_mediator_proteins_null_mutation_prevents_induction_of_apoptosis_by_overproduction_of_metacaspase_Mca1p_Source_SGD_Acc_S000003097_RSM23_SGD		HG_20600					HG_23452
	Atha_AT3G25180_1_CYP82G1_cytochrome_P450_family_82_subfamily_G_polypeptide_1	HG_26975		Ttra_02452T0_02452					Ttra_09583T0_09583
	Atha_AT2G40890_1_CYP98A3_cytochrome_P450_family_98_subfamily_A_polypeptide_3	This group of homology does not contain any annotated genome		HG_39017					HG_15669
	Atha_AT2G42250_1_CYP712A1_cytochrome_P450_family_712_subfamily_A_polypeptide_1	HG_30315		This group of homology does not contain any annotated genome					Nvec_2721_HI0933_like
	Atha_AT4G31500_1_CYP83B1_SUR2_RNT1_RED1_ATR4_cytochrome_P450_family_83_subfamily_B_polypeptide_1	This group of homology does not contain any annotated genome		HG_30784					Atha_AT5G39940_1_FAD_NAD_P_binding_oxidoreductase_family_protein
	Atha_AT3G48320_1_CYP71A21_cytochrome_P450_family_71_subfamily_A_polypeptide_21	HG_47856		This group of homology does not contain any annotated genome					HG_13668
	Atha_AT2G23220_1_CYP81D6_cytochrome_P450_family_81_subfamily_D_polypeptide_6	Rfil_569428902		HG_22896					Nvec_20129_
	Atha_AT2G23190_1_CYP81D7_cytochrome_P450_family_81_subfamily_D_polypeptide_7	HG_15009		This group of homology does not contain any annotated genome					Nvec_9763_
	Atha_AT4G31970_1_CYP82C2_cytochrome_P450_family_82_subfamily_C_polypeptide_2	Atha_AT5G54440_1_CLUB_AtTRS130_CLUB		HG_6008					HG_11731
	Atha_AT5G10600_1_CYP81K2_cytochrome_P450_family_81_subfamily_K_polypeptide_2	HG_42902		Atha_AT4G12840_1_Protein_of_unknown_function_DUF707					Nvec_33304_RNA_pol_Rpb1_1
	Atha_AT1G11600_1_CYP77B1_cytochrome_P450_family_77_subfamily_B_polypeptide_1	This group of homology does not contain any annotated genome		Atha_AT1G11170_1_Protein_of_unknown_function_DUF707					Nvec_21907_RNA_pol_Rpb1_5
	Atha_AT4G37320_1_CYP81D5_cytochrome_P450_family_81_subfamily_D_polypeptide_5	HG_42733		Atha_AT4G18530_1_Protein_of_unknown_function_DUF707					Atha_ATCG00170_1_RPOC2_DNA_directed_RNA_polymerase_family_protein
	Atha_AT1G64930_1_CYP89A7_cytochrome_P450_family_87_subfamily_A_polypeptide_7	Scer_YOR205C_Protein_of_unknown_function_null_mutant_is_defective_in_respiration_and_interacts_synthetically_with_prohibitin_phb1_the_authentic_non_tagged_protein_is_detected_in_purified_mitochondria_in_high_throughput_studies_Source_SGD_Acc_S000005731_GEP3_SGD		Atha_AT1G61240_1_Protein_of_unknown_function_DUF707					Atha_ATCG00160_1_RPS2_ribosomal_protein_S2
	Atha_AT3G20960_1_CYP705A33_cytochrome_P450_family_705_subfamily_A_polypeptide_33	HG_42259		Atha_AT3G27470_1_Protein_of_unknown_function_DUF707					Atha_ATCG00150_1_ATPI_ATPase_F0_complex_subunit_A_protein
	Atha_AT1G13080_1_CYP71B2_cytochrome_P450_family_71_subfamily_B_polypeptide_2	This group of homology does not contain any annotated genome		Atha_AT1G13000_1_Protein_of_unknown_function_DUF707					Rfil_569434293
	Atha_AT1G13110_1_CYP71B7_cytochrome_P450_family_71_subfamily_B_polypeptide_7	HG_33145		Atha_AT1G24570_1_Protein_of_unknown_function_DUF707					HG_44912
	Atha_AT3G61040_1_CYP76C7_cytochrome_P450_family_76_subfamily_C_polypeptide_7	This group of homology does not contain any annotated genome		Atha_AT1G08040_1_Protein_of_unknown_function_DUF707					Nvec_21713_ShTK
	Atha_AT5G10610_1_CYP81K1_cytochrome_P450_family_81_subfamily_K_polypeptide_1	HG_12792		Atha_AT1G67850_1_Protein_of_unknown_function_DUF707					HG_47760
	Atha_AT3G53300_1_CYP71B31_cytochrome_P450_family_71_subfamily_B_polypeptide_31	Scer_YMR221C_Putative_protein_of_unknown_function_the_authentic_non_tagged_protein_is_detected_in_highly_purified_mitochondria_in_high_throughput_studies_physical_interaction_with_Atg27p_suggests_a_possible_role_in_autophagy_Source_SGD_Acc_S000004834		Atha_AT3G26440_1_Protein_of_unknown_function_DUF707					This group of homology does not contain any annotated genome
	Atha_AT5G42590_1_CYP71A16_cytochrome_P450_family_71_subfamily_A_polypeptide_16	HG_11535		Atha_AT2G28310_1_Protein_of_unknown_function_DUF707					HG_10031
	Atha_AT3G53280_1_CYP71B5_cytochrome_p450_71b5	Atha_AT2G44970_1_alpha_beta_Hydrolases_superfamily_protein		HG_4837					Nvec_10260_B1
	Atha_AT2G46660_1_CYP78A6_cytochrome_P450_family_78_subfamily_A_polypeptide_6	HG_10245		Atha_AT2G45870_1_Bestrophin_like_protein					Scer_YPL199C_Putative_protein_of_unknown_function_predicted_to_be_palmitoylated_Source_SGD_Acc_S000006120
	Atha_AT1G33730_1_CYP76C5_cytochrome_P450_family_76_subfamily_C_polypeptide_5	Atha_AT4G18810_2_NAD_P_binding_Rossmann_fold_superfamily_protein		Atha_AT3G61320_1_Bestrophin_like_protein					Atha_AT2G26280_1_CID7_CTC_interacting_domain_7
	Atha_AT1G50560_1_CYP705A25_cytochrome_P450_family_705_subfamily_A_polypeptide_25	Atha_AT4G18810_2_NAD_P_binding_Rossmann_fold_superfamily_protein		Ttra_11127T0_11127_UPF0187_protein_308_aa					Ttra_05509T0_05509
	Atha_AT3G26830_1_PAD3_CYP71B15_Cytochrome_P450_superfamily_protein	HG_81686		HG_24141					Ttra_05200T0_05200
	Atha_AT4G31940_1_CYP82C4_cytochrome_P450_family_82_subfamily_C_polypeptide_4	This group of homology does not contain any annotated genome		This group of homology does not contain any annotated genome					Rfil_569425103
	Atha_AT1G13090_1_CYP71B28_cytochrome_P450_family_71_subfamily_B_polypeptide_28	HG_39435		HG_12830					Rfil_5694035595573_Reticulomyxa_filosa
	Atha_AT5G42580_1_CYP705A12_cytochrome_P450_family_705_subfamily_A_polypeptide_12	This group of homology does not contain any annotated genome		This group of homology does not contain any annotated genome					HG_1570
	Atha_AT3G26200_1_CYP71B22_cytochrome_P450_family_71_subfamily_B_polypeptide_22	HG_30792		HG_11476					Nvec_6223_Ras
	Atha_AT2G25160_1_CYP82F1_cytochrome_P450_family_82_subfamily_F_polypeptide_1	This group of homology does not contain any annotated genome		Scer_YDR316W_Protein_integral_to_the_mitochondrial_membrane_has_a_conserved_methyltransferase_motif_multicopy_suppressor_of_respiratory_defects_caused_by_OXA1_mutations_Source_SGD_Acc_S000002724_OMS1_SGD					Nvec_32909_
	Atha_AT3G26210_1_CYP71B23_cytochrome_P450_family_71_subfamily_B_polypeptide_23	HG_33094		Ttra_00715T0_00715_methyltransferase_OMS1_287_aa					Nvec_7188_
	Atha_AT1G58260_1_CYP79C2_CYP79C3P_cytochrome_p450_79c2	This group of homology does not contain any annotated genome		Rfil_569406921_Phosphatidylethanolamine_N_methyltransferase_Reticulomyxa_filosa					Nvec_41210_MAAL_N
	Atha_AT3G26150_1_CYP71B16_cytochrome_P450_family_71_subfamily_B_polypeptide_16	HG_69220		HG_39271					Nvec_6514_hATC
	Atha_AT2G30490_1_ATC4H_C4H_CYP73A5_REF3_cinnamate_4_hydroxylase	This group of homology does not contain any annotated genome		This group of homology does not contain any annotated genome					Nvec_47551_
	Atha_AT5G25900_1_GA3_CYP701A3_ATKO1_GA_requiring_3	HG_21816		HG_34084					Nvec_20752_hATC
	Atha_AT5G05260_1_CYP79A2_cytochrome_p450_79a2	Rfil_569425689		Ttra_05422T0_05422					Nvec_36791_FGGY_C
	Atha_AT2G22330_1_CYP79B3_cytochrome_P450_family_79_subfamily_B_polypeptide_3	HG_21783		HG_64007					Nvec_30965_Ribosomal_S9
	Atha_AT4G39950_1_CYP79B2_cytochrome_P450_family_79_subfamily_B_polypeptide_2	This group of homology does not contain any annotated genome		This group of homology does not contain any annotated genome					Nvec_40860_MAAL_N
	Atha_AT3G52970_2_CYP76G1_cytochrome_P450_family_76_subfamily_G_polypeptide_1	HG_39417		HG_19188					Nvec_55137_hATC
	Atha_AT3G26290_1_CYP71B26_cytochrome_P450_family_71_subfamily_B_polypeptide_26	This group of homology does not contain any annotated genome		This group of homology does not contain any annotated genome					Nvec_11985_hATC
	Atha_AT3G26160_1_CYP71B17_cytochrome_P450_family_71_subfamily_B_polypeptide_17	HG_11074		HG_13595					Nvec_24956_hATC
	Atha_AT3G26220_1_CYP71B3_cytochrome_P450_family_71_subfamily_B_polypeptide_3	Atha_AT3G21820_1_ATXR2_SDG36_histone_lysine_N_methyltransferase_ATXR2		Rfil_569427254					Nvec_3583_
	Atha_AT2G02580_1_CYP71B9_cytochrome_P450_family_71_subfamily_B_polypeptide_9	Ttra_10303T0_10303		HG_13523					Nvec_10213_hATC
	Atha_AT1G16410_1_CYP79F1_BUS1_SPS1_cytochrome_p450_79f1	Ttra_10069T0_10069_set_domain_containing_protein_415_aa		This group of homology does not contain any annotated genome					Nvec_24646_hATC
	Atha_AT1G79370_1_CYP79C1_cytochrome_P450_family_79_subfamily_C_polypeptide_1	HG_30469		HG_39494					Nvec_38006_hATC
	Atha_AT1G16400_1_CYP79F2_cytochrome_P450_family_79_subfamily_F_polypeptide_2	This group of homology does not contain any annotated genome		This group of homology does not contain any annotated genome					Nvec_4907_
	Atha_AT1G74550_1_CYP98A9_cytochrome_P450_family_98_subfamily_A_polypeptide_9	HG_33076		HG_5989					Nvec_47422_
	Atha_AT3G03470_1_CYP89A9_cytochrome_P450_family_87_subfamily_A_polypeptide_9	This group of homology does not contain any annotated genome		Scer_YJL093C_Outward_rectifier_potassium_channel_of_the_plasma_membrane_with_two_pore_domains_in_tandem_each_of_which_forms_a_functional_channel_permeable_to_potassium_carboxy_tail_functions_to_prevent_inner_gate_closures_target_of_K1_toxin_Source_SGD_Acc_S000003629_TOK1_SGD					Nvec_14647_hATC
	Atha_AT3G61880_2_CYP78A9_cytochrome_p450_78a9	HG_19196		Atha_AT4G18160_1_KCO6_ATTPK3_ATKCO6_TPK3_Ca2_activated_outward_rectifying_K_channel_6					Nvec_51068_hATC
	Atha_AT1G13710_1_CYP78A5_KLU_cytochrome_P450_family_78_subfamily_A_polypeptide_5	This group of homology does not contain any annotated genome		Atha_AT5G46370_1_KCO2_ATTPK2_ATKCO2_Ca2_activated_outward_rectifying_K_channel_2					Nvec_29307_hATC
	Atha_AT1G74110_1_CYP78A10_cytochrome_P450_family_78_subfamily_A_polypeptide_10	HG_15701		Atha_AT4G01840_1_KCO5_ATTPK5_ATKCO5_TPK5_Ca2_activated_outward_rectifying_K_channel_5					Nvec_11341_
	Atha_AT1G74540_1_CYP98A8_cytochrome_P450_family_98_subfamily_A_polypeptide_8	Rfil_569372640		Atha_AT5G55630_1_KCO1_TPK1_ATKCO1_ATTPK1_Outward_rectifying_potassium_channel_protein					Nvec_40436_EGF_CA
	Atha_AT1G64900_1_CYP89A2_CYP89_cytochrome_P450_family_89_subfamily_A_polypeptide_2			Atha_AT1G02510_1_KCO4_ATKCO4_ATTPK4_TPK4_Outward_rectifying_potassium_channel_protein					Nvec_57822_
	Atha_AT5G61320_1_CYP89A3_cytochrome_P450_family_89_subfamily_A_polypeptide_3			Atha_AT5G46360_1_KCO3_ATKCO3_Ca2_activated_outward_rectifying_K_channel_3					Nvec_20300_hATC
	Atha_AT5G35917_1_CYP79A3P_cytochrome_P450_family_79_subfamily_A_polypeptide_3_pseudogene			Ttra_06850T0_06850_calcium_activated_outward_rectifying_potassium_ion_channel_826_aa					Nvec_27436_hATC
	Atha_AT3G53290_1_CYP71B30P_cytochrome_P450_family_71_subfamily_B_polypeptide_30_pseudogene			Ttra_05732T0_05732_potassium_channel_protein_458_aa					Nvec_39994_hATC
	Atha_AT3G53305_1_CYP71B32_cytochrome_P450_family_71_subfamily_B_polypeptide_32			HG_27773					Nvec_11403_
	Atha_AT4G20235_1_CYP71A28_cytochrome_P450_family_71_subfamily_A_polypeptide_28			This group of homology does not contain any annotated genome					Nvec_20937_hATC
	Atha_AT5G35920_1_CYP79A4P_cytochrome_P450_family_79_subfamily_A_polypeptide_4_pseudogene			HG_1085					Nvec_3166_
	Atha_AT1G58265_1_Cytochrome_P450_superfamily_protein			This group of homology does not contain any annotated genome					Nvec_13614_hATC
	Atha_AT3G61035_1_Cytochrome_P450_superfamily_protein			HG_48928					Nvec_27538_
	Atha_AT4G12334_1_Cytochrome_P450_superfamily_protein			Ttra_03505T0_03505					Nvec_22805_hATC
	HG_42725			HG_13505					Nvec_785_hATC
	Scer_YHR063C_2_dehydropantoate_2_reductase_part_of_the_pantothenic_acid_pathway_structurally_homologous_to_E_coli_panE_Source_SGD_Acc_S000001105_PAN5_SGD			Atha_AT1G80360_1_Pyridoxal_phosphate_PLP_dependent_transferases_superfamily_protein					Nvec_3853_
	HG_42861			HG_42997					Nvec_2681_hATC
	Rfil_569317355			This group of homology does not contain any annotated genome					Nvec_16068_hATC
	Rfil_569352141_glyoxalase_Reticulomyxa_filosa			HG_14111					Nvec_9904_SMC_hinge
	HG_30835			Atha_AT1G48950_1_C3HC_zinc_finger_like					Nvec_28134_
	This group of homology does not contain any annotated genome			Atha_AT1G17210_1_ATILP1_ILP1_IAP_like_protein_1					Nvec_17657_HIN
	HG_33032			HG_12110					Nvec_19531_
	Ttra_07127T0_07127			This group of homology does not contain any annotated genome					Nvec_57040_Glyco_hydro_65C
	HG_21247			HG_26803					Nvec_1303_RibD_C
	Atha_AT2G02955_1_MEE12_maternal_effect_embryo_arrest_12			Scer_YNL224C_Stimulates_the_ATPase_and_helicase_activities_of_Prp43p_acts_with_Prp43p_to_stimulate_18s_rRNA_maturation_by_Nob1p_overexpression_antagonizes_the_suppression_of_splicing_defects_by_spp382_mutants_component_of_pre_ribosomal_particles_Source_SGD_Acc_S000005168_SQS1_SGD					Nvec_56914_
	Atha_AT4G01340_1_CHP_rich_zinc_finger_protein_related			HG_14575					Nvec_47008_HRDC
	Atha_AT4G01335_1_FUNCTIONS_IN_molecular_function_unknown_INVOLVED_IN_biological_process_unknown_LOCATED_IN_endomembrane_system_BEST_Arabidopsis_thaliana_protein_match_is_CHP_rich_zinc_finger_protein_related_TAIR_AT4G01340_1_Has_13_Blast_hits_to_13_proteins_in_2_species_Archae_0_Bacteria_0_Metazoa_0_Fungi_0_Plants_13_Viruses_0_Other_Eukaryotes_0_source_NCBI_BLink			This group of homology does not contain any annotated genome					Nvec_43015_Catalase_rel
	HG_8515			HG_45071					Nvec_31936_Glyco_hydro_65C
	Atha_AT2G15220_1_Plant_basic_secretory_protein_BSP_family_protein			Ttra_01936T0_01936					Nvec_47403_
	Atha_AT2G15130_1_Plant_basic_secretory_protein_BSP_family_protein			HG_26857					Nvec_23784_
	Atha_AT2G15170_1_Plant_basic_secretory_protein_BSP_family_protein			This group of homology does not contain any annotated genome					Nvec_13392_hATC
	Atha_AT2G42900_1_Plant_basic_secretory_protein_BSP_family_protein			HG_26921					Nvec_52172_
	HG_16271			Ttra_01627T0_01627					Nvec_36691_
	This group of homology does not contain any annotated genome			HG_70522					Nvec_11009_
	HG_44708			This group of homology does not contain any annotated genome					Nvec_50659_PCMT
	This group of homology does not contain any annotated genome			HG_19334					Nvec_9723_Ribosomal_S9
	HG_9560			This group of homology does not contain any annotated genome					Nvec_5110_
	Atha_AT3G18215_1_Protein_of_unknown_function_DUF599			HG_15678					Nvec_27336_zf_U1
	Atha_AT5G24600_1_Protein_of_unknown_function_DUF599			Ttra_01229T0_01229					Nvec_2697_
	Atha_AT4G31330_1_Protein_of_unknown_function_DUF599			HG_13605					Nvec_51368_
	Atha_AT5G10580_1_Protein_of_unknown_function_DUF599			Rfil_5694017996187_Reticulomyxa_filosa					Nvec_56020_
	Atha_AT5G46060_1_Protein_of_unknown_function_DUF599			HG_48923					Nvec_12194_
	Atha_AT5G24790_1_Protein_of_unknown_function_DUF599			This group of homology does not contain any annotated genome					Nvec_8033_
	Atha_AT5G43180_1_Protein_of_unknown_function_DUF599			HG_14452					Nvec_16294_
	HG_22929			Atha_AT3G57790_1_Pectin_lyase_like_superfamily_protein					Nvec_7676_NAD_binding_3
	Rfil_569418605_rap_ran_GTPase_activating_protein_Reticulomyxa_filosa			HG_13500					Nvec_35381_
	Rfil_569404289_histidine_kinase_partial_Reticulomyxa_filosa			Ttra_02456T0_02456					Nvec_16222_
	Rfil_569387003			Rfil_569435925					Nvec_57578_
	Rfil_5693959068101_Reticulomyxa_filosa			HG_11571					Nvec_11342_
	HG_25367			This group of homology does not contain any annotated genome					Nvec_16944_
	Ttra_11822T0_11822			HG_10281					Nvec_55136_DUF520
	HG_17953			Rfil_569381898					Nvec_27749_
	Atha_AT2G32020_1_Acyl_CoA_N_acyltransferases_NAT_superfamily_protein			Rfil_5694027385857_Reticulomyxa_filosa					Nvec_30569_3_alpha
	Atha_AT2G32030_1_Acyl_CoA_N_acyltransferases_NAT_superfamily_protein			Rfil_569381897					Nvec_11498_
	Atha_AT3G22560_1_Acyl_CoA_N_acyltransferases_NAT_superfamily_protein			HG_39471					Nvec_31431_
	HG_15816			This group of homology does not contain any annotated genome					Nvec_6795_
	Ttra_08613T0_08613			HG_69876					HG_64503
	HG_48828			This group of homology does not contain any annotated genome					This group of homology does not contain any annotated genome
	Ttra_05572T0_05572_PHP_domain_containing_protein_474_aa			HG_9599					HG_20417
	HG_39545			Atha_AT1G30300_1_Metallo_hydrolase_oxidoreductase_superfamily_protein					This group of homology does not contain any annotated genome
	This group of homology does not contain any annotated genome			Atha_AT4G03610_1_Metallo_hydrolase_oxidoreductase_superfamily_protein					HG_15377
	HG_29551			Atha_AT3G13800_1_Metallo_hydrolase_oxidoreductase_superfamily_protein					This group of homology does not contain any annotated genome
	Atha_AT3G57570_2_ARM_repeat_superfamily_protein			HG_17966					HG_10938
	HG_70304			This group of homology does not contain any annotated genome					Nvec_52094_PI_PLC_X
	This group of homology does not contain any annotated genome			HG_24154					Atha_AT1G49740_1_PLC_like_phosphodiesterases_superfamily_protein
	HG_14475			This group of homology does not contain any annotated genome					Atha_AT1G13680_1_PLC_like_phosphodiesterases_superfamily_protein
	Scer_YIR007W_Putative_protein_of_unknown_function_green_fluorescent_protein_GFP_fusion_protein_localizes_to_the_cytoplasm_YIR007W_is_a_non_essential_gene_Source_SGD_Acc_S000001446			HG_14570					Atha_AT4G36945_1_PLC_like_phosphodiesterases_superfamily_protein
	HG_81199			Atha_AT5G66450_1_Phosphatidic_acid_phosphatase_PAP2_family_protein					Atha_AT3G19310_1_PLC_like_phosphodiesterases_superfamily_protein
	Rfil_569381284			Atha_AT3G50920_1_Phosphatidic_acid_phosphatase_PAP2_family_protein					Atha_AT5G67130_1_PLC_like_phosphodiesterases_superfamily_protein
	HG_27806			HG_83802					HG_75398
	This group of homology does not contain any annotated genome			Ttra_09491T0_09491					Nvec_7191_
	HG_64809			HG_11007					HG_31135
	Ttra_07227T0_07227			Atha_AT1G15710_1_prephenate_dehydrogenase_family_protein					This group of homology does not contain any annotated genome
	HG_25298			Atha_AT5G34930_1_arogenate_dehydrogenase					HG_21077
	This group of homology does not contain any annotated genome			HG_39043					Nvec_58335_SMC_N
	HG_8937			This group of homology does not contain any annotated genome					HG_11421
	Atha_AT1G18480_1_Calcineurin_like_metallo_phosphoesterase_superfamily_protein			HG_30843					Nvec_4349_efhand
	Atha_AT1G07010_3_Calcineurin_like_metallo_phosphoesterase_superfamily_protein			This group of homology does not contain any annotated genome					Nvec_4348_efhand
	Rfil_569398693_serine_threonine_protein_phosphatase_Reticulomyxa_filosa			HG_26547					HG_24004
	HG_10865			This group of homology does not contain any annotated genome					Nvec_44474_Cyclin_C
	Scer_YDL233W_Putative_protein_of_unknown_function_green_fluorescent_protein_GFP_fusion_protein_localizes_to_the_cytoplasm_and_nucleus_YDL233W_is_not_an_essential_gene_Source_SGD_Acc_S000002392			HG_34330					Nvec_51639_
	Atha_AT1G43850_1_SEU_SEUSS_transcriptional_co_regulator			This group of homology does not contain any annotated genome					HG_20002
	Atha_AT4G25520_1_SLK1_SEUSS_like_1			HG_69038					Nvec_2428_ShTK
	Atha_AT4G25515_1_SLK3_SEUSS_like_3			This group of homology does not contain any annotated genome					HG_46552
	Atha_AT5G62090_1_SLK2_SEUSS_like_2			HG_25426					This group of homology does not contain any annotated genome
	HG_69366			Ttra_02642T0_02642_integral_membrane_protein_303_aa					HG_48143
	This group of homology does not contain any annotated genome			Ttra_03397T0_03397					This group of homology does not contain any annotated genome
	HG_70130			HG_25152					HG_9955
	This group of homology does not contain any annotated genome			This group of homology does not contain any annotated genome					This group of homology does not contain any annotated genome
	HG_17287			HG_14657					HG_1910
	Scer_YDR493W_Protein_required_for_assembly_of_the_cytochrome_bc_1_complex_facilitates_insertion_of_Rip1p_into_the_complex_at_a_late_stage_of_assembly_localized_to_the_mitochondrial_matrix_null_mutant_exhibits_a_respiratory_growth_defect_and_reduced_mitochond_inc_levels_which_is_characteristic_of_mutations_affecting_bc_1_complex_assembly_conserved_in_metazoans_Source_SGD_Acc_S000002901_MZM1_SGD			Rfil_569355457					Nvec_31535_Oxysterol_BP
	HG_17592			Rfil_569366443_RhoGEF_domain_containing_protein_Reticulomyxa_filosa					Nvec_16470_EGF
[truncated: 2,164 more rows]
