# Supplementary material for: Reconstruction of the ancestral metazoan genome reveals an increase in genomic novelty
Source: Nat Commun. 2018 Apr 30;9:1730. doi: 10.1038/s41467-018-04136-5 (PMC5928047; doi:10.1038/s41467-018-04136-5)
Supplement: Supplementary file 12 — Supplementary Data 9 [file 41467_2018_4136_MOESM12_ESM.zip]

Archive with 42 entries (42 files):
- Node 0 - Holozoa/HG_2289_seqs_BLAST_headers.cvs
- Node 0 - Holozoa/HG_2438_seqs_BLAST_headers.cvs
- Node 0 - Holozoa/HG_2770_seqs_BLAST_headers.cvs
- Node 0 - Holozoa/HG_3064_seqs_BLAST_headers.cvs
- Node 0 - Holozoa/HG_3227_seqs_BLAST_headers.cvs
- Node 1/HG_1075_seqs_BLAST_headers.cvs
- Node 1/HG_3400_seqs_BLAST_headers.cvs
- Node 1/HG_685_seqs_BLAST_headers.cvs
- Node 1/HG_828_seqs_BLAST_headers.cvs
- Node 2/HG_1811_seqs_BLAST_headers.cvs
- Node 2/HG_1863_seqs_BLAST_headers.cvs
- Node 2/HG_685_seqs_BLAST_headers.cvs
- Node 2/HG_698_seqs_BLAST_headers.cvs
- Node 3 - Metazoa/HG_1031_seqs_BLAST_headers.cvs
- Node 3 - Metazoa/HG_134_seqs_BLAST_headers.cvs
- Node 3 - Metazoa/HG_1476_seqs_BLAST_headers.cvs
- Node 3 - Metazoa/HG_1529_seqs_BLAST_headers.cvs
- Node 3 - Metazoa/HG_1622_seqs_BLAST_headers.cvs
- Node 3 - Metazoa/HG_1761_seqs_BLAST_headers.cvs
- Node 3 - Metazoa/HG_202_seqs_BLAST_headers.cvs
- Node 3 - Metazoa/HG_2050_seqs_BLAST_headers.cvs
- Node 3 - Metazoa/HG_230_seqs_BLAST_headers.cvs
- Node 3 - Metazoa/HG_2495_seqs_BLAST_headers.cvs
- Node 3 - Metazoa/HG_281_seqs_BLAST_headers.cvs
- Node 3 - Metazoa/HG_312_seqs_BLAST_headers.cvs
- Node 3 - Metazoa/HG_33_seqs_BLAST_headers.cvs
- Node 3 - Metazoa/HG_34_seqs_BLAST_headers.cvs
- Node 3 - Metazoa/HG_3636_seqs_BLAST_headers.cvs
- Node 3 - Metazoa/HG_388_seqs_BLAST_headers.cvs
- Node 3 - Metazoa/HG_417_seqs_BLAST_headers.cvs
- Node 3 - Metazoa/HG_495_seqs_BLAST_headers.cvs
- Node 3 - Metazoa/HG_504_seqs_BLAST_headers.cvs
- Node 3 - Metazoa/HG_519_seqs_BLAST_headers.cvs
- Node 3 - Metazoa/HG_529_seqs_BLAST_headers.cvs
- Node 3 - Metazoa/HG_814_seqs_BLAST_headers.cvs
- Node 3 - Metazoa/HG_83_seqs_BLAST_headers.cvs
- Node 3 - Metazoa/HG_933_seqs_BLAST_headers.cvs
- Node 3 - Metazoa/HG_995_seqs_BLAST_headers.cvs
- Node 4 - Planulozoa/HG_3260_seqs_BLAST_headers.cvs
- Node 5 - Eumetazoa/HG_11_seqs_BLAST_headers.cvs
- Node 5 - Eumetazoa/HG_114_seqs_BLAST_headers.cvs
- Node 5 - Eumetazoa/HG_4207_seqs_BLAST_headers.cvs
