# Supplementary material for: Reconstruction of the ancestral metazoan genome reveals an increase in genomic novelty
Source: Nat Commun. 2018 Apr 30;9:1730. doi: 10.1038/s41467-018-04136-5 (PMC5928047; doi:10.1038/s41467-018-04136-5)
Supplement: Supplementary file 12 — Supplementary Data 9 [file 41467_2018_4136_MOESM12_ESM.zip › Node 0 - Holozoa/HG_2289_seqs_BLAST_headers.cvs]

Query	Subject	%id	e-value	bit-score	Subject_description_[Organism]
Dmel_0029870_Marf_Mitochondrial_assembly_regulatory_factor_Source_FlyBase_0029870_HG_2289	gi|1155090521|ref|WP_078977368.1|	23.03	6e-17	96.3	hypothetical protein [Streptomyces scabrisporus]
Dmel_0029870_Marf_Mitochondrial_assembly_regulatory_factor_Source_FlyBase_0029870_HG_2289	gi|1158494745|ref|WP_079026694.1|	22.88	1e-16	95.1	hypothetical protein [Streptomyces scabrisporus]
Dmel_0029870_Marf_Mitochondrial_assembly_regulatory_factor_Source_FlyBase_0029870_HG_2289	gi|654350104|ref|WP_027843392.1|	26.48	3e-14	87.8	hypothetical protein [Mastigocoleus testarum]
Dmel_0029870_Marf_Mitochondrial_assembly_regulatory_factor_Source_FlyBase_0029870_HG_2289	gi|502674641|ref|WP_012910400.1|	26.15	9e-13	82.8	dynamin family protein [Pirellula staleyi]
Dmel_0029870_Marf_Mitochondrial_assembly_regulatory_factor_Source_FlyBase_0029870_HG_2289	gi|655819080|ref|WP_028950612.1|	29.38	1e-12	82.0	hypothetical protein [Sulfurihydrogenibium subterraneum]
Dmel_0029870_Marf_Mitochondrial_assembly_regulatory_factor_Source_FlyBase_0029870_HG_2289	gi|1064998102|gb|ODV87118.1|	25.88	4e-12	81.3	hypothetical protein CANARDRAFT_5673 [Candida arabinofermentans NRRL YB-2248]
Dmel_0029870_Marf_Mitochondrial_assembly_regulatory_factor_Source_FlyBase_0029870_HG_2289	gi|559037135|ref|WP_023556165.1|	24.10	3e-11	77.8	hypothetical protein [Brevibacillus panacihumi]
Dmel_0029870_Marf_Mitochondrial_assembly_regulatory_factor_Source_FlyBase_0029870_HG_2289	gi|656283570|ref|WP_029229203.1|	23.43	4e-11	77.8	hypothetical protein [Caldicellulosiruptor acetigenus]
Dmel_0029870_Marf_Mitochondrial_assembly_regulatory_factor_Source_FlyBase_0029870_HG_2289	gi|1097634221|emb|SFC29184.1|	25.88	9e-11	76.3	Dynamin family protein [Clostridium uliginosum]
Dmel_0029870_Marf_Mitochondrial_assembly_regulatory_factor_Source_FlyBase_0029870_HG_2289	gi|913618519|gb|AKV01052.1|	26.32	3e-10	74.7	Dynamin [Labilithrix luteola]
Dmel_0029870_Marf_Mitochondrial_assembly_regulatory_factor_Source_FlyBase_0029870_HG_2289	gi|1139700407|gb|ONH67985.1|	27.50	4e-10	74.3	Mitofusin FZO1 [Cyberlindnera fabianii]
Dmel_0029870_Marf_Mitochondrial_assembly_regulatory_factor_Source_FlyBase_0029870_HG_2289	gi|663444858|emb|CDR40576.1|	27.50	5e-10	74.3	CYFA0S05e02036g1_1 [Cyberlindnera fabianii]
Dmel_0029870_Marf_Mitochondrial_assembly_regulatory_factor_Source_FlyBase_0029870_HG_2289	gi|407927532|gb|EKG20423.1|	25.79	9e-10	73.6	hypothetical protein MPH_02269 [Macrophomina phaseolina MS6]
Dmel_0029870_Marf_Mitochondrial_assembly_regulatory_factor_Source_FlyBase_0029870_HG_2289	gi|813208917|dbj|GAO49993.1|	24.87	1e-09	73.2	hypothetical protein G7K_4128-t1 [Saitoella complicata NRRL Y-17804]
Dmel_0029870_Marf_Mitochondrial_assembly_regulatory_factor_Source_FlyBase_0029870_HG_2289	gi|918394087|ref|WP_052446362.1|	25.09	1e-09	72.8	hypothetical protein [Geoalkalibacter ferrihydriticus]
Dmel_0029870_Marf_Mitochondrial_assembly_regulatory_factor_Source_FlyBase_0029870_HG_2289	gi|1096254442|ref|WP_071192438.1|	25.35	1e-09	72.8	GTP-binding protein [Trichormus sp. NMC-1]
Dmel_0029870_Marf_Mitochondrial_assembly_regulatory_factor_Source_FlyBase_0029870_HG_2289	gi|1091996540|ref|XP_018735357.1|	23.06	2e-09	72.4	mitofusin [Sugiyamaella lignohabitans]
Dmel_0029870_Marf_Mitochondrial_assembly_regulatory_factor_Source_FlyBase_0029870_HG_2289	gi|746143932|ref|WP_039206374.1|	25.16	2e-09	72.0	hypothetical protein [Anaerovibrio lipolyticus]
Dmel_0029870_Marf_Mitochondrial_assembly_regulatory_factor_Source_FlyBase_0029870_HG_2289	gi|1021838062|gb|KZP26345.1|	24.05	2e-09	72.4	hypothetical protein FIBSPDRAFT_1040888 [Fibulorhizoctonia sp. CBS 109695]
Dmel_0029870_Marf_Mitochondrial_assembly_regulatory_factor_Source_FlyBase_0029870_HG_2289	gi|584390440|emb|CDK29863.1|	27.06	2e-09	72.0	unnamed protein product [Kuraishia capsulata CBS 1993]
Dmel_0029870_Marf_Mitochondrial_assembly_regulatory_factor_Source_FlyBase_0029870_HG_2289	gi|1168755032|ref|WP_080326294.1|	25.16	3e-09	71.6	hypothetical protein [Anaerovibrio lipolyticus]
Dmel_0029870_Marf_Mitochondrial_assembly_regulatory_factor_Source_FlyBase_0029870_HG_2289	gi|1102187202|ref|XP_019026262.1|	24.87	3e-09	72.0	hypothetical protein SAICODRAFT_64358 [Saitoella complicata NRRL Y-17804]
Dmel_0029870_Marf_Mitochondrial_assembly_regulatory_factor_Source_FlyBase_0029870_HG_2289	gi|1147427126|ref|XP_020070838.1|	27.92	3e-09	71.6	mitochondrial integral membrane protein [Cyberlindnera jadinii NRRL Y-1542]
Dmel_0029870_Marf_Mitochondrial_assembly_regulatory_factor_Source_FlyBase_0029870_HG_2289	gi|500019033|ref|WP_011699751.1|	24.95	3e-09	71.2	dynamin family protein [Syntrophobacter fumaroxidans]
Dmel_0029870_Marf_Mitochondrial_assembly_regulatory_factor_Source_FlyBase_0029870_HG_2289	gi|1148870039|ref|WP_077590065.1|	24.17	4e-09	70.9	hypothetical protein [Planococcus maritimus]
Dmel_0029870_Marf_Mitochondrial_assembly_regulatory_factor_Source_FlyBase_0029870_HG_2289	gi|254568138|ref|XP_002491179.1|	26.87	4e-09	71.2	Mitochondrial integral membrane protein involved in mitochondrial fusion and maintenanceof the mitoc [Komagataella phaffii GS115]
Dmel_0029870_Marf_Mitochondrial_assembly_regulatory_factor_Source_FlyBase_0029870_HG_2289	gi|1050830206|gb|ANZ77954.1|	26.87	4e-09	71.2	BA75_04974T0 [Komagataella pastoris]
Dmel_0029870_Marf_Mitochondrial_assembly_regulatory_factor_Source_FlyBase_0029870_HG_2289	gi|328352299|emb|CCA38698.1|	26.87	5e-09	71.2	Mitofusin [Komagataella phaffii CBS 7435]
Dmel_0029870_Marf_Mitochondrial_assembly_regulatory_factor_Source_FlyBase_0029870_HG_2289	gi|930473587|ref|WP_054220788.1|	22.97	6e-09	70.9	hypothetical protein [Actinobacteria bacterium OV450]
Dmel_0029870_Marf_Mitochondrial_assembly_regulatory_factor_Source_FlyBase_0029870_HG_2289	gi|1039194323|gb|OBQ35773.1|	23.55	6e-09	70.5	hypothetical protein AN487_14745 [Anabaena sp. CRKS33]
Dmel_0029870_Marf_Mitochondrial_assembly_regulatory_factor_Source_FlyBase_0029870_HG_2289	gi|754406217|ref|XP_011273046.1|	25.49	7e-09	70.5	Transmembrane GTPase [Wickerhamomyces ciferrii]
Dmel_0029870_Marf_Mitochondrial_assembly_regulatory_factor_Source_FlyBase_0029870_HG_2289	gi|746979039|gb|KIF35661.1|	24.80	8e-09	70.1	GTP-binding protein [Hassallia byssoidea VB512170]
Dmel_0029870_Marf_Mitochondrial_assembly_regulatory_factor_Source_FlyBase_0029870_HG_2289	gi|1102300523|ref|XP_018986204.1|	24.90	9e-09	70.1	hypothetical protein BABINDRAFT_161069, partial [Babjeviella inositovora NRRL Y-12698]
Dmel_0029870_Marf_Mitochondrial_assembly_regulatory_factor_Source_FlyBase_0029870_HG_2289	gi|50555548|ref|XP_505182.1|	26.64	9e-09	70.1	YALI0F08899p [Yarrowia lipolytica]
Dmel_0029870_Marf_Mitochondrial_assembly_regulatory_factor_Source_FlyBase_0029870_HG_2289	gi|169857853|ref|XP_001835573.1|	23.22	1e-08	70.1	transmembrane GTPase fzo1 [Coprinopsis cinerea okayama7#130]
Dmel_0029870_Marf_Mitochondrial_assembly_regulatory_factor_Source_FlyBase_0029870_HG_2289	gi|667830262|ref|XP_007779300.1|	27.17	1e-08	70.1	hypothetical protein W97_03213 [Coniosporium apollinis CBS 100218]
Dmel_0029870_Marf_Mitochondrial_assembly_regulatory_factor_Source_FlyBase_0029870_HG_2289	gi|302306770|ref|NP_983144.2|	26.61	1e-08	70.1	ABR195Cp [Eremothecium gossypii ATCC 10895]
Dmel_0029870_Marf_Mitochondrial_assembly_regulatory_factor_Source_FlyBase_0029870_HG_2289	gi|497229117|ref|WP_009543379.1|	25.81	1e-08	69.7	MULTISPECIES: dynamin [Cyanothece]
Dmel_0029870_Marf_Mitochondrial_assembly_regulatory_factor_Source_FlyBase_0029870_HG_2289	gi|751593193|ref|WP_041061441.1|	26.96	1e-08	69.3	hypothetical protein [Jeotgalibacillus campisalis]
Dmel_0029870_Marf_Mitochondrial_assembly_regulatory_factor_Source_FlyBase_0029870_HG_2289	gi|1113569922|gb|OJY29764.1|	25.40	1e-08	69.3	hypothetical protein BGO98_48995 [Myxococcales bacterium 68-20]
Dmel_0029870_Marf_Mitochondrial_assembly_regulatory_factor_Source_FlyBase_0029870_HG_2289	gi|807750971|ref|XP_012180280.1|	22.46	1e-08	69.7	predicted protein [Fibroporia radiculosa]
Dmel_0029870_Marf_Mitochondrial_assembly_regulatory_factor_Source_FlyBase_0029870_HG_2289	gi|1028554648|gb|OAJ24680.1|	26.88	1e-08	69.7	hypothetical protein A4X03_g2268 [Tilletia caries]
Dmel_0029870_Marf_Mitochondrial_assembly_regulatory_factor_Source_FlyBase_0029870_HG_2289	gi|1102221427|ref|XP_019041018.1|	25.10	2e-08	69.3	hypothetical protein WICANDRAFT_86762 [Wickerhamomyces anomalus NRRL Y-366-8]
Dmel_0029870_Marf_Mitochondrial_assembly_regulatory_factor_Source_FlyBase_0029870_HG_2289	gi|499295841|ref|WP_010987099.1|	26.14	2e-08	69.3	hypothetical protein [Streptomyces avermitilis]
Dmel_0029870_Marf_Mitochondrial_assembly_regulatory_factor_Source_FlyBase_0029870_HG_2289	gi|807216653|gb|KKD38668.1|	20.22	2e-08	68.6	hypothetical protein WN50_07640, partial [Limnoraphis robusta CS-951]
Dmel_0029870_Marf_Mitochondrial_assembly_regulatory_factor_Source_FlyBase_0029870_HG_2289	gi|493033573|ref|WP_006102537.1|	23.65	2e-08	69.3	dynamin [Coleofasciculus chthonoplastes]
Dmel_0029870_Marf_Mitochondrial_assembly_regulatory_factor_Source_FlyBase_0029870_HG_2289	gi|501755039|emb|CCG81635.1|	27.75	2e-08	69.3	Transmembrane GTPase fzo1 [Taphrina deformans PYCC 5710]
Dmel_0029870_Marf_Mitochondrial_assembly_regulatory_factor_Source_FlyBase_0029870_HG_2289	gi|1063851829|ref|XP_017987828.1|	25.20	2e-08	69.3	HDR090Wp [Eremothecium sinecaudum]
Dmel_0029870_Marf_Mitochondrial_assembly_regulatory_factor_Source_FlyBase_0029870_HG_2289	gi|1028557978|gb|OAJ27749.1|	26.88	2e-08	69.3	hypothetical protein A4X06_g4984 [Tilletia controversa]
Dmel_0029870_Marf_Mitochondrial_assembly_regulatory_factor_Source_FlyBase_0029870_HG_2289	gi|1154249781|ref|WP_078621422.1|	27.35	2e-08	68.9	hypothetical protein [Streptomyces aurantiacus]
Dmel_0029870_Marf_Mitochondrial_assembly_regulatory_factor_Source_FlyBase_0029870_HG_2289	gi|514329263|gb|EPH42187.1|	27.35	2e-08	68.9	hypothetical protein STRAU_4757 [Streptomyces aurantiacus JA 4570]
Dmel_0029870_Marf_Mitochondrial_assembly_regulatory_factor_Source_FlyBase_0029870_HG_2289	gi|631377352|ref|XP_007923056.1|	27.63	2e-08	68.9	hypothetical protein MYCFIDRAFT_161135 [Pseudocercospora fijiensis CIRAD86]
Dmel_0029870_Marf_Mitochondrial_assembly_regulatory_factor_Source_FlyBase_0029870_HG_2289	gi|751593196|ref|WP_041061444.1|	28.16	2e-08	68.6	hypothetical protein [Jeotgalibacillus campisalis]
Dmel_0029870_Marf_Mitochondrial_assembly_regulatory_factor_Source_FlyBase_0029870_HG_2289	gi|927374047|ref|XP_013932874.1|	25.19	2e-08	68.9	putative mitochondrial integral membrane protein [Ogataea parapolymorpha DL-1]
Dmel_0029870_Marf_Mitochondrial_assembly_regulatory_factor_Source_FlyBase_0029870_HG_2289	gi|1120030858|ref|WP_072905075.1|	26.12	3e-08	68.2	hypothetical protein [Malonomonas rubra]
Dmel_0029870_Marf_Mitochondrial_assembly_regulatory_factor_Source_FlyBase_0029870_HG_2289	gi|599404639|ref|XP_007401827.1|	25.82	4e-08	68.2	hypothetical protein PHACADRAFT_265453 [Phanerochaete carnosa HHB-10118-sp]
Dmel_0029870_Marf_Mitochondrial_assembly_regulatory_factor_Source_FlyBase_0029870_HG_2289	gi|1021056651|emb|SAM07522.1|	27.43	4e-08	68.2	hypothetical protein [Absidia glauca]
Dmel_0029870_Marf_Mitochondrial_assembly_regulatory_factor_Source_FlyBase_0029870_HG_2289	gi|821061704|gb|KKY17134.1|	25.41	4e-08	68.2	putative transmembrane gtpase fzo1 [Diplodia seriata]
Dmel_0029870_Marf_Mitochondrial_assembly_regulatory_factor_Source_FlyBase_0029870_HG_2289	gi|1148907455|ref|XP_020130491.1|	26.44	4e-08	68.2	transmembrane gtpase fzo1 [Diplodia corticola]
Dmel_0029870_Marf_Mitochondrial_assembly_regulatory_factor_Source_FlyBase_0029870_HG_2289	gi|1137654411|gb|OMP87811.1|	25.41	4e-08	68.2	Transmembrane GTPase FZO1 [Diplodia seriata]
Dmel_0029870_Marf_Mitochondrial_assembly_regulatory_factor_Source_FlyBase_0029870_HG_2289	gi|761925378|gb|KIY46708.1|	25.20	4e-08	68.2	hypothetical protein FISHEDRAFT_46795 [Fistulina hepatica ATCC 64428]
Dmel_0029870_Marf_Mitochondrial_assembly_regulatory_factor_Source_FlyBase_0029870_HG_2289	gi|729183171|emb|CEJ92101.1|	26.92	5e-08	67.8	hypothetical protein VHEMI07774 [Torrubiella hemipterigena]
Dmel_0029870_Marf_Mitochondrial_assembly_regulatory_factor_Source_FlyBase_0029870_HG_2289	gi|827761318|gb|KLO15937.1|	27.47	5e-08	67.8	hypothetical protein SCHPADRAFT_914213 [Schizopora paradoxa]
Dmel_0029870_Marf_Mitochondrial_assembly_regulatory_factor_Source_FlyBase_0029870_HG_2289	gi|661175127|emb|CDH61490.1|	25.78	5e-08	67.8	transmembrane gtpase fzo1 [Lichtheimia corymbifera JMRC:FSU:9682]
Dmel_0029870_Marf_Mitochondrial_assembly_regulatory_factor_Source_FlyBase_0029870_HG_2289	gi|1147422147|ref|XP_020075642.1|	27.31	6e-08	67.4	hypothetical protein HYPBUDRAFT_126247 [Hyphopichia burtonii NRRL Y-1933]
Dmel_0029870_Marf_Mitochondrial_assembly_regulatory_factor_Source_FlyBase_0029870_HG_2289	gi|1112947725|gb|OJT02194.1|	25.32	6e-08	67.4	Transmembrane GTPase fzo1 [Trametes pubescens]
Dmel_0029870_Marf_Mitochondrial_assembly_regulatory_factor_Source_FlyBase_0029870_HG_2289	gi|868682011|ref|WP_048515658.1|	26.50	7e-08	65.5	hypothetical protein [Megasphaera cerevisiae]
Dmel_0029870_Marf_Mitochondrial_assembly_regulatory_factor_Source_FlyBase_0029870_HG_2289	gi|1124193334|ref|WP_074503298.1|	26.50	7e-08	65.5	hypothetical protein [Megasphaera cerevisiae]
Dmel_0029870_Marf_Mitochondrial_assembly_regulatory_factor_Source_FlyBase_0029870_HG_2289	gi|488941588|ref|WP_002852663.1|	25.40	7e-08	67.4	dynamin [Ruminococcus albus]
Dmel_0029870_Marf_Mitochondrial_assembly_regulatory_factor_Source_FlyBase_0029870_HG_2289	gi|667789744|ref|XP_007874011.1|	23.66	7e-08	67.4	hypothetical protein PNEG_02031 [Pneumocystis murina B123]
Dmel_0029870_Marf_Mitochondrial_assembly_regulatory_factor_Source_FlyBase_0029870_HG_2289	gi|671690093|emb|CDS04833.1|	24.82	7e-08	67.4	hypothetical protein LRAMOSA07363 [Lichtheimia ramosa]
Dmel_0029870_Marf_Mitochondrial_assembly_regulatory_factor_Source_FlyBase_0029870_HG_2289	gi|1002222458|gb|KXT17328.1|	27.63	7e-08	67.4	hypothetical protein AC579_547 [Pseudocercospora musae]
Dmel_0029870_Marf_Mitochondrial_assembly_regulatory_factor_Source_FlyBase_0029870_HG_2289	gi|1069941587|ref|XP_018296981.1|	26.36	7e-08	67.0	hypothetical protein PHYBLDRAFT_62295 [Phycomyces blakesleeanus NRRL 1555(-)]
Dmel_0029870_Marf_Mitochondrial_assembly_regulatory_factor_Source_FlyBase_0029870_HG_2289	gi|513030639|gb|AGO10664.1|	26.10	8e-08	67.0	AaceriABR195Cp [Saccharomycetaceae sp. 'Ashbya aceri']
Dmel_0029870_Marf_Mitochondrial_assembly_regulatory_factor_Source_FlyBase_0029870_HG_2289	gi|528896862|gb|EPZ36640.1|	27.39	8e-08	67.0	Transmembrane GTPase Fzo/Fzo1/Marf domain-containing protein [Rozella allomycis CSF55]
Dmel_0029870_Marf_Mitochondrial_assembly_regulatory_factor_Source_FlyBase_0029870_HG_2289	gi|740888249|ref|WP_038673497.1|	26.29	8e-08	67.0	dynamin, partial [Ruminococcus bicirculans]
Dmel_0029870_Marf_Mitochondrial_assembly_regulatory_factor_Source_FlyBase_0029870_HG_2289	gi|1030130967|ref|XP_016764182.1|	26.59	8e-08	67.0	hypothetical protein SEPMUDRAFT_124172 [Sphaerulina musiva SO2202]
Dmel_0029870_Marf_Mitochondrial_assembly_regulatory_factor_Source_FlyBase_0029870_HG_2289	gi|758369022|emb|CEP08550.1|	27.23	9e-08	67.0	hypothetical protein [Parasitella parasitica]
Dmel_0029870_Marf_Mitochondrial_assembly_regulatory_factor_Source_FlyBase_0029870_HG_2289	gi|664340332|ref|WP_030868496.1|	23.35	9e-08	67.0	hypothetical protein [Streptomyces sp. NRRL F-2747]
Dmel_0029870_Marf_Mitochondrial_assembly_regulatory_factor_Source_FlyBase_0029870_HG_2289	gi|527293106|gb|EPS94004.1|	22.20	9e-08	67.0	hypothetical protein FOMPIDRAFT_1026345 [Fomitopsis pinicola FP-58527 SS1]
Dmel_0029870_Marf_Mitochondrial_assembly_regulatory_factor_Source_FlyBase_0029870_HG_2289	gi|565864785|ref|WP_023946599.1|	29.05	9e-08	66.6	putative ATP /GTP binding protein [Helicobacter fennelliae]
Dmel_0029870_Marf_Mitochondrial_assembly_regulatory_factor_Source_FlyBase_0029870_HG_2289	gi|771597794|ref|WP_045212268.1|	25.77	1e-07	66.6	hypothetical protein [Desulfonatronovibrio magnus]
Dmel_0029870_Marf_Mitochondrial_assembly_regulatory_factor_Source_FlyBase_0029870_HG_2289	gi|1054700720|ref|WP_066466535.1|	25.71	1e-07	66.6	hypothetical protein [Caryophanon latum]
Dmel_0029870_Marf_Mitochondrial_assembly_regulatory_factor_Source_FlyBase_0029870_HG_2289	gi|1069843194|ref|XP_018212936.1|	25.88	1e-07	67.0	hypothetical protein OGAPODRAFT_80943 [Ogataea polymorpha]
Dmel_0029870_Marf_Mitochondrial_assembly_regulatory_factor_Source_FlyBase_0029870_HG_2289	gi|1124108699|gb|OKY60808.1|	25.75	1e-07	67.0	Transmembrane GTPase fzo1 [Phlebia centrifuga]
Dmel_0029870_Marf_Mitochondrial_assembly_regulatory_factor_Source_FlyBase_0029870_HG_2289	gi|1002209914|gb|KXT05347.1|	27.04	1e-07	67.0	hypothetical protein AC578_10945 [Mycosphaerella eumusae]
Dmel_0029870_Marf_Mitochondrial_assembly_regulatory_factor_Source_FlyBase_0029870_HG_2289	gi|546222425|ref|WP_021832221.1|	27.31	1e-07	65.9	hypothetical protein [Crocosphaera watsonii]
Dmel_0029870_Marf_Mitochondrial_assembly_regulatory_factor_Source_FlyBase_0029870_HG_2289	gi|758357591|emb|CEP20034.1|	28.93	1e-07	66.6	hypothetical protein [Parasitella parasitica]
Dmel_0029870_Marf_Mitochondrial_assembly_regulatory_factor_Source_FlyBase_0029870_HG_2289	gi|296425594|ref|XP_002842325.1|	26.34	1e-07	66.6	hypothetical protein [Tuber melanosporum Mel28]
Dmel_0029870_Marf_Mitochondrial_assembly_regulatory_factor_Source_FlyBase_0029870_HG_2289	gi|392291066|gb|EIV99509.1|	23.53	1e-07	66.2	LOW QUALITY PROTEIN: dynamin family protein [Thermoanaerobacter siderophilus SR4]
Dmel_0029870_Marf_Mitochondrial_assembly_regulatory_factor_Source_FlyBase_0029870_HG_2289	gi|629698165|ref|XP_007814374.1|	23.32	1e-07	66.2	GTPase FZO1 [Metarhizium acridum CQMa 102]
Dmel_0029870_Marf_Mitochondrial_assembly_regulatory_factor_Source_FlyBase_0029870_HG_2289	gi|1057518548|ref|WP_068815979.1|	22.47	1e-07	66.6	hypothetical protein [Phormidesmis priestleyi]
Dmel_0029870_Marf_Mitochondrial_assembly_regulatory_factor_Source_FlyBase_0029870_HG_2289	gi|1115978784|dbj|GAV29960.1|	25.85	1e-07	66.6	hypothetical protein PMKS-003466 [Pichia membranifaciens]
Dmel_0029870_Marf_Mitochondrial_assembly_regulatory_factor_Source_FlyBase_0029870_HG_2289	gi|1102167766|ref|XP_019018077.1|	25.96	1e-07	66.6	hypothetical protein PICMEDRAFT_16767 [Pichia membranifaciens NRRL Y-2026]
Dmel_0029870_Marf_Mitochondrial_assembly_regulatory_factor_Source_FlyBase_0029870_HG_2289	gi|494524038|ref|WP_007313491.1|	27.31	1e-07	66.2	hypothetical protein [Crocosphaera watsonii]
Dmel_0029870_Marf_Mitochondrial_assembly_regulatory_factor_Source_FlyBase_0029870_HG_2289	gi|983144179|gb|KWU42182.1|	26.25	1e-07	66.2	hypothetical protein RHOSPDRAFT_21709 [Rhodotorula sp. JG-1b]
Dmel_0029870_Marf_Mitochondrial_assembly_regulatory_factor_Source_FlyBase_0029870_HG_2289	gi|597981547|ref|XP_007329919.1|	25.27	2e-07	66.2	hypothetical protein AGABI1DRAFT_120610, partial [Agaricus bisporus var. burnettii JB137-S8]
Dmel_0029870_Marf_Mitochondrial_assembly_regulatory_factor_Source_FlyBase_0029870_HG_2289	gi|1124298636|ref|WP_074592653.1|	23.53	2e-07	65.9	GTPase [Thermoanaerobacter thermohydrosulfuricus]
Dmel_0029870_Marf_Mitochondrial_assembly_regulatory_factor_Source_FlyBase_0029870_HG_2289	gi|398406721|ref|XP_003854826.1|	28.33	2e-07	66.2	hypothetical protein MYCGRDRAFT_68017 [Zymoseptoria tritici IPO323]
Dmel_0029870_Marf_Mitochondrial_assembly_regulatory_factor_Source_FlyBase_0029870_HG_2289	gi|598064229|ref|XP_007372943.1|	26.84	2e-07	66.2	hypothetical protein SPAPADRAFT_131477 [Spathaspora passalidarum NRRL Y-27907]
Dmel_0029870_Marf_Mitochondrial_assembly_regulatory_factor_Source_FlyBase_0029870_HG_2289	gi|1021061273|emb|SAM02711.1|	26.22	2e-07	65.9	hypothetical protein [Absidia glauca]
Dmel_0029870_Marf_Mitochondrial_assembly_regulatory_factor_Source_FlyBase_0029870_HG_2289	gi|796708833|gb|KJX99960.1|	28.33	2e-07	65.9	transmembrane gtpase fzo1 like protein [Zymoseptoria brevis]
Dmel_0029870_Marf_Mitochondrial_assembly_regulatory_factor_Source_FlyBase_0029870_HG_2289	gi|779964575|ref|WP_045411684.1|	26.67	2e-07	65.5	GTPase [Thermoanaerobacterium saccharolyticum]
Dmel_0029870_Marf_Mitochondrial_assembly_regulatory_factor_Source_FlyBase_0029870_HG_2289	gi|1148935523|ref|WP_077624771.1|	24.80	3e-07	65.5	hypothetical protein [Aquibacillus sp. Marseille-P3518]
Dmel_0029870_Marf_Mitochondrial_assembly_regulatory_factor_Source_FlyBase_0029870_HG_2289	gi|363755042|ref|XP_003647736.1|	25.43	3e-07	65.5	hypothetical protein Ecym_7066 [Eremothecium cymbalariae DBVPG#7215]
Dmel_0029870_Marf_Mitochondrial_assembly_regulatory_factor_Source_FlyBase_0029870_HG_2289	gi|1063253289|gb|ODQ75715.1|	28.71	3e-07	65.5	hypothetical protein LIPSTDRAFT_68324 [Lipomyces starkeyi NRRL Y-11557]
Dmel_0029870_Marf_Mitochondrial_assembly_regulatory_factor_Source_FlyBase_0029870_HG_2289	gi|1141033871|ref|WP_076869110.1|	25.22	3e-07	65.1	hypothetical protein [Bacillus cereus]
Dmel_0029870_Marf_Mitochondrial_assembly_regulatory_factor_Source_FlyBase_0029870_HG_2289	gi|648168802|gb|KDR82442.1|	23.13	3e-07	65.5	hypothetical protein GALMADRAFT_237766 [Galerina marginata CBS 339.88]
Dmel_0029870_Marf_Mitochondrial_assembly_regulatory_factor_Source_FlyBase_0029870_HG_2289	gi|396464377|ref|XP_003836799.1|	28.88	3e-07	65.5	similar to transmembrane GTPase fzo1 [Leptosphaeria maculans JN3]
Dmel_0029870_Marf_Mitochondrial_assembly_regulatory_factor_Source_FlyBase_0029870_HG_2289	gi|924823019|gb|KOS20967.1|	26.30	3e-07	65.1	Transmembrane GTPase fzo1 [Escovopsis weberi]
Dmel_0029870_Marf_Mitochondrial_assembly_regulatory_factor_Source_FlyBase_0029870_HG_2289	gi|751693001|gb|KIM42985.1|	21.92	3e-07	65.1	hypothetical protein M413DRAFT_26200 [Hebeloma cylindrosporum h7]
Dmel_0029870_Marf_Mitochondrial_assembly_regulatory_factor_Source_FlyBase_0029870_HG_2289	gi|1025649653|gb|OAA37216.1|	23.83	3e-07	65.1	GTPase FZO1 [Metarhizium rileyi RCEF 4871]
Dmel_0029870_Marf_Mitochondrial_assembly_regulatory_factor_Source_FlyBase_0029870_HG_2289	gi|927087601|ref|WP_053787361.1|	24.65	3e-07	65.1	hypothetical protein [Streptomyces sp. XY332]
Dmel_0029870_Marf_Mitochondrial_assembly_regulatory_factor_Source_FlyBase_0029870_HG_2289	gi|1092180295|emb|CZS88132.1|	23.28	3e-07	65.1	related to GTP-binding protein FZO1, required for biogenesis of mitochondria [Rhynchosporium commune]
Dmel_0029870_Marf_Mitochondrial_assembly_regulatory_factor_Source_FlyBase_0029870_HG_2289	gi|757580730|ref|WP_042833503.1|	23.30	4e-07	64.7	GTPase [Thermoanaerobacter sp. YS13]
Dmel_0029870_Marf_Mitochondrial_assembly_regulatory_factor_Source_FlyBase_0029870_HG_2289	gi|374106347|gb|AEY95257.1|	26.61	4e-07	65.1	FABR195Cp [Eremothecium gossypii FDAG1]
Dmel_0029870_Marf_Mitochondrial_assembly_regulatory_factor_Source_FlyBase_0029870_HG_2289	gi|503056312|ref|WP_013291288.1|	25.43	4e-07	64.7	GTPase [Caldicellulosiruptor obsidiansis]
Dmel_0029870_Marf_Mitochondrial_assembly_regulatory_factor_Source_FlyBase_0029870_HG_2289	gi|965634665|dbj|BAU14237.1|	21.49	4e-07	65.1	dynamin family protein [Leptolyngbya sp. NIES-3755]
Dmel_0029870_Marf_Mitochondrial_assembly_regulatory_factor_Source_FlyBase_0029870_HG_2289	gi|636627523|ref|XP_008044896.1|	24.89	4e-07	64.7	hypothetical protein TRAVEDRAFT_75357 [Trametes versicolor FP-101664 SS1]
Dmel_0029870_Marf_Mitochondrial_assembly_regulatory_factor_Source_FlyBase_0029870_HG_2289	gi|451997904|gb|EMD90369.1|	22.93	4e-07	64.7	hypothetical protein COCHEDRAFT_58236 [Bipolaris maydis C5]
Dmel_0029870_Marf_Mitochondrial_assembly_regulatory_factor_Source_FlyBase_0029870_HG_2289	gi|1105269145|ref|WP_071837333.1|	21.49	5e-07	64.7	hypothetical protein [Leptolyngbya sp. NIES-3755]
Dmel_0029870_Marf_Mitochondrial_assembly_regulatory_factor_Source_FlyBase_0029870_HG_2289	gi|928529062|ref|XP_014083328.1|	22.93	5e-07	65.1	hypothetical protein COCC4DRAFT_56945 [Bipolaris maydis ATCC 48331]
Dmel_0029870_Marf_Mitochondrial_assembly_regulatory_factor_Source_FlyBase_0029870_HG_2289	gi|575511295|ref|XP_006684918.1|	25.65	5e-07	64.7	hypothetical protein CANTEDRAFT_97168 [[Candida] tenuis ATCC 10573]
Dmel_0029870_Marf_Mitochondrial_assembly_regulatory_factor_Source_FlyBase_0029870_HG_2289	gi|703978071|gb|KGR07115.1|	26.17	5e-07	64.7	small GTP-binding protein domain [Candida albicans P57072]
Dmel_0029870_Marf_Mitochondrial_assembly_regulatory_factor_Source_FlyBase_0029870_HG_2289	gi|751743098|gb|KIM91371.1|	21.79	5e-07	64.7	hypothetical protein PILCRDRAFT_810643 [Piloderma croceum F 1598]
Dmel_0029870_Marf_Mitochondrial_assembly_regulatory_factor_Source_FlyBase_0029870_HG_2289	gi|1020703865|gb|KZM24188.1|	22.94	5e-07	64.7	GTPase [Ascochyta rabiei]
Dmel_0029870_Marf_Mitochondrial_assembly_regulatory_factor_Source_FlyBase_0029870_HG_2289	gi|1086465757|emb|SDB20377.1|	25.60	5e-07	64.3	Dynamin family protein [Ruminococcaceae bacterium FB2012]
Dmel_0029870_Marf_Mitochondrial_assembly_regulatory_factor_Source_FlyBase_0029870_HG_2289	gi|703959432|gb|KGQ85775.1|	26.17	5e-07	64.7	small GTP-binding protein domain [Candida albicans P94015]
Dmel_0029870_Marf_Mitochondrial_assembly_regulatory_factor_Source_FlyBase_0029870_HG_2289	gi|68489242|ref|XP_711550.1|	26.17	5e-07	64.7	mitofusin [Candida albicans SC5314]
Dmel_0029870_Marf_Mitochondrial_assembly_regulatory_factor_Source_FlyBase_0029870_HG_2289	gi|748546577|emb|CDO95175.1|	22.85	5e-07	64.7	unnamed protein product [Kluyveromyces dobzhanskii CBS 2104]
Dmel_0029870_Marf_Mitochondrial_assembly_regulatory_factor_Source_FlyBase_0029870_HG_2289	gi|241954658|ref|XP_002420050.1|	26.17	5e-07	64.7	mitochondrial integral membrane protein, putative; transmembrane GTPase, putative [Candida dubliniensis CD36]
Dmel_0029870_Marf_Mitochondrial_assembly_regulatory_factor_Source_FlyBase_0029870_HG_2289	gi|749842903|gb|KIJ17866.1|	26.20	5e-07	64.7	hypothetical protein PAXINDRAFT_167809 [Paxillus involutus ATCC 200175]
Dmel_0029870_Marf_Mitochondrial_assembly_regulatory_factor_Source_FlyBase_0029870_HG_2289	gi|723177040|gb|KHC50957.1|	26.17	5e-07	64.7	small GTP-binding protein domain [Candida albicans P60002]
Dmel_0029870_Marf_Mitochondrial_assembly_regulatory_factor_Source_FlyBase_0029870_HG_2289	gi|712858831|gb|KGU07877.1|	26.17	5e-07	64.7	small GTP-binding protein domain [Candida albicans P87]
Dmel_0029870_Marf_Mitochondrial_assembly_regulatory_factor_Source_FlyBase_0029870_HG_2289	gi|238881434|gb|EEQ45072.1|	26.17	5e-07	64.7	conserved hypothetical protein [Candida albicans WO-1]
Dmel_0029870_Marf_Mitochondrial_assembly_regulatory_factor_Source_FlyBase_0029870_HG_2289	gi|628197834|ref|XP_007710158.1|	22.93	5e-07	64.7	hypothetical protein COCCADRAFT_90448 [Bipolaris zeicola 26-R-13]
Dmel_0029870_Marf_Mitochondrial_assembly_regulatory_factor_Source_FlyBase_0029870_HG_2289	gi|663298989|ref|WP_030299765.1|	25.86	5e-07	64.3	hypothetical protein [Streptomyces katrae]
Dmel_0029870_Marf_Mitochondrial_assembly_regulatory_factor_Source_FlyBase_0029870_HG_2289	gi|1121288595|ref|WP_073601197.1|	25.27	5e-07	63.5	hypothetical protein [Hydrococcus rivularis]
Dmel_0029870_Marf_Mitochondrial_assembly_regulatory_factor_Source_FlyBase_0029870_HG_2289	gi|1105523937|emb|SGZ58208.1|	26.09	5e-07	64.3	CIC11C00000001582 [[Candida] intermedia]
Dmel_0029870_Marf_Mitochondrial_assembly_regulatory_factor_Source_FlyBase_0029870_HG_2289	gi|1070353468|ref|XP_018249784.1|	26.45	5e-07	64.3	mitofusin [Fusarium oxysporum f. sp. lycopersici 4287]
Dmel_0029870_Marf_Mitochondrial_assembly_regulatory_factor_Source_FlyBase_0029870_HG_2289	gi|1111496981|emb|CVL04587.1|	26.45	5e-07	64.7	related to GTP-binding protein FZO1, required for biogenesis of mitochondria [Fusarium mangiferae]
Dmel_0029870_Marf_Mitochondrial_assembly_regulatory_factor_Source_FlyBase_0029870_HG_2289	gi|1092990069|ref|XP_018757454.1|	26.45	5e-07	64.3	mitofusin [Fusarium verticillioides 7600]
Dmel_0029870_Marf_Mitochondrial_assembly_regulatory_factor_Source_FlyBase_0029870_HG_2289	gi|723186933|gb|KHC60768.1|	26.17	5e-07	64.3	small GTP-binding protein domain [Candida albicans P75010]
Dmel_0029870_Marf_Mitochondrial_assembly_regulatory_factor_Source_FlyBase_0029870_HG_2289	gi|1119441832|ref|WP_072416855.1|	26.46	5e-07	64.3	dynamin [Ruminococcus sp. YE71]
Dmel_0029870_Marf_Mitochondrial_assembly_regulatory_factor_Source_FlyBase_0029870_HG_2289	gi|698988448|ref|XP_009851205.1|	25.42	5e-07	64.3	hypothetical protein NEUTE1DRAFT_82395 [Neurospora tetrasperma FGSC 2508]
Dmel_0029870_Marf_Mitochondrial_assembly_regulatory_factor_Source_FlyBase_0029870_HG_2289	gi|591449449|gb|EXL81831.1|	26.45	5e-07	64.3	mitofusin [Fusarium oxysporum f. sp. conglutinans race 2 54008]
Dmel_0029870_Marf_Mitochondrial_assembly_regulatory_factor_Source_FlyBase_0029870_HG_2289	gi|1111480083|emb|CZR47611.1|	26.45	5e-07	64.3	related to GTP-binding protein FZO1, required for biogenesis of mitochondria [Fusarium proliferatum ET1]
Dmel_0029870_Marf_Mitochondrial_assembly_regulatory_factor_Source_FlyBase_0029870_HG_2289	gi|953437089|ref|XP_014560616.1|	22.93	6e-07	64.7	hypothetical protein COCVIDRAFT_34252 [Bipolaris victoriae FI3]
Dmel_0029870_Marf_Mitochondrial_assembly_regulatory_factor_Source_FlyBase_0029870_HG_2289	gi|85081328|ref|XP_956700.1|	25.42	6e-07	64.3	GTPase FZO1 [Neurospora crassa OR74A]
Dmel_0029870_Marf_Mitochondrial_assembly_regulatory_factor_Source_FlyBase_0029870_HG_2289	gi|587689167|gb|EWZ35772.1|	26.45	6e-07	64.3	mitofusin [Fusarium oxysporum Fo47]
Dmel_0029870_Marf_Mitochondrial_assembly_regulatory_factor_Source_FlyBase_0029870_HG_2289	gi|1111466899|emb|CVL09768.1|	26.45	6e-07	64.3	related to GTP-binding protein FZO1, required for biogenesis of mitochondria [Fusarium proliferatum]
Dmel_0029870_Marf_Mitochondrial_assembly_regulatory_factor_Source_FlyBase_0029870_HG_2289	gi|591474411|gb|EXM05600.1|	26.45	6e-07	64.3	mitofusin [Fusarium oxysporum f. sp. cubense tropical race 4 54006]
Dmel_0029870_Marf_Mitochondrial_assembly_regulatory_factor_Source_FlyBase_0029870_HG_2289	gi|1000841137|gb|KXN82826.1|	25.44	6e-07	64.3	Transmembrane GTPase fzo1 [Leucoagaricus sp. SymC.cos]
Dmel_0029870_Marf_Mitochondrial_assembly_regulatory_factor_Source_FlyBase_0029870_HG_2289	gi|1105513884|emb|SGZ47834.1|	26.09	6e-07	64.3	CIC11C00000003082 [[Candida] intermedia]
Dmel_0029870_Marf_Mitochondrial_assembly_regulatory_factor_Source_FlyBase_0029870_HG_2289	gi|591497680|gb|EXM27150.1|	26.45	6e-07	64.3	mitofusin [Fusarium oxysporum f. sp. vasinfectum 25433]
Dmel_0029870_Marf_Mitochondrial_assembly_regulatory_factor_Source_FlyBase_0029870_HG_2289	gi|829137606|gb|KLP10795.1|	26.45	6e-07	64.3	GTP-binding protein FZO1, required for biogenesis of mitochondria [Fusarium fujikuroi]
Dmel_0029870_Marf_Mitochondrial_assembly_regulatory_factor_Source_FlyBase_0029870_HG_2289	gi|1092990071|ref|XP_018757453.1|	26.45	6e-07	64.3	mitofusin [Fusarium verticillioides 7600]
Dmel_0029870_Marf_Mitochondrial_assembly_regulatory_factor_Source_FlyBase_0029870_HG_2289	gi|829102708|gb|KLO79592.1|	26.45	6e-07	64.3	GTP-binding protein FZO1, required for biogenesis of mitochondria [Fusarium fujikuroi]
Dmel_0029870_Marf_Mitochondrial_assembly_regulatory_factor_Source_FlyBase_0029870_HG_2289	gi|384488011|gb|EIE80191.1|	26.34	6e-07	64.3	hypothetical protein RO3G_04896 [Rhizopus delemar RA 99-880]
Dmel_0029870_Marf_Mitochondrial_assembly_regulatory_factor_Source_FlyBase_0029870_HG_2289	gi|1026274543|gb|OAD07526.1|	26.67	6e-07	64.3	hypothetical protein MUCCIDRAFT_77513 [Mucor circinelloides f. lusitanicus CBS 277.49]
Dmel_0029870_Marf_Mitochondrial_assembly_regulatory_factor_Source_FlyBase_0029870_HG_2289	gi|342873658|gb|EGU75817.1|	26.45	6e-07	64.3	hypothetical protein FOXB_13664 [Fusarium oxysporum Fo5176]
Dmel_0029870_Marf_Mitochondrial_assembly_regulatory_factor_Source_FlyBase_0029870_HG_2289	gi|1121306373|ref|WP_073617882.1|	29.30	6e-07	64.3	dynamin family protein [Calothrix sp. HK-06]
Dmel_0029870_Marf_Mitochondrial_assembly_regulatory_factor_Source_FlyBase_0029870_HG_2289	gi|729707038|emb|CEI96441.1|	26.34	6e-07	64.3	hypothetical protein RMCBS344292_10602 [Rhizopus microsporus]
Dmel_0029870_Marf_Mitochondrial_assembly_regulatory_factor_Source_FlyBase_0029870_HG_2289	gi|587689166|gb|EWZ35771.1|	26.45	6e-07	64.3	mitofusin [Fusarium oxysporum Fo47]
Dmel_0029870_Marf_Mitochondrial_assembly_regulatory_factor_Source_FlyBase_0029870_HG_2289	gi|591497679|gb|EXM27149.1|	26.45	6e-07	64.3	mitofusin [Fusarium oxysporum f. sp. vasinfectum 25433]
Dmel_0029870_Marf_Mitochondrial_assembly_regulatory_factor_Source_FlyBase_0029870_HG_2289	gi|517323591|emb|CCT73632.1|	26.45	6e-07	64.3	related to GTP-binding protein FZO1, required for biogenesis of mitochondria [Fusarium fujikuroi IMI 58289]
Dmel_0029870_Marf_Mitochondrial_assembly_regulatory_factor_Source_FlyBase_0029870_HG_2289	gi|452845376|gb|EME47309.1|	26.04	7e-07	64.3	hypothetical protein DOTSEDRAFT_69291 [Dothistroma septosporum NZE10]
Dmel_0029870_Marf_Mitochondrial_assembly_regulatory_factor_Source_FlyBase_0029870_HG_2289	gi|1070353470|ref|XP_018249783.1|	26.45	7e-07	64.3	mitofusin [Fusarium oxysporum f. sp. lycopersici 4287]
Dmel_0029870_Marf_Mitochondrial_assembly_regulatory_factor_Source_FlyBase_0029870_HG_2289	gi|727154988|emb|CEG63845.1|	23.12	7e-07	63.9	hypothetical protein RMATCC62417_00922 [Rhizopus microsporus]
Dmel_0029870_Marf_Mitochondrial_assembly_regulatory_factor_Source_FlyBase_0029870_HG_2289	gi|475668136|gb|EMT65924.1|	26.45	7e-07	64.3	Transmembrane GTPase fzo1 [Fusarium oxysporum f. sp. cubense race 4]
Dmel_0029870_Marf_Mitochondrial_assembly_regulatory_factor_Source_FlyBase_0029870_HG_2289	gi|401626858|gb|EJS44778.1|	23.08	7e-07	64.3	fzo1p [Saccharomyces arboricola H-6]
Dmel_0029870_Marf_Mitochondrial_assembly_regulatory_factor_Source_FlyBase_0029870_HG_2289	gi|590062684|gb|EXK90208.1|	26.45	7e-07	64.3	mitofusin [Fusarium oxysporum f. sp. raphani 54005]
Dmel_0029870_Marf_Mitochondrial_assembly_regulatory_factor_Source_FlyBase_0029870_HG_2289	gi|1069937816|ref|XP_018298785.1|	25.89	7e-07	63.9	hypothetical protein PHYBLDRAFT_104968 [Phycomyces blakesleeanus NRRL 1555(-)]
Dmel_0029870_Marf_Mitochondrial_assembly_regulatory_factor_Source_FlyBase_0029870_HG_2289	gi|549050074|emb|CCX10848.1|	24.08	7e-07	63.9	Similar to Transmembrane GTPase fzo1; acc. no. Q9USY7 [Pyronema omphalodes CBS 100304]
Dmel_0029870_Marf_Mitochondrial_assembly_regulatory_factor_Source_FlyBase_0029870_HG_2289	gi|367027740|ref|XP_003663154.1|	25.56	7e-07	63.9	hypothetical protein MYCTH_2304663 [Thermothelomyces thermophila ATCC 42464]
Dmel_0029870_Marf_Mitochondrial_assembly_regulatory_factor_Source_FlyBase_0029870_HG_2289	gi|1043298506|gb|OBZ83720.1|	25.89	8e-07	63.5	Transmembrane GTPase fzo1, partial [Choanephora cucurbitarum]
Dmel_0029870_Marf_Mitochondrial_assembly_regulatory_factor_Source_FlyBase_0029870_HG_2289	gi|913770088|emb|CRK32877.1|	25.19	8e-07	63.9	hypothetical protein BN1708_016175 [Verticillium longisporum]
Dmel_0029870_Marf_Mitochondrial_assembly_regulatory_factor_Source_FlyBase_0029870_HG_2289	gi|503262561|ref|WP_013497222.1|	21.79	8e-07	63.9	dynamin [Ruminococcus albus]
Dmel_0029870_Marf_Mitochondrial_assembly_regulatory_factor_Source_FlyBase_0029870_HG_2289	gi|697088085|ref|XP_009656953.1|	25.19	8e-07	63.9	transmembrane GTPase fzo1 [Verticillium dahliae VdLs.17]
Dmel_0029870_Marf_Mitochondrial_assembly_regulatory_factor_Source_FlyBase_0029870_HG_2289	gi|936406825|gb|KPM35826.1|	25.62	8e-07	63.9	hypothetical protein AK830_g10740 [Neonectria ditissima]
Dmel_0029870_Marf_Mitochondrial_assembly_regulatory_factor_Source_FlyBase_0029870_HG_2289	gi|736745741|ref|WP_034749511.1|	26.06	8e-07	63.5	hypothetical protein [Bacillus wakoensis]
Dmel_0029870_Marf_Mitochondrial_assembly_regulatory_factor_Source_FlyBase_0029870_HG_2289	gi|503178124|ref|WP_013412785.1|	25.65	8e-07	63.5	GTPase [Caldicellulosiruptor owensensis]
Dmel_0029870_Marf_Mitochondrial_assembly_regulatory_factor_Source_FlyBase_0029870_HG_2289	gi|354547631|emb|CCE44366.1|	25.63	8e-07	63.9	hypothetical protein CPAR2_401680 [Candida parapsilosis]
Dmel_0029870_Marf_Mitochondrial_assembly_regulatory_factor_Source_FlyBase_0029870_HG_2289	gi|336268170|ref|XP_003348850.1|	25.42	9e-07	63.9	mitofusin [Sordaria macrospora k-hell]
Dmel_0029870_Marf_Mitochondrial_assembly_regulatory_factor_Source_FlyBase_0029870_HG_2289	gi|490538381|ref|WP_004403530.1|	22.57	9e-07	63.5	Dynamin family [Thermoanaerobacter thermohydrosulfuricus]
Dmel_0029870_Marf_Mitochondrial_assembly_regulatory_factor_Source_FlyBase_0029870_HG_2289	gi|489967589|ref|WP_003870833.1|	23.28	9e-07	63.5	GTPase [Thermoanaerobacter ethanolicus]
Dmel_0029870_Marf_Mitochondrial_assembly_regulatory_factor_Source_FlyBase_0029870_HG_2289	gi|750939581|gb|KIJ97597.1|	27.78	9e-07	63.5	hypothetical protein K443DRAFT_681416 [Laccaria amethystina LaAM-08-1]
Dmel_0029870_Marf_Mitochondrial_assembly_regulatory_factor_Source_FlyBase_0029870_HG_2289	gi|936528439|emb|CDO53339.1|	24.17	9e-07	63.5	similar to Saccharomyces cerevisiae YBR179C FZO1 Mitofusin, integral membrane protein involved in mitochondrial outer membrane tethering and fusion [Geotrichum candidum]
Dmel_0029870_Marf_Mitochondrial_assembly_regulatory_factor_Source_FlyBase_0029870_HG_2289	gi|190348039|gb|EDK40425.2|	26.05	1e-06	63.5	hypothetical protein PGUG_04524 [Meyerozyma guilliermondii ATCC 6260]
Dmel_0029870_Marf_Mitochondrial_assembly_regulatory_factor_Source_FlyBase_0029870_HG_2289	gi|752276140|dbj|GAM89034.1|	26.81	1e-06	63.5	hypothetical protein ANO11243_070680 [fungal sp. No.11243]
Dmel_0029870_Marf_Mitochondrial_assembly_regulatory_factor_Source_FlyBase_0029870_HG_2289	gi|169615258|ref|XP_001801045.1|	26.67	1e-06	63.9	hypothetical protein SNOG_10786 [Parastagonospora nodorum SN15]
Dmel_0029870_Marf_Mitochondrial_assembly_regulatory_factor_Source_FlyBase_0029870_HG_2289	gi|737831405|ref|WP_035798705.1|	24.33	1e-06	63.5	dynamin [Cyanothece sp. CCY0110]
Dmel_0029870_Marf_Mitochondrial_assembly_regulatory_factor_Source_FlyBase_0029870_HG_2289	gi|1040032720|gb|OBS25446.1|	26.25	1e-06	63.5	hypothetical protein FPOA_05980 [Fusarium poae]
Dmel_0029870_Marf_Mitochondrial_assembly_regulatory_factor_Source_FlyBase_0029870_HG_2289	gi|384501916|gb|EIE92407.1|	25.89	1e-06	63.5	hypothetical protein RO3G_16929 [Rhizopus delemar RA 99-880]
Dmel_0029870_Marf_Mitochondrial_assembly_regulatory_factor_Source_FlyBase_0029870_HG_2289	gi|126621589|gb|EAZ92299.1|	24.33	1e-06	63.5	hypothetical protein CY0110_28109 [Cyanothece sp. CCY0110]
Dmel_0029870_Marf_Mitochondrial_assembly_regulatory_factor_Source_FlyBase_0029870_HG_2289	gi|758352241|dbj|GAN05641.1|	25.89	1e-06	63.5	transmembrane GTPase Fzo1 [Mucor ambiguus]
Dmel_0029870_Marf_Mitochondrial_assembly_regulatory_factor_Source_FlyBase_0029870_HG_2289	gi|818156329|gb|KKO97584.1|	25.83	1e-06	63.5	hypothetical protein THAR02_10313 [Trichoderma harzianum]
Dmel_0029870_Marf_Mitochondrial_assembly_regulatory_factor_Source_FlyBase_0029870_HG_2289	gi|553729662|ref|WP_023064353.1|	24.83	1e-06	63.5	50S ribosome-binding GTPase [Lyngbya aestuarii]
Dmel_0029870_Marf_Mitochondrial_assembly_regulatory_factor_Source_FlyBase_0029870_HG_2289	gi|748289445|ref|WP_039831103.1|	20.85	1e-06	62.8	hypothetical protein [Nocardiopsis valliformis]
Dmel_0029870_Marf_Mitochondrial_assembly_regulatory_factor_Source_FlyBase_0029870_HG_2289	gi|568460050|ref|XP_006462464.1|	25.31	1e-06	63.5	hypothetical protein AGABI2DRAFT_119324 [Agaricus bisporus var. bisporus H97]
Dmel_0029870_Marf_Mitochondrial_assembly_regulatory_factor_Source_FlyBase_0029870_HG_2289	gi|1069862564|ref|XP_018225715.1|	23.74	1e-06	63.2	hypothetical protein T552_01870 [Pneumocystis carinii B80]
Dmel_0029870_Marf_Mitochondrial_assembly_regulatory_factor_Source_FlyBase_0029870_HG_2289	gi|332354946|gb|EGJ34418.1|	24.62	1e-06	60.5	dynamin family protein [Moorea producens 3L]
Dmel_0029870_Marf_Mitochondrial_assembly_regulatory_factor_Source_FlyBase_0029870_HG_2289	gi|1026271105|gb|OAD04145.1|	25.89	1e-06	63.2	hypothetical protein MUCCIDRAFT_152289 [Mucor circinelloides f. lusitanicus CBS 277.49]
Dmel_0029870_Marf_Mitochondrial_assembly_regulatory_factor_Source_FlyBase_0029870_HG_2289	gi|255721117|ref|XP_002545493.1|	25.99	1e-06	63.2	conserved hypothetical protein [Candida tropicalis MYA-3404]
Dmel_0029870_Marf_Mitochondrial_assembly_regulatory_factor_Source_FlyBase_0029870_HG_2289	gi|504926980|ref|WP_015114082.1|	28.83	1e-06	63.2	dynamin family protein [Nostoc sp. PCC 7107]
Dmel_0029870_Marf_Mitochondrial_assembly_regulatory_factor_Source_FlyBase_0029870_HG_2289	gi|627824136|ref|XP_007684644.1|	22.71	1e-06	63.2	hypothetical protein COCMIDRAFT_86069 [Bipolaris oryzae ATCC 44560]
Dmel_0029870_Marf_Mitochondrial_assembly_regulatory_factor_Source_FlyBase_0029870_HG_2289	gi|1028893211|gb|OAK95480.1|	26.81	2e-06	63.2	hypothetical protein IQ06DRAFT_258600 [Stagonospora sp. SRC1lsM3a]
Dmel_0029870_Marf_Mitochondrial_assembly_regulatory_factor_Source_FlyBase_0029870_HG_2289	gi|1000488018|gb|KXL48162.1|	26.18	2e-06	63.2	hypothetical protein FE78DRAFT_87496 [Acidomyces richmondensis]
Dmel_0029870_Marf_Mitochondrial_assembly_regulatory_factor_Source_FlyBase_0029870_HG_2289	gi|751675586|gb|KIM25772.1|	26.52	2e-06	63.2	hypothetical protein M408DRAFT_73824 [Serendipita vermifera MAFF 305830]
Dmel_0029870_Marf_Mitochondrial_assembly_regulatory_factor_Source_FlyBase_0029870_HG_2289	gi|1065006980|gb|ODV95293.1|	23.86	2e-06	62.8	hypothetical protein PACTADRAFT_2996 [Pachysolen tannophilus NRRL Y-2460]
Dmel_0029870_Marf_Mitochondrial_assembly_regulatory_factor_Source_FlyBase_0029870_HG_2289	gi|1149598320|gb|OON06022.1|	25.31	2e-06	62.8	hypothetical protein BSLG_04215 [Batrachochytrium salamandrivorans]
Dmel_0029870_Marf_Mitochondrial_assembly_regulatory_factor_Source_FlyBase_0029870_HG_2289	gi|1045913330|gb|OCH90441.1|	24.78	2e-06	62.8	hypothetical protein OBBRIDRAFT_887710 [Obba rivulosa]
Dmel_0029870_Marf_Mitochondrial_assembly_regulatory_factor_Source_FlyBase_0029870_HG_2289	gi|1023274712|gb|KZT69580.1|	26.09	2e-06	62.8	hypothetical protein DAEQUDRAFT_726562 [Daedalea quercina L-15889]
Dmel_0029870_Marf_Mitochondrial_assembly_regulatory_factor_Source_FlyBase_0029870_HG_2289	gi|1023214635|gb|KZT11784.1|	21.40	2e-06	62.8	hypothetical protein LAESUDRAFT_808763 [Laetiporus sulphureus 93-53]
Dmel_0029870_Marf_Mitochondrial_assembly_regulatory_factor_Source_FlyBase_0029870_HG_2289	gi|758354289|dbj|GAN03680.1|	27.63	2e-06	62.8	transmembrane GTPase fzo1 [Mucor ambiguus]
Dmel_0029870_Marf_Mitochondrial_assembly_regulatory_factor_Source_FlyBase_0029870_HG_2289	gi|1124684410|ref|WP_074963015.1|	27.38	2e-06	62.8	dynamin [Ruminococcus albus]
Dmel_0029870_Marf_Mitochondrial_assembly_regulatory_factor_Source_FlyBase_0029870_HG_2289	gi|497469438|ref|WP_009783636.1|	25.50	2e-06	62.8	hypothetical protein [Lyngbya sp. PCC 8106]
Dmel_0029870_Marf_Mitochondrial_assembly_regulatory_factor_Source_FlyBase_0029870_HG_2289	gi|1124550714|ref|WP_074834014.1|	27.38	2e-06	62.8	dynamin [Ruminococcus albus]
Dmel_0029870_Marf_Mitochondrial_assembly_regulatory_factor_Source_FlyBase_0029870_HG_2289	gi|519329702|ref|WP_020270426.1|	21.26	2e-06	62.4	hypothetical protein [Streptomyces afghaniensis]
Dmel_0029870_Marf_Mitochondrial_assembly_regulatory_factor_Source_FlyBase_0029870_HG_2289	gi|448529687|ref|XP_003869893.1|	26.47	2e-06	62.8	Fzo1 mitochondrial biogenesis protein [Candida orthopsilosis Co 90-125]
Dmel_0029870_Marf_Mitochondrial_assembly_regulatory_factor_Source_FlyBase_0029870_HG_2289	gi|149950855|gb|ABR49383.1|	21.79	2e-06	62.4	Dynamin family protein [Alkaliphilus metalliredigens QYMF]
Dmel_0029870_Marf_Mitochondrial_assembly_regulatory_factor_Source_FlyBase_0029870_HG_2289	gi|1008933606|gb|KYK56646.1|	25.91	2e-06	62.8	hypothetical protein DCS_03648 [Drechmeria coniospora]
Dmel_0029870_Marf_Mitochondrial_assembly_regulatory_factor_Source_FlyBase_0029870_HG_2289	gi|516328810|ref|WP_017719469.1|	23.28	2e-06	62.4	hypothetical protein [Oscillatoria sp. PCC 10802]
Dmel_0029870_Marf_Mitochondrial_assembly_regulatory_factor_Source_FlyBase_0029870_HG_2289	gi|628083930|ref|XP_007703815.1|	23.08	2e-06	63.2	hypothetical protein COCSADRAFT_125334 [Bipolaris sorokiniana ND90Pr]
Dmel_0029870_Marf_Mitochondrial_assembly_regulatory_factor_Source_FlyBase_0029870_HG_2289	gi|751348990|gb|KIL86712.1|	26.45	2e-06	62.8	hypothetical protein FAVG1_09968 [Fusarium avenaceum]
Dmel_0029870_Marf_Mitochondrial_assembly_regulatory_factor_Source_FlyBase_0029870_HG_2289	gi|752343705|gb|KIO02785.1|	26.07	2e-06	62.8	hypothetical protein M404DRAFT_147339 [Pisolithus tinctorius Marx 270]
Dmel_0029870_Marf_Mitochondrial_assembly_regulatory_factor_Source_FlyBase_0029870_HG_2289	gi|170089835|ref|XP_001876140.1|	27.78	2e-06	62.4	predicted protein [Laccaria bicolor S238N-H82]
Dmel_0029870_Marf_Mitochondrial_assembly_regulatory_factor_Source_FlyBase_0029870_HG_2289	gi|630355495|ref|XP_007867048.1|	25.00	2e-06	62.8	hypothetical protein GLOTRDRAFT_77565 [Gloeophyllum trabeum ATCC 11539]
Dmel_0029870_Marf_Mitochondrial_assembly_regulatory_factor_Source_FlyBase_0029870_HG_2289	gi|691792418|emb|CDO72164.1|	24.69	2e-06	62.8	hypothetical protein BN946_scf184970.g16 [Trametes cinnabarina]
Dmel_0029870_Marf_Mitochondrial_assembly_regulatory_factor_Source_FlyBase_0029870_HG_2289	gi|552933668|gb|ESA17000.1|	23.50	2e-06	62.8	hypothetical protein GLOINDRAFT_335015 [Rhizophagus irregularis DAOM 181602]
Dmel_0029870_Marf_Mitochondrial_assembly_regulatory_factor_Source_FlyBase_0029870_HG_2289	gi|1023261958|gb|KZT57210.1|	24.64	2e-06	62.8	hypothetical protein CALCODRAFT_517554 [Calocera cornea HHB12733]
Dmel_0029870_Marf_Mitochondrial_assembly_regulatory_factor_Source_FlyBase_0029870_HG_2289	gi|640301997|ref|WP_024857716.1|	21.43	2e-06	62.4	dynamin [Ruminococcus albus]
Dmel_0029870_Marf_Mitochondrial_assembly_regulatory_factor_Source_FlyBase_0029870_HG_2289	gi|751064403|gb|KIK98982.1|	25.76	2e-06	62.4	hypothetical protein PAXRUDRAFT_823268 [Paxillus rubicundulus Ve08.2h10]
Dmel_0029870_Marf_Mitochondrial_assembly_regulatory_factor_Source_FlyBase_0029870_HG_2289	gi|627803085|ref|XP_007674890.1|	25.96	2e-06	62.4	hypothetical protein BAUCODRAFT_574156 [Baudoinia panamericana UAMH 10762]
Dmel_0029870_Marf_Mitochondrial_assembly_regulatory_factor_Source_FlyBase_0029870_HG_2289	gi|860593553|ref|WP_048474932.1|	23.58	2e-06	62.4	hypothetical protein [Streptomyces roseus]
Dmel_0029870_Marf_Mitochondrial_assembly_regulatory_factor_Source_FlyBase_0029870_HG_2289	gi|758198305|ref|XP_011321523.1|	26.81	2e-06	62.4	hypothetical protein FGSG_04113 [Fusarium graminearum PH-1]
Dmel_0029870_Marf_Mitochondrial_assembly_regulatory_factor_Source_FlyBase_0029870_HG_2289	gi|402222954|gb|EJU03019.1|	23.42	2e-06	62.4	hypothetical protein DACRYDRAFT_21374 [Dacryopinax primogenitus]
Dmel_0029870_Marf_Mitochondrial_assembly_regulatory_factor_Source_FlyBase_0029870_HG_2289	gi|510837591|ref|WP_016209134.1|	25.00	2e-06	62.4	hypothetical protein [Clostridium sartagoforme]
Dmel_0029870_Marf_Mitochondrial_assembly_regulatory_factor_Source_FlyBase_0029870_HG_2289	gi|754079095|ref|WP_041720929.1|	21.79	2e-06	62.4	hypothetical protein [Alkaliphilus metalliredigens]
Dmel_0029870_Marf_Mitochondrial_assembly_regulatory_factor_Source_FlyBase_0029870_HG_2289	gi|599097200|ref|XP_007379861.1|	27.93	2e-06	62.4	transmembrane GTPase fzo1 [Punctularia strigosozonata HHB-11173 SS5]
Dmel_0029870_Marf_Mitochondrial_assembly_regulatory_factor_Source_FlyBase_0029870_HG_2289	gi|430813427|emb|CCJ29223.1|	23.06	2e-06	62.4	unnamed protein product [Pneumocystis jirovecii]
Dmel_0029870_Marf_Mitochondrial_assembly_regulatory_factor_Source_FlyBase_0029870_HG_2289	gi|511000981|gb|EPB82486.1|	25.45	2e-06	62.4	hypothetical protein HMPREF1544_10781 [Mucor circinelloides f. circinelloides 1006PhL]
Dmel_0029870_Marf_Mitochondrial_assembly_regulatory_factor_Source_FlyBase_0029870_HG_2289	gi|1091736814|emb|SCU94789.1|	23.44	2e-06	62.4	LANO_0E08130g1_1 [Lachancea nothofagi CBS 11611]
Dmel_0029870_Marf_Mitochondrial_assembly_regulatory_factor_Source_FlyBase_0029870_HG_2289	gi|302688117|ref|XP_003033738.1|	23.23	2e-06	62.4	hypothetical protein SCHCODRAFT_84725 [Schizophyllum commune H4-8]
Dmel_0029870_Marf_Mitochondrial_assembly_regulatory_factor_Source_FlyBase_0029870_HG_2289	gi|927756457|gb|KPA39843.1|	26.81	2e-06	62.4	mitofusin [Fusarium langsethiae]
Dmel_0029870_Marf_Mitochondrial_assembly_regulatory_factor_Source_FlyBase_0029870_HG_2289	gi|302409075|ref|XP_003002372.1|	24.81	2e-06	62.4	transmembrane GTPase fzo1 [Verticillium alfalfae VaMs.102]
Dmel_0029870_Marf_Mitochondrial_assembly_regulatory_factor_Source_FlyBase_0029870_HG_2289	gi|685848971|ref|XP_009251528.1|	26.81	2e-06	62.4	hypothetical protein FPSE_00133 [Fusarium pseudograminearum CS3096]
Dmel_0029870_Marf_Mitochondrial_assembly_regulatory_factor_Source_FlyBase_0029870_HG_2289	gi|302891853|ref|XP_003044808.1|	25.56	2e-06	62.4	predicted protein [Nectria haematococca mpVI 77-13-4]
Dmel_0029870_Marf_Mitochondrial_assembly_regulatory_factor_Source_FlyBase_0029870_HG_2289	gi|630179983|ref|XP_007845007.1|	24.80	2e-06	62.4	transmembrane gtpase fzo1 [Moniliophthora roreri MCA 2997]
Dmel_0029870_Marf_Mitochondrial_assembly_regulatory_factor_Source_FlyBase_0029870_HG_2289	gi|296816224|ref|XP_002848449.1|	21.33	2e-06	62.4	transmembrane GTPase fzo1 [Arthroderma otae CBS 113480]
Dmel_0029870_Marf_Mitochondrial_assembly_regulatory_factor_Source_FlyBase_0029870_HG_2289	gi|923398469|gb|KOR31252.1|	23.47	2e-06	62.0	hypothetical protein TI04_01835 [Achromatium sp. WMS2]
Dmel_0029870_Marf_Mitochondrial_assembly_regulatory_factor_Source_FlyBase_0029870_HG_2289	gi|961978613|gb|KTB45525.1|	24.80	2e-06	62.4	putative transmembrane GTPase fzo1 [Moniliophthora roreri]
Dmel_0029870_Marf_Mitochondrial_assembly_regulatory_factor_Source_FlyBase_0029870_HG_2289	gi|1147239284|ref|XP_020063276.1|	26.81	2e-06	62.4	hypothetical protein CANTADRAFT_7606 [Candida tanzawaensis NRRL Y-17324]
Dmel_0029870_Marf_Mitochondrial_assembly_regulatory_factor_Source_FlyBase_0029870_HG_2289	gi|652319920|ref|WP_026718937.1|	23.88	3e-06	62.0	GTP-binding protein [Fischerella sp. PCC 9431]
Dmel_0029870_Marf_Mitochondrial_assembly_regulatory_factor_Source_FlyBase_0029870_HG_2289	gi|748495161|ref|XP_011109513.1|	24.76	3e-06	62.4	hypothetical protein H072_3543 [Dactylellina haptotyla CBS 200.50]
Dmel_0029870_Marf_Mitochondrial_assembly_regulatory_factor_Source_FlyBase_0029870_HG_2289	gi|1121288592|ref|WP_073601194.1|	22.59	3e-06	62.0	dynamin [Hydrococcus rivularis]
Dmel_0029870_Marf_Mitochondrial_assembly_regulatory_factor_Source_FlyBase_0029870_HG_2289	gi|524315633|emb|CDA73090.1|	26.27	3e-06	62.0	dynamin family protein [Ruminococcus sp. CAG:579]
Dmel_0029870_Marf_Mitochondrial_assembly_regulatory_factor_Source_FlyBase_0029870_HG_2289	gi|1153489227|gb|OPB41092.1|	25.83	3e-06	62.4	GTPase FZO1, transmembrane location [Trichoderma guizhouense]
Dmel_0029870_Marf_Mitochondrial_assembly_regulatory_factor_Source_FlyBase_0029870_HG_2289	gi|505021459|ref|WP_015208561.1|	30.00	3e-06	62.0	molecular chaperone DnaJ [Cylindrospermum stagnale]
Dmel_0029870_Marf_Mitochondrial_assembly_regulatory_factor_Source_FlyBase_0029870_HG_2289	gi|1032872300|gb|OAQ79024.1|	25.37	3e-06	62.0	transmembrane GTPase Fzo1 [Purpureocillium lilacinum]
Dmel_0029870_Marf_Mitochondrial_assembly_regulatory_factor_Source_FlyBase_0029870_HG_2289	gi|1091706625|emb|SCU91915.1|	25.18	3e-06	62.0	LAMI_0E07888g1_1 [Lachancea mirantina]
Dmel_0029870_Marf_Mitochondrial_assembly_regulatory_factor_Source_FlyBase_0029870_HG_2289	gi|597991919|ref|XP_007366211.1|	24.69	3e-06	62.4	hypothetical protein DICSQDRAFT_161750 [Dichomitus squalens LYAD-421 SS1]
Dmel_0029870_Marf_Mitochondrial_assembly_regulatory_factor_Source_FlyBase_0029870_HG_2289	gi|449548691|gb|EMD39657.1|	23.41	3e-06	62.0	hypothetical protein CERSUDRAFT_81034 [Gelatoporia subvermispora B]
Dmel_0029870_Marf_Mitochondrial_assembly_regulatory_factor_Source_FlyBase_0029870_HG_2289	gi|1028529183|gb|OAJ02762.1|	28.50	3e-06	62.0	hypothetical protein A4X13_g4782 [Tilletia indica]
Dmel_0029870_Marf_Mitochondrial_assembly_regulatory_factor_Source_FlyBase_0029870_HG_2289	gi|1046772995|gb|OCK81352.1|	27.23	3e-06	62.0	hypothetical protein K432DRAFT_326482 [Lepidopterella palustris CBS 459.81]
Dmel_0029870_Marf_Mitochondrial_assembly_regulatory_factor_Source_FlyBase_0029870_HG_2289	gi|596690829|ref|XP_007280696.1|	23.22	3e-06	62.0	transmembrane gtpase fzo1 [Colletotrichum gloeosporioides Nara gc5]
Dmel_0029870_Marf_Mitochondrial_assembly_regulatory_factor_Source_FlyBase_0029870_HG_2289	gi|1026949133|ref|XP_016612756.1|	24.14	3e-06	62.0	hypothetical protein SPPG_00426 [Spizellomyces punctatus DAOM BR117]
Dmel_0029870_Marf_Mitochondrial_assembly_regulatory_factor_Source_FlyBase_0029870_HG_2289	gi|1069880802|ref|XP_018229502.1|	23.78	3e-06	62.0	hypothetical protein T551_01885 [Pneumocystis jirovecii RU7]
Dmel_0029870_Marf_Mitochondrial_assembly_regulatory_factor_Source_FlyBase_0029870_HG_2289	gi|511005337|gb|EPB86681.1|	26.75	3e-06	61.6	hypothetical protein HMPREF1544_06561 [Mucor circinelloides f. circinelloides 1006PhL]
Dmel_0029870_Marf_Mitochondrial_assembly_regulatory_factor_Source_FlyBase_0029870_HG_2289	gi|521046000|ref|WP_020378024.1|	25.76	3e-06	61.6	hypothetical protein [Candidatus Microthrix parvicella]
Dmel_0029870_Marf_Mitochondrial_assembly_regulatory_factor_Source_FlyBase_0029870_HG_2289	gi|501186386|ref|WP_012229447.1|	25.76	3e-06	61.6	hypothetical protein [Candidatus Microthrix parvicella]
Dmel_0029870_Marf_Mitochondrial_assembly_regulatory_factor_Source_FlyBase_0029870_HG_2289	gi|763719977|gb|KJA17463.1|	25.62	3e-06	62.0	hypothetical protein HYPSUDRAFT_146548 [Hypholoma sublateritium FD-334 SS-4]
Dmel_0029870_Marf_Mitochondrial_assembly_regulatory_factor_Source_FlyBase_0029870_HG_2289	gi|575474934|ref|XP_006676761.1|	25.00	4e-06	61.6	hypothetical protein BATDEDRAFT_34336 [Batrachochytrium dendrobatidis JAM81]
Dmel_0029870_Marf_Mitochondrial_assembly_regulatory_factor_Source_FlyBase_0029870_HG_2289	gi|545417252|ref|WP_021656176.1|	26.37	4e-06	61.6	dynamin family protein [Clostridiales bacterium oral taxon 876]
Dmel_0029870_Marf_Mitochondrial_assembly_regulatory_factor_Source_FlyBase_0029870_HG_2289	gi|1032650954|gb|OAQ32234.1|	25.40	4e-06	61.6	P-loop containing nucleoside triphosphate hydrolase protein, partial [Mortierella elongata AG-77]
Dmel_0029870_Marf_Mitochondrial_assembly_regulatory_factor_Source_FlyBase_0029870_HG_2289	gi|1069581644|ref|XP_018181941.1|	25.75	4e-06	61.6	transmembrane GTPase Fzo1 [Purpureocillium lilacinum]
Dmel_0029870_Marf_Mitochondrial_assembly_regulatory_factor_Source_FlyBase_0029870_HG_2289	gi|1032906166|gb|OAR01699.1|	26.04	4e-06	61.6	hypothetical protein LLEC1_07187 [Cordyceps confragosa]
Dmel_0029870_Marf_Mitochondrial_assembly_regulatory_factor_Source_FlyBase_0029870_HG_2289	gi|1049936300|ref|WP_065837554.1|	27.17	4e-06	61.2	hypothetical protein [Helicobacter pullorum]
Dmel_0029870_Marf_Mitochondrial_assembly_regulatory_factor_Source_FlyBase_0029870_HG_2289	gi|672399517|dbj|GAK60225.1|	23.88	4e-06	61.2	dynamin family protein [Candidatus Vecturithrix granuli]
Dmel_0029870_Marf_Mitochondrial_assembly_regulatory_factor_Source_FlyBase_0029870_HG_2289	gi|491164935|ref|WP_005023307.1|	27.17	4e-06	61.2	hypothetical protein [Helicobacter pullorum]
Dmel_0029870_Marf_Mitochondrial_assembly_regulatory_factor_Source_FlyBase_0029870_HG_2289	gi|908386160|gb|KND86916.1|	26.30	4e-06	61.6	Transmembrane GTPase fzo1 [Tolypocladium ophioglossoides CBS 100239]
Dmel_0029870_Marf_Mitochondrial_assembly_regulatory_factor_Source_FlyBase_0029870_HG_2289	gi|1104417003|ref|WP_071741485.1|	26.09	4e-06	61.6	MULTISPECIES: hypothetical protein [Bacillus]
Dmel_0029870_Marf_Mitochondrial_assembly_regulatory_factor_Source_FlyBase_0029870_HG_2289	gi|636581689|ref|XP_008022183.1|	22.71	4e-06	61.6	hypothetical protein SETTUDRAFT_175379 [Setosphaeria turcica Et28A]
Dmel_0029870_Marf_Mitochondrial_assembly_regulatory_factor_Source_FlyBase_0029870_HG_2289	gi|1070557066|ref|XP_018383372.1|	22.59	4e-06	61.6	hypothetical protein CC77DRAFT_941575 [Alternaria alternata]
Dmel_0029870_Marf_Mitochondrial_assembly_regulatory_factor_Source_FlyBase_0029870_HG_2289	gi|1049895494|ref|WP_065829369.1|	27.17	4e-06	61.2	hypothetical protein [Helicobacter pullorum]
Dmel_0029870_Marf_Mitochondrial_assembly_regulatory_factor_Source_FlyBase_0029870_HG_2289	gi|630970902|ref|XP_007881859.1|	25.54	4e-06	61.6	hypothetical protein PFL1_06128 [Anthracocystis flocculosa PF-1]
Dmel_0029870_Marf_Mitochondrial_assembly_regulatory_factor_Source_FlyBase_0029870_HG_2289	gi|930450297|ref|WP_054198589.1|	27.17	4e-06	61.2	hypothetical protein [Helicobacter pullorum]
Dmel_0029870_Marf_Mitochondrial_assembly_regulatory_factor_Source_FlyBase_0029870_HG_2289	gi|672822886|gb|KFH67780.1|	25.00	4e-06	61.6	hypothetical protein MVEG_06512 [Mortierella verticillata NRRL 6337]
Dmel_0029870_Marf_Mitochondrial_assembly_regulatory_factor_Source_FlyBase_0029870_HG_2289	gi|983510951|ref|WP_060663386.1|	27.17	5e-06	61.2	hypothetical protein [Helicobacter pullorum]
Dmel_0029870_Marf_Mitochondrial_assembly_regulatory_factor_Source_FlyBase_0029870_HG_2289	gi|749885320|gb|KIJ54707.1|	26.87	5e-06	61.6	hypothetical protein M422DRAFT_200609 [Sphaerobolus stellatus SS14]
Dmel_0029870_Marf_Mitochondrial_assembly_regulatory_factor_Source_FlyBase_0029870_HG_2289	gi|732233|sp|P40983.1|YOR6_CALSR	24.69	5e-06	60.5	RecName: Full=Uncharacterized protein in xynA 3'region; AltName: Full=ORF6
Dmel_0029870_Marf_Mitochondrial_assembly_regulatory_factor_Source_FlyBase_0029870_HG_2289	gi|1049935728|ref|WP_065837145.1|	27.17	5e-06	61.2	hypothetical protein [Helicobacter pullorum]
Dmel_0029870_Marf_Mitochondrial_assembly_regulatory_factor_Source_FlyBase_0029870_HG_2289	gi|1079438366|ref|WP_070171210.1|	26.09	5e-06	61.2	MULTISPECIES: hypothetical protein [Bacillus cereus group]
Dmel_0029870_Marf_Mitochondrial_assembly_regulatory_factor_Source_FlyBase_0029870_HG_2289	gi|983509295|ref|WP_060661871.1|	27.17	5e-06	61.2	hypothetical protein [Helicobacter pullorum]
Dmel_0029870_Marf_Mitochondrial_assembly_regulatory_factor_Source_FlyBase_0029870_HG_2289	gi|1000871483|ref|WP_061131420.1|	26.09	5e-06	61.2	hypothetical protein [Bacillus cereus]
Dmel_0029870_Marf_Mitochondrial_assembly_regulatory_factor_Source_FlyBase_0029870_HG_2289	gi|1066274517|ref|XP_018039720.1|	26.67	5e-06	61.6	hypothetical protein CC84DRAFT_1110683 [Paraphaeosphaeria sporulosa]
Dmel_0029870_Marf_Mitochondrial_assembly_regulatory_factor_Source_FlyBase_0029870_HG_2289	gi|530470562|gb|EQB51516.1|	23.22	5e-06	61.2	transmembrane GTPase fzo1 [Colletotrichum gloeosporioides Cg-14]
Dmel_0029870_Marf_Mitochondrial_assembly_regulatory_factor_Source_FlyBase_0029870_HG_2289	gi|918983369|ref|WP_052650777.1|	26.22	5e-06	60.8	hypothetical protein [Planococcus massiliensis]
Dmel_0029870_Marf_Mitochondrial_assembly_regulatory_factor_Source_FlyBase_0029870_HG_2289	gi|1049894905|ref|WP_065828855.1|	27.17	5e-06	61.2	hypothetical protein [Helicobacter pullorum]
Dmel_0029870_Marf_Mitochondrial_assembly_regulatory_factor_Source_FlyBase_0029870_HG_2289	gi|651400295|ref|WP_026511922.1|	26.11	5e-06	61.2	hypothetical protein [Butyrivibrio sp. LC3010]
Dmel_0029870_Marf_Mitochondrial_assembly_regulatory_factor_Source_FlyBase_0029870_HG_2289	gi|1124376558|ref|WP_074665951.1|	22.44	6e-06	60.8	GTPase [Thermoanaerobacter thermohydrosulfuricus]
Dmel_0029870_Marf_Mitochondrial_assembly_regulatory_factor_Source_FlyBase_0029870_HG_2289	gi|917774332|ref|WP_052288273.1|	26.91	6e-06	61.2	hypothetical protein [Lyngbya confervoides]
Dmel_0029870_Marf_Mitochondrial_assembly_regulatory_factor_Source_FlyBase_0029870_HG_2289	gi|930434918|ref|WP_054195683.1|	27.17	6e-06	60.8	hypothetical protein [Helicobacter pullorum]
Dmel_0029870_Marf_Mitochondrial_assembly_regulatory_factor_Source_FlyBase_0029870_HG_2289	gi|1049928282|ref|WP_065830113.1|	27.17	6e-06	60.8	hypothetical protein [Helicobacter pullorum]
Dmel_0029870_Marf_Mitochondrial_assembly_regulatory_factor_Source_FlyBase_0029870_HG_2289	gi|914257699|gb|KNZ73064.1|	24.38	6e-06	61.2	Transmembrane GTPase fzo1 [Termitomyces sp. J132]
Dmel_0029870_Marf_Mitochondrial_assembly_regulatory_factor_Source_FlyBase_0029870_HG_2289	gi|1028551832|gb|OAJ22060.1|	26.60	6e-06	61.2	hypothetical protein A4X09_g659 [Tilletia walkeri]
Dmel_0029870_Marf_Mitochondrial_assembly_regulatory_factor_Source_FlyBase_0029870_HG_2289	gi|761943400|gb|KIY63305.1|	26.07	6e-06	61.2	hypothetical protein CYLTODRAFT_382469 [Cylindrobasidium torrendii FP15055 ss-10]
Dmel_0029870_Marf_Mitochondrial_assembly_regulatory_factor_Source_FlyBase_0029870_HG_2289	gi|1092160113|emb|CZT02880.1|	22.85	6e-06	60.8	related to GTP-binding protein FZO1, required for biogenesis of mitochondria [Rhynchosporium agropyri]
Dmel_0029870_Marf_Mitochondrial_assembly_regulatory_factor_Source_FlyBase_0029870_HG_2289	gi|1049893275|ref|WP_065827356.1|	27.17	6e-06	60.8	hypothetical protein [Helicobacter pullorum]
Dmel_0029870_Marf_Mitochondrial_assembly_regulatory_factor_Source_FlyBase_0029870_HG_2289	gi|503829207|ref|WP_014063201.1|	29.21	6e-06	60.8	GTPase [Thermoanaerobacter wiegelii]
Dmel_0029870_Marf_Mitochondrial_assembly_regulatory_factor_Source_FlyBase_0029870_HG_2289	gi|599563052|gb|EYF01348.1|	27.57	6e-06	60.8	Hypothetical protein CAP_8390 [Chondromyces apiculatus DSM 436]
Dmel_0029870_Marf_Mitochondrial_assembly_regulatory_factor_Source_FlyBase_0029870_HG_2289	gi|1049892678|ref|WP_065826903.1|	27.17	6e-06	60.8	hypothetical protein [Helicobacter pullorum]
Dmel_0029870_Marf_Mitochondrial_assembly_regulatory_factor_Source_FlyBase_0029870_HG_2289	gi|1012961858|gb|KYQ36624.1|	25.32	6e-06	60.8	Transmembrane GTPase fzo1 [Hypsizygus marmoreus]
Dmel_0029870_Marf_Mitochondrial_assembly_regulatory_factor_Source_FlyBase_0029870_HG_2289	gi|1127424811|gb|OLL26505.1|	24.71	6e-06	60.8	Transmembrane GTPase fzo1 [Neolecta irregularis DAH-3]
Dmel_0029870_Marf_Mitochondrial_assembly_regulatory_factor_Source_FlyBase_0029870_HG_2289	gi|749766301|gb|KII90834.1|	25.76	7e-06	60.8	hypothetical protein PLICRDRAFT_90592 [Plicaturopsis crispa FD-325 SS-3]
Dmel_0029870_Marf_Mitochondrial_assembly_regulatory_factor_Source_FlyBase_0029870_HG_2289	gi|516359253|ref|WP_017749286.1|	26.29	7e-06	60.8	hypothetical protein [Scytonema hofmannii]
Dmel_0029870_Marf_Mitochondrial_assembly_regulatory_factor_Source_FlyBase_0029870_HG_2289	gi|1018933946|dbj|GAT42991.1|	24.55	7e-06	60.8	transmembrane GTPase [Mycena chlorophos]
Dmel_0029870_Marf_Mitochondrial_assembly_regulatory_factor_Source_FlyBase_0029870_HG_2289	gi|1088332974|gb|OHB82603.1|	24.58	7e-06	60.5	hypothetical protein A3J73_05010 [Planctomycetes bacterium RIFCSPHIGHO2_02_FULL_38_41]
Dmel_0029870_Marf_Mitochondrial_assembly_regulatory_factor_Source_FlyBase_0029870_HG_2289	gi|751181791|gb|KIL67734.1|	25.33	7e-06	60.8	hypothetical protein M378DRAFT_9020 [Amanita muscaria Koide BX008]
Dmel_0029870_Marf_Mitochondrial_assembly_regulatory_factor_Source_FlyBase_0029870_HG_2289	gi|1021804567|gb|KZO96843.1|	25.43	7e-06	60.8	hypothetical protein CALVIDRAFT_549502 [Calocera viscosa TUFC12733]
Dmel_0029870_Marf_Mitochondrial_assembly_regulatory_factor_Source_FlyBase_0029870_HG_2289	gi|1046803638|gb|OCL09583.1|	27.23	7e-06	61.2	hypothetical protein AOQ84DRAFT_290951 [Glonium stellatum]
Dmel_0029870_Marf_Mitochondrial_assembly_regulatory_factor_Source_FlyBase_0029870_HG_2289	gi|1011331751|ref|WP_062245970.1|	22.46	7e-06	60.8	dynamin family protein [Fischerella sp. NIES-3754]
Dmel_0029870_Marf_Mitochondrial_assembly_regulatory_factor_Source_FlyBase_0029870_HG_2289	gi|923072512|ref|WP_053455926.1|	23.22	7e-06	60.5	GTP-binding protein [Hapalosiphon sp. MRB220]
Dmel_0029870_Marf_Mitochondrial_assembly_regulatory_factor_Source_FlyBase_0029870_HG_2289	gi|913820455|emb|CRK41233.1|	24.81	7e-06	60.8	hypothetical protein BN1723_015883 [Verticillium longisporum]
Dmel_0029870_Marf_Mitochondrial_assembly_regulatory_factor_Source_FlyBase_0029870_HG_2289	gi|751703113|gb|KIM52311.1|	24.89	7e-06	60.8	hypothetical protein SCLCIDRAFT_1223891 [Scleroderma citrinum Foug A]
Dmel_0029870_Marf_Mitochondrial_assembly_regulatory_factor_Source_FlyBase_0029870_HG_2289	gi|758987119|ref|XP_011392385.1|	24.38	8e-06	60.8	GTP-binding protein [Ustilago maydis 521]
Dmel_0029870_Marf_Mitochondrial_assembly_regulatory_factor_Source_FlyBase_0029870_HG_2289	gi|149237088|ref|XP_001524421.1|	25.66	8e-06	60.8	conserved hypothetical protein [Lodderomyces elongisporus NRRL YB-4239]
Dmel_0029870_Marf_Mitochondrial_assembly_regulatory_factor_Source_FlyBase_0029870_HG_2289	gi|927416344|ref|XP_013954003.1|	25.46	8e-06	60.8	hypothetical protein TRIVIDRAFT_89711 [Trichoderma virens Gv29-8]
Dmel_0029870_Marf_Mitochondrial_assembly_regulatory_factor_Source_FlyBase_0029870_HG_2289	gi|459365193|gb|EMG45164.1|	25.99	8e-06	60.5	hypothetical protein G210_5256 [Candida maltosa Xu316]
Dmel_0029870_Marf_Mitochondrial_assembly_regulatory_factor_Source_FlyBase_0029870_HG_2289	gi|222457069|gb|ACM61331.1|	24.69	8e-06	60.1	Dynamin family protein [Caldicellulosiruptor bescii DSM 6725]
Dmel_0029870_Marf_Mitochondrial_assembly_regulatory_factor_Source_FlyBase_0029870_HG_2289	gi|646294983|gb|KDQ16149.1|	24.01	9e-06	60.5	hypothetical protein BOTBODRAFT_31219 [Botryobasidium botryosum FD-172 SS1]
Dmel_0029870_Marf_Mitochondrial_assembly_regulatory_factor_Source_FlyBase_0029870_HG_2289	gi|505016234|ref|WP_015203336.1|	24.46	9e-06	60.5	dynamin family protein [Crinalium epipsammum]
Dmel_0029870_Marf_Mitochondrial_assembly_regulatory_factor_Source_FlyBase_0029870_HG_2289	gi|1119054374|emb|SHP77036.1|	23.81	9e-06	60.1	isoniazid inductible protein IniC [Mycobacterium abscessus subsp. abscessus]
Dmel_0029870_Marf_Mitochondrial_assembly_regulatory_factor_Source_FlyBase_0029870_HG_2289	gi|504991687|ref|WP_015178789.1|	26.34	9e-06	60.5	GTP-binding protein [Oscillatoria nigro-viridis]
Dmel_0029870_Marf_Mitochondrial_assembly_regulatory_factor_Source_FlyBase_0029870_HG_2289	gi|740251311|ref|WP_038092192.1|	28.42	9e-06	60.5	dynamin family protein [Tolypothrix bouteillei]
Dmel_0029870_Marf_Mitochondrial_assembly_regulatory_factor_Source_FlyBase_0029870_HG_2289	gi|367049456|ref|XP_003655107.1|	24.81	1e-05	60.5	hypothetical protein THITE_2118392 [Thielavia terrestris NRRL 8126]
Dmel_0029870_Marf_Mitochondrial_assembly_regulatory_factor_Source_FlyBase_0029870_HG_2289	gi|736129782|ref|WP_034261340.1|	25.27	1e-05	60.1	hypothetical protein [Actinospica robiniae]
Dmel_0029870_Marf_Mitochondrial_assembly_regulatory_factor_Source_FlyBase_0029870_HG_2289	gi|919098857|ref|WP_052661460.1|	22.28	1e-05	60.1	hypothetical protein [Clostridium aceticum]
Dmel_0029870_Marf_Mitochondrial_assembly_regulatory_factor_Source_FlyBase_0029870_HG_2289	gi|497315364|ref|WP_009629581.1|	21.61	1e-05	60.5	dynamin [Pseudanabaena biceps]
Dmel_0029870_Marf_Mitochondrial_assembly_regulatory_factor_Source_FlyBase_0029870_HG_2289	gi|146415648|ref|XP_001483794.1|	25.63	1e-05	60.5	hypothetical protein PGUG_04524 [Meyerozyma guilliermondii ATCC 6260]
Dmel_0029870_Marf_Mitochondrial_assembly_regulatory_factor_Source_FlyBase_0029870_HG_2289	gi|749894935|gb|KIJ62672.1|	24.61	1e-05	60.5	hypothetical protein HYDPIDRAFT_94092 [Hydnomerulius pinastri MD-312]
Dmel_0029870_Marf_Mitochondrial_assembly_regulatory_factor_Source_FlyBase_0029870_HG_2289	gi|260944666|ref|XP_002616631.1|	25.74	1e-05	60.5	hypothetical protein CLUG_03872 [Clavispora lusitaniae ATCC 42720]
Dmel_0029870_Marf_Mitochondrial_assembly_regulatory_factor_Source_FlyBase_0029870_HG_2289	gi|651592583|ref|WP_026587556.1|	26.32	1e-05	60.5	hypothetical protein [Bacillus sp. NSP9.1]
Dmel_0029870_Marf_Mitochondrial_assembly_regulatory_factor_Source_FlyBase_0029870_HG_2289	gi|915684139|ref|XP_013340899.1|	26.05	1e-05	60.5	hypothetical protein AUEXF2481DRAFT_100702 [Aureobasidium subglaciale EXF-2481]
Dmel_0029870_Marf_Mitochondrial_assembly_regulatory_factor_Source_FlyBase_0029870_HG_2289	gi|730185825|gb|KHJ35560.1|	23.92	1e-05	60.5	putative transmembrane gtpase fzo1 [Erysiphe necator]
Dmel_0029870_Marf_Mitochondrial_assembly_regulatory_factor_Source_FlyBase_0029870_HG_2289	gi|1121128020|ref|WP_073518900.1|	25.75	1e-05	60.1	hypothetical protein [Bacillus cereus]
Dmel_0029870_Marf_Mitochondrial_assembly_regulatory_factor_Source_FlyBase_0029870_HG_2289	gi|1069167820|ref|XP_018076085.1|	26.67	1e-05	60.1	transmembrane GTPase fzo1 [Phialocephala scopiformis]
Dmel_0029870_Marf_Mitochondrial_assembly_regulatory_factor_Source_FlyBase_0029870_HG_2289	gi|515371775|ref|WP_016872063.1|	22.91	1e-05	60.1	hypothetical protein [Fischerella thermalis]
Dmel_0029870_Marf_Mitochondrial_assembly_regulatory_factor_Source_FlyBase_0029870_HG_2289	gi|1039181961|gb|OBQ26257.1|	26.36	1e-05	60.1	hypothetical protein AN481_05680 [Aphanizomenon flos-aquae LD13]
Dmel_0029870_Marf_Mitochondrial_assembly_regulatory_factor_Source_FlyBase_0029870_HG_2289	gi|662527378|gb|KEQ84757.1|	26.05	1e-05	60.1	hypothetical protein M438DRAFT_345006 [Aureobasidium pullulans EXF-150]
Dmel_0029870_Marf_Mitochondrial_assembly_regulatory_factor_Source_FlyBase_0029870_HG_2289	gi|504944414|ref|WP_015131516.1|	23.84	1e-05	60.1	dynamin family protein [Calothrix sp. PCC 7507]
Dmel_0029870_Marf_Mitochondrial_assembly_regulatory_factor_Source_FlyBase_0029870_HG_2289	gi|517492318|ref|WP_018662895.1|	24.47	1e-05	59.7	hypothetical protein [Thermobrachium celere]
Dmel_0029870_Marf_Mitochondrial_assembly_regulatory_factor_Source_FlyBase_0029870_HG_2289	gi|1121231537|ref|WP_073555385.1|	22.91	1e-05	60.1	dynamin family protein [Fischerella major]
Dmel_0029870_Marf_Mitochondrial_assembly_regulatory_factor_Source_FlyBase_0029870_HG_2289	gi|746143930|ref|WP_039206372.1|	27.33	1e-05	59.7	hypothetical protein [Anaerovibrio lipolyticus]
Dmel_0029870_Marf_Mitochondrial_assembly_regulatory_factor_Source_FlyBase_0029870_HG_2289	gi|597930316|ref|XP_007319502.1|	22.45	1e-05	60.1	hypothetical protein SERLADRAFT_416107 [Serpula lacrymans var. lacrymans S7.9]
Dmel_0029870_Marf_Mitochondrial_assembly_regulatory_factor_Source_FlyBase_0029870_HG_2289	gi|918824698|ref|XP_013430162.1|	26.05	1e-05	60.1	hypothetical protein M436DRAFT_40341 [Aureobasidium namibiae CBS 147.97]
Dmel_0029870_Marf_Mitochondrial_assembly_regulatory_factor_Source_FlyBase_0029870_HG_2289	gi|667516891|gb|KFA46365.1|	24.38	1e-05	60.1	hypothetical protein S40293_09366 [Stachybotrys chartarum IBT 40293]
Dmel_0029870_Marf_Mitochondrial_assembly_regulatory_factor_Source_FlyBase_0029870_HG_2289	gi|1102968151|ref|WP_071612298.1|	21.59	1e-05	59.7	hypothetical protein [Clostridium estertheticum]
Dmel_0029870_Marf_Mitochondrial_assembly_regulatory_factor_Source_FlyBase_0029870_HG_2289	gi|359381984|emb|CCE80821.1|	25.54	1e-05	60.1	Piso0_003153 [Millerozyma farinosa CBS 7064]
Dmel_0029870_Marf_Mitochondrial_assembly_regulatory_factor_Source_FlyBase_0029870_HG_2289	gi|667722355|gb|KFA64549.1|	24.38	1e-05	59.7	hypothetical protein S40285_04557 [Stachybotrys chlorohalonata IBT 40285]
Dmel_0029870_Marf_Mitochondrial_assembly_regulatory_factor_Source_FlyBase_0029870_HG_2289	gi|666399782|gb|KEY65603.1|	24.38	1e-05	59.7	hypothetical protein S7711_08790 [Stachybotrys chartarum IBT 7711]
Dmel_0029870_Marf_Mitochondrial_assembly_regulatory_factor_Source_FlyBase_0029870_HG_2289	gi|1057164654|ref|WP_068549552.1|	25.19	1e-05	59.7	hypothetical protein [Thermosulfidibacter takaii]
Dmel_0029870_Marf_Mitochondrial_assembly_regulatory_factor_Source_FlyBase_0029870_HG_2289	gi|1150179107|gb|OON94555.1|	23.12	1e-05	59.7	hypothetical protein ATN31_03020 [Epulopiscium sp. AS2M-Bin001]
Dmel_0029870_Marf_Mitochondrial_assembly_regulatory_factor_Source_FlyBase_0029870_HG_2289	gi|410602780|gb|EKQ57237.1|	23.28	1e-05	59.7	Fe2+ transport system protein B [Clostridium sp. Maddingley MBC34-26]
Dmel_0029870_Marf_Mitochondrial_assembly_regulatory_factor_Source_FlyBase_0029870_HG_2289	gi|1092163797|emb|CZS95653.1|	25.75	1e-05	59.7	related to GTP-binding protein FZO1, required for biogenesis of mitochondria [Rhynchosporium agropyri]
Dmel_0029870_Marf_Mitochondrial_assembly_regulatory_factor_Source_FlyBase_0029870_HG_2289	gi|703031254|ref|WP_033336793.1|	20.72	2e-05	59.7	hypothetical protein [Scytonema hofmannii]
Dmel_0029870_Marf_Mitochondrial_assembly_regulatory_factor_Source_FlyBase_0029870_HG_2289	gi|1023231999|gb|KZT28784.1|	25.11	2e-05	59.7	hypothetical protein NEOLEDRAFT_1058102 [Neolentinus lepideus HHB14362 ss-1]
Dmel_0029870_Marf_Mitochondrial_assembly_regulatory_factor_Source_FlyBase_0029870_HG_2289	gi|1092153124|emb|CZT41129.1|	25.75	2e-05	59.7	related to GTP-binding protein FZO1, required for biogenesis of mitochondria [Rhynchosporium secalis]
Dmel_0029870_Marf_Mitochondrial_assembly_regulatory_factor_Source_FlyBase_0029870_HG_2289	gi|499307293|ref|WP_010998068.1|	23.36	2e-05	59.7	hypothetical protein [Nostoc sp. PCC 7120]
Dmel_0029870_Marf_Mitochondrial_assembly_regulatory_factor_Source_FlyBase_0029870_HG_2289	gi|1167354057|gb|OQB73792.1|	26.42	2e-05	59.7	Bacterial dynamin-like protein [Deltaproteobacteria bacterium ADurb.Bin135]
Dmel_0029870_Marf_Mitochondrial_assembly_regulatory_factor_Source_FlyBase_0029870_HG_2289	gi|518318636|ref|WP_019488843.1|	28.66	2e-05	59.7	hypothetical protein [Calothrix sp. PCC 7103]
Dmel_0029870_Marf_Mitochondrial_assembly_regulatory_factor_Source_FlyBase_0029870_HG_2289	gi|671693080|emb|CDS07811.1|	25.00	2e-05	59.7	hypothetical protein LRAMOSA01760 [Lichtheimia ramosa]
Dmel_0029870_Marf_Mitochondrial_assembly_regulatory_factor_Source_FlyBase_0029870_HG_2289	gi|935597145|ref|WP_054464513.1|	25.68	2e-05	59.3	dynamin [Planktothricoides sp. SR001]
Dmel_0029870_Marf_Mitochondrial_assembly_regulatory_factor_Source_FlyBase_0029870_HG_2289	gi|923472673|gb|KOR38381.1|	25.68	2e-05	59.3	dynamin [Planktothricoides sp. SR001]
Dmel_0029870_Marf_Mitochondrial_assembly_regulatory_factor_Source_FlyBase_0029870_HG_2289	gi|917723119|ref|WP_052237410.1|	20.33	2e-05	59.3	hypothetical protein [Eubacterium limosum]
Dmel_0029870_Marf_Mitochondrial_assembly_regulatory_factor_Source_FlyBase_0029870_HG_2289	gi|1084330325|ref|WP_070394384.1|	26.75	2e-05	59.3	dynamin [Moorea producens]
Dmel_0029870_Marf_Mitochondrial_assembly_regulatory_factor_Source_FlyBase_0029870_HG_2289	gi|1094116157|ref|WP_071105656.1|	26.75	2e-05	59.3	dynamin [Moorea producens]
Dmel_0029870_Marf_Mitochondrial_assembly_regulatory_factor_Source_FlyBase_0029870_HG_2289	gi|1092168330|emb|CZT13411.1|	25.37	2e-05	59.7	related to GTP-binding protein FZO1, required for biogenesis of mitochondria [Rhynchosporium commune]
Dmel_0029870_Marf_Mitochondrial_assembly_regulatory_factor_Source_FlyBase_0029870_HG_2289	gi|1132233980|ref|WP_075902148.1|	26.75	2e-05	59.3	dynamin [Moorea bouillonii]
Dmel_0029870_Marf_Mitochondrial_assembly_regulatory_factor_Source_FlyBase_0029870_HG_2289	gi|1088350534|gb|OHB97631.1|	23.73	2e-05	59.3	hypothetical protein A2Z57_10115 [Planctomycetes bacterium RIFCSPHIGHO2_12_39_6]
Dmel_0029870_Marf_Mitochondrial_assembly_regulatory_factor_Source_FlyBase_0029870_HG_2289	gi|739484466|ref|WP_037344220.1|	24.03	2e-05	59.3	dynamin, partial [Ruminococcus sp. FC2018]
Dmel_0029870_Marf_Mitochondrial_assembly_regulatory_factor_Source_FlyBase_0029870_HG_2289	gi|551214533|ref|WP_022842475.1|	26.19	2e-05	59.3	hypothetical protein [Acidobacteriaceae bacterium TAA166]
Dmel_0029870_Marf_Mitochondrial_assembly_regulatory_factor_Source_FlyBase_0029870_HG_2289	gi|738928365|ref|WP_036815093.1|	23.79	2e-05	59.3	hypothetical protein [Pontibacillus yanchengensis]
Dmel_0029870_Marf_Mitochondrial_assembly_regulatory_factor_Source_FlyBase_0029870_HG_2289	gi|146273052|dbj|BAF58801.1|	23.43	2e-05	59.3	hypothetical protein PTH_0620 [Pelotomaculum thermopropionicum SI]
Dmel_0029870_Marf_Mitochondrial_assembly_regulatory_factor_Source_FlyBase_0029870_HG_2289	gi|294659844|ref|XP_002770653.1|	25.43	2e-05	59.3	DEHA2G16786p [Debaryomyces hansenii CBS767]
Dmel_0029870_Marf_Mitochondrial_assembly_regulatory_factor_Source_FlyBase_0029870_HG_2289	gi|1092388885|emb|SCW03635.1|	23.08	2e-05	59.3	LAFE_0G14818g1_1 [Lachancea fermentati]
Dmel_0029870_Marf_Mitochondrial_assembly_regulatory_factor_Source_FlyBase_0029870_HG_2289	gi|597573331|ref|XP_007289722.1|	26.29	2e-05	59.3	transmembrane GTPase fzo1 [Marssonina brunnea f. sp. 'multigermtubi' MB_m1]
Dmel_0029870_Marf_Mitochondrial_assembly_regulatory_factor_Source_FlyBase_0029870_HG_2289	gi|1055099356|ref|WP_066847766.1|	25.54	2e-05	58.9	hypothetical protein [Selenomonas sp. oral taxon 126]
Dmel_0029870_Marf_Mitochondrial_assembly_regulatory_factor_Source_FlyBase_0029870_HG_2289	gi|1025691553|gb|OAA78835.1|	25.09	2e-05	59.3	Dynamin, GTPase domain protein [Cordyceps confragosa RCEF 1005]
Dmel_0029870_Marf_Mitochondrial_assembly_regulatory_factor_Source_FlyBase_0029870_HG_2289	gi|916982289|ref|WP_051589001.1|	21.35	2e-05	59.3	dynamin [Ruminococcus sp. NK3A76]
Dmel_0029870_Marf_Mitochondrial_assembly_regulatory_factor_Source_FlyBase_0029870_HG_2289	gi|516359252|ref|WP_017749285.1|	23.16	2e-05	58.9	dynamin [Scytonema hofmannii]
Dmel_0029870_Marf_Mitochondrial_assembly_regulatory_factor_Source_FlyBase_0029870_HG_2289	gi|672793355|gb|KFH43946.1|	25.89	2e-05	59.3	Transmembrane GTPase-like protein [Acremonium chrysogenum ATCC 11550]
Dmel_0029870_Marf_Mitochondrial_assembly_regulatory_factor_Source_FlyBase_0029870_HG_2289	gi|972134150|gb|KUI62555.1|	25.21	2e-05	59.3	Transmembrane GTPase fzo1 [Valsa mali var. pyri]
Dmel_0029870_Marf_Mitochondrial_assembly_regulatory_factor_Source_FlyBase_0029870_HG_2289	gi|667737776|gb|KFA77011.1|	24.38	2e-05	59.3	hypothetical protein S40288_04724 [Stachybotrys chartarum IBT 40288]
Dmel_0029870_Marf_Mitochondrial_assembly_regulatory_factor_Source_FlyBase_0029870_HG_2289	gi|646397901|gb|KDQ62052.1|	26.79	2e-05	59.3	hypothetical protein JAAARDRAFT_29952 [Jaapia argillacea MUCL 33604]
Dmel_0029870_Marf_Mitochondrial_assembly_regulatory_factor_Source_FlyBase_0029870_HG_2289	gi|972139031|gb|KUI65280.1|	25.21	2e-05	59.3	Transmembrane GTPase fzo1 [Valsa mali]
Dmel_0029870_Marf_Mitochondrial_assembly_regulatory_factor_Source_FlyBase_0029870_HG_2289	gi|748494505|ref|XP_011120031.1|	26.07	2e-05	58.9	hypothetical protein AOL_s00054g413 [Arthrobotrys oligospora ATCC 24927]
Dmel_0029870_Marf_Mitochondrial_assembly_regulatory_factor_Source_FlyBase_0029870_HG_2289	gi|515881964|ref|WP_017312547.1|	20.50	2e-05	58.9	dynamin family protein [Fischerella sp. PCC 9339]
Dmel_0029870_Marf_Mitochondrial_assembly_regulatory_factor_Source_FlyBase_0029870_HG_2289	gi|1124249752|ref|WP_074548996.1|	25.00	2e-05	58.9	hypothetical protein [Dyella jiangningensis]
Dmel_0029870_Marf_Mitochondrial_assembly_regulatory_factor_Source_FlyBase_0029870_HG_2289	gi|1094475388|emb|SET67234.1|	22.95	2e-05	58.9	Dynamin family protein [Natronincola peptidivorans]
Dmel_0029870_Marf_Mitochondrial_assembly_regulatory_factor_Source_FlyBase_0029870_HG_2289	gi|255715547|ref|XP_002554055.1|	23.93	2e-05	58.9	KLTH0E13288p [Lachancea thermotolerans]
Dmel_0029870_Marf_Mitochondrial_assembly_regulatory_factor_Source_FlyBase_0029870_HG_2289	gi|998526455|ref|XP_015465592.1|	25.22	3e-05	58.9	hypothetical protein AC631_04740 [Debaryomyces fabryi]
Dmel_0029870_Marf_Mitochondrial_assembly_regulatory_factor_Source_FlyBase_0029870_HG_2289	gi|505028757|ref|WP_015215859.1|	26.40	3e-05	58.9	dynamin [Anabaena cylindrica]
Dmel_0029870_Marf_Mitochondrial_assembly_regulatory_factor_Source_FlyBase_0029870_HG_2289	gi|1024757299|gb|KZZ96286.1|	26.19	3e-05	58.9	transmembrane GTPase Fzo1 [Ascosphaera apis ARSEF 7405]
Dmel_0029870_Marf_Mitochondrial_assembly_regulatory_factor_Source_FlyBase_0029870_HG_2289	gi|1166592068|gb|OPX71682.1|	23.53	3e-05	58.9	GTPase Era [Methanoregulaceae archaeon PtaB.Bin152]
Dmel_0029870_Marf_Mitochondrial_assembly_regulatory_factor_Source_FlyBase_0029870_HG_2289	gi|1120061637|ref|WP_072934764.1|	22.91	3e-05	58.9	hypothetical protein [Schwartzia succinivorans]
Dmel_0029870_Marf_Mitochondrial_assembly_regulatory_factor_Source_FlyBase_0029870_HG_2289	gi|738928369|ref|WP_036815097.1|	23.89	3e-05	58.9	hypothetical protein [Pontibacillus yanchengensis]
Dmel_0029870_Marf_Mitochondrial_assembly_regulatory_factor_Source_FlyBase_0029870_HG_2289	gi|315042147|ref|XP_003170450.1|	26.38	3e-05	58.9	transmembrane GTPase fzo1 [Nannizzia gypsea CBS 118893]
Dmel_0029870_Marf_Mitochondrial_assembly_regulatory_factor_Source_FlyBase_0029870_HG_2289	gi|504953570|ref|WP_015140672.1|	22.54	3e-05	58.9	hypothetical protein [Nostoc sp. PCC 7524]
Dmel_0029870_Marf_Mitochondrial_assembly_regulatory_factor_Source_FlyBase_0029870_HG_2289	gi|654150968|ref|WP_027725897.1|	26.17	3e-05	58.5	hypothetical protein [Tuberibacillus calidus]
Dmel_0029870_Marf_Mitochondrial_assembly_regulatory_factor_Source_FlyBase_0029870_HG_2289	gi|630036008|ref|XP_007839221.1|	25.51	3e-05	58.5	hypothetical protein PFICI_12449 [Pestalotiopsis fici W106-1]
Dmel_0029870_Marf_Mitochondrial_assembly_regulatory_factor_Source_FlyBase_0029870_HG_2289	gi|1149179228|ref|WP_077736593.1|	25.88	4e-05	58.5	dynamin [Bacillus sonorensis]
Dmel_0029870_Marf_Mitochondrial_assembly_regulatory_factor_Source_FlyBase_0029870_HG_2289	gi|154320025|ref|XP_001559329.1|	25.00	4e-05	58.5	hypothetical protein BC1G_01993 [Botrytis cinerea B05.10]
Dmel_0029870_Marf_Mitochondrial_assembly_regulatory_factor_Source_FlyBase_0029870_HG_2289	gi|1055099353|ref|WP_066847763.1|	26.51	4e-05	58.5	hypothetical protein [Selenomonas sp. oral taxon 126]
Dmel_0029870_Marf_Mitochondrial_assembly_regulatory_factor_Source_FlyBase_0029870_HG_2289	gi|1084343153|gb|OGM48792.1|	25.83	4e-05	58.5	transmembrane GTPase Fzo1 [Aspergillus bombycis]
Dmel_0029870_Marf_Mitochondrial_assembly_regulatory_factor_Source_FlyBase_0029870_HG_2289	gi|516324377|ref|WP_017715036.1|	21.75	4e-05	58.5	dynamin [Oscillatoria sp. PCC 10802]
Dmel_0029870_Marf_Mitochondrial_assembly_regulatory_factor_Source_FlyBase_0029870_HG_2289	gi|516247869|ref|WP_017651832.1|	27.39	4e-05	58.5	hypothetical protein [Fortiea contorta]
Dmel_0029870_Marf_Mitochondrial_assembly_regulatory_factor_Source_FlyBase_0029870_HG_2289	gi|655819056|ref|WP_028950611.1|	24.72	4e-05	58.2	hypothetical protein [Sulfurihydrogenibium subterraneum]
Dmel_0029870_Marf_Mitochondrial_assembly_regulatory_factor_Source_FlyBase_0029870_HG_2289	gi|992089438|ref|XP_015408253.1|	25.83	4e-05	58.5	transmembrane GTPase Fzo1 [Aspergillus nomius NRRL 13137]
Dmel_0029870_Marf_Mitochondrial_assembly_regulatory_factor_Source_FlyBase_0029870_HG_2289	gi|366989779|ref|XP_003674657.1|	25.86	4e-05	58.5	hypothetical protein NCAS_0B01990 [Naumovozyma castellii CBS 4309]
Dmel_0029870_Marf_Mitochondrial_assembly_regulatory_factor_Source_FlyBase_0029870_HG_2289	gi|717932193|gb|KGX91424.1|	28.88	4e-05	58.5	Dynamin family protein [Pontibacillus marinus BH030004 = DSM 16465]
Dmel_0029870_Marf_Mitochondrial_assembly_regulatory_factor_Source_FlyBase_0029870_HG_2289	gi|717932193|gb|KGX91424.1|	36.11	0.59	45.1	Dynamin family protein [Pontibacillus marinus BH030004 = DSM 16465]
Dmel_0029870_Marf_Mitochondrial_assembly_regulatory_factor_Source_FlyBase_0029870_HG_2289	gi|717932193|gb|KGX91424.1|	21.51	9.9	40.8	Dynamin family protein [Pontibacillus marinus BH030004 = DSM 16465]
Dmel_0029870_Marf_Mitochondrial_assembly_regulatory_factor_Source_FlyBase_0029870_HG_2289	gi|653240133|ref|WP_027445768.1|	28.88	4e-05	58.5	hypothetical protein [Pontibacillus marinus]
Dmel_0029870_Marf_Mitochondrial_assembly_regulatory_factor_Source_FlyBase_0029870_HG_2289	gi|653240133|ref|WP_027445768.1|	36.11	0.59	45.1	hypothetical protein [Pontibacillus marinus]
Dmel_0029870_Marf_Mitochondrial_assembly_regulatory_factor_Source_FlyBase_0029870_HG_2289	gi|653240133|ref|WP_027445768.1|	21.51	9.9	40.8	hypothetical protein [Pontibacillus marinus]
Dmel_0029870_Marf_Mitochondrial_assembly_regulatory_factor_Source_FlyBase_0029870_HG_2289	gi|737619067|ref|WP_035589497.1|	24.34	4e-05	58.2	hypothetical protein [Hippea jasoniae]
Dmel_0029870_Marf_Mitochondrial_assembly_regulatory_factor_Source_FlyBase_0029870_HG_2289	gi|1035383926|gb|OAX40441.1|	25.45	4e-05	58.2	hypothetical protein K503DRAFT_737582 [Rhizopogon vinicolor AM-OR11-026]
Dmel_0029870_Marf_Mitochondrial_assembly_regulatory_factor_Source_FlyBase_0029870_HG_2289	gi|1166670486|gb|OPY39142.1|	24.60	4e-05	58.2	GTPase Era [Methanoregula sp. PtaU1.Bin051]
Dmel_0029870_Marf_Mitochondrial_assembly_regulatory_factor_Source_FlyBase_0029870_HG_2289	gi|1054692408|ref|WP_066458465.1|	27.72	4e-05	58.2	hypothetical protein [Helicobacter sp. CLO-3]
Dmel_0029870_Marf_Mitochondrial_assembly_regulatory_factor_Source_FlyBase_0029870_HG_2289	gi|550175328|ref|WP_022588442.1|	26.67	4e-05	58.2	GTPase [Caldanaerobacter subterraneus]
Dmel_0029870_Marf_Mitochondrial_assembly_regulatory_factor_Source_FlyBase_0029870_HG_2289	gi|1046784190|gb|OCK91944.1|	26.38	5e-05	58.5	hypothetical protein K441DRAFT_706977 [Cenococcum geophilum 1.58]
Dmel_0029870_Marf_Mitochondrial_assembly_regulatory_factor_Source_FlyBase_0029870_HG_2289	gi|685396319|ref|XP_009217022.1|	25.37	5e-05	58.2	transmembrane GTPase fzo1 [Gaeumannomyces tritici R3-111a-1]
Dmel_0029870_Marf_Mitochondrial_assembly_regulatory_factor_Source_FlyBase_0029870_HG_2289	gi|753952591|ref|WP_041659228.1|	22.18	5e-05	58.2	dynamin [Acaryochloris marina]
Dmel_0029870_Marf_Mitochondrial_assembly_regulatory_factor_Source_FlyBase_0029870_HG_2289	gi|498159532|ref|WP_010473688.1|	22.12	5e-05	58.2	dynamin [Acaryochloris sp. CCMEE 5410]
Dmel_0029870_Marf_Mitochondrial_assembly_regulatory_factor_Source_FlyBase_0029870_HG_2289	gi|628835985|ref|XP_007768296.1|	24.02	5e-05	58.2	hypothetical protein CONPUDRAFT_72913 [Coniophora puteana RWD-64-598 SS2]
Dmel_0029870_Marf_Mitochondrial_assembly_regulatory_factor_Source_FlyBase_0029870_HG_2289	gi|258567018|ref|XP_002584253.1|	26.38	5e-05	58.2	conserved hypothetical protein [Uncinocarpus reesii 1704]
Dmel_0029870_Marf_Mitochondrial_assembly_regulatory_factor_Source_FlyBase_0029870_HG_2289	gi|1152294811|ref|WP_078181641.1|	25.35	5e-05	58.2	hypothetical protein [Bacillus cereus]
Dmel_0029870_Marf_Mitochondrial_assembly_regulatory_factor_Source_FlyBase_0029870_HG_2289	gi|1103348816|gb|OJA14181.1|	25.45	5e-05	58.2	hypothetical protein AZE42_06510 [Rhizopogon vesiculosus]
Dmel_0029870_Marf_Mitochondrial_assembly_regulatory_factor_Source_FlyBase_0029870_HG_2289	gi|631248225|ref|XP_007919034.1|	25.21	5e-05	58.2	putative transmembrane gtpase fzo1 protein [Phaeoacremonium minimum UCRPA7]
Dmel_0029870_Marf_Mitochondrial_assembly_regulatory_factor_Source_FlyBase_0029870_HG_2289	gi|489568572|ref|WP_003473057.1|	22.78	5e-05	57.8	dynamin family protein [Gracilibacillus halophilus]
Dmel_0029870_Marf_Mitochondrial_assembly_regulatory_factor_Source_FlyBase_0029870_HG_2289	gi|751005982|gb|KIK48065.1|	25.33	5e-05	58.2	hypothetical protein CY34DRAFT_21056 [Suillus luteus UH-Slu-Lm8-n1]
Dmel_0029870_Marf_Mitochondrial_assembly_regulatory_factor_Source_FlyBase_0029870_HG_2289	gi|1093966928|ref|WP_070965991.1|	20.75	5e-05	58.2	hypothetical protein [Clostridium formicaceticum]
Dmel_0029870_Marf_Mitochondrial_assembly_regulatory_factor_Source_FlyBase_0029870_HG_2289	gi|1166661512|gb|OPY30644.1|	22.11	5e-05	57.8	GTPase Era [Methanocella sp. PtaU1.Bin125]
Dmel_0029870_Marf_Mitochondrial_assembly_regulatory_factor_Source_FlyBase_0029870_HG_2289	gi|949380340|emb|CUS23951.1|	23.71	5e-05	58.2	LAQU0S12e03708g1_1 [Lachancea quebecensis]
Dmel_0029870_Marf_Mitochondrial_assembly_regulatory_factor_Source_FlyBase_0029870_HG_2289	gi|1089741168|ref|XP_018702064.1|	25.83	5e-05	58.2	Dynamin, GTPase domain protein [Isaria fumosorosea ARSEF 2679]
Dmel_0029870_Marf_Mitochondrial_assembly_regulatory_factor_Source_FlyBase_0029870_HG_2289	gi|494426275|ref|WP_007223120.1|	26.85	5e-05	57.8	hypothetical protein [Candidatus Jettenia caeni]
Dmel_0029870_Marf_Mitochondrial_assembly_regulatory_factor_Source_FlyBase_0029870_HG_2289	gi|1073088010|ref|WP_069974561.1|	21.50	5e-05	57.8	hypothetical protein [Geosporobacter ferrireducens]
Dmel_0029870_Marf_Mitochondrial_assembly_regulatory_factor_Source_FlyBase_0029870_HG_2289	gi|503198780|ref|WP_013433441.1|	24.26	5e-05	57.8	GTPase [Caldicellulosiruptor kristjanssonii]
Dmel_0029870_Marf_Mitochondrial_assembly_regulatory_factor_Source_FlyBase_0029870_HG_2289	gi|738051329|ref|WP_036010218.1|	23.16	5e-05	57.8	hypothetical protein [Leptolyngbya sp. JSC-1]
Dmel_0029870_Marf_Mitochondrial_assembly_regulatory_factor_Source_FlyBase_0029870_HG_2289	gi|955482853|ref|XP_014654310.1|	23.81	5e-05	58.2	transmembrane GTPase fzo1 [Moesziomyces antarcticus]
Dmel_0029870_Marf_Mitochondrial_assembly_regulatory_factor_Source_FlyBase_0029870_HG_2289	gi|158304683|gb|ABW26300.1|	22.18	6e-05	57.8	bacterial dynamin-like protein [Acaryochloris marina MBIC11017]
Dmel_0029870_Marf_Mitochondrial_assembly_regulatory_factor_Source_FlyBase_0029870_HG_2289	gi|971072098|ref|WP_058882285.1|	24.82	6e-05	57.8	dynamin [Oscillatoriales cyanobacterium MTP1]
Dmel_0029870_Marf_Mitochondrial_assembly_regulatory_factor_Source_FlyBase_0029870_HG_2289	gi|814598034|gb|KKF92871.1|	20.92	6e-05	57.8	Transmembrane GTPase fzo1 [Ceratocystis platani]
Dmel_0029870_Marf_Mitochondrial_assembly_regulatory_factor_Source_FlyBase_0029870_HG_2289	gi|1029179977|gb|OAL44560.1|	26.18	6e-05	58.2	hypothetical protein IQ07DRAFT_625201 [Pyrenochaeta sp. DS3sAY3a]
Dmel_0029870_Marf_Mitochondrial_assembly_regulatory_factor_Source_FlyBase_0029870_HG_2289	gi|1141555095|dbj|GAW23009.1|	25.83	6e-05	57.8	hypothetical protein ANO14919_125570 [fungal sp. No.14919]
Dmel_0029870_Marf_Mitochondrial_assembly_regulatory_factor_Source_FlyBase_0029870_HG_2289	gi|1022846736|ref|XP_016274007.1|	24.12	6e-05	57.8	transmembrane GTPase fzo1 [Rhodotorula toruloides NP11]
Dmel_0029870_Marf_Mitochondrial_assembly_regulatory_factor_Source_FlyBase_0029870_HG_2289	gi|598046533|ref|XP_007352639.1|	26.56	6e-05	57.8	hypothetical protein AURDEDRAFT_116211 [Auricularia subglabra TFB-10046 SS5]
Dmel_0029870_Marf_Mitochondrial_assembly_regulatory_factor_Source_FlyBase_0029870_HG_2289	gi|588262967|ref|XP_006960627.1|	28.17	6e-05	57.8	hypothetical protein WALSEDRAFT_34123 [Wallemia mellicola CBS 633.66]
Dmel_0029870_Marf_Mitochondrial_assembly_regulatory_factor_Source_FlyBase_0029870_HG_2289	gi|673530346|emb|CDI56569.1|	23.83	6e-05	57.8	GTP-binding protein, required for biogenesis of mitochondria [Melanopsichium pennsylvanicum 4]
Dmel_0029870_Marf_Mitochondrial_assembly_regulatory_factor_Source_FlyBase_0029870_HG_2289	gi|1110059680|emb|SHJ00025.1|	23.56	6e-05	57.4	small GTP-binding protein domain-containing protein [Geosporobacter subterraneus DSM 17957]
Dmel_0029870_Marf_Mitochondrial_assembly_regulatory_factor_Source_FlyBase_0029870_HG_2289	gi|662507253|gb|KEQ64862.1|	25.63	6e-05	58.2	hypothetical protein M437DRAFT_73780 [Aureobasidium melanogenum CBS 110374]
Dmel_0029870_Marf_Mitochondrial_assembly_regulatory_factor_Source_FlyBase_0029870_HG_2289	gi|930144392|ref|XP_014172602.1|	25.41	6e-05	57.8	transmembrane GTPase [Grosmannia clavigera kw1407]
Dmel_0029870_Marf_Mitochondrial_assembly_regulatory_factor_Source_FlyBase_0029870_HG_2289	gi|302497267|ref|XP_003010634.1|	25.96	6e-05	57.8	hypothetical protein ARB_03335 [Trichophyton benhamiae CBS 112371]
Dmel_0029870_Marf_Mitochondrial_assembly_regulatory_factor_Source_FlyBase_0029870_HG_2289	gi|1049929377|ref|WP_065831099.1|	27.24	6e-05	57.8	hypothetical protein [Helicobacter pullorum]
Dmel_0029870_Marf_Mitochondrial_assembly_regulatory_factor_Source_FlyBase_0029870_HG_2289	gi|909988129|gb|KNG45703.1|	25.75	7e-05	57.8	mitochondrial fusion gtpase protein [Stemphylium lycopersici]
Dmel_0029870_Marf_Mitochondrial_assembly_regulatory_factor_Source_FlyBase_0029870_HG_2289	gi|502633446|ref|WP_012870015.1|	23.42	7e-05	57.0	dynamin family protein [Thermanaerovibrio acidaminovorans]
Dmel_0029870_Marf_Mitochondrial_assembly_regulatory_factor_Source_FlyBase_0029870_HG_2289	gi|1091724633|emb|SCU84805.1|	23.93	7e-05	57.8	LADA_0D03906g1_1 [Lachancea dasiensis CBS 10888]
Dmel_0029870_Marf_Mitochondrial_assembly_regulatory_factor_Source_FlyBase_0029870_HG_2289	gi|302660111|ref|XP_003021738.1|	25.96	7e-05	57.8	hypothetical protein TRV_04155 [Trichophyton verrucosum HKI 0517]
Dmel_0029870_Marf_Mitochondrial_assembly_regulatory_factor_Source_FlyBase_0029870_HG_2289	gi|607883318|gb|EZF27944.1|	25.96	7e-05	57.8	hypothetical protein H100_00188 [Trichophyton rubrum MR850]
Dmel_0029870_Marf_Mitochondrial_assembly_regulatory_factor_Source_FlyBase_0029870_HG_2289	gi|1024077456|gb|KZV70402.1|	25.78	7e-05	57.8	hypothetical protein PENSPDRAFT_752597 [Peniophora sp. CONT]
Dmel_0029870_Marf_Mitochondrial_assembly_regulatory_factor_Source_FlyBase_0029870_HG_2289	gi|1030005837|gb|OAL70500.1|	25.96	7e-05	57.8	transmembrane GTPase Fzo1 [Trichophyton violaceum]
Dmel_0029870_Marf_Mitochondrial_assembly_regulatory_factor_Source_FlyBase_0029870_HG_2289	gi|504993647|ref|WP_015180749.1|	24.27	7e-05	57.8	hypothetical protein [Microcoleus sp. PCC 7113]
Dmel_0029870_Marf_Mitochondrial_assembly_regulatory_factor_Source_FlyBase_0029870_HG_2289	gi|1095450905|gb|APA07867.1|	25.42	7e-05	57.8	hypothetical protein sscle_03g026370 [Sclerotinia sclerotiorum 1980 UF-70]
Dmel_0029870_Marf_Mitochondrial_assembly_regulatory_factor_Source_FlyBase_0029870_HG_2289	gi|1111878766|gb|OJJ51070.1|	25.96	7e-05	57.8	hypothetical protein ASPZODRAFT_55039 [Penicilliopsis zonata CBS 506.65]
Dmel_0029870_Marf_Mitochondrial_assembly_regulatory_factor_Source_FlyBase_0029870_HG_2289	gi|607958197|gb|EZF89513.1|	25.96	7e-05	57.8	hypothetical protein H110_00188 [Trichophyton rubrum MR1448]
Dmel_0029870_Marf_Mitochondrial_assembly_regulatory_factor_Source_FlyBase_0029870_HG_2289	gi|663120663|ref|WP_030161626.1|	22.62	7e-05	57.4	hypothetical protein [Streptomyces sp. NRRL S-244]
Dmel_0029870_Marf_Mitochondrial_assembly_regulatory_factor_Source_FlyBase_0029870_HG_2289	gi|636768153|ref|XP_008086250.1|	24.59	7e-05	57.8	P-loop containing nucleoside triphosphate hydrolase [Glarea lozoyensis ATCC 20868]
Dmel_0029870_Marf_Mitochondrial_assembly_regulatory_factor_Source_FlyBase_0029870_HG_2289	gi|1092926164|ref|XP_018739341.1|	24.56	7e-05	57.4	uncharacterized protein MSY001_0725 [Malassezia sympodialis ATCC 42132]
Dmel_0029870_Marf_Mitochondrial_assembly_regulatory_factor_Source_FlyBase_0029870_HG_2289	gi|926264934|ref|WP_053603120.1|	26.19	7e-05	57.8	hypothetical protein [Bacillus gobiensis]
Dmel_0029870_Marf_Mitochondrial_assembly_regulatory_factor_Source_FlyBase_0029870_HG_2289	gi|607958198|gb|EZF89514.1|	25.96	7e-05	57.4	hypothetical protein H110_00188 [Trichophyton rubrum MR1448]
Dmel_0029870_Marf_Mitochondrial_assembly_regulatory_factor_Source_FlyBase_0029870_HG_2289	gi|754481971|ref|WP_041899240.1|	23.68	8e-05	57.4	dynamin family protein [Clostridium beijerinckii]
Dmel_0029870_Marf_Mitochondrial_assembly_regulatory_factor_Source_FlyBase_0029870_HG_2289	gi|1129838294|emb|SHO76385.1|	24.56	8e-05	57.4	Similar to S.cerevisiae protein FZO1 (Mitofusin) [Malassezia sympodialis ATCC 42132]
Dmel_0029870_Marf_Mitochondrial_assembly_regulatory_factor_Source_FlyBase_0029870_HG_2289	gi|326473446|gb|EGD97455.1|	25.96	8e-05	57.4	transmembrane GTPase Fzo1 [Trichophyton tonsurans CBS 112818]
Dmel_0029870_Marf_Mitochondrial_assembly_regulatory_factor_Source_FlyBase_0029870_HG_2289	gi|327292664|ref|XP_003231030.1|	25.96	8e-05	57.4	transmembrane GTPase Fzo1 [Trichophyton rubrum CBS 118892]
Dmel_0029870_Marf_Mitochondrial_assembly_regulatory_factor_Source_FlyBase_0029870_HG_2289	gi|1000778750|gb|KXN69997.1|	25.88	8e-05	57.4	hypothetical protein CONCODRAFT_79060 [Conidiobolus coronatus NRRL 28638]
Dmel_0029870_Marf_Mitochondrial_assembly_regulatory_factor_Source_FlyBase_0029870_HG_2289	gi|156065031|ref|XP_001598437.1|	25.42	8e-05	57.4	hypothetical protein SS1G_00526 [Sclerotinia sclerotiorum 1980]
Dmel_0029870_Marf_Mitochondrial_assembly_regulatory_factor_Source_FlyBase_0029870_HG_2289	gi|607888046|gb|EZF29100.1|	25.96	8e-05	57.4	hypothetical protein H101_07214 [Trichophyton interdigitale H6]
Dmel_0029870_Marf_Mitochondrial_assembly_regulatory_factor_Source_FlyBase_0029870_HG_2289	gi|563295034|gb|ESZ95302.1|	25.42	8e-05	57.4	transmembrane GTPase fzo1 [Sclerotinia borealis F-4128]
Dmel_0029870_Marf_Mitochondrial_assembly_regulatory_factor_Source_FlyBase_0029870_HG_2289	gi|499335564|ref|WP_011026056.1|	26.67	8e-05	57.0	GTPase [Caldanaerobacter subterraneus]
Dmel_0029870_Marf_Mitochondrial_assembly_regulatory_factor_Source_FlyBase_0029870_HG_2289	gi|326480331|gb|EGE04341.1|	25.96	8e-05	57.4	transmembrane GTPase Fzo1 [Trichophyton equinum CBS 127.97]
Dmel_0029870_Marf_Mitochondrial_assembly_regulatory_factor_Source_FlyBase_0029870_HG_2289	gi|1043329407|tpg|DAA73238.1|	25.96	8e-05	57.4	TPA_exp: Uncharacterized protein A8136_5163 [Trichophyton benhamiae CBS 112371]
Dmel_0029870_Marf_Mitochondrial_assembly_regulatory_factor_Source_FlyBase_0029870_HG_2289	gi|391870335|gb|EIT79520.1|	25.42	8e-05	57.4	mitofusin 1 GTPase, involved in mitochondrila biogenesis [Aspergillus oryzae 3.042]
Dmel_0029870_Marf_Mitochondrial_assembly_regulatory_factor_Source_FlyBase_0029870_HG_2289	gi|781088622|dbj|GAO13260.1|	20.37	9e-05	57.4	hypothetical protein UVI_02026060 [Ustilaginoidea virens]
Dmel_0029870_Marf_Mitochondrial_assembly_regulatory_factor_Source_FlyBase_0029870_HG_2289	gi|799247498|gb|KJZ76249.1|	25.00	9e-05	57.4	hypothetical protein HIM_04331 [Hirsutella minnesotensis 3608]
Dmel_0029870_Marf_Mitochondrial_assembly_regulatory_factor_Source_FlyBase_0029870_HG_2289	gi|632916714|gb|KDB16229.1|	20.37	9e-05	57.4	GTPase FZO1 [Ustilaginoidea virens]
Dmel_0029870_Marf_Mitochondrial_assembly_regulatory_factor_Source_FlyBase_0029870_HG_2289	gi|1150470530|gb|OOO05300.1|	25.42	9e-05	57.4	Dynamin family protein [Aspergillus oryzae]
Dmel_0029870_Marf_Mitochondrial_assembly_regulatory_factor_Source_FlyBase_0029870_HG_2289	gi|169779439|ref|XP_001824184.1|	25.42	9e-05	57.4	transmembrane GTPase Fzo1 [Aspergillus oryzae RIB40]
Dmel_0029870_Marf_Mitochondrial_assembly_regulatory_factor_Source_FlyBase_0029870_HG_2289	gi|503807863|ref|WP_014041857.1|	24.26	9e-05	57.0	GTPase [Caldicellulosiruptor lactoaceticus]
Dmel_0011596_fzo_fuzzy_onions_Source_FlyBase_0011596_HG_2289	gi|655819080|ref|WP_028950612.1|	26.21	5e-12	79.7	hypothetical protein [Sulfurihydrogenibium subterraneum]
Dmel_0011596_fzo_fuzzy_onions_Source_FlyBase_0011596_HG_2289	gi|1097634221|emb|SFC29184.1|	24.15	5e-10	73.6	Dynamin family protein [Clostridium uliginosum]
Dmel_0011596_fzo_fuzzy_onions_Source_FlyBase_0011596_HG_2289	gi|588262967|ref|XP_006960627.1|	22.94	5e-09	70.9	hypothetical protein WALSEDRAFT_34123 [Wallemia mellicola CBS 633.66]
Dmel_0011596_fzo_fuzzy_onions_Source_FlyBase_0011596_HG_2289	gi|494501146|ref|WP_007290609.1|	25.00	6e-09	70.1	dynamin [Thermosinus carboxydivorans]
Dmel_0011596_fzo_fuzzy_onions_Source_FlyBase_0011596_HG_2289	gi|751593000|ref|WP_041061251.1|	26.27	7e-09	70.1	hypothetical protein [Cohnella kolymensis]
Dmel_0011596_fzo_fuzzy_onions_Source_FlyBase_0011596_HG_2289	gi|758357591|emb|CEP20034.1|	27.43	8e-09	70.1	hypothetical protein [Parasitella parasitica]
Dmel_0011596_fzo_fuzzy_onions_Source_FlyBase_0011596_HG_2289	gi|1119054374|emb|SHP77036.1|	25.40	2e-08	68.6	isoniazid inductible protein IniC [Mycobacterium abscessus subsp. abscessus]
Dmel_0011596_fzo_fuzzy_onions_Source_FlyBase_0011596_HG_2289	gi|913618519|gb|AKV01052.1|	28.57	2e-08	68.2	Dynamin [Labilithrix luteola]
Dmel_0011596_fzo_fuzzy_onions_Source_FlyBase_0011596_HG_2289	gi|917307507|ref|WP_051914219.1|	28.10	2e-08	68.2	hypothetical protein [Thermorudis peleae]
Dmel_0011596_fzo_fuzzy_onions_Source_FlyBase_0011596_HG_2289	gi|353240502|emb|CCA72369.1|	24.35	4e-08	67.8	related to GTP-binding protein FZO1, required for biogenesis of mitochondria [Serendipita indica DSM 11827]
Dmel_0011596_fzo_fuzzy_onions_Source_FlyBase_0011596_HG_2289	gi|685952030|ref|XP_009269798.1|	22.53	4e-08	67.8	Transmembrane GTPase fzo1 [Wallemia ichthyophaga EXF-994]
Dmel_0011596_fzo_fuzzy_onions_Source_FlyBase_0011596_HG_2289	gi|1102300523|ref|XP_018986204.1|	26.53	4e-08	67.8	hypothetical protein BABINDRAFT_161069, partial [Babjeviella inositovora NRRL Y-12698]
Dmel_0011596_fzo_fuzzy_onions_Source_FlyBase_0011596_HG_2289	gi|1088306086|gb|OHB58881.1|	27.36	5e-08	65.5	hypothetical protein A2173_11010 [Planctomycetes bacterium RBG_13_44_8b]
Dmel_0011596_fzo_fuzzy_onions_Source_FlyBase_0011596_HG_2289	gi|1113569922|gb|OJY29764.1|	28.00	1e-07	66.2	hypothetical protein BGO98_48995 [Myxococcales bacterium 68-20]
Dmel_0011596_fzo_fuzzy_onions_Source_FlyBase_0011596_HG_2289	gi|1121231537|ref|WP_073555385.1|	25.71	1e-07	65.9	dynamin family protein [Fischerella major]
Dmel_0011596_fzo_fuzzy_onions_Source_FlyBase_0011596_HG_2289	gi|1166693884|gb|OPY59211.1|	28.36	2e-07	65.5	Bacterial dynamin-like protein [Pelotomaculum sp. PtaU1.Bin035]
Dmel_0011596_fzo_fuzzy_onions_Source_FlyBase_0011596_HG_2289	gi|1023239514|gb|KZT35402.1|	24.15	2e-07	65.9	hypothetical protein SISSUDRAFT_1051421 [Sistotremastrum suecicum HHB10207 ss-3]
Dmel_0011596_fzo_fuzzy_onions_Source_FlyBase_0011596_HG_2289	gi|430813427|emb|CCJ29223.1|	24.63	2e-07	65.5	unnamed protein product [Pneumocystis jirovecii]
Dmel_0011596_fzo_fuzzy_onions_Source_FlyBase_0011596_HG_2289	gi|1023196250|gb|KZS93811.1|	24.15	2e-07	65.5	hypothetical protein SISNIDRAFT_454256 [Sistotremastrum niveocremeum HHB9708]
Dmel_0011596_fzo_fuzzy_onions_Source_FlyBase_0011596_HG_2289	gi|1069880802|ref|XP_018229502.1|	24.63	2e-07	65.5	hypothetical protein T551_01885 [Pneumocystis jirovecii RU7]
Dmel_0011596_fzo_fuzzy_onions_Source_FlyBase_0011596_HG_2289	gi|1000270591|gb|KXK32969.1|	28.79	3e-07	65.1	hypothetical protein UZ01_00391 [Candidatus Brocadia sinica]
Dmel_0011596_fzo_fuzzy_onions_Source_FlyBase_0011596_HG_2289	gi|515371775|ref|WP_016872063.1|	25.36	4e-07	64.7	hypothetical protein [Fischerella thermalis]
Dmel_0011596_fzo_fuzzy_onions_Source_FlyBase_0011596_HG_2289	gi|1094475388|emb|SET67234.1|	23.03	4e-07	64.3	Dynamin family protein [Natronincola peptidivorans]
Dmel_0011596_fzo_fuzzy_onions_Source_FlyBase_0011596_HG_2289	gi|1004818676|gb|KYC44455.1|	28.74	4e-07	64.3	GTPase Era [Arc I group archaeon B03fssc0709_Meth_Bin005]
Dmel_0011596_fzo_fuzzy_onions_Source_FlyBase_0011596_HG_2289	gi|1102968152|ref|WP_071612299.1|	24.45	5e-07	64.3	hypothetical protein [Clostridium estertheticum]
Dmel_0011596_fzo_fuzzy_onions_Source_FlyBase_0011596_HG_2289	gi|502674641|ref|WP_012910400.1|	25.62	7e-07	63.9	dynamin family protein [Pirellula staleyi]
Dmel_0011596_fzo_fuzzy_onions_Source_FlyBase_0011596_HG_2289	gi|1127363938|gb|APR85341.1|	28.06	7e-07	63.5	Putative ATP /GTP binding protein [Minicystis rosea]
Dmel_0011596_fzo_fuzzy_onions_Source_FlyBase_0011596_HG_2289	gi|1031489360|ref|WP_064099520.1|	29.17	8e-07	63.9	hypothetical protein [Bacillus horikoshii]
Dmel_0011596_fzo_fuzzy_onions_Source_FlyBase_0011596_HG_2289	gi|1026274543|gb|OAD07526.1|	24.91	9e-07	63.2	hypothetical protein MUCCIDRAFT_77513 [Mucor circinelloides f. lusitanicus CBS 277.49]
Dmel_0011596_fzo_fuzzy_onions_Source_FlyBase_0011596_HG_2289	gi|1086768824|emb|SDP85812.1|	28.04	9e-07	63.5	Dynamin family protein [Bacillus salsus]
Dmel_0011596_fzo_fuzzy_onions_Source_FlyBase_0011596_HG_2289	gi|551214526|ref|WP_022842468.1|	28.24	9e-07	63.2	hypothetical protein [Acidobacteriaceae bacterium TAA166]
Dmel_0011596_fzo_fuzzy_onions_Source_FlyBase_0011596_HG_2289	gi|914257699|gb|KNZ73064.1|	22.81	1e-06	63.2	Transmembrane GTPase fzo1 [Termitomyces sp. J132]
Dmel_0011596_fzo_fuzzy_onions_Source_FlyBase_0011596_HG_2289	gi|1148870039|ref|WP_077590065.1|	24.56	1e-06	63.2	hypothetical protein [Planococcus maritimus]
Dmel_0011596_fzo_fuzzy_onions_Source_FlyBase_0011596_HG_2289	gi|1094334411|emb|SEP64965.1|	29.17	1e-06	63.5	small GTP-binding protein domain-containing protein [Piscibacillus halophilus]
Dmel_0011596_fzo_fuzzy_onions_Source_FlyBase_0011596_HG_2289	gi|1094682367|emb|SEP00759.1|	26.15	1e-06	62.8	Dynamin family protein [Propionispora vibrioides]
Dmel_0011596_fzo_fuzzy_onions_Source_FlyBase_0011596_HG_2289	gi|504944414|ref|WP_015131516.1|	24.78	1e-06	62.8	dynamin family protein [Calothrix sp. PCC 7507]
Dmel_0011596_fzo_fuzzy_onions_Source_FlyBase_0011596_HG_2289	gi|930408073|ref|XP_014178309.1|	23.58	1e-06	63.2	hypothetical protein A1Q1_04468 [Trichosporon asahii var. asahii CBS 2479]
Dmel_0011596_fzo_fuzzy_onions_Source_FlyBase_0011596_HG_2289	gi|1055037558|ref|WP_066788383.1|	27.44	1e-06	63.2	GTPase [Rummeliibacillus stabekisii]
Dmel_0011596_fzo_fuzzy_onions_Source_FlyBase_0011596_HG_2289	gi|947299769|ref|WP_056006852.1|	26.90	2e-06	62.4	hypothetical protein [Frateuria sp. Soil773]
Dmel_0011596_fzo_fuzzy_onions_Source_FlyBase_0011596_HG_2289	gi|1120391051|ref|WP_073254616.1|	27.91	2e-06	62.4	hypothetical protein [Caldanaerovirga acetigignens]
Dmel_0011596_fzo_fuzzy_onions_Source_FlyBase_0011596_HG_2289	gi|511005337|gb|EPB86681.1|	25.66	2e-06	62.0	hypothetical protein HMPREF1544_06561 [Mucor circinelloides f. circinelloides 1006PhL]
Dmel_0011596_fzo_fuzzy_onions_Source_FlyBase_0011596_HG_2289	gi|1083990309|gb|OGK04916.1|	27.98	2e-06	62.0	hypothetical protein A2W80_03970 [Candidatus Riflebacteria bacterium GWC2_50_8]
Dmel_0011596_fzo_fuzzy_onions_Source_FlyBase_0011596_HG_2289	gi|497469438|ref|WP_009783636.1|	26.98	2e-06	62.4	hypothetical protein [Lyngbya sp. PCC 8106]
Dmel_0011596_fzo_fuzzy_onions_Source_FlyBase_0011596_HG_2289	gi|504217607|ref|WP_014404709.1|	25.13	2e-06	62.0	Dynamin family [Methanocella conradii]
Dmel_0011596_fzo_fuzzy_onions_Source_FlyBase_0011596_HG_2289	gi|672399517|dbj|GAK60225.1|	23.54	3e-06	61.6	dynamin family protein [Candidatus Vecturithrix granuli]
Dmel_0011596_fzo_fuzzy_onions_Source_FlyBase_0011596_HG_2289	gi|521046000|ref|WP_020378024.1|	29.10	3e-06	61.6	hypothetical protein [Candidatus Microthrix parvicella]
Dmel_0011596_fzo_fuzzy_onions_Source_FlyBase_0011596_HG_2289	gi|501186386|ref|WP_012229447.1|	29.10	3e-06	61.6	hypothetical protein [Candidatus Microthrix parvicella]
Dmel_0011596_fzo_fuzzy_onions_Source_FlyBase_0011596_HG_2289	gi|1011331751|ref|WP_062245970.1|	25.00	3e-06	61.6	dynamin family protein [Fischerella sp. NIES-3754]
Dmel_0011596_fzo_fuzzy_onions_Source_FlyBase_0011596_HG_2289	gi|1055099356|ref|WP_066847766.1|	25.78	3e-06	61.2	hypothetical protein [Selenomonas sp. oral taxon 126]
Dmel_0011596_fzo_fuzzy_onions_Source_FlyBase_0011596_HG_2289	gi|528896862|gb|EPZ36640.1|	24.07	4e-06	61.6	Transmembrane GTPase Fzo/Fzo1/Marf domain-containing protein [Rozella allomycis CSF55]
Dmel_0011596_fzo_fuzzy_onions_Source_FlyBase_0011596_HG_2289	gi|1006571981|ref|WP_061809004.1|	26.09	4e-06	61.2	hypothetical protein [Bacillus vietnamensis]
Dmel_0011596_fzo_fuzzy_onions_Source_FlyBase_0011596_HG_2289	gi|751593193|ref|WP_041061441.1|	25.87	4e-06	61.2	hypothetical protein [Jeotgalibacillus campisalis]
Dmel_0011596_fzo_fuzzy_onions_Source_FlyBase_0011596_HG_2289	gi|296425594|ref|XP_002842325.1|	22.98	4e-06	61.2	hypothetical protein [Tuber melanosporum Mel28]
Dmel_0011596_fzo_fuzzy_onions_Source_FlyBase_0011596_HG_2289	gi|1057390858|ref|WP_068747313.1|	24.09	4e-06	61.2	hypothetical protein [Thermovenabulum gondwanense]
Dmel_0011596_fzo_fuzzy_onions_Source_FlyBase_0011596_HG_2289	gi|758354289|dbj|GAN03680.1|	25.76	4e-06	61.2	transmembrane GTPase fzo1 [Mucor ambiguus]
Dmel_0011596_fzo_fuzzy_onions_Source_FlyBase_0011596_HG_2289	gi|923398469|gb|KOR31252.1|	23.79	4e-06	61.2	hypothetical protein TI04_01835 [Achromatium sp. WMS2]
Dmel_0011596_fzo_fuzzy_onions_Source_FlyBase_0011596_HG_2289	gi|653320269|ref|WP_027489488.1|	27.50	4e-06	61.2	MULTISPECIES: hypothetical protein [Rhodanobacter]
Dmel_0011596_fzo_fuzzy_onions_Source_FlyBase_0011596_HG_2289	gi|597991919|ref|XP_007366211.1|	22.83	4e-06	61.6	hypothetical protein DICSQDRAFT_161750 [Dichomitus squalens LYAD-421 SS1]
Dmel_0011596_fzo_fuzzy_onions_Source_FlyBase_0011596_HG_2289	gi|549050074|emb|CCX10848.1|	22.44	5e-06	60.8	Similar to Transmembrane GTPase fzo1; acc. no. Q9USY7 [Pyronema omphalodes CBS 100304]
Dmel_0011596_fzo_fuzzy_onions_Source_FlyBase_0011596_HG_2289	gi|807750971|ref|XP_012180280.1|	23.79	6e-06	60.8	predicted protein [Fibroporia radiculosa]
Dmel_0011596_fzo_fuzzy_onions_Source_FlyBase_0011596_HG_2289	gi|410602782|gb|EKQ57239.1|	25.24	6e-06	60.5	dynamin family protein [Clostridium sp. Maddingley MBC34-26]
Dmel_0011596_fzo_fuzzy_onions_Source_FlyBase_0011596_HG_2289	gi|661188987|emb|CDH48865.1|	24.37	6e-06	60.8	transmembrane gtpase fzo1 [Lichtheimia corymbifera JMRC:FSU:9682]
Dmel_0011596_fzo_fuzzy_onions_Source_FlyBase_0011596_HG_2289	gi|553729662|ref|WP_023064353.1|	26.24	6e-06	60.8	50S ribosome-binding GTPase [Lyngbya aestuarii]
Dmel_0011596_fzo_fuzzy_onions_Source_FlyBase_0011596_HG_2289	gi|1120061636|ref|WP_072934763.1|	25.56	6e-06	60.5	hypothetical protein [Schwartzia succinivorans]
Dmel_0011596_fzo_fuzzy_onions_Source_FlyBase_0011596_HG_2289	gi|1109738377|emb|SHE55656.1|	25.56	6e-06	60.5	Dynamin family protein [Schwartzia succinivorans DSM 10502]
Dmel_0011596_fzo_fuzzy_onions_Source_FlyBase_0011596_HG_2289	gi|769210610|ref|WP_044974404.1|	23.40	7e-06	60.5	hypothetical protein [Ruminococcus sp. HUN007]
Dmel_0011596_fzo_fuzzy_onions_Source_FlyBase_0011596_HG_2289	gi|1150179107|gb|OON94555.1|	22.25	7e-06	60.5	hypothetical protein ATN31_03020 [Epulopiscium sp. AS2M-Bin001]
Dmel_0011596_fzo_fuzzy_onions_Source_FlyBase_0011596_HG_2289	gi|983545570|ref|WP_060697125.1|	24.17	7e-06	60.8	gtp-binding protein [Bacillus australimaris]
Dmel_0011596_fzo_fuzzy_onions_Source_FlyBase_0011596_HG_2289	gi|146273052|dbj|BAF58801.1|	27.59	7e-06	60.5	hypothetical protein PTH_0620 [Pelotomaculum thermopropionicum SI]
Dmel_0011596_fzo_fuzzy_onions_Source_FlyBase_0011596_HG_2289	gi|1093966928|ref|WP_070965991.1|	28.42	7e-06	60.5	hypothetical protein [Clostridium formicaceticum]
Dmel_0011596_fzo_fuzzy_onions_Source_FlyBase_0011596_HG_2289	gi|1120287140|ref|WP_073153277.1|	25.00	7e-06	60.8	hypothetical protein [Seinonella peptonophila]
Dmel_0011596_fzo_fuzzy_onions_Source_FlyBase_0011596_HG_2289	gi|1063031688|gb|JAT54001.1|	24.50	7e-06	60.5	Transmembrane GTPase fzo1 [Anthurium amnicola]
Dmel_0011596_fzo_fuzzy_onions_Source_FlyBase_0011596_HG_2289	gi|1102167766|ref|XP_019018077.1|	25.27	7e-06	60.5	hypothetical protein PICMEDRAFT_16767 [Pichia membranifaciens NRRL Y-2026]
Dmel_0011596_fzo_fuzzy_onions_Source_FlyBase_0011596_HG_2289	gi|1054584936|ref|WP_066353625.1|	26.89	8e-06	59.7	hypothetical protein [Fervidicola ferrireducens]
Dmel_0011596_fzo_fuzzy_onions_Source_FlyBase_0011596_HG_2289	gi|813208917|dbj|GAO49993.1|	24.08	8e-06	60.5	hypothetical protein G7K_4128-t1 [Saitoella complicata NRRL Y-17804]
Dmel_0011596_fzo_fuzzy_onions_Source_FlyBase_0011596_HG_2289	gi|1054646760|ref|WP_066414257.1|	30.10	8e-06	60.5	hypothetical protein [Bacillus cohnii]
Dmel_0011596_fzo_fuzzy_onions_Source_FlyBase_0011596_HG_2289	gi|1054646760|ref|WP_066414257.1|	40.62	0.42	45.1	hypothetical protein [Bacillus cohnii]
Dmel_0011596_fzo_fuzzy_onions_Source_FlyBase_0011596_HG_2289	gi|1102187202|ref|XP_019026262.1|	24.08	8e-06	60.5	hypothetical protein SAICODRAFT_64358 [Saitoella complicata NRRL Y-17804]
Dmel_0011596_fzo_fuzzy_onions_Source_FlyBase_0011596_HG_2289	gi|1115978784|dbj|GAV29960.1|	25.27	8e-06	60.5	hypothetical protein PMKS-003466 [Pichia membranifaciens]
Dmel_0011596_fzo_fuzzy_onions_Source_FlyBase_0011596_HG_2289	gi|738928365|ref|WP_036815093.1|	26.42	9e-06	60.1	hypothetical protein [Pontibacillus yanchengensis]
Dmel_0011596_fzo_fuzzy_onions_Source_FlyBase_0011596_HG_2289	gi|1052936128|emb|SCI77856.1|	25.69	9e-06	60.1	Isoniazid-inductible protein iniA [uncultured Flavonifractor sp.]
Dmel_0011596_fzo_fuzzy_onions_Source_FlyBase_0011596_HG_2289	gi|584390440|emb|CDK29863.1|	26.05	9e-06	60.1	unnamed protein product [Kuraishia capsulata CBS 1993]
Dmel_0011596_fzo_fuzzy_onions_Source_FlyBase_0011596_HG_2289	gi|495633508|ref|WP_008358087.1|	23.87	9e-06	60.5	hypothetical protein [Bacillus xiamenensis]
Dmel_0011596_fzo_fuzzy_onions_Source_FlyBase_0011596_HG_2289	gi|1054905377|ref|WP_066666162.1|	28.87	1e-05	60.1	hypothetical protein [Desulfotomaculum copahuensis]
Dmel_0011596_fzo_fuzzy_onions_Source_FlyBase_0011596_HG_2289	gi|737406413|ref|WP_035387565.1|	23.51	1e-05	60.1	hypothetical protein [Exiguobacterium undae]
Dmel_0011596_fzo_fuzzy_onions_Source_FlyBase_0011596_HG_2289	gi|807216653|gb|KKD38668.1|	20.59	1e-05	59.7	hypothetical protein WN50_07640, partial [Limnoraphis robusta CS-951]
Dmel_0011596_fzo_fuzzy_onions_Source_FlyBase_0011596_HG_2289	gi|1100139550|emb|SFD99489.1|	25.91	1e-05	59.7	Dynamin family protein [Nannocystis exedens]
Dmel_0011596_fzo_fuzzy_onions_Source_FlyBase_0011596_HG_2289	gi|1166610610|gb|OPX87672.1|	29.81	1e-05	59.7	Bacterial dynamin-like protein [Pelotomaculum sp. PtaB.Bin117]
Dmel_0011596_fzo_fuzzy_onions_Source_FlyBase_0011596_HG_2289	gi|1096221269|ref|WP_071169033.1|	23.87	1e-05	60.1	gtp-binding protein [Bacillus xiamenensis]
Dmel_0011596_fzo_fuzzy_onions_Source_FlyBase_0011596_HG_2289	gi|1132455807|gb|OLY81943.1|	25.13	1e-05	59.7	Transmembrane GTPase fzo1 [Smittium mucronatum]
Dmel_0011596_fzo_fuzzy_onions_Source_FlyBase_0011596_HG_2289	gi|667789744|ref|XP_007874011.1|	22.09	1e-05	59.7	hypothetical protein PNEG_02031 [Pneumocystis murina B123]
Dmel_0011596_fzo_fuzzy_onions_Source_FlyBase_0011596_HG_2289	gi|656283570|ref|WP_029229203.1|	23.16	1e-05	59.7	hypothetical protein [Caldicellulosiruptor acetigenus]
Dmel_0011596_fzo_fuzzy_onions_Source_FlyBase_0011596_HG_2289	gi|213401119|ref|XP_002171332.1|	22.80	1e-05	59.7	fusion GTPase [Schizosaccharomyces japonicus yFS275]
Dmel_0011596_fzo_fuzzy_onions_Source_FlyBase_0011596_HG_2289	gi|1119329424|ref|WP_072306741.1|	20.70	1e-05	59.7	hypothetical protein [Selenomonas ruminantium]
Dmel_0011596_fzo_fuzzy_onions_Source_FlyBase_0011596_HG_2289	gi|1125519554|gb|OLE37522.1|	25.11	1e-05	59.3	hypothetical protein AUG00_07890, partial [Candidatus Rokubacteria bacterium 13_1_20CM_2_70_7]
Dmel_0011596_fzo_fuzzy_onions_Source_FlyBase_0011596_HG_2289	gi|1129138335|gb|OLP65048.1|	23.87	1e-05	59.7	hypothetical protein BACPU_20040 [Bacillus pumilus]
Dmel_0011596_fzo_fuzzy_onions_Source_FlyBase_0011596_HG_2289	gi|1167317550|gb|OQB39916.1|	26.82	1e-05	59.3	Bacterial dynamin-like protein [Candidatus Latescibacteria bacterium ADurb.Bin168]
Dmel_0011596_fzo_fuzzy_onions_Source_FlyBase_0011596_HG_2289	gi|1125288893|gb|OLC32908.1|	25.11	2e-05	59.3	hypothetical protein AUH81_14995 [Candidatus Rokubacteria bacterium 13_1_40CM_4_69_5]
Dmel_0011596_fzo_fuzzy_onions_Source_FlyBase_0011596_HG_2289	gi|499307293|ref|WP_010998068.1|	21.84	2e-05	59.7	hypothetical protein [Nostoc sp. PCC 7120]
Dmel_0011596_fzo_fuzzy_onions_Source_FlyBase_0011596_HG_2289	gi|1166592068|gb|OPX71682.1|	25.00	2e-05	59.3	GTPase Era [Methanoregulaceae archaeon PtaB.Bin152]
Dmel_0011596_fzo_fuzzy_onions_Source_FlyBase_0011596_HG_2289	gi|769893649|ref|WP_045035050.1|	23.87	2e-05	59.7	MULTISPECIES: GTP-binding protein [Bacillus]
Dmel_0011596_fzo_fuzzy_onions_Source_FlyBase_0011596_HG_2289	gi|1143559909|ref|WP_077140260.1|	27.32	2e-05	59.7	hypothetical protein [Staphylococcaceae bacterium S31]
Dmel_0011596_fzo_fuzzy_onions_Source_FlyBase_0011596_HG_2289	gi|559037135|ref|WP_023556165.1|	27.53	2e-05	58.9	hypothetical protein [Brevibacillus panacihumi]
Dmel_0011596_fzo_fuzzy_onions_Source_FlyBase_0011596_HG_2289	gi|664340332|ref|WP_030868496.1|	23.90	2e-05	59.3	hypothetical protein [Streptomyces sp. NRRL F-2747]
Dmel_0011596_fzo_fuzzy_onions_Source_FlyBase_0011596_HG_2289	gi|1094544332|emb|SEM06997.1|	30.17	2e-05	59.3	Dynamin family protein [Paenisporosarcina quisquiliarum]
Dmel_0011596_fzo_fuzzy_onions_Source_FlyBase_0011596_HG_2289	gi|736228933|ref|WP_034319058.1|	23.33	2e-05	59.3	GTP-binding protein [Bacillus zhangzhouensis]
Dmel_0011596_fzo_fuzzy_onions_Source_FlyBase_0011596_HG_2289	gi|1166591721|gb|OPX71400.1|	23.93	2e-05	58.9	GTPase Era [Methanoregulaceae archaeon PtaB.Bin152]
Dmel_0011596_fzo_fuzzy_onions_Source_FlyBase_0011596_HG_2289	gi|751675586|gb|KIM25772.1|	23.52	2e-05	59.3	hypothetical protein M408DRAFT_73824 [Serendipita vermifera MAFF 305830]
Dmel_0011596_fzo_fuzzy_onions_Source_FlyBase_0011596_HG_2289	gi|1097652456|emb|SFM51397.1|	30.17	2e-05	59.3	Dynamin family protein [Psychrobacillus psychrodurans]
Dmel_0011596_fzo_fuzzy_onions_Source_FlyBase_0011596_HG_2289	gi|515345467|ref|WP_016861384.1|	27.91	2e-05	58.9	hypothetical protein [Fischerella muscicola]
Dmel_0011596_fzo_fuzzy_onions_Source_FlyBase_0011596_HG_2289	gi|1111878766|gb|OJJ51070.1|	25.10	2e-05	58.9	hypothetical protein ASPZODRAFT_55039 [Penicilliopsis zonata CBS 506.65]
Dmel_0011596_fzo_fuzzy_onions_Source_FlyBase_0011596_HG_2289	gi|970956590|ref|WP_058837921.1|	23.87	2e-05	59.3	gtp-binding protein [Bacillus sp. G1(2015b)]
Dmel_0011596_fzo_fuzzy_onions_Source_FlyBase_0011596_HG_2289	gi|751617907|ref|WP_041085811.1|	23.87	2e-05	59.3	GTP-binding protein [Bacillus pumilus]
Dmel_0011596_fzo_fuzzy_onions_Source_FlyBase_0011596_HG_2289	gi|663444858|emb|CDR40576.1|	24.45	2e-05	58.9	CYFA0S05e02036g1_1 [Cyberlindnera fabianii]
Dmel_0011596_fzo_fuzzy_onions_Source_FlyBase_0011596_HG_2289	gi|1139700407|gb|ONH67985.1|	24.45	2e-05	58.9	Mitofusin FZO1 [Cyberlindnera fabianii]
Dmel_0011596_fzo_fuzzy_onions_Source_FlyBase_0011596_HG_2289	gi|1034527418|ref|WP_064497503.1|	23.87	2e-05	58.9	gtp-binding protein [Bacillus safensis]
Dmel_0011596_fzo_fuzzy_onions_Source_FlyBase_0011596_HG_2289	gi|827356716|ref|WP_047203252.1|	23.87	2e-05	58.9	GTP-binding protein [Bacillus pumilus]
Dmel_0011596_fzo_fuzzy_onions_Source_FlyBase_0011596_HG_2289	gi|970488224|ref|WP_058765803.1|	23.99	2e-05	58.5	hypothetical protein [Exiguobacterium pavilionensis]
Dmel_0011596_fzo_fuzzy_onions_Source_FlyBase_0011596_HG_2289	gi|1102221427|ref|XP_019041018.1|	25.28	2e-05	58.9	hypothetical protein WICANDRAFT_86762 [Wickerhamomyces anomalus NRRL Y-366-8]
Dmel_0011596_fzo_fuzzy_onions_Source_FlyBase_0011596_HG_2289	gi|1130443819|ref|WP_075611546.1|	23.87	2e-05	58.9	gtp-binding protein [Bacillus safensis]
Dmel_0011596_fzo_fuzzy_onions_Source_FlyBase_0011596_HG_2289	gi|746113597|ref|WP_039179420.1|	23.87	2e-05	58.9	GTP-binding protein [Bacillus sp. WP8]
Dmel_0011596_fzo_fuzzy_onions_Source_FlyBase_0011596_HG_2289	gi|657216634|ref|WP_029330363.1|	28.25	3e-05	58.9	dynamin [Exiguobacterium oxidotolerans]
Dmel_0011596_fzo_fuzzy_onions_Source_FlyBase_0011596_HG_2289	gi|1006571983|ref|WP_061809005.1|	25.98	3e-05	58.5	hypothetical protein [Bacillus vietnamensis]
Dmel_0011596_fzo_fuzzy_onions_Source_FlyBase_0011596_HG_2289	gi|1088837348|emb|SDW14843.1|	27.68	3e-05	58.5	Dynamin family protein [Lachnospiraceae bacterium KHCPX20]
Dmel_0011596_fzo_fuzzy_onions_Source_FlyBase_0011596_HG_2289	gi|115399514|ref|XP_001215346.1|	23.53	3e-05	58.5	conserved hypothetical protein [Aspergillus terreus NIH2624]
Dmel_0011596_fzo_fuzzy_onions_Source_FlyBase_0011596_HG_2289	gi|919098857|ref|WP_052661460.1|	22.22	3e-05	58.5	hypothetical protein [Clostridium aceticum]
Dmel_0011596_fzo_fuzzy_onions_Source_FlyBase_0011596_HG_2289	gi|497879607|ref|WP_010193763.1|	30.22	3e-05	58.9	dynamin [Bacillus sp. m3-13]
Dmel_0011596_fzo_fuzzy_onions_Source_FlyBase_0011596_HG_2289	gi|497879607|ref|WP_010193763.1|	22.71	1.3	43.5	dynamin [Bacillus sp. m3-13]
Dmel_0011596_fzo_fuzzy_onions_Source_FlyBase_0011596_HG_2289	gi|938297966|gb|KPQ31718.1|	25.09	3e-05	58.5	Dynamin family [Phormidesmis priestleyi Ana]
Dmel_0011596_fzo_fuzzy_onions_Source_FlyBase_0011596_HG_2289	gi|1141033871|ref|WP_076869110.1|	27.72	3e-05	58.2	hypothetical protein [Bacillus cereus]
Dmel_0011596_fzo_fuzzy_onions_Source_FlyBase_0011596_HG_2289	gi|961978613|gb|KTB45525.1|	23.01	3e-05	58.5	putative transmembrane GTPase fzo1 [Moniliophthora roreri]
Dmel_0011596_fzo_fuzzy_onions_Source_FlyBase_0011596_HG_2289	gi|1122241278|ref|WP_073979692.1|	23.87	3e-05	58.5	gtp-binding protein [Bacillus pumilus]
Dmel_0011596_fzo_fuzzy_onions_Source_FlyBase_0011596_HG_2289	gi|751593196|ref|WP_041061444.1|	25.65	3e-05	58.2	hypothetical protein [Jeotgalibacillus campisalis]
Dmel_0011596_fzo_fuzzy_onions_Source_FlyBase_0011596_HG_2289	gi|737752640|ref|WP_035721251.1|	26.74	3e-05	56.6	hypothetical protein [Gracilibacillus boraciitolerans]
Dmel_0011596_fzo_fuzzy_onions_Source_FlyBase_0011596_HG_2289	gi|1166651440|gb|OPY22552.1|	24.06	3e-05	58.2	GTPase Era [Methanomethylovorans sp. PtaU1.Bin073]
Dmel_0011596_fzo_fuzzy_onions_Source_FlyBase_0011596_HG_2289	gi|861325605|gb|KMQ50282.1|	26.98	3e-05	58.2	Dynamin family protein [Chitinispirillum alkaliphilum]
Dmel_0011596_fzo_fuzzy_onions_Source_FlyBase_0011596_HG_2289	gi|517492318|ref|WP_018662895.1|	22.92	3e-05	58.2	hypothetical protein [Thermobrachium celere]
Dmel_0011596_fzo_fuzzy_onions_Source_FlyBase_0011596_HG_2289	gi|121714014|ref|XP_001274618.1|	23.92	3e-05	58.5	conserved hypothetical protein [Aspergillus clavatus NRRL 1]
Dmel_0011596_fzo_fuzzy_onions_Source_FlyBase_0011596_HG_2289	gi|576038486|ref|XP_006693116.1|	25.78	4e-05	58.2	transmembrane GTPase-like protein [Chaetomium thermophilum var. thermophilum DSM 1495]
Dmel_0011596_fzo_fuzzy_onions_Source_FlyBase_0011596_HG_2289	gi|921058926|ref|WP_053073698.1|	30.22	4e-05	58.5	hypothetical protein [Bacillus sp. LL01]
Dmel_0011596_fzo_fuzzy_onions_Source_FlyBase_0011596_HG_2289	gi|921058926|ref|WP_053073698.1|	23.37	0.45	45.1	hypothetical protein [Bacillus sp. LL01]
Dmel_0011596_fzo_fuzzy_onions_Source_FlyBase_0011596_HG_2289	gi|516855483|ref|WP_018132612.1|	27.37	4e-05	58.5	hypothetical protein [Effusibacillus pohliae]
Dmel_0011596_fzo_fuzzy_onions_Source_FlyBase_0011596_HG_2289	gi|510837591|ref|WP_016209134.1|	23.65	4e-05	58.2	hypothetical protein [Clostridium sartagoforme]
Dmel_0011596_fzo_fuzzy_onions_Source_FlyBase_0011596_HG_2289	gi|746099364|ref|WP_039165628.1|	23.46	4e-05	58.5	GTP-binding protein [Bacillus altitudinis]
Dmel_0011596_fzo_fuzzy_onions_Source_FlyBase_0011596_HG_2289	gi|1133959462|ref|WP_076331431.1|	28.92	4e-05	58.2	hypothetical protein [Paenibacillus amylolyticus]
Dmel_0011596_fzo_fuzzy_onions_Source_FlyBase_0011596_HG_2289	gi|1133959462|ref|WP_076331431.1|	28.48	1.7	43.1	hypothetical protein [Paenibacillus amylolyticus]
Dmel_0011596_fzo_fuzzy_onions_Source_FlyBase_0011596_HG_2289	gi|575085888|dbj|GAE91494.1|	26.74	4e-05	56.2	uncharacterized protein Bsub YpbR [Gracilibacillus boraciitolerans JCM 21714]
Dmel_0011596_fzo_fuzzy_onions_Source_FlyBase_0011596_HG_2289	gi|1054509160|ref|WP_066293398.1|	27.03	4e-05	57.8	hypothetical protein [Fictibacillus arsenicus]
Dmel_0011596_fzo_fuzzy_onions_Source_FlyBase_0011596_HG_2289	gi|639684273|ref|WP_024718544.1|	23.46	4e-05	58.2	GTP-binding protein [Bacillus pumilus]
Dmel_0011596_fzo_fuzzy_onions_Source_FlyBase_0011596_HG_2289	gi|302688117|ref|XP_003033738.1|	22.37	4e-05	58.2	hypothetical protein SCHCODRAFT_84725 [Schizophyllum commune H4-8]
Dmel_0011596_fzo_fuzzy_onions_Source_FlyBase_0011596_HG_2289	gi|630179983|ref|XP_007845007.1|	23.01	4e-05	58.2	transmembrane gtpase fzo1 [Moniliophthora roreri MCA 2997]
Dmel_0011596_fzo_fuzzy_onions_Source_FlyBase_0011596_HG_2289	gi|515936892|ref|WP_017367475.1|	23.46	4e-05	58.2	MULTISPECIES: hypothetical protein [Bacillus]
Dmel_0011596_fzo_fuzzy_onions_Source_FlyBase_0011596_HG_2289	gi|504625963|ref|WP_014813065.1|	26.75	4e-05	57.8	dynamin family protein [Desulfomonile tiedjei]
Dmel_0011596_fzo_fuzzy_onions_Source_FlyBase_0011596_HG_2289	gi|769919593|ref|WP_045054010.1|	22.77	4e-05	58.2	dynamin family protein [Aliterella atlantica]
Dmel_0011596_fzo_fuzzy_onions_Source_FlyBase_0011596_HG_2289	gi|850289062|ref|WP_048003324.1|	23.46	4e-05	58.2	GTP-binding protein [Bacillus stratosphericus]
Dmel_0011596_fzo_fuzzy_onions_Source_FlyBase_0011596_HG_2289	gi|737734576|ref|WP_035703317.1|	23.46	4e-05	58.2	GTP-binding protein [Bacillus altitudinis]
Dmel_0011596_fzo_fuzzy_onions_Source_FlyBase_0011596_HG_2289	gi|983511736|ref|WP_060663902.1|	29.67	4e-05	58.2	hypothetical protein [Bacillus sp. CHD6a]
Dmel_0011596_fzo_fuzzy_onions_Source_FlyBase_0011596_HG_2289	gi|983511736|ref|WP_060663902.1|	23.35	0.003	52.4	hypothetical protein [Bacillus sp. CHD6a]
Dmel_0011596_fzo_fuzzy_onions_Source_FlyBase_0011596_HG_2289	gi|845004170|gb|KMJ60493.1|	30.22	4e-05	58.2	hypothetical protein AB685_02185 [Bacillus sp. LL01]
Dmel_0011596_fzo_fuzzy_onions_Source_FlyBase_0011596_HG_2289	gi|845004170|gb|KMJ60493.1|	23.37	0.50	45.1	hypothetical protein AB685_02185 [Bacillus sp. LL01]
Dmel_0011596_fzo_fuzzy_onions_Source_FlyBase_0011596_HG_2289	gi|1168107290|gb|OQE07370.1|	23.92	4e-05	58.2	hypothetical protein PENVUL_c014G07966 [Penicillium vulpinum]
Dmel_0011596_fzo_fuzzy_onions_Source_FlyBase_0011596_HG_2289	gi|657041769|ref|WP_029284843.1|	30.64	4e-05	57.8	hypothetical protein [Bacillus indicus]
Dmel_0011596_fzo_fuzzy_onions_Source_FlyBase_0011596_HG_2289	gi|748705836|ref|WP_039963957.1|	23.46	4e-05	58.2	GTP-binding protein [Bacillus stratosphericus]
Dmel_0011596_fzo_fuzzy_onions_Source_FlyBase_0011596_HG_2289	gi|643379124|ref|WP_025207520.1|	23.46	4e-05	58.2	GTP-binding protein [Bacillus pumilus]
Dmel_0011596_fzo_fuzzy_onions_Source_FlyBase_0011596_HG_2289	gi|1045342016|ref|WP_065460595.1|	23.46	4e-05	58.2	gtp-binding protein [Bacillus pumilus]
Dmel_0011596_fzo_fuzzy_onions_Source_FlyBase_0011596_HG_2289	gi|948045584|ref|WP_056704644.1|	23.46	4e-05	58.2	GTP-binding protein [Bacillus sp. Leaf49]
Dmel_0011596_fzo_fuzzy_onions_Source_FlyBase_0011596_HG_2289	gi|817172052|ref|WP_046526880.1|	23.46	4e-05	58.2	GTP-binding protein [Bacillus sp. L_1B0_12]
Dmel_0011596_fzo_fuzzy_onions_Source_FlyBase_0011596_HG_2289	gi|928238290|gb|KPB06731.1|	29.67	4e-05	58.2	hypothetical protein AAV98_02150 [Bacillus sp. CHD6a]
Dmel_0011596_fzo_fuzzy_onions_Source_FlyBase_0011596_HG_2289	gi|928238290|gb|KPB06731.1|	23.35	0.003	52.4	hypothetical protein AAV98_02150 [Bacillus sp. CHD6a]
Dmel_0011596_fzo_fuzzy_onions_Source_FlyBase_0011596_HG_2289	gi|748495161|ref|XP_011109513.1|	23.49	4e-05	58.2	hypothetical protein H072_3543 [Dactylellina haptotyla CBS 200.50]
Dmel_0011596_fzo_fuzzy_onions_Source_FlyBase_0011596_HG_2289	gi|1122357938|ref|WP_074041984.1|	23.46	4e-05	58.2	gtp-binding protein [Bacillus pumilus]
Dmel_0011596_fzo_fuzzy_onions_Source_FlyBase_0011596_HG_2289	gi|751623944|ref|WP_041091793.1|	23.46	4e-05	58.2	GTP-binding protein [Bacillus pumilus]
Dmel_0011596_fzo_fuzzy_onions_Source_FlyBase_0011596_HG_2289	gi|519033771|ref|WP_020189646.1|	28.65	4e-05	58.2	GTPase [Kurthia sp. Dielmo]
Dmel_0011596_fzo_fuzzy_onions_Source_FlyBase_0011596_HG_2289	gi|1165680495|ref|WP_079919903.1|	23.46	4e-05	58.2	gtp-binding protein [Bacillus altitudinis]
Dmel_0011596_fzo_fuzzy_onions_Source_FlyBase_0011596_HG_2289	gi|850284303|ref|WP_048002269.1|	23.46	4e-05	58.2	MULTISPECIES: GTP-binding protein [Bacillus]
Dmel_0011596_fzo_fuzzy_onions_Source_FlyBase_0011596_HG_2289	gi|460147610|gb|EMI12017.1|	23.46	4e-05	58.2	gtp-binding protein [Bacillus stratosphericus LAMA 585]
Dmel_0011596_fzo_fuzzy_onions_Source_FlyBase_0011596_HG_2289	gi|924891612|gb|KOS47561.1|	24.31	4e-05	58.2	hypothetical protein ACN38_g1547 [Penicillium nordicum]
Dmel_0011596_fzo_fuzzy_onions_Source_FlyBase_0011596_HG_2289	gi|1025826843|ref|WP_063560729.1|	30.22	4e-05	58.2	hypothetical protein [Bacillus horikoshii]
Dmel_0011596_fzo_fuzzy_onions_Source_FlyBase_0011596_HG_2289	gi|1025826843|ref|WP_063560729.1|	25.00	2.4	42.7	hypothetical protein [Bacillus horikoshii]
Dmel_0011596_fzo_fuzzy_onions_Source_FlyBase_0011596_HG_2289	gi|1119392329|ref|WP_072368244.1|	23.46	4e-05	58.2	gtp-binding protein [Bacillus sp. ru9509.4]
Dmel_0011596_fzo_fuzzy_onions_Source_FlyBase_0011596_HG_2289	gi|936528439|emb|CDO53339.1|	24.91	4e-05	58.2	similar to Saccharomyces cerevisiae YBR179C FZO1 Mitofusin, integral membrane protein involved in mitochondrial outer membrane tethering and fusion [Geotrichum candidum]
Dmel_0011596_fzo_fuzzy_onions_Source_FlyBase_0011596_HG_2289	gi|1140977324|ref|WP_076822114.1|	23.46	4e-05	58.2	gtp-binding protein [Bacillus sp. RRD69]
Dmel_0011596_fzo_fuzzy_onions_Source_FlyBase_0011596_HG_2289	gi|960294149|ref|WP_058214040.1|	23.46	4e-05	58.2	GTP-binding protein [Bacillus cellulasensis]
Dmel_0011596_fzo_fuzzy_onions_Source_FlyBase_0011596_HG_2289	gi|918032227|ref|WP_052320765.1|	23.46	5e-05	58.2	GTP-binding protein [Bacillus stratosphericus]
Dmel_0011596_fzo_fuzzy_onions_Source_FlyBase_0011596_HG_2289	gi|960858329|ref|WP_058336723.1|	23.46	5e-05	58.2	GTP-binding protein [Bacillus sp. TH007]
Dmel_0011596_fzo_fuzzy_onions_Source_FlyBase_0011596_HG_2289	gi|1120556991|ref|WP_073414655.1|	23.46	5e-05	58.2	gtp-binding protein [Bacillus altitudinis]
Dmel_0011596_fzo_fuzzy_onions_Source_FlyBase_0011596_HG_2289	gi|500019033|ref|WP_011699751.1|	25.47	5e-05	57.8	dynamin family protein [Syntrophobacter fumaroxidans]
Dmel_0011596_fzo_fuzzy_onions_Source_FlyBase_0011596_HG_2289	gi|844814383|ref|WP_047946660.1|	23.46	5e-05	58.2	GTP-binding protein [Bacillus altitudinis]
Dmel_0011596_fzo_fuzzy_onions_Source_FlyBase_0011596_HG_2289	gi|987303309|emb|CVM11824.1|	23.46	5e-05	58.2	GTPase Era [Streptococcus pneumoniae]
Dmel_0011596_fzo_fuzzy_onions_Source_FlyBase_0011596_HG_2289	gi|985592815|ref|WP_060832406.1|	23.46	5e-05	58.2	gtp-binding protein [Bacillus pumilus]
Dmel_0011596_fzo_fuzzy_onions_Source_FlyBase_0011596_HG_2289	gi|810474754|ref|WP_046343816.1|	23.46	5e-05	58.2	GTP-binding protein [Bacillus pumilus]
Dmel_0011596_fzo_fuzzy_onions_Source_FlyBase_0011596_HG_2289	gi|1094644850|emb|SES07835.1|	27.51	5e-05	58.2	small GTP-binding protein domain-containing protein [Psychrobacillus sp. OK032]
Dmel_0011596_fzo_fuzzy_onions_Source_FlyBase_0011596_HG_2289	gi|1094644850|emb|SES07835.1|	23.41	5.1	41.6	small GTP-binding protein domain-containing protein [Psychrobacillus sp. OK032]
Dmel_0011596_fzo_fuzzy_onions_Source_FlyBase_0011596_HG_2289	gi|657041771|ref|WP_029284845.1|	23.51	5e-05	57.8	hypothetical protein [Bacillus indicus]
Dmel_0011596_fzo_fuzzy_onions_Source_FlyBase_0011596_HG_2289	gi|915499489|ref|WP_050827316.1|	23.46	5e-05	58.2	GTP-binding protein [Bacillus pumilus]
Dmel_0011596_fzo_fuzzy_onions_Source_FlyBase_0011596_HG_2289	gi|1002968427|ref|WP_061419435.1|	23.46	5e-05	57.8	gtp-binding protein [Bacillus pumilus]
Dmel_0011596_fzo_fuzzy_onions_Source_FlyBase_0011596_HG_2289	gi|851977018|ref|WP_048239376.1|	23.87	5e-05	57.8	GTP-binding protein [Bacillus pumilus]
Dmel_0011596_fzo_fuzzy_onions_Source_FlyBase_0011596_HG_2289	gi|1162428253|gb|OPX40583.1|	26.24	5e-05	57.4	Dynamin family protein [Desulfobacteraceae bacterium 4484_190.3]
Dmel_0011596_fzo_fuzzy_onions_Source_FlyBase_0011596_HG_2289	gi|949745002|ref|WP_057079413.1|	23.46	5e-05	57.8	GTP-binding protein [Bacillus pumilus]
Dmel_0011596_fzo_fuzzy_onions_Source_FlyBase_0011596_HG_2289	gi|657936417|ref|WP_029637517.1|	22.46	5e-05	57.8	dynamin [[Scytonema hofmanni] UTEX B 1581]
Dmel_0011596_fzo_fuzzy_onions_Source_FlyBase_0011596_HG_2289	gi|495621770|ref|WP_008346349.1|	23.46	5e-05	57.8	MULTISPECIES: hypothetical protein [Bacillus]
Dmel_0011596_fzo_fuzzy_onions_Source_FlyBase_0011596_HG_2289	gi|1120341609|ref|WP_073206025.1|	23.87	5e-05	57.8	gtp-binding protein [Bacillus safensis]
Dmel_0011596_fzo_fuzzy_onions_Source_FlyBase_0011596_HG_2289	gi|1071033607|ref|WP_069791692.1|	22.29	5e-05	57.8	hypothetical protein [Cyanobacterium sp. IPPAS B-1200]
Dmel_0011596_fzo_fuzzy_onions_Source_FlyBase_0011596_HG_2289	gi|948108549|ref|WP_056767098.1|	23.87	5e-05	57.8	GTP-binding protein [Bacillus sp. Root920]
Dmel_0011596_fzo_fuzzy_onions_Source_FlyBase_0011596_HG_2289	gi|499767388|ref|WP_011448122.1|	23.19	6e-05	57.4	dynamin [Methanospirillum hungatei]
Dmel_0011596_fzo_fuzzy_onions_Source_FlyBase_0011596_HG_2289	gi|1069941587|ref|XP_018296981.1|	28.23	6e-05	57.4	hypothetical protein PHYBLDRAFT_62295 [Phycomyces blakesleeanus NRRL 1555(-)]
Dmel_0011596_fzo_fuzzy_onions_Source_FlyBase_0011596_HG_2289	gi|1005249154|gb|KYG07773.1|	26.63	6e-05	57.4	hypothetical protein BE21_27435 [Sorangium cellulosum]
Dmel_0011596_fzo_fuzzy_onions_Source_FlyBase_0011596_HG_2289	gi|630355495|ref|XP_007867048.1|	22.58	6e-05	57.4	hypothetical protein GLOTRDRAFT_77565 [Gloeophyllum trabeum ATCC 11539]
Dmel_0011596_fzo_fuzzy_onions_Source_FlyBase_0011596_HG_2289	gi|1147427126|ref|XP_020070838.1|	25.76	6e-05	57.4	mitochondrial integral membrane protein [Cyberlindnera jadinii NRRL Y-1542]
Dmel_0011596_fzo_fuzzy_onions_Source_FlyBase_0011596_HG_2289	gi|522819007|ref|WP_020732589.1|	26.63	6e-05	57.4	hypothetical protein [Sorangium cellulosum]
Dmel_0011596_fzo_fuzzy_onions_Source_FlyBase_0011596_HG_2289	gi|984939942|ref|WP_060781132.1|	23.46	6e-05	57.8	gtp-binding protein [Bacillus pumilus]
Dmel_0011596_fzo_fuzzy_onions_Source_FlyBase_0011596_HG_2289	gi|1064998102|gb|ODV87118.1|	27.11	6e-05	57.4	hypothetical protein CANARDRAFT_5673 [Candida arabinofermentans NRRL YB-2248]
Dmel_0011596_fzo_fuzzy_onions_Source_FlyBase_0011596_HG_2289	gi|491520324|ref|WP_005377955.1|	25.66	6e-05	57.4	dynamin family protein [Veillonella atypica]
Dmel_0011596_fzo_fuzzy_onions_Source_FlyBase_0011596_HG_2289	gi|501755039|emb|CCG81635.1|	26.07	6e-05	57.4	Transmembrane GTPase fzo1 [Taphrina deformans PYCC 5710]
Dmel_0011596_fzo_fuzzy_onions_Source_FlyBase_0011596_HG_2289	gi|1166604128|gb|OPX81967.1|	27.39	6e-05	56.6	Bacterial dynamin-like protein [Pelotomaculum sp. PtaB.Bin013]
Dmel_0011596_fzo_fuzzy_onions_Source_FlyBase_0011596_HG_2289	gi|1005327569|ref|WP_061612609.1|	27.42	7e-05	57.4	hypothetical protein [Sorangium cellulosum]
Dmel_0011596_fzo_fuzzy_onions_Source_FlyBase_0011596_HG_2289	gi|1167228171|gb|OQA58871.1|	23.19	7e-05	57.4	GTPase Era [Euryarchaeota archaeon ADurb.Bin294]
Dmel_0011596_fzo_fuzzy_onions_Source_FlyBase_0011596_HG_2289	gi|1148573673|ref|WP_077320544.1|	25.74	7e-05	57.8	hypothetical protein [Virgibacillus proomii]
Dmel_0011596_fzo_fuzzy_onions_Source_FlyBase_0011596_HG_2289	gi|1002943470|ref|WP_061408299.1|	23.46	7e-05	57.4	gtp-binding protein [Bacillus pumilus]
Dmel_0011596_fzo_fuzzy_onions_Source_FlyBase_0011596_HG_2289	gi|1005335972|ref|WP_061619740.1|	26.88	7e-05	57.0	hypothetical protein [Sorangium cellulosum]
Dmel_0011596_fzo_fuzzy_onions_Source_FlyBase_0011596_HG_2289	gi|497986836|ref|WP_010300992.1|	27.46	7e-05	57.4	GTPase [Kurthia senegalensis]
Dmel_0011596_fzo_fuzzy_onions_Source_FlyBase_0011596_HG_2289	gi|1166693881|gb|OPY59208.1|	24.86	7e-05	57.0	Bacterial dynamin-like protein [Pelotomaculum sp. PtaU1.Bin035]
Dmel_0011596_fzo_fuzzy_onions_Source_FlyBase_0011596_HG_2289	gi|1147627519|gb|OOF93089.1|	23.53	7e-05	57.4	hypothetical protein ASPCADRAFT_209710 [Aspergillus carbonarius ITEM 5010]
Dmel_0011596_fzo_fuzzy_onions_Source_FlyBase_0011596_HG_2289	gi|915974751|ref|WP_050943883.1|	23.05	7e-05	57.4	GTP-binding protein [Bacillus pumilus]
Dmel_0011596_fzo_fuzzy_onions_Source_FlyBase_0011596_HG_2289	gi|919519263|ref|WP_052845784.1|	22.81	8e-05	57.0	hypothetical protein [Trichodesmium erythraeum]
Dmel_0011596_fzo_fuzzy_onions_Source_FlyBase_0011596_HG_2289	gi|736615182|ref|WP_034623499.1|	23.46	8e-05	57.4	GTP-binding protein [Bacillus safensis]
Dmel_0011596_fzo_fuzzy_onions_Source_FlyBase_0011596_HG_2289	gi|1005341477|ref|WP_061622369.1|	27.27	8e-05	57.0	hypothetical protein [Sorangium cellulosum]
Dmel_0011596_fzo_fuzzy_onions_Source_FlyBase_0011596_HG_2289	gi|764357164|ref|WP_044333276.1|	23.46	8e-05	57.4	GTP-binding protein [Bacillus safensis]
Dmel_0011596_fzo_fuzzy_onions_Source_FlyBase_0011596_HG_2289	gi|640667990|ref|WP_025093090.1|	23.46	8e-05	57.4	GTP-binding protein [Bacillus pumilus]
Dmel_0011596_fzo_fuzzy_onions_Source_FlyBase_0011596_HG_2289	gi|553736515|ref|WP_023070757.1|	21.88	8e-05	57.0	dynamin family protein [Leptolyngbya sp. Heron Island J]
Dmel_0011596_fzo_fuzzy_onions_Source_FlyBase_0011596_HG_2289	gi|637153370|ref|WP_024422754.1|	23.46	8e-05	57.4	GTP-binding protein [Bacillus safensis]
Dmel_0011596_fzo_fuzzy_onions_Source_FlyBase_0011596_HG_2289	gi|575511295|ref|XP_006684918.1|	24.92	8e-05	57.0	hypothetical protein CANTEDRAFT_97168 [[Candida] tenuis ATCC 10573]
Dmel_0011596_fzo_fuzzy_onions_Source_FlyBase_0011596_HG_2289	gi|953535782|ref|WP_058014850.1|	23.46	9e-05	57.4	GTP-binding protein [Bacillus pumilus]
Dmel_0011596_fzo_fuzzy_onions_Source_FlyBase_0011596_HG_2289	gi|960372378|ref|WP_058265023.1|	30.46	9e-05	57.4	dynamin [Exiguobacterium enclense]
Dmel_0011596_fzo_fuzzy_onions_Source_FlyBase_0011596_HG_2289	gi|809054642|ref|WP_046311544.1|	23.46	9e-05	57.0	GTP-binding protein [Bacillus safensis]
Dmel_0011596_fzo_fuzzy_onions_Source_FlyBase_0011596_HG_2289	gi|500858821|ref|WP_012010325.1|	22.63	9e-05	57.0	hypothetical protein [Bacillus pumilus]
Dmel_0011596_fzo_fuzzy_onions_Source_FlyBase_0011596_HG_2289	gi|1086309725|emb|SDC10852.1|	30.46	9e-05	57.0	Dynamin family protein [Exiguobacterium enclense]
Dmel_0011596_fzo_fuzzy_onions_Source_FlyBase_0011596_HG_2289	gi|503473017|ref|WP_013707678.1|	26.73	1e-04	56.6	dynamin family protein [Desulfobacca acetoxidans]
Dmel_0011596_fzo_fuzzy_onions_Source_FlyBase_0011596_HG_2289	gi|110167206|gb|ABG51746.1|	22.81	1e-04	56.2	Dynamin [Trichodesmium erythraeum IMS101]
Dmel_0011596_fzo_fuzzy_onions_Source_FlyBase_0011596_HG_2289	gi|737416291|ref|WP_035397276.1|	30.46	1e-04	57.0	dynamin [Exiguobacterium sp. OS-77]
Dmel_0011596_fzo_fuzzy_onions_Source_FlyBase_0011596_HG_2289	gi|1149938673|ref|WP_077866621.1|	26.49	1e-04	56.6	dynamin family protein [Clostridium saccharobutylicum]
Dmel_0011596_fzo_fuzzy_onions_Source_FlyBase_0011596_HG_2289	gi|736149036|ref|WP_034280506.1|	23.46	1e-04	57.0	GTP-binding protein [Bacillus safensis]
Dmel_0011596_fzo_fuzzy_onions_Source_FlyBase_0011596_HG_2289	gi|1005209978|gb|KYF80429.1|	27.13	1e-04	56.6	hypothetical protein BE17_08615 [Sorangium cellulosum]
Dmel_0011596_fzo_fuzzy_onions_Source_FlyBase_0011596_HG_2289	gi|1032726192|ref|WP_064299729.1|	30.46	1e-04	57.0	dynamin [Exiguobacterium sp. KKBO11]
Dmel_0011596_fzo_fuzzy_onions_Source_FlyBase_0011596_HG_2289	gi|655119485|ref|WP_028566912.1|	26.58	1e-04	56.6	hypothetical protein [Salisaeta longa]
Dmel_0011596_fzo_fuzzy_onions_Source_FlyBase_0011596_HG_2289	gi|1069862564|ref|XP_018225715.1|	23.27	1e-04	56.6	hypothetical protein T552_01870 [Pneumocystis carinii B80]
Dmel_0011596_fzo_fuzzy_onions_Source_FlyBase_0011596_HG_2289	gi|654584901|ref|WP_028051994.1|	26.67	1e-04	56.6	dynamin [Carboxydothermus ferrireducens]
Dmel_0011596_fzo_fuzzy_onions_Source_FlyBase_0011596_HG_2289	gi|971072098|ref|WP_058882285.1|	21.55	1e-04	56.6	dynamin [Oscillatoriales cyanobacterium MTP1]
Dmel_0011596_fzo_fuzzy_onions_Source_FlyBase_0011596_HG_2289	gi|1147239284|ref|XP_020063276.1|	24.90	1e-04	56.6	hypothetical protein CANTADRAFT_7606 [Candida tanzawaensis NRRL Y-17324]
Dmel_0011596_fzo_fuzzy_onions_Source_FlyBase_0011596_HG_2289	gi|817540356|ref|WP_046590265.1|	29.05	1e-04	57.0	hypothetical protein [Bacillus sp. SA1-12]
Dmel_0011596_fzo_fuzzy_onions_Source_FlyBase_0011596_HG_2289	gi|817540356|ref|WP_046590265.1|	31.25	1.8	43.1	hypothetical protein [Bacillus sp. SA1-12]
Dmel_0011596_fzo_fuzzy_onions_Source_FlyBase_0011596_HG_2289	gi|930473587|ref|WP_054220788.1|	24.79	1e-04	56.6	hypothetical protein [Actinobacteria bacterium OV450]
Dmel_0011596_fzo_fuzzy_onions_Source_FlyBase_0011596_HG_2289	gi|637176599|ref|WP_024428127.1|	23.46	1e-04	57.0	GTP-binding protein [Bacillus pumilus]
Dmel_0011596_fzo_fuzzy_onions_Source_FlyBase_0011596_HG_2289	gi|1167080892|gb|OPZ44063.1|	25.11	1e-04	56.6	GTPase Era [Euryarchaeota archaeon ADurb.BinA087]
Dmel_0011596_fzo_fuzzy_onions_Source_FlyBase_0011596_HG_2289	gi|1054509168|ref|WP_066293403.1|	25.32	1e-04	55.1	hypothetical protein [Fictibacillus arsenicus]
Dmel_0011596_fzo_fuzzy_onions_Source_FlyBase_0011596_HG_2289	gi|763279731|ref|WP_044141152.1|	23.05	1e-04	56.6	GTP-binding protein [Bacillus pumilus]
Dmel_0011596_fzo_fuzzy_onions_Source_FlyBase_0011596_HG_2289	gi|1057311012|ref|WP_068672238.1|	22.32	1e-04	56.6	hypothetical protein [Oceanobacillus sp. Castelsardo]
Dmel_0011596_fzo_fuzzy_onions_Source_FlyBase_0011596_HG_2289	gi|1167243711|gb|OQA73021.1|	21.62	1e-04	56.6	Bacterial dynamin-like protein [Firmicutes bacterium ADurb.Bin248]
Dmel_0011596_fzo_fuzzy_onions_Source_FlyBase_0011596_HG_2289	gi|752586114|ref|WP_041255502.1|	30.46	1e-04	56.6	dynamin [Exiguobacterium sp. MH3]
Dmel_0011596_fzo_fuzzy_onions_Source_FlyBase_0011596_HG_2289	gi|1153858542|ref|WP_078380247.1|	28.11	1e-04	56.6	hypothetical protein [Bacillus halmapalus]
Dmel_0011596_fzo_fuzzy_onions_Source_FlyBase_0011596_HG_2289	gi|1153858542|ref|WP_078380247.1|	35.62	5.3	41.6	hypothetical protein [Bacillus halmapalus]
Dmel_0011596_fzo_fuzzy_onions_Source_FlyBase_0011596_HG_2289	gi|1130476711|ref|WP_075642482.1|	30.10	1e-04	56.6	dynamin [Exiguobacterium indicum]
Dmel_0011596_fzo_fuzzy_onions_Source_FlyBase_0011596_HG_2289	gi|1005169151|gb|KYF52657.1|	26.34	1e-04	56.6	hypothetical protein BE08_01120 [Sorangium cellulosum]
Dmel_0011596_fzo_fuzzy_onions_Source_FlyBase_0011596_HG_2289	gi|557717993|gb|AHA29918.1|	30.46	1e-04	56.6	dynamin [Exiguobacterium sp. MH3]
Dmel_0011596_fzo_fuzzy_onions_Source_FlyBase_0011596_HG_2289	gi|1152294811|ref|WP_078181641.1|	24.79	1e-04	56.6	hypothetical protein [Bacillus cereus]
Dmel_0011596_fzo_fuzzy_onions_Source_FlyBase_0011596_HG_2289	gi|646397901|gb|KDQ62052.1|	22.53	1e-04	56.6	hypothetical protein JAAARDRAFT_29952 [Jaapia argillacea MUCL 33604]
Dmel_0011596_fzo_fuzzy_onions_Source_FlyBase_0011596_HG_2289	gi|1130456548|ref|WP_075623367.1|	23.46	1e-04	56.6	gtp-binding protein [Bacillus safensis]
Dmel_0011596_fzo_fuzzy_onions_Source_FlyBase_0011596_HG_2289	gi|1041842654|ref|WP_065214710.1|	23.46	1e-04	56.6	gtp-binding protein [Bacillus safensis]
Dmel_0011596_fzo_fuzzy_onions_Source_FlyBase_0011596_HG_2289	gi|980955810|ref|WP_059377760.1|	23.46	1e-04	56.6	gtp-binding protein [Bacillus sp. AM 13(2015)]
Dmel_0011596_fzo_fuzzy_onions_Source_FlyBase_0011596_HG_2289	gi|489308142|ref|WP_003215576.1|	23.05	1e-04	56.6	hypothetical protein [Bacillus pumilus]
Dmel_0011596_fzo_fuzzy_onions_Source_FlyBase_0011596_HG_2289	gi|1141555095|dbj|GAW23009.1|	24.03	1e-04	56.6	hypothetical protein ANO14919_125570 [fungal sp. No.14919]
Dmel_0011596_fzo_fuzzy_onions_Source_FlyBase_0011596_HG_2289	gi|518903673|ref|WP_020059548.1|	24.77	1e-04	56.6	hypothetical protein [Bacillus sp. 123MFChir2]
Dmel_0011596_fzo_fuzzy_onions_Source_FlyBase_0011596_HG_2289	gi|518903673|ref|WP_020059548.1|	21.82	3.2	42.4	hypothetical protein [Bacillus sp. 123MFChir2]
Dmel_0011596_fzo_fuzzy_onions_Source_FlyBase_0011596_HG_2289	gi|518903673|ref|WP_020059548.1|	36.36	6.0	41.6	hypothetical protein [Bacillus sp. 123MFChir2]
Dmel_0011596_fzo_fuzzy_onions_Source_FlyBase_0011596_HG_2289	gi|1080127909|ref|WP_070326561.1|	23.46	1e-04	56.6	gtp-binding protein [Bacillus safensis]
Dmel_0011596_fzo_fuzzy_onions_Source_FlyBase_0011596_HG_2289	gi|999804359|gb|KXI33890.1|	23.46	1e-04	56.6	gtp-binding protein [Bacillus sp. P003]
Dmel_0011596_fzo_fuzzy_onions_Source_FlyBase_0011596_HG_2289	gi|923070123|ref|WP_053453555.1|	27.17	1e-04	56.6	dynamin [Exiguobacterium sp. BMC-KP]
Dmel_0011596_fzo_fuzzy_onions_Source_FlyBase_0011596_HG_2289	gi|923070123|ref|WP_053453555.1|	25.25	0.045	48.5	dynamin [Exiguobacterium sp. BMC-KP]
Dmel_0011596_fzo_fuzzy_onions_Source_FlyBase_0011596_HG_2289	gi|1021061273|emb|SAM02711.1|	24.53	1e-04	56.6	hypothetical protein [Absidia glauca]
Dmel_0011596_fzo_fuzzy_onions_Source_FlyBase_0011596_HG_2289	gi|1054700720|ref|WP_066466535.1|	25.73	1e-04	56.2	hypothetical protein [Caryophanon latum]
Dmel_0011596_fzo_fuzzy_onions_Source_FlyBase_0011596_HG_2289	gi|1111702544|gb|OJI89470.1|	24.31	1e-04	56.6	hypothetical protein ASPTUDRAFT_49101 [Aspergillus tubingensis CBS 134.48]
Dmel_0011596_fzo_fuzzy_onions_Source_FlyBase_0011596_HG_2289	gi|1101126199|gb|OIO83391.1|	26.05	1e-04	56.2	hypothetical protein AUK32_10175 [Actinobacteria bacterium CG2_30_50_142]
Dmel_0011596_fzo_fuzzy_onions_Source_FlyBase_0011596_HG_2289	gi|1040472559|ref|WP_065098221.1|	23.05	1e-04	56.6	gtp-binding protein [Bacillus pumilus]
Dmel_0011596_fzo_fuzzy_onions_Source_FlyBase_0011596_HG_2289	gi|759210538|gb|KIV87884.1|	24.71	1e-04	56.6	hypothetical protein PV11_03401 [Exophiala sideris]
Dmel_0011596_fzo_fuzzy_onions_Source_FlyBase_0011596_HG_2289	gi|358374143|dbj|GAA90737.1|	24.31	1e-04	56.6	transmembrane GTPase Fzo1 [Aspergillus kawachii IFO 4308]
Dmel_0011596_fzo_fuzzy_onions_Source_FlyBase_0011596_HG_2289	gi|1094115001|ref|WP_071104500.1|	22.68	1e-04	56.2	dynamin [Moorea producens]
Dmel_0011596_fzo_fuzzy_onions_Source_FlyBase_0011596_HG_2289	gi|751650895|ref|WP_041117765.1|	23.46	1e-04	56.6	GTP-binding protein [Bacillus pumilus]
Dmel_0011596_fzo_fuzzy_onions_Source_FlyBase_0011596_HG_2289	gi|1054563244|ref|WP_066332531.1|	30.77	1e-04	56.6	hypothetical protein [Bacillus litoralis]
Dmel_0011596_fzo_fuzzy_onions_Source_FlyBase_0011596_HG_2289	gi|134081792|emb|CAK42048.1|	24.31	1e-04	56.2	unnamed protein product [Aspergillus niger]
Dmel_0011596_fzo_fuzzy_onions_Source_FlyBase_0011596_HG_2289	gi|1111911700|gb|OJJ77201.1|	24.31	1e-04	56.2	hypothetical protein ASPBRDRAFT_654392 [Aspergillus brasiliensis CBS 101740]
Dmel_0011596_fzo_fuzzy_onions_Source_FlyBase_0011596_HG_2289	gi|1053288395|ref|WP_066030747.1|	22.63	1e-04	56.6	gtp-binding protein [Bacillus pumilus]
Dmel_0011596_fzo_fuzzy_onions_Source_FlyBase_0011596_HG_2289	gi|966764549|dbj|GAQ42723.1|	24.31	2e-04	56.2	hypothetical protein ASPNIDRAFT_53858 [Aspergillus niger]
Dmel_0011596_fzo_fuzzy_onions_Source_FlyBase_0011596_HG_2289	gi|317034755|ref|XP_001401110.2|	24.31	2e-04	56.2	transmembrane GTPase Fzo1 [Aspergillus niger CBS 513.88]
Dmel_0011596_fzo_fuzzy_onions_Source_FlyBase_0011596_HG_2289	gi|1025676846|gb|OAA64166.1|	24.03	2e-04	56.2	transmembrane GTPase [Sporothrix insectorum RCEF 264]
Dmel_0011596_fzo_fuzzy_onions_Source_FlyBase_0011596_HG_2289	gi|1002333951|dbj|GAT19301.1|	24.31	2e-04	56.2	transmembrane GTPase Fzo1 [Aspergillus luchuensis]
Dmel_0011596_fzo_fuzzy_onions_Source_FlyBase_0011596_HG_2289	gi|350639546|gb|EHA27900.1|	24.31	2e-04	56.2	hypothetical protein ASPNIDRAFT_53858 [Aspergillus niger ATCC 1015]
Dmel_0011596_fzo_fuzzy_onions_Source_FlyBase_0011596_HG_2289	gi|667830262|ref|XP_007779300.1|	22.43	2e-04	56.2	hypothetical protein W97_03213 [Coniosporium apollinis CBS 100218]
Dmel_0011596_fzo_fuzzy_onions_Source_FlyBase_0011596_HG_2289	gi|443915383|gb|ELU36871.1|	24.77	2e-04	56.2	transmembrane GTPase fzo1 [Rhizoctonia solani AG-1 IA]
Dmel_0011596_fzo_fuzzy_onions_Source_FlyBase_0011596_HG_2289	gi|761925378|gb|KIY46708.1|	24.28	2e-04	56.2	hypothetical protein FISHEDRAFT_46795 [Fistulina hepatica ATCC 64428]
Dmel_0011596_fzo_fuzzy_onions_Source_FlyBase_0011596_HG_2289	gi|1054555235|ref|WP_066324562.1|	25.24	2e-04	56.2	dynamin [Anoxybacillus amylolyticus]
Dmel_0011596_fzo_fuzzy_onions_Source_FlyBase_0011596_HG_2289	gi|1054555235|ref|WP_066324562.1|	25.15	1.5	43.5	dynamin [Anoxybacillus amylolyticus]
Dmel_0011596_fzo_fuzzy_onions_Source_FlyBase_0011596_HG_2289	gi|1049323225|gb|OCR01341.1|	24.91	2e-04	55.8	hypothetical protein BCD67_12675 [Oscillatoriales cyanobacterium USR001]
Dmel_0011596_fzo_fuzzy_onions_Source_FlyBase_0011596_HG_2289	gi|666430267|gb|KEY77894.1|	23.51	2e-04	56.2	hypothetical protein BA78_1953 [Aspergillus fumigatus var. RP-2014]
Dmel_0011596_fzo_fuzzy_onions_Source_FlyBase_0011596_HG_2289	gi|927087601|ref|WP_053787361.1|	22.46	2e-04	55.8	hypothetical protein [Streptomyces sp. XY332]
Dmel_0011596_fzo_fuzzy_onions_Source_FlyBase_0011596_HG_2289	gi|692165283|ref|WP_032087976.1|	26.79	2e-04	56.2	hypothetical protein [Bacillus aquimaris]
Dmel_0011596_fzo_fuzzy_onions_Source_FlyBase_0011596_HG_2289	gi|1133945370|ref|WP_076317520.1|	28.43	2e-04	56.2	hypothetical protein [Paenibacillus amylolyticus]
Dmel_0011596_fzo_fuzzy_onions_Source_FlyBase_0011596_HG_2289	gi|1133945370|ref|WP_076317520.1|	32.58	6.9	41.2	hypothetical protein [Paenibacillus amylolyticus]
Dmel_0011596_fzo_fuzzy_onions_Source_FlyBase_0011596_HG_2289	gi|960405629|ref|WP_058297603.1|	26.79	2e-04	56.2	hypothetical protein [Bacillus enclensis]
Dmel_0011596_fzo_fuzzy_onions_Source_FlyBase_0011596_HG_2289	gi|159126960|gb|EDP52076.1|	23.51	2e-04	56.2	conserved hypothetical protein [Aspergillus fumigatus A1163]
Dmel_0011596_fzo_fuzzy_onions_Source_FlyBase_0011596_HG_2289	gi|736745741|ref|WP_034749511.1|	24.50	2e-04	55.8	hypothetical protein [Bacillus wakoensis]
Dmel_0011596_fzo_fuzzy_onions_Source_FlyBase_0011596_HG_2289	gi|654644990|ref|WP_028106135.1|	29.81	2e-04	56.2	dynamin [Exiguobacterium undae]
Dmel_0011596_fzo_fuzzy_onions_Source_FlyBase_0011596_HG_2289	gi|663298989|ref|WP_030299765.1|	22.46	2e-04	55.8	hypothetical protein [Streptomyces katrae]
Dmel_0011596_fzo_fuzzy_onions_Source_FlyBase_0011596_HG_2289	gi|736653710|ref|WP_034661004.1|	23.05	2e-04	56.2	GTP-binding protein [Bacillus pumilus]
Dmel_0011596_fzo_fuzzy_onions_Source_FlyBase_0011596_HG_2289	gi|1035726432|ref|WP_064563968.1|	26.79	2e-04	56.2	hypothetical protein [Bacillus sp. MKU004]
Dmel_0011596_fzo_fuzzy_onions_Source_FlyBase_0011596_HG_2289	gi|1030005837|gb|OAL70500.1|	24.71	2e-04	56.2	transmembrane GTPase Fzo1 [Trichophyton violaceum]
Dmel_0011596_fzo_fuzzy_onions_Source_FlyBase_0011596_HG_2289	gi|582959992|gb|EWC48185.1|	23.03	2e-04	56.2	hypothetical protein DRE_02289 [Drechslerella stenobrocha 248]
Dmel_0011596_fzo_fuzzy_onions_Source_FlyBase_0011596_HG_2289	gi|1133956424|ref|WP_076328430.1|	28.43	2e-04	56.2	hypothetical protein [Paenibacillus amylolyticus]
Dmel_0011596_fzo_fuzzy_onions_Source_FlyBase_0011596_HG_2289	gi|1133956424|ref|WP_076328430.1|	32.58	7.7	41.2	hypothetical protein [Paenibacillus amylolyticus]
Dmel_0011596_fzo_fuzzy_onions_Source_FlyBase_0011596_HG_2289	gi|1021322953|ref|WP_063335209.1|	25.51	2e-04	56.2	hypothetical protein [Bacillus subtilis]
Dmel_0011596_fzo_fuzzy_onions_Source_FlyBase_0011596_HG_2289	gi|1021322953|ref|WP_063335209.1|	35.71	0.53	45.1	hypothetical protein [Bacillus subtilis]
Dmel_0011596_fzo_fuzzy_onions_Source_FlyBase_0011596_HG_2289	gi|67853089|gb|EAM48469.1|	21.81	2e-04	55.8	Dynamin [Crocosphaera watsonii WH 8501]
Dmel_0011596_fzo_fuzzy_onions_Source_FlyBase_0011596_HG_2289	gi|573535219|gb|ETT34225.1|	28.43	2e-04	55.8	hypothetical protein C161_18720, partial [Paenibacillus sp. FSL R5-192]
Dmel_0011596_fzo_fuzzy_onions_Source_FlyBase_0011596_HG_2289	gi|846917058|gb|KMK62828.1|	23.51	2e-04	56.2	transmembrane GTPase Fzo1 [Aspergillus fumigatus Z5]
Dmel_0011596_fzo_fuzzy_onions_Source_FlyBase_0011596_HG_2289	gi|859264022|emb|CEJ58777.1|	23.92	2e-04	55.8	hypothetical protein PMG11_07423 [Penicillium brasilianum]
Dmel_0011596_fzo_fuzzy_onions_Source_FlyBase_0011596_HG_2289	gi|146324201|ref|XP_001481516.1|	23.51	2e-04	55.8	transmembrane GTPase Fzo1 [Aspergillus fumigatus Af293]
Dmel_0011596_fzo_fuzzy_onions_Source_FlyBase_0011596_HG_2289	gi|447020160|ref|WP_001097416.1|	24.57	2e-04	55.8	hypothetical protein [Bacillus cereus]
Dmel_0011596_fzo_fuzzy_onions_Source_FlyBase_0011596_HG_2289	gi|543521965|emb|CCQ58823.1|	21.81	2e-04	55.8	Dynamin [Crocosphaera watsonii WH 0005]
Dmel_0011596_fzo_fuzzy_onions_Source_FlyBase_0011596_HG_2289	gi|1043298506|gb|OBZ83720.1|	22.88	2e-04	55.5	Transmembrane GTPase fzo1, partial [Choanephora cucurbitarum]
Dmel_0011596_fzo_fuzzy_onions_Source_FlyBase_0011596_HG_2289	gi|1122351704|ref|WP_074036193.1|	29.71	2e-04	55.8	hypothetical protein [Exiguobacterium sp. AT1b]
Dmel_0011596_fzo_fuzzy_onions_Source_FlyBase_0011596_HG_2289	gi|1101052965|gb|OIO15246.1|	23.70	2e-04	55.5	hypothetical protein AUJ73_00960 [Candidatus Gottesmanbacteria bacterium CG1_02_37_22]
Dmel_0011596_fzo_fuzzy_onions_Source_FlyBase_0011596_HG_2289	gi|639452566|ref|WP_024630583.1|	28.57	2e-04	55.8	MULTISPECIES: hypothetical protein [Paenibacillus]
Dmel_0011596_fzo_fuzzy_onions_Source_FlyBase_0011596_HG_2289	gi|639452566|ref|WP_024630583.1|	24.92	0.003	52.0	MULTISPECIES: hypothetical protein [Paenibacillus]
Dmel_0011596_fzo_fuzzy_onions_Source_FlyBase_0011596_HG_2289	gi|1110059680|emb|SHJ00025.1|	24.90	2e-04	55.5	small GTP-binding protein domain-containing protein [Geosporobacter subterraneus DSM 17957]
Dmel_0011596_fzo_fuzzy_onions_Source_FlyBase_0011596_HG_2289	gi|1096254442|ref|WP_071192438.1|	23.97	2e-04	55.8	GTP-binding protein [Trichormus sp. NMC-1]
Dmel_0011596_fzo_fuzzy_onions_Source_FlyBase_0011596_HG_2289	gi|661175127|emb|CDH61490.1|	22.83	2e-04	55.8	transmembrane gtpase fzo1 [Lichtheimia corymbifera JMRC:FSU:9682]
Dmel_0011596_fzo_fuzzy_onions_Source_FlyBase_0011596_HG_2289	gi|701616907|gb|KGP82674.1|	28.57	2e-04	55.8	hypothetical protein P364_0112730 [Paenibacillus sp. MAEPY2]
Dmel_0011596_fzo_fuzzy_onions_Source_FlyBase_0011596_HG_2289	gi|701616907|gb|KGP82674.1|	24.92	0.003	52.0	hypothetical protein P364_0112730 [Paenibacillus sp. MAEPY2]
Dmel_0011596_fzo_fuzzy_onions_Source_FlyBase_0011596_HG_2289	gi|1122548896|ref|WP_074095597.1|	28.43	2e-04	55.8	hypothetical protein [Paenibacillus xylanexedens]
Dmel_0011596_fzo_fuzzy_onions_Source_FlyBase_0011596_HG_2289	gi|1122548896|ref|WP_074095597.1|	28.48	1.7	43.1	hypothetical protein [Paenibacillus xylanexedens]
Dmel_0011596_fzo_fuzzy_onions_Source_FlyBase_0011596_HG_2289	gi|983433388|ref|WP_060596708.1|	22.63	2e-04	55.8	gtp-binding protein [Bacillus pumilus]
Dmel_0011596_fzo_fuzzy_onions_Source_FlyBase_0011596_HG_2289	gi|651992101|ref|WP_026698980.1|	23.44	2e-04	55.5	hypothetical protein [Bacillus chagannorensis]
Dmel_0011596_fzo_fuzzy_onions_Source_FlyBase_0011596_HG_2289	gi|501190004|ref|WP_012233022.1|	26.34	2e-04	55.5	hypothetical protein [Sorangium cellulosum]
Dmel_0011596_fzo_fuzzy_onions_Source_FlyBase_0011596_HG_2289	gi|491520356|ref|WP_005377987.1|	25.51	2e-04	55.5	dynamin family protein [Veillonella atypica]
Dmel_0011596_fzo_fuzzy_onions_Source_FlyBase_0011596_HG_2289	gi|970430029|ref|WP_058713268.1|	28.80	2e-04	55.8	dynamin [Exiguobacterium indicum]
Dmel_0011596_fzo_fuzzy_onions_Source_FlyBase_0011596_HG_2289	gi|1133915653|ref|WP_076288989.1|	25.84	2e-04	55.8	hypothetical protein [Paenibacillus pabuli]
Dmel_0011596_fzo_fuzzy_onions_Source_FlyBase_0011596_HG_2289	gi|1133915653|ref|WP_076288989.1|	27.35	5e-04	54.7	hypothetical protein [Paenibacillus pabuli]
Dmel_0011596_fzo_fuzzy_onions_Source_FlyBase_0011596_HG_2289	gi|1133875496|ref|WP_076250036.1|	28.43	2e-04	55.8	hypothetical protein [Paenibacillus amylolyticus]
Dmel_0011596_fzo_fuzzy_onions_Source_FlyBase_0011596_HG_2289	gi|1133875496|ref|WP_076250036.1|	28.48	1.7	43.1	hypothetical protein [Paenibacillus amylolyticus]
Dmel_0011596_fzo_fuzzy_onions_Source_FlyBase_0011596_HG_2289	gi|1168145855|gb|OQE44626.1|	23.53	2e-04	55.8	hypothetical protein PENCOP_c002G00634 [Penicillium coprophilum]
Dmel_0011596_fzo_fuzzy_onions_Source_FlyBase_0011596_HG_2289	gi|1063253289|gb|ODQ75715.1|	25.29	2e-04	55.8	hypothetical protein LIPSTDRAFT_68324 [Lipomyces starkeyi NRRL Y-11557]
Dmel_0011596_fzo_fuzzy_onions_Source_FlyBase_0011596_HG_2289	gi|302497267|ref|XP_003010634.1|	24.42	2e-04	55.8	hypothetical protein ARB_03335 [Trichophyton benhamiae CBS 112371]
Dmel_0011596_fzo_fuzzy_onions_Source_FlyBase_0011596_HG_2289	gi|494519943|ref|WP_007309397.1|	21.81	2e-04	55.5	dynamin [Crocosphaera watsonii]
Dmel_0011596_fzo_fuzzy_onions_Source_FlyBase_0011596_HG_2289	gi|1133831834|ref|WP_076209966.1|	28.43	2e-04	55.8	hypothetical protein [Paenibacillus sp. FSL R5-0765]
Dmel_0011596_fzo_fuzzy_onions_Source_FlyBase_0011596_HG_2289	gi|1133831834|ref|WP_076209966.1|	25.55	0.022	49.3	hypothetical protein [Paenibacillus sp. FSL R5-0765]
Dmel_0011596_fzo_fuzzy_onions_Source_FlyBase_0011596_HG_2289	gi|448529687|ref|XP_003869893.1|	29.74	2e-04	55.8	Fzo1 mitochondrial biogenesis protein [Candida orthopsilosis Co 90-125]
Dmel_0011596_fzo_fuzzy_onions_Source_FlyBase_0011596_HG_2289	gi|737367056|ref|WP_035349150.1|	28.80	2e-04	55.8	dynamin [Bacillus ginsengihumi]
Dmel_0011596_fzo_fuzzy_onions_Source_FlyBase_0011596_HG_2289	gi|737367056|ref|WP_035349150.1|	20.63	0.46	45.1	dynamin [Bacillus ginsengihumi]
Dmel_0011596_fzo_fuzzy_onions_Source_FlyBase_0011596_HG_2289	gi|497971897|ref|WP_010286053.1|	27.60	2e-04	55.8	GTPase [Kurthia massiliensis]
Dmel_0011596_fzo_fuzzy_onions_Source_FlyBase_0011596_HG_2289	gi|573554434|gb|ETT53200.1|	28.43	2e-04	55.5	GTPase (dynamin-related) protein, partial [Paenibacillus sp. FSL H7-689]
Dmel_0011596_fzo_fuzzy_onions_Source_FlyBase_0011596_HG_2289	gi|1097402123|emb|SFQ09166.1|	29.61	2e-04	55.8	small GTP-binding protein domain-containing protein [Psychrobacillus psychrotolerans]
Dmel_0011596_fzo_fuzzy_onions_Source_FlyBase_0011596_HG_2289	gi|1140998030|ref|WP_076841087.1|	23.65	2e-04	55.8	gtp-binding protein [Bacillus sp. I-2]
Dmel_0011596_fzo_fuzzy_onions_Source_FlyBase_0011596_HG_2289	gi|628835985|ref|XP_007768296.1|	21.74	2e-04	55.8	hypothetical protein CONPUDRAFT_72913 [Coniophora puteana RWD-64-598 SS2]
Dmel_0011596_fzo_fuzzy_onions_Source_FlyBase_0011596_HG_2289	gi|1094669528|emb|SES08055.1|	23.24	2e-04	55.5	Dynamin family protein [Salipaludibacillus aurantiacus]
Dmel_0011596_fzo_fuzzy_onions_Source_FlyBase_0011596_HG_2289	gi|504622902|ref|WP_014810004.1|	27.37	2e-04	55.1	enolase [Desulfomonile tiedjei]
Dmel_0011596_fzo_fuzzy_onions_Source_FlyBase_0011596_HG_2289	gi|947198693|ref|WP_055968414.1|	30.10	2e-04	55.8	dynamin [Exiguobacterium sp. Leaf187]
Dmel_0011596_fzo_fuzzy_onions_Source_FlyBase_0011596_HG_2289	gi|983517059|ref|WP_060669164.1|	23.18	2e-04	55.8	hypothetical protein [Oceanobacillus caeni]
Dmel_0011596_fzo_fuzzy_onions_Source_FlyBase_0011596_HG_2289	gi|836696249|ref|WP_047843521.1|	28.43	3e-04	55.8	hypothetical protein [Paenibacillus sp. VT-400]
Dmel_0011596_fzo_fuzzy_onions_Source_FlyBase_0011596_HG_2289	gi|836696249|ref|WP_047843521.1|	28.48	1.7	43.1	hypothetical protein [Paenibacillus sp. VT-400]
Dmel_0011596_fzo_fuzzy_onions_Source_FlyBase_0011596_HG_2289	gi|449548691|gb|EMD39657.1|	22.81	3e-04	55.5	hypothetical protein CERSUDRAFT_81034 [Gelatoporia subvermispora B]
Dmel_0011596_fzo_fuzzy_onions_Source_FlyBase_0011596_HG_2289	gi|1117389555|ref|WP_072149622.1|	30.83	3e-04	54.3	hypothetical protein [Candidatus Kryptobacter tengchongensis]
Dmel_0011596_fzo_fuzzy_onions_Source_FlyBase_0011596_HG_2289	gi|1168069221|gb|OQD71245.1|	23.92	3e-04	55.5	hypothetical protein PENPOL_c001G04058 [Penicillium polonicum]
Dmel_0011596_fzo_fuzzy_onions_Source_FlyBase_0011596_HG_2289	gi|973789514|gb|KUM62861.1|	23.92	3e-04	55.5	hypothetical protein ACN42_g4235 [Penicillium freii]
Dmel_0011596_fzo_fuzzy_onions_Source_FlyBase_0011596_HG_2289	gi|827089295|ref|WP_047186525.1|	23.18	3e-04	55.5	hypothetical protein [Bacilli bacterium VT-13-104]
Dmel_0011596_fzo_fuzzy_onions_Source_FlyBase_0011596_HG_2289	gi|315042147|ref|XP_003170450.1|	24.31	3e-04	55.5	transmembrane GTPase fzo1 [Nannizzia gypsea CBS 118893]
Dmel_0011596_fzo_fuzzy_onions_Source_FlyBase_0011596_HG_2289	gi|607958197|gb|EZF89513.1|	24.42	3e-04	55.5	hypothetical protein H110_00188 [Trichophyton rubrum MR1448]
Dmel_0011596_fzo_fuzzy_onions_Source_FlyBase_0011596_HG_2289	gi|607883318|gb|EZF27944.1|	24.42	3e-04	55.5	hypothetical protein H100_00188 [Trichophyton rubrum MR850]
Dmel_0011596_fzo_fuzzy_onions_Source_FlyBase_0011596_HG_2289	gi|1148653999|ref|WP_077394760.1|	25.46	3e-04	55.1	dynamin family protein [Clostridium saccharobutylicum]
Dmel_0011596_fzo_fuzzy_onions_Source_FlyBase_0011596_HG_2289	gi|1166634102|gb|OPY07554.1|	26.00	3e-04	55.1	Bacterial dynamin-like protein [Syntrophus sp. PtaB.Bin001]
Dmel_0011596_fzo_fuzzy_onions_Source_FlyBase_0011596_HG_2289	gi|1168103402|gb|OQE03729.1|	23.92	3e-04	55.5	hypothetical protein PENSOL_c001G08353 [Penicillium solitum]
Dmel_0011596_fzo_fuzzy_onions_Source_FlyBase_0011596_HG_2289	gi|1087470105|emb|SDK64220.1|	28.57	3e-04	55.5	Dynamin family protein [Paenibacillus sp. OK060]
Dmel_0011596_fzo_fuzzy_onions_Source_FlyBase_0011596_HG_2289	gi|1087470105|emb|SDK64220.1|	25.53	0.003	52.0	Dynamin family protein [Paenibacillus sp. OK060]
Dmel_0011596_fzo_fuzzy_onions_Source_FlyBase_0011596_HG_2289	gi|1147422147|ref|XP_020075642.1|	26.36	3e-04	55.5	hypothetical protein HYPBUDRAFT_126247 [Hyphopichia burtonii NRRL Y-1933]
Dmel_0011596_fzo_fuzzy_onions_Source_FlyBase_0011596_HG_2289	gi|302660111|ref|XP_003021738.1|	24.31	3e-04	55.5	hypothetical protein TRV_04155 [Trichophyton verrucosum HKI 0517]
Dmel_0011596_fzo_fuzzy_onions_Source_FlyBase_0011596_HG_2289	gi|1166638071|gb|OPY10881.1|	24.08	3e-04	55.1	Bacterial dynamin-like protein [Syntrophus sp. PtaB.Bin138]
Dmel_0011596_fzo_fuzzy_onions_Source_FlyBase_0011596_HG_2289	gi|1043329407|tpg|DAA73238.1|	24.31	3e-04	55.5	TPA_exp: Uncharacterized protein A8136_5163 [Trichophyton benhamiae CBS 112371]
Dmel_0011596_fzo_fuzzy_onions_Source_FlyBase_0011596_HG_2289	gi|1166681588|gb|OPY48364.1|	24.57	3e-04	55.1	GTPase Era [Methanoregulaceae archaeon PtaU1.Bin222]
Dmel_0011596_fzo_fuzzy_onions_Source_FlyBase_0011596_HG_2289	gi|653240133|ref|WP_027445768.1|	28.48	3e-04	55.5	hypothetical protein [Pontibacillus marinus]
Dmel_0011596_fzo_fuzzy_onions_Source_FlyBase_0011596_HG_2289	gi|653240133|ref|WP_027445768.1|	40.00	0.30	45.8	hypothetical protein [Pontibacillus marinus]
Dmel_0011596_fzo_fuzzy_onions_Source_FlyBase_0011596_HG_2289	gi|607958198|gb|EZF89514.1|	24.31	3e-04	55.1	hypothetical protein H110_00188 [Trichophyton rubrum MR1448]
Dmel_0011596_fzo_fuzzy_onions_Source_FlyBase_0011596_HG_2289	gi|327292664|ref|XP_003231030.1|	24.31	3e-04	55.1	transmembrane GTPase Fzo1 [Trichophyton rubrum CBS 118892]
Dmel_0011596_fzo_fuzzy_onions_Source_FlyBase_0011596_HG_2289	gi|970419233|ref|WP_058704014.1|	29.35	3e-04	55.5	dynamin [Exiguobacterium indicum]
Dmel_0011596_fzo_fuzzy_onions_Source_FlyBase_0011596_HG_2289	gi|1086436989|emb|SDN03860.1|	29.05	3e-04	55.5	small GTP-binding protein domain-containing protein [Psychrobacillus sp. OK028]
Dmel_0011596_fzo_fuzzy_onions_Source_FlyBase_0011596_HG_2289	gi|917731443|ref|WP_052245734.1|	27.66	3e-04	55.5	GTPase [Sporosarcina sp. ZBG7A]
Dmel_0011596_fzo_fuzzy_onions_Source_FlyBase_0011596_HG_2289	gi|917731443|ref|WP_052245734.1|	23.61	0.018	49.7	GTPase [Sporosarcina sp. ZBG7A]
Dmel_0011596_fzo_fuzzy_onions_Source_FlyBase_0011596_HG_2289	gi|717932193|gb|KGX91424.1|	28.48	3e-04	55.5	Dynamin family protein [Pontibacillus marinus BH030004 = DSM 16465]
Dmel_0011596_fzo_fuzzy_onions_Source_FlyBase_0011596_HG_2289	gi|717932193|gb|KGX91424.1|	40.00	0.31	45.8	Dynamin family protein [Pontibacillus marinus BH030004 = DSM 16465]
Dmel_0011596_fzo_fuzzy_onions_Source_FlyBase_0011596_HG_2289	gi|326480331|gb|EGE04341.1|	24.31	3e-04	55.1	transmembrane GTPase Fzo1 [Trichophyton equinum CBS 127.97]
Dmel_0011596_fzo_fuzzy_onions_Source_FlyBase_0011596_HG_2289	gi|499335564|ref|WP_011026056.1|	21.88	3e-04	55.1	GTPase [Caldanaerobacter subterraneus]
Dmel_0011596_fzo_fuzzy_onions_Source_FlyBase_0011596_HG_2289	gi|551002209|ref|WP_022746918.1|	25.46	3e-04	55.1	flagellar motor component [Clostridium saccharobutylicum]
Dmel_0011596_fzo_fuzzy_onions_Source_FlyBase_0011596_HG_2289	gi|1147197539|ref|XP_020057957.1|	23.92	4e-04	55.1	hypothetical protein ASPACDRAFT_116522 [Aspergillus aculeatus ATCC 16872]
Dmel_0011596_fzo_fuzzy_onions_Source_FlyBase_0011596_HG_2289	gi|698988448|ref|XP_009851205.1|	25.49	4e-04	55.1	hypothetical protein NEUTE1DRAFT_82395 [Neurospora tetrasperma FGSC 2508]
Dmel_0011596_fzo_fuzzy_onions_Source_FlyBase_0011596_HG_2289	gi|607888046|gb|EZF29100.1|	24.31	4e-04	55.1	hypothetical protein H101_07214 [Trichophyton interdigitale H6]
Dmel_0011596_fzo_fuzzy_onions_Source_FlyBase_0011596_HG_2289	gi|326473446|gb|EGD97455.1|	24.31	4e-04	55.1	transmembrane GTPase Fzo1 [Trichophyton tonsurans CBS 112818]
Dmel_0011596_fzo_fuzzy_onions_Source_FlyBase_0011596_HG_2289	gi|703978071|gb|KGR07115.1|	24.84	4e-04	55.1	small GTP-binding protein domain [Candida albicans P57072]
Dmel_0011596_fzo_fuzzy_onions_Source_FlyBase_0011596_HG_2289	gi|492418840|ref|WP_005837966.1|	24.80	4e-04	54.7	dynamin family protein [[Eubacterium] saphenum]
Dmel_0011596_fzo_fuzzy_onions_Source_FlyBase_0011596_HG_2289	gi|816194886|emb|CRG84455.1|	23.53	4e-04	55.1	hypothetical protein PISL3812_01740 [Talaromyces islandicus]
Dmel_0011596_fzo_fuzzy_onions_Source_FlyBase_0011596_HG_2289	gi|85081328|ref|XP_956700.1|	25.49	4e-04	55.1	GTPase FZO1 [Neurospora crassa OR74A]
Dmel_0011596_fzo_fuzzy_onions_Source_FlyBase_0011596_HG_2289	gi|1086768822|emb|SDP85796.1|	22.49	4e-04	54.7	Dynamin family protein [Bacillus salsus]
Dmel_0011596_fzo_fuzzy_onions_Source_FlyBase_0011596_HG_2289	gi|972239791|emb|CEL03503.1|	24.31	4e-04	55.1	Putative Complex: FZO1 of S. cerevisiae is part of a larger protein complex of 800 kDa [Aspergillus calidoustus]
Dmel_0011596_fzo_fuzzy_onions_Source_FlyBase_0011596_HG_2289	gi|751181791|gb|KIL67734.1|	21.24	4e-04	55.1	hypothetical protein M378DRAFT_9020 [Amanita muscaria Koide BX008]
Dmel_0011596_fzo_fuzzy_onions_Source_FlyBase_0011596_HG_2289	gi|1021056651|emb|SAM07522.1|	22.19	4e-04	55.1	hypothetical protein [Absidia glauca]
Dmel_0011596_fzo_fuzzy_onions_Source_FlyBase_0011596_HG_2289	gi|651596849|ref|WP_026591811.1|	27.23	4e-04	55.1	GTPase [Bacillus sp. UNC437CL72CviS29]
Dmel_0011596_fzo_fuzzy_onions_Source_FlyBase_0011596_HG_2289	gi|651596849|ref|WP_026591811.1|	23.18	2.6	42.7	GTPase [Bacillus sp. UNC437CL72CviS29]
Dmel_0011596_fzo_fuzzy_onions_Source_FlyBase_0011596_HG_2289	gi|238881434|gb|EEQ45072.1|	24.84	4e-04	55.1	conserved hypothetical protein [Candida albicans WO-1]
Dmel_0011596_fzo_fuzzy_onions_Source_FlyBase_0011596_HG_2289	gi|695554643|ref|XP_009546688.1|	23.87	4e-04	55.1	hypothetical protein HETIRDRAFT_475595 [Heterobasidion irregulare TC 32-1]
Dmel_0011596_fzo_fuzzy_onions_Source_FlyBase_0011596_HG_2289	gi|712858831|gb|KGU07877.1|	24.84	4e-04	55.1	small GTP-binding protein domain [Candida albicans P87]
Dmel_0011596_fzo_fuzzy_onions_Source_FlyBase_0011596_HG_2289	gi|944527954|ref|WP_055739486.1|	26.46	4e-04	55.1	hypothetical protein [Bacillus shackletonii]
Dmel_0011596_fzo_fuzzy_onions_Source_FlyBase_0011596_HG_2289	gi|944527954|ref|WP_055739486.1|	34.25	3.1	42.4	hypothetical protein [Bacillus shackletonii]
Dmel_0011596_fzo_fuzzy_onions_Source_FlyBase_0011596_HG_2289	gi|68489242|ref|XP_711550.1|	24.84	4e-04	55.1	mitofusin [Candida albicans SC5314]
Dmel_0011596_fzo_fuzzy_onions_Source_FlyBase_0011596_HG_2289	gi|982923684|ref|WP_060398873.1|	24.66	4e-04	55.1	hypothetical protein [Bacillus subtilis]
Dmel_0011596_fzo_fuzzy_onions_Source_FlyBase_0011596_HG_2289	gi|982923684|ref|WP_060398873.1|	36.71	0.78	44.3	hypothetical protein [Bacillus subtilis]
Dmel_0011596_fzo_fuzzy_onions_Source_FlyBase_0011596_HG_2289	gi|918527370|ref|WP_052511568.1|	26.87	4e-04	54.7	hypothetical protein [Acidomonas methanolica]
Dmel_0011596_fzo_fuzzy_onions_Source_FlyBase_0011596_HG_2289	gi|723177040|gb|KHC50957.1|	24.84	4e-04	55.1	small GTP-binding protein domain [Candida albicans P60002]
Dmel_0011596_fzo_fuzzy_onions_Source_FlyBase_0011596_HG_2289	gi|703959432|gb|KGQ85775.1|	24.84	4e-04	54.7	small GTP-binding protein domain [Candida albicans P94015]
Dmel_0011596_fzo_fuzzy_onions_Source_FlyBase_0011596_HG_2289	gi|736922207|ref|WP_034919674.1|	26.41	4e-04	54.7	hypothetical protein [Gillisia sp. CAL575]
Dmel_0011596_fzo_fuzzy_onions_Source_FlyBase_0011596_HG_2289	gi|598064229|ref|XP_007372943.1|	25.00	4e-04	54.7	hypothetical protein SPAPADRAFT_131477 [Spathaspora passalidarum NRRL Y-27907]
Dmel_0011596_fzo_fuzzy_onions_Source_FlyBase_0011596_HG_2289	gi|241954658|ref|XP_002420050.1|	24.92	4e-04	54.7	mitochondrial integral membrane protein, putative; transmembrane GTPase, putative [Candida dubliniensis CD36]
Dmel_0011596_fzo_fuzzy_onions_Source_FlyBase_0011596_HG_2289	gi|1168085703|gb|OQD86611.1|	22.35	4e-04	54.7	hypothetical protein PENANT_c007G05427 [Penicillium antarcticum]
Dmel_0011596_fzo_fuzzy_onions_Source_FlyBase_0011596_HG_2289	gi|736628806|ref|WP_034636786.1|	24.32	4e-04	55.1	GTPase [Bacillus manliponensis]
Dmel_0011596_fzo_fuzzy_onions_Source_FlyBase_0011596_HG_2289	gi|723186933|gb|KHC60768.1|	24.84	4e-04	54.7	small GTP-binding protein domain [Candida albicans P75010]
Dmel_0011596_fzo_fuzzy_onions_Source_FlyBase_0011596_HG_2289	gi|765541534|ref|WP_044748273.1|	25.41	4e-04	55.1	hypothetical protein [Bacillus alveayuensis]
Dmel_0011596_fzo_fuzzy_onions_Source_FlyBase_0011596_HG_2289	gi|497229117|ref|WP_009543379.1|	22.67	4e-04	54.7	MULTISPECIES: dynamin [Cyanothece]
Dmel_0011596_fzo_fuzzy_onions_Source_FlyBase_0011596_HG_2289	gi|545417252|ref|WP_021656176.1|	24.51	4e-04	54.7	dynamin family protein [Clostridiales bacterium oral taxon 876]
Dmel_0011596_fzo_fuzzy_onions_Source_FlyBase_0011596_HG_2289	gi|908390097|gb|KND90742.1|	24.31	5e-04	54.7	Transmembrane GTPase fzo1 [Tolypocladium ophioglossoides CBS 100239]
Dmel_0011596_fzo_fuzzy_onions_Source_FlyBase_0011596_HG_2289	gi|119478328|ref|XP_001259346.1|	23.53	5e-04	54.7	transmembrane GTPase Fzo1, putative [Aspergillus fischeri NRRL 181]
Dmel_0011596_fzo_fuzzy_onions_Source_FlyBase_0011596_HG_2289	gi|296816224|ref|XP_002848449.1|	24.31	5e-04	54.7	transmembrane GTPase fzo1 [Arthroderma otae CBS 113480]
Dmel_0011596_fzo_fuzzy_onions_Source_FlyBase_0011596_HG_2289	gi|753200669|ref|WP_041507049.1|	23.05	5e-04	54.7	GTP-binding protein [Bacillus aerophilus]
Dmel_0011596_fzo_fuzzy_onions_Source_FlyBase_0011596_HG_2289	gi|916902029|ref|WP_051508742.1|	27.66	5e-04	54.7	GTPase [Sporosarcina sp. D27]
Dmel_0011596_fzo_fuzzy_onions_Source_FlyBase_0011596_HG_2289	gi|916902029|ref|WP_051508742.1|	24.46	0.002	52.8	GTPase [Sporosarcina sp. D27]
Dmel_0011596_fzo_fuzzy_onions_Source_FlyBase_0011596_HG_2289	gi|498031703|ref|WP_010345859.1|	25.15	5e-04	54.7	GTPase [Paenibacillus peoriae]
Dmel_0011596_fzo_fuzzy_onions_Source_FlyBase_0011596_HG_2289	gi|498031703|ref|WP_010345859.1|	26.04	0.004	51.6	GTPase [Paenibacillus peoriae]
Dmel_0011596_fzo_fuzzy_onions_Source_FlyBase_0011596_HG_2289	gi|748494505|ref|XP_011120031.1|	22.33	5e-04	54.7	hypothetical protein AOL_s00054g413 [Arthrobotrys oligospora ATCC 24927]
Dmel_0011596_fzo_fuzzy_onions_Source_FlyBase_0011596_HG_2289	gi|1151451883|gb|OOQ85520.1|	23.72	5e-04	54.7	transmembrane GTPase Fzo1 [Penicillium brasilianum]
Dmel_0011596_fzo_fuzzy_onions_Source_FlyBase_0011596_HG_2289	gi|746971712|gb|KIF28390.1|	22.25	5e-04	54.7	dynamin family protein [Hassallia byssoidea VB512170]
Dmel_0011596_fzo_fuzzy_onions_Source_FlyBase_0011596_HG_2289	gi|1122513976|dbj|GAV31954.1|	25.00	5e-04	54.3	hypothetical protein in xynA 3'region [Coriobacteriaceae bacterium EMTCatB1]
Dmel_0011596_fzo_fuzzy_onions_Source_FlyBase_0011596_HG_2289	gi|524568753|emb|CDC95778.1|	25.44	5e-04	54.7	uncharacterized protein BN635_00230 [Roseburia sp. CAG:380]
Dmel_0011596_fzo_fuzzy_onions_Source_FlyBase_0011596_HG_2289	gi|1094077249|ref|WP_071068597.1|	25.00	5e-04	54.3	GTPase [Cupriavidus sp. USMAA1020]
Dmel_0011596_fzo_fuzzy_onions_Source_FlyBase_0011596_HG_2289	gi|1061943510|ref|WP_069249591.1|	24.83	5e-04	54.3	hypothetical protein [Burkholderia lata]
Dmel_0011596_fzo_fuzzy_onions_Source_FlyBase_0011596_HG_2289	gi|751743098|gb|KIM91371.1|	21.69	5e-04	54.7	hypothetical protein PILCRDRAFT_810643 [Piloderma croceum F 1598]
Dmel_0011596_fzo_fuzzy_onions_Source_FlyBase_0011596_HG_2289	gi|504953570|ref|WP_015140672.1|	20.00	5e-04	54.7	hypothetical protein [Nostoc sp. PCC 7524]
Dmel_0011596_fzo_fuzzy_onions_Source_FlyBase_0011596_HG_2289	gi|1057046154|ref|WP_068454259.1|	24.91	5e-04	54.7	GTPase [Kurthia sp. 11kri321]
Dmel_0011596_fzo_fuzzy_onions_Source_FlyBase_0011596_HG_2289	gi|1043303137|gb|OBZ87924.1|	21.26	5e-04	54.3	Transmembrane GTPase fzo1 [Choanephora cucurbitarum]
Dmel_0011596_fzo_fuzzy_onions_Source_FlyBase_0011596_HG_2289	gi|495793864|ref|WP_008518443.1|	21.76	5e-04	54.3	dynamin [Dethiobacter alkaliphilus]
Dmel_0011596_fzo_fuzzy_onions_Source_FlyBase_0011596_HG_2289	gi|550175328|ref|WP_022588442.1|	21.88	5e-04	54.3	GTPase [Caldanaerobacter subterraneus]
Dmel_0011596_fzo_fuzzy_onions_Source_FlyBase_0011596_HG_2289	gi|518208248|ref|WP_019378456.1|	23.67	5e-04	54.7	hypothetical protein [Virgibacillus halodenitrificans]
Dmel_0011596_fzo_fuzzy_onions_Source_FlyBase_0011596_HG_2289	gi|1086372043|emb|SDJ69861.1|	25.14	5e-04	54.7	Dynamin family protein [Sediminibacillus albus]
Dmel_0011596_fzo_fuzzy_onions_Source_FlyBase_0011596_HG_2289	gi|936406825|gb|KPM35826.1|	23.32	5e-04	54.7	hypothetical protein AK830_g10740 [Neonectria ditissima]
Dmel_0011596_fzo_fuzzy_onions_Source_FlyBase_0011596_HG_2289	gi|1086465757|emb|SDB20377.1|	28.05	5e-04	54.3	Dynamin family protein [Ruminococcaceae bacterium FB2012]
Dmel_0011596_fzo_fuzzy_onions_Source_FlyBase_0011596_HG_2289	gi|1083163788|gb|OGE58236.1|	22.35	6e-04	54.3	hypothetical protein PENARI_c001G10746 [Penicillium arizonense]
Dmel_0011596_fzo_fuzzy_onions_Source_FlyBase_0011596_HG_2289	gi|524315633|emb|CDA73090.1|	25.20	6e-04	54.3	dynamin family protein [Ruminococcus sp. CAG:579]
Dmel_0011596_fzo_fuzzy_onions_Source_FlyBase_0011596_HG_2289	gi|1000871483|ref|WP_061131420.1|	23.50	6e-04	54.3	hypothetical protein [Bacillus cereus]
Dmel_0011596_fzo_fuzzy_onions_Source_FlyBase_0011596_HG_2289	gi|501714508|ref|WP_012623475.1|	24.23	6e-04	54.3	hypothetical protein [Cyanothece sp. PCC 7425]
Dmel_0011596_fzo_fuzzy_onions_Source_FlyBase_0011596_HG_2289	gi|1103007413|ref|WP_071618680.1|	26.79	6e-04	54.3	hypothetical protein [Bacillus aquimaris]
Dmel_0011596_fzo_fuzzy_onions_Source_FlyBase_0011596_HG_2289	gi|584412243|emb|CDM31009.1|	23.53	6e-04	54.3	Dynamin, GTPase domain [Penicillium roqueforti FM164]
Dmel_0011596_fzo_fuzzy_onions_Source_FlyBase_0011596_HG_2289	gi|1079438366|ref|WP_070171210.1|	23.50	6e-04	54.3	MULTISPECIES: hypothetical protein [Bacillus cereus group]
Dmel_0011596_fzo_fuzzy_onions_Source_FlyBase_0011596_HG_2289	gi|1045836828|ref|WP_065528047.1|	26.00	6e-04	54.3	GTPase [Planococcus halocryophilus]
Dmel_0011596_fzo_fuzzy_onions_Source_FlyBase_0011596_HG_2289	gi|663120663|ref|WP_030161626.1|	21.85	6e-04	54.3	hypothetical protein [Streptomyces sp. NRRL S-244]
Dmel_0011596_fzo_fuzzy_onions_Source_FlyBase_0011596_HG_2289	gi|1119329422|ref|WP_072306739.1|	28.42	6e-04	53.9	hypothetical protein [Selenomonas ruminantium]
Dmel_0011596_fzo_fuzzy_onions_Source_FlyBase_0011596_HG_2289	gi|740918869|ref|WP_038704116.1|	25.35	6e-04	54.3	GTPase [Planococcus sp. PAMC 21323]
Dmel_0011596_fzo_fuzzy_onions_Source_FlyBase_0011596_HG_2289	gi|389630202|ref|XP_003712754.1|	25.69	6e-04	54.3	transmembrane GTPase fzo1 [Magnaporthe oryzae 70-15]
Dmel_0011596_fzo_fuzzy_onions_Source_FlyBase_0011596_HG_2289	gi|1104417003|ref|WP_071741485.1|	23.50	6e-04	54.3	MULTISPECIES: hypothetical protein [Bacillus]
Dmel_0011596_fzo_fuzzy_onions_Source_FlyBase_0011596_HG_2289	gi|336268170|ref|XP_003348850.1|	24.81	6e-04	54.3	mitofusin [Sordaria macrospora k-hell]
Dmel_0011596_fzo_fuzzy_onions_Source_FlyBase_0011596_HG_2289	gi|925388648|gb|KOU23986.1|	21.85	6e-04	54.3	hypothetical protein ADK52_15810 [Streptomyces sp. WM6372]
Dmel_0011596_fzo_fuzzy_onions_Source_FlyBase_0011596_HG_2289	gi|657699493|ref|WP_029498473.1|	27.60	7e-04	54.3	GTPase [Kurthia huakuii]
Dmel_0011596_fzo_fuzzy_onions_Source_FlyBase_0011596_HG_2289	gi|1168133673|gb|OQE32897.1|	23.53	7e-04	54.3	hypothetical protein PENFLA_c001G02147 [Penicillium flavigenum]
Dmel_0011596_fzo_fuzzy_onions_Source_FlyBase_0011596_HG_2289	gi|755582033|ref|WP_042518321.1|	26.96	7e-04	53.9	hypothetical protein [Prevotella sp. P5-119]
Dmel_0011596_fzo_fuzzy_onions_Source_FlyBase_0011596_HG_2289	gi|1155246656|ref|WP_078988353.1|	21.85	7e-04	53.9	hypothetical protein [Streptomyces sp. WM6372]
Dmel_0011596_fzo_fuzzy_onions_Source_FlyBase_0011596_HG_2289	gi|1168196852|gb|OQE94156.1|	23.53	7e-04	54.3	hypothetical protein PENNAL_c0004G03947 [Penicillium nalgiovense]
Dmel_0011596_fzo_fuzzy_onions_Source_FlyBase_0011596_HG_2289	gi|1023214635|gb|KZT11784.1|	22.93	7e-04	54.3	hypothetical protein LAESUDRAFT_808763 [Laetiporus sulphureus 93-53]
Dmel_0011596_fzo_fuzzy_onions_Source_FlyBase_0011596_HG_2289	gi|440469977|gb|ELQ39068.1|	25.69	7e-04	54.3	transmembrane GTPase fzo1 [Magnaporthe oryzae Y34]
Dmel_0011596_fzo_fuzzy_onions_Source_FlyBase_0011596_HG_2289	gi|1049656044|emb|SCA98656.1|	24.55	7e-04	54.3	GTPase [Bacillus weihenstephanensis]
Dmel_0011596_fzo_fuzzy_onions_Source_FlyBase_0011596_HG_2289	gi|1049656044|emb|SCA98656.1|	22.44	0.002	52.8	GTPase [Bacillus weihenstephanensis]
Dmel_0011596_fzo_fuzzy_onions_Source_FlyBase_0011596_HG_2289	gi|169857853|ref|XP_001835573.1|	21.41	7e-04	54.3	transmembrane GTPase fzo1 [Coprinopsis cinerea okayama7#130]
Dmel_0011596_fzo_fuzzy_onions_Source_FlyBase_0011596_HG_2289	gi|488121786|ref|WP_002193183.1|	24.55	7e-04	54.3	MULTISPECIES: GTPase [Bacillus cereus group]
Dmel_0011596_fzo_fuzzy_onions_Source_FlyBase_0011596_HG_2289	gi|488121786|ref|WP_002193183.1|	22.44	0.002	52.8	MULTISPECIES: GTPase [Bacillus cereus group]
Dmel_0011596_fzo_fuzzy_onions_Source_FlyBase_0011596_HG_2289	gi|1004033941|ref|WP_061491733.1|	26.60	7e-04	53.9	hypothetical protein [Acetobacter malorum]
Dmel_0011596_fzo_fuzzy_onions_Source_FlyBase_0011596_HG_2289	gi|494526171|ref|WP_007315623.1|	26.78	7e-04	53.1	dynamin family protein [Methanolinea tarda]
Dmel_0011596_fzo_fuzzy_onions_Source_FlyBase_0011596_HG_2289	gi|749842903|gb|KIJ17866.1|	24.12	7e-04	53.9	hypothetical protein PAXINDRAFT_167809 [Paxillus involutus ATCC 200175]
Dmel_0011596_fzo_fuzzy_onions_Source_FlyBase_0011596_HG_2289	gi|902270343|emb|CRL26153.1|	23.53	7e-04	53.9	Dynamin, GTPase domain [Penicillium camemberti]
Dmel_0011596_fzo_fuzzy_onions_Source_FlyBase_0011596_HG_2289	gi|1160849112|ref|WP_079694024.1|	27.35	7e-04	54.3	hypothetical protein [Paenibacillus sp. RU5A]
Dmel_0011596_fzo_fuzzy_onions_Source_FlyBase_0011596_HG_2289	gi|1160849112|ref|WP_079694024.1|	25.84	0.003	52.4	hypothetical protein [Paenibacillus sp. RU5A]
Dmel_0011596_fzo_fuzzy_onions_Source_FlyBase_0011596_HG_2289	gi|816353441|gb|KKK27321.1|	23.53	7e-04	53.9	hypothetical protein ARAM_000451 [Aspergillus rambellii]
Dmel_0011596_fzo_fuzzy_onions_Source_FlyBase_0011596_HG_2289	gi|1119842011|ref|WP_072733386.1|	27.35	7e-04	54.3	hypothetical protein [Paenibacillus sp. ov031]
Dmel_0011596_fzo_fuzzy_onions_Source_FlyBase_0011596_HG_2289	gi|1119842011|ref|WP_072733386.1|	25.53	0.004	51.6	hypothetical protein [Paenibacillus sp. ov031]
Dmel_0011596_fzo_fuzzy_onions_Source_FlyBase_0011596_HG_2289	gi|446104324|ref|WP_000182179.1|	25.45	8e-04	54.3	MULTISPECIES: GTPase [Bacillus cereus group]
Dmel_0011596_fzo_fuzzy_onions_Source_FlyBase_0011596_HG_2289	gi|446104324|ref|WP_000182179.1|	25.93	2.8	42.4	MULTISPECIES: GTPase [Bacillus cereus group]
Dmel_0011596_fzo_fuzzy_onions_Source_FlyBase_0011596_HG_2289	gi|654350104|ref|WP_027843392.1|	22.51	8e-04	53.9	hypothetical protein [Mastigocoleus testarum]
Dmel_0011596_fzo_fuzzy_onions_Source_FlyBase_0011596_HG_2289	gi|1089388876|emb|SEA83756.1|	27.35	8e-04	54.3	Dynamin family protein [Paenibacillus sp. 276b]
Dmel_0011596_fzo_fuzzy_onions_Source_FlyBase_0011596_HG_2289	gi|1089388876|emb|SEA83756.1|	25.23	0.004	51.6	Dynamin family protein [Paenibacillus sp. 276b]
Dmel_0011596_fzo_fuzzy_onions_Source_FlyBase_0011596_HG_2289	gi|816342309|gb|KKK19904.1|	23.53	8e-04	53.9	hypothetical protein AOCH_000214 [Aspergillus ochraceoroseus]
Dmel_0011596_fzo_fuzzy_onions_Source_FlyBase_0011596_HG_2289	gi|149950855|gb|ABR49383.1|	22.69	8e-04	53.9	Dynamin family protein [Alkaliphilus metalliredigens QYMF]
Dmel_0011596_fzo_fuzzy_onions_Source_FlyBase_0011596_HG_2289	gi|512193248|gb|EPE09006.1|	24.03	8e-04	53.9	transmembrane gtpase fzo1 [Ophiostoma piceae UAMH 11346]
Dmel_0011596_fzo_fuzzy_onions_Source_FlyBase_0011596_HG_2289	gi|917774332|ref|WP_052288273.1|	22.55	8e-04	53.9	hypothetical protein [Lyngbya confervoides]
Dmel_0011596_fzo_fuzzy_onions_Source_FlyBase_0011596_HG_2289	gi|1035845859|ref|WP_064636938.1|	27.35	8e-04	53.9	hypothetical protein [Paenibacillus sp. AD87]
Dmel_0011596_fzo_fuzzy_onions_Source_FlyBase_0011596_HG_2289	gi|1035845859|ref|WP_064636938.1|	25.53	0.002	52.8	hypothetical protein [Paenibacillus sp. AD87]
Dmel_0011596_fzo_fuzzy_onions_Source_FlyBase_0011596_HG_2289	gi|749766301|gb|KII90834.1|	22.35	8e-04	53.9	hypothetical protein PLICRDRAFT_90592 [Plicaturopsis crispa FD-325 SS-3]
Dmel_0011596_fzo_fuzzy_onions_Source_FlyBase_0011596_HG_2289	gi|1166605149|gb|OPX82824.1|	24.29	8e-04	53.9	Bacterial dynamin-like protein [Pelotomaculum sp. PtaB.Bin013]
Dmel_0011596_fzo_fuzzy_onions_Source_FlyBase_0011596_HG_2289	gi|671690093|emb|CDS04833.1|	23.40	8e-04	53.9	hypothetical protein LRAMOSA07363 [Lichtheimia ramosa]
Dmel_0011596_fzo_fuzzy_onions_Source_FlyBase_0011596_HG_2289	gi|860593553|ref|WP_048474932.1|	22.36	8e-04	53.9	hypothetical protein [Streptomyces roseus]
Dmel_0011596_fzo_fuzzy_onions_Source_FlyBase_0011596_HG_2289	gi|1103288500|ref|WP_071649023.1|	24.61	8e-04	53.9	hypothetical protein [Virgibacillus halodenitrificans]
Dmel_0011596_fzo_fuzzy_onions_Source_FlyBase_0011596_HG_2289	gi|1166591086|gb|OPX70855.1|	24.04	8e-04	53.9	GTPase Era [Methanoregulaceae archaeon PtaB.Bin056]
Dmel_0011596_fzo_fuzzy_onions_Source_FlyBase_0011596_HG_2289	gi|406916830|gb|EKD55756.1|	23.58	8e-04	53.5	hypothetical protein ACD_59C00049G0003 [uncultured bacterium]
Dmel_0011596_fzo_fuzzy_onions_Source_FlyBase_0011596_HG_2289	gi|1020087382|ref|WP_063224117.1|	24.13	8e-04	53.9	GTPase [Bacillus cereus]
Dmel_0011596_fzo_fuzzy_onions_Source_FlyBase_0011596_HG_2289	gi|1020087382|ref|WP_063224117.1|	25.93	3.7	42.0	GTPase [Bacillus cereus]
Dmel_0011596_fzo_fuzzy_onions_Source_FlyBase_0011596_HG_2289	gi|1148612558|ref|WP_077358163.1|	24.61	8e-04	53.9	hypothetical protein [Virgibacillus halodenitrificans]
Dmel_0011596_fzo_fuzzy_onions_Source_FlyBase_0011596_HG_2289	gi|543514680|emb|CCQ51845.1|	21.60	9e-04	53.5	Dynamin [Crocosphaera watsonii WH 8502]
Dmel_0011596_fzo_fuzzy_onions_Source_FlyBase_0011596_HG_2289	gi|1039194323|gb|OBQ35773.1|	23.38	9e-04	53.5	hypothetical protein AN487_14745 [Anabaena sp. CRKS33]
Dmel_0011596_fzo_fuzzy_onions_Source_FlyBase_0011596_HG_2289	gi|490532788|ref|WP_004397960.1|	24.66	9e-04	53.9	GTPase [Bacillus subtilis]
Dmel_0011596_fzo_fuzzy_onions_Source_FlyBase_0011596_HG_2289	gi|490532788|ref|WP_004397960.1|	36.71	0.77	44.3	GTPase [Bacillus subtilis]
Dmel_0011596_fzo_fuzzy_onions_Source_FlyBase_0011596_HG_2289	gi|927080898|ref|WP_053780747.1|	27.35	9e-04	53.9	hypothetical protein [Paenibacillus sp. A59]
Dmel_0011596_fzo_fuzzy_onions_Source_FlyBase_0011596_HG_2289	gi|927080898|ref|WP_053780747.1|	24.30	0.004	51.6	hypothetical protein [Paenibacillus sp. A59]
Dmel_0011596_fzo_fuzzy_onions_Source_FlyBase_0011596_HG_2289	gi|729183171|emb|CEJ92101.1|	23.92	9e-04	53.9	hypothetical protein VHEMI07774 [Torrubiella hemipterigena]
Dmel_0011596_fzo_fuzzy_onions_Source_FlyBase_0011596_HG_2289	gi|915041111|ref|XP_013256057.1|	25.10	9e-04	53.9	mitofusin [Exophiala aquamarina CBS 119918]
Dmel_0011596_fzo_fuzzy_onions_Source_FlyBase_0011596_HG_2289	gi|1084343153|gb|OGM48792.1|	23.53	0.001	53.9	transmembrane GTPase Fzo1 [Aspergillus bombycis]
Dmel_0011596_fzo_fuzzy_onions_Source_FlyBase_0011596_HG_2289	gi|916856939|ref|WP_051463995.1|	24.63	0.001	53.5	hypothetical protein [Leptolyngbya sp. PCC 6406]
Dmel_0011596_fzo_fuzzy_onions_Source_FlyBase_0011596_HG_2289	gi|528964709|gb|EPZ39345.1|	23.14	0.001	53.9	GTPase [Anoxybacillus sp. SK3-4]
Dmel_0011596_fzo_fuzzy_onions_Source_FlyBase_0011596_HG_2289	gi|995935001|gb|KXG47697.1|	23.14	0.001	53.9	hypothetical protein PGRI_015670 [Penicillium griseofulvum]
Dmel_0011596_fzo_fuzzy_onions_Source_FlyBase_0011596_HG_2289	gi|992089438|ref|XP_015408253.1|	23.53	0.001	53.9	transmembrane GTPase Fzo1 [Aspergillus nomius NRRL 13137]
Dmel_0011596_fzo_fuzzy_onions_Source_FlyBase_0011596_HG_2289	gi|952549386|dbj|GAQ09829.1|	23.53	0.001	53.9	transmembrane GTPase fzo1 [Aspergillus lentulus]
Dmel_0011596_fzo_fuzzy_onions_Source_FlyBase_0011596_HG_2289	gi|525586123|gb|EPS32373.1|	23.53	0.001	53.9	hypothetical protein PDE_07333 [Penicillium oxalicum 114-2]
Dmel_0011596_fzo_fuzzy_onions_Source_FlyBase_0011596_HG_2289	gi|849274773|dbj|GAO82928.1|	23.53	0.001	53.5	transmembrane GTPase fzo1 [Aspergillus udagawae]
Dmel_0011596_fzo_fuzzy_onions_Source_FlyBase_0011596_HG_2289	gi|1091996540|ref|XP_018735357.1|	25.69	0.001	53.9	mitofusin [Sugiyamaella lignohabitans]
Dmel_0011596_fzo_fuzzy_onions_Source_FlyBase_0011596_HG_2289	gi|754079095|ref|WP_041720929.1|	22.69	0.001	53.5	hypothetical protein [Alkaliphilus metalliredigens]
Dmel_0011596_fzo_fuzzy_onions_Source_FlyBase_0011596_HG_2289	gi|1152290250|ref|WP_078177999.1|	22.86	0.001	53.9	GTPase [Bacillus mycoides]
Dmel_0011596_fzo_fuzzy_onions_Source_FlyBase_0011596_HG_2289	gi|1152290250|ref|WP_078177999.1|	22.44	0.002	52.8	GTPase [Bacillus mycoides]
Dmel_0011596_fzo_fuzzy_onions_Source_FlyBase_0011596_HG_2289	gi|1092180295|emb|CZS88132.1|	23.08	0.001	53.5	related to GTP-binding protein FZO1, required for biogenesis of mitochondria [Rhynchosporium commune]
Dmel_0011596_fzo_fuzzy_onions_Source_FlyBase_0011596_HG_2289	gi|156065031|ref|XP_001598437.1|	24.22	0.001	53.5	hypothetical protein SS1G_00526 [Sclerotinia sclerotiorum 1980]
Dmel_0011596_fzo_fuzzy_onions_Source_FlyBase_0011596_HG_2289	gi|750939581|gb|KIJ97597.1|	23.36	0.001	53.5	hypothetical protein K443DRAFT_681416 [Laccaria amethystina LaAM-08-1]
Dmel_0011596_fzo_fuzzy_onions_Source_FlyBase_0011596_HG_2289	gi|738051329|ref|WP_036010218.1|	23.71	0.001	53.5	hypothetical protein [Leptolyngbya sp. JSC-1]
Dmel_0011596_fzo_fuzzy_onions_Source_FlyBase_0011596_HG_2289	gi|354547631|emb|CCE44366.1|	28.02	0.001	53.5	hypothetical protein CPAR2_401680 [Candida parapsilosis]
Dmel_0011596_fzo_fuzzy_onions_Source_FlyBase_0011596_HG_2289	gi|1095450905|gb|APA07867.1|	24.22	0.001	53.5	hypothetical protein sscle_03g026370 [Sclerotinia sclerotiorum 1980 UF-70]
