# Supplementary material for: Reconstruction of the ancestral metazoan genome reveals an increase in genomic novelty
Source: Nat Commun. 2018 Apr 30;9:1730. doi: 10.1038/s41467-018-04136-5 (PMC5928047; doi:10.1038/s41467-018-04136-5)
Supplement: Supplementary file 12 — Supplementary Data 9 [file 41467_2018_4136_MOESM12_ESM.zip › Node 0 - Holozoa/HG_2438_seqs_BLAST_headers.cvs]

Query	Subject	%id	e-value	bit-score	Subject_description_[Organism]
Dmel_0261276_opa1_like_optic_atrophy_1_like_Source_FlyBase_0261276_HG_2438	gi|326510543|dbj|BAJ87488.1|	56.14	0.0	631	predicted protein, partial [Hordeum vulgare subsp. vulgare]
Dmel_0261276_opa1_like_optic_atrophy_1_like_Source_FlyBase_0261276_HG_2438	gi|584394832|emb|CDK26243.1|	35.45	2e-31	143	unnamed protein product [Kuraishia capsulata CBS 1993]
Dmel_0261276_opa1_like_optic_atrophy_1_like_Source_FlyBase_0261276_HG_2438	gi|1028528651|gb|OAJ02288.1|	29.19	3e-30	139	hypothetical protein A4X03_g8725 [Tilletia caries]
Dmel_0261276_opa1_like_optic_atrophy_1_like_Source_FlyBase_0261276_HG_2438	gi|1147199976|ref|XP_020044675.1|	38.07	3e-30	139	hypothetical protein ASCRUDRAFT_28667, partial [Ascoidea rubescens DSM 1968]
Dmel_0261276_opa1_like_optic_atrophy_1_like_Source_FlyBase_0261276_HG_2438	gi|598063955|ref|XP_007372806.1|	38.53	3e-30	139	mitochondrial dynamin-like GTPase [Spathaspora passalidarum NRRL Y-27907]
Dmel_0261276_opa1_like_optic_atrophy_1_like_Source_FlyBase_0261276_HG_2438	gi|241954458|ref|XP_002419950.1|	38.99	4e-30	139	dynamin-like GTPase, mitochondrial precursor, putative; mitochondrial genome maintenance protein, putative [Candida dubliniensis CD36]
Dmel_0261276_opa1_like_optic_atrophy_1_like_Source_FlyBase_0261276_HG_2438	gi|754410009|ref|XP_011274284.1|	35.34	6e-30	139	hypothetical protein BN7_3390 [Wickerhamomyces ciferrii]
Dmel_0261276_opa1_like_optic_atrophy_1_like_Source_FlyBase_0261276_HG_2438	gi|1101779321|gb|OIR58423.1|	31.91	9e-30	137	vacuolar protein sorting-associated protein 1 [Amphiamblys sp. WSBS2006]
Dmel_0261276_opa1_like_optic_atrophy_1_like_Source_FlyBase_0261276_HG_2438	gi|1063856471|ref|XP_017992712.1|	35.47	9e-30	137	dynamin protein dnm1 [Malassezia pachydermatis]
Dmel_0261276_opa1_like_optic_atrophy_1_like_Source_FlyBase_0261276_HG_2438	gi|1147423321|ref|XP_020071730.1|	35.74	1e-29	137	hypothetical protein CYBJADRAFT_166478 [Cyberlindnera jadinii NRRL Y-1542]
Dmel_0261276_opa1_like_optic_atrophy_1_like_Source_FlyBase_0261276_HG_2438	gi|703967416|gb|KGQ96571.1|	38.53	1e-29	137	hypothetical protein MG1_03552 [Candida albicans GC75]
Dmel_0261276_opa1_like_optic_atrophy_1_like_Source_FlyBase_0261276_HG_2438	gi|703960212|gb|KGQ86552.1|	38.53	1e-29	137	hypothetical protein MEO_03495 [Candida albicans P94015]
Dmel_0261276_opa1_like_optic_atrophy_1_like_Source_FlyBase_0261276_HG_2438	gi|712882336|gb|KGU30080.1|	38.53	1e-29	137	hypothetical protein MGK_03545 [Candida albicans P57055]
Dmel_0261276_opa1_like_optic_atrophy_1_like_Source_FlyBase_0261276_HG_2438	gi|723161906|gb|KHC35944.1|	38.53	1e-29	137	hypothetical protein MGQ_03524 [Candida albicans P76067]
Dmel_0261276_opa1_like_optic_atrophy_1_like_Source_FlyBase_0261276_HG_2438	gi|68470872|ref|XP_720443.1|	38.53	1e-29	137	dynamin-related GTPase [Candida albicans SC5314]
Dmel_0261276_opa1_like_optic_atrophy_1_like_Source_FlyBase_0261276_HG_2438	gi|906319165|emb|CEP21642.1|	36.14	2e-29	137	MGM1 [Cyberlindnera jadinii]
Dmel_0261276_opa1_like_optic_atrophy_1_like_Source_FlyBase_0261276_HG_2438	gi|751027162|gb|KIK68855.1|	34.65	2e-29	137	hypothetical protein GYMLUDRAFT_236752 [Gymnopus luxurians FD-317 M1]
Dmel_0261276_opa1_like_optic_atrophy_1_like_Source_FlyBase_0261276_HG_2438	gi|77994534|gb|ABB13595.1|	33.11	2e-29	136	Drp7p [Tetrahymena thermophila]
Dmel_0261276_opa1_like_optic_atrophy_1_like_Source_FlyBase_0261276_HG_2438	gi|146179027|ref|XP_001020504.2|	33.11	2e-29	136	dynamin central region family protein [Tetrahymena thermophila SB210]
Dmel_0261276_opa1_like_optic_atrophy_1_like_Source_FlyBase_0261276_HG_2438	gi|723188583|gb|KHC62412.1|	38.53	3e-29	137	hypothetical protein MGE_03525 [Candida albicans P75010]
Dmel_0261276_opa1_like_optic_atrophy_1_like_Source_FlyBase_0261276_HG_2438	gi|367025703|ref|XP_003662136.1|	33.55	4e-29	135	hypothetical protein MYCTH_2302341 [Thermothelomyces thermophila ATCC 42464]
Dmel_0261276_opa1_like_optic_atrophy_1_like_Source_FlyBase_0261276_HG_2438	gi|459366631|gb|EMG45925.1|	38.53	4e-29	135	Protein MGM1, mitochondrial, partial [Candida maltosa Xu316]
Dmel_0261276_opa1_like_optic_atrophy_1_like_Source_FlyBase_0261276_HG_2438	gi|835898588|gb|KLU90008.1|	32.68	5e-29	135	vacuolar protein sorting-associated protein 1 [Magnaporthiopsis poae ATCC 64411]
Dmel_0261276_opa1_like_optic_atrophy_1_like_Source_FlyBase_0261276_HG_2438	gi|359380568|emb|CCE82809.1|	34.62	6e-29	135	Piso0_002556 [Millerozyma farinosa CBS 7064]
Dmel_0261276_opa1_like_optic_atrophy_1_like_Source_FlyBase_0261276_HG_2438	gi|1069594620|ref|XP_018170272.1|	37.16	8e-29	135	hypothetical protein QG37_02582 [[Candida] auris]
Dmel_0261276_opa1_like_optic_atrophy_1_like_Source_FlyBase_0261276_HG_2438	gi|998534627|ref|XP_015469675.1|	37.02	8e-29	135	hypothetical protein AC631_00712 [Debaryomyces fabryi]
Dmel_0261276_opa1_like_optic_atrophy_1_like_Source_FlyBase_0261276_HG_2438	gi|1092925452|ref|XP_018738985.1|	34.60	9e-29	134	uncharacterized protein MSY001_0350 [Malassezia sympodialis ATCC 42132]
Dmel_0261276_opa1_like_optic_atrophy_1_like_Source_FlyBase_0261276_HG_2438	gi|359381419|emb|CCE81878.1|	35.14	1e-28	135	Piso0_002556 [Millerozyma farinosa CBS 7064]
Dmel_0261276_opa1_like_optic_atrophy_1_like_Source_FlyBase_0261276_HG_2438	gi|294659930|ref|XP_462370.2|	36.60	1e-28	135	DEHA2G19096p [Debaryomyces hansenii CBS767]
Dmel_0261276_opa1_like_optic_atrophy_1_like_Source_FlyBase_0261276_HG_2438	gi|1091739322|emb|SCV05761.1|	33.84	1e-28	134	LANO_0H14598g1_1 [Lachancea nothofagi CBS 11611]
Dmel_0261276_opa1_like_optic_atrophy_1_like_Source_FlyBase_0261276_HG_2438	gi|402223719|gb|EJU03783.1|	33.58	1e-28	134	hypothetical protein DACRYDRAFT_49126 [Dacryopinax primogenitus]
Dmel_0261276_opa1_like_optic_atrophy_1_like_Source_FlyBase_0261276_HG_2438	gi|1111919208|gb|OJJ78876.1|	31.92	1e-28	134	hypothetical protein ASPGLDRAFT_62198 [Aspergillus glaucus CBS 516.65]
Dmel_0261276_opa1_like_optic_atrophy_1_like_Source_FlyBase_0261276_HG_2438	gi|521772977|gb|EPQ64464.1|	31.69	1e-28	134	hypothetical protein BGT96224_A20839 [Blumeria graminis f. sp. tritici 96224]
Dmel_0261276_opa1_like_optic_atrophy_1_like_Source_FlyBase_0261276_HG_2438	gi|748548093|emb|CDO93586.1|	35.19	2e-28	134	unnamed protein product [Kluyveromyces dobzhanskii CBS 2104]
Dmel_0261276_opa1_like_optic_atrophy_1_like_Source_FlyBase_0261276_HG_2438	gi|389629144|ref|XP_003712225.1|	31.76	2e-28	133	vacuolar protein sorting-associated protein 1 [Magnaporthe oryzae 70-15]
Dmel_0261276_opa1_like_optic_atrophy_1_like_Source_FlyBase_0261276_HG_2438	gi|443921280|gb|ELU40979.1|	34.44	2e-28	134	dynamin GTPase [Rhizoctonia solani AG-1 IA]
Dmel_0261276_opa1_like_optic_atrophy_1_like_Source_FlyBase_0261276_HG_2438	gi|255721135|ref|XP_002545502.1|	37.61	2e-28	134	protein MGM1, mitochondrial precursor [Candida tropicalis MYA-3404]
Dmel_0261276_opa1_like_optic_atrophy_1_like_Source_FlyBase_0261276_HG_2438	gi|1102247802|ref|XP_019036092.1|	34.54	2e-28	134	hypothetical protein WICANDRAFT_86303 [Wickerhamomyces anomalus NRRL Y-366-8]
Dmel_0261276_opa1_like_optic_atrophy_1_like_Source_FlyBase_0261276_HG_2438	gi|761944617|gb|KIY64452.1|	33.33	2e-28	133	dynamin protein dnm1 [Cylindrobasidium torrendii FP15055 ss-10]
Dmel_0261276_opa1_like_optic_atrophy_1_like_Source_FlyBase_0261276_HG_2438	gi|751841425|emb|CEL55688.1|	34.07	2e-28	134	hypothetical protein RSOLAG1IB_01700 [Rhizoctonia solani AG-1 IB]
Dmel_0261276_opa1_like_optic_atrophy_1_like_Source_FlyBase_0261276_HG_2438	gi|953497746|emb|CEG40506.1|	27.59	3e-28	132	dynamin like protein [Plasmopara halstedii]
Dmel_0261276_opa1_like_optic_atrophy_1_like_Source_FlyBase_0261276_HG_2438	gi|1092388662|emb|SCW03410.1|	31.90	3e-28	133	LAFE_0G09802g1_1 [Lachancea fermentati]
Dmel_0261276_opa1_like_optic_atrophy_1_like_Source_FlyBase_0261276_HG_2438	gi|820655234|emb|CED82822.1|	30.82	3e-28	133	dynamin protein dnm1 [Xanthophyllomyces dendrorhous]
Dmel_0261276_opa1_like_optic_atrophy_1_like_Source_FlyBase_0261276_HG_2438	gi|723176927|gb|KHC50844.1|	38.07	3e-28	133	hypothetical protein MEW_03470 [Candida albicans P60002]
Dmel_0261276_opa1_like_optic_atrophy_1_like_Source_FlyBase_0261276_HG_2438	gi|552913822|gb|ERZ99105.1|	33.20	4e-28	132	hypothetical protein GLOINDRAFT_70109 [Rhizophagus irregularis DAOM 181602]
Dmel_0261276_opa1_like_optic_atrophy_1_like_Source_FlyBase_0261276_HG_2438	gi|1090872593|ref|XP_018711045.1|	36.70	5e-28	132	hypothetical protein METBIDRAFT_43192 [Metschnikowia bicuspidata var. bicuspidata NRRL YB-4993]
Dmel_0261276_opa1_like_optic_atrophy_1_like_Source_FlyBase_0261276_HG_2438	gi|67902072|ref|XP_681292.1|	31.91	5e-28	132	hypothetical protein AN8023.2 [Aspergillus nidulans FGSC A4]
Dmel_0261276_opa1_like_optic_atrophy_1_like_Source_FlyBase_0261276_HG_2438	gi|599153567|gb|EYE92856.1|	31.92	5e-28	133	V-type ATPase [Aspergillus ruber CBS 135680]
Dmel_0261276_opa1_like_optic_atrophy_1_like_Source_FlyBase_0261276_HG_2438	gi|924125231|emb|CUA68536.1|	34.07	5e-28	132	hypothetical protein RSOLAG22IIIB_03574 [Rhizoctonia solani]
Dmel_0261276_opa1_like_optic_atrophy_1_like_Source_FlyBase_0261276_HG_2438	gi|1139702539|gb|ONH70061.1|	34.94	5e-28	132	Dynamin-like GTPase MGM1, mitochondrial [Cyberlindnera fabianii]
Dmel_0261276_opa1_like_optic_atrophy_1_like_Source_FlyBase_0261276_HG_2438	gi|471896104|emb|CCO31166.1|	33.20	5e-28	126	dynamin GTPase [Rhizoctonia solani AG-1 IB]
Dmel_0261276_opa1_like_optic_atrophy_1_like_Source_FlyBase_0261276_HG_2438	gi|403377066|gb|EJY88527.1|	31.94	5e-28	132	Dynamin-2 [Oxytricha trifallax]
Dmel_0261276_opa1_like_optic_atrophy_1_like_Source_FlyBase_0261276_HG_2438	gi|1023261592|gb|KZT56849.1|	33.33	6e-28	132	hypothetical protein CALCODRAFT_496837 [Calocera cornea HHB12733]
Dmel_0261276_opa1_like_optic_atrophy_1_like_Source_FlyBase_0261276_HG_2438	gi|752337950|gb|KIN97084.1|	31.43	6e-28	132	hypothetical protein M404DRAFT_161531 [Pisolithus tinctorius Marx 270]
Dmel_0261276_opa1_like_optic_atrophy_1_like_Source_FlyBase_0261276_HG_2438	gi|682421593|gb|KFY90701.1|	30.95	6e-28	132	hypothetical protein V500_05039 [Pseudogymnoascus sp. VKM F-4518 (FW-2643)]
Dmel_0261276_opa1_like_optic_atrophy_1_like_Source_FlyBase_0261276_HG_2438	gi|576984302|gb|EUC57045.1|	33.70	6e-28	132	dynamin GTPase [Rhizoctonia solani AG-3 Rhs1AP]
Dmel_0261276_opa1_like_optic_atrophy_1_like_Source_FlyBase_0261276_HG_2438	gi|302686616|ref|XP_003032988.1|	31.38	7e-28	132	hypothetical protein SCHCODRAFT_53713 [Schizophyllum commune H4-8]
Dmel_0261276_opa1_like_optic_atrophy_1_like_Source_FlyBase_0261276_HG_2438	gi|597970157|ref|XP_007327149.1|	31.74	7e-28	132	hypothetical protein AGABI1DRAFT_36087 [Agaricus bisporus var. burnettii JB137-S8]
Dmel_0261276_opa1_like_optic_atrophy_1_like_Source_FlyBase_0261276_HG_2438	gi|568457775|ref|XP_006461708.1|	33.09	7e-28	132	hypothetical protein AGABI2DRAFT_185821 [Agaricus bisporus var. bisporus H97]
Dmel_0261276_opa1_like_optic_atrophy_1_like_Source_FlyBase_0261276_HG_2438	gi|1083162362|gb|OGE56811.1|	29.49	7e-28	131	hypothetical protein PENARI_c002G00435 [Penicillium arizonense]
Dmel_0261276_opa1_like_optic_atrophy_1_like_Source_FlyBase_0261276_HG_2438	gi|949379576|emb|CUS20449.1|	33.69	8e-28	132	LAQU0S01e06832g1_1 [Lachancea quebecensis]
Dmel_0261276_opa1_like_optic_atrophy_1_like_Source_FlyBase_0261276_HG_2438	gi|528293727|emb|CCU81194.1|	31.34	8e-28	131	dynamin-A, partial [Blumeria graminis f. sp. hordei DH14]
Dmel_0261276_opa1_like_optic_atrophy_1_like_Source_FlyBase_0261276_HG_2438	gi|640926386|gb|KDN70137.1|	31.80	8e-28	131	putative dynamin central region [Colletotrichum sublineola]
Dmel_0261276_opa1_like_optic_atrophy_1_like_Source_FlyBase_0261276_HG_2438	gi|116198053|ref|XP_001224838.1|	33.45	9e-28	131	conserved hypothetical protein [Chaetomium globosum CBS 148.51]
Dmel_0261276_opa1_like_optic_atrophy_1_like_Source_FlyBase_0261276_HG_2438	gi|663442913|emb|CDR36626.1|	34.94	9e-28	132	CYFA0S01e03114g1_1 [Cyberlindnera fabianii]
Dmel_0261276_opa1_like_optic_atrophy_1_like_Source_FlyBase_0261276_HG_2438	gi|914256745|gb|KNZ72145.1|	35.48	9e-28	132	Protein msp1, mitochondrial [Termitomyces sp. J132]
Dmel_0261276_opa1_like_optic_atrophy_1_like_Source_FlyBase_0261276_HG_2438	gi|367003447|ref|XP_003686457.1|	34.87	9e-28	131	hypothetical protein TPHA_0G01870 [Tetrapisispora phaffii CBS 4417]
Dmel_0261276_opa1_like_optic_atrophy_1_like_Source_FlyBase_0261276_HG_2438	gi|523424651|emb|CDF91004.1|	33.68	1e-27	132	ZYBA0S09-02652g1_1 [Zygosaccharomyces bailii CLIB 213]
Dmel_0261276_opa1_like_optic_atrophy_1_like_Source_FlyBase_0261276_HG_2438	gi|1040524218|gb|OBT61332.1|	30.95	1e-27	131	dynamin GTPase [Pseudogymnoascus sp. 23342-1-I1]
Dmel_0261276_opa1_like_optic_atrophy_1_like_Source_FlyBase_0261276_HG_2438	gi|1159857432|gb|AQZ10624.1|	33.68	1e-27	131	MGM1 (YOR211C) [Zygosaccharomyces parabailii]
Dmel_0261276_opa1_like_optic_atrophy_1_like_Source_FlyBase_0261276_HG_2438	gi|470111493|ref|XP_004291982.1|	33.57	1e-27	131	PREDICTED: dynamin-related protein 3A-like [Fragaria vesca subsp. vesca]
Dmel_0261276_opa1_like_optic_atrophy_1_like_Source_FlyBase_0261276_HG_2438	gi|302685055|ref|XP_003032208.1|	33.59	1e-27	131	hypothetical protein SCHCODRAFT_15798 [Schizophyllum commune H4-8]
Dmel_0261276_opa1_like_optic_atrophy_1_like_Source_FlyBase_0261276_HG_2438	gi|595489922|gb|EXX74093.1|	33.20	1e-27	131	Mgm1p [Rhizophagus irregularis DAOM 197198w]
Dmel_0261276_opa1_like_optic_atrophy_1_like_Source_FlyBase_0261276_HG_2438	gi|403213508|emb|CCK68010.1|	37.67	1e-27	131	hypothetical protein KNAG_0A03230 [Kazachstania naganishii CBS 8797]
Dmel_0261276_opa1_like_optic_atrophy_1_like_Source_FlyBase_0261276_HG_2438	gi|1063244633|gb|ODQ67408.1|	31.95	1e-27	130	hypothetical protein NADFUDRAFT_69219 [Nadsonia fulvescens var. elongata DSM 6958]
Dmel_0261276_opa1_like_optic_atrophy_1_like_Source_FlyBase_0261276_HG_2438	gi|119182901|ref|XP_001242550.1|	32.31	1e-27	130	vacuolar sorting protein 1 [Coccidioides immitis RS]
Dmel_0261276_opa1_like_optic_atrophy_1_like_Source_FlyBase_0261276_HG_2438	gi|477530971|gb|ENH82696.1|	33.11	1e-27	130	vacuolar dynamin-like gtpase [Colletotrichum orbiculare MAFF 240422]
Dmel_0261276_opa1_like_optic_atrophy_1_like_Source_FlyBase_0261276_HG_2438	gi|578050539|emb|CDH14027.1|	34.16	1e-27	131	probable MGM1-Mitochondrial GTPase related to dynamin [Zygosaccharomyces bailii ISA1307]
Dmel_0261276_opa1_like_optic_atrophy_1_like_Source_FlyBase_0261276_HG_2438	gi|353243256|emb|CCA74819.1|	35.51	1e-27	131	related to dynamin-like protein [Serendipita indica DSM 11827]
Dmel_0261276_opa1_like_optic_atrophy_1_like_Source_FlyBase_0261276_HG_2438	gi|761930951|gb|KIY51903.1|	33.33	1e-27	130	hypothetical protein FISHEDRAFT_36290 [Fistulina hepatica ATCC 64428]
Dmel_0261276_opa1_like_optic_atrophy_1_like_Source_FlyBase_0261276_HG_2438	gi|827063379|ref|XP_008093241.1|	31.45	1e-27	131	dynamin central region [Colletotrichum graminicola M1.001]
Dmel_0261276_opa1_like_optic_atrophy_1_like_Source_FlyBase_0261276_HG_2438	gi|1060925933|gb|ODM21230.1|	31.60	1e-27	130	Vacuolar protein sorting-associated protein 1 [Aspergillus cristatus]
Dmel_0261276_opa1_like_optic_atrophy_1_like_Source_FlyBase_0261276_HG_2438	gi|1132460828|gb|OLY82069.1|	30.49	1e-27	130	Vacuolar protein sorting-associated protein 1 [Smittium mucronatum]
Dmel_0261276_opa1_like_optic_atrophy_1_like_Source_FlyBase_0261276_HG_2438	gi|751015244|gb|KIK56979.1|	32.34	1e-27	130	hypothetical protein GYMLUDRAFT_1011831 [Gymnopus luxurians FD-317 M1]
Dmel_0261276_opa1_like_optic_atrophy_1_like_Source_FlyBase_0261276_HG_2438	gi|366989715|ref|XP_003674625.1|	38.07	1e-27	131	hypothetical protein NCAS_0B01670 [Naumovozyma castellii CBS 4309]
Dmel_0261276_opa1_like_optic_atrophy_1_like_Source_FlyBase_0261276_HG_2438	gi|749897816|gb|KIJ65433.1|	33.58	1e-27	130	hypothetical protein HYDPIDRAFT_27440 [Hydnomerulius pinastri MD-312]
Dmel_0261276_opa1_like_optic_atrophy_1_like_Source_FlyBase_0261276_HG_2438	gi|1110598997|emb|CZR53829.1|	31.14	2e-27	130	probable dynamin-related GTPase DNM1 [Phialocephala subalpina]
Dmel_0261276_opa1_like_optic_atrophy_1_like_Source_FlyBase_0261276_HG_2438	gi|909141984|gb|KNE66662.1|	31.94	2e-27	131	hypothetical protein AMAG_11776 [Allomyces macrogynus ATCC 38327]
Dmel_0261276_opa1_like_optic_atrophy_1_like_Source_FlyBase_0261276_HG_2438	gi|367009232|ref|XP_003679117.1|	38.25	2e-27	130	hypothetical protein TDEL_0A05740 [Torulaspora delbrueckii]
Dmel_0261276_opa1_like_optic_atrophy_1_like_Source_FlyBase_0261276_HG_2438	gi|1020459471|gb|KZL88118.1|	31.80	2e-27	130	dynamin central region [Colletotrichum incanum]
Dmel_0261276_opa1_like_optic_atrophy_1_like_Source_FlyBase_0261276_HG_2438	gi|1020428544|gb|KZL65092.1|	31.80	2e-27	130	dynamin central region [Colletotrichum tofieldiae]
Dmel_0261276_opa1_like_optic_atrophy_1_like_Source_FlyBase_0261276_HG_2438	gi|1132434655|gb|OLY80163.1|	30.49	2e-27	130	Vacuolar protein sorting-associated protein 1 [Smittium mucronatum]
Dmel_0261276_opa1_like_optic_atrophy_1_like_Source_FlyBase_0261276_HG_2438	gi|1102300299|ref|XP_018986048.1|	30.98	2e-27	130	hypothetical protein BABINDRAFT_160945 [Babjeviella inositovora NRRL Y-12698]
Dmel_0261276_opa1_like_optic_atrophy_1_like_Source_FlyBase_0261276_HG_2438	gi|678341198|emb|CDW73557.1|	31.67	2e-27	130	dynamin-1-like protein [Stylonychia lemnae]
Dmel_0261276_opa1_like_optic_atrophy_1_like_Source_FlyBase_0261276_HG_2438	gi|1147201379|ref|XP_020056481.1|	31.92	2e-27	130	hypothetical protein ASPACDRAFT_118092 [Aspergillus aculeatus ATCC 16872]
Dmel_0261276_opa1_like_optic_atrophy_1_like_Source_FlyBase_0261276_HG_2438	gi|563298417|gb|ESZ98531.1|	33.59	2e-27	130	dynamin-A [Sclerotinia borealis F-4128]
Dmel_0261276_opa1_like_optic_atrophy_1_like_Source_FlyBase_0261276_HG_2438	gi|1021840444|gb|KZP28641.1|	33.72	2e-27	130	hypothetical protein FIBSPDRAFT_728562 [Fibulorhizoctonia sp. CBS 109695]
Dmel_0261276_opa1_like_optic_atrophy_1_like_Source_FlyBase_0261276_HG_2438	gi|816333181|gb|KKK13939.1|	31.60	2e-27	130	hypothetical protein ARAM_005606 [Aspergillus rambellii]
Dmel_0261276_opa1_like_optic_atrophy_1_like_Source_FlyBase_0261276_HG_2438	gi|444316220|ref|XP_004178767.1|	36.96	2e-27	130	hypothetical protein TBLA_0B04100 [Tetrapisispora blattae CBS 6284]
Dmel_0261276_opa1_like_optic_atrophy_1_like_Source_FlyBase_0261276_HG_2438	gi|682337616|gb|KFY33849.1|	30.95	2e-27	130	hypothetical protein V494_07266 [Pseudogymnoascus sp. VKM F-4513 (FW-928)]
Dmel_0261276_opa1_like_optic_atrophy_1_like_Source_FlyBase_0261276_HG_2438	gi|697084320|ref|XP_009655163.1|	32.20	2e-27	130	dynamin-A [Verticillium dahliae VdLs.17]
Dmel_0261276_opa1_like_optic_atrophy_1_like_Source_FlyBase_0261276_HG_2438	gi|1027072062|ref|XP_016639413.1|	33.57	2e-27	130	Vacuolar dynamin-like gtpase [Scedosporium apiospermum]
Dmel_0261276_opa1_like_optic_atrophy_1_like_Source_FlyBase_0261276_HG_2438	gi|1134827344|gb|OMJ30270.1|	31.74	2e-27	129	Vacuolar protein sorting-associated protein 1 [Smittium culicis]
Dmel_0261276_opa1_like_optic_atrophy_1_like_Source_FlyBase_0261276_HG_2438	gi|1063860710|ref|XP_017989720.1|	34.69	2e-27	130	HHL046Wp [Eremothecium sinecaudum]
Dmel_0261276_opa1_like_optic_atrophy_1_like_Source_FlyBase_0261276_HG_2438	gi|1069195012|ref|XP_018062972.1|	31.14	2e-27	130	hypothetical protein LY89DRAFT_691041 [Phialocephala scopiformis]
Dmel_0261276_opa1_like_optic_atrophy_1_like_Source_FlyBase_0261276_HG_2438	gi|260940577|ref|XP_002614588.1|	35.78	2e-27	130	hypothetical protein CLUG_05366 [Clavispora lusitaniae ATCC 42720]
Dmel_0261276_opa1_like_optic_atrophy_1_like_Source_FlyBase_0261276_HG_2438	gi|750947799|gb|KIK05685.1|	31.76	2e-27	130	hypothetical protein K443DRAFT_130271 [Laccaria amethystina LaAM-08-1]
Dmel_0261276_opa1_like_optic_atrophy_1_like_Source_FlyBase_0261276_HG_2438	gi|1134882778|gb|OMJ80346.1|	29.33	2e-27	129	hypothetical protein SteCoe_19388 [Stentor coeruleus]
Dmel_0261276_opa1_like_optic_atrophy_1_like_Source_FlyBase_0261276_HG_2438	gi|685399727|ref|XP_009218724.1|	31.37	3e-27	129	vacuolar protein sorting-associated protein 1 [Gaeumannomyces tritici R3-111a-1]
Dmel_0261276_opa1_like_optic_atrophy_1_like_Source_FlyBase_0261276_HG_2438	gi|255713734|ref|XP_002553149.1|	31.96	3e-27	130	KLTH0D10098p [Lachancea thermotolerans]
Dmel_0261276_opa1_like_optic_atrophy_1_like_Source_FlyBase_0261276_HG_2438	gi|695114098|gb|KGK40630.1|	38.07	3e-27	130	hypothetical protein JL09_g44 [Pichia kudriavzevii]
Dmel_0261276_opa1_like_optic_atrophy_1_like_Source_FlyBase_0261276_HG_2438	gi|627811069|ref|XP_007678882.1|	32.04	3e-27	130	hypothetical protein BAUCODRAFT_150075 [Baudoinia panamericana UAMH 10762]
Dmel_0261276_opa1_like_optic_atrophy_1_like_Source_FlyBase_0261276_HG_2438	gi|682333917|gb|KFY31687.1|	30.61	3e-27	130	hypothetical protein V493_00886 [Pseudogymnoascus sp. VKM F-4281 (FW-2241)]
Dmel_0261276_opa1_like_optic_atrophy_1_like_Source_FlyBase_0261276_HG_2438	gi|1025657618|gb|OAA45095.1|	32.14	3e-27	129	vacuolar sorting protein 1 [Cordyceps brongniartii RCEF 3172]
Dmel_0261276_opa1_like_optic_atrophy_1_like_Source_FlyBase_0261276_HG_2438	gi|1147634511|gb|OOG00071.1|	29.30	3e-27	129	hypothetical protein ASPCADRAFT_203961 [Aspergillus carbonarius ITEM 5010]
Dmel_0261276_opa1_like_optic_atrophy_1_like_Source_FlyBase_0261276_HG_2438	gi|1139707144|gb|ONH74297.1|	38.07	3e-27	130	Dynamin-like GTPase MGM1, mitochondrial [Pichia kudriavzevii]
Dmel_0261276_opa1_like_optic_atrophy_1_like_Source_FlyBase_0261276_HG_2438	gi|1069484517|ref|XP_018164458.1|	31.80	3e-27	130	Dynamin central region [Colletotrichum higginsianum IMI 349063]
Dmel_0261276_opa1_like_optic_atrophy_1_like_Source_FlyBase_0261276_HG_2438	gi|170087574|ref|XP_001875010.1|	32.19	3e-27	130	predicted protein [Laccaria bicolor S238N-H82]
Dmel_0261276_opa1_like_optic_atrophy_1_like_Source_FlyBase_0261276_HG_2438	gi|1021809244|gb|KZP01495.1|	32.21	3e-27	129	dynamin protein dnm1 [Calocera viscosa TUFC12733]
Dmel_0261276_opa1_like_optic_atrophy_1_like_Source_FlyBase_0261276_HG_2438	gi|596668208|ref|XP_007276434.1|	32.44	3e-27	130	dynamin-related protein [Colletotrichum gloeosporioides Nara gc5]
Dmel_0261276_opa1_like_optic_atrophy_1_like_Source_FlyBase_0261276_HG_2438	gi|1102189049|ref|XP_019025296.1|	30.32	3e-27	129	vacuolar protein sorting-associated protein 1 [Saitoella complicata NRRL Y-17804]
Dmel_0261276_opa1_like_optic_atrophy_1_like_Source_FlyBase_0261276_HG_2438	gi|1024749320|gb|KZZ88401.1|	32.04	3e-27	130	dynamin [Ascosphaera apis ARSEF 7405]
Dmel_0261276_opa1_like_optic_atrophy_1_like_Source_FlyBase_0261276_HG_2438	gi|813209850|dbj|GAO49235.1|	30.32	3e-27	129	hypothetical protein G7K_3389-t1 [Saitoella complicata NRRL Y-17804]
Dmel_0261276_opa1_like_optic_atrophy_1_like_Source_FlyBase_0261276_HG_2438	gi|1065006734|gb|ODV95064.1|	34.08	3e-27	130	hypothetical protein PACTADRAFT_3947 [Pachysolen tannophilus NRRL Y-2460]
Dmel_0261276_opa1_like_optic_atrophy_1_like_Source_FlyBase_0261276_HG_2438	gi|751741977|gb|KIM90252.1|	31.88	4e-27	129	hypothetical protein PILCRDRAFT_59903 [Piloderma croceum F 1598]
Dmel_0261276_opa1_like_optic_atrophy_1_like_Source_FlyBase_0261276_HG_2438	gi|530479911|gb|EQB59013.1|	32.44	4e-27	129	dynamin central region [Colletotrichum gloeosporioides Cg-14]
Dmel_0261276_opa1_like_optic_atrophy_1_like_Source_FlyBase_0261276_HG_2438	gi|156062984|ref|XP_001597414.1|	30.80	4e-27	129	hypothetical protein SS1G_01608 [Sclerotinia sclerotiorum 1980]
Dmel_0261276_opa1_like_optic_atrophy_1_like_Source_FlyBase_0261276_HG_2438	gi|749885743|gb|KIJ55111.1|	29.65	4e-27	129	hypothetical protein M422DRAFT_152343 [Sphaerobolus stellatus SS14]
Dmel_0261276_opa1_like_optic_atrophy_1_like_Source_FlyBase_0261276_HG_2438	gi|936411417|gb|KPM39999.1|	32.40	4e-27	129	Dynamin-related protein DNM1 [Neonectria ditissima]
Dmel_0261276_opa1_like_optic_atrophy_1_like_Source_FlyBase_0261276_HG_2438	gi|597977383|ref|XP_007362475.1|	35.74	4e-27	130	hypothetical protein DICSQDRAFT_166841 [Dichomitus squalens LYAD-421 SS1]
Dmel_0261276_opa1_like_optic_atrophy_1_like_Source_FlyBase_0261276_HG_2438	gi|1147413225|ref|XP_020079549.1|	34.63	4e-27	129	mitochondrial dynamin-like GTPase [Hyphopichia burtonii NRRL Y-1933]
Dmel_0261276_opa1_like_optic_atrophy_1_like_Source_FlyBase_0261276_HG_2438	gi|924821236|gb|KOS19191.1|	30.79	4e-27	129	Vacuolar protein sorting-associated protein 1 [Escovopsis weberi]
Dmel_0261276_opa1_like_optic_atrophy_1_like_Source_FlyBase_0261276_HG_2438	gi|1111719420|gb|OJJ06088.1|	31.58	4e-27	129	hypothetical protein ASPVEDRAFT_45506 [Aspergillus versicolor CBS 583.65]
Dmel_0261276_opa1_like_optic_atrophy_1_like_Source_FlyBase_0261276_HG_2438	gi|365986759|ref|XP_003670211.1|	37.44	4e-27	129	hypothetical protein NDAI_0E01520 [Naumovozyma dairenensis CBS 421]
Dmel_0261276_opa1_like_optic_atrophy_1_like_Source_FlyBase_0261276_HG_2438	gi|972241337|emb|CEN60596.1|	31.70	4e-27	129	Putative Vacuolar sorting protein 1 [Aspergillus calidoustus]
Dmel_0261276_opa1_like_optic_atrophy_1_like_Source_FlyBase_0261276_HG_2438	gi|156843934|ref|XP_001645032.1|	37.61	4e-27	129	hypothetical protein Kpol_1072p44 [Vanderwaltozyma polyspora DSM 70294]
Dmel_0261276_opa1_like_optic_atrophy_1_like_Source_FlyBase_0261276_HG_2438	gi|574141472|dbj|BAO39266.1|	35.96	4e-27	129	dynamin-like GTPase MGM1 [Kluyveromyces marxianus DMKU3-1042]
Dmel_0261276_opa1_like_optic_atrophy_1_like_Source_FlyBase_0261276_HG_2438	gi|1091585906|emb|SCU89479.1|	34.87	4e-27	129	LAFA_0E18382g1_1 [Lachancea sp. CBS 6924]
Dmel_0261276_opa1_like_optic_atrophy_1_like_Source_FlyBase_0261276_HG_2438	gi|1168078408|gb|OQD79801.1|	32.24	4e-27	129	hypothetical protein PENANT_c043G02813 [Penicillium antarcticum]
Dmel_0261276_opa1_like_optic_atrophy_1_like_Source_FlyBase_0261276_HG_2438	gi|1089734638|ref|XP_018705105.1|	32.14	4e-27	129	vacuolar sorting protein 1 [Isaria fumosorosea ARSEF 2679]
Dmel_0261276_opa1_like_optic_atrophy_1_like_Source_FlyBase_0261276_HG_2438	gi|1000223872|gb|KXJ92875.1|	33.96	4e-27	129	vacuolar sorting protein 1 [Microdochium bolleyi]
Dmel_0261276_opa1_like_optic_atrophy_1_like_Source_FlyBase_0261276_HG_2438	gi|597578365|ref|XP_007292239.1|	31.14	5e-27	129	dynamin central region [Marssonina brunnea f. sp. 'multigermtubi' MB_m1]
Dmel_0261276_opa1_like_optic_atrophy_1_like_Source_FlyBase_0261276_HG_2438	gi|1139908592|dbj|GAW07897.1|	32.57	5e-27	129	hypothetical protein LENED_009922 [Lentinula edodes]
Dmel_0261276_opa1_like_optic_atrophy_1_like_Source_FlyBase_0261276_HG_2438	gi|323352144|gb|EGA84681.1|	37.33	5e-27	129	Mgm1p [Saccharomyces cerevisiae VL3]
Dmel_0261276_opa1_like_optic_atrophy_1_like_Source_FlyBase_0261276_HG_2438	gi|347832935|emb|CCD48632.1|	32.82	5e-27	129	similar to dynamin protein dnm1 [Botrytis cinerea T4]
Dmel_0261276_opa1_like_optic_atrophy_1_like_Source_FlyBase_0261276_HG_2438	gi|924123969|emb|CUA69275.1|	34.55	5e-27	129	dynamin GTPase [Rhizoctonia solani]
Dmel_0261276_opa1_like_optic_atrophy_1_like_Source_FlyBase_0261276_HG_2438	gi|761757824|emb|CEP64084.1|	32.62	5e-27	129	LALA0S10e01904g1_1 [Lachancea lanzarotensis]
Dmel_0261276_opa1_like_optic_atrophy_1_like_Source_FlyBase_0261276_HG_2438	gi|1111888248|gb|OJJ56638.1|	31.58	5e-27	128	hypothetical protein ASPSYDRAFT_47926 [Aspergillus sydowii CBS 593.65]
Dmel_0261276_opa1_like_optic_atrophy_1_like_Source_FlyBase_0261276_HG_2438	gi|660963346|gb|KEP48763.1|	34.96	5e-27	129	putative dnm1-dynamin-related GTPase [Rhizoctonia solani 123E]
Dmel_0261276_opa1_like_optic_atrophy_1_like_Source_FlyBase_0261276_HG_2438	gi|576982061|gb|EUC54804.1|	34.96	6e-27	129	dynamin GTPase [Rhizoctonia solani AG-3 Rhs1AP]
Dmel_0261276_opa1_like_optic_atrophy_1_like_Source_FlyBase_0261276_HG_2438	gi|682445136|gb|KFZ06266.1|	30.61	6e-27	129	hypothetical protein V501_07546 [Pseudogymnoascus sp. VKM F-4519 (FW-2642)]
Dmel_0261276_opa1_like_optic_atrophy_1_like_Source_FlyBase_0261276_HG_2438	gi|682395751|gb|KFY74224.1|	30.61	6e-27	129	hypothetical protein V499_05722 [Pseudogymnoascus sp. VKM F-103]
Dmel_0261276_opa1_like_optic_atrophy_1_like_Source_FlyBase_0261276_HG_2438	gi|1040543974|gb|OBT80422.1|	30.61	6e-27	129	dynamin GTPase [Pseudogymnoascus sp. 05NY08]
Dmel_0261276_opa1_like_optic_atrophy_1_like_Source_FlyBase_0261276_HG_2438	gi|1088696031|gb|OHF04328.1|	32.00	6e-27	129	dynamin central region [Colletotrichum orchidophilum]
Dmel_0261276_opa1_like_optic_atrophy_1_like_Source_FlyBase_0261276_HG_2438	gi|636749861|ref|XP_008077104.1|	30.95	6e-27	129	P-loop containing nucleoside triphosphate hydrolase [Glarea lozoyensis ATCC 20868]
Dmel_0261276_opa1_like_optic_atrophy_1_like_Source_FlyBase_0261276_HG_2438	gi|1102172949|ref|XP_019016246.1|	37.16	6e-27	129	hypothetical protein PICMEDRAFT_73912 [Pichia membranifaciens NRRL Y-2026]
Dmel_0261276_opa1_like_optic_atrophy_1_like_Source_FlyBase_0261276_HG_2438	gi|1092145060|emb|CZT48828.1|	33.59	6e-27	129	probable dynamin-related GTPase DNM1 [Rhynchosporium secalis]
Dmel_0261276_opa1_like_optic_atrophy_1_like_Source_FlyBase_0261276_HG_2438	gi|1040502578|gb|OBT44381.1|	30.95	6e-27	129	dynamin GTPase [Pseudogymnoascus sp. WSF 3629]
Dmel_0261276_opa1_like_optic_atrophy_1_like_Source_FlyBase_0261276_HG_2438	gi|1134800071|gb|OMJ12454.1|	31.65	6e-27	128	Vacuolar protein sorting-associated protein 1 [Smittium culicis]
Dmel_0261276_opa1_like_optic_atrophy_1_like_Source_FlyBase_0261276_HG_2438	gi|927379231|ref|XP_013935466.1|	36.16	7e-27	129	putative mitochondrial dynamin GTPase (Msp1) [Ogataea parapolymorpha DL-1]
Dmel_0261276_opa1_like_optic_atrophy_1_like_Source_FlyBase_0261276_HG_2438	gi|667656939|ref|XP_008600301.1|	28.08	7e-27	129	Dynamin, GTPase domain-containing protein [Beauveria bassiana ARSEF 2860]
Dmel_0261276_opa1_like_optic_atrophy_1_like_Source_FlyBase_0261276_HG_2438	gi|1147238937|ref|XP_020063508.1|	38.07	7e-27	129	mitochondrial dynamin-like GTPase [Candida tanzawaensis NRRL Y-17324]
Dmel_0261276_opa1_like_optic_atrophy_1_like_Source_FlyBase_0261276_HG_2438	gi|578055957|emb|CDH08732.1|	33.33	7e-27	129	probable MGM1-Mitochondrial GTPase related to dynamin [Zygosaccharomyces bailii ISA1307]
Dmel_0261276_opa1_like_optic_atrophy_1_like_Source_FlyBase_0261276_HG_2438	gi|363756386|ref|XP_003648409.1|	36.11	7e-27	129	hypothetical protein Ecym_8314 [Eremothecium cymbalariae DBVPG#7215]
Dmel_0261276_opa1_like_optic_atrophy_1_like_Source_FlyBase_0261276_HG_2438	gi|121719156|ref|XP_001276305.1|	32.62	7e-27	128	vacuolar dynamin-like GTPase VpsA, putative [Aspergillus clavatus NRRL 1]
Dmel_0261276_opa1_like_optic_atrophy_1_like_Source_FlyBase_0261276_HG_2438	gi|751750683|gb|KIM98864.1|	31.06	7e-27	129	hypothetical protein OIDMADRAFT_181358 [Oidiodendron maius Zn]
Dmel_0261276_opa1_like_optic_atrophy_1_like_Source_FlyBase_0261276_HG_2438	gi|597586505|ref|XP_007296309.1|	33.57	7e-27	128	dynamin-2 [Marssonina brunnea f. sp. 'multigermtubi' MB_m1]
Dmel_0261276_opa1_like_optic_atrophy_1_like_Source_FlyBase_0261276_HG_2438	gi|640926955|gb|KDN70646.1|	32.57	8e-27	128	putative dynamin central region [Colletotrichum sublineola]
Dmel_0261276_opa1_like_optic_atrophy_1_like_Source_FlyBase_0261276_HG_2438	gi|1105522911|emb|SGZ56152.1|	36.24	8e-27	129	CIC11C00000004295 [[Candida] intermedia]
Dmel_0261276_opa1_like_optic_atrophy_1_like_Source_FlyBase_0261276_HG_2438	gi|1091721295|emb|SCU82785.1|	32.70	8e-27	129	LADA_0C07954g1_1 [Lachancea dasiensis CBS 10888]
Dmel_0261276_opa1_like_optic_atrophy_1_like_Source_FlyBase_0261276_HG_2438	gi|1102752329|gb|OIW34738.1|	28.17	8e-27	128	hypothetical protein CONLIGDRAFT_607599 [Coniochaeta ligniaria NRRL 30616]
Dmel_0261276_opa1_like_optic_atrophy_1_like_Source_FlyBase_0261276_HG_2438	gi|1105517663|emb|SGZ56153.1|	36.24	8e-27	129	CIC11C00000001098 [[Candida] intermedia]
Dmel_0261276_opa1_like_optic_atrophy_1_like_Source_FlyBase_0261276_HG_2438	gi|1115982197|dbj|GAV26551.1|	37.16	8e-27	129	hypothetical protein PMKS-000005 [Pichia membranifaciens]
Dmel_0261276_opa1_like_optic_atrophy_1_like_Source_FlyBase_0261276_HG_2438	gi|701773089|gb|KGQ07563.1|	28.08	8e-27	128	Dynamin-related protein DNM1 [Beauveria bassiana D1-5]
Dmel_0261276_opa1_like_optic_atrophy_1_like_Source_FlyBase_0261276_HG_2438	gi|596657210|ref|XP_007274374.1|	31.80	8e-27	128	vacuolar dynamin-like gtpase [Colletotrichum gloeosporioides Nara gc5]
Dmel_0261276_opa1_like_optic_atrophy_1_like_Source_FlyBase_0261276_HG_2438	gi|646298456|gb|KDQ19612.1|	34.22	9e-27	128	hypothetical protein BOTBODRAFT_28180 [Botryobasidium botryosum FD-172 SS1]
Dmel_0261276_opa1_like_optic_atrophy_1_like_Source_FlyBase_0261276_HG_2438	gi|365762887|gb|EHN04419.1|	37.33	9e-27	128	Mgm1p [Saccharomyces cerevisiae x Saccharomyces kudriavzevii VIN7]
Dmel_0261276_opa1_like_optic_atrophy_1_like_Source_FlyBase_0261276_HG_2438	gi|996611388|gb|KXH45917.1|	31.64	9e-27	128	dynamin central region [Colletotrichum nymphaeae SA-01]
Dmel_0261276_opa1_like_optic_atrophy_1_like_Source_FlyBase_0261276_HG_2438	gi|996577617|gb|KXH25121.1|	31.64	9e-27	128	dynamin central region [Colletotrichum simmondsii]
Dmel_0261276_opa1_like_optic_atrophy_1_like_Source_FlyBase_0261276_HG_2438	gi|1128267265|gb|OLN94333.1|	32.00	9e-27	128	Dynamin-related protein DNM1 [Colletotrichum chlorophyti]
Dmel_0261276_opa1_like_optic_atrophy_1_like_Source_FlyBase_0261276_HG_2438	gi|631246783|ref|XP_007918313.1|	32.96	9e-27	128	putative dynamin central region protein [Phaeoacremonium minimum UCRPA7]
Dmel_0261276_opa1_like_optic_atrophy_1_like_Source_FlyBase_0261276_HG_2438	gi|1008932881|gb|KYK55969.1|	32.22	9e-27	128	dynamin-2 [Drechmeria coniospora]
Dmel_0261276_opa1_like_optic_atrophy_1_like_Source_FlyBase_0261276_HG_2438	gi|3957|emb|CAA44637.1|	37.33	9e-27	128	MGM1 [Saccharomyces cerevisiae]
Dmel_0261276_opa1_like_optic_atrophy_1_like_Source_FlyBase_0261276_HG_2438	gi|996628575|gb|KXH56499.1|	31.64	9e-27	128	dynamin central region [Colletotrichum salicis]
Dmel_0261276_opa1_like_optic_atrophy_1_like_Source_FlyBase_0261276_HG_2438	gi|682291415|gb|KFY07703.1|	30.95	9e-27	129	hypothetical protein V492_06901 [Pseudogymnoascus sp. VKM F-4246]
Dmel_0261276_opa1_like_optic_atrophy_1_like_Source_FlyBase_0261276_HG_2438	gi|693901756|dbj|BAP70779.1|	35.96	1e-26	128	dynamin-like GTPase MGM1 [Kluyveromyces marxianus]
Dmel_0261276_opa1_like_optic_atrophy_1_like_Source_FlyBase_0261276_HG_2438	gi|572283218|gb|ETS06192.1|	32.50	1e-26	127	vacuolar sorting protein 1 [Trichoderma reesei RUT C-30]
Dmel_0261276_opa1_like_optic_atrophy_1_like_Source_FlyBase_0261276_HG_2438	gi|631247327|ref|XP_007918585.1|	32.98	1e-26	128	putative vacuolar sorting protein 1 protein [Phaeoacremonium minimum UCRPA7]
Dmel_0261276_opa1_like_optic_atrophy_1_like_Source_FlyBase_0261276_HG_2438	gi|1032650869|gb|OAQ32149.1|	29.43	1e-26	128	hypothetical protein K457DRAFT_320660 [Mortierella elongata AG-77]
Dmel_0261276_opa1_like_optic_atrophy_1_like_Source_FlyBase_0261276_HG_2438	gi|682326335|gb|KFY27379.1|	30.27	1e-26	127	hypothetical protein V491_00927, partial [Pseudogymnoascus sp. VKM F-3775]
Dmel_0261276_opa1_like_optic_atrophy_1_like_Source_FlyBase_0261276_HG_2438	gi|589098065|ref|XP_006961055.1|	32.50	1e-26	127	vacuolar sorting protein [Trichoderma reesei QM6a]
Dmel_0261276_opa1_like_optic_atrophy_1_like_Source_FlyBase_0261276_HG_2438	gi|407926098|gb|EKG19069.1|	31.47	1e-26	123	hypothetical protein MPH_03759, partial [Macrophomina phaseolina MS6]
Dmel_0261276_opa1_like_optic_atrophy_1_like_Source_FlyBase_0261276_HG_2438	gi|646392522|gb|KDQ57036.1|	33.73	1e-26	128	hypothetical protein JAAARDRAFT_58518 [Jaapia argillacea MUCL 33604]
Dmel_0261276_opa1_like_optic_atrophy_1_like_Source_FlyBase_0261276_HG_2438	gi|1020431901|gb|KZL67952.1|	32.89	1e-26	127	vacuolar protein sorting-associated protein (dynamin central region) [Colletotrichum tofieldiae]
Dmel_0261276_opa1_like_optic_atrophy_1_like_Source_FlyBase_0261276_HG_2438	gi|768476558|gb|AJT88790.1|	37.33	1e-26	128	Mgm1p [Saccharomyces cerevisiae YJM1190]
Dmel_0261276_opa1_like_optic_atrophy_1_like_Source_FlyBase_0261276_HG_2438	gi|1069499772|ref|XP_018159477.1|	32.89	1e-26	127	Vacuolar protein sorting-associated protein 1 [Colletotrichum higginsianum IMI 349063]
Dmel_0261276_opa1_like_optic_atrophy_1_like_Source_FlyBase_0261276_HG_2438	gi|646303452|gb|KDQ24600.1|	33.89	1e-26	128	hypothetical protein PLEOSDRAFT_1067419 [Pleurotus ostreatus PC15]
Dmel_0261276_opa1_like_optic_atrophy_1_like_Source_FlyBase_0261276_HG_2438	gi|768479503|gb|AJT91729.1|	37.33	1e-26	128	Mgm1p [Saccharomyces cerevisiae YJM1248]
Dmel_0261276_opa1_like_optic_atrophy_1_like_Source_FlyBase_0261276_HG_2438	gi|1023222256|gb|KZT19134.1|	32.54	1e-26	128	hypothetical protein NEOLEDRAFT_1142486 [Neolentinus lepideus HHB14362 ss-1]
Dmel_0261276_opa1_like_optic_atrophy_1_like_Source_FlyBase_0261276_HG_2438	gi|150951259|ref|XP_001387550.2|	36.70	1e-26	128	mitochondrial dynamin-like GTPase [Scheffersomyces stipitis CBS 6054]
Dmel_0261276_opa1_like_optic_atrophy_1_like_Source_FlyBase_0261276_HG_2438	gi|116006501|ref|NP_014854.2|	37.33	1e-26	128	dynamin-related GTPase MGM1 [Saccharomyces cerevisiae S288c]
Dmel_0261276_opa1_like_optic_atrophy_1_like_Source_FlyBase_0261276_HG_2438	gi|768500976|gb|AJU13159.1|	37.33	1e-26	128	Mgm1p [Saccharomyces cerevisiae YJM1549]
Dmel_0261276_opa1_like_optic_atrophy_1_like_Source_FlyBase_0261276_HG_2438	gi|584363280|gb|EWG83295.1|	37.33	1e-26	128	Mgm1p [Saccharomyces cerevisiae R008]
Dmel_0261276_opa1_like_optic_atrophy_1_like_Source_FlyBase_0261276_HG_2438	gi|584368536|gb|EWG88503.1|	37.33	1e-26	128	Mgm1p [Saccharomyces cerevisiae P301]
Dmel_0261276_opa1_like_optic_atrophy_1_like_Source_FlyBase_0261276_HG_2438	gi|768485303|gb|AJT97517.1|	37.33	1e-26	128	Mgm1p [Saccharomyces cerevisiae YJM1342]
Dmel_0261276_opa1_like_optic_atrophy_1_like_Source_FlyBase_0261276_HG_2438	gi|768491690|gb|AJU03892.1|	37.33	1e-26	128	Mgm1p [Saccharomyces cerevisiae YJM1402]
Dmel_0261276_opa1_like_optic_atrophy_1_like_Source_FlyBase_0261276_HG_2438	gi|768486782|gb|AJT98993.1|	37.33	1e-26	128	Mgm1p [Saccharomyces cerevisiae YJM1381]
Dmel_0261276_opa1_like_optic_atrophy_1_like_Source_FlyBase_0261276_HG_2438	gi|768496582|gb|AJU08774.1|	37.33	1e-26	128	Mgm1p [Saccharomyces cerevisiae YJM1447]
Dmel_0261276_opa1_like_optic_atrophy_1_like_Source_FlyBase_0261276_HG_2438	gi|768461311|gb|AJT73574.1|	37.33	1e-26	128	Mgm1p [Saccharomyces cerevisiae YJM270]
Dmel_0261276_opa1_like_optic_atrophy_1_like_Source_FlyBase_0261276_HG_2438	gi|256269596|gb|EEU04878.1|	37.33	1e-26	128	Mgm1p [Saccharomyces cerevisiae JAY291]
Dmel_0261276_opa1_like_optic_atrophy_1_like_Source_FlyBase_0261276_HG_2438	gi|1134889379|gb|OMJ86717.1|	32.52	1e-26	127	hypothetical protein SteCoe_11727 [Stentor coeruleus]
Dmel_0261276_opa1_like_optic_atrophy_1_like_Source_FlyBase_0261276_HG_2438	gi|768475084|gb|AJT87319.1|	37.33	1e-26	128	Mgm1p [Saccharomyces cerevisiae YJM1083]
Dmel_0261276_opa1_like_optic_atrophy_1_like_Source_FlyBase_0261276_HG_2438	gi|768459861|gb|AJT72127.1|	37.33	1e-26	128	Mgm1p [Saccharomyces cerevisiae YJM195]
Dmel_0261276_opa1_like_optic_atrophy_1_like_Source_FlyBase_0261276_HG_2438	gi|768459369|gb|AJT71636.1|	37.33	1e-26	128	Mgm1p [Saccharomyces cerevisiae YJM193]
Dmel_0261276_opa1_like_optic_atrophy_1_like_Source_FlyBase_0261276_HG_2438	gi|768489232|gb|AJU01439.1|	37.33	1e-26	128	Mgm1p [Saccharomyces cerevisiae YJM1388]
Dmel_0261276_opa1_like_optic_atrophy_1_like_Source_FlyBase_0261276_HG_2438	gi|296412107|ref|XP_002835769.1|	30.67	1e-26	127	hypothetical protein [Tuber melanosporum Mel28]
Dmel_0261276_opa1_like_optic_atrophy_1_like_Source_FlyBase_0261276_HG_2438	gi|831775970|ref|XP_012754660.1|	29.00	1e-26	128	hypothetical protein SAMD00019534_057150 [Acytostelium subglobosum LB1]
Dmel_0261276_opa1_like_optic_atrophy_1_like_Source_FlyBase_0261276_HG_2438	gi|1050763|emb|CAA63174.1|	37.33	1e-26	128	MGM1, partial [Saccharomyces cerevisiae]
Dmel_0261276_opa1_like_optic_atrophy_1_like_Source_FlyBase_0261276_HG_2438	gi|1420493|emb|CAA99426.1|	37.33	1e-26	128	MGM1 [Saccharomyces cerevisiae]
Dmel_0261276_opa1_like_optic_atrophy_1_like_Source_FlyBase_0261276_HG_2438	gi|761949148|gb|KIY68843.1|	33.33	1e-26	128	hypothetical protein CYLTODRAFT_421292 [Cylindrobasidium torrendii FP15055 ss-10]
Dmel_0261276_opa1_like_optic_atrophy_1_like_Source_FlyBase_0261276_HG_2438	gi|1168185211|gb|OQE82683.1|	31.79	1e-26	127	hypothetical protein PENNAL_c0035G08960 [Penicillium nalgiovense]
Dmel_0261276_opa1_like_optic_atrophy_1_like_Source_FlyBase_0261276_HG_2438	gi|768463765|gb|AJT76023.1|	37.33	1e-26	128	Mgm1p [Saccharomyces cerevisiae YJM450]
Dmel_0261276_opa1_like_optic_atrophy_1_like_Source_FlyBase_0261276_HG_2438	gi|1147812412|ref|XP_020123764.1|	28.34	1e-26	127	Vacuolar protein sorting-associated protein 1 [Talaromyces atroroseus]
Dmel_0261276_opa1_like_optic_atrophy_1_like_Source_FlyBase_0261276_HG_2438	gi|190407521|gb|EDV10788.1|	37.33	1e-26	128	protein MGM1, mitochondrial precursor [Saccharomyces cerevisiae RM11-1a]
Dmel_0261276_opa1_like_optic_atrophy_1_like_Source_FlyBase_0261276_HG_2438	gi|349581368|dbj|GAA26526.1|	37.33	1e-26	128	K7_Mgm1p [Saccharomyces cerevisiae Kyokai no. 7]
Dmel_0261276_opa1_like_optic_atrophy_1_like_Source_FlyBase_0261276_HG_2438	gi|1091993620|ref|XP_018733804.1|	33.06	1e-26	128	dynamin-related GTPase MGM1 [Sugiyamaella lignohabitans]
Dmel_0261276_opa1_like_optic_atrophy_1_like_Source_FlyBase_0261276_HG_2438	gi|827064756|ref|XP_008093910.1|	32.57	1e-26	127	dynamin central region [Colletotrichum graminicola M1.001]
Dmel_0261276_opa1_like_optic_atrophy_1_like_Source_FlyBase_0261276_HG_2438	gi|1023197190|gb|KZS94748.1|	31.72	1e-26	127	dynamin protein dnm1 [Sistotremastrum niveocremeum HHB9708]
Dmel_0261276_opa1_like_optic_atrophy_1_like_Source_FlyBase_0261276_HG_2438	gi|119499071|ref|XP_001266293.1|	29.60	1e-26	127	vacuolar dynamin-like GTPase VpsA, putative [Aspergillus fischeri NRRL 181]
Dmel_0261276_opa1_like_optic_atrophy_1_like_Source_FlyBase_0261276_HG_2438	gi|1003737622|gb|KXX74494.1|	33.21	1e-26	127	Vacuolar protein sorting-associated protein 1 [Madurella mycetomatis]
Dmel_0261276_opa1_like_optic_atrophy_1_like_Source_FlyBase_0261276_HG_2438	gi|70985200|ref|XP_748106.1|	29.60	1e-26	127	vacuolar dynamin-like GTPase VpsA [Aspergillus fumigatus Af293]
Dmel_0261276_opa1_like_optic_atrophy_1_like_Source_FlyBase_0261276_HG_2438	gi|115437492|ref|XP_001217824.1|	31.05	1e-26	127	vacuolar sorting protein 1 [Aspergillus terreus NIH2624]
Dmel_0261276_opa1_like_optic_atrophy_1_like_Source_FlyBase_0261276_HG_2438	gi|1139711316|gb|ONH78423.1|	37.33	1e-26	128	Dynamin-like GTPase MGM1, mitochondrial [Saccharomyces cerevisiae]
Dmel_0261276_opa1_like_optic_atrophy_1_like_Source_FlyBase_0261276_HG_2438	gi|751835045|emb|CEL56385.1|	31.56	2e-26	127	hypothetical protein RSOLAG1IB_07771 [Rhizoctonia solani AG-1 IB]
Dmel_0261276_opa1_like_optic_atrophy_1_like_Source_FlyBase_0261276_HG_2438	gi|1050830285|gb|ANZ78033.1|	37.61	2e-26	127	BA75_05054T0 [Komagataella pastoris]
Dmel_0261276_opa1_like_optic_atrophy_1_like_Source_FlyBase_0261276_HG_2438	gi|701776701|gb|KGQ10526.1|	31.79	2e-26	127	Vacuolar protein sorting-associated protein 1 [Beauveria bassiana D1-5]
Dmel_0261276_opa1_like_optic_atrophy_1_like_Source_FlyBase_0261276_HG_2438	gi|1051432504|gb|AOA67903.1|	35.94	2e-26	127	GQ68_01153T0 [Komagataella phaffii GS115]
Dmel_0261276_opa1_like_optic_atrophy_1_like_Source_FlyBase_0261276_HG_2438	gi|952548400|dbj|GAQ08843.1|	28.17	2e-26	128	V-type proton ATPase catalytic subunit A [Aspergillus lentulus]
Dmel_0261276_opa1_like_optic_atrophy_1_like_Source_FlyBase_0261276_HG_2438	gi|1111910237|gb|OJJ75804.1|	31.37	2e-26	127	hypothetical protein ASPBRDRAFT_38116 [Aspergillus brasiliensis CBS 101740]
Dmel_0261276_opa1_like_optic_atrophy_1_like_Source_FlyBase_0261276_HG_2438	gi|599117895|ref|XP_007386667.1|	31.60	2e-26	127	hypothetical protein PUNSTDRAFT_106416 [Punctularia strigosozonata HHB-11173 SS5]
Dmel_0261276_opa1_like_optic_atrophy_1_like_Source_FlyBase_0261276_HG_2438	gi|631370996|ref|XP_007919878.1|	32.57	2e-26	127	hypothetical protein MYCFIDRAFT_28623 [Pseudocercospora fijiensis CIRAD86]
Dmel_0261276_opa1_like_optic_atrophy_1_like_Source_FlyBase_0261276_HG_2438	gi|667644529|ref|XP_008594096.1|	31.79	2e-26	127	vacuolar protein sorting-associated protein [Beauveria bassiana ARSEF 2860]
Dmel_0261276_opa1_like_optic_atrophy_1_like_Source_FlyBase_0261276_HG_2438	gi|1069855213|ref|XP_018210415.1|	33.46	2e-26	127	hypothetical protein OGAPODRAFT_16429 [Ogataea polymorpha]
Dmel_0261276_opa1_like_optic_atrophy_1_like_Source_FlyBase_0261276_HG_2438	gi|151945301|gb|EDN63544.1|	37.33	2e-26	127	mitochondrial GTP-binding domain protein [Saccharomyces cerevisiae YJM789]
Dmel_0261276_opa1_like_optic_atrophy_1_like_Source_FlyBase_0261276_HG_2438	gi|636753653|ref|XP_008079000.1|	32.51	2e-26	127	P-loop containing nucleoside triphosphate hydrolase [Glarea lozoyensis ATCC 20868]
Dmel_0261276_opa1_like_optic_atrophy_1_like_Source_FlyBase_0261276_HG_2438	gi|682432865|gb|KFY98296.1|	30.61	2e-26	128	hypothetical protein V498_01561 [Pseudogymnoascus sp. VKM F-4517 (FW-2822)]
Dmel_0261276_opa1_like_optic_atrophy_1_like_Source_FlyBase_0261276_HG_2438	gi|682368434|gb|KFY54210.1|	30.61	2e-26	128	hypothetical protein V496_07313 [Pseudogymnoascus sp. VKM F-4515 (FW-2607)]
Dmel_0261276_opa1_like_optic_atrophy_1_like_Source_FlyBase_0261276_HG_2438	gi|573977322|ref|XP_006666606.1|	31.79	2e-26	127	vacuolar sorting protein 1 [Cordyceps militaris CM01]
Dmel_0261276_opa1_like_optic_atrophy_1_like_Source_FlyBase_0261276_HG_2438	gi|588257683|ref|XP_006958002.1|	33.21	2e-26	127	hypothetical protein WALSEDRAFT_32317 [Wallemia mellicola CBS 633.66]
Dmel_0261276_opa1_like_optic_atrophy_1_like_Source_FlyBase_0261276_HG_2438	gi|242791722|ref|XP_002481811.1|	31.17	2e-26	127	vacuolar dynamin-like GTPase VpsA, putative [Talaromyces stipitatus ATCC 10500]
Dmel_0261276_opa1_like_optic_atrophy_1_like_Source_FlyBase_0261276_HG_2438	gi|301122163|ref|XP_002908808.1|	32.96	2e-26	127	dynamin-2 [Phytophthora infestans T30-4]
Dmel_0261276_opa1_like_optic_atrophy_1_like_Source_FlyBase_0261276_HG_2438	gi|254567970|ref|XP_002491095.1|	35.94	2e-26	127	Mitochondrial GTPase related to dynamin, present in a complex containing Ugo1p and Fzo1p [Komagataella phaffii GS115]
Dmel_0261276_opa1_like_optic_atrophy_1_like_Source_FlyBase_0261276_HG_2438	gi|615445946|ref|XP_007593209.1|	31.64	2e-26	127	dynamin central region [Colletotrichum fioriniae PJ7]
Dmel_0261276_opa1_like_optic_atrophy_1_like_Source_FlyBase_0261276_HG_2438	gi|1000223186|gb|KXJ92190.1|	31.88	2e-26	127	Dynamin central region-domain-containing protein [Microdochium bolleyi]
Dmel_0261276_opa1_like_optic_atrophy_1_like_Source_FlyBase_0261276_HG_2438	gi|525588700|gb|EPS34950.1|	32.46	2e-26	127	hypothetical protein PDE_09915 [Penicillium oxalicum 114-2]
Dmel_0261276_opa1_like_optic_atrophy_1_like_Source_FlyBase_0261276_HG_2438	gi|995938765|gb|KXG51426.1|	31.80	2e-26	127	Dynamin [Penicillium griseofulvum]
Dmel_0261276_opa1_like_optic_atrophy_1_like_Source_FlyBase_0261276_HG_2438	gi|401839373|gb|EJT42628.1|	36.87	2e-26	127	MGM1-like protein [Saccharomyces kudriavzevii IFO 1802]
Dmel_0261276_opa1_like_optic_atrophy_1_like_Source_FlyBase_0261276_HG_2438	gi|1069612252|ref|XP_018189378.1|	30.51	2e-26	127	dynamin-1 [Xylona heveae TC161]
Dmel_0261276_opa1_like_optic_atrophy_1_like_Source_FlyBase_0261276_HG_2438	gi|666406242|gb|KEY71621.1|	31.03	2e-26	127	hypothetical protein S7711_08089 [Stachybotrys chartarum IBT 7711]
Dmel_0261276_opa1_like_optic_atrophy_1_like_Source_FlyBase_0261276_HG_2438	gi|675203071|ref|XP_008910420.1|	27.25	2e-26	127	hypothetical protein PPTG_15137 [Phytophthora parasitica INRA-310]
Dmel_0261276_opa1_like_optic_atrophy_1_like_Source_FlyBase_0261276_HG_2438	gi|302411132|ref|XP_003003399.1|	33.33	2e-26	127	dynamin-A [Verticillium alfalfae VaMs.102]
Dmel_0261276_opa1_like_optic_atrophy_1_like_Source_FlyBase_0261276_HG_2438	gi|568042385|gb|ETM39716.1|	27.25	2e-26	127	hypothetical protein L914_14151 [Phytophthora parasitica]
Dmel_0261276_opa1_like_optic_atrophy_1_like_Source_FlyBase_0261276_HG_2438	gi|1168124572|gb|OQE23941.1|	29.46	2e-26	126	hypothetical protein PENSTE_c008G09023 [Penicillium steckii]
Dmel_0261276_opa1_like_optic_atrophy_1_like_Source_FlyBase_0261276_HG_2438	gi|996602490|gb|KXH40311.1|	32.89	2e-26	126	vacuolar protein sorting-associated protein 1 [Colletotrichum nymphaeae SA-01]
Dmel_0261276_opa1_like_optic_atrophy_1_like_Source_FlyBase_0261276_HG_2438	gi|1141559334|dbj|GAW18748.1|	28.32	2e-26	127	hypothetical protein ANO14919_082300 [fungal sp. No.14919]
Dmel_0261276_opa1_like_optic_atrophy_1_like_Source_FlyBase_0261276_HG_2438	gi|589102675|ref|XP_006963360.1|	32.83	2e-26	127	dynamin-like protein [Trichoderma reesei QM6a]
Dmel_0261276_opa1_like_optic_atrophy_1_like_Source_FlyBase_0261276_HG_2438	gi|667722472|gb|KFA64656.1|	31.03	2e-26	127	hypothetical protein S40285_06148 [Stachybotrys chlorohalonata IBT 40285]
Dmel_0261276_opa1_like_optic_atrophy_1_like_Source_FlyBase_0261276_HG_2438	gi|639565805|gb|KDN43354.1|	34.80	2e-26	125	hypothetical protein RSAG8_06138, partial [Rhizoctonia solani AG-8 WAC10335]
Dmel_0261276_opa1_like_optic_atrophy_1_like_Source_FlyBase_0261276_HG_2438	gi|814599764|gb|KKF94452.1|	32.69	2e-26	127	Dynamin-related protein DNM1 [Ceratocystis platani]
Dmel_0261276_opa1_like_optic_atrophy_1_like_Source_FlyBase_0261276_HG_2438	gi|1069608754|ref|XP_018176345.1|	32.87	2e-26	126	vacuolar sorting protein 1 [Purpureocillium lilacinum]
Dmel_0261276_opa1_like_optic_atrophy_1_like_Source_FlyBase_0261276_HG_2438	gi|914259820|gb|KNZ74989.1|	32.84	2e-26	127	Dynamin-related protein DNM1 [Termitomyces sp. J132]
Dmel_0261276_opa1_like_optic_atrophy_1_like_Source_FlyBase_0261276_HG_2438	gi|1088688409|gb|OHE96768.1|	32.89	2e-26	126	vacuolar protein sorting-associated protein 1 [Colletotrichum orchidophilum]
Dmel_0261276_opa1_like_optic_atrophy_1_like_Source_FlyBase_0261276_HG_2438	gi|1022785677|ref|XP_016217133.1|	29.55	2e-26	127	hypothetical protein PV09_02119 [Verruconis gallopava]
Dmel_0261276_opa1_like_optic_atrophy_1_like_Source_FlyBase_0261276_HG_2438	gi|615470735|ref|XP_007600952.1|	32.89	2e-26	126	vacuolar protein sorting-associated protein 1 [Colletotrichum fioriniae PJ7]
Dmel_0261276_opa1_like_optic_atrophy_1_like_Source_FlyBase_0261276_HG_2438	gi|531860502|gb|EQK99010.1|	30.66	2e-26	127	dynamin-2 [Ophiocordyceps sinensis CO18]
Dmel_0261276_opa1_like_optic_atrophy_1_like_Source_FlyBase_0261276_HG_2438	gi|996613330|gb|KXH47694.1|	32.89	2e-26	126	vacuolar protein sorting-associated protein 1 [Colletotrichum simmondsii]
Dmel_0261276_opa1_like_optic_atrophy_1_like_Source_FlyBase_0261276_HG_2438	gi|1112960533|gb|OJT13682.1|	30.80	2e-26	127	Dynamin-related protein DNM1 [Trametes pubescens]
Dmel_0261276_opa1_like_optic_atrophy_1_like_Source_FlyBase_0261276_HG_2438	gi|1020698190|gb|KZM19084.1|	31.25	2e-26	126	GTPase [Ascochyta rabiei]
Dmel_0261276_opa1_like_optic_atrophy_1_like_Source_FlyBase_0261276_HG_2438	gi|512192719|gb|EPE08478.1|	31.84	3e-26	127	dynamin central region [Ophiostoma piceae UAMH 11346]
Dmel_0261276_opa1_like_optic_atrophy_1_like_Source_FlyBase_0261276_HG_2438	gi|576045248|ref|XP_006696497.1|	33.33	3e-26	126	putative sorting protein [Chaetomium thermophilum var. thermophilum DSM 1495]
Dmel_0261276_opa1_like_optic_atrophy_1_like_Source_FlyBase_0261276_HG_2438	gi|190347643|gb|EDK39956.2|	35.32	3e-26	127	hypothetical protein PGUG_04054 [Meyerozyma guilliermondii ATCC 6260]
Dmel_0261276_opa1_like_optic_atrophy_1_like_Source_FlyBase_0261276_HG_2438	gi|570975750|gb|ETP37688.1|	32.59	3e-26	126	hypothetical protein F442_14526 [Phytophthora parasitica P10297]
Dmel_0261276_opa1_like_optic_atrophy_1_like_Source_FlyBase_0261276_HG_2438	gi|149237060|ref|XP_001524407.1|	35.94	3e-26	127	protein MGM1, mitochondrial precursor [Lodderomyces elongisporus NRRL YB-4239]
Dmel_0261276_opa1_like_optic_atrophy_1_like_Source_FlyBase_0261276_HG_2438	gi|1092951406|ref|XP_018744325.1|	32.58	3e-26	127	dynamin GTPase [Fusarium verticillioides 7600]
Dmel_0261276_opa1_like_optic_atrophy_1_like_Source_FlyBase_0261276_HG_2438	gi|572278569|gb|ETS01739.1|	32.83	3e-26	127	dynamin-A [Trichoderma reesei RUT C-30]
Dmel_0261276_opa1_like_optic_atrophy_1_like_Source_FlyBase_0261276_HG_2438	gi|1091704212|emb|SCV03227.1|	35.23	3e-26	127	LAMI_0H06458g1_1 [Lachancea mirantina]
Dmel_0261276_opa1_like_optic_atrophy_1_like_Source_FlyBase_0261276_HG_2438	gi|598028543|ref|XP_007343644.1|	33.71	3e-26	126	dynamin protein dnm1 [Auricularia subglabra TFB-10046 SS5]
Dmel_0261276_opa1_like_optic_atrophy_1_like_Source_FlyBase_0261276_HG_2438	gi|913759919|emb|CRK40992.1|	31.44	3e-26	126	hypothetical protein BN1708_008397, partial [Verticillium longisporum]
Dmel_0261276_opa1_like_optic_atrophy_1_like_Source_FlyBase_0261276_HG_2438	gi|697091057|ref|XP_009658338.1|	30.49	3e-26	127	msp1 [Verticillium dahliae VdLs.17]
Dmel_0261276_opa1_like_optic_atrophy_1_like_Source_FlyBase_0261276_HG_2438	gi|615398641|ref|XP_007579537.1|	30.39	3e-26	127	putative vacuolar dynamin-like gtpase protein [Neofusicoccum parvum UCRNP2]
Dmel_0261276_opa1_like_optic_atrophy_1_like_Source_FlyBase_0261276_HG_2438	gi|1070312242|ref|XP_018231645.1|	32.58	3e-26	127	dynamin GTPase [Fusarium oxysporum f. sp. lycopersici 4287]
Dmel_0261276_opa1_like_optic_atrophy_1_like_Source_FlyBase_0261276_HG_2438	gi|818160044|gb|KKP00366.1|	32.45	3e-26	126	dynamin central region [Trichoderma harzianum]
Dmel_0261276_opa1_like_optic_atrophy_1_like_Source_FlyBase_0261276_HG_2438	gi|50557264|ref|XP_506040.1|	26.49	3e-26	126	YALI0F30217p [Yarrowia lipolytica]
Dmel_0261276_opa1_like_optic_atrophy_1_like_Source_FlyBase_0261276_HG_2438	gi|1091672343|emb|SCU93639.1|	33.72	3e-26	127	LAME_0F04500g1_1 [Lachancea meyersii CBS 8951]
Dmel_0261276_opa1_like_optic_atrophy_1_like_Source_FlyBase_0261276_HG_2438	gi|401623553|gb|EJS41649.1|	36.87	3e-26	127	mgm1p [Saccharomyces arboricola H-6]
Dmel_0261276_opa1_like_optic_atrophy_1_like_Source_FlyBase_0261276_HG_2438	gi|145533180|ref|XP_001452340.1|	31.87	3e-26	126	hypothetical protein [Paramecium tetraurelia strain d4-2]
Dmel_0261276_opa1_like_optic_atrophy_1_like_Source_FlyBase_0261276_HG_2438	gi|255955533|ref|XP_002568519.1|	31.46	3e-26	126	Pc21g15090 [Penicillium rubens Wisconsin 54-1255]
Dmel_0261276_opa1_like_optic_atrophy_1_like_Source_FlyBase_0261276_HG_2438	gi|1025660044|gb|OAA47510.1|	28.08	4e-26	126	dynamin-2 [Cordyceps brongniartii RCEF 3172]
Dmel_0261276_opa1_like_optic_atrophy_1_like_Source_FlyBase_0261276_HG_2438	gi|849272947|dbj|GAO84608.1|	28.17	4e-26	127	V-type proton ATPase catalytic subunit A [Aspergillus udagawae]
Dmel_0261276_opa1_like_optic_atrophy_1_like_Source_FlyBase_0261276_HG_2438	gi|908389763|gb|KND90417.1|	31.71	4e-26	126	Dynamin-like protein DNM1 [Tolypocladium ophioglossoides CBS 100239]
Dmel_0261276_opa1_like_optic_atrophy_1_like_Source_FlyBase_0261276_HG_2438	gi|1070312244|ref|XP_018231646.1|	32.58	4e-26	126	dynamin GTPase [Fusarium oxysporum f. sp. lycopersici 4287]
Dmel_0261276_opa1_like_optic_atrophy_1_like_Source_FlyBase_0261276_HG_2438	gi|1092951408|ref|XP_018744326.1|	32.58	4e-26	126	dynamin GTPase [Fusarium verticillioides 7600]
Dmel_0261276_opa1_like_optic_atrophy_1_like_Source_FlyBase_0261276_HG_2438	gi|1022796587|ref|XP_016238526.1|	31.72	4e-26	126	vacuolar protein sorting-associated protein 1 [Exophiala spinifera]
Dmel_0261276_opa1_like_optic_atrophy_1_like_Source_FlyBase_0261276_HG_2438	gi|695428195|ref|XP_009529892.1|	26.97	4e-26	126	hypothetical protein PHYSODRAFT_560655 [Phytophthora sojae]
Dmel_0261276_opa1_like_optic_atrophy_1_like_Source_FlyBase_0261276_HG_2438	gi|549043216|emb|CCX34311.1|	33.33	4e-26	126	Similar to Protein msp1, mitochondrial; acc. no. P87320 [Pyronema omphalodes CBS 100304]
Dmel_0261276_opa1_like_optic_atrophy_1_like_Source_FlyBase_0261276_HG_2438	gi|1124107752|gb|OKY60059.1|	33.21	4e-26	126	Dynamin-related protein DNM1 [Phlebia centrifuga]
Dmel_0261276_opa1_like_optic_atrophy_1_like_Source_FlyBase_0261276_HG_2438	gi|1111876662|gb|OJJ49030.1|	29.49	4e-26	125	hypothetical protein ASPZODRAFT_129403 [Penicilliopsis zonata CBS 506.65]
Dmel_0261276_opa1_like_optic_atrophy_1_like_Source_FlyBase_0261276_HG_2438	gi|1000223999|gb|KXJ93002.1|	35.08	4e-26	126	dynamin family protein [Microdochium bolleyi]
Dmel_0261276_opa1_like_optic_atrophy_1_like_Source_FlyBase_0261276_HG_2438	gi|915141875|ref|XP_013326156.1|	32.51	4e-26	127	Vacuolar ATP synthase catalytic subunit A [Rasamsonia emersonii CBS 393.64]
Dmel_0261276_opa1_like_optic_atrophy_1_like_Source_FlyBase_0261276_HG_2438	gi|913759264|emb|CRK41771.1|	31.44	4e-26	126	hypothetical protein BN1708_008573 [Verticillium longisporum]
Dmel_0261276_opa1_like_optic_atrophy_1_like_Source_FlyBase_0261276_HG_2438	gi|1153487564|gb|OPB39545.1|	32.45	4e-26	126	Dynamin-related GTPase [Trichoderma guizhouense]
Dmel_0261276_opa1_like_optic_atrophy_1_like_Source_FlyBase_0261276_HG_2438	gi|575476880|ref|XP_006677734.1|	35.41	4e-26	125	hypothetical protein BATDEDRAFT_10517 [Batrachochytrium dendrobatidis JAM81]
Dmel_0261276_opa1_like_optic_atrophy_1_like_Source_FlyBase_0261276_HG_2438	gi|761931187|gb|KIY52137.1|	32.45	4e-26	126	hypothetical protein FISHEDRAFT_63906 [Fistulina hepatica ATCC 64428]
Dmel_0261276_opa1_like_optic_atrophy_1_like_Source_FlyBase_0261276_HG_2438	gi|145475415|ref|XP_001423730.1|	32.25	4e-26	126	hypothetical protein [Paramecium tetraurelia strain d4-2]
Dmel_0261276_opa1_like_optic_atrophy_1_like_Source_FlyBase_0261276_HG_2438	gi|1168125677|gb|OQE25019.1|	31.46	4e-26	125	hypothetical protein PENFLA_c009G07801 [Penicillium flavigenum]
Dmel_0261276_opa1_like_optic_atrophy_1_like_Source_FlyBase_0261276_HG_2438	gi|1000774833|gb|KXN66323.1|	32.73	4e-26	125	vacuolar dynamin-like GTPase-like protein VpsA [Conidiobolus coronatus NRRL 28638]
Dmel_0261276_opa1_like_optic_atrophy_1_like_Source_FlyBase_0261276_HG_2438	gi|557729415|dbj|GAD92013.1|	29.19	4e-26	127	vacuolar dynamin-like GTPase VpsA [Byssochlamys spectabilis No. 5]
Dmel_0261276_opa1_like_optic_atrophy_1_like_Source_FlyBase_0261276_HG_2438	gi|996602541|gb|KXH40358.1|	33.92	4e-26	126	vacuolar protein sorting-associated protein 1 [Colletotrichum salicis]
Dmel_0261276_opa1_like_optic_atrophy_1_like_Source_FlyBase_0261276_HG_2438	gi|1130823603|dbj|GAV90560.1|	31.16	4e-26	126	Dynamin_N domain-containing protein/Dynamin_M domain-containing protein/GED domain-containing protein [Cephalotus follicularis]
Dmel_0261276_opa1_like_optic_atrophy_1_like_Source_FlyBase_0261276_HG_2438	gi|915186762|ref|XP_013318576.1|	32.58	5e-26	126	vacuolar protein sorting-associated protein 1 [Exophiala xenobiotica]
Dmel_0261276_opa1_like_optic_atrophy_1_like_Source_FlyBase_0261276_HG_2438	gi|646305276|gb|KDQ26422.1|	32.84	5e-26	126	hypothetical protein PLEOSDRAFT_1042998 [Pleurotus ostreatus PC15]
Dmel_0261276_opa1_like_optic_atrophy_1_like_Source_FlyBase_0261276_HG_2438	gi|1002207095|gb|KXT02605.1|	32.18	5e-26	126	hypothetical protein AC578_10684 [Mycosphaerella eumusae]
Dmel_0261276_opa1_like_optic_atrophy_1_like_Source_FlyBase_0261276_HG_2438	gi|568450000|ref|XP_006459124.1|	32.93	5e-26	126	hypothetical protein AGABI2DRAFT_201103 [Agaricus bisporus var. bisporus H97]
Dmel_0261276_opa1_like_optic_atrophy_1_like_Source_FlyBase_0261276_HG_2438	gi|1023210591|gb|KZT07755.1|	35.46	5e-26	126	hypothetical protein LAESUDRAFT_651059 [Laetiporus sulphureus 93-53]
Dmel_0261276_opa1_like_optic_atrophy_1_like_Source_FlyBase_0261276_HG_2438	gi|597987119|ref|XP_007331269.1|	30.99	5e-26	126	hypothetical protein AGABI1DRAFT_76566 [Agaricus bisporus var. burnettii JB137-S8]
Dmel_0261276_opa1_like_optic_atrophy_1_like_Source_FlyBase_0261276_HG_2438	gi|1002222909|gb|KXT17772.1|	32.18	5e-26	126	hypothetical protein AC579_3611 [Pseudocercospora musae]
Dmel_0261276_opa1_like_optic_atrophy_1_like_Source_FlyBase_0261276_HG_2438	gi|831771321|ref|XP_012753267.1|	26.58	5e-26	126	hypothetical protein SAMD00019534_067010 [Acytostelium subglobosum LB1]
Dmel_0261276_opa1_like_optic_atrophy_1_like_Source_FlyBase_0261276_HG_2438	gi|145233603|ref|XP_001400174.1|	31.05	5e-26	125	vacuolar protein sorting-associated protein 1 [Aspergillus niger CBS 513.88]
Dmel_0261276_opa1_like_optic_atrophy_1_like_Source_FlyBase_0261276_HG_2438	gi|527300607|gb|EPT01400.1|	34.31	5e-26	126	hypothetical protein FOMPIDRAFT_1023297 [Fomitopsis pinicola FP-58527 SS1]
Dmel_0261276_opa1_like_optic_atrophy_1_like_Source_FlyBase_0261276_HG_2438	gi|470243746|ref|XP_004355605.1|	34.40	5e-26	127	dynamin B [Dictyostelium fasciculatum]
Dmel_0261276_opa1_like_optic_atrophy_1_like_Source_FlyBase_0261276_HG_2438	gi|238502845|ref|XP_002382656.1|	28.84	5e-26	125	vacuolar dynamin-like GTPase VpsA, putative [Aspergillus flavus NRRL3357]
Dmel_0261276_opa1_like_optic_atrophy_1_like_Source_FlyBase_0261276_HG_2438	gi|966768897|dbj|GAQ36913.1|	31.05	5e-26	125	vacuolar protein sorting-associated protein 1 [Aspergillus niger]
Dmel_0261276_opa1_like_optic_atrophy_1_like_Source_FlyBase_0261276_HG_2438	gi|550808318|gb|ERT00232.1|	32.21	5e-26	126	hypothetical protein HMPREF1624_03603 [Sporothrix schenckii ATCC 58251]
Dmel_0261276_opa1_like_optic_atrophy_1_like_Source_FlyBase_0261276_HG_2438	gi|1026975312|ref|XP_016587985.1|	32.21	5e-26	126	dynamin GTPase [Sporothrix schenckii 1099-18]
Dmel_0261276_opa1_like_optic_atrophy_1_like_Source_FlyBase_0261276_HG_2438	gi|367038691|ref|XP_003649726.1|	32.86	5e-26	125	hypothetical protein THITE_2038066 [Thielavia terrestris NRRL 8126]
Dmel_0261276_opa1_like_optic_atrophy_1_like_Source_FlyBase_0261276_HG_2438	gi|751064545|gb|KIK99119.1|	32.47	5e-26	125	hypothetical protein PAXRUDRAFT_823073 [Paxillus rubicundulus Ve08.2h10]
Dmel_0261276_opa1_like_optic_atrophy_1_like_Source_FlyBase_0261276_HG_2438	gi|353241467|emb|CCA73280.1|	32.47	5e-26	125	probable DNM1-dynamin-related GTPase [Serendipita indica DSM 11827]
Dmel_0261276_opa1_like_optic_atrophy_1_like_Source_FlyBase_0261276_HG_2438	gi|727133029|emb|CEG83529.1|	35.16	5e-26	124	hypothetical protein RMATCC62417_17436 [Rhizopus microsporus]
Dmel_0261276_opa1_like_optic_atrophy_1_like_Source_FlyBase_0261276_HG_2438	gi|630208822|ref|XP_007854329.1|	32.26	5e-26	125	dynamin protein dnm1 [Moniliophthora roreri MCA 2997]
Dmel_0261276_opa1_like_optic_atrophy_1_like_Source_FlyBase_0261276_HG_2438	gi|1114064255|gb|OJZ89252.1|	31.05	5e-26	125	hypothetical protein ASPFODRAFT_57992 [Aspergillus luchuensis CBS 106.47]
Dmel_0261276_opa1_like_optic_atrophy_1_like_Source_FlyBase_0261276_HG_2438	gi|1012960355|gb|KYQ35130.1|	32.72	5e-26	125	Dynamin-related protein dnm1 [Hypsizygus marmoreus]
Dmel_0261276_opa1_like_optic_atrophy_1_like_Source_FlyBase_0261276_HG_2438	gi|909605296|gb|KNE95683.1|	27.17	5e-26	125	dynamin GTPase [Puccinia striiformis f. sp. tritici PST-78]
Dmel_0261276_opa1_like_optic_atrophy_1_like_Source_FlyBase_0261276_HG_2438	gi|28950365|emb|CAD71020.1|	32.97	6e-26	125	probable VpsA protein [Neurospora crassa]
Dmel_0261276_opa1_like_optic_atrophy_1_like_Source_FlyBase_0261276_HG_2438	gi|587672392|gb|EWY94733.1|	32.58	6e-26	125	dynamin GTPase [Fusarium oxysporum FOSC 3-a]
Dmel_0261276_opa1_like_optic_atrophy_1_like_Source_FlyBase_0261276_HG_2438	gi|1023245957|gb|KZT41724.1|	31.38	6e-26	125	hypothetical protein SISSUDRAFT_981346 [Sistotremastrum suecicum HHB10207 ss-3]
Dmel_0261276_opa1_like_optic_atrophy_1_like_Source_FlyBase_0261276_HG_2438	gi|1111849958|gb|OJJ32809.1|	31.15	6e-26	125	hypothetical protein ASPWEDRAFT_29952 [Aspergillus wentii DTO 134E9]
Dmel_0261276_opa1_like_optic_atrophy_1_like_Source_FlyBase_0261276_HG_2438	gi|1128256170|gb|OLN84934.1|	32.79	6e-26	125	Vacuolar protein sorting-associated protein 1 [Colletotrichum chlorophyti]
Dmel_0261276_opa1_like_optic_atrophy_1_like_Source_FlyBase_0261276_HG_2438	gi|1018863322|dbj|GAT56577.1|	32.69	6e-26	126	dynamin protein [Mycena chlorophos]
Dmel_0261276_opa1_like_optic_atrophy_1_like_Source_FlyBase_0261276_HG_2438	gi|749761136|gb|KII86038.1|	32.83	6e-26	125	hypothetical protein PLICRDRAFT_56503 [Plicaturopsis crispa FD-325 SS-3]
Dmel_0261276_opa1_like_optic_atrophy_1_like_Source_FlyBase_0261276_HG_2438	gi|727145196|emb|CEG72550.1|	35.16	6e-26	125	Putative Vacuolar protein sorting-associated protein 1 [Rhizopus microsporus]
Dmel_0261276_opa1_like_optic_atrophy_1_like_Source_FlyBase_0261276_HG_2438	gi|748557892|dbj|GAM36350.1|	31.80	6e-26	125	dynamin family protein [Talaromyces cellulolyticus]
Dmel_0261276_opa1_like_optic_atrophy_1_like_Source_FlyBase_0261276_HG_2438	gi|730183886|gb|KHJ34663.1|	32.28	6e-26	125	putative dynamin central region [Erysiphe necator]
Dmel_0261276_opa1_like_optic_atrophy_1_like_Source_FlyBase_0261276_HG_2438	gi|336258009|ref|XP_003343826.1|	32.97	6e-26	125	hypothetical protein SMAC_04485 [Sordaria macrospora k-hell]
Dmel_0261276_opa1_like_optic_atrophy_1_like_Source_FlyBase_0261276_HG_2438	gi|212534942|ref|XP_002147627.1|	30.94	6e-26	125	vacuolar dynamin-like GTPase VpsA, putative [Talaromyces marneffei ATCC 18224]
Dmel_0261276_opa1_like_optic_atrophy_1_like_Source_FlyBase_0261276_HG_2438	gi|1069622489|ref|XP_018165442.1|	30.84	6e-26	125	hypothetical protein QG37_08046 [[Candida] auris]
Dmel_0261276_opa1_like_optic_atrophy_1_like_Source_FlyBase_0261276_HG_2438	gi|587672393|gb|EWY94734.1|	32.58	6e-26	125	dynamin GTPase [Fusarium oxysporum FOSC 3-a]
Dmel_0261276_opa1_like_optic_atrophy_1_like_Source_FlyBase_0261276_HG_2438	gi|859261655|emb|CEJ59932.1|	29.73	6e-26	125	Putative P-loop containing nucleoside triphosphate hydrolase [Penicillium brasilianum]
Dmel_0261276_opa1_like_optic_atrophy_1_like_Source_FlyBase_0261276_HG_2438	gi|672822804|gb|KFH67698.1|	29.30	6e-26	126	hypothetical protein MVEG_06430 [Mortierella verticillata NRRL 6337]
Dmel_0261276_opa1_like_optic_atrophy_1_like_Source_FlyBase_0261276_HG_2438	gi|85099877|ref|XP_960862.1|	32.97	6e-26	125	vacuolar sorting protein 1 [Neurospora crassa OR74A]
Dmel_0261276_opa1_like_optic_atrophy_1_like_Source_FlyBase_0261276_HG_2438	gi|923743672|ref|XP_013672031.1|	30.00	6e-26	124	PREDICTED: dynamin-related protein 1A-like [Brassica napus]
Dmel_0261276_opa1_like_optic_atrophy_1_like_Source_FlyBase_0261276_HG_2438	gi|1000845194|gb|KXN86212.1|	31.60	6e-26	125	Dynamin-related protein DNM1 [Leucoagaricus sp. SymC.cos]
Dmel_0261276_opa1_like_optic_atrophy_1_like_Source_FlyBase_0261276_HG_2438	gi|729700080|emb|CEJ02886.1|	35.16	6e-26	125	Putative Vacuolar sorting protein 1 [Rhizopus microsporus]
Dmel_0261276_opa1_like_optic_atrophy_1_like_Source_FlyBase_0261276_HG_2438	gi|972132563|gb|KUI61083.1|	32.62	7e-26	125	Vacuolar protein sorting-associated protein 1 [Valsa mali var. pyri]
Dmel_0261276_opa1_like_optic_atrophy_1_like_Source_FlyBase_0261276_HG_2438	gi|682298343|gb|KFY11460.1|	32.27	7e-26	125	hypothetical protein V491_07193 [Pseudogymnoascus sp. VKM F-3775]
Dmel_0261276_opa1_like_optic_atrophy_1_like_Source_FlyBase_0261276_HG_2438	gi|831344228|ref|XP_012741964.1|	32.16	7e-26	125	hypothetical protein GMDG_03548 [Pseudogymnoascus destructans 20631-21]
Dmel_0261276_opa1_like_optic_atrophy_1_like_Source_FlyBase_0261276_HG_2438	gi|1168136392|gb|OQE35392.1|	31.48	7e-26	125	hypothetical protein PENCOP_c013G04376 [Penicillium coprophilum]
Dmel_0261276_opa1_like_optic_atrophy_1_like_Source_FlyBase_0261276_HG_2438	gi|302421038|ref|XP_003008349.1|	30.22	7e-26	125	msp1 [Verticillium alfalfae VaMs.102]
Dmel_0261276_opa1_like_optic_atrophy_1_like_Source_FlyBase_0261276_HG_2438	gi|1028570100|gb|OAJ38404.1|	35.41	7e-26	125	hypothetical protein BDEG_22342 [Batrachochytrium dendrobatidis JEL423]
Dmel_0261276_opa1_like_optic_atrophy_1_like_Source_FlyBase_0261276_HG_2438	gi|748517672|ref|XP_011114617.1|	34.48	7e-26	125	hypothetical protein H072_8942 [Dactylellina haptotyla CBS 200.50]
Dmel_0261276_opa1_like_optic_atrophy_1_like_Source_FlyBase_0261276_HG_2438	gi|694545606|ref|XP_009498240.1|	33.72	7e-26	125	dynamin GTPase [Fonticula alba]
Dmel_0261276_opa1_like_optic_atrophy_1_like_Source_FlyBase_0261276_HG_2438	gi|748541047|gb|KIH91352.1|	32.18	7e-26	125	dynamin GTPase [Sporothrix brasiliensis 5110]
Dmel_0261276_opa1_like_optic_atrophy_1_like_Source_FlyBase_0261276_HG_2438	gi|909135374|gb|KNE61418.1|	32.26	7e-26	125	hypothetical protein AMAG_06247 [Allomyces macrogynus ATCC 38327]
Dmel_0261276_opa1_like_optic_atrophy_1_like_Source_FlyBase_0261276_HG_2438	gi|667828243|ref|XP_007778291.1|	31.56	7e-26	125	vacuolar protein sorting-associated protein 1 [Coniosporium apollinis CBS 100218]
Dmel_0261276_opa1_like_optic_atrophy_1_like_Source_FlyBase_0261276_HG_2438	gi|302416539|ref|XP_003006101.1|	31.72	7e-26	125	vacuolar protein sorting-associated protein [Verticillium alfalfae VaMs.102]
Dmel_0261276_opa1_like_optic_atrophy_1_like_Source_FlyBase_0261276_HG_2438	gi|299744571|ref|XP_001831117.2|	31.06	7e-26	125	dynamin protein dnm1 [Coprinopsis cinerea okayama7#130]
Dmel_0261276_opa1_like_optic_atrophy_1_like_Source_FlyBase_0261276_HG_2438	gi|816191010|emb|CRG87485.1|	28.23	7e-26	126	vacuolar dynamin-like GTPase VpsA, putative [Talaromyces islandicus]
Dmel_0261276_opa1_like_optic_atrophy_1_like_Source_FlyBase_0261276_HG_2438	gi|1024090091|gb|KZV81737.1|	31.14	7e-26	125	hypothetical protein EXIGLDRAFT_657942 [Exidia glandulosa HHB12029]
Dmel_0261276_opa1_like_optic_atrophy_1_like_Source_FlyBase_0261276_HG_2438	gi|1040542160|gb|OBT78620.1|	32.16	7e-26	125	hypothetical protein VF21_02304 [Pseudogymnoascus sp. 05NY08]
Dmel_0261276_opa1_like_optic_atrophy_1_like_Source_FlyBase_0261276_HG_2438	gi|697066557|ref|XP_009648465.1|	31.72	7e-26	125	vacuolar protein sorting-associated protein [Verticillium dahliae VdLs.17]
Dmel_0261276_opa1_like_optic_atrophy_1_like_Source_FlyBase_0261276_HG_2438	gi|972145396|gb|KUI71645.1|	32.62	8e-26	125	Vacuolar protein sorting-associated protein 1 [Valsa mali]
Dmel_0261276_opa1_like_optic_atrophy_1_like_Source_FlyBase_0261276_HG_2438	gi|751353401|gb|KIL91123.1|	33.33	8e-26	125	vacuolar protein sorting-associated protein 1 [Fusarium avenaceum]
Dmel_0261276_opa1_like_optic_atrophy_1_like_Source_FlyBase_0261276_HG_2438	gi|1089736056|ref|XP_018704568.1|	27.83	8e-26	125	dynamin-2 [Isaria fumosorosea ARSEF 2679]
Dmel_0261276_opa1_like_optic_atrophy_1_like_Source_FlyBase_0261276_HG_2438	gi|973332677|gb|KUL92568.1|	30.94	8e-26	125	hypothetical protein ZTR_02359 [Talaromyces verruculosus]
Dmel_0261276_opa1_like_optic_atrophy_1_like_Source_FlyBase_0261276_HG_2438	gi|595768992|ref|XP_007263039.1|	32.83	8e-26	125	hypothetical protein FOMMEDRAFT_76360 [Fomitiporia mediterranea MF3/22]
Dmel_0261276_opa1_like_optic_atrophy_1_like_Source_FlyBase_0261276_HG_2438	gi|1069885583|ref|XP_018219419.1|	37.16	8e-26	125	MGM1-like protein [Saccharomyces eubayanus]
Dmel_0261276_opa1_like_optic_atrophy_1_like_Source_FlyBase_0261276_HG_2438	gi|636753203|ref|XP_008078775.1|	33.85	8e-26	125	P-loop containing nucleoside triphosphate hydrolase [Glarea lozoyensis ATCC 20868]
Dmel_0261276_opa1_like_optic_atrophy_1_like_Source_FlyBase_0261276_HG_2438	gi|751356751|gb|KIL94473.1|	32.21	8e-26	125	dynamin gtpase [Fusarium avenaceum]
Dmel_0261276_opa1_like_optic_atrophy_1_like_Source_FlyBase_0261276_HG_2438	gi|302307065|ref|NP_983566.2|	35.51	8e-26	125	ACR164Cp [Eremothecium gossypii ATCC 10895]
Dmel_0261276_opa1_like_optic_atrophy_1_like_Source_FlyBase_0261276_HG_2438	gi|1069583708|ref|XP_018180244.1|	31.71	8e-26	125	dynamin-2 [Purpureocillium lilacinum]
Dmel_0261276_opa1_like_optic_atrophy_1_like_Source_FlyBase_0261276_HG_2438	gi|146414710|ref|XP_001483325.1|	36.36	8e-26	125	hypothetical protein PGUG_04054 [Meyerozyma guilliermondii ATCC 6260]
Dmel_0261276_opa1_like_optic_atrophy_1_like_Source_FlyBase_0261276_HG_2438	gi|1084343797|gb|OGM49432.1|	32.14	9e-26	124	vacuolar protein sorting-associated protein 1 [Aspergillus bombycis]
Dmel_0261276_opa1_like_optic_atrophy_1_like_Source_FlyBase_0261276_HG_2438	gi|799237700|gb|KJZ68100.1|	32.86	9e-26	125	Vacuolar protein sorting-associated protein 1 [Hirsutella minnesotensis 3608]
Dmel_0261276_opa1_like_optic_atrophy_1_like_Source_FlyBase_0261276_HG_2438	gi|1069870806|ref|XP_018231062.1|	33.08	9e-26	125	vacuolar protein sorting-associated protein 1 [Pneumocystis jirovecii RU7]
Dmel_0261276_opa1_like_optic_atrophy_1_like_Source_FlyBase_0261276_HG_2438	gi|759208751|gb|KIV86097.1|	32.75	9e-26	125	hypothetical protein PV11_01732 [Exophiala sideris]
Dmel_0261276_opa1_like_optic_atrophy_1_like_Source_FlyBase_0261276_HG_2438	gi|636613847|ref|XP_008038058.1|	30.45	9e-26	125	hypothetical protein TRAVEDRAFT_71799 [Trametes versicolor FP-101664 SS1]
Dmel_0261276_opa1_like_optic_atrophy_1_like_Source_FlyBase_0261276_HG_2438	gi|752366858|gb|KIO24681.1|	32.45	9e-26	125	hypothetical protein M407DRAFT_76640 [Tulasnella calospora MUT 4182]
Dmel_0261276_opa1_like_optic_atrophy_1_like_Source_FlyBase_0261276_HG_2438	gi|1025652736|gb|OAA40253.1|	31.25	9e-26	124	vacuolar sorting protein 1 [Metarhizium rileyi RCEF 4871]
Dmel_0261276_opa1_like_optic_atrophy_1_like_Source_FlyBase_0261276_HG_2438	gi|671382462|ref|XP_008721120.1|	30.12	9e-26	125	hypothetical protein HMPREF1541_08579 [Cyphellophora europaea CBS 101466]
Dmel_0261276_opa1_like_optic_atrophy_1_like_Source_FlyBase_0261276_HG_2438	gi|1139914119|dbj|GAW02784.1|	31.77	9e-26	125	dynamin protein dnm1 [Lentinula edodes]
Dmel_0261276_opa1_like_optic_atrophy_1_like_Source_FlyBase_0261276_HG_2438	gi|1141565547|dbj|GAW12533.1|	33.33	9e-26	124	hypothetical protein ANO14919_019030 [fungal sp. No.14919]
Dmel_0261276_opa1_like_optic_atrophy_1_like_Source_FlyBase_0261276_HG_2438	gi|1026981160|ref|XP_016600826.1|	28.80	9e-26	124	Dynamin GTPase effector [Penicillium expansum]
Dmel_0261276_opa1_like_optic_atrophy_1_like_Source_FlyBase_0261276_HG_2438	gi|1024757622|gb|KZZ96607.1|	32.86	9e-26	124	vacuolar sorting protein 1 [Aschersonia aleyrodis RCEF 2490]
Dmel_0261276_opa1_like_optic_atrophy_1_like_Source_FlyBase_0261276_HG_2438	gi|748536629|gb|KIH86939.1|	33.10	1e-25	124	hypothetical protein SPBR_08204 [Sporothrix brasiliensis 5110]
Dmel_0261276_opa1_like_optic_atrophy_1_like_Source_FlyBase_0261276_HG_2438	gi|254583802|ref|XP_002497469.1|	36.16	1e-25	125	ZYRO0F06248p [Zygosaccharomyces rouxii]
Dmel_0261276_opa1_like_optic_atrophy_1_like_Source_FlyBase_0261276_HG_2438	gi|743802754|ref|XP_010926713.1|	32.62	1e-25	125	PREDICTED: dynamin-related protein 3A-like [Elaeis guineensis]
Dmel_0261276_opa1_like_optic_atrophy_1_like_Source_FlyBase_0261276_HG_2438	gi|1040498735|gb|OBT40614.1|	32.16	1e-25	124	hypothetical protein VE00_08039 [Pseudogymnoascus sp. WSF 3629]
Dmel_0261276_opa1_like_optic_atrophy_1_like_Source_FlyBase_0261276_HG_2438	gi|302922004|ref|XP_003053376.1|	32.14	1e-25	125	predicted protein [Nectria haematococca mpVI 77-13-4]
Dmel_0261276_opa1_like_optic_atrophy_1_like_Source_FlyBase_0261276_HG_2438	gi|550810949|gb|ERT02861.1|	33.10	1e-25	124	hypothetical protein HMPREF1624_01164 [Sporothrix schenckii ATCC 58251]
Dmel_0261276_opa1_like_optic_atrophy_1_like_Source_FlyBase_0261276_HG_2438	gi|1137653926|gb|OMP87326.1|	33.98	1e-25	125	Dynamin-related protein DNM1 [Diplodia seriata]
Dmel_0261276_opa1_like_optic_atrophy_1_like_Source_FlyBase_0261276_HG_2438	gi|924823004|gb|KOS20952.1|	32.33	1e-25	125	Dynamin-related protein DNM1 [Escovopsis weberi]
Dmel_0261276_opa1_like_optic_atrophy_1_like_Source_FlyBase_0261276_HG_2438	gi|1022857707|ref|XP_016266302.1|	32.58	1e-25	125	vacuolar protein sorting-associated protein 1 [Exophiala oligosperma]
Dmel_0261276_opa1_like_optic_atrophy_1_like_Source_FlyBase_0261276_HG_2438	gi|821071143|gb|KKY26152.1|	33.98	1e-25	125	putative dnm1 protein [Diplodia seriata]
Dmel_0261276_opa1_like_optic_atrophy_1_like_Source_FlyBase_0261276_HG_2438	gi|1022630231|ref|XP_016224394.1|	31.93	1e-25	124	hypothetical protein PV10_04086 [Exophiala mesophila]
Dmel_0261276_opa1_like_optic_atrophy_1_like_Source_FlyBase_0261276_HG_2438	gi|729182175|emb|CEJ93336.1|	33.21	1e-25	125	Putative Dynamin GTPase [Torrubiella hemipterigena]
Dmel_0261276_opa1_like_optic_atrophy_1_like_Source_FlyBase_0261276_HG_2438	gi|827762759|gb|KLO17361.1|	32.34	1e-25	125	hypothetical protein SCHPADRAFT_919458 [Schizopora paradoxa]
Dmel_0261276_opa1_like_optic_atrophy_1_like_Source_FlyBase_0261276_HG_2438	gi|807755151|ref|XP_012182370.1|	33.73	1e-25	125	predicted protein [Fibroporia radiculosa]
Dmel_0261276_opa1_like_optic_atrophy_1_like_Source_FlyBase_0261276_HG_2438	gi|1092164835|emb|CZS94201.1|	33.45	1e-25	124	probable VpsA protein [Rhynchosporium agropyri]
Dmel_0261276_opa1_like_optic_atrophy_1_like_Source_FlyBase_0261276_HG_2438	gi|584418037|emb|CDM29756.1|	31.13	1e-25	124	Vacuolar protein sorting-associated protein 1 [Penicillium roqueforti FM164]
Dmel_0261276_opa1_like_optic_atrophy_1_like_Source_FlyBase_0261276_HG_2438	gi|927409673|ref|XP_013950682.1|	32.08	1e-25	124	hypothetical protein TRIVIDRAFT_41279 [Trichoderma virens Gv29-8]
Dmel_0261276_opa1_like_optic_atrophy_1_like_Source_FlyBase_0261276_HG_2438	gi|751751337|gb|KIM99517.1|	32.74	1e-25	124	hypothetical protein OIDMADRAFT_165542 [Oidiodendron maius Zn]
Dmel_0261276_opa1_like_optic_atrophy_1_like_Source_FlyBase_0261276_HG_2438	gi|1149594362|gb|OON02950.1|	35.19	1e-25	125	hypothetical protein BSLG_06642 [Batrachochytrium salamandrivorans]
Dmel_0261276_opa1_like_optic_atrophy_1_like_Source_FlyBase_0261276_HG_2438	gi|682334504|gb|KFY32005.1|	31.67	1e-25	124	hypothetical protein V493_00597 [Pseudogymnoascus sp. VKM F-4281 (FW-2241)]
Dmel_0261276_opa1_like_optic_atrophy_1_like_Source_FlyBase_0261276_HG_2438	gi|821083762|gb|KKY37175.1|	30.27	1e-25	124	putative dynamin-related protein [Diaporthe ampelina]
Dmel_0261276_opa1_like_optic_atrophy_1_like_Source_FlyBase_0261276_HG_2438	gi|336368723|gb|EGN97066.1|	31.21	1e-25	124	hypothetical protein SERLA73DRAFT_58769 [Serpula lacrymans var. lacrymans S7.3]
Dmel_0261276_opa1_like_optic_atrophy_1_like_Source_FlyBase_0261276_HG_2438	gi|814599221|gb|KKF93945.1|	32.86	1e-25	124	Vacuolar protein sorting-associated protein 1 [Ceratocystis platani]
Dmel_0261276_opa1_like_optic_atrophy_1_like_Source_FlyBase_0261276_HG_2438	gi|1033924217|gb|OAT05071.1|	32.04	1e-25	124	vacuolar protein sorting-associated protein 1 [Blastomyces gilchristii SLH14081]
Dmel_0261276_opa1_like_optic_atrophy_1_like_Source_FlyBase_0261276_HG_2438	gi|893698187|gb|EGE84082.2|	32.04	1e-25	124	vacuolar protein sorting-associated protein 1 [Blastomyces dermatitidis ATCC 18188]
Dmel_0261276_opa1_like_optic_atrophy_1_like_Source_FlyBase_0261276_HG_2438	gi|818164363|gb|KKP04033.1|	31.79	1e-25	124	vacuolar protein sorting-associated protein 1 [Trichoderma harzianum]
Dmel_0261276_opa1_like_optic_atrophy_1_like_Source_FlyBase_0261276_HG_2438	gi|573987829|ref|XP_006671835.1|	27.83	1e-25	124	dynamin-2 [Cordyceps militaris CM01]
Dmel_0261276_opa1_like_optic_atrophy_1_like_Source_FlyBase_0261276_HG_2438	gi|700475706|gb|KGO63582.1|	31.13	1e-25	124	Dynamin [Penicillium italicum]
Dmel_0261276_opa1_like_optic_atrophy_1_like_Source_FlyBase_0261276_HG_2438	gi|719995689|ref|XP_010254582.1|	31.45	1e-25	124	PREDICTED: dynamin-related protein 3A-like [Nelumbo nucifera]
Dmel_0261276_opa1_like_optic_atrophy_1_like_Source_FlyBase_0261276_HG_2438	gi|1103341873|gb|OJA09347.1|	33.08	1e-25	125	hypothetical protein AZE42_08479 [Rhizopogon vesiculosus]
Dmel_0261276_opa1_like_optic_atrophy_1_like_Source_FlyBase_0261276_HG_2438	gi|953379099|ref|XP_014533818.1|	31.23	1e-25	124	Vacuolar dynamin-like GTPase VpsA, putative [Penicillium digitatum Pd1]
Dmel_0261276_opa1_like_optic_atrophy_1_like_Source_FlyBase_0261276_HG_2438	gi|563298481|gb|ESZ98594.1|	31.80	1e-25	124	vacuolar protein sorting-associated protein [Sclerotinia borealis F-4128]
Dmel_0261276_opa1_like_optic_atrophy_1_like_Source_FlyBase_0261276_HG_2438	gi|1168069809|gb|OQD71833.1|	31.13	1e-25	124	hypothetical protein PENPOL_c001G06853 [Penicillium polonicum]
Dmel_0261276_opa1_like_optic_atrophy_1_like_Source_FlyBase_0261276_HG_2438	gi|992076210|ref|XP_015401646.1|	28.92	1e-25	125	hypothetical protein ANOM_010602 [Aspergillus nomius NRRL 13137]
Dmel_0261276_opa1_like_optic_atrophy_1_like_Source_FlyBase_0261276_HG_2438	gi|821086223|gb|KKY39558.1|	32.03	1e-25	124	putative vacuolar sorting protein 1 [Diaporthe ampelina]
Dmel_0261276_opa1_like_optic_atrophy_1_like_Source_FlyBase_0261276_HG_2438	gi|927762690|gb|KPA45635.1|	31.84	1e-25	124	dynamin gtpase [Fusarium langsethiae]
Dmel_0261276_opa1_like_optic_atrophy_1_like_Source_FlyBase_0261276_HG_2438	gi|685855435|ref|XP_009254750.1|	31.84	1e-25	124	hypothetical protein FPSE_03356 [Fusarium pseudograminearum CS3096]
Dmel_0261276_opa1_like_optic_atrophy_1_like_Source_FlyBase_0261276_HG_2438	gi|1069473157|ref|XP_018129587.1|	32.04	1e-25	124	hypothetical protein VE01_06114 [Pseudogymnoascus verrucosus]
Dmel_0261276_opa1_like_optic_atrophy_1_like_Source_FlyBase_0261276_HG_2438	gi|824370464|gb|KLJ11090.1|	31.72	1e-25	124	vacuolar protein sorting-associated protein 1 [Emmonsia parva UAMH 139]
Dmel_0261276_opa1_like_optic_atrophy_1_like_Source_FlyBase_0261276_HG_2438	gi|671692596|emb|CDS07327.1|	33.46	1e-25	125	Putative Dynamin GTPase [Lichtheimia ramosa]
Dmel_0261276_opa1_like_optic_atrophy_1_like_Source_FlyBase_0261276_HG_2438	gi|1153488177|gb|OPB40071.1|	31.79	1e-25	124	Dynamin-like GTPase Vps1 [Trichoderma guizhouense]
Dmel_0261276_opa1_like_optic_atrophy_1_like_Source_FlyBase_0261276_HG_2438	gi|323331539|gb|EGA72954.1|	37.16	1e-25	124	Mgm1p [Saccharomyces cerevisiae AWRI796]
Dmel_0261276_opa1_like_optic_atrophy_1_like_Source_FlyBase_0261276_HG_2438	gi|902268483|emb|CRL28037.1|	31.46	1e-25	124	Interferon-induced Mx protein [Penicillium camemberti]
Dmel_0261276_opa1_like_optic_atrophy_1_like_Source_FlyBase_0261276_HG_2438	gi|1024759098|gb|KZZ98077.1|	32.26	1e-25	124	vacuolar sorting protein 1 [Ascosphaera apis ARSEF 7405]
Dmel_0261276_opa1_like_optic_atrophy_1_like_Source_FlyBase_0261276_HG_2438	gi|1089682977|ref|XP_018698130.1|	31.69	1e-25	124	vacuolar protein sorting-associated protein 1 [Fonsecaea erecta]
Dmel_0261276_opa1_like_optic_atrophy_1_like_Source_FlyBase_0261276_HG_2438	gi|1040034694|gb|OBS27419.1|	31.84	1e-25	124	hypothetical protein FPOA_01361 [Fusarium poae]
Dmel_0261276_opa1_like_optic_atrophy_1_like_Source_FlyBase_0261276_HG_2438	gi|1168092960|gb|OQD93523.1|	31.46	2e-25	124	hypothetical protein PENSOL_c032G02748 [Penicillium solitum]
Dmel_0261276_opa1_like_optic_atrophy_1_like_Source_FlyBase_0261276_HG_2438	gi|189204187|ref|XP_001938429.1|	31.44	2e-25	124	dynamin-1 [Pyrenophora tritici-repentis Pt-1C-BFP]
Dmel_0261276_opa1_like_optic_atrophy_1_like_Source_FlyBase_0261276_HG_2438	gi|667720962|gb|KFA63237.1|	32.46	2e-25	124	hypothetical protein S40285_04926 [Stachybotrys chlorohalonata IBT 40285]
Dmel_0261276_opa1_like_optic_atrophy_1_like_Source_FlyBase_0261276_HG_2438	gi|748527670|ref|XP_011127695.1|	34.35	2e-25	124	hypothetical protein AOL_s00215g191 [Arthrobotrys oligospora ATCC 24927]
Dmel_0261276_opa1_like_optic_atrophy_1_like_Source_FlyBase_0261276_HG_2438	gi|1102747031|gb|OIW29524.1|	30.74	2e-25	124	hypothetical protein CONLIGDRAFT_331854 [Coniochaeta ligniaria NRRL 30616]
Dmel_0261276_opa1_like_optic_atrophy_1_like_Source_FlyBase_0261276_HG_2438	gi|336266684|ref|XP_003348109.1|	30.61	2e-25	124	dynamin-related protein [Sordaria macrospora k-hell]
Dmel_0261276_opa1_like_optic_atrophy_1_like_Source_FlyBase_0261276_HG_2438	gi|615410999|ref|XP_007583479.1|	33.59	2e-25	124	putative dynamin-like gtpase protein [Neofusicoccum parvum UCRNP2]
Dmel_0261276_opa1_like_optic_atrophy_1_like_Source_FlyBase_0261276_HG_2438	gi|477536238|gb|ENH87711.1|	31.27	2e-25	124	dynamin-A [Colletotrichum orbiculare MAFF 240422]
Dmel_0261276_opa1_like_optic_atrophy_1_like_Source_FlyBase_0261276_HG_2438	gi|1040518554|gb|OBT57564.1|	32.04	2e-25	124	hypothetical protein VE04_02916 [Pseudogymnoascus sp. 24MN13]
Dmel_0261276_opa1_like_optic_atrophy_1_like_Source_FlyBase_0261276_HG_2438	gi|367020304|ref|XP_003659437.1|	32.57	2e-25	124	hypothetical protein MYCTH_2296480 [Thermothelomyces thermophila ATCC 42464]
Dmel_0261276_opa1_like_optic_atrophy_1_like_Source_FlyBase_0261276_HG_2438	gi|390136233|pdb|3T34|A	30.79	2e-25	120	Chain A, Arabidopsis Thaliana Dynamin-Related Protein 1a (Atdrp1a) In Prefission State
Dmel_0261276_opa1_like_optic_atrophy_1_like_Source_FlyBase_0261276_HG_2438	gi|700198733|gb|KGN53891.1|	31.14	2e-25	123	Dynamin [Cucumis sativus]
Dmel_0261276_opa1_like_optic_atrophy_1_like_Source_FlyBase_0261276_HG_2438	gi|924890213|gb|KOS46179.1|	31.46	2e-25	124	hypothetical protein ACN38_g2840 [Penicillium nordicum]
Dmel_0261276_opa1_like_optic_atrophy_1_like_Source_FlyBase_0261276_HG_2438	gi|598003231|ref|XP_007369166.1|	32.71	2e-25	124	dynamin protein dnm1 [Dichomitus squalens LYAD-421 SS1]
Dmel_0261276_opa1_like_optic_atrophy_1_like_Source_FlyBase_0261276_HG_2438	gi|330917295|ref|XP_003297752.1|	31.44	2e-25	124	hypothetical protein PTT_08270 [Pyrenophora teres f. teres 0-1]
Dmel_0261276_opa1_like_optic_atrophy_1_like_Source_FlyBase_0261276_HG_2438	gi|667520148|gb|KFA49466.1|	32.46	2e-25	124	hypothetical protein S40293_05784 [Stachybotrys chartarum IBT 40293]
Dmel_0261276_opa1_like_optic_atrophy_1_like_Source_FlyBase_0261276_HG_2438	gi|682381458|gb|KFY64444.1|	31.80	2e-25	124	hypothetical protein V496_03253 [Pseudogymnoascus sp. VKM F-4515 (FW-2607)]
Dmel_0261276_opa1_like_optic_atrophy_1_like_Source_FlyBase_0261276_HG_2438	gi|1027221091|gb|OAG41822.1|	31.69	2e-25	124	vacuolar protein sorting-associated protein 1 [Fonsecaea monophora]
Dmel_0261276_opa1_like_optic_atrophy_1_like_Source_FlyBase_0261276_HG_2438	gi|973791572|gb|KUM64751.1|	31.13	2e-25	124	hypothetical protein ACN42_g2330 [Penicillium freii]
Dmel_0261276_opa1_like_optic_atrophy_1_like_Source_FlyBase_0261276_HG_2438	gi|1070562572|ref|XP_018380358.1|	31.44	2e-25	124	hypothetical protein CC77DRAFT_1054420 [Alternaria alternata]
Dmel_0261276_opa1_like_optic_atrophy_1_like_Source_FlyBase_0261276_HG_2438	gi|597933726|ref|XP_007321207.1|	32.34	2e-25	124	hypothetical protein SERLADRAFT_473776 [Serpula lacrymans var. lacrymans S7.9]
Dmel_0261276_opa1_like_optic_atrophy_1_like_Source_FlyBase_0261276_HG_2438	gi|682456168|gb|KFZ14065.1|	31.67	2e-25	124	hypothetical protein V502_06271 [Pseudogymnoascus sp. VKM F-4520 (FW-2644)]
Dmel_0261276_opa1_like_optic_atrophy_1_like_Source_FlyBase_0261276_HG_2438	gi|1043286797|gb|OBZ74027.1|	30.03	2e-25	124	Dynamin-related protein DNM1 [Grifola frondosa]
Dmel_0261276_opa1_like_optic_atrophy_1_like_Source_FlyBase_0261276_HG_2438	gi|449543020|gb|EMD33997.1|	33.72	2e-25	124	hypothetical protein CERSUDRAFT_56105 [Gelatoporia subvermispora B]
Dmel_0261276_opa1_like_optic_atrophy_1_like_Source_FlyBase_0261276_HG_2438	gi|636584217|ref|XP_008023447.1|	31.44	2e-25	124	hypothetical protein SETTUDRAFT_168025 [Setosphaeria turcica Et28A]
Dmel_0261276_opa1_like_optic_atrophy_1_like_Source_FlyBase_0261276_HG_2438	gi|915084959|ref|XP_013283499.1|	31.69	2e-25	124	vacuolar protein sorting-associated protein 1 [Fonsecaea pedrosoi CBS 271.37]
Dmel_0261276_opa1_like_optic_atrophy_1_like_Source_FlyBase_0261276_HG_2438	gi|682426276|gb|KFY93644.1|	31.67	2e-25	124	hypothetical protein V500_03606 [Pseudogymnoascus sp. VKM F-4518 (FW-2643)]
Dmel_0261276_opa1_like_optic_atrophy_1_like_Source_FlyBase_0261276_HG_2438	gi|685949875|ref|XP_009269024.1|	31.21	2e-25	124	Dynamin-like protein C12C2.08 [Wallemia ichthyophaga EXF-994]
Dmel_0261276_opa1_like_optic_atrophy_1_like_Source_FlyBase_0261276_HG_2438	gi|1027065190|ref|XP_016642970.1|	32.06	2e-25	124	Dynamin-related protein DNM1 [Scedosporium apiospermum]
Dmel_0261276_opa1_like_optic_atrophy_1_like_Source_FlyBase_0261276_HG_2438	gi|629639722|ref|XP_007788348.1|	33.10	2e-25	123	putative vacuolar sorting protein 1 protein [Eutypa lata UCREL1]
Dmel_0261276_opa1_like_optic_atrophy_1_like_Source_FlyBase_0261276_HG_2438	gi|1029156126|gb|OAL33149.1|	31.69	2e-25	124	vacuolar protein sorting-associated protein 1 [Fonsecaea nubica]
Dmel_0261276_opa1_like_optic_atrophy_1_like_Source_FlyBase_0261276_HG_2438	gi|1046803344|gb|OCL09354.1|	31.91	2e-25	124	hypothetical protein AOQ84DRAFT_363331 [Glonium stellatum]
Dmel_0261276_opa1_like_optic_atrophy_1_like_Source_FlyBase_0261276_HG_2438	gi|953453173|ref|XP_014570139.1|	29.77	2e-25	124	hypothetical protein L969DRAFT_85346 [Mixia osmundae IAM 14324]
Dmel_0261276_opa1_like_optic_atrophy_1_like_Source_FlyBase_0261276_HG_2438	gi|827756267|gb|KLO10976.1|	30.66	2e-25	124	hypothetical protein SCHPADRAFT_999236 [Schizopora paradoxa]
Dmel_0261276_opa1_like_optic_atrophy_1_like_Source_FlyBase_0261276_HG_2438	gi|802103342|gb|KKA29513.1|	31.79	2e-25	123	hypothetical protein TD95_001566 [Thielaviopsis punctulata]
Dmel_0261276_opa1_like_optic_atrophy_1_like_Source_FlyBase_0261276_HG_2438	gi|682340256|gb|KFY35445.1|	31.80	2e-25	123	hypothetical protein V494_05901 [Pseudogymnoascus sp. VKM F-4513 (FW-928)]
Dmel_0261276_opa1_like_optic_atrophy_1_like_Source_FlyBase_0261276_HG_2438	gi|531981750|gb|EQL32337.1|	32.04	2e-25	124	dynamin GTPase [Blastomyces dermatitidis ATCC 26199]
Dmel_0261276_opa1_like_optic_atrophy_1_like_Source_FlyBase_0261276_HG_2438	gi|1013947500|gb|KYR01170.1|	28.72	2e-25	124	dynamin like protein [Dictyostelium lacteum]
Dmel_0261276_opa1_like_optic_atrophy_1_like_Source_FlyBase_0261276_HG_2438	gi|1035378041|gb|OAX34900.1|	32.71	2e-25	124	hypothetical protein K503DRAFT_774056 [Rhizopogon vinicolor AM-OR11-026]
Dmel_0261276_opa1_like_optic_atrophy_1_like_Source_FlyBase_0261276_HG_2438	gi|671147081|ref|XP_008712744.1|	29.17	2e-25	124	hypothetical protein HMPREF1541_09850 [Cyphellophora europaea CBS 101466]
Dmel_0261276_opa1_like_optic_atrophy_1_like_Source_FlyBase_0261276_HG_2438	gi|628292260|ref|XP_007757095.1|	31.69	2e-25	123	vacuolar protein sorting-associated protein 1 [Cladophialophora yegresii CBS 114405]
Dmel_0261276_opa1_like_optic_atrophy_1_like_Source_FlyBase_0261276_HG_2438	gi|449459548|ref|XP_004147508.1|	31.14	2e-25	124	PREDICTED: dynamin-related protein 3A [Cucumis sativus]
Dmel_0261276_opa1_like_optic_atrophy_1_like_Source_FlyBase_0261276_HG_2438	gi|508777791|gb|EOY25047.1|	29.57	2e-25	122	Dynamin-like protein isoform 2 [Theobroma cacao]
Dmel_0261276_opa1_like_optic_atrophy_1_like_Source_FlyBase_0261276_HG_2438	gi|1160567779|ref|XP_020427568.1|	28.53	2e-25	125	dynamin like protein [Polysphondylium pallidum PN500]
Dmel_0261276_opa1_like_optic_atrophy_1_like_Source_FlyBase_0261276_HG_2438	gi|407929416|gb|EKG22246.1|	33.98	2e-25	124	hypothetical protein MPH_00425 [Macrophomina phaseolina MS6]
