# Supplementary material for: Reconstruction of the ancestral metazoan genome reveals an increase in genomic novelty
Source: Nat Commun. 2018 Apr 30;9:1730. doi: 10.1038/s41467-018-04136-5 (PMC5928047; doi:10.1038/s41467-018-04136-5)
Supplement: Supplementary file 12 — Supplementary Data 9 [file 41467_2018_4136_MOESM12_ESM.zip › Node 0 - Holozoa/HG_2770_seqs_BLAST_headers.cvs]

Query	Subject	%id	e-value	bit-score	Subject_description_[Organism]
Dmel_0037884_CG17184_HG_2770	gi|651558181|ref|WP_026569515.1|	26.01	7e-04	52.0	peptidase [Bacillus sp. NSP22.2]
Dmel_0037884_CG17184_HG_2770	gi|652376398|ref|WP_026772344.1|	26.01	8e-04	52.0	peptidase [Sediminibacillus halophilus]
Dmel_0037884_CG17184_HG_2770	gi|1124304880|ref|WP_074598481.1|	25.73	0.003	50.1	peptidase [Sediminibacillus halophilus]
Dmel_0037884_CG17184_HG_2770	gi|831759989|ref|XP_012749813.1|	20.57	0.027	47.4	hypothetical protein SAMD00019534_105210 [Acytostelium subglobosum LB1]
Dmel_0037884_CG17184_HG_2770	gi|921280748|ref|WP_053218707.1|	23.63	0.19	44.3	peptidase [Virgibacillus senegalensis]
Dmel_0037884_CG17184_HG_2770	gi|1111902672|gb|OJJ68703.1|	24.78	0.36	43.5	hypothetical protein ASPBRDRAFT_46892 [Aspergillus brasiliensis CBS 101740]
Dmel_0037884_CG17184_HG_2770	gi|992230497|ref|XP_015411902.1|	23.68	0.39	43.5	BAR domain protein [Aspergillus nomius NRRL 13137]
Dmel_0037884_CG17184_HG_2770	gi|1084338778|gb|OGM44459.1|	23.68	0.49	43.1	BAR domain protein [Aspergillus bombycis]
Dmel_0037884_CG17184_HG_2770	gi|770304182|gb|KJK62185.1|	22.81	0.96	42.4	BAR domain protein [Aspergillus parasiticus SU-1]
Dmel_0037884_CG17184_HG_2770	gi|1092174312|emb|CZT01123.1|	26.38	1.0	42.4	probable kinesin heavy chain [Rhynchosporium commune]
Dmel_0037884_CG17184_HG_2770	gi|470237870|ref|XP_004350892.1|	18.47	1.2	42.0	hypothetical protein DFA_11953 [Dictyostelium fasciculatum]
Dmel_0037884_CG17184_HG_2770	gi|317036937|ref|XP_001398368.2|	23.89	1.2	42.0	BAR domain protein [Aspergillus niger CBS 513.88]
Dmel_0037884_CG17184_HG_2770	gi|134083939|emb|CAK43035.1|	23.89	1.3	42.0	unnamed protein product [Aspergillus niger]
Dmel_0037884_CG17184_HG_2770	gi|330845440|ref|XP_003294594.1|	20.18	1.4	41.6	hypothetical protein DICPUDRAFT_159621 [Dictyostelium purpureum]
Dmel_0037884_CG17184_HG_2770	gi|1043306411|gb|OBZ91034.1|	22.68	2.7	40.8	hypothetical protein A0J61_00908 [Choanephora cucurbitarum]
Dmel_0037884_CG17184_HG_2770	gi|631380346|ref|XP_007924553.1|	28.92	2.8	41.2	hypothetical protein MYCFIDRAFT_152207 [Pseudocercospora fijiensis CIRAD86]
Dmel_0037884_CG17184_HG_2770	gi|1037149435|emb|SBT35805.1|	33.98	2.9	38.5	60S ribosomal protein L28, putative [Plasmodium ovale wallikeri]
Dmel_0037884_CG17184_HG_2770	gi|1086371525|emb|SDK04438.1|	27.72	3.6	40.4	Septal ring factor EnvC, activator of murein hydrolases AmiA and AmiB [Sediminibacillus albus]
Dmel_0037884_CG17184_HG_2770	gi|1013935852|gb|KYQ89552.1|	17.84	3.6	40.4	hypothetical protein DLAC_09501 [Dictyostelium lacteum]
Dmel_0037884_CG17184_HG_2770	gi|66805481|ref|XP_636473.1|	19.03	5.4	40.0	hypothetical protein DDB_G0288895 [Dictyostelium discoideum AX4]
Dmel_0037884_CG17184_HG_2770	gi|685417062|ref|XP_009227386.1|	26.25	5.8	40.0	hypothetical protein GGTG_11239 [Gaeumannomyces tritici R3-111a-1]
Dmel_0037884_CG17184_HG_2770	gi|1092156322|emb|CZT09973.1|	25.96	8.7	39.3	probable kinesin heavy chain [Rhynchosporium agropyri]
Dmel_0037884_CG17184_HG_2770	gi|1124304981|ref|WP_074598582.1|	25.00	8.9	39.3	hypothetical protein [Sediminibacillus halophilus]
Dmel_0037884_CG17184_HG_2770	gi|651562984|ref|WP_026570953.1|	27.72	9.4	39.3	hypothetical protein [Bacillus sp. NSP22.2]
