# Supplementary material for: Reconstruction of the ancestral metazoan genome reveals an increase in genomic novelty
Source: Nat Commun. 2018 Apr 30;9:1730. doi: 10.1038/s41467-018-04136-5 (PMC5928047; doi:10.1038/s41467-018-04136-5)
Supplement: Supplementary file 12 — Supplementary Data 9 [file 41467_2018_4136_MOESM12_ESM.zip › Node 0 - Holozoa/HG_3064_seqs_BLAST_headers.cvs]

Query	Subject	%id	e-value	bit-score	Subject_description_[Organism]
Dmel_0030734_CG9911_HG_3064	gi|1001612154|gb|KXS15919.1|	27.47	3e-30	130	protein disulfide isomerase [Gonapodya prolifera JEL478]
Dmel_0030734_CG9911_HG_3064	gi|1001612154|gb|KXS15919.1|	28.16	1.8	41.6	protein disulfide isomerase [Gonapodya prolifera JEL478]
Dmel_0030734_CG9911_HG_3064	gi|972125098|gb|KUI54016.1|	29.13	4e-28	125	Protein disulfide-isomerase [Valsa mali var. pyri]
Dmel_0030734_CG9911_HG_3064	gi|972125098|gb|KUI54016.1|	37.78	0.033	47.0	Protein disulfide-isomerase [Valsa mali var. pyri]
Dmel_0030734_CG9911_HG_3064	gi|821084908|gb|KKY38286.1|	29.33	4e-28	124	putative protein disulfide-isomerase precursor [Diaporthe ampelina]
Dmel_0030734_CG9911_HG_3064	gi|821084908|gb|KKY38286.1|	35.56	0.17	44.7	putative protein disulfide-isomerase precursor [Diaporthe ampelina]
Dmel_0030734_CG9911_HG_3064	gi|972139885|gb|KUI66134.1|	28.85	8e-28	124	Protein disulfide-isomerase [Valsa mali]
Dmel_0030734_CG9911_HG_3064	gi|972139885|gb|KUI66134.1|	37.78	0.036	47.0	Protein disulfide-isomerase [Valsa mali]
Dmel_0030734_CG9911_HG_3064	gi|576046312|ref|XP_006697029.1|	28.73	2e-27	122	hypothetical protein CTHT_0067360 [Chaetomium thermophilum var. thermophilum DSM 1495]
Dmel_0030734_CG9911_HG_3064	gi|576046312|ref|XP_006697029.1|	33.33	1.1	42.4	hypothetical protein CTHT_0067360 [Chaetomium thermophilum var. thermophilum DSM 1495]
Dmel_0030734_CG9911_HG_3064	gi|1050857151|gb|OCW42254.1|	29.49	3e-27	122	protein disulfide-isomerase [Diaporthe helianthi]
Dmel_0030734_CG9911_HG_3064	gi|1050857151|gb|OCW42254.1|	33.33	3.8	40.4	protein disulfide-isomerase [Diaporthe helianthi]
Dmel_0030734_CG9911_HG_3064	gi|1027014258|ref|XP_016605428.1|	30.15	6e-27	121	protein disulfide isomerase [Spizellomyces punctatus DAOM BR117]
Dmel_0030734_CG9911_HG_3064	gi|1027014258|ref|XP_016605428.1|	31.31	2e-05	57.4	protein disulfide isomerase [Spizellomyces punctatus DAOM BR117]
Dmel_0030734_CG9911_HG_3064	gi|630009697|ref|XP_007828834.1|	27.97	7e-27	121	Protein disulfide-isomerase [Pestalotiopsis fici W106-1]
Dmel_0030734_CG9911_HG_3064	gi|630009697|ref|XP_007828834.1|	33.66	0.088	45.8	Protein disulfide-isomerase [Pestalotiopsis fici W106-1]
Dmel_0030734_CG9911_HG_3064	gi|816195050|emb|CRG84650.1|	28.93	9e-27	121	prolyl 4-hydroxylase, beta polypeptide [Talaromyces islandicus]
Dmel_0030734_CG9911_HG_3064	gi|816195050|emb|CRG84650.1|	35.40	2e-04	53.9	prolyl 4-hydroxylase, beta polypeptide [Talaromyces islandicus]
Dmel_0030734_CG9911_HG_3064	gi|1063051692|gb|JAT64003.1|	28.97	1e-26	120	Protein disulfide-isomerase [Anthurium amnicola]
Dmel_0030734_CG9911_HG_3064	gi|1063051692|gb|JAT64003.1|	34.17	2e-07	63.5	Protein disulfide-isomerase [Anthurium amnicola]
Dmel_0030734_CG9911_HG_3064	gi|628851058|ref|XP_007773412.1|	26.16	2e-26	120	disulfide isomerase, partial [Coniophora puteana RWD-64-598 SS2]
Dmel_0030734_CG9911_HG_3064	gi|628851058|ref|XP_007773412.1|	29.17	0.040	47.0	disulfide isomerase, partial [Coniophora puteana RWD-64-598 SS2]
Dmel_0030734_CG9911_HG_3064	gi|752281230|dbj|GAM83209.1|	30.35	2e-26	120	hypothetical protein ANO11243_011950 [fungal sp. No.11243]
Dmel_0030734_CG9911_HG_3064	gi|752281230|dbj|GAM83209.1|	31.07	0.46	43.5	hypothetical protein ANO11243_011950 [fungal sp. No.11243]
Dmel_0030734_CG9911_HG_3064	gi|407917126|gb|EKG10447.1|	27.82	2e-26	120	Thioredoxin [Macrophomina phaseolina MS6]
Dmel_0030734_CG9911_HG_3064	gi|407917126|gb|EKG10447.1|	32.58	0.35	43.9	Thioredoxin [Macrophomina phaseolina MS6]
Dmel_0030734_CG9911_HG_3064	gi|831784600|ref|XP_012757518.1|	26.75	2e-26	119	hypothetical protein SAMD00019534_014730 [Acytostelium subglobosum LB1]
Dmel_0030734_CG9911_HG_3064	gi|511010665|gb|EPB91883.1|	26.16	3e-26	119	hypothetical protein HMPREF1544_01177 [Mucor circinelloides f. circinelloides 1006PhL]
Dmel_0030734_CG9911_HG_3064	gi|511010665|gb|EPB91883.1|	25.23	0.019	47.8	hypothetical protein HMPREF1544_01177 [Mucor circinelloides f. circinelloides 1006PhL]
Dmel_0030734_CG9911_HG_3064	gi|631244791|ref|XP_007917317.1|	28.09	5e-26	118	putative protein disulfide isomerase protein [Phaeoacremonium minimum UCRPA7]
Dmel_0030734_CG9911_HG_3064	gi|631244791|ref|XP_007917317.1|	33.33	0.61	43.1	putative protein disulfide isomerase protein [Phaeoacremonium minimum UCRPA7]
Dmel_0030734_CG9911_HG_3064	gi|66802668|ref|XP_635206.1|	25.57	6e-26	118	protein disulfide isomerase [Dictyostelium discoideum AX4]
Dmel_0030734_CG9911_HG_3064	gi|66802668|ref|XP_635206.1|	31.45	0.015	48.1	protein disulfide isomerase [Dictyostelium discoideum AX4]
Dmel_0030734_CG9911_HG_3064	gi|685943138|ref|XP_009266592.1|	27.03	7e-26	118	Protein disulfide-isomerase [Wallemia ichthyophaga EXF-994]
Dmel_0030734_CG9911_HG_3064	gi|685943138|ref|XP_009266592.1|	29.25	5e-04	52.8	Protein disulfide-isomerase [Wallemia ichthyophaga EXF-994]
Dmel_0030734_CG9911_HG_3064	gi|1050833153|gb|OCW31798.1|	28.03	9e-26	117	protein disulfide-isomerase, partial [Diaporthe helianthi]
Dmel_0030734_CG9911_HG_3064	gi|1063022048|gb|JAT49181.1|	29.36	1e-25	117	Protein disulfide-isomerase, partial [Anthurium amnicola]
Dmel_0030734_CG9911_HG_3064	gi|1063022048|gb|JAT49181.1|	35.09	7e-07	61.6	Protein disulfide-isomerase, partial [Anthurium amnicola]
Dmel_0030734_CG9911_HG_3064	gi|1000226892|gb|KXJ95893.1|	27.48	1e-25	117	disulfide-isomerase [Microdochium bolleyi]
Dmel_0030734_CG9911_HG_3064	gi|1000226892|gb|KXJ95893.1|	38.30	0.20	44.7	disulfide-isomerase [Microdochium bolleyi]
Dmel_0030734_CG9911_HG_3064	gi|615423535|ref|XP_007587478.1|	27.82	2e-25	117	putative protein disulfide-isomerase protein [Neofusicoccum parvum UCRNP2]
Dmel_0030734_CG9911_HG_3064	gi|615423535|ref|XP_007587478.1|	34.83	0.032	47.0	putative protein disulfide-isomerase protein [Neofusicoccum parvum UCRNP2]
Dmel_0030734_CG9911_HG_3064	gi|758352215|dbj|GAN05684.1|	26.01	2e-25	117	protein disulfide isomerase [Mucor ambiguus]
Dmel_0030734_CG9911_HG_3064	gi|758352215|dbj|GAN05684.1|	25.00	0.007	49.3	protein disulfide isomerase [Mucor ambiguus]
Dmel_0030734_CG9911_HG_3064	gi|12056117|emb|CAC21229.1|	28.99	2e-25	116	protein disulfide isomerase, partial [Triticum turgidum subsp. durum]
Dmel_0030734_CG9911_HG_3064	gi|1028527161|gb|OAJ00978.1|	26.27	2e-25	117	hypothetical protein A4X13_g6335 [Tilletia indica]
Dmel_0030734_CG9911_HG_3064	gi|1028527161|gb|OAJ00978.1|	28.89	0.15	45.1	hypothetical protein A4X13_g6335 [Tilletia indica]
Dmel_0030734_CG9911_HG_3064	gi|1043302407|gb|OBZ87242.1|	26.30	2e-25	117	Protein disulfide-isomerase [Choanephora cucurbitarum]
Dmel_0030734_CG9911_HG_3064	gi|1043302407|gb|OBZ87242.1|	32.65	0.001	51.2	Protein disulfide-isomerase [Choanephora cucurbitarum]
Dmel_0030734_CG9911_HG_3064	gi|115398391|ref|XP_001214787.1|	27.63	2e-25	117	protein disulfide-isomerase precursor [Aspergillus terreus NIH2624]
Dmel_0030734_CG9911_HG_3064	gi|115398391|ref|XP_001214787.1|	35.16	0.019	47.8	protein disulfide-isomerase precursor [Aspergillus terreus NIH2624]
Dmel_0030734_CG9911_HG_3064	gi|15384813|emb|CAC59703.1|	27.94	2e-25	117	putative proteine disulfate isomerase [Ustilago maydis]
Dmel_0030734_CG9911_HG_3064	gi|15384813|emb|CAC59703.1|	29.55	0.016	48.1	putative proteine disulfate isomerase [Ustilago maydis]
Dmel_0030734_CG9911_HG_3064	gi|1069483981|ref|XP_018164190.1|	28.73	2e-25	117	Protein disulfide-isomerase [Colletotrichum higginsianum IMI 349063]
Dmel_0030734_CG9911_HG_3064	gi|1069483981|ref|XP_018164190.1|	36.96	0.048	46.6	Protein disulfide-isomerase [Colletotrichum higginsianum IMI 349063]
Dmel_0030734_CG9911_HG_3064	gi|1025675293|gb|OAA62619.1|	27.04	2e-25	117	protein disulfide isomerase [Sporothrix insectorum RCEF 264]
Dmel_0030734_CG9911_HG_3064	gi|1025675293|gb|OAA62619.1|	32.26	0.98	42.4	protein disulfide isomerase [Sporothrix insectorum RCEF 264]
Dmel_0030734_CG9911_HG_3064	gi|632913841|gb|KDB13525.1|	28.65	2e-25	117	protein disulfide isomerase [Ustilaginoidea virens]
Dmel_0030734_CG9911_HG_3064	gi|632913841|gb|KDB13525.1|	34.78	0.18	44.7	protein disulfide isomerase [Ustilaginoidea virens]
Dmel_0030734_CG9911_HG_3064	gi|62546209|gb|AAX85991.1|	29.53	2e-25	117	protein disulfide isomerase [Oryza sativa Japonica Group]
Dmel_0030734_CG9911_HG_3064	gi|62546209|gb|AAX85991.1|	33.64	3e-05	56.6	protein disulfide isomerase [Oryza sativa Japonica Group]
Dmel_0030734_CG9911_HG_3064	gi|1002307856|ref|XP_015617314.1|	29.53	2e-25	117	PREDICTED: protein disulfide isomerase-like 1-1 [Oryza sativa Japonica Group]
Dmel_0030734_CG9911_HG_3064	gi|1002307856|ref|XP_015617314.1|	33.64	3e-05	56.6	PREDICTED: protein disulfide isomerase-like 1-1 [Oryza sativa Japonica Group]
Dmel_0030734_CG9911_HG_3064	gi|633259761|dbj|BAO79449.1|	28.81	2e-25	117	protein disulfide isomerase family protein 1-2 [Triticum aestivum]
Dmel_0030734_CG9911_HG_3064	gi|633259761|dbj|BAO79449.1|	33.63	4e-06	59.3	protein disulfide isomerase family protein 1-2 [Triticum aestivum]
Dmel_0030734_CG9911_HG_3064	gi|1028538414|gb|OAJ10233.1|	26.27	2e-25	117	hypothetical protein A4X09_g7481 [Tilletia walkeri]
Dmel_0030734_CG9911_HG_3064	gi|1028538414|gb|OAJ10233.1|	28.89	0.13	45.1	hypothetical protein A4X09_g7481 [Tilletia walkeri]
Dmel_0030734_CG9911_HG_3064	gi|13925726|gb|AAK49424.1|AF262980_1	28.81	2e-25	117	protein disulfide isomerase 2 precursor [Triticum aestivum]
Dmel_0030734_CG9911_HG_3064	gi|13925726|gb|AAK49424.1|AF262980_1	33.63	4e-06	59.3	protein disulfide isomerase 2 precursor [Triticum aestivum]
Dmel_0030734_CG9911_HG_3064	gi|808374446|ref|XP_012192174.1|	27.46	2e-25	116	hypothetical protein PHSY_006181 [Pseudozyma hubeiensis SY62]
Dmel_0030734_CG9911_HG_3064	gi|808374446|ref|XP_012192174.1|	29.55	0.036	47.0	hypothetical protein PHSY_006181 [Pseudozyma hubeiensis SY62]
Dmel_0030734_CG9911_HG_3064	gi|125533732|gb|EAY80280.1|	29.53	3e-25	117	hypothetical protein OsI_35452 [Oryza sativa Indica Group]
Dmel_0030734_CG9911_HG_3064	gi|125533732|gb|EAY80280.1|	32.73	1e-04	55.1	hypothetical protein OsI_35452 [Oryza sativa Indica Group]
Dmel_0030734_CG9911_HG_3064	gi|758977571|ref|XP_011388837.1|	27.98	3e-25	116	putative protein disulfate isomerase [Ustilago maydis 521]
Dmel_0030734_CG9911_HG_3064	gi|758977571|ref|XP_011388837.1|	29.55	0.036	47.0	putative protein disulfate isomerase [Ustilago maydis 521]
Dmel_0030734_CG9911_HG_3064	gi|222446342|dbj|BAH20801.1|	28.81	3e-25	116	protein disulfide isomerase [Triticum aestivum]
Dmel_0030734_CG9911_HG_3064	gi|222446342|dbj|BAH20801.1|	33.63	4e-06	59.3	protein disulfide isomerase [Triticum aestivum]
Dmel_0030734_CG9911_HG_3064	gi|1148899103|ref|XP_020134161.1|	26.67	3e-25	117	protein disulfide isomerase [Diplodia corticola]
Dmel_0030734_CG9911_HG_3064	gi|1148899103|ref|XP_020134161.1|	34.51	0.006	49.3	protein disulfide isomerase [Diplodia corticola]
Dmel_0030734_CG9911_HG_3064	gi|666434124|gb|KEY81650.1|	27.04	3e-25	116	protein disulfide isomerase Pdi1 [Aspergillus fumigatus var. RP-2014]
Dmel_0030734_CG9911_HG_3064	gi|666434124|gb|KEY81650.1|	32.67	0.008	48.9	protein disulfide isomerase Pdi1 [Aspergillus fumigatus var. RP-2014]
Dmel_0030734_CG9911_HG_3064	gi|70989789|ref|XP_749744.1|	27.04	3e-25	116	protein disulfide isomerase Pdi1 [Aspergillus fumigatus Af293]
Dmel_0030734_CG9911_HG_3064	gi|70989789|ref|XP_749744.1|	32.67	0.008	48.9	protein disulfide isomerase Pdi1 [Aspergillus fumigatus Af293]
Dmel_0030734_CG9911_HG_3064	gi|385717664|gb|AFI71267.1|	29.53	3e-25	116	disulfide isomerase [Oryza sativa Japonica Group]
Dmel_0030734_CG9911_HG_3064	gi|385717664|gb|AFI71267.1|	33.64	3e-05	56.6	disulfide isomerase [Oryza sativa Japonica Group]
Dmel_0030734_CG9911_HG_3064	gi|367019910|ref|XP_003659240.1|	28.37	3e-25	116	protein disulfide isomerase [Thermothelomyces thermophila ATCC 42464]
Dmel_0030734_CG9911_HG_3064	gi|367019910|ref|XP_003659240.1|	32.04	0.45	43.5	protein disulfide isomerase [Thermothelomyces thermophila ATCC 42464]
Dmel_0030734_CG9911_HG_3064	gi|1026271546|gb|OAD04586.1|	25.72	4e-25	116	hypothetical protein MUCCIDRAFT_177573 [Mucor circinelloides f. lusitanicus CBS 277.49]
Dmel_0030734_CG9911_HG_3064	gi|1026271546|gb|OAD04586.1|	25.00	0.006	49.3	hypothetical protein MUCCIDRAFT_177573 [Mucor circinelloides f. lusitanicus CBS 277.49]
Dmel_0030734_CG9911_HG_3064	gi|1020454554|gb|KZL85161.1|	28.45	4e-25	116	protein disulfide isomerase [Colletotrichum incanum]
Dmel_0030734_CG9911_HG_3064	gi|1020454554|gb|KZL85161.1|	36.96	0.022	47.8	protein disulfide isomerase [Colletotrichum incanum]
Dmel_0030734_CG9911_HG_3064	gi|121715212|ref|XP_001275215.1|	28.37	6e-25	115	protein disulfide isomerase Pdi1, putative [Aspergillus clavatus NRRL 1]
Dmel_0030734_CG9911_HG_3064	gi|121715212|ref|XP_001275215.1|	34.00	0.003	50.4	protein disulfide isomerase Pdi1, putative [Aspergillus clavatus NRRL 1]
Dmel_0030734_CG9911_HG_3064	gi|1111717905|gb|OJJ04573.1|	26.48	6e-25	115	hypothetical protein ASPVEDRAFT_197161 [Aspergillus versicolor CBS 583.65]
Dmel_0030734_CG9911_HG_3064	gi|1111717905|gb|OJJ04573.1|	28.26	1e-04	54.7	hypothetical protein ASPVEDRAFT_197161 [Aspergillus versicolor CBS 583.65]
Dmel_0030734_CG9911_HG_3064	gi|326532720|dbj|BAJ89205.1|	28.77	7e-25	115	predicted protein [Hordeum vulgare subsp. vulgare]
Dmel_0030734_CG9911_HG_3064	gi|326532720|dbj|BAJ89205.1|	32.74	5e-06	59.3	predicted protein [Hordeum vulgare subsp. vulgare]
Dmel_0030734_CG9911_HG_3064	gi|1168120942|gb|OQE20391.1|	27.15	7e-25	115	hypothetical protein PENSTE_c013G07095 [Penicillium steckii]
Dmel_0030734_CG9911_HG_3064	gi|1168120942|gb|OQE20391.1|	35.48	0.018	47.8	hypothetical protein PENSTE_c013G07095 [Penicillium steckii]
Dmel_0030734_CG9911_HG_3064	gi|1102752730|gb|OIW35139.1|	28.24	7e-25	115	protein disulfide-isomerase precursor [Coniochaeta ligniaria NRRL 30616]
Dmel_0030734_CG9911_HG_3064	gi|1102752730|gb|OIW35139.1|	33.33	0.12	45.4	protein disulfide-isomerase precursor [Coniochaeta ligniaria NRRL 30616]
Dmel_0030734_CG9911_HG_3064	gi|1149815206|ref|XP_020166510.1|	28.77	7e-25	115	protein disulfide-isomerase [Aegilops tauschii subsp. tauschii]
Dmel_0030734_CG9911_HG_3064	gi|1149815206|ref|XP_020166510.1|	33.63	4e-06	59.3	protein disulfide-isomerase [Aegilops tauschii subsp. tauschii]
Dmel_0030734_CG9911_HG_3064	gi|1022802606|ref|XP_016212741.1|	28.09	7e-25	115	protein disulfide-isomerase domain [Verruconis gallopava]
Dmel_0030734_CG9911_HG_3064	gi|1022802606|ref|XP_016212741.1|	31.68	0.24	44.3	protein disulfide-isomerase domain [Verruconis gallopava]
Dmel_0030734_CG9911_HG_3064	gi|763792264|gb|KJB59260.1|	28.01	7e-25	114	hypothetical protein B456_009G246700 [Gossypium raimondii]
Dmel_0030734_CG9911_HG_3064	gi|634347752|gb|KDE03239.1|	27.25	8e-25	115	hypothetical protein MVLG_06268 [Microbotryum lychnidis-dioicae p1A1 Lamole]
Dmel_0030734_CG9911_HG_3064	gi|634347752|gb|KDE03239.1|	26.26	3.3	40.8	hypothetical protein MVLG_06268 [Microbotryum lychnidis-dioicae p1A1 Lamole]
Dmel_0030734_CG9911_HG_3064	gi|694452124|ref|XP_009351078.1|	27.62	9e-25	115	PREDICTED: protein disulfide-isomerase-like [Pyrus x bretschneideri]
Dmel_0030734_CG9911_HG_3064	gi|694452124|ref|XP_009351078.1|	31.48	0.053	46.2	PREDICTED: protein disulfide-isomerase-like [Pyrus x bretschneideri]
Dmel_0030734_CG9911_HG_3064	gi|662525366|gb|KEQ82750.1|	28.57	9e-25	115	disulfide-isomerase [Aureobasidium pullulans EXF-150]
Dmel_0030734_CG9911_HG_3064	gi|662525366|gb|KEQ82750.1|	27.72	4.3	40.4	disulfide-isomerase [Aureobasidium pullulans EXF-150]
Dmel_0030734_CG9911_HG_3064	gi|902236708|gb|KNA24506.1|	27.56	1e-24	115	hypothetical protein SOVF_015020 [Spinacia oleracea]
Dmel_0030734_CG9911_HG_3064	gi|902236708|gb|KNA24506.1|	30.25	1e-04	54.7	hypothetical protein SOVF_015020 [Spinacia oleracea]
Dmel_0030734_CG9911_HG_3064	gi|1022856781|ref|XP_016271604.1|	26.93	1e-24	114	protein disulfide-isomerase A1 [Rhodotorula toruloides NP11]
Dmel_0030734_CG9911_HG_3064	gi|1022856781|ref|XP_016271604.1|	25.44	0.004	49.7	protein disulfide-isomerase A1 [Rhodotorula toruloides NP11]
Dmel_0030734_CG9911_HG_3064	gi|751675339|gb|KIM25527.1|	25.80	1e-24	115	hypothetical protein M408DRAFT_207741 [Serendipita vermifera MAFF 305830]
Dmel_0030734_CG9911_HG_3064	gi|751675339|gb|KIM25527.1|	29.59	0.001	51.6	hypothetical protein M408DRAFT_207741 [Serendipita vermifera MAFF 305830]
Dmel_0030734_CG9911_HG_3064	gi|823226189|ref|XP_012445910.1|	28.01	1e-24	114	PREDICTED: protein disulfide-isomerase-like [Gossypium raimondii]
Dmel_0030734_CG9911_HG_3064	gi|823226189|ref|XP_012445910.1|	29.20	2e-04	54.3	PREDICTED: protein disulfide-isomerase-like [Gossypium raimondii]
Dmel_0030734_CG9911_HG_3064	gi|629683181|ref|XP_007806886.1|	27.25	1e-24	115	protein disulfide isomerase [Metarhizium acridum CQMa 102]
Dmel_0030734_CG9911_HG_3064	gi|629683181|ref|XP_007806886.1|	36.26	0.034	47.0	protein disulfide isomerase [Metarhizium acridum CQMa 102]
Dmel_0030734_CG9911_HG_3064	gi|512188992|gb|EPE04761.1|	27.61	1e-24	115	protein disulfide isomerase [Ophiostoma piceae UAMH 11346]
Dmel_0030734_CG9911_HG_3064	gi|512188992|gb|EPE04761.1|	32.04	0.086	45.8	protein disulfide isomerase [Ophiostoma piceae UAMH 11346]
Dmel_0030734_CG9911_HG_3064	gi|640921088|gb|KDN65483.1|	28.61	1e-24	115	putative protein disulfide isomerase [Colletotrichum sublineola]
Dmel_0030734_CG9911_HG_3064	gi|640921088|gb|KDN65483.1|	38.04	0.012	48.5	putative protein disulfide isomerase [Colletotrichum sublineola]
Dmel_0030734_CG9911_HG_3064	gi|686628101|gb|KGB79103.1|	27.27	1e-24	114	protein disulfide-isomerase domain [Cryptococcus gattii VGII R265]
Dmel_0030734_CG9911_HG_3064	gi|686628101|gb|KGB79103.1|	30.00	6e-04	52.8	protein disulfide-isomerase domain [Cryptococcus gattii VGII R265]
Dmel_0030734_CG9911_HG_3064	gi|695013363|ref|XP_009393463.1|	27.93	1e-24	115	PREDICTED: protein disulfide-isomerase [Musa acuminata subsp. malaccensis]
Dmel_0030734_CG9911_HG_3064	gi|695013363|ref|XP_009393463.1|	34.69	7e-05	55.5	PREDICTED: protein disulfide-isomerase [Musa acuminata subsp. malaccensis]
Dmel_0030734_CG9911_HG_3064	gi|85091979|ref|XP_959167.1|	27.12	1e-24	114	protein disulfide-isomerase [Neurospora crassa OR74A]
Dmel_0030734_CG9911_HG_3064	gi|85091979|ref|XP_959167.1|	32.32	0.21	44.3	protein disulfide-isomerase [Neurospora crassa OR74A]
Dmel_0030734_CG9911_HG_3064	gi|599154604|gb|EYE93840.1|	26.97	2e-24	114	protein disulfide-isomerase precursor [Aspergillus ruber CBS 135680]
Dmel_0030734_CG9911_HG_3064	gi|599154604|gb|EYE93840.1|	29.70	2.0	41.6	protein disulfide-isomerase precursor [Aspergillus ruber CBS 135680]
Dmel_0030734_CG9911_HG_3064	gi|973785491|gb|KUM59325.1|	26.59	2e-24	114	hypothetical protein ACN42_g7818 [Penicillium freii]
Dmel_0030734_CG9911_HG_3064	gi|973785491|gb|KUM59325.1|	35.48	0.088	45.8	hypothetical protein ACN42_g7818 [Penicillium freii]
Dmel_0030734_CG9911_HG_3064	gi|335906215|gb|AEH68231.1|	27.55	2e-24	114	protein disulfide isomerase [Triticum aestivum]
Dmel_0030734_CG9911_HG_3064	gi|335906215|gb|AEH68231.1|	32.74	1e-05	57.8	protein disulfide isomerase [Triticum aestivum]
Dmel_0030734_CG9911_HG_3064	gi|335906219|gb|AEH68233.1|	28.53	2e-24	114	protein disulfide isomerase [Triticum aestivum]
Dmel_0030734_CG9911_HG_3064	gi|335906219|gb|AEH68233.1|	33.63	4e-06	59.3	protein disulfide isomerase [Triticum aestivum]
Dmel_0030734_CG9911_HG_3064	gi|658026999|ref|XP_008348926.1|	26.94	2e-24	114	PREDICTED: protein disulfide-isomerase-like [Malus domestica]
Dmel_0030734_CG9911_HG_3064	gi|658026999|ref|XP_008348926.1|	31.67	0.018	47.8	PREDICTED: protein disulfide-isomerase-like [Malus domestica]
Dmel_0030734_CG9911_HG_3064	gi|857975600|emb|CEO98408.1|	26.73	2e-24	114	hypothetical protein PBRA_006522 [Plasmodiophora brassicae]
Dmel_0030734_CG9911_HG_3064	gi|857975600|emb|CEO98408.1|	29.59	6.9	39.7	hypothetical protein PBRA_006522 [Plasmodiophora brassicae]
Dmel_0030734_CG9911_HG_3064	gi|915689280|ref|XP_013342150.1|	28.28	2e-24	114	hypothetical protein AUEXF2481DRAFT_326952 [Aureobasidium subglaciale EXF-2481]
Dmel_0030734_CG9911_HG_3064	gi|915689280|ref|XP_013342150.1|	27.64	0.080	45.8	hypothetical protein AUEXF2481DRAFT_326952 [Aureobasidium subglaciale EXF-2481]
Dmel_0030734_CG9911_HG_3064	gi|222446340|dbj|BAH20800.1|	28.49	2e-24	114	protein disulfide isomerase [Triticum aestivum]
Dmel_0030734_CG9911_HG_3064	gi|222446340|dbj|BAH20800.1|	33.63	4e-06	59.3	protein disulfide isomerase [Triticum aestivum]
Dmel_0030734_CG9911_HG_3064	gi|222446344|dbj|BAH20802.1|	28.53	2e-24	114	protein disulfide isomerase [Triticum aestivum]
Dmel_0030734_CG9911_HG_3064	gi|222446344|dbj|BAH20802.1|	33.63	4e-06	59.3	protein disulfide isomerase [Triticum aestivum]
Dmel_0030734_CG9911_HG_3064	gi|1029101447|ref|XP_016710087.1|	28.53	2e-24	114	PREDICTED: protein disulfide-isomerase-like [Gossypium hirsutum]
Dmel_0030734_CG9911_HG_3064	gi|1029101447|ref|XP_016710087.1|	29.20	2e-04	53.9	PREDICTED: protein disulfide-isomerase-like [Gossypium hirsutum]
Dmel_0030734_CG9911_HG_3064	gi|327348812|gb|EGE77669.1|	26.70	2e-24	114	protein disulfide-isomerase A1 [Blastomyces dermatitidis ATCC 18188]
Dmel_0030734_CG9911_HG_3064	gi|327348812|gb|EGE77669.1|	31.37	0.19	44.7	protein disulfide-isomerase A1 [Blastomyces dermatitidis ATCC 18188]
Dmel_0030734_CG9911_HG_3064	gi|758359466|emb|CEP18291.1|	26.38	2e-24	114	hypothetical protein [Parasitella parasitica]
Dmel_0030734_CG9911_HG_3064	gi|758359466|emb|CEP18291.1|	26.40	0.002	50.8	hypothetical protein [Parasitella parasitica]
Dmel_0030734_CG9911_HG_3064	gi|239610746|gb|EEQ87733.1|	26.70	2e-24	114	protein disulfide-isomerase A1 [Blastomyces dermatitidis ER-3]
Dmel_0030734_CG9911_HG_3064	gi|239610746|gb|EEQ87733.1|	31.37	0.11	45.4	protein disulfide-isomerase A1 [Blastomyces dermatitidis ER-3]
Dmel_0030734_CG9911_HG_3064	gi|261194968|ref|XP_002623888.1|	26.70	2e-24	114	protein disulfide-isomerase [Blastomyces gilchristii SLH14081]
Dmel_0030734_CG9911_HG_3064	gi|261194968|ref|XP_002623888.1|	31.37	0.12	45.1	protein disulfide-isomerase [Blastomyces gilchristii SLH14081]
Dmel_0030734_CG9911_HG_3064	gi|913900983|emb|CRK11263.1|	27.55	3e-24	114	hypothetical protein BN1723_009345 [Verticillium longisporum]
Dmel_0030734_CG9911_HG_3064	gi|913900983|emb|CRK11263.1|	37.36	0.20	44.7	hypothetical protein BN1723_009345 [Verticillium longisporum]
Dmel_0030734_CG9911_HG_3064	gi|757332792|gb|KIR38827.1|	27.43	3e-24	113	protein disulfide-isomerase domain [Cryptococcus gattii VGII Ram5]
Dmel_0030734_CG9911_HG_3064	gi|757332792|gb|KIR38827.1|	30.00	5e-04	52.8	protein disulfide-isomerase domain [Cryptococcus gattii VGII Ram5]
Dmel_0030734_CG9911_HG_3064	gi|116180648|ref|XP_001220173.1|	26.84	3e-24	113	protein disulfide-isomerase precursor [Chaetomium globosum CBS 148.51]
Dmel_0030734_CG9911_HG_3064	gi|116180648|ref|XP_001220173.1|	34.34	0.11	45.4	protein disulfide-isomerase precursor [Chaetomium globosum CBS 148.51]
Dmel_0030734_CG9911_HG_3064	gi|119480423|ref|XP_001260240.1|	27.04	3e-24	114	protein disulfide isomerase Pdi1, putative [Aspergillus fischeri NRRL 181]
Dmel_0030734_CG9911_HG_3064	gi|119480423|ref|XP_001260240.1|	33.00	0.006	49.3	protein disulfide isomerase Pdi1, putative [Aspergillus fischeri NRRL 181]
Dmel_0030734_CG9911_HG_3064	gi|170090950|ref|XP_001876697.1|	27.74	3e-24	113	protein disulfide isomerase [Laccaria bicolor S238N-H82]
Dmel_0030734_CG9911_HG_3064	gi|170090950|ref|XP_001876697.1|	27.72	0.11	45.4	protein disulfide isomerase [Laccaria bicolor S238N-H82]
Dmel_0030734_CG9911_HG_3064	gi|477526337|gb|ENH78204.1|	27.50	3e-24	113	protein disulfide isomerase [Colletotrichum orbiculare MAFF 240422]
Dmel_0030734_CG9911_HG_3064	gi|477526337|gb|ENH78204.1|	33.33	0.14	45.1	protein disulfide isomerase [Colletotrichum orbiculare MAFF 240422]
Dmel_0030734_CG9911_HG_3064	gi|1060920600|gb|ODM15908.1|	27.04	3e-24	113	Protein disulfide-isomerase [Aspergillus cristatus]
Dmel_0030734_CG9911_HG_3064	gi|1060920600|gb|ODM15908.1|	31.68	0.21	44.3	Protein disulfide-isomerase [Aspergillus cristatus]
Dmel_0030734_CG9911_HG_3064	gi|821064941|gb|KKY20190.1|	27.00	3e-24	114	putative protein disulfide-isomerase [Diplodia seriata]
Dmel_0030734_CG9911_HG_3064	gi|821064941|gb|KKY20190.1|	36.56	0.006	49.3	putative protein disulfide-isomerase [Diplodia seriata]
Dmel_0030734_CG9911_HG_3064	gi|636609195|ref|XP_008035732.1|	25.43	4e-24	113	protein disulfide isomerase [Trametes versicolor FP-101664 SS1]
Dmel_0030734_CG9911_HG_3064	gi|636609195|ref|XP_008035732.1|	28.57	0.035	47.0	protein disulfide isomerase [Trametes versicolor FP-101664 SS1]
Dmel_0030734_CG9911_HG_3064	gi|913798423|emb|CRK14133.1|	27.55	4e-24	113	hypothetical protein BN1708_011080, partial [Verticillium longisporum]
Dmel_0030734_CG9911_HG_3064	gi|913798423|emb|CRK14133.1|	37.36	0.22	44.3	hypothetical protein BN1708_011080, partial [Verticillium longisporum]
Dmel_0030734_CG9911_HG_3064	gi|827057169|ref|XP_008090203.1|	27.90	4e-24	113	protein disulfide isomerase [Colletotrichum graminicola M1.001]
Dmel_0030734_CG9911_HG_3064	gi|827057169|ref|XP_008090203.1|	36.56	0.016	48.1	protein disulfide isomerase [Colletotrichum graminicola M1.001]
Dmel_0030734_CG9911_HG_3064	gi|633259759|dbj|BAO79448.1|	28.21	4e-24	113	protein disulfide isomerase family protein TaPDIL1-1delta [Triticum aestivum]
Dmel_0030734_CG9911_HG_3064	gi|633259759|dbj|BAO79448.1|	33.63	4e-06	59.3	protein disulfide isomerase family protein TaPDIL1-1delta [Triticum aestivum]
Dmel_0030734_CG9911_HG_3064	gi|1168093450|gb|OQD93976.1|	26.59	4e-24	113	hypothetical protein PENSOL_c029G09097 [Penicillium solitum]
Dmel_0030734_CG9911_HG_3064	gi|1168093450|gb|OQD93976.1|	35.48	0.12	45.4	hypothetical protein PENSOL_c029G09097 [Penicillium solitum]
Dmel_0030734_CG9911_HG_3064	gi|757392052|gb|KIR97357.1|	27.65	4e-24	113	protein disulfide-isomerase domain [Cryptococcus gattii VGII 2001/935-1]
Dmel_0030734_CG9911_HG_3064	gi|757392052|gb|KIR97357.1|	28.89	0.004	50.1	protein disulfide-isomerase domain [Cryptococcus gattii VGII 2001/935-1]
Dmel_0030734_CG9911_HG_3064	gi|757319250|gb|KIR25363.1|	27.65	4e-24	113	protein disulfide-isomerase domain [Cryptococcus gattii VGII LA55]
Dmel_0030734_CG9911_HG_3064	gi|757319250|gb|KIR25363.1|	30.00	6e-04	52.8	protein disulfide-isomerase domain [Cryptococcus gattii VGII LA55]
Dmel_0030734_CG9911_HG_3064	gi|924886850|gb|KOS42888.1|	26.59	4e-24	113	hypothetical protein ACN38_g6221 [Penicillium nordicum]
Dmel_0030734_CG9911_HG_3064	gi|924886850|gb|KOS42888.1|	35.48	0.12	45.4	hypothetical protein ACN38_g6221 [Penicillium nordicum]
Dmel_0030734_CG9911_HG_3064	gi|902266954|emb|CRL29535.1|	26.59	4e-24	113	Protein disulphide isomerase [Penicillium camemberti]
Dmel_0030734_CG9911_HG_3064	gi|902266954|emb|CRL29535.1|	35.48	0.097	45.4	Protein disulphide isomerase [Penicillium camemberti]
Dmel_0030734_CG9911_HG_3064	gi|633259763|dbj|BAO79450.1|	28.21	4e-24	113	protein disulfide isomerase family protein TaPDIL1-1beta [Triticum aestivum]
Dmel_0030734_CG9911_HG_3064	gi|633259763|dbj|BAO79450.1|	33.63	4e-06	59.3	protein disulfide isomerase family protein TaPDIL1-1beta [Triticum aestivum]
Dmel_0030734_CG9911_HG_3064	gi|633259757|dbj|BAO79447.1|	28.21	4e-24	113	protein disulfide isomerase family protein TaPDIL1-1gamma [Triticum aestivum]
Dmel_0030734_CG9911_HG_3064	gi|633259757|dbj|BAO79447.1|	33.63	4e-06	59.3	protein disulfide isomerase family protein TaPDIL1-1gamma [Triticum aestivum]
Dmel_0030734_CG9911_HG_3064	gi|629675400|ref|XP_007799197.1|	26.88	4e-24	113	putative protein disulfide isomerase protein [Eutypa lata UCREL1]
Dmel_0030734_CG9911_HG_3064	gi|629675400|ref|XP_007799197.1|	32.67	0.22	44.3	putative protein disulfide isomerase protein [Eutypa lata UCREL1]
Dmel_0030734_CG9911_HG_3064	gi|1003737286|gb|KXX74262.1|	27.12	5e-24	113	Protein disulfide-isomerase [Madurella mycetomatis]
Dmel_0030734_CG9911_HG_3064	gi|1003737286|gb|KXX74262.1|	34.34	0.067	46.2	Protein disulfide-isomerase [Madurella mycetomatis]
Dmel_0030734_CG9911_HG_3064	gi|953377291|ref|XP_014532914.1|	26.87	5e-24	113	Protein disulfide isomerase [Penicillium digitatum Pd1]
Dmel_0030734_CG9911_HG_3064	gi|953377291|ref|XP_014532914.1|	35.48	0.094	45.4	Protein disulfide isomerase [Penicillium digitatum Pd1]
Dmel_0030734_CG9911_HG_3064	gi|697084447|ref|XP_009655207.1|	27.62	5e-24	113	disulfide-isomerase [Verticillium dahliae VdLs.17]
Dmel_0030734_CG9911_HG_3064	gi|697084447|ref|XP_009655207.1|	37.36	0.24	44.3	disulfide-isomerase [Verticillium dahliae VdLs.17]
Dmel_0030734_CG9911_HG_3064	gi|237843991|ref|XP_002371293.1|	26.84	5e-24	112	protein disulfide isomerase [Toxoplasma gondii ME49]
Dmel_0030734_CG9911_HG_3064	gi|237843991|ref|XP_002371293.1|	26.42	4e-04	53.1	protein disulfide isomerase [Toxoplasma gondii ME49]
Dmel_0030734_CG9911_HG_3064	gi|552913581|gb|ERZ98866.1|	27.46	5e-24	113	hypothetical protein GLOINDRAFT_339417 [Rhizophagus irregularis DAOM 181602]
Dmel_0030734_CG9911_HG_3064	gi|552913581|gb|ERZ98866.1|	26.32	0.010	48.9	hypothetical protein GLOINDRAFT_339417 [Rhizophagus irregularis DAOM 181602]
Dmel_0030734_CG9911_HG_3064	gi|657973280|ref|XP_008378431.1|	26.52	5e-24	112	PREDICTED: protein disulfide-isomerase-like [Malus domestica]
Dmel_0030734_CG9911_HG_3064	gi|657973280|ref|XP_008378431.1|	29.91	0.084	45.8	PREDICTED: protein disulfide-isomerase-like [Malus domestica]
Dmel_0030734_CG9911_HG_3064	gi|1050571556|ref|XP_017606575.1|	28.53	5e-24	112	PREDICTED: protein disulfide-isomerase-like [Gossypium arboreum]
Dmel_0030734_CG9911_HG_3064	gi|1050571556|ref|XP_017606575.1|	29.20	2e-04	53.9	PREDICTED: protein disulfide-isomerase-like [Gossypium arboreum]
Dmel_0030734_CG9911_HG_3064	gi|675126806|ref|XP_008885290.1|	26.84	5e-24	112	protein disulfide isomerase [Hammondia hammondi]
Dmel_0030734_CG9911_HG_3064	gi|675126806|ref|XP_008885290.1|	27.10	1e-04	54.3	protein disulfide isomerase [Hammondia hammondi]
Dmel_0030734_CG9911_HG_3064	gi|1063521544|ref|XP_017981554.1|	28.49	5e-24	112	PREDICTED: protein disulfide-isomerase [Theobroma cacao]
Dmel_0030734_CG9911_HG_3064	gi|1063521544|ref|XP_017981554.1|	30.09	6e-05	55.5	PREDICTED: protein disulfide-isomerase [Theobroma cacao]
Dmel_0030734_CG9911_HG_3064	gi|13925723|gb|AAK49423.1|AF262979_1	28.21	6e-24	112	protein disulfide isomerase 1 proprotein [Triticum aestivum]
Dmel_0030734_CG9911_HG_3064	gi|13925723|gb|AAK49423.1|AF262979_1	33.63	4e-06	59.3	protein disulfide isomerase 1 proprotein [Triticum aestivum]
Dmel_0030734_CG9911_HG_3064	gi|849266511|dbj|GAO91008.1|	27.04	6e-24	112	protein disulfide-isomerase [Aspergillus udagawae]
Dmel_0030734_CG9911_HG_3064	gi|849266511|dbj|GAO91008.1|	33.00	0.006	49.3	protein disulfide-isomerase [Aspergillus udagawae]
Dmel_0030734_CG9911_HG_3064	gi|1020432188|gb|KZL68221.1|	27.90	6e-24	112	protein disulfide isomerase [Colletotrichum tofieldiae]
Dmel_0030734_CG9911_HG_3064	gi|1020432188|gb|KZL68221.1|	36.96	0.031	47.0	protein disulfide isomerase [Colletotrichum tofieldiae]
Dmel_0030734_CG9911_HG_3064	gi|1045482359|gb|OCF74089.1|	26.44	7e-24	112	protein disulfide-isomerase domain [Kwoniella mangroviensis CBS 8886]
Dmel_0030734_CG9911_HG_3064	gi|1045482359|gb|OCF74089.1|	32.22	1e-04	54.7	protein disulfide-isomerase domain [Kwoniella mangroviensis CBS 8886]
Dmel_0030734_CG9911_HG_3064	gi|595497663|gb|EXX78145.1|	27.46	7e-24	112	protein disulfide isomerase PDI1 [Rhizophagus irregularis DAOM 197198w]
Dmel_0030734_CG9911_HG_3064	gi|595497663|gb|EXX78145.1|	26.32	0.010	48.5	protein disulfide isomerase PDI1 [Rhizophagus irregularis DAOM 197198w]
Dmel_0030734_CG9911_HG_3064	gi|1101821977|ref|XP_018998930.1|	26.44	7e-24	112	protein disulfide-isomerase domain [Kwoniella mangroviensis CBS 8507]
Dmel_0030734_CG9911_HG_3064	gi|1101821977|ref|XP_018998930.1|	32.22	1e-04	54.7	protein disulfide-isomerase domain [Kwoniella mangroviensis CBS 8507]
Dmel_0030734_CG9911_HG_3064	gi|1709617|sp|P80284.2|PDI_HORVU	28.21	7e-24	112	RecName: Full=Protein disulfide-isomerase; Short=PDI; AltName: Full=Endosperm protein E-1; Flags: Precursor
Dmel_0030734_CG9911_HG_3064	gi|1709617|sp|P80284.2|PDI_HORVU	32.74	5e-06	59.3	RecName: Full=Protein disulfide-isomerase; Short=PDI; AltName: Full=Endosperm protein E-1; Flags: Precursor
Dmel_0030734_CG9911_HG_3064	gi|743659767|gb|KID87034.1|	27.32	8e-24	112	protein disulfide isomerase [Metarhizium guizhouense ARSEF 977]
Dmel_0030734_CG9911_HG_3064	gi|743659767|gb|KID87034.1|	34.41	0.098	45.4	protein disulfide isomerase [Metarhizium guizhouense ARSEF 977]
Dmel_0030734_CG9911_HG_3064	gi|751839295|emb|CEL59489.1|	26.67	8e-24	112	prolyl 4-hydroxylase, beta polypeptide [Rhizoctonia solani AG-1 IB]
Dmel_0030734_CG9911_HG_3064	gi|751839295|emb|CEL59489.1|	28.71	0.021	47.8	prolyl 4-hydroxylase, beta polypeptide [Rhizoctonia solani AG-1 IB]
Dmel_0030734_CG9911_HG_3064	gi|995941288|gb|KXG53933.1|	26.84	8e-24	112	Protein disulfide isomerase [Penicillium griseofulvum]
Dmel_0030734_CG9911_HG_3064	gi|995941288|gb|KXG53933.1|	35.48	0.061	46.2	Protein disulfide isomerase [Penicillium griseofulvum]
Dmel_0030734_CG9911_HG_3064	gi|336274166|ref|XP_003351837.1|	27.07	8e-24	112	hypothetical protein SMAC_00384 [Sordaria macrospora k-hell]
Dmel_0030734_CG9911_HG_3064	gi|336274166|ref|XP_003351837.1|	34.34	0.080	45.8	hypothetical protein SMAC_00384 [Sordaria macrospora k-hell]
Dmel_0030734_CG9911_HG_3064	gi|1111928768|gb|OJJ88041.1|	26.76	9e-24	112	hypothetical protein ASPGLDRAFT_32501 [Aspergillus glaucus CBS 516.65]
Dmel_0030734_CG9911_HG_3064	gi|1111928768|gb|OJJ88041.1|	29.70	1.3	42.0	hypothetical protein ASPGLDRAFT_32501 [Aspergillus glaucus CBS 516.65]
Dmel_0030734_CG9911_HG_3064	gi|953474719|ref|XP_014580834.1|	27.32	9e-24	112	protein disulfide isomerase, partial [Metarhizium majus ARSEF 297]
Dmel_0030734_CG9911_HG_3064	gi|953474719|ref|XP_014580834.1|	35.16	0.068	46.2	protein disulfide isomerase, partial [Metarhizium majus ARSEF 297]
Dmel_0030734_CG9911_HG_3064	gi|683419220|gb|AIN39842.1|	29.89	9e-24	112	hypothetical protein [Zoysia matrella]
Dmel_0030734_CG9911_HG_3064	gi|683419220|gb|AIN39842.1|	33.64	3e-06	59.7	hypothetical protein [Zoysia matrella]
Dmel_0030734_CG9911_HG_3064	gi|67900898|ref|XP_680705.1|	26.55	9e-24	112	hypothetical protein AN7436.2 [Aspergillus nidulans FGSC A4]
Dmel_0030734_CG9911_HG_3064	gi|67900898|ref|XP_680705.1|	33.00	0.003	50.4	hypothetical protein AN7436.2 [Aspergillus nidulans FGSC A4]
Dmel_0030734_CG9911_HG_3064	gi|1137186338|gb|OMO61087.1|	26.89	9e-24	111	Thioredoxin, partial [Corchorus capsularis]
Dmel_0030734_CG9911_HG_3064	gi|508724432|gb|EOY16329.1|	28.69	9e-24	112	PDI-like 1-1 isoform 2 [Theobroma cacao]
Dmel_0030734_CG9911_HG_3064	gi|508724432|gb|EOY16329.1|	30.09	7e-05	55.5	PDI-like 1-1 isoform 2 [Theobroma cacao]
Dmel_0030734_CG9911_HG_3064	gi|302696547|ref|XP_003037952.1|	27.59	9e-24	112	hypothetical protein SCHCODRAFT_63209 [Schizophyllum commune H4-8]
Dmel_0030734_CG9911_HG_3064	gi|302696547|ref|XP_003037952.1|	29.17	0.14	45.1	hypothetical protein SCHCODRAFT_63209 [Schizophyllum commune H4-8]
Dmel_0030734_CG9911_HG_3064	gi|238501980|ref|XP_002382224.1|	25.80	9e-24	112	protein disulfide isomerase Pdi1, putative [Aspergillus flavus NRRL3357]
Dmel_0030734_CG9911_HG_3064	gi|238501980|ref|XP_002382224.1|	36.00	0.004	50.1	protein disulfide isomerase Pdi1, putative [Aspergillus flavus NRRL3357]
Dmel_0030734_CG9911_HG_3064	gi|1084333572|gb|OGM39408.1|	25.80	1e-23	112	putative protein disulfide isomerase Pdi1 [Aspergillus bombycis]
Dmel_0030734_CG9911_HG_3064	gi|1084333572|gb|OGM39408.1|	33.33	0.003	50.1	putative protein disulfide isomerase Pdi1 [Aspergillus bombycis]
Dmel_0030734_CG9911_HG_3064	gi|770305611|gb|KJK63446.1|	25.87	1e-23	112	Thioredoxin-like domain protein [Aspergillus parasiticus SU-1]
Dmel_0030734_CG9911_HG_3064	gi|770305611|gb|KJK63446.1|	36.00	0.006	49.3	Thioredoxin-like domain protein [Aspergillus parasiticus SU-1]
Dmel_0030734_CG9911_HG_3064	gi|1112949399|gb|OJT03774.1|	25.43	1e-23	112	Protein disulfide-isomerase [Trametes pubescens]
Dmel_0030734_CG9911_HG_3064	gi|1112949399|gb|OJT03774.1|	28.57	0.039	47.0	Protein disulfide-isomerase [Trametes pubescens]
Dmel_0030734_CG9911_HG_3064	gi|1000481914|gb|KXL42979.1|	26.94	1e-23	112	hypothetical protein FE78DRAFT_33959 [Acidomyces richmondensis]
Dmel_0030734_CG9911_HG_3064	gi|1000481914|gb|KXL42979.1|	31.31	0.008	48.9	hypothetical protein FE78DRAFT_33959 [Acidomyces richmondensis]
Dmel_0030734_CG9911_HG_3064	gi|67508765|emb|CAI30632.1|	28.21	1e-23	112	protein disulfide isomerase precursor [Triticum aestivum]
Dmel_0030734_CG9911_HG_3064	gi|67508765|emb|CAI30632.1|	33.63	4e-06	59.3	protein disulfide isomerase precursor [Triticum aestivum]
Dmel_0030734_CG9911_HG_3064	gi|799345727|ref|XP_012053226.1|	26.42	1e-23	112	protein disulfide-isomerase [Cryptococcus neoformans var. grubii H99]
Dmel_0030734_CG9911_HG_3064	gi|799345727|ref|XP_012053226.1|	30.00	8e-04	52.0	protein disulfide-isomerase [Cryptococcus neoformans var. grubii H99]
Dmel_0030734_CG9911_HG_3064	gi|335906213|gb|AEH68230.1|	28.53	1e-23	112	protein disulfide isomerase [Triticum aestivum]
Dmel_0030734_CG9911_HG_3064	gi|335906213|gb|AEH68230.1|	33.63	4e-06	59.3	protein disulfide isomerase [Triticum aestivum]
Dmel_0030734_CG9911_HG_3064	gi|596128572|ref|XP_007222117.1|	27.93	1e-23	112	protein disulfide-isomerase [Prunus persica]
Dmel_0030734_CG9911_HG_3064	gi|596128572|ref|XP_007222117.1|	29.63	0.11	45.4	protein disulfide-isomerase [Prunus persica]
Dmel_0030734_CG9911_HG_3064	gi|1027062692|ref|XP_016644253.1|	27.53	1e-23	114	hypothetical protein SAPIO_CDS3460 [Scedosporium apiospermum]
Dmel_0030734_CG9911_HG_3064	gi|1027062692|ref|XP_016644253.1|	34.78	0.38	43.9	hypothetical protein SAPIO_CDS3460 [Scedosporium apiospermum]
Dmel_0030734_CG9911_HG_3064	gi|629105784|gb|KCW71253.1|	28.49	1e-23	111	hypothetical protein EUGRSUZ_F04345 [Eucalyptus grandis]
Dmel_0030734_CG9911_HG_3064	gi|662509895|gb|KEQ67500.1|	27.68	1e-23	112	disulfide isomerase PDI1 protein [Aureobasidium melanogenum CBS 110374]
Dmel_0030734_CG9911_HG_3064	gi|662509895|gb|KEQ67500.1|	27.64	0.011	48.5	disulfide isomerase PDI1 protein [Aureobasidium melanogenum CBS 110374]
Dmel_0030734_CG9911_HG_3064	gi|599104231|ref|XP_007382168.1|	24.79	1e-23	112	disulfide isomerase [Punctularia strigosozonata HHB-11173 SS5]
Dmel_0030734_CG9911_HG_3064	gi|599104231|ref|XP_007382168.1|	27.36	0.008	48.9	disulfide isomerase [Punctularia strigosozonata HHB-11173 SS5]
Dmel_0030734_CG9911_HG_3064	gi|630962024|ref|XP_007877420.1|	26.42	1e-23	112	hypothetical protein PFL1_01719 [Anthracocystis flocculosa PF-1]
Dmel_0030734_CG9911_HG_3064	gi|630962024|ref|XP_007877420.1|	29.25	0.002	50.8	hypothetical protein PFL1_01719 [Anthracocystis flocculosa PF-1]
Dmel_0030734_CG9911_HG_3064	gi|629105785|gb|KCW71254.1|	28.49	1e-23	111	hypothetical protein EUGRSUZ_F04345 [Eucalyptus grandis]
Dmel_0030734_CG9911_HG_3064	gi|992085800|ref|XP_015406457.1|	26.65	1e-23	112	putative protein disulfide isomerase Pdi1 [Aspergillus nomius NRRL 13137]
Dmel_0030734_CG9911_HG_3064	gi|992085800|ref|XP_015406457.1|	36.00	0.004	50.1	putative protein disulfide isomerase Pdi1 [Aspergillus nomius NRRL 13137]
Dmel_0030734_CG9911_HG_3064	gi|1028537252|gb|OAJ09447.1|	27.33	1e-23	112	hypothetical protein A4X03_g7827 [Tilletia caries]
Dmel_0030734_CG9911_HG_3064	gi|1028537252|gb|OAJ09447.1|	31.11	0.005	49.7	hypothetical protein A4X03_g7827 [Tilletia caries]
Dmel_0030734_CG9911_HG_3064	gi|702382860|ref|XP_010063949.1|	28.49	1e-23	112	PREDICTED: protein disulfide-isomerase [Eucalyptus grandis]
Dmel_0030734_CG9911_HG_3064	gi|702382860|ref|XP_010063949.1|	32.32	5e-05	55.8	PREDICTED: protein disulfide-isomerase [Eucalyptus grandis]
Dmel_0030734_CG9911_HG_3064	gi|657973286|ref|XP_008378434.1|	27.71	1e-23	110	PREDICTED: protein disulfide-isomerase-like [Malus domestica]
Dmel_0030734_CG9911_HG_3064	gi|443927386|gb|ELU45882.1|	25.30	2e-23	111	disulfide isomerase [Rhizoctonia solani AG-1 IA]
Dmel_0030734_CG9911_HG_3064	gi|443927386|gb|ELU45882.1|	30.39	0.014	48.1	disulfide isomerase [Rhizoctonia solani AG-1 IA]
Dmel_0030734_CG9911_HG_3064	gi|1168059958|gb|OQD62463.1|	26.32	2e-23	111	hypothetical protein PENPOL_c012G00364 [Penicillium polonicum]
Dmel_0030734_CG9911_HG_3064	gi|1168059958|gb|OQD62463.1|	35.48	0.095	45.4	hypothetical protein PENPOL_c012G00364 [Penicillium polonicum]
Dmel_0030734_CG9911_HG_3064	gi|875279747|gb|KMU73545.1|	27.37	2e-23	110	disulfide-isomerase A3 [Coccidioides immitis RMSCC 3703]
Dmel_0030734_CG9911_HG_3064	gi|171687485|ref|XP_001908683.1|	26.94	2e-23	111	hypothetical protein [Podospora anserina S mat+]
Dmel_0030734_CG9911_HG_3064	gi|171687485|ref|XP_001908683.1|	35.64	0.15	45.1	hypothetical protein [Podospora anserina S mat+]
Dmel_0030734_CG9911_HG_3064	gi|596702796|ref|XP_007282881.1|	27.90	2e-23	111	protein disulfide isomerase [Colletotrichum gloeosporioides Nara gc5]
Dmel_0030734_CG9911_HG_3064	gi|596702796|ref|XP_007282881.1|	33.33	0.035	47.0	protein disulfide isomerase [Colletotrichum gloeosporioides Nara gc5]
Dmel_0030734_CG9911_HG_3064	gi|700453960|gb|KGO43844.1|	26.59	2e-23	111	Protein disulfide isomerase [Penicillium expansum]
Dmel_0030734_CG9911_HG_3064	gi|700453960|gb|KGO43844.1|	35.48	0.14	45.1	Protein disulfide isomerase [Penicillium expansum]
Dmel_0030734_CG9911_HG_3064	gi|1021055752|emb|SAM08512.1|	25.27	2e-23	111	hypothetical protein [Absidia glauca]
Dmel_0030734_CG9911_HG_3064	gi|1021055752|emb|SAM08512.1|	27.00	0.015	48.1	hypothetical protein [Absidia glauca]
Dmel_0030734_CG9911_HG_3064	gi|729190339|emb|CEJ81682.1|	27.32	2e-23	111	Putative Disulfide isomerase 1 protein [Torrubiella hemipterigena]
Dmel_0030734_CG9911_HG_3064	gi|729190339|emb|CEJ81682.1|	29.70	2.7	41.2	Putative Disulfide isomerase 1 protein [Torrubiella hemipterigena]
Dmel_0030734_CG9911_HG_3064	gi|1121486973|gb|APP89575.1|	28.49	2e-23	111	protein disulfide isomerase-1 [Triticum aestivum]
Dmel_0030734_CG9911_HG_3064	gi|1121486973|gb|APP89575.1|	33.63	4e-06	59.3	protein disulfide isomerase-1 [Triticum aestivum]
Dmel_0030734_CG9911_HG_3064	gi|667659019|ref|XP_008601341.1|	25.92	2e-23	111	protein disulfide isomerase [Beauveria bassiana ARSEF 2860]
Dmel_0030734_CG9911_HG_3064	gi|667659019|ref|XP_008601341.1|	31.73	0.15	45.1	protein disulfide isomerase [Beauveria bassiana ARSEF 2860]
Dmel_0030734_CG9911_HG_3064	gi|597574591|ref|XP_007290352.1|	28.57	2e-23	111	protein disulfide isomerase [Marssonina brunnea f. sp. 'multigermtubi' MB_m1]
Dmel_0030734_CG9911_HG_3064	gi|597574591|ref|XP_007290352.1|	28.42	8.4	39.3	protein disulfide isomerase [Marssonina brunnea f. sp. 'multigermtubi' MB_m1]
Dmel_0030734_CG9911_HG_3064	gi|530477354|gb|EQB56930.1|	27.90	2e-23	111	hypothetical protein CGLO_03023 [Colletotrichum gloeosporioides Cg-14]
Dmel_0030734_CG9911_HG_3064	gi|530477354|gb|EQB56930.1|	33.33	0.036	47.0	hypothetical protein CGLO_03023 [Colletotrichum gloeosporioides Cg-14]
Dmel_0030734_CG9911_HG_3064	gi|824375585|gb|KLJ13380.1|	27.04	2e-23	111	protein disulfide-isomerase A1 [Emmonsia parva UAMH 139]
Dmel_0030734_CG9911_HG_3064	gi|824375585|gb|KLJ13380.1|	31.00	0.24	44.3	protein disulfide-isomerase A1 [Emmonsia parva UAMH 139]
Dmel_0030734_CG9911_HG_3064	gi|816343833|gb|KKK20934.1|	26.91	2e-23	111	hypothetical protein AOCH_001161 [Aspergillus ochraceoroseus]
Dmel_0030734_CG9911_HG_3064	gi|816343833|gb|KKK20934.1|	29.73	0.33	43.9	hypothetical protein AOCH_001161 [Aspergillus ochraceoroseus]
Dmel_0030734_CG9911_HG_3064	gi|1027035911|ref|XP_016594959.1|	26.59	2e-23	111	Protein disulfide isomerase [Penicillium expansum]
Dmel_0030734_CG9911_HG_3064	gi|1027035911|ref|XP_016594959.1|	35.48	0.14	45.1	Protein disulfide isomerase [Penicillium expansum]
Dmel_0030734_CG9911_HG_3064	gi|748540061|gb|KIH90367.1|	26.10	2e-23	111	protein disulfide-isomerase A1 [Sporothrix brasiliensis 5110]
Dmel_0030734_CG9911_HG_3064	gi|748540061|gb|KIH90367.1|	36.27	0.029	47.4	protein disulfide-isomerase A1 [Sporothrix brasiliensis 5110]
Dmel_0030734_CG9911_HG_3064	gi|335906217|gb|AEH68232.1|	28.53	2e-23	111	protein disulfide isomerase [Triticum aestivum]
Dmel_0030734_CG9911_HG_3064	gi|335906217|gb|AEH68232.1|	33.63	5e-06	59.3	protein disulfide isomerase [Triticum aestivum]
Dmel_0030734_CG9911_HG_3064	gi|508724431|gb|EOY16328.1|	28.69	2e-23	112	PDI-like 1-1 isoform 1 [Theobroma cacao]
Dmel_0030734_CG9911_HG_3064	gi|508724431|gb|EOY16328.1|	30.09	9e-05	55.1	PDI-like 1-1 isoform 1 [Theobroma cacao]
Dmel_0030734_CG9911_HG_3064	gi|1040902354|ref|XP_017258793.1|	28.41	2e-23	111	PREDICTED: protein disulfide-isomerase-like [Daucus carota subsp. sativus]
Dmel_0030734_CG9911_HG_3064	gi|1040902354|ref|XP_017258793.1|	29.00	5e-04	52.8	PREDICTED: protein disulfide-isomerase-like [Daucus carota subsp. sativus]
Dmel_0030734_CG9911_HG_3064	gi|930412803|ref|XP_014180674.1|	25.43	2e-23	111	hypothetical protein A1Q1_02254 [Trichosporon asahii var. asahii CBS 2479]
Dmel_0030734_CG9911_HG_3064	gi|930412803|ref|XP_014180674.1|	33.33	0.001	51.6	hypothetical protein A1Q1_02254 [Trichosporon asahii var. asahii CBS 2479]
Dmel_0030734_CG9911_HG_3064	gi|701770022|gb|KGQ05038.1|	25.92	2e-23	111	Protein disulfide-isomerase [Beauveria bassiana D1-5]
Dmel_0030734_CG9911_HG_3064	gi|701770022|gb|KGQ05038.1|	31.73	0.12	45.4	Protein disulfide-isomerase [Beauveria bassiana D1-5]
Dmel_0030734_CG9911_HG_3064	gi|1035893827|gb|OAY23431.1|	30.36	2e-23	110	hypothetical protein MANES_18G078600 [Manihot esculenta]
Dmel_0030734_CG9911_HG_3064	gi|1035893827|gb|OAY23431.1|	32.32	2e-04	53.9	hypothetical protein MANES_18G078600 [Manihot esculenta]
Dmel_0030734_CG9911_HG_3064	gi|1030143559|ref|XP_016757255.1|	26.89	2e-23	111	protein disulfide isomerase [Sphaerulina musiva SO2202]
Dmel_0030734_CG9911_HG_3064	gi|1030143559|ref|XP_016757255.1|	33.33	0.028	47.4	protein disulfide isomerase [Sphaerulina musiva SO2202]
Dmel_0030734_CG9911_HG_3064	gi|1137209903|gb|OMO78574.1|	26.89	2e-23	110	Thioredoxin [Corchorus olitorius]
Dmel_0030734_CG9911_HG_3064	gi|1137209903|gb|OMO78574.1|	29.82	6e-04	52.4	Thioredoxin [Corchorus olitorius]
Dmel_0030734_CG9911_HG_3064	gi|1040859411|ref|XP_017240481.1|	27.53	3e-23	111	PREDICTED: protein disulfide-isomerase-like [Daucus carota subsp. sativus]
Dmel_0030734_CG9911_HG_3064	gi|1040859411|ref|XP_017240481.1|	31.31	1e-04	54.7	PREDICTED: protein disulfide-isomerase-like [Daucus carota subsp. sativus]
Dmel_0030734_CG9911_HG_3064	gi|1026993690|ref|XP_016585224.1|	26.10	3e-23	110	protein disulfide-isomerase A1 [Sporothrix schenckii 1099-18]
Dmel_0030734_CG9911_HG_3064	gi|1026993690|ref|XP_016585224.1|	37.25	0.011	48.5	protein disulfide-isomerase A1 [Sporothrix schenckii 1099-18]
Dmel_0030734_CG9911_HG_3064	gi|996620071|gb|KXH51487.1|	27.48	3e-23	110	protein disulfide-isomerase [Colletotrichum simmondsii]
Dmel_0030734_CG9911_HG_3064	gi|996620071|gb|KXH51487.1|	38.46	0.027	47.4	protein disulfide-isomerase [Colletotrichum simmondsii]
Dmel_0030734_CG9911_HG_3064	gi|302922159|ref|XP_003053408.1|	27.22	3e-23	112	predicted protein [Nectria haematococca mpVI 77-13-4]
Dmel_0030734_CG9911_HG_3064	gi|302922159|ref|XP_003053408.1|	32.67	0.037	47.4	predicted protein [Nectria haematococca mpVI 77-13-4]
Dmel_0030734_CG9911_HG_3064	gi|1128260559|gb|OLN88757.1|	27.90	3e-23	110	Protein disulfide-isomerase [Colletotrichum chlorophyti]
Dmel_0030734_CG9911_HG_3064	gi|1128260559|gb|OLN88757.1|	33.70	0.16	45.1	Protein disulfide-isomerase [Colletotrichum chlorophyti]
Dmel_0030734_CG9911_HG_3064	gi|796709247|gb|KJY00342.1|	25.93	3e-23	110	protein disulfide-isomerase [Zymoseptoria brevis]
Dmel_0030734_CG9911_HG_3064	gi|796709247|gb|KJY00342.1|	31.00	0.13	45.1	protein disulfide-isomerase [Zymoseptoria brevis]
Dmel_0030734_CG9911_HG_3064	gi|930149012|ref|XP_014174912.1|	27.43	3e-23	110	protein disulfide isomerase [Grosmannia clavigera kw1407]
Dmel_0030734_CG9911_HG_3064	gi|720041636|ref|XP_010268974.1|	28.73	4e-23	110	PREDICTED: protein disulfide-isomerase [Nelumbo nucifera]
Dmel_0030734_CG9911_HG_3064	gi|720041636|ref|XP_010268974.1|	31.13	6e-05	55.8	PREDICTED: protein disulfide-isomerase [Nelumbo nucifera]
Dmel_0030734_CG9911_HG_3064	gi|357157252|ref|XP_003577736.1|	27.93	4e-23	110	PREDICTED: protein disulfide-isomerase [Brachypodium distachyon]
Dmel_0030734_CG9911_HG_3064	gi|357157252|ref|XP_003577736.1|	33.63	8e-06	58.5	PREDICTED: protein disulfide-isomerase [Brachypodium distachyon]
Dmel_0030734_CG9911_HG_3064	gi|1088688618|gb|OHE96975.1|	27.48	4e-23	110	protein disulfide isomerase [Colletotrichum orchidophilum]
Dmel_0030734_CG9911_HG_3064	gi|1088688618|gb|OHE96975.1|	38.04	0.011	48.5	protein disulfide isomerase [Colletotrichum orchidophilum]
Dmel_0030734_CG9911_HG_3064	gi|672133218|ref|XP_008790218.1|	30.08	4e-23	110	PREDICTED: protein disulfide-isomerase-like [Phoenix dactylifera]
Dmel_0030734_CG9911_HG_3064	gi|672133218|ref|XP_008790218.1|	29.41	0.028	47.4	PREDICTED: protein disulfide-isomerase-like [Phoenix dactylifera]
Dmel_0030734_CG9911_HG_3064	gi|525585010|gb|EPS31260.1|	25.35	5e-23	110	putative protein disulfide-isomerase [Penicillium oxalicum 114-2]
Dmel_0030734_CG9911_HG_3064	gi|525585010|gb|EPS31260.1|	30.84	0.054	46.2	putative protein disulfide-isomerase [Penicillium oxalicum 114-2]
Dmel_0030734_CG9911_HG_3064	gi|11133818|sp|Q9XF61.1|PDI_DATGL	27.35	5e-23	110	RecName: Full=Protein disulfide-isomerase; Short=PDI; Flags: Precursor
Dmel_0030734_CG9911_HG_3064	gi|11133818|sp|Q9XF61.1|PDI_DATGL	30.58	2e-04	53.9	RecName: Full=Protein disulfide-isomerase; Short=PDI; Flags: Precursor
Dmel_0030734_CG9911_HG_3064	gi|615474243|ref|XP_007602049.1|	27.48	5e-23	110	protein disulfide-isomerase [Colletotrichum fioriniae PJ7]
Dmel_0030734_CG9911_HG_3064	gi|615474243|ref|XP_007602049.1|	38.46	0.026	47.4	protein disulfide-isomerase [Colletotrichum fioriniae PJ7]
Dmel_0030734_CG9911_HG_3064	gi|996649260|gb|KXH67105.1|	27.48	5e-23	110	protein disulfide isomerase [Colletotrichum salicis]
Dmel_0030734_CG9911_HG_3064	gi|996649260|gb|KXH67105.1|	38.46	0.027	47.4	protein disulfide isomerase [Colletotrichum salicis]
Dmel_0030734_CG9911_HG_3064	gi|1168100189|gb|OQE00600.1|	26.59	5e-23	110	hypothetical protein PENVUL_c049G02090 [Penicillium vulpinum]
Dmel_0030734_CG9911_HG_3064	gi|1168100189|gb|OQE00600.1|	35.48	0.12	45.1	hypothetical protein PENVUL_c049G02090 [Penicillium vulpinum]
Dmel_0030734_CG9911_HG_3064	gi|1168183021|gb|OQE80534.1|	27.25	6e-23	110	hypothetical protein PENNAL_c0045G11227 [Penicillium nalgiovense]
Dmel_0030734_CG9911_HG_3064	gi|1168183021|gb|OQE80534.1|	35.48	0.16	45.1	hypothetical protein PENNAL_c0045G11227 [Penicillium nalgiovense]
Dmel_0030734_CG9911_HG_3064	gi|1045377035|dbj|GAU37581.1|	26.94	6e-23	110	hypothetical protein TSUD_395530 [Trifolium subterraneum]
Dmel_0030734_CG9911_HG_3064	gi|1045377035|dbj|GAU37581.1|	31.73	3e-05	57.0	hypothetical protein TSUD_395530 [Trifolium subterraneum]
Dmel_0030734_CG9911_HG_3064	gi|673529126|emb|CDI55397.1|	26.27	6e-23	110	probable proteine disulfate isomerase [Melanopsichium pennsylvanicum 4]
Dmel_0030734_CG9911_HG_3064	gi|673529126|emb|CDI55397.1|	30.68	0.039	47.0	probable proteine disulfate isomerase [Melanopsichium pennsylvanicum 4]
Dmel_0030734_CG9911_HG_3064	gi|470109183|ref|XP_004290881.1|	26.82	6e-23	109	PREDICTED: protein disulfide-isomerase [Fragaria vesca subsp. vesca]
Dmel_0030734_CG9911_HG_3064	gi|470109183|ref|XP_004290881.1|	35.29	0.016	48.1	PREDICTED: protein disulfide-isomerase [Fragaria vesca subsp. vesca]
Dmel_0030734_CG9911_HG_3064	gi|1147202999|ref|XP_020056396.1|	26.46	6e-23	110	hypothetical protein ASPACDRAFT_52545 [Aspergillus aculeatus ATCC 16872]
Dmel_0030734_CG9911_HG_3064	gi|1147202999|ref|XP_020056396.1|	30.61	0.21	44.7	hypothetical protein ASPACDRAFT_52545 [Aspergillus aculeatus ATCC 16872]
Dmel_0030734_CG9911_HG_3064	gi|1111493423|emb|CZR35179.1|	26.04	7e-23	109	probable protein disulfide-isomerase precursor [Fusarium proliferatum ET1]
Dmel_0030734_CG9911_HG_3064	gi|1111493423|emb|CZR35179.1|	30.97	0.34	43.9	probable protein disulfide-isomerase precursor [Fusarium proliferatum ET1]
Dmel_0030734_CG9911_HG_3064	gi|1044571539|ref|XP_017422280.1|	27.98	7e-23	109	PREDICTED: protein disulfide-isomerase-like [Vigna angularis]
Dmel_0030734_CG9911_HG_3064	gi|1044571539|ref|XP_017422280.1|	29.91	1e-04	55.1	PREDICTED: protein disulfide-isomerase-like [Vigna angularis]
Dmel_0030734_CG9911_HG_3064	gi|659133433|ref|XP_008466726.1|	26.05	7e-23	109	PREDICTED: protein disulfide-isomerase-like [Cucumis melo]
Dmel_0030734_CG9911_HG_3064	gi|659133433|ref|XP_008466726.1|	28.57	0.039	47.0	PREDICTED: protein disulfide-isomerase-like [Cucumis melo]
Dmel_0030734_CG9911_HG_3064	gi|823227990|ref|XP_012446773.1|	27.78	7e-23	109	PREDICTED: protein disulfide-isomerase-like [Gossypium raimondii]
Dmel_0030734_CG9911_HG_3064	gi|823227990|ref|XP_012446773.1|	30.97	3e-05	56.6	PREDICTED: protein disulfide-isomerase-like [Gossypium raimondii]
Dmel_0030734_CG9911_HG_3064	gi|1062150013|gb|ODN96636.1|	26.00	7e-23	109	protein disulfide-isomerase domain [Cryptococcus depauperatus CBS 7855]
Dmel_0030734_CG9911_HG_3064	gi|1062150013|gb|ODN96636.1|	32.71	7e-05	55.5	protein disulfide-isomerase domain [Cryptococcus depauperatus CBS 7855]
Dmel_0030734_CG9911_HG_3064	gi|475669049|gb|EMT66831.1|	26.04	7e-23	109	Protein disulfide-isomerase [Fusarium oxysporum f. sp. cubense race 4]
Dmel_0030734_CG9911_HG_3064	gi|475669049|gb|EMT66831.1|	30.97	0.45	43.5	Protein disulfide-isomerase [Fusarium oxysporum f. sp. cubense race 4]
Dmel_0030734_CG9911_HG_3064	gi|1147625183|gb|OOF90762.1|	26.27	7e-23	109	hypothetical protein ASPCADRAFT_211715 [Aspergillus carbonarius ITEM 5010]
Dmel_0030734_CG9911_HG_3064	gi|1147625183|gb|OOF90762.1|	32.11	0.009	48.9	hypothetical protein ASPCADRAFT_211715 [Aspergillus carbonarius ITEM 5010]
Dmel_0030734_CG9911_HG_3064	gi|1045438618|gb|OCF32831.1|	26.40	7e-23	109	protein disulfide-isomerase domain [Kwoniella heveanensis BCC8398]
Dmel_0030734_CG9911_HG_3064	gi|1045438618|gb|OCF32831.1|	33.33	1e-04	54.7	protein disulfide-isomerase domain [Kwoniella heveanensis BCC8398]
Dmel_0030734_CG9911_HG_3064	gi|342890408|gb|EGU89226.1|	26.04	8e-23	109	hypothetical protein FOXB_00179 [Fusarium oxysporum Fo5176]
Dmel_0030734_CG9911_HG_3064	gi|342890408|gb|EGU89226.1|	30.97	0.29	43.9	hypothetical protein FOXB_00179 [Fusarium oxysporum Fo5176]
Dmel_0030734_CG9911_HG_3064	gi|587703509|gb|EWZ50114.1|	26.04	8e-23	109	protein disulfide-isomerase [Fusarium oxysporum Fo47]
Dmel_0030734_CG9911_HG_3064	gi|587703509|gb|EWZ50114.1|	30.97	0.29	43.9	protein disulfide-isomerase [Fusarium oxysporum Fo47]
Dmel_0030734_CG9911_HG_3064	gi|1070312550|ref|XP_018231799.1|	26.04	8e-23	109	protein disulfide-isomerase [Fusarium oxysporum f. sp. lycopersici 4287]
Dmel_0030734_CG9911_HG_3064	gi|1070312550|ref|XP_018231799.1|	30.97	0.29	43.9	protein disulfide-isomerase [Fusarium oxysporum f. sp. lycopersici 4287]
Dmel_0030734_CG9911_HG_3064	gi|829122225|gb|KLO98180.1|	26.04	8e-23	109	putative protein disulfide-isomerase precursor [Fusarium fujikuroi]
Dmel_0030734_CG9911_HG_3064	gi|829122225|gb|KLO98180.1|	30.09	3.3	40.8	putative protein disulfide-isomerase precursor [Fusarium fujikuroi]
Dmel_0030734_CG9911_HG_3064	gi|770391818|gb|KJK77804.1|	27.04	8e-23	109	hypothetical protein H634G_06771 [Metarhizium anisopliae BRIP 53293]
Dmel_0030734_CG9911_HG_3064	gi|770391818|gb|KJK77804.1|	32.11	0.036	47.0	hypothetical protein H634G_06771 [Metarhizium anisopliae BRIP 53293]
Dmel_0030734_CG9911_HG_3064	gi|1092951644|ref|XP_018744207.1|	26.04	8e-23	109	protein disulfide-isomerase [Fusarium verticillioides 7600]
Dmel_0030734_CG9911_HG_3064	gi|1092951644|ref|XP_018744207.1|	30.09	0.76	42.7	protein disulfide-isomerase [Fusarium verticillioides 7600]
Dmel_0030734_CG9911_HG_3064	gi|58262014|ref|XP_568417.1|	25.64	8e-23	109	hypothetical protein CNM02410 [Cryptococcus neoformans var. neoformans JEC21]
Dmel_0030734_CG9911_HG_3064	gi|58262014|ref|XP_568417.1|	30.00	0.001	52.0	hypothetical protein CNM02410 [Cryptococcus neoformans var. neoformans JEC21]
Dmel_0030734_CG9911_HG_3064	gi|829103814|gb|KLO80616.1|	26.04	8e-23	109	putative protein disulfide-isomerase precursor [Fusarium fujikuroi]
Dmel_0030734_CG9911_HG_3064	gi|829103814|gb|KLO80616.1|	30.97	0.33	43.9	putative protein disulfide-isomerase precursor [Fusarium fujikuroi]
Dmel_0030734_CG9911_HG_3064	gi|1709620|sp|P52589.1|PDI_WHEAT	27.93	8e-23	109	RecName: Full=Protein disulfide-isomerase; Short=PDI; Flags: Precursor
Dmel_0030734_CG9911_HG_3064	gi|1709620|sp|P52589.1|PDI_WHEAT	33.63	6e-06	58.9	RecName: Full=Protein disulfide-isomerase; Short=PDI; Flags: Precursor
Dmel_0030734_CG9911_HG_3064	gi|1012216455|ref|XP_015934571.1|	27.68	8e-23	109	PREDICTED: protein disulfide-isomerase [Arachis duranensis]
Dmel_0030734_CG9911_HG_3064	gi|1012216455|ref|XP_015934571.1|	29.82	7e-05	55.5	PREDICTED: protein disulfide-isomerase [Arachis duranensis]
Dmel_0030734_CG9911_HG_3064	gi|645225537|ref|XP_008219623.1|	27.65	9e-23	109	PREDICTED: protein disulfide-isomerase [Prunus mume]
Dmel_0030734_CG9911_HG_3064	gi|645225537|ref|XP_008219623.1|	29.63	0.26	44.3	PREDICTED: protein disulfide-isomerase [Prunus mume]
Dmel_0030734_CG9911_HG_3064	gi|169769508|ref|XP_001819224.1|	25.53	9e-23	109	protein disulfide-isomerase [Aspergillus oryzae RIB40]
Dmel_0030734_CG9911_HG_3064	gi|169769508|ref|XP_001819224.1|	36.00	0.004	50.1	protein disulfide-isomerase [Aspergillus oryzae RIB40]
Dmel_0030734_CG9911_HG_3064	gi|1709618|sp|P55059.1|PDI_HUMIN	26.55	9e-23	109	RecName: Full=Protein disulfide-isomerase; Short=PDI; Flags: Precursor
Dmel_0030734_CG9911_HG_3064	gi|1709618|sp|P55059.1|PDI_HUMIN	32.32	0.52	43.1	RecName: Full=Protein disulfide-isomerase; Short=PDI; Flags: Precursor
Dmel_0030734_CG9911_HG_3064	gi|1023185916|ref|XP_016290929.1|	27.46	9e-23	109	disulfate isomerase protein [Kalmanozyma brasiliensis GHG001]
Dmel_0030734_CG9911_HG_3064	gi|1023185916|ref|XP_016290929.1|	26.67	0.026	47.4	disulfate isomerase protein [Kalmanozyma brasiliensis GHG001]
Dmel_0030734_CG9911_HG_3064	gi|119184972|ref|XP_001243329.1|	27.25	9e-23	109	protein disulfide isomerase [Coccidioides immitis RS]
Dmel_0030734_CG9911_HG_3064	gi|119184972|ref|XP_001243329.1|	31.31	0.035	47.0	protein disulfide isomerase [Coccidioides immitis RS]
Dmel_0030734_CG9911_HG_3064	gi|629726774|ref|XP_007823452.1|	27.04	9e-23	109	protein disulfide isomerase [Metarhizium robertsii ARSEF 23]
Dmel_0030734_CG9911_HG_3064	gi|629726774|ref|XP_007823452.1|	34.41	0.035	47.0	protein disulfide isomerase [Metarhizium robertsii ARSEF 23]
Dmel_0030734_CG9911_HG_3064	gi|1026987604|ref|XP_016635742.1|	27.15	9e-23	109	hypothetical protein Z520_03172 [Fonsecaea multimorphosa CBS 102226]
Dmel_0030734_CG9911_HG_3064	gi|1026987604|ref|XP_016635742.1|	29.20	4.2	40.4	hypothetical protein Z520_03172 [Fonsecaea multimorphosa CBS 102226]
Dmel_0030734_CG9911_HG_3064	gi|303320707|ref|XP_003070353.1|	27.25	9e-23	109	protein disulfide-isomerase precursor, putative [Coccidioides posadasii C735 delta SOWgp]
Dmel_0030734_CG9911_HG_3064	gi|303320707|ref|XP_003070353.1|	32.32	0.015	48.1	protein disulfide-isomerase precursor, putative [Coccidioides posadasii C735 delta SOWgp]
Dmel_0030734_CG9911_HG_3064	gi|1063886041|ref|XP_017995004.1|	26.96	9e-23	109	Protein disulfide-isomerase [Phialophora attae]
Dmel_0030734_CG9911_HG_3064	gi|1063886041|ref|XP_017995004.1|	32.67	0.066	46.2	Protein disulfide-isomerase [Phialophora attae]
Dmel_0030734_CG9911_HG_3064	gi|1025692756|gb|OAA80038.1|	27.45	1e-22	109	protein disulfide-isomerase [Cordyceps confragosa RCEF 1005]
Dmel_0030734_CG9911_HG_3064	gi|1025692756|gb|OAA80038.1|	32.35	0.059	46.2	protein disulfide-isomerase [Cordyceps confragosa RCEF 1005]
Dmel_0030734_CG9911_HG_3064	gi|918830716|ref|XP_013432018.1|	27.65	1e-22	109	protein disulfide-isomerase [Aureobasidium namibiae CBS 147.97]
Dmel_0030734_CG9911_HG_3064	gi|918830716|ref|XP_013432018.1|	29.59	0.46	43.5	protein disulfide-isomerase [Aureobasidium namibiae CBS 147.97]
Dmel_0030734_CG9911_HG_3064	gi|731312437|ref|XP_010674915.1|	28.12	1e-22	109	PREDICTED: protein disulfide-isomerase [Beta vulgaris subsp. vulgaris]
Dmel_0030734_CG9911_HG_3064	gi|731312437|ref|XP_010674915.1|	32.00	4e-05	56.2	PREDICTED: protein disulfide-isomerase [Beta vulgaris subsp. vulgaris]
Dmel_0030734_CG9911_HG_3064	gi|1025655486|gb|OAA42977.1|	26.27	1e-22	109	protein disulfide-isomerase [Cordyceps brongniartii RCEF 3172]
Dmel_0030734_CG9911_HG_3064	gi|1025655486|gb|OAA42977.1|	31.68	1.0	42.4	protein disulfide-isomerase [Cordyceps brongniartii RCEF 3172]
Dmel_0030734_CG9911_HG_3064	gi|672384741|gb|KFG86835.1|	27.04	1e-22	109	protein disulfide isomerase [Metarhizium anisopliae]
Dmel_0030734_CG9911_HG_3064	gi|672384741|gb|KFG86835.1|	34.41	0.036	47.0	protein disulfide isomerase [Metarhizium anisopliae]
Dmel_0030734_CG9911_HG_3064	gi|1062140894|gb|ODN87569.1|	26.00	1e-22	108	protein disulfide-isomerase domain [Cryptococcus depauperatus CBS 7841]
Dmel_0030734_CG9911_HG_3064	gi|1062140894|gb|ODN87569.1|	32.71	7e-05	55.5	protein disulfide-isomerase domain [Cryptococcus depauperatus CBS 7841]
Dmel_0030734_CG9911_HG_3064	gi|630344769|ref|XP_007861685.1|	25.21	1e-22	108	protein disulfide isomerase [Gloeophyllum trabeum ATCC 11539]
Dmel_0030734_CG9911_HG_3064	gi|630344769|ref|XP_007861685.1|	30.61	0.004	49.7	protein disulfide isomerase [Gloeophyllum trabeum ATCC 11539]
Dmel_0030734_CG9911_HG_3064	gi|258568494|ref|XP_002584991.1|	26.46	1e-22	108	protein disulfide-isomerase [Uncinocarpus reesii 1704]
Dmel_0030734_CG9911_HG_3064	gi|358367574|dbj|GAA84192.1|	27.65	1e-22	108	hypothetical protein AKAW_02307 [Aspergillus kawachii IFO 4308]
Dmel_0030734_CG9911_HG_3064	gi|358367574|dbj|GAA84192.1|	33.00	0.005	49.7	hypothetical protein AKAW_02307 [Aspergillus kawachii IFO 4308]
Dmel_0030734_CG9911_HG_3064	gi|224063066|ref|XP_002300980.1|	29.13	1e-22	108	disulfide-isomerase family protein [Populus trichocarpa]
Dmel_0030734_CG9911_HG_3064	gi|224063066|ref|XP_002300980.1|	28.30	0.002	51.2	disulfide-isomerase family protein [Populus trichocarpa]
Dmel_0030734_CG9911_HG_3064	gi|835891422|gb|KLU83567.1|	26.97	1e-22	108	protein disulfide-isomerase [Magnaporthiopsis poae ATCC 64411]
Dmel_0030734_CG9911_HG_3064	gi|835891422|gb|KLU83567.1|	34.41	0.046	46.6	protein disulfide-isomerase [Magnaporthiopsis poae ATCC 64411]
Dmel_0030734_CG9911_HG_3064	gi|953408180|ref|XP_014546602.1|	27.17	1e-22	108	protein disulfide isomerase, partial [Metarhizium brunneum ARSEF 3297]
Dmel_0030734_CG9911_HG_3064	gi|953408180|ref|XP_014546602.1|	32.11	0.040	47.0	protein disulfide isomerase, partial [Metarhizium brunneum ARSEF 3297]
Dmel_0030734_CG9911_HG_3064	gi|671686493|emb|CDS11053.1|	24.43	1e-22	108	hypothetical protein LRAMOSA03317 [Lichtheimia ramosa]
Dmel_0030734_CG9911_HG_3064	gi|671686493|emb|CDS11053.1|	26.17	0.021	47.8	hypothetical protein LRAMOSA03317 [Lichtheimia ramosa]
Dmel_0030734_CG9911_HG_3064	gi|401400085|ref|XP_003880708.1|	26.25	1e-22	108	protein disulfide isomerase [Neospora caninum Liverpool]
Dmel_0030734_CG9911_HG_3064	gi|401400085|ref|XP_003880708.1|	26.17	1e-04	54.7	protein disulfide isomerase [Neospora caninum Liverpool]
Dmel_0030734_CG9911_HG_3064	gi|223546830|gb|EEF48327.1|	30.67	2e-22	108	protein disulfide isomerase, putative [Ricinus communis]
Dmel_0030734_CG9911_HG_3064	gi|223546830|gb|EEF48327.1|	28.04	0.002	51.2	protein disulfide isomerase, putative [Ricinus communis]
Dmel_0030734_CG9911_HG_3064	gi|952551645|dbj|GAQ06958.1|	26.11	2e-22	110	autophagy-related protein 22-1 [Aspergillus lentulus]
Dmel_0030734_CG9911_HG_3064	gi|952551645|dbj|GAQ06958.1|	33.00	0.018	48.1	autophagy-related protein 22-1 [Aspergillus lentulus]
Dmel_0030734_CG9911_HG_3064	gi|1022640990|ref|XP_016222112.1|	27.00	2e-22	108	protein disulfide-isomerase domain [Exophiala mesophila]
Dmel_0030734_CG9911_HG_3064	gi|1022640990|ref|XP_016222112.1|	32.35	0.99	42.4	protein disulfide-isomerase domain [Exophiala mesophila]
Dmel_0030734_CG9911_HG_3064	gi|749845242|gb|KIJ20059.1|	25.29	2e-22	108	hypothetical protein PAXINDRAFT_67793 [Paxillus involutus ATCC 200175]
Dmel_0030734_CG9911_HG_3064	gi|749845242|gb|KIJ20059.1|	31.31	0.002	50.8	hypothetical protein PAXINDRAFT_67793 [Paxillus involutus ATCC 200175]
Dmel_0030734_CG9911_HG_3064	gi|145234476|ref|XP_001400609.1|	27.41	2e-22	108	protein disulfide-isomerase [Aspergillus niger CBS 513.88]
Dmel_0030734_CG9911_HG_3064	gi|145234476|ref|XP_001400609.1|	34.00	0.005	49.7	protein disulfide-isomerase [Aspergillus niger CBS 513.88]
Dmel_0030734_CG9911_HG_3064	gi|1024113085|gb|KZW04242.1|	25.15	2e-22	108	protein disulfide isomerase [Exidia glandulosa HHB12029]
Dmel_0030734_CG9911_HG_3064	gi|1024113085|gb|KZW04242.1|	27.78	0.010	48.5	protein disulfide isomerase [Exidia glandulosa HHB12029]
Dmel_0030734_CG9911_HG_3064	gi|924122497|emb|CUA70245.1|	25.28	2e-22	108	prolyl 4-hydroxylase, beta polypeptide [Rhizoctonia solani]
Dmel_0030734_CG9911_HG_3064	gi|924122497|emb|CUA70245.1|	30.39	0.056	46.2	prolyl 4-hydroxylase, beta polypeptide [Rhizoctonia solani]
Dmel_0030734_CG9911_HG_3064	gi|1111508747|emb|CVK83079.1|	26.04	2e-22	108	probable protein disulfide-isomerase precursor [Fusarium mangiferae]
Dmel_0030734_CG9911_HG_3064	gi|1111508747|emb|CVK83079.1|	30.97	0.34	43.9	probable protein disulfide-isomerase precursor [Fusarium mangiferae]
Dmel_0030734_CG9911_HG_3064	gi|449549771|gb|EMD40736.1|	25.57	2e-22	108	hypothetical protein CERSUDRAFT_111314 [Gelatoporia subvermispora B]
Dmel_0030734_CG9911_HG_3064	gi|449549771|gb|EMD40736.1|	27.08	0.97	42.4	hypothetical protein CERSUDRAFT_111314 [Gelatoporia subvermispora B]
Dmel_0030734_CG9911_HG_3064	gi|568453530|ref|XP_006460299.1|	26.69	2e-22	108	hypothetical protein AGABI2DRAFT_192046 [Agaricus bisporus var. bisporus H97]
Dmel_0030734_CG9911_HG_3064	gi|568453530|ref|XP_006460299.1|	29.70	0.015	48.1	hypothetical protein AGABI2DRAFT_192046 [Agaricus bisporus var. bisporus H97]
Dmel_0030734_CG9911_HG_3064	gi|255954815|ref|XP_002568160.1|	26.80	2e-22	108	Pc21g11280 [Penicillium rubens Wisconsin 54-1255]
Dmel_0030734_CG9911_HG_3064	gi|255954815|ref|XP_002568160.1|	35.48	0.18	44.7	Pc21g11280 [Penicillium rubens Wisconsin 54-1255]
Dmel_0030734_CG9911_HG_3064	gi|1069836672|gb|OEH75091.1|	27.83	2e-22	107	protein disulfide isomerase [Cyclospora cayetanensis]
Dmel_0030734_CG9911_HG_3064	gi|1069836672|gb|OEH75091.1|	31.73	4e-07	62.4	protein disulfide isomerase [Cyclospora cayetanensis]
Dmel_0030734_CG9911_HG_3064	gi|154319484|ref|XP_001559059.1|	27.33	3e-22	108	hypothetical protein BC1G_02223 [Botrytis cinerea B05.10]
Dmel_0030734_CG9911_HG_3064	gi|154319484|ref|XP_001559059.1|	30.00	0.32	43.9	hypothetical protein BC1G_02223 [Botrytis cinerea B05.10]
Dmel_0030734_CG9911_HG_3064	gi|2501202|sp|Q12730.1|PDI_ASPNG	27.41	3e-22	108	RecName: Full=Protein disulfide-isomerase; Short=PDI; Flags: Precursor
Dmel_0030734_CG9911_HG_3064	gi|2501202|sp|Q12730.1|PDI_ASPNG	34.00	0.005	49.7	RecName: Full=Protein disulfide-isomerase; Short=PDI; Flags: Precursor
Dmel_0030734_CG9911_HG_3064	gi|347842410|emb|CCD56982.1|	27.62	3e-22	108	similar to protein disulfide isomerase [Botrytis cinerea T4]
Dmel_0030734_CG9911_HG_3064	gi|347842410|emb|CCD56982.1|	30.00	0.32	43.9	similar to protein disulfide isomerase [Botrytis cinerea T4]
Dmel_0030734_CG9911_HG_3064	gi|1063041610|gb|JAT58962.1|	27.35	3e-22	108	Protein disulfide-isomerase, partial [Anthurium amnicola]
Dmel_0030734_CG9911_HG_3064	gi|1063041610|gb|JAT58962.1|	32.61	0.006	49.3	Protein disulfide-isomerase, partial [Anthurium amnicola]
Dmel_0030734_CG9911_HG_3064	gi|1160566207|ref|XP_020428765.1|	24.71	3e-22	108	protein disulfide isomerase [Polysphondylium pallidum PN500]
Dmel_0030734_CG9911_HG_3064	gi|1160566207|ref|XP_020428765.1|	24.35	0.072	45.8	protein disulfide isomerase [Polysphondylium pallidum PN500]
Dmel_0030734_CG9911_HG_3064	gi|1000863808|gb|KXN89629.1|	25.57	3e-22	107	Protein disulfide-isomerase [Leucoagaricus sp. SymC.cos]
Dmel_0030734_CG9911_HG_3064	gi|1000863808|gb|KXN89629.1|	26.36	0.18	44.7	Protein disulfide-isomerase [Leucoagaricus sp. SymC.cos]
Dmel_0030734_CG9911_HG_3064	gi|694997406|ref|XP_009399206.1|	28.49	3e-22	107	PREDICTED: protein disulfide-isomerase-like [Musa acuminata subsp. malaccensis]
Dmel_0030734_CG9911_HG_3064	gi|694997406|ref|XP_009399206.1|	34.34	5e-05	55.8	PREDICTED: protein disulfide-isomerase-like [Musa acuminata subsp. malaccensis]
Dmel_0030734_CG9911_HG_3064	gi|514808170|ref|XP_004978929.1|	29.49	3e-22	107	PREDICTED: protein disulfide-isomerase [Setaria italica]
Dmel_0030734_CG9911_HG_3064	gi|514808170|ref|XP_004978929.1|	32.73	1e-05	57.8	PREDICTED: protein disulfide-isomerase [Setaria italica]
Dmel_0030734_CG9911_HG_3064	gi|915157377|ref|XP_013329016.1|	27.45	3e-22	107	Protein disulfide-isomerase [Rasamsonia emersonii CBS 393.64]
Dmel_0030734_CG9911_HG_3064	gi|915157377|ref|XP_013329016.1|	33.66	0.010	48.9	Protein disulfide-isomerase [Rasamsonia emersonii CBS 393.64]
Dmel_0030734_CG9911_HG_3064	gi|700486733|gb|KGO72324.1|	26.39	3e-22	107	Protein disulfide isomerase [Penicillium italicum]
Dmel_0030734_CG9911_HG_3064	gi|700486733|gb|KGO72324.1|	35.48	0.063	46.2	Protein disulfide isomerase [Penicillium italicum]
Dmel_0030734_CG9911_HG_3064	gi|367043950|ref|XP_003652355.1|	26.55	4e-22	107	hypothetical protein THITE_2113741 [Thielavia terrestris NRRL 8126]
Dmel_0030734_CG9911_HG_3064	gi|367043950|ref|XP_003652355.1|	32.32	0.63	43.1	hypothetical protein THITE_2113741 [Thielavia terrestris NRRL 8126]
Dmel_0030734_CG9911_HG_3064	gi|1098863815|emb|SAM67471.1|	27.17	4e-22	107	probable proteine disulfate isomerase [Ustilago bromivora]
Dmel_0030734_CG9911_HG_3064	gi|1098863815|emb|SAM67471.1|	27.62	0.013	48.5	probable proteine disulfate isomerase [Ustilago bromivora]
Dmel_0030734_CG9911_HG_3064	gi|908389543|gb|KND90204.1|	29.94	4e-22	108	Protein disulfide-isomerase, partial [Tolypocladium ophioglossoides CBS 100239]
Dmel_0030734_CG9911_HG_3064	gi|908389543|gb|KND90204.1|	30.28	9.4	39.3	Protein disulfide-isomerase, partial [Tolypocladium ophioglossoides CBS 100239]
Dmel_0030734_CG9911_HG_3064	gi|953455087|ref|XP_014571096.1|	26.89	4e-22	107	hypothetical protein L969DRAFT_84341 [Mixia osmundae IAM 14324]
Dmel_0030734_CG9911_HG_3064	gi|953455087|ref|XP_014571096.1|	26.55	0.54	43.1	hypothetical protein L969DRAFT_84341 [Mixia osmundae IAM 14324]
Dmel_0030734_CG9911_HG_3064	gi|1069897750|ref|XP_018267457.1|	25.36	4e-22	107	protein disulfide-isomerase domain [Kwoniella dejecticola CBS 10117]
Dmel_0030734_CG9911_HG_3064	gi|1069897750|ref|XP_018267457.1|	30.21	2e-04	53.9	protein disulfide-isomerase domain [Kwoniella dejecticola CBS 10117]
Dmel_0030734_CG9911_HG_3064	gi|627798383|ref|XP_007672539.1|	25.46	4e-22	107	hypothetical protein BAUCODRAFT_362045 [Baudoinia panamericana UAMH 10762]
Dmel_0030734_CG9911_HG_3064	gi|627798383|ref|XP_007672539.1|	28.83	0.15	45.1	hypothetical protein BAUCODRAFT_362045 [Baudoinia panamericana UAMH 10762]
Dmel_0030734_CG9911_HG_3064	gi|1150743038|ref|XP_020245683.1|	27.15	4e-22	107	protein disulfide-isomerase-like [Asparagus officinalis]
Dmel_0030734_CG9911_HG_3064	gi|1150743038|ref|XP_020245683.1|	29.13	0.006	49.3	protein disulfide-isomerase-like [Asparagus officinalis]
Dmel_0030734_CG9911_HG_3064	gi|1103680997|gb|OJD17808.1|	26.55	4e-22	107	protein disulfide-isomerase domain [Emergomyces pasteuriana Ep9510]
Dmel_0030734_CG9911_HG_3064	gi|1103680997|gb|OJD17808.1|	29.66	0.006	49.3	protein disulfide-isomerase domain [Emergomyces pasteuriana Ep9510]
Dmel_0030734_CG9911_HG_3064	gi|924822943|gb|KOS20891.1|	25.57	4e-22	107	Protein disulfide-isomerase [Escovopsis weberi]
Dmel_0030734_CG9911_HG_3064	gi|924822943|gb|KOS20891.1|	32.61	1.7	41.6	Protein disulfide-isomerase [Escovopsis weberi]
Dmel_0030734_CG9911_HG_3064	gi|1045451735|gb|OCF45320.1|	26.12	4e-22	107	protein disulfide-isomerase domain [Kwoniella heveanensis CBS 569]
Dmel_0030734_CG9911_HG_3064	gi|1045451735|gb|OCF45320.1|	33.33	1e-04	54.7	protein disulfide-isomerase domain [Kwoniella heveanensis CBS 569]
Dmel_0030734_CG9911_HG_3064	gi|1168078100|gb|OQD79527.1|	25.76	4e-22	107	hypothetical protein PENANT_c049G02036 [Penicillium antarcticum]
Dmel_0030734_CG9911_HG_3064	gi|1168078100|gb|OQD79527.1|	32.35	0.044	46.6	hypothetical protein PENANT_c049G02036 [Penicillium antarcticum]
Dmel_0030734_CG9911_HG_3064	gi|748486467|ref|XP_011107771.1|	26.18	4e-22	107	hypothetical protein H072_1780 [Dactylellina haptotyla CBS 200.50]
Dmel_0030734_CG9911_HG_3064	gi|748486467|ref|XP_011107771.1|	34.78	0.004	49.7	hypothetical protein H072_1780 [Dactylellina haptotyla CBS 200.50]
Dmel_0030734_CG9911_HG_3064	gi|1065000293|gb|ODV89161.1|	25.87	4e-22	107	hypothetical protein CANCADRAFT_16522, partial [Tortispora caseinolytica NRRL Y-17796]
Dmel_0030734_CG9911_HG_3064	gi|557722617|dbj|GAD98647.1|	26.96	5e-22	107	protein disulfide isomerase Pdi1 [Byssochlamys spectabilis No. 5]
Dmel_0030734_CG9911_HG_3064	gi|557722617|dbj|GAD98647.1|	34.31	0.002	50.8	protein disulfide isomerase Pdi1 [Byssochlamys spectabilis No. 5]
Dmel_0030734_CG9911_HG_3064	gi|156061643|ref|XP_001596744.1|	27.73	5e-22	107	hypothetical protein SS1G_02967 [Sclerotinia sclerotiorum 1980]
Dmel_0030734_CG9911_HG_3064	gi|156061643|ref|XP_001596744.1|	31.73	0.18	44.7	hypothetical protein SS1G_02967 [Sclerotinia sclerotiorum 1980]
Dmel_0030734_CG9911_HG_3064	gi|684169720|ref|XP_009158731.1|	27.17	5e-22	107	prolyl 4-hydroxylase, beta polypeptide [Exophiala dermatitidis NIH/UT8656]
Dmel_0030734_CG9911_HG_3064	gi|684169720|ref|XP_009158731.1|	28.95	0.12	45.4	prolyl 4-hydroxylase, beta polypeptide [Exophiala dermatitidis NIH/UT8656]
Dmel_0030734_CG9911_HG_3064	gi|685413703|ref|XP_009225708.1|	26.12	5e-22	107	protein disulfide-isomerase [Gaeumannomyces tritici R3-111a-1]
Dmel_0030734_CG9911_HG_3064	gi|685413703|ref|XP_009225708.1|	32.11	0.074	45.8	protein disulfide-isomerase [Gaeumannomyces tritici R3-111a-1]
Dmel_0030734_CG9911_HG_3064	gi|388858456|emb|CCF48050.1|	26.97	5e-22	107	probable proteine disulfate isomerase [Ustilago hordei]
Dmel_0030734_CG9911_HG_3064	gi|388858456|emb|CCF48050.1|	29.55	0.016	48.1	probable proteine disulfate isomerase [Ustilago hordei]
Dmel_0030734_CG9911_HG_3064	gi|449464162|ref|XP_004149798.1|	26.67	5e-22	107	PREDICTED: protein disulfide-isomerase [Cucumis sativus]
Dmel_0030734_CG9911_HG_3064	gi|449464162|ref|XP_004149798.1|	28.46	0.012	48.5	PREDICTED: protein disulfide-isomerase [Cucumis sativus]
Dmel_0030734_CG9911_HG_3064	gi|1046795155|gb|OCL02624.1|	25.69	5e-22	107	disulfide-isomeras-like protein [Glonium stellatum]
Dmel_0030734_CG9911_HG_3064	gi|1046795155|gb|OCL02624.1|	32.11	0.93	42.4	disulfide-isomeras-like protein [Glonium stellatum]
Dmel_0030734_CG9911_HG_3064	gi|599394967|ref|XP_007411270.1|	25.00	5e-22	107	hypothetical protein MELLADRAFT_116816 [Melampsora larici-populina 98AG31]
Dmel_0030734_CG9911_HG_3064	gi|599394967|ref|XP_007411270.1|	26.79	0.005	49.7	hypothetical protein MELLADRAFT_116816 [Melampsora larici-populina 98AG31]
Dmel_0030734_CG9911_HG_3064	gi|1035639750|gb|OAX81698.1|	27.51	5e-22	107	protein disulfide-isomerase domain [Emmonsia sp. CAC-2015a]
Dmel_0030734_CG9911_HG_3064	gi|1035639750|gb|OAX81698.1|	34.00	0.025	47.4	protein disulfide-isomerase domain [Emmonsia sp. CAC-2015a]
Dmel_0030734_CG9911_HG_3064	gi|116785426|gb|ABK23717.1|	32.74	6e-22	104	unknown [Picea sitchensis]
Dmel_0030734_CG9911_HG_3064	gi|1069933192|ref|XP_018268022.1|	27.01	6e-22	107	hypothetical protein RHOBADRAFT_66973 [Rhodotorula graminis WP1]
Dmel_0030734_CG9911_HG_3064	gi|1069933192|ref|XP_018268022.1|	24.17	0.025	47.4	hypothetical protein RHOBADRAFT_66973 [Rhodotorula graminis WP1]
Dmel_0030734_CG9911_HG_3064	gi|598014517|ref|XP_007337934.1|	24.42	6e-22	107	protein disulfide isomerase [Auricularia subglabra TFB-10046 SS5]
Dmel_0030734_CG9911_HG_3064	gi|598014517|ref|XP_007337934.1|	28.87	0.008	48.9	protein disulfide isomerase [Auricularia subglabra TFB-10046 SS5]
Dmel_0030734_CG9911_HG_3064	gi|1040034617|gb|OBS27342.1|	26.52	6e-22	107	hypothetical protein FPOA_01285 [Fusarium poae]
Dmel_0030734_CG9911_HG_3064	gi|1040034617|gb|OBS27342.1|	32.35	1.1	42.4	hypothetical protein FPOA_01285 [Fusarium poae]
Dmel_0030734_CG9911_HG_3064	gi|388492412|gb|AFK34272.1|	27.87	6e-22	107	unknown [Medicago truncatula]
Dmel_0030734_CG9911_HG_3064	gi|388492412|gb|AFK34272.1|	33.00	1e-04	55.1	unknown [Medicago truncatula]
Dmel_0030734_CG9911_HG_3064	gi|593328014|ref|XP_007137434.1|	27.68	6e-22	107	hypothetical protein PHAVU_009G126700g [Phaseolus vulgaris]
Dmel_0030734_CG9911_HG_3064	gi|593328014|ref|XP_007137434.1|	31.36	2e-05	57.0	hypothetical protein PHAVU_009G126700g [Phaseolus vulgaris]
Dmel_0030734_CG9911_HG_3064	gi|1083158194|gb|OGE52650.1|	25.76	6e-22	107	hypothetical protein PENARI_c009G02415 [Penicillium arizonense]
Dmel_0030734_CG9911_HG_3064	gi|1083158194|gb|OGE52650.1|	35.48	0.058	46.2	hypothetical protein PENARI_c009G02415 [Penicillium arizonense]
Dmel_0030734_CG9911_HG_3064	gi|217074848|gb|ACJ85784.1|	27.87	6e-22	107	unknown [Medicago truncatula]
Dmel_0030734_CG9911_HG_3064	gi|217074848|gb|ACJ85784.1|	33.00	1e-04	55.1	unknown [Medicago truncatula]
Dmel_0030734_CG9911_HG_3064	gi|1032345429|gb|ANG60958.1|	26.04	6e-22	106	protein disulfide isomerase [Besnoitia tarandi]
Dmel_0030734_CG9911_HG_3064	gi|1032345429|gb|ANG60958.1|	25.23	3e-04	53.1	protein disulfide isomerase [Besnoitia tarandi]
Dmel_0030734_CG9911_HG_3064	gi|1043283159|gb|OBZ70429.1|	24.41	7e-22	107	Protein disulfide-isomerase [Grifola frondosa]
Dmel_0030734_CG9911_HG_3064	gi|1043283159|gb|OBZ70429.1|	27.84	0.005	49.7	Protein disulfide-isomerase [Grifola frondosa]
Dmel_0030734_CG9911_HG_3064	gi|1021533058|ref|XP_016163495.1|	27.40	7e-22	107	PREDICTED: protein disulfide-isomerase-like [Arachis ipaensis]
Dmel_0030734_CG9911_HG_3064	gi|1021533058|ref|XP_016163495.1|	29.82	6e-05	55.8	PREDICTED: protein disulfide-isomerase-like [Arachis ipaensis]
Dmel_0030734_CG9911_HG_3064	gi|1002200699|gb|KXS96546.1|	26.96	7e-22	107	hypothetical protein AC579_4619 [Pseudocercospora musae]
Dmel_0030734_CG9911_HG_3064	gi|1002200699|gb|KXS96546.1|	29.29	0.30	43.9	hypothetical protein AC579_4619 [Pseudocercospora musae]
Dmel_0030734_CG9911_HG_3064	gi|858044891|emb|CDW99573.1|	25.21	7e-22	107	hypothetical protein [Sporisorium scitamineum]
Dmel_0030734_CG9911_HG_3064	gi|858044891|emb|CDW99573.1|	29.55	0.027	47.4	hypothetical protein [Sporisorium scitamineum]
Dmel_0030734_CG9911_HG_3064	gi|1141562048|dbj|GAW16035.1|	26.97	7e-22	107	hypothetical protein ANO14919_054570 [fungal sp. No.14919]
Dmel_0030734_CG9911_HG_3064	gi|1141562048|dbj|GAW16035.1|	35.29	0.022	47.8	hypothetical protein ANO14919_054570 [fungal sp. No.14919]
Dmel_0030734_CG9911_HG_3064	gi|667721934|gb|KFA64156.1|	25.76	7e-22	107	hypothetical protein S40285_00807 [Stachybotrys chlorohalonata IBT 40285]
Dmel_0030734_CG9911_HG_3064	gi|667721934|gb|KFA64156.1|	33.66	0.015	48.1	hypothetical protein S40285_00807 [Stachybotrys chlorohalonata IBT 40285]
Dmel_0030734_CG9911_HG_3064	gi|831354406|ref|XP_012747045.1|	27.70	7e-22	107	hypothetical protein GMDG_08583 [Pseudogymnoascus destructans 20631-21]
Dmel_0030734_CG9911_HG_3064	gi|831354406|ref|XP_012747045.1|	33.66	0.53	43.1	hypothetical protein GMDG_08583 [Pseudogymnoascus destructans 20631-21]
Dmel_0030734_CG9911_HG_3064	gi|750948790|gb|KIK06669.1|	26.52	7e-22	107	hypothetical protein K443DRAFT_673954 [Laccaria amethystina LaAM-08-1]
Dmel_0030734_CG9911_HG_3064	gi|750948790|gb|KIK06669.1|	27.72	0.099	45.4	hypothetical protein K443DRAFT_673954 [Laccaria amethystina LaAM-08-1]
Dmel_0030734_CG9911_HG_3064	gi|628334204|ref|XP_007745307.1|	27.12	7e-22	107	protein disulfide-isomerase A1 [Cladophialophora psammophila CBS 110553]
Dmel_0030734_CG9911_HG_3064	gi|628334204|ref|XP_007745307.1|	26.89	0.80	42.7	protein disulfide-isomerase A1 [Cladophialophora psammophila CBS 110553]
Dmel_0030734_CG9911_HG_3064	gi|1063039620|gb|JAT57967.1|	27.51	7e-22	107	Protein disulfide-isomerase, partial [Anthurium amnicola]
Dmel_0030734_CG9911_HG_3064	gi|1063039620|gb|JAT57967.1|	28.43	0.12	45.4	Protein disulfide-isomerase, partial [Anthurium amnicola]
Dmel_0030734_CG9911_HG_3064	gi|1069534901|ref|XP_018140940.1|	27.27	8e-22	106	protein disulfide-isomerase precursor [Pochonia chlamydosporia 170]
Dmel_0030734_CG9911_HG_3064	gi|1069534901|ref|XP_018140940.1|	32.97	0.77	42.7	protein disulfide-isomerase precursor [Pochonia chlamydosporia 170]
Dmel_0030734_CG9911_HG_3064	gi|118489117|gb|ABK96365.1|	29.33	8e-22	106	unknown [Populus trichocarpa x Populus deltoides]
Dmel_0030734_CG9911_HG_3064	gi|118489117|gb|ABK96365.1|	28.30	0.002	51.2	unknown [Populus trichocarpa x Populus deltoides]
Dmel_0030734_CG9911_HG_3064	gi|761954507|gb|KIY74139.1|	26.44	8e-22	106	disulfide isomerase [Cylindrobasidium torrendii FP15055 ss-10]
Dmel_0030734_CG9911_HG_3064	gi|761954507|gb|KIY74139.1|	27.72	0.44	43.5	disulfide isomerase [Cylindrobasidium torrendii FP15055 ss-10]
Dmel_0030734_CG9911_HG_3064	gi|672158642|ref|XP_008799065.1|	28.97	8e-22	106	PREDICTED: protein disulfide-isomerase-like [Phoenix dactylifera]
Dmel_0030734_CG9911_HG_3064	gi|672158642|ref|XP_008799065.1|	31.58	9e-04	52.0	PREDICTED: protein disulfide-isomerase-like [Phoenix dactylifera]
Dmel_0030734_CG9911_HG_3064	gi|517310620|emb|CCT62048.1|	25.76	8e-22	106	probable protein disulfide-isomerase precursor [Fusarium fujikuroi IMI 58289]
Dmel_0030734_CG9911_HG_3064	gi|517310620|emb|CCT62048.1|	30.09	3.3	40.8	probable protein disulfide-isomerase precursor [Fusarium fujikuroi IMI 58289]
Dmel_0030734_CG9911_HG_3064	gi|966761479|dbj|GAQ46150.1|	26.61	8e-22	106	hypothetical protein AKAW_02307 [Aspergillus niger]
Dmel_0030734_CG9911_HG_3064	gi|966761479|dbj|GAQ46150.1|	34.65	0.003	50.1	hypothetical protein AKAW_02307 [Aspergillus niger]
Dmel_0030734_CG9911_HG_3064	gi|396482622|ref|XP_003841507.1|	25.63	9e-22	107	similar to protein disulfide-isomerase [Leptosphaeria maculans JN3]
Dmel_0030734_CG9911_HG_3064	gi|396482622|ref|XP_003841507.1|	29.41	1.5	42.0	similar to protein disulfide-isomerase [Leptosphaeria maculans JN3]
Dmel_0030734_CG9911_HG_3064	gi|666401792|gb|KEY67533.1|	25.48	9e-22	106	hypothetical protein S7711_02451 [Stachybotrys chartarum IBT 7711]
Dmel_0030734_CG9911_HG_3064	gi|666401792|gb|KEY67533.1|	33.66	0.016	48.1	hypothetical protein S7711_02451 [Stachybotrys chartarum IBT 7711]
Dmel_0030734_CG9911_HG_3064	gi|169861147|ref|XP_001837208.1|	26.00	9e-22	106	disulfide isomerase [Coprinopsis cinerea okayama7#130]
Dmel_0030734_CG9911_HG_3064	gi|169861147|ref|XP_001837208.1|	31.78	0.073	45.8	disulfide isomerase [Coprinopsis cinerea okayama7#130]
Dmel_0030734_CG9911_HG_3064	gi|667733789|gb|KFA73220.1|	26.27	9e-22	106	hypothetical protein S40288_05404 [Stachybotrys chartarum IBT 40288]
Dmel_0030734_CG9911_HG_3064	gi|667733789|gb|KFA73220.1|	33.33	0.017	47.8	hypothetical protein S40288_05404 [Stachybotrys chartarum IBT 40288]
Dmel_0030734_CG9911_HG_3064	gi|1120649640|gb|OKO95864.1|	27.49	9e-22	106	Protein disulfide-isomerase [Penicillium subrubescens]
Dmel_0030734_CG9911_HG_3064	gi|1120649640|gb|OKO95864.1|	36.26	0.010	48.9	Protein disulfide-isomerase [Penicillium subrubescens]
Dmel_0030734_CG9911_HG_3064	gi|646286928|gb|KDQ08835.1|	25.29	9e-22	106	hypothetical protein BOTBODRAFT_37526 [Botryobasidium botryosum FD-172 SS1]
Dmel_0030734_CG9911_HG_3064	gi|646286928|gb|KDQ08835.1|	30.43	1e-04	54.7	hypothetical protein BOTBODRAFT_37526 [Botryobasidium botryosum FD-172 SS1]
Dmel_0030734_CG9911_HG_3064	gi|927757379|gb|KPA40658.1|	26.52	1e-21	106	disulfide-isomerase [Fusarium langsethiae]
Dmel_0030734_CG9911_HG_3064	gi|927757379|gb|KPA40658.1|	32.35	0.80	42.7	disulfide-isomerase [Fusarium langsethiae]
Dmel_0030734_CG9911_HG_3064	gi|1095452122|gb|APA09083.1|	27.83	1e-21	107	hypothetical protein sscle_04g038530 [Sclerotinia sclerotiorum 1980 UF-70]
Dmel_0030734_CG9911_HG_3064	gi|1095452122|gb|APA09083.1|	32.04	0.15	45.1	hypothetical protein sscle_04g038530 [Sclerotinia sclerotiorum 1980 UF-70]
Dmel_0030734_CG9911_HG_3064	gi|1029190341|gb|OAL54901.1|	25.26	1e-21	106	protein disulfide-isomerase [Pyrenochaeta sp. DS3sAY3a]
Dmel_0030734_CG9911_HG_3064	gi|1029190341|gb|OAL54901.1|	30.69	2.9	40.8	protein disulfide-isomerase [Pyrenochaeta sp. DS3sAY3a]
Dmel_0030734_CG9911_HG_3064	gi|629661235|ref|XP_007804874.1|	27.19	1e-21	106	Protein disulfide-isomerase [Endocarpon pusillum Z07020]
Dmel_0030734_CG9911_HG_3064	gi|629661235|ref|XP_007804874.1|	34.95	0.063	46.2	Protein disulfide-isomerase [Endocarpon pusillum Z07020]
Dmel_0030734_CG9911_HG_3064	gi|758189284|ref|XP_011317022.1|	26.11	1e-21	106	disulfide-isomerase [Fusarium graminearum PH-1]
Dmel_0030734_CG9911_HG_3064	gi|758189284|ref|XP_011317022.1|	32.67	0.84	42.7	disulfide-isomerase [Fusarium graminearum PH-1]
Dmel_0030734_CG9911_HG_3064	gi|1050572564|ref|XP_017607110.1|	26.97	1e-21	106	PREDICTED: protein disulfide-isomerase [Gossypium arboreum]
Dmel_0030734_CG9911_HG_3064	gi|1050572564|ref|XP_017607110.1|	30.97	3e-05	56.6	PREDICTED: protein disulfide-isomerase [Gossypium arboreum]
Dmel_0030734_CG9911_HG_3064	gi|1089700556|ref|XP_018689721.1|	26.87	1e-21	106	protein disulfide-isomerase domain [Fonsecaea erecta]
Dmel_0030734_CG9911_HG_3064	gi|1089700556|ref|XP_018689721.1|	29.41	2.3	41.2	protein disulfide-isomerase domain [Fonsecaea erecta]
Dmel_0030734_CG9911_HG_3064	gi|691788120|emb|CDO75582.1|	25.21	1e-21	106	hypothetical protein BN946_scf184858.g22 [Trametes cinnabarina]
Dmel_0030734_CG9911_HG_3064	gi|691788120|emb|CDO75582.1|	28.97	0.002	50.8	hypothetical protein BN946_scf184858.g22 [Trametes cinnabarina]
Dmel_0030734_CG9911_HG_3064	gi|568837572|ref|XP_006472797.1|	27.30	1e-21	106	PREDICTED: protein disulfide-isomerase [Citrus sinensis]
Dmel_0030734_CG9911_HG_3064	gi|568837572|ref|XP_006472797.1|	28.57	0.003	50.4	PREDICTED: protein disulfide-isomerase [Citrus sinensis]
Dmel_0030734_CG9911_HG_3064	gi|1147830305|ref|XP_020115753.1|	25.28	1e-21	106	Protein disulfide-isomerase [Talaromyces atroroseus]
Dmel_0030734_CG9911_HG_3064	gi|1147830305|ref|XP_020115753.1|	32.00	0.008	48.9	Protein disulfide-isomerase [Talaromyces atroroseus]
Dmel_0030734_CG9911_HG_3064	gi|402226425|gb|EJU06485.1|	25.57	1e-21	106	protein disulfide isomerase [Dacryopinax primogenitus]
Dmel_0030734_CG9911_HG_3064	gi|402226425|gb|EJU06485.1|	27.03	0.050	46.6	protein disulfide isomerase [Dacryopinax primogenitus]
Dmel_0030734_CG9911_HG_3064	gi|1029047245|ref|XP_016687309.1|	27.07	1e-21	105	PREDICTED: protein disulfide-isomerase [Gossypium hirsutum]
Dmel_0030734_CG9911_HG_3064	gi|1029047245|ref|XP_016687309.1|	30.97	4e-05	56.2	PREDICTED: protein disulfide-isomerase [Gossypium hirsutum]
Dmel_0030734_CG9911_HG_3064	gi|802099936|gb|KKA27181.1|	26.13	1e-21	106	hypothetical protein TD95_005158 [Thielaviopsis punctulata]
Dmel_0030734_CG9911_HG_3064	gi|802099936|gb|KKA27181.1|	33.33	0.014	48.1	hypothetical protein TD95_005158 [Thielaviopsis punctulata]
Dmel_0030734_CG9911_HG_3064	gi|828315110|ref|XP_004502489.2|	27.70	1e-21	106	PREDICTED: protein disulfide-isomerase [Cicer arietinum]
Dmel_0030734_CG9911_HG_3064	gi|828315110|ref|XP_004502489.2|	33.33	5e-06	58.9	PREDICTED: protein disulfide-isomerase [Cicer arietinum]
Dmel_0030734_CG9911_HG_3064	gi|728838840|gb|KHG18283.1|	26.97	1e-21	105	disulfide-isomerase [Gossypium arboreum]
Dmel_0030734_CG9911_HG_3064	gi|728838840|gb|KHG18283.1|	33.80	0.14	45.1	disulfide-isomerase [Gossypium arboreum]
Dmel_0030734_CG9911_HG_3064	gi|1027042013|ref|XP_016617164.1|	26.76	1e-21	106	protein disulfide-isomerase domain [Cladophialophora bantiana CBS 173.52]
Dmel_0030734_CG9911_HG_3064	gi|1027042013|ref|XP_016617164.1|	29.29	1.4	42.0	protein disulfide-isomerase domain [Cladophialophora bantiana CBS 173.52]
Dmel_0030734_CG9911_HG_3064	gi|1071039432|ref|XP_018281499.1|	25.30	1e-21	105	protein disulfide isomerase [Cutaneotrichosporon oleaginosus]
Dmel_0030734_CG9911_HG_3064	gi|1071039432|ref|XP_018281499.1|	31.25	0.001	51.2	protein disulfide isomerase [Cutaneotrichosporon oleaginosus]
Dmel_0030734_CG9911_HG_3064	gi|685849601|ref|XP_009251843.1|	25.83	1e-21	105	hypothetical protein FPSE_00448 [Fusarium pseudograminearum CS3096]
Dmel_0030734_CG9911_HG_3064	gi|685849601|ref|XP_009251843.1|	31.37	2.6	41.2	hypothetical protein FPSE_00448 [Fusarium pseudograminearum CS3096]
Dmel_0030734_CG9911_HG_3064	gi|922382099|ref|XP_013461277.1|	27.87	1e-21	105	protein disulfide isomerase [Medicago truncatula]
Dmel_0030734_CG9911_HG_3064	gi|922382099|ref|XP_013461277.1|	33.00	1e-04	54.7	protein disulfide isomerase [Medicago truncatula]
Dmel_0030734_CG9911_HG_3064	gi|573988465|ref|XP_006672153.1|	25.71	1e-21	105	protein disulfide-isomerase [Cordyceps militaris CM01]
Dmel_0030734_CG9911_HG_3064	gi|573988465|ref|XP_006672153.1|	34.07	6.4	39.7	protein disulfide-isomerase [Cordyceps militaris CM01]
Dmel_0030734_CG9911_HG_3064	gi|646308296|gb|KDQ29440.1|	25.35	2e-21	105	hypothetical protein PLEOSDRAFT_1064231 [Pleurotus ostreatus PC15]
Dmel_0030734_CG9911_HG_3064	gi|646308296|gb|KDQ29440.1|	26.26	0.86	42.7	hypothetical protein PLEOSDRAFT_1064231 [Pleurotus ostreatus PC15]
Dmel_0030734_CG9911_HG_3064	gi|389626037|ref|XP_003710672.1|	25.41	2e-21	105	protein disulfide-isomerase [Magnaporthe oryzae 70-15]
Dmel_0030734_CG9911_HG_3064	gi|389626037|ref|XP_003710672.1|	36.63	0.008	48.9	protein disulfide-isomerase [Magnaporthe oryzae 70-15]
Dmel_0030734_CG9911_HG_3064	gi|1035928698|gb|OAY58285.1|	28.99	2e-21	105	hypothetical protein MANES_02G164800 [Manihot esculenta]
Dmel_0030734_CG9911_HG_3064	gi|1035928698|gb|OAY58285.1|	32.00	5e-04	52.8	hypothetical protein MANES_02G164800 [Manihot esculenta]
Dmel_0030734_CG9911_HG_3064	gi|751356820|gb|KIL94542.1|	26.04	2e-21	105	hypothetical protein FAVG1_01473 [Fusarium avenaceum]
Dmel_0030734_CG9911_HG_3064	gi|751356820|gb|KIL94542.1|	30.97	0.40	43.5	hypothetical protein FAVG1_01473 [Fusarium avenaceum]
Dmel_0030734_CG9911_HG_3064	gi|749770820|gb|KII95150.1|	25.57	2e-21	105	hypothetical protein PLICRDRAFT_33983 [Plicaturopsis crispa FD-325 SS-3]
Dmel_0030734_CG9911_HG_3064	gi|749770820|gb|KII95150.1|	27.55	0.060	46.2	hypothetical protein PLICRDRAFT_33983 [Plicaturopsis crispa FD-325 SS-3]
Dmel_0030734_CG9911_HG_3064	gi|763792986|gb|KJB59982.1|	27.30	2e-21	105	hypothetical protein B456_009G283800 [Gossypium raimondii]
Dmel_0030734_CG9911_HG_3064	gi|763792986|gb|KJB59982.1|	30.97	3e-05	56.6	hypothetical protein B456_009G283800 [Gossypium raimondii]
Dmel_0030734_CG9911_HG_3064	gi|1046791842|gb|OCK99565.1|	25.48	2e-21	105	protein disulfide-isomerase [Cenococcum geophilum 1.58]
Dmel_0030734_CG9911_HG_3064	gi|1046791842|gb|OCK99565.1|	32.73	1.1	42.4	protein disulfide-isomerase [Cenococcum geophilum 1.58]
Dmel_0030734_CG9911_HG_3064	gi|973329062|gb|KUL88955.1|	25.84	2e-21	105	hypothetical protein ZTR_03588 [Talaromyces verruculosus]
Dmel_0030734_CG9911_HG_3064	gi|973329062|gb|KUL88955.1|	31.31	0.012	48.5	hypothetical protein ZTR_03588 [Talaromyces verruculosus]
Dmel_0030734_CG9911_HG_3064	gi|1070542978|ref|XP_018389645.1|	24.51	2e-21	106	protein disulfide isomerase [Alternaria alternata]
Dmel_0030734_CG9911_HG_3064	gi|743845537|ref|XP_011027509.1|	29.33	2e-21	105	PREDICTED: protein disulfide-isomerase [Populus euphratica]
Dmel_0030734_CG9911_HG_3064	gi|743845537|ref|XP_011027509.1|	26.42	0.006	49.3	PREDICTED: protein disulfide-isomerase [Populus euphratica]
Dmel_0030734_CG9911_HG_3064	gi|597922584|ref|XP_007315636.1|	24.48	2e-21	105	hypothetical protein SERLADRAFT_461198 [Serpula lacrymans var. lacrymans S7.9]
Dmel_0030734_CG9911_HG_3064	gi|597922584|ref|XP_007315636.1|	27.72	0.19	44.7	hypothetical protein SERLADRAFT_461198 [Serpula lacrymans var. lacrymans S7.9]
Dmel_0030734_CG9911_HG_3064	gi|1111889473|gb|OJJ57815.1|	25.80	2e-21	105	hypothetical protein ASPSYDRAFT_1007273 [Aspergillus sydowii CBS 593.65]
Dmel_0030734_CG9911_HG_3064	gi|1111889473|gb|OJJ57815.1|	27.54	7e-04	52.4	hypothetical protein ASPSYDRAFT_1007273 [Aspergillus sydowii CBS 593.65]
Dmel_0030734_CG9911_HG_3064	gi|304557199|gb|ADM35974.1|	27.30	2e-21	105	protein disulfide isomerase [Citrus limon]
Dmel_0030734_CG9911_HG_3064	gi|304557199|gb|ADM35974.1|	29.59	0.003	50.1	protein disulfide isomerase [Citrus limon]
Dmel_0030734_CG9911_HG_3064	gi|631393862|ref|XP_007931311.1|	26.96	2e-21	105	hypothetical protein MYCFIDRAFT_57358 [Pseudocercospora fijiensis CIRAD86]
Dmel_0030734_CG9911_HG_3064	gi|631393862|ref|XP_007931311.1|	30.30	0.27	44.3	hypothetical protein MYCFIDRAFT_57358 [Pseudocercospora fijiensis CIRAD86]
Dmel_0030734_CG9911_HG_3064	gi|682374432|gb|KFY59160.1|	25.56	2e-21	105	hypothetical protein V497_04488 [Pseudogymnoascus sp. VKM F-4516 (FW-969)]
Dmel_0030734_CG9911_HG_3064	gi|682374432|gb|KFY59160.1|	34.65	0.51	43.1	hypothetical protein V497_04488 [Pseudogymnoascus sp. VKM F-4516 (FW-969)]
Dmel_0030734_CG9911_HG_3064	gi|799247832|gb|KJZ76566.1|	28.45	3e-21	105	Protein disulfide-isomerase [Hirsutella minnesotensis 3608]
Dmel_0030734_CG9911_HG_3064	gi|799247832|gb|KJZ76566.1|	36.26	0.013	48.1	Protein disulfide-isomerase [Hirsutella minnesotensis 3608]
Dmel_0030734_CG9911_HG_3064	gi|343427659|emb|CBQ71186.1|	25.78	3e-21	105	probable proteine disulfate isomerase [Sporisorium reilianum SRZ2]
Dmel_0030734_CG9911_HG_3064	gi|343427659|emb|CBQ71186.1|	31.82	0.011	48.5	probable proteine disulfate isomerase [Sporisorium reilianum SRZ2]
Dmel_0030734_CG9911_HG_3064	gi|188509919|gb|ACD56608.1|	27.58	3e-21	105	putative protein disulfide [Gossypioides kirkii]
Dmel_0030734_CG9911_HG_3064	gi|188509919|gb|ACD56608.1|	28.32	3e-04	53.1	putative protein disulfide [Gossypioides kirkii]
Dmel_0030734_CG9911_HG_3064	gi|821324757|ref|NP_001295629.1|	27.74	3e-21	105	protein disulfide-isomerase precursor [Jatropha curcas]
Dmel_0030734_CG9911_HG_3064	gi|821324757|ref|NP_001295629.1|	30.30	0.023	47.4	protein disulfide-isomerase precursor [Jatropha curcas]
Dmel_0030734_CG9911_HG_3064	gi|759296678|gb|KIW73092.1|	26.41	3e-21	105	protein disulfide-isomerase domain [Phialophora americana]
Dmel_0030734_CG9911_HG_3064	gi|759296678|gb|KIW73092.1|	31.37	0.41	43.5	protein disulfide-isomerase domain [Phialophora americana]
Dmel_0030734_CG9911_HG_3064	gi|643723210|gb|KDP32815.1|	27.74	3e-21	105	hypothetical protein JCGZ_12107 [Jatropha curcas]
Dmel_0030734_CG9911_HG_3064	gi|643723210|gb|KDP32815.1|	31.31	0.002	50.8	hypothetical protein JCGZ_12107 [Jatropha curcas]
Dmel_0030734_CG9911_HG_3064	gi|1117428368|ref|XP_019417168.1|	27.32	3e-21	105	PREDICTED: protein disulfide-isomerase-like [Lupinus angustifolius]
Dmel_0030734_CG9911_HG_3064	gi|1117428368|ref|XP_019417168.1|	30.28	1e-05	57.8	PREDICTED: protein disulfide-isomerase-like [Lupinus angustifolius]
Dmel_0030734_CG9911_HG_3064	gi|1032345423|gb|ANG60955.1|	26.04	3e-21	104	protein disulfide isomerase [Besnoitia besnoiti]
Dmel_0030734_CG9911_HG_3064	gi|1032345423|gb|ANG60955.1|	25.23	3e-04	53.5	protein disulfide isomerase [Besnoitia besnoiti]
Dmel_0030734_CG9911_HG_3064	gi|584417507|emb|CDM29219.1|	26.65	3e-21	105	Protein disulfide-isomerase [Penicillium roqueforti FM164]
Dmel_0030734_CG9911_HG_3064	gi|584417507|emb|CDM29219.1|	35.48	0.088	45.8	Protein disulfide-isomerase [Penicillium roqueforti FM164]
Dmel_0030734_CG9911_HG_3064	gi|1002208284|gb|KXT03760.1|	26.32	3e-21	105	hypothetical protein AC578_724 [Mycosphaerella eumusae]
Dmel_0030734_CG9911_HG_3064	gi|1002208284|gb|KXT03760.1|	32.32	0.11	45.4	hypothetical protein AC578_724 [Mycosphaerella eumusae]
Dmel_0030734_CG9911_HG_3064	gi|950979939|ref|XP_014501963.1|	27.17	3e-21	105	PREDICTED: protein disulfide-isomerase-like [Vigna radiata var. radiata]
Dmel_0030734_CG9911_HG_3064	gi|950979939|ref|XP_014501963.1|	29.91	8e-05	55.5	PREDICTED: protein disulfide-isomerase-like [Vigna radiata var. radiata]
Dmel_0030734_CG9911_HG_3064	gi|748559189|dbj|GAM34030.1|	25.84	3e-21	105	hypothetical protein TCE0_015r01351 [Talaromyces cellulolyticus]
Dmel_0030734_CG9911_HG_3064	gi|748559189|dbj|GAM34030.1|	30.30	0.14	45.1	hypothetical protein TCE0_015r01351 [Talaromyces cellulolyticus]
Dmel_0030734_CG9911_HG_3064	gi|1103690479|gb|OJD25315.1|	25.92	3e-21	105	protein disulfide-isomerase domain [Blastomyces percursus]
Dmel_0030734_CG9911_HG_3064	gi|1103690479|gb|OJD25315.1|	33.00	0.076	45.8	protein disulfide-isomerase domain [Blastomyces percursus]
Dmel_0030734_CG9911_HG_3064	gi|763748869|gb|KJB16308.1|	28.06	4e-21	103	hypothetical protein B456_002G222600 [Gossypium raimondii]
Dmel_0030734_CG9911_HG_3064	gi|667832634|ref|XP_007780486.1|	26.43	4e-21	105	hypothetical protein W97_04406 [Coniosporium apollinis CBS 100218]
Dmel_0030734_CG9911_HG_3064	gi|667832634|ref|XP_007780486.1|	29.70	0.24	44.3	hypothetical protein W97_04406 [Coniosporium apollinis CBS 100218]
Dmel_0030734_CG9911_HG_3064	gi|1022810689|ref|XP_016236306.1|	25.86	4e-21	105	protein disulfide-isomerase domain [Exophiala spinifera]
Dmel_0030734_CG9911_HG_3064	gi|1022810689|ref|XP_016236306.1|	28.43	8.6	39.3	protein disulfide-isomerase domain [Exophiala spinifera]
Dmel_0030734_CG9911_HG_3064	gi|727151005|emb|CEG66909.1|	25.00	4e-21	104	hypothetical protein RMATCC62417_03405 [Rhizopus microsporus]
Dmel_0030734_CG9911_HG_3064	gi|727151005|emb|CEG66909.1|	28.57	0.037	47.0	hypothetical protein RMATCC62417_03405 [Rhizopus microsporus]
Dmel_0030734_CG9911_HG_3064	gi|169618128|ref|XP_001802478.1|	25.83	4e-21	105	hypothetical protein SNOG_12251 [Parastagonospora nodorum SN15]
Dmel_0030734_CG9911_HG_3064	gi|169618128|ref|XP_001802478.1|	31.00	0.82	42.7	hypothetical protein SNOG_12251 [Parastagonospora nodorum SN15]
Dmel_0030734_CG9911_HG_3064	gi|909995200|gb|KNG52621.1|	26.21	4e-21	105	protein disulfide-isomerase [Stemphylium lycopersici]
Dmel_0030734_CG9911_HG_3064	gi|909995200|gb|KNG52621.1|	26.42	7.0	39.7	protein disulfide-isomerase [Stemphylium lycopersici]
Dmel_0030734_CG9911_HG_3064	gi|913798422|emb|CRK14132.1|	28.81	4e-21	102	hypothetical protein BN1708_011079, partial [Verticillium longisporum]
Dmel_0030734_CG9911_HG_3064	gi|628277807|ref|XP_007753021.1|	25.75	4e-21	104	protein disulfide-isomerase A1 [Cladophialophora yegresii CBS 114405]
Dmel_0030734_CG9911_HG_3064	gi|628277807|ref|XP_007753021.1|	31.37	1.1	42.4	protein disulfide-isomerase A1 [Cladophialophora yegresii CBS 114405]
Dmel_0030734_CG9911_HG_3064	gi|1008932952|gb|KYK56040.1|	27.87	4e-21	104	protein disulfide isomerase [Drechmeria coniospora]
Dmel_0030734_CG9911_HG_3064	gi|1008932952|gb|KYK56040.1|	32.08	1.0	42.4	protein disulfide isomerase [Drechmeria coniospora]
Dmel_0030734_CG9911_HG_3064	gi|915003539|ref|XP_013249132.1|	27.38	4e-21	104	protein disulfide isomerase, putative [Eimeria acervulina]
Dmel_0030734_CG9911_HG_3064	gi|915003539|ref|XP_013249132.1|	29.81	1e-06	60.8	protein disulfide isomerase, putative [Eimeria acervulina]
Dmel_0030734_CG9911_HG_3064	gi|1069584022|ref|XP_018180324.1|	29.18	4e-21	104	protein disulfide-isomerase precursor [Purpureocillium lilacinum]
Dmel_0030734_CG9911_HG_3064	gi|1069584022|ref|XP_018180324.1|	34.78	0.40	43.5	protein disulfide-isomerase precursor [Purpureocillium lilacinum]
Dmel_0030734_CG9911_HG_3064	gi|1101837605|ref|XP_019007394.1|	24.93	4e-21	104	protein disulfide-isomerase domain [Kwoniella pini CBS 10737]
Dmel_0030734_CG9911_HG_3064	gi|1101837605|ref|XP_019007394.1|	31.52	3e-04	53.5	protein disulfide-isomerase domain [Kwoniella pini CBS 10737]
Dmel_0030734_CG9911_HG_3064	gi|682354513|gb|KFY44842.1|	25.56	5e-21	105	hypothetical protein V495_03246 [Pseudogymnoascus sp. VKM F-4514 (FW-929)]
Dmel_0030734_CG9911_HG_3064	gi|682354513|gb|KFY44842.1|	34.65	0.88	42.7	hypothetical protein V495_03246 [Pseudogymnoascus sp. VKM F-4514 (FW-929)]
Dmel_0030734_CG9911_HG_3064	gi|1027214118|gb|OAG35281.1|	26.32	5e-21	104	protein disulfide-isomerase domain [Fonsecaea monophora]
Dmel_0030734_CG9911_HG_3064	gi|1027214118|gb|OAG35281.1|	28.80	5.6	40.0	protein disulfide-isomerase domain [Fonsecaea monophora]
Dmel_0030734_CG9911_HG_3064	gi|330943657|ref|XP_003306237.1|	25.36	5e-21	104	hypothetical protein PTT_19353 [Pyrenophora teres f. teres 0-1]
Dmel_0030734_CG9911_HG_3064	gi|330943657|ref|XP_003306237.1|	31.68	1.1	42.4	hypothetical protein PTT_19353 [Pyrenophora teres f. teres 0-1]
Dmel_0030734_CG9911_HG_3064	gi|1101792735|ref|XP_018993286.1|	26.09	5e-21	104	protein disulfide-isomerase domain [Cryptococcus amylolentus CBS 6039]
Dmel_0030734_CG9911_HG_3064	gi|1101792735|ref|XP_018993286.1|	32.61	2e-04	54.3	protein disulfide-isomerase domain [Cryptococcus amylolentus CBS 6039]
Dmel_0030734_CG9911_HG_3064	gi|1111909850|gb|OJJ75417.1|	26.05	5e-21	104	hypothetical protein ASPBRDRAFT_191653 [Aspergillus brasiliensis CBS 101740]
Dmel_0030734_CG9911_HG_3064	gi|1111909850|gb|OJJ75417.1|	35.00	0.002	50.8	hypothetical protein ASPBRDRAFT_191653 [Aspergillus brasiliensis CBS 101740]
Dmel_0030734_CG9911_HG_3064	gi|823136374|ref|XP_012467947.1|	27.30	5e-21	104	PREDICTED: protein disulfide-isomerase-like [Gossypium raimondii]
Dmel_0030734_CG9911_HG_3064	gi|823136374|ref|XP_012467947.1|	29.20	8e-05	55.5	PREDICTED: protein disulfide-isomerase-like [Gossypium raimondii]
Dmel_0030734_CG9911_HG_3064	gi|94962169|gb|ABF48402.1|	26.04	5e-21	103	protein disulfide isomerase [Besnoitia besnoiti]
Dmel_0030734_CG9911_HG_3064	gi|94962169|gb|ABF48402.1|	25.23	2e-04	53.9	protein disulfide isomerase [Besnoitia besnoiti]
Dmel_0030734_CG9911_HG_3064	gi|1040499954|gb|OBT41800.1|	25.21	6e-21	104	hypothetical protein VE00_08283 [Pseudogymnoascus sp. WSF 3629]
Dmel_0030734_CG9911_HG_3064	gi|1040499954|gb|OBT41800.1|	33.66	0.37	43.9	hypothetical protein VE00_08283 [Pseudogymnoascus sp. WSF 3629]
Dmel_0030734_CG9911_HG_3064	gi|1023222384|gb|KZT19258.1|	23.43	6e-21	104	protein disulfide isomerase [Neolentinus lepideus HHB14362 ss-1]
Dmel_0030734_CG9911_HG_3064	gi|1023222384|gb|KZT19258.1|	28.57	0.42	43.5	protein disulfide isomerase [Neolentinus lepideus HHB14362 ss-1]
Dmel_0030734_CG9911_HG_3064	gi|1000781760|gb|KXN72927.1|	25.07	6e-21	103	protein disulfide-isomerase [Conidiobolus coronatus NRRL 28638]
Dmel_0030734_CG9911_HG_3064	gi|1000781760|gb|KXN72927.1|	27.27	3e-04	53.1	protein disulfide-isomerase [Conidiobolus coronatus NRRL 28638]
Dmel_0030734_CG9911_HG_3064	gi|992166650|gb|KXG28002.1|	28.41	6e-21	103	hypothetical protein SORBI_005G074400 [Sorghum bicolor]
Dmel_0030734_CG9911_HG_3064	gi|992166650|gb|KXG28002.1|	32.73	3e-05	56.6	hypothetical protein SORBI_005G074400 [Sorghum bicolor]
Dmel_0030734_CG9911_HG_3064	gi|821505352|gb|KKZ62312.1|	25.66	6e-21	104	protein disulfide-isomerase A1 [Emmonsia crescens UAMH 3008]
Dmel_0030734_CG9911_HG_3064	gi|821505352|gb|KKZ62312.1|	29.36	0.34	43.9	protein disulfide-isomerase A1 [Emmonsia crescens UAMH 3008]
Dmel_0030734_CG9911_HG_3064	gi|148907779|gb|ABR17015.1|	32.74	6e-21	103	unknown [Picea sitchensis]
Dmel_0030734_CG9911_HG_3064	gi|148907779|gb|ABR17015.1|	32.00	0.001	52.0	unknown [Picea sitchensis]
Dmel_0030734_CG9911_HG_3064	gi|1021311693|ref|NP_001310686.1|	30.03	6e-21	103	protein disulfide-isomerase precursor [Ricinus communis]
Dmel_0030734_CG9911_HG_3064	gi|1021311693|ref|NP_001310686.1|	28.04	0.001	51.2	protein disulfide-isomerase precursor [Ricinus communis]
Dmel_0030734_CG9911_HG_3064	gi|636582619|ref|XP_008022648.1|	25.07	6e-21	104	hypothetical protein SETTUDRAFT_167510 [Setosphaeria turcica Et28A]
Dmel_0030734_CG9911_HG_3064	gi|636582619|ref|XP_008022648.1|	31.00	1.3	42.0	hypothetical protein SETTUDRAFT_167510 [Setosphaeria turcica Et28A]
Dmel_0030734_CG9911_HG_3064	gi|661178566|emb|CDH58543.1|	23.80	6e-21	103	protein disulfide-isomerase precursor [Lichtheimia corymbifera JMRC:FSU:9682]
Dmel_0030734_CG9911_HG_3064	gi|661178566|emb|CDH58543.1|	26.17	0.022	47.8	protein disulfide-isomerase precursor [Lichtheimia corymbifera JMRC:FSU:9682]
Dmel_0030734_CG9911_HG_3064	gi|754370278|gb|KIP03072.1|	23.93	7e-21	103	hypothetical protein PHLGIDRAFT_95218 [Phlebiopsis gigantea 11061_1 CR5-6]
Dmel_0030734_CG9911_HG_3064	gi|754370278|gb|KIP03072.1|	27.00	0.013	48.1	hypothetical protein PHLGIDRAFT_95218 [Phlebiopsis gigantea 11061_1 CR5-6]
Dmel_0030734_CG9911_HG_3064	gi|743816536|ref|XP_010930670.1|	29.53	7e-21	104	PREDICTED: protein disulfide-isomerase [Elaeis guineensis]
Dmel_0030734_CG9911_HG_3064	gi|743816536|ref|XP_010930670.1|	31.09	0.012	48.5	PREDICTED: protein disulfide-isomerase [Elaeis guineensis]
Dmel_0030734_CG9911_HG_3064	gi|242765460|ref|XP_002340979.1|	25.56	7e-21	104	protein disulfide isomerase Pdi1, putative [Talaromyces stipitatus ATCC 10500]
Dmel_0030734_CG9911_HG_3064	gi|242765460|ref|XP_002340979.1|	35.29	0.002	51.2	protein disulfide isomerase Pdi1, putative [Talaromyces stipitatus ATCC 10500]
Dmel_0030734_CG9911_HG_3064	gi|729699194|emb|CEJ03658.1|	24.73	7e-21	103	hypothetical protein RMCBS344292_17637 [Rhizopus microsporus]
Dmel_0030734_CG9911_HG_3064	gi|729699194|emb|CEJ03658.1|	28.57	0.018	47.8	hypothetical protein RMCBS344292_17637 [Rhizopus microsporus]
Dmel_0030734_CG9911_HG_3064	gi|331221285|ref|XP_003323317.1|	24.65	7e-21	103	hypothetical protein PGTG_04854 [Puccinia graminis f. sp. tritici CRL 75-36-700-3]
Dmel_0030734_CG9911_HG_3064	gi|331221285|ref|XP_003323317.1|	28.32	0.20	44.7	hypothetical protein PGTG_04854 [Puccinia graminis f. sp. tritici CRL 75-36-700-3]
Dmel_0030734_CG9911_HG_3064	gi|1069480601|ref|XP_018125868.1|	25.56	7e-21	103	hypothetical protein VE01_10081 [Pseudogymnoascus verrucosus]
Dmel_0030734_CG9911_HG_3064	gi|1069480601|ref|XP_018125868.1|	33.66	0.52	43.1	hypothetical protein VE01_10081 [Pseudogymnoascus verrucosus]
Dmel_0030734_CG9911_HG_3064	gi|1032874834|gb|OAQ81550.1|	29.18	8e-21	103	protein disulfide-isomerase precursor [Purpureocillium lilacinum]
Dmel_0030734_CG9911_HG_3064	gi|1032874834|gb|OAQ81550.1|	34.78	0.41	43.5	protein disulfide-isomerase precursor [Purpureocillium lilacinum]
Dmel_0030734_CG9911_HG_3064	gi|1150169375|ref|XP_020226668.1|	30.16	8e-21	103	protein disulfide-isomerase-like [Cajanus cajan]
Dmel_0030734_CG9911_HG_3064	gi|1150169375|ref|XP_020226668.1|	30.84	4e-05	56.2	protein disulfide-isomerase-like [Cajanus cajan]
Dmel_0030734_CG9911_HG_3064	gi|944229578|gb|KQK93964.1|	30.39	8e-21	103	hypothetical protein SETIT_026242mg [Setaria italica]
Dmel_0030734_CG9911_HG_3064	gi|944229578|gb|KQK93964.1|	32.73	1e-05	57.4	hypothetical protein SETIT_026242mg [Setaria italica]
Dmel_0030734_CG9911_HG_3064	gi|1070944874|gb|OEL24090.1|	28.77	8e-21	103	Protein disulfide-isomerase [Dichanthelium oligosanthes]
Dmel_0030734_CG9911_HG_3064	gi|1070944874|gb|OEL24090.1|	33.64	3e-05	56.6	Protein disulfide-isomerase [Dichanthelium oligosanthes]
Dmel_0030734_CG9911_HG_3064	gi|983145890|gb|KWU43864.1|	27.00	8e-21	103	protein disulfide isomerase [Rhodotorula sp. JG-1b]
Dmel_0030734_CG9911_HG_3064	gi|983145890|gb|KWU43864.1|	28.07	8e-05	55.1	protein disulfide isomerase [Rhodotorula sp. JG-1b]
Dmel_0030734_CG9911_HG_3064	gi|1102233604|ref|XP_019029783.1|	26.09	8e-21	103	protein disulfide-isomerase domain [Tsuchiyaea wingfieldii CBS 7118]
Dmel_0030734_CG9911_HG_3064	gi|1102233604|ref|XP_019029783.1|	33.70	4e-04	53.1	protein disulfide-isomerase domain [Tsuchiyaea wingfieldii CBS 7118]
Dmel_0030734_CG9911_HG_3064	gi|1029097427|ref|XP_016708067.1|	27.30	8e-21	103	PREDICTED: protein disulfide-isomerase-like [Gossypium hirsutum]
Dmel_0030734_CG9911_HG_3064	gi|1029097427|ref|XP_016708067.1|	29.20	1e-04	54.7	PREDICTED: protein disulfide-isomerase-like [Gossypium hirsutum]
Dmel_0030734_CG9911_HG_3064	gi|1084339468|gb|OGM45140.1|	27.95	9e-21	103	hypothetical protein ABOM_006662 [Aspergillus bombycis]
Dmel_0030734_CG9911_HG_3064	gi|1084339468|gb|OGM45140.1|	35.87	0.006	49.3	hypothetical protein ABOM_006662 [Aspergillus bombycis]
Dmel_0030734_CG9911_HG_3064	gi|1021807786|gb|KZP00087.1|	24.15	9e-21	103	hypothetical protein CALVIDRAFT_524999 [Calocera viscosa TUFC12733]
Dmel_0030734_CG9911_HG_3064	gi|1021807786|gb|KZP00087.1|	27.78	7e-04	52.4	hypothetical protein CALVIDRAFT_524999 [Calocera viscosa TUFC12733]
Dmel_0030734_CG9911_HG_3064	gi|671163995|ref|XP_008722464.1|	26.11	9e-21	103	protein disulfide-isomerase domain [Cladophialophora carrionii CBS 160.54]
Dmel_0030734_CG9911_HG_3064	gi|671163995|ref|XP_008722464.1|	31.37	1.3	42.0	protein disulfide-isomerase domain [Cladophialophora carrionii CBS 160.54]
Dmel_0030734_CG9911_HG_3064	gi|901812928|gb|KMZ67451.1|	28.85	9e-21	103	Protein disulfide isomerase 2 [Zostera marina]
Dmel_0030734_CG9911_HG_3064	gi|901812928|gb|KMZ67451.1|	30.69	1e-04	54.3	Protein disulfide isomerase 2 [Zostera marina]
Dmel_0030734_CG9911_HG_3064	gi|915072716|ref|XP_013281790.1|	26.32	9e-21	103	protein disulfide-isomerase domain [Fonsecaea pedrosoi CBS 271.37]
Dmel_0030734_CG9911_HG_3064	gi|915072716|ref|XP_013281790.1|	28.80	4.6	40.4	protein disulfide-isomerase domain [Fonsecaea pedrosoi CBS 271.37]
Dmel_0030734_CG9911_HG_3064	gi|992166649|gb|KXG28001.1|	28.41	9e-21	103	hypothetical protein SORBI_005G074400 [Sorghum bicolor]
Dmel_0030734_CG9911_HG_3064	gi|992166649|gb|KXG28001.1|	32.73	3e-05	56.6	hypothetical protein SORBI_005G074400 [Sorghum bicolor]
Dmel_0030734_CG9911_HG_3064	gi|133902323|gb|ABO41851.1|	27.30	9e-21	103	putative protein disulfide isomerase [Gossypium hirsutum]
Dmel_0030734_CG9911_HG_3064	gi|133902323|gb|ABO41851.1|	29.20	7e-05	55.5	putative protein disulfide isomerase [Gossypium hirsutum]
Dmel_0030734_CG9911_HG_3064	gi|575480502|ref|XP_006679545.1|	26.80	1e-20	103	hypothetical protein BATDEDRAFT_35223 [Batrachochytrium dendrobatidis JAM81]
Dmel_0030734_CG9911_HG_3064	gi|575480502|ref|XP_006679545.1|	24.07	2.0	41.6	hypothetical protein BATDEDRAFT_35223 [Batrachochytrium dendrobatidis JAM81]
Dmel_0030734_CG9911_HG_3064	gi|266743|sp|P29828.1|PDI_MEDSA	27.30	1e-20	103	RecName: Full=Protein disulfide-isomerase; Short=PDI; Flags: Precursor
Dmel_0030734_CG9911_HG_3064	gi|266743|sp|P29828.1|PDI_MEDSA	33.00	2e-04	54.3	RecName: Full=Protein disulfide-isomerase; Short=PDI; Flags: Precursor
Dmel_0030734_CG9911_HG_3064	gi|1110602042|emb|CZR50605.1|	25.71	1e-20	103	probable protein disulfide-isomerase precursor [Phialocephala subalpina]
Dmel_0030734_CG9911_HG_3064	gi|1110602042|emb|CZR50605.1|	32.04	0.073	45.8	probable protein disulfide-isomerase precursor [Phialocephala subalpina]
Dmel_0030734_CG9911_HG_3064	gi|1022865445|ref|XP_016255550.1|	25.76	1e-20	103	protein disulfide-isomerase domain [Cladophialophora immunda]
Dmel_0030734_CG9911_HG_3064	gi|1022865445|ref|XP_016255550.1|	26.89	2.9	40.8	protein disulfide-isomerase domain [Cladophialophora immunda]
Dmel_0030734_CG9911_HG_3064	gi|1111852921|gb|OJJ35727.1|	27.39	1e-20	103	hypothetical protein ASPWEDRAFT_40966 [Aspergillus wentii DTO 134E9]
Dmel_0030734_CG9911_HG_3064	gi|1111852921|gb|OJJ35727.1|	36.00	0.013	48.1	hypothetical protein ASPWEDRAFT_40966 [Aspergillus wentii DTO 134E9]
Dmel_0030734_CG9911_HG_3064	gi|1029157614|gb|OAL34617.1|	26.32	1e-20	103	protein disulfide-isomerase domain [Fonsecaea nubica]
Dmel_0030734_CG9911_HG_3064	gi|1029157614|gb|OAL34617.1|	28.80	4.9	40.0	protein disulfide-isomerase domain [Fonsecaea nubica]
Dmel_0030734_CG9911_HG_3064	gi|672793919|gb|KFH44499.1|	26.48	1e-20	103	Protein disulfide-isomerase-like protein [Acremonium chrysogenum ATCC 11550]
Dmel_0030734_CG9911_HG_3064	gi|672793919|gb|KFH44499.1|	31.87	0.76	42.7	Protein disulfide-isomerase-like protein [Acremonium chrysogenum ATCC 11550]
Dmel_0030734_CG9911_HG_3064	gi|166418|gb|AAA32662.1|	27.30	1e-20	103	putative endomembrane protein precursor [Medicago sativa]
Dmel_0030734_CG9911_HG_3064	gi|166418|gb|AAA32662.1|	33.00	3e-04	53.5	putative endomembrane protein precursor [Medicago sativa]
Dmel_0030734_CG9911_HG_3064	gi|915088531|ref|XP_013262882.1|	25.21	1e-20	103	protein disulfide-isomerase A1 [Exophiala aquamarina CBS 119918]
Dmel_0030734_CG9911_HG_3064	gi|915088531|ref|XP_013262882.1|	28.93	0.20	44.7	protein disulfide-isomerase A1 [Exophiala aquamarina CBS 119918]
Dmel_0030734_CG9911_HG_3064	gi|682449422|gb|KFZ09296.1|	25.07	1e-20	103	hypothetical protein V501_05610 [Pseudogymnoascus sp. VKM F-4519 (FW-2642)]
Dmel_0030734_CG9911_HG_3064	gi|682449422|gb|KFZ09296.1|	33.66	0.57	43.1	hypothetical protein V501_05610 [Pseudogymnoascus sp. VKM F-4519 (FW-2642)]
Dmel_0030734_CG9911_HG_3064	gi|743911080|ref|XP_010999398.1|	28.16	1e-20	102	PREDICTED: LOW QUALITY PROTEIN: protein disulfide-isomerase-like [Populus euphratica]
Dmel_0030734_CG9911_HG_3064	gi|743911080|ref|XP_010999398.1|	25.66	0.59	43.1	PREDICTED: LOW QUALITY PROTEIN: protein disulfide-isomerase-like [Populus euphratica]
Dmel_0030734_CG9911_HG_3064	gi|682362204|gb|KFY49675.1|	26.17	1e-20	103	hypothetical protein V496_09872 [Pseudogymnoascus sp. VKM F-4515 (FW-2607)]
Dmel_0030734_CG9911_HG_3064	gi|682362204|gb|KFY49675.1|	34.65	1.0	42.4	hypothetical protein V496_09872 [Pseudogymnoascus sp. VKM F-4515 (FW-2607)]
Dmel_0030734_CG9911_HG_3064	gi|751182075|gb|KIL68017.1|	23.34	1e-20	102	hypothetical protein M378DRAFT_158520 [Amanita muscaria Koide BX008]
Dmel_0030734_CG9911_HG_3064	gi|751182075|gb|KIL68017.1|	26.61	0.028	47.4	hypothetical protein M378DRAFT_158520 [Amanita muscaria Koide BX008]
Dmel_0030734_CG9911_HG_3064	gi|1023279540|gb|KZT74384.1|	25.36	2e-20	102	protein disulfide isomerase [Daedalea quercina L-15889]
Dmel_0030734_CG9911_HG_3064	gi|1023279540|gb|KZT74384.1|	26.80	0.14	45.1	protein disulfide isomerase [Daedalea quercina L-15889]
Dmel_0030734_CG9911_HG_3064	gi|703094962|ref|XP_010095405.1|	27.04	2e-20	102	Protein disulfide-isomerase [Morus notabilis]
Dmel_0030734_CG9911_HG_3064	gi|703094962|ref|XP_010095405.1|	28.93	0.30	43.9	Protein disulfide-isomerase [Morus notabilis]
Dmel_0030734_CG9911_HG_3064	gi|549052001|emb|CCX30471.1|	26.33	2e-20	103	Similar to Protein disulfide-isomerase; acc. no. P55059 [Pyronema omphalodes CBS 100304]
Dmel_0030734_CG9911_HG_3064	gi|549052001|emb|CCX30471.1|	35.87	0.26	44.3	Similar to Protein disulfide-isomerase; acc. no. P55059 [Pyronema omphalodes CBS 100304]
Dmel_0030734_CG9911_HG_3064	gi|330843883|ref|XP_003293872.1|	24.85	2e-20	102	hypothetical protein DICPUDRAFT_58708 [Dictyostelium purpureum]
Dmel_0030734_CG9911_HG_3064	gi|330843883|ref|XP_003293872.1|	30.30	1.1	42.0	hypothetical protein DICPUDRAFT_58708 [Dictyostelium purpureum]
Dmel_0030734_CG9911_HG_3064	gi|1022871045|ref|XP_016265536.1|	25.57	2e-20	103	protein disulfide-isomerase domain [Exophiala oligosperma]
Dmel_0030734_CG9911_HG_3064	gi|1022871045|ref|XP_016265536.1|	27.45	4.6	40.4	protein disulfide-isomerase domain [Exophiala oligosperma]
Dmel_0030734_CG9911_HG_3064	gi|168027645|ref|XP_001766340.1|	26.61	2e-20	102	predicted protein [Physcomitrella patens]
Dmel_0030734_CG9911_HG_3064	gi|168027645|ref|XP_001766340.1|	31.63	0.004	50.1	predicted protein [Physcomitrella patens]
Dmel_0030734_CG9911_HG_3064	gi|814600446|gb|KKF95096.1|	26.78	2e-20	103	Protein disulfide-isomerase [Ceratocystis platani]
Dmel_0030734_CG9911_HG_3064	gi|814600446|gb|KKF95096.1|	30.39	0.94	42.4	Protein disulfide-isomerase [Ceratocystis platani]
Dmel_0030734_CG9911_HG_3064	gi|212528798|ref|XP_002144556.1|	26.48	2e-20	103	protein disulfide isomerase Pdi1, putative [Talaromyces marneffei ATCC 18224]
Dmel_0030734_CG9911_HG_3064	gi|212528798|ref|XP_002144556.1|	31.31	0.006	49.3	protein disulfide isomerase Pdi1, putative [Talaromyces marneffei ATCC 18224]
Dmel_0030734_CG9911_HG_3064	gi|720085357|ref|XP_010243492.1|	27.47	2e-20	102	PREDICTED: protein disulfide-isomerase [Nelumbo nucifera]
Dmel_0030734_CG9911_HG_3064	gi|720085357|ref|XP_010243492.1|	27.68	0.009	48.9	PREDICTED: protein disulfide-isomerase [Nelumbo nucifera]
Dmel_0030734_CG9911_HG_3064	gi|761928220|gb|KIY49249.1|	25.50	2e-20	102	disulfide isomerase [Fistulina hepatica ATCC 64428]
Dmel_0030734_CG9911_HG_3064	gi|761928220|gb|KIY49249.1|	29.35	0.35	43.9	disulfide isomerase [Fistulina hepatica ATCC 64428]
Dmel_0030734_CG9911_HG_3064	gi|1153484969|gb|OPB37064.1|	27.07	2e-20	102	Protein disulfide-isomerase [Trichoderma guizhouense]
Dmel_0030734_CG9911_HG_3064	gi|1153484969|gb|OPB37064.1|	33.33	0.013	48.1	Protein disulfide-isomerase [Trichoderma guizhouense]
Dmel_0030734_CG9911_HG_3064	gi|566172301|ref|XP_002307440.2|	28.48	2e-20	102	disulfide-isomerase family protein [Populus trichocarpa]
Dmel_0030734_CG9911_HG_3064	gi|566172301|ref|XP_002307440.2|	25.23	0.055	46.2	disulfide-isomerase family protein [Populus trichocarpa]
Dmel_0030734_CG9911_HG_3064	gi|923128449|ref|XP_013757691.1|	25.87	2e-20	102	hypothetical protein AMSG_05621 [Thecamonas trahens ATCC 50062]
Dmel_0030734_CG9911_HG_3064	gi|923128449|ref|XP_013757691.1|	30.00	0.042	46.6	hypothetical protein AMSG_05621 [Thecamonas trahens ATCC 50062]
Dmel_0030734_CG9911_HG_3064	gi|1028570475|gb|OAJ38779.1|	26.80	2e-20	103	protein disulfide-isomerase domain [Batrachochytrium dendrobatidis JEL423]
Dmel_0030734_CG9911_HG_3064	gi|1028570475|gb|OAJ38779.1|	24.07	2.5	41.2	protein disulfide-isomerase domain [Batrachochytrium dendrobatidis JEL423]
Dmel_0030734_CG9911_HG_3064	gi|501753287|emb|CCG82974.1|	27.17	2e-20	102	Protein disulfide-isomerase [Taphrina deformans PYCC 5710]
Dmel_0030734_CG9911_HG_3064	gi|501753287|emb|CCG82974.1|	34.74	0.11	45.4	Protein disulfide-isomerase [Taphrina deformans PYCC 5710]
Dmel_0030734_CG9911_HG_3064	gi|1150171452|ref|XP_020227761.1|	29.08	2e-20	102	protein disulfide-isomerase-like [Cajanus cajan]
Dmel_0030734_CG9911_HG_3064	gi|1150171452|ref|XP_020227761.1|	26.61	0.001	51.6	protein disulfide-isomerase-like [Cajanus cajan]
Dmel_0030734_CG9911_HG_3064	gi|859259708|emb|CEJ62436.1|	25.35	2e-20	102	Putative Protein disulfide isomerase [Penicillium brasilianum]
Dmel_0030734_CG9911_HG_3064	gi|859259708|emb|CEJ62436.1|	31.68	0.007	49.3	Putative Protein disulfide isomerase [Penicillium brasilianum]
Dmel_0030734_CG9911_HG_3064	gi|597991343|ref|XP_007366061.1|	24.86	2e-20	102	disulfide isomerase [Dichomitus squalens LYAD-421 SS1]
Dmel_0030734_CG9911_HG_3064	gi|597991343|ref|XP_007366061.1|	30.61	0.006	49.3	disulfide isomerase [Dichomitus squalens LYAD-421 SS1]
Dmel_0030734_CG9911_HG_3064	gi|225459587|ref|XP_002285864.1|	28.45	2e-20	102	PREDICTED: protein disulfide-isomerase [Vitis vinifera]
Dmel_0030734_CG9911_HG_3064	gi|225459587|ref|XP_002285864.1|	29.91	2e-04	53.9	PREDICTED: protein disulfide-isomerase [Vitis vinifera]
Dmel_0030734_CG9911_HG_3064	gi|1035936402|gb|OAY64733.1|	27.81	2e-20	102	Protein disulfide-isomerase [Ananas comosus]
Dmel_0030734_CG9911_HG_3064	gi|1035936402|gb|OAY64733.1|	34.75	3e-04	53.5	Protein disulfide-isomerase [Ananas comosus]
Dmel_0030734_CG9911_HG_3064	gi|682278372|gb|KFY00210.1|	25.28	2e-20	103	hypothetical protein V490_01443 [Pseudogymnoascus sp. VKM F-3557]
Dmel_0030734_CG9911_HG_3064	gi|682278372|gb|KFY00210.1|	34.65	0.88	42.7	hypothetical protein V490_01443 [Pseudogymnoascus sp. VKM F-3557]
Dmel_0030734_CG9911_HG_3064	gi|628180740|ref|XP_007706261.1|	25.28	2e-20	102	hypothetical protein COCCADRAFT_10 [Bipolaris zeicola 26-R-13]
Dmel_0030734_CG9911_HG_3064	gi|628180740|ref|XP_007706261.1|	29.52	0.31	43.9	hypothetical protein COCCADRAFT_10 [Bipolaris zeicola 26-R-13]
Dmel_0030734_CG9911_HG_3064	gi|1109214600|ref|XP_019181746.1|	27.04	2e-20	102	PREDICTED: protein disulfide-isomerase-like [Ipomoea nil]
Dmel_0030734_CG9911_HG_3064	gi|1109214600|ref|XP_019181746.1|	27.19	0.001	51.6	PREDICTED: protein disulfide-isomerase-like [Ipomoea nil]
Dmel_0030734_CG9911_HG_3064	gi|1147615279|ref|XP_020111661.1|	27.81	2e-20	102	protein disulfide isomerase-like 1-1 [Ananas comosus]
Dmel_0030734_CG9911_HG_3064	gi|1147615279|ref|XP_020111661.1|	34.75	3e-04	53.5	protein disulfide isomerase-like 1-1 [Ananas comosus]
Dmel_0030734_CG9911_HG_3064	gi|1102534638|ref|XP_019049546.1|	24.79	2e-20	102	protein disulfide-isomerase domain [Kwoniella bestiolae CBS 10118]
Dmel_0030734_CG9911_HG_3064	gi|1102534638|ref|XP_019049546.1|	30.00	0.001	51.6	protein disulfide-isomerase domain [Kwoniella bestiolae CBS 10118]
Dmel_0030734_CG9911_HG_3064	gi|295673162|ref|XP_002797127.1|	26.29	2e-20	102	disulfide isomerase Pdi1 [Paracoccidioides lutzii Pb01]
Dmel_0030734_CG9911_HG_3064	gi|295673162|ref|XP_002797127.1|	31.00	0.054	46.2	disulfide isomerase Pdi1 [Paracoccidioides lutzii Pb01]
Dmel_0030734_CG9911_HG_3064	gi|751718956|gb|KIM67950.1|	22.90	3e-20	102	hypothetical protein SCLCIDRAFT_1210108 [Scleroderma citrinum Foug A]
Dmel_0030734_CG9911_HG_3064	gi|751718956|gb|KIM67950.1|	29.70	0.017	47.8	hypothetical protein SCLCIDRAFT_1210108 [Scleroderma citrinum Foug A]
Dmel_0030734_CG9911_HG_3064	gi|818165665|gb|KKP05190.1|	27.07	3e-20	102	disulfide-isomerase [Trichoderma harzianum]
Dmel_0030734_CG9911_HG_3064	gi|818165665|gb|KKP05190.1|	33.33	0.011	48.5	disulfide-isomerase [Trichoderma harzianum]
Dmel_0030734_CG9911_HG_3064	gi|953439201|ref|XP_014561672.1|	24.10	3e-20	102	hypothetical protein COCVIDRAFT_22321 [Bipolaris victoriae FI3]
Dmel_0030734_CG9911_HG_3064	gi|953439201|ref|XP_014561672.1|	29.52	0.34	43.9	hypothetical protein COCVIDRAFT_22321 [Bipolaris victoriae FI3]
Dmel_0030734_CG9911_HG_3064	gi|747103022|ref|XP_011099696.1|	25.83	3e-20	102	PREDICTED: protein disulfide-isomerase-like [Sesamum indicum]
Dmel_0030734_CG9911_HG_3064	gi|747103022|ref|XP_011099696.1|	30.19	8e-04	52.0	PREDICTED: protein disulfide-isomerase-like [Sesamum indicum]
Dmel_0030734_CG9911_HG_3064	gi|682400375|gb|KFY77412.1|	26.17	3e-20	103	hypothetical protein V498_09350 [Pseudogymnoascus sp. VKM F-4517 (FW-2822)]
Dmel_0030734_CG9911_HG_3064	gi|682400375|gb|KFY77412.1|	34.65	1.2	42.4	hypothetical protein V498_09350 [Pseudogymnoascus sp. VKM F-4517 (FW-2822)]
Dmel_0030734_CG9911_HG_3064	gi|1040872975|ref|XP_017246962.1|	27.84	3e-20	102	PREDICTED: protein disulfide-isomerase [Daucus carota subsp. sativus]
Dmel_0030734_CG9911_HG_3064	gi|1040872975|ref|XP_017246962.1|	33.91	1e-05	57.8	PREDICTED: protein disulfide-isomerase [Daucus carota subsp. sativus]
Dmel_0030734_CG9911_HG_3064	gi|399166791|emb|CCE32312.1|	26.82	3e-20	102	probable protein disulfide-isomerase precursor [Claviceps purpurea 20.1]
Dmel_0030734_CG9911_HG_3064	gi|399166791|emb|CCE32312.1|	33.33	0.45	43.5	probable protein disulfide-isomerase precursor [Claviceps purpurea 20.1]
Dmel_0030734_CG9911_HG_3064	gi|1034744543|gb|OAV98531.1|	23.84	3e-20	102	hypothetical protein PTTG_01827 [Puccinia triticina 1-1 BBBD Race 1]
Dmel_0030734_CG9911_HG_3064	gi|1034744543|gb|OAV98531.1|	28.43	0.11	45.4	hypothetical protein PTTG_01827 [Puccinia triticina 1-1 BBBD Race 1]
Dmel_0030734_CG9911_HG_3064	gi|901817889|gb|KMZ71498.1|	27.58	3e-20	102	Protein disulfide isomerase 2 [Zostera marina]
Dmel_0030734_CG9911_HG_3064	gi|901817889|gb|KMZ71498.1|	29.70	0.028	47.4	Protein disulfide isomerase 2 [Zostera marina]
Dmel_0030734_CG9911_HG_3064	gi|682350410|gb|KFY42193.1|	25.99	3e-20	102	hypothetical protein V494_02538 [Pseudogymnoascus sp. VKM F-4513 (FW-928)]
Dmel_0030734_CG9911_HG_3064	gi|682350410|gb|KFY42193.1|	32.67	0.55	43.1	hypothetical protein V494_02538 [Pseudogymnoascus sp. VKM F-4513 (FW-928)]
Dmel_0030734_CG9911_HG_3064	gi|1024751626|gb|KZZ90665.1|	26.07	3e-20	102	Protein disulfide isomerase [Ascosphaera apis ARSEF 7405]
Dmel_0030734_CG9911_HG_3064	gi|1020706720|gb|KZM26734.1|	25.97	3e-20	102	protein disulfide isomerase [Ascochyta rabiei]
Dmel_0030734_CG9911_HG_3064	gi|976899454|gb|KVH87963.1|	26.55	4e-20	102	disulfide isomerase [Cynara cardunculus var. scolymus]
Dmel_0030734_CG9911_HG_3064	gi|976899454|gb|KVH87963.1|	33.01	5e-05	55.8	disulfide isomerase [Cynara cardunculus var. scolymus]
Dmel_0030734_CG9911_HG_3064	gi|1089735632|ref|XP_018704978.1|	25.35	4e-20	102	protein disulfide-isomerase [Isaria fumosorosea ARSEF 2679]
Dmel_0030734_CG9911_HG_3064	gi|1089735632|ref|XP_018704978.1|	31.37	0.90	42.4	protein disulfide-isomerase [Isaria fumosorosea ARSEF 2679]
Dmel_0030734_CG9911_HG_3064	gi|821063630|gb|KKY18926.1|	26.90	4e-20	102	putative protein disulfide-isomerase [Phaeomoniella chlamydospora]
Dmel_0030734_CG9911_HG_3064	gi|821063630|gb|KKY18926.1|	31.00	0.030	47.4	putative protein disulfide-isomerase [Phaeomoniella chlamydospora]
Dmel_0030734_CG9911_HG_3064	gi|936404808|gb|KPM34187.1|	25.97	4e-20	102	Protein disulfide-isomerase [Neonectria ditissima]
Dmel_0030734_CG9911_HG_3064	gi|936404808|gb|KPM34187.1|	31.73	0.92	42.4	Protein disulfide-isomerase [Neonectria ditissima]
Dmel_0030734_CG9911_HG_3064	gi|353237093|emb|CCA69074.1|	23.56	4e-20	102	probable proteine disulfate isomerase [Serendipita indica DSM 11827]
Dmel_0030734_CG9911_HG_3064	gi|353237093|emb|CCA69074.1|	30.61	0.007	49.3	probable proteine disulfate isomerase [Serendipita indica DSM 11827]
Dmel_0030734_CG9911_HG_3064	gi|1140398081|gb|AQA29349.1|	25.14	4e-20	102	hypothetical protein 56 [Passalora fulva]
Dmel_0030734_CG9911_HG_3064	gi|1140398081|gb|AQA29349.1|	31.19	0.004	50.1	hypothetical protein 56 [Passalora fulva]
Dmel_0030734_CG9911_HG_3064	gi|947116343|gb|KRH64645.1|	27.92	4e-20	100	hypothetical protein GLYMA_04G247900 [Glycine max]
Dmel_0030734_CG9911_HG_3064	gi|636763133|ref|XP_008083740.1|	25.41	4e-20	102	Thioredoxin-like protein [Glarea lozoyensis ATCC 20868]
Dmel_0030734_CG9911_HG_3064	gi|636763133|ref|XP_008083740.1|	31.73	0.16	45.1	Thioredoxin-like protein [Glarea lozoyensis ATCC 20868]
Dmel_0030734_CG9911_HG_3064	gi|646400465|gb|KDQ64544.1|	24.57	4e-20	101	hypothetical protein JAAARDRAFT_118170 [Jaapia argillacea MUCL 33604]
Dmel_0030734_CG9911_HG_3064	gi|646400465|gb|KDQ64544.1|	26.73	0.37	43.9	hypothetical protein JAAARDRAFT_118170 [Jaapia argillacea MUCL 33604]
Dmel_0030734_CG9911_HG_3064	gi|751756662|gb|KIN04837.1|	25.35	4e-20	101	hypothetical protein OIDMADRAFT_177195 [Oidiodendron maius Zn]
Dmel_0030734_CG9911_HG_3064	gi|751756662|gb|KIN04837.1|	33.66	0.047	46.6	hypothetical protein OIDMADRAFT_177195 [Oidiodendron maius Zn]
Dmel_0030734_CG9911_HG_3064	gi|694533470|ref|XP_009494755.1|	26.16	4e-20	101	hypothetical protein H696_02569 [Fonticula alba]
Dmel_0030734_CG9911_HG_3064	gi|694533470|ref|XP_009494755.1|	29.67	0.048	46.6	hypothetical protein H696_02569 [Fonticula alba]
Dmel_0030734_CG9911_HG_3064	gi|972237695|emb|CEL04366.1|	28.21	5e-20	101	Putative Protein disulfide-isomerase [Aspergillus calidoustus]
Dmel_0030734_CG9911_HG_3064	gi|972237695|emb|CEL04366.1|	33.33	0.022	47.8	Putative Protein disulfide-isomerase [Aspergillus calidoustus]
Dmel_0030734_CG9911_HG_3064	gi|1025658039|gb|OAA45514.1|	26.05	5e-20	101	protein disulfide isomerase [Metarhizium rileyi RCEF 4871]
Dmel_0030734_CG9911_HG_3064	gi|1025658039|gb|OAA45514.1|	34.07	0.25	44.3	protein disulfide isomerase [Metarhizium rileyi RCEF 4871]
Dmel_0030734_CG9911_HG_3064	gi|546302813|ref|XP_005711820.1|	26.12	5e-20	101	Protein disulfide-isomerase, PDIA-4 Endoplasmic reticulum lumen [Chondrus crispus]
Dmel_0030734_CG9911_HG_3064	gi|546302813|ref|XP_005711820.1|	30.77	1.5	42.0	Protein disulfide-isomerase, PDIA-4 Endoplasmic reticulum lumen [Chondrus crispus]
Dmel_0030734_CG9911_HG_3064	gi|682275219|gb|KFX97938.1|	25.00	5e-20	102	hypothetical protein O988_04606 [Pseudogymnoascus sp. VKM F-3808]
Dmel_0030734_CG9911_HG_3064	gi|682275219|gb|KFX97938.1|	34.65	1.1	42.4	hypothetical protein O988_04606 [Pseudogymnoascus sp. VKM F-3808]
Dmel_0030734_CG9911_HG_3064	gi|682426315|gb|KFY93677.1|	25.90	5e-20	101	hypothetical protein V500_03584 [Pseudogymnoascus sp. VKM F-4518 (FW-2643)]
Dmel_0030734_CG9911_HG_3064	gi|682426315|gb|KFY93677.1|	34.65	0.54	43.1	hypothetical protein V500_03584 [Pseudogymnoascus sp. VKM F-4518 (FW-2643)]
Dmel_0030734_CG9911_HG_3064	gi|928517562|ref|XP_014077578.1|	23.73	5e-20	101	hypothetical protein COCC4DRAFT_82358 [Bipolaris maydis ATCC 48331]
Dmel_0030734_CG9911_HG_3064	gi|928517562|ref|XP_014077578.1|	28.57	0.70	42.7	hypothetical protein COCC4DRAFT_82358 [Bipolaris maydis ATCC 48331]
Dmel_0030734_CG9911_HG_3064	gi|661885416|emb|CDP10927.1|	27.51	5e-20	101	unnamed protein product [Coffea canephora]
Dmel_0030734_CG9911_HG_3064	gi|661885416|emb|CDP10927.1|	29.91	2e-04	54.3	unnamed protein product [Coffea canephora]
Dmel_0030734_CG9911_HG_3064	gi|1028968515|ref|XP_016727783.1|	28.66	6e-20	101	PREDICTED: protein disulfide-isomerase-like [Gossypium hirsutum]
Dmel_0030734_CG9911_HG_3064	gi|1028968515|ref|XP_016727783.1|	30.97	5e-06	58.9	PREDICTED: protein disulfide-isomerase-like [Gossypium hirsutum]
Dmel_0030734_CG9911_HG_3064	gi|1709619|sp|P52588.1|PDI_MAIZE	27.93	6e-20	101	RecName: Full=Protein disulfide-isomerase; Short=PDI; Flags: Precursor
Dmel_0030734_CG9911_HG_3064	gi|1709619|sp|P52588.1|PDI_MAIZE	32.73	4e-05	56.2	RecName: Full=Protein disulfide-isomerase; Short=PDI; Flags: Precursor
Dmel_0030734_CG9911_HG_3064	gi|1111870745|gb|OJJ43315.1|	26.46	6e-20	101	hypothetical protein ASPZODRAFT_103822 [Penicilliopsis zonata CBS 506.65]
Dmel_0030734_CG9911_HG_3064	gi|1111870745|gb|OJJ43315.1|	31.31	0.42	43.5	hypothetical protein ASPZODRAFT_103822 [Penicilliopsis zonata CBS 506.65]
Dmel_0030734_CG9911_HG_3064	gi|1127423893|gb|OLL25736.1|	27.70	6e-20	101	Protein disulfide-isomerase, partial [Neolecta irregularis DAH-3]
Dmel_0030734_CG9911_HG_3064	gi|920698334|gb|KOM41559.1|	27.61	6e-20	101	hypothetical protein LR48_Vigan04g175700 [Vigna angularis]
Dmel_0030734_CG9911_HG_3064	gi|1012967607|gb|KYQ42352.1|	23.71	7e-20	101	Protein disulfide-isomerase [Hypsizygus marmoreus]
Dmel_0030734_CG9911_HG_3064	gi|1012967607|gb|KYQ42352.1|	27.19	0.006	49.3	Protein disulfide-isomerase [Hypsizygus marmoreus]
Dmel_0030734_CG9911_HG_3064	gi|1147605763|ref|XP_020106856.1|	28.34	7e-20	101	protein disulfide-isomerase-like [Ananas comosus]
Dmel_0030734_CG9911_HG_3064	gi|1147605763|ref|XP_020106856.1|	36.00	2e-05	57.4	protein disulfide-isomerase-like [Ananas comosus]
Dmel_0030734_CG9911_HG_3064	gi|1099133261|gb|JAU59511.1|	26.51	7e-20	100	Protein disulfide-isomerase, partial [Noccaea caerulescens]
Dmel_0030734_CG9911_HG_3064	gi|1099133261|gb|JAU59511.1|	29.67	0.31	43.9	Protein disulfide-isomerase, partial [Noccaea caerulescens]
Dmel_0030734_CG9911_HG_3064	gi|695543023|ref|XP_009543701.1|	25.36	7e-20	100	protein disulfide isomerase family, redox active TRX domains [Heterobasidion irregulare TC 32-1]
Dmel_0030734_CG9911_HG_3064	gi|695543023|ref|XP_009543701.1|	27.55	0.29	43.9	protein disulfide isomerase family, redox active TRX domains [Heterobasidion irregulare TC 32-1]
Dmel_0030734_CG9911_HG_3064	gi|1044572661|ref|XP_017422883.1|	27.61	7e-20	100	PREDICTED: protein disulfide-isomerase-like [Vigna angularis]
Dmel_0030734_CG9911_HG_3064	gi|1044572661|ref|XP_017422883.1|	30.69	0.001	51.6	PREDICTED: protein disulfide-isomerase-like [Vigna angularis]
Dmel_0030734_CG9911_HG_3064	gi|682298308|gb|KFY11445.1|	25.71	7e-20	101	hypothetical protein V492_04456 [Pseudogymnoascus sp. VKM F-4246]
Dmel_0030734_CG9911_HG_3064	gi|682298308|gb|KFY11445.1|	33.66	0.23	44.3	hypothetical protein V492_04456 [Pseudogymnoascus sp. VKM F-4246]
Dmel_0030734_CG9911_HG_3064	gi|145666464|gb|ABP88739.1|	27.93	8e-20	100	protein disulfide isomerase [Zea mays]
Dmel_0030734_CG9911_HG_3064	gi|145666464|gb|ABP88739.1|	32.73	4e-05	56.2	protein disulfide isomerase [Zea mays]
Dmel_0030734_CG9911_HG_3064	gi|1028892985|gb|OAK95255.1|	25.07	8e-20	101	protein disulfide isomerase [Stagonospora sp. SRC1lsM3a]
Dmel_0030734_CG9911_HG_3064	gi|1028892985|gb|OAK95255.1|	32.00	0.18	44.7	protein disulfide isomerase [Stagonospora sp. SRC1lsM3a]
Dmel_0030734_CG9911_HG_3064	gi|1142685676|gb|AQK49602.1|	27.93	8e-20	100	protein disulfide isomerase1 [Zea mays]
Dmel_0030734_CG9911_HG_3064	gi|1142685676|gb|AQK49602.1|	32.73	4e-05	56.2	protein disulfide isomerase1 [Zea mays]
Dmel_0030734_CG9911_HG_3064	gi|752353952|gb|KIO12999.1|	23.84	8e-20	100	hypothetical protein M404DRAFT_13074 [Pisolithus tinctorius Marx 270]
Dmel_0030734_CG9911_HG_3064	gi|752353952|gb|KIO12999.1|	32.29	0.014	48.1	hypothetical protein M404DRAFT_13074 [Pisolithus tinctorius Marx 270]
Dmel_0030734_CG9911_HG_3064	gi|351722359|ref|NP_001238009.1|	27.92	9e-20	100	protein disulfide isomerase-like protein precursor [Glycine max]
Dmel_0030734_CG9911_HG_3064	gi|351722359|ref|NP_001238009.1|	32.41	1e-05	57.8	protein disulfide isomerase-like protein precursor [Glycine max]
Dmel_0030734_CG9911_HG_3064	gi|1046764725|gb|OCK73806.1|	25.69	9e-20	100	protein disulfide isomerase [Lepidopterella palustris CBS 459.81]
Dmel_0030734_CG9911_HG_3064	gi|1046764725|gb|OCK73806.1|	32.41	0.65	43.1	protein disulfide isomerase [Lepidopterella palustris CBS 459.81]
Dmel_0030734_CG9911_HG_3064	gi|671160678|ref|XP_008718643.1|	27.48	9e-20	100	protein disulfide-isomerase domain [Cyphellophora europaea CBS 101466]
Dmel_0030734_CG9911_HG_3064	gi|671160678|ref|XP_008718643.1|	28.23	0.032	47.0	protein disulfide-isomerase domain [Cyphellophora europaea CBS 101466]
Dmel_0037498_CG10029_HG_3064	gi|752281230|dbj|GAM83209.1|	26.04	4e-21	105	hypothetical protein ANO11243_011950 [fungal sp. No.11243]
Dmel_0037498_CG10029_HG_3064	gi|752281230|dbj|GAM83209.1|	28.79	0.005	50.1	hypothetical protein ANO11243_011950 [fungal sp. No.11243]
Dmel_0037498_CG10029_HG_3064	gi|552913581|gb|ERZ98866.1|	26.32	1e-20	103	hypothetical protein GLOINDRAFT_339417 [Rhizophagus irregularis DAOM 181602]
Dmel_0037498_CG10029_HG_3064	gi|552913581|gb|ERZ98866.1|	26.55	0.012	48.5	hypothetical protein GLOINDRAFT_339417 [Rhizophagus irregularis DAOM 181602]
Dmel_0037498_CG10029_HG_3064	gi|595497663|gb|EXX78145.1|	26.32	1e-20	103	protein disulfide isomerase PDI1 [Rhizophagus irregularis DAOM 197198w]
Dmel_0037498_CG10029_HG_3064	gi|595497663|gb|EXX78145.1|	26.55	0.013	48.5	protein disulfide isomerase PDI1 [Rhizophagus irregularis DAOM 197198w]
Dmel_0037498_CG10029_HG_3064	gi|685943138|ref|XP_009266592.1|	24.87	2e-20	102	Protein disulfide-isomerase [Wallemia ichthyophaga EXF-994]
Dmel_0037498_CG10029_HG_3064	gi|685943138|ref|XP_009266592.1|	27.27	0.014	48.5	Protein disulfide-isomerase [Wallemia ichthyophaga EXF-994]
Dmel_0037498_CG10029_HG_3064	gi|1063041610|gb|JAT58962.1|	27.27	1e-19	100	Protein disulfide-isomerase, partial [Anthurium amnicola]
Dmel_0037498_CG10029_HG_3064	gi|1063041610|gb|JAT58962.1|	24.55	2.2	41.6	Protein disulfide-isomerase, partial [Anthurium amnicola]
Dmel_0037498_CG10029_HG_3064	gi|1063039620|gb|JAT57967.1|	28.36	6e-19	99.0	Protein disulfide-isomerase, partial [Anthurium amnicola]
Dmel_0037498_CG10029_HG_3064	gi|1063039620|gb|JAT57967.1|	27.83	0.100	45.8	Protein disulfide-isomerase, partial [Anthurium amnicola]
Dmel_0037498_CG10029_HG_3064	gi|66802668|ref|XP_635206.1|	22.89	7e-19	99.0	protein disulfide isomerase [Dictyostelium discoideum AX4]
Dmel_0037498_CG10029_HG_3064	gi|66802668|ref|XP_635206.1|	30.68	1.2	42.4	protein disulfide isomerase [Dictyostelium discoideum AX4]
Dmel_0037498_CG10029_HG_3064	gi|597574591|ref|XP_007290352.1|	24.85	9e-19	98.6	protein disulfide isomerase [Marssonina brunnea f. sp. 'multigermtubi' MB_m1]
Dmel_0037498_CG10029_HG_3064	gi|597574591|ref|XP_007290352.1|	29.82	0.16	45.1	protein disulfide isomerase [Marssonina brunnea f. sp. 'multigermtubi' MB_m1]
Dmel_0037498_CG10029_HG_3064	gi|930412803|ref|XP_014180674.1|	27.43	1e-18	98.2	hypothetical protein A1Q1_02254 [Trichosporon asahii var. asahii CBS 2479]
Dmel_0037498_CG10029_HG_3064	gi|930412803|ref|XP_014180674.1|	34.26	3e-04	53.5	hypothetical protein A1Q1_02254 [Trichosporon asahii var. asahii CBS 2479]
Dmel_0037498_CG10029_HG_3064	gi|763748869|gb|KJB16308.1|	26.38	1e-18	96.3	hypothetical protein B456_002G222600 [Gossypium raimondii]
Dmel_0037498_CG10029_HG_3064	gi|1111870745|gb|OJJ43315.1|	25.37	2e-18	97.8	hypothetical protein ASPZODRAFT_103822 [Penicilliopsis zonata CBS 506.65]
Dmel_0037498_CG10029_HG_3064	gi|1111870745|gb|OJJ43315.1|	32.41	8e-04	52.4	hypothetical protein ASPZODRAFT_103822 [Penicilliopsis zonata CBS 506.65]
Dmel_0037498_CG10029_HG_3064	gi|1147605763|ref|XP_020106856.1|	32.43	3e-18	97.1	protein disulfide-isomerase-like [Ananas comosus]
Dmel_0037498_CG10029_HG_3064	gi|1147605763|ref|XP_020106856.1|	30.17	2e-04	54.3	protein disulfide-isomerase-like [Ananas comosus]
Dmel_0037498_CG10029_HG_3064	gi|662509895|gb|KEQ67500.1|	24.19	4e-18	96.7	disulfide isomerase PDI1 protein [Aureobasidium melanogenum CBS 110374]
Dmel_0037498_CG10029_HG_3064	gi|662509895|gb|KEQ67500.1|	28.21	0.007	49.3	disulfide isomerase PDI1 protein [Aureobasidium melanogenum CBS 110374]
Dmel_0037498_CG10029_HG_3064	gi|824375585|gb|KLJ13380.1|	26.00	4e-18	96.7	protein disulfide-isomerase A1 [Emmonsia parva UAMH 139]
Dmel_0037498_CG10029_HG_3064	gi|824375585|gb|KLJ13380.1|	29.63	0.014	48.5	protein disulfide-isomerase A1 [Emmonsia parva UAMH 139]
Dmel_0037498_CG10029_HG_3064	gi|915689280|ref|XP_013342150.1|	24.55	4e-18	96.7	hypothetical protein AUEXF2481DRAFT_326952 [Aureobasidium subglaciale EXF-2481]
Dmel_0037498_CG10029_HG_3064	gi|915689280|ref|XP_013342150.1|	29.32	0.016	48.1	hypothetical protein AUEXF2481DRAFT_326952 [Aureobasidium subglaciale EXF-2481]
Dmel_0037498_CG10029_HG_3064	gi|662525366|gb|KEQ82750.1|	24.55	5e-18	96.7	disulfide-isomerase [Aureobasidium pullulans EXF-150]
Dmel_0037498_CG10029_HG_3064	gi|662525366|gb|KEQ82750.1|	28.57	0.014	48.5	disulfide-isomerase [Aureobasidium pullulans EXF-150]
Dmel_0037498_CG10029_HG_3064	gi|823136374|ref|XP_012467947.1|	26.38	6e-18	95.9	PREDICTED: protein disulfide-isomerase-like [Gossypium raimondii]
Dmel_0037498_CG10029_HG_3064	gi|823136374|ref|XP_012467947.1|	34.86	3e-06	60.1	PREDICTED: protein disulfide-isomerase-like [Gossypium raimondii]
Dmel_0037498_CG10029_HG_3064	gi|632913841|gb|KDB13525.1|	25.61	7e-18	95.9	protein disulfide isomerase [Ustilaginoidea virens]
Dmel_0037498_CG10029_HG_3064	gi|632913841|gb|KDB13525.1|	31.19	1e-04	55.1	protein disulfide isomerase [Ustilaginoidea virens]
Dmel_0037498_CG10029_HG_3064	gi|763792264|gb|KJB59260.1|	30.05	7e-18	95.1	hypothetical protein B456_009G246700 [Gossypium raimondii]
Dmel_0037498_CG10029_HG_3064	gi|1021055216|emb|SAM09161.1|	22.22	9e-18	95.5	hypothetical protein [Absidia glauca]
Dmel_0037498_CG10029_HG_3064	gi|1021055216|emb|SAM09161.1|	24.51	1.3	42.4	hypothetical protein [Absidia glauca]
Dmel_0037498_CG10029_HG_3064	gi|661178566|emb|CDH58543.1|	26.17	1e-17	95.1	protein disulfide-isomerase precursor [Lichtheimia corymbifera JMRC:FSU:9682]
Dmel_0037498_CG10029_HG_3064	gi|661178566|emb|CDH58543.1|	24.35	0.13	45.4	protein disulfide-isomerase precursor [Lichtheimia corymbifera JMRC:FSU:9682]
Dmel_0037498_CG10029_HG_3064	gi|823226189|ref|XP_012445910.1|	30.05	1e-17	95.1	PREDICTED: protein disulfide-isomerase-like [Gossypium raimondii]
Dmel_0037498_CG10029_HG_3064	gi|823226189|ref|XP_012445910.1|	33.94	2e-06	60.1	PREDICTED: protein disulfide-isomerase-like [Gossypium raimondii]
Dmel_0037498_CG10029_HG_3064	gi|1043302407|gb|OBZ87242.1|	24.75	2e-17	94.7	Protein disulfide-isomerase [Choanephora cucurbitarum]
Dmel_0037498_CG10029_HG_3064	gi|1043302407|gb|OBZ87242.1|	28.30	0.005	49.7	Protein disulfide-isomerase [Choanephora cucurbitarum]
Dmel_0037498_CG10029_HG_3064	gi|1084339468|gb|OGM45140.1|	29.89	2e-17	94.7	hypothetical protein ABOM_006662 [Aspergillus bombycis]
Dmel_0037498_CG10029_HG_3064	gi|1084339468|gb|OGM45140.1|	36.94	9e-07	61.6	hypothetical protein ABOM_006662 [Aspergillus bombycis]
Dmel_0037498_CG10029_HG_3064	gi|918830716|ref|XP_013432018.1|	24.40	2e-17	94.7	protein disulfide-isomerase [Aureobasidium namibiae CBS 147.97]
Dmel_0037498_CG10029_HG_3064	gi|918830716|ref|XP_013432018.1|	30.17	0.004	50.1	protein disulfide-isomerase [Aureobasidium namibiae CBS 147.97]
Dmel_0037498_CG10029_HG_3064	gi|629105785|gb|KCW71254.1|	26.75	2e-17	94.4	hypothetical protein EUGRSUZ_F04345 [Eucalyptus grandis]
Dmel_0037498_CG10029_HG_3064	gi|1043283159|gb|OBZ70429.1|	26.20	2e-17	94.7	Protein disulfide-isomerase [Grifola frondosa]
Dmel_0037498_CG10029_HG_3064	gi|1043283159|gb|OBZ70429.1|	25.96	0.008	49.3	Protein disulfide-isomerase [Grifola frondosa]
Dmel_0037498_CG10029_HG_3064	gi|629105784|gb|KCW71253.1|	26.75	2e-17	94.4	hypothetical protein EUGRSUZ_F04345 [Eucalyptus grandis]
Dmel_0037498_CG10029_HG_3064	gi|702382860|ref|XP_010063949.1|	26.75	2e-17	94.4	PREDICTED: protein disulfide-isomerase [Eucalyptus grandis]
Dmel_0037498_CG10029_HG_3064	gi|702382860|ref|XP_010063949.1|	33.03	1e-06	61.6	PREDICTED: protein disulfide-isomerase [Eucalyptus grandis]
Dmel_0037498_CG10029_HG_3064	gi|748540061|gb|KIH90367.1|	24.32	2e-17	94.4	protein disulfide-isomerase A1 [Sporothrix brasiliensis 5110]
Dmel_0037498_CG10029_HG_3064	gi|748540061|gb|KIH90367.1|	29.20	0.012	48.5	protein disulfide-isomerase A1 [Sporothrix brasiliensis 5110]
Dmel_0037498_CG10029_HG_3064	gi|85091979|ref|XP_959167.1|	24.04	2e-17	94.4	protein disulfide-isomerase [Neurospora crassa OR74A]
Dmel_0037498_CG10029_HG_3064	gi|85091979|ref|XP_959167.1|	29.91	0.008	49.3	protein disulfide-isomerase [Neurospora crassa OR74A]
Dmel_0037498_CG10029_HG_3064	gi|1026993690|ref|XP_016585224.1|	24.32	2e-17	94.4	protein disulfide-isomerase A1 [Sporothrix schenckii 1099-18]
Dmel_0037498_CG10029_HG_3064	gi|1026993690|ref|XP_016585224.1|	30.09	0.004	50.1	protein disulfide-isomerase A1 [Sporothrix schenckii 1099-18]
Dmel_0037498_CG10029_HG_3064	gi|924822943|gb|KOS20891.1|	24.03	3e-17	94.0	Protein disulfide-isomerase [Escovopsis weberi]
Dmel_0037498_CG10029_HG_3064	gi|924822943|gb|KOS20891.1|	29.29	0.019	48.1	Protein disulfide-isomerase [Escovopsis weberi]
Dmel_0037498_CG10029_HG_3064	gi|1111048576|ref|XP_019231449.1|	31.87	3e-17	94.0	PREDICTED: protein disulfide-isomerase-like [Nicotiana attenuata]
Dmel_0037498_CG10029_HG_3064	gi|1111048576|ref|XP_019231449.1|	31.82	1e-04	55.1	PREDICTED: protein disulfide-isomerase-like [Nicotiana attenuata]
Dmel_0037498_CG10029_HG_3064	gi|697128587|ref|XP_009618352.1|	31.87	3e-17	94.0	PREDICTED: protein disulfide-isomerase-like [Nicotiana tomentosiformis]
Dmel_0037498_CG10029_HG_3064	gi|697128587|ref|XP_009618352.1|	32.41	2e-04	53.9	PREDICTED: protein disulfide-isomerase-like [Nicotiana tomentosiformis]
Dmel_0037498_CG10029_HG_3064	gi|646286928|gb|KDQ08835.1|	26.84	3e-17	94.0	hypothetical protein BOTBODRAFT_37526 [Botryobasidium botryosum FD-172 SS1]
Dmel_0037498_CG10029_HG_3064	gi|646286928|gb|KDQ08835.1|	29.41	4e-05	56.6	hypothetical protein BOTBODRAFT_37526 [Botryobasidium botryosum FD-172 SS1]
Dmel_0037498_CG10029_HG_3064	gi|1023222384|gb|KZT19258.1|	23.12	3e-17	94.0	protein disulfide isomerase [Neolentinus lepideus HHB14362 ss-1]
Dmel_0037498_CG10029_HG_3064	gi|1023222384|gb|KZT19258.1|	28.83	0.24	44.7	protein disulfide isomerase [Neolentinus lepideus HHB14362 ss-1]
Dmel_0037498_CG10029_HG_3064	gi|671686493|emb|CDS11053.1|	25.38	3e-17	93.6	hypothetical protein LRAMOSA03317 [Lichtheimia ramosa]
Dmel_0037498_CG10029_HG_3064	gi|671686493|emb|CDS11053.1|	24.35	0.22	44.7	hypothetical protein LRAMOSA03317 [Lichtheimia ramosa]
Dmel_0037498_CG10029_HG_3064	gi|154281439|ref|XP_001541532.1|	26.64	4e-17	94.0	protein disulfide-isomerase precursor [Histoplasma capsulatum NAm1]
Dmel_0037498_CG10029_HG_3064	gi|154281439|ref|XP_001541532.1|	34.26	2e-06	60.5	protein disulfide-isomerase precursor [Histoplasma capsulatum NAm1]
Dmel_0037498_CG10029_HG_3064	gi|407917126|gb|EKG10447.1|	23.86	5e-17	93.6	Thioredoxin [Macrophomina phaseolina MS6]
Dmel_0037498_CG10029_HG_3064	gi|407917126|gb|EKG10447.1|	31.78	2e-05	57.4	Thioredoxin [Macrophomina phaseolina MS6]
Dmel_0037498_CG10029_HG_3064	gi|875279747|gb|KMU73545.1|	24.13	5e-17	92.0	disulfide-isomerase A3 [Coccidioides immitis RMSCC 3703]
Dmel_0037498_CG10029_HG_3064	gi|189200725|ref|XP_001936699.1|	23.72	6e-17	93.2	protein disulfide-isomerase [Pyrenophora tritici-repentis Pt-1C-BFP]
Dmel_0037498_CG10029_HG_3064	gi|189200725|ref|XP_001936699.1|	30.00	0.011	48.9	protein disulfide-isomerase [Pyrenophora tritici-repentis Pt-1C-BFP]
Dmel_0037498_CG10029_HG_3064	gi|511010665|gb|EPB91883.1|	24.83	6e-17	92.8	hypothetical protein HMPREF1544_01177 [Mucor circinelloides f. circinelloides 1006PhL]
Dmel_0037498_CG10029_HG_3064	gi|511010665|gb|EPB91883.1|	28.89	2e-04	54.3	hypothetical protein HMPREF1544_01177 [Mucor circinelloides f. circinelloides 1006PhL]
Dmel_0037498_CG10029_HG_3064	gi|568837572|ref|XP_006472797.1|	24.85	6e-17	92.8	PREDICTED: protein disulfide-isomerase [Citrus sinensis]
Dmel_0037498_CG10029_HG_3064	gi|568837572|ref|XP_006472797.1|	29.73	5e-05	56.2	PREDICTED: protein disulfide-isomerase [Citrus sinensis]
Dmel_0037498_CG10029_HG_3064	gi|630344769|ref|XP_007861685.1|	23.39	7e-17	92.8	protein disulfide isomerase [Gloeophyllum trabeum ATCC 11539]
Dmel_0037498_CG10029_HG_3064	gi|630344769|ref|XP_007861685.1|	28.57	0.008	49.3	protein disulfide isomerase [Gloeophyllum trabeum ATCC 11539]
Dmel_0037498_CG10029_HG_3064	gi|1029101447|ref|XP_016710087.1|	29.53	7e-17	92.8	PREDICTED: protein disulfide-isomerase-like [Gossypium hirsutum]
Dmel_0037498_CG10029_HG_3064	gi|1029101447|ref|XP_016710087.1|	33.33	4e-06	59.7	PREDICTED: protein disulfide-isomerase-like [Gossypium hirsutum]
Dmel_0037498_CG10029_HG_3064	gi|302762420|ref|XP_002964632.1|	24.29	8e-17	92.8	hypothetical protein SELMODRAFT_142613 [Selaginella moellendorffii]
Dmel_0037498_CG10029_HG_3064	gi|302762420|ref|XP_002964632.1|	32.99	5e-06	59.3	hypothetical protein SELMODRAFT_142613 [Selaginella moellendorffii]
Dmel_0037498_CG10029_HG_3064	gi|1050571556|ref|XP_017606575.1|	29.53	8e-17	92.4	PREDICTED: protein disulfide-isomerase-like [Gossypium arboreum]
Dmel_0037498_CG10029_HG_3064	gi|1050571556|ref|XP_017606575.1|	33.33	4e-06	59.7	PREDICTED: protein disulfide-isomerase-like [Gossypium arboreum]
Dmel_0037498_CG10029_HG_3064	gi|119184972|ref|XP_001243329.1|	24.13	9e-17	92.4	protein disulfide isomerase [Coccidioides immitis RS]
Dmel_0037498_CG10029_HG_3064	gi|119184972|ref|XP_001243329.1|	29.63	0.004	50.1	protein disulfide isomerase [Coccidioides immitis RS]
Dmel_0037498_CG10029_HG_3064	gi|327348812|gb|EGE77669.1|	25.51	9e-17	92.4	protein disulfide-isomerase A1 [Blastomyces dermatitidis ATCC 18188]
Dmel_0037498_CG10029_HG_3064	gi|327348812|gb|EGE77669.1|	32.43	0.006	49.7	protein disulfide-isomerase A1 [Blastomyces dermatitidis ATCC 18188]
Dmel_0037498_CG10029_HG_3064	gi|703094962|ref|XP_010095405.1|	25.28	9e-17	92.4	Protein disulfide-isomerase [Morus notabilis]
Dmel_0037498_CG10029_HG_3064	gi|703094962|ref|XP_010095405.1|	33.33	4e-05	56.6	Protein disulfide-isomerase [Morus notabilis]
Dmel_0037498_CG10029_HG_3064	gi|303320707|ref|XP_003070353.1|	24.13	1e-16	92.4	protein disulfide-isomerase precursor, putative [Coccidioides posadasii C735 delta SOWgp]
Dmel_0037498_CG10029_HG_3064	gi|303320707|ref|XP_003070353.1|	30.56	7e-04	52.8	protein disulfide-isomerase precursor, putative [Coccidioides posadasii C735 delta SOWgp]
Dmel_0037498_CG10029_HG_3064	gi|261194968|ref|XP_002623888.1|	25.51	1e-16	92.4	protein disulfide-isomerase [Blastomyces gilchristii SLH14081]
Dmel_0037498_CG10029_HG_3064	gi|261194968|ref|XP_002623888.1|	32.43	0.007	49.3	protein disulfide-isomerase [Blastomyces gilchristii SLH14081]
Dmel_0037498_CG10029_HG_3064	gi|1035937940|gb|OAY65494.1|	32.26	1e-16	92.4	Protein disulfide-isomerase [Ananas comosus]
Dmel_0037498_CG10029_HG_3064	gi|1035937940|gb|OAY65494.1|	30.17	2e-04	54.3	Protein disulfide-isomerase [Ananas comosus]
Dmel_0037498_CG10029_HG_3064	gi|239610746|gb|EEQ87733.1|	25.51	1e-16	92.4	protein disulfide-isomerase A1 [Blastomyces dermatitidis ER-3]
Dmel_0037498_CG10029_HG_3064	gi|239610746|gb|EEQ87733.1|	32.43	0.007	49.3	protein disulfide-isomerase A1 [Blastomyces dermatitidis ER-3]
Dmel_0037498_CG10029_HG_3064	gi|976924204|gb|KVI08228.1|	28.32	1e-16	92.4	disulfide isomerase [Cynara cardunculus var. scolymus]
Dmel_0037498_CG10029_HG_3064	gi|976924204|gb|KVI08228.1|	28.12	0.002	50.8	disulfide isomerase [Cynara cardunculus var. scolymus]
Dmel_0037498_CG10029_HG_3064	gi|1148899103|ref|XP_020134161.1|	23.51	1e-16	92.4	protein disulfide isomerase [Diplodia corticola]
Dmel_0037498_CG10029_HG_3064	gi|1148899103|ref|XP_020134161.1|	34.96	2e-06	60.5	protein disulfide isomerase [Diplodia corticola]
Dmel_0037498_CG10029_HG_3064	gi|575480502|ref|XP_006679545.1|	26.16	1e-16	92.0	hypothetical protein BATDEDRAFT_35223 [Batrachochytrium dendrobatidis JAM81]
Dmel_0037498_CG10029_HG_3064	gi|575480502|ref|XP_006679545.1|	27.13	0.032	47.4	hypothetical protein BATDEDRAFT_35223 [Batrachochytrium dendrobatidis JAM81]
Dmel_0037498_CG10029_HG_3064	gi|1103690479|gb|OJD25315.1|	26.86	1e-16	92.0	protein disulfide-isomerase domain [Blastomyces percursus]
Dmel_0037498_CG10029_HG_3064	gi|1103690479|gb|OJD25315.1|	31.78	0.001	51.6	protein disulfide-isomerase domain [Blastomyces percursus]
Dmel_0037498_CG10029_HG_3064	gi|698512491|ref|XP_009801261.1|	30.14	1e-16	92.0	PREDICTED: protein disulfide-isomerase-like [Nicotiana sylvestris]
Dmel_0037498_CG10029_HG_3064	gi|698512491|ref|XP_009801261.1|	31.82	9e-05	55.5	PREDICTED: protein disulfide-isomerase-like [Nicotiana sylvestris]
Dmel_0037498_CG10029_HG_3064	gi|1026062857|ref|XP_016575805.1|	30.41	1e-16	92.0	PREDICTED: protein disulfide-isomerase-like [Capsicum annuum]
Dmel_0037498_CG10029_HG_3064	gi|1026062857|ref|XP_016575805.1|	29.37	4e-07	62.8	PREDICTED: protein disulfide-isomerase-like [Capsicum annuum]
Dmel_0037498_CG10029_HG_3064	gi|1028570475|gb|OAJ38779.1|	26.16	1e-16	92.0	protein disulfide-isomerase domain [Batrachochytrium dendrobatidis JEL423]
Dmel_0037498_CG10029_HG_3064	gi|1028570475|gb|OAJ38779.1|	27.13	0.031	47.4	protein disulfide-isomerase domain [Batrachochytrium dendrobatidis JEL423]
Dmel_0037498_CG10029_HG_3064	gi|758352215|dbj|GAN05684.1|	24.83	2e-16	91.7	protein disulfide isomerase [Mucor ambiguus]
Dmel_0037498_CG10029_HG_3064	gi|758352215|dbj|GAN05684.1|	28.89	3e-04	53.9	protein disulfide isomerase [Mucor ambiguus]
Dmel_0037498_CG10029_HG_3064	gi|50552013|ref|XP_503481.1|	25.69	2e-16	91.7	YALI0E03036p [Yarrowia lipolytica]
Dmel_0037498_CG10029_HG_3064	gi|50552013|ref|XP_503481.1|	27.35	0.002	51.2	YALI0E03036p [Yarrowia lipolytica]
Dmel_0037498_CG10029_HG_3064	gi|758359466|emb|CEP18291.1|	26.30	2e-16	91.7	hypothetical protein [Parasitella parasitica]
Dmel_0037498_CG10029_HG_3064	gi|758359466|emb|CEP18291.1|	28.15	1e-04	55.1	hypothetical protein [Parasitella parasitica]
Dmel_0037498_CG10029_HG_3064	gi|304557199|gb|ADM35974.1|	24.27	2e-16	91.7	protein disulfide isomerase [Citrus limon]
Dmel_0037498_CG10029_HG_3064	gi|304557199|gb|ADM35974.1|	30.63	2e-05	57.4	protein disulfide isomerase [Citrus limon]
Dmel_0037498_CG10029_HG_3064	gi|593328014|ref|XP_007137434.1|	29.35	2e-16	91.3	hypothetical protein PHAVU_009G126700g [Phaseolus vulgaris]
Dmel_0037498_CG10029_HG_3064	gi|593328014|ref|XP_007137434.1|	31.93	5e-07	62.4	hypothetical protein PHAVU_009G126700g [Phaseolus vulgaris]
Dmel_0037498_CG10029_HG_3064	gi|954196305|gb|KRX09006.1|	26.80	2e-16	91.3	Thioredoxin-like fold [Pseudocohnilembus persalinus]
Dmel_0037498_CG10029_HG_3064	gi|954196305|gb|KRX09006.1|	22.45	3.8	40.8	Thioredoxin-like fold [Pseudocohnilembus persalinus]
Dmel_0037498_CG10029_HG_3064	gi|998527577|ref|XP_015466153.1|	25.42	2e-16	91.3	hypothetical protein AC631_04205 [Debaryomyces fabryi]
Dmel_0037498_CG10029_HG_3064	gi|751675339|gb|KIM25527.1|	25.00	2e-16	91.3	hypothetical protein M408DRAFT_207741 [Serendipita vermifera MAFF 305830]
Dmel_0037498_CG10029_HG_3064	gi|751675339|gb|KIM25527.1|	27.27	0.12	45.4	hypothetical protein M408DRAFT_207741 [Serendipita vermifera MAFF 305830]
Dmel_0037498_CG10029_HG_3064	gi|633259763|dbj|BAO79450.1|	25.79	3e-16	91.3	protein disulfide isomerase family protein TaPDIL1-1beta [Triticum aestivum]
Dmel_0037498_CG10029_HG_3064	gi|633259763|dbj|BAO79450.1|	28.70	6e-04	52.8	protein disulfide isomerase family protein TaPDIL1-1beta [Triticum aestivum]
Dmel_0037498_CG10029_HG_3064	gi|1025370853|ref|XP_016514664.1|	30.14	3e-16	90.1	PREDICTED: protein disulfide-isomerase-like, partial [Nicotiana tabacum]
Dmel_0037498_CG10029_HG_3064	gi|1093603873|emb|SEI34482.1|	26.97	3e-16	90.9	YALIA101S05e03444g1_1 [Yarrowia lipolytica]
Dmel_0037498_CG10029_HG_3064	gi|1093603873|emb|SEI34482.1|	27.35	0.002	50.8	YALIA101S05e03444g1_1 [Yarrowia lipolytica]
Dmel_0037498_CG10029_HG_3064	gi|751026402|gb|KIK68097.1|	24.64	3e-16	90.9	hypothetical protein GYMLUDRAFT_191150 [Gymnopus luxurians FD-317 M1]
Dmel_0037498_CG10029_HG_3064	gi|751026402|gb|KIK68097.1|	27.55	0.27	44.3	hypothetical protein GYMLUDRAFT_191150 [Gymnopus luxurians FD-317 M1]
Dmel_0037498_CG10029_HG_3064	gi|1063521544|ref|XP_017981554.1|	27.34	4e-16	90.9	PREDICTED: protein disulfide-isomerase [Theobroma cacao]
Dmel_0037498_CG10029_HG_3064	gi|1063521544|ref|XP_017981554.1|	32.26	2e-06	60.8	PREDICTED: protein disulfide-isomerase [Theobroma cacao]
Dmel_0037498_CG10029_HG_3064	gi|848922018|ref|XP_012857599.1|	30.49	4e-16	90.5	PREDICTED: protein disulfide-isomerase-like [Erythranthe guttata]
Dmel_0037498_CG10029_HG_3064	gi|848922018|ref|XP_012857599.1|	29.63	2e-04	54.3	PREDICTED: protein disulfide-isomerase-like [Erythranthe guttata]
Dmel_0037498_CG10029_HG_3064	gi|615423535|ref|XP_007587478.1|	23.50	4e-16	90.5	putative protein disulfide-isomerase protein [Neofusicoccum parvum UCRNP2]
Dmel_0037498_CG10029_HG_3064	gi|615423535|ref|XP_007587478.1|	31.20	2e-06	60.8	putative protein disulfide-isomerase protein [Neofusicoccum parvum UCRNP2]
Dmel_0037498_CG10029_HG_3064	gi|666401792|gb|KEY67533.1|	25.07	4e-16	90.5	hypothetical protein S7711_02451 [Stachybotrys chartarum IBT 7711]
Dmel_0037498_CG10029_HG_3064	gi|666401792|gb|KEY67533.1|	30.91	0.001	52.4	hypothetical protein S7711_02451 [Stachybotrys chartarum IBT 7711]
Dmel_0037498_CG10029_HG_3064	gi|667733789|gb|KFA73220.1|	26.44	4e-16	90.5	hypothetical protein S40288_05404 [Stachybotrys chartarum IBT 40288]
Dmel_0037498_CG10029_HG_3064	gi|667733789|gb|KFA73220.1|	30.91	0.001	52.4	hypothetical protein S40288_05404 [Stachybotrys chartarum IBT 40288]
Dmel_0037498_CG10029_HG_3064	gi|636582619|ref|XP_008022648.1|	24.86	4e-16	90.5	hypothetical protein SETTUDRAFT_167510 [Setosphaeria turcica Et28A]
Dmel_0037498_CG10029_HG_3064	gi|636582619|ref|XP_008022648.1|	30.56	0.013	48.5	hypothetical protein SETTUDRAFT_167510 [Setosphaeria turcica Et28A]
Dmel_0037498_CG10029_HG_3064	gi|821505352|gb|KKZ62312.1|	25.07	4e-16	90.5	protein disulfide-isomerase A1 [Emmonsia crescens UAMH 3008]
Dmel_0037498_CG10029_HG_3064	gi|821505352|gb|KKZ62312.1|	28.83	0.001	52.0	protein disulfide-isomerase A1 [Emmonsia crescens UAMH 3008]
Dmel_0037498_CG10029_HG_3064	gi|873231678|emb|CEM07350.1|	23.44	4e-16	90.5	unnamed protein product [Vitrella brassicaformis CCMP3155]
Dmel_0037498_CG10029_HG_3064	gi|115398391|ref|XP_001214787.1|	24.63	4e-16	90.5	protein disulfide-isomerase precursor [Aspergillus terreus NIH2624]
Dmel_0037498_CG10029_HG_3064	gi|115398391|ref|XP_001214787.1|	30.28	6e-04	52.8	protein disulfide-isomerase precursor [Aspergillus terreus NIH2624]
Dmel_0037498_CG10029_HG_3064	gi|667721934|gb|KFA64156.1|	25.07	5e-16	90.5	hypothetical protein S40285_00807 [Stachybotrys chlorohalonata IBT 40285]
Dmel_0037498_CG10029_HG_3064	gi|667721934|gb|KFA64156.1|	30.91	0.001	52.0	hypothetical protein S40285_00807 [Stachybotrys chlorohalonata IBT 40285]
Dmel_0037498_CG10029_HG_3064	gi|508724432|gb|EOY16329.1|	27.34	5e-16	90.5	PDI-like 1-1 isoform 2 [Theobroma cacao]
Dmel_0037498_CG10029_HG_3064	gi|508724432|gb|EOY16329.1|	32.26	2e-06	60.8	PDI-like 1-1 isoform 2 [Theobroma cacao]
Dmel_0037498_CG10029_HG_3064	gi|1149815206|ref|XP_020166510.1|	25.65	5e-16	90.5	protein disulfide-isomerase [Aegilops tauschii subsp. tauschii]
Dmel_0037498_CG10029_HG_3064	gi|1149815206|ref|XP_020166510.1|	28.70	0.001	52.0	protein disulfide-isomerase [Aegilops tauschii subsp. tauschii]
Dmel_0037498_CG10029_HG_3064	gi|1001612154|gb|KXS15919.1|	23.10	5e-16	90.1	protein disulfide isomerase [Gonapodya prolifera JEL478]
Dmel_0037498_CG10029_HG_3064	gi|1001612154|gb|KXS15919.1|	26.53	0.83	42.7	protein disulfide isomerase [Gonapodya prolifera JEL478]
Dmel_0037498_CG10029_HG_3064	gi|330943657|ref|XP_003306237.1|	23.06	5e-16	90.5	hypothetical protein PTT_19353 [Pyrenophora teres f. teres 0-1]
Dmel_0037498_CG10029_HG_3064	gi|330943657|ref|XP_003306237.1|	29.09	0.024	47.8	hypothetical protein PTT_19353 [Pyrenophora teres f. teres 0-1]
Dmel_0037498_CG10029_HG_3064	gi|1147625183|gb|OOF90762.1|	23.48	6e-16	90.1	hypothetical protein ASPCADRAFT_211715 [Aspergillus carbonarius ITEM 5010]
Dmel_0037498_CG10029_HG_3064	gi|1147625183|gb|OOF90762.1|	28.69	6e-04	52.8	hypothetical protein ASPCADRAFT_211715 [Aspergillus carbonarius ITEM 5010]
Dmel_0037498_CG10029_HG_3064	gi|1025675293|gb|OAA62619.1|	23.89	6e-16	90.1	protein disulfide isomerase [Sporothrix insectorum RCEF 264]
Dmel_0037498_CG10029_HG_3064	gi|1025675293|gb|OAA62619.1|	30.63	9e-04	52.4	protein disulfide isomerase [Sporothrix insectorum RCEF 264]
Dmel_0037498_CG10029_HG_3064	gi|1026271546|gb|OAD04586.1|	23.97	6e-16	90.1	hypothetical protein MUCCIDRAFT_177573 [Mucor circinelloides f. lusitanicus CBS 277.49]
Dmel_0037498_CG10029_HG_3064	gi|1026271546|gb|OAD04586.1|	28.89	2e-04	54.3	hypothetical protein MUCCIDRAFT_177573 [Mucor circinelloides f. lusitanicus CBS 277.49]
Dmel_0037498_CG10029_HG_3064	gi|1111852921|gb|OJJ35727.1|	24.93	6e-16	90.1	hypothetical protein ASPWEDRAFT_40966 [Aspergillus wentii DTO 134E9]
Dmel_0037498_CG10029_HG_3064	gi|1111852921|gb|OJJ35727.1|	34.82	8e-04	52.4	hypothetical protein ASPWEDRAFT_40966 [Aspergillus wentii DTO 134E9]
Dmel_0037498_CG10029_HG_3064	gi|508724431|gb|EOY16328.1|	27.34	7e-16	90.1	PDI-like 1-1 isoform 1 [Theobroma cacao]
Dmel_0037498_CG10029_HG_3064	gi|508724431|gb|EOY16328.1|	32.26	2e-06	60.8	PDI-like 1-1 isoform 1 [Theobroma cacao]
Dmel_0037498_CG10029_HG_3064	gi|672793919|gb|KFH44499.1|	24.71	7e-16	89.7	Protein disulfide-isomerase-like protein [Acremonium chrysogenum ATCC 11550]
Dmel_0037498_CG10029_HG_3064	gi|672793919|gb|KFH44499.1|	29.36	7e-04	52.8	Protein disulfide-isomerase-like protein [Acremonium chrysogenum ATCC 11550]
Dmel_0037498_CG10029_HG_3064	gi|571496423|ref|XP_006593605.1|	23.74	7e-16	89.7	PREDICTED: protein disulfide-isomerase-like [Glycine max]
Dmel_0037498_CG10029_HG_3064	gi|571496423|ref|XP_006593605.1|	36.61	3e-08	66.2	PREDICTED: protein disulfide-isomerase-like [Glycine max]
Dmel_0037498_CG10029_HG_3064	gi|19113783|ref|NP_592871.1|	25.25	7e-16	89.7	protein disulfide isomerase (predicted) [Schizosaccharomyces pombe 972h-]
Dmel_0037498_CG10029_HG_3064	gi|19113783|ref|NP_592871.1|	28.57	6e-04	52.8	protein disulfide isomerase (predicted) [Schizosaccharomyces pombe 972h-]
Dmel_0037498_CG10029_HG_3064	gi|802099936|gb|KKA27181.1|	23.82	7e-16	89.7	hypothetical protein TD95_005158 [Thielaviopsis punctulata]
Dmel_0037498_CG10029_HG_3064	gi|802099936|gb|KKA27181.1|	30.00	0.003	50.8	hypothetical protein TD95_005158 [Thielaviopsis punctulata]
Dmel_0037498_CG10029_HG_3064	gi|1027014258|ref|XP_016605428.1|	27.59	7e-16	89.7	protein disulfide isomerase [Spizellomyces punctatus DAOM BR117]
Dmel_0037498_CG10029_HG_3064	gi|1027014258|ref|XP_016605428.1|	28.87	2e-04	54.3	protein disulfide isomerase [Spizellomyces punctatus DAOM BR117]
Dmel_0037498_CG10029_HG_3064	gi|1098841902|ref|XP_018827669.1|	28.80	8e-16	89.7	PREDICTED: protein disulfide-isomerase-like isoform X1 [Juglans regia]
Dmel_0037498_CG10029_HG_3064	gi|1098841902|ref|XP_018827669.1|	28.30	0.033	47.4	PREDICTED: protein disulfide-isomerase-like isoform X1 [Juglans regia]
Dmel_0037498_CG10029_HG_3064	gi|12056117|emb|CAC21229.1|	25.36	8e-16	88.6	protein disulfide isomerase, partial [Triticum turgidum subsp. durum]
Dmel_0037498_CG10029_HG_3064	gi|629683181|ref|XP_007806886.1|	23.30	8e-16	89.7	protein disulfide isomerase [Metarhizium acridum CQMa 102]
Dmel_0037498_CG10029_HG_3064	gi|629683181|ref|XP_007806886.1|	28.44	0.006	49.7	protein disulfide isomerase [Metarhizium acridum CQMa 102]
Dmel_0037498_CG10029_HG_3064	gi|1168120942|gb|OQE20391.1|	23.06	8e-16	89.7	hypothetical protein PENSTE_c013G07095 [Penicillium steckii]
Dmel_0037498_CG10029_HG_3064	gi|1168120942|gb|OQE20391.1|	33.93	5e-05	56.2	hypothetical protein PENSTE_c013G07095 [Penicillium steckii]
Dmel_0037498_CG10029_HG_3064	gi|720041636|ref|XP_010268974.1|	23.84	8e-16	89.7	PREDICTED: protein disulfide-isomerase [Nelumbo nucifera]
Dmel_0037498_CG10029_HG_3064	gi|720041636|ref|XP_010268974.1|	27.73	6e-05	55.8	PREDICTED: protein disulfide-isomerase [Nelumbo nucifera]
Dmel_0037498_CG10029_HG_3064	gi|751006850|gb|KIK48927.1|	25.95	9e-16	89.7	hypothetical protein CY34DRAFT_518279 [Suillus luteus UH-Slu-Lm8-n1]
Dmel_0037498_CG10029_HG_3064	gi|751006850|gb|KIK48927.1|	28.30	0.086	45.8	hypothetical protein CY34DRAFT_518279 [Suillus luteus UH-Slu-Lm8-n1]
Dmel_0037498_CG10029_HG_3064	gi|169861147|ref|XP_001837208.1|	27.41	9e-16	89.7	disulfide isomerase [Coprinopsis cinerea okayama7#130]
Dmel_0037498_CG10029_HG_3064	gi|169861147|ref|XP_001837208.1|	26.80	0.37	43.9	disulfide isomerase [Coprinopsis cinerea okayama7#130]
Dmel_0037498_CG10029_HG_3064	gi|972125098|gb|KUI54016.1|	23.51	9e-16	89.4	Protein disulfide-isomerase [Valsa mali var. pyri]
Dmel_0037498_CG10029_HG_3064	gi|972125098|gb|KUI54016.1|	30.28	0.011	48.9	Protein disulfide-isomerase [Valsa mali var. pyri]
Dmel_0037498_CG10029_HG_3064	gi|133902308|gb|ABO41838.1|	26.27	9e-16	89.4	putative protein disulfide isomerase [Gossypium arboreum]
Dmel_0037498_CG10029_HG_3064	gi|133902308|gb|ABO41838.1|	32.03	4e-07	62.8	putative protein disulfide isomerase [Gossypium arboreum]
Dmel_0037498_CG10029_HG_3064	gi|1050589818|ref|XP_017616214.1|	26.27	9e-16	89.4	PREDICTED: protein disulfide-isomerase [Gossypium arboreum]
Dmel_0037498_CG10029_HG_3064	gi|1050589818|ref|XP_017616214.1|	32.03	2e-07	63.5	PREDICTED: protein disulfide-isomerase [Gossypium arboreum]
Dmel_0037498_CG10029_HG_3064	gi|225563091|gb|EEH11370.1|	26.32	9e-16	89.7	disulfidisomerase [Histoplasma capsulatum G186AR]
Dmel_0037498_CG10029_HG_3064	gi|225563091|gb|EEH11370.1|	35.19	4e-06	59.7	disulfidisomerase [Histoplasma capsulatum G186AR]
Dmel_0037498_CG10029_HG_3064	gi|1030143559|ref|XP_016757255.1|	24.27	9e-16	89.7	protein disulfide isomerase [Sphaerulina musiva SO2202]
Dmel_0037498_CG10029_HG_3064	gi|1030143559|ref|XP_016757255.1|	28.04	0.045	47.0	protein disulfide isomerase [Sphaerulina musiva SO2202]
Dmel_0037498_CG10029_HG_3064	gi|720085357|ref|XP_010243492.1|	30.00	1e-15	89.4	PREDICTED: protein disulfide-isomerase [Nelumbo nucifera]
Dmel_0037498_CG10029_HG_3064	gi|720085357|ref|XP_010243492.1|	29.46	0.006	49.7	PREDICTED: protein disulfide-isomerase [Nelumbo nucifera]
Dmel_0037498_CG10029_HG_3064	gi|1063051692|gb|JAT64003.1|	25.39	1e-15	89.4	Protein disulfide-isomerase [Anthurium amnicola]
Dmel_0037498_CG10029_HG_3064	gi|1063051692|gb|JAT64003.1|	31.25	2e-05	57.4	Protein disulfide-isomerase [Anthurium amnicola]
Dmel_0037498_CG10029_HG_3064	gi|763732829|gb|KJA30230.1|	25.34	1e-15	89.4	hypothetical protein HYPSUDRAFT_126028 [Hypholoma sublateritium FD-334 SS-4]
Dmel_0037498_CG10029_HG_3064	gi|763732829|gb|KJA30230.1|	29.59	0.015	48.1	hypothetical protein HYPSUDRAFT_126028 [Hypholoma sublateritium FD-334 SS-4]
Dmel_0037498_CG10029_HG_3064	gi|666434124|gb|KEY81650.1|	23.85	1e-15	89.4	protein disulfide isomerase Pdi1 [Aspergillus fumigatus var. RP-2014]
Dmel_0037498_CG10029_HG_3064	gi|666434124|gb|KEY81650.1|	32.11	6e-05	55.8	protein disulfide isomerase Pdi1 [Aspergillus fumigatus var. RP-2014]
Dmel_0037498_CG10029_HG_3064	gi|814600446|gb|KKF95096.1|	23.75	1e-15	89.4	Protein disulfide-isomerase [Ceratocystis platani]
Dmel_0037498_CG10029_HG_3064	gi|814600446|gb|KKF95096.1|	30.83	0.015	48.5	Protein disulfide-isomerase [Ceratocystis platani]
Dmel_0037498_CG10029_HG_3064	gi|70989789|ref|XP_749744.1|	23.85	1e-15	89.4	protein disulfide isomerase Pdi1 [Aspergillus fumigatus Af293]
Dmel_0037498_CG10029_HG_3064	gi|70989789|ref|XP_749744.1|	32.11	7e-05	55.8	protein disulfide isomerase Pdi1 [Aspergillus fumigatus Af293]
Dmel_0037498_CG10029_HG_3064	gi|1029097427|ref|XP_016708067.1|	25.95	1e-15	89.0	PREDICTED: protein disulfide-isomerase-like [Gossypium hirsutum]
Dmel_0037498_CG10029_HG_3064	gi|1029097427|ref|XP_016708067.1|	33.63	3e-06	60.1	PREDICTED: protein disulfide-isomerase-like [Gossypium hirsutum]
Dmel_0037498_CG10029_HG_3064	gi|222446340|dbj|BAH20800.1|	25.36	1e-15	89.4	protein disulfide isomerase [Triticum aestivum]
Dmel_0037498_CG10029_HG_3064	gi|222446340|dbj|BAH20800.1|	28.70	0.001	52.0	protein disulfide isomerase [Triticum aestivum]
Dmel_0037498_CG10029_HG_3064	gi|133902323|gb|ABO41851.1|	25.95	1e-15	89.0	putative protein disulfide isomerase [Gossypium hirsutum]
Dmel_0037498_CG10029_HG_3064	gi|133902323|gb|ABO41851.1|	33.63	2e-06	60.8	putative protein disulfide isomerase [Gossypium hirsutum]
Dmel_0037498_CG10029_HG_3064	gi|1709618|sp|P55059.1|PDI_HUMIN	23.70	1e-15	89.0	RecName: Full=Protein disulfide-isomerase; Short=PDI; Flags: Precursor
Dmel_0037498_CG10029_HG_3064	gi|1709618|sp|P55059.1|PDI_HUMIN	32.43	3e-04	53.9	RecName: Full=Protein disulfide-isomerase; Short=PDI; Flags: Precursor
Dmel_0037498_CG10029_HG_3064	gi|336274166|ref|XP_003351837.1|	23.32	1e-15	89.0	hypothetical protein SMAC_00384 [Sordaria macrospora k-hell]
Dmel_0037498_CG10029_HG_3064	gi|336274166|ref|XP_003351837.1|	29.91	0.013	48.5	hypothetical protein SMAC_00384 [Sordaria macrospora k-hell]
Dmel_0037498_CG10029_HG_3064	gi|816195050|emb|CRG84650.1|	25.85	1e-15	89.0	prolyl 4-hydroxylase, beta polypeptide [Talaromyces islandicus]
Dmel_0037498_CG10029_HG_3064	gi|816195050|emb|CRG84650.1|	34.43	2e-05	57.8	prolyl 4-hydroxylase, beta polypeptide [Talaromyces islandicus]
Dmel_0037498_CG10029_HG_3064	gi|1040902354|ref|XP_017258793.1|	29.08	1e-15	89.0	PREDICTED: protein disulfide-isomerase-like [Daucus carota subsp. sativus]
Dmel_0037498_CG10029_HG_3064	gi|1040902354|ref|XP_017258793.1|	28.57	6e-05	55.8	PREDICTED: protein disulfide-isomerase-like [Daucus carota subsp. sativus]
Dmel_0037498_CG10029_HG_3064	gi|1021034890|gb|KZM92674.1|	29.08	1e-15	89.0	hypothetical protein DCAR_019961 [Daucus carota subsp. sativus]
Dmel_0037498_CG10029_HG_3064	gi|1021034890|gb|KZM92674.1|	28.57	5e-05	55.8	hypothetical protein DCAR_019961 [Daucus carota subsp. sativus]
Dmel_0037498_CG10029_HG_3064	gi|1124107905|gb|OKY60173.1|	23.84	1e-15	89.0	Protein disulfide-isomerase [Phlebia centrifuga]
Dmel_0037498_CG10029_HG_3064	gi|1124107905|gb|OKY60173.1|	27.55	0.026	47.4	Protein disulfide-isomerase [Phlebia centrifuga]
Dmel_0037498_CG10029_HG_3064	gi|1028968515|ref|XP_016727783.1|	27.13	1e-15	89.0	PREDICTED: protein disulfide-isomerase-like [Gossypium hirsutum]
Dmel_0037498_CG10029_HG_3064	gi|1028968515|ref|XP_016727783.1|	31.25	2e-06	60.5	PREDICTED: protein disulfide-isomerase-like [Gossypium hirsutum]
Dmel_0037498_CG10029_HG_3064	gi|955163798|emb|CUI15335.1|	22.38	1e-15	88.6	protein disulfide isomerase, putative [Bodo saltans]
Dmel_0037498_CG10029_HG_3064	gi|955163798|emb|CUI15335.1|	27.59	0.030	47.4	protein disulfide isomerase, putative [Bodo saltans]
Dmel_0037498_CG10029_HG_3064	gi|302922159|ref|XP_003053408.1|	24.00	2e-15	89.4	predicted protein [Nectria haematococca mpVI 77-13-4]
Dmel_0037498_CG10029_HG_3064	gi|302922159|ref|XP_003053408.1|	29.09	0.013	48.9	predicted protein [Nectria haematococca mpVI 77-13-4]
Dmel_0037498_CG10029_HG_3064	gi|729339767|ref|XP_010539655.1|	25.24	2e-15	88.6	PREDICTED: protein disulfide isomerase-like 1-1 [Tarenaya hassleriana]
Dmel_0037498_CG10029_HG_3064	gi|729339767|ref|XP_010539655.1|	31.73	2e-06	60.8	PREDICTED: protein disulfide isomerase-like 1-1 [Tarenaya hassleriana]
Dmel_0037498_CG10029_HG_3064	gi|13925723|gb|AAK49423.1|AF262979_1	25.87	2e-15	88.6	protein disulfide isomerase 1 proprotein [Triticum aestivum]
Dmel_0037498_CG10029_HG_3064	gi|13925723|gb|AAK49423.1|AF262979_1	28.70	6e-04	52.8	protein disulfide isomerase 1 proprotein [Triticum aestivum]
Dmel_0037498_CG10029_HG_3064	gi|525585010|gb|EPS31260.1|	24.05	2e-15	88.6	putative protein disulfide-isomerase [Penicillium oxalicum 114-2]
Dmel_0037498_CG10029_HG_3064	gi|525585010|gb|EPS31260.1|	30.09	6e-05	55.8	putative protein disulfide-isomerase [Penicillium oxalicum 114-2]
Dmel_0037498_CG10029_HG_3064	gi|1024071656|gb|KZV64717.1|	26.72	2e-15	85.9	thioredoxin-domain-containing protein [Peniophora sp. CONT]
Dmel_0037498_CG10029_HG_3064	gi|694452124|ref|XP_009351078.1|	27.60	2e-15	88.6	PREDICTED: protein disulfide-isomerase-like [Pyrus x bretschneideri]
Dmel_0037498_CG10029_HG_3064	gi|694452124|ref|XP_009351078.1|	31.86	5e-05	56.2	PREDICTED: protein disulfide-isomerase-like [Pyrus x bretschneideri]
Dmel_0037498_CG10029_HG_3064	gi|633259761|dbj|BAO79449.1|	25.36	2e-15	88.6	protein disulfide isomerase family protein 1-2 [Triticum aestivum]
Dmel_0037498_CG10029_HG_3064	gi|633259761|dbj|BAO79449.1|	28.70	0.001	52.0	protein disulfide isomerase family protein 1-2 [Triticum aestivum]
Dmel_0037498_CG10029_HG_3064	gi|13925726|gb|AAK49424.1|AF262980_1	25.36	2e-15	88.6	protein disulfide isomerase 2 precursor [Triticum aestivum]
Dmel_0037498_CG10029_HG_3064	gi|13925726|gb|AAK49424.1|AF262980_1	28.70	0.001	52.0	protein disulfide isomerase 2 precursor [Triticum aestivum]
Dmel_0037498_CG10029_HG_3064	gi|1003737286|gb|KXX74262.1|	24.43	2e-15	88.6	Protein disulfide-isomerase [Madurella mycetomatis]
Dmel_0037498_CG10029_HG_3064	gi|1003737286|gb|KXX74262.1|	30.84	0.003	50.4	Protein disulfide-isomerase [Madurella mycetomatis]
Dmel_0037498_CG10029_HG_3064	gi|1022802606|ref|XP_016212741.1|	24.21	2e-15	88.6	protein disulfide-isomerase domain [Verruconis gallopava]
Dmel_0037498_CG10029_HG_3064	gi|1022802606|ref|XP_016212741.1|	28.57	0.094	45.8	protein disulfide-isomerase domain [Verruconis gallopava]
Dmel_0037498_CG10029_HG_3064	gi|1112949399|gb|OJT03774.1|	25.77	2e-15	88.6	Protein disulfide-isomerase [Trametes pubescens]
Dmel_0037498_CG10029_HG_3064	gi|1112949399|gb|OJT03774.1|	25.96	0.13	45.4	Protein disulfide-isomerase [Trametes pubescens]
Dmel_0037498_CG10029_HG_3064	gi|222446342|dbj|BAH20801.1|	25.36	2e-15	88.6	protein disulfide isomerase [Triticum aestivum]
Dmel_0037498_CG10029_HG_3064	gi|222446342|dbj|BAH20801.1|	28.70	0.001	52.0	protein disulfide isomerase [Triticum aestivum]
Dmel_0037498_CG10029_HG_3064	gi|821064941|gb|KKY20190.1|	23.16	2e-15	88.2	putative protein disulfide-isomerase [Diplodia seriata]
Dmel_0037498_CG10029_HG_3064	gi|821064941|gb|KKY20190.1|	35.77	1e-06	61.6	putative protein disulfide-isomerase [Diplodia seriata]
Dmel_0037498_CG10029_HG_3064	gi|222446344|dbj|BAH20802.1|	25.36	2e-15	88.2	protein disulfide isomerase [Triticum aestivum]
Dmel_0037498_CG10029_HG_3064	gi|222446344|dbj|BAH20802.1|	28.70	0.001	52.0	protein disulfide isomerase [Triticum aestivum]
Dmel_0037498_CG10029_HG_3064	gi|225459587|ref|XP_002285864.1|	30.91	2e-15	88.2	PREDICTED: protein disulfide-isomerase [Vitis vinifera]
Dmel_0037498_CG10029_HG_3064	gi|225459587|ref|XP_002285864.1|	31.25	1e-06	61.2	PREDICTED: protein disulfide-isomerase [Vitis vinifera]
Dmel_0037498_CG10029_HG_3064	gi|691788120|emb|CDO75582.1|	26.20	2e-15	88.2	hypothetical protein BN946_scf184858.g22 [Trametes cinnabarina]
Dmel_0037498_CG10029_HG_3064	gi|691788120|emb|CDO75582.1|	28.45	0.007	49.3	hypothetical protein BN946_scf184858.g22 [Trametes cinnabarina]
Dmel_0037498_CG10029_HG_3064	gi|1121486973|gb|APP89575.1|	25.94	2e-15	88.2	protein disulfide isomerase-1 [Triticum aestivum]
Dmel_0037498_CG10029_HG_3064	gi|1121486973|gb|APP89575.1|	28.70	0.001	52.0	protein disulfide isomerase-1 [Triticum aestivum]
Dmel_0037498_CG10029_HG_3064	gi|188509919|gb|ACD56608.1|	26.27	3e-15	88.2	putative protein disulfide [Gossypioides kirkii]
Dmel_0037498_CG10029_HG_3064	gi|188509919|gb|ACD56608.1|	33.63	2e-06	60.5	putative protein disulfide [Gossypioides kirkii]
Dmel_0037498_CG10029_HG_3064	gi|636609195|ref|XP_008035732.1|	25.10	3e-15	88.2	protein disulfide isomerase [Trametes versicolor FP-101664 SS1]
Dmel_0037498_CG10029_HG_3064	gi|636609195|ref|XP_008035732.1|	25.96	0.11	45.4	protein disulfide isomerase [Trametes versicolor FP-101664 SS1]
Dmel_0037498_CG10029_HG_3064	gi|908389543|gb|KND90204.1|	26.67	3e-15	88.2	Protein disulfide-isomerase, partial [Tolypocladium ophioglossoides CBS 100239]
Dmel_0037498_CG10029_HG_3064	gi|908389543|gb|KND90204.1|	28.18	0.026	47.8	Protein disulfide-isomerase, partial [Tolypocladium ophioglossoides CBS 100239]
Dmel_0037498_CG10029_HG_3064	gi|727151005|emb|CEG66909.1|	24.75	3e-15	87.8	hypothetical protein RMATCC62417_03405 [Rhizopus microsporus]
Dmel_0037498_CG10029_HG_3064	gi|727151005|emb|CEG66909.1|	29.63	0.006	49.7	hypothetical protein RMATCC62417_03405 [Rhizopus microsporus]
Dmel_0037498_CG10029_HG_3064	gi|633259759|dbj|BAO79448.1|	25.28	3e-15	87.8	protein disulfide isomerase family protein TaPDIL1-1delta [Triticum aestivum]
Dmel_0037498_CG10029_HG_3064	gi|633259759|dbj|BAO79448.1|	28.70	6e-04	52.8	protein disulfide isomerase family protein TaPDIL1-1delta [Triticum aestivum]
Dmel_0037498_CG10029_HG_3064	gi|972139885|gb|KUI66134.1|	23.21	3e-15	87.8	Protein disulfide-isomerase [Valsa mali]
Dmel_0037498_CG10029_HG_3064	gi|972139885|gb|KUI66134.1|	30.28	0.006	49.7	Protein disulfide-isomerase [Valsa mali]
Dmel_0037498_CG10029_HG_3064	gi|597910170|ref|XP_007302384.1|	26.12	3e-15	87.8	disulfide isomerase [Stereum hirsutum FP-91666 SS1]
Dmel_0037498_CG10029_HG_3064	gi|597910170|ref|XP_007302384.1|	27.36	0.052	46.6	disulfide isomerase [Stereum hirsutum FP-91666 SS1]
Dmel_0037498_CG10029_HG_3064	gi|121715212|ref|XP_001275215.1|	25.07	3e-15	87.8	protein disulfide isomerase Pdi1, putative [Aspergillus clavatus NRRL 1]
Dmel_0037498_CG10029_HG_3064	gi|121715212|ref|XP_001275215.1|	33.03	2e-04	54.3	protein disulfide isomerase Pdi1, putative [Aspergillus clavatus NRRL 1]
Dmel_0037498_CG10029_HG_3064	gi|821324757|ref|NP_001295629.1|	29.53	3e-15	87.8	protein disulfide-isomerase precursor [Jatropha curcas]
Dmel_0037498_CG10029_HG_3064	gi|821324757|ref|NP_001295629.1|	32.14	1e-05	58.2	protein disulfide-isomerase precursor [Jatropha curcas]
Dmel_0037498_CG10029_HG_3064	gi|240279917|gb|EER43422.1|	33.11	3e-15	87.8	disulfidisomerase [Histoplasma capsulatum H143]
Dmel_0037498_CG10029_HG_3064	gi|913798423|emb|CRK14133.1|	23.55	3e-15	87.8	hypothetical protein BN1708_011080, partial [Verticillium longisporum]
Dmel_0037498_CG10029_HG_3064	gi|913798423|emb|CRK14133.1|	32.43	0.004	50.1	hypothetical protein BN1708_011080, partial [Verticillium longisporum]
Dmel_0037498_CG10029_HG_3064	gi|643723210|gb|KDP32815.1|	29.53	3e-15	87.8	hypothetical protein JCGZ_12107 [Jatropha curcas]
Dmel_0037498_CG10029_HG_3064	gi|643723210|gb|KDP32815.1|	33.04	1e-06	61.2	hypothetical protein JCGZ_12107 [Jatropha curcas]
Dmel_0037498_CG10029_HG_3064	gi|749845242|gb|KIJ20059.1|	25.28	3e-15	87.8	hypothetical protein PAXINDRAFT_67793 [Paxillus involutus ATCC 200175]
Dmel_0037498_CG10029_HG_3064	gi|749845242|gb|KIJ20059.1|	25.83	0.005	49.7	hypothetical protein PAXINDRAFT_67793 [Paxillus involutus ATCC 200175]
Dmel_0037498_CG10029_HG_3064	gi|633259757|dbj|BAO79447.1|	25.27	3e-15	87.8	protein disulfide isomerase family protein TaPDIL1-1gamma [Triticum aestivum]
Dmel_0037498_CG10029_HG_3064	gi|633259757|dbj|BAO79447.1|	28.70	6e-04	52.8	protein disulfide isomerase family protein TaPDIL1-1gamma [Triticum aestivum]
Dmel_0037498_CG10029_HG_3064	gi|1040859411|ref|XP_017240481.1|	25.66	3e-15	87.8	PREDICTED: protein disulfide-isomerase-like [Daucus carota subsp. sativus]
Dmel_0037498_CG10029_HG_3064	gi|1040859411|ref|XP_017240481.1|	29.46	6e-06	58.9	PREDICTED: protein disulfide-isomerase-like [Daucus carota subsp. sativus]
Dmel_0037498_CG10029_HG_3064	gi|1150169375|ref|XP_020226668.1|	29.26	3e-15	87.8	protein disulfide-isomerase-like [Cajanus cajan]
Dmel_0037498_CG10029_HG_3064	gi|1150169375|ref|XP_020226668.1|	31.15	5e-07	62.4	protein disulfide-isomerase-like [Cajanus cajan]
Dmel_0037498_CG10029_HG_3064	gi|646400465|gb|KDQ64544.1|	25.80	3e-15	87.8	hypothetical protein JAAARDRAFT_118170 [Jaapia argillacea MUCL 33604]
Dmel_0037498_CG10029_HG_3064	gi|646400465|gb|KDQ64544.1|	26.53	0.88	42.7	hypothetical protein JAAARDRAFT_118170 [Jaapia argillacea MUCL 33604]
Dmel_0037498_CG10029_HG_3064	gi|1000226892|gb|KXJ95893.1|	22.99	4e-15	87.8	disulfide-isomerase [Microdochium bolleyi]
Dmel_0037498_CG10029_HG_3064	gi|1000226892|gb|KXJ95893.1|	30.09	4e-04	53.1	disulfide-isomerase [Microdochium bolleyi]
Dmel_0037498_CG10029_HG_3064	gi|223546830|gb|EEF48327.1|	25.37	4e-15	87.8	protein disulfide isomerase, putative [Ricinus communis]
Dmel_0037498_CG10029_HG_3064	gi|223546830|gb|EEF48327.1|	31.25	5e-07	62.4	protein disulfide isomerase, putative [Ricinus communis]
Dmel_0037498_CG10029_HG_3064	gi|573988465|ref|XP_006672153.1|	23.76	4e-15	87.8	protein disulfide-isomerase [Cordyceps militaris CM01]
Dmel_0037498_CG10029_HG_3064	gi|573988465|ref|XP_006672153.1|	28.57	1.7	42.0	protein disulfide-isomerase [Cordyceps militaris CM01]
Dmel_0037498_CG10029_HG_3064	gi|67508765|emb|CAI30632.1|	25.87	4e-15	87.8	protein disulfide isomerase precursor [Triticum aestivum]
Dmel_0037498_CG10029_HG_3064	gi|67508765|emb|CAI30632.1|	28.70	6e-04	52.8	protein disulfide isomerase precursor [Triticum aestivum]
Dmel_0037498_CG10029_HG_3064	gi|325093048|gb|EGC46358.1|	33.11	4e-15	87.8	disulfidisomerase [Histoplasma capsulatum H88]
Dmel_0037498_CG10029_HG_3064	gi|325093048|gb|EGC46358.1|	35.19	3e-06	60.1	disulfidisomerase [Histoplasma capsulatum H88]
Dmel_0037498_CG10029_HG_3064	gi|928517562|ref|XP_014077578.1|	22.97	4e-15	87.8	hypothetical protein COCC4DRAFT_82358 [Bipolaris maydis ATCC 48331]
Dmel_0037498_CG10029_HG_3064	gi|928517562|ref|XP_014077578.1|	32.17	0.001	52.0	hypothetical protein COCC4DRAFT_82358 [Bipolaris maydis ATCC 48331]
Dmel_0037498_CG10029_HG_3064	gi|1044571539|ref|XP_017422280.1|	23.98	4e-15	87.4	PREDICTED: protein disulfide-isomerase-like [Vigna angularis]
Dmel_0037498_CG10029_HG_3064	gi|1044571539|ref|XP_017422280.1|	32.00	2e-07	63.9	PREDICTED: protein disulfide-isomerase-like [Vigna angularis]
Dmel_0037498_CG10029_HG_3064	gi|83627311|dbj|BAE54313.1|	28.50	4e-15	87.4	protein disulfide isomerase, partial [Babesia caballi]
Dmel_0037498_CG10029_HG_3064	gi|646308296|gb|KDQ29440.1|	25.74	4e-15	87.4	hypothetical protein PLEOSDRAFT_1064231 [Pleurotus ostreatus PC15]
Dmel_0037498_CG10029_HG_3064	gi|646308296|gb|KDQ29440.1|	27.55	0.091	45.8	hypothetical protein PLEOSDRAFT_1064231 [Pleurotus ostreatus PC15]
Dmel_0037498_CG10029_HG_3064	gi|697084447|ref|XP_009655207.1|	23.55	4e-15	87.4	disulfide-isomerase [Verticillium dahliae VdLs.17]
Dmel_0037498_CG10029_HG_3064	gi|697084447|ref|XP_009655207.1|	32.11	0.007	49.3	disulfide-isomerase [Verticillium dahliae VdLs.17]
Dmel_0037498_CG10029_HG_3064	gi|1023215308|gb|KZT12454.1|	25.42	4e-15	87.4	protein disulfide isomerase [Laetiporus sulphureus 93-53]
Dmel_0037498_CG10029_HG_3064	gi|1023215308|gb|KZT12454.1|	25.00	0.019	48.1	protein disulfide isomerase [Laetiporus sulphureus 93-53]
Dmel_0037498_CG10029_HG_3064	gi|1013946450|gb|KYR00125.1|	22.87	4e-15	87.4	protein disulfide isomerase [Dictyostelium lacteum]
Dmel_0037498_CG10029_HG_3064	gi|1013946450|gb|KYR00125.1|	26.79	3.6	40.8	protein disulfide isomerase [Dictyostelium lacteum]
Dmel_0037498_CG10029_HG_3064	gi|750948790|gb|KIK06669.1|	26.16	4e-15	87.4	hypothetical protein K443DRAFT_673954 [Laccaria amethystina LaAM-08-1]
Dmel_0037498_CG10029_HG_3064	gi|750948790|gb|KIK06669.1|	29.59	0.020	47.8	hypothetical protein K443DRAFT_673954 [Laccaria amethystina LaAM-08-1]
Dmel_0037498_CG10029_HG_3064	gi|729699194|emb|CEJ03658.1|	24.75	4e-15	87.4	hypothetical protein RMCBS344292_17637 [Rhizopus microsporus]
Dmel_0037498_CG10029_HG_3064	gi|729699194|emb|CEJ03658.1|	28.70	0.023	47.8	hypothetical protein RMCBS344292_17637 [Rhizopus microsporus]
Dmel_0037498_CG10029_HG_3064	gi|1032874834|gb|OAQ81550.1|	25.55	4e-15	87.4	protein disulfide-isomerase precursor [Purpureocillium lilacinum]
Dmel_0037498_CG10029_HG_3064	gi|1032874834|gb|OAQ81550.1|	26.61	0.20	44.7	protein disulfide-isomerase precursor [Purpureocillium lilacinum]
Dmel_0037498_CG10029_HG_3064	gi|1103680997|gb|OJD17808.1|	25.97	5e-15	87.4	protein disulfide-isomerase domain [Emergomyces pasteuriana Ep9510]
Dmel_0037498_CG10029_HG_3064	gi|1103680997|gb|OJD17808.1|	35.19	6e-06	59.3	protein disulfide-isomerase domain [Emergomyces pasteuriana Ep9510]
Dmel_0037498_CG10029_HG_3064	gi|1069584022|ref|XP_018180324.1|	25.55	5e-15	87.4	protein disulfide-isomerase precursor [Purpureocillium lilacinum]
Dmel_0037498_CG10029_HG_3064	gi|1069584022|ref|XP_018180324.1|	26.61	0.19	44.7	protein disulfide-isomerase precursor [Purpureocillium lilacinum]
Dmel_0037498_CG10029_HG_3064	gi|712853654|gb|KGU02789.1|	24.20	5e-15	87.4	protein disulfide isomerase [Candida albicans P87]
Dmel_0037498_CG10029_HG_3064	gi|449464162|ref|XP_004149798.1|	28.04	5e-15	87.4	PREDICTED: protein disulfide-isomerase [Cucumis sativus]
Dmel_0037498_CG10029_HG_3064	gi|449464162|ref|XP_004149798.1|	29.20	2e-04	54.3	PREDICTED: protein disulfide-isomerase [Cucumis sativus]
Dmel_0037498_CG10029_HG_3064	gi|335906219|gb|AEH68233.1|	25.36	5e-15	87.4	protein disulfide isomerase [Triticum aestivum]
Dmel_0037498_CG10029_HG_3064	gi|335906219|gb|AEH68233.1|	28.70	0.001	52.0	protein disulfide isomerase [Triticum aestivum]
Dmel_0037498_CG10029_HG_3064	gi|1023975291|gb|KZV19042.1|	26.94	5e-15	87.0	protein disulfide-isomerase [Dorcoceras hygrometricum]
Dmel_0037498_CG10029_HG_3064	gi|1023975291|gb|KZV19042.1|	32.14	2e-06	60.5	protein disulfide-isomerase [Dorcoceras hygrometricum]
Dmel_0037498_CG10029_HG_3064	gi|597991343|ref|XP_007366061.1|	25.45	6e-15	87.0	disulfide isomerase [Dichomitus squalens LYAD-421 SS1]
Dmel_0037498_CG10029_HG_3064	gi|597991343|ref|XP_007366061.1|	31.31	0.009	48.9	disulfide isomerase [Dichomitus squalens LYAD-421 SS1]
Dmel_0037498_CG10029_HG_3064	gi|947116343|gb|KRH64645.1|	27.69	6e-15	86.7	hypothetical protein GLYMA_04G247900 [Glycine max]
Dmel_0037498_CG10029_HG_3064	gi|995941288|gb|KXG53933.1|	22.97	6e-15	87.0	Protein disulfide isomerase [Penicillium griseofulvum]
Dmel_0037498_CG10029_HG_3064	gi|995941288|gb|KXG53933.1|	33.33	2e-04	54.7	Protein disulfide isomerase [Penicillium griseofulvum]
Dmel_0037498_CG10029_HG_3064	gi|1027062692|ref|XP_016644253.1|	25.68	6e-15	87.8	hypothetical protein SAPIO_CDS3460 [Scedosporium apiospermum]
Dmel_0037498_CG10029_HG_3064	gi|1027062692|ref|XP_016644253.1|	30.00	0.014	48.9	hypothetical protein SAPIO_CDS3460 [Scedosporium apiospermum]
Dmel_0037498_CG10029_HG_3064	gi|1132428156|gb|OLY79234.1|	24.74	6e-15	87.0	Protein disulfide-isomerase [Smittium mucronatum]
Dmel_0037498_CG10029_HG_3064	gi|1132428156|gb|OLY79234.1|	31.30	3e-06	60.1	Protein disulfide-isomerase [Smittium mucronatum]
Dmel_0037498_CG10029_HG_3064	gi|166418|gb|AAA32662.1|	29.59	6e-15	87.0	putative endomembrane protein precursor [Medicago sativa]
Dmel_0037498_CG10029_HG_3064	gi|166418|gb|AAA32662.1|	31.25	4e-06	59.7	putative endomembrane protein precursor [Medicago sativa]
Dmel_0037498_CG10029_HG_3064	gi|149235822|ref|XP_001523789.1|	23.18	6e-15	87.0	hypothetical protein LELG_05205 [Lodderomyces elongisporus NRRL YB-4239]
Dmel_0037498_CG10029_HG_3064	gi|149235822|ref|XP_001523789.1|	27.64	1.2	42.4	hypothetical protein LELG_05205 [Lodderomyces elongisporus NRRL YB-4239]
Dmel_0037498_CG10029_HG_3064	gi|902236708|gb|KNA24506.1|	26.33	6e-15	87.0	hypothetical protein SOVF_015020 [Spinacia oleracea]
Dmel_0037498_CG10029_HG_3064	gi|902236708|gb|KNA24506.1|	29.13	7e-06	58.9	hypothetical protein SOVF_015020 [Spinacia oleracea]
Dmel_0037498_CG10029_HG_3064	gi|449549771|gb|EMD40736.1|	24.11	6e-15	87.0	hypothetical protein CERSUDRAFT_111314 [Gelatoporia subvermispora B]
Dmel_0037498_CG10029_HG_3064	gi|449549771|gb|EMD40736.1|	26.88	0.12	45.4	hypothetical protein CERSUDRAFT_111314 [Gelatoporia subvermispora B]
Dmel_0037498_CG10029_HG_3064	gi|701770022|gb|KGQ05038.1|	24.12	6e-15	87.0	Protein disulfide-isomerase [Beauveria bassiana D1-5]
Dmel_0037498_CG10029_HG_3064	gi|701770022|gb|KGQ05038.1|	32.11	3e-04	53.5	Protein disulfide-isomerase [Beauveria bassiana D1-5]
Dmel_0037498_CG10029_HG_3064	gi|1102752730|gb|OIW35139.1|	25.61	6e-15	87.0	protein disulfide-isomerase precursor [Coniochaeta ligniaria NRRL 30616]
Dmel_0037498_CG10029_HG_3064	gi|1102752730|gb|OIW35139.1|	29.63	0.004	50.1	protein disulfide-isomerase precursor [Coniochaeta ligniaria NRRL 30616]
Dmel_0037498_CG10029_HG_3064	gi|170090950|ref|XP_001876697.1|	23.33	6e-15	87.0	protein disulfide isomerase [Laccaria bicolor S238N-H82]
Dmel_0037498_CG10029_HG_3064	gi|170090950|ref|XP_001876697.1|	30.61	0.010	48.9	protein disulfide isomerase [Laccaria bicolor S238N-H82]
Dmel_0037498_CG10029_HG_3064	gi|1071039432|ref|XP_018281499.1|	23.91	7e-15	86.7	protein disulfide isomerase [Cutaneotrichosporon oleaginosus]
Dmel_0037498_CG10029_HG_3064	gi|1071039432|ref|XP_018281499.1|	26.04	0.18	45.1	protein disulfide isomerase [Cutaneotrichosporon oleaginosus]
Dmel_0037498_CG10029_HG_3064	gi|953474719|ref|XP_014580834.1|	24.23	7e-15	87.0	protein disulfide isomerase, partial [Metarhizium majus ARSEF 297]
Dmel_0037498_CG10029_HG_3064	gi|953474719|ref|XP_014580834.1|	29.00	0.011	48.9	protein disulfide isomerase, partial [Metarhizium majus ARSEF 297]
Dmel_0037498_CG10029_HG_3064	gi|1063022048|gb|JAT49181.1|	24.84	7e-15	86.7	Protein disulfide-isomerase, partial [Anthurium amnicola]
Dmel_0037498_CG10029_HG_3064	gi|1063022048|gb|JAT49181.1|	26.56	0.018	48.1	Protein disulfide-isomerase, partial [Anthurium amnicola]
Dmel_0037498_CG10029_HG_3064	gi|663444778|emb|CDR40383.1|	22.99	7e-15	87.0	CYFA0S05e00144g1_1 [Cyberlindnera fabianii]
Dmel_0037498_CG10029_HG_3064	gi|663444778|emb|CDR40383.1|	26.61	0.74	43.1	CYFA0S05e00144g1_1 [Cyberlindnera fabianii]
Dmel_0037498_CG10029_HG_3064	gi|731312437|ref|XP_010674915.1|	28.40	7e-15	86.7	PREDICTED: protein disulfide-isomerase [Beta vulgaris subsp. vulgaris]
Dmel_0037498_CG10029_HG_3064	gi|731312437|ref|XP_010674915.1|	32.41	1e-05	57.8	PREDICTED: protein disulfide-isomerase [Beta vulgaris subsp. vulgaris]
Dmel_0037498_CG10029_HG_3064	gi|1168100189|gb|OQE00600.1|	22.93	7e-15	86.7	hypothetical protein PENVUL_c049G02090 [Penicillium vulpinum]
Dmel_0037498_CG10029_HG_3064	gi|1168100189|gb|OQE00600.1|	35.71	2e-05	57.4	hypothetical protein PENVUL_c049G02090 [Penicillium vulpinum]
Dmel_0037498_CG10029_HG_3064	gi|667659019|ref|XP_008601341.1|	24.31	7e-15	86.7	protein disulfide isomerase [Beauveria bassiana ARSEF 2860]
Dmel_0037498_CG10029_HG_3064	gi|667659019|ref|XP_008601341.1|	32.11	4e-04	53.1	protein disulfide isomerase [Beauveria bassiana ARSEF 2860]
Dmel_0037498_CG10029_HG_3064	gi|335906217|gb|AEH68232.1|	25.36	7e-15	86.7	protein disulfide isomerase [Triticum aestivum]
Dmel_0037498_CG10029_HG_3064	gi|335906217|gb|AEH68232.1|	28.70	0.001	52.0	protein disulfide isomerase [Triticum aestivum]
Dmel_0037498_CG10029_HG_3064	gi|171854980|dbj|BAG16714.1|	27.69	8e-15	86.7	protein disulfide isomerase [Glycine max]
Dmel_0037498_CG10029_HG_3064	gi|171854980|dbj|BAG16714.1|	29.13	2e-06	60.8	protein disulfide isomerase [Glycine max]
Dmel_0037498_CG10029_HG_3064	gi|351722359|ref|NP_001238009.1|	27.69	8e-15	86.7	protein disulfide isomerase-like protein precursor [Glycine max]
Dmel_0037498_CG10029_HG_3064	gi|351722359|ref|NP_001238009.1|	29.13	2e-06	60.8	protein disulfide isomerase-like protein precursor [Glycine max]
Dmel_0037498_CG10029_HG_3064	gi|659133433|ref|XP_008466726.1|	24.03	8e-15	86.7	PREDICTED: protein disulfide-isomerase-like [Cucumis melo]
Dmel_0037498_CG10029_HG_3064	gi|659133433|ref|XP_008466726.1|	30.63	3e-04	53.5	PREDICTED: protein disulfide-isomerase-like [Cucumis melo]
Dmel_0037498_CG10029_HG_3064	gi|734410191|gb|KHN35506.1|	27.69	8e-15	86.7	Protein disulfide-isomerase [Glycine soja]
Dmel_0037498_CG10029_HG_3064	gi|734410191|gb|KHN35506.1|	29.13	2e-06	60.8	Protein disulfide-isomerase [Glycine soja]
Dmel_0037498_CG10029_HG_3064	gi|1026987604|ref|XP_016635742.1|	24.40	8e-15	86.7	hypothetical protein Z520_03172 [Fonsecaea multimorphosa CBS 102226]
Dmel_0037498_CG10029_HG_3064	gi|1026987604|ref|XP_016635742.1|	28.97	0.004	50.1	hypothetical protein Z520_03172 [Fonsecaea multimorphosa CBS 102226]
Dmel_0037498_CG10029_HG_3064	gi|565396585|ref|XP_006363890.1|	30.37	8e-15	86.7	PREDICTED: protein disulfide-isomerase-like [Solanum tuberosum]
Dmel_0037498_CG10029_HG_3064	gi|565396585|ref|XP_006363890.1|	26.92	0.005	49.7	PREDICTED: protein disulfide-isomerase-like [Solanum tuberosum]
Dmel_0037498_CG10029_HG_3064	gi|902266954|emb|CRL29535.1|	23.46	9e-15	86.7	Protein disulphide isomerase [Penicillium camemberti]
Dmel_0037498_CG10029_HG_3064	gi|902266954|emb|CRL29535.1|	35.71	2e-05	57.4	Protein disulphide isomerase [Penicillium camemberti]
Dmel_0037498_CG10029_HG_3064	gi|1012967607|gb|KYQ42352.1|	25.96	9e-15	86.7	Protein disulfide-isomerase [Hypsizygus marmoreus]
Dmel_0037498_CG10029_HG_3064	gi|1012967607|gb|KYQ42352.1|	28.57	0.008	49.3	Protein disulfide-isomerase [Hypsizygus marmoreus]
Dmel_0037498_CG10029_HG_3064	gi|698507913|ref|XP_009799259.1|	29.35	9e-15	86.3	PREDICTED: protein disulfide-isomerase-like [Nicotiana sylvestris]
Dmel_0037498_CG10029_HG_3064	gi|698507913|ref|XP_009799259.1|	29.70	5e-07	62.4	PREDICTED: protein disulfide-isomerase-like [Nicotiana sylvestris]
Dmel_0037498_CG10029_HG_3064	gi|335906215|gb|AEH68231.1|	24.86	1e-14	86.3	protein disulfide isomerase [Triticum aestivum]
Dmel_0037498_CG10029_HG_3064	gi|335906215|gb|AEH68231.1|	27.83	0.003	50.8	protein disulfide isomerase [Triticum aestivum]
Dmel_0037498_CG10029_HG_3064	gi|255731968|ref|XP_002550908.1|	24.06	1e-14	86.7	hypothetical protein CTRG_05206 [Candida tropicalis MYA-3404]
Dmel_0037498_CG10029_HG_3064	gi|255731968|ref|XP_002550908.1|	24.58	7.3	39.7	hypothetical protein CTRG_05206 [Candida tropicalis MYA-3404]
Dmel_0037498_CG10029_HG_3064	gi|628851058|ref|XP_007773412.1|	26.97	1e-14	86.3	disulfide isomerase, partial [Coniophora puteana RWD-64-598 SS2]
Dmel_0037498_CG10029_HG_3064	gi|628851058|ref|XP_007773412.1|	29.25	0.046	47.0	disulfide isomerase, partial [Coniophora puteana RWD-64-598 SS2]
Dmel_0037498_CG10029_HG_3064	gi|823227990|ref|XP_012446773.1|	25.75	1e-14	86.3	PREDICTED: protein disulfide-isomerase-like [Gossypium raimondii]
Dmel_0037498_CG10029_HG_3064	gi|823227990|ref|XP_012446773.1|	32.17	9e-07	61.6	PREDICTED: protein disulfide-isomerase-like [Gossypium raimondii]
Dmel_0037498_CG10029_HG_3064	gi|873238056|emb|CEL96760.1|	23.60	1e-14	86.3	unnamed protein product [Vitrella brassicaformis CCMP3155]
Dmel_0037498_CG10029_HG_3064	gi|873238056|emb|CEL96760.1|	28.07	6e-05	55.8	unnamed protein product [Vitrella brassicaformis CCMP3155]
Dmel_0037498_CG10029_HG_3064	gi|747103022|ref|XP_011099696.1|	26.84	1e-14	86.3	PREDICTED: protein disulfide-isomerase-like [Sesamum indicum]
Dmel_0037498_CG10029_HG_3064	gi|747103022|ref|XP_011099696.1|	31.09	2e-07	63.9	PREDICTED: protein disulfide-isomerase-like [Sesamum indicum]
Dmel_0037498_CG10029_HG_3064	gi|973785491|gb|KUM59325.1|	23.46	1e-14	86.3	hypothetical protein ACN42_g7818 [Penicillium freii]
Dmel_0037498_CG10029_HG_3064	gi|973785491|gb|KUM59325.1|	34.82	5e-05	56.2	hypothetical protein ACN42_g7818 [Penicillium freii]
Dmel_0037498_CG10029_HG_3064	gi|1027035911|ref|XP_016594959.1|	23.12	1e-14	86.3	Protein disulfide isomerase [Penicillium expansum]
Dmel_0037498_CG10029_HG_3064	gi|1027035911|ref|XP_016594959.1|	34.82	3e-05	57.0	Protein disulfide isomerase [Penicillium expansum]
Dmel_0037498_CG10029_HG_3064	gi|1168059958|gb|OQD62463.1|	23.46	1e-14	86.3	hypothetical protein PENPOL_c012G00364 [Penicillium polonicum]
Dmel_0037498_CG10029_HG_3064	gi|1168059958|gb|OQD62463.1|	35.71	2e-05	57.4	hypothetical protein PENPOL_c012G00364 [Penicillium polonicum]
Dmel_0037498_CG10029_HG_3064	gi|1029047245|ref|XP_016687309.1|	25.75	1e-14	86.3	PREDICTED: protein disulfide-isomerase [Gossypium hirsutum]
Dmel_0037498_CG10029_HG_3064	gi|1029047245|ref|XP_016687309.1|	33.33	7e-07	62.0	PREDICTED: protein disulfide-isomerase [Gossypium hirsutum]
Dmel_0037498_CG10029_HG_3064	gi|629726774|ref|XP_007823452.1|	24.23	1e-14	86.3	protein disulfide isomerase [Metarhizium robertsii ARSEF 23]
Dmel_0037498_CG10029_HG_3064	gi|629726774|ref|XP_007823452.1|	28.71	0.007	49.3	protein disulfide isomerase [Metarhizium robertsii ARSEF 23]
Dmel_0037498_CG10029_HG_3064	gi|1050857151|gb|OCW42254.1|	23.03	1e-14	86.3	protein disulfide-isomerase [Diaporthe helianthi]
Dmel_0037498_CG10029_HG_3064	gi|1050857151|gb|OCW42254.1|	28.97	0.34	43.9	protein disulfide-isomerase [Diaporthe helianthi]
Dmel_0037498_CG10029_HG_3064	gi|171687485|ref|XP_001908683.1|	23.14	1e-14	86.3	hypothetical protein [Podospora anserina S mat+]
Dmel_0037498_CG10029_HG_3064	gi|171687485|ref|XP_001908683.1|	29.91	0.022	47.8	hypothetical protein [Podospora anserina S mat+]
Dmel_0037498_CG10029_HG_3064	gi|947116344|gb|KRH64646.1|	27.69	1e-14	85.9	hypothetical protein GLYMA_04G247900 [Glycine max]
Dmel_0037498_CG10029_HG_3064	gi|712871325|gb|KGU20185.1|	24.20	1e-14	86.3	protein disulfide isomerase [Candida albicans P34048]
Dmel_0037498_CG10029_HG_3064	gi|1111958461|ref|XP_716953.2|	24.20	1e-14	86.3	protein disulfide isomerase [Candida albicans SC5314]
Dmel_0037498_CG10029_HG_3064	gi|76573746|dbj|BAE44830.1|	24.20	1e-14	86.3	hypothetical protein [Candida albicans]
Dmel_0037498_CG10029_HG_3064	gi|1024052348|gb|KZV51582.1|	25.44	1e-14	86.3	protein disulfide-isomerase-like [Dorcoceras hygrometricum]
Dmel_0037498_CG10029_HG_3064	gi|1024052348|gb|KZV51582.1|	32.74	2e-05	57.4	protein disulfide-isomerase-like [Dorcoceras hygrometricum]
Dmel_0037498_CG10029_HG_3064	gi|630962024|ref|XP_007877420.1|	25.23	1e-14	86.3	hypothetical protein PFL1_01719 [Anthracocystis flocculosa PF-1]
Dmel_0037498_CG10029_HG_3064	gi|630962024|ref|XP_007877420.1|	27.36	0.040	47.0	hypothetical protein PFL1_01719 [Anthracocystis flocculosa PF-1]
Dmel_0037498_CG10029_HG_3064	gi|657973286|ref|XP_008378434.1|	27.17	1e-14	85.5	PREDICTED: protein disulfide-isomerase-like [Malus domestica]
Dmel_0037498_CG10029_HG_3064	gi|751696160|gb|KIM46139.1|	27.24	1e-14	86.3	hypothetical protein M413DRAFT_16878 [Hebeloma cylindrosporum h7]
Dmel_0037498_CG10029_HG_3064	gi|751696160|gb|KIM46139.1|	28.07	0.006	49.7	hypothetical protein M413DRAFT_16878 [Hebeloma cylindrosporum h7]
Dmel_0037498_CG10029_HG_3064	gi|1032649449|gb|OAQ30736.1|	23.51	1e-14	86.3	hypothetical protein K457DRAFT_110159 [Mortierella elongata AG-77]
Dmel_0037498_CG10029_HG_3064	gi|1032649449|gb|OAQ30736.1|	32.11	1e-05	58.2	hypothetical protein K457DRAFT_110159 [Mortierella elongata AG-77]
Dmel_0037498_CG10029_HG_3064	gi|700453960|gb|KGO43844.1|	23.12	1e-14	86.3	Protein disulfide isomerase [Penicillium expansum]
Dmel_0037498_CG10029_HG_3064	gi|700453960|gb|KGO43844.1|	34.82	3e-05	57.0	Protein disulfide isomerase [Penicillium expansum]
Dmel_0037498_CG10029_HG_3064	gi|1147830305|ref|XP_020115753.1|	23.20	1e-14	86.3	Protein disulfide-isomerase [Talaromyces atroroseus]
Dmel_0037498_CG10029_HG_3064	gi|1147830305|ref|XP_020115753.1|	34.55	4e-05	56.2	Protein disulfide-isomerase [Talaromyces atroroseus]
Dmel_0037498_CG10029_HG_3064	gi|255954815|ref|XP_002568160.1|	23.55	1e-14	86.3	Pc21g11280 [Penicillium rubens Wisconsin 54-1255]
Dmel_0037498_CG10029_HG_3064	gi|255954815|ref|XP_002568160.1|	35.14	5e-05	56.2	Pc21g11280 [Penicillium rubens Wisconsin 54-1255]
Dmel_0037498_CG10029_HG_3064	gi|238883461|gb|EEQ47099.1|	24.20	1e-14	86.3	hypothetical protein CAWG_05658 [Candida albicans WO-1]
Dmel_0037498_CG10029_HG_3064	gi|1021311693|ref|NP_001310686.1|	25.07	1e-14	85.9	protein disulfide-isomerase precursor [Ricinus communis]
Dmel_0037498_CG10029_HG_3064	gi|1021311693|ref|NP_001310686.1|	31.25	5e-07	62.4	protein disulfide-isomerase precursor [Ricinus communis]
Dmel_0037498_CG10029_HG_3064	gi|827761062|gb|KLO15685.1|	23.72	1e-14	85.9	protein disulfide isomerase [Schizopora paradoxa]
Dmel_0037498_CG10029_HG_3064	gi|827761062|gb|KLO15685.1|	26.26	0.074	46.2	protein disulfide isomerase [Schizopora paradoxa]
Dmel_0037498_CG10029_HG_3064	gi|1139700468|gb|ONH68046.1|	22.59	1e-14	85.9	Protein disulfide-isomerase [Cyberlindnera fabianii]
Dmel_0037498_CG10029_HG_3064	gi|1139700468|gb|ONH68046.1|	26.61	1.1	42.4	Protein disulfide-isomerase [Cyberlindnera fabianii]
Dmel_0037498_CG10029_HG_3064	gi|241957563|ref|XP_002421501.1|	23.94	1e-14	86.3	protein disulfide-isomerase precursor, putative [Candida dubliniensis CD36]
Dmel_0037498_CG10029_HG_3064	gi|241957563|ref|XP_002421501.1|	24.58	1.1	42.4	protein disulfide-isomerase precursor, putative [Candida dubliniensis CD36]
Dmel_0037498_CG10029_HG_3064	gi|358367574|dbj|GAA84192.1|	24.36	1e-14	85.9	hypothetical protein AKAW_02307 [Aspergillus kawachii IFO 4308]
Dmel_0037498_CG10029_HG_3064	gi|358367574|dbj|GAA84192.1|	30.65	6e-05	55.8	hypothetical protein AKAW_02307 [Aspergillus kawachii IFO 4308]
Dmel_0037498_CG10029_HG_3064	gi|953408180|ref|XP_014546602.1|	23.66	1e-14	85.9	protein disulfide isomerase, partial [Metarhizium brunneum ARSEF 3297]
Dmel_0037498_CG10029_HG_3064	gi|953408180|ref|XP_014546602.1|	29.70	0.003	50.4	protein disulfide isomerase, partial [Metarhizium brunneum ARSEF 3297]
Dmel_0037498_CG10029_HG_3064	gi|657973280|ref|XP_008378431.1|	27.17	1e-14	85.9	PREDICTED: protein disulfide-isomerase-like [Malus domestica]
Dmel_0037498_CG10029_HG_3064	gi|657973280|ref|XP_008378431.1|	31.86	1e-04	55.1	PREDICTED: protein disulfide-isomerase-like [Malus domestica]
Dmel_0037498_CG10029_HG_3064	gi|748486467|ref|XP_011107771.1|	24.42	1e-14	85.9	hypothetical protein H072_1780 [Dactylellina haptotyla CBS 200.50]
Dmel_0037498_CG10029_HG_3064	gi|748486467|ref|XP_011107771.1|	28.97	0.001	52.0	hypothetical protein H072_1780 [Dactylellina haptotyla CBS 200.50]
Dmel_0037498_CG10029_HG_3064	gi|1168183021|gb|OQE80534.1|	23.55	1e-14	85.9	hypothetical protein PENNAL_c0045G11227 [Penicillium nalgiovense]
Dmel_0037498_CG10029_HG_3064	gi|1168183021|gb|OQE80534.1|	35.14	7e-05	55.5	hypothetical protein PENNAL_c0045G11227 [Penicillium nalgiovense]
Dmel_0037498_CG10029_HG_3064	gi|672827483|gb|KFH72373.1|	25.64	1e-14	85.9	prolyl 4-hydroxylase, beta polypeptide [Mortierella verticillata NRRL 6337]
Dmel_0037498_CG10029_HG_3064	gi|672827483|gb|KFH72373.1|	28.95	1e-04	54.7	prolyl 4-hydroxylase, beta polypeptide [Mortierella verticillata NRRL 6337]
Dmel_0037498_CG10029_HG_3064	gi|367043950|ref|XP_003652355.1|	23.70	1e-14	85.9	hypothetical protein THITE_2113741 [Thielavia terrestris NRRL 8126]
Dmel_0037498_CG10029_HG_3064	gi|367043950|ref|XP_003652355.1|	31.53	0.003	50.8	hypothetical protein THITE_2113741 [Thielavia terrestris NRRL 8126]
Dmel_0037498_CG10029_HG_3064	gi|1168093450|gb|OQD93976.1|	23.46	1e-14	85.9	hypothetical protein PENSOL_c029G09097 [Penicillium solitum]
Dmel_0037498_CG10029_HG_3064	gi|1168093450|gb|OQD93976.1|	34.82	5e-05	56.2	hypothetical protein PENSOL_c029G09097 [Penicillium solitum]
Dmel_0037498_CG10029_HG_3064	gi|796709247|gb|KJY00342.1|	21.81	1e-14	85.9	protein disulfide-isomerase [Zymoseptoria brevis]
Dmel_0037498_CG10029_HG_3064	gi|796709247|gb|KJY00342.1|	31.25	3e-04	53.9	protein disulfide-isomerase [Zymoseptoria brevis]
Dmel_0037498_CG10029_HG_3064	gi|758977571|ref|XP_011388837.1|	23.44	1e-14	85.9	putative protein disulfate isomerase [Ustilago maydis 521]
Dmel_0037498_CG10029_HG_3064	gi|758977571|ref|XP_011388837.1|	27.08	1.1	42.4	putative protein disulfate isomerase [Ustilago maydis 521]
Dmel_0037498_CG10029_HG_3064	gi|924886850|gb|KOS42888.1|	23.46	1e-14	85.9	hypothetical protein ACN38_g6221 [Penicillium nordicum]
Dmel_0037498_CG10029_HG_3064	gi|924886850|gb|KOS42888.1|	34.82	6e-05	55.8	hypothetical protein ACN38_g6221 [Penicillium nordicum]
Dmel_0037498_CG10029_HG_3064	gi|1073021264|ref|XP_018461926.1|	30.06	2e-14	85.9	PREDICTED: protein disulfide isomerase-like 1-1 [Raphanus sativus]
Dmel_0037498_CG10029_HG_3064	gi|1073021264|ref|XP_018461926.1|	29.55	7e-05	55.5	PREDICTED: protein disulfide isomerase-like 1-1 [Raphanus sativus]
Dmel_0037498_CG10029_HG_3064	gi|1137186338|gb|OMO61087.1|	25.98	2e-14	85.5	Thioredoxin, partial [Corchorus capsularis]
Dmel_0037498_CG10029_HG_3064	gi|731327123|ref|XP_010674363.1|	31.40	2e-14	85.9	PREDICTED: protein disulfide isomerase-like 1-1 [Beta vulgaris subsp. vulgaris]
Dmel_0037498_CG10029_HG_3064	gi|731327123|ref|XP_010674363.1|	27.13	0.002	51.2	PREDICTED: protein disulfide isomerase-like 1-1 [Beta vulgaris subsp. vulgaris]
Dmel_0037498_CG10029_HG_3064	gi|1111493423|emb|CZR35179.1|	24.44	2e-14	85.5	probable protein disulfide-isomerase precursor [Fusarium proliferatum ET1]
Dmel_0037498_CG10029_HG_3064	gi|1111493423|emb|CZR35179.1|	28.18	0.047	46.6	probable protein disulfide-isomerase precursor [Fusarium proliferatum ET1]
Dmel_0037498_CG10029_HG_3064	gi|1022865445|ref|XP_016255550.1|	24.80	2e-14	85.9	protein disulfide-isomerase domain [Cladophialophora immunda]
Dmel_0037498_CG10029_HG_3064	gi|1022865445|ref|XP_016255550.1|	27.10	0.035	47.4	protein disulfide-isomerase domain [Cladophialophora immunda]
Dmel_0037498_CG10029_HG_3064	gi|694533470|ref|XP_009494755.1|	24.91	2e-14	85.5	hypothetical protein H696_02569 [Fonticula alba]
Dmel_0037498_CG10029_HG_3064	gi|694533470|ref|XP_009494755.1|	29.36	0.002	51.2	hypothetical protein H696_02569 [Fonticula alba]
Dmel_0037498_CG10029_HG_3064	gi|723198265|gb|KHC71996.1|	24.20	2e-14	85.5	protein disulfide isomerase [Candida albicans SC5314]
Dmel_0037498_CG10029_HG_3064	gi|1022856781|ref|XP_016271604.1|	24.39	2e-14	85.5	protein disulfide-isomerase A1 [Rhodotorula toruloides NP11]
Dmel_0037498_CG10029_HG_3064	gi|1022856781|ref|XP_016271604.1|	21.74	0.27	44.3	protein disulfide-isomerase A1 [Rhodotorula toruloides NP11]
Dmel_0037498_CG10029_HG_3064	gi|396482622|ref|XP_003841507.1|	24.71	2e-14	85.5	similar to protein disulfide-isomerase [Leptosphaeria maculans JN3]
Dmel_0037498_CG10029_HG_3064	gi|396482622|ref|XP_003841507.1|	28.83	0.039	47.0	similar to protein disulfide-isomerase [Leptosphaeria maculans JN3]
Dmel_0037498_CG10029_HG_3064	gi|909151148|gb|KNE73127.1|	24.47	2e-14	85.5	protein disulfide isomerase [Allomyces macrogynus ATCC 38327]
Dmel_0037498_CG10029_HG_3064	gi|909151148|gb|KNE73127.1|	27.84	0.13	45.4	protein disulfide isomerase [Allomyces macrogynus ATCC 38327]
Dmel_0037498_CG10029_HG_3064	gi|770305611|gb|KJK63446.1|	26.14	2e-14	85.5	Thioredoxin-like domain protein [Aspergillus parasiticus SU-1]
Dmel_0037498_CG10029_HG_3064	gi|770305611|gb|KJK63446.1|	33.03	2e-04	54.3	Thioredoxin-like domain protein [Aspergillus parasiticus SU-1]
Dmel_0037498_CG10029_HG_3064	gi|1160566207|ref|XP_020428765.1|	21.64	2e-14	85.5	protein disulfide isomerase [Polysphondylium pallidum PN500]
Dmel_0037498_CG10029_HG_3064	gi|1160566207|ref|XP_020428765.1|	27.61	4e-05	56.6	protein disulfide isomerase [Polysphondylium pallidum PN500]
Dmel_0037498_CG10029_HG_3064	gi|326532720|dbj|BAJ89205.1|	25.07	2e-14	85.5	predicted protein [Hordeum vulgare subsp. vulgare]
Dmel_0037498_CG10029_HG_3064	gi|326532720|dbj|BAJ89205.1|	29.57	0.001	52.0	predicted protein [Hordeum vulgare subsp. vulgare]
Dmel_0037498_CG10029_HG_3064	gi|599154604|gb|EYE93840.1|	23.60	2e-14	85.5	protein disulfide-isomerase precursor [Aspergillus ruber CBS 135680]
Dmel_0037498_CG10029_HG_3064	gi|599154604|gb|EYE93840.1|	27.52	0.052	46.6	protein disulfide-isomerase precursor [Aspergillus ruber CBS 135680]
Dmel_0037498_CG10029_HG_3064	gi|1035639750|gb|OAX81698.1|	25.87	2e-14	85.5	protein disulfide-isomerase domain [Emmonsia sp. CAC-2015a]
Dmel_0037498_CG10029_HG_3064	gi|1035639750|gb|OAX81698.1|	32.41	7e-05	55.8	protein disulfide-isomerase domain [Emmonsia sp. CAC-2015a]
Dmel_0037498_CG10029_HG_3064	gi|1026768669|gb|OAE28796.1|	30.82	2e-14	85.5	hypothetical protein AXG93_3096s1100 [Marchantia polymorpha subsp. polymorpha]
Dmel_0037498_CG10029_HG_3064	gi|628180740|ref|XP_007706261.1|	23.21	2e-14	85.5	hypothetical protein COCCADRAFT_10 [Bipolaris zeicola 26-R-13]
Dmel_0037498_CG10029_HG_3064	gi|628180740|ref|XP_007706261.1|	31.30	0.006	49.7	hypothetical protein COCCADRAFT_10 [Bipolaris zeicola 26-R-13]
Dmel_0037498_CG10029_HG_3064	gi|930149012|ref|XP_014174912.1|	22.25	2e-14	85.5	protein disulfide isomerase [Grosmannia clavigera kw1407]
Dmel_0037498_CG10029_HG_3064	gi|930149012|ref|XP_014174912.1|	29.91	0.001	51.6	protein disulfide isomerase [Grosmannia clavigera kw1407]
Dmel_0037498_CG10029_HG_3064	gi|953439201|ref|XP_014561672.1|	23.21	2e-14	85.5	hypothetical protein COCVIDRAFT_22321 [Bipolaris victoriae FI3]
Dmel_0037498_CG10029_HG_3064	gi|953439201|ref|XP_014561672.1|	31.30	0.006	49.7	hypothetical protein COCVIDRAFT_22321 [Bipolaris victoriae FI3]
Dmel_0037498_CG10029_HG_3064	gi|913900983|emb|CRK11263.1|	23.26	2e-14	85.5	hypothetical protein BN1723_009345 [Verticillium longisporum]
Dmel_0037498_CG10029_HG_3064	gi|913900983|emb|CRK11263.1|	32.43	0.004	50.1	hypothetical protein BN1723_009345 [Verticillium longisporum]
Dmel_0037498_CG10029_HG_3064	gi|629661235|ref|XP_007804874.1|	23.08	2e-14	85.5	Protein disulfide-isomerase [Endocarpon pusillum Z07020]
Dmel_0037498_CG10029_HG_3064	gi|629661235|ref|XP_007804874.1|	30.28	7e-04	52.8	Protein disulfide-isomerase [Endocarpon pusillum Z07020]
Dmel_0037498_CG10029_HG_3064	gi|388492412|gb|AFK34272.1|	29.59	2e-14	85.5	unknown [Medicago truncatula]
Dmel_0037498_CG10029_HG_3064	gi|388492412|gb|AFK34272.1|	30.36	4e-05	56.6	unknown [Medicago truncatula]
Dmel_0037498_CG10029_HG_3064	gi|335906213|gb|AEH68230.1|	25.36	2e-14	85.5	protein disulfide isomerase [Triticum aestivum]
Dmel_0037498_CG10029_HG_3064	gi|335906213|gb|AEH68230.1|	28.70	0.001	52.0	protein disulfide isomerase [Triticum aestivum]
Dmel_0037498_CG10029_HG_3064	gi|527205356|gb|EPS71244.1|	29.76	2e-14	85.1	protein disulfide-isomerase, partial [Genlisea aurea]
Dmel_0037498_CG10029_HG_3064	gi|1101792735|ref|XP_018993286.1|	26.64	2e-14	85.1	protein disulfide-isomerase domain [Cryptococcus amylolentus CBS 6039]
Dmel_0037498_CG10029_HG_3064	gi|1101792735|ref|XP_018993286.1|	32.11	8e-04	52.4	protein disulfide-isomerase domain [Cryptococcus amylolentus CBS 6039]
Dmel_0037498_CG10029_HG_3064	gi|576046312|ref|XP_006697029.1|	24.36	2e-14	85.1	hypothetical protein CTHT_0067360 [Chaetomium thermophilum var. thermophilum DSM 1495]
Dmel_0037498_CG10029_HG_3064	gi|576046312|ref|XP_006697029.1|	31.78	2e-04	54.3	hypothetical protein CTHT_0067360 [Chaetomium thermophilum var. thermophilum DSM 1495]
Dmel_0037498_CG10029_HG_3064	gi|1709620|sp|P52589.1|PDI_WHEAT	25.58	2e-14	85.1	RecName: Full=Protein disulfide-isomerase; Short=PDI; Flags: Precursor
Dmel_0037498_CG10029_HG_3064	gi|1709620|sp|P52589.1|PDI_WHEAT	28.70	9e-04	52.4	RecName: Full=Protein disulfide-isomerase; Short=PDI; Flags: Precursor
Dmel_0037498_CG10029_HG_3064	gi|389626037|ref|XP_003710672.1|	23.51	2e-14	85.1	protein disulfide-isomerase [Magnaporthe oryzae 70-15]
Dmel_0037498_CG10029_HG_3064	gi|389626037|ref|XP_003710672.1|	32.43	2e-04	54.7	protein disulfide-isomerase [Magnaporthe oryzae 70-15]
Dmel_0037498_CG10029_HG_3064	gi|217074848|gb|ACJ85784.1|	29.59	2e-14	85.1	unknown [Medicago truncatula]
Dmel_0037498_CG10029_HG_3064	gi|217074848|gb|ACJ85784.1|	30.36	4e-05	56.6	unknown [Medicago truncatula]
Dmel_0037498_CG10029_HG_3064	gi|584417507|emb|CDM29219.1|	23.55	2e-14	85.1	Protein disulfide-isomerase [Penicillium roqueforti FM164]
Dmel_0037498_CG10029_HG_3064	gi|584417507|emb|CDM29219.1|	35.71	2e-05	57.8	Protein disulfide-isomerase [Penicillium roqueforti FM164]
Dmel_0037498_CG10029_HG_3064	gi|367019910|ref|XP_003659240.1|	23.19	3e-14	85.1	protein disulfide isomerase [Thermothelomyces thermophila ATCC 42464]
Dmel_0037498_CG10029_HG_3064	gi|367019910|ref|XP_003659240.1|	30.56	0.013	48.5	protein disulfide isomerase [Thermothelomyces thermophila ATCC 42464]
Dmel_0037498_CG10029_HG_3064	gi|672384741|gb|KFG86835.1|	24.23	3e-14	85.1	protein disulfide isomerase [Metarhizium anisopliae]
Dmel_0037498_CG10029_HG_3064	gi|672384741|gb|KFG86835.1|	28.71	0.007	49.3	protein disulfide isomerase [Metarhizium anisopliae]
Dmel_0037498_CG10029_HG_3064	gi|950979939|ref|XP_014501963.1|	26.56	3e-14	85.1	PREDICTED: protein disulfide-isomerase-like [Vigna radiata var. radiata]
Dmel_0037498_CG10029_HG_3064	gi|950979939|ref|XP_014501963.1|	32.00	1e-07	64.3	PREDICTED: protein disulfide-isomerase-like [Vigna radiata var. radiata]
Dmel_0037498_CG10029_HG_3064	gi|1026061451|ref|XP_016575175.1|	29.05	3e-14	85.1	PREDICTED: protein disulfide-isomerase-like [Capsicum annuum]
Dmel_0037498_CG10029_HG_3064	gi|1026061451|ref|XP_016575175.1|	30.28	1e-04	54.7	PREDICTED: protein disulfide-isomerase-like [Capsicum annuum]
Dmel_0037498_CG10029_HG_3064	gi|751756662|gb|KIN04837.1|	23.27	3e-14	85.1	hypothetical protein OIDMADRAFT_177195 [Oidiodendron maius Zn]
Dmel_0037498_CG10029_HG_3064	gi|751756662|gb|KIN04837.1|	29.46	0.039	47.0	hypothetical protein OIDMADRAFT_177195 [Oidiodendron maius Zn]
Dmel_0037498_CG10029_HG_3064	gi|909145373|gb|KNE69139.1|	24.44	3e-14	85.1	protein disulfide isomerase [Allomyces macrogynus ATCC 38327]
Dmel_0037498_CG10029_HG_3064	gi|909145373|gb|KNE69139.1|	27.84	0.29	44.3	protein disulfide isomerase [Allomyces macrogynus ATCC 38327]
Dmel_0037498_CG10029_HG_3064	gi|816343833|gb|KKK20934.1|	23.89	3e-14	85.1	hypothetical protein AOCH_001161 [Aspergillus ochraceoroseus]
Dmel_0037498_CG10029_HG_3064	gi|816343833|gb|KKK20934.1|	30.84	4e-04	53.5	hypothetical protein AOCH_001161 [Aspergillus ochraceoroseus]
Dmel_0037498_CG10029_HG_3064	gi|1050572564|ref|XP_017607110.1|	27.32	3e-14	85.1	PREDICTED: protein disulfide-isomerase [Gossypium arboreum]
Dmel_0037498_CG10029_HG_3064	gi|1050572564|ref|XP_017607110.1|	33.33	2e-06	60.1	PREDICTED: protein disulfide-isomerase [Gossypium arboreum]
Dmel_0037498_CG10029_HG_3064	gi|460392863|ref|XP_004242032.1|	31.10	3e-14	85.1	PREDICTED: protein disulfide-isomerase [Solanum lycopersicum]
Dmel_0037498_CG10029_HG_3064	gi|460392863|ref|XP_004242032.1|	26.36	0.001	52.0	PREDICTED: protein disulfide-isomerase [Solanum lycopersicum]
Dmel_0037498_CG10029_HG_3064	gi|734657080|gb|KHN94164.1|	23.73	3e-14	85.1	protein disulfide isomerase [Metarhizium album ARSEF 1941]
Dmel_0037498_CG10029_HG_3064	gi|734657080|gb|KHN94164.1|	26.61	0.029	47.4	protein disulfide isomerase [Metarhizium album ARSEF 1941]
Dmel_0037498_CG10029_HG_3064	gi|1065000293|gb|ODV89161.1|	22.77	3e-14	84.7	hypothetical protein CANCADRAFT_16522, partial [Tortispora caseinolytica NRRL Y-17796]
Dmel_0037498_CG10029_HG_3064	gi|1065000293|gb|ODV89161.1|	26.85	1.7	41.6	hypothetical protein CANCADRAFT_16522, partial [Tortispora caseinolytica NRRL Y-17796]
Dmel_0037498_CG10029_HG_3064	gi|667832634|ref|XP_007780486.1|	23.65	3e-14	85.1	hypothetical protein W97_04406 [Coniosporium apollinis CBS 100218]
Dmel_0037498_CG10029_HG_3064	gi|667832634|ref|XP_007780486.1|	26.83	0.001	52.4	hypothetical protein W97_04406 [Coniosporium apollinis CBS 100218]
Dmel_0037498_CG10029_HG_3064	gi|1025692756|gb|OAA80038.1|	24.04	3e-14	85.1	protein disulfide-isomerase [Cordyceps confragosa RCEF 1005]
Dmel_0037498_CG10029_HG_3064	gi|1025692756|gb|OAA80038.1|	30.28	0.002	50.8	protein disulfide-isomerase [Cordyceps confragosa RCEF 1005]
Dmel_0037498_CG10029_HG_3064	gi|743659767|gb|KID87034.1|	23.94	3e-14	85.1	protein disulfide isomerase [Metarhizium guizhouense ARSEF 977]
Dmel_0037498_CG10029_HG_3064	gi|743659767|gb|KID87034.1|	29.00	0.016	48.1	protein disulfide isomerase [Metarhizium guizhouense ARSEF 977]
Dmel_0037498_CG10029_HG_3064	gi|728838840|gb|KHG18283.1|	27.32	3e-14	84.7	disulfide-isomerase [Gossypium arboreum]
Dmel_0037498_CG10029_HG_3064	gi|728838840|gb|KHG18283.1|	35.00	0.001	51.6	disulfide-isomerase [Gossypium arboreum]
Dmel_0037498_CG10029_HG_3064	gi|712677650|gb|KGT64834.1|	24.78	3e-14	85.1	protein disulfide isomerase [Candida albicans 12C]
Dmel_0037498_CG10029_HG_3064	gi|50423489|ref|XP_460327.1|	24.86	3e-14	85.1	DEHA2E23628p [Debaryomyces hansenii CBS767]
Dmel_0037498_CG10029_HG_3064	gi|50423489|ref|XP_460327.1|	23.58	8.8	39.7	DEHA2E23628p [Debaryomyces hansenii CBS767]
Dmel_0037498_CG10029_HG_3064	gi|11133818|sp|Q9XF61.1|PDI_DATGL	31.10	3e-14	84.7	RecName: Full=Protein disulfide-isomerase; Short=PDI; Flags: Precursor
Dmel_0037498_CG10029_HG_3064	gi|11133818|sp|Q9XF61.1|PDI_DATGL	31.58	4e-04	53.1	RecName: Full=Protein disulfide-isomerase; Short=PDI; Flags: Precursor
Dmel_0037498_CG10029_HG_3064	gi|697131803|ref|XP_009619959.1|	26.74	3e-14	84.7	PREDICTED: protein disulfide-isomerase-like [Nicotiana tomentosiformis]
Dmel_0037498_CG10029_HG_3064	gi|697131803|ref|XP_009619959.1|	30.83	6e-07	62.0	PREDICTED: protein disulfide-isomerase-like [Nicotiana tomentosiformis]
Dmel_0037498_CG10029_HG_3064	gi|116180648|ref|XP_001220173.1|	23.58	3e-14	84.7	protein disulfide-isomerase precursor [Chaetomium globosum CBS 148.51]
Dmel_0037498_CG10029_HG_3064	gi|116180648|ref|XP_001220173.1|	32.41	0.006	49.7	protein disulfide-isomerase precursor [Chaetomium globosum CBS 148.51]
Dmel_0037498_CG10029_HG_3064	gi|1102233604|ref|XP_019029783.1|	27.90	3e-14	84.7	protein disulfide-isomerase domain [Tsuchiyaea wingfieldii CBS 7118]
Dmel_0037498_CG10029_HG_3064	gi|1102233604|ref|XP_019029783.1|	32.11	0.002	51.6	protein disulfide-isomerase domain [Tsuchiyaea wingfieldii CBS 7118]
Dmel_0037498_CG10029_HG_3064	gi|1035936402|gb|OAY64733.1|	26.95	3e-14	84.7	Protein disulfide-isomerase [Ananas comosus]
Dmel_0037498_CG10029_HG_3064	gi|1035936402|gb|OAY64733.1|	33.03	4e-04	53.5	Protein disulfide-isomerase [Ananas comosus]
Dmel_0037498_CG10029_HG_3064	gi|353237093|emb|CCA69074.1|	23.84	4e-14	84.7	probable proteine disulfate isomerase [Serendipita indica DSM 11827]
Dmel_0037498_CG10029_HG_3064	gi|353237093|emb|CCA69074.1|	29.25	0.003	50.4	probable proteine disulfate isomerase [Serendipita indica DSM 11827]
Dmel_0037498_CG10029_HG_3064	gi|770391818|gb|KJK77804.1|	24.23	4e-14	84.7	hypothetical protein H634G_06771 [Metarhizium anisopliae BRIP 53293]
Dmel_0037498_CG10029_HG_3064	gi|770391818|gb|KJK77804.1|	28.71	0.008	49.3	hypothetical protein H634G_06771 [Metarhizium anisopliae BRIP 53293]
Dmel_0037498_CG10029_HG_3064	gi|527303009|gb|EPT03789.1|	26.01	4e-14	84.7	hypothetical protein FOMPIDRAFT_1022334 [Fomitopsis pinicola FP-58527 SS1]
Dmel_0037498_CG10029_HG_3064	gi|527303009|gb|EPT03789.1|	25.00	0.077	46.2	hypothetical protein FOMPIDRAFT_1022334 [Fomitopsis pinicola FP-58527 SS1]
Dmel_0037498_CG10029_HG_3064	gi|546304680|ref|XP_005712420.1|	22.34	4e-14	84.7	Disulfide-isomerase, PDIA-3 Endoplasmic reticulum lumen [Chondrus crispus]
Dmel_0037498_CG10029_HG_3064	gi|645244723|ref|XP_008228552.1|	24.87	4e-14	84.7	PREDICTED: protein disulfide isomerase-like 1-6 [Prunus mume]
Dmel_0037498_CG10029_HG_3064	gi|743845537|ref|XP_011027509.1|	29.26	4e-14	84.3	PREDICTED: protein disulfide-isomerase [Populus euphratica]
Dmel_0037498_CG10029_HG_3064	gi|743845537|ref|XP_011027509.1|	29.63	1e-04	54.7	PREDICTED: protein disulfide-isomerase [Populus euphratica]
Dmel_0037498_CG10029_HG_3064	gi|1147615279|ref|XP_020111661.1|	26.95	4e-14	84.7	protein disulfide isomerase-like 1-1 [Ananas comosus]
Dmel_0037498_CG10029_HG_3064	gi|1147615279|ref|XP_020111661.1|	33.03	4e-04	53.5	protein disulfide isomerase-like 1-1 [Ananas comosus]
Dmel_0037498_CG10029_HG_3064	gi|1012216455|ref|XP_015934571.1|	25.48	4e-14	84.3	PREDICTED: protein disulfide-isomerase [Arachis duranensis]
Dmel_0037498_CG10029_HG_3064	gi|1012216455|ref|XP_015934571.1|	30.89	9e-06	58.5	PREDICTED: protein disulfide-isomerase [Arachis duranensis]
Dmel_0037498_CG10029_HG_3064	gi|923917748|ref|XP_013728290.1|	29.45	4e-14	84.3	PREDICTED: protein disulfide isomerase-like 1-1 [Brassica napus]
Dmel_0037498_CG10029_HG_3064	gi|923917748|ref|XP_013728290.1|	30.30	6e-05	55.8	PREDICTED: protein disulfide isomerase-like 1-1 [Brassica napus]
Dmel_0037498_CG10029_HG_3064	gi|694997406|ref|XP_009399206.1|	24.08	4e-14	84.3	PREDICTED: protein disulfide-isomerase-like [Musa acuminata subsp. malaccensis]
Dmel_0037498_CG10029_HG_3064	gi|694997406|ref|XP_009399206.1|	33.33	3e-05	57.0	PREDICTED: protein disulfide-isomerase-like [Musa acuminata subsp. malaccensis]
Dmel_0037498_CG10029_HG_3064	gi|1040034617|gb|OBS27342.1|	22.25	4e-14	84.3	hypothetical protein FPOA_01285 [Fusarium poae]
Dmel_0037498_CG10029_HG_3064	gi|1040034617|gb|OBS27342.1|	28.18	0.069	46.2	hypothetical protein FPOA_01285 [Fusarium poae]
Dmel_0037498_CG10029_HG_3064	gi|922554742|ref|XP_013605424.1|	29.45	4e-14	84.3	PREDICTED: protein disulfide isomerase-like 1-1 [Brassica oleracea var. oleracea]
Dmel_0037498_CG10029_HG_3064	gi|922554742|ref|XP_013605424.1|	30.30	4e-05	56.6	PREDICTED: protein disulfide isomerase-like 1-1 [Brassica oleracea var. oleracea]
Dmel_0037498_CG10029_HG_3064	gi|1063244894|gb|ODQ67669.1|	22.71	4e-14	84.3	protein disulfide isomerase [Nadsonia fulvescens var. elongata DSM 6958]
Dmel_0037498_CG10029_HG_3064	gi|1063244894|gb|ODQ67669.1|	33.33	3e-06	60.1	protein disulfide isomerase [Nadsonia fulvescens var. elongata DSM 6958]
Dmel_0037498_CG10029_HG_3064	gi|238501980|ref|XP_002382224.1|	24.92	5e-14	84.3	protein disulfide isomerase Pdi1, putative [Aspergillus flavus NRRL3357]
Dmel_0037498_CG10029_HG_3064	gi|238501980|ref|XP_002382224.1|	33.03	1e-04	54.7	protein disulfide isomerase Pdi1, putative [Aspergillus flavus NRRL3357]
Dmel_0037498_CG10029_HG_3064	gi|1025373676|ref|XP_016515375.1|	26.74	5e-14	84.3	PREDICTED: protein disulfide-isomerase-like [Nicotiana tabacum]
Dmel_0037498_CG10029_HG_3064	gi|1025373676|ref|XP_016515375.1|	30.83	6e-07	62.0	PREDICTED: protein disulfide-isomerase-like [Nicotiana tabacum]
Dmel_0037498_CG10029_HG_3064	gi|927757379|gb|KPA40658.1|	22.70	5e-14	84.3	disulfide-isomerase [Fusarium langsethiae]
Dmel_0037498_CG10029_HG_3064	gi|927757379|gb|KPA40658.1|	29.09	0.055	46.6	disulfide-isomerase [Fusarium langsethiae]
Dmel_0037498_CG10029_HG_3064	gi|947104877|gb|KRH53260.1|	24.05	5e-14	84.0	hypothetical protein GLYMA_06G114800 [Glycine max]
Dmel_0037498_CG10029_HG_3064	gi|1091704934|emb|SCU95097.1|	23.22	5e-14	84.3	LAMI_0F00958g1_1 [Lachancea mirantina]
Dmel_0037498_CG10029_HG_3064	gi|1091704934|emb|SCU95097.1|	28.93	0.004	50.1	LAMI_0F00958g1_1 [Lachancea mirantina]
Dmel_0037498_CG10029_HG_3064	gi|829122225|gb|KLO98180.1|	24.16	5e-14	84.3	putative protein disulfide-isomerase precursor [Fusarium fujikuroi]
Dmel_0037498_CG10029_HG_3064	gi|829122225|gb|KLO98180.1|	27.27	0.48	43.5	putative protein disulfide-isomerase precursor [Fusarium fujikuroi]
Dmel_0037498_CG10029_HG_3064	gi|1111717905|gb|OJJ04573.1|	23.18	5e-14	84.3	hypothetical protein ASPVEDRAFT_197161 [Aspergillus versicolor CBS 583.65]
Dmel_0037498_CG10029_HG_3064	gi|1111717905|gb|OJJ04573.1|	30.36	7e-05	55.8	hypothetical protein ASPVEDRAFT_197161 [Aspergillus versicolor CBS 583.65]
Dmel_0037498_CG10029_HG_3064	gi|460389504|ref|XP_004240392.1|	27.08	5e-14	84.0	PREDICTED: protein disulfide-isomerase [Solanum lycopersicum]
Dmel_0037498_CG10029_HG_3064	gi|460389504|ref|XP_004240392.1|	30.17	2e-06	60.8	PREDICTED: protein disulfide-isomerase [Solanum lycopersicum]
Dmel_0037498_CG10029_HG_3064	gi|729190339|emb|CEJ81682.1|	24.20	5e-14	84.3	Putative Disulfide isomerase 1 protein [Torrubiella hemipterigena]
Dmel_0037498_CG10029_HG_3064	gi|729190339|emb|CEJ81682.1|	28.70	0.050	46.6	Putative Disulfide isomerase 1 protein [Torrubiella hemipterigena]
Dmel_0037498_CG10029_HG_3064	gi|119480423|ref|XP_001260240.1|	23.98	5e-14	84.3	protein disulfide isomerase Pdi1, putative [Aspergillus fischeri NRRL 181]
Dmel_0037498_CG10029_HG_3064	gi|119480423|ref|XP_001260240.1|	33.03	8e-05	55.5	protein disulfide isomerase Pdi1, putative [Aspergillus fischeri NRRL 181]
Dmel_0037498_CG10029_HG_3064	gi|596128572|ref|XP_007222117.1|	23.62	5e-14	84.0	protein disulfide-isomerase [Prunus persica]
Dmel_0037498_CG10029_HG_3064	gi|596128572|ref|XP_007222117.1|	28.95	0.057	46.6	protein disulfide-isomerase [Prunus persica]
Dmel_0037498_CG10029_HG_3064	gi|685849601|ref|XP_009251843.1|	23.05	6e-14	84.0	hypothetical protein FPSE_00448 [Fusarium pseudograminearum CS3096]
Dmel_0037498_CG10029_HG_3064	gi|685849601|ref|XP_009251843.1|	29.09	0.032	47.4	hypothetical protein FPSE_00448 [Fusarium pseudograminearum CS3096]
Dmel_0037498_CG10029_HG_3064	gi|388858456|emb|CCF48050.1|	23.12	6e-14	84.0	probable proteine disulfate isomerase [Ustilago hordei]
Dmel_0037498_CG10029_HG_3064	gi|388858456|emb|CCF48050.1|	26.60	0.84	42.7	probable proteine disulfate isomerase [Ustilago hordei]
Dmel_0037498_CG10029_HG_3064	gi|658026999|ref|XP_008348926.1|	27.37	6e-14	84.0	PREDICTED: protein disulfide-isomerase-like [Malus domestica]
Dmel_0037498_CG10029_HG_3064	gi|658026999|ref|XP_008348926.1|	32.74	4e-05	56.6	PREDICTED: protein disulfide-isomerase-like [Malus domestica]
Dmel_0037498_CG10029_HG_3064	gi|1045377035|dbj|GAU37581.1|	28.06	6e-14	84.0	hypothetical protein TSUD_395530 [Trifolium subterraneum]
Dmel_0037498_CG10029_HG_3064	gi|1045377035|dbj|GAU37581.1|	32.48	3e-07	63.2	hypothetical protein TSUD_395530 [Trifolium subterraneum]
Dmel_0037498_CG10029_HG_3064	gi|970036307|ref|XP_015079485.1|	30.49	6e-14	84.0	PREDICTED: protein disulfide-isomerase [Solanum pennellii]
Dmel_0037498_CG10029_HG_3064	gi|970036307|ref|XP_015079485.1|	26.36	0.001	52.0	PREDICTED: protein disulfide-isomerase [Solanum pennellii]
Dmel_0037498_CG10029_HG_3064	gi|330843883|ref|XP_003293872.1|	22.57	6e-14	84.0	hypothetical protein DICPUDRAFT_58708 [Dictyostelium purpureum]
Dmel_0037498_CG10029_HG_3064	gi|330843883|ref|XP_003293872.1|	31.63	0.060	46.2	hypothetical protein DICPUDRAFT_58708 [Dictyostelium purpureum]
Dmel_0037498_CG10029_HG_3064	gi|673529126|emb|CDI55397.1|	23.88	6e-14	84.0	probable proteine disulfate isomerase [Melanopsichium pennsylvanicum 4]
Dmel_0037498_CG10029_HG_3064	gi|673529126|emb|CDI55397.1|	27.08	1.1	42.4	probable proteine disulfate isomerase [Melanopsichium pennsylvanicum 4]
Dmel_0037498_CG10029_HG_3064	gi|118489117|gb|ABK96365.1|	28.72	6e-14	84.0	unknown [Populus trichocarpa x Populus deltoides]
Dmel_0037498_CG10029_HG_3064	gi|118489117|gb|ABK96365.1|	32.41	2e-05	57.4	unknown [Populus trichocarpa x Populus deltoides]
Dmel_0037498_CG10029_HG_3064	gi|829103814|gb|KLO80616.1|	24.16	6e-14	84.0	putative protein disulfide-isomerase precursor [Fusarium fujikuroi]
Dmel_0037498_CG10029_HG_3064	gi|829103814|gb|KLO80616.1|	28.18	0.043	47.0	putative protein disulfide-isomerase precursor [Fusarium fujikuroi]
Dmel_0037498_CG10029_HG_3064	gi|1137209903|gb|OMO78574.1|	25.98	6e-14	84.0	Thioredoxin [Corchorus olitorius]
Dmel_0037498_CG10029_HG_3064	gi|1137209903|gb|OMO78574.1|	33.03	6e-05	55.8	Thioredoxin [Corchorus olitorius]
Dmel_0037498_CG10029_HG_3064	gi|1098863815|emb|SAM67471.1|	25.65	6e-14	84.0	probable proteine disulfate isomerase [Ustilago bromivora]
Dmel_0037498_CG10029_HG_3064	gi|1098863815|emb|SAM67471.1|	26.60	0.82	42.7	probable proteine disulfate isomerase [Ustilago bromivora]
Dmel_0037498_CG10029_HG_3064	gi|1027214118|gb|OAG35281.1|	24.80	6e-14	84.0	protein disulfide-isomerase domain [Fonsecaea monophora]
Dmel_0037498_CG10029_HG_3064	gi|1027214118|gb|OAG35281.1|	27.10	0.030	47.4	protein disulfide-isomerase domain [Fonsecaea monophora]
Dmel_0037498_CG10029_HG_3064	gi|475669049|gb|EMT66831.1|	24.16	6e-14	84.0	Protein disulfide-isomerase [Fusarium oxysporum f. sp. cubense race 4]
Dmel_0037498_CG10029_HG_3064	gi|475669049|gb|EMT66831.1|	29.36	0.008	49.3	Protein disulfide-isomerase [Fusarium oxysporum f. sp. cubense race 4]
Dmel_0037498_CG10029_HG_3064	gi|1092951644|ref|XP_018744207.1|	24.16	6e-14	84.0	protein disulfide-isomerase [Fusarium verticillioides 7600]
Dmel_0037498_CG10029_HG_3064	gi|1092951644|ref|XP_018744207.1|	27.27	0.085	45.8	protein disulfide-isomerase [Fusarium verticillioides 7600]
Dmel_0037498_CG10029_HG_3064	gi|599104231|ref|XP_007382168.1|	26.17	6e-14	84.0	disulfide isomerase [Punctularia strigosozonata HHB-11173 SS5]
Dmel_0037498_CG10029_HG_3064	gi|599104231|ref|XP_007382168.1|	29.70	0.004	50.1	disulfide isomerase [Punctularia strigosozonata HHB-11173 SS5]
Dmel_0037498_CG10029_HG_3064	gi|922382099|ref|XP_013461277.1|	29.08	6e-14	84.0	protein disulfide isomerase [Medicago truncatula]
Dmel_0037498_CG10029_HG_3064	gi|922382099|ref|XP_013461277.1|	31.25	5e-06	59.3	protein disulfide isomerase [Medicago truncatula]
Dmel_0037498_CG10029_HG_3064	gi|754370278|gb|KIP03072.1|	26.07	7e-14	84.0	hypothetical protein PHLGIDRAFT_95218 [Phlebiopsis gigantea 11061_1 CR5-6]
Dmel_0037498_CG10029_HG_3064	gi|754370278|gb|KIP03072.1|	24.53	0.007	49.3	hypothetical protein PHLGIDRAFT_95218 [Phlebiopsis gigantea 11061_1 CR5-6]
Dmel_0037498_CG10029_HG_3064	gi|1120649640|gb|OKO95864.1|	23.75	7e-14	84.0	Protein disulfide-isomerase [Penicillium subrubescens]
Dmel_0037498_CG10029_HG_3064	gi|1120649640|gb|OKO95864.1|	34.55	1e-05	58.2	Protein disulfide-isomerase [Penicillium subrubescens]
Dmel_0037498_CG10029_HG_3064	gi|118345734|ref|XP_976697.1|	25.20	7e-14	84.0	protein disulfide isomerase [Tetrahymena thermophila SB210]
Dmel_0037498_CG10029_HG_3064	gi|118345734|ref|XP_976697.1|	26.67	0.015	48.1	protein disulfide isomerase [Tetrahymena thermophila SB210]
Dmel_0037498_CG10029_HG_3064	gi|1102202601|ref|XP_019023882.1|	23.51	7e-14	84.0	protein disulfide isomerase [Saitoella complicata NRRL Y-17804]
Dmel_0037498_CG10029_HG_3064	gi|1102202601|ref|XP_019023882.1|	27.10	0.30	44.3	protein disulfide isomerase [Saitoella complicata NRRL Y-17804]
Dmel_0037498_CG10029_HG_3064	gi|342890408|gb|EGU89226.1|	24.16	7e-14	84.0	hypothetical protein FOXB_00179 [Fusarium oxysporum Fo5176]
Dmel_0037498_CG10029_HG_3064	gi|342890408|gb|EGU89226.1|	29.09	0.016	48.1	hypothetical protein FOXB_00179 [Fusarium oxysporum Fo5176]
Dmel_0037498_CG10029_HG_3064	gi|587703509|gb|EWZ50114.1|	24.16	7e-14	84.0	protein disulfide-isomerase [Fusarium oxysporum Fo47]
Dmel_0037498_CG10029_HG_3064	gi|587703509|gb|EWZ50114.1|	29.09	0.016	48.1	protein disulfide-isomerase [Fusarium oxysporum Fo47]
Dmel_0037498_CG10029_HG_3064	gi|1070312550|ref|XP_018231799.1|	24.16	7e-14	84.0	protein disulfide-isomerase [Fusarium oxysporum f. sp. lycopersici 4287]
Dmel_0037498_CG10029_HG_3064	gi|1070312550|ref|XP_018231799.1|	29.09	0.016	48.1	protein disulfide-isomerase [Fusarium oxysporum f. sp. lycopersici 4287]
Dmel_0037498_CG10029_HG_3064	gi|758189284|ref|XP_011317022.1|	22.57	7e-14	84.0	disulfide-isomerase [Fusarium graminearum PH-1]
Dmel_0037498_CG10029_HG_3064	gi|758189284|ref|XP_011317022.1|	29.09	0.054	46.6	disulfide-isomerase [Fusarium graminearum PH-1]
Dmel_0037498_CG10029_HG_3064	gi|909610444|gb|KNF00702.1|	22.35	7e-14	84.0	hypothetical protein PSTG_06116 [Puccinia striiformis f. sp. tritici PST-78]
Dmel_0037498_CG10029_HG_3064	gi|909610444|gb|KNF00702.1|	26.45	0.061	46.6	hypothetical protein PSTG_06116 [Puccinia striiformis f. sp. tritici PST-78]
Dmel_0037498_CG10029_HG_3064	gi|953455087|ref|XP_014571096.1|	23.08	7e-14	83.6	hypothetical protein L969DRAFT_84341 [Mixia osmundae IAM 14324]
Dmel_0037498_CG10029_HG_3064	gi|953455087|ref|XP_014571096.1|	30.25	0.009	48.9	hypothetical protein L969DRAFT_84341 [Mixia osmundae IAM 14324]
Dmel_0037498_CG10029_HG_3064	gi|971544504|ref|XP_006344041.2|	27.60	7e-14	83.6	PREDICTED: protein disulfide-isomerase-like [Solanum tuberosum]
Dmel_0037498_CG10029_HG_3064	gi|971544504|ref|XP_006344041.2|	30.17	7e-07	62.0	PREDICTED: protein disulfide-isomerase-like [Solanum tuberosum]
Dmel_0037498_CG10029_HG_3064	gi|923917754|ref|XP_013728293.1|	29.45	8e-14	83.6	PREDICTED: protein disulfide isomerase-like 1-1 [Brassica napus]
Dmel_0037498_CG10029_HG_3064	gi|923917754|ref|XP_013728293.1|	30.30	5e-05	56.2	PREDICTED: protein disulfide isomerase-like 1-1 [Brassica napus]
Dmel_0037498_CG10029_HG_3064	gi|808374446|ref|XP_012192174.1|	22.94	8e-14	83.6	hypothetical protein PHSY_006181 [Pseudozyma hubeiensis SY62]
Dmel_0037498_CG10029_HG_3064	gi|808374446|ref|XP_012192174.1|	27.08	1.2	42.4	hypothetical protein PHSY_006181 [Pseudozyma hubeiensis SY62]
Dmel_0037498_CG10029_HG_3064	gi|734433807|gb|KHN47006.1|	24.05	8e-14	83.6	Protein disulfide-isomerase [Glycine soja]
Dmel_0037498_CG10029_HG_3064	gi|734433807|gb|KHN47006.1|	28.69	5e-06	59.3	Protein disulfide-isomerase [Glycine soja]
Dmel_0037498_CG10029_HG_3064	gi|754402021|ref|XP_011271682.1|	24.54	8e-14	83.6	putative secreted protein [Wickerhamomyces ciferrii]
Dmel_0037498_CG10029_HG_3064	gi|754402021|ref|XP_011271682.1|	28.57	0.015	48.1	putative secreted protein [Wickerhamomyces ciferrii]
Dmel_0037498_CG10029_HG_3064	gi|923903877|ref|XP_013722125.1|	29.45	8e-14	83.6	PREDICTED: protein disulfide isomerase-like 1-1 [Brassica napus]
Dmel_0037498_CG10029_HG_3064	gi|923903877|ref|XP_013722125.1|	29.55	1e-04	55.1	PREDICTED: protein disulfide isomerase-like 1-1 [Brassica napus]
Dmel_0037498_CG10029_HG_3064	gi|661885416|emb|CDP10927.1|	27.30	8e-14	83.6	unnamed protein product [Coffea canephora]
Dmel_0037498_CG10029_HG_3064	gi|661885416|emb|CDP10927.1|	28.12	2e-04	53.9	unnamed protein product [Coffea canephora]
Dmel_0037498_CG10029_HG_3064	gi|593328016|ref|XP_007137435.1|	27.46	8e-14	83.6	hypothetical protein PHAVU_009G126800g [Phaseolus vulgaris]
Dmel_0037498_CG10029_HG_3064	gi|593328016|ref|XP_007137435.1|	34.17	2e-08	66.6	hypothetical protein PHAVU_009G126800g [Phaseolus vulgaris]
Dmel_0037498_CG10029_HG_3064	gi|571460036|ref|XP_006581588.1|	24.05	8e-14	83.6	PREDICTED: protein disulfide-isomerase [Glycine max]
Dmel_0037498_CG10029_HG_3064	gi|571460036|ref|XP_006581588.1|	28.69	5e-06	59.3	PREDICTED: protein disulfide-isomerase [Glycine max]
Dmel_0037498_CG10029_HG_3064	gi|950970923|ref|XP_014500184.1|	27.92	8e-14	83.6	PREDICTED: protein disulfide-isomerase-like [Vigna radiata var. radiata]
Dmel_0037498_CG10029_HG_3064	gi|950970923|ref|XP_014500184.1|	32.77	1e-06	61.6	PREDICTED: protein disulfide-isomerase-like [Vigna radiata var. radiata]
Dmel_0037498_CG10029_HG_3064	gi|1111045572|ref|XP_019229839.1|	24.73	8e-14	83.6	PREDICTED: protein disulfide-isomerase-like [Nicotiana attenuata]
Dmel_0037498_CG10029_HG_3064	gi|1111045572|ref|XP_019229839.1|	30.51	3e-07	63.2	PREDICTED: protein disulfide-isomerase-like [Nicotiana attenuata]
Dmel_0037498_CG10029_HG_3064	gi|384483953|gb|EIE76133.1|	23.69	8e-14	83.6	hypothetical protein RO3G_00837 [Rhizopus delemar RA 99-880]
Dmel_0037498_CG10029_HG_3064	gi|384483953|gb|EIE76133.1|	26.85	0.28	44.3	hypothetical protein RO3G_00837 [Rhizopus delemar RA 99-880]
Dmel_0037498_CG10029_HG_3064	gi|923903884|ref|XP_013722128.1|	29.45	8e-14	83.6	PREDICTED: protein disulfide isomerase-like 1-1 [Brassica napus]
Dmel_0037498_CG10029_HG_3064	gi|923903884|ref|XP_013722128.1|	29.55	1e-04	54.7	PREDICTED: protein disulfide isomerase-like 1-1 [Brassica napus]
Dmel_0037498_CG10029_HG_3064	gi|763792986|gb|KJB59982.1|	25.47	8e-14	83.6	hypothetical protein B456_009G283800 [Gossypium raimondii]
Dmel_0037498_CG10029_HG_3064	gi|763792986|gb|KJB59982.1|	32.17	9e-07	61.6	hypothetical protein B456_009G283800 [Gossypium raimondii]
Dmel_0037498_CG10029_HG_3064	gi|813208467|dbj|GAO50371.1|	23.51	9e-14	83.6	hypothetical protein G7K_4498-t1 [Saitoella complicata NRRL Y-17804]
Dmel_0037498_CG10029_HG_3064	gi|813208467|dbj|GAO50371.1|	27.10	0.27	44.3	hypothetical protein G7K_4498-t1 [Saitoella complicata NRRL Y-17804]
Dmel_0037498_CG10029_HG_3064	gi|1111928768|gb|OJJ88041.1|	22.42	9e-14	83.6	hypothetical protein ASPGLDRAFT_32501 [Aspergillus glaucus CBS 516.65]
Dmel_0037498_CG10029_HG_3064	gi|1111928768|gb|OJJ88041.1|	27.52	0.048	46.6	hypothetical protein ASPGLDRAFT_32501 [Aspergillus glaucus CBS 516.65]
Dmel_0037498_CG10029_HG_3064	gi|1127423893|gb|OLL25736.1|	27.07	9e-14	83.6	Protein disulfide-isomerase, partial [Neolecta irregularis DAH-3]
Dmel_0037498_CG10029_HG_3064	gi|1127423893|gb|OLL25736.1|	30.40	0.52	43.5	Protein disulfide-isomerase, partial [Neolecta irregularis DAH-3]
Dmel_0037498_CG10029_HG_3064	gi|1709617|sp|P80284.2|PDI_HORVU	24.78	9e-14	83.6	RecName: Full=Protein disulfide-isomerase; Short=PDI; AltName: Full=Endosperm protein E-1; Flags: Precursor
Dmel_0037498_CG10029_HG_3064	gi|1709617|sp|P80284.2|PDI_HORVU	29.57	0.001	52.0	RecName: Full=Protein disulfide-isomerase; Short=PDI; AltName: Full=Endosperm protein E-1; Flags: Precursor
Dmel_0037498_CG10029_HG_3064	gi|1150171452|ref|XP_020227761.1|	28.66	9e-14	83.6	protein disulfide-isomerase-like [Cajanus cajan]
Dmel_0037498_CG10029_HG_3064	gi|1150171452|ref|XP_020227761.1|	33.04	3e-07	63.2	protein disulfide-isomerase-like [Cajanus cajan]
Dmel_0037498_CG10029_HG_3064	gi|1066289803|ref|XP_018032942.1|	26.69	9e-14	83.6	protein disulfide-isomerase [Paraphaeosphaeria sporulosa]
Dmel_0037498_CG10029_HG_3064	gi|1066289803|ref|XP_018032942.1|	33.33	8e-05	55.5	protein disulfide-isomerase [Paraphaeosphaeria sporulosa]
Dmel_0037498_CG10029_HG_3064	gi|915072716|ref|XP_013281790.1|	24.80	9e-14	83.6	protein disulfide-isomerase domain [Fonsecaea pedrosoi CBS 271.37]
Dmel_0037498_CG10029_HG_3064	gi|915072716|ref|XP_013281790.1|	27.10	0.030	47.4	protein disulfide-isomerase domain [Fonsecaea pedrosoi CBS 271.37]
Dmel_0037498_CG10029_HG_3064	gi|966761479|dbj|GAQ46150.1|	24.14	9e-14	83.6	hypothetical protein AKAW_02307 [Aspergillus niger]
Dmel_0037498_CG10029_HG_3064	gi|966761479|dbj|GAQ46150.1|	32.00	4e-05	56.6	hypothetical protein AKAW_02307 [Aspergillus niger]
Dmel_0037498_CG10029_HG_3064	gi|224063066|ref|XP_002300980.1|	28.72	1e-13	83.2	disulfide-isomerase family protein [Populus trichocarpa]
Dmel_0037498_CG10029_HG_3064	gi|224063066|ref|XP_002300980.1|	32.41	2e-05	57.4	disulfide-isomerase family protein [Populus trichocarpa]
Dmel_0037498_CG10029_HG_3064	gi|628058369|ref|XP_007695553.1|	22.83	1e-13	83.6	hypothetical protein COCSADRAFT_33475 [Bipolaris sorokiniana ND90Pr]
Dmel_0037498_CG10029_HG_3064	gi|628058369|ref|XP_007695553.1|	30.43	0.023	47.8	hypothetical protein COCSADRAFT_33475 [Bipolaris sorokiniana ND90Pr]
Dmel_0037498_CG10029_HG_3064	gi|763761951|gb|KJB29205.1|	33.33	1e-13	79.7	hypothetical protein B456_005G089200 [Gossypium raimondii]
Dmel_0037498_CG10029_HG_3064	gi|1021533058|ref|XP_016163495.1|	25.48	1e-13	83.2	PREDICTED: protein disulfide-isomerase-like [Arachis ipaensis]
Dmel_0037498_CG10029_HG_3064	gi|1021533058|ref|XP_016163495.1|	30.71	2e-06	60.5	PREDICTED: protein disulfide-isomerase-like [Arachis ipaensis]
Dmel_0037498_CG10029_HG_3064	gi|1029157614|gb|OAL34617.1|	24.80	1e-13	83.6	protein disulfide-isomerase domain [Fonsecaea nubica]
Dmel_0037498_CG10029_HG_3064	gi|1029157614|gb|OAL34617.1|	27.10	0.025	47.8	protein disulfide-isomerase domain [Fonsecaea nubica]
Dmel_0037498_CG10029_HG_3064	gi|599394967|ref|XP_007411270.1|	22.58	1e-13	83.2	hypothetical protein MELLADRAFT_116816 [Melampsora larici-populina 98AG31]
Dmel_0037498_CG10029_HG_3064	gi|599394967|ref|XP_007411270.1|	23.96	4.8	40.4	hypothetical protein MELLADRAFT_116816 [Melampsora larici-populina 98AG31]
Dmel_0037498_CG10029_HG_3064	gi|695543023|ref|XP_009543701.1|	24.32	1e-13	83.2	protein disulfide isomerase family, redox active TRX domains [Heterobasidion irregulare TC 32-1]
Dmel_0037498_CG10029_HG_3064	gi|695543023|ref|XP_009543701.1|	28.30	0.049	46.6	protein disulfide isomerase family, redox active TRX domains [Heterobasidion irregulare TC 32-1]
Dmel_0037498_CG10029_HG_3064	gi|1029061535|ref|XP_016691025.1|	33.33	1e-13	79.7	PREDICTED: protein disulfide-isomerase-like isoform X1 [Gossypium hirsutum]
Dmel_0037498_CG10029_HG_3064	gi|1069967818|ref|XP_018285422.1|	23.59	1e-13	83.2	hypothetical protein PHYBLDRAFT_19447 [Phycomyces blakesleeanus NRRL 1555(-)]
Dmel_0037498_CG10029_HG_3064	gi|1069967818|ref|XP_018285422.1|	28.12	0.080	45.8	hypothetical protein PHYBLDRAFT_19447 [Phycomyces blakesleeanus NRRL 1555(-)]
Dmel_0037498_CG10029_HG_3064	gi|685348983|ref|XP_009110169.1|	28.83	1e-13	83.2	PREDICTED: protein disulfide isomerase-like 1-1 [Brassica rapa]
Dmel_0037498_CG10029_HG_3064	gi|685348983|ref|XP_009110169.1|	29.55	1e-04	55.1	PREDICTED: protein disulfide isomerase-like 1-1 [Brassica rapa]
Dmel_0037498_CG10029_HG_3064	gi|700486733|gb|KGO72324.1|	22.99	1e-13	83.2	Protein disulfide isomerase [Penicillium italicum]
Dmel_0037498_CG10029_HG_3064	gi|700486733|gb|KGO72324.1|	34.34	4e-04	53.5	Protein disulfide isomerase [Penicillium italicum]
Dmel_0037498_CG10029_HG_3064	gi|674936540|emb|CDX96575.1|	28.83	1e-13	83.2	BnaA08g21180D [Brassica napus]
Dmel_0037498_CG10029_HG_3064	gi|674936540|emb|CDX96575.1|	29.55	1e-04	55.1	BnaA08g21180D [Brassica napus]
Dmel_0037498_CG10029_HG_3064	gi|1029061537|ref|XP_016691026.1|	33.33	1e-13	79.3	PREDICTED: protein disulfide-isomerase-like isoform X2 [Gossypium hirsutum]
Dmel_0037498_CG10029_HG_3064	gi|1111909850|gb|OJJ75417.1|	23.51	1e-13	83.2	hypothetical protein ASPBRDRAFT_191653 [Aspergillus brasiliensis CBS 101740]
Dmel_0037498_CG10029_HG_3064	gi|1111909850|gb|OJJ75417.1|	29.84	1e-04	55.1	hypothetical protein ASPBRDRAFT_191653 [Aspergillus brasiliensis CBS 101740]
Dmel_0037498_CG10029_HG_3064	gi|1029190341|gb|OAL54901.1|	23.39	1e-13	83.2	protein disulfide-isomerase [Pyrenochaeta sp. DS3sAY3a]
Dmel_0037498_CG10029_HG_3064	gi|1029190341|gb|OAL54901.1|	31.90	0.003	50.4	protein disulfide-isomerase [Pyrenochaeta sp. DS3sAY3a]
Dmel_0037498_CG10029_HG_3064	gi|763761952|gb|KJB29206.1|	32.08	1e-13	79.7	hypothetical protein B456_005G089200 [Gossypium raimondii]
Dmel_0037498_CG10029_HG_3064	gi|470272553|ref|XP_004363157.1|	22.77	1e-13	83.2	protein disulfide isomerase [Dictyostelium fasciculatum]
Dmel_0037498_CG10029_HG_3064	gi|470272553|ref|XP_004363157.1|	25.89	0.16	45.1	protein disulfide isomerase [Dictyostelium fasciculatum]
Dmel_0037498_CG10029_HG_3064	gi|145234476|ref|XP_001400609.1|	23.56	1e-13	82.8	protein disulfide-isomerase [Aspergillus niger CBS 513.88]
Dmel_0037498_CG10029_HG_3064	gi|145234476|ref|XP_001400609.1|	29.84	2e-04	54.3	protein disulfide-isomerase [Aspergillus niger CBS 513.88]
Dmel_0037498_CG10029_HG_3064	gi|636763133|ref|XP_008083740.1|	23.82	1e-13	82.8	Thioredoxin-like protein [Glarea lozoyensis ATCC 20868]
Dmel_0037498_CG10029_HG_3064	gi|636763133|ref|XP_008083740.1|	28.44	0.033	47.4	Thioredoxin-like protein [Glarea lozoyensis ATCC 20868]
Dmel_0037498_CG10029_HG_3064	gi|1060920600|gb|ODM15908.1|	22.42	1e-13	82.8	Protein disulfide-isomerase [Aspergillus cristatus]
Dmel_0037498_CG10029_HG_3064	gi|1060920600|gb|ODM15908.1|	28.44	0.025	47.8	Protein disulfide-isomerase [Aspergillus cristatus]
Dmel_0037498_CG10029_HG_3064	gi|357157252|ref|XP_003577736.1|	24.92	1e-13	82.8	PREDICTED: protein disulfide-isomerase [Brachypodium distachyon]
Dmel_0037498_CG10029_HG_3064	gi|357157252|ref|XP_003577736.1|	29.57	4e-04	53.5	PREDICTED: protein disulfide-isomerase [Brachypodium distachyon]
Dmel_0037498_CG10029_HG_3064	gi|1046791842|gb|OCK99565.1|	22.93	1e-13	82.8	protein disulfide-isomerase [Cenococcum geophilum 1.58]
Dmel_0037498_CG10029_HG_3064	gi|1046791842|gb|OCK99565.1|	32.74	0.006	49.7	protein disulfide-isomerase [Cenococcum geophilum 1.58]
Dmel_0037498_CG10029_HG_3064	gi|597922584|ref|XP_007315636.1|	22.40	1e-13	82.8	hypothetical protein SERLADRAFT_461198 [Serpula lacrymans var. lacrymans S7.9]
Dmel_0037498_CG10029_HG_3064	gi|597922584|ref|XP_007315636.1|	24.78	0.71	43.1	hypothetical protein SERLADRAFT_461198 [Serpula lacrymans var. lacrymans S7.9]
Dmel_0037498_CG10029_HG_3064	gi|648170065|gb|KDR83695.1|	27.68	1e-13	82.8	hypothetical protein GALMADRAFT_236030 [Galerina marginata CBS 339.88]
Dmel_0037498_CG10029_HG_3064	gi|648170065|gb|KDR83695.1|	28.32	0.012	48.5	hypothetical protein GALMADRAFT_236030 [Galerina marginata CBS 339.88]
Dmel_0037498_CG10029_HG_3064	gi|823165246|ref|XP_012482555.1|	33.33	1e-13	79.0	PREDICTED: protein disulfide-isomerase-like [Gossypium raimondii]
Dmel_0037498_CG10029_HG_3064	gi|1111508747|emb|CVK83079.1|	24.16	1e-13	82.8	probable protein disulfide-isomerase precursor [Fusarium mangiferae]
Dmel_0037498_CG10029_HG_3064	gi|1111508747|emb|CVK83079.1|	28.18	0.044	47.0	probable protein disulfide-isomerase precursor [Fusarium mangiferae]
Dmel_0037498_CG10029_HG_3064	gi|459369229|gb|EMG47694.1|	25.53	2e-13	82.8	hypothetical protein G210_1893 [Candida maltosa Xu316]
Dmel_0037498_CG10029_HG_3064	gi|992085800|ref|XP_015406457.1|	24.51	2e-13	82.8	putative protein disulfide isomerase Pdi1 [Aspergillus nomius NRRL 13137]
Dmel_0037498_CG10029_HG_3064	gi|992085800|ref|XP_015406457.1|	33.03	2e-04	54.3	putative protein disulfide isomerase Pdi1 [Aspergillus nomius NRRL 13137]
Dmel_0037498_CG10029_HG_3064	gi|703973308|gb|KGR02399.1|	23.94	2e-13	82.8	protein disulfide isomerase [Candida albicans P57072]
Dmel_0037498_CG10029_HG_3064	gi|920698334|gb|KOM41559.1|	30.30	2e-13	82.8	hypothetical protein LR48_Vigan04g175700 [Vigna angularis]
Dmel_0037498_CG10029_HG_3064	gi|920698334|gb|KOM41559.1|	32.00	6.5	40.0	hypothetical protein LR48_Vigan04g175700 [Vigna angularis]
Dmel_0037498_CG10029_HG_3064	gi|266743|sp|P29828.1|PDI_MEDSA	30.49	2e-13	82.8	RecName: Full=Protein disulfide-isomerase; Short=PDI; Flags: Precursor
Dmel_0037498_CG10029_HG_3064	gi|266743|sp|P29828.1|PDI_MEDSA	31.25	3e-06	60.1	RecName: Full=Protein disulfide-isomerase; Short=PDI; Flags: Precursor
Dmel_0037498_CG10029_HG_3064	gi|1084333572|gb|OGM39408.1|	25.08	2e-13	82.8	putative protein disulfide isomerase Pdi1 [Aspergillus bombycis]
Dmel_0037498_CG10029_HG_3064	gi|1084333572|gb|OGM39408.1|	32.31	4e-05	56.2	putative protein disulfide isomerase Pdi1 [Aspergillus bombycis]
Dmel_0037498_CG10029_HG_3064	gi|1021543872|gb|KZN91118.1|	35.71	2e-13	78.2	Protein disulfide-isomerase [Penicillium chrysogenum]
Dmel_0037498_CG10029_HG_3064	gi|258568494|ref|XP_002584991.1|	23.62	2e-13	82.4	protein disulfide-isomerase [Uncinocarpus reesii 1704]
Dmel_0037498_CG10029_HG_3064	gi|546302813|ref|XP_005711820.1|	23.31	2e-13	82.8	Protein disulfide-isomerase, PDIA-4 Endoplasmic reticulum lumen [Chondrus crispus]
Dmel_0037498_CG10029_HG_3064	gi|849266511|dbj|GAO91008.1|	23.91	2e-13	82.8	protein disulfide-isomerase [Aspergillus udagawae]
Dmel_0037498_CG10029_HG_3064	gi|849266511|dbj|GAO91008.1|	33.03	7e-05	55.8	protein disulfide-isomerase [Aspergillus udagawae]
Dmel_0037498_CG10029_HG_3064	gi|1045917056|gb|OCH94110.1|	25.39	2e-13	82.4	protein disulfide isomerase [Obba rivulosa]
Dmel_0037498_CG10029_HG_3064	gi|1045917056|gb|OCH94110.1|	25.47	0.011	48.9	protein disulfide isomerase [Obba rivulosa]
Dmel_0037498_CG10029_HG_3064	gi|1072916337|ref|XP_018468717.1|	24.30	2e-13	82.4	PREDICTED: protein disulfide isomerase-like 1-2 [Raphanus sativus]
Dmel_0037498_CG10029_HG_3064	gi|1072916337|ref|XP_018468717.1|	31.62	4e-05	56.6	PREDICTED: protein disulfide isomerase-like 1-2 [Raphanus sativus]
Dmel_0037498_CG10029_HG_3064	gi|640921088|gb|KDN65483.1|	23.70	2e-13	82.4	putative protein disulfide isomerase [Colletotrichum sublineola]
Dmel_0037498_CG10029_HG_3064	gi|640921088|gb|KDN65483.1|	30.28	0.008	49.3	putative protein disulfide isomerase [Colletotrichum sublineola]
Dmel_0037498_CG10029_HG_3064	gi|1150683891|ref|XP_020253105.1|	26.06	2e-13	82.4	protein disulfide-isomerase-like [Asparagus officinalis]
Dmel_0037498_CG10029_HG_3064	gi|1150683891|ref|XP_020253105.1|	30.36	5e-05	56.2	protein disulfide-isomerase-like [Asparagus officinalis]
Dmel_0037498_CG10029_HG_3064	gi|568453530|ref|XP_006460299.1|	23.99	2e-13	82.4	hypothetical protein AGABI2DRAFT_192046 [Agaricus bisporus var. bisporus H97]
Dmel_0037498_CG10029_HG_3064	gi|568453530|ref|XP_006460299.1|	27.68	0.026	47.8	hypothetical protein AGABI2DRAFT_192046 [Agaricus bisporus var. bisporus H97]
Dmel_0037498_CG10029_HG_3064	gi|15384813|emb|CAC59703.1|	24.00	2e-13	82.4	putative proteine disulfate isomerase [Ustilago maydis]
Dmel_0037498_CG10029_HG_3064	gi|15384813|emb|CAC59703.1|	27.08	0.43	43.5	putative proteine disulfate isomerase [Ustilago maydis]
Dmel_0037498_CG10029_HG_3064	gi|1147554466|ref|XP_020098626.1|	26.77	2e-13	82.4	protein disulfide-isomerase-like [Ananas comosus]
Dmel_0037498_CG10029_HG_3064	gi|1147554466|ref|XP_020098626.1|	32.14	4e-05	56.2	protein disulfide-isomerase-like [Ananas comosus]
Dmel_0037498_CG10029_HG_3064	gi|1022810689|ref|XP_016236306.1|	23.28	2e-13	82.4	protein disulfide-isomerase domain [Exophiala spinifera]
Dmel_0037498_CG10029_HG_3064	gi|1022810689|ref|XP_016236306.1|	27.10	0.030	47.4	protein disulfide-isomerase domain [Exophiala spinifera]
Dmel_0037498_CG10029_HG_3064	gi|909995200|gb|KNG52621.1|	24.35	2e-13	82.4	protein disulfide-isomerase [Stemphylium lycopersici]
Dmel_0037498_CG10029_HG_3064	gi|909995200|gb|KNG52621.1|	30.17	0.007	49.3	protein disulfide-isomerase [Stemphylium lycopersici]
Dmel_0037498_CG10029_HG_3064	gi|2501202|sp|Q12730.1|PDI_ASPNG	23.56	2e-13	82.4	RecName: Full=Protein disulfide-isomerase; Short=PDI; Flags: Precursor
Dmel_0037498_CG10029_HG_3064	gi|2501202|sp|Q12730.1|PDI_ASPNG	29.84	2e-04	54.3	RecName: Full=Protein disulfide-isomerase; Short=PDI; Flags: Precursor
Dmel_0037498_CG10029_HG_3064	gi|627821795|ref|XP_007683737.1|	23.28	2e-13	82.4	hypothetical protein COCMIDRAFT_22674 [Bipolaris oryzae ATCC 44560]
Dmel_0037498_CG10029_HG_3064	gi|627821795|ref|XP_007683737.1|	30.43	0.019	48.1	hypothetical protein COCMIDRAFT_22674 [Bipolaris oryzae ATCC 44560]
Dmel_0037498_CG10029_HG_3064	gi|1044572661|ref|XP_017422883.1|	30.30	2e-13	82.4	PREDICTED: protein disulfide-isomerase-like [Vigna angularis]
Dmel_0037498_CG10029_HG_3064	gi|1044572661|ref|XP_017422883.1|	34.21	1e-07	64.7	PREDICTED: protein disulfide-isomerase-like [Vigna angularis]
Dmel_0037498_CG10029_HG_3064	gi|1099231225|gb|JAU78376.1|	27.75	2e-13	82.4	Protein disulfide isomerase-like 1-1 [Noccaea caerulescens]
Dmel_0037498_CG10029_HG_3064	gi|1099231225|gb|JAU78376.1|	31.25	2e-04	54.3	Protein disulfide isomerase-like 1-1 [Noccaea caerulescens]
Dmel_0037498_CG10029_HG_3064	gi|645225537|ref|XP_008219623.1|	27.75	2e-13	82.4	PREDICTED: protein disulfide-isomerase [Prunus mume]
Dmel_0037498_CG10029_HG_3064	gi|645225537|ref|XP_008219623.1|	28.95	0.022	47.8	PREDICTED: protein disulfide-isomerase [Prunus mume]
Dmel_0037498_CG10029_HG_3064	gi|751356820|gb|KIL94542.1|	23.16	2e-13	82.4	hypothetical protein FAVG1_01473 [Fusarium avenaceum]
Dmel_0037498_CG10029_HG_3064	gi|751356820|gb|KIL94542.1|	28.18	0.16	45.1	hypothetical protein FAVG1_01473 [Fusarium avenaceum]
Dmel_0037498_CG10029_HG_3064	gi|1046795155|gb|OCL02624.1|	22.76	2e-13	82.4	disulfide-isomeras-like protein [Glonium stellatum]
Dmel_0037498_CG10029_HG_3064	gi|1046795155|gb|OCL02624.1|	32.35	0.019	48.1	disulfide-isomeras-like protein [Glonium stellatum]
Dmel_0037498_CG10029_HG_3064	gi|586691182|ref|XP_006843061.1|	28.66	2e-13	82.4	PREDICTED: protein disulfide-isomerase [Amborella trichopoda]
Dmel_0037498_CG10029_HG_3064	gi|586691182|ref|XP_006843061.1|	30.70	1e-05	57.8	PREDICTED: protein disulfide-isomerase [Amborella trichopoda]
Dmel_0037498_CG10029_HG_3064	gi|566172301|ref|XP_002307440.2|	26.83	2e-13	82.0	disulfide-isomerase family protein [Populus trichocarpa]
Dmel_0037498_CG10029_HG_3064	gi|566172301|ref|XP_002307440.2|	31.48	5e-05	56.2	disulfide-isomerase family protein [Populus trichocarpa]
Dmel_0037498_CG10029_HG_3064	gi|1035928698|gb|OAY58285.1|	26.60	2e-13	82.0	hypothetical protein MANES_02G164800 [Manihot esculenta]
Dmel_0037498_CG10029_HG_3064	gi|1035928698|gb|OAY58285.1|	32.17	2e-06	60.5	hypothetical protein MANES_02G164800 [Manihot esculenta]
Dmel_0037498_CG10029_HG_3064	gi|169769508|ref|XP_001819224.1|	24.52	2e-13	82.0	protein disulfide-isomerase [Aspergillus oryzae RIB40]
Dmel_0037498_CG10029_HG_3064	gi|169769508|ref|XP_001819224.1|	33.03	2e-04	54.7	protein disulfide-isomerase [Aspergillus oryzae RIB40]
Dmel_0037498_CG10029_HG_3064	gi|915088531|ref|XP_013262882.1|	23.05	2e-13	82.0	protein disulfide-isomerase A1 [Exophiala aquamarina CBS 119918]
Dmel_0037498_CG10029_HG_3064	gi|915088531|ref|XP_013262882.1|	29.63	0.011	48.9	protein disulfide-isomerase A1 [Exophiala aquamarina CBS 119918]
Dmel_0037498_CG10029_HG_3064	gi|212528798|ref|XP_002144556.1|	24.73	3e-13	82.0	protein disulfide isomerase Pdi1, putative [Talaromyces marneffei ATCC 18224]
Dmel_0037498_CG10029_HG_3064	gi|212528798|ref|XP_002144556.1|	31.48	2e-05	57.4	protein disulfide isomerase Pdi1, putative [Talaromyces marneffei ATCC 18224]
Dmel_0037498_CG10029_HG_3064	gi|551656404|ref|XP_005830975.1|	29.80	3e-13	82.0	hypothetical protein GUITHDRAFT_159761 [Guillardia theta CCMP2712]
Dmel_0037498_CG10029_HG_3064	gi|1025229841|ref|XP_016483820.1|	29.88	3e-13	82.0	PREDICTED: protein disulfide-isomerase-like [Nicotiana tabacum]
Dmel_0037498_CG10029_HG_3064	gi|1025229841|ref|XP_016483820.1|	28.71	6e-06	59.3	PREDICTED: protein disulfide-isomerase-like [Nicotiana tabacum]
Dmel_0037498_CG10029_HG_3064	gi|598014517|ref|XP_007337934.1|	25.00	3e-13	82.0	protein disulfide isomerase [Auricularia subglabra TFB-10046 SS5]
Dmel_0037498_CG10029_HG_3064	gi|598014517|ref|XP_007337934.1|	25.96	0.007	49.3	protein disulfide isomerase [Auricularia subglabra TFB-10046 SS5]
Dmel_0037498_CG10029_HG_3064	gi|697171039|ref|XP_009594447.1|	29.88	3e-13	82.0	PREDICTED: protein disulfide-isomerase-like [Nicotiana tomentosiformis]
Dmel_0037498_CG10029_HG_3064	gi|697171039|ref|XP_009594447.1|	28.71	6e-06	58.9	PREDICTED: protein disulfide-isomerase-like [Nicotiana tomentosiformis]
Dmel_0037498_CG10029_HG_3064	gi|1098939963|gb|JAU16541.1|	29.09	3e-13	82.0	Protein disulfide isomerase-like 1-1 [Noccaea caerulescens]
Dmel_0037498_CG10029_HG_3064	gi|1098939963|gb|JAU16541.1|	31.25	2e-04	54.3	Protein disulfide isomerase-like 1-1 [Noccaea caerulescens]
Dmel_0037498_CG10029_HG_3064	gi|1070542978|ref|XP_018389645.1|	22.77	3e-13	82.0	protein disulfide isomerase [Alternaria alternata]
Dmel_0037498_CG10029_HG_3064	gi|1070542978|ref|XP_018389645.1|	31.90	0.005	50.1	protein disulfide isomerase [Alternaria alternata]
Dmel_0037498_CG10029_HG_3064	gi|1023279540|gb|KZT74384.1|	24.72	3e-13	82.0	protein disulfide isomerase [Daedalea quercina L-15889]
Dmel_0037498_CG10029_HG_3064	gi|1023279540|gb|KZT74384.1|	23.53	0.030	47.4	protein disulfide isomerase [Daedalea quercina L-15889]
Dmel_0037498_CG10029_HG_3064	gi|1024750415|gb|KZZ89473.1|	24.21	3e-13	82.0	protein disulfide isomerase [Aschersonia aleyrodis RCEF 2490]
Dmel_0037498_CG10029_HG_3064	gi|1024750415|gb|KZZ89473.1|	29.36	0.003	50.4	protein disulfide isomerase [Aschersonia aleyrodis RCEF 2490]
Dmel_0037498_CG10029_HG_3064	gi|1111107617|ref|XP_019246638.1|	28.26	3e-13	82.0	PREDICTED: protein disulfide-isomerase-like [Nicotiana attenuata]
Dmel_0037498_CG10029_HG_3064	gi|1111107617|ref|XP_019246638.1|	30.69	3e-07	63.2	PREDICTED: protein disulfide-isomerase-like [Nicotiana attenuata]
Dmel_0037498_CG10029_HG_3064	gi|1160565469|ref|XP_020428943.1|	40.00	3e-13	80.5	thioredoxin fold domain-containing protein [Polysphondylium pallidum PN500]
Dmel_0037498_CG10029_HG_3064	gi|1160565469|ref|XP_020428943.1|	29.41	0.009	48.5	thioredoxin fold domain-containing protein [Polysphondylium pallidum PN500]
Dmel_0037498_CG10029_HG_3064	gi|743911080|ref|XP_010999398.1|	26.83	3e-13	81.6	PREDICTED: LOW QUALITY PROTEIN: protein disulfide-isomerase-like [Populus euphratica]
Dmel_0037498_CG10029_HG_3064	gi|743911080|ref|XP_010999398.1|	30.56	6e-04	52.8	PREDICTED: LOW QUALITY PROTEIN: protein disulfide-isomerase-like [Populus euphratica]
Dmel_0037498_CG10029_HG_3064	gi|1028538414|gb|OAJ10233.1|	22.56	3e-13	82.0	hypothetical protein A4X09_g7481 [Tilletia walkeri]
Dmel_0037498_CG10029_HG_3064	gi|1028538414|gb|OAJ10233.1|	26.04	4.9	40.4	hypothetical protein A4X09_g7481 [Tilletia walkeri]
Dmel_0037498_CG10029_HG_3064	gi|1069534901|ref|XP_018140940.1|	23.08	3e-13	81.6	protein disulfide-isomerase precursor [Pochonia chlamydosporia 170]
Dmel_0037498_CG10029_HG_3064	gi|1069534901|ref|XP_018140940.1|	29.00	0.050	46.6	protein disulfide-isomerase precursor [Pochonia chlamydosporia 170]
Dmel_0037498_CG10029_HG_3064	gi|1109214600|ref|XP_019181746.1|	28.65	3e-13	81.6	PREDICTED: protein disulfide-isomerase-like [Ipomoea nil]
Dmel_0037498_CG10029_HG_3064	gi|1109214600|ref|XP_019181746.1|	28.46	1e-04	55.1	PREDICTED: protein disulfide-isomerase-like [Ipomoea nil]
Dmel_0037498_CG10029_HG_3064	gi|1024040324|gb|KZV45030.1|	27.37	3e-13	81.6	protein disulfide-isomerase-like [Dorcoceras hygrometricum]
Dmel_0037498_CG10029_HG_3064	gi|1024040324|gb|KZV45030.1|	32.32	5e-05	56.2	protein disulfide-isomerase-like [Dorcoceras hygrometricum]
Dmel_0037498_CG10029_HG_3064	gi|922430401|ref|XP_013621261.1|	25.08	3e-13	82.0	PREDICTED: protein disulfide isomerase-like 1-4 [Brassica oleracea var. oleracea]
Dmel_0037498_CG10029_HG_3064	gi|684169720|ref|XP_009158731.1|	23.33	3e-13	81.6	prolyl 4-hydroxylase, beta polypeptide [Exophiala dermatitidis NIH/UT8656]
Dmel_0037498_CG10029_HG_3064	gi|684169720|ref|XP_009158731.1|	30.84	2e-04	54.3	prolyl 4-hydroxylase, beta polypeptide [Exophiala dermatitidis NIH/UT8656]
Dmel_0037498_CG10029_HG_3064	gi|1035893827|gb|OAY23431.1|	23.24	3e-13	81.6	hypothetical protein MANES_18G078600 [Manihot esculenta]
Dmel_0037498_CG10029_HG_3064	gi|1035893827|gb|OAY23431.1|	33.93	3e-07	63.5	hypothetical protein MANES_18G078600 [Manihot esculenta]
Dmel_0037498_CG10029_HG_3064	gi|672133218|ref|XP_008790218.1|	29.67	3e-13	81.6	PREDICTED: protein disulfide-isomerase-like [Phoenix dactylifera]
Dmel_0037498_CG10029_HG_3064	gi|672133218|ref|XP_008790218.1|	28.83	0.047	47.0	PREDICTED: protein disulfide-isomerase-like [Phoenix dactylifera]
Dmel_0037498_CG10029_HG_3064	gi|1153484969|gb|OPB37064.1|	24.17	3e-13	81.6	Protein disulfide-isomerase [Trichoderma guizhouense]
Dmel_0037498_CG10029_HG_3064	gi|1153484969|gb|OPB37064.1|	29.36	0.008	49.3	Protein disulfide-isomerase [Trichoderma guizhouense]
Dmel_0037498_CG10029_HG_3064	gi|748511424|ref|XP_011123500.1|	24.91	3e-13	81.6	hypothetical protein AOL_s00083g18 [Arthrobotrys oligospora ATCC 24927]
Dmel_0037498_CG10029_HG_3064	gi|748511424|ref|XP_011123500.1|	30.63	0.004	50.1	hypothetical protein AOL_s00083g18 [Arthrobotrys oligospora ATCC 24927]
Dmel_0037498_CG10029_HG_3064	gi|1150743038|ref|XP_020245683.1|	25.48	3e-13	81.6	protein disulfide-isomerase-like [Asparagus officinalis]
Dmel_0037498_CG10029_HG_3064	gi|1150743038|ref|XP_020245683.1|	31.82	6e-06	59.3	protein disulfide-isomerase-like [Asparagus officinalis]
Dmel_0037498_CG10029_HG_3064	gi|330843666|ref|XP_003293769.1|	33.33	3e-13	80.9	hypothetical protein DICPUDRAFT_51128 [Dictyostelium purpureum]
Dmel_0037498_CG10029_HG_3064	gi|330843666|ref|XP_003293769.1|	24.78	0.14	45.1	hypothetical protein DICPUDRAFT_51128 [Dictyostelium purpureum]
Dmel_0037498_CG10029_HG_3064	gi|1000481914|gb|KXL42979.1|	24.27	3e-13	81.6	hypothetical protein FE78DRAFT_33959 [Acidomyces richmondensis]
Dmel_0037498_CG10029_HG_3064	gi|1000481914|gb|KXL42979.1|	31.78	0.005	49.7	hypothetical protein FE78DRAFT_33959 [Acidomyces richmondensis]
Dmel_0037498_CG10029_HG_3064	gi|67900898|ref|XP_680705.1|	23.75	3e-13	81.6	hypothetical protein AN7436.2 [Aspergillus nidulans FGSC A4]
Dmel_0037498_CG10029_HG_3064	gi|67900898|ref|XP_680705.1|	30.28	0.001	52.0	hypothetical protein AN7436.2 [Aspergillus nidulans FGSC A4]
Dmel_0037498_CG10029_HG_3064	gi|628271471|ref|XP_007730996.1|	23.55	3e-13	81.6	protein disulfide-isomerase A1 [Capronia epimyces CBS 606.96]
Dmel_0037498_CG10029_HG_3064	gi|628271471|ref|XP_007730996.1|	30.56	0.001	52.0	protein disulfide-isomerase A1 [Capronia epimyces CBS 606.96]
Dmel_0037498_CG10029_HG_3064	gi|1002451839|ref|XP_015660348.1|	24.24	3e-13	81.6	protein disulfide isomerase [Leptomonas pyrrhocoris]
Dmel_0037498_CG10029_HG_3064	gi|1002451839|ref|XP_015660348.1|	28.32	0.088	45.8	protein disulfide isomerase [Leptomonas pyrrhocoris]
Dmel_0037498_CG10029_HG_3064	gi|1034744543|gb|OAV98531.1|	23.15	3e-13	81.6	hypothetical protein PTTG_01827 [Puccinia triticina 1-1 BBBD Race 1]
Dmel_0037498_CG10029_HG_3064	gi|1034744543|gb|OAV98531.1|	26.53	0.97	42.7	hypothetical protein PTTG_01827 [Puccinia triticina 1-1 BBBD Race 1]
Dmel_0037498_CG10029_HG_3064	gi|512188992|gb|EPE04761.1|	22.64	3e-13	81.6	protein disulfide isomerase [Ophiostoma piceae UAMH 11346]
Dmel_0037498_CG10029_HG_3064	gi|512188992|gb|EPE04761.1|	26.79	0.046	47.0	protein disulfide isomerase [Ophiostoma piceae UAMH 11346]
Dmel_0037498_CG10029_HG_3064	gi|821084908|gb|KKY38286.1|	22.97	4e-13	81.6	putative protein disulfide-isomerase precursor [Diaporthe ampelina]
Dmel_0037498_CG10029_HG_3064	gi|821084908|gb|KKY38286.1|	30.63	0.020	47.8	putative protein disulfide-isomerase precursor [Diaporthe ampelina]
Dmel_0037498_CG10029_HG_3064	gi|952551645|dbj|GAQ06958.1|	24.34	4e-13	82.0	autophagy-related protein 22-1 [Aspergillus lentulus]
Dmel_0037498_CG10029_HG_3064	gi|952551645|dbj|GAQ06958.1|	32.11	2e-04	54.7	autophagy-related protein 22-1 [Aspergillus lentulus]
Dmel_0037498_CG10029_HG_3064	gi|685314397|ref|XP_009147793.1|	38.85	4e-13	81.6	PREDICTED: protein disulfide-isomerase 5-3-like [Brassica rapa]
Dmel_0037498_CG10029_HG_3064	gi|953377291|ref|XP_014532914.1|	22.99	4e-13	81.6	Protein disulfide isomerase [Penicillium digitatum Pd1]
Dmel_0037498_CG10029_HG_3064	gi|953377291|ref|XP_014532914.1|	34.82	6e-05	55.8	Protein disulfide isomerase [Penicillium digitatum Pd1]
Dmel_0037498_CG10029_HG_3064	gi|799247832|gb|KJZ76566.1|	25.59	4e-13	81.6	Protein disulfide-isomerase [Hirsutella minnesotensis 3608]
Dmel_0037498_CG10029_HG_3064	gi|799247832|gb|KJZ76566.1|	30.56	2e-04	54.3	Protein disulfide-isomerase [Hirsutella minnesotensis 3608]
Dmel_0037498_CG10029_HG_3064	gi|1089700556|ref|XP_018689721.1|	23.66	4e-13	81.6	protein disulfide-isomerase domain [Fonsecaea erecta]
Dmel_0037498_CG10029_HG_3064	gi|1089700556|ref|XP_018689721.1|	28.04	0.012	48.9	protein disulfide-isomerase domain [Fonsecaea erecta]
Dmel_0037498_CG10029_HG_3064	gi|761928220|gb|KIY49249.1|	26.79	4e-13	81.3	disulfide isomerase [Fistulina hepatica ATCC 64428]
Dmel_0037498_CG10029_HG_3064	gi|761928220|gb|KIY49249.1|	25.51	0.54	43.5	disulfide isomerase [Fistulina hepatica ATCC 64428]
Dmel_0037498_CG10029_HG_3064	gi|1070947385|gb|OEL24781.1|	27.91	4e-13	81.6	Protein disulfide isomerase-like 1-3, partial [Dichanthelium oligosanthes]
Dmel_0037498_CG10029_HG_3064	gi|1070947385|gb|OEL24781.1|	31.90	0.001	52.0	Protein disulfide isomerase-like 1-3, partial [Dichanthelium oligosanthes]
Dmel_0037498_CG10029_HG_3064	gi|528259081|gb|EPY37757.1|	22.66	4e-13	81.3	protein disulfide-isomerase A6 [Angomonas deanei]
Dmel_0037498_CG10029_HG_3064	gi|528259081|gb|EPY37757.1|	23.58	0.43	43.5	protein disulfide-isomerase A6 [Angomonas deanei]
Dmel_0037498_CG10029_HG_3064	gi|1008932952|gb|KYK56040.1|	25.15	5e-13	81.3	protein disulfide isomerase [Drechmeria coniospora]
Dmel_0037498_CG10029_HG_3064	gi|1008932952|gb|KYK56040.1|	33.04	0.002	51.2	protein disulfide isomerase [Drechmeria coniospora]
Dmel_0037498_CG10029_HG_3064	gi|385717664|gb|AFI71267.1|	25.16	5e-13	81.3	disulfide isomerase [Oryza sativa Japonica Group]
Dmel_0037498_CG10029_HG_3064	gi|385717664|gb|AFI71267.1|	27.55	0.30	44.3	disulfide isomerase [Oryza sativa Japonica Group]
Dmel_0037498_CG10029_HG_3064	gi|1098724969|ref|XP_018858114.1|	28.66	5e-13	81.3	PREDICTED: protein disulfide-isomerase-like [Juglans regia]
Dmel_0037498_CG10029_HG_3064	gi|1098724969|ref|XP_018858114.1|	32.76	7e-07	62.0	PREDICTED: protein disulfide-isomerase-like [Juglans regia]
Dmel_0037498_CG10029_HG_3064	gi|1072905552|ref|XP_018484508.1|	27.03	5e-13	81.3	PREDICTED: protein disulfide isomerase-like 1-1 [Raphanus sativus]
Dmel_0037498_CG10029_HG_3064	gi|1072905552|ref|XP_018484508.1|	31.25	1e-04	54.7	PREDICTED: protein disulfide isomerase-like 1-1 [Raphanus sativus]
Dmel_0037498_CG10029_HG_3064	gi|514713642|ref|XP_004952813.1|	26.63	5e-13	81.3	PREDICTED: protein disulfide isomerase-like 1-3 [Setaria italica]
Dmel_0037498_CG10029_HG_3064	gi|514713642|ref|XP_004952813.1|	31.03	0.019	48.1	PREDICTED: protein disulfide isomerase-like 1-3 [Setaria italica]
Dmel_0037498_CG10029_HG_3064	gi|1137220900|gb|OMO87052.1|	33.13	5e-13	82.0	Thioredoxin-like protein [Corchorus capsularis]
Dmel_0037498_CG10029_HG_3064	gi|1137220900|gb|OMO87052.1|	29.73	3e-06	60.8	Thioredoxin-like protein [Corchorus capsularis]
Dmel_0037498_CG10029_HG_3064	gi|1137220900|gb|OMO87052.1|	28.95	4e-06	60.1	Thioredoxin-like protein [Corchorus capsularis]
Dmel_0037498_CG10029_HG_3064	gi|1137220900|gb|OMO87052.1|	36.76	0.63	43.5	Thioredoxin-like protein [Corchorus capsularis]
Dmel_0037498_CG10029_HG_3064	gi|672158642|ref|XP_008799065.1|	23.81	5e-13	81.3	PREDICTED: protein disulfide-isomerase-like [Phoenix dactylifera]
Dmel_0037498_CG10029_HG_3064	gi|672158642|ref|XP_008799065.1|	28.95	0.016	48.1	PREDICTED: protein disulfide-isomerase-like [Phoenix dactylifera]
Dmel_0037498_CG10029_HG_3064	gi|1025655486|gb|OAA42977.1|	23.29	5e-13	81.3	protein disulfide-isomerase [Cordyceps brongniartii RCEF 3172]
Dmel_0037498_CG10029_HG_3064	gi|1025655486|gb|OAA42977.1|	32.11	0.001	52.0	protein disulfide-isomerase [Cordyceps brongniartii RCEF 3172]
Dmel_0037498_CG10029_HG_3064	gi|734373127|gb|KHN20141.1|	29.51	5e-13	81.3	Protein disulfide-isomerase [Glycine soja]
Dmel_0037498_CG10029_HG_3064	gi|734373127|gb|KHN20141.1|	33.93	1e-06	61.2	Protein disulfide-isomerase [Glycine soja]
Dmel_0037498_CG10029_HG_3064	gi|983145890|gb|KWU43864.1|	23.06	5e-13	80.9	protein disulfide isomerase [Rhodotorula sp. JG-1b]
Dmel_0037498_CG10029_HG_3064	gi|983145890|gb|KWU43864.1|	25.00	0.12	45.4	protein disulfide isomerase [Rhodotorula sp. JG-1b]
Dmel_0037498_CG10029_HG_3064	gi|1092388270|emb|SCW03012.1|	26.17	6e-13	80.9	LAFE_0G01002g1_1 [Lachancea fermentati]
Dmel_0037498_CG10029_HG_3064	gi|1092388270|emb|SCW03012.1|	28.30	0.017	48.1	LAFE_0G01002g1_1 [Lachancea fermentati]
Dmel_0037498_CG10029_HG_3064	gi|685318645|ref|XP_009149696.1|	28.66	6e-13	80.9	PREDICTED: protein disulfide isomerase-like 1-1 [Brassica rapa]
Dmel_0037498_CG10029_HG_3064	gi|685318645|ref|XP_009149696.1|	33.63	4e-05	56.2	PREDICTED: protein disulfide isomerase-like 1-1 [Brassica rapa]
Dmel_0037498_CG10029_HG_3064	gi|631244791|ref|XP_007917317.1|	22.13	6e-13	80.9	putative protein disulfide isomerase protein [Phaeoacremonium minimum UCRPA7]
Dmel_0037498_CG10029_HG_3064	gi|631244791|ref|XP_007917317.1|	29.91	0.010	48.9	putative protein disulfide isomerase protein [Phaeoacremonium minimum UCRPA7]
Dmel_0037498_CG10029_HG_3064	gi|1064995736|gb|ODV84852.1|	26.18	6e-13	80.9	hypothetical protein CANARDRAFT_200175 [Candida arabinofermentans NRRL YB-2248]
Dmel_0037498_CG10029_HG_3064	gi|1064995736|gb|ODV84852.1|	30.00	7e-04	52.8	hypothetical protein CANARDRAFT_200175 [Candida arabinofermentans NRRL YB-2248]
Dmel_0037498_CG10029_HG_3064	gi|818165665|gb|KKP05190.1|	24.17	6e-13	80.9	disulfide-isomerase [Trichoderma harzianum]
Dmel_0037498_CG10029_HG_3064	gi|818165665|gb|KKP05190.1|	30.28	0.003	50.4	disulfide-isomerase [Trichoderma harzianum]
Dmel_0037498_CG10029_HG_3064	gi|970035456|ref|XP_015079061.1|	26.04	6e-13	80.9	PREDICTED: protein disulfide-isomerase-like [Solanum pennellii]
Dmel_0037498_CG10029_HG_3064	gi|970035456|ref|XP_015079061.1|	30.17	2e-06	60.5	PREDICTED: protein disulfide-isomerase-like [Solanum pennellii]
Dmel_0037498_CG10029_HG_3064	gi|1099133261|gb|JAU59511.1|	23.21	6e-13	80.9	Protein disulfide-isomerase, partial [Noccaea caerulescens]
Dmel_0037498_CG10029_HG_3064	gi|1099133261|gb|JAU59511.1|	29.90	0.095	45.8	Protein disulfide-isomerase, partial [Noccaea caerulescens]
Dmel_0037498_CG10029_HG_3064	gi|356554621|ref|XP_003545643.1|	31.49	6e-13	80.9	PREDICTED: protein disulfide-isomerase-like isoform X1 [Glycine max]
Dmel_0037498_CG10029_HG_3064	gi|356554621|ref|XP_003545643.1|	33.93	1e-06	61.2	PREDICTED: protein disulfide-isomerase-like isoform X1 [Glycine max]
Dmel_0037498_CG10029_HG_3064	gi|150864683|ref|XP_001383618.2|	25.70	6e-13	80.9	hypothetical protein PICST_88514 [Scheffersomyces stipitis CBS 6054]
Dmel_0037498_CG10029_HG_3064	gi|150864683|ref|XP_001383618.2|	24.17	0.65	43.1	hypothetical protein PICST_88514 [Scheffersomyces stipitis CBS 6054]
Dmel_0037498_CG10029_HG_3064	gi|517310620|emb|CCT62048.1|	23.88	6e-13	80.9	probable protein disulfide-isomerase precursor [Fusarium fujikuroi IMI 58289]
Dmel_0037498_CG10029_HG_3064	gi|517310620|emb|CCT62048.1|	27.27	0.51	43.5	probable protein disulfide-isomerase precursor [Fusarium fujikuroi IMI 58289]
Dmel_0037498_CG10029_HG_3064	gi|695013363|ref|XP_009393463.1|	27.49	6e-13	80.9	PREDICTED: protein disulfide-isomerase [Musa acuminata subsp. malaccensis]
Dmel_0037498_CG10029_HG_3064	gi|695013363|ref|XP_009393463.1|	36.04	2e-05	57.8	PREDICTED: protein disulfide-isomerase [Musa acuminata subsp. malaccensis]
Dmel_0037498_CG10029_HG_3064	gi|1099141770|gb|JAU61822.1|	27.23	7e-13	80.9	Protein disulfide isomerase-like 1-1 [Noccaea caerulescens]
Dmel_0037498_CG10029_HG_3064	gi|1099141770|gb|JAU61822.1|	32.14	7e-05	55.5	Protein disulfide isomerase-like 1-1 [Noccaea caerulescens]
Dmel_0037498_CG10029_HG_3064	gi|749903056|gb|KIJ70521.1|	24.44	7e-13	80.9	hypothetical protein HYDPIDRAFT_122452 [Hydnomerulius pinastri MD-312]
Dmel_0037498_CG10029_HG_3064	gi|749903056|gb|KIJ70521.1|	26.83	0.027	47.4	hypothetical protein HYDPIDRAFT_122452 [Hydnomerulius pinastri MD-312]
Dmel_0037498_CG10029_HG_3064	gi|923525118|ref|XP_013680425.1|	25.56	7e-13	80.9	PREDICTED: protein disulfide isomerase-like 1-4 [Brassica napus]
