# Supplementary material for: Reconstruction of the ancestral metazoan genome reveals an increase in genomic novelty
Source: Nat Commun. 2018 Apr 30;9:1730. doi: 10.1038/s41467-018-04136-5 (PMC5928047; doi:10.1038/s41467-018-04136-5)
Supplement: Supplementary file 12 — Supplementary Data 9 [file 41467_2018_4136_MOESM12_ESM.zip › Node 0 - Holozoa/HG_3227_seqs_BLAST_headers.cvs]

Query	Subject	%id	e-value	bit-score	Subject_description_[Organism]
Dmel_0031304_CG4552_HG_3227	gi|470435991|ref|XP_004338836.1|	27.29	5e-42	175	TBC domain containing protein [Acanthamoeba castellanii str. Neff]
Dmel_0031304_CG4552_HG_3227	gi|470435991|ref|XP_004338836.1|	34.15	1.7	43.1	TBC domain containing protein [Acanthamoeba castellanii str. Neff]
Dmel_0031304_CG4552_HG_3227	gi|857973381|emb|CEP00662.1|	26.99	2e-31	141	hypothetical protein PBRA_001716, partial [Plasmodiophora brassicae]
Dmel_0031304_CG4552_HG_3227	gi|568028482|gb|ETM02423.1|	26.13	3e-31	142	hypothetical protein L917_01106 [Phytophthora parasitica]
Dmel_0031304_CG4552_HG_3227	gi|570997672|gb|ETP54000.1|	26.13	3e-31	142	hypothetical protein F442_01160 [Phytophthora parasitica P10297]
Dmel_0031304_CG4552_HG_3227	gi|570934446|gb|ETO99702.1|	26.13	3e-31	142	hypothetical protein F441_22882 [Phytophthora parasitica CJ01A1]
Dmel_0031304_CG4552_HG_3227	gi|567970967|gb|ETK95984.1|	26.13	3e-31	142	hypothetical protein L915_01156 [Phytophthora parasitica]
Dmel_0031304_CG4552_HG_3227	gi|567999321|gb|ETL49362.1|	26.13	3e-31	141	hypothetical protein L916_01136 [Phytophthora parasitica]
Dmel_0031304_CG4552_HG_3227	gi|970643416|gb|KUF84680.1|	25.92	6e-31	140	TBC1 domain family member 23 [Phytophthora nicotianae]
Dmel_0031304_CG4552_HG_3227	gi|675164001|ref|XP_008890885.1|	25.92	8e-31	140	hypothetical protein PPTG_01037 [Phytophthora parasitica INRA-310]
Dmel_0031304_CG4552_HG_3227	gi|570336975|gb|ETO84923.1|	25.92	8e-31	140	hypothetical protein F444_01225 [Phytophthora parasitica P1976]
Dmel_0031304_CG4552_HG_3227	gi|568059083|gb|ETM55667.1|	25.92	6e-30	137	hypothetical protein L914_01145 [Phytophthora parasitica]
Dmel_0031304_CG4552_HG_3227	gi|566033274|gb|ETI56185.1|	25.92	6e-30	137	hypothetical protein F443_01226 [Phytophthora parasitica P1569]
Dmel_0031304_CG4552_HG_3227	gi|813134033|ref|XP_012198019.1|	27.73	1e-28	133	hypothetical protein SPRG_04039 [Saprolegnia parasitica CBS 223.65]
Dmel_0031304_CG4552_HG_3227	gi|669168158|ref|XP_008619562.1|	27.50	3e-28	132	hypothetical protein SDRG_15176 [Saprolegnia diclina VS20]
Dmel_0031304_CG4552_HG_3227	gi|551649762|ref|XP_005827665.1|	25.35	3e-28	131	hypothetical protein GUITHDRAFT_142559 [Guillardia theta CCMP2712]
Dmel_0031304_CG4552_HG_3227	gi|301121498|ref|XP_002908476.1|	25.87	3e-28	132	conserved hypothetical protein [Phytophthora infestans T30-4]
Dmel_0031304_CG4552_HG_3227	gi|695405637|ref|XP_009523873.1|	26.41	5e-27	129	hypothetical protein PHYSODRAFT_350706 [Phytophthora sojae]
Dmel_0031304_CG4552_HG_3227	gi|953498369|emb|CEG40007.1|	25.51	8e-27	128	tbc1 domain family member related [Plasmopara halstedii]
Dmel_0031304_CG4552_HG_3227	gi|873218723|emb|CEM39047.1|	26.90	2e-26	126	unnamed protein product [Vitrella brassicaformis CCMP3155]
Dmel_0031304_CG4552_HG_3227	gi|325181929|emb|CCA16383.1|	26.49	3e-24	119	conserved hypothetical protein [Albugo laibachii Nc14]
Dmel_0031304_CG4552_HG_3227	gi|673014986|ref|XP_008861454.1|	24.66	6e-22	112	hypothetical protein H310_00432 [Aphanomyces invadans]
Dmel_0031304_CG4552_HG_3227	gi|1013936744|gb|KYQ90442.1|	22.91	1e-21	111	RabGAP/TBC domain-containing protein [Dictyostelium lacteum]
Dmel_0031304_CG4552_HG_3227	gi|401412275|ref|XP_003885585.1|	29.89	2e-21	111	TBC1 domain family member 23, related [Neospora caninum Liverpool]
Dmel_0031304_CG4552_HG_3227	gi|635360197|emb|CCI10944.1|	24.71	4e-21	109	unnamed protein product [Albugo candida]
Dmel_0031304_CG4552_HG_3227	gi|698824097|ref|XP_009845077.1|	25.65	9e-21	108	hypothetical protein, variant 1 [Aphanomyces astaci]
Dmel_0031304_CG4552_HG_3227	gi|698824093|ref|XP_009845075.1|	25.65	1e-20	108	hypothetical protein H257_17830 [Aphanomyces astaci]
Dmel_0031304_CG4552_HG_3227	gi|698824095|ref|XP_009845076.1|	25.65	1e-20	108	hypothetical protein, variant 2 [Aphanomyces astaci]
Dmel_0031304_CG4552_HG_3227	gi|672256123|gb|KFG31640.1|	30.15	2e-20	108	TBC domain-containing protein [Toxoplasma gondii p89]
Dmel_0031304_CG4552_HG_3227	gi|1005149705|gb|KYF39215.1|	30.15	2e-20	108	TBC domain-containing protein, partial [Toxoplasma gondii ARI]
Dmel_0031304_CG4552_HG_3227	gi|672559678|gb|KFH01159.1|	30.15	2e-20	108	TBC domain-containing protein [Toxoplasma gondii VAND]
Dmel_0031304_CG4552_HG_3227	gi|672293165|gb|KFG58411.1|	30.15	2e-20	108	TBC domain-containing protein [Toxoplasma gondii RUB]
Dmel_0031304_CG4552_HG_3227	gi|557732514|gb|ESS28706.1|	30.15	2e-20	108	TBC domain-containing protein [Toxoplasma gondii VEG]
Dmel_0031304_CG4552_HG_3227	gi|523571830|gb|EPR58697.1|	30.15	2e-20	108	TBC domain-containing protein [Toxoplasma gondii GT1]
Dmel_0031304_CG4552_HG_3227	gi|672566607|gb|KFH06705.1|	30.15	2e-20	108	TBC domain-containing protein [Toxoplasma gondii MAS]
Dmel_0031304_CG4552_HG_3227	gi|1085151033|ref|XP_018635244.1|	30.15	2e-20	108	TBC domain-containing protein [Toxoplasma gondii ME49]
Dmel_0031304_CG4552_HG_3227	gi|1008945980|gb|KYK64384.1|	30.15	2e-20	108	TBC domain-containing protein [Toxoplasma gondii TgCatPRC2]
Dmel_0031304_CG4552_HG_3227	gi|1134889290|gb|OMJ86630.1|	23.76	4e-20	105	hypothetical protein SteCoe_11777 [Stentor coeruleus]
Dmel_0031304_CG4552_HG_3227	gi|1134893495|gb|OMJ90732.1|	23.71	6e-20	105	hypothetical protein SteCoe_6809 [Stentor coeruleus]
Dmel_0031304_CG4552_HG_3227	gi|675128990|ref|XP_008886382.1|	30.15	7e-20	106	TBC domain-containing protein [Hammondia hammondi]
Dmel_0031304_CG4552_HG_3227	gi|829161212|ref|XP_001012590.2|	27.10	1e-19	105	rab-GTPase-TBC domain protein [Tetrahymena thermophila SB210]
Dmel_0031304_CG4552_HG_3227	gi|1129164109|gb|OLP76581.1|	26.57	1e-19	105	Electrogenic sodium bicarbonate cotransporter 1, partial [Symbiodinium microadriaticum]
Dmel_0031304_CG4552_HG_3227	gi|166240528|ref|XP_642135.2|	25.65	2e-19	104	RabGAP/TBC domain-containing protein [Dictyostelium discoideum AX4]
Dmel_0031304_CG4552_HG_3227	gi|921132328|ref|XP_013440699.1|	29.58	5e-19	103	hypothetical protein, conserved [Eimeria necatrix]
Dmel_0031304_CG4552_HG_3227	gi|857976809|emb|CEO97604.1|	23.88	7e-19	101	hypothetical protein PBRA_000949 [Plasmodiophora brassicae]
Dmel_0031304_CG4552_HG_3227	gi|546300095|ref|XP_005711010.1|	28.45	8e-19	102	unnamed protein product [Chondrus crispus]
Dmel_0031304_CG4552_HG_3227	gi|916418576|ref|XP_013230519.1|	27.86	1e-18	102	TBCK protein kinase, related [Eimeria tenella]
Dmel_0031304_CG4552_HG_3227	gi|330804244|ref|XP_003290107.1|	25.50	2e-18	100	hypothetical protein DICPUDRAFT_98580 [Dictyostelium purpureum]
Dmel_0031304_CG4552_HG_3227	gi|545707747|ref|XP_005706187.1|	25.84	4e-18	99.8	hypothetical protein Gasu_28910 [Galdieria sulphuraria]
Dmel_0031304_CG4552_HG_3227	gi|954197946|gb|KRX10617.1|	27.65	8e-18	99.0	Rab-GTPase-TBC domain [Pseudocohnilembus persalinus]
Dmel_0031304_CG4552_HG_3227	gi|1134895405|gb|OMJ92604.1|	22.60	1e-17	97.8	hypothetical protein SteCoe_4614 [Stentor coeruleus]
Dmel_0031304_CG4552_HG_3227	gi|1134876249|gb|OMJ74160.1|	23.15	2e-17	97.4	hypothetical protein SteCoe_26980 [Stentor coeruleus]
Dmel_0031304_CG4552_HG_3227	gi|1134871759|gb|OMJ70032.1|	23.98	2e-17	97.1	hypothetical protein SteCoe_32095 [Stentor coeruleus]
Dmel_0031304_CG4552_HG_3227	gi|1134881792|gb|OMJ79405.1|	21.68	2e-17	96.7	hypothetical protein SteCoe_20559 [Stentor coeruleus]
Dmel_0031304_CG4552_HG_3227	gi|1069843376|gb|OEH78248.1|	25.98	5e-17	96.7	tbc1 domain family member related protein [Cyclospora cayetanensis]
Dmel_0031304_CG4552_HG_3227	gi|1134875865|gb|OMJ73801.1|	22.95	9e-17	95.1	hypothetical protein SteCoe_27443 [Stentor coeruleus]
Dmel_0031304_CG4552_HG_3227	gi|544215678|ref|XP_005537984.1|	23.49	3e-16	93.6	hypothetical protein, conserved [Cyanidioschyzon merolae strain 10D]
Dmel_0031304_CG4552_HG_3227	gi|146171469|ref|XP_001017959.2|	36.77	4e-16	94.0	rab-GTPase-TBC domain protein [Tetrahymena thermophila SB210]
Dmel_0031304_CG4552_HG_3227	gi|1134880944|gb|OMJ78598.1|	22.99	7e-16	92.0	hypothetical protein SteCoe_21522 [Stentor coeruleus]
Dmel_0031304_CG4552_HG_3227	gi|298706380|emb|CBJ29389.1|	26.75	8e-16	92.8	conserved unknown protein [Ectocarpus siliculosus]
Dmel_0031304_CG4552_HG_3227	gi|1134879617|gb|OMJ77338.1|	24.04	8e-16	92.0	hypothetical protein SteCoe_23082 [Stentor coeruleus]
Dmel_0031304_CG4552_HG_3227	gi|831784717|ref|XP_012757556.1|	23.38	1e-15	91.7	hypothetical protein SAMD00019534_015110 [Acytostelium subglobosum LB1]
Dmel_0031304_CG4552_HG_3227	gi|470240362|ref|XP_004354172.1|	23.95	1e-15	91.7	RabGAP/TBC domain-containing protein [Dictyostelium fasciculatum]
Dmel_0031304_CG4552_HG_3227	gi|1134881672|gb|OMJ79291.1|	21.87	3e-15	89.7	hypothetical protein SteCoe_20712 [Stentor coeruleus]
Dmel_0031304_CG4552_HG_3227	gi|855308601|ref|XP_012896571.1|	22.57	4e-15	90.1	uncharacterized protein [Blastocystis hominis]
Dmel_0031304_CG4552_HG_3227	gi|686640011|ref|XP_009312451.1|	25.59	5e-15	89.7	hypothetical protein DQ04_05421050 [Trypanosoma grayi]
Dmel_0031304_CG4552_HG_3227	gi|1134870379|gb|OMJ68799.1|	22.01	2e-14	87.8	hypothetical protein SteCoe_33639 [Stentor coeruleus]
Dmel_0031304_CG4552_HG_3227	gi|1049462769|emb|SBT82632.1|	25.56	2e-14	88.6	conserved Plasmodium protein, unknown function [Plasmodium ovale]
Dmel_0031304_CG4552_HG_3227	gi|1070690008|emb|SCQ17112.1|	25.00	8e-14	86.7	conserved Plasmodium protein, unknown function [Plasmodium ovale]
Dmel_0031304_CG4552_HG_3227	gi|1134873213|gb|OMJ71352.1|	22.53	1e-13	84.7	hypothetical protein SteCoe_30458 [Stentor coeruleus]
Dmel_0031304_CG4552_HG_3227	gi|1139868870|ref|XP_019917791.1|	23.15	4e-13	84.3	Uncharacterized protein PCOAH_00053850 [Plasmodium coatneyi]
Dmel_0031304_CG4552_HG_3227	gi|221061605|ref|XP_002262372.1|	24.22	4e-13	84.0	hypothetical protein [Plasmodium knowlesi strain H]
Dmel_0031304_CG4552_HG_3227	gi|1047814022|emb|SBO20612.1|	24.22	5e-13	84.0	conserved Plasmodium protein, unknown function [Plasmodium knowlesi strain H]
Dmel_0031304_CG4552_HG_3227	gi|672198207|ref|XP_008817300.1|	27.94	9e-13	83.2	hypothetical protein C922_03486 [Plasmodium inui San Antonio 1]
Dmel_0031304_CG4552_HG_3227	gi|1070256203|emb|SCP03583.1|	24.52	9e-13	83.2	conserved Plasmodium protein, unknown function [Plasmodium malariae]
Dmel_0031304_CG4552_HG_3227	gi|817739503|ref|XP_012334706.1|	28.89	1e-12	82.8	hypothetical protein AK88_01648 [Plasmodium fragile]
Dmel_0031304_CG4552_HG_3227	gi|1032154838|gb|OAO18050.1|	23.08	2e-12	81.6	TBC1 domain family member 23 [Blastocystis sp. ATCC 50177/Nand II]
Dmel_0031304_CG4552_HG_3227	gi|1074120244|emb|SCO70056.1|	23.15	2e-12	82.4	conserved Plasmodium protein, unknown function [Plasmodium vivax]
Dmel_0031304_CG4552_HG_3227	gi|1105167529|emb|SGX80345.1|	23.53	2e-12	82.4	conserved Plasmodium protein, unknown function [Plasmodium vivax]
Dmel_0031304_CG4552_HG_3227	gi|1074125540|emb|SCO75547.1|	23.15	2e-12	82.4	conserved Plasmodium protein, unknown function [Plasmodium vivax]
Dmel_0031304_CG4552_HG_3227	gi|901858576|gb|KMZ77712.1|	23.53	2e-12	82.0	hypothetical protein PVIIG_03944 [Plasmodium vivax India VII]
Dmel_0031304_CG4552_HG_3227	gi|1134889890|gb|OMJ87214.1|	23.61	3e-12	80.5	hypothetical protein SteCoe_11140 [Stentor coeruleus]
Dmel_0031304_CG4552_HG_3227	gi|472456468|gb|EMS10900.1|	22.35	6e-12	80.1	hypothetical protein KM1_051870 [Entamoeba histolytica HM-3:IMSS]
Dmel_0031304_CG4552_HG_3227	gi|183230761|ref|XP_650409.2|	22.35	6e-12	79.7	hypothetical protein [Entamoeba histolytica HM-1:IMSS]
Dmel_0031304_CG4552_HG_3227	gi|672802222|ref|XP_008856149.1|	26.24	8e-12	79.3	hypothetical protein ENU1_053280 [Entamoeba nuttalli P19]
Dmel_0031304_CG4552_HG_3227	gi|1102626576|emb|CRH02727.1|	24.52	9e-12	79.7	conserved Plasmodium protein, unknown function [Plasmodium relictum]
Dmel_0031304_CG4552_HG_3227	gi|1115994114|emb|SIO73395.1|	26.30	1e-11	79.0	Rab-GTPase-TBC domain [Babesia microti strain RI]
Dmel_0031304_CG4552_HG_3227	gi|569404694|gb|ETO22042.1|	30.91	2e-11	77.8	hypothetical protein RFI_15162 [Reticulomyxa filosa]
Dmel_0031304_CG4552_HG_3227	gi|167377607|ref|XP_001734463.1|	20.66	2e-11	78.2	hypothetical protein [Entamoeba dispar SAW760]
Dmel_0031304_CG4552_HG_3227	gi|1134899179|gb|OMJ96321.1|	24.01	2e-11	76.3	hypothetical protein SteCoe_53 [Stentor coeruleus]
Dmel_0031304_CG4552_HG_3227	gi|950891364|ref|XP_014527523.1|	22.06	2e-11	77.8	hypothetical protein JH06_1956 [Blastocystis sp. subtype 4]
Dmel_0031304_CG4552_HG_3227	gi|1160566217|ref|XP_020428770.1|	22.98	2e-11	78.2	RabGAP/TBC domain-containing protein [Polysphondylium pallidum PN500]
Dmel_0031304_CG4552_HG_3227	gi|1103663315|emb|CRG96937.1|	26.42	3e-11	78.2	conserved Plasmodium protein, unknown function [Plasmodium gallinaceum]
Dmel_0031304_CG4552_HG_3227	gi|564280415|gb|ETB61804.1|	25.24	4e-11	77.8	hypothetical protein YYC_01617 [Plasmodium yoelii 17X]
Dmel_0031304_CG4552_HG_3227	gi|675235031|emb|CDU20817.1|	25.24	4e-11	77.8	conserved Plasmodium protein, unknown function [Plasmodium yoelii]
Dmel_0031304_CG4552_HG_3227	gi|675240346|emb|CDZ14445.1|	25.24	4e-11	77.8	conserved Plasmodium protein, unknown function [Plasmodium yoelii]
Dmel_0031304_CG4552_HG_3227	gi|471208074|ref|XP_004260632.1|	23.35	4e-11	77.0	hypothetical protein EIN_176880 [Entamoeba invadens IP1]
Dmel_0031304_CG4552_HG_3227	gi|1134887451|gb|OMJ84848.1|	22.54	7e-11	75.5	hypothetical protein SteCoe_13974 [Stentor coeruleus]
Dmel_0031304_CG4552_HG_3227	gi|340054032|emb|CCC48326.1|	24.61	8e-11	76.3	conserved hypothetical protein [Trypanosoma vivax Y486]
Dmel_0031304_CG4552_HG_3227	gi|470424734|ref|XP_004337730.1|	26.85	8e-11	76.6	TBC domain containing protein [Acanthamoeba castellanii str. Neff]
Dmel_0031304_CG4552_HG_3227	gi|472461923|gb|EMS15223.1|	24.92	1e-10	75.9	hypothetical protein KM1_051360 [Entamoeba histolytica HM-3:IMSS]
Dmel_0031304_CG4552_HG_3227	gi|183232798|ref|XP_650615.2|	24.12	2e-10	75.5	hypothetical protein [Entamoeba histolytica HM-1:IMSS]
Dmel_0031304_CG4552_HG_3227	gi|449704962|gb|EMD45112.1|	24.12	2e-10	75.5	Hypothetical protein EHI5A_090370 [Entamoeba histolytica KU27]
Dmel_0031304_CG4552_HG_3227	gi|579331669|gb|EUT82582.1|	21.97	2e-10	75.9	hypothetical protein PFAG_03957 [Plasmodium falciparum Santa Lucia]
Dmel_0031304_CG4552_HG_3227	gi|901876284|gb|KMZ90335.1|	22.83	2e-10	75.5	hypothetical protein PVMG_01702 [Plasmodium vivax Mauritania I]
Dmel_0031304_CG4552_HG_3227	gi|901885106|gb|KMZ96688.1|	22.83	2e-10	75.5	hypothetical protein PVNG_02707 [Plasmodium vivax North Korean]
Dmel_0031304_CG4552_HG_3227	gi|156103393|ref|XP_001617389.1|	22.83	2e-10	75.5	hypothetical protein [Plasmodium vivax Sal-1]
Dmel_0031304_CG4552_HG_3227	gi|1016053468|emb|CZT99459.1|	25.70	2e-10	75.5	conserved Plasmodium protein, unknown function [Plasmodium falciparum 3D7]
Dmel_0031304_CG4552_HG_3227	gi|258597525|ref|XP_001350695.2|	25.70	2e-10	75.5	conserved Plasmodium protein [Plasmodium falciparum 3D7]
Dmel_0031304_CG4552_HG_3227	gi|1027959824|ref|XP_016655006.1|	25.24	3e-10	75.1	conserved Plasmodium protein, unknown function [Plasmodium chabaudi chabaudi]
Dmel_0031304_CG4552_HG_3227	gi|1068923008|emb|SCN63382.1|	25.24	3e-10	75.1	conserved Plasmodium protein, unknown function [Plasmodium chabaudi chabaudi]
Dmel_0031304_CG4552_HG_3227	gi|1068927700|emb|SCN63341.1|	25.24	3e-10	75.1	conserved Plasmodium protein, unknown function [Plasmodium chabaudi adami]
Dmel_0031304_CG4552_HG_3227	gi|1061789989|emb|SCM26634.1|	25.24	3e-10	74.7	conserved Plasmodium protein, unknown function [Plasmodium chabaudi chabaudi]
Dmel_0031304_CG4552_HG_3227	gi|914545974|gb|KOB59253.1|	25.39	3e-10	74.7	hypothetical protein PFHG_01009 [Plasmodium falciparum HB3]
Dmel_0031304_CG4552_HG_3227	gi|167387417|ref|XP_001738152.1|	24.60	4e-10	74.3	hypothetical protein [Entamoeba dispar SAW760]
Dmel_0031304_CG4552_HG_3227	gi|1061794952|emb|SCM25425.1|	25.59	4e-10	74.7	conserved Plasmodium protein, unknown function [Plasmodium chabaudi adami]
Dmel_0031304_CG4552_HG_3227	gi|641580243|emb|CDO65575.1|	22.12	4e-10	74.7	conserved Plasmodium protein, unknown function [Plasmodium reichenowi]
Dmel_0031304_CG4552_HG_3227	gi|813164148|ref|XP_012203134.1|	27.51	4e-10	74.3	hypothetical protein SPRG_08501 [Saprolegnia parasitica CBS 223.65]
Dmel_0031304_CG4552_HG_3227	gi|574973156|gb|ETW35351.1|	21.97	5e-10	73.6	hypothetical protein PFTANZ_03935 [Plasmodium falciparum Tanzania (2000708)]
Dmel_0031304_CG4552_HG_3227	gi|669195548|ref|XP_008622785.1|	25.00	6e-10	73.9	hypothetical protein YYE_00881 [Plasmodium vinckei vinckei]
Dmel_0031304_CG4552_HG_3227	gi|68063975|ref|XP_673982.1|	25.24	8e-10	71.2	hypothetical protein [Plasmodium berghei strain ANKA], partial [Plasmodium berghei ANKA]
Dmel_0031304_CG4552_HG_3227	gi|1134890673|gb|OMJ87977.1|	22.22	1e-09	72.4	hypothetical protein SteCoe_10217 [Stentor coeruleus]
Dmel_0031304_CG4552_HG_3227	gi|342181422|emb|CCC90901.1|	25.08	1e-09	72.4	conserved hypothetical protein [Trypanosoma congolense IL3000]
Dmel_0031304_CG4552_HG_3227	gi|575474030|ref|XP_006676308.1|	25.22	1e-09	72.8	hypothetical protein BATDEDRAFT_85478 [Batrachochytrium dendrobatidis JAM81]
Dmel_0031304_CG4552_HG_3227	gi|873235233|emb|CEM00793.1|	42.35	1e-09	72.8	unnamed protein product [Vitrella brassicaformis CCMP3155]
Dmel_0031304_CG4552_HG_3227	gi|669149620|ref|XP_008610372.1|	27.51	2e-09	72.4	hypothetical protein SDRG_06371 [Saprolegnia diclina VS20]
Dmel_0031304_CG4552_HG_3227	gi|675229168|emb|CDS52176.1|	25.24	2e-09	72.4	conserved Plasmodium protein, unknown function [Plasmodium berghei ANKA]
Dmel_0031304_CG4552_HG_3227	gi|574979692|gb|ETW41469.1|	22.12	2e-09	69.3	hypothetical protein PFNF135_04118 [Plasmodium falciparum NF135/5.C10]
Dmel_0031304_CG4552_HG_3227	gi|1145264507|ref|XP_019969748.1|	34.72	3e-09	66.2	hypothetical protein PRSY57_0017600, partial [Plasmodium reichenowi]
Dmel_0031304_CG4552_HG_3227	gi|1134871184|gb|OMJ69514.1|	21.91	3e-09	71.2	hypothetical protein SteCoe_32744 [Stentor coeruleus]
Dmel_0031304_CG4552_HG_3227	gi|167377776|ref|XP_001734536.1|	23.79	4e-09	70.1	hypothetical protein [Entamoeba dispar SAW760]
Dmel_0031304_CG4552_HG_3227	gi|68072043|ref|XP_677935.1|	24.52	4e-09	70.5	hypothetical protein [Plasmodium berghei strain ANKA], partial [Plasmodium berghei ANKA]
Dmel_0031304_CG4552_HG_3227	gi|672807770|ref|XP_008858923.1|	21.40	5e-09	70.5	hypothetical protein ENU1_154960 [Entamoeba nuttalli P19]
Dmel_0031304_CG4552_HG_3227	gi|1149600291|gb|OON07688.1|	29.36	5e-09	70.9	hypothetical protein BSLG_02884 [Batrachochytrium salamandrivorans]
Dmel_0031304_CG4552_HG_3227	gi|1028568110|gb|OAJ36414.1|	27.47	5e-09	70.5	hypothetical protein BDEG_20589 [Batrachochytrium dendrobatidis JEL423]
Dmel_0031304_CG4552_HG_3227	gi|574999857|gb|ETW60338.1|	27.89	6e-09	68.6	hypothetical protein PFMC_03881 [Plasmodium falciparum CAMP/Malaysia]
Dmel_0031304_CG4552_HG_3227	gi|67470876|ref|XP_651400.1|	26.34	6e-09	70.1	hypothetical protein [Entamoeba histolytica HM-1:IMSS]
Dmel_0031304_CG4552_HG_3227	gi|672810736|ref|XP_008860406.1|	23.08	6e-09	70.1	hypothetical protein ENU1_203610 [Entamoeba nuttalli P19]
Dmel_0031304_CG4552_HG_3227	gi|167384072|ref|XP_001736799.1|	26.83	7e-09	70.1	hypothetical protein [Entamoeba dispar SAW760]
Dmel_0031304_CG4552_HG_3227	gi|583226697|gb|EWC89179.1|	28.91	7e-09	70.5	hypothetical protein PFNF54_02144 [Plasmodium falciparum NF54]
Dmel_0031304_CG4552_HG_3227	gi|1033415427|dbj|GAT97226.1|	26.34	7e-09	70.1	hypothetical protein conserved [Entamoeba histolytica]
Dmel_0031304_CG4552_HG_3227	gi|1149600292|gb|OON07689.1|	29.36	9e-09	70.1	hypothetical protein, variant 1 [Batrachochytrium salamandrivorans]
Dmel_0031304_CG4552_HG_3227	gi|574749308|gb|ETW17547.1|	28.36	2e-08	68.2	hypothetical protein PFFVO_03565 [Plasmodium falciparum Vietnam Oak-Knoll (FVO)]
Dmel_0031304_CG4552_HG_3227	gi|1000779390|gb|KXN70618.1|	29.69	2e-08	66.6	RabGAP/TBC [Conidiobolus coronatus NRRL 28638]
Dmel_0031304_CG4552_HG_3227	gi|672827325|gb|KFH72215.1|	25.19	2e-08	68.6	hypothetical protein MVEG_02506 [Mortierella verticillata NRRL 6337]
Dmel_0031304_CG4552_HG_3227	gi|577151488|gb|EUD74526.1|	32.00	3e-08	68.6	hypothetical protein YYG_00477 [Plasmodium vinckei petteri]
Dmel_0031304_CG4552_HG_3227	gi|183229709|ref|XP_656948.2|	22.26	3e-08	67.4	hypothetical protein [Entamoeba histolytica HM-1:IMSS]
Dmel_0031304_CG4552_HG_3227	gi|459663212|gb|EMH77949.1|	22.58	7e-08	66.6	hypothetical protein EHI8A_153650 [Entamoeba histolytica HM-1:IMSS-B]
Dmel_0031304_CG4552_HG_3227	gi|298714431|emb|CBJ33932.1|	28.57	7e-08	67.4	conserved unknown protein [Ectocarpus siliculosus]
Dmel_0031304_CG4552_HG_3227	gi|471189986|ref|XP_004184728.1|	22.55	8e-08	66.6	hypothetical protein EIN_086640 [Entamoeba invadens IP1]
Dmel_0031304_CG4552_HG_3227	gi|290980607|ref|XP_002673023.1|	21.15	1e-07	66.6	predicted protein [Naegleria gruberi]
Dmel_0031304_CG4552_HG_3227	gi|145493455|ref|XP_001432723.1|	27.52	1e-07	66.2	hypothetical protein [Paramecium tetraurelia strain d4-2]
Dmel_0031304_CG4552_HG_3227	gi|1134869728|gb|OMJ68232.1|	26.67	2e-07	63.9	hypothetical protein SteCoe_34378 [Stentor coeruleus]
Dmel_0031304_CG4552_HG_3227	gi|167382744|ref|XP_001736246.1|	21.68	2e-07	65.1	hypothetical protein [Entamoeba dispar SAW760]
Dmel_0031304_CG4552_HG_3227	gi|510910450|ref|XP_004833363.1|	24.72	2e-07	65.5	conserved hypothetical protein [Theileria equi]
Dmel_0031304_CG4552_HG_3227	gi|829082347|ref|XP_012647589.1|	27.78	2e-07	65.1	uncharacterized protein [Babesia microti strain RI]
Dmel_0031304_CG4552_HG_3227	gi|471208430|ref|XP_004260810.1|	22.19	3e-07	65.1	hypothetical protein EIN_182960 [Entamoeba invadens IP1]
Dmel_0031304_CG4552_HG_3227	gi|299116699|emb|CBN74844.1|	24.40	3e-07	65.1	conserved unknown protein [Ectocarpus siliculosus]
Dmel_0031304_CG4552_HG_3227	gi|698807196|ref|XP_009836627.1|	28.33	3e-07	65.1	hypothetical protein H257_11414 [Aphanomyces astaci]
Dmel_0031304_CG4552_HG_3227	gi|579119374|gb|EUR68036.1|	34.67	3e-07	63.2	hypothetical protein PFBG_04001 [Plasmodium falciparum 7G8]
Dmel_0031304_CG4552_HG_3227	gi|71650380|ref|XP_813889.1|	23.88	4e-07	64.7	hypothetical protein [Trypanosoma cruzi strain CL Brener]
Dmel_0031304_CG4552_HG_3227	gi|471207037|ref|XP_004260271.1|	21.50	4e-07	63.9	hypothetical protein EIN_060150 [Entamoeba invadens IP1]
Dmel_0031304_CG4552_HG_3227	gi|678313862|emb|CDW87634.1|	22.18	6e-07	63.9	tbc domain containing protein [Stylonychia lemnae]
Dmel_0031304_CG4552_HG_3227	gi|1026266506|gb|OAC99666.1|	23.93	6e-07	63.9	hypothetical protein MUCCIDRAFT_114869 [Mucor circinelloides f. lusitanicus CBS 277.49]
Dmel_0031304_CG4552_HG_3227	gi|873229119|emb|CEM14074.1|	32.38	6e-07	60.8	unnamed protein product [Vitrella brassicaformis CCMP3155]
Dmel_0031304_CG4552_HG_3227	gi|673031470|ref|XP_008869696.1|	28.09	8e-07	63.9	hypothetical protein H310_06418 [Aphanomyces invadans]
Dmel_0031304_CG4552_HG_3227	gi|145486770|ref|XP_001429391.1|	27.45	9e-07	63.2	hypothetical protein [Paramecium tetraurelia strain d4-2]
Dmel_0031304_CG4552_HG_3227	gi|298705881|emb|CBJ29026.1|	25.26	2e-06	62.0	conserved unknown protein [Ectocarpus siliculosus]
Dmel_0031304_CG4552_HG_3227	gi|788005535|ref|XP_011773951.1|	21.75	2e-06	62.4	hypothetical protein, conserved [Trypanosoma brucei gambiense DAL972]
Dmel_0031304_CG4552_HG_3227	gi|1069964777|ref|XP_018284844.1|	26.78	3e-06	60.1	hypothetical protein PHYBLDRAFT_24766 [Phycomyces blakesleeanus NRRL 1555(-)]
Dmel_0031304_CG4552_HG_3227	gi|471203087|ref|XP_004258367.1|	19.17	3e-06	61.6	hypothetical protein EIN_129360 [Entamoeba invadens IP1]
Dmel_0031304_CG4552_HG_3227	gi|915123833|ref|XP_013333180.1|	25.15	3e-06	62.0	hypothetical protein, conserved [Eimeria maxima]
Dmel_0031304_CG4552_HG_3227	gi|635372428|emb|CCI39231.1|	25.33	3e-06	62.0	unnamed protein product [Albugo candida]
Dmel_0031304_CG4552_HG_3227	gi|569438852|gb|ETO35969.1|	26.35	3e-06	61.6	hypothetical protein RFI_01094 [Reticulomyxa filosa]
Dmel_0031304_CG4552_HG_3227	gi|569438852|gb|ETO35969.1|	27.44	1e-05	59.7	hypothetical protein RFI_01094 [Reticulomyxa filosa]
Dmel_0031304_CG4552_HG_3227	gi|585109134|gb|EWM26970.1|	30.26	3e-06	59.3	tbc domain-containing protein kinase-like isoform 3, partial [Nannochloropsis gaditana]
Dmel_0031304_CG4552_HG_3227	gi|1013936552|gb|KYQ90250.1|	31.96	3e-06	61.6	RabGAP/TBC domain-containing protein [Dictyostelium lacteum]
Dmel_0031304_CG4552_HG_3227	gi|672819322|gb|KFH64221.1|	31.86	4e-06	61.6	TBCK protein kinase [Mortierella verticillata NRRL 6337]
Dmel_0031304_CG4552_HG_3227	gi|407852202|gb|EKG05831.1|	23.36	4e-06	61.2	hypothetical protein TCSYLVIO_003091 [Trypanosoma cruzi]
Dmel_0031304_CG4552_HG_3227	gi|727143224|emb|CEG74521.1|	23.55	4e-06	59.3	hypothetical protein RMATCC62417_09718 [Rhizopus microsporus]
Dmel_0031304_CG4552_HG_3227	gi|528239167|gb|EPY29800.1|	23.84	5e-06	60.8	hypothetical protein AGDE_09811 [Angomonas deanei]
Dmel_0031304_CG4552_HG_3227	gi|471207896|ref|XP_004260543.1|	21.71	5e-06	60.8	hypothetical protein EIN_175590 [Entamoeba invadens IP1]
Dmel_0031304_CG4552_HG_3227	gi|829174128|ref|XP_001017527.2|	23.41	5e-06	60.5	rab-GTPase-TBC domain protein [Tetrahymena thermophila SB210]
Dmel_0031304_CG4552_HG_3227	gi|758356255|dbj|GAN01773.1|	23.66	6e-06	61.2	conserved hypothetical protein [Mucor ambiguus]
Dmel_0031304_CG4552_HG_3227	gi|1115868398|emb|SCU73249.1|	21.45	6e-06	60.5	Rab-GTPase-TBC domain containing protein, putative [Trypanosoma equiperdum]
Dmel_0031304_CG4552_HG_3227	gi|588319434|emb|CCW61758.1|	23.01	8e-06	60.1	unnamed protein product [Phytomonas sp. isolate EM1]
Dmel_0031304_CG4552_HG_3227	gi|669158452|ref|XP_008614788.1|	21.46	1e-05	59.7	hypothetical protein SDRG_10570 [Saprolegnia diclina VS20]
Dmel_0031304_CG4552_HG_3227	gi|1047809178|emb|SBO21018.1|	23.08	1e-05	60.1	conserved Plasmodium protein, unknown function [Plasmodium knowlesi strain H]
Dmel_0031304_CG4552_HG_3227	gi|1021064240|emb|SAL99671.1|	24.15	1e-05	58.5	hypothetical protein [Absidia glauca]
Dmel_0031304_CG4552_HG_3227	gi|511009380|gb|EPB90624.1|	23.30	1e-05	59.7	TBCK protein kinase [Mucor circinelloides f. circinelloides 1006PhL]
Dmel_0031304_CG4552_HG_3227	gi|167386638|ref|XP_001737850.1|	18.99	2e-05	59.3	hypothetical protein [Entamoeba dispar SAW760]
Dmel_0031304_CG4552_HG_3227	gi|84998464|ref|XP_953953.1|	20.96	2e-05	59.3	hypothetical protein, conserved [Theileria annulata]
Dmel_0031304_CG4552_HG_3227	gi|72390003|ref|XP_845296.1|	21.15	2e-05	58.9	hypothetical protein [Trypanosoma brucei brucei TREU927]
Dmel_0031304_CG4552_HG_3227	gi|554948863|gb|ESL12169.1|	23.13	3e-05	58.5	hypothetical protein TRSC58_00068 [Trypanosoma rangeli SC58]
Dmel_0031304_CG4552_HG_3227	gi|1069946683|ref|XP_018294082.1|	24.12	3e-05	57.4	hypothetical protein PHYBLDRAFT_35737 [Phycomyces blakesleeanus NRRL 1555(-)]
Dmel_0031304_CG4552_HG_3227	gi|1032655298|gb|OAQ36563.1|	31.86	3e-05	58.5	hypothetical protein K457DRAFT_103129 [Mortierella elongata AG-77]
Dmel_0031304_CG4552_HG_3227	gi|661189753|emb|CDH48612.1|	25.23	3e-05	58.5	tbc domain-containing protein kinase-likeprotein isoform 2 [Lichtheimia corymbifera JMRC:FSU:9682]
Dmel_0031304_CG4552_HG_3227	gi|758365966|emb|CEP11606.1|	27.92	3e-05	58.5	hypothetical protein [Parasitella parasitica]
Dmel_0031304_CG4552_HG_3227	gi|671689128|emb|CDS03446.1|	25.68	3e-05	58.5	hypothetical protein LRAMOSA00848 [Lichtheimia ramosa]
Dmel_0031304_CG4552_HG_3227	gi|873234446|emb|CEM01950.1|	25.00	4e-05	58.2	unnamed protein product [Vitrella brassicaformis CCMP3155]
Dmel_0031304_CG4552_HG_3227	gi|672267424|gb|KFG40663.1|	29.23	4e-05	58.5	TBC domain-containing kinase (incomplete catalytic triad) [Toxoplasma gondii GAB2-2007-GAL-DOM2]
Dmel_0031304_CG4552_HG_3227	gi|1085183090|ref|XP_018635070.1|	29.23	4e-05	58.5	TBC domain-containing kinase (incomplete catalytic triad) [Toxoplasma gondii ME49]
Dmel_0031304_CG4552_HG_3227	gi|820702893|tpe|CEL78628.1|	29.23	4e-05	58.5	TPA: TBC domain-containing kinase (incomplete catalytic triad) [Toxoplasma gondii VEG]
Dmel_0031304_CG4552_HG_3227	gi|672557868|gb|KFG99811.1|	29.23	4e-05	58.5	TBC domain-containing kinase (incomplete catalytic triad) [Toxoplasma gondii VAND]
Dmel_0031304_CG4552_HG_3227	gi|672252853|gb|KFG29185.1|	29.23	4e-05	58.5	TBC domain-containing kinase (incomplete catalytic triad) [Toxoplasma gondii p89]
Dmel_0031304_CG4552_HG_3227	gi|523576683|gb|EPR63349.1|	29.23	4e-05	58.2	TBC domain-containing kinase (incomplete catalytic triad) [Toxoplasma gondii GT1]
Dmel_0031304_CG4552_HG_3227	gi|1008945437|gb|KYK63995.1|	29.23	4e-05	58.2	TBC domain-containing kinase (incomplete catalytic triad) [Toxoplasma gondii TgCatPRC2]
Dmel_0031304_CG4552_HG_3227	gi|1026266075|gb|OAC99235.1|	25.20	4e-05	56.6	hypothetical protein MUCCIDRAFT_114418 [Mucor circinelloides f. lusitanicus CBS 277.49]
Dmel_0031304_CG4552_HG_3227	gi|758350381|dbj|GAN07406.1|	25.20	5e-05	56.2	ankyrin repeat-containing protein [Mucor ambiguus]
Dmel_0031304_CG4552_HG_3227	gi|672258855|gb|KFG33769.1|	29.23	7e-05	57.0	TBC domain-containing kinase (incomplete catalytic triad), partial [Toxoplasma gondii FOU]
Dmel_0031304_CG4552_HG_3227	gi|672561611|gb|KFH02711.1|	29.23	7e-05	57.0	TBC domain-containing kinase (incomplete catalytic triad), partial [Toxoplasma gondii MAS]
Dmel_0031304_CG4552_HG_3227	gi|1043305321|gb|OBZ89989.1|	29.23	7e-05	57.4	TBC domain-containing protein kinase-like protein [Choanephora cucurbitarum]
Dmel_0031304_CG4552_HG_3227	gi|672292250|gb|KFG57721.1|	29.23	8e-05	57.0	TBC domain-containing kinase (incomplete catalytic triad), partial [Toxoplasma gondii RUB]
Dmel_0031304_CG4552_HG_3227	gi|634351945|gb|KDE07099.1|	25.41	1e-04	55.8	hypothetical protein MVLG_02669 [Microbotryum lychnidis-dioicae p1A1 Lamole]
Dmel_0031304_CG4552_HG_3227	gi|407417204|gb|EKF38005.1|	22.57	1e-04	56.6	hypothetical protein MOQ_001803 [Trypanosoma cruzi marinkellei]
Dmel_0031304_CG4552_HG_3227	gi|831789261|ref|XP_012759002.1|	26.37	1e-04	56.6	hypothetical protein SAMD00019534_001150 [Acytostelium subglobosum LB1]
Dmel_0031304_CG4552_HG_3227	gi|557209734|emb|CDJ49717.1|	29.19	1e-04	56.6	hypothetical protein, conserved [Eimeria brunetti]
Dmel_0031304_CG4552_HG_3227	gi|1021057828|emb|SAM06101.1|	23.22	1e-04	56.6	hypothetical protein [Absidia glauca]
Dmel_0031304_CG4552_HG_3227	gi|511004625|gb|EPB85990.1|	24.80	2e-04	54.7	hypothetical protein HMPREF1544_07232 [Mucor circinelloides f. circinelloides 1006PhL]
Dmel_0031304_CG4552_HG_3227	gi|67465076|ref|XP_648723.1|	19.05	2e-04	55.8	hypothetical protein [Entamoeba histolytica HM-1:IMSS]
Dmel_0031304_CG4552_HG_3227	gi|1069963746|ref|XP_018285903.1|	38.96	2e-04	55.8	hypothetical protein PHYBLDRAFT_183394 [Phycomyces blakesleeanus NRRL 1555(-)]
Dmel_0031304_CG4552_HG_3227	gi|758359929|emb|CEP17662.1|	22.89	2e-04	54.7	hypothetical protein [Parasitella parasitica]
Dmel_0031304_CG4552_HG_3227	gi|727143225|emb|CEG74522.1|	23.88	2e-04	53.9	hypothetical protein RMATCC62417_09718 [Rhizopus microsporus]
Dmel_0031304_CG4552_HG_3227	gi|1032654866|gb|OAQ36132.1|	24.58	2e-04	55.5	TBC-domain-containing protein [Mortierella elongata AG-77]
Dmel_0031304_CG4552_HG_3227	gi|672803304|ref|XP_008856690.1|	18.34	3e-04	55.1	rhodanese family domain containing protein [Entamoeba nuttalli P19]
Dmel_0031304_CG4552_HG_3227	gi|1104613207|emb|SBT72996.1|	26.86	3e-04	55.1	GTPase-activating protein, putative [Plasmodium ovale]
Dmel_0031304_CG4552_HG_3227	gi|813156891|ref|XP_012201794.1|	20.85	3e-04	55.1	hypothetical protein SPRG_06938 [Saprolegnia parasitica CBS 223.65]
Dmel_0031304_CG4552_HG_3227	gi|672819126|gb|KFH64025.1|	23.55	3e-04	55.5	hypothetical protein MVEG_09850 [Mortierella verticillata NRRL 6337]
Dmel_0031304_CG4552_HG_3227	gi|325186258|emb|CCA20764.1|	24.89	3e-04	55.5	conserved hypothetical protein [Albugo laibachii Nc14]
Dmel_0031304_CG4552_HG_3227	gi|325186258|emb|CCA20764.1|	22.25	1.9	43.1	conserved hypothetical protein [Albugo laibachii Nc14]
Dmel_0031304_CG4552_HG_3227	gi|1037149148|emb|SBT36558.1|	26.86	3e-04	55.1	GTPase-activating protein, putative [Plasmodium ovale wallikeri]
Dmel_0031304_CG4552_HG_3227	gi|727152967|emb|CEG63937.1|	25.74	3e-04	55.1	Putative TBCK protein kinase [Rhizopus microsporus]
Dmel_0031304_CG4552_HG_3227	gi|901868177|gb|KMZ84556.1|	21.74	3e-04	55.5	hypothetical protein PVBG_00336 [Plasmodium vivax Brazil I]
Dmel_0031304_CG4552_HG_3227	gi|758357899|emb|CEP19667.1|	23.62	4e-04	53.9	hypothetical protein [Parasitella parasitica]
Dmel_0031304_CG4552_HG_3227	gi|237842727|ref|XP_002370661.1|	25.16	4e-04	54.7	TBC domain-containing protein [Toxoplasma gondii ME49]
Dmel_0031304_CG4552_HG_3227	gi|1036546546|emb|SBS87016.1|	26.86	4e-04	54.7	GTPase-activating protein, putative [Plasmodium ovale curtisi]
Dmel_0031304_CG4552_HG_3227	gi|1000777911|gb|KXN69186.1|	24.44	4e-04	54.7	TBC-domain-containing protein [Conidiobolus coronatus NRRL 28638]
Dmel_0031304_CG4552_HG_3227	gi|727142375|emb|CEG75321.1|	25.25	4e-04	55.1	Putative TBCK protein kinase [Rhizopus microsporus]
Dmel_0031304_CG4552_HG_3227	gi|1070687914|emb|SCQ16595.1|	26.86	4e-04	54.7	GTPase-activating protein, putative [Plasmodium ovale]
Dmel_0031304_CG4552_HG_3227	gi|523577272|gb|EPR63918.1|	25.16	4e-04	54.3	TBC domain-containing protein [Toxoplasma gondii GT1]
Dmel_0031304_CG4552_HG_3227	gi|727141014|emb|CEG76555.1|	23.11	4e-04	53.9	Putative NADPH--cytochrome P450 reductase [Rhizopus microsporus]
Dmel_0031304_CG4552_HG_3227	gi|678333758|emb|CDW77412.1|	25.00	4e-04	55.1	tbc1 domain family member related [Stylonychia lemnae]
Dmel_0031304_CG4552_HG_3227	gi|1032655484|gb|OAQ36749.1|	23.43	4e-04	54.3	TBC-domain-containing protein [Mortierella elongata AG-77]
Dmel_0031304_CG4552_HG_3227	gi|672564708|gb|KFH05158.1|	25.16	4e-04	54.3	TBC domain-containing protein [Toxoplasma gondii VAND]
Dmel_0031304_CG4552_HG_3227	gi|672578019|gb|KFH15772.1|	25.16	4e-04	54.3	TBC domain-containing protein [Toxoplasma gondii MAS]
Dmel_0031304_CG4552_HG_3227	gi|954188968|gb|KRX01778.1|	22.07	5e-04	54.3	Rab-GTPase-TBC domain [Pseudocohnilembus persalinus]
Dmel_0031304_CG4552_HG_3227	gi|729712300|emb|CEI91354.1|	25.25	5e-04	54.3	Putative TBCK protein kinase [Rhizopus microsporus]
Dmel_0031304_CG4552_HG_3227	gi|66827865|ref|XP_647287.1|	28.67	5e-04	54.7	RabGAP/TBC domain-containing protein [Dictyostelium discoideum AX4]
Dmel_0031304_CG4552_HG_3227	gi|1134544260|gb|OMH81958.1|	23.79	7e-04	53.9	TBC1 domain family member 10B [Zancudomyces culisetae]
Dmel_0031304_CG4552_HG_3227	gi|950887607|ref|XP_014526410.1|	26.51	8e-04	53.9	hypothetical protein JH06_3477 [Blastocystis sp. subtype 4]
Dmel_0031304_CG4552_HG_3227	gi|552928222|gb|ESA12106.1|	23.31	8e-04	53.5	hypothetical protein GLOINDRAFT_27514 [Rhizophagus irregularis DAOM 181602]
Dmel_0031304_CG4552_HG_3227	gi|67619358|ref|XP_667644.1|	25.48	8e-04	53.9	cytohesin-like protein [Cryptosporidium hominis TU502]
Dmel_0031304_CG4552_HG_3227	gi|1129251015|gb|OLQ18888.1|	25.48	9e-04	53.9	Sec7 domain [Cryptosporidium hominis TU502]
Dmel_0031304_CG4552_HG_3227	gi|698788966|ref|XP_009827515.1|	20.80	9e-04	53.5	hypothetical protein H257_04622 [Aphanomyces astaci]
Dmel_0031304_CG4552_HG_3227	gi|1098425070|gb|OII73211.1|	25.89	0.001	53.9	cytohesin-like protein [Cryptosporidium ubiquitum]
Dmel_0031304_CG4552_HG_3227	gi|71744432|ref|XP_803741.1|	37.66	0.001	53.9	GTPase activating protein [Trypanosoma brucei brucei TREU927]
Dmel_0031304_CG4552_HG_3227	gi|788013561|ref|XP_011776427.1|	37.66	0.001	53.5	GTPase activating protein, putative [Trypanosoma brucei gambiense DAL972]
Dmel_0031304_CG4552_HG_3227	gi|595444673|gb|EXX55657.1|	37.18	0.001	53.5	Pho85p [Rhizophagus irregularis DAOM 197198w]
Dmel_0031304_CG4552_HG_3227	gi|1000780015|gb|KXN71226.1|	26.36	0.001	53.5	RabGAP/TBC [Conidiobolus coronatus NRRL 28638]
Dmel_0031304_CG4552_HG_3227	gi|1020700871|gb|KZM21511.1|	23.33	0.001	53.5	Rab GTPase activator [Ascochyta rabiei]
Dmel_0031304_CG4552_HG_3227	gi|595444674|gb|EXX55658.1|	37.18	0.001	53.1	Bck1p [Rhizophagus irregularis DAOM 197198w]
Dmel_0031304_CG4552_HG_3227	gi|552936553|gb|ESA19864.1|	21.34	0.001	52.0	hypothetical protein GLOINDRAFT_75318 [Rhizophagus irregularis DAOM 181602]
Dmel_0031304_CG4552_HG_3227	gi|671695537|emb|CDS10257.1|	24.28	0.001	52.4	hypothetical protein LRAMOSA02933 [Lichtheimia ramosa]
Dmel_0031304_CG4552_HG_3227	gi|545701426|ref|XP_005703047.1|	21.53	0.001	52.4	hypothetical protein Gasu_58510 [Galdieria sulphuraria]
Dmel_0031304_CG4552_HG_3227	gi|156086924|ref|XP_001610869.1|	21.95	0.001	52.4	hypothetical protein [Babesia bovis T2Bo]
Dmel_0031304_CG4552_HG_3227	gi|552909176|gb|ERZ95236.1|	37.18	0.001	53.1	hypothetical protein GLOINDRAFT_334580, partial [Rhizophagus irregularis DAOM 181602]
Dmel_0031304_CG4552_HG_3227	gi|675134966|ref|XP_008889370.1|	24.52	0.001	52.8	TBC domain-containing protein [Hammondia hammondi]
Dmel_0031304_CG4552_HG_3227	gi|1149598195|gb|OON05917.1|	21.58	0.001	53.1	hypothetical protein BSLG_04297 [Batrachochytrium salamandrivorans]
Dmel_0031304_CG4552_HG_3227	gi|930559515|gb|KPI83746.1|	26.21	0.001	53.1	hypothetical protein ABL78_7219 [Leptomonas seymouri]
Dmel_0031304_CG4552_HG_3227	gi|758352587|dbj|GAN05307.1|	23.89	0.002	52.8	hypothetical protein MAM1_0087d04777 [Mucor ambiguus]
Dmel_0031304_CG4552_HG_3227	gi|661178694|emb|CDH58468.1|	23.87	0.002	51.6	ankyrin repeat-containing protein [Lichtheimia corymbifera JMRC:FSU:9682]
Dmel_0031304_CG4552_HG_3227	gi|954195599|gb|KRX08311.1|	32.35	0.002	52.8	Rab-GTPase-TBC domain [Pseudocohnilembus persalinus]
Dmel_0031304_CG4552_HG_3227	gi|575472430|ref|XP_006675508.1|	21.37	0.002	52.8	hypothetical protein BATDEDRAFT_22239 [Batrachochytrium dendrobatidis JAM81]
Dmel_0031304_CG4552_HG_3227	gi|66475688|ref|XP_627660.1|	25.00	0.002	52.8	protein with sec7+ TBC domains (domain in Tre-2, BUB2p, and Cdc16p. probable Rab-GAPs) [Cryptosporidium parvum Iowa II]
Dmel_0031304_CG4552_HG_3227	gi|1021061475|emb|SAM02451.1|	36.36	0.002	52.4	hypothetical protein [Absidia glauca]
Dmel_0031304_CG4552_HG_3227	gi|630964896|ref|XP_007878856.1|	26.47	0.003	52.4	hypothetical protein PFL1_03149 [Anthracocystis flocculosa PF-1]
Dmel_0031304_CG4552_HG_3227	gi|758348388|dbj|GAN09322.1|	22.16	0.003	52.0	hypothetical protein MAM1_0259c08847 [Mucor ambiguus]
Dmel_0031304_CG4552_HG_3227	gi|384487909|gb|EIE80089.1|	46.00	0.003	51.6	hypothetical protein RO3G_04794 [Rhizopus delemar RA 99-880]
Dmel_0031304_CG4552_HG_3227	gi|758368449|emb|CEP09126.1|	22.68	0.003	52.0	hypothetical protein [Parasitella parasitica]
Dmel_0031304_CG4552_HG_3227	gi|330840183|ref|XP_003292099.1|	25.30	0.003	52.0	hypothetical protein DICPUDRAFT_82742 [Dictyostelium purpureum]
Dmel_0031304_CG4552_HG_3227	gi|833482271|ref|XP_012766578.1|	23.77	0.003	52.0	TBC domain-containing protein [Babesia bigemina]
Dmel_0031304_CG4552_HG_3227	gi|83273747|ref|XP_729534.1|	22.90	0.003	51.6	plant adhesion molecule 1 [Plasmodium yoelii yoelii 17XNL]
Dmel_0031304_CG4552_HG_3227	gi|115391359|ref|XP_001213184.1|	30.49	0.004	51.6	conserved hypothetical protein [Aspergillus terreus NIH2624]
Dmel_0031304_CG4552_HG_3227	gi|595493187|gb|EXX76369.1|	23.31	0.004	51.6	Msb4p [Rhizophagus irregularis DAOM 197198w]
Dmel_0031304_CG4552_HG_3227	gi|554930788|gb|ESL05621.1|	31.52	0.004	51.6	hypothetical protein TRSC58_06723 [Trypanosoma rangeli SC58]
Dmel_0031304_CG4552_HG_3227	gi|831791155|ref|XP_012759622.1|	24.06	0.004	50.4	hypothetical protein SAMD00019534_007350 [Acytostelium subglobosum LB1]
Dmel_0031304_CG4552_HG_3227	gi|83314525|ref|XP_730397.1|	45.00	0.004	48.1	hypothetical protein, partial [Plasmodium yoelii yoelii 17XNL]
Dmel_0031304_CG4552_HG_3227	gi|403362993|gb|EJY81232.1|	33.33	0.005	51.2	TBC1 domain family member 12 [Oxytricha trifallax]
Dmel_0031304_CG4552_HG_3227	gi|298710115|emb|CBJ31828.1|	27.57	0.005	51.2	conserved unknown protein [Ectocarpus siliculosus]
Dmel_0031304_CG4552_HG_3227	gi|551675950|ref|XP_005840729.1|	32.63	0.005	51.2	hypothetical protein GUITHDRAFT_132810 [Guillardia theta CCMP2712]
Dmel_0031304_CG4552_HG_3227	gi|471220034|ref|XP_004025097.1|	42.11	0.005	49.7	TBC domain protein, partial [Ichthyophthirius multifiliis]
Dmel_0031304_CG4552_HG_3227	gi|731710421|ref|XP_010703553.1|	29.37	0.005	50.8	rab-like GTPase activating protein, putative [Leishmania panamensis]
Dmel_0031304_CG4552_HG_3227	gi|1021064817|emb|SAL99099.1|	24.51	0.005	50.8	hypothetical protein [Absidia glauca]
Dmel_0031304_CG4552_HG_3227	gi|71666813|ref|XP_820362.1|	26.32	0.006	51.2	hypothetical protein [Trypanosoma cruzi strain CL Brener]
Dmel_0031304_CG4552_HG_3227	gi|955181398|emb|CUI11134.1|	28.26	0.006	50.4	GPI-anchored surface protein, putative [Bodo saltans]
Dmel_0031304_CG4552_HG_3227	gi|675234297|emb|CDU20080.1|	22.64	0.006	50.8	conserved Plasmodium protein, unknown function [Plasmodium yoelii]
Dmel_0031304_CG4552_HG_3227	gi|955168302|emb|CUG88830.1|	30.28	0.007	50.8	Hypothetical protein, putative [Bodo saltans]
Dmel_0031304_CG4552_HG_3227	gi|686638203|ref|XP_009311547.1|	32.32	0.007	51.2	putative GTPase activating protein [Trypanosoma grayi]
Dmel_0031304_CG4552_HG_3227	gi|134074576|emb|CAK38869.1|	21.28	0.007	50.8	unnamed protein product [Aspergillus niger]
Dmel_0031304_CG4552_HG_3227	gi|1149595344|gb|OON03668.1|	23.19	0.008	49.7	hypothetical protein BSLG_06073 [Batrachochytrium salamandrivorans]
Dmel_0031304_CG4552_HG_3227	gi|1129171649|gb|OLP81537.1|	24.10	0.009	50.4	TBC1 domain family member 23 [Symbiodinium microadriaticum]
Dmel_0031304_CG4552_HG_3227	gi|661183497|emb|CDH54135.1|	23.79	0.009	49.7	ankyrin repeat-containing protein [Lichtheimia corymbifera JMRC:FSU:9682]
Dmel_0031304_CG4552_HG_3227	gi|407851736|gb|EKG05493.1|	26.97	0.010	50.4	hypothetical protein TCSYLVIO_003429 [Trypanosoma cruzi]
Dmel_0031304_CG4552_HG_3227	gi|470264151|ref|XP_004361119.1|	26.58	0.010	50.1	TBC1 domain family member 13 protein [Dictyostelium fasciculatum]
Dmel_0031304_CG4552_HG_3227	gi|678310502|emb|CDW89342.1|	28.42	0.012	50.1	tbc domain-containing protein [Stylonychia lemnae]
Dmel_0031304_CG4552_HG_3227	gi|1027958558|ref|XP_016654660.1|	25.32	0.013	49.7	conserved Plasmodium protein, unknown function [Plasmodium chabaudi chabaudi]
Dmel_0031304_CG4552_HG_3227	gi|154346630|ref|XP_001569252.1|	28.87	0.013	49.3	putative rab-like GTPase activating protein [Leishmania braziliensis MHOM/BR/75/M2904]
Dmel_0031304_CG4552_HG_3227	gi|1068927016|emb|SCM12771.1|	25.32	0.014	49.7	GTPase-activating protein, putative [Plasmodium chabaudi adami]
Dmel_0031304_CG4552_HG_3227	gi|857972161|emb|CEP01604.1|	24.79	0.014	50.1	hypothetical protein PBRA_008546 [Plasmodiophora brassicae]
Dmel_0031304_CG4552_HG_3227	gi|511001424|gb|EPB82902.1|	21.65	0.014	49.7	hypothetical protein HMPREF1544_10338 [Mucor circinelloides f. circinelloides 1006PhL]
Dmel_0031304_CG4552_HG_3227	gi|557862056|gb|ESS65397.1|	25.66	0.016	49.7	hypothetical protein TCDM_06218 [Trypanosoma cruzi Dm28c]
Dmel_0031304_CG4552_HG_3227	gi|1099041744|emb|CCM19867.1|	28.67	0.017	49.3	rab-like GTPase activating protein, putative [Leishmania guyanensis]
Dmel_0031304_CG4552_HG_3227	gi|820694729|tpe|CEL70468.1|	23.23	0.017	49.3	TPA: TBC1 domain family, member 10C, related [Neospora caninum Liverpool]
Dmel_0031304_CG4552_HG_3227	gi|1068922315|emb|SCM08690.1|	25.32	0.017	49.3	GTPase-activating protein, putative [Plasmodium chabaudi chabaudi]
Dmel_0031304_CG4552_HG_3227	gi|1084889281|ref|XP_018640738.1|	19.89	0.017	49.7	hypothetical protein PGSY75_1230000, partial [Plasmodium gaboni]
Dmel_0031304_CG4552_HG_3227	gi|66827003|ref|XP_646856.1|	28.99	0.018	49.3	hypothetical protein DDB_G0269052 [Dictyostelium discoideum AX4]
Dmel_0031304_CG4552_HG_3227	gi|1061789301|emb|SCM05480.1|	25.32	0.019	49.3	GTPase-activating protein, putative [Plasmodium chabaudi chabaudi]
Dmel_0031304_CG4552_HG_3227	gi|569370653|gb|ETO11306.1|	50.00	0.022	48.9	hypothetical protein RFI_26071 [Reticulomyxa filosa]
Dmel_0031304_CG4552_HG_3227	gi|401412610|ref|XP_003885752.1|	23.23	0.022	48.9	TBC1 domain family, member 10C, related [Neospora caninum Liverpool]
Dmel_0031304_CG4552_HG_3227	gi|873240007|emb|CEL93818.1|	37.31	0.022	49.3	unnamed protein product [Vitrella brassicaformis CCMP3155]
Dmel_0031304_CG4552_HG_3227	gi|1137653692|gb|OMP87092.1|	27.13	0.023	48.9	TBC1 domain family member 5, partial [Diplodia seriata]
Dmel_0031304_CG4552_HG_3227	gi|1103665689|emb|CRG94985.1|	20.48	0.024	48.9	GTPase-activating protein, putative [Plasmodium gallinaceum]
Dmel_0031304_CG4552_HG_3227	gi|1021065654|emb|SAL98363.1|	27.64	0.024	49.3	hypothetical protein [Absidia glauca]
Dmel_0031304_CG4552_HG_3227	gi|1134895463|gb|OMJ92661.1|	28.57	0.024	48.9	hypothetical protein SteCoe_4535 [Stentor coeruleus]
Dmel_0031304_CG4552_HG_3227	gi|384483436|gb|EIE75616.1|	32.29	0.025	48.9	hypothetical protein RO3G_00320 [Rhizopus delemar RA 99-880]
Dmel_0031304_CG4552_HG_3227	gi|511009060|gb|EPB90310.1|	23.57	0.025	48.9	hypothetical protein HMPREF1544_02835 [Mucor circinelloides f. circinelloides 1006PhL]
Dmel_0031304_CG4552_HG_3227	gi|829193697|ref|XP_012655638.1|	26.47	0.027	48.9	EF hand protein [Tetrahymena thermophila SB210]
Dmel_0031304_CG4552_HG_3227	gi|1134886436|gb|OMJ83865.1|	28.57	0.028	48.9	hypothetical protein SteCoe_15090 [Stentor coeruleus]
Dmel_0031304_CG4552_HG_3227	gi|1000783896|gb|KXN75026.1|	24.77	0.028	48.9	RabGAP/TBC [Conidiobolus coronatus NRRL 28638]
Dmel_0031304_CG4552_HG_3227	gi|145478749|ref|XP_001425397.1|	22.84	0.028	48.5	hypothetical protein [Paramecium tetraurelia strain d4-2]
Dmel_0031304_CG4552_HG_3227	gi|1160555461|ref|XP_020435627.1|	35.44	0.029	48.9	RabGAP/TBC domain-containing protein [Polysphondylium pallidum PN500]
Dmel_0031304_CG4552_HG_3227	gi|955181629|emb|CUE61656.1|	27.78	0.030	48.9	Hypothetical protein, putative [Bodo saltans]
Dmel_0031304_CG4552_HG_3227	gi|1105164808|emb|SGX78090.1|	27.27	0.031	48.5	GTPase-activating protein, putative [Plasmodium vivax]
Dmel_0031304_CG4552_HG_3227	gi|873238171|emb|CEL96641.1|	28.66	0.034	48.5	unnamed protein product [Vitrella brassicaformis CCMP3155]
Dmel_0031304_CG4552_HG_3227	gi|71666295|ref|XP_820108.1|	26.61	0.035	48.5	hypothetical protein [Trypanosoma cruzi strain CL Brener]
Dmel_0031304_CG4552_HG_3227	gi|401428016|ref|XP_003878491.1|	28.57	0.035	48.5	conserved hypothetical protein [Leishmania mexicana MHOM/GT/2001/U1103]
Dmel_0031304_CG4552_HG_3227	gi|384493250|gb|EIE83741.1|	31.40	0.037	48.1	hypothetical protein RO3G_08446 [Rhizopus delemar RA 99-880]
Dmel_0031304_CG4552_HG_3227	gi|401425389|ref|XP_003877179.1|	28.57	0.037	48.5	conserved hypothetical protein [Leishmania mexicana MHOM/GT/2001/U1103]
Dmel_0031304_CG4552_HG_3227	gi|1032647212|gb|OAQ28514.1|	21.27	0.037	48.5	TBC-domain-containing protein [Mortierella elongata AG-77]
Dmel_0031304_CG4552_HG_3227	gi|930150292|ref|XP_014175552.1|	24.65	0.038	48.5	GTPase activating protein [Grosmannia clavigera kw1407]
Dmel_0031304_CG4552_HG_3227	gi|1063851559|ref|XP_017993024.1|	21.98	0.043	48.1	tbc-domain-containing protein [Malassezia pachydermatis]
Dmel_0031304_CG4552_HG_3227	gi|831780287|ref|XP_012755984.1|	22.71	0.043	48.1	hypothetical protein SAMD00019534_040250 [Acytostelium subglobosum LB1]
Dmel_0031304_CG4552_HG_3227	gi|672189295|ref|XP_008815039.1|	27.84	0.045	48.1	hypothetical protein C922_01209 [Plasmodium inui San Antonio 1]
Dmel_0031304_CG4552_HG_3227	gi|156094404|ref|XP_001613239.1|	27.27	0.045	48.1	TBC domain containing protein [Plasmodium vivax Sal-1]
Dmel_0031304_CG4552_HG_3227	gi|407416475|gb|EKF37666.1|	26.61	0.045	48.1	hypothetical protein MOQ_002140 [Trypanosoma cruzi marinkellei]
Dmel_0031304_CG4552_HG_3227	gi|569415666|gb|ETO26456.1|	65.38	0.045	47.4	hypothetical protein RFI_10681, partial [Reticulomyxa filosa]
Dmel_0031304_CG4552_HG_3227	gi|901860886|gb|KMZ79880.1|	27.27	0.046	47.8	TBC domain-containing protein [Plasmodium vivax India VII]
Dmel_0031304_CG4552_HG_3227	gi|511011277|gb|EPB92488.1|	23.39	0.049	47.4	hypothetical protein HMPREF1544_00501 [Mucor circinelloides f. circinelloides 1006PhL]
Dmel_0031304_CG4552_HG_3227	gi|52352508|gb|AAU43746.1|	23.58	0.049	48.1	GYP5 [Saccharomyces kudriavzevii IFO 1802]
Dmel_0031304_CG4552_HG_3227	gi|154341437|ref|XP_001566670.1|	28.40	0.050	48.1	conserved hypothetical protein [Leishmania braziliensis MHOM/BR/75/M2904]
Dmel_0031304_CG4552_HG_3227	gi|669162888|ref|XP_008617006.1|	25.65	0.050	47.8	hypothetical protein SDRG_12702 [Saprolegnia diclina VS20]
Dmel_0031304_CG4552_HG_3227	gi|901871140|gb|KMZ86394.1|	27.27	0.051	47.8	TBC domain-containing protein [Plasmodium vivax Brazil I]
Dmel_0031304_CG4552_HG_3227	gi|1032151041|gb|OAO14698.1|	33.80	0.051	48.1	regulator of chromosome condensation (RCC1)-like protein [Blastocystis sp. ATCC 50177/Nand II]
Dmel_0031304_CG4552_HG_3227	gi|154344176|ref|XP_001568032.1|	28.40	0.051	48.1	conserved hypothetical protein [Leishmania braziliensis MHOM/BR/75/M2904]
Dmel_0031304_CG4552_HG_3227	gi|901880313|gb|KMZ92753.1|	27.27	0.051	47.8	TBC domain-containing protein [Plasmodium vivax Mauritania I]
Dmel_0031304_CG4552_HG_3227	gi|1024084441|gb|KZV77321.1|	25.91	0.051	48.1	TBC-domain-containing protein [Peniophora sp. CONT]
Dmel_0031304_CG4552_HG_3227	gi|407924024|gb|EKG17084.1|	27.91	0.052	47.8	hypothetical protein MPH_05656 [Macrophomina phaseolina MS6]
Dmel_0031304_CG4552_HG_3227	gi|1028547341|gb|OAJ17843.1|	24.47	0.055	48.1	hypothetical protein A4X09_g3411 [Tilletia walkeri]
Dmel_0031304_CG4552_HG_3227	gi|1028533262|gb|OAJ06499.1|	24.47	0.055	48.1	hypothetical protein A4X13_g1402 [Tilletia indica]
Dmel_0031304_CG4552_HG_3227	gi|1069866980|ref|XP_018218793.1|	23.18	0.056	47.8	GYP5-like protein [Saccharomyces eubayanus]
Dmel_0031304_CG4552_HG_3227	gi|796711966|gb|KJY02405.1|	27.52	0.060	47.8	tbc domain-containing protein [Zymoseptoria brevis]
Dmel_0031304_CG4552_HG_3227	gi|1074123338|emb|SCO73285.1|	26.36	0.062	47.8	GTPase-activating protein, putative [Plasmodium vivax]
Dmel_0031304_CG4552_HG_3227	gi|675133238|ref|XP_008888506.1|	29.23	0.062	47.8	TBC domain-containing kinase (incomplete catalytic triad) [Hammondia hammondi]
Dmel_0031304_CG4552_HG_3227	gi|758352904|dbj|GAN05004.1|	26.28	0.062	47.8	rabGAP/TBC [Mucor ambiguus]
Dmel_0031304_CG4552_HG_3227	gi|991458508|emb|CXI99083.1|	21.97	0.064	47.8	GTPase-activating protein, putative [Plasmodium berghei]
Dmel_0031304_CG4552_HG_3227	gi|1043305381|gb|OBZ90046.1|	23.10	0.065	47.0	TBC1 domain family member 15 [Choanephora cucurbitarum]
Dmel_0031304_CG4552_HG_3227	gi|909137373|gb|KNE63059.1|	24.64	0.066	47.4	hypothetical protein AMAG_08225 [Allomyces macrogynus ATCC 38327]
Dmel_0031304_CG4552_HG_3227	gi|661178251|emb|CDH58886.1|	21.50	0.066	47.8	ecotropic viral integration site 5 protein [Lichtheimia corymbifera JMRC:FSU:9682]
Dmel_0031304_CG4552_HG_3227	gi|365758161|gb|EHN00019.1|	22.61	0.066	47.8	Gyp5p [Saccharomyces cerevisiae x Saccharomyces kudriavzevii VIN7]
Dmel_0031304_CG4552_HG_3227	gi|1061794226|emb|SCM10617.1|	24.68	0.067	47.4	GTPase-activating protein, putative [Plasmodium chabaudi adami]
Dmel_0031304_CG4552_HG_3227	gi|1026268232|gb|OAD01355.1|	26.28	0.067	47.4	hypothetical protein MUCCIDRAFT_41189 [Mucor circinelloides f. lusitanicus CBS 277.49]
Dmel_0031304_CG4552_HG_3227	gi|672804590|ref|XP_008857333.1|	21.28	0.072	47.4	rhodanese family domain containing protein [Entamoeba nuttalli P19]
Dmel_0031304_CG4552_HG_3227	gi|330842295|ref|XP_003293116.1|	26.92	0.072	47.4	hypothetical protein DICPUDRAFT_41569 [Dictyostelium purpureum]
Dmel_0031304_CG4552_HG_3227	gi|303316764|ref|XP_003068384.1|	32.47	0.072	47.4	TBC domain containing protein [Coccidioides posadasii C735 delta SOWgp]
Dmel_0031304_CG4552_HG_3227	gi|1074118056|emb|SCO67830.1|	26.36	0.073	47.4	GTPase-activating protein, putative [Plasmodium vivax]
Dmel_0031304_CG4552_HG_3227	gi|398009350|ref|XP_003857875.1|	31.58	0.074	47.8	hypothetical protein, conserved [Leishmania donovani]
Dmel_0031304_CG4552_HG_3227	gi|1026267243|gb|OAD00381.1|	23.36	0.075	46.6	hypothetical protein MUCCIDRAFT_157045 [Mucor circinelloides f. lusitanicus CBS 277.49]
Dmel_0031304_CG4552_HG_3227	gi|1043305902|gb|OBZ90545.1|	25.90	0.076	46.6	GTPase-activating protein gyp1 [Choanephora cucurbitarum]
Dmel_0031304_CG4552_HG_3227	gi|339896722|ref|XP_001462675.2|	31.58	0.076	47.8	conserved hypothetical protein [Leishmania infantum JPCM5]
Dmel_0031304_CG4552_HG_3227	gi|546327845|ref|XP_005719393.1|	26.79	0.077	47.4	unnamed protein product [Chondrus crispus]
Dmel_0031304_CG4552_HG_3227	gi|569387222|gb|ETO17082.1|	30.00	0.079	46.6	hypothetical protein RFI_20253, partial [Reticulomyxa filosa]
Dmel_0031304_CG4552_HG_3227	gi|330804056|ref|XP_003290015.1|	23.48	0.079	46.6	hypothetical protein DICPUDRAFT_48931 [Dictyostelium purpureum]
Dmel_0031304_CG4552_HG_3227	gi|915125413|ref|XP_013333970.1|	30.00	0.081	47.4	TBC domain-containing protein, putative [Eimeria maxima]
Dmel_0031304_CG4552_HG_3227	gi|758345954|dbj|GAN11344.1|	23.36	0.084	46.6	ankyrin repeat-containing protein [Mucor ambiguus]
Dmel_0031304_CG4552_HG_3227	gi|384486513|gb|EIE78693.1|	23.04	0.084	47.0	hypothetical protein RO3G_03397 [Rhizopus delemar RA 99-880]
Dmel_0031304_CG4552_HG_3227	gi|1103688201|gb|OJD23468.1|	29.63	0.085	47.4	hypothetical protein ACJ73_05176 [Blastomyces percursus]
Dmel_0031304_CG4552_HG_3227	gi|511009563|gb|EPB90804.1|	24.19	0.085	47.0	hypothetical protein HMPREF1544_02382 [Mucor circinelloides f. circinelloides 1006PhL]
Dmel_0031304_CG4552_HG_3227	gi|675228475|emb|CDS50693.1|	21.21	0.085	47.4	conserved Plasmodium protein, unknown function [Plasmodium berghei ANKA]
Dmel_0031304_CG4552_HG_3227	gi|294942434|ref|XP_002783522.1|	27.27	0.087	47.0	conserved hypothetical protein [Perkinsus marinus ATCC 50983]
Dmel_0031304_CG4552_HG_3227	gi|1025650064|gb|OAA37620.1|	24.64	0.088	47.4	TBC domain protein [Metarhizium rileyi RCEF 4871]
Dmel_0031304_CG4552_HG_3227	gi|1061788021|emb|SCM23346.1|	21.77	0.089	47.0	GTPase-activating protein, putative [Plasmodium chabaudi chabaudi]
Dmel_0031304_CG4552_HG_3227	gi|909136138|gb|KNE62067.1|	25.26	0.090	46.6	hypothetical protein AMAG_07321 [Allomyces macrogynus ATCC 38327]
Dmel_0031304_CG4552_HG_3227	gi|815877108|ref|XP_001244507.2|	32.05	0.091	47.0	TBC domain-containing protein [Coccidioides immitis RS]
Dmel_0031304_CG4552_HG_3227	gi|1001607840|gb|KXS11646.1|	26.92	0.092	47.4	hypothetical protein M427DRAFT_147685 [Gonapodya prolifera JEL478]
Dmel_0031304_CG4552_HG_3227	gi|585112236|gb|EWM29662.1|	29.25	0.092	47.0	tbc domain-containing protein [Nannochloropsis gaditana]
Dmel_0031304_CG4552_HG_3227	gi|577148510|gb|EUD71595.1|	22.10	0.092	47.0	hypothetical protein YYG_03008 [Plasmodium vinckei petteri]
Dmel_0031304_CG4552_HG_3227	gi|1000779897|gb|KXN71111.1|	28.47	0.092	47.0	RabGAP/TBC [Conidiobolus coronatus NRRL 28638]
Dmel_0031304_CG4552_HG_3227	gi|261199926|ref|XP_002626364.1|	29.63	0.093	47.4	GTPase activating protein [Blastomyces gilchristii SLH14081]
Dmel_0031304_CG4552_HG_3227	gi|531985126|gb|EQL35713.1|	29.63	0.093	47.0	hypothetical protein BDFG_02650 [Blastomyces dermatitidis ATCC 26199]
Dmel_0031304_CG4552_HG_3227	gi|239607962|gb|EEQ84949.1|	29.63	0.096	47.0	GTPase activating protein [Blastomyces dermatitidis ER-3]
Dmel_0031304_CG4552_HG_3227	gi|824367285|gb|KLJ09260.1|	29.63	0.097	47.0	hypothetical protein EMPG_15323 [Emmonsia parva UAMH 139]
Dmel_0031304_CG4552_HG_3227	gi|327350422|gb|EGE79279.1|	29.63	0.097	47.0	GTPase activating protein [Blastomyces dermatitidis ATCC 18188]
Dmel_0031304_CG4552_HG_3227	gi|398403981|ref|XP_003853457.1|	27.52	0.097	47.0	hypothetical protein MYCGRDRAFT_92493 [Zymoseptoria tritici IPO323]
Dmel_0031304_CG4552_HG_3227	gi|661183498|emb|CDH54136.1|	25.93	0.098	45.8	ankyrin repeat-containing protein [Lichtheimia corymbifera JMRC:FSU:9682]
Dmel_0031304_CG4552_HG_3227	gi|849266531|dbj|GAO91000.1|	23.89	0.099	47.0	GTPase-activating protein gyp1 [Aspergillus udagawae]
Dmel_0031304_CG4552_HG_3227	gi|1061792921|emb|SCM22079.1|	21.77	0.100	47.0	GTPase-activating protein, putative [Plasmodium chabaudi adami]
Dmel_0031304_CG4552_HG_3227	gi|183234521|ref|XP_649670.2|	21.56	0.10	47.0	hypothetical protein [Entamoeba histolytica HM-1:IMSS]
Dmel_0031304_CG4552_HG_3227	gi|953486086|emb|CEG50264.1|	23.67	0.10	46.6	plant adhesion molecule 1 [Plasmopara halstedii]
Dmel_0031304_CG4552_HG_3227	gi|672817796|gb|KFH62700.1|	21.27	0.10	47.0	hypothetical protein MVEG_12092 [Mortierella verticillata NRRL 6337]
Dmel_0031304_CG4552_HG_3227	gi|1032649086|gb|OAQ30375.1|	21.46	0.11	47.0	RabGAP/TBC [Mortierella elongata AG-77]
Dmel_0031304_CG4552_HG_3227	gi|459660410|gb|EMH75803.1|	21.40	0.11	47.0	hypothetical protein EHI8A_212460 [Entamoeba histolytica HM-1:IMSS-B]
Dmel_0031304_CG4552_HG_3227	gi|694526207|ref|XP_009492651.1|	26.24	0.11	46.6	hypothetical protein H696_00504 [Fonticula alba]
Dmel_0031304_CG4552_HG_3227	gi|315047865|ref|XP_003173307.1|	29.68	0.11	47.0	TBC1 domain family member 1 [Nannizzia gypsea CBS 118893]
Dmel_0031304_CG4552_HG_3227	gi|672829038|gb|KFH73927.1|	21.48	0.11	47.0	hypothetical protein MVEG_01140 [Mortierella verticillata NRRL 6337]
Dmel_0031304_CG4552_HG_3227	gi|224001722|ref|XP_002290533.1|	27.14	0.11	47.0	predicted protein [Thalassiosira pseudonana CCMP1335]
Dmel_0031304_CG4552_HG_3227	gi|1068925766|emb|SCN60862.1|	21.43	0.12	46.6	GTPase-activating protein, putative [Plasmodium chabaudi adami]
Dmel_0031304_CG4552_HG_3227	gi|66811610|ref|XP_639984.1|	22.54	0.12	45.8	ankyrin repeat-containing protein [Dictyostelium discoideum AX4]
Dmel_0031304_CG4552_HG_3227	gi|511006538|gb|EPB87848.1|	23.21	0.12	46.2	hypothetical protein HMPREF1544_05377 [Mucor circinelloides f. circinelloides 1006PhL]
Dmel_0031304_CG4552_HG_3227	gi|302658434|ref|XP_003020921.1|	27.21	0.12	47.0	hypothetical protein TRV_04997 [Trichophyton verrucosum HKI 0517]
Dmel_0031304_CG4552_HG_3227	gi|47156958|gb|AAT12339.1|	34.83	0.12	46.2	hypothetical protein, partial [Antonospora locustae]
Dmel_0031304_CG4552_HG_3227	gi|302498819|ref|XP_003011406.1|	27.21	0.12	47.0	hypothetical protein ARB_02256 [Trichophyton benhamiae CBS 112371]
Dmel_0031304_CG4552_HG_3227	gi|1027956169|ref|XP_740672.2|	21.77	0.12	46.6	GTPase-activating protein, putative [Plasmodium chabaudi chabaudi]
Dmel_0031304_CG4552_HG_3227	gi|154331369|ref|XP_001561503.1|	30.26	0.13	47.0	conserved hypothetical protein [Leishmania braziliensis MHOM/BR/75/M2904]
Dmel_0031304_CG4552_HG_3227	gi|1068921043|emb|SCN60882.1|	21.77	0.13	46.6	GTPase-activating protein, putative [Plasmodium chabaudi chabaudi]
Dmel_0031304_CG4552_HG_3227	gi|731689560|ref|XP_010696702.1|	30.67	0.13	47.0	hypothetical protein LPMP_010600 [Leishmania panamensis]
Dmel_0031304_CG4552_HG_3227	gi|209881779|ref|XP_002142327.1|	37.29	0.13	47.0	Sec7 domain-containing protein [Cryptosporidium muris RN66]
Dmel_0031304_CG4552_HG_3227	gi|1098428803|gb|OII76716.1|	37.29	0.13	47.0	SEC7 domain-containing protein [Cryptosporidium andersoni]
Dmel_0031304_CG4552_HG_3227	gi|1021057357|emb|SAM06851.1|	25.37	0.13	46.6	hypothetical protein [Absidia glauca]
Dmel_0031304_CG4552_HG_3227	gi|813232904|ref|XP_012213242.1|	25.15	0.13	45.8	hypothetical protein SPRG_18415 [Saprolegnia parasitica CBS 223.65]
Dmel_0031304_CG4552_HG_3227	gi|666428251|gb|KEY75906.1|	29.27	0.13	46.6	GTPase activating protein Gyp5 [Aspergillus fumigatus var. RP-2014]
Dmel_0031304_CG4552_HG_3227	gi|901893367|gb|KNA02290.1|	26.36	0.14	46.2	TBC domain-containing protein [Plasmodium vivax North Korean]
Dmel_0031304_CG4552_HG_3227	gi|457873709|ref|XP_004223746.1|	21.48	0.14	46.6	TBC domain containing protein [Plasmodium cynomolgi strain B]
Dmel_0031304_CG4552_HG_3227	gi|159125314|gb|EDP50431.1|	29.27	0.14	46.6	GTPase activating protein (Gyp5), putative [Aspergillus fumigatus A1163]
Dmel_0031304_CG4552_HG_3227	gi|909144588|gb|KNE68557.1|	23.84	0.14	46.2	hypothetical protein AMAG_12725 [Allomyces macrogynus ATCC 38327]
Dmel_0031304_CG4552_HG_3227	gi|224008877|ref|XP_002293397.1|	29.57	0.14	45.8	RabGAP, TBC domain-containing protein [Thalassiosira pseudonana CCMP1335]
Dmel_0031304_CG4552_HG_3227	gi|119500400|ref|XP_001266957.1|	29.27	0.14	46.6	GTPase activating protein (Gyp5), putative [Aspergillus fischeri NRRL 181]
Dmel_0031304_CG4552_HG_3227	gi|952550243|dbj|GAQ08211.1|	29.27	0.14	46.6	GTPase-activating protein GYP5 [Aspergillus lentulus]
Dmel_0031304_CG4552_HG_3227	gi|846908825|gb|KMK54790.1|	29.27	0.14	46.6	GTPase activating protein (Gyp5), putative [Aspergillus fumigatus Z5]
Dmel_0031304_CG4552_HG_3227	gi|68065103|ref|XP_674536.1|	24.84	0.14	45.4	hypothetical protein [Plasmodium berghei strain ANKA], partial [Plasmodium berghei ANKA]
Dmel_0031304_CG4552_HG_3227	gi|70993838|ref|XP_751766.1|	29.27	0.15	46.6	GTPase activating protein (Gyp5) [Aspergillus fumigatus Af293]
Dmel_0031304_CG4552_HG_3227	gi|671695334|emb|CDS10054.1|	22.41	0.15	46.6	hypothetical protein LRAMOSA02731 [Lichtheimia ramosa]
Dmel_0031304_CG4552_HG_3227	gi|1024096424|gb|KZV87813.1|	30.00	0.15	46.6	hypothetical protein EXIGLDRAFT_194614 [Exidia glandulosa HHB12029]
Dmel_0031304_CG4552_HG_3227	gi|595436969|gb|EXX51342.1|	33.00	0.15	45.1	hypothetical protein RirG_262780 [Rhizophagus irregularis DAOM 197198w]
Dmel_0031304_CG4552_HG_3227	gi|909147369|gb|KNE70568.1|	23.56	0.15	45.8	hypothetical protein AMAG_14690 [Allomyces macrogynus ATCC 38327]
Dmel_0031304_CG4552_HG_3227	gi|909137403|gb|KNE63089.1|	28.03	0.16	46.6	TBCK protein kinase [Allomyces macrogynus ATCC 38327]
Dmel_0031304_CG4552_HG_3227	gi|1026271081|gb|OAD04121.1|	23.21	0.16	45.8	hypothetical protein MUCCIDRAFT_139527 [Mucor circinelloides f. lusitanicus CBS 277.49]
Dmel_0031304_CG4552_HG_3227	gi|584390510|emb|CDK29933.1|	21.85	0.16	46.2	unnamed protein product [Kuraishia capsulata CBS 1993]
Dmel_0031304_CG4552_HG_3227	gi|729708664|emb|CEI94876.1|	22.08	0.16	45.8	hypothetical protein RMCBS344292_09080 [Rhizopus microsporus]
Dmel_0031304_CG4552_HG_3227	gi|323351911|gb|EGA84450.1|	22.71	0.16	46.2	Gyp5p [Saccharomyces cerevisiae VL3]
Dmel_0031304_CG4552_HG_3227	gi|758348648|dbj|GAN09080.1|	22.88	0.17	46.2	TBC1 domain family member 10B-like [Mucor ambiguus]
Dmel_0031304_CG4552_HG_3227	gi|1005703835|gb|KYG44968.1|	27.03	0.17	46.2	hypothetical protein M433DRAFT_144401 [Acidomyces richmondensis BFW]
Dmel_0031304_CG4552_HG_3227	gi|820689327|tpe|CEL65076.1|	28.91	0.17	46.2	TPA: hypothetical protein BN1204_009350 [Neospora caninum Liverpool]
Dmel_0031304_CG4552_HG_3227	gi|727132080|emb|CEG84188.1|	22.08	0.17	45.8	hypothetical protein RMATCC62417_18031 [Rhizopus microsporus]
Dmel_0031304_CG4552_HG_3227	gi|1000483664|gb|KXL44476.1|	27.03	0.18	46.2	hypothetical protein FE78DRAFT_150179 [Acidomyces richmondensis]
Dmel_0031304_CG4552_HG_3227	gi|340054271|emb|CCC48567.1|	30.36	0.18	45.8	putative GTPase activator-like protein [Trypanosoma vivax Y486]
Dmel_0031304_CG4552_HG_3227	gi|669194648|ref|XP_008622335.1|	21.72	0.18	46.2	hypothetical protein YYE_00425 [Plasmodium vinckei vinckei]
Dmel_0031304_CG4552_HG_3227	gi|530420017|ref|XP_005261629.1|	31.31	0.18	46.2	PREDICTED: small G protein signaling modulator 3 isoform X1 [Homo sapiens]
Dmel_0031304_CG4552_HG_3227	gi|1050829329|gb|ANZ77078.1|	25.17	0.18	46.2	BA75_04280T0 [Komagataella pastoris]
Dmel_0031304_CG4552_HG_3227	gi|831761696|ref|XP_012750333.1|	22.71	0.19	46.2	hypothetical protein SAMD00019534_098470 [Acytostelium subglobosum LB1]
Dmel_0031304_CG4552_HG_3227	gi|727144457|emb|CEG73142.1|	21.67	0.19	46.2	hypothetical protein RMATCC62417_08579 [Rhizopus microsporus]
Dmel_0031304_CG4552_HG_3227	gi|727144458|emb|CEG73143.1|	21.67	0.19	45.8	hypothetical protein RMATCC62417_08579 [Rhizopus microsporus]
Dmel_0031304_CG4552_HG_3227	gi|528302801|emb|CCU74244.1|	28.69	0.19	46.2	small G protein signaling modulator [Blumeria graminis f. sp. hordei DH14]
Dmel_0031304_CG4552_HG_3227	gi|521770869|gb|EPQ62931.1|	28.69	0.20	46.2	Cytoplasmic GTPase-activating protein [Blumeria graminis f. sp. tritici 96224]
Dmel_0031304_CG4552_HG_3227	gi|748544638|gb|KIH94939.1|	23.61	0.20	46.2	GTPase activating protein [Sporothrix brasiliensis 5110]
Dmel_0031304_CG4552_HG_3227	gi|1091425419|gb|OHT06733.1|	21.63	0.21	45.1	TBC domain containing protein [Tritrichomonas foetus]
Dmel_0031304_CG4552_HG_3227	gi|849274306|dbj|GAO83499.1|	29.27	0.21	46.2	GTPase-activating protein GYP5 [Aspergillus udagawae]
Dmel_0031304_CG4552_HG_3227	gi|1037133429|emb|SBS96513.1|	24.05	0.21	45.8	GTPase-activating protein, putative, partial [Plasmodium malariae]
Dmel_0031304_CG4552_HG_3227	gi|6325007|ref|NP_015075.1|	23.58	0.21	45.8	Gyp5p [Saccharomyces cerevisiae S288c]
Dmel_0031304_CG4552_HG_3227	gi|530420023|ref|XP_005261632.1|	31.31	0.21	45.8	PREDICTED: small G protein signaling modulator 3 isoform X6 [Homo sapiens]
Dmel_0031304_CG4552_HG_3227	gi|530420021|ref|XP_005261631.1|	31.31	0.21	45.8	PREDICTED: small G protein signaling modulator 3 isoform X3 [Homo sapiens]
Dmel_0031304_CG4552_HG_3227	gi|768893427|gb|AJW21501.1|	22.71	0.21	45.8	Gyp5p [Saccharomyces cerevisiae YJM470]
Dmel_0031304_CG4552_HG_3227	gi|729702618|emb|CEJ00594.1|	21.67	0.22	45.4	hypothetical protein RMCBS344292_14646 [Rhizopus microsporus]
Dmel_0031304_CG4552_HG_3227	gi|1027024758|ref|XP_016604440.1|	23.14	0.22	46.2	hypothetical protein SPPG_08299 [Spizellomyces punctatus DAOM BR117]
Dmel_0031304_CG4552_HG_3227	gi|1148902011|ref|XP_020132611.1|	26.36	0.22	45.8	tbc domain-containing protein [Diplodia corticola]
Dmel_0031304_CG4552_HG_3227	gi|768864169|gb|AJV92312.1|	23.58	0.22	45.8	Gyp5p [Saccharomyces cerevisiae YJM1478]
Dmel_0031304_CG4552_HG_3227	gi|768863726|gb|AJV91870.1|	23.58	0.22	45.8	Gyp5p [Saccharomyces cerevisiae YJM1477]
Dmel_0031304_CG4552_HG_3227	gi|154297049|ref|XP_001548953.1|	31.65	0.22	45.8	hypothetical protein BC1G_12613 [Botrytis cinerea B05.10]
Dmel_0031304_CG4552_HG_3227	gi|347838485|emb|CCD53057.1|	31.65	0.22	45.8	similar to GTPase activating protein (Evi5) [Botrytis cinerea T4]
Dmel_0031304_CG4552_HG_3227	gi|256270652|gb|EEU05817.1|	23.58	0.22	45.8	Gyp5p [Saccharomyces cerevisiae JAY291]
Dmel_0031304_CG4552_HG_3227	gi|768881809|gb|AJW09910.1|	23.58	0.22	45.8	Gyp5p [Saccharomyces cerevisiae YJM1450]
Dmel_0031304_CG4552_HG_3227	gi|817736963|ref|XP_012333438.1|	21.01	0.22	45.8	hypothetical protein AK88_00364 [Plasmodium fragile]
Dmel_0031304_CG4552_HG_3227	gi|1049457271|emb|SBT80153.1|	24.05	0.22	45.8	conserved Plasmodium protein, unknown function [Plasmodium malariae]
Dmel_0031304_CG4552_HG_3227	gi|151942553|gb|EDN60899.1|	23.58	0.22	45.8	GTPase-activating protein [Saccharomyces cerevisiae YJM789]
Dmel_0031304_CG4552_HG_3227	gi|190407716|gb|EDV10981.1|	23.58	0.23	45.8	GTPase-activating protein [Saccharomyces cerevisiae RM11-1a]
Dmel_0031304_CG4552_HG_3227	gi|857977975|emb|CEO95950.1|	26.92	0.23	45.4	hypothetical protein PBRA_004640 [Plasmodiophora brassicae]
Dmel_0031304_CG4552_HG_3227	gi|768882953|gb|AJW11051.1|	23.58	0.23	45.8	Gyp5p [Saccharomyces cerevisiae YJM1133]
Dmel_0031304_CG4552_HG_3227	gi|768869169|gb|AJV97298.1|	23.58	0.23	45.8	Gyp5p [Saccharomyces cerevisiae YJM248]
Dmel_0031304_CG4552_HG_3227	gi|1034628861|ref|XP_016884265.1|	31.31	0.23	45.8	PREDICTED: small G protein signaling modulator 3 isoform X8 [Homo sapiens]
Dmel_0031304_CG4552_HG_3227	gi|530420019|ref|XP_005261630.1|	31.31	0.23	45.8	PREDICTED: small G protein signaling modulator 3 isoform X2 [Homo sapiens]
Dmel_0031304_CG4552_HG_3227	gi|259149909|emb|CAY86712.1|	23.58	0.23	45.8	Gyp5p [Saccharomyces cerevisiae EC1118]
Dmel_0031304_CG4552_HG_3227	gi|813198420|ref|XP_012208793.1|	24.68	0.23	45.8	hypothetical protein SPRG_21394 [Saprolegnia parasitica CBS 223.65]
Dmel_0031304_CG4552_HG_3227	gi|727144459|emb|CEG73144.1|	21.67	0.23	45.4	hypothetical protein RMATCC62417_08579 [Rhizopus microsporus]
