# Supplementary material for: Reconstruction of the ancestral metazoan genome reveals an increase in genomic novelty
Source: Nat Commun. 2018 Apr 30;9:1730. doi: 10.1038/s41467-018-04136-5 (PMC5928047; doi:10.1038/s41467-018-04136-5)
Supplement: Supplementary file 12 — Supplementary Data 9 [file 41467_2018_4136_MOESM12_ESM.zip › Node 1/HG_3400_seqs_BLAST_headers.cvs]

Query	Subject	%id	e-value	bit-score	Subject_description_[Organism]
Dmel_0035107_mri_mrityu_Source_FlyBase_0035107_HG_3400	gi|754341894|ref|XP_004365035.2|	51.55	1e-80	273	potassium channel tetramerisation domain-containing protein [Capsaspora owczarzaki ATCC 30864]
Dmel_0035107_mri_mrityu_Source_FlyBase_0035107_HG_3400	gi|765547895|gb|KJE88516.1|	33.67	1e-22	109	potassium channel tetramerization domain-containing protein [Capsaspora owczarzaki ATCC 30864]
Dmel_0035107_mri_mrityu_Source_FlyBase_0035107_HG_3400	gi|552939963|gb|ESA23030.1|	38.83	9e-07	60.1	hypothetical protein GLOINDRAFT_318854 [Rhizophagus irregularis DAOM 181602]
Dmel_0035107_mri_mrityu_Source_FlyBase_0035107_HG_3400	gi|552925510|gb|ESA09420.1|	30.89	3e-05	56.2	hypothetical protein GLOINDRAFT_97819 [Rhizophagus irregularis DAOM 181602]
Dmel_0035107_mri_mrityu_Source_FlyBase_0035107_HG_3400	gi|595483855|gb|EXX71046.1|	30.89	6e-05	55.8	hypothetical protein RirG_081940 [Rhizophagus irregularis DAOM 197198w]
Dmel_0035107_mri_mrityu_Source_FlyBase_0035107_HG_3400	gi|552915016|gb|ESA00297.1|	37.62	7e-05	55.1	hypothetical protein GLOINDRAFT_334272 [Rhizophagus irregularis DAOM 181602]
Dmel_0035107_mri_mrityu_Source_FlyBase_0035107_HG_3400	gi|552941105|gb|ESA24093.1|	24.35	1e-04	53.9	hypothetical protein GLOINDRAFT_102015 [Rhizophagus irregularis DAOM 181602]
Dmel_0035107_mri_mrityu_Source_FlyBase_0035107_HG_3400	gi|595444236|gb|EXX55449.1|	29.73	2e-04	53.5	hypothetical protein RirG_225310 [Rhizophagus irregularis DAOM 197198w]
Dmel_0035107_mri_mrityu_Source_FlyBase_0035107_HG_3400	gi|552929156|gb|ESA13030.1|	33.33	5e-04	52.4	hypothetical protein GLOINDRAFT_323178 [Rhizophagus irregularis DAOM 181602]
Dmel_0035107_mri_mrityu_Source_FlyBase_0035107_HG_3400	gi|595482611|gb|EXX70229.1|	34.02	5e-04	52.4	hypothetical protein RirG_089380 [Rhizophagus irregularis DAOM 197198w]
Dmel_0035107_mri_mrityu_Source_FlyBase_0035107_HG_3400	gi|552930306|gb|ESA14049.1|	31.87	6e-04	52.0	hypothetical protein GLOINDRAFT_346681 [Rhizophagus irregularis DAOM 181602]
Dmel_0035107_mri_mrityu_Source_FlyBase_0035107_HG_3400	gi|552934951|gb|ESA18268.1|	31.82	6e-04	51.6	hypothetical protein GLOINDRAFT_20888 [Rhizophagus irregularis DAOM 181602]
Dmel_0035107_mri_mrityu_Source_FlyBase_0035107_HG_3400	gi|552931147|gb|ESA14809.1|	41.77	0.002	51.2	hypothetical protein GLOINDRAFT_346339 [Rhizophagus irregularis DAOM 181602]
Dmel_0035107_mri_mrityu_Source_FlyBase_0035107_HG_3400	gi|595483854|gb|EXX71045.1|	33.65	0.003	50.1	hypothetical protein RirG_081930 [Rhizophagus irregularis DAOM 197198w]
Dmel_0035107_mri_mrityu_Source_FlyBase_0035107_HG_3400	gi|552928053|gb|ESA11940.1|	32.56	0.013	48.5	hypothetical protein GLOINDRAFT_347589 [Rhizophagus irregularis DAOM 181602]
Dmel_0035107_mri_mrityu_Source_FlyBase_0035107_HG_3400	gi|66818317|ref|XP_642818.1|	34.07	0.013	48.5	hypothetical protein DDB_G0277011 [Dictyostelium discoideum AX4]
Dmel_0035107_mri_mrityu_Source_FlyBase_0035107_HG_3400	gi|595460897|gb|EXX63421.1|	32.56	0.015	48.1	hypothetical protein RirG_152490 [Rhizophagus irregularis DAOM 197198w]
Dmel_0035107_mri_mrityu_Source_FlyBase_0035107_HG_3400	gi|595460899|gb|EXX63423.1|	34.57	0.018	47.8	hypothetical protein RirG_152490 [Rhizophagus irregularis DAOM 197198w]
Dmel_0035107_mri_mrityu_Source_FlyBase_0035107_HG_3400	gi|551580300|ref|XP_005775701.1|	29.70	0.034	47.4	hypothetical protein EMIHUDRAFT_469573 [Emiliania huxleyi CCMP1516]
Dmel_0035107_mri_mrityu_Source_FlyBase_0035107_HG_3400	gi|831758521|ref|XP_012749370.1|	32.98	0.041	46.6	hypothetical protein SAMD00019534_108870, partial [Acytostelium subglobosum LB1]
Dmel_0035107_mri_mrityu_Source_FlyBase_0035107_HG_3400	gi|1013946947|gb|KYR00619.1|	29.17	0.058	46.2	hypothetical protein DLAC_02643 [Dictyostelium lacteum]
Dmel_0035107_mri_mrityu_Source_FlyBase_0035107_HG_3400	gi|595479186|gb|EXX68290.1|	32.11	0.071	46.6	hypothetical protein RirG_106540 [Rhizophagus irregularis DAOM 197198w]
Dmel_0035107_mri_mrityu_Source_FlyBase_0035107_HG_3400	gi|595479187|gb|EXX68291.1|	32.11	0.072	46.6	hypothetical protein RirG_106540 [Rhizophagus irregularis DAOM 197198w]
Dmel_0035107_mri_mrityu_Source_FlyBase_0035107_HG_3400	gi|552928662|gb|ESA12539.1|	31.36	0.075	45.8	hypothetical protein GLOINDRAFT_347318 [Rhizophagus irregularis DAOM 181602]
Dmel_0035107_mri_mrityu_Source_FlyBase_0035107_HG_3400	gi|595479185|gb|EXX68289.1|	32.11	0.079	46.2	hypothetical protein RirG_106540 [Rhizophagus irregularis DAOM 197198w]
Dmel_0035107_mri_mrityu_Source_FlyBase_0035107_HG_3400	gi|595488858|gb|EXX73684.1|	28.43	0.091	45.1	hypothetical protein RirG_058170 [Rhizophagus irregularis DAOM 197198w]
Dmel_0035107_mri_mrityu_Source_FlyBase_0035107_HG_3400	gi|294921668|ref|XP_002778705.1|	28.97	0.10	45.1	potassium channel tetramerisation domain containing protein, putative [Perkinsus marinus ATCC 50983]
Dmel_0035107_mri_mrityu_Source_FlyBase_0035107_HG_3400	gi|294899701|ref|XP_002776710.1|	28.97	0.17	44.7	hypothetical protein, conserved [Perkinsus marinus ATCC 50983]
Dmel_0035107_mri_mrityu_Source_FlyBase_0035107_HG_3400	gi|1084634583|gb|OGO83658.1|	25.98	0.42	43.1	chromosome partitioning protein ParA [Clostridiales bacterium GWD2_32_19]
Dmel_0035107_mri_mrityu_Source_FlyBase_0035107_HG_3400	gi|470412233|ref|XP_004336451.1|	27.37	0.45	43.5	K+ channel tetramerisation subfamily protein [Acanthamoeba castellanii str. Neff]
Dmel_0035107_mri_mrityu_Source_FlyBase_0035107_HG_3400	gi|1160571003|ref|XP_020435409.1|	31.07	0.48	43.5	hypothetical protein PPL_04082 [Polysphondylium pallidum PN500]
Dmel_0035107_mri_mrityu_Source_FlyBase_0035107_HG_3400	gi|783193954|ref|WP_045692896.1|	27.27	0.53	43.5	cystathionine beta-synthase [Streptomyces rubellomurinus]
Dmel_0035107_mri_mrityu_Source_FlyBase_0035107_HG_3400	gi|470250626|ref|XP_004358410.1|	26.88	0.60	43.1	hypothetical protein DFA_00421 [Dictyostelium fasciculatum]
Dmel_0035107_mri_mrityu_Source_FlyBase_0035107_HG_3400	gi|813191505|ref|XP_012207635.1|	29.81	0.80	42.7	hypothetical protein SPRG_12860 [Saprolegnia parasitica CBS 223.65]
Dmel_0035107_mri_mrityu_Source_FlyBase_0035107_HG_3400	gi|552930926|gb|ESA14605.1|	32.35	0.88	40.4	hypothetical protein GLOINDRAFT_95342 [Rhizophagus irregularis DAOM 181602]
Dmel_0035107_mri_mrityu_Source_FlyBase_0035107_HG_3400	gi|330792255|ref|XP_003284205.1|	33.33	1.2	42.0	hypothetical protein DICPUDRAFT_147946 [Dictyostelium purpureum]
Dmel_0035107_mri_mrityu_Source_FlyBase_0035107_HG_3400	gi|1160568551|ref|XP_020427835.1|	33.33	1.4	42.4	Kelch repeat-containing protein [Polysphondylium pallidum PN500]
Dmel_0035107_mri_mrityu_Source_FlyBase_0035107_HG_3400	gi|813191831|ref|XP_012207798.1|	27.45	1.5	42.0	hypothetical protein SPRG_22301 [Saprolegnia parasitica CBS 223.65]
Dmel_0035107_mri_mrityu_Source_FlyBase_0035107_HG_3400	gi|703000436|ref|WP_033322213.1|	25.68	1.7	41.2	VTC domain-containing protein [Streptomyces yerevanensis]
Dmel_0035107_mri_mrityu_Source_FlyBase_0035107_HG_3400	gi|1072233566|gb|OEU18296.1|	23.70	2.3	41.2	POZ domain-containing protein [Fragilariopsis cylindrus CCMP1102]
Dmel_0035107_mri_mrityu_Source_FlyBase_0035107_HG_3400	gi|831757879|ref|XP_012749168.1|	30.61	2.3	41.6	hypothetical protein SAMD00019534_110610 [Acytostelium subglobosum LB1]
Dmel_0035107_mri_mrityu_Source_FlyBase_0035107_HG_3400	gi|1084635660|gb|OGO84658.1|	25.98	2.7	40.8	chromosome partitioning protein ParA [Clostridiales bacterium GWD2_32_59]
Dmel_0035107_mri_mrityu_Source_FlyBase_0035107_HG_3400	gi|1160560815|ref|XP_020431491.1|	27.96	2.9	41.2	hypothetical protein PPL_07788 [Polysphondylium pallidum PN500]
Dmel_0035107_mri_mrityu_Source_FlyBase_0035107_HG_3400	gi|669146676|ref|XP_008608900.1|	27.62	5.4	40.4	hypothetical protein SDRG_04984 [Saprolegnia diclina VS20]
Dmel_0035107_mri_mrityu_Source_FlyBase_0035107_HG_3400	gi|552927582|gb|ESA11475.1|	27.96	6.3	40.4	hypothetical protein GLOINDRAFT_28240 [Rhizophagus irregularis DAOM 181602]
Dmel_0035107_mri_mrityu_Source_FlyBase_0035107_HG_3400	gi|496289764|ref|WP_009001802.1|	32.14	8.7	39.7	DNA-binding response regulator [Clostridium sp. D5]
Dmel_0035107_mri_mrityu_Source_FlyBase_0035107_HG_3400	gi|836625791|ref|WP_047775785.1|	32.14	9.1	39.7	DNA-binding response regulator [[Eubacterium] fissicatena]
Dmel_0035107_mri_mrityu_Source_FlyBase_0035107_HG_3400	gi|671509513|ref|WP_031495838.1|	30.21	9.5	39.3	tRNA-guanine(34) transglycosylase [Bryobacter aggregatus]
Dmel_0035107_mri_mrityu_Source_FlyBase_0035107_HG_3400	gi|517962245|ref|WP_019132453.1|	30.77	9.5	39.7	Xaa-Pro aminopeptidase [Peptoniphilus obesi]
