# Supplementary material for: Reconstruction of the ancestral metazoan genome reveals an increase in genomic novelty
Source: Nat Commun. 2018 Apr 30;9:1730. doi: 10.1038/s41467-018-04136-5 (PMC5928047; doi:10.1038/s41467-018-04136-5)
Supplement: Supplementary file 12 — Supplementary Data 9 [file 41467_2018_4136_MOESM12_ESM.zip › Node 1/HG_685_seqs_BLAST_headers.cvs]

Query	Subject	%id	e-value	bit-score	Subject_description_[Organism]
Dmel_0025682_scf_supercoiling_factor_Source_FlyBase_0025682_HG_685	gi|194690094|gb|ACF79131.1|	34.83	2e-45	170	unknown [Zea mays]
Dmel_0025682_scf_supercoiling_factor_Source_FlyBase_0025682_HG_685	gi|218190335|gb|EEC72762.1|	28.52	6e-15	84.7	hypothetical protein OsI_06410 [Oryza sativa Indica Group]
Dmel_0025682_scf_supercoiling_factor_Source_FlyBase_0025682_HG_685	gi|937902654|dbj|BAS77708.1|	28.52	9e-15	84.7	Os02g0221800 [Oryza sativa Japonica Group]
Dmel_0025682_scf_supercoiling_factor_Source_FlyBase_0025682_HG_685	gi|1002243700|ref|XP_015626080.1|	28.52	1e-14	84.3	PREDICTED: reticulocalbin-2 [Oryza sativa Japonica Group]
Dmel_0025682_scf_supercoiling_factor_Source_FlyBase_0025682_HG_685	gi|226531276|ref|NP_001141343.1|	27.84	1e-14	84.0	uncharacterized protein LOC100273434 [Zea mays]
Dmel_0025682_scf_supercoiling_factor_Source_FlyBase_0025682_HG_685	gi|670403091|ref|XP_008681446.1|	27.84	2e-14	84.0	uncharacterized protein LOC100273434 isoform X2 [Zea mays]
Dmel_0025682_scf_supercoiling_factor_Source_FlyBase_0025682_HG_685	gi|670403087|ref|XP_008681444.1|	27.84	2e-14	83.6	uncharacterized protein LOC100273434 isoform X1 [Zea mays]
Dmel_0025682_scf_supercoiling_factor_Source_FlyBase_0025682_HG_685	gi|357140377|ref|XP_003571745.1|	27.92	4e-14	82.4	PREDICTED: reticulocalbin-2 [Brachypodium distachyon]
Dmel_0025682_scf_supercoiling_factor_Source_FlyBase_0025682_HG_685	gi|222622446|gb|EEE56578.1|	28.52	1e-13	82.0	hypothetical protein OsJ_05929 [Oryza sativa Japonica Group]
Dmel_0025682_scf_supercoiling_factor_Source_FlyBase_0025682_HG_685	gi|514708115|ref|XP_004951461.1|	28.52	2e-13	80.5	PREDICTED: calumenin-B [Setaria italica]
Dmel_0025682_scf_supercoiling_factor_Source_FlyBase_0025682_HG_685	gi|590674196|ref|XP_007039100.1|	27.46	2e-13	80.1	PREDICTED: calumenin-B isoform X1 [Theobroma cacao]
Dmel_0025682_scf_supercoiling_factor_Source_FlyBase_0025682_HG_685	gi|743832013|ref|XP_010934862.1|	24.29	6e-13	79.0	PREDICTED: calumenin-B [Elaeis guineensis]
Dmel_0025682_scf_supercoiling_factor_Source_FlyBase_0025682_HG_685	gi|242061012|ref|XP_002451795.1|	27.45	8e-13	78.6	hypothetical protein SORBIDRAFT_04g007870 [Sorghum bicolor]
Dmel_0025682_scf_supercoiling_factor_Source_FlyBase_0025682_HG_685	gi|568878022|ref|XP_006492006.1|	28.74	2e-12	77.0	PREDICTED: calumenin-B [Citrus sinensis]
Dmel_0025682_scf_supercoiling_factor_Source_FlyBase_0025682_HG_685	gi|573921755|ref|XP_006648466.1|	28.03	3e-12	75.5	PREDICTED: calmodulin, partial [Oryza brachyantha]
Dmel_0025682_scf_supercoiling_factor_Source_FlyBase_0025682_HG_685	gi|657945702|ref|XP_008381116.1|	29.55	6e-12	75.5	PREDICTED: calumenin-B-like [Malus domestica]
Dmel_0025682_scf_supercoiling_factor_Source_FlyBase_0025682_HG_685	gi|915141219|ref|XP_013337521.1|	27.41	7e-12	75.1	membrane-associated calcum-binding protein, related, putative [Eimeria maxima]
Dmel_0025682_scf_supercoiling_factor_Source_FlyBase_0025682_HG_685	gi|694321636|ref|XP_009351974.1|	29.55	1e-11	75.1	PREDICTED: calumenin [Pyrus x bretschneideri]
Dmel_0025682_scf_supercoiling_factor_Source_FlyBase_0025682_HG_685	gi|242074808|ref|XP_002447340.1|	30.43	2e-11	74.3	hypothetical protein SORBIDRAFT_06g033220 [Sorghum bicolor]
Dmel_0025682_scf_supercoiling_factor_Source_FlyBase_0025682_HG_685	gi|326526903|dbj|BAK00840.1|	26.89	3e-11	74.3	predicted protein [Hordeum vulgare subsp. vulgare]
Dmel_0025682_scf_supercoiling_factor_Source_FlyBase_0025682_HG_685	gi|567218798|ref|XP_006413028.1|	28.38	3e-11	73.9	hypothetical protein EUTSA_v10025621mg [Eutrema salsugineum]
Dmel_0025682_scf_supercoiling_factor_Source_FlyBase_0025682_HG_685	gi|835942674|ref|XP_012699871.1|	26.97	4e-11	73.6	PREDICTED: calumenin-A-like [Setaria italica]
Dmel_0025682_scf_supercoiling_factor_Source_FlyBase_0025682_HG_685	gi|168061169|ref|XP_001782563.1|	27.09	4e-11	73.9	predicted protein [Physcomitrella patens]
Dmel_0025682_scf_supercoiling_factor_Source_FlyBase_0025682_HG_685	gi|1072921354|ref|XP_018471285.1|	28.82	5e-11	73.6	PREDICTED: calumenin-B [Raphanus sativus]
Dmel_0025682_scf_supercoiling_factor_Source_FlyBase_0025682_HG_685	gi|1028985871|ref|XP_016744191.1|	27.02	5e-11	73.2	PREDICTED: reticulocalbin-2-like isoform X1 [Gossypium hirsutum]
Dmel_0025682_scf_supercoiling_factor_Source_FlyBase_0025682_HG_685	gi|1028985875|ref|XP_016744207.1|	27.02	5e-11	73.2	PREDICTED: reticulocalbin-2-like isoform X1 [Gossypium hirsutum]
Dmel_0025682_scf_supercoiling_factor_Source_FlyBase_0025682_HG_685	gi|226493754|ref|NP_001142054.1|	26.33	6e-11	73.2	Calcium-binding EF hand family protein precursor [Zea mays]
Dmel_0025682_scf_supercoiling_factor_Source_FlyBase_0025682_HG_685	gi|567897314|ref|XP_006441145.1|	26.46	7e-11	73.2	hypothetical protein CICLE_v10023659mg [Citrus clementina]
Dmel_0025682_scf_supercoiling_factor_Source_FlyBase_0025682_HG_685	gi|1035946809|gb|OAY71061.1|	27.13	7e-11	72.8	Calumenin-A [Ananas comosus]
Dmel_0025682_scf_supercoiling_factor_Source_FlyBase_0025682_HG_685	gi|731321542|ref|XP_010671407.1|	28.40	7e-11	73.2	PREDICTED: calumenin-A [Beta vulgaris subsp. vulgaris]
Dmel_0025682_scf_supercoiling_factor_Source_FlyBase_0025682_HG_685	gi|1009138494|ref|XP_015886617.1|	25.83	1e-10	72.0	PREDICTED: calumenin-B [Ziziphus jujuba]
Dmel_0025682_scf_supercoiling_factor_Source_FlyBase_0025682_HG_685	gi|670442574|ref|XP_008661643.1|	26.85	3e-10	71.2	calcium-binding EF hand family protein isoform X1 [Zea mays]
Dmel_0025682_scf_supercoiling_factor_Source_FlyBase_0025682_HG_685	gi|1149825786|ref|XP_020183372.1|	26.14	3e-10	71.2	reticulocalbin-2 [Aegilops tauschii subsp. tauschii]
Dmel_0025682_scf_supercoiling_factor_Source_FlyBase_0025682_HG_685	gi|1029122059|ref|XP_016739472.1|	26.69	3e-10	70.9	PREDICTED: reticulocalbin-2-like [Gossypium hirsutum]
Dmel_0025682_scf_supercoiling_factor_Source_FlyBase_0025682_HG_685	gi|565448565|ref|XP_006285134.1|	28.82	3e-10	70.9	hypothetical protein CARUB_v10006475mg [Capsella rubella]
Dmel_0025682_scf_supercoiling_factor_Source_FlyBase_0025682_HG_685	gi|729439100|ref|XP_010520959.1|	29.13	3e-10	70.9	PREDICTED: calumenin-A [Tarenaya hassleriana]
Dmel_0025682_scf_supercoiling_factor_Source_FlyBase_0025682_HG_685	gi|222629787|gb|EEE61919.1|	28.25	4e-10	70.9	hypothetical protein OsJ_16654 [Oryza sativa Japonica Group]
Dmel_0025682_scf_supercoiling_factor_Source_FlyBase_0025682_HG_685	gi|15234272|ref|NP_194508.1|	28.38	4e-10	70.9	Calcium-binding EF hand family protein [Arabidopsis thaliana]
Dmel_0025682_scf_supercoiling_factor_Source_FlyBase_0025682_HG_685	gi|1002258884|ref|XP_015633784.1|	28.25	4e-10	70.9	PREDICTED: calumenin-A [Oryza sativa Japonica Group]
Dmel_0025682_scf_supercoiling_factor_Source_FlyBase_0025682_HG_685	gi|823149210|ref|XP_012474475.1|	27.09	4e-10	70.5	PREDICTED: reticulocalbin-2 [Gossypium raimondii]
Dmel_0025682_scf_supercoiling_factor_Source_FlyBase_0025682_HG_685	gi|38345557|emb|CAE03423.2|	28.25	4e-10	70.9	OSJNBa0032F06.6 [Oryza sativa Japonica Group]
Dmel_0025682_scf_supercoiling_factor_Source_FlyBase_0025682_HG_685	gi|1150737232|ref|XP_020242584.1|	27.35	7e-10	70.9	developmentally-regulated G-protein 2 [Asparagus officinalis]
Dmel_0025682_scf_supercoiling_factor_Source_FlyBase_0025682_HG_685	gi|922416793|ref|XP_013601597.1|	28.38	7e-10	69.7	PREDICTED: calumenin-A [Brassica oleracea var. oleracea]
Dmel_0025682_scf_supercoiling_factor_Source_FlyBase_0025682_HG_685	gi|923506309|ref|XP_013700051.1|	28.38	7e-10	69.7	PREDICTED: calumenin-A-like [Brassica napus]
Dmel_0025682_scf_supercoiling_factor_Source_FlyBase_0025682_HG_685	gi|685261155|ref|XP_009143986.1|	28.38	8e-10	69.7	PREDICTED: calumenin-A [Brassica rapa]
Dmel_0025682_scf_supercoiling_factor_Source_FlyBase_0025682_HG_685	gi|923742332|ref|XP_013671648.1|	28.38	8e-10	69.7	PREDICTED: calumenin-A-like [Brassica napus]
Dmel_0025682_scf_supercoiling_factor_Source_FlyBase_0025682_HG_685	gi|727526021|ref|XP_010438550.1|	28.38	8e-10	69.7	PREDICTED: calumenin-B [Camelina sativa]
Dmel_0025682_scf_supercoiling_factor_Source_FlyBase_0025682_HG_685	gi|1150673425|ref|XP_020254155.1|	30.47	8e-10	69.7	calumenin [Asparagus officinalis]
Dmel_0025682_scf_supercoiling_factor_Source_FlyBase_0025682_HG_685	gi|672180539|ref|XP_008810466.1|	23.71	9e-10	70.1	PREDICTED: calumenin-B [Phoenix dactylifera]
Dmel_0025682_scf_supercoiling_factor_Source_FlyBase_0025682_HG_685	gi|242057775|ref|XP_002458033.1|	27.97	1e-09	69.7	hypothetical protein SORBIDRAFT_03g025800 [Sorghum bicolor]
Dmel_0025682_scf_supercoiling_factor_Source_FlyBase_0025682_HG_685	gi|225455330|ref|XP_002272030.1|	24.10	1e-09	68.9	PREDICTED: reticulocalbin-2 [Vitis vinifera]
Dmel_0025682_scf_supercoiling_factor_Source_FlyBase_0025682_HG_685	gi|1024039812|gb|KZV44719.1|	29.32	2e-09	68.6	calcium-binding EF hand family protein [Dorcoceras hygrometricum]
Dmel_0025682_scf_supercoiling_factor_Source_FlyBase_0025682_HG_685	gi|1035963465|gb|OAY83972.1|	26.22	3e-09	68.6	Calumenin-B [Ananas comosus]
Dmel_0025682_scf_supercoiling_factor_Source_FlyBase_0025682_HG_685	gi|168060213|ref|XP_001782092.1|	27.07	3e-09	68.6	predicted protein [Physcomitrella patens]
Dmel_0025682_scf_supercoiling_factor_Source_FlyBase_0025682_HG_685	gi|1147571683|ref|XP_020089491.1|	26.22	3e-09	68.6	reticulocalbin-2 [Ananas comosus]
Dmel_0025682_scf_supercoiling_factor_Source_FlyBase_0025682_HG_685	gi|1026065423|ref|XP_016577140.1|	27.24	3e-09	68.2	PREDICTED: calumenin-A [Capsicum annuum]
Dmel_0025682_scf_supercoiling_factor_Source_FlyBase_0025682_HG_685	gi|743769958|ref|XP_010915272.1|	28.85	3e-09	68.2	PREDICTED: calumenin isoform X1 [Elaeis guineensis]
Dmel_0025682_scf_supercoiling_factor_Source_FlyBase_0025682_HG_685	gi|944072896|gb|KQK08380.1|	25.91	3e-09	68.2	hypothetical protein BRADI_2g41570 [Brachypodium distachyon]
Dmel_0025682_scf_supercoiling_factor_Source_FlyBase_0025682_HG_685	gi|727550967|ref|XP_010448080.1|	27.95	3e-09	67.8	PREDICTED: calumenin-B-like [Camelina sativa]
Dmel_0025682_scf_supercoiling_factor_Source_FlyBase_0025682_HG_685	gi|720036982|ref|XP_010267532.1|	29.55	3e-09	67.8	PREDICTED: calumenin [Nelumbo nucifera]
Dmel_0025682_scf_supercoiling_factor_Source_FlyBase_0025682_HG_685	gi|987437888|ref|NP_001306912.1|	27.44	4e-09	67.8	uncharacterized protein LOC100273329 [Zea mays]
Dmel_0025682_scf_supercoiling_factor_Source_FlyBase_0025682_HG_685	gi|1098758366|ref|XP_018842697.1|	26.07	5e-09	67.4	PREDICTED: reticulocalbin-2 [Juglans regia]
Dmel_0025682_scf_supercoiling_factor_Source_FlyBase_0025682_HG_685	gi|657970062|ref|XP_008376764.1|	27.71	5e-09	67.4	PREDICTED: calumenin-like [Malus domestica]
Dmel_0025682_scf_supercoiling_factor_Source_FlyBase_0025682_HG_685	gi|1142652335|gb|AQK47321.1|	26.45	6e-09	67.4	Calcium-binding EF hand family protein [Zea mays]
Dmel_0025682_scf_supercoiling_factor_Source_FlyBase_0025682_HG_685	gi|1025404420|ref|XP_016437873.1|	26.42	7e-09	67.0	PREDICTED: calumenin-like [Nicotiana tabacum]
Dmel_0025682_scf_supercoiling_factor_Source_FlyBase_0025682_HG_685	gi|1130663568|ref|XP_010924990.2|	27.64	7e-09	67.0	PREDICTED: LOW QUALITY PROTEIN: calumenin-B [Elaeis guineensis]
Dmel_0025682_scf_supercoiling_factor_Source_FlyBase_0025682_HG_685	gi|573916748|ref|XP_006646020.1|	26.91	8e-09	67.0	PREDICTED: calumenin-like [Oryza brachyantha]
Dmel_0025682_scf_supercoiling_factor_Source_FlyBase_0025682_HG_685	gi|670442578|ref|XP_008661645.1|	33.99	8e-09	66.6	calcium-binding EF hand family protein isoform X3 [Zea mays]
Dmel_0025682_scf_supercoiling_factor_Source_FlyBase_0025682_HG_685	gi|470147039|ref|XP_004309124.1|	27.95	9e-09	66.6	PREDICTED: calumenin [Fragaria vesca subsp. vesca]
Dmel_0025682_scf_supercoiling_factor_Source_FlyBase_0025682_HG_685	gi|1063050868|gb|JAT63591.1|	28.52	1e-08	66.6	Calumenin-B, partial [Anthurium amnicola]
Dmel_0025682_scf_supercoiling_factor_Source_FlyBase_0025682_HG_685	gi|669029131|emb|CDM83219.1|	27.09	1e-08	66.6	unnamed protein product [Triticum aestivum]
Dmel_0025682_scf_supercoiling_factor_Source_FlyBase_0025682_HG_685	gi|727513953|ref|XP_010433306.1|	26.91	1e-08	66.2	PREDICTED: calumenin-B-like [Camelina sativa]
Dmel_0025682_scf_supercoiling_factor_Source_FlyBase_0025682_HG_685	gi|916516393|ref|XP_013357999.1|	26.25	2e-08	65.5	membrane-associated calcum-binding protein, related, putative [Eimeria mitis]
Dmel_0025682_scf_supercoiling_factor_Source_FlyBase_0025682_HG_685	gi|695031921|ref|XP_009403489.1|	27.67	2e-08	65.9	PREDICTED: calumenin-like [Musa acuminata subsp. malaccensis]
Dmel_0025682_scf_supercoiling_factor_Source_FlyBase_0025682_HG_685	gi|238007800|gb|ACR34935.1|	27.07	2e-08	65.9	unknown [Zea mays]
Dmel_0025682_scf_supercoiling_factor_Source_FlyBase_0025682_HG_685	gi|778680426|ref|XP_011651314.1|	28.39	2e-08	65.9	PREDICTED: reticulocalbin-2 [Cucumis sativus]
Dmel_0025682_scf_supercoiling_factor_Source_FlyBase_0025682_HG_685	gi|703079618|ref|XP_010091199.1|	33.77	2e-08	63.5	hypothetical protein L484_000423 [Morus notabilis]
Dmel_0025682_scf_supercoiling_factor_Source_FlyBase_0025682_HG_685	gi|901813666|gb|KMZ68117.1|	24.90	2e-08	65.9	Calcium-binding EF hand family protein [Zostera marina]
Dmel_0025682_scf_supercoiling_factor_Source_FlyBase_0025682_HG_685	gi|1142652332|gb|AQK47318.1|	26.61	2e-08	65.9	Calcium-binding EF hand family protein [Zea mays]
Dmel_0025682_scf_supercoiling_factor_Source_FlyBase_0025682_HG_685	gi|674236532|gb|KFK29297.1|	25.88	2e-08	65.9	hypothetical protein AALP_AA7G115000 [Arabis alpina]
Dmel_0025682_scf_supercoiling_factor_Source_FlyBase_0025682_HG_685	gi|916415638|ref|XP_013229050.1|	27.03	2e-08	65.5	membrane-associated calcum-binding protein, related, putative [Eimeria tenella]
Dmel_0025682_scf_supercoiling_factor_Source_FlyBase_0025682_HG_685	gi|698468378|ref|XP_009783341.1|	26.42	2e-08	65.9	PREDICTED: calumenin [Nicotiana sylvestris]
Dmel_0025682_scf_supercoiling_factor_Source_FlyBase_0025682_HG_685	gi|297803314|ref|XP_002869541.1|	27.51	2e-08	65.5	calcium-binding EF hand family protein [Arabidopsis lyrata subsp. lyrata]
Dmel_0025682_scf_supercoiling_factor_Source_FlyBase_0025682_HG_685	gi|1149716634|ref|XP_020184324.1|	26.69	2e-08	65.5	calumenin-like [Aegilops tauschii subsp. tauschii]
Dmel_0025682_scf_supercoiling_factor_Source_FlyBase_0025682_HG_685	gi|703126485|ref|XP_010103594.1|	29.73	2e-08	65.5	hypothetical protein L484_023091 [Morus notabilis]
Dmel_0025682_scf_supercoiling_factor_Source_FlyBase_0025682_HG_685	gi|1117560784|ref|XP_019452602.1|	26.87	2e-08	65.5	PREDICTED: reticulocalbin-2-like [Lupinus angustifolius]
Dmel_0025682_scf_supercoiling_factor_Source_FlyBase_0025682_HG_685	gi|695072041|ref|XP_009383122.1|	29.79	3e-08	65.1	PREDICTED: calumenin-B [Musa acuminata subsp. malaccensis]
Dmel_0025682_scf_supercoiling_factor_Source_FlyBase_0025682_HG_685	gi|721641941|ref|XP_003569237.2|	25.91	3e-08	65.5	PREDICTED: developmentally-regulated G-protein 2 [Brachypodium distachyon]
Dmel_0025682_scf_supercoiling_factor_Source_FlyBase_0025682_HG_685	gi|1025108490|ref|XP_016460864.1|	26.79	3e-08	65.1	PREDICTED: calumenin-B-like [Nicotiana tabacum]
Dmel_0025682_scf_supercoiling_factor_Source_FlyBase_0025682_HG_685	gi|873225316|emb|CEM24044.1|	26.95	3e-08	64.7	unnamed protein product [Vitrella brassicaformis CCMP3155]
Dmel_0025682_scf_supercoiling_factor_Source_FlyBase_0025682_HG_685	gi|474320384|gb|EMS62241.1|	28.06	3e-08	65.5	Developmentally-regulated GTP-binding protein 2 [Triticum urartu]
Dmel_0025682_scf_supercoiling_factor_Source_FlyBase_0025682_HG_685	gi|460415831|ref|XP_004253257.1|	27.20	4e-08	64.7	PREDICTED: calumenin-B [Solanum lycopersicum]
Dmel_0025682_scf_supercoiling_factor_Source_FlyBase_0025682_HG_685	gi|944248482|gb|KQL12745.1|	26.26	4e-08	64.7	hypothetical protein SETIT_025101mg [Setaria italica]
Dmel_0025682_scf_supercoiling_factor_Source_FlyBase_0025682_HG_685	gi|62718914|emb|CAI72625.1|	26.64	4e-08	64.3	putative calcium binding protein precursor [Eimeria tenella]
Dmel_0025682_scf_supercoiling_factor_Source_FlyBase_0025682_HG_685	gi|703148025|ref|XP_010109239.1|	33.33	5e-08	62.4	hypothetical protein L484_011861 [Morus notabilis]
Dmel_0025682_scf_supercoiling_factor_Source_FlyBase_0025682_HG_685	gi|698429512|ref|XP_009791546.1|	24.19	5e-08	64.3	PREDICTED: calumenin-A [Nicotiana sylvestris]
Dmel_0025682_scf_supercoiling_factor_Source_FlyBase_0025682_HG_685	gi|302793442|ref|XP_002978486.1|	27.00	5e-08	64.3	hypothetical protein SELMODRAFT_443827 [Selaginella moellendorffii]
Dmel_0025682_scf_supercoiling_factor_Source_FlyBase_0025682_HG_685	gi|645258054|ref|XP_008234704.1|	27.83	5e-08	64.3	PREDICTED: calumenin-B [Prunus mume]
Dmel_0025682_scf_supercoiling_factor_Source_FlyBase_0025682_HG_685	gi|527199940|gb|EPS67553.1|	26.35	6e-08	64.3	hypothetical protein M569_07223 [Genlisea aurea]
Dmel_0025682_scf_supercoiling_factor_Source_FlyBase_0025682_HG_685	gi|1141978046|gb|ONK59270.1|	30.92	7e-08	62.4	uncharacterized protein A4U43_C08F4730 [Asparagus officinalis]
Dmel_0025682_scf_supercoiling_factor_Source_FlyBase_0025682_HG_685	gi|255570595|ref|XP_002526254.1|	27.53	7e-08	63.9	PREDICTED: calumenin-B [Ricinus communis]
Dmel_0025682_scf_supercoiling_factor_Source_FlyBase_0025682_HG_685	gi|302773980|ref|XP_002970407.1|	27.00	8e-08	63.9	hypothetical protein SELMODRAFT_93701 [Selaginella moellendorffii]
Dmel_0025682_scf_supercoiling_factor_Source_FlyBase_0025682_HG_685	gi|224132718|ref|XP_002321392.1|	25.64	8e-08	63.9	calcium-binding EF hand family protein [Populus trichocarpa]
Dmel_0025682_scf_supercoiling_factor_Source_FlyBase_0025682_HG_685	gi|565356914|ref|XP_006345305.1|	26.98	8e-08	63.9	PREDICTED: calumenin-B [Solanum tuberosum]
Dmel_0025682_scf_supercoiling_factor_Source_FlyBase_0025682_HG_685	gi|873239317|emb|CEL94444.1|	23.81	1e-07	62.4	unnamed protein product [Vitrella brassicaformis CCMP3155]
Dmel_0025682_scf_supercoiling_factor_Source_FlyBase_0025682_HG_685	gi|475611445|gb|EMT28085.1|	26.29	1e-07	63.9	Developmentally-regulated GTP-binding protein 2 [Aegilops tauschii]
Dmel_0025682_scf_supercoiling_factor_Source_FlyBase_0025682_HG_685	gi|125526512|gb|EAY74626.1|	30.07	1e-07	63.5	hypothetical protein OsI_02514 [Oryza sativa Indica Group]
Dmel_0025682_scf_supercoiling_factor_Source_FlyBase_0025682_HG_685	gi|1025415505|ref|XP_016440728.1|	26.98	1e-07	62.8	PREDICTED: calumenin-A-like, partial [Nicotiana tabacum]
Dmel_0025682_scf_supercoiling_factor_Source_FlyBase_0025682_HG_685	gi|970010644|ref|XP_015066219.1|	27.67	1e-07	63.2	PREDICTED: calumenin-B [Solanum pennellii]
Dmel_0025682_scf_supercoiling_factor_Source_FlyBase_0025682_HG_685	gi|1052172378|ref|XP_017697039.1|	28.57	1e-07	63.2	PREDICTED: calumenin [Phoenix dactylifera]
Dmel_0025682_scf_supercoiling_factor_Source_FlyBase_0025682_HG_685	gi|1109278858|ref|XP_019163688.1|	25.60	1e-07	63.2	PREDICTED: calumenin [Ipomoea nil]
Dmel_0025682_scf_supercoiling_factor_Source_FlyBase_0025682_HG_685	gi|802600447|ref|XP_012072953.1|	26.34	2e-07	62.8	PREDICTED: reticulocalbin-2 [Jatropha curcas]
Dmel_0025682_scf_supercoiling_factor_Source_FlyBase_0025682_HG_685	gi|326515414|dbj|BAK03620.1|	25.51	2e-07	63.2	predicted protein [Hordeum vulgare subsp. vulgare]
Dmel_0025682_scf_supercoiling_factor_Source_FlyBase_0025682_HG_685	gi|778704252|ref|XP_011655504.1|	31.21	2e-07	62.8	PREDICTED: calumenin-B [Cucumis sativus]
Dmel_0025682_scf_supercoiling_factor_Source_FlyBase_0025682_HG_685	gi|1130857928|dbj|GAV62343.1|	26.39	2e-07	62.8	EF_hand_3 domain-containing protein/EF_hand_5 domain-containing protein/EF_hand_6 domain-containing protein [Cephalotus follicularis]
Dmel_0025682_scf_supercoiling_factor_Source_FlyBase_0025682_HG_685	gi|1025201698|ref|XP_016477241.1|	26.59	2e-07	62.8	PREDICTED: calumenin-A-like [Nicotiana tabacum]
Dmel_0025682_scf_supercoiling_factor_Source_FlyBase_0025682_HG_685	gi|769824853|ref|XP_006827761.2|	25.52	2e-07	62.8	PREDICTED: calumenin-A [Amborella trichopoda]
Dmel_0025682_scf_supercoiling_factor_Source_FlyBase_0025682_HG_685	gi|460390689|ref|XP_004240960.1|	29.93	2e-07	62.4	PREDICTED: reticulocalbin-1 [Solanum lycopersicum]
Dmel_0025682_scf_supercoiling_factor_Source_FlyBase_0025682_HG_685	gi|743902659|ref|XP_011044675.1|	25.21	2e-07	62.4	PREDICTED: reticulocalbin-2 [Populus euphratica]
Dmel_0025682_scf_supercoiling_factor_Source_FlyBase_0025682_HG_685	gi|970034784|ref|XP_015078719.1|	29.93	2e-07	62.4	PREDICTED: calumenin-B [Solanum pennellii]
Dmel_0025682_scf_supercoiling_factor_Source_FlyBase_0025682_HG_685	gi|915014020|ref|XP_013252173.1|	25.48	2e-07	62.0	membrane-associated calcum-binding protein, related, putative [Eimeria acervulina]
Dmel_0025682_scf_supercoiling_factor_Source_FlyBase_0025682_HG_685	gi|659111942|ref|XP_008455987.1|	27.88	2e-07	62.4	PREDICTED: reticulocalbin-2 [Cucumis melo]
Dmel_0025682_scf_supercoiling_factor_Source_FlyBase_0025682_HG_685	gi|565388802|ref|XP_006360159.1|	26.34	2e-07	62.4	PREDICTED: calumenin-B [Solanum tuberosum]
Dmel_0025682_scf_supercoiling_factor_Source_FlyBase_0025682_HG_685	gi|778730754|ref|XP_011659853.1|	27.20	3e-07	62.4	PREDICTED: calumenin-B-like [Cucumis sativus]
Dmel_0025682_scf_supercoiling_factor_Source_FlyBase_0025682_HG_685	gi|659072334|ref|XP_008465196.1|	27.20	3e-07	62.0	PREDICTED: calumenin-B-like [Cucumis melo]
Dmel_0025682_scf_supercoiling_factor_Source_FlyBase_0025682_HG_685	gi|596062008|ref|XP_007221135.1|	27.83	3e-07	62.0	calumenin-B [Prunus persica]
Dmel_0025682_scf_supercoiling_factor_Source_FlyBase_0025682_HG_685	gi|56510153|emb|CAH80282.1|	28.02	4e-07	60.8	endoplasmic reticulum-resident calcium binding protein, putative, partial [Plasmodium chabaudi chabaudi]
Dmel_0025682_scf_supercoiling_factor_Source_FlyBase_0025682_HG_685	gi|747066485|ref|XP_011079925.1|	30.43	4e-07	58.9	PREDICTED: calmodulin-like [Sesamum indicum]
Dmel_0025682_scf_supercoiling_factor_Source_FlyBase_0025682_HG_685	gi|944241335|gb|KQL05643.1|	25.40	4e-07	61.6	hypothetical protein SETIT_001748mg [Setaria italica]
Dmel_0025682_scf_supercoiling_factor_Source_FlyBase_0025682_HG_685	gi|669199265|ref|XP_008624642.1|	28.50	5e-07	61.2	hypothetical protein YYE_02768 [Plasmodium vinckei vinckei]
Dmel_0025682_scf_supercoiling_factor_Source_FlyBase_0025682_HG_685	gi|1009138846|ref|XP_015886803.1|	23.69	5e-07	61.6	PREDICTED: calumenin [Ziziphus jujuba]
Dmel_0025682_scf_supercoiling_factor_Source_FlyBase_0025682_HG_685	gi|593796924|ref|XP_007161500.1|	24.85	6e-07	61.2	hypothetical protein PHAVU_001G074400g [Phaseolus vulgaris]
Dmel_0025682_scf_supercoiling_factor_Source_FlyBase_0025682_HG_685	gi|702501361|ref|XP_010038464.1|	26.72	6e-07	61.2	PREDICTED: calumenin-A [Eucalyptus grandis]
Dmel_0025682_scf_supercoiling_factor_Source_FlyBase_0025682_HG_685	gi|1147623104|ref|XP_020079942.1|	28.16	6e-07	60.8	reticulocalbin-2-like [Ananas comosus]
Dmel_0025682_scf_supercoiling_factor_Source_FlyBase_0025682_HG_685	gi|113532914|dbj|BAF05297.1|	29.41	7e-07	60.1	Os01g0572700 [Oryza sativa Japonica Group]
Dmel_0025682_scf_supercoiling_factor_Source_FlyBase_0025682_HG_685	gi|719963235|ref|XP_010249102.1|	28.40	7e-07	61.2	PREDICTED: reticulocalbin-2-like isoform X3 [Nelumbo nucifera]
Dmel_0025682_scf_supercoiling_factor_Source_FlyBase_0025682_HG_685	gi|848878394|ref|XP_012839624.1|	26.22	7e-07	61.2	PREDICTED: reticulocalbin-2 [Erythranthe guttata]
Dmel_0025682_scf_supercoiling_factor_Source_FlyBase_0025682_HG_685	gi|1111116594|ref|XP_019248933.1|	29.93	7e-07	60.8	PREDICTED: calumenin-A [Nicotiana attenuata]
Dmel_0025682_scf_supercoiling_factor_Source_FlyBase_0025682_HG_685	gi|955719069|ref|XP_014660700.1|	30.32	7e-07	61.6	PREDICTED: uncharacterized protein LOC101776914 [Setaria italica]
Dmel_0025682_scf_supercoiling_factor_Source_FlyBase_0025682_HG_685	gi|658048623|ref|XP_008360001.1|	27.31	8e-07	60.8	PREDICTED: calumenin-A-like [Malus domestica]
Dmel_0025682_scf_supercoiling_factor_Source_FlyBase_0025682_HG_685	gi|1035906573|gb|OAY36170.1|	26.10	8e-07	60.8	hypothetical protein MANES_11G001200 [Manihot esculenta]
Dmel_0025682_scf_supercoiling_factor_Source_FlyBase_0025682_HG_685	gi|694321182|ref|XP_009351755.1|	25.75	8e-07	60.8	PREDICTED: calumenin [Pyrus x bretschneideri]
Dmel_0025682_scf_supercoiling_factor_Source_FlyBase_0025682_HG_685	gi|1129166880|gb|OLP78276.1|	26.29	9e-07	61.6	Cytoplasmic dynein 1 heavy chain 1 [Symbiodinium microadriaticum]
Dmel_0025682_scf_supercoiling_factor_Source_FlyBase_0025682_HG_685	gi|695076953|ref|XP_009385791.1|	27.80	9e-07	60.5	PREDICTED: reticulocalbin-2-like [Musa acuminata subsp. malaccensis]
Dmel_0025682_scf_supercoiling_factor_Source_FlyBase_0025682_HG_685	gi|586758717|ref|XP_006853843.1|	24.53	9e-07	60.5	PREDICTED: reticulocalbin-2 [Amborella trichopoda]
Dmel_0025682_scf_supercoiling_factor_Source_FlyBase_0025682_HG_685	gi|659090222|ref|XP_008445899.1|	30.64	1e-06	60.5	PREDICTED: calumenin-B [Cucumis melo]
Dmel_0025682_scf_supercoiling_factor_Source_FlyBase_0025682_HG_685	gi|52076317|dbj|BAD45102.1|	29.41	1e-06	58.9	calcium binding protein-like [Oryza sativa Japonica Group]
Dmel_0025682_scf_supercoiling_factor_Source_FlyBase_0025682_HG_685	gi|727640368|ref|XP_010491505.1|	26.67	1e-06	60.5	PREDICTED: calumenin-A-like [Camelina sativa]
Dmel_0025682_scf_supercoiling_factor_Source_FlyBase_0025682_HG_685	gi|727494012|ref|XP_010423050.1|	26.67	1e-06	60.5	PREDICTED: calumenin-A-like [Camelina sativa]
Dmel_0025682_scf_supercoiling_factor_Source_FlyBase_0025682_HG_685	gi|727561266|ref|XP_010452869.1|	26.67	1e-06	60.5	PREDICTED: calumenin-A-like [Camelina sativa]
Dmel_0025682_scf_supercoiling_factor_Source_FlyBase_0025682_HG_685	gi|1098834303|ref|XP_018823696.1|	27.20	1e-06	60.5	PREDICTED: reticulocalbin-2 [Juglans regia]
Dmel_0025682_scf_supercoiling_factor_Source_FlyBase_0025682_HG_685	gi|297810979|ref|XP_002873373.1|	26.59	1e-06	60.5	calcium-binding EF hand family protein [Arabidopsis lyrata subsp. lyrata]
Dmel_0025682_scf_supercoiling_factor_Source_FlyBase_0025682_HG_685	gi|225463758|ref|XP_002267285.1|	23.69	1e-06	60.5	PREDICTED: reticulocalbin-2 [Vitis vinifera]
Dmel_0025682_scf_supercoiling_factor_Source_FlyBase_0025682_HG_685	gi|470123397|ref|XP_004297713.1|	25.19	1e-06	60.5	PREDICTED: reticulocalbin-2 [Fragaria vesca subsp. vesca]
Dmel_0025682_scf_supercoiling_factor_Source_FlyBase_0025682_HG_685	gi|1068920272|emb|SCN60130.1|	28.02	1e-06	60.1	endoplasmic reticulum-resident calcium binding protein, putative [Plasmodium chabaudi chabaudi]
Dmel_0025682_scf_supercoiling_factor_Source_FlyBase_0025682_HG_685	gi|1032278940|gb|OAO93268.1|	26.48	1e-06	60.1	hypothetical protein AXX17_AT5G08500 [Arabidopsis thaliana]
Dmel_0025682_scf_supercoiling_factor_Source_FlyBase_0025682_HG_685	gi|1070908006|gb|OEL16796.1|	29.59	1e-06	60.8	Developmentally-regulated G-protein 2 [Dichanthelium oligosanthes]
Dmel_0025682_scf_supercoiling_factor_Source_FlyBase_0025682_HG_685	gi|1027954712|ref|XP_735995.2|	28.02	1e-06	60.1	endoplasmic reticulum-resident calcium binding protein, putative [Plasmodium chabaudi chabaudi]
Dmel_0025682_scf_supercoiling_factor_Source_FlyBase_0025682_HG_685	gi|1002224934|ref|XP_015649791.1|	29.41	1e-06	60.1	PREDICTED: calumenin-B [Oryza sativa Japonica Group]
Dmel_0025682_scf_supercoiling_factor_Source_FlyBase_0025682_HG_685	gi|565453792|ref|XP_006286619.1|	26.67	2e-06	60.1	hypothetical protein CARUB_v10002410mg [Capsella rubella]
Dmel_0025682_scf_supercoiling_factor_Source_FlyBase_0025682_HG_685	gi|147767808|emb|CAN69014.1|	29.03	2e-06	57.8	hypothetical protein VITISV_032830 [Vitis vinifera]
Dmel_0025682_scf_supercoiling_factor_Source_FlyBase_0025682_HG_685	gi|1029005133|ref|XP_016666453.1|	26.10	2e-06	59.7	PREDICTED: calumenin-A-like [Gossypium hirsutum]
Dmel_0025682_scf_supercoiling_factor_Source_FlyBase_0025682_HG_685	gi|1026023175|ref|XP_016557942.1|	25.84	2e-06	59.7	PREDICTED: calumenin-B [Capsicum annuum]
Dmel_0025682_scf_supercoiling_factor_Source_FlyBase_0025682_HG_685	gi|1137207931|gb|OMO77123.1|	26.42	2e-06	59.7	Calcium-binding EF-hand [Corchorus capsularis]
Dmel_0025682_scf_supercoiling_factor_Source_FlyBase_0025682_HG_685	gi|1147603283|ref|XP_020105608.1|	28.65	2e-06	60.1	uncharacterized protein LOC109722133 [Ananas comosus]
Dmel_0025682_scf_supercoiling_factor_Source_FlyBase_0025682_HG_685	gi|658010356|ref|XP_008340424.1|	26.63	2e-06	59.3	PREDICTED: calumenin [Malus domestica]
Dmel_0025682_scf_supercoiling_factor_Source_FlyBase_0025682_HG_685	gi|508707149|gb|EOX99045.1|	25.70	2e-06	59.3	Calcium-binding EF hand family protein isoform 1 [Theobroma cacao]
Dmel_0025682_scf_supercoiling_factor_Source_FlyBase_0025682_HG_685	gi|593596988|ref|XP_007142746.1|	25.88	3e-06	59.3	hypothetical protein PHAVU_007G013600g [Phaseolus vulgaris]
Dmel_0025682_scf_supercoiling_factor_Source_FlyBase_0025682_HG_685	gi|695039530|ref|XP_009407305.1|	28.46	3e-06	58.9	PREDICTED: reticulocalbin-2-like [Musa acuminata subsp. malaccensis]
Dmel_0025682_scf_supercoiling_factor_Source_FlyBase_0025682_HG_685	gi|18415883|ref|NP_568202.1|	26.09	3e-06	58.9	Calcium-binding EF hand family protein [Arabidopsis thaliana]
Dmel_0025682_scf_supercoiling_factor_Source_FlyBase_0025682_HG_685	gi|1021570562|ref|XP_016176460.1|	26.69	3e-06	58.9	PREDICTED: reticulocalbin-2 [Arachis ipaensis]
Dmel_0025682_scf_supercoiling_factor_Source_FlyBase_0025682_HG_685	gi|1061792142|emb|SCM20711.1|	27.54	4e-06	58.5	endoplasmic reticulum-resident calcium binding protein, putative [Plasmodium chabaudi adami]
Dmel_0025682_scf_supercoiling_factor_Source_FlyBase_0025682_HG_685	gi|823160052|ref|XP_012479866.1|	25.70	4e-06	58.9	PREDICTED: calumenin-A [Gossypium raimondii]
Dmel_0025682_scf_supercoiling_factor_Source_FlyBase_0025682_HG_685	gi|955388145|ref|XP_014627215.1|	27.20	4e-06	58.5	PREDICTED: calumenin-A-like isoform X1 [Glycine max]
Dmel_0025682_scf_supercoiling_factor_Source_FlyBase_0025682_HG_685	gi|734362741|gb|KHN16271.1|	27.20	4e-06	58.5	45 kDa calcium-binding protein [Glycine soja]
Dmel_0025682_scf_supercoiling_factor_Source_FlyBase_0025682_HG_685	gi|729361647|ref|XP_010546283.1|	25.47	4e-06	58.5	PREDICTED: reticulocalbin-2 [Tarenaya hassleriana]
Dmel_0025682_scf_supercoiling_factor_Source_FlyBase_0025682_HG_685	gi|567171845|ref|XP_006399364.1|	26.09	5e-06	58.5	hypothetical protein EUTSA_v10013753mg [Eutrema salsugineum]
Dmel_0025682_scf_supercoiling_factor_Source_FlyBase_0025682_HG_685	gi|218195839|gb|EEC78266.1|	33.08	5e-06	58.2	hypothetical protein OsI_17954 [Oryza sativa Indica Group]
Dmel_0025682_scf_supercoiling_factor_Source_FlyBase_0025682_HG_685	gi|567890261|ref|XP_006437651.1|	26.27	6e-06	58.2	hypothetical protein CICLE_v10031861mg [Citrus clementina]
Dmel_0025682_scf_supercoiling_factor_Source_FlyBase_0025682_HG_685	gi|1012245430|ref|XP_015942074.1|	26.69	6e-06	58.2	PREDICTED: reticulocalbin-2 [Arachis duranensis]
Dmel_0025682_scf_supercoiling_factor_Source_FlyBase_0025682_HG_685	gi|568861999|ref|XP_006484483.1|	26.27	6e-06	58.2	PREDICTED: calumenin [Citrus sinensis]
Dmel_0025682_scf_supercoiling_factor_Source_FlyBase_0025682_HG_685	gi|1063471301|ref|XP_007043214.2|	25.70	6e-06	58.2	PREDICTED: calumenin-B [Theobroma cacao]
Dmel_0025682_scf_supercoiling_factor_Source_FlyBase_0025682_HG_685	gi|685379526|ref|XP_009122475.1|	26.10	6e-06	58.2	PREDICTED: calumenin-A [Brassica rapa]
Dmel_0025682_scf_supercoiling_factor_Source_FlyBase_0025682_HG_685	gi|950990483|ref|XP_014504326.1|	28.29	6e-06	58.2	PREDICTED: reticulocalbin-2 [Vigna radiata var. radiata]
Dmel_0025682_scf_supercoiling_factor_Source_FlyBase_0025682_HG_685	gi|1035953034|gb|OAY75363.1|	28.65	6e-06	58.2	45 kDa calcium-binding protein [Ananas comosus]
Dmel_0025682_scf_supercoiling_factor_Source_FlyBase_0025682_HG_685	gi|743929881|ref|XP_011009182.1|	25.72	7e-06	57.8	PREDICTED: reticulocalbin-2-like [Populus euphratica]
Dmel_0025682_scf_supercoiling_factor_Source_FlyBase_0025682_HG_685	gi|1044558136|ref|XP_017415236.1|	25.00	7e-06	57.8	PREDICTED: reticulocalbin-2 [Vigna angularis]
Dmel_0025682_scf_supercoiling_factor_Source_FlyBase_0025682_HG_685	gi|951029256|ref|XP_014514637.1|	24.60	7e-06	57.8	PREDICTED: reticulocalbin-2 [Vigna radiata var. radiata]
Dmel_0025682_scf_supercoiling_factor_Source_FlyBase_0025682_HG_685	gi|674963705|emb|CDX69937.1|	26.47	7e-06	57.8	BnaA10g22860D [Brassica napus]
Dmel_0025682_scf_supercoiling_factor_Source_FlyBase_0025682_HG_685	gi|255544131|ref|XP_002513128.1|	24.91	7e-06	57.8	PREDICTED: reticulocalbin-2 [Ricinus communis]
Dmel_0025682_scf_supercoiling_factor_Source_FlyBase_0025682_HG_685	gi|1068925019|emb|SCN60129.1|	28.29	8e-06	57.8	endoplasmic reticulum-resident calcium binding protein, putative [Plasmodium chabaudi adami]
Dmel_0025682_scf_supercoiling_factor_Source_FlyBase_0025682_HG_685	gi|1050620201|ref|XP_017632917.1|	25.70	8e-06	57.8	PREDICTED: calumenin-A [Gossypium arboreum]
Dmel_0025682_scf_supercoiling_factor_Source_FlyBase_0025682_HG_685	gi|502121275|ref|XP_004497251.1|	25.49	9e-06	57.8	PREDICTED: calumenin [Cicer arietinum]
Dmel_0025682_scf_supercoiling_factor_Source_FlyBase_0025682_HG_685	gi|566180020|ref|XP_002310630.2|	25.00	9e-06	57.4	calcium-binding EF hand family protein [Populus trichocarpa]
Dmel_0025682_scf_supercoiling_factor_Source_FlyBase_0025682_HG_685	gi|1044585784|ref|XP_017430011.1|	27.60	1e-05	57.4	PREDICTED: reticulocalbin-2 [Vigna angularis]
Dmel_0025682_scf_supercoiling_factor_Source_FlyBase_0025682_HG_685	gi|46806504|dbj|BAD17628.1|	25.37	1e-05	57.4	calcium-binding EF hand family protein-like [Oryza sativa Japonica Group]
Dmel_0025682_scf_supercoiling_factor_Source_FlyBase_0025682_HG_685	gi|523577581|gb|EPR64216.1|	26.91	1e-05	57.4	putative calcium binding protein precursor [Toxoplasma gondii GT1]
Dmel_0025682_scf_supercoiling_factor_Source_FlyBase_0025682_HG_685	gi|237837189|ref|XP_002367892.1|	26.91	1e-05	57.4	calcium binding protein precursor, putative [Toxoplasma gondii ME49]
Dmel_0025682_scf_supercoiling_factor_Source_FlyBase_0025682_HG_685	gi|1069839420|gb|OEH76706.1|	25.00	1e-05	57.0	membrane-associated calcum-binding [Cyclospora cayetanensis]
Dmel_0025682_scf_supercoiling_factor_Source_FlyBase_0025682_HG_685	gi|590674199|ref|XP_007039101.1|	24.90	1e-05	57.0	PREDICTED: calumenin-B isoform X2 [Theobroma cacao]
Dmel_0025682_scf_supercoiling_factor_Source_FlyBase_0025682_HG_685	gi|1137229811|gb|OMO93536.1|	28.36	1e-05	57.0	Calcium-binding EF-hand [Corchorus olitorius]
Dmel_0025682_scf_supercoiling_factor_Source_FlyBase_0025682_HG_685	gi|763764631|gb|KJB31885.1|	25.40	1e-05	56.6	hypothetical protein B456_005G213000 [Gossypium raimondii]
Dmel_0025682_scf_supercoiling_factor_Source_FlyBase_0025682_HG_685	gi|833489738|ref|XP_012768931.1|	26.58	1e-05	56.6	membrane-associated calcum-binding protein, putative [Babesia bigemina]
Dmel_0025682_scf_supercoiling_factor_Source_FlyBase_0025682_HG_685	gi|728839383|gb|KHG18826.1|	25.70	1e-05	57.0	Calumenin-A [Gossypium arboreum]
Dmel_0025682_scf_supercoiling_factor_Source_FlyBase_0025682_HG_685	gi|922567518|ref|XP_013612059.1|	25.32	2e-05	57.0	PREDICTED: reticulocalbin-2-like isoform X1 [Brassica oleracea var. oleracea]
Dmel_0025682_scf_supercoiling_factor_Source_FlyBase_0025682_HG_685	gi|802573953|ref|XP_012068579.1|	24.15	2e-05	56.6	PREDICTED: reticulocalbin-2 [Jatropha curcas]
Dmel_0025682_scf_supercoiling_factor_Source_FlyBase_0025682_HG_685	gi|675135302|ref|XP_008889538.1|	26.61	2e-05	56.2	calcium binding protein precursor, putative [Hammondia hammondi]
Dmel_0025682_scf_supercoiling_factor_Source_FlyBase_0025682_HG_685	gi|728812875|gb|KHG01010.1|	27.78	2e-05	56.2	Calumenin-A [Gossypium arboreum]
Dmel_0025682_scf_supercoiling_factor_Source_FlyBase_0025682_HG_685	gi|695054467|ref|XP_009415362.1|	26.98	2e-05	56.2	PREDICTED: calumenin-like [Musa acuminata subsp. malaccensis]
Dmel_0025682_scf_supercoiling_factor_Source_FlyBase_0025682_HG_685	gi|985436881|ref|XP_015383199.1|	21.23	2e-05	56.2	PREDICTED: calmodulin-related protein-like [Citrus sinensis]
Dmel_0025682_scf_supercoiling_factor_Source_FlyBase_0025682_HG_685	gi|985436881|ref|XP_015383199.1|	24.81	2.7	40.4	PREDICTED: calmodulin-related protein-like [Citrus sinensis]
Dmel_0025682_scf_supercoiling_factor_Source_FlyBase_0025682_HG_685	gi|1050595118|ref|XP_017619026.1|	27.78	2e-05	56.2	PREDICTED: calumenin-A-like [Gossypium arboreum]
Dmel_0025682_scf_supercoiling_factor_Source_FlyBase_0025682_HG_685	gi|357513921|ref|XP_003627249.1|	29.49	3e-05	55.8	calcium-binding EF hand-like protein [Medicago truncatula]
Dmel_0025682_scf_supercoiling_factor_Source_FlyBase_0025682_HG_685	gi|356575395|ref|XP_003555827.1|	26.09	3e-05	56.2	PREDICTED: calumenin-B-like [Glycine max]
Dmel_0025682_scf_supercoiling_factor_Source_FlyBase_0025682_HG_685	gi|577149649|gb|EUD72710.1|	26.22	3e-05	55.8	hypothetical protein YYG_01710 [Plasmodium vinckei petteri]
Dmel_0025682_scf_supercoiling_factor_Source_FlyBase_0025682_HG_685	gi|763764633|gb|KJB31887.1|	25.20	3e-05	55.5	hypothetical protein B456_005G213000 [Gossypium raimondii]
Dmel_0025682_scf_supercoiling_factor_Source_FlyBase_0025682_HG_685	gi|922395183|ref|XP_003588493.2|	26.17	3e-05	56.2	calcium-binding EF-hand protein [Medicago truncatula]
Dmel_0025682_scf_supercoiling_factor_Source_FlyBase_0025682_HG_685	gi|944050287|gb|KQJ85925.1|	29.13	3e-05	53.5	hypothetical protein BRADI_4g02480 [Brachypodium distachyon]
Dmel_0025682_scf_supercoiling_factor_Source_FlyBase_0025682_HG_685	gi|1137188263|gb|OMO62334.1|	25.73	3e-05	55.8	Calcium-binding EF-hand [Corchorus olitorius]
Dmel_0025682_scf_supercoiling_factor_Source_FlyBase_0025682_HG_685	gi|1049455927|emb|SBT71194.1|	26.73	4e-05	55.5	endoplasmic reticulum-resident calcium binding protein, putative [Plasmodium malariae]
Dmel_0025682_scf_supercoiling_factor_Source_FlyBase_0025682_HG_685	gi|743823505|ref|XP_011021981.1|	24.50	4e-05	55.8	PREDICTED: reticulocalbin-2-like [Populus euphratica]
Dmel_0025682_scf_supercoiling_factor_Source_FlyBase_0025682_HG_685	gi|720075930|ref|XP_010279470.1|	24.53	4e-05	55.8	PREDICTED: calumenin [Nelumbo nucifera]
Dmel_0025682_scf_supercoiling_factor_Source_FlyBase_0025682_HG_685	gi|743938272|ref|XP_011013553.1|	24.50	4e-05	55.8	PREDICTED: reticulocalbin-2-like [Populus euphratica]
Dmel_0025682_scf_supercoiling_factor_Source_FlyBase_0025682_HG_685	gi|675226664|emb|CDS46863.1|	26.54	4e-05	55.5	endoplasmic reticulum-resident calcium binding protein, putative [Plasmodium berghei ANKA]
Dmel_0025682_scf_supercoiling_factor_Source_FlyBase_0025682_HG_685	gi|1037140217|emb|SBS85187.1|	26.73	4e-05	55.5	endoplasmic reticulum-resident calcium binding protein, putative (ERC) [Plasmodium malariae]
Dmel_0025682_scf_supercoiling_factor_Source_FlyBase_0025682_HG_685	gi|6503194|gb|AAF14633.1|AF202094_1	25.12	4e-05	55.5	membrane-associated calcium-binding protein [Plasmodium falciparum]
Dmel_0025682_scf_supercoiling_factor_Source_FlyBase_0025682_HG_685	gi|734308237|gb|KHM99213.1|	24.62	4e-05	55.5	Reticulocalbin-3 [Glycine soja]
Dmel_0025682_scf_supercoiling_factor_Source_FlyBase_0025682_HG_685	gi|729367724|ref|XP_010547693.1|	23.81	4e-05	55.5	PREDICTED: reticulocalbin-2-like [Tarenaya hassleriana]
Dmel_0025682_scf_supercoiling_factor_Source_FlyBase_0025682_HG_685	gi|955363217|ref|XP_003544051.3|	24.62	4e-05	55.5	PREDICTED: calumenin-A-like [Glycine max]
Dmel_0025682_scf_supercoiling_factor_Source_FlyBase_0025682_HG_685	gi|1040922747|ref|XP_017223600.1|	23.20	4e-05	55.5	PREDICTED: calumenin-A-like [Daucus carota subsp. sativus]
Dmel_0025682_scf_supercoiling_factor_Source_FlyBase_0025682_HG_685	gi|1012228549|ref|XP_015937740.1|	22.92	4e-05	55.1	PREDICTED: reticulocalbin-3 [Arachis duranensis]
Dmel_0025682_scf_supercoiling_factor_Source_FlyBase_0025682_HG_685	gi|674911530|emb|CDY21552.1|	26.43	6e-05	55.1	BnaC09g47400D [Brassica napus]
Dmel_0025682_scf_supercoiling_factor_Source_FlyBase_0025682_HG_685	gi|612385783|ref|XP_007508412.1|	24.47	6e-05	55.1	predicted protein [Bathycoccus prasinos]
Dmel_0025682_scf_supercoiling_factor_Source_FlyBase_0025682_HG_685	gi|1035921554|gb|OAY51144.1|	28.48	8e-05	54.3	hypothetical protein MANES_05G191700 [Manihot esculenta]
Dmel_0025682_scf_supercoiling_factor_Source_FlyBase_0025682_HG_685	gi|1150134221|ref|XP_020210617.1|	26.40	9e-05	54.3	calumenin-A [Cajanus cajan]
Dmel_0025682_scf_supercoiling_factor_Source_FlyBase_0025682_HG_685	gi|302819498|ref|XP_002991419.1|	30.40	1e-04	52.0	hypothetical protein SELMODRAFT_236268 [Selaginella moellendorffii]
Dmel_0025682_scf_supercoiling_factor_Source_FlyBase_0025682_HG_685	gi|1012364292|gb|KYP75475.1|	26.00	1e-04	54.3	Calumenin-A [Cajanus cajan]
Dmel_0025682_scf_supercoiling_factor_Source_FlyBase_0025682_HG_685	gi|731354514|ref|XP_010688637.1|	25.98	1e-04	54.3	PREDICTED: reticulocalbin-2 [Beta vulgaris subsp. vulgaris]
Dmel_0025682_scf_supercoiling_factor_Source_FlyBase_0025682_HG_685	gi|1021479358|ref|XP_016182881.1|	31.34	1e-04	52.0	PREDICTED: calmodulin-1-like [Arachis ipaensis]
Dmel_0025682_scf_supercoiling_factor_Source_FlyBase_0025682_HG_685	gi|1073032775|ref|XP_018467393.1|	25.56	1e-04	53.9	PREDICTED: calumenin-A-like [Raphanus sativus]
Dmel_0025682_scf_supercoiling_factor_Source_FlyBase_0025682_HG_685	gi|1098845757|ref|XP_018829687.1|	27.40	1e-04	51.6	PREDICTED: neo-calmodulin-like [Juglans regia]
Dmel_0025682_scf_supercoiling_factor_Source_FlyBase_0025682_HG_685	gi|596186423|ref|XP_007223340.1|	23.72	1e-04	53.9	calumenin [Prunus persica]
Dmel_0025682_scf_supercoiling_factor_Source_FlyBase_0025682_HG_685	gi|832034027|ref|XP_012763496.1|	24.52	1e-04	53.5	endoplasmic reticulum-resident calcium binding protein, putative [Plasmodium reichenowi]
Dmel_0025682_scf_supercoiling_factor_Source_FlyBase_0025682_HG_685	gi|1150133685|ref|XP_020210325.1|	25.69	1e-04	53.9	reticulocalbin-2 [Cajanus cajan]
Dmel_0025682_scf_supercoiling_factor_Source_FlyBase_0025682_HG_685	gi|242096854|ref|XP_002438917.1|	41.18	2e-04	51.6	hypothetical protein SORBIDRAFT_10g028150 [Sorghum bicolor]
Dmel_0025682_scf_supercoiling_factor_Source_FlyBase_0025682_HG_685	gi|574970829|gb|ETW33289.1|	24.65	2e-04	53.5	hypothetical protein PFTANZ_05992, partial [Plasmodium falciparum Tanzania (2000708)]
Dmel_0025682_scf_supercoiling_factor_Source_FlyBase_0025682_HG_685	gi|914580813|gb|KOB87230.1|	24.65	2e-04	53.5	hypothetical protein PFDG_03169 [Plasmodium falciparum Dd2]
Dmel_0025682_scf_supercoiling_factor_Source_FlyBase_0025682_HG_685	gi|1109240805|ref|XP_019195077.1|	25.77	2e-04	53.5	PREDICTED: reticulocalbin-2 [Ipomoea nil]
Dmel_0025682_scf_supercoiling_factor_Source_FlyBase_0025682_HG_685	gi|574749822|gb|ETW17962.1|	24.52	2e-04	53.5	hypothetical protein PFFVO_03189 [Plasmodium falciparum Vietnam Oak-Knoll (FVO)]
Dmel_0025682_scf_supercoiling_factor_Source_FlyBase_0025682_HG_685	gi|1130655347|ref|XP_019704867.1|	27.62	2e-04	53.5	PREDICTED: calumenin isoform X2 [Elaeis guineensis]
Dmel_0025682_scf_supercoiling_factor_Source_FlyBase_0025682_HG_685	gi|156088949|ref|XP_001611881.1|	28.05	2e-04	53.5	membrane-associated calcum-binding protein [Babesia bovis T2Bo]
Dmel_0025682_scf_supercoiling_factor_Source_FlyBase_0025682_HG_685	gi|82594496|ref|XP_725449.1|	25.84	2e-04	53.5	hypothetical protein [Plasmodium yoelii yoelii 17XNL]
Dmel_0025682_scf_supercoiling_factor_Source_FlyBase_0025682_HG_685	gi|670442576|ref|XP_008661644.1|	25.27	2e-04	53.5	calcium-binding EF hand family protein isoform X2 [Zea mays]
Dmel_0025682_scf_supercoiling_factor_Source_FlyBase_0025682_HG_685	gi|955388147|ref|XP_014627216.1|	28.39	2e-04	52.0	PREDICTED: calumenin-A-like isoform X2 [Glycine max]
Dmel_0025682_scf_supercoiling_factor_Source_FlyBase_0025682_HG_685	gi|527100487|dbj|BAN65301.1|	28.05	2e-04	53.1	membrane-associated calcum-binding protein, putative [Babesia bovis]
Dmel_0025682_scf_supercoiling_factor_Source_FlyBase_0025682_HG_685	gi|1032152004|gb|OAO15499.1|	27.48	2e-04	53.9	calmodulin [Blastocystis sp. ATCC 50177/Nand II]
Dmel_0025682_scf_supercoiling_factor_Source_FlyBase_0025682_HG_685	gi|743769967|ref|XP_010915275.1|	27.62	2e-04	53.1	PREDICTED: calumenin isoform X4 [Elaeis guineensis]
Dmel_0025682_scf_supercoiling_factor_Source_FlyBase_0025682_HG_685	gi|743769965|ref|XP_010915274.1|	27.62	2e-04	53.1	PREDICTED: calumenin isoform X3 [Elaeis guineensis]
Dmel_0025682_scf_supercoiling_factor_Source_FlyBase_0025682_HG_685	gi|922451290|ref|XP_013628581.1|	25.56	2e-04	53.1	PREDICTED: calumenin-A [Brassica oleracea var. oleracea]
Dmel_0025682_scf_supercoiling_factor_Source_FlyBase_0025682_HG_685	gi|674954765|emb|CDX78345.1|	25.56	2e-04	53.1	BnaA03g02570D [Brassica napus]
Dmel_0025682_scf_supercoiling_factor_Source_FlyBase_0025682_HG_685	gi|1063725386|ref|NP_001329540.1|	25.36	2e-04	52.8	Calcium-binding EF hand family protein [Arabidopsis thaliana]
Dmel_0025682_scf_supercoiling_factor_Source_FlyBase_0025682_HG_685	gi|1072931456|ref|XP_018476391.1|	25.56	2e-04	53.1	PREDICTED: calumenin-A-like [Raphanus sativus]
Dmel_0025682_scf_supercoiling_factor_Source_FlyBase_0025682_HG_685	gi|1134895610|gb|OMJ92805.1|	28.14	3e-04	53.9	hypothetical protein SteCoe_4345 [Stentor coeruleus]
Dmel_0025682_scf_supercoiling_factor_Source_FlyBase_0025682_HG_685	gi|583214735|gb|EWC76054.1|	24.52	3e-04	52.8	hypothetical protein C923_03277 [Plasmodium falciparum UGT5.1]
Dmel_0025682_scf_supercoiling_factor_Source_FlyBase_0025682_HG_685	gi|645228629|ref|XP_008221087.1|	23.72	3e-04	52.8	PREDICTED: calumenin [Prunus mume]
Dmel_0025682_scf_supercoiling_factor_Source_FlyBase_0025682_HG_685	gi|823265699|ref|XP_012465571.1|	27.65	3e-04	52.8	PREDICTED: reticulocalbin-2-like [Gossypium raimondii]
Dmel_0025682_scf_supercoiling_factor_Source_FlyBase_0025682_HG_685	gi|124803623|ref|XP_001347773.1|	24.52	3e-04	52.8	endoplasmic reticulum-resident calcium binding protein [Plasmodium falciparum 3D7]
Dmel_0025682_scf_supercoiling_factor_Source_FlyBase_0025682_HG_685	gi|674952661|emb|CDX81115.1|	25.56	3e-04	52.8	BnaC03g03690D [Brassica napus]
Dmel_0025682_scf_supercoiling_factor_Source_FlyBase_0025682_HG_685	gi|747071443|ref|XP_011082591.1|	28.99	3e-04	50.4	PREDICTED: calmodulin-like [Sesamum indicum]
Dmel_0025682_scf_supercoiling_factor_Source_FlyBase_0025682_HG_685	gi|224083856|ref|XP_002307146.1|	24.10	3e-04	52.8	hypothetical protein POPTR_0005s08980g [Populus trichocarpa]
Dmel_0025682_scf_supercoiling_factor_Source_FlyBase_0025682_HG_685	gi|1137209646|gb|OMO78377.1|	30.15	3e-04	50.4	Recoverin [Corchorus capsularis]
Dmel_0025682_scf_supercoiling_factor_Source_FlyBase_0025682_HG_685	gi|923773766|ref|XP_013680335.1|	25.56	3e-04	52.8	PREDICTED: LOW QUALITY PROTEIN: calumenin-A-like [Brassica napus]
Dmel_0025682_scf_supercoiling_factor_Source_FlyBase_0025682_HG_685	gi|356536459|ref|XP_003536755.1|	26.00	3e-04	52.8	PREDICTED: reticulocalbin-2-like isoform X1 [Glycine max]
Dmel_0025682_scf_supercoiling_factor_Source_FlyBase_0025682_HG_685	gi|965666452|dbj|BAT81940.1|	28.39	4e-04	50.8	hypothetical protein VIGAN_03185800 [Vigna angularis var. angularis]
Dmel_0025682_scf_supercoiling_factor_Source_FlyBase_0025682_HG_685	gi|221055896|ref|XP_002259086.1|	26.69	4e-04	52.4	Endoplasmic reticulum-resident calcium binding protein [Plasmodium knowlesi strain H]
Dmel_0025682_scf_supercoiling_factor_Source_FlyBase_0025682_HG_685	gi|829086849|ref|XP_012649839.1|	25.78	4e-04	52.0	uncharacterized protein [Babesia microti strain RI]
Dmel_0025682_scf_supercoiling_factor_Source_FlyBase_0025682_HG_685	gi|702473617|ref|XP_010031375.1|	27.74	4e-04	52.4	PREDICTED: reticulocalbin-2 [Eucalyptus grandis]
Dmel_0025682_scf_supercoiling_factor_Source_FlyBase_0025682_HG_685	gi|1084869487|ref|XP_018641007.1|	24.52	4e-04	52.4	endoplasmic reticulum-resident calcium binding protein [Plasmodium gaboni]
Dmel_0025682_scf_supercoiling_factor_Source_FlyBase_0025682_HG_685	gi|1115994376|emb|SIO73631.1|	26.17	4e-04	52.0	endoplasmic reticulum-resident calcium binding protein (ERC) [Babesia microti strain RI]
Dmel_0025682_scf_supercoiling_factor_Source_FlyBase_0025682_HG_685	gi|1028985873|ref|XP_016744197.1|	24.80	4e-04	52.0	PREDICTED: calumenin-B-like isoform X2 [Gossypium hirsutum]
Dmel_0025682_scf_supercoiling_factor_Source_FlyBase_0025682_HG_685	gi|1037174203|emb|SBS90457.1|	26.67	5e-04	52.0	membrane-associated calcum-binding protein [Plasmodium ovale curtisi]
Dmel_0025682_scf_supercoiling_factor_Source_FlyBase_0025682_HG_685	gi|514767171|ref|XP_004966177.1|	39.71	5e-04	50.1	PREDICTED: probable calcium-binding protein CML29 [Setaria italica]
Dmel_0025682_scf_supercoiling_factor_Source_FlyBase_0025682_HG_685	gi|1117380187|ref|XP_019461685.1|	23.77	5e-04	52.4	PREDICTED: reticulocalbin-2-like [Lupinus angustifolius]
Dmel_0025682_scf_supercoiling_factor_Source_FlyBase_0025682_HG_685	gi|1028985877|ref|XP_016744215.1|	24.80	5e-04	52.0	PREDICTED: calumenin-B-like isoform X2 [Gossypium hirsutum]
Dmel_0025682_scf_supercoiling_factor_Source_FlyBase_0025682_HG_685	gi|1049460388|emb|SBT76974.1|	25.81	5e-04	52.0	endoplasmic reticulum-resident calcium binding protein, putative [Plasmodium ovale]
Dmel_0025682_scf_supercoiling_factor_Source_FlyBase_0025682_HG_685	gi|848899424|ref|XP_012849855.1|	27.66	5e-04	50.1	PREDICTED: calmodulin-like protein 8 [Erythranthe guttata]
Dmel_0025682_scf_supercoiling_factor_Source_FlyBase_0025682_HG_685	gi|747048896|ref|XP_011070474.1|	28.65	6e-04	52.0	PREDICTED: calumenin [Sesamum indicum]
Dmel_0025682_scf_supercoiling_factor_Source_FlyBase_0025682_HG_685	gi|1142706588|gb|AQK70512.1|	23.32	6e-04	52.0	Calcium-binding EF hand family protein [Zea mays]
Dmel_0025682_scf_supercoiling_factor_Source_FlyBase_0025682_HG_685	gi|1139863349|ref|XP_019915035.1|	26.03	6e-04	51.6	Endoplasmic reticulum-resident calcium binding protein [Plasmodium coatneyi]
Dmel_0025682_scf_supercoiling_factor_Source_FlyBase_0025682_HG_685	gi|68075513|ref|XP_679675.1|	25.59	6e-04	51.6	endoplasmic reticulum-resident calcium binding protein, [Plasmodium berghei strain ANKA], partial [Plasmodium berghei ANKA]
Dmel_0025682_scf_supercoiling_factor_Source_FlyBase_0025682_HG_685	gi|1036548750|emb|SBS83365.1|	26.27	7e-04	51.6	membrane-associated calcum-binding protein [Plasmodium ovale curtisi]
Dmel_0025682_scf_supercoiling_factor_Source_FlyBase_0025682_HG_685	gi|1037149943|emb|SBT34952.1|	25.71	7e-04	51.6	endoplasmic reticulum-resident calcium binding protein, putative (ERC) [Plasmodium ovale wallikeri]
Dmel_0025682_scf_supercoiling_factor_Source_FlyBase_0025682_HG_685	gi|226502997|ref|NP_001150907.1|	39.71	8e-04	49.7	polcalcin Jun o 2 [Zea mays]
Dmel_0025682_scf_supercoiling_factor_Source_FlyBase_0025682_HG_685	gi|662509653|gb|KEQ67258.1|	29.05	8e-04	49.3	putative calmodulin [Aureobasidium melanogenum CBS 110374]
Dmel_0025682_scf_supercoiling_factor_Source_FlyBase_0025682_HG_685	gi|734414523|gb|KHN37354.1|	26.00	9e-04	50.8	Calumenin [Glycine soja]
Dmel_0025682_scf_supercoiling_factor_Source_FlyBase_0025682_HG_685	gi|1137245881|gb|OMP04949.1|	29.41	0.001	49.3	Recoverin [Corchorus olitorius]
Dmel_0025682_scf_supercoiling_factor_Source_FlyBase_0025682_HG_685	gi|1150171999|ref|XP_020228051.1|	30.08	0.001	48.9	calmodulin-like protein 11 [Cajanus cajan]
Dmel_0025682_scf_supercoiling_factor_Source_FlyBase_0025682_HG_685	gi|1012013464|ref|XP_015948546.1|	30.60	0.001	48.9	PREDICTED: calmodulin-1 [Arachis duranensis]
Dmel_0025682_scf_supercoiling_factor_Source_FlyBase_0025682_HG_685	gi|1137222145|gb|OMO87905.1|	24.89	0.001	51.6	hypothetical protein CCACVL1_08665 [Corchorus capsularis]
Dmel_0025682_scf_supercoiling_factor_Source_FlyBase_0025682_HG_685	gi|1021499887|ref|XP_016193224.1|	29.69	0.001	48.9	PREDICTED: calcium-binding allergen Ole e 8-like [Arachis ipaensis]
Dmel_0025682_scf_supercoiling_factor_Source_FlyBase_0025682_HG_685	gi|514783314|ref|XP_004970312.1|	27.82	0.001	49.3	PREDICTED: calmodulin-3 [Setaria italica]
Dmel_0025682_scf_supercoiling_factor_Source_FlyBase_0025682_HG_685	gi|356572230|ref|XP_003554273.1|	28.57	0.001	48.9	PREDICTED: calmodulin-like [Glycine max]
Dmel_0025682_scf_supercoiling_factor_Source_FlyBase_0025682_HG_685	gi|662521978|gb|KEQ79382.1|	28.89	0.001	48.9	putative calmodulin [Aureobasidium pullulans EXF-150]
Dmel_0025682_scf_supercoiling_factor_Source_FlyBase_0025682_HG_685	gi|595793543|ref|XP_007200520.1|	28.57	0.001	48.5	calmodulin-like protein 11 [Prunus persica]
Dmel_0025682_scf_supercoiling_factor_Source_FlyBase_0025682_HG_685	gi|703064063|ref|XP_010087110.1|	30.66	0.001	48.5	Calmodulin-like protein 11 [Morus notabilis]
Dmel_0025682_scf_supercoiling_factor_Source_FlyBase_0025682_HG_685	gi|1074117433|emb|SCO67191.1|	26.36	0.001	50.4	endoplasmic reticulum-resident calcium binding protein, putative [Plasmodium vivax]
Dmel_0025682_scf_supercoiling_factor_Source_FlyBase_0025682_HG_685	gi|891545250|ref|XP_013016274.1|	29.85	0.002	48.5	calmodulin Cam1 [Schizosaccharomyces octosporus yFS286]
Dmel_0025682_scf_supercoiling_factor_Source_FlyBase_0025682_HG_685	gi|19114252|ref|NP_593340.1|	29.85	0.002	48.5	calmodulin Cam1 [Schizosaccharomyces pombe 972h-]
Dmel_0025682_scf_supercoiling_factor_Source_FlyBase_0025682_HG_685	gi|1062131425|gb|ODN78166.1|	27.70	0.002	48.9	calcineurin subunit B [Cryptococcus depauperatus CBS 7841]
Dmel_0025682_scf_supercoiling_factor_Source_FlyBase_0025682_HG_685	gi|922408955|ref|XP_013470394.1|	25.49	0.002	50.4	calcium-binding EF hand-like protein [Medicago truncatula]
Dmel_0025682_scf_supercoiling_factor_Source_FlyBase_0025682_HG_685	gi|156098364|ref|XP_001615214.1|	26.36	0.002	50.4	membrane-associated calcum-binding protein [Plasmodium vivax Sal-1]
Dmel_0025682_scf_supercoiling_factor_Source_FlyBase_0025682_HG_685	gi|685280370|ref|XP_009131091.1|	25.19	0.002	50.4	PREDICTED: calumenin-A-like [Brassica rapa]
Dmel_0025682_scf_supercoiling_factor_Source_FlyBase_0025682_HG_685	gi|1134826951|gb|OMJ29962.1|	29.85	0.002	48.1	Calmodulin [Smittium culicis]
Dmel_0025682_scf_supercoiling_factor_Source_FlyBase_0025682_HG_685	gi|1142838161|gb|AQK96247.1|	25.76	0.002	50.4	Calcium-binding EF hand family protein [Zea mays]
Dmel_0025682_scf_supercoiling_factor_Source_FlyBase_0025682_HG_685	gi|643704328|gb|KDP21392.1|	27.36	0.002	49.3	hypothetical protein JCGZ_21863 [Jatropha curcas]
Dmel_0025682_scf_supercoiling_factor_Source_FlyBase_0025682_HG_685	gi|643704328|gb|KDP21392.1|	27.66	1.9	40.4	hypothetical protein JCGZ_21863 [Jatropha curcas]
Dmel_0025682_scf_supercoiling_factor_Source_FlyBase_0025682_HG_685	gi|470108681|ref|XP_004290639.1|	30.30	0.002	48.1	PREDICTED: calmodulin-like protein 8 [Fragaria vesca subsp. vesca]
Dmel_0025682_scf_supercoiling_factor_Source_FlyBase_0025682_HG_685	gi|1070974673|gb|OEL32914.1|	38.24	0.002	48.1	putative calcium-binding protein CML29 [Dichanthelium oligosanthes]
Dmel_0025682_scf_supercoiling_factor_Source_FlyBase_0025682_HG_685	gi|1045443389|gb|OCF37460.1|	27.59	0.002	48.1	calcineurin subunit B [Kwoniella heveanensis BCC8398]
Dmel_0025682_scf_supercoiling_factor_Source_FlyBase_0025682_HG_685	gi|326506474|dbj|BAJ86555.1|	39.71	0.002	48.1	predicted protein [Hordeum vulgare subsp. vulgare]
Dmel_0025682_scf_supercoiling_factor_Source_FlyBase_0025682_HG_685	gi|1109202516|ref|XP_019173262.1|	27.54	0.003	48.1	PREDICTED: calmodulin-like [Ipomoea nil]
Dmel_0025682_scf_supercoiling_factor_Source_FlyBase_0025682_HG_685	gi|891595689|ref|XP_013024591.1|	29.85	0.003	47.8	calmodulin Cam1 [Schizosaccharomyces cryophilus OY26]
Dmel_0025682_scf_supercoiling_factor_Source_FlyBase_0025682_HG_685	gi|873240225|emb|CEL93565.1|	28.57	0.003	49.7	unnamed protein product [Vitrella brassicaformis CCMP3155]
Dmel_0025682_scf_supercoiling_factor_Source_FlyBase_0025682_HG_685	gi|918829540|ref|XP_013431669.1|	29.08	0.003	47.8	calmodulin-like protein [Aureobasidium namibiae CBS 147.97]
Dmel_0025682_scf_supercoiling_factor_Source_FlyBase_0025682_HG_685	gi|661177218|emb|CDH59824.1|	31.39	0.003	47.8	calmodulin [Lichtheimia corymbifera JMRC:FSU:9682]
Dmel_0025682_scf_supercoiling_factor_Source_FlyBase_0025682_HG_685	gi|1045485109|gb|OCF76796.1|	27.40	0.003	48.1	calcineurin subunit B [Kwoniella mangroviensis CBS 8886]
Dmel_0025682_scf_supercoiling_factor_Source_FlyBase_0025682_HG_685	gi|663303019|ref|WP_030303744.1|	36.45	0.003	48.1	calcium-binding protein [Streptomyces sp. NRRL F-6131]
Dmel_0025682_scf_supercoiling_factor_Source_FlyBase_0025682_HG_685	gi|671694909|emb|CDS09630.1|	28.06	0.003	47.8	hypothetical protein LRAMOSA10990 [Lichtheimia ramosa]
Dmel_0025682_scf_supercoiling_factor_Source_FlyBase_0025682_HG_685	gi|1045448673|gb|OCF42359.1|	27.40	0.003	48.1	calcineurin subunit B [Kwoniella heveanensis CBS 569]
Dmel_0025682_scf_supercoiling_factor_Source_FlyBase_0025682_HG_685	gi|75319566|sp|Q40642.1|CML1_ORYSI	26.47	0.003	48.1	RecName: Full=Calmodulin-like protein 1; AltName: Full=OsCaM61; Flags: Precursor
Dmel_0025682_scf_supercoiling_factor_Source_FlyBase_0025682_HG_685	gi|971517661|dbj|GAQ80517.1|	27.38	0.003	49.7	Calcium-binding EF hand family protein [Klebsormidium flaccidum]
Dmel_0025682_scf_supercoiling_factor_Source_FlyBase_0025682_HG_685	gi|1098845753|ref|XP_018829684.1|	28.68	0.003	47.8	PREDICTED: calmodulin-like protein 11 isoform X1 [Juglans regia]
Dmel_0025682_scf_supercoiling_factor_Source_FlyBase_0025682_HG_685	gi|1002230422|ref|XP_015648906.1|	26.47	0.003	48.1	PREDICTED: calmodulin-like protein 1 [Oryza sativa Japonica Group]
Dmel_0025682_scf_supercoiling_factor_Source_FlyBase_0025682_HG_685	gi|1070967844|gb|OEL30791.1|	27.74	0.003	47.8	Calmodulin-like protein 5 [Dichanthelium oligosanthes]
Dmel_0025682_scf_supercoiling_factor_Source_FlyBase_0025682_HG_685	gi|1421816|gb|AAB67884.1|	26.87	0.003	47.8	calmodulin-like protein [Dunaliella salina]
Dmel_0025682_scf_supercoiling_factor_Source_FlyBase_0025682_HG_685	gi|321263496|ref|XP_003196466.1|	27.40	0.003	47.8	calcium-dependent protein serine/threonine phosphatase [Cryptococcus gattii WM276]
Dmel_0025682_scf_supercoiling_factor_Source_FlyBase_0025682_HG_685	gi|545704034|ref|XP_005704341.1|	27.94	0.004	47.8	calmodulin isoform 1 [Galdieria sulphuraria]
Dmel_0025682_scf_supercoiling_factor_Source_FlyBase_0025682_HG_685	gi|757338752|gb|KIR44707.1|	27.40	0.004	47.8	calcineurin subunit B [Cryptococcus gattii CA1280]
Dmel_0025682_scf_supercoiling_factor_Source_FlyBase_0025682_HG_685	gi|1069898882|ref|XP_018265554.1|	27.40	0.004	47.8	calcineurin subunit B [Kwoniella dejecticola CBS 10117]
Dmel_0025682_scf_supercoiling_factor_Source_FlyBase_0025682_HG_685	gi|917159828|ref|WP_051766540.1|	30.54	0.004	48.1	hypothetical protein [Saccharothrix syringae]
Dmel_0025682_scf_supercoiling_factor_Source_FlyBase_0025682_HG_685	gi|1040861266|ref|XP_017241214.1|	25.74	0.004	49.3	PREDICTED: reticulocalbin-2 [Daucus carota subsp. sativus]
Dmel_0025682_scf_supercoiling_factor_Source_FlyBase_0025682_HG_685	gi|1045466162|gb|OCF58950.1|	28.28	0.004	47.8	calcineurin subunit B [Kwoniella mangroviensis CBS 10435]
Dmel_0025682_scf_supercoiling_factor_Source_FlyBase_0025682_HG_685	gi|1147577772|ref|XP_020092609.1|	29.85	0.004	47.4	neo-calmodulin-like [Ananas comosus]
Dmel_0025682_scf_supercoiling_factor_Source_FlyBase_0025682_HG_685	gi|697099933|ref|XP_009588656.1|	25.76	0.004	49.3	PREDICTED: calumenin-A [Nicotiana tomentosiformis]
Dmel_0025682_scf_supercoiling_factor_Source_FlyBase_0025682_HG_685	gi|604304367|gb|EYU23700.1|	29.25	0.004	47.4	hypothetical protein MIMGU_mgv1a019170mg, partial [Erythranthe guttata]
Dmel_0025682_scf_supercoiling_factor_Source_FlyBase_0025682_HG_685	gi|1045397218|dbj|GAU21126.1|	31.21	0.004	47.8	hypothetical protein TSUD_10430 [Trifolium subterraneum]
Dmel_0025682_scf_supercoiling_factor_Source_FlyBase_0025682_HG_685	gi|58266354|ref|XP_570333.1|	27.40	0.004	47.8	calcium-dependent protein serine/threonine phosphatase [Cryptococcus neoformans var. neoformans JEC21]
Dmel_0025682_scf_supercoiling_factor_Source_FlyBase_0025682_HG_685	gi|817744110|ref|XP_012337009.1|	25.43	0.004	49.3	hypothetical protein AK88_03976 [Plasmodium fragile]
Dmel_0025682_scf_supercoiling_factor_Source_FlyBase_0025682_HG_685	gi|1062148295|gb|ODN94928.1|	27.40	0.004	47.8	calcineurin subunit B [Cryptococcus depauperatus CBS 7855]
Dmel_0025682_scf_supercoiling_factor_Source_FlyBase_0025682_HG_685	gi|1002839147|ref|XP_006644879.2|	25.56	0.005	48.5	PREDICTED: calmodulin [Oryza brachyantha]
Dmel_0025682_scf_supercoiling_factor_Source_FlyBase_0025682_HG_685	gi|672200506|ref|XP_008817864.1|	25.85	0.005	48.9	hypothetical protein C922_04057 [Plasmodium inui San Antonio 1]
Dmel_0025682_scf_supercoiling_factor_Source_FlyBase_0025682_HG_685	gi|1101809331|ref|XP_019005283.1|	28.28	0.005	47.4	calcineurin subunit B [Kwoniella mangroviensis CBS 8507]
Dmel_0025682_scf_supercoiling_factor_Source_FlyBase_0025682_HG_685	gi|546320686|ref|XP_005717351.1|	26.43	0.005	47.0	Calmodulin [Chondrus crispus]
Dmel_0025682_scf_supercoiling_factor_Source_FlyBase_0025682_HG_685	gi|1070972719|gb|OEL32320.1|	29.27	0.005	48.9	hypothetical protein BAE44_0006663 [Dichanthelium oligosanthes]
Dmel_0025682_scf_supercoiling_factor_Source_FlyBase_0025682_HG_685	gi|664311393|ref|WP_030840496.1|	32.87	0.005	47.4	MULTISPECIES: hypothetical protein [Streptomyces]
Dmel_0025682_scf_supercoiling_factor_Source_FlyBase_0025682_HG_685	gi|1150106198|ref|XP_020239327.1|	29.32	0.006	47.0	calmodulin-like protein 11 [Cajanus cajan]
Dmel_0025682_scf_supercoiling_factor_Source_FlyBase_0025682_HG_685	gi|727420635|ref|XP_010432408.1|	26.54	0.006	48.9	PREDICTED: calcium-dependent protein kinase 31-like [Camelina sativa]
Dmel_0025682_scf_supercoiling_factor_Source_FlyBase_0025682_HG_685	gi|720058396|ref|XP_010274270.1|	27.66	0.006	47.0	PREDICTED: calmodulin-like protein 11 isoform X2 [Nelumbo nucifera]
Dmel_0025682_scf_supercoiling_factor_Source_FlyBase_0025682_HG_685	gi|1142652330|gb|AQK47316.1|	30.28	0.006	48.5	Calcium-binding EF hand family protein [Zea mays]
Dmel_0025682_scf_supercoiling_factor_Source_FlyBase_0025682_HG_685	gi|1109294593|ref|XP_019171931.1|	24.81	0.006	48.5	PREDICTED: reticulocalbin-2-like [Ipomoea nil]
Dmel_0025682_scf_supercoiling_factor_Source_FlyBase_0025682_HG_685	gi|1065000489|gb|ODV89357.1|	29.84	0.007	46.6	hypothetical protein CANCADRAFT_3985 [Tortispora caseinolytica NRRL Y-17796]
Dmel_0025682_scf_supercoiling_factor_Source_FlyBase_0025682_HG_685	gi|1134882628|gb|OMJ80203.1|	27.45	0.007	49.3	hypothetical protein SteCoe_19609 [Stentor coeruleus]
Dmel_0025682_scf_supercoiling_factor_Source_FlyBase_0025682_HG_685	gi|1071041456|ref|XP_018280614.1|	27.70	0.007	47.0	calcium-dependent protein serine/threonine phosphatase [Cutaneotrichosporon oleaginosus]
Dmel_0025682_scf_supercoiling_factor_Source_FlyBase_0025682_HG_685	gi|950887410|ref|XP_014526355.1|	29.59	0.007	46.6	calmodulin [Blastocystis sp. subtype 4]
Dmel_0025682_scf_supercoiling_factor_Source_FlyBase_0025682_HG_685	gi|950887410|ref|XP_014526355.1|	25.66	5.1	38.1	calmodulin [Blastocystis sp. subtype 4]
Dmel_0025682_scf_supercoiling_factor_Source_FlyBase_0025682_HG_685	gi|1102623815|emb|CRG99962.1|	25.79	0.007	48.5	endoplasmic reticulum-resident calcium binding, putative [Plasmodium relictum]
Dmel_0025682_scf_supercoiling_factor_Source_FlyBase_0025682_HG_685	gi|727420645|ref|XP_010432452.1|	27.27	0.007	48.9	PREDICTED: calcium-dependent protein kinase 31-like [Camelina sativa]
Dmel_0025682_scf_supercoiling_factor_Source_FlyBase_0025682_HG_685	gi|848910533|ref|XP_012853869.1|	28.08	0.007	46.6	PREDICTED: calmodulin-2/4-like [Erythranthe guttata]
Dmel_0025682_scf_supercoiling_factor_Source_FlyBase_0025682_HG_685	gi|511000693|gb|EPB82214.1|	30.00	0.007	46.6	calmodulin [Mucor circinelloides f. circinelloides 1006PhL]
Dmel_0025682_scf_supercoiling_factor_Source_FlyBase_0025682_HG_685	gi|671695715|emb|CDS10435.1|	26.57	0.008	46.6	hypothetical protein LRAMOSA03111 [Lichtheimia ramosa]
Dmel_0025682_scf_supercoiling_factor_Source_FlyBase_0025682_HG_685	gi|1109293989|ref|XP_019171614.1|	28.35	0.008	46.6	PREDICTED: calmodulin-like [Ipomoea nil]
Dmel_0025682_scf_supercoiling_factor_Source_FlyBase_0025682_HG_685	gi|661182653|emb|CDH54972.1|	26.57	0.008	46.6	calmodulin [Lichtheimia corymbifera JMRC:FSU:9682]
Dmel_0025682_scf_supercoiling_factor_Source_FlyBase_0025682_HG_685	gi|565468134|ref|XP_006291947.1|	30.00	0.008	46.6	hypothetical protein CARUB_v10018135mg [Capsella rubella]
Dmel_0025682_scf_supercoiling_factor_Source_FlyBase_0025682_HG_685	gi|727501155|ref|XP_010426580.1|	30.00	0.008	46.6	PREDICTED: probable calcium-binding protein CML20 [Camelina sativa]
Dmel_0025682_scf_supercoiling_factor_Source_FlyBase_0025682_HG_685	gi|922403290|ref|XP_013468780.1|	28.91	0.008	46.2	EF hand calcium-binding family protein [Medicago truncatula]
Dmel_0025682_scf_supercoiling_factor_Source_FlyBase_0025682_HG_685	gi|930412691|ref|XP_014180618.1|	27.40	0.009	46.6	calcium-dependent protein serine/threonine phosphatase [Trichosporon asahii var. asahii CBS 2479]
Dmel_0025682_scf_supercoiling_factor_Source_FlyBase_0025682_HG_685	gi|1130850091|dbj|GAV69710.1|	23.93	0.009	48.5	Pkinase domain-containing protein/EF_hand_5 domain-containing protein [Cephalotus follicularis]
Dmel_0025682_scf_supercoiling_factor_Source_FlyBase_0025682_HG_685	gi|703130743|ref|XP_010104706.1|	28.06	0.010	47.0	putative calcium-binding protein CML25 [Morus notabilis]
Dmel_0025682_scf_supercoiling_factor_Source_FlyBase_0025682_HG_685	gi|823235248|ref|XP_012450261.1|	23.70	0.010	48.5	PREDICTED: calcium-dependent protein kinase 29-like [Gossypium raimondii]
Dmel_0025682_scf_supercoiling_factor_Source_FlyBase_0025682_HG_685	gi|10179905|gb|AAG13934.1|AF282385_1	25.68	0.010	46.6	FK506-resistant calcineurin B regulatory subunit [Cryptococcus neoformans]
Dmel_0025682_scf_supercoiling_factor_Source_FlyBase_0025682_HG_685	gi|1028966274|ref|XP_016726657.1|	23.63	0.010	48.5	PREDICTED: calcium-dependent protein kinase 29-like [Gossypium hirsutum]
Dmel_0025682_scf_supercoiling_factor_Source_FlyBase_0025682_HG_685	gi|1012034959|ref|XP_015952936.1|	28.91	0.010	45.8	PREDICTED: calcium-binding allergen Ole e 8-like [Arachis duranensis]
Dmel_0025682_scf_supercoiling_factor_Source_FlyBase_0025682_HG_685	gi|848863193|ref|XP_012832365.1|	26.95	0.011	46.2	PREDICTED: calmodulin-like protein 8 isoform X4 [Erythranthe guttata]
Dmel_0025682_scf_supercoiling_factor_Source_FlyBase_0025682_HG_685	gi|1026010148|ref|XP_016556784.1|	27.10	0.011	48.1	PREDICTED: calcium-dependent protein kinase 2-like [Capsicum annuum]
Dmel_0025682_scf_supercoiling_factor_Source_FlyBase_0025682_HG_685	gi|727566757|ref|XP_010455763.1|	25.81	0.011	48.1	PREDICTED: calcium-dependent protein kinase 31-like [Camelina sativa]
Dmel_0025682_scf_supercoiling_factor_Source_FlyBase_0025682_HG_685	gi|727467053|ref|XP_010515395.1|	30.00	0.012	46.2	PREDICTED: probable calcium-binding protein CML20 [Camelina sativa]
Dmel_0025682_scf_supercoiling_factor_Source_FlyBase_0025682_HG_685	gi|71029348|ref|XP_764317.1|	25.95	0.012	47.8	membrane-associated calcium-binding protein [Theileria parva strain Muguga]
Dmel_0025682_scf_supercoiling_factor_Source_FlyBase_0025682_HG_685	gi|1045369103|dbj|GAU43583.1|	28.08	0.013	45.8	hypothetical protein TSUD_27850 [Trifolium subterraneum]
Dmel_0025682_scf_supercoiling_factor_Source_FlyBase_0025682_HG_685	gi|1109217565|ref|XP_019183257.1|	25.00	0.013	48.1	PREDICTED: calcium-dependent protein kinase 33-like [Ipomoea nil]
Dmel_0025682_scf_supercoiling_factor_Source_FlyBase_0025682_HG_685	gi|535428|gb|AAA92677.1|	28.91	0.013	45.8	calmodulin-like protein [Pisum sativum]
Dmel_0025682_scf_supercoiling_factor_Source_FlyBase_0025682_HG_685	gi|727448491|ref|XP_010505874.1|	22.42	0.013	47.0	PREDICTED: calmodulin-2/4 [Camelina sativa]
Dmel_0025682_scf_supercoiling_factor_Source_FlyBase_0025682_HG_685	gi|1026272510|gb|OAD05550.1|	29.00	0.014	45.8	hypothetical protein MUCCIDRAFT_178213 [Mucor circinelloides f. lusitanicus CBS 277.49]
Dmel_0025682_scf_supercoiling_factor_Source_FlyBase_0025682_HG_685	gi|720017331|ref|XP_010261434.1|	25.47	0.014	47.8	PREDICTED: calcium-dependent protein kinase 1-like [Nelumbo nucifera]
Dmel_0025682_scf_supercoiling_factor_Source_FlyBase_0025682_HG_685	gi|819933624|gb|AKG55583.1|	26.95	0.014	45.8	calmodulin 1 [Gracilariopsis lemaneiformis]
Dmel_0025682_scf_supercoiling_factor_Source_FlyBase_0025682_HG_685	gi|727444393|ref|XP_010503705.1|	30.00	0.015	45.8	PREDICTED: probable calcium-binding protein CML20 [Camelina sativa]
Dmel_0025682_scf_supercoiling_factor_Source_FlyBase_0025682_HG_685	gi|213410405|ref|XP_002175972.1|	29.77	0.015	45.4	calmodulin Cam1 [Schizosaccharomyces japonicus yFS275]
Dmel_0025682_scf_supercoiling_factor_Source_FlyBase_0025682_HG_685	gi|457870792|ref|XP_004222316.1|	25.91	0.015	47.4	membrane-associated calcum-binding protein [Plasmodium cynomolgi strain B]
Dmel_0025682_scf_supercoiling_factor_Source_FlyBase_0025682_HG_685	gi|1129211307|gb|OLQ12551.1|	26.67	0.016	47.8	Calcium-dependent protein kinase 2 [Symbiodinium microadriaticum]
Dmel_0025682_scf_supercoiling_factor_Source_FlyBase_0025682_HG_685	gi|702273734|ref|XP_010043960.1|	27.34	0.016	46.2	PREDICTED: probable calcium-binding protein CML25 [Eucalyptus grandis]
Dmel_0025682_scf_supercoiling_factor_Source_FlyBase_0025682_HG_685	gi|702273734|ref|XP_010043960.1|	22.70	4.4	39.3	PREDICTED: probable calcium-binding protein CML25 [Eucalyptus grandis]
Dmel_0025682_scf_supercoiling_factor_Source_FlyBase_0025682_HG_685	gi|294944173|ref|XP_002784123.1|	25.46	0.017	47.4	membrane-associated calcium-binding protein, putative [Perkinsus marinus ATCC 50983]
Dmel_0025682_scf_supercoiling_factor_Source_FlyBase_0025682_HG_685	gi|1552214|dbj|BAA13440.1|	25.00	0.017	47.8	calcium dependent protein kinase [Ipomoea batatas]
Dmel_0025682_scf_supercoiling_factor_Source_FlyBase_0025682_HG_685	gi|659126885|ref|XP_008463413.1|	26.25	0.017	47.8	PREDICTED: calcium-dependent protein kinase-like [Cucumis melo]
Dmel_0025682_scf_supercoiling_factor_Source_FlyBase_0025682_HG_685	gi|212539610|ref|XP_002149960.1|	27.14	0.017	45.4	calmodulin, putative [Talaromyces marneffei ATCC 18224]
Dmel_0025682_scf_supercoiling_factor_Source_FlyBase_0025682_HG_685	gi|1103664014|emb|CRG96144.1|	26.19	0.017	47.4	endoplasmic reticulum-resident calcium binding protein, putative [Plasmodium gallinaceum]
Dmel_0025682_scf_supercoiling_factor_Source_FlyBase_0025682_HG_685	gi|727492526|ref|XP_010422294.1|	26.54	0.018	47.4	PREDICTED: LOW QUALITY PROTEIN: calcium-dependent protein kinase 31-like [Camelina sativa]
Dmel_0025682_scf_supercoiling_factor_Source_FlyBase_0025682_HG_685	gi|1159617453|ref|WP_079273408.1|	37.76	0.018	45.4	calcium-binding protein [Streptomyces sp. TN58]
Dmel_0025682_scf_supercoiling_factor_Source_FlyBase_0025682_HG_685	gi|695392955|ref|XP_009520482.1|	22.30	0.018	47.8	hypothetical protein PHYSODRAFT_479256 [Phytophthora sojae]
Dmel_0025682_scf_supercoiling_factor_Source_FlyBase_0025682_HG_685	gi|449470453|ref|XP_004152931.1|	26.25	0.018	47.4	PREDICTED: calcium-dependent protein kinase-like [Cucumis sativus]
Dmel_0025682_scf_supercoiling_factor_Source_FlyBase_0025682_HG_685	gi|672134957|ref|XP_008791135.1|	28.36	0.019	45.4	PREDICTED: calmodulin-like protein 8 [Phoenix dactylifera]
Dmel_0025682_scf_supercoiling_factor_Source_FlyBase_0025682_HG_685	gi|507415131|dbj|BAN28652.1|	26.24	0.019	45.4	calmodulin2 [Coprinopsis cinerea okayama7#130]
Dmel_0025682_scf_supercoiling_factor_Source_FlyBase_0025682_HG_685	gi|662072445|ref|WP_030036541.1|	37.76	0.019	45.8	calcium-binding protein [Streptomyces flavotricini]
Dmel_0025682_scf_supercoiling_factor_Source_FlyBase_0025682_HG_685	gi|915689567|ref|XP_013342213.1|	28.37	0.019	45.4	hypothetical protein AUEXF2481DRAFT_6419 [Aureobasidium subglaciale EXF-2481]
Dmel_0025682_scf_supercoiling_factor_Source_FlyBase_0025682_HG_685	gi|502156392|ref|XP_004510451.1|	26.16	0.019	47.0	PREDICTED: calumenin-B-like [Cicer arietinum]
Dmel_0025682_scf_supercoiling_factor_Source_FlyBase_0025682_HG_685	gi|1032150684|gb|OAO14398.1|	27.87	0.019	47.4	calmodulin [Blastocystis sp. ATCC 50177/Nand II]
Dmel_0025682_scf_supercoiling_factor_Source_FlyBase_0025682_HG_685	gi|226509156|ref|NP_001146794.1|	26.81	0.020	45.4	uncharacterized protein LOC100280399 [Zea mays]
Dmel_0025682_scf_supercoiling_factor_Source_FlyBase_0025682_HG_685	gi|502116417|ref|XP_004495421.1|	28.08	0.020	45.4	PREDICTED: calmodulin-like protein 11 [Cicer arietinum]
Dmel_0025682_scf_supercoiling_factor_Source_FlyBase_0025682_HG_685	gi|848910537|ref|XP_012853871.1|	22.55	0.020	45.8	PREDICTED: calmodulin-A-like [Erythranthe guttata]
Dmel_0025682_scf_supercoiling_factor_Source_FlyBase_0025682_HG_685	gi|1142682079|gb|ONM40122.1|	26.22	0.020	47.0	Calcium-dependent protein kinase 3 [Zea mays]
Dmel_0025682_scf_supercoiling_factor_Source_FlyBase_0025682_HG_685	gi|727566751|ref|XP_010455760.1|	26.67	0.021	47.4	PREDICTED: calcium-dependent protein kinase 31-like [Camelina sativa]
Dmel_0025682_scf_supercoiling_factor_Source_FlyBase_0025682_HG_685	gi|901803311|gb|KMZ62643.1|	25.71	0.021	45.8	Calmodulin-related protein [Zostera marina]
Dmel_0025682_scf_supercoiling_factor_Source_FlyBase_0025682_HG_685	gi|1069172454|ref|XP_018074514.1|	26.32	0.021	45.4	calmodulin-like protein [Phialocephala scopiformis]
Dmel_0025682_scf_supercoiling_factor_Source_FlyBase_0025682_HG_685	gi|1070668842|gb|OEJ92996.1|	30.41	0.022	46.2	Calcineurin subunit B [Hanseniaspora uvarum]
Dmel_0025682_scf_supercoiling_factor_Source_FlyBase_0025682_HG_685	gi|388509576|gb|AFK42854.1|	27.40	0.022	45.1	unknown [Lotus japonicus]
Dmel_0025682_scf_supercoiling_factor_Source_FlyBase_0025682_HG_685	gi|1142652329|gb|AQK47315.1|	32.48	0.024	45.1	Calcium-binding EF hand family protein [Zea mays]
Dmel_0025682_scf_supercoiling_factor_Source_FlyBase_0025682_HG_685	gi|758351039|dbj|GAN06811.1|	28.00	0.024	45.1	calmodulin [Mucor ambiguus]
Dmel_0025682_scf_supercoiling_factor_Source_FlyBase_0025682_HG_685	gi|763764632|gb|KJB31886.1|	26.50	0.024	47.0	hypothetical protein B456_005G213000 [Gossypium raimondii]
Dmel_0025682_scf_supercoiling_factor_Source_FlyBase_0025682_HG_685	gi|293336498|ref|NP_001169721.1|	26.22	0.024	47.0	putative calcium-dependent protein kinase family protein [Zea mays]
Dmel_0025682_scf_supercoiling_factor_Source_FlyBase_0025682_HG_685	gi|1142682077|gb|ONM40120.1|	26.22	0.024	47.0	Calcium-dependent protein kinase 3 [Zea mays]
Dmel_0025682_scf_supercoiling_factor_Source_FlyBase_0025682_HG_685	gi|763764629|gb|KJB31883.1|	26.50	0.024	47.0	hypothetical protein B456_005G213000 [Gossypium raimondii]
Dmel_0025682_scf_supercoiling_factor_Source_FlyBase_0025682_HG_685	gi|90399006|emb|CAJ86276.1|	24.60	0.025	47.0	H0901F07.13 [Oryza sativa Indica Group]
Dmel_0025682_scf_supercoiling_factor_Source_FlyBase_0025682_HG_685	gi|976912743|gb|KVH99213.1|	20.69	0.025	46.6	Calcium-binding EF-hand [Cynara cardunculus var. scolymus]
Dmel_0025682_scf_supercoiling_factor_Source_FlyBase_0025682_HG_685	gi|1024022321|gb|KZV38276.1|	22.37	0.025	47.4	pentatricopeptide repeat-containing protein-like [Dorcoceras hygrometricum]
Dmel_0025682_scf_supercoiling_factor_Source_FlyBase_0025682_HG_685	gi|657954600|ref|XP_008368689.1|	27.27	0.025	45.1	PREDICTED: calmodulin-like protein 11 [Malus domestica]
Dmel_0025682_scf_supercoiling_factor_Source_FlyBase_0025682_HG_685	gi|502124385|ref|XP_004498505.1|	26.27	0.026	46.6	PREDICTED: reticulocalbin-2 [Cicer arietinum]
Dmel_0025682_scf_supercoiling_factor_Source_FlyBase_0025682_HG_685	gi|1155001027|ref|WP_078906348.1|	32.39	0.027	46.6	hypothetical protein [Streptomyces sp. NRRL S-378]
Dmel_0025682_scf_supercoiling_factor_Source_FlyBase_0025682_HG_685	gi|664118086|ref|WP_030655453.1|	32.39	0.028	45.4	MULTISPECIES: hypothetical protein [Streptomyces]
Dmel_0025682_scf_supercoiling_factor_Source_FlyBase_0025682_HG_685	gi|290996123|ref|XP_002680632.1|	25.00	0.028	45.4	calcineurin regulatory subunit B [Naegleria gruberi]
Dmel_0025682_scf_supercoiling_factor_Source_FlyBase_0025682_HG_685	gi|926790635|ref|XP_013903791.1|	30.83	0.028	47.0	hypothetical protein MNEG_3189 [Monoraphidium neglectum]
Dmel_0025682_scf_supercoiling_factor_Source_FlyBase_0025682_HG_685	gi|565464048|ref|XP_006290023.1|	27.11	0.030	47.0	hypothetical protein CARUB_v10003655mg [Capsella rubella]
Dmel_0025682_scf_supercoiling_factor_Source_FlyBase_0025682_HG_685	gi|545704032|ref|XP_005704340.1|	26.62	0.030	45.1	calmodulin isoform 2 [Galdieria sulphuraria]
Dmel_0025682_scf_supercoiling_factor_Source_FlyBase_0025682_HG_685	gi|757553917|ref|WP_042812816.1|	36.36	0.030	45.1	calcium-binding protein [Streptomyces sp. RSD-27]
Dmel_0025682_scf_supercoiling_factor_Source_FlyBase_0025682_HG_685	gi|1137205856|gb|OMO75475.1|	22.94	0.031	47.0	hypothetical protein COLO4_26092 [Corchorus olitorius]
Dmel_0025682_scf_supercoiling_factor_Source_FlyBase_0025682_HG_685	gi|403355845|gb|EJY77513.1|	25.13	0.034	47.0	EF hand family protein [Oxytricha trifallax]
Dmel_0025682_scf_supercoiling_factor_Source_FlyBase_0025682_HG_685	gi|403332408|gb|EJY65222.1|	25.13	0.034	47.0	EF hand family protein [Oxytricha trifallax]
Dmel_0025682_scf_supercoiling_factor_Source_FlyBase_0025682_HG_685	gi|926293762|ref|WP_053629943.1|	32.39	0.034	45.4	MULTISPECIES: hypothetical protein [Streptomyces]
Dmel_0025682_scf_supercoiling_factor_Source_FlyBase_0025682_HG_685	gi|565459308|ref|XP_006287653.1|	26.51	0.036	46.6	hypothetical protein CARUB_v10000863mg [Capsella rubella]
Dmel_0025682_scf_supercoiling_factor_Source_FlyBase_0025682_HG_685	gi|1111871397|gb|OJJ43926.1|	30.69	0.037	44.3	hypothetical protein ASPZODRAFT_18705 [Penicilliopsis zonata CBS 506.65]
Dmel_0025682_scf_supercoiling_factor_Source_FlyBase_0025682_HG_685	gi|1137221402|gb|OMO87356.1|	22.35	0.038	46.6	hypothetical protein CCACVL1_09112 [Corchorus capsularis]
Dmel_0025682_scf_supercoiling_factor_Source_FlyBase_0025682_HG_685	gi|1002307517|ref|XP_015617153.1|	27.34	0.038	45.1	PREDICTED: putative calmodulin-like protein 2 isoform X1 [Oryza sativa Japonica Group]
Dmel_0025682_scf_supercoiling_factor_Source_FlyBase_0025682_HG_685	gi|402810020|gb|AFR11230.1|	27.11	0.039	46.6	calcium dependent protein kinase 1 [Chenopodium album]
Dmel_0025682_scf_supercoiling_factor_Source_FlyBase_0025682_HG_685	gi|1032151295|gb|OAO14918.1|	27.27	0.040	44.3	calmodulin [Blastocystis sp. ATCC 50177/Nand II]
Dmel_0025682_scf_supercoiling_factor_Source_FlyBase_0025682_HG_685	gi|1029087286|ref|XP_016703767.1|	24.19	0.041	45.8	PREDICTED: calumenin-A-like [Gossypium hirsutum]
Dmel_0025682_scf_supercoiling_factor_Source_FlyBase_0025682_HG_685	gi|926781522|ref|XP_013899235.1|	29.10	0.041	46.2	hypothetical protein MNEG_7744 [Monoraphidium neglectum]
Dmel_0025682_scf_supercoiling_factor_Source_FlyBase_0025682_HG_685	gi|1098941137|gb|JAU17108.1|	30.00	0.041	44.7	putative calcium-binding protein CML20 [Noccaea caerulescens]
Dmel_0025682_scf_supercoiling_factor_Source_FlyBase_0025682_HG_685	gi|926290952|ref|WP_053627449.1|	32.39	0.042	45.1	hypothetical protein [Streptomyces sp. XY511]
Dmel_0025682_scf_supercoiling_factor_Source_FlyBase_0025682_HG_685	gi|1142838665|gb|AQK96751.1|	25.61	0.043	45.8	Calcium-dependent protein kinase, isoform 2 [Zea mays]
Dmel_0025682_scf_supercoiling_factor_Source_FlyBase_0025682_HG_685	gi|1099025460|gb|JAU42327.1|	30.00	0.043	44.7	putative calcium-binding protein CML20 [Noccaea caerulescens]
Dmel_0025682_scf_supercoiling_factor_Source_FlyBase_0025682_HG_685	gi|697893881|ref|XP_009692179.1|	23.44	0.043	45.8	uncharacterized protein TOT_040000258 [Theileria orientalis strain Shintoku]
Dmel_0025682_scf_supercoiling_factor_Source_FlyBase_0025682_HG_685	gi|1026065421|ref|XP_016577139.1|	26.87	0.045	44.3	PREDICTED: calmodulin-like protein 8 [Capsicum annuum]
Dmel_0025682_scf_supercoiling_factor_Source_FlyBase_0025682_HG_685	gi|242053657|ref|XP_002455974.1|	25.61	0.045	46.2	hypothetical protein SORBIDRAFT_03g028340 [Sorghum bicolor]
Dmel_0025682_scf_supercoiling_factor_Source_FlyBase_0025682_HG_685	gi|1162554312|ref|XP_007212312.2|	23.31	0.045	46.2	calcium-dependent protein kinase 2 [Prunus persica]
Dmel_0025682_scf_supercoiling_factor_Source_FlyBase_0025682_HG_685	gi|1041765273|gb|OBW69918.1|	29.69	0.045	46.6	Uncharacterized protein AUREO_000270 [Aureobasidium pullulans]
Dmel_0025682_scf_supercoiling_factor_Source_FlyBase_0025682_HG_685	gi|749771715|gb|KII96045.1|	26.03	0.046	44.7	hypothetical protein PLICRDRAFT_35011 [Plicaturopsis crispa FD-325 SS-3]
Dmel_0025682_scf_supercoiling_factor_Source_FlyBase_0025682_HG_685	gi|502098424|ref|XP_004491231.1|	23.95	0.046	46.2	PREDICTED: calcium-dependent protein kinase 17-like [Cicer arietinum]
Dmel_0025682_scf_supercoiling_factor_Source_FlyBase_0025682_HG_685	gi|645236627|ref|XP_008224828.1|	23.31	0.047	46.2	PREDICTED: LOW QUALITY PROTEIN: calcium-dependent protein kinase 2-like [Prunus mume]
Dmel_0025682_scf_supercoiling_factor_Source_FlyBase_0025682_HG_685	gi|1063050306|gb|JAT63310.1|	25.62	0.048	44.7	Calcium-dependent protein kinase 2, partial [Anthurium amnicola]
Dmel_0025682_scf_supercoiling_factor_Source_FlyBase_0025682_HG_685	gi|1063035224|gb|JAT55769.1|	29.00	0.049	43.9	Calmodulin-2, partial [Anthurium amnicola]
Dmel_0025682_scf_supercoiling_factor_Source_FlyBase_0025682_HG_685	gi|1002307519|ref|XP_015617154.1|	27.34	0.050	44.3	PREDICTED: putative calmodulin-like protein 2 isoform X2 [Oryza sativa Japonica Group]
Dmel_0025682_scf_supercoiling_factor_Source_FlyBase_0025682_HG_685	gi|763791048|gb|KJB58044.1|	22.35	0.050	46.2	hypothetical protein B456_009G191500 [Gossypium raimondii]
Dmel_0025682_scf_supercoiling_factor_Source_FlyBase_0025682_HG_685	gi|1142682078|gb|ONM40121.1|	26.22	0.052	45.8	Calcium-dependent protein kinase 3 [Zea mays]
Dmel_0025682_scf_supercoiling_factor_Source_FlyBase_0025682_HG_685	gi|1098799220|ref|XP_018805385.1|	26.32	0.053	43.9	PREDICTED: calmodulin-like [Juglans regia]
Dmel_0025682_scf_supercoiling_factor_Source_FlyBase_0025682_HG_685	gi|926377132|ref|WP_053706306.1|	32.41	0.053	44.7	hypothetical protein [Streptomyces sp. WM6373]
Dmel_0025682_scf_supercoiling_factor_Source_FlyBase_0025682_HG_685	gi|719969948|ref|XP_010269961.1|	30.00	0.055	44.3	PREDICTED: caltractin-like [Nelumbo nucifera]
Dmel_0025682_scf_supercoiling_factor_Source_FlyBase_0025682_HG_685	gi|661891154|emb|CDP05036.1|	22.35	0.056	45.8	unnamed protein product [Coffea canephora]
Dmel_0025682_scf_supercoiling_factor_Source_FlyBase_0025682_HG_685	gi|431811172|gb|AGA83664.1|	24.53	0.056	46.2	calcium-dependent protein kinase 1 [Dendrobium catenatum]
Dmel_0025682_scf_supercoiling_factor_Source_FlyBase_0025682_HG_685	gi|1142838670|gb|AQK96756.1|	25.61	0.056	45.8	Calcium-dependent protein kinase, isoform 2 [Zea mays]
Dmel_0025682_scf_supercoiling_factor_Source_FlyBase_0025682_HG_685	gi|955309928|ref|XP_014628533.1|	24.63	0.057	43.9	PREDICTED: calmodulin-like [Glycine max]
Dmel_0025682_scf_supercoiling_factor_Source_FlyBase_0025682_HG_685	gi|1102719510|gb|OIW18046.1|	21.92	0.057	43.9	hypothetical protein TanjilG_07537 [Lupinus angustifolius]
Dmel_0025682_scf_supercoiling_factor_Source_FlyBase_0025682_HG_685	gi|697126531|ref|XP_009617304.1|	26.09	0.058	43.9	PREDICTED: calmodulin-like [Nicotiana tomentosiformis]
Dmel_0025682_scf_supercoiling_factor_Source_FlyBase_0025682_HG_685	gi|747078067|ref|XP_011086186.1|	22.70	0.059	45.8	PREDICTED: calcium-dependent protein kinase-like [Sesamum indicum]
Dmel_0025682_scf_supercoiling_factor_Source_FlyBase_0025682_HG_685	gi|1142838669|gb|AQK96755.1|	25.61	0.059	45.8	Calcium-dependent protein kinase, isoform 2 [Zea mays]
Dmel_0025682_scf_supercoiling_factor_Source_FlyBase_0025682_HG_685	gi|401407677|ref|XP_003883287.1|	25.30	0.060	45.4	Rcn2-prov protein, related [Neospora caninum Liverpool]
Dmel_0025682_scf_supercoiling_factor_Source_FlyBase_0025682_HG_685	gi|694390360|ref|XP_009370750.1|	27.27	0.060	43.9	PREDICTED: calmodulin-like protein 11 [Pyrus x bretschneideri]
Dmel_0025682_scf_supercoiling_factor_Source_FlyBase_0025682_HG_685	gi|823223866|ref|XP_012444687.1|	22.35	0.060	45.8	PREDICTED: calcium-dependent protein kinase 29 isoform X2 [Gossypium raimondii]
Dmel_0025682_scf_supercoiling_factor_Source_FlyBase_0025682_HG_685	gi|195643060|gb|ACG40998.1|	26.81	0.060	44.3	calmodulin [Zea mays]
Dmel_0031673_CG31650_HG_685	gi|194690094|gb|ACF79131.1|	36.99	2e-48	178	unknown [Zea mays]
Dmel_0031673_CG31650_HG_685	gi|224083856|ref|XP_002307146.1|	28.11	3e-16	88.6	hypothetical protein POPTR_0005s08980g [Populus trichocarpa]
Dmel_0031673_CG31650_HG_685	gi|743938272|ref|XP_011013553.1|	28.11	3e-16	88.6	PREDICTED: reticulocalbin-2-like [Populus euphratica]
Dmel_0031673_CG31650_HG_685	gi|743823505|ref|XP_011021981.1|	28.11	3e-16	88.6	PREDICTED: reticulocalbin-2-like [Populus euphratica]
Dmel_0031673_CG31650_HG_685	gi|566180020|ref|XP_002310630.2|	28.06	9e-16	87.4	calcium-binding EF hand family protein [Populus trichocarpa]
Dmel_0031673_CG31650_HG_685	gi|1137207931|gb|OMO77123.1|	26.64	8e-15	84.7	Calcium-binding EF-hand [Corchorus capsularis]
Dmel_0031673_CG31650_HG_685	gi|1137188263|gb|OMO62334.1|	26.98	2e-14	83.6	Calcium-binding EF-hand [Corchorus olitorius]
Dmel_0031673_CG31650_HG_685	gi|225463758|ref|XP_002267285.1|	26.51	2e-14	83.2	PREDICTED: reticulocalbin-2 [Vitis vinifera]
Dmel_0031673_CG31650_HG_685	gi|658048623|ref|XP_008360001.1|	27.86	3e-14	83.2	PREDICTED: calumenin-A-like [Malus domestica]
Dmel_0031673_CG31650_HG_685	gi|568861999|ref|XP_006484483.1|	27.27	6e-14	82.0	PREDICTED: calumenin [Citrus sinensis]
Dmel_0031673_CG31650_HG_685	gi|567890261|ref|XP_006437651.1|	27.27	6e-14	82.0	hypothetical protein CICLE_v10031861mg [Citrus clementina]
Dmel_0031673_CG31650_HG_685	gi|873239317|emb|CEL94444.1|	26.10	6e-14	80.5	unnamed protein product [Vitrella brassicaformis CCMP3155]
Dmel_0031673_CG31650_HG_685	gi|1109278858|ref|XP_019163688.1|	26.91	7e-14	82.0	PREDICTED: calumenin [Ipomoea nil]
Dmel_0031673_CG31650_HG_685	gi|743929881|ref|XP_011009182.1|	28.06	8e-14	81.6	PREDICTED: reticulocalbin-2-like [Populus euphratica]
Dmel_0031673_CG31650_HG_685	gi|357140377|ref|XP_003571745.1|	28.40	1e-13	81.6	PREDICTED: reticulocalbin-2 [Brachypodium distachyon]
Dmel_0031673_CG31650_HG_685	gi|1050620201|ref|XP_017632917.1|	28.11	1e-13	81.3	PREDICTED: calumenin-A [Gossypium arboreum]
Dmel_0031673_CG31650_HG_685	gi|734414523|gb|KHN37354.1|	28.86	1e-13	79.7	Calumenin [Glycine soja]
Dmel_0031673_CG31650_HG_685	gi|728839383|gb|KHG18826.1|	28.11	1e-13	81.3	Calumenin-A [Gossypium arboreum]
Dmel_0031673_CG31650_HG_685	gi|356536459|ref|XP_003536755.1|	28.86	1e-13	80.9	PREDICTED: reticulocalbin-2-like isoform X1 [Glycine max]
Dmel_0031673_CG31650_HG_685	gi|1024039812|gb|KZV44719.1|	29.25	2e-13	80.9	calcium-binding EF hand family protein [Dorcoceras hygrometricum]
Dmel_0031673_CG31650_HG_685	gi|873225316|emb|CEM24044.1|	26.62	2e-13	79.7	unnamed protein product [Vitrella brassicaformis CCMP3155]
Dmel_0031673_CG31650_HG_685	gi|1009138846|ref|XP_015886803.1|	28.40	2e-13	80.5	PREDICTED: calumenin [Ziziphus jujuba]
Dmel_0031673_CG31650_HG_685	gi|670403087|ref|XP_008681444.1|	29.30	2e-13	80.9	uncharacterized protein LOC100273434 isoform X1 [Zea mays]
Dmel_0031673_CG31650_HG_685	gi|470123397|ref|XP_004297713.1|	27.48	2e-13	80.5	PREDICTED: reticulocalbin-2 [Fragaria vesca subsp. vesca]
Dmel_0031673_CG31650_HG_685	gi|226531276|ref|NP_001141343.1|	29.30	3e-13	80.1	uncharacterized protein LOC100273434 [Zea mays]
Dmel_0031673_CG31650_HG_685	gi|1044558136|ref|XP_017415236.1|	28.00	3e-13	80.1	PREDICTED: reticulocalbin-2 [Vigna angularis]
Dmel_0031673_CG31650_HG_685	gi|670403091|ref|XP_008681446.1|	29.30	3e-13	80.1	uncharacterized protein LOC100273434 isoform X2 [Zea mays]
Dmel_0031673_CG31650_HG_685	gi|1150133685|ref|XP_020210325.1|	27.31	4e-13	79.7	reticulocalbin-2 [Cajanus cajan]
Dmel_0031673_CG31650_HG_685	gi|514708115|ref|XP_004951461.1|	29.18	4e-13	79.7	PREDICTED: calumenin-B [Setaria italica]
Dmel_0031673_CG31650_HG_685	gi|729361647|ref|XP_010546283.1|	27.20	5e-13	79.7	PREDICTED: reticulocalbin-2 [Tarenaya hassleriana]
Dmel_0031673_CG31650_HG_685	gi|823160052|ref|XP_012479866.1|	27.71	5e-13	79.3	PREDICTED: calumenin-A [Gossypium raimondii]
Dmel_0031673_CG31650_HG_685	gi|1025108490|ref|XP_016460864.1|	26.10	6e-13	79.3	PREDICTED: calumenin-B-like [Nicotiana tabacum]
Dmel_0031673_CG31650_HG_685	gi|937902654|dbj|BAS77708.1|	28.79	6e-13	79.7	Os02g0221800 [Oryza sativa Japonica Group]
Dmel_0031673_CG31650_HG_685	gi|593596988|ref|XP_007142746.1|	27.69	7e-13	79.0	hypothetical protein PHAVU_007G013600g [Phaseolus vulgaris]
Dmel_0031673_CG31650_HG_685	gi|1002243700|ref|XP_015626080.1|	28.79	7e-13	79.3	PREDICTED: reticulocalbin-2 [Oryza sativa Japonica Group]
Dmel_0031673_CG31650_HG_685	gi|218190335|gb|EEC72762.1|	29.18	7e-13	79.0	hypothetical protein OsI_06410 [Oryza sativa Indica Group]
Dmel_0031673_CG31650_HG_685	gi|1029005133|ref|XP_016666453.1|	27.71	8e-13	79.0	PREDICTED: calumenin-A-like [Gossypium hirsutum]
Dmel_0031673_CG31650_HG_685	gi|951029256|ref|XP_014514637.1|	27.60	9e-13	79.0	PREDICTED: reticulocalbin-2 [Vigna radiata var. radiata]
Dmel_0031673_CG31650_HG_685	gi|922408955|ref|XP_013470394.1|	27.44	9e-13	79.0	calcium-binding EF hand-like protein [Medicago truncatula]
Dmel_0031673_CG31650_HG_685	gi|848878394|ref|XP_012839624.1|	28.14	9e-13	79.0	PREDICTED: reticulocalbin-2 [Erythranthe guttata]
Dmel_0031673_CG31650_HG_685	gi|1025404420|ref|XP_016437873.1|	26.10	1e-12	78.6	PREDICTED: calumenin-like [Nicotiana tabacum]
Dmel_0031673_CG31650_HG_685	gi|802573953|ref|XP_012068579.1|	26.91	1e-12	78.6	PREDICTED: reticulocalbin-2 [Jatropha curcas]
Dmel_0031673_CG31650_HG_685	gi|326526903|dbj|BAK00840.1|	28.12	1e-12	78.6	predicted protein [Hordeum vulgare subsp. vulgare]
Dmel_0031673_CG31650_HG_685	gi|242061012|ref|XP_002451795.1|	28.52	2e-12	78.2	hypothetical protein SORBIDRAFT_04g007870 [Sorghum bicolor]
Dmel_0031673_CG31650_HG_685	gi|508707149|gb|EOX99045.1|	26.91	2e-12	78.2	Calcium-binding EF hand family protein isoform 1 [Theobroma cacao]
Dmel_0031673_CG31650_HG_685	gi|763764631|gb|KJB31885.1|	27.42	2e-12	76.3	hypothetical protein B456_005G213000 [Gossypium raimondii]
Dmel_0031673_CG31650_HG_685	gi|695039530|ref|XP_009407305.1|	28.69	2e-12	77.4	PREDICTED: reticulocalbin-2-like [Musa acuminata subsp. malaccensis]
Dmel_0031673_CG31650_HG_685	gi|71029348|ref|XP_764317.1|	29.51	3e-12	76.3	membrane-associated calcium-binding protein [Theileria parva strain Muguga]
Dmel_0031673_CG31650_HG_685	gi|71029348|ref|XP_764317.1|	31.39	0.079	45.1	membrane-associated calcium-binding protein [Theileria parva strain Muguga]
Dmel_0031673_CG31650_HG_685	gi|1012364292|gb|KYP75475.1|	27.31	3e-12	77.0	Calumenin-A [Cajanus cajan]
Dmel_0031673_CG31650_HG_685	gi|731354514|ref|XP_010688637.1|	26.59	4e-12	77.4	PREDICTED: reticulocalbin-2 [Beta vulgaris subsp. vulgaris]
Dmel_0031673_CG31650_HG_685	gi|1052172378|ref|XP_017697039.1|	28.11	4e-12	77.0	PREDICTED: calumenin [Phoenix dactylifera]
Dmel_0031673_CG31650_HG_685	gi|1026023175|ref|XP_016557942.1|	26.44	4e-12	76.6	PREDICTED: calumenin-B [Capsicum annuum]
Dmel_0031673_CG31650_HG_685	gi|747048896|ref|XP_011070474.1|	25.70	4e-12	77.0	PREDICTED: calumenin [Sesamum indicum]
Dmel_0031673_CG31650_HG_685	gi|1098834303|ref|XP_018823696.1|	26.10	5e-12	76.6	PREDICTED: reticulocalbin-2 [Juglans regia]
Dmel_0031673_CG31650_HG_685	gi|763764633|gb|KJB31887.1|	27.66	5e-12	75.1	hypothetical protein B456_005G213000 [Gossypium raimondii]
Dmel_0031673_CG31650_HG_685	gi|255544131|ref|XP_002513128.1|	27.67	5e-12	76.6	PREDICTED: reticulocalbin-2 [Ricinus communis]
Dmel_0031673_CG31650_HG_685	gi|356575395|ref|XP_003555827.1|	26.98	5e-12	76.6	PREDICTED: calumenin-B-like [Glycine max]
Dmel_0031673_CG31650_HG_685	gi|1012245430|ref|XP_015942074.1|	26.91	6e-12	76.3	PREDICTED: reticulocalbin-2 [Arachis duranensis]
Dmel_0031673_CG31650_HG_685	gi|460415831|ref|XP_004253257.1|	26.51	8e-12	76.3	PREDICTED: calumenin-B [Solanum lycopersicum]
Dmel_0031673_CG31650_HG_685	gi|168061169|ref|XP_001782563.1|	29.01	8e-12	76.3	predicted protein [Physcomitrella patens]
Dmel_0031673_CG31650_HG_685	gi|573921755|ref|XP_006648466.1|	29.36	8e-12	74.3	PREDICTED: calmodulin, partial [Oryza brachyantha]
Dmel_0031673_CG31650_HG_685	gi|944072896|gb|KQK08380.1|	28.74	8e-12	76.3	hypothetical protein BRADI_2g41570 [Brachypodium distachyon]
Dmel_0031673_CG31650_HG_685	gi|1149825786|ref|XP_020183372.1|	27.63	9e-12	75.9	reticulocalbin-2 [Aegilops tauschii subsp. tauschii]
Dmel_0031673_CG31650_HG_685	gi|1021570562|ref|XP_016176460.1|	26.91	9e-12	75.9	PREDICTED: reticulocalbin-2 [Arachis ipaensis]
Dmel_0031673_CG31650_HG_685	gi|1063471301|ref|XP_007043214.2|	26.51	1e-11	75.9	PREDICTED: calumenin-B [Theobroma cacao]
Dmel_0031673_CG31650_HG_685	gi|698468378|ref|XP_009783341.1|	25.70	1e-11	75.9	PREDICTED: calumenin [Nicotiana sylvestris]
Dmel_0031673_CG31650_HG_685	gi|720075930|ref|XP_010279470.1|	27.31	1e-11	75.5	PREDICTED: calumenin [Nelumbo nucifera]
Dmel_0031673_CG31650_HG_685	gi|970010644|ref|XP_015066219.1|	26.51	1e-11	75.1	PREDICTED: calumenin-B [Solanum pennellii]
Dmel_0031673_CG31650_HG_685	gi|719963235|ref|XP_010249102.1|	27.76	2e-11	75.1	PREDICTED: reticulocalbin-2-like isoform X3 [Nelumbo nucifera]
Dmel_0031673_CG31650_HG_685	gi|222622446|gb|EEE56578.1|	28.79	2e-11	75.5	hypothetical protein OsJ_05929 [Oryza sativa Japonica Group]
Dmel_0031673_CG31650_HG_685	gi|694321182|ref|XP_009351755.1|	27.02	2e-11	74.7	PREDICTED: calumenin [Pyrus x bretschneideri]
Dmel_0031673_CG31650_HG_685	gi|326515414|dbj|BAK03620.1|	28.40	3e-11	74.7	predicted protein [Hordeum vulgare subsp. vulgare]
Dmel_0031673_CG31650_HG_685	gi|147767808|emb|CAN69014.1|	29.75	3e-11	71.6	hypothetical protein VITISV_032830 [Vitis vinifera]
Dmel_0031673_CG31650_HG_685	gi|565356914|ref|XP_006345305.1|	26.10	3e-11	74.3	PREDICTED: calumenin-B [Solanum tuberosum]
Dmel_0031673_CG31650_HG_685	gi|1035906573|gb|OAY36170.1|	27.27	3e-11	74.3	hypothetical protein MANES_11G001200 [Manihot esculenta]
Dmel_0031673_CG31650_HG_685	gi|721641941|ref|XP_003569237.2|	28.74	3e-11	75.1	PREDICTED: developmentally-regulated G-protein 2 [Brachypodium distachyon]
Dmel_0031673_CG31650_HG_685	gi|916516393|ref|XP_013357999.1|	28.63	3e-11	73.6	membrane-associated calcum-binding protein, related, putative [Eimeria mitis]
Dmel_0031673_CG31650_HG_685	gi|697893881|ref|XP_009692179.1|	30.27	3e-11	73.2	uncharacterized protein TOT_040000258 [Theileria orientalis strain Shintoku]
Dmel_0031673_CG31650_HG_685	gi|697893881|ref|XP_009692179.1|	28.57	1.0	41.6	uncharacterized protein TOT_040000258 [Theileria orientalis strain Shintoku]
Dmel_0031673_CG31650_HG_685	gi|743769958|ref|XP_010915272.1|	27.31	4e-11	73.9	PREDICTED: calumenin isoform X1 [Elaeis guineensis]
Dmel_0031673_CG31650_HG_685	gi|502121275|ref|XP_004497251.1|	26.69	7e-11	73.2	PREDICTED: calumenin [Cicer arietinum]
Dmel_0031673_CG31650_HG_685	gi|659072334|ref|XP_008465196.1|	25.81	7e-11	73.2	PREDICTED: calumenin-B-like [Cucumis melo]
Dmel_0031673_CG31650_HG_685	gi|702473617|ref|XP_010031375.1|	26.10	7e-11	73.2	PREDICTED: reticulocalbin-2 [Eucalyptus grandis]
Dmel_0031673_CG31650_HG_685	gi|1040922747|ref|XP_017223600.1|	26.10	1e-10	72.4	PREDICTED: calumenin-A-like [Daucus carota subsp. sativus]
Dmel_0031673_CG31650_HG_685	gi|1117560784|ref|XP_019452602.1|	26.09	1e-10	72.4	PREDICTED: reticulocalbin-2-like [Lupinus angustifolius]
Dmel_0031673_CG31650_HG_685	gi|778730754|ref|XP_011659853.1|	25.81	1e-10	72.4	PREDICTED: calumenin-B-like [Cucumis sativus]
Dmel_0031673_CG31650_HG_685	gi|612385783|ref|XP_007508412.1|	27.70	1e-10	72.4	predicted protein [Bathycoccus prasinos]
Dmel_0031673_CG31650_HG_685	gi|596186423|ref|XP_007223340.1|	26.91	1e-10	72.4	calumenin [Prunus persica]
Dmel_0031673_CG31650_HG_685	gi|685379526|ref|XP_009122475.1|	26.91	1e-10	72.4	PREDICTED: calumenin-A [Brassica rapa]
Dmel_0031673_CG31650_HG_685	gi|695076953|ref|XP_009385791.1|	27.52	1e-10	72.4	PREDICTED: reticulocalbin-2-like [Musa acuminata subsp. malaccensis]
Dmel_0031673_CG31650_HG_685	gi|1130857928|dbj|GAV62343.1|	25.30	2e-10	72.4	EF_hand_3 domain-containing protein/EF_hand_5 domain-containing protein/EF_hand_6 domain-containing protein [Cephalotus follicularis]
Dmel_0031673_CG31650_HG_685	gi|674963705|emb|CDX69937.1|	26.91	2e-10	72.0	BnaA10g22860D [Brassica napus]
Dmel_0031673_CG31650_HG_685	gi|586758717|ref|XP_006853843.1|	28.57	2e-10	72.0	PREDICTED: reticulocalbin-2 [Amborella trichopoda]
Dmel_0031673_CG31650_HG_685	gi|645228629|ref|XP_008221087.1|	26.91	2e-10	71.6	PREDICTED: calumenin [Prunus mume]
Dmel_0031673_CG31650_HG_685	gi|1032278940|gb|OAO93268.1|	26.10	3e-10	71.6	hypothetical protein AXX17_AT5G08500 [Arabidopsis thaliana]
Dmel_0031673_CG31650_HG_685	gi|470147039|ref|XP_004309124.1|	27.60	3e-10	71.2	PREDICTED: calumenin [Fragaria vesca subsp. vesca]
Dmel_0031673_CG31650_HG_685	gi|297810979|ref|XP_002873373.1|	26.10	4e-10	71.2	calcium-binding EF hand family protein [Arabidopsis lyrata subsp. lyrata]
Dmel_0031673_CG31650_HG_685	gi|1050595118|ref|XP_017619026.1|	28.40	4e-10	70.9	PREDICTED: calumenin-A-like [Gossypium arboreum]
Dmel_0031673_CG31650_HG_685	gi|1150737232|ref|XP_020242584.1|	26.12	4e-10	71.6	developmentally-regulated G-protein 2 [Asparagus officinalis]
Dmel_0031673_CG31650_HG_685	gi|823265699|ref|XP_012465571.1|	27.89	4e-10	70.9	PREDICTED: reticulocalbin-2-like [Gossypium raimondii]
Dmel_0031673_CG31650_HG_685	gi|728812875|gb|KHG01010.1|	28.40	5e-10	70.9	Calumenin-A [Gossypium arboreum]
Dmel_0031673_CG31650_HG_685	gi|727640368|ref|XP_010491505.1|	26.10	5e-10	70.9	PREDICTED: calumenin-A-like [Camelina sativa]
Dmel_0031673_CG31650_HG_685	gi|727494012|ref|XP_010423050.1|	26.10	5e-10	70.9	PREDICTED: calumenin-A-like [Camelina sativa]
Dmel_0031673_CG31650_HG_685	gi|18415883|ref|NP_568202.1|	26.10	5e-10	70.9	Calcium-binding EF hand family protein [Arabidopsis thaliana]
Dmel_0031673_CG31650_HG_685	gi|695054467|ref|XP_009415362.1|	28.30	6e-10	70.5	PREDICTED: calumenin-like [Musa acuminata subsp. malaccensis]
Dmel_0031673_CG31650_HG_685	gi|901813666|gb|KMZ68117.1|	26.51	6e-10	70.5	Calcium-binding EF hand family protein [Zostera marina]
Dmel_0031673_CG31650_HG_685	gi|727561266|ref|XP_010452869.1|	26.10	6e-10	70.5	PREDICTED: calumenin-A-like [Camelina sativa]
Dmel_0031673_CG31650_HG_685	gi|669029131|emb|CDM83219.1|	27.89	8e-10	70.1	unnamed protein product [Triticum aestivum]
Dmel_0031673_CG31650_HG_685	gi|1149716634|ref|XP_020184324.1|	27.89	9e-10	70.1	calumenin-like [Aegilops tauschii subsp. tauschii]
Dmel_0031673_CG31650_HG_685	gi|573916748|ref|XP_006646020.1|	27.42	1e-09	69.7	PREDICTED: calumenin-like [Oryza brachyantha]
Dmel_0031673_CG31650_HG_685	gi|565453792|ref|XP_006286619.1|	26.10	1e-09	69.7	hypothetical protein CARUB_v10002410mg [Capsella rubella]
Dmel_0031673_CG31650_HG_685	gi|922408951|ref|XP_013470393.1|	28.92	1e-09	69.3	calcium-binding EF hand-like protein [Medicago truncatula]
Dmel_0031673_CG31650_HG_685	gi|1147571683|ref|XP_020089491.1|	27.80	1e-09	69.3	reticulocalbin-2 [Ananas comosus]
Dmel_0031673_CG31650_HG_685	gi|1035963465|gb|OAY83972.1|	27.80	1e-09	69.3	Calumenin-B [Ananas comosus]
Dmel_0031673_CG31650_HG_685	gi|238007800|gb|ACR34935.1|	25.91	1e-09	69.3	unknown [Zea mays]
Dmel_0031673_CG31650_HG_685	gi|475611445|gb|EMT28085.1|	27.71	2e-09	69.7	Developmentally-regulated GTP-binding protein 2 [Aegilops tauschii]
Dmel_0031673_CG31650_HG_685	gi|1147603283|ref|XP_020105608.1|	25.88	2e-09	69.3	uncharacterized protein LOC109722133 [Ananas comosus]
Dmel_0031673_CG31650_HG_685	gi|915141219|ref|XP_013337521.1|	29.84	3e-09	67.8	membrane-associated calcum-binding protein, related, putative [Eimeria maxima]
Dmel_0031673_CG31650_HG_685	gi|976908582|gb|KVH95798.1|	26.32	3e-09	68.2	Calcium-binding EF-hand [Cynara cardunculus var. scolymus]
Dmel_0031673_CG31650_HG_685	gi|729367724|ref|XP_010547693.1|	25.98	3e-09	68.2	PREDICTED: reticulocalbin-2-like [Tarenaya hassleriana]
Dmel_0031673_CG31650_HG_685	gi|474320384|gb|EMS62241.1|	27.31	4e-09	68.9	Developmentally-regulated GTP-binding protein 2 [Triticum urartu]
Dmel_0031673_CG31650_HG_685	gi|1073032775|ref|XP_018467393.1|	25.70	4e-09	68.2	PREDICTED: calumenin-A-like [Raphanus sativus]
Dmel_0031673_CG31650_HG_685	gi|987437888|ref|NP_001306912.1|	25.51	4e-09	68.2	uncharacterized protein LOC100273329 [Zea mays]
Dmel_0031673_CG31650_HG_685	gi|1072931456|ref|XP_018476391.1|	25.70	5e-09	67.8	PREDICTED: calumenin-A-like [Raphanus sativus]
Dmel_0031673_CG31650_HG_685	gi|168060213|ref|XP_001782092.1|	27.49	5e-09	67.8	predicted protein [Physcomitrella patens]
Dmel_0031673_CG31650_HG_685	gi|84997207|ref|XP_953325.1|	29.51	5e-09	67.0	hypothetical protein, conserved [Theileria annulata]
Dmel_0031673_CG31650_HG_685	gi|84997207|ref|XP_953325.1|	31.16	0.69	42.4	hypothetical protein, conserved [Theileria annulata]
Dmel_0031673_CG31650_HG_685	gi|675135302|ref|XP_008889538.1|	25.51	5e-09	67.4	calcium binding protein precursor, putative [Hammondia hammondi]
Dmel_0031673_CG31650_HG_685	gi|1070908006|gb|OEL16796.1|	25.81	5e-09	68.2	Developmentally-regulated G-protein 2 [Dichanthelium oligosanthes]
Dmel_0031673_CG31650_HG_685	gi|1141978046|gb|ONK59270.1|	31.13	6e-09	65.5	uncharacterized protein A4U43_C08F4730 [Asparagus officinalis]
Dmel_0031673_CG31650_HG_685	gi|1072921354|ref|XP_018471285.1|	27.61	7e-09	67.0	PREDICTED: calumenin-B [Raphanus sativus]
Dmel_0031673_CG31650_HG_685	gi|1002224934|ref|XP_015649791.1|	27.53	8e-09	67.0	PREDICTED: calumenin-B [Oryza sativa Japonica Group]
Dmel_0031673_CG31650_HG_685	gi|703126485|ref|XP_010103594.1|	29.75	9e-09	67.0	hypothetical protein L484_023091 [Morus notabilis]
Dmel_0031673_CG31650_HG_685	gi|658010356|ref|XP_008340424.1|	25.30	9e-09	67.0	PREDICTED: calumenin [Malus domestica]
Dmel_0031673_CG31650_HG_685	gi|674911530|emb|CDY21552.1|	25.70	9e-09	67.0	BnaC09g47400D [Brassica napus]
Dmel_0031673_CG31650_HG_685	gi|242057775|ref|XP_002458033.1|	25.64	1e-08	67.0	hypothetical protein SORBIDRAFT_03g025800 [Sorghum bicolor]
Dmel_0031673_CG31650_HG_685	gi|916415638|ref|XP_013229050.1|	26.27	1e-08	66.2	membrane-associated calcum-binding protein, related, putative [Eimeria tenella]
Dmel_0031673_CG31650_HG_685	gi|125526512|gb|EAY74626.1|	33.97	1e-08	66.6	hypothetical protein OsI_02514 [Oryza sativa Indica Group]
Dmel_0031673_CG31650_HG_685	gi|922567518|ref|XP_013612059.1|	25.59	1e-08	66.6	PREDICTED: reticulocalbin-2-like isoform X1 [Brassica oleracea var. oleracea]
Dmel_0031673_CG31650_HG_685	gi|769824853|ref|XP_006827761.2|	26.27	1e-08	66.6	PREDICTED: calumenin-A [Amborella trichopoda]
Dmel_0031673_CG31650_HG_685	gi|62718914|emb|CAI72625.1|	26.27	1e-08	66.2	putative calcium binding protein precursor [Eimeria tenella]
Dmel_0031673_CG31650_HG_685	gi|401407677|ref|XP_003883287.1|	28.18	1e-08	66.2	Rcn2-prov protein, related [Neospora caninum Liverpool]
Dmel_0031673_CG31650_HG_685	gi|571485109|ref|XP_006589743.1|	28.31	1e-08	66.2	PREDICTED: reticulocalbin-2-like isoform X2 [Glycine max]
Dmel_0031673_CG31650_HG_685	gi|641851061|gb|KDO69932.1|	26.13	1e-08	66.2	hypothetical protein CISIN_1g017306mg [Citrus sinensis]
Dmel_0031673_CG31650_HG_685	gi|302793442|ref|XP_002978486.1|	26.64	1e-08	66.6	hypothetical protein SELMODRAFT_443827 [Selaginella moellendorffii]
Dmel_0031673_CG31650_HG_685	gi|523577581|gb|EPR64216.1|	26.84	1e-08	66.2	putative calcium binding protein precursor [Toxoplasma gondii GT1]
Dmel_0031673_CG31650_HG_685	gi|237837189|ref|XP_002367892.1|	26.84	1e-08	66.2	calcium binding protein precursor, putative [Toxoplasma gondii ME49]
Dmel_0031673_CG31650_HG_685	gi|1035946809|gb|OAY71061.1|	28.51	2e-08	65.9	Calumenin-A [Ananas comosus]
Dmel_0031673_CG31650_HG_685	gi|302773980|ref|XP_002970407.1|	27.02	2e-08	66.2	hypothetical protein SELMODRAFT_93701 [Selaginella moellendorffii]
Dmel_0031673_CG31650_HG_685	gi|590674196|ref|XP_007039100.1|	30.04	2e-08	65.9	PREDICTED: calumenin-B isoform X1 [Theobroma cacao]
Dmel_0031673_CG31650_HG_685	gi|955363217|ref|XP_003544051.3|	30.12	2e-08	65.5	PREDICTED: calumenin-A-like [Glycine max]
Dmel_0031673_CG31650_HG_685	gi|922451290|ref|XP_013628581.1|	26.10	2e-08	65.5	PREDICTED: calumenin-A [Brassica oleracea var. oleracea]
Dmel_0031673_CG31650_HG_685	gi|734308237|gb|KHM99213.1|	30.12	3e-08	65.5	Reticulocalbin-3 [Glycine soja]
Dmel_0031673_CG31650_HG_685	gi|567171845|ref|XP_006399364.1|	26.29	3e-08	65.5	hypothetical protein EUTSA_v10013753mg [Eutrema salsugineum]
Dmel_0031673_CG31650_HG_685	gi|674952661|emb|CDX81115.1|	26.10	3e-08	65.5	BnaC03g03690D [Brassica napus]
Dmel_0031673_CG31650_HG_685	gi|113532914|dbj|BAF05297.1|	32.69	3e-08	63.9	Os01g0572700 [Oryza sativa Japonica Group]
Dmel_0031673_CG31650_HG_685	gi|52076317|dbj|BAD45102.1|	32.69	3e-08	63.2	calcium binding protein-like [Oryza sativa Japonica Group]
Dmel_0031673_CG31650_HG_685	gi|1029087286|ref|XP_016703767.1|	27.63	3e-08	64.3	PREDICTED: calumenin-A-like [Gossypium hirsutum]
Dmel_0031673_CG31650_HG_685	gi|763764629|gb|KJB31883.1|	26.55	4e-08	65.1	hypothetical protein B456_005G213000 [Gossypium raimondii]
Dmel_0031673_CG31650_HG_685	gi|923773766|ref|XP_013680335.1|	26.10	4e-08	65.1	PREDICTED: LOW QUALITY PROTEIN: calumenin-A-like [Brassica napus]
Dmel_0031673_CG31650_HG_685	gi|1063050868|gb|JAT63591.1|	26.42	4e-08	65.1	Calumenin-B, partial [Anthurium amnicola]
Dmel_0031673_CG31650_HG_685	gi|727448491|ref|XP_010505874.1|	29.07	4e-08	63.5	PREDICTED: calmodulin-2/4 [Camelina sativa]
Dmel_0031673_CG31650_HG_685	gi|727550967|ref|XP_010448080.1|	28.19	5e-08	64.7	PREDICTED: calumenin-B-like [Camelina sativa]
Dmel_0031673_CG31650_HG_685	gi|955388145|ref|XP_014627215.1|	28.51	5e-08	64.7	PREDICTED: calumenin-A-like isoform X1 [Glycine max]
Dmel_0031673_CG31650_HG_685	gi|915014020|ref|XP_013252173.1|	26.67	5e-08	64.3	membrane-associated calcum-binding protein, related, putative [Eimeria acervulina]
Dmel_0031673_CG31650_HG_685	gi|659090222|ref|XP_008445899.1|	25.00	5e-08	64.7	PREDICTED: calumenin-B [Cucumis melo]
Dmel_0031673_CG31650_HG_685	gi|734362741|gb|KHN16271.1|	28.51	5e-08	64.7	45 kDa calcium-binding protein [Glycine soja]
Dmel_0031673_CG31650_HG_685	gi|674954765|emb|CDX78345.1|	26.10	5e-08	64.7	BnaA03g02570D [Brassica napus]
Dmel_0031673_CG31650_HG_685	gi|944241335|gb|KQL05643.1|	32.69	6e-08	64.7	hypothetical protein SETIT_001748mg [Setaria italica]
Dmel_0031673_CG31650_HG_685	gi|1044585784|ref|XP_017430011.1|	27.42	6e-08	64.3	PREDICTED: reticulocalbin-2 [Vigna angularis]
Dmel_0031673_CG31650_HG_685	gi|950990483|ref|XP_014504326.1|	27.67	8e-08	63.9	PREDICTED: reticulocalbin-2 [Vigna radiata var. radiata]
Dmel_0031673_CG31650_HG_685	gi|970034784|ref|XP_015078719.1|	27.45	8e-08	63.9	PREDICTED: calumenin-B [Solanum pennellii]
Dmel_0031673_CG31650_HG_685	gi|1040904893|ref|XP_017215575.1|	25.38	1e-07	63.5	PREDICTED: calumenin-B [Daucus carota subsp. sativus]
Dmel_0031673_CG31650_HG_685	gi|685280370|ref|XP_009131091.1|	26.10	1e-07	63.9	PREDICTED: calumenin-A-like [Brassica rapa]
Dmel_0031673_CG31650_HG_685	gi|1150134221|ref|XP_020210617.1|	28.57	1e-07	63.2	calumenin-A [Cajanus cajan]
Dmel_0031673_CG31650_HG_685	gi|763764632|gb|KJB31886.1|	26.58	1e-07	63.2	hypothetical protein B456_005G213000 [Gossypium raimondii]
Dmel_0031673_CG31650_HG_685	gi|955719069|ref|XP_014660700.1|	26.51	1e-07	63.9	PREDICTED: uncharacterized protein LOC101776914 [Setaria italica]
Dmel_0031673_CG31650_HG_685	gi|1035953034|gb|OAY75363.1|	28.73	2e-07	63.2	45 kDa calcium-binding protein [Ananas comosus]
Dmel_0031673_CG31650_HG_685	gi|1130663568|ref|XP_010924990.2|	24.47	2e-07	62.8	PREDICTED: LOW QUALITY PROTEIN: calumenin-B [Elaeis guineensis]
Dmel_0031673_CG31650_HG_685	gi|645258054|ref|XP_008234704.1|	26.13	2e-07	62.8	PREDICTED: calumenin-B [Prunus mume]
Dmel_0031673_CG31650_HG_685	gi|596062008|ref|XP_007221135.1|	26.72	2e-07	62.8	calumenin-B [Prunus persica]
Dmel_0031673_CG31650_HG_685	gi|763764628|gb|KJB31882.1|	29.80	3e-07	62.0	hypothetical protein B456_005G213000 [Gossypium raimondii]
Dmel_0031673_CG31650_HG_685	gi|923506309|ref|XP_013700051.1|	28.10	3e-07	62.0	PREDICTED: calumenin-A-like [Brassica napus]
Dmel_0031673_CG31650_HG_685	gi|922416793|ref|XP_013601597.1|	27.80	3e-07	62.0	PREDICTED: calumenin-A [Brassica oleracea var. oleracea]
Dmel_0031673_CG31650_HG_685	gi|923742332|ref|XP_013671648.1|	28.10	3e-07	62.0	PREDICTED: calumenin-A-like [Brassica napus]
Dmel_0031673_CG31650_HG_685	gi|685261155|ref|XP_009143986.1|	28.10	3e-07	62.0	PREDICTED: calumenin-A [Brassica rapa]
Dmel_0031673_CG31650_HG_685	gi|242074808|ref|XP_002447340.1|	29.18	4e-07	62.0	hypothetical protein SORBIDRAFT_06g033220 [Sorghum bicolor]
Dmel_0031673_CG31650_HG_685	gi|527199940|gb|EPS67553.1|	24.90	4e-07	62.0	hypothetical protein M569_07223 [Genlisea aurea]
Dmel_0031673_CG31650_HG_685	gi|695031921|ref|XP_009403489.1|	26.51	4e-07	62.0	PREDICTED: calumenin-like [Musa acuminata subsp. malaccensis]
Dmel_0031673_CG31650_HG_685	gi|727526021|ref|XP_010438550.1|	27.80	5e-07	61.6	PREDICTED: calumenin-B [Camelina sativa]
Dmel_0031673_CG31650_HG_685	gi|747066485|ref|XP_011079925.1|	30.34	5e-07	58.9	PREDICTED: calmodulin-like [Sesamum indicum]
Dmel_0031673_CG31650_HG_685	gi|1117380187|ref|XP_019461685.1|	24.90	5e-07	61.6	PREDICTED: reticulocalbin-2-like [Lupinus angustifolius]
Dmel_0031673_CG31650_HG_685	gi|922395183|ref|XP_003588493.2|	23.62	6e-07	61.6	calcium-binding EF-hand protein [Medicago truncatula]
Dmel_0031673_CG31650_HG_685	gi|222629787|gb|EEE61919.1|	28.97	7e-07	61.2	hypothetical protein OsJ_16654 [Oryza sativa Japonica Group]
Dmel_0031673_CG31650_HG_685	gi|1002258884|ref|XP_015633784.1|	28.97	8e-07	60.8	PREDICTED: calumenin-A [Oryza sativa Japonica Group]
Dmel_0031673_CG31650_HG_685	gi|38345557|emb|CAE03423.2|	28.97	9e-07	60.8	OSJNBa0032F06.6 [Oryza sativa Japonica Group]
Dmel_0031673_CG31650_HG_685	gi|1009138494|ref|XP_015886617.1|	27.82	9e-07	60.8	PREDICTED: calumenin-B [Ziziphus jujuba]
Dmel_0031673_CG31650_HG_685	gi|778704252|ref|XP_011655504.1|	25.00	1e-06	60.5	PREDICTED: calumenin-B [Cucumis sativus]
Dmel_0031673_CG31650_HG_685	gi|731321542|ref|XP_010671407.1|	29.67	1e-06	60.5	PREDICTED: calumenin-A [Beta vulgaris subsp. vulgaris]
Dmel_0031673_CG31650_HG_685	gi|1130655347|ref|XP_019704867.1|	26.34	1e-06	60.1	PREDICTED: calumenin isoform X2 [Elaeis guineensis]
Dmel_0031673_CG31650_HG_685	gi|743769967|ref|XP_010915275.1|	26.34	2e-06	60.1	PREDICTED: calumenin isoform X4 [Elaeis guineensis]
Dmel_0031673_CG31650_HG_685	gi|1147623104|ref|XP_020079942.1|	30.00	2e-06	60.1	reticulocalbin-2-like [Ananas comosus]
Dmel_0031673_CG31650_HG_685	gi|743769965|ref|XP_010915274.1|	26.34	2e-06	59.7	PREDICTED: calumenin isoform X3 [Elaeis guineensis]
Dmel_0031673_CG31650_HG_685	gi|15234272|ref|NP_194508.1|	27.41	2e-06	59.7	Calcium-binding EF hand family protein [Arabidopsis thaliana]
Dmel_0031673_CG31650_HG_685	gi|1029122059|ref|XP_016739472.1|	27.87	2e-06	59.3	PREDICTED: reticulocalbin-2-like [Gossypium hirsutum]
Dmel_0031673_CG31650_HG_685	gi|510904776|ref|XP_004830918.1|	26.29	2e-06	58.9	membrane-associated calcium-binding protein, putative [Theileria equi]
Dmel_0031673_CG31650_HG_685	gi|698429512|ref|XP_009791546.1|	26.74	3e-06	59.3	PREDICTED: calumenin-A [Nicotiana sylvestris]
Dmel_0031673_CG31650_HG_685	gi|1111116594|ref|XP_019248933.1|	27.52	3e-06	58.9	PREDICTED: calumenin-A [Nicotiana attenuata]
Dmel_0031673_CG31650_HG_685	gi|873240225|emb|CEL93565.1|	25.68	3e-06	58.9	unnamed protein product [Vitrella brassicaformis CCMP3155]
Dmel_0031673_CG31650_HG_685	gi|657970062|ref|XP_008376764.1|	26.58	3e-06	59.3	PREDICTED: calumenin-like [Malus domestica]
Dmel_0031673_CG31650_HG_685	gi|729439100|ref|XP_010520959.1|	27.05	4e-06	58.5	PREDICTED: calumenin-A [Tarenaya hassleriana]
Dmel_0031673_CG31650_HG_685	gi|1025415505|ref|XP_016440728.1|	26.74	5e-06	58.2	PREDICTED: calumenin-A-like, partial [Nicotiana tabacum]
Dmel_0031673_CG31650_HG_685	gi|763812947|gb|KJB79799.1|	27.68	5e-06	58.5	hypothetical protein B456_013G067400 [Gossypium raimondii]
Dmel_0031673_CG31650_HG_685	gi|567218798|ref|XP_006413028.1|	27.69	5e-06	58.2	hypothetical protein EUTSA_v10025621mg [Eutrema salsugineum]
Dmel_0031673_CG31650_HG_685	gi|823149210|ref|XP_012474475.1|	27.46	6e-06	58.2	PREDICTED: reticulocalbin-2 [Gossypium raimondii]
Dmel_0031673_CG31650_HG_685	gi|46806504|dbj|BAD17628.1|	26.02	6e-06	58.2	calcium-binding EF hand family protein-like [Oryza sativa Japonica Group]
Dmel_0031673_CG31650_HG_685	gi|565388802|ref|XP_006360159.1|	27.00	6e-06	58.2	PREDICTED: calumenin-B [Solanum tuberosum]
Dmel_0031673_CG31650_HG_685	gi|224132718|ref|XP_002321392.1|	26.72	6e-06	58.2	calcium-binding EF hand family protein [Populus trichocarpa]
Dmel_0031673_CG31650_HG_685	gi|694321636|ref|XP_009351974.1|	26.38	6e-06	58.2	PREDICTED: calumenin [Pyrus x bretschneideri]
Dmel_0031673_CG31650_HG_685	gi|565448565|ref|XP_006285134.1|	27.03	7e-06	58.2	hypothetical protein CARUB_v10006475mg [Capsella rubella]
Dmel_0031673_CG31650_HG_685	gi|719963231|ref|XP_010249086.1|	29.27	7e-06	57.8	PREDICTED: reticulocalbin-2-like isoform X1 [Nelumbo nucifera]
Dmel_0031673_CG31650_HG_685	gi|1028985875|ref|XP_016744207.1|	27.87	8e-06	57.8	PREDICTED: reticulocalbin-2-like isoform X1 [Gossypium hirsutum]
Dmel_0031673_CG31650_HG_685	gi|1069839420|gb|OEH76706.1|	25.10	9e-06	57.4	membrane-associated calcum-binding [Cyclospora cayetanensis]
Dmel_0031673_CG31650_HG_685	gi|502124385|ref|XP_004498505.1|	30.13	9e-06	57.8	PREDICTED: reticulocalbin-2 [Cicer arietinum]
Dmel_0031673_CG31650_HG_685	gi|1028985871|ref|XP_016744191.1|	27.87	9e-06	57.8	PREDICTED: reticulocalbin-2-like isoform X1 [Gossypium hirsutum]
Dmel_0031673_CG31650_HG_685	gi|460390689|ref|XP_004240960.1|	26.67	9e-06	57.4	PREDICTED: reticulocalbin-1 [Solanum lycopersicum]
Dmel_0031673_CG31650_HG_685	gi|747071443|ref|XP_011082591.1|	29.29	9e-06	55.1	PREDICTED: calmodulin-like [Sesamum indicum]
Dmel_0031673_CG31650_HG_685	gi|357513921|ref|XP_003627249.1|	24.50	1e-05	57.0	calcium-binding EF hand-like protein [Medicago truncatula]
Dmel_0031673_CG31650_HG_685	gi|727513953|ref|XP_010433306.1|	27.54	1e-05	57.0	PREDICTED: calumenin-B-like [Camelina sativa]
Dmel_0031673_CG31650_HG_685	gi|225455330|ref|XP_002272030.1|	26.29	1e-05	57.0	PREDICTED: reticulocalbin-2 [Vitis vinifera]
Dmel_0031673_CG31650_HG_685	gi|657945702|ref|XP_008381116.1|	26.07	1e-05	57.0	PREDICTED: calumenin-B-like [Malus domestica]
Dmel_0031673_CG31650_HG_685	gi|674236532|gb|KFK29297.1|	27.17	2e-05	56.6	hypothetical protein AALP_AA7G115000 [Arabis alpina]
Dmel_0031673_CG31650_HG_685	gi|403344628|gb|EJY71663.1|	26.20	3e-05	56.6	Protein kinase domain containing protein [Oxytricha trifallax]
Dmel_0031673_CG31650_HG_685	gi|255570595|ref|XP_002526254.1|	27.78	3e-05	55.8	PREDICTED: calumenin-B [Ricinus communis]
Dmel_0031673_CG31650_HG_685	gi|922567521|ref|XP_013612060.1|	27.15	3e-05	55.8	PREDICTED: calumenin-like isoform X2 [Brassica oleracea var. oleracea]
Dmel_0031673_CG31650_HG_685	gi|669163316|ref|XP_008617220.1|	29.08	3e-05	56.2	CAMK/CDPK protein kinase [Saprolegnia diclina VS20]
Dmel_0031673_CG31650_HG_685	gi|662099236|ref|WP_030055491.1|	29.03	4e-05	55.8	MULTISPECIES: calcium-binding protein [Streptomyces]
Dmel_0031673_CG31650_HG_685	gi|662099236|ref|WP_030055491.1|	27.88	4.1	40.0	MULTISPECIES: calcium-binding protein [Streptomyces]
Dmel_0031673_CG31650_HG_685	gi|1129166880|gb|OLP78276.1|	28.27	4e-05	56.6	Cytoplasmic dynein 1 heavy chain 1 [Symbiodinium microadriaticum]
Dmel_0031673_CG31650_HG_685	gi|743832013|ref|XP_010934862.1|	27.31	5e-05	55.5	PREDICTED: calumenin-B [Elaeis guineensis]
Dmel_0031673_CG31650_HG_685	gi|770389484|gb|KJK75482.1|	30.07	6e-05	55.8	AP-1 complex subunit gamma-1 [Metarhizium anisopliae BRIP 53293]
Dmel_0031673_CG31650_HG_685	gi|922869301|gb|KOO35461.1|	31.17	6e-05	54.3	calcium-binding pollen allergen [Chrysochromulina sp. CCMP291]
Dmel_0031673_CG31650_HG_685	gi|1026762093|gb|OAE23398.1|	27.81	6e-05	55.1	hypothetical protein AXG93_1660s1570 [Marchantia polymorpha subsp. polymorpha]
Dmel_0031673_CG31650_HG_685	gi|674940464|emb|CDX93116.1|	29.38	7e-05	55.1	BnaA03g38380D [Brassica napus]
Dmel_0031673_CG31650_HG_685	gi|674940464|emb|CDX93116.1|	24.02	7e-04	52.0	BnaA03g38380D [Brassica napus]
Dmel_0031673_CG31650_HG_685	gi|760441513|ref|XP_011397825.1|	30.53	7e-05	55.1	Calcium-dependent protein kinase 17 [Auxenochlorella protothecoides]
Dmel_0031673_CG31650_HG_685	gi|297803314|ref|XP_002869541.1|	26.86	7e-05	54.7	calcium-binding EF hand family protein [Arabidopsis lyrata subsp. lyrata]
Dmel_0031673_CG31650_HG_685	gi|1109202516|ref|XP_019173262.1|	29.20	7e-05	52.8	PREDICTED: calmodulin-like [Ipomoea nil]
Dmel_0031673_CG31650_HG_685	gi|848849895|ref|XP_012831939.1|	29.79	8e-05	52.4	PREDICTED: calmodulin-like [Erythranthe guttata]
Dmel_0031673_CG31650_HG_685	gi|1009158968|ref|XP_015897561.1|	29.53	8e-05	52.8	PREDICTED: probable calcium-binding protein CML17 [Ziziphus jujuba]
Dmel_0031673_CG31650_HG_685	gi|1142838161|gb|AQK96247.1|	24.50	8e-05	54.7	Calcium-binding EF hand family protein [Zea mays]
Dmel_0031673_CG31650_HG_685	gi|1098423095|gb|OII71396.1|	27.21	9e-05	54.7	membrane-associated calcum-binding protein [Cryptosporidium ubiquitum]
Dmel_0031673_CG31650_HG_685	gi|659111942|ref|XP_008455987.1|	27.71	9e-05	54.3	PREDICTED: reticulocalbin-2 [Cucumis melo]
Dmel_0031673_CG31650_HG_685	gi|813113320|ref|XP_012195318.1|	28.37	9e-05	54.7	CAMK protein kinase [Saprolegnia parasitica CBS 223.65]
Dmel_0031673_CG31650_HG_685	gi|743902659|ref|XP_011044675.1|	26.61	1e-04	54.3	PREDICTED: reticulocalbin-2 [Populus euphratica]
Dmel_0031673_CG31650_HG_685	gi|1025201698|ref|XP_016477241.1|	27.34	1e-04	54.3	PREDICTED: calumenin-A-like [Nicotiana tabacum]
Dmel_0031673_CG31650_HG_685	gi|297824051|ref|XP_002879908.1|	30.20	1e-04	53.1	hypothetical protein ARALYDRAFT_903416 [Arabidopsis lyrata subsp. lyrata]
Dmel_0031673_CG31650_HG_685	gi|297824051|ref|XP_002879908.1|	28.07	4.7	39.3	hypothetical protein ARALYDRAFT_903416 [Arabidopsis lyrata subsp. lyrata]
Dmel_0031673_CG31650_HG_685	gi|502156388|ref|XP_004510449.1|	25.60	1e-04	53.9	PREDICTED: calumenin-B-like isoform X1 [Cicer arietinum]
Dmel_0031673_CG31650_HG_685	gi|593796924|ref|XP_007161500.1|	25.00	1e-04	54.3	hypothetical protein PHAVU_001G074400g [Phaseolus vulgaris]
Dmel_0031673_CG31650_HG_685	gi|672126956|ref|XP_008786936.1|	29.94	1e-04	54.3	PREDICTED: calcium-dependent protein kinase 34-like [Phoenix dactylifera]
Dmel_0031673_CG31650_HG_685	gi|672126956|ref|XP_008786936.1|	28.47	2.5	40.8	PREDICTED: calcium-dependent protein kinase 34-like [Phoenix dactylifera]
Dmel_0031673_CG31650_HG_685	gi|1094619699|emb|SER04597.1|	23.77	1e-04	52.8	Ca2+-binding protein, EF-hand superfamily [bacterium A52C2]
Dmel_0031673_CG31650_HG_685	gi|702326381|ref|XP_010053631.1|	31.21	1e-04	52.0	PREDICTED: probable calcium-binding protein CML17 [Eucalyptus grandis]
Dmel_0031673_CG31650_HG_685	gi|67593531|ref|XP_665732.1|	24.66	2e-04	53.9	membrane-associated calcum-binding protein [Cryptosporidium hominis TU502]
Dmel_0031673_CG31650_HG_685	gi|1040838556|ref|XP_017232597.1|	31.01	2e-04	51.6	PREDICTED: probable calcium-binding protein CML11 [Daucus carota subsp. sativus]
Dmel_0031673_CG31650_HG_685	gi|526133634|gb|AGR66907.1|	30.71	2e-04	51.2	calmodulin, partial [Colletotrichum fructicola]
Dmel_0031673_CG31650_HG_685	gi|502156392|ref|XP_004510451.1|	25.51	2e-04	53.1	PREDICTED: calumenin-B-like [Cicer arietinum]
Dmel_0031673_CG31650_HG_685	gi|802600447|ref|XP_012072953.1|	28.40	2e-04	53.1	PREDICTED: reticulocalbin-2 [Jatropha curcas]
Dmel_0031673_CG31650_HG_685	gi|673022990|ref|XP_008865456.1|	26.47	2e-04	53.5	CAMK/CDPK protein kinase [Aphanomyces invadans]
Dmel_0031673_CG31650_HG_685	gi|66358806|ref|XP_626581.1|	24.66	3e-04	53.5	protein with signal peptide, ER retention motif and 4x EF hands [Cryptosporidium parvum Iowa II]
Dmel_0031673_CG31650_HG_685	gi|743864889|ref|XP_010904692.1|	29.30	3e-04	53.5	PREDICTED: calcium-dependent protein kinase 2-like [Elaeis guineensis]
Dmel_0031673_CG31650_HG_685	gi|1098758366|ref|XP_018842697.1|	27.45	4e-04	52.8	PREDICTED: reticulocalbin-2 [Juglans regia]
Dmel_0031673_CG31650_HG_685	gi|672130144|ref|XP_008788593.1|	29.30	4e-04	52.8	PREDICTED: calcium-dependent protein kinase 17-like [Phoenix dactylifera]
Dmel_0031673_CG31650_HG_685	gi|672130144|ref|XP_008788593.1|	27.78	4.4	40.0	PREDICTED: calcium-dependent protein kinase 17-like [Phoenix dactylifera]
Dmel_0031673_CG31650_HG_685	gi|633906241|gb|KDD73135.1|	31.65	5e-04	52.8	protein kinase, partial [Helicosporidium sp. ATCC 50920]
Dmel_0031673_CG31650_HG_685	gi|307603275|gb|ADN68287.1|	30.71	5e-04	50.1	calmodulin, partial [Colletotrichum acutatum]
Dmel_0031673_CG31650_HG_685	gi|703064063|ref|XP_010087110.1|	28.03	5e-04	50.1	Calmodulin-like protein 11 [Morus notabilis]
Dmel_0031673_CG31650_HG_685	gi|526133670|gb|AGR66925.1|	30.71	5e-04	49.7	calmodulin, partial [Colletotrichum citri]
Dmel_0031673_CG31650_HG_685	gi|598067|gb|AAC37419.1|	29.61	5e-04	52.0	calmodulin-related protein [Arabidopsis thaliana]
Dmel_0031673_CG31650_HG_685	gi|598067|gb|AAC37419.1|	25.42	0.11	44.7	calmodulin-related protein [Arabidopsis thaliana]
Dmel_0031673_CG31650_HG_685	gi|909990726|gb|KNG48208.1|	29.94	6e-04	50.4	calmodulin [Stemphylium lycopersici]
Dmel_0031673_CG31650_HG_685	gi|154303432|ref|XP_001552123.1|	30.72	6e-04	49.7	calmodulin [Botrytis cinerea B05.10]
Dmel_0031673_CG31650_HG_685	gi|848900684|ref|XP_012850512.1|	42.37	6e-04	49.3	PREDICTED: calmodulin-like protein 4 [Erythranthe guttata]
Dmel_0031673_CG31650_HG_685	gi|769800138|ref|XP_011626909.1|	31.08	7e-04	49.7	PREDICTED: probable calcium-binding protein CML11 [Amborella trichopoda]
Dmel_0031673_CG31650_HG_685	gi|590674199|ref|XP_007039101.1|	27.89	7e-04	51.6	PREDICTED: calumenin-B isoform X2 [Theobroma cacao]
Dmel_0031673_CG31650_HG_685	gi|727148791|emb|CEG69250.1|	28.97	7e-04	49.7	Putative Calmodulin [Rhizopus microsporus]
Dmel_0031673_CG31650_HG_685	gi|1069578050|ref|XP_018183195.1|	29.81	7e-04	50.1	calmodulin [Purpureocillium lilacinum]
Dmel_0031673_CG31650_HG_685	gi|1069960501|ref|XP_018287630.1|	27.59	7e-04	49.7	calmodulin [Phycomyces blakesleeanus NRRL 1555(-)]
Dmel_0031673_CG31650_HG_685	gi|1150694705|ref|XP_020258256.1|	23.86	7e-04	51.6	calmodulin-like protein 12 [Asparagus officinalis]
Dmel_0031673_CG31650_HG_685	gi|158139065|gb|ABW17529.1|	30.94	8e-04	49.3	calmodulin, partial [Aspergillus ostianus]
Dmel_0031673_CG31650_HG_685	gi|1084900893|ref|XP_018640166.1|	27.52	8e-04	52.0	calcium-dependent protein kinase 5 [Plasmodium gaboni]
Dmel_0031673_CG31650_HG_685	gi|74831105|emb|CAI39163.1|	26.71	9e-04	49.3	calmodulin 5-1 [Paramecium tetraurelia]
Dmel_0031673_CG31650_HG_685	gi|403332408|gb|EJY65222.1|	26.02	0.001	52.4	EF hand family protein [Oxytricha trifallax]
Dmel_0031673_CG31650_HG_685	gi|403355845|gb|EJY77513.1|	26.02	0.001	52.0	EF hand family protein [Oxytricha trifallax]
Dmel_0031673_CG31650_HG_685	gi|9836694|gb|AAG00262.1|AF089808_1	29.61	0.001	49.3	calmodulin [Magnaporthe grisea]
Dmel_0031673_CG31650_HG_685	gi|1040932122|ref|XP_017227332.1|	25.66	0.001	49.3	PREDICTED: probable calcium-binding protein CML16 [Daucus carota subsp. sativus]
Dmel_0031673_CG31650_HG_685	gi|936415221|gb|KPM43572.1|	29.19	0.001	50.1	hypothetical protein AK830_g3017 [Neonectria ditissima]
Dmel_0031673_CG31650_HG_685	gi|685290509|ref|XP_009136215.1|	28.75	0.001	51.2	PREDICTED: calmodulin-like protein 12 [Brassica rapa]
Dmel_0031673_CG31650_HG_685	gi|685290509|ref|XP_009136215.1|	24.60	0.009	48.5	PREDICTED: calmodulin-like protein 12 [Brassica rapa]
Dmel_0031673_CG31650_HG_685	gi|1141993160|gb|ONK74379.1|	23.86	0.001	50.8	uncharacterized protein A4U43_C03F5620 [Asparagus officinalis]
Dmel_0031673_CG31650_HG_685	gi|1130838621|dbj|GAV79855.1|	28.66	0.001	49.3	EF_hand_5 domain-containing protein [Cephalotus follicularis]
Dmel_0031673_CG31650_HG_685	gi|1147196523|ref|XP_020045576.1|	30.07	0.001	48.9	putative calmodulin [Ascoidea rubescens DSM 1968]
Dmel_0031673_CG31650_HG_685	gi|68066708|ref|XP_675328.1|	29.25	0.001	48.9	calmodulin [Plasmodium berghei strain ANKA] [Plasmodium berghei ANKA]
Dmel_0031673_CG31650_HG_685	gi|156101878|ref|XP_001616632.1|	29.25	0.001	48.9	calmodulin [Plasmodium vivax Sal-1]
Dmel_0031673_CG31650_HG_685	gi|1022810815|ref|XP_016236340.1|	28.99	0.001	49.7	calmodulin [Exophiala spinifera]
Dmel_0031673_CG31650_HG_685	gi|996604190|gb|KXH41862.1|	30.07	0.001	48.9	calmodulin [Colletotrichum nymphaeae SA-01]
Dmel_0031673_CG31650_HG_685	gi|778680426|ref|XP_011651314.1|	25.91	0.001	50.8	PREDICTED: reticulocalbin-2 [Cucumis sativus]
Dmel_0031673_CG31650_HG_685	gi|702501361|ref|XP_010038464.1|	26.38	0.001	50.8	PREDICTED: calumenin-A [Eucalyptus grandis]
Dmel_0031673_CG31650_HG_685	gi|832038296|ref|XP_012764751.1|	29.14	0.001	51.2	calcium-dependent protein kinase 5 [Plasmodium reichenowi]
Dmel_0031673_CG31650_HG_685	gi|1032292940|gb|OAP07266.1|	28.38	0.001	50.1	TCH3 [Arabidopsis thaliana]
Dmel_0031673_CG31650_HG_685	gi|859270987|emb|CEJ54577.1|	30.07	0.001	48.5	Putative Calmodulin [Penicillium brasilianum]
Dmel_0031673_CG31650_HG_685	gi|1087768910|ref|XP_018661091.1|	30.07	0.002	48.9	calmodulin [Trichoderma gamsii]
Dmel_0031673_CG31650_HG_685	gi|615466160|ref|XP_007599517.1|	30.07	0.002	48.9	calmodulin [Colletotrichum fioriniae PJ7]
Dmel_0031673_CG31650_HG_685	gi|242807179|ref|XP_002484900.1|	30.07	0.002	49.3	calmodulin [Talaromyces stipitatus ATCC 10500]
Dmel_0031673_CG31650_HG_685	gi|460400934|ref|XP_004245986.1|	30.41	0.002	48.9	PREDICTED: probable calcium-binding protein CML18 [Solanum lycopersicum]
Dmel_0031673_CG31650_HG_685	gi|730176034|gb|KHJ31687.1|	30.07	0.002	48.5	putative calmodulin [Erysiphe necator]
Dmel_0031673_CG31650_HG_685	gi|635369403|emb|CCI42492.1|	30.56	0.002	48.5	unnamed protein product [Albugo candida]
Dmel_0031673_CG31650_HG_685	gi|1069621463|ref|XP_018187267.1|	30.07	0.002	48.5	EF-hand protein [Xylona heveae TC161]
Dmel_0031673_CG31650_HG_685	gi|568878022|ref|XP_006492006.1|	25.63	0.002	50.4	PREDICTED: calumenin-B [Citrus sinensis]
Dmel_0031673_CG31650_HG_685	gi|1102625559|emb|CRH01709.1|	27.33	0.002	50.8	calcium-dependent protein kinase 5, putative [Plasmodium relictum]
Dmel_0031673_CG31650_HG_685	gi|497469065|ref|WP_009783263.1|	25.53	0.002	48.5	hypothetical protein [Lyngbya sp. PCC 8106]
Dmel_0031673_CG31650_HG_685	gi|497469065|ref|WP_009783263.1|	28.03	0.062	43.9	hypothetical protein [Lyngbya sp. PCC 8106]
Dmel_0031673_CG31650_HG_685	gi|124809127|ref|XP_001348497.1|	29.25	0.002	48.5	calmodulin [Plasmodium falciparum 3D7]
Dmel_0031673_CG31650_HG_685	gi|1028943829|ref|XP_016715176.1|	30.52	0.002	48.5	PREDICTED: calmodulin-like protein 11 [Gossypium hirsutum]
Dmel_0031673_CG31650_HG_685	gi|751015712|gb|KIK57445.1|	30.34	0.002	48.5	hypothetical protein GYMLUDRAFT_46327 [Gymnopus luxurians FD-317 M1]
Dmel_0031673_CG31650_HG_685	gi|1049457780|emb|SBT72107.1|	29.25	0.002	48.5	calmodulin, putative, partial [Plasmodium malariae]
Dmel_0031673_CG31650_HG_685	gi|685406887|ref|XP_009222302.1|	30.07	0.002	48.5	calmodulin [Gaeumannomyces tritici R3-111a-1]
Dmel_0031673_CG31650_HG_685	gi|965666452|dbj|BAT81940.1|	28.03	0.002	48.9	hypothetical protein VIGAN_03185800 [Vigna angularis var. angularis]
Dmel_0031673_CG31650_HG_685	gi|972144917|gb|KUI71166.1|	29.49	0.002	48.5	Calmodulin [Valsa mali]
Dmel_0031673_CG31650_HG_685	gi|996612587|gb|KXH47022.1|	30.07	0.002	48.9	calmodulin [Colletotrichum simmondsii]
Dmel_0031673_CG31650_HG_685	gi|661885828|emb|CDP10445.1|	28.07	0.002	49.7	unnamed protein product [Coffea canephora]
Dmel_0031673_CG31650_HG_685	gi|589111269|ref|XP_006967657.1|	30.07	0.002	48.1	regulatory protein calmodulin [Trichoderma reesei QM6a]
Dmel_0031673_CG31650_HG_685	gi|908387745|gb|KND88445.1|	30.07	0.002	48.5	Calmodulin [Tolypocladium ophioglossoides CBS 100239]
Dmel_0031673_CG31650_HG_685	gi|119196077|ref|XP_001248642.1|	30.07	0.002	48.1	calmodulin [Coccidioides immitis RS]
Dmel_0031673_CG31650_HG_685	gi|574984862|gb|ETW46239.1|	28.76	0.002	50.8	CAMK/CDPK protein kinase, partial [Plasmodium falciparum MaliPS096_E11]
Dmel_0031673_CG31650_HG_685	gi|1069847723|gb|OEH79951.1|	26.82	0.002	49.7	hypothetical protein cyc_01598 [Cyclospora cayetanensis]
Dmel_0031673_CG31650_HG_685	gi|1111711898|gb|OJI98565.1|	30.07	0.002	48.1	hypothetical protein ASPVEDRAFT_124836, partial [Aspergillus versicolor CBS 583.65]
Dmel_0031673_CG31650_HG_685	gi|823178654|ref|XP_012487209.1|	29.61	0.002	48.1	PREDICTED: calmodulin-like protein 11 [Gossypium raimondii]
Dmel_0031673_CG31650_HG_685	gi|477527907|gb|ENH79701.1|	30.07	0.002	48.1	calmodulin, partial [Colletotrichum orbiculare MAFF 240422]
Dmel_0031673_CG31650_HG_685	gi|679994512|gb|KFX47024.1|	30.07	0.002	48.1	Calmodulin [Talaromyces marneffei PM1]
Dmel_0031673_CG31650_HG_685	gi|23197656|gb|AAN15355.1|	28.48	0.002	49.7	calmodulin-like protein [Arabidopsis thaliana]
Dmel_0031673_CG31650_HG_685	gi|1103679963|gb|OJD16858.1|	30.07	0.002	48.9	calmodulin [Emergomyces pasteuriana Ep9510]
Dmel_0031673_CG31650_HG_685	gi|116198243|ref|XP_001224933.1|	30.07	0.002	48.1	calmodulin [Chaetomium globosum CBS 148.51]
Dmel_0031673_CG31650_HG_685	gi|743786127|ref|XP_010922091.1|	29.30	0.002	50.4	PREDICTED: calcium-dependent protein kinase 2-like [Elaeis guineensis]
Dmel_0031673_CG31650_HG_685	gi|910275081|gb|KNG78610.1|	28.48	0.002	50.4	CAMK/CDPK protein kinase [Plasmodium falciparum IGH-CR14]
Dmel_0031673_CG31650_HG_685	gi|1139866311|ref|XP_019916513.1|	26.67	0.002	50.4	Calcium-dependent protein kinase [Plasmodium coatneyi]
Dmel_0031673_CG31650_HG_685	gi|672180539|ref|XP_008810466.1|	26.82	0.002	50.4	PREDICTED: calumenin-B [Phoenix dactylifera]
Dmel_0031673_CG31650_HG_685	gi|972129186|gb|KUI57908.1|	30.07	0.002	48.1	Calmodulin [Valsa mali var. pyri]
Dmel_0031673_CG31650_HG_685	gi|667722534|gb|KFA64713.1|	29.49	0.002	48.1	hypothetical protein S40285_05290 [Stachybotrys chlorohalonata IBT 40285]
Dmel_0031673_CG31650_HG_685	gi|906524425|gb|KNC37045.1|	28.76	0.002	50.4	CAMK/CDPK protein kinase [Plasmodium falciparum RAJ116]
Dmel_0031673_CG31650_HG_685	gi|1046791330|gb|OCK99054.1|	30.07	0.002	48.1	EF-hand protein, partial [Cenococcum geophilum 1.58]
Dmel_0031673_CG31650_HG_685	gi|1002220485|gb|KXT15392.1|	30.07	0.002	48.1	hypothetical protein AC579_2211 [Pseudocercospora musae]
Dmel_0031673_CG31650_HG_685	gi|924819285|gb|KOS17246.1|	30.07	0.002	48.1	Calmodulin [Escovopsis weberi]
Dmel_0031673_CG31650_HG_685	gi|168777|gb|AAA33569.1|	30.07	0.002	48.1	calmodulin [Neurospora crassa]
Dmel_0031673_CG31650_HG_685	gi|597570251|ref|XP_007288182.1|	30.07	0.002	48.1	calmodulin [Marssonina brunnea f. sp. 'multigermtubi' MB_m1]
Dmel_0031673_CG31650_HG_685	gi|1101428247|gb|APB97091.1|	29.25	0.002	48.1	calmodulin, partial [Neurospora crassa]
Dmel_0031673_CG31650_HG_685	gi|1092982236|ref|XP_018753358.1|	29.94	0.002	49.3	calmodulin [Fusarium verticillioides 7600]
Dmel_0031673_CG31650_HG_685	gi|1022811485|ref|XP_016210564.1|	30.07	0.003	48.1	calmodulin [Verruconis gallopava]
Dmel_0031673_CG31650_HG_685	gi|1149729499|ref|XP_020190241.1|	29.94	0.003	50.4	calcium-dependent protein kinase 25-like [Aegilops tauschii subsp. tauschii]
Dmel_0031673_CG31650_HG_685	gi|579329134|gb|EUT80064.1|	28.48	0.003	50.4	CAMK/CDPK protein kinase [Plasmodium falciparum Santa Lucia]
Dmel_0031673_CG31650_HG_685	gi|79324865|ref|NP_001031523.1|	28.38	0.003	49.7	Calcium-binding EF hand family protein [Arabidopsis thaliana]
Dmel_0031673_CG31650_HG_685	gi|79324865|ref|NP_001031523.1|	25.79	3.2	40.0	Calcium-binding EF hand family protein [Arabidopsis thaliana]
Dmel_0031673_CG31650_HG_685	gi|124513498|ref|XP_001350105.1|	28.48	0.003	50.4	calcium-dependent protein kinase, putative [Plasmodium falciparum 3D7]
Dmel_0031673_CG31650_HG_685	gi|553729820|ref|WP_023064510.1|	25.53	0.003	48.1	EF-hand domain pair family protein [Lyngbya aestuarii]
Dmel_0031673_CG31650_HG_685	gi|553729820|ref|WP_023064510.1|	29.30	0.004	47.4	EF-hand domain pair family protein [Lyngbya aestuarii]
Dmel_0031673_CG31650_HG_685	gi|1024760416|gb|KZZ99368.1|	30.07	0.003	48.1	calmodulin A [Aschersonia aleyrodis RCEF 2490]
Dmel_0031673_CG31650_HG_685	gi|636758515|ref|XP_008081431.1|	30.07	0.003	48.9	EF-hand [Glarea lozoyensis ATCC 20868]
Dmel_0031673_CG31650_HG_685	gi|221058649|ref|XP_002259970.1|	26.67	0.003	50.4	calcium-dependent protein kinase [Plasmodium knowlesi strain H]
Dmel_0031673_CG31650_HG_685	gi|734663867|gb|KHO00914.1|	30.07	0.003	48.1	calmodulin [Metarhizium album ARSEF 1941]
Dmel_0031673_CG31650_HG_685	gi|1091436023|gb|OHT16441.1|	29.32	0.003	47.8	EF hand family protein [Tritrichomonas foetus]
Dmel_0031673_CG31650_HG_685	gi|1168123542|gb|OQE22926.1|	30.07	0.003	48.1	hypothetical protein PENSTE_c009G01902 [Penicillium steckii]
Dmel_0031673_CG31650_HG_685	gi|156096258|ref|XP_001614163.1|	26.67	0.003	50.1	calcium-dependent protein kinase [Plasmodium vivax Sal-1]
Dmel_0031673_CG31650_HG_685	gi|398404784|ref|XP_003853858.1|	30.07	0.003	47.8	calcium ion binding, calmodulin [Zymoseptoria tritici IPO323]
Dmel_0031673_CG31650_HG_685	gi|781081197|dbj|GAO19660.1|	30.07	0.003	47.8	hypothetical protein UVI_02047590 [Ustilaginoidea virens]
Dmel_0031673_CG31650_HG_685	gi|817743118|ref|XP_012336513.1|	26.67	0.003	50.1	CAMK/CDPK protein kinase [Plasmodium fragile]
Dmel_0031673_CG31650_HG_685	gi|667517257|gb|KFA46710.1|	30.07	0.003	47.8	hypothetical protein S40293_07792 [Stachybotrys chartarum IBT 40293]
Dmel_0031673_CG31650_HG_685	gi|675228578|emb|CDS50890.1|	28.67	0.003	50.1	calcium-dependent protein kinase 5 [Plasmodium berghei ANKA]
Dmel_0031673_CG31650_HG_685	gi|955388147|ref|XP_014627216.1|	28.21	0.003	48.1	PREDICTED: calumenin-A-like isoform X2 [Glycine max]
Dmel_0031673_CG31650_HG_685	gi|672792680|gb|KFH43286.1|	30.07	0.003	47.8	Calmodulin-like protein [Acremonium chrysogenum ATCC 11550]
Dmel_0031673_CG31650_HG_685	gi|678337069|emb|CDW75666.1|	24.84	0.003	50.1	calcium-dependent protein [Stylonychia lemnae]
Dmel_0031673_CG31650_HG_685	gi|15226833|ref|NP_181643.1|	28.38	0.003	49.7	Calcium-binding EF hand family protein [Arabidopsis thaliana]
Dmel_0031673_CG31650_HG_685	gi|15226833|ref|NP_181643.1|	25.42	0.041	46.2	Calcium-binding EF hand family protein [Arabidopsis thaliana]
Dmel_0031673_CG31650_HG_685	gi|1026989140|ref|XP_016622539.1|	30.07	0.003	47.8	calmodulin [Cladophialophora bantiana CBS 173.52]
Dmel_0031673_CG31650_HG_685	gi|1012228549|ref|XP_015937740.1|	28.18	0.003	49.7	PREDICTED: reticulocalbin-3 [Arachis duranensis]
Dmel_0031673_CG31650_HG_685	gi|261192998|ref|XP_002622905.1|	30.07	0.003	48.1	calmodulin A [Blastomyces gilchristii SLH14081]
Dmel_0031673_CG31650_HG_685	gi|567193006|ref|XP_006405342.1|	25.47	0.003	50.1	hypothetical protein EUTSA_v10027748mg [Eutrema salsugineum]
Dmel_0031673_CG31650_HG_685	gi|992076534|ref|XP_015401808.1|	30.07	0.003	48.1	calmodulin, partial [Aspergillus nomius NRRL 13137]
Dmel_0031673_CG31650_HG_685	gi|567897314|ref|XP_006441145.1|	26.05	0.003	49.7	hypothetical protein CICLE_v10023659mg [Citrus clementina]
Dmel_0031673_CG31650_HG_685	gi|457873425|ref|XP_004223631.1|	26.67	0.003	50.1	calcium-dependent protein kinase [Plasmodium cynomolgi strain B]
Dmel_0031673_CG31650_HG_685	gi|566146709|ref|XP_006368362.1|	31.01	0.003	47.8	calmodulin family protein [Populus trichocarpa]
Dmel_0031673_CG31650_HG_685	gi|1049457169|emb|SBT80043.1|	26.85	0.003	50.1	calcium-dependent protein kinase 5, putative, partial [Plasmodium malariae]
Dmel_0031673_CG31650_HG_685	gi|918810596|ref|XP_013426777.1|	30.07	0.003	48.5	EF-hand [Aureobasidium namibiae CBS 147.97]
Dmel_0031673_CG31650_HG_685	gi|166714376|gb|ABY87953.1|	30.07	0.003	47.8	hypothetical protein [Stachybotrys elegans]
Dmel_0031673_CG31650_HG_685	gi|575479244|ref|XP_006678916.1|	30.97	0.003	47.8	calmodulin [Batrachochytrium dendrobatidis JAM81]
Dmel_0031673_CG31650_HG_685	gi|1025657461|gb|OAA44940.1|	30.07	0.003	48.1	calmodulin A [Metarhizium rileyi RCEF 4871]
Dmel_0031673_CG31650_HG_685	gi|83286005|ref|XP_729972.1|	28.67	0.003	50.1	hypothetical protein [Plasmodium yoelii yoelii 17XNL]
Dmel_0031673_CG31650_HG_685	gi|743760175|ref|XP_010935758.1|	29.86	0.003	47.4	PREDICTED: neo-calmodulin [Elaeis guineensis]
Dmel_0031673_CG31650_HG_685	gi|567193003|ref|XP_006405341.1|	25.47	0.003	49.7	hypothetical protein EUTSA_v10027748mg [Eutrema salsugineum]
Dmel_0031673_CG31650_HG_685	gi|915076442|ref|XP_013282318.1|	30.07	0.004	47.8	calmodulin [Fonsecaea pedrosoi CBS 271.37]
Dmel_0031673_CG31650_HG_685	gi|588261409|ref|XP_006959848.1|	30.56	0.004	47.4	EF-hand [Wallemia mellicola CBS 633.66]
Dmel_0031673_CG31650_HG_685	gi|351722047|ref|NP_001238254.1|	28.57	0.004	47.4	calmodulin [Glycine max]
Dmel_0031673_CG31650_HG_685	gi|8131969|gb|AAF73157.1|AF150059_1	30.72	0.004	47.4	calmodulin [Brassica napus]
Dmel_0031673_CG31650_HG_685	gi|1103685887|gb|OJD21751.1|	30.07	0.004	48.1	calmodulin [Blastomyces percursus]
Dmel_0031673_CG31650_HG_685	gi|625295040|gb|ABU55219.2|	30.22	0.004	47.4	calmodulin, partial [Aspergillus fumigatus]
Dmel_0031673_CG31650_HG_685	gi|399165132|emb|CCE34004.1|	30.13	0.004	47.8	probable calmodulin [Claviceps purpurea 20.1]
Dmel_0031673_CG31650_HG_685	gi|1037131189|emb|SBS99088.1|	26.22	0.004	49.7	calcium-dependent protein kinase 5, putative [Plasmodium malariae]
Dmel_0031673_CG31650_HG_685	gi|857978440|emb|CEO95854.1|	30.14	0.004	49.7	hypothetical protein PBRA_004567 [Plasmodiophora brassicae]
Dmel_0031673_CG31650_HG_685	gi|470108681|ref|XP_004290639.1|	28.03	0.004	47.4	PREDICTED: calmodulin-like protein 8 [Fragaria vesca subsp. vesca]
Dmel_0031673_CG31650_HG_685	gi|1070254624|emb|SCO93677.1|	26.22	0.004	49.7	calcium-dependent protein kinase 5, putative [Plasmodium malariae]
Dmel_0031673_CG31650_HG_685	gi|629651827|ref|XP_007802600.1|	30.07	0.004	48.1	Calmodulin [Endocarpon pusillum Z07020]
Dmel_0031673_CG31650_HG_685	gi|307603193|gb|ADN68246.1|	30.00	0.004	47.4	calmodulin, partial [Colletotrichum gloeosporioides]
Dmel_0031673_CG31650_HG_685	gi|672191874|ref|XP_008815691.1|	26.17	0.004	49.7	CAMK/CDPK protein kinase [Plasmodium inui San Antonio 1]
Dmel_0031673_CG31650_HG_685	gi|1142838669|gb|AQK96755.1|	27.07	0.004	49.3	Calcium-dependent protein kinase, isoform 2 [Zea mays]
Dmel_0031673_CG31650_HG_685	gi|1074124751|emb|SCO74740.1|	28.57	0.004	47.4	calmodulin, putative [Plasmodium vivax]
Dmel_0031673_CG31650_HG_685	gi|558601965|gb|EST48754.1|	31.69	0.004	47.4	Calmodulin [Spironucleus salmonicida]
Dmel_0031673_CG31650_HG_685	gi|953395976|ref|XP_014542230.1|	29.80	0.004	47.8	EF-hand-like domain protein, partial [Metarhizium brunneum ARSEF 3297]
Dmel_0031673_CG31650_HG_685	gi|923551350|ref|XP_013736721.1|	28.12	0.004	49.7	PREDICTED: calmodulin-like protein 12 [Brassica napus]
Dmel_0031673_CG31650_HG_685	gi|923551350|ref|XP_013736721.1|	24.60	0.011	48.1	PREDICTED: calmodulin-like protein 12 [Brassica napus]
Dmel_0031673_CG31650_HG_685	gi|1035941859|gb|OAY67767.1|	29.94	0.004	49.7	Calcium-dependent protein kinase 17 [Ananas comosus]
Dmel_0031673_CG31650_HG_685	gi|302791081|ref|XP_002977307.1|	28.17	0.004	47.4	hypothetical protein SELMODRAFT_107118 [Selaginella moellendorffii]
Dmel_0031673_CG31650_HG_685	gi|922863877|gb|KOO31237.1|	25.40	0.004	49.7	radial spoke protein 7 [Chrysochromulina sp. CCMP291]
Dmel_0031673_CG31650_HG_685	gi|661877635|emb|CDP18538.1|	29.33	0.004	47.4	unnamed protein product [Coffea canephora]
Dmel_0031673_CG31650_HG_685	gi|1139909719|dbj|GAW06928.1|	30.07	0.004	47.4	calmodulin [Lentinula edodes]
Dmel_0031673_CG31650_HG_685	gi|1098825255|ref|XP_018818977.1|	30.06	0.004	48.1	PREDICTED: calmodulin-7-like isoform X1 [Juglans regia]
Dmel_0031673_CG31650_HG_685	gi|902203599|gb|KNA14606.1|	26.26	0.004	49.3	hypothetical protein SOVF_105720 [Spinacia oleracea]
Dmel_0031673_CG31650_HG_685	gi|1098825258|ref|XP_018818978.1|	30.06	0.004	48.1	PREDICTED: calmodulin-7-like isoform X2 [Juglans regia]
Dmel_0031673_CG31650_HG_685	gi|695072041|ref|XP_009383122.1|	25.20	0.004	49.3	PREDICTED: calumenin-B [Musa acuminata subsp. malaccensis]
Dmel_0031673_CG31650_HG_685	gi|1147619195|ref|XP_020113644.1|	29.94	0.004	49.7	calcium-dependent protein kinase 2-like [Ananas comosus]
Dmel_0031673_CG31650_HG_685	gi|834302086|dbj|BAR91693.1|	28.57	0.005	47.0	calmodulin, partial [Penicillium macrosclerotiorum]
Dmel_0031673_CG31650_HG_685	gi|307603233|gb|ADN68266.1|	30.00	0.005	47.0	calmodulin, partial [Colletotrichum gloeosporioides]
Dmel_0031673_CG31650_HG_685	gi|1111858014|gb|OJJ40729.1|	29.41	0.005	47.4	hypothetical protein ASPWEDRAFT_231679 [Aspergillus wentii DTO 134E9]
Dmel_0031673_CG31650_HG_685	gi|667732926|gb|KFA72401.1|	30.07	0.005	48.1	hypothetical protein S40288_09541 [Stachybotrys chartarum IBT 40288]
Dmel_0031673_CG31650_HG_685	gi|1098825261|ref|XP_018818979.1|	30.06	0.005	47.4	PREDICTED: calmodulin-7-like isoform X3 [Juglans regia]
Dmel_0031673_CG31650_HG_685	gi|403220113|emb|CCH57529.1|	28.57	0.005	47.0	calmodulin, partial [Aspergillus cibarius]
Dmel_0031673_CG31650_HG_685	gi|694998184|ref|XP_009403239.1|	30.77	0.005	47.4	PREDICTED: calmodulin-like protein 3 [Musa acuminata subsp. malaccensis]
Dmel_0031673_CG31650_HG_685	gi|587700207|gb|EWZ46812.1|	30.07	0.005	48.5	calmodulin [Fusarium oxysporum Fo47]
Dmel_0031673_CG31650_HG_685	gi|475668574|gb|EMT66361.1|	30.07	0.005	48.1	Calmodulin [Fusarium oxysporum f. sp. cubense race 4]
Dmel_0031673_CG31650_HG_685	gi|307603187|gb|ADN68243.1|	30.00	0.005	47.0	calmodulin, partial [Colletotrichum gloeosporioides]
Dmel_0031673_CG31650_HG_685	gi|1070330391|ref|XP_018238864.1|	30.07	0.005	48.1	calmodulin [Fusarium oxysporum f. sp. lycopersici 4287]
Dmel_0031673_CG31650_HG_685	gi|1063877328|ref|XP_017999403.1|	29.41	0.005	47.4	Calmodulin [Phialophora attae]
Dmel_0031673_CG31650_HG_685	gi|373248680|emb|CCF70746.1|	28.57	0.005	47.0	calmodulin, partial [Aspergillus calidoustus]
Dmel_0031673_CG31650_HG_685	gi|1024752821|gb|KZZ91844.1|	30.00	0.005	47.0	calmodulin (CaM) [Ascosphaera apis ARSEF 7405]
Dmel_0031673_CG31650_HG_685	gi|326633131|emb|CCA30569.1|	28.57	0.005	47.0	calmodulin, partial [Aspergillus cibarius]
Dmel_0031673_CG31650_HG_685	gi|380244469|emb|CCG28539.1|	28.57	0.005	47.0	calmodulin, partial [Aspergillus sp. CCF 3996]
Dmel_0031673_CG31650_HG_685	gi|695041775|ref|XP_009408507.1|	29.58	0.005	47.0	PREDICTED: calmodulin-like protein 11 [Musa acuminata subsp. malaccensis]
Dmel_0031673_CG31650_HG_685	gi|1008936691|gb|KYK59675.1|	29.41	0.005	47.0	EF-hand [Drechmeria coniospora]
Dmel_0031673_CG31650_HG_685	gi|330842540|ref|XP_003293234.1|	29.93	0.005	47.0	calmodulin [Dictyostelium purpureum]
Dmel_0031673_CG31650_HG_685	gi|587745899|gb|EXA43615.1|	30.07	0.005	48.1	calmodulin [Fusarium oxysporum f. sp. pisi HDV247]
Dmel_0031673_CG31650_HG_685	gi|526133598|gb|AGR66889.1|	30.00	0.005	47.0	calmodulin, partial [Colletotrichum gloeosporioides]
Dmel_0031673_CG31650_HG_685	gi|401779846|emb|CCD10985.2|	28.57	0.005	47.0	calmodulin, partial [Aspergillus aculeatinus]
Dmel_0031673_CG31650_HG_685	gi|67523181|ref|XP_659651.1|	30.00	0.005	47.0	CALM_EMENI Calmodulin (CaM) [Aspergillus nidulans FGSC A4]
Dmel_0031673_CG31650_HG_685	gi|1000490270|gb|KXL50108.1|	29.41	0.005	47.0	hypothetical protein FE78DRAFT_27645 [Acidomyces richmondensis]
Dmel_0031673_CG31650_HG_685	gi|406034741|emb|CCM43803.1|	30.00	0.005	47.0	calmodulin, partial [Aspergillus fijiensis]
Dmel_0031673_CG31650_HG_685	gi|477509744|gb|ENH63033.1|	30.07	0.005	48.1	Calmodulin [Fusarium oxysporum f. sp. cubense race 1]
Dmel_0031673_CG31650_HG_685	gi|42415761|gb|AAS15750.1|	29.17	0.005	47.0	calmodulin, partial [Penicillium manginii]
Dmel_0031673_CG31650_HG_685	gi|1083156893|gb|OGE51353.1|	30.07	0.005	47.8	hypothetical protein PENARI_c013G09844 [Penicillium arizonense]
Dmel_0031673_CG31650_HG_685	gi|452843062|gb|EME44997.1|	29.41	0.005	47.0	hypothetical protein DOTSEDRAFT_70894 [Dothistroma septosporum NZE10]
Dmel_0031673_CG31650_HG_685	gi|307603183|gb|ADN68241.1|	30.00	0.006	47.0	calmodulin, partial [Colletotrichum gloeosporioides]
Dmel_0031673_CG31650_HG_685	gi|1142682079|gb|ONM40122.1|	26.98	0.006	48.9	Calcium-dependent protein kinase 3 [Zea mays]
Dmel_0031673_CG31650_HG_685	gi|1142682079|gb|ONM40122.1|	23.45	7.2	39.3	Calcium-dependent protein kinase 3 [Zea mays]
Dmel_0031673_CG31650_HG_685	gi|406034749|emb|CCM43807.1|	30.00	0.006	46.6	Calmodulin, partial [Aspergillus japonicus]
Dmel_0031673_CG31650_HG_685	gi|641878729|gb|AIA77819.1|	30.00	0.006	46.6	calmodulin, partial [Aspergillus carbonarius]
Dmel_0031673_CG31650_HG_685	gi|1050605795|ref|XP_017625451.1|	29.29	0.006	47.4	PREDICTED: probable calcium-binding protein CML11 [Gossypium arboreum]
Dmel_0031673_CG31650_HG_685	gi|42415795|gb|AAS15767.1|	30.00	0.006	46.6	calmodulin, partial [Penicillium jensenii]
Dmel_0031673_CG31650_HG_685	gi|42415759|gb|AAS15749.1|	30.00	0.006	46.6	calmodulin, partial [Penicillium rolfsii]
Dmel_0031673_CG31650_HG_685	gi|374843140|emb|CCE46006.2|	30.00	0.006	46.6	calmodulin, partial [Aspergillus brunneoviolaceus]
Dmel_0031673_CG31650_HG_685	gi|577149649|gb|EUD72710.1|	24.81	0.006	48.9	hypothetical protein YYG_01710 [Plasmodium vinckei petteri]
Dmel_0031673_CG31650_HG_685	gi|514823228|ref|XP_004986274.1|	29.25	0.006	47.0	PREDICTED: calmodulin-alpha-like [Setaria italica]
Dmel_0031673_CG31650_HG_685	gi|118358488|ref|XP_001012489.1|	29.17	0.006	49.3	calcium-dependent kinase [Tetrahymena thermophila SB210]
Dmel_0031673_CG31650_HG_685	gi|118358488|ref|XP_001012489.1|	25.97	0.21	44.3	calcium-dependent kinase [Tetrahymena thermophila SB210]
Dmel_0031673_CG31650_HG_685	gi|573031737|gb|ETS64955.1|	30.56	0.006	47.8	calmodulin [Moesziomyces aphidis DSM 70725]
Dmel_0031673_CG31650_HG_685	gi|1068927119|emb|SCM13041.1|	28.00	0.006	49.3	calcium-dependent protein kinase 5, putative [Plasmodium chabaudi adami]
Dmel_0031673_CG31650_HG_685	gi|751352837|gb|KIL90559.1|	30.07	0.006	48.5	calmodulin [Fusarium avenaceum]
Dmel_0031673_CG31650_HG_685	gi|119500504|ref|XP_001267009.1|	30.00	0.006	47.0	calmodulin [Aspergillus fischeri NRRL 181]
Dmel_0031673_CG31650_HG_685	gi|573982517|ref|XP_006669179.1|	30.00	0.006	47.4	calmodulin [Cordyceps militaris CM01]
Dmel_0031673_CG31650_HG_685	gi|1089734862|ref|XP_018705217.1|	30.00	0.006	47.0	calmodulin [Isaria fumosorosea ARSEF 2679]
Dmel_0031673_CG31650_HG_685	gi|255537639|ref|XP_002509886.1|	28.40	0.006	49.3	PREDICTED: calcium-dependent protein kinase 3 [Ricinus communis]
Dmel_0031673_CG31650_HG_685	gi|255537639|ref|XP_002509886.1|	28.15	1.4	41.6	PREDICTED: calcium-dependent protein kinase 3 [Ricinus communis]
Dmel_0031673_CG31650_HG_685	gi|512193881|gb|EPE09638.1|	30.00	0.006	47.0	calmodulin [Ophiostoma piceae UAMH 11346]
Dmel_0031673_CG31650_HG_685	gi|406034745|emb|CCM43805.1|	30.00	0.006	46.6	Calmodulin, partial [Aspergillus sp. ITEM 14783]
Dmel_0031673_CG31650_HG_685	gi|953471921|ref|XP_014579435.1|	29.80	0.006	47.0	EF-hand-like domain protein, partial [Metarhizium majus ARSEF 297]
Dmel_0031673_CG31650_HG_685	gi|955479521|ref|XP_014653348.1|	30.56	0.006	46.6	calmodulin [Moesziomyces antarcticus]
Dmel_0031673_CG31650_HG_685	gi|471231304|ref|XP_004036834.1|	29.55	0.006	47.0	hypothetical protein IMG5_068710 [Ichthyophthirius multifiliis]
Dmel_0031673_CG31650_HG_685	gi|627800213|ref|XP_007673454.1|	30.00	0.006	47.0	hypothetical protein BAUCODRAFT_22484 [Baudoinia panamericana UAMH 10762]
Dmel_0031673_CG31650_HG_685	gi|566172921|ref|XP_006383679.1|	28.17	0.006	46.6	hypothetical protein POPTR_0005s23720g [Populus trichocarpa]
Dmel_0031673_CG31650_HG_685	gi|343771747|emb|CCD10980.1|	28.57	0.006	46.6	calmodulin, partial [Aspergillus proliferans]
Dmel_0051475_CG31475_HG_685	gi|194690094|gb|ACF79131.1|	29.26	3e-14	83.6	unknown [Zea mays]
Dmel_0051475_CG31475_HG_685	gi|778704252|ref|XP_011655504.1|	25.22	2e-07	63.2	PREDICTED: calumenin-B [Cucumis sativus]
Dmel_0051475_CG31475_HG_685	gi|659090222|ref|XP_008445899.1|	24.40	1e-06	61.2	PREDICTED: calumenin-B [Cucumis melo]
Dmel_0051475_CG31475_HG_685	gi|657970062|ref|XP_008376764.1|	26.12	1e-06	60.8	PREDICTED: calumenin-like [Malus domestica]
Dmel_0051475_CG31475_HG_685	gi|1147603283|ref|XP_020105608.1|	29.32	9e-06	58.9	uncharacterized protein LOC109722133 [Ananas comosus]
Dmel_0051475_CG31475_HG_685	gi|1035963465|gb|OAY83972.1|	27.09	2e-05	57.0	Calumenin-B [Ananas comosus]
Dmel_0051475_CG31475_HG_685	gi|743832013|ref|XP_010934862.1|	28.95	2e-05	57.0	PREDICTED: calumenin-B [Elaeis guineensis]
Dmel_0051475_CG31475_HG_685	gi|302793442|ref|XP_002978486.1|	31.61	3e-05	56.6	hypothetical protein SELMODRAFT_443827 [Selaginella moellendorffii]
Dmel_0051475_CG31475_HG_685	gi|302773980|ref|XP_002970407.1|	31.61	4e-05	56.2	hypothetical protein SELMODRAFT_93701 [Selaginella moellendorffii]
Dmel_0051475_CG31475_HG_685	gi|695076953|ref|XP_009385791.1|	27.17	4e-05	56.2	PREDICTED: reticulocalbin-2-like [Musa acuminata subsp. malaccensis]
Dmel_0051475_CG31475_HG_685	gi|1147571683|ref|XP_020089491.1|	27.67	5e-05	55.8	reticulocalbin-2 [Ananas comosus]
Dmel_0051475_CG31475_HG_685	gi|1052172378|ref|XP_017697039.1|	27.09	7e-05	55.5	PREDICTED: calumenin [Phoenix dactylifera]
Dmel_0051475_CG31475_HG_685	gi|1032278940|gb|OAO93268.1|	25.98	8e-05	55.5	hypothetical protein AXX17_AT5G08500 [Arabidopsis thaliana]
Dmel_0051475_CG31475_HG_685	gi|743769958|ref|XP_010915272.1|	26.69	9e-05	55.1	PREDICTED: calumenin isoform X1 [Elaeis guineensis]
Dmel_0051475_CG31475_HG_685	gi|470147039|ref|XP_004309124.1|	25.19	9e-05	55.1	PREDICTED: calumenin [Fragaria vesca subsp. vesca]
Dmel_0051475_CG31475_HG_685	gi|1044585784|ref|XP_017430011.1|	24.84	1e-04	54.7	PREDICTED: reticulocalbin-2 [Vigna angularis]
Dmel_0051475_CG31475_HG_685	gi|702501361|ref|XP_010038464.1|	30.71	1e-04	54.7	PREDICTED: calumenin-A [Eucalyptus grandis]
Dmel_0051475_CG31475_HG_685	gi|645258054|ref|XP_008234704.1|	31.01	1e-04	54.3	PREDICTED: calumenin-B [Prunus mume]
Dmel_0051475_CG31475_HG_685	gi|18415883|ref|NP_568202.1|	25.98	1e-04	54.7	Calcium-binding EF hand family protein [Arabidopsis thaliana]
Dmel_0051475_CG31475_HG_685	gi|695054467|ref|XP_009415362.1|	26.80	2e-04	54.3	PREDICTED: calumenin-like [Musa acuminata subsp. malaccensis]
Dmel_0051475_CG31475_HG_685	gi|727561266|ref|XP_010452869.1|	26.16	2e-04	53.9	PREDICTED: calumenin-A-like [Camelina sativa]
Dmel_0051475_CG31475_HG_685	gi|727640368|ref|XP_010491505.1|	26.16	3e-04	53.5	PREDICTED: calumenin-A-like [Camelina sativa]
Dmel_0051475_CG31475_HG_685	gi|1009138494|ref|XP_015886617.1|	26.14	3e-04	53.5	PREDICTED: calumenin-B [Ziziphus jujuba]
Dmel_0051475_CG31475_HG_685	gi|727494012|ref|XP_010423050.1|	26.16	3e-04	53.5	PREDICTED: calumenin-A-like [Camelina sativa]
Dmel_0051475_CG31475_HG_685	gi|922451290|ref|XP_013628581.1|	25.98	3e-04	53.5	PREDICTED: calumenin-A [Brassica oleracea var. oleracea]
Dmel_0051475_CG31475_HG_685	gi|565453792|ref|XP_006286619.1|	26.16	3e-04	53.1	hypothetical protein CARUB_v10002410mg [Capsella rubella]
Dmel_0051475_CG31475_HG_685	gi|703148025|ref|XP_010109239.1|	29.50	3e-04	51.2	hypothetical protein L484_011861 [Morus notabilis]
Dmel_0051475_CG31475_HG_685	gi|596186423|ref|XP_007223340.1|	28.69	4e-04	53.1	calumenin [Prunus persica]
Dmel_0051475_CG31475_HG_685	gi|703079618|ref|XP_010091199.1|	29.17	5e-04	50.8	hypothetical protein L484_000423 [Morus notabilis]
Dmel_0051475_CG31475_HG_685	gi|1098758366|ref|XP_018842697.1|	28.67	6e-04	52.4	PREDICTED: reticulocalbin-2 [Juglans regia]
Dmel_0051475_CG31475_HG_685	gi|596062008|ref|XP_007221135.1|	25.57	7e-04	52.4	calumenin-B [Prunus persica]
Dmel_0051475_CG31475_HG_685	gi|674952661|emb|CDX81115.1|	25.98	7e-04	52.4	BnaC03g03690D [Brassica napus]
Dmel_0051475_CG31475_HG_685	gi|297810979|ref|XP_002873373.1|	25.74	7e-04	52.4	calcium-binding EF hand family protein [Arabidopsis lyrata subsp. lyrata]
Dmel_0051475_CG31475_HG_685	gi|923773766|ref|XP_013680335.1|	25.98	7e-04	52.4	PREDICTED: LOW QUALITY PROTEIN: calumenin-A-like [Brassica napus]
Dmel_0051475_CG31475_HG_685	gi|1035921554|gb|OAY51144.1|	28.88	8e-04	52.0	hypothetical protein MANES_05G191700 [Manihot esculenta]
Dmel_0051475_CG31475_HG_685	gi|1073032775|ref|XP_018467393.1|	26.38	8e-04	52.0	PREDICTED: calumenin-A-like [Raphanus sativus]
Dmel_0051475_CG31475_HG_685	gi|1072931456|ref|XP_018476391.1|	26.38	9e-04	52.0	PREDICTED: calumenin-A-like [Raphanus sativus]
Dmel_0051475_CG31475_HG_685	gi|645228629|ref|XP_008221087.1|	28.69	9e-04	52.0	PREDICTED: calumenin [Prunus mume]
Dmel_0051475_CG31475_HG_685	gi|695039530|ref|XP_009407305.1|	28.63	9e-04	52.0	PREDICTED: reticulocalbin-2-like [Musa acuminata subsp. malaccensis]
Dmel_0051475_CG31475_HG_685	gi|674954765|emb|CDX78345.1|	25.98	0.001	52.0	BnaA03g02570D [Brassica napus]
Dmel_0051475_CG31475_HG_685	gi|901813666|gb|KMZ68117.1|	22.69	0.001	51.6	Calcium-binding EF hand family protein [Zostera marina]
Dmel_0051475_CG31475_HG_685	gi|255570595|ref|XP_002526254.1|	27.69	0.001	51.6	PREDICTED: calumenin-B [Ricinus communis]
Dmel_0051475_CG31475_HG_685	gi|950990483|ref|XP_014504326.1|	24.84	0.002	51.2	PREDICTED: reticulocalbin-2 [Vigna radiata var. radiata]
Dmel_0051475_CG31475_HG_685	gi|685280370|ref|XP_009131091.1|	25.98	0.002	51.2	PREDICTED: calumenin-A-like [Brassica rapa]
Dmel_0051475_CG31475_HG_685	gi|778680426|ref|XP_011651314.1|	24.70	0.002	50.4	PREDICTED: reticulocalbin-2 [Cucumis sativus]
Dmel_0051475_CG31475_HG_685	gi|590674196|ref|XP_007039100.1|	26.10	0.002	50.4	PREDICTED: calumenin-B isoform X1 [Theobroma cacao]
Dmel_0051475_CG31475_HG_685	gi|1035953034|gb|OAY75363.1|	32.91	0.003	50.4	45 kDa calcium-binding protein [Ananas comosus]
Dmel_0051475_CG31475_HG_685	gi|1149716634|ref|XP_020184324.1|	27.10	0.003	50.4	calumenin-like [Aegilops tauschii subsp. tauschii]
Dmel_0051475_CG31475_HG_685	gi|658010356|ref|XP_008340424.1|	27.89	0.003	50.4	PREDICTED: calumenin [Malus domestica]
Dmel_0051475_CG31475_HG_685	gi|669029131|emb|CDM83219.1|	27.10	0.003	50.1	unnamed protein product [Triticum aestivum]
Dmel_0051475_CG31475_HG_685	gi|475611445|gb|EMT28085.1|	27.10	0.003	50.4	Developmentally-regulated GTP-binding protein 2 [Aegilops tauschii]
Dmel_0051475_CG31475_HG_685	gi|944072896|gb|KQK08380.1|	26.72	0.003	50.1	hypothetical protein BRADI_2g41570 [Brachypodium distachyon]
Dmel_0051475_CG31475_HG_685	gi|694321182|ref|XP_009351755.1|	26.91	0.004	50.1	PREDICTED: calumenin [Pyrus x bretschneideri]
Dmel_0051475_CG31475_HG_685	gi|743823505|ref|XP_011021981.1|	24.19	0.004	50.1	PREDICTED: reticulocalbin-2-like [Populus euphratica]
Dmel_0051475_CG31475_HG_685	gi|326515414|dbj|BAK03620.1|	27.10	0.004	50.1	predicted protein [Hordeum vulgare subsp. vulgare]
Dmel_0051475_CG31475_HG_685	gi|568878022|ref|XP_006492006.1|	30.87	0.004	49.7	PREDICTED: calumenin-B [Citrus sinensis]
Dmel_0051475_CG31475_HG_685	gi|695031921|ref|XP_009403489.1|	25.68	0.005	49.7	PREDICTED: calumenin-like [Musa acuminata subsp. malaccensis]
Dmel_0051475_CG31475_HG_685	gi|685290509|ref|XP_009136215.1|	22.64	0.005	50.1	PREDICTED: calmodulin-like protein 12 [Brassica rapa]
Dmel_0051475_CG31475_HG_685	gi|474320384|gb|EMS62241.1|	27.10	0.005	50.1	Developmentally-regulated GTP-binding protein 2 [Triticum urartu]
Dmel_0051475_CG31475_HG_685	gi|567171845|ref|XP_006399364.1|	26.16	0.005	49.7	hypothetical protein EUTSA_v10013753mg [Eutrema salsugineum]
Dmel_0051475_CG31475_HG_685	gi|743938272|ref|XP_011013553.1|	25.00	0.006	49.3	PREDICTED: reticulocalbin-2-like [Populus euphratica]
Dmel_0051475_CG31475_HG_685	gi|923551350|ref|XP_013736721.1|	22.18	0.007	49.3	PREDICTED: calmodulin-like protein 12 [Brassica napus]
Dmel_0051475_CG31475_HG_685	gi|1130663568|ref|XP_010924990.2|	26.38	0.007	49.3	PREDICTED: LOW QUALITY PROTEIN: calumenin-B [Elaeis guineensis]
Dmel_0051475_CG31475_HG_685	gi|659072334|ref|XP_008465196.1|	25.32	0.008	48.9	PREDICTED: calumenin-B-like [Cucumis melo]
Dmel_0051475_CG31475_HG_685	gi|729361647|ref|XP_010546283.1|	25.10	0.009	48.9	PREDICTED: reticulocalbin-2 [Tarenaya hassleriana]
Dmel_0051475_CG31475_HG_685	gi|702473617|ref|XP_010031375.1|	27.31	0.011	48.5	PREDICTED: reticulocalbin-2 [Eucalyptus grandis]
Dmel_0051475_CG31475_HG_685	gi|657945702|ref|XP_008381116.1|	23.26	0.014	48.1	PREDICTED: calumenin-B-like [Malus domestica]
Dmel_0051475_CG31475_HG_685	gi|586758717|ref|XP_006853843.1|	24.90	0.015	48.1	PREDICTED: reticulocalbin-2 [Amborella trichopoda]
Dmel_0051475_CG31475_HG_685	gi|567897314|ref|XP_006441145.1|	30.20	0.016	48.1	hypothetical protein CICLE_v10023659mg [Citrus clementina]
Dmel_0051475_CG31475_HG_685	gi|1025404420|ref|XP_016437873.1|	27.27	0.019	47.8	PREDICTED: calumenin-like [Nicotiana tabacum]
Dmel_0051475_CG31475_HG_685	gi|1150737232|ref|XP_020242584.1|	25.32	0.020	48.1	developmentally-regulated G-protein 2 [Asparagus officinalis]
Dmel_0051475_CG31475_HG_685	gi|987437888|ref|NP_001306912.1|	28.40	0.020	47.8	uncharacterized protein LOC100273329 [Zea mays]
Dmel_0051475_CG31475_HG_685	gi|698468378|ref|XP_009783341.1|	27.27	0.020	47.8	PREDICTED: calumenin [Nicotiana sylvestris]
Dmel_0051475_CG31475_HG_685	gi|470123397|ref|XP_004297713.1|	26.10	0.020	47.8	PREDICTED: reticulocalbin-2 [Fragaria vesca subsp. vesca]
Dmel_0051475_CG31475_HG_685	gi|125526512|gb|EAY74626.1|	27.10	0.022	47.8	hypothetical protein OsI_02514 [Oryza sativa Indica Group]
Dmel_0051475_CG31475_HG_685	gi|238007800|gb|ACR34935.1|	28.40	0.024	47.4	unknown [Zea mays]
Dmel_0051475_CG31475_HG_685	gi|778730754|ref|XP_011659853.1|	26.47	0.025	47.4	PREDICTED: calumenin-B-like [Cucumis sativus]
Dmel_0051475_CG31475_HG_685	gi|659111942|ref|XP_008455987.1|	23.41	0.026	47.4	PREDICTED: reticulocalbin-2 [Cucumis melo]
Dmel_0051475_CG31475_HG_685	gi|658048623|ref|XP_008360001.1|	24.62	0.032	47.0	PREDICTED: calumenin-A-like [Malus domestica]
Dmel_0051475_CG31475_HG_685	gi|1044558136|ref|XP_017415236.1|	25.00	0.033	47.0	PREDICTED: reticulocalbin-2 [Vigna angularis]
Dmel_0051475_CG31475_HG_685	gi|514708115|ref|XP_004951461.1|	25.42	0.034	47.0	PREDICTED: calumenin-B [Setaria italica]
Dmel_0051475_CG31475_HG_685	gi|951029256|ref|XP_014514637.1|	25.00	0.043	46.6	PREDICTED: reticulocalbin-2 [Vigna radiata var. radiata]
Dmel_0051475_CG31475_HG_685	gi|1150134221|ref|XP_020210617.1|	23.64	0.044	46.6	calumenin-A [Cajanus cajan]
Dmel_0051475_CG31475_HG_685	gi|694321636|ref|XP_009351974.1|	23.51	0.044	46.6	PREDICTED: calumenin [Pyrus x bretschneideri]
Dmel_0051475_CG31475_HG_685	gi|567193003|ref|XP_006405341.1|	26.32	0.052	46.6	hypothetical protein EUTSA_v10027748mg [Eutrema salsugineum]
Dmel_0051475_CG31475_HG_685	gi|1070972719|gb|OEL32320.1|	26.84	0.052	46.2	hypothetical protein BAE44_0006663 [Dichanthelium oligosanthes]
Dmel_0051475_CG31475_HG_685	gi|567193006|ref|XP_006405342.1|	26.32	0.059	46.6	hypothetical protein EUTSA_v10027748mg [Eutrema salsugineum]
Dmel_0051475_CG31475_HG_685	gi|1040904893|ref|XP_017215575.1|	23.13	0.071	45.8	PREDICTED: calumenin-B [Daucus carota subsp. sativus]
Dmel_0051475_CG31475_HG_685	gi|224083856|ref|XP_002307146.1|	27.00	0.076	45.8	hypothetical protein POPTR_0005s08980g [Populus trichocarpa]
Dmel_0051475_CG31475_HG_685	gi|729367724|ref|XP_010547693.1|	25.79	0.077	45.8	PREDICTED: reticulocalbin-2-like [Tarenaya hassleriana]
Dmel_0051475_CG31475_HG_685	gi|593796924|ref|XP_007161500.1|	22.59	0.082	45.8	hypothetical protein PHAVU_001G074400g [Phaseolus vulgaris]
Dmel_0051475_CG31475_HG_685	gi|1117380187|ref|XP_019461685.1|	27.07	0.094	45.4	PREDICTED: reticulocalbin-2-like [Lupinus angustifolius]
Dmel_0051475_CG31475_HG_685	gi|1098834303|ref|XP_018823696.1|	27.23	0.099	45.4	PREDICTED: reticulocalbin-2 [Juglans regia]
Dmel_0051475_CG31475_HG_685	gi|222629787|gb|EEE61919.1|	26.34	0.10	45.4	hypothetical protein OsJ_16654 [Oryza sativa Japonica Group]
Dmel_0051475_CG31475_HG_685	gi|1050595118|ref|XP_017619026.1|	26.00	0.10	45.4	PREDICTED: calumenin-A-like [Gossypium arboreum]
Dmel_0051475_CG31475_HG_685	gi|728812875|gb|KHG01010.1|	26.00	0.10	45.4	Calumenin-A [Gossypium arboreum]
Dmel_0051475_CG31475_HG_685	gi|567890261|ref|XP_006437651.1|	26.09	0.11	45.4	hypothetical protein CICLE_v10031861mg [Citrus clementina]
Dmel_0051475_CG31475_HG_685	gi|568861999|ref|XP_006484483.1|	26.09	0.11	45.4	PREDICTED: calumenin [Citrus sinensis]
Dmel_0051475_CG31475_HG_685	gi|965666452|dbj|BAT81940.1|	29.37	0.12	43.9	hypothetical protein VIGAN_03185800 [Vigna angularis var. angularis]
Dmel_0051475_CG31475_HG_685	gi|1002258884|ref|XP_015633784.1|	26.34	0.13	45.1	PREDICTED: calumenin-A [Oryza sativa Japonica Group]
Dmel_0051475_CG31475_HG_685	gi|674236532|gb|KFK29297.1|	22.40	0.14	45.1	hypothetical protein AALP_AA7G115000 [Arabis alpina]
Dmel_0051475_CG31475_HG_685	gi|703126485|ref|XP_010103594.1|	31.55	0.14	45.1	hypothetical protein L484_023091 [Morus notabilis]
Dmel_0051475_CG31475_HG_685	gi|225455330|ref|XP_002272030.1|	26.14	0.14	45.1	PREDICTED: reticulocalbin-2 [Vitis vinifera]
Dmel_0051475_CG31475_HG_685	gi|38345557|emb|CAE03423.2|	26.34	0.14	45.1	OSJNBa0032F06.6 [Oryza sativa Japonica Group]
Dmel_0051475_CG31475_HG_685	gi|823265699|ref|XP_012465571.1|	26.29	0.14	45.1	PREDICTED: reticulocalbin-2-like [Gossypium raimondii]
Dmel_0051475_CG31475_HG_685	gi|734362741|gb|KHN16271.1|	23.82	0.16	44.7	45 kDa calcium-binding protein [Glycine soja]
Dmel_0051475_CG31475_HG_685	gi|357140377|ref|XP_003571745.1|	25.74	0.16	45.1	PREDICTED: reticulocalbin-2 [Brachypodium distachyon]
Dmel_0051475_CG31475_HG_685	gi|1024039812|gb|KZV44719.1|	24.34	0.17	44.7	calcium-binding EF hand family protein [Dorcoceras hygrometricum]
Dmel_0051475_CG31475_HG_685	gi|955388145|ref|XP_014627215.1|	23.82	0.17	44.7	PREDICTED: calumenin-A-like isoform X1 [Glycine max]
Dmel_0051475_CG31475_HG_685	gi|672180539|ref|XP_008810466.1|	26.24	0.18	45.1	PREDICTED: calumenin-B [Phoenix dactylifera]
Dmel_0051475_CG31475_HG_685	gi|224132718|ref|XP_002321392.1|	29.03	0.20	44.7	calcium-binding EF hand family protein [Populus trichocarpa]
Dmel_0051475_CG31475_HG_685	gi|573916748|ref|XP_006646020.1|	27.85	0.20	44.7	PREDICTED: calumenin-like [Oryza brachyantha]
Dmel_0051475_CG31475_HG_685	gi|955363217|ref|XP_003544051.3|	21.52	0.20	44.7	PREDICTED: calumenin-A-like [Glycine max]
Dmel_0051475_CG31475_HG_685	gi|593596988|ref|XP_007142746.1|	23.66	0.20	44.7	hypothetical protein PHAVU_007G013600g [Phaseolus vulgaris]
Dmel_0051475_CG31475_HG_685	gi|734308237|gb|KHM99213.1|	21.52	0.23	44.3	Reticulocalbin-3 [Glycine soja]
Dmel_0051475_CG31475_HG_685	gi|1029122059|ref|XP_016739472.1|	32.17	0.23	44.3	PREDICTED: reticulocalbin-2-like [Gossypium hirsutum]
Dmel_0051475_CG31475_HG_685	gi|823149210|ref|XP_012474475.1|	32.17	0.25	44.3	PREDICTED: reticulocalbin-2 [Gossypium raimondii]
Dmel_0051475_CG31475_HG_685	gi|90399006|emb|CAJ86276.1|	23.88	0.25	44.3	H0901F07.13 [Oryza sativa Indica Group]
Dmel_0051475_CG31475_HG_685	gi|1109278858|ref|XP_019163688.1|	26.81	0.26	44.3	PREDICTED: calumenin [Ipomoea nil]
Dmel_0051475_CG31475_HG_685	gi|743902659|ref|XP_011044675.1|	25.61	0.29	43.9	PREDICTED: reticulocalbin-2 [Populus euphratica]
Dmel_0051475_CG31475_HG_685	gi|970034784|ref|XP_015078719.1|	26.99	0.31	43.9	PREDICTED: calumenin-B [Solanum pennellii]
Dmel_0051475_CG31475_HG_685	gi|297803314|ref|XP_002869541.1|	23.53	0.31	43.9	calcium-binding EF hand family protein [Arabidopsis lyrata subsp. lyrata]
Dmel_0051475_CG31475_HG_685	gi|502121275|ref|XP_004497251.1|	25.28	0.31	43.9	PREDICTED: calumenin [Cicer arietinum]
Dmel_0051475_CG31475_HG_685	gi|922408955|ref|XP_013470394.1|	29.63	0.35	43.9	calcium-binding EF hand-like protein [Medicago truncatula]
Dmel_0051475_CG31475_HG_685	gi|567192999|ref|XP_006405340.1|	25.00	0.39	43.5	hypothetical protein EUTSA_v10027748mg [Eutrema salsugineum]
Dmel_0051475_CG31475_HG_685	gi|674963705|emb|CDX69937.1|	24.15	0.41	43.5	BnaA10g22860D [Brassica napus]
Dmel_0051475_CG31475_HG_685	gi|242074808|ref|XP_002447340.1|	26.47	0.42	43.5	hypothetical protein SORBIDRAFT_06g033220 [Sorghum bicolor]
Dmel_0051475_CG31475_HG_685	gi|1072921354|ref|XP_018471285.1|	23.41	0.43	43.5	PREDICTED: calumenin-B [Raphanus sativus]
Dmel_0051475_CG31475_HG_685	gi|565356914|ref|XP_006345305.1|	25.81	0.44	43.5	PREDICTED: calumenin-B [Solanum tuberosum]
Dmel_0051475_CG31475_HG_685	gi|720075930|ref|XP_010279470.1|	26.29	0.51	43.5	PREDICTED: calumenin [Nelumbo nucifera]
Dmel_0051475_CG31475_HG_685	gi|225463758|ref|XP_002267285.1|	25.96	0.52	43.1	PREDICTED: reticulocalbin-2 [Vitis vinifera]
Dmel_0051475_CG31475_HG_685	gi|923506309|ref|XP_013700051.1|	23.41	0.53	43.1	PREDICTED: calumenin-A-like [Brassica napus]
Dmel_0051475_CG31475_HG_685	gi|566180020|ref|XP_002310630.2|	24.08	0.53	43.1	calcium-binding EF hand family protein [Populus trichocarpa]
Dmel_0051475_CG31475_HG_685	gi|145540411|ref|XP_001455895.1|	24.35	0.54	43.5	hypothetical protein [Paramecium tetraurelia strain d4-2]
Dmel_0051475_CG31475_HG_685	gi|802573953|ref|XP_012068579.1|	25.66	0.54	43.1	PREDICTED: reticulocalbin-2 [Jatropha curcas]
Dmel_0051475_CG31475_HG_685	gi|685261155|ref|XP_009143986.1|	23.41	0.59	43.1	PREDICTED: calumenin-A [Brassica rapa]
Dmel_0051475_CG31475_HG_685	gi|922416793|ref|XP_013601597.1|	23.41	0.62	43.1	PREDICTED: calumenin-A [Brassica oleracea var. oleracea]
Dmel_0051475_CG31475_HG_685	gi|1026065423|ref|XP_016577140.1|	25.86	0.63	42.7	PREDICTED: calumenin-A [Capsicum annuum]
Dmel_0051475_CG31475_HG_685	gi|147767808|emb|CAN69014.1|	31.03	0.64	42.0	hypothetical protein VITISV_032830 [Vitis vinifera]
Dmel_0051475_CG31475_HG_685	gi|923742332|ref|XP_013671648.1|	23.41	0.66	42.7	PREDICTED: calumenin-A-like [Brassica napus]
Dmel_0051475_CG31475_HG_685	gi|743929881|ref|XP_011009182.1|	26.80	0.67	42.7	PREDICTED: reticulocalbin-2-like [Populus euphratica]
Dmel_0051475_CG31475_HG_685	gi|168060213|ref|XP_001782092.1|	29.05	0.71	42.7	predicted protein [Physcomitrella patens]
Dmel_0051475_CG31475_HG_685	gi|1040922747|ref|XP_017223600.1|	25.42	0.74	42.7	PREDICTED: calumenin-A-like [Daucus carota subsp. sativus]
Dmel_0051475_CG31475_HG_685	gi|1028985871|ref|XP_016744191.1|	29.73	0.75	42.7	PREDICTED: reticulocalbin-2-like isoform X1 [Gossypium hirsutum]
Dmel_0051475_CG31475_HG_685	gi|508707149|gb|EOX99045.1|	27.23	0.76	42.7	Calcium-binding EF hand family protein isoform 1 [Theobroma cacao]
Dmel_0051475_CG31475_HG_685	gi|1063471301|ref|XP_007043214.2|	27.23	0.79	42.7	PREDICTED: calumenin-B [Theobroma cacao]
Dmel_0051475_CG31475_HG_685	gi|1028985875|ref|XP_016744207.1|	29.73	0.80	42.7	PREDICTED: reticulocalbin-2-like isoform X1 [Gossypium hirsutum]
Dmel_0051475_CG31475_HG_685	gi|747048896|ref|XP_011070474.1|	29.81	0.83	42.7	PREDICTED: calumenin [Sesamum indicum]
Dmel_0051475_CG31475_HG_685	gi|460390689|ref|XP_004240960.1|	25.40	0.87	42.4	PREDICTED: reticulocalbin-1 [Solanum lycopersicum]
Dmel_0051475_CG31475_HG_685	gi|719963235|ref|XP_010249102.1|	25.30	0.91	42.4	PREDICTED: reticulocalbin-2-like isoform X3 [Nelumbo nucifera]
Dmel_0051475_CG31475_HG_685	gi|1063050868|gb|JAT63591.1|	24.49	1.0	42.4	Calumenin-B, partial [Anthurium amnicola]
Dmel_0051475_CG31475_HG_685	gi|1012228549|ref|XP_015937740.1|	30.56	1.1	42.0	PREDICTED: reticulocalbin-3 [Arachis duranensis]
Dmel_0051475_CG31475_HG_685	gi|731354514|ref|XP_010688637.1|	24.70	1.2	42.4	PREDICTED: reticulocalbin-2 [Beta vulgaris subsp. vulgaris]
Dmel_0051475_CG31475_HG_685	gi|15234272|ref|NP_194508.1|	21.97	1.6	41.6	Calcium-binding EF hand family protein [Arabidopsis thaliana]
Dmel_0051475_CG31475_HG_685	gi|685379526|ref|XP_009122475.1|	23.08	1.6	42.0	PREDICTED: calumenin-A [Brassica rapa]
Dmel_0051475_CG31475_HG_685	gi|356536459|ref|XP_003536755.1|	24.80	1.8	41.6	PREDICTED: reticulocalbin-2-like isoform X1 [Glycine max]
Dmel_0051475_CG31475_HG_685	gi|1142706588|gb|AQK70512.1|	24.32	1.8	41.6	Calcium-binding EF hand family protein [Zea mays]
Dmel_0051475_CG31475_HG_685	gi|565388802|ref|XP_006360159.1|	26.99	2.3	41.2	PREDICTED: calumenin-B [Solanum tuberosum]
Dmel_0051475_CG31475_HG_685	gi|729439100|ref|XP_010520959.1|	23.11	2.5	41.2	PREDICTED: calumenin-A [Tarenaya hassleriana]
Dmel_0051475_CG31475_HG_685	gi|1137207931|gb|OMO77123.1|	26.89	2.7	41.2	Calcium-binding EF-hand [Corchorus capsularis]
Dmel_0051475_CG31475_HG_685	gi|1029005133|ref|XP_016666453.1|	26.50	2.8	40.8	PREDICTED: calumenin-A-like [Gossypium hirsutum]
Dmel_0051475_CG31475_HG_685	gi|728839383|gb|KHG18826.1|	26.50	3.0	40.8	Calumenin-A [Gossypium arboreum]
Dmel_0051475_CG31475_HG_685	gi|727550967|ref|XP_010448080.1|	22.96	3.4	40.8	PREDICTED: calumenin-B-like [Camelina sativa]
Dmel_0051475_CG31475_HG_685	gi|1050620201|ref|XP_017632917.1|	26.50	3.6	40.8	PREDICTED: calumenin-A [Gossypium arboreum]
Dmel_0051475_CG31475_HG_685	gi|1009138846|ref|XP_015886803.1|	26.94	3.6	40.8	PREDICTED: calumenin [Ziziphus jujuba]
Dmel_0051475_CG31475_HG_685	gi|727526021|ref|XP_010438550.1|	23.41	3.9	40.4	PREDICTED: calumenin-B [Camelina sativa]
Dmel_0051475_CG31475_HG_685	gi|1035906573|gb|OAY36170.1|	25.79	3.9	40.4	hypothetical protein MANES_11G001200 [Manihot esculenta]
Dmel_0051475_CG31475_HG_685	gi|763764633|gb|KJB31887.1|	26.81	4.1	40.0	hypothetical protein B456_005G213000 [Gossypium raimondii]
Dmel_0051475_CG31475_HG_685	gi|502124385|ref|XP_004498505.1|	25.00	4.2	40.4	PREDICTED: reticulocalbin-2 [Cicer arietinum]
Dmel_0051475_CG31475_HG_685	gi|565448565|ref|XP_006285134.1|	21.52	4.2	40.4	hypothetical protein CARUB_v10006475mg [Capsella rubella]
Dmel_0051475_CG31475_HG_685	gi|763764631|gb|KJB31885.1|	26.81	4.4	40.0	hypothetical protein B456_005G213000 [Gossypium raimondii]
Dmel_0051475_CG31475_HG_685	gi|823160052|ref|XP_012479866.1|	26.81	4.4	40.4	PREDICTED: calumenin-A [Gossypium raimondii]
Dmel_0051475_CG31475_HG_685	gi|734414523|gb|KHN37354.1|	24.80	4.5	40.0	Calumenin [Glycine soja]
Dmel_0051475_CG31475_HG_685	gi|218195839|gb|EEC78266.1|	29.85	4.7	40.0	hypothetical protein OsI_17954 [Oryza sativa Indica Group]
Dmel_0051475_CG31475_HG_685	gi|1141978046|gb|ONK59270.1|	26.76	5.1	39.7	uncharacterized protein A4U43_C08F4730 [Asparagus officinalis]
Dmel_0051475_CG31475_HG_685	gi|1109240805|ref|XP_019195077.1|	29.29	6.2	39.7	PREDICTED: reticulocalbin-2 [Ipomoea nil]
Dmel_0051475_CG31475_HG_685	gi|1117560784|ref|XP_019452602.1|	25.69	7.2	39.7	PREDICTED: reticulocalbin-2-like [Lupinus angustifolius]
Dmel_0051475_CG31475_HG_685	gi|194703482|gb|ACF85825.1|	24.46	8.6	38.9	unknown [Zea mays]
Dmel_0051475_CG31475_HG_685	gi|567218798|ref|XP_006413028.1|	22.22	8.7	39.3	hypothetical protein EUTSA_v10025621mg [Eutrema salsugineum]
Dmel_0051475_CG31475_HG_685	gi|1035946809|gb|OAY71061.1|	23.94	8.8	39.3	Calumenin-A [Ananas comosus]
