# Supplementary material for: Reconstruction of the ancestral metazoan genome reveals an increase in genomic novelty
Source: Nat Commun. 2018 Apr 30;9:1730. doi: 10.1038/s41467-018-04136-5 (PMC5928047; doi:10.1038/s41467-018-04136-5)
Supplement: Supplementary file 12 — Supplementary Data 9 [file 41467_2018_4136_MOESM12_ESM.zip › Node 1/HG_828_seqs_BLAST_headers.cvs]

Query	Subject	%id	e-value	 bit-score	Subject_description_[Organism]
Dmel_0001624_dlg1_discs_large_1_Source_FlyBase_0001624_HG_828	gi|326528283|dbj|BAJ93323.1|	59.04	4e-23	  108	predicted protein [Hordeum vulgare subsp. vulgare]
