# Supplementary material for: Reconstruction of the ancestral metazoan genome reveals an increase in genomic novelty
Source: Nat Commun. 2018 Apr 30;9:1730. doi: 10.1038/s41467-018-04136-5 (PMC5928047; doi:10.1038/s41467-018-04136-5)
Supplement: Supplementary file 12 — Supplementary Data 9 [file 41467_2018_4136_MOESM12_ESM.zip › Node 2/HG_1811_seqs_BLAST_headers.cvs]

Query	Subject	%id	e-value	bit-score	Subject_description_[Organism]
Dmel_0259822_Ca_beta_Ca2_channel_protein_beta_subunit_Source_FlyBase_0259822_HG_1811	gi|1000261399|gb|KXK24034.1|	29.57	0.018	46.6	guanylate kinase [Bacteroidetes bacterium OLB12]
Dmel_0259822_Ca_beta_Ca2_channel_protein_beta_subunit_Source_FlyBase_0259822_HG_1811	gi|1095107983|emb|SEM11498.1|	25.36	0.032	45.8	guanylate kinase [Pseudosphingobacterium domesticum]
Dmel_0259822_Ca_beta_Ca2_channel_protein_beta_subunit_Source_FlyBase_0259822_HG_1811	gi|544211666|ref|XP_005536232.1|	27.87	0.047	45.8	guanylate kinase [Cyanidioschyzon merolae strain 10D]
Dmel_0259822_Ca_beta_Ca2_channel_protein_beta_subunit_Source_FlyBase_0259822_HG_1811	gi|1090756377|emb|SEG39382.1|	26.98	0.052	45.1	guanylate kinase [Sphingobacterium lactis]
Dmel_0259822_Ca_beta_Ca2_channel_protein_beta_subunit_Source_FlyBase_0259822_HG_1811	gi|504494526|ref|WP_014681628.1|	25.90	0.079	44.7	guanylate kinase [Solitalea canadensis]
Dmel_0259822_Ca_beta_Ca2_channel_protein_beta_subunit_Source_FlyBase_0259822_HG_1811	gi|528892607|gb|EPZ32971.1|	21.50	0.084	44.7	Guanylate kinase/L-type calcium channel domain-containing protein [Rozella allomycis CSF55]
Dmel_0259822_Ca_beta_Ca2_channel_protein_beta_subunit_Source_FlyBase_0259822_HG_1811	gi|544210079|ref|XP_005535441.1|	27.05	0.11	44.7	guanylate kinase 1 [Cyanidioschyzon merolae strain 10D]
Dmel_0259822_Ca_beta_Ca2_channel_protein_beta_subunit_Source_FlyBase_0259822_HG_1811	gi|496475617|ref|WP_009184378.1|	28.45	0.14	43.9	guanylate kinase [Cecembia lonarensis]
Dmel_0259822_Ca_beta_Ca2_channel_protein_beta_subunit_Source_FlyBase_0259822_HG_1811	gi|1124181143|ref|WP_074492201.1|	25.37	0.22	43.5	guanylate kinase [Mucilaginibacter polytrichastri]
Dmel_0259822_Ca_beta_Ca2_channel_protein_beta_subunit_Source_FlyBase_0259822_HG_1811	gi|544633885|ref|WP_021069579.1|	25.98	0.28	43.1	guanylate kinase [Sphingobacterium paucimobilis]
Dmel_0259822_Ca_beta_Ca2_channel_protein_beta_subunit_Source_FlyBase_0259822_HG_1811	gi|1120549289|ref|WP_073407271.1|	25.40	0.30	43.1	guanylate kinase [Mucilaginibacter sp. OK098]
Dmel_0259822_Ca_beta_Ca2_channel_protein_beta_subunit_Source_FlyBase_0259822_HG_1811	gi|504604339|ref|WP_014791441.1|	27.19	0.63	42.0	guanylate kinase [Ornithobacterium rhinotracheale]
Dmel_0259822_Ca_beta_Ca2_channel_protein_beta_subunit_Source_FlyBase_0259822_HG_1811	gi|1160874060|ref|WP_079718417.1|	24.60	0.71	42.0	guanylate kinase [Parapedobacter luteus]
Dmel_0259822_Ca_beta_Ca2_channel_protein_beta_subunit_Source_FlyBase_0259822_HG_1811	gi|1098023066|emb|SFC00540.1|	23.08	0.75	42.0	guanylate kinase [Parapedobacter composti]
Dmel_0259822_Ca_beta_Ca2_channel_protein_beta_subunit_Source_FlyBase_0259822_HG_1811	gi|1097562452|emb|SFS74128.1|	24.41	1.1	41.6	guanylate kinase [Sphingobacterium wenxiniae]
Dmel_0259822_Ca_beta_Ca2_channel_protein_beta_subunit_Source_FlyBase_0259822_HG_1811	gi|1086720159|emb|SDL61175.1|	25.40	1.3	41.2	guanylate kinase [Sphingobacterium mizutaii]
Dmel_0259822_Ca_beta_Ca2_channel_protein_beta_subunit_Source_FlyBase_0259822_HG_1811	gi|496327246|ref|WP_009036424.1|	25.47	1.5	40.8	guanylate kinase [Indibacter alkaliphilus]
Dmel_0259822_Ca_beta_Ca2_channel_protein_beta_subunit_Source_FlyBase_0259822_HG_1811	gi|1099558150|emb|SFI67977.1|	24.81	1.5	40.8	guanylate kinase [Parapedobacter indicus]
Dmel_0259822_Ca_beta_Ca2_channel_protein_beta_subunit_Source_FlyBase_0259822_HG_1811	gi|495899239|ref|WP_008623818.1|	29.91	1.5	40.8	guanylate kinase [Mariniradius saccharolyticus]
Dmel_0259822_Ca_beta_Ca2_channel_protein_beta_subunit_Source_FlyBase_0259822_HG_1811	gi|504841406|ref|WP_015028508.1|	26.32	1.6	40.8	MULTISPECIES: guanylate kinase [Emticicia]
Dmel_0259822_Ca_beta_Ca2_channel_protein_beta_subunit_Source_FlyBase_0259822_HG_1811	gi|1087409169|emb|SDP98842.1|	25.40	1.9	40.8	guanylate kinase [Mucilaginibacter sp. OK268]
Dmel_0259822_Ca_beta_Ca2_channel_protein_beta_subunit_Source_FlyBase_0259822_HG_1811	gi|518429114|ref|WP_019599321.1|	28.45	2.0	40.4	guanylate kinase [Rhodonellum psychrophilum]
Dmel_0259822_Ca_beta_Ca2_channel_protein_beta_subunit_Source_FlyBase_0259822_HG_1811	gi|1119395287|ref|WP_072371105.1|	26.36	2.4	40.4	guanylate kinase [Olsenella sp. Marseille-P3256]
Dmel_0259822_Ca_beta_Ca2_channel_protein_beta_subunit_Source_FlyBase_0259822_HG_1811	gi|1055004076|ref|WP_066756331.1|	24.22	3.1	40.0	guanylate kinase [Sphingobacterium sp. CFCC 11742]
Dmel_0259822_Ca_beta_Ca2_channel_protein_beta_subunit_Source_FlyBase_0259822_HG_1811	gi|1087360820|emb|SDK82691.1|	25.40	3.2	40.0	guanylate kinase [Pedobacter sp. ok626]
Dmel_0259822_Ca_beta_Ca2_channel_protein_beta_subunit_Source_FlyBase_0259822_HG_1811	gi|503430141|ref|WP_013664802.1|	24.64	3.3	40.0	guanylate kinase [Sphingobacterium sp. 21]
Dmel_0259822_Ca_beta_Ca2_channel_protein_beta_subunit_Source_FlyBase_0259822_HG_1811	gi|739583470|ref|WP_037441364.1|	27.13	3.6	39.7	guanylate kinase [Pedobacter antarcticus]
Dmel_0259822_Ca_beta_Ca2_channel_protein_beta_subunit_Source_FlyBase_0259822_HG_1811	gi|1079678186|emb|SCW87631.1|	23.53	4.4	39.7	guanylate kinase [Mucilaginibacter sp. NFR10]
Dmel_0259822_Ca_beta_Ca2_channel_protein_beta_subunit_Source_FlyBase_0259822_HG_1811	gi|1086663014|emb|SDM19511.1|	25.40	4.6	39.7	guanylate kinase [Pedobacter ruber]
Dmel_0259822_Ca_beta_Ca2_channel_protein_beta_subunit_Source_FlyBase_0259822_HG_1811	gi|744497991|ref|WP_039052953.1|	25.60	5.7	39.3	guanylate kinase [Sphingobacterium sp. T2]
Dmel_0259822_Ca_beta_Ca2_channel_protein_beta_subunit_Source_FlyBase_0259822_HG_1811	gi|654604194|ref|WP_028071103.1|	25.40	6.0	39.3	guanylate kinase [Sphingobacterium thalpophilum]
Dmel_0259822_Ca_beta_Ca2_channel_protein_beta_subunit_Source_FlyBase_0259822_HG_1811	gi|495517335|ref|WP_008241980.1|	25.40	6.2	38.9	guanylate kinase [Pedobacter sp. BAL39]
Dmel_0259822_Ca_beta_Ca2_channel_protein_beta_subunit_Source_FlyBase_0259822_HG_1811	gi|1130518318|gb|OLT03033.1|	31.87	6.3	39.3	guanylate kinase [Pseudonocardia sp. CNS-004]
Dmel_0259822_Ca_beta_Ca2_channel_protein_beta_subunit_Source_FlyBase_0259822_HG_1811	gi|1057526778|ref|WP_068822789.1|	24.11	6.4	38.9	guanylate kinase [Pedobacter sp. CCM 8644]
Dmel_0259822_Ca_beta_Ca2_channel_protein_beta_subunit_Source_FlyBase_0259822_HG_1811	gi|1066281995|ref|XP_018037527.1|	22.61	6.8	39.3	guanylate kinase [Paraphaeosphaeria sporulosa]
Dmel_0259822_Ca_beta_Ca2_channel_protein_beta_subunit_Source_FlyBase_0259822_HG_1811	gi|1032341690|ref|WP_064197690.1|	25.89	6.9	38.9	guanylate kinase [Emticicia sp. MM]
Dmel_0259822_Ca_beta_Ca2_channel_protein_beta_subunit_Source_FlyBase_0259822_HG_1811	gi|817719260|ref|WP_046672570.1|	24.60	7.0	38.9	guanylate kinase [Sphingobacterium sp. Ag1]
Dmel_0259822_Ca_beta_Ca2_channel_protein_beta_subunit_Source_FlyBase_0259822_HG_1811	gi|1132293674|ref|WP_075952823.1|	31.87	7.0	39.3	guanylate kinase [Pseudonocardia sp. CNS-004]
Dmel_0259822_Ca_beta_Ca2_channel_protein_beta_subunit_Source_FlyBase_0259822_HG_1811	gi|1029127762|ref|XP_016742234.1|	23.56	7.4	39.7	PREDICTED: guanylate kinase 2-like isoform X1 [Gossypium hirsutum]
Dmel_0259822_Ca_beta_Ca2_channel_protein_beta_subunit_Source_FlyBase_0259822_HG_1811	gi|1092615326|ref|WP_070562620.1|	24.60	7.5	38.9	guanylate kinase [Sphingobacterium sp. HMSC13C05]
Dmel_0259822_Ca_beta_Ca2_channel_protein_beta_subunit_Source_FlyBase_0259822_HG_1811	gi|1069280851|ref|WP_069660100.1|	26.92	7.5	38.9	guanylate kinase [Arcticibacter eurypsychrophilus]
Dmel_0259822_Ca_beta_Ca2_channel_protein_beta_subunit_Source_FlyBase_0259822_HG_1811	gi|1133511901|ref|WP_075990439.1|	24.60	7.6	38.9	guanylate kinase [Sphingobacterium sp. B29]
Dmel_0259822_Ca_beta_Ca2_channel_protein_beta_subunit_Source_FlyBase_0259822_HG_1811	gi|510824134|ref|WP_016197501.1|	26.92	7.9	38.9	guanylate kinase [Arcticibacter svalbardensis]
Dmel_0259822_Ca_beta_Ca2_channel_protein_beta_subunit_Source_FlyBase_0259822_HG_1811	gi|948211824|ref|WP_056869581.1|	25.58	8.0	38.9	guanylate kinase [Pedobacter sp. Leaf194]
Dmel_0259822_Ca_beta_Ca2_channel_protein_beta_subunit_Source_FlyBase_0259822_HG_1811	gi|1148698574|ref|WP_077436870.1|	24.60	8.4	38.5	guanylate kinase [Sphingobacterium sp. CZ-UAM]
Dmel_0259822_Ca_beta_Ca2_channel_protein_beta_subunit_Source_FlyBase_0259822_HG_1811	gi|1029127764|ref|XP_016742235.1|	23.56	8.8	39.7	PREDICTED: guanylate kinase 2-like isoform X2 [Gossypium hirsutum]
Dmel_0259822_Ca_beta_Ca2_channel_protein_beta_subunit_Source_FlyBase_0259822_HG_1811	gi|123416821|ref|XP_001304977.1|	22.31	9.5	38.5	Guanylate kinase family protein [Trichomonas vaginalis G3]
