# Supplementary material for: Reconstruction of the ancestral metazoan genome reveals an increase in genomic novelty
Source: Nat Commun. 2018 Apr 30;9:1730. doi: 10.1038/s41467-018-04136-5 (PMC5928047; doi:10.1038/s41467-018-04136-5)
Supplement: Supplementary file 12 — Supplementary Data 9 [file 41467_2018_4136_MOESM12_ESM.zip › Node 2/HG_1863_seqs_BLAST_headers.cvs]

Query	Subject	%id	e-value	bit-score	Subject_description_[Organism]
Dmel_0032129_jp_junctophilin_Source_FlyBase_0032129_HG_1863	gi|1088036360|gb|OGZ06550.1|	29.17	0.13	40.0	glycine cleavage system protein H [Candidatus Lloydbacteria bacterium RIFCSPHIGHO2_01_FULL_54_11]
Dmel_0032129_jp_junctophilin_Source_FlyBase_0032129_HG_1863	gi|495135450|ref|WP_007860258.1|	25.00	0.20	39.7	glycine cleavage system protein H [Acidovorax sp. CF316]
Dmel_0032129_jp_junctophilin_Source_FlyBase_0032129_HG_1863	gi|1057321148|ref|WP_068682327.1|	25.88	0.21	39.3	glycine cleavage system protein H [Variovorax sp. WDL1]
Dmel_0032129_jp_junctophilin_Source_FlyBase_0032129_HG_1863	gi|1053994410|ref|WP_066124041.1|	26.09	0.33	38.9	glycine cleavage system protein H [Xylophilus ampelinus]
Dmel_0032129_jp_junctophilin_Source_FlyBase_0032129_HG_1863	gi|1004047277|ref|WP_061502500.1|	25.84	0.49	38.5	glycine cleavage system protein H [Ramlibacter tataouinensis]
Dmel_0032129_jp_junctophilin_Source_FlyBase_0032129_HG_1863	gi|1084346820|ref|WP_070398150.1|	27.17	0.62	38.1	glycine cleavage system protein H [Hydrogenophaga sp. PML113]
Dmel_0032129_jp_junctophilin_Source_FlyBase_0032129_HG_1863	gi|740376172|ref|WP_038211381.1|	25.84	0.88	37.7	glycine cleavage system protein H [Xenophilus azovorans]
Dmel_0032129_jp_junctophilin_Source_FlyBase_0032129_HG_1863	gi|1079972160|ref|WP_070289885.1|	28.57	0.88	38.9	AraC family transcriptional regulator [Janthinobacterium sp. HH106]
Dmel_0032129_jp_junctophilin_Source_FlyBase_0032129_HG_1863	gi|1094383554|emb|SEQ14147.1|	23.08	0.97	37.7	glycine cleavage system H protein [Giesbergeria anulus]
Dmel_0032129_jp_junctophilin_Source_FlyBase_0032129_HG_1863	gi|835455022|ref|WP_047511714.1|	23.58	1.1	37.4	glycine cleavage system protein H [Methylibium sp. CF468]
Dmel_0032129_jp_junctophilin_Source_FlyBase_0032129_HG_1863	gi|1134264019|ref|WP_076504663.1|	24.72	1.4	37.4	glycine cleavage system protein H [Pseudacidovorax sp. RU35E]
Dmel_0032129_jp_junctophilin_Source_FlyBase_0032129_HG_1863	gi|817731813|ref|WP_046684769.1|	30.77	1.4	38.1	AraC family transcriptional regulator [Janthinobacterium sp. KBS0711]
Dmel_0032129_jp_junctophilin_Source_FlyBase_0032129_HG_1863	gi|969988148|ref|WP_058644414.1|	24.72	1.4	37.4	glycine cleavage system protein H [Pseudacidovorax intermedius]
Dmel_0032129_jp_junctophilin_Source_FlyBase_0032129_HG_1863	gi|755071533|ref|WP_042423158.1|	21.74	1.6	37.0	glycine cleavage system protein H [Comamonas granuli]
Dmel_0032129_jp_junctophilin_Source_FlyBase_0032129_HG_1863	gi|516367663|ref|WP_017757696.1|	24.72	1.7	37.0	glycine cleavage system protein H [Pseudacidovorax intermedius]
Dmel_0032129_jp_junctophilin_Source_FlyBase_0032129_HG_1863	gi|860485167|ref|WP_048437894.1|	25.00	1.8	37.0	glycine cleavage system protein H [Caenimonas sp. SL110]
Dmel_0032129_jp_junctophilin_Source_FlyBase_0032129_HG_1863	gi|928914492|ref|WP_053939686.1|	25.49	1.8	37.0	glycine cleavage system protein H [Amantichitinum ursilacus]
Dmel_0032129_jp_junctophilin_Source_FlyBase_0032129_HG_1863	gi|1064213201|gb|ODV08842.1|	26.97	2.1	37.0	glycine cleavage system protein H [Rubrivivax sp. SCN 70-15]
Dmel_0032129_jp_junctophilin_Source_FlyBase_0032129_HG_1863	gi|516889540|ref|WP_018149849.1|	29.63	2.7	36.6	glycine cleavage system protein H [Leeia oryzae]
Dmel_0032129_jp_junctophilin_Source_FlyBase_0032129_HG_1863	gi|494175129|ref|WP_007114180.1|	26.21	3.1	36.6	glycine cleavage system protein H [Halomonas boliviensis]
Dmel_0032129_jp_junctophilin_Source_FlyBase_0032129_HG_1863	gi|518204150|ref|WP_019374358.1|	23.91	3.3	36.2	glycine cleavage system protein H [Melaminivora alkalimesophila]
Dmel_0032129_jp_junctophilin_Source_FlyBase_0032129_HG_1863	gi|501558095|ref|WP_012562594.1|	28.24	3.4	36.2	glycine cleavage system protein H [Oligotropha carboxidovorans]
Dmel_0032129_jp_junctophilin_Source_FlyBase_0032129_HG_1863	gi|1103737098|ref|WP_071693176.1|	27.18	3.4	36.2	glycine cleavage system protein H [Halomonas sp. QHL1]
Dmel_0032129_jp_junctophilin_Source_FlyBase_0032129_HG_1863	gi|917533433|ref|WP_052139850.1|	36.00	3.5	37.0	AraC family transcriptional regulator [Janthinobacterium lividum]
Dmel_0032129_jp_junctophilin_Source_FlyBase_0032129_HG_1863	gi|1087209719|emb|SDH57197.1|	36.00	3.5	37.0	AraC-type DNA-binding protein [Janthinobacterium sp. YR213]
Dmel_0032129_jp_junctophilin_Source_FlyBase_0032129_HG_1863	gi|750962975|gb|KIK19866.1|	28.12	3.5	35.4	hypothetical protein PISMIDRAFT_13353 [Pisolithus microcarpus 441]
Dmel_0032129_jp_junctophilin_Source_FlyBase_0032129_HG_1863	gi|1079882967|ref|WP_070280468.1|	36.00	3.5	37.0	AraC family transcriptional regulator [Janthinobacterium sp. MP5059B]
Dmel_0032129_jp_junctophilin_Source_FlyBase_0032129_HG_1863	gi|1079853570|ref|WP_070253440.1|	36.00	3.6	37.0	AraC family transcriptional regulator [Janthinobacterium lividum]
Dmel_0032129_jp_junctophilin_Source_FlyBase_0032129_HG_1863	gi|1119481473|ref|WP_072454776.1|	29.67	4.4	37.0	AraC family transcriptional regulator [Janthinobacterium lividum]
Dmel_0032129_jp_junctophilin_Source_FlyBase_0032129_HG_1863	gi|765302910|ref|WP_044630536.1|	27.00	4.5	36.2	MULTISPECIES: glycine cleavage system protein H [Halomonas]
Dmel_0032129_jp_junctophilin_Source_FlyBase_0032129_HG_1863	gi|489238660|ref|WP_003146910.1|	24.44	4.5	37.0	ABC transporter ATP-binding protein [Gemella haemolysans]
Dmel_0032129_jp_junctophilin_Source_FlyBase_0032129_HG_1863	gi|1079992405|ref|WP_070301578.1|	29.67	4.6	37.0	AraC family transcriptional regulator [Janthinobacterium sp. HH104]
Dmel_0032129_jp_junctophilin_Source_FlyBase_0032129_HG_1863	gi|917385238|ref|WP_051991950.1|	29.67	4.6	37.0	AraC family transcriptional regulator [Janthinobacterium lividum]
Dmel_0032129_jp_junctophilin_Source_FlyBase_0032129_HG_1863	gi|968550187|ref|WP_058577968.1|	27.00	4.8	35.8	MULTISPECIES: glycine cleavage system protein H [Halomonas]
Dmel_0032129_jp_junctophilin_Source_FlyBase_0032129_HG_1863	gi|953814483|ref|WP_058048506.1|	29.67	5.1	36.6	AraC family transcriptional regulator [Janthinobacterium sp. Ant5-2-1]
Dmel_0032129_jp_junctophilin_Source_FlyBase_0032129_HG_1863	gi|654799470|ref|WP_028253379.1|	24.72	5.3	35.8	glycine cleavage system protein H [Variovorax sp. URHB0020]
Dmel_0032129_jp_junctophilin_Source_FlyBase_0032129_HG_1863	gi|1054941393|ref|WP_066697366.1|	23.91	5.7	35.8	glycine cleavage system protein H [Comamonadaceae bacterium CCH4-C5]
Dmel_0032129_jp_junctophilin_Source_FlyBase_0032129_HG_1863	gi|973780730|gb|KUM55815.1|	37.10	6.3	36.6	hypothetical protein ACN42_g11421 [Penicillium freii]
Dmel_0032129_jp_junctophilin_Source_FlyBase_0032129_HG_1863	gi|738633899|ref|WP_036543395.1|	29.13	6.8	35.4	glycine cleavage system protein H [Nitrincola lacisaponensis]
Dmel_0032129_jp_junctophilin_Source_FlyBase_0032129_HG_1863	gi|1032604145|ref|WP_064232857.1|	26.21	6.9	35.4	glycine cleavage system protein H [Halomonas sp. ALS9]
Dmel_0032129_jp_junctophilin_Source_FlyBase_0032129_HG_1863	gi|746112234|ref|WP_039178059.1|	26.00	8.2	35.4	glycine cleavage system protein H [Halomonas hydrothermalis]
Dmel_0032129_jp_junctophilin_Source_FlyBase_0032129_HG_1863	gi|515480507|ref|WP_016913775.1|	26.00	8.8	35.4	glycine cleavage system protein H [Halomonas stevensii]
Dmel_0032129_jp_junctophilin_Source_FlyBase_0032129_HG_1863	gi|497410286|ref|WP_009724484.1|	25.93	9.1	35.0	MULTISPECIES: glycine cleavage system protein H [Halomonas]
Dmel_0032129_jp_junctophilin_Source_FlyBase_0032129_HG_1863	gi|1101738219|gb|OIR21724.1|	25.25	9.3	35.0	glycine cleavage system protein H [Marine Group III euryarchaeote CG-Epi4]
