# Supplementary material for: Reconstruction of the ancestral metazoan genome reveals an increase in genomic novelty
Source: Nat Commun. 2018 Apr 30;9:1730. doi: 10.1038/s41467-018-04136-5 (PMC5928047; doi:10.1038/s41467-018-04136-5)
Supplement: Supplementary file 12 — Supplementary Data 9 [file 41467_2018_4136_MOESM12_ESM.zip › Node 2/HG_698_seqs_BLAST_headers.cvs]

Query	Subject	%id	e-value	bit-score	Subject_description_[Organism]
Dmel_0052113_CG32113_HG_698	gi|501750328|emb|CCG84915.1|	24.20	4e-51	213	protein of unknown function [Taphrina deformans PYCC 5710]
Dmel_0052113_CG32113_HG_698	gi|501750328|emb|CCG84915.1|	22.46	8.4	43.9	protein of unknown function [Taphrina deformans PYCC 5710]
Dmel_0052113_CG32113_HG_698	gi|875643223|gb|KMU87557.1|	24.26	2e-45	194	vacuolar protein sorting-associated protein 13a [Coccidioides immitis H538.4]
Dmel_0052113_CG32113_HG_698	gi|875643223|gb|KMU87557.1|	27.31	4e-32	150	vacuolar protein sorting-associated protein 13a [Coccidioides immitis H538.4]
Dmel_0052113_CG32113_HG_698	gi|875643223|gb|KMU87557.1|	21.66	1e-16	99.4	vacuolar protein sorting-associated protein 13a [Coccidioides immitis H538.4]
Dmel_0052113_CG32113_HG_698	gi|875643223|gb|KMU87557.1|	22.70	0.021	52.4	vacuolar protein sorting-associated protein 13a [Coccidioides immitis H538.4]
Dmel_0052113_CG32113_HG_698	gi|119194421|ref|XP_001247814.1|	24.73	3e-45	194	vacuolar protein sorting-associated protein vps13 [Coccidioides immitis RS]
Dmel_0052113_CG32113_HG_698	gi|119194421|ref|XP_001247814.1|	27.31	7e-32	149	vacuolar protein sorting-associated protein vps13 [Coccidioides immitis RS]
Dmel_0052113_CG32113_HG_698	gi|119194421|ref|XP_001247814.1|	20.87	3e-25	127	vacuolar protein sorting-associated protein vps13 [Coccidioides immitis RS]
Dmel_0052113_CG32113_HG_698	gi|258567746|ref|XP_002584617.1|	25.21	3e-45	194	conserved hypothetical protein [Uncinocarpus reesii 1704]
Dmel_0052113_CG32113_HG_698	gi|258567746|ref|XP_002584617.1|	27.06	7e-32	149	conserved hypothetical protein [Uncinocarpus reesii 1704]
Dmel_0052113_CG32113_HG_698	gi|258567746|ref|XP_002584617.1|	20.03	8e-19	106	conserved hypothetical protein [Uncinocarpus reesii 1704]
Dmel_0052113_CG32113_HG_698	gi|303311295|ref|XP_003065659.1|	24.73	6e-45	192	vacuolar protein sorting-associated protein, putative [Coccidioides posadasii C735 delta SOWgp]
Dmel_0052113_CG32113_HG_698	gi|303311295|ref|XP_003065659.1|	27.31	5e-32	150	vacuolar protein sorting-associated protein, putative [Coccidioides posadasii C735 delta SOWgp]
Dmel_0052113_CG32113_HG_698	gi|303311295|ref|XP_003065659.1|	20.73	9e-25	126	vacuolar protein sorting-associated protein, putative [Coccidioides posadasii C735 delta SOWgp]
Dmel_0052113_CG32113_HG_698	gi|320039492|gb|EFW21426.1|	24.73	9e-45	192	vacuolar protein sorting-associated protein vps13 [Coccidioides posadasii str. Silveira]
Dmel_0052113_CG32113_HG_698	gi|320039492|gb|EFW21426.1|	27.31	5e-32	150	vacuolar protein sorting-associated protein vps13 [Coccidioides posadasii str. Silveira]
Dmel_0052113_CG32113_HG_698	gi|320039492|gb|EFW21426.1|	20.73	8e-25	126	vacuolar protein sorting-associated protein vps13 [Coccidioides posadasii str. Silveira]
Dmel_0052113_CG32113_HG_698	gi|1030004910|gb|OAL69577.1|	23.52	1e-44	191	hypothetical protein A7D00_6290 [Trichophyton violaceum]
Dmel_0052113_CG32113_HG_698	gi|1030004910|gb|OAL69577.1|	26.21	4e-30	144	hypothetical protein A7D00_6290 [Trichophyton violaceum]
Dmel_0052113_CG32113_HG_698	gi|1030004910|gb|OAL69577.1|	21.20	5e-22	117	hypothetical protein A7D00_6290 [Trichophyton violaceum]
Dmel_0052113_CG32113_HG_698	gi|1030003305|gb|OAL68068.1|	23.17	5e-44	189	hypothetical protein A7C99_0464 [Trichophyton rubrum]
Dmel_0052113_CG32113_HG_698	gi|1030003305|gb|OAL68068.1|	26.00	4e-28	137	hypothetical protein A7C99_0464 [Trichophyton rubrum]
Dmel_0052113_CG32113_HG_698	gi|1030003305|gb|OAL68068.1|	21.20	2e-22	118	hypothetical protein A7C99_0464 [Trichophyton rubrum]
Dmel_0052113_CG32113_HG_698	gi|607944225|gb|EZF77133.1|	23.17	7e-44	189	hypothetical protein H105_01647 [Trichophyton soudanense CBS 452.61]
Dmel_0052113_CG32113_HG_698	gi|607944225|gb|EZF77133.1|	26.21	3e-30	144	hypothetical protein H105_01647 [Trichophyton soudanense CBS 452.61]
Dmel_0052113_CG32113_HG_698	gi|607944225|gb|EZF77133.1|	21.20	2e-22	118	hypothetical protein H105_01647 [Trichophyton soudanense CBS 452.61]
Dmel_0052113_CG32113_HG_698	gi|765553841|gb|KJE94462.1|	21.96	8e-44	189	hypothetical protein CAOG_005101 [Capsaspora owczarzaki ATCC 30864]
Dmel_0052113_CG32113_HG_698	gi|765553841|gb|KJE94462.1|	22.55	1e-42	185	hypothetical protein CAOG_005101 [Capsaspora owczarzaki ATCC 30864]
Dmel_0052113_CG32113_HG_698	gi|765553841|gb|KJE94462.1|	27.50	3e-11	81.6	hypothetical protein CAOG_005101 [Capsaspora owczarzaki ATCC 30864]
Dmel_0052113_CG32113_HG_698	gi|765553841|gb|KJE94462.1|	24.88	3e-06	65.1	hypothetical protein CAOG_005101 [Capsaspora owczarzaki ATCC 30864]
Dmel_0052113_CG32113_HG_698	gi|765553841|gb|KJE94462.1|	20.12	0.008	53.9	hypothetical protein CAOG_005101 [Capsaspora owczarzaki ATCC 30864]
Dmel_0052113_CG32113_HG_698	gi|765553841|gb|KJE94462.1|	33.63	0.016	52.8	hypothetical protein CAOG_005101 [Capsaspora owczarzaki ATCC 30864]
Dmel_0052113_CG32113_HG_698	gi|765553841|gb|KJE94462.1|	29.09	0.72	47.4	hypothetical protein CAOG_005101 [Capsaspora owczarzaki ATCC 30864]
Dmel_0052113_CG32113_HG_698	gi|765553841|gb|KJE94462.1|	28.93	1.7	46.2	hypothetical protein CAOG_005101 [Capsaspora owczarzaki ATCC 30864]
Dmel_0052113_CG32113_HG_698	gi|327295466|ref|XP_003232428.1|	23.17	9e-44	189	hypothetical protein TERG_07275 [Trichophyton rubrum CBS 118892]
Dmel_0052113_CG32113_HG_698	gi|327295466|ref|XP_003232428.1|	26.21	3e-30	144	hypothetical protein TERG_07275 [Trichophyton rubrum CBS 118892]
Dmel_0052113_CG32113_HG_698	gi|327295466|ref|XP_003232428.1|	21.20	2e-22	118	hypothetical protein TERG_07275 [Trichophyton rubrum CBS 118892]
Dmel_0052113_CG32113_HG_698	gi|607895955|gb|EZF34556.1|	23.03	2e-43	188	hypothetical protein H101_01905 [Trichophyton interdigitale H6]
Dmel_0052113_CG32113_HG_698	gi|607895955|gb|EZF34556.1|	26.21	5e-30	143	hypothetical protein H101_01905 [Trichophyton interdigitale H6]
Dmel_0052113_CG32113_HG_698	gi|607895955|gb|EZF34556.1|	21.29	1e-22	119	hypothetical protein H101_01905 [Trichophyton interdigitale H6]
Dmel_0052113_CG32113_HG_698	gi|326485347|gb|EGE09357.1|	23.03	2e-43	188	vacuolar protein sorting-associated protein 13 [Trichophyton equinum CBS 127.97]
Dmel_0052113_CG32113_HG_698	gi|326485347|gb|EGE09357.1|	26.21	5e-30	143	vacuolar protein sorting-associated protein 13 [Trichophyton equinum CBS 127.97]
Dmel_0052113_CG32113_HG_698	gi|326485347|gb|EGE09357.1|	21.04	2e-22	118	vacuolar protein sorting-associated protein 13 [Trichophyton equinum CBS 127.97]
Dmel_0052113_CG32113_HG_698	gi|633051265|gb|KDB27107.1|	23.03	2e-43	188	hypothetical protein H109_01123 [Trichophyton interdigitale MR816]
Dmel_0052113_CG32113_HG_698	gi|633051265|gb|KDB27107.1|	26.21	5e-30	143	hypothetical protein H109_01123 [Trichophyton interdigitale MR816]
Dmel_0052113_CG32113_HG_698	gi|633051265|gb|KDB27107.1|	21.29	3e-23	121	hypothetical protein H109_01123 [Trichophyton interdigitale MR816]
Dmel_0052113_CG32113_HG_698	gi|1083157516|gb|OGE51974.1|	23.28	9e-43	185	hypothetical protein PENARI_c011G03070 [Penicillium arizonense]
Dmel_0052113_CG32113_HG_698	gi|1083157516|gb|OGE51974.1|	28.30	2e-33	154	hypothetical protein PENARI_c011G03070 [Penicillium arizonense]
Dmel_0052113_CG32113_HG_698	gi|1083157516|gb|OGE51974.1|	20.59	1e-25	129	hypothetical protein PENARI_c011G03070 [Penicillium arizonense]
Dmel_0052113_CG32113_HG_698	gi|754348834|ref|XP_004346786.2|	22.55	9e-43	186	hypothetical protein CAOG_05101 [Capsaspora owczarzaki ATCC 30864]
Dmel_0052113_CG32113_HG_698	gi|754348834|ref|XP_004346786.2|	21.19	1e-34	159	hypothetical protein CAOG_05101 [Capsaspora owczarzaki ATCC 30864]
Dmel_0052113_CG32113_HG_698	gi|754348834|ref|XP_004346786.2|	27.50	3e-11	81.6	hypothetical protein CAOG_05101 [Capsaspora owczarzaki ATCC 30864]
Dmel_0052113_CG32113_HG_698	gi|754348834|ref|XP_004346786.2|	24.88	3e-06	65.1	hypothetical protein CAOG_05101 [Capsaspora owczarzaki ATCC 30864]
Dmel_0052113_CG32113_HG_698	gi|754348834|ref|XP_004346786.2|	20.12	0.008	53.9	hypothetical protein CAOG_05101 [Capsaspora owczarzaki ATCC 30864]
Dmel_0052113_CG32113_HG_698	gi|754348834|ref|XP_004346786.2|	33.63	0.016	52.8	hypothetical protein CAOG_05101 [Capsaspora owczarzaki ATCC 30864]
Dmel_0052113_CG32113_HG_698	gi|754348834|ref|XP_004346786.2|	29.09	0.74	47.4	hypothetical protein CAOG_05101 [Capsaspora owczarzaki ATCC 30864]
Dmel_0052113_CG32113_HG_698	gi|754348834|ref|XP_004346786.2|	28.93	1.7	46.2	hypothetical protein CAOG_05101 [Capsaspora owczarzaki ATCC 30864]
Dmel_0052113_CG32113_HG_698	gi|1022804142|ref|XP_016212331.1|	23.13	1e-42	185	hypothetical protein PV09_06270 [Verruconis gallopava]
Dmel_0052113_CG32113_HG_698	gi|1022804142|ref|XP_016212331.1|	28.86	2e-31	148	hypothetical protein PV09_06270 [Verruconis gallopava]
Dmel_0052113_CG32113_HG_698	gi|1022804142|ref|XP_016212331.1|	20.45	3e-18	104	hypothetical protein PV09_06270 [Verruconis gallopava]
Dmel_0052113_CG32113_HG_698	gi|1059627790|gb|ODH41156.1|	23.43	2e-42	184	hypothetical protein ACO22_01456 [Paracoccidioides brasiliensis]
Dmel_0052113_CG32113_HG_698	gi|1059627790|gb|ODH41156.1|	27.92	3e-31	147	hypothetical protein ACO22_01456 [Paracoccidioides brasiliensis]
Dmel_0052113_CG32113_HG_698	gi|1059627790|gb|ODH41156.1|	21.58	1e-22	119	hypothetical protein ACO22_01456 [Paracoccidioides brasiliensis]
Dmel_0052113_CG32113_HG_698	gi|1069595842|ref|XP_018190387.1|	22.37	2e-42	184	vacuolar protein sorting-associated protein 13 [Xylona heveae TC161]
Dmel_0052113_CG32113_HG_698	gi|1069595842|ref|XP_018190387.1|	27.58	3e-34	157	vacuolar protein sorting-associated protein 13 [Xylona heveae TC161]
Dmel_0052113_CG32113_HG_698	gi|1069595842|ref|XP_018190387.1|	21.56	1e-27	135	vacuolar protein sorting-associated protein 13 [Xylona heveae TC161]
Dmel_0052113_CG32113_HG_698	gi|1059635185|gb|ODH47605.1|	23.43	3e-42	184	hypothetical protein GX48_06283 [Paracoccidioides brasiliensis]
Dmel_0052113_CG32113_HG_698	gi|1059635185|gb|ODH47605.1|	27.92	3e-31	147	hypothetical protein GX48_06283 [Paracoccidioides brasiliensis]
Dmel_0052113_CG32113_HG_698	gi|1059635185|gb|ODH47605.1|	21.58	2e-22	119	hypothetical protein GX48_06283 [Paracoccidioides brasiliensis]
Dmel_0052113_CG32113_HG_698	gi|525587238|gb|EPS33488.1|	23.31	4e-42	183	hypothetical protein PDE_08450 [Penicillium oxalicum 114-2]
Dmel_0052113_CG32113_HG_698	gi|525587238|gb|EPS33488.1|	28.22	3e-33	154	hypothetical protein PDE_08450 [Penicillium oxalicum 114-2]
Dmel_0052113_CG32113_HG_698	gi|525587238|gb|EPS33488.1|	20.85	2e-24	125	hypothetical protein PDE_08450 [Penicillium oxalicum 114-2]
Dmel_0052113_CG32113_HG_698	gi|719933290|gb|EEH20971.2|	23.31	6e-42	183	hypothetical protein PABG_03202 [Paracoccidioides brasiliensis Pb03]
Dmel_0052113_CG32113_HG_698	gi|719933290|gb|EEH20971.2|	27.92	3e-31	147	hypothetical protein PABG_03202 [Paracoccidioides brasiliensis Pb03]
Dmel_0052113_CG32113_HG_698	gi|719933290|gb|EEH20971.2|	21.67	5e-23	120	hypothetical protein PABG_03202 [Paracoccidioides brasiliensis Pb03]
Dmel_0052113_CG32113_HG_698	gi|734674558|ref|XP_010757564.1|	23.31	6e-42	183	hypothetical protein PADG_01753 [Paracoccidioides brasiliensis Pb18]
Dmel_0052113_CG32113_HG_698	gi|734674558|ref|XP_010757564.1|	27.92	3e-31	147	hypothetical protein PADG_01753 [Paracoccidioides brasiliensis Pb18]
Dmel_0052113_CG32113_HG_698	gi|734674558|ref|XP_010757564.1|	21.58	5e-23	120	hypothetical protein PADG_01753 [Paracoccidioides brasiliensis Pb18]
Dmel_0052113_CG32113_HG_698	gi|396498536|ref|XP_003845260.1|	22.48	7e-42	182	similar to vacuolar protein sorting-associated protein vps13 [Leptosphaeria maculans JN3]
Dmel_0052113_CG32113_HG_698	gi|396498536|ref|XP_003845260.1|	27.75	9e-34	155	similar to vacuolar protein sorting-associated protein vps13 [Leptosphaeria maculans JN3]
Dmel_0052113_CG32113_HG_698	gi|396498536|ref|XP_003845260.1|	19.19	9e-21	113	similar to vacuolar protein sorting-associated protein vps13 [Leptosphaeria maculans JN3]
Dmel_0052113_CG32113_HG_698	gi|859406290|gb|KMP01565.1|	23.60	7e-42	182	vacuolar protein sorting-associated protein 13a [Coccidioides immitis RMSCC 2394]
Dmel_0052113_CG32113_HG_698	gi|859406290|gb|KMP01565.1|	27.31	7e-32	149	vacuolar protein sorting-associated protein 13a [Coccidioides immitis RMSCC 2394]
Dmel_0052113_CG32113_HG_698	gi|859406290|gb|KMP01565.1|	20.81	6e-25	126	vacuolar protein sorting-associated protein 13a [Coccidioides immitis RMSCC 2394]
Dmel_0052113_CG32113_HG_698	gi|1168086644|gb|OQD87515.1|	23.23	8e-42	182	hypothetical protein PENANT_c005G08004 [Penicillium antarcticum]
Dmel_0052113_CG32113_HG_698	gi|1168086644|gb|OQD87515.1|	28.81	1e-34	159	hypothetical protein PENANT_c005G08004 [Penicillium antarcticum]
Dmel_0052113_CG32113_HG_698	gi|1168086644|gb|OQD87515.1|	21.38	1e-26	132	hypothetical protein PENANT_c005G08004 [Penicillium antarcticum]
Dmel_0052113_CG32113_HG_698	gi|627802091|ref|XP_007674393.1|	22.47	1e-41	182	hypothetical protein BAUCODRAFT_32061 [Baudoinia panamericana UAMH 10762]
Dmel_0052113_CG32113_HG_698	gi|627802091|ref|XP_007674393.1|	26.00	3e-30	144	hypothetical protein BAUCODRAFT_32061 [Baudoinia panamericana UAMH 10762]
Dmel_0052113_CG32113_HG_698	gi|627802091|ref|XP_007674393.1|	21.31	1e-24	126	hypothetical protein BAUCODRAFT_32061 [Baudoinia panamericana UAMH 10762]
Dmel_0052113_CG32113_HG_698	gi|296808059|ref|XP_002844368.1|	22.61	2e-41	181	vacuolar protein sorting-associated protein vps13 [Arthroderma otae CBS 113480]
Dmel_0052113_CG32113_HG_698	gi|296808059|ref|XP_002844368.1|	26.51	1e-30	145	vacuolar protein sorting-associated protein vps13 [Arthroderma otae CBS 113480]
Dmel_0052113_CG32113_HG_698	gi|296808059|ref|XP_002844368.1|	21.03	2e-22	118	vacuolar protein sorting-associated protein vps13 [Arthroderma otae CBS 113480]
Dmel_0052113_CG32113_HG_698	gi|1000780717|gb|KXN71912.1|	20.80	4e-41	180	hypothetical protein CONCODRAFT_5333 [Conidiobolus coronatus NRRL 28638]
Dmel_0052113_CG32113_HG_698	gi|1000780717|gb|KXN71912.1|	22.12	2e-29	141	hypothetical protein CONCODRAFT_5333 [Conidiobolus coronatus NRRL 28638]
Dmel_0052113_CG32113_HG_698	gi|1000780717|gb|KXN71912.1|	26.52	2e-27	135	hypothetical protein CONCODRAFT_5333 [Conidiobolus coronatus NRRL 28638]
Dmel_0052113_CG32113_HG_698	gi|295669398|ref|XP_002795247.1|	23.02	5e-41	180	vacuolar protein sorting-associated protein [Paracoccidioides lutzii Pb01]
Dmel_0052113_CG32113_HG_698	gi|295669398|ref|XP_002795247.1|	26.45	1e-31	149	vacuolar protein sorting-associated protein [Paracoccidioides lutzii Pb01]
Dmel_0052113_CG32113_HG_698	gi|295669398|ref|XP_002795247.1|	21.47	1e-23	122	vacuolar protein sorting-associated protein [Paracoccidioides lutzii Pb01]
Dmel_0052113_CG32113_HG_698	gi|1032652280|gb|OAQ33554.1|	23.29	6e-41	179	hypothetical protein K457DRAFT_68276 [Mortierella elongata AG-77]
Dmel_0052113_CG32113_HG_698	gi|1032652280|gb|OAQ33554.1|	21.64	5e-40	176	hypothetical protein K457DRAFT_68276 [Mortierella elongata AG-77]
Dmel_0052113_CG32113_HG_698	gi|1032652280|gb|OAQ33554.1|	26.70	3e-34	157	hypothetical protein K457DRAFT_68276 [Mortierella elongata AG-77]
Dmel_0052113_CG32113_HG_698	gi|255947748|ref|XP_002564641.1|	23.61	7e-41	179	Pc22g06090 [Penicillium rubens Wisconsin 54-1255]
Dmel_0052113_CG32113_HG_698	gi|255947748|ref|XP_002564641.1|	28.81	1e-34	159	Pc22g06090 [Penicillium rubens Wisconsin 54-1255]
Dmel_0052113_CG32113_HG_698	gi|255947748|ref|XP_002564641.1|	21.31	3e-26	131	Pc22g06090 [Penicillium rubens Wisconsin 54-1255]
Dmel_0052113_CG32113_HG_698	gi|859266167|emb|CEO60240.1|	23.71	1e-40	179	Putative Function: promotes endosomal cycling of TGN [Penicillium brasilianum]
Dmel_0052113_CG32113_HG_698	gi|859266167|emb|CEO60240.1|	26.04	2e-32	151	Putative Function: promotes endosomal cycling of TGN [Penicillium brasilianum]
Dmel_0052113_CG32113_HG_698	gi|859266167|emb|CEO60240.1|	21.50	5e-21	114	Putative Function: promotes endosomal cycling of TGN [Penicillium brasilianum]
Dmel_0052113_CG32113_HG_698	gi|1151456473|gb|OOQ90042.1|	23.71	1e-40	178	vacuolar protein sorting-associated protein vps13 [Penicillium brasilianum]
Dmel_0052113_CG32113_HG_698	gi|1151456473|gb|OOQ90042.1|	27.41	4e-32	150	vacuolar protein sorting-associated protein vps13 [Penicillium brasilianum]
Dmel_0052113_CG32113_HG_698	gi|1151456473|gb|OOQ90042.1|	21.29	2e-22	118	vacuolar protein sorting-associated protein vps13 [Penicillium brasilianum]
Dmel_0052113_CG32113_HG_698	gi|972240209|emb|CEN59468.1|	24.01	1e-40	178	Putative Vacuolar protein sorting-associated protein vps13 [Aspergillus calidoustus]
Dmel_0052113_CG32113_HG_698	gi|972240209|emb|CEN59468.1|	26.50	2e-35	161	Putative Vacuolar protein sorting-associated protein vps13 [Aspergillus calidoustus]
Dmel_0052113_CG32113_HG_698	gi|972240209|emb|CEN59468.1|	21.40	2e-29	141	Putative Vacuolar protein sorting-associated protein vps13 [Aspergillus calidoustus]
Dmel_0052113_CG32113_HG_698	gi|326475721|gb|EGD99730.1|	22.99	1e-40	178	vacuolar protein sorting-associated protein vps13 [Trichophyton tonsurans CBS 112818]
Dmel_0052113_CG32113_HG_698	gi|326475721|gb|EGD99730.1|	26.00	2e-29	142	vacuolar protein sorting-associated protein vps13 [Trichophyton tonsurans CBS 112818]
Dmel_0052113_CG32113_HG_698	gi|326475721|gb|EGD99730.1|	21.20	3e-22	118	vacuolar protein sorting-associated protein vps13 [Trichophyton tonsurans CBS 112818]
Dmel_0052113_CG32113_HG_698	gi|1168121175|gb|OQE20621.1|	23.29	1e-40	178	hypothetical protein PENFLA_c016G08985 [Penicillium flavigenum]
Dmel_0052113_CG32113_HG_698	gi|1168121175|gb|OQE20621.1|	28.81	4e-34	157	hypothetical protein PENFLA_c016G08985 [Penicillium flavigenum]
Dmel_0052113_CG32113_HG_698	gi|1168121175|gb|OQE20621.1|	21.44	3e-26	131	hypothetical protein PENFLA_c016G08985 [Penicillium flavigenum]
Dmel_0052113_CG32113_HG_698	gi|1120667471|gb|OKP12875.1|	23.62	1e-40	178	Vacuolar protein sorting-associated protein 13 [Penicillium subrubescens]
Dmel_0052113_CG32113_HG_698	gi|1120667471|gb|OKP12875.1|	27.11	2e-33	154	Vacuolar protein sorting-associated protein 13 [Penicillium subrubescens]
Dmel_0052113_CG32113_HG_698	gi|1120667471|gb|OKP12875.1|	20.95	2e-24	125	Vacuolar protein sorting-associated protein 13 [Penicillium subrubescens]
Dmel_0052113_CG32113_HG_698	gi|915154060|ref|XP_013328351.1|	22.71	2e-40	178	Vacuolar protein sorting-associated protein vps13 [Rasamsonia emersonii CBS 393.64]
Dmel_0052113_CG32113_HG_698	gi|915154060|ref|XP_013328351.1|	27.23	6e-27	133	Vacuolar protein sorting-associated protein vps13 [Rasamsonia emersonii CBS 393.64]
Dmel_0052113_CG32113_HG_698	gi|915154060|ref|XP_013328351.1|	22.53	4e-25	127	Vacuolar protein sorting-associated protein vps13 [Rasamsonia emersonii CBS 393.64]
Dmel_0052113_CG32113_HG_698	gi|915154060|ref|XP_013328351.1|	24.71	7.6	43.9	Vacuolar protein sorting-associated protein vps13 [Rasamsonia emersonii CBS 393.64]
Dmel_0052113_CG32113_HG_698	gi|1168199458|gb|OQE96745.1|	23.09	2e-40	178	hypothetical protein PENNAL_c0001G05880 [Penicillium nalgiovense]
Dmel_0052113_CG32113_HG_698	gi|1168199458|gb|OQE96745.1|	28.81	1e-34	158	hypothetical protein PENNAL_c0001G05880 [Penicillium nalgiovense]
Dmel_0052113_CG32113_HG_698	gi|1168199458|gb|OQE96745.1|	21.37	1e-26	132	hypothetical protein PENNAL_c0001G05880 [Penicillium nalgiovense]
Dmel_0052113_CG32113_HG_698	gi|121708063|ref|XP_001272018.1|	23.35	3e-40	177	vacuolar protein sorting-associated protein vps13 [Aspergillus clavatus NRRL 1]
Dmel_0052113_CG32113_HG_698	gi|121708063|ref|XP_001272018.1|	28.01	2e-33	155	vacuolar protein sorting-associated protein vps13 [Aspergillus clavatus NRRL 1]
Dmel_0052113_CG32113_HG_698	gi|121708063|ref|XP_001272018.1|	19.69	4e-21	114	vacuolar protein sorting-associated protein vps13 [Aspergillus clavatus NRRL 1]
Dmel_0052113_CG32113_HG_698	gi|302502399|ref|XP_003013190.1|	23.16	3e-40	177	hypothetical protein ARB_00374 [Trichophyton benhamiae CBS 112371]
Dmel_0052113_CG32113_HG_698	gi|302502399|ref|XP_003013190.1|	26.03	3e-28	137	hypothetical protein ARB_00374 [Trichophyton benhamiae CBS 112371]
Dmel_0052113_CG32113_HG_698	gi|302502399|ref|XP_003013190.1|	21.34	3e-23	121	hypothetical protein ARB_00374 [Trichophyton benhamiae CBS 112371]
Dmel_0052113_CG32113_HG_698	gi|1043331829|tpg|DAA75640.1|	23.16	5e-40	176	TPA_exp: Uncharacterized protein A8136_1362 [Trichophyton benhamiae CBS 112371]
Dmel_0052113_CG32113_HG_698	gi|1043331829|tpg|DAA75640.1|	26.42	5e-30	143	TPA_exp: Uncharacterized protein A8136_1362 [Trichophyton benhamiae CBS 112371]
Dmel_0052113_CG32113_HG_698	gi|1043331829|tpg|DAA75640.1|	21.34	5e-23	120	TPA_exp: Uncharacterized protein A8136_1362 [Trichophyton benhamiae CBS 112371]
Dmel_0052113_CG32113_HG_698	gi|1148895976|ref|XP_020135231.1|	23.35	5e-40	176	vacuolar protein sorting-associated protein vps13 [Diplodia corticola]
Dmel_0052113_CG32113_HG_698	gi|1148895976|ref|XP_020135231.1|	26.62	6e-31	146	vacuolar protein sorting-associated protein vps13 [Diplodia corticola]
Dmel_0052113_CG32113_HG_698	gi|1148895976|ref|XP_020135231.1|	19.28	4e-25	127	vacuolar protein sorting-associated protein vps13 [Diplodia corticola]
Dmel_0052113_CG32113_HG_698	gi|662507190|gb|KEQ64799.1|	22.76	6e-40	176	vacuolar protein sorting-associated protein 13 [Aureobasidium melanogenum CBS 110374]
Dmel_0052113_CG32113_HG_698	gi|662507190|gb|KEQ64799.1|	27.98	7e-31	146	vacuolar protein sorting-associated protein 13 [Aureobasidium melanogenum CBS 110374]
Dmel_0052113_CG32113_HG_698	gi|662507190|gb|KEQ64799.1|	20.95	5e-30	143	vacuolar protein sorting-associated protein 13 [Aureobasidium melanogenum CBS 110374]
Dmel_0052113_CG32113_HG_698	gi|814602020|gb|KKF96583.1|	22.07	6e-40	176	Vacuolar protein sorting-associated protein 13 [Ceratocystis platani]
Dmel_0052113_CG32113_HG_698	gi|814602020|gb|KKF96583.1|	25.90	3e-26	131	Vacuolar protein sorting-associated protein 13 [Ceratocystis platani]
Dmel_0052113_CG32113_HG_698	gi|814602020|gb|KKF96583.1|	20.29	3e-22	118	Vacuolar protein sorting-associated protein 13 [Ceratocystis platani]
Dmel_0052113_CG32113_HG_698	gi|816342493|gb|KKK20045.1|	23.05	7e-40	176	hypothetical protein AOCH_005315 [Aspergillus ochraceoroseus]
Dmel_0052113_CG32113_HG_698	gi|816342493|gb|KKK20045.1|	28.30	1e-34	159	hypothetical protein AOCH_005315 [Aspergillus ochraceoroseus]
Dmel_0052113_CG32113_HG_698	gi|816342493|gb|KKK20045.1|	21.41	5e-26	130	hypothetical protein AOCH_005315 [Aspergillus ochraceoroseus]
Dmel_0052113_CG32113_HG_698	gi|549052219|emb|CCX30310.1|	20.95	9e-40	176	Similar to Vacuolar protein sorting-associated protein 13; acc. no. Q07878 [Pyronema omphalodes CBS 100304]
Dmel_0052113_CG32113_HG_698	gi|549052219|emb|CCX30310.1|	20.32	9e-31	146	Similar to Vacuolar protein sorting-associated protein 13; acc. no. Q07878 [Pyronema omphalodes CBS 100304]
Dmel_0052113_CG32113_HG_698	gi|549052219|emb|CCX30310.1|	28.96	8e-26	129	Similar to Vacuolar protein sorting-associated protein 13; acc. no. Q07878 [Pyronema omphalodes CBS 100304]
Dmel_0052113_CG32113_HG_698	gi|1020708845|gb|KZM28554.1|	22.99	9e-40	176	hypothetical protein ST47_g296 [Ascochyta rabiei]
Dmel_0052113_CG32113_HG_698	gi|1020708845|gb|KZM28554.1|	26.77	1e-31	149	hypothetical protein ST47_g296 [Ascochyta rabiei]
Dmel_0052113_CG32113_HG_698	gi|1020708845|gb|KZM28554.1|	19.84	1e-25	129	hypothetical protein ST47_g296 [Ascochyta rabiei]
Dmel_0052113_CG32113_HG_698	gi|918815771|ref|XP_013427986.1|	22.27	1e-39	175	vacuolar protein sorting-associated protein 13 [Aureobasidium namibiae CBS 147.97]
Dmel_0052113_CG32113_HG_698	gi|918815771|ref|XP_013427986.1|	26.58	2e-31	148	vacuolar protein sorting-associated protein 13 [Aureobasidium namibiae CBS 147.97]
Dmel_0052113_CG32113_HG_698	gi|918815771|ref|XP_013427986.1|	21.59	2e-31	148	vacuolar protein sorting-associated protein 13 [Aureobasidium namibiae CBS 147.97]
Dmel_0052113_CG32113_HG_698	gi|662526925|gb|KEQ84305.1|	22.75	1e-39	175	vacuolar protein sorting-associated protein 13 [Aureobasidium pullulans EXF-150]
Dmel_0052113_CG32113_HG_698	gi|662526925|gb|KEQ84305.1|	21.82	2e-32	151	vacuolar protein sorting-associated protein 13 [Aureobasidium pullulans EXF-150]
Dmel_0052113_CG32113_HG_698	gi|662526925|gb|KEQ84305.1|	26.76	1e-31	149	vacuolar protein sorting-associated protein 13 [Aureobasidium pullulans EXF-150]
Dmel_0052113_CG32113_HG_698	gi|1103688940|gb|OJD24059.1|	22.72	1e-39	175	hypothetical protein ACJ73_04583 [Blastomyces percursus]
Dmel_0052113_CG32113_HG_698	gi|1103688940|gb|OJD24059.1|	28.57	2e-31	148	hypothetical protein ACJ73_04583 [Blastomyces percursus]
Dmel_0052113_CG32113_HG_698	gi|1103688940|gb|OJD24059.1|	21.52	6e-22	117	hypothetical protein ACJ73_04583 [Blastomyces percursus]
Dmel_0052113_CG32113_HG_698	gi|1103688940|gb|OJD24059.1|	22.51	9.8	43.5	hypothetical protein ACJ73_04583 [Blastomyces percursus]
Dmel_0052113_CG32113_HG_698	gi|261191745|ref|XP_002622280.1|	23.17	1e-39	175	vacuolar protein sorting-associated protein vps13 [Blastomyces gilchristii SLH14081]
Dmel_0052113_CG32113_HG_698	gi|261191745|ref|XP_002622280.1|	28.79	4e-32	150	vacuolar protein sorting-associated protein vps13 [Blastomyces gilchristii SLH14081]
Dmel_0052113_CG32113_HG_698	gi|261191745|ref|XP_002622280.1|	22.08	2e-21	115	vacuolar protein sorting-associated protein vps13 [Blastomyces gilchristii SLH14081]
Dmel_0052113_CG32113_HG_698	gi|327353799|gb|EGE82656.1|	23.17	2e-39	174	vacuolar protein sorting-associated protein vps13 [Blastomyces dermatitidis ATCC 18188]
Dmel_0052113_CG32113_HG_698	gi|327353799|gb|EGE82656.1|	28.79	4e-32	150	vacuolar protein sorting-associated protein vps13 [Blastomyces dermatitidis ATCC 18188]
Dmel_0052113_CG32113_HG_698	gi|327353799|gb|EGE82656.1|	22.08	2e-21	115	vacuolar protein sorting-associated protein vps13 [Blastomyces dermatitidis ATCC 18188]
Dmel_0052113_CG32113_HG_698	gi|821064117|gb|KKY19396.1|	22.86	2e-39	174	putative vacuolar protein sorting-associated protein vps13 [Diplodia seriata]
Dmel_0052113_CG32113_HG_698	gi|821064117|gb|KKY19396.1|	26.96	7e-32	149	putative vacuolar protein sorting-associated protein vps13 [Diplodia seriata]
Dmel_0052113_CG32113_HG_698	gi|821064117|gb|KKY19396.1|	19.22	3e-21	114	putative vacuolar protein sorting-associated protein vps13 [Diplodia seriata]
Dmel_0052113_CG32113_HG_698	gi|816343160|gb|KKK20473.1|	23.17	2e-39	174	hypothetical protein ARAM_004467 [Aspergillus rambellii]
Dmel_0052113_CG32113_HG_698	gi|816343160|gb|KKK20473.1|	28.30	1e-34	159	hypothetical protein ARAM_004467 [Aspergillus rambellii]
Dmel_0052113_CG32113_HG_698	gi|816343160|gb|KKK20473.1|	21.13	1e-27	135	hypothetical protein ARAM_004467 [Aspergillus rambellii]
Dmel_0052113_CG32113_HG_698	gi|821503587|gb|KKZ60828.1|	22.54	3e-39	174	hypothetical protein EMCG_04514 [Emmonsia crescens UAMH 3008]
Dmel_0052113_CG32113_HG_698	gi|821503587|gb|KKZ60828.1|	26.38	6e-33	153	hypothetical protein EMCG_04514 [Emmonsia crescens UAMH 3008]
Dmel_0052113_CG32113_HG_698	gi|821503587|gb|KKZ60828.1|	21.52	1e-23	122	hypothetical protein EMCG_04514 [Emmonsia crescens UAMH 3008]
Dmel_0052113_CG32113_HG_698	gi|915691487|ref|XP_013342867.1|	22.78	3e-39	174	hypothetical protein AUEXF2481DRAFT_40899 [Aureobasidium subglaciale EXF-2481]
Dmel_0052113_CG32113_HG_698	gi|915691487|ref|XP_013342867.1|	21.03	3e-33	154	hypothetical protein AUEXF2481DRAFT_40899 [Aureobasidium subglaciale EXF-2481]
Dmel_0052113_CG32113_HG_698	gi|915691487|ref|XP_013342867.1|	26.58	3e-31	147	hypothetical protein AUEXF2481DRAFT_40899 [Aureobasidium subglaciale EXF-2481]
Dmel_0052113_CG32113_HG_698	gi|315042814|ref|XP_003170783.1|	22.36	4e-39	173	vacuolar protein sorting-associated protein 13 [Nannizzia gypsea CBS 118893]
Dmel_0052113_CG32113_HG_698	gi|315042814|ref|XP_003170783.1|	26.42	6e-30	143	vacuolar protein sorting-associated protein 13 [Nannizzia gypsea CBS 118893]
Dmel_0052113_CG32113_HG_698	gi|315042814|ref|XP_003170783.1|	20.67	2e-22	118	vacuolar protein sorting-associated protein 13 [Nannizzia gypsea CBS 118893]
Dmel_0052113_CG32113_HG_698	gi|615417159|ref|XP_007585451.1|	22.26	4e-39	173	putative vacuolar protein sorting-associated protein vps13 protein [Neofusicoccum parvum UCRNP2]
Dmel_0052113_CG32113_HG_698	gi|615417159|ref|XP_007585451.1|	26.72	2e-31	148	putative vacuolar protein sorting-associated protein vps13 protein [Neofusicoccum parvum UCRNP2]
Dmel_0052113_CG32113_HG_698	gi|615417159|ref|XP_007585451.1|	19.55	7e-23	120	putative vacuolar protein sorting-associated protein vps13 protein [Neofusicoccum parvum UCRNP2]
Dmel_0052113_CG32113_HG_698	gi|239608661|gb|EEQ85648.1|	23.26	6e-39	173	vacuolar protein sorting-associated protein vps13 [Blastomyces dermatitidis ER-3]
Dmel_0052113_CG32113_HG_698	gi|239608661|gb|EEQ85648.1|	28.79	4e-32	150	vacuolar protein sorting-associated protein vps13 [Blastomyces dermatitidis ER-3]
Dmel_0052113_CG32113_HG_698	gi|239608661|gb|EEQ85648.1|	22.08	1e-21	115	vacuolar protein sorting-associated protein vps13 [Blastomyces dermatitidis ER-3]
Dmel_0052113_CG32113_HG_698	gi|239608661|gb|EEQ85648.1|	23.01	9.9	43.5	vacuolar protein sorting-associated protein vps13 [Blastomyces dermatitidis ER-3]
Dmel_0052113_CG32113_HG_698	gi|1000490907|gb|KXL50658.1|	22.84	6e-39	173	hypothetical protein FE78DRAFT_27179 [Acidomyces richmondensis]
Dmel_0052113_CG32113_HG_698	gi|1000490907|gb|KXL50658.1|	27.96	2e-30	145	hypothetical protein FE78DRAFT_27179 [Acidomyces richmondensis]
Dmel_0052113_CG32113_HG_698	gi|1000490907|gb|KXL50658.1|	20.60	6e-22	117	hypothetical protein FE78DRAFT_27179 [Acidomyces richmondensis]
Dmel_0052113_CG32113_HG_698	gi|824365018|gb|KLJ07777.1|	23.05	7e-39	172	hypothetical protein EMPG_16755 [Emmonsia parva UAMH 139]
Dmel_0052113_CG32113_HG_698	gi|824365018|gb|KLJ07777.1|	28.57	7e-32	149	hypothetical protein EMPG_16755 [Emmonsia parva UAMH 139]
Dmel_0052113_CG32113_HG_698	gi|824365018|gb|KLJ07777.1|	21.06	8e-24	123	hypothetical protein EMPG_16755 [Emmonsia parva UAMH 139]
Dmel_0052113_CG32113_HG_698	gi|1063874346|ref|XP_018000826.1|	22.50	7e-39	172	Vacuolar protein sorting-associated protein 13 [Phialophora attae]
Dmel_0052113_CG32113_HG_698	gi|1063874346|ref|XP_018000826.1|	26.41	3e-31	147	Vacuolar protein sorting-associated protein 13 [Phialophora attae]
Dmel_0052113_CG32113_HG_698	gi|1063874346|ref|XP_018000826.1|	20.27	2e-20	112	Vacuolar protein sorting-associated protein 13 [Phialophora attae]
Dmel_0052113_CG32113_HG_698	gi|359377990|emb|CCE84249.1|	28.10	1e-38	172	Piso0_003790 [Millerozyma farinosa CBS 7064]
Dmel_0052113_CG32113_HG_698	gi|359377990|emb|CCE84249.1|	25.60	8e-30	142	Piso0_003790 [Millerozyma farinosa CBS 7064]
Dmel_0052113_CG32113_HG_698	gi|359377990|emb|CCE84249.1|	19.16	8e-06	63.5	Piso0_003790 [Millerozyma farinosa CBS 7064]
Dmel_0052113_CG32113_HG_698	gi|631380184|ref|XP_007924472.1|	22.63	1e-38	172	hypothetical protein MYCFIDRAFT_214521 [Pseudocercospora fijiensis CIRAD86]
Dmel_0052113_CG32113_HG_698	gi|631380184|ref|XP_007924472.1|	26.63	1e-28	139	hypothetical protein MYCFIDRAFT_214521 [Pseudocercospora fijiensis CIRAD86]
Dmel_0052113_CG32113_HG_698	gi|631380184|ref|XP_007924472.1|	21.01	1e-25	129	hypothetical protein MYCFIDRAFT_214521 [Pseudocercospora fijiensis CIRAD86]
Dmel_0052113_CG32113_HG_698	gi|1066272199|ref|XP_018042586.1|	22.72	1e-38	172	vacuolar protein sorting-associated protein 13a [Paraphaeosphaeria sporulosa]
Dmel_0052113_CG32113_HG_698	gi|1066272199|ref|XP_018042586.1|	27.41	9e-34	155	vacuolar protein sorting-associated protein 13a [Paraphaeosphaeria sporulosa]
Dmel_0052113_CG32113_HG_698	gi|1066272199|ref|XP_018042586.1|	21.84	6e-16	97.4	vacuolar protein sorting-associated protein 13a [Paraphaeosphaeria sporulosa]
Dmel_0052113_CG32113_HG_698	gi|1066272199|ref|XP_018042586.1|	19.20	0.019	52.4	vacuolar protein sorting-associated protein 13a [Paraphaeosphaeria sporulosa]
Dmel_0052113_CG32113_HG_698	gi|1168123870|gb|OQE23254.1|	23.50	1e-38	172	hypothetical protein PENSTE_c009G01087 [Penicillium steckii]
Dmel_0052113_CG32113_HG_698	gi|1168123870|gb|OQE23254.1|	27.50	3e-34	157	hypothetical protein PENSTE_c009G01087 [Penicillium steckii]
Dmel_0052113_CG32113_HG_698	gi|1168123870|gb|OQE23254.1|	20.88	2e-26	131	hypothetical protein PENSTE_c009G01087 [Penicillium steckii]
Dmel_0052113_CG32113_HG_698	gi|1111694207|gb|OJI81162.1|	23.45	1e-38	172	hypothetical protein ASPTUDRAFT_193071 [Aspergillus tubingensis CBS 134.48]
Dmel_0052113_CG32113_HG_698	gi|1111694207|gb|OJI81162.1|	27.82	8e-33	152	hypothetical protein ASPTUDRAFT_193071 [Aspergillus tubingensis CBS 134.48]
Dmel_0052113_CG32113_HG_698	gi|1111694207|gb|OJI81162.1|	20.94	2e-18	105	hypothetical protein ASPTUDRAFT_193071 [Aspergillus tubingensis CBS 134.48]
Dmel_0052113_CG32113_HG_698	gi|995938174|gb|KXG50849.1|	23.20	1e-38	172	Vacuolar protein sorting-associated protein 13 [Penicillium griseofulvum]
Dmel_0052113_CG32113_HG_698	gi|995938174|gb|KXG50849.1|	29.34	2e-35	161	Vacuolar protein sorting-associated protein 13 [Penicillium griseofulvum]
Dmel_0052113_CG32113_HG_698	gi|995938174|gb|KXG50849.1|	21.16	6e-27	133	Vacuolar protein sorting-associated protein 13 [Penicillium griseofulvum]
Dmel_0052113_CG32113_HG_698	gi|759287005|gb|KIW63500.1|	21.69	1e-38	172	hypothetical protein PV04_10336 [Phialophora americana]
Dmel_0052113_CG32113_HG_698	gi|759287005|gb|KIW63500.1|	26.76	7e-32	149	hypothetical protein PV04_10336 [Phialophora americana]
Dmel_0052113_CG32113_HG_698	gi|759287005|gb|KIW63500.1|	20.86	1e-21	115	hypothetical protein PV04_10336 [Phialophora americana]
Dmel_0052113_CG32113_HG_698	gi|759287005|gb|KIW63500.1|	25.42	0.16	49.7	hypothetical protein PV04_10336 [Phialophora americana]
Dmel_0052113_CG32113_HG_698	gi|1147821974|ref|XP_020120231.1|	22.27	1e-38	172	hypothetical protein UA08_04690 [Talaromyces atroroseus]
Dmel_0052113_CG32113_HG_698	gi|1147821974|ref|XP_020120231.1|	27.31	3e-33	154	hypothetical protein UA08_04690 [Talaromyces atroroseus]
Dmel_0052113_CG32113_HG_698	gi|1147821974|ref|XP_020120231.1|	21.13	1e-25	129	hypothetical protein UA08_04690 [Talaromyces atroroseus]
Dmel_0052113_CG32113_HG_698	gi|398406128|ref|XP_003854530.1|	22.57	1e-38	172	hypothetical protein MYCGRDRAFT_108516 [Zymoseptoria tritici IPO323]
Dmel_0052113_CG32113_HG_698	gi|398406128|ref|XP_003854530.1|	27.24	2e-31	148	hypothetical protein MYCGRDRAFT_108516 [Zymoseptoria tritici IPO323]
Dmel_0052113_CG32113_HG_698	gi|398406128|ref|XP_003854530.1|	20.50	9e-21	113	hypothetical protein MYCGRDRAFT_108516 [Zymoseptoria tritici IPO323]
Dmel_0052113_CG32113_HG_698	gi|849274229|dbj|GAO83422.1|	22.47	1e-38	171	vacuolar protein sorting-associated protein 13 [Aspergillus udagawae]
Dmel_0052113_CG32113_HG_698	gi|849274229|dbj|GAO83422.1|	27.42	2e-33	154	vacuolar protein sorting-associated protein 13 [Aspergillus udagawae]
Dmel_0052113_CG32113_HG_698	gi|849274229|dbj|GAO83422.1|	20.39	4e-25	127	vacuolar protein sorting-associated protein 13 [Aspergillus udagawae]
Dmel_0052113_CG32113_HG_698	gi|849274229|dbj|GAO83422.1|	25.76	0.054	51.2	vacuolar protein sorting-associated protein 13 [Aspergillus udagawae]
Dmel_0052113_CG32113_HG_698	gi|358366293|dbj|GAA82914.1|	23.34	2e-38	171	vacuolar protein sorting-associated protein Vps13 [Aspergillus kawachii IFO 4308]
Dmel_0052113_CG32113_HG_698	gi|358366293|dbj|GAA82914.1|	28.03	9e-33	152	vacuolar protein sorting-associated protein Vps13 [Aspergillus kawachii IFO 4308]
Dmel_0052113_CG32113_HG_698	gi|358366293|dbj|GAA82914.1|	20.01	3e-19	108	vacuolar protein sorting-associated protein Vps13 [Aspergillus kawachii IFO 4308]
Dmel_0052113_CG32113_HG_698	gi|1168144914|gb|OQE43718.1|	22.92	2e-38	171	hypothetical protein PENCOP_c003G08934 [Penicillium coprophilum]
Dmel_0052113_CG32113_HG_698	gi|1168144914|gb|OQE43718.1|	29.01	8e-35	159	hypothetical protein PENCOP_c003G08934 [Penicillium coprophilum]
Dmel_0052113_CG32113_HG_698	gi|1168144914|gb|OQE43718.1|	21.00	2e-24	125	hypothetical protein PENCOP_c003G08934 [Penicillium coprophilum]
Dmel_0052113_CG32113_HG_698	gi|597585087|ref|XP_007295600.1|	22.79	2e-38	171	vacuolar protein sorting-associated protein vps13 [Marssonina brunnea f. sp. 'multigermtubi' MB_m1]
Dmel_0052113_CG32113_HG_698	gi|597585087|ref|XP_007295600.1|	27.56	3e-31	147	vacuolar protein sorting-associated protein vps13 [Marssonina brunnea f. sp. 'multigermtubi' MB_m1]
Dmel_0052113_CG32113_HG_698	gi|597585087|ref|XP_007295600.1|	20.89	1e-26	132	vacuolar protein sorting-associated protein vps13 [Marssonina brunnea f. sp. 'multigermtubi' MB_m1]
Dmel_0052113_CG32113_HG_698	gi|1028894053|gb|OAK96320.1|	22.49	2e-38	171	vacuolar protein sorting-associated protein 13 [Stagonospora sp. SRC1lsM3a]
Dmel_0052113_CG32113_HG_698	gi|1028894053|gb|OAK96320.1|	27.92	6e-34	156	vacuolar protein sorting-associated protein 13 [Stagonospora sp. SRC1lsM3a]
Dmel_0052113_CG32113_HG_698	gi|1028894053|gb|OAK96320.1|	19.55	2e-23	122	vacuolar protein sorting-associated protein 13 [Stagonospora sp. SRC1lsM3a]
Dmel_0052113_CG32113_HG_698	gi|630024779|ref|XP_007835238.1|	22.67	2e-38	171	hypothetical protein PFICI_08466 [Pestalotiopsis fici W106-1]
Dmel_0052113_CG32113_HG_698	gi|630024779|ref|XP_007835238.1|	21.52	9e-34	155	hypothetical protein PFICI_08466 [Pestalotiopsis fici W106-1]
Dmel_0052113_CG32113_HG_698	gi|630024779|ref|XP_007835238.1|	25.09	1e-31	149	hypothetical protein PFICI_08466 [Pestalotiopsis fici W106-1]
Dmel_0052113_CG32113_HG_698	gi|1114062487|gb|OJZ87486.1|	23.45	2e-38	171	hypothetical protein ASPFODRAFT_573837 [Aspergillus luchuensis CBS 106.47]
Dmel_0052113_CG32113_HG_698	gi|1114062487|gb|OJZ87486.1|	28.03	9e-33	152	hypothetical protein ASPFODRAFT_573837 [Aspergillus luchuensis CBS 106.47]
Dmel_0052113_CG32113_HG_698	gi|1114062487|gb|OJZ87486.1|	20.01	2e-19	108	hypothetical protein ASPFODRAFT_573837 [Aspergillus luchuensis CBS 106.47]
Dmel_0052113_CG32113_HG_698	gi|1111905120|gb|OJJ71042.1|	23.54	2e-38	171	hypothetical protein ASPBRDRAFT_196577 [Aspergillus brasiliensis CBS 101740]
Dmel_0052113_CG32113_HG_698	gi|1111905120|gb|OJJ71042.1|	28.03	3e-33	154	hypothetical protein ASPBRDRAFT_196577 [Aspergillus brasiliensis CBS 101740]
Dmel_0052113_CG32113_HG_698	gi|1111905120|gb|OJJ71042.1|	19.63	9e-19	106	hypothetical protein ASPBRDRAFT_196577 [Aspergillus brasiliensis CBS 101740]
Dmel_0052113_CG32113_HG_698	gi|1150475186|gb|OOO09951.1|	22.39	2e-38	171	Vacuolar protein sorting-associated protein [Aspergillus oryzae]
Dmel_0052113_CG32113_HG_698	gi|1150475186|gb|OOO09951.1|	27.74	3e-34	157	Vacuolar protein sorting-associated protein [Aspergillus oryzae]
Dmel_0052113_CG32113_HG_698	gi|1150475186|gb|OOO09951.1|	19.56	2e-22	118	Vacuolar protein sorting-associated protein [Aspergillus oryzae]
Dmel_0052113_CG32113_HG_698	gi|914763431|gb|KOC17240.1|	22.39	2e-38	171	vacuolar protein [Aspergillus flavus AF70]
Dmel_0052113_CG32113_HG_698	gi|914763431|gb|KOC17240.1|	27.74	3e-34	157	vacuolar protein [Aspergillus flavus AF70]
Dmel_0052113_CG32113_HG_698	gi|914763431|gb|KOC17240.1|	19.61	1e-22	119	vacuolar protein [Aspergillus flavus AF70]
Dmel_0052113_CG32113_HG_698	gi|1127417238|gb|OLL22292.1|	25.25	2e-38	171	Vacuolar protein sorting-associated protein 13 [Neolecta irregularis DAH-3]
Dmel_0052113_CG32113_HG_698	gi|1127417238|gb|OLL22292.1|	26.57	2e-29	141	Vacuolar protein sorting-associated protein 13 [Neolecta irregularis DAH-3]
Dmel_0052113_CG32113_HG_698	gi|1127417238|gb|OLL22292.1|	21.03	5e-22	117	Vacuolar protein sorting-associated protein 13 [Neolecta irregularis DAH-3]
Dmel_0052113_CG32113_HG_698	gi|212542297|ref|XP_002151303.1|	22.75	2e-38	171	vacuolar protein sorting-associated protein vps13 [Talaromyces marneffei ATCC 18224]
Dmel_0052113_CG32113_HG_698	gi|212542297|ref|XP_002151303.1|	21.57	1e-28	139	vacuolar protein sorting-associated protein vps13 [Talaromyces marneffei ATCC 18224]
Dmel_0052113_CG32113_HG_698	gi|212542297|ref|XP_002151303.1|	27.29	4e-24	124	vacuolar protein sorting-associated protein vps13 [Talaromyces marneffei ATCC 18224]
Dmel_0052113_CG32113_HG_698	gi|212542297|ref|XP_002151303.1|	26.07	9.7	43.5	vacuolar protein sorting-associated protein vps13 [Talaromyces marneffei ATCC 18224]
Dmel_0052113_CG32113_HG_698	gi|238486056|ref|XP_002374266.1|	22.43	3e-38	171	vacuolar protein sorting-associated protein vps13 [Aspergillus flavus NRRL3357]
Dmel_0052113_CG32113_HG_698	gi|238486056|ref|XP_002374266.1|	19.61	2e-22	118	vacuolar protein sorting-associated protein vps13 [Aspergillus flavus NRRL3357]
Dmel_0052113_CG32113_HG_698	gi|238486056|ref|XP_002374266.1|	24.16	5e-07	67.8	vacuolar protein sorting-associated protein vps13 [Aspergillus flavus NRRL3357]
Dmel_0052113_CG32113_HG_698	gi|350632339|gb|EHA20707.1|	23.45	3e-38	171	hypothetical protein ASPNIDRAFT_214413 [Aspergillus niger ATCC 1015]
Dmel_0052113_CG32113_HG_698	gi|350632339|gb|EHA20707.1|	27.62	1e-32	152	hypothetical protein ASPNIDRAFT_214413 [Aspergillus niger ATCC 1015]
Dmel_0052113_CG32113_HG_698	gi|350632339|gb|EHA20707.1|	20.55	4e-20	111	hypothetical protein ASPNIDRAFT_214413 [Aspergillus niger ATCC 1015]
Dmel_0052113_CG32113_HG_698	gi|796708182|gb|KJX99366.1|	22.69	3e-38	171	vacuolar protein sorting-associated protein vps13 [Zymoseptoria brevis]
Dmel_0052113_CG32113_HG_698	gi|796708182|gb|KJX99366.1|	27.07	3e-31	147	vacuolar protein sorting-associated protein vps13 [Zymoseptoria brevis]
Dmel_0052113_CG32113_HG_698	gi|796708182|gb|KJX99366.1|	20.02	8e-20	110	vacuolar protein sorting-associated protein vps13 [Zymoseptoria brevis]
Dmel_0052113_CG32113_HG_698	gi|145257821|ref|XP_001401859.1|	23.41	3e-38	171	vacuolar protein sorting-associated protein vps13 [Aspergillus niger CBS 513.88]
Dmel_0052113_CG32113_HG_698	gi|145257821|ref|XP_001401859.1|	27.62	1e-32	152	vacuolar protein sorting-associated protein vps13 [Aspergillus niger CBS 513.88]
Dmel_0052113_CG32113_HG_698	gi|145257821|ref|XP_001401859.1|	20.41	1e-19	109	vacuolar protein sorting-associated protein vps13 [Aspergillus niger CBS 513.88]
Dmel_0052113_CG32113_HG_698	gi|966767792|dbj|GAQ37906.1|	23.34	3e-38	171	vacuolar protein sorting-associated protein Vps13 [Aspergillus niger]
Dmel_0052113_CG32113_HG_698	gi|966767792|dbj|GAQ37906.1|	27.82	7e-33	152	vacuolar protein sorting-associated protein Vps13 [Aspergillus niger]
Dmel_0052113_CG32113_HG_698	gi|966767792|dbj|GAQ37906.1|	20.94	2e-18	105	vacuolar protein sorting-associated protein Vps13 [Aspergillus niger]
Dmel_0052113_CG32113_HG_698	gi|391871711|gb|EIT80868.1|	22.39	3e-38	171	vacuolar protein sorting-associated protein [Aspergillus oryzae 3.042]
Dmel_0052113_CG32113_HG_698	gi|391871711|gb|EIT80868.1|	27.74	3e-34	157	vacuolar protein sorting-associated protein [Aspergillus oryzae 3.042]
Dmel_0052113_CG32113_HG_698	gi|391871711|gb|EIT80868.1|	19.61	2e-22	118	vacuolar protein sorting-associated protein [Aspergillus oryzae 3.042]
Dmel_0052113_CG32113_HG_698	gi|169771397|ref|XP_001820168.1|	22.39	3e-38	170	vacuolar protein sorting-associated protein vps13 [Aspergillus oryzae RIB40]
Dmel_0052113_CG32113_HG_698	gi|169771397|ref|XP_001820168.1|	27.54	1e-33	155	vacuolar protein sorting-associated protein vps13 [Aspergillus oryzae RIB40]
Dmel_0052113_CG32113_HG_698	gi|169771397|ref|XP_001820168.1|	19.77	1e-22	119	vacuolar protein sorting-associated protein vps13 [Aspergillus oryzae RIB40]
Dmel_0052113_CG32113_HG_698	gi|1111716072|gb|OJJ02740.1|	23.19	5e-38	170	hypothetical protein ASPVEDRAFT_84221 [Aspergillus versicolor CBS 583.65]
Dmel_0052113_CG32113_HG_698	gi|1111716072|gb|OJJ02740.1|	28.48	2e-35	161	hypothetical protein ASPVEDRAFT_84221 [Aspergillus versicolor CBS 583.65]
Dmel_0052113_CG32113_HG_698	gi|1111716072|gb|OJJ02740.1|	20.66	4e-24	124	hypothetical protein ASPVEDRAFT_84221 [Aspergillus versicolor CBS 583.65]
Dmel_0052113_CG32113_HG_698	gi|1103675004|gb|OJD12559.1|	24.29	5e-38	170	hypothetical protein AJ78_06868 [Emergomyces pasteuriana Ep9510]
Dmel_0052113_CG32113_HG_698	gi|1103675004|gb|OJD12559.1|	27.02	3e-32	150	hypothetical protein AJ78_06868 [Emergomyces pasteuriana Ep9510]
Dmel_0052113_CG32113_HG_698	gi|1103675004|gb|OJD12559.1|	20.99	6e-26	130	hypothetical protein AJ78_06868 [Emergomyces pasteuriana Ep9510]
Dmel_0052113_CG32113_HG_698	gi|1035643778|gb|OAX85316.1|	24.10	5e-38	169	hypothetical protein ACJ72_00311 [Emmonsia sp. CAC-2015a]
Dmel_0052113_CG32113_HG_698	gi|672821791|gb|KFH66686.1|	22.51	7e-38	169	hypothetical protein MVEG_07211 [Mortierella verticillata NRRL 6337]
Dmel_0052113_CG32113_HG_698	gi|672821791|gb|KFH66686.1|	22.42	1e-33	155	hypothetical protein MVEG_07211 [Mortierella verticillata NRRL 6337]
Dmel_0052113_CG32113_HG_698	gi|672821791|gb|KFH66686.1|	27.93	1e-28	139	hypothetical protein MVEG_07211 [Mortierella verticillata NRRL 6337]
Dmel_0052113_CG32113_HG_698	gi|672821791|gb|KFH66686.1|	22.71	2.8	45.4	hypothetical protein MVEG_07211 [Mortierella verticillata NRRL 6337]
Dmel_0052113_CG32113_HG_698	gi|1147240362|ref|XP_020062923.1|	24.43	8e-38	169	vacuolar sorting [Candida tanzawaensis NRRL Y-17324]
Dmel_0052113_CG32113_HG_698	gi|1147240362|ref|XP_020062923.1|	26.82	5e-28	137	vacuolar sorting [Candida tanzawaensis NRRL Y-17324]
Dmel_0052113_CG32113_HG_698	gi|1147240362|ref|XP_020062923.1|	20.57	0.002	56.2	vacuolar sorting [Candida tanzawaensis NRRL Y-17324]
Dmel_0052113_CG32113_HG_698	gi|584407874|emb|CDM36703.1|	22.48	8e-38	169	Vacuolar protein sorting-associated protein 13, fungi [Penicillium roqueforti FM164]
Dmel_0052113_CG32113_HG_698	gi|584407874|emb|CDM36703.1|	27.13	1e-34	159	Vacuolar protein sorting-associated protein 13, fungi [Penicillium roqueforti FM164]
Dmel_0052113_CG32113_HG_698	gi|584407874|emb|CDM36703.1|	20.97	2e-26	132	Vacuolar protein sorting-associated protein 13, fungi [Penicillium roqueforti FM164]
Dmel_0052113_CG32113_HG_698	gi|1168109871|gb|OQE09761.1|	23.09	8e-38	169	hypothetical protein PENVUL_c005G08539 [Penicillium vulpinum]
Dmel_0052113_CG32113_HG_698	gi|1168109871|gb|OQE09761.1|	29.34	1e-35	162	hypothetical protein PENVUL_c005G08539 [Penicillium vulpinum]
Dmel_0052113_CG32113_HG_698	gi|1168109871|gb|OQE09761.1|	20.76	5e-26	130	hypothetical protein PENVUL_c005G08539 [Penicillium vulpinum]
Dmel_0052113_CG32113_HG_698	gi|1013947150|gb|KYR00822.1|	22.52	8e-38	169	hypothetical protein DLAC_02874 [Dictyostelium lacteum]
Dmel_0052113_CG32113_HG_698	gi|1013947150|gb|KYR00822.1|	28.57	6e-26	130	hypothetical protein DLAC_02874 [Dictyostelium lacteum]
Dmel_0052113_CG32113_HG_698	gi|1013947150|gb|KYR00822.1|	22.25	0.067	50.8	hypothetical protein DLAC_02874 [Dictyostelium lacteum]
Dmel_0052113_CG32113_HG_698	gi|159125405|gb|EDP50522.1|	22.24	8e-38	169	vacuolar protein sorting-associated protein vps13 [Aspergillus fumigatus A1163]
Dmel_0052113_CG32113_HG_698	gi|159125405|gb|EDP50522.1|	26.96	7e-31	146	vacuolar protein sorting-associated protein vps13 [Aspergillus fumigatus A1163]
Dmel_0052113_CG32113_HG_698	gi|159125405|gb|EDP50522.1|	20.48	9e-26	129	vacuolar protein sorting-associated protein vps13 [Aspergillus fumigatus A1163]
Dmel_0052113_CG32113_HG_698	gi|666434554|gb|KEY82059.1|	22.24	8e-38	169	vacuolar protein sorting associated protein vps13 [Aspergillus fumigatus var. RP-2014]
Dmel_0052113_CG32113_HG_698	gi|666434554|gb|KEY82059.1|	26.96	6e-31	146	vacuolar protein sorting associated protein vps13 [Aspergillus fumigatus var. RP-2014]
Dmel_0052113_CG32113_HG_698	gi|666434554|gb|KEY82059.1|	21.22	1e-25	129	vacuolar protein sorting associated protein vps13 [Aspergillus fumigatus var. RP-2014]
Dmel_0052113_CG32113_HG_698	gi|70993654|ref|XP_751674.1|	22.24	9e-38	169	vacuolar protein sorting-associated protein vps13 [Aspergillus fumigatus Af293]
Dmel_0052113_CG32113_HG_698	gi|70993654|ref|XP_751674.1|	26.96	7e-31	146	vacuolar protein sorting-associated protein vps13 [Aspergillus fumigatus Af293]
Dmel_0052113_CG32113_HG_698	gi|70993654|ref|XP_751674.1|	20.63	3e-26	130	vacuolar protein sorting-associated protein vps13 [Aspergillus fumigatus Af293]
Dmel_0052113_CG32113_HG_698	gi|748547600|emb|CDO94129.1|	24.96	9e-38	169	unnamed protein product [Kluyveromyces dobzhanskii CBS 2104]
Dmel_0052113_CG32113_HG_698	gi|748547600|emb|CDO94129.1|	25.04	1e-25	129	unnamed protein product [Kluyveromyces dobzhanskii CBS 2104]
Dmel_0052113_CG32113_HG_698	gi|748547600|emb|CDO94129.1|	20.70	5e-06	64.3	unnamed protein product [Kluyveromyces dobzhanskii CBS 2104]
Dmel_0052113_CG32113_HG_698	gi|1111891232|gb|OJJ59530.1|	23.34	9e-38	169	hypothetical protein ASPSYDRAFT_175413 [Aspergillus sydowii CBS 593.65]
Dmel_0052113_CG32113_HG_698	gi|1111891232|gb|OJJ59530.1|	27.94	1e-35	162	hypothetical protein ASPSYDRAFT_175413 [Aspergillus sydowii CBS 593.65]
Dmel_0052113_CG32113_HG_698	gi|1111891232|gb|OJJ59530.1|	20.66	5e-25	127	hypothetical protein ASPSYDRAFT_175413 [Aspergillus sydowii CBS 593.65]
Dmel_0052113_CG32113_HG_698	gi|667835942|ref|XP_007782140.1|	21.71	1e-37	169	hypothetical protein W97_06225 [Coniosporium apollinis CBS 100218]
Dmel_0052113_CG32113_HG_698	gi|667835942|ref|XP_007782140.1|	27.46	2e-28	138	hypothetical protein W97_06225 [Coniosporium apollinis CBS 100218]
Dmel_0052113_CG32113_HG_698	gi|667835942|ref|XP_007782140.1|	19.88	3e-20	111	hypothetical protein W97_06225 [Coniosporium apollinis CBS 100218]
Dmel_0052113_CG32113_HG_698	gi|846908907|gb|KMK54872.1|	22.24	1e-37	169	vacuolar protein sorting-associated protein vps13 [Aspergillus fumigatus Z5]
Dmel_0052113_CG32113_HG_698	gi|846908907|gb|KMK54872.1|	27.71	3e-33	154	vacuolar protein sorting-associated protein vps13 [Aspergillus fumigatus Z5]
Dmel_0052113_CG32113_HG_698	gi|846908907|gb|KMK54872.1|	20.63	2e-25	129	vacuolar protein sorting-associated protein vps13 [Aspergillus fumigatus Z5]
Dmel_0052113_CG32113_HG_698	gi|1002222678|gb|KXT17545.1|	21.74	1e-37	169	hypothetical protein AC579_3199 [Pseudocercospora musae]
Dmel_0052113_CG32113_HG_698	gi|1002222678|gb|KXT17545.1|	26.50	3e-28	137	hypothetical protein AC579_3199 [Pseudocercospora musae]
Dmel_0052113_CG32113_HG_698	gi|1002222678|gb|KXT17545.1|	20.85	6e-26	130	hypothetical protein AC579_3199 [Pseudocercospora musae]
Dmel_0052113_CG32113_HG_698	gi|1000217748|gb|KXJ86769.1|	22.11	1e-37	169	hypothetical protein Micbo1qcDRAFT_218953 [Microdochium bolleyi]
Dmel_0052113_CG32113_HG_698	gi|1000217748|gb|KXJ86769.1|	26.26	3e-34	157	hypothetical protein Micbo1qcDRAFT_218953 [Microdochium bolleyi]
Dmel_0052113_CG32113_HG_698	gi|1000217748|gb|KXJ86769.1|	19.62	6e-27	133	hypothetical protein Micbo1qcDRAFT_218953 [Microdochium bolleyi]
Dmel_0052113_CG32113_HG_698	gi|1111919501|gb|OJJ79141.1|	22.84	1e-37	169	hypothetical protein ASPGLDRAFT_40145 [Aspergillus glaucus CBS 516.65]
Dmel_0052113_CG32113_HG_698	gi|1111919501|gb|OJJ79141.1|	27.20	1e-32	152	hypothetical protein ASPGLDRAFT_40145 [Aspergillus glaucus CBS 516.65]
Dmel_0052113_CG32113_HG_698	gi|1111919501|gb|OJJ79141.1|	21.07	2e-28	138	hypothetical protein ASPGLDRAFT_40145 [Aspergillus glaucus CBS 516.65]
Dmel_0052113_CG32113_HG_698	gi|1111919501|gb|OJJ79141.1|	24.22	0.073	50.4	hypothetical protein ASPGLDRAFT_40145 [Aspergillus glaucus CBS 516.65]
Dmel_0052113_CG32113_HG_698	gi|700494897|gb|KGO78360.1|	23.52	1e-37	168	Vacuolar protein sorting-associated protein 13, fungi [Penicillium italicum]
Dmel_0052113_CG32113_HG_698	gi|700494897|gb|KGO78360.1|	28.81	1e-34	159	Vacuolar protein sorting-associated protein 13, fungi [Penicillium italicum]
Dmel_0052113_CG32113_HG_698	gi|700494897|gb|KGO78360.1|	21.60	2e-26	132	Vacuolar protein sorting-associated protein 13, fungi [Penicillium italicum]
Dmel_0052113_CG32113_HG_698	gi|1111857858|gb|OJJ40573.1|	22.83	1e-37	168	hypothetical protein ASPWEDRAFT_220427 [Aspergillus wentii DTO 134E9]
Dmel_0052113_CG32113_HG_698	gi|1111857858|gb|OJJ40573.1|	28.33	2e-34	158	hypothetical protein ASPWEDRAFT_220427 [Aspergillus wentii DTO 134E9]
Dmel_0052113_CG32113_HG_698	gi|1111857858|gb|OJJ40573.1|	21.02	3e-27	134	hypothetical protein ASPWEDRAFT_220427 [Aspergillus wentii DTO 134E9]
Dmel_0052113_CG32113_HG_698	gi|1111857858|gb|OJJ40573.1|	23.21	0.082	50.4	hypothetical protein ASPWEDRAFT_220427 [Aspergillus wentii DTO 134E9]
Dmel_0052113_CG32113_HG_698	gi|119500232|ref|XP_001266873.1|	22.30	1e-37	168	vacuolar protein sorting-associated protein vps13 [Aspergillus fischeri NRRL 181]
Dmel_0052113_CG32113_HG_698	gi|119500232|ref|XP_001266873.1|	27.50	2e-33	154	vacuolar protein sorting-associated protein vps13 [Aspergillus fischeri NRRL 181]
Dmel_0052113_CG32113_HG_698	gi|119500232|ref|XP_001266873.1|	21.16	4e-25	127	vacuolar protein sorting-associated protein vps13 [Aspergillus fischeri NRRL 181]
Dmel_0052113_CG32113_HG_698	gi|452842980|gb|EME44915.1|	22.09	1e-37	168	hypothetical protein DOTSEDRAFT_70827 [Dothistroma septosporum NZE10]
Dmel_0052113_CG32113_HG_698	gi|452842980|gb|EME44915.1|	27.01	9e-28	136	hypothetical protein DOTSEDRAFT_70827 [Dothistroma septosporum NZE10]
Dmel_0052113_CG32113_HG_698	gi|452842980|gb|EME44915.1|	20.19	7e-22	116	hypothetical protein DOTSEDRAFT_70827 [Dothistroma septosporum NZE10]
Dmel_0052113_CG32113_HG_698	gi|952550321|dbj|GAQ08289.1|	22.24	2e-37	168	vacuolar protein sorting-associated protein 13 [Aspergillus lentulus]
Dmel_0052113_CG32113_HG_698	gi|952550321|dbj|GAQ08289.1|	27.71	8e-34	156	vacuolar protein sorting-associated protein 13 [Aspergillus lentulus]
Dmel_0052113_CG32113_HG_698	gi|952550321|dbj|GAQ08289.1|	21.00	1e-26	132	vacuolar protein sorting-associated protein 13 [Aspergillus lentulus]
Dmel_0052113_CG32113_HG_698	gi|50307959|ref|XP_453978.1|	25.43	2e-37	168	hypothetical protein [Kluyveromyces lactis NRRL Y-1140]
Dmel_0052113_CG32113_HG_698	gi|50307959|ref|XP_453978.1|	25.89	2e-26	131	hypothetical protein [Kluyveromyces lactis NRRL Y-1140]
Dmel_0052113_CG32113_HG_698	gi|50307959|ref|XP_453978.1|	21.43	3e-06	65.1	hypothetical protein [Kluyveromyces lactis NRRL Y-1140]
Dmel_0052113_CG32113_HG_698	gi|407920050|gb|EKG13268.1|	22.34	2e-37	168	Vacuolar protein sorting-associated protein [Macrophomina phaseolina MS6]
Dmel_0052113_CG32113_HG_698	gi|407920050|gb|EKG13268.1|	26.90	4e-32	150	Vacuolar protein sorting-associated protein [Macrophomina phaseolina MS6]
Dmel_0052113_CG32113_HG_698	gi|407920050|gb|EKG13268.1|	19.60	4e-22	117	Vacuolar protein sorting-associated protein [Macrophomina phaseolina MS6]
Dmel_0052113_CG32113_HG_698	gi|1002203193|gb|KXS98876.1|	22.14	2e-37	168	hypothetical protein AC578_10852 [Mycosphaerella eumusae]
Dmel_0052113_CG32113_HG_698	gi|1002203193|gb|KXS98876.1|	26.86	2e-29	141	hypothetical protein AC578_10852 [Mycosphaerella eumusae]
Dmel_0052113_CG32113_HG_698	gi|1002203193|gb|KXS98876.1|	19.68	2e-23	122	hypothetical protein AC578_10852 [Mycosphaerella eumusae]
Dmel_0052113_CG32113_HG_698	gi|1111877070|gb|OJJ49438.1|	22.69	2e-37	168	hypothetical protein ASPZODRAFT_129900 [Penicilliopsis zonata CBS 506.65]
Dmel_0052113_CG32113_HG_698	gi|1111877070|gb|OJJ49438.1|	26.06	1e-30	145	hypothetical protein ASPZODRAFT_129900 [Penicilliopsis zonata CBS 506.65]
Dmel_0052113_CG32113_HG_698	gi|1111877070|gb|OJJ49438.1|	21.65	6e-21	113	hypothetical protein ASPZODRAFT_129900 [Penicilliopsis zonata CBS 506.65]
Dmel_0052113_CG32113_HG_698	gi|1029140008|gb|OAL17379.1|	21.50	2e-37	168	hypothetical protein AYO22_11746 [Fonsecaea multimorphosa]
Dmel_0052113_CG32113_HG_698	gi|1029140008|gb|OAL17379.1|	26.02	6e-32	150	hypothetical protein AYO22_11746 [Fonsecaea multimorphosa]
Dmel_0052113_CG32113_HG_698	gi|1029140008|gb|OAL17379.1|	20.74	1e-23	122	hypothetical protein AYO22_11746 [Fonsecaea multimorphosa]
Dmel_0052113_CG32113_HG_698	gi|1029140008|gb|OAL17379.1|	25.22	0.10	50.1	hypothetical protein AYO22_11746 [Fonsecaea multimorphosa]
Dmel_0052113_CG32113_HG_698	gi|1027055359|ref|XP_016626144.1|	21.50	2e-37	167	hypothetical protein Z520_12292 [Fonsecaea multimorphosa CBS 102226]
Dmel_0052113_CG32113_HG_698	gi|1027055359|ref|XP_016626144.1|	26.02	3e-32	150	hypothetical protein Z520_12292 [Fonsecaea multimorphosa CBS 102226]
Dmel_0052113_CG32113_HG_698	gi|1027055359|ref|XP_016626144.1|	20.74	8e-24	123	hypothetical protein Z520_12292 [Fonsecaea multimorphosa CBS 102226]
Dmel_0052113_CG32113_HG_698	gi|1027055359|ref|XP_016626144.1|	25.22	0.078	50.4	hypothetical protein Z520_12292 [Fonsecaea multimorphosa CBS 102226]
Dmel_0052113_CG32113_HG_698	gi|599152865|gb|EYE92200.1|	22.86	2e-37	167	vacuolar protein sorting-associated protein 13 [Aspergillus ruber CBS 135680]
Dmel_0052113_CG32113_HG_698	gi|599152865|gb|EYE92200.1|	25.93	1e-32	152	vacuolar protein sorting-associated protein 13 [Aspergillus ruber CBS 135680]
Dmel_0052113_CG32113_HG_698	gi|599152865|gb|EYE92200.1|	21.16	4e-30	144	vacuolar protein sorting-associated protein 13 [Aspergillus ruber CBS 135680]
Dmel_0052113_CG32113_HG_698	gi|599152865|gb|EYE92200.1|	24.22	0.16	49.7	vacuolar protein sorting-associated protein 13 [Aspergillus ruber CBS 135680]
Dmel_0052113_CG32113_HG_698	gi|574144930|dbj|BAO42718.1|	27.05	3e-37	167	vacuolar protein sorting-associated protein 13 [Kluyveromyces marxianus DMKU3-1042]
Dmel_0052113_CG32113_HG_698	gi|574144930|dbj|BAO42718.1|	25.97	1e-27	135	vacuolar protein sorting-associated protein 13 [Kluyveromyces marxianus DMKU3-1042]
Dmel_0052113_CG32113_HG_698	gi|574144930|dbj|BAO42718.1|	20.92	1e-05	63.2	vacuolar protein sorting-associated protein 13 [Kluyveromyces marxianus DMKU3-1042]
Dmel_0052113_CG32113_HG_698	gi|1046776668|gb|OCK84928.1|	21.84	3e-37	167	vacuolar protein sorting-associated protein 13 [Lepidopterella palustris CBS 459.81]
Dmel_0052113_CG32113_HG_698	gi|1046776668|gb|OCK84928.1|	29.07	3e-34	157	vacuolar protein sorting-associated protein 13 [Lepidopterella palustris CBS 459.81]
Dmel_0052113_CG32113_HG_698	gi|1046776668|gb|OCK84928.1|	20.10	3e-18	105	vacuolar protein sorting-associated protein 13 [Lepidopterella palustris CBS 459.81]
Dmel_0052113_CG32113_HG_698	gi|1147188544|ref|XP_020060552.1|	21.85	3e-37	167	hypothetical protein ASPACDRAFT_22119 [Aspergillus aculeatus ATCC 16872]
Dmel_0052113_CG32113_HG_698	gi|1147188544|ref|XP_020060552.1|	27.74	1e-32	152	hypothetical protein ASPACDRAFT_22119 [Aspergillus aculeatus ATCC 16872]
Dmel_0052113_CG32113_HG_698	gi|1147188544|ref|XP_020060552.1|	20.95	5e-29	140	hypothetical protein ASPACDRAFT_22119 [Aspergillus aculeatus ATCC 16872]
Dmel_0052113_CG32113_HG_698	gi|1026999423|ref|XP_016607018.1|	24.58	3e-37	167	hypothetical protein SPPG_05933 [Spizellomyces punctatus DAOM BR117]
Dmel_0052113_CG32113_HG_698	gi|1026999423|ref|XP_016607018.1|	22.66	8e-32	149	hypothetical protein SPPG_05933 [Spizellomyces punctatus DAOM BR117]
Dmel_0052113_CG32113_HG_698	gi|1026999423|ref|XP_016607018.1|	25.64	3e-27	134	hypothetical protein SPPG_05933 [Spizellomyces punctatus DAOM BR117]
Dmel_0052113_CG32113_HG_698	gi|693905377|dbj|BAP74088.1|	27.05	3e-37	167	vacuolar protein sorting-associated protein 13 [Kluyveromyces marxianus]
Dmel_0052113_CG32113_HG_698	gi|693905377|dbj|BAP74088.1|	25.97	1e-27	135	vacuolar protein sorting-associated protein 13 [Kluyveromyces marxianus]
Dmel_0052113_CG32113_HG_698	gi|693905377|dbj|BAP74088.1|	20.84	9e-06	63.5	vacuolar protein sorting-associated protein 13 [Kluyveromyces marxianus]
Dmel_0052113_CG32113_HG_698	gi|973793216|gb|KUM66282.1|	23.11	3e-37	167	hypothetical protein ACN42_g771 [Penicillium freii]
Dmel_0052113_CG32113_HG_698	gi|973793216|gb|KUM66282.1|	28.60	3e-34	157	hypothetical protein ACN42_g771 [Penicillium freii]
Dmel_0052113_CG32113_HG_698	gi|973793216|gb|KUM66282.1|	21.36	2e-24	125	hypothetical protein ACN42_g771 [Penicillium freii]
Dmel_0052113_CG32113_HG_698	gi|920638635|gb|KOM19801.1|	22.35	3e-37	167	hypothetical protein XA68_3613 [Ophiocordyceps unilateralis]
Dmel_0052113_CG32113_HG_698	gi|920638635|gb|KOM19801.1|	25.77	1e-34	158	hypothetical protein XA68_3613 [Ophiocordyceps unilateralis]
Dmel_0052113_CG32113_HG_698	gi|920638635|gb|KOM19801.1|	20.48	2e-26	132	hypothetical protein XA68_3613 [Ophiocordyceps unilateralis]
Dmel_0052113_CG32113_HG_698	gi|1091722483|emb|SCU93408.1|	24.60	4e-37	167	LADA_0G02938g1_1 [Lachancea dasiensis CBS 10888]
Dmel_0052113_CG32113_HG_698	gi|1091722483|emb|SCU93408.1|	28.44	5e-33	153	LADA_0G02938g1_1 [Lachancea dasiensis CBS 10888]
Dmel_0052113_CG32113_HG_698	gi|1091722483|emb|SCU93408.1|	21.80	1e-15	95.9	LADA_0G02938g1_1 [Lachancea dasiensis CBS 10888]
Dmel_0052113_CG32113_HG_698	gi|189193313|ref|XP_001932995.1|	21.88	4e-37	167	vacuolar protein sorting-associated protein 13a [Pyrenophora tritici-repentis Pt-1C-BFP]
Dmel_0052113_CG32113_HG_698	gi|189193313|ref|XP_001932995.1|	27.48	1e-33	155	vacuolar protein sorting-associated protein 13a [Pyrenophora tritici-repentis Pt-1C-BFP]
Dmel_0052113_CG32113_HG_698	gi|189193313|ref|XP_001932995.1|	23.17	2e-07	68.9	vacuolar protein sorting-associated protein 13a [Pyrenophora tritici-repentis Pt-1C-BFP]
Dmel_0052113_CG32113_HG_698	gi|189193313|ref|XP_001932995.1|	18.18	0.020	52.4	vacuolar protein sorting-associated protein 13a [Pyrenophora tritici-repentis Pt-1C-BFP]
Dmel_0052113_CG32113_HG_698	gi|1168062776|gb|OQD65029.1|	23.32	4e-37	167	hypothetical protein PENPOL_c006G07583 [Penicillium polonicum]
Dmel_0052113_CG32113_HG_698	gi|1168062776|gb|OQD65029.1|	28.81	9e-35	159	hypothetical protein PENPOL_c006G07583 [Penicillium polonicum]
Dmel_0052113_CG32113_HG_698	gi|1168062776|gb|OQD65029.1|	21.43	5e-24	124	hypothetical protein PENPOL_c006G07583 [Penicillium polonicum]
Dmel_0052113_CG32113_HG_698	gi|821079604|gb|KKY33175.1|	22.68	6e-37	166	putative vacuolar protein sorting-associated protein 13 [Diaporthe ampelina]
Dmel_0052113_CG32113_HG_698	gi|821079604|gb|KKY33175.1|	21.30	4e-32	150	putative vacuolar protein sorting-associated protein 13 [Diaporthe ampelina]
Dmel_0052113_CG32113_HG_698	gi|821079604|gb|KKY33175.1|	24.00	3e-28	137	putative vacuolar protein sorting-associated protein 13 [Diaporthe ampelina]
Dmel_0052113_CG32113_HG_698	gi|909987255|gb|KNG44884.1|	21.94	6e-37	166	vacuolar protein sorting-associated protein 13 [Stemphylium lycopersici]
Dmel_0052113_CG32113_HG_698	gi|909987255|gb|KNG44884.1|	27.04	8e-32	149	vacuolar protein sorting-associated protein 13 [Stemphylium lycopersici]
Dmel_0052113_CG32113_HG_698	gi|909987255|gb|KNG44884.1|	20.45	1e-20	112	vacuolar protein sorting-associated protein 13 [Stemphylium lycopersici]
Dmel_0052113_CG32113_HG_698	gi|1021801075|gb|KZO93498.1|	26.97	6e-37	166	vacuolar protein sorting-associated protein 13 [Calocera viscosa TUFC12733]
Dmel_0052113_CG32113_HG_698	gi|1021801075|gb|KZO93498.1|	22.66	2e-30	144	vacuolar protein sorting-associated protein 13 [Calocera viscosa TUFC12733]
Dmel_0052113_CG32113_HG_698	gi|1021801075|gb|KZO93498.1|	19.87	3e-17	101	vacuolar protein sorting-associated protein 13 [Calocera viscosa TUFC12733]
Dmel_0052113_CG32113_HG_698	gi|992082968|ref|XP_015405026.1|	22.04	7e-37	166	vacuolar protein sorting-associated protein vps13 [Aspergillus nomius NRRL 13137]
Dmel_0052113_CG32113_HG_698	gi|992082968|ref|XP_015405026.1|	27.54	4e-34	157	vacuolar protein sorting-associated protein vps13 [Aspergillus nomius NRRL 13137]
Dmel_0052113_CG32113_HG_698	gi|992082968|ref|XP_015405026.1|	19.81	2e-21	115	vacuolar protein sorting-associated protein vps13 [Aspergillus nomius NRRL 13137]
Dmel_0052113_CG32113_HG_698	gi|902272589|emb|CRL23653.1|	23.32	7e-37	166	Vacuolar protein sorting-associated protein 13, fungi [Penicillium camemberti]
Dmel_0052113_CG32113_HG_698	gi|902272589|emb|CRL23653.1|	29.13	3e-35	160	Vacuolar protein sorting-associated protein 13, fungi [Penicillium camemberti]
Dmel_0052113_CG32113_HG_698	gi|902272589|emb|CRL23653.1|	21.29	2e-23	122	Vacuolar protein sorting-associated protein 13, fungi [Penicillium camemberti]
Dmel_0052113_CG32113_HG_698	gi|225559822|gb|EEH08104.1|	24.15	7e-37	166	vacuolar sorting-associated protein [Histoplasma capsulatum G186AR]
Dmel_0052113_CG32113_HG_698	gi|225559822|gb|EEH08104.1|	27.22	2e-31	148	vacuolar sorting-associated protein [Histoplasma capsulatum G186AR]
Dmel_0052113_CG32113_HG_698	gi|225559822|gb|EEH08104.1|	22.63	7e-24	123	vacuolar sorting-associated protein [Histoplasma capsulatum G186AR]
Dmel_0052113_CG32113_HG_698	gi|1024747802|gb|KZZ86948.1|	21.72	7e-37	166	vacuolar protein sorting-associated protein [Ascosphaera apis ARSEF 7405]
Dmel_0052113_CG32113_HG_698	gi|1024747802|gb|KZZ86948.1|	26.14	2e-31	148	vacuolar protein sorting-associated protein [Ascosphaera apis ARSEF 7405]
Dmel_0052113_CG32113_HG_698	gi|1024747802|gb|KZZ86948.1|	24.59	2e-11	82.0	vacuolar protein sorting-associated protein [Ascosphaera apis ARSEF 7405]
Dmel_0052113_CG32113_HG_698	gi|1024747802|gb|KZZ86948.1|	18.77	0.58	47.8	vacuolar protein sorting-associated protein [Ascosphaera apis ARSEF 7405]
Dmel_0052113_CG32113_HG_698	gi|1168090425|gb|OQD91212.1|	23.43	8e-37	166	hypothetical protein PENSOL_c057G11116 [Penicillium solitum]
Dmel_0052113_CG32113_HG_698	gi|1168090425|gb|OQD91212.1|	29.13	3e-35	160	hypothetical protein PENSOL_c057G11116 [Penicillium solitum]
Dmel_0052113_CG32113_HG_698	gi|1168090425|gb|OQD91212.1|	21.06	3e-23	121	hypothetical protein PENSOL_c057G11116 [Penicillium solitum]
Dmel_0052113_CG32113_HG_698	gi|1029187765|gb|OAL52328.1|	22.49	8e-37	166	vacuolar protein sorting-associated protein 13 [Pyrenochaeta sp. DS3sAY3a]
Dmel_0052113_CG32113_HG_698	gi|1029187765|gb|OAL52328.1|	26.18	8e-31	146	vacuolar protein sorting-associated protein 13 [Pyrenochaeta sp. DS3sAY3a]
Dmel_0052113_CG32113_HG_698	gi|1029187765|gb|OAL52328.1|	19.50	4e-23	120	vacuolar protein sorting-associated protein 13 [Pyrenochaeta sp. DS3sAY3a]
Dmel_0052113_CG32113_HG_698	gi|578056213|emb|CDH08448.1|	22.24	8e-37	166	probable Vacuolar protein sorting-associated protein 13 [Zygosaccharomyces bailii ISA1307]
Dmel_0052113_CG32113_HG_698	gi|578056213|emb|CDH08448.1|	28.45	5e-30	143	probable Vacuolar protein sorting-associated protein 13 [Zygosaccharomyces bailii ISA1307]
Dmel_0052113_CG32113_HG_698	gi|578056213|emb|CDH08448.1|	22.93	3e-08	71.6	probable Vacuolar protein sorting-associated protein 13 [Zygosaccharomyces bailii ISA1307]
Dmel_0052113_CG32113_HG_698	gi|578056213|emb|CDH08448.1|	22.22	0.053	51.2	probable Vacuolar protein sorting-associated protein 13 [Zygosaccharomyces bailii ISA1307]
Dmel_0052113_CG32113_HG_698	gi|573974910|ref|XP_006665400.1|	22.47	8e-37	166	vacuolar protein sorting-associated protein vps13 [Cordyceps militaris CM01]
Dmel_0052113_CG32113_HG_698	gi|573974910|ref|XP_006665400.1|	25.40	2e-31	148	vacuolar protein sorting-associated protein vps13 [Cordyceps militaris CM01]
Dmel_0052113_CG32113_HG_698	gi|573974910|ref|XP_006665400.1|	20.32	4e-24	124	vacuolar protein sorting-associated protein vps13 [Cordyceps militaris CM01]
Dmel_0052113_CG32113_HG_698	gi|1025670643|gb|OAA57995.1|	21.95	9e-37	166	vacuolar protein sorting-associated protein vps13 [Sporothrix insectorum RCEF 264]
Dmel_0052113_CG32113_HG_698	gi|1025670643|gb|OAA57995.1|	26.15	2e-29	141	vacuolar protein sorting-associated protein vps13 [Sporothrix insectorum RCEF 264]
Dmel_0052113_CG32113_HG_698	gi|1025670643|gb|OAA57995.1|	21.66	1e-28	139	vacuolar protein sorting-associated protein vps13 [Sporothrix insectorum RCEF 264]
Dmel_0052113_CG32113_HG_698	gi|1159861200|gb|AQZ14392.1|	22.62	9e-37	166	VPS13 (YLL040C) [Zygosaccharomyces parabailii]
Dmel_0052113_CG32113_HG_698	gi|1159861200|gb|AQZ14392.1|	28.45	5e-30	143	VPS13 (YLL040C) [Zygosaccharomyces parabailii]
Dmel_0052113_CG32113_HG_698	gi|1159861200|gb|AQZ14392.1|	22.93	4e-08	71.6	VPS13 (YLL040C) [Zygosaccharomyces parabailii]
Dmel_0052113_CG32113_HG_698	gi|1159861200|gb|AQZ14392.1|	22.22	0.056	50.8	VPS13 (YLL040C) [Zygosaccharomyces parabailii]
Dmel_0052113_CG32113_HG_698	gi|1050839613|gb|OCW35005.1|	22.74	9e-37	166	vacuolar protein sorting-associated protein 13 [Diaporthe helianthi]
Dmel_0052113_CG32113_HG_698	gi|1050839613|gb|OCW35005.1|	21.67	7e-32	149	vacuolar protein sorting-associated protein 13 [Diaporthe helianthi]
Dmel_0052113_CG32113_HG_698	gi|1050839613|gb|OCW35005.1|	24.36	2e-30	145	vacuolar protein sorting-associated protein 13 [Diaporthe helianthi]
Dmel_0052113_CG32113_HG_698	gi|325089837|gb|EGC43147.1|	24.15	1e-36	166	vacuolar sorting-associated protein [Histoplasma capsulatum H88]
Dmel_0052113_CG32113_HG_698	gi|325089837|gb|EGC43147.1|	27.22	1e-31	149	vacuolar sorting-associated protein [Histoplasma capsulatum H88]
Dmel_0052113_CG32113_HG_698	gi|325089837|gb|EGC43147.1|	22.73	3e-24	124	vacuolar sorting-associated protein [Histoplasma capsulatum H88]
Dmel_0052113_CG32113_HG_698	gi|770307947|gb|KJK65323.1|	22.27	1e-36	166	MRS6 like protein [Aspergillus parasiticus SU-1]
Dmel_0052113_CG32113_HG_698	gi|770307947|gb|KJK65323.1|	27.74	3e-34	157	MRS6 like protein [Aspergillus parasiticus SU-1]
Dmel_0052113_CG32113_HG_698	gi|770307947|gb|KJK65323.1|	19.83	7e-23	120	MRS6 like protein [Aspergillus parasiticus SU-1]
Dmel_0052113_CG32113_HG_698	gi|685855555|ref|XP_009254810.1|	22.66	1e-36	165	hypothetical protein FPSE_03416 [Fusarium pseudograminearum CS3096]
Dmel_0052113_CG32113_HG_698	gi|685855555|ref|XP_009254810.1|	25.05	1e-28	139	hypothetical protein FPSE_03416 [Fusarium pseudograminearum CS3096]
Dmel_0052113_CG32113_HG_698	gi|685855555|ref|XP_009254810.1|	20.48	4e-22	117	hypothetical protein FPSE_03416 [Fusarium pseudograminearum CS3096]
Dmel_0052113_CG32113_HG_698	gi|1029150334|gb|OAL27442.1|	21.72	1e-36	165	hypothetical protein AYO20_09793 [Fonsecaea nubica]
Dmel_0052113_CG32113_HG_698	gi|1029150334|gb|OAL27442.1|	26.94	1e-32	152	hypothetical protein AYO20_09793 [Fonsecaea nubica]
Dmel_0052113_CG32113_HG_698	gi|1029150334|gb|OAL27442.1|	20.25	4e-24	124	hypothetical protein AYO20_09793 [Fonsecaea nubica]
Dmel_0052113_CG32113_HG_698	gi|1029150334|gb|OAL27442.1|	24.78	0.023	52.4	hypothetical protein AYO20_09793 [Fonsecaea nubica]
Dmel_0052113_CG32113_HG_698	gi|924884458|gb|KOS40619.1|	22.74	1e-36	165	hypothetical protein ACN38_g8527 [Penicillium nordicum]
Dmel_0052113_CG32113_HG_698	gi|924884458|gb|KOS40619.1|	28.81	2e-34	158	hypothetical protein ACN38_g8527 [Penicillium nordicum]
Dmel_0052113_CG32113_HG_698	gi|924884458|gb|KOS40619.1|	21.43	2e-24	125	hypothetical protein ACN38_g8527 [Penicillium nordicum]
Dmel_0052113_CG32113_HG_698	gi|915063532|ref|XP_013280514.1|	21.72	1e-36	165	hypothetical protein Z517_09150 [Fonsecaea pedrosoi CBS 271.37]
Dmel_0052113_CG32113_HG_698	gi|915063532|ref|XP_013280514.1|	26.94	9e-33	152	hypothetical protein Z517_09150 [Fonsecaea pedrosoi CBS 271.37]
Dmel_0052113_CG32113_HG_698	gi|915063532|ref|XP_013280514.1|	20.33	1e-23	122	hypothetical protein Z517_09150 [Fonsecaea pedrosoi CBS 271.37]
Dmel_0052113_CG32113_HG_698	gi|915063532|ref|XP_013280514.1|	24.78	0.024	52.4	hypothetical protein Z517_09150 [Fonsecaea pedrosoi CBS 271.37]
Dmel_0052113_CG32113_HG_698	gi|1060927697|gb|ODM22992.1|	23.27	1e-36	165	hypothetical protein SI65_00581 [Aspergillus cristatus]
Dmel_0052113_CG32113_HG_698	gi|1060927697|gb|ODM22992.1|	27.74	5e-33	153	hypothetical protein SI65_00581 [Aspergillus cristatus]
Dmel_0052113_CG32113_HG_698	gi|1060927697|gb|ODM22992.1|	21.11	2e-28	138	hypothetical protein SI65_00581 [Aspergillus cristatus]
Dmel_0052113_CG32113_HG_698	gi|1060927697|gb|ODM22992.1|	24.22	0.40	48.1	hypothetical protein SI65_00581 [Aspergillus cristatus]
Dmel_0052113_CG32113_HG_698	gi|758194295|ref|XP_011319524.1|	22.56	2e-36	165	hypothetical protein FGSG_10530 [Fusarium graminearum PH-1]
Dmel_0052113_CG32113_HG_698	gi|758194295|ref|XP_011319524.1|	25.42	9e-29	139	hypothetical protein FGSG_10530 [Fusarium graminearum PH-1]
Dmel_0052113_CG32113_HG_698	gi|758194295|ref|XP_011319524.1|	20.45	8e-22	116	hypothetical protein FGSG_10530 [Fusarium graminearum PH-1]
Dmel_0052113_CG32113_HG_698	gi|330924050|ref|XP_003300492.1|	21.76	2e-36	165	hypothetical protein PTT_11739 [Pyrenophora teres f. teres 0-1]
Dmel_0052113_CG32113_HG_698	gi|330924050|ref|XP_003300492.1|	27.56	8e-34	156	hypothetical protein PTT_11739 [Pyrenophora teres f. teres 0-1]
Dmel_0052113_CG32113_HG_698	gi|330924050|ref|XP_003300492.1|	19.90	8e-19	106	hypothetical protein PTT_11739 [Pyrenophora teres f. teres 0-1]
Dmel_0052113_CG32113_HG_698	gi|1027038130|ref|XP_016594469.1|	23.25	2e-36	164	Vacuolar protein sorting-associated protein 13, fungi [Penicillium expansum]
Dmel_0052113_CG32113_HG_698	gi|1027038130|ref|XP_016594469.1|	29.01	6e-35	160	Vacuolar protein sorting-associated protein 13, fungi [Penicillium expansum]
Dmel_0052113_CG32113_HG_698	gi|1027038130|ref|XP_016594469.1|	21.68	8e-26	129	Vacuolar protein sorting-associated protein 13, fungi [Penicillium expansum]
Dmel_0052113_CG32113_HG_698	gi|552934217|gb|ESA17536.1|	26.11	2e-36	164	hypothetical protein GLOINDRAFT_345045 [Rhizophagus irregularis DAOM 181602]
Dmel_0052113_CG32113_HG_698	gi|552934217|gb|ESA17536.1|	22.43	9e-35	159	hypothetical protein GLOINDRAFT_345045 [Rhizophagus irregularis DAOM 181602]
Dmel_0052113_CG32113_HG_698	gi|552934217|gb|ESA17536.1|	22.22	1e-32	152	hypothetical protein GLOINDRAFT_345045 [Rhizophagus irregularis DAOM 181602]
Dmel_0052113_CG32113_HG_698	gi|67538818|ref|XP_663183.1|	23.14	2e-36	164	hypothetical protein AN5579.2 [Aspergillus nidulans FGSC A4]
Dmel_0052113_CG32113_HG_698	gi|67538818|ref|XP_663183.1|	26.52	5e-35	160	hypothetical protein AN5579.2 [Aspergillus nidulans FGSC A4]
Dmel_0052113_CG32113_HG_698	gi|67538818|ref|XP_663183.1|	20.94	7e-32	149	hypothetical protein AN5579.2 [Aspergillus nidulans FGSC A4]
Dmel_0052113_CG32113_HG_698	gi|595487858|gb|EXX73461.1|	26.11	3e-36	164	Vps13p [Rhizophagus irregularis DAOM 197198w]
Dmel_0052113_CG32113_HG_698	gi|595487858|gb|EXX73461.1|	22.43	8e-35	159	Vps13p [Rhizophagus irregularis DAOM 197198w]
Dmel_0052113_CG32113_HG_698	gi|595487858|gb|EXX73461.1|	22.12	3e-33	154	Vps13p [Rhizophagus irregularis DAOM 197198w]
Dmel_0052113_CG32113_HG_698	gi|972124458|gb|KUI53408.1|	22.13	3e-36	164	Vacuolar protein sorting-associated protein 13 [Valsa mali var. pyri]
Dmel_0052113_CG32113_HG_698	gi|972124458|gb|KUI53408.1|	21.83	3e-33	154	Vacuolar protein sorting-associated protein 13 [Valsa mali var. pyri]
Dmel_0052113_CG32113_HG_698	gi|972124458|gb|KUI53408.1|	24.64	7e-22	116	Vacuolar protein sorting-associated protein 13 [Valsa mali var. pyri]
Dmel_0052113_CG32113_HG_698	gi|973331507|gb|KUL91398.1|	22.95	3e-36	164	hypothetical protein ZTR_01797 [Talaromyces verruculosus]
Dmel_0052113_CG32113_HG_698	gi|973331507|gb|KUL91398.1|	21.20	7e-30	143	hypothetical protein ZTR_01797 [Talaromyces verruculosus]
Dmel_0052113_CG32113_HG_698	gi|973331507|gb|KUL91398.1|	27.50	8e-25	126	hypothetical protein ZTR_01797 [Talaromyces verruculosus]
Dmel_0052113_CG32113_HG_698	gi|1084334676|gb|OGM40446.1|	21.93	3e-36	164	vacuolar protein sorting-associated protein vps13 [Aspergillus bombycis]
Dmel_0052113_CG32113_HG_698	gi|1084334676|gb|OGM40446.1|	27.03	2e-32	151	vacuolar protein sorting-associated protein vps13 [Aspergillus bombycis]
Dmel_0052113_CG32113_HG_698	gi|1084334676|gb|OGM40446.1|	19.37	3e-20	111	vacuolar protein sorting-associated protein vps13 [Aspergillus bombycis]
Dmel_0052113_CG32113_HG_698	gi|1092140977|emb|CZT52635.1|	22.89	3e-36	164	related to vacuolar protein sorting-associated protein VPS13 [Rhynchosporium secalis]
Dmel_0052113_CG32113_HG_698	gi|1092140977|emb|CZT52635.1|	27.22	3e-32	150	related to vacuolar protein sorting-associated protein VPS13 [Rhynchosporium secalis]
Dmel_0052113_CG32113_HG_698	gi|1092140977|emb|CZT52635.1|	20.98	1e-25	129	related to vacuolar protein sorting-associated protein VPS13 [Rhynchosporium secalis]
Dmel_0052113_CG32113_HG_698	gi|1027220584|gb|OAG41339.1|	21.38	3e-36	164	hypothetical protein AYO21_04502 [Fonsecaea monophora]
Dmel_0052113_CG32113_HG_698	gi|1027220584|gb|OAG41339.1|	26.70	1e-32	152	hypothetical protein AYO21_04502 [Fonsecaea monophora]
Dmel_0052113_CG32113_HG_698	gi|1027220584|gb|OAG41339.1|	20.47	2e-24	125	hypothetical protein AYO21_04502 [Fonsecaea monophora]
Dmel_0052113_CG32113_HG_698	gi|1027220584|gb|OAG41339.1|	24.78	4.4	44.7	hypothetical protein AYO21_04502 [Fonsecaea monophora]
Dmel_0052113_CG32113_HG_698	gi|1028573613|gb|OAJ41917.1|	21.36	4e-36	164	hypothetical protein BDEG_25446 [Batrachochytrium dendrobatidis JEL423]
Dmel_0052113_CG32113_HG_698	gi|1028573613|gb|OAJ41917.1|	26.56	6e-31	146	hypothetical protein BDEG_25446 [Batrachochytrium dendrobatidis JEL423]
Dmel_0052113_CG32113_HG_698	gi|1028573613|gb|OAJ41917.1|	20.03	1e-13	89.7	hypothetical protein BDEG_25446 [Batrachochytrium dendrobatidis JEL423]
Dmel_0052113_CG32113_HG_698	gi|1128252236|gb|OLN81358.1|	23.07	5e-36	163	Vacuolar protein sorting-associated protein 13 [Colletotrichum chlorophyti]
Dmel_0052113_CG32113_HG_698	gi|1128252236|gb|OLN81358.1|	25.18	1e-29	142	Vacuolar protein sorting-associated protein 13 [Colletotrichum chlorophyti]
Dmel_0052113_CG32113_HG_698	gi|1128252236|gb|OLN81358.1|	20.52	3e-24	124	Vacuolar protein sorting-associated protein 13 [Colletotrichum chlorophyti]
Dmel_0052113_CG32113_HG_698	gi|1026266746|gb|OAC99883.1|	22.26	5e-36	163	hypothetical protein MUCCIDRAFT_41731 [Mucor circinelloides f. lusitanicus CBS 277.49]
Dmel_0052113_CG32113_HG_698	gi|1026266746|gb|OAC99883.1|	27.60	4e-29	140	hypothetical protein MUCCIDRAFT_41731 [Mucor circinelloides f. lusitanicus CBS 277.49]
Dmel_0052113_CG32113_HG_698	gi|1026266746|gb|OAC99883.1|	20.46	1e-20	112	hypothetical protein MUCCIDRAFT_41731 [Mucor circinelloides f. lusitanicus CBS 277.49]
Dmel_0052113_CG32113_HG_698	gi|242769246|ref|XP_002341731.1|	22.05	5e-36	163	vacuolar protein sorting-associated protein vps13 [Talaromyces stipitatus ATCC 10500]
Dmel_0052113_CG32113_HG_698	gi|242769246|ref|XP_002341731.1|	27.31	2e-24	124	vacuolar protein sorting-associated protein vps13 [Talaromyces stipitatus ATCC 10500]
Dmel_0052113_CG32113_HG_698	gi|242769246|ref|XP_002341731.1|	20.80	2e-23	122	vacuolar protein sorting-associated protein vps13 [Talaromyces stipitatus ATCC 10500]
Dmel_0052113_CG32113_HG_698	gi|1091705111|emb|SCU96025.1|	27.05	5e-36	163	LAMI_0F04874g1_1 [Lachancea mirantina]
Dmel_0052113_CG32113_HG_698	gi|1091705111|emb|SCU96025.1|	28.39	9e-32	149	LAMI_0F04874g1_1 [Lachancea mirantina]
Dmel_0052113_CG32113_HG_698	gi|1091705111|emb|SCU96025.1|	19.81	0.009	53.5	LAMI_0F04874g1_1 [Lachancea mirantina]
Dmel_0052113_CG32113_HG_698	gi|1091705111|emb|SCU96025.1|	22.44	0.069	50.8	LAMI_0F04874g1_1 [Lachancea mirantina]
Dmel_0052113_CG32113_HG_698	gi|1030133981|ref|XP_016761629.1|	21.14	5e-36	163	vacuolar protein sorting-associated protein 13a [Sphaerulina musiva SO2202]
Dmel_0052113_CG32113_HG_698	gi|1030133981|ref|XP_016761629.1|	26.32	6e-28	136	vacuolar protein sorting-associated protein 13a [Sphaerulina musiva SO2202]
Dmel_0052113_CG32113_HG_698	gi|1030133981|ref|XP_016761629.1|	20.71	2e-22	119	vacuolar protein sorting-associated protein 13a [Sphaerulina musiva SO2202]
Dmel_0052113_CG32113_HG_698	gi|1003747296|gb|KXX82464.1|	22.43	6e-36	163	Vacuolar protein sorting-associated protein 13 [Madurella mycetomatis]
Dmel_0052113_CG32113_HG_698	gi|1003747296|gb|KXX82464.1|	26.30	8e-29	139	Vacuolar protein sorting-associated protein 13 [Madurella mycetomatis]
Dmel_0052113_CG32113_HG_698	gi|1003747296|gb|KXX82464.1|	20.00	8e-17	100	Vacuolar protein sorting-associated protein 13 [Madurella mycetomatis]
Dmel_0052113_CG32113_HG_698	gi|1129838168|emb|SHO76259.1|	21.32	6e-36	163	Similar to S.cerevisiae protein VPS13 (Protein involved in prospore membrane morphogenesis) [Malassezia sympodialis ATCC 42132]
Dmel_0052113_CG32113_HG_698	gi|1129838168|emb|SHO76259.1|	24.24	1e-28	139	Similar to S.cerevisiae protein VPS13 (Protein involved in prospore membrane morphogenesis) [Malassezia sympodialis ATCC 42132]
Dmel_0052113_CG32113_HG_698	gi|1129838168|emb|SHO76259.1|	19.97	9e-13	86.7	Similar to S.cerevisiae protein VPS13 (Protein involved in prospore membrane morphogenesis) [Malassezia sympodialis ATCC 42132]
Dmel_0052113_CG32113_HG_698	gi|927379659|ref|XP_013935680.1|	23.47	6e-36	163	Vacuolar protein sorting-associated protein [Ogataea parapolymorpha DL-1]
Dmel_0052113_CG32113_HG_698	gi|927379659|ref|XP_013935680.1|	20.67	2e-23	122	Vacuolar protein sorting-associated protein [Ogataea parapolymorpha DL-1]
Dmel_0052113_CG32113_HG_698	gi|927379659|ref|XP_013935680.1|	24.40	2e-22	118	Vacuolar protein sorting-associated protein [Ogataea parapolymorpha DL-1]
Dmel_0052113_CG32113_HG_698	gi|1032868429|gb|OAQ75181.1|	22.37	7e-36	162	vacuolar protein sorting-associated protein vps13 [Purpureocillium lilacinum]
Dmel_0052113_CG32113_HG_698	gi|1032868429|gb|OAQ75181.1|	24.65	3e-30	144	vacuolar protein sorting-associated protein vps13 [Purpureocillium lilacinum]
Dmel_0052113_CG32113_HG_698	gi|1032868429|gb|OAQ75181.1|	20.15	2e-23	122	vacuolar protein sorting-associated protein vps13 [Purpureocillium lilacinum]
Dmel_0052113_CG32113_HG_698	gi|701773009|gb|KGQ07499.1|	22.59	7e-36	162	Vacuolar protein sorting-associated protein 13 [Beauveria bassiana D1-5]
Dmel_0052113_CG32113_HG_698	gi|701773009|gb|KGQ07499.1|	25.52	9e-32	149	Vacuolar protein sorting-associated protein 13 [Beauveria bassiana D1-5]
Dmel_0052113_CG32113_HG_698	gi|701773009|gb|KGQ07499.1|	20.80	2e-16	99.0	Vacuolar protein sorting-associated protein 13 [Beauveria bassiana D1-5]
Dmel_0052113_CG32113_HG_698	gi|1092929726|ref|XP_018741122.1|	21.32	7e-36	162	uncharacterized protein MSY001_2605 [Malassezia sympodialis ATCC 42132]
Dmel_0052113_CG32113_HG_698	gi|1092929726|ref|XP_018741122.1|	24.24	1e-28	139	uncharacterized protein MSY001_2605 [Malassezia sympodialis ATCC 42132]
Dmel_0052113_CG32113_HG_698	gi|1092929726|ref|XP_018741122.1|	19.97	1e-12	86.3	uncharacterized protein MSY001_2605 [Malassezia sympodialis ATCC 42132]
Dmel_0052113_CG32113_HG_698	gi|915188478|ref|XP_013319434.1|	21.93	8e-36	162	hypothetical protein PV05_03343 [Exophiala xenobiotica]
Dmel_0052113_CG32113_HG_698	gi|915188478|ref|XP_013319434.1|	27.89	1e-30	145	hypothetical protein PV05_03343 [Exophiala xenobiotica]
Dmel_0052113_CG32113_HG_698	gi|915188478|ref|XP_013319434.1|	20.58	3e-25	127	hypothetical protein PV05_03343 [Exophiala xenobiotica]
Dmel_0052113_CG32113_HG_698	gi|915188478|ref|XP_013319434.1|	25.11	0.15	49.7	hypothetical protein PV05_03343 [Exophiala xenobiotica]
Dmel_0052113_CG32113_HG_698	gi|631248455|ref|XP_007919149.1|	22.40	8e-36	162	putative vacuolar protein sorting-associated protein 13 protein [Phaeoacremonium minimum UCRPA7]
Dmel_0052113_CG32113_HG_698	gi|631248455|ref|XP_007919149.1|	25.05	4e-28	137	putative vacuolar protein sorting-associated protein 13 protein [Phaeoacremonium minimum UCRPA7]
Dmel_0052113_CG32113_HG_698	gi|631248455|ref|XP_007919149.1|	20.04	5e-20	110	putative vacuolar protein sorting-associated protein 13 protein [Phaeoacremonium minimum UCRPA7]
Dmel_0052113_CG32113_HG_698	gi|1040036817|gb|OBS29542.1|	22.56	8e-36	162	hypothetical protein FPOA_03479 [Fusarium poae]
Dmel_0052113_CG32113_HG_698	gi|1040036817|gb|OBS29542.1|	25.51	3e-29	141	hypothetical protein FPOA_03479 [Fusarium poae]
Dmel_0052113_CG32113_HG_698	gi|1040036817|gb|OBS29542.1|	20.40	2e-20	111	hypothetical protein FPOA_03479 [Fusarium poae]
Dmel_0052113_CG32113_HG_698	gi|667659581|ref|XP_008601622.1|	22.00	8e-36	162	vacuolar protein sorting-associated protein vps13 [Beauveria bassiana ARSEF 2860]
Dmel_0052113_CG32113_HG_698	gi|667659581|ref|XP_008601622.1|	25.69	4e-32	150	vacuolar protein sorting-associated protein vps13 [Beauveria bassiana ARSEF 2860]
Dmel_0052113_CG32113_HG_698	gi|667659581|ref|XP_008601622.1|	20.21	2e-18	105	vacuolar protein sorting-associated protein vps13 [Beauveria bassiana ARSEF 2860]
Dmel_0052113_CG32113_HG_698	gi|1003741524|gb|KXX77510.1|	22.43	8e-36	162	Vacuolar protein sorting-associated protein 13 [Madurella mycetomatis]
Dmel_0052113_CG32113_HG_698	gi|1003741524|gb|KXX77510.1|	20.27	4e-07	67.8	Vacuolar protein sorting-associated protein 13 [Madurella mycetomatis]
Dmel_0052113_CG32113_HG_698	gi|821059679|gb|KKY15249.1|	22.00	8e-36	162	putative vacuolar protein sorting-associated protein vps13 [Phaeomoniella chlamydospora]
Dmel_0052113_CG32113_HG_698	gi|821059679|gb|KKY15249.1|	25.78	1e-27	135	putative vacuolar protein sorting-associated protein vps13 [Phaeomoniella chlamydospora]
Dmel_0052113_CG32113_HG_698	gi|821059679|gb|KKY15249.1|	20.89	6e-21	113	putative vacuolar protein sorting-associated protein vps13 [Phaeomoniella chlamydospora]
Dmel_0052113_CG32113_HG_698	gi|821059679|gb|KKY15249.1|	24.78	0.85	47.0	putative vacuolar protein sorting-associated protein vps13 [Phaeomoniella chlamydospora]
Dmel_0052113_CG32113_HG_698	gi|1092969983|ref|XP_018747265.1|	22.18	9e-36	162	hypothetical protein FVEG_03249 [Fusarium verticillioides 7600]
Dmel_0052113_CG32113_HG_698	gi|1092969983|ref|XP_018747265.1|	25.41	7e-29	139	hypothetical protein FVEG_03249 [Fusarium verticillioides 7600]
Dmel_0052113_CG32113_HG_698	gi|1092969983|ref|XP_018747265.1|	20.23	3e-20	111	hypothetical protein FVEG_03249 [Fusarium verticillioides 7600]
Dmel_0052113_CG32113_HG_698	gi|367048885|ref|XP_003654822.1|	22.35	9e-36	162	hypothetical protein THITE_2118035 [Thielavia terrestris NRRL 8126]
Dmel_0052113_CG32113_HG_698	gi|367048885|ref|XP_003654822.1|	26.93	2e-30	145	hypothetical protein THITE_2118035 [Thielavia terrestris NRRL 8126]
Dmel_0052113_CG32113_HG_698	gi|367048885|ref|XP_003654822.1|	20.28	8e-22	116	hypothetical protein THITE_2118035 [Thielavia terrestris NRRL 8126]
Dmel_0052113_CG32113_HG_698	gi|1092172886|emb|CZT04223.1|	22.89	9e-36	162	related to vacuolar protein sorting-associated protein VPS13 [Rhynchosporium commune]
Dmel_0052113_CG32113_HG_698	gi|1092172886|emb|CZT04223.1|	27.58	5e-32	150	related to vacuolar protein sorting-associated protein VPS13 [Rhynchosporium commune]
Dmel_0052113_CG32113_HG_698	gi|1092172886|emb|CZT04223.1|	20.84	6e-26	130	related to vacuolar protein sorting-associated protein VPS13 [Rhynchosporium commune]
Dmel_0052113_CG32113_HG_698	gi|1089703560|ref|XP_018687955.1|	21.61	9e-36	162	hypothetical protein AYL99_11036 [Fonsecaea erecta]
Dmel_0052113_CG32113_HG_698	gi|1089703560|ref|XP_018687955.1|	26.57	1e-31	149	hypothetical protein AYL99_11036 [Fonsecaea erecta]
Dmel_0052113_CG32113_HG_698	gi|1089703560|ref|XP_018687955.1|	20.95	3e-26	131	hypothetical protein AYL99_11036 [Fonsecaea erecta]
Dmel_0052113_CG32113_HG_698	gi|557724231|dbj|GAD97062.1|	27.95	1e-35	162	vacuolar protein sorting-associated protein vps13 [Byssochlamys spectabilis No. 5]
Dmel_0052113_CG32113_HG_698	gi|557724231|dbj|GAD97062.1|	22.25	6e-35	159	vacuolar protein sorting-associated protein vps13 [Byssochlamys spectabilis No. 5]
Dmel_0052113_CG32113_HG_698	gi|557724231|dbj|GAD97062.1|	21.44	2e-23	122	vacuolar protein sorting-associated protein vps13 [Byssochlamys spectabilis No. 5]
Dmel_0052113_CG32113_HG_698	gi|1069868943|ref|XP_018224326.1|	27.84	1e-35	162	hypothetical protein T552_03329 [Pneumocystis carinii B80]
Dmel_0052113_CG32113_HG_698	gi|1069868943|ref|XP_018224326.1|	22.02	2e-28	138	hypothetical protein T552_03329 [Pneumocystis carinii B80]
Dmel_0052113_CG32113_HG_698	gi|1069868943|ref|XP_018224326.1|	21.67	6e-26	130	hypothetical protein T552_03329 [Pneumocystis carinii B80]
Dmel_0052113_CG32113_HG_698	gi|730185895|gb|KHJ35601.1|	22.64	1e-35	162	putative vacuolar protein sorting-associated protein vps13 [Erysiphe necator]
Dmel_0052113_CG32113_HG_698	gi|730185895|gb|KHJ35601.1|	26.29	3e-31	147	putative vacuolar protein sorting-associated protein vps13 [Erysiphe necator]
Dmel_0052113_CG32113_HG_698	gi|730185895|gb|KHJ35601.1|	21.94	2e-19	108	putative vacuolar protein sorting-associated protein vps13 [Erysiphe necator]
Dmel_0052113_CG32113_HG_698	gi|1069617006|ref|XP_018174656.1|	22.37	1e-35	162	vacuolar protein sorting-associated protein vps13 [Purpureocillium lilacinum]
Dmel_0052113_CG32113_HG_698	gi|1069617006|ref|XP_018174656.1|	24.65	3e-30	144	vacuolar protein sorting-associated protein vps13 [Purpureocillium lilacinum]
Dmel_0052113_CG32113_HG_698	gi|1069617006|ref|XP_018174656.1|	20.37	2e-24	125	vacuolar protein sorting-associated protein vps13 [Purpureocillium lilacinum]
Dmel_0052113_CG32113_HG_698	gi|1022895255|ref|XP_016245651.1|	22.13	1e-35	162	hypothetical protein PV07_08608 [Cladophialophora immunda]
Dmel_0052113_CG32113_HG_698	gi|1022895255|ref|XP_016245651.1|	26.94	4e-32	150	hypothetical protein PV07_08608 [Cladophialophora immunda]
Dmel_0052113_CG32113_HG_698	gi|1022895255|ref|XP_016245651.1|	20.61	1e-22	119	hypothetical protein PV07_08608 [Cladophialophora immunda]
Dmel_0052113_CG32113_HG_698	gi|1022895255|ref|XP_016245651.1|	24.35	0.085	50.4	hypothetical protein PV07_08608 [Cladophialophora immunda]
Dmel_0052113_CG32113_HG_698	gi|1032903701|gb|OAR00517.1|	22.70	1e-35	162	hypothetical protein LLEC1_00843 [Cordyceps confragosa]
Dmel_0052113_CG32113_HG_698	gi|1032903701|gb|OAR00517.1|	25.39	1e-32	152	hypothetical protein LLEC1_00843 [Cordyceps confragosa]
Dmel_0052113_CG32113_HG_698	gi|1032903701|gb|OAR00517.1|	21.05	2e-22	119	hypothetical protein LLEC1_00843 [Cordyceps confragosa]
Dmel_0052113_CG32113_HG_698	gi|628351398|ref|XP_007750799.1|	22.41	1e-35	162	hypothetical protein A1O5_12040 [Cladophialophora psammophila CBS 110553]
Dmel_0052113_CG32113_HG_698	gi|628351398|ref|XP_007750799.1|	25.75	7e-33	153	hypothetical protein A1O5_12040 [Cladophialophora psammophila CBS 110553]
Dmel_0052113_CG32113_HG_698	gi|628351398|ref|XP_007750799.1|	20.58	5e-24	124	hypothetical protein A1O5_12040 [Cladophialophora psammophila CBS 110553]
Dmel_0052113_CG32113_HG_698	gi|628351398|ref|XP_007750799.1|	24.35	0.27	48.9	hypothetical protein A1O5_12040 [Cladophialophora psammophila CBS 110553]
Dmel_0052113_CG32113_HG_698	gi|671380046|ref|XP_008719912.1|	24.27	1e-35	162	hypothetical protein HMPREF1541_07366 [Cyphellophora europaea CBS 101466]
Dmel_0052113_CG32113_HG_698	gi|671380046|ref|XP_008719912.1|	26.57	3e-30	144	hypothetical protein HMPREF1541_07366 [Cyphellophora europaea CBS 101466]
Dmel_0052113_CG32113_HG_698	gi|671380046|ref|XP_008719912.1|	21.13	3e-27	134	hypothetical protein HMPREF1541_07366 [Cyphellophora europaea CBS 101466]
Dmel_0052113_CG32113_HG_698	gi|1091736001|emb|SCV00936.1|	29.96	1e-35	162	LANO_0F09296g1_1 [Lachancea nothofagi CBS 11611]
Dmel_0052113_CG32113_HG_698	gi|1091736001|emb|SCV00936.1|	27.83	2e-30	145	LANO_0F09296g1_1 [Lachancea nothofagi CBS 11611]
Dmel_0052113_CG32113_HG_698	gi|1091736001|emb|SCV00936.1|	20.62	3e-14	91.3	LANO_0F09296g1_1 [Lachancea nothofagi CBS 11611]
Dmel_0052113_CG32113_HG_698	gi|1025663827|gb|OAA51278.1|	22.44	1e-35	162	vacuolar protein sorting-associated protein vps13 [Cordyceps brongniartii RCEF 3172]
Dmel_0052113_CG32113_HG_698	gi|1025663827|gb|OAA51278.1|	25.52	2e-31	148	vacuolar protein sorting-associated protein vps13 [Cordyceps brongniartii RCEF 3172]
Dmel_0052113_CG32113_HG_698	gi|1025663827|gb|OAA51278.1|	20.32	1e-20	112	vacuolar protein sorting-associated protein vps13 [Cordyceps brongniartii RCEF 3172]
Dmel_0052113_CG32113_HG_698	gi|751347401|gb|KIL85123.1|	22.61	1e-35	162	hypothetical protein FAVG1_11552 [Fusarium avenaceum]
Dmel_0052113_CG32113_HG_698	gi|751347401|gb|KIL85123.1|	24.46	7e-30	143	hypothetical protein FAVG1_11552 [Fusarium avenaceum]
Dmel_0052113_CG32113_HG_698	gi|751347401|gb|KIL85123.1|	19.74	1e-17	102	hypothetical protein FAVG1_11552 [Fusarium avenaceum]
Dmel_0052113_CG32113_HG_698	gi|695533447|ref|XP_009541138.1|	27.62	2e-35	162	hypothetical protein HETIRDRAFT_153810 [Heterobasidion irregulare TC 32-1]
Dmel_0052113_CG32113_HG_698	gi|695533447|ref|XP_009541138.1|	21.06	5e-20	110	hypothetical protein HETIRDRAFT_153810 [Heterobasidion irregulare TC 32-1]
Dmel_0052113_CG32113_HG_698	gi|695533447|ref|XP_009541138.1|	21.85	4e-15	94.7	hypothetical protein HETIRDRAFT_153810 [Heterobasidion irregulare TC 32-1]
Dmel_0052113_CG32113_HG_698	gi|190348292|gb|EDK40722.2|	25.78	2e-35	161	hypothetical protein PGUG_04820 [Meyerozyma guilliermondii ATCC 6260]
Dmel_0052113_CG32113_HG_698	gi|1023259105|gb|KZT54406.1|	26.73	2e-35	161	DUF1162-domain-containing protein [Calocera cornea HHB12733]
Dmel_0052113_CG32113_HG_698	gi|1023259105|gb|KZT54406.1|	22.10	1e-29	142	DUF1162-domain-containing protein [Calocera cornea HHB12733]
Dmel_0052113_CG32113_HG_698	gi|1023259105|gb|KZT54406.1|	20.34	4e-16	97.4	DUF1162-domain-containing protein [Calocera cornea HHB12733]
Dmel_0052113_CG32113_HG_698	gi|1069963186|ref|XP_018286066.1|	27.70	2e-35	161	hypothetical protein PHYBLDRAFT_57710 [Phycomyces blakesleeanus NRRL 1555(-)]
Dmel_0052113_CG32113_HG_698	gi|1069963186|ref|XP_018286066.1|	23.03	3e-30	144	hypothetical protein PHYBLDRAFT_57710 [Phycomyces blakesleeanus NRRL 1555(-)]
Dmel_0052113_CG32113_HG_698	gi|1069963186|ref|XP_018286066.1|	20.40	2e-20	112	hypothetical protein PHYBLDRAFT_57710 [Phycomyces blakesleeanus NRRL 1555(-)]
Dmel_0052113_CG32113_HG_698	gi|1141555971|dbj|GAW22149.1|	22.88	2e-35	161	hypothetical protein ANO14919_116840 [fungal sp. No.14919]
Dmel_0052113_CG32113_HG_698	gi|1141555971|dbj|GAW22149.1|	22.53	4e-35	160	hypothetical protein ANO14919_116840 [fungal sp. No.14919]
Dmel_0052113_CG32113_HG_698	gi|1141555971|dbj|GAW22149.1|	25.18	5e-32	150	hypothetical protein ANO14919_116840 [fungal sp. No.14919]
Dmel_0052113_CG32113_HG_698	gi|629650764|ref|XP_007791321.1|	27.08	2e-35	161	putative vacuolar protein sorting-associated protein 13 protein [Eutypa lata UCREL1]
Dmel_0052113_CG32113_HG_698	gi|629650764|ref|XP_007791321.1|	22.13	4e-33	154	putative vacuolar protein sorting-associated protein 13 protein [Eutypa lata UCREL1]
Dmel_0052113_CG32113_HG_698	gi|629650764|ref|XP_007791321.1|	20.28	2e-31	148	putative vacuolar protein sorting-associated protein 13 protein [Eutypa lata UCREL1]
Dmel_0052113_CG32113_HG_698	gi|302659070|ref|XP_003021230.1|	24.43	2e-35	161	hypothetical protein TRV_04662 [Trichophyton verrucosum HKI 0517]
Dmel_0052113_CG32113_HG_698	gi|302659070|ref|XP_003021230.1|	25.58	7e-26	130	hypothetical protein TRV_04662 [Trichophyton verrucosum HKI 0517]
Dmel_0052113_CG32113_HG_698	gi|302659070|ref|XP_003021230.1|	21.59	2e-22	119	hypothetical protein TRV_04662 [Trichophyton verrucosum HKI 0517]
Dmel_0052113_CG32113_HG_698	gi|1069863525|ref|XP_018209683.1|	23.45	2e-35	161	hypothetical protein OGAPODRAFT_94590 [Ogataea polymorpha]
Dmel_0052113_CG32113_HG_698	gi|1069863525|ref|XP_018209683.1|	21.06	5e-26	130	hypothetical protein OGAPODRAFT_94590 [Ogataea polymorpha]
Dmel_0052113_CG32113_HG_698	gi|1069863525|ref|XP_018209683.1|	24.68	6e-23	120	hypothetical protein OGAPODRAFT_94590 [Ogataea polymorpha]
Dmel_0052113_CG32113_HG_698	gi|831784469|ref|XP_012757476.1|	22.89	3e-35	161	hypothetical protein SAMD00019534_027240 [Acytostelium subglobosum LB1]
Dmel_0052113_CG32113_HG_698	gi|831784469|ref|XP_012757476.1|	22.22	0.005	54.7	hypothetical protein SAMD00019534_027240 [Acytostelium subglobosum LB1]
Dmel_0052113_CG32113_HG_698	gi|1089736742|ref|XP_018704302.1|	21.91	3e-35	161	vacuolar protein sorting-associated protein vps13 [Isaria fumosorosea ARSEF 2679]
Dmel_0052113_CG32113_HG_698	gi|1089736742|ref|XP_018704302.1|	24.87	5e-33	153	vacuolar protein sorting-associated protein vps13 [Isaria fumosorosea ARSEF 2679]
Dmel_0052113_CG32113_HG_698	gi|1089736742|ref|XP_018704302.1|	21.10	3e-23	121	vacuolar protein sorting-associated protein vps13 [Isaria fumosorosea ARSEF 2679]
Dmel_0052113_CG32113_HG_698	gi|924114848|emb|CUA76669.1|	24.13	3e-35	161	Vacuolar protein sorting-associated protein 13 [Rhizoctonia solani]
Dmel_0052113_CG32113_HG_698	gi|924114848|emb|CUA76669.1|	22.35	4e-19	107	Vacuolar protein sorting-associated protein 13 [Rhizoctonia solani]
Dmel_0052113_CG32113_HG_698	gi|924114848|emb|CUA76669.1|	21.10	4e-17	101	Vacuolar protein sorting-associated protein 13 [Rhizoctonia solani]
Dmel_0052113_CG32113_HG_698	gi|1069472055|ref|XP_018130203.1|	21.88	3e-35	160	hypothetical protein VE01_05675 [Pseudogymnoascus verrucosus]
Dmel_0052113_CG32113_HG_698	gi|1069472055|ref|XP_018130203.1|	25.00	5e-32	150	hypothetical protein VE01_05675 [Pseudogymnoascus verrucosus]
Dmel_0052113_CG32113_HG_698	gi|1069472055|ref|XP_018130203.1|	21.68	4e-25	127	hypothetical protein VE01_05675 [Pseudogymnoascus verrucosus]
Dmel_0052113_CG32113_HG_698	gi|523423185|emb|CDF89483.1|	22.41	3e-35	160	ZYBA0S04-05358g1_1 [Zygosaccharomyces bailii CLIB 213]
Dmel_0052113_CG32113_HG_698	gi|523423185|emb|CDF89483.1|	28.45	5e-30	144	ZYBA0S04-05358g1_1 [Zygosaccharomyces bailii CLIB 213]
Dmel_0052113_CG32113_HG_698	gi|523423185|emb|CDF89483.1|	22.93	4e-09	74.3	ZYBA0S04-05358g1_1 [Zygosaccharomyces bailii CLIB 213]
Dmel_0052113_CG32113_HG_698	gi|523423185|emb|CDF89483.1|	21.95	0.47	48.1	ZYBA0S04-05358g1_1 [Zygosaccharomyces bailii CLIB 213]
Dmel_0052113_CG32113_HG_698	gi|1159857139|gb|AQZ10331.1|	22.41	3e-35	160	VPS13 (YLL040C) [Zygosaccharomyces parabailii]
Dmel_0052113_CG32113_HG_698	gi|1159857139|gb|AQZ10331.1|	28.45	4e-30	144	VPS13 (YLL040C) [Zygosaccharomyces parabailii]
Dmel_0052113_CG32113_HG_698	gi|1159857139|gb|AQZ10331.1|	22.93	4e-09	74.3	VPS13 (YLL040C) [Zygosaccharomyces parabailii]
Dmel_0052113_CG32113_HG_698	gi|1159857139|gb|AQZ10331.1|	21.95	0.45	48.1	VPS13 (YLL040C) [Zygosaccharomyces parabailii]
Dmel_0052113_CG32113_HG_698	gi|296415356|ref|XP_002837356.1|	20.05	3e-35	160	hypothetical protein [Tuber melanosporum Mel28]
Dmel_0052113_CG32113_HG_698	gi|296415356|ref|XP_002837356.1|	28.70	1e-29	142	hypothetical protein [Tuber melanosporum Mel28]
Dmel_0052113_CG32113_HG_698	gi|296415356|ref|XP_002837356.1|	20.81	2e-24	124	hypothetical protein [Tuber melanosporum Mel28]
Dmel_0052113_CG32113_HG_698	gi|402221938|gb|EJU02006.1|	26.25	3e-35	160	hypothetical protein DACRYDRAFT_22408 [Dacryopinax primogenitus]
Dmel_0052113_CG32113_HG_698	gi|402221938|gb|EJU02006.1|	22.02	3e-26	131	hypothetical protein DACRYDRAFT_22408 [Dacryopinax primogenitus]
Dmel_0052113_CG32113_HG_698	gi|402221938|gb|EJU02006.1|	19.79	1e-12	86.7	hypothetical protein DACRYDRAFT_22408 [Dacryopinax primogenitus]
Dmel_0052113_CG32113_HG_698	gi|1069883606|ref|XP_018229244.1|	26.72	3e-35	160	hypothetical protein T551_02409 [Pneumocystis jirovecii RU7]
Dmel_0052113_CG32113_HG_698	gi|1069883606|ref|XP_018229244.1|	26.26	2e-23	121	hypothetical protein T551_02409 [Pneumocystis jirovecii RU7]
Dmel_0052113_CG32113_HG_698	gi|1069883606|ref|XP_018229244.1|	22.47	8e-22	116	hypothetical protein T551_02409 [Pneumocystis jirovecii RU7]
Dmel_0052113_CG32113_HG_698	gi|1088686543|gb|OHE94927.1|	22.38	4e-35	160	hypothetical protein CORC01_09721 [Colletotrichum orchidophilum]
Dmel_0052113_CG32113_HG_698	gi|1088686543|gb|OHE94927.1|	25.45	1e-30	145	hypothetical protein CORC01_09721 [Colletotrichum orchidophilum]
Dmel_0052113_CG32113_HG_698	gi|1088686543|gb|OHE94927.1|	20.61	4e-25	127	hypothetical protein CORC01_09721 [Colletotrichum orchidophilum]
Dmel_0052113_CG32113_HG_698	gi|682402639|gb|KFY78974.1|	21.88	4e-35	160	hypothetical protein V499_01970 [Pseudogymnoascus sp. VKM F-103]
Dmel_0052113_CG32113_HG_698	gi|682402639|gb|KFY78974.1|	25.31	5e-32	150	hypothetical protein V499_01970 [Pseudogymnoascus sp. VKM F-103]
Dmel_0052113_CG32113_HG_698	gi|682402639|gb|KFY78974.1|	21.57	5e-25	127	hypothetical protein V499_01970 [Pseudogymnoascus sp. VKM F-103]
Dmel_0052113_CG32113_HG_698	gi|171679046|ref|XP_001904471.1|	22.55	4e-35	160	hypothetical protein [Podospora anserina S mat+]
Dmel_0052113_CG32113_HG_698	gi|171679046|ref|XP_001904471.1|	27.57	1e-30	145	hypothetical protein [Podospora anserina S mat+]
Dmel_0052113_CG32113_HG_698	gi|171679046|ref|XP_001904471.1|	19.92	7e-20	110	hypothetical protein [Podospora anserina S mat+]
Dmel_0052113_CG32113_HG_698	gi|646285781|gb|KDQ07705.1|	27.27	4e-35	160	hypothetical protein BOTBODRAFT_38604 [Botryobasidium botryosum FD-172 SS1]
Dmel_0052113_CG32113_HG_698	gi|646285781|gb|KDQ07705.1|	23.28	7e-22	117	hypothetical protein BOTBODRAFT_38604 [Botryobasidium botryosum FD-172 SS1]
Dmel_0052113_CG32113_HG_698	gi|646285781|gb|KDQ07705.1|	23.85	1e-18	106	hypothetical protein BOTBODRAFT_38604 [Botryobasidium botryosum FD-172 SS1]
Dmel_0052113_CG32113_HG_698	gi|1092157959|emb|CZT06935.1|	22.78	4e-35	160	related to vacuolar protein sorting-associated protein VPS13 [Rhynchosporium agropyri]
Dmel_0052113_CG32113_HG_698	gi|1092157959|emb|CZT06935.1|	27.22	4e-32	150	related to vacuolar protein sorting-associated protein VPS13 [Rhynchosporium agropyri]
Dmel_0052113_CG32113_HG_698	gi|1092157959|emb|CZT06935.1|	21.58	3e-25	127	related to vacuolar protein sorting-associated protein VPS13 [Rhynchosporium agropyri]
Dmel_0052113_CG32113_HG_698	gi|615444160|ref|XP_007592638.1|	22.03	4e-35	160	hypothetical protein CFIO01_07105 [Colletotrichum fioriniae PJ7]
Dmel_0052113_CG32113_HG_698	gi|615444160|ref|XP_007592638.1|	25.27	2e-30	144	hypothetical protein CFIO01_07105 [Colletotrichum fioriniae PJ7]
Dmel_0052113_CG32113_HG_698	gi|615444160|ref|XP_007592638.1|	20.10	4e-27	134	hypothetical protein CFIO01_07105 [Colletotrichum fioriniae PJ7]
Dmel_0052113_CG32113_HG_698	gi|953383451|ref|XP_014535994.1|	29.01	4e-35	160	Vacuolar protein sorting-associated protein vps13 [Penicillium digitatum Pd1]
Dmel_0052113_CG32113_HG_698	gi|953383451|ref|XP_014535994.1|	23.03	2e-31	148	Vacuolar protein sorting-associated protein vps13 [Penicillium digitatum Pd1]
Dmel_0052113_CG32113_HG_698	gi|953383451|ref|XP_014535994.1|	21.74	7e-24	123	Vacuolar protein sorting-associated protein vps13 [Penicillium digitatum Pd1]
Dmel_0052113_CG32113_HG_698	gi|146413789|ref|XP_001482865.1|	25.78	4e-35	160	hypothetical protein PGUG_04820 [Meyerozyma guilliermondii ATCC 6260]
Dmel_0052113_CG32113_HG_698	gi|115391193|ref|XP_001213101.1|	22.04	5e-35	160	conserved hypothetical protein [Aspergillus terreus NIH2624]
Dmel_0052113_CG32113_HG_698	gi|115391193|ref|XP_001213101.1|	26.74	9e-34	155	conserved hypothetical protein [Aspergillus terreus NIH2624]
Dmel_0052113_CG32113_HG_698	gi|115391193|ref|XP_001213101.1|	20.50	9e-27	132	conserved hypothetical protein [Aspergillus terreus NIH2624]
Dmel_0052113_CG32113_HG_698	gi|599093522|ref|XP_007378667.1|	27.80	5e-35	160	vacuolar protein sorting-associated protein vps13 [Punctularia strigosozonata HHB-11173 SS5]
Dmel_0052113_CG32113_HG_698	gi|599093522|ref|XP_007378667.1|	18.84	1e-20	112	vacuolar protein sorting-associated protein vps13 [Punctularia strigosozonata HHB-11173 SS5]
Dmel_0052113_CG32113_HG_698	gi|599093522|ref|XP_007378667.1|	20.19	3e-15	94.7	vacuolar protein sorting-associated protein vps13 [Punctularia strigosozonata HHB-11173 SS5]
Dmel_0052113_CG32113_HG_698	gi|685403359|ref|XP_009220539.1|	22.57	5e-35	160	vacuolar protein sorting-associated protein 13 [Gaeumannomyces tritici R3-111a-1]
Dmel_0052113_CG32113_HG_698	gi|685403359|ref|XP_009220539.1|	25.26	1e-28	139	vacuolar protein sorting-associated protein 13 [Gaeumannomyces tritici R3-111a-1]
Dmel_0052113_CG32113_HG_698	gi|685403359|ref|XP_009220539.1|	20.88	4e-24	124	vacuolar protein sorting-associated protein 13 [Gaeumannomyces tritici R3-111a-1]
Dmel_0052113_CG32113_HG_698	gi|996596606|gb|KXH37481.1|	21.91	6e-35	160	hypothetical protein CSAL01_10148 [Colletotrichum salicis]
Dmel_0052113_CG32113_HG_698	gi|996596606|gb|KXH37481.1|	25.27	3e-30	144	hypothetical protein CSAL01_10148 [Colletotrichum salicis]
Dmel_0052113_CG32113_HG_698	gi|996596606|gb|KXH37481.1|	20.76	2e-25	128	hypothetical protein CSAL01_10148 [Colletotrichum salicis]
Dmel_0052113_CG32113_HG_698	gi|1040518627|gb|OBT57629.1|	21.88	6e-35	159	hypothetical protein VE04_05028 [Pseudogymnoascus sp. 24MN13]
Dmel_0052113_CG32113_HG_698	gi|1040518627|gb|OBT57629.1|	25.00	6e-32	150	hypothetical protein VE04_05028 [Pseudogymnoascus sp. 24MN13]
Dmel_0052113_CG32113_HG_698	gi|1040518627|gb|OBT57629.1|	21.51	5e-25	127	hypothetical protein VE04_05028 [Pseudogymnoascus sp. 24MN13]
Dmel_0052113_CG32113_HG_698	gi|996620975|gb|KXH52336.1|	22.15	6e-35	159	hypothetical protein CNYM01_02152 [Colletotrichum nymphaeae SA-01]
Dmel_0052113_CG32113_HG_698	gi|996620975|gb|KXH52336.1|	25.27	3e-30	144	hypothetical protein CNYM01_02152 [Colletotrichum nymphaeae SA-01]
Dmel_0052113_CG32113_HG_698	gi|996620975|gb|KXH52336.1|	20.43	2e-25	128	hypothetical protein CNYM01_02152 [Colletotrichum nymphaeae SA-01]
Dmel_0052113_CG32113_HG_698	gi|996614185|gb|KXH48495.1|	22.15	6e-35	159	hypothetical protein CSIM01_04874 [Colletotrichum simmondsii]
Dmel_0052113_CG32113_HG_698	gi|996614185|gb|KXH48495.1|	25.27	3e-30	144	hypothetical protein CSIM01_04874 [Colletotrichum simmondsii]
Dmel_0052113_CG32113_HG_698	gi|996614185|gb|KXH48495.1|	20.81	2e-25	128	hypothetical protein CSIM01_04874 [Colletotrichum simmondsii]
Dmel_0052113_CG32113_HG_698	gi|389638742|ref|XP_003717004.1|	22.72	7e-35	159	vacuolar protein sorting-associated protein 13 [Magnaporthe oryzae 70-15]
Dmel_0052113_CG32113_HG_698	gi|389638742|ref|XP_003717004.1|	26.20	5e-31	147	vacuolar protein sorting-associated protein 13 [Magnaporthe oryzae 70-15]
Dmel_0052113_CG32113_HG_698	gi|389638742|ref|XP_003717004.1|	21.49	2e-28	138	vacuolar protein sorting-associated protein 13 [Magnaporthe oryzae 70-15]
Dmel_0052113_CG32113_HG_698	gi|363756560|ref|XP_003648496.1|	24.38	7e-35	159	hypothetical protein Ecym_8410 [Eremothecium cymbalariae DBVPG#7215]
Dmel_0052113_CG32113_HG_698	gi|363756560|ref|XP_003648496.1|	27.09	3e-29	141	hypothetical protein Ecym_8410 [Eremothecium cymbalariae DBVPG#7215]
Dmel_0052113_CG32113_HG_698	gi|363756560|ref|XP_003648496.1|	21.99	1e-14	92.8	hypothetical protein Ecym_8410 [Eremothecium cymbalariae DBVPG#7215]
Dmel_0052113_CG32113_HG_698	gi|1022623453|ref|XP_016229066.1|	21.28	7e-35	159	hypothetical protein PV10_01242 [Exophiala mesophila]
Dmel_0052113_CG32113_HG_698	gi|1022623453|ref|XP_016229066.1|	27.42	1e-32	152	hypothetical protein PV10_01242 [Exophiala mesophila]
Dmel_0052113_CG32113_HG_698	gi|1022623453|ref|XP_016229066.1|	20.64	9e-25	126	hypothetical protein PV10_01242 [Exophiala mesophila]
Dmel_0052113_CG32113_HG_698	gi|751840043|emb|CEL57657.1|	25.50	8e-35	159	Vacuolar protein sorting-associated protein 13 OS=Saccharomyces cerevisiae (strain ATCC 204508 / S288c) GN=VPS13 PE=1 SV=1 [Rhizoctonia solani AG-1 IB]
Dmel_0052113_CG32113_HG_698	gi|751840043|emb|CEL57657.1|	22.00	6e-20	110	Vacuolar protein sorting-associated protein 13 OS=Saccharomyces cerevisiae (strain ATCC 204508 / S288c) GN=VPS13 PE=1 SV=1 [Rhizoctonia solani AG-1 IB]
Dmel_0052113_CG32113_HG_698	gi|751840043|emb|CEL57657.1|	22.68	2e-15	95.5	Vacuolar protein sorting-associated protein 13 OS=Saccharomyces cerevisiae (strain ATCC 204508 / S288c) GN=VPS13 PE=1 SV=1 [Rhizoctonia solani AG-1 IB]
Dmel_0052113_CG32113_HG_698	gi|629634228|ref|XP_007785760.1|	21.45	8e-35	159	hypothetical protein EPUS_02647 [Endocarpon pusillum Z07020]
Dmel_0052113_CG32113_HG_698	gi|629634228|ref|XP_007785760.1|	26.28	5e-30	143	hypothetical protein EPUS_02647 [Endocarpon pusillum Z07020]
Dmel_0052113_CG32113_HG_698	gi|629634228|ref|XP_007785760.1|	21.17	3e-28	137	hypothetical protein EPUS_02647 [Endocarpon pusillum Z07020]
Dmel_0052113_CG32113_HG_698	gi|629634228|ref|XP_007785760.1|	24.00	2.5	45.4	hypothetical protein EPUS_02647 [Endocarpon pusillum Z07020]
Dmel_0052113_CG32113_HG_698	gi|646309654|gb|KDQ30797.1|	26.91	8e-35	159	hypothetical protein PLEOSDRAFT_1075057 [Pleurotus ostreatus PC15]
Dmel_0052113_CG32113_HG_698	gi|646309654|gb|KDQ30797.1|	22.77	9e-15	93.2	hypothetical protein PLEOSDRAFT_1075057 [Pleurotus ostreatus PC15]
Dmel_0052113_CG32113_HG_698	gi|646309654|gb|KDQ30797.1|	20.93	1e-09	76.6	hypothetical protein PLEOSDRAFT_1075057 [Pleurotus ostreatus PC15]
Dmel_0052113_CG32113_HG_698	gi|1025683789|gb|OAA71087.1|	22.34	8e-35	159	vacuolar protein sorting-associated protein vps13 [Cordyceps confragosa RCEF 1005]
Dmel_0052113_CG32113_HG_698	gi|1025683789|gb|OAA71087.1|	24.91	4e-32	150	vacuolar protein sorting-associated protein vps13 [Cordyceps confragosa RCEF 1005]
Dmel_0052113_CG32113_HG_698	gi|1025683789|gb|OAA71087.1|	20.53	1e-22	119	vacuolar protein sorting-associated protein vps13 [Cordyceps confragosa RCEF 1005]
Dmel_0052113_CG32113_HG_698	gi|1091670978|emb|SCV04252.1|	26.05	9e-35	159	LAME_0H16974g1_1 [Lachancea meyersii CBS 8951]
Dmel_0052113_CG32113_HG_698	gi|1091670978|emb|SCV04252.1|	28.28	2e-32	151	LAME_0H16974g1_1 [Lachancea meyersii CBS 8951]
Dmel_0052113_CG32113_HG_698	gi|1091670978|emb|SCV04252.1|	19.63	4e-11	81.3	LAME_0H16974g1_1 [Lachancea meyersii CBS 8951]
Dmel_0052113_CG32113_HG_698	gi|763731724|gb|KJA29126.1|	26.64	9e-35	159	hypothetical protein HYPSUDRAFT_61160 [Hypholoma sublateritium FD-334 SS-4]
Dmel_0052113_CG32113_HG_698	gi|763731724|gb|KJA29126.1|	20.37	2e-21	115	hypothetical protein HYPSUDRAFT_61160 [Hypholoma sublateritium FD-334 SS-4]
Dmel_0052113_CG32113_HG_698	gi|763731724|gb|KJA29126.1|	20.70	6e-16	97.1	hypothetical protein HYPSUDRAFT_61160 [Hypholoma sublateritium FD-334 SS-4]
Dmel_0052113_CG32113_HG_698	gi|972141408|gb|KUI67657.1|	21.81	1e-34	159	Vacuolar protein sorting-associated protein 13 [Valsa mali]
Dmel_0052113_CG32113_HG_698	gi|972141408|gb|KUI67657.1|	20.62	7e-05	60.5	Vacuolar protein sorting-associated protein 13 [Valsa mali]
Dmel_0052113_CG32113_HG_698	gi|1137653048|gb|OMP86452.1|	23.77	1e-34	159	Vacuolar protein sorting-associated protein 13 [Diplodia seriata]
Dmel_0052113_CG32113_HG_698	gi|1137653048|gb|OMP86452.1|	26.96	6e-32	150	Vacuolar protein sorting-associated protein 13 [Diplodia seriata]
Dmel_0052113_CG32113_HG_698	gi|1137653048|gb|OMP86452.1|	19.22	2e-21	115	Vacuolar protein sorting-associated protein 13 [Diplodia seriata]
Dmel_0052113_CG32113_HG_698	gi|829122668|gb|KLO98519.1|	21.96	1e-34	159	Uncharacterized protein Y057_1262 [Fusarium fujikuroi]
Dmel_0052113_CG32113_HG_698	gi|829122668|gb|KLO98519.1|	20.06	8e-19	106	Uncharacterized protein Y057_1262 [Fusarium fujikuroi]
Dmel_0052113_CG32113_HG_698	gi|829122668|gb|KLO98519.1|	23.14	7e-17	100	Uncharacterized protein Y057_1262 [Fusarium fujikuroi]
Dmel_0052113_CG32113_HG_698	gi|936404952|gb|KPM34288.1|	22.89	1e-34	159	Vacuolar protein sorting-associated protein 13 [Neonectria ditissima]
Dmel_0052113_CG32113_HG_698	gi|936404952|gb|KPM34288.1|	25.49	7e-31	146	Vacuolar protein sorting-associated protein 13 [Neonectria ditissima]
Dmel_0052113_CG32113_HG_698	gi|936404952|gb|KPM34288.1|	20.34	4e-23	120	Vacuolar protein sorting-associated protein 13 [Neonectria ditissima]
Dmel_0052113_CG32113_HG_698	gi|927757547|gb|KPA40810.1|	22.10	1e-34	159	vacuolar protein sorting-associated protein [Fusarium langsethiae]
Dmel_0052113_CG32113_HG_698	gi|927757547|gb|KPA40810.1|	25.67	8e-30	143	vacuolar protein sorting-associated protein [Fusarium langsethiae]
Dmel_0052113_CG32113_HG_698	gi|927757547|gb|KPA40810.1|	20.47	1e-20	112	vacuolar protein sorting-associated protein [Fusarium langsethiae]
Dmel_0052113_CG32113_HG_698	gi|915063604|ref|XP_013272290.1|	21.83	2e-34	158	hypothetical protein Z518_06026 [Rhinocladiella mackenziei CBS 650.93]
Dmel_0052113_CG32113_HG_698	gi|915063604|ref|XP_013272290.1|	28.51	6e-32	150	hypothetical protein Z518_06026 [Rhinocladiella mackenziei CBS 650.93]
Dmel_0052113_CG32113_HG_698	gi|915063604|ref|XP_013272290.1|	21.43	9e-30	142	hypothetical protein Z518_06026 [Rhinocladiella mackenziei CBS 650.93]
Dmel_0052113_CG32113_HG_698	gi|628188965|ref|XP_007708128.1|	24.49	2e-34	158	hypothetical protein COCCADRAFT_1565 [Bipolaris zeicola 26-R-13]
Dmel_0052113_CG32113_HG_698	gi|628188965|ref|XP_007708128.1|	27.38	2e-33	154	hypothetical protein COCCADRAFT_1565 [Bipolaris zeicola 26-R-13]
Dmel_0052113_CG32113_HG_698	gi|628188965|ref|XP_007708128.1|	20.46	5e-21	114	hypothetical protein COCCADRAFT_1565 [Bipolaris zeicola 26-R-13]
Dmel_0052113_CG32113_HG_698	gi|210075971|ref|XP_505096.2|	22.57	2e-34	158	YALI0F06791p [Yarrowia lipolytica]
Dmel_0052113_CG32113_HG_698	gi|210075971|ref|XP_505096.2|	26.00	9e-29	139	YALI0F06791p [Yarrowia lipolytica]
Dmel_0052113_CG32113_HG_698	gi|210075971|ref|XP_505096.2|	20.40	6e-10	77.4	YALI0F06791p [Yarrowia lipolytica]
Dmel_0052113_CG32113_HG_698	gi|953437711|ref|XP_014560927.1|	24.49	2e-34	158	hypothetical protein COCVIDRAFT_22971 [Bipolaris victoriae FI3]
Dmel_0052113_CG32113_HG_698	gi|953437711|ref|XP_014560927.1|	27.38	2e-33	154	hypothetical protein COCVIDRAFT_22971 [Bipolaris victoriae FI3]
Dmel_0052113_CG32113_HG_698	gi|953437711|ref|XP_014560927.1|	20.26	1e-20	112	hypothetical protein COCVIDRAFT_22971 [Bipolaris victoriae FI3]
Dmel_0052113_CG32113_HG_698	gi|1093603100|emb|SEI32421.1|	22.57	2e-34	158	YALIA101S02e17172g1_1 [Yarrowia lipolytica]
Dmel_0052113_CG32113_HG_698	gi|1093603100|emb|SEI32421.1|	26.00	9e-29	139	YALIA101S02e17172g1_1 [Yarrowia lipolytica]
Dmel_0052113_CG32113_HG_698	gi|1093603100|emb|SEI32421.1|	20.48	3e-10	78.2	YALIA101S02e17172g1_1 [Yarrowia lipolytica]
Dmel_0052113_CG32113_HG_698	gi|1069590766|ref|XP_018170734.1|	26.38	2e-34	157	vacuolar sorting [[Candida] auris]
Dmel_0052113_CG32113_HG_698	gi|1069590766|ref|XP_018170734.1|	26.90	5e-31	147	vacuolar sorting [[Candida] auris]
Dmel_0052113_CG32113_HG_698	gi|1069590766|ref|XP_018170734.1|	21.74	1e-11	83.2	vacuolar sorting [[Candida] auris]
Dmel_0052113_CG32113_HG_698	gi|367016513|ref|XP_003682755.1|	25.00	2e-34	157	hypothetical protein TDEL_0G01770 [Torulaspora delbrueckii]
Dmel_0052113_CG32113_HG_698	gi|367016513|ref|XP_003682755.1|	27.74	1e-25	129	hypothetical protein TDEL_0G01770 [Torulaspora delbrueckii]
Dmel_0052113_CG32113_HG_698	gi|367016513|ref|XP_003682755.1|	19.75	4e-11	81.3	hypothetical protein TDEL_0G01770 [Torulaspora delbrueckii]
Dmel_0052113_CG32113_HG_698	gi|802100010|gb|KKA27236.1|	23.00	3e-34	157	hypothetical protein TD95_004731 [Thielaviopsis punctulata]
Dmel_0052113_CG32113_HG_698	gi|802100010|gb|KKA27236.1|	29.78	3e-20	111	hypothetical protein TD95_004731 [Thielaviopsis punctulata]
Dmel_0052113_CG32113_HG_698	gi|802100010|gb|KKA27236.1|	19.84	2e-14	92.4	hypothetical protein TD95_004731 [Thielaviopsis punctulata]
Dmel_0052113_CG32113_HG_698	gi|1069954925|ref|XP_018290559.1|	26.36	3e-34	157	hypothetical protein PHYBLDRAFT_181860 [Phycomyces blakesleeanus NRRL 1555(-)]
Dmel_0052113_CG32113_HG_698	gi|1069954925|ref|XP_018290559.1|	24.26	3e-26	131	hypothetical protein PHYBLDRAFT_181860 [Phycomyces blakesleeanus NRRL 1555(-)]
Dmel_0052113_CG32113_HG_698	gi|1069954925|ref|XP_018290559.1|	19.62	2e-10	79.3	hypothetical protein PHYBLDRAFT_181860 [Phycomyces blakesleeanus NRRL 1555(-)]
Dmel_0052113_CG32113_HG_698	gi|799251107|gb|KJZ79741.1|	22.69	3e-34	157	hypothetical protein HIM_01210 [Hirsutella minnesotensis 3608]
Dmel_0052113_CG32113_HG_698	gi|799251107|gb|KJZ79741.1|	25.00	2e-33	154	hypothetical protein HIM_01210 [Hirsutella minnesotensis 3608]
Dmel_0052113_CG32113_HG_698	gi|799251107|gb|KJZ79741.1|	19.67	5e-21	114	hypothetical protein HIM_01210 [Hirsutella minnesotensis 3608]
Dmel_0052113_CG32113_HG_698	gi|302928479|ref|XP_003054713.1|	22.57	3e-34	157	predicted protein [Nectria haematococca mpVI 77-13-4]
Dmel_0052113_CG32113_HG_698	gi|302928479|ref|XP_003054713.1|	25.41	1e-28	139	predicted protein [Nectria haematococca mpVI 77-13-4]
Dmel_0052113_CG32113_HG_698	gi|302928479|ref|XP_003054713.1|	19.90	2e-21	115	predicted protein [Nectria haematococca mpVI 77-13-4]
Dmel_0052113_CG32113_HG_698	gi|682447020|gb|KFZ07470.1|	21.64	3e-34	157	hypothetical protein V501_06422 [Pseudogymnoascus sp. VKM F-4519 (FW-2642)]
Dmel_0052113_CG32113_HG_698	gi|682447020|gb|KFZ07470.1|	25.89	4e-31	147	hypothetical protein V501_06422 [Pseudogymnoascus sp. VKM F-4519 (FW-2642)]
Dmel_0052113_CG32113_HG_698	gi|682447020|gb|KFZ07470.1|	21.42	4e-25	127	hypothetical protein V501_06422 [Pseudogymnoascus sp. VKM F-4519 (FW-2642)]
Dmel_0052113_CG32113_HG_698	gi|636579267|ref|XP_008020972.1|	24.32	4e-34	157	hypothetical protein SETTUDRAFT_178329 [Setosphaeria turcica Et28A]
Dmel_0052113_CG32113_HG_698	gi|636579267|ref|XP_008020972.1|	27.35	7e-33	153	hypothetical protein SETTUDRAFT_178329 [Setosphaeria turcica Et28A]
Dmel_0052113_CG32113_HG_698	gi|636579267|ref|XP_008020972.1|	20.26	2e-20	112	hypothetical protein SETTUDRAFT_178329 [Setosphaeria turcica Et28A]
Dmel_0052113_CG32113_HG_698	gi|923135409|ref|XP_013761170.1|	26.95	4e-34	157	vacuolar sorting protein [Thecamonas trahens ATCC 50062]
Dmel_0052113_CG32113_HG_698	gi|923135409|ref|XP_013761170.1|	22.03	2e-20	112	vacuolar sorting protein [Thecamonas trahens ATCC 50062]
Dmel_0052113_CG32113_HG_698	gi|682356744|gb|KFY46268.1|	21.97	4e-34	157	hypothetical protein V494_00520 [Pseudogymnoascus sp. VKM F-4513 (FW-928)]
Dmel_0052113_CG32113_HG_698	gi|682356744|gb|KFY46268.1|	26.02	1e-30	145	hypothetical protein V494_00520 [Pseudogymnoascus sp. VKM F-4513 (FW-928)]
Dmel_0052113_CG32113_HG_698	gi|682356744|gb|KFY46268.1|	21.49	2e-24	125	hypothetical protein V494_00520 [Pseudogymnoascus sp. VKM F-4513 (FW-928)]
Dmel_0052113_CG32113_HG_698	gi|751698228|gb|KIM48205.1|	26.87	4e-34	157	hypothetical protein M413DRAFT_439924 [Hebeloma cylindrosporum h7]
Dmel_0052113_CG32113_HG_698	gi|751698228|gb|KIM48205.1|	20.92	5e-24	123	hypothetical protein M413DRAFT_439924 [Hebeloma cylindrosporum h7]
Dmel_0052113_CG32113_HG_698	gi|751698228|gb|KIM48205.1|	21.39	4e-19	107	hypothetical protein M413DRAFT_439924 [Hebeloma cylindrosporum h7]
Dmel_0052113_CG32113_HG_698	gi|751717191|gb|KIM66192.1|	26.90	4e-34	157	hypothetical protein SCLCIDRAFT_111080 [Scleroderma citrinum Foug A]
Dmel_0052113_CG32113_HG_698	gi|751717191|gb|KIM66192.1|	19.84	6e-21	113	hypothetical protein SCLCIDRAFT_111080 [Scleroderma citrinum Foug A]
Dmel_0052113_CG32113_HG_698	gi|751717191|gb|KIM66192.1|	20.69	2e-17	102	hypothetical protein SCLCIDRAFT_111080 [Scleroderma citrinum Foug A]
Dmel_0052113_CG32113_HG_698	gi|1024084766|gb|KZV77645.1|	27.69	4e-34	157	DUF1162-domain-containing protein [Peniophora sp. CONT]
Dmel_0052113_CG32113_HG_698	gi|1024084766|gb|KZV77645.1|	20.81	6e-23	120	DUF1162-domain-containing protein [Peniophora sp. CONT]
Dmel_0052113_CG32113_HG_698	gi|1024084766|gb|KZV77645.1|	21.13	2e-17	102	DUF1162-domain-containing protein [Peniophora sp. CONT]
Dmel_0052113_CG32113_HG_698	gi|829112394|gb|KLO88842.1|	21.84	4e-34	157	vacuolar protein sorting-associated protein VPS13 [Fusarium fujikuroi]
Dmel_0052113_CG32113_HG_698	gi|829112394|gb|KLO88842.1|	25.41	8e-29	139	vacuolar protein sorting-associated protein VPS13 [Fusarium fujikuroi]
Dmel_0052113_CG32113_HG_698	gi|829112394|gb|KLO88842.1|	19.80	6e-19	107	vacuolar protein sorting-associated protein VPS13 [Fusarium fujikuroi]
Dmel_0052113_CG32113_HG_698	gi|1111484698|emb|CZR43617.1|	21.96	5e-34	157	related to vacuolar protein sorting-associated protein VPS13 [Fusarium proliferatum ET1]
Dmel_0052113_CG32113_HG_698	gi|1111484698|emb|CZR43617.1|	25.41	9e-29	139	related to vacuolar protein sorting-associated protein VPS13 [Fusarium proliferatum ET1]
Dmel_0052113_CG32113_HG_698	gi|1111484698|emb|CZR43617.1|	20.13	4e-18	104	related to vacuolar protein sorting-associated protein VPS13 [Fusarium proliferatum ET1]
Dmel_0052113_CG32113_HG_698	gi|517316911|emb|CCT68156.1|	21.84	5e-34	157	related to vacuolar protein sorting-associated protein VPS13 [Fusarium fujikuroi IMI 58289]
Dmel_0052113_CG32113_HG_698	gi|517316911|emb|CCT68156.1|	25.41	7e-29	139	related to vacuolar protein sorting-associated protein VPS13 [Fusarium fujikuroi IMI 58289]
Dmel_0052113_CG32113_HG_698	gi|517316911|emb|CCT68156.1|	20.13	3e-19	108	related to vacuolar protein sorting-associated protein VPS13 [Fusarium fujikuroi IMI 58289]
Dmel_0052113_CG32113_HG_698	gi|671695236|emb|CDS09956.1|	25.97	5e-34	157	hypothetical protein LRAMOSA02633 [Lichtheimia ramosa]
Dmel_0052113_CG32113_HG_698	gi|671695236|emb|CDS09956.1|	22.87	3e-27	134	hypothetical protein LRAMOSA02633 [Lichtheimia ramosa]
Dmel_0052113_CG32113_HG_698	gi|671695236|emb|CDS09956.1|	20.65	2e-22	119	hypothetical protein LRAMOSA02633 [Lichtheimia ramosa]
Dmel_0052113_CG32113_HG_698	gi|1046801185|gb|OCL07571.1|	21.76	5e-34	157	vacuolar protein sorting-associated protein 13 [Glonium stellatum]
Dmel_0052113_CG32113_HG_698	gi|1046801185|gb|OCL07571.1|	29.36	1e-33	155	vacuolar protein sorting-associated protein 13 [Glonium stellatum]
Dmel_0052113_CG32113_HG_698	gi|1046801185|gb|OCL07571.1|	20.34	2e-23	122	vacuolar protein sorting-associated protein 13 [Glonium stellatum]
Dmel_0052113_CG32113_HG_698	gi|1040497982|gb|OBT39887.1|	21.73	5e-34	157	hypothetical protein VE00_09047 [Pseudogymnoascus sp. WSF 3629]
Dmel_0052113_CG32113_HG_698	gi|1040497982|gb|OBT39887.1|	21.68	6e-26	130	hypothetical protein VE00_09047 [Pseudogymnoascus sp. WSF 3629]
Dmel_0052113_CG32113_HG_698	gi|1040497982|gb|OBT39887.1|	25.67	8e-26	129	hypothetical protein VE00_09047 [Pseudogymnoascus sp. WSF 3629]
Dmel_0052113_CG32113_HG_698	gi|628057873|ref|XP_007695415.1|	24.49	5e-34	157	hypothetical protein COCSADRAFT_32943 [Bipolaris sorokiniana ND90Pr]
Dmel_0052113_CG32113_HG_698	gi|628057873|ref|XP_007695415.1|	27.53	1e-33	155	hypothetical protein COCSADRAFT_32943 [Bipolaris sorokiniana ND90Pr]
Dmel_0052113_CG32113_HG_698	gi|628057873|ref|XP_007695415.1|	20.50	2e-22	118	hypothetical protein COCSADRAFT_32943 [Bipolaris sorokiniana ND90Pr]
Dmel_0052113_CG32113_HG_698	gi|1023205509|gb|KZT02705.1|	27.59	5e-34	156	vacuolar protein sorting-associated protein 13 [Laetiporus sulphureus 93-53]
Dmel_0052113_CG32113_HG_698	gi|1023205509|gb|KZT02705.1|	20.43	6e-22	117	vacuolar protein sorting-associated protein 13 [Laetiporus sulphureus 93-53]
Dmel_0052113_CG32113_HG_698	gi|1023205509|gb|KZT02705.1|	24.37	4e-20	110	vacuolar protein sorting-associated protein 13 [Laetiporus sulphureus 93-53]
Dmel_0052113_CG32113_HG_698	gi|667792605|ref|XP_007875440.1|	27.27	5e-34	156	hypothetical protein PNEG_03358 [Pneumocystis murina B123]
Dmel_0052113_CG32113_HG_698	gi|667792605|ref|XP_007875440.1|	23.41	6e-28	137	hypothetical protein PNEG_03358 [Pneumocystis murina B123]
Dmel_0052113_CG32113_HG_698	gi|667792605|ref|XP_007875440.1|	23.45	7e-25	126	hypothetical protein PNEG_03358 [Pneumocystis murina B123]
Dmel_0052113_CG32113_HG_698	gi|628303837|ref|XP_007734407.1|	21.77	5e-34	156	hypothetical protein A1O3_06097 [Capronia epimyces CBS 606.96]
Dmel_0052113_CG32113_HG_698	gi|628303837|ref|XP_007734407.1|	28.12	4e-32	150	hypothetical protein A1O3_06097 [Capronia epimyces CBS 606.96]
Dmel_0052113_CG32113_HG_698	gi|628303837|ref|XP_007734407.1|	21.38	2e-31	148	hypothetical protein A1O3_06097 [Capronia epimyces CBS 606.96]
Dmel_0052113_CG32113_HG_698	gi|827759817|gb|KLO14457.1|	29.10	6e-34	156	hypothetical protein SCHPADRAFT_996578 [Schizopora paradoxa]
Dmel_0052113_CG32113_HG_698	gi|827759817|gb|KLO14457.1|	22.25	1e-25	129	hypothetical protein SCHPADRAFT_996578 [Schizopora paradoxa]
Dmel_0052113_CG32113_HG_698	gi|827759817|gb|KLO14457.1|	21.56	7e-21	113	hypothetical protein SCHPADRAFT_996578 [Schizopora paradoxa]
Dmel_0052113_CG32113_HG_698	gi|1070551208|ref|XP_018386109.1|	27.73	6e-34	156	vacuolar protein sorting-associated protein 13 [Alternaria alternata]
Dmel_0052113_CG32113_HG_698	gi|1070551208|ref|XP_018386109.1|	23.73	1e-33	155	vacuolar protein sorting-associated protein 13 [Alternaria alternata]
Dmel_0052113_CG32113_HG_698	gi|1070551208|ref|XP_018386109.1|	19.64	1e-21	116	vacuolar protein sorting-associated protein 13 [Alternaria alternata]
Dmel_0052113_CG32113_HG_698	gi|627833560|ref|XP_007687601.1|	24.10	6e-34	156	hypothetical protein COCMIDRAFT_4977 [Bipolaris oryzae ATCC 44560]
Dmel_0052113_CG32113_HG_698	gi|627833560|ref|XP_007687601.1|	27.38	3e-33	154	hypothetical protein COCMIDRAFT_4977 [Bipolaris oryzae ATCC 44560]
Dmel_0052113_CG32113_HG_698	gi|627833560|ref|XP_007687601.1|	20.56	7e-22	116	hypothetical protein COCMIDRAFT_4977 [Bipolaris oryzae ATCC 44560]
Dmel_0052113_CG32113_HG_698	gi|936527061|emb|CDO55305.1|	25.92	7e-34	156	similar to Saccharomyces cerevisiae YLL040C VPS13 Protein of unknown function [Geotrichum candidum]
Dmel_0052113_CG32113_HG_698	gi|936527061|emb|CDO55305.1|	25.16	4e-29	140	similar to Saccharomyces cerevisiae YLL040C VPS13 Protein of unknown function [Geotrichum candidum]
Dmel_0052113_CG32113_HG_698	gi|936527061|emb|CDO55305.1|	23.10	5e-18	103	similar to Saccharomyces cerevisiae YLL040C VPS13 Protein of unknown function [Geotrichum candidum]
Dmel_0052113_CG32113_HG_698	gi|1022843184|ref|XP_016275690.1|	21.73	7e-34	156	vacuolar protein sorting-associated protein VPS13 [Rhodotorula toruloides NP11]
Dmel_0052113_CG32113_HG_698	gi|1022843184|ref|XP_016275690.1|	26.65	1e-32	152	vacuolar protein sorting-associated protein VPS13 [Rhodotorula toruloides NP11]
Dmel_0052113_CG32113_HG_698	gi|1022843184|ref|XP_016275690.1|	23.18	5e-22	117	vacuolar protein sorting-associated protein VPS13 [Rhodotorula toruloides NP11]
Dmel_0052113_CG32113_HG_698	gi|682292999|gb|KFY08479.1|	21.97	7e-34	156	hypothetical protein V492_06196 [Pseudogymnoascus sp. VKM F-4246]
Dmel_0052113_CG32113_HG_698	gi|682292999|gb|KFY08479.1|	25.31	7e-31	146	hypothetical protein V492_06196 [Pseudogymnoascus sp. VKM F-4246]
Dmel_0052113_CG32113_HG_698	gi|682292999|gb|KFY08479.1|	21.66	7e-25	126	hypothetical protein V492_06196 [Pseudogymnoascus sp. VKM F-4246]
Dmel_0052113_CG32113_HG_698	gi|682406121|gb|KFY81419.1|	21.49	7e-34	156	hypothetical protein V500_11425 [Pseudogymnoascus sp. VKM F-4518 (FW-2643)]
Dmel_0052113_CG32113_HG_698	gi|682406121|gb|KFY81419.1|	25.31	6e-31	146	hypothetical protein V500_11425 [Pseudogymnoascus sp. VKM F-4518 (FW-2643)]
Dmel_0052113_CG32113_HG_698	gi|682406121|gb|KFY81419.1|	21.50	1e-25	129	hypothetical protein V500_11425 [Pseudogymnoascus sp. VKM F-4518 (FW-2643)]
Dmel_0052113_CG32113_HG_698	gi|751029291|gb|KIK70982.1|	26.18	7e-34	156	hypothetical protein GYMLUDRAFT_33082 [Gymnopus luxurians FD-317 M1]
Dmel_0052113_CG32113_HG_698	gi|751029291|gb|KIK70982.1|	21.02	5e-20	110	hypothetical protein GYMLUDRAFT_33082 [Gymnopus luxurians FD-317 M1]
Dmel_0052113_CG32113_HG_698	gi|751029291|gb|KIK70982.1|	19.26	7e-17	100	hypothetical protein GYMLUDRAFT_33082 [Gymnopus luxurians FD-317 M1]
Dmel_0052113_CG32113_HG_698	gi|528300234|emb|CCU75520.1|	24.04	7e-34	156	vacuolar protein sorting-associated protein, partial [Blumeria graminis f. sp. hordei DH14]
Dmel_0052113_CG32113_HG_698	gi|528300234|emb|CCU75520.1|	22.68	1e-09	76.3	vacuolar protein sorting-associated protein, partial [Blumeria graminis f. sp. hordei DH14]
Dmel_0052113_CG32113_HG_698	gi|1102743031|gb|OIW25602.1|	23.99	7e-34	156	vacuolar protein sorting-associated protein 13 [Coniochaeta ligniaria NRRL 30616]
Dmel_0052113_CG32113_HG_698	gi|1102743031|gb|OIW25602.1|	26.34	3e-31	147	vacuolar protein sorting-associated protein 13 [Coniochaeta ligniaria NRRL 30616]
Dmel_0052113_CG32113_HG_698	gi|1102743031|gb|OIW25602.1|	19.71	2e-27	135	vacuolar protein sorting-associated protein 13 [Coniochaeta ligniaria NRRL 30616]
Dmel_0052113_CG32113_HG_698	gi|1027016580|ref|XP_016619752.1|	26.11	7e-34	156	hypothetical protein Z519_05688 [Cladophialophora bantiana CBS 173.52]
Dmel_0052113_CG32113_HG_698	gi|1027016580|ref|XP_016619752.1|	22.18	9e-34	155	hypothetical protein Z519_05688 [Cladophialophora bantiana CBS 173.52]
Dmel_0052113_CG32113_HG_698	gi|1027016580|ref|XP_016619752.1|	20.44	4e-23	120	hypothetical protein Z519_05688 [Cladophialophora bantiana CBS 173.52]
Dmel_0052113_CG32113_HG_698	gi|1027016580|ref|XP_016619752.1|	23.91	0.56	47.8	hypothetical protein Z519_05688 [Cladophialophora bantiana CBS 173.52]
Dmel_0052113_CG32113_HG_698	gi|1046792692|gb|OCL00414.1|	29.16	7e-34	156	vacuolar protein sorting-associated protein 13 [Cenococcum geophilum 1.58]
Dmel_0052113_CG32113_HG_698	gi|1046792692|gb|OCL00414.1|	21.75	1e-33	155	vacuolar protein sorting-associated protein 13 [Cenococcum geophilum 1.58]
Dmel_0052113_CG32113_HG_698	gi|1046792692|gb|OCL00414.1|	20.05	6e-21	113	vacuolar protein sorting-associated protein 13 [Cenococcum geophilum 1.58]
Dmel_0052113_CG32113_HG_698	gi|682323222|gb|KFY25561.1|	21.61	7e-34	156	hypothetical protein V491_01687, partial [Pseudogymnoascus sp. VKM F-3775]
Dmel_0052113_CG32113_HG_698	gi|682323222|gb|KFY25561.1|	21.94	1e-26	132	hypothetical protein V491_01687, partial [Pseudogymnoascus sp. VKM F-3775]
Dmel_0052113_CG32113_HG_698	gi|682323222|gb|KFY25561.1|	24.70	8e-26	129	hypothetical protein V491_01687, partial [Pseudogymnoascus sp. VKM F-3775]
Dmel_0052113_CG32113_HG_698	gi|671168102|ref|XP_008724517.1|	21.76	7e-34	156	hypothetical protein G647_10304 [Cladophialophora carrionii CBS 160.54]
Dmel_0052113_CG32113_HG_698	gi|671168102|ref|XP_008724517.1|	26.94	5e-32	150	hypothetical protein G647_10304 [Cladophialophora carrionii CBS 160.54]
Dmel_0052113_CG32113_HG_698	gi|671168102|ref|XP_008724517.1|	20.79	4e-18	104	hypothetical protein G647_10304 [Cladophialophora carrionii CBS 160.54]
Dmel_0052113_CG32113_HG_698	gi|671168102|ref|XP_008724517.1|	25.11	0.67	47.4	hypothetical protein G647_10304 [Cladophialophora carrionii CBS 160.54]
Dmel_0052113_CG32113_HG_698	gi|682461561|gb|KFZ17661.1|	21.49	7e-34	156	hypothetical protein V502_04474 [Pseudogymnoascus sp. VKM F-4520 (FW-2644)]
Dmel_0052113_CG32113_HG_698	gi|682461561|gb|KFZ17661.1|	24.68	3e-30	144	hypothetical protein V502_04474 [Pseudogymnoascus sp. VKM F-4520 (FW-2644)]
Dmel_0052113_CG32113_HG_698	gi|682461561|gb|KFZ17661.1|	21.50	1e-25	129	hypothetical protein V502_04474 [Pseudogymnoascus sp. VKM F-4520 (FW-2644)]
Dmel_0052113_CG32113_HG_698	gi|1040551306|gb|OBT86957.1|	21.88	8e-34	156	hypothetical protein VE02_04568 [Pseudogymnoascus sp. 03VT05]
Dmel_0052113_CG32113_HG_698	gi|1040551306|gb|OBT86957.1|	25.18	2e-31	148	hypothetical protein VE02_04568 [Pseudogymnoascus sp. 03VT05]
Dmel_0052113_CG32113_HG_698	gi|1040551306|gb|OBT86957.1|	21.46	2e-25	128	hypothetical protein VE02_04568 [Pseudogymnoascus sp. 03VT05]
Dmel_0052113_CG32113_HG_698	gi|584395323|emb|CDK24504.1|	24.09	8e-34	156	unnamed protein product [Kuraishia capsulata CBS 1993]
Dmel_0052113_CG32113_HG_698	gi|584395323|emb|CDK24504.1|	26.75	1e-28	139	unnamed protein product [Kuraishia capsulata CBS 1993]
Dmel_0052113_CG32113_HG_698	gi|584395323|emb|CDK24504.1|	20.40	3e-07	68.6	unnamed protein product [Kuraishia capsulata CBS 1993]
Dmel_0052113_CG32113_HG_698	gi|1128472754|dbj|GAV50900.1|	21.91	8e-34	156	hypothetical protein ZYGR_0AD00830 [Zygosaccharomyces rouxii]
Dmel_0052113_CG32113_HG_698	gi|1128472754|dbj|GAV50900.1|	26.77	8e-27	133	hypothetical protein ZYGR_0AD00830 [Zygosaccharomyces rouxii]
Dmel_0052113_CG32113_HG_698	gi|1128472754|dbj|GAV50900.1|	22.25	3e-08	71.6	hypothetical protein ZYGR_0AD00830 [Zygosaccharomyces rouxii]
Dmel_0052113_CG32113_HG_698	gi|254585533|ref|XP_002498334.1|	21.91	9e-34	156	ZYRO0G07810p [Zygosaccharomyces rouxii]
Dmel_0052113_CG32113_HG_698	gi|254585533|ref|XP_002498334.1|	26.96	1e-26	132	ZYRO0G07810p [Zygosaccharomyces rouxii]
Dmel_0052113_CG32113_HG_698	gi|254585533|ref|XP_002498334.1|	22.25	3e-08	72.0	ZYRO0G07810p [Zygosaccharomyces rouxii]
Dmel_0052113_CG32113_HG_698	gi|758347682|dbj|GAN09983.1|	22.11	9e-34	156	vacuolar protein sorting-associated protein vps13 [Mucor ambiguus]
Dmel_0052113_CG32113_HG_698	gi|758347682|dbj|GAN09983.1|	27.60	1e-29	142	vacuolar protein sorting-associated protein vps13 [Mucor ambiguus]
Dmel_0052113_CG32113_HG_698	gi|758347682|dbj|GAN09983.1|	19.66	2e-24	125	vacuolar protein sorting-associated protein vps13 [Mucor ambiguus]
Dmel_0052113_CG32113_HG_698	gi|1069917440|ref|XP_018274339.1|	26.85	9e-34	156	hypothetical protein RHOBADRAFT_32932 [Rhodotorula graminis WP1]
Dmel_0052113_CG32113_HG_698	gi|1069917440|ref|XP_018274339.1|	20.97	2e-25	128	hypothetical protein RHOBADRAFT_32932 [Rhodotorula graminis WP1]
Dmel_0052113_CG32113_HG_698	gi|1069917440|ref|XP_018274339.1|	22.88	9e-25	126	hypothetical protein RHOBADRAFT_32932 [Rhodotorula graminis WP1]
Dmel_0052113_CG32113_HG_698	gi|748552760|dbj|GAM41640.1|	23.24	9e-34	155	late endosome to vacuole transport-related protein [Talaromyces cellulolyticus]
Dmel_0052113_CG32113_HG_698	gi|748552760|dbj|GAM41640.1|	21.56	7e-28	136	late endosome to vacuole transport-related protein [Talaromyces cellulolyticus]
Dmel_0052113_CG32113_HG_698	gi|748552760|dbj|GAM41640.1|	27.50	8e-25	126	late endosome to vacuole transport-related protein [Talaromyces cellulolyticus]
Dmel_0052113_CG32113_HG_698	gi|361131638|gb|EHL03290.1|	28.21	1e-33	155	putative Vacuolar protein sorting-associated protein 13 [Glarea lozoyensis 74030]
Dmel_0052113_CG32113_HG_698	gi|361131638|gb|EHL03290.1|	22.02	4e-25	127	putative Vacuolar protein sorting-associated protein 13 [Glarea lozoyensis 74030]
Dmel_0052113_CG32113_HG_698	gi|361131638|gb|EHL03290.1|	21.51	7e-25	126	putative Vacuolar protein sorting-associated protein 13 [Glarea lozoyensis 74030]
Dmel_0052113_CG32113_HG_698	gi|1147632536|gb|OOF98097.1|	27.39	1e-33	155	hypothetical protein ASPCADRAFT_205357 [Aspergillus carbonarius ITEM 5010]
Dmel_0052113_CG32113_HG_698	gi|1147632536|gb|OOF98097.1|	19.73	3e-20	111	hypothetical protein ASPCADRAFT_205357 [Aspergillus carbonarius ITEM 5010]
Dmel_0052113_CG32113_HG_698	gi|1147632536|gb|OOF98097.1|	21.22	7e-14	90.5	hypothetical protein ASPCADRAFT_205357 [Aspergillus carbonarius ITEM 5010]
Dmel_0052113_CG32113_HG_698	gi|816191470|emb|CRG84796.1|	26.97	1e-33	155	Vacuolar protein sorting-associated protein 13 [Talaromyces islandicus]
Dmel_0052113_CG32113_HG_698	gi|816191470|emb|CRG84796.1|	27.94	2e-27	135	Vacuolar protein sorting-associated protein 13 [Talaromyces islandicus]
Dmel_0052113_CG32113_HG_698	gi|816191470|emb|CRG84796.1|	20.99	2e-24	125	Vacuolar protein sorting-associated protein 13 [Talaromyces islandicus]
Dmel_0052113_CG32113_HG_698	gi|835897988|gb|KLU89508.1|	21.99	1e-33	155	vacuolar protein sorting-associated protein 13 [Magnaporthiopsis poae ATCC 64411]
Dmel_0052113_CG32113_HG_698	gi|835897988|gb|KLU89508.1|	26.10	2e-29	141	vacuolar protein sorting-associated protein 13 [Magnaporthiopsis poae ATCC 64411]
Dmel_0052113_CG32113_HG_698	gi|835897988|gb|KLU89508.1|	21.44	4e-25	127	vacuolar protein sorting-associated protein 13 [Magnaporthiopsis poae ATCC 64411]
Dmel_0052113_CG32113_HG_698	gi|116205910|ref|XP_001228764.1|	22.10	1e-33	155	hypothetical protein CHGG_02248 [Chaetomium globosum CBS 148.51]
Dmel_0052113_CG32113_HG_698	gi|116205910|ref|XP_001228764.1|	26.93	2e-30	144	hypothetical protein CHGG_02248 [Chaetomium globosum CBS 148.51]
Dmel_0052113_CG32113_HG_698	gi|116205910|ref|XP_001228764.1|	20.61	8e-23	119	hypothetical protein CHGG_02248 [Chaetomium globosum CBS 148.51]
Dmel_0052113_CG32113_HG_698	gi|936526450|emb|CDO55753.1|	24.53	1e-33	155	similar to Saccharomyces cerevisiae YLL040C VPS13 Protein of unknown function [Geotrichum candidum]
Dmel_0052113_CG32113_HG_698	gi|936526450|emb|CDO55753.1|	25.34	1e-28	139	similar to Saccharomyces cerevisiae YLL040C VPS13 Protein of unknown function [Geotrichum candidum]
Dmel_0052113_CG32113_HG_698	gi|936526450|emb|CDO55753.1|	20.96	5e-19	107	similar to Saccharomyces cerevisiae YLL040C VPS13 Protein of unknown function [Geotrichum candidum]
Dmel_0052113_CG32113_HG_698	gi|636762513|ref|XP_008083430.1|	28.21	1e-33	155	hypothetical protein GLAREA_00481 [Glarea lozoyensis ATCC 20868]
Dmel_0052113_CG32113_HG_698	gi|636762513|ref|XP_008083430.1|	22.41	3e-29	141	hypothetical protein GLAREA_00481 [Glarea lozoyensis ATCC 20868]
Dmel_0052113_CG32113_HG_698	gi|636762513|ref|XP_008083430.1|	21.51	8e-25	126	hypothetical protein GLAREA_00481 [Glarea lozoyensis ATCC 20868]
Dmel_0052113_CG32113_HG_698	gi|85095471|ref|XP_960097.1|	26.68	1e-33	155	vacuolar protein sorting-associated protein 13a [Neurospora crassa OR74A]
Dmel_0052113_CG32113_HG_698	gi|85095471|ref|XP_960097.1|	21.32	9e-32	149	vacuolar protein sorting-associated protein 13a [Neurospora crassa OR74A]
Dmel_0052113_CG32113_HG_698	gi|85095471|ref|XP_960097.1|	20.46	3e-22	118	vacuolar protein sorting-associated protein 13a [Neurospora crassa OR74A]
Dmel_0052113_CG32113_HG_698	gi|725983567|gb|KHE86576.1|	26.68	1e-33	155	vacuolar protein sorting-associated protein 13 [Neurospora crassa]
Dmel_0052113_CG32113_HG_698	gi|725983567|gb|KHE86576.1|	21.32	1e-31	149	vacuolar protein sorting-associated protein 13 [Neurospora crassa]
Dmel_0052113_CG32113_HG_698	gi|725983567|gb|KHE86576.1|	20.46	3e-22	117	vacuolar protein sorting-associated protein 13 [Neurospora crassa]
Dmel_0052113_CG32113_HG_698	gi|1040534355|gb|OBT70984.1|	21.88	1e-33	155	hypothetical protein VF21_10150 [Pseudogymnoascus sp. 05NY08]
Dmel_0052113_CG32113_HG_698	gi|1040534355|gb|OBT70984.1|	26.58	1e-30	145	hypothetical protein VF21_10150 [Pseudogymnoascus sp. 05NY08]
Dmel_0052113_CG32113_HG_698	gi|1040534355|gb|OBT70984.1|	21.53	5e-25	127	hypothetical protein VF21_10150 [Pseudogymnoascus sp. 05NY08]
Dmel_0052113_CG32113_HG_698	gi|1110594824|emb|CZR58169.1|	22.11	2e-33	155	related to vacuolar protein sorting-associated protein VPS13 [Phialocephala subalpina]
Dmel_0052113_CG32113_HG_698	gi|1110594824|emb|CZR58169.1|	28.21	2e-33	154	related to vacuolar protein sorting-associated protein VPS13 [Phialocephala subalpina]
Dmel_0052113_CG32113_HG_698	gi|1110594824|emb|CZR58169.1|	22.95	1e-28	139	related to vacuolar protein sorting-associated protein VPS13 [Phialocephala subalpina]
Dmel_0052113_CG32113_HG_698	gi|513031178|gb|AGO11202.1|	24.18	2e-33	155	AaceriACL064Cp [Saccharomycetaceae sp. 'Ashbya aceri']
Dmel_0052113_CG32113_HG_698	gi|513031178|gb|AGO11202.1|	28.54	2e-29	142	AaceriACL064Cp [Saccharomycetaceae sp. 'Ashbya aceri']
Dmel_0052113_CG32113_HG_698	gi|513031178|gb|AGO11202.1|	20.99	2e-17	102	AaceriACL064Cp [Saccharomycetaceae sp. 'Ashbya aceri']
Dmel_0052113_CG32113_HG_698	gi|648171372|gb|KDR84988.1|	27.75	2e-33	155	hypothetical protein GALMADRAFT_233521 [Galerina marginata CBS 339.88]
Dmel_0052113_CG32113_HG_698	gi|648171372|gb|KDR84988.1|	22.29	2e-20	111	hypothetical protein GALMADRAFT_233521 [Galerina marginata CBS 339.88]
Dmel_0052113_CG32113_HG_698	gi|648171372|gb|KDR84988.1|	21.59	2e-18	105	hypothetical protein GALMADRAFT_233521 [Galerina marginata CBS 339.88]
Dmel_0052113_CG32113_HG_698	gi|1008931174|gb|KYK54262.1|	22.26	2e-33	155	vacuolar protein sorting-associated protein vps13 [Drechmeria coniospora]
Dmel_0052113_CG32113_HG_698	gi|1008931174|gb|KYK54262.1|	23.76	2e-24	124	vacuolar protein sorting-associated protein vps13 [Drechmeria coniospora]
Dmel_0052113_CG32113_HG_698	gi|1008931174|gb|KYK54262.1|	20.45	4e-21	114	vacuolar protein sorting-associated protein vps13 [Drechmeria coniospora]
Dmel_0052113_CG32113_HG_698	gi|1149601420|gb|OON08679.1|	21.85	2e-33	155	hypothetical protein BSLG_02104, partial [Batrachochytrium salamandrivorans]
Dmel_0052113_CG32113_HG_698	gi|1149601420|gb|OON08679.1|	20.63	7e-22	116	hypothetical protein BSLG_02104, partial [Batrachochytrium salamandrivorans]
Dmel_0052113_CG32113_HG_698	gi|1063250657|gb|ODQ73115.1|	27.60	2e-33	155	hypothetical protein LIPSTDRAFT_71460 [Lipomyces starkeyi NRRL Y-11557]
Dmel_0052113_CG32113_HG_698	gi|1063250657|gb|ODQ73115.1|	24.29	9e-33	152	hypothetical protein LIPSTDRAFT_71460 [Lipomyces starkeyi NRRL Y-11557]
Dmel_0052113_CG32113_HG_698	gi|1063250657|gb|ODQ73115.1|	22.99	1e-08	73.2	hypothetical protein LIPSTDRAFT_71460 [Lipomyces starkeyi NRRL Y-11557]
Dmel_0052113_CG32113_HG_698	gi|1063250657|gb|ODQ73115.1|	21.55	0.004	54.7	hypothetical protein LIPSTDRAFT_71460 [Lipomyces starkeyi NRRL Y-11557]
Dmel_0052113_CG32113_HG_698	gi|1111475079|emb|CVK90751.1|	21.84	2e-33	155	related to vacuolar protein sorting-associated protein VPS13 [Fusarium proliferatum]
Dmel_0052113_CG32113_HG_698	gi|1111475079|emb|CVK90751.1|	25.41	9e-29	139	related to vacuolar protein sorting-associated protein VPS13 [Fusarium proliferatum]
Dmel_0052113_CG32113_HG_698	gi|1111475079|emb|CVK90751.1|	19.94	4e-18	104	related to vacuolar protein sorting-associated protein VPS13 [Fusarium proliferatum]
Dmel_0052113_CG32113_HG_698	gi|1111504128|emb|CVK92053.1|	21.84	2e-33	155	related to vacuolar protein sorting-associated protein VPS13 [Fusarium mangiferae]
Dmel_0052113_CG32113_HG_698	gi|1111504128|emb|CVK92053.1|	25.41	8e-29	139	related to vacuolar protein sorting-associated protein VPS13 [Fusarium mangiferae]
Dmel_0052113_CG32113_HG_698	gi|1111504128|emb|CVK92053.1|	20.06	8e-19	106	related to vacuolar protein sorting-associated protein VPS13 [Fusarium mangiferae]
Dmel_0052113_CG32113_HG_698	gi|698993468|ref|XP_009853715.1|	26.68	2e-33	155	hypothetical protein NEUTE1DRAFT_86701 [Neurospora tetrasperma FGSC 2508]
Dmel_0052113_CG32113_HG_698	gi|698993468|ref|XP_009853715.1|	21.21	2e-31	148	hypothetical protein NEUTE1DRAFT_86701 [Neurospora tetrasperma FGSC 2508]
Dmel_0052113_CG32113_HG_698	gi|698993468|ref|XP_009853715.1|	20.50	9e-22	116	hypothetical protein NEUTE1DRAFT_86701 [Neurospora tetrasperma FGSC 2508]
Dmel_0052113_CG32113_HG_698	gi|1020449272|gb|KZL82201.1|	23.10	2e-33	155	vacuolar protein sorting-associated protein vps13 [Colletotrichum incanum]
Dmel_0052113_CG32113_HG_698	gi|1020449272|gb|KZL82201.1|	25.35	2e-30	145	vacuolar protein sorting-associated protein vps13 [Colletotrichum incanum]
Dmel_0052113_CG32113_HG_698	gi|1020449272|gb|KZL82201.1|	20.09	3e-23	121	vacuolar protein sorting-associated protein vps13 [Colletotrichum incanum]
Dmel_0052113_CG32113_HG_698	gi|761761982|emb|CEP60565.1|	26.88	2e-33	155	LALA0S01e13828g1_1 [Lachancea lanzarotensis]
Dmel_0052113_CG32113_HG_698	gi|761761982|emb|CEP60565.1|	27.80	9e-32	149	LALA0S01e13828g1_1 [Lachancea lanzarotensis]
Dmel_0052113_CG32113_HG_698	gi|761761982|emb|CEP60565.1|	20.46	3e-16	98.2	LALA0S01e13828g1_1 [Lachancea lanzarotensis]
Dmel_0052113_CG32113_HG_698	gi|1102302724|ref|XP_018984899.1|	26.48	2e-33	155	hypothetical protein BABINDRAFT_161957 [Babjeviella inositovora NRRL Y-12698]
Dmel_0052113_CG32113_HG_698	gi|1102302724|ref|XP_018984899.1|	27.04	3e-29	141	hypothetical protein BABINDRAFT_161957 [Babjeviella inositovora NRRL Y-12698]
Dmel_0052113_CG32113_HG_698	gi|1102302724|ref|XP_018984899.1|	19.28	5e-11	80.9	hypothetical protein BABINDRAFT_161957 [Babjeviella inositovora NRRL Y-12698]
Dmel_0052113_CG32113_HG_698	gi|1057459772|gb|ODA77439.1|	22.15	2e-33	155	hypothetical protein RJ55_07068 [Drechmeria coniospora]
Dmel_0052113_CG32113_HG_698	gi|1057459772|gb|ODA77439.1|	24.91	3e-30	144	hypothetical protein RJ55_07068 [Drechmeria coniospora]
Dmel_0052113_CG32113_HG_698	gi|1057459772|gb|ODA77439.1|	20.45	3e-21	114	hypothetical protein RJ55_07068 [Drechmeria coniospora]
Dmel_0052113_CG32113_HG_698	gi|749847037|gb|KIJ21748.1|	25.59	2e-33	155	hypothetical protein PAXINDRAFT_159774 [Paxillus involutus ATCC 200175]
Dmel_0052113_CG32113_HG_698	gi|749847037|gb|KIJ21748.1|	20.55	1e-20	112	hypothetical protein PAXINDRAFT_159774 [Paxillus involutus ATCC 200175]
Dmel_0052113_CG32113_HG_698	gi|749847037|gb|KIJ21748.1|	20.68	1e-17	102	hypothetical protein PAXINDRAFT_159774 [Paxillus involutus ATCC 200175]
Dmel_0052113_CG32113_HG_698	gi|628316821|ref|XP_007761812.1|	21.72	2e-33	154	hypothetical protein A1O7_09635 [Cladophialophora yegresii CBS 114405]
Dmel_0052113_CG32113_HG_698	gi|628316821|ref|XP_007761812.1|	26.76	5e-32	150	hypothetical protein A1O7_09635 [Cladophialophora yegresii CBS 114405]
Dmel_0052113_CG32113_HG_698	gi|628316821|ref|XP_007761812.1|	21.09	4e-19	107	hypothetical protein A1O7_09635 [Cladophialophora yegresii CBS 114405]
Dmel_0052113_CG32113_HG_698	gi|628316821|ref|XP_007761812.1|	23.21	0.095	50.1	hypothetical protein A1O7_09635 [Cladophialophora yegresii CBS 114405]
Dmel_0052113_CG32113_HG_698	gi|751058884|gb|KIK93748.1|	25.48	2e-33	154	hypothetical protein PAXRUDRAFT_12459 [Paxillus rubicundulus Ve08.2h10]
Dmel_0052113_CG32113_HG_698	gi|751058884|gb|KIK93748.1|	20.16	1e-19	109	hypothetical protein PAXRUDRAFT_12459 [Paxillus rubicundulus Ve08.2h10]
Dmel_0052113_CG32113_HG_698	gi|751058884|gb|KIK93748.1|	20.66	5e-19	107	hypothetical protein PAXRUDRAFT_12459 [Paxillus rubicundulus Ve08.2h10]
Dmel_0052113_CG32113_HG_698	gi|1023233800|gb|KZT30580.1|	26.27	2e-33	154	vacuolar protein sorting-associated protein 13 [Neolentinus lepideus HHB14362 ss-1]
Dmel_0052113_CG32113_HG_698	gi|1023233800|gb|KZT30580.1|	22.41	3e-22	117	vacuolar protein sorting-associated protein 13 [Neolentinus lepideus HHB14362 ss-1]
Dmel_0052113_CG32113_HG_698	gi|1023233800|gb|KZT30580.1|	19.85	2e-17	102	vacuolar protein sorting-associated protein 13 [Neolentinus lepideus HHB14362 ss-1]
Dmel_0052113_CG32113_HG_698	gi|831765797|ref|XP_012751592.1|	22.06	2e-33	154	hypothetical protein SAMD00019534_087810 [Acytostelium subglobosum LB1]
Dmel_0052113_CG32113_HG_698	gi|367028871|ref|XP_003663719.1|	21.40	2e-33	154	hypothetical protein MYCTH_2305828 [Thermothelomyces thermophila ATCC 42464]
Dmel_0052113_CG32113_HG_698	gi|367028871|ref|XP_003663719.1|	27.14	3e-30	144	hypothetical protein MYCTH_2305828 [Thermothelomyces thermophila ATCC 42464]
Dmel_0052113_CG32113_HG_698	gi|367028871|ref|XP_003663719.1|	19.53	3e-20	111	hypothetical protein MYCTH_2305828 [Thermothelomyces thermophila ATCC 42464]
Dmel_0052113_CG32113_HG_698	gi|588259949|ref|XP_006959128.1|	24.59	3e-33	154	hypothetical protein WALSEDRAFT_65027 [Wallemia mellicola CBS 633.66]
Dmel_0052113_CG32113_HG_698	gi|588259949|ref|XP_006959128.1|	26.15	2e-31	148	hypothetical protein WALSEDRAFT_65027 [Wallemia mellicola CBS 633.66]
Dmel_0052113_CG32113_HG_698	gi|588259949|ref|XP_006959128.1|	20.92	2e-25	128	hypothetical protein WALSEDRAFT_65027 [Wallemia mellicola CBS 633.66]
Dmel_0052113_CG32113_HG_698	gi|1024760254|gb|KZZ99225.1|	25.68	3e-33	154	vacuolar protein sorting-associated protein vps13 [Aschersonia aleyrodis RCEF 2490]
Dmel_0052113_CG32113_HG_698	gi|1024760254|gb|KZZ99225.1|	21.64	3e-30	144	vacuolar protein sorting-associated protein vps13 [Aschersonia aleyrodis RCEF 2490]
Dmel_0052113_CG32113_HG_698	gi|1024760254|gb|KZZ99225.1|	19.72	2e-22	118	vacuolar protein sorting-associated protein vps13 [Aschersonia aleyrodis RCEF 2490]
Dmel_0052113_CG32113_HG_698	gi|661184982|emb|CDH52626.1|	25.80	3e-33	154	vacuolar protein sorting-associated protein 13 [Lichtheimia corymbifera JMRC:FSU:9682]
Dmel_0052113_CG32113_HG_698	gi|661184982|emb|CDH52626.1|	22.94	1e-27	135	vacuolar protein sorting-associated protein 13 [Lichtheimia corymbifera JMRC:FSU:9682]
Dmel_0052113_CG32113_HG_698	gi|661184982|emb|CDH52626.1|	20.63	2e-22	118	vacuolar protein sorting-associated protein 13 [Lichtheimia corymbifera JMRC:FSU:9682]
Dmel_0052113_CG32113_HG_698	gi|928524720|ref|XP_014081157.1|	27.21	4e-33	154	hypothetical protein COCC4DRAFT_132723 [Bipolaris maydis ATCC 48331]
Dmel_0052113_CG32113_HG_698	gi|928524720|ref|XP_014081157.1|	23.49	2e-28	139	hypothetical protein COCC4DRAFT_132723 [Bipolaris maydis ATCC 48331]
Dmel_0052113_CG32113_HG_698	gi|928524720|ref|XP_014081157.1|	20.62	4e-21	114	hypothetical protein COCC4DRAFT_132723 [Bipolaris maydis ATCC 48331]
Dmel_0052113_CG32113_HG_698	gi|154287410|ref|XP_001544500.1|	24.69	4e-33	153	conserved hypothetical protein [Histoplasma capsulatum NAm1]
Dmel_0052113_CG32113_HG_698	gi|1112962926|gb|OJT15827.1|	27.93	4e-33	154	Vacuolar protein sorting-associated protein 13 [Trametes pubescens]
Dmel_0052113_CG32113_HG_698	gi|1112962926|gb|OJT15827.1|	20.44	1e-19	109	Vacuolar protein sorting-associated protein 13 [Trametes pubescens]
Dmel_0052113_CG32113_HG_698	gi|1112962926|gb|OJT15827.1|	21.47	5e-15	94.0	Vacuolar protein sorting-associated protein 13 [Trametes pubescens]
Dmel_0052113_CG32113_HG_698	gi|915050379|ref|XP_013257561.1|	27.06	4e-33	154	hypothetical protein A1O9_08623 [Exophiala aquamarina CBS 119918]
Dmel_0052113_CG32113_HG_698	gi|915050379|ref|XP_013257561.1|	23.71	2e-29	141	hypothetical protein A1O9_08623 [Exophiala aquamarina CBS 119918]
Dmel_0052113_CG32113_HG_698	gi|915050379|ref|XP_013257561.1|	20.60	2e-23	122	hypothetical protein A1O9_08623 [Exophiala aquamarina CBS 119918]
Dmel_0052113_CG32113_HG_698	gi|831341430|ref|XP_012740566.1|	21.59	4e-33	154	hypothetical protein GMDG_02161 [Pseudogymnoascus destructans 20631-21]
Dmel_0052113_CG32113_HG_698	gi|831341430|ref|XP_012740566.1|	25.00	8e-32	149	hypothetical protein GMDG_02161 [Pseudogymnoascus destructans 20631-21]
Dmel_0052113_CG32113_HG_698	gi|831341430|ref|XP_012740566.1|	22.31	2e-25	128	hypothetical protein GMDG_02161 [Pseudogymnoascus destructans 20631-21]
Dmel_0052113_CG32113_HG_698	gi|582955834|gb|EWC44073.1|	27.03	4e-33	154	hypothetical protein DRE_07208 [Drechslerella stenobrocha 248]
Dmel_0052113_CG32113_HG_698	gi|582955834|gb|EWC44073.1|	22.44	1e-28	139	hypothetical protein DRE_07208 [Drechslerella stenobrocha 248]
Dmel_0052113_CG32113_HG_698	gi|582955834|gb|EWC44073.1|	20.66	8e-23	119	hypothetical protein DRE_07208 [Drechslerella stenobrocha 248]
Dmel_0052113_CG32113_HG_698	gi|1043304072|gb|OBZ88802.1|	21.73	4e-33	154	Vacuolar protein sorting-associated protein 13 [Choanephora cucurbitarum]
Dmel_0052113_CG32113_HG_698	gi|1043304072|gb|OBZ88802.1|	28.14	7e-31	146	Vacuolar protein sorting-associated protein 13 [Choanephora cucurbitarum]
Dmel_0052113_CG32113_HG_698	gi|1043304072|gb|OBZ88802.1|	21.62	3e-30	144	Vacuolar protein sorting-associated protein 13 [Choanephora cucurbitarum]
Dmel_0052113_CG32113_HG_698	gi|1069522350|ref|XP_018147384.1|	25.00	4e-33	154	vacuolar protein sorting-associated protein vps13 [Pochonia chlamydosporia 170]
Dmel_0052113_CG32113_HG_698	gi|1069522350|ref|XP_018147384.1|	21.92	3e-31	147	vacuolar protein sorting-associated protein vps13 [Pochonia chlamydosporia 170]
Dmel_0052113_CG32113_HG_698	gi|1069522350|ref|XP_018147384.1|	20.33	2e-25	128	vacuolar protein sorting-associated protein vps13 [Pochonia chlamydosporia 170]
Dmel_0052113_CG32113_HG_698	gi|781088403|dbj|GAO13443.1|	25.56	4e-33	152	hypothetical protein UVI_02014440 [Ustilaginoidea virens]
Dmel_0052113_CG32113_HG_698	gi|781088403|dbj|GAO13443.1|	24.01	4e-08	70.9	hypothetical protein UVI_02014440 [Ustilaginoidea virens]
Dmel_0052113_CG32113_HG_698	gi|1069180946|ref|XP_018069623.1|	22.28	5e-33	153	putative vacuolar protein sorting-associated protein 13 [Phialocephala scopiformis]
Dmel_0052113_CG32113_HG_698	gi|1069180946|ref|XP_018069623.1|	27.37	3e-31	147	putative vacuolar protein sorting-associated protein 13 [Phialocephala scopiformis]
Dmel_0052113_CG32113_HG_698	gi|1069180946|ref|XP_018069623.1|	21.83	3e-25	127	putative vacuolar protein sorting-associated protein 13 [Phialocephala scopiformis]
Dmel_0052113_CG32113_HG_698	gi|1040528431|gb|OBT65477.1|	21.77	5e-33	153	hypothetical protein VE03_05011 [Pseudogymnoascus sp. 23342-1-I1]
Dmel_0052113_CG32113_HG_698	gi|1040528431|gb|OBT65477.1|	25.31	3e-31	147	hypothetical protein VE03_05011 [Pseudogymnoascus sp. 23342-1-I1]
Dmel_0052113_CG32113_HG_698	gi|1040528431|gb|OBT65477.1|	22.21	2e-25	128	hypothetical protein VE03_05011 [Pseudogymnoascus sp. 23342-1-I1]
Dmel_0052113_CG32113_HG_698	gi|164661275|ref|XP_001731760.1|	20.45	5e-33	152	hypothetical protein MGL_1028 [Malassezia globosa CBS 7966]
Dmel_0052113_CG32113_HG_698	gi|1050183904|gb|OCT48539.1|	21.65	5e-33	153	Vacuolar protein sorting-associated protein 13 [Cladophialophora carrionii]
Dmel_0052113_CG32113_HG_698	gi|1050183904|gb|OCT48539.1|	26.94	4e-32	150	Vacuolar protein sorting-associated protein 13 [Cladophialophora carrionii]
Dmel_0052113_CG32113_HG_698	gi|1050183904|gb|OCT48539.1|	20.89	3e-17	101	Vacuolar protein sorting-associated protein 13 [Cladophialophora carrionii]
Dmel_0052113_CG32113_HG_698	gi|1050183904|gb|OCT48539.1|	23.73	0.35	48.5	Vacuolar protein sorting-associated protein 13 [Cladophialophora carrionii]
Dmel_0052113_CG32113_HG_698	gi|618809665|ref|XP_007307528.1|	26.14	6e-33	153	hypothetical protein STEHIDRAFT_170692 [Stereum hirsutum FP-91666 SS1]
Dmel_0052113_CG32113_HG_698	gi|618809665|ref|XP_007307528.1|	21.88	2e-21	115	hypothetical protein STEHIDRAFT_170692 [Stereum hirsutum FP-91666 SS1]
Dmel_0052113_CG32113_HG_698	gi|618809665|ref|XP_007307528.1|	20.62	3e-17	101	hypothetical protein STEHIDRAFT_170692 [Stereum hirsutum FP-91666 SS1]
Dmel_0052113_CG32113_HG_698	gi|748502534|ref|XP_011121585.1|	27.16	6e-33	153	hypothetical protein AOL_s00078g20 [Arthrobotrys oligospora ATCC 24927]
Dmel_0052113_CG32113_HG_698	gi|748502534|ref|XP_011121585.1|	20.95	2e-25	128	hypothetical protein AOL_s00078g20 [Arthrobotrys oligospora ATCC 24927]
Dmel_0052113_CG32113_HG_698	gi|748502534|ref|XP_011121585.1|	20.85	9e-16	96.7	hypothetical protein AOL_s00078g20 [Arthrobotrys oligospora ATCC 24927]
Dmel_0052113_CG32113_HG_698	gi|1023195391|gb|KZS92954.1|	25.66	7e-33	153	vacuolar protein sorting-associated protein 13 [Sistotremastrum niveocremeum HHB9708]
Dmel_0052113_CG32113_HG_698	gi|1023195391|gb|KZS92954.1|	19.71	4e-18	104	vacuolar protein sorting-associated protein 13 [Sistotremastrum niveocremeum HHB9708]
Dmel_0052113_CG32113_HG_698	gi|1023195391|gb|KZS92954.1|	21.44	2e-14	92.4	vacuolar protein sorting-associated protein 13 [Sistotremastrum niveocremeum HHB9708]
Dmel_0052113_CG32113_HG_698	gi|628267760|ref|XP_007727027.1|	27.65	7e-33	153	hypothetical protein A1O1_07973 [Capronia coronata CBS 617.96]
Dmel_0052113_CG32113_HG_698	gi|628267760|ref|XP_007727027.1|	24.13	3e-31	147	hypothetical protein A1O1_07973 [Capronia coronata CBS 617.96]
Dmel_0052113_CG32113_HG_698	gi|628267760|ref|XP_007727027.1|	20.35	3e-24	124	hypothetical protein A1O1_07973 [Capronia coronata CBS 617.96]
Dmel_0052113_CG32113_HG_698	gi|636603783|ref|XP_008033026.1|	27.93	7e-33	152	vacuolar protein sorting-associated protein 13 [Trametes versicolor FP-101664 SS1]
Dmel_0052113_CG32113_HG_698	gi|636603783|ref|XP_008033026.1|	20.18	8e-20	110	vacuolar protein sorting-associated protein 13 [Trametes versicolor FP-101664 SS1]
Dmel_0052113_CG32113_HG_698	gi|636603783|ref|XP_008033026.1|	21.46	2e-14	91.7	vacuolar protein sorting-associated protein 13 [Trametes versicolor FP-101664 SS1]
Dmel_0052113_CG32113_HG_698	gi|527303568|gb|EPT04346.1|	27.20	9e-33	152	hypothetical protein FOMPIDRAFT_1113832 [Fomitopsis pinicola FP-58527 SS1]
Dmel_0052113_CG32113_HG_698	gi|527303568|gb|EPT04346.1|	20.15	7e-20	110	hypothetical protein FOMPIDRAFT_1113832 [Fomitopsis pinicola FP-58527 SS1]
Dmel_0052113_CG32113_HG_698	gi|527303568|gb|EPT04346.1|	22.93	4e-19	107	hypothetical protein FOMPIDRAFT_1113832 [Fomitopsis pinicola FP-58527 SS1]
Dmel_0052113_CG32113_HG_698	gi|752276927|dbj|GAM87826.1|	23.82	9e-33	152	hypothetical protein ANO11243_058540 [fungal sp. No.11243]
Dmel_0052113_CG32113_HG_698	gi|752276927|dbj|GAM87826.1|	26.46	3e-30	144	hypothetical protein ANO11243_058540 [fungal sp. No.11243]
Dmel_0052113_CG32113_HG_698	gi|752276927|dbj|GAM87826.1|	21.32	2e-22	118	hypothetical protein ANO11243_058540 [fungal sp. No.11243]
Dmel_0052113_CG32113_HG_698	gi|1102192550|ref|XP_019024514.1|	24.39	1e-32	152	hypothetical protein SAICODRAFT_7119 [Saitoella complicata NRRL Y-17804]
Dmel_0052113_CG32113_HG_698	gi|1102192550|ref|XP_019024514.1|	28.18	1e-31	149	hypothetical protein SAICODRAFT_7119 [Saitoella complicata NRRL Y-17804]
Dmel_0052113_CG32113_HG_698	gi|1102192550|ref|XP_019024514.1|	21.55	1e-27	135	hypothetical protein SAICODRAFT_7119 [Saitoella complicata NRRL Y-17804]
Dmel_0052113_CG32113_HG_698	gi|528300230|emb|CCU75523.1|	26.40	1e-32	151	vacuolar protein sorting protein [Blumeria graminis f. sp. hordei DH14]
Dmel_0052113_CG32113_HG_698	gi|528300230|emb|CCU75523.1|	21.48	1e-04	59.7	vacuolar protein sorting protein [Blumeria graminis f. sp. hordei DH14]
Dmel_0052113_CG32113_HG_698	gi|521774732|gb|EPQ65874.1|	26.54	1e-32	150	hypothetical protein BGT96224_4871B [Blumeria graminis f. sp. tritici 96224]
Dmel_0052113_CG32113_HG_698	gi|647394742|emb|CDR35976.1|	21.66	1e-32	152	RHTO0S01e11386g1_1 [Rhodotorula toruloides]
Dmel_0052113_CG32113_HG_698	gi|647394742|emb|CDR35976.1|	26.65	1e-32	152	RHTO0S01e11386g1_1 [Rhodotorula toruloides]
Dmel_0052113_CG32113_HG_698	gi|647394742|emb|CDR35976.1|	23.18	5e-22	117	RHTO0S01e11386g1_1 [Rhodotorula toruloides]
Dmel_0052113_CG32113_HG_698	gi|595774034|ref|XP_007265560.1|	26.38	1e-32	152	vacuolar protein sorting-associated protein vps13 [Fomitiporia mediterranea MF3/22]
Dmel_0052113_CG32113_HG_698	gi|595774034|ref|XP_007265560.1|	22.38	3e-24	124	vacuolar protein sorting-associated protein vps13 [Fomitiporia mediterranea MF3/22]
Dmel_0052113_CG32113_HG_698	gi|595774034|ref|XP_007265560.1|	20.40	7e-19	107	vacuolar protein sorting-associated protein vps13 [Fomitiporia mediterranea MF3/22]
Dmel_0052113_CG32113_HG_698	gi|302406676|ref|XP_003001174.1|	21.44	1e-32	152	vacuolar protein sorting-associated protein 13a [Verticillium alfalfae VaMs.102]
Dmel_0052113_CG32113_HG_698	gi|302406676|ref|XP_003001174.1|	27.31	4e-31	147	vacuolar protein sorting-associated protein 13a [Verticillium alfalfae VaMs.102]
Dmel_0052113_CG32113_HG_698	gi|302406676|ref|XP_003001174.1|	19.26	1e-19	109	vacuolar protein sorting-associated protein 13a [Verticillium alfalfae VaMs.102]
Dmel_0052113_CG32113_HG_698	gi|399164962|emb|CCE34140.1|	24.78	1e-32	152	related to vacuolar protein sorting-associated protein VPS13 [Claviceps purpurea 20.1]
Dmel_0052113_CG32113_HG_698	gi|399164962|emb|CCE34140.1|	22.43	8e-30	143	related to vacuolar protein sorting-associated protein VPS13 [Claviceps purpurea 20.1]
Dmel_0052113_CG32113_HG_698	gi|399164962|emb|CCE34140.1|	19.89	1e-19	109	related to vacuolar protein sorting-associated protein VPS13 [Claviceps purpurea 20.1]
Dmel_0052113_CG32113_HG_698	gi|1023248622|gb|KZT44374.1|	26.32	1e-32	152	vacuolar protein sorting-associated protein 13 [Sistotremastrum suecicum HHB10207 ss-3]
Dmel_0052113_CG32113_HG_698	gi|1023248622|gb|KZT44374.1|	19.57	2e-16	98.6	vacuolar protein sorting-associated protein 13 [Sistotremastrum suecicum HHB10207 ss-3]
Dmel_0052113_CG32113_HG_698	gi|1023248622|gb|KZT44374.1|	21.69	1e-14	92.8	vacuolar protein sorting-associated protein 13 [Sistotremastrum suecicum HHB10207 ss-3]
Dmel_0052113_CG32113_HG_698	gi|632914611|gb|KDB14246.1|	25.56	1e-32	152	vacuolar protein sorting-associated protein vps13 [Ustilaginoidea virens]
Dmel_0052113_CG32113_HG_698	gi|632914611|gb|KDB14246.1|	22.25	7e-26	130	vacuolar protein sorting-associated protein vps13 [Ustilaginoidea virens]
Dmel_0052113_CG32113_HG_698	gi|632914611|gb|KDB14246.1|	20.25	2e-25	129	vacuolar protein sorting-associated protein vps13 [Ustilaginoidea virens]
Dmel_0052113_CG32113_HG_698	gi|169622214|ref|XP_001804516.1|	27.59	1e-32	152	hypothetical protein SNOG_14324 [Parastagonospora nodorum SN15]
Dmel_0052113_CG32113_HG_698	gi|169622214|ref|XP_001804516.1|	21.62	2e-32	151	hypothetical protein SNOG_14324 [Parastagonospora nodorum SN15]
Dmel_0052113_CG32113_HG_698	gi|169622214|ref|XP_001804516.1|	19.96	3e-24	124	hypothetical protein SNOG_14324 [Parastagonospora nodorum SN15]
Dmel_0052113_CG32113_HG_698	gi|511005424|gb|EPB86766.1|	22.38	1e-32	152	hypothetical protein HMPREF1544_06464 [Mucor circinelloides f. circinelloides 1006PhL]
Dmel_0052113_CG32113_HG_698	gi|511005424|gb|EPB86766.1|	27.51	3e-29	141	hypothetical protein HMPREF1544_06464 [Mucor circinelloides f. circinelloides 1006PhL]
Dmel_0052113_CG32113_HG_698	gi|511005424|gb|EPB86766.1|	19.24	4e-22	117	hypothetical protein HMPREF1544_06464 [Mucor circinelloides f. circinelloides 1006PhL]
Dmel_0052113_CG32113_HG_698	gi|240276302|gb|EER39814.1|	29.02	1e-32	144	conserved hypothetical protein [Histoplasma capsulatum H143]
Dmel_0052113_CG32113_HG_698	gi|1124119408|gb|OKY69542.1|	26.54	1e-32	152	hypothetical protein PHLCEN_6586 [Phlebia centrifuga]
Dmel_0052113_CG32113_HG_698	gi|1124119408|gb|OKY69542.1|	20.95	3e-24	124	hypothetical protein PHLCEN_6586 [Phlebia centrifuga]
Dmel_0052113_CG32113_HG_698	gi|1124119408|gb|OKY69542.1|	23.10	6e-05	60.8	hypothetical protein PHLCEN_6586 [Phlebia centrifuga]
Dmel_0052113_CG32113_HG_698	gi|1124119408|gb|OKY69542.1|	20.54	6.6	44.3	hypothetical protein PHLCEN_6586 [Phlebia centrifuga]
Dmel_0052113_CG32113_HG_698	gi|563298691|gb|ESZ98798.1|	26.38	2e-32	151	putative Vacuolar protein sorting-associated protein 13 [Sclerotinia borealis F-4128]
Dmel_0052113_CG32113_HG_698	gi|563298691|gb|ESZ98798.1|	21.86	3e-30	144	putative Vacuolar protein sorting-associated protein 13 [Sclerotinia borealis F-4128]
Dmel_0052113_CG32113_HG_698	gi|563298691|gb|ESZ98798.1|	21.77	1e-23	122	putative Vacuolar protein sorting-associated protein 13 [Sclerotinia borealis F-4128]
Dmel_0052113_CG32113_HG_698	gi|685948859|ref|XP_009268687.1|	21.93	2e-32	151	Vacuolar protein sorting-associated protein 13 [Wallemia ichthyophaga EXF-994]
Dmel_0052113_CG32113_HG_698	gi|685948859|ref|XP_009268687.1|	25.58	3e-32	151	Vacuolar protein sorting-associated protein 13 [Wallemia ichthyophaga EXF-994]
Dmel_0052113_CG32113_HG_698	gi|685948859|ref|XP_009268687.1|	20.66	3e-26	131	Vacuolar protein sorting-associated protein 13 [Wallemia ichthyophaga EXF-994]
Dmel_0052113_CG32113_HG_698	gi|751755510|gb|KIN03686.1|	27.49	2e-32	151	hypothetical protein OIDMADRAFT_193479 [Oidiodendron maius Zn]
Dmel_0052113_CG32113_HG_698	gi|751755510|gb|KIN03686.1|	22.57	2e-28	138	hypothetical protein OIDMADRAFT_193479 [Oidiodendron maius Zn]
Dmel_0052113_CG32113_HG_698	gi|751755510|gb|KIN03686.1|	21.34	4e-19	107	hypothetical protein OIDMADRAFT_193479 [Oidiodendron maius Zn]
Dmel_0052113_CG32113_HG_698	gi|1035643779|gb|OAX85317.1|	27.27	2e-32	151	hypothetical protein ACJ72_00312 [Emmonsia sp. CAC-2015a]
Dmel_0052113_CG32113_HG_698	gi|1035643779|gb|OAX85317.1|	23.56	5e-20	110	hypothetical protein ACJ72_00312 [Emmonsia sp. CAC-2015a]
Dmel_0052113_CG32113_HG_698	gi|1091586677|emb|SCU84871.1|	25.76	2e-32	151	LAFA_0D12530g1_1 [Lachancea sp. CBS 6924]
Dmel_0052113_CG32113_HG_698	gi|1091586677|emb|SCU84871.1|	27.37	2e-31	148	LAFA_0D12530g1_1 [Lachancea sp. CBS 6924]
Dmel_0052113_CG32113_HG_698	gi|1091586677|emb|SCU84871.1|	20.40	7e-13	87.0	LAFA_0D12530g1_1 [Lachancea sp. CBS 6924]
Dmel_0052113_CG32113_HG_698	gi|667734982|gb|KFA74354.1|	25.53	2e-32	151	hypothetical protein S40288_06674 [Stachybotrys chartarum IBT 40288]
Dmel_0052113_CG32113_HG_698	gi|667734982|gb|KFA74354.1|	22.26	3e-32	150	hypothetical protein S40288_06674 [Stachybotrys chartarum IBT 40288]
Dmel_0052113_CG32113_HG_698	gi|667734982|gb|KFA74354.1|	20.94	4e-23	120	hypothetical protein S40288_06674 [Stachybotrys chartarum IBT 40288]
Dmel_0052113_CG32113_HG_698	gi|751736912|gb|KIM85199.1|	27.00	2e-32	151	hypothetical protein PILCRDRAFT_817197 [Piloderma croceum F 1598]
Dmel_0052113_CG32113_HG_698	gi|751736912|gb|KIM85199.1|	21.31	1e-22	119	hypothetical protein PILCRDRAFT_817197 [Piloderma croceum F 1598]
Dmel_0052113_CG32113_HG_698	gi|751736912|gb|KIM85199.1|	21.84	1e-13	89.7	hypothetical protein PILCRDRAFT_817197 [Piloderma croceum F 1598]
Dmel_0052113_CG32113_HG_698	gi|575514021|ref|XP_006686281.1|	24.92	2e-32	151	vacuolar sorting [[Candida] tenuis ATCC 10573]
Dmel_0052113_CG32113_HG_698	gi|575514021|ref|XP_006686281.1|	27.14	1e-27	135	vacuolar sorting [[Candida] tenuis ATCC 10573]
Dmel_0052113_CG32113_HG_698	gi|575514021|ref|XP_006686281.1|	20.91	9e-17	99.8	vacuolar sorting [[Candida] tenuis ATCC 10573]
Dmel_0052113_CG32113_HG_698	gi|1095453036|gb|APA09996.1|	21.67	2e-32	151	hypothetical protein sscle_05g047660 [Sclerotinia sclerotiorum 1980 UF-70]
Dmel_0052113_CG32113_HG_698	gi|1095453036|gb|APA09996.1|	26.70	3e-32	150	hypothetical protein sscle_05g047660 [Sclerotinia sclerotiorum 1980 UF-70]
Dmel_0052113_CG32113_HG_698	gi|1095453036|gb|APA09996.1|	21.02	2e-19	108	hypothetical protein sscle_05g047660 [Sclerotinia sclerotiorum 1980 UF-70]
Dmel_0052113_CG32113_HG_698	gi|1063240249|gb|ODQ63120.1|	26.09	2e-32	151	hypothetical protein NADFUDRAFT_80833 [Nadsonia fulvescens var. elongata DSM 6958]
Dmel_0052113_CG32113_HG_698	gi|1063240249|gb|ODQ63120.1|	24.49	3e-25	128	hypothetical protein NADFUDRAFT_80833 [Nadsonia fulvescens var. elongata DSM 6958]
Dmel_0052113_CG32113_HG_698	gi|1063240249|gb|ODQ63120.1|	22.73	3e-20	111	hypothetical protein NADFUDRAFT_80833 [Nadsonia fulvescens var. elongata DSM 6958]
Dmel_0052113_CG32113_HG_698	gi|667516489|gb|KFA45980.1|	25.22	2e-32	150	hypothetical protein S40293_09193 [Stachybotrys chartarum IBT 40293]
Dmel_0052113_CG32113_HG_698	gi|667516489|gb|KFA45980.1|	22.36	7e-09	73.6	hypothetical protein S40293_09193 [Stachybotrys chartarum IBT 40293]
Dmel_0052113_CG32113_HG_698	gi|336257652|ref|XP_003343651.1|	25.80	2e-32	151	hypothetical protein SMAC_09548 [Sordaria macrospora k-hell]
Dmel_0052113_CG32113_HG_698	gi|336257652|ref|XP_003343651.1|	21.05	3e-25	127	hypothetical protein SMAC_09548 [Sordaria macrospora k-hell]
Dmel_0052113_CG32113_HG_698	gi|336257652|ref|XP_003343651.1|	19.42	9e-19	106	hypothetical protein SMAC_09548 [Sordaria macrospora k-hell]
Dmel_0052113_CG32113_HG_698	gi|156053764|ref|XP_001592808.1|	21.67	2e-32	151	hypothetical protein SS1G_05729 [Sclerotinia sclerotiorum 1980]
Dmel_0052113_CG32113_HG_698	gi|156053764|ref|XP_001592808.1|	26.70	3e-32	150	hypothetical protein SS1G_05729 [Sclerotinia sclerotiorum 1980]
Dmel_0052113_CG32113_HG_698	gi|156053764|ref|XP_001592808.1|	21.02	2e-19	108	hypothetical protein SS1G_05729 [Sclerotinia sclerotiorum 1980]
Dmel_0052113_CG32113_HG_698	gi|759205694|gb|KIV83113.1|	27.46	2e-32	151	hypothetical protein PV11_05167 [Exophiala sideris]
Dmel_0052113_CG32113_HG_698	gi|759205694|gb|KIV83113.1|	22.39	3e-32	151	hypothetical protein PV11_05167 [Exophiala sideris]
Dmel_0052113_CG32113_HG_698	gi|759205694|gb|KIV83113.1|	20.90	4e-26	130	hypothetical protein PV11_05167 [Exophiala sideris]
Dmel_0052113_CG32113_HG_698	gi|759205694|gb|KIV83113.1|	23.81	0.10	50.1	hypothetical protein PV11_05167 [Exophiala sideris]
Dmel_0052113_CG32113_HG_698	gi|734657938|gb|KHN95009.1|	25.68	2e-32	151	vacuolar protein sorting-associated protein vps13 [Metarhizium album ARSEF 1941]
Dmel_0052113_CG32113_HG_698	gi|734657938|gb|KHN95009.1|	21.99	7e-30	143	vacuolar protein sorting-associated protein vps13 [Metarhizium album ARSEF 1941]
Dmel_0052113_CG32113_HG_698	gi|734657938|gb|KHN95009.1|	20.53	2e-25	128	vacuolar protein sorting-associated protein vps13 [Metarhizium album ARSEF 1941]
Dmel_0052113_CG32113_HG_698	gi|666405006|gb|KEY70565.1|	22.26	3e-32	151	hypothetical protein S7711_02719 [Stachybotrys chartarum IBT 7711]
Dmel_0052113_CG32113_HG_698	gi|666405006|gb|KEY70565.1|	25.53	4e-32	150	hypothetical protein S7711_02719 [Stachybotrys chartarum IBT 7711]
Dmel_0052113_CG32113_HG_698	gi|666405006|gb|KEY70565.1|	20.94	4e-23	120	hypothetical protein S7711_02719 [Stachybotrys chartarum IBT 7711]
Dmel_0052113_CG32113_HG_698	gi|684175029|ref|XP_009161382.1|	28.42	3e-32	151	hypothetical protein HMPREF1120_08864 [Exophiala dermatitidis NIH/UT8656]
Dmel_0052113_CG32113_HG_698	gi|684175029|ref|XP_009161382.1|	24.05	6e-32	150	hypothetical protein HMPREF1120_08864 [Exophiala dermatitidis NIH/UT8656]
Dmel_0052113_CG32113_HG_698	gi|684175029|ref|XP_009161382.1|	20.37	4e-25	127	hypothetical protein HMPREF1120_08864 [Exophiala dermatitidis NIH/UT8656]
Dmel_0052113_CG32113_HG_698	gi|667722846|gb|KFA64997.1|	22.07	3e-32	151	hypothetical protein S40285_06888 [Stachybotrys chlorohalonata IBT 40285]
Dmel_0052113_CG32113_HG_698	gi|667722846|gb|KFA64997.1|	25.53	4e-32	150	hypothetical protein S40285_06888 [Stachybotrys chlorohalonata IBT 40285]
Dmel_0052113_CG32113_HG_698	gi|667722846|gb|KFA64997.1|	20.88	6e-23	120	hypothetical protein S40285_06888 [Stachybotrys chlorohalonata IBT 40285]
Dmel_0052113_CG32113_HG_698	gi|291000210|ref|XP_002682672.1|	23.53	3e-32	151	vacuolar associated sorting protein [Naegleria gruberi]
Dmel_0052113_CG32113_HG_698	gi|291000210|ref|XP_002682672.1|	27.27	6e-32	150	vacuolar associated sorting protein [Naegleria gruberi]
Dmel_0052113_CG32113_HG_698	gi|291000210|ref|XP_002682672.1|	22.76	4e-04	58.2	vacuolar associated sorting protein [Naegleria gruberi]
Dmel_0052113_CG32113_HG_698	gi|667525848|gb|KFA54414.1|	22.26	3e-32	150	hypothetical protein S40293_04300, partial [Stachybotrys chartarum IBT 40293]
Dmel_0052113_CG32113_HG_698	gi|667525848|gb|KFA54414.1|	20.52	5e-04	57.8	hypothetical protein S40293_04300, partial [Stachybotrys chartarum IBT 40293]
Dmel_0052113_CG32113_HG_698	gi|384498441|gb|EIE88932.1|	26.83	3e-32	151	hypothetical protein RO3G_13643 [Rhizopus delemar RA 99-880]
Dmel_0052113_CG32113_HG_698	gi|384498441|gb|EIE88932.1|	20.91	2e-30	145	hypothetical protein RO3G_13643 [Rhizopus delemar RA 99-880]
Dmel_0052113_CG32113_HG_698	gi|384498441|gb|EIE88932.1|	22.99	1e-15	96.3	hypothetical protein RO3G_13643 [Rhizopus delemar RA 99-880]
Dmel_0052113_CG32113_HG_698	gi|1020438597|gb|KZL74139.1|	22.76	3e-32	150	vacuolar protein sorting-associated protein 13 [Colletotrichum tofieldiae]
Dmel_0052113_CG32113_HG_698	gi|1020438597|gb|KZL74139.1|	24.55	8e-31	146	vacuolar protein sorting-associated protein 13 [Colletotrichum tofieldiae]
Dmel_0052113_CG32113_HG_698	gi|1020438597|gb|KZL74139.1|	20.05	3e-24	124	vacuolar protein sorting-associated protein 13 [Colletotrichum tofieldiae]
Dmel_0052113_CG32113_HG_698	gi|761951971|gb|KIY71623.1|	27.46	3e-32	150	vacuolar protein sorting-associated protein 13 [Cylindrobasidium torrendii FP15055 ss-10]
Dmel_0052113_CG32113_HG_698	gi|761951971|gb|KIY71623.1|	21.71	2e-22	118	vacuolar protein sorting-associated protein 13 [Cylindrobasidium torrendii FP15055 ss-10]
Dmel_0052113_CG32113_HG_698	gi|761951971|gb|KIY71623.1|	21.28	9e-18	103	vacuolar protein sorting-associated protein 13 [Cylindrobasidium torrendii FP15055 ss-10]
Dmel_0052113_CG32113_HG_698	gi|1022814444|ref|XP_016234548.1|	27.27	4e-32	150	hypothetical protein PV08_07114 [Exophiala spinifera]
Dmel_0052113_CG32113_HG_698	gi|1022814444|ref|XP_016234548.1|	21.56	9e-31	146	hypothetical protein PV08_07114 [Exophiala spinifera]
Dmel_0052113_CG32113_HG_698	gi|1022814444|ref|XP_016234548.1|	20.92	7e-26	129	hypothetical protein PV08_07114 [Exophiala spinifera]
Dmel_0052113_CG32113_HG_698	gi|1022814444|ref|XP_016234548.1|	26.05	0.12	50.1	hypothetical protein PV08_07114 [Exophiala spinifera]
Dmel_0052113_CG32113_HG_698	gi|1021059874|emb|SAM04044.1|	26.44	4e-32	150	hypothetical protein [Absidia glauca]
Dmel_0052113_CG32113_HG_698	gi|1021059874|emb|SAM04044.1|	19.97	2e-21	115	hypothetical protein [Absidia glauca]
Dmel_0052113_CG32113_HG_698	gi|1021059874|emb|SAM04044.1|	24.47	2e-21	115	hypothetical protein [Absidia glauca]
Dmel_0052113_CG32113_HG_698	gi|1021059874|emb|SAM04044.1|	25.47	0.41	48.1	hypothetical protein [Absidia glauca]
Dmel_0052113_CG32113_HG_698	gi|1023270222|gb|KZT65144.1|	27.03	4e-32	150	vacuolar protein sorting-associated protein 13 [Daedalea quercina L-15889]
Dmel_0052113_CG32113_HG_698	gi|1023270222|gb|KZT65144.1|	21.51	9e-25	126	vacuolar protein sorting-associated protein 13 [Daedalea quercina L-15889]
Dmel_0052113_CG32113_HG_698	gi|1023270222|gb|KZT65144.1|	19.85	1e-18	105	vacuolar protein sorting-associated protein 13 [Daedalea quercina L-15889]
Dmel_0052113_CG32113_HG_698	gi|1092384682|emb|SCW01107.1|	24.62	4e-32	150	LAFE_0D05226g1_1 [Lachancea fermentati]
Dmel_0052113_CG32113_HG_698	gi|1092384682|emb|SCW01107.1|	28.42	4e-28	137	LAFE_0D05226g1_1 [Lachancea fermentati]
Dmel_0052113_CG32113_HG_698	gi|1092384682|emb|SCW01107.1|	20.43	6e-09	73.9	LAFE_0D05226g1_1 [Lachancea fermentati]
Dmel_0052113_CG32113_HG_698	gi|1070660872|gb|OEJ85043.1|	23.90	4e-32	150	Vacuolar protein sorting-associated protein 13 [Hanseniaspora osmophila]
Dmel_0052113_CG32113_HG_698	gi|1070660872|gb|OEJ85043.1|	24.46	2e-25	128	Vacuolar protein sorting-associated protein 13 [Hanseniaspora osmophila]
Dmel_0052113_CG32113_HG_698	gi|1070660872|gb|OEJ85043.1|	20.99	3e-13	88.2	Vacuolar protein sorting-associated protein 13 [Hanseniaspora osmophila]
Dmel_0052113_CG32113_HG_698	gi|752349217|gb|KIO08274.1|	26.93	5e-32	150	hypothetical protein M404DRAFT_997202 [Pisolithus tinctorius Marx 270]
Dmel_0052113_CG32113_HG_698	gi|752349217|gb|KIO08274.1|	21.61	4e-26	130	hypothetical protein M404DRAFT_997202 [Pisolithus tinctorius Marx 270]
Dmel_0052113_CG32113_HG_698	gi|752349217|gb|KIO08274.1|	21.16	5e-25	127	hypothetical protein M404DRAFT_997202 [Pisolithus tinctorius Marx 270]
Dmel_0052113_CG32113_HG_698	gi|729183616|emb|CEJ92546.1|	25.39	5e-32	150	Putative Vacuolar protein sorting-associated protein [Torrubiella hemipterigena]
Dmel_0052113_CG32113_HG_698	gi|729183616|emb|CEJ92546.1|	24.03	4e-24	124	Putative Vacuolar protein sorting-associated protein [Torrubiella hemipterigena]
Dmel_0052113_CG32113_HG_698	gi|729183616|emb|CEJ92546.1|	19.81	1e-19	109	Putative Vacuolar protein sorting-associated protein [Torrubiella hemipterigena]
Dmel_0052113_CG32113_HG_698	gi|961815354|gb|KTB17426.1|	21.86	5e-32	150	Vacuolar protein sorting-associated protein 13 [[Candida] glabrata]
Dmel_0052113_CG32113_HG_698	gi|961815354|gb|KTB17426.1|	27.81	2e-16	99.0	Vacuolar protein sorting-associated protein 13 [[Candida] glabrata]
Dmel_0052113_CG32113_HG_698	gi|961815354|gb|KTB17426.1|	21.96	2e-08	72.4	Vacuolar protein sorting-associated protein 13 [[Candida] glabrata]
Dmel_0052113_CG32113_HG_698	gi|727145326|emb|CEG72298.1|	20.64	5e-32	150	hypothetical protein RMATCC62417_07879 [Rhizopus microsporus]
Dmel_0052113_CG32113_HG_698	gi|727145326|emb|CEG72298.1|	27.68	1e-29	142	hypothetical protein RMATCC62417_07879 [Rhizopus microsporus]
Dmel_0052113_CG32113_HG_698	gi|727145326|emb|CEG72298.1|	21.61	3e-29	140	hypothetical protein RMATCC62417_07879 [Rhizopus microsporus]
Dmel_0052113_CG32113_HG_698	gi|807746903|ref|XP_012178246.1|	25.05	5e-32	150	predicted protein [Fibroporia radiculosa]
Dmel_0052113_CG32113_HG_698	gi|807746903|ref|XP_012178246.1|	19.74	5e-19	107	predicted protein [Fibroporia radiculosa]
Dmel_0052113_CG32113_HG_698	gi|807746903|ref|XP_012178246.1|	22.48	1e-17	102	predicted protein [Fibroporia radiculosa]
Dmel_0052113_CG32113_HG_698	gi|729717434|emb|CEI86377.1|	21.11	5e-32	150	hypothetical protein RMCBS344292_00819 [Rhizopus microsporus]
Dmel_0052113_CG32113_HG_698	gi|729717434|emb|CEI86377.1|	22.13	1e-31	149	hypothetical protein RMCBS344292_00819 [Rhizopus microsporus]
Dmel_0052113_CG32113_HG_698	gi|729717434|emb|CEI86377.1|	28.36	2e-30	145	hypothetical protein RMCBS344292_00819 [Rhizopus microsporus]
Dmel_0052113_CG32113_HG_698	gi|949379997|emb|CUS25173.1|	27.83	6e-32	150	LAQU0S30e00210g1_1 [Lachancea quebecensis]
Dmel_0052113_CG32113_HG_698	gi|949379997|emb|CUS25173.1|	24.71	8e-30	143	LAQU0S30e00210g1_1 [Lachancea quebecensis]
Dmel_0052113_CG32113_HG_698	gi|949379997|emb|CUS25173.1|	19.66	3e-06	65.1	LAQU0S30e00210g1_1 [Lachancea quebecensis]
Dmel_0052113_CG32113_HG_698	gi|1041763682|gb|OBW68400.1|	26.40	6e-32	146	Ferritin/ribonucleotide reductase [Aureobasidium pullulans]
Dmel_0052113_CG32113_HG_698	gi|630343407|ref|XP_007861004.1|	25.14	6e-32	150	vacuolar protein sorting-associated protein 13 [Gloeophyllum trabeum ATCC 11539]
Dmel_0052113_CG32113_HG_698	gi|630343407|ref|XP_007861004.1|	19.66	7e-25	126	vacuolar protein sorting-associated protein 13 [Gloeophyllum trabeum ATCC 11539]
Dmel_0052113_CG32113_HG_698	gi|630343407|ref|XP_007861004.1|	20.62	2e-20	112	vacuolar protein sorting-associated protein 13 [Gloeophyllum trabeum ATCC 11539]
Dmel_0052113_CG32113_HG_698	gi|629696791|ref|XP_007813687.1|	25.44	7e-32	149	vacuolar protein sorting-associated protein vps13 [Metarhizium acridum CQMa 102]
Dmel_0052113_CG32113_HG_698	gi|629696791|ref|XP_007813687.1|	22.40	1e-30	145	vacuolar protein sorting-associated protein vps13 [Metarhizium acridum CQMa 102]
Dmel_0052113_CG32113_HG_698	gi|629696791|ref|XP_007813687.1|	19.96	3e-24	124	vacuolar protein sorting-associated protein vps13 [Metarhizium acridum CQMa 102]
Dmel_0052113_CG32113_HG_698	gi|814543841|emb|CEQ38735.1|	27.31	7e-32	149	SPOSA6832_00186, partial [Sporidiobolus salmonicolor]
Dmel_0052113_CG32113_HG_698	gi|814543841|emb|CEQ38735.1|	22.53	1e-28	139	SPOSA6832_00186, partial [Sporidiobolus salmonicolor]
Dmel_0052113_CG32113_HG_698	gi|814543841|emb|CEQ38735.1|	20.37	6e-22	117	SPOSA6832_00186, partial [Sporidiobolus salmonicolor]
Dmel_0052113_CG32113_HG_698	gi|682423246|gb|KFY91735.1|	21.27	8e-32	149	hypothetical protein V498_05350 [Pseudogymnoascus sp. VKM F-4517 (FW-2822)]
Dmel_0052113_CG32113_HG_698	gi|682423246|gb|KFY91735.1|	25.89	1e-31	149	hypothetical protein V498_05350 [Pseudogymnoascus sp. VKM F-4517 (FW-2822)]
Dmel_0052113_CG32113_HG_698	gi|682423246|gb|KFY91735.1|	21.13	8e-26	129	hypothetical protein V498_05350 [Pseudogymnoascus sp. VKM F-4517 (FW-2822)]
Dmel_0052113_CG32113_HG_698	gi|477534297|gb|ENH85856.1|	22.17	8e-32	149	vacuolar protein sorting-associated protein vps13 [Colletotrichum orbiculare MAFF 240422]
Dmel_0052113_CG32113_HG_698	gi|477534297|gb|ENH85856.1|	24.69	1e-29	142	vacuolar protein sorting-associated protein vps13 [Colletotrichum orbiculare MAFF 240422]
Dmel_0052113_CG32113_HG_698	gi|477534297|gb|ENH85856.1|	20.99	2e-23	121	vacuolar protein sorting-associated protein vps13 [Colletotrichum orbiculare MAFF 240422]
Dmel_0052113_CG32113_HG_698	gi|1160566887|ref|XP_020428653.1|	27.31	8e-32	149	hypothetical protein PPL_10289 [Polysphondylium pallidum PN500]
Dmel_0052113_CG32113_HG_698	gi|576037294|ref|XP_006692520.1|	28.01	8e-32	149	putative vacuolar protein sorting-associated protein [Chaetomium thermophilum var. thermophilum DSM 1495]
Dmel_0052113_CG32113_HG_698	gi|576037294|ref|XP_006692520.1|	21.62	2e-29	142	putative vacuolar protein sorting-associated protein [Chaetomium thermophilum var. thermophilum DSM 1495]
Dmel_0052113_CG32113_HG_698	gi|576037294|ref|XP_006692520.1|	21.77	1e-27	135	putative vacuolar protein sorting-associated protein [Chaetomium thermophilum var. thermophilum DSM 1495]
Dmel_0052113_CG32113_HG_698	gi|1022892619|ref|XP_016259997.1|	22.18	8e-32	149	hypothetical protein PV06_08366 [Exophiala oligosperma]
Dmel_0052113_CG32113_HG_698	gi|1022892619|ref|XP_016259997.1|	27.46	2e-31	148	hypothetical protein PV06_08366 [Exophiala oligosperma]
Dmel_0052113_CG32113_HG_698	gi|1022892619|ref|XP_016259997.1|	21.34	3e-27	134	hypothetical protein PV06_08366 [Exophiala oligosperma]
Dmel_0052113_CG32113_HG_698	gi|1022892619|ref|XP_016259997.1|	23.97	0.082	50.4	hypothetical protein PV06_08366 [Exophiala oligosperma]
Dmel_0052113_CG32113_HG_698	gi|930136094|ref|XP_014168453.1|	24.18	9e-32	149	vacuolar protein sorting-associated protein vps13 [Grosmannia clavigera kw1407]
Dmel_0052113_CG32113_HG_698	gi|930136094|ref|XP_014168453.1|	21.79	1e-29	142	vacuolar protein sorting-associated protein vps13 [Grosmannia clavigera kw1407]
Dmel_0052113_CG32113_HG_698	gi|930136094|ref|XP_014168453.1|	21.56	4e-26	130	vacuolar protein sorting-associated protein vps13 [Grosmannia clavigera kw1407]
Dmel_0052113_CG32113_HG_698	gi|1065006064|gb|ODV94409.1|	26.75	9e-32	149	hypothetical protein PACTADRAFT_18111 [Pachysolen tannophilus NRRL Y-2460]
Dmel_0052113_CG32113_HG_698	gi|1065006064|gb|ODV94409.1|	26.93	2e-27	135	hypothetical protein PACTADRAFT_18111 [Pachysolen tannophilus NRRL Y-2460]
Dmel_0052113_CG32113_HG_698	gi|1065006064|gb|ODV94409.1|	20.97	1e-16	99.4	hypothetical protein PACTADRAFT_18111 [Pachysolen tannophilus NRRL Y-2460]
Dmel_0052113_CG32113_HG_698	gi|240276303|gb|EER39815.1|	27.01	9e-32	149	vacuolar sorting protein [Histoplasma capsulatum H143]
Dmel_0052113_CG32113_HG_698	gi|240276303|gb|EER39815.1|	22.96	9e-19	106	vacuolar sorting protein [Histoplasma capsulatum H143]
Dmel_0052113_CG32113_HG_698	gi|1128468429|dbj|GAV55693.1|	25.48	9e-32	149	hypothetical protein ZYGR_0AY00850 [Zygosaccharomyces rouxii]
Dmel_0052113_CG32113_HG_698	gi|1128468429|dbj|GAV55693.1|	27.75	6e-29	140	hypothetical protein ZYGR_0AY00850 [Zygosaccharomyces rouxii]
Dmel_0052113_CG32113_HG_698	gi|1128468429|dbj|GAV55693.1|	20.80	1e-09	76.6	hypothetical protein ZYGR_0AY00850 [Zygosaccharomyces rouxii]
Dmel_0052113_CG32113_HG_698	gi|961773851|gb|KTA99491.1|	21.67	1e-31	149	Vacuolar protein sorting-associated protein 13 [[Candida] glabrata]
Dmel_0052113_CG32113_HG_698	gi|961773851|gb|KTA99491.1|	27.81	1e-16	99.4	Vacuolar protein sorting-associated protein 13 [[Candida] glabrata]
Dmel_0052113_CG32113_HG_698	gi|961773851|gb|KTA99491.1|	21.96	2e-08	72.4	Vacuolar protein sorting-associated protein 13 [[Candida] glabrata]
Dmel_0052113_CG32113_HG_698	gi|913762897|emb|CRK38229.1|	21.80	1e-31	149	hypothetical protein BN1708_007694 [Verticillium longisporum]
Dmel_0052113_CG32113_HG_698	gi|913762897|emb|CRK38229.1|	26.71	3e-31	147	hypothetical protein BN1708_007694 [Verticillium longisporum]
Dmel_0052113_CG32113_HG_698	gi|913762897|emb|CRK38229.1|	20.25	7e-24	123	hypothetical protein BN1708_007694 [Verticillium longisporum]
Dmel_0052113_CG32113_HG_698	gi|672795177|gb|KFH45738.1|	22.52	1e-31	149	Vacuolar protein sorting-associated protein-like protein [Acremonium chrysogenum ATCC 11550]
Dmel_0052113_CG32113_HG_698	gi|672795177|gb|KFH45738.1|	24.74	2e-31	148	Vacuolar protein sorting-associated protein-like protein [Acremonium chrysogenum ATCC 11550]
Dmel_0052113_CG32113_HG_698	gi|672795177|gb|KFH45738.1|	20.45	4e-26	130	Vacuolar protein sorting-associated protein-like protein [Acremonium chrysogenum ATCC 11550]
Dmel_0052113_CG32113_HG_698	gi|154303309|ref|XP_001552062.1|	22.03	1e-31	148	hypothetical protein BC1G_09403 [Botrytis cinerea B05.10]
Dmel_0052113_CG32113_HG_698	gi|154303311|ref|XP_001552063.1|	26.52	1e-31	147	hypothetical protein BC1G_09404 [Botrytis cinerea B05.10]
Dmel_0052113_CG32113_HG_698	gi|154303311|ref|XP_001552063.1|	22.52	9e-09	73.2	hypothetical protein BC1G_09404 [Botrytis cinerea B05.10]
Dmel_0052113_CG32113_HG_698	gi|1028545371|gb|OAJ16038.1|	26.07	1e-31	149	hypothetical protein A4X09_g4552 [Tilletia walkeri]
Dmel_0052113_CG32113_HG_698	gi|1028545371|gb|OAJ16038.1|	21.10	3e-28	138	hypothetical protein A4X09_g4552 [Tilletia walkeri]
Dmel_0052113_CG32113_HG_698	gi|1028545371|gb|OAJ16038.1|	27.59	8e-27	133	hypothetical protein A4X09_g4552 [Tilletia walkeri]
Dmel_0052113_CG32113_HG_698	gi|347841663|emb|CCD56235.1|	22.03	1e-31	148	hypothetical protein BofuT4_P148450.1 [Botrytis cinerea T4]
Dmel_0052113_CG32113_HG_698	gi|347841663|emb|CCD56235.1|	20.92	0.002	55.8	hypothetical protein BofuT4_P148450.1 [Botrytis cinerea T4]
Dmel_0052113_CG32113_HG_698	gi|472243554|gb|EMR88205.1|	26.20	2e-31	148	putative vacuolar protein sorting-associated protein 13 protein [Botrytis cinerea BcDW1]
Dmel_0052113_CG32113_HG_698	gi|472243554|gb|EMR88205.1|	21.64	3e-27	134	putative vacuolar protein sorting-associated protein 13 protein [Botrytis cinerea BcDW1]
Dmel_0052113_CG32113_HG_698	gi|472243554|gb|EMR88205.1|	20.63	2e-20	112	putative vacuolar protein sorting-associated protein 13 protein [Botrytis cinerea BcDW1]
Dmel_0052113_CG32113_HG_698	gi|697090613|ref|XP_009658193.1|	21.80	2e-31	148	vacuolar protein sorting-associated protein [Verticillium dahliae VdLs.17]
Dmel_0052113_CG32113_HG_698	gi|697090613|ref|XP_009658193.1|	27.31	3e-31	147	vacuolar protein sorting-associated protein [Verticillium dahliae VdLs.17]
Dmel_0052113_CG32113_HG_698	gi|697090613|ref|XP_009658193.1|	20.35	5e-21	114	vacuolar protein sorting-associated protein [Verticillium dahliae VdLs.17]
Dmel_0052113_CG32113_HG_698	gi|1021843207|gb|KZP31351.1|	26.95	2e-31	148	hypothetical protein FIBSPDRAFT_945364 [Fibulorhizoctonia sp. CBS 109695]
Dmel_0052113_CG32113_HG_698	gi|1021843207|gb|KZP31351.1|	21.26	1e-28	139	hypothetical protein FIBSPDRAFT_945364 [Fibulorhizoctonia sp. CBS 109695]
Dmel_0052113_CG32113_HG_698	gi|1021843207|gb|KZP31351.1|	22.68	8e-20	110	hypothetical protein FIBSPDRAFT_945364 [Fibulorhizoctonia sp. CBS 109695]
Dmel_0052113_CG32113_HG_698	gi|1028533072|gb|OAJ06325.1|	26.26	2e-31	147	hypothetical protein A4X13_g1605 [Tilletia indica]
Dmel_0052113_CG32113_HG_698	gi|1028533072|gb|OAJ06325.1|	20.68	6e-07	67.4	hypothetical protein A4X13_g1605 [Tilletia indica]
Dmel_0052113_CG32113_HG_698	gi|50285773|ref|XP_445315.1|	21.67	2e-31	148	hypothetical protein [Candida glabrata CBS 138]
Dmel_0052113_CG32113_HG_698	gi|50285773|ref|XP_445315.1|	27.81	2e-16	99.0	hypothetical protein [Candida glabrata CBS 138]
Dmel_0052113_CG32113_HG_698	gi|50285773|ref|XP_445315.1|	21.96	2e-08	72.4	hypothetical protein [Candida glabrata CBS 138]
Dmel_0052113_CG32113_HG_698	gi|589269844|ref|XP_007000652.1|	26.09	2e-31	148	hypothetical protein TREMEDRAFT_25659 [Tremella mesenterica DSM 1558]
Dmel_0052113_CG32113_HG_698	gi|589269844|ref|XP_007000652.1|	21.27	2e-28	138	hypothetical protein TREMEDRAFT_25659 [Tremella mesenterica DSM 1558]
Dmel_0052113_CG32113_HG_698	gi|589269844|ref|XP_007000652.1|	22.06	1e-13	89.7	hypothetical protein TREMEDRAFT_25659 [Tremella mesenterica DSM 1558]
Dmel_0052113_CG32113_HG_698	gi|682367379|gb|KFY53358.1|	27.00	2e-31	144	hypothetical protein V496_07689 [Pseudogymnoascus sp. VKM F-4515 (FW-2607)]
Dmel_0052113_CG32113_HG_698	gi|927398637|ref|XP_013945164.1|	21.15	2e-31	148	hypothetical protein TRIATDRAFT_316915 [Trichoderma atroviride IMI 206040]
Dmel_0052113_CG32113_HG_698	gi|927398637|ref|XP_013945164.1|	25.54	9e-31	146	hypothetical protein TRIATDRAFT_316915 [Trichoderma atroviride IMI 206040]
Dmel_0052113_CG32113_HG_698	gi|927398637|ref|XP_013945164.1|	25.83	8e-30	143	hypothetical protein TRIATDRAFT_316915 [Trichoderma atroviride IMI 206040]
Dmel_0052113_CG32113_HG_698	gi|531866474|gb|EQL03278.1|	22.81	2e-31	148	vacuolar protein sorting-associated protein [Ophiocordyceps sinensis CO18]
Dmel_0052113_CG32113_HG_698	gi|531866474|gb|EQL03278.1|	24.65	2e-30	144	vacuolar protein sorting-associated protein [Ophiocordyceps sinensis CO18]
Dmel_0052113_CG32113_HG_698	gi|531866474|gb|EQL03278.1|	19.22	1e-23	122	vacuolar protein sorting-associated protein [Ophiocordyceps sinensis CO18]
Dmel_0052113_CG32113_HG_698	gi|751184896|gb|KIL70832.1|	26.65	2e-31	148	hypothetical protein M378DRAFT_189420 [Amanita muscaria Koide BX008]
Dmel_0052113_CG32113_HG_698	gi|751184896|gb|KIL70832.1|	21.11	1e-18	106	hypothetical protein M378DRAFT_189420 [Amanita muscaria Koide BX008]
Dmel_0052113_CG32113_HG_698	gi|751184896|gb|KIL70832.1|	22.15	1e-15	95.9	hypothetical protein M378DRAFT_189420 [Amanita muscaria Koide BX008]
Dmel_0052113_CG32113_HG_698	gi|831766139|ref|XP_012751699.1|	27.66	2e-31	147	hypothetical protein SAMD00019534_083540 [Acytostelium subglobosum LB1]
Dmel_0052113_CG32113_HG_698	gi|1063856147|ref|XP_017988018.1|	26.60	2e-31	148	HEL259Cp [Eremothecium sinecaudum]
Dmel_0052113_CG32113_HG_698	gi|1063856147|ref|XP_017988018.1|	27.04	7e-28	136	HEL259Cp [Eremothecium sinecaudum]
Dmel_0052113_CG32113_HG_698	gi|1063856147|ref|XP_017988018.1|	22.34	4e-21	114	HEL259Cp [Eremothecium sinecaudum]
Dmel_0052113_CG32113_HG_698	gi|913842108|emb|CRK28462.1|	26.35	2e-31	145	hypothetical protein BN1723_003546 [Verticillium longisporum]
Dmel_0052113_CG32113_HG_698	gi|930406369|ref|XP_014177457.1|	25.05	2e-31	148	late endosome to vacuole transport-related protein [Trichosporon asahii var. asahii CBS 2479]
Dmel_0052113_CG32113_HG_698	gi|930406369|ref|XP_014177457.1|	24.34	7e-25	126	late endosome to vacuole transport-related protein [Trichosporon asahii var. asahii CBS 2479]
Dmel_0052113_CG32113_HG_698	gi|930406369|ref|XP_014177457.1|	21.92	2e-20	112	late endosome to vacuole transport-related protein [Trichosporon asahii var. asahii CBS 2479]
Dmel_0052113_CG32113_HG_698	gi|930406369|ref|XP_014177457.1|	19.50	0.036	51.6	late endosome to vacuole transport-related protein [Trichosporon asahii var. asahii CBS 2479]
Dmel_0052113_CG32113_HG_698	gi|1070339850|ref|XP_018239750.1|	21.75	2e-31	148	hypothetical protein FOXG_04892 [Fusarium oxysporum f. sp. lycopersici 4287]
Dmel_0052113_CG32113_HG_698	gi|1070339850|ref|XP_018239750.1|	25.41	6e-29	140	hypothetical protein FOXG_04892 [Fusarium oxysporum f. sp. lycopersici 4287]
Dmel_0052113_CG32113_HG_698	gi|1070339850|ref|XP_018239750.1|	19.44	9e-15	93.2	hypothetical protein FOXG_04892 [Fusarium oxysporum f. sp. lycopersici 4287]
Dmel_0052113_CG32113_HG_698	gi|512193560|gb|EPE09317.1|	22.18	2e-31	148	vacuolar protein sorting-associated protein 13 [Ophiostoma piceae UAMH 11346]
Dmel_0052113_CG32113_HG_698	gi|512193560|gb|EPE09317.1|	25.00	2e-29	141	vacuolar protein sorting-associated protein 13 [Ophiostoma piceae UAMH 11346]
Dmel_0052113_CG32113_HG_698	gi|512193560|gb|EPE09317.1|	21.34	2e-27	135	vacuolar protein sorting-associated protein 13 [Ophiostoma piceae UAMH 11346]
Dmel_0052113_CG32113_HG_698	gi|406701023|gb|EKD04181.1|	25.05	2e-31	148	hypothetical protein A1Q2_01527 [Trichosporon asahii var. asahii CBS 8904]
Dmel_0052113_CG32113_HG_698	gi|406701023|gb|EKD04181.1|	24.34	7e-25	126	hypothetical protein A1Q2_01527 [Trichosporon asahii var. asahii CBS 8904]
Dmel_0052113_CG32113_HG_698	gi|406701023|gb|EKD04181.1|	21.66	4e-20	111	hypothetical protein A1Q2_01527 [Trichosporon asahii var. asahii CBS 8904]
Dmel_0052113_CG32113_HG_698	gi|367002418|ref|XP_003685943.1|	27.82	2e-31	148	hypothetical protein TPHA_0F00220 [Tetrapisispora phaffii CBS 4417]
Dmel_0052113_CG32113_HG_698	gi|367002418|ref|XP_003685943.1|	24.52	7e-27	133	hypothetical protein TPHA_0F00220 [Tetrapisispora phaffii CBS 4417]
Dmel_0052113_CG32113_HG_698	gi|367002418|ref|XP_003685943.1|	22.49	1e-07	69.3	hypothetical protein TPHA_0F00220 [Tetrapisispora phaffii CBS 4417]
Dmel_0052113_CG32113_HG_698	gi|590036787|gb|EXK38645.1|	21.75	2e-31	148	hypothetical protein FOMG_06207 [Fusarium oxysporum f. sp. melonis 26406]
Dmel_0052113_CG32113_HG_698	gi|590036787|gb|EXK38645.1|	25.41	7e-29	140	hypothetical protein FOMG_06207 [Fusarium oxysporum f. sp. melonis 26406]
Dmel_0052113_CG32113_HG_698	gi|590036787|gb|EXK38645.1|	19.80	2e-18	105	hypothetical protein FOMG_06207 [Fusarium oxysporum f. sp. melonis 26406]
Dmel_0052113_CG32113_HG_698	gi|927413876|ref|XP_013952769.1|	22.75	2e-31	147	hypothetical protein TRIVIDRAFT_172785 [Trichoderma virens Gv29-8]
Dmel_0052113_CG32113_HG_698	gi|927413876|ref|XP_013952769.1|	24.87	1e-30	145	hypothetical protein TRIVIDRAFT_172785 [Trichoderma virens Gv29-8]
Dmel_0052113_CG32113_HG_698	gi|927413876|ref|XP_013952769.1|	21.92	1e-26	132	hypothetical protein TRIVIDRAFT_172785 [Trichoderma virens Gv29-8]
Dmel_0052113_CG32113_HG_698	gi|587690006|gb|EWZ36611.1|	21.53	3e-31	147	hypothetical protein FOZG_10604 [Fusarium oxysporum Fo47]
Dmel_0052113_CG32113_HG_698	gi|587690006|gb|EWZ36611.1|	25.41	6e-29	140	hypothetical protein FOZG_10604 [Fusarium oxysporum Fo47]
Dmel_0052113_CG32113_HG_698	gi|587690006|gb|EWZ36611.1|	19.87	6e-19	107	hypothetical protein FOZG_10604 [Fusarium oxysporum Fo47]
Dmel_0052113_CG32113_HG_698	gi|591442669|gb|EXL75260.1|	21.75	3e-31	147	hypothetical protein FOPG_09760 [Fusarium oxysporum f. sp. conglutinans race 2 54008]
Dmel_0052113_CG32113_HG_698	gi|591442669|gb|EXL75260.1|	25.41	6e-29	140	hypothetical protein FOPG_09760 [Fusarium oxysporum f. sp. conglutinans race 2 54008]
Dmel_0052113_CG32113_HG_698	gi|591442669|gb|EXL75260.1|	19.87	7e-19	106	hypothetical protein FOPG_09760 [Fusarium oxysporum f. sp. conglutinans race 2 54008]
Dmel_0052113_CG32113_HG_698	gi|475665278|gb|EMT63070.1|	21.75	3e-31	147	Vacuolar protein sorting-associated protein 13 [Fusarium oxysporum f. sp. cubense race 4]
Dmel_0052113_CG32113_HG_698	gi|475665278|gb|EMT63070.1|	25.41	6e-29	140	Vacuolar protein sorting-associated protein 13 [Fusarium oxysporum f. sp. cubense race 4]
Dmel_0052113_CG32113_HG_698	gi|475665278|gb|EMT63070.1|	19.83	7e-19	106	Vacuolar protein sorting-associated protein 13 [Fusarium oxysporum f. sp. cubense race 4]
Dmel_0052113_CG32113_HG_698	gi|342875385|gb|EGU77161.1|	21.75	3e-31	147	hypothetical protein FOXB_12309 [Fusarium oxysporum Fo5176]
Dmel_0052113_CG32113_HG_698	gi|342875385|gb|EGU77161.1|	19.87	6e-19	107	hypothetical protein FOXB_12309 [Fusarium oxysporum Fo5176]
Dmel_0052113_CG32113_HG_698	gi|342875385|gb|EGU77161.1|	23.04	2.4	45.4	hypothetical protein FOXB_12309 [Fusarium oxysporum Fo5176]
Dmel_0052113_CG32113_HG_698	gi|831785660|ref|XP_012757858.1|	20.76	3e-31	147	hypothetical protein SAMD00019534_018130 [Acytostelium subglobosum LB1]
Dmel_0052113_CG32113_HG_698	gi|831785660|ref|XP_012757858.1|	28.44	6e-29	140	hypothetical protein SAMD00019534_018130 [Acytostelium subglobosum LB1]
Dmel_0052113_CG32113_HG_698	gi|590061158|gb|EXK88682.1|	21.75	3e-31	147	hypothetical protein FOQG_08000 [Fusarium oxysporum f. sp. raphani 54005]
Dmel_0052113_CG32113_HG_698	gi|590061158|gb|EXK88682.1|	23.69	5e-29	140	hypothetical protein FOQG_08000 [Fusarium oxysporum f. sp. raphani 54005]
Dmel_0052113_CG32113_HG_698	gi|590061158|gb|EXK88682.1|	19.80	4e-18	104	hypothetical protein FOQG_08000 [Fusarium oxysporum f. sp. raphani 54005]
Dmel_0052113_CG32113_HG_698	gi|587719390|gb|EWZ90727.1|	21.75	3e-31	147	hypothetical protein FOWG_08302 [Fusarium oxysporum f. sp. lycopersici MN25]
Dmel_0052113_CG32113_HG_698	gi|587719390|gb|EWZ90727.1|	25.21	5e-28	137	hypothetical protein FOWG_08302 [Fusarium oxysporum f. sp. lycopersici MN25]
Dmel_0052113_CG32113_HG_698	gi|587719390|gb|EWZ90727.1|	19.87	8e-19	106	hypothetical protein FOWG_08302 [Fusarium oxysporum f. sp. lycopersici MN25]
Dmel_0052113_CG32113_HG_698	gi|587746467|gb|EXA44183.1|	21.75	3e-31	147	hypothetical protein FOVG_05683 [Fusarium oxysporum f. sp. pisi HDV247]
Dmel_0052113_CG32113_HG_698	gi|587746467|gb|EXA44183.1|	25.41	6e-29	140	hypothetical protein FOVG_05683 [Fusarium oxysporum f. sp. pisi HDV247]
Dmel_0052113_CG32113_HG_698	gi|587746467|gb|EXA44183.1|	19.87	8e-19	106	hypothetical protein FOVG_05683 [Fusarium oxysporum f. sp. pisi HDV247]
Dmel_0052113_CG32113_HG_698	gi|477515089|gb|ENH67445.1|	21.75	3e-31	147	Vacuolar protein sorting-associated protein 13 [Fusarium oxysporum f. sp. cubense race 1]
Dmel_0052113_CG32113_HG_698	gi|477515089|gb|ENH67445.1|	25.41	7e-29	140	Vacuolar protein sorting-associated protein 13 [Fusarium oxysporum f. sp. cubense race 1]
Dmel_0052113_CG32113_HG_698	gi|477515089|gb|ENH67445.1|	19.87	4e-19	107	Vacuolar protein sorting-associated protein 13 [Fusarium oxysporum f. sp. cubense race 1]
Dmel_0052113_CG32113_HG_698	gi|640915622|gb|KDN60493.1|	25.75	3e-31	147	hypothetical protein CSUB01_10167 [Colletotrichum sublineola]
Dmel_0052113_CG32113_HG_698	gi|640915622|gb|KDN60493.1|	21.82	3e-29	141	hypothetical protein CSUB01_10167 [Colletotrichum sublineola]
Dmel_0052113_CG32113_HG_698	gi|640915622|gb|KDN60493.1|	20.83	1e-26	132	hypothetical protein CSUB01_10167 [Colletotrichum sublineola]
Dmel_0052113_CG32113_HG_698	gi|820656983|emb|CED84268.1|	21.47	3e-31	147	Vacuolar protein sorting-associated protein [Xanthophyllomyces dendrorhous]
Dmel_0052113_CG32113_HG_698	gi|820656983|emb|CED84268.1|	29.16	9e-29	139	Vacuolar protein sorting-associated protein [Xanthophyllomyces dendrorhous]
Dmel_0052113_CG32113_HG_698	gi|820656983|emb|CED84268.1|	20.73	3e-25	127	Vacuolar protein sorting-associated protein [Xanthophyllomyces dendrorhous]
Dmel_0052113_CG32113_HG_698	gi|591467322|gb|EXL98704.1|	21.75	3e-31	147	hypothetical protein FOIG_09432 [Fusarium oxysporum f. sp. cubense tropical race 4 54006]
Dmel_0052113_CG32113_HG_698	gi|591467322|gb|EXL98704.1|	25.41	6e-29	140	hypothetical protein FOIG_09432 [Fusarium oxysporum f. sp. cubense tropical race 4 54006]
Dmel_0052113_CG32113_HG_698	gi|591467322|gb|EXL98704.1|	19.83	1e-18	105	hypothetical protein FOIG_09432 [Fusarium oxysporum f. sp. cubense tropical race 4 54006]
Dmel_0052113_CG32113_HG_698	gi|1028554145|gb|OAJ24215.1|	25.65	3e-31	147	hypothetical protein A4X03_g2682 [Tilletia caries]
Dmel_0052113_CG32113_HG_698	gi|1028554145|gb|OAJ24215.1|	26.13	2e-25	128	hypothetical protein A4X03_g2682 [Tilletia caries]
Dmel_0052113_CG32113_HG_698	gi|1028554145|gb|OAJ24215.1|	21.11	1e-21	116	hypothetical protein A4X03_g2682 [Tilletia caries]
Dmel_0052113_CG32113_HG_698	gi|587667679|gb|EWY90020.1|	21.75	3e-31	147	hypothetical protein FOYG_07656 [Fusarium oxysporum FOSC 3-a]
Dmel_0052113_CG32113_HG_698	gi|587667679|gb|EWY90020.1|	25.41	6e-29	140	hypothetical protein FOYG_07656 [Fusarium oxysporum FOSC 3-a]
Dmel_0052113_CG32113_HG_698	gi|587667679|gb|EWY90020.1|	19.84	2e-18	105	hypothetical protein FOYG_07656 [Fusarium oxysporum FOSC 3-a]
Dmel_0052113_CG32113_HG_698	gi|723162868|gb|KHC36901.1|	27.09	3e-31	147	hypothetical protein W5O_03869 [Candida albicans Ca6]
Dmel_0052113_CG32113_HG_698	gi|723162868|gb|KHC36901.1|	27.29	8e-29	139	hypothetical protein W5O_03869 [Candida albicans Ca6]
Dmel_0052113_CG32113_HG_698	gi|723162868|gb|KHC36901.1|	21.98	1e-08	72.8	hypothetical protein W5O_03869 [Candida albicans Ca6]
Dmel_0052113_CG32113_HG_698	gi|703966298|gb|KGQ92587.1|	27.09	3e-31	147	hypothetical protein MG1_03846 [Candida albicans GC75]
Dmel_0052113_CG32113_HG_698	gi|703966298|gb|KGQ92587.1|	27.29	8e-29	139	hypothetical protein MG1_03846 [Candida albicans GC75]
Dmel_0052113_CG32113_HG_698	gi|703966298|gb|KGQ92587.1|	21.77	2e-08	72.4	hypothetical protein MG1_03846 [Candida albicans GC75]
Dmel_0052113_CG32113_HG_698	gi|908385809|gb|KND86587.1|	25.04	3e-31	147	Vacuolar protein sorting-associated protein 13 [Tolypocladium ophioglossoides CBS 100239]
Dmel_0052113_CG32113_HG_698	gi|908385809|gb|KND86587.1|	23.37	9e-29	139	Vacuolar protein sorting-associated protein 13 [Tolypocladium ophioglossoides CBS 100239]
Dmel_0052113_CG32113_HG_698	gi|908385809|gb|KND86587.1|	19.54	2e-24	125	Vacuolar protein sorting-associated protein 13 [Tolypocladium ophioglossoides CBS 100239]
Dmel_0052113_CG32113_HG_698	gi|723201084|gb|KHC74793.1|	27.09	3e-31	147	hypothetical protein MGS_03851 [Candida albicans P78042]
Dmel_0052113_CG32113_HG_698	gi|723201084|gb|KHC74793.1|	27.29	9e-29	139	hypothetical protein MGS_03851 [Candida albicans P78042]
Dmel_0052113_CG32113_HG_698	gi|723201084|gb|KHC74793.1|	21.98	1e-08	73.2	hypothetical protein MGS_03851 [Candida albicans P78042]
Dmel_0052113_CG32113_HG_698	gi|712858013|gb|KGU07063.1|	27.09	3e-31	147	hypothetical protein MEQ_03806 [Candida albicans P87]
Dmel_0052113_CG32113_HG_698	gi|712858013|gb|KGU07063.1|	27.29	9e-29	139	hypothetical protein MEQ_03806 [Candida albicans P87]
Dmel_0052113_CG32113_HG_698	gi|712858013|gb|KGU07063.1|	21.98	1e-08	73.2	hypothetical protein MEQ_03806 [Candida albicans P87]
Dmel_0052113_CG32113_HG_698	gi|723187097|gb|KHC60932.1|	27.09	3e-31	147	hypothetical protein MGE_03819 [Candida albicans P75010]
Dmel_0052113_CG32113_HG_698	gi|723187097|gb|KHC60932.1|	27.29	1e-28	139	hypothetical protein MGE_03819 [Candida albicans P75010]
Dmel_0052113_CG32113_HG_698	gi|723187097|gb|KHC60932.1|	21.98	3e-08	72.0	hypothetical protein MGE_03819 [Candida albicans P75010]
Dmel_0052113_CG32113_HG_698	gi|712858996|gb|KGU08040.1|	27.09	4e-31	147	hypothetical protein MEY_03806 [Candida albicans 19F]
Dmel_0052113_CG32113_HG_698	gi|712858996|gb|KGU08040.1|	27.29	8e-29	139	hypothetical protein MEY_03806 [Candida albicans 19F]
Dmel_0052113_CG32113_HG_698	gi|712858996|gb|KGU08040.1|	21.98	1e-08	73.2	hypothetical protein MEY_03806 [Candida albicans 19F]
Dmel_0052113_CG32113_HG_698	gi|703977779|gb|KGR06829.1|	27.09	4e-31	147	hypothetical protein MG5_03847 [Candida albicans P57072]
Dmel_0052113_CG32113_HG_698	gi|703977779|gb|KGR06829.1|	27.29	8e-29	139	hypothetical protein MG5_03847 [Candida albicans P57072]
Dmel_0052113_CG32113_HG_698	gi|703977779|gb|KGR06829.1|	21.98	1e-08	72.8	hypothetical protein MG5_03847 [Candida albicans P57072]
Dmel_0052113_CG32113_HG_698	gi|1087766561|ref|XP_018662319.1|	25.72	4e-31	147	hypothetical protein TGAM01_04356 [Trichoderma gamsii]
Dmel_0052113_CG32113_HG_698	gi|1087766561|ref|XP_018662319.1|	25.83	2e-29	141	hypothetical protein TGAM01_04356 [Trichoderma gamsii]
Dmel_0052113_CG32113_HG_698	gi|1087766561|ref|XP_018662319.1|	20.80	6e-19	107	hypothetical protein TGAM01_04356 [Trichoderma gamsii]
Dmel_0052113_CG32113_HG_698	gi|723212620|gb|KHC86233.1|	27.09	4e-31	147	hypothetical protein I503_03921 [Candida albicans SC5314]
Dmel_0052113_CG32113_HG_698	gi|723212620|gb|KHC86233.1|	27.29	8e-29	139	hypothetical protein I503_03921 [Candida albicans SC5314]
Dmel_0052113_CG32113_HG_698	gi|723212620|gb|KHC86233.1|	21.98	1e-08	73.2	hypothetical protein I503_03921 [Candida albicans SC5314]
Dmel_0052113_CG32113_HG_698	gi|712878959|gb|KGU26763.1|	27.09	4e-31	147	hypothetical protein MGM_03853 [Candida albicans P75063]
Dmel_0052113_CG32113_HG_698	gi|712878959|gb|KGU26763.1|	27.29	8e-29	139	hypothetical protein MGM_03853 [Candida albicans P75063]
Dmel_0052113_CG32113_HG_698	gi|712878959|gb|KGU26763.1|	21.98	1e-08	73.2	hypothetical protein MGM_03853 [Candida albicans P75063]
Dmel_0052113_CG32113_HG_698	gi|712876355|gb|KGU24199.1|	27.09	4e-31	147	hypothetical protein MG7_03825 [Candida albicans P34048]
Dmel_0052113_CG32113_HG_698	gi|712876355|gb|KGU24199.1|	27.29	9e-29	139	hypothetical protein MG7_03825 [Candida albicans P34048]
Dmel_0052113_CG32113_HG_698	gi|712876355|gb|KGU24199.1|	21.98	1e-10	79.7	hypothetical protein MG7_03825 [Candida albicans P34048]
Dmel_0052113_CG32113_HG_698	gi|521774729|gb|EPQ65871.1|	23.86	4e-31	145	hypothetical protein BGT96224_5296, partial [Blumeria graminis f. sp. tritici 96224]
Dmel_0052113_CG32113_HG_698	gi|723178585|gb|KHC52482.1|	27.09	4e-31	147	hypothetical protein MGC_03845 [Candida albicans P37039]
Dmel_0052113_CG32113_HG_698	gi|723178585|gb|KHC52482.1|	27.29	9e-29	139	hypothetical protein MGC_03845 [Candida albicans P37039]
Dmel_0052113_CG32113_HG_698	gi|723178585|gb|KHC52482.1|	21.98	1e-08	72.8	hypothetical protein MGC_03845 [Candida albicans P37039]
Dmel_0052113_CG32113_HG_698	gi|255714901|ref|XP_002553732.1|	27.79	5e-31	147	KLTH0E05764p [Lachancea thermotolerans]
Dmel_0052113_CG32113_HG_698	gi|255714901|ref|XP_002553732.1|	23.68	2e-28	138	KLTH0E05764p [Lachancea thermotolerans]
Dmel_0052113_CG32113_HG_698	gi|255714901|ref|XP_002553732.1|	20.42	6e-10	77.4	KLTH0E05764p [Lachancea thermotolerans]
Dmel_0052113_CG32113_HG_698	gi|712881373|gb|KGU29137.1|	27.09	5e-31	147	hypothetical protein MGK_03841 [Candida albicans P57055]
Dmel_0052113_CG32113_HG_698	gi|712881373|gb|KGU29137.1|	27.29	9e-29	139	hypothetical protein MGK_03841 [Candida albicans P57055]
Dmel_0052113_CG32113_HG_698	gi|712881373|gb|KGU29137.1|	21.98	1e-10	79.7	hypothetical protein MGK_03841 [Candida albicans P57055]
Dmel_0052113_CG32113_HG_698	gi|572276464|gb|ETR99810.1|	22.12	5e-31	147	vacuolar protein sorting-associated protein 13 [Trichoderma reesei RUT C-30]
Dmel_0052113_CG32113_HG_698	gi|572276464|gb|ETR99810.1|	24.28	2e-28	138	vacuolar protein sorting-associated protein 13 [Trichoderma reesei RUT C-30]
Dmel_0052113_CG32113_HG_698	gi|572276464|gb|ETR99810.1|	20.12	2e-21	115	vacuolar protein sorting-associated protein 13 [Trichoderma reesei RUT C-30]
Dmel_0052113_CG32113_HG_698	gi|924822196|gb|KOS20149.1|	22.69	5e-31	146	Vacuolar protein sorting-associated protein 13 [Escovopsis weberi]
Dmel_0052113_CG32113_HG_698	gi|1003331838|emb|CDU22846.1|	20.57	5e-31	147	related to VPS13-involved in regulating membrane traffic (N-terminal fragment) [Sporisorium scitamineum]
Dmel_0052113_CG32113_HG_698	gi|1003331838|emb|CDU22846.1|	25.66	5e-30	143	related to VPS13-involved in regulating membrane traffic (N-terminal fragment) [Sporisorium scitamineum]
Dmel_0052113_CG32113_HG_698	gi|1003331838|emb|CDU22846.1|	26.12	2e-25	129	related to VPS13-involved in regulating membrane traffic (N-terminal fragment) [Sporisorium scitamineum]
Dmel_0052113_CG32113_HG_698	gi|589110091|ref|XP_006967068.1|	22.12	5e-31	147	predicted protein [Trichoderma reesei QM6a]
Dmel_0052113_CG32113_HG_698	gi|589110091|ref|XP_006967068.1|	24.28	2e-28	138	predicted protein [Trichoderma reesei QM6a]
Dmel_0052113_CG32113_HG_698	gi|589110091|ref|XP_006967068.1|	20.12	4e-21	114	predicted protein [Trichoderma reesei QM6a]
Dmel_0052113_CG32113_HG_698	gi|770397198|gb|KJK83168.1|	24.83	5e-31	147	Vacuolar protein sorting-associated protein [Metarhizium anisopliae BRIP 53293]
Dmel_0052113_CG32113_HG_698	gi|770397198|gb|KJK83168.1|	21.63	3e-30	144	Vacuolar protein sorting-associated protein [Metarhizium anisopliae BRIP 53293]
Dmel_0052113_CG32113_HG_698	gi|770397198|gb|KJK83168.1|	19.72	7e-23	120	Vacuolar protein sorting-associated protein [Metarhizium anisopliae BRIP 53293]
Dmel_0052113_CG32113_HG_698	gi|953414188|ref|XP_014549501.1|	24.83	5e-31	146	vacuolar protein sorting-associated protein, partial [Metarhizium brunneum ARSEF 3297]
Dmel_0052113_CG32113_HG_698	gi|953414188|ref|XP_014549501.1|	21.42	4e-30	144	vacuolar protein sorting-associated protein, partial [Metarhizium brunneum ARSEF 3297]
Dmel_0052113_CG32113_HG_698	gi|953414188|ref|XP_014549501.1|	19.65	7e-23	120	vacuolar protein sorting-associated protein, partial [Metarhizium brunneum ARSEF 3297]
Dmel_0052113_CG32113_HG_698	gi|743663301|gb|KID90480.1|	24.83	6e-31	146	vacuolar protein sorting-associated protein [Metarhizium guizhouense ARSEF 977]
Dmel_0052113_CG32113_HG_698	gi|743663301|gb|KID90480.1|	21.63	8e-29	139	vacuolar protein sorting-associated protein [Metarhizium guizhouense ARSEF 977]
Dmel_0052113_CG32113_HG_698	gi|743663301|gb|KID90480.1|	19.72	6e-24	123	vacuolar protein sorting-associated protein [Metarhizium guizhouense ARSEF 977]
Dmel_0052113_CG32113_HG_698	gi|672382210|gb|KFG84341.1|	24.83	6e-31	146	vacuolar protein sorting-associated protein [Metarhizium anisopliae]
Dmel_0052113_CG32113_HG_698	gi|672382210|gb|KFG84341.1|	21.63	5e-30	143	vacuolar protein sorting-associated protein [Metarhizium anisopliae]
Dmel_0052113_CG32113_HG_698	gi|672382210|gb|KFG84341.1|	19.72	4e-23	120	vacuolar protein sorting-associated protein [Metarhizium anisopliae]
Dmel_0052113_CG32113_HG_698	gi|1027070814|ref|XP_016640542.1|	21.40	6e-31	146	hypothetical protein SAPIO_CDS8692 [Scedosporium apiospermum]
Dmel_0052113_CG32113_HG_698	gi|1027070814|ref|XP_016640542.1|	26.93	1e-29	142	hypothetical protein SAPIO_CDS8692 [Scedosporium apiospermum]
Dmel_0052113_CG32113_HG_698	gi|1027070814|ref|XP_016640542.1|	20.78	7e-22	116	hypothetical protein SAPIO_CDS8692 [Scedosporium apiospermum]
Dmel_0052113_CG32113_HG_698	gi|953470603|ref|XP_014578776.1|	24.83	6e-31	146	vacuolar protein sorting-associated protein, partial [Metarhizium majus ARSEF 297]
Dmel_0052113_CG32113_HG_698	gi|953470603|ref|XP_014578776.1|	21.74	2e-29	142	vacuolar protein sorting-associated protein, partial [Metarhizium majus ARSEF 297]
Dmel_0052113_CG32113_HG_698	gi|953470603|ref|XP_014578776.1|	19.72	7e-24	123	vacuolar protein sorting-associated protein, partial [Metarhizium majus ARSEF 297]
Dmel_0052113_CG32113_HG_698	gi|1045482116|gb|OCF73846.1|	23.58	6e-31	146	vacuolar protein sorting-associated protein vps13 [Kwoniella mangroviensis CBS 8886]
Dmel_0052113_CG32113_HG_698	gi|1045482116|gb|OCF73846.1|	25.05	4e-29	140	vacuolar protein sorting-associated protein vps13 [Kwoniella mangroviensis CBS 8886]
Dmel_0052113_CG32113_HG_698	gi|1045482116|gb|OCF73846.1|	22.55	3e-17	101	vacuolar protein sorting-associated protein vps13 [Kwoniella mangroviensis CBS 8886]
Dmel_0052113_CG32113_HG_698	gi|723160222|gb|KHC34271.1|	27.09	6e-31	146	hypothetical protein MGQ_03816 [Candida albicans P76067]
Dmel_0052113_CG32113_HG_698	gi|723160222|gb|KHC34271.1|	27.29	8e-29	139	hypothetical protein MGQ_03816 [Candida albicans P76067]
Dmel_0052113_CG32113_HG_698	gi|723160222|gb|KHC34271.1|	21.98	1e-08	73.2	hypothetical protein MGQ_03816 [Candida albicans P76067]
Dmel_0052113_CG32113_HG_698	gi|575478594|ref|XP_006678591.1|	26.56	6e-31	146	hypothetical protein BATDEDRAFT_35024 [Batrachochytrium dendrobatidis JAM81]
Dmel_0052113_CG32113_HG_698	gi|575478594|ref|XP_006678591.1|	23.93	3e-25	127	hypothetical protein BATDEDRAFT_35024 [Batrachochytrium dendrobatidis JAM81]
Dmel_0052113_CG32113_HG_698	gi|575478594|ref|XP_006678591.1|	20.10	1e-14	93.2	hypothetical protein BATDEDRAFT_35024 [Batrachochytrium dendrobatidis JAM81]
Dmel_0052113_CG32113_HG_698	gi|770409802|gb|KJK94605.1|	24.83	6e-31	146	Vacuolar protein sorting-associated protein [Metarhizium anisopliae BRIP 53284]
Dmel_0052113_CG32113_HG_698	gi|770409802|gb|KJK94605.1|	21.63	3e-30	144	Vacuolar protein sorting-associated protein [Metarhizium anisopliae BRIP 53284]
Dmel_0052113_CG32113_HG_698	gi|770409802|gb|KJK94605.1|	19.72	8e-23	119	Vacuolar protein sorting-associated protein [Metarhizium anisopliae BRIP 53284]
Dmel_0052113_CG32113_HG_698	gi|1147415708|ref|XP_020076674.1|	26.94	7e-31	146	vacuolar sorting [Hyphopichia burtonii NRRL Y-1933]
Dmel_0052113_CG32113_HG_698	gi|1147415708|ref|XP_020076674.1|	26.46	1e-27	135	vacuolar sorting [Hyphopichia burtonii NRRL Y-1933]
Dmel_0052113_CG32113_HG_698	gi|1147415708|ref|XP_020076674.1|	19.58	1e-12	86.3	vacuolar sorting [Hyphopichia burtonii NRRL Y-1933]
Dmel_0052113_CG32113_HG_698	gi|1102228276|ref|XP_019039982.1|	22.68	7e-31	146	hypothetical protein WICANDRAFT_61340 [Wickerhamomyces anomalus NRRL Y-366-8]
Dmel_0052113_CG32113_HG_698	gi|1102228276|ref|XP_019039982.1|	22.84	2e-22	118	hypothetical protein WICANDRAFT_61340 [Wickerhamomyces anomalus NRRL Y-366-8]
Dmel_0052113_CG32113_HG_698	gi|1102228276|ref|XP_019039982.1|	20.81	3e-20	111	hypothetical protein WICANDRAFT_61340 [Wickerhamomyces anomalus NRRL Y-366-8]
Dmel_0052113_CG32113_HG_698	gi|1013948469|gb|KYR02132.1|	24.47	7e-31	146	vacuolar protein sorting-associated protein 13 family protein [Dictyostelium lacteum]
Dmel_0052113_CG32113_HG_698	gi|1013948469|gb|KYR02132.1|	29.11	2e-26	131	vacuolar protein sorting-associated protein 13 family protein [Dictyostelium lacteum]
Dmel_0052113_CG32113_HG_698	gi|358059436|dbj|GAA94842.1|	21.79	8e-31	146	hypothetical protein E5Q_01496 [Mixia osmundae IAM 14324]
Dmel_0052113_CG32113_HG_698	gi|358059436|dbj|GAA94842.1|	20.20	6e-28	137	hypothetical protein E5Q_01496 [Mixia osmundae IAM 14324]
Dmel_0052113_CG32113_HG_698	gi|358059436|dbj|GAA94842.1|	26.52	6e-28	136	hypothetical protein E5Q_01496 [Mixia osmundae IAM 14324]
Dmel_0052113_CG32113_HG_698	gi|410084379|ref|XP_003959766.1|	28.03	8e-31	146	hypothetical protein KAFR_0L00240 [Kazachstania africana CBS 2517]
Dmel_0052113_CG32113_HG_698	gi|410084379|ref|XP_003959766.1|	26.77	6e-26	130	hypothetical protein KAFR_0L00240 [Kazachstania africana CBS 2517]
Dmel_0052113_CG32113_HG_698	gi|410084379|ref|XP_003959766.1|	24.43	2e-13	89.0	hypothetical protein KAFR_0L00240 [Kazachstania africana CBS 2517]
Dmel_0052113_CG32113_HG_698	gi|410084379|ref|XP_003959766.1|	21.61	1.3	46.6	hypothetical protein KAFR_0L00240 [Kazachstania africana CBS 2517]
Dmel_0052113_CG32113_HG_698	gi|827071347|ref|XP_008097134.1|	25.57	8e-31	146	hypothetical protein GLRG_08258 [Colletotrichum graminicola M1.001]
Dmel_0052113_CG32113_HG_698	gi|827071347|ref|XP_008097134.1|	22.60	9e-30	142	hypothetical protein GLRG_08258 [Colletotrichum graminicola M1.001]
Dmel_0052113_CG32113_HG_698	gi|827071347|ref|XP_008097134.1|	20.24	1e-25	129	hypothetical protein GLRG_08258 [Colletotrichum graminicola M1.001]
Dmel_0052113_CG32113_HG_698	gi|723159581|gb|KHC33635.1|	27.09	8e-31	146	hypothetical protein MGO_03810 [Candida albicans P76055]
Dmel_0052113_CG32113_HG_698	gi|723159581|gb|KHC33635.1|	27.29	8e-29	139	hypothetical protein MGO_03810 [Candida albicans P76055]
Dmel_0052113_CG32113_HG_698	gi|723159581|gb|KHC33635.1|	22.06	1e-08	72.8	hypothetical protein MGO_03810 [Candida albicans P76055]
Dmel_0052113_CG32113_HG_698	gi|629721242|ref|XP_007821689.1|	24.83	8e-31	146	vacuolar protein sorting-associated protein vps13 [Metarhizium robertsii ARSEF 23]
Dmel_0052113_CG32113_HG_698	gi|629721242|ref|XP_007821689.1|	21.52	1e-29	142	vacuolar protein sorting-associated protein vps13 [Metarhizium robertsii ARSEF 23]
Dmel_0052113_CG32113_HG_698	gi|629721242|ref|XP_007821689.1|	20.18	2e-20	112	vacuolar protein sorting-associated protein vps13 [Metarhizium robertsii ARSEF 23]
Dmel_0052113_CG32113_HG_698	gi|703980081|gb|KGR09106.1|	27.09	9e-31	146	hypothetical protein MG3_03864 [Candida albicans P78048]
Dmel_0052113_CG32113_HG_698	gi|703980081|gb|KGR09106.1|	27.29	8e-29	139	hypothetical protein MG3_03864 [Candida albicans P78048]
Dmel_0052113_CG32113_HG_698	gi|703980081|gb|KGR09106.1|	21.98	1e-08	73.2	hypothetical protein MG3_03864 [Candida albicans P78048]
Dmel_0052113_CG32113_HG_698	gi|1111956842|ref|XP_711864.2|	27.09	9e-31	146	membrane morphogenesis protein [Candida albicans SC5314]
Dmel_0052113_CG32113_HG_698	gi|1111956842|ref|XP_711864.2|	27.29	8e-29	139	membrane morphogenesis protein [Candida albicans SC5314]
Dmel_0052113_CG32113_HG_698	gi|1111956842|ref|XP_711864.2|	21.98	1e-08	73.2	membrane morphogenesis protein [Candida albicans SC5314]
Dmel_0052113_CG32113_HG_698	gi|703959118|gb|KGQ85464.1|	27.09	9e-31	146	hypothetical protein MEO_03782 [Candida albicans P94015]
Dmel_0052113_CG32113_HG_698	gi|703959118|gb|KGQ85464.1|	27.29	8e-29	139	hypothetical protein MEO_03782 [Candida albicans P94015]
Dmel_0052113_CG32113_HG_698	gi|703959118|gb|KGQ85464.1|	21.98	1e-08	73.2	hypothetical protein MEO_03782 [Candida albicans P94015]
Dmel_0052113_CG32113_HG_698	gi|723175937|gb|KHC49862.1|	27.09	9e-31	145	hypothetical protein MEW_03758 [Candida albicans P60002]
Dmel_0052113_CG32113_HG_698	gi|723175937|gb|KHC49862.1|	27.29	7e-29	139	hypothetical protein MEW_03758 [Candida albicans P60002]
Dmel_0052113_CG32113_HG_698	gi|723175937|gb|KHC49862.1|	21.77	2e-08	72.8	hypothetical protein MEW_03758 [Candida albicans P60002]
Dmel_0052113_CG32113_HG_698	gi|703961205|gb|KGQ87529.1|	27.09	9e-31	145	hypothetical protein MEU_03839 [Candida albicans P37005]
Dmel_0052113_CG32113_HG_698	gi|703961205|gb|KGQ87529.1|	27.29	9e-29	139	hypothetical protein MEU_03839 [Candida albicans P37005]
Dmel_0052113_CG32113_HG_698	gi|703961205|gb|KGQ87529.1|	21.98	1e-08	72.8	hypothetical protein MEU_03839 [Candida albicans P37005]
Dmel_0052113_CG32113_HG_698	gi|673527069|emb|CDI53409.1|	20.13	1e-30	145	related to VPS13-involved in regulating membrane traffic (N-terminal fragment) [Melanopsichium pennsylvanicum 4]
Dmel_0052113_CG32113_HG_698	gi|673527069|emb|CDI53409.1|	25.66	3e-29	141	related to VPS13-involved in regulating membrane traffic (N-terminal fragment) [Melanopsichium pennsylvanicum 4]
Dmel_0052113_CG32113_HG_698	gi|673527069|emb|CDI53409.1|	25.35	3e-24	124	related to VPS13-involved in regulating membrane traffic (N-terminal fragment) [Melanopsichium pennsylvanicum 4]
Dmel_0052113_CG32113_HG_698	gi|673527069|emb|CDI53409.1|	22.90	3.8	45.1	related to VPS13-involved in regulating membrane traffic (N-terminal fragment) [Melanopsichium pennsylvanicum 4]
Dmel_0052113_CG32113_HG_698	gi|241954966|ref|XP_002420204.1|	27.09	1e-30	145	vacuolar protein sorting-associated protein, putative [Candida dubliniensis CD36]
Dmel_0052113_CG32113_HG_698	gi|241954966|ref|XP_002420204.1|	27.07	4e-29	140	vacuolar protein sorting-associated protein, putative [Candida dubliniensis CD36]
Dmel_0052113_CG32113_HG_698	gi|241954966|ref|XP_002420204.1|	18.99	5e-10	77.8	vacuolar protein sorting-associated protein, putative [Candida dubliniensis CD36]
Dmel_0052113_CG32113_HG_698	gi|669146444|ref|XP_008608784.1|	26.38	1e-30	145	hypothetical protein SDRG_04874 [Saprolegnia diclina VS20]
Dmel_0052113_CG32113_HG_698	gi|669146444|ref|XP_008608784.1|	21.01	3e-09	75.1	hypothetical protein SDRG_04874 [Saprolegnia diclina VS20]
Dmel_0052113_CG32113_HG_698	gi|682283289|gb|KFY03919.1|	22.54	1e-30	145	hypothetical protein O988_01122, partial [Pseudogymnoascus sp. VKM F-3808]
Dmel_0052113_CG32113_HG_698	gi|682283289|gb|KFY03919.1|	21.99	2e-26	131	hypothetical protein O988_01122, partial [Pseudogymnoascus sp. VKM F-3808]
Dmel_0052113_CG32113_HG_698	gi|682283289|gb|KFY03919.1|	21.86	6e-13	87.4	hypothetical protein O988_01122, partial [Pseudogymnoascus sp. VKM F-3808]
Dmel_0052113_CG32113_HG_698	gi|758370254|emb|CEP07317.1|	21.67	1e-30	145	hypothetical protein [Parasitella parasitica]
Dmel_0052113_CG32113_HG_698	gi|758370254|emb|CEP07317.1|	27.99	2e-28	138	hypothetical protein [Parasitella parasitica]
Dmel_0052113_CG32113_HG_698	gi|758370254|emb|CEP07317.1|	21.50	7e-25	126	hypothetical protein [Parasitella parasitica]
Dmel_0052113_CG32113_HG_698	gi|1045919111|gb|OCH96150.1|	25.74	1e-30	145	vacuolar protein sorting-associated protein 13 [Obba rivulosa]
Dmel_0052113_CG32113_HG_698	gi|1045919111|gb|OCH96150.1|	20.79	3e-25	127	vacuolar protein sorting-associated protein 13 [Obba rivulosa]
Dmel_0052113_CG32113_HG_698	gi|1045919111|gb|OCH96150.1|	21.42	2e-13	88.6	vacuolar protein sorting-associated protein 13 [Obba rivulosa]
Dmel_0052113_CG32113_HG_698	gi|1045919111|gb|OCH96150.1|	23.79	0.57	47.8	vacuolar protein sorting-associated protein 13 [Obba rivulosa]
Dmel_0026238_gus_gustavus_Source_FlyBase_0026238_HG_698	gi|522073681|ref|WP_020584890.1|	41.41	7e-48	172	hypothetical protein [Endozoicomonas elysicola]
Dmel_0026238_gus_gustavus_Source_FlyBase_0026238_HG_698	gi|970629922|gb|KUF77025.1|	28.40	7e-07	58.9	SPRY domain-containing SOCS box protein 1 [Phytophthora nicotianae]
Dmel_0026238_gus_gustavus_Source_FlyBase_0026238_HG_698	gi|566020226|gb|ETI43137.1|	28.40	3e-06	58.2	hypothetical protein F443_11848 [Phytophthora parasitica P1569]
Dmel_0026238_gus_gustavus_Source_FlyBase_0026238_HG_698	gi|568015615|gb|ETL89792.1|	28.40	3e-06	58.2	hypothetical protein L917_11336 [Phytophthora parasitica]
Dmel_0026238_gus_gustavus_Source_FlyBase_0026238_HG_698	gi|567957582|gb|ETK83182.1|	28.40	3e-06	58.2	hypothetical protein L915_11552, partial [Phytophthora parasitica]
Dmel_0026238_gus_gustavus_Source_FlyBase_0026238_HG_698	gi|567986250|gb|ETL36575.1|	28.40	3e-06	57.8	hypothetical protein L916_11470, partial [Phytophthora parasitica]
Dmel_0026238_gus_gustavus_Source_FlyBase_0026238_HG_698	gi|675198359|ref|XP_008908064.1|	28.40	4e-06	57.8	hypothetical protein PPTG_12662 [Phytophthora parasitica INRA-310]
Dmel_0026238_gus_gustavus_Source_FlyBase_0026238_HG_698	gi|570947609|gb|ETP12866.1|	29.49	7e-06	57.8	alpha,alpha-trehalose-phosphate synthase (UDP-forming) [Phytophthora parasitica CJ01A1]
Dmel_0026238_gus_gustavus_Source_FlyBase_0026238_HG_698	gi|698781745|ref|XP_009823916.1|	29.58	2e-05	56.6	hypothetical protein, variant 2 [Aphanomyces astaci]
Dmel_0026238_gus_gustavus_Source_FlyBase_0026238_HG_698	gi|66816631|ref|XP_642325.1|	28.57	2e-05	56.2	hypothetical protein DDB_G0278671 [Dictyostelium discoideum AX4]
Dmel_0026238_gus_gustavus_Source_FlyBase_0026238_HG_698	gi|698781743|ref|XP_009823915.1|	29.58	2e-05	56.6	hypothetical protein H257_02112 [Aphanomyces astaci]
Dmel_0026238_gus_gustavus_Source_FlyBase_0026238_HG_698	gi|698781747|ref|XP_009823917.1|	29.58	2e-05	56.6	hypothetical protein, variant 1 [Aphanomyces astaci]
Dmel_0026238_gus_gustavus_Source_FlyBase_0026238_HG_698	gi|1013947646|gb|KYR01315.1|	26.86	3e-05	55.5	hypothetical protein DLAC_02037 [Dictyostelium lacteum]
Dmel_0026238_gus_gustavus_Source_FlyBase_0026238_HG_698	gi|301098039|ref|XP_002898113.1|	28.40	3e-05	55.5	conserved hypothetical protein [Phytophthora infestans T30-4]
Dmel_0026238_gus_gustavus_Source_FlyBase_0026238_HG_698	gi|669159836|ref|XP_008615480.1|	33.33	3e-05	56.2	hypothetical protein SDRG_11228 [Saprolegnia diclina VS20]
Dmel_0026238_gus_gustavus_Source_FlyBase_0026238_HG_698	gi|695411129|ref|XP_009525397.1|	29.71	6e-05	54.3	hypothetical protein PHYSODRAFT_558214 [Phytophthora sojae]
Dmel_0026238_gus_gustavus_Source_FlyBase_0026238_HG_698	gi|953502398|emb|CEG36584.1|	29.76	7e-05	55.1	hect e3 ubiquitin [Plasmopara halstedii]
Dmel_0026238_gus_gustavus_Source_FlyBase_0026238_HG_698	gi|953502398|emb|CEG36584.1|	27.12	0.002	50.4	hect e3 ubiquitin [Plasmopara halstedii]
Dmel_0026238_gus_gustavus_Source_FlyBase_0026238_HG_698	gi|669141580|ref|XP_008606352.1|	28.57	8e-05	53.9	hypothetical protein SDRG_02535 [Saprolegnia diclina VS20]
Dmel_0026238_gus_gustavus_Source_FlyBase_0026238_HG_698	gi|330794445|ref|XP_003285289.1|	28.49	1e-04	53.5	hypothetical protein DICPUDRAFT_91478 [Dictyostelium purpureum]
Dmel_0026238_gus_gustavus_Source_FlyBase_0026238_HG_698	gi|695413216|ref|XP_009525965.1|	28.57	2e-04	53.9	hypothetical protein PHYSODRAFT_498805 [Phytophthora sojae]
Dmel_0026238_gus_gustavus_Source_FlyBase_0026238_HG_698	gi|695413216|ref|XP_009525965.1|	31.93	0.018	47.4	hypothetical protein PHYSODRAFT_498805 [Phytophthora sojae]
Dmel_0026238_gus_gustavus_Source_FlyBase_0026238_HG_698	gi|568048721|gb|ETM45753.1|	28.57	2e-04	53.9	hypothetical protein L914_09261 [Phytophthora parasitica]
Dmel_0026238_gus_gustavus_Source_FlyBase_0026238_HG_698	gi|568048721|gb|ETM45753.1|	31.93	0.016	47.8	hypothetical protein L914_09261 [Phytophthora parasitica]
Dmel_0026238_gus_gustavus_Source_FlyBase_0026238_HG_698	gi|570326713|gb|ETO74661.1|	28.57	2e-04	53.9	hypothetical protein F444_09666 [Phytophthora parasitica P1976]
Dmel_0026238_gus_gustavus_Source_FlyBase_0026238_HG_698	gi|570326713|gb|ETO74661.1|	31.93	0.017	47.8	hypothetical protein F444_09666 [Phytophthora parasitica P1976]
Dmel_0026238_gus_gustavus_Source_FlyBase_0026238_HG_698	gi|301120776|ref|XP_002908115.1|	28.57	2e-04	53.5	HECT E3 ubiquitin ligase, putative [Phytophthora infestans T30-4]
Dmel_0026238_gus_gustavus_Source_FlyBase_0026238_HG_698	gi|301120776|ref|XP_002908115.1|	31.93	0.018	47.4	HECT E3 ubiquitin ligase, putative [Phytophthora infestans T30-4]
Dmel_0026238_gus_gustavus_Source_FlyBase_0026238_HG_698	gi|970637503|gb|KUF81510.1|	28.57	2e-04	53.5	E3 ubiquitin-protein ligase HERC2 [Phytophthora nicotianae]
Dmel_0026238_gus_gustavus_Source_FlyBase_0026238_HG_698	gi|970637503|gb|KUF81510.1|	31.93	0.017	47.8	E3 ubiquitin-protein ligase HERC2 [Phytophthora nicotianae]
Dmel_0026238_gus_gustavus_Source_FlyBase_0026238_HG_698	gi|568018270|gb|ETL92445.1|	28.57	2e-04	53.5	hypothetical protein L917_09236 [Phytophthora parasitica]
Dmel_0026238_gus_gustavus_Source_FlyBase_0026238_HG_698	gi|568018270|gb|ETL92445.1|	31.93	0.017	47.8	hypothetical protein L917_09236 [Phytophthora parasitica]
Dmel_0026238_gus_gustavus_Source_FlyBase_0026238_HG_698	gi|567989061|gb|ETL39329.1|	28.57	2e-04	53.5	hypothetical protein L916_09303 [Phytophthora parasitica]
Dmel_0026238_gus_gustavus_Source_FlyBase_0026238_HG_698	gi|567989061|gb|ETL39329.1|	31.93	0.017	47.8	hypothetical protein L916_09303 [Phytophthora parasitica]
Dmel_0026238_gus_gustavus_Source_FlyBase_0026238_HG_698	gi|566023055|gb|ETI45966.1|	28.57	2e-04	53.5	hypothetical protein F443_09604 [Phytophthora parasitica P1569]
Dmel_0026238_gus_gustavus_Source_FlyBase_0026238_HG_698	gi|566023055|gb|ETI45966.1|	31.93	0.017	47.8	hypothetical protein F443_09604 [Phytophthora parasitica P1569]
Dmel_0026238_gus_gustavus_Source_FlyBase_0026238_HG_698	gi|570984149|gb|ETP43816.1|	28.57	2e-04	53.5	hypothetical protein F442_09510 [Phytophthora parasitica P10297]
Dmel_0026238_gus_gustavus_Source_FlyBase_0026238_HG_698	gi|570984149|gb|ETP43816.1|	31.93	0.017	47.4	hypothetical protein F442_09510 [Phytophthora parasitica P10297]
Dmel_0026238_gus_gustavus_Source_FlyBase_0026238_HG_698	gi|567960341|gb|ETK85903.1|	28.57	2e-04	53.5	hypothetical protein L915_09399 [Phytophthora parasitica]
Dmel_0026238_gus_gustavus_Source_FlyBase_0026238_HG_698	gi|567960341|gb|ETK85903.1|	31.93	0.018	47.4	hypothetical protein L915_09399 [Phytophthora parasitica]
Dmel_0026238_gus_gustavus_Source_FlyBase_0026238_HG_698	gi|675195269|ref|XP_008906519.1|	28.57	2e-04	53.5	hypothetical protein PPTG_12072 [Phytophthora parasitica INRA-310]
Dmel_0026238_gus_gustavus_Source_FlyBase_0026238_HG_698	gi|675195269|ref|XP_008906519.1|	31.93	0.018	47.4	hypothetical protein PPTG_12072 [Phytophthora parasitica INRA-310]
Dmel_0026238_gus_gustavus_Source_FlyBase_0026238_HG_698	gi|595484364|gb|EXX71415.1|	29.41	3e-04	52.8	hypothetical protein RirG_078720 [Rhizophagus irregularis DAOM 197198w]
Dmel_0026238_gus_gustavus_Source_FlyBase_0026238_HG_698	gi|673023220|ref|XP_008865571.1|	29.79	3e-04	52.8	hypothetical protein H310_03478 [Aphanomyces invadans]
Dmel_0026238_gus_gustavus_Source_FlyBase_0026238_HG_698	gi|567964208|gb|ETK89699.1|	29.71	4e-04	52.8	hypothetical protein, variant [Phytophthora parasitica]
Dmel_0026238_gus_gustavus_Source_FlyBase_0026238_HG_698	gi|567992908|gb|ETL43095.1|	29.71	4e-04	52.8	hypothetical protein L916_06299 [Phytophthora parasitica]
Dmel_0026238_gus_gustavus_Source_FlyBase_0026238_HG_698	gi|567964207|gb|ETK89698.1|	29.71	4e-04	52.8	hypothetical protein L915_06361 [Phytophthora parasitica]
Dmel_0026238_gus_gustavus_Source_FlyBase_0026238_HG_698	gi|567992909|gb|ETL43096.1|	29.71	4e-04	52.8	hypothetical protein, variant [Phytophthora parasitica]
Dmel_0026238_gus_gustavus_Source_FlyBase_0026238_HG_698	gi|953497244|emb|CEG41553.1|	26.42	5e-04	51.6	SOCS box protein SSB-1, contains SPRY domain [Plasmopara halstedii]
Dmel_0026238_gus_gustavus_Source_FlyBase_0026238_HG_698	gi|673031368|ref|XP_008869645.1|	28.12	0.001	51.6	hypothetical protein H310_06375 [Aphanomyces invadans]
Dmel_0026238_gus_gustavus_Source_FlyBase_0026238_HG_698	gi|325181521|emb|CCA15971.1|	31.86	0.002	50.1	conserved hypothetical protein [Albugo laibachii Nc14]
Dmel_0026238_gus_gustavus_Source_FlyBase_0026238_HG_698	gi|570989255|gb|ETP47515.1|	28.99	0.003	50.1	hypothetical protein F442_06529 [Phytophthora parasitica P10297]
Dmel_0026238_gus_gustavus_Source_FlyBase_0026238_HG_698	gi|568052569|gb|ETM49443.1|	28.99	0.003	50.1	hypothetical protein L914_06291 [Phytophthora parasitica]
Dmel_0026238_gus_gustavus_Source_FlyBase_0026238_HG_698	gi|566026745|gb|ETI49656.1|	28.99	0.003	50.1	hypothetical protein F443_06486 [Phytophthora parasitica P1569]
Dmel_0026238_gus_gustavus_Source_FlyBase_0026238_HG_698	gi|568052570|gb|ETM49444.1|	28.99	0.003	50.1	hypothetical protein, variant [Phytophthora parasitica]
Dmel_0026238_gus_gustavus_Source_FlyBase_0026238_HG_698	gi|568022200|gb|ETL96278.1|	28.99	0.003	50.1	hypothetical protein L917_06169 [Phytophthora parasitica]
Dmel_0026238_gus_gustavus_Source_FlyBase_0026238_HG_698	gi|970648695|gb|KUF88166.1|	28.99	0.003	50.1	E3 ubiquitin-protein ligase HERC1 [Phytophthora nicotianae]
Dmel_0026238_gus_gustavus_Source_FlyBase_0026238_HG_698	gi|570989256|gb|ETP47516.1|	28.99	0.003	50.1	hypothetical protein, variant [Phytophthora parasitica P10297]
Dmel_0026238_gus_gustavus_Source_FlyBase_0026238_HG_698	gi|570954323|gb|ETP19580.1|	28.99	0.003	50.1	hypothetical protein, variant [Phytophthora parasitica CJ01A1]
Dmel_0026238_gus_gustavus_Source_FlyBase_0026238_HG_698	gi|570330591|gb|ETO78539.1|	28.99	0.003	50.1	hypothetical protein, variant [Phytophthora parasitica P1976]
Dmel_0026238_gus_gustavus_Source_FlyBase_0026238_HG_698	gi|566026746|gb|ETI49657.1|	28.99	0.003	50.1	hypothetical protein, variant [Phytophthora parasitica P1569]
Dmel_0026238_gus_gustavus_Source_FlyBase_0026238_HG_698	gi|570330590|gb|ETO78538.1|	28.99	0.003	50.1	hypothetical protein F444_06549 [Phytophthora parasitica P1976]
Dmel_0026238_gus_gustavus_Source_FlyBase_0026238_HG_698	gi|570954322|gb|ETP19579.1|	28.99	0.003	50.1	hypothetical protein F441_06490 [Phytophthora parasitica CJ01A1]
Dmel_0026238_gus_gustavus_Source_FlyBase_0026238_HG_698	gi|675166205|ref|XP_008891987.1|	28.99	0.003	50.1	hypothetical protein PPTG_02593 [Phytophthora parasitica INRA-310]
Dmel_0026238_gus_gustavus_Source_FlyBase_0026238_HG_698	gi|675166207|ref|XP_008891988.1|	28.99	0.003	50.1	hypothetical protein, variant [Phytophthora parasitica INRA-310]
Dmel_0026238_gus_gustavus_Source_FlyBase_0026238_HG_698	gi|568022201|gb|ETL96279.1|	28.99	0.003	50.1	hypothetical protein, variant [Phytophthora parasitica]
Dmel_0026238_gus_gustavus_Source_FlyBase_0026238_HG_698	gi|635370143|emb|CCI41663.1|	33.02	0.003	50.1	unnamed protein product [Albugo candida]
Dmel_0026238_gus_gustavus_Source_FlyBase_0026238_HG_698	gi|635370139|emb|CCI41659.1|	33.02	0.003	50.1	unnamed protein product [Albugo candida]
Dmel_0026238_gus_gustavus_Source_FlyBase_0026238_HG_698	gi|635370141|emb|CCI41661.1|	33.02	0.003	50.1	unnamed protein product [Albugo candida]
Dmel_0026238_gus_gustavus_Source_FlyBase_0026238_HG_698	gi|527173159|gb|AGS09411.1|	27.39	0.003	48.1	SPRY domain-containing SOCS box protein [Euglena gracilis]
Dmel_0026238_gus_gustavus_Source_FlyBase_0026238_HG_698	gi|635370142|emb|CCI41662.1|	33.02	0.003	50.1	unnamed protein product [Albugo candida]
Dmel_0026238_gus_gustavus_Source_FlyBase_0026238_HG_698	gi|635370136|emb|CCI41656.1|	33.02	0.003	50.1	unnamed protein product [Albugo candida]
Dmel_0026238_gus_gustavus_Source_FlyBase_0026238_HG_698	gi|635370144|emb|CCI41664.1|	33.02	0.003	50.1	unnamed protein product [Albugo candida]
Dmel_0026238_gus_gustavus_Source_FlyBase_0026238_HG_698	gi|635370138|emb|CCI41658.1|	33.02	0.003	50.1	unnamed protein product [Albugo candida]
Dmel_0026238_gus_gustavus_Source_FlyBase_0026238_HG_698	gi|635370135|emb|CCI41655.1|	33.02	0.003	50.1	unnamed protein product [Albugo candida]
Dmel_0026238_gus_gustavus_Source_FlyBase_0026238_HG_698	gi|635370140|emb|CCI41660.1|	33.02	0.003	50.1	unnamed protein product [Albugo candida]
Dmel_0026238_gus_gustavus_Source_FlyBase_0026238_HG_698	gi|635370137|emb|CCI41657.1|	33.02	0.003	50.1	unnamed protein product [Albugo candida]
Dmel_0026238_gus_gustavus_Source_FlyBase_0026238_HG_698	gi|635367345|emb|CCI44418.1|	31.09	0.003	49.7	unnamed protein product [Albugo candida]
Dmel_0026238_gus_gustavus_Source_FlyBase_0026238_HG_698	gi|635367345|emb|CCI44418.1|	27.74	0.11	45.1	unnamed protein product [Albugo candida]
Dmel_0026238_gus_gustavus_Source_FlyBase_0026238_HG_698	gi|325185040|emb|CCA19532.1|	31.09	0.004	49.7	HECT E3 ubiquitin ligase putative [Albugo laibachii Nc14]
Dmel_0026238_gus_gustavus_Source_FlyBase_0026238_HG_698	gi|325185040|emb|CCA19532.1|	27.74	0.052	46.2	HECT E3 ubiquitin ligase putative [Albugo laibachii Nc14]
Dmel_0026238_gus_gustavus_Source_FlyBase_0026238_HG_698	gi|954191591|gb|KRX04356.1|	27.38	0.004	48.9	Concanavalin A-like lectin/glucanases superfamily [Pseudocohnilembus persalinus]
Dmel_0026238_gus_gustavus_Source_FlyBase_0026238_HG_698	gi|813194054|ref|XP_012208421.1|	27.21	0.004	48.5	hypothetical protein SPRG_14074 [Saprolegnia parasitica CBS 223.65]
Dmel_0026238_gus_gustavus_Source_FlyBase_0026238_HG_698	gi|698812790|ref|XP_009839424.1|	29.51	0.005	49.3	hypothetical protein H257_13564 [Aphanomyces astaci]
Dmel_0026238_gus_gustavus_Source_FlyBase_0026238_HG_698	gi|1129194538|gb|OLP98964.1|	24.65	0.005	48.5	SPRY domain-containing SOCS box protein 1 [Symbiodinium microadriaticum]
Dmel_0026238_gus_gustavus_Source_FlyBase_0026238_HG_698	gi|552917598|gb|ESA02626.1|	30.63	0.009	48.1	hypothetical protein GLOINDRAFT_6339 [Rhizophagus irregularis DAOM 181602]
Dmel_0026238_gus_gustavus_Source_FlyBase_0026238_HG_698	gi|669154708|ref|XP_008612916.1|	29.51	0.010	48.5	hypothetical protein SDRG_08797 [Saprolegnia diclina VS20]
Dmel_0026238_gus_gustavus_Source_FlyBase_0026238_HG_698	gi|678321110|emb|CDW83897.1|	25.66	0.010	47.8	spry domain containing protein [Stylonychia lemnae]
Dmel_0026238_gus_gustavus_Source_FlyBase_0026238_HG_698	gi|672827490|gb|KFH72380.1|	25.29	0.013	47.8	hypothetical protein MVEG_02671 [Mortierella verticillata NRRL 6337]
Dmel_0026238_gus_gustavus_Source_FlyBase_0026238_HG_698	gi|1065089534|ref|WP_069481589.1|	28.02	0.013	47.4	hypothetical protein [Lysinibacillus fusiformis]
Dmel_0026238_gus_gustavus_Source_FlyBase_0026238_HG_698	gi|813149008|ref|XP_012200151.1|	29.51	0.015	47.8	hypothetical protein SPRG_19926 [Saprolegnia parasitica CBS 223.65]
Dmel_0026238_gus_gustavus_Source_FlyBase_0026238_HG_698	gi|145485526|ref|XP_001428771.1|	26.74	0.016	47.0	hypothetical protein [Paramecium tetraurelia strain d4-2]
Dmel_0026238_gus_gustavus_Source_FlyBase_0026238_HG_698	gi|145478307|ref|XP_001425176.1|	31.08	0.016	47.0	hypothetical protein [Paramecium tetraurelia strain d4-2]
Dmel_0026238_gus_gustavus_Source_FlyBase_0026238_HG_698	gi|970660252|gb|KUF97816.1|	31.93	0.016	47.8	NFX1-type zinc finger-containing protein 1 [Phytophthora nicotianae]
Dmel_0026238_gus_gustavus_Source_FlyBase_0026238_HG_698	gi|698811462|ref|XP_009838760.1|	29.93	0.020	47.4	hypothetical protein H257_13041 [Aphanomyces astaci]
Dmel_0026238_gus_gustavus_Source_FlyBase_0026238_HG_698	gi|698811462|ref|XP_009838760.1|	30.58	0.11	45.1	hypothetical protein H257_13041 [Aphanomyces astaci]
Dmel_0026238_gus_gustavus_Source_FlyBase_0026238_HG_698	gi|698811462|ref|XP_009838760.1|	28.92	1.1	42.0	hypothetical protein H257_13041 [Aphanomyces astaci]
Dmel_0026238_gus_gustavus_Source_FlyBase_0026238_HG_698	gi|403374016|gb|EJY86941.1|	30.53	0.022	46.6	SPRY domain containing protein [Oxytricha trifallax]
Dmel_0026238_gus_gustavus_Source_FlyBase_0026238_HG_698	gi|403361406|gb|EJY80403.1|	30.53	0.024	46.6	SPRY domain containing protein [Oxytricha trifallax]
Dmel_0026238_gus_gustavus_Source_FlyBase_0026238_HG_698	gi|953493139|emb|CEG44664.1|	28.99	0.025	47.0	FOG: RCC1 domain [Plasmopara halstedii]
Dmel_0026238_gus_gustavus_Source_FlyBase_0026238_HG_698	gi|695375476|ref|XP_009515552.1|	30.43	0.036	46.6	hypothetical protein PHYSODRAFT_309181 [Phytophthora sojae]
Dmel_0026238_gus_gustavus_Source_FlyBase_0026238_HG_698	gi|953503352|emb|CEG36120.1|	24.44	0.037	46.6	hect e3 ubiquitin [Plasmopara halstedii]
Dmel_0026238_gus_gustavus_Source_FlyBase_0026238_HG_698	gi|953502888|emb|CEG36215.1|	28.32	0.041	46.2	regulator of chromosome condensation-like protein [Plasmopara halstedii]
Dmel_0026238_gus_gustavus_Source_FlyBase_0026238_HG_698	gi|552940992|gb|ESA23984.1|	29.33	0.046	45.8	hypothetical protein GLOINDRAFT_341882 [Rhizophagus irregularis DAOM 181602]
Dmel_0026238_gus_gustavus_Source_FlyBase_0026238_HG_698	gi|1168105736|gb|OQE05927.1|	27.82	0.057	45.8	hypothetical protein PENVUL_c021G02393 [Penicillium vulpinum]
Dmel_0026238_gus_gustavus_Source_FlyBase_0026238_HG_698	gi|595481921|gb|EXX69816.1|	29.33	0.057	45.4	hypothetical protein RirG_092870 [Rhizophagus irregularis DAOM 197198w]
Dmel_0026238_gus_gustavus_Source_FlyBase_0026238_HG_698	gi|1086582028|emb|SDN11601.1|	23.64	0.062	45.1	SPRY domain-containing protein [Dendrosporobacter quercicolus]
Dmel_0026238_gus_gustavus_Source_FlyBase_0026238_HG_698	gi|552917597|gb|ESA02625.1|	26.88	0.064	45.4	hypothetical protein GLOINDRAFT_337278 [Rhizophagus irregularis DAOM 181602]
Dmel_0026238_gus_gustavus_Source_FlyBase_0026238_HG_698	gi|384496228|gb|EIE86719.1|	25.29	0.070	45.1	hypothetical protein RO3G_11430 [Rhizopus delemar RA 99-880]
Dmel_0026238_gus_gustavus_Source_FlyBase_0026238_HG_698	gi|145496404|ref|XP_001434193.1|	28.46	0.071	45.1	hypothetical protein [Paramecium tetraurelia strain d4-2]
Dmel_0026238_gus_gustavus_Source_FlyBase_0026238_HG_698	gi|970628822|gb|KUF76294.1|	30.43	0.076	45.4	E3 ubiquitin-protein ligase HERC2 [Phytophthora nicotianae]
Dmel_0026238_gus_gustavus_Source_FlyBase_0026238_HG_698	gi|669147352|ref|XP_008609238.1|	28.27	0.077	45.4	hypothetical protein SDRG_05303 [Saprolegnia diclina VS20]
Dmel_0026238_gus_gustavus_Source_FlyBase_0026238_HG_698	gi|570976727|gb|ETP38486.1|	30.43	0.082	45.4	hypothetical protein, variant [Phytophthora parasitica P10297]
Dmel_0026238_gus_gustavus_Source_FlyBase_0026238_HG_698	gi|675201383|ref|XP_008909576.1|	30.43	0.083	45.4	hypothetical protein, variant [Phytophthora parasitica INRA-310]
Dmel_0026238_gus_gustavus_Source_FlyBase_0026238_HG_698	gi|567955030|gb|ETK80663.1|	30.43	0.084	45.4	hypothetical protein, variant [Phytophthora parasitica]
Dmel_0026238_gus_gustavus_Source_FlyBase_0026238_HG_698	gi|568043293|gb|ETM40588.1|	30.43	0.085	45.4	hypothetical protein, variant [Phytophthora parasitica]
Dmel_0026238_gus_gustavus_Source_FlyBase_0026238_HG_698	gi|567983700|gb|ETL34087.1|	30.43	0.085	45.4	hypothetical protein, variant [Phytophthora parasitica]
Dmel_0026238_gus_gustavus_Source_FlyBase_0026238_HG_698	gi|566017623|gb|ETI40534.1|	30.43	0.085	45.4	hypothetical protein, variant [Phytophthora parasitica P1569]
Dmel_0026238_gus_gustavus_Source_FlyBase_0026238_HG_698	gi|568013191|gb|ETL87368.1|	30.43	0.085	45.4	hypothetical protein, variant [Phytophthora parasitica]
Dmel_0026238_gus_gustavus_Source_FlyBase_0026238_HG_698	gi|566015474|gb|ETI38385.1|	25.96	0.089	45.1	hypothetical protein F443_15884 [Phytophthora parasitica P1569]
Dmel_0026238_gus_gustavus_Source_FlyBase_0026238_HG_698	gi|568013190|gb|ETL87367.1|	30.43	0.092	45.4	hypothetical protein L917_13431 [Phytophthora parasitica]
Dmel_0026238_gus_gustavus_Source_FlyBase_0026238_HG_698	gi|567955029|gb|ETK80662.1|	30.43	0.093	45.4	hypothetical protein L915_13726 [Phytophthora parasitica]
Dmel_0026238_gus_gustavus_Source_FlyBase_0026238_HG_698	gi|570976726|gb|ETP38485.1|	30.43	0.094	45.4	hypothetical protein F442_13926 [Phytophthora parasitica P10297]
Dmel_0026238_gus_gustavus_Source_FlyBase_0026238_HG_698	gi|568043292|gb|ETM40587.1|	30.43	0.094	45.4	hypothetical protein L914_13517 [Phytophthora parasitica]
Dmel_0026238_gus_gustavus_Source_FlyBase_0026238_HG_698	gi|566017622|gb|ETI40533.1|	30.43	0.094	45.4	hypothetical protein F443_14081 [Phytophthora parasitica P1569]
Dmel_0026238_gus_gustavus_Source_FlyBase_0026238_HG_698	gi|675201381|ref|XP_008909575.1|	30.43	0.095	45.1	hypothetical protein PPTG_14782 [Phytophthora parasitica INRA-310]
Dmel_0026238_gus_gustavus_Source_FlyBase_0026238_HG_698	gi|567983699|gb|ETL34086.1|	30.43	0.095	45.1	hypothetical protein L916_13623 [Phytophthora parasitica]
Dmel_0026238_gus_gustavus_Source_FlyBase_0026238_HG_698	gi|301117544|ref|XP_002906500.1|	30.43	0.097	45.1	regulator of chromosome condensation (RCC1)-like protein [Phytophthora infestans T30-4]
Dmel_0026238_gus_gustavus_Source_FlyBase_0026238_HG_698	gi|698811464|ref|XP_009838761.1|	30.58	0.11	45.1	hypothetical protein, variant [Aphanomyces astaci]
Dmel_0026238_gus_gustavus_Source_FlyBase_0026238_HG_698	gi|698811464|ref|XP_009838761.1|	28.92	1.1	42.0	hypothetical protein, variant [Aphanomyces astaci]
Dmel_0026238_gus_gustavus_Source_FlyBase_0026238_HG_698	gi|673039673|ref|XP_008873797.1|	31.40	0.11	45.1	hypothetical protein, variant [Aphanomyces invadans]
Dmel_0026238_gus_gustavus_Source_FlyBase_0026238_HG_698	gi|673039673|ref|XP_008873797.1|	29.20	0.12	45.1	hypothetical protein, variant [Aphanomyces invadans]
Dmel_0026238_gus_gustavus_Source_FlyBase_0026238_HG_698	gi|470260578|ref|XP_004360151.1|	24.24	0.11	44.3	hypothetical protein DFA_04418 [Dictyostelium fasciculatum]
Dmel_0026238_gus_gustavus_Source_FlyBase_0026238_HG_698	gi|673039671|ref|XP_008873796.1|	31.40	0.11	45.1	hypothetical protein H310_09484 [Aphanomyces invadans]
Dmel_0026238_gus_gustavus_Source_FlyBase_0026238_HG_698	gi|673039671|ref|XP_008873796.1|	29.20	0.12	45.1	hypothetical protein H310_09484 [Aphanomyces invadans]
Dmel_0026238_gus_gustavus_Source_FlyBase_0026238_HG_698	gi|813110556|ref|XP_012194926.1|	31.08	0.11	45.1	hypothetical protein SPRG_01315 [Saprolegnia parasitica CBS 223.65]
Dmel_0026238_gus_gustavus_Source_FlyBase_0026238_HG_698	gi|570943022|gb|ETP08279.1|	25.96	0.13	44.7	hypothetical protein F441_15717 [Phytophthora parasitica CJ01A1]
Dmel_0026238_gus_gustavus_Source_FlyBase_0026238_HG_698	gi|675173207|ref|XP_008895488.1|	25.96	0.13	44.3	hypothetical protein PPTG_04897 [Phytophthora parasitica INRA-310]
Dmel_0026238_gus_gustavus_Source_FlyBase_0026238_HG_698	gi|570973783|gb|ETP36318.1|	25.96	0.14	44.3	hypothetical protein F442_15725 [Phytophthora parasitica P10297]
Dmel_0026238_gus_gustavus_Source_FlyBase_0026238_HG_698	gi|970656128|gb|KUF94181.1|	25.96	0.14	44.3	hypothetical protein AM588_10006986 [Phytophthora nicotianae]
Dmel_0026238_gus_gustavus_Source_FlyBase_0026238_HG_698	gi|635372640|emb|CCI39444.1|	45.10	0.16	43.9	unnamed protein product [Albugo candida]
Dmel_0026238_gus_gustavus_Source_FlyBase_0026238_HG_698	gi|1160572015|ref|XP_020433434.1|	30.94	0.16	44.3	hypothetical protein PPL_05296 [Polysphondylium pallidum PN500]
Dmel_0026238_gus_gustavus_Source_FlyBase_0026238_HG_698	gi|698799032|ref|XP_009832545.1|	32.09	0.17	43.9	hypothetical protein H257_08390 [Aphanomyces astaci]
Dmel_0026238_gus_gustavus_Source_FlyBase_0026238_HG_698	gi|570319206|gb|ETO67154.1|	25.96	0.18	43.9	hypothetical protein F444_15865 [Phytophthora parasitica P1976]
Dmel_0026238_gus_gustavus_Source_FlyBase_0026238_HG_698	gi|813127783|ref|XP_012197457.1|	28.99	0.21	44.3	hypothetical protein SPRG_03479 [Saprolegnia parasitica CBS 223.65]
Dmel_0026238_gus_gustavus_Source_FlyBase_0026238_HG_698	gi|1027051812|ref|XP_016614732.1|	24.59	0.21	43.9	hypothetical protein Z519_11173 [Cladophialophora bantiana CBS 173.52]
Dmel_0026238_gus_gustavus_Source_FlyBase_0026238_HG_698	gi|628331349|ref|XP_007744465.1|	24.59	0.22	43.9	hypothetical protein A1O5_05676 [Cladophialophora psammophila CBS 110553]
Dmel_0026238_gus_gustavus_Source_FlyBase_0026238_HG_698	gi|470405345|ref|XP_004335852.1|	26.71	0.25	43.5	SPRY domain containing protein [Acanthamoeba castellanii str. Neff]
Dmel_0026238_gus_gustavus_Source_FlyBase_0026238_HG_698	gi|698804886|ref|XP_009835472.1|	28.26	0.27	43.9	hypothetical protein H257_10574 [Aphanomyces astaci]
Dmel_0026238_gus_gustavus_Source_FlyBase_0026238_HG_698	gi|145482769|ref|XP_001427407.1|	25.17	0.30	43.1	hypothetical protein [Paramecium tetraurelia strain d4-2]
Dmel_0026238_gus_gustavus_Source_FlyBase_0026238_HG_698	gi|678344898|emb|CDW71702.1|	29.13	0.31	42.7	spry domain containing protein [Stylonychia lemnae]
Dmel_0026238_gus_gustavus_Source_FlyBase_0026238_HG_698	gi|145551534|ref|XP_001461444.1|	24.62	0.33	42.7	hypothetical protein [Paramecium tetraurelia strain d4-2]
Dmel_0026238_gus_gustavus_Source_FlyBase_0026238_HG_698	gi|595454669|gb|EXX60999.1|	24.85	0.39	42.7	hypothetical protein RirG_174910 [Rhizophagus irregularis DAOM 197198w]
Dmel_0026238_gus_gustavus_Source_FlyBase_0026238_HG_698	gi|738776819|ref|WP_036669882.1|	26.76	0.44	42.7	hypothetical protein [Paenibacillus sp. FSL R5-192]
Dmel_0026238_gus_gustavus_Source_FlyBase_0026238_HG_698	gi|1022628599|ref|XP_016227391.1|	23.78	0.45	42.7	hypothetical protein PV10_03423 [Exophiala mesophila]
Dmel_0026238_gus_gustavus_Source_FlyBase_0026238_HG_698	gi|647643505|ref|WP_025915519.1|	30.08	0.45	41.6	hypothetical protein [Herminiimonas sp. CN]
Dmel_0026238_gus_gustavus_Source_FlyBase_0026238_HG_698	gi|552911236|gb|ERZ96948.1|	25.15	0.47	42.7	hypothetical protein GLOINDRAFT_12073 [Rhizophagus irregularis DAOM 181602]
Dmel_0026238_gus_gustavus_Source_FlyBase_0026238_HG_698	gi|673043149|ref|XP_008875535.1|	29.69	0.48	43.1	hypothetical protein H310_10840 [Aphanomyces invadans]
Dmel_0026238_gus_gustavus_Source_FlyBase_0026238_HG_698	gi|384485458|gb|EIE77638.1|	29.41	0.60	42.4	hypothetical protein RO3G_02342 [Rhizopus delemar RA 99-880]
Dmel_0026238_gus_gustavus_Source_FlyBase_0026238_HG_698	gi|1040529671|gb|OBT66708.1|	21.11	0.64	42.7	hypothetical protein VE03_03983 [Pseudogymnoascus sp. 23342-1-I1]
Dmel_0026238_gus_gustavus_Source_FlyBase_0026238_HG_698	gi|953500909|emb|CEG37942.1|	28.67	0.66	42.4	hypothetical protein L915_15440 [Plasmopara halstedii]
Dmel_0026238_gus_gustavus_Source_FlyBase_0026238_HG_698	gi|570321319|gb|ETO69267.1|	29.57	0.69	42.4	hypothetical protein, variant [Phytophthora parasitica P1976]
Dmel_0026238_gus_gustavus_Source_FlyBase_0026238_HG_698	gi|640692078|ref|WP_025116403.1|	28.57	0.71	42.0	hypothetical protein [Lysinibacillus fusiformis]
Dmel_0026238_gus_gustavus_Source_FlyBase_0026238_HG_698	gi|570321318|gb|ETO69266.1|	29.57	0.74	42.4	hypothetical protein F444_14111 [Phytophthora parasitica P1976]
Dmel_0026238_gus_gustavus_Source_FlyBase_0026238_HG_698	gi|325182006|emb|CCA16459.1|	25.56	0.78	41.6	conserved hypothetical protein [Albugo laibachii Nc14]
Dmel_0026238_gus_gustavus_Source_FlyBase_0026238_HG_698	gi|552924260|gb|ESA08185.1|	26.29	0.80	42.0	hypothetical protein GLOINDRAFT_98415 [Rhizophagus irregularis DAOM 181602]
Dmel_0026238_gus_gustavus_Source_FlyBase_0026238_HG_698	gi|855308903|ref|XP_012896676.1|	31.40	0.85	41.6	uncharacterized protein [Blastocystis hominis]
Dmel_0026238_gus_gustavus_Source_FlyBase_0026238_HG_698	gi|950892134|ref|XP_014527776.1|	28.81	0.88	42.0	putative HECT E3 ubiquitin [Blastocystis sp. subtype 4]
Dmel_0026238_gus_gustavus_Source_FlyBase_0026238_HG_698	gi|403365269|gb|EJY82414.1|	23.23	0.91	41.6	hypothetical protein OXYTRI_19975 [Oxytricha trifallax]
Dmel_0026238_gus_gustavus_Source_FlyBase_0026238_HG_698	gi|339897553|ref|XP_001464166.2|	29.17	0.95	42.0	conserved hypothetical protein [Leishmania infantum JPCM5]
Dmel_0026238_gus_gustavus_Source_FlyBase_0026238_HG_698	gi|398012334|ref|XP_003859361.1|	29.17	0.98	42.0	hypothetical protein, conserved [Leishmania donovani]
Dmel_0026238_gus_gustavus_Source_FlyBase_0026238_HG_698	gi|669138180|ref|XP_008604658.1|	27.08	1.0	42.0	hypothetical protein SDRG_00930 [Saprolegnia diclina VS20]
Dmel_0026238_gus_gustavus_Source_FlyBase_0026238_HG_698	gi|669138180|ref|XP_008604658.1|	32.53	3.4	40.4	hypothetical protein SDRG_00930 [Saprolegnia diclina VS20]
Dmel_0026238_gus_gustavus_Source_FlyBase_0026238_HG_698	gi|628287287|ref|XP_007732808.1|	22.46	1.1	41.6	hypothetical protein A1O3_04489 [Capronia epimyces CBS 606.96]
Dmel_0026238_gus_gustavus_Source_FlyBase_0026238_HG_698	gi|1083155470|gb|OGE49937.1|	23.08	1.1	41.6	hypothetical protein PENARI_c019G07179 [Penicillium arizonense]
Dmel_0026238_gus_gustavus_Source_FlyBase_0026238_HG_698	gi|298714019|emb|CBJ27251.1|	28.12	1.3	41.6	conserved unknown protein [Ectocarpus siliculosus]
Dmel_0026238_gus_gustavus_Source_FlyBase_0026238_HG_698	gi|401417711|ref|XP_003873348.1|	29.17	1.3	41.6	conserved hypothetical protein [Leishmania mexicana MHOM/GT/2001/U1103]
Dmel_0026238_gus_gustavus_Source_FlyBase_0026238_HG_698	gi|682377010|gb|KFY61217.1|	26.20	1.4	41.6	hypothetical protein V496_05134 [Pseudogymnoascus sp. VKM F-4515 (FW-2607)]
Dmel_0026238_gus_gustavus_Source_FlyBase_0026238_HG_698	gi|955179824|emb|CUE95151.1|	26.24	1.4	41.6	Hypothetical protein, putative [Bodo saltans]
Dmel_0026238_gus_gustavus_Source_FlyBase_0026238_HG_698	gi|671151446|ref|XP_008714623.1|	20.35	1.6	41.2	hypothetical protein HMPREF1541_02045 [Cyphellophora europaea CBS 101466]
Dmel_0026238_gus_gustavus_Source_FlyBase_0026238_HG_698	gi|403371825|gb|EJY85797.1|	30.08	1.7	40.8	SPRY domain containing protein [Oxytricha trifallax]
Dmel_0026238_gus_gustavus_Source_FlyBase_0026238_HG_698	gi|970663988|gb|KUG01027.1|	24.54	1.8	41.2	E3 ubiquitin-protein ligase HERC2 [Phytophthora nicotianae]
Dmel_0026238_gus_gustavus_Source_FlyBase_0026238_HG_698	gi|954194835|gb|KRX07563.1|	26.98	2.1	40.4	Concanavalin A-like lectin/glucanases superfamily [Pseudocohnilembus persalinus]
Dmel_0026238_gus_gustavus_Source_FlyBase_0026238_HG_698	gi|727146646|emb|CEG70884.1|	25.11	2.2	40.8	hypothetical protein RMATCC62417_06704 [Rhizopus microsporus]
Dmel_0026238_gus_gustavus_Source_FlyBase_0026238_HG_698	gi|748522354|ref|XP_011115828.1|	25.00	2.2	40.8	hypothetical protein H072_10350 [Dactylellina haptotyla CBS 200.50]
Dmel_0026238_gus_gustavus_Source_FlyBase_0026238_HG_698	gi|568012479|gb|ETL86657.1|	26.12	2.3	40.8	hypothetical protein L917_13946 [Phytophthora parasitica]
Dmel_0026238_gus_gustavus_Source_FlyBase_0026238_HG_698	gi|729714800|emb|CEI88899.1|	30.10	2.5	40.4	hypothetical protein RMCBS344292_03275 [Rhizopus microsporus]
Dmel_0026238_gus_gustavus_Source_FlyBase_0026238_HG_698	gi|301121993|ref|XP_002908723.1|	27.61	2.5	40.4	conserved hypothetical protein [Phytophthora infestans T30-4]
Dmel_0026238_gus_gustavus_Source_FlyBase_0026238_HG_698	gi|570975844|gb|ETP37769.1|	23.93	2.6	40.8	hypothetical protein F442_14453 [Phytophthora parasitica P10297]
Dmel_0026238_gus_gustavus_Source_FlyBase_0026238_HG_698	gi|570320592|gb|ETO68540.1|	26.12	2.7	40.8	hypothetical protein F444_14639 [Phytophthora parasitica P1976]
Dmel_0026238_gus_gustavus_Source_FlyBase_0026238_HG_698	gi|568042498|gb|ETM39823.1|	26.12	2.7	40.4	hypothetical protein L914_14071 [Phytophthora parasitica]
Dmel_0026238_gus_gustavus_Source_FlyBase_0026238_HG_698	gi|566016913|gb|ETI39824.1|	23.93	2.7	40.4	hypothetical protein F443_14627 [Phytophthora parasitica P1569]
Dmel_0026238_gus_gustavus_Source_FlyBase_0026238_HG_698	gi|675202865|ref|XP_008910317.1|	26.12	2.8	40.4	hypothetical protein PPTG_15063 [Phytophthora parasitica INRA-310]
Dmel_0026238_gus_gustavus_Source_FlyBase_0026238_HG_698	gi|643490972|ref|WP_025219033.1|	26.48	2.8	39.7	hypothetical protein [Lysinibacillus varians]
Dmel_0026238_gus_gustavus_Source_FlyBase_0026238_HG_698	gi|695428558|ref|XP_009529978.1|	26.87	2.9	40.4	hypothetical protein PHYSODRAFT_560733 [Phytophthora sojae]
Dmel_0026238_gus_gustavus_Source_FlyBase_0026238_HG_698	gi|301089453|ref|XP_002895027.1|	27.61	3.0	40.0	conserved hypothetical protein [Phytophthora infestans T30-4]
Dmel_0026238_gus_gustavus_Source_FlyBase_0026238_HG_698	gi|829100710|ref|XP_001470715.2|	25.41	3.0	40.0	SPRY domain protein [Tetrahymena thermophila SB210]
Dmel_0026238_gus_gustavus_Source_FlyBase_0026238_HG_698	gi|301113131|ref|XP_002998336.1|	27.61	3.0	40.4	HECT E3 ubiquitin ligase, putative [Phytophthora infestans T30-4]
Dmel_0026238_gus_gustavus_Source_FlyBase_0026238_HG_698	gi|671693207|emb|CDS07938.1|	31.00	3.0	40.4	hypothetical protein LRAMOSA01887 [Lichtheimia ramosa]
Dmel_0026238_gus_gustavus_Source_FlyBase_0026238_HG_698	gi|567954303|gb|ETK79941.1|	26.12	3.1	40.4	hypothetical protein L915_14258 [Phytophthora parasitica]
Dmel_0026238_gus_gustavus_Source_FlyBase_0026238_HG_698	gi|857975391|emb|CEO98492.1|	28.57	3.4	40.4	hypothetical protein PBRA_006606 [Plasmodiophora brassicae]
Dmel_0026238_gus_gustavus_Source_FlyBase_0026238_HG_698	gi|528240257|gb|EPY30231.1|	41.82	3.6	39.3	hypothetical protein STCU_04170 [Strigomonas culicis]
Dmel_0026238_gus_gustavus_Source_FlyBase_0026238_HG_698	gi|954196187|gb|KRX08890.1|	27.27	3.8	40.0	Concanavalin A-like lectin/glucanases superfamily [Pseudocohnilembus persalinus]
Dmel_0026238_gus_gustavus_Source_FlyBase_0026238_HG_698	gi|655103648|ref|WP_028551407.1|	33.33	4.2	38.1	hypothetical protein [Paenibacillus sp. UNC451MF]
Dmel_0026238_gus_gustavus_Source_FlyBase_0026238_HG_698	gi|1021057048|emb|SAM07272.1|	24.43	4.3	39.7	hypothetical protein [Absidia glauca]
Dmel_0026238_gus_gustavus_Source_FlyBase_0026238_HG_698	gi|471230962|ref|XP_004036693.1|	24.28	4.6	38.5	spry domain protein [Ichthyophthirius multifiliis]
Dmel_0026238_gus_gustavus_Source_FlyBase_0026238_HG_698	gi|1004143572|gb|KXZ51555.1|	26.47	4.6	40.0	hypothetical protein GPECTOR_12g518 [Gonium pectorale]
Dmel_0026238_gus_gustavus_Source_FlyBase_0026238_HG_698	gi|1065089530|ref|WP_069481585.1|	27.78	4.7	39.7	hypothetical protein [Lysinibacillus fusiformis]
Dmel_0026238_gus_gustavus_Source_FlyBase_0026238_HG_698	gi|695462949|ref|XP_009538587.1|	30.23	4.8	39.7	hypothetical protein PHYSODRAFT_362482 [Phytophthora sojae]
Dmel_0026238_gus_gustavus_Source_FlyBase_0026238_HG_698	gi|673026432|ref|XP_008867177.1|	29.46	4.9	39.7	hypothetical protein H310_04559 [Aphanomyces invadans]
Dmel_0026238_gus_gustavus_Source_FlyBase_0026238_HG_698	gi|661189110|emb|CDH48988.1|	30.00	5.5	39.7	spry domain containing protein [Lichtheimia corymbifera JMRC:FSU:9682]
Dmel_0026238_gus_gustavus_Source_FlyBase_0026238_HG_698	gi|661189109|emb|CDH48987.1|	30.00	5.5	39.7	spry domain containing protein [Lichtheimia corymbifera JMRC:FSU:9682]
Dmel_0026238_gus_gustavus_Source_FlyBase_0026238_HG_698	gi|727139806|emb|CEG77701.1|	29.13	6.1	39.3	hypothetical protein RMATCC62417_12407 [Rhizopus microsporus]
Dmel_0026238_gus_gustavus_Source_FlyBase_0026238_HG_698	gi|727132128|emb|CEG84156.1|	25.86	6.2	39.3	hypothetical protein RMATCC62417_18001 [Rhizopus microsporus]
Dmel_0026238_gus_gustavus_Source_FlyBase_0026238_HG_698	gi|291335330|gb|ADD94946.1|	29.84	6.2	39.3	hypothetical protein [uncultured phage MedDCM-OCT-S01-C58]
Dmel_0026238_gus_gustavus_Source_FlyBase_0026238_HG_698	gi|1099454743|emb|SFJ75115.1|	39.58	6.5	37.7	Protein of unknown function [Brevibacillus sp. OK042]
Dmel_0026238_gus_gustavus_Source_FlyBase_0026238_HG_698	gi|955163594|emb|CUG92709.1|	33.73	6.6	39.3	zinc finger protein, putative, partial [Bodo saltans]
Dmel_0026238_gus_gustavus_Source_FlyBase_0026238_HG_698	gi|751756776|gb|KIN04951.1|	33.90	6.9	39.3	hypothetical protein OIDMADRAFT_157466 [Oidiodendron maius Zn]
Dmel_0026238_gus_gustavus_Source_FlyBase_0026238_HG_698	gi|1032152995|gb|OAO16374.1|	28.07	7.0	39.3	HECT E3 ubiquitin ligase [Blastocystis sp. ATCC 50177/Nand II]
Dmel_0026238_gus_gustavus_Source_FlyBase_0026238_HG_698	gi|857978392|emb|CEO95806.1|	22.82	7.6	39.3	hypothetical protein PBRA_004519 [Plasmodiophora brassicae]
Dmel_0026238_gus_gustavus_Source_FlyBase_0026238_HG_698	gi|301118488|ref|XP_002906972.1|	28.37	8.4	38.9	conserved hypothetical protein [Phytophthora infestans T30-4]
Dmel_0026238_gus_gustavus_Source_FlyBase_0026238_HG_698	gi|916840090|ref|WP_051447146.1|	25.33	8.6	38.5	hypothetical protein [Paenibacillus sp. FSL H7-689]
Dmel_0026238_gus_gustavus_Source_FlyBase_0026238_HG_698	gi|758346746|dbj|GAN10736.1|	29.70	8.7	38.9	hypothetical protein MAM1_0394c10283 [Mucor ambiguus]
Dmel_0043010_Fsn_HG_698	gi|522073681|ref|WP_020584890.1|	40.24	4e-30	124	hypothetical protein [Endozoicomonas elysicola]
Dmel_0043010_Fsn_HG_698	gi|384496228|gb|EIE86719.1|	30.65	4e-07	60.8	hypothetical protein RO3G_11430 [Rhizopus delemar RA 99-880]
Dmel_0043010_Fsn_HG_698	gi|567964208|gb|ETK89699.1|	29.03	1e-06	59.7	hypothetical protein, variant [Phytophthora parasitica]
Dmel_0043010_Fsn_HG_698	gi|567992908|gb|ETL43095.1|	29.03	1e-06	59.7	hypothetical protein L916_06299 [Phytophthora parasitica]
Dmel_0043010_Fsn_HG_698	gi|567964207|gb|ETK89698.1|	29.03	1e-06	59.7	hypothetical protein L915_06361 [Phytophthora parasitica]
Dmel_0043010_Fsn_HG_698	gi|567992909|gb|ETL43096.1|	29.03	1e-06	59.7	hypothetical protein, variant [Phytophthora parasitica]
Dmel_0043010_Fsn_HG_698	gi|698781745|ref|XP_009823916.1|	28.86	2e-06	59.3	hypothetical protein, variant 2 [Aphanomyces astaci]
Dmel_0043010_Fsn_HG_698	gi|698781747|ref|XP_009823917.1|	28.86	2e-06	59.3	hypothetical protein, variant 1 [Aphanomyces astaci]
Dmel_0043010_Fsn_HG_698	gi|698781743|ref|XP_009823915.1|	28.86	2e-06	58.9	hypothetical protein H257_02112 [Aphanomyces astaci]
Dmel_0043010_Fsn_HG_698	gi|953493139|emb|CEG44664.1|	27.11	2e-06	58.9	FOG: RCC1 domain [Plasmopara halstedii]
Dmel_0043010_Fsn_HG_698	gi|566026746|gb|ETI49657.1|	28.39	6e-06	57.8	hypothetical protein, variant [Phytophthora parasitica P1569]
Dmel_0043010_Fsn_HG_698	gi|570989255|gb|ETP47515.1|	28.39	6e-06	57.8	hypothetical protein F442_06529 [Phytophthora parasitica P10297]
Dmel_0043010_Fsn_HG_698	gi|570954322|gb|ETP19579.1|	28.39	6e-06	57.8	hypothetical protein F441_06490 [Phytophthora parasitica CJ01A1]
Dmel_0043010_Fsn_HG_698	gi|675166205|ref|XP_008891987.1|	28.39	7e-06	57.8	hypothetical protein PPTG_02593 [Phytophthora parasitica INRA-310]
Dmel_0043010_Fsn_HG_698	gi|568052569|gb|ETM49443.1|	28.39	7e-06	57.8	hypothetical protein L914_06291 [Phytophthora parasitica]
Dmel_0043010_Fsn_HG_698	gi|568022200|gb|ETL96278.1|	28.39	7e-06	57.8	hypothetical protein L917_06169 [Phytophthora parasitica]
Dmel_0043010_Fsn_HG_698	gi|570330590|gb|ETO78538.1|	28.39	7e-06	57.8	hypothetical protein F444_06549 [Phytophthora parasitica P1976]
Dmel_0043010_Fsn_HG_698	gi|566026745|gb|ETI49656.1|	28.39	7e-06	57.8	hypothetical protein F443_06486 [Phytophthora parasitica P1569]
Dmel_0043010_Fsn_HG_698	gi|568052570|gb|ETM49444.1|	28.39	7e-06	57.8	hypothetical protein, variant [Phytophthora parasitica]
Dmel_0043010_Fsn_HG_698	gi|570954323|gb|ETP19580.1|	28.39	7e-06	57.4	hypothetical protein, variant [Phytophthora parasitica CJ01A1]
Dmel_0043010_Fsn_HG_698	gi|570989256|gb|ETP47516.1|	28.39	7e-06	57.4	hypothetical protein, variant [Phytophthora parasitica P10297]
Dmel_0043010_Fsn_HG_698	gi|570330591|gb|ETO78539.1|	28.39	7e-06	57.4	hypothetical protein, variant [Phytophthora parasitica P1976]
Dmel_0043010_Fsn_HG_698	gi|568022201|gb|ETL96279.1|	28.39	7e-06	57.4	hypothetical protein, variant [Phytophthora parasitica]
Dmel_0043010_Fsn_HG_698	gi|675166207|ref|XP_008891988.1|	28.39	7e-06	57.4	hypothetical protein, variant [Phytophthora parasitica INRA-310]
Dmel_0043010_Fsn_HG_698	gi|970648695|gb|KUF88166.1|	28.39	7e-06	57.4	E3 ubiquitin-protein ligase HERC1 [Phytophthora nicotianae]
Dmel_0043010_Fsn_HG_698	gi|673031368|ref|XP_008869645.1|	35.96	1e-05	57.0	hypothetical protein H310_06375 [Aphanomyces invadans]
Dmel_0043010_Fsn_HG_698	gi|698812790|ref|XP_009839424.1|	36.28	1e-05	57.0	hypothetical protein H257_13564 [Aphanomyces astaci]
Dmel_0043010_Fsn_HG_698	gi|673023220|ref|XP_008865571.1|	28.38	1e-05	57.0	hypothetical protein H310_03478 [Aphanomyces invadans]
Dmel_0043010_Fsn_HG_698	gi|953503352|emb|CEG36120.1|	29.20	2e-05	56.6	hect e3 ubiquitin [Plasmopara halstedii]
Dmel_0043010_Fsn_HG_698	gi|1013947646|gb|KYR01315.1|	23.85	2e-05	55.5	hypothetical protein DLAC_02037 [Dictyostelium lacteum]
Dmel_0043010_Fsn_HG_698	gi|813149008|ref|XP_012200151.1|	35.09	2e-05	56.2	hypothetical protein SPRG_19926 [Saprolegnia parasitica CBS 223.65]
Dmel_0043010_Fsn_HG_698	gi|669154708|ref|XP_008612916.1|	35.09	4e-05	55.5	hypothetical protein SDRG_08797 [Saprolegnia diclina VS20]
Dmel_0043010_Fsn_HG_698	gi|568012479|gb|ETL86657.1|	31.62	5e-05	55.1	hypothetical protein L917_13946 [Phytophthora parasitica]
Dmel_0043010_Fsn_HG_698	gi|669147352|ref|XP_008609238.1|	29.41	6e-05	54.7	hypothetical protein SDRG_05303 [Saprolegnia diclina VS20]
Dmel_0043010_Fsn_HG_698	gi|675202865|ref|XP_008910317.1|	34.82	6e-05	54.7	hypothetical protein PPTG_15063 [Phytophthora parasitica INRA-310]
Dmel_0043010_Fsn_HG_698	gi|813127783|ref|XP_012197457.1|	29.41	6e-05	54.7	hypothetical protein SPRG_03479 [Saprolegnia parasitica CBS 223.65]
Dmel_0043010_Fsn_HG_698	gi|570320592|gb|ETO68540.1|	34.82	6e-05	54.7	hypothetical protein F444_14639 [Phytophthora parasitica P1976]
Dmel_0043010_Fsn_HG_698	gi|568042498|gb|ETM39823.1|	34.82	6e-05	54.7	hypothetical protein L914_14071 [Phytophthora parasitica]
Dmel_0043010_Fsn_HG_698	gi|570975844|gb|ETP37769.1|	34.82	7e-05	54.7	hypothetical protein F442_14453 [Phytophthora parasitica P10297]
Dmel_0043010_Fsn_HG_698	gi|566016913|gb|ETI39824.1|	34.82	7e-05	54.7	hypothetical protein F443_14627 [Phytophthora parasitica P1569]
Dmel_0043010_Fsn_HG_698	gi|567954303|gb|ETK79941.1|	34.82	7e-05	54.7	hypothetical protein L915_14258 [Phytophthora parasitica]
Dmel_0043010_Fsn_HG_698	gi|970663988|gb|KUG01027.1|	33.93	9e-05	54.3	E3 ubiquitin-protein ligase HERC2 [Phytophthora nicotianae]
Dmel_0043010_Fsn_HG_698	gi|301122007|ref|XP_002908730.1|	30.88	1e-04	53.9	HECT E3 ubiquitin ligase, putative [Phytophthora infestans T30-4]
Dmel_0043010_Fsn_HG_698	gi|301121993|ref|XP_002908723.1|	30.88	1e-04	53.5	conserved hypothetical protein [Phytophthora infestans T30-4]
Dmel_0043010_Fsn_HG_698	gi|301122001|ref|XP_002908727.1|	30.88	1e-04	53.5	HECT E3 ubiquitin ligase, putative [Phytophthora infestans T30-4]
Dmel_0043010_Fsn_HG_698	gi|301113131|ref|XP_002998336.1|	30.88	1e-04	53.5	HECT E3 ubiquitin ligase, putative [Phytophthora infestans T30-4]
Dmel_0043010_Fsn_HG_698	gi|301089453|ref|XP_002895027.1|	30.88	2e-04	52.8	conserved hypothetical protein [Phytophthora infestans T30-4]
Dmel_0043010_Fsn_HG_698	gi|470437310|ref|XP_004338974.1|	28.66	3e-04	52.4	SPRY domain containing protein [Acanthamoeba castellanii str. Neff]
Dmel_0043010_Fsn_HG_698	gi|635370135|emb|CCI41655.1|	33.33	3e-04	52.8	unnamed protein product [Albugo candida]
Dmel_0043010_Fsn_HG_698	gi|635370137|emb|CCI41657.1|	33.33	3e-04	52.8	unnamed protein product [Albugo candida]
Dmel_0043010_Fsn_HG_698	gi|635370138|emb|CCI41658.1|	33.33	3e-04	52.8	unnamed protein product [Albugo candida]
Dmel_0043010_Fsn_HG_698	gi|635370143|emb|CCI41663.1|	33.33	3e-04	52.8	unnamed protein product [Albugo candida]
Dmel_0043010_Fsn_HG_698	gi|635370144|emb|CCI41664.1|	33.33	3e-04	52.8	unnamed protein product [Albugo candida]
Dmel_0043010_Fsn_HG_698	gi|635370136|emb|CCI41656.1|	33.33	3e-04	52.8	unnamed protein product [Albugo candida]
Dmel_0043010_Fsn_HG_698	gi|635370139|emb|CCI41659.1|	33.33	3e-04	52.8	unnamed protein product [Albugo candida]
Dmel_0043010_Fsn_HG_698	gi|635370141|emb|CCI41661.1|	33.33	3e-04	52.8	unnamed protein product [Albugo candida]
Dmel_0043010_Fsn_HG_698	gi|635370140|emb|CCI41660.1|	33.33	3e-04	52.8	unnamed protein product [Albugo candida]
Dmel_0043010_Fsn_HG_698	gi|635370142|emb|CCI41662.1|	33.33	3e-04	52.8	unnamed protein product [Albugo candida]
Dmel_0043010_Fsn_HG_698	gi|325182006|emb|CCA16459.1|	25.90	4e-04	51.6	conserved hypothetical protein [Albugo laibachii Nc14]
Dmel_0043010_Fsn_HG_698	gi|673043149|ref|XP_008875535.1|	28.68	4e-04	52.4	hypothetical protein H310_10840 [Aphanomyces invadans]
Dmel_0043010_Fsn_HG_698	gi|698804886|ref|XP_009835472.1|	28.03	4e-04	52.0	hypothetical protein H257_10574 [Aphanomyces astaci]
Dmel_0043010_Fsn_HG_698	gi|669159836|ref|XP_008615480.1|	29.84	5e-04	52.0	hypothetical protein SDRG_11228 [Saprolegnia diclina VS20]
Dmel_0043010_Fsn_HG_698	gi|325181521|emb|CCA15971.1|	33.33	6e-04	51.6	conserved hypothetical protein [Albugo laibachii Nc14]
Dmel_0043010_Fsn_HG_698	gi|695375476|ref|XP_009515552.1|	35.40	6e-04	51.6	hypothetical protein PHYSODRAFT_309181 [Phytophthora sojae]
Dmel_0043010_Fsn_HG_698	gi|298714019|emb|CBJ27251.1|	28.68	0.001	50.8	conserved unknown protein [Ectocarpus siliculosus]
Dmel_0043010_Fsn_HG_698	gi|695428558|ref|XP_009529978.1|	27.94	0.002	50.1	hypothetical protein PHYSODRAFT_560733 [Phytophthora sojae]
Dmel_0043010_Fsn_HG_698	gi|301117544|ref|XP_002906500.1|	33.63	0.002	50.1	regulator of chromosome condensation (RCC1)-like protein [Phytophthora infestans T30-4]
Dmel_0043010_Fsn_HG_698	gi|953502888|emb|CEG36215.1|	34.51	0.002	50.1	regulator of chromosome condensation-like protein [Plasmopara halstedii]
Dmel_0043010_Fsn_HG_698	gi|568043292|gb|ETM40587.1|	33.63	0.002	50.1	hypothetical protein L914_13517 [Phytophthora parasitica]
Dmel_0043010_Fsn_HG_698	gi|567983699|gb|ETL34086.1|	33.63	0.002	50.1	hypothetical protein L916_13623 [Phytophthora parasitica]
Dmel_0043010_Fsn_HG_698	gi|566017622|gb|ETI40533.1|	33.63	0.002	50.1	hypothetical protein F443_14081 [Phytophthora parasitica P1569]
Dmel_0043010_Fsn_HG_698	gi|567955030|gb|ETK80663.1|	33.63	0.002	50.1	hypothetical protein, variant [Phytophthora parasitica]
Dmel_0043010_Fsn_HG_698	gi|570976726|gb|ETP38485.1|	33.63	0.002	50.1	hypothetical protein F442_13926 [Phytophthora parasitica P10297]
Dmel_0043010_Fsn_HG_698	gi|567955029|gb|ETK80662.1|	33.63	0.002	50.1	hypothetical protein L915_13726 [Phytophthora parasitica]
Dmel_0043010_Fsn_HG_698	gi|675201383|ref|XP_008909576.1|	33.63	0.002	50.1	hypothetical protein, variant [Phytophthora parasitica INRA-310]
Dmel_0043010_Fsn_HG_698	gi|567983700|gb|ETL34087.1|	33.63	0.002	50.1	hypothetical protein, variant [Phytophthora parasitica]
Dmel_0043010_Fsn_HG_698	gi|675201381|ref|XP_008909575.1|	33.63	0.002	50.1	hypothetical protein PPTG_14782 [Phytophthora parasitica INRA-310]
Dmel_0043010_Fsn_HG_698	gi|570976727|gb|ETP38486.1|	33.63	0.002	50.1	hypothetical protein, variant [Phytophthora parasitica P10297]
Dmel_0043010_Fsn_HG_698	gi|568043293|gb|ETM40588.1|	33.63	0.002	50.1	hypothetical protein, variant [Phytophthora parasitica]
Dmel_0043010_Fsn_HG_698	gi|568013191|gb|ETL87368.1|	33.63	0.002	50.1	hypothetical protein, variant [Phytophthora parasitica]
Dmel_0043010_Fsn_HG_698	gi|566017623|gb|ETI40534.1|	33.63	0.002	50.1	hypothetical protein, variant [Phytophthora parasitica P1569]
Dmel_0043010_Fsn_HG_698	gi|568013190|gb|ETL87367.1|	33.63	0.002	50.1	hypothetical protein L917_13431 [Phytophthora parasitica]
Dmel_0043010_Fsn_HG_698	gi|970628822|gb|KUF76294.1|	33.63	0.002	50.1	E3 ubiquitin-protein ligase HERC2 [Phytophthora nicotianae]
Dmel_0043010_Fsn_HG_698	gi|470443255|ref|XP_004339629.1|	34.40	0.003	49.7	SPRY domain containing protein [Acanthamoeba castellanii str. Neff]
Dmel_0043010_Fsn_HG_698	gi|1043304785|gb|OBZ89478.1|	31.06	0.006	48.5	Ran-binding protein 9 [Choanephora cucurbitarum]
Dmel_0043010_Fsn_HG_698	gi|470405345|ref|XP_004335852.1|	32.50	0.006	48.5	SPRY domain containing protein [Acanthamoeba castellanii str. Neff]
Dmel_0043010_Fsn_HG_698	gi|749159465|ref|XP_011131361.1|	29.10	0.008	47.4	hypothetical protein GNI_106060 [Gregarina niphandrodes]
Dmel_0043010_Fsn_HG_698	gi|403363015|gb|EJY81242.1|	33.33	0.009	46.6	SPRY domain containing protein [Oxytricha trifallax]
Dmel_0043010_Fsn_HG_698	gi|729714010|emb|CEI89686.1|	30.43	0.009	47.4	hypothetical protein RMCBS344292_04035 [Rhizopus microsporus]
Dmel_0043010_Fsn_HG_698	gi|633911789|gb|KDD75931.1|	29.37	0.009	47.8	hypothetical protein H632_c430p1 [Helicosporidium sp. ATCC 50920]
Dmel_0043010_Fsn_HG_698	gi|570321318|gb|ETO69266.1|	32.74	0.020	47.0	hypothetical protein F444_14111 [Phytophthora parasitica P1976]
Dmel_0043010_Fsn_HG_698	gi|470442468|ref|XP_004339536.1|	30.52	0.020	46.6	SPRY domain containing protein [Acanthamoeba castellanii str. Neff]
Dmel_0043010_Fsn_HG_698	gi|570321319|gb|ETO69267.1|	32.74	0.021	47.0	hypothetical protein, variant [Phytophthora parasitica P1976]
Dmel_0043010_Fsn_HG_698	gi|1035642407|gb|OAX84040.1|	31.30	0.022	46.6	hypothetical protein ACJ72_01599 [Emmonsia sp. CAC-2015a]
Dmel_0043010_Fsn_HG_698	gi|303285638|ref|XP_003062109.1|	27.50	0.029	46.2	predicted protein [Micromonas pusilla CCMP1545]
Dmel_0043010_Fsn_HG_698	gi|325092542|gb|EGC45852.1|	32.17	0.036	46.2	ran-binding protein [Histoplasma capsulatum H88]
Dmel_0043010_Fsn_HG_698	gi|1160572015|ref|XP_020433434.1|	27.20	0.037	45.8	hypothetical protein PPL_05296 [Polysphondylium pallidum PN500]
Dmel_0043010_Fsn_HG_698	gi|1153492480|gb|OPB44129.1|	27.12	0.038	45.8	hypothetical protein A0O28_0024470 [Trichoderma guizhouense]
Dmel_0043010_Fsn_HG_698	gi|818167463|gb|KKP06815.1|	27.12	0.038	45.8	hypothetical protein THAR02_01107 [Trichoderma harzianum]
Dmel_0043010_Fsn_HG_698	gi|729714077|emb|CEI89673.1|	30.43	0.042	45.8	hypothetical protein RMCBS344292_04022 [Rhizopus microsporus]
Dmel_0043010_Fsn_HG_698	gi|528205514|gb|EPY15130.1|	26.55	0.047	45.4	SPRY domain-containing SOCS box protein 3 [Strigomonas culicis]
Dmel_0043010_Fsn_HG_698	gi|727146646|emb|CEG70884.1|	30.43	0.053	45.4	hypothetical protein RMATCC62417_06704 [Rhizopus microsporus]
Dmel_0043010_Fsn_HG_698	gi|154279552|ref|XP_001540589.1|	33.33	0.057	45.1	predicted protein [Histoplasma capsulatum NAm1]
Dmel_0043010_Fsn_HG_698	gi|384485913|gb|EIE78093.1|	30.00	0.074	44.7	hypothetical protein RO3G_02797 [Rhizopus delemar RA 99-880]
Dmel_0043010_Fsn_HG_698	gi|595460623|gb|EXX63282.1|	28.47	0.088	44.7	hypothetical protein RirG_153740 [Rhizophagus irregularis DAOM 197198w]
Dmel_0043010_Fsn_HG_698	gi|950892134|ref|XP_014527776.1|	30.91	0.088	45.1	putative HECT E3 ubiquitin [Blastocystis sp. subtype 4]
Dmel_0043010_Fsn_HG_698	gi|758355566|dbj|GAN02390.1|	27.27	0.093	44.7	ran-binding protein 10-like [Mucor ambiguus]
Dmel_0043010_Fsn_HG_698	gi|545701612|ref|XP_005703139.1|	38.64	0.098	44.7	F-box family [Galdieria sulphuraria]
Dmel_0043010_Fsn_HG_698	gi|1029149521|gb|OAL26639.1|	34.65	0.100	44.7	hypothetical protein AYO20_09980 [Fonsecaea nubica]
Dmel_0043010_Fsn_HG_698	gi|1063096975|gb|JAT75321.1|	29.23	0.10	44.3	hypothetical protein g.820 [Auxenochlorella protothecoides]
Dmel_0043010_Fsn_HG_698	gi|1103680816|gb|OJD17640.1|	30.43	0.12	44.7	hypothetical protein AJ78_02290 [Emergomyces pasteuriana Ep9510]
Dmel_0043010_Fsn_HG_698	gi|511004921|gb|EPB86276.1|	26.82	0.12	44.3	hypothetical protein HMPREF1544_06918 [Mucor circinelloides f. circinelloides 1006PhL]
Dmel_0043010_Fsn_HG_698	gi|1111722103|gb|OJJ08771.1|	40.00	0.13	44.3	hypothetical protein ASPVEDRAFT_156381 [Aspergillus versicolor CBS 583.65]
Dmel_0043010_Fsn_HG_698	gi|635372640|emb|CCI39444.1|	26.52	0.13	43.9	unnamed protein product [Albugo candida]
Dmel_0043010_Fsn_HG_698	gi|1063245508|gb|ODQ68267.1|	34.29	0.14	44.3	hypothetical protein NADFUDRAFT_81285 [Nadsonia fulvescens var. elongata DSM 6958]
Dmel_0043010_Fsn_HG_698	gi|813110556|ref|XP_012194926.1|	31.25	0.16	44.3	hypothetical protein SPRG_01315 [Saprolegnia parasitica CBS 223.65]
Dmel_0043010_Fsn_HG_698	gi|666403255|gb|KEY68937.1|	24.02	0.16	43.9	hypothetical protein S7711_04603 [Stachybotrys chartarum IBT 7711]
Dmel_0043010_Fsn_HG_698	gi|667523053|gb|KFA52080.1|	24.02	0.17	43.9	hypothetical protein S40293_02997 [Stachybotrys chartarum IBT 40293]
Dmel_0043010_Fsn_HG_698	gi|953497244|emb|CEG41553.1|	25.00	0.18	43.5	SOCS box protein SSB-1, contains SPRY domain [Plasmopara halstedii]
Dmel_0043010_Fsn_HG_698	gi|667736310|gb|KFA75635.1|	24.02	0.18	43.9	hypothetical protein S40288_05948 [Stachybotrys chartarum IBT 40288]
Dmel_0043010_Fsn_HG_698	gi|948271259|gb|ALM55013.1|	31.88	0.18	43.9	DEAD box RNA helicase CiRH58, partial [Chlamydomonas sp. ICE-L]
Dmel_0043010_Fsn_HG_698	gi|970629922|gb|KUF77025.1|	26.35	0.19	43.1	SPRY domain-containing SOCS box protein 1 [Phytophthora nicotianae]
Dmel_0043010_Fsn_HG_698	gi|1111884223|gb|OJJ52793.1|	43.59	0.21	43.5	hypothetical protein ASPSYDRAFT_560432 [Aspergillus sydowii CBS 593.65]
Dmel_0043010_Fsn_HG_698	gi|669141580|ref|XP_008606352.1|	29.32	0.22	43.1	hypothetical protein SDRG_02535 [Saprolegnia diclina VS20]
Dmel_0043010_Fsn_HG_698	gi|301098039|ref|XP_002898113.1|	27.03	0.22	43.1	conserved hypothetical protein [Phytophthora infestans T30-4]
Dmel_0043010_Fsn_HG_698	gi|927427710|ref|XP_013959686.1|	27.12	0.25	43.5	hypothetical protein TRIVIDRAFT_79322 [Trichoderma virens Gv29-8]
Dmel_0043010_Fsn_HG_698	gi|1027051812|ref|XP_016614732.1|	32.67	0.26	43.1	hypothetical protein Z519_11173 [Cladophialophora bantiana CBS 173.52]
Dmel_0043010_Fsn_HG_698	gi|628331349|ref|XP_007744465.1|	32.67	0.26	43.1	hypothetical protein A1O5_05676 [Cladophialophora psammophila CBS 110553]
Dmel_0043010_Fsn_HG_698	gi|1065001327|gb|ODV90179.1|	25.41	0.30	43.1	hypothetical protein CANCADRAFT_102799 [Tortispora caseinolytica NRRL Y-17796]
Dmel_0043010_Fsn_HG_698	gi|552841253|ref|XP_005850257.1|	30.28	0.31	42.7	hypothetical protein CHLNCDRAFT_34313, partial [Chlorella variabilis]
Dmel_0043010_Fsn_HG_698	gi|667652359|ref|XP_008598011.1|	27.97	0.33	43.1	SPRY domain-containing protein [Beauveria bassiana ARSEF 2860]
Dmel_0043010_Fsn_HG_698	gi|1025646882|gb|OAA34519.1|	27.97	0.35	42.7	Concanavalin A-like lectin/glucanase [Cordyceps brongniartii RCEF 3172]
Dmel_0043010_Fsn_HG_698	gi|1168130504|gb|OQE29749.1|	30.91	0.36	42.7	hypothetical protein PENSTE_c002G09687 [Penicillium steckii]
Dmel_0043010_Fsn_HG_698	gi|891574893|ref|XP_013020332.1|	36.25	0.38	42.7	ran GTPase binding protein [Schizosaccharomyces octosporus yFS286]
Dmel_0043010_Fsn_HG_698	gi|672298874|gb|KFG62764.1|	33.63	0.42	42.4	SPRY domain-containing protein, partial [Toxoplasma gondii RUB]
Dmel_0043010_Fsn_HG_698	gi|567986250|gb|ETL36575.1|	26.35	0.42	42.4	hypothetical protein L916_11470, partial [Phytophthora parasitica]
Dmel_0043010_Fsn_HG_698	gi|567957582|gb|ETK83182.1|	26.35	0.44	42.4	hypothetical protein L915_11552, partial [Phytophthora parasitica]
Dmel_0043010_Fsn_HG_698	gi|298715096|emb|CBJ27784.1|	27.56	0.49	42.4	DEAD box helicase [Ectocarpus siliculosus]
Dmel_0043010_Fsn_HG_698	gi|545357002|ref|XP_005644176.1|	30.77	0.51	42.4	SPRY-domain-containing protein [Coccomyxa subellipsoidea C-169]
Dmel_0043010_Fsn_HG_698	gi|678321110|emb|CDW83897.1|	27.21	0.54	42.0	spry domain containing protein [Stylonychia lemnae]
Dmel_0043010_Fsn_HG_698	gi|1103691176|gb|OJD25916.1|	29.63	0.54	42.4	hypothetical protein ACJ73_02714 [Blastomyces percursus]
Dmel_0043010_Fsn_HG_698	gi|531980533|gb|EQL31120.1|	30.43	0.55	42.4	hypothetical protein BDFG_06507 [Blastomyces dermatitidis ATCC 26199]
Dmel_0043010_Fsn_HG_698	gi|566020226|gb|ETI43137.1|	26.35	0.58	42.0	hypothetical protein F443_11848 [Phytophthora parasitica P1569]
Dmel_0043010_Fsn_HG_698	gi|787049664|dbj|BAR23304.1|	25.73	0.59	42.4	lectin-like protein [uncultured Mediterranean phage uvMED]
Dmel_0043010_Fsn_HG_698	gi|239609765|gb|EEQ86752.1|	30.43	0.59	42.4	ran-binding protein [Blastomyces dermatitidis ER-3]
Dmel_0043010_Fsn_HG_698	gi|261199163|ref|XP_002625983.1|	30.43	0.59	42.4	ran-binding protein [Blastomyces gilchristii SLH14081]
Dmel_0043010_Fsn_HG_698	gi|1002950967|ref|XP_015700479.1|	28.70	0.61	42.4	hypothetical protein PAAG_06869 [Paracoccidioides lutzii Pb01]
Dmel_0043010_Fsn_HG_698	gi|568015615|gb|ETL89792.1|	26.35	0.61	41.6	hypothetical protein L917_11336 [Phytophthora parasitica]
Dmel_0043010_Fsn_HG_698	gi|734679046|ref|XP_010759802.1|	28.70	0.65	42.4	hypothetical protein PADG_04326 [Paracoccidioides brasiliensis Pb18]
Dmel_0043010_Fsn_HG_698	gi|1059628387|gb|ODH41745.1|	28.70	0.66	42.0	hypothetical protein ACO22_01323 [Paracoccidioides brasiliensis]
Dmel_0043010_Fsn_HG_698	gi|799247578|gb|KJZ76329.1|	32.67	0.67	42.0	hypothetical protein HIM_04411 [Hirsutella minnesotensis 3608]
Dmel_0043010_Fsn_HG_698	gi|675198359|ref|XP_008908064.1|	26.35	0.67	41.6	hypothetical protein PPTG_12662 [Phytophthora parasitica INRA-310]
Dmel_0043010_Fsn_HG_698	gi|598009801|ref|XP_007336711.1|	27.44	0.77	42.0	SPRY-domain-containing protein [Auricularia subglabra TFB-10046 SS5]
Dmel_0043010_Fsn_HG_698	gi|760450375|ref|XP_011402256.1|	38.98	0.78	41.6	Ran-binding protein 10 [Auxenochlorella protothecoides]
Dmel_0043010_Fsn_HG_698	gi|698777618|ref|XP_009821853.1|	37.25	0.84	41.6	hypothetical protein H257_00727 [Aphanomyces astaci]
Dmel_0043010_Fsn_HG_698	gi|824365163|gb|KLJ07883.1|	30.43	0.84	41.6	hypothetical protein EMPG_16665 [Emmonsia parva UAMH 139]
Dmel_0043010_Fsn_HG_698	gi|672569601|gb|KFH09100.1|	32.43	0.88	41.6	SPRY domain-containing protein, partial [Toxoplasma gondii VAND]
Dmel_0043010_Fsn_HG_698	gi|857977121|emb|CEO96868.1|	30.71	0.88	42.0	hypothetical protein PBRA_005472 [Plasmodiophora brassicae]
Dmel_0043010_Fsn_HG_698	gi|719934258|gb|EEH18824.2|	28.70	0.93	41.6	hypothetical protein PABG_01143 [Paracoccidioides brasiliensis Pb03]
Dmel_0043010_Fsn_HG_698	gi|1134871176|gb|OMJ69507.1|	23.26	1.0	40.8	hypothetical protein SteCoe_32762 [Stentor coeruleus]
Dmel_0043010_Fsn_HG_698	gi|672567283|gb|KFH07242.1|	32.43	1.1	41.2	SPRY domain-containing protein [Toxoplasma gondii MAS]
Dmel_0043010_Fsn_HG_698	gi|672258441|gb|KFG33443.1|	33.63	1.1	41.2	SPRY domain-containing protein, partial [Toxoplasma gondii p89]
Dmel_0043010_Fsn_HG_698	gi|523572963|gb|EPR59781.1|	32.43	1.1	41.2	SPRY domain-containing protein [Toxoplasma gondii GT1]
Dmel_0043010_Fsn_HG_698	gi|1085069227|ref|XP_018636430.1|	32.43	1.1	41.2	SPRY domain-containing protein [Toxoplasma gondii ME49]
Dmel_0043010_Fsn_HG_698	gi|1008952782|gb|KYK69625.1|	32.43	1.1	41.2	SPRY domain-containing protein [Toxoplasma gondii TgCatPRC2]
Dmel_0043010_Fsn_HG_698	gi|168048360|ref|XP_001776635.1|	31.62	1.1	41.2	predicted protein [Physcomitrella patens]
Dmel_0043010_Fsn_HG_698	gi|667724357|gb|KFA66342.1|	27.19	1.2	41.2	hypothetical protein S40285_01247 [Stachybotrys chlorohalonata IBT 40285]
Dmel_0043010_Fsn_HG_698	gi|678344898|emb|CDW71702.1|	26.83	1.2	40.8	spry domain containing protein [Stylonychia lemnae]
Dmel_0043010_Fsn_HG_698	gi|1134880048|gb|OMJ77747.1|	23.84	1.2	40.8	hypothetical protein SteCoe_22577 [Stentor coeruleus]
Dmel_0043010_Fsn_HG_698	gi|727132128|emb|CEG84156.1|	27.92	1.2	41.2	hypothetical protein RMATCC62417_18001 [Rhizopus microsporus]
Dmel_0043010_Fsn_HG_698	gi|671688933|emb|CDS03251.1|	25.14	1.2	41.2	hypothetical protein LRAMOSA00653 [Lichtheimia ramosa]
Dmel_0043010_Fsn_HG_698	gi|557737903|gb|ESS33850.1|	33.63	1.3	41.2	SPRY domain-containing protein [Toxoplasma gondii VEG]
Dmel_0043010_Fsn_HG_698	gi|820700270|tpe|CEL76003.1|	33.63	1.3	41.2	TPA: SPRY domain-containing protein [Toxoplasma gondii VEG]
Dmel_0043010_Fsn_HG_698	gi|628283927|ref|XP_007754645.1|	31.19	1.3	41.2	hypothetical protein A1O7_02423 [Cladophialophora yegresii CBS 114405]
Dmel_0043010_Fsn_HG_698	gi|695411129|ref|XP_009525397.1|	26.35	1.4	40.8	hypothetical protein PHYSODRAFT_558214 [Phytophthora sojae]
Dmel_0043010_Fsn_HG_698	gi|661176846|emb|CDH60144.1|	25.14	1.4	40.8	ran-binding protein [Lichtheimia corymbifera JMRC:FSU:9682]
Dmel_0043010_Fsn_HG_698	gi|653253262|ref|WP_027458668.1|	40.43	1.4	38.9	hypothetical protein [Dechloromonas agitata]
Dmel_0043010_Fsn_HG_698	gi|327408313|emb|CCA30124.1|	36.36	1.5	41.2	hypothetical protein, conserved [Neospora caninum Liverpool]
Dmel_0043010_Fsn_HG_698	gi|497084682|ref|WP_009464206.1|	36.99	1.5	40.8	C4-dicarboxylate transport transcriptional regulatory protein DctD [Ahrensia sp. R2A130]
Dmel_0043010_Fsn_HG_698	gi|632915744|gb|KDB15315.1|	29.51	1.6	40.8	RAN binding protein [Ustilaginoidea virens]
Dmel_0043010_Fsn_HG_698	gi|1022863379|ref|XP_016255191.1|	31.68	1.6	40.8	hypothetical protein PV07_01704 [Cladophialophora immunda]
Dmel_0043010_Fsn_HG_698	gi|659122829|ref|XP_008461347.1|	37.31	1.7	40.4	PREDICTED: F-box/WD-40 repeat-containing protein At3g52030 [Cucumis melo]
Dmel_0043010_Fsn_HG_698	gi|1026980984|ref|XP_016636489.1|	32.67	1.7	40.8	hypothetical protein Z520_02505 [Fonsecaea multimorphosa CBS 102226]
Dmel_0043010_Fsn_HG_698	gi|595438465|gb|EXX52190.1|	25.77	1.8	40.4	hypothetical protein RirG_255230 [Rhizophagus irregularis DAOM 197198w]
Dmel_0043010_Fsn_HG_698	gi|751358701|gb|KIL96423.1|	24.31	1.8	40.8	hypothetical protein FAVG1_01167 [Fusarium avenaceum]
Dmel_0043010_Fsn_HG_698	gi|145551534|ref|XP_001461444.1|	23.46	1.8	40.4	hypothetical protein [Paramecium tetraurelia strain d4-2]
Dmel_0043010_Fsn_HG_698	gi|640692078|ref|WP_025116403.1|	27.61	2.0	40.4	hypothetical protein [Lysinibacillus fusiformis]
Dmel_0043010_Fsn_HG_698	gi|330794445|ref|XP_003285289.1|	24.08	2.0	40.4	hypothetical protein DICPUDRAFT_91478 [Dictyostelium purpureum]
Dmel_0043010_Fsn_HG_698	gi|1132469966|gb|OLY85137.1|	57.58	2.0	40.8	hypothetical protein AYI68_g678 [Smittium mucronatum]
Dmel_0043010_Fsn_HG_698	gi|511005506|gb|EPB86844.1|	29.87	2.1	40.4	hypothetical protein HMPREF1544_06369 [Mucor circinelloides f. circinelloides 1006PhL]
Dmel_0043010_Fsn_HG_698	gi|927384045|ref|XP_013937868.1|	26.27	2.1	40.4	hypothetical protein TRIATDRAFT_313741 [Trichoderma atroviride IMI 206040]
Dmel_0043010_Fsn_HG_698	gi|954196187|gb|KRX08890.1|	26.71	2.1	40.8	Concanavalin A-like lectin/glucanases superfamily [Pseudocohnilembus persalinus]
Dmel_0043010_Fsn_HG_698	gi|449436339|ref|XP_004135950.1|	37.31	2.2	40.4	PREDICTED: F-box/WD-40 repeat-containing protein At3g52030 [Cucumis sativus]
Dmel_0043010_Fsn_HG_698	gi|758355781|dbj|GAN02218.1|	29.87	2.2	40.4	ran-binding protein [Mucor ambiguus]
Dmel_0043010_Fsn_HG_698	gi|145503027|ref|XP_001437491.1|	28.41	2.2	39.3	hypothetical protein [Paramecium tetraurelia strain d4-2]
Dmel_0043010_Fsn_HG_698	gi|787054435|dbj|BAR27005.1|	27.65	2.2	40.4	hypothetical protein [uncultured Mediterranean phage uvMED]
Dmel_0043010_Fsn_HG_698	gi|695413216|ref|XP_009525965.1|	27.92	2.3	40.4	hypothetical protein PHYSODRAFT_498805 [Phytophthora sojae]
Dmel_0043010_Fsn_HG_698	gi|781087283|dbj|GAO14340.1|	29.75	2.3	40.4	hypothetical protein UVI_02034150 [Ustilaginoidea virens]
Dmel_0043010_Fsn_HG_698	gi|1029143243|gb|OAL20471.1|	31.03	2.3	40.4	hypothetical protein AYO20_11491 [Fonsecaea nubica]
Dmel_0043010_Fsn_HG_698	gi|891598808|ref|XP_013025063.1|	32.50	2.4	40.0	ran GTPase binding protein [Schizosaccharomyces cryophilus OY26]
Dmel_0043010_Fsn_HG_698	gi|1102221096|ref|XP_019021388.1|	48.48	2.5	40.4	RNI-like protein [Saitoella complicata NRRL Y-17804]
Dmel_0043010_Fsn_HG_698	gi|595454669|gb|EXX60999.1|	28.93	2.5	40.0	hypothetical protein RirG_174910 [Rhizophagus irregularis DAOM 197198w]
Dmel_0043010_Fsn_HG_698	gi|597587803|ref|XP_007296958.1|	29.17	2.5	40.4	SPRY domain-containing protein [Marssonina brunnea f. sp. 'multigermtubi' MB_m1]
Dmel_0043010_Fsn_HG_698	gi|301120776|ref|XP_002908115.1|	27.92	2.6	40.4	HECT E3 ubiquitin ligase, putative [Phytophthora infestans T30-4]
Dmel_0043010_Fsn_HG_698	gi|1087762099|ref|XP_018664632.1|	26.27	2.6	40.0	hypothetical protein TGAM01_02126 [Trichoderma gamsii]
Dmel_0043010_Fsn_HG_698	gi|1032903025|gb|OAR00162.1|	24.58	2.8	40.0	hypothetical protein LLEC1_01992 [Cordyceps confragosa]
Dmel_0043010_Fsn_HG_698	gi|640923723|gb|KDN67859.1|	47.37	2.8	40.0	putative F-box domain-containing protein [Colletotrichum sublineola]
Dmel_0043010_Fsn_HG_698	gi|565470052|ref|XP_006292829.1|	46.88	2.8	40.0	hypothetical protein CARUB_v10019088mg [Capsella rubella]
Dmel_0043010_Fsn_HG_698	gi|302844620|ref|XP_002953850.1|	28.57	2.8	37.7	hypothetical protein VOLCADRAFT_35832 [Volvox carteri f. nagariensis]
Dmel_0043010_Fsn_HG_698	gi|570947609|gb|ETP12866.1|	26.35	2.8	40.0	alpha,alpha-trehalose-phosphate synthase (UDP-forming) [Phytophthora parasitica CJ01A1]
Dmel_0043010_Fsn_HG_698	gi|971520560|dbj|GAQ77713.1|	27.27	2.9	40.4	HECT domain containing Ubiquitin ligase [Klebsormidium flaccidum]
Dmel_0043010_Fsn_HG_698	gi|1013938219|gb|KYQ91912.1|	45.95	2.9	40.0	Ras guanine nucleotide exchange factor [Dictyostelium lacteum]
Dmel_0043010_Fsn_HG_698	gi|325185040|emb|CCA19532.1|	23.53	3.0	40.4	HECT E3 ubiquitin ligase putative [Albugo laibachii Nc14]
Dmel_0043010_Fsn_HG_698	gi|1025689844|gb|OAA77127.1|	24.58	3.0	40.0	Concanavalin A-like lectin/glucanase [Cordyceps confragosa RCEF 1005]
Dmel_0043010_Fsn_HG_698	gi|675195269|ref|XP_008906519.1|	27.92	3.0	40.0	hypothetical protein PPTG_12072 [Phytophthora parasitica INRA-310]
Dmel_0043010_Fsn_HG_698	gi|566023055|gb|ETI45966.1|	27.92	3.0	40.0	hypothetical protein F443_09604 [Phytophthora parasitica P1569]
Dmel_0043010_Fsn_HG_698	gi|1026272956|gb|OAD05963.1|	32.10	3.0	38.9	hypothetical protein MUCCIDRAFT_138813 [Mucor circinelloides f. lusitanicus CBS 277.49]
Dmel_0043010_Fsn_HG_698	gi|970637503|gb|KUF81510.1|	27.92	3.0	40.0	E3 ubiquitin-protein ligase HERC2 [Phytophthora nicotianae]
Dmel_0043010_Fsn_HG_698	gi|570326713|gb|ETO74661.1|	27.92	3.0	40.0	hypothetical protein F444_09666 [Phytophthora parasitica P1976]
Dmel_0043010_Fsn_HG_698	gi|567960341|gb|ETK85903.1|	27.92	3.0	40.0	hypothetical protein L915_09399 [Phytophthora parasitica]
Dmel_0043010_Fsn_HG_698	gi|568048721|gb|ETM45753.1|	27.92	3.1	40.0	hypothetical protein L914_09261 [Phytophthora parasitica]
Dmel_0043010_Fsn_HG_698	gi|568018270|gb|ETL92445.1|	27.92	3.1	40.0	hypothetical protein L917_09236 [Phytophthora parasitica]
Dmel_0043010_Fsn_HG_698	gi|567989061|gb|ETL39329.1|	27.92	3.1	40.0	hypothetical protein L916_09303 [Phytophthora parasitica]
Dmel_0043010_Fsn_HG_698	gi|570984149|gb|ETP43816.1|	27.92	3.2	40.0	hypothetical protein F442_09510 [Phytophthora parasitica P10297]
Dmel_0043010_Fsn_HG_698	gi|685291397|ref|XP_009136648.1|	46.88	3.2	39.7	PREDICTED: F-box/WD-40 repeat-containing protein At3g52030 [Brassica rapa]
Dmel_0043010_Fsn_HG_698	gi|552929671|gb|ESA13472.1|	26.71	3.3	39.3	hypothetical protein GLOINDRAFT_346921 [Rhizophagus irregularis DAOM 181602]
Dmel_0043010_Fsn_HG_698	gi|552917597|gb|ESA02625.1|	36.00	3.4	39.7	hypothetical protein GLOINDRAFT_337278 [Rhizophagus irregularis DAOM 181602]
Dmel_0043010_Fsn_HG_698	gi|407925505|gb|EKG18516.1|	31.30	3.4	39.7	hypothetical protein MPH_04318 [Macrophomina phaseolina MS6]
Dmel_0043010_Fsn_HG_698	gi|923511129|ref|XP_013745719.1|	46.88	3.4	39.7	PREDICTED: F-box/WD-40 repeat-containing protein At3g52030 [Brassica napus]
Dmel_0043010_Fsn_HG_698	gi|813208705|dbj|GAO50169.1|	53.57	3.4	40.0	hypothetical protein G7K_4303-t1 [Saitoella complicata NRRL Y-17804]
Dmel_0043010_Fsn_HG_698	gi|674942965|emb|CDX90624.1|	46.88	3.6	39.7	BnaA03g41570D [Brassica napus]
Dmel_0043010_Fsn_HG_698	gi|552917598|gb|ESA02626.1|	34.67	3.6	39.7	hypothetical protein GLOINDRAFT_6339 [Rhizophagus irregularis DAOM 181602]
Dmel_0043010_Fsn_HG_698	gi|1069957067|ref|XP_018289272.1|	27.27	3.7	39.7	hypothetical protein PHYBLDRAFT_187725 [Phycomyces blakesleeanus NRRL 1555(-)]
Dmel_0043010_Fsn_HG_698	gi|661180121|emb|CDH57190.1|	48.57	3.7	39.7	predicted protein [Lichtheimia corymbifera JMRC:FSU:9682]
Dmel_0043010_Fsn_HG_698	gi|1063862832|ref|XP_017990441.1|	33.33	3.7	39.7	f-box protein pof6 [Malassezia pachydermatis]
Dmel_0043010_Fsn_HG_698	gi|145502084|ref|XP_001437021.1|	25.68	3.9	39.7	hypothetical protein [Paramecium tetraurelia strain d4-2]
Dmel_0043010_Fsn_HG_698	gi|1004138456|gb|KXZ46470.1|	28.97	4.1	39.7	hypothetical protein GPECTOR_43g906 [Gonium pectorale]
Dmel_0043010_Fsn_HG_698	gi|821511707|gb|KKZ67732.1|	29.57	4.3	39.7	hypothetical protein EMCG_06599 [Emmonsia crescens UAMH 3008]
Dmel_0043010_Fsn_HG_698	gi|1102713036|gb|OIW11789.1|	26.39	4.3	39.3	hypothetical protein TanjilG_31191 [Lupinus angustifolius]
Dmel_0043010_Fsn_HG_698	gi|460042360|ref|YP_007517798.1|	25.90	4.4	39.3	hypothetical protein [Pelagibacter phage HTVC011P]
Dmel_0043010_Fsn_HG_698	gi|1032867860|gb|OAQ74625.1|	27.12	4.5	39.3	RanBPM [Purpureocillium lilacinum]
Dmel_0043010_Fsn_HG_698	gi|1069612646|ref|XP_018175356.1|	27.12	4.5	39.3	RanBPM [Purpureocillium lilacinum]
Dmel_0043010_Fsn_HG_698	gi|630910195|gb|KCZ76295.1|	27.07	4.6	38.5	hypothetical protein H311_02710 [Anncaliia algerae PRA109]
Dmel_0043010_Fsn_HG_698	gi|1032154183|gb|OAO17443.1|	28.70	4.6	39.7	regulator of chromosome condensation (RCC1)-like protein [Blastocystis sp. ATCC 50177/Nand II]
Dmel_0043010_Fsn_HG_698	gi|1040903298|ref|XP_017214757.1|	51.61	4.6	39.3	PREDICTED: F-box/WD-40 repeat-containing protein At3g52030 isoform X1 [Daucus carota subsp. sativus]
Dmel_0043010_Fsn_HG_698	gi|1040903300|ref|XP_017214758.1|	51.61	4.7	39.3	PREDICTED: F-box/WD-40 repeat-containing protein At3g52030 isoform X2 [Daucus carota subsp. sativus]
Dmel_0043010_Fsn_HG_698	gi|1117517861|ref|XP_019443570.1|	27.14	4.7	39.3	PREDICTED: F-box/WD-40 repeat-containing protein At3g52030 isoform X2 [Lupinus angustifolius]
Dmel_0043010_Fsn_HG_698	gi|953502398|emb|CEG36584.1|	27.27	4.7	39.7	hect e3 ubiquitin [Plasmopara halstedii]
Dmel_0043010_Fsn_HG_698	gi|145523720|ref|XP_001447693.1|	28.41	4.8	37.7	hypothetical protein [Paramecium tetraurelia strain d4-2]
Dmel_0043010_Fsn_HG_698	gi|827061423|ref|XP_008092289.1|	47.37	4.9	39.3	F-box domain-containing protein [Colletotrichum graminicola M1.001]
Dmel_0043010_Fsn_HG_698	gi|695462949|ref|XP_009538587.1|	25.68	5.0	39.3	hypothetical protein PHYSODRAFT_362482 [Phytophthora sojae]
Dmel_0043010_Fsn_HG_698	gi|575471190|ref|XP_006674888.1|	30.69	5.1	38.9	hypothetical protein BATDEDRAFT_2468, partial [Batrachochytrium dendrobatidis JAM81]
Dmel_0043010_Fsn_HG_698	gi|635367345|emb|CCI44418.1|	23.53	5.1	39.7	unnamed protein product [Albugo candida]
Dmel_0043010_Fsn_HG_698	gi|225562608|gb|EEH10887.1|	30.58	5.2	39.3	ran-binding protein [Histoplasma capsulatum G186AR]
Dmel_0043010_Fsn_HG_698	gi|1021057048|emb|SAM07272.1|	27.27	5.2	39.3	hypothetical protein [Absidia glauca]
Dmel_0043010_Fsn_HG_698	gi|1026266163|gb|OAC99323.1|	28.57	5.4	38.9	hypothetical protein MUCCIDRAFT_128160, partial [Mucor circinelloides f. lusitanicus CBS 277.49]
Dmel_0043010_Fsn_HG_698	gi|1133877834|ref|WP_076252374.1|	27.78	5.4	38.9	hypothetical protein [Paenibacillus amylolyticus]
Dmel_0043010_Fsn_HG_698	gi|1117517859|ref|XP_019443569.1|	27.14	5.5	38.9	PREDICTED: F-box/WD-40 repeat-containing protein At3g52030 isoform X1 [Lupinus angustifolius]
Dmel_0043010_Fsn_HG_698	gi|470260578|ref|XP_004360151.1|	23.55	5.6	38.9	hypothetical protein DFA_04418 [Dictyostelium fasciculatum]
Dmel_0043010_Fsn_HG_698	gi|818899407|gb|KKW33547.1|	27.04	6.1	39.3	Filamentous hemagglutinin-like protein [Parcubacteria group bacterium GW2011_GWA2_53_21]
Dmel_0043010_Fsn_HG_698	gi|915081314|ref|XP_013274847.1|	31.68	6.2	38.9	hypothetical protein Z518_02365 [Rhinocladiella mackenziei CBS 650.93]
Dmel_0043010_Fsn_HG_698	gi|297816474|ref|XP_002876120.1|	37.50	6.2	38.9	F-box family protein [Arabidopsis lyrata subsp. lyrata]
Dmel_0043010_Fsn_HG_698	gi|857975391|emb|CEO98492.1|	26.67	6.2	39.3	hypothetical protein PBRA_006606 [Plasmodiophora brassicae]
Dmel_0043010_Fsn_HG_698	gi|298710221|emb|CBJ26296.1|	28.16	6.3	39.3	conserved unknown protein [Ectocarpus siliculosus]
Dmel_0043010_Fsn_HG_698	gi|519764370|emb|CCX35766.1|	32.31	6.3	38.5	uncharacterized protein BN451_00353 [Clostridium sp. CAG:1000]
Dmel_0043010_Fsn_HG_698	gi|727144915|emb|CEG72966.1|	26.09	6.4	38.9	hypothetical protein RMATCC62417_08438 [Rhizopus microsporus]
Dmel_0043010_Fsn_HG_698	gi|1027016852|ref|XP_016605203.1|	30.15	6.5	38.9	hypothetical protein SPPG_07553 [Spizellomyces punctatus DAOM BR117]
Dmel_0043010_Fsn_HG_698	gi|397614316|gb|EJK62724.1|	25.50	6.7	38.9	hypothetical protein THAOC_16653 [Thalassiosira oceanica]
Dmel_0043010_Fsn_HG_698	gi|570319206|gb|ETO67154.1|	25.50	6.8	38.9	hypothetical protein F444_15865 [Phytophthora parasitica P1976]
Dmel_0043010_Fsn_HG_698	gi|675134596|ref|XP_008889185.1|	31.90	6.8	38.9	SPRY domain-containing protein [Hammondia hammondi]
Dmel_0043010_Fsn_HG_698	gi|470380524|ref|XP_004333695.1|	31.43	7.1	38.9	Fbox domain containing protein [Acanthamoeba castellanii str. Neff]
Dmel_0043010_Fsn_HG_698	gi|1026768783|gb|OAE28883.1|	27.55	7.1	38.9	hypothetical protein AXG93_2255s1150 [Marchantia polymorpha subsp. polymorpha]
Dmel_0043010_Fsn_HG_698	gi|595489965|gb|EXX74116.1|	28.95	7.1	38.9	hypothetical protein RirG_054110 [Rhizophagus irregularis DAOM 197198w]
Dmel_0043010_Fsn_HG_698	gi|157868483|ref|XP_001682794.1|	29.03	7.2	38.9	conserved hypothetical protein [Leishmania major strain Friedlin]
Dmel_0043010_Fsn_HG_698	gi|570973783|gb|ETP36318.1|	25.50	7.4	38.9	hypothetical protein F442_15725 [Phytophthora parasitica P10297]
Dmel_0043010_Fsn_HG_698	gi|566015474|gb|ETI38385.1|	25.50	7.4	38.9	hypothetical protein F443_15884 [Phytophthora parasitica P1569]
Dmel_0043010_Fsn_HG_698	gi|675173207|ref|XP_008895488.1|	25.50	7.5	38.9	hypothetical protein PPTG_04897 [Phytophthora parasitica INRA-310]
Dmel_0043010_Fsn_HG_698	gi|589112907|ref|XP_006968476.1|	23.73	7.5	38.9	predicted protein [Trichoderma reesei QM6a]
Dmel_0043010_Fsn_HG_698	gi|916842616|ref|WP_051449672.1|	27.78	7.6	38.5	hypothetical protein [Paenibacillus sp. FSL R5-192]
Dmel_0043010_Fsn_HG_698	gi|1028569100|gb|OAJ37404.1|	30.69	7.7	38.5	hypothetical protein, variant [Batrachochytrium dendrobatidis JEL423]
Dmel_0043010_Fsn_HG_698	gi|595438462|gb|EXX52187.1|	29.63	7.7	38.5	hypothetical protein RirG_255200 [Rhizophagus irregularis DAOM 197198w]
Dmel_0043010_Fsn_HG_698	gi|575515227|ref|XP_006686884.1|	34.09	7.8	38.5	hypothetical protein CANTEDRAFT_93861 [[Candida] tenuis ATCC 10573]
Dmel_0043010_Fsn_HG_698	gi|764604088|ref|XP_011466856.1|	43.75	8.0	38.5	PREDICTED: F-box/WD-40 repeat-containing protein At3g52030 isoform X2 [Fragaria vesca subsp. vesca]
Dmel_0043010_Fsn_HG_698	gi|1065089530|ref|WP_069481585.1|	26.87	8.1	38.5	hypothetical protein [Lysinibacillus fusiformis]
Dmel_0043010_Fsn_HG_698	gi|470134560|ref|XP_004303116.1|	43.75	8.2	38.5	PREDICTED: F-box/WD-40 repeat-containing protein At3g52030 isoform X1 [Fragaria vesca subsp. vesca]
[truncated: 11 more rows]
