# Supplementary material for: Reconstruction of the ancestral metazoan genome reveals an increase in genomic novelty
Source: Nat Commun. 2018 Apr 30;9:1730. doi: 10.1038/s41467-018-04136-5 (PMC5928047; doi:10.1038/s41467-018-04136-5)
Supplement: Supplementary file 12 — Supplementary Data 9 [file 41467_2018_4136_MOESM12_ESM.zip › Node 3 - Metazoa/HG_134_seqs_BLAST_headers.cvs]

Query	Subject	%id	e-value	bit-score	Subject_description_[Organism]
Dmel_0032209_Hand_Hand_Source_FlyBase_0032209_HG_134	gi|1053263374|ref|WP_066018703.1|	32.35	0.009	44.7	hypothetical protein [Endozoicomonas atrinae]
Dmel_0032209_Hand_Hand_Source_FlyBase_0032209_HG_134	gi|514683315|ref|XP_004989239.1|	28.40	0.013	45.4	hypothetical protein PTSG_09885 [Salpingoeca rosetta]
Dmel_0032209_Hand_Hand_Source_FlyBase_0032209_HG_134	gi|929763749|ref|XP_014156855.1|	40.91	0.030	44.7	hypothetical protein SARC_04775 [Sphaeroforma arctica JP610]
Dmel_0032209_Hand_Hand_Source_FlyBase_0032209_HG_134	gi|328688097|gb|AEB35660.1|	32.35	0.13	41.6	MYC2, partial [Helianthus annuus]
Dmel_0032209_Hand_Hand_Source_FlyBase_0032209_HG_134	gi|1109272705|ref|XP_019160505.1|	42.62	0.16	42.4	PREDICTED: transcription factor MYC4-like [Ipomoea nil]
Dmel_0032209_Hand_Hand_Source_FlyBase_0032209_HG_134	gi|328688075|gb|AEB35649.1|	30.39	0.17	41.2	MYC2, partial [Helianthus annuus]
Dmel_0032209_Hand_Hand_Source_FlyBase_0032209_HG_134	gi|328688175|gb|AEB35699.1|	30.39	0.21	40.8	MYC2, partial [Helianthus annuus]
Dmel_0032209_Hand_Hand_Source_FlyBase_0032209_HG_134	gi|13560295|gb|AAK30044.1|AF265231_1	32.91	0.24	42.0	gag-myc fusion protein [Avian leukosis virus]
Dmel_0032209_Hand_Hand_Source_FlyBase_0032209_HG_134	gi|754346070|ref|XP_004364214.2|	39.29	0.26	42.0	hypothetical protein CAOG_03375 [Capsaspora owczarzaki ATCC 30864]
Dmel_0032209_Hand_Hand_Source_FlyBase_0032209_HG_134	gi|82654962|sp|P0C0N8.1|MYC_AVIME	31.65	0.28	41.6	RecName: Full=Viral myc transforming protein; Short=v-Myc
Dmel_0032209_Hand_Hand_Source_FlyBase_0032209_HG_134	gi|209653|gb|AAA42390.1|	31.65	0.28	41.6	myc protein [Avian carcinoma virus]
Dmel_0032209_Hand_Hand_Source_FlyBase_0032209_HG_134	gi|82654963|sp|P0C0N9.1|MYC_AVIMH	31.65	0.29	41.6	RecName: Full=Viral myc transforming protein; Short=v-Myc
Dmel_0032209_Hand_Hand_Source_FlyBase_0032209_HG_134	gi|9626153|ref|NP_040504.1|	31.65	0.30	41.6	v-myc (59/61 kDa) protein [Avian carcinoma virus]
Dmel_0032209_Hand_Hand_Source_FlyBase_0032209_HG_134	gi|328688181|gb|AEB35702.1|	29.59	0.35	40.0	MYC2, partial [Helianthus annuus]
Dmel_0032209_Hand_Hand_Source_FlyBase_0032209_HG_134	gi|328687913|gb|AEB35568.1|	30.61	0.35	40.4	MYC2, partial [Helianthus petiolaris]
Dmel_0032209_Hand_Hand_Source_FlyBase_0032209_HG_134	gi|328687911|gb|AEB35567.1|	29.59	0.36	40.4	MYC2, partial [Helianthus petiolaris]
Dmel_0032209_Hand_Hand_Source_FlyBase_0032209_HG_134	gi|328688057|gb|AEB35640.1|	29.59	0.39	40.4	MYC2, partial [Helianthus annuus]
Dmel_0032209_Hand_Hand_Source_FlyBase_0032209_HG_134	gi|1021064222|emb|SAL99777.1|	42.11	0.40	40.8	hypothetical protein [Absidia glauca]
Dmel_0032209_Hand_Hand_Source_FlyBase_0032209_HG_134	gi|1040850351|ref|XP_017236782.1|	28.74	0.48	41.2	PREDICTED: transcription factor MYC2-like [Daucus carota subsp. sativus]
Dmel_0032209_Hand_Hand_Source_FlyBase_0032209_HG_134	gi|1024019130|gb|KZV37271.1|	34.25	0.54	40.8	hypothetical protein F511_14675 [Dorcoceras hygrometricum]
Dmel_0032209_Hand_Hand_Source_FlyBase_0032209_HG_134	gi|328688189|gb|AEB35706.1|	29.59	0.56	40.0	MYC2, partial [Helianthus annuus]
Dmel_0032209_Hand_Hand_Source_FlyBase_0032209_HG_134	gi|696120082|gb|AIT39751.1|	30.53	0.58	40.8	transcription factor MYC2, partial [Chrysanthemum boreale]
Dmel_0032209_Hand_Hand_Source_FlyBase_0032209_HG_134	gi|328687931|gb|AEB35577.1|	30.30	0.64	39.7	MYC2, partial [Helianthus exilis]
Dmel_0032209_Hand_Hand_Source_FlyBase_0032209_HG_134	gi|33339705|gb|AAQ14332.1|AF283507_1	30.53	0.66	40.8	MYC2 [Catharanthus roseus]
Dmel_0032209_Hand_Hand_Source_FlyBase_0032209_HG_134	gi|328687969|gb|AEB35596.1|	29.59	0.69	39.7	MYC2, partial [Helianthus tuberosus]
Dmel_0032209_Hand_Hand_Source_FlyBase_0032209_HG_134	gi|328687961|gb|AEB35592.1|	29.59	0.71	39.7	MYC2, partial [Helianthus tuberosus]
Dmel_0032209_Hand_Hand_Source_FlyBase_0032209_HG_134	gi|328688119|gb|AEB35671.1|	29.59	0.71	39.7	MYC2, partial [Helianthus annuus]
Dmel_0032209_Hand_Hand_Source_FlyBase_0032209_HG_134	gi|328687979|gb|AEB35601.1|	29.59	0.74	39.7	MYC2, partial [Helianthus argophyllus]
Dmel_0032209_Hand_Hand_Source_FlyBase_0032209_HG_134	gi|328688183|gb|AEB35703.1|	29.59	0.76	39.7	MYC2, partial [Helianthus annuus]
Dmel_0032209_Hand_Hand_Source_FlyBase_0032209_HG_134	gi|328688129|gb|AEB35676.1|	29.59	0.76	39.7	MYC2, partial [Helianthus annuus]
Dmel_0032209_Hand_Hand_Source_FlyBase_0032209_HG_134	gi|328688093|gb|AEB35658.1|	29.59	0.76	39.7	MYC2, partial [Helianthus annuus]
Dmel_0032209_Hand_Hand_Source_FlyBase_0032209_HG_134	gi|328688163|gb|AEB35693.1|	29.90	0.77	39.3	MYC2, partial [Helianthus annuus]
Dmel_0032209_Hand_Hand_Source_FlyBase_0032209_HG_134	gi|406701346|gb|EKD04494.1|	44.90	0.79	40.4	hypothetical protein A1Q2_01191 [Trichosporon asahii var. asahii CBS 8904]
Dmel_0032209_Hand_Hand_Source_FlyBase_0032209_HG_134	gi|328687951|gb|AEB35587.1|	29.59	0.79	39.3	MYC2, partial [Helianthus tuberosus]
Dmel_0032209_Hand_Hand_Source_FlyBase_0032209_HG_134	gi|328687971|gb|AEB35597.1|	29.59	0.80	39.3	MYC2, partial [Helianthus argophyllus]
Dmel_0032209_Hand_Hand_Source_FlyBase_0032209_HG_134	gi|328688139|gb|AEB35681.1|	29.59	0.80	39.3	MYC2, partial [Helianthus annuus]
Dmel_0032209_Hand_Hand_Source_FlyBase_0032209_HG_134	gi|328688185|gb|AEB35704.1|	29.59	0.83	38.9	MYC2, partial [Helianthus annuus]
Dmel_0032209_Hand_Hand_Source_FlyBase_0032209_HG_134	gi|930405951|ref|XP_014177248.1|	44.90	0.89	40.0	hypothetical protein A1Q1_04966 [Trichosporon asahii var. asahii CBS 2479]
Dmel_0032209_Hand_Hand_Source_FlyBase_0032209_HG_134	gi|356526715|ref|XP_003531962.1|	42.86	0.89	40.4	PREDICTED: transcription factor MYC2 [Glycine max]
Dmel_0032209_Hand_Hand_Source_FlyBase_0032209_HG_134	gi|328687989|gb|AEB35606.1|	29.59	0.89	39.3	MYC2, partial [Helianthus annuus]
Dmel_0032209_Hand_Hand_Source_FlyBase_0032209_HG_134	gi|328687985|gb|AEB35604.1|	29.59	0.90	39.3	MYC2, partial [Helianthus argophyllus]
Dmel_0032209_Hand_Hand_Source_FlyBase_0032209_HG_134	gi|1072976685|ref|XP_018438685.1|	32.95	0.91	40.0	PREDICTED: transcription factor BIM1-like isoform X2 [Raphanus sativus]
Dmel_0032209_Hand_Hand_Source_FlyBase_0032209_HG_134	gi|1021047014|gb|KZN04794.1|	29.11	0.92	40.4	hypothetical protein DCAR_005631 [Daucus carota subsp. sativus]
Dmel_0032209_Hand_Hand_Source_FlyBase_0032209_HG_134	gi|328688125|gb|AEB35674.1|	29.59	0.94	39.3	MYC2, partial [Helianthus annuus]
Dmel_0032209_Hand_Hand_Source_FlyBase_0032209_HG_134	gi|328687907|gb|AEB35565.1|	29.59	0.94	39.3	MYC2, partial [Helianthus petiolaris]
Dmel_0032209_Hand_Hand_Source_FlyBase_0032209_HG_134	gi|328688089|gb|AEB35656.1|	29.59	0.95	39.3	MYC2, partial [Helianthus annuus]
Dmel_0032209_Hand_Hand_Source_FlyBase_0032209_HG_134	gi|734368466|gb|KHN18804.1|	44.44	0.96	40.0	Transcription factor MYC4 [Glycine soja]
Dmel_0032209_Hand_Hand_Source_FlyBase_0032209_HG_134	gi|328688133|gb|AEB35678.1|	29.59	0.97	39.3	MYC2, partial [Helianthus annuus]
Dmel_0032209_Hand_Hand_Source_FlyBase_0032209_HG_134	gi|1072976681|ref|XP_018438683.1|	32.95	0.98	40.0	PREDICTED: transcription factor BIM1-like isoform X1 [Raphanus sativus]
Dmel_0032209_Hand_Hand_Source_FlyBase_0032209_HG_134	gi|672144716|ref|XP_008796257.1|	31.18	1.0	40.0	PREDICTED: transcription factor MYC2 [Phoenix dactylifera]
Dmel_0032209_Hand_Hand_Source_FlyBase_0032209_HG_134	gi|328688091|gb|AEB35657.1|	29.59	1.1	39.3	MYC2, partial [Helianthus annuus]
Dmel_0032209_Hand_Hand_Source_FlyBase_0032209_HG_134	gi|522071578|ref|WP_020582787.1|	47.92	1.1	38.9	hypothetical protein [Endozoicomonas elysicola]
Dmel_0032209_Hand_Hand_Source_FlyBase_0032209_HG_134	gi|743778988|ref|XP_010919958.1|	30.11	1.1	40.0	PREDICTED: transcription factor MYC2-like [Elaeis guineensis]
Dmel_0032209_Hand_Hand_Source_FlyBase_0032209_HG_134	gi|328688165|gb|AEB35694.1|	28.57	1.2	38.9	MYC2, partial [Helianthus annuus]
Dmel_0032209_Hand_Hand_Source_FlyBase_0032209_HG_134	gi|328688161|gb|AEB35692.1|	29.59	1.3	38.9	MYC2, partial [Helianthus annuus]
Dmel_0032209_Hand_Hand_Source_FlyBase_0032209_HG_134	gi|328687923|gb|AEB35573.1|	30.61	1.3	38.9	MYC2, partial [Helianthus paradoxus]
Dmel_0032209_Hand_Hand_Source_FlyBase_0032209_HG_134	gi|328687919|gb|AEB35571.1|	30.61	1.4	38.9	MYC2, partial [Helianthus paradoxus]
Dmel_0032209_Hand_Hand_Source_FlyBase_0032209_HG_134	gi|685278380|ref|XP_009130134.1|	32.95	1.5	39.7	PREDICTED: transcription factor BIM1-like [Brassica rapa]
Dmel_0032209_Hand_Hand_Source_FlyBase_0032209_HG_134	gi|209695|gb|AAA42406.1|	31.65	1.5	39.7	gag-myc fusion protein [Avian myelocytomatosis virus]
Dmel_0032209_Hand_Hand_Source_FlyBase_0032209_HG_134	gi|328687933|gb|AEB35578.1|	30.30	1.6	38.5	MYC2, partial [Helianthus exilis]
Dmel_0032209_Hand_Hand_Source_FlyBase_0032209_HG_134	gi|328687937|gb|AEB35580.1|	30.30	1.6	38.5	MYC2, partial [Helianthus exilis]
Dmel_0032209_Hand_Hand_Source_FlyBase_0032209_HG_134	gi|1137249754|gb|OMP07155.1|	35.56	1.6	39.3	hypothetical protein COLO4_07589 [Corchorus olitorius]
Dmel_0032209_Hand_Hand_Source_FlyBase_0032209_HG_134	gi|1098810843|ref|XP_018811463.1|	31.65	1.6	39.7	PREDICTED: transcription factor MYC2-like [Juglans regia]
Dmel_0032209_Hand_Hand_Source_FlyBase_0032209_HG_134	gi|923532438|ref|XP_013700835.1|	32.95	1.7	39.3	PREDICTED: transcription factor BIM1-like isoform X2 [Brassica napus]
Dmel_0032209_Hand_Hand_Source_FlyBase_0032209_HG_134	gi|328687967|gb|AEB35595.1|	29.59	1.8	38.5	MYC2, partial [Helianthus tuberosus]
Dmel_0032209_Hand_Hand_Source_FlyBase_0032209_HG_134	gi|9629901|ref|NP_045935.1|	31.65	2.1	39.3	p110 [Avian myelocytomatosis virus]
Dmel_0032209_Hand_Hand_Source_FlyBase_0032209_HG_134	gi|328687917|gb|AEB35570.1|	29.59	2.1	38.1	MYC2, partial [Helianthus petiolaris]
Dmel_0032209_Hand_Hand_Source_FlyBase_0032209_HG_134	gi|82654960|sp|P10395.2|MYC_AVIM2	32.91	2.3	38.9	RecName: Full=Viral myc transforming protein; Short=v-Myc
Dmel_0032209_Hand_Hand_Source_FlyBase_0032209_HG_134	gi|210563|gb|AAA62582.1|	32.91	2.3	38.9	Myc protein, partial [Avian retrovirus]
Dmel_0032209_Hand_Hand_Source_FlyBase_0032209_HG_134	gi|209698|gb|AAA42408.1|	32.91	2.6	38.9	gag/myc hybrid protein, partial [Avian myelocytomatosis virus]
Dmel_0032209_Hand_Hand_Source_FlyBase_0032209_HG_134	gi|1074967679|ref|WP_070079407.1|	33.80	2.7	38.5	LysR family transcriptional regulator [Acidihalobacter prosperus]
Dmel_0032209_Hand_Hand_Source_FlyBase_0032209_HG_134	gi|922329553|ref|XP_003628820.2|	33.80	2.9	38.9	basic helix loop helix (bHLH) family transcription factor [Medicago truncatula]
Dmel_0032209_Hand_Hand_Source_FlyBase_0032209_HG_134	gi|328687927|gb|AEB35575.1|	30.30	3.2	37.7	MYC2, partial [Helianthus exilis]
Dmel_0032209_Hand_Hand_Source_FlyBase_0032209_HG_134	gi|1130862463|dbj|GAV58035.1|	30.00	3.3	38.5	HLH domain-containing protein/bHLH-MYC_N domain-containing protein [Cephalotus follicularis]
Dmel_0032209_Hand_Hand_Source_FlyBase_0032209_HG_134	gi|720061569|ref|XP_010275210.1|	29.33	3.4	38.5	PREDICTED: transcription factor MYC2-like [Nelumbo nucifera]
Dmel_0032209_Hand_Hand_Source_FlyBase_0032209_HG_134	gi|674889838|emb|CDY42833.1|	36.51	3.7	38.5	BnaAnng06580D [Brassica napus]
Dmel_0032209_Hand_Hand_Source_FlyBase_0032209_HG_134	gi|1098835459|ref|XP_018824309.1|	35.11	4.0	38.5	PREDICTED: transcription factor MYC4-like [Juglans regia]
Dmel_0032209_Hand_Hand_Source_FlyBase_0032209_HG_134	gi|923928138|ref|XP_013732947.1|	36.51	4.0	38.1	PREDICTED: transcription factor BIM1-like isoform X1 [Brassica napus]
Dmel_0032209_Hand_Hand_Source_FlyBase_0032209_HG_134	gi|922419499|ref|XP_013613975.1|	36.51	4.0	38.1	PREDICTED: transcription factor BIM1-like [Brassica oleracea var. oleracea]
Dmel_0032209_Hand_Hand_Source_FlyBase_0032209_HG_134	gi|923766049|ref|XP_013678220.1|	36.51	4.1	38.1	PREDICTED: transcription factor BIM1-like isoform X1 [Brassica napus]
Dmel_0032209_Hand_Hand_Source_FlyBase_0032209_HG_134	gi|1150118328|ref|XP_020206974.1|	33.80	4.1	38.5	transcription factor MYC2-like [Cajanus cajan]
Dmel_0032209_Hand_Hand_Source_FlyBase_0032209_HG_134	gi|1109236452|ref|XP_019192853.1|	35.80	4.6	38.1	PREDICTED: transcription factor bHLH14-like [Ipomoea nil]
Dmel_0032209_Hand_Hand_Source_FlyBase_0032209_HG_134	gi|1045387820|dbj|GAU28968.1|	33.80	4.7	38.1	hypothetical protein TSUD_153840 [Trifolium subterraneum]
Dmel_0032209_Hand_Hand_Source_FlyBase_0032209_HG_134	gi|328687909|gb|AEB35566.1|	28.57	4.8	37.0	MYC2, partial [Helianthus petiolaris]
Dmel_0032209_Hand_Hand_Source_FlyBase_0032209_HG_134	gi|1021523745|ref|XP_016205249.1|	30.00	4.8	38.1	PREDICTED: transcription factor bHLH13-like [Arachis ipaensis]
Dmel_0032209_Hand_Hand_Source_FlyBase_0032209_HG_134	gi|670417182|ref|XP_008649446.1|	32.47	4.9	37.7	putative transcription factor bHLH041 [Zea mays]
Dmel_0032209_Hand_Hand_Source_FlyBase_0032209_HG_134	gi|685453677|gb|AIO09733.1|	34.78	5.0	38.1	transcription factor MYC2 [Salvia miltiorrhiza]
Dmel_0032209_Hand_Hand_Source_FlyBase_0032209_HG_134	gi|1346614|sp|P21438.2|MYC_FLVTT	34.25	5.1	38.1	RecName: Full=Viral myc transforming protein; Short=v-Myc
Dmel_0032209_Hand_Hand_Source_FlyBase_0032209_HG_134	gi|929773546|ref|XP_014161706.1|	33.87	5.1	38.1	hypothetical protein SARC_00061 [Sphaeroforma arctica JP610]
Dmel_0032209_Hand_Hand_Source_FlyBase_0032209_HG_134	gi|698502464|ref|XP_009796881.1|	29.73	5.1	38.1	PREDICTED: transcription factor MYC2-like [Nicotiana sylvestris]
Dmel_0032209_Hand_Hand_Source_FlyBase_0032209_HG_134	gi|1142826638|gb|AQK84725.1|	32.47	5.2	37.7	Putative HLH DNA-binding domain superfamily protein [Zea mays]
Dmel_0032209_Hand_Hand_Source_FlyBase_0032209_HG_134	gi|1079404507|ref|XP_018513907.1|	28.83	5.3	37.7	PREDICTED: transcription factor ORG2-like [Brassica rapa]
Dmel_0032209_Hand_Hand_Source_FlyBase_0032209_HG_134	gi|1111059352|ref|XP_019236365.1|	29.90	5.3	37.7	PREDICTED: transcription factor MYC2-like [Nicotiana attenuata]
Dmel_0032209_Hand_Hand_Source_FlyBase_0032209_HG_134	gi|923766051|ref|XP_013678221.1|	36.51	5.4	37.7	PREDICTED: transcription factor BIM1-like isoform X2 [Brassica napus]
Dmel_0032209_Hand_Hand_Source_FlyBase_0032209_HG_134	gi|60392796|sp|P68272.1|MYC_FLV	34.25	5.7	37.7	RecName: Full=Viral myc transforming protein; Short=v-Myc
Dmel_0032209_Hand_Hand_Source_FlyBase_0032209_HG_134	gi|323925|gb|AAA43060.1|	34.25	5.7	37.7	v-myc protein [Feline leukemia virus]
Dmel_0032209_Hand_Hand_Source_FlyBase_0032209_HG_134	gi|600971807|gb|AHN63211.1|	34.78	5.8	37.7	transcription factor MYC2 [Salvia miltiorrhiza f. alba]
Dmel_0032209_Hand_Hand_Source_FlyBase_0032209_HG_134	gi|1073014575|ref|XP_018458568.1|	33.33	6.5	37.4	PREDICTED: transcription factor ORG3-like [Raphanus sativus]
Dmel_0032209_Hand_Hand_Source_FlyBase_0032209_HG_134	gi|502154512|ref|XP_004509726.1|	33.80	6.5	37.7	PREDICTED: transcription factor MYC2-like [Cicer arietinum]
Dmel_0032209_Hand_Hand_Source_FlyBase_0032209_HG_134	gi|816336280|gb|KKK15895.1|	34.88	6.5	37.7	putative HLH transcription factor (Hpa3) [Aspergillus ochraceoroseus]
Dmel_0032209_Hand_Hand_Source_FlyBase_0032209_HG_134	gi|697163617|ref|XP_009590627.1|	29.57	6.6	37.7	PREDICTED: transcription factor MYC2-like [Nicotiana tomentosiformis]
Dmel_0032209_Hand_Hand_Source_FlyBase_0032209_HG_134	gi|323923|gb|AAA43059.1|	34.25	6.6	37.7	putative gag/myc fusion protein, partial [Feline leukemia virus]
Dmel_0032209_Hand_Hand_Source_FlyBase_0032209_HG_134	gi|1021467819|ref|XP_016189255.1|	33.80	7.1	37.7	PREDICTED: transcription factor MYC2-like [Arachis ipaensis]
Dmel_0032209_Hand_Hand_Source_FlyBase_0032209_HG_134	gi|1027086958|ref|XP_016652557.1|	36.67	7.5	37.4	PREDICTED: transcription factor MYC2-like [Prunus mume]
Dmel_0032209_Hand_Hand_Source_FlyBase_0032209_HG_134	gi|1011994727|ref|XP_015952874.1|	33.80	7.5	37.7	PREDICTED: transcription factor MYC2-like [Arachis duranensis]
Dmel_0032209_Hand_Hand_Source_FlyBase_0032209_HG_134	gi|1021066436|emb|SAL97589.1|	32.00	7.9	37.4	hypothetical protein [Absidia glauca]
Dmel_0032209_Hand_Hand_Source_FlyBase_0032209_HG_134	gi|685296428|ref|XP_009139054.1|	35.59	8.1	37.0	PREDICTED: transcription factor ORG2-like [Brassica rapa]
Dmel_0032209_Hand_Hand_Source_FlyBase_0032209_HG_134	gi|729343066|ref|XP_010540785.1|	32.88	8.7	37.4	PREDICTED: transcription factor MYC2-like isoform X2 [Tarenaya hassleriana]
Dmel_0032209_Hand_Hand_Source_FlyBase_0032209_HG_134	gi|929760788|ref|XP_014155375.1|	30.00	8.8	37.4	hypothetical protein SARC_06202 [Sphaeroforma arctica JP610]
Dmel_0032209_Hand_Hand_Source_FlyBase_0032209_HG_134	gi|1012181686|ref|XP_015968359.1|	28.75	8.9	37.4	PREDICTED: transcription factor bHLH13 [Arachis duranensis]
Dmel_0032209_Hand_Hand_Source_FlyBase_0032209_HG_134	gi|1002983559|ref|WP_061428229.1|	29.79	9.1	37.0	fatty acid-binding protein DegV [Clostridium perfringens]
Dmel_0032209_Hand_Hand_Source_FlyBase_0032209_HG_134	gi|45421752|emb|CAF74711.1|	34.25	9.3	37.4	MYC transcription factor, partial [Solanum tuberosum]
Dmel_0032209_Hand_Hand_Source_FlyBase_0032209_HG_134	gi|297843880|ref|XP_002889821.1|	30.97	9.5	37.4	DNA binding protein [Arabidopsis lyrata subsp. lyrata]
Dmel_0032209_Hand_Hand_Source_FlyBase_0032209_HG_134	gi|1040914245|ref|XP_017219347.1|	32.00	9.7	37.4	PREDICTED: transcription factor MYC4 [Daucus carota subsp. sativus]
Dmel_0032209_Hand_Hand_Source_FlyBase_0032209_HG_134	gi|902210453|gb|KNA16438.1|	33.33	9.7	37.4	hypothetical protein SOVF_089090 [Spinacia oleracea]
Dmel_0032209_Hand_Hand_Source_FlyBase_0032209_HG_134	gi|470310235|ref|XP_004364272.1|	35.59	9.7	37.4	hypothetical protein CAOG_03433 [Capsaspora owczarzaki ATCC 30864]
Dmel_0032209_Hand_Hand_Source_FlyBase_0032209_HG_134	gi|489555765|ref|WP_003460341.1|	28.72	9.8	37.0	fatty acid-binding protein DegV [Clostridium perfringens]
Dmel_0032209_Hand_Hand_Source_FlyBase_0032209_HG_134	gi|1021030077|gb|KZM87862.1|	32.00	9.9	37.4	hypothetical protein DCAR_024963 [Daucus carota subsp. sativus]
Dmel_0032209_Hand_Hand_Source_FlyBase_0032209_HG_134	gi|1139772425|gb|ONI06897.1|	32.88	10.0	37.0	hypothetical protein PRUPE_5G087600 [Prunus persica]
Dmel_0053557_CG33557_HG_134	gi|736842030|ref|WP_034843090.1|	33.71	0.076	42.4	hypothetical protein [Endozoicomonas numazuensis]
Dmel_0053557_CG33557_HG_134	gi|1053263374|ref|WP_066018703.1|	38.18	0.30	40.0	hypothetical protein [Endozoicomonas atrinae]
Dmel_0053557_CG33557_HG_134	gi|923928357|ref|XP_013733038.1|	29.76	0.75	39.7	PREDICTED: transcription factor bHLH125-like [Brassica napus]
Dmel_0053557_CG33557_HG_134	gi|922562492|ref|XP_013609548.1|	30.00	1.1	39.3	PREDICTED: transcription factor bHLH125 [Brassica oleracea var. oleracea]
Dmel_0053557_CG33557_HG_134	gi|604317511|gb|EYU29444.1|	29.89	1.3	38.9	hypothetical protein MIMGU_mgv1a022368mg, partial [Erythranthe guttata]
Dmel_0053557_CG33557_HG_134	gi|1137249753|gb|OMP07154.1|	37.68	1.5	38.5	hypothetical protein COLO4_07588 [Corchorus olitorius]
Dmel_0053557_CG33557_HG_134	gi|985475069|ref|XP_015382245.1|	35.53	2.0	37.7	PREDICTED: uncharacterized protein LOC107175349, partial [Citrus sinensis]
Dmel_0053557_CG33557_HG_134	gi|685355374|ref|XP_009112713.1|	29.76	2.0	38.5	PREDICTED: transcription factor bHLH125 [Brassica rapa]
Dmel_0053557_CG33557_HG_134	gi|1012343433|gb|KYP54625.1|	27.72	2.2	38.5	Transcription factor bHLH13 [Cajanus cajan]
Dmel_0053557_CG33557_HG_134	gi|734417423|gb|KHN38923.1|	29.03	2.4	38.5	Transcription factor MYC2 [Glycine soja]
Dmel_0053557_CG33557_HG_134	gi|226500008|ref|NP_001145721.1|	30.51	2.6	38.5	uncharacterized protein LOC100279225 [Zea mays]
Dmel_0053557_CG33557_HG_134	gi|298204506|emb|CBI23781.3|	36.36	2.6	38.1	unnamed protein product, partial [Vitis vinifera]
Dmel_0053557_CG33557_HG_134	gi|571478541|ref|XP_003534274.2|	29.03	2.7	38.1	PREDICTED: transcription factor MYC2-like [Glycine max]
Dmel_0053557_CG33557_HG_134	gi|720085323|ref|XP_010243481.1|	35.21	3.0	37.7	PREDICTED: transcription factor bHLH101-like [Nelumbo nucifera]
Dmel_0053557_CG33557_HG_134	gi|1130622011|ref|XP_019701547.1|	28.28	3.9	37.7	PREDICTED: transcription factor BIM2 isoform X5 [Elaeis guineensis]
Dmel_0053557_CG33557_HG_134	gi|604313198|gb|EYU26529.1|	38.46	4.3	37.4	hypothetical protein MIMGU_mgv1a019680mg [Erythranthe guttata]
Dmel_0053557_CG33557_HG_134	gi|1130622005|ref|XP_019701544.1|	28.28	4.4	37.7	PREDICTED: transcription factor BIM2 isoform X2 [Elaeis guineensis]
Dmel_0053557_CG33557_HG_134	gi|743861567|ref|XP_010943317.1|	28.28	4.5	37.7	PREDICTED: transcription factor BIM2 isoform X7 [Elaeis guineensis]
Dmel_0053557_CG33557_HG_134	gi|1130622009|ref|XP_019701546.1|	32.00	4.6	37.7	PREDICTED: transcription factor BIM2 isoform X4 [Elaeis guineensis]
Dmel_0053557_CG33557_HG_134	gi|743861579|ref|XP_010943320.1|	32.00	4.7	37.7	PREDICTED: transcription factor BIM2 isoform X6 [Elaeis guineensis]
Dmel_0053557_CG33557_HG_134	gi|1130622007|ref|XP_019701545.1|	32.00	4.8	37.4	PREDICTED: transcription factor BIM2 isoform X3 [Elaeis guineensis]
Dmel_0053557_CG33557_HG_134	gi|848929212|ref|XP_012828055.1|	34.33	5.4	37.0	PREDICTED: transcription factor ORG2-like [Erythranthe guttata]
Dmel_0053557_CG33557_HG_134	gi|729372616|ref|XP_010548673.1|	35.59	5.6	37.0	PREDICTED: uncharacterized protein LOC104820026 isoform X2 [Tarenaya hassleriana]
Dmel_0053557_CG33557_HG_134	gi|1137213954|gb|OMO81688.1|	36.23	6.1	37.0	hypothetical protein CCACVL1_12296 [Corchorus capsularis]
Dmel_0053557_CG33557_HG_134	gi|1137213955|gb|OMO81689.1|	36.23	6.4	37.0	hypothetical protein CCACVL1_12297 [Corchorus capsularis]
Dmel_0053557_CG33557_HG_134	gi|643724644|gb|KDP33845.1|	37.50	6.7	37.0	hypothetical protein JCGZ_07416 [Jatropha curcas]
Dmel_0053557_CG33557_HG_134	gi|736879745|ref|WP_034879342.1|	33.33	8.3	37.0	hypothetical protein [Endozoicomonas montiporae]
Dmel_0053557_CG33557_HG_134	gi|802633532|ref|XP_012077526.1|	37.50	8.6	37.0	PREDICTED: putative transcription factor bHLH041 [Jatropha curcas]
Dmel_0053557_CG33557_HG_134	gi|1142638185|gb|ONM07248.1|	29.66	9.4	37.0	ARM repeat superfamily protein [Zea mays]
Dmel_0015550_tap_target_of_Poxn_Source_FlyBase_0015550_HG_134	gi|928515882|ref|XP_014076738.1|	29.10	0.13	44.7	hypothetical protein COCC4DRAFT_144582 [Bipolaris maydis ATCC 48331]
Dmel_0015550_tap_target_of_Poxn_Source_FlyBase_0015550_HG_134	gi|1046777325|gb|OCK85575.1|	37.65	0.28	43.9	hypothetical protein K432DRAFT_421715 [Lepidopterella palustris CBS 459.81]
Dmel_0015550_tap_target_of_Poxn_Source_FlyBase_0015550_HG_134	gi|1063048806|gb|JAT62560.1|	27.44	0.48	43.1	Microphthalmia-associated transcription factor [Anthurium amnicola]
Dmel_0015550_tap_target_of_Poxn_Source_FlyBase_0015550_HG_134	gi|856989530|ref|WP_048342148.1|	36.90	0.56	43.5	hypothetical protein [Cellulomonas sp. A375-1]
Dmel_0015550_tap_target_of_Poxn_Source_FlyBase_0015550_HG_134	gi|627821071|ref|XP_007683375.1|	28.36	0.61	42.7	hypothetical protein COCMIDRAFT_1277 [Bipolaris oryzae ATCC 44560]
Dmel_0015550_tap_target_of_Poxn_Source_FlyBase_0015550_HG_134	gi|628217322|ref|XP_007714286.1|	28.15	0.80	42.4	hypothetical protein COCCADRAFT_6708 [Bipolaris zeicola 26-R-13]
Dmel_0015550_tap_target_of_Poxn_Source_FlyBase_0015550_HG_134	gi|628084970|ref|XP_007704335.1|	28.36	0.85	42.4	hypothetical protein COCSADRAFT_151454 [Bipolaris sorokiniana ND90Pr]
Dmel_0015550_tap_target_of_Poxn_Source_FlyBase_0015550_HG_134	gi|909992755|gb|KNG50207.1|	29.77	1.2	41.6	hypothetical protein TW65_03126 [Stemphylium lycopersici]
Dmel_0015550_tap_target_of_Poxn_Source_FlyBase_0015550_HG_134	gi|1020700808|gb|KZM21448.1|	29.55	1.7	42.0	hypothetical protein ST47_g7427 [Ascochyta rabiei]
Dmel_0015550_tap_target_of_Poxn_Source_FlyBase_0015550_HG_134	gi|1053263374|ref|WP_066018703.1|	32.50	2.6	39.3	hypothetical protein [Endozoicomonas atrinae]
Dmel_0015550_tap_target_of_Poxn_Source_FlyBase_0015550_HG_134	gi|189196614|ref|XP_001934645.1|	30.00	2.7	40.8	conserved hypothetical protein [Pyrenophora tritici-repentis Pt-1C-BFP]
Dmel_0015550_tap_target_of_Poxn_Source_FlyBase_0015550_HG_134	gi|1133818325|ref|WP_076196949.1|	31.65	3.5	40.4	hypothetical protein [Mycobacterium sp. GA-1841]
Dmel_0015550_tap_target_of_Poxn_Source_FlyBase_0015550_HG_134	gi|396464409|ref|XP_003836815.1|	33.33	4.7	40.4	hypothetical protein LEMA_P043510.1 [Leptosphaeria maculans JN3]
Dmel_0015550_tap_target_of_Poxn_Source_FlyBase_0015550_HG_134	gi|941314750|ref|WP_055117224.1|	32.91	5.4	39.7	hypothetical protein [Mycobacterium peregrinum]
Dmel_0015550_tap_target_of_Poxn_Source_FlyBase_0015550_HG_134	gi|695007899|ref|XP_009390514.1|	30.21	9.0	39.3	PREDICTED: mitogen-activated protein kinase kinase 5-like [Musa acuminata subsp. malaccensis]
Dmel_0015550_tap_target_of_Poxn_Source_FlyBase_0015550_HG_134	gi|1029057605|ref|XP_016675270.1|	28.69	9.3	38.9	PREDICTED: transcription factor bHLH94-like isoform X2 [Gossypium hirsutum]
Dmel_0037475_Fer1_48_related_1_Source_FlyBase_0037475_HG_134	gi|929763749|ref|XP_014156855.1|	34.44	0.038	45.8	hypothetical protein SARC_04775 [Sphaeroforma arctica JP610]
Dmel_0037475_Fer1_48_related_1_Source_FlyBase_0037475_HG_134	gi|514683315|ref|XP_004989239.1|	38.98	0.12	44.3	hypothetical protein PTSG_09885 [Salpingoeca rosetta]
Dmel_0037475_Fer1_48_related_1_Source_FlyBase_0037475_HG_134	gi|995936336|gb|KXG49032.1|	26.80	0.16	43.5	hypothetical protein PGRI_029020 [Penicillium griseofulvum]
Dmel_0037475_Fer1_48_related_1_Source_FlyBase_0037475_HG_134	gi|758983350|ref|XP_011391039.1|	41.67	0.27	43.1	hypothetical protein UMAG_04317 [Ustilago maydis 521]
Dmel_0037475_Fer1_48_related_1_Source_FlyBase_0037475_HG_134	gi|972131830|gb|KUI60392.1|	30.21	0.28	43.1	Transcriptional regulator [Valsa mali var. pyri]
Dmel_0037475_Fer1_48_related_1_Source_FlyBase_0037475_HG_134	gi|388855427|emb|CCF50873.1|	41.67	0.31	43.1	uncharacterized protein UHOR_06755 [Ustilago hordei]
Dmel_0037475_Fer1_48_related_1_Source_FlyBase_0037475_HG_134	gi|565382854|ref|XP_006357745.1|	30.67	0.32	42.7	PREDICTED: transcription factor bHLH18-like [Solanum tuberosum]
Dmel_0037475_Fer1_48_related_1_Source_FlyBase_0037475_HG_134	gi|1053263374|ref|WP_066018703.1|	37.50	0.37	40.8	hypothetical protein [Endozoicomonas atrinae]
Dmel_0037475_Fer1_48_related_1_Source_FlyBase_0037475_HG_134	gi|1102531315|ref|XP_019051209.1|	37.31	0.38	42.7	hypothetical protein I302_01658 [Kwoniella bestiolae CBS 10118]
Dmel_0037475_Fer1_48_related_1_Source_FlyBase_0037475_HG_134	gi|955487043|ref|XP_014655436.1|	39.06	0.46	42.4	conserved hypothetical protein [Moesziomyces antarcticus]
Dmel_0037475_Fer1_48_related_1_Source_FlyBase_0037475_HG_134	gi|923622267|ref|XP_013747839.1|	28.70	0.46	42.0	PREDICTED: transcription factor bHLH100-like [Brassica napus]
Dmel_0037475_Fer1_48_related_1_Source_FlyBase_0037475_HG_134	gi|1098868176|emb|SAM84133.1|	41.67	0.49	42.4	uncharacterized protein UBRO_06755 [Ustilago bromivora]
Dmel_0037475_Fer1_48_related_1_Source_FlyBase_0037475_HG_134	gi|443896984|dbj|GAC74326.1|	39.06	0.58	42.0	hypothetical protein PANT_11d00005 [Moesziomyces antarcticus T-34]
Dmel_0037475_Fer1_48_related_1_Source_FlyBase_0037475_HG_134	gi|818161075|gb|KKP01215.1|	30.95	0.59	42.0	hypothetical protein THAR02_06697 [Trichoderma harzianum]
Dmel_0037475_Fer1_48_related_1_Source_FlyBase_0037475_HG_134	gi|1153491976|gb|OPB43668.1|	30.95	0.62	42.0	bHLH transcriptional regulator [Trichoderma guizhouense]
Dmel_0037475_Fer1_48_related_1_Source_FlyBase_0037475_HG_134	gi|685304043|ref|XP_009142733.1|	28.70	0.64	41.6	PREDICTED: transcription factor bHLH100-like [Brassica rapa]
Dmel_0037475_Fer1_48_related_1_Source_FlyBase_0037475_HG_134	gi|1062163890|gb|ODO10483.1|	34.72	0.88	41.6	hypothetical protein I350_01078 [Cryptococcus amylolentus CBS 6273]
Dmel_0037475_Fer1_48_related_1_Source_FlyBase_0037475_HG_134	gi|1101782819|ref|XP_018996820.1|	34.72	0.91	41.2	hypothetical protein, variant [Cryptococcus amylolentus CBS 6039]
Dmel_0037475_Fer1_48_related_1_Source_FlyBase_0037475_HG_134	gi|759200026|gb|KIV77447.1|	36.23	0.92	41.6	hypothetical protein PV11_09241 [Exophiala sideris]
Dmel_0037475_Fer1_48_related_1_Source_FlyBase_0037475_HG_134	gi|923812705|ref|XP_013691391.1|	29.92	1.0	40.8	PREDICTED: transcription factor bHLH100-like [Brassica napus]
Dmel_0037475_Fer1_48_related_1_Source_FlyBase_0037475_HG_134	gi|972140200|gb|KUI66449.1|	28.30	1.2	40.8	Transcriptional regulator [Valsa mali]
Dmel_0037475_Fer1_48_related_1_Source_FlyBase_0037475_HG_134	gi|399163780|emb|CCE35301.1|	28.95	1.2	40.8	uncharacterized protein CPUR_03289 [Claviceps purpurea 20.1]
Dmel_0037475_Fer1_48_related_1_Source_FlyBase_0037475_HG_134	gi|156062882|ref|XP_001597363.1|	29.70	1.3	40.8	hypothetical protein SS1G_01557 [Sclerotinia sclerotiorum 1980]
Dmel_0037475_Fer1_48_related_1_Source_FlyBase_0037475_HG_134	gi|1032302511|gb|OAP16836.1|	31.43	1.3	40.8	BIM2 [Arabidopsis thaliana]
Dmel_0037475_Fer1_48_related_1_Source_FlyBase_0037475_HG_134	gi|15221582|ref|NP_177064.1|	31.43	1.3	40.8	BES1-interacting Myc-like protein 2 [Arabidopsis thaliana]
Dmel_0037475_Fer1_48_related_1_Source_FlyBase_0037475_HG_134	gi|563294464|gb|ESZ94765.1|	29.70	1.3	40.8	hypothetical protein SBOR_4877 [Sclerotinia borealis F-4128]
Dmel_0037475_Fer1_48_related_1_Source_FlyBase_0037475_HG_134	gi|589115695|ref|XP_006969870.1|	31.25	1.4	40.8	predicted protein [Trichoderma reesei QM6a]
Dmel_0037475_Fer1_48_related_1_Source_FlyBase_0037475_HG_134	gi|922471989|ref|XP_013635306.1|	29.41	1.4	40.4	PREDICTED: transcription factor bHLH100 [Brassica oleracea var. oleracea]
Dmel_0037475_Fer1_48_related_1_Source_FlyBase_0037475_HG_134	gi|530478830|gb|EQB58129.1|	29.67	1.4	40.8	helix-loop-helix DNA-binding domain-containing protein [Colletotrichum gloeosporioides Cg-14]
Dmel_0037475_Fer1_48_related_1_Source_FlyBase_0037475_HG_134	gi|595494495|gb|EXX77103.1|	30.70	1.6	40.8	Rtg3p [Rhizophagus irregularis DAOM 197198w]
Dmel_0037475_Fer1_48_related_1_Source_FlyBase_0037475_HG_134	gi|971569158|ref|XP_015169068.1|	36.00	1.6	40.0	PREDICTED: transcription factor bHLH18-like [Solanum tuberosum]
Dmel_0037475_Fer1_48_related_1_Source_FlyBase_0037475_HG_134	gi|21555388|gb|AAM63847.1|	31.43	1.7	40.4	putative DNA-binding protein [Arabidopsis thaliana]
Dmel_0037475_Fer1_48_related_1_Source_FlyBase_0037475_HG_134	gi|354543139|emb|CCE39857.1|	35.29	1.8	40.8	hypothetical protein CPAR2_602760 [Candida parapsilosis]
Dmel_0037475_Fer1_48_related_1_Source_FlyBase_0037475_HG_134	gi|154299982|ref|XP_001550408.1|	31.03	1.9	40.4	hypothetical protein BC1G_11180 [Botrytis cinerea B05.10]
Dmel_0037475_Fer1_48_related_1_Source_FlyBase_0037475_HG_134	gi|1102215558|ref|XP_019032473.1|	34.78	2.0	40.4	hypothetical protein L198_03238 [Tsuchiyaea wingfieldii CBS 7118]
Dmel_0037475_Fer1_48_related_1_Source_FlyBase_0037475_HG_134	gi|1025661857|gb|OAA49314.1|	32.88	2.1	40.4	Helix-loop-helix DNA-binding protein [Metarhizium rileyi RCEF 4871]
Dmel_0037475_Fer1_48_related_1_Source_FlyBase_0037475_HG_134	gi|630008531|ref|XP_007828251.1|	30.77	2.1	40.0	hypothetical protein PFICI_01479 [Pestalotiopsis fici W106-1]
Dmel_0037475_Fer1_48_related_1_Source_FlyBase_0037475_HG_134	gi|575513807|ref|XP_006686174.1|	28.08	2.2	40.0	hypothetical protein CANTEDRAFT_134435 [[Candida] tenuis ATCC 10573]
Dmel_0037475_Fer1_48_related_1_Source_FlyBase_0037475_HG_134	gi|1040034508|gb|OBS27233.1|	30.34	2.2	40.0	hypothetical protein FPOA_01175 [Fusarium poae]
Dmel_0037475_Fer1_48_related_1_Source_FlyBase_0037475_HG_134	gi|1069518388|ref|XP_018148888.1|	31.51	2.2	40.0	HLH transcription factor [Pochonia chlamydosporia 170]
Dmel_0037475_Fer1_48_related_1_Source_FlyBase_0037475_HG_134	gi|758189052|ref|XP_011316906.1|	30.34	2.3	40.0	hypothetical protein FGSG_01139 [Fusarium graminearum PH-1]
Dmel_0037475_Fer1_48_related_1_Source_FlyBase_0037475_HG_134	gi|596554734|gb|EYB33823.1|	30.34	2.3	40.0	hypothetical protein FG05_01139 [Fusarium graminearum]
Dmel_0037475_Fer1_48_related_1_Source_FlyBase_0037475_HG_134	gi|685850755|ref|XP_009252420.1|	30.34	2.3	40.0	hypothetical protein FPSE_01025 [Fusarium pseudograminearum CS3096]
Dmel_0037475_Fer1_48_related_1_Source_FlyBase_0037475_HG_134	gi|808368024|ref|XP_012189371.1|	35.00	2.5	39.7	transcription factor [Pseudozyma hubeiensis SY62]
Dmel_0037475_Fer1_48_related_1_Source_FlyBase_0037475_HG_134	gi|1130847254|dbj|GAV72297.1|	26.92	2.5	40.0	HLH domain-containing protein [Cephalotus follicularis]
Dmel_0037475_Fer1_48_related_1_Source_FlyBase_0037475_HG_134	gi|1024756971|gb|KZZ95960.1|	32.47	2.6	40.0	extensin [Aschersonia aleyrodis RCEF 2490]
Dmel_0037475_Fer1_48_related_1_Source_FlyBase_0037475_HG_134	gi|1168142516|gb|OQE41391.1|	27.38	2.7	39.7	hypothetical protein PENCOP_c005G08902 [Penicillium coprophilum]
Dmel_0037475_Fer1_48_related_1_Source_FlyBase_0037475_HG_134	gi|729184854|emb|CEJ90708.1|	30.26	2.8	39.7	hypothetical protein VHEMI06472 [Torrubiella hemipterigena]
Dmel_0037475_Fer1_48_related_1_Source_FlyBase_0037475_HG_134	gi|770392761|gb|KJK78742.1|	31.51	2.8	39.7	hypothetical protein H634G_05556 [Metarhizium anisopliae BRIP 53293]
Dmel_0037475_Fer1_48_related_1_Source_FlyBase_0037475_HG_134	gi|1029159986|gb|OAL36970.1|	26.19	2.8	40.0	hypothetical protein AYO20_03739 [Fonsecaea nubica]
Dmel_0037475_Fer1_48_related_1_Source_FlyBase_0037475_HG_134	gi|859409624|gb|KMP04173.1|	25.00	3.0	39.7	hypothetical protein CIRG_03864 [Coccidioides immitis RMSCC 2394]
Dmel_0037475_Fer1_48_related_1_Source_FlyBase_0037475_HG_134	gi|973331629|gb|KUL91520.1|	26.97	3.2	39.7	hypothetical protein ZTR_01625 [Talaromyces verruculosus]
Dmel_0037475_Fer1_48_related_1_Source_FlyBase_0037475_HG_134	gi|1087764511|ref|XP_018663178.1|	31.25	3.3	39.7	hypothetical protein TGAM01_03331 [Trichoderma gamsii]
Dmel_0037475_Fer1_48_related_1_Source_FlyBase_0037475_HG_134	gi|855532901|gb|KMM68048.1|	25.33	3.3	39.7	hypothetical protein CPAG_04380 [Coccidioides posadasii RMSCC 3488]
Dmel_0037475_Fer1_48_related_1_Source_FlyBase_0037475_HG_134	gi|212542655|ref|XP_002151482.1|	28.05	3.4	40.0	HLH transcription factor, putative [Talaromyces marneffei ATCC 18224]
Dmel_0037475_Fer1_48_related_1_Source_FlyBase_0037475_HG_134	gi|902204104|gb|KNA14782.1|	32.99	3.5	39.3	hypothetical protein SOVF_104590 isoform B [Spinacia oleracea]
Dmel_0037475_Fer1_48_related_1_Source_FlyBase_0037475_HG_134	gi|666398931|gb|KEY64785.1|	31.17	3.5	39.7	hypothetical protein S7711_11213 [Stachybotrys chartarum IBT 7711]
Dmel_0037475_Fer1_48_related_1_Source_FlyBase_0037475_HG_134	gi|594719708|gb|EXV02597.1|	31.51	3.5	39.7	helix-loop-helix DNA-binding domain protein [Metarhizium robertsii]
Dmel_0037475_Fer1_48_related_1_Source_FlyBase_0037475_HG_134	gi|1090874601|ref|XP_018710206.1|	23.58	3.5	39.7	hypothetical protein METBIDRAFT_46035 [Metschnikowia bicuspidata var. bicuspidata NRRL YB-4993]
Dmel_0037475_Fer1_48_related_1_Source_FlyBase_0037475_HG_134	gi|1069584620|ref|XP_018180475.1|	31.51	3.7	39.3	HLH transcription factor [Purpureocillium lilacinum]
Dmel_0037475_Fer1_48_related_1_Source_FlyBase_0037475_HG_134	gi|134082410|emb|CAK42424.1|	33.33	3.7	40.0	unnamed protein product [Aspergillus niger]
Dmel_0037475_Fer1_48_related_1_Source_FlyBase_0037475_HG_134	gi|748552607|dbj|GAM41487.1|	28.05	3.7	39.7	HLH transcription factor [Talaromyces cellulolyticus]
Dmel_0037475_Fer1_48_related_1_Source_FlyBase_0037475_HG_134	gi|922471277|ref|XP_013635081.1|	34.33	3.7	38.9	PREDICTED: transcription factor bHLH100-like [Brassica oleracea var. oleracea]
Dmel_0037475_Fer1_48_related_1_Source_FlyBase_0037475_HG_134	gi|119184389|ref|XP_001243114.1|	25.00	3.7	39.7	hypothetical protein CIMG_07010 [Coccidioides immitis RS]
Dmel_0037475_Fer1_48_related_1_Source_FlyBase_0037475_HG_134	gi|927761139|gb|KPA44155.1|	30.34	3.8	39.3	hypothetical protein FLAG1_02908 [Fusarium langsethiae]
Dmel_0037475_Fer1_48_related_1_Source_FlyBase_0037475_HG_134	gi|1062143328|gb|ODN89984.1|	35.44	3.8	38.9	hypothetical protein L203_01901 [Cryptococcus depauperatus CBS 7841]
Dmel_0037475_Fer1_48_related_1_Source_FlyBase_0037475_HG_134	gi|902204103|gb|KNA14781.1|	32.99	3.8	39.3	hypothetical protein SOVF_104590 isoform A [Spinacia oleracea]
Dmel_0037475_Fer1_48_related_1_Source_FlyBase_0037475_HG_134	gi|751356929|gb|KIL94651.1|	30.95	3.9	39.3	sterol regulatory element-binding protein 2 [Fusarium avenaceum]
Dmel_0037475_Fer1_48_related_1_Source_FlyBase_0037475_HG_134	gi|1110591184|emb|CZR62022.1|	30.86	3.9	39.3	uncharacterized protein PAC_11919 [Phialocephala subalpina]
Dmel_0037475_Fer1_48_related_1_Source_FlyBase_0037475_HG_134	gi|667721998|gb|KFA64220.1|	31.17	3.9	39.3	hypothetical protein S40285_00857 [Stachybotrys chlorohalonata IBT 40285]
Dmel_0037475_Fer1_48_related_1_Source_FlyBase_0037475_HG_134	gi|1000975974|ref|XP_015571978.1|	26.67	3.9	39.3	PREDICTED: transcription factor PIF7 isoform X2 [Ricinus communis]
Dmel_0037475_Fer1_48_related_1_Source_FlyBase_0037475_HG_134	gi|303320363|ref|XP_003070181.1|	25.00	4.0	39.3	bHLH family transcription factor [Coccidioides posadasii C735 delta SOWgp]
Dmel_0037475_Fer1_48_related_1_Source_FlyBase_0037475_HG_134	gi|875285164|gb|KMU78891.1|	25.00	4.1	39.3	hypothetical protein CISG_07408 [Coccidioides immitis RMSCC 3703]
Dmel_0037475_Fer1_48_related_1_Source_FlyBase_0037475_HG_134	gi|358373709|dbj|GAA90305.1|	33.33	4.1	39.3	HLH transcription factor [Aspergillus kawachii IFO 4308]
Dmel_0037475_Fer1_48_related_1_Source_FlyBase_0037475_HG_134	gi|1027062102|ref|XP_016643958.1|	31.51	4.2	39.3	Helix-loop-helix DNA-binding domain-containing protein [Scedosporium apiospermum]
Dmel_0037475_Fer1_48_related_1_Source_FlyBase_0037475_HG_134	gi|875651228|gb|KMU91828.1|	25.00	4.2	39.3	hypothetical protein CIHG_09568 [Coccidioides immitis H538.4]
Dmel_0037475_Fer1_48_related_1_Source_FlyBase_0037475_HG_134	gi|927395357|ref|XP_013943524.1|	31.25	4.3	39.3	hypothetical protein TRIATDRAFT_198898 [Trichoderma atroviride IMI 206040]
Dmel_0037475_Fer1_48_related_1_Source_FlyBase_0037475_HG_134	gi|629692707|ref|XP_007811645.1|	31.51	4.3	39.3	HLH transcription factor, putative [Metarhizium acridum CQMa 102]
Dmel_0037475_Fer1_48_related_1_Source_FlyBase_0037475_HG_134	gi|667735480|gb|KFA74830.1|	31.17	4.3	39.3	hypothetical protein S40288_03500 [Stachybotrys chartarum IBT 40288]
Dmel_0037475_Fer1_48_related_1_Source_FlyBase_0037475_HG_134	gi|966766422|dbj|GAQ40720.1|	33.33	4.3	39.3	HLH transcription factor [Aspergillus niger]
Dmel_0037475_Fer1_48_related_1_Source_FlyBase_0037475_HG_134	gi|913820889|emb|CRK40779.1|	30.00	4.3	39.7	hypothetical protein BN1723_015799 [Verticillium longisporum]
Dmel_0037475_Fer1_48_related_1_Source_FlyBase_0037475_HG_134	gi|731360412|ref|XP_010691802.1|	33.70	4.3	39.3	PREDICTED: transcription factor bHLH25-like [Beta vulgaris subsp. vulgaris]
Dmel_0037475_Fer1_48_related_1_Source_FlyBase_0037475_HG_134	gi|389642593|ref|XP_003718929.1|	31.46	4.4	39.3	hypothetical protein MGG_00190 [Magnaporthe oryzae 70-15]
Dmel_0037475_Fer1_48_related_1_Source_FlyBase_0037475_HG_134	gi|317035417|ref|XP_003188917.1|	33.33	4.4	39.3	HLH transcription factor (Hpa3) [Aspergillus niger CBS 513.88]
Dmel_0037475_Fer1_48_related_1_Source_FlyBase_0037475_HG_134	gi|1027028355|ref|XP_016596202.1|	28.92	4.4	39.3	hypothetical protein PEX2_062080 [Penicillium expansum]
Dmel_0037475_Fer1_48_related_1_Source_FlyBase_0037475_HG_134	gi|908389523|gb|KND90184.1|	31.51	4.4	39.3	Sterol regulatory element-binding protein 2 [Tolypocladium ophioglossoides CBS 100239]
Dmel_0037475_Fer1_48_related_1_Source_FlyBase_0037475_HG_134	gi|1073014583|ref|XP_018458572.1|	35.63	4.5	38.9	PREDICTED: LOW QUALITY PROTEIN: transcription factor ORG2-like [Raphanus sativus]
Dmel_0037475_Fer1_48_related_1_Source_FlyBase_0037475_HG_134	gi|679995273|gb|KFX47737.1|	28.05	4.7	39.3	Sterol regulatory element-binding protein 2 [Talaromyces marneffei PM1]
Dmel_0037475_Fer1_48_related_1_Source_FlyBase_0037475_HG_134	gi|913776666|emb|CRK26991.1|	31.17	4.9	39.7	hypothetical protein BN1708_000776 [Verticillium longisporum]
Dmel_0037475_Fer1_48_related_1_Source_FlyBase_0037475_HG_134	gi|599156262|gb|EYE95423.1|	27.59	4.9	38.9	HLH-domain-containing protein [Aspergillus ruber CBS 135680]
Dmel_0037475_Fer1_48_related_1_Source_FlyBase_0037475_HG_134	gi|632914390|gb|KDB14037.1|	33.33	5.0	38.9	putative HLH transcription factor [Ustilaginoidea virens]
Dmel_0037475_Fer1_48_related_1_Source_FlyBase_0037475_HG_134	gi|1000975972|ref|XP_015571977.1|	26.67	5.2	38.9	PREDICTED: transcription factor PIF7 isoform X1 [Ricinus communis]
Dmel_0037475_Fer1_48_related_1_Source_FlyBase_0037475_HG_134	gi|1003744596|gb|KXX80109.1|	31.51	5.2	38.9	Transcriptional regulator form adherence 6 [Madurella mycetomatis]
Dmel_0037475_Fer1_48_related_1_Source_FlyBase_0037475_HG_134	gi|302922398|ref|XP_003053457.1|	31.17	5.2	38.9	predicted protein [Nectria haematococca mpVI 77-13-4]
Dmel_0037475_Fer1_48_related_1_Source_FlyBase_0037475_HG_134	gi|1111902940|gb|OJJ68949.1|	33.33	5.5	38.9	hypothetical protein ASPBRDRAFT_131743 [Aspergillus brasiliensis CBS 101740]
Dmel_0037475_Fer1_48_related_1_Source_FlyBase_0037475_HG_134	gi|672792996|gb|KFH43594.1|	34.38	5.6	38.9	hypothetical protein ACRE_056110 [Acremonium chrysogenum ATCC 11550]
Dmel_0037475_Fer1_48_related_1_Source_FlyBase_0037475_HG_134	gi|927429796|ref|XP_013960729.1|	31.17	5.6	38.9	hypothetical protein TRIVIDRAFT_142610 [Trichoderma virens Gv29-8]
Dmel_0037475_Fer1_48_related_1_Source_FlyBase_0037475_HG_134	gi|1168124380|gb|OQE23749.1|	30.00	6.1	38.9	hypothetical protein PENSTE_c008G03613 [Penicillium steckii]
Dmel_0037475_Fer1_48_related_1_Source_FlyBase_0037475_HG_134	gi|367020172|ref|XP_003659371.1|	31.51	6.1	38.9	hypothetical protein MYCTH_2136960 [Thermothelomyces thermophila ATCC 42464]
Dmel_0037475_Fer1_48_related_1_Source_FlyBase_0037475_HG_134	gi|913758544|emb|CRK42501.1|	30.00	6.3	39.3	hypothetical protein BN1708_008787, partial [Verticillium longisporum]
Dmel_0037475_Fer1_48_related_1_Source_FlyBase_0037475_HG_134	gi|821077311|gb|KKY31048.1|	31.17	6.3	38.9	putative helix-loop-helix dna-binding domain-containing protein [Diaporthe ampelina]
Dmel_0037475_Fer1_48_related_1_Source_FlyBase_0037475_HG_134	gi|743836409|ref|XP_010936085.1|	31.09	6.3	38.9	PREDICTED: transcription factor PIF1-like isoform X2 [Elaeis guineensis]
Dmel_0037475_Fer1_48_related_1_Source_FlyBase_0037475_HG_134	gi|1147625952|gb|OOF91527.1|	34.78	6.3	38.9	hypothetical protein ASPCADRAFT_210900 [Aspergillus carbonarius ITEM 5010]
Dmel_0037475_Fer1_48_related_1_Source_FlyBase_0037475_HG_134	gi|936417202|gb|KPM45440.1|	31.17	6.4	38.9	hypothetical protein AK830_g1102 [Neonectria ditissima]
Dmel_0037475_Fer1_48_related_1_Source_FlyBase_0037475_HG_134	gi|1069195650|ref|XP_018062329.1|	30.86	6.5	38.5	hypothetical protein LY89DRAFT_346155 [Phialocephala scopiformis]
Dmel_0037475_Fer1_48_related_1_Source_FlyBase_0037475_HG_134	gi|1147821366|ref|XP_020119927.1|	27.37	6.6	38.9	hypothetical protein UA08_04587 [Talaromyces atroroseus]
Dmel_0037475_Fer1_48_related_1_Source_FlyBase_0037475_HG_134	gi|697084917|ref|XP_009655377.1|	31.17	6.7	38.5	hypothetical protein VDAG_03217 [Verticillium dahliae VdLs.17]
Dmel_0037475_Fer1_48_related_1_Source_FlyBase_0037475_HG_134	gi|1025388132|ref|XP_016434460.1|	29.34	6.8	38.5	PREDICTED: transcription factor bHLH18-like [Nicotiana tabacum]
Dmel_0037475_Fer1_48_related_1_Source_FlyBase_0037475_HG_134	gi|350636303|gb|EHA24663.1|	34.78	7.1	38.5	hypothetical protein ASPNIDRAFT_181931 [Aspergillus niger ATCC 1015]
Dmel_0037475_Fer1_48_related_1_Source_FlyBase_0037475_HG_134	gi|674885167|emb|CDY47394.1|	35.56	7.1	38.1	BnaC04g24690D [Brassica napus]
Dmel_0037475_Fer1_48_related_1_Source_FlyBase_0037475_HG_134	gi|1026029250|ref|XP_016560886.1|	29.01	7.2	38.5	PREDICTED: transcription factor bHLH25-like [Capsicum annuum]
Dmel_0037475_Fer1_48_related_1_Source_FlyBase_0037475_HG_134	gi|743836407|ref|XP_010936084.1|	31.09	7.3	38.5	PREDICTED: transcription factor PIF1-like isoform X1 [Elaeis guineensis]
Dmel_0037475_Fer1_48_related_1_Source_FlyBase_0037475_HG_134	gi|223546306|gb|EEF47808.1|	26.67	7.5	38.5	DNA binding protein, putative [Ricinus communis]
Dmel_0037475_Fer1_48_related_1_Source_FlyBase_0037475_HG_134	gi|913904858|emb|CRJ86170.1|	31.17	7.5	38.5	hypothetical protein BN1723_000087 [Verticillium longisporum]
Dmel_0037475_Fer1_48_related_1_Source_FlyBase_0037475_HG_134	gi|628324055|ref|XP_007737375.1|	35.38	7.6	38.5	hypothetical protein A1O3_09089 [Capronia epimyces CBS 606.96]
Dmel_0037475_Fer1_48_related_1_Source_FlyBase_0037475_HG_134	gi|821506096|gb|KKZ62929.1|	31.88	7.7	38.5	hypothetical protein EMCG_02639 [Emmonsia crescens UAMH 3008]
Dmel_0037475_Fer1_48_related_1_Source_FlyBase_0037475_HG_134	gi|922470879|ref|XP_013634961.1|	35.56	7.8	38.1	PREDICTED: transcription factor ORG2-like [Brassica oleracea var. oleracea]
Dmel_0037475_Fer1_48_related_1_Source_FlyBase_0037475_HG_134	gi|759288394|gb|KIW64887.1|	36.00	7.9	38.5	hypothetical protein PV04_07191 [Phialophora americana]
Dmel_0037475_Fer1_48_related_1_Source_FlyBase_0037475_HG_134	gi|242769172|ref|XP_002341715.1|	26.74	7.9	38.5	HLH transcription factor, putative [Talaromyces stipitatus ATCC 10500]
Dmel_0037475_Fer1_48_related_1_Source_FlyBase_0037475_HG_134	gi|630967694|ref|XP_007880255.1|	36.21	8.3	38.5	hypothetical protein PFL1_04538 [Anthracocystis flocculosa PF-1]
Dmel_0037475_Fer1_48_related_1_Source_FlyBase_0037475_HG_134	gi|923617619|ref|XP_013746411.1|	35.56	8.7	38.1	PREDICTED: transcription factor ORG2-like [Brassica napus]
Dmel_0037475_Fer1_48_related_1_Source_FlyBase_0037475_HG_134	gi|751753674|gb|KIN01852.1|	31.58	8.8	38.1	hypothetical protein OIDMADRAFT_120781 [Oidiodendron maius Zn]
Dmel_0037475_Fer1_48_related_1_Source_FlyBase_0037475_HG_134	gi|357511583|ref|XP_003626080.1|	30.48	8.8	38.1	helix loop helix DNA-binding domain protein [Medicago truncatula]
Dmel_0037475_Fer1_48_related_1_Source_FlyBase_0037475_HG_134	gi|996581958|gb|KXH28662.1|	26.88	8.9	38.5	helix-loop-helix DNA-binding domain-containing protein [Colletotrichum simmondsii]
Dmel_0037475_Fer1_48_related_1_Source_FlyBase_0037475_HG_134	gi|1021546040|gb|KZN93286.1|	28.00	8.9	38.1	Transcription factor [Penicillium chrysogenum]
Dmel_0037475_Fer1_48_related_1_Source_FlyBase_0037475_HG_134	gi|1091785935|ref|XP_018686804.1|	26.90	9.0	38.5	PREDICTED: transcription factor BIM1-like isoform X2 [Musa acuminata subsp. malaccensis]
Dmel_0037475_Fer1_48_related_1_Source_FlyBase_0037475_HG_134	gi|674926307|emb|CDY06938.1|	28.18	9.0	37.7	BnaA04g23770D [Brassica napus]
Dmel_0037475_Fer1_48_related_1_Source_FlyBase_0037475_HG_134	gi|1091785932|ref|XP_009418036.2|	26.90	9.4	38.5	PREDICTED: transcription factor BIM1-like isoform X1 [Musa acuminata subsp. malaccensis]
Dmel_0037475_Fer1_48_related_1_Source_FlyBase_0037475_HG_134	gi|388517319|gb|AFK46721.1|	30.48	9.5	38.1	unknown [Medicago truncatula]
Dmel_0037475_Fer1_48_related_1_Source_FlyBase_0037475_HG_134	gi|1092158832|emb|CZT05296.1|	31.58	9.6	38.1	uncharacterized protein RAG0_11467 [Rhynchosporium agropyri]
Dmel_0037475_Fer1_48_related_1_Source_FlyBase_0037475_HG_134	gi|923915677|ref|XP_013727367.1|	28.18	9.7	37.7	PREDICTED: transcription factor bHLH100-like [Brassica napus]
Dmel_0037475_Fer1_48_related_1_Source_FlyBase_0037475_HG_134	gi|323925|gb|AAA43060.1|	29.59	9.7	38.1	v-myc protein [Feline leukemia virus]
Dmel_0037475_Fer1_48_related_1_Source_FlyBase_0037475_HG_134	gi|60392796|sp|P68272.1|MYC_FLV	29.59	9.8	38.1	RecName: Full=Viral myc transforming protein; Short=v-Myc
Dmel_0037475_Fer1_48_related_1_Source_FlyBase_0037475_HG_134	gi|1040929281|ref|XP_017226281.1|	25.71	10.0	38.5	PREDICTED: transcription factor PIF3 [Daucus carota subsp. sativus]
Dmel_0010433_ato_atonal_Source_FlyBase_0010433_HG_134	gi|514683315|ref|XP_004989239.1|	44.83	3e-04	52.8	hypothetical protein PTSG_09885 [Salpingoeca rosetta]
Dmel_0010433_ato_atonal_Source_FlyBase_0010433_HG_134	gi|1026270082|gb|OAD03153.1|	35.77	4e-04	52.0	helix-loop-helix DNA-binding domain-containing transcription factor [Mucor circinelloides f. lusitanicus CBS 277.49]
Dmel_0010433_ato_atonal_Source_FlyBase_0010433_HG_134	gi|758356972|dbj|GAN01103.1|	33.61	0.001	50.8	hypothetical protein MAM1_0004c00534 [Mucor ambiguus]
Dmel_0010433_ato_atonal_Source_FlyBase_0010433_HG_134	gi|511004173|gb|EPB85550.1|	35.20	0.005	48.9	hypothetical protein HMPREF1544_07639 [Mucor circinelloides f. circinelloides 1006PhL]
Dmel_0010433_ato_atonal_Source_FlyBase_0010433_HG_134	gi|758366660|emb|CEP10867.1|	33.91	0.020	47.0	hypothetical protein [Parasitella parasitica]
Dmel_0010433_ato_atonal_Source_FlyBase_0010433_HG_134	gi|929763749|ref|XP_014156855.1|	41.07	0.090	45.4	hypothetical protein SARC_04775 [Sphaeroforma arctica JP610]
Dmel_0010433_ato_atonal_Source_FlyBase_0010433_HG_134	gi|514701059|ref|XP_004998097.1|	38.89	0.11	44.7	hypothetical protein PTSG_00629 [Salpingoeca rosetta]
Dmel_0010433_ato_atonal_Source_FlyBase_0010433_HG_134	gi|1027068524|ref|XP_016640961.1|	34.67	0.16	44.7	hypothetical protein SAPIO_CDS7240 [Scedosporium apiospermum]
Dmel_0010433_ato_atonal_Source_FlyBase_0010433_HG_134	gi|299471714|emb|CBN76935.1|	41.38	0.17	44.7	n/a [Ectocarpus siliculosus]
Dmel_0010433_ato_atonal_Source_FlyBase_0010433_HG_134	gi|1028556266|gb|OAJ26190.1|	41.82	0.43	43.5	hypothetical protein A4X06_g5554 [Tilletia controversa]
Dmel_0010433_ato_atonal_Source_FlyBase_0010433_HG_134	gi|1028553771|gb|OAJ23871.1|	41.82	0.43	43.5	hypothetical protein A4X03_g2961 [Tilletia caries]
Dmel_0010433_ato_atonal_Source_FlyBase_0010433_HG_134	gi|1047316757|ref|WP_065713332.1|	31.58	0.47	42.7	hypothetical protein [Synechococcus sp. PCC 7003]
Dmel_0010433_ato_atonal_Source_FlyBase_0010433_HG_134	gi|736842030|ref|WP_034843090.1|	36.36	0.50	42.0	hypothetical protein [Endozoicomonas numazuensis]
Dmel_0010433_ato_atonal_Source_FlyBase_0010433_HG_134	gi|1021066733|emb|SAL97163.1|	35.16	0.54	42.7	hypothetical protein [Absidia glauca]
Dmel_0010433_ato_atonal_Source_FlyBase_0010433_HG_134	gi|1134824348|gb|OMJ27982.1|	36.36	0.60	42.4	hypothetical protein AYI69_g2559 [Smittium culicis]
Dmel_0010433_ato_atonal_Source_FlyBase_0010433_HG_134	gi|119184389|ref|XP_001243114.1|	33.67	0.66	42.4	hypothetical protein CIMG_07010 [Coccidioides immitis RS]
Dmel_0010433_ato_atonal_Source_FlyBase_0010433_HG_134	gi|1134817288|gb|OMJ22945.1|	36.36	0.66	42.0	hypothetical protein AYI70_g2564 [Smittium culicis]
Dmel_0010433_ato_atonal_Source_FlyBase_0010433_HG_134	gi|875651228|gb|KMU91828.1|	33.67	0.69	42.4	hypothetical protein CIHG_09568 [Coccidioides immitis H538.4]
Dmel_0010433_ato_atonal_Source_FlyBase_0010433_HG_134	gi|875285164|gb|KMU78891.1|	33.67	0.69	42.4	hypothetical protein CISG_07408 [Coccidioides immitis RMSCC 3703]
Dmel_0010433_ato_atonal_Source_FlyBase_0010433_HG_134	gi|303320363|ref|XP_003070181.1|	33.67	0.79	42.0	bHLH family transcription factor [Coccidioides posadasii C735 delta SOWgp]
Dmel_0010433_ato_atonal_Source_FlyBase_0010433_HG_134	gi|859409624|gb|KMP04173.1|	33.67	0.85	42.0	hypothetical protein CIRG_03864 [Coccidioides immitis RMSCC 2394]
Dmel_0010433_ato_atonal_Source_FlyBase_0010433_HG_134	gi|729717003|emb|CEI86772.1|	28.70	0.87	41.6	hypothetical protein RMCBS344292_01201 [Rhizopus microsporus]
Dmel_0010433_ato_atonal_Source_FlyBase_0010433_HG_134	gi|727451806|ref|XP_010507675.1|	41.79	1.1	41.2	PREDICTED: transcription factor bHLH100-like [Camelina sativa]
Dmel_0010433_ato_atonal_Source_FlyBase_0010433_HG_134	gi|444319468|ref|XP_004180391.1|	33.65	1.3	41.6	hypothetical protein TBLA_0D03730 [Tetrapisispora blattae CBS 6284]
Dmel_0010433_ato_atonal_Source_FlyBase_0010433_HG_134	gi|1021059688|emb|SAM04324.1|	40.00	1.8	40.0	hypothetical protein [Absidia glauca]
Dmel_0010433_ato_atonal_Source_FlyBase_0010433_HG_134	gi|1053263374|ref|WP_066018703.1|	35.94	2.2	38.9	hypothetical protein [Endozoicomonas atrinae]
Dmel_0010433_ato_atonal_Source_FlyBase_0010433_HG_134	gi|729717350|emb|CEI86425.1|	35.53	2.2	40.0	hypothetical protein RMCBS344292_00865 [Rhizopus microsporus]
Dmel_0010433_ato_atonal_Source_FlyBase_0010433_HG_134	gi|727462394|ref|XP_010512914.1|	40.58	2.3	40.0	PREDICTED: transcription factor bHLH100-like [Camelina sativa]
Dmel_0010433_ato_atonal_Source_FlyBase_0010433_HG_134	gi|727474412|ref|XP_010412993.1|	38.16	2.3	40.0	PREDICTED: transcription factor bHLH100-like [Camelina sativa]
Dmel_0010433_ato_atonal_Source_FlyBase_0010433_HG_134	gi|757524140|ref|WP_042786594.1|	25.79	2.5	40.4	helix-turn-helix domain-containing protein [Acetobacter aceti]
Dmel_0010433_ato_atonal_Source_FlyBase_0010433_HG_134	gi|855532901|gb|KMM68048.1|	32.65	2.6	40.4	hypothetical protein CPAG_04380 [Coccidioides posadasii RMSCC 3488]
Dmel_0010433_ato_atonal_Source_FlyBase_0010433_HG_134	gi|635176679|gb|KDE20952.1|	26.11	2.6	40.4	hypothetical protein AZ09_02270 [Acetobacter aceti 1023]
Dmel_0010433_ato_atonal_Source_FlyBase_0010433_HG_134	gi|671692010|emb|CDS06744.1|	50.00	2.7	40.4	hypothetical protein LRAMOSA09271 [Lichtheimia ramosa]
Dmel_0010433_ato_atonal_Source_FlyBase_0010433_HG_134	gi|661179863|emb|CDH57452.1|	50.00	2.7	40.4	hypothetical protein RO3G_07015 [Lichtheimia corymbifera JMRC:FSU:9682]
Dmel_0010433_ato_atonal_Source_FlyBase_0010433_HG_134	gi|754346070|ref|XP_004364214.2|	28.48	2.7	40.4	hypothetical protein CAOG_03375 [Capsaspora owczarzaki ATCC 30864]
Dmel_0010433_ato_atonal_Source_FlyBase_0010433_HG_134	gi|983146252|gb|KWU44222.1|	30.65	2.7	40.4	hypothetical protein RHOSPDRAFT_25851 [Rhodotorula sp. JG-1b]
Dmel_0010433_ato_atonal_Source_FlyBase_0010433_HG_134	gi|1102531315|ref|XP_019051209.1|	32.65	3.1	40.4	hypothetical protein I302_01658 [Kwoniella bestiolae CBS 10118]
Dmel_0010433_ato_atonal_Source_FlyBase_0010433_HG_134	gi|661181578|emb|CDH55866.1|	50.00	3.3	40.0	predicted protein [Lichtheimia corymbifera JMRC:FSU:9682]
Dmel_0010433_ato_atonal_Source_FlyBase_0010433_HG_134	gi|671689036|emb|CDS03354.1|	50.00	3.3	40.0	hypothetical protein LRAMOSA00756 [Lichtheimia ramosa]
Dmel_0010433_ato_atonal_Source_FlyBase_0010433_HG_134	gi|661181579|emb|CDH55867.1|	50.00	3.4	40.0	predicted protein [Lichtheimia corymbifera JMRC:FSU:9682]
Dmel_0010433_ato_atonal_Source_FlyBase_0010433_HG_134	gi|295659717|ref|XP_002790416.1|	32.00	3.9	40.0	hypothetical protein PAAG_07715 [Paracoccidioides lutzii Pb01]
Dmel_0010433_ato_atonal_Source_FlyBase_0010433_HG_134	gi|367015150|ref|XP_003682074.1|	33.77	4.0	39.7	hypothetical protein TDEL_0F00520 [Torulaspora delbrueckii]
Dmel_0010433_ato_atonal_Source_FlyBase_0010433_HG_134	gi|475668024|gb|EMT65812.1|	40.68	4.3	39.7	Allergen Fus c 3 [Fusarium oxysporum f. sp. cubense race 4]
Dmel_0010433_ato_atonal_Source_FlyBase_0010433_HG_134	gi|477522962|gb|ENH74995.1|	40.68	4.3	39.7	Allergen Fus c 3 [Fusarium oxysporum f. sp. cubense race 1]
Dmel_0010433_ato_atonal_Source_FlyBase_0010433_HG_134	gi|587663158|gb|EWY85499.1|	40.68	4.7	39.7	hypothetical protein FOYG_12651 [Fusarium oxysporum FOSC 3-a]
Dmel_0010433_ato_atonal_Source_FlyBase_0010433_HG_134	gi|591474247|gb|EXM05436.1|	40.68	4.7	39.7	hypothetical protein FOIG_04026 [Fusarium oxysporum f. sp. cubense tropical race 4 54006]
Dmel_0010433_ato_atonal_Source_FlyBase_0010433_HG_134	gi|591497499|gb|EXM26969.1|	40.68	4.8	39.3	hypothetical protein FOTG_06413 [Fusarium oxysporum f. sp. vasinfectum 25433]
Dmel_0010433_ato_atonal_Source_FlyBase_0010433_HG_134	gi|1111497082|emb|CVL04688.1|	40.68	4.9	39.3	uncharacterized protein FMAN_12799 [Fusarium mangiferae]
Dmel_0010433_ato_atonal_Source_FlyBase_0010433_HG_134	gi|342877836|gb|EGU79264.1|	40.68	5.0	39.3	hypothetical protein FOXB_10214 [Fusarium oxysporum Fo5176]
Dmel_0010433_ato_atonal_Source_FlyBase_0010433_HG_134	gi|587740363|gb|EXA38079.1|	40.68	5.0	39.3	hypothetical protein FOVG_12078 [Fusarium oxysporum f. sp. pisi HDV247]
Dmel_0010433_ato_atonal_Source_FlyBase_0010433_HG_134	gi|1070353807|ref|XP_018249952.1|	40.68	5.1	39.3	hypothetical protein FOXG_11619 [Fusarium oxysporum f. sp. lycopersici 4287]
Dmel_0010433_ato_atonal_Source_FlyBase_0010433_HG_134	gi|1021066921|emb|SAL97016.1|	40.68	5.4	39.3	hypothetical protein [Absidia glauca]
Dmel_0010433_ato_atonal_Source_FlyBase_0010433_HG_134	gi|671695690|emb|CDS10410.1|	42.31	5.4	39.3	hypothetical protein LRAMOSA03086 [Lichtheimia ramosa]
Dmel_0010433_ato_atonal_Source_FlyBase_0010433_HG_134	gi|729709353|emb|CEI94243.1|	40.00	5.6	39.3	hypothetical protein RMCBS344292_08457 [Rhizopus microsporus]
Dmel_0010433_ato_atonal_Source_FlyBase_0010433_HG_134	gi|802100058|gb|KKA27267.1|	34.57	5.6	39.3	hypothetical protein TD95_004102 [Thielaviopsis punctulata]
Dmel_0010433_ato_atonal_Source_FlyBase_0010433_HG_134	gi|406701521|gb|EKD04659.1|	32.95	5.6	39.3	hypothetical protein A1Q2_01042 [Trichosporon asahii var. asahii CBS 8904]
Dmel_0010433_ato_atonal_Source_FlyBase_0010433_HG_134	gi|587689342|gb|EWZ35947.1|	40.68	5.8	39.3	hypothetical protein FOZG_11729 [Fusarium oxysporum Fo47]
Dmel_0010433_ato_atonal_Source_FlyBase_0010433_HG_134	gi|727153994|emb|CEG62851.1|	40.00	6.0	39.3	hypothetical protein RMATCC62417_00110 [Rhizopus microsporus]
Dmel_0010433_ato_atonal_Source_FlyBase_0010433_HG_134	gi|87331151|gb|ABD37969.1|	38.03	6.6	38.5	basic helix-loop-helix family protein, partial [Noccaea caerulescens]
Dmel_0010433_ato_atonal_Source_FlyBase_0010433_HG_134	gi|258568836|ref|XP_002585162.1|	30.30	6.7	39.3	predicted protein [Uncinocarpus reesii 1704]
Dmel_0010433_ato_atonal_Source_FlyBase_0010433_HG_134	gi|1102195051|ref|XP_019024005.1|	36.23	7.0	38.9	hypothetical protein SAICODRAFT_19263 [Saitoella complicata NRRL Y-17804]
Dmel_0010433_ato_atonal_Source_FlyBase_0010433_HG_134	gi|1099036684|gb|JAU45103.1|	39.13	7.1	38.5	hypothetical protein LC_TR2457_c0_g1_i1_g.7801 [Noccaea caerulescens]
Dmel_0010433_ato_atonal_Source_FlyBase_0010433_HG_134	gi|296816431|ref|XP_002848552.1|	34.57	7.5	38.9	extensin [Arthroderma otae CBS 113480]
Dmel_0010433_ato_atonal_Source_FlyBase_0010433_HG_134	gi|813211321|dbj|GAO48484.1|	34.57	8.3	38.5	hypothetical protein G7K_2657-t1 [Saitoella complicata NRRL Y-17804]
Dmel_0010433_ato_atonal_Source_FlyBase_0010433_HG_134	gi|470430619|ref|XP_004338319.1|	36.78	8.9	38.1	Helixloop-helix DNA-binding domain containing protein [Acanthamoeba castellanii str. Neff]
Dmel_0010433_ato_atonal_Source_FlyBase_0010433_HG_134	gi|367003066|ref|XP_003686267.1|	28.68	8.9	38.5	hypothetical protein TPHA_0F03530 [Tetrapisispora phaffii CBS 4417]
Dmel_0010433_ato_atonal_Source_FlyBase_0010433_HG_134	gi|1028546535|gb|OAJ17100.1|	31.82	9.7	38.9	hypothetical protein A4X09_g3883 [Tilletia walkeri]
Dmel_0037937_Fer3_48_related_3_Source_FlyBase_0037937_HG_134	gi|662525856|gb|KEQ83239.1|	25.86	0.013	46.2	hypothetical protein M438DRAFT_398194 [Aureobasidium pullulans EXF-150]
Dmel_0037937_Fer3_48_related_3_Source_FlyBase_0037937_HG_134	gi|929763749|ref|XP_014156855.1|	46.15	0.018	45.8	hypothetical protein SARC_04775 [Sphaeroforma arctica JP610]
Dmel_0037937_Fer3_48_related_3_Source_FlyBase_0037937_HG_134	gi|1053263374|ref|WP_066018703.1|	35.62	0.020	43.9	hypothetical protein [Endozoicomonas atrinae]
Dmel_0037937_Fer3_48_related_3_Source_FlyBase_0037937_HG_134	gi|929754814|ref|XP_014152389.1|	29.08	0.033	45.1	hypothetical protein SARC_09090 [Sphaeroforma arctica JP610]
Dmel_0037937_Fer3_48_related_3_Source_FlyBase_0037937_HG_134	gi|685414873|ref|XP_009226293.1|	29.63	0.083	43.9	hypothetical protein GGTG_10163 [Gaeumannomyces tritici R3-111a-1]
Dmel_0037937_Fer3_48_related_3_Source_FlyBase_0037937_HG_134	gi|470310235|ref|XP_004364272.1|	38.46	0.085	43.9	hypothetical protein CAOG_03433 [Capsaspora owczarzaki ATCC 30864]
Dmel_0037937_Fer3_48_related_3_Source_FlyBase_0037937_HG_134	gi|736842030|ref|WP_034843090.1|	33.87	0.13	42.7	hypothetical protein [Endozoicomonas numazuensis]
Dmel_0037937_Fer3_48_related_3_Source_FlyBase_0037937_HG_134	gi|326521326|dbj|BAJ96866.1|	29.27	0.19	42.7	predicted protein [Hordeum vulgare subsp. vulgare]
Dmel_0037937_Fer3_48_related_3_Source_FlyBase_0037937_HG_134	gi|1111895516|gb|OJJ63580.1|	26.52	0.28	42.0	hypothetical protein ASPSYDRAFT_83631 [Aspergillus sydowii CBS 593.65]
Dmel_0037937_Fer3_48_related_3_Source_FlyBase_0037937_HG_134	gi|820658441|emb|CDZ97415.1|	35.14	0.32	42.0	Myc-type, basic helix-loop-helix (bHLH) domain [Xanthophyllomyces dendrorhous]
Dmel_0037937_Fer3_48_related_3_Source_FlyBase_0037937_HG_134	gi|662500873|gb|KEQ58508.1|	24.22	0.48	41.6	hypothetical protein M437DRAFT_59197 [Aureobasidium melanogenum CBS 110374]
Dmel_0037937_Fer3_48_related_3_Source_FlyBase_0037937_HG_134	gi|358371788|dbj|GAA88394.1|	27.91	0.60	41.2	HLH transcription factor [Aspergillus kawachii IFO 4308]
Dmel_0037937_Fer3_48_related_3_Source_FlyBase_0037937_HG_134	gi|1114063274|gb|OJZ88272.1|	27.91	0.60	41.2	hypothetical protein ASPFODRAFT_59082 [Aspergillus luchuensis CBS 106.47]
Dmel_0037937_Fer3_48_related_3_Source_FlyBase_0037937_HG_134	gi|799243650|gb|KJZ72616.1|	28.16	0.65	41.2	hypothetical protein HIM_07975 [Hirsutella minnesotensis 3608]
Dmel_0037937_Fer3_48_related_3_Source_FlyBase_0037937_HG_134	gi|918808941|ref|XP_013426395.1|	27.16	0.66	40.8	hypothetical protein M436DRAFT_73763 [Aureobasidium namibiae CBS 147.97]
Dmel_0037937_Fer3_48_related_3_Source_FlyBase_0037937_HG_134	gi|966765824|dbj|GAQ41678.1|	27.91	0.70	40.8	HLH transcription factor [Aspergillus niger]
Dmel_0037937_Fer3_48_related_3_Source_FlyBase_0037937_HG_134	gi|1111703947|gb|OJI90872.1|	27.91	0.73	40.8	hypothetical protein ASPTUDRAFT_113618 [Aspergillus tubingensis CBS 134.48]
Dmel_0037937_Fer3_48_related_3_Source_FlyBase_0037937_HG_134	gi|528896345|gb|EPZ36235.1|	30.00	0.77	40.8	hypothetical protein O9G_003860 [Rozella allomycis CSF55]
Dmel_0037937_Fer3_48_related_3_Source_FlyBase_0037937_HG_134	gi|145239741|ref|XP_001392517.1|	27.91	0.79	40.8	possible bhlh transcription factor [Aspergillus niger CBS 513.88]
Dmel_0037937_Fer3_48_related_3_Source_FlyBase_0037937_HG_134	gi|1046767620|gb|OCK76279.1|	25.38	1.00	40.4	hypothetical protein K432DRAFT_306726 [Lepidopterella palustris CBS 459.81]
Dmel_0037937_Fer3_48_related_3_Source_FlyBase_0037937_HG_134	gi|50546733|ref|XP_500836.1|	37.93	1.1	40.4	YALI0B13354p [Yarrowia lipolytica]
Dmel_0037937_Fer3_48_related_3_Source_FlyBase_0037937_HG_134	gi|531854278|gb|EQK97536.1|	23.33	1.1	40.0	Helix-loop-helix DNA-binding protein [Ophiocordyceps sinensis CO18]
Dmel_0037937_Fer3_48_related_3_Source_FlyBase_0037937_HG_134	gi|1120647019|gb|OKO93337.1|	24.31	1.2	40.0	hypothetical protein PENSUB_12400 [Penicillium subrubescens]
Dmel_0037937_Fer3_48_related_3_Source_FlyBase_0037937_HG_134	gi|1151458035|gb|OOQ91382.1|	24.64	1.2	40.0	HLH transcription factor [Penicillium brasilianum]
Dmel_0037937_Fer3_48_related_3_Source_FlyBase_0037937_HG_134	gi|399163780|emb|CCE35301.1|	28.41	1.3	40.0	uncharacterized protein CPUR_03289 [Claviceps purpurea 20.1]
Dmel_0037937_Fer3_48_related_3_Source_FlyBase_0037937_HG_134	gi|121716104|ref|XP_001275661.1|	31.46	1.3	40.0	HLH transcription factor (Hpa3), putative [Aspergillus clavatus NRRL 1]
Dmel_0037937_Fer3_48_related_3_Source_FlyBase_0037937_HG_134	gi|846915764|gb|KMK61548.1|	29.47	1.4	40.0	HLH transcription factor (Hpa3), putative [Aspergillus fumigatus Z5]
Dmel_0037937_Fer3_48_related_3_Source_FlyBase_0037937_HG_134	gi|212542655|ref|XP_002151482.1|	24.17	1.4	40.4	HLH transcription factor, putative [Talaromyces marneffei ATCC 18224]
Dmel_0037937_Fer3_48_related_3_Source_FlyBase_0037937_HG_134	gi|667647173|ref|XP_008595418.1|	30.49	1.5	40.0	helix-loop-helix DNA-binding domain-containing protein [Beauveria bassiana ARSEF 2860]
Dmel_0037937_Fer3_48_related_3_Source_FlyBase_0037937_HG_134	gi|1063247353|gb|ODQ69868.1|	28.80	1.6	39.7	hypothetical protein LIPSTDRAFT_75516 [Lipomyces starkeyi NRRL Y-11557]
Dmel_0037937_Fer3_48_related_3_Source_FlyBase_0037937_HG_134	gi|258568154|ref|XP_002584821.1|	23.90	1.8	39.7	predicted protein [Uncinocarpus reesii 1704]
Dmel_0037937_Fer3_48_related_3_Source_FlyBase_0037937_HG_134	gi|295659717|ref|XP_002790416.1|	25.19	1.9	39.7	hypothetical protein PAAG_07715 [Paracoccidioides lutzii Pb01]
Dmel_0037937_Fer3_48_related_3_Source_FlyBase_0037937_HG_134	gi|167527251|ref|XP_001747958.1|	39.22	2.0	39.7	hypothetical protein [Monosiga brevicollis MX1]
Dmel_0037937_Fer3_48_related_3_Source_FlyBase_0037937_HG_134	gi|679995273|gb|KFX47737.1|	24.17	2.1	39.7	Sterol regulatory element-binding protein 2 [Talaromyces marneffei PM1]
Dmel_0037937_Fer3_48_related_3_Source_FlyBase_0037937_HG_134	gi|915680254|ref|XP_013339835.1|	24.58	2.4	39.3	hypothetical protein AUEXF2481DRAFT_33171 [Aureobasidium subglaciale EXF-2481]
Dmel_0037937_Fer3_48_related_3_Source_FlyBase_0037937_HG_134	gi|627797565|ref|XP_007672130.1|	23.13	2.6	39.3	hypothetical protein BAUCODRAFT_190174 [Baudoinia panamericana UAMH 10762]
Dmel_0037937_Fer3_48_related_3_Source_FlyBase_0037937_HG_134	gi|1111710689|gb|OJI97356.1|	27.16	2.7	39.3	hypothetical protein ASPVEDRAFT_79082 [Aspergillus versicolor CBS 583.65]
Dmel_0037937_Fer3_48_related_3_Source_FlyBase_0037937_HG_134	gi|661186200|emb|CDH51562.1|	22.92	2.9	39.3	hypothetical protein RO3G_07336 [Lichtheimia corymbifera JMRC:FSU:9682]
Dmel_0037937_Fer3_48_related_3_Source_FlyBase_0037937_HG_134	gi|1033922448|gb|OAT03302.1|	27.27	3.0	39.3	HLH transcription factor [Blastomyces gilchristii SLH14081]
Dmel_0037937_Fer3_48_related_3_Source_FlyBase_0037937_HG_134	gi|1168124380|gb|OQE23749.1|	23.44	3.3	38.9	hypothetical protein PENSTE_c008G03613 [Penicillium steckii]
Dmel_0037937_Fer3_48_related_3_Source_FlyBase_0037937_HG_134	gi|1069195650|ref|XP_018062329.1|	25.58	3.5	38.9	hypothetical protein LY89DRAFT_346155 [Phialocephala scopiformis]
Dmel_0037937_Fer3_48_related_3_Source_FlyBase_0037937_HG_134	gi|1069584620|ref|XP_018180475.1|	24.42	4.1	38.5	HLH transcription factor [Purpureocillium lilacinum]
Dmel_0037937_Fer3_48_related_3_Source_FlyBase_0037937_HG_134	gi|701774711|gb|KGQ08926.1|	29.27	4.3	38.5	Sterol regulatory element-binding protein 1 [Beauveria bassiana D1-5]
Dmel_0037937_Fer3_48_related_3_Source_FlyBase_0037937_HG_134	gi|666431844|gb|KEY79439.1|	32.81	4.3	38.5	transcription factor HLH DNA binding Hpa3 [Aspergillus fumigatus var. RP-2014]
Dmel_0037937_Fer3_48_related_3_Source_FlyBase_0037937_HG_134	gi|327349590|gb|EGE78447.1|	27.27	4.4	38.5	HLH transcription factor [Blastomyces dermatitidis ATCC 18188]
Dmel_0037937_Fer3_48_related_3_Source_FlyBase_0037937_HG_134	gi|396462450|ref|XP_003835836.1|	28.26	4.5	38.5	hypothetical protein LEMA_P051770.1 [Leptosphaeria maculans JN3]
Dmel_0037937_Fer3_48_related_3_Source_FlyBase_0037937_HG_134	gi|952550980|dbj|GAQ06293.1|	32.81	4.8	38.5	hypothetical protein ALT_3614 [Aspergillus lentulus]
Dmel_0037937_Fer3_48_related_3_Source_FlyBase_0037937_HG_134	gi|71002262|ref|XP_755812.1|	32.81	4.8	38.5	HLH transcription factor (Hpa3) [Aspergillus fumigatus Af293]
Dmel_0037937_Fer3_48_related_3_Source_FlyBase_0037937_HG_134	gi|849270222|dbj|GAO87358.1|	32.81	4.8	38.5	protein esc1 [Aspergillus udagawae]
Dmel_0037937_Fer3_48_related_3_Source_FlyBase_0037937_HG_134	gi|119481827|ref|XP_001260942.1|	32.81	4.9	38.5	HLH transcription factor (Hpa3), putative [Aspergillus fischeri NRRL 181]
Dmel_0037937_Fer3_48_related_3_Source_FlyBase_0037937_HG_134	gi|749893073|gb|KIJ60896.1|	32.14	5.4	38.1	hypothetical protein HYDPIDRAFT_116574 [Hydnomerulius pinastri MD-312]
Dmel_0037937_Fer3_48_related_3_Source_FlyBase_0037937_HG_134	gi|1046797617|gb|OCL04628.1|	25.29	5.8	38.1	hypothetical protein AOQ84DRAFT_300518 [Glonium stellatum]
Dmel_0037937_Fer3_48_related_3_Source_FlyBase_0037937_HG_134	gi|751753674|gb|KIN01852.1|	24.77	5.9	38.1	hypothetical protein OIDMADRAFT_120781 [Oidiodendron maius Zn]
Dmel_0037937_Fer3_48_related_3_Source_FlyBase_0037937_HG_134	gi|682322663|gb|KFY25239.1|	26.19	6.0	38.1	hypothetical protein V491_01848 [Pseudogymnoascus sp. VKM F-3775]
Dmel_0037937_Fer3_48_related_3_Source_FlyBase_0037937_HG_134	gi|241951216|ref|XP_002418330.1|	25.88	6.1	37.0	basic helix-loop-helix transcription factor; protein INO4, putative [Candida dubliniensis CD36]
Dmel_0037937_Fer3_48_related_3_Source_FlyBase_0037937_HG_134	gi|1046790079|gb|OCK97807.1|	25.27	6.5	38.1	hypothetical protein K441DRAFT_546296 [Cenococcum geophilum 1.58]
Dmel_0037937_Fer3_48_related_3_Source_FlyBase_0037937_HG_134	gi|821506096|gb|KKZ62929.1|	25.00	6.5	38.1	hypothetical protein EMCG_02639 [Emmonsia crescens UAMH 3008]
Dmel_0037937_Fer3_48_related_3_Source_FlyBase_0037937_HG_134	gi|258568836|ref|XP_002585162.1|	24.69	6.7	38.1	predicted protein [Uncinocarpus reesii 1704]
Dmel_0037937_Fer3_48_related_3_Source_FlyBase_0037937_HG_134	gi|875651228|gb|KMU91828.1|	26.58	7.1	38.1	hypothetical protein CIHG_09568 [Coccidioides immitis H538.4]
Dmel_0037937_Fer3_48_related_3_Source_FlyBase_0037937_HG_134	gi|384491435|gb|EIE82631.1|	27.87	7.6	37.0	hypothetical protein RO3G_07336 [Rhizopus delemar RA 99-880]
Dmel_0037937_Fer3_48_related_3_Source_FlyBase_0037937_HG_134	gi|875285164|gb|KMU78891.1|	26.58	7.9	37.7	hypothetical protein CISG_07408 [Coccidioides immitis RMSCC 3703]
Dmel_0037937_Fer3_48_related_3_Source_FlyBase_0037937_HG_134	gi|119184389|ref|XP_001243114.1|	26.58	7.9	37.7	hypothetical protein CIMG_07010 [Coccidioides immitis RS]
Dmel_0037937_Fer3_48_related_3_Source_FlyBase_0037937_HG_134	gi|1102752094|gb|OIW34503.1|	26.74	8.8	37.7	hypothetical protein CONLIGDRAFT_675479 [Coniochaeta ligniaria NRRL 30616]
Dmel_0037937_Fer3_48_related_3_Source_FlyBase_0037937_HG_134	gi|303320363|ref|XP_003070181.1|	26.58	9.0	37.7	bHLH family transcription factor [Coccidioides posadasii C735 delta SOWgp]
Dmel_0037937_Fer3_48_related_3_Source_FlyBase_0037937_HG_134	gi|859409624|gb|KMP04173.1|	26.58	9.8	37.4	hypothetical protein CIRG_03864 [Coccidioides immitis RMSCC 2394]
Dmel_0023091_dimm_dimmed_Source_FlyBase_0023091_HG_134	gi|1035917856|gb|OAY47447.1|	27.10	1.0	42.4	hypothetical protein MANES_06G080300 [Manihot esculenta]
Dmel_0023091_dimm_dimmed_Source_FlyBase_0023091_HG_134	gi|901876775|gb|KMZ90771.1|	25.79	2.9	41.6	hypothetical protein PVMG_02939 [Plasmodium vivax Mauritania I]
Dmel_0023091_dimm_dimmed_Source_FlyBase_0023091_HG_134	gi|901867438|gb|KMZ83935.1|	25.79	2.9	41.6	hypothetical protein PVBG_01014 [Plasmodium vivax Brazil I]
Dmel_0023091_dimm_dimmed_Source_FlyBase_0023091_HG_134	gi|1105166847|emb|SGX79793.1|	25.79	2.9	41.2	conserved Plasmodium protein, unknown function [Plasmodium vivax]
Dmel_0023091_dimm_dimmed_Source_FlyBase_0023091_HG_134	gi|1074124985|emb|SCO74979.1|	25.79	3.0	41.2	conserved Plasmodium protein, unknown function [Plasmodium vivax]
Dmel_0023091_dimm_dimmed_Source_FlyBase_0023091_HG_134	gi|901885932|gb|KMZ97456.1|	25.79	3.2	41.2	hypothetical protein PVNG_01285 [Plasmodium vivax North Korean]
Dmel_0023091_dimm_dimmed_Source_FlyBase_0023091_HG_134	gi|156102346|ref|XP_001616866.1|	25.79	3.2	41.2	hypothetical protein [Plasmodium vivax Sal-1]
Dmel_0023091_dimm_dimmed_Source_FlyBase_0023091_HG_134	gi|1074119700|emb|SCO69504.1|	25.79	3.4	41.2	conserved Plasmodium protein, unknown function [Plasmodium vivax]
Dmel_0003270_amos_absent_MD_neurons_and_olfactory_sensilla_Source_FlyBase_0003270_HG_134	gi|929763749|ref|XP_014156855.1|	39.34	4e-04	50.8	hypothetical protein SARC_04775 [Sphaeroforma arctica JP610]
Dmel_0003270_amos_absent_MD_neurons_and_olfactory_sensilla_Source_FlyBase_0003270_HG_134	gi|514683315|ref|XP_004989239.1|	47.17	5e-04	50.1	hypothetical protein PTSG_09885 [Salpingoeca rosetta]
Dmel_0003270_amos_absent_MD_neurons_and_olfactory_sensilla_Source_FlyBase_0003270_HG_134	gi|736842030|ref|WP_034843090.1|	41.18	0.100	43.1	hypothetical protein [Endozoicomonas numazuensis]
Dmel_0003270_amos_absent_MD_neurons_and_olfactory_sensilla_Source_FlyBase_0003270_HG_134	gi|929760180|ref|XP_014155071.1|	26.84	0.29	42.0	hypothetical protein SARC_06504 [Sphaeroforma arctica JP610]
Dmel_0003270_amos_absent_MD_neurons_and_olfactory_sensilla_Source_FlyBase_0003270_HG_134	gi|758349080|dbj|GAN08667.1|	30.12	0.49	40.4	hypothetical protein MAM1_0217d08182 [Mucor ambiguus]
Dmel_0003270_amos_absent_MD_neurons_and_olfactory_sensilla_Source_FlyBase_0003270_HG_134	gi|727495147|ref|XP_010423622.1|	34.88	0.56	41.2	PREDICTED: transcription factor bHLH101-like [Camelina sativa]
Dmel_0003270_amos_absent_MD_neurons_and_olfactory_sensilla_Source_FlyBase_0003270_HG_134	gi|727639277|ref|XP_010490919.1|	35.71	0.62	40.8	PREDICTED: transcription factor bHLH101-like [Camelina sativa]
Dmel_0003270_amos_absent_MD_neurons_and_olfactory_sensilla_Source_FlyBase_0003270_HG_134	gi|1134824348|gb|OMJ27982.1|	35.19	0.64	40.8	hypothetical protein AYI69_g2559 [Smittium culicis]
Dmel_0003270_amos_absent_MD_neurons_and_olfactory_sensilla_Source_FlyBase_0003270_HG_134	gi|1021066436|emb|SAL97589.1|	39.22	0.65	40.8	hypothetical protein [Absidia glauca]
Dmel_0003270_amos_absent_MD_neurons_and_olfactory_sensilla_Source_FlyBase_0003270_HG_134	gi|1134817288|gb|OMJ22945.1|	30.00	0.67	40.8	hypothetical protein AYI70_g2564 [Smittium culicis]
Dmel_0003270_amos_absent_MD_neurons_and_olfactory_sensilla_Source_FlyBase_0003270_HG_134	gi|1043301912|gb|OBZ86783.1|	35.14	0.75	40.8	hypothetical protein A0J61_05174 [Choanephora cucurbitarum]
Dmel_0003270_amos_absent_MD_neurons_and_olfactory_sensilla_Source_FlyBase_0003270_HG_134	gi|630203411|ref|XP_007852563.1|	42.00	0.79	40.8	macrophage erythroblast attacher isoform 1 [Moniliophthora roreri MCA 2997]
Dmel_0003270_amos_absent_MD_neurons_and_olfactory_sensilla_Source_FlyBase_0003270_HG_134	gi|961983277|gb|KTB47228.1|	42.00	0.80	40.8	hypothetical protein WG66_194 [Moniliophthora roreri]
Dmel_0003270_amos_absent_MD_neurons_and_olfactory_sensilla_Source_FlyBase_0003270_HG_134	gi|471915314|emb|CCO26483.1|	36.59	0.87	40.8	Protein esc1 [Rhizoctonia solani AG-1 IB]
Dmel_0003270_amos_absent_MD_neurons_and_olfactory_sensilla_Source_FlyBase_0003270_HG_134	gi|729701764|emb|CEJ01369.1|	37.29	0.94	40.4	hypothetical protein RMCBS344292_15397 [Rhizopus microsporus]
Dmel_0003270_amos_absent_MD_neurons_and_olfactory_sensilla_Source_FlyBase_0003270_HG_134	gi|1162463381|ref|XP_020405943.1|	38.46	0.94	40.4	transcription factor bHLH100-like isoform X4 [Zea mays]
Dmel_0003270_amos_absent_MD_neurons_and_olfactory_sensilla_Source_FlyBase_0003270_HG_134	gi|670387984|ref|XP_008674508.1|	38.46	0.94	40.4	transcription factor bHLH100-like isoform X3 [Zea mays]
Dmel_0003270_amos_absent_MD_neurons_and_olfactory_sensilla_Source_FlyBase_0003270_HG_134	gi|1142676360|gb|ONM34403.1|	38.46	0.95	40.0	Transcription factor ORG3, partial [Zea mays]
Dmel_0003270_amos_absent_MD_neurons_and_olfactory_sensilla_Source_FlyBase_0003270_HG_134	gi|1162463378|ref|XP_020405942.1|	38.46	0.96	40.4	transcription factor bHLH100-like isoform X2 [Zea mays]
Dmel_0003270_amos_absent_MD_neurons_and_olfactory_sensilla_Source_FlyBase_0003270_HG_134	gi|674853825|emb|CDY71118.1|	34.25	0.96	40.4	BnaUnng04210D [Brassica napus]
Dmel_0003270_amos_absent_MD_neurons_and_olfactory_sensilla_Source_FlyBase_0003270_HG_134	gi|645167768|gb|AIB05496.1|	38.46	0.97	40.4	bHLH transcription factor, partial [Zea mays]
Dmel_0003270_amos_absent_MD_neurons_and_olfactory_sensilla_Source_FlyBase_0003270_HG_134	gi|922529984|ref|XP_013597233.1|	34.25	1.1	40.0	PREDICTED: transcription factor ORG3-like [Brassica oleracea var. oleracea]
Dmel_0003270_amos_absent_MD_neurons_and_olfactory_sensilla_Source_FlyBase_0003270_HG_134	gi|685328941|ref|XP_009102594.1|	34.25	1.1	40.0	PREDICTED: transcription factor ORG3-like [Brassica rapa]
Dmel_0003270_amos_absent_MD_neurons_and_olfactory_sensilla_Source_FlyBase_0003270_HG_134	gi|727134105|emb|CEG82614.1|	30.43	1.2	40.4	hypothetical protein RMATCC62417_16663 [Rhizopus microsporus]
Dmel_0003270_amos_absent_MD_neurons_and_olfactory_sensilla_Source_FlyBase_0003270_HG_134	gi|1149738758|ref|XP_020193396.1|	30.14	1.2	40.0	transcription factor ORG2-like [Aegilops tauschii subsp. tauschii]
Dmel_0003270_amos_absent_MD_neurons_and_olfactory_sensilla_Source_FlyBase_0003270_HG_134	gi|727150704|emb|CEG66608.1|	37.29	1.2	40.0	hypothetical protein RMATCC62417_03155 [Rhizopus microsporus]
Dmel_0003270_amos_absent_MD_neurons_and_olfactory_sensilla_Source_FlyBase_0003270_HG_134	gi|729713674|emb|CEI90067.1|	33.85	1.2	38.5	hypothetical protein RMCBS344292_04401 [Rhizopus microsporus]
Dmel_0003270_amos_absent_MD_neurons_and_olfactory_sensilla_Source_FlyBase_0003270_HG_134	gi|727144711|emb|CEG73082.1|	33.85	1.2	38.5	hypothetical protein RMATCC62417_08528 [Rhizopus microsporus]
Dmel_0003270_amos_absent_MD_neurons_and_olfactory_sensilla_Source_FlyBase_0003270_HG_134	gi|923673620|ref|XP_013651484.1|	34.25	1.2	40.0	PREDICTED: transcription factor ORG3-like [Brassica napus]
Dmel_0003270_amos_absent_MD_neurons_and_olfactory_sensilla_Source_FlyBase_0003270_HG_134	gi|674956007|emb|CDX77490.1|	34.25	1.2	40.0	BnaA07g06280D [Brassica napus]
Dmel_0003270_amos_absent_MD_neurons_and_olfactory_sensilla_Source_FlyBase_0003270_HG_134	gi|443927350|gb|ELU45852.1|	35.29	1.2	40.4	HLH domain-containing protein [Rhizoctonia solani AG-1 IA]
Dmel_0003270_amos_absent_MD_neurons_and_olfactory_sensilla_Source_FlyBase_0003270_HG_134	gi|671690182|emb|CDS04922.1|	39.22	1.3	40.0	Putative Transcription factor-like protein(Fragment) [Lichtheimia ramosa]
Dmel_0003270_amos_absent_MD_neurons_and_olfactory_sensilla_Source_FlyBase_0003270_HG_134	gi|670387982|ref|XP_008674507.1|	38.46	1.3	40.0	transcription factor bHLH100-like isoform X1 [Zea mays]
Dmel_0003270_amos_absent_MD_neurons_and_olfactory_sensilla_Source_FlyBase_0003270_HG_134	gi|384491435|gb|EIE82631.1|	32.20	1.5	39.3	hypothetical protein RO3G_07336 [Rhizopus delemar RA 99-880]
Dmel_0003270_amos_absent_MD_neurons_and_olfactory_sensilla_Source_FlyBase_0003270_HG_134	gi|661186312|emb|CDH51674.1|	39.22	1.6	40.0	predicted protein [Lichtheimia corymbifera JMRC:FSU:9682]
Dmel_0003270_amos_absent_MD_neurons_and_olfactory_sensilla_Source_FlyBase_0003270_HG_134	gi|1043298273|gb|OBZ83520.1|	32.10	1.6	39.7	Protein max [Choanephora cucurbitarum]
Dmel_0003270_amos_absent_MD_neurons_and_olfactory_sensilla_Source_FlyBase_0003270_HG_134	gi|1071042876|ref|XP_018279938.1|	47.17	1.7	39.7	hypothetical protein CC85DRAFT_52982 [Cutaneotrichosporon oleaginosus]
Dmel_0003270_amos_absent_MD_neurons_and_olfactory_sensilla_Source_FlyBase_0003270_HG_134	gi|765555115|gb|KJE95736.1|	39.22	1.8	40.0	hypothetical protein CAOG_006158 [Capsaspora owczarzaki ATCC 30864]
Dmel_0003270_amos_absent_MD_neurons_and_olfactory_sensilla_Source_FlyBase_0003270_HG_134	gi|1043297674|gb|OBZ83012.1|	34.34	1.8	39.7	Sterol regulatory element-binding protein 2 [Choanephora cucurbitarum]
Dmel_0003270_amos_absent_MD_neurons_and_olfactory_sensilla_Source_FlyBase_0003270_HG_134	gi|751839336|emb|CEL59530.1|	36.59	1.9	39.7	Protein esc1 OS=Schizosaccharomyces pombe (strain 972 / ATCC 24843) GN=esc1 PE=2 SV=1 [Rhizoctonia solani AG-1 IB]
Dmel_0003270_amos_absent_MD_neurons_and_olfactory_sensilla_Source_FlyBase_0003270_HG_134	gi|1021062232|emb|SAM01775.1|	34.18	1.9	39.7	hypothetical protein [Absidia glauca]
Dmel_0003270_amos_absent_MD_neurons_and_olfactory_sensilla_Source_FlyBase_0003270_HG_134	gi|1069953094|ref|XP_018291459.1|	39.22	1.9	39.7	helix-loop-helix DNA-binding domain-containing transcription factor [Phycomyces blakesleeanus NRRL 1555(-)]
Dmel_0003270_amos_absent_MD_neurons_and_olfactory_sensilla_Source_FlyBase_0003270_HG_134	gi|470297860|ref|XP_004345748.1|	37.31	2.0	39.7	hypothetical protein CAOG_06158 [Capsaspora owczarzaki ATCC 30864]
Dmel_0003270_amos_absent_MD_neurons_and_olfactory_sensilla_Source_FlyBase_0003270_HG_134	gi|636578489|ref|XP_008020583.1|	29.91	2.1	39.7	hypothetical protein SETTUDRAFT_132813 [Setosphaeria turcica Et28A]
Dmel_0003270_amos_absent_MD_neurons_and_olfactory_sensilla_Source_FlyBase_0003270_HG_134	gi|1132462059|gb|OLY82684.1|	30.77	2.1	38.9	hypothetical protein AYI68_g3186 [Smittium mucronatum]
Dmel_0003270_amos_absent_MD_neurons_and_olfactory_sensilla_Source_FlyBase_0003270_HG_134	gi|924122463|emb|CUA70211.1|	34.88	2.2	39.7	Protein esc1 [Schizosaccharomyces pombe 972h-] [Rhizoctonia solani]
Dmel_0003270_amos_absent_MD_neurons_and_olfactory_sensilla_Source_FlyBase_0003270_HG_134	gi|758356122|dbj|GAN01787.1|	35.71	2.5	39.3	hypothetical protein MAM1_0012d01222 [Mucor ambiguus]
Dmel_0003270_amos_absent_MD_neurons_and_olfactory_sensilla_Source_FlyBase_0003270_HG_134	gi|514701059|ref|XP_004998097.1|	34.55	3.0	39.3	hypothetical protein PTSG_00629 [Salpingoeca rosetta]
Dmel_0003270_amos_absent_MD_neurons_and_olfactory_sensilla_Source_FlyBase_0003270_HG_134	gi|511001095|gb|EPB82592.1|	35.00	3.4	39.3	hypothetical protein HMPREF1544_10676 [Mucor circinelloides f. circinelloides 1006PhL]
Dmel_0003270_amos_absent_MD_neurons_and_olfactory_sensilla_Source_FlyBase_0003270_HG_134	gi|1072957865|ref|XP_018489827.1|	29.41	4.0	38.5	PREDICTED: transcription factor ORG3-like [Raphanus sativus]
Dmel_0003270_amos_absent_MD_neurons_and_olfactory_sensilla_Source_FlyBase_0003270_HG_134	gi|751685740|gb|KIM35762.1|	42.11	4.2	38.5	hypothetical protein M413DRAFT_449598 [Hebeloma cylindrosporum h7]
Dmel_0003270_amos_absent_MD_neurons_and_olfactory_sensilla_Source_FlyBase_0003270_HG_134	gi|566032088|gb|ETI54999.1|	25.21	4.3	38.5	hypothetical protein F443_02274 [Phytophthora parasitica P1569]
Dmel_0003270_amos_absent_MD_neurons_and_olfactory_sensilla_Source_FlyBase_0003270_HG_134	gi|514787290|ref|XP_004971295.1|	36.54	4.5	38.1	PREDICTED: transcription factor ORG3-like [Setaria italica]
Dmel_0003270_amos_absent_MD_neurons_and_olfactory_sensilla_Source_FlyBase_0003270_HG_134	gi|675181255|ref|XP_008899512.1|	25.21	4.5	38.5	hypothetical protein PPTG_07097 [Phytophthora parasitica INRA-310]
Dmel_0003270_amos_absent_MD_neurons_and_olfactory_sensilla_Source_FlyBase_0003270_HG_134	gi|1072966295|ref|XP_018433192.1|	29.41	4.6	38.1	PREDICTED: transcription factor ORG3-like [Raphanus sativus]
Dmel_0003270_amos_absent_MD_neurons_and_olfactory_sensilla_Source_FlyBase_0003270_HG_134	gi|218189745|gb|EEC72172.1|	36.54	4.7	37.7	hypothetical protein OsI_05220 [Oryza sativa Indica Group]
Dmel_0003270_amos_absent_MD_neurons_and_olfactory_sensilla_Source_FlyBase_0003270_HG_134	gi|992274197|gb|KXG34133.1|	36.54	4.8	38.1	hypothetical protein SORBI_003G428800 [Sorghum bicolor]
Dmel_0003270_amos_absent_MD_neurons_and_olfactory_sensilla_Source_FlyBase_0003270_HG_134	gi|590634818|ref|XP_007028476.1|	37.68	5.1	38.1	PREDICTED: transcription factor ORG2 isoform X1 [Theobroma cacao]
Dmel_0003270_amos_absent_MD_neurons_and_olfactory_sensilla_Source_FlyBase_0003270_HG_134	gi|1149599828|gb|OON07292.1|	35.38	5.3	38.5	hypothetical protein BSLG_03218 [Batrachochytrium salamandrivorans]
Dmel_0003270_amos_absent_MD_neurons_and_olfactory_sensilla_Source_FlyBase_0003270_HG_134	gi|301102121|ref|XP_002900148.1|	24.26	5.4	38.1	DNA binding protein, putative [Phytophthora infestans T30-4]
Dmel_0003270_amos_absent_MD_neurons_and_olfactory_sensilla_Source_FlyBase_0003270_HG_134	gi|1002231453|ref|XP_015612709.1|	36.54	5.5	38.1	PREDICTED: transcription factor bHLH100 [Oryza sativa Japonica Group]
Dmel_0003270_amos_absent_MD_neurons_and_olfactory_sensilla_Source_FlyBase_0003270_HG_134	gi|694536799|ref|XP_009495707.1|	33.33	5.8	38.5	hypothetical protein H696_03563 [Fonticula alba]
Dmel_0003270_amos_absent_MD_neurons_and_olfactory_sensilla_Source_FlyBase_0003270_HG_134	gi|1026271625|gb|OAD04665.1|	33.72	7.0	38.1	helix-loop-helix DNA-binding domain-containing transcription factor [Mucor circinelloides f. lusitanicus CBS 277.49]
Dmel_0003270_amos_absent_MD_neurons_and_olfactory_sensilla_Source_FlyBase_0003270_HG_134	gi|1109275304|ref|XP_019161852.1|	31.30	7.1	38.1	PREDICTED: transcription factor MYC2-like [Ipomoea nil]
Dmel_0003270_amos_absent_MD_neurons_and_olfactory_sensilla_Source_FlyBase_0003270_HG_134	gi|326498845|dbj|BAK02408.1|	32.31	7.5	37.4	predicted protein [Hordeum vulgare subsp. vulgare]
Dmel_0003270_amos_absent_MD_neurons_and_olfactory_sensilla_Source_FlyBase_0003270_HG_134	gi|727133798|emb|CEG82885.1|	38.71	7.6	37.4	Putative Heteromeric Ino2p/Ino4p transcription factor [Rhizopus microsporus]
Dmel_0003270_amos_absent_MD_neurons_and_olfactory_sensilla_Source_FlyBase_0003270_HG_134	gi|627830954|ref|XP_007686779.1|	39.66	7.7	37.7	hypothetical protein COCMIDRAFT_92067 [Bipolaris oryzae ATCC 44560]
Dmel_0003270_amos_absent_MD_neurons_and_olfactory_sensilla_Source_FlyBase_0003270_HG_134	gi|1021060417|emb|SAM03638.1|	40.00	7.9	38.1	hypothetical protein [Absidia glauca]
Dmel_0003270_amos_absent_MD_neurons_and_olfactory_sensilla_Source_FlyBase_0003270_HG_134	gi|849268691|dbj|GAO88900.1|	28.07	8.2	37.7	transcription factor TT8 [Aspergillus udagawae]
Dmel_0003270_amos_absent_MD_neurons_and_olfactory_sensilla_Source_FlyBase_0003270_HG_134	gi|1002837651|ref|XP_015695873.1|	36.54	8.6	37.4	PREDICTED: transcription factor bHLH100-like [Oryza brachyantha]
Dmel_0003270_amos_absent_MD_neurons_and_olfactory_sensilla_Source_FlyBase_0003270_HG_134	gi|727153554|emb|CEG64524.1|	38.71	8.7	37.4	Putative Heteromeric Ino2p/Ino4p transcription factor [Rhizopus microsporus]
Dmel_0003270_amos_absent_MD_neurons_and_olfactory_sensilla_Source_FlyBase_0003270_HG_134	gi|729715748|emb|CEI88044.1|	38.71	8.8	37.4	Putative Heteromeric Ino2p/Ino4p transcription factor [Rhizopus microsporus]
Dmel_0003270_amos_absent_MD_neurons_and_olfactory_sensilla_Source_FlyBase_0003270_HG_134	gi|567968990|gb|ETK94099.1|	31.18	8.8	37.7	hypothetical protein L915_02796 [Phytophthora parasitica]
Dmel_0003270_amos_absent_MD_neurons_and_olfactory_sensilla_Source_FlyBase_0003270_HG_134	gi|189197009|ref|XP_001934842.1|	25.62	8.8	37.7	conserved hypothetical protein [Pyrenophora tritici-repentis Pt-1C-BFP]
Dmel_0003270_amos_absent_MD_neurons_and_olfactory_sensilla_Source_FlyBase_0003270_HG_134	gi|50547869|ref|XP_501404.1|	37.70	8.9	37.7	YALI0C03564p [Yarrowia lipolytica]
Dmel_0003270_amos_absent_MD_neurons_and_olfactory_sensilla_Source_FlyBase_0003270_HG_134	gi|589284836|ref|XP_007008148.1|	41.07	8.9	37.7	hypothetical protein TREMEDRAFT_65985 [Tremella mesenterica DSM 1558]
Dmel_0003270_amos_absent_MD_neurons_and_olfactory_sensilla_Source_FlyBase_0003270_HG_134	gi|675182435|ref|XP_008900102.1|	31.18	9.1	37.7	hypothetical protein PPTG_07578 [Phytophthora parasitica INRA-310]
Dmel_0003270_amos_absent_MD_neurons_and_olfactory_sensilla_Source_FlyBase_0003270_HG_134	gi|1154171230|ref|WP_078545215.1|	25.19	9.2	37.7	endonuclease MutS2 [Bacillus alkalitelluris]
Dmel_0003270_amos_absent_MD_neurons_and_olfactory_sensilla_Source_FlyBase_0003270_HG_134	gi|570995109|gb|ETP52061.1|	31.18	9.4	37.7	hypothetical protein F442_02877 [Phytophthora parasitica P10297]
Dmel_0003270_amos_absent_MD_neurons_and_olfactory_sensilla_Source_FlyBase_0003270_HG_134	gi|568026608|gb|ETM00588.1|	31.18	9.6	37.7	hypothetical protein L917_02701 [Phytophthora parasitica]
Dmel_0003270_amos_absent_MD_neurons_and_olfactory_sensilla_Source_FlyBase_0003270_HG_134	gi|570959069|gb|ETP24048.1|	31.18	9.6	37.7	hypothetical protein F441_02903 [Phytophthora parasitica CJ01A1]
Dmel_0003270_amos_absent_MD_neurons_and_olfactory_sensilla_Source_FlyBase_0003270_HG_134	gi|695392342|ref|XP_009520306.1|	30.56	9.9	37.4	hypothetical protein PHYSODRAFT_354030, partial [Phytophthora sojae]
Dmel_0024249_cato_cousin_of_atonal_Source_FlyBase_0024249_HG_134	gi|514683315|ref|XP_004989239.1|	44.07	8e-05	52.4	hypothetical protein PTSG_09885 [Salpingoeca rosetta]
Dmel_0024249_cato_cousin_of_atonal_Source_FlyBase_0024249_HG_134	gi|929763749|ref|XP_014156855.1|	40.28	0.001	49.3	hypothetical protein SARC_04775 [Sphaeroforma arctica JP610]
Dmel_0024249_cato_cousin_of_atonal_Source_FlyBase_0024249_HG_134	gi|758349080|dbj|GAN08667.1|	32.65	0.076	42.7	hypothetical protein MAM1_0217d08182 [Mucor ambiguus]
Dmel_0024249_cato_cousin_of_atonal_Source_FlyBase_0024249_HG_134	gi|511000238|gb|EPB81792.1|	32.65	0.13	42.0	hypothetical protein HMPREF1544_11477 [Mucor circinelloides f. circinelloides 1006PhL]
Dmel_0024249_cato_cousin_of_atonal_Source_FlyBase_0024249_HG_134	gi|587689342|gb|EWZ35947.1|	33.33	0.16	42.7	hypothetical protein FOZG_11729 [Fusarium oxysporum Fo47]
Dmel_0024249_cato_cousin_of_atonal_Source_FlyBase_0024249_HG_134	gi|1053263374|ref|WP_066018703.1|	37.31	0.21	40.8	hypothetical protein [Endozoicomonas atrinae]
Dmel_0024249_cato_cousin_of_atonal_Source_FlyBase_0024249_HG_134	gi|973331629|gb|KUL91520.1|	31.03	0.24	42.4	hypothetical protein ZTR_01625 [Talaromyces verruculosus]
Dmel_0024249_cato_cousin_of_atonal_Source_FlyBase_0024249_HG_134	gi|802098708|gb|KKA26314.1|	36.23	0.26	42.4	hypothetical protein TD95_001750 [Thielaviopsis punctulata]
Dmel_0024249_cato_cousin_of_atonal_Source_FlyBase_0024249_HG_134	gi|631233031|ref|XP_007911438.1|	36.99	0.31	42.0	putative helix-loop-helix dna-binding domain containing protein [Phaeoacremonium minimum UCRPA7]
Dmel_0024249_cato_cousin_of_atonal_Source_FlyBase_0024249_HG_134	gi|299471714|emb|CBN76935.1|	40.68	0.50	41.6	n/a [Ectocarpus siliculosus]
Dmel_0024249_cato_cousin_of_atonal_Source_FlyBase_0024249_HG_134	gi|1063866254|ref|XP_018005302.1|	36.67	0.51	41.2	Protein esc1 [Phialophora attae]
Dmel_0024249_cato_cousin_of_atonal_Source_FlyBase_0024249_HG_134	gi|950889910|ref|XP_014527088.1|	32.26	0.60	40.8	hypothetical protein JH06_2470 [Blastocystis sp. subtype 4]
Dmel_0024249_cato_cousin_of_atonal_Source_FlyBase_0024249_HG_134	gi|685296431|ref|XP_009139056.1|	38.98	0.77	40.4	PREDICTED: transcription factor ORG3-like [Brassica rapa]
Dmel_0024249_cato_cousin_of_atonal_Source_FlyBase_0024249_HG_134	gi|591474247|gb|EXM05436.1|	30.97	0.84	40.4	hypothetical protein FOIG_04026 [Fusarium oxysporum f. sp. cubense tropical race 4 54006]
Dmel_0024249_cato_cousin_of_atonal_Source_FlyBase_0024249_HG_134	gi|475668024|gb|EMT65812.1|	30.97	0.85	40.4	Allergen Fus c 3 [Fusarium oxysporum f. sp. cubense race 4]
Dmel_0024249_cato_cousin_of_atonal_Source_FlyBase_0024249_HG_134	gi|587740363|gb|EXA38079.1|	30.97	0.88	40.4	hypothetical protein FOVG_12078 [Fusarium oxysporum f. sp. pisi HDV247]
Dmel_0024249_cato_cousin_of_atonal_Source_FlyBase_0024249_HG_134	gi|591497499|gb|EXM26969.1|	30.97	0.93	40.4	hypothetical protein FOTG_06413 [Fusarium oxysporum f. sp. vasinfectum 25433]
Dmel_0024249_cato_cousin_of_atonal_Source_FlyBase_0024249_HG_134	gi|477522962|gb|ENH74995.1|	30.97	0.94	40.4	Allergen Fus c 3 [Fusarium oxysporum f. sp. cubense race 1]
Dmel_0024249_cato_cousin_of_atonal_Source_FlyBase_0024249_HG_134	gi|587663158|gb|EWY85499.1|	30.97	0.94	40.4	hypothetical protein FOYG_12651 [Fusarium oxysporum FOSC 3-a]
Dmel_0024249_cato_cousin_of_atonal_Source_FlyBase_0024249_HG_134	gi|674957273|emb|CDX76026.1|	38.98	0.95	40.0	BnaA04g02900D [Brassica napus]
Dmel_0024249_cato_cousin_of_atonal_Source_FlyBase_0024249_HG_134	gi|1092990372|ref|XP_018757303.1|	30.97	0.97	40.4	hypothetical protein FVEG_10201 [Fusarium verticillioides 7600]
Dmel_0024249_cato_cousin_of_atonal_Source_FlyBase_0024249_HG_134	gi|1070353807|ref|XP_018249952.1|	30.97	0.99	40.0	hypothetical protein FOXG_11619 [Fusarium oxysporum f. sp. lycopersici 4287]
Dmel_0024249_cato_cousin_of_atonal_Source_FlyBase_0024249_HG_134	gi|342877836|gb|EGU79264.1|	30.97	1.0	40.0	hypothetical protein FOXB_10214 [Fusarium oxysporum Fo5176]
Dmel_0024249_cato_cousin_of_atonal_Source_FlyBase_0024249_HG_134	gi|297827761|ref|XP_002881763.1|	32.93	1.1	40.0	predicted protein [Arabidopsis lyrata subsp. lyrata]
Dmel_0024249_cato_cousin_of_atonal_Source_FlyBase_0024249_HG_134	gi|930142784|ref|XP_014171798.1|	32.63	1.2	40.0	helix-loop-helix DNA-binding domain containing protein [Grosmannia clavigera kw1407]
Dmel_0024249_cato_cousin_of_atonal_Source_FlyBase_0024249_HG_134	gi|168002647|ref|XP_001754025.1|	37.80	1.2	40.0	predicted protein [Physcomitrella patens]
Dmel_0024249_cato_cousin_of_atonal_Source_FlyBase_0024249_HG_134	gi|1028542910|gb|OAJ13848.1|	38.98	1.4	40.0	hypothetical protein A4X09_g5815 [Tilletia walkeri]
Dmel_0024249_cato_cousin_of_atonal_Source_FlyBase_0024249_HG_134	gi|748552607|dbj|GAM41487.1|	30.17	1.7	39.7	HLH transcription factor [Talaromyces cellulolyticus]
Dmel_0024249_cato_cousin_of_atonal_Source_FlyBase_0024249_HG_134	gi|1028524871|gb|OAI99087.1|	38.98	1.7	40.0	hypothetical protein A4X13_g7875 [Tilletia indica]
Dmel_0024249_cato_cousin_of_atonal_Source_FlyBase_0024249_HG_134	gi|209653|gb|AAA42390.1|	34.72	2.5	39.3	myc protein [Avian carcinoma virus]
Dmel_0024249_cato_cousin_of_atonal_Source_FlyBase_0024249_HG_134	gi|82654963|sp|P0C0N9.1|MYC_AVIMH	34.72	2.7	39.3	RecName: Full=Viral myc transforming protein; Short=v-Myc
Dmel_0024249_cato_cousin_of_atonal_Source_FlyBase_0024249_HG_134	gi|82654962|sp|P0C0N8.1|MYC_AVIME	34.72	3.0	38.9	RecName: Full=Viral myc transforming protein; Short=v-Myc
Dmel_0024249_cato_cousin_of_atonal_Source_FlyBase_0024249_HG_134	gi|9626153|ref|NP_040504.1|	34.72	3.2	38.9	v-myc (59/61 kDa) protein [Avian carcinoma virus]
Dmel_0024249_cato_cousin_of_atonal_Source_FlyBase_0024249_HG_134	gi|87331151|gb|ABD37969.1|	33.33	3.3	38.1	basic helix-loop-helix family protein, partial [Noccaea caerulescens]
Dmel_0024249_cato_cousin_of_atonal_Source_FlyBase_0024249_HG_134	gi|517323691|emb|CCT73722.1|	30.09	3.4	38.5	uncharacterized protein FFUJ_09460 [Fusarium fujikuroi IMI 58289]
Dmel_0024249_cato_cousin_of_atonal_Source_FlyBase_0024249_HG_134	gi|685302544|ref|XP_009141976.1|	32.93	3.6	38.5	PREDICTED: transcription factor bHLH100 [Brassica rapa]
Dmel_0024249_cato_cousin_of_atonal_Source_FlyBase_0024249_HG_134	gi|302886719|ref|XP_003042249.1|	34.04	3.7	38.5	hypothetical protein NECHADRAFT_81231 [Nectria haematococca mpVI 77-13-4]
Dmel_0024249_cato_cousin_of_atonal_Source_FlyBase_0024249_HG_134	gi|923915677|ref|XP_013727367.1|	32.93	3.7	38.5	PREDICTED: transcription factor bHLH100-like [Brassica napus]
Dmel_0024249_cato_cousin_of_atonal_Source_FlyBase_0024249_HG_134	gi|939368059|ref|WP_054912810.1|	31.15	3.9	38.9	phage tail tape measure protein [Pseudomonas sp. NBRC 111127]
Dmel_0024249_cato_cousin_of_atonal_Source_FlyBase_0024249_HG_134	gi|929753583|ref|XP_014151774.1|	31.94	4.0	38.5	hypothetical protein SARC_09682 [Sphaeroforma arctica JP610]
Dmel_0024249_cato_cousin_of_atonal_Source_FlyBase_0024249_HG_134	gi|674926307|emb|CDY06938.1|	32.93	4.0	38.1	BnaA04g23770D [Brassica napus]
Dmel_0024249_cato_cousin_of_atonal_Source_FlyBase_0024249_HG_134	gi|829102804|gb|KLO79688.1|	30.09	4.1	38.5	Uncharacterized protein LW93_13387 [Fusarium fujikuroi]
Dmel_0024249_cato_cousin_of_atonal_Source_FlyBase_0024249_HG_134	gi|829124720|gb|KLP00146.1|	30.09	4.3	38.5	Uncharacterized protein Y057_2698 [Fusarium fujikuroi]
Dmel_0024249_cato_cousin_of_atonal_Source_FlyBase_0024249_HG_134	gi|1111497082|emb|CVL04688.1|	38.10	4.3	38.5	uncharacterized protein FMAN_12799 [Fusarium mangiferae]
Dmel_0024249_cato_cousin_of_atonal_Source_FlyBase_0024249_HG_134	gi|627826005|ref|XP_007685241.1|	44.93	4.3	38.1	hypothetical protein COCMIDRAFT_87950 [Bipolaris oryzae ATCC 44560]
Dmel_0024249_cato_cousin_of_atonal_Source_FlyBase_0024249_HG_134	gi|751351025|gb|KIL88747.1|	38.10	4.6	38.1	hypothetical protein FAVG1_07995 [Fusarium avenaceum]
Dmel_0024249_cato_cousin_of_atonal_Source_FlyBase_0024249_HG_134	gi|1111466096|emb|CVL10603.1|	30.09	4.7	38.1	uncharacterized protein FPRN_12803 [Fusarium proliferatum]
Dmel_0024249_cato_cousin_of_atonal_Source_FlyBase_0024249_HG_134	gi|1111480184|emb|CZR47712.1|	30.09	4.7	38.1	uncharacterized protein FPRO_13379 [Fusarium proliferatum ET1]
Dmel_0024249_cato_cousin_of_atonal_Source_FlyBase_0024249_HG_134	gi|915154451|ref|XP_013311402.1|	42.86	4.7	38.5	hypothetical protein PV05_09605 [Exophiala xenobiotica]
Dmel_0024249_cato_cousin_of_atonal_Source_FlyBase_0024249_HG_134	gi|550809156|gb|ERT01069.1|	36.23	4.7	38.1	hypothetical protein HMPREF1624_02306 [Sporothrix schenckii ATCC 58251]
Dmel_0024249_cato_cousin_of_atonal_Source_FlyBase_0024249_HG_134	gi|1099036684|gb|JAU45103.1|	32.93	4.8	38.1	hypothetical protein LC_TR2457_c0_g1_i1_g.7801 [Noccaea caerulescens]
Dmel_0024249_cato_cousin_of_atonal_Source_FlyBase_0024249_HG_134	gi|1026948969|ref|XP_016590877.1|	36.23	4.8	38.5	hypothetical protein SPSK_07595 [Sporothrix schenckii 1099-18]
Dmel_0024249_cato_cousin_of_atonal_Source_FlyBase_0024249_HG_134	gi|909992755|gb|KNG50207.1|	39.51	5.0	38.1	hypothetical protein TW65_03126 [Stemphylium lycopersici]
Dmel_0024249_cato_cousin_of_atonal_Source_FlyBase_0024249_HG_134	gi|636580193|ref|XP_008021435.1|	39.68	5.2	38.1	hypothetical protein SETTUDRAFT_158202 [Setosphaeria turcica Et28A]
Dmel_0024249_cato_cousin_of_atonal_Source_FlyBase_0024249_HG_134	gi|1025678289|gb|OAA65606.1|	33.82	5.3	38.1	helix-loop-helix DNA-binding domain containing protein [Sporothrix insectorum RCEF 264]
Dmel_0024249_cato_cousin_of_atonal_Source_FlyBase_0024249_HG_134	gi|748542212|gb|KIH92516.1|	36.23	5.5	37.7	hypothetical protein SPBR_03224 [Sporothrix brasiliensis 5110]
Dmel_0024249_cato_cousin_of_atonal_Source_FlyBase_0024249_HG_134	gi|13560295|gb|AAK30044.1|AF265231_1	34.72	5.6	38.1	gag-myc fusion protein [Avian leukosis virus]
Dmel_0024249_cato_cousin_of_atonal_Source_FlyBase_0024249_HG_134	gi|1022793802|ref|XP_016241526.1|	31.78	5.8	38.1	hypothetical protein PV08_01890 [Exophiala spinifera]
Dmel_0024249_cato_cousin_of_atonal_Source_FlyBase_0024249_HG_134	gi|367035106|ref|XP_003666835.1|	33.68	5.9	38.1	hypothetical protein MYCTH_2311899 [Thermothelomyces thermophila ATCC 42464]
Dmel_0024249_cato_cousin_of_atonal_Source_FlyBase_0024249_HG_134	gi|210563|gb|AAA62582.1|	34.72	6.0	38.1	Myc protein, partial [Avian retrovirus]
Dmel_0024249_cato_cousin_of_atonal_Source_FlyBase_0024249_HG_134	gi|1072228674|gb|OEU13409.1|	37.74	6.4	38.1	hypothetical protein FRACYDRAFT_241747 [Fragilariopsis cylindrus CCMP1102]
Dmel_0024249_cato_cousin_of_atonal_Source_FlyBase_0024249_HG_134	gi|127614|sp|P12523.1|MYC_AVIOK	34.72	6.6	37.7	RecName: Full=Viral myc transforming protein; Short=v-Myc
Dmel_0024249_cato_cousin_of_atonal_Source_FlyBase_0024249_HG_134	gi|628070815|ref|XP_007700061.1|	43.48	6.6	37.7	hypothetical protein COCSADRAFT_90297 [Bipolaris sorokiniana ND90Pr]
Dmel_0024249_cato_cousin_of_atonal_Source_FlyBase_0024249_HG_134	gi|929773546|ref|XP_014161706.1|	40.38	6.8	38.1	hypothetical protein SARC_00061 [Sphaeroforma arctica JP610]
Dmel_0024249_cato_cousin_of_atonal_Source_FlyBase_0024249_HG_134	gi|695039554|ref|XP_009407318.1|	27.13	6.8	38.1	PREDICTED: transcription factor bHLH13-like [Musa acuminata subsp. malaccensis]
Dmel_0024249_cato_cousin_of_atonal_Source_FlyBase_0024249_HG_134	gi|82654960|sp|P10395.2|MYC_AVIM2	34.72	6.8	37.7	RecName: Full=Viral myc transforming protein; Short=v-Myc
Dmel_0024249_cato_cousin_of_atonal_Source_FlyBase_0024249_HG_134	gi|567168413|ref|XP_006398371.1|	36.46	6.9	38.1	hypothetical protein EUTSA_v10000808mg [Eutrema salsugineum]
Dmel_0024249_cato_cousin_of_atonal_Source_FlyBase_0024249_HG_134	gi|565470134|ref|XP_006292870.1|	28.85	7.4	37.4	hypothetical protein CARUB_v10019130mg [Capsella rubella]
Dmel_0024249_cato_cousin_of_atonal_Source_FlyBase_0024249_HG_134	gi|527183420|gb|EPS57820.1|	39.47	7.8	37.7	hypothetical protein M569_16997, partial [Genlisea aurea]
Dmel_0024249_cato_cousin_of_atonal_Source_FlyBase_0024249_HG_134	gi|209698|gb|AAA42408.1|	34.72	7.9	37.7	gag/myc hybrid protein, partial [Avian myelocytomatosis virus]
Dmel_0024249_cato_cousin_of_atonal_Source_FlyBase_0024249_HG_134	gi|1022878400|ref|XP_016262028.1|	32.63	8.1	37.7	hypothetical protein, variant 2 [Exophiala oligosperma]
Dmel_0024249_cato_cousin_of_atonal_Source_FlyBase_0024249_HG_134	gi|814598996|gb|KKF93736.1|	32.91	8.4	37.7	Protein esc1 [Ceratocystis platani]
Dmel_0024249_cato_cousin_of_atonal_Source_FlyBase_0024249_HG_134	gi|685326144|ref|XP_009101493.1|	36.46	8.6	37.7	PREDICTED: transcription factor MYC3 [Brassica rapa]
Dmel_0024249_cato_cousin_of_atonal_Source_FlyBase_0024249_HG_134	gi|923745576|ref|XP_013672554.1|	36.46	8.6	37.7	PREDICTED: transcription factor MYC3-like isoform X1 [Brassica napus]
Dmel_0024249_cato_cousin_of_atonal_Source_FlyBase_0024249_HG_134	gi|1022878398|ref|XP_016262027.1|	32.63	9.1	37.4	hypothetical protein, variant 1 [Exophiala oligosperma]
Dmel_0024249_cato_cousin_of_atonal_Source_FlyBase_0024249_HG_134	gi|1098731022|ref|XP_018823603.1|	33.33	9.5	37.4	PREDICTED: transcription factor ORG2-like [Juglans regia]
Dmel_0002931_net_net_Source_FlyBase_0002931_HG_134	gi|1053263374|ref|WP_066018703.1|	38.10	0.003	47.8	hypothetical protein [Endozoicomonas atrinae]
Dmel_0002931_net_net_Source_FlyBase_0002931_HG_134	gi|514683315|ref|XP_004989239.1|	42.31	0.035	47.0	hypothetical protein PTSG_09885 [Salpingoeca rosetta]
Dmel_0002931_net_net_Source_FlyBase_0002931_HG_134	gi|1011476396|ref|WP_062372303.1|	28.22	0.41	43.5	hydroxyglutarate oxidase [Halomonas sp. KX33721]
Dmel_0002931_net_net_Source_FlyBase_0002931_HG_134	gi|1123480783|ref|WP_074211001.1|	28.22	0.41	43.1	hydroxyglutarate oxidase [Halomonas meridiana]
Dmel_0002931_net_net_Source_FlyBase_0002931_HG_134	gi|736842030|ref|WP_034843090.1|	43.14	1.2	41.2	hypothetical protein [Endozoicomonas numazuensis]
Dmel_0002931_net_net_Source_FlyBase_0002931_HG_134	gi|929763749|ref|XP_014156855.1|	46.15	1.3	42.0	hypothetical protein SARC_04775 [Sphaeroforma arctica JP610]
Dmel_0002931_net_net_Source_FlyBase_0002931_HG_134	gi|527302714|gb|EPT03495.1|	40.00	1.4	42.0	hypothetical protein FOMPIDRAFT_1116252 [Fomitopsis pinicola FP-58527 SS1]
Dmel_0002931_net_net_Source_FlyBase_0002931_HG_134	gi|736879745|ref|WP_034879342.1|	34.09	1.7	41.6	hypothetical protein [Endozoicomonas montiporae]
Dmel_0002931_net_net_Source_FlyBase_0002931_HG_134	gi|628825071|ref|XP_007762839.1|	40.32	4.6	40.0	hypothetical protein CONPUDRAFT_79284 [Coniophora puteana RWD-64-598 SS2]
Dmel_0002931_net_net_Source_FlyBase_0002931_HG_134	gi|648438858|ref|WP_026130609.1|	23.67	7.6	39.7	hypothetical protein [Vibrio vulnificus]
Dmel_0011277_HLH4C_Helix_loop_helix_protein_4C_Source_FlyBase_0011277_HG_134	gi|1069176918|ref|XP_018071997.1|	34.12	0.001	48.1	hypothetical protein LY89DRAFT_58595 [Phialocephala scopiformis]
Dmel_0011277_HLH4C_Helix_loop_helix_protein_4C_Source_FlyBase_0011277_HG_134	gi|1040505882|gb|OBT47652.1|	40.32	0.004	47.4	hypothetical protein VE00_02165 [Pseudogymnoascus sp. WSF 3629]
Dmel_0011277_HLH4C_Helix_loop_helix_protein_4C_Source_FlyBase_0011277_HG_134	gi|1040500270|gb|OBT42110.1|	41.94	0.012	45.4	hypothetical protein VE00_06517 [Pseudogymnoascus sp. WSF 3629]
Dmel_0011277_HLH4C_Helix_loop_helix_protein_4C_Source_FlyBase_0011277_HG_134	gi|682422681|gb|KFY91412.1|	40.32	0.013	45.1	hypothetical protein V498_05496 [Pseudogymnoascus sp. VKM F-4517 (FW-2822)]
Dmel_0011277_HLH4C_Helix_loop_helix_protein_4C_Source_FlyBase_0011277_HG_134	gi|682372056|gb|KFY57220.1|	40.32	0.015	45.1	hypothetical protein V496_06494 [Pseudogymnoascus sp. VKM F-4515 (FW-2607)]
Dmel_0011277_HLH4C_Helix_loop_helix_protein_4C_Source_FlyBase_0011277_HG_134	gi|1018863760|dbj|GAT56399.1|	35.21	0.018	44.7	macrophage erythroblast attacher isoform 1 [Mycena chlorophos]
Dmel_0011277_HLH4C_Helix_loop_helix_protein_4C_Source_FlyBase_0011277_HG_134	gi|682449505|gb|KFZ09359.1|	40.32	0.019	44.7	hypothetical protein V502_08805 [Pseudogymnoascus sp. VKM F-4520 (FW-2644)]
Dmel_0011277_HLH4C_Helix_loop_helix_protein_4C_Source_FlyBase_0011277_HG_134	gi|682417039|gb|KFY87696.1|	40.32	0.019	44.7	hypothetical protein V500_06821 [Pseudogymnoascus sp. VKM F-4518 (FW-2643)]
Dmel_0011277_HLH4C_Helix_loop_helix_protein_4C_Source_FlyBase_0011277_HG_134	gi|1083161350|gb|OGE55801.1|	39.34	0.020	44.7	hypothetical protein PENARI_c004G04271 [Penicillium arizonense]
Dmel_0011277_HLH4C_Helix_loop_helix_protein_4C_Source_FlyBase_0011277_HG_134	gi|682397362|gb|KFY75182.1|	40.32	0.022	44.7	hypothetical protein V499_04836 [Pseudogymnoascus sp. VKM F-103]
Dmel_0011277_HLH4C_Helix_loop_helix_protein_4C_Source_FlyBase_0011277_HG_134	gi|682457515|gb|KFZ15026.1|	40.32	0.023	44.7	hypothetical protein V501_02926 [Pseudogymnoascus sp. VKM F-4519 (FW-2642)]
Dmel_0011277_HLH4C_Helix_loop_helix_protein_4C_Source_FlyBase_0011277_HG_134	gi|1069463093|ref|XP_018134720.1|	40.32	0.025	44.3	hypothetical protein VE01_00992 [Pseudogymnoascus verrucosus]
Dmel_0011277_HLH4C_Helix_loop_helix_protein_4C_Source_FlyBase_0011277_HG_134	gi|1040552167|gb|OBT87802.1|	40.32	0.028	44.3	hypothetical protein VE02_02152 [Pseudogymnoascus sp. 03VT05]
Dmel_0011277_HLH4C_Helix_loop_helix_protein_4C_Source_FlyBase_0011277_HG_134	gi|1110596195|emb|CZR56419.1|	32.86	0.033	43.9	uncharacterized protein PAC_06307 [Phialocephala subalpina]
Dmel_0011277_HLH4C_Helix_loop_helix_protein_4C_Source_FlyBase_0011277_HG_134	gi|1040541947|gb|OBT78409.1|	40.32	0.038	43.9	hypothetical protein VF21_02175 [Pseudogymnoascus sp. 05NY08]
Dmel_0011277_HLH4C_Helix_loop_helix_protein_4C_Source_FlyBase_0011277_HG_134	gi|1168128235|gb|OQE27518.1|	36.36	0.039	43.9	hypothetical protein PENSTE_c004G02398 [Penicillium steckii]
Dmel_0011277_HLH4C_Helix_loop_helix_protein_4C_Source_FlyBase_0011277_HG_134	gi|682322663|gb|KFY25239.1|	40.32	0.052	43.5	hypothetical protein V491_01848 [Pseudogymnoascus sp. VKM F-3775]
Dmel_0011277_HLH4C_Helix_loop_helix_protein_4C_Source_FlyBase_0011277_HG_134	gi|1101833334|ref|XP_019008084.1|	42.86	0.097	42.7	hypothetical protein I206_07252 [Kwoniella pini CBS 10737]
Dmel_0011277_HLH4C_Helix_loop_helix_protein_4C_Source_FlyBase_0011277_HG_134	gi|58270158|ref|XP_572235.1|	32.35	0.11	42.7	hypothetical protein [Cryptococcus neoformans var. neoformans JEC21]
Dmel_0011277_HLH4C_Helix_loop_helix_protein_4C_Source_FlyBase_0011277_HG_134	gi|929753583|ref|XP_014151774.1|	39.62	0.13	42.4	hypothetical protein SARC_09682 [Sphaeroforma arctica JP610]
Dmel_0011277_HLH4C_Helix_loop_helix_protein_4C_Source_FlyBase_0011277_HG_134	gi|816194694|emb|CRG84234.1|	36.36	0.14	42.4	hypothetical protein PISL3812_01547 [Talaromyces islandicus]
Dmel_0011277_HLH4C_Helix_loop_helix_protein_4C_Source_FlyBase_0011277_HG_134	gi|961962344|gb|KTB36328.1|	33.65	0.15	42.0	hypothetical protein WG66_11117 [Moniliophthora roreri]
Dmel_0011277_HLH4C_Helix_loop_helix_protein_4C_Source_FlyBase_0011277_HG_134	gi|757325861|gb|KIR31920.1|	35.59	0.16	42.4	hypothetical protein I352_05547 [Cryptococcus gattii VGII MMRL2647]
Dmel_0011277_HLH4C_Helix_loop_helix_protein_4C_Source_FlyBase_0011277_HG_134	gi|686627484|gb|KGB78638.1|	35.59	0.16	42.4	hypothetical protein CNBG_4476 [Cryptococcus gattii VGII R265]
Dmel_0011277_HLH4C_Helix_loop_helix_protein_4C_Source_FlyBase_0011277_HG_134	gi|757391025|gb|KIR96335.1|	35.59	0.17	42.0	hypothetical protein L804_06461 [Cryptococcus gattii VGII 2001/935-1]
Dmel_0011277_HLH4C_Helix_loop_helix_protein_4C_Source_FlyBase_0011277_HG_134	gi|321264354|ref|XP_003196894.1|	35.59	0.18	42.0	hypothetical protein CGB_L0170W [Cryptococcus gattii WM276]
Dmel_0011277_HLH4C_Helix_loop_helix_protein_4C_Source_FlyBase_0011277_HG_134	gi|630208091|ref|XP_007854087.1|	33.65	0.18	42.0	macrophage erythroblast attacher isoform 1 [Moniliophthora roreri MCA 2997]
Dmel_0011277_HLH4C_Helix_loop_helix_protein_4C_Source_FlyBase_0011277_HG_134	gi|765278216|gb|KJE00793.1|	35.59	0.18	42.0	hypothetical protein I311_05590 [Cryptococcus gattii NT-10]
Dmel_0011277_HLH4C_Helix_loop_helix_protein_4C_Source_FlyBase_0011277_HG_134	gi|757345876|gb|KIR51749.1|	35.59	0.18	42.0	hypothetical protein I315_05696 [Cryptococcus gattii Ru294]
Dmel_0011277_HLH4C_Helix_loop_helix_protein_4C_Source_FlyBase_0011277_HG_134	gi|757352073|gb|KIR57912.1|	35.59	0.19	42.0	hypothetical protein I314_06172 [Cryptococcus gattii CA1873]
Dmel_0011277_HLH4C_Helix_loop_helix_protein_4C_Source_FlyBase_0011277_HG_134	gi|757338206|gb|KIR44177.1|	35.59	0.20	42.0	hypothetical protein I312_06622 [Cryptococcus gattii CA1280]
Dmel_0011277_HLH4C_Helix_loop_helix_protein_4C_Source_FlyBase_0011277_HG_134	gi|671164381|ref|XP_008722657.1|	36.71	0.22	41.2	hypothetical protein G647_01033 [Cladophialophora carrionii CBS 160.54]
Dmel_0011277_HLH4C_Helix_loop_helix_protein_4C_Source_FlyBase_0011277_HG_134	gi|757378117|gb|KIR83480.1|	35.59	0.23	41.6	hypothetical protein I308_06142 [Cryptococcus gattii VGIV IND107]
Dmel_0011277_HLH4C_Helix_loop_helix_protein_4C_Source_FlyBase_0011277_HG_134	gi|799348152|ref|XP_012053722.1|	35.59	0.27	41.6	hypothetical protein CNAG_05375 [Cryptococcus neoformans var. grubii H99]
Dmel_0011277_HLH4C_Helix_loop_helix_protein_4C_Source_FlyBase_0011277_HG_134	gi|848870037|ref|XP_012835634.1|	34.02	0.32	41.6	PREDICTED: transcription factor bHLH13-like [Erythranthe guttata]
Dmel_0011277_HLH4C_Helix_loop_helix_protein_4C_Source_FlyBase_0011277_HG_134	gi|1098899613|gb|JAU08295.1|	31.25	0.32	41.2	hypothetical protein GA_TR13285_c0_g1_i1_g.42196 [Noccaea caerulescens]
Dmel_0011277_HLH4C_Helix_loop_helix_protein_4C_Source_FlyBase_0011277_HG_134	gi|343425598|emb|CBQ69132.1|	41.07	0.37	41.2	conserved hypothetical protein [Sporisorium reilianum SRZ2]
Dmel_0011277_HLH4C_Helix_loop_helix_protein_4C_Source_FlyBase_0011277_HG_134	gi|758983350|ref|XP_011391039.1|	41.07	0.37	41.2	hypothetical protein UMAG_04317 [Ustilago maydis 521]
Dmel_0011277_HLH4C_Helix_loop_helix_protein_4C_Source_FlyBase_0011277_HG_134	gi|1000779641|gb|KXN70862.1|	38.57	0.41	40.0	HLH-domain-containing protein [Conidiobolus coronatus NRRL 28638]
Dmel_0011277_HLH4C_Helix_loop_helix_protein_4C_Source_FlyBase_0011277_HG_134	gi|604341408|gb|EYU40715.1|	34.02	0.43	40.8	hypothetical protein MIMGU_mgv1a020739mg [Erythranthe guttata]
Dmel_0011277_HLH4C_Helix_loop_helix_protein_4C_Source_FlyBase_0011277_HG_134	gi|848865409|ref|XP_012833412.1|	34.02	0.43	40.8	PREDICTED: transcription factor bHLH13-like, partial [Erythranthe guttata]
Dmel_0011277_HLH4C_Helix_loop_helix_protein_4C_Source_FlyBase_0011277_HG_134	gi|1003331209|emb|CDU22219.1|	41.07	0.46	40.8	uncharacterized protein SPSC_00849 [Sporisorium scitamineum]
Dmel_0011277_HLH4C_Helix_loop_helix_protein_4C_Source_FlyBase_0011277_HG_134	gi|671688531|emb|CDS02849.1|	29.60	0.47	40.4	hypothetical protein LRAMOSA00252 [Lichtheimia ramosa]
Dmel_0011277_HLH4C_Helix_loop_helix_protein_4C_Source_FlyBase_0011277_HG_134	gi|757371023|gb|KIR76765.1|	35.59	0.54	40.8	hypothetical protein I306_06252 [Cryptococcus gattii EJB2]
Dmel_0011277_HLH4C_Helix_loop_helix_protein_4C_Source_FlyBase_0011277_HG_134	gi|761743109|gb|KIY31708.1|	35.59	0.57	40.4	hypothetical protein I305_05950 [Cryptococcus gattii E566]
Dmel_0011277_HLH4C_Helix_loop_helix_protein_4C_Source_FlyBase_0011277_HG_134	gi|1101826237|ref|XP_019011939.1|	30.77	0.58	40.4	hypothetical protein I206_02776 [Kwoniella pini CBS 10737]
Dmel_0011277_HLH4C_Helix_loop_helix_protein_4C_Source_FlyBase_0011277_HG_134	gi|1134817288|gb|OMJ22945.1|	32.18	0.66	40.4	hypothetical protein AYI70_g2564 [Smittium culicis]
Dmel_0011277_HLH4C_Helix_loop_helix_protein_4C_Source_FlyBase_0011277_HG_134	gi|1021066436|emb|SAL97589.1|	31.33	0.72	40.0	hypothetical protein [Absidia glauca]
Dmel_0011277_HLH4C_Helix_loop_helix_protein_4C_Source_FlyBase_0011277_HG_134	gi|1139916404|dbj|GAW00515.1|	32.00	0.79	40.0	macrophage erythroblast attacher isoform 1 [Lentinula edodes]
Dmel_0011277_HLH4C_Helix_loop_helix_protein_4C_Source_FlyBase_0011277_HG_134	gi|759296460|gb|KIW72874.1|	33.68	0.79	39.7	hypothetical protein PV04_01036 [Phialophora americana]
Dmel_0011277_HLH4C_Helix_loop_helix_protein_4C_Source_FlyBase_0011277_HG_134	gi|1053263374|ref|WP_066018703.1|	36.92	0.93	38.9	hypothetical protein [Endozoicomonas atrinae]
Dmel_0011277_HLH4C_Helix_loop_helix_protein_4C_Source_FlyBase_0011277_HG_134	gi|1023178516|ref|XP_016294268.1|	39.29	0.94	40.0	hypothetical protein PSEUBRA_SCAF11g01081 [Kalmanozyma brasiliensis GHG001]
Dmel_0011277_HLH4C_Helix_loop_helix_protein_4C_Source_FlyBase_0011277_HG_134	gi|1102235337|ref|XP_019029370.1|	37.29	0.96	40.0	hypothetical protein L198_06614 [Tsuchiyaea wingfieldii CBS 7118]
Dmel_0011277_HLH4C_Helix_loop_helix_protein_4C_Source_FlyBase_0011277_HG_134	gi|858046858|emb|CDW99169.1|	41.07	1.1	40.0	hypothetical protein [Sporisorium scitamineum]
Dmel_0011277_HLH4C_Helix_loop_helix_protein_4C_Source_FlyBase_0011277_HG_134	gi|922325719|ref|XP_013442252.1|	28.47	1.2	39.7	basic helix loop helix (bHLH) DNA-binding family protein [Medicago truncatula]
Dmel_0011277_HLH4C_Helix_loop_helix_protein_4C_Source_FlyBase_0011277_HG_134	gi|1062158416|gb|ODO05021.1|	37.29	1.2	39.7	hypothetical protein I350_05633 [Cryptococcus amylolentus CBS 6273]
Dmel_0011277_HLH4C_Helix_loop_helix_protein_4C_Source_FlyBase_0011277_HG_134	gi|1045442178|gb|OCF36302.1|	33.90	1.2	39.7	hypothetical protein I316_02177 [Kwoniella heveanensis BCC8398]
Dmel_0011277_HLH4C_Helix_loop_helix_protein_4C_Source_FlyBase_0011277_HG_134	gi|1018931869|dbj|GAT43277.1|	33.85	1.2	39.7	predicted protein [Mycena chlorophos]
Dmel_0011277_HLH4C_Helix_loop_helix_protein_4C_Source_FlyBase_0011277_HG_134	gi|1101794176|ref|XP_018992554.1|	37.29	1.2	39.7	hypothetical protein L202_05704 [Cryptococcus amylolentus CBS 6039]
Dmel_0011277_HLH4C_Helix_loop_helix_protein_4C_Source_FlyBase_0011277_HG_134	gi|1045450468|gb|OCF44092.1|	33.90	1.3	39.7	hypothetical protein I317_02045 [Kwoniella heveanensis CBS 569]
Dmel_0011277_HLH4C_Helix_loop_helix_protein_4C_Source_FlyBase_0011277_HG_134	gi|302673188|ref|XP_003026281.1|	37.93	1.4	39.7	hypothetical protein SCHCODRAFT_114761 [Schizophyllum commune H4-8]
Dmel_0011277_HLH4C_Helix_loop_helix_protein_4C_Source_FlyBase_0011277_HG_134	gi|748522310|ref|XP_011115817.1|	29.09	1.4	39.3	hypothetical protein H072_10339 [Dactylellina haptotyla CBS 200.50]
Dmel_0011277_HLH4C_Helix_loop_helix_protein_4C_Source_FlyBase_0011277_HG_134	gi|384491435|gb|EIE82631.1|	30.91	1.5	38.5	hypothetical protein RO3G_07336 [Rhizopus delemar RA 99-880]
Dmel_0011277_HLH4C_Helix_loop_helix_protein_4C_Source_FlyBase_0011277_HG_134	gi|1045437506|gb|OCF31743.1|	42.86	1.5	39.3	hypothetical protein I316_06550 [Kwoniella heveanensis BCC8398]
Dmel_0011277_HLH4C_Helix_loop_helix_protein_4C_Source_FlyBase_0011277_HG_134	gi|1018908522|dbj|GAT47089.1|	35.94	1.6	39.3	predicted protein [Mycena chlorophos]
Dmel_0011277_HLH4C_Helix_loop_helix_protein_4C_Source_FlyBase_0011277_HG_134	gi|589276846|ref|XP_007004153.1|	41.82	1.7	39.3	hypothetical protein TREMEDRAFT_61732 [Tremella mesenterica DSM 1558]
Dmel_0011277_HLH4C_Helix_loop_helix_protein_4C_Source_FlyBase_0011277_HG_134	gi|1134824348|gb|OMJ27982.1|	32.88	1.7	39.3	hypothetical protein AYI69_g2559 [Smittium culicis]
Dmel_0011277_HLH4C_Helix_loop_helix_protein_4C_Source_FlyBase_0011277_HG_134	gi|1045446005|gb|OCF39829.1|	42.86	1.8	39.3	hypothetical protein I317_06381 [Kwoniella heveanensis CBS 569]
Dmel_0011277_HLH4C_Helix_loop_helix_protein_4C_Source_FlyBase_0011277_HG_134	gi|1018908521|dbj|GAT47088.1|	35.94	1.8	39.3	predicted protein [Mycena chlorophos]
Dmel_0011277_HLH4C_Helix_loop_helix_protein_4C_Source_FlyBase_0011277_HG_134	gi|1168074962|gb|OQD76672.1|	32.86	1.8	38.9	hypothetical protein PENDEC_c004G06520 [Penicillium decumbens]
Dmel_0011277_HLH4C_Helix_loop_helix_protein_4C_Source_FlyBase_0011277_HG_134	gi|630967694|ref|XP_007880255.1|	35.71	1.9	39.3	hypothetical protein PFL1_04538 [Anthracocystis flocculosa PF-1]
Dmel_0011277_HLH4C_Helix_loop_helix_protein_4C_Source_FlyBase_0011277_HG_134	gi|1021546040|gb|KZN93286.1|	27.18	1.9	38.9	Transcription factor [Penicillium chrysogenum]
Dmel_0011277_HLH4C_Helix_loop_helix_protein_4C_Source_FlyBase_0011277_HG_134	gi|1134807306|gb|OMJ16433.1|	41.38	1.9	39.3	hypothetical protein AYI70_g6603 [Smittium culicis]
Dmel_0011277_HLH4C_Helix_loop_helix_protein_4C_Source_FlyBase_0011277_HG_134	gi|358371788|dbj|GAA88394.1|	27.45	2.1	38.9	HLH transcription factor [Aspergillus kawachii IFO 4308]
Dmel_0011277_HLH4C_Helix_loop_helix_protein_4C_Source_FlyBase_0011277_HG_134	gi|1114063274|gb|OJZ88272.1|	27.45	2.2	38.9	hypothetical protein ASPFODRAFT_59082 [Aspergillus luchuensis CBS 106.47]
Dmel_0011277_HLH4C_Helix_loop_helix_protein_4C_Source_FlyBase_0011277_HG_134	gi|255937003|ref|XP_002559528.1|	27.18	2.4	38.9	Pc13g11100 [Penicillium rubens Wisconsin 54-1255]
Dmel_0011277_HLH4C_Helix_loop_helix_protein_4C_Source_FlyBase_0011277_HG_134	gi|1018856759|dbj|GAT59963.1|	38.98	2.5	38.5	macrophage erythroblast attacher isoform 1 [Mycena chlorophos]
Dmel_0011277_HLH4C_Helix_loop_helix_protein_4C_Source_FlyBase_0011277_HG_134	gi|116180386|ref|XP_001220042.1|	27.72	2.6	38.5	hypothetical protein CHGG_00821 [Chaetomium globosum CBS 148.51]
Dmel_0011277_HLH4C_Helix_loop_helix_protein_4C_Source_FlyBase_0011277_HG_134	gi|966765824|dbj|GAQ41678.1|	27.45	2.6	38.5	HLH transcription factor [Aspergillus niger]
Dmel_0011277_HLH4C_Helix_loop_helix_protein_4C_Source_FlyBase_0011277_HG_134	gi|1045463459|gb|OCF56559.1|	33.90	2.7	38.5	hypothetical protein L486_05409 [Kwoniella mangroviensis CBS 10435]
Dmel_0011277_HLH4C_Helix_loop_helix_protein_4C_Source_FlyBase_0011277_HG_134	gi|1101816052|ref|XP_019001832.1|	33.90	2.7	38.5	hypothetical protein I203_05539 [Kwoniella mangroviensis CBS 8507]
Dmel_0011277_HLH4C_Helix_loop_helix_protein_4C_Source_FlyBase_0011277_HG_134	gi|630192395|ref|XP_007848988.1|	33.33	2.8	38.5	macrophage erythroblast attacher isoform 1 [Moniliophthora roreri MCA 2997]
Dmel_0011277_HLH4C_Helix_loop_helix_protein_4C_Source_FlyBase_0011277_HG_134	gi|636752389|ref|XP_008078368.1|	34.55	2.8	38.9	TPR-like protein [Glarea lozoyensis ATCC 20868]
Dmel_0011277_HLH4C_Helix_loop_helix_protein_4C_Source_FlyBase_0011277_HG_134	gi|630188906|ref|XP_007847870.1|	37.70	2.8	38.5	macrophage erythroblast attacher isoform 1 [Moniliophthora roreri MCA 2997]
Dmel_0011277_HLH4C_Helix_loop_helix_protein_4C_Source_FlyBase_0011277_HG_134	gi|961973284|gb|KTB43190.1|	37.70	2.8	38.5	hypothetical protein WG66_4252 [Moniliophthora roreri]
Dmel_0011277_HLH4C_Helix_loop_helix_protein_4C_Source_FlyBase_0011277_HG_134	gi|527199691|gb|EPS67384.1|	36.73	2.9	38.1	hypothetical protein M569_07391 [Genlisea aurea]
Dmel_0011277_HLH4C_Helix_loop_helix_protein_4C_Source_FlyBase_0011277_HG_134	gi|748522400|ref|XP_011126172.1|	29.09	2.9	38.5	hypothetical protein AOL_s00173g128 [Arthrobotrys oligospora ATCC 24927]
Dmel_0011277_HLH4C_Helix_loop_helix_protein_4C_Source_FlyBase_0011277_HG_134	gi|961960291|gb|KTB34941.1|	33.33	3.4	38.5	hypothetical protein WG66_12482 [Moniliophthora roreri]
Dmel_0011277_HLH4C_Helix_loop_helix_protein_4C_Source_FlyBase_0011277_HG_134	gi|698998802|ref|XP_009856382.1|	28.24	3.6	38.1	hypothetical protein NEUTE1DRAFT_91395 [Neurospora tetrasperma FGSC 2508]
Dmel_0011277_HLH4C_Helix_loop_helix_protein_4C_Source_FlyBase_0011277_HG_134	gi|661178711|emb|CDH58485.1|	37.29	4.0	38.1	predicted protein [Lichtheimia corymbifera JMRC:FSU:9682]
Dmel_0011277_HLH4C_Helix_loop_helix_protein_4C_Source_FlyBase_0011277_HG_134	gi|629636854|ref|XP_007787073.1|	33.33	4.0	38.1	hypothetical protein EPUS_04607 [Endocarpon pusillum Z07020]
Dmel_0011277_HLH4C_Helix_loop_helix_protein_4C_Source_FlyBase_0011277_HG_134	gi|1123621593|ref|WP_074312182.1|	37.50	4.1	38.1	hypothetical protein [Micromonospora cremea]
Dmel_0011277_HLH4C_Helix_loop_helix_protein_4C_Source_FlyBase_0011277_HG_134	gi|929746275|ref|XP_014148121.1|	34.43	4.1	37.4	hypothetical protein SARC_13228, partial [Sphaeroforma arctica JP610]
Dmel_0011277_HLH4C_Helix_loop_helix_protein_4C_Source_FlyBase_0011277_HG_134	gi|671695521|emb|CDS10241.1|	37.29	4.1	38.1	hypothetical protein LRAMOSA02917 [Lichtheimia ramosa]
Dmel_0011277_HLH4C_Helix_loop_helix_protein_4C_Source_FlyBase_0011277_HG_134	gi|758981075|ref|XP_964170.2|	28.24	4.1	38.1	hypothetical protein NCU03077 [Neurospora crassa OR74A]
Dmel_0011277_HLH4C_Helix_loop_helix_protein_4C_Source_FlyBase_0011277_HG_134	gi|1134819290|gb|OMJ24373.1|	41.38	4.2	38.1	hypothetical protein AYI69_g4657 [Smittium culicis]
Dmel_0011277_HLH4C_Helix_loop_helix_protein_4C_Source_FlyBase_0011277_HG_134	gi|384494575|gb|EIE85066.1|	34.38	4.3	37.7	hypothetical protein RO3G_09776 [Rhizopus delemar RA 99-880]
Dmel_0011277_HLH4C_Helix_loop_helix_protein_4C_Source_FlyBase_0011277_HG_134	gi|1118769250|emb|SIM65471.1|	37.50	4.3	38.1	Pterin-4a-carbinolamine dehydratase [Micromonospora cremea]
Dmel_0011277_HLH4C_Helix_loop_helix_protein_4C_Source_FlyBase_0011277_HG_134	gi|1000222909|gb|KXJ91913.1|	36.84	4.6	37.7	hypothetical protein Micbo1qcDRAFT_161958 [Microdochium bolleyi]
Dmel_0011277_HLH4C_Helix_loop_helix_protein_4C_Source_FlyBase_0011277_HG_134	gi|1021059379|emb|SAM04705.1|	34.25	4.6	37.7	hypothetical protein [Absidia glauca]
Dmel_0011277_HLH4C_Helix_loop_helix_protein_4C_Source_FlyBase_0011277_HG_134	gi|1020145830|gb|AMY99313.1|	30.56	4.6	37.7	HLH25 transcription factor, partial [Triticum aestivum]
Dmel_0011277_HLH4C_Helix_loop_helix_protein_4C_Source_FlyBase_0011277_HG_134	gi|384498115|gb|EIE88606.1|	45.28	4.6	37.7	hypothetical protein RO3G_13317 [Rhizopus delemar RA 99-880]
Dmel_0011277_HLH4C_Helix_loop_helix_protein_4C_Source_FlyBase_0011277_HG_134	gi|752345151|gb|KIO04223.1|	25.56	4.8	38.1	hypothetical protein M404DRAFT_26425 [Pisolithus tinctorius Marx 270]
Dmel_0011277_HLH4C_Helix_loop_helix_protein_4C_Source_FlyBase_0011277_HG_134	gi|1071040006|ref|XP_018281408.1|	28.21	5.0	37.7	hypothetical protein CC85DRAFT_190879 [Cutaneotrichosporon oleaginosus]
Dmel_0011277_HLH4C_Helix_loop_helix_protein_4C_Source_FlyBase_0011277_HG_134	gi|952547047|dbj|GAQ10768.1|	27.50	5.5	37.7	hypothetical protein ALT_8089 [Aspergillus lentulus]
Dmel_0011277_HLH4C_Helix_loop_helix_protein_4C_Source_FlyBase_0011277_HG_134	gi|751754912|gb|KIN03089.1|	37.29	5.8	36.6	hypothetical protein OIDMADRAFT_118903, partial [Oidiodendron maius Zn]
Dmel_0011277_HLH4C_Helix_loop_helix_protein_4C_Source_FlyBase_0011277_HG_134	gi|729717350|emb|CEI86425.1|	31.94	5.9	37.4	hypothetical protein RMCBS344292_00865 [Rhizopus microsporus]
Dmel_0011277_HLH4C_Helix_loop_helix_protein_4C_Source_FlyBase_0011277_HG_134	gi|296816431|ref|XP_002848552.1|	29.36	6.1	37.4	extensin [Arthroderma otae CBS 113480]
Dmel_0011277_HLH4C_Helix_loop_helix_protein_4C_Source_FlyBase_0011277_HG_134	gi|1062143725|gb|ODN90379.1|	33.90	6.3	37.7	hypothetical protein L204_05984 [Cryptococcus depauperatus CBS 7855]
Dmel_0011277_HLH4C_Helix_loop_helix_protein_4C_Source_FlyBase_0011277_HG_134	gi|661186200|emb|CDH51562.1|	32.89	6.4	37.7	hypothetical protein RO3G_07336 [Lichtheimia corymbifera JMRC:FSU:9682]
Dmel_0011277_HLH4C_Helix_loop_helix_protein_4C_Source_FlyBase_0011277_HG_134	gi|929746273|ref|XP_014148120.1|	34.43	6.4	36.2	hypothetical protein, variant, partial [Sphaeroforma arctica JP610]
Dmel_0011277_HLH4C_Helix_loop_helix_protein_4C_Source_FlyBase_0011277_HG_134	gi|1062138825|gb|ODN85532.1|	33.90	6.5	37.4	hypothetical protein L203_04781 [Cryptococcus depauperatus CBS 7841]
Dmel_0011277_HLH4C_Helix_loop_helix_protein_4C_Source_FlyBase_0011277_HG_134	gi|930409871|ref|XP_014179208.1|	30.00	6.5	37.4	hypothetical protein A1Q1_02471 [Trichosporon asahii var. asahii CBS 2479]
Dmel_0011277_HLH4C_Helix_loop_helix_protein_4C_Source_FlyBase_0011277_HG_134	gi|727153397|emb|CEG64367.1|	36.11	7.1	37.0	hypothetical protein RMATCC62417_01349 [Rhizopus microsporus]
Dmel_0011277_HLH4C_Helix_loop_helix_protein_4C_Source_FlyBase_0011277_HG_134	gi|729708971|emb|CEI94569.1|	36.11	7.3	37.0	hypothetical protein RMCBS344292_08778 [Rhizopus microsporus]
Dmel_0011277_HLH4C_Helix_loop_helix_protein_4C_Source_FlyBase_0011277_HG_134	gi|1094750831|emb|SEN15015.1|	38.24	8.5	37.4	ATP-binding cassette, subfamily F, member 3 [Paracoccus alcaliphilus]
Dmel_0011277_HLH4C_Helix_loop_helix_protein_4C_Source_FlyBase_0011277_HG_134	gi|1111703947|gb|OJI90872.1|	27.45	8.5	37.0	hypothetical protein ASPTUDRAFT_113618 [Aspergillus tubingensis CBS 134.48]
Dmel_0011277_HLH4C_Helix_loop_helix_protein_4C_Source_FlyBase_0011277_HG_134	gi|582960797|gb|EWC48960.1|	30.14	8.8	37.0	hypothetical protein DRE_00265 [Drechslerella stenobrocha 248]
Dmel_0011277_HLH4C_Helix_loop_helix_protein_4C_Source_FlyBase_0011277_HG_134	gi|145239741|ref|XP_001392517.1|	26.92	9.0	37.0	possible bhlh transcription factor [Aspergillus niger CBS 513.88]
Dmel_0022740_HLH54F_HLH54F_Source_FlyBase_0022740_HG_134	gi|1053263374|ref|WP_066018703.1|	44.23	0.056	43.1	hypothetical protein [Endozoicomonas atrinae]
Dmel_0022740_HLH54F_HLH54F_Source_FlyBase_0022740_HG_134	gi|443924657|gb|ELU43650.1|	36.21	7.6	38.5	condensin complex component cnd2 [Rhizoctonia solani AG-1 IA]
Dmel_0022740_HLH54F_HLH54F_Source_FlyBase_0022740_HG_134	gi|752607433|ref|WP_041276820.1|	29.03	7.8	38.1	PEP-CTERM sorting domain-containing protein [Desulfovibrio alaskensis]
Dmel_0022740_HLH54F_HLH54F_Source_FlyBase_0022740_HG_134	gi|78218275|gb|ABB37624.1|	29.03	8.9	38.1	PEP motif putative anchor domain protein [Desulfovibrio alaskensis G20]
Dmel_0263118_tx_taxi_Source_FlyBase_0263118_HG_134	gi|514683315|ref|XP_004989239.1|	38.03	0.049	46.6	hypothetical protein PTSG_09885 [Salpingoeca rosetta]
Dmel_0263118_tx_taxi_Source_FlyBase_0263118_HG_134	gi|929763749|ref|XP_014156855.1|	40.30	1.2	42.4	hypothetical protein SARC_04775 [Sphaeroforma arctica JP610]
Dmel_0263118_tx_taxi_Source_FlyBase_0263118_HG_134	gi|336267086|ref|XP_003348309.1|	25.14	5.0	40.0	hypothetical protein SMAC_02806 [Sordaria macrospora k-hell]
Dmel_0032651_Oli_Olig_family_Source_FlyBase_0032651_HG_134	gi|1085742821|emb|SDO74341.1|	32.26	0.056	45.1	Signal transduction histidine kinase [Phycicoccus dokdonensis]
Dmel_0032651_Oli_Olig_family_Source_FlyBase_0032651_HG_134	gi|670379890|ref|XP_008670746.1|	36.78	0.27	42.7	transcription factor SCREAM2 [Zea mays]
Dmel_0032651_Oli_Olig_family_Source_FlyBase_0032651_HG_134	gi|694536799|ref|XP_009495707.1|	33.33	0.34	42.7	hypothetical protein H696_03563 [Fonticula alba]
Dmel_0032651_Oli_Olig_family_Source_FlyBase_0032651_HG_134	gi|821077311|gb|KKY31048.1|	26.61	0.39	42.4	putative helix-loop-helix dna-binding domain-containing protein [Diaporthe ampelina]
Dmel_0032651_Oli_Olig_family_Source_FlyBase_0032651_HG_134	gi|918827386|ref|XP_013430955.1|	34.07	0.46	42.0	hypothetical protein M436DRAFT_39189 [Aureobasidium namibiae CBS 147.97]
Dmel_0032651_Oli_Olig_family_Source_FlyBase_0032651_HG_134	gi|1021814554|gb|KZP03881.1|	33.33	0.70	41.2	hypothetical protein FIBSPDRAFT_768287 [Fibulorhizoctonia sp. CBS 109695]
Dmel_0032651_Oli_Olig_family_Source_FlyBase_0032651_HG_134	gi|694542771|ref|XP_009497425.1|	33.73	0.89	41.6	hypothetical protein H696_05287 [Fonticula alba]
Dmel_0032651_Oli_Olig_family_Source_FlyBase_0032651_HG_134	gi|909131248|gb|KNE57967.1|	31.62	1.1	40.8	hypothetical protein AMAG_04798 [Allomyces macrogynus ATCC 38327]
Dmel_0032651_Oli_Olig_family_Source_FlyBase_0032651_HG_134	gi|595773656|ref|XP_007265371.1|	32.00	1.5	40.0	hypothetical protein FOMMEDRAFT_120979 [Fomitiporia mediterranea MF3/22]
Dmel_0032651_Oli_Olig_family_Source_FlyBase_0032651_HG_134	gi|410730085|ref|XP_003671220.2|	31.15	1.8	40.4	hypothetical protein NDAI_0G02020 [Naumovozyma dairenensis CBS 421]
Dmel_0032651_Oli_Olig_family_Source_FlyBase_0032651_HG_134	gi|241954904|ref|XP_002420173.1|	30.00	1.9	40.4	conserved hypothetical protein [Candida dubliniensis CD36]
Dmel_0032651_Oli_Olig_family_Source_FlyBase_0032651_HG_134	gi|1072228674|gb|OEU13409.1|	25.00	2.4	40.0	hypothetical protein FRACYDRAFT_241747 [Fragilariopsis cylindrus CCMP1102]
Dmel_0032651_Oli_Olig_family_Source_FlyBase_0032651_HG_134	gi|630345983|ref|XP_007862292.1|	26.52	3.3	39.7	hypothetical protein GLOTRDRAFT_136174 [Gloeophyllum trabeum ATCC 11539]
Dmel_0032651_Oli_Olig_family_Source_FlyBase_0032651_HG_134	gi|758369973|emb|CEP07617.1|	34.69	4.2	39.3	hypothetical protein [Parasitella parasitica]
Dmel_0032651_Oli_Olig_family_Source_FlyBase_0032651_HG_134	gi|299756380|ref|XP_001829294.2|	33.33	4.6	38.9	hypothetical protein CC1G_00473 [Coprinopsis cinerea okayama7#130]
Dmel_0032651_Oli_Olig_family_Source_FlyBase_0032651_HG_134	gi|929754814|ref|XP_014152389.1|	22.22	4.7	39.3	hypothetical protein SARC_09090 [Sphaeroforma arctica JP610]
Dmel_0032651_Oli_Olig_family_Source_FlyBase_0032651_HG_134	gi|1044611039|gb|OCB85599.1|	32.00	4.8	38.9	hypothetical protein A7U60_g7248 [Sanghuangporus baumii]
Dmel_0032651_Oli_Olig_family_Source_FlyBase_0032651_HG_134	gi|1035918438|gb|OAY48029.1|	30.36	5.2	38.9	hypothetical protein MANES_06G125900 [Manihot esculenta]
Dmel_0032651_Oli_Olig_family_Source_FlyBase_0032651_HG_134	gi|765554831|gb|KJE95452.1|	29.91	5.3	39.3	hypothetical protein CAOG_005901 [Capsaspora owczarzaki ATCC 30864]
Dmel_0032651_Oli_Olig_family_Source_FlyBase_0032651_HG_134	gi|754349968|ref|XP_004345491.2|	29.91	5.6	38.9	hypothetical protein CAOG_05901 [Capsaspora owczarzaki ATCC 30864]
Dmel_0032651_Oli_Olig_family_Source_FlyBase_0032651_HG_134	gi|901819531|gb|KMZ72253.1|	42.47	5.6	38.1	hypothetical protein ZOSMA_169G00450 [Zostera marina]
Dmel_0032651_Oli_Olig_family_Source_FlyBase_0032651_HG_134	gi|301102734|ref|XP_002900454.1|	22.48	5.7	38.5	DNA binding protein, putative [Phytophthora infestans T30-4]
Dmel_0032651_Oli_Olig_family_Source_FlyBase_0032651_HG_134	gi|729713411|emb|CEI90333.1|	37.36	5.9	38.1	hypothetical protein RMCBS344292_04661 [Rhizopus microsporus]
Dmel_0032651_Oli_Olig_family_Source_FlyBase_0032651_HG_134	gi|599345217|ref|XP_007389601.1|	32.43	6.3	38.9	hypothetical protein PHACADRAFT_24671 [Phanerochaete carnosa HHB-10118-sp]
Dmel_0032651_Oli_Olig_family_Source_FlyBase_0032651_HG_134	gi|1002856389|ref|XP_015692999.1|	37.33	6.5	38.5	PREDICTED: putative transcription factor bHLH041 [Oryza brachyantha]
Dmel_0032651_Oli_Olig_family_Source_FlyBase_0032651_HG_134	gi|723192775|gb|KHC66562.1|	29.11	6.6	38.5	phosphate system positive regulatory protein PHO4 [Candida albicans P75016]
Dmel_0032651_Oli_Olig_family_Source_FlyBase_0032651_HG_134	gi|723163367|gb|KHC37397.1|	29.11	7.0	38.5	phosphate system positive regulatory protein PHO4 [Candida albicans Ca6]
Dmel_0032651_Oli_Olig_family_Source_FlyBase_0032651_HG_134	gi|712879954|gb|KGU27746.1|	29.11	7.0	38.5	phosphate system positive regulatory protein PHO4 [Candida albicans P75063]
Dmel_0032651_Oli_Olig_family_Source_FlyBase_0032651_HG_134	gi|703966263|gb|KGQ92552.1|	29.11	7.0	38.5	phosphate system positive regulatory protein PHO4 [Candida albicans GC75]
Dmel_0032651_Oli_Olig_family_Source_FlyBase_0032651_HG_134	gi|970661353|gb|KUF98829.1|	31.25	7.0	38.5	hypothetical protein AM588_10011600 [Phytophthora nicotianae]
Dmel_0032651_Oli_Olig_family_Source_FlyBase_0032651_HG_134	gi|1111956789|ref|XP_716561.2|	29.11	7.1	38.5	phosphate-sensing transcription factor [Candida albicans SC5314]
Dmel_0032651_Oli_Olig_family_Source_FlyBase_0032651_HG_134	gi|723177169|gb|KHC51086.1|	29.11	7.3	38.5	Protein required for growth in medium lacking phosphate and for resistance to copper and Phloxine B [Candida albicans P60002]
Dmel_0032651_Oli_Olig_family_Source_FlyBase_0032651_HG_134	gi|375150675|gb|AFA36294.1|	29.11	7.3	38.5	PHO4 protein [Candida albicans]
Dmel_0032651_Oli_Olig_family_Source_FlyBase_0032651_HG_134	gi|703961921|gb|KGQ88242.1|	29.11	7.4	38.5	hypothetical protein MEU_03799 [Candida albicans P37005]
Dmel_0032651_Oli_Olig_family_Source_FlyBase_0032651_HG_134	gi|703984330|gb|KGR13316.1|	29.11	7.6	38.5	hypothetical protein MG9_03781 [Candida albicans P37037]
Dmel_0032651_Oli_Olig_family_Source_FlyBase_0032651_HG_134	gi|723202950|gb|KHC76644.1|	29.11	7.8	38.5	Protein required for growth in medium lacking phosphate and for resistance to copper and Phloxine B [Candida albicans SC5314]
Dmel_0032651_Oli_Olig_family_Source_FlyBase_0032651_HG_134	gi|723201049|gb|KHC74758.1|	29.11	7.8	38.5	Protein required for growth in medium lacking phosphate and for resistance to copper and Phloxine B [Candida albicans P78042]
Dmel_0032651_Oli_Olig_family_Source_FlyBase_0032651_HG_134	gi|723162830|gb|KHC36863.1|	29.11	7.8	38.5	hypothetical protein W5O_03829 [Candida albicans Ca6]
Dmel_0032651_Oli_Olig_family_Source_FlyBase_0032651_HG_134	gi|1023266914|gb|KZT62118.1|	28.99	7.9	38.5	hypothetical protein CALCODRAFT_277821 [Calocera cornea HHB12733]
Dmel_0032651_Oli_Olig_family_Source_FlyBase_0032651_HG_134	gi|1011113977|ref|WP_062035839.1|	34.62	7.9	38.1	CDP-diacylglycerol--glycerol-3-phosphate 3-phosphatidyltransferase [Streptomyces ciscaucasicus]
Dmel_0032651_Oli_Olig_family_Source_FlyBase_0032651_HG_134	gi|712876722|gb|KGU24556.1|	29.11	8.1	38.5	hypothetical protein MG7_03787 [Candida albicans P34048]
Dmel_0032651_Oli_Olig_family_Source_FlyBase_0032651_HG_134	gi|723187062|gb|KHC60897.1|	29.11	8.1	38.5	Protein required for growth in medium lacking phosphate and for resistance to copper and Phloxine B [Candida albicans P75010]
Dmel_0032651_Oli_Olig_family_Source_FlyBase_0032651_HG_134	gi|712858962|gb|KGU08006.1|	29.11	8.1	38.5	hypothetical protein MEY_03770 [Candida albicans 19F]
Dmel_0032651_Oli_Olig_family_Source_FlyBase_0032651_HG_134	gi|703959083|gb|KGQ85429.1|	29.11	8.2	38.5	phosphate system positive regulatory protein PHO4 [Candida albicans P94015]
Dmel_0032651_Oli_Olig_family_Source_FlyBase_0032651_HG_134	gi|238881316|gb|EEQ44954.1|	29.11	8.8	38.1	conserved hypothetical protein [Candida albicans WO-1]
Dmel_0032651_Oli_Olig_family_Source_FlyBase_0032651_HG_134	gi|675186677|ref|XP_008902223.1|	32.00	8.8	38.1	hypothetical protein PPTG_09110 [Phytophthora parasitica INRA-310]
Dmel_0032651_Oli_Olig_family_Source_FlyBase_0032651_HG_134	gi|566028937|gb|ETI51848.1|	32.00	8.9	38.1	hypothetical protein F443_04862 [Phytophthora parasitica P1569]
Dmel_0032651_Oli_Olig_family_Source_FlyBase_0032651_HG_134	gi|712881337|gb|KGU29101.1|	29.11	9.1	38.1	Protein required for growth in medium lacking phosphate and for resistance to copper and Phloxine B [Candida albicans P57055]
