# Supplementary material for: Reconstruction of the ancestral metazoan genome reveals an increase in genomic novelty
Source: Nat Commun. 2018 Apr 30;9:1730. doi: 10.1038/s41467-018-04136-5 (PMC5928047; doi:10.1038/s41467-018-04136-5)
Supplement: Supplementary file 12 — Supplementary Data 9 [file 41467_2018_4136_MOESM12_ESM.zip › Node 3 - Metazoa/HG_1476_seqs_BLAST_headers.cvs]

Query	Subject	%id	e-value	bit-score	Subject_description_[Organism]
Dmel_0085432_pan_pangolin_Source_FlyBase_0085432_HG_1476	gi|1026271270|gb|OAD04310.1|	34.23	2e-08	67.8	hypothetical protein MUCCIDRAFT_108135 [Mucor circinelloides f. lusitanicus CBS 277.49]
Dmel_0085432_pan_pangolin_Source_FlyBase_0085432_HG_1476	gi|758352979|dbj|GAN04951.1|	33.96	4e-08	66.2	conserved hypothetical protein [Mucor ambiguus]
Dmel_0085432_pan_pangolin_Source_FlyBase_0085432_HG_1476	gi|758362646|emb|CEP14891.1|	31.25	5e-08	66.2	hypothetical protein [Parasitella parasitica]
Dmel_0085432_pan_pangolin_Source_FlyBase_0085432_HG_1476	gi|1026272226|gb|OAD05266.1|	32.73	1e-07	65.5	hypothetical protein MUCCIDRAFT_80355 [Mucor circinelloides f. lusitanicus CBS 277.49]
Dmel_0085432_pan_pangolin_Source_FlyBase_0085432_HG_1476	gi|511008428|gb|EPB89694.1|	33.64	2e-07	64.7	hypothetical protein HMPREF1544_03494 [Mucor circinelloides f. circinelloides 1006PhL]
Dmel_0085432_pan_pangolin_Source_FlyBase_0085432_HG_1476	gi|914979431|ref|XP_013246086.1|	26.19	6e-07	63.9	hypothetical protein K437DRAFT_265905 [Tilletiaria anomala UBC 951]
Dmel_0085432_pan_pangolin_Source_FlyBase_0085432_HG_1476	gi|595482993|gb|EXX70494.1|	31.03	2e-06	59.7	hypothetical protein RirG_086940 [Rhizophagus irregularis DAOM 197198w]
Dmel_0085432_pan_pangolin_Source_FlyBase_0085432_HG_1476	gi|384497665|gb|EIE88156.1|	35.05	2e-06	60.5	hypothetical protein RO3G_12867 [Rhizopus delemar RA 99-880]
Dmel_0085432_pan_pangolin_Source_FlyBase_0085432_HG_1476	gi|1042419195|gb|ANQ32711.1|	31.03	2e-06	59.3	MATA-HMG [Rhizophagus irregularis]
Dmel_0085432_pan_pangolin_Source_FlyBase_0085432_HG_1476	gi|1026976282|ref|XP_016588079.1|	29.37	3e-06	62.0	hypothetical protein SPSK_08416 [Sporothrix schenckii 1099-18]
Dmel_0085432_pan_pangolin_Source_FlyBase_0085432_HG_1476	gi|751180101|gb|KIL66052.1|	30.56	3e-06	61.2	hypothetical protein M378DRAFT_177991 [Amanita muscaria Koide BX008]
Dmel_0085432_pan_pangolin_Source_FlyBase_0085432_HG_1476	gi|663446605|emb|CDR44049.1|	27.21	4e-06	60.8	CYFA0S13e02344g1_1 [Cyberlindnera fabianii]
Dmel_0085432_pan_pangolin_Source_FlyBase_0085432_HG_1476	gi|1001605506|gb|KXS09383.1|	30.10	4e-06	60.5	hypothetical protein M427DRAFT_160759 [Gonapodya prolifera JEL478]
Dmel_0085432_pan_pangolin_Source_FlyBase_0085432_HG_1476	gi|761941768|gb|KIY61831.1|	38.24	4e-06	57.0	hypothetical protein CYLTODRAFT_332463, partial [Cylindrobasidium torrendii FP15055 ss-10]
Dmel_0085432_pan_pangolin_Source_FlyBase_0085432_HG_1476	gi|167536724|ref|XP_001750033.1|	30.11	5e-06	60.5	hypothetical protein [Monosiga brevicollis MX1]
Dmel_0085432_pan_pangolin_Source_FlyBase_0085432_HG_1476	gi|1139700861|gb|ONH68439.1|	27.21	5e-06	60.5	Repressor of filamentous growth 1 [Cyberlindnera fabianii]
Dmel_0085432_pan_pangolin_Source_FlyBase_0085432_HG_1476	gi|729704017|emb|CEI99290.1|	33.98	6e-06	59.7	hypothetical protein RMCBS344292_13381 [Rhizopus microsporus]
Dmel_0085432_pan_pangolin_Source_FlyBase_0085432_HG_1476	gi|751029676|gb|KIK71367.1|	28.21	6e-06	60.5	hypothetical protein GYMLUDRAFT_33520 [Gymnopus luxurians FD-317 M1]
Dmel_0085432_pan_pangolin_Source_FlyBase_0085432_HG_1476	gi|949378963|emb|CUS21903.1|	29.27	6e-06	59.7	LAQU0S04e03466g1_1 [Lachancea quebecensis]
Dmel_0085432_pan_pangolin_Source_FlyBase_0085432_HG_1476	gi|727152098|emb|CEG65826.1|	33.98	6e-06	59.7	hypothetical protein RMATCC62417_02526 [Rhizopus microsporus]
Dmel_0085432_pan_pangolin_Source_FlyBase_0085432_HG_1476	gi|1044614193|gb|OCB88753.1|	33.98	7e-06	60.8	hypothetical protein A7U60_g4135 [Sanghuangporus baumii]
Dmel_0085432_pan_pangolin_Source_FlyBase_0085432_HG_1476	gi|1028539909|gb|OAJ11340.1|	31.19	8e-06	60.8	hypothetical protein A4X09_g7093 [Tilletia walkeri]
Dmel_0085432_pan_pangolin_Source_FlyBase_0085432_HG_1476	gi|1028526773|gb|OAJ00645.1|	31.19	9e-06	60.5	hypothetical protein A4X13_g6610 [Tilletia indica]
Dmel_0085432_pan_pangolin_Source_FlyBase_0085432_HG_1476	gi|751065339|gb|KIK99891.1|	28.44	9e-06	59.7	hypothetical protein PAXRUDRAFT_414321 [Paxillus rubicundulus Ve08.2h10]
Dmel_0085432_pan_pangolin_Source_FlyBase_0085432_HG_1476	gi|729708617|emb|CEI94912.1|	33.01	1e-05	58.9	hypothetical protein RMCBS344292_09115 [Rhizopus microsporus]
Dmel_0085432_pan_pangolin_Source_FlyBase_0085432_HG_1476	gi|754370315|gb|KIP03107.1|	25.26	1e-05	60.1	hypothetical protein PHLGIDRAFT_111264 [Phlebiopsis gigantea 11061_1 CR5-6]
Dmel_0085432_pan_pangolin_Source_FlyBase_0085432_HG_1476	gi|326473937|gb|EGD97946.1|	31.68	1e-05	60.1	hypothetical protein TESG_05246 [Trichophyton tonsurans CBS 112818]
Dmel_0085432_pan_pangolin_Source_FlyBase_0085432_HG_1476	gi|1043330163|tpg|DAA73986.1|	31.68	1e-05	59.7	TPA_exp: putative HMG box transcriptional regulator [Trichophyton benhamiae CBS 112371]
Dmel_0085432_pan_pangolin_Source_FlyBase_0085432_HG_1476	gi|258567356|ref|XP_002584422.1|	34.69	1e-05	59.7	predicted protein [Uncinocarpus reesii 1704]
Dmel_0085432_pan_pangolin_Source_FlyBase_0085432_HG_1476	gi|648171621|gb|KDR85237.1|	26.92	1e-05	58.2	hypothetical protein GALMADRAFT_340474 [Galerina marginata CBS 339.88]
Dmel_0085432_pan_pangolin_Source_FlyBase_0085432_HG_1476	gi|384495247|gb|EIE85738.1|	33.00	1e-05	58.5	hypothetical protein RO3G_10448 [Rhizopus delemar RA 99-880]
Dmel_0085432_pan_pangolin_Source_FlyBase_0085432_HG_1476	gi|1092386046|emb|SCW02389.1|	23.56	2e-05	57.4	LAFE_0F05358g1_1 [Lachancea fermentati]
Dmel_0085432_pan_pangolin_Source_FlyBase_0085432_HG_1476	gi|1147434227|ref|XP_020068533.1|	33.72	2e-05	58.5	hypothetical protein CYBJADRAFT_169348 [Cyberlindnera jadinii NRRL Y-1542]
Dmel_0085432_pan_pangolin_Source_FlyBase_0085432_HG_1476	gi|1012963442|gb|KYQ38200.1|	30.43	2e-05	58.9	hypothetical protein Hypma_07717 [Hypsizygus marmoreus]
Dmel_0085432_pan_pangolin_Source_FlyBase_0085432_HG_1476	gi|255717024|ref|XP_002554793.1|	28.30	2e-05	58.2	KLTH0F13926p [Lachancea thermotolerans]
Dmel_0085432_pan_pangolin_Source_FlyBase_0085432_HG_1476	gi|909127056|gb|KNE54367.1|	30.40	2e-05	58.2	hypothetical protein AMAG_00344 [Allomyces macrogynus ATCC 38327]
Dmel_0085432_pan_pangolin_Source_FlyBase_0085432_HG_1476	gi|807751589|ref|XP_012180589.1|	31.43	2e-05	58.5	predicted protein [Fibroporia radiculosa]
Dmel_0085432_pan_pangolin_Source_FlyBase_0085432_HG_1476	gi|327295282|ref|XP_003232336.1|	31.68	3e-05	58.9	hypothetical protein TERG_07184 [Trichophyton rubrum CBS 118892]
Dmel_0085432_pan_pangolin_Source_FlyBase_0085432_HG_1476	gi|729717439|emb|CEI86382.1|	28.32	3e-05	57.8	hypothetical protein RMCBS344292_00824 [Rhizopus microsporus]
Dmel_0085432_pan_pangolin_Source_FlyBase_0085432_HG_1476	gi|859259868|emb|CEJ62343.1|	27.73	3e-05	58.5	Putative Hmg box transcriptional [Penicillium brasilianum]
Dmel_0085432_pan_pangolin_Source_FlyBase_0085432_HG_1476	gi|1030007400|gb|OAL72059.1|	31.68	3e-05	58.5	hypothetical protein A7D00_4091 [Trichophyton violaceum]
Dmel_0085432_pan_pangolin_Source_FlyBase_0085432_HG_1476	gi|727139066|emb|CEG78312.1|	35.44	4e-05	55.1	hypothetical protein RMATCC62417_12942 [Rhizopus microsporus]
Dmel_0085432_pan_pangolin_Source_FlyBase_0085432_HG_1476	gi|1151457052|gb|OOQ90545.1|	27.73	4e-05	58.2	putative HMG box transcriptional regulator [Penicillium brasilianum]
Dmel_0085432_pan_pangolin_Source_FlyBase_0085432_HG_1476	gi|607896390|gb|EZF34905.1|	30.69	4e-05	58.2	hypothetical protein H101_01550 [Trichophyton interdigitale H6]
Dmel_0085432_pan_pangolin_Source_FlyBase_0085432_HG_1476	gi|667724694|gb|KFA66635.1|	32.00	4e-05	58.5	hypothetical protein S40285_03081 [Stachybotrys chlorohalonata IBT 40285]
Dmel_0085432_pan_pangolin_Source_FlyBase_0085432_HG_1476	gi|365987171|ref|XP_003670417.1|	26.52	4e-05	56.2	hypothetical protein NDAI_0E03570 [Naumovozyma dairenensis CBS 421]
Dmel_0085432_pan_pangolin_Source_FlyBase_0085432_HG_1476	gi|1168144754|gb|OQE43558.1|	33.33	4e-05	58.2	hypothetical protein PENCOP_c003G07545 [Penicillium coprophilum]
Dmel_0085432_pan_pangolin_Source_FlyBase_0085432_HG_1476	gi|513029972|gb|AGO10016.1|	29.66	4e-05	57.4	AaceriAAR026Wp [Saccharomycetaceae sp. 'Ashbya aceri']
Dmel_0085432_pan_pangolin_Source_FlyBase_0085432_HG_1476	gi|1043301074|gb|OBZ86010.1|	32.38	4e-05	56.6	Transcription factor ste11 [Choanephora cucurbitarum]
Dmel_0085432_pan_pangolin_Source_FlyBase_0085432_HG_1476	gi|1134791226|gb|OMJ07695.1|	27.01	4e-05	57.8	Silenced mating-type M-specific polypeptide Mc [Smittium culicis]
Dmel_0085432_pan_pangolin_Source_FlyBase_0085432_HG_1476	gi|1063028268|gb|JAT52291.1|	29.17	4e-05	55.1	HMG-box protein STE11, partial [Anthurium amnicola]
Dmel_0085432_pan_pangolin_Source_FlyBase_0085432_HG_1476	gi|1134802565|gb|OMJ13756.1|	27.01	4e-05	57.8	Silenced mating-type M-specific polypeptide Mc [Smittium culicis]
Dmel_0085432_pan_pangolin_Source_FlyBase_0085432_HG_1476	gi|729697831|emb|CEJ04802.1|	32.53	5e-05	57.0	hypothetical protein RMCBS344292_18754 [Rhizopus microsporus]
Dmel_0085432_pan_pangolin_Source_FlyBase_0085432_HG_1476	gi|296808233|ref|XP_002844455.1|	30.69	5e-05	57.8	HMG-box transcription factor [Arthroderma otae CBS 113480]
Dmel_0085432_pan_pangolin_Source_FlyBase_0085432_HG_1476	gi|1168066545|gb|OQD68633.1|	34.09	5e-05	57.8	hypothetical protein PENDEC_c033G04983 [Penicillium decumbens]
Dmel_0085432_pan_pangolin_Source_FlyBase_0085432_HG_1476	gi|1111857930|gb|OJJ40645.1|	30.21	5e-05	57.8	hypothetical protein ASPWEDRAFT_145558 [Aspergillus wentii DTO 134E9]
Dmel_0085432_pan_pangolin_Source_FlyBase_0085432_HG_1476	gi|1128257534|gb|OLN86124.1|	30.36	5e-05	55.8	Silenced mating-type M-specific polypeptide Mc [Colletotrichum chlorophyti]
Dmel_0085432_pan_pangolin_Source_FlyBase_0085432_HG_1476	gi|1092187012|gb|AOY41709.1|	31.53	5e-05	56.2	MAT121 [Huntiella moniliformis]
Dmel_0085432_pan_pangolin_Source_FlyBase_0085432_HG_1476	gi|1134815855|gb|OMJ21981.1|	28.00	6e-05	57.4	Silenced mating-type M-specific polypeptide Mc [Smittium culicis]
Dmel_0085432_pan_pangolin_Source_FlyBase_0085432_HG_1476	gi|802103115|gb|KKA29366.1|	29.25	6e-05	57.8	hypothetical protein TD95_004658 [Thielaviopsis punctulata]
Dmel_0085432_pan_pangolin_Source_FlyBase_0085432_HG_1476	gi|648157796|gb|KDR71548.1|	27.50	6e-05	57.0	hypothetical protein GALMADRAFT_213842 [Galerina marginata CBS 339.88]
Dmel_0085432_pan_pangolin_Source_FlyBase_0085432_HG_1476	gi|597903184|ref|XP_007298891.1|	29.81	7e-05	57.0	hypothetical protein STEHIDRAFT_136350 [Stereum hirsutum FP-91666 SS1]
Dmel_0085432_pan_pangolin_Source_FlyBase_0085432_HG_1476	gi|667516403|gb|KFA45899.1|	32.00	7e-05	57.8	hypothetical protein S40293_07559 [Stachybotrys chartarum IBT 40293]
Dmel_0085432_pan_pangolin_Source_FlyBase_0085432_HG_1476	gi|727145330|emb|CEG72302.1|	32.53	7e-05	56.2	hypothetical protein RMATCC62417_07883 [Rhizopus microsporus]
Dmel_0085432_pan_pangolin_Source_FlyBase_0085432_HG_1476	gi|667743493|gb|KFA81844.1|	32.00	7e-05	57.8	hypothetical protein S40288_01674 [Stachybotrys chartarum IBT 40288]
Dmel_0085432_pan_pangolin_Source_FlyBase_0085432_HG_1476	gi|666401665|gb|KEY67411.1|	32.00	7e-05	57.8	hypothetical protein S7711_05939 [Stachybotrys chartarum IBT 7711]
Dmel_0085432_pan_pangolin_Source_FlyBase_0085432_HG_1476	gi|729698976|emb|CEJ03856.1|	33.33	7e-05	56.2	hypothetical protein RMCBS344292_17831 [Rhizopus microsporus]
Dmel_0085432_pan_pangolin_Source_FlyBase_0085432_HG_1476	gi|1023207366|gb|KZT04548.1|	28.70	8e-05	57.0	hypothetical protein LAESUDRAFT_728044 [Laetiporus sulphureus 93-53]
Dmel_0085432_pan_pangolin_Source_FlyBase_0085432_HG_1476	gi|727152093|emb|CEG65821.1|	33.33	8e-05	55.8	hypothetical protein RMATCC62417_02521 [Rhizopus microsporus]
Dmel_0085432_pan_pangolin_Source_FlyBase_0085432_HG_1476	gi|584407775|emb|CDM36602.1|	29.91	8e-05	57.0	High mobility group, superfamily [Penicillium roqueforti FM164]
Dmel_0085432_pan_pangolin_Source_FlyBase_0085432_HG_1476	gi|1168098914|gb|OQD99173.1|	32.32	9e-05	57.0	hypothetical protein PENSOL_c007G02131 [Penicillium solitum]
Dmel_0085432_pan_pangolin_Source_FlyBase_0085432_HG_1476	gi|315043014|ref|XP_003170883.1|	30.11	9e-05	57.0	HMG-box transcription factor [Nannizzia gypsea CBS 118893]
Dmel_0085432_pan_pangolin_Source_FlyBase_0085432_HG_1476	gi|973789167|gb|KUM62542.1|	32.32	9e-05	57.0	hypothetical protein ACN42_g4564 [Penicillium freii]
Dmel_0085432_pan_pangolin_Source_FlyBase_0085432_HG_1476	gi|727139069|emb|CEG78315.1|	33.33	9e-05	55.8	hypothetical protein RMATCC62417_12945 [Rhizopus microsporus]
Dmel_0085432_pan_pangolin_Source_FlyBase_0085432_HG_1476	gi|591479225|gb|EXM10285.1|	30.00	1e-04	56.6	hypothetical protein FOIG_00465 [Fusarium oxysporum f. sp. cubense tropical race 4 54006]
Dmel_0085432_pan_pangolin_Source_FlyBase_0085432_HG_1476	gi|1023225271|gb|KZT22099.1|	32.71	1e-04	56.2	hypothetical protein NEOLEDRAFT_1181163 [Neolentinus lepideus HHB14362 ss-1]
Dmel_0085432_pan_pangolin_Source_FlyBase_0085432_HG_1476	gi|902267700|emb|CRL28720.1|	32.32	1e-04	57.0	High mobility group, superfamily [Penicillium camemberti]
Dmel_0085432_pan_pangolin_Source_FlyBase_0085432_HG_1476	gi|1021538310|gb|KZN85668.1|	28.97	1e-04	56.6	Repressor of filamentous growth [Penicillium chrysogenum]
Dmel_0085432_pan_pangolin_Source_FlyBase_0085432_HG_1476	gi|591479224|gb|EXM10284.1|	30.00	1e-04	56.6	hypothetical protein FOIG_00465 [Fusarium oxysporum f. sp. cubense tropical race 4 54006]
Dmel_0085432_pan_pangolin_Source_FlyBase_0085432_HG_1476	gi|1168062941|gb|OQD65194.1|	32.32	1e-04	56.6	hypothetical protein PENPOL_c006G09203 [Penicillium polonicum]
Dmel_0085432_pan_pangolin_Source_FlyBase_0085432_HG_1476	gi|751018780|gb|KIK60497.1|	26.67	1e-04	56.6	hypothetical protein GYMLUDRAFT_43821 [Gymnopus luxurians FD-317 M1]
Dmel_0085432_pan_pangolin_Source_FlyBase_0085432_HG_1476	gi|700494973|gb|KGO78436.1|	32.32	1e-04	56.6	High mobility group, superfamily [Penicillium italicum]
Dmel_0085432_pan_pangolin_Source_FlyBase_0085432_HG_1476	gi|936526595|emb|CDO55901.1|	35.19	1e-04	56.2	conserved hypothetical protein. Putative HMG box containing protein [Geotrichum candidum]
Dmel_0085432_pan_pangolin_Source_FlyBase_0085432_HG_1476	gi|1168121253|gb|OQE20699.1|	32.32	1e-04	56.6	hypothetical protein PENFLA_c016G05866 [Penicillium flavigenum]
Dmel_0085432_pan_pangolin_Source_FlyBase_0085432_HG_1476	gi|595787200|ref|XP_007272143.1|	38.36	1e-04	52.8	high mobility group box, partial [Fomitiporia mediterranea MF3/22]
Dmel_0085432_pan_pangolin_Source_FlyBase_0085432_HG_1476	gi|924889501|gb|KOS45478.1|	32.32	1e-04	56.6	hypothetical protein ACN38_g3620 [Penicillium nordicum]
Dmel_0085432_pan_pangolin_Source_FlyBase_0085432_HG_1476	gi|255947904|ref|XP_002564719.1|	28.97	1e-04	56.6	Pc22g06930 [Penicillium rubens Wisconsin 54-1255]
Dmel_0085432_pan_pangolin_Source_FlyBase_0085432_HG_1476	gi|723180474|gb|KHC54349.1|	31.03	1e-04	56.2	HMG box factor, other [Candida albicans P75010]
Dmel_0085432_pan_pangolin_Source_FlyBase_0085432_HG_1476	gi|1168198816|gb|OQE96103.1|	32.32	1e-04	56.6	hypothetical protein PENNAL_c0001G02886 [Penicillium nalgiovense]
Dmel_0085432_pan_pangolin_Source_FlyBase_0085432_HG_1476	gi|6003569|gb|AAF00498.1|	29.29	1e-04	53.5	mating type protein MAT2-1, partial [Davidsoniella eucalypti]
Dmel_0085432_pan_pangolin_Source_FlyBase_0085432_HG_1476	gi|1021058548|emb|SAM05618.1|	28.16	1e-04	55.8	hypothetical protein [Absidia glauca]
Dmel_0085432_pan_pangolin_Source_FlyBase_0085432_HG_1476	gi|475669009|gb|EMT66795.1|	28.93	1e-04	56.2	Transcription factor ste11 [Fusarium oxysporum f. sp. cubense race 4]
Dmel_0085432_pan_pangolin_Source_FlyBase_0085432_HG_1476	gi|748541137|gb|KIH91442.1|	29.60	1e-04	55.8	hypothetical protein SPBR_09078 [Sporothrix brasiliensis 5110]
Dmel_0085432_pan_pangolin_Source_FlyBase_0085432_HG_1476	gi|599417735|ref|XP_007415639.1|	27.16	1e-04	56.6	hypothetical protein MELLADRAFT_111305 [Melampsora larici-populina 98AG31]
Dmel_0085432_pan_pangolin_Source_FlyBase_0085432_HG_1476	gi|1168110038|gb|OQE09928.1|	32.32	1e-04	56.6	hypothetical protein PENVUL_c005G03521 [Penicillium vulpinum]
Dmel_0085432_pan_pangolin_Source_FlyBase_0085432_HG_1476	gi|398411375|ref|XP_003857027.1|	32.04	1e-04	56.6	high-mobility group non-histone chromatin protein [Zymoseptoria tritici IPO323]
Dmel_0085432_pan_pangolin_Source_FlyBase_0085432_HG_1476	gi|374105766|gb|AEY94677.1|	30.53	1e-04	55.5	FAAR026Wp [Eremothecium gossypii FDAG1]
Dmel_0085432_pan_pangolin_Source_FlyBase_0085432_HG_1476	gi|796696181|gb|KJX94883.1|	32.04	1e-04	56.6	hypothetical protein TI39_contig4153g00002 [Zymoseptoria brevis]
Dmel_0085432_pan_pangolin_Source_FlyBase_0085432_HG_1476	gi|302306321|ref|NP_982567.2|	30.53	1e-04	55.5	AAR026Wp [Eremothecium gossypii ATCC 10895]
Dmel_0085432_pan_pangolin_Source_FlyBase_0085432_HG_1476	gi|671686118|emb|CDS10685.1|	34.85	1e-04	56.2	hypothetical protein LRAMOSA11171 [Lichtheimia ramosa]
Dmel_0085432_pan_pangolin_Source_FlyBase_0085432_HG_1476	gi|671686118|emb|CDS10685.1|	36.21	0.60	44.7	hypothetical protein LRAMOSA11171 [Lichtheimia ramosa]
Dmel_0085432_pan_pangolin_Source_FlyBase_0085432_HG_1476	gi|430814735|emb|CCJ28082.1|	32.95	1e-04	55.8	unnamed protein product, partial [Pneumocystis jirovecii]
Dmel_0085432_pan_pangolin_Source_FlyBase_0085432_HG_1476	gi|723155950|gb|KHC30062.1|	31.03	1e-04	56.2	HMG box factor, other [Candida albicans P76067]
Dmel_0085432_pan_pangolin_Source_FlyBase_0085432_HG_1476	gi|723155519|gb|KHC29632.1|	31.03	1e-04	56.2	HMG box factor, other [Candida albicans P76055]
Dmel_0085432_pan_pangolin_Source_FlyBase_0085432_HG_1476	gi|1111958748|ref|XP_715755.2|	31.03	1e-04	56.2	Rfg1p [Candida albicans SC5314]
Dmel_0085432_pan_pangolin_Source_FlyBase_0085432_HG_1476	gi|13183714|gb|AAK15315.1|AF330198_1	31.03	1e-04	56.2	regulator of filamentous growth and virulence Rfg1 [Candida albicans]
Dmel_0085432_pan_pangolin_Source_FlyBase_0085432_HG_1476	gi|712875701|gb|KGU23559.1|	31.03	1e-04	56.2	HMG box factor, other [Candida albicans P75063]
Dmel_0085432_pan_pangolin_Source_FlyBase_0085432_HG_1476	gi|757327309|gb|KIR33362.1|	28.81	1e-04	56.2	HMG box factor, other [Cryptococcus gattii VGII MMRL2647]
Dmel_0085432_pan_pangolin_Source_FlyBase_0085432_HG_1476	gi|723187459|gb|KHC61293.1|	31.03	1e-04	56.2	HMG box factor, other [Candida albicans P75016]
Dmel_0085432_pan_pangolin_Source_FlyBase_0085432_HG_1476	gi|723156345|gb|KHC30454.1|	31.03	1e-04	56.2	HMG box factor, other [Candida albicans Ca6]
Dmel_0085432_pan_pangolin_Source_FlyBase_0085432_HG_1476	gi|703957635|gb|KGQ83998.1|	31.03	1e-04	56.2	HMG box factor, other [Candida albicans GC75]
Dmel_0085432_pan_pangolin_Source_FlyBase_0085432_HG_1476	gi|703956485|gb|KGQ82862.1|	31.03	1e-04	56.2	HMG box factor, other [Candida albicans P37005]
Dmel_0085432_pan_pangolin_Source_FlyBase_0085432_HG_1476	gi|703978035|gb|KGR07080.1|	31.03	1e-04	56.2	HMG box factor, other [Candida albicans P37037]
Dmel_0085432_pan_pangolin_Source_FlyBase_0085432_HG_1476	gi|599359621|ref|XP_007393054.1|	28.23	1e-04	56.2	hypothetical protein PHACADRAFT_138950 [Phanerochaete carnosa HHB-10118-sp]
Dmel_0085432_pan_pangolin_Source_FlyBase_0085432_HG_1476	gi|712873915|gb|KGU21840.1|	31.03	1e-04	56.2	HMG box factor, other, partial [Candida albicans P57055]
Dmel_0085432_pan_pangolin_Source_FlyBase_0085432_HG_1476	gi|167537700|ref|XP_001750518.1|	33.82	1e-04	53.9	hypothetical protein [Monosiga brevicollis MX1]
Dmel_0085432_pan_pangolin_Source_FlyBase_0085432_HG_1476	gi|758354694|dbj|GAN03288.1|	30.85	1e-04	55.8	HMG-box [Mucor ambiguus]
Dmel_0085432_pan_pangolin_Source_FlyBase_0085432_HG_1476	gi|723197487|gb|KHC71224.1|	31.03	1e-04	56.2	HMG box factor, other [Candida albicans SC5314]
Dmel_0085432_pan_pangolin_Source_FlyBase_0085432_HG_1476	gi|238879730|gb|EEQ43368.1|	31.03	1e-04	56.2	hypothetical protein CAWG_01604 [Candida albicans WO-1]
Dmel_0085432_pan_pangolin_Source_FlyBase_0085432_HG_1476	gi|703972638|gb|KGR01738.1|	31.03	1e-04	56.2	HMG box factor, other [Candida albicans P57072]
Dmel_0085432_pan_pangolin_Source_FlyBase_0085432_HG_1476	gi|703955213|gb|KGQ81598.1|	31.03	1e-04	56.2	HMG box factor, other [Candida albicans P94015]
Dmel_0085432_pan_pangolin_Source_FlyBase_0085432_HG_1476	gi|723193447|gb|KHC67229.1|	31.03	1e-04	56.2	HMG box factor, other [Candida albicans P78042]
Dmel_0085432_pan_pangolin_Source_FlyBase_0085432_HG_1476	gi|712852955|gb|KGU02097.1|	31.03	1e-04	56.2	HMG box factor, other [Candida albicans P87]
Dmel_0085432_pan_pangolin_Source_FlyBase_0085432_HG_1476	gi|723171058|gb|KHC45025.1|	31.03	1e-04	56.2	HMG box factor, other [Candida albicans P60002]
Dmel_0085432_pan_pangolin_Source_FlyBase_0085432_HG_1476	gi|686624662|gb|KGB76396.1|	28.81	2e-04	56.2	HMG box factor, other [Cryptococcus gattii VGII R265]
Dmel_0085432_pan_pangolin_Source_FlyBase_0085432_HG_1476	gi|723156043|gb|KHC30154.1|	31.03	2e-04	56.2	HMG box factor, other [Candida albicans Ca6]
Dmel_0085432_pan_pangolin_Source_FlyBase_0085432_HG_1476	gi|751179308|gb|KIL65264.1|	26.96	2e-04	55.8	hypothetical protein M378DRAFT_178427 [Amanita muscaria Koide BX008]
Dmel_0085432_pan_pangolin_Source_FlyBase_0085432_HG_1476	gi|901670348|emb|CQB88201.1|	31.03	2e-04	56.2	HMG (high mobility group) box [Chlamydia trachomatis]
Dmel_0085432_pan_pangolin_Source_FlyBase_0085432_HG_1476	gi|757321468|gb|KIR27553.1|	28.81	2e-04	56.2	HMG box factor, other [Cryptococcus gattii VGII LA55]
Dmel_0085432_pan_pangolin_Source_FlyBase_0085432_HG_1476	gi|525585491|gb|EPS31741.1|	27.78	2e-04	56.2	hypothetical protein PDE_06698 [Penicillium oxalicum 114-2]
Dmel_0085432_pan_pangolin_Source_FlyBase_0085432_HG_1476	gi|807753287|ref|XP_012181438.1|	26.83	2e-04	55.8	predicted protein [Fibroporia radiculosa]
Dmel_0085432_pan_pangolin_Source_FlyBase_0085432_HG_1476	gi|761946525|gb|KIY66284.1|	29.47	2e-04	55.5	hypothetical protein CYLTODRAFT_444774 [Cylindrobasidium torrendii FP15055 ss-10]
Dmel_0085432_pan_pangolin_Source_FlyBase_0085432_HG_1476	gi|1069959100|ref|XP_018288193.1|	28.32	2e-04	55.1	hypothetical protein PHYBLDRAFT_148709 [Phycomyces blakesleeanus NRRL 1555(-)]
Dmel_0085432_pan_pangolin_Source_FlyBase_0085432_HG_1476	gi|169855773|ref|XP_001834552.1|	32.67	2e-04	55.8	hypothetical protein CC1G_10870 [Coprinopsis cinerea okayama7#130]
Dmel_0085432_pan_pangolin_Source_FlyBase_0085432_HG_1476	gi|712871268|gb|KGU20135.1|	31.03	2e-04	55.8	HMG box factor, other, partial [Candida albicans P34048]
Dmel_0085432_pan_pangolin_Source_FlyBase_0085432_HG_1476	gi|597932290|ref|XP_007320489.1|	31.91	2e-04	53.1	hypothetical protein SERLADRAFT_362474 [Serpula lacrymans var. lacrymans S7.9]
Dmel_0085432_pan_pangolin_Source_FlyBase_0085432_HG_1476	gi|1111929976|gb|OJJ89154.1|	29.09	2e-04	55.8	hypothetical protein ASPGLDRAFT_30881 [Aspergillus glaucus CBS 516.65]
Dmel_0085432_pan_pangolin_Source_FlyBase_0085432_HG_1476	gi|599160870|gb|EYE99820.1|	29.09	2e-04	55.8	hypothetical protein EURHEDRAFT_373724 [Aspergillus ruber CBS 135680]
Dmel_0085432_pan_pangolin_Source_FlyBase_0085432_HG_1476	gi|723172390|gb|KHC46346.1|	31.03	2e-04	55.8	HMG box factor, other [Candida albicans P37039]
Dmel_0085432_pan_pangolin_Source_FlyBase_0085432_HG_1476	gi|712677162|gb|KGT64362.1|	31.03	2e-04	55.8	HMG box factor, other [Candida albicans 12C]
Dmel_0085432_pan_pangolin_Source_FlyBase_0085432_HG_1476	gi|1040532630|gb|OBT69650.1|	27.78	2e-04	55.8	hypothetical protein VE03_00712 [Pseudogymnoascus sp. 23342-1-I1]
Dmel_0085432_pan_pangolin_Source_FlyBase_0085432_HG_1476	gi|384498994|gb|EIE89485.1|	26.76	2e-04	53.9	hypothetical protein RO3G_14196 [Rhizopus delemar RA 99-880]
Dmel_0085432_pan_pangolin_Source_FlyBase_0085432_HG_1476	gi|672796526|gb|KFH47072.1|	27.63	2e-04	53.5	Mating-type M-specific polypeptide Mc-like protein [Acremonium chrysogenum ATCC 11550]
Dmel_0085432_pan_pangolin_Source_FlyBase_0085432_HG_1476	gi|835898040|gb|KLU89560.1|	31.94	2e-04	54.7	hypothetical protein MAPG_08531, partial [Magnaporthiopsis poae ATCC 64411]
Dmel_0085432_pan_pangolin_Source_FlyBase_0085432_HG_1476	gi|758365306|emb|CEP12225.1|	31.78	2e-04	54.7	hypothetical protein [Parasitella parasitica]
Dmel_0085432_pan_pangolin_Source_FlyBase_0085432_HG_1476	gi|695110102|gb|KGK36691.1|	34.88	2e-04	55.5	hypothetical protein JL09_g4172 [Pichia kudriavzevii]
Dmel_0085432_pan_pangolin_Source_FlyBase_0085432_HG_1476	gi|597587695|ref|XP_007296904.1|	37.14	2e-04	55.8	AAA family ATPase Pontin [Marssonina brunnea f. sp. 'multigermtubi' MB_m1]
Dmel_0085432_pan_pangolin_Source_FlyBase_0085432_HG_1476	gi|703975435|gb|KGR04505.1|	31.03	2e-04	55.5	HMG box factor, other [Candida albicans P78048]
Dmel_0085432_pan_pangolin_Source_FlyBase_0085432_HG_1476	gi|749859965|gb|KIJ30813.1|	25.97	2e-04	54.7	hypothetical protein M422DRAFT_267643 [Sphaerobolus stellatus SS14]
Dmel_0085432_pan_pangolin_Source_FlyBase_0085432_HG_1476	gi|1040539352|gb|OBT75843.1|	27.78	2e-04	55.5	hypothetical protein VF21_04453 [Pseudogymnoascus sp. 05NY08]
Dmel_0085432_pan_pangolin_Source_FlyBase_0085432_HG_1476	gi|754414769|ref|XP_011275830.1|	30.23	2e-04	54.7	Sex-determining region Y protein [Wickerhamomyces ciferrii]
Dmel_0085432_pan_pangolin_Source_FlyBase_0085432_HG_1476	gi|299741682|ref|XP_001831979.2|	30.61	2e-04	55.5	hypothetical protein CC1G_07030 [Coprinopsis cinerea okayama7#130]
Dmel_0085432_pan_pangolin_Source_FlyBase_0085432_HG_1476	gi|758368072|emb|CEP09501.1|	31.94	2e-04	55.1	hypothetical protein [Parasitella parasitica]
Dmel_0085432_pan_pangolin_Source_FlyBase_0085432_HG_1476	gi|589287917|ref|YP_009010581.1|	31.82	3e-04	53.1	High mobility group protein homolog [Invertebrate iridovirus 25]
Dmel_0085432_pan_pangolin_Source_FlyBase_0085432_HG_1476	gi|1111465576|emb|CVL11104.1|	28.10	3e-04	55.1	related to mating type 1-2 protein [Fusarium proliferatum]
Dmel_0085432_pan_pangolin_Source_FlyBase_0085432_HG_1476	gi|1168086925|gb|OQD87796.1|	32.32	3e-04	55.5	hypothetical protein PENANT_c005G00276 [Penicillium antarcticum]
Dmel_0085432_pan_pangolin_Source_FlyBase_0085432_HG_1476	gi|1092160600|emb|CZT01932.1|	32.86	3e-04	55.5	related to mating type protein [Rhynchosporium agropyri]
Dmel_0085432_pan_pangolin_Source_FlyBase_0085432_HG_1476	gi|1042419223|gb|ANQ32725.1|	29.52	3e-04	53.1	MATA-HMG [Rhizophagus irregularis]
Dmel_0085432_pan_pangolin_Source_FlyBase_0085432_HG_1476	gi|1092140357|emb|CZT53190.1|	32.86	3e-04	55.1	related to mating type protein [Rhynchosporium secalis]
Dmel_0085432_pan_pangolin_Source_FlyBase_0085432_HG_1476	gi|207099787|emb|CAQ42991.1|	27.63	3e-04	52.8	mating type protein [Acremonium chrysogenum]
Dmel_0085432_pan_pangolin_Source_FlyBase_0085432_HG_1476	gi|1060927938|gb|ODM23233.1|	28.97	3e-04	55.1	hypothetical protein SI65_00822 [Aspergillus cristatus]
Dmel_0085432_pan_pangolin_Source_FlyBase_0085432_HG_1476	gi|514700070|ref|XP_004997603.1|	35.29	3e-04	55.1	PS41 protein [Salpingoeca rosetta]
Dmel_0085432_pan_pangolin_Source_FlyBase_0085432_HG_1476	gi|558850293|gb|AHA91681.1|	34.07	3e-04	54.7	MAT1-2-1 [Diplodia sapinea]
Dmel_0085432_pan_pangolin_Source_FlyBase_0085432_HG_1476	gi|1103688332|gb|OJD23573.1|	30.61	3e-04	55.1	hypothetical protein ACJ73_05072 [Blastomyces percursus]
Dmel_0085432_pan_pangolin_Source_FlyBase_0085432_HG_1476	gi|1023272772|gb|KZT67657.1|	34.44	3e-04	54.7	hypothetical protein DAEQUDRAFT_385277 [Daedalea quercina L-15889]
Dmel_0085432_pan_pangolin_Source_FlyBase_0085432_HG_1476	gi|849274285|dbj|GAO83478.1|	30.53	3e-04	55.1	repressor ROX1 [Aspergillus udagawae]
Dmel_0085432_pan_pangolin_Source_FlyBase_0085432_HG_1476	gi|1115981726|dbj|GAV27166.1|	33.33	3e-04	55.1	hypothetical protein PMKS-000629 [Pichia membranifaciens]
Dmel_0085432_pan_pangolin_Source_FlyBase_0085432_HG_1476	gi|353240528|emb|CCA72393.1|	26.88	3e-04	55.5	hypothetical protein PIIN_06327 [Serendipita indica DSM 11827]
Dmel_0085432_pan_pangolin_Source_FlyBase_0085432_HG_1476	gi|1092000277|ref|XP_018737123.1|	31.43	4e-04	55.1	Rox1p [Sugiyamaella lignohabitans]
Dmel_0085432_pan_pangolin_Source_FlyBase_0085432_HG_1476	gi|1091723387|emb|SCU80155.1|	25.00	4e-04	54.3	LADA_0B05358g1_1 [Lachancea dasiensis CBS 10888]
Dmel_0085432_pan_pangolin_Source_FlyBase_0085432_HG_1476	gi|1124110088|gb|OKY61903.1|	32.20	4e-04	55.1	hypothetical protein PHLCEN_4433 [Phlebia centrifuga]
Dmel_0085432_pan_pangolin_Source_FlyBase_0085432_HG_1476	gi|549048016|emb|CCX32151.1|	29.79	4e-04	55.1	Similar to Repressor ROX1; acc. no. P25042 [Pyronema omphalodes CBS 100304]
Dmel_0085432_pan_pangolin_Source_FlyBase_0085432_HG_1476	gi|820657442|emb|CED84672.1|	27.15	4e-04	55.1	HMG-box transcription factor [Xanthophyllomyces dendrorhous]
Dmel_0085432_pan_pangolin_Source_FlyBase_0085432_HG_1476	gi|734673210|ref|XP_010757011.1|	30.21	4e-04	55.1	hypothetical protein PADG_01656 [Paracoccidioides brasiliensis Pb18]
Dmel_0085432_pan_pangolin_Source_FlyBase_0085432_HG_1476	gi|761929251|gb|KIY50232.1|	28.70	4e-04	54.7	hypothetical protein FISHEDRAFT_57573 [Fistulina hepatica ATCC 64428]
Dmel_0085432_pan_pangolin_Source_FlyBase_0085432_HG_1476	gi|751179794|gb|KIL65747.1|	28.05	4e-04	54.7	hypothetical protein M378DRAFT_459398 [Amanita muscaria Koide BX008]
Dmel_0085432_pan_pangolin_Source_FlyBase_0085432_HG_1476	gi|666428160|gb|KEY75815.1|	30.53	4e-04	55.1	transcription factor HMG box [Aspergillus fumigatus var. RP-2014]
Dmel_0085432_pan_pangolin_Source_FlyBase_0085432_HG_1476	gi|1102222706|ref|XP_019041398.1|	30.23	4e-04	54.3	hypothetical protein WICANDRAFT_66485 [Wickerhamomyces anomalus NRRL Y-366-8]
Dmel_0085432_pan_pangolin_Source_FlyBase_0085432_HG_1476	gi|70993796|ref|XP_751745.1|	30.53	4e-04	55.1	HMG box transcriptional regulator [Aspergillus fumigatus Af293]
Dmel_0085432_pan_pangolin_Source_FlyBase_0085432_HG_1476	gi|1059636958|gb|ODH49341.1|	30.21	4e-04	55.1	hypothetical protein GX48_04552 [Paracoccidioides brasiliensis]
Dmel_0085432_pan_pangolin_Source_FlyBase_0085432_HG_1476	gi|595482412|gb|EXX70105.1|	29.46	4e-04	55.1	Nhp6ap [Rhizophagus irregularis DAOM 197198w]
Dmel_0085432_pan_pangolin_Source_FlyBase_0085432_HG_1476	gi|595482412|gb|EXX70105.1|	30.86	0.008	50.8	Nhp6ap [Rhizophagus irregularis DAOM 197198w]
Dmel_0085432_pan_pangolin_Source_FlyBase_0085432_HG_1476	gi|1059632155|gb|ODH45470.1|	30.21	4e-04	54.7	hypothetical protein ACO22_00040 [Paracoccidioides brasiliensis]
Dmel_0085432_pan_pangolin_Source_FlyBase_0085432_HG_1476	gi|1045919262|gb|OCH96300.1|	35.14	4e-04	51.2	high mobility group box, partial [Obba rivulosa]
Dmel_0085432_pan_pangolin_Source_FlyBase_0085432_HG_1476	gi|1139705473|gb|ONH72656.1|	34.48	4e-04	53.5	Repressor of filamentous growth 1 [Pichia kudriavzevii]
Dmel_0085432_pan_pangolin_Source_FlyBase_0085432_HG_1476	gi|241958224|ref|XP_002421831.1|	31.03	4e-04	54.7	heme-dependent repression factor, putative; hypoxic function repressor, putative; repressor rox1 homologue, putative; transcriptinal regulator of filamentous growth and hyphal genes, putative [Candida dubliniensis CD36]
Dmel_0085432_pan_pangolin_Source_FlyBase_0085432_HG_1476	gi|648159506|gb|KDR73234.1|	29.55	4e-04	54.3	hypothetical protein GALMADRAFT_251818 [Galerina marginata CBS 339.88]
Dmel_0085432_pan_pangolin_Source_FlyBase_0085432_HG_1476	gi|527294998|gb|EPS95847.1|	26.17	4e-04	54.3	hypothetical protein FOMPIDRAFT_1062542 [Fomitopsis pinicola FP-58527 SS1]
Dmel_0085432_pan_pangolin_Source_FlyBase_0085432_HG_1476	gi|1028540862|gb|OAJ12104.1|	28.68	4e-04	55.1	hypothetical protein A4X06_g7065 [Tilletia controversa]
Dmel_0085432_pan_pangolin_Source_FlyBase_0085432_HG_1476	gi|995938236|gb|KXG50911.1|	33.33	4e-04	55.1	SNF2-related protein [Penicillium griseofulvum]
Dmel_0085432_pan_pangolin_Source_FlyBase_0085432_HG_1476	gi|119500358|ref|XP_001266936.1|	30.53	5e-04	54.7	HMG box transcriptional regulator, putative [Aspergillus fischeri NRRL 181]
Dmel_0085432_pan_pangolin_Source_FlyBase_0085432_HG_1476	gi|1042419231|gb|ANQ32729.1|	29.52	5e-04	52.8	MATA-HMG [Rhizophagus irregularis]
Dmel_0085432_pan_pangolin_Source_FlyBase_0085432_HG_1476	gi|1091999352|ref|XP_018736661.1|	34.83	5e-04	54.3	hypothetical protein AWJ20_5143 [Sugiyamaella lignohabitans]
Dmel_0085432_pan_pangolin_Source_FlyBase_0085432_HG_1476	gi|225682606|gb|EEH20890.1|	30.21	5e-04	54.7	hypothetical protein PABG_03121 [Paracoccidioides brasiliensis Pb03]
Dmel_0085432_pan_pangolin_Source_FlyBase_0085432_HG_1476	gi|936416514|gb|KPM44789.1|	32.00	5e-04	54.3	hypothetical protein AK830_g1686 [Neonectria ditissima]
Dmel_0085432_pan_pangolin_Source_FlyBase_0085432_HG_1476	gi|1028550014|gb|OAJ20335.1|	28.68	5e-04	54.7	hypothetical protein A4X03_g4371 [Tilletia caries]
Dmel_0085432_pan_pangolin_Source_FlyBase_0085432_HG_1476	gi|1069947453|ref|XP_018294100.1|	30.00	5e-04	53.9	hypothetical protein PHYBLDRAFT_123376 [Phycomyces blakesleeanus NRRL 1555(-)]
Dmel_0085432_pan_pangolin_Source_FlyBase_0085432_HG_1476	gi|1001612004|gb|KXS15771.1|	33.72	5e-04	51.2	hypothetical protein M427DRAFT_98607 [Gonapodya prolifera JEL478]
Dmel_0085432_pan_pangolin_Source_FlyBase_0085432_HG_1476	gi|1050835163|gb|OCW32799.1|	27.43	5e-04	54.3	HMG box protein [Diaporthe helianthi]
Dmel_0085432_pan_pangolin_Source_FlyBase_0085432_HG_1476	gi|972128406|gb|KUI57169.1|	25.64	5e-04	54.3	HMG-box protein STE11 [Valsa mali var. pyri]
Dmel_0085432_pan_pangolin_Source_FlyBase_0085432_HG_1476	gi|682269460|gb|KFX93980.1|	27.78	6e-04	54.3	hypothetical protein O988_06538 [Pseudogymnoascus sp. VKM F-3808]
Dmel_0085432_pan_pangolin_Source_FlyBase_0085432_HG_1476	gi|514698034|ref|XP_004996586.1|	32.98	6e-04	53.5	sex determining protein [Salpingoeca rosetta]
Dmel_0085432_pan_pangolin_Source_FlyBase_0085432_HG_1476	gi|972140133|gb|KUI66382.1|	25.64	6e-04	54.3	HMG-box protein STE11 [Valsa mali]
Dmel_0085432_pan_pangolin_Source_FlyBase_0085432_HG_1476	gi|459370809|gb|EMG48804.1|	27.07	6e-04	54.3	hypothetical protein G210_0578 [Candida maltosa Xu316]
Dmel_0085432_pan_pangolin_Source_FlyBase_0085432_HG_1476	gi|595783410|ref|XP_007270248.1|	22.73	6e-04	53.9	hypothetical protein FOMMEDRAFT_148670 [Fomitiporia mediterranea MF3/22]
Dmel_0085432_pan_pangolin_Source_FlyBase_0085432_HG_1476	gi|402695437|gb|AFQ90566.1|	31.07	6e-04	53.5	MAT1-2-1 [Hymenoscyphus fraxineus]
Dmel_0085432_pan_pangolin_Source_FlyBase_0085432_HG_1476	gi|646310309|gb|KDQ31452.1|	25.21	6e-04	53.9	hypothetical protein PLEOSDRAFT_173235 [Pleurotus ostreatus PC15]
Dmel_0085432_pan_pangolin_Source_FlyBase_0085432_HG_1476	gi|691793996|emb|CDO70934.1|	26.47	6e-04	53.9	hypothetical protein BN946_scf184829.g43 [Trametes cinnabarina]
Dmel_0085432_pan_pangolin_Source_FlyBase_0085432_HG_1476	gi|682344378|gb|KFY38103.1|	27.78	6e-04	54.3	hypothetical protein V495_06763 [Pseudogymnoascus sp. VKM F-4514 (FW-929)]
Dmel_0085432_pan_pangolin_Source_FlyBase_0085432_HG_1476	gi|682278109|gb|KFY00005.1|	27.78	6e-04	54.3	hypothetical protein V490_01525 [Pseudogymnoascus sp. VKM F-3557]
Dmel_0085432_pan_pangolin_Source_FlyBase_0085432_HG_1476	gi|1043299742|gb|OBZ84807.1|	30.99	7e-04	52.0	Transcription factor ste11 [Choanephora cucurbitarum]
Dmel_0085432_pan_pangolin_Source_FlyBase_0085432_HG_1476	gi|595484525|gb|EXX71550.1|	28.57	7e-04	52.4	Rox1p [Rhizophagus irregularis DAOM 197198w]
Dmel_0085432_pan_pangolin_Source_FlyBase_0085432_HG_1476	gi|339906157|ref|YP_004732954.1|	31.82	7e-04	51.6	hypothetical protein WIV_gp171 [Wiseana iridescent virus]
Dmel_0085432_pan_pangolin_Source_FlyBase_0085432_HG_1476	gi|661181205|emb|CDH56349.1|	27.88	7e-04	52.8	hypothetical protein RO3G_10448 [Lichtheimia corymbifera JMRC:FSU:9682]
Dmel_0085432_pan_pangolin_Source_FlyBase_0085432_HG_1476	gi|170090860|ref|XP_001876652.1|	26.09	7e-04	53.9	predicted protein [Laccaria bicolor S238N-H82]
Dmel_0085432_pan_pangolin_Source_FlyBase_0085432_HG_1476	gi|831343854|ref|XP_012741777.1|	26.85	7e-04	54.3	hypothetical protein GMDG_03362 [Pseudogymnoascus destructans 20631-21]
Dmel_0085432_pan_pangolin_Source_FlyBase_0085432_HG_1476	gi|589287735|ref|YP_009010338.1|	31.82	7e-04	51.6	High mobility group protein homolog [Invertebrate iridescent virus 30]
Dmel_0085432_pan_pangolin_Source_FlyBase_0085432_HG_1476	gi|630198858|ref|XP_007851071.1|	26.88	7e-04	53.9	sox-1 protein [Moniliophthora roreri MCA 2997]
Dmel_0085432_pan_pangolin_Source_FlyBase_0085432_HG_1476	gi|254567571|ref|XP_002490896.1|	31.76	7e-04	53.5	Heme-dependent repressor of hypoxic genes [Komagataella phaffii GS115]
Dmel_0085432_pan_pangolin_Source_FlyBase_0085432_HG_1476	gi|1092187016|gb|AOY41710.1|	31.68	8e-04	52.8	MAT121 [Huntiella omanensis]
Dmel_0085432_pan_pangolin_Source_FlyBase_0085432_HG_1476	gi|1040034743|gb|OBS27468.1|	27.81	8e-04	53.9	hypothetical protein FPOA_01410 [Fusarium poae]
Dmel_0085432_pan_pangolin_Source_FlyBase_0085432_HG_1476	gi|1002219595|gb|KXT14523.1|	30.10	8e-04	53.9	hypothetical protein AC579_9567 [Pseudocercospora musae]
Dmel_0085432_pan_pangolin_Source_FlyBase_0085432_HG_1476	gi|402536546|gb|AFQ62783.1|	31.07	8e-04	53.5	MAT1-2-1 [Hymenoscyphus albidus]
Dmel_0085432_pan_pangolin_Source_FlyBase_0085432_HG_1476	gi|527333558|ref|YP_008357342.1|	31.82	8e-04	51.6	High mobility group protein homolog [Invertebrate iridovirus 22]
Dmel_0085432_pan_pangolin_Source_FlyBase_0085432_HG_1476	gi|1022863217|ref|XP_016270449.1|	32.56	8e-04	53.9	specific transcriptional repressor [Rhodotorula toruloides NP11]
Dmel_0085432_pan_pangolin_Source_FlyBase_0085432_HG_1476	gi|1040518443|gb|OBT57463.1|	28.85	8e-04	53.9	hypothetical protein VE04_02301 [Pseudogymnoascus sp. 24MN13]
Dmel_0085432_pan_pangolin_Source_FlyBase_0085432_HG_1476	gi|682380184|gb|KFY63522.1|	28.85	8e-04	53.9	hypothetical protein V497_01972 [Pseudogymnoascus sp. VKM F-4516 (FW-969)]
Dmel_0085432_pan_pangolin_Source_FlyBase_0085432_HG_1476	gi|1043298786|gb|OBZ83962.1|	30.26	9e-04	52.8	Transcription factor Sox-17-alpha-B [Choanephora cucurbitarum]
Dmel_0085432_pan_pangolin_Source_FlyBase_0085432_HG_1476	gi|599107042|ref|XP_007383094.1|	34.78	9e-04	50.1	sox transcription factor 8, partial [Punctularia strigosozonata HHB-11173 SS5]
Dmel_0085432_pan_pangolin_Source_FlyBase_0085432_HG_1476	gi|1069864859|ref|XP_018225203.1|	33.33	9e-04	53.5	HMG-box protein STE11 [Pneumocystis carinii B80]
Dmel_0085432_pan_pangolin_Source_FlyBase_0085432_HG_1476	gi|661189614|emb|CDH48473.1|	34.94	9e-04	50.4	nucleosome binding protein [Lichtheimia corymbifera JMRC:FSU:9682]
Dmel_0085432_pan_pangolin_Source_FlyBase_0085432_HG_1476	gi|682459347|gb|KFZ16245.1|	28.85	9e-04	53.5	hypothetical protein V501_02296 [Pseudogymnoascus sp. VKM F-4519 (FW-2642)]
Dmel_0085432_pan_pangolin_Source_FlyBase_0085432_HG_1476	gi|1003747402|gb|KXX82555.1|	28.92	0.001	53.5	Repressor of filamentous growth 1 [Madurella mycetomatis]
Dmel_0085432_pan_pangolin_Source_FlyBase_0085432_HG_1476	gi|1168125827|gb|OQE25146.1|	30.17	0.001	53.9	hypothetical protein PENSTE_c006G06540 [Penicillium steckii]
Dmel_0085432_pan_pangolin_Source_FlyBase_0085432_HG_1476	gi|648163268|gb|KDR76959.1|	27.73	0.001	53.1	hypothetical protein GALMADRAFT_246110 [Galerina marginata CBS 339.88]
Dmel_0085432_pan_pangolin_Source_FlyBase_0085432_HG_1476	gi|367017696|ref|XP_003683346.1|	31.87	0.001	52.8	hypothetical protein TDEL_0H02760 [Torulaspora delbrueckii]
Dmel_0085432_pan_pangolin_Source_FlyBase_0085432_HG_1476	gi|1050830374|gb|ANZ78122.1|	31.76	0.001	53.5	BA75_05243T0 [Komagataella pastoris]
Dmel_0085432_pan_pangolin_Source_FlyBase_0085432_HG_1476	gi|1069461317|ref|XP_018135287.1|	28.85	0.001	53.5	hypothetical protein VE01_00096 [Pseudogymnoascus verrucosus]
Dmel_0085432_pan_pangolin_Source_FlyBase_0085432_HG_1476	gi|568463531|ref|XP_006463609.1|	30.21	0.001	53.5	hypothetical protein AGABI2DRAFT_208468 [Agaricus bisporus var. bisporus H97]
Dmel_0085432_pan_pangolin_Source_FlyBase_0085432_HG_1476	gi|685871795|ref|XP_009262930.1|	26.19	0.001	53.5	hypothetical protein FPSE_11538 [Fusarium pseudograminearum CS3096]
Dmel_0085432_pan_pangolin_Source_FlyBase_0085432_HG_1476	gi|557726866|dbj|GAD94484.1|	30.21	0.001	53.5	HMG box protein, putative [Byssochlamys spectabilis No. 5]
Dmel_0085432_pan_pangolin_Source_FlyBase_0085432_HG_1476	gi|402536554|gb|AFQ62788.1|	31.07	0.001	53.1	MAT1-2-1 [Hymenoscyphus albidus]
Dmel_0085432_pan_pangolin_Source_FlyBase_0085432_HG_1476	gi|1139909208|dbj|GAW07384.1|	26.13	0.001	53.5	Repressor ROX1 [Lentinula edodes]
Dmel_0085432_pan_pangolin_Source_FlyBase_0085432_HG_1476	gi|1092171767|emb|CZT06683.1|	32.86	0.001	53.5	related to mating type protein [Rhynchosporium commune]
Dmel_0085432_pan_pangolin_Source_FlyBase_0085432_HG_1476	gi|597999933|ref|XP_007334353.1|	30.21	0.001	53.5	hypothetical protein AGABI1DRAFT_132663 [Agaricus bisporus var. burnettii JB137-S8]
Dmel_0085432_pan_pangolin_Source_FlyBase_0085432_HG_1476	gi|1069184848|ref|XP_018067636.1|	34.29	0.001	53.5	hypothetical protein LY89DRAFT_651404 [Phialocephala scopiformis]
Dmel_0085432_pan_pangolin_Source_FlyBase_0085432_HG_1476	gi|1069507548|ref|XP_018153677.1|	27.35	0.001	53.5	HMG box protein [Colletotrichum higginsianum IMI 349063]
Dmel_0085432_pan_pangolin_Source_FlyBase_0085432_HG_1476	gi|665823768|gb|AIF79411.1|	33.33	0.001	52.0	MAT 1.2.1 [Fusarium sp. NRRL 22411]
Dmel_0085432_pan_pangolin_Source_FlyBase_0085432_HG_1476	gi|667716529|gb|KFA60000.1|	25.68	0.001	53.1	hypothetical protein S40285_08558 [Stachybotrys chlorohalonata IBT 40285]
Dmel_0085432_pan_pangolin_Source_FlyBase_0085432_HG_1476	gi|631372532|ref|XP_007920646.1|	30.77	0.001	53.5	hypothetical protein MYCFIDRAFT_86029 [Pseudocercospora fijiensis CIRAD86]
Dmel_0085432_pan_pangolin_Source_FlyBase_0085432_HG_1476	gi|745752580|ref|XP_002175130.2|	32.29	0.001	53.5	transcription factor Ste11 [Schizosaccharomyces japonicus yFS275]
Dmel_0085432_pan_pangolin_Source_FlyBase_0085432_HG_1476	gi|661176197|emb|CDH60733.1|	29.91	0.001	52.8	hypothetical protein RO3G_10448 [Lichtheimia corymbifera JMRC:FSU:9682]
Dmel_0085432_pan_pangolin_Source_FlyBase_0085432_HG_1476	gi|682426305|gb|KFY93668.1|	28.85	0.001	53.5	hypothetical protein V498_04307 [Pseudogymnoascus sp. VKM F-4517 (FW-2822)]
Dmel_0085432_pan_pangolin_Source_FlyBase_0085432_HG_1476	gi|74629421|sp|Q870J1.1|STE11_PNECA	33.33	0.001	53.1	RecName: Full=HMG-box protein STE11
Dmel_0085432_pan_pangolin_Source_FlyBase_0085432_HG_1476	gi|121707831|ref|XP_001271953.1|	29.47	0.001	53.5	HMG box transcriptional regulator, putative [Aspergillus clavatus NRRL 1]
Dmel_0085432_pan_pangolin_Source_FlyBase_0085432_HG_1476	gi|50286433|ref|XP_445645.1|	25.00	0.001	52.0	hypothetical protein [Candida glabrata CBS 138]
Dmel_0085432_pan_pangolin_Source_FlyBase_0085432_HG_1476	gi|682272972|gb|KFX96361.1|	28.85	0.001	53.1	hypothetical protein V490_03365, partial [Pseudogymnoascus sp. VKM F-3557]
Dmel_0085432_pan_pangolin_Source_FlyBase_0085432_HG_1476	gi|749766930|gb|KII91416.1|	26.79	0.001	53.1	hypothetical protein PLICRDRAFT_507786 [Plicaturopsis crispa FD-325 SS-3]
Dmel_0085432_pan_pangolin_Source_FlyBase_0085432_HG_1476	gi|752362569|gb|KIO20508.1|	36.23	0.001	50.1	hypothetical protein M407DRAFT_81488, partial [Tulasnella calospora MUT 4182]
Dmel_0085432_pan_pangolin_Source_FlyBase_0085432_HG_1476	gi|682374486|gb|KFY59195.1|	28.85	0.001	53.1	hypothetical protein V496_05750 [Pseudogymnoascus sp. VKM F-4515 (FW-2607)]
Dmel_0085432_pan_pangolin_Source_FlyBase_0085432_HG_1476	gi|682401292|gb|KFY78045.1|	28.85	0.001	53.1	hypothetical protein V499_02697 [Pseudogymnoascus sp. VKM F-103]
Dmel_0085432_pan_pangolin_Source_FlyBase_0085432_HG_1476	gi|682283013|gb|KFY03705.1|	28.85	0.001	53.1	hypothetical protein O988_01304 [Pseudogymnoascus sp. VKM F-3808]
Dmel_0085432_pan_pangolin_Source_FlyBase_0085432_HG_1476	gi|1040505648|gb|OBT47420.1|	28.85	0.001	53.1	hypothetical protein VE00_03218 [Pseudogymnoascus sp. WSF 3629]
Dmel_0085432_pan_pangolin_Source_FlyBase_0085432_HG_1476	gi|112491006|pdb|2GZK|A	28.57	0.001	50.4	Chain A, Structure Of A Complex Of Tandem Hmg Boxes And Dna
Dmel_0085432_pan_pangolin_Source_FlyBase_0085432_HG_1476	gi|1040536704|gb|OBT73239.1|	28.85	0.001	53.1	hypothetical protein VF21_08840 [Pseudogymnoascus sp. 05NY08]
Dmel_0085432_pan_pangolin_Source_FlyBase_0085432_HG_1476	gi|595783730|ref|XP_007270408.1|	36.99	0.001	49.7	high mobility group box, partial [Fomitiporia mediterranea MF3/22]
Dmel_0085432_pan_pangolin_Source_FlyBase_0085432_HG_1476	gi|630360719|ref|XP_007869634.1|	26.96	0.001	53.1	hypothetical protein GLOTRDRAFT_140738 [Gloeophyllum trabeum ATCC 11539]
Dmel_0085432_pan_pangolin_Source_FlyBase_0085432_HG_1476	gi|511007460|gb|EPB88747.1|	29.17	0.001	52.8	hypothetical protein HMPREF1544_04386 [Mucor circinelloides f. circinelloides 1006PhL]
Dmel_0085432_pan_pangolin_Source_FlyBase_0085432_HG_1476	gi|1035643254|gb|OAX84824.1|	29.17	0.001	53.1	hypothetical protein ACJ72_00816 [Emmonsia sp. CAC-2015a]
Dmel_0085432_pan_pangolin_Source_FlyBase_0085432_HG_1476	gi|824374096|gb|KLJ12679.1|	29.59	0.001	53.1	hypothetical protein EMPG_12311 [Emmonsia parva UAMH 139]
Dmel_0085432_pan_pangolin_Source_FlyBase_0085432_HG_1476	gi|672378398|gb|KFG80639.1|	27.45	0.001	53.1	HMG box transcription factor [Metarhizium anisopliae]
Dmel_0085432_pan_pangolin_Source_FlyBase_0085432_HG_1476	gi|751705825|gb|KIM54952.1|	31.34	0.001	52.8	hypothetical protein SCLCIDRAFT_335403 [Scleroderma citrinum Foug A]
Dmel_0085432_pan_pangolin_Source_FlyBase_0085432_HG_1476	gi|1095454876|gb|APA11833.1|	28.44	0.001	53.1	hypothetical protein sscle_08g066030 [Sclerotinia sclerotiorum 1980 UF-70]
Dmel_0085432_pan_pangolin_Source_FlyBase_0085432_HG_1476	gi|1040504780|gb|OBT46559.1|	26.85	0.001	53.1	hypothetical protein VE00_01805 [Pseudogymnoascus sp. WSF 3629]
Dmel_0085432_pan_pangolin_Source_FlyBase_0085432_HG_1476	gi|2130615|gb|AAB58342.1|	26.04	0.001	50.8	sex-determining region Y protein, partial [Carica papaya]
Dmel_0085432_pan_pangolin_Source_FlyBase_0085432_HG_1476	gi|1040553015|gb|OBT88637.1|	28.85	0.001	53.1	hypothetical protein VE02_04005 [Pseudogymnoascus sp. 03VT05]
Dmel_0085432_pan_pangolin_Source_FlyBase_0085432_HG_1476	gi|1040517552|gb|OBT56635.1|	26.85	0.001	53.1	hypothetical protein VE04_03062 [Pseudogymnoascus sp. 24MN13]
Dmel_0085432_pan_pangolin_Source_FlyBase_0085432_HG_1476	gi|295669224|ref|XP_002795160.1|	29.17	0.001	53.1	HMG-box transcription factor [Paracoccidioides lutzii Pb01]
Dmel_0085432_pan_pangolin_Source_FlyBase_0085432_HG_1476	gi|770395000|gb|KJK80976.1|	27.45	0.001	53.1	hypothetical protein H634G_03509 [Metarhizium anisopliae BRIP 53293]
Dmel_0085432_pan_pangolin_Source_FlyBase_0085432_HG_1476	gi|909610288|gb|KNF00549.1|	27.14	0.002	52.8	hypothetical protein PSTG_06241 [Puccinia striiformis f. sp. tritici PST-78]
Dmel_0085432_pan_pangolin_Source_FlyBase_0085432_HG_1476	gi|761842133|ref|XP_011410647.1|	27.45	0.002	53.1	Skp1 family protein [Metarhizium robertsii ARSEF 23]
Dmel_0085432_pan_pangolin_Source_FlyBase_0085432_HG_1476	gi|953402046|ref|XP_014545028.1|	27.45	0.002	52.8	HMG box transcription factor, partial [Metarhizium brunneum ARSEF 3297]
Dmel_0085432_pan_pangolin_Source_FlyBase_0085432_HG_1476	gi|630362973|ref|XP_007870761.1|	30.34	0.002	52.8	hypothetical protein GLOTRDRAFT_66596 [Gloeophyllum trabeum ATCC 11539]
Dmel_0085432_pan_pangolin_Source_FlyBase_0085432_HG_1476	gi|1000841568|gb|KXN83169.1|	31.34	0.002	52.0	Sex-determining region Y protein [Leucoagaricus sp. SymC.cos]
Dmel_0085432_pan_pangolin_Source_FlyBase_0085432_HG_1476	gi|212542131|ref|XP_002151220.1|	28.28	0.002	52.8	HMG box transcriptional regulator, putative [Talaromyces marneffei ATCC 18224]
Dmel_0085432_pan_pangolin_Source_FlyBase_0085432_HG_1476	gi|682446606|gb|KFZ07230.1|	26.85	0.002	52.8	hypothetical protein V501_06640 [Pseudogymnoascus sp. VKM F-4519 (FW-2642)]
Dmel_0085432_pan_pangolin_Source_FlyBase_0085432_HG_1476	gi|1103680482|gb|OJD17333.1|	28.95	0.002	52.8	hypothetical protein AJ78_02571 [Emergomyces pasteuriana Ep9510]
Dmel_0085432_pan_pangolin_Source_FlyBase_0085432_HG_1476	gi|303311441|ref|XP_003065732.1|	29.17	0.002	52.8	HMG box domain containing protein [Coccidioides posadasii C735 delta SOWgp]
Dmel_0085432_pan_pangolin_Source_FlyBase_0085432_HG_1476	gi|16904255|gb|AAL30836.1|AF440398_4	33.71	0.002	52.4	mating type 1-2 protein [Zymoseptoria tritici]
Dmel_0085432_pan_pangolin_Source_FlyBase_0085432_HG_1476	gi|646389554|gb|KDQ54300.1|	30.34	0.002	52.8	hypothetical protein JAAARDRAFT_182275 [Jaapia argillacea MUCL 33604]
Dmel_0085432_pan_pangolin_Source_FlyBase_0085432_HG_1476	gi|1040028656|gb|OBS21383.1|	27.15	0.002	52.8	hypothetical protein FPOA_07721 [Fusarium poae]
Dmel_0085432_pan_pangolin_Source_FlyBase_0085432_HG_1476	gi|665823780|gb|AIF79420.1|	33.33	0.002	50.8	MAT 1.2.1 [Fusarium azukicola]
Dmel_0085432_pan_pangolin_Source_FlyBase_0085432_HG_1476	gi|751014773|gb|KIK56512.1|	24.73	0.002	52.4	hypothetical protein GYMLUDRAFT_76072 [Gymnopus luxurians FD-317 M1]
Dmel_0085432_pan_pangolin_Source_FlyBase_0085432_HG_1476	gi|598049405|ref|XP_007354075.1|	25.32	0.002	52.4	hypothetical protein AURDEDRAFT_116678 [Auricularia subglabra TFB-10046 SS5]
Dmel_0085432_pan_pangolin_Source_FlyBase_0085432_HG_1476	gi|115391321|ref|XP_001213165.1|	29.47	0.002	52.8	predicted protein [Aspergillus terreus NIH2624]
Dmel_0085432_pan_pangolin_Source_FlyBase_0085432_HG_1476	gi|50545761|ref|XP_500419.1|	28.00	0.002	52.8	YALI0B02266p [Yarrowia lipolytica]
Dmel_0085432_pan_pangolin_Source_FlyBase_0085432_HG_1476	gi|1093601771|emb|SEI34277.1|	28.00	0.002	52.8	YALIA101S04e14950g1_1 [Yarrowia lipolytica]
Dmel_0085432_pan_pangolin_Source_FlyBase_0085432_HG_1476	gi|665823776|gb|AIF79417.1|	33.33	0.002	50.8	MAT 1.2.1 [Fusarium crassistipitatum]
Dmel_0085432_pan_pangolin_Source_FlyBase_0085432_HG_1476	gi|691793983|emb|CDO70921.1|	29.31	0.002	52.0	hypothetical protein BN946_scf184829.g29 [Trametes cinnabarina]
Dmel_0085432_pan_pangolin_Source_FlyBase_0085432_HG_1476	gi|909129000|gb|KNE56021.1|	30.10	0.002	50.1	hypothetical protein AMAG_01864 [Allomyces macrogynus ATCC 38327]
Dmel_0085432_pan_pangolin_Source_FlyBase_0085432_HG_1476	gi|796709030|gb|KJY00142.1|	32.47	0.002	52.8	hypothetical protein TI39_contig341g00003 [Zymoseptoria brevis]
Dmel_0085432_pan_pangolin_Source_FlyBase_0085432_HG_1476	gi|472246021|gb|EMR90572.1|	28.44	0.002	52.4	putative hmg box transcriptional protein [Botrytis cinerea BcDW1]
Dmel_0085432_pan_pangolin_Source_FlyBase_0085432_HG_1476	gi|927759974|gb|KPA43051.1|	27.15	0.002	52.4	hmg box protein [Fusarium langsethiae]
Dmel_0085432_pan_pangolin_Source_FlyBase_0085432_HG_1476	gi|1134812524|gb|OMJ19744.1|	29.47	0.002	52.0	Silenced mating-type M-specific polypeptide Mc [Smittium culicis]
Dmel_0085432_pan_pangolin_Source_FlyBase_0085432_HG_1476	gi|629696555|ref|XP_007813569.1|	27.45	0.002	52.4	HMG box transcription factor [Metarhizium acridum CQMa 102]
Dmel_0085432_pan_pangolin_Source_FlyBase_0085432_HG_1476	gi|302498859|ref|XP_003011426.1|	30.85	0.002	52.4	HMG box transcriptional regulator, putative [Trichophyton benhamiae CBS 112371]
Dmel_0085432_pan_pangolin_Source_FlyBase_0085432_HG_1476	gi|597902324|ref|XP_007298461.1|	22.76	0.002	52.4	hypothetical protein STEHIDRAFT_164263 [Stereum hirsutum FP-91666 SS1]
Dmel_0085432_pan_pangolin_Source_FlyBase_0085432_HG_1476	gi|666400046|gb|KEY65855.1|	28.26	0.002	50.1	hypothetical protein S7711_05861 [Stachybotrys chartarum IBT 7711]
Dmel_0085432_pan_pangolin_Source_FlyBase_0085432_HG_1476	gi|1025648083|gb|OAA35681.1|	27.45	0.002	52.4	HMG box transcription factor [Metarhizium rileyi RCEF 4871]
Dmel_0085432_pan_pangolin_Source_FlyBase_0085432_HG_1476	gi|380490057|emb|CCF36281.1|	27.35	0.002	52.0	HMG box protein [Colletotrichum higginsianum]
Dmel_0085432_pan_pangolin_Source_FlyBase_0085432_HG_1476	gi|727132795|emb|CEG83709.1|	25.55	0.002	50.8	hypothetical protein RMATCC62417_17585 [Rhizopus microsporus]
Dmel_0085432_pan_pangolin_Source_FlyBase_0085432_HG_1476	gi|629634358|ref|XP_007785825.1|	28.24	0.002	52.0	hypothetical protein EPUS_07645 [Endocarpon pusillum Z07020]
Dmel_0085432_pan_pangolin_Source_FlyBase_0085432_HG_1476	gi|255722237|ref|XP_002546053.1|	29.89	0.002	52.0	predicted protein [Candida tropicalis MYA-3404]
Dmel_0085432_pan_pangolin_Source_FlyBase_0085432_HG_1476	gi|1111493553|emb|CZR35309.1|	30.21	0.003	52.0	related to mating type 1-2 protein [Fusarium proliferatum ET1]
Dmel_0085432_pan_pangolin_Source_FlyBase_0085432_HG_1476	gi|752342329|gb|KIO01417.1|	25.60	0.003	52.0	hypothetical protein M404DRAFT_1003113 [Pisolithus tinctorius Marx 270]
Dmel_0085432_pan_pangolin_Source_FlyBase_0085432_HG_1476	gi|443921694|gb|ELU41257.1|	31.87	0.003	52.4	HMG (high mobility group) box domain-containing protein [Rhizoctonia solani AG-1 IA]
Dmel_0085432_pan_pangolin_Source_FlyBase_0085432_HG_1476	gi|1134824020|gb|OMJ27758.1|	29.47	0.003	52.0	Silenced mating-type M-specific polypeptide Mc [Smittium culicis]
Dmel_0085432_pan_pangolin_Source_FlyBase_0085432_HG_1476	gi|685861823|ref|XP_009257944.1|	27.15	0.003	52.4	hypothetical protein FPSE_06551 [Fusarium pseudograminearum CS3096]
Dmel_0085432_pan_pangolin_Source_FlyBase_0085432_HG_1476	gi|384495252|gb|EIE85743.1|	31.25	0.003	51.2	hypothetical protein RO3G_10453 [Rhizopus delemar RA 99-880]
Dmel_0085432_pan_pangolin_Source_FlyBase_0085432_HG_1476	gi|576035666|ref|XP_006691706.1|	33.80	0.003	50.4	hypothetical protein CTHT_0011880 [Chaetomium thermophilum var. thermophilum DSM 1495]
Dmel_0085432_pan_pangolin_Source_FlyBase_0085432_HG_1476	gi|403165817|ref|XP_003325773.2|	26.35	0.003	52.0	hypothetical protein PGTG_06975 [Puccinia graminis f. sp. tritici CRL 75-36-700-3]
Dmel_0085432_pan_pangolin_Source_FlyBase_0085432_HG_1476	gi|597922678|ref|XP_007315683.1|	31.82	0.003	52.0	hypothetical protein SERLADRAFT_435366 [Serpula lacrymans var. lacrymans S7.9]
Dmel_0085432_pan_pangolin_Source_FlyBase_0085432_HG_1476	gi|1035381035|gb|OAX37677.1|	25.60	0.003	52.0	hypothetical protein K503DRAFT_771265 [Rhizopogon vinicolor AM-OR11-026]
Dmel_0085432_pan_pangolin_Source_FlyBase_0085432_HG_1476	gi|1045916951|gb|OCH94006.1|	30.21	0.003	52.0	hypothetical protein OBBRIDRAFT_832175 [Obba rivulosa]
Dmel_0085432_pan_pangolin_Source_FlyBase_0085432_HG_1476	gi|1026910384|gb|OAF62578.1|	28.85	0.003	52.0	hypothetical protein VC83_01290 [Pseudogymnoascus destructans]
Dmel_0085432_pan_pangolin_Source_FlyBase_0085432_HG_1476	gi|1070312042|ref|XP_018231545.1|	24.48	0.003	52.0	hypothetical protein FOXG_00011 [Fusarium oxysporum f. sp. lycopersici 4287]
Dmel_0085432_pan_pangolin_Source_FlyBase_0085432_HG_1476	gi|630033334|ref|XP_007838217.1|	25.93	0.003	52.4	hypothetical protein PFICI_11445 [Pestalotiopsis fici W106-1]
Dmel_0085432_pan_pangolin_Source_FlyBase_0085432_HG_1476	gi|1103349823|gb|OJA14812.1|	26.32	0.003	52.0	hypothetical protein AZE42_04195 [Rhizopogon vesiculosus]
Dmel_0085432_pan_pangolin_Source_FlyBase_0085432_HG_1476	gi|667522739|gb|KFA51803.1|	34.52	0.003	51.6	hypothetical protein S40293_05857 [Stachybotrys chartarum IBT 40293]
Dmel_0085432_pan_pangolin_Source_FlyBase_0085432_HG_1476	gi|1002212068|gb|KXT07463.1|	30.10	0.003	52.4	hypothetical protein AC578_567 [Mycosphaerella eumusae]
Dmel_0085432_pan_pangolin_Source_FlyBase_0085432_HG_1476	gi|745753884|ref|XP_002176118.2|	26.92	0.003	49.7	mating-type m-specific polypeptide mc [Schizosaccharomyces japonicus yFS275]
Dmel_0085432_pan_pangolin_Source_FlyBase_0085432_HG_1476	gi|661184198|emb|CDH53379.1|	30.19	0.003	49.7	nucleosome binding protein [Lichtheimia corymbifera JMRC:FSU:9682]
Dmel_0085432_pan_pangolin_Source_FlyBase_0085432_HG_1476	gi|552940686|gb|ESA23680.1|	30.86	0.003	52.4	hypothetical protein GLOINDRAFT_104797 [Rhizophagus irregularis DAOM 181602]
Dmel_0085432_pan_pangolin_Source_FlyBase_0085432_HG_1476	gi|763720164|gb|KJA17647.1|	29.41	0.003	51.6	hypothetical protein HYPSUDRAFT_70519 [Hypholoma sublateritium FD-334 SS-4]
Dmel_0085432_pan_pangolin_Source_FlyBase_0085432_HG_1476	gi|666399121|gb|KEY64967.1|	34.52	0.003	51.6	hypothetical protein S7711_08208 [Stachybotrys chartarum IBT 7711]
Dmel_0085432_pan_pangolin_Source_FlyBase_0085432_HG_1476	gi|590061491|gb|EXK89015.1|	30.21	0.003	51.6	hypothetical protein FOQG_07790 [Fusarium oxysporum f. sp. raphani 54005]
Dmel_0085432_pan_pangolin_Source_FlyBase_0085432_HG_1476	gi|591499413|gb|EXM28851.1|	30.21	0.003	51.6	hypothetical protein FOTG_05951 [Fusarium oxysporum f. sp. vasinfectum 25433]
Dmel_0085432_pan_pangolin_Source_FlyBase_0085432_HG_1476	gi|1089736378|ref|XP_018704729.1|	36.11	0.003	51.6	HMG box protein [Isaria fumosorosea ARSEF 2679]
Dmel_0085432_pan_pangolin_Source_FlyBase_0085432_HG_1476	gi|1092951198|ref|XP_018744430.1|	30.21	0.003	51.6	hypothetical protein FVEG_01504 [Fusarium verticillioides 7600]
Dmel_0085432_pan_pangolin_Source_FlyBase_0085432_HG_1476	gi|591448281|gb|EXL80698.1|	30.21	0.003	51.6	hypothetical protein FOPG_05961 [Fusarium oxysporum f. sp. conglutinans race 2 54008]
Dmel_0085432_pan_pangolin_Source_FlyBase_0085432_HG_1476	gi|587703239|gb|EWZ49844.1|	30.21	0.003	51.6	hypothetical protein FOZG_00645 [Fusarium oxysporum Fo47]
Dmel_0085432_pan_pangolin_Source_FlyBase_0085432_HG_1476	gi|591499412|gb|EXM28850.1|	30.21	0.003	51.6	hypothetical protein FOTG_05951 [Fusarium oxysporum f. sp. vasinfectum 25433]
Dmel_0085432_pan_pangolin_Source_FlyBase_0085432_HG_1476	gi|517310495|emb|CCT61934.1|	30.21	0.003	51.6	related to mating type 1-2 protein [Fusarium fujikuroi IMI 58289]
Dmel_0085432_pan_pangolin_Source_FlyBase_0085432_HG_1476	gi|1021844299|gb|KZP32433.1|	27.15	0.003	51.6	hypothetical protein FIBSPDRAFT_925344 [Fibulorhizoctonia sp. CBS 109695]
Dmel_0085432_pan_pangolin_Source_FlyBase_0085432_HG_1476	gi|661184940|emb|CDH52584.1|	26.79	0.004	52.0	predicted protein [Lichtheimia corymbifera JMRC:FSU:9682]
Dmel_0085432_pan_pangolin_Source_FlyBase_0085432_HG_1476	gi|1147188208|ref|XP_020060486.1|	28.42	0.004	51.6	hypothetical protein ASPACDRAFT_22629 [Aspergillus aculeatus ATCC 16872]
Dmel_0085432_pan_pangolin_Source_FlyBase_0085432_HG_1476	gi|758202588|ref|XP_011323654.1|	27.15	0.004	51.6	hypothetical protein FGSG_05151 [Fusarium graminearum PH-1]
Dmel_0085432_pan_pangolin_Source_FlyBase_0085432_HG_1476	gi|325089927|gb|EGC43237.1|	29.17	0.004	51.6	HMG box protein [Histoplasma capsulatum H88]
Dmel_0085432_pan_pangolin_Source_FlyBase_0085432_HG_1476	gi|1128265295|gb|OLN92862.1|	28.97	0.004	51.2	HMG-box protein STE11 [Colletotrichum chlorophyti]
Dmel_0085432_pan_pangolin_Source_FlyBase_0085432_HG_1476	gi|966767855|dbj|GAQ38026.1|	29.47	0.004	51.6	HMG box protein [Aspergillus niger]
Dmel_0085432_pan_pangolin_Source_FlyBase_0085432_HG_1476	gi|587672493|gb|EWY94834.1|	30.21	0.004	51.6	hypothetical protein FOYG_07383 [Fusarium oxysporum FOSC 3-a]
Dmel_0085432_pan_pangolin_Source_FlyBase_0085432_HG_1476	gi|757383444|gb|KIR88788.1|	27.73	0.004	51.2	HMG box factor, other [Cryptococcus gattii VGIV IND107]
Dmel_0085432_pan_pangolin_Source_FlyBase_0085432_HG_1476	gi|831338054|ref|XP_012738881.1|	28.85	0.004	51.6	hypothetical protein GMDG_00488 [Pseudogymnoascus destructans 20631-21]
Dmel_0085432_pan_pangolin_Source_FlyBase_0085432_HG_1476	gi|134074552|emb|CAK38845.1|	29.47	0.004	51.6	unnamed protein product [Aspergillus niger]
Dmel_0085432_pan_pangolin_Source_FlyBase_0085432_HG_1476	gi|240276208|gb|EER39720.1|	29.17	0.004	51.6	HMG box transcription factor [Histoplasma capsulatum H143]
Dmel_0085432_pan_pangolin_Source_FlyBase_0085432_HG_1476	gi|358366360|dbj|GAA82981.1|	29.47	0.004	51.6	HMG box protein [Aspergillus kawachii IFO 4308]
Dmel_0085432_pan_pangolin_Source_FlyBase_0085432_HG_1476	gi|511009459|gb|EPB90702.1|	28.47	0.004	50.8	hypothetical protein HMPREF1544_02446 [Mucor circinelloides f. circinelloides 1006PhL]
Dmel_0085432_pan_pangolin_Source_FlyBase_0085432_HG_1476	gi|1102164542|ref|XP_019019376.1|	31.76	0.004	48.1	hypothetical protein PICMEDRAFT_20727, partial [Pichia membranifaciens NRRL Y-2026]
Dmel_0085432_pan_pangolin_Source_FlyBase_0085432_HG_1476	gi|936405395|gb|KPM34625.1|	29.52	0.004	51.6	hypothetical protein AK830_g11948 [Neonectria ditissima]
Dmel_0085432_pan_pangolin_Source_FlyBase_0085432_HG_1476	gi|995952821|gb|AMJ39455.1|	28.28	0.004	51.2	MAT1-2-1 [Phyllosticta capitalensis]
Dmel_0085432_pan_pangolin_Source_FlyBase_0085432_HG_1476	gi|1020447142|gb|KZL80968.1|	27.88	0.004	51.6	hmg box protein [Colletotrichum incanum]
Dmel_0085432_pan_pangolin_Source_FlyBase_0085432_HG_1476	gi|242769688|ref|XP_002341821.1|	33.33	0.004	52.0	SNF2 family helicase, putative [Talaromyces stipitatus ATCC 10500]
Dmel_0085432_pan_pangolin_Source_FlyBase_0085432_HG_1476	gi|477519672|gb|ENH71839.1|	30.21	0.004	51.2	Transcription factor ste11 [Fusarium oxysporum f. sp. cubense race 1]
Dmel_0085432_pan_pangolin_Source_FlyBase_0085432_HG_1476	gi|1114062566|gb|OJZ87565.1|	29.47	0.004	51.6	hypothetical protein ASPFODRAFT_131725 [Aspergillus luchuensis CBS 106.47]
Dmel_0085432_pan_pangolin_Source_FlyBase_0085432_HG_1476	gi|1057463940|gb|ODA81607.1|	29.13	0.004	51.6	hypothetical protein RJ55_00107 [Drechmeria coniospora]
Dmel_0085432_pan_pangolin_Source_FlyBase_0085432_HG_1476	gi|587744579|gb|EXA42295.1|	29.08	0.004	51.6	hypothetical protein FOVG_07574 [Fusarium oxysporum f. sp. pisi HDV247]
Dmel_0085432_pan_pangolin_Source_FlyBase_0085432_HG_1476	gi|225559893|gb|EEH08175.1|	29.17	0.005	51.6	HMG-box transcription factor [Histoplasma capsulatum G186AR]
Dmel_0085432_pan_pangolin_Source_FlyBase_0085432_HG_1476	gi|1000775858|gb|KXN67256.1|	30.77	0.005	48.1	sequence-specific DNA-binding high mobility group box protein mat-Mc, partial [Conidiobolus coronatus NRRL 28638]
Dmel_0085432_pan_pangolin_Source_FlyBase_0085432_HG_1476	gi|1127423682|gb|OLL25561.1|	30.34	0.005	50.4	Transcription factor ste11 [Neolecta irregularis DAH-3]
Dmel_0085432_pan_pangolin_Source_FlyBase_0085432_HG_1476	gi|761932194|gb|KIY53127.1|	26.67	0.005	50.8	hypothetical protein FISHEDRAFT_69265 [Fistulina hepatica ATCC 64428]
Dmel_0085432_pan_pangolin_Source_FlyBase_0085432_HG_1476	gi|1124118103|gb|OKY68498.1|	28.26	0.005	51.2	Transcription factor SOX-14 [Phlebia centrifuga]
Dmel_0085432_pan_pangolin_Source_FlyBase_0085432_HG_1476	gi|749896318|gb|KIJ63993.1|	26.09	0.005	51.2	hypothetical protein HYDPIDRAFT_154960 [Hydnomerulius pinastri MD-312]
Dmel_0085432_pan_pangolin_Source_FlyBase_0085432_HG_1476	gi|342884057|gb|EGU84400.1|	30.97	0.005	51.6	hypothetical protein FOXB_05065 [Fusarium oxysporum Fo5176]
Dmel_0085432_pan_pangolin_Source_FlyBase_0085432_HG_1476	gi|727152214|emb|CEG65942.1|	25.55	0.005	50.1	hypothetical protein RMATCC62417_02613 [Rhizopus microsporus]
Dmel_0085432_pan_pangolin_Source_FlyBase_0085432_HG_1476	gi|667789954|ref|XP_007874116.1|	32.10	0.005	51.2	HMG-box protein STE11 [Pneumocystis murina B123]
Dmel_0085432_pan_pangolin_Source_FlyBase_0085432_HG_1476	gi|590069755|gb|EXK97279.1|	30.97	0.005	51.2	hypothetical protein FOQG_02532 [Fusarium oxysporum f. sp. raphani 54005]
Dmel_0085432_pan_pangolin_Source_FlyBase_0085432_HG_1476	gi|1070327918|ref|XP_018243756.1|	30.97	0.005	51.2	hypothetical protein FOXG_07900 [Fusarium oxysporum f. sp. lycopersici 4287]
Dmel_0085432_pan_pangolin_Source_FlyBase_0085432_HG_1476	gi|527301400|gb|EPT02188.1|	30.95	0.005	51.2	hypothetical protein FOMPIDRAFT_1048193 [Fomitopsis pinicola FP-58527 SS1]
Dmel_0085432_pan_pangolin_Source_FlyBase_0085432_HG_1476	gi|342884519|gb|EGU84729.1|	28.10	0.005	51.2	hypothetical protein FOXB_04740 [Fusarium oxysporum Fo5176]
Dmel_0085432_pan_pangolin_Source_FlyBase_0085432_HG_1476	gi|1112955279|gb|OJT09042.1|	27.87	0.005	50.8	hypothetical protein TRAPUB_67 [Trametes pubescens]
Dmel_0085432_pan_pangolin_Source_FlyBase_0085432_HG_1476	gi|1027067888|ref|XP_016641615.1|	27.97	0.005	51.2	hypothetical protein SAPIO_CDS6811 [Scedosporium apiospermum]
Dmel_0085432_pan_pangolin_Source_FlyBase_0085432_HG_1476	gi|1008932711|gb|KYK55799.1|	29.13	0.005	51.2	hypothetical protein DCS_07763 [Drechmeria coniospora]
Dmel_0085432_pan_pangolin_Source_FlyBase_0085432_HG_1476	gi|1034740518|gb|OAV94538.1|	26.76	0.005	51.2	hypothetical protein PTTG_12324 [Puccinia triticina 1-1 BBBD Race 1]
Dmel_0085432_pan_pangolin_Source_FlyBase_0085432_HG_1476	gi|587721857|gb|EWZ93194.1|	30.97	0.005	51.2	hypothetical protein FOWG_06050 [Fusarium oxysporum f. sp. lycopersici MN25]
Dmel_0085432_pan_pangolin_Source_FlyBase_0085432_HG_1476	gi|587701517|gb|EWZ48122.1|	30.97	0.006	51.2	hypothetical protein FOZG_03812 [Fusarium oxysporum Fo47]
Dmel_0085432_pan_pangolin_Source_FlyBase_0085432_HG_1476	gi|302915541|ref|XP_003051581.1|	30.48	0.006	51.2	hypothetical protein NECHADRAFT_106035 [Nectria haematococca mpVI 77-13-4]
Dmel_0085432_pan_pangolin_Source_FlyBase_0085432_HG_1476	gi|591475568|gb|EXM06740.1|	30.97	0.006	51.2	hypothetical protein FOIG_03442 [Fusarium oxysporum f. sp. cubense tropical race 4 54006]
Dmel_0085432_pan_pangolin_Source_FlyBase_0085432_HG_1476	gi|1147428503|ref|XP_020074387.1|	30.95	0.006	50.4	hypothetical protein HYPBUDRAFT_158826 [Hyphopichia burtonii NRRL Y-1933]
Dmel_0085432_pan_pangolin_Source_FlyBase_0085432_HG_1476	gi|477516236|gb|ENH68517.1|	30.48	0.006	51.2	Silenced mating-type M-specific polypeptide Mc [Fusarium oxysporum f. sp. cubense race 1]
Dmel_0085432_pan_pangolin_Source_FlyBase_0085432_HG_1476	gi|587679749|gb|EWZ02067.1|	30.97	0.006	51.2	hypothetical protein FOYG_01479 [Fusarium oxysporum FOSC 3-a]
Dmel_0085432_pan_pangolin_Source_FlyBase_0085432_HG_1476	gi|1069960087|ref|XP_018288072.1|	26.67	0.006	50.4	hypothetical protein PHYBLDRAFT_172047 [Phycomyces blakesleeanus NRRL 1555(-)]
Dmel_0085432_pan_pangolin_Source_FlyBase_0085432_HG_1476	gi|1102301412|ref|XP_018985145.1|	30.77	0.006	47.4	hypothetical protein BABINDRAFT_20278, partial [Babjeviella inositovora NRRL Y-12698]
Dmel_0085432_pan_pangolin_Source_FlyBase_0085432_HG_1476	gi|1063045812|gb|JAT61063.1|	32.84	0.006	50.8	Non-histone chromosomal protein 6, partial [Anthurium amnicola]
Dmel_0085432_pan_pangolin_Source_FlyBase_0085432_HG_1476	gi|1063045812|gb|JAT61063.1|	29.63	1.7	43.1	Non-histone chromosomal protein 6, partial [Anthurium amnicola]
Dmel_0085432_pan_pangolin_Source_FlyBase_0085432_HG_1476	gi|953464525|ref|XP_014575737.1|	26.47	0.006	51.2	HMG box transcription factor, partial [Metarhizium majus ARSEF 297]
Dmel_0085432_pan_pangolin_Source_FlyBase_0085432_HG_1476	gi|475671058|gb|EMT68411.1|	30.97	0.006	51.2	Silenced mating-type M-specific polypeptide Mc [Fusarium oxysporum f. sp. cubense race 4]
Dmel_0085432_pan_pangolin_Source_FlyBase_0085432_HG_1476	gi|302925245|ref|XP_003054060.1|	27.48	0.006	50.8	hypothetical protein NECHADRAFT_74402 [Nectria haematococca mpVI 77-13-4]
Dmel_0085432_pan_pangolin_Source_FlyBase_0085432_HG_1476	gi|1042418333|gb|ANQ32280.1|	27.27	0.006	50.4	MATA-HMG [Rhizophagus irregularis]
Dmel_0085432_pan_pangolin_Source_FlyBase_0085432_HG_1476	gi|160349517|gb|ABX27914.1|	32.14	0.006	49.7	sex plus [Phycomyces blakesleeanus]
Dmel_0085432_pan_pangolin_Source_FlyBase_0085432_HG_1476	gi|667724097|gb|KFA66117.1|	28.26	0.006	48.5	hypothetical protein S40285_04294 [Stachybotrys chlorohalonata IBT 40285]
Dmel_0085432_pan_pangolin_Source_FlyBase_0085432_HG_1476	gi|154416727|ref|XP_001581385.1|	30.23	0.006	48.5	HMG box family protein [Trichomonas vaginalis G3]
Dmel_0085432_pan_pangolin_Source_FlyBase_0085432_HG_1476	gi|591504336|gb|EXM33659.1|	30.97	0.006	50.8	hypothetical protein FOTG_02250 [Fusarium oxysporum f. sp. vasinfectum 25433]
Dmel_0085432_pan_pangolin_Source_FlyBase_0085432_HG_1476	gi|384497488|gb|EIE87979.1|	28.24	0.006	50.1	hypothetical protein RO3G_12690 [Rhizopus delemar RA 99-880]
Dmel_0085432_pan_pangolin_Source_FlyBase_0085432_HG_1476	gi|343429530|emb|CBQ73103.1|	25.35	0.006	50.8	probable pheromone response factor Prf1 [Sporisorium reilianum SRZ2]
Dmel_0085432_pan_pangolin_Source_FlyBase_0085432_HG_1476	gi|1132428479|gb|OLY79368.1|	34.78	0.007	50.4	Silenced mating-type M-specific polypeptide Mc [Smittium mucronatum]
Dmel_0085432_pan_pangolin_Source_FlyBase_0085432_HG_1476	gi|1042418335|gb|ANQ32281.1|	27.27	0.007	50.4	MATA-HMG [Rhizophagus irregularis]
Dmel_0085432_pan_pangolin_Source_FlyBase_0085432_HG_1476	gi|1000840539|gb|KXN82357.1|	34.29	0.007	50.8	Transcription factor SOX-8 [Leucoagaricus sp. SymC.cos]
Dmel_0085432_pan_pangolin_Source_FlyBase_0085432_HG_1476	gi|758189563|ref|XP_011317161.1|	25.17	0.007	50.8	hypothetical protein FGSG_01366 [Fusarium graminearum PH-1]
Dmel_0085432_pan_pangolin_Source_FlyBase_0085432_HG_1476	gi|587756318|gb|EXA54034.1|	30.77	0.007	50.8	hypothetical protein FOVG_01608 [Fusarium oxysporum f. sp. pisi HDV247]
Dmel_0085432_pan_pangolin_Source_FlyBase_0085432_HG_1476	gi|1069518544|ref|XP_018149120.1|	26.47	0.007	50.8	SNF2 family helicase [Pochonia chlamydosporia 170]
Dmel_0085432_pan_pangolin_Source_FlyBase_0085432_HG_1476	gi|254582220|ref|XP_002497095.1|	27.00	0.007	49.3	ZYRO0D15312p [Zygosaccharomyces rouxii]
Dmel_0085432_pan_pangolin_Source_FlyBase_0085432_HG_1476	gi|743664439|gb|KID91602.1|	26.47	0.007	50.8	HMG box transcription factor [Metarhizium guizhouense ARSEF 977]
Dmel_0085432_pan_pangolin_Source_FlyBase_0085432_HG_1476	gi|398400969|ref|XP_003853160.1|	29.47	0.007	48.1	hypothetical protein MYCGRDRAFT_39975 [Zymoseptoria tritici IPO323]
Dmel_0085432_pan_pangolin_Source_FlyBase_0085432_HG_1476	gi|915700780|ref|XP_013346318.1|	29.25	0.007	50.8	hypothetical protein AUEXF2481DRAFT_37338 [Aureobasidium subglaciale EXF-2481]
Dmel_0085432_pan_pangolin_Source_FlyBase_0085432_HG_1476	gi|1090870793|ref|XP_018711641.1|	31.63	0.007	50.4	hypothetical protein METBIDRAFT_31734 [Metschnikowia bicuspidata var. bicuspidata NRRL YB-4993]
Dmel_0085432_pan_pangolin_Source_FlyBase_0085432_HG_1476	gi|261199878|ref|XP_002626340.1|	28.57	0.007	50.8	HMG box transcriptional regulator [Blastomyces gilchristii SLH14081]
Dmel_0085432_pan_pangolin_Source_FlyBase_0085432_HG_1476	gi|1042418195|gb|ANQ32211.1|	29.79	0.007	50.4	MATA-HMG [Rhizophagus irregularis]
Dmel_0085432_pan_pangolin_Source_FlyBase_0085432_HG_1476	gi|1042418193|gb|ANQ32210.1|	29.79	0.008	50.4	MATA-HMG [Rhizophagus irregularis]
Dmel_0085432_pan_pangolin_Source_FlyBase_0085432_HG_1476	gi|327350450|gb|EGE79307.1|	28.57	0.008	50.8	HMG box transcriptional regulator [Blastomyces dermatitidis ATCC 18188]
Dmel_0085432_pan_pangolin_Source_FlyBase_0085432_HG_1476	gi|727138431|emb|CEG78913.1|	30.56	0.008	50.1	hypothetical protein RMATCC62417_13449 [Rhizopus microsporus]
Dmel_0085432_pan_pangolin_Source_FlyBase_0085432_HG_1476	gi|239607940|gb|EEQ84927.1|	28.57	0.008	50.8	HMG box transcriptional regulator [Blastomyces dermatitidis ER-3]
Dmel_0085432_pan_pangolin_Source_FlyBase_0085432_HG_1476	gi|815888052|ref|XP_001247713.2|	28.12	0.008	50.8	HMG box transcriptional regulator [Coccidioides immitis RS]
Dmel_0085432_pan_pangolin_Source_FlyBase_0085432_HG_1476	gi|927759579|gb|KPA42680.1|	26.04	0.008	50.4	transcription factor [Fusarium langsethiae]
Dmel_0085432_pan_pangolin_Source_FlyBase_0085432_HG_1476	gi|374921796|gb|AFA26127.1|	26.87	0.008	50.1	SexP [Mucor mucedo]
Dmel_0085432_pan_pangolin_Source_FlyBase_0085432_HG_1476	gi|154287646|ref|XP_001544618.1|	28.12	0.008	50.8	predicted protein [Histoplasma capsulatum NAm1]
Dmel_0085432_pan_pangolin_Source_FlyBase_0085432_HG_1476	gi|123489803|ref|XP_001325470.1|	33.33	0.008	48.5	HMG box family protein [Trichomonas vaginalis G3]
Dmel_0085432_pan_pangolin_Source_FlyBase_0085432_HG_1476	gi|1040529975|gb|OBT67009.1|	30.38	0.008	50.4	hypothetical protein VE03_04493 [Pseudogymnoascus sp. 23342-1-I1]
Dmel_0085432_pan_pangolin_Source_FlyBase_0085432_HG_1476	gi|855308873|ref|XP_012896664.1|	36.46	0.008	48.9	uncharacterized protein [Blastocystis hominis]
Dmel_0085432_pan_pangolin_Source_FlyBase_0085432_HG_1476	gi|821080593|gb|KKY34128.1|	27.43	0.008	50.1	putative hmg box protein [Diaporthe ampelina]
Dmel_0085432_pan_pangolin_Source_FlyBase_0085432_HG_1476	gi|396464187|ref|XP_003836704.1|	28.42	0.008	50.4	hypothetical protein LEMA_P042400.1 [Leptosphaeria maculans JN3]
Dmel_0085432_pan_pangolin_Source_FlyBase_0085432_HG_1476	gi|757343352|gb|KIR49287.1|	28.81	0.008	50.1	hypothetical protein I312_01441 [Cryptococcus gattii CA1280]
Dmel_0085432_pan_pangolin_Source_FlyBase_0085432_HG_1476	gi|1012962063|gb|KYQ36828.1|	30.00	0.009	49.7	Repressor of filamentous growth 1 [Hypsizygus marmoreus]
Dmel_0085432_pan_pangolin_Source_FlyBase_0085432_HG_1476	gi|1093046696|gb|OHW98726.1|	27.88	0.009	50.1	HMG box protein [Colletotrichum incanum]
Dmel_0085432_pan_pangolin_Source_FlyBase_0085432_HG_1476	gi|1000482095|gb|KXL43134.1|	30.10	0.009	50.4	hypothetical protein FE78DRAFT_109601 [Acidomyces richmondensis]
Dmel_0085432_pan_pangolin_Source_FlyBase_0085432_HG_1476	gi|636756803|ref|XP_008080575.1|	32.63	0.009	50.4	HMG-box [Glarea lozoyensis ATCC 20868]
Dmel_0085432_pan_pangolin_Source_FlyBase_0085432_HG_1476	gi|858059405|emb|CDW96669.1|	23.29	0.009	50.4	hypothetical protein [Sporisorium scitamineum]
Dmel_0085432_pan_pangolin_Source_FlyBase_0085432_HG_1476	gi|1026991932|ref|XP_016607919.1|	29.89	0.009	47.4	hypothetical protein SPPG_05251 [Spizellomyces punctatus DAOM BR117]
Dmel_0085432_pan_pangolin_Source_FlyBase_0085432_HG_1476	gi|676254221|emb|CED81987.1|	31.31	0.009	48.5	SexM protein [Phycomyces nitens]
Dmel_0085432_pan_pangolin_Source_FlyBase_0085432_HG_1476	gi|915147871|ref|XP_013327127.1|	32.86	0.010	50.4	HMG box transcriptional regulator [Rasamsonia emersonii CBS 393.64]
Dmel_0085432_pan_pangolin_Source_FlyBase_0085432_HG_1476	gi|1020447257|gb|KZL81067.1|	33.33	0.010	48.9	hmg box protein [Colletotrichum incanum]
Dmel_0085432_pan_pangolin_Source_FlyBase_0085432_HG_1476	gi|1021063956|emb|SAM00059.1|	30.11	0.010	50.4	hypothetical protein [Absidia glauca]
Dmel_0085432_pan_pangolin_Source_FlyBase_0085432_HG_1476	gi|1021068898|emb|SAL95043.1|	28.18	0.010	50.4	hypothetical protein [Absidia glauca]
Dmel_0085432_pan_pangolin_Source_FlyBase_0085432_HG_1476	gi|640924674|gb|KDN68674.1|	31.65	0.010	50.1	putative HMG box protein [Colletotrichum sublineola]
Dmel_0085432_pan_pangolin_Source_FlyBase_0085432_HG_1476	gi|156838713|ref|XP_001643057.1|	26.06	0.011	49.7	hypothetical protein Kpol_401p4 [Vanderwaltozyma polyspora DSM 70294]
Dmel_0085432_pan_pangolin_Source_FlyBase_0085432_HG_1476	gi|530473401|gb|EQB53845.1|	28.57	0.011	50.1	HMG box protein [Colletotrichum gloeosporioides Cg-14]
Dmel_0085432_pan_pangolin_Source_FlyBase_0085432_HG_1476	gi|627808441|ref|XP_007677568.1|	25.83	0.011	50.4	hypothetical protein BAUCODRAFT_72427 [Baudoinia panamericana UAMH 10762]
Dmel_0085432_pan_pangolin_Source_FlyBase_0085432_HG_1476	gi|996606438|gb|KXH43735.1|	29.63	0.011	50.1	HMG box protein [Colletotrichum simmondsii]
Dmel_0085432_pan_pangolin_Source_FlyBase_0085432_HG_1476	gi|682376105|gb|KFY60477.1|	26.85	0.011	50.4	hypothetical protein V496_05328 [Pseudogymnoascus sp. VKM F-4515 (FW-2607)]
