# Supplementary material for: Reconstruction of the ancestral metazoan genome reveals an increase in genomic novelty
Source: Nat Commun. 2018 Apr 30;9:1730. doi: 10.1038/s41467-018-04136-5 (PMC5928047; doi:10.1038/s41467-018-04136-5)
Supplement: Supplementary file 12 — Supplementary Data 9 [file 41467_2018_4136_MOESM12_ESM.zip › Node 3 - Metazoa/HG_1529_seqs_BLAST_headers.cvs]

Query	Subject	%id	e-value	bit-score	Subject_description_[Organism]
Dmel_0053653_Caps_Calcium_activated_protein_for_secretion_Source_FlyBase_0053653_HG_1529	gi|470245964|ref|XP_004357053.1|	25.20	0.049	49.7	hypothetical protein DFA_03717 [Dictyostelium fasciculatum]
Dmel_0053653_Caps_Calcium_activated_protein_for_secretion_Source_FlyBase_0053653_HG_1529	gi|1160568087|ref|XP_020428074.1|	28.67	0.094	48.5	hypothetical protein PPL_10514 [Polysphondylium pallidum PN500]
Dmel_0053653_Caps_Calcium_activated_protein_for_secretion_Source_FlyBase_0053653_HG_1529	gi|765553830|gb|KJE94451.1|	31.82	0.19	47.8	hypothetical protein, variant [Capsaspora owczarzaki ATCC 30864]
Dmel_0053653_Caps_Calcium_activated_protein_for_secretion_Source_FlyBase_0053653_HG_1529	gi|599426277|ref|XP_007417844.1|	28.70	0.19	47.8	hypothetical protein MELLADRAFT_118409 [Melampsora larici-populina 98AG31]
Dmel_0053653_Caps_Calcium_activated_protein_for_secretion_Source_FlyBase_0053653_HG_1529	gi|754348822|ref|XP_004346774.2|	31.82	0.20	47.4	hypothetical protein CAOG_05089 [Capsaspora owczarzaki ATCC 30864]
Dmel_0053653_Caps_Calcium_activated_protein_for_secretion_Source_FlyBase_0053653_HG_1529	gi|827759871|gb|KLO14510.1|	28.70	0.36	46.6	hypothetical protein SCHPADRAFT_903186 [Schizopora paradoxa]
Dmel_0053653_Caps_Calcium_activated_protein_for_secretion_Source_FlyBase_0053653_HG_1529	gi|170091442|ref|XP_001876943.1|	29.09	0.53	46.2	predicted protein [Laccaria bicolor S238N-H82]
Dmel_0053653_Caps_Calcium_activated_protein_for_secretion_Source_FlyBase_0053653_HG_1529	gi|754351960|ref|XP_004343455.2|	24.67	0.70	45.8	hypothetical protein CAOG_07581 [Capsaspora owczarzaki ATCC 30864]
Dmel_0053653_Caps_Calcium_activated_protein_for_secretion_Source_FlyBase_0053653_HG_1529	gi|1145995121|gb|AQP26328.1|	24.60	1.8	44.3	GTPase [Stagonosporopsis caricae]
Dmel_0053653_Caps_Calcium_activated_protein_for_secretion_Source_FlyBase_0053653_HG_1529	gi|522136441|ref|WP_020647650.1|	25.47	3.3	43.9	hypothetical protein [Nocardia sp. BMG111209]
Dmel_0053653_Caps_Calcium_activated_protein_for_secretion_Source_FlyBase_0053653_HG_1529	gi|156084212|ref|XP_001609589.1|	25.23	3.8	43.5	asparagine rich protein [Babesia bovis T2Bo]
Dmel_0053653_Caps_Calcium_activated_protein_for_secretion_Source_FlyBase_0053653_HG_1529	gi|330801242|ref|XP_003288638.1|	27.44	3.8	43.1	hypothetical protein DICPUDRAFT_48051 [Dictyostelium purpureum]
Dmel_0053653_Caps_Calcium_activated_protein_for_secretion_Source_FlyBase_0053653_HG_1529	gi|673030450|ref|XP_008869186.1|	24.38	4.1	43.1	hypothetical protein H310_06059 [Aphanomyces invadans]
Dmel_0053653_Caps_Calcium_activated_protein_for_secretion_Source_FlyBase_0053653_HG_1529	gi|672204301|ref|XP_008818832.1|	33.68	4.4	43.1	hypothetical protein C922_05037 [Plasmodium inui San Antonio 1]
Dmel_0053653_Caps_Calcium_activated_protein_for_secretion_Source_FlyBase_0053653_HG_1529	gi|599157131|gb|EYE96245.1|	27.94	4.4	42.4	hypothetical protein EURHEDRAFT_401890 [Aspergillus ruber CBS 135680]
Dmel_0053653_Caps_Calcium_activated_protein_for_secretion_Source_FlyBase_0053653_HG_1529	gi|1111924732|gb|OJJ84163.1|	27.94	4.5	42.4	hypothetical protein ASPGLDRAFT_46980 [Aspergillus glaucus CBS 516.65]
Dmel_0053653_Caps_Calcium_activated_protein_for_secretion_Source_FlyBase_0053653_HG_1529	gi|673030452|ref|XP_008869187.1|	24.38	4.6	43.1	hypothetical protein, variant 1 [Aphanomyces invadans]
Dmel_0053653_Caps_Calcium_activated_protein_for_secretion_Source_FlyBase_0053653_HG_1529	gi|673030454|ref|XP_008869188.1|	24.38	4.7	43.1	hypothetical protein, variant 2 [Aphanomyces invadans]
Dmel_0053653_Caps_Calcium_activated_protein_for_secretion_Source_FlyBase_0053653_HG_1529	gi|974228337|gb|KUO68851.1|	32.61	5.9	39.7	hypothetical protein APF77_19830 [Clostridia bacterium BRH_c25]
Dmel_0053653_Caps_Calcium_activated_protein_for_secretion_Source_FlyBase_0053653_HG_1529	gi|880901504|ref|WP_048670683.1|	29.69	6.3	42.0	fructokinase [Xylanimonas cellulosilytica]
Dmel_0053653_Caps_Calcium_activated_protein_for_secretion_Source_FlyBase_0053653_HG_1529	gi|761921738|gb|KIY43160.1|	27.49	6.8	42.4	hypothetical protein FISHEDRAFT_62927 [Fistulina hepatica ATCC 64428]
Dmel_0053653_Caps_Calcium_activated_protein_for_secretion_Source_FlyBase_0053653_HG_1529	gi|970499288|ref|WP_058776204.1|	29.73	7.1	42.0	colicin V secretion protein CvaA [Pantoea dispersa]
Dmel_0053653_Caps_Calcium_activated_protein_for_secretion_Source_FlyBase_0053653_HG_1529	gi|970505524|ref|WP_058781981.1|	29.73	8.2	42.0	colicin V secretion protein CvaA [Pantoea dispersa]
Dmel_0053653_Caps_Calcium_activated_protein_for_secretion_Source_FlyBase_0053653_HG_1529	gi|669157478|ref|XP_008614301.1|	24.80	9.4	42.0	hypothetical protein SDRG_10107 [Saprolegnia diclina VS20]
Dmel_0053653_Caps_Calcium_activated_protein_for_secretion_Source_FlyBase_0053653_HG_1529	gi|1021535045|ref|XP_016164540.1|	24.05	9.5	42.0	PREDICTED: rho GTPase-activating protein REN1-like [Arachis ipaensis]
Dmel_0053653_Caps_Calcium_activated_protein_for_secretion_Source_FlyBase_0053653_HG_1529	gi|672828460|gb|KFH73349.1|	26.83	9.7	42.0	hypothetical protein MVEG_00565 [Mortierella verticillata NRRL 6337]
Dmel_0053653_Caps_Calcium_activated_protein_for_secretion_Source_FlyBase_0053653_HG_1529	gi|736441985|ref|WP_034463926.1|	29.69	9.7	41.2	fructokinase [Actinomyces sp. ICM54]
