# Supplementary material for: Reconstruction of the ancestral metazoan genome reveals an increase in genomic novelty
Source: Nat Commun. 2018 Apr 30;9:1730. doi: 10.1038/s41467-018-04136-5 (PMC5928047; doi:10.1038/s41467-018-04136-5)
Supplement: Supplementary file 12 — Supplementary Data 9 [file 41467_2018_4136_MOESM12_ESM.zip › Node 3 - Metazoa/HG_1622_seqs_BLAST_headers.cvs]

Query	Subject	%id	e-value	bit-score	Subject_description_[Organism]
Dmel_0000117_arm_armadillo_Source_FlyBase_0000117_HG_1622	gi|302848631|ref|XP_002955847.1|	29.74	6e-28	129	hypothetical protein VOLCADRAFT_41528 [Volvox carteri f. nagariensis]
Dmel_0000117_arm_armadillo_Source_FlyBase_0000117_HG_1622	gi|302848631|ref|XP_002955847.1|	29.23	1e-09	72.8	hypothetical protein VOLCADRAFT_41528 [Volvox carteri f. nagariensis]
Dmel_0000117_arm_armadillo_Source_FlyBase_0000117_HG_1622	gi|302848631|ref|XP_002955847.1|	26.86	3e-08	68.2	hypothetical protein VOLCADRAFT_41528 [Volvox carteri f. nagariensis]
Dmel_0000117_arm_armadillo_Source_FlyBase_0000117_HG_1622	gi|551643271|ref|XP_005824430.1|	26.93	2e-24	121	hypothetical protein GUITHDRAFT_116414 [Guillardia theta CCMP2712]
Dmel_0000117_arm_armadillo_Source_FlyBase_0000117_HG_1622	gi|551643271|ref|XP_005824430.1|	26.75	8e-18	100	hypothetical protein GUITHDRAFT_116414 [Guillardia theta CCMP2712]
Dmel_0000117_arm_armadillo_Source_FlyBase_0000117_HG_1622	gi|551643271|ref|XP_005824430.1|	25.58	6e-17	97.4	hypothetical protein GUITHDRAFT_116414 [Guillardia theta CCMP2712]
Dmel_0000117_arm_armadillo_Source_FlyBase_0000117_HG_1622	gi|551643271|ref|XP_005824430.1|	25.13	5e-16	94.4	hypothetical protein GUITHDRAFT_116414 [Guillardia theta CCMP2712]
Dmel_0000117_arm_armadillo_Source_FlyBase_0000117_HG_1622	gi|551643271|ref|XP_005824430.1|	24.89	1e-14	90.1	hypothetical protein GUITHDRAFT_116414 [Guillardia theta CCMP2712]
Dmel_0000117_arm_armadillo_Source_FlyBase_0000117_HG_1622	gi|551643271|ref|XP_005824430.1|	26.54	1e-14	89.7	hypothetical protein GUITHDRAFT_116414 [Guillardia theta CCMP2712]
Dmel_0000117_arm_armadillo_Source_FlyBase_0000117_HG_1622	gi|551643271|ref|XP_005824430.1|	24.71	9e-12	80.5	hypothetical protein GUITHDRAFT_116414 [Guillardia theta CCMP2712]
Dmel_0000117_arm_armadillo_Source_FlyBase_0000117_HG_1622	gi|551643271|ref|XP_005824430.1|	24.88	1e-11	80.1	hypothetical protein GUITHDRAFT_116414 [Guillardia theta CCMP2712]
Dmel_0000117_arm_armadillo_Source_FlyBase_0000117_HG_1622	gi|551643271|ref|XP_005824430.1|	23.44	1.5	43.9	hypothetical protein GUITHDRAFT_116414 [Guillardia theta CCMP2712]
Dmel_0000117_arm_armadillo_Source_FlyBase_0000117_HG_1622	gi|551646009|ref|XP_005825792.1|	25.95	1e-21	112	hypothetical protein GUITHDRAFT_89280 [Guillardia theta CCMP2712]
Dmel_0000117_arm_armadillo_Source_FlyBase_0000117_HG_1622	gi|551646009|ref|XP_005825792.1|	25.64	1e-21	112	hypothetical protein GUITHDRAFT_89280 [Guillardia theta CCMP2712]
Dmel_0000117_arm_armadillo_Source_FlyBase_0000117_HG_1622	gi|551646009|ref|XP_005825792.1|	24.78	3e-19	105	hypothetical protein GUITHDRAFT_89280 [Guillardia theta CCMP2712]
Dmel_0000117_arm_armadillo_Source_FlyBase_0000117_HG_1622	gi|551646009|ref|XP_005825792.1|	26.22	7e-18	100	hypothetical protein GUITHDRAFT_89280 [Guillardia theta CCMP2712]
Dmel_0000117_arm_armadillo_Source_FlyBase_0000117_HG_1622	gi|551646009|ref|XP_005825792.1|	25.99	5e-17	97.8	hypothetical protein GUITHDRAFT_89280 [Guillardia theta CCMP2712]
Dmel_0000117_arm_armadillo_Source_FlyBase_0000117_HG_1622	gi|551646009|ref|XP_005825792.1|	25.61	2e-16	95.5	hypothetical protein GUITHDRAFT_89280 [Guillardia theta CCMP2712]
Dmel_0000117_arm_armadillo_Source_FlyBase_0000117_HG_1622	gi|551646009|ref|XP_005825792.1|	26.15	6e-16	94.0	hypothetical protein GUITHDRAFT_89280 [Guillardia theta CCMP2712]
Dmel_0000117_arm_armadillo_Source_FlyBase_0000117_HG_1622	gi|551646009|ref|XP_005825792.1|	27.61	9e-16	93.6	hypothetical protein GUITHDRAFT_89280 [Guillardia theta CCMP2712]
Dmel_0000117_arm_armadillo_Source_FlyBase_0000117_HG_1622	gi|551646009|ref|XP_005825792.1|	23.46	4e-15	91.3	hypothetical protein GUITHDRAFT_89280 [Guillardia theta CCMP2712]
Dmel_0000117_arm_armadillo_Source_FlyBase_0000117_HG_1622	gi|551646009|ref|XP_005825792.1|	24.35	5e-15	91.3	hypothetical protein GUITHDRAFT_89280 [Guillardia theta CCMP2712]
Dmel_0000117_arm_armadillo_Source_FlyBase_0000117_HG_1622	gi|551646009|ref|XP_005825792.1|	25.65	7e-14	87.4	hypothetical protein GUITHDRAFT_89280 [Guillardia theta CCMP2712]
Dmel_0000117_arm_armadillo_Source_FlyBase_0000117_HG_1622	gi|551646009|ref|XP_005825792.1|	24.46	7e-12	80.9	hypothetical protein GUITHDRAFT_89280 [Guillardia theta CCMP2712]
Dmel_0000117_arm_armadillo_Source_FlyBase_0000117_HG_1622	gi|551646009|ref|XP_005825792.1|	25.05	9e-11	77.4	hypothetical protein GUITHDRAFT_89280 [Guillardia theta CCMP2712]
Dmel_0000117_arm_armadillo_Source_FlyBase_0000117_HG_1622	gi|551646009|ref|XP_005825792.1|	24.80	1e-10	76.6	hypothetical protein GUITHDRAFT_89280 [Guillardia theta CCMP2712]
Dmel_0000117_arm_armadillo_Source_FlyBase_0000117_HG_1622	gi|551646009|ref|XP_005825792.1|	26.36	5e-09	71.6	hypothetical protein GUITHDRAFT_89280 [Guillardia theta CCMP2712]
Dmel_0000117_arm_armadillo_Source_FlyBase_0000117_HG_1622	gi|551646009|ref|XP_005825792.1|	24.81	8e-07	64.3	hypothetical protein GUITHDRAFT_89280 [Guillardia theta CCMP2712]
Dmel_0000117_arm_armadillo_Source_FlyBase_0000117_HG_1622	gi|551646009|ref|XP_005825792.1|	22.84	1e-06	63.9	hypothetical protein GUITHDRAFT_89280 [Guillardia theta CCMP2712]
Dmel_0000117_arm_armadillo_Source_FlyBase_0000117_HG_1622	gi|551646009|ref|XP_005825792.1|	22.50	2e-06	62.8	hypothetical protein GUITHDRAFT_89280 [Guillardia theta CCMP2712]
Dmel_0000117_arm_armadillo_Source_FlyBase_0000117_HG_1622	gi|551646009|ref|XP_005825792.1|	22.13	0.028	49.7	hypothetical protein GUITHDRAFT_89280 [Guillardia theta CCMP2712]
Dmel_0000117_arm_armadillo_Source_FlyBase_0000117_HG_1622	gi|731188077|pdb|4RV1|A	27.45	2e-14	87.0	Chain A, Crystal Structure Of Engineered Protein. Northeast Structural Genomics Consortium (nesg) Target Or497.
Dmel_0000117_arm_armadillo_Source_FlyBase_0000117_HG_1622	gi|731188077|pdb|4RV1|A	27.70	3e-10	74.3	Chain A, Crystal Structure Of Engineered Protein. Northeast Structural Genomics Consortium (nesg) Target Or497.
Dmel_0000117_arm_armadillo_Source_FlyBase_0000117_HG_1622	gi|913769883|emb|CRK33066.1|	27.22	9e-14	86.7	hypothetical protein BN1708_006010 [Verticillium longisporum]
Dmel_0000117_arm_armadillo_Source_FlyBase_0000117_HG_1622	gi|913769883|emb|CRK33066.1|	21.77	3e-04	55.8	hypothetical protein BN1708_006010 [Verticillium longisporum]
Dmel_0000117_arm_armadillo_Source_FlyBase_0000117_HG_1622	gi|1012443957|pdb|5AEI|A	27.80	3e-11	75.5	Chain A, Designed Armadillo Repeat Protein Yiiim5aii In Complex With Peptide (kr)5
Dmel_0000117_arm_armadillo_Source_FlyBase_0000117_HG_1622	gi|1012443957|pdb|5AEI|A	27.41	4e-08	66.2	Chain A, Designed Armadillo Repeat Protein Yiiim5aii In Complex With Peptide (kr)5
Dmel_0000117_arm_armadillo_Source_FlyBase_0000117_HG_1622	gi|1012443957|pdb|5AEI|A	28.32	2e-07	63.9	Chain A, Designed Armadillo Repeat Protein Yiiim5aii In Complex With Peptide (kr)5
Dmel_0000117_arm_armadillo_Source_FlyBase_0000117_HG_1622	gi|387766286|pdb|4DB8|A	28.79	1e-10	73.2	Chain A, Designed Armadillo-Repeat Protein
Dmel_0000117_arm_armadillo_Source_FlyBase_0000117_HG_1622	gi|387766286|pdb|4DB8|A	30.20	2e-10	72.8	Chain A, Designed Armadillo-Repeat Protein
Dmel_0000117_arm_armadillo_Source_FlyBase_0000117_HG_1622	gi|387766286|pdb|4DB8|A	28.31	8e-06	58.5	Chain A, Designed Armadillo-Repeat Protein
Dmel_0000117_arm_armadillo_Source_FlyBase_0000117_HG_1622	gi|1120165667|ref|WP_073034637.1|	68.00	2e-10	68.9	hypothetical protein [Escherichia coli]
Dmel_0000117_arm_armadillo_Source_FlyBase_0000117_HG_1622	gi|667842038|ref|XP_007785186.1|	26.75	5e-10	73.9	vacuolar protein 8 [Coniosporium apollinis CBS 100218]
Dmel_0000117_arm_armadillo_Source_FlyBase_0000117_HG_1622	gi|667842038|ref|XP_007785186.1|	28.01	5e-07	64.3	vacuolar protein 8 [Coniosporium apollinis CBS 100218]
Dmel_0000117_arm_armadillo_Source_FlyBase_0000117_HG_1622	gi|972145463|gb|KUI71712.1|	24.87	8e-10	73.2	Vacuolar protein 8 [Valsa mali]
Dmel_0000117_arm_armadillo_Source_FlyBase_0000117_HG_1622	gi|972145463|gb|KUI71712.1|	28.20	3e-07	64.7	Vacuolar protein 8 [Valsa mali]
Dmel_0000117_arm_armadillo_Source_FlyBase_0000117_HG_1622	gi|1046771208|gb|OCK79636.1|	27.56	1e-09	72.8	ARM repeat-containing protein [Lepidopterella palustris CBS 459.81]
Dmel_0000117_arm_armadillo_Source_FlyBase_0000117_HG_1622	gi|1046771208|gb|OCK79636.1|	28.01	6e-07	64.3	ARM repeat-containing protein [Lepidopterella palustris CBS 459.81]
Dmel_0000117_arm_armadillo_Source_FlyBase_0000117_HG_1622	gi|973743945|pdb|4V3R|A	28.85	1e-09	70.5	Chain A, Designed Armadillo Repeat Protein With 5 Internal Repeats, 2nd Generation C-cap And 3rd Generation N-cap.
Dmel_0000117_arm_armadillo_Source_FlyBase_0000117_HG_1622	gi|973743945|pdb|4V3R|A	30.40	3e-09	69.7	Chain A, Designed Armadillo Repeat Protein With 5 Internal Repeats, 2nd Generation C-cap And 3rd Generation N-cap.
Dmel_0000117_arm_armadillo_Source_FlyBase_0000117_HG_1622	gi|973743945|pdb|4V3R|A	24.14	1e-04	55.5	Chain A, Designed Armadillo Repeat Protein With 5 Internal Repeats, 2nd Generation C-cap And 3rd Generation N-cap.
Dmel_0000117_arm_armadillo_Source_FlyBase_0000117_HG_1622	gi|1022798584|ref|XP_016213592.1|	28.92	1e-09	72.4	vacuolar protein 8 [Verruconis gallopava]
Dmel_0000117_arm_armadillo_Source_FlyBase_0000117_HG_1622	gi|1022798584|ref|XP_016213592.1|	26.32	0.003	52.0	vacuolar protein 8 [Verruconis gallopava]
Dmel_0000117_arm_armadillo_Source_FlyBase_0000117_HG_1622	gi|396476258|ref|XP_003839977.1|	28.25	1e-09	72.8	hypothetical protein LEMA_P107630.1 [Leptosphaeria maculans JN3]
Dmel_0000117_arm_armadillo_Source_FlyBase_0000117_HG_1622	gi|396476258|ref|XP_003839977.1|	29.32	2e-08	69.3	hypothetical protein LEMA_P107630.1 [Leptosphaeria maculans JN3]
Dmel_0000117_arm_armadillo_Source_FlyBase_0000117_HG_1622	gi|1148918815|ref|XP_020126013.1|	28.22	2e-09	72.4	vacuolar protein 8 [Diplodia corticola]
Dmel_0000117_arm_armadillo_Source_FlyBase_0000117_HG_1622	gi|1148918815|ref|XP_020126013.1|	26.95	3e-05	58.9	vacuolar protein 8 [Diplodia corticola]
Dmel_0000117_arm_armadillo_Source_FlyBase_0000117_HG_1622	gi|629653269|ref|XP_007791982.1|	28.14	3e-09	71.6	putative vacuolar protein 8 protein [Eutypa lata UCREL1]
Dmel_0000117_arm_armadillo_Source_FlyBase_0000117_HG_1622	gi|629653269|ref|XP_007791982.1|	28.73	1e-06	63.2	putative vacuolar protein 8 protein [Eutypa lata UCREL1]
Dmel_0000117_arm_armadillo_Source_FlyBase_0000117_HG_1622	gi|629653269|ref|XP_007791982.1|	26.63	0.58	44.7	putative vacuolar protein 8 protein [Eutypa lata UCREL1]
Dmel_0000117_arm_armadillo_Source_FlyBase_0000117_HG_1622	gi|675082605|pdb|4PLQ|A	28.57	3e-09	69.3	Chain A, Crystal Structures Of Designed Armadillo Repeat Proteins: Implications Of Construct Design And Crystallization Conditions On Overall Structure.
Dmel_0000117_arm_armadillo_Source_FlyBase_0000117_HG_1622	gi|675082605|pdb|4PLQ|A	28.39	1e-07	64.7	Chain A, Crystal Structures Of Designed Armadillo Repeat Proteins: Implications Of Construct Design And Crystallization Conditions On Overall Structure.
Dmel_0000117_arm_armadillo_Source_FlyBase_0000117_HG_1622	gi|675082605|pdb|4PLQ|A	24.80	0.002	52.0	Chain A, Crystal Structures Of Designed Armadillo Repeat Proteins: Implications Of Construct Design And Crystallization Conditions On Overall Structure.
Dmel_0000117_arm_armadillo_Source_FlyBase_0000117_HG_1622	gi|973743937|pdb|4V3O|A	28.19	4e-09	69.3	Chain A, Designed Armadillo Repeat Protein With 5 Internal Repeats, 2nd Generation C-cap And 3rd Generation N-cap.
Dmel_0000117_arm_armadillo_Source_FlyBase_0000117_HG_1622	gi|973743937|pdb|4V3O|A	29.20	3e-08	66.6	Chain A, Designed Armadillo Repeat Protein With 5 Internal Repeats, 2nd Generation C-cap And 3rd Generation N-cap.
Dmel_0000117_arm_armadillo_Source_FlyBase_0000117_HG_1622	gi|973743937|pdb|4V3O|A	24.33	7e-04	53.1	Chain A, Designed Armadillo Repeat Protein With 5 Internal Repeats, 2nd Generation C-cap And 3rd Generation N-cap.
Dmel_0000117_arm_armadillo_Source_FlyBase_0000117_HG_1622	gi|407923820|gb|EKG16883.1|	28.22	4e-09	71.2	Armadillo [Macrophomina phaseolina MS6]
Dmel_0000117_arm_armadillo_Source_FlyBase_0000117_HG_1622	gi|407923820|gb|EKG16883.1|	27.30	9e-05	57.0	Armadillo [Macrophomina phaseolina MS6]
Dmel_0000117_arm_armadillo_Source_FlyBase_0000117_HG_1622	gi|922860028|gb|KOO27969.1|	25.62	4e-09	71.6	clathrin heavy chain 1 [Chrysochromulina sp. CCMP291]
Dmel_0000117_arm_armadillo_Source_FlyBase_0000117_HG_1622	gi|922860028|gb|KOO27969.1|	27.20	6e-08	67.8	clathrin heavy chain 1 [Chrysochromulina sp. CCMP291]
Dmel_0000117_arm_armadillo_Source_FlyBase_0000117_HG_1622	gi|922860028|gb|KOO27969.1|	29.53	4e-07	65.5	clathrin heavy chain 1 [Chrysochromulina sp. CCMP291]
Dmel_0000117_arm_armadillo_Source_FlyBase_0000117_HG_1622	gi|922860028|gb|KOO27969.1|	31.62	0.020	50.1	clathrin heavy chain 1 [Chrysochromulina sp. CCMP291]
Dmel_0000117_arm_armadillo_Source_FlyBase_0000117_HG_1622	gi|731187895|pdb|4PLS|A	27.91	4e-09	68.9	Chain A, Crystal Structures Of Designed Armadillo Repeat Proteins: Implications Of Construct Design And Crystallization Conditions On Overall Structure.
Dmel_0000117_arm_armadillo_Source_FlyBase_0000117_HG_1622	gi|731187895|pdb|4PLS|A	28.39	2e-07	63.9	Chain A, Crystal Structures Of Designed Armadillo Repeat Proteins: Implications Of Construct Design And Crystallization Conditions On Overall Structure.
Dmel_0000117_arm_armadillo_Source_FlyBase_0000117_HG_1622	gi|731187895|pdb|4PLS|A	24.02	0.002	51.6	Chain A, Crystal Structures Of Designed Armadillo Repeat Proteins: Implications Of Construct Design And Crystallization Conditions On Overall Structure.
Dmel_0000117_arm_armadillo_Source_FlyBase_0000117_HG_1622	gi|675082607|pdb|4PLR|A	27.91	4e-09	68.9	Chain A, Crystal Structures Of Designed Armadillo Repeat Proteins: Implications Of Construct Design And Crystallization Conditions On Overall Structure.
Dmel_0000117_arm_armadillo_Source_FlyBase_0000117_HG_1622	gi|675082607|pdb|4PLR|A	28.39	2e-07	64.3	Chain A, Crystal Structures Of Designed Armadillo Repeat Proteins: Implications Of Construct Design And Crystallization Conditions On Overall Structure.
Dmel_0000117_arm_armadillo_Source_FlyBase_0000117_HG_1622	gi|675082607|pdb|4PLR|A	24.80	0.002	51.6	Chain A, Crystal Structures Of Designed Armadillo Repeat Proteins: Implications Of Construct Design And Crystallization Conditions On Overall Structure.
Dmel_0000117_arm_armadillo_Source_FlyBase_0000117_HG_1622	gi|422920164|pdb|4HXT|A	28.27	4e-09	68.6	Chain A, Crystal Structure Of Engineered Protein. Northeast Structural Genomics Consortium Target Or329
Dmel_0000117_arm_armadillo_Source_FlyBase_0000117_HG_1622	gi|422920164|pdb|4HXT|A	26.03	0.002	51.6	Chain A, Crystal Structure Of Engineered Protein. Northeast Structural Genomics Consortium Target Or329
Dmel_0000117_arm_armadillo_Source_FlyBase_0000117_HG_1622	gi|422920164|pdb|4HXT|A	26.47	0.026	48.1	Chain A, Crystal Structure Of Engineered Protein. Northeast Structural Genomics Consortium Target Or329
Dmel_0000117_arm_armadillo_Source_FlyBase_0000117_HG_1622	gi|242761969|ref|XP_002340284.1|	25.81	5e-09	70.9	vacuolar armadillo repeat protein Vac8, putative [Talaromyces stipitatus ATCC 10500]
Dmel_0000117_arm_armadillo_Source_FlyBase_0000117_HG_1622	gi|242761969|ref|XP_002340284.1|	24.54	3e-05	58.5	vacuolar armadillo repeat protein Vac8, putative [Talaromyces stipitatus ATCC 10500]
Dmel_0000117_arm_armadillo_Source_FlyBase_0000117_HG_1622	gi|242761969|ref|XP_002340284.1|	26.89	2e-04	56.2	vacuolar armadillo repeat protein Vac8, putative [Talaromyces stipitatus ATCC 10500]
Dmel_0000117_arm_armadillo_Source_FlyBase_0000117_HG_1622	gi|1028541376|gb|OAJ12534.1|	23.94	5e-09	70.9	Vacuolar protein 8 [Tilletia controversa]
Dmel_0000117_arm_armadillo_Source_FlyBase_0000117_HG_1622	gi|1028541376|gb|OAJ12534.1|	23.19	4e-04	55.1	Vacuolar protein 8 [Tilletia controversa]
Dmel_0000117_arm_armadillo_Source_FlyBase_0000117_HG_1622	gi|630022924|ref|XP_007834610.1|	27.69	7e-09	70.5	Vacuolar protein 8 [Pestalotiopsis fici W106-1]
Dmel_0000117_arm_armadillo_Source_FlyBase_0000117_HG_1622	gi|630022924|ref|XP_007834610.1|	28.46	1e-07	66.2	Vacuolar protein 8 [Pestalotiopsis fici W106-1]
Dmel_0000117_arm_armadillo_Source_FlyBase_0000117_HG_1622	gi|1168072920|gb|OQD74770.1|	24.72	8e-09	70.1	hypothetical protein PENDEC_c009G01587 [Penicillium decumbens]
Dmel_0000117_arm_armadillo_Source_FlyBase_0000117_HG_1622	gi|1168072920|gb|OQD74770.1|	28.95	3e-07	64.7	hypothetical protein PENDEC_c009G01587 [Penicillium decumbens]
Dmel_0000117_arm_armadillo_Source_FlyBase_0000117_HG_1622	gi|1168072920|gb|OQD74770.1|	27.64	0.005	51.6	hypothetical protein PENDEC_c009G01587 [Penicillium decumbens]
Dmel_0000117_arm_armadillo_Source_FlyBase_0000117_HG_1622	gi|1020708833|gb|KZM28548.1|	25.61	9e-09	70.1	hypothetical protein ST47_g307 [Ascochyta rabiei]
Dmel_0000117_arm_armadillo_Source_FlyBase_0000117_HG_1622	gi|1020708833|gb|KZM28548.1|	30.28	4e-08	68.2	hypothetical protein ST47_g307 [Ascochyta rabiei]
Dmel_0000117_arm_armadillo_Source_FlyBase_0000117_HG_1622	gi|1025679545|gb|OAA66855.1|	26.97	1e-08	69.7	vacuolar armadillo repeat protein [Sporothrix insectorum RCEF 264]
Dmel_0000117_arm_armadillo_Source_FlyBase_0000117_HG_1622	gi|1025679545|gb|OAA66855.1|	29.71	2e-06	62.4	vacuolar armadillo repeat protein [Sporothrix insectorum RCEF 264]
Dmel_0000117_arm_armadillo_Source_FlyBase_0000117_HG_1622	gi|1025679545|gb|OAA66855.1|	27.11	0.015	49.7	vacuolar armadillo repeat protein [Sporothrix insectorum RCEF 264]
Dmel_0000117_arm_armadillo_Source_FlyBase_0000117_HG_1622	gi|973743941|pdb|4V3Q|A	29.68	1e-08	67.4	Chain A, Designed Armadillo Repeat Protein With 4 Internal Repeats, 2nd Generation C-cap And 3rd Generation N-cap.
Dmel_0000117_arm_armadillo_Source_FlyBase_0000117_HG_1622	gi|973743941|pdb|4V3Q|A	29.52	4e-08	65.5	Chain A, Designed Armadillo Repeat Protein With 4 Internal Repeats, 2nd Generation C-cap And 3rd Generation N-cap.
Dmel_0000117_arm_armadillo_Source_FlyBase_0000117_HG_1622	gi|973743941|pdb|4V3Q|A	24.77	6e-04	53.1	Chain A, Designed Armadillo Repeat Protein With 4 Internal Repeats, 2nd Generation C-cap And 3rd Generation N-cap.
Dmel_0000117_arm_armadillo_Source_FlyBase_0000117_HG_1622	gi|1028541660|gb|OAJ12772.1|	22.77	1e-08	69.7	Vacuolar protein 8 [Tilletia walkeri]
Dmel_0000117_arm_armadillo_Source_FlyBase_0000117_HG_1622	gi|1028530426|gb|OAJ03887.1|	22.77	1e-08	69.7	Vacuolar protein 8 [Tilletia indica]
Dmel_0000117_arm_armadillo_Source_FlyBase_0000117_HG_1622	gi|1045438816|gb|OCF33027.1|	25.40	1e-08	69.7	vacuolar protein 8 [Kwoniella heveanensis BCC8398]
Dmel_0000117_arm_armadillo_Source_FlyBase_0000117_HG_1622	gi|1045438816|gb|OCF33027.1|	27.53	2e-06	62.4	vacuolar protein 8 [Kwoniella heveanensis BCC8398]
Dmel_0000117_arm_armadillo_Source_FlyBase_0000117_HG_1622	gi|403217084|emb|CCK71579.1|	27.64	1e-08	69.7	hypothetical protein KNAG_0H01640 [Kazachstania naganishii CBS 8797]
Dmel_0000117_arm_armadillo_Source_FlyBase_0000117_HG_1622	gi|403217084|emb|CCK71579.1|	25.29	0.008	50.8	hypothetical protein KNAG_0H01640 [Kazachstania naganishii CBS 8797]
Dmel_0000117_arm_armadillo_Source_FlyBase_0000117_HG_1622	gi|1045444459|gb|OCF38416.1|	25.40	1e-08	69.3	vacuolar protein 8 [Kwoniella heveanensis CBS 569]
Dmel_0000117_arm_armadillo_Source_FlyBase_0000117_HG_1622	gi|1045444459|gb|OCF38416.1|	27.53	3e-06	62.0	vacuolar protein 8 [Kwoniella heveanensis CBS 569]
Dmel_0000117_arm_armadillo_Source_FlyBase_0000117_HG_1622	gi|1141559213|dbj|GAW19036.1|	27.86	1e-08	69.3	vacuolar protein 8 [fungal sp. No.14919]
Dmel_0000117_arm_armadillo_Source_FlyBase_0000117_HG_1622	gi|1141559213|dbj|GAW19036.1|	28.84	1e-07	66.2	vacuolar protein 8 [fungal sp. No.14919]
Dmel_0000117_arm_armadillo_Source_FlyBase_0000117_HG_1622	gi|915041342|ref|XP_013256103.1|	26.60	2e-08	68.9	vacuolar protein 8 [Exophiala aquamarina CBS 119918]
Dmel_0000117_arm_armadillo_Source_FlyBase_0000117_HG_1622	gi|915041342|ref|XP_013256103.1|	27.17	0.002	52.8	vacuolar protein 8 [Exophiala aquamarina CBS 119918]
Dmel_0000117_arm_armadillo_Source_FlyBase_0000117_HG_1622	gi|1066290195|ref|XP_018033138.1|	27.87	2e-08	68.9	ARM repeat-containing protein [Paraphaeosphaeria sporulosa]
Dmel_0000117_arm_armadillo_Source_FlyBase_0000117_HG_1622	gi|1066290195|ref|XP_018033138.1|	28.95	9e-08	66.6	ARM repeat-containing protein [Paraphaeosphaeria sporulosa]
Dmel_0000117_arm_armadillo_Source_FlyBase_0000117_HG_1622	gi|748559748|dbj|GAM34589.1|	27.64	2e-08	68.9	vacuolar protein [Talaromyces cellulolyticus]
Dmel_0000117_arm_armadillo_Source_FlyBase_0000117_HG_1622	gi|748559748|dbj|GAM34589.1|	27.44	2e-04	56.2	vacuolar protein [Talaromyces cellulolyticus]
Dmel_0000117_arm_armadillo_Source_FlyBase_0000117_HG_1622	gi|748559748|dbj|GAM34589.1|	26.59	0.060	48.1	vacuolar protein [Talaromyces cellulolyticus]
Dmel_0000117_arm_armadillo_Source_FlyBase_0000117_HG_1622	gi|1102538327|ref|XP_019046450.1|	25.63	2e-08	68.9	vacuolar protein 8 [Kwoniella bestiolae CBS 10118]
Dmel_0000117_arm_armadillo_Source_FlyBase_0000117_HG_1622	gi|1102538327|ref|XP_019046450.1|	26.53	1e-05	60.1	vacuolar protein 8 [Kwoniella bestiolae CBS 10118]
Dmel_0000117_arm_armadillo_Source_FlyBase_0000117_HG_1622	gi|915190529|ref|XP_013320459.1|	25.69	2e-08	68.9	vacuolar protein 8 [Exophiala xenobiotica]
Dmel_0000117_arm_armadillo_Source_FlyBase_0000117_HG_1622	gi|915190529|ref|XP_013320459.1|	27.55	6e-04	54.7	vacuolar protein 8 [Exophiala xenobiotica]
Dmel_0000117_arm_armadillo_Source_FlyBase_0000117_HG_1622	gi|915190529|ref|XP_013320459.1|	27.00	0.018	49.7	vacuolar protein 8 [Exophiala xenobiotica]
Dmel_0000117_arm_armadillo_Source_FlyBase_0000117_HG_1622	gi|1101819466|ref|XP_019001100.1|	25.63	2e-08	68.9	vacuolar protein 8 [Kwoniella mangroviensis CBS 8507]
Dmel_0000117_arm_armadillo_Source_FlyBase_0000117_HG_1622	gi|1101819466|ref|XP_019001100.1|	26.94	5e-06	61.2	vacuolar protein 8 [Kwoniella mangroviensis CBS 8507]
Dmel_0000117_arm_armadillo_Source_FlyBase_0000117_HG_1622	gi|915088343|ref|XP_013275858.1|	26.60	2e-08	68.6	vacuolar protein 8 [Rhinocladiella mackenziei CBS 650.93]
Dmel_0000117_arm_armadillo_Source_FlyBase_0000117_HG_1622	gi|915088343|ref|XP_013275858.1|	27.55	2e-04	55.8	vacuolar protein 8 [Rhinocladiella mackenziei CBS 650.93]
Dmel_0000117_arm_armadillo_Source_FlyBase_0000117_HG_1622	gi|1045468150|gb|OCF60747.1|	25.63	2e-08	68.6	vacuolar protein 8 [Kwoniella mangroviensis CBS 10435]
Dmel_0000117_arm_armadillo_Source_FlyBase_0000117_HG_1622	gi|1045468150|gb|OCF60747.1|	26.94	5e-06	61.2	vacuolar protein 8 [Kwoniella mangroviensis CBS 10435]
Dmel_0000117_arm_armadillo_Source_FlyBase_0000117_HG_1622	gi|1059624878|gb|ODH38325.1|	28.78	2e-08	68.9	vacuolar protein 8 [Paracoccidioides brasiliensis]
Dmel_0000117_arm_armadillo_Source_FlyBase_0000117_HG_1622	gi|1059624878|gb|ODH38325.1|	27.44	4e-04	55.5	vacuolar protein 8 [Paracoccidioides brasiliensis]
Dmel_0000117_arm_armadillo_Source_FlyBase_0000117_HG_1622	gi|1059624878|gb|ODH38325.1|	28.00	0.001	53.9	vacuolar protein 8 [Paracoccidioides brasiliensis]
Dmel_0000117_arm_armadillo_Source_FlyBase_0000117_HG_1622	gi|1101829406|ref|XP_019011076.1|	25.63	2e-08	68.6	vacuolar protein 8 [Kwoniella pini CBS 10737]
Dmel_0000117_arm_armadillo_Source_FlyBase_0000117_HG_1622	gi|1101829406|ref|XP_019011076.1|	26.53	1e-05	60.1	vacuolar protein 8 [Kwoniella pini CBS 10737]
Dmel_0000117_arm_armadillo_Source_FlyBase_0000117_HG_1622	gi|1071038516|ref|XP_018281888.1|	25.40	3e-08	68.6	vacuolar protein 8 [Cutaneotrichosporon oleaginosus]
Dmel_0000117_arm_armadillo_Source_FlyBase_0000117_HG_1622	gi|1071038516|ref|XP_018281888.1|	27.06	6e-05	57.8	vacuolar protein 8 [Cutaneotrichosporon oleaginosus]
Dmel_0000117_arm_armadillo_Source_FlyBase_0000117_HG_1622	gi|973331308|gb|KUL91199.1|	27.64	3e-08	68.6	hypothetical protein ZTR_00667 [Talaromyces verruculosus]
Dmel_0000117_arm_armadillo_Source_FlyBase_0000117_HG_1622	gi|973331308|gb|KUL91199.1|	27.44	2e-04	56.2	hypothetical protein ZTR_00667 [Talaromyces verruculosus]
Dmel_0000117_arm_armadillo_Source_FlyBase_0000117_HG_1622	gi|973331308|gb|KUL91199.1|	26.59	0.065	47.8	hypothetical protein ZTR_00667 [Talaromyces verruculosus]
Dmel_0000117_arm_armadillo_Source_FlyBase_0000117_HG_1622	gi|629649326|ref|XP_007802017.1|	27.05	3e-08	68.6	Vacuolar protein 8 [Endocarpon pusillum Z07020]
Dmel_0000117_arm_armadillo_Source_FlyBase_0000117_HG_1622	gi|629649326|ref|XP_007802017.1|	27.92	1e-04	56.6	Vacuolar protein 8 [Endocarpon pusillum Z07020]
Dmel_0000117_arm_armadillo_Source_FlyBase_0000117_HG_1622	gi|629649326|ref|XP_007802017.1|	27.14	0.011	50.4	Vacuolar protein 8 [Endocarpon pusillum Z07020]
Dmel_0000117_arm_armadillo_Source_FlyBase_0000117_HG_1622	gi|922869615|gb|KOO35698.1|	26.46	3e-08	68.2	hypothetical protein Ctob_016172, partial [Chrysochromulina sp. CCMP291]
Dmel_0000117_arm_armadillo_Source_FlyBase_0000117_HG_1622	gi|922869615|gb|KOO35698.1|	26.14	3e-07	65.1	hypothetical protein Ctob_016172, partial [Chrysochromulina sp. CCMP291]
Dmel_0000117_arm_armadillo_Source_FlyBase_0000117_HG_1622	gi|922855568|gb|KOO24005.1|	25.76	3e-08	68.9	vacuolar protein 8 [Chrysochromulina sp. CCMP291]
Dmel_0000117_arm_armadillo_Source_FlyBase_0000117_HG_1622	gi|922855568|gb|KOO24005.1|	25.06	0.037	48.9	vacuolar protein 8 [Chrysochromulina sp. CCMP291]
Dmel_0000117_arm_armadillo_Source_FlyBase_0000117_HG_1622	gi|922855568|gb|KOO24005.1|	26.18	1.1	44.3	vacuolar protein 8 [Chrysochromulina sp. CCMP291]
Dmel_0000117_arm_armadillo_Source_FlyBase_0000117_HG_1622	gi|922855568|gb|KOO24005.1|	24.15	9.6	41.2	vacuolar protein 8 [Chrysochromulina sp. CCMP291]
Dmel_0000117_arm_armadillo_Source_FlyBase_0000117_HG_1622	gi|759210490|gb|KIV87836.1|	26.60	3e-08	68.2	vacuolar protein 8 [Exophiala sideris]
Dmel_0000117_arm_armadillo_Source_FlyBase_0000117_HG_1622	gi|759210490|gb|KIV87836.1|	27.55	5e-04	54.7	vacuolar protein 8 [Exophiala sideris]
Dmel_0000117_arm_armadillo_Source_FlyBase_0000117_HG_1622	gi|1022631197|ref|XP_016224871.1|	27.69	3e-08	68.2	vacuolar protein 8 [Exophiala mesophila]
Dmel_0000117_arm_armadillo_Source_FlyBase_0000117_HG_1622	gi|1022631197|ref|XP_016224871.1|	27.55	2e-04	55.8	vacuolar protein 8 [Exophiala mesophila]
Dmel_0000117_arm_armadillo_Source_FlyBase_0000117_HG_1622	gi|799314612|ref|XP_012046669.1|	27.78	3e-08	68.6	vacuolar protein 8 [Cryptococcus neoformans var. grubii H99]
Dmel_0000117_arm_armadillo_Source_FlyBase_0000117_HG_1622	gi|799314612|ref|XP_012046669.1|	27.76	1e-06	63.2	vacuolar protein 8 [Cryptococcus neoformans var. grubii H99]
Dmel_0000117_arm_armadillo_Source_FlyBase_0000117_HG_1622	gi|338819729|sp|P0CM61.1|VAC8_CRYNB	27.78	3e-08	68.6	RecName: Full=Vacuolar protein 8
Dmel_0000117_arm_armadillo_Source_FlyBase_0000117_HG_1622	gi|338819729|sp|P0CM61.1|VAC8_CRYNB	27.76	1e-06	63.2	RecName: Full=Vacuolar protein 8
Dmel_0000117_arm_armadillo_Source_FlyBase_0000117_HG_1622	gi|58258547|ref|XP_566686.1|	27.78	3e-08	68.6	beta-catenin [Cryptococcus neoformans var. neoformans JEC21]
Dmel_0000117_arm_armadillo_Source_FlyBase_0000117_HG_1622	gi|58258547|ref|XP_566686.1|	27.76	1e-06	63.2	beta-catenin [Cryptococcus neoformans var. neoformans JEC21]
Dmel_0000117_arm_armadillo_Source_FlyBase_0000117_HG_1622	gi|1008937878|gb|KYK60862.1|	25.71	4e-08	68.6	Vacuolar protein 8 [Drechmeria coniospora]
Dmel_0000117_arm_armadillo_Source_FlyBase_0000117_HG_1622	gi|1008937878|gb|KYK60862.1|	28.73	8e-08	67.4	Vacuolar protein 8 [Drechmeria coniospora]
Dmel_0000117_arm_armadillo_Source_FlyBase_0000117_HG_1622	gi|972123674|gb|KUI52633.1|	26.61	4e-08	67.8	Vacuolar protein 8 [Valsa mali var. pyri]
Dmel_0000117_arm_armadillo_Source_FlyBase_0000117_HG_1622	gi|972123674|gb|KUI52633.1|	28.20	3e-06	61.6	Vacuolar protein 8 [Valsa mali var. pyri]
Dmel_0000117_arm_armadillo_Source_FlyBase_0000117_HG_1622	gi|1046785422|gb|OCK93169.1|	26.97	4e-08	67.8	ARM repeat-containing protein [Cenococcum geophilum 1.58]
Dmel_0000117_arm_armadillo_Source_FlyBase_0000117_HG_1622	gi|1046785422|gb|OCK93169.1|	28.57	3e-06	62.0	ARM repeat-containing protein [Cenococcum geophilum 1.58]
Dmel_0000117_arm_armadillo_Source_FlyBase_0000117_HG_1622	gi|1046785422|gb|OCK93169.1|	24.72	1e-05	59.7	ARM repeat-containing protein [Cenococcum geophilum 1.58]
Dmel_0000117_arm_armadillo_Source_FlyBase_0000117_HG_1622	gi|1168068833|gb|OQD70857.1|	25.43	5e-08	67.8	hypothetical protein PENPOL_c001G02426 [Penicillium polonicum]
Dmel_0000117_arm_armadillo_Source_FlyBase_0000117_HG_1622	gi|1168068833|gb|OQD70857.1|	27.82	1e-05	60.1	hypothetical protein PENPOL_c001G02426 [Penicillium polonicum]
Dmel_0000117_arm_armadillo_Source_FlyBase_0000117_HG_1622	gi|1168068833|gb|OQD70857.1|	27.55	0.014	50.1	hypothetical protein PENPOL_c001G02426 [Penicillium polonicum]
Dmel_0000117_arm_armadillo_Source_FlyBase_0000117_HG_1622	gi|734683807|ref|XP_010762133.1|	28.78	5e-08	67.8	vacuolar protein 8 [Paracoccidioides brasiliensis Pb18]
Dmel_0000117_arm_armadillo_Source_FlyBase_0000117_HG_1622	gi|734683807|ref|XP_010762133.1|	27.44	0.001	53.9	vacuolar protein 8 [Paracoccidioides brasiliensis Pb18]
Dmel_0000117_arm_armadillo_Source_FlyBase_0000117_HG_1622	gi|734683807|ref|XP_010762133.1|	28.00	0.002	52.8	vacuolar protein 8 [Paracoccidioides brasiliensis Pb18]
Dmel_0000117_arm_armadillo_Source_FlyBase_0000117_HG_1622	gi|225677472|gb|EEH15756.1|	28.78	5e-08	67.8	vacuolar protein 8 [Paracoccidioides brasiliensis Pb03]
Dmel_0000117_arm_armadillo_Source_FlyBase_0000117_HG_1622	gi|225677472|gb|EEH15756.1|	27.44	0.001	53.9	vacuolar protein 8 [Paracoccidioides brasiliensis Pb03]
Dmel_0000117_arm_armadillo_Source_FlyBase_0000117_HG_1622	gi|225677472|gb|EEH15756.1|	28.00	0.002	52.8	vacuolar protein 8 [Paracoccidioides brasiliensis Pb03]
Dmel_0000117_arm_armadillo_Source_FlyBase_0000117_HG_1622	gi|1120669087|gb|OKP14412.1|	25.94	5e-08	67.8	Vacuolar protein 8 [Penicillium subrubescens]
Dmel_0000117_arm_armadillo_Source_FlyBase_0000117_HG_1622	gi|1120669087|gb|OKP14412.1|	27.72	2e-05	58.9	Vacuolar protein 8 [Penicillium subrubescens]
Dmel_0000117_arm_armadillo_Source_FlyBase_0000117_HG_1622	gi|749875227|gb|KIJ45103.1|	26.60	5e-08	67.8	hypothetical protein M422DRAFT_75167 [Sphaerobolus stellatus SS14]
Dmel_0000117_arm_armadillo_Source_FlyBase_0000117_HG_1622	gi|749875227|gb|KIJ45103.1|	27.67	1e-04	57.0	hypothetical protein M422DRAFT_75167 [Sphaerobolus stellatus SS14]
Dmel_0000117_arm_armadillo_Source_FlyBase_0000117_HG_1622	gi|749875227|gb|KIJ45103.1|	25.00	2.4	42.7	hypothetical protein M422DRAFT_75167 [Sphaerobolus stellatus SS14]
Dmel_0000117_arm_armadillo_Source_FlyBase_0000117_HG_1622	gi|1057465890|gb|ODA83557.1|	25.63	5e-08	67.8	hypothetical protein RJ55_02071 [Drechmeria coniospora]
Dmel_0000117_arm_armadillo_Source_FlyBase_0000117_HG_1622	gi|1057465890|gb|ODA83557.1|	28.73	1e-07	66.2	hypothetical protein RJ55_02071 [Drechmeria coniospora]
Dmel_0000117_arm_armadillo_Source_FlyBase_0000117_HG_1622	gi|1111911714|gb|OJJ77215.1|	26.12	5e-08	67.4	hypothetical protein ASPBRDRAFT_24913 [Aspergillus brasiliensis CBS 101740]
Dmel_0000117_arm_armadillo_Source_FlyBase_0000117_HG_1622	gi|1111911714|gb|OJJ77215.1|	24.91	4e-05	58.2	hypothetical protein ASPBRDRAFT_24913 [Aspergillus brasiliensis CBS 101740]
Dmel_0000117_arm_armadillo_Source_FlyBase_0000117_HG_1622	gi|1111911714|gb|OJJ77215.1|	27.44	6e-05	57.8	hypothetical protein ASPBRDRAFT_24913 [Aspergillus brasiliensis CBS 101740]
Dmel_0000117_arm_armadillo_Source_FlyBase_0000117_HG_1622	gi|1111911714|gb|OJJ77215.1|	27.50	0.005	51.2	hypothetical protein ASPBRDRAFT_24913 [Aspergillus brasiliensis CBS 101740]
Dmel_0000117_arm_armadillo_Source_FlyBase_0000117_HG_1622	gi|1151451869|gb|OOQ85506.1|	24.44	5e-08	67.4	Vacuolar protein 8 [Penicillium brasilianum]
Dmel_0000117_arm_armadillo_Source_FlyBase_0000117_HG_1622	gi|1151451869|gb|OOQ85506.1|	28.20	6e-06	60.8	Vacuolar protein 8 [Penicillium brasilianum]
Dmel_0000117_arm_armadillo_Source_FlyBase_0000117_HG_1622	gi|1151451869|gb|OOQ85506.1|	27.14	0.005	51.6	Vacuolar protein 8 [Penicillium brasilianum]
Dmel_0000117_arm_armadillo_Source_FlyBase_0000117_HG_1622	gi|1069904481|ref|XP_018262864.1|	25.63	5e-08	67.4	vacuolar protein 8 [Kwoniella dejecticola CBS 10117]
Dmel_0000117_arm_armadillo_Source_FlyBase_0000117_HG_1622	gi|1069904481|ref|XP_018262864.1|	26.53	3e-05	58.9	vacuolar protein 8 [Kwoniella dejecticola CBS 10117]
Dmel_0000117_arm_armadillo_Source_FlyBase_0000117_HG_1622	gi|145249572|ref|XP_001401125.1|	27.31	5e-08	67.4	vacuolar protein 8 [Aspergillus niger CBS 513.88]
Dmel_0000117_arm_armadillo_Source_FlyBase_0000117_HG_1622	gi|145249572|ref|XP_001401125.1|	27.44	9e-05	57.0	vacuolar protein 8 [Aspergillus niger CBS 513.88]
Dmel_0000117_arm_armadillo_Source_FlyBase_0000117_HG_1622	gi|145249572|ref|XP_001401125.1|	27.50	0.007	50.8	vacuolar protein 8 [Aspergillus niger CBS 513.88]
Dmel_0000117_arm_armadillo_Source_FlyBase_0000117_HG_1622	gi|927389067|ref|XP_013940379.1|	27.14	6e-08	67.4	hypothetical protein TRIATDRAFT_130031 [Trichoderma atroviride IMI 206040]
Dmel_0000117_arm_armadillo_Source_FlyBase_0000117_HG_1622	gi|927389067|ref|XP_013940379.1|	28.73	3e-06	61.6	hypothetical protein TRIATDRAFT_130031 [Trichoderma atroviride IMI 206040]
Dmel_0000117_arm_armadillo_Source_FlyBase_0000117_HG_1622	gi|1101785851|ref|XP_018996310.1|	27.27	6e-08	67.4	vacuolar protein 8 [Cryptococcus amylolentus CBS 6039]
Dmel_0000117_arm_armadillo_Source_FlyBase_0000117_HG_1622	gi|1101785851|ref|XP_018996310.1|	28.28	8e-08	67.0	vacuolar protein 8 [Cryptococcus amylolentus CBS 6039]
Dmel_0000117_arm_armadillo_Source_FlyBase_0000117_HG_1622	gi|1087760969|ref|XP_018665027.1|	27.14	6e-08	67.4	vacuolar protein 8 [Trichoderma gamsii]
Dmel_0000117_arm_armadillo_Source_FlyBase_0000117_HG_1622	gi|1087760969|ref|XP_018665027.1|	28.73	3e-06	61.6	vacuolar protein 8 [Trichoderma gamsii]
Dmel_0000117_arm_armadillo_Source_FlyBase_0000117_HG_1622	gi|761747679|gb|KIY36124.1|	29.21	6e-08	67.4	vacuolar protein 8 [Cryptococcus gattii E566]
Dmel_0000117_arm_armadillo_Source_FlyBase_0000117_HG_1622	gi|761747679|gb|KIY36124.1|	27.76	2e-06	62.4	vacuolar protein 8 [Cryptococcus gattii E566]
Dmel_0000117_arm_armadillo_Source_FlyBase_0000117_HG_1622	gi|757349751|gb|KIR55607.1|	29.21	6e-08	67.4	vacuolar protein 8 [Cryptococcus gattii Ru294]
Dmel_0000117_arm_armadillo_Source_FlyBase_0000117_HG_1622	gi|757349751|gb|KIR55607.1|	27.76	2e-06	62.4	vacuolar protein 8 [Cryptococcus gattii Ru294]
Dmel_0000117_arm_armadillo_Source_FlyBase_0000117_HG_1622	gi|695534918|ref|XP_009541546.1|	30.15	6e-08	67.4	hypothetical protein HETIRDRAFT_308344, partial [Heterobasidion irregulare TC 32-1]
Dmel_0000117_arm_armadillo_Source_FlyBase_0000117_HG_1622	gi|695534918|ref|XP_009541546.1|	23.54	0.005	51.6	hypothetical protein HETIRDRAFT_308344, partial [Heterobasidion irregulare TC 32-1]
Dmel_0000117_arm_armadillo_Source_FlyBase_0000117_HG_1622	gi|695534918|ref|XP_009541546.1|	24.50	0.014	50.1	hypothetical protein HETIRDRAFT_308344, partial [Heterobasidion irregulare TC 32-1]
Dmel_0000117_arm_armadillo_Source_FlyBase_0000117_HG_1622	gi|695534918|ref|XP_009541546.1|	24.18	0.31	45.8	hypothetical protein HETIRDRAFT_308344, partial [Heterobasidion irregulare TC 32-1]
Dmel_0000117_arm_armadillo_Source_FlyBase_0000117_HG_1622	gi|321251774|ref|XP_003192175.1|	29.21	6e-08	67.4	phosphorylated vacuolar membrane protein; Vac8p [Cryptococcus gattii WM276]
Dmel_0000117_arm_armadillo_Source_FlyBase_0000117_HG_1622	gi|321251774|ref|XP_003192175.1|	27.76	2e-06	62.4	phosphorylated vacuolar membrane protein; Vac8p [Cryptococcus gattii WM276]
Dmel_0000117_arm_armadillo_Source_FlyBase_0000117_HG_1622	gi|827765646|gb|KLO20226.1|	26.33	6e-08	67.4	ARM repeat-containing protein [Schizopora paradoxa]
Dmel_0000117_arm_armadillo_Source_FlyBase_0000117_HG_1622	gi|827765646|gb|KLO20226.1|	27.46	9e-05	57.0	ARM repeat-containing protein [Schizopora paradoxa]
Dmel_0000117_arm_armadillo_Source_FlyBase_0000117_HG_1622	gi|827765646|gb|KLO20226.1|	24.34	4.5	42.0	ARM repeat-containing protein [Schizopora paradoxa]
Dmel_0000117_arm_armadillo_Source_FlyBase_0000117_HG_1622	gi|597902004|ref|XP_007298301.1|	25.95	6e-08	67.4	vacuolar protein 8 [Stereum hirsutum FP-91666 SS1]
Dmel_0000117_arm_armadillo_Source_FlyBase_0000117_HG_1622	gi|597902004|ref|XP_007298301.1|	26.64	0.001	53.5	vacuolar protein 8 [Stereum hirsutum FP-91666 SS1]
Dmel_0000117_arm_armadillo_Source_FlyBase_0000117_HG_1622	gi|1050844493|gb|OCW37589.1|	26.21	6e-08	67.4	vacuolar protein 8 [Diaporthe helianthi]
Dmel_0000117_arm_armadillo_Source_FlyBase_0000117_HG_1622	gi|1050844493|gb|OCW37589.1|	28.20	1e-07	66.2	vacuolar protein 8 [Diaporthe helianthi]
Dmel_0000117_arm_armadillo_Source_FlyBase_0000117_HG_1622	gi|589105135|ref|XP_006964590.1|	27.14	7e-08	67.0	predicted protein [Trichoderma reesei QM6a]
Dmel_0000117_arm_armadillo_Source_FlyBase_0000117_HG_1622	gi|589105135|ref|XP_006964590.1|	28.36	2e-05	59.3	predicted protein [Trichoderma reesei QM6a]
Dmel_0000117_arm_armadillo_Source_FlyBase_0000117_HG_1622	gi|757361585|gb|KIR67406.1|	27.27	7e-08	67.4	vacuolar protein 8 [Cryptococcus gattii CA1873]
Dmel_0000117_arm_armadillo_Source_FlyBase_0000117_HG_1622	gi|757361585|gb|KIR67406.1|	27.76	2e-06	62.8	vacuolar protein 8 [Cryptococcus gattii CA1873]
Dmel_0000117_arm_armadillo_Source_FlyBase_0000117_HG_1622	gi|859264036|emb|CEJ58791.1|	24.44	7e-08	67.0	Putative Vacuolar protein 8 [Penicillium brasilianum]
Dmel_0000117_arm_armadillo_Source_FlyBase_0000117_HG_1622	gi|859264036|emb|CEJ58791.1|	28.20	8e-06	60.5	Putative Vacuolar protein 8 [Penicillium brasilianum]
Dmel_0000117_arm_armadillo_Source_FlyBase_0000117_HG_1622	gi|859264036|emb|CEJ58791.1|	27.14	0.008	50.8	Putative Vacuolar protein 8 [Penicillium brasilianum]
Dmel_0000117_arm_armadillo_Source_FlyBase_0000117_HG_1622	gi|1070546202|ref|XP_018388656.1|	27.94	7e-08	67.0	ARM repeat-containing protein [Alternaria alternata]
Dmel_0000117_arm_armadillo_Source_FlyBase_0000117_HG_1622	gi|1070546202|ref|XP_018388656.1|	29.32	1e-07	66.2	ARM repeat-containing protein [Alternaria alternata]
Dmel_0000117_arm_armadillo_Source_FlyBase_0000117_HG_1622	gi|1102227256|ref|XP_019030719.1|	27.27	7e-08	67.0	vacuolar protein 8 [Tsuchiyaea wingfieldii CBS 7118]
Dmel_0000117_arm_armadillo_Source_FlyBase_0000117_HG_1622	gi|1102227256|ref|XP_019030719.1|	28.28	8e-08	67.0	vacuolar protein 8 [Tsuchiyaea wingfieldii CBS 7118]
Dmel_0000117_arm_armadillo_Source_FlyBase_0000117_HG_1622	gi|686622173|gb|KGB74371.1|	27.27	7e-08	67.0	vacuolar protein 8 [Cryptococcus gattii VGII R265]
Dmel_0000117_arm_armadillo_Source_FlyBase_0000117_HG_1622	gi|686622173|gb|KGB74371.1|	27.76	2e-06	62.8	vacuolar protein 8 [Cryptococcus gattii VGII R265]
Dmel_0000117_arm_armadillo_Source_FlyBase_0000117_HG_1622	gi|1101785853|ref|XP_018996311.1|	27.27	7e-08	67.0	vacuolar protein 8, variant [Cryptococcus amylolentus CBS 6039]
Dmel_0000117_arm_armadillo_Source_FlyBase_0000117_HG_1622	gi|1101785853|ref|XP_018996311.1|	27.60	2e-07	65.5	vacuolar protein 8, variant [Cryptococcus amylolentus CBS 6039]
Dmel_0000117_arm_armadillo_Source_FlyBase_0000117_HG_1622	gi|1101785853|ref|XP_018996311.1|	23.57	0.12	47.0	vacuolar protein 8, variant [Cryptococcus amylolentus CBS 6039]
Dmel_0000117_arm_armadillo_Source_FlyBase_0000117_HG_1622	gi|757382505|gb|KIR87851.1|	27.27	7e-08	67.0	vacuolar protein 8 [Cryptococcus gattii VGIV IND107]
Dmel_0000117_arm_armadillo_Source_FlyBase_0000117_HG_1622	gi|757382505|gb|KIR87851.1|	27.76	2e-06	62.8	vacuolar protein 8 [Cryptococcus gattii VGIV IND107]
Dmel_0000117_arm_armadillo_Source_FlyBase_0000117_HG_1622	gi|595773832|ref|XP_007265459.1|	26.67	7e-08	67.0	ARM repeat-containing protein [Fomitiporia mediterranea MF3/22]
Dmel_0000117_arm_armadillo_Source_FlyBase_0000117_HG_1622	gi|595773832|ref|XP_007265459.1|	27.05	0.003	52.4	ARM repeat-containing protein [Fomitiporia mediterranea MF3/22]
Dmel_0000117_arm_armadillo_Source_FlyBase_0000117_HG_1622	gi|595773832|ref|XP_007265459.1|	24.34	3.0	42.4	ARM repeat-containing protein [Fomitiporia mediterranea MF3/22]
Dmel_0000117_arm_armadillo_Source_FlyBase_0000117_HG_1622	gi|757344495|gb|KIR50428.1|	27.27	7e-08	67.0	vacuolar protein 8 [Cryptococcus gattii CA1280]
Dmel_0000117_arm_armadillo_Source_FlyBase_0000117_HG_1622	gi|757344495|gb|KIR50428.1|	27.76	2e-06	62.4	vacuolar protein 8 [Cryptococcus gattii CA1280]
Dmel_0000117_arm_armadillo_Source_FlyBase_0000117_HG_1622	gi|330921949|ref|XP_003299629.1|	29.32	7e-08	67.0	hypothetical protein PTT_10668 [Pyrenophora teres f. teres 0-1]
Dmel_0000117_arm_armadillo_Source_FlyBase_0000117_HG_1622	gi|330921949|ref|XP_003299629.1|	27.94	9e-08	66.6	hypothetical protein PTT_10668 [Pyrenophora teres f. teres 0-1]
Dmel_0000117_arm_armadillo_Source_FlyBase_0000117_HG_1622	gi|225561672|gb|EEH09952.1|	28.78	7e-08	67.0	armadillo repeat protein [Histoplasma capsulatum G186AR]
Dmel_0000117_arm_armadillo_Source_FlyBase_0000117_HG_1622	gi|225561672|gb|EEH09952.1|	27.82	1e-04	56.6	armadillo repeat protein [Histoplasma capsulatum G186AR]
Dmel_0000117_arm_armadillo_Source_FlyBase_0000117_HG_1622	gi|225561672|gb|EEH09952.1|	27.00	0.024	49.3	armadillo repeat protein [Histoplasma capsulatum G186AR]
Dmel_0000117_arm_armadillo_Source_FlyBase_0000117_HG_1622	gi|953428397|ref|XP_014556270.1|	29.32	8e-08	67.0	hypothetical protein COCVIDRAFT_100353 [Bipolaris victoriae FI3]
Dmel_0000117_arm_armadillo_Source_FlyBase_0000117_HG_1622	gi|953428397|ref|XP_014556270.1|	27.94	9e-08	66.6	hypothetical protein COCVIDRAFT_100353 [Bipolaris victoriae FI3]
Dmel_0000117_arm_armadillo_Source_FlyBase_0000117_HG_1622	gi|240275276|gb|EER38790.1|	28.78	8e-08	67.0	armadillo repeat protein [Histoplasma capsulatum H143]
Dmel_0000117_arm_armadillo_Source_FlyBase_0000117_HG_1622	gi|240275276|gb|EER38790.1|	27.82	1e-04	56.6	armadillo repeat protein [Histoplasma capsulatum H143]
Dmel_0000117_arm_armadillo_Source_FlyBase_0000117_HG_1622	gi|240275276|gb|EER38790.1|	27.00	0.028	48.9	armadillo repeat protein [Histoplasma capsulatum H143]
Dmel_0000117_arm_armadillo_Source_FlyBase_0000117_HG_1622	gi|952549400|dbj|GAQ09843.1|	26.25	8e-08	67.0	vacuolar protein 8 [Aspergillus lentulus]
Dmel_0000117_arm_armadillo_Source_FlyBase_0000117_HG_1622	gi|952549400|dbj|GAQ09843.1|	27.82	6e-05	57.8	vacuolar protein 8 [Aspergillus lentulus]
Dmel_0000117_arm_armadillo_Source_FlyBase_0000117_HG_1622	gi|952549400|dbj|GAQ09843.1|	27.50	0.005	51.6	vacuolar protein 8 [Aspergillus lentulus]
Dmel_0000117_arm_armadillo_Source_FlyBase_0000117_HG_1622	gi|70997091|ref|XP_753300.1|	26.25	8e-08	67.0	vacuolar armadillo repeat protein Vac8 [Aspergillus fumigatus Af293]
Dmel_0000117_arm_armadillo_Source_FlyBase_0000117_HG_1622	gi|70997091|ref|XP_753300.1|	27.82	4e-05	58.2	vacuolar armadillo repeat protein Vac8 [Aspergillus fumigatus Af293]
Dmel_0000117_arm_armadillo_Source_FlyBase_0000117_HG_1622	gi|70997091|ref|XP_753300.1|	27.50	0.004	51.6	vacuolar armadillo repeat protein Vac8 [Aspergillus fumigatus Af293]
Dmel_0000117_arm_armadillo_Source_FlyBase_0000117_HG_1622	gi|679999083|gb|KFX51265.1|	26.71	8e-08	67.0	Vacuolar protein 8 [Talaromyces marneffei PM1]
Dmel_0000117_arm_armadillo_Source_FlyBase_0000117_HG_1622	gi|679999083|gb|KFX51265.1|	24.54	1e-05	60.1	Vacuolar protein 8 [Talaromyces marneffei PM1]
Dmel_0000117_arm_armadillo_Source_FlyBase_0000117_HG_1622	gi|679999083|gb|KFX51265.1|	26.56	1e-04	57.0	Vacuolar protein 8 [Talaromyces marneffei PM1]
Dmel_0000117_arm_armadillo_Source_FlyBase_0000117_HG_1622	gi|679999083|gb|KFX51265.1|	25.52	0.14	47.0	Vacuolar protein 8 [Talaromyces marneffei PM1]
Dmel_0000117_arm_armadillo_Source_FlyBase_0000117_HG_1622	gi|119478155|ref|XP_001259332.1|	26.25	9e-08	66.6	vacuolar armadillo repeat protein Vac8, putative [Aspergillus fischeri NRRL 181]
Dmel_0000117_arm_armadillo_Source_FlyBase_0000117_HG_1622	gi|119478155|ref|XP_001259332.1|	27.82	7e-05	57.4	vacuolar armadillo repeat protein Vac8, putative [Aspergillus fischeri NRRL 181]
Dmel_0000117_arm_armadillo_Source_FlyBase_0000117_HG_1622	gi|119478155|ref|XP_001259332.1|	27.50	0.005	51.6	vacuolar armadillo repeat protein Vac8, putative [Aspergillus fischeri NRRL 181]
Dmel_0000117_arm_armadillo_Source_FlyBase_0000117_HG_1622	gi|521772440|gb|EPQ64074.1|	27.64	9e-08	66.6	Phosphorylated vacuolar membrane protein, partial [Blumeria graminis f. sp. tritici 96224]
Dmel_0000117_arm_armadillo_Source_FlyBase_0000117_HG_1622	gi|521772440|gb|EPQ64074.1|	28.09	8e-06	60.5	Phosphorylated vacuolar membrane protein, partial [Blumeria graminis f. sp. tritici 96224]
Dmel_0000117_arm_armadillo_Source_FlyBase_0000117_HG_1622	gi|636588669|ref|XP_008025673.1|	27.94	9e-08	66.6	hypothetical protein SETTUDRAFT_163226 [Setosphaeria turcica Et28A]
Dmel_0000117_arm_armadillo_Source_FlyBase_0000117_HG_1622	gi|636588669|ref|XP_008025673.1|	29.32	2e-07	65.9	hypothetical protein SETTUDRAFT_163226 [Setosphaeria turcica Et28A]
Dmel_0000117_arm_armadillo_Source_FlyBase_0000117_HG_1622	gi|1111702529|gb|OJI89455.1|	26.91	9e-08	66.6	hypothetical protein ASPTUDRAFT_132872 [Aspergillus tubingensis CBS 134.48]
Dmel_0000117_arm_armadillo_Source_FlyBase_0000117_HG_1622	gi|1111702529|gb|OJI89455.1|	27.44	6e-05	57.4	hypothetical protein ASPTUDRAFT_132872 [Aspergillus tubingensis CBS 134.48]
Dmel_0000117_arm_armadillo_Source_FlyBase_0000117_HG_1622	gi|1111702529|gb|OJI89455.1|	27.00	0.011	50.4	hypothetical protein ASPTUDRAFT_132872 [Aspergillus tubingensis CBS 134.48]
Dmel_0000117_arm_armadillo_Source_FlyBase_0000117_HG_1622	gi|628069067|ref|XP_007699187.1|	29.32	9e-08	66.6	hypothetical protein COCSADRAFT_36525 [Bipolaris sorokiniana ND90Pr]
Dmel_0000117_arm_armadillo_Source_FlyBase_0000117_HG_1622	gi|628069067|ref|XP_007699187.1|	27.94	1e-07	66.6	hypothetical protein COCSADRAFT_36525 [Bipolaris sorokiniana ND90Pr]
Dmel_0000117_arm_armadillo_Source_FlyBase_0000117_HG_1622	gi|169613741|ref|XP_001800287.1|	25.83	9e-08	66.6	hypothetical protein SNOG_10003 [Parastagonospora nodorum SN15]
Dmel_0000117_arm_armadillo_Source_FlyBase_0000117_HG_1622	gi|169613741|ref|XP_001800287.1|	29.54	2e-07	65.5	hypothetical protein SNOG_10003 [Parastagonospora nodorum SN15]
Dmel_0000117_arm_armadillo_Source_FlyBase_0000117_HG_1622	gi|169613741|ref|XP_001800287.1|	28.28	2e-07	65.5	hypothetical protein SNOG_10003 [Parastagonospora nodorum SN15]
Dmel_0000117_arm_armadillo_Source_FlyBase_0000117_HG_1622	gi|1103677954|gb|OJD15051.1|	28.78	9e-08	66.6	vacuolar protein 8 [Emergomyces pasteuriana Ep9510]
Dmel_0000117_arm_armadillo_Source_FlyBase_0000117_HG_1622	gi|1103677954|gb|OJD15051.1|	27.66	1e-04	56.2	vacuolar protein 8 [Emergomyces pasteuriana Ep9510]
Dmel_0000117_arm_armadillo_Source_FlyBase_0000117_HG_1622	gi|1103677954|gb|OJD15051.1|	27.00	0.036	48.5	vacuolar protein 8 [Emergomyces pasteuriana Ep9510]
Dmel_0000117_arm_armadillo_Source_FlyBase_0000117_HG_1622	gi|628230678|ref|XP_007716321.1|	29.32	9e-08	66.6	hypothetical protein COCCADRAFT_106712 [Bipolaris zeicola 26-R-13]
Dmel_0000117_arm_armadillo_Source_FlyBase_0000117_HG_1622	gi|628230678|ref|XP_007716321.1|	27.94	1e-07	66.6	hypothetical protein COCCADRAFT_106712 [Bipolaris zeicola 26-R-13]
Dmel_0000117_arm_armadillo_Source_FlyBase_0000117_HG_1622	gi|627832265|ref|XP_007687200.1|	29.32	9e-08	66.6	hypothetical protein COCMIDRAFT_4643 [Bipolaris oryzae ATCC 44560]
Dmel_0000117_arm_armadillo_Source_FlyBase_0000117_HG_1622	gi|627832265|ref|XP_007687200.1|	27.94	1e-07	66.6	hypothetical protein COCMIDRAFT_4643 [Bipolaris oryzae ATCC 44560]
Dmel_0000117_arm_armadillo_Source_FlyBase_0000117_HG_1622	gi|849274786|dbj|GAO82941.1|	26.25	9e-08	66.6	vacuolar protein 8 [Aspergillus udagawae]
Dmel_0000117_arm_armadillo_Source_FlyBase_0000117_HG_1622	gi|849274786|dbj|GAO82941.1|	27.82	7e-05	57.4	vacuolar protein 8 [Aspergillus udagawae]
Dmel_0000117_arm_armadillo_Source_FlyBase_0000117_HG_1622	gi|849274786|dbj|GAO82941.1|	27.50	0.005	51.6	vacuolar protein 8 [Aspergillus udagawae]
Dmel_0000117_arm_armadillo_Source_FlyBase_0000117_HG_1622	gi|824362304|gb|KLJ06163.1|	28.78	9e-08	66.6	vacuolar protein 8 [Emmonsia parva UAMH 139]
Dmel_0000117_arm_armadillo_Source_FlyBase_0000117_HG_1622	gi|824362304|gb|KLJ06163.1|	27.82	2e-04	56.2	vacuolar protein 8 [Emmonsia parva UAMH 139]
Dmel_0000117_arm_armadillo_Source_FlyBase_0000117_HG_1622	gi|824362304|gb|KLJ06163.1|	27.00	0.030	48.9	vacuolar protein 8 [Emmonsia parva UAMH 139]
Dmel_0000117_arm_armadillo_Source_FlyBase_0000117_HG_1622	gi|1029182169|gb|OAL46744.1|	28.57	1e-07	66.6	ARM repeat-containing protein [Pyrenochaeta sp. DS3sAY3a]
Dmel_0000117_arm_armadillo_Source_FlyBase_0000117_HG_1622	gi|1029182169|gb|OAL46744.1|	26.98	2e-07	65.5	ARM repeat-containing protein [Pyrenochaeta sp. DS3sAY3a]
Dmel_0000117_arm_armadillo_Source_FlyBase_0000117_HG_1622	gi|759288011|gb|KIW64505.1|	26.28	1e-07	66.6	vacuolar protein 8 [Phialophora americana]
Dmel_0000117_arm_armadillo_Source_FlyBase_0000117_HG_1622	gi|759288011|gb|KIW64505.1|	27.55	0.001	53.5	vacuolar protein 8 [Phialophora americana]
Dmel_0000117_arm_armadillo_Source_FlyBase_0000117_HG_1622	gi|528301122|emb|CCU75077.1|	27.64	1e-07	66.6	vacuolar protein 8 [Blumeria graminis f. sp. hordei DH14]
Dmel_0000117_arm_armadillo_Source_FlyBase_0000117_HG_1622	gi|528301122|emb|CCU75077.1|	28.09	9e-06	60.1	vacuolar protein 8 [Blumeria graminis f. sp. hordei DH14]
Dmel_0000117_arm_armadillo_Source_FlyBase_0000117_HG_1622	gi|915118360|ref|XP_013290060.1|	26.28	1e-07	66.6	vacuolar protein 8 [Fonsecaea pedrosoi CBS 271.37]
Dmel_0000117_arm_armadillo_Source_FlyBase_0000117_HG_1622	gi|915118360|ref|XP_013290060.1|	27.40	0.001	53.5	vacuolar protein 8 [Fonsecaea pedrosoi CBS 271.37]
Dmel_0000117_arm_armadillo_Source_FlyBase_0000117_HG_1622	gi|1111854626|gb|OJJ37411.1|	27.89	1e-07	66.6	hypothetical protein ASPWEDRAFT_738550 [Aspergillus wentii DTO 134E9]
Dmel_0000117_arm_armadillo_Source_FlyBase_0000117_HG_1622	gi|1111854626|gb|OJJ37411.1|	27.44	2e-04	55.8	hypothetical protein ASPWEDRAFT_738550 [Aspergillus wentii DTO 134E9]
Dmel_0000117_arm_armadillo_Source_FlyBase_0000117_HG_1622	gi|1111854626|gb|OJJ37411.1|	27.50	0.003	52.0	hypothetical protein ASPWEDRAFT_738550 [Aspergillus wentii DTO 134E9]
Dmel_0000117_arm_armadillo_Source_FlyBase_0000117_HG_1622	gi|189199556|ref|XP_001936115.1|	28.57	1e-07	66.6	vacuolar protein 8 [Pyrenophora tritici-repentis Pt-1C-BFP]
Dmel_0000117_arm_armadillo_Source_FlyBase_0000117_HG_1622	gi|189199556|ref|XP_001936115.1|	29.79	5e-07	64.3	vacuolar protein 8 [Pyrenophora tritici-repentis Pt-1C-BFP]
Dmel_0000117_arm_armadillo_Source_FlyBase_0000117_HG_1622	gi|531859941|gb|EQK98765.1|	26.63	1e-07	66.2	vacuolar protein 8 [Ophiocordyceps sinensis CO18]
Dmel_0000117_arm_armadillo_Source_FlyBase_0000117_HG_1622	gi|531859941|gb|EQK98765.1|	29.53	0.004	51.6	vacuolar protein 8 [Ophiocordyceps sinensis CO18]
Dmel_0000117_arm_armadillo_Source_FlyBase_0000117_HG_1622	gi|1147627532|gb|OOF93102.1|	29.67	1e-07	66.6	hypothetical protein ASPCADRAFT_209718 [Aspergillus carbonarius ITEM 5010]
Dmel_0000117_arm_armadillo_Source_FlyBase_0000117_HG_1622	gi|1147627532|gb|OOF93102.1|	27.44	7e-05	57.4	hypothetical protein ASPCADRAFT_209718 [Aspergillus carbonarius ITEM 5010]
Dmel_0000117_arm_armadillo_Source_FlyBase_0000117_HG_1622	gi|1147627532|gb|OOF93102.1|	27.14	0.013	50.1	hypothetical protein ASPCADRAFT_209718 [Aspergillus carbonarius ITEM 5010]
Dmel_0000117_arm_armadillo_Source_FlyBase_0000117_HG_1622	gi|821510808|gb|KKZ66984.1|	28.78	1e-07	66.6	vacuolar protein 8 [Emmonsia crescens UAMH 3008]
Dmel_0000117_arm_armadillo_Source_FlyBase_0000117_HG_1622	gi|821510808|gb|KKZ66984.1|	27.82	1e-04	57.0	vacuolar protein 8 [Emmonsia crescens UAMH 3008]
Dmel_0000117_arm_armadillo_Source_FlyBase_0000117_HG_1622	gi|821510808|gb|KKZ66984.1|	27.00	0.050	48.1	vacuolar protein 8 [Emmonsia crescens UAMH 3008]
Dmel_0000117_arm_armadillo_Source_FlyBase_0000117_HG_1622	gi|667741022|gb|KFA79876.1|	27.14	1e-07	66.2	hypothetical protein S40288_03730 [Stachybotrys chartarum IBT 40288]
Dmel_0000117_arm_armadillo_Source_FlyBase_0000117_HG_1622	gi|667741022|gb|KFA79876.1|	28.36	1e-05	59.7	hypothetical protein S40288_03730 [Stachybotrys chartarum IBT 40288]
Dmel_0000117_arm_armadillo_Source_FlyBase_0000117_HG_1622	gi|1027216349|gb|OAG37300.1|	26.28	1e-07	66.2	vacuolar protein 8 [Fonsecaea monophora]
Dmel_0000117_arm_armadillo_Source_FlyBase_0000117_HG_1622	gi|1027216349|gb|OAG37300.1|	27.40	0.001	53.5	vacuolar protein 8 [Fonsecaea monophora]
Dmel_0000117_arm_armadillo_Source_FlyBase_0000117_HG_1622	gi|1022894501|ref|XP_016259160.1|	26.28	1e-07	66.2	vacuolar protein 8 [Exophiala oligosperma]
Dmel_0000117_arm_armadillo_Source_FlyBase_0000117_HG_1622	gi|1022894501|ref|XP_016259160.1|	27.92	2e-04	55.8	vacuolar protein 8 [Exophiala oligosperma]
Dmel_0000117_arm_armadillo_Source_FlyBase_0000117_HG_1622	gi|751756092|gb|KIN04268.1|	25.20	1e-07	66.2	hypothetical protein OIDMADRAFT_40317 [Oidiodendron maius Zn]
Dmel_0000117_arm_armadillo_Source_FlyBase_0000117_HG_1622	gi|751756092|gb|KIN04268.1|	27.44	1e-05	59.7	hypothetical protein OIDMADRAFT_40317 [Oidiodendron maius Zn]
Dmel_0000117_arm_armadillo_Source_FlyBase_0000117_HG_1622	gi|751756092|gb|KIN04268.1|	29.49	0.24	45.8	hypothetical protein OIDMADRAFT_40317 [Oidiodendron maius Zn]
Dmel_0000117_arm_armadillo_Source_FlyBase_0000117_HG_1622	gi|1023225275|gb|KZT22103.1|	26.67	1e-07	66.2	ARM repeat-containing protein [Neolentinus lepideus HHB14362 ss-1]
Dmel_0000117_arm_armadillo_Source_FlyBase_0000117_HG_1622	gi|1023225275|gb|KZT22103.1|	28.16	3e-05	58.5	ARM repeat-containing protein [Neolentinus lepideus HHB14362 ss-1]
Dmel_0000117_arm_armadillo_Source_FlyBase_0000117_HG_1622	gi|1111893699|gb|OJJ61808.1|	26.12	1e-07	66.2	hypothetical protein ASPSYDRAFT_27471 [Aspergillus sydowii CBS 593.65]
Dmel_0000117_arm_armadillo_Source_FlyBase_0000117_HG_1622	gi|1111893699|gb|OJJ61808.1|	27.07	3e-05	58.5	hypothetical protein ASPSYDRAFT_27471 [Aspergillus sydowii CBS 593.65]
Dmel_0000117_arm_armadillo_Source_FlyBase_0000117_HG_1622	gi|1111893699|gb|OJJ61808.1|	27.14	0.036	48.5	hypothetical protein ASPSYDRAFT_27471 [Aspergillus sydowii CBS 593.65]
Dmel_0000117_arm_armadillo_Source_FlyBase_0000117_HG_1622	gi|908385947|gb|KND86716.1|	27.14	1e-07	66.2	Vacuolar protein 8 [Tolypocladium ophioglossoides CBS 100239]
Dmel_0000117_arm_armadillo_Source_FlyBase_0000117_HG_1622	gi|908385947|gb|KND86716.1|	28.36	8e-06	60.5	Vacuolar protein 8 [Tolypocladium ophioglossoides CBS 100239]
Dmel_0000117_arm_armadillo_Source_FlyBase_0000117_HG_1622	gi|1103694343|gb|OJD28483.1|	28.78	1e-07	66.2	vacuolar protein 8 [Blastomyces percursus]
Dmel_0000117_arm_armadillo_Source_FlyBase_0000117_HG_1622	gi|1103694343|gb|OJD28483.1|	27.55	5e-04	54.7	vacuolar protein 8 [Blastomyces percursus]
Dmel_0000117_arm_armadillo_Source_FlyBase_0000117_HG_1622	gi|1103694343|gb|OJD28483.1|	27.00	0.027	48.9	vacuolar protein 8 [Blastomyces percursus]
Dmel_0000117_arm_armadillo_Source_FlyBase_0000117_HG_1622	gi|751184618|gb|KIL70554.1|	25.95	1e-07	66.2	hypothetical protein M378DRAFT_155485 [Amanita muscaria Koide BX008]
Dmel_0000117_arm_armadillo_Source_FlyBase_0000117_HG_1622	gi|751184618|gb|KIL70554.1|	25.82	0.005	51.2	hypothetical protein M378DRAFT_155485 [Amanita muscaria Koide BX008]
Dmel_0000117_arm_armadillo_Source_FlyBase_0000117_HG_1622	gi|1022855230|ref|XP_016253708.1|	25.41	1e-07	65.9	vacuolar protein 8 [Cladophialophora immunda]
Dmel_0000117_arm_armadillo_Source_FlyBase_0000117_HG_1622	gi|1022855230|ref|XP_016253708.1|	27.55	0.002	52.8	vacuolar protein 8 [Cladophialophora immunda]
Dmel_0000117_arm_armadillo_Source_FlyBase_0000117_HG_1622	gi|1022855230|ref|XP_016253708.1|	27.00	0.005	51.2	vacuolar protein 8 [Cladophialophora immunda]
Dmel_0000117_arm_armadillo_Source_FlyBase_0000117_HG_1622	gi|628312895|ref|XP_007761214.1|	26.28	1e-07	65.9	vacuolar protein 8 [Cladophialophora yegresii CBS 114405]
Dmel_0000117_arm_armadillo_Source_FlyBase_0000117_HG_1622	gi|628312895|ref|XP_007761214.1|	27.55	0.001	53.5	vacuolar protein 8 [Cladophialophora yegresii CBS 114405]
Dmel_0000117_arm_armadillo_Source_FlyBase_0000117_HG_1622	gi|914263121|gb|KNZ78137.1|	27.09	1e-07	65.9	Vacuolar protein 8 [Termitomyces sp. J132]
Dmel_0000117_arm_armadillo_Source_FlyBase_0000117_HG_1622	gi|914263121|gb|KNZ78137.1|	23.00	7e-04	54.3	Vacuolar protein 8 [Termitomyces sp. J132]
Dmel_0000117_arm_armadillo_Source_FlyBase_0000117_HG_1622	gi|914263121|gb|KNZ78137.1|	23.81	0.038	48.5	Vacuolar protein 8 [Termitomyces sp. J132]
Dmel_0000117_arm_armadillo_Source_FlyBase_0000117_HG_1622	gi|799240911|gb|KJZ70249.1|	26.63	2e-07	65.9	Vacuolar protein 8 [Hirsutella minnesotensis 3608]
Dmel_0000117_arm_armadillo_Source_FlyBase_0000117_HG_1622	gi|799240911|gb|KJZ70249.1|	28.30	6e-06	60.8	Vacuolar protein 8 [Hirsutella minnesotensis 3608]
Dmel_0000117_arm_armadillo_Source_FlyBase_0000117_HG_1622	gi|1025647522|gb|OAA35136.1|	28.87	2e-07	65.9	vacuolar protein 8 [Cordyceps brongniartii RCEF 3172]
Dmel_0000117_arm_armadillo_Source_FlyBase_0000117_HG_1622	gi|1025647522|gb|OAA35136.1|	24.57	0.004	52.0	vacuolar protein 8 [Cordyceps brongniartii RCEF 3172]
Dmel_0000117_arm_armadillo_Source_FlyBase_0000117_HG_1622	gi|671180131|ref|XP_008730527.1|	26.28	2e-07	65.9	vacuolar protein 8 [Cladophialophora carrionii CBS 160.54]
Dmel_0000117_arm_armadillo_Source_FlyBase_0000117_HG_1622	gi|671180131|ref|XP_008730527.1|	27.55	0.001	53.5	vacuolar protein 8 [Cladophialophora carrionii CBS 160.54]
Dmel_0000117_arm_armadillo_Source_FlyBase_0000117_HG_1622	gi|121714044|ref|XP_001274633.1|	26.25	2e-07	65.9	vacuolar armadillo repeat protein Vac8, putative [Aspergillus clavatus NRRL 1]
Dmel_0000117_arm_armadillo_Source_FlyBase_0000117_HG_1622	gi|121714044|ref|XP_001274633.1|	27.44	1e-04	56.6	vacuolar armadillo repeat protein Vac8, putative [Aspergillus clavatus NRRL 1]
Dmel_0000117_arm_armadillo_Source_FlyBase_0000117_HG_1622	gi|121714044|ref|XP_001274633.1|	27.00	0.046	48.5	vacuolar armadillo repeat protein Vac8, putative [Aspergillus clavatus NRRL 1]
Dmel_0000117_arm_armadillo_Source_FlyBase_0000117_HG_1622	gi|568436302|ref|XP_006454576.1|	25.08	2e-07	65.9	hypothetical protein AGABI2DRAFT_189829 [Agaricus bisporus var. bisporus H97]
Dmel_0000117_arm_armadillo_Source_FlyBase_0000117_HG_1622	gi|568436302|ref|XP_006454576.1|	25.82	0.003	52.4	hypothetical protein AGABI2DRAFT_189829 [Agaricus bisporus var. bisporus H97]
Dmel_0000117_arm_armadillo_Source_FlyBase_0000117_HG_1622	gi|1127424232|gb|OLL26008.1|	28.72	2e-07	65.9	Vacuolar protein 8 [Neolecta irregularis DAH-3]
Dmel_0000117_arm_armadillo_Source_FlyBase_0000117_HG_1622	gi|1127424232|gb|OLL26008.1|	26.85	3e-04	55.1	Vacuolar protein 8 [Neolecta irregularis DAH-3]
Dmel_0000117_arm_armadillo_Source_FlyBase_0000117_HG_1622	gi|1127424232|gb|OLL26008.1|	25.55	0.027	48.9	Vacuolar protein 8 [Neolecta irregularis DAH-3]
Dmel_0000117_arm_armadillo_Source_FlyBase_0000117_HG_1622	gi|1127424232|gb|OLL26008.1|	26.26	0.29	45.8	Vacuolar protein 8 [Neolecta irregularis DAH-3]
Dmel_0000117_arm_armadillo_Source_FlyBase_0000117_HG_1622	gi|1127424232|gb|OLL26008.1|	28.06	1.2	43.9	Vacuolar protein 8 [Neolecta irregularis DAH-3]
Dmel_0000117_arm_armadillo_Source_FlyBase_0000117_HG_1622	gi|1022894497|ref|XP_016259161.1|	26.28	2e-07	65.9	vacuolar protein 8, variant [Exophiala oligosperma]
Dmel_0000117_arm_armadillo_Source_FlyBase_0000117_HG_1622	gi|1022894497|ref|XP_016259161.1|	27.92	3e-04	55.5	vacuolar protein 8, variant [Exophiala oligosperma]
Dmel_0000117_arm_armadillo_Source_FlyBase_0000117_HG_1622	gi|679999082|gb|KFX51264.1|	26.71	2e-07	65.9	Vacuolar protein 8, partial [Talaromyces marneffei PM1]
Dmel_0000117_arm_armadillo_Source_FlyBase_0000117_HG_1622	gi|679999082|gb|KFX51264.1|	24.54	1e-05	59.7	Vacuolar protein 8, partial [Talaromyces marneffei PM1]
Dmel_0000117_arm_armadillo_Source_FlyBase_0000117_HG_1622	gi|679999082|gb|KFX51264.1|	26.56	2e-04	56.2	Vacuolar protein 8, partial [Talaromyces marneffei PM1]
Dmel_0000117_arm_armadillo_Source_FlyBase_0000117_HG_1622	gi|679999082|gb|KFX51264.1|	26.59	0.27	45.8	Vacuolar protein 8, partial [Talaromyces marneffei PM1]
Dmel_0000117_arm_armadillo_Source_FlyBase_0000117_HG_1622	gi|563296336|gb|ESZ96544.1|	26.12	2e-07	65.9	vacuolar protein 8 [Sclerotinia borealis F-4128]
Dmel_0000117_arm_armadillo_Source_FlyBase_0000117_HG_1622	gi|563296336|gb|ESZ96544.1|	27.72	5e-06	60.8	vacuolar protein 8 [Sclerotinia borealis F-4128]
Dmel_0000117_arm_armadillo_Source_FlyBase_0000117_HG_1622	gi|563296336|gb|ESZ96544.1|	26.30	0.39	45.4	vacuolar protein 8 [Sclerotinia borealis F-4128]
Dmel_0000117_arm_armadillo_Source_FlyBase_0000117_HG_1622	gi|1027039173|ref|XP_016617545.1|	26.28	2e-07	65.9	vacuolar protein 8 [Cladophialophora bantiana CBS 173.52]
Dmel_0000117_arm_armadillo_Source_FlyBase_0000117_HG_1622	gi|1027039173|ref|XP_016617545.1|	28.11	1e-04	56.6	vacuolar protein 8 [Cladophialophora bantiana CBS 173.52]
Dmel_0000117_arm_armadillo_Source_FlyBase_0000117_HG_1622	gi|630342253|ref|XP_007860427.1|	26.75	2e-07	65.9	vacuolar protein 8 [Gloeophyllum trabeum ATCC 11539]
Dmel_0000117_arm_armadillo_Source_FlyBase_0000117_HG_1622	gi|630342253|ref|XP_007860427.1|	27.87	1e-04	56.6	vacuolar protein 8 [Gloeophyllum trabeum ATCC 11539]
Dmel_0000117_arm_armadillo_Source_FlyBase_0000117_HG_1622	gi|1147197466|ref|XP_020057943.1|	24.44	2e-07	65.9	hypothetical protein ASPACDRAFT_77324 [Aspergillus aculeatus ATCC 16872]
Dmel_0000117_arm_armadillo_Source_FlyBase_0000117_HG_1622	gi|1147197466|ref|XP_020057943.1|	28.20	9e-06	60.5	hypothetical protein ASPACDRAFT_77324 [Aspergillus aculeatus ATCC 16872]
Dmel_0000117_arm_armadillo_Source_FlyBase_0000117_HG_1622	gi|1147197466|ref|XP_020057943.1|	27.00	0.042	48.5	hypothetical protein ASPACDRAFT_77324 [Aspergillus aculeatus ATCC 16872]
Dmel_0000117_arm_armadillo_Source_FlyBase_0000117_HG_1622	gi|347839453|emb|CCD54025.1|	26.12	2e-07	65.9	similar to vacuolar protein 8 [Botrytis cinerea T4]
Dmel_0000117_arm_armadillo_Source_FlyBase_0000117_HG_1622	gi|347839453|emb|CCD54025.1|	27.72	6e-06	60.8	similar to vacuolar protein 8 [Botrytis cinerea T4]
Dmel_0000117_arm_armadillo_Source_FlyBase_0000117_HG_1622	gi|347839453|emb|CCD54025.1|	28.93	0.47	45.1	similar to vacuolar protein 8 [Botrytis cinerea T4]
Dmel_0000117_arm_armadillo_Source_FlyBase_0000117_HG_1622	gi|1062141500|gb|ODN88168.1|	28.16	2e-07	65.9	vacuolar protein 8 [Cryptococcus depauperatus CBS 7841]
Dmel_0000117_arm_armadillo_Source_FlyBase_0000117_HG_1622	gi|1062141500|gb|ODN88168.1|	27.27	2e-07	65.9	vacuolar protein 8 [Cryptococcus depauperatus CBS 7841]
Dmel_0000117_arm_armadillo_Source_FlyBase_0000117_HG_1622	gi|628350157|ref|XP_007750401.1|	26.23	2e-07	65.9	vacuolar protein 8 [Cladophialophora psammophila CBS 110553]
Dmel_0000117_arm_armadillo_Source_FlyBase_0000117_HG_1622	gi|628350157|ref|XP_007750401.1|	28.11	1e-04	56.6	vacuolar protein 8 [Cladophialophora psammophila CBS 110553]
Dmel_0000117_arm_armadillo_Source_FlyBase_0000117_HG_1622	gi|1062150896|gb|ODN97516.1|	27.27	2e-07	65.9	vacuolar protein 8 [Cryptococcus depauperatus CBS 7855]
Dmel_0000117_arm_armadillo_Source_FlyBase_0000117_HG_1622	gi|1062150896|gb|ODN97516.1|	28.16	2e-07	65.9	vacuolar protein 8 [Cryptococcus depauperatus CBS 7855]
Dmel_0000117_arm_armadillo_Source_FlyBase_0000117_HG_1622	gi|1168085676|gb|OQD86584.1|	25.62	2e-07	65.9	hypothetical protein PENANT_c007G02950 [Penicillium antarcticum]
Dmel_0000117_arm_armadillo_Source_FlyBase_0000117_HG_1622	gi|1168085676|gb|OQD86584.1|	28.20	8e-06	60.5	hypothetical protein PENANT_c007G02950 [Penicillium antarcticum]
Dmel_0000117_arm_armadillo_Source_FlyBase_0000117_HG_1622	gi|1000223920|gb|KXJ92923.1|	27.14	2e-07	65.9	vacuolar protein 8 [Microdochium bolleyi]
Dmel_0000117_arm_armadillo_Source_FlyBase_0000117_HG_1622	gi|1000223920|gb|KXJ92923.1|	28.46	6e-07	64.3	vacuolar protein 8 [Microdochium bolleyi]
Dmel_0000117_arm_armadillo_Source_FlyBase_0000117_HG_1622	gi|1024084029|gb|KZV76910.1|	27.53	2e-07	65.9	vacuolar protein 8 [Peniophora sp. CONT]
Dmel_0000117_arm_armadillo_Source_FlyBase_0000117_HG_1622	gi|1024084029|gb|KZV76910.1|	26.64	0.005	51.6	vacuolar protein 8 [Peniophora sp. CONT]
Dmel_0000117_arm_armadillo_Source_FlyBase_0000117_HG_1622	gi|671146882|ref|XP_008712659.1|	27.05	2e-07	65.5	vacuolar protein 8 [Cyphellophora europaea CBS 101466]
Dmel_0000117_arm_armadillo_Source_FlyBase_0000117_HG_1622	gi|671146882|ref|XP_008712659.1|	24.18	8e-05	57.4	vacuolar protein 8 [Cyphellophora europaea CBS 101466]
Dmel_0000117_arm_armadillo_Source_FlyBase_0000117_HG_1622	gi|1029154810|gb|OAL31846.1|	26.28	2e-07	65.5	vacuolar protein 8 [Fonsecaea multimorphosa]
Dmel_0000117_arm_armadillo_Source_FlyBase_0000117_HG_1622	gi|1029154810|gb|OAL31846.1|	27.40	0.002	53.1	vacuolar protein 8 [Fonsecaea multimorphosa]
Dmel_0000117_arm_armadillo_Source_FlyBase_0000117_HG_1622	gi|1012966751|gb|KYQ41499.1|	26.98	2e-07	65.9	Vacuolar protein 8 [Hypsizygus marmoreus]
Dmel_0000117_arm_armadillo_Source_FlyBase_0000117_HG_1622	gi|1012966751|gb|KYQ41499.1|	26.64	0.007	51.2	Vacuolar protein 8 [Hypsizygus marmoreus]
Dmel_0000117_arm_armadillo_Source_FlyBase_0000117_HG_1622	gi|1111709240|gb|OJI95907.1|	27.89	2e-07	65.5	hypothetical protein ASPVEDRAFT_122251 [Aspergillus versicolor CBS 583.65]
Dmel_0000117_arm_armadillo_Source_FlyBase_0000117_HG_1622	gi|1111709240|gb|OJI95907.1|	26.69	1e-04	56.6	hypothetical protein ASPVEDRAFT_122251 [Aspergillus versicolor CBS 583.65]
Dmel_0000117_arm_armadillo_Source_FlyBase_0000117_HG_1622	gi|646390213|gb|KDQ54904.1|	27.53	2e-07	65.5	hypothetical protein JAAARDRAFT_38019 [Jaapia argillacea MUCL 33604]
Dmel_0000117_arm_armadillo_Source_FlyBase_0000117_HG_1622	gi|646390213|gb|KDQ54904.1|	27.05	3e-04	55.5	hypothetical protein JAAARDRAFT_38019 [Jaapia argillacea MUCL 33604]
Dmel_0000117_arm_armadillo_Source_FlyBase_0000117_HG_1622	gi|115399484|ref|XP_001215331.1|	26.12	2e-07	65.5	vacuolar protein 8 [Aspergillus terreus NIH2624]
Dmel_0000117_arm_armadillo_Source_FlyBase_0000117_HG_1622	gi|115399484|ref|XP_001215331.1|	26.69	2e-04	56.2	vacuolar protein 8 [Aspergillus terreus NIH2624]
Dmel_0000117_arm_armadillo_Source_FlyBase_0000117_HG_1622	gi|115399484|ref|XP_001215331.1|	26.50	0.25	45.8	vacuolar protein 8 [Aspergillus terreus NIH2624]
Dmel_0000117_arm_armadillo_Source_FlyBase_0000117_HG_1622	gi|1168107144|gb|OQE07224.1|	28.71	2e-07	65.5	hypothetical protein PENVUL_c014G06941 [Penicillium vulpinum]
Dmel_0000117_arm_armadillo_Source_FlyBase_0000117_HG_1622	gi|1168107144|gb|OQE07224.1|	27.82	2e-05	58.9	hypothetical protein PENVUL_c014G06941 [Penicillium vulpinum]
Dmel_0000117_arm_armadillo_Source_FlyBase_0000117_HG_1622	gi|1102747114|gb|OIW29607.1|	27.64	2e-07	65.5	ARM repeat-containing protein [Coniochaeta ligniaria NRRL 30616]
Dmel_0000117_arm_armadillo_Source_FlyBase_0000117_HG_1622	gi|1102747114|gb|OIW29607.1|	28.57	5e-07	64.3	ARM repeat-containing protein [Coniochaeta ligniaria NRRL 30616]
Dmel_0000117_arm_armadillo_Source_FlyBase_0000117_HG_1622	gi|667722022|gb|KFA64239.1|	27.14	2e-07	65.5	hypothetical protein S40285_06746 [Stachybotrys chlorohalonata IBT 40285]
Dmel_0000117_arm_armadillo_Source_FlyBase_0000117_HG_1622	gi|667722022|gb|KFA64239.1|	28.36	3e-05	58.5	hypothetical protein S40285_06746 [Stachybotrys chlorohalonata IBT 40285]
Dmel_0000117_arm_armadillo_Source_FlyBase_0000117_HG_1622	gi|666400456|gb|KEY66246.1|	27.14	2e-07	65.5	hypothetical protein S7711_09174 [Stachybotrys chartarum IBT 7711]
Dmel_0000117_arm_armadillo_Source_FlyBase_0000117_HG_1622	gi|666400456|gb|KEY66246.1|	28.36	3e-05	58.5	hypothetical protein S7711_09174 [Stachybotrys chartarum IBT 7711]
Dmel_0000117_arm_armadillo_Source_FlyBase_0000117_HG_1622	gi|930145334|ref|XP_014173073.1|	27.16	2e-07	65.5	vacuolar armadillo repeat protein [Grosmannia clavigera kw1407]
Dmel_0000117_arm_armadillo_Source_FlyBase_0000117_HG_1622	gi|930145334|ref|XP_014173073.1|	28.95	6e-05	57.4	vacuolar armadillo repeat protein [Grosmannia clavigera kw1407]
Dmel_0000117_arm_armadillo_Source_FlyBase_0000117_HG_1622	gi|1168103209|gb|OQE03536.1|	28.71	2e-07	65.5	hypothetical protein PENSOL_c001G00494 [Penicillium solitum]
Dmel_0000117_arm_armadillo_Source_FlyBase_0000117_HG_1622	gi|1168103209|gb|OQE03536.1|	27.82	1e-05	59.7	hypothetical protein PENSOL_c001G00494 [Penicillium solitum]
Dmel_0000117_arm_armadillo_Source_FlyBase_0000117_HG_1622	gi|924883258|gb|KOS39464.1|	28.71	2e-07	65.5	hypothetical protein ACN38_g9700 [Penicillium nordicum]
Dmel_0000117_arm_armadillo_Source_FlyBase_0000117_HG_1622	gi|924883258|gb|KOS39464.1|	27.82	1e-05	59.7	hypothetical protein ACN38_g9700 [Penicillium nordicum]
Dmel_0000117_arm_armadillo_Source_FlyBase_0000117_HG_1622	gi|902270359|emb|CRL26169.1|	27.09	2e-07	65.5	Armadillo-type fold [Penicillium camemberti]
Dmel_0000117_arm_armadillo_Source_FlyBase_0000117_HG_1622	gi|902270359|emb|CRL26169.1|	27.82	1e-05	59.7	Armadillo-type fold [Penicillium camemberti]
Dmel_0000117_arm_armadillo_Source_FlyBase_0000117_HG_1622	gi|1050180716|gb|OCT45359.1|	26.23	3e-07	65.1	Vacuolar protein 8 [Cladophialophora carrionii]
Dmel_0000117_arm_armadillo_Source_FlyBase_0000117_HG_1622	gi|1050180716|gb|OCT45359.1|	25.46	5e-07	64.3	Vacuolar protein 8 [Cladophialophora carrionii]
Dmel_0000117_arm_armadillo_Source_FlyBase_0000117_HG_1622	gi|1050180716|gb|OCT45359.1|	27.55	0.001	53.5	Vacuolar protein 8 [Cladophialophora carrionii]
Dmel_0000117_arm_armadillo_Source_FlyBase_0000117_HG_1622	gi|818157854|gb|KKO98655.1|	26.63	3e-07	65.1	vacuolar protein 8 [Trichoderma harzianum]
Dmel_0000117_arm_armadillo_Source_FlyBase_0000117_HG_1622	gi|818157854|gb|KKO98655.1|	28.73	2e-06	62.0	vacuolar protein 8 [Trichoderma harzianum]
Dmel_0000117_arm_armadillo_Source_FlyBase_0000117_HG_1622	gi|632919312|gb|KDB18701.1|	28.36	3e-07	65.5	vacuolar protein 8 [Ustilaginoidea virens]
Dmel_0000117_arm_armadillo_Source_FlyBase_0000117_HG_1622	gi|632919312|gb|KDB18701.1|	26.13	1e-06	63.2	vacuolar protein 8 [Ustilaginoidea virens]
Dmel_0000117_arm_armadillo_Source_FlyBase_0000117_HG_1622	gi|672793053|gb|KFH43650.1|	26.63	3e-07	65.1	Vacuolar protein-like protein [Acremonium chrysogenum ATCC 11550]
Dmel_0000117_arm_armadillo_Source_FlyBase_0000117_HG_1622	gi|672793053|gb|KFH43650.1|	28.73	2e-06	62.4	Vacuolar protein-like protein [Acremonium chrysogenum ATCC 11550]
Dmel_0000117_arm_armadillo_Source_FlyBase_0000117_HG_1622	gi|973789493|gb|KUM62840.1|	28.71	3e-07	65.1	hypothetical protein ACN42_g4254 [Penicillium freii]
Dmel_0000117_arm_armadillo_Source_FlyBase_0000117_HG_1622	gi|973789493|gb|KUM62840.1|	27.82	1e-05	59.7	hypothetical protein ACN42_g4254 [Penicillium freii]
Dmel_0000117_arm_armadillo_Source_FlyBase_0000117_HG_1622	gi|1022792478|ref|XP_016241190.1|	26.23	3e-07	65.1	vacuolar protein 8 [Exophiala spinifera]
Dmel_0000117_arm_armadillo_Source_FlyBase_0000117_HG_1622	gi|1022792478|ref|XP_016241190.1|	27.55	6e-04	54.3	vacuolar protein 8 [Exophiala spinifera]
Dmel_0000117_arm_armadillo_Source_FlyBase_0000117_HG_1622	gi|1168132618|gb|OQE31844.1|	26.51	3e-07	65.1	hypothetical protein PENSTE_c001G03523 [Penicillium steckii]
Dmel_0000117_arm_armadillo_Source_FlyBase_0000117_HG_1622	gi|1168132618|gb|OQE31844.1|	27.44	9e-05	57.0	hypothetical protein PENSTE_c001G03523 [Penicillium steckii]
Dmel_0000117_arm_armadillo_Source_FlyBase_0000117_HG_1622	gi|1168132618|gb|OQE31844.1|	27.00	0.006	51.2	hypothetical protein PENSTE_c001G03523 [Penicillium steckii]
Dmel_0000117_arm_armadillo_Source_FlyBase_0000117_HG_1622	gi|700491318|gb|KGO75745.1|	28.71	3e-07	65.1	Vacuolar protein 8 [Penicillium italicum]
Dmel_0000117_arm_armadillo_Source_FlyBase_0000117_HG_1622	gi|700491318|gb|KGO75745.1|	27.82	2e-05	59.3	Vacuolar protein 8 [Penicillium italicum]
Dmel_0000117_arm_armadillo_Source_FlyBase_0000117_HG_1622	gi|212529882|ref|XP_002145098.1|	26.71	3e-07	65.1	vacuolar armadillo repeat protein Vac8, putative [Talaromyces marneffei ATCC 18224]
Dmel_0000117_arm_armadillo_Source_FlyBase_0000117_HG_1622	gi|212529882|ref|XP_002145098.1|	24.54	5e-05	58.2	vacuolar armadillo repeat protein Vac8, putative [Talaromyces marneffei ATCC 18224]
Dmel_0000117_arm_armadillo_Source_FlyBase_0000117_HG_1622	gi|212529882|ref|XP_002145098.1|	26.56	3e-04	55.5	vacuolar armadillo repeat protein Vac8, putative [Talaromyces marneffei ATCC 18224]
Dmel_0000117_arm_armadillo_Source_FlyBase_0000117_HG_1622	gi|212529882|ref|XP_002145098.1|	26.59	0.36	45.4	vacuolar armadillo repeat protein Vac8, putative [Talaromyces marneffei ATCC 18224]
Dmel_0000117_arm_armadillo_Source_FlyBase_0000117_HG_1622	gi|927416968|ref|XP_013954315.1|	26.63	3e-07	65.1	hypothetical protein TRIVIDRAFT_83328 [Trichoderma virens Gv29-8]
Dmel_0000117_arm_armadillo_Source_FlyBase_0000117_HG_1622	gi|927416968|ref|XP_013954315.1|	28.73	3e-06	61.6	hypothetical protein TRIVIDRAFT_83328 [Trichoderma virens Gv29-8]
Dmel_0000117_arm_armadillo_Source_FlyBase_0000117_HG_1622	gi|1026963131|ref|XP_016638132.1|	26.23	3e-07	65.1	vacuolar protein 8 [Fonsecaea multimorphosa CBS 102226]
Dmel_0000117_arm_armadillo_Source_FlyBase_0000117_HG_1622	gi|1026963131|ref|XP_016638132.1|	27.40	0.001	53.1	vacuolar protein 8 [Fonsecaea multimorphosa CBS 102226]
Dmel_0000117_arm_armadillo_Source_FlyBase_0000117_HG_1622	gi|1032904190|gb|OAR00760.1|	26.63	3e-07	65.1	hypothetical protein LLEC1_03998 [Cordyceps confragosa]
Dmel_0000117_arm_armadillo_Source_FlyBase_0000117_HG_1622	gi|1032904190|gb|OAR00760.1|	28.68	3e-06	62.0	hypothetical protein LLEC1_03998 [Cordyceps confragosa]
Dmel_0000117_arm_armadillo_Source_FlyBase_0000117_HG_1622	gi|924819242|gb|KOS17205.1|	26.63	3e-07	65.1	Vacuolar protein 8 [Escovopsis weberi]
Dmel_0000117_arm_armadillo_Source_FlyBase_0000117_HG_1622	gi|924819242|gb|KOS17205.1|	29.10	2e-06	62.8	Vacuolar protein 8 [Escovopsis weberi]
Dmel_0000117_arm_armadillo_Source_FlyBase_0000117_HG_1622	gi|646296454|gb|KDQ17614.1|	25.08	3e-07	65.1	hypothetical protein BOTBODRAFT_29788 [Botryobasidium botryosum FD-172 SS1]
Dmel_0000117_arm_armadillo_Source_FlyBase_0000117_HG_1622	gi|646296454|gb|KDQ17614.1|	25.98	0.007	51.2	hypothetical protein BOTBODRAFT_29788 [Botryobasidium botryosum FD-172 SS1]
Dmel_0000117_arm_armadillo_Source_FlyBase_0000117_HG_1622	gi|1023209052|gb|KZT06223.1|	26.73	3e-07	65.1	vacuolar protein 8 [Laetiporus sulphureus 93-53]
Dmel_0000117_arm_armadillo_Source_FlyBase_0000117_HG_1622	gi|1023209052|gb|KZT06223.1|	25.24	0.003	52.0	vacuolar protein 8 [Laetiporus sulphureus 93-53]
Dmel_0000117_arm_armadillo_Source_FlyBase_0000117_HG_1622	gi|1083163713|gb|OGE58161.1|	26.17	3e-07	64.7	hypothetical protein PENARI_c001G10300 [Penicillium arizonense]
Dmel_0000117_arm_armadillo_Source_FlyBase_0000117_HG_1622	gi|1083163713|gb|OGE58161.1|	28.20	2e-05	59.7	hypothetical protein PENARI_c001G10300 [Penicillium arizonense]
Dmel_0000117_arm_armadillo_Source_FlyBase_0000117_HG_1622	gi|1035642180|gb|OAX83833.1|	28.29	4e-07	64.7	vacuolar protein 8 [Emmonsia sp. CAC-2015a]
Dmel_0000117_arm_armadillo_Source_FlyBase_0000117_HG_1622	gi|1035642180|gb|OAX83833.1|	27.66	7e-05	57.4	vacuolar protein 8 [Emmonsia sp. CAC-2015a]
Dmel_0000117_arm_armadillo_Source_FlyBase_0000117_HG_1622	gi|1035642180|gb|OAX83833.1|	27.00	0.030	48.9	vacuolar protein 8 [Emmonsia sp. CAC-2015a]
Dmel_0000117_arm_armadillo_Source_FlyBase_0000117_HG_1622	gi|557721197|dbj|GAD99956.1|	28.78	4e-07	64.7	vacuolar armadillo repeat protein Vac8, putative [Byssochlamys spectabilis No. 5]
Dmel_0000117_arm_armadillo_Source_FlyBase_0000117_HG_1622	gi|557721197|dbj|GAD99956.1|	28.20	1e-05	59.7	vacuolar armadillo repeat protein Vac8, putative [Byssochlamys spectabilis No. 5]
Dmel_0000117_arm_armadillo_Source_FlyBase_0000117_HG_1622	gi|816353447|gb|KKK27327.1|	26.51	4e-07	64.7	vacuolar armadillo repeat protein [Aspergillus rambellii]
Dmel_0000117_arm_armadillo_Source_FlyBase_0000117_HG_1622	gi|816353447|gb|KKK27327.1|	27.44	5e-05	58.2	vacuolar armadillo repeat protein [Aspergillus rambellii]
Dmel_0000117_arm_armadillo_Source_FlyBase_0000117_HG_1622	gi|816353447|gb|KKK27327.1|	27.14	0.040	48.5	vacuolar armadillo repeat protein [Aspergillus rambellii]
Dmel_0000117_arm_armadillo_Source_FlyBase_0000117_HG_1622	gi|358057836|dbj|GAA96338.1|	27.21	4e-07	65.5	hypothetical protein E5Q_03004 [Mixia osmundae IAM 14324]
Dmel_0000117_arm_armadillo_Source_FlyBase_0000117_HG_1622	gi|358057836|dbj|GAA96338.1|	23.56	5e-07	65.1	hypothetical protein E5Q_03004 [Mixia osmundae IAM 14324]
Dmel_0000117_arm_armadillo_Source_FlyBase_0000117_HG_1622	gi|953446759|ref|XP_014566932.1|	27.21	4e-07	65.5	hypothetical protein L969DRAFT_95435 [Mixia osmundae IAM 14324]
Dmel_0000117_arm_armadillo_Source_FlyBase_0000117_HG_1622	gi|953446759|ref|XP_014566932.1|	23.56	5e-07	65.1	hypothetical protein L969DRAFT_95435 [Mixia osmundae IAM 14324]
Dmel_0000117_arm_armadillo_Source_FlyBase_0000117_HG_1622	gi|1024104379|gb|KZV95607.1|	25.56	4e-07	64.7	vacuolar protein 8 [Exidia glandulosa HHB12029]
Dmel_0000117_arm_armadillo_Source_FlyBase_0000117_HG_1622	gi|1024104379|gb|KZV95607.1|	28.28	2e-04	56.2	vacuolar protein 8 [Exidia glandulosa HHB12029]
Dmel_0000117_arm_armadillo_Source_FlyBase_0000117_HG_1622	gi|1024104379|gb|KZV95607.1|	25.70	2.5	42.7	vacuolar protein 8 [Exidia glandulosa HHB12029]
Dmel_0000117_arm_armadillo_Source_FlyBase_0000117_HG_1622	gi|821082808|gb|KKY36260.1|	25.16	4e-07	64.7	putative vacuolar armadillo repeat protein [Diaporthe ampelina]
Dmel_0000117_arm_armadillo_Source_FlyBase_0000117_HG_1622	gi|821082808|gb|KKY36260.1|	28.20	9e-07	63.5	putative vacuolar armadillo repeat protein [Diaporthe ampelina]
Dmel_0000117_arm_armadillo_Source_FlyBase_0000117_HG_1622	gi|1023272770|gb|KZT67655.1|	26.90	4e-07	64.7	ARM repeat-containing protein [Daedalea quercina L-15889]
Dmel_0000117_arm_armadillo_Source_FlyBase_0000117_HG_1622	gi|1023272770|gb|KZT67655.1|	25.24	0.004	51.6	ARM repeat-containing protein [Daedalea quercina L-15889]
Dmel_0000117_arm_armadillo_Source_FlyBase_0000117_HG_1622	gi|816350072|gb|KKK25045.1|	26.51	4e-07	64.7	vacuolar armadillo repeat protein [Aspergillus ochraceoroseus]
Dmel_0000117_arm_armadillo_Source_FlyBase_0000117_HG_1622	gi|816350072|gb|KKK25045.1|	27.14	0.042	48.5	vacuolar armadillo repeat protein [Aspergillus ochraceoroseus]
Dmel_0000117_arm_armadillo_Source_FlyBase_0000117_HG_1622	gi|1168145858|gb|OQE44629.1|	27.09	4e-07	64.7	hypothetical protein PENCOP_c002G00777 [Penicillium coprophilum]
Dmel_0000117_arm_armadillo_Source_FlyBase_0000117_HG_1622	gi|1168145858|gb|OQE44629.1|	27.82	3e-05	58.5	hypothetical protein PENCOP_c002G00777 [Penicillium coprophilum]
Dmel_0000117_arm_armadillo_Source_FlyBase_0000117_HG_1622	gi|527298793|gb|EPS99598.1|	26.90	4e-07	64.7	hypothetical protein FOMPIDRAFT_1147214 [Fomitopsis pinicola FP-58527 SS1]
Dmel_0000117_arm_armadillo_Source_FlyBase_0000117_HG_1622	gi|527298793|gb|EPS99598.1|	25.24	0.004	52.0	hypothetical protein FOMPIDRAFT_1147214 [Fomitopsis pinicola FP-58527 SS1]
Dmel_0000117_arm_armadillo_Source_FlyBase_0000117_HG_1622	gi|599092332|ref|XP_007378287.1|	27.53	4e-07	64.7	vacuolar protein 8 [Punctularia strigosozonata HHB-11173 SS5]
Dmel_0000117_arm_armadillo_Source_FlyBase_0000117_HG_1622	gi|599092332|ref|XP_007378287.1|	27.05	7e-04	54.3	vacuolar protein 8 [Punctularia strigosozonata HHB-11173 SS5]
Dmel_0000117_arm_armadillo_Source_FlyBase_0000117_HG_1622	gi|336269856|ref|XP_003349688.1|	29.10	5e-07	64.3	hypothetical protein SMAC_07040 [Sordaria macrospora k-hell]
Dmel_0000117_arm_armadillo_Source_FlyBase_0000117_HG_1622	gi|336269856|ref|XP_003349688.1|	28.00	1e-06	63.2	hypothetical protein SMAC_07040 [Sordaria macrospora k-hell]
Dmel_0000117_arm_armadillo_Source_FlyBase_0000117_HG_1622	gi|336269856|ref|XP_003349688.1|	24.54	6e-05	57.4	hypothetical protein SMAC_07040 [Sordaria macrospora k-hell]
Dmel_0000117_arm_armadillo_Source_FlyBase_0000117_HG_1622	gi|1026976810|ref|XP_016601278.1|	28.71	5e-07	64.3	Vacuolar protein 8 [Penicillium expansum]
Dmel_0000117_arm_armadillo_Source_FlyBase_0000117_HG_1622	gi|1026976810|ref|XP_016601278.1|	27.82	2e-05	59.3	Vacuolar protein 8 [Penicillium expansum]
Dmel_0000117_arm_armadillo_Source_FlyBase_0000117_HG_1622	gi|1000838657|gb|KXN81094.1|	26.77	5e-07	64.3	Vacuolar protein 8 [Leucoagaricus sp. SymC.cos]
Dmel_0000117_arm_armadillo_Source_FlyBase_0000117_HG_1622	gi|1000838657|gb|KXN81094.1|	24.60	0.004	51.6	Vacuolar protein 8 [Leucoagaricus sp. SymC.cos]
Dmel_0000117_arm_armadillo_Source_FlyBase_0000117_HG_1622	gi|1024753856|gb|KZZ92869.1|	27.14	5e-07	64.3	vacuolar protein 8 [Aschersonia aleyrodis RCEF 2490]
Dmel_0000117_arm_armadillo_Source_FlyBase_0000117_HG_1622	gi|1024753856|gb|KZZ92869.1|	27.94	7e-06	60.5	vacuolar protein 8 [Aschersonia aleyrodis RCEF 2490]
Dmel_0000117_arm_armadillo_Source_FlyBase_0000117_HG_1622	gi|1024753856|gb|KZZ92869.1|	26.01	0.35	45.4	vacuolar protein 8 [Aschersonia aleyrodis RCEF 2490]
Dmel_0000117_arm_armadillo_Source_FlyBase_0000117_HG_1622	gi|1024753856|gb|KZZ92869.1|	23.73	1.7	43.1	vacuolar protein 8 [Aschersonia aleyrodis RCEF 2490]
Dmel_0000117_arm_armadillo_Source_FlyBase_0000117_HG_1622	gi|259480510|tpe|CBF71708.1|	27.89	5e-07	64.3	TPA: VAC8 (JCVI) [Aspergillus nidulans FGSC A4]
Dmel_0000117_arm_armadillo_Source_FlyBase_0000117_HG_1622	gi|259480510|tpe|CBF71708.1|	27.07	1e-04	57.0	TPA: VAC8 (JCVI) [Aspergillus nidulans FGSC A4]
Dmel_0000117_arm_armadillo_Source_FlyBase_0000117_HG_1622	gi|761843107|ref|XP_007817526.2|	26.63	5e-07	64.3	vacuolar protein 8 [Metarhizium robertsii ARSEF 23]
Dmel_0000117_arm_armadillo_Source_FlyBase_0000117_HG_1622	gi|761843107|ref|XP_007817526.2|	27.92	3e-06	62.4	vacuolar protein 8 [Metarhizium robertsii ARSEF 23]
Dmel_0000117_arm_armadillo_Source_FlyBase_0000117_HG_1622	gi|385303957|gb|EIF47998.1|	27.57	5e-07	63.5	vacuolar protein 8 [Brettanomyces bruxellensis AWRI1499]
Dmel_0000117_arm_armadillo_Source_FlyBase_0000117_HG_1622	gi|171692697|ref|XP_001911273.1|	27.14	5e-07	64.3	hypothetical protein [Podospora anserina S mat+]
Dmel_0000117_arm_armadillo_Source_FlyBase_0000117_HG_1622	gi|171692697|ref|XP_001911273.1|	28.39	1e-05	60.1	hypothetical protein [Podospora anserina S mat+]
Dmel_0000117_arm_armadillo_Source_FlyBase_0000117_HG_1622	gi|171692697|ref|XP_001911273.1|	24.19	2e-04	55.8	hypothetical protein [Podospora anserina S mat+]
Dmel_0000117_arm_armadillo_Source_FlyBase_0000117_HG_1622	gi|156058450|ref|XP_001595148.1|	28.29	5e-07	64.3	hypothetical protein SS1G_03236 [Sclerotinia sclerotiorum 1980]
Dmel_0000117_arm_armadillo_Source_FlyBase_0000117_HG_1622	gi|156058450|ref|XP_001595148.1|	28.15	1e-05	59.7	hypothetical protein SS1G_03236 [Sclerotinia sclerotiorum 1980]
Dmel_0000117_arm_armadillo_Source_FlyBase_0000117_HG_1622	gi|156058450|ref|XP_001595148.1|	31.39	0.72	44.3	hypothetical protein SS1G_03236 [Sclerotinia sclerotiorum 1980]
Dmel_0000117_arm_armadillo_Source_FlyBase_0000117_HG_1622	gi|1063879884|ref|XP_017998157.1|	28.70	5e-07	64.3	Vacuolar protein 8 [Phialophora attae]
Dmel_0000117_arm_armadillo_Source_FlyBase_0000117_HG_1622	gi|1063879884|ref|XP_017998157.1|	26.67	0.005	51.6	Vacuolar protein 8 [Phialophora attae]
Dmel_0000117_arm_armadillo_Source_FlyBase_0000117_HG_1622	gi|1063879884|ref|XP_017998157.1|	27.44	0.090	47.4	Vacuolar protein 8 [Phialophora attae]
Dmel_0000117_arm_armadillo_Source_FlyBase_0000117_HG_1622	gi|1063879884|ref|XP_017998157.1|	23.44	7.7	41.2	Vacuolar protein 8 [Phialophora attae]
Dmel_0000117_arm_armadillo_Source_FlyBase_0000117_HG_1622	gi|1046795690|gb|OCL03058.1|	26.60	5e-07	64.3	ARM repeat-containing protein [Glonium stellatum]
Dmel_0000117_arm_armadillo_Source_FlyBase_0000117_HG_1622	gi|1046795690|gb|OCL03058.1|	28.95	6e-07	63.9	ARM repeat-containing protein [Glonium stellatum]
Dmel_0000117_arm_armadillo_Source_FlyBase_0000117_HG_1622	gi|1084343216|gb|OGM48855.1|	26.91	6e-07	64.3	vacuolar protein 8 [Aspergillus bombycis]
Dmel_0000117_arm_armadillo_Source_FlyBase_0000117_HG_1622	gi|1084343216|gb|OGM48855.1|	27.44	6e-05	57.8	vacuolar protein 8 [Aspergillus bombycis]
Dmel_0000117_arm_armadillo_Source_FlyBase_0000117_HG_1622	gi|1084343216|gb|OGM48855.1|	26.50	0.13	47.0	vacuolar protein 8 [Aspergillus bombycis]
Dmel_0000117_arm_armadillo_Source_FlyBase_0000117_HG_1622	gi|992077566|ref|XP_015402324.1|	26.91	6e-07	63.9	vacuolar protein 8 [Aspergillus nomius NRRL 13137]
Dmel_0000117_arm_armadillo_Source_FlyBase_0000117_HG_1622	gi|992077566|ref|XP_015402324.1|	27.44	7e-05	57.4	vacuolar protein 8 [Aspergillus nomius NRRL 13137]
Dmel_0000117_arm_armadillo_Source_FlyBase_0000117_HG_1622	gi|992077566|ref|XP_015402324.1|	26.50	0.13	47.0	vacuolar protein 8 [Aspergillus nomius NRRL 13137]
Dmel_0000117_arm_armadillo_Source_FlyBase_0000117_HG_1622	gi|597920664|ref|XP_007314676.1|	26.39	6e-07	64.3	hypothetical protein SERLADRAFT_445927 [Serpula lacrymans var. lacrymans S7.9]
Dmel_0000117_arm_armadillo_Source_FlyBase_0000117_HG_1622	gi|597920664|ref|XP_007314676.1|	25.24	4e-04	55.1	hypothetical protein SERLADRAFT_445927 [Serpula lacrymans var. lacrymans S7.9]
Dmel_0000117_arm_armadillo_Source_FlyBase_0000117_HG_1622	gi|599153678|gb|EYE92967.1|	24.18	6e-07	63.9	ARM repeat-containing protein [Aspergillus ruber CBS 135680]
Dmel_0000117_arm_armadillo_Source_FlyBase_0000117_HG_1622	gi|599153678|gb|EYE92967.1|	27.55	5e-06	60.8	ARM repeat-containing protein [Aspergillus ruber CBS 135680]
Dmel_0000117_arm_armadillo_Source_FlyBase_0000117_HG_1622	gi|599153678|gb|EYE92967.1|	27.86	0.020	49.7	ARM repeat-containing protein [Aspergillus ruber CBS 135680]
Dmel_0000117_arm_armadillo_Source_FlyBase_0000117_HG_1622	gi|1060920369|gb|ODM15678.1|	25.42	6e-07	63.9	Vacuolar protein 8 [Aspergillus cristatus]
Dmel_0000117_arm_armadillo_Source_FlyBase_0000117_HG_1622	gi|1060920369|gb|ODM15678.1|	27.17	3e-05	58.9	Vacuolar protein 8 [Aspergillus cristatus]
Dmel_0000117_arm_armadillo_Source_FlyBase_0000117_HG_1622	gi|1060920369|gb|ODM15678.1|	28.86	0.002	53.1	Vacuolar protein 8 [Aspergillus cristatus]
Dmel_0000117_arm_armadillo_Source_FlyBase_0000117_HG_1622	gi|636755325|ref|XP_008079836.1|	27.14	6e-07	63.9	ARM repeat-containing protein [Glarea lozoyensis ATCC 20868]
Dmel_0000117_arm_armadillo_Source_FlyBase_0000117_HG_1622	gi|636755325|ref|XP_008079836.1|	27.72	1e-05	60.1	ARM repeat-containing protein [Glarea lozoyensis ATCC 20868]
Dmel_0000117_arm_armadillo_Source_FlyBase_0000117_HG_1622	gi|169779497|ref|XP_001824213.1|	26.91	7e-07	63.9	vacuolar protein 8 [Aspergillus oryzae RIB40]
Dmel_0000117_arm_armadillo_Source_FlyBase_0000117_HG_1622	gi|169779497|ref|XP_001824213.1|	27.44	8e-05	57.4	vacuolar protein 8 [Aspergillus oryzae RIB40]
Dmel_0000117_arm_armadillo_Source_FlyBase_0000117_HG_1622	gi|169779497|ref|XP_001824213.1|	26.50	0.15	46.6	vacuolar protein 8 [Aspergillus oryzae RIB40]
Dmel_0000117_arm_armadillo_Source_FlyBase_0000117_HG_1622	gi|631245419|ref|XP_007917631.1|	26.63	7e-07	63.9	putative vacuolar protein 8 protein [Phaeoacremonium minimum UCRPA7]
Dmel_0000117_arm_armadillo_Source_FlyBase_0000117_HG_1622	gi|631245419|ref|XP_007917631.1|	28.73	9e-07	63.5	putative vacuolar protein 8 protein [Phaeoacremonium minimum UCRPA7]
Dmel_0000117_arm_armadillo_Source_FlyBase_0000117_HG_1622	gi|399164492|emb|CCE34593.1|	29.10	7e-07	63.9	probable VAC8 protein [Claviceps purpurea 20.1]
Dmel_0000117_arm_armadillo_Source_FlyBase_0000117_HG_1622	gi|399164492|emb|CCE34593.1|	26.13	5e-06	61.2	probable VAC8 protein [Claviceps purpurea 20.1]
Dmel_0000117_arm_armadillo_Source_FlyBase_0000117_HG_1622	gi|995935019|gb|KXG47715.1|	28.71	7e-07	63.9	Armadillo [Penicillium griseofulvum]
Dmel_0000117_arm_armadillo_Source_FlyBase_0000117_HG_1622	gi|995935019|gb|KXG47715.1|	27.82	5e-05	57.8	Armadillo [Penicillium griseofulvum]
Dmel_0000117_arm_armadillo_Source_FlyBase_0000117_HG_1622	gi|816194867|emb|CRG84435.1|	28.78	7e-07	63.9	Vacuolar protein 8 [Talaromyces islandicus]
Dmel_0000117_arm_armadillo_Source_FlyBase_0000117_HG_1622	gi|816194867|emb|CRG84435.1|	27.82	5e-06	61.2	Vacuolar protein 8 [Talaromyces islandicus]
Dmel_0000117_arm_armadillo_Source_FlyBase_0000117_HG_1622	gi|1028903039|gb|OAL05288.1|	29.96	7e-07	63.9	ARM repeat-containing protein [Stagonospora sp. SRC1lsM3a]
Dmel_0000117_arm_armadillo_Source_FlyBase_0000117_HG_1622	gi|1028903039|gb|OAL05288.1|	25.09	7e-07	63.9	ARM repeat-containing protein [Stagonospora sp. SRC1lsM3a]
Dmel_0000117_arm_armadillo_Source_FlyBase_0000117_HG_1622	gi|1028903039|gb|OAL05288.1|	27.46	8e-07	63.5	ARM repeat-containing protein [Stagonospora sp. SRC1lsM3a]
Dmel_0000117_arm_armadillo_Source_FlyBase_0000117_HG_1622	gi|1168133701|gb|OQE32925.1|	27.09	7e-07	63.9	hypothetical protein PENFLA_c001G10263 [Penicillium flavigenum]
Dmel_0000117_arm_armadillo_Source_FlyBase_0000117_HG_1622	gi|1168133701|gb|OQE32925.1|	27.82	4e-05	58.2	hypothetical protein PENFLA_c001G10263 [Penicillium flavigenum]
Dmel_0000117_arm_armadillo_Source_FlyBase_0000117_HG_1622	gi|1168133701|gb|OQE32925.1|	24.18	2e-04	56.2	hypothetical protein PENFLA_c001G10263 [Penicillium flavigenum]
Dmel_0000117_arm_armadillo_Source_FlyBase_0000117_HG_1622	gi|255953283|ref|XP_002567394.1|	27.09	8e-07	63.9	Pc21g03300 [Penicillium rubens Wisconsin 54-1255]
Dmel_0000117_arm_armadillo_Source_FlyBase_0000117_HG_1622	gi|255953283|ref|XP_002567394.1|	27.82	4e-05	58.2	Pc21g03300 [Penicillium rubens Wisconsin 54-1255]
Dmel_0000117_arm_armadillo_Source_FlyBase_0000117_HG_1622	gi|255953283|ref|XP_002567394.1|	24.18	2e-04	56.2	Pc21g03300 [Penicillium rubens Wisconsin 54-1255]
Dmel_0000117_arm_armadillo_Source_FlyBase_0000117_HG_1622	gi|584412273|emb|CDM31039.1|	28.71	8e-07	63.9	Vacuolar protein 8 [Penicillium roqueforti FM164]
Dmel_0000117_arm_armadillo_Source_FlyBase_0000117_HG_1622	gi|584412273|emb|CDM31039.1|	27.82	2e-05	58.9	Vacuolar protein 8 [Penicillium roqueforti FM164]
Dmel_0000117_arm_armadillo_Source_FlyBase_0000117_HG_1622	gi|807751593|ref|XP_012180591.1|	25.48	8e-07	63.9	predicted protein [Fibroporia radiculosa]
Dmel_0000117_arm_armadillo_Source_FlyBase_0000117_HG_1622	gi|807751593|ref|XP_012180591.1|	25.48	0.003	52.4	predicted protein [Fibroporia radiculosa]
Dmel_0000117_arm_armadillo_Source_FlyBase_0000117_HG_1622	gi|1089741018|ref|XP_018701989.1|	26.63	8e-07	63.5	Armadillo-like helical [Isaria fumosorosea ARSEF 2679]
Dmel_0000117_arm_armadillo_Source_FlyBase_0000117_HG_1622	gi|1089741018|ref|XP_018701989.1|	28.47	3e-06	61.6	Armadillo-like helical [Isaria fumosorosea ARSEF 2679]
Dmel_0000117_arm_armadillo_Source_FlyBase_0000117_HG_1622	gi|697080554|ref|XP_009653861.1|	27.92	8e-07	63.5	armadillo/beta-catenin-like repeat-containing protein [Verticillium dahliae VdLs.17]
Dmel_0000117_arm_armadillo_Source_FlyBase_0000117_HG_1622	gi|697080554|ref|XP_009653861.1|	27.36	2e-06	62.8	armadillo/beta-catenin-like repeat-containing protein [Verticillium dahliae VdLs.17]
Dmel_0000117_arm_armadillo_Source_FlyBase_0000117_HG_1622	gi|697080554|ref|XP_009653861.1|	23.64	0.004	51.6	armadillo/beta-catenin-like repeat-containing protein [Verticillium dahliae VdLs.17]
Dmel_0000117_arm_armadillo_Source_FlyBase_0000117_HG_1622	gi|697080554|ref|XP_009653861.1|	28.82	0.039	48.5	armadillo/beta-catenin-like repeat-containing protein [Verticillium dahliae VdLs.17]
Dmel_0000117_arm_armadillo_Source_FlyBase_0000117_HG_1622	gi|1168197097|gb|OQE94401.1|	27.09	8e-07	63.5	hypothetical protein PENNAL_c0004G05030 [Penicillium nalgiovense]
Dmel_0000117_arm_armadillo_Source_FlyBase_0000117_HG_1622	gi|1168197097|gb|OQE94401.1|	27.82	4e-05	58.2	hypothetical protein PENNAL_c0004G05030 [Penicillium nalgiovense]
Dmel_0000117_arm_armadillo_Source_FlyBase_0000117_HG_1622	gi|1168197097|gb|OQE94401.1|	24.18	2e-04	56.2	hypothetical protein PENNAL_c0004G05030 [Penicillium nalgiovense]
Dmel_0000117_arm_armadillo_Source_FlyBase_0000117_HG_1622	gi|972239777|emb|CEL03489.1|	29.19	8e-07	63.2	Putative Vacuolar protein 8 [Aspergillus calidoustus]
Dmel_0000117_arm_armadillo_Source_FlyBase_0000117_HG_1622	gi|972239777|emb|CEL03489.1|	28.05	5e-04	54.3	Putative Vacuolar protein 8 [Aspergillus calidoustus]
Dmel_0000117_arm_armadillo_Source_FlyBase_0000117_HG_1622	gi|972239777|emb|CEL03489.1|	27.08	0.23	45.8	Putative Vacuolar protein 8 [Aspergillus calidoustus]
Dmel_0000117_arm_armadillo_Source_FlyBase_0000117_HG_1622	gi|972239777|emb|CEL03489.1|	22.50	1.8	43.1	Putative Vacuolar protein 8 [Aspergillus calidoustus]
Dmel_0000117_arm_armadillo_Source_FlyBase_0000117_HG_1622	gi|1147825656|ref|XP_020118253.1|	26.85	9e-07	63.5	Vacuolar protein 8 [Talaromyces atroroseus]
Dmel_0000117_arm_armadillo_Source_FlyBase_0000117_HG_1622	gi|1147825656|ref|XP_020118253.1|	27.44	9e-05	57.0	Vacuolar protein 8 [Talaromyces atroroseus]
Dmel_0000117_arm_armadillo_Source_FlyBase_0000117_HG_1622	gi|1069625023|ref|XP_018173668.1|	28.73	9e-07	63.5	vacuolar protein 8 [Purpureocillium lilacinum]
Dmel_0000117_arm_armadillo_Source_FlyBase_0000117_HG_1622	gi|1069625023|ref|XP_018173668.1|	26.13	2e-06	62.0	vacuolar protein 8 [Purpureocillium lilacinum]
Dmel_0000117_arm_armadillo_Source_FlyBase_0000117_HG_1622	gi|402218780|gb|EJT98855.1|	23.66	9e-07	63.5	vacuolar protein 8 [Dacryopinax primogenitus]
Dmel_0000117_arm_armadillo_Source_FlyBase_0000117_HG_1622	gi|402218780|gb|EJT98855.1|	27.46	0.006	51.2	vacuolar protein 8 [Dacryopinax primogenitus]
Dmel_0000117_arm_armadillo_Source_FlyBase_0000117_HG_1622	gi|402218780|gb|EJT98855.1|	26.64	0.13	47.0	vacuolar protein 8 [Dacryopinax primogenitus]
Dmel_0000117_arm_armadillo_Source_FlyBase_0000117_HG_1622	gi|525586110|gb|EPS32360.1|	26.10	9e-07	63.5	hypothetical protein PDE_07320 [Penicillium oxalicum 114-2]
Dmel_0000117_arm_armadillo_Source_FlyBase_0000117_HG_1622	gi|525586110|gb|EPS32360.1|	27.44	8e-05	57.4	hypothetical protein PDE_07320 [Penicillium oxalicum 114-2]
Dmel_0000117_arm_armadillo_Source_FlyBase_0000117_HG_1622	gi|525586110|gb|EPS32360.1|	27.37	0.022	49.3	hypothetical protein PDE_07320 [Penicillium oxalicum 114-2]
Dmel_0000117_arm_armadillo_Source_FlyBase_0000117_HG_1622	gi|752273321|dbj|GAM91629.1|	25.82	9e-07	63.5	hypothetical protein ANO11243_096810 [fungal sp. No.11243]
Dmel_0000117_arm_armadillo_Source_FlyBase_0000117_HG_1622	gi|752273321|dbj|GAM91629.1|	27.35	2e-04	55.8	hypothetical protein ANO11243_096810 [fungal sp. No.11243]
Dmel_0000117_arm_armadillo_Source_FlyBase_0000117_HG_1622	gi|598001973|ref|XP_007368816.1|	25.48	9e-07	63.5	vacuolar protein 8 [Dichomitus squalens LYAD-421 SS1]
Dmel_0000117_arm_armadillo_Source_FlyBase_0000117_HG_1622	gi|598001973|ref|XP_007368816.1|	26.64	0.001	53.9	vacuolar protein 8 [Dichomitus squalens LYAD-421 SS1]
Dmel_0000117_arm_armadillo_Source_FlyBase_0000117_HG_1622	gi|597575261|ref|XP_007290687.1|	27.14	1e-06	63.5	vacuolar armadillo repeat protein [Marssonina brunnea f. sp. 'multigermtubi' MB_m1]
Dmel_0000117_arm_armadillo_Source_FlyBase_0000117_HG_1622	gi|597575261|ref|XP_007290687.1|	28.09	2e-05	59.3	vacuolar armadillo repeat protein [Marssonina brunnea f. sp. 'multigermtubi' MB_m1]
Dmel_0000117_arm_armadillo_Source_FlyBase_0000117_HG_1622	gi|636604205|ref|XP_008033237.1|	25.96	1e-06	63.5	vacuolar protein 8 [Trametes versicolor FP-101664 SS1]
Dmel_0000117_arm_armadillo_Source_FlyBase_0000117_HG_1622	gi|636604205|ref|XP_008033237.1|	26.64	0.001	53.9	vacuolar protein 8 [Trametes versicolor FP-101664 SS1]
Dmel_0000117_arm_armadillo_Source_FlyBase_0000117_HG_1622	gi|758995975|ref|XP_956747.2|	28.00	1e-06	63.5	vacuolar protein 8 [Neurospora crassa OR74A]
Dmel_0000117_arm_armadillo_Source_FlyBase_0000117_HG_1622	gi|758995975|ref|XP_956747.2|	28.73	1e-06	63.2	vacuolar protein 8 [Neurospora crassa OR74A]
Dmel_0000117_arm_armadillo_Source_FlyBase_0000117_HG_1622	gi|758995975|ref|XP_956747.2|	24.54	1e-04	56.6	vacuolar protein 8 [Neurospora crassa OR74A]
Dmel_0000117_arm_armadillo_Source_FlyBase_0000117_HG_1622	gi|1092141702|emb|CZT51989.1|	27.14	1e-06	63.2	probable VAC8 protein [Rhynchosporium secalis]
Dmel_0000117_arm_armadillo_Source_FlyBase_0000117_HG_1622	gi|1092141702|emb|CZT51989.1|	28.46	4e-06	61.2	probable VAC8 protein [Rhynchosporium secalis]
Dmel_0000117_arm_armadillo_Source_FlyBase_0000117_HG_1622	gi|1102187154|ref|XP_019026209.1|	27.46	1e-06	63.5	putative vacuolar protein 8 [Saitoella complicata NRRL Y-17804]
Dmel_0000117_arm_armadillo_Source_FlyBase_0000117_HG_1622	gi|1102187154|ref|XP_019026209.1|	27.82	3e-04	55.5	putative vacuolar protein 8 [Saitoella complicata NRRL Y-17804]
Dmel_0000117_arm_armadillo_Source_FlyBase_0000117_HG_1622	gi|1102187154|ref|XP_019026209.1|	24.45	0.082	47.4	putative vacuolar protein 8 [Saitoella complicata NRRL Y-17804]
Dmel_0000117_arm_armadillo_Source_FlyBase_0000117_HG_1622	gi|936412241|gb|KPM40764.1|	26.13	1e-06	63.5	Vacuolar protein 8 [Neonectria ditissima]
Dmel_0000117_arm_armadillo_Source_FlyBase_0000117_HG_1622	gi|936412241|gb|KPM40764.1|	27.82	2e-05	58.9	Vacuolar protein 8 [Neonectria ditissima]
Dmel_0000117_arm_armadillo_Source_FlyBase_0000117_HG_1622	gi|1102306068|ref|XP_018983011.1|	25.00	1e-06	63.2	hypothetical protein BABINDRAFT_41210 [Babjeviella inositovora NRRL Y-12698]
Dmel_0000117_arm_armadillo_Source_FlyBase_0000117_HG_1622	gi|1102306068|ref|XP_018983011.1|	28.12	8e-05	57.0	hypothetical protein BABINDRAFT_41210 [Babjeviella inositovora NRRL Y-12698]
Dmel_0000117_arm_armadillo_Source_FlyBase_0000117_HG_1622	gi|1023263158|gb|KZT58395.1|	23.39	1e-06	63.2	ARM repeat-containing protein [Calocera cornea HHB12733]
Dmel_0000117_arm_armadillo_Source_FlyBase_0000117_HG_1622	gi|1023263158|gb|KZT58395.1|	24.86	0.005	51.2	ARM repeat-containing protein [Calocera cornea HHB12733]
Dmel_0000117_arm_armadillo_Source_FlyBase_0000117_HG_1622	gi|1023263158|gb|KZT58395.1|	26.64	0.17	46.6	ARM repeat-containing protein [Calocera cornea HHB12733]
Dmel_0000117_arm_armadillo_Source_FlyBase_0000117_HG_1622	gi|367010802|ref|XP_003679902.1|	26.52	1e-06	63.2	hypothetical protein TDEL_0B05620 [Torulaspora delbrueckii]
Dmel_0000117_arm_armadillo_Source_FlyBase_0000117_HG_1622	gi|367010802|ref|XP_003679902.1|	25.74	0.52	45.1	hypothetical protein TDEL_0B05620 [Torulaspora delbrueckii]
Dmel_0000117_arm_armadillo_Source_FlyBase_0000117_HG_1622	gi|367010802|ref|XP_003679902.1|	25.87	0.70	44.7	hypothetical protein TDEL_0B05620 [Torulaspora delbrueckii]
Dmel_0000117_arm_armadillo_Source_FlyBase_0000117_HG_1622	gi|367010802|ref|XP_003679902.1|	24.09	8.6	40.8	hypothetical protein TDEL_0B05620 [Torulaspora delbrueckii]
Dmel_0000117_arm_armadillo_Source_FlyBase_0000117_HG_1622	gi|953376133|ref|XP_014532335.1|	28.71	1e-06	63.2	Vac8p [Penicillium digitatum Pd1]
Dmel_0000117_arm_armadillo_Source_FlyBase_0000117_HG_1622	gi|953376133|ref|XP_014532335.1|	27.82	5e-05	57.8	Vac8p [Penicillium digitatum Pd1]
Dmel_0000117_arm_armadillo_Source_FlyBase_0000117_HG_1622	gi|1027070246|ref|XP_016640258.1|	26.61	1e-06	63.2	hypothetical protein SAPIO_CDS8340 [Scedosporium apiospermum]
Dmel_0000117_arm_armadillo_Source_FlyBase_0000117_HG_1622	gi|1027070246|ref|XP_016640258.1|	29.58	1e-06	63.2	hypothetical protein SAPIO_CDS8340 [Scedosporium apiospermum]
Dmel_0000117_arm_armadillo_Source_FlyBase_0000117_HG_1622	gi|1027070246|ref|XP_016640258.1|	22.56	5e-04	54.7	hypothetical protein SAPIO_CDS8340 [Scedosporium apiospermum]
Dmel_0000117_arm_armadillo_Source_FlyBase_0000117_HG_1622	gi|1027070246|ref|XP_016640258.1|	24.56	2.6	42.7	hypothetical protein SAPIO_CDS8340 [Scedosporium apiospermum]
Dmel_0000117_arm_armadillo_Source_FlyBase_0000117_HG_1622	gi|1024755600|gb|KZZ94599.1|	25.78	1e-06	63.2	vac8 (jcvi) [Ascosphaera apis ARSEF 7405]
Dmel_0000117_arm_armadillo_Source_FlyBase_0000117_HG_1622	gi|1024755600|gb|KZZ94599.1|	25.27	6e-06	60.8	vac8 (jcvi) [Ascosphaera apis ARSEF 7405]
Dmel_0000117_arm_armadillo_Source_FlyBase_0000117_HG_1622	gi|628279373|ref|XP_007728295.1|	23.89	1e-06	63.2	vacuolar protein 8 [Capronia coronata CBS 617.96]
Dmel_0000117_arm_armadillo_Source_FlyBase_0000117_HG_1622	gi|628279373|ref|XP_007728295.1|	25.75	0.17	46.6	vacuolar protein 8 [Capronia coronata CBS 617.96]
Dmel_0000117_arm_armadillo_Source_FlyBase_0000117_HG_1622	gi|1112960027|gb|OJT13224.1|	25.96	1e-06	63.2	Vacuolar protein 8 [Trametes pubescens]
Dmel_0000117_arm_armadillo_Source_FlyBase_0000117_HG_1622	gi|1112960027|gb|OJT13224.1|	26.64	9e-04	53.9	Vacuolar protein 8 [Trametes pubescens]
Dmel_0000117_arm_armadillo_Source_FlyBase_0000117_HG_1622	gi|1025691610|gb|OAA78892.1|	26.63	1e-06	63.2	Armadillo-like helical [Cordyceps confragosa RCEF 1005]
Dmel_0000117_arm_armadillo_Source_FlyBase_0000117_HG_1622	gi|1025691610|gb|OAA78892.1|	28.47	2e-05	59.3	Armadillo-like helical [Cordyceps confragosa RCEF 1005]
Dmel_0000117_arm_armadillo_Source_FlyBase_0000117_HG_1622	gi|953392004|ref|XP_014540244.1|	26.63	1e-06	63.2	vacuolar protein 8, partial [Metarhizium brunneum ARSEF 3297]
Dmel_0000117_arm_armadillo_Source_FlyBase_0000117_HG_1622	gi|953392004|ref|XP_014540244.1|	27.92	2e-05	59.3	vacuolar protein 8, partial [Metarhizium brunneum ARSEF 3297]
Dmel_0000117_arm_armadillo_Source_FlyBase_0000117_HG_1622	gi|1040027415|gb|OBS20143.1|	26.13	1e-06	63.2	hypothetical protein FPOA_11865 [Fusarium poae]
Dmel_0000117_arm_armadillo_Source_FlyBase_0000117_HG_1622	gi|1040027415|gb|OBS20143.1|	28.36	1e-05	60.1	hypothetical protein FPOA_11865 [Fusarium poae]
Dmel_0000117_arm_armadillo_Source_FlyBase_0000117_HG_1622	gi|1040027415|gb|OBS20143.1|	26.13	2.2	42.7	hypothetical protein FPOA_11865 [Fusarium poae]
Dmel_0000117_arm_armadillo_Source_FlyBase_0000117_HG_1622	gi|685862925|ref|XP_009258495.1|	26.13	1e-06	63.2	hypothetical protein FPSE_07102 [Fusarium pseudograminearum CS3096]
Dmel_0000117_arm_armadillo_Source_FlyBase_0000117_HG_1622	gi|685862925|ref|XP_009258495.1|	27.99	3e-05	58.5	hypothetical protein FPSE_07102 [Fusarium pseudograminearum CS3096]
Dmel_0000117_arm_armadillo_Source_FlyBase_0000117_HG_1622	gi|685862925|ref|XP_009258495.1|	26.13	0.99	43.9	hypothetical protein FPSE_07102 [Fusarium pseudograminearum CS3096]
Dmel_0000117_arm_armadillo_Source_FlyBase_0000117_HG_1622	gi|629699567|ref|XP_007815075.1|	26.63	1e-06	62.8	vacuolar protein 8 [Metarhizium acridum CQMa 102]
Dmel_0000117_arm_armadillo_Source_FlyBase_0000117_HG_1622	gi|629699567|ref|XP_007815075.1|	27.92	1e-05	59.7	vacuolar protein 8 [Metarhizium acridum CQMa 102]
Dmel_0000117_arm_armadillo_Source_FlyBase_0000117_HG_1622	gi|629699567|ref|XP_007815075.1|	23.56	2e-04	55.5	vacuolar protein 8 [Metarhizium acridum CQMa 102]
Dmel_0000117_arm_armadillo_Source_FlyBase_0000117_HG_1622	gi|629699567|ref|XP_007815075.1|	23.98	4.9	41.6	vacuolar protein 8 [Metarhizium acridum CQMa 102]
Dmel_0000117_arm_armadillo_Source_FlyBase_0000117_HG_1622	gi|667650373|ref|XP_008597018.1|	26.63	1e-06	63.2	vacuolar protein 8 [Beauveria bassiana ARSEF 2860]
Dmel_0000117_arm_armadillo_Source_FlyBase_0000117_HG_1622	gi|667650373|ref|XP_008597018.1|	28.83	3e-06	62.0	vacuolar protein 8 [Beauveria bassiana ARSEF 2860]
Dmel_0000117_arm_armadillo_Source_FlyBase_0000117_HG_1622	gi|698981594|ref|XP_009847778.1|	28.00	1e-06	63.2	hypothetical protein NEUTE1DRAFT_97680 [Neurospora tetrasperma FGSC 2508]
Dmel_0000117_arm_armadillo_Source_FlyBase_0000117_HG_1622	gi|698981594|ref|XP_009847778.1|	28.80	4e-05	58.2	hypothetical protein NEUTE1DRAFT_97680 [Neurospora tetrasperma FGSC 2508]
Dmel_0000117_arm_armadillo_Source_FlyBase_0000117_HG_1622	gi|698981594|ref|XP_009847778.1|	23.97	0.060	48.1	hypothetical protein NEUTE1DRAFT_97680 [Neurospora tetrasperma FGSC 2508]
Dmel_0000117_arm_armadillo_Source_FlyBase_0000117_HG_1622	gi|734656946|gb|KHN94033.1|	26.13	1e-06	63.2	vacuolar protein 8 [Metarhizium album ARSEF 1941]
Dmel_0000117_arm_armadillo_Source_FlyBase_0000117_HG_1622	gi|734656946|gb|KHN94033.1|	27.55	3e-05	58.5	vacuolar protein 8 [Metarhizium album ARSEF 1941]
Dmel_0000117_arm_armadillo_Source_FlyBase_0000117_HG_1622	gi|38566836|emb|CAE76142.1|	28.00	1e-06	63.2	probable VAC8 protein [Neurospora crassa]
Dmel_0000117_arm_armadillo_Source_FlyBase_0000117_HG_1622	gi|38566836|emb|CAE76142.1|	28.80	4e-05	58.2	probable VAC8 protein [Neurospora crassa]
Dmel_0000117_arm_armadillo_Source_FlyBase_0000117_HG_1622	gi|38566836|emb|CAE76142.1|	23.97	0.060	48.1	probable VAC8 protein [Neurospora crassa]
Dmel_0000117_arm_armadillo_Source_FlyBase_0000117_HG_1622	gi|475672752|gb|EMT69875.1|	26.13	1e-06	62.8	Vacuolar protein 8 [Fusarium oxysporum f. sp. cubense race 4]
Dmel_0000117_arm_armadillo_Source_FlyBase_0000117_HG_1622	gi|475672752|gb|EMT69875.1|	27.99	9e-05	57.0	Vacuolar protein 8 [Fusarium oxysporum f. sp. cubense race 4]
Dmel_0000117_arm_armadillo_Source_FlyBase_0000117_HG_1622	gi|475672752|gb|EMT69875.1|	27.68	1.8	43.1	Vacuolar protein 8 [Fusarium oxysporum f. sp. cubense race 4]
Dmel_0000117_arm_armadillo_Source_FlyBase_0000117_HG_1622	gi|531987185|gb|EQL37772.1|	28.29	1e-06	63.2	vacuolar protein 8 [Blastomyces dermatitidis ATCC 26199]
Dmel_0000117_arm_armadillo_Source_FlyBase_0000117_HG_1622	gi|531987185|gb|EQL37772.1|	27.82	7e-05	57.4	vacuolar protein 8 [Blastomyces dermatitidis ATCC 26199]
Dmel_0000117_arm_armadillo_Source_FlyBase_0000117_HG_1622	gi|531987185|gb|EQL37772.1|	27.37	0.052	48.1	vacuolar protein 8 [Blastomyces dermatitidis ATCC 26199]
Dmel_0000117_arm_armadillo_Source_FlyBase_0000117_HG_1622	gi|342872137|gb|EGU74534.1|	26.13	1e-06	63.2	hypothetical protein FOXB_14979 [Fusarium oxysporum Fo5176]
Dmel_0000117_arm_armadillo_Source_FlyBase_0000117_HG_1622	gi|342872137|gb|EGU74534.1|	27.99	3e-05	58.5	hypothetical protein FOXB_14979 [Fusarium oxysporum Fo5176]
Dmel_0000117_arm_armadillo_Source_FlyBase_0000117_HG_1622	gi|342872137|gb|EGU74534.1|	26.13	1.3	43.5	hypothetical protein FOXB_14979 [Fusarium oxysporum Fo5176]
Dmel_0000117_arm_armadillo_Source_FlyBase_0000117_HG_1622	gi|1043292635|gb|OBZ79818.1|	26.42	1e-06	63.2	Vacuolar protein 8 [Grifola frondosa]
Dmel_0000117_arm_armadillo_Source_FlyBase_0000117_HG_1622	gi|1043292635|gb|OBZ79818.1|	26.64	5e-04	54.7	Vacuolar protein 8 [Grifola frondosa]
Dmel_0000117_arm_armadillo_Source_FlyBase_0000117_HG_1622	gi|1002198720|gb|KXS94764.1|	26.87	1e-06	62.8	hypothetical protein AC578_7620 [Mycosphaerella eumusae]
Dmel_0000117_arm_armadillo_Source_FlyBase_0000117_HG_1622	gi|1002198720|gb|KXS94764.1|	24.53	0.083	47.4	hypothetical protein AC578_7620 [Mycosphaerella eumusae]
Dmel_0000117_arm_armadillo_Source_FlyBase_0000117_HG_1622	gi|701768733|gb|KGQ04001.1|	26.63	1e-06	62.8	Vacuolar protein 8 [Beauveria bassiana D1-5]
Dmel_0000117_arm_armadillo_Source_FlyBase_0000117_HG_1622	gi|701768733|gb|KGQ04001.1|	28.83	3e-06	61.6	Vacuolar protein 8 [Beauveria bassiana D1-5]
Dmel_0000117_arm_armadillo_Source_FlyBase_0000117_HG_1622	gi|591473422|gb|EXM04634.1|	26.13	1e-06	62.8	vacuolar protein 8 [Fusarium oxysporum f. sp. cubense tropical race 4 54006]
Dmel_0000117_arm_armadillo_Source_FlyBase_0000117_HG_1622	gi|591473422|gb|EXM04634.1|	27.99	4e-05	58.5	vacuolar protein 8 [Fusarium oxysporum f. sp. cubense tropical race 4 54006]
Dmel_0000117_arm_armadillo_Source_FlyBase_0000117_HG_1622	gi|591473422|gb|EXM04634.1|	26.13	1.3	43.5	vacuolar protein 8 [Fusarium oxysporum f. sp. cubense tropical race 4 54006]
Dmel_0000117_arm_armadillo_Source_FlyBase_0000117_HG_1622	gi|729185922|emb|CEJ83966.1|	27.36	1e-06	62.8	Putative Vacuolar protein 8 [Torrubiella hemipterigena]
Dmel_0000117_arm_armadillo_Source_FlyBase_0000117_HG_1622	gi|729185922|emb|CEJ83966.1|	28.36	5e-06	60.8	Putative Vacuolar protein 8 [Torrubiella hemipterigena]
Dmel_0000117_arm_armadillo_Source_FlyBase_0000117_HG_1622	gi|924118339|emb|CUA73677.1|	26.03	1e-06	62.8	Vacuolar protein 8 [Cryptococcus neoformans var, neoformans B-3501A] [Rhizoctonia solani]
Dmel_0000117_arm_armadillo_Source_FlyBase_0000117_HG_1622	gi|924118339|emb|CUA73677.1|	27.87	0.001	53.5	Vacuolar protein 8 [Cryptococcus neoformans var, neoformans B-3501A] [Rhizoctonia solani]
Dmel_0000117_arm_armadillo_Source_FlyBase_0000117_HG_1622	gi|361128576|gb|EHL00508.1|	27.14	1e-06	62.4	putative Vacuolar protein 8 [Glarea lozoyensis 74030]
Dmel_0000117_arm_armadillo_Source_FlyBase_0000117_HG_1622	gi|361128576|gb|EHL00508.1|	27.97	9e-05	57.0	putative Vacuolar protein 8 [Glarea lozoyensis 74030]
Dmel_0000117_arm_armadillo_Source_FlyBase_0000117_HG_1622	gi|361128576|gb|EHL00508.1|	23.44	0.019	49.3	putative Vacuolar protein 8 [Glarea lozoyensis 74030]
Dmel_0000117_arm_armadillo_Source_FlyBase_0000117_HG_1622	gi|927759678|gb|KPA42771.1|	26.13	1e-06	62.8	vacuolar protein 8 [Fusarium langsethiae]
Dmel_0000117_arm_armadillo_Source_FlyBase_0000117_HG_1622	gi|927759678|gb|KPA42771.1|	27.99	4e-05	58.5	vacuolar protein 8 [Fusarium langsethiae]
Dmel_0000117_arm_armadillo_Source_FlyBase_0000117_HG_1622	gi|927759678|gb|KPA42771.1|	26.13	1.5	43.5	vacuolar protein 8 [Fusarium langsethiae]
Dmel_0000117_arm_armadillo_Source_FlyBase_0000117_HG_1622	gi|587740571|gb|EXA38287.1|	26.13	1e-06	62.8	vacuolar protein 8 [Fusarium oxysporum f. sp. pisi HDV247]
Dmel_0000117_arm_armadillo_Source_FlyBase_0000117_HG_1622	gi|587740571|gb|EXA38287.1|	27.99	3e-05	58.5	vacuolar protein 8 [Fusarium oxysporum f. sp. pisi HDV247]
Dmel_0000117_arm_armadillo_Source_FlyBase_0000117_HG_1622	gi|587740571|gb|EXA38287.1|	26.13	1.6	43.1	vacuolar protein 8 [Fusarium oxysporum f. sp. pisi HDV247]
Dmel_0000117_arm_armadillo_Source_FlyBase_0000117_HG_1622	gi|1070348868|ref|XP_018246102.1|	26.13	1e-06	62.8	vacuolar protein 8 [Fusarium oxysporum f. sp. lycopersici 4287]
Dmel_0000117_arm_armadillo_Source_FlyBase_0000117_HG_1622	gi|1070348868|ref|XP_018246102.1|	27.99	3e-05	58.5	vacuolar protein 8 [Fusarium oxysporum f. sp. lycopersici 4287]
Dmel_0000117_arm_armadillo_Source_FlyBase_0000117_HG_1622	gi|1070348868|ref|XP_018246102.1|	26.13	1.6	43.5	vacuolar protein 8 [Fusarium oxysporum f. sp. lycopersici 4287]
Dmel_0000117_arm_armadillo_Source_FlyBase_0000117_HG_1622	gi|1092978277|ref|XP_018752265.1|	26.13	2e-06	62.8	vacuolar protein 8 [Fusarium verticillioides 7600]
Dmel_0000117_arm_armadillo_Source_FlyBase_0000117_HG_1622	gi|1092978277|ref|XP_018752265.1|	27.99	3e-05	58.5	vacuolar protein 8 [Fusarium verticillioides 7600]
Dmel_0000117_arm_armadillo_Source_FlyBase_0000117_HG_1622	gi|1092978277|ref|XP_018752265.1|	26.13	1.5	43.5	vacuolar protein 8 [Fusarium verticillioides 7600]
Dmel_0000117_arm_armadillo_Source_FlyBase_0000117_HG_1622	gi|261189713|ref|XP_002621267.1|	28.29	2e-06	62.8	vacuolar protein 8 [Blastomyces gilchristii SLH14081]
Dmel_0000117_arm_armadillo_Source_FlyBase_0000117_HG_1622	gi|261189713|ref|XP_002621267.1|	27.82	9e-05	57.0	vacuolar protein 8 [Blastomyces gilchristii SLH14081]
Dmel_0000117_arm_armadillo_Source_FlyBase_0000117_HG_1622	gi|261189713|ref|XP_002621267.1|	27.37	0.045	48.5	vacuolar protein 8 [Blastomyces gilchristii SLH14081]
Dmel_0000117_arm_armadillo_Source_FlyBase_0000117_HG_1622	gi|444313587|ref|XP_004177451.1|	26.56	2e-06	62.8	hypothetical protein TBLA_0A01330 [Tetrapisispora blattae CBS 6284]
Dmel_0000117_arm_armadillo_Source_FlyBase_0000117_HG_1622	gi|444313587|ref|XP_004177451.1|	25.08	0.028	48.9	hypothetical protein TBLA_0A01330 [Tetrapisispora blattae CBS 6284]
Dmel_0000117_arm_armadillo_Source_FlyBase_0000117_HG_1622	gi|1069878980|ref|XP_018229995.1|	24.56	2e-06	62.8	vacuolar protein 8 [Pneumocystis jirovecii RU7]
Dmel_0000117_arm_armadillo_Source_FlyBase_0000117_HG_1622	gi|1069878980|ref|XP_018229995.1|	26.06	0.020	49.3	vacuolar protein 8 [Pneumocystis jirovecii RU7]
Dmel_0000117_arm_armadillo_Source_FlyBase_0000117_HG_1622	gi|1070348866|ref|XP_018246103.1|	26.13	2e-06	62.8	vacuolar protein 8 [Fusarium oxysporum f. sp. lycopersici 4287]
Dmel_0000117_arm_armadillo_Source_FlyBase_0000117_HG_1622	gi|1070348866|ref|XP_018246103.1|	27.99	4e-05	58.2	vacuolar protein 8 [Fusarium oxysporum f. sp. lycopersici 4287]
Dmel_0000117_arm_armadillo_Source_FlyBase_0000117_HG_1622	gi|1070348866|ref|XP_018246103.1|	26.13	1.3	43.5	vacuolar protein 8 [Fusarium oxysporum f. sp. lycopersici 4287]
Dmel_0000117_arm_armadillo_Source_FlyBase_0000117_HG_1622	gi|682459630|gb|KFZ16442.1|	26.15	2e-06	62.8	hypothetical protein V502_05080 [Pseudogymnoascus sp. VKM F-4520 (FW-2644)]
Dmel_0000117_arm_armadillo_Source_FlyBase_0000117_HG_1622	gi|682459630|gb|KFZ16442.1|	28.09	2e-06	62.8	hypothetical protein V502_05080 [Pseudogymnoascus sp. VKM F-4520 (FW-2644)]
Dmel_0000117_arm_armadillo_Source_FlyBase_0000117_HG_1622	gi|691793980|emb|CDO70918.1|	26.67	2e-06	62.8	hypothetical protein BN946_scf184829.g26 [Trametes cinnabarina]
Dmel_0000117_arm_armadillo_Source_FlyBase_0000117_HG_1622	gi|691793980|emb|CDO70918.1|	23.79	0.005	51.6	hypothetical protein BN946_scf184829.g26 [Trametes cinnabarina]
Dmel_0000117_arm_armadillo_Source_FlyBase_0000117_HG_1622	gi|691793980|emb|CDO70918.1|	24.90	0.14	47.0	hypothetical protein BN946_scf184829.g26 [Trametes cinnabarina]
Dmel_0000117_arm_armadillo_Source_FlyBase_0000117_HG_1622	gi|691793980|emb|CDO70918.1|	26.59	0.30	45.8	hypothetical protein BN946_scf184829.g26 [Trametes cinnabarina]
Dmel_0000117_arm_armadillo_Source_FlyBase_0000117_HG_1622	gi|628824899|ref|XP_007762753.1|	25.53	2e-06	62.8	vacuolar protein 8 [Coniophora puteana RWD-64-598 SS2]
Dmel_0000117_arm_armadillo_Source_FlyBase_0000117_HG_1622	gi|628824899|ref|XP_007762753.1|	27.05	8e-04	54.3	vacuolar protein 8 [Coniophora puteana RWD-64-598 SS2]
Dmel_0000117_arm_armadillo_Source_FlyBase_0000117_HG_1622	gi|517320410|emb|CCT71003.1|	26.13	2e-06	62.8	probable VAC8 protein [Fusarium fujikuroi IMI 58289]
Dmel_0000117_arm_armadillo_Source_FlyBase_0000117_HG_1622	gi|517320410|emb|CCT71003.1|	27.99	4e-05	58.2	probable VAC8 protein [Fusarium fujikuroi IMI 58289]
Dmel_0000117_arm_armadillo_Source_FlyBase_0000117_HG_1622	gi|517320410|emb|CCT71003.1|	26.13	1.6	43.5	probable VAC8 protein [Fusarium fujikuroi IMI 58289]
Dmel_0000117_arm_armadillo_Source_FlyBase_0000117_HG_1622	gi|902081675|gb|KNA03132.1|	30.73	2e-06	62.8	hypothetical protein SOVF_212070 [Spinacia oleracea]
Dmel_0000117_arm_armadillo_Source_FlyBase_0000117_HG_1622	gi|902081675|gb|KNA03132.1|	26.25	0.16	46.6	hypothetical protein SOVF_212070 [Spinacia oleracea]
Dmel_0000117_arm_armadillo_Source_FlyBase_0000117_HG_1622	gi|748543794|gb|KIH94096.1|	28.84	2e-06	62.4	vacuolar protein 8 [Sporothrix brasiliensis 5110]
Dmel_0000117_arm_armadillo_Source_FlyBase_0000117_HG_1622	gi|748543794|gb|KIH94096.1|	25.43	2e-06	62.4	vacuolar protein 8 [Sporothrix brasiliensis 5110]
Dmel_0000117_arm_armadillo_Source_FlyBase_0000117_HG_1622	gi|748543794|gb|KIH94096.1|	24.18	4e-04	55.1	vacuolar protein 8 [Sporothrix brasiliensis 5110]
Dmel_0000117_arm_armadillo_Source_FlyBase_0000117_HG_1622	gi|748543794|gb|KIH94096.1|	26.47	0.072	47.8	vacuolar protein 8 [Sporothrix brasiliensis 5110]
Dmel_0000117_arm_armadillo_Source_FlyBase_0000117_HG_1622	gi|748543794|gb|KIH94096.1|	24.56	0.10	47.4	vacuolar protein 8 [Sporothrix brasiliensis 5110]
Dmel_0000117_arm_armadillo_Source_FlyBase_0000117_HG_1622	gi|587687733|gb|EWZ34338.1|	26.13	2e-06	62.4	vacuolar protein 8 [Fusarium oxysporum Fo47]
Dmel_0000117_arm_armadillo_Source_FlyBase_0000117_HG_1622	gi|587687733|gb|EWZ34338.1|	27.99	5e-05	58.2	vacuolar protein 8 [Fusarium oxysporum Fo47]
Dmel_0000117_arm_armadillo_Source_FlyBase_0000117_HG_1622	gi|587687733|gb|EWZ34338.1|	26.13	1.5	43.5	vacuolar protein 8 [Fusarium oxysporum Fo47]
Dmel_0000117_arm_armadillo_Source_FlyBase_0000117_HG_1622	gi|1092978279|ref|XP_018752266.1|	26.13	2e-06	62.4	vacuolar protein 8 [Fusarium verticillioides 7600]
Dmel_0000117_arm_armadillo_Source_FlyBase_0000117_HG_1622	gi|1092978279|ref|XP_018752266.1|	27.99	4e-05	58.2	vacuolar protein 8 [Fusarium verticillioides 7600]
Dmel_0000117_arm_armadillo_Source_FlyBase_0000117_HG_1622	gi|1092978279|ref|XP_018752266.1|	26.13	1.9	43.1	vacuolar protein 8 [Fusarium verticillioides 7600]
Dmel_0000117_arm_armadillo_Source_FlyBase_0000117_HG_1622	gi|477518187|gb|ENH70412.1|	26.13	2e-06	62.4	Vacuolar protein 8 [Fusarium oxysporum f. sp. cubense race 1]
Dmel_0000117_arm_armadillo_Source_FlyBase_0000117_HG_1622	gi|477518187|gb|ENH70412.1|	25.74	2e-05	58.9	Vacuolar protein 8 [Fusarium oxysporum f. sp. cubense race 1]
Dmel_0000117_arm_armadillo_Source_FlyBase_0000117_HG_1622	gi|477518187|gb|ENH70412.1|	26.13	1.9	43.1	Vacuolar protein 8 [Fusarium oxysporum f. sp. cubense race 1]
Dmel_0000117_arm_armadillo_Source_FlyBase_0000117_HG_1622	gi|1070348870|ref|XP_018246104.1|	26.13	2e-06	62.4	vacuolar protein 8 [Fusarium oxysporum f. sp. lycopersici 4287]
Dmel_0000117_arm_armadillo_Source_FlyBase_0000117_HG_1622	gi|1070348870|ref|XP_018246104.1|	27.99	5e-05	58.2	vacuolar protein 8 [Fusarium oxysporum f. sp. lycopersici 4287]
Dmel_0000117_arm_armadillo_Source_FlyBase_0000117_HG_1622	gi|1070348870|ref|XP_018246104.1|	26.13	1.9	43.1	vacuolar protein 8 [Fusarium oxysporum f. sp. lycopersici 4287]
Dmel_0000117_arm_armadillo_Source_FlyBase_0000117_HG_1622	gi|387766296|pdb|4DBA|A	27.89	2e-06	60.1	Chain A, Designed Armadillo Repeat Protein (Yiim3aii)
Dmel_0000117_arm_armadillo_Source_FlyBase_0000117_HG_1622	gi|387766296|pdb|4DBA|A	30.17	4e-06	58.9	Chain A, Designed Armadillo Repeat Protein (Yiim3aii)
Dmel_0000117_arm_armadillo_Source_FlyBase_0000117_HG_1622	gi|387766296|pdb|4DBA|A	28.43	1e-04	54.3	Chain A, Designed Armadillo Repeat Protein (Yiim3aii)
Dmel_0000117_arm_armadillo_Source_FlyBase_0000117_HG_1622	gi|302408501|ref|XP_003002085.1|	28.81	2e-06	62.4	armadillo/beta-catenin-like repeat-containing protein [Verticillium alfalfae VaMs.102]
Dmel_0000117_arm_armadillo_Source_FlyBase_0000117_HG_1622	gi|302408501|ref|XP_003002085.1|	27.36	4e-06	61.2	armadillo/beta-catenin-like repeat-containing protein [Verticillium alfalfae VaMs.102]
Dmel_0000117_arm_armadillo_Source_FlyBase_0000117_HG_1622	gi|302408501|ref|XP_003002085.1|	23.64	0.013	50.1	armadillo/beta-catenin-like repeat-containing protein [Verticillium alfalfae VaMs.102]
Dmel_0000117_arm_armadillo_Source_FlyBase_0000117_HG_1622	gi|302408501|ref|XP_003002085.1|	28.82	0.074	47.8	armadillo/beta-catenin-like repeat-containing protein [Verticillium alfalfae VaMs.102]
Dmel_0000117_arm_armadillo_Source_FlyBase_0000117_HG_1622	gi|549048764|emb|CCX12079.1|	28.30	2e-06	62.8	Similar to Vacuolar protein 8; acc. no. Q4WVW4 [Pyronema omphalodes CBS 100304]
Dmel_0000117_arm_armadillo_Source_FlyBase_0000117_HG_1622	gi|549048764|emb|CCX12079.1|	24.18	1e-04	57.0	Similar to Vacuolar protein 8; acc. no. Q4WVW4 [Pyronema omphalodes CBS 100304]
Dmel_0000117_arm_armadillo_Source_FlyBase_0000117_HG_1622	gi|549048764|emb|CCX12079.1|	24.46	1e-04	56.6	Similar to Vacuolar protein 8; acc. no. Q4WVW4 [Pyronema omphalodes CBS 100304]
Dmel_0000117_arm_armadillo_Source_FlyBase_0000117_HG_1622	gi|475672753|gb|EMT69876.1|	26.13	2e-06	62.4	Vacuolar protein 8 [Fusarium oxysporum f. sp. cubense race 4]
Dmel_0000117_arm_armadillo_Source_FlyBase_0000117_HG_1622	gi|475672753|gb|EMT69876.1|	25.74	2e-05	58.9	Vacuolar protein 8 [Fusarium oxysporum f. sp. cubense race 4]
Dmel_0000117_arm_armadillo_Source_FlyBase_0000117_HG_1622	gi|475672753|gb|EMT69876.1|	26.13	2.0	43.1	Vacuolar protein 8 [Fusarium oxysporum f. sp. cubense race 4]
Dmel_0000117_arm_armadillo_Source_FlyBase_0000117_HG_1622	gi|1027001315|ref|XP_016585969.1|	25.86	2e-06	62.4	vacuolar protein 8 [Sporothrix schenckii 1099-18]
Dmel_0000117_arm_armadillo_Source_FlyBase_0000117_HG_1622	gi|1027001315|ref|XP_016585969.1|	28.84	2e-06	62.4	vacuolar protein 8 [Sporothrix schenckii 1099-18]
Dmel_0000117_arm_armadillo_Source_FlyBase_0000117_HG_1622	gi|1027001315|ref|XP_016585969.1|	24.18	4e-04	55.1	vacuolar protein 8 [Sporothrix schenckii 1099-18]
Dmel_0000117_arm_armadillo_Source_FlyBase_0000117_HG_1622	gi|1027001315|ref|XP_016585969.1|	26.47	0.087	47.4	vacuolar protein 8 [Sporothrix schenckii 1099-18]
Dmel_0000117_arm_armadillo_Source_FlyBase_0000117_HG_1622	gi|1027001315|ref|XP_016585969.1|	24.56	0.11	47.0	vacuolar protein 8 [Sporothrix schenckii 1099-18]
Dmel_0000117_arm_armadillo_Source_FlyBase_0000117_HG_1622	gi|336374439|gb|EGO02776.1|	26.11	2e-06	62.4	hypothetical protein SERLA73DRAFT_102750 [Serpula lacrymans var. lacrymans S7.3]
Dmel_0000117_arm_armadillo_Source_FlyBase_0000117_HG_1622	gi|336374439|gb|EGO02776.1|	26.45	0.008	50.8	hypothetical protein SERLA73DRAFT_102750 [Serpula lacrymans var. lacrymans S7.3]
Dmel_0000117_arm_armadillo_Source_FlyBase_0000117_HG_1622	gi|576992866|gb|EUC65541.1|	26.03	2e-06	62.4	VAC8-vacuolar membrane protein, required for the cytoplasm-to-vacuole targeting protein, putative [Rhizoctonia solani AG-3 Rhs1AP]
Dmel_0000117_arm_armadillo_Source_FlyBase_0000117_HG_1622	gi|576992866|gb|EUC65541.1|	25.88	0.002	52.8	VAC8-vacuolar membrane protein, required for the cytoplasm-to-vacuole targeting protein, putative [Rhizoctonia solani AG-3 Rhs1AP]
Dmel_0000117_arm_armadillo_Source_FlyBase_0000117_HG_1622	gi|1111499302|emb|CVL00631.1|	26.13	2e-06	62.4	probable VAC8 protein [Fusarium mangiferae]
Dmel_0000117_arm_armadillo_Source_FlyBase_0000117_HG_1622	gi|1111499302|emb|CVL00631.1|	27.99	5e-05	57.8	probable VAC8 protein [Fusarium mangiferae]
Dmel_0000117_arm_armadillo_Source_FlyBase_0000117_HG_1622	gi|1111499302|emb|CVL00631.1|	26.13	1.6	43.5	probable VAC8 protein [Fusarium mangiferae]
Dmel_0000117_arm_armadillo_Source_FlyBase_0000117_HG_1622	gi|1026272895|gb|OAD05902.1|	28.10	2e-06	62.4	hypothetical protein MUCCIDRAFT_169636 [Mucor circinelloides f. lusitanicus CBS 277.49]
Dmel_0000117_arm_armadillo_Source_FlyBase_0000117_HG_1622	gi|1026272895|gb|OAD05902.1|	21.98	9e-06	60.5	hypothetical protein MUCCIDRAFT_169636 [Mucor circinelloides f. lusitanicus CBS 277.49]
Dmel_0000117_arm_armadillo_Source_FlyBase_0000117_HG_1622	gi|758355546|dbj|GAN02370.1|	28.10	2e-06	62.4	vacuolar protein 8 [Mucor ambiguus]
Dmel_0000117_arm_armadillo_Source_FlyBase_0000117_HG_1622	gi|758355546|dbj|GAN02370.1|	22.27	4e-05	58.2	vacuolar protein 8 [Mucor ambiguus]
Dmel_0000117_arm_armadillo_Source_FlyBase_0000117_HG_1622	gi|751840683|emb|CEL58297.1|	26.03	2e-06	62.4	Vacuolar protein 8 OS=Cryptococcus neoformans var, neoformans serotype D (strain B-3501A) GN=VAC8 PE=3 SV=1 [Rhizoctonia solani AG-1 IB]
Dmel_0000117_arm_armadillo_Source_FlyBase_0000117_HG_1622	gi|751840683|emb|CEL58297.1|	26.20	0.001	53.1	Vacuolar protein 8 OS=Cryptococcus neoformans var, neoformans serotype D (strain B-3501A) GN=VAC8 PE=3 SV=1 [Rhizoctonia solani AG-1 IB]
Dmel_0000117_arm_armadillo_Source_FlyBase_0000117_HG_1622	gi|299755932|ref|XP_002912148.1|	27.07	2e-06	62.4	vacuolar protein 8 [Coprinopsis cinerea okayama7#130]
Dmel_0000117_arm_armadillo_Source_FlyBase_0000117_HG_1622	gi|299755932|ref|XP_002912148.1|	26.23	0.65	44.7	vacuolar protein 8 [Coprinopsis cinerea okayama7#130]
Dmel_0000117_arm_armadillo_Source_FlyBase_0000117_HG_1622	gi|410082519|ref|XP_003958838.1|	25.65	2e-06	62.4	hypothetical protein KAFR_0H02940 [Kazachstania africana CBS 2517]
Dmel_0000117_arm_armadillo_Source_FlyBase_0000117_HG_1622	gi|410082519|ref|XP_003958838.1|	26.81	0.003	52.0	hypothetical protein KAFR_0H02940 [Kazachstania africana CBS 2517]
Dmel_0000117_arm_armadillo_Source_FlyBase_0000117_HG_1622	gi|410082519|ref|XP_003958838.1|	27.21	0.034	48.9	hypothetical protein KAFR_0H02940 [Kazachstania africana CBS 2517]
Dmel_0000117_arm_armadillo_Source_FlyBase_0000117_HG_1622	gi|1070348874|ref|XP_018246106.1|	26.13	2e-06	62.0	vacuolar protein 8 [Fusarium oxysporum f. sp. lycopersici 4287]
Dmel_0000117_arm_armadillo_Source_FlyBase_0000117_HG_1622	gi|1070348874|ref|XP_018246106.1|	27.42	0.001	52.8	vacuolar protein 8 [Fusarium oxysporum f. sp. lycopersici 4287]
Dmel_0000117_arm_armadillo_Source_FlyBase_0000117_HG_1622	gi|1070348874|ref|XP_018246106.1|	29.38	0.026	48.9	vacuolar protein 8 [Fusarium oxysporum f. sp. lycopersici 4287]
Dmel_0000117_arm_armadillo_Source_FlyBase_0000117_HG_1622	gi|1070348874|ref|XP_018246106.1|	27.68	2.7	42.4	vacuolar protein 8 [Fusarium oxysporum f. sp. lycopersici 4287]
Dmel_0000117_arm_armadillo_Source_FlyBase_0000117_HG_1622	gi|814599121|gb|KKF93853.1|	27.02	2e-06	62.4	Vacuolar protein 8 [Ceratocystis platani]
Dmel_0000117_arm_armadillo_Source_FlyBase_0000117_HG_1622	gi|814599121|gb|KKF93853.1|	21.55	0.004	51.6	Vacuolar protein 8 [Ceratocystis platani]
Dmel_0000117_arm_armadillo_Source_FlyBase_0000117_HG_1622	gi|814599121|gb|KKF93853.1|	27.23	0.95	43.9	Vacuolar protein 8 [Ceratocystis platani]
Dmel_0000117_arm_armadillo_Source_FlyBase_0000117_HG_1622	gi|587687731|gb|EWZ34336.1|	26.13	2e-06	62.4	vacuolar protein 8 [Fusarium oxysporum Fo47]
Dmel_0000117_arm_armadillo_Source_FlyBase_0000117_HG_1622	gi|587687731|gb|EWZ34336.1|	27.99	6e-05	57.8	vacuolar protein 8 [Fusarium oxysporum Fo47]
Dmel_0000117_arm_armadillo_Source_FlyBase_0000117_HG_1622	gi|587687731|gb|EWZ34336.1|	26.13	2.5	42.7	vacuolar protein 8 [Fusarium oxysporum Fo47]
Dmel_0000117_arm_armadillo_Source_FlyBase_0000117_HG_1622	gi|676396311|ref|XP_009041433.1|	26.37	2e-06	61.6	hypothetical protein AURANDRAFT_33459, partial [Aureococcus anophagefferens]
Dmel_0000117_arm_armadillo_Source_FlyBase_0000117_HG_1622	gi|676396311|ref|XP_009041433.1|	31.37	0.024	48.9	hypothetical protein AURANDRAFT_33459, partial [Aureococcus anophagefferens]
Dmel_0000117_arm_armadillo_Source_FlyBase_0000117_HG_1622	gi|676396311|ref|XP_009041433.1|	28.38	2.6	42.4	hypothetical protein AURANDRAFT_33459, partial [Aureococcus anophagefferens]
Dmel_0000117_arm_armadillo_Source_FlyBase_0000117_HG_1622	gi|1070348864|ref|XP_018246101.1|	26.13	2e-06	62.4	vacuolar protein 8 [Fusarium oxysporum f. sp. lycopersici 4287]
Dmel_0000117_arm_armadillo_Source_FlyBase_0000117_HG_1622	gi|1070348864|ref|XP_018246101.1|	27.99	6e-05	57.4	vacuolar protein 8 [Fusarium oxysporum f. sp. lycopersici 4287]
Dmel_0000117_arm_armadillo_Source_FlyBase_0000117_HG_1622	gi|1070348864|ref|XP_018246101.1|	26.13	2.3	42.7	vacuolar protein 8 [Fusarium oxysporum f. sp. lycopersici 4287]
Dmel_0000117_arm_armadillo_Source_FlyBase_0000117_HG_1622	gi|551672017|ref|XP_005838765.1|	26.29	2e-06	62.4	hypothetical protein GUITHDRAFT_102391 [Guillardia theta CCMP2712]
Dmel_0000117_arm_armadillo_Source_FlyBase_0000117_HG_1622	gi|551672017|ref|XP_005838765.1|	24.50	1e-05	60.1	hypothetical protein GUITHDRAFT_102391 [Guillardia theta CCMP2712]
Dmel_0000117_arm_armadillo_Source_FlyBase_0000117_HG_1622	gi|551672017|ref|XP_005838765.1|	27.01	2e-05	58.9	hypothetical protein GUITHDRAFT_102391 [Guillardia theta CCMP2712]
Dmel_0000117_arm_armadillo_Source_FlyBase_0000117_HG_1622	gi|551672017|ref|XP_005838765.1|	23.10	0.17	46.6	hypothetical protein GUITHDRAFT_102391 [Guillardia theta CCMP2712]
Dmel_0000117_arm_armadillo_Source_FlyBase_0000117_HG_1622	gi|587665006|gb|EWY87347.1|	26.13	2e-06	62.0	vacuolar protein 8 [Fusarium oxysporum FOSC 3-a]
Dmel_0000117_arm_armadillo_Source_FlyBase_0000117_HG_1622	gi|587665006|gb|EWY87347.1|	27.99	7e-05	57.4	vacuolar protein 8 [Fusarium oxysporum FOSC 3-a]
Dmel_0000117_arm_armadillo_Source_FlyBase_0000117_HG_1622	gi|587665006|gb|EWY87347.1|	26.13	2.6	42.7	vacuolar protein 8 [Fusarium oxysporum FOSC 3-a]
Dmel_0000117_arm_armadillo_Source_FlyBase_0000117_HG_1622	gi|550807139|gb|ERS99053.1|	25.43	2e-06	62.0	vacuolar protein 8 [Sporothrix schenckii ATCC 58251]
Dmel_0000117_arm_armadillo_Source_FlyBase_0000117_HG_1622	gi|550807139|gb|ERS99053.1|	28.84	3e-06	62.0	vacuolar protein 8 [Sporothrix schenckii ATCC 58251]
Dmel_0000117_arm_armadillo_Source_FlyBase_0000117_HG_1622	gi|550807139|gb|ERS99053.1|	24.18	6e-04	54.3	vacuolar protein 8 [Sporothrix schenckii ATCC 58251]
Dmel_0000117_arm_armadillo_Source_FlyBase_0000117_HG_1622	gi|550807139|gb|ERS99053.1|	26.47	0.091	47.4	vacuolar protein 8 [Sporothrix schenckii ATCC 58251]
Dmel_0000117_arm_armadillo_Source_FlyBase_0000117_HG_1622	gi|550807139|gb|ERS99053.1|	24.56	0.12	47.0	vacuolar protein 8 [Sporothrix schenckii ATCC 58251]
Dmel_0000117_arm_armadillo_Source_FlyBase_0000117_HG_1622	gi|353238220|emb|CCA70173.1|	25.64	2e-06	62.4	probable VAC8-vacuolar membrane protein, required for the cytoplasm-to-vacuole targeting [Serendipita indica DSM 11827]
Dmel_0000117_arm_armadillo_Source_FlyBase_0000117_HG_1622	gi|353238220|emb|CCA70173.1|	27.05	0.025	49.3	probable VAC8-vacuolar membrane protein, required for the cytoplasm-to-vacuole targeting [Serendipita indica DSM 11827]
Dmel_0000117_arm_armadillo_Source_FlyBase_0000117_HG_1622	gi|1025664002|gb|OAA51452.1|	27.14	2e-06	62.0	vacuolar protein 8 [Metarhizium rileyi RCEF 4871]
Dmel_0000117_arm_armadillo_Source_FlyBase_0000117_HG_1622	gi|1025664002|gb|OAA51452.1|	28.68	4e-06	61.2	vacuolar protein 8 [Metarhizium rileyi RCEF 4871]
Dmel_0000117_arm_armadillo_Source_FlyBase_0000117_HG_1622	gi|1069168352|ref|XP_018076351.1|	27.14	2e-06	62.0	vacuolar protein-like protein 8, partial [Phialocephala scopiformis]
Dmel_0000117_arm_armadillo_Source_FlyBase_0000117_HG_1622	gi|1069168352|ref|XP_018076351.1|	28.09	1e-05	59.7	vacuolar protein-like protein 8, partial [Phialocephala scopiformis]
Dmel_0000117_arm_armadillo_Source_FlyBase_0000117_HG_1622	gi|936529288|emb|CDO53201.1|	27.62	3e-06	62.0	similar to Saccharomyces cerevisiae YEL013W VAC8 Phosphorylated and palmitoylated vacuolar membrane protein that interacts with Atg13p [Geotrichum candidum]
Dmel_0000117_arm_armadillo_Source_FlyBase_0000117_HG_1622	gi|936529288|emb|CDO53201.1|	31.45	1.7	43.1	similar to Saccharomyces cerevisiae YEL013W VAC8 Phosphorylated and palmitoylated vacuolar membrane protein that interacts with Atg13p [Geotrichum candidum]
Dmel_0000117_arm_armadillo_Source_FlyBase_0000117_HG_1622	gi|1111920798|gb|OJJ80383.1|	27.06	3e-06	62.0	hypothetical protein ASPGLDRAFT_135057 [Aspergillus glaucus CBS 516.65]
Dmel_0000117_arm_armadillo_Source_FlyBase_0000117_HG_1622	gi|1111920798|gb|OJJ80383.1|	27.55	9e-06	60.1	hypothetical protein ASPGLDRAFT_135057 [Aspergillus glaucus CBS 516.65]
Dmel_0000117_arm_armadillo_Source_FlyBase_0000117_HG_1622	gi|727150594|emb|CEG67541.1|	22.48	3e-06	62.0	Putative Vacuolar protein 8 [Rhizopus microsporus]
Dmel_0000117_arm_armadillo_Source_FlyBase_0000117_HG_1622	gi|727150594|emb|CEG67541.1|	27.37	3e-05	58.5	Putative Vacuolar protein 8 [Rhizopus microsporus]
Dmel_0000117_arm_armadillo_Source_FlyBase_0000117_HG_1622	gi|661189589|emb|CDH48448.1|	25.00	3e-06	62.0	vacuolar protein 8 [Lichtheimia corymbifera JMRC:FSU:9682]
Dmel_0000117_arm_armadillo_Source_FlyBase_0000117_HG_1622	gi|661189589|emb|CDH48448.1|	23.77	1e-04	56.6	vacuolar protein 8 [Lichtheimia corymbifera JMRC:FSU:9682]
Dmel_0000117_arm_armadillo_Source_FlyBase_0000117_HG_1622	gi|661189589|emb|CDH48448.1|	22.71	0.38	45.4	vacuolar protein 8 [Lichtheimia corymbifera JMRC:FSU:9682]
Dmel_0000117_arm_armadillo_Source_FlyBase_0000117_HG_1622	gi|909990323|gb|KNG47821.1|	25.63	3e-06	62.0	vacuolar protein 8 [Stemphylium lycopersici]
Dmel_0000117_arm_armadillo_Source_FlyBase_0000117_HG_1622	gi|909990323|gb|KNG47821.1|	25.15	0.012	50.1	vacuolar protein 8 [Stemphylium lycopersici]
Dmel_0000117_arm_armadillo_Source_FlyBase_0000117_HG_1622	gi|366995601|ref|XP_003677564.1|	25.65	3e-06	62.0	hypothetical protein NCAS_0G03250 [Naumovozyma castellii CBS 4309]
Dmel_0000117_arm_armadillo_Source_FlyBase_0000117_HG_1622	gi|366995601|ref|XP_003677564.1|	26.98	0.007	50.8	hypothetical protein NCAS_0G03250 [Naumovozyma castellii CBS 4309]
Dmel_0000117_arm_armadillo_Source_FlyBase_0000117_HG_1622	gi|366995601|ref|XP_003677564.1|	27.94	0.015	50.1	hypothetical protein NCAS_0G03250 [Naumovozyma castellii CBS 4309]
Dmel_0000117_arm_armadillo_Source_FlyBase_0000117_HG_1622	gi|631380830|ref|XP_007924795.1|	26.87	3e-06	62.0	hypothetical protein MYCFIDRAFT_202916 [Pseudocercospora fijiensis CIRAD86]
Dmel_0000117_arm_armadillo_Source_FlyBase_0000117_HG_1622	gi|631380830|ref|XP_007924795.1|	24.18	0.56	44.7	hypothetical protein MYCFIDRAFT_202916 [Pseudocercospora fijiensis CIRAD86]
Dmel_0000117_arm_armadillo_Source_FlyBase_0000117_HG_1622	gi|1110595965|emb|CZR57261.1|	27.14	3e-06	62.0	probable VAC8 protein [Phialocephala subalpina]
Dmel_0000117_arm_armadillo_Source_FlyBase_0000117_HG_1622	gi|1110595965|emb|CZR57261.1|	28.09	2e-05	59.3	probable VAC8 protein [Phialocephala subalpina]
Dmel_0000117_arm_armadillo_Source_FlyBase_0000117_HG_1622	gi|302896108|ref|XP_003046934.1|	26.13	3e-06	62.0	predicted protein [Nectria haematococca mpVI 77-13-4]
Dmel_0000117_arm_armadillo_Source_FlyBase_0000117_HG_1622	gi|302896108|ref|XP_003046934.1|	28.51	1e-04	56.6	predicted protein [Nectria haematococca mpVI 77-13-4]
Dmel_0000117_arm_armadillo_Source_FlyBase_0000117_HG_1622	gi|302896108|ref|XP_003046934.1|	24.72	0.013	50.1	predicted protein [Nectria haematococca mpVI 77-13-4]
Dmel_0000117_arm_armadillo_Source_FlyBase_0000117_HG_1622	gi|302896108|ref|XP_003046934.1|	26.63	1.0	43.9	predicted protein [Nectria haematococca mpVI 77-13-4]
Dmel_0000117_arm_armadillo_Source_FlyBase_0000117_HG_1622	gi|511006217|gb|EPB87534.1|	28.10	3e-06	61.6	vacuolar protein 8 [Mucor circinelloides f. circinelloides 1006PhL]
Dmel_0000117_arm_armadillo_Source_FlyBase_0000117_HG_1622	gi|511006217|gb|EPB87534.1|	22.66	1e-05	60.1	vacuolar protein 8 [Mucor circinelloides f. circinelloides 1006PhL]
Dmel_0000117_arm_armadillo_Source_FlyBase_0000117_HG_1622	gi|1111063570|ref|XP_019238426.1|	26.39	3e-06	62.0	PREDICTED: U-box domain-containing protein 11-like [Nicotiana attenuata]
Dmel_0000117_arm_armadillo_Source_FlyBase_0000117_HG_1622	gi|1111063570|ref|XP_019238426.1|	28.02	0.045	48.5	PREDICTED: U-box domain-containing protein 11-like [Nicotiana attenuata]
Dmel_0000117_arm_armadillo_Source_FlyBase_0000117_HG_1622	gi|389644428|ref|XP_003719846.1|	29.11	3e-06	61.6	vacuolar protein 8 [Magnaporthe oryzae 70-15]
Dmel_0000117_arm_armadillo_Source_FlyBase_0000117_HG_1622	gi|389644428|ref|XP_003719846.1|	26.15	4e-06	61.6	vacuolar protein 8 [Magnaporthe oryzae 70-15]
Dmel_0000117_arm_armadillo_Source_FlyBase_0000117_HG_1622	gi|387766285|pdb|4DB6|A	30.73	3e-06	59.3	Chain A, Designed Armadillo Repeat Protein (Yiiim3aii)
Dmel_0000117_arm_armadillo_Source_FlyBase_0000117_HG_1622	gi|387766285|pdb|4DB6|A	27.55	2e-05	57.0	Chain A, Designed Armadillo Repeat Protein (Yiiim3aii)
Dmel_0000117_arm_armadillo_Source_FlyBase_0000117_HG_1622	gi|1032650357|gb|OAQ31639.1|	22.48	3e-06	61.6	vacuolar protein 8 [Mortierella elongata AG-77]
Dmel_0000117_arm_armadillo_Source_FlyBase_0000117_HG_1622	gi|1032650357|gb|OAQ31639.1|	25.06	7e-05	57.4	vacuolar protein 8 [Mortierella elongata AG-77]
Dmel_0000117_arm_armadillo_Source_FlyBase_0000117_HG_1622	gi|749901110|gb|KIJ68626.1|	25.55	4e-06	61.6	hypothetical protein HYDPIDRAFT_24886 [Hydnomerulius pinastri MD-312]
Dmel_0000117_arm_armadillo_Source_FlyBase_0000117_HG_1622	gi|749901110|gb|KIJ68626.1|	24.84	7e-04	54.3	hypothetical protein HYDPIDRAFT_24886 [Hydnomerulius pinastri MD-312]
Dmel_0000117_arm_armadillo_Source_FlyBase_0000117_HG_1622	gi|749901110|gb|KIJ68626.1|	26.90	0.005	51.2	hypothetical protein HYDPIDRAFT_24886 [Hydnomerulius pinastri MD-312]
Dmel_0000117_arm_armadillo_Source_FlyBase_0000117_HG_1622	gi|682304604|gb|KFY15139.1|	26.15	4e-06	61.6	hypothetical protein V492_02199 [Pseudogymnoascus sp. VKM F-4246]
Dmel_0000117_arm_armadillo_Source_FlyBase_0000117_HG_1622	gi|682304604|gb|KFY15139.1|	27.72	1e-05	59.7	hypothetical protein V492_02199 [Pseudogymnoascus sp. VKM F-4246]
Dmel_0000117_arm_armadillo_Source_FlyBase_0000117_HG_1622	gi|663443254|emb|CDR37459.1|	27.45	4e-06	61.6	CYFA0S01e10858g1_1 [Cyberlindnera fabianii]
Dmel_0000117_arm_armadillo_Source_FlyBase_0000117_HG_1622	gi|663443254|emb|CDR37459.1|	26.88	0.079	47.4	CYFA0S01e10858g1_1 [Cyberlindnera fabianii]
Dmel_0000117_arm_armadillo_Source_FlyBase_0000117_HG_1622	gi|156843241|ref|XP_001644689.1|	26.52	4e-06	61.6	hypothetical protein Kpol_1056p32 [Vanderwaltozyma polyspora DSM 70294]
Dmel_0000117_arm_armadillo_Source_FlyBase_0000117_HG_1622	gi|156843241|ref|XP_001644689.1|	26.22	0.022	49.3	hypothetical protein Kpol_1056p32 [Vanderwaltozyma polyspora DSM 70294]
Dmel_0000117_arm_armadillo_Source_FlyBase_0000117_HG_1622	gi|156843241|ref|XP_001644689.1|	26.47	0.12	47.0	hypothetical protein Kpol_1056p32 [Vanderwaltozyma polyspora DSM 70294]
Dmel_0000117_arm_armadillo_Source_FlyBase_0000117_HG_1622	gi|156843241|ref|XP_001644689.1|	23.81	6.9	41.2	hypothetical protein Kpol_1056p32 [Vanderwaltozyma polyspora DSM 70294]
Dmel_0000117_arm_armadillo_Source_FlyBase_0000117_HG_1622	gi|682411832|gb|KFY83948.1|	26.15	4e-06	61.6	hypothetical protein V500_09746 [Pseudogymnoascus sp. VKM F-4518 (FW-2643)]
Dmel_0000117_arm_armadillo_Source_FlyBase_0000117_HG_1622	gi|682411832|gb|KFY83948.1|	28.09	1e-05	59.7	hypothetical protein V500_09746 [Pseudogymnoascus sp. VKM F-4518 (FW-2643)]
Dmel_0000117_arm_armadillo_Source_FlyBase_0000117_HG_1622	gi|1102271315|gb|OIT21737.1|	26.39	4e-06	61.6	u-box domain-containing protein 10 [Nicotiana attenuata]
Dmel_0000117_arm_armadillo_Source_FlyBase_0000117_HG_1622	gi|1102271315|gb|OIT21737.1|	28.02	0.047	48.5	u-box domain-containing protein 10 [Nicotiana attenuata]
Dmel_0000117_arm_armadillo_Source_FlyBase_0000117_HG_1622	gi|761947793|gb|KIY67517.1|	26.87	4e-06	61.6	ARM repeat-containing protein [Cylindrobasidium torrendii FP15055 ss-10]
Dmel_0000117_arm_armadillo_Source_FlyBase_0000117_HG_1622	gi|761947793|gb|KIY67517.1|	27.05	0.002	52.4	ARM repeat-containing protein [Cylindrobasidium torrendii FP15055 ss-10]
Dmel_0000117_arm_armadillo_Source_FlyBase_0000117_HG_1622	gi|909140057|gb|KNE65224.1|	22.79	4e-06	61.6	hypothetical protein AMAG_10872 [Allomyces macrogynus ATCC 38327]
Dmel_0000117_arm_armadillo_Source_FlyBase_0000117_HG_1622	gi|909140057|gb|KNE65224.1|	24.81	5e-04	55.1	hypothetical protein AMAG_10872 [Allomyces macrogynus ATCC 38327]
Dmel_0000117_arm_armadillo_Source_FlyBase_0000117_HG_1622	gi|909140057|gb|KNE65224.1|	25.25	0.79	44.7	hypothetical protein AMAG_10872 [Allomyces macrogynus ATCC 38327]
Dmel_0000117_arm_armadillo_Source_FlyBase_0000117_HG_1622	gi|682355511|gb|KFY45473.1|	26.15	4e-06	61.2	hypothetical protein V494_00937 [Pseudogymnoascus sp. VKM F-4513 (FW-928)]
Dmel_0000117_arm_armadillo_Source_FlyBase_0000117_HG_1622	gi|682355511|gb|KFY45473.1|	27.72	2e-05	59.3	hypothetical protein V494_00937 [Pseudogymnoascus sp. VKM F-4513 (FW-928)]
Dmel_0000117_arm_armadillo_Source_FlyBase_0000117_HG_1622	gi|1083856414|ref|XP_018625162.1|	26.55	5e-06	61.2	PREDICTED: U-box domain-containing protein 10-like isoform X2 [Nicotiana tomentosiformis]
Dmel_0000117_arm_armadillo_Source_FlyBase_0000117_HG_1622	gi|1083856414|ref|XP_018625162.1|	28.02	0.010	50.4	PREDICTED: U-box domain-containing protein 10-like isoform X2 [Nicotiana tomentosiformis]
Dmel_0000117_arm_armadillo_Source_FlyBase_0000117_HG_1622	gi|1083856414|ref|XP_018625162.1|	23.57	8.7	40.8	PREDICTED: U-box domain-containing protein 10-like isoform X2 [Nicotiana tomentosiformis]
Dmel_0000117_arm_armadillo_Source_FlyBase_0000117_HG_1622	gi|303314531|ref|XP_003067274.1|	27.38	5e-06	61.2	Vacuolar protein 8, putative [Coccidioides posadasii C735 delta SOWgp]
Dmel_0000117_arm_armadillo_Source_FlyBase_0000117_HG_1622	gi|303314531|ref|XP_003067274.1|	26.69	0.008	50.8	Vacuolar protein 8, putative [Coccidioides posadasii C735 delta SOWgp]
Dmel_0000117_arm_armadillo_Source_FlyBase_0000117_HG_1622	gi|379069023|gb|AFC90854.1|	29.54	5e-06	61.2	vacuolar protein [Magnaporthe oryzae]
Dmel_0000117_arm_armadillo_Source_FlyBase_0000117_HG_1622	gi|379069023|gb|AFC90854.1|	25.64	6e-05	57.8	vacuolar protein [Magnaporthe oryzae]
Dmel_0000117_arm_armadillo_Source_FlyBase_0000117_HG_1622	gi|384497394|gb|EIE87885.1|	22.44	5e-06	61.2	vacuolar protein 8 [Rhizopus delemar RA 99-880]
Dmel_0000117_arm_armadillo_Source_FlyBase_0000117_HG_1622	gi|384497394|gb|EIE87885.1|	27.37	9e-05	57.0	vacuolar protein 8 [Rhizopus delemar RA 99-880]
Dmel_0000117_arm_armadillo_Source_FlyBase_0000117_HG_1622	gi|387766290|pdb|4DB9|A	31.28	5e-06	58.5	Chain A, Designed Armadillo Repeat Protein (Yiiim3aiii)
Dmel_0000117_arm_armadillo_Source_FlyBase_0000117_HG_1622	gi|387766290|pdb|4DB9|A	27.18	8e-05	55.1	Chain A, Designed Armadillo Repeat Protein (Yiiim3aiii)
Dmel_0000117_arm_armadillo_Source_FlyBase_0000117_HG_1622	gi|387766290|pdb|4DB9|A	25.64	4e-04	52.8	Chain A, Designed Armadillo Repeat Protein (Yiiim3aiii)
Dmel_0000117_arm_armadillo_Source_FlyBase_0000117_HG_1622	gi|387766290|pdb|4DB9|A	28.57	6e-04	52.4	Chain A, Designed Armadillo Repeat Protein (Yiiim3aiii)
Dmel_0000117_arm_armadillo_Source_FlyBase_0000117_HG_1622	gi|387766290|pdb|4DB9|A	27.78	0.001	51.6	Chain A, Designed Armadillo Repeat Protein (Yiiim3aiii)
Dmel_0000117_arm_armadillo_Source_FlyBase_0000117_HG_1622	gi|731341586|ref|XP_010681970.1|	31.28	5e-06	61.2	PREDICTED: U-box domain-containing protein 11 [Beta vulgaris subsp. vulgaris]
Dmel_0000117_arm_armadillo_Source_FlyBase_0000117_HG_1622	gi|1089685639|ref|XP_018696206.1|	25.96	5e-06	61.2	vacuolar protein 8 [Fonsecaea erecta]
Dmel_0000117_arm_armadillo_Source_FlyBase_0000117_HG_1622	gi|1089685639|ref|XP_018696206.1|	27.55	0.002	53.1	vacuolar protein 8 [Fonsecaea erecta]
Dmel_0000117_arm_armadillo_Source_FlyBase_0000117_HG_1622	gi|1021807655|gb|KZO99818.1|	22.92	5e-06	61.2	vacuolar protein 8 [Calocera viscosa TUFC12733]
Dmel_0000117_arm_armadillo_Source_FlyBase_0000117_HG_1622	gi|1021807655|gb|KZO99818.1|	25.20	0.007	51.2	vacuolar protein 8 [Calocera viscosa TUFC12733]
Dmel_0000117_arm_armadillo_Source_FlyBase_0000117_HG_1622	gi|1021807655|gb|KZO99818.1|	26.64	0.15	46.6	vacuolar protein 8 [Calocera viscosa TUFC12733]
Dmel_0000117_arm_armadillo_Source_FlyBase_0000117_HG_1622	gi|1021807655|gb|KZO99818.1|	24.20	0.73	44.7	vacuolar protein 8 [Calocera viscosa TUFC12733]
Dmel_0000117_arm_armadillo_Source_FlyBase_0000117_HG_1622	gi|922856067|gb|KOO24460.1|	26.21	5e-06	61.2	vacuolar protein 8, partial [Chrysochromulina sp. CCMP291]
Dmel_0000117_arm_armadillo_Source_FlyBase_0000117_HG_1622	gi|922856067|gb|KOO24460.1|	24.70	1e-05	60.5	vacuolar protein 8, partial [Chrysochromulina sp. CCMP291]
Dmel_0000117_arm_armadillo_Source_FlyBase_0000117_HG_1622	gi|682427274|gb|KFY94307.1|	26.15	5e-06	61.2	hypothetical protein V498_03926 [Pseudogymnoascus sp. VKM F-4517 (FW-2822)]
Dmel_0000117_arm_armadillo_Source_FlyBase_0000117_HG_1622	gi|682427274|gb|KFY94307.1|	27.72	1e-05	59.7	hypothetical protein V498_03926 [Pseudogymnoascus sp. VKM F-4517 (FW-2822)]
Dmel_0000117_arm_armadillo_Source_FlyBase_0000117_HG_1622	gi|575512471|ref|XP_006685506.1|	26.33	6e-06	60.8	ARM repeat-containing protein [[Candida] tenuis ATCC 10573]
Dmel_0000117_arm_armadillo_Source_FlyBase_0000117_HG_1622	gi|575512471|ref|XP_006685506.1|	26.01	3e-04	55.1	ARM repeat-containing protein [[Candida] tenuis ATCC 10573]
Dmel_0000117_arm_armadillo_Source_FlyBase_0000117_HG_1622	gi|575512471|ref|XP_006685506.1|	23.77	8e-04	53.9	ARM repeat-containing protein [[Candida] tenuis ATCC 10573]
Dmel_0000117_arm_armadillo_Source_FlyBase_0000117_HG_1622	gi|697175465|ref|XP_009596674.1|	26.55	6e-06	61.2	PREDICTED: U-box domain-containing protein 10-like isoform X1 [Nicotiana tomentosiformis]
Dmel_0000117_arm_armadillo_Source_FlyBase_0000117_HG_1622	gi|697175465|ref|XP_009596674.1|	28.02	0.012	50.4	PREDICTED: U-box domain-containing protein 10-like isoform X1 [Nicotiana tomentosiformis]
Dmel_0000117_arm_armadillo_Source_FlyBase_0000117_HG_1622	gi|697175465|ref|XP_009596674.1|	23.57	9.9	40.8	PREDICTED: U-box domain-containing protein 10-like isoform X1 [Nicotiana tomentosiformis]
Dmel_0000117_arm_armadillo_Source_FlyBase_0000117_HG_1622	gi|859415692|gb|KMP08970.1|	27.38	6e-06	60.8	vacuolar protein 8 [Coccidioides immitis RMSCC 2394]
Dmel_0000117_arm_armadillo_Source_FlyBase_0000117_HG_1622	gi|859415692|gb|KMP08970.1|	26.32	0.012	50.1	vacuolar protein 8 [Coccidioides immitis RMSCC 2394]
Dmel_0000117_arm_armadillo_Source_FlyBase_0000117_HG_1622	gi|751357809|gb|KIL95531.1|	26.63	6e-06	60.8	hypothetical protein FAVG1_00268 [Fusarium avenaceum]
Dmel_0000117_arm_armadillo_Source_FlyBase_0000117_HG_1622	gi|751357809|gb|KIL95531.1|	27.99	7e-05	57.4	hypothetical protein FAVG1_00268 [Fusarium avenaceum]
Dmel_0000117_arm_armadillo_Source_FlyBase_0000117_HG_1622	gi|751357809|gb|KIL95531.1|	26.13	2.2	42.7	hypothetical protein FAVG1_00268 [Fusarium avenaceum]
Dmel_0000117_arm_armadillo_Source_FlyBase_0000117_HG_1622	gi|1069464493|ref|XP_018133754.1|	26.15	6e-06	60.8	vacuolar protein 8 [Pseudogymnoascus verrucosus]
Dmel_0000117_arm_armadillo_Source_FlyBase_0000117_HG_1622	gi|1069464493|ref|XP_018133754.1|	27.72	6e-05	57.8	vacuolar protein 8 [Pseudogymnoascus verrucosus]
Dmel_0000117_arm_armadillo_Source_FlyBase_0000117_HG_1622	gi|682458705|gb|KFZ15821.1|	26.15	6e-06	60.8	hypothetical protein V501_02530 [Pseudogymnoascus sp. VKM F-4519 (FW-2642)]
Dmel_0000117_arm_armadillo_Source_FlyBase_0000117_HG_1622	gi|682458705|gb|KFZ15821.1|	27.72	6e-05	57.4	hypothetical protein V501_02530 [Pseudogymnoascus sp. VKM F-4519 (FW-2642)]
Dmel_0000117_arm_armadillo_Source_FlyBase_0000117_HG_1622	gi|682397717|gb|KFY75415.1|	26.15	6e-06	60.8	hypothetical protein V499_04608 [Pseudogymnoascus sp. VKM F-103]
Dmel_0000117_arm_armadillo_Source_FlyBase_0000117_HG_1622	gi|682397717|gb|KFY75415.1|	27.72	6e-05	57.4	hypothetical protein V499_04608 [Pseudogymnoascus sp. VKM F-103]
Dmel_0000117_arm_armadillo_Source_FlyBase_0000117_HG_1622	gi|1064998812|gb|ODV87819.1|	24.53	6e-06	60.8	hypothetical protein CANARDRAFT_193575 [Candida arabinofermentans NRRL YB-2248]
Dmel_0000117_arm_armadillo_Source_FlyBase_0000117_HG_1622	gi|1064998812|gb|ODV87819.1|	22.00	0.12	47.0	hypothetical protein CANARDRAFT_193575 [Candida arabinofermentans NRRL YB-2248]
Dmel_0000117_arm_armadillo_Source_FlyBase_0000117_HG_1622	gi|831340670|ref|XP_012740187.1|	26.15	6e-06	60.8	vacuolar protein 8 [Pseudogymnoascus destructans 20631-21]
Dmel_0000117_arm_armadillo_Source_FlyBase_0000117_HG_1622	gi|831340670|ref|XP_012740187.1|	27.72	5e-05	57.8	vacuolar protein 8 [Pseudogymnoascus destructans 20631-21]
Dmel_0000117_arm_armadillo_Source_FlyBase_0000117_HG_1622	gi|953494833|emb|CEG43474.1|	31.18	6e-06	59.3	Armadillo repeat protein VAC8 required for vacuole fusion, inheritance and cytosol-to-vacuole protein targeting [Plasmopara halstedii]
Dmel_0000117_arm_armadillo_Source_FlyBase_0000117_HG_1622	gi|301107388|ref|XP_002902776.1|	30.65	6e-06	59.3	conserved hypothetical protein [Phytophthora infestans T30-4]
Dmel_0000117_arm_armadillo_Source_FlyBase_0000117_HG_1622	gi|682313699|gb|KFY20204.1|	26.15	6e-06	60.8	hypothetical protein V491_03910 [Pseudogymnoascus sp. VKM F-3775]
Dmel_0000117_arm_armadillo_Source_FlyBase_0000117_HG_1622	gi|682313699|gb|KFY20204.1|	27.72	5e-05	57.8	hypothetical protein V491_03910 [Pseudogymnoascus sp. VKM F-3775]
Dmel_0000117_arm_armadillo_Source_FlyBase_0000117_HG_1622	gi|727150595|emb|CEG67542.1|	22.44	6e-06	60.5	Putative Genomic scaffold, msy_sf_10 [Rhizopus microsporus]
Dmel_0000117_arm_armadillo_Source_FlyBase_0000117_HG_1622	gi|727150595|emb|CEG67542.1|	25.83	8e-05	57.0	Putative Genomic scaffold, msy_sf_10 [Rhizopus microsporus]
Dmel_0000117_arm_armadillo_Source_FlyBase_0000117_HG_1622	gi|682336288|gb|KFY32962.1|	26.15	6e-06	60.8	hypothetical protein V495_08565 [Pseudogymnoascus sp. VKM F-4514 (FW-929)]
Dmel_0000117_arm_armadillo_Source_FlyBase_0000117_HG_1622	gi|682336288|gb|KFY32962.1|	24.54	1e-05	60.1	hypothetical protein V495_08565 [Pseudogymnoascus sp. VKM F-4514 (FW-929)]
Dmel_0000117_arm_armadillo_Source_FlyBase_0000117_HG_1622	gi|682336288|gb|KFY32962.1|	27.72	5e-05	57.8	hypothetical protein V495_08565 [Pseudogymnoascus sp. VKM F-4514 (FW-929)]
Dmel_0000117_arm_armadillo_Source_FlyBase_0000117_HG_1622	gi|682268690|gb|KFX93452.1|	26.15	6e-06	60.8	hypothetical protein O988_06832 [Pseudogymnoascus sp. VKM F-3808]
Dmel_0000117_arm_armadillo_Source_FlyBase_0000117_HG_1622	gi|682268690|gb|KFX93452.1|	27.72	5e-05	57.8	hypothetical protein O988_06832 [Pseudogymnoascus sp. VKM F-3808]
Dmel_0000117_arm_armadillo_Source_FlyBase_0000117_HG_1622	gi|682384662|gb|KFY66837.1|	26.15	7e-06	60.8	hypothetical protein V496_01896 [Pseudogymnoascus sp. VKM F-4515 (FW-2607)]
Dmel_0000117_arm_armadillo_Source_FlyBase_0000117_HG_1622	gi|682384662|gb|KFY66837.1|	27.72	5e-05	57.8	hypothetical protein V496_01896 [Pseudogymnoascus sp. VKM F-4515 (FW-2607)]
Dmel_0000117_arm_armadillo_Source_FlyBase_0000117_HG_1622	gi|682278100|gb|KFX99999.1|	26.15	7e-06	60.8	hypothetical protein V490_01540 [Pseudogymnoascus sp. VKM F-3557]
Dmel_0000117_arm_armadillo_Source_FlyBase_0000117_HG_1622	gi|682278100|gb|KFX99999.1|	27.72	5e-05	57.8	hypothetical protein V490_01540 [Pseudogymnoascus sp. VKM F-3557]
Dmel_0000117_arm_armadillo_Source_FlyBase_0000117_HG_1622	gi|119174802|ref|XP_001239730.1|	27.38	7e-06	60.8	vacuolar protein 8 [Coccidioides immitis RS]
Dmel_0000117_arm_armadillo_Source_FlyBase_0000117_HG_1622	gi|119174802|ref|XP_001239730.1|	26.24	0.017	49.7	vacuolar protein 8 [Coccidioides immitis RS]
Dmel_0000117_arm_armadillo_Source_FlyBase_0000117_HG_1622	gi|909127002|gb|KNE54313.1|	22.79	7e-06	60.8	hypothetical protein AMAG_00294 [Allomyces macrogynus ATCC 38327]
Dmel_0000117_arm_armadillo_Source_FlyBase_0000117_HG_1622	gi|909127002|gb|KNE54313.1|	24.81	7e-04	54.7	hypothetical protein AMAG_00294 [Allomyces macrogynus ATCC 38327]
Dmel_0000117_arm_armadillo_Source_FlyBase_0000117_HG_1622	gi|909127002|gb|KNE54313.1|	25.12	0.76	44.7	hypothetical protein AMAG_00294 [Allomyces macrogynus ATCC 38327]
Dmel_0000117_arm_armadillo_Source_FlyBase_0000117_HG_1622	gi|1040507065|gb|OBT48828.1|	26.15	7e-06	60.5	vacuolar protein 8 [Pseudogymnoascus sp. WSF 3629]
Dmel_0000117_arm_armadillo_Source_FlyBase_0000117_HG_1622	gi|1040507065|gb|OBT48828.1|	27.72	5e-05	57.8	vacuolar protein 8 [Pseudogymnoascus sp. WSF 3629]
Dmel_0000117_arm_armadillo_Source_FlyBase_0000117_HG_1622	gi|1025314625|ref|XP_016502776.1|	26.55	7e-06	60.8	PREDICTED: U-box domain-containing protein 11-like [Nicotiana tabacum]
Dmel_0000117_arm_armadillo_Source_FlyBase_0000117_HG_1622	gi|1025314625|ref|XP_016502776.1|	28.02	0.015	50.1	PREDICTED: U-box domain-containing protein 11-like [Nicotiana tabacum]
Dmel_0000117_arm_armadillo_Source_FlyBase_0000117_HG_1622	gi|1025314625|ref|XP_016502776.1|	23.57	6.2	41.6	PREDICTED: U-box domain-containing protein 11-like [Nicotiana tabacum]
Dmel_0000117_arm_armadillo_Source_FlyBase_0000117_HG_1622	gi|754370475|gb|KIP03259.1|	24.84	8e-06	60.5	hypothetical protein PHLGIDRAFT_95029 [Phlebiopsis gigantea 11061_1 CR5-6]
Dmel_0000117_arm_armadillo_Source_FlyBase_0000117_HG_1622	gi|754370475|gb|KIP03259.1|	27.46	7e-05	57.4	hypothetical protein PHLGIDRAFT_95029 [Phlebiopsis gigantea 11061_1 CR5-6]
Dmel_0000117_arm_armadillo_Source_FlyBase_0000117_HG_1622	gi|686624981|ref|XP_009306798.1|	25.07	8e-06	60.8	vacuolar protein 8 [Trypanosoma grayi]
Dmel_0000117_arm_armadillo_Source_FlyBase_0000117_HG_1622	gi|686624981|ref|XP_009306798.1|	26.78	0.032	49.3	vacuolar protein 8 [Trypanosoma grayi]
Dmel_0000117_arm_armadillo_Source_FlyBase_0000117_HG_1622	gi|686624981|ref|XP_009306798.1|	22.12	2.0	43.1	vacuolar protein 8 [Trypanosoma grayi]
Dmel_0000117_arm_armadillo_Source_FlyBase_0000117_HG_1622	gi|213401115|ref|XP_002171330.1|	27.36	8e-06	60.5	vacuolar protein Vac8 [Schizosaccharomyces japonicus yFS275]
Dmel_0000117_arm_armadillo_Source_FlyBase_0000117_HG_1622	gi|213401115|ref|XP_002171330.1|	25.79	0.19	46.2	vacuolar protein Vac8 [Schizosaccharomyces japonicus yFS275]
Dmel_0000117_arm_armadillo_Source_FlyBase_0000117_HG_1622	gi|751683663|gb|KIM33815.1|	25.00	8e-06	60.5	hypothetical protein M408DRAFT_85799 [Serendipita vermifera MAFF 305830]
Dmel_0000117_arm_armadillo_Source_FlyBase_0000117_HG_1622	gi|751683663|gb|KIM33815.1|	27.05	0.008	50.8	hypothetical protein M408DRAFT_85799 [Serendipita vermifera MAFF 305830]
Dmel_0000117_arm_armadillo_Source_FlyBase_0000117_HG_1622	gi|1040532302|gb|OBT69323.1|	26.15	9e-06	60.1	vacuolar protein 8 [Pseudogymnoascus sp. 23342-1-I1]
Dmel_0000117_arm_armadillo_Source_FlyBase_0000117_HG_1622	gi|1040532302|gb|OBT69323.1|	27.72	4e-05	58.2	vacuolar protein 8 [Pseudogymnoascus sp. 23342-1-I1]
Dmel_0000117_arm_armadillo_Source_FlyBase_0000117_HG_1622	gi|781086173|dbj|GAO15416.1|	29.11	9e-06	60.1	hypothetical protein UVI_02010760 [Ustilaginoidea virens]
Dmel_0000117_arm_armadillo_Source_FlyBase_0000117_HG_1622	gi|781086173|dbj|GAO15416.1|	25.63	7e-05	57.4	hypothetical protein UVI_02010760 [Ustilaginoidea virens]
Dmel_0000117_arm_armadillo_Source_FlyBase_0000117_HG_1622	gi|781086173|dbj|GAO15416.1|	23.60	5.2	41.6	hypothetical protein UVI_02010760 [Ustilaginoidea virens]
Dmel_0000117_arm_armadillo_Source_FlyBase_0000117_HG_1622	gi|875280394|gb|KMU74122.1|	27.38	1e-05	60.1	vacuolar protein 8 [Coccidioides immitis RMSCC 3703]
Dmel_0000117_arm_armadillo_Source_FlyBase_0000117_HG_1622	gi|875280394|gb|KMU74122.1|	26.32	0.082	47.4	vacuolar protein 8 [Coccidioides immitis RMSCC 3703]
Dmel_0000117_arm_armadillo_Source_FlyBase_0000117_HG_1622	gi|695007984|ref|XP_009390563.1|	33.19	1e-05	60.1	PREDICTED: protein spotted leaf 11-like [Musa acuminata subsp. malaccensis]
Dmel_0000117_arm_armadillo_Source_FlyBase_0000117_HG_1622	gi|671689264|emb|CDS03582.1|	24.70	1e-05	60.1	Putative Vacuolar protein 8 [Lichtheimia ramosa]
Dmel_0000117_arm_armadillo_Source_FlyBase_0000117_HG_1622	gi|671689264|emb|CDS03582.1|	23.77	1e-04	56.6	Putative Vacuolar protein 8 [Lichtheimia ramosa]
Dmel_0000117_arm_armadillo_Source_FlyBase_0000117_HG_1622	gi|671689264|emb|CDS03582.1|	22.71	0.36	45.4	Putative Vacuolar protein 8 [Lichtheimia ramosa]
Dmel_0000117_arm_armadillo_Source_FlyBase_0000117_HG_1622	gi|471910100|emb|CCO27856.1|	26.03	1e-05	60.1	Vacuolar protein 8 [Rhizoctonia solani AG-1 IB]
Dmel_0000117_arm_armadillo_Source_FlyBase_0000117_HG_1622	gi|471910100|emb|CCO27856.1|	26.45	0.006	51.2	Vacuolar protein 8 [Rhizoctonia solani AG-1 IB]
Dmel_0000117_arm_armadillo_Source_FlyBase_0000117_HG_1622	gi|573993393|ref|XP_006674617.1|	27.67	1e-05	60.1	vacuolar protein 8 [Cordyceps militaris CM01]
Dmel_0000117_arm_armadillo_Source_FlyBase_0000117_HG_1622	gi|573993393|ref|XP_006674617.1|	23.00	0.18	46.6	vacuolar protein 8 [Cordyceps militaris CM01]
Dmel_0000117_arm_armadillo_Source_FlyBase_0000117_HG_1622	gi|573993393|ref|XP_006674617.1|	26.63	4.8	42.0	vacuolar protein 8 [Cordyceps militaris CM01]
Dmel_0000117_arm_armadillo_Source_FlyBase_0000117_HG_1622	gi|1069533633|ref|XP_018142677.1|	27.92	1e-05	60.1	vacuolar protein 8 [Pochonia chlamydosporia 170]
Dmel_0000117_arm_armadillo_Source_FlyBase_0000117_HG_1622	gi|1069533633|ref|XP_018142677.1|	26.13	2e-05	58.9	vacuolar protein 8 [Pochonia chlamydosporia 170]
Dmel_0000117_arm_armadillo_Source_FlyBase_0000117_HG_1622	gi|290983828|ref|XP_002674630.1|	24.92	1e-05	60.1	predicted protein [Naegleria gruberi]
Dmel_0000117_arm_armadillo_Source_FlyBase_0000117_HG_1622	gi|290983828|ref|XP_002674630.1|	29.91	0.33	45.4	predicted protein [Naegleria gruberi]
Dmel_0000117_arm_armadillo_Source_FlyBase_0000117_HG_1622	gi|927381109|ref|XP_013936405.1|	26.41	1e-05	59.7	Vacuolar protein 8 [Ogataea parapolymorpha DL-1]
Dmel_0000117_arm_armadillo_Source_FlyBase_0000117_HG_1622	gi|927381109|ref|XP_013936405.1|	23.57	0.001	53.5	Vacuolar protein 8 [Ogataea parapolymorpha DL-1]
Dmel_0000117_arm_armadillo_Source_FlyBase_0000117_HG_1622	gi|752343231|gb|KIO02313.1|	25.63	1e-05	60.1	hypothetical protein M404DRAFT_148030 [Pisolithus tinctorius Marx 270]
Dmel_0000117_arm_armadillo_Source_FlyBase_0000117_HG_1622	gi|752343231|gb|KIO02313.1|	26.45	0.003	52.4	hypothetical protein M404DRAFT_148030 [Pisolithus tinctorius Marx 270]
Dmel_0000117_arm_armadillo_Source_FlyBase_0000117_HG_1622	gi|1000778728|gb|KXN69975.1|	25.22	1e-05	59.7	ARM repeat-containing protein [Conidiobolus coronatus NRRL 28638]
Dmel_0000117_arm_armadillo_Source_FlyBase_0000117_HG_1622	gi|1000778728|gb|KXN69975.1|	26.89	7e-05	57.4	ARM repeat-containing protein [Conidiobolus coronatus NRRL 28638]
Dmel_0000117_arm_armadillo_Source_FlyBase_0000117_HG_1622	gi|1000778728|gb|KXN69975.1|	22.94	0.16	46.6	ARM repeat-containing protein [Conidiobolus coronatus NRRL 28638]
Dmel_0000117_arm_armadillo_Source_FlyBase_0000117_HG_1622	gi|751007573|gb|KIK49647.1|	25.18	1e-05	59.7	hypothetical protein CY34DRAFT_20186 [Suillus luteus UH-Slu-Lm8-n1]
Dmel_0000117_arm_armadillo_Source_FlyBase_0000117_HG_1622	gi|751007573|gb|KIK49647.1|	24.84	5e-04	54.7	hypothetical protein CY34DRAFT_20186 [Suillus luteus UH-Slu-Lm8-n1]
Dmel_0000117_arm_armadillo_Source_FlyBase_0000117_HG_1622	gi|751007573|gb|KIK49647.1|	24.12	0.26	45.8	hypothetical protein CY34DRAFT_20186 [Suillus luteus UH-Slu-Lm8-n1]
Dmel_0000117_arm_armadillo_Source_FlyBase_0000117_HG_1622	gi|758359890|emb|CEP17682.1|	22.78	1e-05	59.7	hypothetical protein [Parasitella parasitica]
Dmel_0000117_arm_armadillo_Source_FlyBase_0000117_HG_1622	gi|758359890|emb|CEP17682.1|	27.74	2e-05	59.7	hypothetical protein [Parasitella parasitica]
Dmel_0000117_arm_armadillo_Source_FlyBase_0000117_HG_1622	gi|669155330|ref|XP_008613227.1|	30.65	1e-05	58.2	hypothetical protein SDRG_09092 [Saprolegnia diclina VS20]
Dmel_0000117_arm_armadillo_Source_FlyBase_0000117_HG_1622	gi|545356069|ref|XP_005643788.1|	25.96	2e-05	60.1	hypothetical protein COCSUDRAFT_83592 [Coccomyxa subellipsoidea C-169]
Dmel_0000117_arm_armadillo_Source_FlyBase_0000117_HG_1622	gi|545356069|ref|XP_005643788.1|	26.27	0.52	45.1	hypothetical protein COCSUDRAFT_83592 [Coccomyxa subellipsoidea C-169]
Dmel_0000117_arm_armadillo_Source_FlyBase_0000117_HG_1622	gi|751061818|gb|KIK96505.1|	25.53	2e-05	59.3	hypothetical protein PAXRUDRAFT_825867 [Paxillus rubicundulus Ve08.2h10]
Dmel_0000117_arm_armadillo_Source_FlyBase_0000117_HG_1622	gi|751061818|gb|KIK96505.1|	25.24	0.001	53.1	hypothetical protein PAXRUDRAFT_825867 [Paxillus rubicundulus Ve08.2h10]
Dmel_0000117_arm_armadillo_Source_FlyBase_0000117_HG_1622	gi|751061818|gb|KIK96505.1|	26.90	0.002	53.1	hypothetical protein PAXRUDRAFT_825867 [Paxillus rubicundulus Ve08.2h10]
Dmel_0000117_arm_armadillo_Source_FlyBase_0000117_HG_1622	gi|835897130|gb|KLU88748.1|	23.89	2e-05	59.3	vacuolar protein 8 [Magnaporthiopsis poae ATCC 64411]
Dmel_0000117_arm_armadillo_Source_FlyBase_0000117_HG_1622	gi|835897130|gb|KLU88748.1|	27.00	0.002	52.4	vacuolar protein 8 [Magnaporthiopsis poae ATCC 64411]
Dmel_0000117_arm_armadillo_Source_FlyBase_0000117_HG_1622	gi|685410307|ref|XP_009224011.1|	25.63	2e-05	59.3	vacuolar protein 8 [Gaeumannomyces tritici R3-111a-1]
Dmel_0000117_arm_armadillo_Source_FlyBase_0000117_HG_1622	gi|685410307|ref|XP_009224011.1|	27.00	0.002	52.8	vacuolar protein 8 [Gaeumannomyces tritici R3-111a-1]
Dmel_0000117_arm_armadillo_Source_FlyBase_0000117_HG_1622	gi|628289694|ref|XP_007733066.1|	26.60	2e-05	58.9	vacuolar protein 8 [Capronia epimyces CBS 606.96]
Dmel_0000117_arm_armadillo_Source_FlyBase_0000117_HG_1622	gi|628289694|ref|XP_007733066.1|	26.04	0.064	47.8	vacuolar protein 8 [Capronia epimyces CBS 606.96]
Dmel_0000117_arm_armadillo_Source_FlyBase_0000117_HG_1622	gi|1026003032|ref|XP_016553375.1|	25.50	2e-05	58.9	PREDICTED: U-box domain-containing protein 10-like isoform X2 [Capsicum annuum]
Dmel_0000117_arm_armadillo_Source_FlyBase_0000117_HG_1622	gi|1026003032|ref|XP_016553375.1|	28.57	0.004	52.0	PREDICTED: U-box domain-containing protein 10-like isoform X2 [Capsicum annuum]
Dmel_0000117_arm_armadillo_Source_FlyBase_0000117_HG_1622	gi|671690715|emb|CDS05454.1|	27.01	2e-05	58.9	Putative Vacuolar protein 8 [Lichtheimia ramosa]
Dmel_0000117_arm_armadillo_Source_FlyBase_0000117_HG_1622	gi|671690715|emb|CDS05454.1|	22.27	3e-04	55.5	Putative Vacuolar protein 8 [Lichtheimia ramosa]
Dmel_0000117_arm_armadillo_Source_FlyBase_0000117_HG_1622	gi|627802195|ref|XP_007674445.1|	27.46	2e-05	58.9	hypothetical protein BAUCODRAFT_32296 [Baudoinia panamericana UAMH 10762]
Dmel_0000117_arm_armadillo_Source_FlyBase_0000117_HG_1622	gi|627802195|ref|XP_007674445.1|	23.78	0.008	50.8	hypothetical protein BAUCODRAFT_32296 [Baudoinia panamericana UAMH 10762]
Dmel_0000117_arm_armadillo_Source_FlyBase_0000117_HG_1622	gi|1103345278|gb|OJA11750.1|	25.18	2e-05	58.9	hypothetical protein AZE42_02917 [Rhizopogon vesiculosus]
Dmel_0000117_arm_armadillo_Source_FlyBase_0000117_HG_1622	gi|1103345278|gb|OJA11750.1|	25.16	0.003	52.4	hypothetical protein AZE42_02917 [Rhizopogon vesiculosus]
Dmel_0000117_arm_armadillo_Source_FlyBase_0000117_HG_1622	gi|1103345278|gb|OJA11750.1|	25.70	0.012	50.4	hypothetical protein AZE42_02917 [Rhizopogon vesiculosus]
Dmel_0000117_arm_armadillo_Source_FlyBase_0000117_HG_1622	gi|1137231696|gb|OMO94830.1|	25.70	2e-05	59.3	Armadillo [Corchorus capsularis]
Dmel_0000117_arm_armadillo_Source_FlyBase_0000117_HG_1622	gi|1137231696|gb|OMO94830.1|	28.75	3.0	42.7	Armadillo [Corchorus capsularis]
Dmel_0000117_arm_armadillo_Source_FlyBase_0000117_HG_1622	gi|1035388405|gb|OAX44830.1|	25.18	2e-05	58.9	ARM repeat-containing protein [Rhizopogon vinicolor AM-OR11-026]
Dmel_0000117_arm_armadillo_Source_FlyBase_0000117_HG_1622	gi|1035388405|gb|OAX44830.1|	25.16	0.003	52.0	ARM repeat-containing protein [Rhizopogon vinicolor AM-OR11-026]
Dmel_0000117_arm_armadillo_Source_FlyBase_0000117_HG_1622	gi|1035388405|gb|OAX44830.1|	25.70	0.012	50.4	ARM repeat-containing protein [Rhizopogon vinicolor AM-OR11-026]
Dmel_0000117_arm_armadillo_Source_FlyBase_0000117_HG_1622	gi|1026003034|ref|XP_016553376.1|	25.50	2e-05	58.9	PREDICTED: U-box domain-containing protein 10-like isoform X3 [Capsicum annuum]
Dmel_0000117_arm_armadillo_Source_FlyBase_0000117_HG_1622	gi|1026003034|ref|XP_016553376.1|	28.57	0.004	51.6	PREDICTED: U-box domain-containing protein 10-like isoform X3 [Capsicum annuum]
Dmel_0000117_arm_armadillo_Source_FlyBase_0000117_HG_1622	gi|1137173385|gb|OMO52204.1|	25.70	2e-05	59.3	Armadillo [Corchorus olitorius]
Dmel_0000117_arm_armadillo_Source_FlyBase_0000117_HG_1622	gi|1137173385|gb|OMO52204.1|	28.75	6.1	41.6	Armadillo [Corchorus olitorius]
Dmel_0000117_arm_armadillo_Source_FlyBase_0000117_HG_1622	gi|695443563|ref|XP_009533731.1|	30.11	2e-05	57.4	hypothetical protein PHYSODRAFT_521121 [Phytophthora sojae]
Dmel_0000117_arm_armadillo_Source_FlyBase_0000117_HG_1622	gi|695452062|ref|XP_009535881.1|	25.15	3e-05	58.9	hypothetical protein PHYSODRAFT_305956 [Phytophthora sojae]
Dmel_0000117_arm_armadillo_Source_FlyBase_0000117_HG_1622	gi|695452062|ref|XP_009535881.1|	27.54	0.001	53.5	hypothetical protein PHYSODRAFT_305956 [Phytophthora sojae]
Dmel_0000117_arm_armadillo_Source_FlyBase_0000117_HG_1622	gi|695452062|ref|XP_009535881.1|	26.79	1.5	43.5	hypothetical protein PHYSODRAFT_305956 [Phytophthora sojae]
Dmel_0000117_arm_armadillo_Source_FlyBase_0000117_HG_1622	gi|1098943348|gb|JAU17957.1|	30.94	3e-05	58.9	U-box domain-containing protein 10, partial [Noccaea caerulescens]
Dmel_0000117_arm_armadillo_Source_FlyBase_0000117_HG_1622	gi|1098943348|gb|JAU17957.1|	28.68	2.2	43.1	U-box domain-containing protein 10, partial [Noccaea caerulescens]
Dmel_0000117_arm_armadillo_Source_FlyBase_0000117_HG_1622	gi|763731908|gb|KJA29310.1|	26.18	3e-05	58.9	hypothetical protein HYPSUDRAFT_32708 [Hypholoma sublateritium FD-334 SS-4]
Dmel_0000117_arm_armadillo_Source_FlyBase_0000117_HG_1622	gi|763731908|gb|KJA29310.1|	25.41	7.2	41.2	hypothetical protein HYPSUDRAFT_32708 [Hypholoma sublateritium FD-334 SS-4]
Dmel_0000117_arm_armadillo_Source_FlyBase_0000117_HG_1622	gi|922855724|gb|KOO24146.1|	25.00	3e-05	59.3	arm repeat-containing protein containing family protein isoform 1 [Chrysochromulina sp. CCMP291]
Dmel_0000117_arm_armadillo_Source_FlyBase_0000117_HG_1622	gi|922855724|gb|KOO24146.1|	23.35	0.001	54.3	arm repeat-containing protein containing family protein isoform 1 [Chrysochromulina sp. CCMP291]
Dmel_0000117_arm_armadillo_Source_FlyBase_0000117_HG_1622	gi|922855724|gb|KOO24146.1|	22.26	0.008	51.2	arm repeat-containing protein containing family protein isoform 1 [Chrysochromulina sp. CCMP291]
Dmel_0000117_arm_armadillo_Source_FlyBase_0000117_HG_1622	gi|922855724|gb|KOO24146.1|	24.92	0.025	49.7	arm repeat-containing protein containing family protein isoform 1 [Chrysochromulina sp. CCMP291]
Dmel_0000117_arm_armadillo_Source_FlyBase_0000117_HG_1622	gi|922855724|gb|KOO24146.1|	24.19	0.056	48.5	arm repeat-containing protein containing family protein isoform 1 [Chrysochromulina sp. CCMP291]
Dmel_0000117_arm_armadillo_Source_FlyBase_0000117_HG_1622	gi|224133420|ref|XP_002321563.1|	24.34	3e-05	58.5	hypothetical protein POPTR_0015s08250g [Populus trichocarpa]
Dmel_0000117_arm_armadillo_Source_FlyBase_0000117_HG_1622	gi|684159556|ref|XP_009153656.1|	26.60	3e-05	58.5	vacuolar protein 8 [Exophiala dermatitidis NIH/UT8656]
Dmel_0000117_arm_armadillo_Source_FlyBase_0000117_HG_1622	gi|684159556|ref|XP_009153656.1|	26.04	0.074	47.8	vacuolar protein 8 [Exophiala dermatitidis NIH/UT8656]
Dmel_0000117_arm_armadillo_Source_FlyBase_0000117_HG_1622	gi|599347229|ref|XP_007390163.1|	25.27	3e-05	58.9	hypothetical protein PHACADRAFT_246797 [Phanerochaete carnosa HHB-10118-sp]
Dmel_0000117_arm_armadillo_Source_FlyBase_0000117_HG_1622	gi|599347229|ref|XP_007390163.1|	25.96	4e-04	55.1	hypothetical protein PHACADRAFT_246797 [Phanerochaete carnosa HHB-10118-sp]
Dmel_0000117_arm_armadillo_Source_FlyBase_0000117_HG_1622	gi|599347229|ref|XP_007390163.1|	25.73	0.002	53.1	hypothetical protein PHACADRAFT_246797 [Phanerochaete carnosa HHB-10118-sp]
Dmel_0000117_arm_armadillo_Source_FlyBase_0000117_HG_1622	gi|1098984006|gb|JAU28471.1|	30.94	3e-05	58.9	U-box domain-containing protein 10 [Noccaea caerulescens]
Dmel_0000117_arm_armadillo_Source_FlyBase_0000117_HG_1622	gi|1098984006|gb|JAU28471.1|	28.68	0.94	44.3	U-box domain-containing protein 10 [Noccaea caerulescens]
Dmel_0000117_arm_armadillo_Source_FlyBase_0000117_HG_1622	gi|1065003385|gb|ODV92198.1|	25.68	3e-05	58.5	hypothetical protein CANCADRAFT_83879 [Tortispora caseinolytica NRRL Y-17796]
Dmel_0000117_arm_armadillo_Source_FlyBase_0000117_HG_1622	gi|1065003385|gb|ODV92198.1|	25.14	2e-04	56.2	hypothetical protein CANCADRAFT_83879 [Tortispora caseinolytica NRRL Y-17796]
Dmel_0000117_arm_armadillo_Source_FlyBase_0000117_HG_1622	gi|1065003385|gb|ODV92198.1|	24.91	0.14	46.6	hypothetical protein CANCADRAFT_83879 [Tortispora caseinolytica NRRL Y-17796]
Dmel_0000117_arm_armadillo_Source_FlyBase_0000117_HG_1622	gi|1065003385|gb|ODV92198.1|	25.93	2.7	42.7	hypothetical protein CANCADRAFT_83879 [Tortispora caseinolytica NRRL Y-17796]
Dmel_0000117_arm_armadillo_Source_FlyBase_0000117_HG_1622	gi|698794808|ref|XP_009830433.1|	29.03	3e-05	57.0	hypothetical protein H257_06775 [Aphanomyces astaci]
Dmel_0000117_arm_armadillo_Source_FlyBase_0000117_HG_1622	gi|698794808|ref|XP_009830433.1|	32.95	2.8	42.0	hypothetical protein H257_06775 [Aphanomyces astaci]
Dmel_0000117_arm_armadillo_Source_FlyBase_0000117_HG_1622	gi|1099177214|gb|JAU68237.1|	30.94	3e-05	58.5	U-box domain-containing protein 10 [Noccaea caerulescens]
Dmel_0000117_arm_armadillo_Source_FlyBase_0000117_HG_1622	gi|1099177214|gb|JAU68237.1|	28.68	1.1	43.9	U-box domain-containing protein 10 [Noccaea caerulescens]
Dmel_0000117_arm_armadillo_Source_FlyBase_0000117_HG_1622	gi|751718113|gb|KIM67110.1|	24.54	3e-05	58.5	hypothetical protein SCLCIDRAFT_108615 [Scleroderma citrinum Foug A]
Dmel_0000117_arm_armadillo_Source_FlyBase_0000117_HG_1622	gi|751718113|gb|KIM67110.1|	26.64	7e-04	54.3	hypothetical protein SCLCIDRAFT_108615 [Scleroderma citrinum Foug A]
Dmel_0000117_arm_armadillo_Source_FlyBase_0000117_HG_1622	gi|751718113|gb|KIM67110.1|	26.32	0.017	49.7	hypothetical protein SCLCIDRAFT_108615 [Scleroderma citrinum Foug A]
Dmel_0000117_arm_armadillo_Source_FlyBase_0000117_HG_1622	gi|920640474|gb|KOM21327.1|	26.63	3e-05	58.5	hypothetical protein XA68_1543 [Ophiocordyceps unilateralis]
Dmel_0000117_arm_armadillo_Source_FlyBase_0000117_HG_1622	gi|920640474|gb|KOM21327.1|	27.61	3e-04	55.1	hypothetical protein XA68_1543 [Ophiocordyceps unilateralis]
Dmel_0000117_arm_armadillo_Source_FlyBase_0000117_HG_1622	gi|920640474|gb|KOM21327.1|	23.28	0.001	53.5	hypothetical protein XA68_1543 [Ophiocordyceps unilateralis]
Dmel_0000117_arm_armadillo_Source_FlyBase_0000117_HG_1622	gi|669137484|ref|XP_008604310.1|	24.57	3e-05	59.3	hypothetical protein SDRG_00605 [Saprolegnia diclina VS20]
Dmel_0000117_arm_armadillo_Source_FlyBase_0000117_HG_1622	gi|669137484|ref|XP_008604310.1|	25.81	0.020	50.1	hypothetical protein SDRG_00605 [Saprolegnia diclina VS20]
Dmel_0000117_arm_armadillo_Source_FlyBase_0000117_HG_1622	gi|669137484|ref|XP_008604310.1|	23.92	0.31	46.2	hypothetical protein SDRG_00605 [Saprolegnia diclina VS20]
Dmel_0000117_arm_armadillo_Source_FlyBase_0000117_HG_1622	gi|159473485|ref|XP_001694864.1|	29.34	3e-05	58.5	predicted protein [Chlamydomonas reinhardtii]
Dmel_0000117_arm_armadillo_Source_FlyBase_0000117_HG_1622	gi|749846846|gb|KIJ21557.1|	25.18	3e-05	58.5	hypothetical protein PAXINDRAFT_165025 [Paxillus involutus ATCC 200175]
Dmel_0000117_arm_armadillo_Source_FlyBase_0000117_HG_1622	gi|749846846|gb|KIJ21557.1|	25.24	0.001	53.5	hypothetical protein PAXINDRAFT_165025 [Paxillus involutus ATCC 200175]
Dmel_0000117_arm_armadillo_Source_FlyBase_0000117_HG_1622	gi|749846846|gb|KIJ21557.1|	26.90	0.001	53.1	hypothetical protein PAXINDRAFT_165025 [Paxillus involutus ATCC 200175]
Dmel_0000117_arm_armadillo_Source_FlyBase_0000117_HG_1622	gi|750971851|gb|KIK28658.1|	25.37	3e-05	58.5	hypothetical protein PISMIDRAFT_7614 [Pisolithus microcarpus 441]
Dmel_0000117_arm_armadillo_Source_FlyBase_0000117_HG_1622	gi|750971851|gb|KIK28658.1|	26.64	3e-04	55.5	hypothetical protein PISMIDRAFT_7614 [Pisolithus microcarpus 441]
Dmel_0000117_arm_armadillo_Source_FlyBase_0000117_HG_1622	gi|750971851|gb|KIK28658.1|	26.26	0.029	48.9	hypothetical protein PISMIDRAFT_7614 [Pisolithus microcarpus 441]
Dmel_0000117_arm_armadillo_Source_FlyBase_0000117_HG_1622	gi|750971851|gb|KIK28658.1|	25.73	0.034	48.9	hypothetical protein PISMIDRAFT_7614 [Pisolithus microcarpus 441]
Dmel_0000117_arm_armadillo_Source_FlyBase_0000117_HG_1622	gi|1030003742|gb|OAL68489.1|	27.18	3e-05	58.5	vacuolar protein 8 [Trichophyton rubrum]
Dmel_0000117_arm_armadillo_Source_FlyBase_0000117_HG_1622	gi|1030003742|gb|OAL68489.1|	22.11	0.013	50.1	vacuolar protein 8 [Trichophyton rubrum]
Dmel_0000117_arm_armadillo_Source_FlyBase_0000117_HG_1622	gi|1030003742|gb|OAL68489.1|	26.32	0.11	47.4	vacuolar protein 8 [Trichophyton rubrum]
Dmel_0000117_arm_armadillo_Source_FlyBase_0000117_HG_1622	gi|1043303077|gb|OBZ87868.1|	23.72	4e-05	58.5	Vacuolar protein 8 [Choanephora cucurbitarum]
Dmel_0000117_arm_armadillo_Source_FlyBase_0000117_HG_1622	gi|1043303077|gb|OBZ87868.1|	24.56	1e-04	56.6	Vacuolar protein 8 [Choanephora cucurbitarum]
Dmel_0000117_arm_armadillo_Source_FlyBase_0000117_HG_1622	gi|452843848|gb|EME45783.1|	27.39	4e-05	58.2	hypothetical protein DOTSEDRAFT_71463 [Dothistroma septosporum NZE10]
Dmel_0000117_arm_armadillo_Source_FlyBase_0000117_HG_1622	gi|452843848|gb|EME45783.1|	23.39	1e-04	56.6	hypothetical protein DOTSEDRAFT_71463 [Dothistroma septosporum NZE10]
Dmel_0000117_arm_armadillo_Source_FlyBase_0000117_HG_1622	gi|452843848|gb|EME45783.1|	24.91	0.12	47.0	hypothetical protein DOTSEDRAFT_71463 [Dothistroma septosporum NZE10]
Dmel_0000117_arm_armadillo_Source_FlyBase_0000117_HG_1622	gi|743889181|ref|XP_011038670.1|	28.00	4e-05	58.2	PREDICTED: U-box domain-containing protein 11-like isoform X2 [Populus euphratica]
Dmel_0000117_arm_armadillo_Source_FlyBase_0000117_HG_1622	gi|743889181|ref|XP_011038670.1|	31.18	1e-04	56.6	PREDICTED: U-box domain-containing protein 11-like isoform X2 [Populus euphratica]
Dmel_0000117_arm_armadillo_Source_FlyBase_0000117_HG_1622	gi|1050589271|ref|XP_017615937.1|	32.22	4e-05	58.5	PREDICTED: protein ARABIDILLO 1-like isoform X2 [Gossypium arboreum]
Dmel_0000117_arm_armadillo_Source_FlyBase_0000117_HG_1622	gi|1050589271|ref|XP_017615937.1|	25.62	0.71	44.7	PREDICTED: protein ARABIDILLO 1-like isoform X2 [Gossypium arboreum]
Dmel_0000117_arm_armadillo_Source_FlyBase_0000117_HG_1622	gi|1050589269|ref|XP_017615936.1|	32.22	4e-05	58.5	PREDICTED: protein ARABIDILLO 1-like isoform X1 [Gossypium arboreum]
Dmel_0000117_arm_armadillo_Source_FlyBase_0000117_HG_1622	gi|1050589269|ref|XP_017615936.1|	25.62	0.73	44.7	PREDICTED: protein ARABIDILLO 1-like isoform X1 [Gossypium arboreum]
Dmel_0000117_arm_armadillo_Source_FlyBase_0000117_HG_1622	gi|743784698|ref|XP_011023140.1|	24.68	4e-05	58.2	PREDICTED: U-box domain-containing protein 11-like isoform X2 [Populus euphratica]
Dmel_0000117_arm_armadillo_Source_FlyBase_0000117_HG_1622	gi|1129191191|gb|OLP96248.1|	27.92	4e-05	58.5	U-box domain-containing protein 11 [Symbiodinium microadriaticum]
Dmel_0000117_arm_armadillo_Source_FlyBase_0000117_HG_1622	gi|922853251|gb|KOO21879.1|	26.14	4e-05	58.5	beta-glucan synthesis-associated [Chrysochromulina sp. CCMP291]
Dmel_0000117_arm_armadillo_Source_FlyBase_0000117_HG_1622	gi|922887324|gb|KOO52957.1|	25.26	4e-05	58.2	hypothetical protein Ctob_016470 [Chrysochromulina sp. CCMP291]
Dmel_0000117_arm_armadillo_Source_FlyBase_0000117_HG_1622	gi|922887324|gb|KOO52957.1|	25.21	0.033	48.9	hypothetical protein Ctob_016470 [Chrysochromulina sp. CCMP291]
Dmel_0000117_arm_armadillo_Source_FlyBase_0000117_HG_1622	gi|922887324|gb|KOO52957.1|	26.05	0.063	47.8	hypothetical protein Ctob_016470 [Chrysochromulina sp. CCMP291]
Dmel_0000117_arm_armadillo_Source_FlyBase_0000117_HG_1622	gi|922887324|gb|KOO52957.1|	27.23	0.23	46.2	hypothetical protein Ctob_016470 [Chrysochromulina sp. CCMP291]
Dmel_0000117_arm_armadillo_Source_FlyBase_0000117_HG_1622	gi|1001608304|gb|KXS12102.1|	31.53	4e-05	58.2	ARM repeat-containing protein [Gonapodya prolifera JEL478]
Dmel_0000117_arm_armadillo_Source_FlyBase_0000117_HG_1622	gi|1001608304|gb|KXS12102.1|	27.13	0.95	44.3	ARM repeat-containing protein [Gonapodya prolifera JEL478]
Dmel_0000117_arm_armadillo_Source_FlyBase_0000117_HG_1622	gi|460386326|ref|XP_004238849.1|	24.83	4e-05	58.2	PREDICTED: U-box domain-containing protein 11 [Solanum lycopersicum]
Dmel_0000117_arm_armadillo_Source_FlyBase_0000117_HG_1622	gi|460386326|ref|XP_004238849.1|	31.32	0.007	51.2	PREDICTED: U-box domain-containing protein 11 [Solanum lycopersicum]
Dmel_0000117_arm_armadillo_Source_FlyBase_0000117_HG_1622	gi|1099241415|gb|JAU80835.1|	30.94	4e-05	58.2	U-box domain-containing protein 10 [Noccaea caerulescens]
Dmel_0000117_arm_armadillo_Source_FlyBase_0000117_HG_1622	gi|1099241415|gb|JAU80835.1|	28.68	6.1	41.6	U-box domain-containing protein 10 [Noccaea caerulescens]
Dmel_0000117_arm_armadillo_Source_FlyBase_0000117_HG_1622	gi|1028938801|ref|XP_016712589.1|	32.22	4e-05	58.5	PREDICTED: protein ARABIDILLO 1-like isoform X2 [Gossypium hirsutum]
Dmel_0000117_arm_armadillo_Source_FlyBase_0000117_HG_1622	gi|1028938801|ref|XP_016712589.1|	25.62	0.63	44.7	PREDICTED: protein ARABIDILLO 1-like isoform X2 [Gossypium hirsutum]
Dmel_0000117_arm_armadillo_Source_FlyBase_0000117_HG_1622	gi|743784694|ref|XP_011023132.1|	24.68	4e-05	58.2	PREDICTED: U-box domain-containing protein 11-like isoform X1 [Populus euphratica]
Dmel_0000117_arm_armadillo_Source_FlyBase_0000117_HG_1622	gi|440470047|gb|ELQ39136.1|	28.51	5e-05	58.2	armadillo/beta-catenin-like repeat-containing protein [Magnaporthe oryzae Y34]
Dmel_0000117_arm_armadillo_Source_FlyBase_0000117_HG_1622	gi|440470047|gb|ELQ39136.1|	25.00	0.033	48.9	armadillo/beta-catenin-like repeat-containing protein [Magnaporthe oryzae Y34]
Dmel_0000117_arm_armadillo_Source_FlyBase_0000117_HG_1622	gi|1028938799|ref|XP_016712588.1|	32.22	5e-05	58.2	PREDICTED: protein ARABIDILLO 1-like isoform X1 [Gossypium hirsutum]
Dmel_0000117_arm_armadillo_Source_FlyBase_0000117_HG_1622	gi|1028938799|ref|XP_016712588.1|	25.62	0.65	44.7	PREDICTED: protein ARABIDILLO 1-like isoform X1 [Gossypium hirsutum]
Dmel_0000117_arm_armadillo_Source_FlyBase_0000117_HG_1622	gi|728812072|gb|KHG00641.1|	31.85	5e-05	58.2	Protein ARABIDILLO 1 [Gossypium arboreum]
Dmel_0000117_arm_armadillo_Source_FlyBase_0000117_HG_1622	gi|728812072|gb|KHG00641.1|	25.62	0.75	44.7	Protein ARABIDILLO 1 [Gossypium arboreum]
Dmel_0000117_arm_armadillo_Source_FlyBase_0000117_HG_1622	gi|566183655|ref|XP_002311496.2|	28.33	5e-05	58.2	hypothetical protein POPTR_0008s12760g [Populus trichocarpa]
Dmel_0000117_arm_armadillo_Source_FlyBase_0000117_HG_1622	gi|566183655|ref|XP_002311496.2|	24.68	1e-04	57.0	hypothetical protein POPTR_0008s12760g [Populus trichocarpa]
Dmel_0000117_arm_armadillo_Source_FlyBase_0000117_HG_1622	gi|1026003030|ref|XP_016553374.1|	25.50	5e-05	57.8	PREDICTED: U-box domain-containing protein 10-like isoform X1 [Capsicum annuum]
Dmel_0000117_arm_armadillo_Source_FlyBase_0000117_HG_1622	gi|1026003030|ref|XP_016553374.1|	28.57	0.005	51.2	PREDICTED: U-box domain-containing protein 10-like isoform X1 [Capsicum annuum]
Dmel_0000117_arm_armadillo_Source_FlyBase_0000117_HG_1622	gi|751697952|gb|KIM47929.1|	26.67	6e-05	57.8	hypothetical protein M413DRAFT_15998 [Hebeloma cylindrosporum h7]
Dmel_0000117_arm_armadillo_Source_FlyBase_0000117_HG_1622	gi|751697952|gb|KIM47929.1|	25.82	1.2	43.9	hypothetical protein M413DRAFT_15998 [Hebeloma cylindrosporum h7]
Dmel_0000117_arm_armadillo_Source_FlyBase_0000117_HG_1622	gi|743889179|ref|XP_011038668.1|	27.18	6e-05	57.8	PREDICTED: U-box domain-containing protein 11-like isoform X1 [Populus euphratica]
Dmel_0000117_arm_armadillo_Source_FlyBase_0000117_HG_1622	gi|743889179|ref|XP_011038668.1|	31.18	1e-04	56.6	PREDICTED: U-box domain-containing protein 11-like isoform X1 [Populus euphratica]
Dmel_0000117_arm_armadillo_Source_FlyBase_0000117_HG_1622	gi|1044611101|gb|OCB85661.1|	26.67	6e-05	58.2	ARM repeat-containing protein [Sanghuangporus baumii]
Dmel_0000117_arm_armadillo_Source_FlyBase_0000117_HG_1622	gi|1044611101|gb|OCB85661.1|	25.41	0.17	47.0	ARM repeat-containing protein [Sanghuangporus baumii]
Dmel_0000117_arm_armadillo_Source_FlyBase_0000117_HG_1622	gi|260949187|ref|XP_002618890.1|	22.90	6e-05	57.4	conserved hypothetical protein [Clavispora lusitaniae ATCC 42720]
Dmel_0000117_arm_armadillo_Source_FlyBase_0000117_HG_1622	gi|260949187|ref|XP_002618890.1|	28.77	0.002	52.8	conserved hypothetical protein [Clavispora lusitaniae ATCC 42720]
Dmel_0000117_arm_armadillo_Source_FlyBase_0000117_HG_1622	gi|923541323|ref|XP_013730550.1|	23.87	6e-05	57.8	PREDICTED: ARM REPEAT PROTEIN INTERACTING WITH ABF2-like isoform X1 [Brassica napus]
Dmel_0000117_arm_armadillo_Source_FlyBase_0000117_HG_1622	gi|1021826705|gb|KZP15229.1|	25.55	7e-05	57.4	ARM repeat-containing protein [Fibulorhizoctonia sp. CBS 109695]
Dmel_0000117_arm_armadillo_Source_FlyBase_0000117_HG_1622	gi|1021826705|gb|KZP15229.1|	26.23	0.36	45.4	ARM repeat-containing protein [Fibulorhizoctonia sp. CBS 109695]
Dmel_0000117_arm_armadillo_Source_FlyBase_0000117_HG_1622	gi|303287987|ref|XP_003063282.1|	26.39	7e-05	57.4	predicted protein [Micromonas pusilla CCMP1545]
Dmel_0000117_arm_armadillo_Source_FlyBase_0000117_HG_1622	gi|685949581|ref|XP_009268939.1|	25.54	7e-05	57.8	Vacuolar protein 8 [Wallemia ichthyophaga EXF-994]
Dmel_0000117_arm_armadillo_Source_FlyBase_0000117_HG_1622	gi|685949581|ref|XP_009268939.1|	24.44	2.6	42.7	Vacuolar protein 8 [Wallemia ichthyophaga EXF-994]
Dmel_0000117_arm_armadillo_Source_FlyBase_0000117_HG_1622	gi|566190442|ref|XP_002315888.2|	31.18	7e-05	57.4	hypothetical protein POPTR_0010s12410g [Populus trichocarpa]
Dmel_0000117_arm_armadillo_Source_FlyBase_0000117_HG_1622	gi|566190442|ref|XP_002315888.2|	28.37	0.003	52.0	hypothetical protein POPTR_0010s12410g [Populus trichocarpa]
Dmel_0000117_arm_armadillo_Source_FlyBase_0000117_HG_1622	gi|685281649|ref|XP_009131729.1|	23.87	7e-05	57.8	PREDICTED: ARM REPEAT PROTEIN INTERACTING WITH ABF2-like isoform X1 [Brassica rapa]
Dmel_0000117_arm_armadillo_Source_FlyBase_0000117_HG_1622	gi|1069594076|ref|XP_018192218.1|	24.48	7e-05	57.4	vacuolar protein 8 [Xylona heveae TC161]
Dmel_0000117_arm_armadillo_Source_FlyBase_0000117_HG_1622	gi|1069594076|ref|XP_018192218.1|	27.18	6e-04	54.3	vacuolar protein 8 [Xylona heveae TC161]
Dmel_0000117_arm_armadillo_Source_FlyBase_0000117_HG_1622	gi|1069594076|ref|XP_018192218.1|	26.42	0.013	50.1	vacuolar protein 8 [Xylona heveae TC161]
Dmel_0000117_arm_armadillo_Source_FlyBase_0000117_HG_1622	gi|1069594076|ref|XP_018192218.1|	27.56	1.4	43.5	vacuolar protein 8 [Xylona heveae TC161]
Dmel_0000117_arm_armadillo_Source_FlyBase_0000117_HG_1622	gi|1092386313|emb|SCW02658.1|	27.18	7e-05	57.4	LAFE_0F11474g1_1 [Lachancea fermentati]
Dmel_0000117_arm_armadillo_Source_FlyBase_0000117_HG_1622	gi|1092386313|emb|SCW02658.1|	26.43	0.005	51.6	LAFE_0F11474g1_1 [Lachancea fermentati]
Dmel_0000117_arm_armadillo_Source_FlyBase_0000117_HG_1622	gi|1092386313|emb|SCW02658.1|	24.32	0.15	46.6	LAFE_0F11474g1_1 [Lachancea fermentati]
Dmel_0000117_arm_armadillo_Source_FlyBase_0000117_HG_1622	gi|662530858|gb|KEQ88231.1|	27.46	7e-05	57.4	ARM repeat-containing protein [Aureobasidium pullulans EXF-150]
Dmel_0000117_arm_armadillo_Source_FlyBase_0000117_HG_1622	gi|662530858|gb|KEQ88231.1|	23.70	0.25	45.8	ARM repeat-containing protein [Aureobasidium pullulans EXF-150]
Dmel_0000117_arm_armadillo_Source_FlyBase_0000117_HG_1622	gi|661185536|emb|CDH52180.1|	26.91	7e-05	57.4	vacuolar protein 8 [Lichtheimia corymbifera JMRC:FSU:9682]
Dmel_0000117_arm_armadillo_Source_FlyBase_0000117_HG_1622	gi|661185536|emb|CDH52180.1|	21.88	3e-04	55.5	vacuolar protein 8 [Lichtheimia corymbifera JMRC:FSU:9682]
Dmel_0000117_arm_armadillo_Source_FlyBase_0000117_HG_1622	gi|1063240613|gb|ODQ63469.1|	28.88	7e-05	57.4	ARM repeat-containing protein [Nadsonia fulvescens var. elongata DSM 6958]
Dmel_0000117_arm_armadillo_Source_FlyBase_0000117_HG_1622	gi|1063240613|gb|ODQ63469.1|	23.03	1e-04	56.6	ARM repeat-containing protein [Nadsonia fulvescens var. elongata DSM 6958]
Dmel_0000117_arm_armadillo_Source_FlyBase_0000117_HG_1622	gi|661896175|emb|CDP00753.1|	25.64	7e-05	57.4	unnamed protein product [Coffea canephora]
Dmel_0000117_arm_armadillo_Source_FlyBase_0000117_HG_1622	gi|661896175|emb|CDP00753.1|	25.94	0.002	52.8	unnamed protein product [Coffea canephora]
Dmel_0000117_arm_armadillo_Source_FlyBase_0000117_HG_1622	gi|302695857|ref|XP_003037607.1|	24.82	7e-05	57.4	hypothetical protein SCHCODRAFT_84311 [Schizophyllum commune H4-8]
Dmel_0000117_arm_armadillo_Source_FlyBase_0000117_HG_1622	gi|302695857|ref|XP_003037607.1|	27.49	0.002	52.8	hypothetical protein SCHCODRAFT_84311 [Schizophyllum commune H4-8]
Dmel_0000117_arm_armadillo_Source_FlyBase_0000117_HG_1622	gi|254566203|ref|XP_002490212.1|	26.25	7e-05	57.4	Phosphorylated vacuolar membrane protein that interacts with Atg13p [Komagataella phaffii GS115]
Dmel_0000117_arm_armadillo_Source_FlyBase_0000117_HG_1622	gi|254566203|ref|XP_002490212.1|	27.62	0.031	48.9	Phosphorylated vacuolar membrane protein that interacts with Atg13p [Komagataella phaffii GS115]
Dmel_0000117_arm_armadillo_Source_FlyBase_0000117_HG_1622	gi|1063863342|ref|XP_017990314.1|	26.71	7e-05	57.4	vacuolar protein 8 [Malassezia pachydermatis]
Dmel_0000117_arm_armadillo_Source_FlyBase_0000117_HG_1622	gi|1063863342|ref|XP_017990314.1|	20.78	0.84	44.3	vacuolar protein 8 [Malassezia pachydermatis]
Dmel_0000117_arm_armadillo_Source_FlyBase_0000117_HG_1622	gi|407846909|gb|EKG02849.1|	27.10	8e-05	57.8	hypothetical protein TCSYLVIO_006119 [Trypanosoma cruzi]
Dmel_0000117_arm_armadillo_Source_FlyBase_0000117_HG_1622	gi|407846909|gb|EKG02849.1|	24.04	1.2	43.9	hypothetical protein TCSYLVIO_006119 [Trypanosoma cruzi]
Dmel_0000117_arm_armadillo_Source_FlyBase_0000117_HG_1622	gi|749770000|gb|KII94429.1|	26.67	8e-05	57.4	hypothetical protein PLICRDRAFT_50398 [Plicaturopsis crispa FD-325 SS-3]
Dmel_0000117_arm_armadillo_Source_FlyBase_0000117_HG_1622	gi|749770000|gb|KII94429.1|	25.82	1.4	43.5	hypothetical protein PLICRDRAFT_50398 [Plicaturopsis crispa FD-325 SS-3]
Dmel_0000117_arm_armadillo_Source_FlyBase_0000117_HG_1622	gi|1078658284|gb|AOW05396.1|	26.82	8e-05	57.4	hypothetical protein YALI1_E17037g [Yarrowia lipolytica]
Dmel_0000117_arm_armadillo_Source_FlyBase_0000117_HG_1622	gi|1078658284|gb|AOW05396.1|	25.00	1e-04	56.6	hypothetical protein YALI1_E17037g [Yarrowia lipolytica]
Dmel_0000117_arm_armadillo_Source_FlyBase_0000117_HG_1622	gi|1078658284|gb|AOW05396.1|	25.00	6e-04	54.7	hypothetical protein YALI1_E17037g [Yarrowia lipolytica]
Dmel_0000117_arm_armadillo_Source_FlyBase_0000117_HG_1622	gi|1078658284|gb|AOW05396.1|	25.73	0.092	47.4	hypothetical protein YALI1_E17037g [Yarrowia lipolytica]
Dmel_0000117_arm_armadillo_Source_FlyBase_0000117_HG_1622	gi|848911680|ref|XP_012854236.1|	29.50	8e-05	57.4	PREDICTED: U-box domain-containing protein 4 isoform X2 [Erythranthe guttata]
Dmel_0000117_arm_armadillo_Source_FlyBase_0000117_HG_1622	gi|50553028|ref|XP_503924.1|	26.82	8e-05	57.4	YALI0E13992p [Yarrowia lipolytica]
Dmel_0000117_arm_armadillo_Source_FlyBase_0000117_HG_1622	gi|50553028|ref|XP_503924.1|	25.00	1e-04	56.6	YALI0E13992p [Yarrowia lipolytica]
Dmel_0000117_arm_armadillo_Source_FlyBase_0000117_HG_1622	gi|50553028|ref|XP_503924.1|	25.00	6e-04	54.3	YALI0E13992p [Yarrowia lipolytica]
Dmel_0000117_arm_armadillo_Source_FlyBase_0000117_HG_1622	gi|50553028|ref|XP_503924.1|	25.73	0.093	47.4	YALI0E13992p [Yarrowia lipolytica]
Dmel_0000117_arm_armadillo_Source_FlyBase_0000117_HG_1622	gi|315042107|ref|XP_003170430.1|	27.18	8e-05	57.0	vacuolar protein 8 [Nannizzia gypsea CBS 118893]
Dmel_0000117_arm_armadillo_Source_FlyBase_0000117_HG_1622	gi|315042107|ref|XP_003170430.1|	22.11	0.053	48.1	vacuolar protein 8 [Nannizzia gypsea CBS 118893]
Dmel_0000117_arm_armadillo_Source_FlyBase_0000117_HG_1622	gi|315042107|ref|XP_003170430.1|	27.00	0.17	46.6	vacuolar protein 8 [Nannizzia gypsea CBS 118893]
Dmel_0000117_arm_armadillo_Source_FlyBase_0000117_HG_1622	gi|168051732|ref|XP_001778307.1|	27.60	9e-05	57.0	predicted protein [Physcomitrella patens]
Dmel_0000117_arm_armadillo_Source_FlyBase_0000117_HG_1622	gi|354547062|emb|CCE43795.1|	26.55	9e-05	57.0	hypothetical protein CPAR2_500210 [Candida parapsilosis]
Dmel_0000117_arm_armadillo_Source_FlyBase_0000117_HG_1622	gi|354547062|emb|CCE43795.1|	27.72	0.002	52.4	hypothetical protein CPAR2_500210 [Candida parapsilosis]
Dmel_0000117_arm_armadillo_Source_FlyBase_0000117_HG_1622	gi|354547062|emb|CCE43795.1|	24.86	0.004	52.0	hypothetical protein CPAR2_500210 [Candida parapsilosis]
Dmel_0000117_arm_armadillo_Source_FlyBase_0000117_HG_1622	gi|1129212368|gb|OLQ13470.1|	27.84	9e-05	56.2	Vacuolar protein 8 [Symbiodinium microadriaticum]
Dmel_0000117_arm_armadillo_Source_FlyBase_0000117_HG_1622	gi|1129212368|gb|OLQ13470.1|	26.26	0.077	47.0	Vacuolar protein 8 [Symbiodinium microadriaticum]
Dmel_0000117_arm_armadillo_Source_FlyBase_0000117_HG_1622	gi|922858815|gb|KOO26903.1|	24.30	9e-05	57.4	sirtuin [Chrysochromulina sp. CCMP291]
Dmel_0000117_arm_armadillo_Source_FlyBase_0000117_HG_1622	gi|922858815|gb|KOO26903.1|	23.59	3e-04	55.5	sirtuin [Chrysochromulina sp. CCMP291]
Dmel_0000117_arm_armadillo_Source_FlyBase_0000117_HG_1622	gi|922865686|gb|KOO32692.1|	27.35	9e-05	55.8	beta-glucan synthesis-associated, partial [Chrysochromulina sp. CCMP291]
Dmel_0000117_arm_armadillo_Source_FlyBase_0000117_HG_1622	gi|848911674|ref|XP_012854235.1|	29.50	9e-05	57.4	PREDICTED: U-box domain-containing protein 4 isoform X1 [Erythranthe guttata]
Dmel_0000117_arm_armadillo_Source_FlyBase_0000117_HG_1622	gi|915677049|ref|XP_013339071.1|	27.46	1e-04	57.0	hypothetical protein AUEXF2481DRAFT_33809 [Aureobasidium subglaciale EXF-2481]
Dmel_0000117_arm_armadillo_Source_FlyBase_0000117_HG_1622	gi|915677049|ref|XP_013339071.1|	23.70	0.47	45.1	hypothetical protein AUEXF2481DRAFT_33809 [Aureobasidium subglaciale EXF-2481]
Dmel_0000117_arm_armadillo_Source_FlyBase_0000117_HG_1622	gi|365985704|ref|XP_003669684.1|	24.78	1e-04	57.0	hypothetical protein NDAI_0D01270 [Naumovozyma dairenensis CBS 421]
Dmel_0000117_arm_armadillo_Source_FlyBase_0000117_HG_1622	gi|365985704|ref|XP_003669684.1|	27.39	5e-04	54.7	hypothetical protein NDAI_0D01270 [Naumovozyma dairenensis CBS 421]
Dmel_0000117_arm_armadillo_Source_FlyBase_0000117_HG_1622	gi|365985704|ref|XP_003669684.1|	26.47	0.20	46.2	hypothetical protein NDAI_0D01270 [Naumovozyma dairenensis CBS 421]
Dmel_0000117_arm_armadillo_Source_FlyBase_0000117_HG_1622	gi|662502817|gb|KEQ60441.1|	27.46	1e-04	57.0	ARM repeat-containing protein [Aureobasidium melanogenum CBS 110374]
Dmel_0000117_arm_armadillo_Source_FlyBase_0000117_HG_1622	gi|662502817|gb|KEQ60441.1|	23.70	0.28	45.8	ARM repeat-containing protein [Aureobasidium melanogenum CBS 110374]
Dmel_0000117_arm_armadillo_Source_FlyBase_0000117_HG_1622	gi|1115981520|dbj|GAV27324.1|	23.14	1e-04	56.6	hypothetical protein PMKS-000788 [Pichia membranifaciens]
Dmel_0000117_arm_armadillo_Source_FlyBase_0000117_HG_1622	gi|1115981520|dbj|GAV27324.1|	25.00	0.054	48.1	hypothetical protein PMKS-000788 [Pichia membranifaciens]
Dmel_0000117_arm_armadillo_Source_FlyBase_0000117_HG_1622	gi|1115981520|dbj|GAV27324.1|	24.19	0.88	44.3	hypothetical protein PMKS-000788 [Pichia membranifaciens]
Dmel_0000117_arm_armadillo_Source_FlyBase_0000117_HG_1622	gi|743850046|ref|XP_011028627.1|	23.97	1e-04	56.6	PREDICTED: U-box domain-containing protein 38 [Populus euphratica]
Dmel_0000117_arm_armadillo_Source_FlyBase_0000117_HG_1622	gi|673014470|ref|XP_008861196.1|	29.57	1e-04	55.5	hypothetical protein H310_00266 [Aphanomyces invadans]
Dmel_0000117_arm_armadillo_Source_FlyBase_0000117_HG_1622	gi|673014470|ref|XP_008861196.1|	28.39	9.8	40.0	hypothetical protein H310_00266 [Aphanomyces invadans]
Dmel_0000117_arm_armadillo_Source_FlyBase_0000117_HG_1622	gi|367037479|ref|XP_003649120.1|	24.13	1e-04	56.6	hypothetical protein THITE_2107374 [Thielavia terrestris NRRL 8126]
Dmel_0000117_arm_armadillo_Source_FlyBase_0000117_HG_1622	gi|367037479|ref|XP_003649120.1|	24.60	0.46	45.1	hypothetical protein THITE_2107374 [Thielavia terrestris NRRL 8126]
Dmel_0000117_arm_armadillo_Source_FlyBase_0000117_HG_1622	gi|367037479|ref|XP_003649120.1|	25.61	3.7	42.0	hypothetical protein THITE_2107374 [Thielavia terrestris NRRL 8126]
Dmel_0000117_arm_armadillo_Source_FlyBase_0000117_HG_1622	gi|695411582|ref|XP_009525513.1|	27.59	1e-04	57.0	hypothetical protein PHYSODRAFT_330532 [Phytophthora sojae]
Dmel_0000117_arm_armadillo_Source_FlyBase_0000117_HG_1622	gi|1139908054|dbj|GAW08336.1|	26.35	1e-04	57.0	vacuolar protein 8 [Lentinula edodes]
Dmel_0000117_arm_armadillo_Source_FlyBase_0000117_HG_1622	gi|1139908054|dbj|GAW08336.1|	24.76	0.22	46.2	vacuolar protein 8 [Lentinula edodes]
Dmel_0000117_arm_armadillo_Source_FlyBase_0000117_HG_1622	gi|823184050|ref|XP_012489067.1|	26.32	1e-04	57.0	PREDICTED: protein ARABIDILLO 1-like isoform X1 [Gossypium raimondii]
Dmel_0000117_arm_armadillo_Source_FlyBase_0000117_HG_1622	gi|922865597|gb|KOO32623.1|	25.22	1e-04	57.0	hypothetical protein Ctob_013926 [Chrysochromulina sp. CCMP291]
Dmel_0000117_arm_armadillo_Source_FlyBase_0000117_HG_1622	gi|607893019|gb|EZF32251.1|	27.18	1e-04	56.6	vacuolar protein 8, partial [Trichophyton interdigitale H6]
Dmel_0000117_arm_armadillo_Source_FlyBase_0000117_HG_1622	gi|607893019|gb|EZF32251.1|	22.11	0.080	47.4	vacuolar protein 8, partial [Trichophyton interdigitale H6]
Dmel_0000117_arm_armadillo_Source_FlyBase_0000117_HG_1622	gi|607893019|gb|EZF32251.1|	27.00	0.21	46.2	vacuolar protein 8, partial [Trichophyton interdigitale H6]
Dmel_0000117_arm_armadillo_Source_FlyBase_0000117_HG_1622	gi|607922068|gb|EZF57555.1|	27.18	1e-04	56.6	vacuolar protein 8, partial [Trichophyton rubrum CBS 288.86]
Dmel_0000117_arm_armadillo_Source_FlyBase_0000117_HG_1622	gi|607922068|gb|EZF57555.1|	22.11	0.060	47.8	vacuolar protein 8, partial [Trichophyton rubrum CBS 288.86]
Dmel_0000117_arm_armadillo_Source_FlyBase_0000117_HG_1622	gi|607922068|gb|EZF57555.1|	27.00	0.18	46.6	vacuolar protein 8, partial [Trichophyton rubrum CBS 288.86]
Dmel_0000117_arm_armadillo_Source_FlyBase_0000117_HG_1622	gi|630209210|ref|XP_007854455.1|	23.90	1e-04	56.6	vacuolar protein 8 [Moniliophthora roreri MCA 2997]
Dmel_0000117_arm_armadillo_Source_FlyBase_0000117_HG_1622	gi|630209210|ref|XP_007854455.1|	24.72	0.69	44.7	vacuolar protein 8 [Moniliophthora roreri MCA 2997]
Dmel_0000117_arm_armadillo_Source_FlyBase_0000117_HG_1622	gi|676383887|ref|XP_009035222.1|	27.80	1e-04	56.2	hypothetical protein AURANDRAFT_52893, partial [Aureococcus anophagefferens]
Dmel_0000117_arm_armadillo_Source_FlyBase_0000117_HG_1622	gi|676383887|ref|XP_009035222.1|	27.82	1e-04	56.2	hypothetical protein AURANDRAFT_52893, partial [Aureococcus anophagefferens]
Dmel_0000117_arm_armadillo_Source_FlyBase_0000117_HG_1622	gi|676383887|ref|XP_009035222.1|	28.21	0.18	46.2	hypothetical protein AURANDRAFT_52893, partial [Aureococcus anophagefferens]
Dmel_0000117_arm_armadillo_Source_FlyBase_0000117_HG_1622	gi|676383887|ref|XP_009035222.1|	25.55	0.52	44.7	hypothetical protein AURANDRAFT_52893, partial [Aureococcus anophagefferens]
Dmel_0000117_arm_armadillo_Source_FlyBase_0000117_HG_1622	gi|407407596|gb|EKF31339.1|	27.37	1e-04	57.0	hypothetical protein MOQ_004826 [Trypanosoma cruzi marinkellei]
Dmel_0000117_arm_armadillo_Source_FlyBase_0000117_HG_1622	gi|407407596|gb|EKF31339.1|	24.50	0.61	45.1	hypothetical protein MOQ_004826 [Trypanosoma cruzi marinkellei]
Dmel_0000117_arm_armadillo_Source_FlyBase_0000117_HG_1622	gi|1109267369|ref|XP_019157789.1|	32.37	1e-04	56.6	PREDICTED: U-box domain-containing protein 4-like [Ipomoea nil]
Dmel_0000117_arm_armadillo_Source_FlyBase_0000117_HG_1622	gi|1005699157|gb|KYG41173.1|	26.75	1e-04	56.6	hypothetical protein M433DRAFT_138237 [Acidomyces richmondensis BFW]
Dmel_0000117_arm_armadillo_Source_FlyBase_0000117_HG_1622	gi|1005699157|gb|KYG41173.1|	25.32	3.8	42.0	hypothetical protein M433DRAFT_138237 [Acidomyces richmondensis BFW]
Dmel_0000117_arm_armadillo_Source_FlyBase_0000117_HG_1622	gi|327292630|ref|XP_003231013.1|	27.18	1e-04	56.2	vacuolar protein 8 [Trichophyton rubrum CBS 118892]
Dmel_0000117_arm_armadillo_Source_FlyBase_0000117_HG_1622	gi|327292630|ref|XP_003231013.1|	22.11	0.15	46.6	vacuolar protein 8 [Trichophyton rubrum CBS 118892]
Dmel_0000117_arm_armadillo_Source_FlyBase_0000117_HG_1622	gi|327292630|ref|XP_003231013.1|	27.43	0.48	45.1	vacuolar protein 8 [Trichophyton rubrum CBS 118892]
Dmel_0000117_arm_armadillo_Source_FlyBase_0000117_HG_1622	gi|648171678|gb|KDR85294.1|	26.35	1e-04	56.6	hypothetical protein GALMADRAFT_234076 [Galerina marginata CBS 339.88]
Dmel_0000117_arm_armadillo_Source_FlyBase_0000117_HG_1622	gi|648171678|gb|KDR85294.1|	25.82	1.7	43.1	hypothetical protein GALMADRAFT_234076 [Galerina marginata CBS 339.88]
Dmel_0000117_arm_armadillo_Source_FlyBase_0000117_HG_1622	gi|761759496|emb|CEP62241.1|	27.18	1e-04	56.6	LALA0S05e01046g1_1 [Lachancea lanzarotensis]
Dmel_0000117_arm_armadillo_Source_FlyBase_0000117_HG_1622	gi|761759496|emb|CEP62241.1|	25.80	0.14	46.6	LALA0S05e01046g1_1 [Lachancea lanzarotensis]
Dmel_0000117_arm_armadillo_Source_FlyBase_0000117_HG_1622	gi|761759496|emb|CEP62241.1|	27.94	0.96	43.9	LALA0S05e01046g1_1 [Lachancea lanzarotensis]
Dmel_0000117_arm_armadillo_Source_FlyBase_0000117_HG_1622	gi|676398627|ref|XP_009042591.1|	33.33	1e-04	54.7	hypothetical protein AURANDRAFT_6527, partial [Aureococcus anophagefferens]
Dmel_0000117_arm_armadillo_Source_FlyBase_0000117_HG_1622	gi|676398627|ref|XP_009042591.1|	30.41	0.002	51.6	hypothetical protein AURANDRAFT_6527, partial [Aureococcus anophagefferens]
Dmel_0000117_arm_armadillo_Source_FlyBase_0000117_HG_1622	gi|674810160|gb|EGD92272.2|	27.18	1e-04	56.2	vacuolar protein 8 [Trichophyton rubrum CBS 118892]
Dmel_0000117_arm_armadillo_Source_FlyBase_0000117_HG_1622	gi|674810160|gb|EGD92272.2|	22.11	0.13	46.6	vacuolar protein 8 [Trichophyton rubrum CBS 118892]
Dmel_0000117_arm_armadillo_Source_FlyBase_0000117_HG_1622	gi|674810160|gb|EGD92272.2|	26.74	0.38	45.1	vacuolar protein 8 [Trichophyton rubrum CBS 118892]
Dmel_0000117_arm_armadillo_Source_FlyBase_0000117_HG_1622	gi|674810160|gb|EGD92272.2|	27.00	0.47	45.1	vacuolar protein 8 [Trichophyton rubrum CBS 118892]
Dmel_0000117_arm_armadillo_Source_FlyBase_0000117_HG_1622	gi|296816278|ref|XP_002848476.1|	27.18	1e-04	56.2	vacuolar protein 8 [Arthroderma otae CBS 113480]
Dmel_0000117_arm_armadillo_Source_FlyBase_0000117_HG_1622	gi|296816278|ref|XP_002848476.1|	22.11	0.15	46.6	vacuolar protein 8 [Arthroderma otae CBS 113480]
Dmel_0000117_arm_armadillo_Source_FlyBase_0000117_HG_1622	gi|296816278|ref|XP_002848476.1|	27.00	0.31	45.8	vacuolar protein 8 [Arthroderma otae CBS 113480]
Dmel_0000117_arm_armadillo_Source_FlyBase_0000117_HG_1622	gi|922858642|gb|KOO26752.1|	26.15	1e-04	56.2	vacuolar protein 8 [Chrysochromulina sp. CCMP291]
Dmel_0000117_arm_armadillo_Source_FlyBase_0000117_HG_1622	gi|922858642|gb|KOO26752.1|	23.81	0.001	53.5	vacuolar protein 8 [Chrysochromulina sp. CCMP291]
Dmel_0000117_arm_armadillo_Source_FlyBase_0000117_HG_1622	gi|1043329424|tpg|DAA73255.1|	27.18	1e-04	56.2	TPA_exp: Uncharacterized protein A8136_5180 [Trichophyton benhamiae CBS 112371]
Dmel_0000117_arm_armadillo_Source_FlyBase_0000117_HG_1622	gi|1043329424|tpg|DAA73255.1|	22.11	0.098	47.4	TPA_exp: Uncharacterized protein A8136_5180 [Trichophyton benhamiae CBS 112371]
Dmel_0000117_arm_armadillo_Source_FlyBase_0000117_HG_1622	gi|1043329424|tpg|DAA73255.1|	27.00	0.26	45.8	TPA_exp: Uncharacterized protein A8136_5180 [Trichophyton benhamiae CBS 112371]
Dmel_0000117_arm_armadillo_Source_FlyBase_0000117_HG_1622	gi|1091720367|emb|SCU99128.1|	26.67	1e-04	56.2	LADA_0H17744g1_1 [Lachancea dasiensis CBS 10888]
Dmel_0000117_arm_armadillo_Source_FlyBase_0000117_HG_1622	gi|1091720367|emb|SCU99128.1|	25.80	0.14	46.6	LADA_0H17744g1_1 [Lachancea dasiensis CBS 10888]
Dmel_0000117_arm_armadillo_Source_FlyBase_0000117_HG_1622	gi|1091720367|emb|SCU99128.1|	27.21	1.3	43.5	LADA_0H17744g1_1 [Lachancea dasiensis CBS 10888]
Dmel_0000117_arm_armadillo_Source_FlyBase_0000117_HG_1622	gi|676381537|ref|XP_009034047.1|	30.34	1e-04	55.1	hypothetical protein AURANDRAFT_20929, partial [Aureococcus anophagefferens]
Dmel_0000117_arm_armadillo_Source_FlyBase_0000117_HG_1622	gi|1102162564|ref|XP_019020369.1|	23.25	1e-04	56.2	hypothetical protein PICMEDRAFT_70811 [Pichia membranifaciens NRRL Y-2026]
Dmel_0000117_arm_armadillo_Source_FlyBase_0000117_HG_1622	gi|1102162564|ref|XP_019020369.1|	25.27	0.007	50.8	hypothetical protein PICMEDRAFT_70811 [Pichia membranifaciens NRRL Y-2026]
Dmel_0000117_arm_armadillo_Source_FlyBase_0000117_HG_1622	gi|1102162564|ref|XP_019020369.1|	24.19	1.1	43.9	hypothetical protein PICMEDRAFT_70811 [Pichia membranifaciens NRRL Y-2026]
Dmel_0000117_arm_armadillo_Source_FlyBase_0000117_HG_1622	gi|918832374|ref|XP_013432470.1|	27.87	1e-04	56.2	ARM repeat-containing protein [Aureobasidium namibiae CBS 147.97]
Dmel_0000117_arm_armadillo_Source_FlyBase_0000117_HG_1622	gi|918832374|ref|XP_013432470.1|	23.70	0.55	44.7	ARM repeat-containing protein [Aureobasidium namibiae CBS 147.97]
Dmel_0000117_arm_armadillo_Source_FlyBase_0000117_HG_1622	gi|670417618|ref|XP_008649616.1|	26.85	1e-04	56.6	ARM REPEAT PROTEIN INTERACTING WITH ABF2 isoform X2 [Zea mays]
Dmel_0000117_arm_armadillo_Source_FlyBase_0000117_HG_1622	gi|1000488419|gb|KXL48468.1|	26.75	1e-04	56.2	hypothetical protein FE78DRAFT_300399 [Acidomyces richmondensis]
Dmel_0000117_arm_armadillo_Source_FlyBase_0000117_HG_1622	gi|1000488419|gb|KXL48468.1|	23.39	8e-04	53.9	hypothetical protein FE78DRAFT_300399 [Acidomyces richmondensis]
Dmel_0000117_arm_armadillo_Source_FlyBase_0000117_HG_1622	gi|1000488419|gb|KXL48468.1|	25.32	3.7	42.0	hypothetical protein FE78DRAFT_300399 [Acidomyces richmondensis]
Dmel_0000117_arm_armadillo_Source_FlyBase_0000117_HG_1622	gi|326472644|gb|EGD96653.1|	27.18	1e-04	56.2	vacuolar protein 8 [Trichophyton tonsurans CBS 112818]
Dmel_0000117_arm_armadillo_Source_FlyBase_0000117_HG_1622	gi|326472644|gb|EGD96653.1|	22.11	0.10	47.4	vacuolar protein 8 [Trichophyton tonsurans CBS 112818]
Dmel_0000117_arm_armadillo_Source_FlyBase_0000117_HG_1622	gi|326472644|gb|EGD96653.1|	27.00	0.26	45.8	vacuolar protein 8 [Trichophyton tonsurans CBS 112818]
Dmel_0000117_arm_armadillo_Source_FlyBase_0000117_HG_1622	gi|607883298|gb|EZF27924.1|	27.18	1e-04	56.2	vacuolar protein 8 [Trichophyton rubrum MR850]
Dmel_0000117_arm_armadillo_Source_FlyBase_0000117_HG_1622	gi|607883298|gb|EZF27924.1|	22.11	0.084	47.4	vacuolar protein 8 [Trichophyton rubrum MR850]
Dmel_0000117_arm_armadillo_Source_FlyBase_0000117_HG_1622	gi|607883298|gb|EZF27924.1|	27.00	0.23	46.2	vacuolar protein 8 [Trichophyton rubrum MR850]
Dmel_0000117_arm_armadillo_Source_FlyBase_0000117_HG_1622	gi|703092166|ref|XP_010094554.1|	25.83	1e-04	56.2	U-box domain-containing protein 15 [Morus notabilis]
Dmel_0000117_arm_armadillo_Source_FlyBase_0000117_HG_1622	gi|565389343|ref|XP_006360416.1|	26.06	1e-04	56.6	PREDICTED: U-box domain-containing protein 11-like [Solanum tuberosum]
Dmel_0000117_arm_armadillo_Source_FlyBase_0000117_HG_1622	gi|565389343|ref|XP_006360416.1|	28.57	0.007	51.2	PREDICTED: U-box domain-containing protein 11-like [Solanum tuberosum]
Dmel_0000117_arm_armadillo_Source_FlyBase_0000117_HG_1622	gi|633052542|gb|KDB28149.1|	27.18	2e-04	56.2	vacuolar protein 8 [Trichophyton interdigitale MR816]
Dmel_0000117_arm_armadillo_Source_FlyBase_0000117_HG_1622	gi|633052542|gb|KDB28149.1|	22.11	0.11	47.0	vacuolar protein 8 [Trichophyton interdigitale MR816]
Dmel_0000117_arm_armadillo_Source_FlyBase_0000117_HG_1622	gi|633052542|gb|KDB28149.1|	27.00	0.29	45.8	vacuolar protein 8 [Trichophyton interdigitale MR816]
