# Supplementary material for: Reconstruction of the ancestral metazoan genome reveals an increase in genomic novelty
Source: Nat Commun. 2018 Apr 30;9:1730. doi: 10.1038/s41467-018-04136-5 (PMC5928047; doi:10.1038/s41467-018-04136-5)
Supplement: Supplementary file 12 — Supplementary Data 9 [file 41467_2018_4136_MOESM12_ESM.zip › Node 3 - Metazoa/HG_1761_seqs_BLAST_headers.cvs]

Query	Subject	%id	e-value	bit-score	Subject_description_[Organism]
Dmel_0035498_Fit1_Fermitin_1_Source_FlyBase_0035498_HG_1761	gi|765549059|gb|KJE89680.1|	27.11	1e-09	73.2	hypothetical protein CAOG_009384 [Capsaspora owczarzaki ATCC 30864]
Dmel_0035498_Fit1_Fermitin_1_Source_FlyBase_0035498_HG_1761	gi|765549059|gb|KJE89680.1|	46.07	1e-07	66.6	hypothetical protein CAOG_009384 [Capsaspora owczarzaki ATCC 30864]
Dmel_0035498_Fit1_Fermitin_1_Source_FlyBase_0035498_HG_1761	gi|765549059|gb|KJE89680.1|	26.77	4.0	42.0	hypothetical protein CAOG_009384 [Capsaspora owczarzaki ATCC 30864]
Dmel_0035498_Fit1_Fermitin_1_Source_FlyBase_0035498_HG_1761	gi|1001607498|gb|KXS11309.1|	27.07	6e-08	67.8	hypothetical protein M427DRAFT_505616, partial [Gonapodya prolifera JEL478]
Dmel_0035498_Fit1_Fermitin_1_Source_FlyBase_0035498_HG_1761	gi|1001607498|gb|KXS11309.1|	36.78	0.014	50.1	hypothetical protein M427DRAFT_505616, partial [Gonapodya prolifera JEL478]
Dmel_0035498_Fit1_Fermitin_1_Source_FlyBase_0035498_HG_1761	gi|575473564|ref|XP_006676075.1|	25.62	1e-07	66.6	hypothetical protein BATDEDRAFT_84904 [Batrachochytrium dendrobatidis JAM81]
Dmel_0035498_Fit1_Fermitin_1_Source_FlyBase_0035498_HG_1761	gi|575473564|ref|XP_006676075.1|	26.71	0.034	48.9	hypothetical protein BATDEDRAFT_84904 [Batrachochytrium dendrobatidis JAM81]
Dmel_0035498_Fit1_Fermitin_1_Source_FlyBase_0035498_HG_1761	gi|929746285|ref|XP_014148126.1|	28.68	1e-07	65.1	hypothetical protein SARC_13223, partial [Sphaeroforma arctica JP610]
Dmel_0035498_Fit1_Fermitin_1_Source_FlyBase_0035498_HG_1761	gi|929746285|ref|XP_014148126.1|	42.05	3e-05	57.8	hypothetical protein SARC_13223, partial [Sphaeroforma arctica JP610]
Dmel_0035498_Fit1_Fermitin_1_Source_FlyBase_0035498_HG_1761	gi|909128651|gb|KNE55809.1|	26.71	2e-07	66.2	hypothetical protein AMAG_01680 [Allomyces macrogynus ATCC 38327]
Dmel_0035498_Fit1_Fermitin_1_Source_FlyBase_0035498_HG_1761	gi|909128651|gb|KNE55809.1|	33.64	2e-04	55.8	hypothetical protein AMAG_01680 [Allomyces macrogynus ATCC 38327]
Dmel_0035498_Fit1_Fermitin_1_Source_FlyBase_0035498_HG_1761	gi|909128651|gb|KNE55809.1|	29.59	7.5	41.2	hypothetical protein AMAG_01680 [Allomyces macrogynus ATCC 38327]
Dmel_0035498_Fit1_Fermitin_1_Source_FlyBase_0035498_HG_1761	gi|909132010|gb|KNE58610.1|	26.71	2e-07	65.9	hypothetical protein AMAG_04174 [Allomyces macrogynus ATCC 38327]
Dmel_0035498_Fit1_Fermitin_1_Source_FlyBase_0035498_HG_1761	gi|909132010|gb|KNE58610.1|	33.64	2e-04	55.8	hypothetical protein AMAG_04174 [Allomyces macrogynus ATCC 38327]
Dmel_0035498_Fit1_Fermitin_1_Source_FlyBase_0035498_HG_1761	gi|909132010|gb|KNE58610.1|	29.59	7.5	41.2	hypothetical protein AMAG_04174 [Allomyces macrogynus ATCC 38327]
Dmel_0035498_Fit1_Fermitin_1_Source_FlyBase_0035498_HG_1761	gi|923123333|ref|XP_013755135.1|	26.51	2e-07	65.9	hypothetical protein AMSG_12193 [Thecamonas trahens ATCC 50062]
Dmel_0035498_Fit1_Fermitin_1_Source_FlyBase_0035498_HG_1761	gi|923123333|ref|XP_013755135.1|	33.33	0.11	47.4	hypothetical protein AMSG_12193 [Thecamonas trahens ATCC 50062]
Dmel_0035498_Fit1_Fermitin_1_Source_FlyBase_0035498_HG_1761	gi|1026947741|ref|XP_016612383.1|	31.87	1e-06	63.2	hypothetical protein SPPG_00075 [Spizellomyces punctatus DAOM BR117]
Dmel_0035498_Fit1_Fermitin_1_Source_FlyBase_0035498_HG_1761	gi|1026947741|ref|XP_016612383.1|	23.76	5e-06	61.6	hypothetical protein SPPG_00075 [Spizellomyces punctatus DAOM BR117]
Dmel_0035498_Fit1_Fermitin_1_Source_FlyBase_0035498_HG_1761	gi|1026947741|ref|XP_016612383.1|	25.58	0.22	46.2	hypothetical protein SPPG_00075 [Spizellomyces punctatus DAOM BR117]
Dmel_0035498_Fit1_Fermitin_1_Source_FlyBase_0035498_HG_1761	gi|167518654|ref|XP_001743667.1|	26.71	2e-06	62.0	hypothetical protein, partial [Monosiga brevicollis MX1]
Dmel_0035498_Fit1_Fermitin_1_Source_FlyBase_0035498_HG_1761	gi|167518654|ref|XP_001743667.1|	36.45	2e-05	59.3	hypothetical protein, partial [Monosiga brevicollis MX1]
Dmel_0035498_Fit1_Fermitin_1_Source_FlyBase_0035498_HG_1761	gi|1149602868|gb|OON09997.1|	23.70	4e-06	61.6	hypothetical protein BSLG_01093 [Batrachochytrium salamandrivorans]
Dmel_0035498_Fit1_Fermitin_1_Source_FlyBase_0035498_HG_1761	gi|1149602868|gb|OON09997.1|	33.33	0.055	48.1	hypothetical protein BSLG_01093 [Batrachochytrium salamandrivorans]
Dmel_0035498_Fit1_Fermitin_1_Source_FlyBase_0035498_HG_1761	gi|528893583|gb|EPZ33881.1|	28.03	4e-06	61.6	FERM central domain-containing protein, partial [Rozella allomycis CSF55]
Dmel_0035498_Fit1_Fermitin_1_Source_FlyBase_0035498_HG_1761	gi|528893583|gb|EPZ33881.1|	35.63	0.13	47.0	FERM central domain-containing protein, partial [Rozella allomycis CSF55]
Dmel_0035498_Fit1_Fermitin_1_Source_FlyBase_0035498_HG_1761	gi|514699215|ref|XP_004997176.1|	26.24	4e-05	58.5	Tln1 protein [Salpingoeca rosetta]
Dmel_0035498_Fit1_Fermitin_1_Source_FlyBase_0035498_HG_1761	gi|514699215|ref|XP_004997176.1|	26.67	3e-04	55.5	Tln1 protein [Salpingoeca rosetta]
Dmel_0035498_Fit1_Fermitin_1_Source_FlyBase_0035498_HG_1761	gi|694536199|ref|XP_009495535.1|	40.00	8e-04	54.3	hypothetical protein H696_03395 [Fonticula alba]
Dmel_0035498_Fit1_Fermitin_1_Source_FlyBase_0035498_HG_1761	gi|694536199|ref|XP_009495535.1|	23.97	0.11	47.4	hypothetical protein H696_03395 [Fonticula alba]
Dmel_0035498_Fit1_Fermitin_1_Source_FlyBase_0035498_HG_1761	gi|330794107|ref|XP_003285122.1|	25.32	0.002	52.8	actin binding protein [Dictyostelium purpureum]
Dmel_0035498_Fit1_Fermitin_1_Source_FlyBase_0035498_HG_1761	gi|330794107|ref|XP_003285122.1|	35.63	0.012	50.4	actin binding protein [Dictyostelium purpureum]
Dmel_0035498_Fit1_Fermitin_1_Source_FlyBase_0035498_HG_1761	gi|831789170|ref|XP_012758974.1|	33.33	0.004	52.0	hypothetical protein SAMD00019534_000870 [Acytostelium subglobosum LB1]
Dmel_0035498_Fit1_Fermitin_1_Source_FlyBase_0035498_HG_1761	gi|831789170|ref|XP_012758974.1|	24.59	0.14	47.0	hypothetical protein SAMD00019534_000870 [Acytostelium subglobosum LB1]
Dmel_0035498_Fit1_Fermitin_1_Source_FlyBase_0035498_HG_1761	gi|470238192|ref|XP_004351054.1|	30.83	0.006	50.8	hypothetical protein DFA_12115 [Dictyostelium fasciculatum]
Dmel_0035498_Fit1_Fermitin_1_Source_FlyBase_0035498_HG_1761	gi|831777785|ref|XP_012755212.1|	26.23	0.006	51.2	hypothetical protein SAMD00019534_052870 [Acytostelium subglobosum LB1]
Dmel_0035498_Fit1_Fermitin_1_Source_FlyBase_0035498_HG_1761	gi|831777785|ref|XP_012755212.1|	33.33	0.007	50.8	hypothetical protein SAMD00019534_052870 [Acytostelium subglobosum LB1]
Dmel_0035498_Fit1_Fermitin_1_Source_FlyBase_0035498_HG_1761	gi|1160562691|ref|XP_020430235.1|	26.45	0.006	51.2	talinB [Polysphondylium pallidum PN500]
Dmel_0035498_Fit1_Fermitin_1_Source_FlyBase_0035498_HG_1761	gi|470242105|ref|XP_004354686.1|	32.18	0.008	50.8	talinB [Dictyostelium fasciculatum]
Dmel_0035498_Fit1_Fermitin_1_Source_FlyBase_0035498_HG_1761	gi|470242105|ref|XP_004354686.1|	25.62	0.032	48.9	talinB [Dictyostelium fasciculatum]
Dmel_0035498_Fit1_Fermitin_1_Source_FlyBase_0035498_HG_1761	gi|1013939763|gb|KYQ93452.1|	34.48	0.008	50.8	talinB [Dictyostelium lacteum]
Dmel_0035498_Fit1_Fermitin_1_Source_FlyBase_0035498_HG_1761	gi|1013939763|gb|KYQ93452.1|	24.85	0.019	49.7	talinB [Dictyostelium lacteum]
Dmel_0035498_Fit1_Fermitin_1_Source_FlyBase_0035498_HG_1761	gi|292630887|sp|P0CE94.1|TALA_DICDI	25.66	0.008	50.8	RecName: Full=Talin-A; AltName: Full=Filopodin
Dmel_0035498_Fit1_Fermitin_1_Source_FlyBase_0035498_HG_1761	gi|292630887|sp|P0CE94.1|TALA_DICDI	32.95	1.3	43.5	RecName: Full=Talin-A; AltName: Full=Filopodin
Dmel_0035498_Fit1_Fermitin_1_Source_FlyBase_0035498_HG_1761	gi|292630886|sp|P0CE95.1|TALA1_DICDI	26.86	0.009	50.8	RecName: Full=Talin-A; AltName: Full=Filopodin
Dmel_0035498_Fit1_Fermitin_1_Source_FlyBase_0035498_HG_1761	gi|292630886|sp|P0CE95.1|TALA1_DICDI	32.95	0.76	44.3	RecName: Full=Talin-A; AltName: Full=Filopodin
Dmel_0035498_Fit1_Fermitin_1_Source_FlyBase_0035498_HG_1761	gi|4519179|dbj|BAA75511.1|	25.40	0.011	50.4	talin homologue [Dictyostelium discoideum AX2]
Dmel_0035498_Fit1_Fermitin_1_Source_FlyBase_0035498_HG_1761	gi|4519179|dbj|BAA75511.1|	31.03	0.14	47.0	talin homologue [Dictyostelium discoideum AX2]
Dmel_0035498_Fit1_Fermitin_1_Source_FlyBase_0035498_HG_1761	gi|66806903|ref|XP_637174.1|	25.40	0.011	50.4	hypothetical protein DDB_G0287505 [Dictyostelium discoideum AX4]
Dmel_0035498_Fit1_Fermitin_1_Source_FlyBase_0035498_HG_1761	gi|66806903|ref|XP_637174.1|	31.03	0.14	47.0	hypothetical protein DDB_G0287505 [Dictyostelium discoideum AX4]
Dmel_0035498_Fit1_Fermitin_1_Source_FlyBase_0035498_HG_1761	gi|166240223|ref|XP_635646.2|	25.66	0.015	50.1	hypothetical protein DDB_G0290481 [Dictyostelium discoideum AX4]
Dmel_0035498_Fit1_Fermitin_1_Source_FlyBase_0035498_HG_1761	gi|166240223|ref|XP_635646.2|	32.95	1.0	43.9	hypothetical protein DDB_G0290481 [Dictyostelium discoideum AX4]
Dmel_0035498_Fit1_Fermitin_1_Source_FlyBase_0035498_HG_1761	gi|330842063|ref|XP_003293005.1|	37.36	0.019	49.7	hypothetical protein DICPUDRAFT_50735 [Dictyostelium purpureum]
Dmel_0035498_Fit1_Fermitin_1_Source_FlyBase_0035498_HG_1761	gi|330842063|ref|XP_003293005.1|	26.15	6.2	41.6	hypothetical protein DICPUDRAFT_50735 [Dictyostelium purpureum]
Dmel_0035498_Fit1_Fermitin_1_Source_FlyBase_0035498_HG_1761	gi|831759882|ref|XP_012749780.1|	37.35	0.024	49.3	hypothetical protein SAMD00019534_104880 [Acytostelium subglobosum LB1]
Dmel_0035498_Fit1_Fermitin_1_Source_FlyBase_0035498_HG_1761	gi|765549110|gb|KJE89731.1|	23.02	0.052	48.1	hypothetical protein CAOG_009387 [Capsaspora owczarzaki ATCC 30864]
Dmel_0035498_Fit1_Fermitin_1_Source_FlyBase_0035498_HG_1761	gi|754342601|ref|XP_004366034.2|	23.02	0.056	48.1	hypothetical protein CAOG_01163, partial [Capsaspora owczarzaki ATCC 30864]
Dmel_0035498_Fit1_Fermitin_1_Source_FlyBase_0035498_HG_1761	gi|470431637|ref|XP_004338420.1|	26.50	0.077	47.8	TalinB, putative, partial [Acanthamoeba castellanii str. Neff]
Dmel_0035498_Fit1_Fermitin_1_Source_FlyBase_0035498_HG_1761	gi|470431637|ref|XP_004338420.1|	36.00	0.24	45.8	TalinB, putative, partial [Acanthamoeba castellanii str. Neff]
Dmel_0035498_Fit1_Fermitin_1_Source_FlyBase_0035498_HG_1761	gi|923135973|ref|XP_013761452.1|	23.33	0.078	47.8	hypothetical protein AMSG_01954 [Thecamonas trahens ATCC 50062]
Dmel_0035498_Fit1_Fermitin_1_Source_FlyBase_0035498_HG_1761	gi|1160564611|ref|XP_020429284.1|	34.94	0.098	47.4	filopodin [Polysphondylium pallidum PN500]
Dmel_0035498_Fit1_Fermitin_1_Source_FlyBase_0035498_HG_1761	gi|1070663237|gb|OEJ87403.1|	27.89	1.1	43.5	Phosphatidylinositol 4,5-bisphosphate-binding protein SLM1 [Hanseniaspora opuntiae]
Dmel_0035498_Fit1_Fermitin_1_Source_FlyBase_0035498_HG_1761	gi|1013947008|gb|KYR00680.1|	25.22	1.3	43.5	filopodin [Dictyostelium lacteum]
Dmel_0035498_Fit1_Fermitin_1_Source_FlyBase_0035498_HG_1761	gi|1013947008|gb|KYR00680.1|	35.14	1.7	43.1	filopodin [Dictyostelium lacteum]
Dmel_0035498_Fit1_Fermitin_1_Source_FlyBase_0035498_HG_1761	gi|499297105|ref|WP_010988363.1|	22.94	1.3	43.1	lipid-transfer protein [Streptomyces avermitilis]
Dmel_0035498_Fit1_Fermitin_1_Source_FlyBase_0035498_HG_1761	gi|470529736|ref|XP_004368121.1|	28.72	1.4	43.5	FERM central domain containing protein [Acanthamoeba castellanii str. Neff]
Dmel_0035498_Fit1_Fermitin_1_Source_FlyBase_0035498_HG_1761	gi|664323427|ref|WP_030852135.1|	21.31	1.6	42.7	lipid-transfer protein [Streptomyces griseus]
Dmel_0035498_Fit1_Fermitin_1_Source_FlyBase_0035498_HG_1761	gi|1108396340|emb|SGZ38432.1|	26.53	1.7	43.1	related to Phosphatidylinositol 4,5-bisphosphate-binding protein SLM2 [Hanseniaspora guilliermondii]
Dmel_0035498_Fit1_Fermitin_1_Source_FlyBase_0035498_HG_1761	gi|1051857442|emb|SCE27801.1|	21.43	2.4	42.4	Acetyl-CoA acetyltransferase [Streptomyces sp. Termitarium-T10T-6]
Dmel_0035498_Fit1_Fermitin_1_Source_FlyBase_0035498_HG_1761	gi|695871218|ref|WP_032784023.1|	21.43	2.4	42.4	lipid-transfer protein [Streptomyces albus]
Dmel_0035498_Fit1_Fermitin_1_Source_FlyBase_0035498_HG_1761	gi|1065000563|gb|ODV89431.1|	27.37	2.6	42.4	hypothetical protein CANCADRAFT_32691 [Tortispora caseinolytica NRRL Y-17796]
Dmel_0035498_Fit1_Fermitin_1_Source_FlyBase_0035498_HG_1761	gi|765551710|gb|KJE92331.1|	32.43	2.7	42.4	hypothetical protein, variant [Capsaspora owczarzaki ATCC 30864]
Dmel_0035498_Fit1_Fermitin_1_Source_FlyBase_0035498_HG_1761	gi|470309704|ref|XP_004364157.1|	32.88	2.8	42.4	hypothetical protein CAOG_03318 [Capsaspora owczarzaki ATCC 30864]
Dmel_0035498_Fit1_Fermitin_1_Source_FlyBase_0035498_HG_1761	gi|917655607|ref|WP_052210770.1|	27.78	3.4	41.6	alpha/beta hydrolase [Agrobacterium rhizogenes]
Dmel_0035498_Fit1_Fermitin_1_Source_FlyBase_0035498_HG_1761	gi|1069908417|ref|XP_018261556.1|	28.23	3.7	42.0	hypothetical protein I303_05994 [Kwoniella dejecticola CBS 10117]
Dmel_0035498_Fit1_Fermitin_1_Source_FlyBase_0035498_HG_1761	gi|552938872|gb|ESA21966.1|	23.89	3.9	42.0	hypothetical protein GLOINDRAFT_16924 [Rhizophagus irregularis DAOM 181602]
Dmel_0035498_Fit1_Fermitin_1_Source_FlyBase_0035498_HG_1761	gi|1045484234|gb|OCF75934.1|	29.03	4.7	41.6	hypothetical protein I204_03231 [Kwoniella mangroviensis CBS 8886]
Dmel_0035498_Fit1_Fermitin_1_Source_FlyBase_0035498_HG_1761	gi|1101805658|ref|XP_019006695.1|	29.03	4.8	41.6	hypothetical protein I203_00288 [Kwoniella mangroviensis CBS 8507]
Dmel_0035498_Fit1_Fermitin_1_Source_FlyBase_0035498_HG_1761	gi|1045464545|gb|OCF57515.1|	29.03	4.9	41.6	hypothetical protein L486_04973 [Kwoniella mangroviensis CBS 10435]
Dmel_0035498_Fit1_Fermitin_1_Source_FlyBase_0035498_HG_1761	gi|1070664647|gb|OEJ88811.1|	27.33	5.2	41.6	Phosphatidylinositol 4,5-bisphosphate-binding protein SLM1 [Hanseniaspora uvarum]
Dmel_0035498_Fit1_Fermitin_1_Source_FlyBase_0035498_HG_1761	gi|470428711|ref|XP_004338119.1|	28.38	5.9	41.6	talin, putative, partial [Acanthamoeba castellanii str. Neff]
Dmel_0035498_Fit1_Fermitin_1_Source_FlyBase_0035498_HG_1761	gi|1134869021|gb|OMJ67626.1|	18.55	6.2	41.2	hypothetical protein SteCoe_35161 [Stentor coeruleus]
Dmel_0035498_Fit1_Fermitin_1_Source_FlyBase_0035498_HG_1761	gi|1052333921|emb|SCG08488.1|	21.43	6.6	40.4	hypothetical protein GA0115255_124081, partial [Streptomyces sp. Ncost-T6T-2b]
Dmel_0036688_Fit2_Fermitin_2_Source_FlyBase_0036688_HG_1761	gi|765549059|gb|KJE89680.1|	29.85	9e-09	70.5	hypothetical protein CAOG_009384 [Capsaspora owczarzaki ATCC 30864]
Dmel_0036688_Fit2_Fermitin_2_Source_FlyBase_0036688_HG_1761	gi|765549059|gb|KJE89680.1|	46.43	4e-07	64.7	hypothetical protein CAOG_009384 [Capsaspora owczarzaki ATCC 30864]
Dmel_0036688_Fit2_Fermitin_2_Source_FlyBase_0036688_HG_1761	gi|765549059|gb|KJE89680.1|	27.13	5.5	41.6	hypothetical protein CAOG_009384 [Capsaspora owczarzaki ATCC 30864]
Dmel_0036688_Fit2_Fermitin_2_Source_FlyBase_0036688_HG_1761	gi|909132010|gb|KNE58610.1|	28.97	4e-08	68.2	hypothetical protein AMAG_04174 [Allomyces macrogynus ATCC 38327]
Dmel_0036688_Fit2_Fermitin_2_Source_FlyBase_0036688_HG_1761	gi|909132010|gb|KNE58610.1|	34.62	9e-05	57.4	hypothetical protein AMAG_04174 [Allomyces macrogynus ATCC 38327]
Dmel_0036688_Fit2_Fermitin_2_Source_FlyBase_0036688_HG_1761	gi|909132010|gb|KNE58610.1|	31.40	0.91	44.3	hypothetical protein AMAG_04174 [Allomyces macrogynus ATCC 38327]
Dmel_0036688_Fit2_Fermitin_2_Source_FlyBase_0036688_HG_1761	gi|1001607498|gb|KXS11309.1|	25.58	9e-08	67.0	hypothetical protein M427DRAFT_505616, partial [Gonapodya prolifera JEL478]
Dmel_0036688_Fit2_Fermitin_2_Source_FlyBase_0036688_HG_1761	gi|1001607498|gb|KXS11309.1|	37.84	0.003	52.0	hypothetical protein M427DRAFT_505616, partial [Gonapodya prolifera JEL478]
Dmel_0036688_Fit2_Fermitin_2_Source_FlyBase_0036688_HG_1761	gi|909128651|gb|KNE55809.1|	28.97	1e-07	66.6	hypothetical protein AMAG_01680 [Allomyces macrogynus ATCC 38327]
Dmel_0036688_Fit2_Fermitin_2_Source_FlyBase_0036688_HG_1761	gi|909128651|gb|KNE55809.1|	34.62	2e-04	56.2	hypothetical protein AMAG_01680 [Allomyces macrogynus ATCC 38327]
Dmel_0036688_Fit2_Fermitin_2_Source_FlyBase_0036688_HG_1761	gi|909128651|gb|KNE55809.1|	31.40	0.43	45.4	hypothetical protein AMAG_01680 [Allomyces macrogynus ATCC 38327]
Dmel_0036688_Fit2_Fermitin_2_Source_FlyBase_0036688_HG_1761	gi|575473564|ref|XP_006676075.1|	25.77	2e-07	66.2	hypothetical protein BATDEDRAFT_84904 [Batrachochytrium dendrobatidis JAM81]
Dmel_0036688_Fit2_Fermitin_2_Source_FlyBase_0036688_HG_1761	gi|575473564|ref|XP_006676075.1|	33.33	0.13	47.0	hypothetical protein BATDEDRAFT_84904 [Batrachochytrium dendrobatidis JAM81]
Dmel_0036688_Fit2_Fermitin_2_Source_FlyBase_0036688_HG_1761	gi|575473564|ref|XP_006676075.1|	25.41	1.0	43.9	hypothetical protein BATDEDRAFT_84904 [Batrachochytrium dendrobatidis JAM81]
Dmel_0036688_Fit2_Fermitin_2_Source_FlyBase_0036688_HG_1761	gi|929746285|ref|XP_014148126.1|	30.30	2e-07	64.7	hypothetical protein SARC_13223, partial [Sphaeroforma arctica JP610]
Dmel_0036688_Fit2_Fermitin_2_Source_FlyBase_0036688_HG_1761	gi|929746285|ref|XP_014148126.1|	42.68	5e-05	57.0	hypothetical protein SARC_13223, partial [Sphaeroforma arctica JP610]
Dmel_0036688_Fit2_Fermitin_2_Source_FlyBase_0036688_HG_1761	gi|167518654|ref|XP_001743667.1|	28.93	2e-07	65.5	hypothetical protein, partial [Monosiga brevicollis MX1]
Dmel_0036688_Fit2_Fermitin_2_Source_FlyBase_0036688_HG_1761	gi|167518654|ref|XP_001743667.1|	34.74	2e-05	59.3	hypothetical protein, partial [Monosiga brevicollis MX1]
Dmel_0036688_Fit2_Fermitin_2_Source_FlyBase_0036688_HG_1761	gi|1026947741|ref|XP_016612383.1|	24.72	3e-07	65.5	hypothetical protein SPPG_00075 [Spizellomyces punctatus DAOM BR117]
Dmel_0036688_Fit2_Fermitin_2_Source_FlyBase_0036688_HG_1761	gi|1026947741|ref|XP_016612383.1|	31.21	2e-06	62.8	hypothetical protein SPPG_00075 [Spizellomyces punctatus DAOM BR117]
Dmel_0036688_Fit2_Fermitin_2_Source_FlyBase_0036688_HG_1761	gi|1026947741|ref|XP_016612383.1|	26.72	0.005	51.6	hypothetical protein SPPG_00075 [Spizellomyces punctatus DAOM BR117]
Dmel_0036688_Fit2_Fermitin_2_Source_FlyBase_0036688_HG_1761	gi|923123333|ref|XP_013755135.1|	24.71	2e-06	62.4	hypothetical protein AMSG_12193 [Thecamonas trahens ATCC 50062]
Dmel_0036688_Fit2_Fermitin_2_Source_FlyBase_0036688_HG_1761	gi|923123333|ref|XP_013755135.1|	35.37	6e-04	54.7	hypothetical protein AMSG_12193 [Thecamonas trahens ATCC 50062]
Dmel_0036688_Fit2_Fermitin_2_Source_FlyBase_0036688_HG_1761	gi|528893583|gb|EPZ33881.1|	26.62	5e-06	61.2	FERM central domain-containing protein, partial [Rozella allomycis CSF55]
Dmel_0036688_Fit2_Fermitin_2_Source_FlyBase_0036688_HG_1761	gi|528893583|gb|EPZ33881.1|	38.36	0.021	49.7	FERM central domain-containing protein, partial [Rozella allomycis CSF55]
Dmel_0036688_Fit2_Fermitin_2_Source_FlyBase_0036688_HG_1761	gi|1149602868|gb|OON09997.1|	23.02	9e-06	60.5	hypothetical protein BSLG_01093 [Batrachochytrium salamandrivorans]
Dmel_0036688_Fit2_Fermitin_2_Source_FlyBase_0036688_HG_1761	gi|1149602868|gb|OON09997.1|	31.71	0.18	46.6	hypothetical protein BSLG_01093 [Batrachochytrium salamandrivorans]
Dmel_0036688_Fit2_Fermitin_2_Source_FlyBase_0036688_HG_1761	gi|694536199|ref|XP_009495535.1|	39.33	1e-04	56.6	hypothetical protein H696_03395 [Fonticula alba]
Dmel_0036688_Fit2_Fermitin_2_Source_FlyBase_0036688_HG_1761	gi|694536199|ref|XP_009495535.1|	24.59	0.044	48.5	hypothetical protein H696_03395 [Fonticula alba]
Dmel_0036688_Fit2_Fermitin_2_Source_FlyBase_0036688_HG_1761	gi|514699215|ref|XP_004997176.1|	37.04	5e-04	54.7	Tln1 protein [Salpingoeca rosetta]
Dmel_0036688_Fit2_Fermitin_2_Source_FlyBase_0036688_HG_1761	gi|514699215|ref|XP_004997176.1|	26.32	8e-04	54.3	Tln1 protein [Salpingoeca rosetta]
Dmel_0036688_Fit2_Fermitin_2_Source_FlyBase_0036688_HG_1761	gi|4519179|dbj|BAA75511.1|	23.94	0.003	52.4	talin homologue [Dictyostelium discoideum AX2]
Dmel_0036688_Fit2_Fermitin_2_Source_FlyBase_0036688_HG_1761	gi|4519179|dbj|BAA75511.1|	27.91	8.5	41.2	talin homologue [Dictyostelium discoideum AX2]
Dmel_0036688_Fit2_Fermitin_2_Source_FlyBase_0036688_HG_1761	gi|66806903|ref|XP_637174.1|	23.94	0.003	52.4	hypothetical protein DDB_G0287505 [Dictyostelium discoideum AX4]
Dmel_0036688_Fit2_Fermitin_2_Source_FlyBase_0036688_HG_1761	gi|66806903|ref|XP_637174.1|	27.91	8.5	41.2	hypothetical protein DDB_G0287505 [Dictyostelium discoideum AX4]
Dmel_0036688_Fit2_Fermitin_2_Source_FlyBase_0036688_HG_1761	gi|1160562691|ref|XP_020430235.1|	26.62	0.004	52.0	talinB [Polysphondylium pallidum PN500]
Dmel_0036688_Fit2_Fermitin_2_Source_FlyBase_0036688_HG_1761	gi|1160562691|ref|XP_020430235.1|	28.75	1.3	43.9	talinB [Polysphondylium pallidum PN500]
Dmel_0036688_Fit2_Fermitin_2_Source_FlyBase_0036688_HG_1761	gi|470238192|ref|XP_004351054.1|	34.58	0.005	50.8	hypothetical protein DFA_12115 [Dictyostelium fasciculatum]
Dmel_0036688_Fit2_Fermitin_2_Source_FlyBase_0036688_HG_1761	gi|831777785|ref|XP_012755212.1|	27.05	0.006	51.2	hypothetical protein SAMD00019534_052870 [Acytostelium subglobosum LB1]
Dmel_0036688_Fit2_Fermitin_2_Source_FlyBase_0036688_HG_1761	gi|831777785|ref|XP_012755212.1|	29.27	0.33	45.4	hypothetical protein SAMD00019534_052870 [Acytostelium subglobosum LB1]
Dmel_0036688_Fit2_Fermitin_2_Source_FlyBase_0036688_HG_1761	gi|330794107|ref|XP_003285122.1|	24.03	0.010	50.4	actin binding protein [Dictyostelium purpureum]
Dmel_0036688_Fit2_Fermitin_2_Source_FlyBase_0036688_HG_1761	gi|330794107|ref|XP_003285122.1|	32.56	0.73	44.7	actin binding protein [Dictyostelium purpureum]
Dmel_0036688_Fit2_Fermitin_2_Source_FlyBase_0036688_HG_1761	gi|470431637|ref|XP_004338420.1|	34.67	0.013	50.1	TalinB, putative, partial [Acanthamoeba castellanii str. Neff]
Dmel_0036688_Fit2_Fermitin_2_Source_FlyBase_0036688_HG_1761	gi|470431637|ref|XP_004338420.1|	24.35	0.24	45.8	TalinB, putative, partial [Acanthamoeba castellanii str. Neff]
Dmel_0036688_Fit2_Fermitin_2_Source_FlyBase_0036688_HG_1761	gi|330842063|ref|XP_003293005.1|	38.82	0.018	49.7	hypothetical protein DICPUDRAFT_50735 [Dictyostelium purpureum]
Dmel_0036688_Fit2_Fermitin_2_Source_FlyBase_0036688_HG_1761	gi|330842063|ref|XP_003293005.1|	25.38	3.3	42.4	hypothetical protein DICPUDRAFT_50735 [Dictyostelium purpureum]
Dmel_0036688_Fit2_Fermitin_2_Source_FlyBase_0036688_HG_1761	gi|470309704|ref|XP_004364157.1|	36.49	0.020	49.3	hypothetical protein CAOG_03318 [Capsaspora owczarzaki ATCC 30864]
Dmel_0036688_Fit2_Fermitin_2_Source_FlyBase_0036688_HG_1761	gi|765551710|gb|KJE92331.1|	36.49	0.023	49.3	hypothetical protein, variant [Capsaspora owczarzaki ATCC 30864]
Dmel_0036688_Fit2_Fermitin_2_Source_FlyBase_0036688_HG_1761	gi|765549110|gb|KJE89731.1|	23.02	0.027	49.3	hypothetical protein CAOG_009387 [Capsaspora owczarzaki ATCC 30864]
Dmel_0036688_Fit2_Fermitin_2_Source_FlyBase_0036688_HG_1761	gi|765549110|gb|KJE89731.1|	30.14	3.9	42.0	hypothetical protein CAOG_009387 [Capsaspora owczarzaki ATCC 30864]
Dmel_0036688_Fit2_Fermitin_2_Source_FlyBase_0036688_HG_1761	gi|754342601|ref|XP_004366034.2|	23.02	0.027	48.9	hypothetical protein CAOG_01163, partial [Capsaspora owczarzaki ATCC 30864]
Dmel_0036688_Fit2_Fermitin_2_Source_FlyBase_0036688_HG_1761	gi|754342601|ref|XP_004366034.2|	30.14	4.2	42.0	hypothetical protein CAOG_01163, partial [Capsaspora owczarzaki ATCC 30864]
Dmel_0036688_Fit2_Fermitin_2_Source_FlyBase_0036688_HG_1761	gi|292630887|sp|P0CE94.1|TALA_DICDI	23.97	0.035	48.9	RecName: Full=Talin-A; AltName: Full=Filopodin
Dmel_0036688_Fit2_Fermitin_2_Source_FlyBase_0036688_HG_1761	gi|292630887|sp|P0CE94.1|TALA_DICDI	36.00	2.5	42.7	RecName: Full=Talin-A; AltName: Full=Filopodin
Dmel_0036688_Fit2_Fermitin_2_Source_FlyBase_0036688_HG_1761	gi|831789170|ref|XP_012758974.1|	23.43	0.040	48.5	hypothetical protein SAMD00019534_000870 [Acytostelium subglobosum LB1]
Dmel_0036688_Fit2_Fermitin_2_Source_FlyBase_0036688_HG_1761	gi|831789170|ref|XP_012758974.1|	25.86	0.65	44.7	hypothetical protein SAMD00019534_000870 [Acytostelium subglobosum LB1]
Dmel_0036688_Fit2_Fermitin_2_Source_FlyBase_0036688_HG_1761	gi|1013947008|gb|KYR00680.1|	24.00	0.051	48.1	filopodin [Dictyostelium lacteum]
Dmel_0036688_Fit2_Fermitin_2_Source_FlyBase_0036688_HG_1761	gi|1013947008|gb|KYR00680.1|	36.49	1.3	43.9	filopodin [Dictyostelium lacteum]
Dmel_0036688_Fit2_Fermitin_2_Source_FlyBase_0036688_HG_1761	gi|470242105|ref|XP_004354686.1|	22.34	0.056	48.1	talinB [Dictyostelium fasciculatum]
Dmel_0036688_Fit2_Fermitin_2_Source_FlyBase_0036688_HG_1761	gi|470242105|ref|XP_004354686.1|	25.86	1.1	43.9	talinB [Dictyostelium fasciculatum]
Dmel_0036688_Fit2_Fermitin_2_Source_FlyBase_0036688_HG_1761	gi|292630886|sp|P0CE95.1|TALA1_DICDI	23.97	0.058	48.1	RecName: Full=Talin-A; AltName: Full=Filopodin
Dmel_0036688_Fit2_Fermitin_2_Source_FlyBase_0036688_HG_1761	gi|292630886|sp|P0CE95.1|TALA1_DICDI	36.00	1.8	43.1	RecName: Full=Talin-A; AltName: Full=Filopodin
Dmel_0036688_Fit2_Fermitin_2_Source_FlyBase_0036688_HG_1761	gi|166240223|ref|XP_635646.2|	23.97	0.060	48.1	hypothetical protein DDB_G0290481 [Dictyostelium discoideum AX4]
Dmel_0036688_Fit2_Fermitin_2_Source_FlyBase_0036688_HG_1761	gi|166240223|ref|XP_635646.2|	36.00	1.8	43.1	hypothetical protein DDB_G0290481 [Dictyostelium discoideum AX4]
Dmel_0036688_Fit2_Fermitin_2_Source_FlyBase_0036688_HG_1761	gi|1013939763|gb|KYQ93452.1|	24.08	0.11	47.4	talinB [Dictyostelium lacteum]
Dmel_0036688_Fit2_Fermitin_2_Source_FlyBase_0036688_HG_1761	gi|1013939763|gb|KYQ93452.1|	32.50	0.14	47.0	talinB [Dictyostelium lacteum]
Dmel_0036688_Fit2_Fermitin_2_Source_FlyBase_0036688_HG_1761	gi|1160564611|ref|XP_020429284.1|	36.49	0.18	46.6	filopodin [Polysphondylium pallidum PN500]
Dmel_0036688_Fit2_Fermitin_2_Source_FlyBase_0036688_HG_1761	gi|831759882|ref|XP_012749780.1|	36.00	0.22	46.2	hypothetical protein SAMD00019534_104880 [Acytostelium subglobosum LB1]
Dmel_0036688_Fit2_Fermitin_2_Source_FlyBase_0036688_HG_1761	gi|923135973|ref|XP_013761452.1|	27.27	0.80	44.3	hypothetical protein AMSG_01954 [Thecamonas trahens ATCC 50062]
Dmel_0036688_Fit2_Fermitin_2_Source_FlyBase_0036688_HG_1761	gi|1023209304|gb|KZT06474.1|	28.42	0.83	44.3	hypothetical protein LAESUDRAFT_736886 [Laetiporus sulphureus 93-53]
Dmel_0036688_Fit2_Fermitin_2_Source_FlyBase_0036688_HG_1761	gi|923133791|ref|XP_013760361.1|	22.70	1.0	43.9	fimbrin [Thecamonas trahens ATCC 50062]
Dmel_0036688_Fit2_Fermitin_2_Source_FlyBase_0036688_HG_1761	gi|738515071|ref|WP_036463568.1|	25.86	1.3	43.1	glucose-6-phosphate isomerase [Mycoplasma sturni]
Dmel_0036688_Fit2_Fermitin_2_Source_FlyBase_0036688_HG_1761	gi|1134869021|gb|OMJ67626.1|	21.37	1.4	43.1	hypothetical protein SteCoe_35161 [Stentor coeruleus]
Dmel_0036688_Fit2_Fermitin_2_Source_FlyBase_0036688_HG_1761	gi|470428711|ref|XP_004338119.1|	29.73	2.5	42.7	talin, putative, partial [Acanthamoeba castellanii str. Neff]
Dmel_0036688_Fit2_Fermitin_2_Source_FlyBase_0036688_HG_1761	gi|470529736|ref|XP_004368121.1|	30.95	3.3	42.4	FERM central domain containing protein [Acanthamoeba castellanii str. Neff]
Dmel_0036688_Fit2_Fermitin_2_Source_FlyBase_0036688_HG_1761	gi|595493857|gb|EXX76678.1|	33.82	4.2	40.8	Boi1p [Rhizophagus irregularis DAOM 197198w]
Dmel_0036688_Fit2_Fermitin_2_Source_FlyBase_0036688_HG_1761	gi|495973954|ref|WP_008698533.1|	34.83	4.2	40.8	hypothetical protein [Fusobacterium ulcerans]
Dmel_0036688_Fit2_Fermitin_2_Source_FlyBase_0036688_HG_1761	gi|288561891|sp|P0CD60.1|FRMC_DICDI	33.33	4.2	42.0	RecName: Full=FERM domain-containing protein C
Dmel_0036688_Fit2_Fermitin_2_Source_FlyBase_0036688_HG_1761	gi|751619513|ref|WP_041087412.1|	23.86	4.4	41.6	glucose-6-phosphate isomerase [Jeotgalibacillus soli Cunha et al. 2012]
Dmel_0036688_Fit2_Fermitin_2_Source_FlyBase_0036688_HG_1761	gi|729712141|emb|CEI91508.1|	23.08	4.8	41.6	hypothetical protein RMCBS344292_05794 [Rhizopus microsporus]
Dmel_0036688_Fit2_Fermitin_2_Source_FlyBase_0036688_HG_1761	gi|552930589|gb|ESA14306.1|	33.82	5.4	41.6	hypothetical protein GLOINDRAFT_172025 [Rhizophagus irregularis DAOM 181602]
Dmel_0036688_Fit2_Fermitin_2_Source_FlyBase_0036688_HG_1761	gi|1160561035|ref|XP_020431196.1|	27.52	5.4	41.6	FERM domain-containing protein [Polysphondylium pallidum PN500]
Dmel_0036688_Fit2_Fermitin_2_Source_FlyBase_0036688_HG_1761	gi|1160568359|ref|XP_020428210.1|	34.67	6.8	41.2	hypothetical protein PPL_10655 [Polysphondylium pallidum PN500]
Dmel_0036688_Fit2_Fermitin_2_Source_FlyBase_0036688_HG_1761	gi|913005294|ref|WP_050350394.1|	23.33	8.4	40.4	MULTISPECIES: glucose-6-phosphate isomerase [Virgibacillus]
Dmel_0036688_Fit2_Fermitin_2_Source_FlyBase_0036688_HG_1761	gi|1115994204|emb|SIO73485.1|	35.71	8.5	40.8	coatomer protein complex, subunit alpha (xenin) [Babesia microti strain RI]
Dmel_0036688_Fit2_Fermitin_2_Source_FlyBase_0036688_HG_1761	gi|552938872|gb|ESA21966.1|	25.62	8.6	40.8	hypothetical protein GLOINDRAFT_16924 [Rhizophagus irregularis DAOM 181602]
Dmel_0036688_Fit2_Fermitin_2_Source_FlyBase_0036688_HG_1761	gi|829082681|ref|XP_012647756.1|	35.71	8.7	40.8	uncharacterized protein [Babesia microti strain RI]
