# Supplementary material for: Reconstruction of the ancestral metazoan genome reveals an increase in genomic novelty
Source: Nat Commun. 2018 Apr 30;9:1730. doi: 10.1038/s41467-018-04136-5 (PMC5928047; doi:10.1038/s41467-018-04136-5)
Supplement: Supplementary file 12 — Supplementary Data 9 [file 41467_2018_4136_MOESM12_ESM.zip › Node 3 - Metazoa/HG_202_seqs_BLAST_headers.cvs]

Query	Subject	%id	e-value	bit-score	Subject_description_[Organism]
Dmel_0005658_Ets65A_Ets_at_65A_Source_FlyBase_0005658_HG_202	gi|127587|sp|P01105.1|MYBE_AVILE	60.58	1e-32	136	RecName: Full=p135Gag-Myb-Ets-transforming protein; Contains: RecName: Full=Transforming protein v-Myb; Contains: RecName: Full=Transforming protein v-Ets
Dmel_0005658_Ets65A_Ets_at_65A_Source_FlyBase_0005658_HG_202	gi|867676|gb|AAB59928.1|	67.74	2e-20	93.6	v-ets, partial [Avian leukemia virus]
Dmel_0005658_Ets65A_Ets_at_65A_Source_FlyBase_0005658_HG_202	gi|736877375|ref|WP_034877009.1|	31.25	3e-04	51.6	hypothetical protein [Endozoicomonas montiporae]
Dmel_0005658_Ets65A_Ets_at_65A_Source_FlyBase_0005658_HG_202	gi|662308483|gb|KEQ13803.1|	31.25	4e-04	51.2	hypothetical protein GZ77_16120 [Endozoicomonas montiporae]
Dmel_0005658_Ets65A_Ets_at_65A_Source_FlyBase_0005658_HG_202	gi|1011351654|ref|WP_062265529.1|	31.71	0.024	46.6	hypothetical protein [Endozoicomonas arenosclerae]
Dmel_0005658_Ets65A_Ets_at_65A_Source_FlyBase_0005658_HG_202	gi|522073193|ref|WP_020584402.1|	64.29	0.065	45.4	hypothetical protein [Endozoicomonas elysicola]
Dmel_0005660_Ets21C_Ets_at_21C_Source_FlyBase_0005660_HG_202	gi|127587|sp|P01105.1|MYBE_AVILE	64.44	7e-30	130	RecName: Full=p135Gag-Myb-Ets-transforming protein; Contains: RecName: Full=Transforming protein v-Myb; Contains: RecName: Full=Transforming protein v-Ets
Dmel_0005660_Ets21C_Ets_at_21C_Source_FlyBase_0005660_HG_202	gi|867676|gb|AAB59928.1|	72.55	2e-18	88.6	v-ets, partial [Avian leukemia virus]
Dmel_0005660_Ets21C_Ets_at_21C_Source_FlyBase_0005660_HG_202	gi|1011351654|ref|WP_062265529.1|	30.10	5e-04	52.4	hypothetical protein [Endozoicomonas arenosclerae]
Dmel_0005660_Ets21C_Ets_at_21C_Source_FlyBase_0005660_HG_202	gi|1028525103|gb|OAI99264.1|	24.06	4.1	40.0	hypothetical protein A4X13_g7734 [Tilletia indica]
Dmel_0004510_Ets97D_Ets_at_97D_Source_FlyBase_0004510_HG_202	gi|127587|sp|P01105.1|MYBE_AVILE	57.69	8e-31	135	RecName: Full=p135Gag-Myb-Ets-transforming protein; Contains: RecName: Full=Transforming protein v-Myb; Contains: RecName: Full=Transforming protein v-Ets
Dmel_0004510_Ets97D_Ets_at_97D_Source_FlyBase_0004510_HG_202	gi|127587|sp|P01105.1|MYBE_AVILE	41.98	2e-11	77.0	RecName: Full=p135Gag-Myb-Ets-transforming protein; Contains: RecName: Full=Transforming protein v-Myb; Contains: RecName: Full=Transforming protein v-Ets
Dmel_0004510_Ets97D_Ets_at_97D_Source_FlyBase_0004510_HG_202	gi|867676|gb|AAB59928.1|	63.24	1e-21	99.8	v-ets, partial [Avian leukemia virus]
Dmel_0004510_Ets97D_Ets_at_97D_Source_FlyBase_0004510_HG_202	gi|224012|prf||1007200C	41.98	3e-12	76.6	ets gene
Dmel_0004510_Ets97D_Ets_at_97D_Source_FlyBase_0004510_HG_202	gi|736877375|ref|WP_034877009.1|	28.44	0.008	48.5	hypothetical protein [Endozoicomonas montiporae]
Dmel_0004510_Ets97D_Ets_at_97D_Source_FlyBase_0004510_HG_202	gi|662308483|gb|KEQ13803.1|	28.44	0.011	48.1	hypothetical protein GZ77_16120 [Endozoicomonas montiporae]
Dmel_0004510_Ets97D_Ets_at_97D_Source_FlyBase_0004510_HG_202	gi|165761016|pdb|2QAR|B	33.90	0.29	42.0	Chain B, Structure Of The 2tel Crystallization Module Fused To T4 Lysozyme With A Helical Linker.
Dmel_0004510_Ets97D_Ets_at_97D_Source_FlyBase_0004510_HG_202	gi|209447297|pdb|2QB0|B	33.85	0.32	43.5	Chain B, Structure Of The 2tel Crystallization Module Fused To T4 Lysozyme With An Ala-gly-pro Linker.
Dmel_0004510_Ets97D_Ets_at_97D_Source_FlyBase_0004510_HG_202	gi|209447300|pdb|2QB1|A	33.90	0.45	41.2	Chain A, 2tel Crystallization Module
Dmel_0004510_Ets97D_Ets_at_97D_Source_FlyBase_0004510_HG_202	gi|165761015|pdb|2QAR|A	36.17	0.66	40.8	Chain A, Structure Of The 2tel Crystallization Module Fused To T4 Lysozyme With A Helical Linker.
Dmel_0004510_Ets97D_Ets_at_97D_Source_FlyBase_0004510_HG_202	gi|522073193|ref|WP_020584402.1|	59.26	0.96	43.1	hypothetical protein [Endozoicomonas elysicola]
Dmel_0004510_Ets97D_Ets_at_97D_Source_FlyBase_0004510_HG_202	gi|209447296|pdb|2QB0|A	31.48	1.1	40.0	Chain A, Structure Of The 2tel Crystallization Module Fused To T4 Lysozyme With An Ala-gly-pro Linker.
Dmel_0004510_Ets97D_Ets_at_97D_Source_FlyBase_0004510_HG_202	gi|380475025|emb|CCF45463.1|	26.63	1.8	42.0	hypothetical protein CH063_14542 [Colletotrichum higginsianum]
Dmel_0004510_Ets97D_Ets_at_97D_Source_FlyBase_0004510_HG_202	gi|985495870|ref|WP_060793691.1|	25.15	2.1	42.4	hypothetical protein [Fusobacterium equinum]
Dmel_0004510_Ets97D_Ets_at_97D_Source_FlyBase_0004510_HG_202	gi|371654974|gb|EHO20331.1|	25.15	2.8	41.6	adhesin HecA family 20-residue repeat (two copies) [Fusobacterium necrophorum subsp. funduliforme 1_1_36S]
Dmel_0004510_Ets97D_Ets_at_97D_Source_FlyBase_0004510_HG_202	gi|891154777|ref|WP_048911095.1|	25.15	3.2	41.6	hypothetical protein [Fusobacterium gonidiaformans]
Dmel_0004510_Ets97D_Ets_at_97D_Source_FlyBase_0004510_HG_202	gi|635315603|gb|KDE65228.1|	25.15	3.3	41.6	hypothetical protein FUSO5_04845, partial [Fusobacterium necrophorum BFTR-1]
Dmel_0004510_Ets97D_Ets_at_97D_Source_FlyBase_0004510_HG_202	gi|743386817|gb|KID48132.1|	25.15	4.0	41.2	hypothetical protein C095_11535, partial [Fusobacterium necrophorum subsp. funduliforme B35]
Dmel_0004510_Ets97D_Ets_at_97D_Source_FlyBase_0004510_HG_202	gi|759889817|ref|WP_043576459.1|	25.15	4.0	41.2	hypothetical protein [Fusobacterium necrophorum]
Dmel_0004510_Ets97D_Ets_at_97D_Source_FlyBase_0004510_HG_202	gi|635319612|gb|KDE68808.1|	25.15	6.5	40.4	hypothetical protein FUSO6_07980, partial [Fusobacterium necrophorum DAB]
Dmel_0004510_Ets97D_Ets_at_97D_Source_FlyBase_0004510_HG_202	gi|1091430641|gb|OHT11759.1|	26.05	8.7	38.9	Ras family protein [Tritrichomonas foetus]
Dmel_0039225_Ets96B_Ets96B_Source_FlyBase_0039225_HG_202	gi|127587|sp|P01105.1|MYBE_AVILE	59.57	9e-27	126	RecName: Full=p135Gag-Myb-Ets-transforming protein; Contains: RecName: Full=Transforming protein v-Myb; Contains: RecName: Full=Transforming protein v-Ets
Dmel_0039225_Ets96B_Ets96B_Source_FlyBase_0039225_HG_202	gi|867676|gb|AAB59928.1|	56.34	4e-18	90.9	v-ets, partial [Avian leukemia virus]
Dmel_0003118_pnt_pointed_Source_FlyBase_0003118_HG_202	gi|127587|sp|P01105.1|MYBE_AVILE	90.00	1e-54	209	RecName: Full=p135Gag-Myb-Ets-transforming protein; Contains: RecName: Full=Transforming protein v-Myb; Contains: RecName: Full=Transforming protein v-Ets
Dmel_0003118_pnt_pointed_Source_FlyBase_0003118_HG_202	gi|127587|sp|P01105.1|MYBE_AVILE	45.38	7e-24	117	RecName: Full=p135Gag-Myb-Ets-transforming protein; Contains: RecName: Full=Transforming protein v-Myb; Contains: RecName: Full=Transforming protein v-Ets
Dmel_0003118_pnt_pointed_Source_FlyBase_0003118_HG_202	gi|867676|gb|AAB59928.1|	89.23	3e-31	127	v-ets, partial [Avian leukemia virus]
Dmel_0003118_pnt_pointed_Source_FlyBase_0003118_HG_202	gi|224012|prf||1007200C	46.83	5e-25	114	ets gene
Dmel_0000097_aop_anterior_open_Source_FlyBase_0000097_HG_202	gi|127587|sp|P01105.1|MYBE_AVILE	42.68	2e-11	78.6	RecName: Full=p135Gag-Myb-Ets-transforming protein; Contains: RecName: Full=Transforming protein v-Myb; Contains: RecName: Full=Transforming protein v-Ets
Dmel_0000097_aop_anterior_open_Source_FlyBase_0000097_HG_202	gi|127587|sp|P01105.1|MYBE_AVILE	37.33	0.002	52.8	RecName: Full=p135Gag-Myb-Ets-transforming protein; Contains: RecName: Full=Transforming protein v-Myb; Contains: RecName: Full=Transforming protein v-Ets
Dmel_0000097_aop_anterior_open_Source_FlyBase_0000097_HG_202	gi|209447300|pdb|2QB1|A	47.22	6e-11	70.9	Chain A, 2tel Crystallization Module
Dmel_0000097_aop_anterior_open_Source_FlyBase_0000097_HG_202	gi|165761016|pdb|2QAR|B	46.58	1e-10	70.5	Chain B, Structure Of The 2tel Crystallization Module Fused To T4 Lysozyme With A Helical Linker.
Dmel_0000097_aop_anterior_open_Source_FlyBase_0000097_HG_202	gi|209447297|pdb|2QB0|B	43.53	1e-10	72.8	Chain B, Structure Of The 2tel Crystallization Module Fused To T4 Lysozyme With An Ala-gly-pro Linker.
Dmel_0000097_aop_anterior_open_Source_FlyBase_0000097_HG_202	gi|165761015|pdb|2QAR|A	44.59	1e-10	70.1	Chain A, Structure Of The 2tel Crystallization Module Fused To T4 Lysozyme With A Helical Linker.
Dmel_0000097_aop_anterior_open_Source_FlyBase_0000097_HG_202	gi|209447296|pdb|2QB0|A	45.21	1e-09	67.4	Chain A, Structure Of The 2tel Crystallization Module Fused To T4 Lysozyme With An Ala-gly-pro Linker.
Dmel_0000097_aop_anterior_open_Source_FlyBase_0000097_HG_202	gi|867676|gb|AAB59928.1|	48.08	3e-07	60.5	v-ets, partial [Avian leukemia virus]
Dmel_0005659_Ets98B_Ets_at_98B_Source_FlyBase_0005659_HG_202	gi|127587|sp|P01105.1|MYBE_AVILE	45.16	2e-11	77.4	RecName: Full=p135Gag-Myb-Ets-transforming protein; Contains: RecName: Full=Transforming protein v-Myb; Contains: RecName: Full=Transforming protein v-Ets
Dmel_0005659_Ets98B_Ets_at_98B_Source_FlyBase_0005659_HG_202	gi|127587|sp|P01105.1|MYBE_AVILE	38.03	0.53	43.9	RecName: Full=p135Gag-Myb-Ets-transforming protein; Contains: RecName: Full=Transforming protein v-Myb; Contains: RecName: Full=Transforming protein v-Ets
Dmel_0005659_Ets98B_Ets_at_98B_Source_FlyBase_0005659_HG_202	gi|867676|gb|AAB59928.1|	51.92	2e-07	60.1	v-ets, partial [Avian leukemia virus]
Dmel_0005659_Ets98B_Ets_at_98B_Source_FlyBase_0005659_HG_202	gi|1011351654|ref|WP_062265529.1|	32.65	5e-04	53.5	hypothetical protein [Endozoicomonas arenosclerae]
Dmel_0005659_Ets98B_Ets_at_98B_Source_FlyBase_0005659_HG_202	gi|522073193|ref|WP_020584402.1|	33.87	0.069	47.0	hypothetical protein [Endozoicomonas elysicola]
Dmel_0005659_Ets98B_Ets_at_98B_Source_FlyBase_0005659_HG_202	gi|224012|prf||1007200C	38.03	0.33	43.5	ets gene
Dmel_0005659_Ets98B_Ets_at_98B_Source_FlyBase_0005659_HG_202	gi|662308483|gb|KEQ13803.1|	26.14	0.44	43.5	hypothetical protein GZ77_16120 [Endozoicomonas montiporae]
Dmel_0005659_Ets98B_Ets_at_98B_Source_FlyBase_0005659_HG_202	gi|736877375|ref|WP_034877009.1|	26.14	0.47	43.5	hypothetical protein [Endozoicomonas montiporae]
Dmel_0005659_Ets98B_Ets_at_98B_Source_FlyBase_0005659_HG_202	gi|165761016|pdb|2QAR|B	38.10	2.6	38.9	Chain B, Structure Of The 2tel Crystallization Module Fused To T4 Lysozyme With A Helical Linker.
Dmel_0005659_Ets98B_Ets_at_98B_Source_FlyBase_0005659_HG_202	gi|1158965059|ref|WP_079136779.1|	27.44	3.9	40.8	type III polyketide synthase [Streptomyces albulus]
Dmel_0005659_Ets98B_Ets_at_98B_Source_FlyBase_0005659_HG_202	gi|209447300|pdb|2QB1|A	38.10	4.3	38.1	Chain A, 2tel Crystallization Module
Dmel_0005659_Ets98B_Ets_at_98B_Source_FlyBase_0005659_HG_202	gi|165761015|pdb|2QAR|A	38.10	5.0	38.1	Chain A, Structure Of The 2tel Crystallization Module Fused To T4 Lysozyme With A Helical Linker.
