# Supplementary material for: Reconstruction of the ancestral metazoan genome reveals an increase in genomic novelty
Source: Nat Commun. 2018 Apr 30;9:1730. doi: 10.1038/s41467-018-04136-5 (PMC5928047; doi:10.1038/s41467-018-04136-5)
Supplement: Supplementary file 12 — Supplementary Data 9 [file 41467_2018_4136_MOESM12_ESM.zip › Node 3 - Metazoa/HG_2050_seqs_BLAST_headers.cvs]

Query	Subject	%id	e-value	bit-score	Subject_description_[Organism]
Dmel_0010215_alpha_Cat_alpha_Catenin_Source_FlyBase_0010215_HG_2050	gi|167525852|ref|XP_001747260.1|	23.22	2e-23	117	hypothetical protein [Monosiga brevicollis MX1]
Dmel_0010215_alpha_Cat_alpha_Catenin_Source_FlyBase_0010215_HG_2050	gi|514683965|ref|XP_004989563.1|	21.95	5e-16	94.0	hypothetical protein PTSG_09306 [Salpingoeca rosetta]
Dmel_0010215_alpha_Cat_alpha_Catenin_Source_FlyBase_0010215_HG_2050	gi|1026976428|ref|XP_016608717.1|	22.02	2e-14	88.6	hypothetical protein SPPG_03801 [Spizellomyces punctatus DAOM BR117]
Dmel_0010215_alpha_Cat_alpha_Catenin_Source_FlyBase_0010215_HG_2050	gi|1119909783|ref|WP_072794668.1|	61.02	3e-13	77.8	hypothetical protein [Escherichia coli]
Dmel_0010215_alpha_Cat_alpha_Catenin_Source_FlyBase_0010215_HG_2050	gi|470300113|ref|XP_004346808.1|	21.25	7e-12	80.5	vinculin [Capsaspora owczarzaki ATCC 30864]
Dmel_0010215_alpha_Cat_alpha_Catenin_Source_FlyBase_0010215_HG_2050	gi|470309852|ref|XP_004364183.1|	27.33	2e-07	66.2	hypothetical protein CAOG_03344 [Capsaspora owczarzaki ATCC 30864]
Dmel_0010215_alpha_Cat_alpha_Catenin_Source_FlyBase_0010215_HG_2050	gi|694531252|ref|XP_009494113.1|	24.68	2e-04	56.2	hypothetical protein H696_01936 [Fonticula alba]
Dmel_0010215_alpha_Cat_alpha_Catenin_Source_FlyBase_0010215_HG_2050	gi|694531252|ref|XP_009494113.1|	24.68	0.017	50.1	hypothetical protein H696_01936 [Fonticula alba]
Dmel_0010215_alpha_Cat_alpha_Catenin_Source_FlyBase_0010215_HG_2050	gi|929760222|ref|XP_014155092.1|	18.89	8e-04	54.3	hypothetical protein SARC_06473 [Sphaeroforma arctica JP610]
Dmel_0010215_alpha_Cat_alpha_Catenin_Source_FlyBase_0010215_HG_2050	gi|470455727|ref|XP_004340989.1|	26.00	0.001	53.9	hypothetical protein ACA1_232820 [Acanthamoeba castellanii str. Neff]
Dmel_0010215_alpha_Cat_alpha_Catenin_Source_FlyBase_0010215_HG_2050	gi|754344542|ref|XP_011270144.1|	28.75	0.002	51.6	hypothetical protein CAOG_08562, partial [Capsaspora owczarzaki ATCC 30864]
Dmel_0010215_alpha_Cat_alpha_Catenin_Source_FlyBase_0010215_HG_2050	gi|923120645|ref|XP_013753794.1|	28.06	0.31	46.2	hypothetical protein AMSG_10327 [Thecamonas trahens ATCC 50062]
Dmel_0010215_alpha_Cat_alpha_Catenin_Source_FlyBase_0010215_HG_2050	gi|985464872|ref|XP_015389181.1|	28.35	0.50	45.4	PREDICTED: uncharacterized protein LOC102615557 [Citrus sinensis]
Dmel_0010215_alpha_Cat_alpha_Catenin_Source_FlyBase_0010215_HG_2050	gi|1011943030|ref|WP_062751250.1|	24.62	0.98	42.0	2-C-methyl-D-erythritol 2,4-cyclodiphosphate synthase [Bacillus clausii]
Dmel_0010215_alpha_Cat_alpha_Catenin_Source_FlyBase_0010215_HG_2050	gi|499842660|ref|WP_011523394.1|	36.84	1.2	43.1	hydroxymethylpyrimidine/phosphomethylpyrimidine kinase [Candidatus Koribacter versatilis]
Dmel_0010215_alpha_Cat_alpha_Catenin_Source_FlyBase_0010215_HG_2050	gi|831789558|ref|XP_012759098.1|	30.69	1.4	43.9	hypothetical protein SAMD00019534_002110 [Acytostelium subglobosum LB1]
Dmel_0010215_alpha_Cat_alpha_Catenin_Source_FlyBase_0010215_HG_2050	gi|737217519|ref|WP_035202218.1|	24.62	1.9	41.2	MULTISPECIES: 2-C-methyl-D-erythritol 2,4-cyclodiphosphate synthase [Bacillus]
Dmel_0010215_alpha_Cat_alpha_Catenin_Source_FlyBase_0010215_HG_2050	gi|499564207|ref|WP_011244990.1|	24.62	1.9	41.2	2-C-methyl-D-erythritol 2,4-cyclodiphosphate synthase [Bacillus clausii]
Dmel_0010215_alpha_Cat_alpha_Catenin_Source_FlyBase_0010215_HG_2050	gi|528894705|gb|EPZ34882.1|	25.32	4.3	42.4	Vinculin/alpha-catenin domain-containing protein [Rozella allomycis CSF55]
Dmel_0010215_alpha_Cat_alpha_Catenin_Source_FlyBase_0010215_HG_2050	gi|408365409|gb|AFU59139.1|	29.73	10.0	40.8	putative signal transduction histidine kinase, with phosphoacceptor and ATP binding domain [Candidatus Nitrososphaera gargensis Ga9.2]
