# Supplementary material for: Reconstruction of the ancestral metazoan genome reveals an increase in genomic novelty
Source: Nat Commun. 2018 Apr 30;9:1730. doi: 10.1038/s41467-018-04136-5 (PMC5928047; doi:10.1038/s41467-018-04136-5)
Supplement: Supplementary file 12 — Supplementary Data 9 [file 41467_2018_4136_MOESM12_ESM.zip › Node 3 - Metazoa/HG_230_seqs_BLAST_headers.cvs]

Query	Subject	%id	e-value	bit-score	Subject_description_[Organism]
Dmel_0004360_Wnt2_Wnt_oncogene_analog_2_Source_FlyBase_0004360_HG_230	gi|69038|pir||TVMVT1	41.99	3e-75	249	transforming protein int-1 - mouse mammary tumor virus
Dmel_0004360_Wnt2_Wnt_oncogene_analog_2_Source_FlyBase_0004360_HG_230	gi|440205335|gb|AGB88474.1|	36.09	1e-17	88.6	wingless, partial [Agonopterix alstroemeriana]
Dmel_0010453_Wnt4_Wnt_oncogene_analog_4_Source_FlyBase_0010453_HG_230	gi|69038|pir||TVMVT1	33.66	3e-44	172	transforming protein int-1 - mouse mammary tumor virus
Dmel_0010453_Wnt4_Wnt_oncogene_analog_4_Source_FlyBase_0010453_HG_230	gi|440205335|gb|AGB88474.1|	27.74	1e-05	55.8	wingless, partial [Agonopterix alstroemeriana]
Dmel_0004009_wg_wingless_Source_FlyBase_0004009_HG_230	gi|69038|pir||TVMVT1	57.25	5e-87	283	transforming protein int-1 - mouse mammary tumor virus
Dmel_0004009_wg_wingless_Source_FlyBase_0004009_HG_230	gi|69038|pir||TVMVT1	52.53	6e-26	118	transforming protein int-1 - mouse mammary tumor virus
Dmel_0004009_wg_wingless_Source_FlyBase_0004009_HG_230	gi|440205335|gb|AGB88474.1|	71.25	5e-32	129	wingless, partial [Agonopterix alstroemeriana]
Dmel_0004009_wg_wingless_Source_FlyBase_0004009_HG_230	gi|440205335|gb|AGB88474.1|	55.36	1e-07	61.2	wingless, partial [Agonopterix alstroemeriana]
Dmel_0004009_wg_wingless_Source_FlyBase_0004009_HG_230	gi|570325415|gb|ETO73363.1|	33.33	5.1	38.5	hypothetical protein F444_10685 [Phytophthora parasitica P1976]
Dmel_0004009_wg_wingless_Source_FlyBase_0004009_HG_230	gi|570982540|gb|ETP42624.1|	33.33	5.6	38.1	hypothetical protein F442_10480 [Phytophthora parasitica P10297]
Dmel_0004009_wg_wingless_Source_FlyBase_0004009_HG_230	gi|1064063834|gb|ODT66390.1|	29.29	7.5	40.4	hypothetical protein ABS75_28115 [Pelagibacterium sp. SCN 63-23]
Dmel_0010194_Wnt5_Wnt_oncogene_analog_5_Source_FlyBase_0010194_HG_230	gi|69038|pir||TVMVT1	47.43	2e-44	177	transforming protein int-1 - mouse mammary tumor virus
Dmel_0010194_Wnt5_Wnt_oncogene_analog_5_Source_FlyBase_0010194_HG_230	gi|69038|pir||TVMVT1	39.06	1e-21	109	transforming protein int-1 - mouse mammary tumor virus
Dmel_0010194_Wnt5_Wnt_oncogene_analog_5_Source_FlyBase_0010194_HG_230	gi|440205335|gb|AGB88474.1|	38.06	2e-21	103	wingless, partial [Agonopterix alstroemeriana]
Dmel_0010194_Wnt5_Wnt_oncogene_analog_5_Source_FlyBase_0010194_HG_230	gi|1134192493|ref|WP_076434792.1|	27.69	0.95	43.1	hypothetical protein [Microbispora rosea]
Dmel_0010194_Wnt5_Wnt_oncogene_analog_5_Source_FlyBase_0010194_HG_230	gi|1132086171|emb|SIR33604.1|	27.69	1.2	42.7	hypothetical protein SAMN05421833_1087 [Microbispora rosea]
Dmel_0010194_Wnt5_Wnt_oncogene_analog_5_Source_FlyBase_0010194_HG_230	gi|654399710|ref|WP_027875749.1|	27.20	3.1	41.2	ATP synthase F0 subunit B [Mesoplasma chauliocola]
Dmel_0031902_Wnt6_Wnt6_Source_FlyBase_0031902_HG_230	gi|69038|pir||TVMVT1	44.02	2e-53	194	transforming protein int-1 - mouse mammary tumor virus
Dmel_0031902_Wnt6_Wnt6_Source_FlyBase_0031902_HG_230	gi|69038|pir||TVMVT1	36.80	5e-12	77.4	transforming protein int-1 - mouse mammary tumor virus
Dmel_0031902_Wnt6_Wnt6_Source_FlyBase_0031902_HG_230	gi|440205335|gb|AGB88474.1|	40.16	1e-17	89.7	wingless, partial [Agonopterix alstroemeriana]
Dmel_0031902_Wnt6_Wnt6_Source_FlyBase_0031902_HG_230	gi|1082971502|gb|OGC76603.1|	25.00	1.8	39.7	preprotein translocase subunit SecG [candidate division Zixibacteria bacterium RBG_16_50_21]
Dmel_0031903_Wnt10_Wnt10_Source_FlyBase_0031903_HG_230	gi|69038|pir||TVMVT1	33.33	4e-58	208	transforming protein int-1 - mouse mammary tumor virus
Dmel_0031903_Wnt10_Wnt10_Source_FlyBase_0031903_HG_230	gi|440205335|gb|AGB88474.1|	28.16	6e-07	59.7	wingless, partial [Agonopterix alstroemeriana]
Dmel_0031903_Wnt10_Wnt10_Source_FlyBase_0031903_HG_230	gi|1002207944|gb|KXT03429.1|	30.43	0.63	43.1	hypothetical protein AC578_1555 [Mycosphaerella eumusae]
Dmel_0031903_Wnt10_Wnt10_Source_FlyBase_0031903_HG_230	gi|1168135824|gb|OQE34842.1|	38.98	3.5	41.2	hypothetical protein PENCOP_c015G08661 [Penicillium coprophilum]
Dmel_0031903_Wnt10_Wnt10_Source_FlyBase_0031903_HG_230	gi|260083666|gb|EEW67786.1|	44.90	6.5	39.7	TIGR00159 family protein [Lactobacillus helveticus DSM 20075 = CGMCC 1.1877]
Dmel_0031903_Wnt10_Wnt10_Source_FlyBase_0031903_HG_230	gi|504732002|ref|WP_014919104.1|	44.00	7.1	39.7	membrane protein [Lactobacillus helveticus]
Dmel_0031903_Wnt10_Wnt10_Source_FlyBase_0031903_HG_230	gi|949000790|gb|KRO11825.1|	44.90	7.1	39.7	hypothetical protein IV62_GL001572 [Lactobacillus helveticus]
Dmel_0031903_Wnt10_Wnt10_Source_FlyBase_0031903_HG_230	gi|640574620|ref|WP_025005134.1|	44.00	7.2	39.7	TIGR00159 family protein [Lactobacillus gallinarum]
Dmel_0031903_Wnt10_Wnt10_Source_FlyBase_0031903_HG_230	gi|489729377|ref|WP_003633493.1|	44.00	7.2	39.7	membrane protein [Lactobacillus helveticus]
Dmel_0031903_Wnt10_Wnt10_Source_FlyBase_0031903_HG_230	gi|504376809|ref|WP_014563911.1|	44.00	7.4	39.7	membrane protein [Lactobacillus helveticus]
Dmel_0031903_Wnt10_Wnt10_Source_FlyBase_0031903_HG_230	gi|983211502|ref|WP_060471836.1|	44.00	7.8	39.7	hypothetical protein [Lactobacillus gallinarum]
Dmel_0038134_wntD_wnt_inhibitor_of_Dorsal_Source_FlyBase_0038134_HG_230	gi|69038|pir||TVMVT1	25.81	1e-13	80.9	transforming protein int-1 - mouse mammary tumor virus
Dmel_0038134_wntD_wnt_inhibitor_of_Dorsal_Source_FlyBase_0038134_HG_230	gi|629662359|ref|XP_007805134.1|	27.59	0.34	43.5	hypothetical protein EPUS_01030 [Endocarpon pusillum Z07020]
Dmel_0038134_wntD_wnt_inhibitor_of_Dorsal_Source_FlyBase_0038134_HG_230	gi|916559097|ref|WP_051166188.1|	41.56	1.6	40.8	site-specific DNA-methyltransferase [Amycolatopsis orientalis]
Dmel_0038134_wntD_wnt_inhibitor_of_Dorsal_Source_FlyBase_0038134_HG_230	gi|736611591|ref|WP_034619957.1|	29.41	7.3	37.0	hypothetical protein [[Clostridium] indolis]
