# Supplementary material for: Reconstruction of the ancestral metazoan genome reveals an increase in genomic novelty
Source: Nat Commun. 2018 Apr 30;9:1730. doi: 10.1038/s41467-018-04136-5 (PMC5928047; doi:10.1038/s41467-018-04136-5)
Supplement: Supplementary file 12 — Supplementary Data 9 [file 41467_2018_4136_MOESM12_ESM.zip › Node 3 - Metazoa/HG_2495_seqs_BLAST_headers.cvs]

Query	Subject	%id	e-value	bit-score	Subject_description_[Organism]
Dmel_0030613_rab3_GEF_rab3_GEF_Source_FlyBase_0030613_HG_2495	gi|470381609|ref|XP_004333793.1|	31.58	1e-18	105	DENN (AEX3) domain containing protein [Acanthamoeba castellanii str. Neff]
Dmel_0030613_rab3_GEF_rab3_GEF_Source_FlyBase_0030613_HG_2495	gi|470381609|ref|XP_004333793.1|	20.86	1.7	45.1	DENN (AEX3) domain containing protein [Acanthamoeba castellanii str. Neff]
Dmel_0030613_rab3_GEF_rab3_GEF_Source_FlyBase_0030613_HG_2495	gi|971515289|dbj|GAQ82931.1|	30.22	5e-17	99.4	Calmodulin-binding protein CRAG [Klebsormidium flaccidum]
Dmel_0030613_rab3_GEF_rab3_GEF_Source_FlyBase_0030613_HG_2495	gi|219116404|ref|XP_002178997.1|	28.51	1e-14	91.3	predicted protein [Phaeodactylum tricornutum CCAP 1055/1]
Dmel_0030613_rab3_GEF_rab3_GEF_Source_FlyBase_0030613_HG_2495	gi|470236796|ref|XP_004350351.1|	24.77	9e-14	89.0	WD40 repeat-containing protein [Dictyostelium fasciculatum]
Dmel_0030613_rab3_GEF_rab3_GEF_Source_FlyBase_0030613_HG_2495	gi|765549152|gb|KJE89773.1|	25.75	1e-13	88.6	hypothetical protein, variant [Capsaspora owczarzaki ATCC 30864]
Dmel_0030613_rab3_GEF_rab3_GEF_Source_FlyBase_0030613_HG_2495	gi|754344390|ref|XP_011270068.1|	25.75	1e-13	88.6	hypothetical protein CAOG_08486 [Capsaspora owczarzaki ATCC 30864]
Dmel_0030613_rab3_GEF_rab3_GEF_Source_FlyBase_0030613_HG_2495	gi|831785642|ref|XP_012757852.1|	23.52	2e-13	87.4	hypothetical protein SAMD00019534_018070 [Acytostelium subglobosum LB1]
Dmel_0030613_rab3_GEF_rab3_GEF_Source_FlyBase_0030613_HG_2495	gi|302803939|ref|XP_002983722.1|	26.85	1e-12	84.7	hypothetical protein SELMODRAFT_118822 [Selaginella moellendorffii]
Dmel_0030613_rab3_GEF_rab3_GEF_Source_FlyBase_0030613_HG_2495	gi|302814736|ref|XP_002989051.1|	26.85	2e-12	84.3	hypothetical protein SELMODRAFT_129087 [Selaginella moellendorffii]
Dmel_0030613_rab3_GEF_rab3_GEF_Source_FlyBase_0030613_HG_2495	gi|678317419|emb|CDW85806.1|	31.51	3e-12	84.0	UNKNOWN [Stylonychia lemnae]
Dmel_0030613_rab3_GEF_rab3_GEF_Source_FlyBase_0030613_HG_2495	gi|831763544|ref|XP_012750904.1|	22.50	6e-12	82.8	hypothetical protein SAMD00019534_095250 [Acytostelium subglobosum LB1]
Dmel_0030613_rab3_GEF_rab3_GEF_Source_FlyBase_0030613_HG_2495	gi|1160574245|ref|XP_020432974.1|	24.63	1e-11	82.0	WD40 repeat-containing protein [Polysphondylium pallidum PN500]
Dmel_0030613_rab3_GEF_rab3_GEF_Source_FlyBase_0030613_HG_2495	gi|831762046|ref|XP_012750439.1|	25.48	1e-11	81.6	hypothetical protein SAMD00019534_099530 [Acytostelium subglobosum LB1]
Dmel_0030613_rab3_GEF_rab3_GEF_Source_FlyBase_0030613_HG_2495	gi|669141726|ref|XP_008606425.1|	24.54	2e-11	81.3	hypothetical protein, variant [Saprolegnia diclina VS20]
Dmel_0030613_rab3_GEF_rab3_GEF_Source_FlyBase_0030613_HG_2495	gi|669141724|ref|XP_008606424.1|	24.85	5e-11	79.7	hypothetical protein SDRG_02606 [Saprolegnia diclina VS20]
Dmel_0030613_rab3_GEF_rab3_GEF_Source_FlyBase_0030613_HG_2495	gi|674243278|gb|KFK36043.1|	22.60	8e-11	79.0	hypothetical protein AALP_AA4G070500 [Arabis alpina]
Dmel_0030613_rab3_GEF_rab3_GEF_Source_FlyBase_0030613_HG_2495	gi|813180563|ref|XP_012206090.1|	27.03	1e-10	78.6	hypothetical protein SPRG_09946 [Saprolegnia parasitica CBS 223.65]
Dmel_0030613_rab3_GEF_rab3_GEF_Source_FlyBase_0030613_HG_2495	gi|1141987723|gb|ONK68944.1|	25.19	1e-10	78.2	uncharacterized protein A4U43_C05F17670, partial [Asparagus officinalis]
Dmel_0030613_rab3_GEF_rab3_GEF_Source_FlyBase_0030613_HG_2495	gi|1026769777|gb|OAE29674.1|	26.16	2e-10	77.8	hypothetical protein AXG93_509s1260 [Marchantia polymorpha subsp. polymorpha]
Dmel_0030613_rab3_GEF_rab3_GEF_Source_FlyBase_0030613_HG_2495	gi|325181566|emb|CCA16016.1|	27.41	2e-10	77.4	conserved hypothetical protein [Albugo laibachii Nc14]
Dmel_0030613_rab3_GEF_rab3_GEF_Source_FlyBase_0030613_HG_2495	gi|1099243891|gb|JAU81440.1|	25.58	3e-10	77.0	DENN domain and WD repeat-containing protein SCD1 [Noccaea caerulescens]
Dmel_0030613_rab3_GEF_rab3_GEF_Source_FlyBase_0030613_HG_2495	gi|1098954293|gb|JAU22252.1|	25.58	3e-10	77.0	DENN domain and WD repeat-containing protein SCD1 [Noccaea caerulescens]
Dmel_0030613_rab3_GEF_rab3_GEF_Source_FlyBase_0030613_HG_2495	gi|66806489|ref|XP_636967.1|	33.12	3e-10	77.4	WD40 repeat-containing protein [Dictyostelium discoideum AX4]
Dmel_0030613_rab3_GEF_rab3_GEF_Source_FlyBase_0030613_HG_2495	gi|565349282|ref|XP_006341624.1|	24.64	3e-10	77.0	PREDICTED: DENN domain and WD repeat-containing protein SCD1 [Solanum tuberosum]
Dmel_0030613_rab3_GEF_rab3_GEF_Source_FlyBase_0030613_HG_2495	gi|30694472|ref|NP_850959.1|	25.97	4e-10	76.6	stomatal cytokinesis defective / SCD1 protein (SCD1) [Arabidopsis thaliana]
Dmel_0030613_rab3_GEF_rab3_GEF_Source_FlyBase_0030613_HG_2495	gi|1040920620|ref|XP_017222550.1|	25.00	4e-10	76.6	PREDICTED: DENN domain and WD repeat-containing protein SCD1 isoform X1 [Daucus carota subsp. sativus]
Dmel_0030613_rab3_GEF_rab3_GEF_Source_FlyBase_0030613_HG_2495	gi|813226889|ref|XP_012212521.1|	26.64	4e-10	75.9	hypothetical protein SPRG_17723 [Saprolegnia parasitica CBS 223.65]
Dmel_0030613_rab3_GEF_rab3_GEF_Source_FlyBase_0030613_HG_2495	gi|901806027|gb|KMZ63401.1|	26.36	5e-10	75.9	hypothetical protein ZOSMA_40G00290, partial [Zostera marina]
Dmel_0030613_rab3_GEF_rab3_GEF_Source_FlyBase_0030613_HG_2495	gi|334183172|ref|NP_001185177.1|	25.97	6e-10	75.9	stomatal cytokinesis defective / SCD1 protein (SCD1) [Arabidopsis thaliana]
Dmel_0030613_rab3_GEF_rab3_GEF_Source_FlyBase_0030613_HG_2495	gi|970017588|ref|XP_015069935.1|	24.28	9e-10	75.5	PREDICTED: DENN domain and WD repeat-containing protein SCD1 [Solanum pennellii]
Dmel_0030613_rab3_GEF_rab3_GEF_Source_FlyBase_0030613_HG_2495	gi|723685590|ref|XP_010318604.1|	24.19	9e-10	75.5	PREDICTED: DENN domain and WD repeat-containing protein SCD1 isoform X2 [Solanum lycopersicum]
Dmel_0030613_rab3_GEF_rab3_GEF_Source_FlyBase_0030613_HG_2495	gi|723685587|ref|XP_010318603.1|	24.19	1e-09	75.5	PREDICTED: DENN domain and WD repeat-containing protein SCD1 isoform X1 [Solanum lycopersicum]
Dmel_0030613_rab3_GEF_rab3_GEF_Source_FlyBase_0030613_HG_2495	gi|224007197|ref|XP_002292558.1|	24.67	1e-09	75.5	predicted protein [Thalassiosira pseudonana CCMP1335]
Dmel_0030613_rab3_GEF_rab3_GEF_Source_FlyBase_0030613_HG_2495	gi|1150711736|ref|XP_020266549.1|	25.10	1e-09	75.1	DENN domain and WD repeat-containing protein SCD1 [Asparagus officinalis]
Dmel_0030613_rab3_GEF_rab3_GEF_Source_FlyBase_0030613_HG_2495	gi|1099007640|gb|JAU36675.1|	29.44	2e-09	74.7	DENN domain and WD repeat-containing protein SCD1 [Noccaea caerulescens]
Dmel_0030613_rab3_GEF_rab3_GEF_Source_FlyBase_0030613_HG_2495	gi|30694474|ref|NP_175333.3|	25.87	2e-09	73.9	stomatal cytokinesis defective / SCD1 protein (SCD1) [Arabidopsis thaliana]
Dmel_0030613_rab3_GEF_rab3_GEF_Source_FlyBase_0030613_HG_2495	gi|569439385|gb|ETO36146.1|	27.73	2e-09	73.9	hypothetical protein RFI_00920, partial [Reticulomyxa filosa]
Dmel_0030613_rab3_GEF_rab3_GEF_Source_FlyBase_0030613_HG_2495	gi|1099138830|gb|JAU61122.1|	29.44	4e-09	73.6	DENN domain and WD repeat-containing protein SCD1 [Noccaea caerulescens]
Dmel_0030613_rab3_GEF_rab3_GEF_Source_FlyBase_0030613_HG_2495	gi|470525935|ref|XP_004356675.1|	30.65	4e-09	73.6	DENN (AEX3) domain containing protein [Acanthamoeba castellanii str. Neff]
Dmel_0030613_rab3_GEF_rab3_GEF_Source_FlyBase_0030613_HG_2495	gi|290976392|ref|XP_002670924.1|	24.44	6e-09	72.8	predicted protein [Naegleria gruberi]
Dmel_0030613_rab3_GEF_rab3_GEF_Source_FlyBase_0030613_HG_2495	gi|901806028|gb|KMZ63402.1|	26.44	6e-09	72.8	Stomatal cytokinesis defective / SCD1 protein [Zostera marina]
Dmel_0030613_rab3_GEF_rab3_GEF_Source_FlyBase_0030613_HG_2495	gi|299117591|emb|CBN75433.1|	29.10	1e-08	72.0	conserved unknown protein [Ectocarpus siliculosus]
Dmel_0030613_rab3_GEF_rab3_GEF_Source_FlyBase_0030613_HG_2495	gi|470362160|ref|XP_004365277.1|	28.49	1e-06	65.5	hypothetical protein CAOG_00406 [Capsaspora owczarzaki ATCC 30864]
Dmel_0030613_rab3_GEF_rab3_GEF_Source_FlyBase_0030613_HG_2495	gi|502163508|ref|XP_004512862.1|	22.45	7e-06	62.8	PREDICTED: DENN domain and WD repeat-containing protein SCD1 isoform X1 [Cicer arietinum]
Dmel_0030613_rab3_GEF_rab3_GEF_Source_FlyBase_0030613_HG_2495	gi|828332285|ref|XP_012574740.1|	22.45	8e-06	62.4	PREDICTED: DENN domain and WD repeat-containing protein SCD1 isoform X3 [Cicer arietinum]
Dmel_0030613_rab3_GEF_rab3_GEF_Source_FlyBase_0030613_HG_2495	gi|502163512|ref|XP_004512863.1|	22.45	8e-06	62.8	PREDICTED: DENN domain and WD repeat-containing protein SCD1 isoform X2 [Cicer arietinum]
Dmel_0030613_rab3_GEF_rab3_GEF_Source_FlyBase_0030613_HG_2495	gi|743934913|ref|XP_011011805.1|	22.98	1e-05	62.0	PREDICTED: uncharacterized protein LOC105116250 isoform X2 [Populus euphratica]
Dmel_0030613_rab3_GEF_rab3_GEF_Source_FlyBase_0030613_HG_2495	gi|743934911|ref|XP_011011804.1|	22.98	1e-05	62.0	PREDICTED: uncharacterized protein LOC105116250 isoform X1 [Populus euphratica]
Dmel_0030613_rab3_GEF_rab3_GEF_Source_FlyBase_0030613_HG_2495	gi|1072223148|gb|OEU07905.1|	27.50	1e-05	61.6	DENN-domain-containing protein [Fragilariopsis cylindrus CCMP1102]
Dmel_0030613_rab3_GEF_rab3_GEF_Source_FlyBase_0030613_HG_2495	gi|743934917|ref|XP_011011807.1|	22.47	2e-05	61.6	PREDICTED: uncharacterized protein LOC105116251 isoform X1 [Populus euphratica]
Dmel_0030613_rab3_GEF_rab3_GEF_Source_FlyBase_0030613_HG_2495	gi|1072907559|ref|XP_018433594.1|	25.22	2e-05	61.2	PREDICTED: DENN domain and WD repeat-containing protein SCD1 isoform X1 [Raphanus sativus]
Dmel_0030613_rab3_GEF_rab3_GEF_Source_FlyBase_0030613_HG_2495	gi|66814272|ref|XP_641315.1|	25.38	3e-05	60.8	WD40 repeat-containing protein [Dictyostelium discoideum AX4]
Dmel_0030613_rab3_GEF_rab3_GEF_Source_FlyBase_0030613_HG_2495	gi|66814272|ref|XP_641315.1|	27.00	3.9	43.9	WD40 repeat-containing protein [Dictyostelium discoideum AX4]
Dmel_0030613_rab3_GEF_rab3_GEF_Source_FlyBase_0030613_HG_2495	gi|1072907561|ref|XP_018433602.1|	25.22	3e-05	60.5	PREDICTED: DENN domain and WD repeat-containing protein SCD1 isoform X2 [Raphanus sativus]
Dmel_0030613_rab3_GEF_rab3_GEF_Source_FlyBase_0030613_HG_2495	gi|685314633|ref|XP_009147917.1|	24.78	4e-05	60.5	PREDICTED: DENN domain and WD repeat-containing protein SCD1 isoform X1 [Brassica rapa]
Dmel_0030613_rab3_GEF_rab3_GEF_Source_FlyBase_0030613_HG_2495	gi|923639771|ref|XP_013640828.1|	24.78	4e-05	60.5	PREDICTED: DENN domain and WD repeat-containing protein SCD1-like isoform X1 [Brassica napus]
Dmel_0030613_rab3_GEF_rab3_GEF_Source_FlyBase_0030613_HG_2495	gi|1117528785|ref|XP_019446274.1|	24.24	4e-05	60.1	PREDICTED: DENN domain and WD repeat-containing protein SCD1 isoform X1 [Lupinus angustifolius]
Dmel_0030613_rab3_GEF_rab3_GEF_Source_FlyBase_0030613_HG_2495	gi|923844599|ref|XP_013701936.1|	24.78	4e-05	60.1	PREDICTED: DENN domain and WD repeat-containing protein SCD1 isoform X1 [Brassica napus]
Dmel_0030613_rab3_GEF_rab3_GEF_Source_FlyBase_0030613_HG_2495	gi|1102711265|gb|OIW10047.1|	23.81	4e-05	60.1	hypothetical protein TanjilG_32787 [Lupinus angustifolius]
Dmel_0030613_rab3_GEF_rab3_GEF_Source_FlyBase_0030613_HG_2495	gi|1117528884|ref|XP_019446275.1|	24.24	4e-05	60.1	PREDICTED: DENN domain and WD repeat-containing protein SCD1 isoform X2 [Lupinus angustifolius]
Dmel_0030613_rab3_GEF_rab3_GEF_Source_FlyBase_0030613_HG_2495	gi|922512137|ref|XP_013591806.1|	24.78	4e-05	60.1	PREDICTED: DENN domain and WD repeat-containing protein SCD1 [Brassica oleracea var. oleracea]
Dmel_0030613_rab3_GEF_rab3_GEF_Source_FlyBase_0030613_HG_2495	gi|1029018412|ref|XP_016673043.1|	24.76	4e-05	60.1	PREDICTED: DENN domain and WD repeat-containing protein SCD1-like [Gossypium hirsutum]
Dmel_0030613_rab3_GEF_rab3_GEF_Source_FlyBase_0030613_HG_2495	gi|297852546|ref|XP_002894154.1|	23.91	5e-05	60.1	stomatal cytokinesis-defective 1 [Arabidopsis lyrata subsp. lyrata]
Dmel_0030613_rab3_GEF_rab3_GEF_Source_FlyBase_0030613_HG_2495	gi|1117528886|ref|XP_019446276.1|	24.35	5e-05	59.7	PREDICTED: DENN domain and WD repeat-containing protein SCD1 isoform X3 [Lupinus angustifolius]
Dmel_0030613_rab3_GEF_rab3_GEF_Source_FlyBase_0030613_HG_2495	gi|567133751|ref|XP_006393316.1|	23.91	5e-05	59.7	hypothetical protein EUTSA_v10011186mg [Eutrema salsugineum]
Dmel_0030613_rab3_GEF_rab3_GEF_Source_FlyBase_0030613_HG_2495	gi|685314635|ref|XP_009147918.1|	24.78	6e-05	59.7	PREDICTED: DENN domain and WD repeat-containing protein SCD1 isoform X2 [Brassica rapa]
Dmel_0030613_rab3_GEF_rab3_GEF_Source_FlyBase_0030613_HG_2495	gi|923844601|ref|XP_013701937.1|	24.78	6e-05	59.7	PREDICTED: DENN domain and WD repeat-containing protein SCD1 isoform X2 [Brassica napus]
Dmel_0030613_rab3_GEF_rab3_GEF_Source_FlyBase_0030613_HG_2495	gi|224135325|ref|XP_002322040.1|	22.92	6e-05	59.7	STOMATAL CYTOKINESIS-DEFECTIVE 1 family protein [Populus trichocarpa]
Dmel_0030613_rab3_GEF_rab3_GEF_Source_FlyBase_0030613_HG_2495	gi|743931449|ref|XP_011009995.1|	24.35	6e-05	59.7	PREDICTED: uncharacterized protein LOC105114954 isoform X1 [Populus euphratica]
Dmel_0030613_rab3_GEF_rab3_GEF_Source_FlyBase_0030613_HG_2495	gi|743931451|ref|XP_011009996.1|	28.16	8e-05	59.3	PREDICTED: uncharacterized protein LOC105114954 isoform X2 [Populus euphratica]
Dmel_0030613_rab3_GEF_rab3_GEF_Source_FlyBase_0030613_HG_2495	gi|729375913|ref|XP_010549132.1|	26.09	1e-04	58.5	PREDICTED: DENN domain and WD repeat-containing protein SCD1 [Tarenaya hassleriana]
Dmel_0030613_rab3_GEF_rab3_GEF_Source_FlyBase_0030613_HG_2495	gi|743934915|ref|XP_011011806.1|	23.66	1e-04	58.5	PREDICTED: uncharacterized protein LOC105116250 isoform X3 [Populus euphratica]
Dmel_0030613_rab3_GEF_rab3_GEF_Source_FlyBase_0030613_HG_2495	gi|1160552049|ref|XP_020438632.1|	23.46	2e-04	58.2	WD40 repeat-containing protein [Polysphondylium pallidum PN500]
Dmel_0030613_rab3_GEF_rab3_GEF_Source_FlyBase_0030613_HG_2495	gi|1063011461|gb|JAT43888.1|	23.44	2e-04	58.2	DENN domain-containing protein 4C [Anthurium amnicola]
Dmel_0030613_rab3_GEF_rab3_GEF_Source_FlyBase_0030613_HG_2495	gi|743934919|ref|XP_011011808.1|	23.03	2e-04	58.2	PREDICTED: uncharacterized protein LOC105116251 isoform X2 [Populus euphratica]
Dmel_0030613_rab3_GEF_rab3_GEF_Source_FlyBase_0030613_HG_2495	gi|566196987|ref|XP_002317936.2|	23.91	2e-04	57.8	STOMATAL CYTOKINESIS-DEFECTIVE 1 family protein [Populus trichocarpa]
Dmel_0030613_rab3_GEF_rab3_GEF_Source_FlyBase_0030613_HG_2495	gi|823176451|ref|XP_012486452.1|	24.14	3e-04	57.4	PREDICTED: DENN domain and WD repeat-containing protein SCD1 isoform X1 [Gossypium raimondii]
Dmel_0030613_rab3_GEF_rab3_GEF_Source_FlyBase_0030613_HG_2495	gi|763770023|gb|KJB37238.1|	24.14	4e-04	57.0	hypothetical protein B456_006G195200 [Gossypium raimondii]
Dmel_0030613_rab3_GEF_rab3_GEF_Source_FlyBase_0030613_HG_2495	gi|727578090|ref|XP_010461712.1|	23.91	4e-04	57.0	PREDICTED: DENN domain and WD repeat-containing protein SCD1 isoform X1 [Camelina sativa]
Dmel_0030613_rab3_GEF_rab3_GEF_Source_FlyBase_0030613_HG_2495	gi|470391106|ref|XP_004334637.1|	25.52	4e-04	56.6	DENN (AEX3) domain containing protein [Acanthamoeba castellanii str. Neff]
Dmel_0030613_rab3_GEF_rab3_GEF_Source_FlyBase_0030613_HG_2495	gi|763770022|gb|KJB37237.1|	24.14	4e-04	57.0	hypothetical protein B456_006G195200 [Gossypium raimondii]
Dmel_0030613_rab3_GEF_rab3_GEF_Source_FlyBase_0030613_HG_2495	gi|763770024|gb|KJB37239.1|	24.14	4e-04	57.0	hypothetical protein B456_006G195200 [Gossypium raimondii]
Dmel_0030613_rab3_GEF_rab3_GEF_Source_FlyBase_0030613_HG_2495	gi|697124465|ref|XP_009616230.1|	22.57	4e-04	57.0	PREDICTED: DENN domain and WD repeat-containing protein SCD1 isoform X1 [Nicotiana tomentosiformis]
Dmel_0030613_rab3_GEF_rab3_GEF_Source_FlyBase_0030613_HG_2495	gi|727438201|ref|XP_010500445.1|	23.91	4e-04	57.0	PREDICTED: DENN domain and WD repeat-containing protein SCD1-like [Camelina sativa]
Dmel_0030613_rab3_GEF_rab3_GEF_Source_FlyBase_0030613_HG_2495	gi|727612492|ref|XP_010479332.1|	23.91	4e-04	57.0	PREDICTED: DENN domain and WD repeat-containing protein SCD1 [Camelina sativa]
Dmel_0030613_rab3_GEF_rab3_GEF_Source_FlyBase_0030613_HG_2495	gi|565497942|ref|XP_006306610.1|	24.79	4e-04	57.0	hypothetical protein CARUB_v10008124mg [Capsella rubella]
Dmel_0030613_rab3_GEF_rab3_GEF_Source_FlyBase_0030613_HG_2495	gi|697124467|ref|XP_009616231.1|	22.57	4e-04	57.0	PREDICTED: DENN domain and WD repeat-containing protein SCD1 isoform X2 [Nicotiana tomentosiformis]
Dmel_0030613_rab3_GEF_rab3_GEF_Source_FlyBase_0030613_HG_2495	gi|697124469|ref|XP_009616232.1|	22.57	5e-04	56.6	PREDICTED: DENN domain and WD repeat-containing protein SCD1 isoform X3 [Nicotiana tomentosiformis]
Dmel_0030613_rab3_GEF_rab3_GEF_Source_FlyBase_0030613_HG_2495	gi|1035929626|gb|OAY59212.1|	23.91	5e-04	56.6	hypothetical protein MANES_01G013600 [Manihot esculenta]
Dmel_0030613_rab3_GEF_rab3_GEF_Source_FlyBase_0030613_HG_2495	gi|356527805|ref|XP_003532497.1|	22.45	5e-04	56.6	PREDICTED: DENN domain and WD repeat-containing protein SCD1 isoform X1 [Glycine max]
Dmel_0030613_rab3_GEF_rab3_GEF_Source_FlyBase_0030613_HG_2495	gi|1025264176|ref|XP_016491902.1|	22.57	5e-04	56.6	PREDICTED: DENN domain and WD repeat-containing protein SCD1 isoform X1 [Nicotiana tabacum]
Dmel_0030613_rab3_GEF_rab3_GEF_Source_FlyBase_0030613_HG_2495	gi|1025264180|ref|XP_016491904.1|	22.57	6e-04	56.2	PREDICTED: DENN domain and WD repeat-containing protein SCD1 isoform X2 [Nicotiana tabacum]
Dmel_0030613_rab3_GEF_rab3_GEF_Source_FlyBase_0030613_HG_2495	gi|1025264184|ref|XP_016491905.1|	22.57	6e-04	56.2	PREDICTED: DENN domain and WD repeat-containing protein SCD1 isoform X3 [Nicotiana tabacum]
Dmel_0030613_rab3_GEF_rab3_GEF_Source_FlyBase_0030613_HG_2495	gi|1044551378|ref|XP_017442049.1|	24.14	9e-04	55.8	PREDICTED: DENN domain and WD repeat-containing protein SCD1 [Vigna angularis]
Dmel_0030613_rab3_GEF_rab3_GEF_Source_FlyBase_0030613_HG_2495	gi|1035929627|gb|OAY59213.1|	23.81	0.001	55.5	hypothetical protein MANES_01G013600 [Manihot esculenta]
Dmel_0030613_rab3_GEF_rab3_GEF_Source_FlyBase_0030613_HG_2495	gi|1111095488|ref|XP_019243521.1|	22.57	0.001	55.5	PREDICTED: DENN domain and WD repeat-containing protein SCD1 isoform X1 [Nicotiana attenuata]
Dmel_0030613_rab3_GEF_rab3_GEF_Source_FlyBase_0030613_HG_2495	gi|763770021|gb|KJB37236.1|	23.38	0.001	55.5	hypothetical protein B456_006G195200 [Gossypium raimondii]
Dmel_0030613_rab3_GEF_rab3_GEF_Source_FlyBase_0030613_HG_2495	gi|951008247|ref|XP_014508956.1|	23.71	0.001	55.5	PREDICTED: DENN domain and WD repeat-containing protein SCD1 isoform X1 [Vigna radiata var. radiata]
Dmel_0030613_rab3_GEF_rab3_GEF_Source_FlyBase_0030613_HG_2495	gi|698537326|ref|XP_009764793.1|	22.47	0.001	55.5	PREDICTED: uncharacterized protein LOC104216452 isoform X3 [Nicotiana sylvestris]
Dmel_0030613_rab3_GEF_rab3_GEF_Source_FlyBase_0030613_HG_2495	gi|1111095495|ref|XP_019243522.1|	22.47	0.001	55.5	PREDICTED: DENN domain and WD repeat-containing protein SCD1 isoform X2 [Nicotiana attenuata]
Dmel_0030613_rab3_GEF_rab3_GEF_Source_FlyBase_0030613_HG_2495	gi|698537320|ref|XP_009764791.1|	22.57	0.001	55.1	PREDICTED: uncharacterized protein LOC104216452 isoform X1 [Nicotiana sylvestris]
Dmel_0030613_rab3_GEF_rab3_GEF_Source_FlyBase_0030613_HG_2495	gi|698537323|ref|XP_009764792.1|	22.57	0.001	55.1	PREDICTED: uncharacterized protein LOC104216452 isoform X2 [Nicotiana sylvestris]
Dmel_0030613_rab3_GEF_rab3_GEF_Source_FlyBase_0030613_HG_2495	gi|1025383781|ref|XP_016447837.1|	22.57	0.002	55.1	PREDICTED: DENN domain and WD repeat-containing protein SCD1-like isoform X1 [Nicotiana tabacum]
Dmel_0030613_rab3_GEF_rab3_GEF_Source_FlyBase_0030613_HG_2495	gi|1025383789|ref|XP_016447848.1|	22.57	0.002	55.1	PREDICTED: DENN domain and WD repeat-containing protein SCD1-like isoform X3 [Nicotiana tabacum]
Dmel_0030613_rab3_GEF_rab3_GEF_Source_FlyBase_0030613_HG_2495	gi|1025383785|ref|XP_016447842.1|	22.57	0.002	54.7	PREDICTED: DENN domain and WD repeat-containing protein SCD1-like isoform X2 [Nicotiana tabacum]
Dmel_0030613_rab3_GEF_rab3_GEF_Source_FlyBase_0030613_HG_2495	gi|1026033173|ref|XP_016562769.1|	22.57	0.003	54.3	PREDICTED: DENN domain and WD repeat-containing protein SCD1 isoform X1 [Capsicum annuum]
Dmel_0030613_rab3_GEF_rab3_GEF_Source_FlyBase_0030613_HG_2495	gi|1050595661|ref|XP_017619293.1|	23.45	0.003	54.3	PREDICTED: DENN domain and WD repeat-containing protein SCD1 [Gossypium arboreum]
Dmel_0030613_rab3_GEF_rab3_GEF_Source_FlyBase_0030613_HG_2495	gi|1026033175|ref|XP_016562770.1|	22.57	0.003	54.3	PREDICTED: DENN domain and WD repeat-containing protein SCD1 isoform X2 [Capsicum annuum]
Dmel_0030613_rab3_GEF_rab3_GEF_Source_FlyBase_0030613_HG_2495	gi|1137240379|gb|OMP01119.1|	24.00	0.003	53.9	hypothetical protein CCACVL1_03156 [Corchorus capsularis]
Dmel_0030613_rab3_GEF_rab3_GEF_Source_FlyBase_0030613_HG_2495	gi|1028948014|ref|XP_016717326.1|	23.45	0.003	53.9	PREDICTED: LOW QUALITY PROTEIN: DENN domain and WD repeat-containing protein SCD1-like [Gossypium hirsutum]
Dmel_0030613_rab3_GEF_rab3_GEF_Source_FlyBase_0030613_HG_2495	gi|1072904221|ref|XP_018477509.1|	25.11	0.006	52.0	PREDICTED: DENN domain and WD repeat-containing protein SCD1-like [Raphanus sativus]
Dmel_0030613_rab3_GEF_rab3_GEF_Source_FlyBase_0030613_HG_2495	gi|593794651|ref|XP_007160364.1|	23.17	0.010	52.0	hypothetical protein PHAVU_002G3153000g, partial [Phaseolus vulgaris]
Dmel_0030613_rab3_GEF_rab3_GEF_Source_FlyBase_0030613_HG_2495	gi|330805258|ref|XP_003290602.1|	23.85	0.022	51.2	hypothetical protein DICPUDRAFT_155132 [Dictyostelium purpureum]
Dmel_0030613_rab3_GEF_rab3_GEF_Source_FlyBase_0030613_HG_2495	gi|674883586|emb|CDY48853.1|	28.29	0.054	47.8	BnaA06g03290D [Brassica napus]
Dmel_0030613_rab3_GEF_rab3_GEF_Source_FlyBase_0030613_HG_2495	gi|1045361110|dbj|GAU49289.1|	22.94	0.068	48.9	hypothetical protein TSUD_74130 [Trifolium subterraneum]
