# Supplementary material for: Reconstruction of the ancestral metazoan genome reveals an increase in genomic novelty
Source: Nat Commun. 2018 Apr 30;9:1730. doi: 10.1038/s41467-018-04136-5 (PMC5928047; doi:10.1038/s41467-018-04136-5)
Supplement: Supplementary file 12 — Supplementary Data 9 [file 41467_2018_4136_MOESM12_ESM.zip › Node 3 - Metazoa/HG_281_seqs_BLAST_headers.cvs]

Query	Subject	%id	e-value	bit-score	Subject_description_[Organism]
Dmel_0000490_dpp_decapentaplegic_Source_FlyBase_0000490_HG_281	gi|1148299840|ref|WP_077252516.1|	53.06	1e-27	117	hypothetical protein [Escherichia coli]
Dmel_0000490_dpp_decapentaplegic_Source_FlyBase_0000490_HG_281	gi|62637540|ref|YP_227538.1|	30.08	4e-04	53.5	TGF-b1 [Deerpox virus W-848-83]
Dmel_0000490_dpp_decapentaplegic_Source_FlyBase_0000490_HG_281	gi|40556100|ref|NP_955185.1|	28.30	0.002	49.3	CNPV162 TGF-beta-like protein [Canarypox virus]
Dmel_0000490_dpp_decapentaplegic_Source_FlyBase_0000490_HG_281	gi|946699603|ref|YP_009177082.1|	28.07	0.11	46.2	TGF-beta-like protein [Turkeypox virus]
Dmel_0000490_dpp_decapentaplegic_Source_FlyBase_0000490_HG_281	gi|40556002|ref|NP_955087.1|	24.53	0.14	45.4	CNPV064 TGF-beta-like protein [Canarypox virus]
Dmel_0000490_dpp_decapentaplegic_Source_FlyBase_0000490_HG_281	gi|1054862789|ref|WP_066624857.1|	22.08	0.24	45.4	hypothetical protein [Rufibacter roseus]
Dmel_0000490_dpp_decapentaplegic_Source_FlyBase_0000490_HG_281	gi|40556099|ref|NP_955184.1|	25.66	1.5	42.4	CNPV161 TGF-beta-like protein [Canarypox virus]
Dmel_0000490_dpp_decapentaplegic_Source_FlyBase_0000490_HG_281	gi|670390368|ref|XP_008675510.1|	28.91	3.0	42.0	protein MICRORCHIDIA 6 isoform X1 [Zea mays]
Dmel_0000490_dpp_decapentaplegic_Source_FlyBase_0000490_HG_281	gi|1041848017|ref|WP_065219877.1|	28.48	3.4	42.0	SusC/RagA family protein [Butyricimonas sp. Marseille-P2440]
Dmel_0000490_dpp_decapentaplegic_Source_FlyBase_0000490_HG_281	gi|490808271|ref|WP_004670392.1|	26.34	6.4	40.8	hypothetical protein [Acinetobacter sp. CIP-A165]
Dmel_0024234_gbb_glass_bottom_boat_Source_FlyBase_0024234_HG_281	gi|1148299840|ref|WP_077252516.1|	50.00	2e-22	101	hypothetical protein [Escherichia coli]
Dmel_0024234_gbb_glass_bottom_boat_Source_FlyBase_0024234_HG_281	gi|62637540|ref|YP_227538.1|	33.04	6e-07	61.6	TGF-b1 [Deerpox virus W-848-83]
Dmel_0024234_gbb_glass_bottom_boat_Source_FlyBase_0024234_HG_281	gi|40556100|ref|NP_955185.1|	32.35	7e-05	53.1	CNPV162 TGF-beta-like protein [Canarypox virus]
Dmel_0024234_gbb_glass_bottom_boat_Source_FlyBase_0024234_HG_281	gi|946699603|ref|YP_009177082.1|	28.57	7e-04	52.4	TGF-beta-like protein [Turkeypox virus]
Dmel_0024234_gbb_glass_bottom_boat_Source_FlyBase_0024234_HG_281	gi|40556002|ref|NP_955087.1|	31.53	0.001	51.2	CNPV064 TGF-beta-like protein [Canarypox virus]
Dmel_0024234_gbb_glass_bottom_boat_Source_FlyBase_0024234_HG_281	gi|40556095|ref|NP_955180.1|	28.71	0.002	51.2	CNPV158 TGF-beta-like protein [Canarypox virus]
Dmel_0024234_gbb_glass_bottom_boat_Source_FlyBase_0024234_HG_281	gi|40556099|ref|NP_955184.1|	25.86	0.006	49.7	CNPV161 TGF-beta-like protein [Canarypox virus]
Dmel_0024234_gbb_glass_bottom_boat_Source_FlyBase_0024234_HG_281	gi|1125793896|ref|WP_075108805.1|	29.73	4.0	40.8	acyl--CoA ligase [Staphylococcus aureus]
Dmel_0024234_gbb_glass_bottom_boat_Source_FlyBase_0024234_HG_281	gi|1114052591|ref|WP_072070308.1|	27.69	5.3	40.0	L,D-transpeptidase [Proteus vulgaris]
Dmel_0024234_gbb_glass_bottom_boat_Source_FlyBase_0024234_HG_281	gi|659488214|ref|YP_009046076.1|	27.10	7.1	39.7	transforming growth factor B [Penguinpox virus]
Dmel_0024234_gbb_glass_bottom_boat_Source_FlyBase_0024234_HG_281	gi|976916572|gb|KVI02077.1|	26.09	7.6	39.7	Non-heme dioxygenase N-terminal domain-containing protein [Cynara cardunculus var. scolymus]
Dmel_0024234_gbb_glass_bottom_boat_Source_FlyBase_0024234_HG_281	gi|1106934072|ref|WP_071871410.1|	41.03	8.8	39.7	class V aminotransferase [Pseudomonas hussainii]
Dmel_0024234_gbb_glass_bottom_boat_Source_FlyBase_0024234_HG_281	gi|1124585343|ref|WP_074867423.1|	41.03	9.1	39.7	class V aminotransferase [Pseudomonas hussainii]
Dmel_0024234_gbb_glass_bottom_boat_Source_FlyBase_0024234_HG_281	gi|659488452|ref|YP_009046313.1|	27.10	9.3	39.3	transforming growth factor B [Pigeonpox virus]
Dmel_0005590_scw_screw_Source_FlyBase_0005590_HG_281	gi|1148299840|ref|WP_077252516.1|	46.32	1e-18	90.5	hypothetical protein [Escherichia coli]
Dmel_0005590_scw_screw_Source_FlyBase_0005590_HG_281	gi|62637540|ref|YP_227538.1|	27.18	2.4	40.8	TGF-b1 [Deerpox virus W-848-83]
Dmel_0005590_scw_screw_Source_FlyBase_0005590_HG_281	gi|565849333|ref|WP_023932089.1|	23.23	2.8	41.2	GlyGly-CTERM sorting domain-containing protein [Photobacterium leiognathi]
Dmel_0005590_scw_screw_Source_FlyBase_0005590_HG_281	gi|656313780|ref|WP_029246171.1|	32.35	3.8	38.1	hypothetical protein, partial [Mycobacterium avium]
Dmel_0005590_scw_screw_Source_FlyBase_0005590_HG_281	gi|665983454|ref|WP_031349414.1|	34.78	7.3	38.1	PHP domain-containing protein, partial [Mycobacterium avium]
Dmel_0005590_scw_screw_Source_FlyBase_0005590_HG_281	gi|1016062187|ref|WP_062908788.1|	34.78	7.4	40.0	error-prone DNA polymerase [Mycobacterium avium]
Dmel_0005590_scw_screw_Source_FlyBase_0005590_HG_281	gi|727259204|ref|WP_033718423.1|	34.78	7.4	40.0	DNA polymerase [Mycobacterium avium]
Dmel_0005590_scw_screw_Source_FlyBase_0005590_HG_281	gi|564860698|ref|WP_023868101.1|	34.78	7.5	40.0	DNA polymerase [Mycobacterium avium]
Dmel_0005590_scw_screw_Source_FlyBase_0005590_HG_281	gi|564987654|ref|WP_023879498.1|	34.78	7.6	40.0	DNA polymerase, partial [Mycobacterium avium]
Dmel_0005590_scw_screw_Source_FlyBase_0005590_HG_281	gi|1015932409|ref|WP_062889850.1|	34.78	7.6	40.0	error-prone DNA polymerase [Mycobacterium avium]
Dmel_0005590_scw_screw_Source_FlyBase_0005590_HG_281	gi|497664679|ref|WP_009978863.1|	34.78	7.6	40.0	error-prone DNA polymerase [Mycobacterium avium]
Dmel_0005590_scw_screw_Source_FlyBase_0005590_HG_281	gi|727253254|ref|WP_033712587.1|	34.78	7.7	40.0	MULTISPECIES: DNA polymerase [Mycobacterium avium complex (MAC)]
Dmel_0005590_scw_screw_Source_FlyBase_0005590_HG_281	gi|764976107|ref|WP_044544130.1|	34.78	7.7	40.0	DNA polymerase [Mycobacterium avium]
Dmel_0005590_scw_screw_Source_FlyBase_0005590_HG_281	gi|500045290|ref|WP_011726008.1|	34.78	7.7	40.0	error-prone DNA polymerase [Mycobacterium avium]
Dmel_0005590_scw_screw_Source_FlyBase_0005590_HG_281	gi|565079293|ref|WP_023885035.1|	34.78	7.8	40.0	DNA polymerase, partial [Mycobacterium avium]
Dmel_0005590_scw_screw_Source_FlyBase_0005590_HG_281	gi|564817821|ref|WP_023862272.1|	34.78	8.0	40.0	DNA polymerase [Mycobacterium avium]
Dmel_0005590_scw_screw_Source_FlyBase_0005590_HG_281	gi|565067923|ref|WP_023884284.1|	34.78	8.3	39.7	DNA polymerase, partial [Mycobacterium avium]
Dmel_0005590_scw_screw_Source_FlyBase_0005590_HG_281	gi|727266056|ref|WP_033724747.1|	34.78	8.8	39.7	DNA polymerase [Mycobacterium avium]
Dmel_0031461_daw_dawdle_Source_FlyBase_0031461_HG_281	gi|1148299840|ref|WP_077252516.1|	28.00	8e-06	55.8	hypothetical protein [Escherichia coli]
Dmel_0031461_daw_dawdle_Source_FlyBase_0031461_HG_281	gi|946699603|ref|YP_009177082.1|	34.62	8e-06	59.3	TGF-beta-like protein [Turkeypox virus]
Dmel_0031461_daw_dawdle_Source_FlyBase_0031461_HG_281	gi|62637540|ref|YP_227538.1|	33.33	2e-05	57.8	TGF-b1 [Deerpox virus W-848-83]
Dmel_0031461_daw_dawdle_Source_FlyBase_0031461_HG_281	gi|40556095|ref|NP_955180.1|	26.92	0.006	50.1	CNPV158 TGF-beta-like protein [Canarypox virus]
Dmel_0031461_daw_dawdle_Source_FlyBase_0031461_HG_281	gi|659488214|ref|YP_009046076.1|	32.99	0.26	44.7	transforming growth factor B [Penguinpox virus]
Dmel_0031461_daw_dawdle_Source_FlyBase_0031461_HG_281	gi|659488452|ref|YP_009046313.1|	32.99	0.27	44.7	transforming growth factor B [Pigeonpox virus]
Dmel_0031461_daw_dawdle_Source_FlyBase_0031461_HG_281	gi|40556099|ref|NP_955184.1|	27.18	1.5	42.4	CNPV161 TGF-beta-like protein [Canarypox virus]
Dmel_0024913_Actbeta_Activin_beta_Source_FlyBase_0024913_HG_281	gi|62637540|ref|YP_227538.1|	30.66	1e-07	65.1	TGF-b1 [Deerpox virus W-848-83]
Dmel_0024913_Actbeta_Activin_beta_Source_FlyBase_0024913_HG_281	gi|1148299840|ref|WP_077252516.1|	36.08	2e-07	62.0	hypothetical protein [Escherichia coli]
Dmel_0024913_Actbeta_Activin_beta_Source_FlyBase_0024913_HG_281	gi|40556002|ref|NP_955087.1|	25.18	0.019	48.9	CNPV064 TGF-beta-like protein [Canarypox virus]
Dmel_0024913_Actbeta_Activin_beta_Source_FlyBase_0024913_HG_281	gi|946699603|ref|YP_009177082.1|	25.49	0.026	48.9	TGF-beta-like protein [Turkeypox virus]
Dmel_0024913_Actbeta_Activin_beta_Source_FlyBase_0024913_HG_281	gi|40556095|ref|NP_955180.1|	26.21	0.032	48.5	CNPV158 TGF-beta-like protein [Canarypox virus]
Dmel_0024913_Actbeta_Activin_beta_Source_FlyBase_0024913_HG_281	gi|40556100|ref|NP_955185.1|	29.41	0.092	45.1	CNPV162 TGF-beta-like protein [Canarypox virus]
Dmel_0024913_Actbeta_Activin_beta_Source_FlyBase_0024913_HG_281	gi|40556099|ref|NP_955184.1|	27.72	0.41	45.1	CNPV161 TGF-beta-like protein [Canarypox virus]
Dmel_0024913_Actbeta_Activin_beta_Source_FlyBase_0024913_HG_281	gi|1137196910|gb|OMO68803.1|	25.00	0.68	44.7	Transferase [Corchorus olitorius]
Dmel_0024913_Actbeta_Activin_beta_Source_FlyBase_0024913_HG_281	gi|1137176972|gb|OMO54539.1|	25.00	0.69	44.7	Transferase [Corchorus capsularis]
Dmel_0024913_Actbeta_Activin_beta_Source_FlyBase_0024913_HG_281	gi|1069255989|ref|WP_069645458.1|	23.43	0.92	44.3	galactose-1-phosphate uridylyltransferase [Enterococcus ureasiticus]
Dmel_0024913_Actbeta_Activin_beta_Source_FlyBase_0024913_HG_281	gi|696255273|ref|WP_032833034.1|	27.65	2.1	42.7	hypothetical protein [Pseudomonas sp. URIL14HWK12:I7]
Dmel_0024913_Actbeta_Activin_beta_Source_FlyBase_0024913_HG_281	gi|651586117|ref|WP_026581285.1|	25.00	7.5	41.2	galactose-1-phosphate uridylyltransferase [Bacillus sp. J33]
Dmel_0039914_mav_maverick_Source_FlyBase_0039914_HG_281	gi|1148299840|ref|WP_077252516.1|	29.59	0.006	47.8	hypothetical protein [Escherichia coli]
Dmel_0039914_mav_maverick_Source_FlyBase_0039914_HG_281	gi|759407674|ref|WP_043132011.1|	32.10	0.007	50.8	two-component sensor histidine kinase BarA [Aeromonas media]
Dmel_0039914_mav_maverick_Source_FlyBase_0039914_HG_281	gi|851891661|ref|WP_048208405.1|	33.33	0.008	50.8	hybrid sensor histidine kinase/response regulator [Aeromonas hydrophila]
Dmel_0039914_mav_maverick_Source_FlyBase_0039914_HG_281	gi|498361477|ref|WP_010675633.1|	33.33	0.008	50.8	hybrid sensor histidine kinase/response regulator [Aeromonas caviae]
Dmel_0039914_mav_maverick_Source_FlyBase_0039914_HG_281	gi|759431947|ref|WP_043154810.1|	33.33	0.008	50.8	hybrid sensor histidine kinase/response regulator [Aeromonas sp. HZM]
Dmel_0039914_mav_maverick_Source_FlyBase_0039914_HG_281	gi|721535467|gb|KGY78826.1|	33.33	0.008	50.8	histidine kinase [Aeromonas caviae]
Dmel_0039914_mav_maverick_Source_FlyBase_0039914_HG_281	gi|752540214|ref|WP_041211665.1|	33.33	0.008	50.8	MULTISPECIES: hybrid sensor histidine kinase/response regulator [Aeromonas]
Dmel_0039914_mav_maverick_Source_FlyBase_0039914_HG_281	gi|919381335|ref|WP_052814802.1|	33.33	0.008	50.8	hybrid sensor histidine kinase/response regulator [Aeromonas caviae]
Dmel_0039914_mav_maverick_Source_FlyBase_0039914_HG_281	gi|780216224|ref|WP_045521991.1|	33.33	0.008	50.8	hybrid sensor histidine kinase/response regulator [Aeromonas caviae]
Dmel_0039914_mav_maverick_Source_FlyBase_0039914_HG_281	gi|754629097|ref|WP_042016226.1|	33.33	0.008	50.4	hybrid sensor histidine kinase/response regulator [Aeromonas caviae]
Dmel_0039914_mav_maverick_Source_FlyBase_0039914_HG_281	gi|743523800|ref|WP_039041039.1|	33.33	0.008	50.4	hybrid sensor histidine kinase/response regulator [Aeromonas caviae]
Dmel_0039914_mav_maverick_Source_FlyBase_0039914_HG_281	gi|491475032|ref|WP_005332773.1|	32.10	0.008	50.4	two-component sensor histidine kinase BarA [Aeromonas media]
Dmel_0039914_mav_maverick_Source_FlyBase_0039914_HG_281	gi|752542463|ref|WP_041213903.1|	33.33	0.008	50.4	hybrid sensor histidine kinase/response regulator [Aeromonas caviae]
Dmel_0039914_mav_maverick_Source_FlyBase_0039914_HG_281	gi|1113405892|gb|OJW68618.1|	33.33	0.008	50.4	two-component sensor histidine kinase BarA [Aeromonas sp. 62-46]
Dmel_0039914_mav_maverick_Source_FlyBase_0039914_HG_281	gi|754649270|ref|WP_042033768.1|	34.57	0.010	50.4	two-component sensor histidine kinase BarA [Aeromonas popoffii]
Dmel_0039914_mav_maverick_Source_FlyBase_0039914_HG_281	gi|756831947|ref|WP_042648735.1|	32.10	0.010	50.4	two-component sensor histidine kinase BarA [Aeromonas media]
Dmel_0039914_mav_maverick_Source_FlyBase_0039914_HG_281	gi|757632869|ref|WP_042872678.1|	33.33	0.022	49.3	two-component sensor histidine kinase BarA [Aeromonas piscicola]
Dmel_0039914_mav_maverick_Source_FlyBase_0039914_HG_281	gi|756841000|ref|WP_042653046.1|	32.10	0.024	49.3	hybrid sensor histidine kinase/response regulator [Aeromonas encheleia]
Dmel_0039914_mav_maverick_Source_FlyBase_0039914_HG_281	gi|644524229|ref|WP_025328252.1|	30.86	0.027	48.9	two-component sensor histidine kinase BarA [Aeromonas hydrophila]
Dmel_0039914_mav_maverick_Source_FlyBase_0039914_HG_281	gi|1050873679|gb|OCW47266.1|	32.10	0.050	48.1	two-component sensor histidine kinase BarA [Aeromonas caviae]
Dmel_0039914_mav_maverick_Source_FlyBase_0039914_HG_281	gi|759418198|ref|WP_043142137.1|	33.33	0.10	47.0	two-component sensor histidine kinase BarA [Aeromonas salmonicida]
Dmel_0039914_mav_maverick_Source_FlyBase_0039914_HG_281	gi|1043559501|ref|WP_065401339.1|	33.33	0.10	47.0	two-component sensor histidine kinase BarA [Aeromonas piscicola]
Dmel_0039914_mav_maverick_Source_FlyBase_0039914_HG_281	gi|966346453|ref|WP_058395218.1|	32.10	0.14	46.6	two-component sensor histidine kinase BarA [Aeromonas salmonicida]
Dmel_0039914_mav_maverick_Source_FlyBase_0039914_HG_281	gi|500228973|ref|WP_011899066.1|	32.10	0.14	46.6	two-component sensor histidine kinase BarA [Aeromonas salmonicida]
Dmel_0039914_mav_maverick_Source_FlyBase_0039914_HG_281	gi|544708832|ref|WP_021139202.1|	32.10	0.14	46.6	two-component sensor histidine kinase BarA [Aeromonas salmonicida]
Dmel_0039914_mav_maverick_Source_FlyBase_0039914_HG_281	gi|515980989|ref|WP_017411572.1|	32.10	0.14	46.6	two-component sensor histidine kinase BarA [Aeromonas salmonicida]
Dmel_0039914_mav_maverick_Source_FlyBase_0039914_HG_281	gi|657059727|ref|WP_029302388.1|	30.86	0.61	44.7	two-component sensor histidine kinase BarA [Aeromonas hydrophila]
Dmel_0039914_mav_maverick_Source_FlyBase_0039914_HG_281	gi|746153361|ref|WP_039214646.1|	30.86	0.74	44.3	two-component sensor histidine kinase BarA [Aeromonas hydrophila]
Dmel_0039914_mav_maverick_Source_FlyBase_0039914_HG_281	gi|500024046|ref|WP_011704764.1|	30.86	0.77	44.3	two-component sensor histidine kinase BarA [Aeromonas hydrophila]
Dmel_0039914_mav_maverick_Source_FlyBase_0039914_HG_281	gi|759864496|ref|WP_043554952.1|	32.10	0.77	44.3	two-component sensor histidine kinase BarA [Aeromonas bestiarum]
Dmel_0039914_mav_maverick_Source_FlyBase_0039914_HG_281	gi|752547112|ref|WP_041218454.1|	30.86	0.78	44.3	two-component sensor histidine kinase BarA [Aeromonas hydrophila]
Dmel_0039914_mav_maverick_Source_FlyBase_0039914_HG_281	gi|754685177|ref|WP_042064199.1|	30.86	0.79	44.3	two-component sensor histidine kinase BarA [Aeromonas hydrophila]
Dmel_0039914_mav_maverick_Source_FlyBase_0039914_HG_281	gi|1129676992|gb|OLQ75139.1|	30.86	0.80	44.3	two-component sensor histidine kinase BarA [Aeromonas hydrophila]
Dmel_0039914_mav_maverick_Source_FlyBase_0039914_HG_281	gi|895966922|ref|WP_049046291.1|	30.86	0.81	44.3	two-component sensor histidine kinase BarA [Aeromonas hydrophila]
Dmel_0039914_mav_maverick_Source_FlyBase_0039914_HG_281	gi|511289263|ref|WP_016349530.1|	30.86	0.81	44.3	two-component sensor histidine kinase BarA [Aeromonas hydrophila]
Dmel_0039914_mav_maverick_Source_FlyBase_0039914_HG_281	gi|1134119596|ref|WP_076362676.1|	30.86	0.81	44.3	MULTISPECIES: two-component sensor histidine kinase BarA [Aeromonas]
Dmel_0039914_mav_maverick_Source_FlyBase_0039914_HG_281	gi|1120487775|ref|WP_073348931.1|	30.86	0.82	44.3	two-component sensor histidine kinase BarA [Aeromonas aquatica]
Dmel_0039914_mav_maverick_Source_FlyBase_0039914_HG_281	gi|766623906|ref|WP_044799239.1|	30.86	0.82	44.3	two-component sensor histidine kinase BarA [Aeromonas hydrophila]
Dmel_0039914_mav_maverick_Source_FlyBase_0039914_HG_281	gi|759443765|ref|WP_043165792.1|	30.86	0.82	44.3	two-component sensor histidine kinase BarA [Aeromonas hydrophila]
Dmel_0039914_mav_maverick_Source_FlyBase_0039914_HG_281	gi|640509863|ref|WP_024946174.1|	30.86	0.82	44.3	two-component sensor histidine kinase BarA [Aeromonas hydrophila]
Dmel_0039914_mav_maverick_Source_FlyBase_0039914_HG_281	gi|982906872|ref|WP_060390862.1|	30.86	0.83	44.3	two-component sensor histidine kinase BarA [Aeromonas hydrophila]
Dmel_0039914_mav_maverick_Source_FlyBase_0039914_HG_281	gi|780227910|ref|WP_045528180.1|	30.86	0.88	43.9	two-component sensor histidine kinase BarA [Aeromonas hydrophila]
Dmel_0039914_mav_maverick_Source_FlyBase_0039914_HG_281	gi|62637540|ref|YP_227538.1|	24.53	0.98	43.1	TGF-b1 [Deerpox virus W-848-83]
Dmel_0039914_mav_maverick_Source_FlyBase_0039914_HG_281	gi|516396265|ref|WP_017785663.1|	30.86	1.2	43.5	hybrid sensor histidine kinase/response regulator [Aeromonas hydrophila]
Dmel_0039914_mav_maverick_Source_FlyBase_0039914_HG_281	gi|754670149|ref|WP_042051150.1|	30.86	1.2	43.5	hybrid sensor histidine kinase/response regulator [Aeromonas dhakensis]
Dmel_0039914_mav_maverick_Source_FlyBase_0039914_HG_281	gi|640504908|ref|WP_024941396.1|	30.86	1.2	43.5	MULTISPECIES: hybrid sensor histidine kinase/response regulator [Aeromonas]
Dmel_0039914_mav_maverick_Source_FlyBase_0039914_HG_281	gi|937078728|ref|WP_054544148.1|	30.86	1.2	43.5	two-component sensor histidine kinase BarA [Aeromonas hydrophila]
Dmel_0039914_mav_maverick_Source_FlyBase_0039914_HG_281	gi|643373792|ref|WP_025202190.1|	30.86	1.2	43.5	hybrid sensor histidine kinase/response regulator [Aeromonas hydrophila]
Dmel_0039914_mav_maverick_Source_FlyBase_0039914_HG_281	gi|516391542|ref|WP_017780941.1|	30.86	1.3	43.5	hybrid sensor histidine kinase/response regulator [Aeromonas hydrophila]
Dmel_0039914_mav_maverick_Source_FlyBase_0039914_HG_281	gi|516397078|ref|WP_017786476.1|	30.86	1.3	43.5	hybrid sensor histidine kinase/response regulator [Aeromonas hydrophila]
Dmel_0039914_mav_maverick_Source_FlyBase_0039914_HG_281	gi|516374714|ref|WP_017764747.1|	30.86	1.3	43.5	MULTISPECIES: hybrid sensor histidine kinase/response regulator [Aeromonas]
Dmel_0039914_mav_maverick_Source_FlyBase_0039914_HG_281	gi|516394050|ref|WP_017783449.1|	30.86	1.4	43.5	hybrid sensor histidine kinase/response regulator [Aeromonas hydrophila]
Dmel_0039914_mav_maverick_Source_FlyBase_0039914_HG_281	gi|491451632|ref|WP_005309416.1|	30.86	1.7	43.1	MULTISPECIES: hybrid sensor histidine kinase/response regulator [Aeromonas]
Dmel_0039914_mav_maverick_Source_FlyBase_0039914_HG_281	gi|1039947992|ref|WP_065017323.1|	30.86	1.9	42.7	two-component sensor histidine kinase BarA [Aeromonas dhakensis]
Dmel_0039914_mav_maverick_Source_FlyBase_0039914_HG_281	gi|516752113|ref|WP_018083538.1|	26.72	2.7	42.4	tryptophan halogenase [Asticcacaulis benevestitus]
Dmel_0039914_mav_maverick_Source_FlyBase_0039914_HG_281	gi|498320864|ref|WP_010635020.1|	29.63	4.5	41.6	hybrid sensor histidine kinase/response regulator [Aeromonas dhakensis]
Dmel_0026199_myo_myoglianin_Source_FlyBase_0026199_HG_281	gi|1148299840|ref|WP_077252516.1|	34.02	1e-05	55.5	hypothetical protein [Escherichia coli]
Dmel_0026199_myo_myoglianin_Source_FlyBase_0026199_HG_281	gi|62637540|ref|YP_227538.1|	26.32	0.44	43.9	TGF-b1 [Deerpox virus W-848-83]
Dmel_0026199_myo_myoglianin_Source_FlyBase_0026199_HG_281	gi|40556002|ref|NP_955087.1|	24.71	0.69	43.1	CNPV064 TGF-beta-like protein [Canarypox virus]
Dmel_0026199_myo_myoglianin_Source_FlyBase_0026199_HG_281	gi|493490191|ref|WP_006444915.1|	30.77	4.4	40.0	hypothetical protein [[Clostridium] hylemonae]
Dmel_0026199_myo_myoglianin_Source_FlyBase_0026199_HG_281	gi|946699603|ref|YP_009177082.1|	26.00	6.1	40.4	TGF-beta-like protein [Turkeypox virus]
Dmel_0026199_myo_myoglianin_Source_FlyBase_0026199_HG_281	gi|1057411294|ref|WP_068761997.1|	29.17	7.6	40.4	DUF885 domain-containing protein [Aequorivita soesokkakensis]
Dmel_0026199_myo_myoglianin_Source_FlyBase_0026199_HG_281	gi|1120355222|ref|WP_073219408.1|	31.11	7.7	40.4	DUF885 domain-containing protein [Aequorivita viscosa]
