# Supplementary material for: Reconstruction of the ancestral metazoan genome reveals an increase in genomic novelty
Source: Nat Commun. 2018 Apr 30;9:1730. doi: 10.1038/s41467-018-04136-5 (PMC5928047; doi:10.1038/s41467-018-04136-5)
Supplement: Supplementary file 12 — Supplementary Data 9 [file 41467_2018_4136_MOESM12_ESM.zip › Node 3 - Metazoa/HG_312_seqs_BLAST_headers.cvs]

Query	Subject	%id	e-value	bit-score	Subject_description_[Organism]
Dmel_0003444_smo_smoothened_Source_FlyBase_0003444_HG_312	gi|1047463433|pdb|5L7D|A	48.03	3e-121	398	Chain A, Structure Of Human Smoothened In Complex With Cholesterol
Dmel_0003444_smo_smoothened_Source_FlyBase_0003444_HG_312	gi|1047463433|pdb|5L7D|A	32.43	4e-14	87.8	Chain A, Structure Of Human Smoothened In Complex With Cholesterol
Dmel_0003444_smo_smoothened_Source_FlyBase_0003444_HG_312	gi|482677334|pdb|4JKV|A	45.53	2e-115	377	Chain A, Structure Of The Human Smoothened 7tm Receptor In Complex With An Antitumor Agent
Dmel_0003444_smo_smoothened_Source_FlyBase_0003444_HG_312	gi|589911241|pdb|4O9R|A	51.21	2e-85	296	Chain A, Human Smoothened Receptor Structure In Complex With Cyclopamine
Dmel_0003444_smo_smoothened_Source_FlyBase_0003444_HG_312	gi|589911241|pdb|4O9R|A	33.04	7e-15	89.4	Chain A, Human Smoothened Receptor Structure In Complex With Cyclopamine
Dmel_0003444_smo_smoothened_Source_FlyBase_0003444_HG_312	gi|470392966|ref|XP_004334823.1|	23.74	3e-13	84.7	Frizzled/Smoothened family membrane region protein [Acanthamoeba castellanii str. Neff]
Dmel_0003444_smo_smoothened_Source_FlyBase_0003444_HG_312	gi|470486076|ref|XP_004344571.1|	21.49	8e-07	63.9	Frizzled/Smoothened family membrane region protein [Acanthamoeba castellanii str. Neff]
Dmel_0003444_smo_smoothened_Source_FlyBase_0003444_HG_312	gi|470509242|ref|XP_004349729.1|	21.43	5e-06	61.2	Gprotein-coupled receptor, putative [Acanthamoeba castellanii str. Neff]
Dmel_0003444_smo_smoothened_Source_FlyBase_0003444_HG_312	gi|1160568045|ref|XP_020428053.1|	18.91	3e-04	56.2	G-protein-coupled receptor family protein [Polysphondylium pallidum PN500]
Dmel_0003444_smo_smoothened_Source_FlyBase_0003444_HG_312	gi|470421900|ref|XP_004337444.1|	23.74	5e-04	55.1	Frizzled/Smoothened family membrane region protein [Acanthamoeba castellanii str. Neff]
Dmel_0003444_smo_smoothened_Source_FlyBase_0003444_HG_312	gi|1134894624|gb|OMJ91838.1|	20.75	7e-04	53.5	hypothetical protein SteCoe_5510 [Stentor coeruleus]
Dmel_0003444_smo_smoothened_Source_FlyBase_0003444_HG_312	gi|470484591|ref|XP_004344082.1|	21.14	0.001	53.9	Frizzled/Smoothened family membrane region protein [Acanthamoeba castellanii str. Neff]
Dmel_0003444_smo_smoothened_Source_FlyBase_0003444_HG_312	gi|1160556019|ref|XP_020435906.1|	23.22	0.002	53.5	Arf GTPase activating protein [Polysphondylium pallidum PN500]
Dmel_0003444_smo_smoothened_Source_FlyBase_0003444_HG_312	gi|1160551589|ref|XP_020438402.1|	21.21	0.004	51.2	cAMP receptor-like protein [Polysphondylium pallidum PN500]
Dmel_0003444_smo_smoothened_Source_FlyBase_0003444_HG_312	gi|1013936613|gb|KYQ90311.1|	21.07	0.008	51.2	G-protein-coupled receptor family protein [Dictyostelium lacteum]
Dmel_0003444_smo_smoothened_Source_FlyBase_0003444_HG_312	gi|353526242|sp|Q556N7.2|FSLM_DICDI	21.74	0.008	51.2	RecName: Full=Frizzled and smoothened-like protein M; Flags: Precursor
Dmel_0003444_smo_smoothened_Source_FlyBase_0003444_HG_312	gi|66809559|ref|XP_638502.1|	23.41	0.009	51.2	G-protein-coupled receptor family protein [Dictyostelium discoideum AX4]
Dmel_0003444_smo_smoothened_Source_FlyBase_0003444_HG_312	gi|66822041|ref|XP_644375.1|	22.08	0.013	50.4	G-protein-coupled receptor family protein [Dictyostelium discoideum AX4]
Dmel_0003444_smo_smoothened_Source_FlyBase_0003444_HG_312	gi|470242792|ref|XP_004355118.1|	22.61	0.071	48.1	G-protein-coupled receptor family protein [Dictyostelium fasciculatum]
Dmel_0003444_smo_smoothened_Source_FlyBase_0003444_HG_312	gi|470447631|ref|XP_004340085.1|	19.11	0.095	47.8	Frizzled/Smoothened family membrane region protein [Acanthamoeba castellanii str. Neff]
Dmel_0003444_smo_smoothened_Source_FlyBase_0003444_HG_312	gi|66822019|ref|XP_644364.1|	21.23	0.10	47.8	G-protein-coupled receptor family protein [Dictyostelium discoideum AX4]
Dmel_0003444_smo_smoothened_Source_FlyBase_0003444_HG_312	gi|831786607|ref|XP_012758164.1|	22.56	0.12	47.0	hypothetical protein SAMD00019534_021190 [Acytostelium subglobosum LB1]
Dmel_0003444_smo_smoothened_Source_FlyBase_0003444_HG_312	gi|470484443|ref|XP_004344066.1|	20.48	0.16	47.0	hypothetical protein ACA1_054080 [Acanthamoeba castellanii str. Neff]
Dmel_0003444_smo_smoothened_Source_FlyBase_0003444_HG_312	gi|470375458|ref|XP_004333191.1|	19.40	0.46	45.4	Frizzled/Smoothened family membrane region protein [Acanthamoeba castellanii str. Neff]
Dmel_0003444_smo_smoothened_Source_FlyBase_0003444_HG_312	gi|330801877|ref|XP_003288949.1|	18.65	0.58	45.1	hypothetical protein DICPUDRAFT_153271 [Dictyostelium purpureum]
Dmel_0003444_smo_smoothened_Source_FlyBase_0003444_HG_312	gi|1036548458|emb|SBS83831.1|	25.00	0.66	45.1	conserved Plasmodium protein, unknown function [Plasmodium ovale curtisi]
Dmel_0003444_smo_smoothened_Source_FlyBase_0003444_HG_312	gi|470515181|ref|XP_004352889.1|	23.58	0.69	44.7	hypothetical protein ACA1_069450 [Acanthamoeba castellanii str. Neff]
Dmel_0003444_smo_smoothened_Source_FlyBase_0003444_HG_312	gi|1070687520|emb|SCP04651.1|	25.00	0.70	45.1	conserved Plasmodium protein, unknown function [Plasmodium ovale]
Dmel_0003444_smo_smoothened_Source_FlyBase_0003444_HG_312	gi|1037173888|emb|SBS91732.1|	25.00	0.71	45.1	conserved Plasmodium protein, unknown function [Plasmodium ovale curtisi]
Dmel_0003444_smo_smoothened_Source_FlyBase_0003444_HG_312	gi|330803690|ref|XP_003289836.1|	20.93	0.82	44.7	hypothetical protein DICPUDRAFT_56349 [Dictyostelium purpureum]
Dmel_0003444_smo_smoothened_Source_FlyBase_0003444_HG_312	gi|552936690|gb|ESA19992.1|	19.14	0.91	44.3	hypothetical protein GLOINDRAFT_19011, partial [Rhizophagus irregularis DAOM 181602]
Dmel_0003444_smo_smoothened_Source_FlyBase_0003444_HG_312	gi|330797916|ref|XP_003287003.1|	26.51	1.6	43.1	hypothetical protein DICPUDRAFT_151051 [Dictyostelium purpureum]
Dmel_0003444_smo_smoothened_Source_FlyBase_0003444_HG_312	gi|470262207|ref|XP_004360604.1|	20.00	2.0	42.7	G-protein-coupled receptor family protein [Dictyostelium fasciculatum]
Dmel_0003444_smo_smoothened_Source_FlyBase_0003444_HG_312	gi|1027003955|ref|XP_016606693.1|	21.43	2.7	42.7	hypothetical protein SPPG_06335 [Spizellomyces punctatus DAOM BR117]
Dmel_0003444_smo_smoothened_Source_FlyBase_0003444_HG_312	gi|470262991|ref|XP_004360818.1|	25.24	3.4	42.4	hypothetical protein DFA_05097 [Dictyostelium fasciculatum]
Dmel_0003444_smo_smoothened_Source_FlyBase_0003444_HG_312	gi|595482887|gb|EXX70405.1|	19.94	5.5	42.0	hypothetical protein RirG_087870 [Rhizophagus irregularis DAOM 197198w]
Dmel_0003444_smo_smoothened_Source_FlyBase_0003444_HG_312	gi|330841333|ref|XP_003292654.1|	25.29	6.2	42.0	hypothetical protein DICPUDRAFT_99415 [Dictyostelium purpureum]
Dmel_0003444_smo_smoothened_Source_FlyBase_0003444_HG_312	gi|470456158|ref|XP_004341036.1|	19.89	7.2	41.6	hypothetical protein ACA1_234100 [Acanthamoeba castellanii str. Neff]
Dmel_0003444_smo_smoothened_Source_FlyBase_0003444_HG_312	gi|1026955471|ref|XP_016610671.1|	21.49	8.1	41.2	hypothetical protein SPPG_01720 [Spizellomyces punctatus DAOM BR117]
Dmel_0003444_smo_smoothened_Source_FlyBase_0003444_HG_312	gi|66808371|ref|XP_637908.1|	19.61	8.4	40.8	G-protein-coupled receptor family protein [Dictyostelium discoideum AX4]
Dmel_0016797_fz2_frizzled_2_Source_FlyBase_0016797_HG_312	gi|482677334|pdb|4JKV|A	30.55	2e-44	176	Chain A, Structure Of The Human Smoothened 7tm Receptor In Complex With An Antitumor Agent
Dmel_0016797_fz2_frizzled_2_Source_FlyBase_0016797_HG_312	gi|589911241|pdb|4O9R|A	33.07	3e-31	138	Chain A, Human Smoothened Receptor Structure In Complex With Cyclopamine
Dmel_0016797_fz2_frizzled_2_Source_FlyBase_0016797_HG_312	gi|589911241|pdb|4O9R|A	27.83	0.042	48.1	Chain A, Human Smoothened Receptor Structure In Complex With Cyclopamine
Dmel_0016797_fz2_frizzled_2_Source_FlyBase_0016797_HG_312	gi|1047463433|pdb|5L7D|A	32.80	2e-30	137	Chain A, Structure Of Human Smoothened In Complex With Cholesterol
Dmel_0016797_fz2_frizzled_2_Source_FlyBase_0016797_HG_312	gi|1047463433|pdb|5L7D|A	27.93	0.074	47.4	Chain A, Structure Of Human Smoothened In Complex With Cholesterol
Dmel_0016797_fz2_frizzled_2_Source_FlyBase_0016797_HG_312	gi|470515270|ref|XP_004352900.1|	25.27	1e-09	72.4	Gprotein-coupled receptor [Acanthamoeba castellanii str. Neff]
Dmel_0016797_fz2_frizzled_2_Source_FlyBase_0016797_HG_312	gi|470509242|ref|XP_004349729.1|	23.72	1e-07	65.9	Gprotein-coupled receptor, putative [Acanthamoeba castellanii str. Neff]
Dmel_0016797_fz2_frizzled_2_Source_FlyBase_0016797_HG_312	gi|470447631|ref|XP_004340085.1|	23.40	4e-07	64.3	Frizzled/Smoothened family membrane region protein [Acanthamoeba castellanii str. Neff]
Dmel_0016797_fz2_frizzled_2_Source_FlyBase_0016797_HG_312	gi|470375458|ref|XP_004333191.1|	23.37	4e-07	64.3	Frizzled/Smoothened family membrane region protein [Acanthamoeba castellanii str. Neff]
Dmel_0016797_fz2_frizzled_2_Source_FlyBase_0016797_HG_312	gi|470392966|ref|XP_004334823.1|	22.49	6e-07	63.5	Frizzled/Smoothened family membrane region protein [Acanthamoeba castellanii str. Neff]
Dmel_0016797_fz2_frizzled_2_Source_FlyBase_0016797_HG_312	gi|470486076|ref|XP_004344571.1|	21.15	1e-06	62.8	Frizzled/Smoothened family membrane region protein [Acanthamoeba castellanii str. Neff]
Dmel_0016797_fz2_frizzled_2_Source_FlyBase_0016797_HG_312	gi|831769469|ref|XP_012752716.1|	23.58	3e-06	61.6	hypothetical protein SAMD00019534_075650 [Acytostelium subglobosum LB1]
Dmel_0016797_fz2_frizzled_2_Source_FlyBase_0016797_HG_312	gi|470484591|ref|XP_004344082.1|	24.07	9e-04	53.5	Frizzled/Smoothened family membrane region protein [Acanthamoeba castellanii str. Neff]
Dmel_0016797_fz2_frizzled_2_Source_FlyBase_0016797_HG_312	gi|470421900|ref|XP_004337444.1|	18.88	0.002	52.4	Frizzled/Smoothened family membrane region protein [Acanthamoeba castellanii str. Neff]
Dmel_0016797_fz2_frizzled_2_Source_FlyBase_0016797_HG_312	gi|831791055|ref|XP_012759589.1|	21.45	0.005	51.2	hypothetical protein SAMD00019534_007020 [Acytostelium subglobosum LB1]
Dmel_0016797_fz2_frizzled_2_Source_FlyBase_0016797_HG_312	gi|831786607|ref|XP_012758164.1|	20.38	0.015	49.3	hypothetical protein SAMD00019534_021190 [Acytostelium subglobosum LB1]
Dmel_0001085_fz_frizzled_Source_FlyBase_0001085_HG_312	gi|482677334|pdb|4JKV|A	25.71	6e-37	154	Chain A, Structure Of The Human Smoothened 7tm Receptor In Complex With An Antitumor Agent
Dmel_0001085_fz_frizzled_Source_FlyBase_0001085_HG_312	gi|1047463433|pdb|5L7D|A	26.88	3e-33	145	Chain A, Structure Of Human Smoothened In Complex With Cholesterol
Dmel_0001085_fz_frizzled_Source_FlyBase_0001085_HG_312	gi|1047463433|pdb|5L7D|A	25.00	0.80	43.9	Chain A, Structure Of Human Smoothened In Complex With Cholesterol
Dmel_0001085_fz_frizzled_Source_FlyBase_0001085_HG_312	gi|589911241|pdb|4O9R|A	28.80	2e-26	122	Chain A, Human Smoothened Receptor Structure In Complex With Cyclopamine
Dmel_0001085_fz_frizzled_Source_FlyBase_0001085_HG_312	gi|589911241|pdb|4O9R|A	25.00	2.3	42.0	Chain A, Human Smoothened Receptor Structure In Complex With Cyclopamine
Dmel_0001085_fz_frizzled_Source_FlyBase_0001085_HG_312	gi|470421900|ref|XP_004337444.1|	21.88	1e-12	81.6	Frizzled/Smoothened family membrane region protein [Acanthamoeba castellanii str. Neff]
Dmel_0001085_fz_frizzled_Source_FlyBase_0001085_HG_312	gi|470392966|ref|XP_004334823.1|	24.20	6e-11	76.3	Frizzled/Smoothened family membrane region protein [Acanthamoeba castellanii str. Neff]
Dmel_0001085_fz_frizzled_Source_FlyBase_0001085_HG_312	gi|470486076|ref|XP_004344571.1|	19.37	4e-06	60.8	Frizzled/Smoothened family membrane region protein [Acanthamoeba castellanii str. Neff]
Dmel_0001085_fz_frizzled_Source_FlyBase_0001085_HG_312	gi|470484443|ref|XP_004344066.1|	22.41	8e-05	56.6	hypothetical protein ACA1_054080 [Acanthamoeba castellanii str. Neff]
Dmel_0001085_fz_frizzled_Source_FlyBase_0001085_HG_312	gi|1160564499|ref|XP_020429822.1|	21.80	1e-04	56.2	G-protein-coupled receptor family protein [Polysphondylium pallidum PN500]
Dmel_0001085_fz_frizzled_Source_FlyBase_0001085_HG_312	gi|470248279|ref|XP_004357660.1|	19.79	1e-04	55.8	G-protein-coupled receptor family protein [Dictyostelium fasciculatum]
Dmel_0001085_fz_frizzled_Source_FlyBase_0001085_HG_312	gi|831791055|ref|XP_012759589.1|	23.08	2e-04	55.5	hypothetical protein SAMD00019534_007020 [Acytostelium subglobosum LB1]
Dmel_0001085_fz_frizzled_Source_FlyBase_0001085_HG_312	gi|470515270|ref|XP_004352900.1|	21.94	2e-04	55.1	Gprotein-coupled receptor [Acanthamoeba castellanii str. Neff]
Dmel_0001085_fz_frizzled_Source_FlyBase_0001085_HG_312	gi|470484591|ref|XP_004344082.1|	22.79	0.005	50.8	Frizzled/Smoothened family membrane region protein [Acanthamoeba castellanii str. Neff]
Dmel_0001085_fz_frizzled_Source_FlyBase_0001085_HG_312	gi|470375458|ref|XP_004333191.1|	22.87	0.006	50.8	Frizzled/Smoothened family membrane region protein [Acanthamoeba castellanii str. Neff]
Dmel_0001085_fz_frizzled_Source_FlyBase_0001085_HG_312	gi|470509242|ref|XP_004349729.1|	21.55	0.006	50.4	Gprotein-coupled receptor, putative [Acanthamoeba castellanii str. Neff]
Dmel_0001085_fz_frizzled_Source_FlyBase_0001085_HG_312	gi|470435261|ref|XP_004338760.1|	21.72	0.029	48.5	hypothetical protein ACA1_019990 [Acanthamoeba castellanii str. Neff]
Dmel_0001085_fz_frizzled_Source_FlyBase_0001085_HG_312	gi|470447631|ref|XP_004340085.1|	23.74	0.031	48.1	Frizzled/Smoothened family membrane region protein [Acanthamoeba castellanii str. Neff]
Dmel_0001085_fz_frizzled_Source_FlyBase_0001085_HG_312	gi|470526660|ref|XP_004356795.1|	21.01	0.047	47.8	hypothetical protein ACA1_175710 [Acanthamoeba castellanii str. Neff]
Dmel_0001085_fz_frizzled_Source_FlyBase_0001085_HG_312	gi|470526654|ref|XP_004356794.1|	20.83	0.061	47.4	Frizzled/Smoothened family membrane region protein [Acanthamoeba castellanii str. Neff]
Dmel_0001085_fz_frizzled_Source_FlyBase_0001085_HG_312	gi|470262207|ref|XP_004360604.1|	25.62	0.16	45.4	G-protein-coupled receptor family protein [Dictyostelium fasciculatum]
Dmel_0001085_fz_frizzled_Source_FlyBase_0001085_HG_312	gi|470246114|ref|XP_004357128.1|	19.89	0.20	45.8	G-protein-coupled receptor family protein [Dictyostelium fasciculatum]
Dmel_0001085_fz_frizzled_Source_FlyBase_0001085_HG_312	gi|1032651093|gb|OAQ32372.1|	20.41	0.21	45.4	hypothetical protein K457DRAFT_70778 [Mortierella elongata AG-77]
Dmel_0001085_fz_frizzled_Source_FlyBase_0001085_HG_312	gi|193290461|gb|ACF17591.1|	29.66	0.24	45.4	cAMP receptor cAR [Dictyostelium aureostipes]
Dmel_0001085_fz_frizzled_Source_FlyBase_0001085_HG_312	gi|672827752|gb|KFH72642.1|	19.11	0.56	44.3	hypothetical protein MVEG_02931 [Mortierella verticillata NRRL 6337]
Dmel_0001085_fz_frizzled_Source_FlyBase_0001085_HG_312	gi|330841289|ref|XP_003292633.1|	20.82	0.89	43.5	hypothetical protein DICPUDRAFT_99405 [Dictyostelium purpureum]
Dmel_0001085_fz_frizzled_Source_FlyBase_0001085_HG_312	gi|470252586|ref|XP_004359390.1|	39.68	1.9	42.4	G-protein-coupled receptor family protein [Dictyostelium fasciculatum]
Dmel_0001085_fz_frizzled_Source_FlyBase_0001085_HG_312	gi|1013939683|gb|KYQ93372.1|	19.15	2.6	42.4	G-protein-coupled receptor family protein [Dictyostelium lacteum]
Dmel_0001085_fz_frizzled_Source_FlyBase_0001085_HG_312	gi|695376862|ref|XP_009515877.1|	26.59	3.6	41.6	hypothetical protein PHYSODRAFT_475580 [Phytophthora sojae]
Dmel_0001085_fz_frizzled_Source_FlyBase_0001085_HG_312	gi|831785454|ref|XP_012757792.1|	21.18	4.0	41.6	hypothetical protein SAMD00019534_017470 [Acytostelium subglobosum LB1]
Dmel_0001085_fz_frizzled_Source_FlyBase_0001085_HG_312	gi|831755668|ref|XP_012748485.1|	21.19	7.5	40.8	hypothetical protein SAMD00019534_116220, partial [Acytostelium subglobosum LB1]
Dmel_0001085_fz_frizzled_Source_FlyBase_0001085_HG_312	gi|1160567309|ref|XP_020427333.1|	20.22	7.7	40.4	G-protein-coupled receptor family protein [Polysphondylium pallidum PN500]
Dmel_0027342_fz4_frizzled_4_Source_FlyBase_0027342_HG_312	gi|1047463433|pdb|5L7D|A	23.46	2e-09	71.6	Chain A, Structure Of Human Smoothened In Complex With Cholesterol
Dmel_0027342_fz4_frizzled_4_Source_FlyBase_0027342_HG_312	gi|482677334|pdb|4JKV|A	24.59	5e-06	60.5	Chain A, Structure Of The Human Smoothened 7tm Receptor In Complex With An Antitumor Agent
Dmel_0027342_fz4_frizzled_4_Source_FlyBase_0027342_HG_312	gi|589911241|pdb|4O9R|A	25.21	4e-05	57.8	Chain A, Human Smoothened Receptor Structure In Complex With Cyclopamine
Dmel_0027343_fz3_frizzled_3_Source_FlyBase_0027343_HG_312	gi|1047463433|pdb|5L7D|A	24.72	4e-14	86.3	Chain A, Structure Of Human Smoothened In Complex With Cholesterol
Dmel_0027343_fz3_frizzled_3_Source_FlyBase_0027343_HG_312	gi|482677334|pdb|4JKV|A	24.81	1e-11	78.2	Chain A, Structure Of The Human Smoothened 7tm Receptor In Complex With An Antitumor Agent
Dmel_0027343_fz3_frizzled_3_Source_FlyBase_0027343_HG_312	gi|589911241|pdb|4O9R|A	25.33	5e-11	76.3	Chain A, Human Smoothened Receptor Structure In Complex With Cyclopamine
Dmel_0027343_fz3_frizzled_3_Source_FlyBase_0027343_HG_312	gi|1072322886|ref|WP_069944793.1|	34.45	8e-05	53.5	hypothetical protein [Alteromonas macleodii]
Dmel_0027343_fz3_frizzled_3_Source_FlyBase_0027343_HG_312	gi|746158226|ref|WP_039218757.1|	34.45	1e-04	52.8	hypothetical protein [Alteromonas marina]
Dmel_0027343_fz3_frizzled_3_Source_FlyBase_0027343_HG_312	gi|746172051|ref|WP_039232052.1|	33.61	5e-04	50.8	hypothetical protein [Alteromonas macleodii]
Dmel_0027343_fz3_frizzled_3_Source_FlyBase_0027343_HG_312	gi|1105077291|ref|WP_071815765.1|	33.61	6e-04	50.8	hypothetical protein [Alteromonas sp. V450]
Dmel_0027343_fz3_frizzled_3_Source_FlyBase_0027343_HG_312	gi|504792985|ref|WP_014980087.1|	33.90	7e-04	50.8	hypothetical protein [Alteromonas macleodii]
Dmel_0027343_fz3_frizzled_3_Source_FlyBase_0027343_HG_312	gi|1126540006|ref|WP_075176878.1|	32.77	0.001	49.7	hypothetical protein [Alteromonas sp. W12]
Dmel_0027343_fz3_frizzled_3_Source_FlyBase_0027343_HG_312	gi|764990503|ref|WP_044556834.1|	35.00	0.002	49.3	MULTISPECIES: hypothetical protein [Alteromonas]
Dmel_0027343_fz3_frizzled_3_Source_FlyBase_0027343_HG_312	gi|898330825|ref|WP_049586027.1|	33.90	0.002	48.9	hypothetical protein [Alteromonas macleodii]
Dmel_0027343_fz3_frizzled_3_Source_FlyBase_0027343_HG_312	gi|746166000|ref|WP_039226307.1|	33.90	0.002	48.9	hypothetical protein [Alteromonas macleodii]
Dmel_0027343_fz3_frizzled_3_Source_FlyBase_0027343_HG_312	gi|1102192735|ref|XP_019024503.1|	28.69	0.002	52.0	polyadenylate binding protein [Saitoella complicata NRRL Y-17804]
Dmel_0027343_fz3_frizzled_3_Source_FlyBase_0027343_HG_312	gi|751016030|gb|KIK57761.1|	27.50	0.003	52.0	hypothetical protein GYMLUDRAFT_172381 [Gymnopus luxurians FD-317 M1]
Dmel_0027343_fz3_frizzled_3_Source_FlyBase_0027343_HG_312	gi|504763378|ref|WP_014950480.1|	36.56	0.003	48.9	hypothetical protein [Alteromonas macleodii]
Dmel_0027343_fz3_frizzled_3_Source_FlyBase_0027343_HG_312	gi|504790145|ref|WP_014977247.1|	36.56	0.007	47.4	hypothetical protein [Alteromonas macleodii]
Dmel_0027343_fz3_frizzled_3_Source_FlyBase_0027343_HG_312	gi|636628305|ref|XP_008045287.1|	30.00	0.008	50.4	polyadenylate binding protein [Trametes versicolor FP-101664 SS1]
Dmel_0027343_fz3_frizzled_3_Source_FlyBase_0027343_HG_312	gi|1112949997|gb|OJT04321.1|	30.00	0.009	50.1	Polyadenylate-binding protein, cytoplasmic and nuclear [Trametes pubescens]
Dmel_0027343_fz3_frizzled_3_Source_FlyBase_0027343_HG_312	gi|599114646|ref|XP_007385598.1|	26.40	0.009	50.1	polyadenylate binding protein [Punctularia strigosozonata HHB-11173 SS5]
Dmel_0027343_fz3_frizzled_3_Source_FlyBase_0027343_HG_312	gi|504371809|ref|WP_014558911.1|	33.73	0.010	46.6	RNA-binding protein [Ignavibacterium album]
Dmel_0027343_fz3_frizzled_3_Source_FlyBase_0027343_HG_312	gi|754376910|gb|KIP09534.1|	27.50	0.011	50.1	hypothetical protein PHLGIDRAFT_86613 [Phlebiopsis gigantea 11061_1 CR5-6]
Dmel_0027343_fz3_frizzled_3_Source_FlyBase_0027343_HG_312	gi|1110726744|ref|WP_071952493.1|	36.56	0.012	47.0	hypothetical protein [Alteromonas mediterranea]
Dmel_0027343_fz3_frizzled_3_Source_FlyBase_0027343_HG_312	gi|1110734163|ref|WP_071959788.1|	36.56	0.012	47.0	hypothetical protein [Alteromonas mediterranea]
Dmel_0027343_fz3_frizzled_3_Source_FlyBase_0027343_HG_312	gi|1108496575|gb|APD88241.1|	31.30	0.012	47.0	hypothetical protein BM527_14425 [Alteromonas sp. Mex14]
Dmel_0027343_fz3_frizzled_3_Source_FlyBase_0027343_HG_312	gi|914264189|gb|KNZ79173.1|	27.73	0.012	49.7	Polyadenylate-binding protein, cytoplasmic and nuclear, partial [Termitomyces sp. J132]
Dmel_0027343_fz3_frizzled_3_Source_FlyBase_0027343_HG_312	gi|1021487587|ref|XP_016186742.1|	39.74	0.018	49.3	PREDICTED: polyadenylate-binding protein 7 [Arachis ipaensis]
Dmel_0027343_fz3_frizzled_3_Source_FlyBase_0027343_HG_312	gi|1043288768|gb|OBZ75994.1|	29.66	0.024	48.1	Polyadenylate-binding protein, cytoplasmic and nuclear [Grifola frondosa]
Dmel_0027343_fz3_frizzled_3_Source_FlyBase_0027343_HG_312	gi|1050829637|gb|ANZ77385.1|	29.30	0.027	48.5	BA75_05166T0 [Komagataella pastoris]
Dmel_0027343_fz3_frizzled_3_Source_FlyBase_0027343_HG_312	gi|672825810|gb|KFH70701.1|	25.71	0.032	48.5	hypothetical protein MVEG_03549 [Mortierella verticillata NRRL 6337]
Dmel_0027343_fz3_frizzled_3_Source_FlyBase_0027343_HG_312	gi|1045443942|gb|OCF37997.1|	28.57	0.035	48.1	polyadenylate-binding protein, cytoplasmic and nuclear [Kwoniella heveanensis BCC8398]
Dmel_0027343_fz3_frizzled_3_Source_FlyBase_0027343_HG_312	gi|643750294|ref|WP_025256202.1|	35.48	0.040	45.1	hypothetical protein [Alteromonas sp. ALT199]
Dmel_0027343_fz3_frizzled_3_Source_FlyBase_0027343_HG_312	gi|1063863270|ref|XP_017990376.1|	25.00	0.043	48.1	polyadenylate-binding protein [Malassezia pachydermatis]
Dmel_0027343_fz3_frizzled_3_Source_FlyBase_0027343_HG_312	gi|1032654035|gb|OAQ35304.1|	25.83	0.047	47.8	polyadenylate binding protein [Mortierella elongata AG-77]
Dmel_0027343_fz3_frizzled_3_Source_FlyBase_0027343_HG_312	gi|514685795|ref|XP_004990476.1|	34.62	0.049	47.8	hypothetical protein PTSG_08685 [Salpingoeca rosetta]
Dmel_0027343_fz3_frizzled_3_Source_FlyBase_0027343_HG_312	gi|1102245372|ref|XP_019036869.1|	29.69	0.049	47.8	hypothetical protein WICANDRAFT_97050 [Wickerhamomyces anomalus NRRL Y-366-8]
Dmel_0027343_fz3_frizzled_3_Source_FlyBase_0027343_HG_312	gi|522831499|ref|WP_020744146.1|	41.67	0.052	44.7	hypothetical protein [Alteromonas mediterranea]
Dmel_0027343_fz3_frizzled_3_Source_FlyBase_0027343_HG_312	gi|501511573|ref|WP_012519510.1|	41.67	0.052	44.7	hypothetical protein [Alteromonas mediterranea]
Dmel_0027343_fz3_frizzled_3_Source_FlyBase_0027343_HG_312	gi|511001627|gb|EPB83095.1|	28.03	0.054	47.8	hypothetical protein HMPREF1544_10184 [Mucor circinelloides f. circinelloides 1006PhL]
Dmel_0027343_fz3_frizzled_3_Source_FlyBase_0027343_HG_312	gi|254567738|ref|XP_002490979.1|	28.66	0.064	47.4	Poly(A) binding protein, part of the 3'-end RNA-processing complex, mediates interactions between th [Komagataella phaffii GS115]
Dmel_0027343_fz3_frizzled_3_Source_FlyBase_0027343_HG_312	gi|1013940605|gb|KYQ94288.1|	32.97	0.067	46.6	RNA-binding region RNP-1 domain-containing protein [Dictyostelium lacteum]
Dmel_0027343_fz3_frizzled_3_Source_FlyBase_0027343_HG_312	gi|365985359|ref|XP_003669512.1|	26.28	0.073	47.4	hypothetical protein NDAI_0C06100 [Naumovozyma dairenensis CBS 421]
Dmel_0027343_fz3_frizzled_3_Source_FlyBase_0027343_HG_312	gi|914256390|gb|KNZ71804.1|	29.75	0.075	47.4	Polyadenylate-binding protein, cytoplasmic and nuclear [Termitomyces sp. J132]
Dmel_0027343_fz3_frizzled_3_Source_FlyBase_0027343_HG_312	gi|470526660|ref|XP_004356795.1|	23.05	0.077	47.0	hypothetical protein ACA1_175710 [Acanthamoeba castellanii str. Neff]
Dmel_0027343_fz3_frizzled_3_Source_FlyBase_0027343_HG_312	gi|164657987|ref|XP_001730119.1|	23.40	0.082	47.0	hypothetical protein MGL_2501 [Malassezia globosa CBS 7966]
Dmel_0027343_fz3_frizzled_3_Source_FlyBase_0027343_HG_312	gi|190348316|gb|EDK40748.2|	38.55	0.083	47.0	hypothetical protein PGUG_04846 [Meyerozyma guilliermondii ATCC 6260]
Dmel_0027343_fz3_frizzled_3_Source_FlyBase_0027343_HG_312	gi|146413841|ref|XP_001482891.1|	38.55	0.085	47.0	hypothetical protein PGUG_04846 [Meyerozyma guilliermondii ATCC 6260]
Dmel_0027343_fz3_frizzled_3_Source_FlyBase_0027343_HG_312	gi|672817324|gb|KFH62230.1|	23.57	0.097	47.0	hypothetical protein MVEG_11868 [Mortierella verticillata NRRL 6337]
Dmel_0027343_fz3_frizzled_3_Source_FlyBase_0027343_HG_312	gi|1092929034|ref|XP_018740776.1|	25.00	0.10	46.6	uncharacterized protein MSY001_2241 [Malassezia sympodialis ATCC 42132]
Dmel_0027343_fz3_frizzled_3_Source_FlyBase_0027343_HG_312	gi|1044597630|ref|XP_017436383.1|	32.14	0.11	46.6	PREDICTED: polyadenylate-binding protein 2-like [Vigna angularis]
Dmel_0027343_fz3_frizzled_3_Source_FlyBase_0027343_HG_312	gi|920710784|gb|KOM52033.1|	32.14	0.11	46.6	hypothetical protein LR48_Vigan09g069200 [Vigna angularis]
Dmel_0027343_fz3_frizzled_3_Source_FlyBase_0027343_HG_312	gi|1012029407|ref|XP_015951667.1|	38.46	0.11	46.6	PREDICTED: polyadenylate-binding protein 7 [Arachis duranensis]
Dmel_0027343_fz3_frizzled_3_Source_FlyBase_0027343_HG_312	gi|1084812001|gb|OGQ47707.1|	36.84	0.11	43.9	hypothetical protein A3H42_06455 [Deltaproteobacteria bacterium RIFCSPLOWO2_02_FULL_46_8]
Dmel_0027343_fz3_frizzled_3_Source_FlyBase_0027343_HG_312	gi|1147429496|ref|XP_020070739.1|	30.40	0.12	46.6	polyadenylate binding protein [Cyberlindnera jadinii NRRL Y-1542]
Dmel_0027343_fz3_frizzled_3_Source_FlyBase_0027343_HG_312	gi|965658521|dbj|BAT74940.1|	32.14	0.12	46.6	hypothetical protein VIGAN_01272300 [Vigna angularis var. angularis]
Dmel_0027343_fz3_frizzled_3_Source_FlyBase_0027343_HG_312	gi|1023201652|gb|KZS99201.1|	27.50	0.13	46.6	polyadenylate binding protein [Sistotremastrum niveocremeum HHB9708]
Dmel_0027343_fz3_frizzled_3_Source_FlyBase_0027343_HG_312	gi|734327974|gb|KHN05826.1|	32.14	0.13	46.6	Polyadenylate-binding protein 2 [Glycine soja]
Dmel_0027343_fz3_frizzled_3_Source_FlyBase_0027343_HG_312	gi|951008560|ref|XP_014509042.1|	32.14	0.14	46.2	PREDICTED: polyadenylate-binding protein 8-like [Vigna radiata var. radiata]
Dmel_0027343_fz3_frizzled_3_Source_FlyBase_0027343_HG_312	gi|646312008|gb|KDQ33149.1|	24.59	0.16	46.2	hypothetical protein PLEOSDRAFT_172520 [Pleurotus ostreatus PC15]
Dmel_0027343_fz3_frizzled_3_Source_FlyBase_0027343_HG_312	gi|571439567|ref|XP_006574897.1|	32.14	0.17	46.2	PREDICTED: polyadenylate-binding protein 2 [Glycine max]
Dmel_0027343_fz3_frizzled_3_Source_FlyBase_0027343_HG_312	gi|1024029799|gb|KZV41171.1|	32.50	0.20	45.8	polyadenylate-binding protein 8-like [Dorcoceras hygrometricum]
Dmel_0027343_fz3_frizzled_3_Source_FlyBase_0027343_HG_312	gi|983148031|gb|KWU45989.1|	22.88	0.21	45.8	polyadenylate binding protein [Rhodotorula sp. JG-1b]
Dmel_0027343_fz3_frizzled_3_Source_FlyBase_0027343_HG_312	gi|554932259|gb|ESL06307.1|	32.88	0.22	45.8	RNA-binding protein [Trypanosoma rangeli SC58]
Dmel_0027343_fz3_frizzled_3_Source_FlyBase_0027343_HG_312	gi|1069910237|ref|XP_018261030.1|	26.05	0.23	45.8	polyadenylate-binding protein, cytoplasmic and nuclear [Kwoniella dejecticola CBS 10117]
Dmel_0027343_fz3_frizzled_3_Source_FlyBase_0027343_HG_312	gi|356521524|ref|XP_003529405.1|	32.14	0.26	45.4	PREDICTED: polyadenylate-binding protein 2 [Glycine max]
Dmel_0027343_fz3_frizzled_3_Source_FlyBase_0027343_HG_312	gi|1035904143|gb|OAY33742.1|	32.14	0.26	45.4	hypothetical protein MANES_13G120600 [Manihot esculenta]
Dmel_0027343_fz3_frizzled_3_Source_FlyBase_0027343_HG_312	gi|597972191|ref|XP_007361141.1|	24.59	0.26	45.4	polyadenylate binding protein [Dichomitus squalens LYAD-421 SS1]
Dmel_0027343_fz3_frizzled_3_Source_FlyBase_0027343_HG_312	gi|947101843|gb|KRH50335.1|	32.14	0.28	45.4	hypothetical protein GLYMA_07G215300 [Glycine max]
Dmel_0027343_fz3_frizzled_3_Source_FlyBase_0027343_HG_312	gi|1102167386|ref|XP_019017648.1|	22.94	0.30	45.4	hypothetical protein PICMEDRAFT_16402 [Pichia membranifaciens NRRL Y-2026]
Dmel_0027343_fz3_frizzled_3_Source_FlyBase_0027343_HG_312	gi|972124501|gb|KUI53439.1|	26.45	0.30	45.4	Polyadenylate-binding protein, cytoplasmic and nuclear [Valsa mali var. pyri]
Dmel_0027343_fz3_frizzled_3_Source_FlyBase_0027343_HG_312	gi|751678888|gb|KIM29053.1|	36.36	0.31	45.1	hypothetical protein M408DRAFT_127452 [Serendipita vermifera MAFF 305830]
Dmel_0027343_fz3_frizzled_3_Source_FlyBase_0027343_HG_312	gi|828310896|ref|XP_012571167.1|	33.70	0.33	44.3	PREDICTED: serine/arginine-rich splicing factor RS41-like [Cicer arietinum]
Dmel_0027343_fz3_frizzled_3_Source_FlyBase_0027343_HG_312	gi|326519757|dbj|BAK00251.1|	33.63	0.33	45.1	predicted protein [Hordeum vulgare subsp. vulgare]
Dmel_0027343_fz3_frizzled_3_Source_FlyBase_0027343_HG_312	gi|1084217277|gb|OGM08090.1|	32.05	0.34	42.0	RNA-binding protein [Candidatus Woesebacteria bacterium RBG_13_36_22]
Dmel_0027343_fz3_frizzled_3_Source_FlyBase_0027343_HG_312	gi|1130835624|dbj|GAV82316.1|	26.72	0.35	45.1	RRM_1 domain-containing protein/PABP domain-containing protein [Cephalotus follicularis]
Dmel_0027343_fz3_frizzled_3_Source_FlyBase_0027343_HG_312	gi|697105054|ref|XP_009606337.1|	30.36	0.35	45.1	PREDICTED: heterogeneous nuclear ribonucleoprotein R isoform X2 [Nicotiana tomentosiformis]
Dmel_0027343_fz3_frizzled_3_Source_FlyBase_0027343_HG_312	gi|697105052|ref|XP_009606336.1|	30.36	0.36	44.7	PREDICTED: heterogeneous nuclear ribonucleoprotein Q isoform X1 [Nicotiana tomentosiformis]
Dmel_0027343_fz3_frizzled_3_Source_FlyBase_0027343_HG_312	gi|828329305|ref|XP_012574215.1|	33.33	0.36	43.9	PREDICTED: LOW QUALITY PROTEIN: serine/arginine-rich splicing factor RS40-like [Cicer arietinum]
Dmel_0027343_fz3_frizzled_3_Source_FlyBase_0027343_HG_312	gi|1111128818|ref|XP_019252129.1|	30.09	0.38	44.7	PREDICTED: heterogeneous nuclear ribonucleoprotein Q isoform X1 [Nicotiana attenuata]
Dmel_0027343_fz3_frizzled_3_Source_FlyBase_0027343_HG_312	gi|1111128827|ref|XP_019252132.1|	30.09	0.38	44.7	PREDICTED: heterogeneous nuclear ribonucleoprotein R isoform X2 [Nicotiana attenuata]
Dmel_0027343_fz3_frizzled_3_Source_FlyBase_0027343_HG_312	gi|630183646|ref|XP_007846182.1|	27.73	0.39	45.1	polyadenylate-binding protein [Moniliophthora roreri MCA 2997]
Dmel_0027343_fz3_frizzled_3_Source_FlyBase_0027343_HG_312	gi|499766686|ref|WP_011447420.1|	32.86	0.39	42.0	RNA recognition motif-containing protein [Methanospirillum hungatei]
Dmel_0027343_fz3_frizzled_3_Source_FlyBase_0027343_HG_312	gi|356576101|ref|XP_003556172.1|	25.32	0.40	45.1	PREDICTED: polyadenylate-binding protein 3-like [Glycine max]
Dmel_0027343_fz3_frizzled_3_Source_FlyBase_0027343_HG_312	gi|1084896121|gb|OGR19752.1|	29.79	0.41	42.0	RNA-binding protein [Desulfobacterales bacterium GWB2_56_26]
Dmel_0027343_fz3_frizzled_3_Source_FlyBase_0027343_HG_312	gi|1025334357|ref|XP_016513189.1|	33.75	0.42	44.7	PREDICTED: LOW QUALITY PROTEIN: polyadenylate-binding protein 8-like [Nicotiana tabacum]
Dmel_0027343_fz3_frizzled_3_Source_FlyBase_0027343_HG_312	gi|702491193|ref|XP_010035878.1|	34.21	0.44	43.1	PREDICTED: multiple RNA-binding domain-containing protein 1-like [Eucalyptus grandis]
Dmel_0027343_fz3_frizzled_3_Source_FlyBase_0027343_HG_312	gi|563293053|gb|ESZ93443.1|	28.10	0.46	44.7	putative Polyadenylate-binding protein, cytoplasmic and nuclear [Sclerotinia borealis F-4128]
Dmel_0027343_fz3_frizzled_3_Source_FlyBase_0027343_HG_312	gi|1111024894|ref|XP_019263512.1|	33.75	0.46	44.7	PREDICTED: polyadenylate-binding protein 8-like isoform X2 [Nicotiana attenuata]
Dmel_0027343_fz3_frizzled_3_Source_FlyBase_0027343_HG_312	gi|460377141|ref|XP_004234353.1|	39.68	0.46	44.3	PREDICTED: serine/arginine-rich splicing factor RS31 isoform X1 [Solanum lycopersicum]
Dmel_0027343_fz3_frizzled_3_Source_FlyBase_0027343_HG_312	gi|1149578010|ref|WP_077806784.1|	25.56	0.46	44.7	CusA/CzcA family heavy metal efflux RND transporter [Neoasaia chiangmaiensis]
Dmel_0027343_fz3_frizzled_3_Source_FlyBase_0027343_HG_312	gi|698548052|ref|XP_009768210.1|	33.75	0.47	44.7	PREDICTED: polyadenylate-binding protein 8-like [Nicotiana sylvestris]
Dmel_0027343_fz3_frizzled_3_Source_FlyBase_0027343_HG_312	gi|1115874671|emb|SCU67313.1|	31.13	0.47	44.3	Double RNA binding domain protein 7 [Trypanosoma equiperdum]
Dmel_0027343_fz3_frizzled_3_Source_FlyBase_0027343_HG_312	gi|72387532|ref|XP_844190.1|	31.13	0.47	44.3	RNA-binding protein [Trypanosoma brucei brucei TREU927]
Dmel_0027343_fz3_frizzled_3_Source_FlyBase_0027343_HG_312	gi|1070658562|gb|OEJ82740.1|	36.62	0.47	44.7	Polyadenylate-binding protein, cytoplasmic and nuclear [Hanseniaspora uvarum]
Dmel_0027343_fz3_frizzled_3_Source_FlyBase_0027343_HG_312	gi|1082224396|gb|OFW45770.1|	34.62	0.47	42.0	hypothetical protein A2163_06920 [Actinobacteria bacterium RBG_13_35_12]
Dmel_0027343_fz3_frizzled_3_Source_FlyBase_0027343_HG_312	gi|1115980636|dbj|GAV28198.1|	22.51	0.48	44.7	hypothetical protein PMKS-001668 [Pichia membranifaciens]
Dmel_0027343_fz3_frizzled_3_Source_FlyBase_0027343_HG_312	gi|788001174|ref|XP_011772598.1|	31.73	0.48	44.3	RNA-binding protein, putative [Trypanosoma brucei gambiense DAL972]
Dmel_0027343_fz3_frizzled_3_Source_FlyBase_0027343_HG_312	gi|1095451038|gb|APA08000.1|	28.10	0.48	44.7	hypothetical protein sscle_03g027700 [Sclerotinia sclerotiorum 1980 UF-70]
Dmel_0027343_fz3_frizzled_3_Source_FlyBase_0027343_HG_312	gi|723679427|ref|XP_010317570.1|	37.14	0.49	43.9	PREDICTED: serine/arginine-rich splicing factor RS40 isoform X2 [Solanum lycopersicum]
Dmel_0027343_fz3_frizzled_3_Source_FlyBase_0027343_HG_312	gi|734412651|gb|KHN36458.1|	36.25	0.49	44.3	Putative polyadenylate-binding protein [Glycine soja]
Dmel_0027343_fz3_frizzled_3_Source_FlyBase_0027343_HG_312	gi|400234898|gb|AFP74112.1|	33.75	0.49	44.7	poly-A binding protein, partial [Nicotiana benthamiana]
Dmel_0027343_fz3_frizzled_3_Source_FlyBase_0027343_HG_312	gi|663443777|emb|CDR38493.1|	31.43	0.50	44.7	CYFA0S02e02300g1_1 [Cyberlindnera fabianii]
Dmel_0027343_fz3_frizzled_3_Source_FlyBase_0027343_HG_312	gi|384493509|gb|EIE84000.1|	25.41	0.51	44.7	hypothetical protein RO3G_08705 [Rhizopus delemar RA 99-880]
Dmel_0027343_fz3_frizzled_3_Source_FlyBase_0027343_HG_312	gi|502111603|ref|XP_004494108.1|	38.03	0.52	44.7	PREDICTED: polyadenylate-binding protein 7 [Cicer arietinum]
Dmel_0027343_fz3_frizzled_3_Source_FlyBase_0027343_HG_312	gi|1111024892|ref|XP_019263511.1|	33.75	0.52	44.7	PREDICTED: polyadenylate-binding protein 2-like isoform X1 [Nicotiana attenuata]
Dmel_0027343_fz3_frizzled_3_Source_FlyBase_0027343_HG_312	gi|703072981|ref|XP_010089427.1|	23.57	0.52	44.7	Polyadenylate-binding protein 3 [Morus notabilis]
Dmel_0027343_fz3_frizzled_3_Source_FlyBase_0027343_HG_312	gi|1086238445|emb|SDC33477.1|	36.84	0.53	41.6	RNA recognition motif. (a.k.a. RRM, RBD, or RNP domain) [Acinetobacter seohaensis]
Dmel_0027343_fz3_frizzled_3_Source_FlyBase_0027343_HG_312	gi|813133713|ref|XP_012197912.1|	26.85	0.55	44.7	hypothetical protein SPRG_03929 [Saprolegnia parasitica CBS 223.65]
Dmel_0027343_fz3_frizzled_3_Source_FlyBase_0027343_HG_312	gi|156064711|ref|XP_001598277.1|	28.10	0.55	44.7	hypothetical protein SS1G_00363 [Sclerotinia sclerotiorum 1980]
Dmel_0027343_fz3_frizzled_3_Source_FlyBase_0027343_HG_312	gi|914967403|ref|XP_013240092.1|	34.25	0.57	43.5	RNA-binding domain-containing protein [Tilletiaria anomala UBC 951]
Dmel_0027343_fz3_frizzled_3_Source_FlyBase_0027343_HG_312	gi|758977133|ref|XP_011388618.1|	30.77	0.57	44.7	hypothetical protein UMAG_02292 [Ustilago maydis 521]
Dmel_0027343_fz3_frizzled_3_Source_FlyBase_0027343_HG_312	gi|1045373468|dbj|GAU40293.1|	37.88	0.60	43.5	hypothetical protein TSUD_362730 [Trifolium subterraneum]
Dmel_0027343_fz3_frizzled_3_Source_FlyBase_0027343_HG_312	gi|380494250|emb|CCF33289.1|	25.00	0.62	44.3	Poly(A) RNA binding protein [Colletotrichum higginsianum]
Dmel_0027343_fz3_frizzled_3_Source_FlyBase_0027343_HG_312	gi|366987097|ref|XP_003673315.1|	24.60	0.62	44.3	hypothetical protein NCAS_0A03680 [Naumovozyma castellii CBS 4309]
Dmel_0027343_fz3_frizzled_3_Source_FlyBase_0027343_HG_312	gi|818565265|gb|KKS16102.1|	31.65	0.62	41.6	RNP-1 like protein RNA-binding protein [Candidatus Woesebacteria bacterium GW2011_GWA1_41_7]
Dmel_0027343_fz3_frizzled_3_Source_FlyBase_0027343_HG_312	gi|460414815|ref|XP_004252758.1|	28.31	0.63	44.3	PREDICTED: polyadenylate-binding protein 2-like [Solanum lycopersicum]
Dmel_0027343_fz3_frizzled_3_Source_FlyBase_0027343_HG_312	gi|1167222005|gb|OQA53378.1|	32.86	0.63	41.2	RNA recognition motif [Euryarchaeota archaeon ADurb.Bin294]
Dmel_0027343_fz3_frizzled_3_Source_FlyBase_0027343_HG_312	gi|571481938|ref|XP_006588809.1|	36.25	0.64	43.9	PREDICTED: polyadenylate-binding protein 7-like isoform X2 [Glycine max]
Dmel_0027343_fz3_frizzled_3_Source_FlyBase_0027343_HG_312	gi|1050833991|gb|OCW32223.1|	28.10	0.65	44.3	polyadenylate-binding protein [Diaporthe helianthi]
Dmel_0027343_fz3_frizzled_3_Source_FlyBase_0027343_HG_312	gi|1117459618|ref|XP_019424734.1|	35.63	0.67	43.9	PREDICTED: polyadenylate-binding protein 7-like isoform X1 [Lupinus angustifolius]
Dmel_0027343_fz3_frizzled_3_Source_FlyBase_0027343_HG_312	gi|571481935|ref|XP_006588808.1|	36.25	0.67	43.9	PREDICTED: polyadenylate-binding protein 7-like isoform X1 [Glycine max]
Dmel_0027343_fz3_frizzled_3_Source_FlyBase_0027343_HG_312	gi|1035915985|gb|OAY45577.1|	32.50	0.69	44.3	hypothetical protein MANES_07G073000 [Manihot esculenta]
Dmel_0027343_fz3_frizzled_3_Source_FlyBase_0027343_HG_312	gi|1117459620|ref|XP_019424735.1|	35.63	0.69	43.9	PREDICTED: polyadenylate-binding protein 7-like isoform X2 [Lupinus angustifolius]
Dmel_0027343_fz3_frizzled_3_Source_FlyBase_0027343_HG_312	gi|444321552|ref|XP_004181432.1|	25.20	0.70	43.9	hypothetical protein TBLA_0F03780 [Tetrapisispora blattae CBS 6284]
Dmel_0027343_fz3_frizzled_3_Source_FlyBase_0027343_HG_312	gi|1087944195|gb|OGY26097.1|	30.21	0.70	41.2	RNA-binding protein [Candidatus Woykebacteria bacterium RBG_16_39_9b]
Dmel_0027343_fz3_frizzled_3_Source_FlyBase_0027343_HG_312	gi|818488448|gb|KKR42923.1|	31.65	0.71	41.6	RNP-1 like protein RNA-binding protein [Candidatus Woesebacteria bacterium GW2011_GWB1_40_12]
Dmel_0027343_fz3_frizzled_3_Source_FlyBase_0027343_HG_312	gi|729697260|emb|CEJ05231.1|	39.51	0.71	43.9	hypothetical protein RMCBS344292_19176 [Rhizopus microsporus]
Dmel_0027343_fz3_frizzled_3_Source_FlyBase_0027343_HG_312	gi|1026103035|ref|XP_016550576.1|	28.31	0.72	43.9	PREDICTED: polyadenylate-binding protein 2-like isoform X1 [Capsicum annuum]
Dmel_0027343_fz3_frizzled_3_Source_FlyBase_0027343_HG_312	gi|640566004|ref|WP_024997056.1|	31.17	0.72	44.3	hypothetical protein [Bacteroides graminisolvens]
Dmel_0027343_fz3_frizzled_3_Source_FlyBase_0027343_HG_312	gi|1026103037|ref|XP_016550577.1|	28.31	0.74	43.9	PREDICTED: polyadenylate-binding protein 2-like isoform X2 [Capsicum annuum]
Dmel_0027343_fz3_frizzled_3_Source_FlyBase_0027343_HG_312	gi|729715439|emb|CEI88322.1|	26.23	0.75	43.9	Putative Polyadenylate binding protein [Rhizopus microsporus]
Dmel_0027343_fz3_frizzled_3_Source_FlyBase_0027343_HG_312	gi|593689320|ref|XP_007145279.1|	35.53	0.76	43.9	hypothetical protein PHAVU_007G225700g [Phaseolus vulgaris]
Dmel_0027343_fz3_frizzled_3_Source_FlyBase_0027343_HG_312	gi|920691372|gb|KOM34597.1|	35.53	0.78	43.9	hypothetical protein LR48_Vigan02g074700 [Vigna angularis]
Dmel_0027343_fz3_frizzled_3_Source_FlyBase_0027343_HG_312	gi|488790258|ref|WP_002702664.1|	34.25	0.80	41.2	RNA-binding protein [Microscilla marina]
Dmel_0027343_fz3_frizzled_3_Source_FlyBase_0027343_HG_312	gi|1167312508|gb|OQB35772.1|	34.29	0.80	41.2	RNA recognition motif [Euryarchaeota archaeon ADurb.Bin165]
Dmel_0027343_fz3_frizzled_3_Source_FlyBase_0027343_HG_312	gi|1044553477|ref|XP_017412751.1|	35.53	0.81	43.9	PREDICTED: polyadenylate-binding protein 7-like [Vigna angularis]
Dmel_0027343_fz3_frizzled_3_Source_FlyBase_0027343_HG_312	gi|1117459622|ref|XP_019424736.1|	35.63	0.82	43.9	PREDICTED: polyadenylate-binding protein 7-like isoform X3 [Lupinus angustifolius]
Dmel_0027343_fz3_frizzled_3_Source_FlyBase_0027343_HG_312	gi|593781077|ref|XP_007153579.1|	32.53	0.83	43.9	hypothetical protein PHAVU_003G0475001g, partial [Phaseolus vulgaris]
Dmel_0027343_fz3_frizzled_3_Source_FlyBase_0027343_HG_312	gi|951023745|ref|XP_014513251.1|	35.53	0.83	43.5	PREDICTED: polyadenylate-binding protein 7-like [Vigna radiata var. radiata]
Dmel_0027343_fz3_frizzled_3_Source_FlyBase_0027343_HG_312	gi|1139698069|gb|ONH65654.1|	28.30	0.83	42.7	Nucleolar protein 3 [Cyberlindnera fabianii]
Dmel_0027343_fz3_frizzled_3_Source_FlyBase_0027343_HG_312	gi|565359173|ref|XP_006346392.1|	33.75	0.85	43.9	PREDICTED: polyadenylate-binding protein 8-like [Solanum tuberosum]
Dmel_0027343_fz3_frizzled_3_Source_FlyBase_0027343_HG_312	gi|527190212|gb|EPS61542.1|	35.00	0.89	43.5	hypothetical protein M569_13255, partial [Genlisea aurea]
Dmel_0027343_fz3_frizzled_3_Source_FlyBase_0027343_HG_312	gi|1130824297|dbj|GAV90203.1|	32.14	0.89	43.9	RRM_1 domain-containing protein/PABP domain-containing protein, partial [Cephalotus follicularis]
Dmel_0027343_fz3_frizzled_3_Source_FlyBase_0027343_HG_312	gi|1141989106|gb|ONK70327.1|	32.50	0.89	43.9	uncharacterized protein A4U43_C05F32590 [Asparagus officinalis]
Dmel_0027343_fz3_frizzled_3_Source_FlyBase_0027343_HG_312	gi|302811197|ref|XP_002987288.1|	29.01	0.90	43.5	hypothetical protein SELMODRAFT_269256 [Selaginella moellendorffii]
Dmel_0027343_fz3_frizzled_3_Source_FlyBase_0027343_HG_312	gi|1150709882|ref|XP_020265582.1|	33.33	0.93	43.5	polyadenylate-binding protein 8-like [Asparagus officinalis]
Dmel_0027343_fz3_frizzled_3_Source_FlyBase_0027343_HG_312	gi|1035909638|gb|OAY39233.1|	30.95	0.94	43.5	hypothetical protein MANES_10G078200 [Manihot esculenta]
Dmel_0027343_fz3_frizzled_3_Source_FlyBase_0027343_HG_312	gi|698526142|ref|XP_009759901.1|	29.46	0.94	43.5	PREDICTED: heterogeneous nuclear ribonucleoprotein Q isoform X1 [Nicotiana sylvestris]
Dmel_0027343_fz3_frizzled_3_Source_FlyBase_0027343_HG_312	gi|698526146|ref|XP_009759903.1|	29.46	0.95	43.5	PREDICTED: heterogeneous nuclear ribonucleoprotein R isoform X2 [Nicotiana sylvestris]
Dmel_0027343_fz3_frizzled_3_Source_FlyBase_0027343_HG_312	gi|960485125|ref|XP_014757744.1|	35.29	0.99	43.5	PREDICTED: nucleolin-like [Brachypodium distachyon]
Dmel_0027343_fz3_frizzled_3_Source_FlyBase_0027343_HG_312	gi|922333902|ref|XP_013444942.1|	37.88	1.00	43.1	RNA recognition motif [Medicago truncatula]
Dmel_0027343_fz3_frizzled_3_Source_FlyBase_0027343_HG_312	gi|754676347|ref|WP_042056490.1|	25.00	1.0	43.9	CusA/CzcA family heavy metal efflux RND transporter [Acidomonas methanolica]
Dmel_0027343_fz3_frizzled_3_Source_FlyBase_0027343_HG_312	gi|388513547|gb|AFK44835.1|	37.88	1.0	42.7	unknown [Medicago truncatula]
Dmel_0027343_fz3_frizzled_3_Source_FlyBase_0027343_HG_312	gi|217071698|gb|ACJ84209.1|	37.88	1.0	42.7	unknown [Medicago truncatula]
Dmel_0027343_fz3_frizzled_3_Source_FlyBase_0027343_HG_312	gi|922333906|ref|XP_013444944.1|	37.88	1.0	42.7	RNA recognition motif [Medicago truncatula]
Dmel_0027343_fz3_frizzled_3_Source_FlyBase_0027343_HG_312	gi|1123517947|ref|WP_074237259.1|	31.75	1.0	40.8	RNA-binding protein [Chitinophaga niabensis]
Dmel_0027343_fz3_frizzled_3_Source_FlyBase_0027343_HG_312	gi|922333904|ref|XP_013444943.1|	31.78	1.0	42.7	RNA recognition motif [Medicago truncatula]
Dmel_0027343_fz3_frizzled_3_Source_FlyBase_0027343_HG_312	gi|909138831|gb|KNE64172.1|	36.36	1.1	43.1	hypothetical protein, variant [Allomyces macrogynus ATCC 38327]
Dmel_0027343_fz3_frizzled_3_Source_FlyBase_0027343_HG_312	gi|749874071|gb|KIJ44027.1|	26.67	1.1	43.5	hypothetical protein M422DRAFT_168750 [Sphaerobolus stellatus SS14]
Dmel_0027343_fz3_frizzled_3_Source_FlyBase_0027343_HG_312	gi|749763692|gb|KII88426.1|	26.67	1.1	43.5	hypothetical protein PLICRDRAFT_110983 [Plicaturopsis crispa FD-325 SS-3]
Dmel_0027343_fz3_frizzled_3_Source_FlyBase_0027343_HG_312	gi|1046776261|gb|OCK84529.1|	33.33	1.1	43.5	RNA-binding domain-containing protein [Lepidopterella palustris CBS 459.81]
Dmel_0027343_fz3_frizzled_3_Source_FlyBase_0027343_HG_312	gi|1045403136|dbj|GAU15989.1|	31.52	1.1	43.1	hypothetical protein TSUD_338600, partial [Trifolium subterraneum]
Dmel_0027343_fz3_frizzled_3_Source_FlyBase_0027343_HG_312	gi|1024042608|gb|KZV45983.1|	32.50	1.1	43.5	polyadenylate-binding protein 8-like [Dorcoceras hygrometricum]
Dmel_0027343_fz3_frizzled_3_Source_FlyBase_0027343_HG_312	gi|1050630972|ref|XP_017638421.1|	30.59	1.2	42.4	PREDICTED: serine/arginine-rich splicing factor RS31 isoform X2 [Gossypium arboreum]
Dmel_0027343_fz3_frizzled_3_Source_FlyBase_0027343_HG_312	gi|1167236896|gb|OQA66703.1|	32.89	1.2	40.4	RNA recognition motif [Ignavibacteria bacterium ADurb.Bin266]
Dmel_0027343_fz3_frizzled_3_Source_FlyBase_0027343_HG_312	gi|659113716|ref|XP_008456718.1|	25.32	1.2	43.5	PREDICTED: polyadenylate-binding protein 3 [Cucumis melo]
Dmel_0027343_fz3_frizzled_3_Source_FlyBase_0027343_HG_312	gi|807758211|ref|XP_012183900.1|	30.00	1.2	43.5	predicted protein [Fibroporia radiculosa]
Dmel_0027343_fz3_frizzled_3_Source_FlyBase_0027343_HG_312	gi|697105567|ref|XP_009606598.1|	31.82	1.2	43.1	PREDICTED: polyadenylate-binding protein 2-like isoform X1 [Nicotiana tomentosiformis]
Dmel_0027343_fz3_frizzled_3_Source_FlyBase_0027343_HG_312	gi|970018503|ref|XP_015070422.1|	44.68	1.2	43.1	PREDICTED: serine/arginine-rich splicing factor RS31-like isoform X1 [Solanum pennellii]
Dmel_0027343_fz3_frizzled_3_Source_FlyBase_0027343_HG_312	gi|1025350620|ref|XP_016435781.1|	31.82	1.2	43.1	PREDICTED: polyadenylate-binding protein 2-like isoform X1 [Nicotiana tabacum]
Dmel_0027343_fz3_frizzled_3_Source_FlyBase_0027343_HG_312	gi|1150092020|ref|XP_020231703.1|	24.68	1.3	43.1	polyadenylate-binding protein 3-like [Cajanus cajan]
Dmel_0027343_fz3_frizzled_3_Source_FlyBase_0027343_HG_312	gi|1098803879|ref|XP_018807796.1|	25.13	1.3	43.1	PREDICTED: polyadenylate-binding protein 3-like [Juglans regia]
Dmel_0027343_fz3_frizzled_3_Source_FlyBase_0027343_HG_312	gi|823208911|ref|XP_012437784.1|	30.59	1.3	42.4	PREDICTED: serine/arginine-rich splicing factor RS31 isoform X2 [Gossypium raimondii]
Dmel_0027343_fz3_frizzled_3_Source_FlyBase_0027343_HG_312	gi|1028527343|gb|OAJ01135.1|	33.85	1.3	42.7	hypothetical protein A4X13_g6195 [Tilletia indica]
Dmel_0027343_fz3_frizzled_3_Source_FlyBase_0027343_HG_312	gi|1147204200|ref|XP_020055756.1|	35.09	1.3	40.8	hypothetical protein ASPACDRAFT_44080 [Aspergillus aculeatus ATCC 16872]
Dmel_0027343_fz3_frizzled_3_Source_FlyBase_0027343_HG_312	gi|1125205066|gb|OLB57177.1|	30.23	1.3	40.4	RNA-binding protein [Nitrospirae bacterium 13_2_20CM_2_62_8]
Dmel_0027343_fz3_frizzled_3_Source_FlyBase_0027343_HG_312	gi|1028546460|gb|OAJ17031.1|	33.33	1.3	42.4	hypothetical protein A4X09_g3920 [Tilletia walkeri]
Dmel_0027343_fz3_frizzled_3_Source_FlyBase_0027343_HG_312	gi|1117509837|ref|XP_019442027.1|	24.39	1.3	43.1	PREDICTED: polyadenylate-binding protein 3-like [Lupinus angustifolius]
Dmel_0027343_fz3_frizzled_3_Source_FlyBase_0027343_HG_312	gi|1027854822|ref|NP_001311671.1|	31.82	1.3	43.1	polyadenylate-binding protein 2-like [Nicotiana tabacum]
Dmel_0027343_fz3_frizzled_3_Source_FlyBase_0027343_HG_312	gi|598070155|ref|XP_007375906.1|	35.00	1.3	42.4	hypothetical protein SPAPADRAFT_61691 [Spathaspora passalidarum NRRL Y-27907]
Dmel_0027343_fz3_frizzled_3_Source_FlyBase_0027343_HG_312	gi|1087944955|gb|OGY26799.1|	34.18	1.3	40.4	hypothetical protein A2Z11_02420 [Candidatus Woykebacteria bacterium RBG_16_43_9]
Dmel_0027343_fz3_frizzled_3_Source_FlyBase_0027343_HG_312	gi|1021580878|ref|XP_016179797.1|	31.25	1.4	43.1	PREDICTED: polyadenylate-binding protein 8-like [Arachis ipaensis]
Dmel_0027343_fz3_frizzled_3_Source_FlyBase_0027343_HG_312	gi|697105569|ref|XP_009606599.1|	31.82	1.4	43.1	PREDICTED: polyadenylate-binding protein 2-like isoform X2 [Nicotiana tomentosiformis]
Dmel_0027343_fz3_frizzled_3_Source_FlyBase_0027343_HG_312	gi|694431155|ref|XP_009343019.1|	36.62	1.4	43.1	PREDICTED: polyadenylate-binding protein 6-like [Pyrus x bretschneideri]
Dmel_0027343_fz3_frizzled_3_Source_FlyBase_0027343_HG_312	gi|970018505|ref|XP_015070423.1|	38.10	1.4	42.7	PREDICTED: serine/arginine-rich splicing factor RS31-like isoform X2 [Solanum pennellii]
Dmel_0027343_fz3_frizzled_3_Source_FlyBase_0027343_HG_312	gi|1050630970|ref|XP_017638420.1|	30.59	1.4	42.4	PREDICTED: serine/arginine-rich splicing factor RS31 isoform X1 [Gossypium arboreum]
Dmel_0027343_fz3_frizzled_3_Source_FlyBase_0027343_HG_312	gi|297832034|ref|XP_002883899.1|	27.27	1.4	43.1	hypothetical protein ARALYDRAFT_899764 [Arabidopsis lyrata subsp. lyrata]
Dmel_0027343_fz3_frizzled_3_Source_FlyBase_0027343_HG_312	gi|1012256019|ref|XP_015944882.1|	31.25	1.4	43.1	PREDICTED: polyadenylate-binding protein 8 [Arachis duranensis]
Dmel_0027343_fz3_frizzled_3_Source_FlyBase_0027343_HG_312	gi|588253996|ref|XP_006956180.1|	32.10	1.4	40.0	hypothetical protein WALSEDRAFT_67167 [Wallemia mellicola CBS 633.66]
Dmel_0027343_fz3_frizzled_3_Source_FlyBase_0027343_HG_312	gi|697109712|ref|XP_009608720.1|	31.25	1.4	43.1	PREDICTED: polyadenylate-binding protein 3 [Nicotiana tomentosiformis]
Dmel_0027343_fz3_frizzled_3_Source_FlyBase_0027343_HG_312	gi|1044594054|ref|XP_017434459.1|	36.84	1.5	43.1	PREDICTED: polyadenylate-binding protein 2-like [Vigna angularis]
Dmel_0027343_fz3_frizzled_3_Source_FlyBase_0027343_HG_312	gi|1025251408|ref|XP_016489174.1|	25.42	1.5	43.1	PREDICTED: polyadenylate-binding protein 3-like [Nicotiana tabacum]
Dmel_0027343_fz3_frizzled_3_Source_FlyBase_0027343_HG_312	gi|823208905|ref|XP_012437782.1|	30.59	1.5	42.4	PREDICTED: serine/arginine-rich splicing factor RS31 isoform X1 [Gossypium raimondii]
Dmel_0027343_fz3_frizzled_3_Source_FlyBase_0027343_HG_312	gi|168036104|ref|XP_001770548.1|	28.35	1.5	43.1	predicted protein [Physcomitrella patens]
Dmel_0027343_fz3_frizzled_3_Source_FlyBase_0027343_HG_312	gi|528891513|gb|EPZ31985.1|	26.11	1.5	43.1	Polyadenylate binding protein domain-containing protein [Rozella allomycis CSF55]
Dmel_0027343_fz3_frizzled_3_Source_FlyBase_0027343_HG_312	gi|694419981|ref|XP_009337923.1|	36.62	1.5	43.1	PREDICTED: polyadenylate-binding protein 6-like [Pyrus x bretschneideri]
Dmel_0027343_fz3_frizzled_3_Source_FlyBase_0027343_HG_312	gi|1063469914|ref|XP_017970875.1|	32.50	1.5	43.1	PREDICTED: polyadenylate-binding protein 2 [Theobroma cacao]
Dmel_0027343_fz3_frizzled_3_Source_FlyBase_0027343_HG_312	gi|763782532|gb|KJB49603.1|	30.59	1.5	42.0	hypothetical protein B456_008G127200 [Gossypium raimondii]
Dmel_0027343_fz3_frizzled_3_Source_FlyBase_0027343_HG_312	gi|1167277010|gb|OQB03400.1|	32.91	1.5	40.0	RNA recognition motif [Parcubacteria group bacterium ADurb.Bin216]
Dmel_0027343_fz3_frizzled_3_Source_FlyBase_0027343_HG_312	gi|406994267|gb|EKE13283.1|	30.38	1.5	40.4	hypothetical protein ACD_13C00045G0007 [uncultured bacterium]
Dmel_0027343_fz3_frizzled_3_Source_FlyBase_0027343_HG_312	gi|491058529|ref|WP_004920165.1|	42.03	1.6	40.0	MULTISPECIES: RNA-binding protein [Acinetobacter]
Dmel_0027343_fz3_frizzled_3_Source_FlyBase_0027343_HG_312	gi|1149603408|gb|OON10496.1|	31.40	1.6	42.7	hypothetical protein BSLG_00689 [Batrachochytrium salamandrivorans]
Dmel_0027343_fz3_frizzled_3_Source_FlyBase_0027343_HG_312	gi|663444314|emb|CDR39415.1|	27.27	1.6	42.0	CYFA0S03e03048g1_1 [Cyberlindnera fabianii]
Dmel_0027343_fz3_frizzled_3_Source_FlyBase_0027343_HG_312	gi|747089798|ref|XP_011092553.1|	26.45	1.6	42.7	PREDICTED: polyadenylate-binding protein 2-like [Sesamum indicum]
Dmel_0027343_fz3_frizzled_3_Source_FlyBase_0027343_HG_312	gi|669158376|ref|XP_008614750.1|	27.89	1.6	43.1	hypothetical protein SDRG_10533 [Saprolegnia diclina VS20]
Dmel_0027343_fz3_frizzled_3_Source_FlyBase_0027343_HG_312	gi|1057702553|ref|WP_068973681.1|	36.84	1.6	40.0	RNA-binding protein [Acinetobacter sp. WCHA60]
Dmel_0027343_fz3_frizzled_3_Source_FlyBase_0027343_HG_312	gi|1040875000|ref|XP_017247900.1|	32.71	1.7	42.0	PREDICTED: serine/arginine-rich splicing factor RS41-like isoform X2 [Daucus carota subsp. sativus]
Dmel_0027343_fz3_frizzled_3_Source_FlyBase_0027343_HG_312	gi|646296204|gb|KDQ17365.1|	25.83	1.7	42.7	hypothetical protein BOTBODRAFT_186037 [Botryobasidium botryosum FD-172 SS1]
Dmel_0027343_fz3_frizzled_3_Source_FlyBase_0027343_HG_312	gi|1012247046|ref|XP_015942532.1|	24.68	1.7	42.7	PREDICTED: polyadenylate-binding protein 3-like [Arachis duranensis]
Dmel_0027343_fz3_frizzled_3_Source_FlyBase_0027343_HG_312	gi|567133387|ref|XP_006393217.1|	31.03	1.7	42.7	hypothetical protein EUTSA_v10011289mg [Eutrema salsugineum]
Dmel_0027343_fz3_frizzled_3_Source_FlyBase_0027343_HG_312	gi|1040874997|ref|XP_017247899.1|	32.71	1.7	42.0	PREDICTED: serine/arginine-rich splicing factor RS41-like isoform X1 [Daucus carota subsp. sativus]
Dmel_0027343_fz3_frizzled_3_Source_FlyBase_0027343_HG_312	gi|729715989|emb|CEI87731.1|	38.27	1.8	42.7	hypothetical protein RMCBS344292_02140 [Rhizopus microsporus]
Dmel_0027343_fz3_frizzled_3_Source_FlyBase_0027343_HG_312	gi|1111892488|gb|OJJ60762.1|	36.21	1.8	40.0	hypothetical protein ASPSYDRAFT_29285 [Aspergillus sydowii CBS 593.65]
Dmel_0027343_fz3_frizzled_3_Source_FlyBase_0027343_HG_312	gi|1026037140|ref|XP_016564710.1|	42.55	1.8	42.4	PREDICTED: serine/arginine-rich splicing factor RS31 isoform X4 [Capsicum annuum]
Dmel_0027343_fz3_frizzled_3_Source_FlyBase_0027343_HG_312	gi|818689512|gb|KKT34607.1|	31.58	1.8	40.0	RNP-1 like protein RNA-binding protein [Candidatus Collierbacteria bacterium GW2011_GWA1_44_12]
Dmel_0027343_fz3_frizzled_3_Source_FlyBase_0027343_HG_312	gi|727154179|emb|CEG63036.1|	25.41	1.8	42.7	Putative Polyadenylate-binding protein [Rhizopus microsporus]
Dmel_0027343_fz3_frizzled_3_Source_FlyBase_0027343_HG_312	gi|1026037132|ref|XP_016564707.1|	42.55	1.8	42.4	PREDICTED: serine/arginine-rich splicing factor RS31 isoform X1 [Capsicum annuum]
Dmel_0027343_fz3_frizzled_3_Source_FlyBase_0027343_HG_312	gi|816330533|gb|KKK12110.1|	36.84	1.9	40.4	hypothetical protein AOCH_000023 [Aspergillus ochraceoroseus]
Dmel_0027343_fz3_frizzled_3_Source_FlyBase_0027343_HG_312	gi|1026037136|ref|XP_016564709.1|	42.55	1.9	42.4	PREDICTED: serine/arginine-rich splicing factor RS31 isoform X3 [Capsicum annuum]
Dmel_0027343_fz3_frizzled_3_Source_FlyBase_0027343_HG_312	gi|1026037134|ref|XP_016564708.1|	42.55	1.9	42.4	PREDICTED: serine/arginine-rich splicing factor RS31 isoform X2 [Capsicum annuum]
Dmel_0027343_fz3_frizzled_3_Source_FlyBase_0027343_HG_312	gi|1026091823|ref|XP_016545105.1|	27.14	1.9	42.4	PREDICTED: heterogeneous nuclear ribonucleoprotein Q [Capsicum annuum]
Dmel_0027343_fz3_frizzled_3_Source_FlyBase_0027343_HG_312	gi|729710516|emb|CEI93088.1|	25.41	1.9	42.4	Putative Polyadenylate-binding protein [Rhizopus microsporus]
Dmel_0027343_fz3_frizzled_3_Source_FlyBase_0027343_HG_312	gi|1026008687|ref|XP_016556101.1|	27.12	1.9	42.7	PREDICTED: polyadenylate-binding protein 3 [Capsicum annuum]
Dmel_0027343_fz3_frizzled_3_Source_FlyBase_0027343_HG_312	gi|729405929|ref|XP_010555279.1|	30.56	1.9	41.6	PREDICTED: serine/arginine-rich splicing factor SC35-like isoform X2 [Tarenaya hassleriana]
Dmel_0027343_fz3_frizzled_3_Source_FlyBase_0027343_HG_312	gi|818592809|gb|KKS42347.1|	31.71	2.0	40.0	RRM domain-containing RNA-binding protein [Candidatus Kuenenbacteria bacterium GW2011_GWA2_42_15]
Dmel_0027343_fz3_frizzled_3_Source_FlyBase_0027343_HG_312	gi|1053201529|ref|WP_065993431.1|	36.84	2.0	39.7	RNA-binding protein [Acinetobacter sp. WCHA30]
Dmel_0027343_fz3_frizzled_3_Source_FlyBase_0027343_HG_312	gi|931380531|gb|KPJ70928.1|	32.35	2.0	39.7	RNA-binding protein [Microgenomates bacterium DG_75]
Dmel_0027343_fz3_frizzled_3_Source_FlyBase_0027343_HG_312	gi|1084770484|gb|OGQ10503.1|	31.40	2.1	39.7	hypothetical protein A2026_16020 [Deltaproteobacteria bacterium RBG_19FT_COMBO_46_12]
Dmel_0027343_fz3_frizzled_3_Source_FlyBase_0027343_HG_312	gi|802611376|ref|XP_012074453.1|	23.48	2.2	42.4	PREDICTED: polyadenylate-binding protein 3 [Jatropha curcas]
Dmel_0027343_fz3_frizzled_3_Source_FlyBase_0027343_HG_312	gi|818411379|gb|KKQ89274.1|	37.93	2.2	40.0	RNA-binding protein [Berkelbacteria bacterium GW2011_GWA2_38_9]
Dmel_0027343_fz3_frizzled_3_Source_FlyBase_0027343_HG_312	gi|116788096|gb|ABK24755.1|	32.43	2.2	42.4	unknown [Picea sitchensis]
Dmel_0027343_fz3_frizzled_3_Source_FlyBase_0027343_HG_312	gi|1084990058|gb|OGS01752.1|	34.21	2.2	40.0	RNA-binding protein [Elusimicrobia bacterium RIFCSPLOWO2_12_FULL_59_9]
Dmel_0027343_fz3_frizzled_3_Source_FlyBase_0027343_HG_312	gi|588316675|emb|CCW64275.1|	28.00	2.3	42.0	unnamed protein product [Phytomonas sp. isolate EM1]
Dmel_0027343_fz3_frizzled_3_Source_FlyBase_0027343_HG_312	gi|1021059969|emb|SAM04139.1|	36.99	2.4	42.4	hypothetical protein [Absidia glauca]
Dmel_0027343_fz3_frizzled_3_Source_FlyBase_0027343_HG_312	gi|971514179|dbj|GAQ84020.1|	26.61	2.4	42.4	polyadenylate-binding protein [Klebsormidium flaccidum]
Dmel_0027343_fz3_frizzled_3_Source_FlyBase_0027343_HG_312	gi|1125143942|gb|OLB00992.1|	31.65	2.4	39.7	hypothetical protein AUH09_02465 [Candidatus Rokubacteria bacterium 13_2_20CM_70_12]
Dmel_0027343_fz3_frizzled_3_Source_FlyBase_0027343_HG_312	gi|936529431|emb|CDO52322.1|	30.49	2.5	42.4	similar to Saccharomyces cerevisiae YER165W PAB1 Poly(A) binding protein, part of the 3'-end RNA-processing complex [Geotrichum candidum]
Dmel_0027343_fz3_frizzled_3_Source_FlyBase_0027343_HG_312	gi|972232519|emb|CEL07379.1|	36.84	2.5	39.7	Putative Glycine-rich RNA-binding protein [Aspergillus calidoustus]
Dmel_0027343_fz3_frizzled_3_Source_FlyBase_0027343_HG_312	gi|761759015|emb|CEP63296.1|	22.58	2.5	42.4	LALA0S07e06920g1_1 [Lachancea lanzarotensis]
Dmel_0027343_fz3_frizzled_3_Source_FlyBase_0027343_HG_312	gi|502118843|ref|XP_004496416.1|	24.68	2.5	42.4	PREDICTED: polyadenylate-binding protein 3-like isoform X2 [Cicer arietinum]
Dmel_0027343_fz3_frizzled_3_Source_FlyBase_0027343_HG_312	gi|563351316|gb|AHB40472.1|	32.47	2.5	39.3	RNP-1 like protein RNA-binding protein [candidate division WWE3 bacterium RAAC2_WWE3_1]
Dmel_0027343_fz3_frizzled_3_Source_FlyBase_0027343_HG_312	gi|1116035093|emb|SIO16003.1|	34.15	2.6	39.3	RNA recognition motif. (a.k.a. RRM, RBD, or RNP domain) [Halodesulfovibrio marinisediminis DSM 17456]
Dmel_0027343_fz3_frizzled_3_Source_FlyBase_0027343_HG_312	gi|1011351662|ref|WP_062265537.1|	33.80	2.6	39.3	MULTISPECIES: RNA-binding protein [Methanoculleus]
Dmel_0027343_fz3_frizzled_3_Source_FlyBase_0027343_HG_312	gi|1045385761|dbj|GAU30582.1|	34.21	2.6	42.4	hypothetical protein TSUD_392730 [Trifolium subterraneum]
Dmel_0027343_fz3_frizzled_3_Source_FlyBase_0027343_HG_312	gi|931373470|gb|KPJ64407.1|	35.21	2.7	39.3	RNA-binding protein [Syntrophobacter sp. DG_60]
Dmel_0027343_fz3_frizzled_3_Source_FlyBase_0027343_HG_312	gi|1167350195|gb|OQB70280.1|	35.21	2.7	39.3	RNA recognition motif [Bacteroidetes bacterium ADurb.Bin139]
Dmel_0027343_fz3_frizzled_3_Source_FlyBase_0027343_HG_312	gi|502118840|ref|XP_004496415.1|	24.68	2.7	42.4	PREDICTED: polyadenylate-binding protein 3-like isoform X1 [Cicer arietinum]
Dmel_0027343_fz3_frizzled_3_Source_FlyBase_0027343_HG_312	gi|1125288944|gb|OLC32959.1|	32.47	2.7	39.3	RNA-binding protein, partial [Candidatus Rokubacteria bacterium 13_1_40CM_4_69_5]
Dmel_0027343_fz3_frizzled_3_Source_FlyBase_0027343_HG_312	gi|1045916360|gb|OCH93422.1|	23.83	2.7	42.0	polyadenylate binding protein [Obba rivulosa]
Dmel_0027343_fz3_frizzled_3_Source_FlyBase_0027343_HG_312	gi|920718174|gb|KOM57371.1|	42.55	2.8	41.2	hypothetical protein LR48_Vigan11g040400, partial [Vigna angularis]
Dmel_0027343_fz3_frizzled_3_Source_FlyBase_0027343_HG_312	gi|778710670|ref|XP_004140947.2|	24.68	2.8	42.4	PREDICTED: polyadenylate-binding protein 3 [Cucumis sativus]
Dmel_0027343_fz3_frizzled_3_Source_FlyBase_0027343_HG_312	gi|1044552397|ref|XP_017442595.1|	42.55	2.8	41.2	PREDICTED: serine/arginine-rich splicing factor RS41-like isoform X1 [Vigna angularis]
Dmel_0027343_fz3_frizzled_3_Source_FlyBase_0027343_HG_312	gi|1084659358|gb|OGP07731.1|	31.65	2.9	39.3	hypothetical protein A2048_03095 [Deltaproteobacteria bacterium GWA2_45_12]
Dmel_0027343_fz3_frizzled_3_Source_FlyBase_0027343_HG_312	gi|1091704590|emb|SCV04279.1|	24.60	2.9	42.0	LAMI_0H14840g1_1 [Lachancea mirantina]
Dmel_0027343_fz3_frizzled_3_Source_FlyBase_0027343_HG_312	gi|731355247|ref|XP_010689039.1|	32.86	2.9	42.0	PREDICTED: heterogeneous nuclear ribonucleoprotein Q isoform X1 [Beta vulgaris subsp. vulgaris]
Dmel_0027343_fz3_frizzled_3_Source_FlyBase_0027343_HG_312	gi|1085425908|gb|OGV93547.1|	33.33	2.9	39.3	RNA-binding protein [Microgenomates group bacterium RIFCSPLOWO2_01_FULL_47_10]
Dmel_0027343_fz3_frizzled_3_Source_FlyBase_0027343_HG_312	gi|565373620|ref|XP_006353368.1|	42.55	3.0	41.6	PREDICTED: serine/arginine-rich splicing factor RS31 isoform X1 [Solanum tuberosum]
Dmel_0027343_fz3_frizzled_3_Source_FlyBase_0027343_HG_312	gi|731355259|ref|XP_010689045.1|	32.86	3.0	42.0	PREDICTED: heterogeneous nuclear ribonucleoprotein Q isoform X3 [Beta vulgaris subsp. vulgaris]
Dmel_0027343_fz3_frizzled_3_Source_FlyBase_0027343_HG_312	gi|870850280|gb|KMT02402.1|	32.86	3.0	42.0	hypothetical protein BVRB_9g205140 [Beta vulgaris subsp. vulgaris]
Dmel_0027343_fz3_frizzled_3_Source_FlyBase_0027343_HG_312	gi|565390572|ref|XP_006361010.1|	28.57	3.0	42.0	PREDICTED: heterogeneous nuclear ribonucleoprotein Q isoform X1 [Solanum tuberosum]
Dmel_0027343_fz3_frizzled_3_Source_FlyBase_0027343_HG_312	gi|1084754921|gb|OGP96693.1|	31.65	3.0	39.3	hypothetical protein A2157_15225 [Deltaproteobacteria bacterium RBG_16_47_11]
Dmel_0027343_fz3_frizzled_3_Source_FlyBase_0027343_HG_312	gi|695443719|ref|XP_009533770.1|	31.65	3.1	42.0	hypothetical protein PHYSODRAFT_304700 [Phytophthora sojae]
Dmel_0027343_fz3_frizzled_3_Source_FlyBase_0027343_HG_312	gi|317106693|dbj|BAJ53194.1|	31.25	3.1	42.0	JHL03K20.3 [Jatropha curcas]
Dmel_0027343_fz3_frizzled_3_Source_FlyBase_0027343_HG_312	gi|565390576|ref|XP_006361012.1|	28.57	3.1	42.0	PREDICTED: heterogeneous nuclear ribonucleoprotein Q isoform X2 [Solanum tuberosum]
Dmel_0027343_fz3_frizzled_3_Source_FlyBase_0027343_HG_312	gi|527189954|gb|EPS61401.1|	24.39	3.1	42.0	hypothetical protein M569_13396, partial [Genlisea aurea]
Dmel_0027343_fz3_frizzled_3_Source_FlyBase_0027343_HG_312	gi|802643553|ref|XP_012079275.1|	31.25	3.1	42.0	PREDICTED: polyadenylate-binding protein 4-like [Jatropha curcas]
Dmel_0027343_fz3_frizzled_3_Source_FlyBase_0027343_HG_312	gi|731355257|ref|XP_010689044.1|	32.86	3.1	42.0	PREDICTED: heterogeneous nuclear ribonucleoprotein Q isoform X2 [Beta vulgaris subsp. vulgaris]
Dmel_0027343_fz3_frizzled_3_Source_FlyBase_0027343_HG_312	gi|814541957|emb|CEQ40682.1|	21.31	3.2	42.0	SPOSA6832_02337, partial [Sporidiobolus salmonicolor]
Dmel_0027343_fz3_frizzled_3_Source_FlyBase_0027343_HG_312	gi|1021570991|ref|XP_016176662.1|	24.68	3.3	42.0	PREDICTED: polyadenylate-binding protein 5 [Arachis ipaensis]
Dmel_0027343_fz3_frizzled_3_Source_FlyBase_0027343_HG_312	gi|1084010197|gb|OGK17761.1|	29.63	3.3	39.3	RNA-binding protein [Candidatus Roizmanbacteria bacterium RIFCSPHIGHO2_01_FULL_39_8]
Dmel_0027343_fz3_frizzled_3_Source_FlyBase_0027343_HG_312	gi|818555168|gb|KKS06538.1|	28.95	3.4	39.3	Glycine-rich RNA-binding protein 8 [Parcubacteria group bacterium GW2011_GWB1_41_4]
Dmel_0027343_fz3_frizzled_3_Source_FlyBase_0027343_HG_312	gi|565373622|ref|XP_006353369.1|	42.55	3.4	41.6	PREDICTED: serine/arginine-rich splicing factor RS40 isoform X2 [Solanum tuberosum]
Dmel_0027343_fz3_frizzled_3_Source_FlyBase_0027343_HG_312	gi|508703746|gb|EOX95642.1|	32.35	3.4	40.8	RNA-binding family protein isoform 5, partial [Theobroma cacao]
Dmel_0027343_fz3_frizzled_3_Source_FlyBase_0027343_HG_312	gi|1167184554|gb|OQA21038.1|	48.48	3.4	39.3	RNA recognition motif [Actinobacteria bacterium ADurb.Bin346]
Dmel_0027343_fz3_frizzled_3_Source_FlyBase_0027343_HG_312	gi|240256156|ref|NP_195137.5|	35.53	3.4	42.0	poly(A) binding protein 2 [Arabidopsis thaliana]
Dmel_0027343_fz3_frizzled_3_Source_FlyBase_0027343_HG_312	gi|823146954|ref|XP_012473384.1|	28.24	3.4	40.8	PREDICTED: serine/arginine-rich splicing factor RS31-like isoform X2 [Gossypium raimondii]
Dmel_0027343_fz3_frizzled_3_Source_FlyBase_0027343_HG_312	gi|342180455|emb|CCC89931.1|	39.34	3.4	41.6	putative RNA-binding protein [Trypanosoma congolense IL3000]
Dmel_0027343_fz3_frizzled_3_Source_FlyBase_0027343_HG_312	gi|823146952|ref|XP_012473383.1|	28.24	3.5	40.8	PREDICTED: serine/arginine-rich splicing factor RS31-like isoform X1 [Gossypium raimondii]
Dmel_0027343_fz3_frizzled_3_Source_FlyBase_0027343_HG_312	gi|1050608051|ref|XP_017626614.1|	28.24	3.5	40.8	PREDICTED: serine/arginine-rich splicing factor RS31-like isoform X2 [Gossypium arboreum]
Dmel_0027343_fz3_frizzled_3_Source_FlyBase_0027343_HG_312	gi|317106694|dbj|BAJ53195.1|	31.25	3.5	42.0	JHL03K20.4 [Jatropha curcas]
Dmel_0027343_fz3_frizzled_3_Source_FlyBase_0027343_HG_312	gi|1050608049|ref|XP_017626613.1|	28.24	3.5	40.8	PREDICTED: serine/arginine-rich splicing factor RS31-like isoform X1 [Gossypium arboreum]
Dmel_0027343_fz3_frizzled_3_Source_FlyBase_0027343_HG_312	gi|356505098|ref|XP_003521329.1|	36.67	3.5	41.2	PREDICTED: serine/arginine-rich splicing factor RS41-like isoform X1 [Glycine max]
Dmel_0027343_fz3_frizzled_3_Source_FlyBase_0027343_HG_312	gi|1044552399|ref|XP_017442596.1|	42.55	3.5	40.8	PREDICTED: serine/arginine-rich splicing factor RS41-like isoform X2 [Vigna angularis]
Dmel_0027343_fz3_frizzled_3_Source_FlyBase_0027343_HG_312	gi|802643556|ref|XP_012079276.1|	31.25	3.5	42.0	PREDICTED: polyadenylate-binding protein 4-like [Jatropha curcas]
Dmel_0027343_fz3_frizzled_3_Source_FlyBase_0027343_HG_312	gi|924116941|emb|CUA74907.1|	30.77	3.6	42.0	Polyadenylate-binding protein, cytoplasmic and nuclear [Rhizoctonia solani]
Dmel_0027343_fz3_frizzled_3_Source_FlyBase_0027343_HG_312	gi|636609875|ref|XP_008036072.1|	32.31	3.6	41.2	hypothetical protein TRAVEDRAFT_27854 [Trametes versicolor FP-101664 SS1]
Dmel_0027343_fz3_frizzled_3_Source_FlyBase_0027343_HG_312	gi|796855631|ref|WP_045796403.1|	35.53	3.7	38.9	RNA-binding protein [Acinetobacter indicus]
Dmel_0027343_fz3_frizzled_3_Source_FlyBase_0027343_HG_312	gi|491324139|ref|WP_005182105.1|	35.53	3.7	38.9	MULTISPECIES: hypothetical protein [Acinetobacter]
Dmel_0027343_fz3_frizzled_3_Source_FlyBase_0027343_HG_312	gi|914264192|gb|KNZ79176.1|	27.50	3.8	40.0	Polyadenylate-binding protein, cytoplasmic and nuclear [Termitomyces sp. J132]
Dmel_0027343_fz3_frizzled_3_Source_FlyBase_0027343_HG_312	gi|19347816|gb|AAL86321.1|	35.53	3.8	41.6	putative poly(A)-binding protein, partial [Arabidopsis thaliana]
Dmel_0027343_fz3_frizzled_3_Source_FlyBase_0027343_HG_312	gi|301091256|ref|XP_002895817.1|	30.86	3.8	39.3	conserved hypothetical protein [Phytophthora infestans T30-4]
Dmel_0027343_fz3_frizzled_3_Source_FlyBase_0027343_HG_312	gi|1039895138|ref|XP_017190151.1|	36.62	3.8	41.6	PREDICTED: polyadenylate-binding protein 6-like [Malus domestica]
Dmel_0027343_fz3_frizzled_3_Source_FlyBase_0027343_HG_312	gi|675214167|ref|XP_008915968.1|	31.65	3.8	42.0	hypothetical protein PPTG_19305 [Phytophthora parasitica INRA-310]
Dmel_0027343_fz3_frizzled_3_Source_FlyBase_0027343_HG_312	gi|1009137925|ref|XP_015886315.1|	25.97	3.9	41.6	PREDICTED: polyadenylate-binding protein 3 [Ziziphus jujuba]
Dmel_0027343_fz3_frizzled_3_Source_FlyBase_0027343_HG_312	gi|1125138554|gb|OLA96103.1|	30.38	3.9	38.9	hypothetical protein AUH20_04455 [Candidatus Rokubacteria bacterium 13_2_20CM_69_15_2]
Dmel_0027343_fz3_frizzled_3_Source_FlyBase_0027343_HG_312	gi|356520473|ref|XP_003528886.1|	36.67	3.9	40.8	PREDICTED: serine/arginine-rich splicing factor RS41-like isoform X1 [Glycine max]
Dmel_0027343_fz3_frizzled_3_Source_FlyBase_0027343_HG_312	gi|590720987|ref|XP_007051482.1|	32.35	3.9	40.8	PREDICTED: serine/arginine-rich splicing factor RS31 isoform X2 [Theobroma cacao]
Dmel_0027343_fz3_frizzled_3_Source_FlyBase_0027343_HG_312	gi|570995508|gb|ETP52341.1|	31.65	3.9	42.0	hypothetical protein F442_02642 [Phytophthora parasitica P10297]
Dmel_0027343_fz3_frizzled_3_Source_FlyBase_0027343_HG_312	gi|508703742|gb|EOX95638.1|	32.35	4.0	40.8	RNA-binding family protein isoform 1 [Theobroma cacao]
Dmel_0027343_fz3_frizzled_3_Source_FlyBase_0027343_HG_312	gi|734391640|gb|KHN27280.1|	36.67	4.0	41.2	Arginine/serine-rich-splicing factor RSP41 [Glycine soja]
Dmel_0027343_fz3_frizzled_3_Source_FlyBase_0027343_HG_312	gi|914264191|gb|KNZ79175.1|	27.50	4.1	40.0	Polyadenylate-binding protein, cytoplasmic and nuclear, partial [Termitomyces sp. J132]
Dmel_0027343_fz3_frizzled_3_Source_FlyBase_0027343_HG_312	gi|1091740106|emb|SCU85858.1|	24.60	4.1	41.6	LANO_0C05732g1_1 [Lachancea nothofagi CBS 11611]
Dmel_0027343_fz3_frizzled_3_Source_FlyBase_0027343_HG_312	gi|590720990|ref|XP_007051483.1|	32.35	4.1	40.8	PREDICTED: serine/arginine-rich splicing factor RS31 isoform X1 [Theobroma cacao]
Dmel_0027343_fz3_frizzled_3_Source_FlyBase_0027343_HG_312	gi|947099763|gb|KRH48255.1|	36.67	4.1	40.8	hypothetical protein GLYMA_07G078300 [Glycine max]
Dmel_0027343_fz3_frizzled_3_Source_FlyBase_0027343_HG_312	gi|1032149218|gb|OAO13260.1|	32.00	4.1	41.2	hypothetical protein AV274_5057 [Blastocystis sp. ATCC 50177/Nand II]
Dmel_0027343_fz3_frizzled_3_Source_FlyBase_0027343_HG_312	gi|1028551274|gb|OAJ21528.1|	30.99	4.1	38.9	hypothetical protein A4X03_g4064 [Tilletia caries]
Dmel_0027343_fz3_frizzled_3_Source_FlyBase_0027343_HG_312	gi|255646388|gb|ACU23673.1|	36.67	4.2	40.8	unknown [Glycine max]
Dmel_0027343_fz3_frizzled_3_Source_FlyBase_0027343_HG_312	gi|691790862|emb|CDO73584.1|	31.88	4.2	40.4	hypothetical protein BN946_scf185014.g54 [Trametes cinnabarina]
Dmel_0027343_fz3_frizzled_3_Source_FlyBase_0027343_HG_312	gi|499767835|ref|WP_011448569.1|	31.43	4.2	38.9	RNA recognition motif-containing protein [Methanospirillum hungatei]
Dmel_0027343_fz3_frizzled_3_Source_FlyBase_0027343_HG_312	gi|1111876211|gb|OJJ48615.1|	34.48	4.2	39.3	hypothetical protein ASPZODRAFT_130704 [Penicilliopsis zonata CBS 506.65]
Dmel_0027343_fz3_frizzled_3_Source_FlyBase_0027343_HG_312	gi|1091668274|emb|SCV01113.1|	26.26	4.2	41.2	LAME_0G14136g1_1 [Lachancea meyersii CBS 8951]
Dmel_0027343_fz3_frizzled_3_Source_FlyBase_0027343_HG_312	gi|1029119244|ref|XP_016738116.1|	29.41	4.2	40.8	PREDICTED: serine/arginine-rich splicing factor RS31-like isoform X2 [Gossypium hirsutum]
Dmel_0027343_fz3_frizzled_3_Source_FlyBase_0027343_HG_312	gi|571465388|ref|XP_006583350.1|	36.67	4.2	40.8	PREDICTED: serine/arginine-rich splicing factor RS41-like isoform X2 [Glycine max]
Dmel_0027343_fz3_frizzled_3_Source_FlyBase_0027343_HG_312	gi|571443949|ref|XP_006576365.1|	36.67	4.3	40.8	PREDICTED: serine/arginine-rich splicing factor RS41-like isoform X2 [Glycine max]
Dmel_0027343_fz3_frizzled_3_Source_FlyBase_0027343_HG_312	gi|954188809|gb|KRX01624.1|	28.00	4.3	40.8	hypothetical protein PPERSA_00331 [Pseudocohnilembus persalinus]
Dmel_0027343_fz3_frizzled_3_Source_FlyBase_0027343_HG_312	gi|1152306596|ref|WP_078189697.1|	35.53	4.4	38.5	MULTISPECIES: RNA-binding protein [Acinetobacter]
Dmel_0027343_fz3_frizzled_3_Source_FlyBase_0027343_HG_312	gi|1063861406|ref|XP_017991176.1|	29.49	4.5	41.2	serine arginine-rich splicing factor 4 isoform x1 [Malassezia pachydermatis]
Dmel_0027343_fz3_frizzled_3_Source_FlyBase_0027343_HG_312	gi|1123486733|ref|WP_074216839.1|	32.93	4.5	38.5	RNA-binding protein [Halodesulfovibrio marinisediminis]
Dmel_0027343_fz3_frizzled_3_Source_FlyBase_0027343_HG_312	gi|694530201|ref|XP_009493808.1|	26.92	4.5	40.8	hypothetical protein H696_01630 [Fonticula alba]
Dmel_0027343_fz3_frizzled_3_Source_FlyBase_0027343_HG_312	gi|818544437|gb|KKR96244.1|	30.12	4.6	38.9	RNA-binding protein [Candidatus Uhrbacteria bacterium GW2011_GWF2_41_16]
Dmel_0027343_fz3_frizzled_3_Source_FlyBase_0027343_HG_312	gi|759287876|gb|KIW64370.1|	24.05	4.8	41.6	hypothetical protein PV04_09310 [Phialophora americana]
Dmel_0027343_fz3_frizzled_3_Source_FlyBase_0027343_HG_312	gi|1102703046|gb|OIW02084.1|	33.33	4.8	40.8	hypothetical protein TanjilG_14783 [Lupinus angustifolius]
Dmel_0027343_fz3_frizzled_3_Source_FlyBase_0027343_HG_312	gi|831766857|ref|XP_012751924.1|	31.48	4.9	41.2	hypothetical protein SAMD00019534_085790 [Acytostelium subglobosum LB1]
Dmel_0027343_fz3_frizzled_3_Source_FlyBase_0027343_HG_312	gi|1055107962|ref|WP_066856293.1|	32.93	5.0	38.5	RNA-binding protein [Halodesulfovibrio spirochaetisodalis]
Dmel_0027343_fz3_frizzled_3_Source_FlyBase_0027343_HG_312	gi|818687098|gb|KKT32301.1|	27.85	5.1	38.5	RNA-binding region RNP-1 (RNA recognition motif) [Candidatus Woesebacteria bacterium GW2011_GWB1_44_11b]
Dmel_0027343_fz3_frizzled_3_Source_FlyBase_0027343_HG_312	gi|1029119240|ref|XP_016738114.1|	29.41	5.1	40.4	PREDICTED: serine/arginine-rich splicing factor RS31-like isoform X1 [Gossypium hirsutum]
Dmel_0027343_fz3_frizzled_3_Source_FlyBase_0027343_HG_312	gi|1029114203|ref|XP_016735547.1|	32.35	5.1	40.4	PREDICTED: serine/arginine-rich splicing factor RS31-like isoform X2 [Gossypium hirsutum]
Dmel_0027343_fz3_frizzled_3_Source_FlyBase_0027343_HG_312	gi|1091708064|emb|SCU88941.1|	25.25	5.4	40.8	LAMI_0D11870g1_1 [Lachancea mirantina]
Dmel_0027343_fz3_frizzled_3_Source_FlyBase_0027343_HG_312	gi|818419858|gb|KKQ95535.1|	29.11	5.4	38.5	Glycine-rich RNA-binding protein 8 [Candidatus Woesebacteria bacterium GW2011_GWA1_39_11b]
Dmel_0027343_fz3_frizzled_3_Source_FlyBase_0027343_HG_312	gi|915057690|ref|XP_013271454.1|	27.63	5.5	41.2	hypothetical protein Z518_05185 [Rhinocladiella mackenziei CBS 650.93]
Dmel_0027343_fz3_frizzled_3_Source_FlyBase_0027343_HG_312	gi|167523433|ref|XP_001746053.1|	30.14	5.7	41.2	hypothetical protein [Monosiga brevicollis MX1]
Dmel_0027343_fz3_frizzled_3_Source_FlyBase_0027343_HG_312	gi|1026971888|ref|XP_016609627.1|	36.00	5.7	41.2	hypothetical protein SPPG_03386 [Spizellomyces punctatus DAOM BR117]
Dmel_0027343_fz3_frizzled_3_Source_FlyBase_0027343_HG_312	gi|1084874054|gb|OGR02415.1|	38.46	5.9	38.1	RNA-binding protein [Deltaproteobacteria bacterium RIFOXYD12_FULL_53_23]
Dmel_0027343_fz3_frizzled_3_Source_FlyBase_0027343_HG_312	gi|514966653|ref|WP_016654955.1|	38.03	5.9	38.1	hypothetical protein [Acinetobacter rudis]
Dmel_0027343_fz3_frizzled_3_Source_FlyBase_0027343_HG_312	gi|1056306651|ref|WP_067764143.1|	37.33	5.9	38.1	RNA-binding protein [Acinetobacter gandensis]
Dmel_0027343_fz3_frizzled_3_Source_FlyBase_0027343_HG_312	gi|1125402900|gb|OLD37554.1|	30.38	6.0	38.5	RNA-binding protein [Candidatus Rokubacteria bacterium 13_1_40CM_2_68_8]
Dmel_0027343_fz3_frizzled_3_Source_FlyBase_0027343_HG_312	gi|1117376471|ref|XP_019460961.1|	33.33	6.1	40.4	PREDICTED: serine/arginine-rich splicing factor RS41-like isoform X1 [Lupinus angustifolius]
Dmel_0027343_fz3_frizzled_3_Source_FlyBase_0027343_HG_312	gi|758351370|dbj|GAN06456.1|	32.84	6.1	41.2	hypothetical protein MAM1_0124c05940 [Mucor ambiguus]
Dmel_0027343_fz3_frizzled_3_Source_FlyBase_0027343_HG_312	gi|922405692|ref|XP_013469585.1|	22.73	6.2	41.2	polyadenylate-binding protein [Medicago truncatula]
Dmel_0027343_fz3_frizzled_3_Source_FlyBase_0027343_HG_312	gi|1072981399|ref|XP_018441155.1|	26.67	6.3	40.0	PREDICTED: serine/arginine-rich splicing factor RS31-like isoform X2 [Raphanus sativus]
Dmel_0027343_fz3_frizzled_3_Source_FlyBase_0027343_HG_312	gi|654842113|ref|WP_028294734.1|	33.33	6.4	38.1	RNA-binding protein [Oceanobacter kriegii]
Dmel_0027343_fz3_frizzled_3_Source_FlyBase_0027343_HG_312	gi|1109238986|ref|XP_019194171.1|	33.80	6.5	40.8	PREDICTED: polyadenylate-binding protein 4-like [Ipomoea nil]
Dmel_0027343_fz3_frizzled_3_Source_FlyBase_0027343_HG_312	gi|1045915023|gb|OCH92104.1|	33.33	6.6	40.4	hypothetical protein OBBRIDRAFT_811845 [Obba rivulosa]
Dmel_0027343_fz3_frizzled_3_Source_FlyBase_0027343_HG_312	gi|1013938561|gb|KYQ92253.1|	29.21	6.6	41.2	hypothetical protein DLAC_07100 [Dictyostelium lacteum]
Dmel_0027343_fz3_frizzled_3_Source_FlyBase_0027343_HG_312	gi|1015448522|gb|AMV30306.1|	32.93	6.7	38.5	RNA recognition motif protein [Gemmata sp. SH-PL17]
Dmel_0027343_fz3_frizzled_3_Source_FlyBase_0027343_HG_312	gi|515621210|ref|WP_017053810.1|	36.84	6.8	38.1	hypothetical protein [Vibrio genomosp. F6]
Dmel_0027343_fz3_frizzled_3_Source_FlyBase_0027343_HG_312	gi|931412067|gb|KPJ99379.1|	36.59	6.8	38.1	RNA-binding protein [Desulfobacterales bacterium SG8_35]
Dmel_0027343_fz3_frizzled_3_Source_FlyBase_0027343_HG_312	gi|588258637|ref|XP_006958479.1|	33.77	6.8	40.8	hypothetical protein WALSEDRAFT_38416, partial [Wallemia mellicola CBS 633.66]
Dmel_0027343_fz3_frizzled_3_Source_FlyBase_0027343_HG_312	gi|1117376474|ref|XP_019460962.1|	33.33	6.9	40.0	PREDICTED: serine/arginine-rich splicing factor RS41-like isoform X2 [Lupinus angustifolius]
Dmel_0027343_fz3_frizzled_3_Source_FlyBase_0027343_HG_312	gi|1084107032|gb|OGL07460.1|	29.87	6.9	38.1	RNA-binding protein [Candidatus Rokubacteria bacterium RIFCSPHIGHO2_02_FULL_69_13]
Dmel_0027343_fz3_frizzled_3_Source_FlyBase_0027343_HG_312	gi|952346532|gb|KRT68550.1|	29.87	6.9	38.1	RNP-1 like protein RNA-binding protein [Candidatus Rokubacteria bacterium CSP1-6]
Dmel_0027343_fz3_frizzled_3_Source_FlyBase_0027343_HG_312	gi|504857523|ref|WP_015044625.1|	34.62	7.0	38.1	MULTISPECIES: RNA-binding protein [Dehalobacter]
Dmel_0027343_fz3_frizzled_3_Source_FlyBase_0027343_HG_312	gi|518056352|ref|WP_019226560.1|	34.62	7.1	38.1	MULTISPECIES: RNA-binding protein [Dehalobacter]
Dmel_0027343_fz3_frizzled_3_Source_FlyBase_0027343_HG_312	gi|1134542672|gb|OMH80703.1|	29.94	7.2	40.8	Polyadenylate-binding protein, cytoplasmic and nuclear [Zancudomyces culisetae]
Dmel_0027343_fz3_frizzled_3_Source_FlyBase_0027343_HG_312	gi|491132938|ref|WP_004991365.1|	42.03	7.2	38.1	MULTISPECIES: RNA-binding protein [Acinetobacter]
Dmel_0027343_fz3_frizzled_3_Source_FlyBase_0027343_HG_312	gi|1013940600|gb|KYQ94283.1|	35.06	7.3	40.8	RNA-binding region RNP-1 domain-containing protein [Dictyostelium lacteum]
Dmel_0027343_fz3_frizzled_3_Source_FlyBase_0027343_HG_312	gi|491148885|ref|WP_005007281.1|	36.00	7.3	38.1	hypothetical protein [Acinetobacter bouvetii]
Dmel_0027343_fz3_frizzled_3_Source_FlyBase_0027343_HG_312	gi|470435261|ref|XP_004338760.1|	20.46	7.4	40.8	hypothetical protein ACA1_019990 [Acanthamoeba castellanii str. Neff]
Dmel_0027343_fz3_frizzled_3_Source_FlyBase_0027343_HG_312	gi|952351685|gb|KRT73453.1|	32.89	7.4	38.1	rbp, RNA-binding protein [Deltaproteobacteria bacterium CSP1-8]
Dmel_0027343_fz3_frizzled_3_Source_FlyBase_0027343_HG_312	gi|1021482546|ref|XP_016184334.1|	34.38	7.6	40.0	PREDICTED: LOW QUALITY PROTEIN: serine/arginine-rich splicing factor RS41-like [Arachis ipaensis]
Dmel_0027343_fz3_frizzled_3_Source_FlyBase_0027343_HG_312	gi|1142635505|gb|ONM04568.1|	35.00	7.7	38.5	Polypyrimidine tract-binding protein homolog 1 [Zea mays]
Dmel_0027343_fz3_frizzled_3_Source_FlyBase_0027343_HG_312	gi|1043296177|gb|OBZ81821.1|	35.00	7.7	40.4	Sporulation-specific protein 5 [Choanephora cucurbitarum]
Dmel_0027343_fz3_frizzled_3_Source_FlyBase_0027343_HG_312	gi|930558862|gb|KPI83184.1|	36.51	7.8	40.4	RNA-binding protein-like protein [Leptomonas seymouri]
Dmel_0027343_fz3_frizzled_3_Source_FlyBase_0027343_HG_312	gi|1029114199|ref|XP_016735545.1|	32.35	7.9	40.0	PREDICTED: serine/arginine-rich splicing factor RS31-like isoform X1 [Gossypium hirsutum]
Dmel_0027343_fz3_frizzled_3_Source_FlyBase_0027343_HG_312	gi|1021056183|emb|SAM08105.1|	42.86	7.9	40.8	hypothetical protein [Absidia glauca]
Dmel_0027343_fz3_frizzled_3_Source_FlyBase_0027343_HG_312	gi|916867990|ref|WP_051475046.1|	32.89	7.9	38.5	hypothetical protein [Rhodospirillales bacterium URHD0088]
Dmel_0027343_fz3_frizzled_3_Source_FlyBase_0027343_HG_312	gi|1070935837|gb|OEL21674.1|	32.73	8.0	40.8	Ribosomal RNA small subunit methyltransferase, chloroplastic [Dichanthelium oligosanthes]
Dmel_0027343_fz3_frizzled_3_Source_FlyBase_0027343_HG_312	gi|1026272924|gb|OAD05931.1|	29.27	8.0	40.8	hypothetical protein MUCCIDRAFT_87759 [Mucor circinelloides f. lusitanicus CBS 277.49]
Dmel_0027343_fz3_frizzled_3_Source_FlyBase_0027343_HG_312	gi|992228278|ref|XP_015410878.1|	33.33	8.0	38.1	glycine-rich RNA-binding protein [Aspergillus nomius NRRL 13137]
Dmel_0027343_fz3_frizzled_3_Source_FlyBase_0027343_HG_312	gi|1069929528|ref|XP_018269602.1|	20.26	8.2	40.4	hypothetical protein RHOBADRAFT_66719, partial [Rhodotorula graminis WP1]
Dmel_0027343_fz3_frizzled_3_Source_FlyBase_0027343_HG_312	gi|1072981395|ref|XP_018441153.1|	26.67	8.5	40.0	PREDICTED: serine/arginine-rich splicing factor RS31A-like isoform X1 [Raphanus sativus]
Dmel_0027343_fz3_frizzled_3_Source_FlyBase_0027343_HG_312	gi|729425250|ref|XP_010558981.1|	31.62	8.5	40.4	PREDICTED: polyadenylate-binding protein 7 isoform X1 [Tarenaya hassleriana]
Dmel_0027343_fz3_frizzled_3_Source_FlyBase_0027343_HG_312	gi|729425253|ref|XP_010558982.1|	31.62	8.6	40.4	PREDICTED: polyadenylate-binding protein 7 isoform X2 [Tarenaya hassleriana]
Dmel_0027343_fz3_frizzled_3_Source_FlyBase_0027343_HG_312	gi|657730823|ref|WP_029527374.1|	28.48	8.7	40.0	peptidase M48 [Polaromonas glacialis]
Dmel_0027343_fz3_frizzled_3_Source_FlyBase_0027343_HG_312	gi|518844558|ref|WP_020000448.1|	32.93	8.7	37.7	MULTISPECIES: RNA-binding protein [Desulfovibrionaceae]
Dmel_0027343_fz3_frizzled_3_Source_FlyBase_0027343_HG_312	gi|780797407|gb|KJS03622.1|	26.60	9.1	37.7	RNA-binding protein [Desulfobulbaceae bacterium BRH_c16a]
Dmel_0027343_fz3_frizzled_3_Source_FlyBase_0027343_HG_312	gi|1026767837|gb|OAE28070.1|	34.57	9.1	39.7	hypothetical protein AXG93_4577s1010 [Marchantia polymorpha subsp. polymorpha]
Dmel_0027343_fz3_frizzled_3_Source_FlyBase_0027343_HG_312	gi|367008894|ref|XP_003678948.1|	30.00	9.3	40.0	hypothetical protein TDEL_0A04050 [Torulaspora delbrueckii]
Dmel_0027343_fz3_frizzled_3_Source_FlyBase_0027343_HG_312	gi|1162536385|ref|XP_020416465.1|	35.62	9.3	40.4	polyadenylate-binding protein 4-like isoform X2 [Prunus persica]
Dmel_0027343_fz3_frizzled_3_Source_FlyBase_0027343_HG_312	gi|1168106033|gb|OQE06201.1|	29.29	9.6	38.1	hypothetical protein PENVUL_c019G01266 [Penicillium vulpinum]
Dmel_0027343_fz3_frizzled_3_Source_FlyBase_0027343_HG_312	gi|1084095813|gb|OGK98367.1|	45.45	9.8	37.7	hypothetical protein A3D33_01475 [Candidatus Rokubacteria bacterium RIFCSPHIGHO2_02_FULL_73_26]
Dmel_0027343_fz3_frizzled_3_Source_FlyBase_0027343_HG_312	gi|1084072651|gb|OGK77234.1|	45.45	9.8	37.7	hypothetical protein A2050_02670 [Candidatus Rokubacteria bacterium GWA2_73_35]
Dmel_0030027_CG1632_HG_312	gi|1123436821|pdb|5TJX|A	36.70	1e-07	64.7	Chain A, Structure Of Human Plasma Kallikrein
Dmel_0030027_CG1632_HG_312	gi|1123436821|pdb|5TJX|A	28.26	0.063	47.4	Chain A, Structure Of Human Plasma Kallikrein
Dmel_0030027_CG1632_HG_312	gi|1150667407|pdb|5TKS|A	32.48	2e-06	60.5	Chain A, Factor Xia In Complex With The Inhibitor ((15s)-18-chloro- 15-(((2e)- 3-(5-chloro-2-(1h-tetrazol-1-yl)phenyl)-2- Propenoyl)amino)-17,19- Diazatricyclo[14.2.1.0~2,7~]nonadeca-1(18),2,4,6,16(19)-pentaen-5- Yl)carbamate
Dmel_0030027_CG1632_HG_312	gi|326526817|dbj|BAK00797.1|	26.67	7e-05	56.6	predicted protein [Hordeum vulgare subsp. vulgare]
Dmel_0030027_CG1632_HG_312	gi|1094094161|ref|WP_071084508.1|	27.94	2e-04	55.5	hypothetical protein [Rhizobium sp. RSm-3]
Dmel_0030027_CG1632_HG_312	gi|1092314865|gb|OHV26736.1|	27.94	2e-04	55.5	hypothetical protein BBJ66_01650 [Rhizobium sp. RSm-3]
Dmel_0030027_CG1632_HG_312	gi|1049457735|emb|SBT72035.1|	38.81	0.13	47.8	kinesin-7, putative [Plasmodium malariae]
Dmel_0030027_CG1632_HG_312	gi|747214605|gb|KIG14197.1|	44.83	0.51	44.3	Transposase [Enhygromyxa salina]
Dmel_0030027_CG1632_HG_312	gi|971518450|dbj|GAQ79738.1|	40.24	1.1	44.3	hypothetical protein KFL_000370120 [Klebsormidium flaccidum]
Dmel_0030027_CG1632_HG_312	gi|262079475|gb|ACY15444.1|	32.62	4.8	41.6	Low density lipoprotein-receptor, class A, cysteine-rich [Haliangium ochraceum DSM 14365]
