# Supplementary material for: Reconstruction of the ancestral metazoan genome reveals an increase in genomic novelty
Source: Nat Commun. 2018 Apr 30;9:1730. doi: 10.1038/s41467-018-04136-5 (PMC5928047; doi:10.1038/s41467-018-04136-5)
Supplement: Supplementary file 12 — Supplementary Data 9 [file 41467_2018_4136_MOESM12_ESM.zip › Node 3 - Metazoa/HG_33_seqs_BLAST_headers.cvs]

Query	Subject	%id	e-value	bit-score	Subject_description_[Organism]
Dmel_0035538_DopEcR_Dopamine_Ecdysteroid_receptor_Source_FlyBase_0035538_HG_33	gi|1048348467|pdb|5JQH|A	29.35	2e-23	110	Chain A, Structure Of Beta2 Adrenoceptor Bound To Carazolol And Inactive-state Stabilizing Nanobody, Nb60
Dmel_0035538_DopEcR_Dopamine_Ecdysteroid_receptor_Source_FlyBase_0035538_HG_33	gi|545719881|pdb|4LDE|A	28.47	2e-22	107	Chain A, Structure Of Beta2 Adrenoceptor Bound To Bi167107 And An Engineered Nanobody
Dmel_0035538_DopEcR_Dopamine_Ecdysteroid_receptor_Source_FlyBase_0035538_HG_33	gi|190613726|pdb|3D4S|A	34.03	1e-16	90.5	Chain A, Cholesterol Bound Form Of Human Beta2 Adrenergic Receptor.
Dmel_0035538_DopEcR_Dopamine_Ecdysteroid_receptor_Source_FlyBase_0035538_HG_33	gi|159795485|pdb|2RH1|A	34.03	3e-16	89.4	Chain A, High Resolution Crystal Structure Of Human B2-Adrenergic G Protein- Coupled Receptor.
Dmel_0035538_DopEcR_Dopamine_Ecdysteroid_receptor_Source_FlyBase_0035538_HG_33	gi|317455410|pdb|3PDS|A	34.03	3e-16	89.0	Chain A, Irreversible Agonist-Beta2 Adrenoceptor Complex
Dmel_0035538_DopEcR_Dopamine_Ecdysteroid_receptor_Source_FlyBase_0035538_HG_33	gi|319443693|pdb|3P0G|A	34.03	3e-16	89.4	Chain A, Structure Of A Nanobody-Stabilized Active State Of The Beta2 Adrenoceptor
Dmel_0035538_DopEcR_Dopamine_Ecdysteroid_receptor_Source_FlyBase_0035538_HG_33	gi|460417599|pdb|4IAQ|A	27.81	8e-12	75.9	Chain A, Crystal Structure Of The Chimeric Protein Of 5-ht1b-bril In Complex With Dihydroergotamine (psi Community Target)
Dmel_0035538_DopEcR_Dopamine_Ecdysteroid_receptor_Source_FlyBase_0035538_HG_33	gi|460417600|pdb|4IAR|A	27.81	8e-12	75.9	Chain A, Crystal Structure Of The Chimeric Protein Of 5-ht1b-bril In Complex With Ergotamine (psi Community Target)
Dmel_0035538_DopEcR_Dopamine_Ecdysteroid_receptor_Source_FlyBase_0035538_HG_33	gi|1139421941|pdb|5TVN|A	26.15	3e-09	68.2	Chain A, Crystal Structure Of The Lsd-bound 5-ht2b Receptor
Dmel_0035538_DopEcR_Dopamine_Ecdysteroid_receptor_Source_FlyBase_0035538_HG_33	gi|460417601|pdb|4IB4|A	27.53	4e-09	67.8	Chain A, Crystal Structure Of The Chimeric Protein Of 5-ht2b-bril In Complex With Ergotamine
Dmel_0035538_DopEcR_Dopamine_Ecdysteroid_receptor_Source_FlyBase_0035538_HG_33	gi|340708465|pdb|3RZE|A	30.15	6e-09	67.4	Chain A, Structure Of The Human Histamine H1 Receptor In Complex With Doxepin
Dmel_0035538_DopEcR_Dopamine_Ecdysteroid_receptor_Source_FlyBase_0035538_HG_33	gi|310943018|pdb|3PBL|A	27.42	6e-09	67.4	Chain A, Structure Of The Human Dopamine D3 Receptor In Complex With Eticlopride
Dmel_0035538_DopEcR_Dopamine_Ecdysteroid_receptor_Source_FlyBase_0035538_HG_33	gi|377656593|pdb|4DAJ|A	29.10	2e-08	65.5	Chain A, Structure Of The M3 Muscarinic Acetylcholine Receptor
Dmel_0035538_DopEcR_Dopamine_Ecdysteroid_receptor_Source_FlyBase_0035538_HG_33	gi|1004171631|pdb|5CXV|A	31.34	3e-08	65.5	Chain A, Structure Of The Human M1 Muscarinic Acetylcholine Receptor Bound To Antagonist Tiotropium
Dmel_0035538_DopEcR_Dopamine_Ecdysteroid_receptor_Source_FlyBase_0035538_HG_33	gi|726969067|pdb|4U15|A	29.10	3e-08	65.1	Chain A, M3-mt4l Receptor Bound To Tiotropium
Dmel_0035538_DopEcR_Dopamine_Ecdysteroid_receptor_Source_FlyBase_0035538_HG_33	gi|726969066|pdb|4U14|A	29.10	3e-08	65.1	Chain A, Structure Of The M3 Muscarinic Acetylcholine Receptor Bound To The Antagonist Tiotropium Crystallized With Disulfide-stabilized T4 Lysozyme (dst4l)
Dmel_0035538_DopEcR_Dopamine_Ecdysteroid_receptor_Source_FlyBase_0035538_HG_33	gi|939187030|pdb|4ZUD|A	27.82	4e-08	65.1	Chain A, Crystal Structure Of Human Angiotensin Receptor In Complex With Inverse Agonist Olmesartan At 2.8a Resolution.
Dmel_0035538_DopEcR_Dopamine_Ecdysteroid_receptor_Source_FlyBase_0035538_HG_33	gi|810515963|pdb|4YAY|A	27.82	4e-08	64.7	Chain A, Xfel Structure Of Human Angiotensin Receptor
Dmel_0035538_DopEcR_Dopamine_Ecdysteroid_receptor_Source_FlyBase_0035538_HG_33	gi|1143283946|pdb|5UIG|A	30.56	1e-07	63.5	Chain A, Crystal Structure Of Adenosine A2a Receptor Bound To A Novel Triazole- Carboximidamide Antagonist
Dmel_0035538_DopEcR_Dopamine_Ecdysteroid_receptor_Source_FlyBase_0035538_HG_33	gi|399125248|pdb|4EIY|A	30.56	1e-07	63.5	Chain A, Crystal Structure Of The Chimeric Protein Of A2aar-Bril In Complex With Zm241385 At 1.8a Resolution
Dmel_0035538_DopEcR_Dopamine_Ecdysteroid_receptor_Source_FlyBase_0035538_HG_33	gi|209447557|pdb|3EML|A	30.56	1e-07	63.5	Chain A, The 2.6 A Crystal Structure Of A Human A2a Adenosine Receptor Bound To Zm241385.
Dmel_0035538_DopEcR_Dopamine_Ecdysteroid_receptor_Source_FlyBase_0035538_HG_33	gi|1041576773|pdb|5IU4|A	30.56	6e-07	61.2	Chain A, Crystal Structure Of Stabilized A2a Adenosine Receptor A2ar-star2-bril In Complex With Zm241385 At 1.7a Resolution
Dmel_0035538_DopEcR_Dopamine_Ecdysteroid_receptor_Source_FlyBase_0035538_HG_33	gi|940376760|pdb|5DHG|A	22.82	2e-06	59.7	Chain A, The Crystal Structure Of Nociceptin/orphanin Fq Peptide Receptor (nop) In Complex With C-35 (psi Community Target)
Dmel_0035538_DopEcR_Dopamine_Ecdysteroid_receptor_Source_FlyBase_0035538_HG_33	gi|385252102|pdb|4EA3|A	22.82	2e-06	59.7	Chain A, Structure Of The NOFQ OPIOID RECEPTOR IN COMPLEX WITH A PEPTIDE Mimetic
Dmel_0035538_DopEcR_Dopamine_Ecdysteroid_receptor_Source_FlyBase_0035538_HG_33	gi|747155334|pdb|4S0V|A	29.01	3e-06	59.3	Chain A, Crystal Structure Of The Human Ox2 Orexin Receptor Bound To The Insomnia Drug Suvorexant
Dmel_0035538_DopEcR_Dopamine_Ecdysteroid_receptor_Source_FlyBase_0035538_HG_33	gi|383843883|gb|AFH53905.1|	26.03	3e-06	58.9	G-protein-coupled chemokine receptor [Sheeppox virus]
Dmel_0035538_DopEcR_Dopamine_Ecdysteroid_receptor_Source_FlyBase_0035538_HG_33	gi|557883673|gb|AHA43181.1|	26.03	4e-06	58.9	G-protein-coupled chemokine receptor [Sheeppox virus]
Dmel_0035538_DopEcR_Dopamine_Ecdysteroid_receptor_Source_FlyBase_0035538_HG_33	gi|564120226|gb|AHB72725.1|	26.03	4e-06	58.5	GPCR [Sheeppox virus]
Dmel_0035538_DopEcR_Dopamine_Ecdysteroid_receptor_Source_FlyBase_0035538_HG_33	gi|383933251|gb|AFH53909.1|	26.03	4e-06	58.5	G-protein-coupled chemokine receptor [Sheeppox virus]
Dmel_0035538_DopEcR_Dopamine_Ecdysteroid_receptor_Source_FlyBase_0035538_HG_33	gi|380765131|pdb|4DKL|A	28.78	4e-06	58.9	Chain A, Crystal Structure Of The Mu-opioid Receptor Bound To A Morphinan Antagonist
Dmel_0035538_DopEcR_Dopamine_Ecdysteroid_receptor_Source_FlyBase_0035538_HG_33	gi|226438057|gb|ACO56330.1|	26.03	4e-06	58.5	G-protein-coupled chemokine receptor [Sheeppox virus HSL]
Dmel_0035538_DopEcR_Dopamine_Ecdysteroid_receptor_Source_FlyBase_0035538_HG_33	gi|1152729826|gb|AQW44856.1|	26.03	4e-06	58.5	G-protein-coupled chemokine receptor, partial [Sheeppox virus]
Dmel_0035538_DopEcR_Dopamine_Ecdysteroid_receptor_Source_FlyBase_0035538_HG_33	gi|21492466|ref|NP_659585.1|	26.03	4e-06	58.5	G protein-coupled chemokine receptor [Sheeppox virus]
Dmel_0035538_DopEcR_Dopamine_Ecdysteroid_receptor_Source_FlyBase_0035538_HG_33	gi|226438041|gb|ACO56322.1|	26.03	4e-06	58.5	G-protein-coupled chemokine receptor [Sheeppox virus Turkey/98 Darica]
Dmel_0035538_DopEcR_Dopamine_Ecdysteroid_receptor_Source_FlyBase_0035538_HG_33	gi|226438031|gb|ACO56317.1|	26.03	4e-06	58.5	G-protein-coupled chemokine receptor [Sheeppox virus Morocco vaccine strain]
Dmel_0035538_DopEcR_Dopamine_Ecdysteroid_receptor_Source_FlyBase_0035538_HG_33	gi|557883667|gb|AHA43178.1|	26.03	4e-06	58.5	G-protein-coupled chemokine receptor [Sheeppox virus]
Dmel_0035538_DopEcR_Dopamine_Ecdysteroid_receptor_Source_FlyBase_0035538_HG_33	gi|557883675|gb|AHA43182.1|	26.03	4e-06	58.5	G-protein-coupled chemokine receptor [Sheeppox virus]
Dmel_0035538_DopEcR_Dopamine_Ecdysteroid_receptor_Source_FlyBase_0035538_HG_33	gi|226437995|gb|ACO56299.1|	26.03	4e-06	58.5	G-protein-coupled chemokine receptor [Goatpox virus Saudi Arabia/93]
Dmel_0035538_DopEcR_Dopamine_Ecdysteroid_receptor_Source_FlyBase_0035538_HG_33	gi|557883665|gb|AHA43177.1|	26.03	4e-06	58.5	G-protein-coupled chemokine receptor [Sheeppox virus]
Dmel_0035538_DopEcR_Dopamine_Ecdysteroid_receptor_Source_FlyBase_0035538_HG_33	gi|557883695|gb|AHA43192.1|	26.03	4e-06	58.5	G-protein-coupled chemokine receptor [Sheeppox virus]
Dmel_0035538_DopEcR_Dopamine_Ecdysteroid_receptor_Source_FlyBase_0035538_HG_33	gi|226438039|gb|ACO56321.1|	26.03	4e-06	58.5	G-protein-coupled chemokine receptor [Sheeppox virus Turkey/98 Corum]
Dmel_0035538_DopEcR_Dopamine_Ecdysteroid_receptor_Source_FlyBase_0035538_HG_33	gi|226438051|gb|ACO56327.1|	26.03	4e-06	58.5	G-protein-coupled chemokine receptor [Sheeppox virus Turkey/98 Sivas]
Dmel_0035538_DopEcR_Dopamine_Ecdysteroid_receptor_Source_FlyBase_0035538_HG_33	gi|226437973|gb|ACO56288.1|	26.03	4e-06	58.5	G-protein-coupled chemokine receptor [Sheeppox virus Tunisia/01 3P3]
Dmel_0035538_DopEcR_Dopamine_Ecdysteroid_receptor_Source_FlyBase_0035538_HG_33	gi|927348169|gb|ALE15240.1|	26.03	4e-06	58.5	G-protein-coupled chemokine receptor, partial [Sheeppox virus]
Dmel_0035538_DopEcR_Dopamine_Ecdysteroid_receptor_Source_FlyBase_0035538_HG_33	gi|226437969|gb|ACO56286.1|	26.03	4e-06	58.5	G-protein-coupled chemokine receptor [Sheeppox virus Tunisia/01 18P2]
Dmel_0035538_DopEcR_Dopamine_Ecdysteroid_receptor_Source_FlyBase_0035538_HG_33	gi|926451053|gb|ALD15776.1|	27.20	5e-06	57.0	G-protein-coupled chemokine receptor, partial [Lumpy skin disease virus]
Dmel_0035538_DopEcR_Dopamine_Ecdysteroid_receptor_Source_FlyBase_0035538_HG_33	gi|557883679|gb|AHA43184.1|	25.17	5e-06	58.2	G-protein-coupled chemokine receptor [Goatpox virus]
Dmel_0035538_DopEcR_Dopamine_Ecdysteroid_receptor_Source_FlyBase_0035538_HG_33	gi|226438003|gb|ACO56303.1|	26.03	5e-06	58.2	G-protein-coupled chemokine receptor [Goatpox virus vaccine Nigeria/99]
Dmel_0035538_DopEcR_Dopamine_Ecdysteroid_receptor_Source_FlyBase_0035538_HG_33	gi|1006588585|pdb|5DSG|A	30.00	6e-06	58.2	Chain A, Structure Of The M4 Muscarinic Acetylcholine Receptor (m4-mt4l) Bound To Tiotropium
Dmel_0035538_DopEcR_Dopamine_Ecdysteroid_receptor_Source_FlyBase_0035538_HG_33	gi|374414662|pdb|3UON|A	29.69	6e-06	58.2	Chain A, Structure Of The Human M2 Muscarinic Acetylcholine Receptor Bound To An Antagonist
Dmel_0035538_DopEcR_Dopamine_Ecdysteroid_receptor_Source_FlyBase_0035538_HG_33	gi|226438049|gb|ACO56326.1|	26.03	8e-06	57.8	G-protein-coupled chemokine receptor [Sheeppox virus Nigeria/77]
Dmel_0035538_DopEcR_Dopamine_Ecdysteroid_receptor_Source_FlyBase_0035538_HG_33	gi|927348167|gb|ALE15239.1|	26.03	9e-06	57.4	G-protein-coupled chemokine receptor, partial [Sheeppox virus]
Dmel_0035538_DopEcR_Dopamine_Ecdysteroid_receptor_Source_FlyBase_0035538_HG_33	gi|557370472|gb|AGZ95327.1|	25.17	1e-05	57.4	G-protein-coupled chemokine receptor [Goatpox virus FZ]
Dmel_0035538_DopEcR_Dopamine_Ecdysteroid_receptor_Source_FlyBase_0035538_HG_33	gi|557883689|gb|AHA43189.1|	25.17	1e-05	57.4	G-protein-coupled chemokine receptor [Goatpox virus]
Dmel_0035538_DopEcR_Dopamine_Ecdysteroid_receptor_Source_FlyBase_0035538_HG_33	gi|226437985|gb|ACO56294.1|	25.17	1e-05	57.4	G-protein-coupled chemokine receptor [Goatpox virus Bangladesh/86]
Dmel_0035538_DopEcR_Dopamine_Ecdysteroid_receptor_Source_FlyBase_0035538_HG_33	gi|557883685|gb|AHA43187.1|	25.17	1e-05	57.0	G-protein-coupled chemokine receptor [Goatpox virus]
Dmel_0035538_DopEcR_Dopamine_Ecdysteroid_receptor_Source_FlyBase_0035538_HG_33	gi|557883691|gb|AHA43190.1|	26.35	1e-05	57.0	G-protein-coupled chemokine receptor [Goatpox virus]
Dmel_0035538_DopEcR_Dopamine_Ecdysteroid_receptor_Source_FlyBase_0035538_HG_33	gi|226437989|gb|ACO56296.1|	25.17	1e-05	57.0	G-protein-coupled chemokine receptor [Goatpox virus Iraq/61 Gorgan]
Dmel_0035538_DopEcR_Dopamine_Ecdysteroid_receptor_Source_FlyBase_0035538_HG_33	gi|148912889|ref|YP_001293203.1|	25.17	1e-05	57.0	hypothetical protein GTPV_gp009 [Goatpox virus Pellor]
Dmel_0035538_DopEcR_Dopamine_Ecdysteroid_receptor_Source_FlyBase_0035538_HG_33	gi|640938863|gb|AIA57662.1|	27.20	1e-05	57.0	G-protein-coupled chemokine receptor [Goatpox virus]
Dmel_0035538_DopEcR_Dopamine_Ecdysteroid_receptor_Source_FlyBase_0035538_HG_33	gi|927348215|gb|ALE15263.1|	27.20	2e-05	56.6	G-protein-coupled chemokine receptor, partial [Lumpy skin disease virus]
Dmel_0035538_DopEcR_Dopamine_Ecdysteroid_receptor_Source_FlyBase_0035538_HG_33	gi|557883671|gb|AHA43180.1|	26.03	2e-05	56.6	G-protein-coupled chemokine receptor [Sheeppox virus]
Dmel_0035538_DopEcR_Dopamine_Ecdysteroid_receptor_Source_FlyBase_0035538_HG_33	gi|927348187|gb|ALE15249.1|	26.98	2e-05	56.2	G-protein-coupled chemokine receptor, partial [Lumpy skin disease virus]
Dmel_0035538_DopEcR_Dopamine_Ecdysteroid_receptor_Source_FlyBase_0035538_HG_33	gi|927348231|gb|ALE15271.1|	26.98	2e-05	56.2	G-protein-coupled chemokine receptor, partial [Lumpy skin disease virus]
Dmel_0035538_DopEcR_Dopamine_Ecdysteroid_receptor_Source_FlyBase_0035538_HG_33	gi|927348185|gb|ALE15248.1|	26.98	2e-05	56.2	G-protein-coupled chemokine receptor, partial [Lumpy skin disease virus]
Dmel_0035538_DopEcR_Dopamine_Ecdysteroid_receptor_Source_FlyBase_0035538_HG_33	gi|927348189|gb|ALE15250.1|	26.98	2e-05	56.2	G-protein-coupled chemokine receptor, partial [Lumpy skin disease virus]
Dmel_0035538_DopEcR_Dopamine_Ecdysteroid_receptor_Source_FlyBase_0035538_HG_33	gi|927348211|gb|ALE15261.1|	26.98	2e-05	56.2	G-protein-coupled chemokine receptor, partial [Lumpy skin disease virus]
Dmel_0035538_DopEcR_Dopamine_Ecdysteroid_receptor_Source_FlyBase_0035538_HG_33	gi|927348171|gb|ALE15241.1|	26.98	2e-05	56.2	G-protein-coupled chemokine receptor, partial [Lumpy skin disease virus]
Dmel_0035538_DopEcR_Dopamine_Ecdysteroid_receptor_Source_FlyBase_0035538_HG_33	gi|927348181|gb|ALE15246.1|	26.98	2e-05	56.2	G-protein-coupled chemokine receptor, partial [Lumpy skin disease virus]
Dmel_0035538_DopEcR_Dopamine_Ecdysteroid_receptor_Source_FlyBase_0035538_HG_33	gi|757867794|gb|AJO26971.1|	27.20	2e-05	56.2	G-protein-coupled chemokine receptor [Lumpy skin disease virus]
Dmel_0035538_DopEcR_Dopamine_Ecdysteroid_receptor_Source_FlyBase_0035538_HG_33	gi|757867792|gb|AJO26970.1|	27.20	2e-05	56.2	G-protein-coupled chemokine receptor [Lumpy skin disease virus]
Dmel_0035538_DopEcR_Dopamine_Ecdysteroid_receptor_Source_FlyBase_0035538_HG_33	gi|927348197|gb|ALE15254.1|	26.98	2e-05	56.2	G-protein-coupled chemokine receptor, partial [Lumpy skin disease virus]
Dmel_0035538_DopEcR_Dopamine_Ecdysteroid_receptor_Source_FlyBase_0035538_HG_33	gi|927348217|gb|ALE15264.1|	26.98	2e-05	56.2	G-protein-coupled chemokine receptor, partial [Lumpy skin disease virus]
Dmel_0035538_DopEcR_Dopamine_Ecdysteroid_receptor_Source_FlyBase_0035538_HG_33	gi|927348191|gb|ALE15251.1|	26.98	2e-05	56.2	G-protein-coupled chemokine receptor, partial [Lumpy skin disease virus]
Dmel_0035538_DopEcR_Dopamine_Ecdysteroid_receptor_Source_FlyBase_0035538_HG_33	gi|226437999|gb|ACO56301.1|	27.20	2e-05	56.2	G-protein-coupled chemokine receptor [Goatpox virus Yemen/83]
Dmel_0035538_DopEcR_Dopamine_Ecdysteroid_receptor_Source_FlyBase_0035538_HG_33	gi|873463510|gb|AKP49081.1|	26.98	2e-05	56.2	G-protein-coupled chemokine receptor, partial [Lumpy skin disease virus]
Dmel_0035538_DopEcR_Dopamine_Ecdysteroid_receptor_Source_FlyBase_0035538_HG_33	gi|383843887|gb|AFH53907.1|	25.34	2e-05	56.2	G-protein-coupled chemokine receptor [Sheeppox virus]
Dmel_0035538_DopEcR_Dopamine_Ecdysteroid_receptor_Source_FlyBase_0035538_HG_33	gi|927348229|gb|ALE15270.1|	26.98	2e-05	56.2	G-protein-coupled chemokine receptor, partial [Lumpy skin disease virus]
Dmel_0035538_DopEcR_Dopamine_Ecdysteroid_receptor_Source_FlyBase_0035538_HG_33	gi|821091718|gb|AKH03905.1|	27.20	2e-05	56.2	G-protein-coupled chemokine receptor [Lumpy skin disease virus]
Dmel_0035538_DopEcR_Dopamine_Ecdysteroid_receptor_Source_FlyBase_0035538_HG_33	gi|927348209|gb|ALE15260.1|	26.98	2e-05	56.2	G-protein-coupled chemokine receptor, partial [Lumpy skin disease virus]
Dmel_0035538_DopEcR_Dopamine_Ecdysteroid_receptor_Source_FlyBase_0035538_HG_33	gi|927348173|gb|ALE15242.1|	26.98	2e-05	56.2	G-protein-coupled chemokine receptor, partial [Lumpy skin disease virus]
Dmel_0035538_DopEcR_Dopamine_Ecdysteroid_receptor_Source_FlyBase_0035538_HG_33	gi|927348199|gb|ALE15255.1|	26.98	2e-05	56.2	G-protein-coupled chemokine receptor, partial [Lumpy skin disease virus]
Dmel_0035538_DopEcR_Dopamine_Ecdysteroid_receptor_Source_FlyBase_0035538_HG_33	gi|927348179|gb|ALE15245.1|	26.98	2e-05	56.2	G-protein-coupled chemokine receptor, partial [Lumpy skin disease virus]
Dmel_0035538_DopEcR_Dopamine_Ecdysteroid_receptor_Source_FlyBase_0035538_HG_33	gi|226438015|gb|ACO56309.1|	27.20	2e-05	56.2	G-protein-coupled chemokine receptor [Lumpy skin disease virus RSA/06 Cow t6]
Dmel_0035538_DopEcR_Dopamine_Ecdysteroid_receptor_Source_FlyBase_0035538_HG_33	gi|226437981|gb|ACO56292.1|	27.20	2e-05	56.2	G-protein-coupled chemokine receptor [Goatpox virus Burkina Benogo 3A]
Dmel_0035538_DopEcR_Dopamine_Ecdysteroid_receptor_Source_FlyBase_0035538_HG_33	gi|927348227|gb|ALE15269.1|	26.98	2e-05	56.2	G-protein-coupled chemokine receptor, partial [Lumpy skin disease virus]
Dmel_0035538_DopEcR_Dopamine_Ecdysteroid_receptor_Source_FlyBase_0035538_HG_33	gi|927348175|gb|ALE15243.1|	26.98	2e-05	56.2	G-protein-coupled chemokine receptor, partial [Lumpy skin disease virus]
Dmel_0035538_DopEcR_Dopamine_Ecdysteroid_receptor_Source_FlyBase_0035538_HG_33	gi|226438005|gb|ACO56304.1|	27.20	2e-05	56.2	G-protein-coupled chemokine receptor [Lumpy skin disease virus Niger Ibetecene]
Dmel_0035538_DopEcR_Dopamine_Ecdysteroid_receptor_Source_FlyBase_0035538_HG_33	gi|22595544|gb|AAN02577.1|	27.20	2e-05	56.2	CC chemokine receptor-like protein [Lumpy skin disease virus NW-LW]
Dmel_0035538_DopEcR_Dopamine_Ecdysteroid_receptor_Source_FlyBase_0035538_HG_33	gi|927348233|gb|ALE15272.1|	26.98	2e-05	56.2	G-protein-coupled chemokine receptor, partial [Lumpy skin disease virus]
Dmel_0035538_DopEcR_Dopamine_Ecdysteroid_receptor_Source_FlyBase_0035538_HG_33	gi|927348183|gb|ALE15247.1|	26.98	2e-05	56.2	G-protein-coupled chemokine receptor, partial [Lumpy skin disease virus]
Dmel_0035538_DopEcR_Dopamine_Ecdysteroid_receptor_Source_FlyBase_0035538_HG_33	gi|226437993|gb|ACO56298.1|	25.17	2e-05	56.2	G-protein-coupled chemokine receptor [Goatpox virus Oman/84]
Dmel_0035538_DopEcR_Dopamine_Ecdysteroid_receptor_Source_FlyBase_0035538_HG_33	gi|226438023|gb|ACO56313.1|	27.20	2e-05	56.2	G-protein-coupled chemokine receptor [Lumpy skin disease virus RSA/00 OP126402]
Dmel_0035538_DopEcR_Dopamine_Ecdysteroid_receptor_Source_FlyBase_0035538_HG_33	gi|927348235|gb|ALE15273.1|	26.98	2e-05	56.2	G-protein-coupled chemokine receptor, partial [Lumpy skin disease virus]
Dmel_0035538_DopEcR_Dopamine_Ecdysteroid_receptor_Source_FlyBase_0035538_HG_33	gi|927348207|gb|ALE15259.1|	26.98	2e-05	56.2	G-protein-coupled chemokine receptor, partial [Lumpy skin disease virus]
Dmel_0035538_DopEcR_Dopamine_Ecdysteroid_receptor_Source_FlyBase_0035538_HG_33	gi|821091686|gb|AKH03889.1|	27.20	2e-05	56.2	G-protein-coupled chemokine receptor [Lumpy skin disease virus]
Dmel_0035538_DopEcR_Dopamine_Ecdysteroid_receptor_Source_FlyBase_0035538_HG_33	gi|226438017|gb|ACO56310.1|	27.20	2e-05	56.2	G-protein-coupled chemokine receptor [Lumpy skin disease virus RSA/06 Springbok]
Dmel_0035538_DopEcR_Dopamine_Ecdysteroid_receptor_Source_FlyBase_0035538_HG_33	gi|821091724|gb|AKH03908.1|	27.20	2e-05	56.2	G-protein-coupled chemokine receptor [Lumpy skin disease virus]
Dmel_0035538_DopEcR_Dopamine_Ecdysteroid_receptor_Source_FlyBase_0035538_HG_33	gi|927348177|gb|ALE15244.1|	26.98	2e-05	56.2	G-protein-coupled chemokine receptor, partial [Lumpy skin disease virus]
Dmel_0035538_DopEcR_Dopamine_Ecdysteroid_receptor_Source_FlyBase_0035538_HG_33	gi|13876663|gb|AAK43551.1|	27.20	2e-05	56.2	G-protein-coupled chemokine receptor-like protein [Lumpy skin disease virus]
Dmel_0035538_DopEcR_Dopamine_Ecdysteroid_receptor_Source_FlyBase_0035538_HG_33	gi|927348223|gb|ALE15267.1|	26.98	2e-05	56.2	G-protein-coupled chemokine receptor, partial [Lumpy skin disease virus]
Dmel_0035538_DopEcR_Dopamine_Ecdysteroid_receptor_Source_FlyBase_0035538_HG_33	gi|15150450|ref|NP_150445.1|	27.20	2e-05	56.2	LSDV011 CC chemokine receptor-like protein S78201 [Lumpy skin disease virus NI-2490]
Dmel_0035538_DopEcR_Dopamine_Ecdysteroid_receptor_Source_FlyBase_0035538_HG_33	gi|2495049|sp|Q86917.1|VQ3L_SHEVK	27.20	3e-05	56.2	RecName: Full=G-protein coupled receptor homolog Q2/3L
Dmel_0035538_DopEcR_Dopamine_Ecdysteroid_receptor_Source_FlyBase_0035538_HG_33	gi|22595703|gb|AAN02735.1|	27.20	3e-05	55.8	CC chemokine receptor-like protein [Lumpy skin disease virus]
Dmel_0035538_DopEcR_Dopamine_Ecdysteroid_receptor_Source_FlyBase_0035538_HG_33	gi|927348237|gb|ALE15274.1|	26.98	3e-05	55.8	G-protein-coupled chemokine receptor, partial [Lumpy skin disease virus]
Dmel_0035538_DopEcR_Dopamine_Ecdysteroid_receptor_Source_FlyBase_0035538_HG_33	gi|1004171529|pdb|4ZJ8|A	25.85	3e-05	56.2	Chain A, Structures Of The Human Ox1 Orexin Receptor Bound To Selective And Dual Antagonists
Dmel_0035538_DopEcR_Dopamine_Ecdysteroid_receptor_Source_FlyBase_0035538_HG_33	gi|946699553|ref|YP_009177032.1|	22.78	5e-05	55.1	G protein-coupled receptor protein [Turkeypox virus]
Dmel_0035538_DopEcR_Dopamine_Ecdysteroid_receptor_Source_FlyBase_0035538_HG_33	gi|226438037|gb|ACO56320.1|	25.34	7e-05	54.7	G-protein-coupled chemokine receptor [Sheeppox virus Vaccine Nigeria/99]
Dmel_0035538_DopEcR_Dopamine_Ecdysteroid_receptor_Source_FlyBase_0035538_HG_33	gi|226437997|gb|ACO56300.1|	25.34	8e-05	54.7	G-protein-coupled chemokine receptor [Goatpox virus Sudan]
Dmel_0035538_DopEcR_Dopamine_Ecdysteroid_receptor_Source_FlyBase_0035538_HG_33	gi|41023490|emb|CAE52744.1|	30.47	2e-04	53.1	hypothetical G-protein-coupled receptor protein [Fowlpox virus isolate HP-438/Munich]
Dmel_0035538_DopEcR_Dopamine_Ecdysteroid_receptor_Source_FlyBase_0035538_HG_33	gi|9634876|ref|NP_039169.1|	30.47	2e-04	53.1	G protein-coupled receptor gene family protein [Fowlpox virus]
Dmel_0035538_DopEcR_Dopamine_Ecdysteroid_receptor_Source_FlyBase_0035538_HG_33	gi|393194713|gb|AFN07323.1|	23.01	2e-04	52.8	rhodopsin, partial [Crossocheilus burmanicus]
Dmel_0035538_DopEcR_Dopamine_Ecdysteroid_receptor_Source_FlyBase_0035538_HG_33	gi|586239|sp|Q08520.1|VK02_SWPVK	24.80	2e-04	53.1	RecName: Full=G-protein coupled receptor homolog K2
Dmel_0035538_DopEcR_Dopamine_Ecdysteroid_receptor_Source_FlyBase_0035538_HG_33	gi|18640232|ref|NP_570306.1|	24.80	3e-04	53.1	SPV146 G protein-coupled CC chemokine receptor-like protein [Swinepox virus]
Dmel_0035538_DopEcR_Dopamine_Ecdysteroid_receptor_Source_FlyBase_0035538_HG_33	gi|659488574|ref|YP_009046435.1|	29.84	4e-04	52.0	G-protein-coupled receptor family protein [Pigeonpox virus]
Dmel_0035538_DopEcR_Dopamine_Ecdysteroid_receptor_Source_FlyBase_0035538_HG_33	gi|929526706|gb|ALF07853.1|	23.14	5e-04	52.0	G protein-coupled receptor [Swinepox virus]
Dmel_0035538_DopEcR_Dopamine_Ecdysteroid_receptor_Source_FlyBase_0035538_HG_33	gi|659488341|ref|YP_009046203.1|	29.84	5e-04	52.0	G-protein-coupled receptor family protein [Penguinpox virus]
Dmel_0035538_DopEcR_Dopamine_Ecdysteroid_receptor_Source_FlyBase_0035538_HG_33	gi|906849136|pdb|4ZWJ|A	20.75	5e-04	52.8	Chain A, Crystal Structure Of Rhodopsin Bound To Arrestin By Femtosecond X-ray Laser
Dmel_0035538_DopEcR_Dopamine_Ecdysteroid_receptor_Source_FlyBase_0035538_HG_33	gi|387766395|pdb|4EJ4|A	23.66	8e-04	51.6	Chain A, Structure Of The Delta Opioid Receptor Bound To Naltrindole
Dmel_0035538_DopEcR_Dopamine_Ecdysteroid_receptor_Source_FlyBase_0035538_HG_33	gi|641388543|gb|AIA58647.1|	29.67	0.001	49.3	G-protein-coupled chemokine receptor, partial [Lumpy skin disease virus]
Dmel_0035538_DopEcR_Dopamine_Ecdysteroid_receptor_Source_FlyBase_0035538_HG_33	gi|747155326|pdb|4RWA|A	24.11	0.001	50.8	Chain A, Synchrotron Structure Of The Human Delta Opioid Receptor In Complex With A Bifunctional Peptide (psi Community Target)
Dmel_0035538_DopEcR_Dopamine_Ecdysteroid_receptor_Source_FlyBase_0035538_HG_33	gi|568786785|pdb|4N6H|A	24.11	0.001	50.8	Chain A, 1.8 A Structure Of The Human Delta Opioid 7tm Receptor (psi Community Target)
Dmel_0035538_DopEcR_Dopamine_Ecdysteroid_receptor_Source_FlyBase_0035538_HG_33	gi|641388541|gb|AIA58646.1|	29.67	0.001	49.3	G-protein-coupled chemokine receptor, partial [Lumpy skin disease virus]
Dmel_0035538_DopEcR_Dopamine_Ecdysteroid_receptor_Source_FlyBase_0035538_HG_33	gi|541881756|pdb|4MBS|A	26.15	0.002	50.4	Chain A, Crystal Structure Of The Ccr5 Chemokine Receptor
Dmel_0035538_DopEcR_Dopamine_Ecdysteroid_receptor_Source_FlyBase_0035538_HG_33	gi|1115234290|pdb|5T1A|A	26.40	0.002	50.4	Chain A, Structure Of Cc Chemokine Receptor 2 With Orthosteric And Allosteric Antagonists
Dmel_0035538_DopEcR_Dopamine_Ecdysteroid_receptor_Source_FlyBase_0035538_HG_33	gi|310689930|pdb|3OE0|A	24.70	0.003	50.1	Chain A, Crystal Structure Of The Cxcr4 Chemokine Receptor In Complex With A Cyclic Peptide Antagonist Cvx15
Dmel_0035538_DopEcR_Dopamine_Ecdysteroid_receptor_Source_FlyBase_0035538_HG_33	gi|756142618|pdb|4RWS|A	24.70	0.003	50.1	Chain A, Crystal Structure Of Cxcr4 And Viral Chemokine Antagonist Vmip-ii Complex (psi Community Target)
Dmel_0035538_DopEcR_Dopamine_Ecdysteroid_receptor_Source_FlyBase_0035538_HG_33	gi|310689932|pdb|3OE6|A	24.70	0.003	50.1	Chain A, Crystal Structure Of The Cxcr4 Chemokine Receptor In Complex With A Small Molecule Antagonist It1t In I222 Spacegroup
Dmel_0035538_DopEcR_Dopamine_Ecdysteroid_receptor_Source_FlyBase_0035538_HG_33	gi|310689928|pdb|3ODU|A	24.70	0.003	50.1	Chain A, The 2.5 A Structure Of The Cxcr4 Chemokine Receptor In Complex With Small Molecule Antagonist It1t
Dmel_0035538_DopEcR_Dopamine_Ecdysteroid_receptor_Source_FlyBase_0035538_HG_33	gi|40555977|ref|NP_955062.1|	22.68	0.003	49.3	CNPV039 G protein-coupled receptor-like protein [Canarypox virus]
Dmel_0035538_DopEcR_Dopamine_Ecdysteroid_receptor_Source_FlyBase_0035538_HG_33	gi|1150667474|pdb|5UEN|A	28.32	0.004	49.7	Chain A, Crystal Structure Of The Human Adenosine A1 Receptor A1ar-bril In Complex With The Covalent Antagonist Du172 At 3.2a Resolution
Dmel_0035538_DopEcR_Dopamine_Ecdysteroid_receptor_Source_FlyBase_0035538_HG_33	gi|952955587|gb|ALN42241.2|	30.61	0.004	49.3	G protein-coupled receptor 1 [Elephant endotheliotropic herpesvirus 4A]
Dmel_0035538_DopEcR_Dopamine_Ecdysteroid_receptor_Source_FlyBase_0035538_HG_33	gi|380765108|pdb|4DJH|A	26.45	0.004	49.3	Chain A, Structure Of The Human Kappa Opioid Receptor In Complex With Jdtic
Dmel_0035538_DopEcR_Dopamine_Ecdysteroid_receptor_Source_FlyBase_0035538_HG_33	gi|659488169|ref|YP_009046031.1|	24.28	0.006	48.5	G-protein-coupled receptor family protein [Penguinpox virus]
Dmel_0035538_DopEcR_Dopamine_Ecdysteroid_receptor_Source_FlyBase_0035538_HG_33	gi|951885412|ref|YP_009179319.1|	33.59	0.011	48.1	G protein-coupled receptor-1 [Elephant endotheliotropic herpesvirus 4]
Dmel_0035538_DopEcR_Dopamine_Ecdysteroid_receptor_Source_FlyBase_0035538_HG_33	gi|1027020868|ref|XP_016604758.1|	33.33	0.016	47.4	hypothetical protein SPPG_07927 [Spizellomyces punctatus DAOM BR117]
Dmel_0035538_DopEcR_Dopamine_Ecdysteroid_receptor_Source_FlyBase_0035538_HG_33	gi|38229175|ref|NP_938268.1|	25.58	0.016	47.4	7L [Yaba monkey tumor virus]
Dmel_0035538_DopEcR_Dopamine_Ecdysteroid_receptor_Source_FlyBase_0035538_HG_33	gi|124738361|gb|ABN14163.1|	27.06	0.025	47.0	E1 [Equid gammaherpesvirus 2]
Dmel_0035538_DopEcR_Dopamine_Ecdysteroid_receptor_Source_FlyBase_0035538_HG_33	gi|124738395|gb|ABN14180.1|	26.47	0.035	46.2	E1 variant a [Equid gammaherpesvirus 2]
Dmel_0035538_DopEcR_Dopamine_Ecdysteroid_receptor_Source_FlyBase_0035538_HG_33	gi|146746499|gb|ABQ43634.1|	24.71	0.035	46.2	chemokine inhibitor [Tanapox virus]
Dmel_0035538_DopEcR_Dopamine_Ecdysteroid_receptor_Source_FlyBase_0035538_HG_33	gi|1104687901|pdb|5TJV|A	25.83	0.041	46.2	Chain A, High-resolution Crystal Structure Of The Human Cb1 Cannabinoid Receptor
Dmel_0035538_DopEcR_Dopamine_Ecdysteroid_receptor_Source_FlyBase_0035538_HG_33	gi|906848993|pdb|4XEE|A	27.50	0.045	46.2	Chain A, Structure Of Active-like Neurotensin Receptor
Dmel_0035538_DopEcR_Dopamine_Ecdysteroid_receptor_Source_FlyBase_0035538_HG_33	gi|124738369|gb|ABN14167.1|	31.29	0.046	45.8	E1 [Equid gammaherpesvirus 2]
Dmel_0035538_DopEcR_Dopamine_Ecdysteroid_receptor_Source_FlyBase_0035538_HG_33	gi|1123436705|pdb|5T04|A	27.50	0.047	46.2	Chain A, Structure Of Constitutively Active Neurotensin Receptor
Dmel_0035538_DopEcR_Dopamine_Ecdysteroid_receptor_Source_FlyBase_0035538_HG_33	gi|124738399|gb|ABN14182.1|	26.47	0.050	45.8	E1 variant b [Equid gammaherpesvirus 2]
Dmel_0035538_DopEcR_Dopamine_Ecdysteroid_receptor_Source_FlyBase_0035538_HG_33	gi|40556215|ref|NP_955300.1|	28.39	0.051	45.8	CNPV277 G protein-coupled receptor-like protein [Canarypox virus]
Dmel_0035538_DopEcR_Dopamine_Ecdysteroid_receptor_Source_FlyBase_0035538_HG_33	gi|12084990|ref|NP_073392.1|	25.60	0.052	45.8	7L protein [Yaba-like disease virus]
Dmel_0035538_DopEcR_Dopamine_Ecdysteroid_receptor_Source_FlyBase_0035538_HG_33	gi|1096116340|pdb|5TGZ|A	25.83	0.052	45.8	Chain A, Crystal Structure Of The Human Cannabinoid Receptor Cb1
Dmel_0035538_DopEcR_Dopamine_Ecdysteroid_receptor_Source_FlyBase_0035538_HG_33	gi|909142277|gb|KNE66860.1|	28.43	0.058	45.8	hypothetical protein AMAG_11340 [Allomyces macrogynus ATCC 38327]
Dmel_0035538_DopEcR_Dopamine_Ecdysteroid_receptor_Source_FlyBase_0035538_HG_33	gi|124738373|gb|ABN14169.1|	31.29	0.059	45.8	E1 [Equid gammaherpesvirus 2]
Dmel_0035538_DopEcR_Dopamine_Ecdysteroid_receptor_Source_FlyBase_0035538_HG_33	gi|822896246|gb|AKI16071.1|	31.25	0.061	45.4	envelope glycoprotein US27 [Human betaherpesvirus 5]
Dmel_0035538_DopEcR_Dopamine_Ecdysteroid_receptor_Source_FlyBase_0035538_HG_33	gi|146746485|gb|ABQ43621.1|	24.04	0.069	45.4	vCCR8 [Tanapox virus]
Dmel_0035538_DopEcR_Dopamine_Ecdysteroid_receptor_Source_FlyBase_0035538_HG_33	gi|124738379|gb|ABN14172.1|	31.29	0.069	45.4	E1 [Equid gammaherpesvirus 2]
Dmel_0035538_DopEcR_Dopamine_Ecdysteroid_receptor_Source_FlyBase_0035538_HG_33	gi|124738377|gb|ABN14171.1|	31.29	0.072	45.4	E1 [Equid gammaherpesvirus 2]
Dmel_0035538_DopEcR_Dopamine_Ecdysteroid_receptor_Source_FlyBase_0035538_HG_33	gi|752901009|ref|YP_009118391.1|	24.69	0.092	45.1	membrane protein E1 [Equid gammaherpesvirus 5]
Dmel_0035538_DopEcR_Dopamine_Ecdysteroid_receptor_Source_FlyBase_0035538_HG_33	gi|146746342|gb|ABQ43478.1|	24.85	0.11	44.7	chemokine inhibitor [Tanapox virus]
Dmel_0053517_D2R_Dopamine_2_like_receptor_Source_FlyBase_0053517_HG_33	gi|460417599|pdb|4IAQ|A	32.90	1e-59	212	Chain A, Crystal Structure Of The Chimeric Protein Of 5-ht1b-bril In Complex With Dihydroergotamine (psi Community Target)
Dmel_0053517_D2R_Dopamine_2_like_receptor_Source_FlyBase_0053517_HG_33	gi|460417600|pdb|4IAR|A	32.90	4e-59	211	Chain A, Crystal Structure Of The Chimeric Protein Of 5-ht1b-bril In Complex With Ergotamine (psi Community Target)
Dmel_0053517_D2R_Dopamine_2_like_receptor_Source_FlyBase_0053517_HG_33	gi|1139421941|pdb|5TVN|A	32.82	7e-51	189	Chain A, Crystal Structure Of The Lsd-bound 5-ht2b Receptor
Dmel_0053517_D2R_Dopamine_2_like_receptor_Source_FlyBase_0053517_HG_33	gi|460417601|pdb|4IB4|A	32.05	1e-50	189	Chain A, Crystal Structure Of The Chimeric Protein Of 5-ht2b-bril In Complex With Ergotamine
Dmel_0053517_D2R_Dopamine_2_like_receptor_Source_FlyBase_0053517_HG_33	gi|310943018|pdb|3PBL|A	43.40	1e-44	174	Chain A, Structure Of The Human Dopamine D3 Receptor In Complex With Eticlopride
Dmel_0053517_D2R_Dopamine_2_like_receptor_Source_FlyBase_0053517_HG_33	gi|310943018|pdb|3PBL|A	53.01	1e-17	95.9	Chain A, Structure Of The Human Dopamine D3 Receptor In Complex With Eticlopride
Dmel_0053517_D2R_Dopamine_2_like_receptor_Source_FlyBase_0053517_HG_33	gi|726969067|pdb|4U15|A	28.60	1e-40	162	Chain A, M3-mt4l Receptor Bound To Tiotropium
Dmel_0053517_D2R_Dopamine_2_like_receptor_Source_FlyBase_0053517_HG_33	gi|1006588585|pdb|5DSG|A	28.50	4e-39	157	Chain A, Structure Of The M4 Muscarinic Acetylcholine Receptor (m4-mt4l) Bound To Tiotropium
Dmel_0053517_D2R_Dopamine_2_like_receptor_Source_FlyBase_0053517_HG_33	gi|1041576773|pdb|5IU4|A	29.29	5e-34	143	Chain A, Crystal Structure Of Stabilized A2a Adenosine Receptor A2ar-star2-bril In Complex With Zm241385 At 1.7a Resolution
Dmel_0053517_D2R_Dopamine_2_like_receptor_Source_FlyBase_0053517_HG_33	gi|1143283946|pdb|5UIG|A	30.65	1e-33	142	Chain A, Crystal Structure Of Adenosine A2a Receptor Bound To A Novel Triazole- Carboximidamide Antagonist
Dmel_0053517_D2R_Dopamine_2_like_receptor_Source_FlyBase_0053517_HG_33	gi|399125248|pdb|4EIY|A	29.52	1e-33	142	Chain A, Crystal Structure Of The Chimeric Protein Of A2aar-Bril In Complex With Zm241385 At 1.8a Resolution
Dmel_0053517_D2R_Dopamine_2_like_receptor_Source_FlyBase_0053517_HG_33	gi|374414662|pdb|3UON|A	27.10	6e-33	140	Chain A, Structure Of The Human M2 Muscarinic Acetylcholine Receptor Bound To An Antagonist
Dmel_0053517_D2R_Dopamine_2_like_receptor_Source_FlyBase_0053517_HG_33	gi|545719881|pdb|4LDE|A	33.95	4e-30	132	Chain A, Structure Of Beta2 Adrenoceptor Bound To Bi167107 And An Engineered Nanobody
Dmel_0053517_D2R_Dopamine_2_like_receptor_Source_FlyBase_0053517_HG_33	gi|545719881|pdb|4LDE|A	38.24	1e-10	74.3	Chain A, Structure Of Beta2 Adrenoceptor Bound To Bi167107 And An Engineered Nanobody
Dmel_0053517_D2R_Dopamine_2_like_receptor_Source_FlyBase_0053517_HG_33	gi|1048348467|pdb|5JQH|A	33.64	7e-30	131	Chain A, Structure Of Beta2 Adrenoceptor Bound To Carazolol And Inactive-state Stabilizing Nanobody, Nb60
Dmel_0053517_D2R_Dopamine_2_like_receptor_Source_FlyBase_0053517_HG_33	gi|1048348467|pdb|5JQH|A	37.50	2e-10	73.6	Chain A, Structure Of Beta2 Adrenoceptor Bound To Carazolol And Inactive-state Stabilizing Nanobody, Nb60
Dmel_0053517_D2R_Dopamine_2_like_receptor_Source_FlyBase_0053517_HG_33	gi|377656593|pdb|4DAJ|A	32.99	5e-29	129	Chain A, Structure Of The M3 Muscarinic Acetylcholine Receptor
Dmel_0053517_D2R_Dopamine_2_like_receptor_Source_FlyBase_0053517_HG_33	gi|377656593|pdb|4DAJ|A	41.25	5e-05	56.6	Chain A, Structure Of The M3 Muscarinic Acetylcholine Receptor
Dmel_0053517_D2R_Dopamine_2_like_receptor_Source_FlyBase_0053517_HG_33	gi|190613726|pdb|3D4S|A	34.72	5e-29	129	Chain A, Cholesterol Bound Form Of Human Beta2 Adrenergic Receptor.
Dmel_0053517_D2R_Dopamine_2_like_receptor_Source_FlyBase_0053517_HG_33	gi|190613726|pdb|3D4S|A	42.50	2e-09	70.1	Chain A, Cholesterol Bound Form Of Human Beta2 Adrenergic Receptor.
Dmel_0053517_D2R_Dopamine_2_like_receptor_Source_FlyBase_0053517_HG_33	gi|726969066|pdb|4U14|A	32.99	8e-29	128	Chain A, Structure Of The M3 Muscarinic Acetylcholine Receptor Bound To The Antagonist Tiotropium Crystallized With Disulfide-stabilized T4 Lysozyme (dst4l)
Dmel_0053517_D2R_Dopamine_2_like_receptor_Source_FlyBase_0053517_HG_33	gi|726969066|pdb|4U14|A	41.25	5e-05	56.6	Chain A, Structure Of The M3 Muscarinic Acetylcholine Receptor Bound To The Antagonist Tiotropium Crystallized With Disulfide-stabilized T4 Lysozyme (dst4l)
Dmel_0053517_D2R_Dopamine_2_like_receptor_Source_FlyBase_0053517_HG_33	gi|319443693|pdb|3P0G|A	34.72	1e-28	127	Chain A, Structure Of A Nanobody-Stabilized Active State Of The Beta2 Adrenoceptor
Dmel_0053517_D2R_Dopamine_2_like_receptor_Source_FlyBase_0053517_HG_33	gi|319443693|pdb|3P0G|A	42.50	2e-09	70.5	Chain A, Structure Of A Nanobody-Stabilized Active State Of The Beta2 Adrenoceptor
Dmel_0053517_D2R_Dopamine_2_like_receptor_Source_FlyBase_0053517_HG_33	gi|159795485|pdb|2RH1|A	34.72	2e-28	127	Chain A, High Resolution Crystal Structure Of Human B2-Adrenergic G Protein- Coupled Receptor.
Dmel_0053517_D2R_Dopamine_2_like_receptor_Source_FlyBase_0053517_HG_33	gi|159795485|pdb|2RH1|A	42.50	2e-09	70.5	Chain A, High Resolution Crystal Structure Of Human B2-Adrenergic G Protein- Coupled Receptor.
Dmel_0053517_D2R_Dopamine_2_like_receptor_Source_FlyBase_0053517_HG_33	gi|340708465|pdb|3RZE|A	39.01	3e-28	126	Chain A, Structure Of The Human Histamine H1 Receptor In Complex With Doxepin
Dmel_0053517_D2R_Dopamine_2_like_receptor_Source_FlyBase_0053517_HG_33	gi|340708465|pdb|3RZE|A	43.90	8e-12	77.8	Chain A, Structure Of The Human Histamine H1 Receptor In Complex With Doxepin
Dmel_0053517_D2R_Dopamine_2_like_receptor_Source_FlyBase_0053517_HG_33	gi|317455410|pdb|3PDS|A	34.13	3e-28	126	Chain A, Irreversible Agonist-Beta2 Adrenoceptor Complex
Dmel_0053517_D2R_Dopamine_2_like_receptor_Source_FlyBase_0053517_HG_33	gi|317455410|pdb|3PDS|A	42.50	2e-09	70.1	Chain A, Irreversible Agonist-Beta2 Adrenoceptor Complex
Dmel_0053517_D2R_Dopamine_2_like_receptor_Source_FlyBase_0053517_HG_33	gi|1004171631|pdb|5CXV|A	33.51	1e-25	119	Chain A, Structure Of The Human M1 Muscarinic Acetylcholine Receptor Bound To Antagonist Tiotropium
Dmel_0053517_D2R_Dopamine_2_like_receptor_Source_FlyBase_0053517_HG_33	gi|1004171631|pdb|5CXV|A	38.75	6e-06	59.3	Chain A, Structure Of The Human M1 Muscarinic Acetylcholine Receptor Bound To Antagonist Tiotropium
Dmel_0053517_D2R_Dopamine_2_like_receptor_Source_FlyBase_0053517_HG_33	gi|1150667474|pdb|5UEN|A	27.27	2e-17	94.4	Chain A, Crystal Structure Of The Human Adenosine A1 Receptor A1ar-bril In Complex With The Covalent Antagonist Du172 At 3.2a Resolution
Dmel_0053517_D2R_Dopamine_2_like_receptor_Source_FlyBase_0053517_HG_33	gi|209447557|pdb|3EML|A	33.33	4e-16	91.3	Chain A, The 2.6 A Crystal Structure Of A Human A2a Adenosine Receptor Bound To Zm241385.
Dmel_0053517_D2R_Dopamine_2_like_receptor_Source_FlyBase_0053517_HG_33	gi|209447557|pdb|3EML|A	38.64	1e-05	58.5	Chain A, The 2.6 A Crystal Structure Of A Human A2a Adenosine Receptor Bound To Zm241385.
Dmel_0053517_D2R_Dopamine_2_like_receptor_Source_FlyBase_0053517_HG_33	gi|640938863|gb|AIA57662.1|	29.90	2e-14	85.1	G-protein-coupled chemokine receptor [Goatpox virus]
Dmel_0053517_D2R_Dopamine_2_like_receptor_Source_FlyBase_0053517_HG_33	gi|226437999|gb|ACO56301.1|	29.67	3e-14	84.3	G-protein-coupled chemokine receptor [Goatpox virus Yemen/83]
Dmel_0053517_D2R_Dopamine_2_like_receptor_Source_FlyBase_0053517_HG_33	gi|226437981|gb|ACO56292.1|	29.90	4e-14	84.3	G-protein-coupled chemokine receptor [Goatpox virus Burkina Benogo 3A]
Dmel_0053517_D2R_Dopamine_2_like_receptor_Source_FlyBase_0053517_HG_33	gi|557883685|gb|AHA43187.1|	29.41	4e-14	84.0	G-protein-coupled chemokine receptor [Goatpox virus]
Dmel_0053517_D2R_Dopamine_2_like_receptor_Source_FlyBase_0053517_HG_33	gi|940376760|pdb|5DHG|A	28.33	5e-14	84.3	Chain A, The Crystal Structure Of Nociceptin/orphanin Fq Peptide Receptor (nop) In Complex With C-35 (psi Community Target)
Dmel_0053517_D2R_Dopamine_2_like_receptor_Source_FlyBase_0053517_HG_33	gi|385252102|pdb|4EA3|A	28.33	5e-14	84.3	Chain A, Structure Of The NOFQ OPIOID RECEPTOR IN COMPLEX WITH A PEPTIDE Mimetic
Dmel_0053517_D2R_Dopamine_2_like_receptor_Source_FlyBase_0053517_HG_33	gi|557883679|gb|AHA43184.1|	28.92	6e-14	83.6	G-protein-coupled chemokine receptor [Goatpox virus]
Dmel_0053517_D2R_Dopamine_2_like_receptor_Source_FlyBase_0053517_HG_33	gi|13876663|gb|AAK43551.1|	29.69	9e-14	83.2	G-protein-coupled chemokine receptor-like protein [Lumpy skin disease virus]
Dmel_0053517_D2R_Dopamine_2_like_receptor_Source_FlyBase_0053517_HG_33	gi|22595703|gb|AAN02735.1|	29.69	1e-13	82.8	CC chemokine receptor-like protein [Lumpy skin disease virus]
Dmel_0053517_D2R_Dopamine_2_like_receptor_Source_FlyBase_0053517_HG_33	gi|148912889|ref|YP_001293203.1|	28.92	1e-13	82.8	hypothetical protein GTPV_gp009 [Goatpox virus Pellor]
Dmel_0053517_D2R_Dopamine_2_like_receptor_Source_FlyBase_0053517_HG_33	gi|226437989|gb|ACO56296.1|	28.92	1e-13	82.8	G-protein-coupled chemokine receptor [Goatpox virus Iraq/61 Gorgan]
Dmel_0053517_D2R_Dopamine_2_like_receptor_Source_FlyBase_0053517_HG_33	gi|380765131|pdb|4DKL|A	34.92	1e-13	83.6	Chain A, Crystal Structure Of The Mu-opioid Receptor Bound To A Morphinan Antagonist
Dmel_0053517_D2R_Dopamine_2_like_receptor_Source_FlyBase_0053517_HG_33	gi|226437985|gb|ACO56294.1|	28.92	1e-13	82.8	G-protein-coupled chemokine receptor [Goatpox virus Bangladesh/86]
Dmel_0053517_D2R_Dopamine_2_like_receptor_Source_FlyBase_0053517_HG_33	gi|557883689|gb|AHA43189.1|	28.92	1e-13	82.4	G-protein-coupled chemokine receptor [Goatpox virus]
Dmel_0053517_D2R_Dopamine_2_like_receptor_Source_FlyBase_0053517_HG_33	gi|557370472|gb|AGZ95327.1|	28.92	1e-13	82.4	G-protein-coupled chemokine receptor [Goatpox virus FZ]
Dmel_0053517_D2R_Dopamine_2_like_receptor_Source_FlyBase_0053517_HG_33	gi|927348215|gb|ALE15263.1|	29.17	2e-13	81.3	G-protein-coupled chemokine receptor, partial [Lumpy skin disease virus]
Dmel_0053517_D2R_Dopamine_2_like_receptor_Source_FlyBase_0053517_HG_33	gi|927348237|gb|ALE15274.1|	29.17	3e-13	81.3	G-protein-coupled chemokine receptor, partial [Lumpy skin disease virus]
Dmel_0053517_D2R_Dopamine_2_like_receptor_Source_FlyBase_0053517_HG_33	gi|821091686|gb|AKH03889.1|	29.17	3e-13	81.6	G-protein-coupled chemokine receptor [Lumpy skin disease virus]
Dmel_0053517_D2R_Dopamine_2_like_receptor_Source_FlyBase_0053517_HG_33	gi|226438017|gb|ACO56310.1|	29.17	3e-13	81.6	G-protein-coupled chemokine receptor [Lumpy skin disease virus RSA/06 Springbok]
Dmel_0053517_D2R_Dopamine_2_like_receptor_Source_FlyBase_0053517_HG_33	gi|927348207|gb|ALE15259.1|	29.17	3e-13	80.9	G-protein-coupled chemokine receptor, partial [Lumpy skin disease virus]
Dmel_0053517_D2R_Dopamine_2_like_receptor_Source_FlyBase_0053517_HG_33	gi|927348179|gb|ALE15245.1|	29.17	3e-13	80.9	G-protein-coupled chemokine receptor, partial [Lumpy skin disease virus]
Dmel_0053517_D2R_Dopamine_2_like_receptor_Source_FlyBase_0053517_HG_33	gi|927348189|gb|ALE15250.1|	29.17	3e-13	80.9	G-protein-coupled chemokine receptor, partial [Lumpy skin disease virus]
Dmel_0053517_D2R_Dopamine_2_like_receptor_Source_FlyBase_0053517_HG_33	gi|226437993|gb|ACO56298.1|	28.92	3e-13	81.3	G-protein-coupled chemokine receptor [Goatpox virus Oman/84]
Dmel_0053517_D2R_Dopamine_2_like_receptor_Source_FlyBase_0053517_HG_33	gi|927348191|gb|ALE15251.1|	29.17	4e-13	80.9	G-protein-coupled chemokine receptor, partial [Lumpy skin disease virus]
Dmel_0053517_D2R_Dopamine_2_like_receptor_Source_FlyBase_0053517_HG_33	gi|927348171|gb|ALE15241.1|	29.17	4e-13	80.9	G-protein-coupled chemokine receptor, partial [Lumpy skin disease virus]
Dmel_0053517_D2R_Dopamine_2_like_receptor_Source_FlyBase_0053517_HG_33	gi|927348173|gb|ALE15242.1|	29.17	4e-13	80.9	G-protein-coupled chemokine receptor, partial [Lumpy skin disease virus]
Dmel_0053517_D2R_Dopamine_2_like_receptor_Source_FlyBase_0053517_HG_33	gi|927348175|gb|ALE15243.1|	29.17	4e-13	80.9	G-protein-coupled chemokine receptor, partial [Lumpy skin disease virus]
Dmel_0053517_D2R_Dopamine_2_like_receptor_Source_FlyBase_0053517_HG_33	gi|927348233|gb|ALE15272.1|	29.17	4e-13	80.9	G-protein-coupled chemokine receptor, partial [Lumpy skin disease virus]
Dmel_0053517_D2R_Dopamine_2_like_receptor_Source_FlyBase_0053517_HG_33	gi|927348185|gb|ALE15248.1|	29.17	4e-13	80.9	G-protein-coupled chemokine receptor, partial [Lumpy skin disease virus]
Dmel_0053517_D2R_Dopamine_2_like_receptor_Source_FlyBase_0053517_HG_33	gi|927348209|gb|ALE15260.1|	29.17	4e-13	80.9	G-protein-coupled chemokine receptor, partial [Lumpy skin disease virus]
Dmel_0053517_D2R_Dopamine_2_like_receptor_Source_FlyBase_0053517_HG_33	gi|927348235|gb|ALE15273.1|	29.17	4e-13	80.9	G-protein-coupled chemokine receptor, partial [Lumpy skin disease virus]
Dmel_0053517_D2R_Dopamine_2_like_receptor_Source_FlyBase_0053517_HG_33	gi|927348181|gb|ALE15246.1|	29.17	4e-13	80.9	G-protein-coupled chemokine receptor, partial [Lumpy skin disease virus]
Dmel_0053517_D2R_Dopamine_2_like_receptor_Source_FlyBase_0053517_HG_33	gi|873463510|gb|AKP49081.1|	29.17	4e-13	80.9	G-protein-coupled chemokine receptor, partial [Lumpy skin disease virus]
Dmel_0053517_D2R_Dopamine_2_like_receptor_Source_FlyBase_0053517_HG_33	gi|927348197|gb|ALE15254.1|	29.17	4e-13	80.9	G-protein-coupled chemokine receptor, partial [Lumpy skin disease virus]
Dmel_0053517_D2R_Dopamine_2_like_receptor_Source_FlyBase_0053517_HG_33	gi|927348223|gb|ALE15267.1|	29.17	4e-13	80.9	G-protein-coupled chemokine receptor, partial [Lumpy skin disease virus]
Dmel_0053517_D2R_Dopamine_2_like_receptor_Source_FlyBase_0053517_HG_33	gi|821091724|gb|AKH03908.1|	29.17	4e-13	81.3	G-protein-coupled chemokine receptor [Lumpy skin disease virus]
Dmel_0053517_D2R_Dopamine_2_like_receptor_Source_FlyBase_0053517_HG_33	gi|927348231|gb|ALE15271.1|	29.17	4e-13	80.9	G-protein-coupled chemokine receptor, partial [Lumpy skin disease virus]
Dmel_0053517_D2R_Dopamine_2_like_receptor_Source_FlyBase_0053517_HG_33	gi|927348199|gb|ALE15255.1|	29.17	4e-13	80.9	G-protein-coupled chemokine receptor, partial [Lumpy skin disease virus]
Dmel_0053517_D2R_Dopamine_2_like_receptor_Source_FlyBase_0053517_HG_33	gi|927348211|gb|ALE15261.1|	29.17	4e-13	80.9	G-protein-coupled chemokine receptor, partial [Lumpy skin disease virus]
Dmel_0053517_D2R_Dopamine_2_like_receptor_Source_FlyBase_0053517_HG_33	gi|226438015|gb|ACO56309.1|	29.17	4e-13	81.3	G-protein-coupled chemokine receptor [Lumpy skin disease virus RSA/06 Cow t6]
Dmel_0053517_D2R_Dopamine_2_like_receptor_Source_FlyBase_0053517_HG_33	gi|2495049|sp|Q86917.1|VQ3L_SHEVK	29.17	4e-13	81.3	RecName: Full=G-protein coupled receptor homolog Q2/3L
Dmel_0053517_D2R_Dopamine_2_like_receptor_Source_FlyBase_0053517_HG_33	gi|821091718|gb|AKH03905.1|	29.17	4e-13	81.3	G-protein-coupled chemokine receptor [Lumpy skin disease virus]
Dmel_0053517_D2R_Dopamine_2_like_receptor_Source_FlyBase_0053517_HG_33	gi|226438005|gb|ACO56304.1|	29.17	4e-13	81.3	G-protein-coupled chemokine receptor [Lumpy skin disease virus Niger Ibetecene]
Dmel_0053517_D2R_Dopamine_2_like_receptor_Source_FlyBase_0053517_HG_33	gi|22595544|gb|AAN02577.1|	29.17	4e-13	81.3	CC chemokine receptor-like protein [Lumpy skin disease virus NW-LW]
Dmel_0053517_D2R_Dopamine_2_like_receptor_Source_FlyBase_0053517_HG_33	gi|927348227|gb|ALE15269.1|	29.17	4e-13	80.9	G-protein-coupled chemokine receptor, partial [Lumpy skin disease virus]
Dmel_0053517_D2R_Dopamine_2_like_receptor_Source_FlyBase_0053517_HG_33	gi|927348217|gb|ALE15264.1|	29.17	4e-13	80.9	G-protein-coupled chemokine receptor, partial [Lumpy skin disease virus]
Dmel_0053517_D2R_Dopamine_2_like_receptor_Source_FlyBase_0053517_HG_33	gi|927348187|gb|ALE15249.1|	29.17	4e-13	80.5	G-protein-coupled chemokine receptor, partial [Lumpy skin disease virus]
Dmel_0053517_D2R_Dopamine_2_like_receptor_Source_FlyBase_0053517_HG_33	gi|927348229|gb|ALE15270.1|	29.17	4e-13	80.9	G-protein-coupled chemokine receptor, partial [Lumpy skin disease virus]
Dmel_0053517_D2R_Dopamine_2_like_receptor_Source_FlyBase_0053517_HG_33	gi|226438023|gb|ACO56313.1|	29.17	4e-13	81.3	G-protein-coupled chemokine receptor [Lumpy skin disease virus RSA/00 OP126402]
Dmel_0053517_D2R_Dopamine_2_like_receptor_Source_FlyBase_0053517_HG_33	gi|927348183|gb|ALE15247.1|	29.17	4e-13	80.9	G-protein-coupled chemokine receptor, partial [Lumpy skin disease virus]
Dmel_0053517_D2R_Dopamine_2_like_receptor_Source_FlyBase_0053517_HG_33	gi|15150450|ref|NP_150445.1|	29.17	4e-13	81.3	LSDV011 CC chemokine receptor-like protein S78201 [Lumpy skin disease virus NI-2490]
Dmel_0053517_D2R_Dopamine_2_like_receptor_Source_FlyBase_0053517_HG_33	gi|927348177|gb|ALE15244.1|	29.17	4e-13	80.5	G-protein-coupled chemokine receptor, partial [Lumpy skin disease virus]
Dmel_0053517_D2R_Dopamine_2_like_receptor_Source_FlyBase_0053517_HG_33	gi|557883691|gb|AHA43190.1|	28.92	4e-13	80.9	G-protein-coupled chemokine receptor [Goatpox virus]
Dmel_0053517_D2R_Dopamine_2_like_receptor_Source_FlyBase_0053517_HG_33	gi|387766395|pdb|4EJ4|A	28.33	4e-13	81.6	Chain A, Structure Of The Delta Opioid Receptor Bound To Naltrindole
Dmel_0053517_D2R_Dopamine_2_like_receptor_Source_FlyBase_0053517_HG_33	gi|927348167|gb|ALE15239.1|	28.65	7e-13	80.1	G-protein-coupled chemokine receptor, partial [Sheeppox virus]
Dmel_0053517_D2R_Dopamine_2_like_receptor_Source_FlyBase_0053517_HG_33	gi|380765108|pdb|4DJH|A	35.16	8e-13	80.9	Chain A, Structure Of The Human Kappa Opioid Receptor In Complex With Jdtic
Dmel_0053517_D2R_Dopamine_2_like_receptor_Source_FlyBase_0053517_HG_33	gi|757867792|gb|AJO26970.1|	29.17	2e-12	79.3	G-protein-coupled chemokine receptor [Lumpy skin disease virus]
Dmel_0053517_D2R_Dopamine_2_like_receptor_Source_FlyBase_0053517_HG_33	gi|226437973|gb|ACO56288.1|	28.65	3e-12	78.6	G-protein-coupled chemokine receptor [Sheeppox virus Tunisia/01 3P3]
Dmel_0053517_D2R_Dopamine_2_like_receptor_Source_FlyBase_0053517_HG_33	gi|226437969|gb|ACO56286.1|	28.65	3e-12	78.6	G-protein-coupled chemokine receptor [Sheeppox virus Tunisia/01 18P2]
Dmel_0053517_D2R_Dopamine_2_like_receptor_Source_FlyBase_0053517_HG_33	gi|564120226|gb|AHB72725.1|	28.65	3e-12	78.6	GPCR [Sheeppox virus]
Dmel_0053517_D2R_Dopamine_2_like_receptor_Source_FlyBase_0053517_HG_33	gi|226438003|gb|ACO56303.1|	28.65	3e-12	78.6	G-protein-coupled chemokine receptor [Goatpox virus vaccine Nigeria/99]
Dmel_0053517_D2R_Dopamine_2_like_receptor_Source_FlyBase_0053517_HG_33	gi|557883695|gb|AHA43192.1|	28.65	3e-12	78.6	G-protein-coupled chemokine receptor [Sheeppox virus]
Dmel_0053517_D2R_Dopamine_2_like_receptor_Source_FlyBase_0053517_HG_33	gi|226438031|gb|ACO56317.1|	28.65	3e-12	78.6	G-protein-coupled chemokine receptor [Sheeppox virus Morocco vaccine strain]
Dmel_0053517_D2R_Dopamine_2_like_receptor_Source_FlyBase_0053517_HG_33	gi|383843883|gb|AFH53905.1|	28.65	3e-12	78.6	G-protein-coupled chemokine receptor [Sheeppox virus]
Dmel_0053517_D2R_Dopamine_2_like_receptor_Source_FlyBase_0053517_HG_33	gi|226438051|gb|ACO56327.1|	28.65	3e-12	78.6	G-protein-coupled chemokine receptor [Sheeppox virus Turkey/98 Sivas]
Dmel_0053517_D2R_Dopamine_2_like_receptor_Source_FlyBase_0053517_HG_33	gi|226438039|gb|ACO56321.1|	28.65	3e-12	78.6	G-protein-coupled chemokine receptor [Sheeppox virus Turkey/98 Corum]
Dmel_0053517_D2R_Dopamine_2_like_receptor_Source_FlyBase_0053517_HG_33	gi|757867794|gb|AJO26971.1|	29.17	3e-12	78.6	G-protein-coupled chemokine receptor [Lumpy skin disease virus]
Dmel_0053517_D2R_Dopamine_2_like_receptor_Source_FlyBase_0053517_HG_33	gi|927348169|gb|ALE15240.1|	28.65	3e-12	78.2	G-protein-coupled chemokine receptor, partial [Sheeppox virus]
Dmel_0053517_D2R_Dopamine_2_like_receptor_Source_FlyBase_0053517_HG_33	gi|557883673|gb|AHA43181.1|	28.65	3e-12	78.6	G-protein-coupled chemokine receptor [Sheeppox virus]
Dmel_0053517_D2R_Dopamine_2_like_receptor_Source_FlyBase_0053517_HG_33	gi|557883667|gb|AHA43178.1|	28.65	3e-12	78.6	G-protein-coupled chemokine receptor [Sheeppox virus]
Dmel_0053517_D2R_Dopamine_2_like_receptor_Source_FlyBase_0053517_HG_33	gi|226437995|gb|ACO56299.1|	28.65	3e-12	78.6	G-protein-coupled chemokine receptor [Goatpox virus Saudi Arabia/93]
Dmel_0053517_D2R_Dopamine_2_like_receptor_Source_FlyBase_0053517_HG_33	gi|747155326|pdb|4RWA|A	30.88	3e-12	79.0	Chain A, Synchrotron Structure Of The Human Delta Opioid Receptor In Complex With A Bifunctional Peptide (psi Community Target)
Dmel_0053517_D2R_Dopamine_2_like_receptor_Source_FlyBase_0053517_HG_33	gi|21492466|ref|NP_659585.1|	28.65	3e-12	78.6	G protein-coupled chemokine receptor [Sheeppox virus]
Dmel_0053517_D2R_Dopamine_2_like_receptor_Source_FlyBase_0053517_HG_33	gi|568786785|pdb|4N6H|A	30.88	3e-12	79.0	Chain A, 1.8 A Structure Of The Human Delta Opioid 7tm Receptor (psi Community Target)
Dmel_0053517_D2R_Dopamine_2_like_receptor_Source_FlyBase_0053517_HG_33	gi|1152729826|gb|AQW44856.1|	28.65	3e-12	78.6	G-protein-coupled chemokine receptor, partial [Sheeppox virus]
Dmel_0053517_D2R_Dopamine_2_like_receptor_Source_FlyBase_0053517_HG_33	gi|383933251|gb|AFH53909.1|	28.65	3e-12	78.6	G-protein-coupled chemokine receptor [Sheeppox virus]
Dmel_0053517_D2R_Dopamine_2_like_receptor_Source_FlyBase_0053517_HG_33	gi|226438057|gb|ACO56330.1|	28.65	3e-12	78.2	G-protein-coupled chemokine receptor [Sheeppox virus HSL]
Dmel_0053517_D2R_Dopamine_2_like_receptor_Source_FlyBase_0053517_HG_33	gi|226437997|gb|ACO56300.1|	28.65	3e-12	78.2	G-protein-coupled chemokine receptor [Goatpox virus Sudan]
Dmel_0053517_D2R_Dopamine_2_like_receptor_Source_FlyBase_0053517_HG_33	gi|226438049|gb|ACO56326.1|	28.65	4e-12	78.2	G-protein-coupled chemokine receptor [Sheeppox virus Nigeria/77]
Dmel_0053517_D2R_Dopamine_2_like_receptor_Source_FlyBase_0053517_HG_33	gi|383843887|gb|AFH53907.1|	28.65	6e-12	77.4	G-protein-coupled chemokine receptor [Sheeppox virus]
Dmel_0053517_D2R_Dopamine_2_like_receptor_Source_FlyBase_0053517_HG_33	gi|557883665|gb|AHA43177.1|	27.60	7e-12	77.4	G-protein-coupled chemokine receptor [Sheeppox virus]
Dmel_0053517_D2R_Dopamine_2_like_receptor_Source_FlyBase_0053517_HG_33	gi|226438041|gb|ACO56322.1|	28.12	7e-12	77.4	G-protein-coupled chemokine receptor [Sheeppox virus Turkey/98 Darica]
Dmel_0053517_D2R_Dopamine_2_like_receptor_Source_FlyBase_0053517_HG_33	gi|557883675|gb|AHA43182.1|	28.12	8e-12	77.0	G-protein-coupled chemokine receptor [Sheeppox virus]
Dmel_0053517_D2R_Dopamine_2_like_receptor_Source_FlyBase_0053517_HG_33	gi|1004171529|pdb|4ZJ8|A	31.18	9e-12	77.8	Chain A, Structures Of The Human Ox1 Orexin Receptor Bound To Selective And Dual Antagonists
Dmel_0053517_D2R_Dopamine_2_like_receptor_Source_FlyBase_0053517_HG_33	gi|1004171529|pdb|4ZJ8|A	36.26	6e-05	56.2	Chain A, Structures Of The Human Ox1 Orexin Receptor Bound To Selective And Dual Antagonists
Dmel_0053517_D2R_Dopamine_2_like_receptor_Source_FlyBase_0053517_HG_33	gi|747155334|pdb|4S0V|A	28.81	2e-11	77.0	Chain A, Crystal Structure Of The Human Ox2 Orexin Receptor Bound To The Insomnia Drug Suvorexant
Dmel_0053517_D2R_Dopamine_2_like_receptor_Source_FlyBase_0053517_HG_33	gi|747155334|pdb|4S0V|A	34.07	0.002	51.6	Chain A, Crystal Structure Of The Human Ox2 Orexin Receptor Bound To The Insomnia Drug Suvorexant
Dmel_0053517_D2R_Dopamine_2_like_receptor_Source_FlyBase_0053517_HG_33	gi|557883671|gb|AHA43180.1|	28.12	5e-11	74.7	G-protein-coupled chemokine receptor [Sheeppox virus]
Dmel_0053517_D2R_Dopamine_2_like_receptor_Source_FlyBase_0053517_HG_33	gi|926451053|gb|ALD15776.1|	33.60	5e-11	72.8	G-protein-coupled chemokine receptor, partial [Lumpy skin disease virus]
Dmel_0053517_D2R_Dopamine_2_like_receptor_Source_FlyBase_0053517_HG_33	gi|752901009|ref|YP_009118391.1|	25.57	5e-11	74.7	membrane protein E1 [Equid gammaherpesvirus 5]
Dmel_0053517_D2R_Dopamine_2_like_receptor_Source_FlyBase_0053517_HG_33	gi|226438037|gb|ACO56320.1|	28.12	6e-11	74.7	G-protein-coupled chemokine receptor [Sheeppox virus Vaccine Nigeria/99]
Dmel_0053517_D2R_Dopamine_2_like_receptor_Source_FlyBase_0053517_HG_33	gi|124738399|gb|ABN14182.1|	24.74	3e-09	69.3	E1 variant b [Equid gammaherpesvirus 2]
Dmel_0053517_D2R_Dopamine_2_like_receptor_Source_FlyBase_0053517_HG_33	gi|18640232|ref|NP_570306.1|	26.82	4e-09	68.9	SPV146 G protein-coupled CC chemokine receptor-like protein [Swinepox virus]
Dmel_0053517_D2R_Dopamine_2_like_receptor_Source_FlyBase_0053517_HG_33	gi|586239|sp|Q08520.1|VK02_SWPVK	26.82	4e-09	68.9	RecName: Full=G-protein coupled receptor homolog K2
Dmel_0053517_D2R_Dopamine_2_like_receptor_Source_FlyBase_0053517_HG_33	gi|124738395|gb|ABN14180.1|	24.74	5e-09	68.9	E1 variant a [Equid gammaherpesvirus 2]
Dmel_0053517_D2R_Dopamine_2_like_receptor_Source_FlyBase_0053517_HG_33	gi|939187030|pdb|4ZUD|A	26.19	6e-09	68.6	Chain A, Crystal Structure Of Human Angiotensin Receptor In Complex With Inverse Agonist Olmesartan At 2.8a Resolution.
Dmel_0053517_D2R_Dopamine_2_like_receptor_Source_FlyBase_0053517_HG_33	gi|810515963|pdb|4YAY|A	26.19	7e-09	68.6	Chain A, Xfel Structure Of Human Angiotensin Receptor
Dmel_0053517_D2R_Dopamine_2_like_receptor_Source_FlyBase_0053517_HG_33	gi|929526706|gb|ALF07853.1|	26.46	7e-09	68.2	G protein-coupled receptor [Swinepox virus]
Dmel_0053517_D2R_Dopamine_2_like_receptor_Source_FlyBase_0053517_HG_33	gi|146746499|gb|ABQ43634.1|	29.28	3e-08	66.2	chemokine inhibitor [Tanapox virus]
Dmel_0053517_D2R_Dopamine_2_like_receptor_Source_FlyBase_0053517_HG_33	gi|146746342|gb|ABQ43478.1|	29.28	3e-08	66.2	chemokine inhibitor [Tanapox virus]
Dmel_0053517_D2R_Dopamine_2_like_receptor_Source_FlyBase_0053517_HG_33	gi|12084990|ref|NP_073392.1|	28.73	4e-08	65.5	7L protein [Yaba-like disease virus]
Dmel_0053517_D2R_Dopamine_2_like_receptor_Source_FlyBase_0053517_HG_33	gi|38229175|ref|NP_938268.1|	25.89	1e-07	64.3	7L [Yaba monkey tumor virus]
Dmel_0053517_D2R_Dopamine_2_like_receptor_Source_FlyBase_0053517_HG_33	gi|822901621|gb|AKI18407.1|	28.74	2e-07	63.5	envelope glycoprotein US27 [Human betaherpesvirus 5]
Dmel_0053517_D2R_Dopamine_2_like_receptor_Source_FlyBase_0053517_HG_33	gi|822913075|gb|AKI23422.1|	28.74	2e-07	63.5	envelope glycoprotein US27 [Human betaherpesvirus 5]
Dmel_0053517_D2R_Dopamine_2_like_receptor_Source_FlyBase_0053517_HG_33	gi|653318349|gb|AIC80415.1|	28.74	3e-07	63.2	envelope glycoprotein US27 [Human betaherpesvirus 5]
Dmel_0053517_D2R_Dopamine_2_like_receptor_Source_FlyBase_0053517_HG_33	gi|1110841706|gb|APG57354.1|	28.74	3e-07	63.2	envelope glycoprotein US27 [Human betaherpesvirus 5]
Dmel_0053517_D2R_Dopamine_2_like_receptor_Source_FlyBase_0053517_HG_33	gi|124738391|gb|ABN14178.1|	24.47	3e-07	63.2	E1 [Equid gammaherpesvirus 2]
Dmel_0053517_D2R_Dopamine_2_like_receptor_Source_FlyBase_0053517_HG_33	gi|317160654|gb|ADV04480.1|	28.74	3e-07	63.2	envelope glycoprotein US27 [Human betaherpesvirus 5]
Dmel_0053517_D2R_Dopamine_2_like_receptor_Source_FlyBase_0053517_HG_33	gi|822896246|gb|AKI16071.1|	28.74	3e-07	63.2	envelope glycoprotein US27 [Human betaherpesvirus 5]
Dmel_0053517_D2R_Dopamine_2_like_receptor_Source_FlyBase_0053517_HG_33	gi|822906973|gb|AKI20417.1|	28.14	4e-07	62.8	envelope glycoprotein US27 [Human betaherpesvirus 5]
Dmel_0053517_D2R_Dopamine_2_like_receptor_Source_FlyBase_0053517_HG_33	gi|110349026|gb|ABG73079.1|	28.14	4e-07	62.8	US27 [Human betaherpesvirus 5]
Dmel_0053517_D2R_Dopamine_2_like_receptor_Source_FlyBase_0053517_HG_33	gi|822905555|gb|AKI19747.1|	28.14	4e-07	62.8	envelope glycoprotein US27 [Human betaherpesvirus 5]
Dmel_0053517_D2R_Dopamine_2_like_receptor_Source_FlyBase_0053517_HG_33	gi|822890656|gb|AKI12060.1|	28.14	4e-07	62.8	envelope glycoprotein US27 [Human betaherpesvirus 5]
Dmel_0053517_D2R_Dopamine_2_like_receptor_Source_FlyBase_0053517_HG_33	gi|823076946|gb|AKI25139.1|	28.14	4e-07	62.8	envelope glycoprotein US27 [Human betaherpesvirus 5]
Dmel_0053517_D2R_Dopamine_2_like_receptor_Source_FlyBase_0053517_HG_33	gi|294488483|gb|ADE88139.1|	28.14	4e-07	62.8	envelope glycoprotein US27 [Human herpesvirus 5]
Dmel_0053517_D2R_Dopamine_2_like_receptor_Source_FlyBase_0053517_HG_33	gi|559798604|gb|AHB19966.1|	28.14	4e-07	62.8	envelope glycoprotein US27 [Human betaherpesvirus 5]
Dmel_0053517_D2R_Dopamine_2_like_receptor_Source_FlyBase_0053517_HG_33	gi|110349022|gb|ABG73077.1|	28.14	4e-07	62.8	US27 [Human betaherpesvirus 5]
Dmel_0053517_D2R_Dopamine_2_like_receptor_Source_FlyBase_0053517_HG_33	gi|404314660|gb|AFR54644.1|	28.14	4e-07	62.8	envelope glycoprotein US27 [Human betaherpesvirus 5]
Dmel_0053517_D2R_Dopamine_2_like_receptor_Source_FlyBase_0053517_HG_33	gi|110349028|gb|ABG73080.1|	28.14	4e-07	62.8	US27 [Human betaherpesvirus 5]
Dmel_0053517_D2R_Dopamine_2_like_receptor_Source_FlyBase_0053517_HG_33	gi|586833779|gb|AHJ83050.1|	28.14	4e-07	62.8	envelope glycoprotein US27 [Human betaherpesvirus 5]
Dmel_0053517_D2R_Dopamine_2_like_receptor_Source_FlyBase_0053517_HG_33	gi|586833273|gb|AHJ82547.1|	28.14	4e-07	62.8	envelope glycoprotein US27 [Human betaherpesvirus 5]
Dmel_0053517_D2R_Dopamine_2_like_receptor_Source_FlyBase_0053517_HG_33	gi|559798101|gb|AHB19466.1|	28.14	4e-07	62.8	envelope glycoprotein US27 [Human betaherpesvirus 5]
Dmel_0053517_D2R_Dopamine_2_like_receptor_Source_FlyBase_0053517_HG_33	gi|641388543|gb|AIA58647.1|	35.45	4e-07	60.5	G-protein-coupled chemokine receptor, partial [Lumpy skin disease virus]
Dmel_0053517_D2R_Dopamine_2_like_receptor_Source_FlyBase_0053517_HG_33	gi|270355750|gb|ACZ79910.1|	28.14	4e-07	62.8	envelope glycoprotein US27 [Human betaherpesvirus 5]
Dmel_0053517_D2R_Dopamine_2_like_receptor_Source_FlyBase_0053517_HG_33	gi|404315163|gb|AFR55144.1|	28.14	4e-07	62.8	envelope glycoprotein US27 [Human betaherpesvirus 5]
Dmel_0053517_D2R_Dopamine_2_like_receptor_Source_FlyBase_0053517_HG_33	gi|124738401|gb|ABN14183.1|	24.18	4e-07	62.8	E1 variant b [Equid gammaherpesvirus 2]
Dmel_0053517_D2R_Dopamine_2_like_receptor_Source_FlyBase_0053517_HG_33	gi|110349024|gb|ABG73078.1|	28.14	4e-07	62.8	US27 [Human betaherpesvirus 5]
Dmel_0053517_D2R_Dopamine_2_like_receptor_Source_FlyBase_0053517_HG_33	gi|44903345|gb|AAS49024.1|	28.14	4e-07	62.8	US27 [Human betaherpesvirus 5]
Dmel_0053517_D2R_Dopamine_2_like_receptor_Source_FlyBase_0053517_HG_33	gi|822892577|gb|AKI13730.1|	28.14	4e-07	62.4	envelope glycoprotein US27 [Human betaherpesvirus 5]
Dmel_0053517_D2R_Dopamine_2_like_receptor_Source_FlyBase_0053517_HG_33	gi|653318527|gb|AIC80583.1|	28.14	4e-07	62.4	envelope glycoprotein US27 [Human betaherpesvirus 5]
Dmel_0053517_D2R_Dopamine_2_like_receptor_Source_FlyBase_0053517_HG_33	gi|559798270|gb|AHB19634.1|	28.14	4e-07	62.4	envelope glycoprotein US27 [Human betaherpesvirus 5]
Dmel_0053517_D2R_Dopamine_2_like_receptor_Source_FlyBase_0053517_HG_33	gi|110349030|gb|ABG73081.1|	28.14	4e-07	62.4	US27 [Human betaherpesvirus 5]
Dmel_0053517_D2R_Dopamine_2_like_receptor_Source_FlyBase_0053517_HG_33	gi|827343272|pdb|4Z34|A	22.56	4e-07	62.8	Chain A, Crystal Structure Of Human Lysophosphatidic Acid Receptor 1 In Complex With Ono9780307
Dmel_0053517_D2R_Dopamine_2_like_receptor_Source_FlyBase_0053517_HG_33	gi|62637539|ref|YP_227537.1|	31.15	4e-07	62.8	CC chemokine receptor-like protein [Deerpox virus W-848-83]
Dmel_0053517_D2R_Dopamine_2_like_receptor_Source_FlyBase_0053517_HG_33	gi|822901332|gb|AKI18240.1|	28.14	5e-07	62.4	envelope glycoprotein US27 [Human betaherpesvirus 5]
Dmel_0053517_D2R_Dopamine_2_like_receptor_Source_FlyBase_0053517_HG_33	gi|597960336|pdb|4NTJ|A	25.41	5e-07	62.8	Chain A, Structure Of The Human P2y12 Receptor In Complex With An Antithrombotic Drug
Dmel_0053517_D2R_Dopamine_2_like_receptor_Source_FlyBase_0053517_HG_33	gi|641388541|gb|AIA58646.1|	35.45	5e-07	60.1	G-protein-coupled chemokine receptor, partial [Lumpy skin disease virus]
Dmel_0053517_D2R_Dopamine_2_like_receptor_Source_FlyBase_0053517_HG_33	gi|52139336|ref|YP_081611.1|	28.14	6e-07	62.0	envelope glycoprotein US27 [Human betaherpesvirus 5]
Dmel_0053517_D2R_Dopamine_2_like_receptor_Source_FlyBase_0053517_HG_33	gi|110349040|gb|ABG73086.1|	27.54	6e-07	62.0	US27 [Human betaherpesvirus 5]
Dmel_0053517_D2R_Dopamine_2_like_receptor_Source_FlyBase_0053517_HG_33	gi|822890991|gb|AKI12393.1|	28.14	7e-07	62.0	envelope glycoprotein US27 [Human betaherpesvirus 5]
Dmel_0053517_D2R_Dopamine_2_like_receptor_Source_FlyBase_0053517_HG_33	gi|404316343|gb|AFR56317.1|	28.14	7e-07	62.0	envelope glycoprotein US27 [Human betaherpesvirus 5]
Dmel_0053517_D2R_Dopamine_2_like_receptor_Source_FlyBase_0053517_HG_33	gi|110349042|gb|ABG73087.1|	28.14	7e-07	62.0	US27 [Human betaherpesvirus 5]
Dmel_0053517_D2R_Dopamine_2_like_receptor_Source_FlyBase_0053517_HG_33	gi|1115234290|pdb|5T1A|A	23.76	8e-07	62.0	Chain A, Structure Of Cc Chemokine Receptor 2 With Orthosteric And Allosteric Antagonists
Dmel_0053517_D2R_Dopamine_2_like_receptor_Source_FlyBase_0053517_HG_33	gi|822910548|gb|AKI21753.1|	27.54	1e-06	61.2	envelope glycoprotein US27 [Human betaherpesvirus 5]
Dmel_0053517_D2R_Dopamine_2_like_receptor_Source_FlyBase_0053517_HG_33	gi|124738385|gb|ABN14175.1|	23.63	1e-06	61.2	E1 variant a [Equid gammaherpesvirus 2]
Dmel_0053517_D2R_Dopamine_2_like_receptor_Source_FlyBase_0053517_HG_33	gi|115503228|gb|ABI99146.1|	30.43	1e-06	61.2	CC chemokine receptor-like protein [Deerpox virus W-1170-84]
Dmel_0053517_D2R_Dopamine_2_like_receptor_Source_FlyBase_0053517_HG_33	gi|822889486|gb|AKI10897.1|	28.14	2e-06	60.8	envelope glycoprotein US27 [Human betaherpesvirus 5]
Dmel_0053517_D2R_Dopamine_2_like_receptor_Source_FlyBase_0053517_HG_33	gi|586833105|gb|AHJ82380.1|	27.54	2e-06	60.8	envelope glycoprotein US27 [Human betaherpesvirus 5]
Dmel_0053517_D2R_Dopamine_2_like_receptor_Source_FlyBase_0053517_HG_33	gi|823077627|gb|AKI25816.1|	27.54	2e-06	60.8	envelope glycoprotein US27 [Human betaherpesvirus 5]
Dmel_0053517_D2R_Dopamine_2_like_receptor_Source_FlyBase_0053517_HG_33	gi|822912284|gb|AKI22923.1|	27.54	2e-06	60.8	envelope glycoprotein US27 [Human betaherpesvirus 5]
Dmel_0053517_D2R_Dopamine_2_like_receptor_Source_FlyBase_0053517_HG_33	gi|699049987|gb|AIU39449.1|	25.00	2e-06	60.8	membrane protein E1 [Equid gammaherpesvirus 2]
Dmel_0053517_D2R_Dopamine_2_like_receptor_Source_FlyBase_0053517_HG_33	gi|110349020|gb|ABG73076.1|	27.54	2e-06	60.8	US27 [Human betaherpesvirus 5]
Dmel_0053517_D2R_Dopamine_2_like_receptor_Source_FlyBase_0053517_HG_33	gi|995976904|gb|AMJ53523.1|	27.54	2e-06	60.5	envelope glycoprotein US27 [Human betaherpesvirus 5]
Dmel_0053517_D2R_Dopamine_2_like_receptor_Source_FlyBase_0053517_HG_33	gi|110349032|gb|ABG73082.1|	28.14	2e-06	60.5	US27 [Human betaherpesvirus 5]
Dmel_0053517_D2R_Dopamine_2_like_receptor_Source_FlyBase_0053517_HG_33	gi|124738393|gb|ABN14179.1|	25.00	2e-06	60.5	E1 [Equid gammaherpesvirus 2]
Dmel_0053517_D2R_Dopamine_2_like_receptor_Source_FlyBase_0053517_HG_33	gi|995978415|gb|AMJ55025.1|	28.14	2e-06	60.5	envelope glycoprotein US27 [Human betaherpesvirus 5]
Dmel_0053517_D2R_Dopamine_2_like_receptor_Source_FlyBase_0053517_HG_33	gi|124738389|gb|ABN14177.1|	23.08	2e-06	60.5	E1 variant a [Equid gammaherpesvirus 2]
Dmel_0053517_D2R_Dopamine_2_like_receptor_Source_FlyBase_0053517_HG_33	gi|822898425|gb|AKI17070.1|	28.14	2e-06	60.1	envelope glycoprotein US27 [Human betaherpesvirus 5]
Dmel_0053517_D2R_Dopamine_2_like_receptor_Source_FlyBase_0053517_HG_33	gi|375332587|pdb|3V2W|A	26.06	2e-06	60.8	Chain A, Crystal Structure Of A Lipid G Protein-Coupled Receptor At 3.35a
Dmel_0053517_D2R_Dopamine_2_like_receptor_Source_FlyBase_0053517_HG_33	gi|375332587|pdb|3V2W|A	42.67	4e-04	53.9	Chain A, Crystal Structure Of A Lipid G Protein-Coupled Receptor At 3.35a
Dmel_0053517_D2R_Dopamine_2_like_receptor_Source_FlyBase_0053517_HG_33	gi|157780003|gb|ABV71517.1|	28.14	2e-06	60.1	US27 [Human betaherpesvirus 5]
Dmel_0053517_D2R_Dopamine_2_like_receptor_Source_FlyBase_0053517_HG_33	gi|110349034|gb|ABG73083.1|	27.54	3e-06	60.1	US27 [Human betaherpesvirus 5]
Dmel_0053517_D2R_Dopamine_2_like_receptor_Source_FlyBase_0053517_HG_33	gi|822906181|gb|AKI20082.1|	27.54	3e-06	60.1	envelope glycoprotein US27 [Human betaherpesvirus 5]
Dmel_0053517_D2R_Dopamine_2_like_receptor_Source_FlyBase_0053517_HG_33	gi|137159|sp|P09703.1|US27_HCMVA	27.54	3e-06	60.1	RecName: Full=G-protein coupled receptor homolog US27; AltName: Full=HHRF2
Dmel_0053517_D2R_Dopamine_2_like_receptor_Source_FlyBase_0053517_HG_33	gi|505495058|gb|AGL96752.1|	27.54	3e-06	60.1	envelope glycoprotein US27 [Human betaherpesvirus 5]
Dmel_0053517_D2R_Dopamine_2_like_receptor_Source_FlyBase_0053517_HG_33	gi|1110841890|gb|APG57524.1|	27.54	3e-06	60.1	envelope glycoprotein US27 [Human betaherpesvirus 5]
Dmel_0053517_D2R_Dopamine_2_like_receptor_Source_FlyBase_0053517_HG_33	gi|946699553|ref|YP_009177032.1|	27.84	2e-05	57.0	G protein-coupled receptor protein [Turkeypox virus]
Dmel_0053517_D2R_Dopamine_2_like_receptor_Source_FlyBase_0053517_HG_33	gi|1027017642|ref|XP_016605287.1|	23.31	2e-05	57.4	hypothetical protein SPPG_07634 [Spizellomyces punctatus DAOM BR117]
Dmel_0053517_D2R_Dopamine_2_like_receptor_Source_FlyBase_0053517_HG_33	gi|146746485|gb|ABQ43621.1|	26.92	2e-05	57.0	vCCR8 [Tanapox virus]
Dmel_0053517_D2R_Dopamine_2_like_receptor_Source_FlyBase_0053517_HG_33	gi|12085128|ref|NP_073530.1|	27.40	2e-05	57.0	145R protein [Yaba-like disease virus]
Dmel_0053517_D2R_Dopamine_2_like_receptor_Source_FlyBase_0053517_HG_33	gi|393194713|gb|AFN07323.1|	20.29	2e-05	56.6	rhodopsin, partial [Crossocheilus burmanicus]
Dmel_0053517_D2R_Dopamine_2_like_receptor_Source_FlyBase_0053517_HG_33	gi|906848993|pdb|4XEE|A	30.34	4e-05	57.0	Chain A, Structure Of Active-like Neurotensin Receptor
Dmel_0053517_D2R_Dopamine_2_like_receptor_Source_FlyBase_0053517_HG_33	gi|906848993|pdb|4XEE|A	29.89	2.2	41.6	Chain A, Structure Of Active-like Neurotensin Receptor
Dmel_0053517_D2R_Dopamine_2_like_receptor_Source_FlyBase_0053517_HG_33	gi|827343274|pdb|4Z36|A	21.79	4e-05	56.6	Chain A, Crystal Structure Of Human Lysophosphatidic Acid Receptor 1 In Complex With Ono-3080573
Dmel_0053517_D2R_Dopamine_2_like_receptor_Source_FlyBase_0053517_HG_33	gi|18640091|ref|NP_570165.1|	27.33	4e-05	55.8	SPV005 G protein-coupled CC chemokine receptor-like protein [Swinepox virus]
Dmel_0053517_D2R_Dopamine_2_like_receptor_Source_FlyBase_0053517_HG_33	gi|418183|sp|P32229.1|VC03_SWPVK	27.33	4e-05	55.8	RecName: Full=G-protein coupled receptor homolog C3
Dmel_0053517_D2R_Dopamine_2_like_receptor_Source_FlyBase_0053517_HG_33	gi|1123436705|pdb|5T04|A	30.34	5e-05	56.6	Chain A, Structure Of Constitutively Active Neurotensin Receptor
Dmel_0053517_D2R_Dopamine_2_like_receptor_Source_FlyBase_0053517_HG_33	gi|1123436705|pdb|5T04|A	31.65	1.5	42.4	Chain A, Structure Of Constitutively Active Neurotensin Receptor
Dmel_0053517_D2R_Dopamine_2_like_receptor_Source_FlyBase_0053517_HG_33	gi|229270263|gb|ACQ55279.1|	27.57	7e-05	55.8	chemokine receptor vGPCR5 [Cercopithecine betaherpesvirus 5]
Dmel_0053517_D2R_Dopamine_2_like_receptor_Source_FlyBase_0053517_HG_33	gi|659488169|ref|YP_009046031.1|	26.71	8e-05	55.5	G-protein-coupled receptor family protein [Penguinpox virus]
Dmel_0053517_D2R_Dopamine_2_like_receptor_Source_FlyBase_0053517_HG_33	gi|906849136|pdb|4ZWJ|A	23.38	1e-04	55.8	Chain A, Crystal Structure Of Rhodopsin Bound To Arrestin By Femtosecond X-ray Laser
Dmel_0053517_D2R_Dopamine_2_like_receptor_Source_FlyBase_0053517_HG_33	gi|906848995|pdb|4XES|A	30.34	1e-04	55.5	Chain A, Structure Of Active-like Neurotensin Receptor
Dmel_0053517_D2R_Dopamine_2_like_receptor_Source_FlyBase_0053517_HG_33	gi|906848995|pdb|4XES|A	29.89	2.2	41.6	Chain A, Structure Of Active-like Neurotensin Receptor
Dmel_0053517_D2R_Dopamine_2_like_receptor_Source_FlyBase_0053517_HG_33	gi|409107331|pdb|4GRV|A	30.34	1e-04	55.1	Chain A, The Crystal Structure Of The Neurotensin Receptor Nts1 In Complex With Neurotensin (8-13)
Dmel_0053517_D2R_Dopamine_2_like_receptor_Source_FlyBase_0053517_HG_33	gi|409107331|pdb|4GRV|A	29.41	3.7	40.8	Chain A, The Crystal Structure Of The Neurotensin Receptor Nts1 In Complex With Neurotensin (8-13)
Dmel_0053517_D2R_Dopamine_2_like_receptor_Source_FlyBase_0053517_HG_33	gi|909146838|gb|KNE70217.1|	23.38	2e-04	54.7	hypothetical protein AMAG_15186 [Allomyces macrogynus ATCC 38327]
Dmel_0053517_D2R_Dopamine_2_like_receptor_Source_FlyBase_0053517_HG_33	gi|359946607|ref|YP_004936140.1|	23.47	2e-04	54.3	envelope protein US28 [Cercopithecine betaherpesvirus 5]
Dmel_0053517_D2R_Dopamine_2_like_receptor_Source_FlyBase_0053517_HG_33	gi|359832066|gb|AEV80704.1|	23.00	4e-04	53.5	envelope protein US28 [Cercopithecine betaherpesvirus 5]
Dmel_0053517_D2R_Dopamine_2_like_receptor_Source_FlyBase_0053517_HG_33	gi|38229303|ref|NP_938396.1|	30.46	4e-04	53.1	145R [Yaba monkey tumor virus]
Dmel_0000037_mAcR_60C_muscarinic_Acetylcholine_Receptor_60C_Source_FlyBase_0000037_HG_33	gi|726969067|pdb|4U15|A	46.53	1e-73	258	Chain A, M3-mt4l Receptor Bound To Tiotropium
Dmel_0000037_mAcR_60C_muscarinic_Acetylcholine_Receptor_60C_Source_FlyBase_0000037_HG_33	gi|726969067|pdb|4U15|A	63.75	1e-22	112	Chain A, M3-mt4l Receptor Bound To Tiotropium
Dmel_0000037_mAcR_60C_muscarinic_Acetylcholine_Receptor_60C_Source_FlyBase_0000037_HG_33	gi|726969066|pdb|4U14|A	59.80	4e-72	255	Chain A, Structure Of The M3 Muscarinic Acetylcholine Receptor Bound To The Antagonist Tiotropium Crystallized With Disulfide-stabilized T4 Lysozyme (dst4l)
Dmel_0000037_mAcR_60C_muscarinic_Acetylcholine_Receptor_60C_Source_FlyBase_0000037_HG_33	gi|726969066|pdb|4U14|A	63.75	2e-22	111	Chain A, Structure Of The M3 Muscarinic Acetylcholine Receptor Bound To The Antagonist Tiotropium Crystallized With Disulfide-stabilized T4 Lysozyme (dst4l)
Dmel_0000037_mAcR_60C_muscarinic_Acetylcholine_Receptor_60C_Source_FlyBase_0000037_HG_33	gi|377656593|pdb|4DAJ|A	59.80	4e-72	256	Chain A, Structure Of The M3 Muscarinic Acetylcholine Receptor
Dmel_0000037_mAcR_60C_muscarinic_Acetylcholine_Receptor_60C_Source_FlyBase_0000037_HG_33	gi|377656593|pdb|4DAJ|A	63.75	1e-22	112	Chain A, Structure Of The M3 Muscarinic Acetylcholine Receptor
Dmel_0000037_mAcR_60C_muscarinic_Acetylcholine_Receptor_60C_Source_FlyBase_0000037_HG_33	gi|1006588585|pdb|5DSG|A	46.55	3e-71	252	Chain A, Structure Of The M4 Muscarinic Acetylcholine Receptor (m4-mt4l) Bound To Tiotropium
Dmel_0000037_mAcR_60C_muscarinic_Acetylcholine_Receptor_60C_Source_FlyBase_0000037_HG_33	gi|1006588585|pdb|5DSG|A	53.49	3e-21	107	Chain A, Structure Of The M4 Muscarinic Acetylcholine Receptor (m4-mt4l) Bound To Tiotropium
Dmel_0000037_mAcR_60C_muscarinic_Acetylcholine_Receptor_60C_Source_FlyBase_0000037_HG_33	gi|374414662|pdb|3UON|A	59.50	7e-70	249	Chain A, Structure Of The Human M2 Muscarinic Acetylcholine Receptor Bound To An Antagonist
Dmel_0000037_mAcR_60C_muscarinic_Acetylcholine_Receptor_60C_Source_FlyBase_0000037_HG_33	gi|374414662|pdb|3UON|A	57.65	8e-21	107	Chain A, Structure Of The Human M2 Muscarinic Acetylcholine Receptor Bound To An Antagonist
Dmel_0000037_mAcR_60C_muscarinic_Acetylcholine_Receptor_60C_Source_FlyBase_0000037_HG_33	gi|1004171631|pdb|5CXV|A	57.84	2e-68	247	Chain A, Structure Of The Human M1 Muscarinic Acetylcholine Receptor Bound To Antagonist Tiotropium
Dmel_0000037_mAcR_60C_muscarinic_Acetylcholine_Receptor_60C_Source_FlyBase_0000037_HG_33	gi|1004171631|pdb|5CXV|A	62.35	8e-26	122	Chain A, Structure Of The Human M1 Muscarinic Acetylcholine Receptor Bound To Antagonist Tiotropium
Dmel_0000037_mAcR_60C_muscarinic_Acetylcholine_Receptor_60C_Source_FlyBase_0000037_HG_33	gi|460417600|pdb|4IAR|A	32.17	3e-25	119	Chain A, Crystal Structure Of The Chimeric Protein Of 5-ht1b-bril In Complex With Ergotamine (psi Community Target)
Dmel_0000037_mAcR_60C_muscarinic_Acetylcholine_Receptor_60C_Source_FlyBase_0000037_HG_33	gi|460417600|pdb|4IAR|A	29.56	1e-08	68.6	Chain A, Crystal Structure Of The Chimeric Protein Of 5-ht1b-bril In Complex With Ergotamine (psi Community Target)
Dmel_0000037_mAcR_60C_muscarinic_Acetylcholine_Receptor_60C_Source_FlyBase_0000037_HG_33	gi|460417599|pdb|4IAQ|A	32.17	4e-25	119	Chain A, Crystal Structure Of The Chimeric Protein Of 5-ht1b-bril In Complex With Dihydroergotamine (psi Community Target)
Dmel_0000037_mAcR_60C_muscarinic_Acetylcholine_Receptor_60C_Source_FlyBase_0000037_HG_33	gi|460417599|pdb|4IAQ|A	30.19	9e-09	69.3	Chain A, Crystal Structure Of The Chimeric Protein Of 5-ht1b-bril In Complex With Dihydroergotamine (psi Community Target)
Dmel_0000037_mAcR_60C_muscarinic_Acetylcholine_Receptor_60C_Source_FlyBase_0000037_HG_33	gi|340708465|pdb|3RZE|A	33.33	1e-24	118	Chain A, Structure Of The Human Histamine H1 Receptor In Complex With Doxepin
Dmel_0000037_mAcR_60C_muscarinic_Acetylcholine_Receptor_60C_Source_FlyBase_0000037_HG_33	gi|340708465|pdb|3RZE|A	41.57	2e-09	71.6	Chain A, Structure Of The Human Histamine H1 Receptor In Complex With Doxepin
Dmel_0000037_mAcR_60C_muscarinic_Acetylcholine_Receptor_60C_Source_FlyBase_0000037_HG_33	gi|319443693|pdb|3P0G|A	33.17	1e-24	119	Chain A, Structure Of A Nanobody-Stabilized Active State Of The Beta2 Adrenoceptor
Dmel_0000037_mAcR_60C_muscarinic_Acetylcholine_Receptor_60C_Source_FlyBase_0000037_HG_33	gi|159795485|pdb|2RH1|A	33.17	1e-24	119	Chain A, High Resolution Crystal Structure Of Human B2-Adrenergic G Protein- Coupled Receptor.
Dmel_0000037_mAcR_60C_muscarinic_Acetylcholine_Receptor_60C_Source_FlyBase_0000037_HG_33	gi|190613726|pdb|3D4S|A	33.17	3e-24	117	Chain A, Cholesterol Bound Form Of Human Beta2 Adrenergic Receptor.
Dmel_0000037_mAcR_60C_muscarinic_Acetylcholine_Receptor_60C_Source_FlyBase_0000037_HG_33	gi|317455410|pdb|3PDS|A	33.16	5e-24	116	Chain A, Irreversible Agonist-Beta2 Adrenoceptor Complex
Dmel_0000037_mAcR_60C_muscarinic_Acetylcholine_Receptor_60C_Source_FlyBase_0000037_HG_33	gi|545719881|pdb|4LDE|A	31.16	1e-23	115	Chain A, Structure Of Beta2 Adrenoceptor Bound To Bi167107 And An Engineered Nanobody
Dmel_0000037_mAcR_60C_muscarinic_Acetylcholine_Receptor_60C_Source_FlyBase_0000037_HG_33	gi|1048348467|pdb|5JQH|A	32.51	2e-23	114	Chain A, Structure Of Beta2 Adrenoceptor Bound To Carazolol And Inactive-state Stabilizing Nanobody, Nb60
Dmel_0000037_mAcR_60C_muscarinic_Acetylcholine_Receptor_60C_Source_FlyBase_0000037_HG_33	gi|460417601|pdb|4IB4|A	29.46	8e-20	103	Chain A, Crystal Structure Of The Chimeric Protein Of 5-ht2b-bril In Complex With Ergotamine
Dmel_0000037_mAcR_60C_muscarinic_Acetylcholine_Receptor_60C_Source_FlyBase_0000037_HG_33	gi|460417601|pdb|4IB4|A	27.65	2e-06	62.0	Chain A, Crystal Structure Of The Chimeric Protein Of 5-ht2b-bril In Complex With Ergotamine
Dmel_0000037_mAcR_60C_muscarinic_Acetylcholine_Receptor_60C_Source_FlyBase_0000037_HG_33	gi|1139421941|pdb|5TVN|A	28.78	1e-19	102	Chain A, Crystal Structure Of The Lsd-bound 5-ht2b Receptor
Dmel_0000037_mAcR_60C_muscarinic_Acetylcholine_Receptor_60C_Source_FlyBase_0000037_HG_33	gi|1139421941|pdb|5TVN|A	28.05	2e-07	65.1	Chain A, Crystal Structure Of The Lsd-bound 5-ht2b Receptor
Dmel_0000037_mAcR_60C_muscarinic_Acetylcholine_Receptor_60C_Source_FlyBase_0000037_HG_33	gi|310943018|pdb|3PBL|A	29.80	5e-15	89.4	Chain A, Structure Of The Human Dopamine D3 Receptor In Complex With Eticlopride
Dmel_0000037_mAcR_60C_muscarinic_Acetylcholine_Receptor_60C_Source_FlyBase_0000037_HG_33	gi|310943018|pdb|3PBL|A	32.50	0.002	52.4	Chain A, Structure Of The Human Dopamine D3 Receptor In Complex With Eticlopride
Dmel_0000037_mAcR_60C_muscarinic_Acetylcholine_Receptor_60C_Source_FlyBase_0000037_HG_33	gi|1041576773|pdb|5IU4|A	25.55	1e-10	75.1	Chain A, Crystal Structure Of Stabilized A2a Adenosine Receptor A2ar-star2-bril In Complex With Zm241385 At 1.7a Resolution
Dmel_0000037_mAcR_60C_muscarinic_Acetylcholine_Receptor_60C_Source_FlyBase_0000037_HG_33	gi|1041576773|pdb|5IU4|A	27.33	0.038	48.1	Chain A, Crystal Structure Of Stabilized A2a Adenosine Receptor A2ar-star2-bril In Complex With Zm241385 At 1.7a Resolution
Dmel_0000037_mAcR_60C_muscarinic_Acetylcholine_Receptor_60C_Source_FlyBase_0000037_HG_33	gi|399125248|pdb|4EIY|A	25.55	2e-10	74.3	Chain A, Crystal Structure Of The Chimeric Protein Of A2aar-Bril In Complex With Zm241385 At 1.8a Resolution
Dmel_0000037_mAcR_60C_muscarinic_Acetylcholine_Receptor_60C_Source_FlyBase_0000037_HG_33	gi|399125248|pdb|4EIY|A	27.95	0.003	51.6	Chain A, Crystal Structure Of The Chimeric Protein Of A2aar-Bril In Complex With Zm241385 At 1.8a Resolution
Dmel_0000037_mAcR_60C_muscarinic_Acetylcholine_Receptor_60C_Source_FlyBase_0000037_HG_33	gi|1143283946|pdb|5UIG|A	25.55	3e-10	73.9	Chain A, Crystal Structure Of Adenosine A2a Receptor Bound To A Novel Triazole- Carboximidamide Antagonist
Dmel_0000037_mAcR_60C_muscarinic_Acetylcholine_Receptor_60C_Source_FlyBase_0000037_HG_33	gi|1143283946|pdb|5UIG|A	29.01	0.005	51.2	Chain A, Crystal Structure Of Adenosine A2a Receptor Bound To A Novel Triazole- Carboximidamide Antagonist
Dmel_0000037_mAcR_60C_muscarinic_Acetylcholine_Receptor_60C_Source_FlyBase_0000037_HG_33	gi|940376760|pdb|5DHG|A	25.91	2e-09	71.6	Chain A, The Crystal Structure Of Nociceptin/orphanin Fq Peptide Receptor (nop) In Complex With C-35 (psi Community Target)
Dmel_0000037_mAcR_60C_muscarinic_Acetylcholine_Receptor_60C_Source_FlyBase_0000037_HG_33	gi|385252102|pdb|4EA3|A	25.91	2e-09	71.6	Chain A, Structure Of The NOFQ OPIOID RECEPTOR IN COMPLEX WITH A PEPTIDE Mimetic
Dmel_0000037_mAcR_60C_muscarinic_Acetylcholine_Receptor_60C_Source_FlyBase_0000037_HG_33	gi|1150667474|pdb|5UEN|A	25.77	2e-09	71.2	Chain A, Crystal Structure Of The Human Adenosine A1 Receptor A1ar-bril In Complex With The Covalent Antagonist Du172 At 3.2a Resolution
Dmel_0000037_mAcR_60C_muscarinic_Acetylcholine_Receptor_60C_Source_FlyBase_0000037_HG_33	gi|380765108|pdb|4DJH|A	25.79	3e-09	70.9	Chain A, Structure Of The Human Kappa Opioid Receptor In Complex With Jdtic
Dmel_0000037_mAcR_60C_muscarinic_Acetylcholine_Receptor_60C_Source_FlyBase_0000037_HG_33	gi|387766395|pdb|4EJ4|A	26.50	6e-09	70.1	Chain A, Structure Of The Delta Opioid Receptor Bound To Naltrindole
Dmel_0000037_mAcR_60C_muscarinic_Acetylcholine_Receptor_60C_Source_FlyBase_0000037_HG_33	gi|568786785|pdb|4N6H|A	26.00	7e-09	69.7	Chain A, 1.8 A Structure Of The Human Delta Opioid 7tm Receptor (psi Community Target)
Dmel_0000037_mAcR_60C_muscarinic_Acetylcholine_Receptor_60C_Source_FlyBase_0000037_HG_33	gi|380765131|pdb|4DKL|A	28.57	8e-09	69.7	Chain A, Crystal Structure Of The Mu-opioid Receptor Bound To A Morphinan Antagonist
Dmel_0000037_mAcR_60C_muscarinic_Acetylcholine_Receptor_60C_Source_FlyBase_0000037_HG_33	gi|380765131|pdb|4DKL|A	41.82	0.84	43.9	Chain A, Crystal Structure Of The Mu-opioid Receptor Bound To A Morphinan Antagonist
Dmel_0000037_mAcR_60C_muscarinic_Acetylcholine_Receptor_60C_Source_FlyBase_0000037_HG_33	gi|747155326|pdb|4RWA|A	26.00	1e-08	69.3	Chain A, Synchrotron Structure Of The Human Delta Opioid Receptor In Complex With A Bifunctional Peptide (psi Community Target)
Dmel_0000037_mAcR_60C_muscarinic_Acetylcholine_Receptor_60C_Source_FlyBase_0000037_HG_33	gi|209447557|pdb|3EML|A	25.89	1e-08	69.3	Chain A, The 2.6 A Crystal Structure Of A Human A2a Adenosine Receptor Bound To Zm241385.
Dmel_0000037_mAcR_60C_muscarinic_Acetylcholine_Receptor_60C_Source_FlyBase_0000037_HG_33	gi|209447557|pdb|3EML|A	33.75	0.29	45.4	Chain A, The 2.6 A Crystal Structure Of A Human A2a Adenosine Receptor Bound To Zm241385.
Dmel_0000037_mAcR_60C_muscarinic_Acetylcholine_Receptor_60C_Source_FlyBase_0000037_HG_33	gi|939187030|pdb|4ZUD|A	30.20	3e-08	67.8	Chain A, Crystal Structure Of Human Angiotensin Receptor In Complex With Inverse Agonist Olmesartan At 2.8a Resolution.
Dmel_0000037_mAcR_60C_muscarinic_Acetylcholine_Receptor_60C_Source_FlyBase_0000037_HG_33	gi|810515963|pdb|4YAY|A	30.20	4e-08	67.4	Chain A, Xfel Structure Of Human Angiotensin Receptor
Dmel_0000037_mAcR_60C_muscarinic_Acetylcholine_Receptor_60C_Source_FlyBase_0000037_HG_33	gi|747155334|pdb|4S0V|A	28.15	2e-07	65.5	Chain A, Crystal Structure Of The Human Ox2 Orexin Receptor Bound To The Insomnia Drug Suvorexant
Dmel_0000037_mAcR_60C_muscarinic_Acetylcholine_Receptor_60C_Source_FlyBase_0000037_HG_33	gi|1004171529|pdb|4ZJ8|A	25.64	5e-07	64.3	Chain A, Structures Of The Human Ox1 Orexin Receptor Bound To Selective And Dual Antagonists
Dmel_0000037_mAcR_60C_muscarinic_Acetylcholine_Receptor_60C_Source_FlyBase_0000037_HG_33	gi|62637539|ref|YP_227537.1|	29.75	3e-06	61.6	CC chemokine receptor-like protein [Deerpox virus W-848-83]
Dmel_0000037_mAcR_60C_muscarinic_Acetylcholine_Receptor_60C_Source_FlyBase_0000037_HG_33	gi|1026949915|ref|XP_016612965.1|	24.84	6e-06	60.8	hypothetical protein, variant [Spizellomyces punctatus DAOM BR117]
Dmel_0000037_mAcR_60C_muscarinic_Acetylcholine_Receptor_60C_Source_FlyBase_0000037_HG_33	gi|929526706|gb|ALF07853.1|	25.33	7e-06	60.1	G protein-coupled receptor [Swinepox virus]
Dmel_0000037_mAcR_60C_muscarinic_Acetylcholine_Receptor_60C_Source_FlyBase_0000037_HG_33	gi|1026949919|ref|XP_016612966.1|	24.84	1e-05	59.7	hypothetical protein SPPG_00617 [Spizellomyces punctatus DAOM BR117]
Dmel_0000037_mAcR_60C_muscarinic_Acetylcholine_Receptor_60C_Source_FlyBase_0000037_HG_33	gi|586239|sp|Q08520.1|VK02_SWPVK	26.37	2e-05	58.9	RecName: Full=G-protein coupled receptor homolog K2
Dmel_0000037_mAcR_60C_muscarinic_Acetylcholine_Receptor_60C_Source_FlyBase_0000037_HG_33	gi|18640232|ref|NP_570306.1|	26.37	2e-05	58.9	SPV146 G protein-coupled CC chemokine receptor-like protein [Swinepox virus]
Dmel_0000037_mAcR_60C_muscarinic_Acetylcholine_Receptor_60C_Source_FlyBase_0000037_HG_33	gi|115503228|gb|ABI99146.1|	25.75	9e-05	56.6	CC chemokine receptor-like protein [Deerpox virus W-1170-84]
Dmel_0000037_mAcR_60C_muscarinic_Acetylcholine_Receptor_60C_Source_FlyBase_0000037_HG_33	gi|752901009|ref|YP_009118391.1|	23.71	0.001	52.8	membrane protein E1 [Equid gammaherpesvirus 5]
Dmel_0000037_mAcR_60C_muscarinic_Acetylcholine_Receptor_60C_Source_FlyBase_0000037_HG_33	gi|226438017|gb|ACO56310.1|	23.12	0.003	51.6	G-protein-coupled chemokine receptor [Lumpy skin disease virus RSA/06 Springbok]
Dmel_0000037_mAcR_60C_muscarinic_Acetylcholine_Receptor_60C_Source_FlyBase_0000037_HG_33	gi|226438015|gb|ACO56309.1|	23.12	0.004	51.2	G-protein-coupled chemokine receptor [Lumpy skin disease virus RSA/06 Cow t6]
Dmel_0000037_mAcR_60C_muscarinic_Acetylcholine_Receptor_60C_Source_FlyBase_0000037_HG_33	gi|821091724|gb|AKH03908.1|	23.12	0.004	51.2	G-protein-coupled chemokine receptor [Lumpy skin disease virus]
Dmel_0000037_mAcR_60C_muscarinic_Acetylcholine_Receptor_60C_Source_FlyBase_0000037_HG_33	gi|757867794|gb|AJO26971.1|	23.12	0.004	51.2	G-protein-coupled chemokine receptor [Lumpy skin disease virus]
Dmel_0000037_mAcR_60C_muscarinic_Acetylcholine_Receptor_60C_Source_FlyBase_0000037_HG_33	gi|906849136|pdb|4ZWJ|A	21.89	0.004	52.0	Chain A, Crystal Structure Of Rhodopsin Bound To Arrestin By Femtosecond X-ray Laser
Dmel_0000037_mAcR_60C_muscarinic_Acetylcholine_Receptor_60C_Source_FlyBase_0000037_HG_33	gi|15150450|ref|NP_150445.1|	23.12	0.004	51.2	LSDV011 CC chemokine receptor-like protein S78201 [Lumpy skin disease virus NI-2490]
Dmel_0000037_mAcR_60C_muscarinic_Acetylcholine_Receptor_60C_Source_FlyBase_0000037_HG_33	gi|2495049|sp|Q86917.1|VQ3L_SHEVK	23.12	0.005	51.2	RecName: Full=G-protein coupled receptor homolog Q2/3L
Dmel_0000037_mAcR_60C_muscarinic_Acetylcholine_Receptor_60C_Source_FlyBase_0000037_HG_33	gi|226438023|gb|ACO56313.1|	23.12	0.005	50.8	G-protein-coupled chemokine receptor [Lumpy skin disease virus RSA/00 OP126402]
Dmel_0000037_mAcR_60C_muscarinic_Acetylcholine_Receptor_60C_Source_FlyBase_0000037_HG_33	gi|226438005|gb|ACO56304.1|	23.12	0.005	50.8	G-protein-coupled chemokine receptor [Lumpy skin disease virus Niger Ibetecene]
Dmel_0000037_mAcR_60C_muscarinic_Acetylcholine_Receptor_60C_Source_FlyBase_0000037_HG_33	gi|22595544|gb|AAN02577.1|	23.12	0.005	50.8	CC chemokine receptor-like protein [Lumpy skin disease virus NW-LW]
Dmel_0000037_mAcR_60C_muscarinic_Acetylcholine_Receptor_60C_Source_FlyBase_0000037_HG_33	gi|821091718|gb|AKH03905.1|	23.12	0.005	50.8	G-protein-coupled chemokine receptor [Lumpy skin disease virus]
Dmel_0000037_mAcR_60C_muscarinic_Acetylcholine_Receptor_60C_Source_FlyBase_0000037_HG_33	gi|557883675|gb|AHA43182.1|	21.81	0.007	50.4	G-protein-coupled chemokine receptor [Sheeppox virus]
Dmel_0000037_mAcR_60C_muscarinic_Acetylcholine_Receptor_60C_Source_FlyBase_0000037_HG_33	gi|821091686|gb|AKH03889.1|	22.58	0.008	50.4	G-protein-coupled chemokine receptor [Lumpy skin disease virus]
Dmel_0000037_mAcR_60C_muscarinic_Acetylcholine_Receptor_60C_Source_FlyBase_0000037_HG_33	gi|226437997|gb|ACO56300.1|	22.04	0.008	50.4	G-protein-coupled chemokine receptor [Goatpox virus Sudan]
Dmel_0000037_mAcR_60C_muscarinic_Acetylcholine_Receptor_60C_Source_FlyBase_0000037_HG_33	gi|226437973|gb|ACO56288.1|	22.04	0.008	50.4	G-protein-coupled chemokine receptor [Sheeppox virus Tunisia/01 3P3]
Dmel_0000037_mAcR_60C_muscarinic_Acetylcholine_Receptor_60C_Source_FlyBase_0000037_HG_33	gi|557883667|gb|AHA43178.1|	22.04	0.008	50.4	G-protein-coupled chemokine receptor [Sheeppox virus]
Dmel_0000037_mAcR_60C_muscarinic_Acetylcholine_Receptor_60C_Source_FlyBase_0000037_HG_33	gi|226438051|gb|ACO56327.1|	22.04	0.008	50.4	G-protein-coupled chemokine receptor [Sheeppox virus Turkey/98 Sivas]
Dmel_0000037_mAcR_60C_muscarinic_Acetylcholine_Receptor_60C_Source_FlyBase_0000037_HG_33	gi|226438037|gb|ACO56320.1|	22.04	0.008	50.4	G-protein-coupled chemokine receptor [Sheeppox virus Vaccine Nigeria/99]
Dmel_0000037_mAcR_60C_muscarinic_Acetylcholine_Receptor_60C_Source_FlyBase_0000037_HG_33	gi|226438031|gb|ACO56317.1|	22.04	0.008	50.4	G-protein-coupled chemokine receptor [Sheeppox virus Morocco vaccine strain]
Dmel_0000037_mAcR_60C_muscarinic_Acetylcholine_Receptor_60C_Source_FlyBase_0000037_HG_33	gi|226438003|gb|ACO56303.1|	22.04	0.009	50.1	G-protein-coupled chemokine receptor [Goatpox virus vaccine Nigeria/99]
Dmel_0000037_mAcR_60C_muscarinic_Acetylcholine_Receptor_60C_Source_FlyBase_0000037_HG_33	gi|557883695|gb|AHA43192.1|	22.04	0.010	50.1	G-protein-coupled chemokine receptor [Sheeppox virus]
Dmel_0000037_mAcR_60C_muscarinic_Acetylcholine_Receptor_60C_Source_FlyBase_0000037_HG_33	gi|927348185|gb|ALE15248.1|	23.12	0.010	49.7	G-protein-coupled chemokine receptor, partial [Lumpy skin disease virus]
Dmel_0000037_mAcR_60C_muscarinic_Acetylcholine_Receptor_60C_Source_FlyBase_0000037_HG_33	gi|383843883|gb|AFH53905.1|	22.04	0.010	50.1	G-protein-coupled chemokine receptor [Sheeppox virus]
Dmel_0000037_mAcR_60C_muscarinic_Acetylcholine_Receptor_60C_Source_FlyBase_0000037_HG_33	gi|226438039|gb|ACO56321.1|	22.04	0.010	50.1	G-protein-coupled chemokine receptor [Sheeppox virus Turkey/98 Corum]
Dmel_0000037_mAcR_60C_muscarinic_Acetylcholine_Receptor_60C_Source_FlyBase_0000037_HG_33	gi|927348215|gb|ALE15263.1|	23.12	0.010	49.7	G-protein-coupled chemokine receptor, partial [Lumpy skin disease virus]
Dmel_0000037_mAcR_60C_muscarinic_Acetylcholine_Receptor_60C_Source_FlyBase_0000037_HG_33	gi|927348237|gb|ALE15274.1|	23.12	0.010	49.7	G-protein-coupled chemokine receptor, partial [Lumpy skin disease virus]
Dmel_0000037_mAcR_60C_muscarinic_Acetylcholine_Receptor_60C_Source_FlyBase_0000037_HG_33	gi|927348231|gb|ALE15271.1|	23.12	0.011	49.7	G-protein-coupled chemokine receptor, partial [Lumpy skin disease virus]
Dmel_0000037_mAcR_60C_muscarinic_Acetylcholine_Receptor_60C_Source_FlyBase_0000037_HG_33	gi|226437969|gb|ACO56286.1|	22.04	0.011	49.7	G-protein-coupled chemokine receptor [Sheeppox virus Tunisia/01 18P2]
Dmel_0000037_mAcR_60C_muscarinic_Acetylcholine_Receptor_60C_Source_FlyBase_0000037_HG_33	gi|927348191|gb|ALE15251.1|	23.12	0.011	49.7	G-protein-coupled chemokine receptor, partial [Lumpy skin disease virus]
Dmel_0000037_mAcR_60C_muscarinic_Acetylcholine_Receptor_60C_Source_FlyBase_0000037_HG_33	gi|927348189|gb|ALE15250.1|	23.12	0.011	49.7	G-protein-coupled chemokine receptor, partial [Lumpy skin disease virus]
Dmel_0000037_mAcR_60C_muscarinic_Acetylcholine_Receptor_60C_Source_FlyBase_0000037_HG_33	gi|927348171|gb|ALE15241.1|	23.12	0.011	49.7	G-protein-coupled chemokine receptor, partial [Lumpy skin disease virus]
Dmel_0000037_mAcR_60C_muscarinic_Acetylcholine_Receptor_60C_Source_FlyBase_0000037_HG_33	gi|927348209|gb|ALE15260.1|	23.12	0.011	49.7	G-protein-coupled chemokine receptor, partial [Lumpy skin disease virus]
Dmel_0000037_mAcR_60C_muscarinic_Acetylcholine_Receptor_60C_Source_FlyBase_0000037_HG_33	gi|21492466|ref|NP_659585.1|	22.04	0.011	49.7	G protein-coupled chemokine receptor [Sheeppox virus]
Dmel_0000037_mAcR_60C_muscarinic_Acetylcholine_Receptor_60C_Source_FlyBase_0000037_HG_33	gi|226438057|gb|ACO56330.1|	22.04	0.012	49.7	G-protein-coupled chemokine receptor [Sheeppox virus HSL]
Dmel_0000037_mAcR_60C_muscarinic_Acetylcholine_Receptor_60C_Source_FlyBase_0000037_HG_33	gi|226437995|gb|ACO56299.1|	22.04	0.012	49.7	G-protein-coupled chemokine receptor [Goatpox virus Saudi Arabia/93]
Dmel_0000037_mAcR_60C_muscarinic_Acetylcholine_Receptor_60C_Source_FlyBase_0000037_HG_33	gi|927348229|gb|ALE15270.1|	23.12	0.012	49.7	G-protein-coupled chemokine receptor, partial [Lumpy skin disease virus]
Dmel_0000037_mAcR_60C_muscarinic_Acetylcholine_Receptor_60C_Source_FlyBase_0000037_HG_33	gi|557883673|gb|AHA43181.1|	22.04	0.012	49.7	G-protein-coupled chemokine receptor [Sheeppox virus]
Dmel_0000037_mAcR_60C_muscarinic_Acetylcholine_Receptor_60C_Source_FlyBase_0000037_HG_33	gi|927348217|gb|ALE15264.1|	23.12	0.012	49.7	G-protein-coupled chemokine receptor, partial [Lumpy skin disease virus]
Dmel_0000037_mAcR_60C_muscarinic_Acetylcholine_Receptor_60C_Source_FlyBase_0000037_HG_33	gi|927348207|gb|ALE15259.1|	23.12	0.012	49.7	G-protein-coupled chemokine receptor, partial [Lumpy skin disease virus]
Dmel_0000037_mAcR_60C_muscarinic_Acetylcholine_Receptor_60C_Source_FlyBase_0000037_HG_33	gi|927348211|gb|ALE15261.1|	23.12	0.012	49.7	G-protein-coupled chemokine receptor, partial [Lumpy skin disease virus]
Dmel_0000037_mAcR_60C_muscarinic_Acetylcholine_Receptor_60C_Source_FlyBase_0000037_HG_33	gi|564120226|gb|AHB72725.1|	22.04	0.013	49.7	GPCR [Sheeppox virus]
Dmel_0000037_mAcR_60C_muscarinic_Acetylcholine_Receptor_60C_Source_FlyBase_0000037_HG_33	gi|927348173|gb|ALE15242.1|	23.12	0.013	49.7	G-protein-coupled chemokine receptor, partial [Lumpy skin disease virus]
Dmel_0000037_mAcR_60C_muscarinic_Acetylcholine_Receptor_60C_Source_FlyBase_0000037_HG_33	gi|927348179|gb|ALE15245.1|	23.12	0.013	49.7	G-protein-coupled chemokine receptor, partial [Lumpy skin disease virus]
Dmel_0000037_mAcR_60C_muscarinic_Acetylcholine_Receptor_60C_Source_FlyBase_0000037_HG_33	gi|927348199|gb|ALE15255.1|	23.12	0.013	49.7	G-protein-coupled chemokine receptor, partial [Lumpy skin disease virus]
Dmel_0000037_mAcR_60C_muscarinic_Acetylcholine_Receptor_60C_Source_FlyBase_0000037_HG_33	gi|927348175|gb|ALE15243.1|	23.12	0.013	49.3	G-protein-coupled chemokine receptor, partial [Lumpy skin disease virus]
Dmel_0000037_mAcR_60C_muscarinic_Acetylcholine_Receptor_60C_Source_FlyBase_0000037_HG_33	gi|13876663|gb|AAK43551.1|	22.58	0.014	49.7	G-protein-coupled chemokine receptor-like protein [Lumpy skin disease virus]
Dmel_0000037_mAcR_60C_muscarinic_Acetylcholine_Receptor_60C_Source_FlyBase_0000037_HG_33	gi|124738391|gb|ABN14178.1|	24.83	0.014	49.7	E1 [Equid gammaherpesvirus 2]
Dmel_0000037_mAcR_60C_muscarinic_Acetylcholine_Receptor_60C_Source_FlyBase_0000037_HG_33	gi|124738391|gb|ABN14178.1|	27.45	0.61	44.3	E1 [Equid gammaherpesvirus 2]
Dmel_0000037_mAcR_60C_muscarinic_Acetylcholine_Receptor_60C_Source_FlyBase_0000037_HG_33	gi|1152729826|gb|AQW44856.1|	22.04	0.014	49.7	G-protein-coupled chemokine receptor, partial [Sheeppox virus]
Dmel_0000037_mAcR_60C_muscarinic_Acetylcholine_Receptor_60C_Source_FlyBase_0000037_HG_33	gi|927348227|gb|ALE15269.1|	23.12	0.014	49.3	G-protein-coupled chemokine receptor, partial [Lumpy skin disease virus]
Dmel_0000037_mAcR_60C_muscarinic_Acetylcholine_Receptor_60C_Source_FlyBase_0000037_HG_33	gi|873463510|gb|AKP49081.1|	23.12	0.014	49.3	G-protein-coupled chemokine receptor, partial [Lumpy skin disease virus]
Dmel_0000037_mAcR_60C_muscarinic_Acetylcholine_Receptor_60C_Source_FlyBase_0000037_HG_33	gi|927348183|gb|ALE15247.1|	23.12	0.015	49.3	G-protein-coupled chemokine receptor, partial [Lumpy skin disease virus]
Dmel_0000037_mAcR_60C_muscarinic_Acetylcholine_Receptor_60C_Source_FlyBase_0000037_HG_33	gi|927348177|gb|ALE15244.1|	23.12	0.015	49.3	G-protein-coupled chemokine receptor, partial [Lumpy skin disease virus]
Dmel_0000037_mAcR_60C_muscarinic_Acetylcholine_Receptor_60C_Source_FlyBase_0000037_HG_33	gi|927348233|gb|ALE15272.1|	23.12	0.015	49.3	G-protein-coupled chemokine receptor, partial [Lumpy skin disease virus]
Dmel_0000037_mAcR_60C_muscarinic_Acetylcholine_Receptor_60C_Source_FlyBase_0000037_HG_33	gi|927348197|gb|ALE15254.1|	23.12	0.015	49.3	G-protein-coupled chemokine receptor, partial [Lumpy skin disease virus]
Dmel_0000037_mAcR_60C_muscarinic_Acetylcholine_Receptor_60C_Source_FlyBase_0000037_HG_33	gi|927348181|gb|ALE15246.1|	23.12	0.015	49.3	G-protein-coupled chemokine receptor, partial [Lumpy skin disease virus]
Dmel_0000037_mAcR_60C_muscarinic_Acetylcholine_Receptor_60C_Source_FlyBase_0000037_HG_33	gi|1123436705|pdb|5T04|A	30.43	0.015	49.7	Chain A, Structure Of Constitutively Active Neurotensin Receptor
Dmel_0000037_mAcR_60C_muscarinic_Acetylcholine_Receptor_60C_Source_FlyBase_0000037_HG_33	gi|927348187|gb|ALE15249.1|	23.12	0.016	49.3	G-protein-coupled chemokine receptor, partial [Lumpy skin disease virus]
Dmel_0000037_mAcR_60C_muscarinic_Acetylcholine_Receptor_60C_Source_FlyBase_0000037_HG_33	gi|927348223|gb|ALE15267.1|	23.12	0.016	49.3	G-protein-coupled chemokine receptor, partial [Lumpy skin disease virus]
Dmel_0000037_mAcR_60C_muscarinic_Acetylcholine_Receptor_60C_Source_FlyBase_0000037_HG_33	gi|927348235|gb|ALE15273.1|	23.12	0.016	49.3	G-protein-coupled chemokine receptor, partial [Lumpy skin disease virus]
Dmel_0000037_mAcR_60C_muscarinic_Acetylcholine_Receptor_60C_Source_FlyBase_0000037_HG_33	gi|383933251|gb|AFH53909.1|	22.04	0.016	49.3	G-protein-coupled chemokine receptor [Sheeppox virus]
Dmel_0000037_mAcR_60C_muscarinic_Acetylcholine_Receptor_60C_Source_FlyBase_0000037_HG_33	gi|226438049|gb|ACO56326.1|	22.04	0.017	49.3	G-protein-coupled chemokine receptor [Sheeppox virus Nigeria/77]
Dmel_0000037_mAcR_60C_muscarinic_Acetylcholine_Receptor_60C_Source_FlyBase_0000037_HG_33	gi|757867792|gb|AJO26970.1|	23.12	0.019	49.3	G-protein-coupled chemokine receptor [Lumpy skin disease virus]
Dmel_0000037_mAcR_60C_muscarinic_Acetylcholine_Receptor_60C_Source_FlyBase_0000037_HG_33	gi|906848993|pdb|4XEE|A	30.43	0.019	49.3	Chain A, Structure Of Active-like Neurotensin Receptor
Dmel_0000037_mAcR_60C_muscarinic_Acetylcholine_Receptor_60C_Source_FlyBase_0000037_HG_33	gi|906848995|pdb|4XES|A	30.43	0.019	49.3	Chain A, Structure Of Active-like Neurotensin Receptor
Dmel_0000037_mAcR_60C_muscarinic_Acetylcholine_Receptor_60C_Source_FlyBase_0000037_HG_33	gi|22595703|gb|AAN02735.1|	22.58	0.019	48.9	CC chemokine receptor-like protein [Lumpy skin disease virus]
Dmel_0000037_mAcR_60C_muscarinic_Acetylcholine_Receptor_60C_Source_FlyBase_0000037_HG_33	gi|226437999|gb|ACO56301.1|	22.58	0.020	48.9	G-protein-coupled chemokine receptor [Goatpox virus Yemen/83]
Dmel_0000037_mAcR_60C_muscarinic_Acetylcholine_Receptor_60C_Source_FlyBase_0000037_HG_33	gi|383843887|gb|AFH53907.1|	21.51	0.020	48.9	G-protein-coupled chemokine receptor [Sheeppox virus]
Dmel_0000037_mAcR_60C_muscarinic_Acetylcholine_Receptor_60C_Source_FlyBase_0000037_HG_33	gi|1026948833|ref|XP_016612672.1|	27.87	0.024	48.9	hypothetical protein SPPG_00350 [Spizellomyces punctatus DAOM BR117]
Dmel_0000037_mAcR_60C_muscarinic_Acetylcholine_Receptor_60C_Source_FlyBase_0000037_HG_33	gi|226437981|gb|ACO56292.1|	22.58	0.025	48.9	G-protein-coupled chemokine receptor [Goatpox virus Burkina Benogo 3A]
Dmel_0000037_mAcR_60C_muscarinic_Acetylcholine_Receptor_60C_Source_FlyBase_0000037_HG_33	gi|557883665|gb|AHA43177.1|	22.04	0.026	48.5	G-protein-coupled chemokine receptor [Sheeppox virus]
Dmel_0000037_mAcR_60C_muscarinic_Acetylcholine_Receptor_60C_Source_FlyBase_0000037_HG_33	gi|557370472|gb|AGZ95327.1|	23.53	0.031	48.5	G-protein-coupled chemokine receptor [Goatpox virus FZ]
Dmel_0000037_mAcR_60C_muscarinic_Acetylcholine_Receptor_60C_Source_FlyBase_0000037_HG_33	gi|40555977|ref|NP_955062.1|	27.22	0.031	48.1	CNPV039 G protein-coupled receptor-like protein [Canarypox virus]
Dmel_0000037_mAcR_60C_muscarinic_Acetylcholine_Receptor_60C_Source_FlyBase_0000037_HG_33	gi|927348169|gb|ALE15240.1|	22.04	0.034	48.1	G-protein-coupled chemokine receptor, partial [Sheeppox virus]
Dmel_0000037_mAcR_60C_muscarinic_Acetylcholine_Receptor_60C_Source_FlyBase_0000037_HG_33	gi|640938863|gb|AIA57662.1|	22.58	0.034	48.1	G-protein-coupled chemokine receptor [Goatpox virus]
Dmel_0000037_mAcR_60C_muscarinic_Acetylcholine_Receptor_60C_Source_FlyBase_0000037_HG_33	gi|226438041|gb|ACO56322.1|	22.04	0.034	48.1	G-protein-coupled chemokine receptor [Sheeppox virus Turkey/98 Darica]
Dmel_0000037_mAcR_60C_muscarinic_Acetylcholine_Receptor_60C_Source_FlyBase_0000037_HG_33	gi|557883679|gb|AHA43184.1|	22.58	0.037	48.1	G-protein-coupled chemokine receptor [Goatpox virus]
Dmel_0000037_mAcR_60C_muscarinic_Acetylcholine_Receptor_60C_Source_FlyBase_0000037_HG_33	gi|409107331|pdb|4GRV|A	30.34	0.042	48.1	Chain A, The Crystal Structure Of The Neurotensin Receptor Nts1 In Complex With Neurotensin (8-13)
Dmel_0000037_mAcR_60C_muscarinic_Acetylcholine_Receptor_60C_Source_FlyBase_0000037_HG_33	gi|927348167|gb|ALE15239.1|	22.04	0.050	47.8	G-protein-coupled chemokine receptor, partial [Sheeppox virus]
Dmel_0000037_mAcR_60C_muscarinic_Acetylcholine_Receptor_60C_Source_FlyBase_0000037_HG_33	gi|226437989|gb|ACO56296.1|	22.58	0.055	47.8	G-protein-coupled chemokine receptor [Goatpox virus Iraq/61 Gorgan]
Dmel_0000037_mAcR_60C_muscarinic_Acetylcholine_Receptor_60C_Source_FlyBase_0000037_HG_33	gi|226437993|gb|ACO56298.1|	22.58	0.055	47.8	G-protein-coupled chemokine receptor [Goatpox virus Oman/84]
Dmel_0000037_mAcR_60C_muscarinic_Acetylcholine_Receptor_60C_Source_FlyBase_0000037_HG_33	gi|557883685|gb|AHA43187.1|	22.58	0.064	47.4	G-protein-coupled chemokine receptor [Goatpox virus]
Dmel_0000037_mAcR_60C_muscarinic_Acetylcholine_Receptor_60C_Source_FlyBase_0000037_HG_33	gi|226437985|gb|ACO56294.1|	22.58	0.069	47.4	G-protein-coupled chemokine receptor [Goatpox virus Bangladesh/86]
Dmel_0000037_mAcR_60C_muscarinic_Acetylcholine_Receptor_60C_Source_FlyBase_0000037_HG_33	gi|148912889|ref|YP_001293203.1|	22.58	0.070	47.4	hypothetical protein GTPV_gp009 [Goatpox virus Pellor]
Dmel_0000037_mAcR_60C_muscarinic_Acetylcholine_Receptor_60C_Source_FlyBase_0000037_HG_33	gi|124738399|gb|ABN14182.1|	25.13	0.072	47.4	E1 variant b [Equid gammaherpesvirus 2]
Dmel_0000037_mAcR_60C_muscarinic_Acetylcholine_Receptor_60C_Source_FlyBase_0000037_HG_33	gi|124738399|gb|ABN14182.1|	27.88	0.16	46.2	E1 variant b [Equid gammaherpesvirus 2]
Dmel_0000037_mAcR_60C_muscarinic_Acetylcholine_Receptor_60C_Source_FlyBase_0000037_HG_33	gi|557883689|gb|AHA43189.1|	22.58	0.076	47.0	G-protein-coupled chemokine receptor [Goatpox virus]
Dmel_0000037_mAcR_60C_muscarinic_Acetylcholine_Receptor_60C_Source_FlyBase_0000037_HG_33	gi|699049987|gb|AIU39449.1|	24.73	0.086	47.0	membrane protein E1 [Equid gammaherpesvirus 2]
Dmel_0000037_mAcR_60C_muscarinic_Acetylcholine_Receptor_60C_Source_FlyBase_0000037_HG_33	gi|124738393|gb|ABN14179.1|	24.14	0.11	46.6	E1 [Equid gammaherpesvirus 2]
Dmel_0000037_mAcR_60C_muscarinic_Acetylcholine_Receptor_60C_Source_FlyBase_0000037_HG_33	gi|124738393|gb|ABN14179.1|	27.45	1.5	43.1	E1 [Equid gammaherpesvirus 2]
Dmel_0000037_mAcR_60C_muscarinic_Acetylcholine_Receptor_60C_Source_FlyBase_0000037_HG_33	gi|146746499|gb|ABQ43634.1|	24.23	0.11	46.6	chemokine inhibitor [Tanapox virus]
Dmel_0000037_mAcR_60C_muscarinic_Acetylcholine_Receptor_60C_Source_FlyBase_0000037_HG_33	gi|146746342|gb|ABQ43478.1|	24.23	0.11	46.6	chemokine inhibitor [Tanapox virus]
Dmel_0000037_mAcR_60C_muscarinic_Acetylcholine_Receptor_60C_Source_FlyBase_0000037_HG_33	gi|124738395|gb|ABN14180.1|	24.60	0.12	46.6	E1 variant a [Equid gammaherpesvirus 2]
Dmel_0000037_mAcR_60C_muscarinic_Acetylcholine_Receptor_60C_Source_FlyBase_0000037_HG_33	gi|124738395|gb|ABN14180.1|	27.88	0.16	46.2	E1 variant a [Equid gammaherpesvirus 2]
Dmel_0000037_mAcR_60C_muscarinic_Acetylcholine_Receptor_60C_Source_FlyBase_0000037_HG_33	gi|12084990|ref|NP_073392.1|	24.23	0.15	46.2	7L protein [Yaba-like disease virus]
Dmel_0000037_mAcR_60C_muscarinic_Acetylcholine_Receptor_60C_Source_FlyBase_0000037_HG_33	gi|926451053|gb|ALD15776.1|	25.44	0.21	45.1	G-protein-coupled chemokine receptor, partial [Lumpy skin disease virus]
Dmel_0000037_mAcR_60C_muscarinic_Acetylcholine_Receptor_60C_Source_FlyBase_0000037_HG_33	gi|557883671|gb|AHA43180.1|	21.51	0.21	45.8	G-protein-coupled chemokine receptor [Sheeppox virus]
Dmel_0000037_mAcR_60C_muscarinic_Acetylcholine_Receptor_60C_Source_FlyBase_0000037_HG_33	gi|557883691|gb|AHA43190.1|	22.58	0.25	45.4	G-protein-coupled chemokine receptor [Goatpox virus]
Dmel_0000037_mAcR_60C_muscarinic_Acetylcholine_Receptor_60C_Source_FlyBase_0000037_HG_33	gi|1027017642|ref|XP_016605287.1|	22.43	0.90	43.9	hypothetical protein SPPG_07634 [Spizellomyces punctatus DAOM BR117]
Dmel_0000037_mAcR_60C_muscarinic_Acetylcholine_Receptor_60C_Source_FlyBase_0000037_HG_33	gi|124738389|gb|ABN14177.1|	25.96	1.1	43.5	E1 variant a [Equid gammaherpesvirus 2]
Dmel_0000037_mAcR_60C_muscarinic_Acetylcholine_Receptor_60C_Source_FlyBase_0000037_HG_33	gi|124738389|gb|ABN14177.1|	23.08	5.9	41.2	E1 variant a [Equid gammaherpesvirus 2]
Dmel_0000037_mAcR_60C_muscarinic_Acetylcholine_Receptor_60C_Source_FlyBase_0000037_HG_33	gi|41023319|emb|CAE52573.1|	30.71	1.6	42.7	putative G-protein-coupled receptor [Fowlpox virus isolate HP-438/Munich]
Dmel_0000037_mAcR_60C_muscarinic_Acetylcholine_Receptor_60C_Source_FlyBase_0000037_HG_33	gi|124738377|gb|ABN14171.1|	26.92	1.6	43.1	E1 [Equid gammaherpesvirus 2]
Dmel_0000037_mAcR_60C_muscarinic_Acetylcholine_Receptor_60C_Source_FlyBase_0000037_HG_33	gi|9634697|ref|NP_038990.1|	30.71	1.7	42.7	G protein-coupled receptor gene family protein [Fowlpox virus]
Dmel_0000037_mAcR_60C_muscarinic_Acetylcholine_Receptor_60C_Source_FlyBase_0000037_HG_33	gi|124738385|gb|ABN14175.1|	25.00	2.3	42.4	E1 variant a [Equid gammaherpesvirus 2]
Dmel_0000037_mAcR_60C_muscarinic_Acetylcholine_Receptor_60C_Source_FlyBase_0000037_HG_33	gi|124738385|gb|ABN14175.1|	23.08	7.7	40.8	E1 variant a [Equid gammaherpesvirus 2]
Dmel_0000037_mAcR_60C_muscarinic_Acetylcholine_Receptor_60C_Source_FlyBase_0000037_HG_33	gi|124738375|gb|ABN14170.1|	25.96	2.6	42.4	E1 [Equid gammaherpesvirus 2]
Dmel_0000037_mAcR_60C_muscarinic_Acetylcholine_Receptor_60C_Source_FlyBase_0000037_HG_33	gi|124738381|gb|ABN14173.1|	25.96	3.3	42.0	E1 [Equid gammaherpesvirus 2]
Dmel_0000037_mAcR_60C_muscarinic_Acetylcholine_Receptor_60C_Source_FlyBase_0000037_HG_33	gi|124738381|gb|ABN14173.1|	24.79	9.6	40.4	E1 [Equid gammaherpesvirus 2]
Dmel_0000037_mAcR_60C_muscarinic_Acetylcholine_Receptor_60C_Source_FlyBase_0000037_HG_33	gi|124738383|gb|ABN14174.1|	24.79	3.5	42.0	E1 [Equid gammaherpesvirus 2]
Dmel_0000037_mAcR_60C_muscarinic_Acetylcholine_Receptor_60C_Source_FlyBase_0000037_HG_33	gi|124738383|gb|ABN14174.1|	25.96	3.6	42.0	E1 [Equid gammaherpesvirus 2]
Dmel_0000037_mAcR_60C_muscarinic_Acetylcholine_Receptor_60C_Source_FlyBase_0000037_HG_33	gi|124738369|gb|ABN14167.1|	25.96	3.6	42.0	E1 [Equid gammaherpesvirus 2]
Dmel_0000037_mAcR_60C_muscarinic_Acetylcholine_Receptor_60C_Source_FlyBase_0000037_HG_33	gi|124738379|gb|ABN14172.1|	25.96	3.8	41.6	E1 [Equid gammaherpesvirus 2]
Dmel_0000037_mAcR_60C_muscarinic_Acetylcholine_Receptor_60C_Source_FlyBase_0000037_HG_33	gi|124738373|gb|ABN14169.1|	25.96	4.6	41.6	E1 [Equid gammaherpesvirus 2]
Dmel_0000037_mAcR_60C_muscarinic_Acetylcholine_Receptor_60C_Source_FlyBase_0000037_HG_33	gi|9628003|ref|NP_042597.1|	25.96	6.3	41.2	membrane protein E1 [Equid gammaherpesvirus 2]
Dmel_0000037_mAcR_60C_muscarinic_Acetylcholine_Receptor_60C_Source_FlyBase_0000037_HG_33	gi|124738361|gb|ABN14163.1|	25.96	7.1	40.8	E1 [Equid gammaherpesvirus 2]
Dmel_0000037_mAcR_60C_muscarinic_Acetylcholine_Receptor_60C_Source_FlyBase_0000037_HG_33	gi|124738365|gb|ABN14165.1|	25.96	7.3	40.8	E1 [Equid gammaherpesvirus 2]
Dmel_0000037_mAcR_60C_muscarinic_Acetylcholine_Receptor_60C_Source_FlyBase_0000037_HG_33	gi|124738401|gb|ABN14183.1|	26.13	8.5	40.8	E1 variant b [Equid gammaherpesvirus 2]
Dmel_0029909_CG12796_HG_33	gi|545719881|pdb|4LDE|A	27.00	1e-20	102	Chain A, Structure Of Beta2 Adrenoceptor Bound To Bi167107 And An Engineered Nanobody
Dmel_0029909_CG12796_HG_33	gi|1048348467|pdb|5JQH|A	27.27	2e-20	102	Chain A, Structure Of Beta2 Adrenoceptor Bound To Carazolol And Inactive-state Stabilizing Nanobody, Nb60
Dmel_0029909_CG12796_HG_33	gi|124738395|gb|ABN14180.1|	23.16	2e-10	72.8	E1 variant a [Equid gammaherpesvirus 2]
Dmel_0029909_CG12796_HG_33	gi|124738399|gb|ABN14182.1|	22.81	2e-10	72.4	E1 variant b [Equid gammaherpesvirus 2]
Dmel_0029909_CG12796_HG_33	gi|319443693|pdb|3P0G|A	28.40	8e-10	70.9	Chain A, Structure Of A Nanobody-Stabilized Active State Of The Beta2 Adrenoceptor
Dmel_0029909_CG12796_HG_33	gi|319443693|pdb|3P0G|A	37.33	5e-04	52.8	Chain A, Structure Of A Nanobody-Stabilized Active State Of The Beta2 Adrenoceptor
Dmel_0029909_CG12796_HG_33	gi|190613726|pdb|3D4S|A	28.40	9e-10	70.5	Chain A, Cholesterol Bound Form Of Human Beta2 Adrenergic Receptor.
Dmel_0029909_CG12796_HG_33	gi|190613726|pdb|3D4S|A	37.33	5e-04	52.8	Chain A, Cholesterol Bound Form Of Human Beta2 Adrenergic Receptor.
Dmel_0029909_CG12796_HG_33	gi|726969067|pdb|4U15|A	27.43	5e-09	68.2	Chain A, M3-mt4l Receptor Bound To Tiotropium
Dmel_0029909_CG12796_HG_33	gi|159795485|pdb|2RH1|A	30.29	1e-08	67.0	Chain A, High Resolution Crystal Structure Of Human B2-Adrenergic G Protein- Coupled Receptor.
Dmel_0029909_CG12796_HG_33	gi|159795485|pdb|2RH1|A	35.90	5e-04	52.8	Chain A, High Resolution Crystal Structure Of Human B2-Adrenergic G Protein- Coupled Receptor.
Dmel_0029909_CG12796_HG_33	gi|1041576773|pdb|5IU4|A	28.10	5e-08	65.1	Chain A, Crystal Structure Of Stabilized A2a Adenosine Receptor A2ar-star2-bril In Complex With Zm241385 At 1.7a Resolution
Dmel_0029909_CG12796_HG_33	gi|1041576773|pdb|5IU4|A	23.93	5.6	40.0	Chain A, Crystal Structure Of Stabilized A2a Adenosine Receptor A2ar-star2-bril In Complex With Zm241385 At 1.7a Resolution
Dmel_0029909_CG12796_HG_33	gi|317455410|pdb|3PDS|A	30.14	6e-08	64.7	Chain A, Irreversible Agonist-Beta2 Adrenoceptor Complex
Dmel_0029909_CG12796_HG_33	gi|317455410|pdb|3PDS|A	35.90	7e-04	52.4	Chain A, Irreversible Agonist-Beta2 Adrenoceptor Complex
Dmel_0029909_CG12796_HG_33	gi|752901009|ref|YP_009118391.1|	23.10	2e-07	63.5	membrane protein E1 [Equid gammaherpesvirus 5]
Dmel_0029909_CG12796_HG_33	gi|1150667474|pdb|5UEN|A	31.72	2e-07	63.2	Chain A, Crystal Structure Of The Human Adenosine A1 Receptor A1ar-bril In Complex With The Covalent Antagonist Du172 At 3.2a Resolution
Dmel_0029909_CG12796_HG_33	gi|310943018|pdb|3PBL|A	40.00	2e-07	63.2	Chain A, Structure Of The Human Dopamine D3 Receptor In Complex With Eticlopride
Dmel_0029909_CG12796_HG_33	gi|310943018|pdb|3PBL|A	29.21	0.25	44.3	Chain A, Structure Of The Human Dopamine D3 Receptor In Complex With Eticlopride
Dmel_0029909_CG12796_HG_33	gi|377656593|pdb|4DAJ|A	26.79	3e-07	63.2	Chain A, Structure Of The M3 Muscarinic Acetylcholine Receptor
Dmel_0029909_CG12796_HG_33	gi|399125248|pdb|4EIY|A	27.69	3e-07	62.8	Chain A, Crystal Structure Of The Chimeric Protein Of A2aar-Bril In Complex With Zm241385 At 1.8a Resolution
Dmel_0029909_CG12796_HG_33	gi|399125248|pdb|4EIY|A	23.08	6.7	39.7	Chain A, Crystal Structure Of The Chimeric Protein Of A2aar-Bril In Complex With Zm241385 At 1.8a Resolution
Dmel_0029909_CG12796_HG_33	gi|1143283946|pdb|5UIG|A	27.69	3e-07	62.4	Chain A, Crystal Structure Of Adenosine A2a Receptor Bound To A Novel Triazole- Carboximidamide Antagonist
Dmel_0029909_CG12796_HG_33	gi|1143283946|pdb|5UIG|A	23.08	6.7	39.7	Chain A, Crystal Structure Of Adenosine A2a Receptor Bound To A Novel Triazole- Carboximidamide Antagonist
Dmel_0029909_CG12796_HG_33	gi|726969066|pdb|4U14|A	27.10	4e-07	62.4	Chain A, Structure Of The M3 Muscarinic Acetylcholine Receptor Bound To The Antagonist Tiotropium Crystallized With Disulfide-stabilized T4 Lysozyme (dst4l)
Dmel_0029909_CG12796_HG_33	gi|124738377|gb|ABN14171.1|	23.10	1e-06	60.5	E1 [Equid gammaherpesvirus 2]
Dmel_0029909_CG12796_HG_33	gi|124738373|gb|ABN14169.1|	21.48	2e-06	60.1	E1 [Equid gammaherpesvirus 2]
Dmel_0029909_CG12796_HG_33	gi|124738391|gb|ABN14178.1|	20.07	2e-06	60.1	E1 [Equid gammaherpesvirus 2]
Dmel_0029909_CG12796_HG_33	gi|124738379|gb|ABN14172.1|	22.22	2e-06	60.1	E1 [Equid gammaherpesvirus 2]
Dmel_0029909_CG12796_HG_33	gi|906849136|pdb|4ZWJ|A	23.25	2e-06	60.5	Chain A, Crystal Structure Of Rhodopsin Bound To Arrestin By Femtosecond X-ray Laser
Dmel_0029909_CG12796_HG_33	gi|209447557|pdb|3EML|A	29.38	2e-06	60.1	Chain A, The 2.6 A Crystal Structure Of A Human A2a Adenosine Receptor Bound To Zm241385.
Dmel_0029909_CG12796_HG_33	gi|209447557|pdb|3EML|A	26.14	6.7	39.7	Chain A, The 2.6 A Crystal Structure Of A Human A2a Adenosine Receptor Bound To Zm241385.
Dmel_0029909_CG12796_HG_33	gi|340708465|pdb|3RZE|A	27.49	4e-06	59.3	Chain A, Structure Of The Human Histamine H1 Receptor In Complex With Doxepin
Dmel_0029909_CG12796_HG_33	gi|340708465|pdb|3RZE|A	31.40	0.002	50.8	Chain A, Structure Of The Human Histamine H1 Receptor In Complex With Doxepin
Dmel_0029909_CG12796_HG_33	gi|124738393|gb|ABN14179.1|	20.07	4e-06	58.9	E1 [Equid gammaherpesvirus 2]
Dmel_0029909_CG12796_HG_33	gi|124738375|gb|ABN14170.1|	22.74	4e-06	58.9	E1 [Equid gammaherpesvirus 2]
Dmel_0029909_CG12796_HG_33	gi|124738361|gb|ABN14163.1|	22.79	4e-06	58.9	E1 [Equid gammaherpesvirus 2]
Dmel_0029909_CG12796_HG_33	gi|124738369|gb|ABN14167.1|	21.85	8e-06	58.2	E1 [Equid gammaherpesvirus 2]
Dmel_0029909_CG12796_HG_33	gi|460417601|pdb|4IB4|A	25.91	2e-05	57.0	Chain A, Crystal Structure Of The Chimeric Protein Of 5-ht2b-bril In Complex With Ergotamine
Dmel_0029909_CG12796_HG_33	gi|124738383|gb|ABN14174.1|	21.48	2e-05	56.6	E1 [Equid gammaherpesvirus 2]
Dmel_0029909_CG12796_HG_33	gi|699049987|gb|AIU39449.1|	19.79	4e-05	55.8	membrane protein E1 [Equid gammaherpesvirus 2]
Dmel_0029909_CG12796_HG_33	gi|124738381|gb|ABN14173.1|	21.48	5e-05	55.5	E1 [Equid gammaherpesvirus 2]
Dmel_0029909_CG12796_HG_33	gi|124738371|gb|ABN14168.1|	21.56	5e-05	55.5	E1 [Equid gammaherpesvirus 2]
Dmel_0029909_CG12796_HG_33	gi|350606909|gb|AEQ32340.1|	22.66	7e-05	55.5	membrane protein US28 [Cynomolgus macaque cytomegalovirus strain Ottawa]
Dmel_0029909_CG12796_HG_33	gi|51556673|ref|YP_068307.1|	22.10	8e-05	55.1	rh220 [Macacine betaherpesvirus 3]
Dmel_0029909_CG12796_HG_33	gi|1004171631|pdb|5CXV|A	26.67	1e-04	55.1	Chain A, Structure Of The Human M1 Muscarinic Acetylcholine Receptor Bound To Antagonist Tiotropium
Dmel_0029909_CG12796_HG_33	gi|1132371681|ref|YP_009337611.1|	22.10	1e-04	54.7	Cy220 [Cynomolgus cytomegalovirus]
Dmel_0029909_CG12796_HG_33	gi|1139421941|pdb|5TVN|A	25.63	1e-04	54.3	Chain A, Crystal Structure Of The Lsd-bound 5-ht2b Receptor
Dmel_0029909_CG12796_HG_33	gi|1128612563|gb|APT40084.1|	22.73	2e-04	54.3	Rh220 [Macacine betaherpesvirus 3]
Dmel_0029909_CG12796_HG_33	gi|1128612739|gb|APT40259.1|	22.28	2e-04	54.3	Rh220 [Macacine betaherpesvirus 3]
Dmel_0029909_CG12796_HG_33	gi|929526706|gb|ALF07853.1|	23.82	2e-04	53.9	G protein-coupled receptor [Swinepox virus]
Dmel_0029909_CG12796_HG_33	gi|124738401|gb|ABN14183.1|	20.00	2e-04	53.5	E1 variant b [Equid gammaherpesvirus 2]
Dmel_0029909_CG12796_HG_33	gi|810515963|pdb|4YAY|A	24.92	2e-04	53.5	Chain A, Xfel Structure Of Human Angiotensin Receptor
Dmel_0029909_CG12796_HG_33	gi|940376760|pdb|5DHG|A	25.42	3e-04	53.1	Chain A, The Crystal Structure Of Nociceptin/orphanin Fq Peptide Receptor (nop) In Complex With C-35 (psi Community Target)
Dmel_0029909_CG12796_HG_33	gi|385252102|pdb|4EA3|A	25.42	3e-04	53.1	Chain A, Structure Of The NOFQ OPIOID RECEPTOR IN COMPLEX WITH A PEPTIDE Mimetic
Dmel_0029909_CG12796_HG_33	gi|1128612913|gb|APT40432.1|	22.01	4e-04	53.1	Rh220 [Macacine betaherpesvirus 3]
Dmel_0029909_CG12796_HG_33	gi|939187030|pdb|4ZUD|A	24.76	4e-04	52.8	Chain A, Crystal Structure Of Human Angiotensin Receptor In Complex With Inverse Agonist Olmesartan At 2.8a Resolution.
Dmel_0029909_CG12796_HG_33	gi|124738385|gb|ABN14175.1|	22.06	5e-04	52.4	E1 variant a [Equid gammaherpesvirus 2]
Dmel_0029909_CG12796_HG_33	gi|229270252|gb|ACQ55270.1|	23.55	5e-04	52.8	chemokine receptor vGPCR5 [Cercopithecine betaherpesvirus 5]
Dmel_0029909_CG12796_HG_33	gi|9628003|ref|NP_042597.1|	22.76	6e-04	52.4	membrane protein E1 [Equid gammaherpesvirus 2]
Dmel_0029909_CG12796_HG_33	gi|124738365|gb|ABN14165.1|	22.76	7e-04	52.0	E1 [Equid gammaherpesvirus 2]
Dmel_0029909_CG12796_HG_33	gi|124738389|gb|ABN14177.1|	20.59	8e-04	52.0	E1 variant a [Equid gammaherpesvirus 2]
Dmel_0029909_CG12796_HG_33	gi|18640232|ref|NP_570306.1|	24.84	0.001	51.6	SPV146 G protein-coupled CC chemokine receptor-like protein [Swinepox virus]
Dmel_0029909_CG12796_HG_33	gi|586239|sp|Q08520.1|VK02_SWPVK	24.84	0.001	51.6	RecName: Full=G-protein coupled receptor homolog K2
Dmel_0029909_CG12796_HG_33	gi|460417599|pdb|4IAQ|A	29.91	0.002	50.8	Chain A, Crystal Structure Of The Chimeric Protein Of 5-ht1b-bril In Complex With Dihydroergotamine (psi Community Target)
Dmel_0029909_CG12796_HG_33	gi|460417599|pdb|4IAQ|A	28.80	0.98	42.4	Chain A, Crystal Structure Of The Chimeric Protein Of 5-ht1b-bril In Complex With Dihydroergotamine (psi Community Target)
Dmel_0029909_CG12796_HG_33	gi|460417600|pdb|4IAR|A	28.30	0.002	50.4	Chain A, Crystal Structure Of The Chimeric Protein Of 5-ht1b-bril In Complex With Ergotamine (psi Community Target)
Dmel_0029909_CG12796_HG_33	gi|460417600|pdb|4IAR|A	28.80	0.92	42.4	Chain A, Crystal Structure Of The Chimeric Protein Of 5-ht1b-bril In Complex With Ergotamine (psi Community Target)
Dmel_0029909_CG12796_HG_33	gi|374414662|pdb|3UON|A	29.73	0.004	49.7	Chain A, Structure Of The Human M2 Muscarinic Acetylcholine Receptor Bound To An Antagonist
Dmel_0029909_CG12796_HG_33	gi|747155334|pdb|4S0V|A	33.33	0.004	50.1	Chain A, Crystal Structure Of The Human Ox2 Orexin Receptor Bound To The Insomnia Drug Suvorexant
Dmel_0029909_CG12796_HG_33	gi|823114230|gb|AKI29734.1|	21.66	0.005	49.7	envelope protein US28 [Mandrillus leucophaeus cytomegalovirus]
Dmel_0029909_CG12796_HG_33	gi|821316892|ref|YP_009137433.1|	22.83	0.011	48.5	US28 [Papio ursinus cytomegalovirus]
Dmel_0029909_CG12796_HG_33	gi|229270263|gb|ACQ55279.1|	21.86	0.014	48.1	chemokine receptor vGPCR5 [Cercopithecine betaherpesvirus 5]
Dmel_0029909_CG12796_HG_33	gi|906848993|pdb|4XEE|A	23.17	0.015	48.1	Chain A, Structure Of Active-like Neurotensin Receptor
Dmel_0029909_CG12796_HG_33	gi|359832066|gb|AEV80704.1|	22.46	0.027	47.4	envelope protein US28 [Cercopithecine betaherpesvirus 5]
Dmel_0029909_CG12796_HG_33	gi|1096116340|pdb|5TGZ|A	25.40	0.031	47.0	Chain A, Crystal Structure Of The Human Cannabinoid Receptor Cb1
Dmel_0029909_CG12796_HG_33	gi|359946607|ref|YP_004936140.1|	22.46	0.035	47.0	envelope protein US28 [Cercopithecine betaherpesvirus 5]
Dmel_0029909_CG12796_HG_33	gi|73695864|gb|AAZ80738.1|	22.22	0.036	46.6	rhUS28 [Macacine betaherpesvirus 3]
Dmel_0029909_CG12796_HG_33	gi|418183|sp|P32229.1|VC03_SWPVK	25.45	0.047	45.8	RecName: Full=G-protein coupled receptor homolog C3
Dmel_0029909_CG12796_HG_33	gi|906848995|pdb|4XES|A	23.17	0.051	46.6	Chain A, Structure Of Active-like Neurotensin Receptor
Dmel_0029909_CG12796_HG_33	gi|18640091|ref|NP_570165.1|	25.45	0.053	45.8	SPV005 G protein-coupled CC chemokine receptor-like protein [Swinepox virus]
Dmel_0029909_CG12796_HG_33	gi|375332587|pdb|3V2W|A	27.78	0.054	46.2	Chain A, Crystal Structure Of A Lipid G Protein-Coupled Receptor At 3.35a
Dmel_0029909_CG12796_HG_33	gi|393194713|gb|AFN07323.1|	24.49	0.061	45.4	rhodopsin, partial [Crossocheilus burmanicus]
Dmel_0029909_CG12796_HG_33	gi|229270235|gb|ACQ55255.1|	22.46	0.070	45.8	chemokine receptor vGPCR5 [Cercopithecine betaherpesvirus 5]
Dmel_0029909_CG12796_HG_33	gi|827343272|pdb|4Z34|A	28.32	0.079	45.8	Chain A, Crystal Structure Of Human Lysophosphatidic Acid Receptor 1 In Complex With Ono9780307
Dmel_0029909_CG12796_HG_33	gi|827343272|pdb|4Z34|A	31.90	3.1	40.8	Chain A, Crystal Structure Of Human Lysophosphatidic Acid Receptor 1 In Complex With Ono9780307
Dmel_0029909_CG12796_HG_33	gi|827343274|pdb|4Z36|A	28.49	0.085	45.8	Chain A, Crystal Structure Of Human Lysophosphatidic Acid Receptor 1 In Complex With Ono-3080573
Dmel_0029909_CG12796_HG_33	gi|827343274|pdb|4Z36|A	30.70	6.7	39.7	Chain A, Crystal Structure Of Human Lysophosphatidic Acid Receptor 1 In Complex With Ono-3080573
Dmel_0029909_CG12796_HG_33	gi|38229175|ref|NP_938268.1|	20.81	0.098	45.1	7L [Yaba monkey tumor virus]
Dmel_0029909_CG12796_HG_33	gi|1104687901|pdb|5TJV|A	28.46	0.098	45.4	Chain A, High-resolution Crystal Structure Of The Human Cb1 Cannabinoid Receptor
Dmel_0029909_CG12796_HG_33	gi|1006588585|pdb|5DSG|A	26.21	0.14	45.1	Chain A, Structure Of The M4 Muscarinic Acetylcholine Receptor (m4-mt4l) Bound To Tiotropium
Dmel_0029909_CG12796_HG_33	gi|541881756|pdb|4MBS|A	19.47	0.29	43.9	Chain A, Crystal Structure Of The Ccr5 Chemokine Receptor
Dmel_0029909_CG12796_HG_33	gi|1123436705|pdb|5T04|A	35.21	0.34	43.9	Chain A, Structure Of Constitutively Active Neurotensin Receptor
Dmel_0029909_CG12796_HG_33	gi|409107331|pdb|4GRV|A	35.21	0.35	43.9	Chain A, The Crystal Structure Of The Neurotensin Receptor Nts1 In Complex With Neurotensin (8-13)
Dmel_0029909_CG12796_HG_33	gi|14269385|gb|AAK58044.1|AF378923_1	23.66	0.35	43.5	glycoprotein coupled receptor [Human betaherpesvirus 5]
Dmel_0029909_CG12796_HG_33	gi|604854723|gb|AHV84115.1|	25.09	0.40	43.5	envelope protein US28 [Human betaherpesvirus 5]
Dmel_0029909_CG12796_HG_33	gi|20026758|ref|NP_612800.1|	22.60	0.50	43.1	envelope protein US28 [Panine betaherpesvirus 2]
Dmel_0029909_CG12796_HG_33	gi|926451053|gb|ALD15776.1|	29.50	0.50	42.4	G-protein-coupled chemokine receptor, partial [Lumpy skin disease virus]
Dmel_0029909_CG12796_HG_33	gi|380765131|pdb|4DKL|A	25.37	0.65	42.7	Chain A, Crystal Structure Of The Mu-opioid Receptor Bound To A Morphinan Antagonist
Dmel_0029909_CG12796_HG_33	gi|115503228|gb|ABI99146.1|	25.76	0.70	42.7	CC chemokine receptor-like protein [Deerpox virus W-1170-84]
Dmel_0029909_CG12796_HG_33	gi|822901622|gb|AKI18408.1|	25.17	0.71	42.4	envelope protein US28 [Human betaherpesvirus 5]
Dmel_0029909_CG12796_HG_33	gi|822889487|gb|AKI10898.1|	24.73	0.80	42.4	envelope protein US28 [Human betaherpesvirus 5]
Dmel_0029909_CG12796_HG_33	gi|995977912|gb|AMJ54525.1|	24.73	0.84	42.4	envelope protein US28 [Human betaherpesvirus 5]
Dmel_0029909_CG12796_HG_33	gi|27805014|gb|AAO22974.1|	24.73	0.84	42.4	US28 protein [Human betaherpesvirus 5]
Dmel_0011582_DopR_Dopamine_receptor_Source_FlyBase_0011582_HG_33	gi|545719881|pdb|4LDE|A	32.10	1e-48	186	Chain A, Structure Of Beta2 Adrenoceptor Bound To Bi167107 And An Engineered Nanobody
Dmel_0011582_DopR_Dopamine_receptor_Source_FlyBase_0011582_HG_33	gi|1048348467|pdb|5JQH|A	32.10	1e-48	186	Chain A, Structure Of Beta2 Adrenoceptor Bound To Carazolol And Inactive-state Stabilizing Nanobody, Nb60
Dmel_0011582_DopR_Dopamine_receptor_Source_FlyBase_0011582_HG_33	gi|460417600|pdb|4IAR|A	25.82	4e-38	155	Chain A, Crystal Structure Of The Chimeric Protein Of 5-ht1b-bril In Complex With Ergotamine (psi Community Target)
Dmel_0011582_DopR_Dopamine_receptor_Source_FlyBase_0011582_HG_33	gi|460417599|pdb|4IAQ|A	25.69	8e-38	154	Chain A, Crystal Structure Of The Chimeric Protein Of 5-ht1b-bril In Complex With Dihydroergotamine (psi Community Target)
Dmel_0011582_DopR_Dopamine_receptor_Source_FlyBase_0011582_HG_33	gi|460417601|pdb|4IB4|A	27.74	3e-36	150	Chain A, Crystal Structure Of The Chimeric Protein Of 5-ht2b-bril In Complex With Ergotamine
Dmel_0011582_DopR_Dopamine_receptor_Source_FlyBase_0011582_HG_33	gi|1139421941|pdb|5TVN|A	27.67	4e-36	149	Chain A, Crystal Structure Of The Lsd-bound 5-ht2b Receptor
Dmel_0011582_DopR_Dopamine_receptor_Source_FlyBase_0011582_HG_33	gi|190613726|pdb|3D4S|A	33.03	5e-29	129	Chain A, Cholesterol Bound Form Of Human Beta2 Adrenergic Receptor.
Dmel_0011582_DopR_Dopamine_receptor_Source_FlyBase_0011582_HG_33	gi|190613726|pdb|3D4S|A	44.30	4e-12	79.3	Chain A, Cholesterol Bound Form Of Human Beta2 Adrenergic Receptor.
Dmel_0011582_DopR_Dopamine_receptor_Source_FlyBase_0011582_HG_33	gi|159795485|pdb|2RH1|A	33.03	5e-29	129	Chain A, High Resolution Crystal Structure Of Human B2-Adrenergic G Protein- Coupled Receptor.
Dmel_0011582_DopR_Dopamine_receptor_Source_FlyBase_0011582_HG_33	gi|159795485|pdb|2RH1|A	44.30	4e-12	79.3	Chain A, High Resolution Crystal Structure Of Human B2-Adrenergic G Protein- Coupled Receptor.
Dmel_0011582_DopR_Dopamine_receptor_Source_FlyBase_0011582_HG_33	gi|319443693|pdb|3P0G|A	33.03	5e-29	129	Chain A, Structure Of A Nanobody-Stabilized Active State Of The Beta2 Adrenoceptor
Dmel_0011582_DopR_Dopamine_receptor_Source_FlyBase_0011582_HG_33	gi|319443693|pdb|3P0G|A	44.30	4e-12	79.3	Chain A, Structure Of A Nanobody-Stabilized Active State Of The Beta2 Adrenoceptor
Dmel_0011582_DopR_Dopamine_receptor_Source_FlyBase_0011582_HG_33	gi|317455410|pdb|3PDS|A	33.03	2e-28	127	Chain A, Irreversible Agonist-Beta2 Adrenoceptor Complex
Dmel_0011582_DopR_Dopamine_receptor_Source_FlyBase_0011582_HG_33	gi|317455410|pdb|3PDS|A	42.68	3e-12	79.3	Chain A, Irreversible Agonist-Beta2 Adrenoceptor Complex
Dmel_0011582_DopR_Dopamine_receptor_Source_FlyBase_0011582_HG_33	gi|310943018|pdb|3PBL|A	39.07	2e-25	119	Chain A, Structure Of The Human Dopamine D3 Receptor In Complex With Eticlopride
Dmel_0011582_DopR_Dopamine_receptor_Source_FlyBase_0011582_HG_33	gi|310943018|pdb|3PBL|A	37.50	2e-14	85.9	Chain A, Structure Of The Human Dopamine D3 Receptor In Complex With Eticlopride
Dmel_0011582_DopR_Dopamine_receptor_Source_FlyBase_0011582_HG_33	gi|340708465|pdb|3RZE|A	33.17	8e-22	108	Chain A, Structure Of The Human Histamine H1 Receptor In Complex With Doxepin
Dmel_0011582_DopR_Dopamine_receptor_Source_FlyBase_0011582_HG_33	gi|340708465|pdb|3RZE|A	43.59	4e-13	82.0	Chain A, Structure Of The Human Histamine H1 Receptor In Complex With Doxepin
Dmel_0011582_DopR_Dopamine_receptor_Source_FlyBase_0011582_HG_33	gi|1006588585|pdb|5DSG|A	35.94	6e-20	102	Chain A, Structure Of The M4 Muscarinic Acetylcholine Receptor (m4-mt4l) Bound To Tiotropium
Dmel_0011582_DopR_Dopamine_receptor_Source_FlyBase_0011582_HG_33	gi|1006588585|pdb|5DSG|A	31.08	4e-04	53.5	Chain A, Structure Of The M4 Muscarinic Acetylcholine Receptor (m4-mt4l) Bound To Tiotropium
Dmel_0011582_DopR_Dopamine_receptor_Source_FlyBase_0011582_HG_33	gi|374414662|pdb|3UON|A	30.70	7e-18	97.1	Chain A, Structure Of The Human M2 Muscarinic Acetylcholine Receptor Bound To An Antagonist
Dmel_0011582_DopR_Dopamine_receptor_Source_FlyBase_0011582_HG_33	gi|374414662|pdb|3UON|A	27.27	7e-04	53.1	Chain A, Structure Of The Human M2 Muscarinic Acetylcholine Receptor Bound To An Antagonist
Dmel_0011582_DopR_Dopamine_receptor_Source_FlyBase_0011582_HG_33	gi|1004171631|pdb|5CXV|A	31.53	9e-18	96.7	Chain A, Structure Of The Human M1 Muscarinic Acetylcholine Receptor Bound To Antagonist Tiotropium
Dmel_0011582_DopR_Dopamine_receptor_Source_FlyBase_0011582_HG_33	gi|1004171631|pdb|5CXV|A	36.71	3e-08	67.0	Chain A, Structure Of The Human M1 Muscarinic Acetylcholine Receptor Bound To Antagonist Tiotropium
Dmel_0011582_DopR_Dopamine_receptor_Source_FlyBase_0011582_HG_33	gi|377656593|pdb|4DAJ|A	28.91	2e-15	89.4	Chain A, Structure Of The M3 Muscarinic Acetylcholine Receptor
Dmel_0011582_DopR_Dopamine_receptor_Source_FlyBase_0011582_HG_33	gi|377656593|pdb|4DAJ|A	37.18	5e-07	63.2	Chain A, Structure Of The M3 Muscarinic Acetylcholine Receptor
Dmel_0011582_DopR_Dopamine_receptor_Source_FlyBase_0011582_HG_33	gi|726969067|pdb|4U15|A	28.91	4e-15	88.2	Chain A, M3-mt4l Receptor Bound To Tiotropium
Dmel_0011582_DopR_Dopamine_receptor_Source_FlyBase_0011582_HG_33	gi|726969067|pdb|4U15|A	37.18	5e-07	62.8	Chain A, M3-mt4l Receptor Bound To Tiotropium
Dmel_0011582_DopR_Dopamine_receptor_Source_FlyBase_0011582_HG_33	gi|726969066|pdb|4U14|A	28.91	5e-15	88.2	Chain A, Structure Of The M3 Muscarinic Acetylcholine Receptor Bound To The Antagonist Tiotropium Crystallized With Disulfide-stabilized T4 Lysozyme (dst4l)
Dmel_0011582_DopR_Dopamine_receptor_Source_FlyBase_0011582_HG_33	gi|726969066|pdb|4U14|A	37.18	5e-07	62.8	Chain A, Structure Of The M3 Muscarinic Acetylcholine Receptor Bound To The Antagonist Tiotropium Crystallized With Disulfide-stabilized T4 Lysozyme (dst4l)
Dmel_0011582_DopR_Dopamine_receptor_Source_FlyBase_0011582_HG_33	gi|940376760|pdb|5DHG|A	27.99	2e-14	85.9	Chain A, The Crystal Structure Of Nociceptin/orphanin Fq Peptide Receptor (nop) In Complex With C-35 (psi Community Target)
Dmel_0011582_DopR_Dopamine_receptor_Source_FlyBase_0011582_HG_33	gi|385252102|pdb|4EA3|A	27.99	2e-14	85.9	Chain A, Structure Of The NOFQ OPIOID RECEPTOR IN COMPLEX WITH A PEPTIDE Mimetic
Dmel_0011582_DopR_Dopamine_receptor_Source_FlyBase_0011582_HG_33	gi|399125248|pdb|4EIY|A	28.83	1e-11	77.4	Chain A, Crystal Structure Of The Chimeric Protein Of A2aar-Bril In Complex With Zm241385 At 1.8a Resolution
Dmel_0011582_DopR_Dopamine_receptor_Source_FlyBase_0011582_HG_33	gi|399125248|pdb|4EIY|A	29.91	7e-04	53.1	Chain A, Crystal Structure Of The Chimeric Protein Of A2aar-Bril In Complex With Zm241385 At 1.8a Resolution
Dmel_0011582_DopR_Dopamine_receptor_Source_FlyBase_0011582_HG_33	gi|209447557|pdb|3EML|A	28.57	1e-11	77.4	Chain A, The 2.6 A Crystal Structure Of A Human A2a Adenosine Receptor Bound To Zm241385.
Dmel_0011582_DopR_Dopamine_receptor_Source_FlyBase_0011582_HG_33	gi|209447557|pdb|3EML|A	29.00	0.001	52.4	Chain A, The 2.6 A Crystal Structure Of A Human A2a Adenosine Receptor Bound To Zm241385.
Dmel_0011582_DopR_Dopamine_receptor_Source_FlyBase_0011582_HG_33	gi|1041576773|pdb|5IU4|A	28.83	1e-11	77.4	Chain A, Crystal Structure Of Stabilized A2a Adenosine Receptor A2ar-star2-bril In Complex With Zm241385 At 1.7a Resolution
Dmel_0011582_DopR_Dopamine_receptor_Source_FlyBase_0011582_HG_33	gi|1041576773|pdb|5IU4|A	28.93	0.001	52.4	Chain A, Crystal Structure Of Stabilized A2a Adenosine Receptor A2ar-star2-bril In Complex With Zm241385 At 1.7a Resolution
Dmel_0011582_DopR_Dopamine_receptor_Source_FlyBase_0011582_HG_33	gi|1143283946|pdb|5UIG|A	30.15	2e-11	77.0	Chain A, Crystal Structure Of Adenosine A2a Receptor Bound To A Novel Triazole- Carboximidamide Antagonist
Dmel_0011582_DopR_Dopamine_receptor_Source_FlyBase_0011582_HG_33	gi|1143283946|pdb|5UIG|A	29.91	7e-04	52.8	Chain A, Crystal Structure Of Adenosine A2a Receptor Bound To A Novel Triazole- Carboximidamide Antagonist
Dmel_0011582_DopR_Dopamine_receptor_Source_FlyBase_0011582_HG_33	gi|1150667474|pdb|5UEN|A	36.11	2e-09	70.5	Chain A, Crystal Structure Of The Human Adenosine A1 Receptor A1ar-bril In Complex With The Covalent Antagonist Du172 At 3.2a Resolution
Dmel_0011582_DopR_Dopamine_receptor_Source_FlyBase_0011582_HG_33	gi|810515963|pdb|4YAY|A	23.35	3e-09	70.1	Chain A, Xfel Structure Of Human Angiotensin Receptor
Dmel_0011582_DopR_Dopamine_receptor_Source_FlyBase_0011582_HG_33	gi|939187030|pdb|4ZUD|A	23.33	1e-08	68.2	Chain A, Crystal Structure Of Human Angiotensin Receptor In Complex With Inverse Agonist Olmesartan At 2.8a Resolution.
Dmel_0011582_DopR_Dopamine_receptor_Source_FlyBase_0011582_HG_33	gi|568786785|pdb|4N6H|A	23.19	4e-08	66.2	Chain A, 1.8 A Structure Of The Human Delta Opioid 7tm Receptor (psi Community Target)
Dmel_0011582_DopR_Dopamine_receptor_Source_FlyBase_0011582_HG_33	gi|747155326|pdb|4RWA|A	23.19	4e-08	66.2	Chain A, Synchrotron Structure Of The Human Delta Opioid Receptor In Complex With A Bifunctional Peptide (psi Community Target)
Dmel_0011582_DopR_Dopamine_receptor_Source_FlyBase_0011582_HG_33	gi|380765131|pdb|4DKL|A	25.64	5e-08	66.2	Chain A, Crystal Structure Of The Mu-opioid Receptor Bound To A Morphinan Antagonist
Dmel_0011582_DopR_Dopamine_receptor_Source_FlyBase_0011582_HG_33	gi|906849136|pdb|4ZWJ|A	20.52	1e-07	65.9	Chain A, Crystal Structure Of Rhodopsin Bound To Arrestin By Femtosecond X-ray Laser
Dmel_0011582_DopR_Dopamine_receptor_Source_FlyBase_0011582_HG_33	gi|747155334|pdb|4S0V|A	23.78	6e-07	62.8	Chain A, Crystal Structure Of The Human Ox2 Orexin Receptor Bound To The Insomnia Drug Suvorexant
Dmel_0011582_DopR_Dopamine_receptor_Source_FlyBase_0011582_HG_33	gi|747155334|pdb|4S0V|A	29.66	0.18	45.4	Chain A, Crystal Structure Of The Human Ox2 Orexin Receptor Bound To The Insomnia Drug Suvorexant
Dmel_0011582_DopR_Dopamine_receptor_Source_FlyBase_0011582_HG_33	gi|1004171529|pdb|4ZJ8|A	30.28	6e-06	59.7	Chain A, Structures Of The Human Ox1 Orexin Receptor Bound To Selective And Dual Antagonists
Dmel_0011582_DopR_Dopamine_receptor_Source_FlyBase_0011582_HG_33	gi|1004171529|pdb|4ZJ8|A	27.91	0.15	45.8	Chain A, Structures Of The Human Ox1 Orexin Receptor Bound To Selective And Dual Antagonists
Dmel_0011582_DopR_Dopamine_receptor_Source_FlyBase_0011582_HG_33	gi|380765108|pdb|4DJH|A	30.20	6e-06	59.7	Chain A, Structure Of The Human Kappa Opioid Receptor In Complex With Jdtic
Dmel_0011582_DopR_Dopamine_receptor_Source_FlyBase_0011582_HG_33	gi|124738361|gb|ABN14163.1|	20.00	9e-05	55.5	E1 [Equid gammaherpesvirus 2]
Dmel_0011582_DopR_Dopamine_receptor_Source_FlyBase_0011582_HG_33	gi|906848993|pdb|4XEE|A	23.37	1e-04	55.5	Chain A, Structure Of Active-like Neurotensin Receptor
Dmel_0011582_DopR_Dopamine_receptor_Source_FlyBase_0011582_HG_33	gi|387766395|pdb|4EJ4|A	24.34	2e-04	55.1	Chain A, Structure Of The Delta Opioid Receptor Bound To Naltrindole
Dmel_0011582_DopR_Dopamine_receptor_Source_FlyBase_0011582_HG_33	gi|906848995|pdb|4XES|A	23.37	4e-04	53.9	Chain A, Structure Of Active-like Neurotensin Receptor
Dmel_0011582_DopR_Dopamine_receptor_Source_FlyBase_0011582_HG_33	gi|124738399|gb|ABN14182.1|	22.12	0.001	52.4	E1 variant b [Equid gammaherpesvirus 2]
Dmel_0011582_DopR_Dopamine_receptor_Source_FlyBase_0011582_HG_33	gi|124738395|gb|ABN14180.1|	22.86	0.001	52.0	E1 variant a [Equid gammaherpesvirus 2]
Dmel_0011582_DopR_Dopamine_receptor_Source_FlyBase_0011582_HG_33	gi|1104687901|pdb|5TJV|A	31.78	0.002	52.0	Chain A, High-resolution Crystal Structure Of The Human Cb1 Cannabinoid Receptor
Dmel_0011582_DopR_Dopamine_receptor_Source_FlyBase_0011582_HG_33	gi|926451053|gb|ALD15776.1|	26.72	0.002	50.1	G-protein-coupled chemokine receptor, partial [Lumpy skin disease virus]
Dmel_0011582_DopR_Dopamine_receptor_Source_FlyBase_0011582_HG_33	gi|124738373|gb|ABN14169.1|	21.96	0.003	50.8	E1 [Equid gammaherpesvirus 2]
Dmel_0011582_DopR_Dopamine_receptor_Source_FlyBase_0011582_HG_33	gi|1096116340|pdb|5TGZ|A	30.41	0.003	50.8	Chain A, Crystal Structure Of The Human Cannabinoid Receptor Cb1
Dmel_0011582_DopR_Dopamine_receptor_Source_FlyBase_0011582_HG_33	gi|375332587|pdb|3V2W|A	41.10	0.004	50.8	Chain A, Crystal Structure Of A Lipid G Protein-Coupled Receptor At 3.35a
Dmel_0011582_DopR_Dopamine_receptor_Source_FlyBase_0011582_HG_33	gi|929526706|gb|ALF07853.1|	21.18	0.005	50.1	G protein-coupled receptor [Swinepox virus]
Dmel_0011582_DopR_Dopamine_receptor_Source_FlyBase_0011582_HG_33	gi|927348237|gb|ALE15274.1|	26.72	0.008	49.3	G-protein-coupled chemokine receptor, partial [Lumpy skin disease virus]
Dmel_0011582_DopR_Dopamine_receptor_Source_FlyBase_0011582_HG_33	gi|827343272|pdb|4Z34|A	31.25	0.008	49.7	Chain A, Crystal Structure Of Human Lysophosphatidic Acid Receptor 1 In Complex With Ono9780307
Dmel_0011582_DopR_Dopamine_receptor_Source_FlyBase_0011582_HG_33	gi|827343272|pdb|4Z34|A	31.76	0.12	45.8	Chain A, Crystal Structure Of Human Lysophosphatidic Acid Receptor 1 In Complex With Ono9780307
Dmel_0011582_DopR_Dopamine_receptor_Source_FlyBase_0011582_HG_33	gi|821091724|gb|AKH03908.1|	26.72	0.008	49.3	G-protein-coupled chemokine receptor [Lumpy skin disease virus]
Dmel_0011582_DopR_Dopamine_receptor_Source_FlyBase_0011582_HG_33	gi|927348173|gb|ALE15242.1|	26.72	0.009	49.3	G-protein-coupled chemokine receptor, partial [Lumpy skin disease virus]
Dmel_0011582_DopR_Dopamine_receptor_Source_FlyBase_0011582_HG_33	gi|927348185|gb|ALE15248.1|	26.72	0.009	49.3	G-protein-coupled chemokine receptor, partial [Lumpy skin disease virus]
Dmel_0011582_DopR_Dopamine_receptor_Source_FlyBase_0011582_HG_33	gi|927348209|gb|ALE15260.1|	26.72	0.009	49.3	G-protein-coupled chemokine receptor, partial [Lumpy skin disease virus]
Dmel_0011582_DopR_Dopamine_receptor_Source_FlyBase_0011582_HG_33	gi|927348191|gb|ALE15251.1|	26.72	0.009	49.3	G-protein-coupled chemokine receptor, partial [Lumpy skin disease virus]
Dmel_0011582_DopR_Dopamine_receptor_Source_FlyBase_0011582_HG_33	gi|927348215|gb|ALE15263.1|	26.72	0.009	48.9	G-protein-coupled chemokine receptor, partial [Lumpy skin disease virus]
Dmel_0011582_DopR_Dopamine_receptor_Source_FlyBase_0011582_HG_33	gi|927348181|gb|ALE15246.1|	26.72	0.009	49.3	G-protein-coupled chemokine receptor, partial [Lumpy skin disease virus]
Dmel_0011582_DopR_Dopamine_receptor_Source_FlyBase_0011582_HG_33	gi|226437999|gb|ACO56301.1|	27.13	0.009	49.3	G-protein-coupled chemokine receptor [Goatpox virus Yemen/83]
Dmel_0011582_DopR_Dopamine_receptor_Source_FlyBase_0011582_HG_33	gi|927348171|gb|ALE15241.1|	26.72	0.010	48.9	G-protein-coupled chemokine receptor, partial [Lumpy skin disease virus]
Dmel_0011582_DopR_Dopamine_receptor_Source_FlyBase_0011582_HG_33	gi|226437981|gb|ACO56292.1|	27.13	0.010	49.3	G-protein-coupled chemokine receptor [Goatpox virus Burkina Benogo 3A]
Dmel_0011582_DopR_Dopamine_receptor_Source_FlyBase_0011582_HG_33	gi|927348233|gb|ALE15272.1|	26.72	0.010	48.9	G-protein-coupled chemokine receptor, partial [Lumpy skin disease virus]
Dmel_0011582_DopR_Dopamine_receptor_Source_FlyBase_0011582_HG_33	gi|927348223|gb|ALE15267.1|	26.72	0.010	48.9	G-protein-coupled chemokine receptor, partial [Lumpy skin disease virus]
Dmel_0011582_DopR_Dopamine_receptor_Source_FlyBase_0011582_HG_33	gi|927348175|gb|ALE15243.1|	26.72	0.010	48.9	G-protein-coupled chemokine receptor, partial [Lumpy skin disease virus]
Dmel_0011582_DopR_Dopamine_receptor_Source_FlyBase_0011582_HG_33	gi|873463510|gb|AKP49081.1|	26.72	0.010	48.9	G-protein-coupled chemokine receptor, partial [Lumpy skin disease virus]
Dmel_0011582_DopR_Dopamine_receptor_Source_FlyBase_0011582_HG_33	gi|927348183|gb|ALE15247.1|	26.72	0.010	48.9	G-protein-coupled chemokine receptor, partial [Lumpy skin disease virus]
Dmel_0011582_DopR_Dopamine_receptor_Source_FlyBase_0011582_HG_33	gi|927348189|gb|ALE15250.1|	26.72	0.010	48.9	G-protein-coupled chemokine receptor, partial [Lumpy skin disease virus]
Dmel_0011582_DopR_Dopamine_receptor_Source_FlyBase_0011582_HG_33	gi|927348207|gb|ALE15259.1|	26.72	0.010	48.9	G-protein-coupled chemokine receptor, partial [Lumpy skin disease virus]
Dmel_0011582_DopR_Dopamine_receptor_Source_FlyBase_0011582_HG_33	gi|927348179|gb|ALE15245.1|	26.72	0.010	48.9	G-protein-coupled chemokine receptor, partial [Lumpy skin disease virus]
Dmel_0011582_DopR_Dopamine_receptor_Source_FlyBase_0011582_HG_33	gi|927348211|gb|ALE15261.1|	26.72	0.010	48.9	G-protein-coupled chemokine receptor, partial [Lumpy skin disease virus]
Dmel_0011582_DopR_Dopamine_receptor_Source_FlyBase_0011582_HG_33	gi|226438005|gb|ACO56304.1|	26.72	0.010	48.9	G-protein-coupled chemokine receptor [Lumpy skin disease virus Niger Ibetecene]
Dmel_0011582_DopR_Dopamine_receptor_Source_FlyBase_0011582_HG_33	gi|22595544|gb|AAN02577.1|	26.72	0.010	48.9	CC chemokine receptor-like protein [Lumpy skin disease virus NW-LW]
Dmel_0011582_DopR_Dopamine_receptor_Source_FlyBase_0011582_HG_33	gi|821091686|gb|AKH03889.1|	26.72	0.010	48.9	G-protein-coupled chemokine receptor [Lumpy skin disease virus]
Dmel_0011582_DopR_Dopamine_receptor_Source_FlyBase_0011582_HG_33	gi|226438017|gb|ACO56310.1|	26.72	0.010	48.9	G-protein-coupled chemokine receptor [Lumpy skin disease virus RSA/06 Springbok]
Dmel_0011582_DopR_Dopamine_receptor_Source_FlyBase_0011582_HG_33	gi|927348217|gb|ALE15264.1|	26.72	0.010	48.9	G-protein-coupled chemokine receptor, partial [Lumpy skin disease virus]
Dmel_0011582_DopR_Dopamine_receptor_Source_FlyBase_0011582_HG_33	gi|927348197|gb|ALE15254.1|	26.72	0.010	48.9	G-protein-coupled chemokine receptor, partial [Lumpy skin disease virus]
Dmel_0011582_DopR_Dopamine_receptor_Source_FlyBase_0011582_HG_33	gi|821091718|gb|AKH03905.1|	26.72	0.010	48.9	G-protein-coupled chemokine receptor [Lumpy skin disease virus]
Dmel_0011582_DopR_Dopamine_receptor_Source_FlyBase_0011582_HG_33	gi|927348231|gb|ALE15271.1|	26.72	0.011	48.9	G-protein-coupled chemokine receptor, partial [Lumpy skin disease virus]
Dmel_0011582_DopR_Dopamine_receptor_Source_FlyBase_0011582_HG_33	gi|927348187|gb|ALE15249.1|	26.72	0.011	48.9	G-protein-coupled chemokine receptor, partial [Lumpy skin disease virus]
Dmel_0011582_DopR_Dopamine_receptor_Source_FlyBase_0011582_HG_33	gi|226438023|gb|ACO56313.1|	26.72	0.011	48.9	G-protein-coupled chemokine receptor [Lumpy skin disease virus RSA/00 OP126402]
Dmel_0011582_DopR_Dopamine_receptor_Source_FlyBase_0011582_HG_33	gi|226438015|gb|ACO56309.1|	26.72	0.011	48.9	G-protein-coupled chemokine receptor [Lumpy skin disease virus RSA/06 Cow t6]
Dmel_0011582_DopR_Dopamine_receptor_Source_FlyBase_0011582_HG_33	gi|15150450|ref|NP_150445.1|	26.72	0.011	48.9	LSDV011 CC chemokine receptor-like protein S78201 [Lumpy skin disease virus NI-2490]
Dmel_0011582_DopR_Dopamine_receptor_Source_FlyBase_0011582_HG_33	gi|927348229|gb|ALE15270.1|	26.72	0.011	48.9	G-protein-coupled chemokine receptor, partial [Lumpy skin disease virus]
Dmel_0011582_DopR_Dopamine_receptor_Source_FlyBase_0011582_HG_33	gi|927348199|gb|ALE15255.1|	26.72	0.011	48.9	G-protein-coupled chemokine receptor, partial [Lumpy skin disease virus]
Dmel_0011582_DopR_Dopamine_receptor_Source_FlyBase_0011582_HG_33	gi|2495049|sp|Q86917.1|VQ3L_SHEVK	26.72	0.011	48.9	RecName: Full=G-protein coupled receptor homolog Q2/3L
Dmel_0011582_DopR_Dopamine_receptor_Source_FlyBase_0011582_HG_33	gi|927348235|gb|ALE15273.1|	26.72	0.011	48.9	G-protein-coupled chemokine receptor, partial [Lumpy skin disease virus]
Dmel_0011582_DopR_Dopamine_receptor_Source_FlyBase_0011582_HG_33	gi|640938863|gb|AIA57662.1|	27.13	0.011	48.9	G-protein-coupled chemokine receptor [Goatpox virus]
Dmel_0011582_DopR_Dopamine_receptor_Source_FlyBase_0011582_HG_33	gi|927348227|gb|ALE15269.1|	26.72	0.011	48.9	G-protein-coupled chemokine receptor, partial [Lumpy skin disease virus]
Dmel_0011582_DopR_Dopamine_receptor_Source_FlyBase_0011582_HG_33	gi|927348177|gb|ALE15244.1|	26.72	0.012	48.9	G-protein-coupled chemokine receptor, partial [Lumpy skin disease virus]
Dmel_0011582_DopR_Dopamine_receptor_Source_FlyBase_0011582_HG_33	gi|13876663|gb|AAK43551.1|	26.72	0.013	48.9	G-protein-coupled chemokine receptor-like protein [Lumpy skin disease virus]
Dmel_0011582_DopR_Dopamine_receptor_Source_FlyBase_0011582_HG_33	gi|1026948833|ref|XP_016612672.1|	26.87	0.013	48.5	hypothetical protein SPPG_00350 [Spizellomyces punctatus DAOM BR117]
Dmel_0011582_DopR_Dopamine_receptor_Source_FlyBase_0011582_HG_33	gi|124738391|gb|ABN14178.1|	22.73	0.014	48.5	E1 [Equid gammaherpesvirus 2]
Dmel_0011582_DopR_Dopamine_receptor_Source_FlyBase_0011582_HG_33	gi|22595703|gb|AAN02735.1|	26.72	0.014	48.5	CC chemokine receptor-like protein [Lumpy skin disease virus]
Dmel_0011582_DopR_Dopamine_receptor_Source_FlyBase_0011582_HG_33	gi|124738389|gb|ABN14177.1|	20.88	0.015	48.5	E1 variant a [Equid gammaherpesvirus 2]
Dmel_0011582_DopR_Dopamine_receptor_Source_FlyBase_0011582_HG_33	gi|699049987|gb|AIU39449.1|	22.53	0.019	48.1	membrane protein E1 [Equid gammaherpesvirus 2]
Dmel_0011582_DopR_Dopamine_receptor_Source_FlyBase_0011582_HG_33	gi|124738401|gb|ABN14183.1|	23.20	0.021	48.1	E1 variant b [Equid gammaherpesvirus 2]
Dmel_0011582_DopR_Dopamine_receptor_Source_FlyBase_0011582_HG_33	gi|124738385|gb|ABN14175.1|	20.88	0.022	48.1	E1 variant a [Equid gammaherpesvirus 2]
Dmel_0011582_DopR_Dopamine_receptor_Source_FlyBase_0011582_HG_33	gi|124738371|gb|ABN14168.1|	21.79	0.024	47.8	E1 [Equid gammaherpesvirus 2]
Dmel_0011582_DopR_Dopamine_receptor_Source_FlyBase_0011582_HG_33	gi|383843883|gb|AFH53905.1|	26.28	0.024	47.8	G-protein-coupled chemokine receptor [Sheeppox virus]
Dmel_0011582_DopR_Dopamine_receptor_Source_FlyBase_0011582_HG_33	gi|226438049|gb|ACO56326.1|	26.28	0.024	47.8	G-protein-coupled chemokine receptor [Sheeppox virus Nigeria/77]
Dmel_0011582_DopR_Dopamine_receptor_Source_FlyBase_0011582_HG_33	gi|757867792|gb|AJO26970.1|	26.72	0.024	47.8	G-protein-coupled chemokine receptor [Lumpy skin disease virus]
Dmel_0011582_DopR_Dopamine_receptor_Source_FlyBase_0011582_HG_33	gi|757867794|gb|AJO26971.1|	26.72	0.025	47.8	G-protein-coupled chemokine receptor [Lumpy skin disease virus]
Dmel_0011582_DopR_Dopamine_receptor_Source_FlyBase_0011582_HG_33	gi|226437989|gb|ACO56296.1|	26.36	0.028	47.8	G-protein-coupled chemokine receptor [Goatpox virus Iraq/61 Gorgan]
Dmel_0011582_DopR_Dopamine_receptor_Source_FlyBase_0011582_HG_33	gi|557883685|gb|AHA43187.1|	26.36	0.029	47.8	G-protein-coupled chemokine receptor [Goatpox virus]
Dmel_0011582_DopR_Dopamine_receptor_Source_FlyBase_0011582_HG_33	gi|226437985|gb|ACO56294.1|	26.36	0.029	47.8	G-protein-coupled chemokine receptor [Goatpox virus Bangladesh/86]
Dmel_0011582_DopR_Dopamine_receptor_Source_FlyBase_0011582_HG_33	gi|557883689|gb|AHA43189.1|	26.36	0.032	47.4	G-protein-coupled chemokine receptor [Goatpox virus]
Dmel_0011582_DopR_Dopamine_receptor_Source_FlyBase_0011582_HG_33	gi|557370472|gb|AGZ95327.1|	26.36	0.033	47.4	G-protein-coupled chemokine receptor [Goatpox virus FZ]
Dmel_0011582_DopR_Dopamine_receptor_Source_FlyBase_0011582_HG_33	gi|148912889|ref|YP_001293203.1|	26.36	0.033	47.4	hypothetical protein GTPV_gp009 [Goatpox virus Pellor]
Dmel_0011582_DopR_Dopamine_receptor_Source_FlyBase_0011582_HG_33	gi|557883695|gb|AHA43192.1|	26.28	0.035	47.4	G-protein-coupled chemokine receptor [Sheeppox virus]
Dmel_0011582_DopR_Dopamine_receptor_Source_FlyBase_0011582_HG_33	gi|226438051|gb|ACO56327.1|	26.28	0.035	47.4	G-protein-coupled chemokine receptor [Sheeppox virus Turkey/98 Sivas]
Dmel_0011582_DopR_Dopamine_receptor_Source_FlyBase_0011582_HG_33	gi|557883667|gb|AHA43178.1|	26.28	0.039	47.4	G-protein-coupled chemokine receptor [Sheeppox virus]
Dmel_0011582_DopR_Dopamine_receptor_Source_FlyBase_0011582_HG_33	gi|226437973|gb|ACO56288.1|	26.28	0.039	47.4	G-protein-coupled chemokine receptor [Sheeppox virus Tunisia/01 3P3]
Dmel_0011582_DopR_Dopamine_receptor_Source_FlyBase_0011582_HG_33	gi|541881756|pdb|4MBS|A	20.63	0.041	47.4	Chain A, Crystal Structure Of The Ccr5 Chemokine Receptor
Dmel_0011582_DopR_Dopamine_receptor_Source_FlyBase_0011582_HG_33	gi|9628003|ref|NP_042597.1|	20.33	0.041	47.4	membrane protein E1 [Equid gammaherpesvirus 2]
Dmel_0011582_DopR_Dopamine_receptor_Source_FlyBase_0011582_HG_33	gi|226437969|gb|ACO56286.1|	26.28	0.041	47.0	G-protein-coupled chemokine receptor [Sheeppox virus Tunisia/01 18P2]
Dmel_0011582_DopR_Dopamine_receptor_Source_FlyBase_0011582_HG_33	gi|557883675|gb|AHA43182.1|	26.28	0.042	47.0	G-protein-coupled chemokine receptor [Sheeppox virus]
Dmel_0011582_DopR_Dopamine_receptor_Source_FlyBase_0011582_HG_33	gi|383933251|gb|AFH53909.1|	26.28	0.043	47.0	G-protein-coupled chemokine receptor [Sheeppox virus]
Dmel_0011582_DopR_Dopamine_receptor_Source_FlyBase_0011582_HG_33	gi|226438041|gb|ACO56322.1|	26.28	0.043	47.0	G-protein-coupled chemokine receptor [Sheeppox virus Turkey/98 Darica]
Dmel_0011582_DopR_Dopamine_receptor_Source_FlyBase_0011582_HG_33	gi|226438031|gb|ACO56317.1|	26.28	0.043	47.0	G-protein-coupled chemokine receptor [Sheeppox virus Morocco vaccine strain]
Dmel_0011582_DopR_Dopamine_receptor_Source_FlyBase_0011582_HG_33	gi|226437995|gb|ACO56299.1|	26.28	0.043	47.0	G-protein-coupled chemokine receptor [Goatpox virus Saudi Arabia/93]
Dmel_0011582_DopR_Dopamine_receptor_Source_FlyBase_0011582_HG_33	gi|226438039|gb|ACO56321.1|	26.28	0.044	47.0	G-protein-coupled chemokine receptor [Sheeppox virus Turkey/98 Corum]
Dmel_0011582_DopR_Dopamine_receptor_Source_FlyBase_0011582_HG_33	gi|1152729826|gb|AQW44856.1|	26.28	0.044	47.0	G-protein-coupled chemokine receptor, partial [Sheeppox virus]
Dmel_0011582_DopR_Dopamine_receptor_Source_FlyBase_0011582_HG_33	gi|557883665|gb|AHA43177.1|	26.28	0.044	47.0	G-protein-coupled chemokine receptor [Sheeppox virus]
Dmel_0011582_DopR_Dopamine_receptor_Source_FlyBase_0011582_HG_33	gi|124738365|gb|ABN14165.1|	20.33	0.044	47.0	E1 [Equid gammaherpesvirus 2]
Dmel_0011582_DopR_Dopamine_receptor_Source_FlyBase_0011582_HG_33	gi|21492466|ref|NP_659585.1|	26.28	0.046	47.0	G protein-coupled chemokine receptor [Sheeppox virus]
Dmel_0011582_DopR_Dopamine_receptor_Source_FlyBase_0011582_HG_33	gi|557883673|gb|AHA43181.1|	26.28	0.046	47.0	G-protein-coupled chemokine receptor [Sheeppox virus]
Dmel_0011582_DopR_Dopamine_receptor_Source_FlyBase_0011582_HG_33	gi|226438037|gb|ACO56320.1|	26.28	0.046	47.0	G-protein-coupled chemokine receptor [Sheeppox virus Vaccine Nigeria/99]
Dmel_0011582_DopR_Dopamine_receptor_Source_FlyBase_0011582_HG_33	gi|226438003|gb|ACO56303.1|	26.28	0.046	47.0	G-protein-coupled chemokine receptor [Goatpox virus vaccine Nigeria/99]
Dmel_0011582_DopR_Dopamine_receptor_Source_FlyBase_0011582_HG_33	gi|557883679|gb|AHA43184.1|	26.36	0.046	47.0	G-protein-coupled chemokine receptor [Goatpox virus]
Dmel_0011582_DopR_Dopamine_receptor_Source_FlyBase_0011582_HG_33	gi|226438057|gb|ACO56330.1|	26.28	0.046	47.0	G-protein-coupled chemokine receptor [Sheeppox virus HSL]
Dmel_0011582_DopR_Dopamine_receptor_Source_FlyBase_0011582_HG_33	gi|564120226|gb|AHB72725.1|	26.28	0.050	47.0	GPCR [Sheeppox virus]
Dmel_0011582_DopR_Dopamine_receptor_Source_FlyBase_0011582_HG_33	gi|383843887|gb|AFH53907.1|	26.28	0.051	47.0	G-protein-coupled chemokine receptor [Sheeppox virus]
Dmel_0011582_DopR_Dopamine_receptor_Source_FlyBase_0011582_HG_33	gi|927348169|gb|ALE15240.1|	26.28	0.051	46.6	G-protein-coupled chemokine receptor, partial [Sheeppox virus]
Dmel_0011582_DopR_Dopamine_receptor_Source_FlyBase_0011582_HG_33	gi|226437997|gb|ACO56300.1|	27.13	0.056	46.6	G-protein-coupled chemokine receptor [Goatpox virus Sudan]
Dmel_0011582_DopR_Dopamine_receptor_Source_FlyBase_0011582_HG_33	gi|226437993|gb|ACO56298.1|	26.36	0.056	46.6	G-protein-coupled chemokine receptor [Goatpox virus Oman/84]
Dmel_0011582_DopR_Dopamine_receptor_Source_FlyBase_0011582_HG_33	gi|827343274|pdb|4Z36|A	30.17	0.067	46.6	Chain A, Crystal Structure Of Human Lysophosphatidic Acid Receptor 1 In Complex With Ono-3080573
Dmel_0011582_DopR_Dopamine_receptor_Source_FlyBase_0011582_HG_33	gi|827343274|pdb|4Z36|A	31.76	0.14	45.8	Chain A, Crystal Structure Of Human Lysophosphatidic Acid Receptor 1 In Complex With Ono-3080573
Dmel_0011582_DopR_Dopamine_receptor_Source_FlyBase_0011582_HG_33	gi|124738393|gb|ABN14179.1|	21.64	0.075	46.2	E1 [Equid gammaherpesvirus 2]
Dmel_0011582_DopR_Dopamine_receptor_Source_FlyBase_0011582_HG_33	gi|124738379|gb|ABN14172.1|	21.62	0.075	46.2	E1 [Equid gammaherpesvirus 2]
Dmel_0011582_DopR_Dopamine_receptor_Source_FlyBase_0011582_HG_33	gi|393194713|gb|AFN07323.1|	21.51	0.080	45.8	rhodopsin, partial [Crossocheilus burmanicus]
Dmel_0011582_DopR_Dopamine_receptor_Source_FlyBase_0011582_HG_33	gi|927348167|gb|ALE15239.1|	26.28	0.10	45.8	G-protein-coupled chemokine receptor, partial [Sheeppox virus]
Dmel_0011582_DopR_Dopamine_receptor_Source_FlyBase_0011582_HG_33	gi|557883691|gb|AHA43190.1|	26.36	0.11	45.8	G-protein-coupled chemokine receptor [Goatpox virus]
Dmel_0038542_TyrR_Tyramine_receptor_Source_FlyBase_0038542_HG_33	gi|460417600|pdb|4IAR|A	30.28	9e-35	146	Chain A, Crystal Structure Of The Chimeric Protein Of 5-ht1b-bril In Complex With Ergotamine (psi Community Target)
Dmel_0038542_TyrR_Tyramine_receptor_Source_FlyBase_0038542_HG_33	gi|460417600|pdb|4IAR|A	33.74	4e-11	76.3	Chain A, Crystal Structure Of The Chimeric Protein Of 5-ht1b-bril In Complex With Ergotamine (psi Community Target)
Dmel_0038542_TyrR_Tyramine_receptor_Source_FlyBase_0038542_HG_33	gi|460417599|pdb|4IAQ|A	35.29	1e-34	145	Chain A, Crystal Structure Of The Chimeric Protein Of 5-ht1b-bril In Complex With Dihydroergotamine (psi Community Target)
Dmel_0038542_TyrR_Tyramine_receptor_Source_FlyBase_0038542_HG_33	gi|460417599|pdb|4IAQ|A	31.90	4e-11	75.9	Chain A, Crystal Structure Of The Chimeric Protein Of 5-ht1b-bril In Complex With Dihydroergotamine (psi Community Target)
Dmel_0038542_TyrR_Tyramine_receptor_Source_FlyBase_0038542_HG_33	gi|310943018|pdb|3PBL|A	43.62	2e-34	147	Chain A, Structure Of The Human Dopamine D3 Receptor In Complex With Eticlopride
Dmel_0038542_TyrR_Tyramine_receptor_Source_FlyBase_0038542_HG_33	gi|310943018|pdb|3PBL|A	45.00	2e-12	80.9	Chain A, Structure Of The Human Dopamine D3 Receptor In Complex With Eticlopride
Dmel_0038542_TyrR_Tyramine_receptor_Source_FlyBase_0038542_HG_33	gi|319443693|pdb|3P0G|A	38.38	7e-30	133	Chain A, Structure Of A Nanobody-Stabilized Active State Of The Beta2 Adrenoceptor
Dmel_0038542_TyrR_Tyramine_receptor_Source_FlyBase_0038542_HG_33	gi|319443693|pdb|3P0G|A	43.04	3e-07	64.3	Chain A, Structure Of A Nanobody-Stabilized Active State Of The Beta2 Adrenoceptor
Dmel_0038542_TyrR_Tyramine_receptor_Source_FlyBase_0038542_HG_33	gi|159795485|pdb|2RH1|A	38.38	8e-30	133	Chain A, High Resolution Crystal Structure Of Human B2-Adrenergic G Protein- Coupled Receptor.
Dmel_0038542_TyrR_Tyramine_receptor_Source_FlyBase_0038542_HG_33	gi|159795485|pdb|2RH1|A	43.04	3e-07	64.3	Chain A, High Resolution Crystal Structure Of Human B2-Adrenergic G Protein- Coupled Receptor.
Dmel_0038542_TyrR_Tyramine_receptor_Source_FlyBase_0038542_HG_33	gi|460417601|pdb|4IB4|A	40.74	1e-29	132	Chain A, Crystal Structure Of The Chimeric Protein Of 5-ht2b-bril In Complex With Ergotamine
Dmel_0038542_TyrR_Tyramine_receptor_Source_FlyBase_0038542_HG_33	gi|460417601|pdb|4IB4|A	29.17	9e-07	62.4	Chain A, Crystal Structure Of The Chimeric Protein Of 5-ht2b-bril In Complex With Ergotamine
Dmel_0038542_TyrR_Tyramine_receptor_Source_FlyBase_0038542_HG_33	gi|190613726|pdb|3D4S|A	38.38	2e-29	132	Chain A, Cholesterol Bound Form Of Human Beta2 Adrenergic Receptor.
Dmel_0038542_TyrR_Tyramine_receptor_Source_FlyBase_0038542_HG_33	gi|190613726|pdb|3D4S|A	43.04	4e-07	63.5	Chain A, Cholesterol Bound Form Of Human Beta2 Adrenergic Receptor.
Dmel_0038542_TyrR_Tyramine_receptor_Source_FlyBase_0038542_HG_33	gi|545719881|pdb|4LDE|A	38.38	2e-29	132	Chain A, Structure Of Beta2 Adrenoceptor Bound To Bi167107 And An Engineered Nanobody
Dmel_0038542_TyrR_Tyramine_receptor_Source_FlyBase_0038542_HG_33	gi|545719881|pdb|4LDE|A	43.04	5e-07	63.5	Chain A, Structure Of Beta2 Adrenoceptor Bound To Bi167107 And An Engineered Nanobody
Dmel_0038542_TyrR_Tyramine_receptor_Source_FlyBase_0038542_HG_33	gi|1048348467|pdb|5JQH|A	38.38	2e-29	132	Chain A, Structure Of Beta2 Adrenoceptor Bound To Carazolol And Inactive-state Stabilizing Nanobody, Nb60
Dmel_0038542_TyrR_Tyramine_receptor_Source_FlyBase_0038542_HG_33	gi|1048348467|pdb|5JQH|A	43.04	5e-07	63.5	Chain A, Structure Of Beta2 Adrenoceptor Bound To Carazolol And Inactive-state Stabilizing Nanobody, Nb60
Dmel_0038542_TyrR_Tyramine_receptor_Source_FlyBase_0038542_HG_33	gi|317455410|pdb|3PDS|A	38.38	2e-29	132	Chain A, Irreversible Agonist-Beta2 Adrenoceptor Complex
Dmel_0038542_TyrR_Tyramine_receptor_Source_FlyBase_0038542_HG_33	gi|317455410|pdb|3PDS|A	43.04	5e-07	63.5	Chain A, Irreversible Agonist-Beta2 Adrenoceptor Complex
Dmel_0038542_TyrR_Tyramine_receptor_Source_FlyBase_0038542_HG_33	gi|1139421941|pdb|5TVN|A	40.74	2e-29	131	Chain A, Crystal Structure Of The Lsd-bound 5-ht2b Receptor
Dmel_0038542_TyrR_Tyramine_receptor_Source_FlyBase_0038542_HG_33	gi|1139421941|pdb|5TVN|A	29.76	9e-06	59.3	Chain A, Crystal Structure Of The Lsd-bound 5-ht2b Receptor
Dmel_0038542_TyrR_Tyramine_receptor_Source_FlyBase_0038542_HG_33	gi|726969066|pdb|4U14|A	31.16	7e-29	130	Chain A, Structure Of The M3 Muscarinic Acetylcholine Receptor Bound To The Antagonist Tiotropium Crystallized With Disulfide-stabilized T4 Lysozyme (dst4l)
Dmel_0038542_TyrR_Tyramine_receptor_Source_FlyBase_0038542_HG_33	gi|726969066|pdb|4U14|A	28.15	0.42	44.7	Chain A, Structure Of The M3 Muscarinic Acetylcholine Receptor Bound To The Antagonist Tiotropium Crystallized With Disulfide-stabilized T4 Lysozyme (dst4l)
Dmel_0038542_TyrR_Tyramine_receptor_Source_FlyBase_0038542_HG_33	gi|374414662|pdb|3UON|A	30.07	2e-28	129	Chain A, Structure Of The Human M2 Muscarinic Acetylcholine Receptor Bound To An Antagonist
Dmel_0038542_TyrR_Tyramine_receptor_Source_FlyBase_0038542_HG_33	gi|374414662|pdb|3UON|A	31.94	8.7	40.4	Chain A, Structure Of The Human M2 Muscarinic Acetylcholine Receptor Bound To An Antagonist
Dmel_0038542_TyrR_Tyramine_receptor_Source_FlyBase_0038542_HG_33	gi|377656593|pdb|4DAJ|A	38.22	3e-28	129	Chain A, Structure Of The M3 Muscarinic Acetylcholine Receptor
Dmel_0038542_TyrR_Tyramine_receptor_Source_FlyBase_0038542_HG_33	gi|377656593|pdb|4DAJ|A	35.14	0.56	44.3	Chain A, Structure Of The M3 Muscarinic Acetylcholine Receptor
Dmel_0038542_TyrR_Tyramine_receptor_Source_FlyBase_0038542_HG_33	gi|726969067|pdb|4U15|A	38.22	6e-28	127	Chain A, M3-mt4l Receptor Bound To Tiotropium
Dmel_0038542_TyrR_Tyramine_receptor_Source_FlyBase_0038542_HG_33	gi|726969067|pdb|4U15|A	28.15	0.49	44.3	Chain A, M3-mt4l Receptor Bound To Tiotropium
Dmel_0038542_TyrR_Tyramine_receptor_Source_FlyBase_0038542_HG_33	gi|1006588585|pdb|5DSG|A	38.80	7e-28	127	Chain A, Structure Of The M4 Muscarinic Acetylcholine Receptor (m4-mt4l) Bound To Tiotropium
Dmel_0038542_TyrR_Tyramine_receptor_Source_FlyBase_0038542_HG_33	gi|1004171631|pdb|5CXV|A	40.11	3e-25	120	Chain A, Structure Of The Human M1 Muscarinic Acetylcholine Receptor Bound To Antagonist Tiotropium
Dmel_0038542_TyrR_Tyramine_receptor_Source_FlyBase_0038542_HG_33	gi|1004171631|pdb|5CXV|A	37.33	0.028	48.5	Chain A, Structure Of The Human M1 Muscarinic Acetylcholine Receptor Bound To Antagonist Tiotropium
Dmel_0038542_TyrR_Tyramine_receptor_Source_FlyBase_0038542_HG_33	gi|340708465|pdb|3RZE|A	33.18	7e-23	112	Chain A, Structure Of The Human Histamine H1 Receptor In Complex With Doxepin
Dmel_0038542_TyrR_Tyramine_receptor_Source_FlyBase_0038542_HG_33	gi|340708465|pdb|3RZE|A	31.17	1e-05	58.9	Chain A, Structure Of The Human Histamine H1 Receptor In Complex With Doxepin
Dmel_0038542_TyrR_Tyramine_receptor_Source_FlyBase_0038542_HG_33	gi|1004171529|pdb|4ZJ8|A	30.05	8e-14	85.1	Chain A, Structures Of The Human Ox1 Orexin Receptor Bound To Selective And Dual Antagonists
Dmel_0038542_TyrR_Tyramine_receptor_Source_FlyBase_0038542_HG_33	gi|1041576773|pdb|5IU4|A	29.20	1e-13	84.3	Chain A, Crystal Structure Of Stabilized A2a Adenosine Receptor A2ar-star2-bril In Complex With Zm241385 At 1.7a Resolution
Dmel_0038542_TyrR_Tyramine_receptor_Source_FlyBase_0038542_HG_33	gi|1041576773|pdb|5IU4|A	26.60	3e-04	54.7	Chain A, Crystal Structure Of Stabilized A2a Adenosine Receptor A2ar-star2-bril In Complex With Zm241385 At 1.7a Resolution
Dmel_0038542_TyrR_Tyramine_receptor_Source_FlyBase_0038542_HG_33	gi|380765108|pdb|4DJH|A	37.98	2e-13	83.6	Chain A, Structure Of The Human Kappa Opioid Receptor In Complex With Jdtic
Dmel_0038542_TyrR_Tyramine_receptor_Source_FlyBase_0038542_HG_33	gi|747155334|pdb|4S0V|A	32.84	4e-13	83.2	Chain A, Crystal Structure Of The Human Ox2 Orexin Receptor Bound To The Insomnia Drug Suvorexant
Dmel_0038542_TyrR_Tyramine_receptor_Source_FlyBase_0038542_HG_33	gi|380765131|pdb|4DKL|A	35.97	1e-12	81.3	Chain A, Crystal Structure Of The Mu-opioid Receptor Bound To A Morphinan Antagonist
Dmel_0038542_TyrR_Tyramine_receptor_Source_FlyBase_0038542_HG_33	gi|399125248|pdb|4EIY|A	29.64	4e-12	79.3	Chain A, Crystal Structure Of The Chimeric Protein Of A2aar-Bril In Complex With Zm241385 At 1.8a Resolution
Dmel_0038542_TyrR_Tyramine_receptor_Source_FlyBase_0038542_HG_33	gi|399125248|pdb|4EIY|A	27.66	2e-05	58.5	Chain A, Crystal Structure Of The Chimeric Protein Of A2aar-Bril In Complex With Zm241385 At 1.8a Resolution
Dmel_0038542_TyrR_Tyramine_receptor_Source_FlyBase_0038542_HG_33	gi|1150667474|pdb|5UEN|A	42.31	5e-12	79.0	Chain A, Crystal Structure Of The Human Adenosine A1 Receptor A1ar-bril In Complex With The Covalent Antagonist Du172 At 3.2a Resolution
Dmel_0038542_TyrR_Tyramine_receptor_Source_FlyBase_0038542_HG_33	gi|1150667474|pdb|5UEN|A	26.34	0.10	46.6	Chain A, Crystal Structure Of The Human Adenosine A1 Receptor A1ar-bril In Complex With The Covalent Antagonist Du172 At 3.2a Resolution
Dmel_0038542_TyrR_Tyramine_receptor_Source_FlyBase_0038542_HG_33	gi|1143283946|pdb|5UIG|A	29.64	6e-12	79.0	Chain A, Crystal Structure Of Adenosine A2a Receptor Bound To A Novel Triazole- Carboximidamide Antagonist
Dmel_0038542_TyrR_Tyramine_receptor_Source_FlyBase_0038542_HG_33	gi|1143283946|pdb|5UIG|A	27.66	2e-05	58.2	Chain A, Crystal Structure Of Adenosine A2a Receptor Bound To A Novel Triazole- Carboximidamide Antagonist
Dmel_0038542_TyrR_Tyramine_receptor_Source_FlyBase_0038542_HG_33	gi|209447557|pdb|3EML|A	26.30	7e-12	79.0	Chain A, The 2.6 A Crystal Structure Of A Human A2a Adenosine Receptor Bound To Zm241385.
Dmel_0038542_TyrR_Tyramine_receptor_Source_FlyBase_0038542_HG_33	gi|209447557|pdb|3EML|A	35.80	0.005	50.8	Chain A, The 2.6 A Crystal Structure Of A Human A2a Adenosine Receptor Bound To Zm241385.
Dmel_0038542_TyrR_Tyramine_receptor_Source_FlyBase_0038542_HG_33	gi|568786785|pdb|4N6H|A	33.09	1e-09	71.6	Chain A, 1.8 A Structure Of The Human Delta Opioid 7tm Receptor (psi Community Target)
Dmel_0038542_TyrR_Tyramine_receptor_Source_FlyBase_0038542_HG_33	gi|747155326|pdb|4RWA|A	33.09	1e-09	71.2	Chain A, Synchrotron Structure Of The Human Delta Opioid Receptor In Complex With A Bifunctional Peptide (psi Community Target)
Dmel_0038542_TyrR_Tyramine_receptor_Source_FlyBase_0038542_HG_33	gi|387766395|pdb|4EJ4|A	33.81	2e-09	71.2	Chain A, Structure Of The Delta Opioid Receptor Bound To Naltrindole
Dmel_0038542_TyrR_Tyramine_receptor_Source_FlyBase_0038542_HG_33	gi|927348237|gb|ALE15274.1|	25.13	8e-09	68.6	G-protein-coupled chemokine receptor, partial [Lumpy skin disease virus]
Dmel_0038542_TyrR_Tyramine_receptor_Source_FlyBase_0038542_HG_33	gi|226438017|gb|ACO56310.1|	25.13	9e-09	68.6	G-protein-coupled chemokine receptor [Lumpy skin disease virus RSA/06 Springbok]
Dmel_0038542_TyrR_Tyramine_receptor_Source_FlyBase_0038542_HG_33	gi|821091718|gb|AKH03905.1|	25.13	9e-09	68.6	G-protein-coupled chemokine receptor [Lumpy skin disease virus]
Dmel_0038542_TyrR_Tyramine_receptor_Source_FlyBase_0038542_HG_33	gi|821091724|gb|AKH03908.1|	25.13	1e-08	68.6	G-protein-coupled chemokine receptor [Lumpy skin disease virus]
Dmel_0038542_TyrR_Tyramine_receptor_Source_FlyBase_0038542_HG_33	gi|821091686|gb|AKH03889.1|	25.13	1e-08	68.6	G-protein-coupled chemokine receptor [Lumpy skin disease virus]
Dmel_0038542_TyrR_Tyramine_receptor_Source_FlyBase_0038542_HG_33	gi|939187030|pdb|4ZUD|A	33.87	1e-08	68.6	Chain A, Crystal Structure Of Human Angiotensin Receptor In Complex With Inverse Agonist Olmesartan At 2.8a Resolution.
Dmel_0038542_TyrR_Tyramine_receptor_Source_FlyBase_0038542_HG_33	gi|927348215|gb|ALE15263.1|	25.13	1e-08	67.8	G-protein-coupled chemokine receptor, partial [Lumpy skin disease virus]
Dmel_0038542_TyrR_Tyramine_receptor_Source_FlyBase_0038542_HG_33	gi|226438015|gb|ACO56309.1|	25.13	1e-08	68.6	G-protein-coupled chemokine receptor [Lumpy skin disease virus RSA/06 Cow t6]
Dmel_0038542_TyrR_Tyramine_receptor_Source_FlyBase_0038542_HG_33	gi|810515963|pdb|4YAY|A	33.87	1e-08	68.6	Chain A, Xfel Structure Of Human Angiotensin Receptor
Dmel_0038542_TyrR_Tyramine_receptor_Source_FlyBase_0038542_HG_33	gi|146746485|gb|ABQ43621.1|	23.18	1e-08	67.8	vCCR8 [Tanapox virus]
Dmel_0038542_TyrR_Tyramine_receptor_Source_FlyBase_0038542_HG_33	gi|13876663|gb|AAK43551.1|	25.13	1e-08	68.2	G-protein-coupled chemokine receptor-like protein [Lumpy skin disease virus]
Dmel_0038542_TyrR_Tyramine_receptor_Source_FlyBase_0038542_HG_33	gi|226438023|gb|ACO56313.1|	25.13	1e-08	68.2	G-protein-coupled chemokine receptor [Lumpy skin disease virus RSA/00 OP126402]
Dmel_0038542_TyrR_Tyramine_receptor_Source_FlyBase_0038542_HG_33	gi|226438005|gb|ACO56304.1|	25.13	1e-08	68.2	G-protein-coupled chemokine receptor [Lumpy skin disease virus Niger Ibetecene]
Dmel_0038542_TyrR_Tyramine_receptor_Source_FlyBase_0038542_HG_33	gi|22595544|gb|AAN02577.1|	25.13	1e-08	68.2	CC chemokine receptor-like protein [Lumpy skin disease virus NW-LW]
Dmel_0038542_TyrR_Tyramine_receptor_Source_FlyBase_0038542_HG_33	gi|15150450|ref|NP_150445.1|	25.13	1e-08	68.2	LSDV011 CC chemokine receptor-like protein S78201 [Lumpy skin disease virus NI-2490]
Dmel_0038542_TyrR_Tyramine_receptor_Source_FlyBase_0038542_HG_33	gi|752901009|ref|YP_009118391.1|	27.87	1e-08	68.2	membrane protein E1 [Equid gammaherpesvirus 5]
Dmel_0038542_TyrR_Tyramine_receptor_Source_FlyBase_0038542_HG_33	gi|2495049|sp|Q86917.1|VQ3L_SHEVK	25.13	1e-08	68.2	RecName: Full=G-protein coupled receptor homolog Q2/3L
Dmel_0038542_TyrR_Tyramine_receptor_Source_FlyBase_0038542_HG_33	gi|22595703|gb|AAN02735.1|	25.13	1e-08	68.2	CC chemokine receptor-like protein [Lumpy skin disease virus]
Dmel_0038542_TyrR_Tyramine_receptor_Source_FlyBase_0038542_HG_33	gi|927348209|gb|ALE15260.1|	25.13	2e-08	67.4	G-protein-coupled chemokine receptor, partial [Lumpy skin disease virus]
Dmel_0038542_TyrR_Tyramine_receptor_Source_FlyBase_0038542_HG_33	gi|756142618|pdb|4RWS|A	29.00	2e-08	68.2	Chain A, Crystal Structure Of Cxcr4 And Viral Chemokine Antagonist Vmip-ii Complex (psi Community Target)
Dmel_0038542_TyrR_Tyramine_receptor_Source_FlyBase_0038542_HG_33	gi|927348185|gb|ALE15248.1|	25.13	2e-08	67.4	G-protein-coupled chemokine receptor, partial [Lumpy skin disease virus]
Dmel_0038542_TyrR_Tyramine_receptor_Source_FlyBase_0038542_HG_33	gi|927348173|gb|ALE15242.1|	25.13	2e-08	67.4	G-protein-coupled chemokine receptor, partial [Lumpy skin disease virus]
Dmel_0038542_TyrR_Tyramine_receptor_Source_FlyBase_0038542_HG_33	gi|927348191|gb|ALE15251.1|	25.13	2e-08	67.4	G-protein-coupled chemokine receptor, partial [Lumpy skin disease virus]
Dmel_0038542_TyrR_Tyramine_receptor_Source_FlyBase_0038542_HG_33	gi|927348217|gb|ALE15264.1|	25.13	2e-08	67.4	G-protein-coupled chemokine receptor, partial [Lumpy skin disease virus]
Dmel_0038542_TyrR_Tyramine_receptor_Source_FlyBase_0038542_HG_33	gi|927348189|gb|ALE15250.1|	25.13	2e-08	67.4	G-protein-coupled chemokine receptor, partial [Lumpy skin disease virus]
Dmel_0038542_TyrR_Tyramine_receptor_Source_FlyBase_0038542_HG_33	gi|927348179|gb|ALE15245.1|	25.13	2e-08	67.0	G-protein-coupled chemokine receptor, partial [Lumpy skin disease virus]
Dmel_0038542_TyrR_Tyramine_receptor_Source_FlyBase_0038542_HG_33	gi|927348175|gb|ALE15243.1|	25.13	2e-08	67.0	G-protein-coupled chemokine receptor, partial [Lumpy skin disease virus]
Dmel_0038542_TyrR_Tyramine_receptor_Source_FlyBase_0038542_HG_33	gi|927348171|gb|ALE15241.1|	25.13	2e-08	67.0	G-protein-coupled chemokine receptor, partial [Lumpy skin disease virus]
Dmel_0038542_TyrR_Tyramine_receptor_Source_FlyBase_0038542_HG_33	gi|927348183|gb|ALE15247.1|	25.13	2e-08	67.0	G-protein-coupled chemokine receptor, partial [Lumpy skin disease virus]
Dmel_0038542_TyrR_Tyramine_receptor_Source_FlyBase_0038542_HG_33	gi|927348233|gb|ALE15272.1|	25.13	2e-08	67.0	G-protein-coupled chemokine receptor, partial [Lumpy skin disease virus]
Dmel_0038542_TyrR_Tyramine_receptor_Source_FlyBase_0038542_HG_33	gi|873463510|gb|AKP49081.1|	25.13	2e-08	67.0	G-protein-coupled chemokine receptor, partial [Lumpy skin disease virus]
Dmel_0038542_TyrR_Tyramine_receptor_Source_FlyBase_0038542_HG_33	gi|927348231|gb|ALE15271.1|	25.13	2e-08	67.0	G-protein-coupled chemokine receptor, partial [Lumpy skin disease virus]
Dmel_0038542_TyrR_Tyramine_receptor_Source_FlyBase_0038542_HG_33	gi|927348227|gb|ALE15269.1|	25.13	2e-08	67.0	G-protein-coupled chemokine receptor, partial [Lumpy skin disease virus]
Dmel_0038542_TyrR_Tyramine_receptor_Source_FlyBase_0038542_HG_33	gi|927348207|gb|ALE15259.1|	25.13	2e-08	67.0	G-protein-coupled chemokine receptor, partial [Lumpy skin disease virus]
Dmel_0038542_TyrR_Tyramine_receptor_Source_FlyBase_0038542_HG_33	gi|927348229|gb|ALE15270.1|	25.13	2e-08	67.0	G-protein-coupled chemokine receptor, partial [Lumpy skin disease virus]
Dmel_0038542_TyrR_Tyramine_receptor_Source_FlyBase_0038542_HG_33	gi|927348199|gb|ALE15255.1|	25.13	2e-08	67.0	G-protein-coupled chemokine receptor, partial [Lumpy skin disease virus]
Dmel_0038542_TyrR_Tyramine_receptor_Source_FlyBase_0038542_HG_33	gi|927348211|gb|ALE15261.1|	25.13	2e-08	67.0	G-protein-coupled chemokine receptor, partial [Lumpy skin disease virus]
Dmel_0038542_TyrR_Tyramine_receptor_Source_FlyBase_0038542_HG_33	gi|927348223|gb|ALE15267.1|	25.13	3e-08	67.0	G-protein-coupled chemokine receptor, partial [Lumpy skin disease virus]
Dmel_0038542_TyrR_Tyramine_receptor_Source_FlyBase_0038542_HG_33	gi|927348235|gb|ALE15273.1|	25.13	3e-08	66.6	G-protein-coupled chemokine receptor, partial [Lumpy skin disease virus]
Dmel_0038542_TyrR_Tyramine_receptor_Source_FlyBase_0038542_HG_33	gi|927348177|gb|ALE15244.1|	25.13	3e-08	66.6	G-protein-coupled chemokine receptor, partial [Lumpy skin disease virus]
Dmel_0038542_TyrR_Tyramine_receptor_Source_FlyBase_0038542_HG_33	gi|927348197|gb|ALE15254.1|	25.13	3e-08	67.0	G-protein-coupled chemokine receptor, partial [Lumpy skin disease virus]
Dmel_0038542_TyrR_Tyramine_receptor_Source_FlyBase_0038542_HG_33	gi|927348181|gb|ALE15246.1|	25.13	3e-08	66.6	G-protein-coupled chemokine receptor, partial [Lumpy skin disease virus]
Dmel_0038542_TyrR_Tyramine_receptor_Source_FlyBase_0038542_HG_33	gi|927348187|gb|ALE15249.1|	25.13	3e-08	66.6	G-protein-coupled chemokine receptor, partial [Lumpy skin disease virus]
Dmel_0038542_TyrR_Tyramine_receptor_Source_FlyBase_0038542_HG_33	gi|757867792|gb|AJO26970.1|	25.13	3e-08	67.0	G-protein-coupled chemokine receptor [Lumpy skin disease virus]
Dmel_0038542_TyrR_Tyramine_receptor_Source_FlyBase_0038542_HG_33	gi|226437999|gb|ACO56301.1|	25.13	4e-08	66.6	G-protein-coupled chemokine receptor [Goatpox virus Yemen/83]
Dmel_0038542_TyrR_Tyramine_receptor_Source_FlyBase_0038542_HG_33	gi|557883685|gb|AHA43187.1|	26.20	4e-08	66.6	G-protein-coupled chemokine receptor [Goatpox virus]
Dmel_0038542_TyrR_Tyramine_receptor_Source_FlyBase_0038542_HG_33	gi|226437981|gb|ACO56292.1|	25.13	4e-08	66.6	G-protein-coupled chemokine receptor [Goatpox virus Burkina Benogo 3A]
Dmel_0038542_TyrR_Tyramine_receptor_Source_FlyBase_0038542_HG_33	gi|310689932|pdb|3OE6|A	28.64	4e-08	67.0	Chain A, Crystal Structure Of The Cxcr4 Chemokine Receptor In Complex With A Small Molecule Antagonist It1t In I222 Spacegroup
Dmel_0038542_TyrR_Tyramine_receptor_Source_FlyBase_0038542_HG_33	gi|310689932|pdb|3OE6|A	27.50	2.8	42.0	Chain A, Crystal Structure Of The Cxcr4 Chemokine Receptor In Complex With A Small Molecule Antagonist It1t In I222 Spacegroup
Dmel_0038542_TyrR_Tyramine_receptor_Source_FlyBase_0038542_HG_33	gi|226437989|gb|ACO56296.1|	26.20	4e-08	66.6	G-protein-coupled chemokine receptor [Goatpox virus Iraq/61 Gorgan]
Dmel_0038542_TyrR_Tyramine_receptor_Source_FlyBase_0038542_HG_33	gi|12085128|ref|NP_073530.1|	24.32	5e-08	65.9	145R protein [Yaba-like disease virus]
Dmel_0038542_TyrR_Tyramine_receptor_Source_FlyBase_0038542_HG_33	gi|757867794|gb|AJO26971.1|	25.13	5e-08	66.2	G-protein-coupled chemokine receptor [Lumpy skin disease virus]
Dmel_0038542_TyrR_Tyramine_receptor_Source_FlyBase_0038542_HG_33	gi|148912889|ref|YP_001293203.1|	26.20	5e-08	66.2	hypothetical protein GTPV_gp009 [Goatpox virus Pellor]
Dmel_0038542_TyrR_Tyramine_receptor_Source_FlyBase_0038542_HG_33	gi|226437985|gb|ACO56294.1|	26.20	5e-08	66.2	G-protein-coupled chemokine receptor [Goatpox virus Bangladesh/86]
Dmel_0038542_TyrR_Tyramine_receptor_Source_FlyBase_0038542_HG_33	gi|1026949915|ref|XP_016612965.1|	30.20	5e-08	66.6	hypothetical protein, variant [Spizellomyces punctatus DAOM BR117]
Dmel_0038542_TyrR_Tyramine_receptor_Source_FlyBase_0038542_HG_33	gi|640938863|gb|AIA57662.1|	25.13	5e-08	66.2	G-protein-coupled chemokine receptor [Goatpox virus]
Dmel_0038542_TyrR_Tyramine_receptor_Source_FlyBase_0038542_HG_33	gi|226438003|gb|ACO56303.1|	24.06	5e-08	66.2	G-protein-coupled chemokine receptor [Goatpox virus vaccine Nigeria/99]
Dmel_0038542_TyrR_Tyramine_receptor_Source_FlyBase_0038542_HG_33	gi|226438049|gb|ACO56326.1|	24.06	5e-08	66.2	G-protein-coupled chemokine receptor [Sheeppox virus Nigeria/77]
Dmel_0038542_TyrR_Tyramine_receptor_Source_FlyBase_0038542_HG_33	gi|310689928|pdb|3ODU|A	28.64	5e-08	66.6	Chain A, The 2.5 A Structure Of The Cxcr4 Chemokine Receptor In Complex With Small Molecule Antagonist It1t
Dmel_0038542_TyrR_Tyramine_receptor_Source_FlyBase_0038542_HG_33	gi|310689928|pdb|3ODU|A	27.50	3.2	42.0	Chain A, The 2.5 A Structure Of The Cxcr4 Chemokine Receptor In Complex With Small Molecule Antagonist It1t
Dmel_0038542_TyrR_Tyramine_receptor_Source_FlyBase_0038542_HG_33	gi|310689930|pdb|3OE0|A	28.64	6e-08	66.6	Chain A, Crystal Structure Of The Cxcr4 Chemokine Receptor In Complex With A Cyclic Peptide Antagonist Cvx15
Dmel_0038542_TyrR_Tyramine_receptor_Source_FlyBase_0038542_HG_33	gi|557883689|gb|AHA43189.1|	26.20	6e-08	65.9	G-protein-coupled chemokine receptor [Goatpox virus]
Dmel_0038542_TyrR_Tyramine_receptor_Source_FlyBase_0038542_HG_33	gi|557370472|gb|AGZ95327.1|	26.20	7e-08	65.9	G-protein-coupled chemokine receptor [Goatpox virus FZ]
Dmel_0038542_TyrR_Tyramine_receptor_Source_FlyBase_0038542_HG_33	gi|926451053|gb|ALD15776.1|	27.27	7e-08	63.9	G-protein-coupled chemokine receptor, partial [Lumpy skin disease virus]
Dmel_0038542_TyrR_Tyramine_receptor_Source_FlyBase_0038542_HG_33	gi|557883665|gb|AHA43177.1|	24.06	7e-08	65.9	G-protein-coupled chemokine receptor [Sheeppox virus]
Dmel_0038542_TyrR_Tyramine_receptor_Source_FlyBase_0038542_HG_33	gi|226438037|gb|ACO56320.1|	24.06	7e-08	65.9	G-protein-coupled chemokine receptor [Sheeppox virus Vaccine Nigeria/99]
Dmel_0038542_TyrR_Tyramine_receptor_Source_FlyBase_0038542_HG_33	gi|226438051|gb|ACO56327.1|	24.06	8e-08	65.5	G-protein-coupled chemokine receptor [Sheeppox virus Turkey/98 Sivas]
Dmel_0038542_TyrR_Tyramine_receptor_Source_FlyBase_0038542_HG_33	gi|226437973|gb|ACO56288.1|	24.06	8e-08	65.5	G-protein-coupled chemokine receptor [Sheeppox virus Tunisia/01 3P3]
Dmel_0038542_TyrR_Tyramine_receptor_Source_FlyBase_0038542_HG_33	gi|557883667|gb|AHA43178.1|	24.06	8e-08	65.5	G-protein-coupled chemokine receptor [Sheeppox virus]
Dmel_0038542_TyrR_Tyramine_receptor_Source_FlyBase_0038542_HG_33	gi|226437969|gb|ACO56286.1|	24.06	8e-08	65.5	G-protein-coupled chemokine receptor [Sheeppox virus Tunisia/01 18P2]
Dmel_0038542_TyrR_Tyramine_receptor_Source_FlyBase_0038542_HG_33	gi|226438039|gb|ACO56321.1|	24.06	9e-08	65.5	G-protein-coupled chemokine receptor [Sheeppox virus Turkey/98 Corum]
Dmel_0038542_TyrR_Tyramine_receptor_Source_FlyBase_0038542_HG_33	gi|557883675|gb|AHA43182.1|	24.06	9e-08	65.5	G-protein-coupled chemokine receptor [Sheeppox virus]
Dmel_0038542_TyrR_Tyramine_receptor_Source_FlyBase_0038542_HG_33	gi|226438031|gb|ACO56317.1|	24.06	9e-08	65.5	G-protein-coupled chemokine receptor [Sheeppox virus Morocco vaccine strain]
Dmel_0038542_TyrR_Tyramine_receptor_Source_FlyBase_0038542_HG_33	gi|226437995|gb|ACO56299.1|	24.06	9e-08	65.5	G-protein-coupled chemokine receptor [Goatpox virus Saudi Arabia/93]
Dmel_0038542_TyrR_Tyramine_receptor_Source_FlyBase_0038542_HG_33	gi|557883695|gb|AHA43192.1|	24.06	9e-08	65.5	G-protein-coupled chemokine receptor [Sheeppox virus]
Dmel_0038542_TyrR_Tyramine_receptor_Source_FlyBase_0038542_HG_33	gi|564120226|gb|AHB72725.1|	24.06	9e-08	65.5	GPCR [Sheeppox virus]
Dmel_0038542_TyrR_Tyramine_receptor_Source_FlyBase_0038542_HG_33	gi|557883679|gb|AHA43184.1|	26.20	9e-08	65.5	G-protein-coupled chemokine receptor [Goatpox virus]
Dmel_0038542_TyrR_Tyramine_receptor_Source_FlyBase_0038542_HG_33	gi|21492466|ref|NP_659585.1|	24.06	9e-08	65.5	G protein-coupled chemokine receptor [Sheeppox virus]
Dmel_0038542_TyrR_Tyramine_receptor_Source_FlyBase_0038542_HG_33	gi|557883673|gb|AHA43181.1|	24.06	1e-07	65.5	G-protein-coupled chemokine receptor [Sheeppox virus]
Dmel_0038542_TyrR_Tyramine_receptor_Source_FlyBase_0038542_HG_33	gi|383843883|gb|AFH53905.1|	24.06	1e-07	65.5	G-protein-coupled chemokine receptor [Sheeppox virus]
Dmel_0038542_TyrR_Tyramine_receptor_Source_FlyBase_0038542_HG_33	gi|226438057|gb|ACO56330.1|	24.06	1e-07	65.1	G-protein-coupled chemokine receptor [Sheeppox virus HSL]
Dmel_0038542_TyrR_Tyramine_receptor_Source_FlyBase_0038542_HG_33	gi|393194713|gb|AFN07323.1|	23.32	1e-07	63.9	rhodopsin, partial [Crossocheilus burmanicus]
Dmel_0038542_TyrR_Tyramine_receptor_Source_FlyBase_0038542_HG_33	gi|1152729826|gb|AQW44856.1|	24.06	1e-07	65.1	G-protein-coupled chemokine receptor, partial [Sheeppox virus]
Dmel_0038542_TyrR_Tyramine_receptor_Source_FlyBase_0038542_HG_33	gi|383933251|gb|AFH53909.1|	24.06	1e-07	64.7	G-protein-coupled chemokine receptor [Sheeppox virus]
Dmel_0038542_TyrR_Tyramine_receptor_Source_FlyBase_0038542_HG_33	gi|1026949919|ref|XP_016612966.1|	30.56	1e-07	65.5	hypothetical protein SPPG_00617 [Spizellomyces punctatus DAOM BR117]
Dmel_0038542_TyrR_Tyramine_receptor_Source_FlyBase_0038542_HG_33	gi|940376760|pdb|5DHG|A	31.11	2e-07	64.7	Chain A, The Crystal Structure Of Nociceptin/orphanin Fq Peptide Receptor (nop) In Complex With C-35 (psi Community Target)
Dmel_0038542_TyrR_Tyramine_receptor_Source_FlyBase_0038542_HG_33	gi|385252102|pdb|4EA3|A	31.11	2e-07	64.7	Chain A, Structure Of The NOFQ OPIOID RECEPTOR IN COMPLEX WITH A PEPTIDE Mimetic
Dmel_0038542_TyrR_Tyramine_receptor_Source_FlyBase_0038542_HG_33	gi|927348169|gb|ALE15240.1|	24.06	2e-07	63.9	G-protein-coupled chemokine receptor, partial [Sheeppox virus]
Dmel_0038542_TyrR_Tyramine_receptor_Source_FlyBase_0038542_HG_33	gi|226438041|gb|ACO56322.1|	24.06	2e-07	64.3	G-protein-coupled chemokine receptor [Sheeppox virus Turkey/98 Darica]
Dmel_0038542_TyrR_Tyramine_receptor_Source_FlyBase_0038542_HG_33	gi|383843887|gb|AFH53907.1|	24.06	2e-07	64.3	G-protein-coupled chemokine receptor [Sheeppox virus]
Dmel_0038542_TyrR_Tyramine_receptor_Source_FlyBase_0038542_HG_33	gi|557883691|gb|AHA43190.1|	26.20	2e-07	63.9	G-protein-coupled chemokine receptor [Goatpox virus]
Dmel_0038542_TyrR_Tyramine_receptor_Source_FlyBase_0038542_HG_33	gi|927348167|gb|ALE15239.1|	24.06	4e-07	63.2	G-protein-coupled chemokine receptor, partial [Sheeppox virus]
Dmel_0038542_TyrR_Tyramine_receptor_Source_FlyBase_0038542_HG_33	gi|18640232|ref|NP_570306.1|	27.07	4e-07	63.5	SPV146 G protein-coupled CC chemokine receptor-like protein [Swinepox virus]
Dmel_0038542_TyrR_Tyramine_receptor_Source_FlyBase_0038542_HG_33	gi|586239|sp|Q08520.1|VK02_SWPVK	27.07	4e-07	63.2	RecName: Full=G-protein coupled receptor homolog K2
Dmel_0038542_TyrR_Tyramine_receptor_Source_FlyBase_0038542_HG_33	gi|226437993|gb|ACO56298.1|	25.67	5e-07	63.2	G-protein-coupled chemokine receptor [Goatpox virus Oman/84]
Dmel_0038542_TyrR_Tyramine_receptor_Source_FlyBase_0038542_HG_33	gi|38229175|ref|NP_938268.1|	25.86	9e-07	62.0	7L [Yaba monkey tumor virus]
Dmel_0038542_TyrR_Tyramine_receptor_Source_FlyBase_0038542_HG_33	gi|146746342|gb|ABQ43478.1|	25.27	1e-06	62.0	chemokine inhibitor [Tanapox virus]
Dmel_0038542_TyrR_Tyramine_receptor_Source_FlyBase_0038542_HG_33	gi|146746499|gb|ABQ43634.1|	25.27	1e-06	62.0	chemokine inhibitor [Tanapox virus]
Dmel_0038542_TyrR_Tyramine_receptor_Source_FlyBase_0038542_HG_33	gi|12084990|ref|NP_073392.1|	25.27	1e-06	61.6	7L protein [Yaba-like disease virus]
Dmel_0038542_TyrR_Tyramine_receptor_Source_FlyBase_0038542_HG_33	gi|1115234290|pdb|5T1A|A	23.08	1e-06	62.0	Chain A, Structure Of Cc Chemokine Receptor 2 With Orthosteric And Allosteric Antagonists
Dmel_0038542_TyrR_Tyramine_receptor_Source_FlyBase_0038542_HG_33	gi|557883671|gb|AHA43180.1|	23.53	2e-06	61.2	G-protein-coupled chemokine receptor [Sheeppox virus]
Dmel_0038542_TyrR_Tyramine_receptor_Source_FlyBase_0038542_HG_33	gi|62637539|ref|YP_227537.1|	30.89	2e-06	61.2	CC chemokine receptor-like protein [Deerpox virus W-848-83]
Dmel_0038542_TyrR_Tyramine_receptor_Source_FlyBase_0038542_HG_33	gi|929526706|gb|ALF07853.1|	26.37	3e-06	60.8	G protein-coupled receptor [Swinepox virus]
Dmel_0038542_TyrR_Tyramine_receptor_Source_FlyBase_0038542_HG_33	gi|226437997|gb|ACO56300.1|	24.06	3e-06	60.8	G-protein-coupled chemokine receptor [Goatpox virus Sudan]
Dmel_0038542_TyrR_Tyramine_receptor_Source_FlyBase_0038542_HG_33	gi|1096116340|pdb|5TGZ|A	32.35	2e-05	58.2	Chain A, Crystal Structure Of The Human Cannabinoid Receptor Cb1
Dmel_0038542_TyrR_Tyramine_receptor_Source_FlyBase_0038542_HG_33	gi|270356248|gb|ACZ80405.1|	28.21	2e-05	57.8	envelope protein US28 [Human betaherpesvirus 5]
Dmel_0038542_TyrR_Tyramine_receptor_Source_FlyBase_0038542_HG_33	gi|1104687901|pdb|5TJV|A	32.35	3e-05	58.2	Chain A, High-resolution Crystal Structure Of The Human Cb1 Cannabinoid Receptor
Dmel_0038542_TyrR_Tyramine_receptor_Source_FlyBase_0038542_HG_33	gi|827343272|pdb|4Z34|A	24.24	4e-05	57.4	Chain A, Crystal Structure Of Human Lysophosphatidic Acid Receptor 1 In Complex With Ono9780307
Dmel_0038542_TyrR_Tyramine_receptor_Source_FlyBase_0038542_HG_33	gi|827343272|pdb|4Z34|A	27.03	2.3	42.4	Chain A, Crystal Structure Of Human Lysophosphatidic Acid Receptor 1 In Complex With Ono9780307
Dmel_0038542_TyrR_Tyramine_receptor_Source_FlyBase_0038542_HG_33	gi|1135106689|ref|YP_009342091.1|	28.07	4e-05	54.7	hypothetical protein LCDVSa023R [Lymphocystis disease virus Sa]
Dmel_0038542_TyrR_Tyramine_receptor_Source_FlyBase_0038542_HG_33	gi|906849136|pdb|4ZWJ|A	26.34	5e-05	57.8	Chain A, Crystal Structure Of Rhodopsin Bound To Arrestin By Femtosecond X-ray Laser
Dmel_0038542_TyrR_Tyramine_receptor_Source_FlyBase_0038542_HG_33	gi|541881756|pdb|4MBS|A	24.82	6e-05	56.6	Chain A, Crystal Structure Of The Ccr5 Chemokine Receptor
Dmel_0038542_TyrR_Tyramine_receptor_Source_FlyBase_0038542_HG_33	gi|124738399|gb|ABN14182.1|	27.42	1e-04	55.8	E1 variant b [Equid gammaherpesvirus 2]
Dmel_0038542_TyrR_Tyramine_receptor_Source_FlyBase_0038542_HG_33	gi|827343274|pdb|4Z36|A	24.24	1e-04	56.2	Chain A, Crystal Structure Of Human Lysophosphatidic Acid Receptor 1 In Complex With Ono-3080573
Dmel_0038542_TyrR_Tyramine_receptor_Source_FlyBase_0038542_HG_33	gi|827343274|pdb|4Z36|A	28.57	1.6	42.7	Chain A, Crystal Structure Of Human Lysophosphatidic Acid Receptor 1 In Complex With Ono-3080573
Dmel_0038542_TyrR_Tyramine_receptor_Source_FlyBase_0038542_HG_33	gi|124738395|gb|ABN14180.1|	27.42	1e-04	55.5	E1 variant a [Equid gammaherpesvirus 2]
Dmel_0038542_TyrR_Tyramine_receptor_Source_FlyBase_0038542_HG_33	gi|429544261|pdb|3VW7|A	30.07	2e-04	55.1	Chain A, Crystal Structure Of Human Protease-activated Receptor 1 (par1) Bound With Antagonist Vorapaxar At 2.2 Angstrom
Dmel_0038542_TyrR_Tyramine_receptor_Source_FlyBase_0038542_HG_33	gi|27805014|gb|AAO22974.1|	30.22	3e-04	54.3	US28 protein [Human betaherpesvirus 5]
Dmel_0038542_TyrR_Tyramine_receptor_Source_FlyBase_0038542_HG_33	gi|822889487|gb|AKI10898.1|	30.22	3e-04	53.9	envelope protein US28 [Human betaherpesvirus 5]
Dmel_0038542_TyrR_Tyramine_receptor_Source_FlyBase_0038542_HG_33	gi|13940286|emb|CAC37934.1|	30.22	4e-04	53.9	chemokine receptor homologue [Human betaherpesvirus 5]
Dmel_0038542_TyrR_Tyramine_receptor_Source_FlyBase_0038542_HG_33	gi|995977912|gb|AMJ54525.1|	30.22	4e-04	53.9	envelope protein US28 [Human betaherpesvirus 5]
Dmel_0038542_TyrR_Tyramine_receptor_Source_FlyBase_0038542_HG_33	gi|946699553|ref|YP_009177032.1|	31.65	4e-04	53.9	G protein-coupled receptor protein [Turkeypox virus]
Dmel_0038542_TyrR_Tyramine_receptor_Source_FlyBase_0038542_HG_33	gi|52139337|ref|YP_081612.1|	30.22	4e-04	53.9	envelope protein US28 [Human betaherpesvirus 5]
Dmel_0038542_TyrR_Tyramine_receptor_Source_FlyBase_0038542_HG_33	gi|995976234|gb|AMJ52857.1|	30.22	4e-04	53.9	envelope protein US28 [Human betaherpesvirus 5]
Dmel_0038542_TyrR_Tyramine_receptor_Source_FlyBase_0038542_HG_33	gi|822887967|gb|AKI09387.1|	30.22	4e-04	53.9	envelope protein US28 [Human betaherpesvirus 5]
Dmel_0038542_TyrR_Tyramine_receptor_Source_FlyBase_0038542_HG_33	gi|822901622|gb|AKI18408.1|	30.22	4e-04	53.9	envelope protein US28 [Human betaherpesvirus 5]
Dmel_0038542_TyrR_Tyramine_receptor_Source_FlyBase_0038542_HG_33	gi|995977240|gb|AMJ53857.1|	30.22	4e-04	53.5	envelope protein US28 [Human betaherpesvirus 5]
Dmel_0038542_TyrR_Tyramine_receptor_Source_FlyBase_0038542_HG_33	gi|822887629|gb|AKI09051.1|	30.22	4e-04	53.5	envelope protein US28 [Human betaherpesvirus 5]
Dmel_0038542_TyrR_Tyramine_receptor_Source_FlyBase_0038542_HG_33	gi|13940304|emb|CAC37943.1|	30.22	5e-04	53.5	chemokine receptor homologue [Human betaherpesvirus 5]
Dmel_0038542_TyrR_Tyramine_receptor_Source_FlyBase_0038542_HG_33	gi|27805010|gb|AAO22972.1|	30.22	5e-04	53.5	US28 protein [Human betaherpesvirus 5]
Dmel_0038542_TyrR_Tyramine_receptor_Source_FlyBase_0038542_HG_33	gi|13940296|emb|CAC37939.1|	30.05	5e-04	53.5	chemokine receptor homologue [Human betaherpesvirus 5]
Dmel_0038542_TyrR_Tyramine_receptor_Source_FlyBase_0038542_HG_33	gi|59807|emb|CAA28338.1|	30.22	5e-04	53.1	unnamed protein product [Human betaherpesvirus 5]
Dmel_0038542_TyrR_Tyramine_receptor_Source_FlyBase_0038542_HG_33	gi|404314661|gb|AFR54645.1|	30.05	6e-04	53.5	envelope protein US28 [Human betaherpesvirus 5]
Dmel_0038542_TyrR_Tyramine_receptor_Source_FlyBase_0038542_HG_33	gi|124738401|gb|ABN14183.1|	28.81	6e-04	53.5	E1 variant b [Equid gammaherpesvirus 2]
Dmel_0038542_TyrR_Tyramine_receptor_Source_FlyBase_0038542_HG_33	gi|764091302|pdb|4XT1|A	30.22	7e-04	53.1	Chain A, Structure Of A Nanobody-bound Viral Gpcr Bound To Human Chemokine Cx3cl1
Dmel_0038542_TyrR_Tyramine_receptor_Source_FlyBase_0038542_HG_33	gi|115503228|gb|ABI99146.1|	26.23	8e-04	53.1	CC chemokine receptor-like protein [Deerpox virus W-1170-84]
Dmel_0038542_TyrR_Tyramine_receptor_Source_FlyBase_0038542_HG_33	gi|822888305|gb|AKI09723.1|	30.22	8e-04	52.8	envelope protein US28 [Human betaherpesvirus 5]
Dmel_0038542_TyrR_Tyramine_receptor_Source_FlyBase_0038542_HG_33	gi|14269367|gb|AAK58035.1|AF378914_1	30.22	9e-04	52.8	glycoprotein coupled receptor [Human betaherpesvirus 5]
Dmel_0038542_TyrR_Tyramine_receptor_Source_FlyBase_0038542_HG_33	gi|270355751|gb|ACZ79911.1|	30.22	9e-04	52.8	envelope protein US28 [Human betaherpesvirus 5]
Dmel_0038542_TyrR_Tyramine_receptor_Source_FlyBase_0038542_HG_33	gi|586836999|gb|AHJ86251.1|	30.22	9e-04	52.8	envelope protein US28 [Human betaherpesvirus 5]
Dmel_0038542_TyrR_Tyramine_receptor_Source_FlyBase_0038542_HG_33	gi|14269363|gb|AAK58033.1|AF378912_1	29.67	9e-04	52.8	glycoprotein coupled receptor [Human betaherpesvirus 5]
Dmel_0038542_TyrR_Tyramine_receptor_Source_FlyBase_0038542_HG_33	gi|14269387|gb|AAK58045.1|AF378924_1	30.22	0.001	52.8	glycoprotein coupled receptor [Human betaherpesvirus 5]
Dmel_0038542_TyrR_Tyramine_receptor_Source_FlyBase_0038542_HG_33	gi|8671571|gb|AAF78286.1|AF073835_1	30.22	0.001	52.8	G protein-coupled receptor [Human betaherpesvirus 5]
Dmel_0038542_TyrR_Tyramine_receptor_Source_FlyBase_0038542_HG_33	gi|14269369|gb|AAK58036.1|AF378915_1	30.22	0.001	52.8	glycoprotein coupled receptor [Human betaherpesvirus 5]
Dmel_0004514_Oct_TyrR_Octopamine_Tyramine_receptor_Source_FlyBase_0004514_HG_33	gi|460417600|pdb|4IAR|A	39.80	3e-37	153	Chain A, Crystal Structure Of The Chimeric Protein Of 5-ht1b-bril In Complex With Ergotamine (psi Community Target)
Dmel_0004514_Oct_TyrR_Octopamine_Tyramine_receptor_Source_FlyBase_0004514_HG_33	gi|460417600|pdb|4IAR|A	45.36	6e-19	99.8	Chain A, Crystal Structure Of The Chimeric Protein Of 5-ht1b-bril In Complex With Ergotamine (psi Community Target)
Dmel_0004514_Oct_TyrR_Octopamine_Tyramine_receptor_Source_FlyBase_0004514_HG_33	gi|460417599|pdb|4IAQ|A	39.80	4e-37	153	Chain A, Crystal Structure Of The Chimeric Protein Of 5-ht1b-bril In Complex With Dihydroergotamine (psi Community Target)
Dmel_0004514_Oct_TyrR_Octopamine_Tyramine_receptor_Source_FlyBase_0004514_HG_33	gi|460417599|pdb|4IAQ|A	44.33	9e-19	99.4	Chain A, Crystal Structure Of The Chimeric Protein Of 5-ht1b-bril In Complex With Dihydroergotamine (psi Community Target)
Dmel_0004514_Oct_TyrR_Octopamine_Tyramine_receptor_Source_FlyBase_0004514_HG_33	gi|159795485|pdb|2RH1|A	38.34	1e-33	144	Chain A, High Resolution Crystal Structure Of Human B2-Adrenergic G Protein- Coupled Receptor.
Dmel_0004514_Oct_TyrR_Octopamine_Tyramine_receptor_Source_FlyBase_0004514_HG_33	gi|159795485|pdb|2RH1|A	44.87	1e-09	71.6	Chain A, High Resolution Crystal Structure Of Human B2-Adrenergic G Protein- Coupled Receptor.
Dmel_0004514_Oct_TyrR_Octopamine_Tyramine_receptor_Source_FlyBase_0004514_HG_33	gi|319443693|pdb|3P0G|A	38.34	1e-33	144	Chain A, Structure Of A Nanobody-Stabilized Active State Of The Beta2 Adrenoceptor
Dmel_0004514_Oct_TyrR_Octopamine_Tyramine_receptor_Source_FlyBase_0004514_HG_33	gi|319443693|pdb|3P0G|A	44.87	1e-09	71.6	Chain A, Structure Of A Nanobody-Stabilized Active State Of The Beta2 Adrenoceptor
Dmel_0004514_Oct_TyrR_Octopamine_Tyramine_receptor_Source_FlyBase_0004514_HG_33	gi|190613726|pdb|3D4S|A	38.34	2e-33	143	Chain A, Cholesterol Bound Form Of Human Beta2 Adrenergic Receptor.
Dmel_0004514_Oct_TyrR_Octopamine_Tyramine_receptor_Source_FlyBase_0004514_HG_33	gi|190613726|pdb|3D4S|A	44.87	2e-09	71.2	Chain A, Cholesterol Bound Form Of Human Beta2 Adrenergic Receptor.
Dmel_0004514_Oct_TyrR_Octopamine_Tyramine_receptor_Source_FlyBase_0004514_HG_33	gi|545719881|pdb|4LDE|A	37.32	3e-33	142	Chain A, Structure Of Beta2 Adrenoceptor Bound To Bi167107 And An Engineered Nanobody
Dmel_0004514_Oct_TyrR_Octopamine_Tyramine_receptor_Source_FlyBase_0004514_HG_33	gi|545719881|pdb|4LDE|A	42.05	1e-09	71.6	Chain A, Structure Of Beta2 Adrenoceptor Bound To Bi167107 And An Engineered Nanobody
Dmel_0004514_Oct_TyrR_Octopamine_Tyramine_receptor_Source_FlyBase_0004514_HG_33	gi|1048348467|pdb|5JQH|A	37.95	8e-33	141	Chain A, Structure Of Beta2 Adrenoceptor Bound To Carazolol And Inactive-state Stabilizing Nanobody, Nb60
Dmel_0004514_Oct_TyrR_Octopamine_Tyramine_receptor_Source_FlyBase_0004514_HG_33	gi|1048348467|pdb|5JQH|A	43.18	8e-10	72.0	Chain A, Structure Of Beta2 Adrenoceptor Bound To Carazolol And Inactive-state Stabilizing Nanobody, Nb60
Dmel_0004514_Oct_TyrR_Octopamine_Tyramine_receptor_Source_FlyBase_0004514_HG_33	gi|317455410|pdb|3PDS|A	38.34	3e-32	139	Chain A, Irreversible Agonist-Beta2 Adrenoceptor Complex
Dmel_0004514_Oct_TyrR_Octopamine_Tyramine_receptor_Source_FlyBase_0004514_HG_33	gi|317455410|pdb|3PDS|A	44.87	2e-09	70.9	Chain A, Irreversible Agonist-Beta2 Adrenoceptor Complex
Dmel_0004514_Oct_TyrR_Octopamine_Tyramine_receptor_Source_FlyBase_0004514_HG_33	gi|310943018|pdb|3PBL|A	39.18	2e-30	134	Chain A, Structure Of The Human Dopamine D3 Receptor In Complex With Eticlopride
Dmel_0004514_Oct_TyrR_Octopamine_Tyramine_receptor_Source_FlyBase_0004514_HG_33	gi|310943018|pdb|3PBL|A	48.68	2e-17	96.3	Chain A, Structure Of The Human Dopamine D3 Receptor In Complex With Eticlopride
Dmel_0004514_Oct_TyrR_Octopamine_Tyramine_receptor_Source_FlyBase_0004514_HG_33	gi|377656593|pdb|4DAJ|A	32.31	4e-27	125	Chain A, Structure Of The M3 Muscarinic Acetylcholine Receptor
Dmel_0004514_Oct_TyrR_Octopamine_Tyramine_receptor_Source_FlyBase_0004514_HG_33	gi|377656593|pdb|4DAJ|A	43.59	1e-08	68.6	Chain A, Structure Of The M3 Muscarinic Acetylcholine Receptor
Dmel_0004514_Oct_TyrR_Octopamine_Tyramine_receptor_Source_FlyBase_0004514_HG_33	gi|726969066|pdb|4U14|A	32.31	5e-27	124	Chain A, Structure Of The M3 Muscarinic Acetylcholine Receptor Bound To The Antagonist Tiotropium Crystallized With Disulfide-stabilized T4 Lysozyme (dst4l)
Dmel_0004514_Oct_TyrR_Octopamine_Tyramine_receptor_Source_FlyBase_0004514_HG_33	gi|726969066|pdb|4U14|A	43.59	1e-08	68.2	Chain A, Structure Of The M3 Muscarinic Acetylcholine Receptor Bound To The Antagonist Tiotropium Crystallized With Disulfide-stabilized T4 Lysozyme (dst4l)
Dmel_0004514_Oct_TyrR_Octopamine_Tyramine_receptor_Source_FlyBase_0004514_HG_33	gi|460417601|pdb|4IB4|A	38.16	1e-26	123	Chain A, Crystal Structure Of The Chimeric Protein Of 5-ht2b-bril In Complex With Ergotamine
Dmel_0004514_Oct_TyrR_Octopamine_Tyramine_receptor_Source_FlyBase_0004514_HG_33	gi|460417601|pdb|4IB4|A	36.63	6e-12	79.0	Chain A, Crystal Structure Of The Chimeric Protein Of 5-ht2b-bril In Complex With Ergotamine
Dmel_0004514_Oct_TyrR_Octopamine_Tyramine_receptor_Source_FlyBase_0004514_HG_33	gi|726969067|pdb|4U15|A	32.31	1e-26	122	Chain A, M3-mt4l Receptor Bound To Tiotropium
Dmel_0004514_Oct_TyrR_Octopamine_Tyramine_receptor_Source_FlyBase_0004514_HG_33	gi|726969067|pdb|4U15|A	43.59	2e-08	67.8	Chain A, M3-mt4l Receptor Bound To Tiotropium
Dmel_0004514_Oct_TyrR_Octopamine_Tyramine_receptor_Source_FlyBase_0004514_HG_33	gi|1006588585|pdb|5DSG|A	32.16	1e-25	119	Chain A, Structure Of The M4 Muscarinic Acetylcholine Receptor (m4-mt4l) Bound To Tiotropium
Dmel_0004514_Oct_TyrR_Octopamine_Tyramine_receptor_Source_FlyBase_0004514_HG_33	gi|1006588585|pdb|5DSG|A	33.77	2e-06	61.2	Chain A, Structure Of The M4 Muscarinic Acetylcholine Receptor (m4-mt4l) Bound To Tiotropium
Dmel_0004514_Oct_TyrR_Octopamine_Tyramine_receptor_Source_FlyBase_0004514_HG_33	gi|1139421941|pdb|5TVN|A	39.69	2e-25	119	Chain A, Crystal Structure Of The Lsd-bound 5-ht2b Receptor
Dmel_0004514_Oct_TyrR_Octopamine_Tyramine_receptor_Source_FlyBase_0004514_HG_33	gi|1139421941|pdb|5TVN|A	36.63	2e-12	80.5	Chain A, Crystal Structure Of The Lsd-bound 5-ht2b Receptor
Dmel_0004514_Oct_TyrR_Octopamine_Tyramine_receptor_Source_FlyBase_0004514_HG_33	gi|374414662|pdb|3UON|A	29.86	2e-24	117	Chain A, Structure Of The Human M2 Muscarinic Acetylcholine Receptor Bound To An Antagonist
Dmel_0004514_Oct_TyrR_Octopamine_Tyramine_receptor_Source_FlyBase_0004514_HG_33	gi|374414662|pdb|3UON|A	38.96	2e-06	61.6	Chain A, Structure Of The Human M2 Muscarinic Acetylcholine Receptor Bound To An Antagonist
Dmel_0004514_Oct_TyrR_Octopamine_Tyramine_receptor_Source_FlyBase_0004514_HG_33	gi|1004171631|pdb|5CXV|A	30.61	3e-23	114	Chain A, Structure Of The Human M1 Muscarinic Acetylcholine Receptor Bound To Antagonist Tiotropium
Dmel_0004514_Oct_TyrR_Octopamine_Tyramine_receptor_Source_FlyBase_0004514_HG_33	gi|1004171631|pdb|5CXV|A	38.75	8e-08	65.9	Chain A, Structure Of The Human M1 Muscarinic Acetylcholine Receptor Bound To Antagonist Tiotropium
Dmel_0004514_Oct_TyrR_Octopamine_Tyramine_receptor_Source_FlyBase_0004514_HG_33	gi|340708465|pdb|3RZE|A	32.46	3e-22	110	Chain A, Structure Of The Human Histamine H1 Receptor In Complex With Doxepin
Dmel_0004514_Oct_TyrR_Octopamine_Tyramine_receptor_Source_FlyBase_0004514_HG_33	gi|340708465|pdb|3RZE|A	42.68	3e-17	95.1	Chain A, Structure Of The Human Histamine H1 Receptor In Complex With Doxepin
Dmel_0004514_Oct_TyrR_Octopamine_Tyramine_receptor_Source_FlyBase_0004514_HG_33	gi|399125248|pdb|4EIY|A	37.37	4e-18	97.8	Chain A, Crystal Structure Of The Chimeric Protein Of A2aar-Bril In Complex With Zm241385 At 1.8a Resolution
Dmel_0004514_Oct_TyrR_Octopamine_Tyramine_receptor_Source_FlyBase_0004514_HG_33	gi|399125248|pdb|4EIY|A	26.03	2e-05	58.2	Chain A, Crystal Structure Of The Chimeric Protein Of A2aar-Bril In Complex With Zm241385 At 1.8a Resolution
Dmel_0004514_Oct_TyrR_Octopamine_Tyramine_receptor_Source_FlyBase_0004514_HG_33	gi|1143283946|pdb|5UIG|A	37.37	6e-18	97.1	Chain A, Crystal Structure Of Adenosine A2a Receptor Bound To A Novel Triazole- Carboximidamide Antagonist
Dmel_0004514_Oct_TyrR_Octopamine_Tyramine_receptor_Source_FlyBase_0004514_HG_33	gi|1143283946|pdb|5UIG|A	32.00	3e-05	57.8	Chain A, Crystal Structure Of Adenosine A2a Receptor Bound To A Novel Triazole- Carboximidamide Antagonist
Dmel_0004514_Oct_TyrR_Octopamine_Tyramine_receptor_Source_FlyBase_0004514_HG_33	gi|209447557|pdb|3EML|A	37.76	7e-18	97.4	Chain A, The 2.6 A Crystal Structure Of A Human A2a Adenosine Receptor Bound To Zm241385.
Dmel_0004514_Oct_TyrR_Octopamine_Tyramine_receptor_Source_FlyBase_0004514_HG_33	gi|209447557|pdb|3EML|A	30.59	4e-04	54.3	Chain A, The 2.6 A Crystal Structure Of A Human A2a Adenosine Receptor Bound To Zm241385.
Dmel_0004514_Oct_TyrR_Octopamine_Tyramine_receptor_Source_FlyBase_0004514_HG_33	gi|1041576773|pdb|5IU4|A	36.87	8e-18	96.7	Chain A, Crystal Structure Of Stabilized A2a Adenosine Receptor A2ar-star2-bril In Complex With Zm241385 At 1.7a Resolution
Dmel_0004514_Oct_TyrR_Octopamine_Tyramine_receptor_Source_FlyBase_0004514_HG_33	gi|1041576773|pdb|5IU4|A	25.34	1e-04	55.8	Chain A, Crystal Structure Of Stabilized A2a Adenosine Receptor A2ar-star2-bril In Complex With Zm241385 At 1.7a Resolution
Dmel_0004514_Oct_TyrR_Octopamine_Tyramine_receptor_Source_FlyBase_0004514_HG_33	gi|747155334|pdb|4S0V|A	24.82	9e-18	97.8	Chain A, Crystal Structure Of The Human Ox2 Orexin Receptor Bound To The Insomnia Drug Suvorexant
Dmel_0004514_Oct_TyrR_Octopamine_Tyramine_receptor_Source_FlyBase_0004514_HG_33	gi|1150667474|pdb|5UEN|A	35.15	6e-15	87.8	Chain A, Crystal Structure Of The Human Adenosine A1 Receptor A1ar-bril In Complex With The Covalent Antagonist Du172 At 3.2a Resolution
Dmel_0004514_Oct_TyrR_Octopamine_Tyramine_receptor_Source_FlyBase_0004514_HG_33	gi|1150667474|pdb|5UEN|A	28.57	5.2	40.8	Chain A, Crystal Structure Of The Human Adenosine A1 Receptor A1ar-bril In Complex With The Covalent Antagonist Du172 At 3.2a Resolution
Dmel_0004514_Oct_TyrR_Octopamine_Tyramine_receptor_Source_FlyBase_0004514_HG_33	gi|939187030|pdb|4ZUD|A	31.77	7e-12	78.2	Chain A, Crystal Structure Of Human Angiotensin Receptor In Complex With Inverse Agonist Olmesartan At 2.8a Resolution.
Dmel_0004514_Oct_TyrR_Octopamine_Tyramine_receptor_Source_FlyBase_0004514_HG_33	gi|810515963|pdb|4YAY|A	31.77	8e-12	78.2	Chain A, Xfel Structure Of Human Angiotensin Receptor
Dmel_0004514_Oct_TyrR_Octopamine_Tyramine_receptor_Source_FlyBase_0004514_HG_33	gi|747155326|pdb|4RWA|A	25.89	6e-11	75.5	Chain A, Synchrotron Structure Of The Human Delta Opioid Receptor In Complex With A Bifunctional Peptide (psi Community Target)
Dmel_0004514_Oct_TyrR_Octopamine_Tyramine_receptor_Source_FlyBase_0004514_HG_33	gi|940376760|pdb|5DHG|A	28.50	8e-11	75.1	Chain A, The Crystal Structure Of Nociceptin/orphanin Fq Peptide Receptor (nop) In Complex With C-35 (psi Community Target)
Dmel_0004514_Oct_TyrR_Octopamine_Tyramine_receptor_Source_FlyBase_0004514_HG_33	gi|385252102|pdb|4EA3|A	28.50	9e-11	75.1	Chain A, Structure Of The NOFQ OPIOID RECEPTOR IN COMPLEX WITH A PEPTIDE Mimetic
Dmel_0004514_Oct_TyrR_Octopamine_Tyramine_receptor_Source_FlyBase_0004514_HG_33	gi|568786785|pdb|4N6H|A	28.50	1e-10	74.7	Chain A, 1.8 A Structure Of The Human Delta Opioid 7tm Receptor (psi Community Target)
Dmel_0004514_Oct_TyrR_Octopamine_Tyramine_receptor_Source_FlyBase_0004514_HG_33	gi|387766395|pdb|4EJ4|A	28.45	2e-10	73.9	Chain A, Structure Of The Delta Opioid Receptor Bound To Naltrindole
Dmel_0004514_Oct_TyrR_Octopamine_Tyramine_receptor_Source_FlyBase_0004514_HG_33	gi|380765108|pdb|4DJH|A	30.13	6e-10	72.8	Chain A, Structure Of The Human Kappa Opioid Receptor In Complex With Jdtic
Dmel_0004514_Oct_TyrR_Octopamine_Tyramine_receptor_Source_FlyBase_0004514_HG_33	gi|1004171529|pdb|4ZJ8|A	38.14	6e-10	72.8	Chain A, Structures Of The Human Ox1 Orexin Receptor Bound To Selective And Dual Antagonists
Dmel_0004514_Oct_TyrR_Octopamine_Tyramine_receptor_Source_FlyBase_0004514_HG_33	gi|1004171529|pdb|4ZJ8|A	32.08	0.16	45.8	Chain A, Structures Of The Human Ox1 Orexin Receptor Bound To Selective And Dual Antagonists
Dmel_0004514_Oct_TyrR_Octopamine_Tyramine_receptor_Source_FlyBase_0004514_HG_33	gi|586239|sp|Q08520.1|VK02_SWPVK	29.50	7e-10	71.6	RecName: Full=G-protein coupled receptor homolog K2
Dmel_0004514_Oct_TyrR_Octopamine_Tyramine_receptor_Source_FlyBase_0004514_HG_33	gi|18640232|ref|NP_570306.1|	29.50	7e-10	71.6	SPV146 G protein-coupled CC chemokine receptor-like protein [Swinepox virus]
Dmel_0004514_Oct_TyrR_Octopamine_Tyramine_receptor_Source_FlyBase_0004514_HG_33	gi|380765131|pdb|4DKL|A	30.61	1e-09	72.0	Chain A, Crystal Structure Of The Mu-opioid Receptor Bound To A Morphinan Antagonist
Dmel_0004514_Oct_TyrR_Octopamine_Tyramine_receptor_Source_FlyBase_0004514_HG_33	gi|752901009|ref|YP_009118391.1|	28.17	6e-09	68.9	membrane protein E1 [Equid gammaherpesvirus 5]
Dmel_0004514_Oct_TyrR_Octopamine_Tyramine_receptor_Source_FlyBase_0004514_HG_33	gi|1115234290|pdb|5T1A|A	25.00	3e-08	67.4	Chain A, Structure Of Cc Chemokine Receptor 2 With Orthosteric And Allosteric Antagonists
Dmel_0004514_Oct_TyrR_Octopamine_Tyramine_receptor_Source_FlyBase_0004514_HG_33	gi|929526706|gb|ALF07853.1|	29.50	8e-08	65.5	G protein-coupled receptor [Swinepox virus]
Dmel_0004514_Oct_TyrR_Octopamine_Tyramine_receptor_Source_FlyBase_0004514_HG_33	gi|310689932|pdb|3OE6|A	34.85	3e-07	64.3	Chain A, Crystal Structure Of The Cxcr4 Chemokine Receptor In Complex With A Small Molecule Antagonist It1t In I222 Spacegroup
Dmel_0004514_Oct_TyrR_Octopamine_Tyramine_receptor_Source_FlyBase_0004514_HG_33	gi|62637539|ref|YP_227537.1|	31.97	4e-07	63.5	CC chemokine receptor-like protein [Deerpox virus W-848-83]
Dmel_0004514_Oct_TyrR_Octopamine_Tyramine_receptor_Source_FlyBase_0004514_HG_33	gi|310689928|pdb|3ODU|A	34.85	4e-07	63.5	Chain A, The 2.5 A Structure Of The Cxcr4 Chemokine Receptor In Complex With Small Molecule Antagonist It1t
Dmel_0004514_Oct_TyrR_Octopamine_Tyramine_receptor_Source_FlyBase_0004514_HG_33	gi|310689930|pdb|3OE0|A	34.85	4e-07	63.5	Chain A, Crystal Structure Of The Cxcr4 Chemokine Receptor In Complex With A Cyclic Peptide Antagonist Cvx15
Dmel_0004514_Oct_TyrR_Octopamine_Tyramine_receptor_Source_FlyBase_0004514_HG_33	gi|926451053|gb|ALD15776.1|	30.30	5e-07	61.2	G-protein-coupled chemokine receptor, partial [Lumpy skin disease virus]
Dmel_0004514_Oct_TyrR_Octopamine_Tyramine_receptor_Source_FlyBase_0004514_HG_33	gi|756142618|pdb|4RWS|A	34.85	5e-07	63.5	Chain A, Crystal Structure Of Cxcr4 And Viral Chemokine Antagonist Vmip-ii Complex (psi Community Target)
Dmel_0004514_Oct_TyrR_Octopamine_Tyramine_receptor_Source_FlyBase_0004514_HG_33	gi|418183|sp|P32229.1|VC03_SWPVK	30.25	1e-06	60.5	RecName: Full=G-protein coupled receptor homolog C3
Dmel_0004514_Oct_TyrR_Octopamine_Tyramine_receptor_Source_FlyBase_0004514_HG_33	gi|18640091|ref|NP_570165.1|	30.25	2e-06	60.1	SPV005 G protein-coupled CC chemokine receptor-like protein [Swinepox virus]
Dmel_0004514_Oct_TyrR_Octopamine_Tyramine_receptor_Source_FlyBase_0004514_HG_33	gi|124738361|gb|ABN14163.1|	28.00	3e-06	60.5	E1 [Equid gammaherpesvirus 2]
Dmel_0004514_Oct_TyrR_Octopamine_Tyramine_receptor_Source_FlyBase_0004514_HG_33	gi|557883675|gb|AHA43182.1|	26.77	3e-06	60.5	G-protein-coupled chemokine receptor [Sheeppox virus]
Dmel_0004514_Oct_TyrR_Octopamine_Tyramine_receptor_Source_FlyBase_0004514_HG_33	gi|226438015|gb|ACO56309.1|	25.23	5e-06	60.1	G-protein-coupled chemokine receptor [Lumpy skin disease virus RSA/06 Cow t6]
Dmel_0004514_Oct_TyrR_Octopamine_Tyramine_receptor_Source_FlyBase_0004514_HG_33	gi|821091724|gb|AKH03908.1|	26.00	5e-06	59.7	G-protein-coupled chemokine receptor [Lumpy skin disease virus]
Dmel_0004514_Oct_TyrR_Octopamine_Tyramine_receptor_Source_FlyBase_0004514_HG_33	gi|124738399|gb|ABN14182.1|	27.36	5e-06	59.7	E1 variant b [Equid gammaherpesvirus 2]
Dmel_0004514_Oct_TyrR_Octopamine_Tyramine_receptor_Source_FlyBase_0004514_HG_33	gi|226438017|gb|ACO56310.1|	26.00	5e-06	59.7	G-protein-coupled chemokine receptor [Lumpy skin disease virus RSA/06 Springbok]
Dmel_0004514_Oct_TyrR_Octopamine_Tyramine_receptor_Source_FlyBase_0004514_HG_33	gi|821091686|gb|AKH03889.1|	26.00	6e-06	59.7	G-protein-coupled chemokine receptor [Lumpy skin disease virus]
Dmel_0004514_Oct_TyrR_Octopamine_Tyramine_receptor_Source_FlyBase_0004514_HG_33	gi|124738395|gb|ABN14180.1|	27.36	6e-06	59.7	E1 variant a [Equid gammaherpesvirus 2]
Dmel_0004514_Oct_TyrR_Octopamine_Tyramine_receptor_Source_FlyBase_0004514_HG_33	gi|226438039|gb|ACO56321.1|	25.45	7e-06	59.3	G-protein-coupled chemokine receptor [Sheeppox virus Turkey/98 Corum]
Dmel_0004514_Oct_TyrR_Octopamine_Tyramine_receptor_Source_FlyBase_0004514_HG_33	gi|226438003|gb|ACO56303.1|	26.26	7e-06	59.3	G-protein-coupled chemokine receptor [Goatpox virus vaccine Nigeria/99]
Dmel_0004514_Oct_TyrR_Octopamine_Tyramine_receptor_Source_FlyBase_0004514_HG_33	gi|226438023|gb|ACO56313.1|	26.00	8e-06	59.3	G-protein-coupled chemokine receptor [Lumpy skin disease virus RSA/00 OP126402]
Dmel_0004514_Oct_TyrR_Octopamine_Tyramine_receptor_Source_FlyBase_0004514_HG_33	gi|226438005|gb|ACO56304.1|	26.00	8e-06	59.3	G-protein-coupled chemokine receptor [Lumpy skin disease virus Niger Ibetecene]
Dmel_0004514_Oct_TyrR_Octopamine_Tyramine_receptor_Source_FlyBase_0004514_HG_33	gi|22595544|gb|AAN02577.1|	26.00	8e-06	59.3	CC chemokine receptor-like protein [Lumpy skin disease virus NW-LW]
Dmel_0004514_Oct_TyrR_Octopamine_Tyramine_receptor_Source_FlyBase_0004514_HG_33	gi|564120226|gb|AHB72725.1|	25.45	8e-06	59.3	GPCR [Sheeppox virus]
Dmel_0004514_Oct_TyrR_Octopamine_Tyramine_receptor_Source_FlyBase_0004514_HG_33	gi|927348237|gb|ALE15274.1|	26.00	8e-06	58.9	G-protein-coupled chemokine receptor, partial [Lumpy skin disease virus]
Dmel_0004514_Oct_TyrR_Octopamine_Tyramine_receptor_Source_FlyBase_0004514_HG_33	gi|2495049|sp|Q86917.1|VQ3L_SHEVK	26.00	8e-06	59.3	RecName: Full=G-protein coupled receptor homolog Q2/3L
Dmel_0004514_Oct_TyrR_Octopamine_Tyramine_receptor_Source_FlyBase_0004514_HG_33	gi|15150450|ref|NP_150445.1|	26.00	8e-06	59.3	LSDV011 CC chemokine receptor-like protein S78201 [Lumpy skin disease virus NI-2490]
Dmel_0004514_Oct_TyrR_Octopamine_Tyramine_receptor_Source_FlyBase_0004514_HG_33	gi|226438051|gb|ACO56327.1|	26.26	8e-06	59.3	G-protein-coupled chemokine receptor [Sheeppox virus Turkey/98 Sivas]
Dmel_0004514_Oct_TyrR_Octopamine_Tyramine_receptor_Source_FlyBase_0004514_HG_33	gi|226437973|gb|ACO56288.1|	26.26	8e-06	59.3	G-protein-coupled chemokine receptor [Sheeppox virus Tunisia/01 3P3]
Dmel_0004514_Oct_TyrR_Octopamine_Tyramine_receptor_Source_FlyBase_0004514_HG_33	gi|13876663|gb|AAK43551.1|	26.00	9e-06	59.3	G-protein-coupled chemokine receptor-like protein [Lumpy skin disease virus]
Dmel_0004514_Oct_TyrR_Octopamine_Tyramine_receptor_Source_FlyBase_0004514_HG_33	gi|821091718|gb|AKH03905.1|	26.00	9e-06	58.9	G-protein-coupled chemokine receptor [Lumpy skin disease virus]
Dmel_0004514_Oct_TyrR_Octopamine_Tyramine_receptor_Source_FlyBase_0004514_HG_33	gi|226438037|gb|ACO56320.1|	26.26	9e-06	58.9	G-protein-coupled chemokine receptor [Sheeppox virus Vaccine Nigeria/99]
Dmel_0004514_Oct_TyrR_Octopamine_Tyramine_receptor_Source_FlyBase_0004514_HG_33	gi|226438031|gb|ACO56317.1|	26.26	9e-06	58.9	G-protein-coupled chemokine receptor [Sheeppox virus Morocco vaccine strain]
Dmel_0004514_Oct_TyrR_Octopamine_Tyramine_receptor_Source_FlyBase_0004514_HG_33	gi|557883667|gb|AHA43178.1|	26.26	9e-06	58.9	G-protein-coupled chemokine receptor [Sheeppox virus]
Dmel_0004514_Oct_TyrR_Octopamine_Tyramine_receptor_Source_FlyBase_0004514_HG_33	gi|383843883|gb|AFH53905.1|	26.26	9e-06	58.9	G-protein-coupled chemokine receptor [Sheeppox virus]
Dmel_0004514_Oct_TyrR_Octopamine_Tyramine_receptor_Source_FlyBase_0004514_HG_33	gi|927348215|gb|ALE15263.1|	26.00	9e-06	58.9	G-protein-coupled chemokine receptor, partial [Lumpy skin disease virus]
Dmel_0004514_Oct_TyrR_Octopamine_Tyramine_receptor_Source_FlyBase_0004514_HG_33	gi|226437969|gb|ACO56286.1|	26.26	1e-05	58.9	G-protein-coupled chemokine receptor [Sheeppox virus Tunisia/01 18P2]
Dmel_0004514_Oct_TyrR_Octopamine_Tyramine_receptor_Source_FlyBase_0004514_HG_33	gi|557883665|gb|AHA43177.1|	26.26	1e-05	58.9	G-protein-coupled chemokine receptor [Sheeppox virus]
Dmel_0004514_Oct_TyrR_Octopamine_Tyramine_receptor_Source_FlyBase_0004514_HG_33	gi|557883695|gb|AHA43192.1|	26.26	1e-05	58.9	G-protein-coupled chemokine receptor [Sheeppox virus]
Dmel_0004514_Oct_TyrR_Octopamine_Tyramine_receptor_Source_FlyBase_0004514_HG_33	gi|557883673|gb|AHA43181.1|	26.26	1e-05	58.9	G-protein-coupled chemokine receptor [Sheeppox virus]
Dmel_0004514_Oct_TyrR_Octopamine_Tyramine_receptor_Source_FlyBase_0004514_HG_33	gi|226437995|gb|ACO56299.1|	26.26	1e-05	58.9	G-protein-coupled chemokine receptor [Goatpox virus Saudi Arabia/93]
Dmel_0004514_Oct_TyrR_Octopamine_Tyramine_receptor_Source_FlyBase_0004514_HG_33	gi|22595703|gb|AAN02735.1|	26.00	1e-05	58.9	CC chemokine receptor-like protein [Lumpy skin disease virus]
Dmel_0004514_Oct_TyrR_Octopamine_Tyramine_receptor_Source_FlyBase_0004514_HG_33	gi|21492466|ref|NP_659585.1|	26.26	1e-05	58.9	G protein-coupled chemokine receptor [Sheeppox virus]
Dmel_0004514_Oct_TyrR_Octopamine_Tyramine_receptor_Source_FlyBase_0004514_HG_33	gi|226438057|gb|ACO56330.1|	26.26	1e-05	58.9	G-protein-coupled chemokine receptor [Sheeppox virus HSL]
Dmel_0004514_Oct_TyrR_Octopamine_Tyramine_receptor_Source_FlyBase_0004514_HG_33	gi|927348209|gb|ALE15260.1|	26.00	1e-05	58.5	G-protein-coupled chemokine receptor, partial [Lumpy skin disease virus]
Dmel_0004514_Oct_TyrR_Octopamine_Tyramine_receptor_Source_FlyBase_0004514_HG_33	gi|927348189|gb|ALE15250.1|	26.00	1e-05	58.5	G-protein-coupled chemokine receptor, partial [Lumpy skin disease virus]
Dmel_0004514_Oct_TyrR_Octopamine_Tyramine_receptor_Source_FlyBase_0004514_HG_33	gi|927348185|gb|ALE15248.1|	26.00	1e-05	58.5	G-protein-coupled chemokine receptor, partial [Lumpy skin disease virus]
Dmel_0004514_Oct_TyrR_Octopamine_Tyramine_receptor_Source_FlyBase_0004514_HG_33	gi|927348179|gb|ALE15245.1|	26.00	1e-05	58.5	G-protein-coupled chemokine receptor, partial [Lumpy skin disease virus]
Dmel_0004514_Oct_TyrR_Octopamine_Tyramine_receptor_Source_FlyBase_0004514_HG_33	gi|927348229|gb|ALE15270.1|	26.00	1e-05	58.5	G-protein-coupled chemokine receptor, partial [Lumpy skin disease virus]
Dmel_0004514_Oct_TyrR_Octopamine_Tyramine_receptor_Source_FlyBase_0004514_HG_33	gi|927348191|gb|ALE15251.1|	26.00	1e-05	58.5	G-protein-coupled chemokine receptor, partial [Lumpy skin disease virus]
Dmel_0004514_Oct_TyrR_Octopamine_Tyramine_receptor_Source_FlyBase_0004514_HG_33	gi|927348207|gb|ALE15259.1|	26.00	1e-05	58.5	G-protein-coupled chemokine receptor, partial [Lumpy skin disease virus]
Dmel_0004514_Oct_TyrR_Octopamine_Tyramine_receptor_Source_FlyBase_0004514_HG_33	gi|927348171|gb|ALE15241.1|	26.00	1e-05	58.5	G-protein-coupled chemokine receptor, partial [Lumpy skin disease virus]
Dmel_0004514_Oct_TyrR_Octopamine_Tyramine_receptor_Source_FlyBase_0004514_HG_33	gi|927348173|gb|ALE15242.1|	26.00	1e-05	58.5	G-protein-coupled chemokine receptor, partial [Lumpy skin disease virus]
Dmel_0004514_Oct_TyrR_Octopamine_Tyramine_receptor_Source_FlyBase_0004514_HG_33	gi|927348217|gb|ALE15264.1|	26.00	1e-05	58.5	G-protein-coupled chemokine receptor, partial [Lumpy skin disease virus]
Dmel_0004514_Oct_TyrR_Octopamine_Tyramine_receptor_Source_FlyBase_0004514_HG_33	gi|1152729826|gb|AQW44856.1|	26.26	1e-05	58.5	G-protein-coupled chemokine receptor, partial [Sheeppox virus]
Dmel_0004514_Oct_TyrR_Octopamine_Tyramine_receptor_Source_FlyBase_0004514_HG_33	gi|927348211|gb|ALE15261.1|	26.00	1e-05	58.2	G-protein-coupled chemokine receptor, partial [Lumpy skin disease virus]
Dmel_0004514_Oct_TyrR_Octopamine_Tyramine_receptor_Source_FlyBase_0004514_HG_33	gi|873463510|gb|AKP49081.1|	26.00	1e-05	58.2	G-protein-coupled chemokine receptor, partial [Lumpy skin disease virus]
Dmel_0004514_Oct_TyrR_Octopamine_Tyramine_receptor_Source_FlyBase_0004514_HG_33	gi|927348175|gb|ALE15243.1|	26.00	1e-05	58.2	G-protein-coupled chemokine receptor, partial [Lumpy skin disease virus]
Dmel_0004514_Oct_TyrR_Octopamine_Tyramine_receptor_Source_FlyBase_0004514_HG_33	gi|226438041|gb|ACO56322.1|	30.77	1e-05	58.5	G-protein-coupled chemokine receptor [Sheeppox virus Turkey/98 Darica]
Dmel_0004514_Oct_TyrR_Octopamine_Tyramine_receptor_Source_FlyBase_0004514_HG_33	gi|641388541|gb|AIA58646.1|	32.65	1e-05	56.2	G-protein-coupled chemokine receptor, partial [Lumpy skin disease virus]
Dmel_0004514_Oct_TyrR_Octopamine_Tyramine_receptor_Source_FlyBase_0004514_HG_33	gi|641388543|gb|AIA58647.1|	32.65	1e-05	56.2	G-protein-coupled chemokine receptor, partial [Lumpy skin disease virus]
Dmel_0004514_Oct_TyrR_Octopamine_Tyramine_receptor_Source_FlyBase_0004514_HG_33	gi|927348233|gb|ALE15272.1|	26.00	1e-05	58.2	G-protein-coupled chemokine receptor, partial [Lumpy skin disease virus]
Dmel_0004514_Oct_TyrR_Octopamine_Tyramine_receptor_Source_FlyBase_0004514_HG_33	gi|927348231|gb|ALE15271.1|	26.00	1e-05	58.2	G-protein-coupled chemokine receptor, partial [Lumpy skin disease virus]
Dmel_0004514_Oct_TyrR_Octopamine_Tyramine_receptor_Source_FlyBase_0004514_HG_33	gi|927348199|gb|ALE15255.1|	26.00	1e-05	58.2	G-protein-coupled chemokine receptor, partial [Lumpy skin disease virus]
Dmel_0004514_Oct_TyrR_Octopamine_Tyramine_receptor_Source_FlyBase_0004514_HG_33	gi|927348183|gb|ALE15247.1|	26.00	2e-05	58.2	G-protein-coupled chemokine receptor, partial [Lumpy skin disease virus]
Dmel_0004514_Oct_TyrR_Octopamine_Tyramine_receptor_Source_FlyBase_0004514_HG_33	gi|383933251|gb|AFH53909.1|	26.26	2e-05	58.2	G-protein-coupled chemokine receptor [Sheeppox virus]
Dmel_0004514_Oct_TyrR_Octopamine_Tyramine_receptor_Source_FlyBase_0004514_HG_33	gi|927348223|gb|ALE15267.1|	26.00	2e-05	58.2	G-protein-coupled chemokine receptor, partial [Lumpy skin disease virus]
Dmel_0004514_Oct_TyrR_Octopamine_Tyramine_receptor_Source_FlyBase_0004514_HG_33	gi|927348227|gb|ALE15269.1|	26.00	2e-05	58.2	G-protein-coupled chemokine receptor, partial [Lumpy skin disease virus]
Dmel_0004514_Oct_TyrR_Octopamine_Tyramine_receptor_Source_FlyBase_0004514_HG_33	gi|927348197|gb|ALE15254.1|	26.00	2e-05	58.2	G-protein-coupled chemokine receptor, partial [Lumpy skin disease virus]
Dmel_0004514_Oct_TyrR_Octopamine_Tyramine_receptor_Source_FlyBase_0004514_HG_33	gi|927348235|gb|ALE15273.1|	26.00	2e-05	58.2	G-protein-coupled chemokine receptor, partial [Lumpy skin disease virus]
Dmel_0004514_Oct_TyrR_Octopamine_Tyramine_receptor_Source_FlyBase_0004514_HG_33	gi|927348181|gb|ALE15246.1|	26.00	2e-05	58.2	G-protein-coupled chemokine receptor, partial [Lumpy skin disease virus]
Dmel_0004514_Oct_TyrR_Octopamine_Tyramine_receptor_Source_FlyBase_0004514_HG_33	gi|927348177|gb|ALE15244.1|	26.00	2e-05	58.2	G-protein-coupled chemokine receptor, partial [Lumpy skin disease virus]
Dmel_0004514_Oct_TyrR_Octopamine_Tyramine_receptor_Source_FlyBase_0004514_HG_33	gi|757867794|gb|AJO26971.1|	26.00	2e-05	58.2	G-protein-coupled chemokine receptor [Lumpy skin disease virus]
Dmel_0004514_Oct_TyrR_Octopamine_Tyramine_receptor_Source_FlyBase_0004514_HG_33	gi|927348187|gb|ALE15249.1|	26.00	2e-05	57.8	G-protein-coupled chemokine receptor, partial [Lumpy skin disease virus]
Dmel_0004514_Oct_TyrR_Octopamine_Tyramine_receptor_Source_FlyBase_0004514_HG_33	gi|757867792|gb|AJO26970.1|	26.00	2e-05	57.8	G-protein-coupled chemokine receptor [Lumpy skin disease virus]
Dmel_0004514_Oct_TyrR_Octopamine_Tyramine_receptor_Source_FlyBase_0004514_HG_33	gi|226437999|gb|ACO56301.1|	25.76	2e-05	57.8	G-protein-coupled chemokine receptor [Goatpox virus Yemen/83]
Dmel_0004514_Oct_TyrR_Octopamine_Tyramine_receptor_Source_FlyBase_0004514_HG_33	gi|927348169|gb|ALE15240.1|	26.26	3e-05	57.4	G-protein-coupled chemokine receptor, partial [Sheeppox virus]
Dmel_0004514_Oct_TyrR_Octopamine_Tyramine_receptor_Source_FlyBase_0004514_HG_33	gi|226438049|gb|ACO56326.1|	25.76	3e-05	57.4	G-protein-coupled chemokine receptor [Sheeppox virus Nigeria/77]
Dmel_0004514_Oct_TyrR_Octopamine_Tyramine_receptor_Source_FlyBase_0004514_HG_33	gi|557883679|gb|AHA43184.1|	30.00	3e-05	57.4	G-protein-coupled chemokine receptor [Goatpox virus]
Dmel_0004514_Oct_TyrR_Octopamine_Tyramine_receptor_Source_FlyBase_0004514_HG_33	gi|226437997|gb|ACO56300.1|	31.25	3e-05	57.4	G-protein-coupled chemokine receptor [Goatpox virus Sudan]
Dmel_0004514_Oct_TyrR_Octopamine_Tyramine_receptor_Source_FlyBase_0004514_HG_33	gi|226437981|gb|ACO56292.1|	25.76	3e-05	57.4	G-protein-coupled chemokine receptor [Goatpox virus Burkina Benogo 3A]
Dmel_0004514_Oct_TyrR_Octopamine_Tyramine_receptor_Source_FlyBase_0004514_HG_33	gi|226437989|gb|ACO56296.1|	30.00	4e-05	57.0	G-protein-coupled chemokine receptor [Goatpox virus Iraq/61 Gorgan]
Dmel_0004514_Oct_TyrR_Octopamine_Tyramine_receptor_Source_FlyBase_0004514_HG_33	gi|148912889|ref|YP_001293203.1|	30.00	5e-05	57.0	hypothetical protein GTPV_gp009 [Goatpox virus Pellor]
Dmel_0004514_Oct_TyrR_Octopamine_Tyramine_receptor_Source_FlyBase_0004514_HG_33	gi|640938863|gb|AIA57662.1|	25.76	5e-05	57.0	G-protein-coupled chemokine receptor [Goatpox virus]
Dmel_0004514_Oct_TyrR_Octopamine_Tyramine_receptor_Source_FlyBase_0004514_HG_33	gi|115503228|gb|ABI99146.1|	25.50	5e-05	57.0	CC chemokine receptor-like protein [Deerpox virus W-1170-84]
Dmel_0004514_Oct_TyrR_Octopamine_Tyramine_receptor_Source_FlyBase_0004514_HG_33	gi|557883685|gb|AHA43187.1|	25.76	5e-05	56.6	G-protein-coupled chemokine receptor [Goatpox virus]
Dmel_0004514_Oct_TyrR_Octopamine_Tyramine_receptor_Source_FlyBase_0004514_HG_33	gi|226437985|gb|ACO56294.1|	30.00	5e-05	56.6	G-protein-coupled chemokine receptor [Goatpox virus Bangladesh/86]
Dmel_0004514_Oct_TyrR_Octopamine_Tyramine_receptor_Source_FlyBase_0004514_HG_33	gi|557883689|gb|AHA43189.1|	30.00	6e-05	56.2	G-protein-coupled chemokine receptor [Goatpox virus]
Dmel_0004514_Oct_TyrR_Octopamine_Tyramine_receptor_Source_FlyBase_0004514_HG_33	gi|541881756|pdb|4MBS|A	22.97	7e-05	56.6	Chain A, Crystal Structure Of The Ccr5 Chemokine Receptor
Dmel_0004514_Oct_TyrR_Octopamine_Tyramine_receptor_Source_FlyBase_0004514_HG_33	gi|375332587|pdb|3V2W|A	38.36	7e-05	56.6	Chain A, Crystal Structure Of A Lipid G Protein-Coupled Receptor At 3.35a
Dmel_0004514_Oct_TyrR_Octopamine_Tyramine_receptor_Source_FlyBase_0004514_HG_33	gi|375332587|pdb|3V2W|A	25.64	0.004	51.2	Chain A, Crystal Structure Of A Lipid G Protein-Coupled Receptor At 3.35a
Dmel_0004514_Oct_TyrR_Octopamine_Tyramine_receptor_Source_FlyBase_0004514_HG_33	gi|557370472|gb|AGZ95327.1|	30.00	8e-05	55.8	G-protein-coupled chemokine receptor [Goatpox virus FZ]
Dmel_0004514_Oct_TyrR_Octopamine_Tyramine_receptor_Source_FlyBase_0004514_HG_33	gi|383843887|gb|AFH53907.1|	25.76	8e-05	55.8	G-protein-coupled chemokine receptor [Sheeppox virus]
Dmel_0004514_Oct_TyrR_Octopamine_Tyramine_receptor_Source_FlyBase_0004514_HG_33	gi|9628003|ref|NP_042597.1|	28.86	1e-04	55.8	membrane protein E1 [Equid gammaherpesvirus 2]
Dmel_0004514_Oct_TyrR_Octopamine_Tyramine_receptor_Source_FlyBase_0004514_HG_33	gi|124738365|gb|ABN14165.1|	28.86	1e-04	55.5	E1 [Equid gammaherpesvirus 2]
Dmel_0004514_Oct_TyrR_Octopamine_Tyramine_receptor_Source_FlyBase_0004514_HG_33	gi|1135106689|ref|YP_009342091.1|	31.01	1e-04	53.1	hypothetical protein LCDVSa023R [Lymphocystis disease virus Sa]
Dmel_0004514_Oct_TyrR_Octopamine_Tyramine_receptor_Source_FlyBase_0004514_HG_33	gi|226437993|gb|ACO56298.1|	30.00	2e-04	55.1	G-protein-coupled chemokine receptor [Goatpox virus Oman/84]
Dmel_0004514_Oct_TyrR_Octopamine_Tyramine_receptor_Source_FlyBase_0004514_HG_33	gi|927348167|gb|ALE15239.1|	25.00	2e-04	55.1	G-protein-coupled chemokine receptor, partial [Sheeppox virus]
Dmel_0004514_Oct_TyrR_Octopamine_Tyramine_receptor_Source_FlyBase_0004514_HG_33	gi|124738385|gb|ABN14175.1|	26.80	2e-04	55.1	E1 variant a [Equid gammaherpesvirus 2]
Dmel_0004514_Oct_TyrR_Octopamine_Tyramine_receptor_Source_FlyBase_0004514_HG_33	gi|557883691|gb|AHA43190.1|	30.00	2e-04	54.7	G-protein-coupled chemokine receptor [Goatpox virus]
Dmel_0004514_Oct_TyrR_Octopamine_Tyramine_receptor_Source_FlyBase_0004514_HG_33	gi|557883671|gb|AHA43180.1|	25.76	2e-04	54.7	G-protein-coupled chemokine receptor [Sheeppox virus]
Dmel_0004514_Oct_TyrR_Octopamine_Tyramine_receptor_Source_FlyBase_0004514_HG_33	gi|429544261|pdb|3VW7|A	28.17	2e-04	55.1	Chain A, Crystal Structure Of Human Protease-activated Receptor 1 (par1) Bound With Antagonist Vorapaxar At 2.2 Angstrom
Dmel_0004514_Oct_TyrR_Octopamine_Tyramine_receptor_Source_FlyBase_0004514_HG_33	gi|1149600273|gb|OON07674.1|	21.29	3e-04	54.3	hypothetical protein BSLG_02898 [Batrachochytrium salamandrivorans]
Dmel_0004514_Oct_TyrR_Octopamine_Tyramine_receptor_Source_FlyBase_0004514_HG_33	gi|124738389|gb|ABN14177.1|	26.29	4e-04	53.9	E1 variant a [Equid gammaherpesvirus 2]
Dmel_0004514_Oct_TyrR_Octopamine_Tyramine_receptor_Source_FlyBase_0004514_HG_33	gi|124738401|gb|ABN14183.1|	24.37	7e-04	53.1	E1 variant b [Equid gammaherpesvirus 2]
Dmel_0004514_Oct_TyrR_Octopamine_Tyramine_receptor_Source_FlyBase_0004514_HG_33	gi|20026758|ref|NP_612800.1|	24.34	7e-04	53.1	envelope protein US28 [Panine betaherpesvirus 2]
Dmel_0004514_Oct_TyrR_Octopamine_Tyramine_receptor_Source_FlyBase_0004514_HG_33	gi|1026949915|ref|XP_016612965.1|	30.28	0.001	53.1	hypothetical protein, variant [Spizellomyces punctatus DAOM BR117]
Dmel_0004514_Oct_TyrR_Octopamine_Tyramine_receptor_Source_FlyBase_0004514_HG_33	gi|124738391|gb|ABN14178.1|	27.04	0.001	52.4	E1 [Equid gammaherpesvirus 2]
Dmel_0004514_Oct_TyrR_Octopamine_Tyramine_receptor_Source_FlyBase_0004514_HG_33	gi|1026949919|ref|XP_016612966.1|	30.28	0.002	52.0	hypothetical protein SPPG_00617 [Spizellomyces punctatus DAOM BR117]
Dmel_0004514_Oct_TyrR_Octopamine_Tyramine_receptor_Source_FlyBase_0004514_HG_33	gi|124738393|gb|ABN14179.1|	25.51	0.003	51.2	E1 [Equid gammaherpesvirus 2]
Dmel_0004514_Oct_TyrR_Octopamine_Tyramine_receptor_Source_FlyBase_0004514_HG_33	gi|699049987|gb|AIU39449.1|	25.51	0.003	51.2	membrane protein E1 [Equid gammaherpesvirus 2]
Dmel_0004514_Oct_TyrR_Octopamine_Tyramine_receptor_Source_FlyBase_0004514_HG_33	gi|906849136|pdb|4ZWJ|A	26.26	0.007	50.4	Chain A, Crystal Structure Of Rhodopsin Bound To Arrestin By Femtosecond X-ray Laser
Dmel_0038980_oa2_octopamine_receptor_2_Source_FlyBase_0038980_HG_33	gi|1048348467|pdb|5JQH|A	37.99	6e-61	219	Chain A, Structure Of Beta2 Adrenoceptor Bound To Carazolol And Inactive-state Stabilizing Nanobody, Nb60
Dmel_0038980_oa2_octopamine_receptor_2_Source_FlyBase_0038980_HG_33	gi|545719881|pdb|4LDE|A	37.99	1e-60	218	Chain A, Structure Of Beta2 Adrenoceptor Bound To Bi167107 And An Engineered Nanobody
Dmel_0038980_oa2_octopamine_receptor_2_Source_FlyBase_0038980_HG_33	gi|317455410|pdb|3PDS|A	40.84	2e-41	165	Chain A, Irreversible Agonist-Beta2 Adrenoceptor Complex
Dmel_0038980_oa2_octopamine_receptor_2_Source_FlyBase_0038980_HG_33	gi|317455410|pdb|3PDS|A	48.68	3e-10	73.2	Chain A, Irreversible Agonist-Beta2 Adrenoceptor Complex
Dmel_0038980_oa2_octopamine_receptor_2_Source_FlyBase_0038980_HG_33	gi|319443693|pdb|3P0G|A	40.84	4e-41	165	Chain A, Structure Of A Nanobody-Stabilized Active State Of The Beta2 Adrenoceptor
Dmel_0038980_oa2_octopamine_receptor_2_Source_FlyBase_0038980_HG_33	gi|319443693|pdb|3P0G|A	48.68	2e-10	73.9	Chain A, Structure Of A Nanobody-Stabilized Active State Of The Beta2 Adrenoceptor
Dmel_0038980_oa2_octopamine_receptor_2_Source_FlyBase_0038980_HG_33	gi|159795485|pdb|2RH1|A	40.84	4e-41	165	Chain A, High Resolution Crystal Structure Of Human B2-Adrenergic G Protein- Coupled Receptor.
Dmel_0038980_oa2_octopamine_receptor_2_Source_FlyBase_0038980_HG_33	gi|159795485|pdb|2RH1|A	48.68	2e-10	73.9	Chain A, High Resolution Crystal Structure Of Human B2-Adrenergic G Protein- Coupled Receptor.
Dmel_0038980_oa2_octopamine_receptor_2_Source_FlyBase_0038980_HG_33	gi|190613726|pdb|3D4S|A	40.84	6e-41	164	Chain A, Cholesterol Bound Form Of Human Beta2 Adrenergic Receptor.
Dmel_0038980_oa2_octopamine_receptor_2_Source_FlyBase_0038980_HG_33	gi|190613726|pdb|3D4S|A	48.68	3e-10	73.6	Chain A, Cholesterol Bound Form Of Human Beta2 Adrenergic Receptor.
Dmel_0038980_oa2_octopamine_receptor_2_Source_FlyBase_0038980_HG_33	gi|460417600|pdb|4IAR|A	32.64	1e-27	124	Chain A, Crystal Structure Of The Chimeric Protein Of 5-ht1b-bril In Complex With Ergotamine (psi Community Target)
Dmel_0038980_oa2_octopamine_receptor_2_Source_FlyBase_0038980_HG_33	gi|460417600|pdb|4IAR|A	48.72	1e-14	85.9	Chain A, Crystal Structure Of The Chimeric Protein Of 5-ht1b-bril In Complex With Ergotamine (psi Community Target)
Dmel_0038980_oa2_octopamine_receptor_2_Source_FlyBase_0038980_HG_33	gi|460417599|pdb|4IAQ|A	32.64	1e-27	124	Chain A, Crystal Structure Of The Chimeric Protein Of 5-ht1b-bril In Complex With Dihydroergotamine (psi Community Target)
Dmel_0038980_oa2_octopamine_receptor_2_Source_FlyBase_0038980_HG_33	gi|460417599|pdb|4IAQ|A	48.72	1e-14	85.9	Chain A, Crystal Structure Of The Chimeric Protein Of 5-ht1b-bril In Complex With Dihydroergotamine (psi Community Target)
Dmel_0038980_oa2_octopamine_receptor_2_Source_FlyBase_0038980_HG_33	gi|377656593|pdb|4DAJ|A	30.66	5e-25	117	Chain A, Structure Of The M3 Muscarinic Acetylcholine Receptor
Dmel_0038980_oa2_octopamine_receptor_2_Source_FlyBase_0038980_HG_33	gi|377656593|pdb|4DAJ|A	43.42	2e-10	73.6	Chain A, Structure Of The M3 Muscarinic Acetylcholine Receptor
Dmel_0038980_oa2_octopamine_receptor_2_Source_FlyBase_0038980_HG_33	gi|726969066|pdb|4U14|A	30.37	7e-25	117	Chain A, Structure Of The M3 Muscarinic Acetylcholine Receptor Bound To The Antagonist Tiotropium Crystallized With Disulfide-stabilized T4 Lysozyme (dst4l)
Dmel_0038980_oa2_octopamine_receptor_2_Source_FlyBase_0038980_HG_33	gi|726969066|pdb|4U14|A	43.42	2e-10	73.2	Chain A, Structure Of The M3 Muscarinic Acetylcholine Receptor Bound To The Antagonist Tiotropium Crystallized With Disulfide-stabilized T4 Lysozyme (dst4l)
Dmel_0038980_oa2_octopamine_receptor_2_Source_FlyBase_0038980_HG_33	gi|310943018|pdb|3PBL|A	36.07	8e-25	117	Chain A, Structure Of The Human Dopamine D3 Receptor In Complex With Eticlopride
Dmel_0038980_oa2_octopamine_receptor_2_Source_FlyBase_0038980_HG_33	gi|310943018|pdb|3PBL|A	44.19	9e-15	87.4	Chain A, Structure Of The Human Dopamine D3 Receptor In Complex With Eticlopride
Dmel_0038980_oa2_octopamine_receptor_2_Source_FlyBase_0038980_HG_33	gi|726969067|pdb|4U15|A	30.37	8e-25	116	Chain A, M3-mt4l Receptor Bound To Tiotropium
Dmel_0038980_oa2_octopamine_receptor_2_Source_FlyBase_0038980_HG_33	gi|726969067|pdb|4U15|A	43.42	3e-10	72.8	Chain A, M3-mt4l Receptor Bound To Tiotropium
Dmel_0038980_oa2_octopamine_receptor_2_Source_FlyBase_0038980_HG_33	gi|1004171631|pdb|5CXV|A	31.22	2e-23	113	Chain A, Structure Of The Human M1 Muscarinic Acetylcholine Receptor Bound To Antagonist Tiotropium
Dmel_0038980_oa2_octopamine_receptor_2_Source_FlyBase_0038980_HG_33	gi|1004171631|pdb|5CXV|A	41.10	1e-08	68.2	Chain A, Structure Of The Human M1 Muscarinic Acetylcholine Receptor Bound To Antagonist Tiotropium
Dmel_0038980_oa2_octopamine_receptor_2_Source_FlyBase_0038980_HG_33	gi|374414662|pdb|3UON|A	32.66	2e-21	107	Chain A, Structure Of The Human M2 Muscarinic Acetylcholine Receptor Bound To An Antagonist
Dmel_0038980_oa2_octopamine_receptor_2_Source_FlyBase_0038980_HG_33	gi|374414662|pdb|3UON|A	38.16	2e-06	61.2	Chain A, Structure Of The Human M2 Muscarinic Acetylcholine Receptor Bound To An Antagonist
Dmel_0038980_oa2_octopamine_receptor_2_Source_FlyBase_0038980_HG_33	gi|1006588585|pdb|5DSG|A	31.07	3e-21	106	Chain A, Structure Of The M4 Muscarinic Acetylcholine Receptor (m4-mt4l) Bound To Tiotropium
Dmel_0038980_oa2_octopamine_receptor_2_Source_FlyBase_0038980_HG_33	gi|1006588585|pdb|5DSG|A	41.25	3e-07	63.5	Chain A, Structure Of The M4 Muscarinic Acetylcholine Receptor (m4-mt4l) Bound To Tiotropium
Dmel_0038980_oa2_octopamine_receptor_2_Source_FlyBase_0038980_HG_33	gi|460417601|pdb|4IB4|A	35.14	5e-19	99.8	Chain A, Crystal Structure Of The Chimeric Protein Of 5-ht2b-bril In Complex With Ergotamine
Dmel_0038980_oa2_octopamine_receptor_2_Source_FlyBase_0038980_HG_33	gi|460417601|pdb|4IB4|A	42.86	8e-13	80.9	Chain A, Crystal Structure Of The Chimeric Protein Of 5-ht2b-bril In Complex With Ergotamine
Dmel_0038980_oa2_octopamine_receptor_2_Source_FlyBase_0038980_HG_33	gi|1139421941|pdb|5TVN|A	44.72	8e-19	99.0	Chain A, Crystal Structure Of The Lsd-bound 5-ht2b Receptor
Dmel_0038980_oa2_octopamine_receptor_2_Source_FlyBase_0038980_HG_33	gi|1139421941|pdb|5TVN|A	40.70	8e-13	80.9	Chain A, Crystal Structure Of The Lsd-bound 5-ht2b Receptor
Dmel_0038980_oa2_octopamine_receptor_2_Source_FlyBase_0038980_HG_33	gi|940376760|pdb|5DHG|A	24.52	2e-16	92.0	Chain A, The Crystal Structure Of Nociceptin/orphanin Fq Peptide Receptor (nop) In Complex With C-35 (psi Community Target)
Dmel_0038980_oa2_octopamine_receptor_2_Source_FlyBase_0038980_HG_33	gi|385252102|pdb|4EA3|A	24.52	2e-16	92.0	Chain A, Structure Of The NOFQ OPIOID RECEPTOR IN COMPLEX WITH A PEPTIDE Mimetic
Dmel_0038980_oa2_octopamine_receptor_2_Source_FlyBase_0038980_HG_33	gi|340708465|pdb|3RZE|A	31.44	4e-16	91.3	Chain A, Structure Of The Human Histamine H1 Receptor In Complex With Doxepin
Dmel_0038980_oa2_octopamine_receptor_2_Source_FlyBase_0038980_HG_33	gi|340708465|pdb|3RZE|A	46.15	1e-14	87.0	Chain A, Structure Of The Human Histamine H1 Receptor In Complex With Doxepin
Dmel_0038980_oa2_octopamine_receptor_2_Source_FlyBase_0038980_HG_33	gi|810515963|pdb|4YAY|A	20.63	7e-13	80.9	Chain A, Xfel Structure Of Human Angiotensin Receptor
Dmel_0038980_oa2_octopamine_receptor_2_Source_FlyBase_0038980_HG_33	gi|747155334|pdb|4S0V|A	31.82	8e-13	81.3	Chain A, Crystal Structure Of The Human Ox2 Orexin Receptor Bound To The Insomnia Drug Suvorexant
Dmel_0038980_oa2_octopamine_receptor_2_Source_FlyBase_0038980_HG_33	gi|747155334|pdb|4S0V|A	31.53	0.19	45.4	Chain A, Crystal Structure Of The Human Ox2 Orexin Receptor Bound To The Insomnia Drug Suvorexant
Dmel_0038980_oa2_octopamine_receptor_2_Source_FlyBase_0038980_HG_33	gi|939187030|pdb|4ZUD|A	20.41	4e-12	78.6	Chain A, Crystal Structure Of Human Angiotensin Receptor In Complex With Inverse Agonist Olmesartan At 2.8a Resolution.
Dmel_0038980_oa2_octopamine_receptor_2_Source_FlyBase_0038980_HG_33	gi|1041576773|pdb|5IU4|A	30.88	3e-11	76.3	Chain A, Crystal Structure Of Stabilized A2a Adenosine Receptor A2ar-star2-bril In Complex With Zm241385 At 1.7a Resolution
Dmel_0038980_oa2_octopamine_receptor_2_Source_FlyBase_0038980_HG_33	gi|1041576773|pdb|5IU4|A	36.14	2e-06	61.2	Chain A, Crystal Structure Of Stabilized A2a Adenosine Receptor A2ar-star2-bril In Complex With Zm241385 At 1.7a Resolution
Dmel_0038980_oa2_octopamine_receptor_2_Source_FlyBase_0038980_HG_33	gi|906849136|pdb|4ZWJ|A	23.08	3e-10	73.9	Chain A, Crystal Structure Of Rhodopsin Bound To Arrestin By Femtosecond X-ray Laser
Dmel_0038980_oa2_octopamine_receptor_2_Source_FlyBase_0038980_HG_33	gi|380765108|pdb|4DJH|A	30.77	4e-10	72.8	Chain A, Structure Of The Human Kappa Opioid Receptor In Complex With Jdtic
Dmel_0038980_oa2_octopamine_receptor_2_Source_FlyBase_0038980_HG_33	gi|380765108|pdb|4DJH|A	31.58	0.45	43.9	Chain A, Structure Of The Human Kappa Opioid Receptor In Complex With Jdtic
Dmel_0038980_oa2_octopamine_receptor_2_Source_FlyBase_0038980_HG_33	gi|929526706|gb|ALF07853.1|	23.21	7e-10	71.2	G protein-coupled receptor [Swinepox virus]
Dmel_0038980_oa2_octopamine_receptor_2_Source_FlyBase_0038980_HG_33	gi|399125248|pdb|4EIY|A	30.41	9e-10	71.6	Chain A, Crystal Structure Of The Chimeric Protein Of A2aar-Bril In Complex With Zm241385 At 1.8a Resolution
Dmel_0038980_oa2_octopamine_receptor_2_Source_FlyBase_0038980_HG_33	gi|399125248|pdb|4EIY|A	37.35	3e-07	63.5	Chain A, Crystal Structure Of The Chimeric Protein Of A2aar-Bril In Complex With Zm241385 At 1.8a Resolution
Dmel_0038980_oa2_octopamine_receptor_2_Source_FlyBase_0038980_HG_33	gi|568786785|pdb|4N6H|A	24.27	1e-09	70.9	Chain A, 1.8 A Structure Of The Human Delta Opioid 7tm Receptor (psi Community Target)
Dmel_0038980_oa2_octopamine_receptor_2_Source_FlyBase_0038980_HG_33	gi|568786785|pdb|4N6H|A	33.33	0.18	45.1	Chain A, 1.8 A Structure Of The Human Delta Opioid 7tm Receptor (psi Community Target)
Dmel_0038980_oa2_octopamine_receptor_2_Source_FlyBase_0038980_HG_33	gi|380765131|pdb|4DKL|A	32.48	2e-09	70.5	Chain A, Crystal Structure Of The Mu-opioid Receptor Bound To A Morphinan Antagonist
Dmel_0038980_oa2_octopamine_receptor_2_Source_FlyBase_0038980_HG_33	gi|380765131|pdb|4DKL|A	27.50	1.8	42.0	Chain A, Crystal Structure Of The Mu-opioid Receptor Bound To A Morphinan Antagonist
Dmel_0038980_oa2_octopamine_receptor_2_Source_FlyBase_0038980_HG_33	gi|209447557|pdb|3EML|A	31.12	2e-09	70.5	Chain A, The 2.6 A Crystal Structure Of A Human A2a Adenosine Receptor Bound To Zm241385.
Dmel_0038980_oa2_octopamine_receptor_2_Source_FlyBase_0038980_HG_33	gi|209447557|pdb|3EML|A	37.35	5e-07	63.2	Chain A, The 2.6 A Crystal Structure Of A Human A2a Adenosine Receptor Bound To Zm241385.
Dmel_0038980_oa2_octopamine_receptor_2_Source_FlyBase_0038980_HG_33	gi|1004171529|pdb|4ZJ8|A	33.94	3e-09	70.1	Chain A, Structures Of The Human Ox1 Orexin Receptor Bound To Selective And Dual Antagonists
Dmel_0038980_oa2_octopamine_receptor_2_Source_FlyBase_0038980_HG_33	gi|1004171529|pdb|4ZJ8|A	30.25	0.090	46.2	Chain A, Structures Of The Human Ox1 Orexin Receptor Bound To Selective And Dual Antagonists
Dmel_0038980_oa2_octopamine_receptor_2_Source_FlyBase_0038980_HG_33	gi|1143283946|pdb|5UIG|A	31.12	4e-09	69.3	Chain A, Crystal Structure Of Adenosine A2a Receptor Bound To A Novel Triazole- Carboximidamide Antagonist
Dmel_0038980_oa2_octopamine_receptor_2_Source_FlyBase_0038980_HG_33	gi|1143283946|pdb|5UIG|A	37.35	3e-07	63.5	Chain A, Crystal Structure Of Adenosine A2a Receptor Bound To A Novel Triazole- Carboximidamide Antagonist
Dmel_0038980_oa2_octopamine_receptor_2_Source_FlyBase_0038980_HG_33	gi|747155326|pdb|4RWA|A	23.85	5e-09	68.9	Chain A, Synchrotron Structure Of The Human Delta Opioid Receptor In Complex With A Bifunctional Peptide (psi Community Target)
Dmel_0038980_oa2_octopamine_receptor_2_Source_FlyBase_0038980_HG_33	gi|747155326|pdb|4RWA|A	33.33	0.19	45.1	Chain A, Synchrotron Structure Of The Human Delta Opioid Receptor In Complex With A Bifunctional Peptide (psi Community Target)
Dmel_0038980_oa2_octopamine_receptor_2_Source_FlyBase_0038980_HG_33	gi|387766395|pdb|4EJ4|A	30.15	2e-08	67.4	Chain A, Structure Of The Delta Opioid Receptor Bound To Naltrindole
Dmel_0038980_oa2_octopamine_receptor_2_Source_FlyBase_0038980_HG_33	gi|387766395|pdb|4EJ4|A	31.71	0.19	45.1	Chain A, Structure Of The Delta Opioid Receptor Bound To Naltrindole
Dmel_0038980_oa2_octopamine_receptor_2_Source_FlyBase_0038980_HG_33	gi|18640232|ref|NP_570306.1|	21.89	3e-08	66.6	SPV146 G protein-coupled CC chemokine receptor-like protein [Swinepox virus]
Dmel_0038980_oa2_octopamine_receptor_2_Source_FlyBase_0038980_HG_33	gi|586239|sp|Q08520.1|VK02_SWPVK	21.89	3e-08	66.2	RecName: Full=G-protein coupled receptor homolog K2
Dmel_0038980_oa2_octopamine_receptor_2_Source_FlyBase_0038980_HG_33	gi|124738389|gb|ABN14177.1|	22.81	7e-08	65.5	E1 variant a [Equid gammaherpesvirus 2]
Dmel_0038980_oa2_octopamine_receptor_2_Source_FlyBase_0038980_HG_33	gi|124738385|gb|ABN14175.1|	22.51	8e-08	65.1	E1 variant a [Equid gammaherpesvirus 2]
Dmel_0038980_oa2_octopamine_receptor_2_Source_FlyBase_0038980_HG_33	gi|1026948833|ref|XP_016612672.1|	24.92	1e-07	64.3	hypothetical protein SPPG_00350 [Spizellomyces punctatus DAOM BR117]
Dmel_0038980_oa2_octopamine_receptor_2_Source_FlyBase_0038980_HG_33	gi|124738395|gb|ABN14180.1|	21.55	2e-07	64.3	E1 variant a [Equid gammaherpesvirus 2]
Dmel_0038980_oa2_octopamine_receptor_2_Source_FlyBase_0038980_HG_33	gi|1026949919|ref|XP_016612966.1|	24.44	2e-07	64.7	hypothetical protein SPPG_00617 [Spizellomyces punctatus DAOM BR117]
Dmel_0038980_oa2_octopamine_receptor_2_Source_FlyBase_0038980_HG_33	gi|124738399|gb|ABN14182.1|	21.26	2e-07	63.9	E1 variant b [Equid gammaherpesvirus 2]
Dmel_0038980_oa2_octopamine_receptor_2_Source_FlyBase_0038980_HG_33	gi|226437973|gb|ACO56288.1|	24.17	3e-07	63.2	G-protein-coupled chemokine receptor [Sheeppox virus Tunisia/01 3P3]
Dmel_0038980_oa2_octopamine_receptor_2_Source_FlyBase_0038980_HG_33	gi|226437997|gb|ACO56300.1|	24.17	3e-07	63.2	G-protein-coupled chemokine receptor [Goatpox virus Sudan]
Dmel_0038980_oa2_octopamine_receptor_2_Source_FlyBase_0038980_HG_33	gi|22595703|gb|AAN02735.1|	23.66	3e-07	63.2	CC chemokine receptor-like protein [Lumpy skin disease virus]
Dmel_0038980_oa2_octopamine_receptor_2_Source_FlyBase_0038980_HG_33	gi|226438041|gb|ACO56322.1|	24.03	4e-07	63.2	G-protein-coupled chemokine receptor [Sheeppox virus Turkey/98 Darica]
Dmel_0038980_oa2_octopamine_receptor_2_Source_FlyBase_0038980_HG_33	gi|557883667|gb|AHA43178.1|	24.17	4e-07	62.8	G-protein-coupled chemokine receptor [Sheeppox virus]
Dmel_0038980_oa2_octopamine_receptor_2_Source_FlyBase_0038980_HG_33	gi|226438031|gb|ACO56317.1|	24.17	4e-07	62.8	G-protein-coupled chemokine receptor [Sheeppox virus Morocco vaccine strain]
Dmel_0038980_oa2_octopamine_receptor_2_Source_FlyBase_0038980_HG_33	gi|226437969|gb|ACO56286.1|	24.03	5e-07	62.4	G-protein-coupled chemokine receptor [Sheeppox virus Tunisia/01 18P2]
Dmel_0038980_oa2_octopamine_receptor_2_Source_FlyBase_0038980_HG_33	gi|640938863|gb|AIA57662.1|	23.97	5e-07	62.4	G-protein-coupled chemokine receptor [Goatpox virus]
Dmel_0038980_oa2_octopamine_receptor_2_Source_FlyBase_0038980_HG_33	gi|226438037|gb|ACO56320.1|	24.19	6e-07	62.4	G-protein-coupled chemokine receptor [Sheeppox virus Vaccine Nigeria/99]
Dmel_0038980_oa2_octopamine_receptor_2_Source_FlyBase_0038980_HG_33	gi|226437999|gb|ACO56301.1|	23.67	6e-07	62.4	G-protein-coupled chemokine receptor [Goatpox virus Yemen/83]
Dmel_0038980_oa2_octopamine_receptor_2_Source_FlyBase_0038980_HG_33	gi|226437995|gb|ACO56299.1|	24.03	7e-07	62.0	G-protein-coupled chemokine receptor [Goatpox virus Saudi Arabia/93]
Dmel_0038980_oa2_octopamine_receptor_2_Source_FlyBase_0038980_HG_33	gi|557883673|gb|AHA43181.1|	24.03	8e-07	62.0	G-protein-coupled chemokine receptor [Sheeppox virus]
Dmel_0038980_oa2_octopamine_receptor_2_Source_FlyBase_0038980_HG_33	gi|226438003|gb|ACO56303.1|	24.29	8e-07	62.0	G-protein-coupled chemokine receptor [Goatpox virus vaccine Nigeria/99]
Dmel_0038980_oa2_octopamine_receptor_2_Source_FlyBase_0038980_HG_33	gi|21492466|ref|NP_659585.1|	24.03	8e-07	62.0	G protein-coupled chemokine receptor [Sheeppox virus]
Dmel_0038980_oa2_octopamine_receptor_2_Source_FlyBase_0038980_HG_33	gi|226438057|gb|ACO56330.1|	24.03	8e-07	62.0	G-protein-coupled chemokine receptor [Sheeppox virus HSL]
Dmel_0038980_oa2_octopamine_receptor_2_Source_FlyBase_0038980_HG_33	gi|226438051|gb|ACO56327.1|	23.26	8e-07	62.0	G-protein-coupled chemokine receptor [Sheeppox virus Turkey/98 Sivas]
Dmel_0038980_oa2_octopamine_receptor_2_Source_FlyBase_0038980_HG_33	gi|927348167|gb|ALE15239.1|	24.19	8e-07	61.6	G-protein-coupled chemokine receptor, partial [Sheeppox virus]
Dmel_0038980_oa2_octopamine_receptor_2_Source_FlyBase_0038980_HG_33	gi|383933251|gb|AFH53909.1|	24.03	8e-07	62.0	G-protein-coupled chemokine receptor [Sheeppox virus]
Dmel_0038980_oa2_octopamine_receptor_2_Source_FlyBase_0038980_HG_33	gi|226438049|gb|ACO56326.1|	24.03	9e-07	62.0	G-protein-coupled chemokine receptor [Sheeppox virus Nigeria/77]
Dmel_0038980_oa2_octopamine_receptor_2_Source_FlyBase_0038980_HG_33	gi|1152729826|gb|AQW44856.1|	24.03	9e-07	61.6	G-protein-coupled chemokine receptor, partial [Sheeppox virus]
Dmel_0038980_oa2_octopamine_receptor_2_Source_FlyBase_0038980_HG_33	gi|393194713|gb|AFN07323.1|	21.74	1e-06	60.8	rhodopsin, partial [Crossocheilus burmanicus]
Dmel_0038980_oa2_octopamine_receptor_2_Source_FlyBase_0038980_HG_33	gi|383843887|gb|AFH53907.1|	23.56	1e-06	61.6	G-protein-coupled chemokine receptor [Sheeppox virus]
Dmel_0038980_oa2_octopamine_receptor_2_Source_FlyBase_0038980_HG_33	gi|226437981|gb|ACO56292.1|	23.66	1e-06	61.2	G-protein-coupled chemokine receptor [Goatpox virus Burkina Benogo 3A]
Dmel_0038980_oa2_octopamine_receptor_2_Source_FlyBase_0038980_HG_33	gi|557883675|gb|AHA43182.1|	24.03	1e-06	61.2	G-protein-coupled chemokine receptor [Sheeppox virus]
Dmel_0038980_oa2_octopamine_receptor_2_Source_FlyBase_0038980_HG_33	gi|821091686|gb|AKH03889.1|	23.97	2e-06	61.2	G-protein-coupled chemokine receptor [Lumpy skin disease virus]
Dmel_0038980_oa2_octopamine_receptor_2_Source_FlyBase_0038980_HG_33	gi|226438017|gb|ACO56310.1|	23.66	2e-06	61.2	G-protein-coupled chemokine receptor [Lumpy skin disease virus RSA/06 Springbok]
Dmel_0038980_oa2_octopamine_receptor_2_Source_FlyBase_0038980_HG_33	gi|226438039|gb|ACO56321.1|	24.03	2e-06	61.2	G-protein-coupled chemokine receptor [Sheeppox virus Turkey/98 Corum]
Dmel_0038980_oa2_octopamine_receptor_2_Source_FlyBase_0038980_HG_33	gi|383843883|gb|AFH53905.1|	23.26	2e-06	60.8	G-protein-coupled chemokine receptor [Sheeppox virus]
Dmel_0038980_oa2_octopamine_receptor_2_Source_FlyBase_0038980_HG_33	gi|927348169|gb|ALE15240.1|	24.19	2e-06	60.5	G-protein-coupled chemokine receptor, partial [Sheeppox virus]
Dmel_0038980_oa2_octopamine_receptor_2_Source_FlyBase_0038980_HG_33	gi|15150450|ref|NP_150445.1|	23.66	2e-06	60.8	LSDV011 CC chemokine receptor-like protein S78201 [Lumpy skin disease virus NI-2490]
Dmel_0038980_oa2_octopamine_receptor_2_Source_FlyBase_0038980_HG_33	gi|757867792|gb|AJO26970.1|	23.38	2e-06	60.8	G-protein-coupled chemokine receptor [Lumpy skin disease virus]
Dmel_0038980_oa2_octopamine_receptor_2_Source_FlyBase_0038980_HG_33	gi|2495049|sp|Q86917.1|VQ3L_SHEVK	23.66	2e-06	60.8	RecName: Full=G-protein coupled receptor homolog Q2/3L
Dmel_0038980_oa2_octopamine_receptor_2_Source_FlyBase_0038980_HG_33	gi|226438005|gb|ACO56304.1|	23.66	2e-06	60.5	G-protein-coupled chemokine receptor [Lumpy skin disease virus Niger Ibetecene]
Dmel_0038980_oa2_octopamine_receptor_2_Source_FlyBase_0038980_HG_33	gi|22595544|gb|AAN02577.1|	23.66	2e-06	60.5	CC chemokine receptor-like protein [Lumpy skin disease virus NW-LW]
Dmel_0038980_oa2_octopamine_receptor_2_Source_FlyBase_0038980_HG_33	gi|821091718|gb|AKH03905.1|	23.66	2e-06	60.5	G-protein-coupled chemokine receptor [Lumpy skin disease virus]
Dmel_0038980_oa2_octopamine_receptor_2_Source_FlyBase_0038980_HG_33	gi|557883695|gb|AHA43192.1|	23.26	3e-06	60.1	G-protein-coupled chemokine receptor [Sheeppox virus]
Dmel_0038980_oa2_octopamine_receptor_2_Source_FlyBase_0038980_HG_33	gi|13876663|gb|AAK43551.1|	25.52	3e-06	60.1	G-protein-coupled chemokine receptor-like protein [Lumpy skin disease virus]
Dmel_0038980_oa2_octopamine_receptor_2_Source_FlyBase_0038980_HG_33	gi|927348229|gb|ALE15270.1|	23.66	4e-06	59.7	G-protein-coupled chemokine receptor, partial [Lumpy skin disease virus]
Dmel_0038980_oa2_octopamine_receptor_2_Source_FlyBase_0038980_HG_33	gi|927348189|gb|ALE15250.1|	23.38	5e-06	59.3	G-protein-coupled chemokine receptor, partial [Lumpy skin disease virus]
Dmel_0038980_oa2_octopamine_receptor_2_Source_FlyBase_0038980_HG_33	gi|927348185|gb|ALE15248.1|	23.38	5e-06	59.3	G-protein-coupled chemokine receptor, partial [Lumpy skin disease virus]
Dmel_0038980_oa2_octopamine_receptor_2_Source_FlyBase_0038980_HG_33	gi|927348197|gb|ALE15254.1|	23.66	5e-06	59.3	G-protein-coupled chemokine receptor, partial [Lumpy skin disease virus]
Dmel_0038980_oa2_octopamine_receptor_2_Source_FlyBase_0038980_HG_33	gi|927348199|gb|ALE15255.1|	23.66	5e-06	59.3	G-protein-coupled chemokine receptor, partial [Lumpy skin disease virus]
Dmel_0038980_oa2_octopamine_receptor_2_Source_FlyBase_0038980_HG_33	gi|124738393|gb|ABN14179.1|	21.93	5e-06	59.7	E1 [Equid gammaherpesvirus 2]
Dmel_0038980_oa2_octopamine_receptor_2_Source_FlyBase_0038980_HG_33	gi|927348181|gb|ALE15246.1|	23.66	5e-06	59.3	G-protein-coupled chemokine receptor, partial [Lumpy skin disease virus]
Dmel_0038980_oa2_octopamine_receptor_2_Source_FlyBase_0038980_HG_33	gi|927348179|gb|ALE15245.1|	23.38	5e-06	59.3	G-protein-coupled chemokine receptor, partial [Lumpy skin disease virus]
Dmel_0038980_oa2_octopamine_receptor_2_Source_FlyBase_0038980_HG_33	gi|927348209|gb|ALE15260.1|	23.38	5e-06	59.3	G-protein-coupled chemokine receptor, partial [Lumpy skin disease virus]
Dmel_0038980_oa2_octopamine_receptor_2_Source_FlyBase_0038980_HG_33	gi|927348217|gb|ALE15264.1|	23.38	5e-06	59.3	G-protein-coupled chemokine receptor, partial [Lumpy skin disease virus]
Dmel_0038980_oa2_octopamine_receptor_2_Source_FlyBase_0038980_HG_33	gi|927348191|gb|ALE15251.1|	23.38	5e-06	59.3	G-protein-coupled chemokine receptor, partial [Lumpy skin disease virus]
Dmel_0038980_oa2_octopamine_receptor_2_Source_FlyBase_0038980_HG_33	gi|927348173|gb|ALE15242.1|	23.38	5e-06	59.3	G-protein-coupled chemokine receptor, partial [Lumpy skin disease virus]
Dmel_0038980_oa2_octopamine_receptor_2_Source_FlyBase_0038980_HG_33	gi|927348207|gb|ALE15259.1|	23.38	5e-06	59.3	G-protein-coupled chemokine receptor, partial [Lumpy skin disease virus]
Dmel_0038980_oa2_octopamine_receptor_2_Source_FlyBase_0038980_HG_33	gi|927348233|gb|ALE15272.1|	23.38	5e-06	59.3	G-protein-coupled chemokine receptor, partial [Lumpy skin disease virus]
Dmel_0038980_oa2_octopamine_receptor_2_Source_FlyBase_0038980_HG_33	gi|927348237|gb|ALE15274.1|	23.38	6e-06	58.9	G-protein-coupled chemokine receptor, partial [Lumpy skin disease virus]
Dmel_0038980_oa2_octopamine_receptor_2_Source_FlyBase_0038980_HG_33	gi|927348171|gb|ALE15241.1|	23.38	6e-06	58.9	G-protein-coupled chemokine receptor, partial [Lumpy skin disease virus]
Dmel_0038980_oa2_octopamine_receptor_2_Source_FlyBase_0038980_HG_33	gi|927348227|gb|ALE15269.1|	23.38	6e-06	58.9	G-protein-coupled chemokine receptor, partial [Lumpy skin disease virus]
Dmel_0038980_oa2_octopamine_receptor_2_Source_FlyBase_0038980_HG_33	gi|927348211|gb|ALE15261.1|	23.38	6e-06	58.9	G-protein-coupled chemokine receptor, partial [Lumpy skin disease virus]
Dmel_0038980_oa2_octopamine_receptor_2_Source_FlyBase_0038980_HG_33	gi|927348175|gb|ALE15243.1|	23.38	7e-06	58.9	G-protein-coupled chemokine receptor, partial [Lumpy skin disease virus]
Dmel_0038980_oa2_octopamine_receptor_2_Source_FlyBase_0038980_HG_33	gi|927348183|gb|ALE15247.1|	23.38	7e-06	58.9	G-protein-coupled chemokine receptor, partial [Lumpy skin disease virus]
Dmel_0038980_oa2_octopamine_receptor_2_Source_FlyBase_0038980_HG_33	gi|927348235|gb|ALE15273.1|	23.38	7e-06	58.9	G-protein-coupled chemokine receptor, partial [Lumpy skin disease virus]
Dmel_0038980_oa2_octopamine_receptor_2_Source_FlyBase_0038980_HG_33	gi|927348223|gb|ALE15267.1|	23.38	7e-06	58.9	G-protein-coupled chemokine receptor, partial [Lumpy skin disease virus]
Dmel_0038980_oa2_octopamine_receptor_2_Source_FlyBase_0038980_HG_33	gi|873463510|gb|AKP49081.1|	23.38	7e-06	58.9	G-protein-coupled chemokine receptor, partial [Lumpy skin disease virus]
Dmel_0038980_oa2_octopamine_receptor_2_Source_FlyBase_0038980_HG_33	gi|564120226|gb|AHB72725.1|	25.52	9e-06	58.5	GPCR [Sheeppox virus]
Dmel_0038980_oa2_octopamine_receptor_2_Source_FlyBase_0038980_HG_33	gi|1150667474|pdb|5UEN|A	31.82	1e-05	58.5	Chain A, Crystal Structure Of The Human Adenosine A1 Receptor A1ar-bril In Complex With The Covalent Antagonist Du172 At 3.2a Resolution
Dmel_0038980_oa2_octopamine_receptor_2_Source_FlyBase_0038980_HG_33	gi|1150667474|pdb|5UEN|A	35.71	1e-04	55.5	Chain A, Crystal Structure Of The Human Adenosine A1 Receptor A1ar-bril In Complex With The Covalent Antagonist Du172 At 3.2a Resolution
Dmel_0038980_oa2_octopamine_receptor_2_Source_FlyBase_0038980_HG_33	gi|226438023|gb|ACO56313.1|	23.34	1e-05	58.5	G-protein-coupled chemokine receptor [Lumpy skin disease virus RSA/00 OP126402]
Dmel_0038980_oa2_octopamine_receptor_2_Source_FlyBase_0038980_HG_33	gi|557883665|gb|AHA43177.1|	24.14	1e-05	58.2	G-protein-coupled chemokine receptor [Sheeppox virus]
Dmel_0038980_oa2_octopamine_receptor_2_Source_FlyBase_0038980_HG_33	gi|557883671|gb|AHA43180.1|	23.70	1e-05	58.2	G-protein-coupled chemokine receptor [Sheeppox virus]
Dmel_0038980_oa2_octopamine_receptor_2_Source_FlyBase_0038980_HG_33	gi|926451053|gb|ALD15776.1|	28.35	1e-05	56.6	G-protein-coupled chemokine receptor, partial [Lumpy skin disease virus]
Dmel_0038980_oa2_octopamine_receptor_2_Source_FlyBase_0038980_HG_33	gi|226438015|gb|ACO56309.1|	25.00	2e-05	57.8	G-protein-coupled chemokine receptor [Lumpy skin disease virus RSA/06 Cow t6]
Dmel_0038980_oa2_octopamine_receptor_2_Source_FlyBase_0038980_HG_33	gi|821091724|gb|AKH03908.1|	25.00	2e-05	57.8	G-protein-coupled chemokine receptor [Lumpy skin disease virus]
Dmel_0038980_oa2_octopamine_receptor_2_Source_FlyBase_0038980_HG_33	gi|124738391|gb|ABN14178.1|	21.64	2e-05	57.8	E1 [Equid gammaherpesvirus 2]
Dmel_0038980_oa2_octopamine_receptor_2_Source_FlyBase_0038980_HG_33	gi|226437989|gb|ACO56296.1|	23.51	2e-05	57.8	G-protein-coupled chemokine receptor [Goatpox virus Iraq/61 Gorgan]
Dmel_0038980_oa2_octopamine_receptor_2_Source_FlyBase_0038980_HG_33	gi|757867794|gb|AJO26971.1|	23.13	2e-05	57.8	G-protein-coupled chemokine receptor [Lumpy skin disease virus]
Dmel_0038980_oa2_octopamine_receptor_2_Source_FlyBase_0038980_HG_33	gi|927348215|gb|ALE15263.1|	25.00	2e-05	57.4	G-protein-coupled chemokine receptor, partial [Lumpy skin disease virus]
Dmel_0038980_oa2_octopamine_receptor_2_Source_FlyBase_0038980_HG_33	gi|699049987|gb|AIU39449.1|	21.32	2e-05	57.4	membrane protein E1 [Equid gammaherpesvirus 2]
Dmel_0038980_oa2_octopamine_receptor_2_Source_FlyBase_0038980_HG_33	gi|557883679|gb|AHA43184.1|	23.51	2e-05	57.4	G-protein-coupled chemokine receptor [Goatpox virus]
Dmel_0038980_oa2_octopamine_receptor_2_Source_FlyBase_0038980_HG_33	gi|927348231|gb|ALE15271.1|	25.00	3e-05	57.0	G-protein-coupled chemokine receptor, partial [Lumpy skin disease virus]
Dmel_0038980_oa2_octopamine_receptor_2_Source_FlyBase_0038980_HG_33	gi|906848993|pdb|4XEE|A	23.74	3e-05	57.8	Chain A, Structure Of Active-like Neurotensin Receptor
Dmel_0038980_oa2_octopamine_receptor_2_Source_FlyBase_0038980_HG_33	gi|927348177|gb|ALE15244.1|	26.09	3e-05	57.0	G-protein-coupled chemokine receptor, partial [Lumpy skin disease virus]
Dmel_0038980_oa2_octopamine_receptor_2_Source_FlyBase_0038980_HG_33	gi|557370472|gb|AGZ95327.1|	23.51	3e-05	57.0	G-protein-coupled chemokine receptor [Goatpox virus FZ]
Dmel_0038980_oa2_octopamine_receptor_2_Source_FlyBase_0038980_HG_33	gi|124738361|gb|ABN14163.1|	19.83	3e-05	57.0	E1 [Equid gammaherpesvirus 2]
Dmel_0038980_oa2_octopamine_receptor_2_Source_FlyBase_0038980_HG_33	gi|756142618|pdb|4RWS|A	30.11	3e-05	57.4	Chain A, Crystal Structure Of Cxcr4 And Viral Chemokine Antagonist Vmip-ii Complex (psi Community Target)
Dmel_0038980_oa2_octopamine_receptor_2_Source_FlyBase_0038980_HG_33	gi|756142618|pdb|4RWS|A	29.17	0.14	45.8	Chain A, Crystal Structure Of Cxcr4 And Viral Chemokine Antagonist Vmip-ii Complex (psi Community Target)
Dmel_0038980_oa2_octopamine_receptor_2_Source_FlyBase_0038980_HG_33	gi|927348187|gb|ALE15249.1|	25.00	3e-05	56.6	G-protein-coupled chemokine receptor, partial [Lumpy skin disease virus]
Dmel_0038980_oa2_octopamine_receptor_2_Source_FlyBase_0038980_HG_33	gi|557883685|gb|AHA43187.1|	23.51	4e-05	56.6	G-protein-coupled chemokine receptor [Goatpox virus]
Dmel_0038980_oa2_octopamine_receptor_2_Source_FlyBase_0038980_HG_33	gi|226437985|gb|ACO56294.1|	23.51	5e-05	56.2	G-protein-coupled chemokine receptor [Goatpox virus Bangladesh/86]
Dmel_0038980_oa2_octopamine_receptor_2_Source_FlyBase_0038980_HG_33	gi|148912889|ref|YP_001293203.1|	23.51	5e-05	56.2	hypothetical protein GTPV_gp009 [Goatpox virus Pellor]
Dmel_0038980_oa2_octopamine_receptor_2_Source_FlyBase_0038980_HG_33	gi|557883689|gb|AHA43189.1|	23.51	5e-05	56.2	G-protein-coupled chemokine receptor [Goatpox virus]
Dmel_0038980_oa2_octopamine_receptor_2_Source_FlyBase_0038980_HG_33	gi|906848995|pdb|4XES|A	23.74	8e-05	56.2	Chain A, Structure Of Active-like Neurotensin Receptor
Dmel_0038980_oa2_octopamine_receptor_2_Source_FlyBase_0038980_HG_33	gi|1115234290|pdb|5T1A|A	27.68	1e-04	55.8	Chain A, Structure Of Cc Chemokine Receptor 2 With Orthosteric And Allosteric Antagonists
Dmel_0038980_oa2_octopamine_receptor_2_Source_FlyBase_0038980_HG_33	gi|310689932|pdb|3OE6|A	30.48	2e-04	55.1	Chain A, Crystal Structure Of The Cxcr4 Chemokine Receptor In Complex With A Small Molecule Antagonist It1t In I222 Spacegroup
Dmel_0038980_oa2_octopamine_receptor_2_Source_FlyBase_0038980_HG_33	gi|310689932|pdb|3OE6|A	30.43	0.027	48.1	Chain A, Crystal Structure Of The Cxcr4 Chemokine Receptor In Complex With A Small Molecule Antagonist It1t In I222 Spacegroup
Dmel_0038980_oa2_octopamine_receptor_2_Source_FlyBase_0038980_HG_33	gi|310689928|pdb|3ODU|A	30.48	2e-04	55.1	Chain A, The 2.5 A Structure Of The Cxcr4 Chemokine Receptor In Complex With Small Molecule Antagonist It1t
Dmel_0038980_oa2_octopamine_receptor_2_Source_FlyBase_0038980_HG_33	gi|310689928|pdb|3ODU|A	30.30	0.018	48.5	Chain A, The 2.5 A Structure Of The Cxcr4 Chemokine Receptor In Complex With Small Molecule Antagonist It1t
Dmel_0038980_oa2_octopamine_receptor_2_Source_FlyBase_0038980_HG_33	gi|1026949915|ref|XP_016612965.1|	26.15	2e-04	55.1	hypothetical protein, variant [Spizellomyces punctatus DAOM BR117]
Dmel_0038980_oa2_octopamine_receptor_2_Source_FlyBase_0038980_HG_33	gi|557883691|gb|AHA43190.1|	23.51	2e-04	54.3	G-protein-coupled chemokine receptor [Goatpox virus]
Dmel_0038980_oa2_octopamine_receptor_2_Source_FlyBase_0038980_HG_33	gi|310689930|pdb|3OE0|A	30.48	2e-04	54.7	Chain A, Crystal Structure Of The Cxcr4 Chemokine Receptor In Complex With A Cyclic Peptide Antagonist Cvx15
Dmel_0038980_oa2_octopamine_receptor_2_Source_FlyBase_0038980_HG_33	gi|310689930|pdb|3OE0|A	29.17	0.14	45.8	Chain A, Crystal Structure Of The Cxcr4 Chemokine Receptor In Complex With A Cyclic Peptide Antagonist Cvx15
Dmel_0038980_oa2_octopamine_receptor_2_Source_FlyBase_0038980_HG_33	gi|909142277|gb|KNE66860.1|	29.84	2e-04	54.7	hypothetical protein AMAG_11340 [Allomyces macrogynus ATCC 38327]
Dmel_0038980_oa2_octopamine_receptor_2_Source_FlyBase_0038980_HG_33	gi|124738401|gb|ABN14183.1|	20.12	5e-04	53.1	E1 variant b [Equid gammaherpesvirus 2]
Dmel_0038980_oa2_octopamine_receptor_2_Source_FlyBase_0038980_HG_33	gi|18640091|ref|NP_570165.1|	21.43	7e-04	52.4	SPV005 G protein-coupled CC chemokine receptor-like protein [Swinepox virus]
Dmel_0038980_oa2_octopamine_receptor_2_Source_FlyBase_0038980_HG_33	gi|418183|sp|P32229.1|VC03_SWPVK	21.43	7e-04	52.4	RecName: Full=G-protein coupled receptor homolog C3
Dmel_0038980_oa2_octopamine_receptor_2_Source_FlyBase_0038980_HG_33	gi|226437993|gb|ACO56298.1|	23.20	7e-04	52.8	G-protein-coupled chemokine receptor [Goatpox virus Oman/84]
Dmel_0038980_oa2_octopamine_receptor_2_Source_FlyBase_0038980_HG_33	gi|909146838|gb|KNE70217.1|	33.02	0.001	52.0	hypothetical protein AMAG_15186 [Allomyces macrogynus ATCC 38327]
Dmel_0038980_oa2_octopamine_receptor_2_Source_FlyBase_0038980_HG_33	gi|124738377|gb|ABN14171.1|	21.18	0.002	51.6	E1 [Equid gammaherpesvirus 2]
Dmel_0038980_oa2_octopamine_receptor_2_Source_FlyBase_0038980_HG_33	gi|831780281|ref|XP_012755982.1|	22.68	0.002	51.2	hypothetical protein SAMD00019534_040230 [Acytostelium subglobosum LB1]
Dmel_0038980_oa2_octopamine_receptor_2_Source_FlyBase_0038980_HG_33	gi|1096116340|pdb|5TGZ|A	28.02	0.002	51.6	Chain A, Crystal Structure Of The Human Cannabinoid Receptor Cb1
Dmel_0038980_oa2_octopamine_receptor_2_Source_FlyBase_0038980_HG_33	gi|822887967|gb|AKI09387.1|	22.07	0.003	50.8	envelope protein US28 [Human betaherpesvirus 5]
Dmel_0038980_oa2_octopamine_receptor_2_Source_FlyBase_0038980_HG_33	gi|52139337|ref|YP_081612.1|	22.07	0.003	50.8	envelope protein US28 [Human betaherpesvirus 5]
Dmel_0038541_TyrRII_Tyramine_receptor_II_Source_FlyBase_0038541_HG_33	gi|310943018|pdb|3PBL|A	39.42	7e-33	141	Chain A, Structure Of The Human Dopamine D3 Receptor In Complex With Eticlopride
Dmel_0038541_TyrRII_Tyramine_receptor_II_Source_FlyBase_0038541_HG_33	gi|310943018|pdb|3PBL|A	41.46	2e-08	67.8	Chain A, Structure Of The Human Dopamine D3 Receptor In Complex With Eticlopride
Dmel_0038541_TyrRII_Tyramine_receptor_II_Source_FlyBase_0038541_HG_33	gi|460417600|pdb|4IAR|A	38.42	2e-32	139	Chain A, Crystal Structure Of The Chimeric Protein Of 5-ht1b-bril In Complex With Ergotamine (psi Community Target)
Dmel_0038541_TyrRII_Tyramine_receptor_II_Source_FlyBase_0038541_HG_33	gi|460417600|pdb|4IAR|A	43.42	6e-10	72.4	Chain A, Crystal Structure Of The Chimeric Protein Of 5-ht1b-bril In Complex With Ergotamine (psi Community Target)
Dmel_0038541_TyrRII_Tyramine_receptor_II_Source_FlyBase_0038541_HG_33	gi|460417599|pdb|4IAQ|A	38.42	3e-32	139	Chain A, Crystal Structure Of The Chimeric Protein Of 5-ht1b-bril In Complex With Dihydroergotamine (psi Community Target)
Dmel_0038541_TyrRII_Tyramine_receptor_II_Source_FlyBase_0038541_HG_33	gi|460417599|pdb|4IAQ|A	43.42	6e-10	72.0	Chain A, Crystal Structure Of The Chimeric Protein Of 5-ht1b-bril In Complex With Dihydroergotamine (psi Community Target)
Dmel_0038541_TyrRII_Tyramine_receptor_II_Source_FlyBase_0038541_HG_33	gi|545719881|pdb|4LDE|A	34.23	2e-29	131	Chain A, Structure Of Beta2 Adrenoceptor Bound To Bi167107 And An Engineered Nanobody
Dmel_0038541_TyrRII_Tyramine_receptor_II_Source_FlyBase_0038541_HG_33	gi|545719881|pdb|4LDE|A	38.96	1e-06	62.4	Chain A, Structure Of Beta2 Adrenoceptor Bound To Bi167107 And An Engineered Nanobody
Dmel_0038541_TyrRII_Tyramine_receptor_II_Source_FlyBase_0038541_HG_33	gi|1048348467|pdb|5JQH|A	33.94	4e-29	130	Chain A, Structure Of Beta2 Adrenoceptor Bound To Carazolol And Inactive-state Stabilizing Nanobody, Nb60
Dmel_0038541_TyrRII_Tyramine_receptor_II_Source_FlyBase_0038541_HG_33	gi|1048348467|pdb|5JQH|A	38.96	1e-06	62.4	Chain A, Structure Of Beta2 Adrenoceptor Bound To Carazolol And Inactive-state Stabilizing Nanobody, Nb60
Dmel_0038541_TyrRII_Tyramine_receptor_II_Source_FlyBase_0038541_HG_33	gi|159795485|pdb|2RH1|A	36.22	1e-26	124	Chain A, High Resolution Crystal Structure Of Human B2-Adrenergic G Protein- Coupled Receptor.
Dmel_0038541_TyrRII_Tyramine_receptor_II_Source_FlyBase_0038541_HG_33	gi|159795485|pdb|2RH1|A	38.96	7e-07	62.8	Chain A, High Resolution Crystal Structure Of Human B2-Adrenergic G Protein- Coupled Receptor.
Dmel_0038541_TyrRII_Tyramine_receptor_II_Source_FlyBase_0038541_HG_33	gi|319443693|pdb|3P0G|A	36.22	1e-26	124	Chain A, Structure Of A Nanobody-Stabilized Active State Of The Beta2 Adrenoceptor
Dmel_0038541_TyrRII_Tyramine_receptor_II_Source_FlyBase_0038541_HG_33	gi|319443693|pdb|3P0G|A	38.96	7e-07	62.8	Chain A, Structure Of A Nanobody-Stabilized Active State Of The Beta2 Adrenoceptor
Dmel_0038541_TyrRII_Tyramine_receptor_II_Source_FlyBase_0038541_HG_33	gi|190613726|pdb|3D4S|A	36.22	2e-26	122	Chain A, Cholesterol Bound Form Of Human Beta2 Adrenergic Receptor.
Dmel_0038541_TyrRII_Tyramine_receptor_II_Source_FlyBase_0038541_HG_33	gi|190613726|pdb|3D4S|A	38.96	1e-06	62.4	Chain A, Cholesterol Bound Form Of Human Beta2 Adrenergic Receptor.
Dmel_0038541_TyrRII_Tyramine_receptor_II_Source_FlyBase_0038541_HG_33	gi|317455410|pdb|3PDS|A	36.22	3e-26	122	Chain A, Irreversible Agonist-Beta2 Adrenoceptor Complex
Dmel_0038541_TyrRII_Tyramine_receptor_II_Source_FlyBase_0038541_HG_33	gi|317455410|pdb|3PDS|A	38.96	1e-06	62.0	Chain A, Irreversible Agonist-Beta2 Adrenoceptor Complex
Dmel_0038541_TyrRII_Tyramine_receptor_II_Source_FlyBase_0038541_HG_33	gi|1006588585|pdb|5DSG|A	36.07	1e-25	120	Chain A, Structure Of The M4 Muscarinic Acetylcholine Receptor (m4-mt4l) Bound To Tiotropium
Dmel_0038541_TyrRII_Tyramine_receptor_II_Source_FlyBase_0038541_HG_33	gi|460417601|pdb|4IB4|A	34.62	4e-25	118	Chain A, Crystal Structure Of The Chimeric Protein Of 5-ht2b-bril In Complex With Ergotamine
Dmel_0038541_TyrRII_Tyramine_receptor_II_Source_FlyBase_0038541_HG_33	gi|460417601|pdb|4IB4|A	25.00	0.001	52.8	Chain A, Crystal Structure Of The Chimeric Protein Of 5-ht2b-bril In Complex With Ergotamine
Dmel_0038541_TyrRII_Tyramine_receptor_II_Source_FlyBase_0038541_HG_33	gi|1139421941|pdb|5TVN|A	34.62	6e-25	117	Chain A, Crystal Structure Of The Lsd-bound 5-ht2b Receptor
Dmel_0038541_TyrRII_Tyramine_receptor_II_Source_FlyBase_0038541_HG_33	gi|1139421941|pdb|5TVN|A	32.56	8e-04	53.1	Chain A, Crystal Structure Of The Lsd-bound 5-ht2b Receptor
Dmel_0038541_TyrRII_Tyramine_receptor_II_Source_FlyBase_0038541_HG_33	gi|374414662|pdb|3UON|A	33.51	2e-23	114	Chain A, Structure Of The Human M2 Muscarinic Acetylcholine Receptor Bound To An Antagonist
Dmel_0038541_TyrRII_Tyramine_receptor_II_Source_FlyBase_0038541_HG_33	gi|377656593|pdb|4DAJ|A	34.66	6e-23	112	Chain A, Structure Of The M3 Muscarinic Acetylcholine Receptor
Dmel_0038541_TyrRII_Tyramine_receptor_II_Source_FlyBase_0038541_HG_33	gi|726969066|pdb|4U14|A	34.66	9e-23	111	Chain A, Structure Of The M3 Muscarinic Acetylcholine Receptor Bound To The Antagonist Tiotropium Crystallized With Disulfide-stabilized T4 Lysozyme (dst4l)
Dmel_0038541_TyrRII_Tyramine_receptor_II_Source_FlyBase_0038541_HG_33	gi|726969067|pdb|4U15|A	34.66	1e-22	111	Chain A, M3-mt4l Receptor Bound To Tiotropium
Dmel_0038541_TyrRII_Tyramine_receptor_II_Source_FlyBase_0038541_HG_33	gi|1004171631|pdb|5CXV|A	33.33	3e-22	110	Chain A, Structure Of The Human M1 Muscarinic Acetylcholine Receptor Bound To Antagonist Tiotropium
Dmel_0038541_TyrRII_Tyramine_receptor_II_Source_FlyBase_0038541_HG_33	gi|1004171631|pdb|5CXV|A	33.33	3.2	41.6	Chain A, Structure Of The Human M1 Muscarinic Acetylcholine Receptor Bound To Antagonist Tiotropium
Dmel_0038541_TyrRII_Tyramine_receptor_II_Source_FlyBase_0038541_HG_33	gi|340708465|pdb|3RZE|A	33.50	4e-19	100	Chain A, Structure Of The Human Histamine H1 Receptor In Complex With Doxepin
Dmel_0038541_TyrRII_Tyramine_receptor_II_Source_FlyBase_0038541_HG_33	gi|340708465|pdb|3RZE|A	34.67	2e-06	61.6	Chain A, Structure Of The Human Histamine H1 Receptor In Complex With Doxepin
Dmel_0038541_TyrRII_Tyramine_receptor_II_Source_FlyBase_0038541_HG_33	gi|747155334|pdb|4S0V|A	35.61	1e-14	87.4	Chain A, Crystal Structure Of The Human Ox2 Orexin Receptor Bound To The Insomnia Drug Suvorexant
Dmel_0038541_TyrRII_Tyramine_receptor_II_Source_FlyBase_0038541_HG_33	gi|380765131|pdb|4DKL|A	32.54	4e-13	82.4	Chain A, Crystal Structure Of The Mu-opioid Receptor Bound To A Morphinan Antagonist
Dmel_0038541_TyrRII_Tyramine_receptor_II_Source_FlyBase_0038541_HG_33	gi|1004171529|pdb|4ZJ8|A	39.50	7e-13	82.0	Chain A, Structures Of The Human Ox1 Orexin Receptor Bound To Selective And Dual Antagonists
Dmel_0038541_TyrRII_Tyramine_receptor_II_Source_FlyBase_0038541_HG_33	gi|380765108|pdb|4DJH|A	32.67	3e-12	79.7	Chain A, Structure Of The Human Kappa Opioid Receptor In Complex With Jdtic
Dmel_0038541_TyrRII_Tyramine_receptor_II_Source_FlyBase_0038541_HG_33	gi|1041576773|pdb|5IU4|A	31.10	5e-12	79.0	Chain A, Crystal Structure Of Stabilized A2a Adenosine Receptor A2ar-star2-bril In Complex With Zm241385 At 1.7a Resolution
Dmel_0038541_TyrRII_Tyramine_receptor_II_Source_FlyBase_0038541_HG_33	gi|1041576773|pdb|5IU4|A	28.57	0.21	45.4	Chain A, Crystal Structure Of Stabilized A2a Adenosine Receptor A2ar-star2-bril In Complex With Zm241385 At 1.7a Resolution
Dmel_0038541_TyrRII_Tyramine_receptor_II_Source_FlyBase_0038541_HG_33	gi|399125248|pdb|4EIY|A	30.62	3e-11	76.6	Chain A, Crystal Structure Of The Chimeric Protein Of A2aar-Bril In Complex With Zm241385 At 1.8a Resolution
Dmel_0038541_TyrRII_Tyramine_receptor_II_Source_FlyBase_0038541_HG_33	gi|399125248|pdb|4EIY|A	29.67	0.034	47.8	Chain A, Crystal Structure Of The Chimeric Protein Of A2aar-Bril In Complex With Zm241385 At 1.8a Resolution
Dmel_0038541_TyrRII_Tyramine_receptor_II_Source_FlyBase_0038541_HG_33	gi|1143283946|pdb|5UIG|A	30.62	7e-11	75.5	Chain A, Crystal Structure Of Adenosine A2a Receptor Bound To A Novel Triazole- Carboximidamide Antagonist
Dmel_0038541_TyrRII_Tyramine_receptor_II_Source_FlyBase_0038541_HG_33	gi|1143283946|pdb|5UIG|A	29.67	0.037	47.8	Chain A, Crystal Structure Of Adenosine A2a Receptor Bound To A Novel Triazole- Carboximidamide Antagonist
Dmel_0038541_TyrRII_Tyramine_receptor_II_Source_FlyBase_0038541_HG_33	gi|209447557|pdb|3EML|A	30.62	7e-11	75.5	Chain A, The 2.6 A Crystal Structure Of A Human A2a Adenosine Receptor Bound To Zm241385.
Dmel_0038541_TyrRII_Tyramine_receptor_II_Source_FlyBase_0038541_HG_33	gi|209447557|pdb|3EML|A	29.67	0.043	47.8	Chain A, The 2.6 A Crystal Structure Of A Human A2a Adenosine Receptor Bound To Zm241385.
Dmel_0038541_TyrRII_Tyramine_receptor_II_Source_FlyBase_0038541_HG_33	gi|1150667474|pdb|5UEN|A	35.71	1e-10	74.7	Chain A, Crystal Structure Of The Human Adenosine A1 Receptor A1ar-bril In Complex With The Covalent Antagonist Du172 At 3.2a Resolution
Dmel_0038541_TyrRII_Tyramine_receptor_II_Source_FlyBase_0038541_HG_33	gi|927348237|gb|ALE15274.1|	27.92	2e-09	70.5	G-protein-coupled chemokine receptor, partial [Lumpy skin disease virus]
Dmel_0038541_TyrRII_Tyramine_receptor_II_Source_FlyBase_0038541_HG_33	gi|821091724|gb|AKH03908.1|	27.92	2e-09	70.5	G-protein-coupled chemokine receptor [Lumpy skin disease virus]
Dmel_0038541_TyrRII_Tyramine_receptor_II_Source_FlyBase_0038541_HG_33	gi|927348215|gb|ALE15263.1|	28.80	2e-09	69.7	G-protein-coupled chemokine receptor, partial [Lumpy skin disease virus]
Dmel_0038541_TyrRII_Tyramine_receptor_II_Source_FlyBase_0038541_HG_33	gi|821091686|gb|AKH03889.1|	28.43	2e-09	70.5	G-protein-coupled chemokine receptor [Lumpy skin disease virus]
Dmel_0038541_TyrRII_Tyramine_receptor_II_Source_FlyBase_0038541_HG_33	gi|747155326|pdb|4RWA|A	29.71	2e-09	70.5	Chain A, Synchrotron Structure Of The Human Delta Opioid Receptor In Complex With A Bifunctional Peptide (psi Community Target)
Dmel_0038541_TyrRII_Tyramine_receptor_II_Source_FlyBase_0038541_HG_33	gi|226438017|gb|ACO56310.1|	27.92	2e-09	70.1	G-protein-coupled chemokine receptor [Lumpy skin disease virus RSA/06 Springbok]
Dmel_0038541_TyrRII_Tyramine_receptor_II_Source_FlyBase_0038541_HG_33	gi|927348185|gb|ALE15248.1|	28.80	2e-09	69.7	G-protein-coupled chemokine receptor, partial [Lumpy skin disease virus]
Dmel_0038541_TyrRII_Tyramine_receptor_II_Source_FlyBase_0038541_HG_33	gi|821091718|gb|AKH03905.1|	27.92	2e-09	70.1	G-protein-coupled chemokine receptor [Lumpy skin disease virus]
Dmel_0038541_TyrRII_Tyramine_receptor_II_Source_FlyBase_0038541_HG_33	gi|940376760|pdb|5DHG|A	28.37	3e-09	70.5	Chain A, The Crystal Structure Of Nociceptin/orphanin Fq Peptide Receptor (nop) In Complex With C-35 (psi Community Target)
Dmel_0038541_TyrRII_Tyramine_receptor_II_Source_FlyBase_0038541_HG_33	gi|927348189|gb|ALE15250.1|	28.80	3e-09	69.7	G-protein-coupled chemokine receptor, partial [Lumpy skin disease virus]
Dmel_0038541_TyrRII_Tyramine_receptor_II_Source_FlyBase_0038541_HG_33	gi|226438015|gb|ACO56309.1|	27.92	3e-09	70.1	G-protein-coupled chemokine receptor [Lumpy skin disease virus RSA/06 Cow t6]
Dmel_0038541_TyrRII_Tyramine_receptor_II_Source_FlyBase_0038541_HG_33	gi|385252102|pdb|4EA3|A	28.37	3e-09	70.5	Chain A, Structure Of The NOFQ OPIOID RECEPTOR IN COMPLEX WITH A PEPTIDE Mimetic
Dmel_0038541_TyrRII_Tyramine_receptor_II_Source_FlyBase_0038541_HG_33	gi|568786785|pdb|4N6H|A	31.30	3e-09	70.1	Chain A, 1.8 A Structure Of The Human Delta Opioid 7tm Receptor (psi Community Target)
Dmel_0038541_TyrRII_Tyramine_receptor_II_Source_FlyBase_0038541_HG_33	gi|927348209|gb|ALE15260.1|	28.80	3e-09	69.7	G-protein-coupled chemokine receptor, partial [Lumpy skin disease virus]
Dmel_0038541_TyrRII_Tyramine_receptor_II_Source_FlyBase_0038541_HG_33	gi|927348191|gb|ALE15251.1|	28.80	3e-09	69.7	G-protein-coupled chemokine receptor, partial [Lumpy skin disease virus]
Dmel_0038541_TyrRII_Tyramine_receptor_II_Source_FlyBase_0038541_HG_33	gi|927348179|gb|ALE15245.1|	28.80	3e-09	69.7	G-protein-coupled chemokine receptor, partial [Lumpy skin disease virus]
Dmel_0038541_TyrRII_Tyramine_receptor_II_Source_FlyBase_0038541_HG_33	gi|226438005|gb|ACO56304.1|	27.92	3e-09	70.1	G-protein-coupled chemokine receptor [Lumpy skin disease virus Niger Ibetecene]
Dmel_0038541_TyrRII_Tyramine_receptor_II_Source_FlyBase_0038541_HG_33	gi|22595544|gb|AAN02577.1|	27.92	3e-09	70.1	CC chemokine receptor-like protein [Lumpy skin disease virus NW-LW]
Dmel_0038541_TyrRII_Tyramine_receptor_II_Source_FlyBase_0038541_HG_33	gi|927348175|gb|ALE15243.1|	28.80	3e-09	69.7	G-protein-coupled chemokine receptor, partial [Lumpy skin disease virus]
Dmel_0038541_TyrRII_Tyramine_receptor_II_Source_FlyBase_0038541_HG_33	gi|226438023|gb|ACO56313.1|	27.92	3e-09	70.1	G-protein-coupled chemokine receptor [Lumpy skin disease virus RSA/00 OP126402]
Dmel_0038541_TyrRII_Tyramine_receptor_II_Source_FlyBase_0038541_HG_33	gi|927348171|gb|ALE15241.1|	28.80	3e-09	69.7	G-protein-coupled chemokine receptor, partial [Lumpy skin disease virus]
Dmel_0038541_TyrRII_Tyramine_receptor_II_Source_FlyBase_0038541_HG_33	gi|927348173|gb|ALE15242.1|	28.80	3e-09	69.7	G-protein-coupled chemokine receptor, partial [Lumpy skin disease virus]
Dmel_0038541_TyrRII_Tyramine_receptor_II_Source_FlyBase_0038541_HG_33	gi|927348233|gb|ALE15272.1|	28.80	3e-09	69.7	G-protein-coupled chemokine receptor, partial [Lumpy skin disease virus]
Dmel_0038541_TyrRII_Tyramine_receptor_II_Source_FlyBase_0038541_HG_33	gi|927348217|gb|ALE15264.1|	28.80	3e-09	69.7	G-protein-coupled chemokine receptor, partial [Lumpy skin disease virus]
Dmel_0038541_TyrRII_Tyramine_receptor_II_Source_FlyBase_0038541_HG_33	gi|873463510|gb|AKP49081.1|	28.80	3e-09	69.7	G-protein-coupled chemokine receptor, partial [Lumpy skin disease virus]
Dmel_0038541_TyrRII_Tyramine_receptor_II_Source_FlyBase_0038541_HG_33	gi|927348207|gb|ALE15259.1|	28.80	3e-09	69.7	G-protein-coupled chemokine receptor, partial [Lumpy skin disease virus]
Dmel_0038541_TyrRII_Tyramine_receptor_II_Source_FlyBase_0038541_HG_33	gi|15150450|ref|NP_150445.1|	27.92	3e-09	69.7	LSDV011 CC chemokine receptor-like protein S78201 [Lumpy skin disease virus NI-2490]
Dmel_0038541_TyrRII_Tyramine_receptor_II_Source_FlyBase_0038541_HG_33	gi|2495049|sp|Q86917.1|VQ3L_SHEVK	27.92	3e-09	69.7	RecName: Full=G-protein coupled receptor homolog Q2/3L
Dmel_0038541_TyrRII_Tyramine_receptor_II_Source_FlyBase_0038541_HG_33	gi|927348183|gb|ALE15247.1|	28.80	3e-09	69.3	G-protein-coupled chemokine receptor, partial [Lumpy skin disease virus]
Dmel_0038541_TyrRII_Tyramine_receptor_II_Source_FlyBase_0038541_HG_33	gi|927348231|gb|ALE15271.1|	28.80	4e-09	69.3	G-protein-coupled chemokine receptor, partial [Lumpy skin disease virus]
Dmel_0038541_TyrRII_Tyramine_receptor_II_Source_FlyBase_0038541_HG_33	gi|927348227|gb|ALE15269.1|	28.80	4e-09	69.3	G-protein-coupled chemokine receptor, partial [Lumpy skin disease virus]
Dmel_0038541_TyrRII_Tyramine_receptor_II_Source_FlyBase_0038541_HG_33	gi|927348211|gb|ALE15261.1|	28.80	4e-09	69.3	G-protein-coupled chemokine receptor, partial [Lumpy skin disease virus]
Dmel_0038541_TyrRII_Tyramine_receptor_II_Source_FlyBase_0038541_HG_33	gi|927348187|gb|ALE15249.1|	28.80	4e-09	69.3	G-protein-coupled chemokine receptor, partial [Lumpy skin disease virus]
Dmel_0038541_TyrRII_Tyramine_receptor_II_Source_FlyBase_0038541_HG_33	gi|640938863|gb|AIA57662.1|	27.41	4e-09	69.7	G-protein-coupled chemokine receptor [Goatpox virus]
Dmel_0038541_TyrRII_Tyramine_receptor_II_Source_FlyBase_0038541_HG_33	gi|1026949915|ref|XP_016612965.1|	32.39	4e-09	70.1	hypothetical protein, variant [Spizellomyces punctatus DAOM BR117]
Dmel_0038541_TyrRII_Tyramine_receptor_II_Source_FlyBase_0038541_HG_33	gi|927348177|gb|ALE15244.1|	28.80	4e-09	69.3	G-protein-coupled chemokine receptor, partial [Lumpy skin disease virus]
Dmel_0038541_TyrRII_Tyramine_receptor_II_Source_FlyBase_0038541_HG_33	gi|927348229|gb|ALE15270.1|	28.80	4e-09	69.3	G-protein-coupled chemokine receptor, partial [Lumpy skin disease virus]
Dmel_0038541_TyrRII_Tyramine_receptor_II_Source_FlyBase_0038541_HG_33	gi|927348181|gb|ALE15246.1|	28.80	4e-09	69.3	G-protein-coupled chemokine receptor, partial [Lumpy skin disease virus]
Dmel_0038541_TyrRII_Tyramine_receptor_II_Source_FlyBase_0038541_HG_33	gi|927348199|gb|ALE15255.1|	28.80	4e-09	69.3	G-protein-coupled chemokine receptor, partial [Lumpy skin disease virus]
Dmel_0038541_TyrRII_Tyramine_receptor_II_Source_FlyBase_0038541_HG_33	gi|927348223|gb|ALE15267.1|	28.80	4e-09	69.3	G-protein-coupled chemokine receptor, partial [Lumpy skin disease virus]
Dmel_0038541_TyrRII_Tyramine_receptor_II_Source_FlyBase_0038541_HG_33	gi|927348235|gb|ALE15273.1|	28.80	4e-09	69.3	G-protein-coupled chemokine receptor, partial [Lumpy skin disease virus]
Dmel_0038541_TyrRII_Tyramine_receptor_II_Source_FlyBase_0038541_HG_33	gi|927348197|gb|ALE15254.1|	28.80	4e-09	69.3	G-protein-coupled chemokine receptor, partial [Lumpy skin disease virus]
Dmel_0038541_TyrRII_Tyramine_receptor_II_Source_FlyBase_0038541_HG_33	gi|226437989|gb|ACO56296.1|	27.41	5e-09	69.3	G-protein-coupled chemokine receptor [Goatpox virus Iraq/61 Gorgan]
Dmel_0038541_TyrRII_Tyramine_receptor_II_Source_FlyBase_0038541_HG_33	gi|226437985|gb|ACO56294.1|	27.41	5e-09	69.3	G-protein-coupled chemokine receptor [Goatpox virus Bangladesh/86]
Dmel_0038541_TyrRII_Tyramine_receptor_II_Source_FlyBase_0038541_HG_33	gi|148912889|ref|YP_001293203.1|	27.41	5e-09	69.3	hypothetical protein GTPV_gp009 [Goatpox virus Pellor]
Dmel_0038541_TyrRII_Tyramine_receptor_II_Source_FlyBase_0038541_HG_33	gi|387766395|pdb|4EJ4|A	32.06	5e-09	69.7	Chain A, Structure Of The Delta Opioid Receptor Bound To Naltrindole
Dmel_0038541_TyrRII_Tyramine_receptor_II_Source_FlyBase_0038541_HG_33	gi|557883689|gb|AHA43189.1|	27.41	5e-09	69.3	G-protein-coupled chemokine receptor [Goatpox virus]
Dmel_0038541_TyrRII_Tyramine_receptor_II_Source_FlyBase_0038541_HG_33	gi|557370472|gb|AGZ95327.1|	27.41	5e-09	68.9	G-protein-coupled chemokine receptor [Goatpox virus FZ]
Dmel_0038541_TyrRII_Tyramine_receptor_II_Source_FlyBase_0038541_HG_33	gi|226437999|gb|ACO56301.1|	27.41	5e-09	68.9	G-protein-coupled chemokine receptor [Goatpox virus Yemen/83]
Dmel_0038541_TyrRII_Tyramine_receptor_II_Source_FlyBase_0038541_HG_33	gi|226437981|gb|ACO56292.1|	27.41	6e-09	68.9	G-protein-coupled chemokine receptor [Goatpox virus Burkina Benogo 3A]
Dmel_0038541_TyrRII_Tyramine_receptor_II_Source_FlyBase_0038541_HG_33	gi|757867792|gb|AJO26970.1|	27.92	7e-09	68.9	G-protein-coupled chemokine receptor [Lumpy skin disease virus]
Dmel_0038541_TyrRII_Tyramine_receptor_II_Source_FlyBase_0038541_HG_33	gi|557883679|gb|AHA43184.1|	27.41	9e-09	68.6	G-protein-coupled chemokine receptor [Goatpox virus]
Dmel_0038541_TyrRII_Tyramine_receptor_II_Source_FlyBase_0038541_HG_33	gi|1026949919|ref|XP_016612966.1|	32.39	9e-09	69.3	hypothetical protein SPPG_00617 [Spizellomyces punctatus DAOM BR117]
Dmel_0038541_TyrRII_Tyramine_receptor_II_Source_FlyBase_0038541_HG_33	gi|13876663|gb|AAK43551.1|	27.41	1e-08	67.8	G-protein-coupled chemokine receptor-like protein [Lumpy skin disease virus]
Dmel_0038541_TyrRII_Tyramine_receptor_II_Source_FlyBase_0038541_HG_33	gi|22595703|gb|AAN02735.1|	27.41	1e-08	67.8	CC chemokine receptor-like protein [Lumpy skin disease virus]
Dmel_0038541_TyrRII_Tyramine_receptor_II_Source_FlyBase_0038541_HG_33	gi|146746499|gb|ABQ43634.1|	28.50	2e-08	67.4	chemokine inhibitor [Tanapox virus]
Dmel_0038541_TyrRII_Tyramine_receptor_II_Source_FlyBase_0038541_HG_33	gi|146746342|gb|ABQ43478.1|	28.50	2e-08	67.4	chemokine inhibitor [Tanapox virus]
Dmel_0038541_TyrRII_Tyramine_receptor_II_Source_FlyBase_0038541_HG_33	gi|557883685|gb|AHA43187.1|	26.90	2e-08	67.8	G-protein-coupled chemokine receptor [Goatpox virus]
Dmel_0038541_TyrRII_Tyramine_receptor_II_Source_FlyBase_0038541_HG_33	gi|557883691|gb|AHA43190.1|	27.41	2e-08	67.4	G-protein-coupled chemokine receptor [Goatpox virus]
Dmel_0038541_TyrRII_Tyramine_receptor_II_Source_FlyBase_0038541_HG_33	gi|12084990|ref|NP_073392.1|	27.98	2e-08	67.0	7L protein [Yaba-like disease virus]
Dmel_0038541_TyrRII_Tyramine_receptor_II_Source_FlyBase_0038541_HG_33	gi|757867794|gb|AJO26971.1|	27.92	3e-08	67.0	G-protein-coupled chemokine receptor [Lumpy skin disease virus]
Dmel_0038541_TyrRII_Tyramine_receptor_II_Source_FlyBase_0038541_HG_33	gi|226437993|gb|ACO56298.1|	26.90	4e-08	66.6	G-protein-coupled chemokine receptor [Goatpox virus Oman/84]
Dmel_0038541_TyrRII_Tyramine_receptor_II_Source_FlyBase_0038541_HG_33	gi|756142618|pdb|4RWS|A	29.83	6e-08	66.2	Chain A, Crystal Structure Of Cxcr4 And Viral Chemokine Antagonist Vmip-ii Complex (psi Community Target)
Dmel_0038541_TyrRII_Tyramine_receptor_II_Source_FlyBase_0038541_HG_33	gi|38229175|ref|NP_938268.1|	30.68	7e-08	65.5	7L [Yaba monkey tumor virus]
Dmel_0038541_TyrRII_Tyramine_receptor_II_Source_FlyBase_0038541_HG_33	gi|226438003|gb|ACO56303.1|	26.90	7e-08	65.5	G-protein-coupled chemokine receptor [Goatpox virus vaccine Nigeria/99]
Dmel_0038541_TyrRII_Tyramine_receptor_II_Source_FlyBase_0038541_HG_33	gi|226438051|gb|ACO56327.1|	26.90	8e-08	65.5	G-protein-coupled chemokine receptor [Sheeppox virus Turkey/98 Sivas]
Dmel_0038541_TyrRII_Tyramine_receptor_II_Source_FlyBase_0038541_HG_33	gi|383843883|gb|AFH53905.1|	26.90	8e-08	65.5	G-protein-coupled chemokine receptor [Sheeppox virus]
Dmel_0038541_TyrRII_Tyramine_receptor_II_Source_FlyBase_0038541_HG_33	gi|226438039|gb|ACO56321.1|	26.90	9e-08	65.5	G-protein-coupled chemokine receptor [Sheeppox virus Turkey/98 Corum]
Dmel_0038541_TyrRII_Tyramine_receptor_II_Source_FlyBase_0038541_HG_33	gi|226437973|gb|ACO56288.1|	26.90	9e-08	65.1	G-protein-coupled chemokine receptor [Sheeppox virus Tunisia/01 3P3]
Dmel_0038541_TyrRII_Tyramine_receptor_II_Source_FlyBase_0038541_HG_33	gi|226437969|gb|ACO56286.1|	26.90	1e-07	65.1	G-protein-coupled chemokine receptor [Sheeppox virus Tunisia/01 18P2]
Dmel_0038541_TyrRII_Tyramine_receptor_II_Source_FlyBase_0038541_HG_33	gi|557883695|gb|AHA43192.1|	26.90	1e-07	65.1	G-protein-coupled chemokine receptor [Sheeppox virus]
Dmel_0038541_TyrRII_Tyramine_receptor_II_Source_FlyBase_0038541_HG_33	gi|226438031|gb|ACO56317.1|	26.90	1e-07	65.1	G-protein-coupled chemokine receptor [Sheeppox virus Morocco vaccine strain]
Dmel_0038541_TyrRII_Tyramine_receptor_II_Source_FlyBase_0038541_HG_33	gi|226438057|gb|ACO56330.1|	26.90	1e-07	65.1	G-protein-coupled chemokine receptor [Sheeppox virus HSL]
Dmel_0038541_TyrRII_Tyramine_receptor_II_Source_FlyBase_0038541_HG_33	gi|557883667|gb|AHA43178.1|	26.90	1e-07	65.1	G-protein-coupled chemokine receptor [Sheeppox virus]
Dmel_0038541_TyrRII_Tyramine_receptor_II_Source_FlyBase_0038541_HG_33	gi|383843887|gb|AFH53907.1|	26.90	1e-07	65.1	G-protein-coupled chemokine receptor [Sheeppox virus]
Dmel_0038541_TyrRII_Tyramine_receptor_II_Source_FlyBase_0038541_HG_33	gi|564120226|gb|AHB72725.1|	26.90	1e-07	65.1	GPCR [Sheeppox virus]
Dmel_0038541_TyrRII_Tyramine_receptor_II_Source_FlyBase_0038541_HG_33	gi|226438049|gb|ACO56326.1|	26.90	1e-07	65.1	G-protein-coupled chemokine receptor [Sheeppox virus Nigeria/77]
Dmel_0038541_TyrRII_Tyramine_receptor_II_Source_FlyBase_0038541_HG_33	gi|927348167|gb|ALE15239.1|	26.90	1e-07	64.7	G-protein-coupled chemokine receptor, partial [Sheeppox virus]
Dmel_0038541_TyrRII_Tyramine_receptor_II_Source_FlyBase_0038541_HG_33	gi|21492466|ref|NP_659585.1|	26.90	1e-07	65.1	G protein-coupled chemokine receptor [Sheeppox virus]
Dmel_0038541_TyrRII_Tyramine_receptor_II_Source_FlyBase_0038541_HG_33	gi|1152729826|gb|AQW44856.1|	26.90	1e-07	65.1	G-protein-coupled chemokine receptor, partial [Sheeppox virus]
Dmel_0038541_TyrRII_Tyramine_receptor_II_Source_FlyBase_0038541_HG_33	gi|927348169|gb|ALE15240.1|	26.90	1e-07	64.7	G-protein-coupled chemokine receptor, partial [Sheeppox virus]
Dmel_0038541_TyrRII_Tyramine_receptor_II_Source_FlyBase_0038541_HG_33	gi|226437995|gb|ACO56299.1|	26.90	1e-07	64.7	G-protein-coupled chemokine receptor [Goatpox virus Saudi Arabia/93]
Dmel_0038541_TyrRII_Tyramine_receptor_II_Source_FlyBase_0038541_HG_33	gi|557883673|gb|AHA43181.1|	26.90	1e-07	64.7	G-protein-coupled chemokine receptor [Sheeppox virus]
Dmel_0038541_TyrRII_Tyramine_receptor_II_Source_FlyBase_0038541_HG_33	gi|557883665|gb|AHA43177.1|	26.90	1e-07	64.7	G-protein-coupled chemokine receptor [Sheeppox virus]
Dmel_0038541_TyrRII_Tyramine_receptor_II_Source_FlyBase_0038541_HG_33	gi|226438037|gb|ACO56320.1|	26.90	1e-07	64.7	G-protein-coupled chemokine receptor [Sheeppox virus Vaccine Nigeria/99]
Dmel_0038541_TyrRII_Tyramine_receptor_II_Source_FlyBase_0038541_HG_33	gi|752901009|ref|YP_009118391.1|	31.28	1e-07	64.7	membrane protein E1 [Equid gammaherpesvirus 5]
Dmel_0038541_TyrRII_Tyramine_receptor_II_Source_FlyBase_0038541_HG_33	gi|557883675|gb|AHA43182.1|	27.81	1e-07	64.7	G-protein-coupled chemokine receptor [Sheeppox virus]
Dmel_0038541_TyrRII_Tyramine_receptor_II_Source_FlyBase_0038541_HG_33	gi|383933251|gb|AFH53909.1|	26.90	1e-07	64.7	G-protein-coupled chemokine receptor [Sheeppox virus]
Dmel_0038541_TyrRII_Tyramine_receptor_II_Source_FlyBase_0038541_HG_33	gi|393194713|gb|AFN07323.1|	24.03	2e-07	62.8	rhodopsin, partial [Crossocheilus burmanicus]
Dmel_0038541_TyrRII_Tyramine_receptor_II_Source_FlyBase_0038541_HG_33	gi|226438041|gb|ACO56322.1|	26.90	6e-07	62.8	G-protein-coupled chemokine receptor [Sheeppox virus Turkey/98 Darica]
Dmel_0038541_TyrRII_Tyramine_receptor_II_Source_FlyBase_0038541_HG_33	gi|926451053|gb|ALD15776.1|	28.17	1e-06	60.1	G-protein-coupled chemokine receptor, partial [Lumpy skin disease virus]
Dmel_0038541_TyrRII_Tyramine_receptor_II_Source_FlyBase_0038541_HG_33	gi|18640232|ref|NP_570306.1|	22.89	1e-06	62.0	SPV146 G protein-coupled CC chemokine receptor-like protein [Swinepox virus]
Dmel_0038541_TyrRII_Tyramine_receptor_II_Source_FlyBase_0038541_HG_33	gi|586239|sp|Q08520.1|VK02_SWPVK	22.89	1e-06	62.0	RecName: Full=G-protein coupled receptor homolog K2
Dmel_0038541_TyrRII_Tyramine_receptor_II_Source_FlyBase_0038541_HG_33	gi|310689932|pdb|3OE6|A	29.28	1e-06	62.4	Chain A, Crystal Structure Of The Cxcr4 Chemokine Receptor In Complex With A Small Molecule Antagonist It1t In I222 Spacegroup
Dmel_0038541_TyrRII_Tyramine_receptor_II_Source_FlyBase_0038541_HG_33	gi|310689928|pdb|3ODU|A	30.19	1e-06	62.0	Chain A, The 2.5 A Structure Of The Cxcr4 Chemokine Receptor In Complex With Small Molecule Antagonist It1t
Dmel_0038541_TyrRII_Tyramine_receptor_II_Source_FlyBase_0038541_HG_33	gi|310689930|pdb|3OE0|A	30.19	1e-06	62.0	Chain A, Crystal Structure Of The Cxcr4 Chemokine Receptor In Complex With A Cyclic Peptide Antagonist Cvx15
Dmel_0038541_TyrRII_Tyramine_receptor_II_Source_FlyBase_0038541_HG_33	gi|557883671|gb|AHA43180.1|	26.40	2e-06	61.2	G-protein-coupled chemokine receptor [Sheeppox virus]
Dmel_0038541_TyrRII_Tyramine_receptor_II_Source_FlyBase_0038541_HG_33	gi|929526706|gb|ALF07853.1|	25.37	4e-06	60.1	G protein-coupled receptor [Swinepox virus]
Dmel_0038541_TyrRII_Tyramine_receptor_II_Source_FlyBase_0038541_HG_33	gi|810515963|pdb|4YAY|A	31.15	5e-06	60.1	Chain A, Xfel Structure Of Human Angiotensin Receptor
Dmel_0038541_TyrRII_Tyramine_receptor_II_Source_FlyBase_0038541_HG_33	gi|939187030|pdb|4ZUD|A	31.15	5e-06	60.1	Chain A, Crystal Structure Of Human Angiotensin Receptor In Complex With Inverse Agonist Olmesartan At 2.8a Resolution.
Dmel_0038541_TyrRII_Tyramine_receptor_II_Source_FlyBase_0038541_HG_33	gi|226437997|gb|ACO56300.1|	26.56	8e-06	59.3	G-protein-coupled chemokine receptor [Goatpox virus Sudan]
Dmel_0038541_TyrRII_Tyramine_receptor_II_Source_FlyBase_0038541_HG_33	gi|1026948833|ref|XP_016612672.1|	24.86	9e-06	58.9	hypothetical protein SPPG_00350 [Spizellomyces punctatus DAOM BR117]
Dmel_0038541_TyrRII_Tyramine_receptor_II_Source_FlyBase_0038541_HG_33	gi|146746485|gb|ABQ43621.1|	22.50	1e-05	58.5	vCCR8 [Tanapox virus]
Dmel_0038541_TyrRII_Tyramine_receptor_II_Source_FlyBase_0038541_HG_33	gi|541881756|pdb|4MBS|A	23.08	2e-05	58.2	Chain A, Crystal Structure Of The Ccr5 Chemokine Receptor
Dmel_0038541_TyrRII_Tyramine_receptor_II_Source_FlyBase_0038541_HG_33	gi|12085128|ref|NP_073530.1|	22.50	2e-05	57.4	145R protein [Yaba-like disease virus]
Dmel_0038541_TyrRII_Tyramine_receptor_II_Source_FlyBase_0038541_HG_33	gi|1115234290|pdb|5T1A|A	22.58	3e-05	57.8	Chain A, Structure Of Cc Chemokine Receptor 2 With Orthosteric And Allosteric Antagonists
Dmel_0038541_TyrRII_Tyramine_receptor_II_Source_FlyBase_0038541_HG_33	gi|62637539|ref|YP_227537.1|	29.27	4e-05	57.4	CC chemokine receptor-like protein [Deerpox virus W-848-83]
Dmel_0038541_TyrRII_Tyramine_receptor_II_Source_FlyBase_0038541_HG_33	gi|115503228|gb|ABI99146.1|	23.36	4e-05	57.0	CC chemokine receptor-like protein [Deerpox virus W-1170-84]
Dmel_0038541_TyrRII_Tyramine_receptor_II_Source_FlyBase_0038541_HG_33	gi|62637392|ref|YP_227390.1|	24.42	7e-05	56.2	CC chemokine receptor-like protein [Deerpox virus W-848-83]
Dmel_0038541_TyrRII_Tyramine_receptor_II_Source_FlyBase_0038541_HG_33	gi|799532120|pdb|4XNV|A	23.18	9e-05	56.2	Chain A, The Human P2y1 Receptor In Complex With Bptu
Dmel_0038541_TyrRII_Tyramine_receptor_II_Source_FlyBase_0038541_HG_33	gi|115503082|gb|ABI99000.1|	24.76	1e-04	55.1	CC chemokine receptor-like protein [Deerpox virus W-1170-84]
Dmel_0038541_TyrRII_Tyramine_receptor_II_Source_FlyBase_0038541_HG_33	gi|699049987|gb|AIU39449.1|	26.09	3e-04	53.9	membrane protein E1 [Equid gammaherpesvirus 2]
Dmel_0038541_TyrRII_Tyramine_receptor_II_Source_FlyBase_0038541_HG_33	gi|124738391|gb|ABN14178.1|	25.81	4e-04	53.9	E1 [Equid gammaherpesvirus 2]
Dmel_0038541_TyrRII_Tyramine_receptor_II_Source_FlyBase_0038541_HG_33	gi|124738393|gb|ABN14179.1|	25.27	6e-04	53.1	E1 [Equid gammaherpesvirus 2]
Dmel_0038541_TyrRII_Tyramine_receptor_II_Source_FlyBase_0038541_HG_33	gi|906849136|pdb|4ZWJ|A	21.63	9e-04	53.5	Chain A, Crystal Structure Of Rhodopsin Bound To Arrestin By Femtosecond X-ray Laser
Dmel_0004573_5_HT7_Serotonin_receptor_7_Source_FlyBase_0004573_HG_33	gi|460417600|pdb|4IAR|A	33.93	3e-69	241	Chain A, Crystal Structure Of The Chimeric Protein Of 5-ht1b-bril In Complex With Ergotamine (psi Community Target)
Dmel_0004573_5_HT7_Serotonin_receptor_7_Source_FlyBase_0004573_HG_33	gi|460417599|pdb|4IAQ|A	34.02	4e-69	240	Chain A, Crystal Structure Of The Chimeric Protein Of 5-ht1b-bril In Complex With Dihydroergotamine (psi Community Target)
Dmel_0004573_5_HT7_Serotonin_receptor_7_Source_FlyBase_0004573_HG_33	gi|317455410|pdb|3PDS|A	29.55	2e-46	180	Chain A, Irreversible Agonist-Beta2 Adrenoceptor Complex
Dmel_0004573_5_HT7_Serotonin_receptor_7_Source_FlyBase_0004573_HG_33	gi|190613726|pdb|3D4S|A	29.32	1e-45	179	Chain A, Cholesterol Bound Form Of Human Beta2 Adrenergic Receptor.
Dmel_0004573_5_HT7_Serotonin_receptor_7_Source_FlyBase_0004573_HG_33	gi|726969067|pdb|4U15|A	25.94	7e-39	158	Chain A, M3-mt4l Receptor Bound To Tiotropium
Dmel_0004573_5_HT7_Serotonin_receptor_7_Source_FlyBase_0004573_HG_33	gi|460417601|pdb|4IB4|A	28.35	3e-38	156	Chain A, Crystal Structure Of The Chimeric Protein Of 5-ht2b-bril In Complex With Ergotamine
Dmel_0004573_5_HT7_Serotonin_receptor_7_Source_FlyBase_0004573_HG_33	gi|1139421941|pdb|5TVN|A	28.54	3e-38	155	Chain A, Crystal Structure Of The Lsd-bound 5-ht2b Receptor
Dmel_0004573_5_HT7_Serotonin_receptor_7_Source_FlyBase_0004573_HG_33	gi|377656593|pdb|4DAJ|A	25.06	3e-37	154	Chain A, Structure Of The M3 Muscarinic Acetylcholine Receptor
Dmel_0004573_5_HT7_Serotonin_receptor_7_Source_FlyBase_0004573_HG_33	gi|1004171631|pdb|5CXV|A	28.22	3e-36	152	Chain A, Structure Of The Human M1 Muscarinic Acetylcholine Receptor Bound To Antagonist Tiotropium
Dmel_0004573_5_HT7_Serotonin_receptor_7_Source_FlyBase_0004573_HG_33	gi|726969066|pdb|4U14|A	23.57	4e-35	147	Chain A, Structure Of The M3 Muscarinic Acetylcholine Receptor Bound To The Antagonist Tiotropium Crystallized With Disulfide-stabilized T4 Lysozyme (dst4l)
Dmel_0004573_5_HT7_Serotonin_receptor_7_Source_FlyBase_0004573_HG_33	gi|374414662|pdb|3UON|A	26.04	3e-33	142	Chain A, Structure Of The Human M2 Muscarinic Acetylcholine Receptor Bound To An Antagonist
Dmel_0004573_5_HT7_Serotonin_receptor_7_Source_FlyBase_0004573_HG_33	gi|159795485|pdb|2RH1|A	36.65	2e-32	140	Chain A, High Resolution Crystal Structure Of Human B2-Adrenergic G Protein- Coupled Receptor.
Dmel_0004573_5_HT7_Serotonin_receptor_7_Source_FlyBase_0004573_HG_33	gi|159795485|pdb|2RH1|A	48.19	5e-12	79.0	Chain A, High Resolution Crystal Structure Of Human B2-Adrenergic G Protein- Coupled Receptor.
Dmel_0004573_5_HT7_Serotonin_receptor_7_Source_FlyBase_0004573_HG_33	gi|319443693|pdb|3P0G|A	36.65	2e-32	140	Chain A, Structure Of A Nanobody-Stabilized Active State Of The Beta2 Adrenoceptor
Dmel_0004573_5_HT7_Serotonin_receptor_7_Source_FlyBase_0004573_HG_33	gi|319443693|pdb|3P0G|A	48.19	5e-12	79.0	Chain A, Structure Of A Nanobody-Stabilized Active State Of The Beta2 Adrenoceptor
Dmel_0004573_5_HT7_Serotonin_receptor_7_Source_FlyBase_0004573_HG_33	gi|340708465|pdb|3RZE|A	27.63	6e-32	138	Chain A, Structure Of The Human Histamine H1 Receptor In Complex With Doxepin
Dmel_0004573_5_HT7_Serotonin_receptor_7_Source_FlyBase_0004573_HG_33	gi|545719881|pdb|4LDE|A	34.60	8e-32	138	Chain A, Structure Of Beta2 Adrenoceptor Bound To Bi167107 And An Engineered Nanobody
Dmel_0004573_5_HT7_Serotonin_receptor_7_Source_FlyBase_0004573_HG_33	gi|545719881|pdb|4LDE|A	48.19	7e-12	78.6	Chain A, Structure Of Beta2 Adrenoceptor Bound To Bi167107 And An Engineered Nanobody
Dmel_0004573_5_HT7_Serotonin_receptor_7_Source_FlyBase_0004573_HG_33	gi|1048348467|pdb|5JQH|A	36.65	1e-31	137	Chain A, Structure Of Beta2 Adrenoceptor Bound To Carazolol And Inactive-state Stabilizing Nanobody, Nb60
Dmel_0004573_5_HT7_Serotonin_receptor_7_Source_FlyBase_0004573_HG_33	gi|1048348467|pdb|5JQH|A	48.19	6e-12	78.6	Chain A, Structure Of Beta2 Adrenoceptor Bound To Carazolol And Inactive-state Stabilizing Nanobody, Nb60
Dmel_0004573_5_HT7_Serotonin_receptor_7_Source_FlyBase_0004573_HG_33	gi|1006588585|pdb|5DSG|A	26.08	4e-31	135	Chain A, Structure Of The M4 Muscarinic Acetylcholine Receptor (m4-mt4l) Bound To Tiotropium
Dmel_0004573_5_HT7_Serotonin_receptor_7_Source_FlyBase_0004573_HG_33	gi|310943018|pdb|3PBL|A	41.45	7e-31	135	Chain A, Structure Of The Human Dopamine D3 Receptor In Complex With Eticlopride
Dmel_0004573_5_HT7_Serotonin_receptor_7_Source_FlyBase_0004573_HG_33	gi|310943018|pdb|3PBL|A	50.00	5e-13	82.0	Chain A, Structure Of The Human Dopamine D3 Receptor In Complex With Eticlopride
Dmel_0004573_5_HT7_Serotonin_receptor_7_Source_FlyBase_0004573_HG_33	gi|399125248|pdb|4EIY|A	26.51	4e-28	127	Chain A, Crystal Structure Of The Chimeric Protein Of A2aar-Bril In Complex With Zm241385 At 1.8a Resolution
Dmel_0004573_5_HT7_Serotonin_receptor_7_Source_FlyBase_0004573_HG_33	gi|1041576773|pdb|5IU4|A	26.87	2e-27	125	Chain A, Crystal Structure Of Stabilized A2a Adenosine Receptor A2ar-star2-bril In Complex With Zm241385 At 1.7a Resolution
Dmel_0004573_5_HT7_Serotonin_receptor_7_Source_FlyBase_0004573_HG_33	gi|1143283946|pdb|5UIG|A	26.95	3e-27	124	Chain A, Crystal Structure Of Adenosine A2a Receptor Bound To A Novel Triazole- Carboximidamide Antagonist
Dmel_0004573_5_HT7_Serotonin_receptor_7_Source_FlyBase_0004573_HG_33	gi|1150667474|pdb|5UEN|A	26.56	6e-19	99.8	Chain A, Crystal Structure Of The Human Adenosine A1 Receptor A1ar-bril In Complex With The Covalent Antagonist Du172 At 3.2a Resolution
Dmel_0004573_5_HT7_Serotonin_receptor_7_Source_FlyBase_0004573_HG_33	gi|747155334|pdb|4S0V|A	30.26	1e-15	90.9	Chain A, Crystal Structure Of The Human Ox2 Orexin Receptor Bound To The Insomnia Drug Suvorexant
Dmel_0004573_5_HT7_Serotonin_receptor_7_Source_FlyBase_0004573_HG_33	gi|747155334|pdb|4S0V|A	35.29	0.089	46.6	Chain A, Crystal Structure Of The Human Ox2 Orexin Receptor Bound To The Insomnia Drug Suvorexant
Dmel_0004573_5_HT7_Serotonin_receptor_7_Source_FlyBase_0004573_HG_33	gi|209447557|pdb|3EML|A	31.58	1e-14	87.0	Chain A, The 2.6 A Crystal Structure Of A Human A2a Adenosine Receptor Bound To Zm241385.
Dmel_0004573_5_HT7_Serotonin_receptor_7_Source_FlyBase_0004573_HG_33	gi|209447557|pdb|3EML|A	39.02	6e-06	60.1	Chain A, The 2.6 A Crystal Structure Of A Human A2a Adenosine Receptor Bound To Zm241385.
Dmel_0004573_5_HT7_Serotonin_receptor_7_Source_FlyBase_0004573_HG_33	gi|1004171529|pdb|4ZJ8|A	30.56	2e-12	80.5	Chain A, Structures Of The Human Ox1 Orexin Receptor Bound To Selective And Dual Antagonists
Dmel_0004573_5_HT7_Serotonin_receptor_7_Source_FlyBase_0004573_HG_33	gi|1004171529|pdb|4ZJ8|A	32.93	0.18	45.8	Chain A, Structures Of The Human Ox1 Orexin Receptor Bound To Selective And Dual Antagonists
Dmel_0004573_5_HT7_Serotonin_receptor_7_Source_FlyBase_0004573_HG_33	gi|939187030|pdb|4ZUD|A	37.76	3e-11	75.9	Chain A, Crystal Structure Of Human Angiotensin Receptor In Complex With Inverse Agonist Olmesartan At 2.8a Resolution.
Dmel_0004573_5_HT7_Serotonin_receptor_7_Source_FlyBase_0004573_HG_33	gi|810515963|pdb|4YAY|A	37.76	4e-11	75.9	Chain A, Xfel Structure Of Human Angiotensin Receptor
Dmel_0004573_5_HT7_Serotonin_receptor_7_Source_FlyBase_0004573_HG_33	gi|380765131|pdb|4DKL|A	29.30	2e-09	71.2	Chain A, Crystal Structure Of The Mu-opioid Receptor Bound To A Morphinan Antagonist
Dmel_0004573_5_HT7_Serotonin_receptor_7_Source_FlyBase_0004573_HG_33	gi|380765131|pdb|4DKL|A	36.67	0.24	45.1	Chain A, Crystal Structure Of The Mu-opioid Receptor Bound To A Morphinan Antagonist
Dmel_0004573_5_HT7_Serotonin_receptor_7_Source_FlyBase_0004573_HG_33	gi|557883685|gb|AHA43187.1|	27.23	3e-09	69.7	G-protein-coupled chemokine receptor [Goatpox virus]
Dmel_0004573_5_HT7_Serotonin_receptor_7_Source_FlyBase_0004573_HG_33	gi|927348215|gb|ALE15263.1|	27.66	3e-09	68.9	G-protein-coupled chemokine receptor, partial [Lumpy skin disease virus]
Dmel_0004573_5_HT7_Serotonin_receptor_7_Source_FlyBase_0004573_HG_33	gi|226438017|gb|ACO56310.1|	28.06	4e-09	69.7	G-protein-coupled chemokine receptor [Lumpy skin disease virus RSA/06 Springbok]
Dmel_0004573_5_HT7_Serotonin_receptor_7_Source_FlyBase_0004573_HG_33	gi|380765108|pdb|4DJH|A	24.23	4e-09	70.1	Chain A, Structure Of The Human Kappa Opioid Receptor In Complex With Jdtic
Dmel_0004573_5_HT7_Serotonin_receptor_7_Source_FlyBase_0004573_HG_33	gi|380765108|pdb|4DJH|A	40.98	0.016	48.9	Chain A, Structure Of The Human Kappa Opioid Receptor In Complex With Jdtic
Dmel_0004573_5_HT7_Serotonin_receptor_7_Source_FlyBase_0004573_HG_33	gi|821091724|gb|AKH03908.1|	28.06	4e-09	69.3	G-protein-coupled chemokine receptor [Lumpy skin disease virus]
Dmel_0004573_5_HT7_Serotonin_receptor_7_Source_FlyBase_0004573_HG_33	gi|821091718|gb|AKH03905.1|	28.06	4e-09	69.3	G-protein-coupled chemokine receptor [Lumpy skin disease virus]
Dmel_0004573_5_HT7_Serotonin_receptor_7_Source_FlyBase_0004573_HG_33	gi|757867792|gb|AJO26970.1|	27.66	5e-09	69.3	G-protein-coupled chemokine receptor [Lumpy skin disease virus]
Dmel_0004573_5_HT7_Serotonin_receptor_7_Source_FlyBase_0004573_HG_33	gi|821091686|gb|AKH03889.1|	27.66	5e-09	69.3	G-protein-coupled chemokine receptor [Lumpy skin disease virus]
Dmel_0004573_5_HT7_Serotonin_receptor_7_Source_FlyBase_0004573_HG_33	gi|15150450|ref|NP_150445.1|	27.66	5e-09	69.3	LSDV011 CC chemokine receptor-like protein S78201 [Lumpy skin disease virus NI-2490]
Dmel_0004573_5_HT7_Serotonin_receptor_7_Source_FlyBase_0004573_HG_33	gi|557883679|gb|AHA43184.1|	26.73	5e-09	68.9	G-protein-coupled chemokine receptor [Goatpox virus]
Dmel_0004573_5_HT7_Serotonin_receptor_7_Source_FlyBase_0004573_HG_33	gi|2495049|sp|Q86917.1|VQ3L_SHEVK	27.66	5e-09	68.9	RecName: Full=G-protein coupled receptor homolog Q2/3L
Dmel_0004573_5_HT7_Serotonin_receptor_7_Source_FlyBase_0004573_HG_33	gi|226438015|gb|ACO56309.1|	27.66	5e-09	68.9	G-protein-coupled chemokine receptor [Lumpy skin disease virus RSA/06 Cow t6]
Dmel_0004573_5_HT7_Serotonin_receptor_7_Source_FlyBase_0004573_HG_33	gi|226438005|gb|ACO56304.1|	28.06	5e-09	68.9	G-protein-coupled chemokine receptor [Lumpy skin disease virus Niger Ibetecene]
Dmel_0004573_5_HT7_Serotonin_receptor_7_Source_FlyBase_0004573_HG_33	gi|22595544|gb|AAN02577.1|	28.06	5e-09	68.9	CC chemokine receptor-like protein [Lumpy skin disease virus NW-LW]
Dmel_0004573_5_HT7_Serotonin_receptor_7_Source_FlyBase_0004573_HG_33	gi|226438023|gb|ACO56313.1|	28.06	5e-09	68.9	G-protein-coupled chemokine receptor [Lumpy skin disease virus RSA/00 OP126402]
Dmel_0004573_5_HT7_Serotonin_receptor_7_Source_FlyBase_0004573_HG_33	gi|757867794|gb|AJO26971.1|	27.66	6e-09	68.9	G-protein-coupled chemokine receptor [Lumpy skin disease virus]
Dmel_0004573_5_HT7_Serotonin_receptor_7_Source_FlyBase_0004573_HG_33	gi|226437989|gb|ACO56296.1|	26.73	7e-09	68.9	G-protein-coupled chemokine receptor [Goatpox virus Iraq/61 Gorgan]
Dmel_0004573_5_HT7_Serotonin_receptor_7_Source_FlyBase_0004573_HG_33	gi|557883665|gb|AHA43177.1|	27.72	7e-09	68.6	G-protein-coupled chemokine receptor [Sheeppox virus]
Dmel_0004573_5_HT7_Serotonin_receptor_7_Source_FlyBase_0004573_HG_33	gi|148912889|ref|YP_001293203.1|	26.73	7e-09	68.6	hypothetical protein GTPV_gp009 [Goatpox virus Pellor]
Dmel_0004573_5_HT7_Serotonin_receptor_7_Source_FlyBase_0004573_HG_33	gi|226437985|gb|ACO56294.1|	26.73	8e-09	68.6	G-protein-coupled chemokine receptor [Goatpox virus Bangladesh/86]
Dmel_0004573_5_HT7_Serotonin_receptor_7_Source_FlyBase_0004573_HG_33	gi|927348237|gb|ALE15274.1|	28.06	1e-08	67.8	G-protein-coupled chemokine receptor, partial [Lumpy skin disease virus]
Dmel_0004573_5_HT7_Serotonin_receptor_7_Source_FlyBase_0004573_HG_33	gi|226437999|gb|ACO56301.1|	27.23	1e-08	68.2	G-protein-coupled chemokine receptor [Goatpox virus Yemen/83]
Dmel_0004573_5_HT7_Serotonin_receptor_7_Source_FlyBase_0004573_HG_33	gi|557883675|gb|AHA43182.1|	28.22	1e-08	68.2	G-protein-coupled chemokine receptor [Sheeppox virus]
Dmel_0004573_5_HT7_Serotonin_receptor_7_Source_FlyBase_0004573_HG_33	gi|557883689|gb|AHA43189.1|	26.73	1e-08	68.2	G-protein-coupled chemokine receptor [Goatpox virus]
Dmel_0004573_5_HT7_Serotonin_receptor_7_Source_FlyBase_0004573_HG_33	gi|226437981|gb|ACO56292.1|	27.23	1e-08	68.2	G-protein-coupled chemokine receptor [Goatpox virus Burkina Benogo 3A]
Dmel_0004573_5_HT7_Serotonin_receptor_7_Source_FlyBase_0004573_HG_33	gi|927348217|gb|ALE15264.1|	28.06	1e-08	67.8	G-protein-coupled chemokine receptor, partial [Lumpy skin disease virus]
Dmel_0004573_5_HT7_Serotonin_receptor_7_Source_FlyBase_0004573_HG_33	gi|557370472|gb|AGZ95327.1|	26.73	1e-08	67.8	G-protein-coupled chemokine receptor [Goatpox virus FZ]
Dmel_0004573_5_HT7_Serotonin_receptor_7_Source_FlyBase_0004573_HG_33	gi|927348173|gb|ALE15242.1|	27.66	1e-08	67.8	G-protein-coupled chemokine receptor, partial [Lumpy skin disease virus]
Dmel_0004573_5_HT7_Serotonin_receptor_7_Source_FlyBase_0004573_HG_33	gi|927348209|gb|ALE15260.1|	27.66	1e-08	67.8	G-protein-coupled chemokine receptor, partial [Lumpy skin disease virus]
Dmel_0004573_5_HT7_Serotonin_receptor_7_Source_FlyBase_0004573_HG_33	gi|927348191|gb|ALE15251.1|	27.66	1e-08	67.4	G-protein-coupled chemokine receptor, partial [Lumpy skin disease virus]
Dmel_0004573_5_HT7_Serotonin_receptor_7_Source_FlyBase_0004573_HG_33	gi|927348179|gb|ALE15245.1|	27.66	1e-08	67.4	G-protein-coupled chemokine receptor, partial [Lumpy skin disease virus]
Dmel_0004573_5_HT7_Serotonin_receptor_7_Source_FlyBase_0004573_HG_33	gi|927348211|gb|ALE15261.1|	27.66	1e-08	67.4	G-protein-coupled chemokine receptor, partial [Lumpy skin disease virus]
Dmel_0004573_5_HT7_Serotonin_receptor_7_Source_FlyBase_0004573_HG_33	gi|927348189|gb|ALE15250.1|	27.66	1e-08	67.4	G-protein-coupled chemokine receptor, partial [Lumpy skin disease virus]
Dmel_0004573_5_HT7_Serotonin_receptor_7_Source_FlyBase_0004573_HG_33	gi|927348229|gb|ALE15270.1|	28.06	1e-08	67.8	G-protein-coupled chemokine receptor, partial [Lumpy skin disease virus]
Dmel_0004573_5_HT7_Serotonin_receptor_7_Source_FlyBase_0004573_HG_33	gi|927348233|gb|ALE15272.1|	27.66	1e-08	67.4	G-protein-coupled chemokine receptor, partial [Lumpy skin disease virus]
Dmel_0004573_5_HT7_Serotonin_receptor_7_Source_FlyBase_0004573_HG_33	gi|927348171|gb|ALE15241.1|	27.66	1e-08	67.4	G-protein-coupled chemokine receptor, partial [Lumpy skin disease virus]
Dmel_0004573_5_HT7_Serotonin_receptor_7_Source_FlyBase_0004573_HG_33	gi|927348185|gb|ALE15248.1|	27.66	1e-08	67.4	G-protein-coupled chemokine receptor, partial [Lumpy skin disease virus]
Dmel_0004573_5_HT7_Serotonin_receptor_7_Source_FlyBase_0004573_HG_33	gi|22595703|gb|AAN02735.1|	27.66	1e-08	67.8	CC chemokine receptor-like protein [Lumpy skin disease virus]
Dmel_0004573_5_HT7_Serotonin_receptor_7_Source_FlyBase_0004573_HG_33	gi|927348187|gb|ALE15249.1|	27.66	1e-08	67.4	G-protein-coupled chemokine receptor, partial [Lumpy skin disease virus]
Dmel_0004573_5_HT7_Serotonin_receptor_7_Source_FlyBase_0004573_HG_33	gi|640938863|gb|AIA57662.1|	27.23	1e-08	67.8	G-protein-coupled chemokine receptor [Goatpox virus]
Dmel_0004573_5_HT7_Serotonin_receptor_7_Source_FlyBase_0004573_HG_33	gi|927348223|gb|ALE15267.1|	27.66	1e-08	67.4	G-protein-coupled chemokine receptor, partial [Lumpy skin disease virus]
Dmel_0004573_5_HT7_Serotonin_receptor_7_Source_FlyBase_0004573_HG_33	gi|927348183|gb|ALE15247.1|	27.66	1e-08	67.4	G-protein-coupled chemokine receptor, partial [Lumpy skin disease virus]
Dmel_0004573_5_HT7_Serotonin_receptor_7_Source_FlyBase_0004573_HG_33	gi|13876663|gb|AAK43551.1|	27.66	2e-08	67.8	G-protein-coupled chemokine receptor-like protein [Lumpy skin disease virus]
Dmel_0004573_5_HT7_Serotonin_receptor_7_Source_FlyBase_0004573_HG_33	gi|927348199|gb|ALE15255.1|	27.66	2e-08	67.4	G-protein-coupled chemokine receptor, partial [Lumpy skin disease virus]
Dmel_0004573_5_HT7_Serotonin_receptor_7_Source_FlyBase_0004573_HG_33	gi|927348175|gb|ALE15243.1|	27.66	2e-08	67.4	G-protein-coupled chemokine receptor, partial [Lumpy skin disease virus]
Dmel_0004573_5_HT7_Serotonin_receptor_7_Source_FlyBase_0004573_HG_33	gi|873463510|gb|AKP49081.1|	27.66	2e-08	67.4	G-protein-coupled chemokine receptor, partial [Lumpy skin disease virus]
Dmel_0004573_5_HT7_Serotonin_receptor_7_Source_FlyBase_0004573_HG_33	gi|927348227|gb|ALE15269.1|	27.66	2e-08	67.4	G-protein-coupled chemokine receptor, partial [Lumpy skin disease virus]
Dmel_0004573_5_HT7_Serotonin_receptor_7_Source_FlyBase_0004573_HG_33	gi|927348197|gb|ALE15254.1|	27.66	2e-08	67.4	G-protein-coupled chemokine receptor, partial [Lumpy skin disease virus]
Dmel_0004573_5_HT7_Serotonin_receptor_7_Source_FlyBase_0004573_HG_33	gi|927348207|gb|ALE15259.1|	27.66	2e-08	67.4	G-protein-coupled chemokine receptor, partial [Lumpy skin disease virus]
Dmel_0004573_5_HT7_Serotonin_receptor_7_Source_FlyBase_0004573_HG_33	gi|927348231|gb|ALE15271.1|	27.66	2e-08	67.0	G-protein-coupled chemokine receptor, partial [Lumpy skin disease virus]
Dmel_0004573_5_HT7_Serotonin_receptor_7_Source_FlyBase_0004573_HG_33	gi|927348177|gb|ALE15244.1|	27.66	2e-08	67.0	G-protein-coupled chemokine receptor, partial [Lumpy skin disease virus]
Dmel_0004573_5_HT7_Serotonin_receptor_7_Source_FlyBase_0004573_HG_33	gi|927348181|gb|ALE15246.1|	27.66	2e-08	67.4	G-protein-coupled chemokine receptor, partial [Lumpy skin disease virus]
Dmel_0004573_5_HT7_Serotonin_receptor_7_Source_FlyBase_0004573_HG_33	gi|927348235|gb|ALE15273.1|	27.66	2e-08	67.0	G-protein-coupled chemokine receptor, partial [Lumpy skin disease virus]
Dmel_0004573_5_HT7_Serotonin_receptor_7_Source_FlyBase_0004573_HG_33	gi|226437993|gb|ACO56298.1|	26.73	2e-08	67.4	G-protein-coupled chemokine receptor [Goatpox virus Oman/84]
Dmel_0004573_5_HT7_Serotonin_receptor_7_Source_FlyBase_0004573_HG_33	gi|226438003|gb|ACO56303.1|	27.72	2e-08	67.0	G-protein-coupled chemokine receptor [Goatpox virus vaccine Nigeria/99]
Dmel_0004573_5_HT7_Serotonin_receptor_7_Source_FlyBase_0004573_HG_33	gi|226437973|gb|ACO56288.1|	27.72	3e-08	67.0	G-protein-coupled chemokine receptor [Sheeppox virus Tunisia/01 3P3]
Dmel_0004573_5_HT7_Serotonin_receptor_7_Source_FlyBase_0004573_HG_33	gi|557883667|gb|AHA43178.1|	27.72	3e-08	66.6	G-protein-coupled chemokine receptor [Sheeppox virus]
Dmel_0004573_5_HT7_Serotonin_receptor_7_Source_FlyBase_0004573_HG_33	gi|226438051|gb|ACO56327.1|	27.72	3e-08	66.6	G-protein-coupled chemokine receptor [Sheeppox virus Turkey/98 Sivas]
Dmel_0004573_5_HT7_Serotonin_receptor_7_Source_FlyBase_0004573_HG_33	gi|387766395|pdb|4EJ4|A	27.75	3e-08	67.0	Chain A, Structure Of The Delta Opioid Receptor Bound To Naltrindole
Dmel_0004573_5_HT7_Serotonin_receptor_7_Source_FlyBase_0004573_HG_33	gi|387766395|pdb|4EJ4|A	35.00	2.8	41.6	Chain A, Structure Of The Delta Opioid Receptor Bound To Naltrindole
Dmel_0004573_5_HT7_Serotonin_receptor_7_Source_FlyBase_0004573_HG_33	gi|226438049|gb|ACO56326.1|	27.72	3e-08	66.6	G-protein-coupled chemokine receptor [Sheeppox virus Nigeria/77]
Dmel_0004573_5_HT7_Serotonin_receptor_7_Source_FlyBase_0004573_HG_33	gi|226437969|gb|ACO56286.1|	27.72	3e-08	66.6	G-protein-coupled chemokine receptor [Sheeppox virus Tunisia/01 18P2]
Dmel_0004573_5_HT7_Serotonin_receptor_7_Source_FlyBase_0004573_HG_33	gi|383843883|gb|AFH53905.1|	27.72	3e-08	66.6	G-protein-coupled chemokine receptor [Sheeppox virus]
Dmel_0004573_5_HT7_Serotonin_receptor_7_Source_FlyBase_0004573_HG_33	gi|226438039|gb|ACO56321.1|	27.72	3e-08	66.6	G-protein-coupled chemokine receptor [Sheeppox virus Turkey/98 Corum]
Dmel_0004573_5_HT7_Serotonin_receptor_7_Source_FlyBase_0004573_HG_33	gi|226438031|gb|ACO56317.1|	27.72	3e-08	66.6	G-protein-coupled chemokine receptor [Sheeppox virus Morocco vaccine strain]
Dmel_0004573_5_HT7_Serotonin_receptor_7_Source_FlyBase_0004573_HG_33	gi|226437995|gb|ACO56299.1|	27.72	3e-08	66.6	G-protein-coupled chemokine receptor [Goatpox virus Saudi Arabia/93]
Dmel_0004573_5_HT7_Serotonin_receptor_7_Source_FlyBase_0004573_HG_33	gi|21492466|ref|NP_659585.1|	27.72	3e-08	66.6	G protein-coupled chemokine receptor [Sheeppox virus]
Dmel_0004573_5_HT7_Serotonin_receptor_7_Source_FlyBase_0004573_HG_33	gi|226438057|gb|ACO56330.1|	27.72	3e-08	66.6	G-protein-coupled chemokine receptor [Sheeppox virus HSL]
Dmel_0004573_5_HT7_Serotonin_receptor_7_Source_FlyBase_0004573_HG_33	gi|564120226|gb|AHB72725.1|	27.72	4e-08	66.6	GPCR [Sheeppox virus]
Dmel_0004573_5_HT7_Serotonin_receptor_7_Source_FlyBase_0004573_HG_33	gi|940376760|pdb|5DHG|A	28.95	4e-08	66.6	Chain A, The Crystal Structure Of Nociceptin/orphanin Fq Peptide Receptor (nop) In Complex With C-35 (psi Community Target)
Dmel_0004573_5_HT7_Serotonin_receptor_7_Source_FlyBase_0004573_HG_33	gi|385252102|pdb|4EA3|A	28.95	4e-08	66.6	Chain A, Structure Of The NOFQ OPIOID RECEPTOR IN COMPLEX WITH A PEPTIDE Mimetic
Dmel_0004573_5_HT7_Serotonin_receptor_7_Source_FlyBase_0004573_HG_33	gi|557883673|gb|AHA43181.1|	27.72	4e-08	66.2	G-protein-coupled chemokine receptor [Sheeppox virus]
Dmel_0004573_5_HT7_Serotonin_receptor_7_Source_FlyBase_0004573_HG_33	gi|557883695|gb|AHA43192.1|	27.72	4e-08	66.2	G-protein-coupled chemokine receptor [Sheeppox virus]
Dmel_0004573_5_HT7_Serotonin_receptor_7_Source_FlyBase_0004573_HG_33	gi|557883691|gb|AHA43190.1|	26.73	4e-08	66.2	G-protein-coupled chemokine receptor [Goatpox virus]
Dmel_0004573_5_HT7_Serotonin_receptor_7_Source_FlyBase_0004573_HG_33	gi|1152729826|gb|AQW44856.1|	27.72	5e-08	65.9	G-protein-coupled chemokine receptor, partial [Sheeppox virus]
Dmel_0004573_5_HT7_Serotonin_receptor_7_Source_FlyBase_0004573_HG_33	gi|383933251|gb|AFH53909.1|	27.72	6e-08	65.9	G-protein-coupled chemokine receptor [Sheeppox virus]
Dmel_0004573_5_HT7_Serotonin_receptor_7_Source_FlyBase_0004573_HG_33	gi|226438037|gb|ACO56320.1|	27.72	6e-08	65.9	G-protein-coupled chemokine receptor [Sheeppox virus Vaccine Nigeria/99]
Dmel_0004573_5_HT7_Serotonin_receptor_7_Source_FlyBase_0004573_HG_33	gi|226437997|gb|ACO56300.1|	27.72	9e-08	65.1	G-protein-coupled chemokine receptor [Goatpox virus Sudan]
Dmel_0004573_5_HT7_Serotonin_receptor_7_Source_FlyBase_0004573_HG_33	gi|226438041|gb|ACO56322.1|	26.96	9e-08	65.1	G-protein-coupled chemokine receptor [Sheeppox virus Turkey/98 Darica]
Dmel_0004573_5_HT7_Serotonin_receptor_7_Source_FlyBase_0004573_HG_33	gi|1026948833|ref|XP_016612672.1|	29.27	9e-08	65.1	hypothetical protein SPPG_00350 [Spizellomyces punctatus DAOM BR117]
Dmel_0004573_5_HT7_Serotonin_receptor_7_Source_FlyBase_0004573_HG_33	gi|568786785|pdb|4N6H|A	27.17	1e-07	65.1	Chain A, 1.8 A Structure Of The Human Delta Opioid 7tm Receptor (psi Community Target)
Dmel_0004573_5_HT7_Serotonin_receptor_7_Source_FlyBase_0004573_HG_33	gi|568786785|pdb|4N6H|A	33.85	2.5	42.0	Chain A, 1.8 A Structure Of The Human Delta Opioid 7tm Receptor (psi Community Target)
Dmel_0004573_5_HT7_Serotonin_receptor_7_Source_FlyBase_0004573_HG_33	gi|927348169|gb|ALE15240.1|	27.72	1e-07	64.7	G-protein-coupled chemokine receptor, partial [Sheeppox virus]
Dmel_0004573_5_HT7_Serotonin_receptor_7_Source_FlyBase_0004573_HG_33	gi|557883671|gb|AHA43180.1|	27.72	1e-07	64.7	G-protein-coupled chemokine receptor [Sheeppox virus]
Dmel_0004573_5_HT7_Serotonin_receptor_7_Source_FlyBase_0004573_HG_33	gi|747155326|pdb|4RWA|A	27.17	1e-07	65.1	Chain A, Synchrotron Structure Of The Human Delta Opioid Receptor In Complex With A Bifunctional Peptide (psi Community Target)
Dmel_0004573_5_HT7_Serotonin_receptor_7_Source_FlyBase_0004573_HG_33	gi|747155326|pdb|4RWA|A	33.85	2.5	42.0	Chain A, Synchrotron Structure Of The Human Delta Opioid Receptor In Complex With A Bifunctional Peptide (psi Community Target)
Dmel_0004573_5_HT7_Serotonin_receptor_7_Source_FlyBase_0004573_HG_33	gi|383843887|gb|AFH53907.1|	27.23	2e-07	63.9	G-protein-coupled chemokine receptor [Sheeppox virus]
Dmel_0004573_5_HT7_Serotonin_receptor_7_Source_FlyBase_0004573_HG_33	gi|927348167|gb|ALE15239.1|	27.72	3e-07	63.5	G-protein-coupled chemokine receptor, partial [Sheeppox virus]
Dmel_0004573_5_HT7_Serotonin_receptor_7_Source_FlyBase_0004573_HG_33	gi|124738399|gb|ABN14182.1|	28.89	4e-07	63.2	E1 variant b [Equid gammaherpesvirus 2]
Dmel_0004573_5_HT7_Serotonin_receptor_7_Source_FlyBase_0004573_HG_33	gi|124738395|gb|ABN14180.1|	28.33	8e-07	62.4	E1 variant a [Equid gammaherpesvirus 2]
Dmel_0004573_5_HT7_Serotonin_receptor_7_Source_FlyBase_0004573_HG_33	gi|1115234290|pdb|5T1A|A	28.16	2e-06	61.2	Chain A, Structure Of Cc Chemokine Receptor 2 With Orthosteric And Allosteric Antagonists
Dmel_0004573_5_HT7_Serotonin_receptor_7_Source_FlyBase_0004573_HG_33	gi|124738361|gb|ABN14163.1|	29.80	3e-06	60.5	E1 [Equid gammaherpesvirus 2]
Dmel_0004573_5_HT7_Serotonin_receptor_7_Source_FlyBase_0004573_HG_33	gi|929526706|gb|ALF07853.1|	24.88	5e-06	59.7	G protein-coupled receptor [Swinepox virus]
Dmel_0004573_5_HT7_Serotonin_receptor_7_Source_FlyBase_0004573_HG_33	gi|926451053|gb|ALD15776.1|	30.23	9e-06	57.4	G-protein-coupled chemokine receptor, partial [Lumpy skin disease virus]
Dmel_0004573_5_HT7_Serotonin_receptor_7_Source_FlyBase_0004573_HG_33	gi|18640232|ref|NP_570306.1|	24.53	2e-05	57.8	SPV146 G protein-coupled CC chemokine receptor-like protein [Swinepox virus]
Dmel_0004573_5_HT7_Serotonin_receptor_7_Source_FlyBase_0004573_HG_33	gi|586239|sp|Q08520.1|VK02_SWPVK	24.53	2e-05	57.8	RecName: Full=G-protein coupled receptor homolog K2
Dmel_0004573_5_HT7_Serotonin_receptor_7_Source_FlyBase_0004573_HG_33	gi|20026758|ref|NP_612800.1|	27.19	5e-05	56.2	envelope protein US28 [Panine betaherpesvirus 2]
Dmel_0004573_5_HT7_Serotonin_receptor_7_Source_FlyBase_0004573_HG_33	gi|909142277|gb|KNE66860.1|	23.58	5e-05	57.0	hypothetical protein AMAG_11340 [Allomyces macrogynus ATCC 38327]
Dmel_0004573_5_HT7_Serotonin_receptor_7_Source_FlyBase_0004573_HG_33	gi|752901009|ref|YP_009118391.1|	22.45	2e-04	54.3	membrane protein E1 [Equid gammaherpesvirus 5]
Dmel_0004573_5_HT7_Serotonin_receptor_7_Source_FlyBase_0004573_HG_33	gi|124738369|gb|ABN14167.1|	28.57	4e-04	53.5	E1 [Equid gammaherpesvirus 2]
Dmel_0004573_5_HT7_Serotonin_receptor_7_Source_FlyBase_0004573_HG_33	gi|393194713|gb|AFN07323.1|	24.44	4e-04	53.1	rhodopsin, partial [Crossocheilus burmanicus]
Dmel_0004573_5_HT7_Serotonin_receptor_7_Source_FlyBase_0004573_HG_33	gi|906849136|pdb|4ZWJ|A	22.97	4e-04	54.3	Chain A, Crystal Structure Of Rhodopsin Bound To Arrestin By Femtosecond X-ray Laser
Dmel_0004573_5_HT7_Serotonin_receptor_7_Source_FlyBase_0004573_HG_33	gi|124738383|gb|ABN14174.1|	28.57	5e-04	53.5	E1 [Equid gammaherpesvirus 2]
Dmel_0004573_5_HT7_Serotonin_receptor_7_Source_FlyBase_0004573_HG_33	gi|1026949915|ref|XP_016612965.1|	29.63	5e-04	53.9	hypothetical protein, variant [Spizellomyces punctatus DAOM BR117]
Dmel_0004573_5_HT7_Serotonin_receptor_7_Source_FlyBase_0004573_HG_33	gi|124738373|gb|ABN14169.1|	28.57	5e-04	53.5	E1 [Equid gammaherpesvirus 2]
Dmel_0004573_5_HT7_Serotonin_receptor_7_Source_FlyBase_0004573_HG_33	gi|124738375|gb|ABN14170.1|	28.57	5e-04	53.5	E1 [Equid gammaherpesvirus 2]
Dmel_0004573_5_HT7_Serotonin_receptor_7_Source_FlyBase_0004573_HG_33	gi|124738377|gb|ABN14171.1|	28.57	5e-04	53.1	E1 [Equid gammaherpesvirus 2]
Dmel_0004573_5_HT7_Serotonin_receptor_7_Source_FlyBase_0004573_HG_33	gi|906848993|pdb|4XEE|A	31.68	7e-04	53.5	Chain A, Structure Of Active-like Neurotensin Receptor
Dmel_0004573_5_HT7_Serotonin_receptor_7_Source_FlyBase_0004573_HG_33	gi|1026949919|ref|XP_016612966.1|	26.11	7e-04	53.5	hypothetical protein SPPG_00617 [Spizellomyces punctatus DAOM BR117]
Dmel_0004573_5_HT7_Serotonin_receptor_7_Source_FlyBase_0004573_HG_33	gi|310689932|pdb|3OE6|A	25.45	7e-04	53.1	Chain A, Crystal Structure Of The Cxcr4 Chemokine Receptor In Complex With A Small Molecule Antagonist It1t In I222 Spacegroup
Dmel_0004573_5_HT7_Serotonin_receptor_7_Source_FlyBase_0004573_HG_33	gi|310689932|pdb|3OE6|A	31.48	5.8	40.8	Chain A, Crystal Structure Of The Cxcr4 Chemokine Receptor In Complex With A Small Molecule Antagonist It1t In I222 Spacegroup
Dmel_0004573_5_HT7_Serotonin_receptor_7_Source_FlyBase_0004573_HG_33	gi|310689928|pdb|3ODU|A	25.45	8e-04	53.1	Chain A, The 2.5 A Structure Of The Cxcr4 Chemokine Receptor In Complex With Small Molecule Antagonist It1t
Dmel_0004573_5_HT7_Serotonin_receptor_7_Source_FlyBase_0004573_HG_33	gi|310689928|pdb|3ODU|A	31.48	5.6	40.8	Chain A, The 2.5 A Structure Of The Cxcr4 Chemokine Receptor In Complex With Small Molecule Antagonist It1t
Dmel_0004573_5_HT7_Serotonin_receptor_7_Source_FlyBase_0004573_HG_33	gi|1123436705|pdb|5T04|A	31.68	9e-04	53.1	Chain A, Structure Of Constitutively Active Neurotensin Receptor
Dmel_0004573_5_HT7_Serotonin_receptor_7_Source_FlyBase_0004573_HG_33	gi|756142618|pdb|4RWS|A	26.14	0.001	52.8	Chain A, Crystal Structure Of Cxcr4 And Viral Chemokine Antagonist Vmip-ii Complex (psi Community Target)
Dmel_0004573_5_HT7_Serotonin_receptor_7_Source_FlyBase_0004573_HG_33	gi|124738379|gb|ABN14172.1|	27.82	0.001	52.4	E1 [Equid gammaherpesvirus 2]
Dmel_0004573_5_HT7_Serotonin_receptor_7_Source_FlyBase_0004573_HG_33	gi|124738371|gb|ABN14168.1|	27.82	0.001	52.4	E1 [Equid gammaherpesvirus 2]
Dmel_0004573_5_HT7_Serotonin_receptor_7_Source_FlyBase_0004573_HG_33	gi|310689930|pdb|3OE0|A	25.45	0.001	52.8	Chain A, Crystal Structure Of The Cxcr4 Chemokine Receptor In Complex With A Cyclic Peptide Antagonist Cvx15
Dmel_0004573_5_HT7_Serotonin_receptor_7_Source_FlyBase_0004573_HG_33	gi|146746485|gb|ABQ43621.1|	23.01	0.001	52.0	vCCR8 [Tanapox virus]
Dmel_0004573_5_HT7_Serotonin_receptor_7_Source_FlyBase_0004573_HG_33	gi|124738381|gb|ABN14173.1|	28.57	0.001	52.4	E1 [Equid gammaherpesvirus 2]
Dmel_0004573_5_HT7_Serotonin_receptor_7_Source_FlyBase_0004573_HG_33	gi|541881756|pdb|4MBS|A	26.57	0.001	52.4	Chain A, Crystal Structure Of The Ccr5 Chemokine Receptor
Dmel_0004573_5_HT7_Serotonin_receptor_7_Source_FlyBase_0004573_HG_33	gi|9628003|ref|NP_042597.1|	30.65	0.001	52.0	membrane protein E1 [Equid gammaherpesvirus 2]
Dmel_0004573_5_HT7_Serotonin_receptor_7_Source_FlyBase_0004573_HG_33	gi|12085128|ref|NP_073530.1|	22.97	0.002	51.6	145R protein [Yaba-like disease virus]
Dmel_0004573_5_HT7_Serotonin_receptor_7_Source_FlyBase_0004573_HG_33	gi|124738365|gb|ABN14165.1|	30.65	0.002	51.6	E1 [Equid gammaherpesvirus 2]
Dmel_0004573_5_HT7_Serotonin_receptor_7_Source_FlyBase_0004573_HG_33	gi|906848995|pdb|4XES|A	31.68	0.002	52.0	Chain A, Structure Of Active-like Neurotensin Receptor
Dmel_0004573_5_HT7_Serotonin_receptor_7_Source_FlyBase_0004573_HG_33	gi|909146838|gb|KNE70217.1|	23.53	0.002	51.6	hypothetical protein AMAG_15186 [Allomyces macrogynus ATCC 38327]
Dmel_0004573_5_HT7_Serotonin_receptor_7_Source_FlyBase_0004573_HG_33	gi|409107331|pdb|4GRV|A	31.68	0.003	51.2	Chain A, The Crystal Structure Of The Neurotensin Receptor Nts1 In Complex With Neurotensin (8-13)
Dmel_0004573_5_HT7_Serotonin_receptor_7_Source_FlyBase_0004573_HG_33	gi|1135106689|ref|YP_009342091.1|	27.89	0.003	48.9	hypothetical protein LCDVSa023R [Lymphocystis disease virus Sa]
Dmel_0250910_Octbeta3R_Octbeta3R_Source_FlyBase_0250910_HG_33	gi|545719881|pdb|4LDE|A	40.30	1e-35	154	Chain A, Structure Of Beta2 Adrenoceptor Bound To Bi167107 And An Engineered Nanobody
Dmel_0250910_Octbeta3R_Octbeta3R_Source_FlyBase_0250910_HG_33	gi|545719881|pdb|4LDE|A	45.56	2e-08	69.3	Chain A, Structure Of Beta2 Adrenoceptor Bound To Bi167107 And An Engineered Nanobody
Dmel_0250910_Octbeta3R_Octbeta3R_Source_FlyBase_0250910_HG_33	gi|159795485|pdb|2RH1|A	41.03	1e-35	154	Chain A, High Resolution Crystal Structure Of Human B2-Adrenergic G Protein- Coupled Receptor.
Dmel_0250910_Octbeta3R_Octbeta3R_Source_FlyBase_0250910_HG_33	gi|159795485|pdb|2RH1|A	39.23	4e-09	71.6	Chain A, High Resolution Crystal Structure Of Human B2-Adrenergic G Protein- Coupled Receptor.
Dmel_0250910_Octbeta3R_Octbeta3R_Source_FlyBase_0250910_HG_33	gi|319443693|pdb|3P0G|A	41.03	1e-35	154	Chain A, Structure Of A Nanobody-Stabilized Active State Of The Beta2 Adrenoceptor
Dmel_0250910_Octbeta3R_Octbeta3R_Source_FlyBase_0250910_HG_33	gi|319443693|pdb|3P0G|A	39.23	4e-09	71.6	Chain A, Structure Of A Nanobody-Stabilized Active State Of The Beta2 Adrenoceptor
Dmel_0250910_Octbeta3R_Octbeta3R_Source_FlyBase_0250910_HG_33	gi|190613726|pdb|3D4S|A	41.03	2e-35	154	Chain A, Cholesterol Bound Form Of Human Beta2 Adrenergic Receptor.
Dmel_0250910_Octbeta3R_Octbeta3R_Source_FlyBase_0250910_HG_33	gi|190613726|pdb|3D4S|A	39.02	1e-08	69.7	Chain A, Cholesterol Bound Form Of Human Beta2 Adrenergic Receptor.
Dmel_0250910_Octbeta3R_Octbeta3R_Source_FlyBase_0250910_HG_33	gi|1048348467|pdb|5JQH|A	40.70	2e-35	153	Chain A, Structure Of Beta2 Adrenoceptor Bound To Carazolol And Inactive-state Stabilizing Nanobody, Nb60
Dmel_0250910_Octbeta3R_Octbeta3R_Source_FlyBase_0250910_HG_33	gi|1048348467|pdb|5JQH|A	45.56	2e-08	69.3	Chain A, Structure Of Beta2 Adrenoceptor Bound To Carazolol And Inactive-state Stabilizing Nanobody, Nb60
Dmel_0250910_Octbeta3R_Octbeta3R_Source_FlyBase_0250910_HG_33	gi|317455410|pdb|3PDS|A	41.54	5e-35	152	Chain A, Irreversible Agonist-Beta2 Adrenoceptor Complex
Dmel_0250910_Octbeta3R_Octbeta3R_Source_FlyBase_0250910_HG_33	gi|317455410|pdb|3PDS|A	39.02	2e-08	69.3	Chain A, Irreversible Agonist-Beta2 Adrenoceptor Complex
Dmel_0250910_Octbeta3R_Octbeta3R_Source_FlyBase_0250910_HG_33	gi|310943018|pdb|3PBL|A	38.97	1e-27	129	Chain A, Structure Of The Human Dopamine D3 Receptor In Complex With Eticlopride
Dmel_0250910_Octbeta3R_Octbeta3R_Source_FlyBase_0250910_HG_33	gi|310943018|pdb|3PBL|A	38.98	1e-11	79.7	Chain A, Structure Of The Human Dopamine D3 Receptor In Complex With Eticlopride
Dmel_0250910_Octbeta3R_Octbeta3R_Source_FlyBase_0250910_HG_33	gi|726969067|pdb|4U15|A	29.70	6e-24	117	Chain A, M3-mt4l Receptor Bound To Tiotropium
Dmel_0250910_Octbeta3R_Octbeta3R_Source_FlyBase_0250910_HG_33	gi|726969067|pdb|4U15|A	31.09	2e-06	62.8	Chain A, M3-mt4l Receptor Bound To Tiotropium
Dmel_0250910_Octbeta3R_Octbeta3R_Source_FlyBase_0250910_HG_33	gi|460417600|pdb|4IAR|A	35.18	2e-23	115	Chain A, Crystal Structure Of The Chimeric Protein Of 5-ht1b-bril In Complex With Ergotamine (psi Community Target)
Dmel_0250910_Octbeta3R_Octbeta3R_Source_FlyBase_0250910_HG_33	gi|460417600|pdb|4IAR|A	42.86	3e-12	80.9	Chain A, Crystal Structure Of The Chimeric Protein Of 5-ht1b-bril In Complex With Ergotamine (psi Community Target)
Dmel_0250910_Octbeta3R_Octbeta3R_Source_FlyBase_0250910_HG_33	gi|460417599|pdb|4IAQ|A	35.18	3e-23	115	Chain A, Crystal Structure Of The Chimeric Protein Of 5-ht1b-bril In Complex With Dihydroergotamine (psi Community Target)
Dmel_0250910_Octbeta3R_Octbeta3R_Source_FlyBase_0250910_HG_33	gi|460417599|pdb|4IAQ|A	42.86	3e-12	80.9	Chain A, Crystal Structure Of The Chimeric Protein Of 5-ht1b-bril In Complex With Dihydroergotamine (psi Community Target)
Dmel_0250910_Octbeta3R_Octbeta3R_Source_FlyBase_0250910_HG_33	gi|374414662|pdb|3UON|A	33.70	2e-22	112	Chain A, Structure Of The Human M2 Muscarinic Acetylcholine Receptor Bound To An Antagonist
Dmel_0250910_Octbeta3R_Octbeta3R_Source_FlyBase_0250910_HG_33	gi|374414662|pdb|3UON|A	33.33	1e-04	57.0	Chain A, Structure Of The Human M2 Muscarinic Acetylcholine Receptor Bound To An Antagonist
Dmel_0250910_Octbeta3R_Octbeta3R_Source_FlyBase_0250910_HG_33	gi|377656593|pdb|4DAJ|A	29.35	6e-21	108	Chain A, Structure Of The M3 Muscarinic Acetylcholine Receptor
Dmel_0250910_Octbeta3R_Octbeta3R_Source_FlyBase_0250910_HG_33	gi|377656593|pdb|4DAJ|A	31.09	6e-04	55.1	Chain A, Structure Of The M3 Muscarinic Acetylcholine Receptor
Dmel_0250910_Octbeta3R_Octbeta3R_Source_FlyBase_0250910_HG_33	gi|726969066|pdb|4U14|A	29.35	1e-20	107	Chain A, Structure Of The M3 Muscarinic Acetylcholine Receptor Bound To The Antagonist Tiotropium Crystallized With Disulfide-stabilized T4 Lysozyme (dst4l)
Dmel_0250910_Octbeta3R_Octbeta3R_Source_FlyBase_0250910_HG_33	gi|726969066|pdb|4U14|A	34.62	0.001	54.3	Chain A, Structure Of The M3 Muscarinic Acetylcholine Receptor Bound To The Antagonist Tiotropium Crystallized With Disulfide-stabilized T4 Lysozyme (dst4l)
Dmel_0250910_Octbeta3R_Octbeta3R_Source_FlyBase_0250910_HG_33	gi|1006588585|pdb|5DSG|A	32.78	4e-20	105	Chain A, Structure Of The M4 Muscarinic Acetylcholine Receptor (m4-mt4l) Bound To Tiotropium
Dmel_0250910_Octbeta3R_Octbeta3R_Source_FlyBase_0250910_HG_33	gi|1006588585|pdb|5DSG|A	32.17	2e-04	56.6	Chain A, Structure Of The M4 Muscarinic Acetylcholine Receptor (m4-mt4l) Bound To Tiotropium
Dmel_0250910_Octbeta3R_Octbeta3R_Source_FlyBase_0250910_HG_33	gi|1004171631|pdb|5CXV|A	32.79	6e-20	105	Chain A, Structure Of The Human M1 Muscarinic Acetylcholine Receptor Bound To Antagonist Tiotropium
Dmel_0250910_Octbeta3R_Octbeta3R_Source_FlyBase_0250910_HG_33	gi|1004171631|pdb|5CXV|A	39.74	1e-06	63.5	Chain A, Structure Of The Human M1 Muscarinic Acetylcholine Receptor Bound To Antagonist Tiotropium
Dmel_0250910_Octbeta3R_Octbeta3R_Source_FlyBase_0250910_HG_33	gi|1139421941|pdb|5TVN|A	33.52	5e-18	98.6	Chain A, Crystal Structure Of The Lsd-bound 5-ht2b Receptor
Dmel_0250910_Octbeta3R_Octbeta3R_Source_FlyBase_0250910_HG_33	gi|1139421941|pdb|5TVN|A	40.00	4e-09	70.9	Chain A, Crystal Structure Of The Lsd-bound 5-ht2b Receptor
Dmel_0250910_Octbeta3R_Octbeta3R_Source_FlyBase_0250910_HG_33	gi|460417601|pdb|4IB4|A	33.52	6e-16	92.4	Chain A, Crystal Structure Of The Chimeric Protein Of 5-ht2b-bril In Complex With Ergotamine
Dmel_0250910_Octbeta3R_Octbeta3R_Source_FlyBase_0250910_HG_33	gi|460417601|pdb|4IB4|A	40.00	7e-09	70.5	Chain A, Crystal Structure Of The Chimeric Protein Of 5-ht2b-bril In Complex With Ergotamine
Dmel_0250910_Octbeta3R_Octbeta3R_Source_FlyBase_0250910_HG_33	gi|340708465|pdb|3RZE|A	30.93	1e-12	82.8	Chain A, Structure Of The Human Histamine H1 Receptor In Complex With Doxepin
Dmel_0250910_Octbeta3R_Octbeta3R_Source_FlyBase_0250910_HG_33	gi|340708465|pdb|3RZE|A	42.86	2e-11	79.0	Chain A, Structure Of The Human Histamine H1 Receptor In Complex With Doxepin
Dmel_0250910_Octbeta3R_Octbeta3R_Source_FlyBase_0250910_HG_33	gi|747155334|pdb|4S0V|A	33.83	2e-12	82.4	Chain A, Crystal Structure Of The Human Ox2 Orexin Receptor Bound To The Insomnia Drug Suvorexant
Dmel_0250910_Octbeta3R_Octbeta3R_Source_FlyBase_0250910_HG_33	gi|747155334|pdb|4S0V|A	26.45	0.10	47.8	Chain A, Crystal Structure Of The Human Ox2 Orexin Receptor Bound To The Insomnia Drug Suvorexant
Dmel_0250910_Octbeta3R_Octbeta3R_Source_FlyBase_0250910_HG_33	gi|1041576773|pdb|5IU4|A	32.99	1e-11	79.3	Chain A, Crystal Structure Of Stabilized A2a Adenosine Receptor A2ar-star2-bril In Complex With Zm241385 At 1.7a Resolution
Dmel_0250910_Octbeta3R_Octbeta3R_Source_FlyBase_0250910_HG_33	gi|1041576773|pdb|5IU4|A	36.71	4e-05	58.5	Chain A, Crystal Structure Of Stabilized A2a Adenosine Receptor A2ar-star2-bril In Complex With Zm241385 At 1.7a Resolution
Dmel_0250910_Octbeta3R_Octbeta3R_Source_FlyBase_0250910_HG_33	gi|939187030|pdb|4ZUD|A	26.44	1e-11	79.0	Chain A, Crystal Structure Of Human Angiotensin Receptor In Complex With Inverse Agonist Olmesartan At 2.8a Resolution.
Dmel_0250910_Octbeta3R_Octbeta3R_Source_FlyBase_0250910_HG_33	gi|810515963|pdb|4YAY|A	26.44	1e-11	79.0	Chain A, Xfel Structure Of Human Angiotensin Receptor
Dmel_0250910_Octbeta3R_Octbeta3R_Source_FlyBase_0250910_HG_33	gi|380765108|pdb|4DJH|A	28.44	5e-10	74.3	Chain A, Structure Of The Human Kappa Opioid Receptor In Complex With Jdtic
Dmel_0250910_Octbeta3R_Octbeta3R_Source_FlyBase_0250910_HG_33	gi|399125248|pdb|4EIY|A	32.49	9e-10	73.6	Chain A, Crystal Structure Of The Chimeric Protein Of A2aar-Bril In Complex With Zm241385 At 1.8a Resolution
Dmel_0250910_Octbeta3R_Octbeta3R_Source_FlyBase_0250910_HG_33	gi|399125248|pdb|4EIY|A	35.48	3e-06	62.0	Chain A, Crystal Structure Of The Chimeric Protein Of A2aar-Bril In Complex With Zm241385 At 1.8a Resolution
Dmel_0250910_Octbeta3R_Octbeta3R_Source_FlyBase_0250910_HG_33	gi|209447557|pdb|3EML|A	32.49	1e-09	73.2	Chain A, The 2.6 A Crystal Structure Of A Human A2a Adenosine Receptor Bound To Zm241385.
Dmel_0250910_Octbeta3R_Octbeta3R_Source_FlyBase_0250910_HG_33	gi|209447557|pdb|3EML|A	32.81	9e-07	63.9	Chain A, The 2.6 A Crystal Structure Of A Human A2a Adenosine Receptor Bound To Zm241385.
Dmel_0250910_Octbeta3R_Octbeta3R_Source_FlyBase_0250910_HG_33	gi|1143283946|pdb|5UIG|A	32.49	2e-09	72.0	Chain A, Crystal Structure Of Adenosine A2a Receptor Bound To A Novel Triazole- Carboximidamide Antagonist
Dmel_0250910_Octbeta3R_Octbeta3R_Source_FlyBase_0250910_HG_33	gi|1143283946|pdb|5UIG|A	35.48	5e-06	61.6	Chain A, Crystal Structure Of Adenosine A2a Receptor Bound To A Novel Triazole- Carboximidamide Antagonist
Dmel_0250910_Octbeta3R_Octbeta3R_Source_FlyBase_0250910_HG_33	gi|586239|sp|Q08520.1|VK02_SWPVK	25.78	5e-09	70.5	RecName: Full=G-protein coupled receptor homolog K2
Dmel_0250910_Octbeta3R_Octbeta3R_Source_FlyBase_0250910_HG_33	gi|18640232|ref|NP_570306.1|	25.78	5e-09	70.5	SPV146 G protein-coupled CC chemokine receptor-like protein [Swinepox virus]
Dmel_0250910_Octbeta3R_Octbeta3R_Source_FlyBase_0250910_HG_33	gi|1004171529|pdb|4ZJ8|A	37.63	7e-09	70.9	Chain A, Structures Of The Human Ox1 Orexin Receptor Bound To Selective And Dual Antagonists
Dmel_0250910_Octbeta3R_Octbeta3R_Source_FlyBase_0250910_HG_33	gi|1004171529|pdb|4ZJ8|A	27.78	0.003	52.8	Chain A, Structures Of The Human Ox1 Orexin Receptor Bound To Selective And Dual Antagonists
Dmel_0250910_Octbeta3R_Octbeta3R_Source_FlyBase_0250910_HG_33	gi|310689932|pdb|3OE6|A	30.43	2e-08	69.3	Chain A, Crystal Structure Of The Cxcr4 Chemokine Receptor In Complex With A Small Molecule Antagonist It1t In I222 Spacegroup
Dmel_0250910_Octbeta3R_Octbeta3R_Source_FlyBase_0250910_HG_33	gi|310689932|pdb|3OE6|A	23.62	6.7	42.0	Chain A, Crystal Structure Of The Cxcr4 Chemokine Receptor In Complex With A Small Molecule Antagonist It1t In I222 Spacegroup
Dmel_0250910_Octbeta3R_Octbeta3R_Source_FlyBase_0250910_HG_33	gi|380765131|pdb|4DKL|A	32.86	2e-08	69.3	Chain A, Crystal Structure Of The Mu-opioid Receptor Bound To A Morphinan Antagonist
Dmel_0250910_Octbeta3R_Octbeta3R_Source_FlyBase_0250910_HG_33	gi|310689928|pdb|3ODU|A	30.43	2e-08	69.3	Chain A, The 2.5 A Structure Of The Cxcr4 Chemokine Receptor In Complex With Small Molecule Antagonist It1t
Dmel_0250910_Octbeta3R_Octbeta3R_Source_FlyBase_0250910_HG_33	gi|929526706|gb|ALF07853.1|	24.64	2e-08	68.6	G protein-coupled receptor [Swinepox virus]
Dmel_0250910_Octbeta3R_Octbeta3R_Source_FlyBase_0250910_HG_33	gi|756142618|pdb|4RWS|A	30.48	5e-08	68.2	Chain A, Crystal Structure Of Cxcr4 And Viral Chemokine Antagonist Vmip-ii Complex (psi Community Target)
Dmel_0250910_Octbeta3R_Octbeta3R_Source_FlyBase_0250910_HG_33	gi|38229175|ref|NP_938268.1|	26.53	5e-08	67.0	7L [Yaba monkey tumor virus]
Dmel_0250910_Octbeta3R_Octbeta3R_Source_FlyBase_0250910_HG_33	gi|310689930|pdb|3OE0|A	30.81	6e-08	67.8	Chain A, Crystal Structure Of The Cxcr4 Chemokine Receptor In Complex With A Cyclic Peptide Antagonist Cvx15
Dmel_0250910_Octbeta3R_Octbeta3R_Source_FlyBase_0250910_HG_33	gi|1150667474|pdb|5UEN|A	35.61	2e-07	66.2	Chain A, Crystal Structure Of The Human Adenosine A1 Receptor A1ar-bril In Complex With The Covalent Antagonist Du172 At 3.2a Resolution
Dmel_0250910_Octbeta3R_Octbeta3R_Source_FlyBase_0250910_HG_33	gi|1150667474|pdb|5UEN|A	35.19	7.8	41.6	Chain A, Crystal Structure Of The Human Adenosine A1 Receptor A1ar-bril In Complex With The Covalent Antagonist Du172 At 3.2a Resolution
Dmel_0250910_Octbeta3R_Octbeta3R_Source_FlyBase_0250910_HG_33	gi|940376760|pdb|5DHG|A	28.11	3e-07	65.1	Chain A, The Crystal Structure Of Nociceptin/orphanin Fq Peptide Receptor (nop) In Complex With C-35 (psi Community Target)
Dmel_0250910_Octbeta3R_Octbeta3R_Source_FlyBase_0250910_HG_33	gi|146746499|gb|ABQ43634.1|	24.62	4e-07	64.7	chemokine inhibitor [Tanapox virus]
Dmel_0250910_Octbeta3R_Octbeta3R_Source_FlyBase_0250910_HG_33	gi|146746342|gb|ABQ43478.1|	24.62	4e-07	64.7	chemokine inhibitor [Tanapox virus]
Dmel_0250910_Octbeta3R_Octbeta3R_Source_FlyBase_0250910_HG_33	gi|385252102|pdb|4EA3|A	28.11	4e-07	65.1	Chain A, Structure Of The NOFQ OPIOID RECEPTOR IN COMPLEX WITH A PEPTIDE Mimetic
Dmel_0250910_Octbeta3R_Octbeta3R_Source_FlyBase_0250910_HG_33	gi|12084990|ref|NP_073392.1|	24.62	4e-07	64.3	7L protein [Yaba-like disease virus]
Dmel_0250910_Octbeta3R_Octbeta3R_Source_FlyBase_0250910_HG_33	gi|568786785|pdb|4N6H|A	33.98	2e-06	62.8	Chain A, 1.8 A Structure Of The Human Delta Opioid 7tm Receptor (psi Community Target)
Dmel_0250910_Octbeta3R_Octbeta3R_Source_FlyBase_0250910_HG_33	gi|568786785|pdb|4N6H|A	32.84	6.4	42.0	Chain A, 1.8 A Structure Of The Human Delta Opioid 7tm Receptor (psi Community Target)
Dmel_0250910_Octbeta3R_Octbeta3R_Source_FlyBase_0250910_HG_33	gi|747155326|pdb|4RWA|A	33.98	2e-06	62.4	Chain A, Synchrotron Structure Of The Human Delta Opioid Receptor In Complex With A Bifunctional Peptide (psi Community Target)
Dmel_0250910_Octbeta3R_Octbeta3R_Source_FlyBase_0250910_HG_33	gi|747155326|pdb|4RWA|A	32.84	6.8	41.6	Chain A, Synchrotron Structure Of The Human Delta Opioid Receptor In Complex With A Bifunctional Peptide (psi Community Target)
Dmel_0250910_Octbeta3R_Octbeta3R_Source_FlyBase_0250910_HG_33	gi|387766395|pdb|4EJ4|A	34.95	3e-06	62.4	Chain A, Structure Of The Delta Opioid Receptor Bound To Naltrindole
Dmel_0250910_Octbeta3R_Octbeta3R_Source_FlyBase_0250910_HG_33	gi|387766395|pdb|4EJ4|A	28.10	8.2	41.6	Chain A, Structure Of The Delta Opioid Receptor Bound To Naltrindole
Dmel_0250910_Octbeta3R_Octbeta3R_Source_FlyBase_0250910_HG_33	gi|124738399|gb|ABN14182.1|	23.68	1e-05	60.1	E1 variant b [Equid gammaherpesvirus 2]
Dmel_0250910_Octbeta3R_Octbeta3R_Source_FlyBase_0250910_HG_33	gi|124738399|gb|ABN14182.1|	29.00	4.5	42.4	E1 variant b [Equid gammaherpesvirus 2]
Dmel_0250910_Octbeta3R_Octbeta3R_Source_FlyBase_0250910_HG_33	gi|124738395|gb|ABN14180.1|	23.16	2e-05	59.7	E1 variant a [Equid gammaherpesvirus 2]
Dmel_0250910_Octbeta3R_Octbeta3R_Source_FlyBase_0250910_HG_33	gi|124738395|gb|ABN14180.1|	29.00	4.4	42.4	E1 variant a [Equid gammaherpesvirus 2]
Dmel_0250910_Octbeta3R_Octbeta3R_Source_FlyBase_0250910_HG_33	gi|752901009|ref|YP_009118391.1|	26.06	4e-05	58.5	membrane protein E1 [Equid gammaherpesvirus 5]
Dmel_0250910_Octbeta3R_Octbeta3R_Source_FlyBase_0250910_HG_33	gi|124738391|gb|ABN14178.1|	24.34	4e-05	58.5	E1 [Equid gammaherpesvirus 2]
Dmel_0250910_Octbeta3R_Octbeta3R_Source_FlyBase_0250910_HG_33	gi|115503228|gb|ABI99146.1|	24.62	4e-05	58.5	CC chemokine receptor-like protein [Deerpox virus W-1170-84]
Dmel_0250910_Octbeta3R_Octbeta3R_Source_FlyBase_0250910_HG_33	gi|699049987|gb|AIU39449.1|	24.34	4e-05	58.2	membrane protein E1 [Equid gammaherpesvirus 2]
Dmel_0250910_Octbeta3R_Octbeta3R_Source_FlyBase_0250910_HG_33	gi|927348237|gb|ALE15274.1|	24.24	6e-05	57.8	G-protein-coupled chemokine receptor, partial [Lumpy skin disease virus]
Dmel_0250910_Octbeta3R_Octbeta3R_Source_FlyBase_0250910_HG_33	gi|418183|sp|P32229.1|VC03_SWPVK	26.92	8e-05	56.6	RecName: Full=G-protein coupled receptor homolog C3
Dmel_0250910_Octbeta3R_Octbeta3R_Source_FlyBase_0250910_HG_33	gi|18640091|ref|NP_570165.1|	26.92	1e-04	56.2	SPV005 G protein-coupled CC chemokine receptor-like protein [Swinepox virus]
Dmel_0250910_Octbeta3R_Octbeta3R_Source_FlyBase_0250910_HG_33	gi|124738393|gb|ABN14179.1|	23.81	1e-04	57.0	E1 [Equid gammaherpesvirus 2]
Dmel_0250910_Octbeta3R_Octbeta3R_Source_FlyBase_0250910_HG_33	gi|51870012|ref|YP_073565.1|	28.47	1e-04	56.6	7 transmembrane receptor [Lymphocystis disease virus - isolate China]
Dmel_0250910_Octbeta3R_Octbeta3R_Source_FlyBase_0250910_HG_33	gi|124738385|gb|ABN14175.1|	22.67	2e-04	55.8	E1 variant a [Equid gammaherpesvirus 2]
Dmel_0250910_Octbeta3R_Octbeta3R_Source_FlyBase_0250910_HG_33	gi|1026949915|ref|XP_016612965.1|	25.97	3e-04	56.2	hypothetical protein, variant [Spizellomyces punctatus DAOM BR117]
Dmel_0250910_Octbeta3R_Octbeta3R_Source_FlyBase_0250910_HG_33	gi|62637539|ref|YP_227537.1|	27.56	3e-04	55.8	CC chemokine receptor-like protein [Deerpox virus W-848-83]
Dmel_0250910_Octbeta3R_Octbeta3R_Source_FlyBase_0250910_HG_33	gi|124738389|gb|ABN14177.1|	22.67	3e-04	55.5	E1 variant a [Equid gammaherpesvirus 2]
Dmel_0250910_Octbeta3R_Octbeta3R_Source_FlyBase_0250910_HG_33	gi|906849136|pdb|4ZWJ|A	24.22	4e-04	55.8	Chain A, Crystal Structure Of Rhodopsin Bound To Arrestin By Femtosecond X-ray Laser
Dmel_0250910_Octbeta3R_Octbeta3R_Source_FlyBase_0250910_HG_33	gi|124738401|gb|ABN14183.1|	22.33	5e-04	54.7	E1 variant b [Equid gammaherpesvirus 2]
Dmel_0250910_Octbeta3R_Octbeta3R_Source_FlyBase_0250910_HG_33	gi|926451053|gb|ALD15776.1|	25.53	8e-04	52.8	G-protein-coupled chemokine receptor, partial [Lumpy skin disease virus]
Dmel_0250910_Octbeta3R_Octbeta3R_Source_FlyBase_0250910_HG_33	gi|1026949919|ref|XP_016612966.1|	27.85	9e-04	54.7	hypothetical protein SPPG_00617 [Spizellomyces punctatus DAOM BR117]
Dmel_0250910_Octbeta3R_Octbeta3R_Source_FlyBase_0250910_HG_33	gi|1026948833|ref|XP_016612672.1|	28.24	0.001	53.5	hypothetical protein SPPG_00350 [Spizellomyces punctatus DAOM BR117]
Dmel_0250910_Octbeta3R_Octbeta3R_Source_FlyBase_0250910_HG_33	gi|1115234290|pdb|5T1A|A	25.22	0.001	53.9	Chain A, Structure Of Cc Chemokine Receptor 2 With Orthosteric And Allosteric Antagonists
Dmel_0250910_Octbeta3R_Octbeta3R_Source_FlyBase_0250910_HG_33	gi|927348215|gb|ALE15263.1|	25.53	0.002	52.8	G-protein-coupled chemokine receptor, partial [Lumpy skin disease virus]
Dmel_0250910_Octbeta3R_Octbeta3R_Source_FlyBase_0250910_HG_33	gi|927348187|gb|ALE15249.1|	25.53	0.002	52.8	G-protein-coupled chemokine receptor, partial [Lumpy skin disease virus]
Dmel_0250910_Octbeta3R_Octbeta3R_Source_FlyBase_0250910_HG_33	gi|927348231|gb|ALE15271.1|	25.53	0.002	52.8	G-protein-coupled chemokine receptor, partial [Lumpy skin disease virus]
Dmel_0250910_Octbeta3R_Octbeta3R_Source_FlyBase_0250910_HG_33	gi|927348235|gb|ALE15273.1|	25.53	0.002	52.8	G-protein-coupled chemokine receptor, partial [Lumpy skin disease virus]
Dmel_0250910_Octbeta3R_Octbeta3R_Source_FlyBase_0250910_HG_33	gi|927348211|gb|ALE15261.1|	25.53	0.002	52.8	G-protein-coupled chemokine receptor, partial [Lumpy skin disease virus]
Dmel_0250910_Octbeta3R_Octbeta3R_Source_FlyBase_0250910_HG_33	gi|927348177|gb|ALE15244.1|	25.53	0.002	52.8	G-protein-coupled chemokine receptor, partial [Lumpy skin disease virus]
Dmel_0250910_Octbeta3R_Octbeta3R_Source_FlyBase_0250910_HG_33	gi|927348223|gb|ALE15267.1|	25.53	0.002	52.8	G-protein-coupled chemokine receptor, partial [Lumpy skin disease virus]
Dmel_0250910_Octbeta3R_Octbeta3R_Source_FlyBase_0250910_HG_33	gi|927348183|gb|ALE15247.1|	25.53	0.002	52.8	G-protein-coupled chemokine receptor, partial [Lumpy skin disease virus]
Dmel_0250910_Octbeta3R_Octbeta3R_Source_FlyBase_0250910_HG_33	gi|927348171|gb|ALE15241.1|	25.53	0.002	52.8	G-protein-coupled chemokine receptor, partial [Lumpy skin disease virus]
Dmel_0250910_Octbeta3R_Octbeta3R_Source_FlyBase_0250910_HG_33	gi|927348189|gb|ALE15250.1|	25.53	0.002	52.8	G-protein-coupled chemokine receptor, partial [Lumpy skin disease virus]
Dmel_0250910_Octbeta3R_Octbeta3R_Source_FlyBase_0250910_HG_33	gi|927348185|gb|ALE15248.1|	25.53	0.002	52.8	G-protein-coupled chemokine receptor, partial [Lumpy skin disease virus]
Dmel_0250910_Octbeta3R_Octbeta3R_Source_FlyBase_0250910_HG_33	gi|927348175|gb|ALE15243.1|	25.53	0.002	52.8	G-protein-coupled chemokine receptor, partial [Lumpy skin disease virus]
Dmel_0250910_Octbeta3R_Octbeta3R_Source_FlyBase_0250910_HG_33	gi|927348207|gb|ALE15259.1|	25.53	0.002	52.8	G-protein-coupled chemokine receptor, partial [Lumpy skin disease virus]
Dmel_0250910_Octbeta3R_Octbeta3R_Source_FlyBase_0250910_HG_33	gi|927348191|gb|ALE15251.1|	25.53	0.002	52.8	G-protein-coupled chemokine receptor, partial [Lumpy skin disease virus]
Dmel_0250910_Octbeta3R_Octbeta3R_Source_FlyBase_0250910_HG_33	gi|927348179|gb|ALE15245.1|	25.53	0.002	52.8	G-protein-coupled chemokine receptor, partial [Lumpy skin disease virus]
Dmel_0250910_Octbeta3R_Octbeta3R_Source_FlyBase_0250910_HG_33	gi|873463510|gb|AKP49081.1|	25.53	0.002	52.8	G-protein-coupled chemokine receptor, partial [Lumpy skin disease virus]
Dmel_0250910_Octbeta3R_Octbeta3R_Source_FlyBase_0250910_HG_33	gi|927348233|gb|ALE15272.1|	25.53	0.002	52.8	G-protein-coupled chemokine receptor, partial [Lumpy skin disease virus]
Dmel_0250910_Octbeta3R_Octbeta3R_Source_FlyBase_0250910_HG_33	gi|927348209|gb|ALE15260.1|	25.53	0.002	52.8	G-protein-coupled chemokine receptor, partial [Lumpy skin disease virus]
Dmel_0250910_Octbeta3R_Octbeta3R_Source_FlyBase_0250910_HG_33	gi|927348173|gb|ALE15242.1|	25.53	0.002	52.8	G-protein-coupled chemokine receptor, partial [Lumpy skin disease virus]
Dmel_0250910_Octbeta3R_Octbeta3R_Source_FlyBase_0250910_HG_33	gi|927348181|gb|ALE15246.1|	25.53	0.002	52.8	G-protein-coupled chemokine receptor, partial [Lumpy skin disease virus]
Dmel_0250910_Octbeta3R_Octbeta3R_Source_FlyBase_0250910_HG_33	gi|927348227|gb|ALE15269.1|	25.53	0.002	52.8	G-protein-coupled chemokine receptor, partial [Lumpy skin disease virus]
Dmel_0250910_Octbeta3R_Octbeta3R_Source_FlyBase_0250910_HG_33	gi|927348197|gb|ALE15254.1|	25.53	0.002	52.8	G-protein-coupled chemokine receptor, partial [Lumpy skin disease virus]
Dmel_0250910_Octbeta3R_Octbeta3R_Source_FlyBase_0250910_HG_33	gi|927348199|gb|ALE15255.1|	25.53	0.002	52.8	G-protein-coupled chemokine receptor, partial [Lumpy skin disease virus]
Dmel_0250910_Octbeta3R_Octbeta3R_Source_FlyBase_0250910_HG_33	gi|927348217|gb|ALE15264.1|	25.53	0.002	52.8	G-protein-coupled chemokine receptor, partial [Lumpy skin disease virus]
Dmel_0250910_Octbeta3R_Octbeta3R_Source_FlyBase_0250910_HG_33	gi|927348229|gb|ALE15270.1|	25.53	0.002	52.8	G-protein-coupled chemokine receptor, partial [Lumpy skin disease virus]
Dmel_0250910_Octbeta3R_Octbeta3R_Source_FlyBase_0250910_HG_33	gi|821091724|gb|AKH03908.1|	25.53	0.002	52.8	G-protein-coupled chemokine receptor [Lumpy skin disease virus]
Dmel_0250910_Octbeta3R_Octbeta3R_Source_FlyBase_0250910_HG_33	gi|821091718|gb|AKH03905.1|	25.53	0.002	52.8	G-protein-coupled chemokine receptor [Lumpy skin disease virus]
Dmel_0250910_Octbeta3R_Octbeta3R_Source_FlyBase_0250910_HG_33	gi|821091686|gb|AKH03889.1|	25.53	0.002	52.8	G-protein-coupled chemokine receptor [Lumpy skin disease virus]
Dmel_0250910_Octbeta3R_Octbeta3R_Source_FlyBase_0250910_HG_33	gi|226438023|gb|ACO56313.1|	25.53	0.002	52.8	G-protein-coupled chemokine receptor [Lumpy skin disease virus RSA/00 OP126402]
Dmel_0250910_Octbeta3R_Octbeta3R_Source_FlyBase_0250910_HG_33	gi|226438017|gb|ACO56310.1|	25.53	0.002	52.8	G-protein-coupled chemokine receptor [Lumpy skin disease virus RSA/06 Springbok]
Dmel_0250910_Octbeta3R_Octbeta3R_Source_FlyBase_0250910_HG_33	gi|226438015|gb|ACO56309.1|	25.53	0.002	52.8	G-protein-coupled chemokine receptor [Lumpy skin disease virus RSA/06 Cow t6]
Dmel_0250910_Octbeta3R_Octbeta3R_Source_FlyBase_0250910_HG_33	gi|226438005|gb|ACO56304.1|	25.53	0.002	52.8	G-protein-coupled chemokine receptor [Lumpy skin disease virus Niger Ibetecene]
Dmel_0250910_Octbeta3R_Octbeta3R_Source_FlyBase_0250910_HG_33	gi|22595544|gb|AAN02577.1|	25.53	0.002	52.8	CC chemokine receptor-like protein [Lumpy skin disease virus NW-LW]
Dmel_0250910_Octbeta3R_Octbeta3R_Source_FlyBase_0250910_HG_33	gi|2495049|sp|Q86917.1|VQ3L_SHEVK	25.53	0.002	52.8	RecName: Full=G-protein coupled receptor homolog Q2/3L
Dmel_0250910_Octbeta3R_Octbeta3R_Source_FlyBase_0250910_HG_33	gi|15150450|ref|NP_150445.1|	25.53	0.002	52.8	LSDV011 CC chemokine receptor-like protein S78201 [Lumpy skin disease virus NI-2490]
Dmel_0250910_Octbeta3R_Octbeta3R_Source_FlyBase_0250910_HG_33	gi|226438041|gb|ACO56322.1|	23.44	0.003	52.8	G-protein-coupled chemokine receptor [Sheeppox virus Turkey/98 Darica]
Dmel_0250910_Octbeta3R_Octbeta3R_Source_FlyBase_0250910_HG_33	gi|22595703|gb|AAN02735.1|	25.53	0.003	52.4	CC chemokine receptor-like protein [Lumpy skin disease virus]
Dmel_0250910_Octbeta3R_Octbeta3R_Source_FlyBase_0250910_HG_33	gi|13876663|gb|AAK43551.1|	25.53	0.003	52.4	G-protein-coupled chemokine receptor-like protein [Lumpy skin disease virus]
Dmel_0250910_Octbeta3R_Octbeta3R_Source_FlyBase_0250910_HG_33	gi|757867794|gb|AJO26971.1|	25.53	0.005	51.6	G-protein-coupled chemokine receptor [Lumpy skin disease virus]
Dmel_0250910_Octbeta3R_Octbeta3R_Source_FlyBase_0250910_HG_33	gi|757867792|gb|AJO26970.1|	25.53	0.005	51.6	G-protein-coupled chemokine receptor [Lumpy skin disease virus]
Dmel_0250910_Octbeta3R_Octbeta3R_Source_FlyBase_0250910_HG_33	gi|1135106695|ref|YP_009342097.1|	24.87	0.006	51.2	7 transmembrane receptor [Lymphocystis disease virus Sa]
Dmel_0250910_Octbeta3R_Octbeta3R_Source_FlyBase_0250910_HG_33	gi|640938863|gb|AIA57662.1|	25.53	0.007	51.2	G-protein-coupled chemokine receptor [Goatpox virus]
Dmel_0250910_Octbeta3R_Octbeta3R_Source_FlyBase_0250910_HG_33	gi|946699553|ref|YP_009177032.1|	21.83	0.010	50.4	G protein-coupled receptor protein [Turkeypox virus]
Dmel_0250910_Octbeta3R_Octbeta3R_Source_FlyBase_0250910_HG_33	gi|146746485|gb|ABQ43621.1|	21.31	0.013	50.1	vCCR8 [Tanapox virus]
Dmel_0250910_Octbeta3R_Octbeta3R_Source_FlyBase_0250910_HG_33	gi|226438037|gb|ACO56320.1|	22.92	0.013	50.4	G-protein-coupled chemokine receptor [Sheeppox virus Vaccine Nigeria/99]
Dmel_0250910_Octbeta3R_Octbeta3R_Source_FlyBase_0250910_HG_33	gi|927348169|gb|ALE15240.1|	22.92	0.016	50.1	G-protein-coupled chemokine receptor, partial [Sheeppox virus]
Dmel_0250910_Octbeta3R_Octbeta3R_Source_FlyBase_0250910_HG_33	gi|927348167|gb|ALE15239.1|	22.92	0.016	50.1	G-protein-coupled chemokine receptor, partial [Sheeppox virus]
Dmel_0250910_Octbeta3R_Octbeta3R_Source_FlyBase_0250910_HG_33	gi|226437999|gb|ACO56301.1|	24.82	0.016	50.1	G-protein-coupled chemokine receptor [Goatpox virus Yemen/83]
Dmel_0250910_Octbeta3R_Octbeta3R_Source_FlyBase_0250910_HG_33	gi|226437981|gb|ACO56292.1|	24.82	0.016	50.1	G-protein-coupled chemokine receptor [Goatpox virus Burkina Benogo 3A]
Dmel_0250910_Octbeta3R_Octbeta3R_Source_FlyBase_0250910_HG_33	gi|1152729826|gb|AQW44856.1|	22.92	0.017	50.1	G-protein-coupled chemokine receptor, partial [Sheeppox virus]
Dmel_0250910_Octbeta3R_Octbeta3R_Source_FlyBase_0250910_HG_33	gi|21492466|ref|NP_659585.1|	22.92	0.017	50.1	G protein-coupled chemokine receptor [Sheeppox virus]
Dmel_0250910_Octbeta3R_Octbeta3R_Source_FlyBase_0250910_HG_33	gi|564120226|gb|AHB72725.1|	22.92	0.017	50.1	GPCR [Sheeppox virus]
Dmel_0250910_Octbeta3R_Octbeta3R_Source_FlyBase_0250910_HG_33	gi|557883695|gb|AHA43192.1|	22.92	0.017	50.1	G-protein-coupled chemokine receptor [Sheeppox virus]
Dmel_0250910_Octbeta3R_Octbeta3R_Source_FlyBase_0250910_HG_33	gi|557883675|gb|AHA43182.1|	22.92	0.017	50.1	G-protein-coupled chemokine receptor [Sheeppox virus]
Dmel_0250910_Octbeta3R_Octbeta3R_Source_FlyBase_0250910_HG_33	gi|557883673|gb|AHA43181.1|	22.92	0.017	50.1	G-protein-coupled chemokine receptor [Sheeppox virus]
Dmel_0250910_Octbeta3R_Octbeta3R_Source_FlyBase_0250910_HG_33	gi|557883667|gb|AHA43178.1|	22.92	0.017	50.1	G-protein-coupled chemokine receptor [Sheeppox virus]
Dmel_0250910_Octbeta3R_Octbeta3R_Source_FlyBase_0250910_HG_33	gi|383933251|gb|AFH53909.1|	22.92	0.017	50.1	G-protein-coupled chemokine receptor [Sheeppox virus]
Dmel_0250910_Octbeta3R_Octbeta3R_Source_FlyBase_0250910_HG_33	gi|226438057|gb|ACO56330.1|	22.92	0.017	50.1	G-protein-coupled chemokine receptor [Sheeppox virus HSL]
Dmel_0250910_Octbeta3R_Octbeta3R_Source_FlyBase_0250910_HG_33	gi|226438051|gb|ACO56327.1|	22.92	0.017	50.1	G-protein-coupled chemokine receptor [Sheeppox virus Turkey/98 Sivas]
Dmel_0250910_Octbeta3R_Octbeta3R_Source_FlyBase_0250910_HG_33	gi|226438039|gb|ACO56321.1|	22.92	0.017	50.1	G-protein-coupled chemokine receptor [Sheeppox virus Turkey/98 Corum]
Dmel_0250910_Octbeta3R_Octbeta3R_Source_FlyBase_0250910_HG_33	gi|226438031|gb|ACO56317.1|	22.92	0.017	50.1	G-protein-coupled chemokine receptor [Sheeppox virus Morocco vaccine strain]
Dmel_0250910_Octbeta3R_Octbeta3R_Source_FlyBase_0250910_HG_33	gi|226437995|gb|ACO56299.1|	22.92	0.017	50.1	G-protein-coupled chemokine receptor [Goatpox virus Saudi Arabia/93]
Dmel_0250910_Octbeta3R_Octbeta3R_Source_FlyBase_0250910_HG_33	gi|226437973|gb|ACO56288.1|	22.92	0.017	50.1	G-protein-coupled chemokine receptor [Sheeppox virus Tunisia/01 3P3]
Dmel_0250910_Octbeta3R_Octbeta3R_Source_FlyBase_0250910_HG_33	gi|226437969|gb|ACO56286.1|	22.92	0.017	50.1	G-protein-coupled chemokine receptor [Sheeppox virus Tunisia/01 18P2]
Dmel_0250910_Octbeta3R_Octbeta3R_Source_FlyBase_0250910_HG_33	gi|226438003|gb|ACO56303.1|	22.92	0.017	50.1	G-protein-coupled chemokine receptor [Goatpox virus vaccine Nigeria/99]
Dmel_0250910_Octbeta3R_Octbeta3R_Source_FlyBase_0250910_HG_33	gi|226438049|gb|ACO56326.1|	22.92	0.018	50.1	G-protein-coupled chemokine receptor [Sheeppox virus Nigeria/77]
Dmel_0250910_Octbeta3R_Octbeta3R_Source_FlyBase_0250910_HG_33	gi|124738361|gb|ABN14163.1|	23.50	0.019	49.7	E1 [Equid gammaherpesvirus 2]
Dmel_0250910_Octbeta3R_Octbeta3R_Source_FlyBase_0250910_HG_33	gi|12085128|ref|NP_073530.1|	20.77	0.029	48.9	145R protein [Yaba-like disease virus]
Dmel_0250910_Octbeta3R_Octbeta3R_Source_FlyBase_0250910_HG_33	gi|383843887|gb|AFH53907.1|	22.92	0.033	48.9	G-protein-coupled chemokine receptor [Sheeppox virus]
Dmel_0250910_Octbeta3R_Octbeta3R_Source_FlyBase_0250910_HG_33	gi|557370472|gb|AGZ95327.1|	21.39	0.039	48.9	G-protein-coupled chemokine receptor [Goatpox virus FZ]
Dmel_0250910_Octbeta3R_Octbeta3R_Source_FlyBase_0250910_HG_33	gi|226437993|gb|ACO56298.1|	21.11	0.045	48.5	G-protein-coupled chemokine receptor [Goatpox virus Oman/84]
Dmel_0250910_Octbeta3R_Octbeta3R_Source_FlyBase_0250910_HG_33	gi|51870077|ref|YP_073630.1|	28.71	0.047	48.5	hypothetical protein [Lymphocystis disease virus - isolate China]
Dmel_0250910_Octbeta3R_Octbeta3R_Source_FlyBase_0250910_HG_33	gi|383843883|gb|AFH53905.1|	22.40	0.057	48.1	G-protein-coupled chemokine receptor [Sheeppox virus]
Dmel_0250910_Octbeta3R_Octbeta3R_Source_FlyBase_0250910_HG_33	gi|557883689|gb|AHA43189.1|	21.11	0.058	48.1	G-protein-coupled chemokine receptor [Goatpox virus]
Dmel_0250910_Octbeta3R_Octbeta3R_Source_FlyBase_0250910_HG_33	gi|557883685|gb|AHA43187.1|	21.11	0.058	48.1	G-protein-coupled chemokine receptor [Goatpox virus]
Dmel_0250910_Octbeta3R_Octbeta3R_Source_FlyBase_0250910_HG_33	gi|226437985|gb|ACO56294.1|	21.11	0.058	48.1	G-protein-coupled chemokine receptor [Goatpox virus Bangladesh/86]
Dmel_0250910_Octbeta3R_Octbeta3R_Source_FlyBase_0250910_HG_33	gi|148912889|ref|YP_001293203.1|	21.11	0.059	48.1	hypothetical protein GTPV_gp009 [Goatpox virus Pellor]
Dmel_0250910_Octbeta3R_Octbeta3R_Source_FlyBase_0250910_HG_33	gi|226437989|gb|ACO56296.1|	21.11	0.059	48.1	G-protein-coupled chemokine receptor [Goatpox virus Iraq/61 Gorgan]
Dmel_0250910_Octbeta3R_Octbeta3R_Source_FlyBase_0250910_HG_33	gi|557883679|gb|AHA43184.1|	21.11	0.060	48.1	G-protein-coupled chemokine receptor [Goatpox virus]
Dmel_0250910_Octbeta3R_Octbeta3R_Source_FlyBase_0250910_HG_33	gi|226437997|gb|ACO56300.1|	23.28	0.065	48.1	G-protein-coupled chemokine receptor [Goatpox virus Sudan]
Dmel_0250910_Octbeta3R_Octbeta3R_Source_FlyBase_0250910_HG_33	gi|659488162|ref|YP_009046024.1|	28.57	0.086	47.8	G-protein-coupled receptor family protein [Penguinpox virus]
Dmel_0250910_Octbeta3R_Octbeta3R_Source_FlyBase_0250910_HG_33	gi|541881756|pdb|4MBS|A	21.83	0.097	47.8	Chain A, Crystal Structure Of The Ccr5 Chemokine Receptor
Dmel_0250910_Octbeta3R_Octbeta3R_Source_FlyBase_0250910_HG_33	gi|799532120|pdb|4XNV|A	22.42	0.10	47.8	Chain A, The Human P2y1 Receptor In Complex With Bptu
Dmel_0250910_Octbeta3R_Octbeta3R_Source_FlyBase_0250910_HG_33	gi|429544261|pdb|3VW7|A	26.35	0.12	47.8	Chain A, Crystal Structure Of Human Protease-activated Receptor 1 (par1) Bound With Antagonist Vorapaxar At 2.2 Angstrom
Dmel_0038653_CG18208_HG_33	gi|460417600|pdb|4IAR|A	33.33	2e-34	146	Chain A, Crystal Structure Of The Chimeric Protein Of 5-ht1b-bril In Complex With Ergotamine (psi Community Target)
Dmel_0038653_CG18208_HG_33	gi|460417600|pdb|4IAR|A	40.20	5e-16	91.3	Chain A, Crystal Structure Of The Chimeric Protein Of 5-ht1b-bril In Complex With Ergotamine (psi Community Target)
Dmel_0038653_CG18208_HG_33	gi|460417599|pdb|4IAQ|A	33.33	3e-34	146	Chain A, Crystal Structure Of The Chimeric Protein Of 5-ht1b-bril In Complex With Dihydroergotamine (psi Community Target)
Dmel_0038653_CG18208_HG_33	gi|460417599|pdb|4IAQ|A	38.24	1e-16	93.6	Chain A, Crystal Structure Of The Chimeric Protein Of 5-ht1b-bril In Complex With Dihydroergotamine (psi Community Target)
Dmel_0038653_CG18208_HG_33	gi|319443693|pdb|3P0G|A	38.97	2e-32	142	Chain A, Structure Of A Nanobody-Stabilized Active State Of The Beta2 Adrenoceptor
Dmel_0038653_CG18208_HG_33	gi|319443693|pdb|3P0G|A	42.86	4e-06	61.2	Chain A, Structure Of A Nanobody-Stabilized Active State Of The Beta2 Adrenoceptor
Dmel_0038653_CG18208_HG_33	gi|159795485|pdb|2RH1|A	38.97	2e-32	142	Chain A, High Resolution Crystal Structure Of Human B2-Adrenergic G Protein- Coupled Receptor.
Dmel_0038653_CG18208_HG_33	gi|159795485|pdb|2RH1|A	42.86	4e-06	61.2	Chain A, High Resolution Crystal Structure Of Human B2-Adrenergic G Protein- Coupled Receptor.
Dmel_0038653_CG18208_HG_33	gi|190613726|pdb|3D4S|A	38.97	5e-32	141	Chain A, Cholesterol Bound Form Of Human Beta2 Adrenergic Receptor.
Dmel_0038653_CG18208_HG_33	gi|190613726|pdb|3D4S|A	42.86	5e-06	60.5	Chain A, Cholesterol Bound Form Of Human Beta2 Adrenergic Receptor.
Dmel_0038653_CG18208_HG_33	gi|545719881|pdb|4LDE|A	37.07	2e-31	139	Chain A, Structure Of Beta2 Adrenoceptor Bound To Bi167107 And An Engineered Nanobody
Dmel_0038653_CG18208_HG_33	gi|545719881|pdb|4LDE|A	42.86	5e-06	60.5	Chain A, Structure Of Beta2 Adrenoceptor Bound To Bi167107 And An Engineered Nanobody
Dmel_0038653_CG18208_HG_33	gi|1048348467|pdb|5JQH|A	36.71	3e-31	138	Chain A, Structure Of Beta2 Adrenoceptor Bound To Carazolol And Inactive-state Stabilizing Nanobody, Nb60
Dmel_0038653_CG18208_HG_33	gi|1048348467|pdb|5JQH|A	42.86	5e-06	60.8	Chain A, Structure Of Beta2 Adrenoceptor Bound To Carazolol And Inactive-state Stabilizing Nanobody, Nb60
Dmel_0038653_CG18208_HG_33	gi|317455410|pdb|3PDS|A	39.47	3e-31	138	Chain A, Irreversible Agonist-Beta2 Adrenoceptor Complex
Dmel_0038653_CG18208_HG_33	gi|317455410|pdb|3PDS|A	42.86	7e-06	60.1	Chain A, Irreversible Agonist-Beta2 Adrenoceptor Complex
Dmel_0038653_CG18208_HG_33	gi|310943018|pdb|3PBL|A	38.14	1e-28	130	Chain A, Structure Of The Human Dopamine D3 Receptor In Complex With Eticlopride
Dmel_0038653_CG18208_HG_33	gi|310943018|pdb|3PBL|A	48.05	1e-15	91.3	Chain A, Structure Of The Human Dopamine D3 Receptor In Complex With Eticlopride
Dmel_0038653_CG18208_HG_33	gi|377656593|pdb|4DAJ|A	35.90	3e-27	126	Chain A, Structure Of The M3 Muscarinic Acetylcholine Receptor
Dmel_0038653_CG18208_HG_33	gi|377656593|pdb|4DAJ|A	27.38	2e-05	58.9	Chain A, Structure Of The M3 Muscarinic Acetylcholine Receptor
Dmel_0038653_CG18208_HG_33	gi|726969066|pdb|4U14|A	35.90	6e-27	125	Chain A, Structure Of The M3 Muscarinic Acetylcholine Receptor Bound To The Antagonist Tiotropium Crystallized With Disulfide-stabilized T4 Lysozyme (dst4l)
Dmel_0038653_CG18208_HG_33	gi|726969066|pdb|4U14|A	35.80	2e-05	58.5	Chain A, Structure Of The M3 Muscarinic Acetylcholine Receptor Bound To The Antagonist Tiotropium Crystallized With Disulfide-stabilized T4 Lysozyme (dst4l)
Dmel_0038653_CG18208_HG_33	gi|726969067|pdb|4U15|A	35.90	8e-27	124	Chain A, M3-mt4l Receptor Bound To Tiotropium
Dmel_0038653_CG18208_HG_33	gi|726969067|pdb|4U15|A	27.38	2e-05	58.9	Chain A, M3-mt4l Receptor Bound To Tiotropium
Dmel_0038653_CG18208_HG_33	gi|1004171631|pdb|5CXV|A	35.71	2e-25	121	Chain A, Structure Of The Human M1 Muscarinic Acetylcholine Receptor Bound To Antagonist Tiotropium
Dmel_0038653_CG18208_HG_33	gi|1004171631|pdb|5CXV|A	38.46	6e-06	60.5	Chain A, Structure Of The Human M1 Muscarinic Acetylcholine Receptor Bound To Antagonist Tiotropium
Dmel_0038653_CG18208_HG_33	gi|1006588585|pdb|5DSG|A	32.66	4e-25	119	Chain A, Structure Of The M4 Muscarinic Acetylcholine Receptor (m4-mt4l) Bound To Tiotropium
Dmel_0038653_CG18208_HG_33	gi|1006588585|pdb|5DSG|A	27.61	8e-06	59.7	Chain A, Structure Of The M4 Muscarinic Acetylcholine Receptor (m4-mt4l) Bound To Tiotropium
Dmel_0038653_CG18208_HG_33	gi|374414662|pdb|3UON|A	31.84	5e-24	116	Chain A, Structure Of The Human M2 Muscarinic Acetylcholine Receptor Bound To An Antagonist
Dmel_0038653_CG18208_HG_33	gi|374414662|pdb|3UON|A	24.70	1e-04	56.2	Chain A, Structure Of The Human M2 Muscarinic Acetylcholine Receptor Bound To An Antagonist
Dmel_0038653_CG18208_HG_33	gi|340708465|pdb|3RZE|A	32.45	2e-21	108	Chain A, Structure Of The Human Histamine H1 Receptor In Complex With Doxepin
Dmel_0038653_CG18208_HG_33	gi|340708465|pdb|3RZE|A	42.86	1e-12	81.6	Chain A, Structure Of The Human Histamine H1 Receptor In Complex With Doxepin
Dmel_0038653_CG18208_HG_33	gi|460417601|pdb|4IB4|A	35.79	6e-20	103	Chain A, Crystal Structure Of The Chimeric Protein Of 5-ht2b-bril In Complex With Ergotamine
Dmel_0038653_CG18208_HG_33	gi|460417601|pdb|4IB4|A	33.05	4e-08	67.0	Chain A, Crystal Structure Of The Chimeric Protein Of 5-ht2b-bril In Complex With Ergotamine
Dmel_0038653_CG18208_HG_33	gi|1139421941|pdb|5TVN|A	36.84	1e-19	102	Chain A, Crystal Structure Of The Lsd-bound 5-ht2b Receptor
Dmel_0038653_CG18208_HG_33	gi|1139421941|pdb|5TVN|A	38.46	7e-08	66.2	Chain A, Crystal Structure Of The Lsd-bound 5-ht2b Receptor
Dmel_0038653_CG18208_HG_33	gi|380765131|pdb|4DKL|A	31.52	5e-11	76.6	Chain A, Crystal Structure Of The Mu-opioid Receptor Bound To A Morphinan Antagonist
Dmel_0038653_CG18208_HG_33	gi|380765131|pdb|4DKL|A	26.63	0.033	48.5	Chain A, Crystal Structure Of The Mu-opioid Receptor Bound To A Morphinan Antagonist
Dmel_0038653_CG18208_HG_33	gi|1041576773|pdb|5IU4|A	25.87	8e-11	75.9	Chain A, Crystal Structure Of Stabilized A2a Adenosine Receptor A2ar-star2-bril In Complex With Zm241385 At 1.7a Resolution
Dmel_0038653_CG18208_HG_33	gi|1041576773|pdb|5IU4|A	31.76	0.007	50.4	Chain A, Crystal Structure Of Stabilized A2a Adenosine Receptor A2ar-star2-bril In Complex With Zm241385 At 1.7a Resolution
Dmel_0038653_CG18208_HG_33	gi|747155334|pdb|4S0V|A	26.29	5e-10	73.9	Chain A, Crystal Structure Of The Human Ox2 Orexin Receptor Bound To The Insomnia Drug Suvorexant
Dmel_0038653_CG18208_HG_33	gi|747155334|pdb|4S0V|A	31.78	0.54	44.7	Chain A, Crystal Structure Of The Human Ox2 Orexin Receptor Bound To The Insomnia Drug Suvorexant
Dmel_0038653_CG18208_HG_33	gi|209447557|pdb|3EML|A	27.72	6e-10	73.2	Chain A, The 2.6 A Crystal Structure Of A Human A2a Adenosine Receptor Bound To Zm241385.
Dmel_0038653_CG18208_HG_33	gi|209447557|pdb|3EML|A	27.87	0.001	53.5	Chain A, The 2.6 A Crystal Structure Of A Human A2a Adenosine Receptor Bound To Zm241385.
Dmel_0038653_CG18208_HG_33	gi|380765108|pdb|4DJH|A	28.42	1e-09	72.4	Chain A, Structure Of The Human Kappa Opioid Receptor In Complex With Jdtic
Dmel_0038653_CG18208_HG_33	gi|380765108|pdb|4DJH|A	29.46	0.008	50.4	Chain A, Structure Of The Human Kappa Opioid Receptor In Complex With Jdtic
Dmel_0038653_CG18208_HG_33	gi|399125248|pdb|4EIY|A	27.72	1e-09	72.0	Chain A, Crystal Structure Of The Chimeric Protein Of A2aar-Bril In Complex With Zm241385 At 1.8a Resolution
Dmel_0038653_CG18208_HG_33	gi|399125248|pdb|4EIY|A	32.94	0.001	53.1	Chain A, Crystal Structure Of The Chimeric Protein Of A2aar-Bril In Complex With Zm241385 At 1.8a Resolution
Dmel_0038653_CG18208_HG_33	gi|1143283946|pdb|5UIG|A	27.72	2e-09	71.2	Chain A, Crystal Structure Of Adenosine A2a Receptor Bound To A Novel Triazole- Carboximidamide Antagonist
Dmel_0038653_CG18208_HG_33	gi|1143283946|pdb|5UIG|A	32.94	0.001	52.8	Chain A, Crystal Structure Of Adenosine A2a Receptor Bound To A Novel Triazole- Carboximidamide Antagonist
Dmel_0038653_CG18208_HG_33	gi|1150667474|pdb|5UEN|A	32.09	4e-09	70.5	Chain A, Crystal Structure Of The Human Adenosine A1 Receptor A1ar-bril In Complex With The Covalent Antagonist Du172 At 3.2a Resolution
Dmel_0038653_CG18208_HG_33	gi|906849136|pdb|4ZWJ|A	25.65	4e-09	71.2	Chain A, Crystal Structure Of Rhodopsin Bound To Arrestin By Femtosecond X-ray Laser
Dmel_0038653_CG18208_HG_33	gi|387766395|pdb|4EJ4|A	32.52	3e-08	67.4	Chain A, Structure Of The Delta Opioid Receptor Bound To Naltrindole
Dmel_0038653_CG18208_HG_33	gi|1115234290|pdb|5T1A|A	28.50	4e-08	67.4	Chain A, Structure Of Cc Chemokine Receptor 2 With Orthosteric And Allosteric Antagonists
Dmel_0038653_CG18208_HG_33	gi|940376760|pdb|5DHG|A	26.63	4e-08	67.0	Chain A, The Crystal Structure Of Nociceptin/orphanin Fq Peptide Receptor (nop) In Complex With C-35 (psi Community Target)
Dmel_0038653_CG18208_HG_33	gi|568786785|pdb|4N6H|A	31.71	4e-08	67.0	Chain A, 1.8 A Structure Of The Human Delta Opioid 7tm Receptor (psi Community Target)
Dmel_0038653_CG18208_HG_33	gi|568786785|pdb|4N6H|A	32.61	0.74	43.9	Chain A, 1.8 A Structure Of The Human Delta Opioid 7tm Receptor (psi Community Target)
Dmel_0038653_CG18208_HG_33	gi|385252102|pdb|4EA3|A	26.63	4e-08	67.0	Chain A, Structure Of The NOFQ OPIOID RECEPTOR IN COMPLEX WITH A PEPTIDE Mimetic
Dmel_0038653_CG18208_HG_33	gi|747155326|pdb|4RWA|A	31.71	6e-08	66.6	Chain A, Synchrotron Structure Of The Human Delta Opioid Receptor In Complex With A Bifunctional Peptide (psi Community Target)
Dmel_0038653_CG18208_HG_33	gi|747155326|pdb|4RWA|A	32.61	0.81	43.9	Chain A, Synchrotron Structure Of The Human Delta Opioid Receptor In Complex With A Bifunctional Peptide (psi Community Target)
Dmel_0038653_CG18208_HG_33	gi|393194713|gb|AFN07323.1|	22.61	2e-07	63.5	rhodopsin, partial [Crossocheilus burmanicus]
Dmel_0038653_CG18208_HG_33	gi|310689932|pdb|3OE6|A	28.65	4e-07	64.3	Chain A, Crystal Structure Of The Cxcr4 Chemokine Receptor In Complex With A Small Molecule Antagonist It1t In I222 Spacegroup
Dmel_0038653_CG18208_HG_33	gi|310689930|pdb|3OE0|A	28.65	5e-07	63.9	Chain A, Crystal Structure Of The Cxcr4 Chemokine Receptor In Complex With A Cyclic Peptide Antagonist Cvx15
Dmel_0038653_CG18208_HG_33	gi|310689928|pdb|3ODU|A	28.65	5e-07	63.9	Chain A, The 2.5 A Structure Of The Cxcr4 Chemokine Receptor In Complex With Small Molecule Antagonist It1t
Dmel_0038653_CG18208_HG_33	gi|756142618|pdb|4RWS|A	31.06	1e-06	62.8	Chain A, Crystal Structure Of Cxcr4 And Viral Chemokine Antagonist Vmip-ii Complex (psi Community Target)
Dmel_0038653_CG18208_HG_33	gi|1004171529|pdb|4ZJ8|A	28.81	1e-06	62.8	Chain A, Structures Of The Human Ox1 Orexin Receptor Bound To Selective And Dual Antagonists
Dmel_0038653_CG18208_HG_33	gi|1004171529|pdb|4ZJ8|A	29.91	6.4	41.2	Chain A, Structures Of The Human Ox1 Orexin Receptor Bound To Selective And Dual Antagonists
Dmel_0038653_CG18208_HG_33	gi|939187030|pdb|4ZUD|A	29.63	1e-06	62.0	Chain A, Crystal Structure Of Human Angiotensin Receptor In Complex With Inverse Agonist Olmesartan At 2.8a Resolution.
Dmel_0038653_CG18208_HG_33	gi|810515963|pdb|4YAY|A	29.63	2e-06	61.6	Chain A, Xfel Structure Of Human Angiotensin Receptor
Dmel_0038653_CG18208_HG_33	gi|38229175|ref|NP_938268.1|	26.40	3e-06	60.8	7L [Yaba monkey tumor virus]
Dmel_0038653_CG18208_HG_33	gi|541881756|pdb|4MBS|A	28.03	3e-06	61.2	Chain A, Crystal Structure Of The Ccr5 Chemokine Receptor
Dmel_0038653_CG18208_HG_33	gi|124738399|gb|ABN14182.1|	32.52	4e-06	60.8	E1 variant b [Equid gammaherpesvirus 2]
Dmel_0038653_CG18208_HG_33	gi|124738395|gb|ABN14180.1|	31.71	6e-06	60.1	E1 variant a [Equid gammaherpesvirus 2]
Dmel_0038653_CG18208_HG_33	gi|926451053|gb|ALD15776.1|	24.09	7e-06	58.2	G-protein-coupled chemokine receptor, partial [Lumpy skin disease virus]
Dmel_0038653_CG18208_HG_33	gi|1096116340|pdb|5TGZ|A	26.54	2e-05	58.5	Chain A, Crystal Structure Of The Human Cannabinoid Receptor Cb1
Dmel_0038653_CG18208_HG_33	gi|226438037|gb|ACO56320.1|	24.22	6e-05	57.0	G-protein-coupled chemokine receptor [Sheeppox virus Vaccine Nigeria/99]
Dmel_0038653_CG18208_HG_33	gi|226438051|gb|ACO56327.1|	24.22	6e-05	57.0	G-protein-coupled chemokine receptor [Sheeppox virus Turkey/98 Sivas]
Dmel_0038653_CG18208_HG_33	gi|557883695|gb|AHA43192.1|	22.27	6e-05	56.6	G-protein-coupled chemokine receptor [Sheeppox virus]
Dmel_0038653_CG18208_HG_33	gi|226438049|gb|ACO56326.1|	22.27	7e-05	56.6	G-protein-coupled chemokine receptor [Sheeppox virus Nigeria/77]
Dmel_0038653_CG18208_HG_33	gi|557883673|gb|AHA43181.1|	24.22	7e-05	56.6	G-protein-coupled chemokine receptor [Sheeppox virus]
Dmel_0038653_CG18208_HG_33	gi|226437969|gb|ACO56286.1|	24.22	7e-05	56.6	G-protein-coupled chemokine receptor [Sheeppox virus Tunisia/01 18P2]
Dmel_0038653_CG18208_HG_33	gi|226438003|gb|ACO56303.1|	24.22	7e-05	56.6	G-protein-coupled chemokine receptor [Goatpox virus vaccine Nigeria/99]
Dmel_0038653_CG18208_HG_33	gi|226438039|gb|ACO56321.1|	24.22	7e-05	56.6	G-protein-coupled chemokine receptor [Sheeppox virus Turkey/98 Corum]
Dmel_0038653_CG18208_HG_33	gi|383843883|gb|AFH53905.1|	22.27	7e-05	56.6	G-protein-coupled chemokine receptor [Sheeppox virus]
Dmel_0038653_CG18208_HG_33	gi|226438057|gb|ACO56330.1|	24.22	7e-05	56.6	G-protein-coupled chemokine receptor [Sheeppox virus HSL]
Dmel_0038653_CG18208_HG_33	gi|226438041|gb|ACO56322.1|	24.22	7e-05	56.6	G-protein-coupled chemokine receptor [Sheeppox virus Turkey/98 Darica]
Dmel_0038653_CG18208_HG_33	gi|557883665|gb|AHA43177.1|	24.22	7e-05	56.6	G-protein-coupled chemokine receptor [Sheeppox virus]
Dmel_0038653_CG18208_HG_33	gi|557883675|gb|AHA43182.1|	24.22	8e-05	56.6	G-protein-coupled chemokine receptor [Sheeppox virus]
Dmel_0038653_CG18208_HG_33	gi|226437995|gb|ACO56299.1|	24.22	8e-05	56.6	G-protein-coupled chemokine receptor [Goatpox virus Saudi Arabia/93]
Dmel_0038653_CG18208_HG_33	gi|21492466|ref|NP_659585.1|	24.22	8e-05	56.6	G protein-coupled chemokine receptor [Sheeppox virus]
Dmel_0038653_CG18208_HG_33	gi|564120226|gb|AHB72725.1|	24.22	8e-05	56.6	GPCR [Sheeppox virus]
Dmel_0038653_CG18208_HG_33	gi|115503228|gb|ABI99146.1|	28.79	9e-05	56.2	CC chemokine receptor-like protein [Deerpox virus W-1170-84]
Dmel_0038653_CG18208_HG_33	gi|375332587|pdb|3V2W|A	30.00	9e-05	56.6	Chain A, Crystal Structure Of A Lipid G Protein-Coupled Receptor At 3.35a
Dmel_0038653_CG18208_HG_33	gi|375332587|pdb|3V2W|A	23.32	0.14	46.6	Chain A, Crystal Structure Of A Lipid G Protein-Coupled Receptor At 3.35a
Dmel_0038653_CG18208_HG_33	gi|1152729826|gb|AQW44856.1|	24.22	9e-05	56.2	G-protein-coupled chemokine receptor, partial [Sheeppox virus]
Dmel_0038653_CG18208_HG_33	gi|226437973|gb|ACO56288.1|	24.34	1e-04	55.8	G-protein-coupled chemokine receptor [Sheeppox virus Tunisia/01 3P3]
Dmel_0038653_CG18208_HG_33	gi|557883667|gb|AHA43178.1|	24.34	1e-04	55.8	G-protein-coupled chemokine receptor [Sheeppox virus]
Dmel_0038653_CG18208_HG_33	gi|226437981|gb|ACO56292.1|	23.60	1e-04	55.8	G-protein-coupled chemokine receptor [Goatpox virus Burkina Benogo 3A]
Dmel_0038653_CG18208_HG_33	gi|226438031|gb|ACO56317.1|	27.69	1e-04	55.8	G-protein-coupled chemokine receptor [Sheeppox virus Morocco vaccine strain]
Dmel_0038653_CG18208_HG_33	gi|226437999|gb|ACO56301.1|	26.92	1e-04	55.8	G-protein-coupled chemokine receptor [Goatpox virus Yemen/83]
Dmel_0038653_CG18208_HG_33	gi|640938863|gb|AIA57662.1|	23.60	1e-04	55.8	G-protein-coupled chemokine receptor [Goatpox virus]
Dmel_0038653_CG18208_HG_33	gi|383933251|gb|AFH53909.1|	24.22	1e-04	55.5	G-protein-coupled chemokine receptor [Sheeppox virus]
Dmel_0038653_CG18208_HG_33	gi|927348169|gb|ALE15240.1|	23.70	2e-04	55.5	G-protein-coupled chemokine receptor, partial [Sheeppox virus]
Dmel_0038653_CG18208_HG_33	gi|1026949915|ref|XP_016612965.1|	25.00	2e-04	55.5	hypothetical protein, variant [Spizellomyces punctatus DAOM BR117]
Dmel_0038653_CG18208_HG_33	gi|557883679|gb|AHA43184.1|	26.15	2e-04	55.1	G-protein-coupled chemokine receptor [Goatpox virus]
Dmel_0038653_CG18208_HG_33	gi|557883685|gb|AHA43187.1|	23.81	2e-04	55.1	G-protein-coupled chemokine receptor [Goatpox virus]
Dmel_0038653_CG18208_HG_33	gi|383843887|gb|AFH53907.1|	24.22	3e-04	54.7	G-protein-coupled chemokine receptor [Sheeppox virus]
Dmel_0038653_CG18208_HG_33	gi|62637539|ref|YP_227537.1|	30.70	3e-04	54.7	CC chemokine receptor-like protein [Deerpox virus W-848-83]
Dmel_0038653_CG18208_HG_33	gi|226437989|gb|ACO56296.1|	26.15	3e-04	54.7	G-protein-coupled chemokine receptor [Goatpox virus Iraq/61 Gorgan]
Dmel_0038653_CG18208_HG_33	gi|148912889|ref|YP_001293203.1|	26.15	3e-04	54.7	hypothetical protein GTPV_gp009 [Goatpox virus Pellor]
Dmel_0038653_CG18208_HG_33	gi|929526706|gb|ALF07853.1|	26.67	3e-04	54.3	G protein-coupled receptor [Swinepox virus]
Dmel_0038653_CG18208_HG_33	gi|927348167|gb|ALE15239.1|	23.70	4e-04	54.3	G-protein-coupled chemokine receptor, partial [Sheeppox virus]
Dmel_0038653_CG18208_HG_33	gi|226437985|gb|ACO56294.1|	26.15	4e-04	54.3	G-protein-coupled chemokine receptor [Goatpox virus Bangladesh/86]
Dmel_0038653_CG18208_HG_33	gi|821091724|gb|AKH03908.1|	26.15	4e-04	54.3	G-protein-coupled chemokine receptor [Lumpy skin disease virus]
Dmel_0038653_CG18208_HG_33	gi|557883689|gb|AHA43189.1|	26.15	4e-04	54.3	G-protein-coupled chemokine receptor [Goatpox virus]
Dmel_0038653_CG18208_HG_33	gi|226438017|gb|ACO56310.1|	26.15	4e-04	54.3	G-protein-coupled chemokine receptor [Lumpy skin disease virus RSA/06 Springbok]
Dmel_0038653_CG18208_HG_33	gi|821091718|gb|AKH03905.1|	26.15	4e-04	54.3	G-protein-coupled chemokine receptor [Lumpy skin disease virus]
Dmel_0038653_CG18208_HG_33	gi|226437997|gb|ACO56300.1|	24.22	4e-04	53.9	G-protein-coupled chemokine receptor [Goatpox virus Sudan]
Dmel_0038653_CG18208_HG_33	gi|821091686|gb|AKH03889.1|	26.15	4e-04	53.9	G-protein-coupled chemokine receptor [Lumpy skin disease virus]
Dmel_0038653_CG18208_HG_33	gi|226438015|gb|ACO56309.1|	26.15	5e-04	53.9	G-protein-coupled chemokine receptor [Lumpy skin disease virus RSA/06 Cow t6]
Dmel_0038653_CG18208_HG_33	gi|226438005|gb|ACO56304.1|	26.15	5e-04	53.9	G-protein-coupled chemokine receptor [Lumpy skin disease virus Niger Ibetecene]
Dmel_0038653_CG18208_HG_33	gi|22595544|gb|AAN02577.1|	26.15	5e-04	53.9	CC chemokine receptor-like protein [Lumpy skin disease virus NW-LW]
Dmel_0038653_CG18208_HG_33	gi|15150450|ref|NP_150445.1|	26.15	5e-04	53.9	LSDV011 CC chemokine receptor-like protein S78201 [Lumpy skin disease virus NI-2490]
Dmel_0038653_CG18208_HG_33	gi|557370472|gb|AGZ95327.1|	26.15	5e-04	53.9	G-protein-coupled chemokine receptor [Goatpox virus FZ]
Dmel_0038653_CG18208_HG_33	gi|226437993|gb|ACO56298.1|	22.98	5e-04	53.9	G-protein-coupled chemokine receptor [Goatpox virus Oman/84]
Dmel_0038653_CG18208_HG_33	gi|2495049|sp|Q86917.1|VQ3L_SHEVK	26.15	5e-04	53.9	RecName: Full=G-protein coupled receptor homolog Q2/3L
Dmel_0038653_CG18208_HG_33	gi|226438023|gb|ACO56313.1|	26.15	5e-04	53.9	G-protein-coupled chemokine receptor [Lumpy skin disease virus RSA/00 OP126402]
[truncated: 1,621 more rows]
