# Supplementary material for: Reconstruction of the ancestral metazoan genome reveals an increase in genomic novelty
Source: Nat Commun. 2018 Apr 30;9:1730. doi: 10.1038/s41467-018-04136-5 (PMC5928047; doi:10.1038/s41467-018-04136-5)
Supplement: Supplementary file 12 — Supplementary Data 9 [file 41467_2018_4136_MOESM12_ESM.zip › Node 3 - Metazoa/HG_34_seqs_BLAST_headers.cvs]

Query	Subject	%id	e-value	bit-score	Subject_description_[Organism]
Dmel_0014859_Hr38_Hormone_receptor_like_in_38_Source_FlyBase_0014859_HG_34	gi|927262019|pdb|4RE8|B	55.78	4e-88	285	Chain B, Crystal Structure Of Tr3 Lbd In Complex With Molecule 5
Dmel_0014859_Hr38_Hormone_receptor_like_in_38_Source_FlyBase_0014859_HG_34	gi|927262095|pdb|4WHG|B	55.78	4e-88	285	Chain B, Crystal Structure Of Tr3 Lbd In Complex With Molecule 3
Dmel_0014859_Hr38_Hormone_receptor_like_in_38_Source_FlyBase_0014859_HG_34	gi|927262023|pdb|4REF|B	55.38	2e-87	283	Chain B, Crystal Structure Of Tr3 Lbd_l449w In Complex With Molecule 2
Dmel_0014859_Hr38_Hormone_receptor_like_in_38_Source_FlyBase_0014859_HG_34	gi|330368231|gb|AEC11554.1|	29.89	8e-34	147	dominant positive thyroid hormone receptor [Xenopus transgenesis plasmid pDRTREdpTR-HS4]
Dmel_0014859_Hr38_Hormone_receptor_like_in_38_Source_FlyBase_0014859_HG_34	gi|209662|gb|AAA42393.1|	29.08	3e-33	142	polyprotein gag-p75-erbA, partial [Avian erythroblastosis virus]
Dmel_0014859_Hr38_Hormone_receptor_like_in_38_Source_FlyBase_0014859_HG_34	gi|148872483|sp|P03373.2|GAG_AVIER	29.91	5e-33	142	RecName: Full=Gag polyprotein; Contains: RecName: Full=Core protein p19; Contains: RecName: Full=Core protein p2A; Contains: RecName: Full=Core protein p2B; Contains: RecName: Full=Core protein p10; Contains: RecName: Full=V-erbA oncogene
Dmel_0014859_Hr38_Hormone_receptor_like_in_38_Source_FlyBase_0014859_HG_34	gi|209669|gb|AAA42397.1|	29.39	3e-32	140	polyprotein, partial [Avian erythroblastosis virus]
Dmel_0014859_Hr38_Hormone_receptor_like_in_38_Source_FlyBase_0014859_HG_34	gi|209671|gb|AAA42398.1|	29.33	1e-31	139	polyprotein, partial [Avian erythroblastosis virus]
Dmel_0014859_Hr38_Hormone_receptor_like_in_38_Source_FlyBase_0014859_HG_34	gi|832972|emb|CAA36459.1|	29.62	2e-31	140	gag,v-erb-A,v-erb-B [Avian erythroblastosis virus]
Dmel_0014859_Hr38_Hormone_receptor_like_in_38_Source_FlyBase_0014859_HG_34	gi|1063003747|gb|JAT40032.1|	58.75	4e-23	114	Transcription activator of gluconeogenesis ERT1, partial [Anthurium amnicola]
Dmel_0014859_Hr38_Hormone_receptor_like_in_38_Source_FlyBase_0014859_HG_34	gi|157838075|pdb|1A6Y|A	51.11	5e-22	102	Chain A, Reverba Orphan Nuclear ReceptorDNA COMPLEX
Dmel_0014859_Hr38_Hormone_receptor_like_in_38_Source_FlyBase_0014859_HG_34	gi|969812868|pdb|5CBX|A	49.35	5e-16	85.5	Chain A, Ancgr Dna Binding Domain - (+)gre Complex
Dmel_0014859_Hr38_Hormone_receptor_like_in_38_Source_FlyBase_0014859_HG_34	gi|969812880|pdb|5CBZ|A	51.43	4e-15	82.8	Chain A, Ancmr Dna Binding Domain - (+)gre Complex
Dmel_0014859_Hr38_Hormone_receptor_like_in_38_Source_FlyBase_0014859_HG_34	gi|969812876|pdb|5CBY|A	48.05	5e-15	82.4	Chain A, Ancgr2 Dna Binding Domain - (+)gre Complex
Dmel_0014859_Hr38_Hormone_receptor_like_in_38_Source_FlyBase_0014859_HG_34	gi|969812888|pdb|5CC0|A	48.57	2e-14	80.5	Chain A, Ancsr2 - Tslp Ngre Complex
Dmel_0014859_Hr38_Hormone_receptor_like_in_38_Source_FlyBase_0014859_HG_34	gi|326502930|dbj|BAJ99093.1|	24.80	9e-14	84.3	predicted protein, partial [Hordeum vulgare subsp. vulgare]
Dmel_0014859_Hr38_Hormone_receptor_like_in_38_Source_FlyBase_0014859_HG_34	gi|1142722628|emb|SJL88533.1|	23.50	2e-07	63.5	unnamed protein product, partial [Vector pSP64VPGalER]
Dmel_0014859_Hr38_Hormone_receptor_like_in_38_Source_FlyBase_0014859_HG_34	gi|1142722624|emb|SJL88530.1|	23.50	3e-07	63.2	unnamed protein product, partial [Vector pSP64GalERVP]
Dmel_0014859_Hr38_Hormone_receptor_like_in_38_Source_FlyBase_0014859_HG_34	gi|927262218|pdb|4ZN9|A	23.50	6e-07	61.6	Chain A, Crystal Structure Of The Er-alpha Ligand-binding Domain (y537s) In Complex With Oxabicyclic Heptene Sulfonate (obhs)
Dmel_0014859_Hr38_Hormone_receptor_like_in_38_Source_FlyBase_0014859_HG_34	gi|1147220590|pdb|5TN9|A	23.50	6e-07	61.2	Chain A, Crystal Structure Of The Er-alpha Ligand-binding Domain (l372s,l536s) In Complex With The Obhs-bsc, 4-bromophenyl (1r,2r,4s)-5-(4- Hydroxyphenyl)-6-(4-(2-(piperidin-1-yl)ethoxy)phenyl)-7- Oxabicyclo[2.2.1]hept-5-ene-2-sulfonate
Dmel_0014859_Hr38_Hormone_receptor_like_in_38_Source_FlyBase_0014859_HG_34	gi|927262459|pdb|4CI5|A	24.42	0.002	51.2	Chain A, Structural Basis For Gl479 A Dual Peroxisome Proliferator- Activated Receptor Gamma Agonist
Dmel_0014859_Hr38_Hormone_receptor_like_in_38_Source_FlyBase_0014859_HG_34	gi|356624696|pdb|3U9Q|A	24.42	0.002	50.8	Chain A, Ligand Binding Domain Of Ppargamma Complexed With Decanoic Acid And Pgc-1a Peptide
Dmel_0014859_Hr38_Hormone_receptor_like_in_38_Source_FlyBase_0014859_HG_34	gi|927262458|pdb|4CI4|A	27.59	0.016	48.1	Chain A, Structural Basis For Gl479 A Dual Peroxisome Proliferator- Activated Receptor Alpha Agonist
Dmel_0014859_Hr38_Hormone_receptor_like_in_38_Source_FlyBase_0014859_HG_34	gi|764091263|pdb|4XAJ|A	26.49	0.040	47.8	Chain A, Crystal Structure Of Human Nr2e1/tlx
Dmel_0014859_Hr38_Hormone_receptor_like_in_38_Source_FlyBase_0014859_HG_34	gi|550545519|pdb|4LOG|A	24.27	0.39	44.7	Chain A, The Crystal Structure Of The Orphan Nuclear Receptor Pnr Ligand Binding Domain Fused With Mbp
Dmel_0000568_Eip75B_Ecdysone_induced_protein_75B_Source_FlyBase_0000568_HG_34	gi|330368231|gb|AEC11554.1|	28.16	3e-29	137	dominant positive thyroid hormone receptor [Xenopus transgenesis plasmid pDRTREdpTR-HS4]
Dmel_0000568_Eip75B_Ecdysone_induced_protein_75B_Source_FlyBase_0000568_HG_34	gi|209671|gb|AAA42398.1|	27.35	3e-27	129	polyprotein, partial [Avian erythroblastosis virus]
Dmel_0000568_Eip75B_Ecdysone_induced_protein_75B_Source_FlyBase_0000568_HG_34	gi|157838075|pdb|1A6Y|A	72.22	4e-27	119	Chain A, Reverba Orphan Nuclear ReceptorDNA COMPLEX
Dmel_0000568_Eip75B_Ecdysone_induced_protein_75B_Source_FlyBase_0000568_HG_34	gi|148872483|sp|P03373.2|GAG_AVIER	27.35	5e-27	128	RecName: Full=Gag polyprotein; Contains: RecName: Full=Core protein p19; Contains: RecName: Full=Core protein p2A; Contains: RecName: Full=Core protein p2B; Contains: RecName: Full=Core protein p10; Contains: RecName: Full=V-erbA oncogene
Dmel_0000568_Eip75B_Ecdysone_induced_protein_75B_Source_FlyBase_0000568_HG_34	gi|209669|gb|AAA42397.1|	27.35	7e-27	128	polyprotein, partial [Avian erythroblastosis virus]
Dmel_0000568_Eip75B_Ecdysone_induced_protein_75B_Source_FlyBase_0000568_HG_34	gi|209662|gb|AAA42393.1|	28.03	5e-26	124	polyprotein gag-p75-erbA, partial [Avian erythroblastosis virus]
Dmel_0000568_Eip75B_Ecdysone_induced_protein_75B_Source_FlyBase_0000568_HG_34	gi|832972|emb|CAA36459.1|	28.03	2e-25	125	gag,v-erb-A,v-erb-B [Avian erythroblastosis virus]
Dmel_0004914_Hnf4_Hepatocyte_nuclear_factor_4_Source_FlyBase_0004914_HG_34	gi|330368231|gb|AEC11554.1|	25.90	3e-27	129	dominant positive thyroid hormone receptor [Xenopus transgenesis plasmid pDRTREdpTR-HS4]
Dmel_0004914_Hnf4_Hepatocyte_nuclear_factor_4_Source_FlyBase_0004914_HG_34	gi|148872483|sp|P03373.2|GAG_AVIER	26.59	2e-25	122	RecName: Full=Gag polyprotein; Contains: RecName: Full=Core protein p19; Contains: RecName: Full=Core protein p2A; Contains: RecName: Full=Core protein p2B; Contains: RecName: Full=Core protein p10; Contains: RecName: Full=V-erbA oncogene
Dmel_0004914_Hnf4_Hepatocyte_nuclear_factor_4_Source_FlyBase_0004914_HG_34	gi|209669|gb|AAA42397.1|	26.59	2e-25	122	polyprotein, partial [Avian erythroblastosis virus]
Dmel_0004914_Hnf4_Hepatocyte_nuclear_factor_4_Source_FlyBase_0004914_HG_34	gi|209662|gb|AAA42393.1|	26.59	5e-25	119	polyprotein gag-p75-erbA, partial [Avian erythroblastosis virus]
Dmel_0004914_Hnf4_Hepatocyte_nuclear_factor_4_Source_FlyBase_0004914_HG_34	gi|209671|gb|AAA42398.1|	26.28	6e-25	120	polyprotein, partial [Avian erythroblastosis virus]
Dmel_0004914_Hnf4_Hepatocyte_nuclear_factor_4_Source_FlyBase_0004914_HG_34	gi|832972|emb|CAA36459.1|	26.28	6e-24	119	gag,v-erb-A,v-erb-B [Avian erythroblastosis virus]
Dmel_0004914_Hnf4_Hepatocyte_nuclear_factor_4_Source_FlyBase_0004914_HG_34	gi|1063003747|gb|JAT40032.1|	49.33	3e-18	99.8	Transcription activator of gluconeogenesis ERT1, partial [Anthurium amnicola]
Dmel_0004914_Hnf4_Hepatocyte_nuclear_factor_4_Source_FlyBase_0004914_HG_34	gi|969812868|pdb|5CBX|A	40.21	2e-17	90.1	Chain A, Ancgr Dna Binding Domain - (+)gre Complex
Dmel_0004914_Hnf4_Hepatocyte_nuclear_factor_4_Source_FlyBase_0004914_HG_34	gi|157838075|pdb|1A6Y|A	48.05	2e-17	89.7	Chain A, Reverba Orphan Nuclear ReceptorDNA COMPLEX
Dmel_0004914_Hnf4_Hepatocyte_nuclear_factor_4_Source_FlyBase_0004914_HG_34	gi|969812876|pdb|5CBY|A	39.18	2e-16	87.4	Chain A, Ancgr2 Dna Binding Domain - (+)gre Complex
Dmel_0004914_Hnf4_Hepatocyte_nuclear_factor_4_Source_FlyBase_0004914_HG_34	gi|550545519|pdb|4LOG|A	30.43	2e-16	94.0	Chain A, The Crystal Structure Of The Orphan Nuclear Receptor Pnr Ligand Binding Domain Fused With Mbp
Dmel_0004914_Hnf4_Hepatocyte_nuclear_factor_4_Source_FlyBase_0004914_HG_34	gi|969812888|pdb|5CC0|A	47.37	3e-16	86.3	Chain A, Ancsr2 - Tslp Ngre Complex
Dmel_0004914_Hnf4_Hepatocyte_nuclear_factor_4_Source_FlyBase_0004914_HG_34	gi|969812880|pdb|5CBZ|A	41.24	5e-15	83.2	Chain A, Ancmr Dna Binding Domain - (+)gre Complex
Dmel_0004914_Hnf4_Hepatocyte_nuclear_factor_4_Source_FlyBase_0004914_HG_34	gi|326502930|dbj|BAJ99093.1|	22.94	7e-13	82.4	predicted protein, partial [Hordeum vulgare subsp. vulgare]
Dmel_0004914_Hnf4_Hepatocyte_nuclear_factor_4_Source_FlyBase_0004914_HG_34	gi|764091263|pdb|4XAJ|A	32.66	5e-12	80.1	Chain A, Crystal Structure Of Human Nr2e1/tlx
Dmel_0004914_Hnf4_Hepatocyte_nuclear_factor_4_Source_FlyBase_0004914_HG_34	gi|1142722628|emb|SJL88533.1|	25.19	1e-07	64.7	unnamed protein product, partial [Vector pSP64VPGalER]
Dmel_0004914_Hnf4_Hepatocyte_nuclear_factor_4_Source_FlyBase_0004914_HG_34	gi|1142722624|emb|SJL88530.1|	25.96	2e-06	60.8	unnamed protein product, partial [Vector pSP64GalERVP]
Dmel_0004914_Hnf4_Hepatocyte_nuclear_factor_4_Source_FlyBase_0004914_HG_34	gi|927262218|pdb|4ZN9|A	25.96	2e-06	60.1	Chain A, Crystal Structure Of The Er-alpha Ligand-binding Domain (y537s) In Complex With Oxabicyclic Heptene Sulfonate (obhs)
Dmel_0004914_Hnf4_Hepatocyte_nuclear_factor_4_Source_FlyBase_0004914_HG_34	gi|927262019|pdb|4RE8|B	24.79	3e-04	53.9	Chain B, Crystal Structure Of Tr3 Lbd In Complex With Molecule 5
Dmel_0004914_Hnf4_Hepatocyte_nuclear_factor_4_Source_FlyBase_0004914_HG_34	gi|927262095|pdb|4WHG|B	24.79	3e-04	53.5	Chain B, Crystal Structure Of Tr3 Lbd In Complex With Molecule 3
Dmel_0004914_Hnf4_Hepatocyte_nuclear_factor_4_Source_FlyBase_0004914_HG_34	gi|1147220590|pdb|5TN9|A	25.48	4e-04	53.5	Chain A, Crystal Structure Of The Er-alpha Ligand-binding Domain (l372s,l536s) In Complex With The Obhs-bsc, 4-bromophenyl (1r,2r,4s)-5-(4- Hydroxyphenyl)-6-(4-(2-(piperidin-1-yl)ethoxy)phenyl)-7- Oxabicyclo[2.2.1]hept-5-ene-2-sulfonate
Dmel_0004914_Hnf4_Hepatocyte_nuclear_factor_4_Source_FlyBase_0004914_HG_34	gi|927262023|pdb|4REF|B	24.36	0.001	52.0	Chain B, Crystal Structure Of Tr3 Lbd_l449w In Complex With Molecule 2
Dmel_0004914_Hnf4_Hepatocyte_nuclear_factor_4_Source_FlyBase_0004914_HG_34	gi|576865343|pdb|4NUF|A	24.51	0.002	52.0	Chain A, Crystal Structure Of Shp/eid1
Dmel_0004914_Hnf4_Hepatocyte_nuclear_factor_4_Source_FlyBase_0004914_HG_34	gi|1026948203|ref|XP_016590682.1|	34.15	0.009	50.4	c6 zinc finger domain containing protein [Sporothrix schenckii 1099-18]
Dmel_0004914_Hnf4_Hepatocyte_nuclear_factor_4_Source_FlyBase_0004914_HG_34	gi|550808986|gb|ERT00899.1|	34.15	0.009	50.4	hypothetical protein HMPREF1624_02133 [Sporothrix schenckii ATCC 58251]
Dmel_0004914_Hnf4_Hepatocyte_nuclear_factor_4_Source_FlyBase_0004914_HG_34	gi|748542036|gb|KIH92340.1|	34.15	0.010	50.4	Fungal Zn binuclear cluster domain containing protein [Sporothrix brasiliensis 5110]
Dmel_0004914_Hnf4_Hepatocyte_nuclear_factor_4_Source_FlyBase_0004914_HG_34	gi|764091259|pdb|4XAI|A	24.76	0.077	47.4	Chain A, Crystal Structure Of Red Flour Beetle Nr2e1/tlx
Dmel_0004914_Hnf4_Hepatocyte_nuclear_factor_4_Source_FlyBase_0004914_HG_34	gi|927262459|pdb|4CI5|A	26.34	1.4	42.7	Chain A, Structural Basis For Gl479 A Dual Peroxisome Proliferator- Activated Receptor Gamma Agonist
Dmel_0004914_Hnf4_Hepatocyte_nuclear_factor_4_Source_FlyBase_0004914_HG_34	gi|356624696|pdb|3U9Q|A	26.34	1.5	42.4	Chain A, Ligand Binding Domain Of Ppargamma Complexed With Decanoic Acid And Pgc-1a Peptide
Dmel_0004914_Hnf4_Hepatocyte_nuclear_factor_4_Source_FlyBase_0004914_HG_34	gi|757171195|ref|WP_042725283.1|	27.22	3.1	42.7	hypothetical protein [Chthoniobacter flavus]
Dmel_0004914_Hnf4_Hepatocyte_nuclear_factor_4_Source_FlyBase_0004914_HG_34	gi|196224273|gb|EDY18786.1|	27.22	3.1	42.7	autotransporter-associated beta strand repeat protein [Chthoniobacter flavus Ellin428]
Dmel_0035849_ERR_estrogen_related_receptor_Source_FlyBase_0035849_HG_34	gi|326502930|dbj|BAJ99093.1|	31.71	6e-32	137	predicted protein, partial [Hordeum vulgare subsp. vulgare]
Dmel_0035849_ERR_estrogen_related_receptor_Source_FlyBase_0035849_HG_34	gi|1063003747|gb|JAT40032.1|	60.00	6e-23	112	Transcription activator of gluconeogenesis ERT1, partial [Anthurium amnicola]
Dmel_0035849_ERR_estrogen_related_receptor_Source_FlyBase_0035849_HG_34	gi|157838075|pdb|1A6Y|A	55.81	6e-22	101	Chain A, Reverba Orphan Nuclear ReceptorDNA COMPLEX
Dmel_0035849_ERR_estrogen_related_receptor_Source_FlyBase_0035849_HG_34	gi|927262218|pdb|4ZN9|A	30.24	1e-19	99.0	Chain A, Crystal Structure Of The Er-alpha Ligand-binding Domain (y537s) In Complex With Oxabicyclic Heptene Sulfonate (obhs)
Dmel_0035849_ERR_estrogen_related_receptor_Source_FlyBase_0035849_HG_34	gi|969812868|pdb|5CBX|A	58.82	3e-19	94.0	Chain A, Ancgr Dna Binding Domain - (+)gre Complex
Dmel_0035849_ERR_estrogen_related_receptor_Source_FlyBase_0035849_HG_34	gi|209662|gb|AAA42393.1|	25.60	9e-19	99.0	polyprotein gag-p75-erbA, partial [Avian erythroblastosis virus]
Dmel_0035849_ERR_estrogen_related_receptor_Source_FlyBase_0035849_HG_34	gi|209671|gb|AAA42398.1|	25.60	1e-18	99.8	polyprotein, partial [Avian erythroblastosis virus]
Dmel_0035849_ERR_estrogen_related_receptor_Source_FlyBase_0035849_HG_34	gi|148872483|sp|P03373.2|GAG_AVIER	25.60	1e-18	99.8	RecName: Full=Gag polyprotein; Contains: RecName: Full=Core protein p19; Contains: RecName: Full=Core protein p2A; Contains: RecName: Full=Core protein p2B; Contains: RecName: Full=Core protein p10; Contains: RecName: Full=V-erbA oncogene
Dmel_0035849_ERR_estrogen_related_receptor_Source_FlyBase_0035849_HG_34	gi|209669|gb|AAA42397.1|	25.60	1e-18	99.4	polyprotein, partial [Avian erythroblastosis virus]
Dmel_0035849_ERR_estrogen_related_receptor_Source_FlyBase_0035849_HG_34	gi|1142722628|emb|SJL88533.1|	29.76	1e-18	96.7	unnamed protein product, partial [Vector pSP64VPGalER]
Dmel_0035849_ERR_estrogen_related_receptor_Source_FlyBase_0035849_HG_34	gi|1142722624|emb|SJL88530.1|	29.76	2e-18	96.3	unnamed protein product, partial [Vector pSP64GalERVP]
Dmel_0035849_ERR_estrogen_related_receptor_Source_FlyBase_0035849_HG_34	gi|330368231|gb|AEC11554.1|	25.75	2e-18	99.4	dominant positive thyroid hormone receptor [Xenopus transgenesis plasmid pDRTREdpTR-HS4]
Dmel_0035849_ERR_estrogen_related_receptor_Source_FlyBase_0035849_HG_34	gi|969812888|pdb|5CC0|A	55.07	4e-18	90.5	Chain A, Ancsr2 - Tslp Ngre Complex
Dmel_0035849_ERR_estrogen_related_receptor_Source_FlyBase_0035849_HG_34	gi|1147220590|pdb|5TN9|A	29.76	2e-17	92.8	Chain A, Crystal Structure Of The Er-alpha Ligand-binding Domain (l372s,l536s) In Complex With The Obhs-bsc, 4-bromophenyl (1r,2r,4s)-5-(4- Hydroxyphenyl)-6-(4-(2-(piperidin-1-yl)ethoxy)phenyl)-7- Oxabicyclo[2.2.1]hept-5-ene-2-sulfonate
Dmel_0035849_ERR_estrogen_related_receptor_Source_FlyBase_0035849_HG_34	gi|832972|emb|CAA36459.1|	24.91	2e-17	96.3	gag,v-erb-A,v-erb-B [Avian erythroblastosis virus]
Dmel_0035849_ERR_estrogen_related_receptor_Source_FlyBase_0035849_HG_34	gi|969812880|pdb|5CBZ|A	57.35	5e-17	87.8	Chain A, Ancmr Dna Binding Domain - (+)gre Complex
Dmel_0035849_ERR_estrogen_related_receptor_Source_FlyBase_0035849_HG_34	gi|969812876|pdb|5CBY|A	57.35	6e-17	87.8	Chain A, Ancgr2 Dna Binding Domain - (+)gre Complex
Dmel_0035849_ERR_estrogen_related_receptor_Source_FlyBase_0035849_HG_34	gi|158429636|pdb|2Q3Y|A	35.48	3e-11	74.3	Chain A, Ancestral Corticiod Receptor In Complex With Doc
Dmel_0035849_ERR_estrogen_related_receptor_Source_FlyBase_0035849_HG_34	gi|158429610|pdb|2Q1H|A	35.48	3e-11	74.3	Chain A, Ancestral Corticoid Receptor In Complex With Aldosterone
Dmel_0035849_ERR_estrogen_related_receptor_Source_FlyBase_0035849_HG_34	gi|359546218|pdb|3ZQT|A	28.22	2e-08	65.5	Chain A, Targeting The Binding Function 3 Site Of The Androgen Receptor Through In Silico Molecular Modeling
Dmel_0035849_ERR_estrogen_related_receptor_Source_FlyBase_0035849_HG_34	gi|927262019|pdb|4RE8|B	30.58	0.023	47.4	Chain B, Crystal Structure Of Tr3 Lbd In Complex With Molecule 5
Dmel_0035849_ERR_estrogen_related_receptor_Source_FlyBase_0035849_HG_34	gi|927262095|pdb|4WHG|B	31.19	0.025	47.4	Chain B, Crystal Structure Of Tr3 Lbd In Complex With Molecule 3
Dmel_0035849_ERR_estrogen_related_receptor_Source_FlyBase_0035849_HG_34	gi|927262023|pdb|4REF|B	29.75	0.13	45.1	Chain B, Crystal Structure Of Tr3 Lbd_l449w In Complex With Molecule 2
Dmel_0003651_svp_seven_up_Source_FlyBase_0003651_HG_34	gi|550545519|pdb|4LOG|A	47.40	1e-44	177	Chain A, The Crystal Structure Of The Orphan Nuclear Receptor Pnr Ligand Binding Domain Fused With Mbp
Dmel_0003651_svp_seven_up_Source_FlyBase_0003651_HG_34	gi|764091263|pdb|4XAJ|A	39.00	2e-37	155	Chain A, Crystal Structure Of Human Nr2e1/tlx
Dmel_0003651_svp_seven_up_Source_FlyBase_0003651_HG_34	gi|330368231|gb|AEC11554.1|	27.19	5e-25	120	dominant positive thyroid hormone receptor [Xenopus transgenesis plasmid pDRTREdpTR-HS4]
Dmel_0003651_svp_seven_up_Source_FlyBase_0003651_HG_34	gi|764091259|pdb|4XAI|A	37.50	2e-24	117	Chain A, Crystal Structure Of Red Flour Beetle Nr2e1/tlx
Dmel_0003651_svp_seven_up_Source_FlyBase_0003651_HG_34	gi|157838075|pdb|1A6Y|A	55.13	4e-22	102	Chain A, Reverba Orphan Nuclear ReceptorDNA COMPLEX
Dmel_0003651_svp_seven_up_Source_FlyBase_0003651_HG_34	gi|1063003747|gb|JAT40032.1|	53.25	1e-18	100	Transcription activator of gluconeogenesis ERT1, partial [Anthurium amnicola]
Dmel_0003651_svp_seven_up_Source_FlyBase_0003651_HG_34	gi|209662|gb|AAA42393.1|	50.00	9e-18	96.7	polyprotein gag-p75-erbA, partial [Avian erythroblastosis virus]
Dmel_0003651_svp_seven_up_Source_FlyBase_0003651_HG_34	gi|209662|gb|AAA42393.1|	29.68	3e-06	60.5	polyprotein gag-p75-erbA, partial [Avian erythroblastosis virus]
Dmel_0003651_svp_seven_up_Source_FlyBase_0003651_HG_34	gi|209671|gb|AAA42398.1|	50.00	2e-17	96.7	polyprotein, partial [Avian erythroblastosis virus]
Dmel_0003651_svp_seven_up_Source_FlyBase_0003651_HG_34	gi|209671|gb|AAA42398.1|	29.03	3e-06	60.8	polyprotein, partial [Avian erythroblastosis virus]
Dmel_0003651_svp_seven_up_Source_FlyBase_0003651_HG_34	gi|148872483|sp|P03373.2|GAG_AVIER	50.00	2e-17	96.7	RecName: Full=Gag polyprotein; Contains: RecName: Full=Core protein p19; Contains: RecName: Full=Core protein p2A; Contains: RecName: Full=Core protein p2B; Contains: RecName: Full=Core protein p10; Contains: RecName: Full=V-erbA oncogene
Dmel_0003651_svp_seven_up_Source_FlyBase_0003651_HG_34	gi|148872483|sp|P03373.2|GAG_AVIER	29.03	2e-06	61.6	RecName: Full=Gag polyprotein; Contains: RecName: Full=Core protein p19; Contains: RecName: Full=Core protein p2A; Contains: RecName: Full=Core protein p2B; Contains: RecName: Full=Core protein p10; Contains: RecName: Full=V-erbA oncogene
Dmel_0003651_svp_seven_up_Source_FlyBase_0003651_HG_34	gi|209669|gb|AAA42397.1|	50.00	2e-17	96.3	polyprotein, partial [Avian erythroblastosis virus]
Dmel_0003651_svp_seven_up_Source_FlyBase_0003651_HG_34	gi|209669|gb|AAA42397.1|	29.03	2e-06	61.2	polyprotein, partial [Avian erythroblastosis virus]
Dmel_0003651_svp_seven_up_Source_FlyBase_0003651_HG_34	gi|832972|emb|CAA36459.1|	50.00	3e-17	96.3	gag,v-erb-A,v-erb-B [Avian erythroblastosis virus]
Dmel_0003651_svp_seven_up_Source_FlyBase_0003651_HG_34	gi|832972|emb|CAA36459.1|	29.68	3e-06	61.2	gag,v-erb-A,v-erb-B [Avian erythroblastosis virus]
Dmel_0003651_svp_seven_up_Source_FlyBase_0003651_HG_34	gi|969812868|pdb|5CBX|A	51.43	8e-15	82.0	Chain A, Ancgr Dna Binding Domain - (+)gre Complex
Dmel_0003651_svp_seven_up_Source_FlyBase_0003651_HG_34	gi|326502930|dbj|BAJ99093.1|	22.91	3e-14	85.9	predicted protein, partial [Hordeum vulgare subsp. vulgare]
Dmel_0003651_svp_seven_up_Source_FlyBase_0003651_HG_34	gi|969812888|pdb|5CC0|A	51.52	4e-14	79.3	Chain A, Ancsr2 - Tslp Ngre Complex
Dmel_0003651_svp_seven_up_Source_FlyBase_0003651_HG_34	gi|969812876|pdb|5CBY|A	50.00	5e-14	79.7	Chain A, Ancgr2 Dna Binding Domain - (+)gre Complex
Dmel_0003651_svp_seven_up_Source_FlyBase_0003651_HG_34	gi|576865343|pdb|4NUF|A	29.35	8e-13	81.6	Chain A, Crystal Structure Of Shp/eid1
Dmel_0003651_svp_seven_up_Source_FlyBase_0003651_HG_34	gi|969812880|pdb|5CBZ|A	53.03	8e-13	76.3	Chain A, Ancmr Dna Binding Domain - (+)gre Complex
Dmel_0003651_svp_seven_up_Source_FlyBase_0003651_HG_34	gi|927262019|pdb|4RE8|B	30.43	2e-09	68.6	Chain B, Crystal Structure Of Tr3 Lbd In Complex With Molecule 5
Dmel_0003651_svp_seven_up_Source_FlyBase_0003651_HG_34	gi|927262095|pdb|4WHG|B	30.43	3e-09	68.6	Chain B, Crystal Structure Of Tr3 Lbd In Complex With Molecule 3
Dmel_0003651_svp_seven_up_Source_FlyBase_0003651_HG_34	gi|927262023|pdb|4REF|B	29.89	1e-08	66.2	Chain B, Crystal Structure Of Tr3 Lbd_l449w In Complex With Molecule 2
Dmel_0003651_svp_seven_up_Source_FlyBase_0003651_HG_34	gi|1142722628|emb|SJL88533.1|	26.16	2e-08	66.6	unnamed protein product, partial [Vector pSP64VPGalER]
Dmel_0003651_svp_seven_up_Source_FlyBase_0003651_HG_34	gi|1142722624|emb|SJL88530.1|	26.16	3e-08	65.5	unnamed protein product, partial [Vector pSP64GalERVP]
Dmel_0003651_svp_seven_up_Source_FlyBase_0003651_HG_34	gi|927262218|pdb|4ZN9|A	26.16	5e-08	64.7	Chain A, Crystal Structure Of The Er-alpha Ligand-binding Domain (y537s) In Complex With Oxabicyclic Heptene Sulfonate (obhs)
Dmel_0003651_svp_seven_up_Source_FlyBase_0003651_HG_34	gi|1147220590|pdb|5TN9|A	26.16	2e-06	59.7	Chain A, Crystal Structure Of The Er-alpha Ligand-binding Domain (l372s,l536s) In Complex With The Obhs-bsc, 4-bromophenyl (1r,2r,4s)-5-(4- Hydroxyphenyl)-6-(4-(2-(piperidin-1-yl)ethoxy)phenyl)-7- Oxabicyclo[2.2.1]hept-5-ene-2-sulfonate
Dmel_0003651_svp_seven_up_Source_FlyBase_0003651_HG_34	gi|927262459|pdb|4CI5|A	27.01	5e-04	52.8	Chain A, Structural Basis For Gl479 A Dual Peroxisome Proliferator- Activated Receptor Gamma Agonist
Dmel_0003651_svp_seven_up_Source_FlyBase_0003651_HG_34	gi|356624696|pdb|3U9Q|A	27.01	5e-04	52.8	Chain A, Ligand Binding Domain Of Ppargamma Complexed With Decanoic Acid And Pgc-1a Peptide
Dmel_0003651_svp_seven_up_Source_FlyBase_0003651_HG_34	gi|755617089|ref|WP_042535349.1|	36.26	7e-04	53.9	amylopullulanase, partial [Anoxybacillus ayderensis]
Dmel_0003651_svp_seven_up_Source_FlyBase_0003651_HG_34	gi|755617089|ref|WP_042535349.1|	36.26	0.002	52.0	amylopullulanase, partial [Anoxybacillus ayderensis]
Dmel_0003651_svp_seven_up_Source_FlyBase_0003651_HG_34	gi|755617089|ref|WP_042535349.1|	37.08	0.004	51.6	amylopullulanase, partial [Anoxybacillus ayderensis]
Dmel_0003651_svp_seven_up_Source_FlyBase_0003651_HG_34	gi|755617089|ref|WP_042535349.1|	34.78	0.040	48.1	amylopullulanase, partial [Anoxybacillus ayderensis]
Dmel_0003651_svp_seven_up_Source_FlyBase_0003651_HG_34	gi|755617089|ref|WP_042535349.1|	34.17	0.056	47.8	amylopullulanase, partial [Anoxybacillus ayderensis]
Dmel_0003651_svp_seven_up_Source_FlyBase_0003651_HG_34	gi|927262458|pdb|4CI4|A	27.42	0.003	50.4	Chain A, Structural Basis For Gl479 A Dual Peroxisome Proliferator- Activated Receptor Alpha Agonist
Dmel_0003651_svp_seven_up_Source_FlyBase_0003651_HG_34	gi|948578005|gb|KRK11614.1|	31.45	2.7	42.0	subtilisin-like serine protease [Lactobacillus zeae DSM 20178 = KCTC 3804]
Dmel_0003651_svp_seven_up_Source_FlyBase_0003651_HG_34	gi|336265475|ref|XP_003347508.1|	31.87	4.1	41.2	hypothetical protein SMAC_04811 [Sordaria macrospora k-hell]
Dmel_0003964_usp_ultraspiracle_Source_FlyBase_0003964_HG_34	gi|209662|gb|AAA42393.1|	25.40	5e-27	123	polyprotein gag-p75-erbA, partial [Avian erythroblastosis virus]
Dmel_0003964_usp_ultraspiracle_Source_FlyBase_0003964_HG_34	gi|1063003747|gb|JAT40032.1|	59.76	1e-23	115	Transcription activator of gluconeogenesis ERT1, partial [Anthurium amnicola]
Dmel_0003964_usp_ultraspiracle_Source_FlyBase_0003964_HG_34	gi|157838075|pdb|1A6Y|A	54.32	1e-19	95.1	Chain A, Reverba Orphan Nuclear ReceptorDNA COMPLEX
Dmel_0003964_usp_ultraspiracle_Source_FlyBase_0003964_HG_34	gi|209671|gb|AAA42398.1|	47.56	3e-17	95.5	polyprotein, partial [Avian erythroblastosis virus]
Dmel_0003964_usp_ultraspiracle_Source_FlyBase_0003964_HG_34	gi|148872483|sp|P03373.2|GAG_AVIER	47.56	3e-17	95.5	RecName: Full=Gag polyprotein; Contains: RecName: Full=Core protein p19; Contains: RecName: Full=Core protein p2A; Contains: RecName: Full=Core protein p2B; Contains: RecName: Full=Core protein p10; Contains: RecName: Full=V-erbA oncogene
Dmel_0003964_usp_ultraspiracle_Source_FlyBase_0003964_HG_34	gi|209669|gb|AAA42397.1|	47.56	3e-17	95.1	polyprotein, partial [Avian erythroblastosis virus]
Dmel_0003964_usp_ultraspiracle_Source_FlyBase_0003964_HG_34	gi|330368231|gb|AEC11554.1|	45.65	4e-17	95.5	dominant positive thyroid hormone receptor [Xenopus transgenesis plasmid pDRTREdpTR-HS4]
Dmel_0003964_usp_ultraspiracle_Source_FlyBase_0003964_HG_34	gi|550545519|pdb|4LOG|A	27.62	5e-17	94.7	Chain A, The Crystal Structure Of The Orphan Nuclear Receptor Pnr Ligand Binding Domain Fused With Mbp
Dmel_0003964_usp_ultraspiracle_Source_FlyBase_0003964_HG_34	gi|326502930|dbj|BAJ99093.1|	23.66	7e-17	94.0	predicted protein, partial [Hordeum vulgare subsp. vulgare]
Dmel_0003964_usp_ultraspiracle_Source_FlyBase_0003964_HG_34	gi|832972|emb|CAA36459.1|	46.34	8e-17	94.7	gag,v-erb-A,v-erb-B [Avian erythroblastosis virus]
Dmel_0003964_usp_ultraspiracle_Source_FlyBase_0003964_HG_34	gi|969812868|pdb|5CBX|A	48.68	2e-13	77.4	Chain A, Ancgr Dna Binding Domain - (+)gre Complex
Dmel_0003964_usp_ultraspiracle_Source_FlyBase_0003964_HG_34	gi|969812876|pdb|5CBY|A	47.37	2e-12	75.1	Chain A, Ancgr2 Dna Binding Domain - (+)gre Complex
Dmel_0003964_usp_ultraspiracle_Source_FlyBase_0003964_HG_34	gi|969812880|pdb|5CBZ|A	47.37	9e-12	73.2	Chain A, Ancmr Dna Binding Domain - (+)gre Complex
Dmel_0003964_usp_ultraspiracle_Source_FlyBase_0003964_HG_34	gi|969812888|pdb|5CC0|A	48.68	1e-11	72.4	Chain A, Ancsr2 - Tslp Ngre Complex
Dmel_0003964_usp_ultraspiracle_Source_FlyBase_0003964_HG_34	gi|1142722628|emb|SJL88533.1|	26.64	2e-11	75.1	unnamed protein product, partial [Vector pSP64VPGalER]
Dmel_0003964_usp_ultraspiracle_Source_FlyBase_0003964_HG_34	gi|1142722624|emb|SJL88530.1|	26.64	3e-11	74.7	unnamed protein product, partial [Vector pSP64GalERVP]
Dmel_0003964_usp_ultraspiracle_Source_FlyBase_0003964_HG_34	gi|927262218|pdb|4ZN9|A	26.64	5e-11	73.2	Chain A, Crystal Structure Of The Er-alpha Ligand-binding Domain (y537s) In Complex With Oxabicyclic Heptene Sulfonate (obhs)
Dmel_0003964_usp_ultraspiracle_Source_FlyBase_0003964_HG_34	gi|764091263|pdb|4XAJ|A	25.45	2e-10	73.9	Chain A, Crystal Structure Of Human Nr2e1/tlx
Dmel_0003964_usp_ultraspiracle_Source_FlyBase_0003964_HG_34	gi|1147220590|pdb|5TN9|A	26.20	2e-08	65.9	Chain A, Crystal Structure Of The Er-alpha Ligand-binding Domain (l372s,l536s) In Complex With The Obhs-bsc, 4-bromophenyl (1r,2r,4s)-5-(4- Hydroxyphenyl)-6-(4-(2-(piperidin-1-yl)ethoxy)phenyl)-7- Oxabicyclo[2.2.1]hept-5-ene-2-sulfonate
Dmel_0003964_usp_ultraspiracle_Source_FlyBase_0003964_HG_34	gi|409973654|pdb|2LZE|A	37.33	0.013	45.8	Chain A, Ligase 10c
Dmel_0003964_usp_ultraspiracle_Source_FlyBase_0003964_HG_34	gi|927262019|pdb|4RE8|B	23.79	0.041	46.6	Chain B, Crystal Structure Of Tr3 Lbd In Complex With Molecule 5
Dmel_0003964_usp_ultraspiracle_Source_FlyBase_0003964_HG_34	gi|927262095|pdb|4WHG|B	23.79	0.044	46.6	Chain B, Crystal Structure Of Tr3 Lbd In Complex With Molecule 3
Dmel_0001078_ftz_f1_ftz_transcription_factor_1_Source_FlyBase_0001078_HG_34	gi|1063003747|gb|JAT40032.1|	71.60	2e-31	141	Transcription activator of gluconeogenesis ERT1, partial [Anthurium amnicola]
Dmel_0001078_ftz_f1_ftz_transcription_factor_1_Source_FlyBase_0001078_HG_34	gi|969812868|pdb|5CBX|A	54.55	3e-20	98.6	Chain A, Ancgr Dna Binding Domain - (+)gre Complex
Dmel_0001078_ftz_f1_ftz_transcription_factor_1_Source_FlyBase_0001078_HG_34	gi|157838075|pdb|1A6Y|A	47.37	7e-20	97.4	Chain A, Reverba Orphan Nuclear ReceptorDNA COMPLEX
Dmel_0001078_ftz_f1_ftz_transcription_factor_1_Source_FlyBase_0001078_HG_34	gi|969812876|pdb|5CBY|A	53.25	2e-19	96.7	Chain A, Ancgr2 Dna Binding Domain - (+)gre Complex
Dmel_0001078_ftz_f1_ftz_transcription_factor_1_Source_FlyBase_0001078_HG_34	gi|969812888|pdb|5CC0|A	49.37	2e-19	95.9	Chain A, Ancsr2 - Tslp Ngre Complex
Dmel_0001078_ftz_f1_ftz_transcription_factor_1_Source_FlyBase_0001078_HG_34	gi|330368231|gb|AEC11554.1|	42.99	3e-17	97.4	dominant positive thyroid hormone receptor [Xenopus transgenesis plasmid pDRTREdpTR-HS4]
Dmel_0001078_ftz_f1_ftz_transcription_factor_1_Source_FlyBase_0001078_HG_34	gi|209662|gb|AAA42393.1|	46.59	7e-17	94.7	polyprotein gag-p75-erbA, partial [Avian erythroblastosis virus]
Dmel_0001078_ftz_f1_ftz_transcription_factor_1_Source_FlyBase_0001078_HG_34	gi|969812880|pdb|5CBZ|A	51.95	8e-17	89.0	Chain A, Ancmr Dna Binding Domain - (+)gre Complex
Dmel_0001078_ftz_f1_ftz_transcription_factor_1_Source_FlyBase_0001078_HG_34	gi|209671|gb|AAA42398.1|	46.59	8e-17	95.5	polyprotein, partial [Avian erythroblastosis virus]
Dmel_0001078_ftz_f1_ftz_transcription_factor_1_Source_FlyBase_0001078_HG_34	gi|148872483|sp|P03373.2|GAG_AVIER	46.59	1e-16	95.1	RecName: Full=Gag polyprotein; Contains: RecName: Full=Core protein p19; Contains: RecName: Full=Core protein p2A; Contains: RecName: Full=Core protein p2B; Contains: RecName: Full=Core protein p10; Contains: RecName: Full=V-erbA oncogene
Dmel_0001078_ftz_f1_ftz_transcription_factor_1_Source_FlyBase_0001078_HG_34	gi|209669|gb|AAA42397.1|	46.59	1e-16	94.7	polyprotein, partial [Avian erythroblastosis virus]
Dmel_0001078_ftz_f1_ftz_transcription_factor_1_Source_FlyBase_0001078_HG_34	gi|832972|emb|CAA36459.1|	46.59	2e-16	95.1	gag,v-erb-A,v-erb-B [Avian erythroblastosis virus]
Dmel_0264562_Hr4_Hr4_Source_FlyBase_0264562_HG_34	gi|1063003747|gb|JAT40032.1|	90.91	5e-48	194	Transcription activator of gluconeogenesis ERT1, partial [Anthurium amnicola]
Dmel_0000448_Hr46_Hormone_receptor_like_in_46_Source_FlyBase_0000448_HG_34	gi|157838075|pdb|1A6Y|A	56.82	1e-30	127	Chain A, Reverba Orphan Nuclear ReceptorDNA COMPLEX
Dmel_0000448_Hr46_Hormone_receptor_like_in_46_Source_FlyBase_0000448_HG_34	gi|1063003747|gb|JAT40032.1|	54.55	6e-20	105	Transcription activator of gluconeogenesis ERT1, partial [Anthurium amnicola]
Dmel_0000448_Hr46_Hormone_receptor_like_in_46_Source_FlyBase_0000448_HG_34	gi|330368231|gb|AEC11554.1|	42.42	3e-17	97.8	dominant positive thyroid hormone receptor [Xenopus transgenesis plasmid pDRTREdpTR-HS4]
Dmel_0000448_Hr46_Hormone_receptor_like_in_46_Source_FlyBase_0000448_HG_34	gi|330368231|gb|AEC11554.1|	25.21	2e-06	62.8	dominant positive thyroid hormone receptor [Xenopus transgenesis plasmid pDRTREdpTR-HS4]
Dmel_0000448_Hr46_Hormone_receptor_like_in_46_Source_FlyBase_0000448_HG_34	gi|969812888|pdb|5CC0|A	46.84	1e-16	87.8	Chain A, Ancsr2 - Tslp Ngre Complex
Dmel_0000448_Hr46_Hormone_receptor_like_in_46_Source_FlyBase_0000448_HG_34	gi|969812880|pdb|5CBZ|A	48.10	2e-16	88.2	Chain A, Ancmr Dna Binding Domain - (+)gre Complex
Dmel_0000448_Hr46_Hormone_receptor_like_in_46_Source_FlyBase_0000448_HG_34	gi|209662|gb|AAA42393.1|	50.68	2e-16	93.2	polyprotein gag-p75-erbA, partial [Avian erythroblastosis virus]
Dmel_0000448_Hr46_Hormone_receptor_like_in_46_Source_FlyBase_0000448_HG_34	gi|209662|gb|AAA42393.1|	24.17	2e-04	55.8	polyprotein gag-p75-erbA, partial [Avian erythroblastosis virus]
Dmel_0000448_Hr46_Hormone_receptor_like_in_46_Source_FlyBase_0000448_HG_34	gi|969812868|pdb|5CBX|A	47.22	3e-16	87.4	Chain A, Ancgr Dna Binding Domain - (+)gre Complex
Dmel_0000448_Hr46_Hormone_receptor_like_in_46_Source_FlyBase_0000448_HG_34	gi|209671|gb|AAA42398.1|	50.68	3e-16	93.6	polyprotein, partial [Avian erythroblastosis virus]
Dmel_0000448_Hr46_Hormone_receptor_like_in_46_Source_FlyBase_0000448_HG_34	gi|209671|gb|AAA42398.1|	24.17	1e-05	60.1	polyprotein, partial [Avian erythroblastosis virus]
Dmel_0000448_Hr46_Hormone_receptor_like_in_46_Source_FlyBase_0000448_HG_34	gi|148872483|sp|P03373.2|GAG_AVIER	50.68	4e-16	93.2	RecName: Full=Gag polyprotein; Contains: RecName: Full=Core protein p19; Contains: RecName: Full=Core protein p2A; Contains: RecName: Full=Core protein p2B; Contains: RecName: Full=Core protein p10; Contains: RecName: Full=V-erbA oncogene
Dmel_0000448_Hr46_Hormone_receptor_like_in_46_Source_FlyBase_0000448_HG_34	gi|148872483|sp|P03373.2|GAG_AVIER	24.17	8e-06	60.5	RecName: Full=Gag polyprotein; Contains: RecName: Full=Core protein p19; Contains: RecName: Full=Core protein p2A; Contains: RecName: Full=Core protein p2B; Contains: RecName: Full=Core protein p10; Contains: RecName: Full=V-erbA oncogene
Dmel_0000448_Hr46_Hormone_receptor_like_in_46_Source_FlyBase_0000448_HG_34	gi|209669|gb|AAA42397.1|	50.68	6e-16	93.2	polyprotein, partial [Avian erythroblastosis virus]
Dmel_0000448_Hr46_Hormone_receptor_like_in_46_Source_FlyBase_0000448_HG_34	gi|209669|gb|AAA42397.1|	24.17	5e-06	61.2	polyprotein, partial [Avian erythroblastosis virus]
Dmel_0000448_Hr46_Hormone_receptor_like_in_46_Source_FlyBase_0000448_HG_34	gi|832972|emb|CAA36459.1|	50.68	9e-16	93.2	gag,v-erb-A,v-erb-B [Avian erythroblastosis virus]
Dmel_0000448_Hr46_Hormone_receptor_like_in_46_Source_FlyBase_0000448_HG_34	gi|832972|emb|CAA36459.1|	23.58	2e-04	56.2	gag,v-erb-A,v-erb-B [Avian erythroblastosis virus]
Dmel_0000448_Hr46_Hormone_receptor_like_in_46_Source_FlyBase_0000448_HG_34	gi|969812876|pdb|5CBY|A	45.83	2e-15	84.7	Chain A, Ancgr2 Dna Binding Domain - (+)gre Complex
Dmel_0000448_Hr46_Hormone_receptor_like_in_46_Source_FlyBase_0000448_HG_34	gi|927262458|pdb|4CI4|A	21.88	2e-08	67.0	Chain A, Structural Basis For Gl479 A Dual Peroxisome Proliferator- Activated Receptor Alpha Agonist
Dmel_0000448_Hr46_Hormone_receptor_like_in_46_Source_FlyBase_0000448_HG_34	gi|326502930|dbj|BAJ99093.1|	36.49	3e-07	65.1	predicted protein, partial [Hordeum vulgare subsp. vulgare]
Dmel_0000448_Hr46_Hormone_receptor_like_in_46_Source_FlyBase_0000448_HG_34	gi|927262459|pdb|4CI5|A	22.92	3e-04	54.3	Chain A, Structural Basis For Gl479 A Dual Peroxisome Proliferator- Activated Receptor Gamma Agonist
Dmel_0000448_Hr46_Hormone_receptor_like_in_46_Source_FlyBase_0000448_HG_34	gi|356624696|pdb|3U9Q|A	22.92	4e-04	53.9	Chain A, Ligand Binding Domain Of Ppargamma Complexed With Decanoic Acid And Pgc-1a Peptide
Dmel_0015239_Hr78_Hormone_receptor_like_in_78_Source_FlyBase_0015239_HG_34	gi|157838075|pdb|1A6Y|A	54.32	3e-21	100	Chain A, Reverba Orphan Nuclear ReceptorDNA COMPLEX
Dmel_0015239_Hr78_Hormone_receptor_like_in_78_Source_FlyBase_0015239_HG_34	gi|1063003747|gb|JAT40032.1|	54.55	2e-20	105	Transcription activator of gluconeogenesis ERT1, partial [Anthurium amnicola]
Dmel_0015239_Hr78_Hormone_receptor_like_in_78_Source_FlyBase_0015239_HG_34	gi|330368231|gb|AEC11554.1|	48.84	3e-16	93.6	dominant positive thyroid hormone receptor [Xenopus transgenesis plasmid pDRTREdpTR-HS4]
Dmel_0015239_Hr78_Hormone_receptor_like_in_78_Source_FlyBase_0015239_HG_34	gi|209662|gb|AAA42393.1|	47.67	1e-15	90.5	polyprotein gag-p75-erbA, partial [Avian erythroblastosis virus]
Dmel_0015239_Hr78_Hormone_receptor_like_in_78_Source_FlyBase_0015239_HG_34	gi|209671|gb|AAA42398.1|	47.67	1e-15	90.9	polyprotein, partial [Avian erythroblastosis virus]
Dmel_0015239_Hr78_Hormone_receptor_like_in_78_Source_FlyBase_0015239_HG_34	gi|148872483|sp|P03373.2|GAG_AVIER	47.67	1e-15	90.9	RecName: Full=Gag polyprotein; Contains: RecName: Full=Core protein p19; Contains: RecName: Full=Core protein p2A; Contains: RecName: Full=Core protein p2B; Contains: RecName: Full=Core protein p10; Contains: RecName: Full=V-erbA oncogene
Dmel_0015239_Hr78_Hormone_receptor_like_in_78_Source_FlyBase_0015239_HG_34	gi|209669|gb|AAA42397.1|	47.67	2e-15	90.1	polyprotein, partial [Avian erythroblastosis virus]
Dmel_0015239_Hr78_Hormone_receptor_like_in_78_Source_FlyBase_0015239_HG_34	gi|969812888|pdb|5CC0|A	46.67	3e-15	83.2	Chain A, Ancsr2 - Tslp Ngre Complex
Dmel_0015239_Hr78_Hormone_receptor_like_in_78_Source_FlyBase_0015239_HG_34	gi|969812880|pdb|5CBZ|A	48.00	3e-15	83.6	Chain A, Ancmr Dna Binding Domain - (+)gre Complex
Dmel_0015239_Hr78_Hormone_receptor_like_in_78_Source_FlyBase_0015239_HG_34	gi|832972|emb|CAA36459.1|	46.51	4e-15	90.1	gag,v-erb-A,v-erb-B [Avian erythroblastosis virus]
Dmel_0015239_Hr78_Hormone_receptor_like_in_78_Source_FlyBase_0015239_HG_34	gi|969812868|pdb|5CBX|A	50.00	8e-15	82.4	Chain A, Ancgr Dna Binding Domain - (+)gre Complex
Dmel_0015239_Hr78_Hormone_receptor_like_in_78_Source_FlyBase_0015239_HG_34	gi|969812876|pdb|5CBY|A	48.53	6e-14	79.7	Chain A, Ancgr2 Dna Binding Domain - (+)gre Complex
Dmel_0015239_Hr78_Hormone_receptor_like_in_78_Source_FlyBase_0015239_HG_34	gi|326502930|dbj|BAJ99093.1|	33.57	9e-11	75.1	predicted protein, partial [Hordeum vulgare subsp. vulgare]
Dmel_0015239_Hr78_Hormone_receptor_like_in_78_Source_FlyBase_0015239_HG_34	gi|764091263|pdb|4XAJ|A	23.23	0.007	50.4	Chain A, Crystal Structure Of Human Nr2e1/tlx
Dmel_0015239_Hr78_Hormone_receptor_like_in_78_Source_FlyBase_0015239_HG_34	gi|550545519|pdb|4LOG|A	23.83	0.16	45.8	Chain A, The Crystal Structure Of The Orphan Nuclear Receptor Pnr Ligand Binding Domain Fused With Mbp
Dmel_0015239_Hr78_Hormone_receptor_like_in_78_Source_FlyBase_0015239_HG_34	gi|576865343|pdb|4NUF|A	25.76	6.6	40.8	Chain A, Crystal Structure Of Shp/eid1
Dmel_0015239_Hr78_Hormone_receptor_like_in_78_Source_FlyBase_0015239_HG_34	gi|1152442030|ref|WP_078300877.1|	32.43	9.2	40.4	ribonucleoside-diphosphate reductase [Deinococcus sp. LM3]
Dmel_0015381_dsf_dissatisfaction_Source_FlyBase_0015381_HG_34	gi|550545519|pdb|4LOG|A	49.75	3e-43	174	Chain A, The Crystal Structure Of The Orphan Nuclear Receptor Pnr Ligand Binding Domain Fused With Mbp
Dmel_0015381_dsf_dissatisfaction_Source_FlyBase_0015381_HG_34	gi|764091263|pdb|4XAJ|A	44.33	2e-39	163	Chain A, Crystal Structure Of Human Nr2e1/tlx
Dmel_0015381_dsf_dissatisfaction_Source_FlyBase_0015381_HG_34	gi|764091259|pdb|4XAI|A	35.71	3e-22	112	Chain A, Crystal Structure Of Red Flour Beetle Nr2e1/tlx
Dmel_0015381_dsf_dissatisfaction_Source_FlyBase_0015381_HG_34	gi|1063003747|gb|JAT40032.1|	50.00	1e-19	104	Transcription activator of gluconeogenesis ERT1, partial [Anthurium amnicola]
Dmel_0015381_dsf_dissatisfaction_Source_FlyBase_0015381_HG_34	gi|157838075|pdb|1A6Y|A	44.19	5e-17	88.6	Chain A, Reverba Orphan Nuclear ReceptorDNA COMPLEX
Dmel_0015381_dsf_dissatisfaction_Source_FlyBase_0015381_HG_34	gi|969812880|pdb|5CBZ|A	43.04	8e-13	77.0	Chain A, Ancmr Dna Binding Domain - (+)gre Complex
Dmel_0015381_dsf_dissatisfaction_Source_FlyBase_0015381_HG_34	gi|969812868|pdb|5CBX|A	44.59	1e-12	76.6	Chain A, Ancgr Dna Binding Domain - (+)gre Complex
Dmel_0015381_dsf_dissatisfaction_Source_FlyBase_0015381_HG_34	gi|330368231|gb|AEC11554.1|	45.00	1e-12	82.4	dominant positive thyroid hormone receptor [Xenopus transgenesis plasmid pDRTREdpTR-HS4]
Dmel_0015381_dsf_dissatisfaction_Source_FlyBase_0015381_HG_34	gi|969812888|pdb|5CC0|A	40.51	8e-12	73.6	Chain A, Ancsr2 - Tslp Ngre Complex
Dmel_0015381_dsf_dissatisfaction_Source_FlyBase_0015381_HG_34	gi|969812876|pdb|5CBY|A	43.24	8e-12	73.9	Chain A, Ancgr2 Dna Binding Domain - (+)gre Complex
Dmel_0015381_dsf_dissatisfaction_Source_FlyBase_0015381_HG_34	gi|209662|gb|AAA42393.1|	44.87	2e-11	77.8	polyprotein gag-p75-erbA, partial [Avian erythroblastosis virus]
Dmel_0015381_dsf_dissatisfaction_Source_FlyBase_0015381_HG_34	gi|209671|gb|AAA42398.1|	44.87	2e-11	77.8	polyprotein, partial [Avian erythroblastosis virus]
Dmel_0015381_dsf_dissatisfaction_Source_FlyBase_0015381_HG_34	gi|148872483|sp|P03373.2|GAG_AVIER	44.87	2e-11	77.8	RecName: Full=Gag polyprotein; Contains: RecName: Full=Core protein p19; Contains: RecName: Full=Core protein p2A; Contains: RecName: Full=Core protein p2B; Contains: RecName: Full=Core protein p10; Contains: RecName: Full=V-erbA oncogene
Dmel_0015381_dsf_dissatisfaction_Source_FlyBase_0015381_HG_34	gi|209669|gb|AAA42397.1|	44.87	3e-11	77.4	polyprotein, partial [Avian erythroblastosis virus]
Dmel_0015381_dsf_dissatisfaction_Source_FlyBase_0015381_HG_34	gi|832972|emb|CAA36459.1|	44.87	4e-11	77.4	gag,v-erb-A,v-erb-B [Avian erythroblastosis virus]
Dmel_0034012_Hr51_Hormone_receptor_51_Source_FlyBase_0034012_HG_34	gi|550545519|pdb|4LOG|A	57.71	1e-63	231	Chain A, The Crystal Structure Of The Orphan Nuclear Receptor Pnr Ligand Binding Domain Fused With Mbp
Dmel_0034012_Hr51_Hormone_receptor_51_Source_FlyBase_0034012_HG_34	gi|764091263|pdb|4XAJ|A	40.48	9e-40	163	Chain A, Crystal Structure Of Human Nr2e1/tlx
Dmel_0034012_Hr51_Hormone_receptor_51_Source_FlyBase_0034012_HG_34	gi|157838075|pdb|1A6Y|A	46.67	1e-21	100	Chain A, Reverba Orphan Nuclear ReceptorDNA COMPLEX
Dmel_0034012_Hr51_Hormone_receptor_51_Source_FlyBase_0034012_HG_34	gi|764091259|pdb|4XAI|A	34.30	4e-21	107	Chain A, Crystal Structure Of Red Flour Beetle Nr2e1/tlx
Dmel_0034012_Hr51_Hormone_receptor_51_Source_FlyBase_0034012_HG_34	gi|1063003747|gb|JAT40032.1|	50.00	6e-19	101	Transcription activator of gluconeogenesis ERT1, partial [Anthurium amnicola]
Dmel_0034012_Hr51_Hormone_receptor_51_Source_FlyBase_0034012_HG_34	gi|969812868|pdb|5CBX|A	50.65	5e-17	88.6	Chain A, Ancgr Dna Binding Domain - (+)gre Complex
Dmel_0034012_Hr51_Hormone_receptor_51_Source_FlyBase_0034012_HG_34	gi|969812880|pdb|5CBZ|A	50.65	5e-17	88.2	Chain A, Ancmr Dna Binding Domain - (+)gre Complex
Dmel_0034012_Hr51_Hormone_receptor_51_Source_FlyBase_0034012_HG_34	gi|969812876|pdb|5CBY|A	49.35	4e-16	85.9	Chain A, Ancgr2 Dna Binding Domain - (+)gre Complex
Dmel_0034012_Hr51_Hormone_receptor_51_Source_FlyBase_0034012_HG_34	gi|969812888|pdb|5CC0|A	48.05	5e-16	85.1	Chain A, Ancsr2 - Tslp Ngre Complex
Dmel_0034012_Hr51_Hormone_receptor_51_Source_FlyBase_0034012_HG_34	gi|209662|gb|AAA42393.1|	48.05	2e-14	87.0	polyprotein gag-p75-erbA, partial [Avian erythroblastosis virus]
Dmel_0034012_Hr51_Hormone_receptor_51_Source_FlyBase_0034012_HG_34	gi|209662|gb|AAA42393.1|	27.61	0.030	48.1	polyprotein gag-p75-erbA, partial [Avian erythroblastosis virus]
Dmel_0034012_Hr51_Hormone_receptor_51_Source_FlyBase_0034012_HG_34	gi|209671|gb|AAA42398.1|	48.05	2e-14	87.0	polyprotein, partial [Avian erythroblastosis virus]
Dmel_0034012_Hr51_Hormone_receptor_51_Source_FlyBase_0034012_HG_34	gi|209671|gb|AAA42398.1|	27.61	0.011	49.7	polyprotein, partial [Avian erythroblastosis virus]
Dmel_0034012_Hr51_Hormone_receptor_51_Source_FlyBase_0034012_HG_34	gi|148872483|sp|P03373.2|GAG_AVIER	48.05	2e-14	86.7	RecName: Full=Gag polyprotein; Contains: RecName: Full=Core protein p19; Contains: RecName: Full=Core protein p2A; Contains: RecName: Full=Core protein p2B; Contains: RecName: Full=Core protein p10; Contains: RecName: Full=V-erbA oncogene
Dmel_0034012_Hr51_Hormone_receptor_51_Source_FlyBase_0034012_HG_34	gi|148872483|sp|P03373.2|GAG_AVIER	27.61	0.009	50.1	RecName: Full=Gag polyprotein; Contains: RecName: Full=Core protein p19; Contains: RecName: Full=Core protein p2A; Contains: RecName: Full=Core protein p2B; Contains: RecName: Full=Core protein p10; Contains: RecName: Full=V-erbA oncogene
Dmel_0034012_Hr51_Hormone_receptor_51_Source_FlyBase_0034012_HG_34	gi|330368231|gb|AEC11554.1|	46.75	3e-14	87.0	dominant positive thyroid hormone receptor [Xenopus transgenesis plasmid pDRTREdpTR-HS4]
Dmel_0034012_Hr51_Hormone_receptor_51_Source_FlyBase_0034012_HG_34	gi|330368231|gb|AEC11554.1|	27.78	0.006	50.4	dominant positive thyroid hormone receptor [Xenopus transgenesis plasmid pDRTREdpTR-HS4]
Dmel_0034012_Hr51_Hormone_receptor_51_Source_FlyBase_0034012_HG_34	gi|209669|gb|AAA42397.1|	48.05	3e-14	86.7	polyprotein, partial [Avian erythroblastosis virus]
Dmel_0034012_Hr51_Hormone_receptor_51_Source_FlyBase_0034012_HG_34	gi|209669|gb|AAA42397.1|	27.61	0.008	50.1	polyprotein, partial [Avian erythroblastosis virus]
Dmel_0034012_Hr51_Hormone_receptor_51_Source_FlyBase_0034012_HG_34	gi|832972|emb|CAA36459.1|	46.84	5e-14	86.3	gag,v-erb-A,v-erb-B [Avian erythroblastosis virus]
Dmel_0034012_Hr51_Hormone_receptor_51_Source_FlyBase_0034012_HG_34	gi|832972|emb|CAA36459.1|	27.61	0.016	49.3	gag,v-erb-A,v-erb-B [Avian erythroblastosis virus]
Dmel_0034012_Hr51_Hormone_receptor_51_Source_FlyBase_0034012_HG_34	gi|576865343|pdb|4NUF|A	28.87	2e-10	74.7	Chain A, Crystal Structure Of Shp/eid1
Dmel_0034012_Hr51_Hormone_receptor_51_Source_FlyBase_0034012_HG_34	gi|326502930|dbj|BAJ99093.1|	43.66	2e-08	67.8	predicted protein, partial [Hordeum vulgare subsp. vulgare]
Dmel_0034012_Hr51_Hormone_receptor_51_Source_FlyBase_0034012_HG_34	gi|927262019|pdb|4RE8|B	29.90	9e-08	63.9	Chain B, Crystal Structure Of Tr3 Lbd In Complex With Molecule 5
Dmel_0034012_Hr51_Hormone_receptor_51_Source_FlyBase_0034012_HG_34	gi|927262095|pdb|4WHG|B	29.90	1e-07	63.9	Chain B, Crystal Structure Of Tr3 Lbd In Complex With Molecule 3
Dmel_0034012_Hr51_Hormone_receptor_51_Source_FlyBase_0034012_HG_34	gi|927262023|pdb|4REF|B	28.23	5e-07	61.6	Chain B, Crystal Structure Of Tr3 Lbd_l449w In Complex With Molecule 2
Dmel_0034012_Hr51_Hormone_receptor_51_Source_FlyBase_0034012_HG_34	gi|927262218|pdb|4ZN9|A	25.25	8e-06	58.2	Chain A, Crystal Structure Of The Er-alpha Ligand-binding Domain (y537s) In Complex With Oxabicyclic Heptene Sulfonate (obhs)
Dmel_0034012_Hr51_Hormone_receptor_51_Source_FlyBase_0034012_HG_34	gi|1142722628|emb|SJL88533.1|	25.25	2e-05	57.4	unnamed protein product, partial [Vector pSP64VPGalER]
Dmel_0034012_Hr51_Hormone_receptor_51_Source_FlyBase_0034012_HG_34	gi|1142722624|emb|SJL88530.1|	25.25	3e-05	57.0	unnamed protein product, partial [Vector pSP64GalERVP]
Dmel_0034012_Hr51_Hormone_receptor_51_Source_FlyBase_0034012_HG_34	gi|1147220590|pdb|5TN9|A	25.25	2e-04	53.9	Chain A, Crystal Structure Of The Er-alpha Ligand-binding Domain (l372s,l536s) In Complex With The Obhs-bsc, 4-bromophenyl (1r,2r,4s)-5-(4- Hydroxyphenyl)-6-(4-(2-(piperidin-1-yl)ethoxy)phenyl)-7- Oxabicyclo[2.2.1]hept-5-ene-2-sulfonate
Dmel_0034012_Hr51_Hormone_receptor_51_Source_FlyBase_0034012_HG_34	gi|147846681|emb|CAN78510.1|	38.20	6.8	40.4	hypothetical protein VITISV_031643 [Vitis vinifera]
Dmel_0261239_Hr39_Hormone_receptor_like_in_39_Source_FlyBase_0261239_HG_34	gi|1063003747|gb|JAT40032.1|	59.04	7e-27	127	Transcription activator of gluconeogenesis ERT1, partial [Anthurium amnicola]
Dmel_0261239_Hr39_Hormone_receptor_like_in_39_Source_FlyBase_0261239_HG_34	gi|969812868|pdb|5CBX|A	55.71	5e-18	92.4	Chain A, Ancgr Dna Binding Domain - (+)gre Complex
Dmel_0261239_Hr39_Hormone_receptor_like_in_39_Source_FlyBase_0261239_HG_34	gi|969812876|pdb|5CBY|A	54.29	5e-17	89.4	Chain A, Ancgr2 Dna Binding Domain - (+)gre Complex
Dmel_0261239_Hr39_Hormone_receptor_like_in_39_Source_FlyBase_0261239_HG_34	gi|157838075|pdb|1A6Y|A	46.05	1e-16	88.2	Chain A, Reverba Orphan Nuclear ReceptorDNA COMPLEX
Dmel_0261239_Hr39_Hormone_receptor_like_in_39_Source_FlyBase_0261239_HG_34	gi|969812888|pdb|5CC0|A	50.67	3e-16	86.7	Chain A, Ancsr2 - Tslp Ngre Complex
Dmel_0261239_Hr39_Hormone_receptor_like_in_39_Source_FlyBase_0261239_HG_34	gi|969812880|pdb|5CBZ|A	49.33	5e-16	86.7	Chain A, Ancmr Dna Binding Domain - (+)gre Complex
Dmel_0261239_Hr39_Hormone_receptor_like_in_39_Source_FlyBase_0261239_HG_34	gi|330368231|gb|AEC11554.1|	41.46	3e-13	84.7	dominant positive thyroid hormone receptor [Xenopus transgenesis plasmid pDRTREdpTR-HS4]
Dmel_0261239_Hr39_Hormone_receptor_like_in_39_Source_FlyBase_0261239_HG_34	gi|330368231|gb|AEC11554.1|	22.35	4e-08	68.2	dominant positive thyroid hormone receptor [Xenopus transgenesis plasmid pDRTREdpTR-HS4]
Dmel_0261239_Hr39_Hormone_receptor_like_in_39_Source_FlyBase_0261239_HG_34	gi|209662|gb|AAA42393.1|	38.82	7e-13	82.4	polyprotein gag-p75-erbA, partial [Avian erythroblastosis virus]
Dmel_0261239_Hr39_Hormone_receptor_like_in_39_Source_FlyBase_0261239_HG_34	gi|209662|gb|AAA42393.1|	22.55	5e-07	63.9	polyprotein gag-p75-erbA, partial [Avian erythroblastosis virus]
Dmel_0261239_Hr39_Hormone_receptor_like_in_39_Source_FlyBase_0261239_HG_34	gi|209671|gb|AAA42398.1|	41.77	1e-12	82.4	polyprotein, partial [Avian erythroblastosis virus]
Dmel_0261239_Hr39_Hormone_receptor_like_in_39_Source_FlyBase_0261239_HG_34	gi|209671|gb|AAA42398.1|	22.35	1e-07	65.9	polyprotein, partial [Avian erythroblastosis virus]
Dmel_0261239_Hr39_Hormone_receptor_like_in_39_Source_FlyBase_0261239_HG_34	gi|148872483|sp|P03373.2|GAG_AVIER	41.77	1e-12	82.0	RecName: Full=Gag polyprotein; Contains: RecName: Full=Core protein p19; Contains: RecName: Full=Core protein p2A; Contains: RecName: Full=Core protein p2B; Contains: RecName: Full=Core protein p10; Contains: RecName: Full=V-erbA oncogene
Dmel_0261239_Hr39_Hormone_receptor_like_in_39_Source_FlyBase_0261239_HG_34	gi|148872483|sp|P03373.2|GAG_AVIER	22.35	8e-08	66.6	RecName: Full=Gag polyprotein; Contains: RecName: Full=Core protein p19; Contains: RecName: Full=Core protein p2A; Contains: RecName: Full=Core protein p2B; Contains: RecName: Full=Core protein p10; Contains: RecName: Full=V-erbA oncogene
Dmel_0261239_Hr39_Hormone_receptor_like_in_39_Source_FlyBase_0261239_HG_34	gi|832972|emb|CAA36459.1|	40.24	2e-12	82.4	gag,v-erb-A,v-erb-B [Avian erythroblastosis virus]
Dmel_0261239_Hr39_Hormone_receptor_like_in_39_Source_FlyBase_0261239_HG_34	gi|832972|emb|CAA36459.1|	22.55	4e-07	65.1	gag,v-erb-A,v-erb-B [Avian erythroblastosis virus]
Dmel_0261239_Hr39_Hormone_receptor_like_in_39_Source_FlyBase_0261239_HG_34	gi|209669|gb|AAA42397.1|	41.77	2e-12	81.6	polyprotein, partial [Avian erythroblastosis virus]
Dmel_0261239_Hr39_Hormone_receptor_like_in_39_Source_FlyBase_0261239_HG_34	gi|209669|gb|AAA42397.1|	22.35	7e-08	67.0	polyprotein, partial [Avian erythroblastosis virus]
Dmel_0261239_Hr39_Hormone_receptor_like_in_39_Source_FlyBase_0261239_HG_34	gi|550545519|pdb|4LOG|A	29.90	2e-11	78.2	Chain A, The Crystal Structure Of The Orphan Nuclear Receptor Pnr Ligand Binding Domain Fused With Mbp
Dmel_0261239_Hr39_Hormone_receptor_like_in_39_Source_FlyBase_0261239_HG_34	gi|764091263|pdb|4XAJ|A	26.78	1e-09	72.8	Chain A, Crystal Structure Of Human Nr2e1/tlx
Dmel_0261239_Hr39_Hormone_receptor_like_in_39_Source_FlyBase_0261239_HG_34	gi|158429610|pdb|2Q1H|A	28.03	1e-07	63.9	Chain A, Ancestral Corticoid Receptor In Complex With Aldosterone
Dmel_0261239_Hr39_Hormone_receptor_like_in_39_Source_FlyBase_0261239_HG_34	gi|927262218|pdb|4ZN9|A	29.91	1e-07	63.9	Chain A, Crystal Structure Of The Er-alpha Ligand-binding Domain (y537s) In Complex With Oxabicyclic Heptene Sulfonate (obhs)
Dmel_0261239_Hr39_Hormone_receptor_like_in_39_Source_FlyBase_0261239_HG_34	gi|158429636|pdb|2Q3Y|A	28.03	1e-07	63.5	Chain A, Ancestral Corticiod Receptor In Complex With Doc
Dmel_0261239_Hr39_Hormone_receptor_like_in_39_Source_FlyBase_0261239_HG_34	gi|1142722628|emb|SJL88533.1|	25.85	7e-07	62.8	unnamed protein product, partial [Vector pSP64VPGalER]
Dmel_0261239_Hr39_Hormone_receptor_like_in_39_Source_FlyBase_0261239_HG_34	gi|1147220590|pdb|5TN9|A	26.34	1e-06	61.2	Chain A, Crystal Structure Of The Er-alpha Ligand-binding Domain (l372s,l536s) In Complex With The Obhs-bsc, 4-bromophenyl (1r,2r,4s)-5-(4- Hydroxyphenyl)-6-(4-(2-(piperidin-1-yl)ethoxy)phenyl)-7- Oxabicyclo[2.2.1]hept-5-ene-2-sulfonate
Dmel_0261239_Hr39_Hormone_receptor_like_in_39_Source_FlyBase_0261239_HG_34	gi|359546218|pdb|3ZQT|A	26.32	1e-06	61.2	Chain A, Targeting The Binding Function 3 Site Of The Androgen Receptor Through In Silico Molecular Modeling
Dmel_0261239_Hr39_Hormone_receptor_like_in_39_Source_FlyBase_0261239_HG_34	gi|1142722624|emb|SJL88530.1|	25.85	1e-06	61.6	unnamed protein product, partial [Vector pSP64GalERVP]
Dmel_0261239_Hr39_Hormone_receptor_like_in_39_Source_FlyBase_0261239_HG_34	gi|326502930|dbj|BAJ99093.1|	33.73	2e-05	58.9	predicted protein, partial [Hordeum vulgare subsp. vulgare]
Dmel_0261239_Hr39_Hormone_receptor_like_in_39_Source_FlyBase_0261239_HG_34	gi|326502930|dbj|BAJ99093.1|	21.43	0.002	52.8	predicted protein, partial [Hordeum vulgare subsp. vulgare]
Dmel_0261239_Hr39_Hormone_receptor_like_in_39_Source_FlyBase_0261239_HG_34	gi|927262023|pdb|4REF|B	28.14	4e-05	56.6	Chain B, Crystal Structure Of Tr3 Lbd_l449w In Complex With Molecule 2
Dmel_0261239_Hr39_Hormone_receptor_like_in_39_Source_FlyBase_0261239_HG_34	gi|927262019|pdb|4RE8|B	28.14	4e-05	56.6	Chain B, Crystal Structure Of Tr3 Lbd In Complex With Molecule 5
Dmel_0261239_Hr39_Hormone_receptor_like_in_39_Source_FlyBase_0261239_HG_34	gi|927262095|pdb|4WHG|B	28.14	5e-05	56.2	Chain B, Crystal Structure Of Tr3 Lbd In Complex With Molecule 3
Dmel_0261239_Hr39_Hormone_receptor_like_in_39_Source_FlyBase_0261239_HG_34	gi|356624696|pdb|3U9Q|A	21.14	0.78	43.5	Chain A, Ligand Binding Domain Of Ppargamma Complexed With Decanoic Acid And Pgc-1a Peptide
Dmel_0261239_Hr39_Hormone_receptor_like_in_39_Source_FlyBase_0261239_HG_34	gi|757329057|gb|KIR35106.1|	25.81	1.3	43.9	rho GTPase activator [Cryptococcus gattii VGII MMRL2647]
Dmel_0261239_Hr39_Hormone_receptor_like_in_39_Source_FlyBase_0261239_HG_34	gi|757320598|gb|KIR26691.1|	25.81	1.3	43.9	rho GTPase activator [Cryptococcus gattii VGII LA55]
Dmel_0261239_Hr39_Hormone_receptor_like_in_39_Source_FlyBase_0261239_HG_34	gi|757334455|gb|KIR40484.1|	25.81	1.4	43.9	rho GTPase activator [Cryptococcus gattii VGII Ram5]
Dmel_0261239_Hr39_Hormone_receptor_like_in_39_Source_FlyBase_0261239_HG_34	gi|757366394|gb|KIR72196.1|	25.81	2.1	43.1	rho GTPase activator [Cryptococcus gattii VGII CA1014]
Dmel_0261239_Hr39_Hormone_receptor_like_in_39_Source_FlyBase_0261239_HG_34	gi|764091259|pdb|4XAI|A	22.58	5.1	41.6	Chain A, Crystal Structure Of Red Flour Beetle Nr2e1/tlx
Dmel_0261239_Hr39_Hormone_receptor_like_in_39_Source_FlyBase_0261239_HG_34	gi|927262459|pdb|4CI5|A	21.14	6.2	40.8	Chain A, Structural Basis For Gl479 A Dual Peroxisome Proliferator- Activated Receptor Gamma Agonist
Dmel_0261239_Hr39_Hormone_receptor_like_in_39_Source_FlyBase_0261239_HG_34	gi|1023190600|gb|KZS88194.1|	26.42	7.7	41.2	Ca-transporting ATPase [Sistotremastrum niveocremeum HHB9708]
Dmel_0000546_EcR_Ecdysone_receptor_Source_FlyBase_0000546_HG_34	gi|330368231|gb|AEC11554.1|	29.24	3e-41	171	dominant positive thyroid hormone receptor [Xenopus transgenesis plasmid pDRTREdpTR-HS4]
Dmel_0000546_EcR_Ecdysone_receptor_Source_FlyBase_0000546_HG_34	gi|209669|gb|AAA42397.1|	31.49	1e-18	100	polyprotein, partial [Avian erythroblastosis virus]
Dmel_0000546_EcR_Ecdysone_receptor_Source_FlyBase_0000546_HG_34	gi|209669|gb|AAA42397.1|	41.74	3e-17	96.3	polyprotein, partial [Avian erythroblastosis virus]
Dmel_0000546_EcR_Ecdysone_receptor_Source_FlyBase_0000546_HG_34	gi|148872483|sp|P03373.2|GAG_AVIER	31.49	1e-18	100	RecName: Full=Gag polyprotein; Contains: RecName: Full=Core protein p19; Contains: RecName: Full=Core protein p2A; Contains: RecName: Full=Core protein p2B; Contains: RecName: Full=Core protein p10; Contains: RecName: Full=V-erbA oncogene
Dmel_0000546_EcR_Ecdysone_receptor_Source_FlyBase_0000546_HG_34	gi|148872483|sp|P03373.2|GAG_AVIER	41.74	1e-17	97.1	RecName: Full=Gag polyprotein; Contains: RecName: Full=Core protein p19; Contains: RecName: Full=Core protein p2A; Contains: RecName: Full=Core protein p2B; Contains: RecName: Full=Core protein p10; Contains: RecName: Full=V-erbA oncogene
Dmel_0000546_EcR_Ecdysone_receptor_Source_FlyBase_0000546_HG_34	gi|209671|gb|AAA42398.1|	31.49	2e-18	99.8	polyprotein, partial [Avian erythroblastosis virus]
Dmel_0000546_EcR_Ecdysone_receptor_Source_FlyBase_0000546_HG_34	gi|209671|gb|AAA42398.1|	41.74	1e-17	97.4	polyprotein, partial [Avian erythroblastosis virus]
Dmel_0000546_EcR_Ecdysone_receptor_Source_FlyBase_0000546_HG_34	gi|209662|gb|AAA42393.1|	31.49	5e-18	97.8	polyprotein gag-p75-erbA, partial [Avian erythroblastosis virus]
Dmel_0000546_EcR_Ecdysone_receptor_Source_FlyBase_0000546_HG_34	gi|209662|gb|AAA42393.1|	41.74	6e-18	97.4	polyprotein gag-p75-erbA, partial [Avian erythroblastosis virus]
Dmel_0000546_EcR_Ecdysone_receptor_Source_FlyBase_0000546_HG_34	gi|832972|emb|CAA36459.1|	31.49	2e-17	97.8	gag,v-erb-A,v-erb-B [Avian erythroblastosis virus]
Dmel_0000546_EcR_Ecdysone_receptor_Source_FlyBase_0000546_HG_34	gi|832972|emb|CAA36459.1|	40.87	5e-17	96.7	gag,v-erb-A,v-erb-B [Avian erythroblastosis virus]
Dmel_0000546_EcR_Ecdysone_receptor_Source_FlyBase_0000546_HG_34	gi|157838075|pdb|1A6Y|A	45.26	1e-16	87.4	Chain A, Reverba Orphan Nuclear ReceptorDNA COMPLEX
Dmel_0000546_EcR_Ecdysone_receptor_Source_FlyBase_0000546_HG_34	gi|1063003747|gb|JAT40032.1|	54.55	2e-15	90.9	Transcription activator of gluconeogenesis ERT1, partial [Anthurium amnicola]
Dmel_0000546_EcR_Ecdysone_receptor_Source_FlyBase_0000546_HG_34	gi|969812868|pdb|5CBX|A	45.78	2e-14	81.3	Chain A, Ancgr Dna Binding Domain - (+)gre Complex
Dmel_0000546_EcR_Ecdysone_receptor_Source_FlyBase_0000546_HG_34	gi|969812876|pdb|5CBY|A	44.58	2e-13	78.6	Chain A, Ancgr2 Dna Binding Domain - (+)gre Complex
Dmel_0000546_EcR_Ecdysone_receptor_Source_FlyBase_0000546_HG_34	gi|969812888|pdb|5CC0|A	47.83	8e-13	76.3	Chain A, Ancsr2 - Tslp Ngre Complex
Dmel_0000546_EcR_Ecdysone_receptor_Source_FlyBase_0000546_HG_34	gi|969812880|pdb|5CBZ|A	50.00	8e-13	76.6	Chain A, Ancmr Dna Binding Domain - (+)gre Complex
Dmel_0000546_EcR_Ecdysone_receptor_Source_FlyBase_0000546_HG_34	gi|927262019|pdb|4RE8|B	29.41	2e-11	75.5	Chain B, Crystal Structure Of Tr3 Lbd In Complex With Molecule 5
Dmel_0000546_EcR_Ecdysone_receptor_Source_FlyBase_0000546_HG_34	gi|927262095|pdb|4WHG|B	29.41	2e-11	75.5	Chain B, Crystal Structure Of Tr3 Lbd In Complex With Molecule 3
Dmel_0000546_EcR_Ecdysone_receptor_Source_FlyBase_0000546_HG_34	gi|927262023|pdb|4REF|B	28.82	6e-11	73.9	Chain B, Crystal Structure Of Tr3 Lbd_l449w In Complex With Molecule 2
Dmel_0000546_EcR_Ecdysone_receptor_Source_FlyBase_0000546_HG_34	gi|927262459|pdb|4CI5|A	27.42	8e-08	64.7	Chain A, Structural Basis For Gl479 A Dual Peroxisome Proliferator- Activated Receptor Gamma Agonist
Dmel_0000546_EcR_Ecdysone_receptor_Source_FlyBase_0000546_HG_34	gi|356624696|pdb|3U9Q|A	27.71	9e-08	64.3	Chain A, Ligand Binding Domain Of Ppargamma Complexed With Decanoic Acid And Pgc-1a Peptide
Dmel_0000546_EcR_Ecdysone_receptor_Source_FlyBase_0000546_HG_34	gi|927262458|pdb|4CI4|A	25.90	5e-06	59.3	Chain A, Structural Basis For Gl479 A Dual Peroxisome Proliferator- Activated Receptor Alpha Agonist
Dmel_0000546_EcR_Ecdysone_receptor_Source_FlyBase_0000546_HG_34	gi|737058912|ref|WP_035053806.1|	29.81	4e-05	58.2	cell division protein FtsK [Carnobacterium pleistocenium]
Dmel_0000546_EcR_Ecdysone_receptor_Source_FlyBase_0000546_HG_34	gi|737058912|ref|WP_035053806.1|	39.71	6e-05	57.4	cell division protein FtsK [Carnobacterium pleistocenium]
Dmel_0000546_EcR_Ecdysone_receptor_Source_FlyBase_0000546_HG_34	gi|737058912|ref|WP_035053806.1|	39.71	6e-05	57.4	cell division protein FtsK [Carnobacterium pleistocenium]
Dmel_0000546_EcR_Ecdysone_receptor_Source_FlyBase_0000546_HG_34	gi|737058912|ref|WP_035053806.1|	39.71	6e-05	57.4	cell division protein FtsK [Carnobacterium pleistocenium]
Dmel_0000546_EcR_Ecdysone_receptor_Source_FlyBase_0000546_HG_34	gi|737058912|ref|WP_035053806.1|	39.71	6e-05	57.4	cell division protein FtsK [Carnobacterium pleistocenium]
Dmel_0000546_EcR_Ecdysone_receptor_Source_FlyBase_0000546_HG_34	gi|737058912|ref|WP_035053806.1|	39.71	6e-05	57.4	cell division protein FtsK [Carnobacterium pleistocenium]
Dmel_0000546_EcR_Ecdysone_receptor_Source_FlyBase_0000546_HG_34	gi|737058912|ref|WP_035053806.1|	39.71	6e-05	57.4	cell division protein FtsK [Carnobacterium pleistocenium]
Dmel_0000546_EcR_Ecdysone_receptor_Source_FlyBase_0000546_HG_34	gi|737058912|ref|WP_035053806.1|	39.71	6e-05	57.4	cell division protein FtsK [Carnobacterium pleistocenium]
Dmel_0000546_EcR_Ecdysone_receptor_Source_FlyBase_0000546_HG_34	gi|737058912|ref|WP_035053806.1|	37.70	4e-04	55.1	cell division protein FtsK [Carnobacterium pleistocenium]
Dmel_0000546_EcR_Ecdysone_receptor_Source_FlyBase_0000546_HG_34	gi|157953120|ref|YP_001498012.1|	33.72	5e-04	53.9	hypothetical protein NY2A_B816L [Paramecium bursaria Chlorella virus NY2A]
Dmel_0000546_EcR_Ecdysone_receptor_Source_FlyBase_0000546_HG_34	gi|157953120|ref|YP_001498012.1|	41.67	0.003	51.6	hypothetical protein NY2A_B816L [Paramecium bursaria Chlorella virus NY2A]
Dmel_0000546_EcR_Ecdysone_receptor_Source_FlyBase_0000546_HG_34	gi|937181188|ref|WP_054570816.1|	33.33	8e-04	53.5	hypothetical protein [Frankia sp. R43]
Dmel_0000546_EcR_Ecdysone_receptor_Source_FlyBase_0000546_HG_34	gi|440273368|gb|ELP62116.1|	40.00	0.002	52.4	transporter, major facilitator family protein [Streptomyces turgidiscabies Car8]
Dmel_0000546_EcR_Ecdysone_receptor_Source_FlyBase_0000546_HG_34	gi|762037039|ref|WP_043872977.1|	42.42	0.019	49.3	hypothetical protein [Legionella massiliensis]
Dmel_0000546_EcR_Ecdysone_receptor_Source_FlyBase_0000546_HG_34	gi|762037039|ref|WP_043872977.1|	41.43	0.046	48.1	hypothetical protein [Legionella massiliensis]
Dmel_0000546_EcR_Ecdysone_receptor_Source_FlyBase_0000546_HG_34	gi|762037039|ref|WP_043872977.1|	40.00	0.12	46.6	hypothetical protein [Legionella massiliensis]
Dmel_0000546_EcR_Ecdysone_receptor_Source_FlyBase_0000546_HG_34	gi|762037039|ref|WP_043872977.1|	44.62	0.28	45.4	hypothetical protein [Legionella massiliensis]
Dmel_0000546_EcR_Ecdysone_receptor_Source_FlyBase_0000546_HG_34	gi|557145732|emb|CDI75667.1|	43.08	0.054	47.8	hypothetical protein EPH_0042800 [Eimeria praecox]
Dmel_0000546_EcR_Ecdysone_receptor_Source_FlyBase_0000546_HG_34	gi|917032559|ref|WP_051639271.1|	48.21	0.057	47.4	PrsW family intramembrane metalloprotease [Lachnospiraceae bacterium AC2028]
Dmel_0000546_EcR_Ecdysone_receptor_Source_FlyBase_0000546_HG_34	gi|917032559|ref|WP_051639271.1|	41.94	1.6	42.7	PrsW family intramembrane metalloprotease [Lachnospiraceae bacterium AC2028]
Dmel_0000546_EcR_Ecdysone_receptor_Source_FlyBase_0000546_HG_34	gi|917032559|ref|WP_051639271.1|	43.40	2.4	42.0	PrsW family intramembrane metalloprotease [Lachnospiraceae bacterium AC2028]
Dmel_0000546_EcR_Ecdysone_receptor_Source_FlyBase_0000546_HG_34	gi|367018966|ref|XP_003658768.1|	40.00	0.18	46.6	hypothetical protein MYCTH_2294970 [Thermothelomyces thermophila ATCC 42464]
Dmel_0000546_EcR_Ecdysone_receptor_Source_FlyBase_0000546_HG_34	gi|367018966|ref|XP_003658768.1|	37.93	0.73	44.3	hypothetical protein MYCTH_2294970 [Thermothelomyces thermophila ATCC 42464]
Dmel_0000546_EcR_Ecdysone_receptor_Source_FlyBase_0000546_HG_34	gi|367018966|ref|XP_003658768.1|	37.10	1.3	43.5	hypothetical protein MYCTH_2294970 [Thermothelomyces thermophila ATCC 42464]
Dmel_0000546_EcR_Ecdysone_receptor_Source_FlyBase_0000546_HG_34	gi|367018966|ref|XP_003658768.1|	36.67	1.4	43.5	hypothetical protein MYCTH_2294970 [Thermothelomyces thermophila ATCC 42464]
Dmel_0000546_EcR_Ecdysone_receptor_Source_FlyBase_0000546_HG_34	gi|167519899|ref|XP_001744289.1|	26.02	0.22	46.2	hypothetical protein [Monosiga brevicollis MX1]
Dmel_0000546_EcR_Ecdysone_receptor_Source_FlyBase_0000546_HG_34	gi|974615647|ref|WP_059205243.1|	32.43	0.53	42.0	hypothetical protein [Streptomyces canus]
Dmel_0000546_EcR_Ecdysone_receptor_Source_FlyBase_0000546_HG_34	gi|974615647|ref|WP_059205243.1|	41.46	5.3	38.9	hypothetical protein [Streptomyces canus]
Dmel_0000546_EcR_Ecdysone_receptor_Source_FlyBase_0000546_HG_34	gi|1105164874|emb|SGX78156.1|	35.53	0.61	44.7	tryptophan-rich antigen [Plasmodium vivax]
Dmel_0000546_EcR_Ecdysone_receptor_Source_FlyBase_0000546_HG_34	gi|1105164874|emb|SGX78156.1|	40.74	1.6	43.1	tryptophan-rich antigen [Plasmodium vivax]
Dmel_0000546_EcR_Ecdysone_receptor_Source_FlyBase_0000546_HG_34	gi|1105164874|emb|SGX78156.1|	25.40	5.9	41.6	tryptophan-rich antigen [Plasmodium vivax]
Dmel_0000546_EcR_Ecdysone_receptor_Source_FlyBase_0000546_HG_34	gi|401399456|ref|XP_003880553.1|	33.96	1.8	43.1	putative transmembrane domain-containing protein [Neospora caninum Liverpool]
Dmel_0000546_EcR_Ecdysone_receptor_Source_FlyBase_0000546_HG_34	gi|401399456|ref|XP_003880553.1|	30.17	5.0	41.6	putative transmembrane domain-containing protein [Neospora caninum Liverpool]
Dmel_0000546_EcR_Ecdysone_receptor_Source_FlyBase_0000546_HG_34	gi|1025189528|ref|XP_016474832.1|	31.68	3.3	42.0	PREDICTED: target of Myb protein 1-like isoform X1 [Nicotiana tabacum]
Dmel_0000546_EcR_Ecdysone_receptor_Source_FlyBase_0000546_HG_34	gi|1025189530|ref|XP_016474833.1|	31.68	3.3	42.0	PREDICTED: target of Myb protein 1-like isoform X2 [Nicotiana tabacum]
Dmel_0000546_EcR_Ecdysone_receptor_Source_FlyBase_0000546_HG_34	gi|149248186|ref|XP_001528480.1|	52.17	3.7	42.0	hypothetical protein LELG_01000 [Lodderomyces elongisporus NRRL YB-4239]
Dmel_0000546_EcR_Ecdysone_receptor_Source_FlyBase_0000546_HG_34	gi|149248186|ref|XP_001528480.1|	40.98	4.2	42.0	hypothetical protein LELG_01000 [Lodderomyces elongisporus NRRL YB-4239]
Dmel_0003720_tll_tailless_Source_FlyBase_0003720_HG_34	gi|764091263|pdb|4XAJ|A	36.82	3e-36	151	Chain A, Crystal Structure Of Human Nr2e1/tlx
Dmel_0003720_tll_tailless_Source_FlyBase_0003720_HG_34	gi|764091259|pdb|4XAI|A	36.82	8e-28	126	Chain A, Crystal Structure Of Red Flour Beetle Nr2e1/tlx
Dmel_0003720_tll_tailless_Source_FlyBase_0003720_HG_34	gi|550545519|pdb|4LOG|A	31.36	2e-23	113	Chain A, The Crystal Structure Of The Orphan Nuclear Receptor Pnr Ligand Binding Domain Fused With Mbp
Dmel_0003720_tll_tailless_Source_FlyBase_0003720_HG_34	gi|157838075|pdb|1A6Y|A	47.06	3e-19	93.2	Chain A, Reverba Orphan Nuclear ReceptorDNA COMPLEX
Dmel_0003720_tll_tailless_Source_FlyBase_0003720_HG_34	gi|1063003747|gb|JAT40032.1|	49.41	6e-18	97.1	Transcription activator of gluconeogenesis ERT1, partial [Anthurium amnicola]
Dmel_0003720_tll_tailless_Source_FlyBase_0003720_HG_34	gi|969812880|pdb|5CBZ|A	42.86	2e-14	80.5	Chain A, Ancmr Dna Binding Domain - (+)gre Complex
Dmel_0003720_tll_tailless_Source_FlyBase_0003720_HG_34	gi|969812876|pdb|5CBY|A	44.44	2e-14	80.1	Chain A, Ancgr2 Dna Binding Domain - (+)gre Complex
Dmel_0003720_tll_tailless_Source_FlyBase_0003720_HG_34	gi|969812868|pdb|5CBX|A	44.44	3e-14	79.7	Chain A, Ancgr Dna Binding Domain - (+)gre Complex
Dmel_0003720_tll_tailless_Source_FlyBase_0003720_HG_34	gi|330368231|gb|AEC11554.1|	47.37	1e-13	84.3	dominant positive thyroid hormone receptor [Xenopus transgenesis plasmid pDRTREdpTR-HS4]
Dmel_0003720_tll_tailless_Source_FlyBase_0003720_HG_34	gi|969812888|pdb|5CC0|A	40.26	2e-13	77.0	Chain A, Ancsr2 - Tslp Ngre Complex
Dmel_0003720_tll_tailless_Source_FlyBase_0003720_HG_34	gi|326502930|dbj|BAJ99093.1|	25.99	3e-13	82.4	predicted protein, partial [Hordeum vulgare subsp. vulgare]
Dmel_0003720_tll_tailless_Source_FlyBase_0003720_HG_34	gi|209662|gb|AAA42393.1|	43.84	7e-12	77.8	polyprotein gag-p75-erbA, partial [Avian erythroblastosis virus]
Dmel_0003720_tll_tailless_Source_FlyBase_0003720_HG_34	gi|209671|gb|AAA42398.1|	43.84	8e-12	78.2	polyprotein, partial [Avian erythroblastosis virus]
Dmel_0003720_tll_tailless_Source_FlyBase_0003720_HG_34	gi|148872483|sp|P03373.2|GAG_AVIER	43.84	8e-12	77.8	RecName: Full=Gag polyprotein; Contains: RecName: Full=Core protein p19; Contains: RecName: Full=Core protein p2A; Contains: RecName: Full=Core protein p2B; Contains: RecName: Full=Core protein p10; Contains: RecName: Full=V-erbA oncogene
Dmel_0003720_tll_tailless_Source_FlyBase_0003720_HG_34	gi|209669|gb|AAA42397.1|	43.84	9e-12	77.8	polyprotein, partial [Avian erythroblastosis virus]
Dmel_0003720_tll_tailless_Source_FlyBase_0003720_HG_34	gi|832972|emb|CAA36459.1|	43.84	1e-11	77.8	gag,v-erb-A,v-erb-B [Avian erythroblastosis virus]
Dmel_0003720_tll_tailless_Source_FlyBase_0003720_HG_34	gi|1142722628|emb|SJL88533.1|	23.81	2.6	41.2	unnamed protein product, partial [Vector pSP64VPGalER]
Dmel_0003720_tll_tailless_Source_FlyBase_0003720_HG_34	gi|927262218|pdb|4ZN9|A	23.81	3.0	40.8	Chain A, Crystal Structure Of The Er-alpha Ligand-binding Domain (y537s) In Complex With Oxabicyclic Heptene Sulfonate (obhs)
Dmel_0003720_tll_tailless_Source_FlyBase_0003720_HG_34	gi|1142722624|emb|SJL88530.1|	23.81	3.1	40.8	unnamed protein product, partial [Vector pSP64GalERVP]
Dmel_0004865_Eip78C_Ecdysone_induced_protein_78C_Source_FlyBase_0004865_HG_34	gi|927262459|pdb|4CI5|A	31.31	1e-20	100	Chain A, Structural Basis For Gl479 A Dual Peroxisome Proliferator- Activated Receptor Gamma Agonist
Dmel_0004865_Eip78C_Ecdysone_induced_protein_78C_Source_FlyBase_0004865_HG_34	gi|356624696|pdb|3U9Q|A	31.31	1e-20	100	Chain A, Ligand Binding Domain Of Ppargamma Complexed With Decanoic Acid And Pgc-1a Peptide
Dmel_0004865_Eip78C_Ecdysone_induced_protein_78C_Source_FlyBase_0004865_HG_34	gi|330368231|gb|AEC11554.1|	28.95	4e-15	87.8	dominant positive thyroid hormone receptor [Xenopus transgenesis plasmid pDRTREdpTR-HS4]
Dmel_0004865_Eip78C_Ecdysone_induced_protein_78C_Source_FlyBase_0004865_HG_34	gi|927262458|pdb|4CI4|A	27.23	8e-15	84.0	Chain A, Structural Basis For Gl479 A Dual Peroxisome Proliferator- Activated Receptor Alpha Agonist
Dmel_0004865_Eip78C_Ecdysone_induced_protein_78C_Source_FlyBase_0004865_HG_34	gi|209671|gb|AAA42398.1|	30.26	2e-14	85.5	polyprotein, partial [Avian erythroblastosis virus]
Dmel_0004865_Eip78C_Ecdysone_induced_protein_78C_Source_FlyBase_0004865_HG_34	gi|209669|gb|AAA42397.1|	30.26	2e-14	85.1	polyprotein, partial [Avian erythroblastosis virus]
Dmel_0004865_Eip78C_Ecdysone_induced_protein_78C_Source_FlyBase_0004865_HG_34	gi|209662|gb|AAA42393.1|	29.34	1e-13	82.8	polyprotein gag-p75-erbA, partial [Avian erythroblastosis virus]
Dmel_0004865_Eip78C_Ecdysone_induced_protein_78C_Source_FlyBase_0004865_HG_34	gi|832972|emb|CAA36459.1|	29.82	2e-13	82.8	gag,v-erb-A,v-erb-B [Avian erythroblastosis virus]
Dmel_0004865_Eip78C_Ecdysone_induced_protein_78C_Source_FlyBase_0004865_HG_34	gi|148872483|sp|P03373.2|GAG_AVIER	29.82	2e-13	82.4	RecName: Full=Gag polyprotein; Contains: RecName: Full=Core protein p19; Contains: RecName: Full=Core protein p2A; Contains: RecName: Full=Core protein p2B; Contains: RecName: Full=Core protein p10; Contains: RecName: Full=V-erbA oncogene
Dmel_0004865_Eip78C_Ecdysone_induced_protein_78C_Source_FlyBase_0004865_HG_34	gi|927262095|pdb|4WHG|B	26.94	3e-11	73.6	Chain B, Crystal Structure Of Tr3 Lbd In Complex With Molecule 3
Dmel_0004865_Eip78C_Ecdysone_induced_protein_78C_Source_FlyBase_0004865_HG_34	gi|927262019|pdb|4RE8|B	26.94	3e-11	73.6	Chain B, Crystal Structure Of Tr3 Lbd In Complex With Molecule 5
Dmel_0004865_Eip78C_Ecdysone_induced_protein_78C_Source_FlyBase_0004865_HG_34	gi|927262023|pdb|4REF|B	26.94	4e-11	73.2	Chain B, Crystal Structure Of Tr3 Lbd_l449w In Complex With Molecule 2
Dmel_0015240_Hr96_Hormone_receptor_like_in_96_Source_FlyBase_0015240_HG_34	gi|330368231|gb|AEC11554.1|	40.21	1e-15	92.0	dominant positive thyroid hormone receptor [Xenopus transgenesis plasmid pDRTREdpTR-HS4]
Dmel_0015240_Hr96_Hormone_receptor_like_in_96_Source_FlyBase_0015240_HG_34	gi|330368231|gb|AEC11554.1|	23.50	2e-05	59.3	dominant positive thyroid hormone receptor [Xenopus transgenesis plasmid pDRTREdpTR-HS4]
Dmel_0015240_Hr96_Hormone_receptor_like_in_96_Source_FlyBase_0015240_HG_34	gi|209671|gb|AAA42398.1|	38.64	2e-13	84.3	polyprotein, partial [Avian erythroblastosis virus]
Dmel_0015240_Hr96_Hormone_receptor_like_in_96_Source_FlyBase_0015240_HG_34	gi|209671|gb|AAA42398.1|	23.56	1e-05	59.7	polyprotein, partial [Avian erythroblastosis virus]
Dmel_0015240_Hr96_Hormone_receptor_like_in_96_Source_FlyBase_0015240_HG_34	gi|209662|gb|AAA42393.1|	38.64	2e-13	84.0	polyprotein gag-p75-erbA, partial [Avian erythroblastosis virus]
Dmel_0015240_Hr96_Hormone_receptor_like_in_96_Source_FlyBase_0015240_HG_34	gi|209662|gb|AAA42393.1|	23.56	5e-05	57.4	polyprotein gag-p75-erbA, partial [Avian erythroblastosis virus]
Dmel_0015240_Hr96_Hormone_receptor_like_in_96_Source_FlyBase_0015240_HG_34	gi|148872483|sp|P03373.2|GAG_AVIER	38.64	2e-13	84.3	RecName: Full=Gag polyprotein; Contains: RecName: Full=Core protein p19; Contains: RecName: Full=Core protein p2A; Contains: RecName: Full=Core protein p2B; Contains: RecName: Full=Core protein p10; Contains: RecName: Full=V-erbA oncogene
Dmel_0015240_Hr96_Hormone_receptor_like_in_96_Source_FlyBase_0015240_HG_34	gi|148872483|sp|P03373.2|GAG_AVIER	23.56	1e-05	59.7	RecName: Full=Gag polyprotein; Contains: RecName: Full=Core protein p19; Contains: RecName: Full=Core protein p2A; Contains: RecName: Full=Core protein p2B; Contains: RecName: Full=Core protein p10; Contains: RecName: Full=V-erbA oncogene
Dmel_0015240_Hr96_Hormone_receptor_like_in_96_Source_FlyBase_0015240_HG_34	gi|209669|gb|AAA42397.1|	38.64	3e-13	84.0	polyprotein, partial [Avian erythroblastosis virus]
Dmel_0015240_Hr96_Hormone_receptor_like_in_96_Source_FlyBase_0015240_HG_34	gi|209669|gb|AAA42397.1|	23.56	4e-06	61.2	polyprotein, partial [Avian erythroblastosis virus]
Dmel_0015240_Hr96_Hormone_receptor_like_in_96_Source_FlyBase_0015240_HG_34	gi|157838075|pdb|1A6Y|A	43.06	7e-13	77.0	Chain A, Reverba Orphan Nuclear ReceptorDNA COMPLEX
Dmel_0015240_Hr96_Hormone_receptor_like_in_96_Source_FlyBase_0015240_HG_34	gi|832972|emb|CAA36459.1|	37.50	1e-12	82.8	gag,v-erb-A,v-erb-B [Avian erythroblastosis virus]
Dmel_0015240_Hr96_Hormone_receptor_like_in_96_Source_FlyBase_0015240_HG_34	gi|832972|emb|CAA36459.1|	23.56	5e-05	57.8	gag,v-erb-A,v-erb-B [Avian erythroblastosis virus]
Dmel_0015240_Hr96_Hormone_receptor_like_in_96_Source_FlyBase_0015240_HG_34	gi|969812868|pdb|5CBX|A	43.84	1e-12	76.3	Chain A, Ancgr Dna Binding Domain - (+)gre Complex
Dmel_0015240_Hr96_Hormone_receptor_like_in_96_Source_FlyBase_0015240_HG_34	gi|1063003747|gb|JAT40032.1|	40.24	3e-12	80.9	Transcription activator of gluconeogenesis ERT1, partial [Anthurium amnicola]
Dmel_0015240_Hr96_Hormone_receptor_like_in_96_Source_FlyBase_0015240_HG_34	gi|969812888|pdb|5CC0|A	44.44	1e-11	73.2	Chain A, Ancsr2 - Tslp Ngre Complex
Dmel_0015240_Hr96_Hormone_receptor_like_in_96_Source_FlyBase_0015240_HG_34	gi|969812880|pdb|5CBZ|A	45.83	1e-11	73.9	Chain A, Ancmr Dna Binding Domain - (+)gre Complex
Dmel_0015240_Hr96_Hormone_receptor_like_in_96_Source_FlyBase_0015240_HG_34	gi|969812876|pdb|5CBY|A	42.47	1e-11	73.6	Chain A, Ancgr2 Dna Binding Domain - (+)gre Complex
Dmel_0015240_Hr96_Hormone_receptor_like_in_96_Source_FlyBase_0015240_HG_34	gi|948715542|gb|KRL42153.1|	21.43	1e-06	58.9	hypothetical protein FD45_GL000390 [Lactobacillus nagelii DSM 13675]
Dmel_0015240_Hr96_Hormone_receptor_like_in_96_Source_FlyBase_0015240_HG_34	gi|948715542|gb|KRL42153.1|	23.36	0.003	48.9	hypothetical protein FD45_GL000390 [Lactobacillus nagelii DSM 13675]
Dmel_0015240_Hr96_Hormone_receptor_like_in_96_Source_FlyBase_0015240_HG_34	gi|948715542|gb|KRL42153.1|	22.03	0.010	47.4	hypothetical protein FD45_GL000390 [Lactobacillus nagelii DSM 13675]
Dmel_0015240_Hr96_Hormone_receptor_like_in_96_Source_FlyBase_0015240_HG_34	gi|1167226124|gb|OQA56922.1|	20.55	1e-05	60.1	hypothetical protein BWY45_01634 [Euryarchaeota archaeon ADurb.Bin294]
Dmel_0015240_Hr96_Hormone_receptor_like_in_96_Source_FlyBase_0015240_HG_34	gi|1167226124|gb|OQA56922.1|	22.14	1e-05	59.7	hypothetical protein BWY45_01634 [Euryarchaeota archaeon ADurb.Bin294]
Dmel_0015240_Hr96_Hormone_receptor_like_in_96_Source_FlyBase_0015240_HG_34	gi|1167226124|gb|OQA56922.1|	20.16	8e-05	57.0	hypothetical protein BWY45_01634 [Euryarchaeota archaeon ADurb.Bin294]
Dmel_0015240_Hr96_Hormone_receptor_like_in_96_Source_FlyBase_0015240_HG_34	gi|1167226124|gb|OQA56922.1|	19.85	2e-04	56.2	hypothetical protein BWY45_01634 [Euryarchaeota archaeon ADurb.Bin294]
Dmel_0015240_Hr96_Hormone_receptor_like_in_96_Source_FlyBase_0015240_HG_34	gi|1167226124|gb|OQA56922.1|	20.61	2e-04	55.8	hypothetical protein BWY45_01634 [Euryarchaeota archaeon ADurb.Bin294]
Dmel_0015240_Hr96_Hormone_receptor_like_in_96_Source_FlyBase_0015240_HG_34	gi|1167226124|gb|OQA56922.1|	19.86	0.018	49.3	hypothetical protein BWY45_01634 [Euryarchaeota archaeon ADurb.Bin294]
Dmel_0015240_Hr96_Hormone_receptor_like_in_96_Source_FlyBase_0015240_HG_34	gi|326502930|dbj|BAJ99093.1|	41.82	1e-04	55.8	predicted protein, partial [Hordeum vulgare subsp. vulgare]
Dmel_0015240_Hr96_Hormone_receptor_like_in_96_Source_FlyBase_0015240_HG_34	gi|739438278|ref|WP_037298314.1|	21.99	0.018	49.7	hypothetical protein [Ruminococcus flavefaciens]
Dmel_0015240_Hr96_Hormone_receptor_like_in_96_Source_FlyBase_0015240_HG_34	gi|739438278|ref|WP_037298314.1|	25.29	0.042	48.5	hypothetical protein [Ruminococcus flavefaciens]
Dmel_0015240_Hr96_Hormone_receptor_like_in_96_Source_FlyBase_0015240_HG_34	gi|739438278|ref|WP_037298314.1|	19.85	0.22	46.2	hypothetical protein [Ruminococcus flavefaciens]
Dmel_0015240_Hr96_Hormone_receptor_like_in_96_Source_FlyBase_0015240_HG_34	gi|497993568|ref|WP_010307724.1|	24.00	0.021	49.3	phage infection protein [Kurthia senegalensis]
Dmel_0015240_Hr96_Hormone_receptor_like_in_96_Source_FlyBase_0015240_HG_34	gi|497993568|ref|WP_010307724.1|	21.34	0.14	46.6	phage infection protein [Kurthia senegalensis]
Dmel_0015240_Hr96_Hormone_receptor_like_in_96_Source_FlyBase_0015240_HG_34	gi|497993568|ref|WP_010307724.1|	23.73	2.2	42.7	phage infection protein [Kurthia senegalensis]
Dmel_0015240_Hr96_Hormone_receptor_like_in_96_Source_FlyBase_0015240_HG_34	gi|917393574|ref|WP_052000286.1|	27.27	0.099	45.1	hypothetical protein [Gracilibacillus boraciitolerans]
Dmel_0015240_Hr96_Hormone_receptor_like_in_96_Source_FlyBase_0015240_HG_34	gi|739433757|ref|WP_037293814.1|	19.85	0.18	46.6	hypothetical protein, partial [Ruminococcus flavefaciens]
Dmel_0015240_Hr96_Hormone_receptor_like_in_96_Source_FlyBase_0015240_HG_34	gi|927262459|pdb|4CI5|A	22.65	0.23	45.1	Chain A, Structural Basis For Gl479 A Dual Peroxisome Proliferator- Activated Receptor Gamma Agonist
Dmel_0015240_Hr96_Hormone_receptor_like_in_96_Source_FlyBase_0015240_HG_34	gi|356624696|pdb|3U9Q|A	22.65	0.32	44.7	Chain A, Ligand Binding Domain Of Ppargamma Complexed With Decanoic Acid And Pgc-1a Peptide
Dmel_0015240_Hr96_Hormone_receptor_like_in_96_Source_FlyBase_0015240_HG_34	gi|799318201|ref|XP_012047367.1|	23.19	0.55	45.1	hypothetical protein CNAG_03655 [Cryptococcus neoformans var. grubii H99]
Dmel_0015240_Hr96_Hormone_receptor_like_in_96_Source_FlyBase_0015240_HG_34	gi|799318201|ref|XP_012047367.1|	24.06	0.59	44.7	hypothetical protein CNAG_03655 [Cryptococcus neoformans var. grubii H99]
Dmel_0015240_Hr96_Hormone_receptor_like_in_96_Source_FlyBase_0015240_HG_34	gi|757318616|gb|KIR24750.1|	21.97	0.68	44.7	hypothetical protein I309_06410, partial [Cryptococcus gattii VGII LA55]
Dmel_0015240_Hr96_Hormone_receptor_like_in_96_Source_FlyBase_0015240_HG_34	gi|757318616|gb|KIR24750.1|	18.32	2.6	42.7	hypothetical protein I309_06410, partial [Cryptococcus gattii VGII LA55]
Dmel_0015240_Hr96_Hormone_receptor_like_in_96_Source_FlyBase_0015240_HG_34	gi|1049185877|gb|ANY05716.1|	23.40	0.99	43.1	hypothetical protein AFB00_04675 [Pseudonocardia sp. HH130630-07]
Dmel_0015240_Hr96_Hormone_receptor_like_in_96_Source_FlyBase_0015240_HG_34	gi|912562054|gb|KGB74220.2|	22.82	1.1	43.9	hypothetical protein CNBG_0058 [Cryptococcus gattii VGII R265]
Dmel_0015240_Hr96_Hormone_receptor_like_in_96_Source_FlyBase_0015240_HG_34	gi|757368258|gb|KIR74055.1|	21.57	1.3	43.5	hypothetical protein I310_01652 [Cryptococcus gattii VGII CA1014]
Dmel_0015240_Hr96_Hormone_receptor_like_in_96_Source_FlyBase_0015240_HG_34	gi|757368258|gb|KIR74055.1|	22.05	2.0	43.1	hypothetical protein I310_01652 [Cryptococcus gattii VGII CA1014]
Dmel_0015240_Hr96_Hormone_receptor_like_in_96_Source_FlyBase_0015240_HG_34	gi|1045446067|gb|OCF39885.1|	21.30	2.1	43.1	hypothetical protein I317_06322 [Kwoniella heveanensis CBS 569]
Dmel_0015240_Hr96_Hormone_receptor_like_in_96_Source_FlyBase_0015240_HG_34	gi|502903979|ref|WP_013138955.1|	21.49	2.2	42.4	MCE family protein [Segniliparus rotundus]
Dmel_0015240_Hr96_Hormone_receptor_like_in_96_Source_FlyBase_0015240_HG_34	gi|1035851650|ref|WP_064642562.1|	23.94	2.4	42.4	sensor histidine kinase [Paenibacillus sp. AD87]
Dmel_0015240_Hr96_Hormone_receptor_like_in_96_Source_FlyBase_0015240_HG_34	gi|1160850886|ref|WP_079695790.1|	23.94	2.5	42.4	sensor histidine kinase [Paenibacillus sp. RU5A]
Dmel_0015240_Hr96_Hormone_receptor_like_in_96_Source_FlyBase_0015240_HG_34	gi|1119843618|ref|WP_072734905.1|	23.94	2.5	42.4	sensor histidine kinase [Paenibacillus sp. ov031]
Dmel_0015240_Hr96_Hormone_receptor_like_in_96_Source_FlyBase_0015240_HG_34	gi|1046805520|gb|OCL11170.1|	21.74	2.7	42.7	hypothetical protein AOQ84DRAFT_387020 [Glonium stellatum]
Dmel_0015240_Hr96_Hormone_receptor_like_in_96_Source_FlyBase_0015240_HG_34	gi|1045441228|gb|OCF35375.1|	20.83	2.7	42.7	hypothetical protein I316_02925 [Kwoniella heveanensis BCC8398]
Dmel_0015240_Hr96_Hormone_receptor_like_in_96_Source_FlyBase_0015240_HG_34	gi|738166209|ref|WP_036123236.1|	26.60	2.9	41.6	MULTISPECIES: Clp protease ClpP [Lysinibacillus]
Dmel_0015240_Hr96_Hormone_receptor_like_in_96_Source_FlyBase_0015240_HG_34	gi|757326296|gb|KIR32353.1|	23.78	3.0	42.4	hypothetical protein I352_05180, partial [Cryptococcus gattii VGII MMRL2647]
Dmel_0015240_Hr96_Hormone_receptor_like_in_96_Source_FlyBase_0015240_HG_34	gi|1025834177|ref|WP_063568002.1|	23.94	3.0	42.0	sensor histidine kinase [Paenibacillus sp. O199]
Dmel_0015240_Hr96_Hormone_receptor_like_in_96_Source_FlyBase_0015240_HG_34	gi|930474449|ref|WP_054221650.1|	24.39	4.9	41.2	hypothetical protein [Actinobacteria bacterium OV450]
Dmel_0015240_Hr96_Hormone_receptor_like_in_96_Source_FlyBase_0015240_HG_34	gi|757331970|gb|KIR38008.1|	21.53	5.6	41.6	hypothetical protein I313_06003 [Cryptococcus gattii VGII Ram5]
Dmel_0015240_Hr96_Hormone_receptor_like_in_96_Source_FlyBase_0015240_HG_34	gi|953099945|gb|AAW41519.2|	21.80	7.8	41.2	tubulin binding protein, putative [Cryptococcus neoformans var. neoformans JEC21]
Dmel_0015240_Hr96_Hormone_receptor_like_in_96_Source_FlyBase_0015240_HG_34	gi|58262832|ref|XP_568826.1|	21.80	7.9	41.2	tubulin binding protein [Cryptococcus neoformans var. neoformans JEC21]
Dmel_0015240_Hr96_Hormone_receptor_like_in_96_Source_FlyBase_0015240_HG_34	gi|757389137|gb|KIR94458.1|	23.13	8.0	41.2	hypothetical protein I304_02100 [Cryptococcus gattii VGII CBS 10090]
Dmel_0015240_Hr96_Hormone_receptor_like_in_96_Source_FlyBase_0015240_HG_34	gi|504779392|ref|WP_014966494.1|	28.68	9.3	40.8	thiamine ABC transporter substrate-binding protein [Gottschalkia acidurici]
Dmel_0037436_Hr83_Hormone_receptor_83_Source_FlyBase_0037436_HG_34	gi|1063003747|gb|JAT40032.1|	51.28	1e-15	87.4	Transcription activator of gluconeogenesis ERT1, partial [Anthurium amnicola]
Dmel_0037436_Hr83_Hormone_receptor_83_Source_FlyBase_0037436_HG_34	gi|969812868|pdb|5CBX|A	48.68	6e-14	76.6	Chain A, Ancgr Dna Binding Domain - (+)gre Complex
Dmel_0037436_Hr83_Hormone_receptor_83_Source_FlyBase_0037436_HG_34	gi|969812880|pdb|5CBZ|A	47.37	3e-13	74.7	Chain A, Ancmr Dna Binding Domain - (+)gre Complex
Dmel_0037436_Hr83_Hormone_receptor_83_Source_FlyBase_0037436_HG_34	gi|157838075|pdb|1A6Y|A	43.90	4e-13	73.9	Chain A, Reverba Orphan Nuclear ReceptorDNA COMPLEX
Dmel_0037436_Hr83_Hormone_receptor_83_Source_FlyBase_0037436_HG_34	gi|969812876|pdb|5CBY|A	47.37	4e-13	73.9	Chain A, Ancgr2 Dna Binding Domain - (+)gre Complex
Dmel_0037436_Hr83_Hormone_receptor_83_Source_FlyBase_0037436_HG_34	gi|969812888|pdb|5CC0|A	44.74	2e-12	71.6	Chain A, Ancsr2 - Tslp Ngre Complex
Dmel_0037436_Hr83_Hormone_receptor_83_Source_FlyBase_0037436_HG_34	gi|330368231|gb|AEC11554.1|	33.04	5e-12	76.3	dominant positive thyroid hormone receptor [Xenopus transgenesis plasmid pDRTREdpTR-HS4]
Dmel_0037436_Hr83_Hormone_receptor_83_Source_FlyBase_0037436_HG_34	gi|832972|emb|CAA36459.1|	44.93	8e-12	75.9	gag,v-erb-A,v-erb-B [Avian erythroblastosis virus]
Dmel_0037436_Hr83_Hormone_receptor_83_Source_FlyBase_0037436_HG_34	gi|209662|gb|AAA42393.1|	44.93	9e-11	72.0	polyprotein gag-p75-erbA, partial [Avian erythroblastosis virus]
Dmel_0037436_Hr83_Hormone_receptor_83_Source_FlyBase_0037436_HG_34	gi|209671|gb|AAA42398.1|	44.93	1e-10	71.6	polyprotein, partial [Avian erythroblastosis virus]
Dmel_0037436_Hr83_Hormone_receptor_83_Source_FlyBase_0037436_HG_34	gi|148872483|sp|P03373.2|GAG_AVIER	44.93	1e-10	71.6	RecName: Full=Gag polyprotein; Contains: RecName: Full=Core protein p19; Contains: RecName: Full=Core protein p2A; Contains: RecName: Full=Core protein p2B; Contains: RecName: Full=Core protein p10; Contains: RecName: Full=V-erbA oncogene
Dmel_0037436_Hr83_Hormone_receptor_83_Source_FlyBase_0037436_HG_34	gi|209669|gb|AAA42397.1|	44.93	2e-10	70.9	polyprotein, partial [Avian erythroblastosis virus]
Dmel_0037436_Hr83_Hormone_receptor_83_Source_FlyBase_0037436_HG_34	gi|326502930|dbj|BAJ99093.1|	40.85	2e-07	62.0	predicted protein, partial [Hordeum vulgare subsp. vulgare]
Dmel_0037436_Hr83_Hormone_receptor_83_Source_FlyBase_0037436_HG_34	gi|1055598041|ref|WP_067239922.1|	34.88	8.2	38.1	hypothetical protein [Mycobacterium sp. 852002-51163_SCH5372311]
Dmel_0037436_Hr83_Hormone_receptor_83_Source_FlyBase_0037436_HG_34	gi|1095065392|emb|SER76057.1|	25.88	10.0	38.1	transcriptional regulator, LysR family [Pseudomonas sp. NFACC02]
Dmel_0001323_knrl_knirps_like_Source_FlyBase_0001323_HG_34	gi|157838075|pdb|1A6Y|A	51.32	9e-19	93.6	Chain A, Reverba Orphan Nuclear ReceptorDNA COMPLEX
Dmel_0001323_knrl_knirps_like_Source_FlyBase_0001323_HG_34	gi|330368231|gb|AEC11554.1|	39.22	1e-13	85.5	dominant positive thyroid hormone receptor [Xenopus transgenesis plasmid pDRTREdpTR-HS4]
Dmel_0001323_knrl_knirps_like_Source_FlyBase_0001323_HG_34	gi|209671|gb|AAA42398.1|	47.22	2e-13	84.0	polyprotein, partial [Avian erythroblastosis virus]
Dmel_0001323_knrl_knirps_like_Source_FlyBase_0001323_HG_34	gi|209662|gb|AAA42393.1|	47.22	2e-13	83.6	polyprotein gag-p75-erbA, partial [Avian erythroblastosis virus]
Dmel_0001323_knrl_knirps_like_Source_FlyBase_0001323_HG_34	gi|148872483|sp|P03373.2|GAG_AVIER	47.22	3e-13	83.6	RecName: Full=Gag polyprotein; Contains: RecName: Full=Core protein p19; Contains: RecName: Full=Core protein p2A; Contains: RecName: Full=Core protein p2B; Contains: RecName: Full=Core protein p10; Contains: RecName: Full=V-erbA oncogene
Dmel_0001323_knrl_knirps_like_Source_FlyBase_0001323_HG_34	gi|209669|gb|AAA42397.1|	47.22	3e-13	83.6	polyprotein, partial [Avian erythroblastosis virus]
Dmel_0001323_knrl_knirps_like_Source_FlyBase_0001323_HG_34	gi|832972|emb|CAA36459.1|	45.83	2e-12	82.0	gag,v-erb-A,v-erb-B [Avian erythroblastosis virus]
Dmel_0001323_knrl_knirps_like_Source_FlyBase_0001323_HG_34	gi|1063003747|gb|JAT40032.1|	44.74	2e-12	80.9	Transcription activator of gluconeogenesis ERT1, partial [Anthurium amnicola]
Dmel_0001323_knrl_knirps_like_Source_FlyBase_0001323_HG_34	gi|969812880|pdb|5CBZ|A	40.23	5e-11	71.6	Chain A, Ancmr Dna Binding Domain - (+)gre Complex
Dmel_0001323_knrl_knirps_like_Source_FlyBase_0001323_HG_34	gi|969812888|pdb|5CC0|A	40.51	8e-11	70.5	Chain A, Ancsr2 - Tslp Ngre Complex
Dmel_0001323_knrl_knirps_like_Source_FlyBase_0001323_HG_34	gi|969812868|pdb|5CBX|A	41.03	5e-10	68.6	Chain A, Ancgr Dna Binding Domain - (+)gre Complex
Dmel_0001323_knrl_knirps_like_Source_FlyBase_0001323_HG_34	gi|969812876|pdb|5CBY|A	39.74	4e-09	66.2	Chain A, Ancgr2 Dna Binding Domain - (+)gre Complex
Dmel_0001320_kni_knirps_Source_FlyBase_0001320_HG_34	gi|157838075|pdb|1A6Y|A	47.37	9e-18	89.0	Chain A, Reverba Orphan Nuclear ReceptorDNA COMPLEX
Dmel_0001320_kni_knirps_Source_FlyBase_0001320_HG_34	gi|209662|gb|AAA42393.1|	45.83	6e-13	80.9	polyprotein gag-p75-erbA, partial [Avian erythroblastosis virus]
Dmel_0001320_kni_knirps_Source_FlyBase_0001320_HG_34	gi|209671|gb|AAA42398.1|	45.83	7e-13	81.3	polyprotein, partial [Avian erythroblastosis virus]
Dmel_0001320_kni_knirps_Source_FlyBase_0001320_HG_34	gi|148872483|sp|P03373.2|GAG_AVIER	45.83	7e-13	80.9	RecName: Full=Gag polyprotein; Contains: RecName: Full=Core protein p19; Contains: RecName: Full=Core protein p2A; Contains: RecName: Full=Core protein p2B; Contains: RecName: Full=Core protein p10; Contains: RecName: Full=V-erbA oncogene
Dmel_0001320_kni_knirps_Source_FlyBase_0001320_HG_34	gi|209669|gb|AAA42397.1|	45.83	9e-13	80.9	polyprotein, partial [Avian erythroblastosis virus]
Dmel_0001320_kni_knirps_Source_FlyBase_0001320_HG_34	gi|330368231|gb|AEC11554.1|	38.61	2e-12	80.1	dominant positive thyroid hormone receptor [Xenopus transgenesis plasmid pDRTREdpTR-HS4]
Dmel_0001320_kni_knirps_Source_FlyBase_0001320_HG_34	gi|832972|emb|CAA36459.1|	44.44	4e-12	79.0	gag,v-erb-A,v-erb-B [Avian erythroblastosis virus]
Dmel_0001320_kni_knirps_Source_FlyBase_0001320_HG_34	gi|1063003747|gb|JAT40032.1|	43.42	2e-11	76.3	Transcription activator of gluconeogenesis ERT1, partial [Anthurium amnicola]
Dmel_0001320_kni_knirps_Source_FlyBase_0001320_HG_34	gi|969812880|pdb|5CBZ|A	43.42	7e-11	70.1	Chain A, Ancmr Dna Binding Domain - (+)gre Complex
Dmel_0001320_kni_knirps_Source_FlyBase_0001320_HG_34	gi|969812888|pdb|5CC0|A	42.67	8e-11	69.3	Chain A, Ancsr2 - Tslp Ngre Complex
Dmel_0001320_kni_knirps_Source_FlyBase_0001320_HG_34	gi|969812868|pdb|5CBX|A	44.29	8e-10	67.0	Chain A, Ancgr Dna Binding Domain - (+)gre Complex
Dmel_0001320_kni_knirps_Source_FlyBase_0001320_HG_34	gi|969812876|pdb|5CBY|A	42.86	7e-09	64.3	Chain A, Ancgr2 Dna Binding Domain - (+)gre Complex
Dmel_0001320_kni_knirps_Source_FlyBase_0001320_HG_34	gi|326502930|dbj|BAJ99093.1|	45.45	1e-07	64.7	predicted protein, partial [Hordeum vulgare subsp. vulgare]
Dmel_0000560_eg_eagle_Source_FlyBase_0000560_HG_34	gi|157838075|pdb|1A6Y|A	48.75	8e-19	90.9	Chain A, Reverba Orphan Nuclear ReceptorDNA COMPLEX
Dmel_0000560_eg_eagle_Source_FlyBase_0000560_HG_34	gi|209671|gb|AAA42398.1|	47.22	2e-13	82.4	polyprotein, partial [Avian erythroblastosis virus]
Dmel_0000560_eg_eagle_Source_FlyBase_0000560_HG_34	gi|148872483|sp|P03373.2|GAG_AVIER	47.22	2e-13	82.0	RecName: Full=Gag polyprotein; Contains: RecName: Full=Core protein p19; Contains: RecName: Full=Core protein p2A; Contains: RecName: Full=Core protein p2B; Contains: RecName: Full=Core protein p10; Contains: RecName: Full=V-erbA oncogene
Dmel_0000560_eg_eagle_Source_FlyBase_0000560_HG_34	gi|209662|gb|AAA42393.1|	47.22	2e-13	81.6	polyprotein gag-p75-erbA, partial [Avian erythroblastosis virus]
Dmel_0000560_eg_eagle_Source_FlyBase_0000560_HG_34	gi|209669|gb|AAA42397.1|	47.22	2e-13	81.6	polyprotein, partial [Avian erythroblastosis virus]
Dmel_0000560_eg_eagle_Source_FlyBase_0000560_HG_34	gi|330368231|gb|AEC11554.1|	40.70	4e-13	81.3	dominant positive thyroid hormone receptor [Xenopus transgenesis plasmid pDRTREdpTR-HS4]
Dmel_0000560_eg_eagle_Source_FlyBase_0000560_HG_34	gi|832972|emb|CAA36459.1|	45.83	1e-12	80.1	gag,v-erb-A,v-erb-B [Avian erythroblastosis virus]
Dmel_0000560_eg_eagle_Source_FlyBase_0000560_HG_34	gi|1063003747|gb|JAT40032.1|	44.74	3e-12	78.6	Transcription activator of gluconeogenesis ERT1, partial [Anthurium amnicola]
Dmel_0000560_eg_eagle_Source_FlyBase_0000560_HG_34	gi|969812868|pdb|5CBX|A	44.00	7e-10	66.6	Chain A, Ancgr Dna Binding Domain - (+)gre Complex
Dmel_0000560_eg_eagle_Source_FlyBase_0000560_HG_34	gi|969812880|pdb|5CBZ|A	45.33	3e-09	65.1	Chain A, Ancmr Dna Binding Domain - (+)gre Complex
Dmel_0000560_eg_eagle_Source_FlyBase_0000560_HG_34	gi|969812888|pdb|5CC0|A	44.00	5e-09	63.9	Chain A, Ancsr2 - Tslp Ngre Complex
Dmel_0000560_eg_eagle_Source_FlyBase_0000560_HG_34	gi|969812876|pdb|5CBY|A	42.67	6e-08	61.2	Chain A, Ancgr2 Dna Binding Domain - (+)gre Complex
Dmel_0000560_eg_eagle_Source_FlyBase_0000560_HG_34	gi|326502930|dbj|BAJ99093.1|	39.39	2e-04	54.3	predicted protein, partial [Hordeum vulgare subsp. vulgare]
Dmel_0000560_eg_eagle_Source_FlyBase_0000560_HG_34	gi|1060921648|gb|ODM16951.1|	25.00	2.8	41.2	hypothetical protein SI65_07349 [Aspergillus cristatus]
