# Supplementary material for: Reconstruction of the ancestral metazoan genome reveals an increase in genomic novelty
Source: Nat Commun. 2018 Apr 30;9:1730. doi: 10.1038/s41467-018-04136-5 (PMC5928047; doi:10.1038/s41467-018-04136-5)
Supplement: Supplementary file 12 — Supplementary Data 9 [file 41467_2018_4136_MOESM12_ESM.zip › Node 3 - Metazoa/HG_3636_seqs_BLAST_headers.cvs]

Query	Subject	%id	e-value	bit-score	Subject_description_[Organism]
Dmel_0040348_CG3703_HG_3636	gi|470270806|ref|XP_004362776.1|	20.99	0.011	50.4	RUN domain-containing protein [Dictyostelium fasciculatum]
Dmel_0040348_CG3703_HG_3636	gi|470411993|ref|XP_004336425.1|	29.58	0.013	50.1	RUN domain containing protein [Acanthamoeba castellanii str. Neff]
Dmel_0040348_CG3703_HG_3636	gi|530420021|ref|XP_005261631.1|	22.44	0.046	48.1	PREDICTED: small G protein signaling modulator 3 isoform X3 [Homo sapiens]
Dmel_0040348_CG3703_HG_3636	gi|1034628863|ref|XP_016884266.1|	22.44	0.090	47.0	PREDICTED: small G protein signaling modulator 3 isoform X9 [Homo sapiens]
Dmel_0040348_CG3703_HG_3636	gi|1034628861|ref|XP_016884265.1|	22.44	0.10	47.0	PREDICTED: small G protein signaling modulator 3 isoform X8 [Homo sapiens]
Dmel_0040348_CG3703_HG_3636	gi|1034628870|ref|XP_016884269.1|	22.44	0.13	46.6	PREDICTED: small G protein signaling modulator 3 isoform X12 [Homo sapiens]
Dmel_0040348_CG3703_HG_3636	gi|768024717|ref|XP_011528464.1|	22.44	0.13	46.6	PREDICTED: small G protein signaling modulator 3 isoform X7 [Homo sapiens]
Dmel_0040348_CG3703_HG_3636	gi|290998806|ref|XP_002681971.1|	34.85	1.7	43.1	predicted protein [Naegleria gruberi]
Dmel_0052461_CG32461_HG_3636	gi|754874310|ref|WP_042234857.1|	32.81	5.2	38.9	acetylxylan esterase [Paenibacillus sp. FSL R5-0912]
Dmel_0052461_CG32461_HG_3636	gi|821076842|gb|KKY30625.1|	26.57	6.1	38.9	hypothetical protein UCDDA912_g09483 [Diaporthe ampelina]
Dmel_0052461_CG32461_HG_3636	gi|565869814|ref|WP_023951439.1|	31.46	7.3	38.5	MULTISPECIES: phosphoribosylamine--glycine ligase [Pelistega]
Dmel_0052461_CG32461_HG_3636	gi|740331161|ref|WP_038167964.1|	32.26	8.2	36.2	4a-hydroxytetrahydrobiopterin dehydratase [Verrucomicrobium sp. BvORR106]
Dmel_0052461_CG32461_HG_3636	gi|991989789|ref|WP_060978897.1|	36.11	8.9	38.1	MULTISPECIES: MCE family protein [Proteobacteria]
Dmel_0052461_CG32461_HG_3636	gi|563281890|gb|ESZ86460.1|	36.11	9.3	38.1	mammalian cell entry protein [Blastomonas sp. CACIA14H2]
