# Supplementary material for: Reconstruction of the ancestral metazoan genome reveals an increase in genomic novelty
Source: Nat Commun. 2018 Apr 30;9:1730. doi: 10.1038/s41467-018-04136-5 (PMC5928047; doi:10.1038/s41467-018-04136-5)
Supplement: Supplementary file 12 — Supplementary Data 9 [file 41467_2018_4136_MOESM12_ESM.zip › Node 3 - Metazoa/HG_388_seqs_BLAST_headers.cvs]

Query	Subject	%id	e-value	bit-score	Subject_description_[Organism]
Dmel_0011648_Mad_Mothers_against_dpp_Source_FlyBase_0011648_HG_388	gi|1148299834|ref|WP_077252510.1|	62.96	1e-14	79.7	hypothetical protein [Escherichia coli]
Dmel_0011648_Mad_Mothers_against_dpp_Source_FlyBase_0011648_HG_388	gi|504611604|ref|WP_014798706.1|	30.53	6.2	40.8	T9SS C-terminal target domain-containing protein [Bernardetia litoralis]
Dmel_0025800_Smox_Smad_on_X_Source_FlyBase_0025800_HG_388	gi|1148299834|ref|WP_077252510.1|	60.78	2e-15	82.0	hypothetical protein [Escherichia coli]
Dmel_0025800_Smox_Smad_on_X_Source_FlyBase_0025800_HG_388	gi|1063849514|ref|XP_017993769.1|	33.33	7.7	40.0	protein phosphatase 2a regulatory b subunit [Malassezia pachydermatis]
Dmel_0011655_Med_Medea_Source_FlyBase_0011655_HG_388	gi|1148299834|ref|WP_077252510.1|	93.10	1e-32	131	hypothetical protein [Escherichia coli]
Dmel_0020493_Dad_Daughters_against_dpp_Source_FlyBase_0020493_HG_388	gi|516267826|ref|WP_017671789.1|	26.37	6.1	40.4	hypothetical protein [Blastomonas sp. AAP53]
