# Supplementary material for: Reconstruction of the ancestral metazoan genome reveals an increase in genomic novelty
Source: Nat Commun. 2018 Apr 30;9:1730. doi: 10.1038/s41467-018-04136-5 (PMC5928047; doi:10.1038/s41467-018-04136-5)
Supplement: Supplementary file 12 — Supplementary Data 9 [file 41467_2018_4136_MOESM12_ESM.zip › Node 3 - Metazoa/HG_417_seqs_BLAST_headers.cvs]

Query	Subject	%id	e-value	bit-score	Subject_description_[Organism]
Dmel_0003716_tkv_thickveins_Source_FlyBase_0003716_HG_417	gi|470391784|ref|XP_004334708.1|	30.25	3e-28	130	phosphate ABC transporter, phosphate-binding protein PstS protein [Acanthamoeba castellanii str. Neff]
Dmel_0003716_tkv_thickveins_Source_FlyBase_0003716_HG_417	gi|1079239537|ref|XP_018507364.1|	27.91	2e-24	115	PREDICTED: serine/threonine-protein kinase HT1-like [Pyrus x bretschneideri]
Dmel_0003716_tkv_thickveins_Source_FlyBase_0003716_HG_417	gi|1013936401|gb|KYQ90099.1|	29.88	2e-24	118	filamin/ABP280 repeat-containing protein [Dictyostelium lacteum]
Dmel_0003716_tkv_thickveins_Source_FlyBase_0003716_HG_417	gi|1013935023|gb|KYQ88732.1|	30.94	3e-24	117	protein kinase [Dictyostelium lacteum]
Dmel_0003716_tkv_thickveins_Source_FlyBase_0003716_HG_417	gi|857978245|emb|CEO95891.1|	30.67	3e-24	114	hypothetical protein PBRA_009690 [Plasmodiophora brassicae]
Dmel_0003716_tkv_thickveins_Source_FlyBase_0003716_HG_417	gi|470381763|ref|XP_004333805.1|	30.06	4e-24	117	protein kinase domain containing protein [Acanthamoeba castellanii str. Neff]
Dmel_0003716_tkv_thickveins_Source_FlyBase_0003716_HG_417	gi|470381763|ref|XP_004333805.1|	28.57	1e-14	88.2	protein kinase domain containing protein [Acanthamoeba castellanii str. Neff]
Dmel_0003716_tkv_thickveins_Source_FlyBase_0003716_HG_417	gi|470401840|ref|XP_004335626.1|	29.22	4e-24	117	serine/threonine kinase [Acanthamoeba castellanii str. Neff]
Dmel_0003716_tkv_thickveins_Source_FlyBase_0003716_HG_417	gi|470401840|ref|XP_004335626.1|	30.32	3e-19	102	serine/threonine kinase [Acanthamoeba castellanii str. Neff]
Dmel_0003716_tkv_thickveins_Source_FlyBase_0003716_HG_417	gi|470396118|ref|XP_004335134.1|	29.68	4e-24	117	serine/threonine kinase [Acanthamoeba castellanii str. Neff]
Dmel_0003716_tkv_thickveins_Source_FlyBase_0003716_HG_417	gi|470396118|ref|XP_004335134.1|	29.69	9e-18	97.8	serine/threonine kinase [Acanthamoeba castellanii str. Neff]
Dmel_0003716_tkv_thickveins_Source_FlyBase_0003716_HG_417	gi|823718955|gb|AKI80559.1|	28.43	7e-24	116	putative serine/threonine-protein kinase receptor [Acanthamoeba polyphaga mimivirus]
Dmel_0003716_tkv_thickveins_Source_FlyBase_0003716_HG_417	gi|823718955|gb|AKI80559.1|	29.37	2e-17	96.7	putative serine/threonine-protein kinase receptor [Acanthamoeba polyphaga mimivirus]
Dmel_0003716_tkv_thickveins_Source_FlyBase_0003716_HG_417	gi|470405772|ref|XP_004335889.1|	30.35	1e-23	116	serine/threonine kinase [Acanthamoeba castellanii str. Neff]
Dmel_0003716_tkv_thickveins_Source_FlyBase_0003716_HG_417	gi|470405772|ref|XP_004335889.1|	28.88	7e-17	95.1	serine/threonine kinase [Acanthamoeba castellanii str. Neff]
Dmel_0003716_tkv_thickveins_Source_FlyBase_0003716_HG_417	gi|1035914127|gb|OAY43720.1|	27.45	1e-23	112	hypothetical protein MANES_08G092400 [Manihot esculenta]
Dmel_0003716_tkv_thickveins_Source_FlyBase_0003716_HG_417	gi|470391850|ref|XP_004334716.1|	29.49	1e-23	115	serine/threonine protein kinase [Acanthamoeba castellanii str. Neff]
Dmel_0003716_tkv_thickveins_Source_FlyBase_0003716_HG_417	gi|470391850|ref|XP_004334716.1|	28.47	7e-16	92.0	serine/threonine protein kinase [Acanthamoeba castellanii str. Neff]
Dmel_0003716_tkv_thickveins_Source_FlyBase_0003716_HG_417	gi|1009129469|ref|XP_015881780.1|	27.45	2e-23	112	PREDICTED: serine/threonine-protein kinase HT1-like isoform X3 [Ziziphus jujuba]
Dmel_0003716_tkv_thickveins_Source_FlyBase_0003716_HG_417	gi|226506724|ref|NP_001151086.1|	29.11	2e-23	112	uncharacterized protein LOC100284719 [Zea mays]
Dmel_0003716_tkv_thickveins_Source_FlyBase_0003716_HG_417	gi|1009129463|ref|XP_015881777.1|	27.45	2e-23	112	PREDICTED: serine/threonine-protein kinase HT1-like isoform X1 [Ziziphus jujuba]
Dmel_0003716_tkv_thickveins_Source_FlyBase_0003716_HG_417	gi|1009129465|ref|XP_015881778.1|	27.45	2e-23	112	PREDICTED: serine/threonine-protein kinase HT1-like isoform X2 [Ziziphus jujuba]
Dmel_0003716_tkv_thickveins_Source_FlyBase_0003716_HG_417	gi|670373508|ref|XP_008668092.1|	29.43	2e-23	112	uncharacterized protein LOC100284719 isoform X1 [Zea mays]
Dmel_0003716_tkv_thickveins_Source_FlyBase_0003716_HG_417	gi|1009129471|ref|XP_015881781.1|	27.45	2e-23	112	PREDICTED: serine/threonine-protein kinase HT1-like isoform X4 [Ziziphus jujuba]
Dmel_0003716_tkv_thickveins_Source_FlyBase_0003716_HG_417	gi|1035927678|gb|OAY57265.1|	28.86	2e-23	112	hypothetical protein MANES_02G082900 [Manihot esculenta]
Dmel_0003716_tkv_thickveins_Source_FlyBase_0003716_HG_417	gi|950936054|ref|XP_014517921.1|	27.27	2e-23	112	PREDICTED: serine/threonine-protein kinase HT1-like [Vigna radiata var. radiata]
Dmel_0003716_tkv_thickveins_Source_FlyBase_0003716_HG_417	gi|1028965827|ref|XP_016726422.1|	28.65	2e-23	112	PREDICTED: serine/threonine-protein kinase HT1-like [Gossypium hirsutum]
Dmel_0003716_tkv_thickveins_Source_FlyBase_0003716_HG_417	gi|1070923395|gb|OEL18437.1|	29.43	3e-23	112	Serine/threonine-protein kinase HT1 [Dichanthelium oligosanthes]
Dmel_0003716_tkv_thickveins_Source_FlyBase_0003716_HG_417	gi|226502664|ref|NP_001149811.1|	29.11	3e-23	112	uncharacterized LOC100279233 [Zea mays]
Dmel_0003716_tkv_thickveins_Source_FlyBase_0003716_HG_417	gi|1050613391|ref|XP_017629475.1|	28.65	3e-23	112	PREDICTED: serine/threonine-protein kinase HT1 [Gossypium arboreum]
Dmel_0003716_tkv_thickveins_Source_FlyBase_0003716_HG_417	gi|731343711|ref|XP_010683026.1|	28.57	3e-23	113	PREDICTED: serine/threonine-protein kinase STY17 [Beta vulgaris subsp. vulgaris]
Dmel_0003716_tkv_thickveins_Source_FlyBase_0003716_HG_417	gi|729465178|ref|XP_010526285.1|	28.07	3e-23	111	PREDICTED: serine/threonine-protein kinase HT1-like [Tarenaya hassleriana]
Dmel_0003716_tkv_thickveins_Source_FlyBase_0003716_HG_417	gi|470395483|ref|XP_004335079.1|	27.97	3e-23	114	serine/threonine kinase [Acanthamoeba castellanii str. Neff]
Dmel_0003716_tkv_thickveins_Source_FlyBase_0003716_HG_417	gi|470395483|ref|XP_004335079.1|	29.01	1e-17	97.4	serine/threonine kinase [Acanthamoeba castellanii str. Neff]
Dmel_0003716_tkv_thickveins_Source_FlyBase_0003716_HG_417	gi|823719905|gb|AKI81508.1|	27.83	4e-23	114	putative serine/threonine-protein kinase/receptor [Acanthamoeba polyphaga mimivirus]
Dmel_0003716_tkv_thickveins_Source_FlyBase_0003716_HG_417	gi|823719905|gb|AKI81508.1|	30.03	2e-17	97.1	putative serine/threonine-protein kinase/receptor [Acanthamoeba polyphaga mimivirus]
Dmel_0003716_tkv_thickveins_Source_FlyBase_0003716_HG_417	gi|729372127|ref|XP_010548514.1|	28.71	4e-23	111	PREDICTED: serine/threonine-protein kinase HT1-like [Tarenaya hassleriana]
Dmel_0003716_tkv_thickveins_Source_FlyBase_0003716_HG_417	gi|242077120|ref|XP_002448496.1|	29.11	4e-23	111	hypothetical protein SORBIDRAFT_06g027970 [Sorghum bicolor]
Dmel_0003716_tkv_thickveins_Source_FlyBase_0003716_HG_417	gi|1130856565|dbj|GAV63645.1|	28.39	4e-23	111	Pkinase_Tyr domain-containing protein [Cephalotus follicularis]
Dmel_0003716_tkv_thickveins_Source_FlyBase_0003716_HG_417	gi|470395294|ref|XP_004335059.1|	28.66	4e-23	114	serine/threonine kinase [Acanthamoeba castellanii str. Neff]
Dmel_0003716_tkv_thickveins_Source_FlyBase_0003716_HG_417	gi|470395294|ref|XP_004335059.1|	28.92	3e-15	89.7	serine/threonine kinase [Acanthamoeba castellanii str. Neff]
Dmel_0003716_tkv_thickveins_Source_FlyBase_0003716_HG_417	gi|1098904805|gb|JAU10615.1|	27.74	4e-23	112	Serine/threonine-protein kinase EDR1, partial [Noccaea caerulescens]
Dmel_0003716_tkv_thickveins_Source_FlyBase_0003716_HG_417	gi|557951201|gb|AHA44996.1|	27.83	4e-23	114	putative serine/threonine-protein kinase receptor [Hirudovirus strain Sangsue]
Dmel_0003716_tkv_thickveins_Source_FlyBase_0003716_HG_417	gi|557951201|gb|AHA44996.1|	30.03	4e-17	95.9	putative serine/threonine-protein kinase receptor [Hirudovirus strain Sangsue]
Dmel_0003716_tkv_thickveins_Source_FlyBase_0003716_HG_417	gi|470396179|ref|XP_004335140.1|	29.68	4e-23	114	serine/threonine kinase [Acanthamoeba castellanii str. Neff]
Dmel_0003716_tkv_thickveins_Source_FlyBase_0003716_HG_417	gi|470396179|ref|XP_004335140.1|	30.03	9e-18	97.8	serine/threonine kinase [Acanthamoeba castellanii str. Neff]
Dmel_0003716_tkv_thickveins_Source_FlyBase_0003716_HG_417	gi|470378303|ref|XP_004333476.1|	29.77	4e-23	114	serine/threonine kinase [Acanthamoeba castellanii str. Neff]
Dmel_0003716_tkv_thickveins_Source_FlyBase_0003716_HG_417	gi|311978244|ref|YP_003987364.1|	27.83	4e-23	114	putative serine/threonine-protein kinase/receptor [Acanthamoeba polyphaga mimivirus]
Dmel_0003716_tkv_thickveins_Source_FlyBase_0003716_HG_417	gi|311978244|ref|YP_003987364.1|	30.03	2e-17	96.7	putative serine/threonine-protein kinase/receptor [Acanthamoeba polyphaga mimivirus]
Dmel_0003716_tkv_thickveins_Source_FlyBase_0003716_HG_417	gi|645236080|ref|XP_008224568.1|	26.98	5e-23	111	PREDICTED: serine/threonine-protein kinase HT1-like [Prunus mume]
Dmel_0003716_tkv_thickveins_Source_FlyBase_0003716_HG_417	gi|514803733|ref|XP_004976750.1|	28.80	5e-23	111	PREDICTED: serine/threonine-protein kinase HT1-like [Setaria italica]
Dmel_0003716_tkv_thickveins_Source_FlyBase_0003716_HG_417	gi|470434325|ref|XP_004338667.1|	28.53	5e-23	114	serine/threonine kinase [Acanthamoeba castellanii str. Neff]
Dmel_0003716_tkv_thickveins_Source_FlyBase_0003716_HG_417	gi|470434325|ref|XP_004338667.1|	29.79	4e-15	89.7	serine/threonine kinase [Acanthamoeba castellanii str. Neff]
Dmel_0003716_tkv_thickveins_Source_FlyBase_0003716_HG_417	gi|823220455|ref|XP_012442927.1|	28.65	5e-23	111	PREDICTED: serine/threonine-protein kinase HT1-like [Gossypium raimondii]
Dmel_0003716_tkv_thickveins_Source_FlyBase_0003716_HG_417	gi|596146263|ref|XP_007222656.1|	26.98	5e-23	111	serine/threonine-protein kinase HT1 [Prunus persica]
Dmel_0003716_tkv_thickveins_Source_FlyBase_0003716_HG_417	gi|219884189|gb|ACL52469.1|	29.11	6e-23	110	unknown [Zea mays]
Dmel_0003716_tkv_thickveins_Source_FlyBase_0003716_HG_417	gi|1035922748|gb|OAY52337.1|	27.59	6e-23	110	hypothetical protein MANES_04G075100 [Manihot esculenta]
Dmel_0003716_tkv_thickveins_Source_FlyBase_0003716_HG_417	gi|727513166|ref|XP_010432897.1|	27.78	6e-23	110	PREDICTED: serine/threonine-protein kinase HT1-like [Camelina sativa]
Dmel_0003716_tkv_thickveins_Source_FlyBase_0003716_HG_417	gi|470384755|ref|XP_004334077.1|	29.65	6e-23	113	serine/threonine kinase [Acanthamoeba castellanii str. Neff]
Dmel_0003716_tkv_thickveins_Source_FlyBase_0003716_HG_417	gi|470384755|ref|XP_004334077.1|	26.02	6e-11	76.3	serine/threonine kinase [Acanthamoeba castellanii str. Neff]
Dmel_0003716_tkv_thickveins_Source_FlyBase_0003716_HG_417	gi|566214156|ref|XP_006371837.1|	28.39	9e-23	110	serine/threonine/tyrosine kinase family protein [Populus trichocarpa]
Dmel_0003716_tkv_thickveins_Source_FlyBase_0003716_HG_417	gi|827052049|gb|KLL03576.1|	28.96	9e-23	113	serine/threonine protein kinase [Mycoplasmataceae bacterium RV_VA103A]
Dmel_0003716_tkv_thickveins_Source_FlyBase_0003716_HG_417	gi|643722732|gb|KDP32482.1|	28.71	9e-23	110	hypothetical protein JCGZ_13407 [Jatropha curcas]
Dmel_0003716_tkv_thickveins_Source_FlyBase_0003716_HG_417	gi|1009142329|ref|XP_015888665.1|	29.17	9e-23	110	PREDICTED: serine/threonine-protein kinase STY8-like [Ziziphus jujuba]
Dmel_0003716_tkv_thickveins_Source_FlyBase_0003716_HG_417	gi|1035931023|gb|OAY60609.1|	26.70	1e-22	110	hypothetical protein MANES_01G125400 [Manihot esculenta]
Dmel_0003716_tkv_thickveins_Source_FlyBase_0003716_HG_417	gi|747063275|ref|XP_011078178.1|	28.39	1e-22	110	PREDICTED: serine/threonine-protein kinase HT1-like [Sesamum indicum]
Dmel_0003716_tkv_thickveins_Source_FlyBase_0003716_HG_417	gi|567916140|ref|XP_006450076.1|	28.08	1e-22	110	hypothetical protein CICLE_v10008432mg [Citrus clementina]
Dmel_0003716_tkv_thickveins_Source_FlyBase_0003716_HG_417	gi|802640599|ref|XP_012078897.1|	28.71	1e-22	110	PREDICTED: serine/threonine-protein kinase HT1-like [Jatropha curcas]
Dmel_0003716_tkv_thickveins_Source_FlyBase_0003716_HG_417	gi|743925114|ref|XP_011006694.1|	27.90	1e-22	110	PREDICTED: serine/threonine-protein kinase HT1 [Populus euphratica]
Dmel_0003716_tkv_thickveins_Source_FlyBase_0003716_HG_417	gi|657977415|ref|XP_008380618.1|	27.25	1e-22	110	PREDICTED: serine/threonine-protein kinase HT1-like [Malus domestica]
Dmel_0003716_tkv_thickveins_Source_FlyBase_0003716_HG_417	gi|460376660|ref|XP_004234115.1|	29.84	1e-22	110	PREDICTED: serine/threonine-protein kinase HT1-like [Solanum lycopersicum]
Dmel_0003716_tkv_thickveins_Source_FlyBase_0003716_HG_417	gi|823119939|ref|XP_012475106.1|	28.39	1e-22	110	PREDICTED: serine/threonine-protein kinase HT1-like [Gossypium raimondii]
Dmel_0003716_tkv_thickveins_Source_FlyBase_0003716_HG_417	gi|729463867|ref|XP_010525852.1|	28.16	1e-22	110	PREDICTED: serine/threonine-protein kinase HT1-like [Tarenaya hassleriana]
Dmel_0003716_tkv_thickveins_Source_FlyBase_0003716_HG_417	gi|593705284|ref|XP_007153006.1|	29.15	1e-22	110	hypothetical protein PHAVU_004G178600g [Phaseolus vulgaris]
Dmel_0003716_tkv_thickveins_Source_FlyBase_0003716_HG_417	gi|685294212|ref|XP_009137995.1|	28.32	1e-22	110	PREDICTED: serine/threonine-protein kinase HT1-like [Brassica rapa]
Dmel_0003716_tkv_thickveins_Source_FlyBase_0003716_HG_417	gi|923630430|ref|XP_013750424.1|	27.27	1e-22	110	PREDICTED: serine/threonine-protein kinase HT1-like [Brassica napus]
Dmel_0003716_tkv_thickveins_Source_FlyBase_0003716_HG_417	gi|1009172606|ref|XP_015867364.1|	29.17	1e-22	110	PREDICTED: serine/threonine-protein kinase STY8-like [Ziziphus jujuba]
Dmel_0003716_tkv_thickveins_Source_FlyBase_0003716_HG_417	gi|1099307932|gb|JAU98101.1|	27.74	1e-22	112	Serine/threonine-protein kinase EDR1 [Noccaea caerulescens]
Dmel_0003716_tkv_thickveins_Source_FlyBase_0003716_HG_417	gi|674919725|emb|CDY13414.1|	28.32	1e-22	109	BnaA03g51320D [Brassica napus]
Dmel_0003716_tkv_thickveins_Source_FlyBase_0003716_HG_417	gi|923796234|ref|XP_013685871.1|	27.49	1e-22	109	PREDICTED: serine/threonine-protein kinase HT1-like [Brassica napus]
Dmel_0003716_tkv_thickveins_Source_FlyBase_0003716_HG_417	gi|922530845|ref|XP_013597446.1|	28.32	2e-22	109	PREDICTED: serine/threonine-protein kinase HT1-like [Brassica oleracea var. oleracea]
Dmel_0003716_tkv_thickveins_Source_FlyBase_0003716_HG_417	gi|674960836|emb|CDX72296.1|	28.32	2e-22	109	BnaC07g43180D [Brassica napus]
Dmel_0003716_tkv_thickveins_Source_FlyBase_0003716_HG_417	gi|430218356|gb|AGA37223.1|	28.32	2e-22	109	mitogen-activated protein kinase kinase kinase Raf28.1 [Brassica napus]
Dmel_0003716_tkv_thickveins_Source_FlyBase_0003716_HG_417	gi|922449992|ref|XP_013628166.1|	27.49	2e-22	109	PREDICTED: serine/threonine-protein kinase HT1-like [Brassica oleracea var. oleracea]
Dmel_0003716_tkv_thickveins_Source_FlyBase_0003716_HG_417	gi|566178812|ref|XP_006382216.1|	27.90	2e-22	109	serine/threonine/tyrosine kinase family protein [Populus trichocarpa]
Dmel_0003716_tkv_thickveins_Source_FlyBase_0003716_HG_417	gi|657977407|ref|XP_008380614.1|	27.25	2e-22	109	PREDICTED: serine/threonine-protein kinase HT1-like [Malus domestica]
Dmel_0003716_tkv_thickveins_Source_FlyBase_0003716_HG_417	gi|720097084|ref|XP_010247203.1|	29.07	2e-22	109	PREDICTED: serine/threonine-protein kinase HT1 [Nelumbo nucifera]
Dmel_0003716_tkv_thickveins_Source_FlyBase_0003716_HG_417	gi|674909820|emb|CDY23284.1|	27.49	2e-22	109	BnaA08g12620D [Brassica napus]
Dmel_0003716_tkv_thickveins_Source_FlyBase_0003716_HG_417	gi|635370710|emb|CCI41147.1|	32.12	2e-22	108	unnamed protein product [Albugo candida]
Dmel_0003716_tkv_thickveins_Source_FlyBase_0003716_HG_417	gi|802640595|ref|XP_012078895.1|	27.76	2e-22	109	PREDICTED: serine/threonine-protein kinase HT1-like [Jatropha curcas]
Dmel_0003716_tkv_thickveins_Source_FlyBase_0003716_HG_417	gi|643722731|gb|KDP32481.1|	27.76	3e-22	108	hypothetical protein JCGZ_13406 [Jatropha curcas]
Dmel_0003716_tkv_thickveins_Source_FlyBase_0003716_HG_417	gi|573940791|ref|XP_006652796.1|	29.97	3e-22	108	PREDICTED: serine/threonine-protein kinase HT1-like [Oryza brachyantha]
Dmel_0003716_tkv_thickveins_Source_FlyBase_0003716_HG_417	gi|470109506|ref|XP_004291038.1|	28.94	3e-22	111	PREDICTED: serine/threonine-protein kinase EDR1 [Fragaria vesca subsp. vesca]
Dmel_0003716_tkv_thickveins_Source_FlyBase_0003716_HG_417	gi|470458929|ref|XP_004341300.1|	29.04	3e-22	111	serine/threonine protein kinase, putative [Acanthamoeba castellanii str. Neff]
Dmel_0003716_tkv_thickveins_Source_FlyBase_0003716_HG_417	gi|470458929|ref|XP_004341300.1|	31.29	3e-20	105	serine/threonine protein kinase, putative [Acanthamoeba castellanii str. Neff]
Dmel_0003716_tkv_thickveins_Source_FlyBase_0003716_HG_417	gi|590571016|ref|XP_007011473.1|	28.08	3e-22	108	PREDICTED: serine/threonine-protein kinase HT1 [Theobroma cacao]
Dmel_0003716_tkv_thickveins_Source_FlyBase_0003716_HG_417	gi|743917975|ref|XP_011002984.1|	28.39	3e-22	108	PREDICTED: serine/threonine-protein kinase HT1-like [Populus euphratica]
Dmel_0003716_tkv_thickveins_Source_FlyBase_0003716_HG_417	gi|1072998941|ref|XP_018450426.1|	28.07	3e-22	108	PREDICTED: serine/threonine-protein kinase HT1-like [Raphanus sativus]
Dmel_0003716_tkv_thickveins_Source_FlyBase_0003716_HG_417	gi|596147173|ref|XP_007222679.1|	27.76	3e-22	108	serine/threonine-protein kinase HT1 [Prunus persica]
Dmel_0003716_tkv_thickveins_Source_FlyBase_0003716_HG_417	gi|1044547987|ref|XP_017440185.1|	28.57	3e-22	108	PREDICTED: serine/threonine-protein kinase HT1-like [Vigna angularis]
Dmel_0003716_tkv_thickveins_Source_FlyBase_0003716_HG_417	gi|901821160|gb|KMZ73038.1|	28.96	3e-22	108	Protein kinase superfamily protein [Zostera marina]
Dmel_0003716_tkv_thickveins_Source_FlyBase_0003716_HG_417	gi|685257668|ref|XP_009127195.1|	28.07	3e-22	108	PREDICTED: serine/threonine-protein kinase HT1-like [Brassica rapa]
Dmel_0003716_tkv_thickveins_Source_FlyBase_0003716_HG_417	gi|1137215768|gb|OMO83114.1|	28.25	3e-22	109	hypothetical protein CCACVL1_11550 [Corchorus capsularis]
Dmel_0003716_tkv_thickveins_Source_FlyBase_0003716_HG_417	gi|645236078|ref|XP_008224567.1|	27.76	3e-22	108	PREDICTED: serine/threonine-protein kinase HT1-like [Prunus mume]
Dmel_0003716_tkv_thickveins_Source_FlyBase_0003716_HG_417	gi|551635005|ref|XP_005820340.1|	30.87	3e-22	106	hypothetical protein GUITHDRAFT_81534, partial [Guillardia theta CCMP2712]
Dmel_0003716_tkv_thickveins_Source_FlyBase_0003716_HG_417	gi|568840795|ref|XP_006474351.1|	27.78	3e-22	108	PREDICTED: serine/threonine-protein kinase HT1-like [Citrus sinensis]
Dmel_0003716_tkv_thickveins_Source_FlyBase_0003716_HG_417	gi|568860273|ref|XP_006483649.1|	27.76	3e-22	108	PREDICTED: serine/threonine-protein kinase HT1 isoform X1 [Citrus sinensis]
Dmel_0003716_tkv_thickveins_Source_FlyBase_0003716_HG_417	gi|922418239|ref|XP_013608055.1|	28.07	3e-22	108	PREDICTED: serine/threonine-protein kinase HT1-like [Brassica oleracea var. oleracea]
Dmel_0003716_tkv_thickveins_Source_FlyBase_0003716_HG_417	gi|643724206|gb|KDP33407.1|	28.08	4e-22	108	hypothetical protein JCGZ_06978 [Jatropha curcas]
Dmel_0003716_tkv_thickveins_Source_FlyBase_0003716_HG_417	gi|470523457|ref|XP_004355023.1|	30.30	4e-22	111	serine/threonine protein kinase, putative [Acanthamoeba castellanii str. Neff]
Dmel_0003716_tkv_thickveins_Source_FlyBase_0003716_HG_417	gi|470523457|ref|XP_004355023.1|	27.90	1e-14	87.8	serine/threonine protein kinase, putative [Acanthamoeba castellanii str. Neff]
Dmel_0003716_tkv_thickveins_Source_FlyBase_0003716_HG_417	gi|470397654|ref|XP_004335249.1|	25.72	4e-22	111	serine/threonine protein kinase [Acanthamoeba castellanii str. Neff]
Dmel_0003716_tkv_thickveins_Source_FlyBase_0003716_HG_417	gi|470397654|ref|XP_004335249.1|	29.25	2e-17	96.7	serine/threonine protein kinase [Acanthamoeba castellanii str. Neff]
Dmel_0003716_tkv_thickveins_Source_FlyBase_0003716_HG_417	gi|565449452|ref|XP_006285418.1|	27.78	4e-22	108	hypothetical protein CARUB_v10006831mg [Capsella rubella]
Dmel_0003716_tkv_thickveins_Source_FlyBase_0003716_HG_417	gi|470445665|ref|XP_004339870.1|	28.71	4e-22	111	serine/threonine protein kinase, putative [Acanthamoeba castellanii str. Neff]
Dmel_0003716_tkv_thickveins_Source_FlyBase_0003716_HG_417	gi|470445665|ref|XP_004339870.1|	29.86	8e-18	98.2	serine/threonine protein kinase, putative [Acanthamoeba castellanii str. Neff]
Dmel_0003716_tkv_thickveins_Source_FlyBase_0003716_HG_417	gi|743925072|ref|XP_011006671.1|	28.08	4e-22	108	PREDICTED: serine/threonine-protein kinase HT1-like [Populus euphratica]
Dmel_0003716_tkv_thickveins_Source_FlyBase_0003716_HG_417	gi|1072922588|ref|XP_018471939.1|	27.19	5e-22	108	PREDICTED: serine/threonine-protein kinase HT1-like [Raphanus sativus]
Dmel_0003716_tkv_thickveins_Source_FlyBase_0003716_HG_417	gi|802623104|ref|XP_012076278.1|	28.08	5e-22	108	PREDICTED: serine/threonine-protein kinase HT1 [Jatropha curcas]
Dmel_0003716_tkv_thickveins_Source_FlyBase_0003716_HG_417	gi|731408001|ref|XP_010656692.1|	28.62	5e-22	108	PREDICTED: serine/threonine-protein kinase HT1 [Vitis vinifera]
Dmel_0003716_tkv_thickveins_Source_FlyBase_0003716_HG_417	gi|470378425|ref|XP_004333489.1|	28.43	5e-22	110	serine/threonine kinase [Acanthamoeba castellanii str. Neff]
Dmel_0003716_tkv_thickveins_Source_FlyBase_0003716_HG_417	gi|470378425|ref|XP_004333489.1|	37.86	2e-05	58.9	serine/threonine kinase [Acanthamoeba castellanii str. Neff]
Dmel_0003716_tkv_thickveins_Source_FlyBase_0003716_HG_417	gi|1023969353|gb|KZV16597.1|	28.93	5e-22	108	hypothetical protein F511_30891 [Dorcoceras hygrometricum]
Dmel_0003716_tkv_thickveins_Source_FlyBase_0003716_HG_417	gi|1137187630|gb|OMO61924.1|	28.39	5e-22	110	hypothetical protein CCACVL1_23144 [Corchorus capsularis]
Dmel_0003716_tkv_thickveins_Source_FlyBase_0003716_HG_417	gi|923857015|ref|XP_013705428.1|	27.43	5e-22	108	PREDICTED: serine/threonine-protein kinase HT1-like [Brassica napus]
Dmel_0003716_tkv_thickveins_Source_FlyBase_0003716_HG_417	gi|1099294559|gb|JAU93975.1|	27.19	5e-22	108	Serine/threonine-protein kinase HT1 [Noccaea caerulescens]
Dmel_0003716_tkv_thickveins_Source_FlyBase_0003716_HG_417	gi|674964263|emb|CDX68725.1|	28.07	6e-22	108	BnaC01g07280D [Brassica napus]
Dmel_0003716_tkv_thickveins_Source_FlyBase_0003716_HG_417	gi|567217986|ref|XP_006412622.1|	27.78	6e-22	108	hypothetical protein EUTSA_v10025332mg [Eutrema salsugineum]
Dmel_0003716_tkv_thickveins_Source_FlyBase_0003716_HG_417	gi|470261322|ref|XP_004360363.1|	29.39	6e-22	110	RGS domain-containing protein [Dictyostelium fasciculatum]
Dmel_0003716_tkv_thickveins_Source_FlyBase_0003716_HG_417	gi|470523482|ref|XP_004355027.1|	29.84	6e-22	110	phosphate ABC transporter, phosphatebinding protein PstS, putative [Acanthamoeba castellanii str. Neff]
Dmel_0003716_tkv_thickveins_Source_FlyBase_0003716_HG_417	gi|470523482|ref|XP_004355027.1|	29.45	9e-17	94.7	phosphate ABC transporter, phosphatebinding protein PstS, putative [Acanthamoeba castellanii str. Neff]
Dmel_0003716_tkv_thickveins_Source_FlyBase_0003716_HG_417	gi|1098898027|gb|JAU07502.1|	27.19	6e-22	107	Serine/threonine-protein kinase HT1 [Noccaea caerulescens]
Dmel_0003716_tkv_thickveins_Source_FlyBase_0003716_HG_417	gi|1109300307|ref|XP_019174919.1|	27.76	6e-22	107	PREDICTED: serine/threonine-protein kinase HT1-like [Ipomoea nil]
Dmel_0003716_tkv_thickveins_Source_FlyBase_0003716_HG_417	gi|923739553|ref|XP_013670804.1|	28.07	6e-22	107	PREDICTED: serine/threonine-protein kinase HT1-like [Brassica napus]
Dmel_0003716_tkv_thickveins_Source_FlyBase_0003716_HG_417	gi|471195153|ref|XP_004254548.1|	26.57	7e-22	109	serine/threonine protein kinase-transforming protein Rmil, putative [Entamoeba invadens IP1]
Dmel_0003716_tkv_thickveins_Source_FlyBase_0003716_HG_417	gi|1002263522|ref|XP_015636112.1|	29.97	7e-22	108	PREDICTED: serine/threonine-protein kinase HT1 [Oryza sativa Japonica Group]
Dmel_0003716_tkv_thickveins_Source_FlyBase_0003716_HG_417	gi|470451682|ref|XP_004340534.1|	27.76	7e-22	110	Serine/threonine protein kinase [Acanthamoeba castellanii str. Neff]
Dmel_0003716_tkv_thickveins_Source_FlyBase_0003716_HG_417	gi|470451682|ref|XP_004340534.1|	30.12	3e-19	102	Serine/threonine protein kinase [Acanthamoeba castellanii str. Neff]
Dmel_0003716_tkv_thickveins_Source_FlyBase_0003716_HG_417	gi|383216787|gb|AFG73671.1|	29.87	7e-22	108	DPK1 [Triticum aestivum]
Dmel_0003716_tkv_thickveins_Source_FlyBase_0003716_HG_417	gi|1073000595|ref|XP_018451238.1|	27.78	7e-22	107	PREDICTED: serine/threonine-protein kinase HT1-like [Raphanus sativus]
Dmel_0003716_tkv_thickveins_Source_FlyBase_0003716_HG_417	gi|1013940026|gb|KYQ93712.1|	26.15	7e-22	110	protein tyrosine kinase [Dictyostelium lacteum]
Dmel_0003716_tkv_thickveins_Source_FlyBase_0003716_HG_417	gi|15235845|ref|NP_194846.1|	27.49	7e-22	107	Protein kinase superfamily protein [Arabidopsis thaliana]
Dmel_0003716_tkv_thickveins_Source_FlyBase_0003716_HG_417	gi|84105086|gb|ABC54583.1|	29.87	8e-22	107	serine/threonine protein kinase 1 [Triticum aestivum]
Dmel_0003716_tkv_thickveins_Source_FlyBase_0003716_HG_417	gi|326513950|dbj|BAJ92125.1|	29.87	8e-22	107	predicted protein [Hordeum vulgare subsp. vulgare]
Dmel_0003716_tkv_thickveins_Source_FlyBase_0003716_HG_417	gi|323133432|gb|ADX30734.1|	29.87	8e-22	107	protein kinase [Thinopyrum intermedium]
Dmel_0003716_tkv_thickveins_Source_FlyBase_0003716_HG_417	gi|566178808|ref|XP_006382214.1|	28.08	8e-22	107	hypothetical protein POPTR_0006s29430g [Populus trichocarpa]
Dmel_0003716_tkv_thickveins_Source_FlyBase_0003716_HG_417	gi|719987942|ref|XP_010252176.1|	28.84	8e-22	107	PREDICTED: serine/threonine-protein kinase HT1-like [Nelumbo nucifera]
Dmel_0003716_tkv_thickveins_Source_FlyBase_0003716_HG_417	gi|1028954324|ref|XP_016720594.1|	28.08	8e-22	107	PREDICTED: serine/threonine-protein kinase HT1-like [Gossypium hirsutum]
Dmel_0003716_tkv_thickveins_Source_FlyBase_0003716_HG_417	gi|1149818066|ref|XP_020167699.1|	29.87	9e-22	107	serine/threonine-protein kinase HT1-like [Aegilops tauschii subsp. tauschii]
Dmel_0003716_tkv_thickveins_Source_FlyBase_0003716_HG_417	gi|848902746|ref|XP_012851262.1|	27.76	9e-22	107	PREDICTED: serine/threonine-protein kinase HT1-like [Erythranthe guttata]
Dmel_0003716_tkv_thickveins_Source_FlyBase_0003716_HG_417	gi|727549665|ref|XP_010447611.1|	27.49	9e-22	107	PREDICTED: serine/threonine-protein kinase HT1 [Camelina sativa]
Dmel_0003716_tkv_thickveins_Source_FlyBase_0003716_HG_417	gi|1091427079|gb|OHT08347.1|	29.62	1e-21	109	hypothetical protein TRFO_04986 [Tritrichomonas foetus]
Dmel_0003716_tkv_thickveins_Source_FlyBase_0003716_HG_417	gi|727524735|ref|XP_010438071.1|	27.49	1e-21	107	PREDICTED: serine/threonine-protein kinase HT1 [Camelina sativa]
Dmel_0003716_tkv_thickveins_Source_FlyBase_0003716_HG_417	gi|1099286902|gb|JAU91857.1|	27.49	1e-21	107	Serine/threonine-protein kinase HT1, partial [Noccaea caerulescens]
Dmel_0003716_tkv_thickveins_Source_FlyBase_0003716_HG_417	gi|1063026764|gb|JAT51539.1|	28.99	1e-21	107	Serine/threonine-protein kinase HT1 [Anthurium amnicola]
Dmel_0003716_tkv_thickveins_Source_FlyBase_0003716_HG_417	gi|225429872|ref|XP_002283465.1|	28.08	1e-21	107	PREDICTED: serine/threonine-protein kinase HT1 [Vitis vinifera]
Dmel_0003716_tkv_thickveins_Source_FlyBase_0003716_HG_417	gi|1099032391|gb|JAU44230.1|	27.49	1e-21	107	Serine/threonine-protein kinase HT1 [Noccaea caerulescens]
Dmel_0003716_tkv_thickveins_Source_FlyBase_0003716_HG_417	gi|731318236|ref|XP_010669610.1|	27.44	1e-21	107	PREDICTED: serine/threonine-protein kinase HT1 [Beta vulgaris subsp. vulgaris]
Dmel_0003716_tkv_thickveins_Source_FlyBase_0003716_HG_417	gi|218189934|gb|EEC72361.1|	26.73	1e-21	107	hypothetical protein OsI_05618 [Oryza sativa Indica Group]
Dmel_0003716_tkv_thickveins_Source_FlyBase_0003716_HG_417	gi|1099115125|gb|JAU55714.1|	27.49	1e-21	107	Serine/threonine-protein kinase HT1 [Noccaea caerulescens]
Dmel_0003716_tkv_thickveins_Source_FlyBase_0003716_HG_417	gi|1072945307|ref|XP_018483241.1|	27.73	1e-21	107	PREDICTED: serine/threonine-protein kinase HT1-like [Raphanus sativus]
Dmel_0003716_tkv_thickveins_Source_FlyBase_0003716_HG_417	gi|1098958399|gb|JAU24003.1|	27.49	1e-21	107	Serine/threonine-protein kinase HT1 [Noccaea caerulescens]
Dmel_0003716_tkv_thickveins_Source_FlyBase_0003716_HG_417	gi|514792375|ref|XP_004972555.1|	29.32	1e-21	107	PREDICTED: serine/threonine-protein kinase HT1-like [Setaria italica]
Dmel_0003716_tkv_thickveins_Source_FlyBase_0003716_HG_417	gi|1099078180|gb|JAU51546.1|	27.42	1e-21	109	Serine/threonine-protein kinase EDR1 [Noccaea caerulescens]
Dmel_0003716_tkv_thickveins_Source_FlyBase_0003716_HG_417	gi|902168253|gb|KNA07484.1|	27.44	1e-21	107	hypothetical protein SOVF_171400 [Spinacia oleracea]
Dmel_0003716_tkv_thickveins_Source_FlyBase_0003716_HG_417	gi|970014371|ref|XP_015068174.1|	29.21	1e-21	107	PREDICTED: serine/threonine-protein kinase HT1-like [Solanum pennellii]
Dmel_0003716_tkv_thickveins_Source_FlyBase_0003716_HG_417	gi|1117458102|ref|XP_019424083.1|	28.28	1e-21	107	PREDICTED: serine/threonine-protein kinase HT1-like [Lupinus angustifolius]
Dmel_0003716_tkv_thickveins_Source_FlyBase_0003716_HG_417	gi|297798854|ref|XP_002867311.1|	27.19	2e-21	107	kinase family protein [Arabidopsis lyrata subsp. lyrata]
Dmel_0003716_tkv_thickveins_Source_FlyBase_0003716_HG_417	gi|255574171|ref|XP_002528001.1|	28.39	2e-21	107	PREDICTED: serine/threonine-protein kinase HT1 [Ricinus communis]
Dmel_0003716_tkv_thickveins_Source_FlyBase_0003716_HG_417	gi|449470281|ref|XP_004152846.1|	28.53	2e-21	106	PREDICTED: serine/threonine-protein kinase HT1 [Cucumis sativus]
Dmel_0003716_tkv_thickveins_Source_FlyBase_0003716_HG_417	gi|473875159|gb|EMS47850.1|	29.55	2e-21	107	Serine/threonine-protein kinase HT1 [Triticum urartu]
Dmel_0003716_tkv_thickveins_Source_FlyBase_0003716_HG_417	gi|1098824717|ref|XP_018818687.1|	27.62	2e-21	107	PREDICTED: serine/threonine-protein kinase HT1-like [Juglans regia]
Dmel_0003716_tkv_thickveins_Source_FlyBase_0003716_HG_417	gi|168024253|ref|XP_001764651.1|	29.65	2e-21	106	predicted protein [Physcomitrella patens]
Dmel_0003716_tkv_thickveins_Source_FlyBase_0003716_HG_417	gi|470395270|ref|XP_004335056.1|	30.95	2e-21	109	serine/threonine protein kinase [Acanthamoeba castellanii str. Neff]
Dmel_0003716_tkv_thickveins_Source_FlyBase_0003716_HG_417	gi|470395270|ref|XP_004335056.1|	28.48	6e-21	107	serine/threonine protein kinase [Acanthamoeba castellanii str. Neff]
Dmel_0003716_tkv_thickveins_Source_FlyBase_0003716_HG_417	gi|14571547|gb|AAK64576.1|	29.32	2e-21	106	serine/threonine protein kinase [Triticum aestivum]
Dmel_0003716_tkv_thickveins_Source_FlyBase_0003716_HG_417	gi|1149775394|ref|XP_020151439.1|	29.32	2e-21	106	serine/threonine-protein kinase HT1-like [Aegilops tauschii subsp. tauschii]
Dmel_0003716_tkv_thickveins_Source_FlyBase_0003716_HG_417	gi|643717012|gb|KDP28638.1|	29.14	2e-21	106	hypothetical protein JCGZ_14409 [Jatropha curcas]
Dmel_0003716_tkv_thickveins_Source_FlyBase_0003716_HG_417	gi|802700878|ref|XP_012083842.1|	29.14	2e-21	105	PREDICTED: seven transmembrane domain-containing tyrosine-protein kinase 1-like [Jatropha curcas]
Dmel_0003716_tkv_thickveins_Source_FlyBase_0003716_HG_417	gi|743917953|ref|XP_011002973.1|	27.44	2e-21	106	PREDICTED: serine/threonine-protein kinase HT1-like [Populus euphratica]
Dmel_0003716_tkv_thickveins_Source_FlyBase_0003716_HG_417	gi|357145221|ref|XP_003573566.1|	28.80	2e-21	106	PREDICTED: serine/threonine-protein kinase HT1-like [Brachypodium distachyon]
Dmel_0003716_tkv_thickveins_Source_FlyBase_0003716_HG_417	gi|1098833909|ref|XP_018823488.1|	28.41	2e-21	106	PREDICTED: serine/threonine-protein kinase HT1-like [Juglans regia]
Dmel_0003716_tkv_thickveins_Source_FlyBase_0003716_HG_417	gi|388511373|gb|AFK43748.1|	27.41	2e-21	106	unknown [Lotus japonicus]
Dmel_0003716_tkv_thickveins_Source_FlyBase_0003716_HG_417	gi|566214154|ref|XP_006371836.1|	27.76	2e-21	106	hypothetical protein POPTR_0018s04090g [Populus trichocarpa]
Dmel_0003716_tkv_thickveins_Source_FlyBase_0003716_HG_417	gi|470444614|ref|XP_004339773.1|	28.34	2e-21	108	serine/threonine kinase [Acanthamoeba castellanii str. Neff]
Dmel_0003716_tkv_thickveins_Source_FlyBase_0003716_HG_417	gi|470444614|ref|XP_004339773.1|	29.01	4e-17	95.9	serine/threonine kinase [Acanthamoeba castellanii str. Neff]
Dmel_0003716_tkv_thickveins_Source_FlyBase_0003716_HG_417	gi|923135219|ref|XP_013761075.1|	29.37	2e-21	107	TKL/DRK protein kinase [Thecamonas trahens ATCC 50062]
Dmel_0003716_tkv_thickveins_Source_FlyBase_0003716_HG_417	gi|1040842446|ref|XP_017234590.1|	29.84	2e-21	108	PREDICTED: serine/threonine-protein kinase HT1-like [Daucus carota subsp. sativus]
Dmel_0003716_tkv_thickveins_Source_FlyBase_0003716_HG_417	gi|702288717|ref|XP_010046873.1|	29.06	2e-21	106	PREDICTED: serine/threonine-protein kinase HT1 [Eucalyptus grandis]
Dmel_0003716_tkv_thickveins_Source_FlyBase_0003716_HG_417	gi|1147597639|ref|XP_020102732.1|	29.65	2e-21	106	serine/threonine-protein kinase HT1-like [Ananas comosus]
Dmel_0003716_tkv_thickveins_Source_FlyBase_0003716_HG_417	gi|658026058|ref|XP_008348448.1|	26.70	2e-21	106	PREDICTED: serine/threonine-protein kinase HT1-like [Malus domestica]
Dmel_0003716_tkv_thickveins_Source_FlyBase_0003716_HG_417	gi|302815560|ref|XP_002989461.1|	29.30	2e-21	104	hypothetical protein SELMODRAFT_46485, partial [Selaginella moellendorffii]
Dmel_0003716_tkv_thickveins_Source_FlyBase_0003716_HG_417	gi|66827355|ref|XP_647032.1|	28.53	2e-21	108	filamin/ABP280 repeat-containing protein [Dictyostelium discoideum AX4]
Dmel_0003716_tkv_thickveins_Source_FlyBase_0003716_HG_417	gi|168035084|ref|XP_001770041.1|	29.65	2e-21	106	predicted protein [Physcomitrella patens]
Dmel_0003716_tkv_thickveins_Source_FlyBase_0003716_HG_417	gi|470415156|ref|XP_004336757.1|	28.85	2e-21	108	serine/threonine protein kinase, putative [Acanthamoeba castellanii str. Neff]
Dmel_0003716_tkv_thickveins_Source_FlyBase_0003716_HG_417	gi|470415156|ref|XP_004336757.1|	28.32	4e-13	83.6	serine/threonine protein kinase, putative [Acanthamoeba castellanii str. Neff]
Dmel_0003716_tkv_thickveins_Source_FlyBase_0003716_HG_417	gi|1021520971|ref|XP_016203868.1|	26.90	2e-21	106	PREDICTED: serine/threonine-protein kinase HT1-like [Arachis ipaensis]
Dmel_0003716_tkv_thickveins_Source_FlyBase_0003716_HG_417	gi|1063028782|gb|JAT52548.1|	28.08	2e-21	106	Serine/threonine-protein kinase HT1 [Anthurium amnicola]
Dmel_0003716_tkv_thickveins_Source_FlyBase_0003716_HG_417	gi|901791958|gb|KMZ56761.1|	30.23	3e-21	106	Protein kinase [Zostera marina]
Dmel_0003716_tkv_thickveins_Source_FlyBase_0003716_HG_417	gi|1142858760|gb|ONM57244.1|	28.38	3e-21	104	ATP binding protein [Zea mays]
Dmel_0003716_tkv_thickveins_Source_FlyBase_0003716_HG_417	gi|951008571|ref|XP_014509045.1|	27.78	3e-21	106	PREDICTED: serine/threonine-protein kinase HT1-like [Vigna radiata var. radiata]
Dmel_0003716_tkv_thickveins_Source_FlyBase_0003716_HG_417	gi|222622062|gb|EEE56194.1|	26.73	3e-21	107	hypothetical protein OsJ_05153 [Oryza sativa Japonica Group]
Dmel_0003716_tkv_thickveins_Source_FlyBase_0003716_HG_417	gi|470372457|ref|XP_004332916.1|	28.43	3e-21	108	phosphate ABC transporter, phosphate-binding protein PstS protein [Acanthamoeba castellanii str. Neff]
Dmel_0003716_tkv_thickveins_Source_FlyBase_0003716_HG_417	gi|470372457|ref|XP_004332916.1|	29.27	7e-14	85.9	phosphate ABC transporter, phosphate-binding protein PstS protein [Acanthamoeba castellanii str. Neff]
Dmel_0003716_tkv_thickveins_Source_FlyBase_0003716_HG_417	gi|472464402|gb|EMS17191.1|	28.62	3e-21	107	serine-threonine protein kinase, putative, partial [Entamoeba histolytica HM-3:IMSS]
Dmel_0003716_tkv_thickveins_Source_FlyBase_0003716_HG_417	gi|685345633|ref|XP_009108939.1|	27.19	3e-21	105	PREDICTED: serine/threonine-protein kinase HT1-like [Brassica rapa]
Dmel_0003716_tkv_thickveins_Source_FlyBase_0003716_HG_417	gi|470508037|ref|XP_004367688.1|	27.97	3e-21	108	serine/threonine protein kinase, putative [Acanthamoeba castellanii str. Neff]
Dmel_0003716_tkv_thickveins_Source_FlyBase_0003716_HG_417	gi|470508037|ref|XP_004367688.1|	29.32	1e-17	97.8	serine/threonine protein kinase, putative [Acanthamoeba castellanii str. Neff]
Dmel_0003716_tkv_thickveins_Source_FlyBase_0003716_HG_417	gi|593794337|ref|XP_007160207.1|	27.78	3e-21	105	hypothetical protein PHAVU_002G301900g [Phaseolus vulgaris]
Dmel_0003716_tkv_thickveins_Source_FlyBase_0003716_HG_417	gi|747092366|ref|XP_011093940.1|	27.76	3e-21	105	PREDICTED: serine/threonine-protein kinase HT1-like [Sesamum indicum]
Dmel_0003716_tkv_thickveins_Source_FlyBase_0003716_HG_417	gi|459659641|gb|EMH75219.1|	28.62	3e-21	107	tyrosin kinase, putative [Entamoeba histolytica HM-1:IMSS-B]
Dmel_0003716_tkv_thickveins_Source_FlyBase_0003716_HG_417	gi|183231870|ref|XP_648586.2|	28.62	3e-21	107	protein kinase [Entamoeba histolytica HM-1:IMSS]
Dmel_0003716_tkv_thickveins_Source_FlyBase_0003716_HG_417	gi|1091475055|ref|XP_018730008.1|	27.55	4e-21	104	PREDICTED: serine/threonine-protein kinase STY8 [Eucalyptus grandis]
Dmel_0003716_tkv_thickveins_Source_FlyBase_0003716_HG_417	gi|848900193|ref|XP_012850250.1|	27.76	4e-21	105	PREDICTED: serine/threonine-protein kinase HT1-like [Erythranthe guttata]
Dmel_0003716_tkv_thickveins_Source_FlyBase_0003716_HG_417	gi|923505677|ref|XP_013679201.1|	27.49	4e-21	105	PREDICTED: serine/threonine-protein kinase HT1-like [Brassica napus]
Dmel_0003716_tkv_thickveins_Source_FlyBase_0003716_HG_417	gi|573948062|ref|XP_006656338.1|	28.90	4e-21	105	PREDICTED: serine/threonine-protein kinase HT1 [Oryza brachyantha]
Dmel_0003716_tkv_thickveins_Source_FlyBase_0003716_HG_417	gi|470487558|ref|XP_004344709.1|	28.06	4e-21	108	protein kinase domain containing protein [Acanthamoeba castellanii str. Neff]
Dmel_0003716_tkv_thickveins_Source_FlyBase_0003716_HG_417	gi|937929466|dbj|BAT04382.1|	28.20	4e-21	104	Os08g0224100, partial [Oryza sativa Japonica Group]
Dmel_0003716_tkv_thickveins_Source_FlyBase_0003716_HG_417	gi|449704595|gb|EMD44808.1|	28.62	4e-21	107	serine/threonine protein kinase, putative [Entamoeba histolytica KU27]
Dmel_0003716_tkv_thickveins_Source_FlyBase_0003716_HG_417	gi|567191590|ref|XP_006404965.1|	26.61	4e-21	105	hypothetical protein EUTSA_v10000160mg [Eutrema salsugineum]
Dmel_0003716_tkv_thickveins_Source_FlyBase_0003716_HG_417	gi|1021520969|ref|XP_016203866.1|	26.90	4e-21	105	PREDICTED: serine/threonine-protein kinase HT1-like [Arachis ipaensis]
Dmel_0003716_tkv_thickveins_Source_FlyBase_0003716_HG_417	gi|698480360|ref|XP_009787232.1|	27.76	4e-21	105	PREDICTED: serine/threonine-protein kinase HT1-like [Nicotiana sylvestris]
Dmel_0003716_tkv_thickveins_Source_FlyBase_0003716_HG_417	gi|470507888|ref|XP_004367667.1|	27.27	5e-21	108	serine/threonine protein kinase, putative [Acanthamoeba castellanii str. Neff]
Dmel_0003716_tkv_thickveins_Source_FlyBase_0003716_HG_417	gi|470507888|ref|XP_004367667.1|	28.71	6e-18	98.6	serine/threonine protein kinase, putative [Acanthamoeba castellanii str. Neff]
Dmel_0003716_tkv_thickveins_Source_FlyBase_0003716_HG_417	gi|567191587|ref|XP_006404964.1|	26.61	5e-21	105	hypothetical protein EUTSA_v10000160mg [Eutrema salsugineum]
Dmel_0003716_tkv_thickveins_Source_FlyBase_0003716_HG_417	gi|470519686|ref|XP_004353491.1|	28.20	5e-21	107	serine/threonine protein kinase [Acanthamoeba castellanii str. Neff]
Dmel_0003716_tkv_thickveins_Source_FlyBase_0003716_HG_417	gi|470519686|ref|XP_004353491.1|	28.10	9e-16	91.7	serine/threonine protein kinase [Acanthamoeba castellanii str. Neff]
Dmel_0003716_tkv_thickveins_Source_FlyBase_0003716_HG_417	gi|672807642|ref|XP_008858859.1|	28.29	5e-21	107	tyrosin kinase, putative [Entamoeba nuttalli P19]
Dmel_0003716_tkv_thickveins_Source_FlyBase_0003716_HG_417	gi|702288713|ref|XP_010046872.1|	28.70	5e-21	105	PREDICTED: serine/threonine-protein kinase HT1 [Eucalyptus grandis]
Dmel_0003716_tkv_thickveins_Source_FlyBase_0003716_HG_417	gi|1160558525|ref|XP_020434084.1|	29.56	5e-21	106	protein kinase [Polysphondylium pallidum PN500]
Dmel_0003716_tkv_thickveins_Source_FlyBase_0003716_HG_417	gi|1026081756|ref|XP_016540141.1|	28.57	5e-21	105	PREDICTED: serine/threonine-protein kinase HT1-like [Capsicum annuum]
Dmel_0003716_tkv_thickveins_Source_FlyBase_0003716_HG_417	gi|1109046282|ref|XP_019089454.1|	26.88	5e-21	107	PREDICTED: serine/threonine-protein kinase STY17-like [Camelina sativa]
Dmel_0003716_tkv_thickveins_Source_FlyBase_0003716_HG_417	gi|1072230323|gb|OEU15056.1|	29.93	5e-21	103	flag-tagged protein kinase [Fragilariopsis cylindrus CCMP1102]
Dmel_0003716_tkv_thickveins_Source_FlyBase_0003716_HG_417	gi|661882017|emb|CDP14242.1|	27.44	5e-21	105	unnamed protein product [Coffea canephora]
Dmel_0003716_tkv_thickveins_Source_FlyBase_0003716_HG_417	gi|255574169|ref|XP_002528000.1|	27.40	6e-21	105	PREDICTED: serine/threonine-protein kinase HT1 isoform X2 [Ricinus communis]
Dmel_0003716_tkv_thickveins_Source_FlyBase_0003716_HG_417	gi|1079239535|ref|XP_018507363.1|	28.08	6e-21	105	PREDICTED: serine/threonine-protein kinase HT1-like [Pyrus x bretschneideri]
Dmel_0003716_tkv_thickveins_Source_FlyBase_0003716_HG_417	gi|1002291185|ref|XP_015649929.1|	28.62	6e-21	105	PREDICTED: serine/threonine-protein kinase HT1 [Oryza sativa Japonica Group]
Dmel_0003716_tkv_thickveins_Source_FlyBase_0003716_HG_417	gi|1000948832|ref|XP_015580148.1|	27.40	6e-21	105	PREDICTED: serine/threonine-protein kinase HT1 isoform X1 [Ricinus communis]
Dmel_0003716_tkv_thickveins_Source_FlyBase_0003716_HG_417	gi|470375331|ref|XP_004333178.1|	26.95	7e-21	107	serine/threonine protein kinase [Acanthamoeba castellanii str. Neff]
Dmel_0003716_tkv_thickveins_Source_FlyBase_0003716_HG_417	gi|470375331|ref|XP_004333178.1|	30.38	1e-19	103	serine/threonine protein kinase [Acanthamoeba castellanii str. Neff]
Dmel_0003716_tkv_thickveins_Source_FlyBase_0003716_HG_417	gi|586748029|ref|XP_006850997.1|	28.34	7e-21	104	PREDICTED: serine/threonine-protein kinase HT1 [Amborella trichopoda]
Dmel_0003716_tkv_thickveins_Source_FlyBase_0003716_HG_417	gi|731325965|ref|XP_010673783.1|	29.53	7e-21	107	PREDICTED: probable LRR receptor-like serine/threonine-protein kinase RKF3 [Beta vulgaris subsp. vulgaris]
Dmel_0003716_tkv_thickveins_Source_FlyBase_0003716_HG_417	gi|927594340|ref|YP_009165166.1|	29.56	7e-21	107	Ser/Thr kinase [Mollivirus sibericum]
Dmel_0003716_tkv_thickveins_Source_FlyBase_0003716_HG_417	gi|927594340|ref|YP_009165166.1|	27.09	1e-17	97.8	Ser/Thr kinase [Mollivirus sibericum]
Dmel_0003716_tkv_thickveins_Source_FlyBase_0003716_HG_417	gi|330806195|ref|XP_003291058.1|	28.72	7e-21	107	hypothetical protein DICPUDRAFT_38450 [Dictyostelium purpureum]
Dmel_0003716_tkv_thickveins_Source_FlyBase_0003716_HG_417	gi|1098775624|ref|XP_018848294.1|	29.07	7e-21	106	PREDICTED: serine/threonine-protein kinase HT1-like isoform X1 [Juglans regia]
Dmel_0003716_tkv_thickveins_Source_FlyBase_0003716_HG_417	gi|29367355|gb|AAO72550.1|	28.57	7e-21	103	serine/thronine protein kinase-like protein [Oryza sativa Japonica Group]
Dmel_0003716_tkv_thickveins_Source_FlyBase_0003716_HG_417	gi|242078549|ref|XP_002444043.1|	28.80	8e-21	104	hypothetical protein SORBIDRAFT_07g006310 [Sorghum bicolor]
Dmel_0003716_tkv_thickveins_Source_FlyBase_0003716_HG_417	gi|729431754|ref|XP_010519852.1|	28.39	8e-21	107	PREDICTED: serine/threonine-protein kinase EDR1 [Tarenaya hassleriana]
Dmel_0003716_tkv_thickveins_Source_FlyBase_0003716_HG_417	gi|1142858764|gb|ONM57248.1|	28.38	8e-21	104	ATP binding protein [Zea mays]
Dmel_0003716_tkv_thickveins_Source_FlyBase_0003716_HG_417	gi|1104642121|ref|XP_019066888.1|	30.10	8e-21	103	PREDICTED: serine/threonine-protein kinase HT1-like [Solanum lycopersicum]
Dmel_0003716_tkv_thickveins_Source_FlyBase_0003716_HG_417	gi|565356779|ref|XP_006345240.1|	27.96	9e-21	103	PREDICTED: serine/threonine-protein kinase HT1-like [Solanum tuberosum]
Dmel_0003716_tkv_thickveins_Source_FlyBase_0003716_HG_417	gi|1142686184|gb|AQK50110.1|	28.99	9e-21	104	Protein kinase superfamily protein [Zea mays]
Dmel_0003716_tkv_thickveins_Source_FlyBase_0003716_HG_417	gi|242078553|ref|XP_002444045.1|	28.48	9e-21	104	hypothetical protein SORBIDRAFT_07g006320 [Sorghum bicolor]
Dmel_0003716_tkv_thickveins_Source_FlyBase_0003716_HG_417	gi|226533458|ref|NP_001141376.1|	28.99	9e-21	104	uncharacterized protein LOC100273467 [Zea mays]
Dmel_0003716_tkv_thickveins_Source_FlyBase_0003716_HG_417	gi|531037326|ref|YP_008437707.1|	28.20	9e-21	107	Ser/thr kinase [Pandoravirus salinus]
Dmel_0003716_tkv_thickveins_Source_FlyBase_0003716_HG_417	gi|531037326|ref|YP_008437707.1|	28.87	3e-16	93.2	Ser/thr kinase [Pandoravirus salinus]
Dmel_0003716_tkv_thickveins_Source_FlyBase_0003716_HG_417	gi|460412649|ref|XP_004251710.1|	27.66	1e-20	104	PREDICTED: serine/threonine-protein kinase HT1-like [Solanum lycopersicum]
Dmel_0003716_tkv_thickveins_Source_FlyBase_0003716_HG_417	gi|992162245|gb|KXG24726.1|	28.48	1e-20	105	hypothetical protein SORBI_007G078300 [Sorghum bicolor]
Dmel_0003716_tkv_thickveins_Source_FlyBase_0003716_HG_417	gi|573953915|ref|XP_006659220.1|	28.62	1e-20	104	PREDICTED: serine/threonine-protein kinase HT1-like [Oryza brachyantha]
Dmel_0003716_tkv_thickveins_Source_FlyBase_0003716_HG_417	gi|1040864346|ref|XP_017242662.1|	27.59	1e-20	104	PREDICTED: serine/threonine-protein kinase HT1-like [Daucus carota subsp. sativus]
Dmel_0003716_tkv_thickveins_Source_FlyBase_0003716_HG_417	gi|1002241946|ref|XP_015625205.1|	26.73	1e-20	105	PREDICTED: serine/threonine-protein kinase STY46 [Oryza sativa Japonica Group]
Dmel_0003716_tkv_thickveins_Source_FlyBase_0003716_HG_417	gi|697097176|ref|XP_009620133.1|	27.76	1e-20	104	PREDICTED: serine/threonine-protein kinase HT1-like [Nicotiana tomentosiformis]
Dmel_0003716_tkv_thickveins_Source_FlyBase_0003716_HG_417	gi|923704916|ref|XP_013660724.1|	26.84	1e-20	103	PREDICTED: serine/threonine-protein kinase HT1-like isoform X2 [Brassica napus]
Dmel_0003716_tkv_thickveins_Source_FlyBase_0003716_HG_417	gi|326496597|dbj|BAJ94760.1|	28.99	1e-20	104	predicted protein [Hordeum vulgare subsp. vulgare]
Dmel_0003716_tkv_thickveins_Source_FlyBase_0003716_HG_417	gi|923524549|ref|XP_013679198.1|	27.65	1e-20	106	PREDICTED: serine/threonine-protein kinase EDR1-like [Brassica napus]
Dmel_0003716_tkv_thickveins_Source_FlyBase_0003716_HG_417	gi|1044534086|ref|XP_017411850.1|	28.89	1e-20	105	PREDICTED: serine/threonine-protein kinase HT1-like [Vigna angularis]
Dmel_0003716_tkv_thickveins_Source_FlyBase_0003716_HG_417	gi|823718949|gb|AKI80553.1|	28.06	1e-20	106	putative serine/threonine-protein kinase/receptor [Acanthamoeba polyphaga mimivirus]
Dmel_0003716_tkv_thickveins_Source_FlyBase_0003716_HG_417	gi|823718949|gb|AKI80553.1|	27.80	2e-17	97.1	putative serine/threonine-protein kinase/receptor [Acanthamoeba polyphaga mimivirus]
Dmel_0003716_tkv_thickveins_Source_FlyBase_0003716_HG_417	gi|920669630|gb|KOM24791.1|	28.89	1e-20	105	hypothetical protein LR48_Vigan2533s000100 [Vigna angularis]
Dmel_0003716_tkv_thickveins_Source_FlyBase_0003716_HG_417	gi|960351045|gb|ALR84495.1|	28.06	1e-20	106	putative serine/threonine-protein kinase receptor [Niemeyer virus]
Dmel_0003716_tkv_thickveins_Source_FlyBase_0003716_HG_417	gi|960351045|gb|ALR84495.1|	27.80	1e-17	97.4	putative serine/threonine-protein kinase receptor [Niemeyer virus]
Dmel_0003716_tkv_thickveins_Source_FlyBase_0003716_HG_417	gi|22329194|ref|NP_195303.2|	25.55	1e-20	105	ACT-like protein tyrosine kinase family protein [Arabidopsis thaliana]
Dmel_0003716_tkv_thickveins_Source_FlyBase_0003716_HG_417	gi|685366142|ref|XP_009117138.1|	27.14	1e-20	103	PREDICTED: serine/threonine-protein kinase HT1-like [Brassica rapa]
Dmel_0003716_tkv_thickveins_Source_FlyBase_0003716_HG_417	gi|698822071|ref|XP_009844064.1|	31.80	1e-20	105	TKL protein kinase [Aphanomyces astaci]
Dmel_0003716_tkv_thickveins_Source_FlyBase_0003716_HG_417	gi|531036104|ref|YP_008437740.1|	30.42	1e-20	106	serine/threonine kinase [Pandoravirus salinus]
Dmel_0003716_tkv_thickveins_Source_FlyBase_0003716_HG_417	gi|531036104|ref|YP_008437740.1|	24.91	4e-10	73.6	serine/threonine kinase [Pandoravirus salinus]
Dmel_0003716_tkv_thickveins_Source_FlyBase_0003716_HG_417	gi|743828774|ref|XP_011023352.1|	29.47	1e-20	103	PREDICTED: seven transmembrane domain-containing tyrosine-protein kinase 1-like [Populus euphratica]
Dmel_0003716_tkv_thickveins_Source_FlyBase_0003716_HG_417	gi|672117054|ref|XP_008781707.1|	28.48	2e-20	103	PREDICTED: serine/threonine-protein kinase HT1 [Phoenix dactylifera]
Dmel_0003716_tkv_thickveins_Source_FlyBase_0003716_HG_417	gi|470530771|ref|XP_004368308.1|	27.56	2e-20	106	phosphate ABC transporter, phosphatebinding protein PstS, putative [Acanthamoeba castellanii str. Neff]
Dmel_0003716_tkv_thickveins_Source_FlyBase_0003716_HG_417	gi|470530771|ref|XP_004368308.1|	31.97	2e-18	100	phosphate ABC transporter, phosphatebinding protein PstS, putative [Acanthamoeba castellanii str. Neff]
Dmel_0003716_tkv_thickveins_Source_FlyBase_0003716_HG_417	gi|351722623|ref|NP_001238530.1|	29.39	2e-20	104	protein kinase [Glycine max]
Dmel_0003716_tkv_thickveins_Source_FlyBase_0003716_HG_417	gi|351738006|gb|AEQ61041.1|	27.51	2e-20	106	Serine/Threonine protein kinase [Acanthamoeba castellanii mamavirus]
Dmel_0003716_tkv_thickveins_Source_FlyBase_0003716_HG_417	gi|351738006|gb|AEQ61041.1|	28.66	3e-17	96.3	Serine/Threonine protein kinase [Acanthamoeba castellanii mamavirus]
Dmel_0003716_tkv_thickveins_Source_FlyBase_0003716_HG_417	gi|923717404|ref|XP_013664077.1|	27.14	2e-20	103	PREDICTED: serine/threonine-protein kinase HT1-like [Brassica napus]
Dmel_0003716_tkv_thickveins_Source_FlyBase_0003716_HG_417	gi|823719900|gb|AKI81503.1|	27.51	2e-20	106	putative serine/threonine-protein kinase/receptor [Acanthamoeba polyphaga mimivirus]
Dmel_0003716_tkv_thickveins_Source_FlyBase_0003716_HG_417	gi|823719900|gb|AKI81503.1|	28.66	3e-17	96.3	putative serine/threonine-protein kinase/receptor [Acanthamoeba polyphaga mimivirus]
Dmel_0003716_tkv_thickveins_Source_FlyBase_0003716_HG_417	gi|1142646058|gb|AQK41044.1|	28.99	2e-20	103	Protein kinase superfamily protein [Zea mays]
Dmel_0003716_tkv_thickveins_Source_FlyBase_0003716_HG_417	gi|1002279839|ref|XP_015644239.1|	28.90	2e-20	103	PREDICTED: serine/threonine-protein kinase HT1 [Oryza sativa Japonica Group]
Dmel_0003716_tkv_thickveins_Source_FlyBase_0003716_HG_417	gi|125556373|gb|EAZ01979.1|	28.90	2e-20	103	hypothetical protein OsI_24013 [Oryza sativa Indica Group]
Dmel_0003716_tkv_thickveins_Source_FlyBase_0003716_HG_417	gi|731421513|ref|XP_010661776.1|	29.07	2e-20	103	PREDICTED: serine/threonine-protein kinase STY8-like [Vitis vinifera]
Dmel_0003716_tkv_thickveins_Source_FlyBase_0003716_HG_417	gi|526119559|ref|YP_008319462.1|	29.03	2e-20	106	ser/thr kinase [Pandoravirus dulcis]
Dmel_0003716_tkv_thickveins_Source_FlyBase_0003716_HG_417	gi|526119559|ref|YP_008319462.1|	29.55	6e-16	92.0	ser/thr kinase [Pandoravirus dulcis]
Dmel_0003716_tkv_thickveins_Source_FlyBase_0003716_HG_417	gi|356513245|ref|XP_003525324.1|	27.99	2e-20	103	PREDICTED: serine/threonine-protein kinase HT1 [Glycine max]
Dmel_0003716_tkv_thickveins_Source_FlyBase_0003716_HG_417	gi|923132613|ref|XP_013759772.1|	29.51	2e-20	106	hypothetical protein AMSG_11783 [Thecamonas trahens ATCC 50062]
Dmel_0003716_tkv_thickveins_Source_FlyBase_0003716_HG_417	gi|923132613|ref|XP_013759772.1|	26.85	9e-15	88.6	hypothetical protein AMSG_11783 [Thecamonas trahens ATCC 50062]
Dmel_0003716_tkv_thickveins_Source_FlyBase_0003716_HG_417	gi|167390816|ref|XP_001739516.1|	28.05	2e-20	105	serine-threonine protein kinase [Entamoeba dispar SAW760]
Dmel_0003716_tkv_thickveins_Source_FlyBase_0003716_HG_417	gi|1032283001|gb|OAO97328.1|	25.55	2e-20	105	STY17 [Arabidopsis thaliana]
Dmel_0003716_tkv_thickveins_Source_FlyBase_0003716_HG_417	gi|954196935|gb|KRX09626.1|	27.42	2e-20	105	Regulator of chromosome condensation 1/beta-lactamase-inhibitor protein II [Pseudocohnilembus persalinus]
Dmel_0003716_tkv_thickveins_Source_FlyBase_0003716_HG_417	gi|970069181|ref|XP_015061724.1|	27.66	2e-20	103	PREDICTED: serine/threonine-protein kinase HT1-like [Solanum pennellii]
Dmel_0003716_tkv_thickveins_Source_FlyBase_0003716_HG_417	gi|922554940|ref|XP_013605534.1|	26.75	2e-20	103	PREDICTED: serine/threonine-protein kinase HT1-like isoform X2 [Brassica oleracea var. oleracea]
Dmel_0003716_tkv_thickveins_Source_FlyBase_0003716_HG_417	gi|219886863|gb|ACL53806.1|	28.99	2e-20	103	unknown [Zea mays]
Dmel_0003716_tkv_thickveins_Source_FlyBase_0003716_HG_417	gi|1147558939|ref|XP_020083028.1|	28.92	2e-20	103	serine/threonine-protein kinase HT1-like [Ananas comosus]
Dmel_0003716_tkv_thickveins_Source_FlyBase_0003716_HG_417	gi|1103912908|ref|XP_019057859.1|	29.37	2e-20	103	PREDICTED: serine/threonine-protein kinase STY46-like isoform X3 [Tarenaya hassleriana]
Dmel_0003716_tkv_thickveins_Source_FlyBase_0003716_HG_417	gi|302772903|ref|XP_002969869.1|	28.10	2e-20	103	hypothetical protein SELMODRAFT_146897 [Selaginella moellendorffii]
Dmel_0003716_tkv_thickveins_Source_FlyBase_0003716_HG_417	gi|311978238|ref|YP_003987358.1|	27.51	2e-20	106	putative serine/threonine-protein kinase/receptor [Acanthamoeba polyphaga mimivirus]
Dmel_0003716_tkv_thickveins_Source_FlyBase_0003716_HG_417	gi|311978238|ref|YP_003987358.1|	28.43	3e-17	96.3	putative serine/threonine-protein kinase/receptor [Acanthamoeba polyphaga mimivirus]
Dmel_0003716_tkv_thickveins_Source_FlyBase_0003716_HG_417	gi|508784791|gb|EOY32047.1|	28.44	2e-20	103	Kinase superfamily protein [Theobroma cacao]
Dmel_0003716_tkv_thickveins_Source_FlyBase_0003716_HG_417	gi|1150106580|ref|XP_020239531.1|	27.91	2e-20	103	serine/threonine-protein kinase HT1-like [Cajanus cajan]
Dmel_0003716_tkv_thickveins_Source_FlyBase_0003716_HG_417	gi|729405147|ref|XP_010555011.1|	27.41	2e-20	105	PREDICTED: serine/threonine-protein kinase EDR1-like isoform X4 [Tarenaya hassleriana]
Dmel_0003716_tkv_thickveins_Source_FlyBase_0003716_HG_417	gi|670424781|ref|XP_008653067.1|	28.76	2e-20	105	serine/threonine-protein kinase STY46 isoform X1 [Zea mays]
Dmel_0003716_tkv_thickveins_Source_FlyBase_0003716_HG_417	gi|593695307|ref|XP_007148152.1|	28.89	2e-20	104	hypothetical protein PHAVU_006G184700g [Phaseolus vulgaris]
Dmel_0003716_tkv_thickveins_Source_FlyBase_0003716_HG_417	gi|976928988|gb|KVI11860.1|	26.81	2e-20	103	Protein kinase, catalytic domain-containing protein [Cynara cardunculus var. scolymus]
Dmel_0003716_tkv_thickveins_Source_FlyBase_0003716_HG_417	gi|670424783|ref|XP_008653068.1|	28.76	2e-20	105	serine/threonine-protein kinase STY46 isoform X2 [Zea mays]
Dmel_0003716_tkv_thickveins_Source_FlyBase_0003716_HG_417	gi|937575966|ref|NP_001302859.1|	27.14	2e-20	103	serine/threonine-protein kinase HT1-like [Brassica napus]
Dmel_0003716_tkv_thickveins_Source_FlyBase_0003716_HG_417	gi|951011391|ref|XP_014509785.1|	28.89	2e-20	104	PREDICTED: serine/threonine-protein kinase HT1-like [Vigna radiata var. radiata]
Dmel_0003716_tkv_thickveins_Source_FlyBase_0003716_HG_417	gi|66816675|ref|XP_642347.1|	29.78	2e-20	104	SH2 domain-containing protein [Dictyostelium discoideum AX4]
Dmel_0003716_tkv_thickveins_Source_FlyBase_0003716_HG_417	gi|356523838|ref|XP_003530541.1|	27.70	2e-20	103	PREDICTED: serine/threonine-protein kinase HT1-like [Glycine max]
Dmel_0003716_tkv_thickveins_Source_FlyBase_0003716_HG_417	gi|923121134|ref|XP_013754038.1|	30.82	2e-20	105	TKL protein kinase, partial [Thecamonas trahens ATCC 50062]
Dmel_0003716_tkv_thickveins_Source_FlyBase_0003716_HG_417	gi|729405138|ref|XP_010555008.1|	27.41	2e-20	105	PREDICTED: serine/threonine-protein kinase EDR1-like isoform X1 [Tarenaya hassleriana]
Dmel_0003716_tkv_thickveins_Source_FlyBase_0003716_HG_417	gi|325189947|emb|CCA24426.1|	29.95	2e-20	105	protein kinase putative [Albugo laibachii Nc14]
Dmel_0003716_tkv_thickveins_Source_FlyBase_0003716_HG_417	gi|971514364|dbj|GAQ83832.1|	28.95	2e-20	105	Protein kinase superfamily protein [Klebsormidium flaccidum]
Dmel_0003716_tkv_thickveins_Source_FlyBase_0003716_HG_417	gi|729405141|ref|XP_010555009.1|	27.41	2e-20	105	PREDICTED: serine/threonine-protein kinase EDR1-like isoform X2 [Tarenaya hassleriana]
Dmel_0003716_tkv_thickveins_Source_FlyBase_0003716_HG_417	gi|743809858|ref|XP_010928730.1|	28.90	2e-20	103	PREDICTED: serine/threonine-protein kinase HT1-like [Elaeis guineensis]
Dmel_0003716_tkv_thickveins_Source_FlyBase_0003716_HG_417	gi|629102547|gb|KCW68016.1|	29.87	2e-20	105	hypothetical protein EUGRSUZ_F01702 [Eucalyptus grandis]
Dmel_0003716_tkv_thickveins_Source_FlyBase_0003716_HG_417	gi|567905140|ref|XP_006445058.1|	28.48	2e-20	103	hypothetical protein CICLE_v10024008mg, partial [Citrus clementina]
Dmel_0003716_tkv_thickveins_Source_FlyBase_0003716_HG_417	gi|526120081|ref|YP_008319984.1|	27.52	2e-20	105	ser/thr kinase [Pandoravirus dulcis]
Dmel_0003716_tkv_thickveins_Source_FlyBase_0003716_HG_417	gi|526120081|ref|YP_008319984.1|	28.33	8e-15	88.6	ser/thr kinase [Pandoravirus dulcis]
Dmel_0003716_tkv_thickveins_Source_FlyBase_0003716_HG_417	gi|702368180|ref|XP_010061119.1|	29.87	3e-20	105	PREDICTED: serine/threonine-protein kinase STY46 isoform X2 [Eucalyptus grandis]
Dmel_0003716_tkv_thickveins_Source_FlyBase_0003716_HG_417	gi|380254604|gb|AFD36237.1|	29.87	3e-20	102	protein kinase C8, partial (plastid) [Acanthamoeba castellanii]
Dmel_0003716_tkv_thickveins_Source_FlyBase_0003716_HG_417	gi|729332852|ref|XP_010537284.1|	29.37	3e-20	104	PREDICTED: serine/threonine-protein kinase STY46-like isoform X2 [Tarenaya hassleriana]
Dmel_0003716_tkv_thickveins_Source_FlyBase_0003716_HG_417	gi|296837347|gb|ADH59532.1|	29.22	3e-20	103	serine/threonine/tyrosine protein kinase [Thinopyrum intermedium]
Dmel_0003716_tkv_thickveins_Source_FlyBase_0003716_HG_417	gi|729332845|ref|XP_010537283.1|	29.37	3e-20	104	PREDICTED: serine/threonine-protein kinase STY46-like isoform X1 [Tarenaya hassleriana]
Dmel_0003716_tkv_thickveins_Source_FlyBase_0003716_HG_417	gi|985466932|ref|XP_015389671.1|	28.48	3e-20	103	PREDICTED: serine/threonine-protein kinase STY8-like [Citrus sinensis]
Dmel_0003716_tkv_thickveins_Source_FlyBase_0003716_HG_417	gi|1142663916|gb|ONM23238.1|	25.97	3e-20	103	Serine/threonine-protein kinase STY46 [Zea mays]
Dmel_0003716_tkv_thickveins_Source_FlyBase_0003716_HG_417	gi|703094314|ref|XP_010095216.1|	27.27	3e-20	103	Serine/threonine-protein kinase HT1 [Morus notabilis]
Dmel_0003716_tkv_thickveins_Source_FlyBase_0003716_HG_417	gi|1009129499|ref|XP_015881796.1|	28.08	3e-20	103	PREDICTED: serine/threonine-protein kinase HT1-like [Ziziphus jujuba]
Dmel_0003716_tkv_thickveins_Source_FlyBase_0003716_HG_417	gi|923704911|ref|XP_013660722.1|	26.84	3e-20	103	PREDICTED: serine/threonine-protein kinase HT1-like isoform X1 [Brassica napus]
Dmel_0003716_tkv_thickveins_Source_FlyBase_0003716_HG_417	gi|470253134|ref|XP_004359664.1|	29.77	3e-20	105	protein kinase [Dictyostelium fasciculatum]
Dmel_0003716_tkv_thickveins_Source_FlyBase_0003716_HG_417	gi|922519319|ref|XP_013594143.1|	24.95	3e-20	104	PREDICTED: tyrosine-protein kinase STK-like isoform X1 [Brassica oleracea var. oleracea]
Dmel_0003716_tkv_thickveins_Source_FlyBase_0003716_HG_417	gi|1023969354|gb|KZV16598.1|	28.30	3e-20	103	hypothetical protein F511_30892 [Dorcoceras hygrometricum]
Dmel_0003716_tkv_thickveins_Source_FlyBase_0003716_HG_417	gi|1091416633|gb|OHS98450.1|	28.14	3e-20	102	Serine/threonine-protein kinase HT1 [Tritrichomonas foetus]
Dmel_0003716_tkv_thickveins_Source_FlyBase_0003716_HG_417	gi|901816163|gb|KMZ70460.1|	28.01	3e-20	102	Protein kinase [Zostera marina]
Dmel_0003716_tkv_thickveins_Source_FlyBase_0003716_HG_417	gi|18400528|ref|NP_565568.1|	26.75	3e-20	103	Protein kinase superfamily protein [Arabidopsis thaliana]
Dmel_0003716_tkv_thickveins_Source_FlyBase_0003716_HG_417	gi|470434310|ref|XP_004338665.1|	28.01	3e-20	105	serine/threonine kinase [Acanthamoeba castellanii str. Neff]
Dmel_0003716_tkv_thickveins_Source_FlyBase_0003716_HG_417	gi|470434310|ref|XP_004338665.1|	29.35	3e-14	86.7	serine/threonine kinase [Acanthamoeba castellanii str. Neff]
Dmel_0003716_tkv_thickveins_Source_FlyBase_0003716_HG_417	gi|470395153|ref|XP_004335043.1|	27.27	3e-20	105	serine/threonine kinase [Acanthamoeba castellanii str. Neff]
Dmel_0003716_tkv_thickveins_Source_FlyBase_0003716_HG_417	gi|470395153|ref|XP_004335043.1|	29.69	3e-17	96.3	serine/threonine kinase [Acanthamoeba castellanii str. Neff]
Dmel_0003716_tkv_thickveins_Source_FlyBase_0003716_HG_417	gi|1070884103|gb|OEL13044.1|	30.42	3e-20	103	Serine/threonine-protein kinase HT1 [Dichanthelium oligosanthes]
Dmel_0003716_tkv_thickveins_Source_FlyBase_0003716_HG_417	gi|567191584|ref|XP_006404963.1|	26.55	3e-20	102	hypothetical protein EUTSA_v10000182mg [Eutrema salsugineum]
Dmel_0003716_tkv_thickveins_Source_FlyBase_0003716_HG_417	gi|470423362|ref|XP_004337591.1|	33.44	3e-20	105	protein kinase domain containing protein [Acanthamoeba castellanii str. Neff]
Dmel_0003716_tkv_thickveins_Source_FlyBase_0003716_HG_417	gi|470423362|ref|XP_004337591.1|	28.39	4e-19	102	protein kinase domain containing protein [Acanthamoeba castellanii str. Neff]
Dmel_0003716_tkv_thickveins_Source_FlyBase_0003716_HG_417	gi|674876946|emb|CDY55246.1|	26.84	3e-20	103	BnaC02g44950D [Brassica napus]
Dmel_0003716_tkv_thickveins_Source_FlyBase_0003716_HG_417	gi|1002868838|ref|XP_006660922.2|	25.67	3e-20	104	PREDICTED: serine/threonine-protein kinase STY46-like [Oryza brachyantha]
Dmel_0003716_tkv_thickveins_Source_FlyBase_0003716_HG_417	gi|565473014|ref|XP_006294309.1|	26.75	3e-20	102	hypothetical protein CARUB_v10023317mg [Capsella rubella]
Dmel_0003716_tkv_thickveins_Source_FlyBase_0003716_HG_417	gi|242045456|ref|XP_002460599.1|	26.21	4e-20	104	hypothetical protein SORBIDRAFT_02g031600 [Sorghum bicolor]
Dmel_0003716_tkv_thickveins_Source_FlyBase_0003716_HG_417	gi|922519322|ref|XP_013594144.1|	25.38	4e-20	104	PREDICTED: probable serine/threonine-protein kinase drkA isoform X2 [Brassica oleracea var. oleracea]
Dmel_0003716_tkv_thickveins_Source_FlyBase_0003716_HG_417	gi|330844632|ref|XP_003294223.1|	28.25	4e-20	104	hypothetical protein DICPUDRAFT_159186 [Dictyostelium purpureum]
Dmel_0003716_tkv_thickveins_Source_FlyBase_0003716_HG_417	gi|596284658|ref|XP_007225334.1|	28.30	4e-20	105	serine/threonine-protein kinase EDR1 [Prunus persica]
Dmel_0003716_tkv_thickveins_Source_FlyBase_0003716_HG_417	gi|922554936|ref|XP_013605532.1|	26.75	4e-20	102	PREDICTED: serine/threonine-protein kinase HT1-like isoform X1 [Brassica oleracea var. oleracea]
Dmel_0003716_tkv_thickveins_Source_FlyBase_0003716_HG_417	gi|1050563076|ref|XP_017610459.1|	28.30	4e-20	105	PREDICTED: serine/threonine-protein kinase EDR1-like [Gossypium arboreum]
Dmel_0003716_tkv_thickveins_Source_FlyBase_0003716_HG_417	gi|357159793|ref|XP_003578561.1|	28.76	4e-20	104	PREDICTED: serine/threonine-protein kinase STY46 [Brachypodium distachyon]
Dmel_0003716_tkv_thickveins_Source_FlyBase_0003716_HG_417	gi|953499113|emb|CEG39425.1|	28.48	4e-20	104	tkl protein kinase [Plasmopara halstedii]
Dmel_0003716_tkv_thickveins_Source_FlyBase_0003716_HG_417	gi|593792580|ref|XP_007159329.1|	29.28	4e-20	103	hypothetical protein PHAVU_002G229000g [Phaseolus vulgaris]
Dmel_0003716_tkv_thickveins_Source_FlyBase_0003716_HG_417	gi|470388094|ref|XP_004334357.1|	29.87	4e-20	104	protein kinase domain containing protein [Acanthamoeba castellanii str. Neff]
Dmel_0003716_tkv_thickveins_Source_FlyBase_0003716_HG_417	gi|672132072|ref|XP_008789612.1|	28.16	4e-20	102	PREDICTED: serine/threonine-protein kinase HT1-like isoform X1 [Phoenix dactylifera]
Dmel_0003716_tkv_thickveins_Source_FlyBase_0003716_HG_417	gi|297798344|ref|XP_002867056.1|	25.79	4e-20	104	kinase family protein [Arabidopsis lyrata subsp. lyrata]
Dmel_0003716_tkv_thickveins_Source_FlyBase_0003716_HG_417	gi|66804681|ref|XP_636073.1|	27.33	4e-20	104	protein kinase, TKL group [Dictyostelium discoideum AX4]
Dmel_0003716_tkv_thickveins_Source_FlyBase_0003716_HG_417	gi|1149704061|ref|XP_020175412.1|	27.17	4e-20	104	serine/threonine-protein kinase STY46-like [Aegilops tauschii subsp. tauschii]
Dmel_0003716_tkv_thickveins_Source_FlyBase_0003716_HG_417	gi|195647108|gb|ACG43022.1|	28.38	4e-20	104	ATP binding protein [Zea mays]
Dmel_0003716_tkv_thickveins_Source_FlyBase_0003716_HG_417	gi|1002296317|ref|XP_015611619.1|	26.21	4e-20	104	PREDICTED: serine/threonine-protein kinase STY46 [Oryza sativa Japonica Group]
Dmel_0003716_tkv_thickveins_Source_FlyBase_0003716_HG_417	gi|297825389|ref|XP_002880577.1|	26.75	4e-20	102	hypothetical protein ARALYDRAFT_900963 [Arabidopsis lyrata subsp. lyrata]
Dmel_0003716_tkv_thickveins_Source_FlyBase_0003716_HG_417	gi|902176577|gb|KNA08794.1|	26.73	4e-20	103	hypothetical protein SOVF_159510 isoform C [Spinacia oleracea]
Dmel_0003716_tkv_thickveins_Source_FlyBase_0003716_HG_417	gi|1117447535|ref|XP_019421747.1|	26.76	4e-20	102	PREDICTED: serine/threonine-protein kinase HT1-like [Lupinus angustifolius]
Dmel_0003716_tkv_thickveins_Source_FlyBase_0003716_HG_417	gi|1098955110|gb|JAU22632.1|	24.63	4e-20	103	Serine/threonine-protein kinase HT1 [Noccaea caerulescens]
Dmel_0003716_tkv_thickveins_Source_FlyBase_0003716_HG_417	gi|970041853|ref|XP_015082316.1|	27.76	4e-20	102	PREDICTED: serine/threonine-protein kinase HT1-like [Solanum pennellii]
Dmel_0003716_tkv_thickveins_Source_FlyBase_0003716_HG_417	gi|727506574|ref|XP_010429415.1|	28.34	4e-20	102	PREDICTED: serine/threonine-protein kinase HT1 [Camelina sativa]
Dmel_0003716_tkv_thickveins_Source_FlyBase_0003716_HG_417	gi|222642019|gb|EEE70151.1|	26.21	5e-20	103	hypothetical protein OsJ_30202 [Oryza sativa Japonica Group]
Dmel_0003716_tkv_thickveins_Source_FlyBase_0003716_HG_417	gi|1070984333|gb|OEL35239.1|	28.90	5e-20	102	Serine/threonine-protein kinase HT1 [Dichanthelium oligosanthes]
Dmel_0003716_tkv_thickveins_Source_FlyBase_0003716_HG_417	gi|1025057762|ref|XP_016448755.1|	28.57	5e-20	103	PREDICTED: serine/threonine-protein kinase HT1-like [Nicotiana tabacum]
Dmel_0003716_tkv_thickveins_Source_FlyBase_0003716_HG_417	gi|573918630|ref|XP_006646952.1|	29.55	5e-20	102	PREDICTED: serine/threonine-protein kinase HT1-like [Oryza brachyantha]
Dmel_0003716_tkv_thickveins_Source_FlyBase_0003716_HG_417	gi|645227346|ref|XP_008220471.1|	28.30	5e-20	104	PREDICTED: serine/threonine-protein kinase EDR1 [Prunus mume]
Dmel_0003716_tkv_thickveins_Source_FlyBase_0003716_HG_417	gi|565356781|ref|XP_006345241.1|	27.05	5e-20	102	PREDICTED: serine/threonine-protein kinase HT1-like [Solanum tuberosum]
Dmel_0003716_tkv_thickveins_Source_FlyBase_0003716_HG_417	gi|802757782|ref|XP_012089199.1|	30.57	5e-20	104	PREDICTED: serine/threonine-protein kinase EDR1 [Jatropha curcas]
Dmel_0003716_tkv_thickveins_Source_FlyBase_0003716_HG_417	gi|923851414|ref|XP_013704065.1|	28.68	5e-20	100	PREDICTED: serine/threonine-protein kinase HT1-like [Brassica napus]
Dmel_0003716_tkv_thickveins_Source_FlyBase_0003716_HG_417	gi|470395521|ref|XP_004335081.1|	27.88	5e-20	104	serine/threonine kinase [Acanthamoeba castellanii str. Neff]
Dmel_0003716_tkv_thickveins_Source_FlyBase_0003716_HG_417	gi|470395521|ref|XP_004335081.1|	28.95	4e-19	102	serine/threonine kinase [Acanthamoeba castellanii str. Neff]
Dmel_0003716_tkv_thickveins_Source_FlyBase_0003716_HG_417	gi|567888306|ref|XP_006436675.1|	27.60	5e-20	103	hypothetical protein CICLE_v10031182mg [Citrus clementina]
Dmel_0003716_tkv_thickveins_Source_FlyBase_0003716_HG_417	gi|901820770|gb|KMZ72663.1|	28.52	5e-20	102	putative Protein kinase [Zostera marina]
Dmel_0003716_tkv_thickveins_Source_FlyBase_0003716_HG_417	gi|922338567|ref|XP_013447273.1|	26.79	5e-20	102	Serine/Threonine kinase family protein [Medicago truncatula]
Dmel_0003716_tkv_thickveins_Source_FlyBase_0003716_HG_417	gi|527197764|gb|EPS66153.1|	27.76	5e-20	102	hypothetical protein M569_08620 [Genlisea aurea]
Dmel_0003716_tkv_thickveins_Source_FlyBase_0003716_HG_417	gi|1137215240|gb|OMO82690.1|	27.50	5e-20	102	hypothetical protein COLO4_22882 [Corchorus olitorius]
Dmel_0003716_tkv_thickveins_Source_FlyBase_0003716_HG_417	gi|697172208|ref|XP_009595040.1|	28.57	5e-20	103	PREDICTED: serine/threonine-protein kinase HT1-like [Nicotiana tomentosiformis]
Dmel_0003716_tkv_thickveins_Source_FlyBase_0003716_HG_417	gi|1111014820|ref|XP_019258382.1|	27.44	6e-20	102	PREDICTED: serine/threonine-protein kinase HT1-like [Nicotiana attenuata]
Dmel_0003716_tkv_thickveins_Source_FlyBase_0003716_HG_417	gi|902176576|gb|KNA08793.1|	26.73	6e-20	103	hypothetical protein SOVF_159510 isoform B [Spinacia oleracea]
Dmel_0003716_tkv_thickveins_Source_FlyBase_0003716_HG_417	gi|565390529|ref|XP_006360990.1|	28.52	6e-20	104	PREDICTED: serine/threonine-protein kinase EDR1 [Solanum tuberosum]
Dmel_0003716_tkv_thickveins_Source_FlyBase_0003716_HG_417	gi|1109151617|ref|XP_019083729.1|	26.75	6e-20	102	PREDICTED: serine/threonine-protein kinase HT1 [Camelina sativa]
Dmel_0003716_tkv_thickveins_Source_FlyBase_0003716_HG_417	gi|965656529|dbj|BAT72948.1|	27.79	6e-20	102	hypothetical protein VIGAN_01039600 [Vigna angularis var. angularis]
Dmel_0003716_tkv_thickveins_Source_FlyBase_0003716_HG_417	gi|242064176|ref|XP_002453377.1|	29.97	6e-20	102	hypothetical protein SORBIDRAFT_04g004950 [Sorghum bicolor]
Dmel_0003716_tkv_thickveins_Source_FlyBase_0003716_HG_417	gi|674237436|gb|KFK30201.1|	25.30	6e-20	103	hypothetical protein AALP_AA7G231400 [Arabis alpina]
Dmel_0003716_tkv_thickveins_Source_FlyBase_0003716_HG_417	gi|527197603|gb|EPS66052.1|	27.41	6e-20	102	hypothetical protein M569_08722 [Genlisea aurea]
Dmel_0003716_tkv_thickveins_Source_FlyBase_0003716_HG_417	gi|694997824|ref|XP_009401360.1|	25.82	6e-20	103	PREDICTED: serine/threonine-protein kinase STY46-like isoform X3 [Musa acuminata subsp. malaccensis]
Dmel_0003716_tkv_thickveins_Source_FlyBase_0003716_HG_417	gi|302851322|ref|XP_002957185.1|	27.36	6e-20	100	hypothetical protein VOLCADRAFT_83988 [Volvox carteri f. nagariensis]
Dmel_0003716_tkv_thickveins_Source_FlyBase_0003716_HG_417	gi|743767102|ref|XP_010913802.1|	28.57	6e-20	102	PREDICTED: serine/threonine-protein kinase HT1 [Elaeis guineensis]
Dmel_0003716_tkv_thickveins_Source_FlyBase_0003716_HG_417	gi|28864539|gb|AAO48744.1|	28.57	6e-20	102	serine/threonine protein kinase [Oryza sativa Japonica Group]
Dmel_0003716_tkv_thickveins_Source_FlyBase_0003716_HG_417	gi|1002243668|ref|XP_015626062.1|	29.55	7e-20	102	PREDICTED: serine/threonine-protein kinase HT1 [Oryza sativa Japonica Group]
Dmel_0003716_tkv_thickveins_Source_FlyBase_0003716_HG_417	gi|723722370|ref|XP_004245365.2|	28.52	7e-20	103	PREDICTED: serine/threonine-protein kinase EDR1 [Solanum lycopersicum]
Dmel_0003716_tkv_thickveins_Source_FlyBase_0003716_HG_417	gi|1104641784|ref|XP_019066839.1|	29.45	7e-20	101	PREDICTED: serine/threonine-protein kinase HT1-like [Solanum lycopersicum]
Dmel_0003716_tkv_thickveins_Source_FlyBase_0003716_HG_417	gi|970048331|ref|XP_015085708.1|	28.52	7e-20	103	PREDICTED: serine/threonine-protein kinase EDR1 [Solanum pennellii]
Dmel_0003716_tkv_thickveins_Source_FlyBase_0003716_HG_417	gi|1026034568|ref|XP_016563450.1|	29.15	7e-20	101	PREDICTED: serine/threonine-protein kinase HT1-like [Capsicum annuum]
Dmel_0003716_tkv_thickveins_Source_FlyBase_0003716_HG_417	gi|731377093|ref|XP_010667775.1|	28.47	7e-20	103	PREDICTED: serine/threonine-protein kinase EDR1 [Beta vulgaris subsp. vulgaris]
Dmel_0003716_tkv_thickveins_Source_FlyBase_0003716_HG_417	gi|470380880|ref|XP_004333733.1|	29.43	7e-20	104	serine/threonine protein kinase, putative, partial [Acanthamoeba castellanii str. Neff]
Dmel_0003716_tkv_thickveins_Source_FlyBase_0003716_HG_417	gi|470380880|ref|XP_004333733.1|	29.82	1e-15	91.3	serine/threonine protein kinase, putative, partial [Acanthamoeba castellanii str. Neff]
Dmel_0003716_tkv_thickveins_Source_FlyBase_0003716_HG_417	gi|567216866|ref|XP_006412062.1|	24.88	7e-20	103	hypothetical protein EUTSA_v10024820mg [Eutrema salsugineum]
Dmel_0003716_tkv_thickveins_Source_FlyBase_0003716_HG_417	gi|568844099|ref|XP_006475933.1|	28.28	7e-20	103	PREDICTED: serine/threonine-protein kinase EDR1 isoform X1 [Citrus sinensis]
Dmel_0003716_tkv_thickveins_Source_FlyBase_0003716_HG_417	gi|1063491523|ref|XP_017982326.1|	28.12	7e-20	102	PREDICTED: serine/threonine-protein kinase HT1 [Theobroma cacao]
Dmel_0003716_tkv_thickveins_Source_FlyBase_0003716_HG_417	gi|763782419|gb|KJB49490.1|	27.57	8e-20	100	hypothetical protein B456_008G121800 [Gossypium raimondii]
Dmel_0003716_tkv_thickveins_Source_FlyBase_0003716_HG_417	gi|297745272|emb|CBI40352.3|	29.07	8e-20	103	unnamed protein product, partial [Vitis vinifera]
Dmel_0003716_tkv_thickveins_Source_FlyBase_0003716_HG_417	gi|565352614|ref|XP_006343235.1|	28.57	8e-20	102	PREDICTED: serine/threonine-protein kinase HT1-like [Solanum tuberosum]
Dmel_0003716_tkv_thickveins_Source_FlyBase_0003716_HG_417	gi|1117532330|ref|XP_019446469.1|	26.90	8e-20	102	PREDICTED: serine/threonine-protein kinase HT1-like [Lupinus angustifolius]
Dmel_0003716_tkv_thickveins_Source_FlyBase_0003716_HG_417	gi|470511914|ref|XP_004352074.1|	26.62	8e-20	104	serine/threonine kinase [Acanthamoeba castellanii str. Neff]
Dmel_0003716_tkv_thickveins_Source_FlyBase_0003716_HG_417	gi|470511914|ref|XP_004352074.1|	30.36	5e-19	102	serine/threonine kinase [Acanthamoeba castellanii str. Neff]
Dmel_0003716_tkv_thickveins_Source_FlyBase_0003716_HG_417	gi|449433301|ref|XP_004134436.1|	27.71	8e-20	101	PREDICTED: serine/threonine-protein kinase HT1-like [Cucumis sativus]
Dmel_0003716_tkv_thickveins_Source_FlyBase_0003716_HG_417	gi|1021494165|ref|XP_016190073.1|	28.25	8e-20	103	PREDICTED: serine/threonine-protein kinase HT1-like [Arachis ipaensis]
Dmel_0003716_tkv_thickveins_Source_FlyBase_0003716_HG_417	gi|1063459413|ref|XP_017972026.1|	27.10	8e-20	102	PREDICTED: serine/threonine-protein kinase STY8 isoform X1 [Theobroma cacao]
Dmel_0003716_tkv_thickveins_Source_FlyBase_0003716_HG_417	gi|659099745|ref|XP_008450756.1|	28.90	8e-20	103	PREDICTED: serine/threonine-protein kinase EDR1 [Cucumis melo]
Dmel_0003716_tkv_thickveins_Source_FlyBase_0003716_HG_417	gi|1027857258|ref|NP_001312587.1|	27.13	8e-20	101	serine/threonine-protein kinase HT1-like [Nicotiana tabacum]
Dmel_0003716_tkv_thickveins_Source_FlyBase_0003716_HG_417	gi|1142663912|gb|ONM23234.1|	25.97	9e-20	103	Serine/threonine-protein kinase STY46 [Zea mays]
Dmel_0003716_tkv_thickveins_Source_FlyBase_0003716_HG_417	gi|902139045|gb|KNA04542.1|	28.72	9e-20	103	hypothetical protein SOVF_198710 [Spinacia oleracea]
Dmel_0003716_tkv_thickveins_Source_FlyBase_0003716_HG_417	gi|1150159131|ref|XP_020222022.1|	27.42	9e-20	103	lysM domain receptor-like kinase 3 [Cajanus cajan]
Dmel_0003716_tkv_thickveins_Source_FlyBase_0003716_HG_417	gi|702438096|ref|XP_010070425.1|	29.07	9e-20	102	PREDICTED: LOW QUALITY PROTEIN: serine/threonine-protein kinase TNNI3K-like [Eucalyptus grandis]
Dmel_0003716_tkv_thickveins_Source_FlyBase_0003716_HG_417	gi|698434478|ref|XP_009799013.1|	27.13	9e-20	101	PREDICTED: serine/threonine-protein kinase HT1-like [Nicotiana sylvestris]
Dmel_0003716_tkv_thickveins_Source_FlyBase_0003716_HG_417	gi|568844101|ref|XP_006475934.1|	28.28	9e-20	103	PREDICTED: serine/threonine-protein kinase EDR1 isoform X2 [Citrus sinensis]
Dmel_0003716_tkv_thickveins_Source_FlyBase_0003716_HG_417	gi|923609592|ref|XP_013743798.1|	25.68	9e-20	103	PREDICTED: tyrosine-protein kinase STK-like [Brassica napus]
Dmel_0003716_tkv_thickveins_Source_FlyBase_0003716_HG_417	gi|672823568|gb|KFH68461.1|	29.45	9e-20	103	TKL protein kinase [Mortierella verticillata NRRL 6337]
Dmel_0003716_tkv_thickveins_Source_FlyBase_0003716_HG_417	gi|1072982153|ref|XP_018441560.1|	26.32	9e-20	101	PREDICTED: serine/threonine-protein kinase HT1-like [Raphanus sativus]
Dmel_0003716_tkv_thickveins_Source_FlyBase_0003716_HG_417	gi|293331679|ref|NP_001168730.1|	25.97	1e-19	103	putative ACT-domain containing protein kinase family protein [Zea mays]
Dmel_0003716_tkv_thickveins_Source_FlyBase_0003716_HG_417	gi|944261275|gb|KQL25532.1|	28.30	1e-19	101	hypothetical protein SETIT_029284mg [Setaria italica]
Dmel_0003716_tkv_thickveins_Source_FlyBase_0003716_HG_417	gi|1004143352|gb|KXZ51336.1|	30.13	1e-19	100	hypothetical protein GPECTOR_13g823 [Gonium pectorale]
Dmel_0003716_tkv_thickveins_Source_FlyBase_0003716_HG_417	gi|1063459415|ref|XP_007051823.2|	27.10	1e-19	101	PREDICTED: serine/threonine-protein kinase STY8 isoform X2 [Theobroma cacao]
Dmel_0003716_tkv_thickveins_Source_FlyBase_0003716_HG_417	gi|567888310|ref|XP_006436677.1|	27.60	1e-19	103	hypothetical protein CICLE_v10031182mg [Citrus clementina]
Dmel_0003716_tkv_thickveins_Source_FlyBase_0003716_HG_417	gi|658044496|ref|XP_008357906.1|	28.37	1e-19	100	PREDICTED: serine/threonine-protein kinase STY8-like [Malus domestica]
Dmel_0003716_tkv_thickveins_Source_FlyBase_0003716_HG_417	gi|1111032547|ref|XP_019267524.1|	27.13	1e-19	101	PREDICTED: serine/threonine-protein kinase HT1-like [Nicotiana attenuata]
Dmel_0003716_tkv_thickveins_Source_FlyBase_0003716_HG_417	gi|508704084|gb|EOX95980.1|	27.10	1e-19	101	Seven transmembrane domain-containing tyrosine-protein kinase 1 [Theobroma cacao]
Dmel_0003716_tkv_thickveins_Source_FlyBase_0003716_HG_417	gi|729317239|ref|XP_010532192.1|	30.03	1e-19	103	PREDICTED: serine/threonine-protein kinase EDR1 [Tarenaya hassleriana]
Dmel_0003716_tkv_thickveins_Source_FlyBase_0003716_HG_417	gi|223992903|ref|XP_002286135.1|	30.80	1e-19	99.4	predicted protein [Thalassiosira pseudonana CCMP1335]
Dmel_0003716_tkv_thickveins_Source_FlyBase_0003716_HG_417	gi|697103081|ref|XP_009604445.1|	27.13	1e-19	101	PREDICTED: serine/threonine-protein kinase HT1-like [Nicotiana tomentosiformis]
Dmel_0003716_tkv_thickveins_Source_FlyBase_0003716_HG_417	gi|747045572|ref|XP_011094755.1|	28.90	1e-19	100	PREDICTED: seven transmembrane domain-containing tyrosine-protein kinase 1-like [Sesamum indicum]
Dmel_0003716_tkv_thickveins_Source_FlyBase_0003716_HG_417	gi|1063459417|ref|XP_017972032.1|	27.10	1e-19	101	PREDICTED: serine/threonine-protein kinase STY8 isoform X3 [Theobroma cacao]
Dmel_0003716_tkv_thickveins_Source_FlyBase_0003716_HG_417	gi|1160558527|ref|XP_020434085.1|	29.62	1e-19	100	protein tyrosine kinase [Polysphondylium pallidum PN500]
Dmel_0003716_tkv_thickveins_Source_FlyBase_0003716_HG_417	gi|727598921|ref|XP_010472442.1|	26.75	1e-19	101	PREDICTED: serine/threonine-protein kinase HT1-like [Camelina sativa]
Dmel_0003716_tkv_thickveins_Source_FlyBase_0003716_HG_417	gi|224286941|gb|ACN41173.1|	27.76	1e-19	101	unknown [Picea sitchensis]
Dmel_0003716_tkv_thickveins_Source_FlyBase_0003716_HG_417	gi|727511891|ref|XP_010432231.1|	28.33	1e-19	100	PREDICTED: serine/threonine-protein kinase STY17-like [Camelina sativa]
Dmel_0003716_tkv_thickveins_Source_FlyBase_0003716_HG_417	gi|971561521|ref|XP_006353824.2|	27.71	1e-19	100	PREDICTED: serine/threonine-protein kinase HT1-like [Solanum tuberosum]
Dmel_0003716_tkv_thickveins_Source_FlyBase_0003716_HG_417	gi|923717393|ref|XP_013664075.1|	26.32	1e-19	101	PREDICTED: serine/threonine-protein kinase HT1-like [Brassica napus]
Dmel_0003716_tkv_thickveins_Source_FlyBase_0003716_HG_417	gi|1025337726|ref|XP_016507413.1|	27.13	1e-19	101	PREDICTED: serine/threonine-protein kinase HT1-like [Nicotiana tabacum]
Dmel_0003716_tkv_thickveins_Source_FlyBase_0003716_HG_417	gi|508782638|gb|EOY29894.1|	29.07	1e-19	103	Map3k delta-1 protein kinase isoform 1 [Theobroma cacao]
Dmel_0003716_tkv_thickveins_Source_FlyBase_0003716_HG_417	gi|571467036|ref|XP_006583821.1|	28.25	1e-19	102	PREDICTED: serine/threonine-protein kinase HT1-like [Glycine max]
Dmel_0003716_tkv_thickveins_Source_FlyBase_0003716_HG_417	gi|971542953|ref|XP_015162287.1|	28.92	1e-19	100	PREDICTED: serine/threonine-protein kinase STY46-like [Solanum tuberosum]
Dmel_0003716_tkv_thickveins_Source_FlyBase_0003716_HG_417	gi|1063495587|ref|XP_017983228.1|	29.07	1e-19	103	PREDICTED: serine/threonine-protein kinase EDR1 [Theobroma cacao]
Dmel_0003716_tkv_thickveins_Source_FlyBase_0003716_HG_417	gi|3367596|emb|CAA20048.1|	27.45	1e-19	102	putative protein [Arabidopsis thaliana]
Dmel_0003716_tkv_thickveins_Source_FlyBase_0003716_HG_417	gi|604333643|gb|EYU37994.1|	28.32	1e-19	101	hypothetical protein MIMGU_mgv1a003777mg [Erythranthe guttata]
Dmel_0003716_tkv_thickveins_Source_FlyBase_0003716_HG_417	gi|955358126|ref|XP_014621122.1|	28.25	1e-19	102	PREDICTED: serine/threonine-protein kinase HT1-like [Glycine max]
Dmel_0003716_tkv_thickveins_Source_FlyBase_0003716_HG_417	gi|635362820|emb|CCI48517.1|	26.54	1e-19	103	unnamed protein product [Albugo candida]
Dmel_0003716_tkv_thickveins_Source_FlyBase_0003716_HG_417	gi|734342363|gb|KHN09999.1|	28.25	1e-19	102	Serine/threonine-protein kinase HT1 [Glycine soja]
Dmel_0003716_tkv_thickveins_Source_FlyBase_0003716_HG_417	gi|255638494|gb|ACU19556.1|	28.25	1e-19	102	unknown [Glycine max]
Dmel_0003716_tkv_thickveins_Source_FlyBase_0003716_HG_417	gi|226494263|ref|NP_001148926.1|	28.66	1e-19	101	uncharacterized protein LOC100282546 [Zea mays]
Dmel_0003716_tkv_thickveins_Source_FlyBase_0003716_HG_417	gi|971517064|dbj|GAQ81153.1|	28.62	1e-19	101	VH1-INTERACTING KINASE-like [Klebsormidium flaccidum]
Dmel_0003716_tkv_thickveins_Source_FlyBase_0003716_HG_417	gi|1150680808|ref|XP_020251611.1|	27.80	1e-19	100	serine/threonine-protein kinase HT1-like [Asparagus officinalis]
Dmel_0003716_tkv_thickveins_Source_FlyBase_0003716_HG_417	gi|857978177|emb|CEO96152.1|	28.71	1e-19	103	hypothetical protein PBRA_004842 [Plasmodiophora brassicae]
Dmel_0003716_tkv_thickveins_Source_FlyBase_0003716_HG_417	gi|567182109|ref|XP_006402293.1|	28.49	1e-19	100	hypothetical protein EUTSA_v10006026mg [Eutrema salsugineum]
Dmel_0003716_tkv_thickveins_Source_FlyBase_0003716_HG_417	gi|952951542|gb|ALO20331.1|	24.18	1e-19	101	serine/threonine-protein kinase [Momordica charantia]
Dmel_0003716_tkv_thickveins_Source_FlyBase_0003716_HG_417	gi|474108239|gb|EMS55510.1|	29.97	2e-19	101	Serine/threonine-protein kinase HT1 [Triticum urartu]
Dmel_0003716_tkv_thickveins_Source_FlyBase_0003716_HG_417	gi|685295568|ref|XP_009138650.1|	28.48	2e-19	100	PREDICTED: serine/threonine-protein kinase HT1 [Brassica rapa]
Dmel_0003716_tkv_thickveins_Source_FlyBase_0003716_HG_417	gi|700289740|gb|AIU68843.1|	28.74	2e-19	100	mitogen-activated protein kinase kinase kinase Raf48.1 [Brassica napus]
Dmel_0003716_tkv_thickveins_Source_FlyBase_0003716_HG_417	gi|923603332|ref|XP_013741829.1|	28.48	2e-19	100	PREDICTED: serine/threonine-protein kinase HT1-like [Brassica napus]
Dmel_0003716_tkv_thickveins_Source_FlyBase_0003716_HG_417	gi|685366139|ref|XP_009117136.1|	26.18	2e-19	100	PREDICTED: serine/threonine-protein kinase HT1-like [Brassica rapa]
Dmel_0003716_tkv_thickveins_Source_FlyBase_0003716_HG_417	gi|460396196|ref|XP_004243664.1|	27.44	2e-19	100	PREDICTED: serine/threonine-protein kinase HT1-like [Solanum lycopersicum]
Dmel_0011300_babo_baboon_Source_FlyBase_0011300_HG_417	gi|1150712995|ref|XP_020267222.1|	30.94	2e-27	125	serine/threonine-protein kinase HT1-like [Asparagus officinalis]
Dmel_0011300_babo_baboon_Source_FlyBase_0011300_HG_417	gi|1013936401|gb|KYQ90099.1|	31.82	3e-27	128	filamin/ABP280 repeat-containing protein [Dictyostelium lacteum]
Dmel_0011300_babo_baboon_Source_FlyBase_0011300_HG_417	gi|1142858760|gb|ONM57244.1|	29.01	5e-27	122	ATP binding protein [Zea mays]
Dmel_0011300_babo_baboon_Source_FlyBase_0011300_HG_417	gi|1070923395|gb|OEL18437.1|	31.10	6e-27	124	Serine/threonine-protein kinase HT1 [Dichanthelium oligosanthes]
Dmel_0011300_babo_baboon_Source_FlyBase_0011300_HG_417	gi|1130856565|dbj|GAV63645.1|	30.62	7e-27	123	Pkinase_Tyr domain-containing protein [Cephalotus follicularis]
Dmel_0011300_babo_baboon_Source_FlyBase_0011300_HG_417	gi|971520500|dbj|GAQ77653.1|	29.70	7e-27	125	ATMRK serine/threonine protein kinase-like domain [Klebsormidium flaccidum]
Dmel_0011300_babo_baboon_Source_FlyBase_0011300_HG_417	gi|568840795|ref|XP_006474351.1|	31.62	1e-26	122	PREDICTED: serine/threonine-protein kinase HT1-like [Citrus sinensis]
Dmel_0011300_babo_baboon_Source_FlyBase_0011300_HG_417	gi|922338567|ref|XP_013447273.1|	30.62	1e-26	122	Serine/Threonine kinase family protein [Medicago truncatula]
Dmel_0011300_babo_baboon_Source_FlyBase_0011300_HG_417	gi|823119939|ref|XP_012475106.1|	30.62	1e-26	122	PREDICTED: serine/threonine-protein kinase HT1-like [Gossypium raimondii]
Dmel_0011300_babo_baboon_Source_FlyBase_0011300_HG_417	gi|657977415|ref|XP_008380618.1|	30.62	1e-26	122	PREDICTED: serine/threonine-protein kinase HT1-like [Malus domestica]
Dmel_0011300_babo_baboon_Source_FlyBase_0011300_HG_417	gi|1035931023|gb|OAY60609.1|	30.00	1e-26	122	hypothetical protein MANES_01G125400 [Manihot esculenta]
Dmel_0011300_babo_baboon_Source_FlyBase_0011300_HG_417	gi|226506724|ref|NP_001151086.1|	31.10	2e-26	122	uncharacterized protein LOC100284719 [Zea mays]
Dmel_0011300_babo_baboon_Source_FlyBase_0011300_HG_417	gi|670373508|ref|XP_008668092.1|	31.10	2e-26	122	uncharacterized protein LOC100284719 isoform X1 [Zea mays]
Dmel_0011300_babo_baboon_Source_FlyBase_0011300_HG_417	gi|226502664|ref|NP_001149811.1|	31.10	2e-26	122	uncharacterized LOC100279233 [Zea mays]
Dmel_0011300_babo_baboon_Source_FlyBase_0011300_HG_417	gi|970045855|ref|XP_015084413.1|	29.53	2e-26	125	PREDICTED: protein kinase wis1-like [Solanum pennellii]
Dmel_0011300_babo_baboon_Source_FlyBase_0011300_HG_417	gi|1079239535|ref|XP_018507363.1|	30.29	2e-26	122	PREDICTED: serine/threonine-protein kinase HT1-like [Pyrus x bretschneideri]
Dmel_0011300_babo_baboon_Source_FlyBase_0011300_HG_417	gi|658026058|ref|XP_008348448.1|	30.29	3e-26	122	PREDICTED: serine/threonine-protein kinase HT1-like [Malus domestica]
Dmel_0011300_babo_baboon_Source_FlyBase_0011300_HG_417	gi|643724206|gb|KDP33407.1|	30.94	3e-26	121	hypothetical protein JCGZ_06978 [Jatropha curcas]
Dmel_0011300_babo_baboon_Source_FlyBase_0011300_HG_417	gi|1142858764|gb|ONM57248.1|	28.15	3e-26	121	ATP binding protein [Zea mays]
Dmel_0011300_babo_baboon_Source_FlyBase_0011300_HG_417	gi|1035927678|gb|OAY57265.1|	30.29	3e-26	121	hypothetical protein MANES_02G082900 [Manihot esculenta]
Dmel_0011300_babo_baboon_Source_FlyBase_0011300_HG_417	gi|1035914127|gb|OAY43720.1|	30.29	3e-26	121	hypothetical protein MANES_08G092400 [Manihot esculenta]
Dmel_0011300_babo_baboon_Source_FlyBase_0011300_HG_417	gi|566214156|ref|XP_006371837.1|	29.97	3e-26	121	serine/threonine/tyrosine kinase family protein [Populus trichocarpa]
Dmel_0011300_babo_baboon_Source_FlyBase_0011300_HG_417	gi|590571016|ref|XP_007011473.1|	30.56	3e-26	121	PREDICTED: serine/threonine-protein kinase HT1 [Theobroma cacao]
Dmel_0011300_babo_baboon_Source_FlyBase_0011300_HG_417	gi|330845180|ref|XP_003294475.1|	31.23	3e-26	124	hypothetical protein DICPUDRAFT_96054 [Dictyostelium purpureum]
Dmel_0011300_babo_baboon_Source_FlyBase_0011300_HG_417	gi|514803733|ref|XP_004976750.1|	30.77	3e-26	121	PREDICTED: serine/threonine-protein kinase HT1-like [Setaria italica]
Dmel_0011300_babo_baboon_Source_FlyBase_0011300_HG_417	gi|729332852|ref|XP_010537284.1|	28.95	3e-26	122	PREDICTED: serine/threonine-protein kinase STY46-like isoform X2 [Tarenaya hassleriana]
Dmel_0011300_babo_baboon_Source_FlyBase_0011300_HG_417	gi|242077120|ref|XP_002448496.1|	32.16	3e-26	121	hypothetical protein SORBIDRAFT_06g027970 [Sorghum bicolor]
Dmel_0011300_babo_baboon_Source_FlyBase_0011300_HG_417	gi|802623104|ref|XP_012076278.1|	30.62	3e-26	121	PREDICTED: serine/threonine-protein kinase HT1 [Jatropha curcas]
Dmel_0011300_babo_baboon_Source_FlyBase_0011300_HG_417	gi|567916140|ref|XP_006450076.1|	30.29	3e-26	121	hypothetical protein CICLE_v10008432mg [Citrus clementina]
Dmel_0011300_babo_baboon_Source_FlyBase_0011300_HG_417	gi|1009129469|ref|XP_015881780.1|	29.97	4e-26	121	PREDICTED: serine/threonine-protein kinase HT1-like isoform X3 [Ziziphus jujuba]
Dmel_0011300_babo_baboon_Source_FlyBase_0011300_HG_417	gi|586748029|ref|XP_006850997.1|	31.27	4e-26	121	PREDICTED: serine/threonine-protein kinase HT1 [Amborella trichopoda]
Dmel_0011300_babo_baboon_Source_FlyBase_0011300_HG_417	gi|719987942|ref|XP_010252176.1|	29.97	4e-26	121	PREDICTED: serine/threonine-protein kinase HT1-like [Nelumbo nucifera]
Dmel_0011300_babo_baboon_Source_FlyBase_0011300_HG_417	gi|1103912908|ref|XP_019057859.1|	28.95	4e-26	121	PREDICTED: serine/threonine-protein kinase STY46-like isoform X3 [Tarenaya hassleriana]
Dmel_0011300_babo_baboon_Source_FlyBase_0011300_HG_417	gi|729332845|ref|XP_010537283.1|	28.95	4e-26	122	PREDICTED: serine/threonine-protein kinase STY46-like isoform X1 [Tarenaya hassleriana]
Dmel_0011300_babo_baboon_Source_FlyBase_0011300_HG_417	gi|1009129471|ref|XP_015881781.1|	29.97	4e-26	120	PREDICTED: serine/threonine-protein kinase HT1-like isoform X4 [Ziziphus jujuba]
Dmel_0011300_babo_baboon_Source_FlyBase_0011300_HG_417	gi|743925114|ref|XP_011006694.1|	29.64	4e-26	121	PREDICTED: serine/threonine-protein kinase HT1 [Populus euphratica]
Dmel_0011300_babo_baboon_Source_FlyBase_0011300_HG_417	gi|224009472|ref|XP_002293694.1|	31.68	5e-26	119	hypothetical protein THAPSDRAFT_264122 [Thalassiosira pseudonana CCMP1335]
Dmel_0011300_babo_baboon_Source_FlyBase_0011300_HG_417	gi|743925072|ref|XP_011006671.1|	30.29	5e-26	120	PREDICTED: serine/threonine-protein kinase HT1-like [Populus euphratica]
Dmel_0011300_babo_baboon_Source_FlyBase_0011300_HG_417	gi|1009129463|ref|XP_015881777.1|	29.97	5e-26	120	PREDICTED: serine/threonine-protein kinase HT1-like isoform X1 [Ziziphus jujuba]
Dmel_0011300_babo_baboon_Source_FlyBase_0011300_HG_417	gi|1009129465|ref|XP_015881778.1|	29.97	5e-26	120	PREDICTED: serine/threonine-protein kinase HT1-like isoform X2 [Ziziphus jujuba]
Dmel_0011300_babo_baboon_Source_FlyBase_0011300_HG_417	gi|747063275|ref|XP_011078178.1|	31.27	5e-26	120	PREDICTED: serine/threonine-protein kinase HT1-like [Sesamum indicum]
Dmel_0011300_babo_baboon_Source_FlyBase_0011300_HG_417	gi|971571182|ref|XP_015169630.1|	30.64	5e-26	124	PREDICTED: probable serine/threonine-protein kinase DDB_G0290621 [Solanum tuberosum]
Dmel_0011300_babo_baboon_Source_FlyBase_0011300_HG_417	gi|643722732|gb|KDP32482.1|	30.29	5e-26	120	hypothetical protein JCGZ_13407 [Jatropha curcas]
Dmel_0011300_babo_baboon_Source_FlyBase_0011300_HG_417	gi|902168253|gb|KNA07484.1|	30.93	5e-26	120	hypothetical protein SOVF_171400 [Spinacia oleracea]
Dmel_0011300_babo_baboon_Source_FlyBase_0011300_HG_417	gi|302781004|ref|XP_002972276.1|	30.95	6e-26	120	hypothetical protein SELMODRAFT_97070 [Selaginella moellendorffii]
Dmel_0011300_babo_baboon_Source_FlyBase_0011300_HG_417	gi|219884189|gb|ACL52469.1|	31.10	6e-26	120	unknown [Zea mays]
Dmel_0011300_babo_baboon_Source_FlyBase_0011300_HG_417	gi|802640599|ref|XP_012078897.1|	29.97	6e-26	120	PREDICTED: serine/threonine-protein kinase HT1-like [Jatropha curcas]
Dmel_0011300_babo_baboon_Source_FlyBase_0011300_HG_417	gi|302804877|ref|XP_002984190.1|	30.95	6e-26	119	hypothetical protein SELMODRAFT_120027 [Selaginella moellendorffii]
Dmel_0011300_babo_baboon_Source_FlyBase_0011300_HG_417	gi|1079239537|ref|XP_018507364.1|	30.29	6e-26	120	PREDICTED: serine/threonine-protein kinase HT1-like [Pyrus x bretschneideri]
Dmel_0011300_babo_baboon_Source_FlyBase_0011300_HG_417	gi|566178812|ref|XP_006382216.1|	29.64	6e-26	120	serine/threonine/tyrosine kinase family protein [Populus trichocarpa]
Dmel_0011300_babo_baboon_Source_FlyBase_0011300_HG_417	gi|743917975|ref|XP_011002984.1|	29.97	7e-26	120	PREDICTED: serine/threonine-protein kinase HT1-like [Populus euphratica]
Dmel_0011300_babo_baboon_Source_FlyBase_0011300_HG_417	gi|1035922748|gb|OAY52337.1|	30.52	7e-26	120	hypothetical protein MANES_04G075100 [Manihot esculenta]
Dmel_0011300_babo_baboon_Source_FlyBase_0011300_HG_417	gi|670424781|ref|XP_008653067.1|	28.43	7e-26	122	serine/threonine-protein kinase STY46 isoform X1 [Zea mays]
Dmel_0011300_babo_baboon_Source_FlyBase_0011300_HG_417	gi|567191590|ref|XP_006404965.1|	30.58	7e-26	120	hypothetical protein EUTSA_v10000160mg [Eutrema salsugineum]
Dmel_0011300_babo_baboon_Source_FlyBase_0011300_HG_417	gi|670424783|ref|XP_008653068.1|	28.43	7e-26	122	serine/threonine-protein kinase STY46 isoform X2 [Zea mays]
Dmel_0011300_babo_baboon_Source_FlyBase_0011300_HG_417	gi|1099294559|gb|JAU93975.1|	29.79	1e-25	120	Serine/threonine-protein kinase HT1 [Noccaea caerulescens]
Dmel_0011300_babo_baboon_Source_FlyBase_0011300_HG_417	gi|168016009|ref|XP_001760542.1|	29.67	1e-25	122	predicted protein [Physcomitrella patens]
Dmel_0011300_babo_baboon_Source_FlyBase_0011300_HG_417	gi|1109300307|ref|XP_019174919.1|	29.87	1e-25	120	PREDICTED: serine/threonine-protein kinase HT1-like [Ipomoea nil]
Dmel_0011300_babo_baboon_Source_FlyBase_0011300_HG_417	gi|1028954324|ref|XP_016720594.1|	30.29	1e-25	120	PREDICTED: serine/threonine-protein kinase HT1-like [Gossypium hirsutum]
Dmel_0011300_babo_baboon_Source_FlyBase_0011300_HG_417	gi|944261275|gb|KQL25532.1|	28.31	1e-25	119	hypothetical protein SETIT_029284mg [Setaria italica]
Dmel_0011300_babo_baboon_Source_FlyBase_0011300_HG_417	gi|568860273|ref|XP_006483649.1|	29.97	1e-25	120	PREDICTED: serine/threonine-protein kinase HT1 isoform X1 [Citrus sinensis]
Dmel_0011300_babo_baboon_Source_FlyBase_0011300_HG_417	gi|470120300|ref|XP_004296243.1|	32.64	1e-25	122	PREDICTED: RAF proto-oncogene serine/threonine-protein kinase-like [Fragaria vesca subsp. vesca]
Dmel_0011300_babo_baboon_Source_FlyBase_0011300_HG_417	gi|937929466|dbj|BAT04382.1|	30.10	1e-25	119	Os08g0224100, partial [Oryza sativa Japonica Group]
Dmel_0011300_babo_baboon_Source_FlyBase_0011300_HG_417	gi|645236080|ref|XP_008224568.1|	29.97	1e-25	119	PREDICTED: serine/threonine-protein kinase HT1-like [Prunus mume]
Dmel_0011300_babo_baboon_Source_FlyBase_0011300_HG_417	gi|698480360|ref|XP_009787232.1|	30.82	1e-25	119	PREDICTED: serine/threonine-protein kinase HT1-like [Nicotiana sylvestris]
Dmel_0011300_babo_baboon_Source_FlyBase_0011300_HG_417	gi|1002291185|ref|XP_015649929.1|	30.10	1e-25	119	PREDICTED: serine/threonine-protein kinase HT1 [Oryza sativa Japonica Group]
Dmel_0011300_babo_baboon_Source_FlyBase_0011300_HG_417	gi|255574171|ref|XP_002528001.1|	31.62	2e-25	119	PREDICTED: serine/threonine-protein kinase HT1 [Ricinus communis]
Dmel_0011300_babo_baboon_Source_FlyBase_0011300_HG_417	gi|596146263|ref|XP_007222656.1|	29.97	2e-25	119	serine/threonine-protein kinase HT1 [Prunus persica]
Dmel_0011300_babo_baboon_Source_FlyBase_0011300_HG_417	gi|848900193|ref|XP_012850250.1|	29.87	2e-25	119	PREDICTED: serine/threonine-protein kinase HT1-like [Erythranthe guttata]
Dmel_0011300_babo_baboon_Source_FlyBase_0011300_HG_417	gi|923135219|ref|XP_013761075.1|	32.21	2e-25	120	TKL/DRK protein kinase [Thecamonas trahens ATCC 50062]
Dmel_0011300_babo_baboon_Source_FlyBase_0011300_HG_417	gi|747068524|ref|XP_011081021.1|	30.74	2e-25	122	PREDICTED: serine/threonine-protein kinase EDR1 [Sesamum indicum]
Dmel_0011300_babo_baboon_Source_FlyBase_0011300_HG_417	gi|302820585|ref|XP_002991959.1|	30.98	2e-25	122	hypothetical protein SELMODRAFT_269874 [Selaginella moellendorffii]
Dmel_0011300_babo_baboon_Source_FlyBase_0011300_HG_417	gi|1028965827|ref|XP_016726422.1|	30.16	2e-25	119	PREDICTED: serine/threonine-protein kinase HT1-like [Gossypium hirsutum]
Dmel_0011300_babo_baboon_Source_FlyBase_0011300_HG_417	gi|1050613391|ref|XP_017629475.1|	30.16	2e-25	119	PREDICTED: serine/threonine-protein kinase HT1 [Gossypium arboreum]
Dmel_0011300_babo_baboon_Source_FlyBase_0011300_HG_417	gi|729465178|ref|XP_010526285.1|	29.97	2e-25	119	PREDICTED: serine/threonine-protein kinase HT1-like [Tarenaya hassleriana]
Dmel_0011300_babo_baboon_Source_FlyBase_0011300_HG_417	gi|1021520971|ref|XP_016203868.1|	31.62	2e-25	119	PREDICTED: serine/threonine-protein kinase HT1-like [Arachis ipaensis]
Dmel_0011300_babo_baboon_Source_FlyBase_0011300_HG_417	gi|1098898027|gb|JAU07502.1|	30.58	2e-25	119	Serine/threonine-protein kinase HT1 [Noccaea caerulescens]
Dmel_0011300_babo_baboon_Source_FlyBase_0011300_HG_417	gi|1098833909|ref|XP_018823488.1|	29.32	2e-25	119	PREDICTED: serine/threonine-protein kinase HT1-like [Juglans regia]
Dmel_0011300_babo_baboon_Source_FlyBase_0011300_HG_417	gi|502138888|ref|XP_004503566.1|	29.97	2e-25	119	PREDICTED: serine/threonine-protein kinase HT1-like [Cicer arietinum]
Dmel_0011300_babo_baboon_Source_FlyBase_0011300_HG_417	gi|1137187630|gb|OMO61924.1|	30.29	2e-25	122	hypothetical protein CCACVL1_23144 [Corchorus capsularis]
Dmel_0011300_babo_baboon_Source_FlyBase_0011300_HG_417	gi|1099107839|gb|JAU54270.1|	30.07	2e-25	118	Serine/threonine-protein kinase EDR1, partial [Noccaea caerulescens]
Dmel_0011300_babo_baboon_Source_FlyBase_0011300_HG_417	gi|573953915|ref|XP_006659220.1|	29.74	2e-25	119	PREDICTED: serine/threonine-protein kinase HT1-like [Oryza brachyantha]
Dmel_0011300_babo_baboon_Source_FlyBase_0011300_HG_417	gi|567191587|ref|XP_006404964.1|	30.58	2e-25	119	hypothetical protein EUTSA_v10000160mg [Eutrema salsugineum]
Dmel_0011300_babo_baboon_Source_FlyBase_0011300_HG_417	gi|661882017|emb|CDP14242.1|	29.64	2e-25	119	unnamed protein product [Coffea canephora]
Dmel_0011300_babo_baboon_Source_FlyBase_0011300_HG_417	gi|15229398|ref|NP_191885.1|	29.77	2e-25	118	Protein kinase superfamily protein [Arabidopsis thaliana]
Dmel_0011300_babo_baboon_Source_FlyBase_0011300_HG_417	gi|823220455|ref|XP_012442927.1|	30.16	3e-25	119	PREDICTED: serine/threonine-protein kinase HT1-like [Gossypium raimondii]
Dmel_0011300_babo_baboon_Source_FlyBase_0011300_HG_417	gi|514732809|ref|XP_004957523.1|	28.31	3e-25	120	PREDICTED: serine/threonine-protein kinase STY46 [Setaria italica]
Dmel_0011300_babo_baboon_Source_FlyBase_0011300_HG_417	gi|731408001|ref|XP_010656692.1|	29.74	3e-25	118	PREDICTED: serine/threonine-protein kinase HT1 [Vitis vinifera]
Dmel_0011300_babo_baboon_Source_FlyBase_0011300_HG_417	gi|694323907|ref|XP_009353002.1|	32.45	3e-25	121	PREDICTED: serine/threonine-protein kinase CTR1-like isoform X1 [Pyrus x bretschneideri]
Dmel_0011300_babo_baboon_Source_FlyBase_0011300_HG_417	gi|1098799908|ref|XP_018805737.1|	31.96	3e-25	121	PREDICTED: serine/threonine-protein kinase STY17-like [Juglans regia]
Dmel_0011300_babo_baboon_Source_FlyBase_0011300_HG_417	gi|449470281|ref|XP_004152846.1|	29.32	3e-25	118	PREDICTED: serine/threonine-protein kinase HT1 [Cucumis sativus]
Dmel_0011300_babo_baboon_Source_FlyBase_0011300_HG_417	gi|1147558939|ref|XP_020083028.1|	30.24	3e-25	119	serine/threonine-protein kinase HT1-like [Ananas comosus]
Dmel_0011300_babo_baboon_Source_FlyBase_0011300_HG_417	gi|951008571|ref|XP_014509045.1|	30.93	3e-25	118	PREDICTED: serine/threonine-protein kinase HT1-like [Vigna radiata var. radiata]
Dmel_0011300_babo_baboon_Source_FlyBase_0011300_HG_417	gi|1009129499|ref|XP_015881796.1|	30.58	3e-25	118	PREDICTED: serine/threonine-protein kinase HT1-like [Ziziphus jujuba]
Dmel_0011300_babo_baboon_Source_FlyBase_0011300_HG_417	gi|1098824717|ref|XP_018818687.1|	30.58	3e-25	118	PREDICTED: serine/threonine-protein kinase HT1-like [Juglans regia]
Dmel_0011300_babo_baboon_Source_FlyBase_0011300_HG_417	gi|1150106580|ref|XP_020239531.1|	30.93	3e-25	118	serine/threonine-protein kinase HT1-like [Cajanus cajan]
Dmel_0011300_babo_baboon_Source_FlyBase_0011300_HG_417	gi|195647108|gb|ACG43022.1|	28.67	4e-25	120	ATP binding protein [Zea mays]
Dmel_0011300_babo_baboon_Source_FlyBase_0011300_HG_417	gi|593794337|ref|XP_007160207.1|	30.93	4e-25	118	hypothetical protein PHAVU_002G301900g [Phaseolus vulgaris]
Dmel_0011300_babo_baboon_Source_FlyBase_0011300_HG_417	gi|565374409|ref|XP_006353756.1|	29.55	4e-25	118	PREDICTED: serine/threonine-protein kinase HT1-like [Solanum tuberosum]
Dmel_0011300_babo_baboon_Source_FlyBase_0011300_HG_417	gi|694323911|ref|XP_009353003.1|	32.45	4e-25	121	PREDICTED: serine/threonine-protein kinase CTR1-like isoform X2 [Pyrus x bretschneideri]
Dmel_0011300_babo_baboon_Source_FlyBase_0011300_HG_417	gi|720097084|ref|XP_010247203.1|	29.97	4e-25	118	PREDICTED: serine/threonine-protein kinase HT1 [Nelumbo nucifera]
Dmel_0011300_babo_baboon_Source_FlyBase_0011300_HG_417	gi|1012125637|ref|XP_015963565.1|	28.00	4e-25	118	PREDICTED: serine/threonine-protein kinase STY17-like isoform X2 [Arachis duranensis]
Dmel_0011300_babo_baboon_Source_FlyBase_0011300_HG_417	gi|1026755990|gb|OAE18507.1|	28.52	4e-25	120	hypothetical protein AXG93_163s1400 [Marchantia polymorpha subsp. polymorpha]
Dmel_0011300_babo_baboon_Source_FlyBase_0011300_HG_417	gi|21554375|gb|AAM63482.1|	29.77	4e-25	117	ATMRK1 [Arabidopsis thaliana]
Dmel_0011300_babo_baboon_Source_FlyBase_0011300_HG_417	gi|255574169|ref|XP_002528000.1|	30.29	4e-25	118	PREDICTED: serine/threonine-protein kinase HT1 isoform X2 [Ricinus communis]
Dmel_0011300_babo_baboon_Source_FlyBase_0011300_HG_417	gi|573940791|ref|XP_006652796.1|	31.45	5e-25	118	PREDICTED: serine/threonine-protein kinase HT1-like [Oryza brachyantha]
Dmel_0011300_babo_baboon_Source_FlyBase_0011300_HG_417	gi|1000948832|ref|XP_015580148.1|	30.29	5e-25	118	PREDICTED: serine/threonine-protein kinase HT1 isoform X1 [Ricinus communis]
Dmel_0011300_babo_baboon_Source_FlyBase_0011300_HG_417	gi|970041728|ref|XP_015082254.1|	29.55	5e-25	118	PREDICTED: serine/threonine-protein kinase HT1-like [Solanum pennellii]
Dmel_0011300_babo_baboon_Source_FlyBase_0011300_HG_417	gi|645273694|ref|XP_008241999.1|	27.27	5e-25	120	PREDICTED: serine/threonine-protein kinase STY17 [Prunus mume]
Dmel_0011300_babo_baboon_Source_FlyBase_0011300_HG_417	gi|356523838|ref|XP_003530541.1|	30.93	5e-25	118	PREDICTED: serine/threonine-protein kinase HT1-like [Glycine max]
Dmel_0011300_babo_baboon_Source_FlyBase_0011300_HG_417	gi|1098723476|ref|XP_018853436.1|	28.30	5e-25	120	PREDICTED: serine/threonine-protein kinase CTR1-like [Juglans regia]
Dmel_0011300_babo_baboon_Source_FlyBase_0011300_HG_417	gi|747092366|ref|XP_011093940.1|	29.55	5e-25	117	PREDICTED: serine/threonine-protein kinase HT1-like [Sesamum indicum]
Dmel_0011300_babo_baboon_Source_FlyBase_0011300_HG_417	gi|698580220|ref|XP_009777228.1|	31.06	5e-25	120	PREDICTED: dual specificity protein kinase shkB-like isoform X2 [Nicotiana sylvestris]
Dmel_0011300_babo_baboon_Source_FlyBase_0011300_HG_417	gi|731318236|ref|XP_010669610.1|	30.58	5e-25	117	PREDICTED: serine/threonine-protein kinase HT1 [Beta vulgaris subsp. vulgaris]
Dmel_0011300_babo_baboon_Source_FlyBase_0011300_HG_417	gi|1104630844|ref|XP_019070734.1|	28.53	5e-25	120	PREDICTED: probable serine/threonine-protein kinase DDB_G0278509 [Solanum lycopersicum]
Dmel_0011300_babo_baboon_Source_FlyBase_0011300_HG_417	gi|1025222578|ref|XP_016482523.1|	31.51	6e-25	120	PREDICTED: mitogen-activated protein kinase kinase kinase 13-like isoform X2 [Nicotiana tabacum]
Dmel_0011300_babo_baboon_Source_FlyBase_0011300_HG_417	gi|566178808|ref|XP_006382214.1|	29.97	6e-25	117	hypothetical protein POPTR_0006s29430g [Populus trichocarpa]
Dmel_0011300_babo_baboon_Source_FlyBase_0011300_HG_417	gi|629106952|gb|KCW72098.1|	35.98	6e-25	117	hypothetical protein EUGRSUZ_E00538 [Eucalyptus grandis]
Dmel_0011300_babo_baboon_Source_FlyBase_0011300_HG_417	gi|1023969353|gb|KZV16597.1|	29.97	6e-25	117	hypothetical protein F511_30891 [Dorcoceras hygrometricum]
Dmel_0011300_babo_baboon_Source_FlyBase_0011300_HG_417	gi|848902746|ref|XP_012851262.1|	29.32	6e-25	117	PREDICTED: serine/threonine-protein kinase HT1-like [Erythranthe guttata]
Dmel_0011300_babo_baboon_Source_FlyBase_0011300_HG_417	gi|643722731|gb|KDP32481.1|	30.34	6e-25	117	hypothetical protein JCGZ_13406 [Jatropha curcas]
Dmel_0011300_babo_baboon_Source_FlyBase_0011300_HG_417	gi|923121134|ref|XP_013754038.1|	34.51	6e-25	120	TKL protein kinase, partial [Thecamonas trahens ATCC 50062]
Dmel_0011300_babo_baboon_Source_FlyBase_0011300_HG_417	gi|802640595|ref|XP_012078895.1|	30.34	7e-25	117	PREDICTED: serine/threonine-protein kinase HT1-like [Jatropha curcas]
Dmel_0011300_babo_baboon_Source_FlyBase_0011300_HG_417	gi|698490183|ref|XP_009791597.1|	31.25	7e-25	120	PREDICTED: serine/threonine-protein kinase EDR1-like isoform X8 [Nicotiana sylvestris]
Dmel_0011300_babo_baboon_Source_FlyBase_0011300_HG_417	gi|302851322|ref|XP_002957185.1|	32.08	7e-25	115	hypothetical protein VOLCADRAFT_83988 [Volvox carteri f. nagariensis]
Dmel_0011300_babo_baboon_Source_FlyBase_0011300_HG_417	gi|1150672828|ref|XP_020244114.1|	30.07	7e-25	117	serine/threonine-protein kinase HT1-like [Asparagus officinalis]
Dmel_0011300_babo_baboon_Source_FlyBase_0011300_HG_417	gi|1025222571|ref|XP_016482522.1|	31.51	7e-25	120	PREDICTED: probable serine/threonine-protein kinase DDB_G0282963 isoform X1 [Nicotiana tabacum]
Dmel_0011300_babo_baboon_Source_FlyBase_0011300_HG_417	gi|802573702|ref|XP_012068442.1|	32.23	7e-25	120	PREDICTED: serine/threonine-protein kinase EDR1 [Jatropha curcas]
Dmel_0011300_babo_baboon_Source_FlyBase_0011300_HG_417	gi|823215130|ref|XP_012440321.1|	30.67	8e-25	120	PREDICTED: serine/threonine-protein kinase EDR1-like isoform X3 [Gossypium raimondii]
Dmel_0011300_babo_baboon_Source_FlyBase_0011300_HG_417	gi|1098904805|gb|JAU10615.1|	29.77	8e-25	118	Serine/threonine-protein kinase EDR1, partial [Noccaea caerulescens]
Dmel_0011300_babo_baboon_Source_FlyBase_0011300_HG_417	gi|1021520969|ref|XP_016203866.1|	31.27	8e-25	117	PREDICTED: serine/threonine-protein kinase HT1-like [Arachis ipaensis]
Dmel_0011300_babo_baboon_Source_FlyBase_0011300_HG_417	gi|698490161|ref|XP_009791587.1|	31.25	8e-25	120	PREDICTED: RGS domain-containing serine/threonine-protein kinase A-like isoform X1 [Nicotiana sylvestris]
Dmel_0011300_babo_baboon_Source_FlyBase_0011300_HG_417	gi|698490173|ref|XP_009791592.1|	31.25	8e-25	120	PREDICTED: RGS domain-containing serine/threonine-protein kinase A-like isoform X5 [Nicotiana sylvestris]
Dmel_0011300_babo_baboon_Source_FlyBase_0011300_HG_417	gi|698580216|ref|XP_009777227.1|	31.06	8e-25	120	PREDICTED: RGS domain-containing serine/threonine-protein kinase A-like isoform X1 [Nicotiana sylvestris]
Dmel_0011300_babo_baboon_Source_FlyBase_0011300_HG_417	gi|302807652|ref|XP_002985520.1|	30.64	8e-25	120	hypothetical protein SELMODRAFT_40493, partial [Selaginella moellendorffii]
Dmel_0011300_babo_baboon_Source_FlyBase_0011300_HG_417	gi|823215126|ref|XP_012440319.1|	30.67	8e-25	120	PREDICTED: serine/threonine-protein kinase EDR1-like isoform X1 [Gossypium raimondii]
Dmel_0011300_babo_baboon_Source_FlyBase_0011300_HG_417	gi|1111055205|ref|XP_019234427.1|	30.18	8e-25	120	PREDICTED: serine/threonine-protein kinase B-raf-like [Nicotiana attenuata]
Dmel_0011300_babo_baboon_Source_FlyBase_0011300_HG_417	gi|1099304900|gb|JAU97241.1|	30.07	8e-25	120	Serine/threonine-protein kinase EDR1, partial [Noccaea caerulescens]
Dmel_0011300_babo_baboon_Source_FlyBase_0011300_HG_417	gi|698490179|ref|XP_009791595.1|	31.25	8e-25	119	PREDICTED: serine/threonine-protein kinase EDR1-like isoform X7 [Nicotiana sylvestris]
Dmel_0011300_babo_baboon_Source_FlyBase_0011300_HG_417	gi|672169862|ref|XP_008804977.1|	29.91	9e-25	117	PREDICTED: serine/threonine-protein kinase STY8 [Phoenix dactylifera]
Dmel_0011300_babo_baboon_Source_FlyBase_0011300_HG_417	gi|672117054|ref|XP_008781707.1|	30.43	9e-25	117	PREDICTED: serine/threonine-protein kinase HT1 [Phoenix dactylifera]
Dmel_0011300_babo_baboon_Source_FlyBase_0011300_HG_417	gi|66827479|ref|XP_647094.1|	29.57	9e-25	120	protein kinase, TKL group [Dictyostelium discoideum AX4]
Dmel_0011300_babo_baboon_Source_FlyBase_0011300_HG_417	gi|698490169|ref|XP_009791590.1|	31.25	1e-24	119	PREDICTED: probable serine/threonine-protein kinase DDB_G0278509 isoform X3 [Nicotiana sylvestris]
Dmel_0011300_babo_baboon_Source_FlyBase_0011300_HG_417	gi|573948062|ref|XP_006656338.1|	30.10	1e-24	117	PREDICTED: serine/threonine-protein kinase HT1 [Oryza brachyantha]
Dmel_0011300_babo_baboon_Source_FlyBase_0011300_HG_417	gi|545703372|ref|XP_005704012.1|	30.03	1e-24	120	serine/threonine protein kinase [Galdieria sulphuraria]
Dmel_0011300_babo_baboon_Source_FlyBase_0011300_HG_417	gi|729372127|ref|XP_010548514.1|	29.64	1e-24	117	PREDICTED: serine/threonine-protein kinase HT1-like [Tarenaya hassleriana]
Dmel_0011300_babo_baboon_Source_FlyBase_0011300_HG_417	gi|290993671|ref|XP_002679456.1|	27.27	1e-24	119	serine/threonine protein kinase [Naegleria gruberi]
Dmel_0011300_babo_baboon_Source_FlyBase_0011300_HG_417	gi|629106950|gb|KCW72096.1|	35.98	1e-24	118	hypothetical protein EUGRSUZ_E00538 [Eucalyptus grandis]
Dmel_0011300_babo_baboon_Source_FlyBase_0011300_HG_417	gi|1002263522|ref|XP_015636112.1|	31.45	1e-24	117	PREDICTED: serine/threonine-protein kinase HT1 [Oryza sativa Japonica Group]
Dmel_0011300_babo_baboon_Source_FlyBase_0011300_HG_417	gi|629106951|gb|KCW72097.1|	35.98	1e-24	118	hypothetical protein EUGRSUZ_E00538 [Eucalyptus grandis]
Dmel_0011300_babo_baboon_Source_FlyBase_0011300_HG_417	gi|743809858|ref|XP_010928730.1|	30.10	1e-24	117	PREDICTED: serine/threonine-protein kinase HT1-like [Elaeis guineensis]
Dmel_0011300_babo_baboon_Source_FlyBase_0011300_HG_417	gi|950936054|ref|XP_014517921.1|	31.27	1e-24	117	PREDICTED: serine/threonine-protein kinase HT1-like [Vigna radiata var. radiata]
Dmel_0011300_babo_baboon_Source_FlyBase_0011300_HG_417	gi|1023969354|gb|KZV16598.1|	29.97	1e-24	116	hypothetical protein F511_30892 [Dorcoceras hygrometricum]
Dmel_0011300_babo_baboon_Source_FlyBase_0011300_HG_417	gi|658029430|ref|XP_008350166.1|	32.55	1e-24	116	PREDICTED: serine/threonine-protein kinase CTR1-like isoform X2 [Malus domestica]
Dmel_0011300_babo_baboon_Source_FlyBase_0011300_HG_417	gi|685255999|ref|XP_009128238.1|	28.34	1e-24	118	PREDICTED: serine/threonine-protein kinase STY46-like isoform X3 [Brassica rapa]
Dmel_0011300_babo_baboon_Source_FlyBase_0011300_HG_417	gi|658047603|ref|XP_008359484.1|	32.55	1e-24	116	PREDICTED: serine/threonine-protein kinase CTR1-like isoform X2 [Malus domestica]
Dmel_0011300_babo_baboon_Source_FlyBase_0011300_HG_417	gi|222642019|gb|EEE70151.1|	28.76	1e-24	118	hypothetical protein OsJ_30202 [Oryza sativa Japonica Group]
Dmel_0011300_babo_baboon_Source_FlyBase_0011300_HG_417	gi|1039922904|ref|XP_017184405.1|	32.55	1e-24	116	PREDICTED: serine/threonine-protein kinase CTR1-like isoform X1 [Malus domestica]
Dmel_0011300_babo_baboon_Source_FlyBase_0011300_HG_417	gi|242045456|ref|XP_002460599.1|	28.09	1e-24	119	hypothetical protein SORBIDRAFT_02g031600 [Sorghum bicolor]
Dmel_0011300_babo_baboon_Source_FlyBase_0011300_HG_417	gi|595817387|ref|XP_007204202.1|	27.27	1e-24	118	serine/threonine-protein kinase STY17 [Prunus persica]
Dmel_0011300_babo_baboon_Source_FlyBase_0011300_HG_417	gi|1117457731|ref|XP_019423885.1|	28.33	1e-24	117	PREDICTED: serine/threonine-protein kinase STY17-like isoform X4 [Lupinus angustifolius]
Dmel_0011300_babo_baboon_Source_FlyBase_0011300_HG_417	gi|593704641|ref|XP_007152694.1|	31.88	1e-24	119	hypothetical protein PHAVU_004G151400g [Phaseolus vulgaris]
Dmel_0011300_babo_baboon_Source_FlyBase_0011300_HG_417	gi|1039909626|ref|XP_017181789.1|	32.55	2e-24	116	PREDICTED: serine/threonine-protein kinase CTR1-like isoform X1 [Malus domestica]
Dmel_0011300_babo_baboon_Source_FlyBase_0011300_HG_417	gi|1117457733|ref|XP_019423886.1|	28.33	2e-24	117	PREDICTED: serine/threonine-protein kinase STY17-like isoform X5 [Lupinus angustifolius]
Dmel_0011300_babo_baboon_Source_FlyBase_0011300_HG_417	gi|697097176|ref|XP_009620133.1|	30.48	2e-24	116	PREDICTED: serine/threonine-protein kinase HT1-like [Nicotiana tomentosiformis]
Dmel_0011300_babo_baboon_Source_FlyBase_0011300_HG_417	gi|357159793|ref|XP_003578561.1|	28.33	2e-24	118	PREDICTED: serine/threonine-protein kinase STY46 [Brachypodium distachyon]
Dmel_0011300_babo_baboon_Source_FlyBase_0011300_HG_417	gi|1111014820|ref|XP_019258382.1|	30.48	2e-24	116	PREDICTED: serine/threonine-protein kinase HT1-like [Nicotiana attenuata]
Dmel_0011300_babo_baboon_Source_FlyBase_0011300_HG_417	gi|565348336|ref|XP_006341169.1|	30.65	2e-24	119	PREDICTED: serine/threonine-protein kinase CTR1 [Solanum tuberosum]
Dmel_0011300_babo_baboon_Source_FlyBase_0011300_HG_417	gi|970041853|ref|XP_015082316.1|	29.87	2e-24	116	PREDICTED: serine/threonine-protein kinase HT1-like [Solanum pennellii]
Dmel_0011300_babo_baboon_Source_FlyBase_0011300_HG_417	gi|674919725|emb|CDY13414.1|	29.21	2e-24	116	BnaA03g51320D [Brassica napus]
Dmel_0011300_babo_baboon_Source_FlyBase_0011300_HG_417	gi|923630430|ref|XP_013750424.1|	28.33	2e-24	116	PREDICTED: serine/threonine-protein kinase HT1-like [Brassica napus]
Dmel_0011300_babo_baboon_Source_FlyBase_0011300_HG_417	gi|302801636|ref|XP_002982574.1|	29.27	2e-24	118	hypothetical protein SELMODRAFT_422047 [Selaginella moellendorffii]
Dmel_0011300_babo_baboon_Source_FlyBase_0011300_HG_417	gi|302798681|ref|XP_002981100.1|	29.27	2e-24	118	hypothetical protein SELMODRAFT_444789 [Selaginella moellendorffii]
Dmel_0011300_babo_baboon_Source_FlyBase_0011300_HG_417	gi|1000983729|ref|XP_015570847.1|	30.87	2e-24	118	PREDICTED: probable serine/threonine-protein kinase DDB_G0271682 isoform X4 [Ricinus communis]
Dmel_0011300_babo_baboon_Source_FlyBase_0011300_HG_417	gi|527197603|gb|EPS66052.1|	29.39	2e-24	116	hypothetical protein M569_08722 [Genlisea aurea]
Dmel_0011300_babo_baboon_Source_FlyBase_0011300_HG_417	gi|685294212|ref|XP_009137995.1|	29.21	2e-24	116	PREDICTED: serine/threonine-protein kinase HT1-like [Brassica rapa]
Dmel_0011300_babo_baboon_Source_FlyBase_0011300_HG_417	gi|302772903|ref|XP_002969869.1|	29.64	2e-24	116	hypothetical protein SELMODRAFT_146897 [Selaginella moellendorffii]
Dmel_0011300_babo_baboon_Source_FlyBase_0011300_HG_417	gi|383216787|gb|AFG73671.1|	31.10	2e-24	116	DPK1 [Triticum aestivum]
Dmel_0011300_babo_baboon_Source_FlyBase_0011300_HG_417	gi|657977407|ref|XP_008380614.1|	30.93	2e-24	116	PREDICTED: serine/threonine-protein kinase HT1-like [Malus domestica]
Dmel_0011300_babo_baboon_Source_FlyBase_0011300_HG_417	gi|1002868838|ref|XP_006660922.2|	29.69	2e-24	118	PREDICTED: serine/threonine-protein kinase STY46-like [Oryza brachyantha]
Dmel_0011300_babo_baboon_Source_FlyBase_0011300_HG_417	gi|698490188|ref|XP_009791599.1|	32.13	2e-24	117	PREDICTED: serine/threonine-protein kinase EDR1-like isoform X9 [Nicotiana sylvestris]
Dmel_0011300_babo_baboon_Source_FlyBase_0011300_HG_417	gi|1021515878|ref|XP_016201412.1|	28.00	2e-24	118	PREDICTED: serine/threonine-protein kinase STY17-like [Arachis ipaensis]
Dmel_0011300_babo_baboon_Source_FlyBase_0011300_HG_417	gi|685295568|ref|XP_009138650.1|	29.65	2e-24	115	PREDICTED: serine/threonine-protein kinase HT1 [Brassica rapa]
Dmel_0011300_babo_baboon_Source_FlyBase_0011300_HG_417	gi|1099018054|gb|JAU39961.1|	30.07	2e-24	119	Serine/threonine-protein kinase EDR1 [Noccaea caerulescens]
Dmel_0011300_babo_baboon_Source_FlyBase_0011300_HG_417	gi|460396214|ref|XP_004243673.1|	29.22	2e-24	116	PREDICTED: serine/threonine-protein kinase HT1 [Solanum lycopersicum]
Dmel_0011300_babo_baboon_Source_FlyBase_0011300_HG_417	gi|1012125632|ref|XP_015963564.1|	28.00	2e-24	118	PREDICTED: serine/threonine-protein kinase STY17-like isoform X1 [Arachis duranensis]
Dmel_0011300_babo_baboon_Source_FlyBase_0011300_HG_417	gi|703094314|ref|XP_010095216.1|	29.32	2e-24	116	Serine/threonine-protein kinase HT1 [Morus notabilis]
Dmel_0011300_babo_baboon_Source_FlyBase_0011300_HG_417	gi|84105086|gb|ABC54583.1|	31.10	2e-24	116	serine/threonine protein kinase 1 [Triticum aestivum]
Dmel_0011300_babo_baboon_Source_FlyBase_0011300_HG_417	gi|1130667437|ref|XP_010927157.2|	29.32	2e-24	116	PREDICTED: LOW QUALITY PROTEIN: serine/threonine-protein kinase HT1 [Elaeis guineensis]
Dmel_0011300_babo_baboon_Source_FlyBase_0011300_HG_417	gi|1150713162|ref|XP_020267300.1|	29.97	2e-24	116	LOW QUALITY PROTEIN: serine/threonine-protein kinase HT1-like [Asparagus officinalis]
Dmel_0011300_babo_baboon_Source_FlyBase_0011300_HG_417	gi|1149818066|ref|XP_020167699.1|	31.10	2e-24	116	serine/threonine-protein kinase HT1-like [Aegilops tauschii subsp. tauschii]
Dmel_0011300_babo_baboon_Source_FlyBase_0011300_HG_417	gi|225429872|ref|XP_002283465.1|	29.41	2e-24	116	PREDICTED: serine/threonine-protein kinase HT1 [Vitis vinifera]
Dmel_0011300_babo_baboon_Source_FlyBase_0011300_HG_417	gi|514792375|ref|XP_004972555.1|	29.41	2e-24	116	PREDICTED: serine/threonine-protein kinase HT1-like [Setaria italica]
Dmel_0011300_babo_baboon_Source_FlyBase_0011300_HG_417	gi|1109300069|ref|XP_019174792.1|	32.97	2e-24	119	PREDICTED: RGS domain-containing serine/threonine-protein kinase A [Ipomoea nil]
Dmel_0011300_babo_baboon_Source_FlyBase_0011300_HG_417	gi|831769333|ref|XP_012752672.1|	31.58	2e-24	117	hypothetical protein SAMD00019534_075210 [Acytostelium subglobosum LB1]
Dmel_0011300_babo_baboon_Source_FlyBase_0011300_HG_417	gi|323133432|gb|ADX30734.1|	31.10	2e-24	116	protein kinase [Thinopyrum intermedium]
Dmel_0011300_babo_baboon_Source_FlyBase_0011300_HG_417	gi|223549624|gb|EEF51112.1|	30.87	2e-24	118	map3k delta-1 protein kinase, putative [Ricinus communis]
Dmel_0011300_babo_baboon_Source_FlyBase_0011300_HG_417	gi|1028974132|ref|XP_016730520.1|	30.33	2e-24	119	PREDICTED: serine/threonine-protein kinase EDR1-like isoform X2 [Gossypium hirsutum]
Dmel_0011300_babo_baboon_Source_FlyBase_0011300_HG_417	gi|1091475055|ref|XP_018730008.1|	31.08	2e-24	114	PREDICTED: serine/threonine-protein kinase STY8 [Eucalyptus grandis]
Dmel_0011300_babo_baboon_Source_FlyBase_0011300_HG_417	gi|470381763|ref|XP_004333805.1|	30.46	2e-24	119	protein kinase domain containing protein [Acanthamoeba castellanii str. Neff]
Dmel_0011300_babo_baboon_Source_FlyBase_0011300_HG_417	gi|470381763|ref|XP_004333805.1|	29.87	8e-16	92.4	protein kinase domain containing protein [Acanthamoeba castellanii str. Neff]
Dmel_0011300_babo_baboon_Source_FlyBase_0011300_HG_417	gi|674875309|emb|CDY57621.1|	37.80	2e-24	114	BnaCnng32230D [Brassica napus]
Dmel_0011300_babo_baboon_Source_FlyBase_0011300_HG_417	gi|1002296317|ref|XP_015611619.1|	29.35	2e-24	118	PREDICTED: serine/threonine-protein kinase STY46 [Oryza sativa Japonica Group]
Dmel_0011300_babo_baboon_Source_FlyBase_0011300_HG_417	gi|1028974130|ref|XP_016730519.1|	30.33	2e-24	119	PREDICTED: serine/threonine-protein kinase EDR1-like isoform X1 [Gossypium hirsutum]
Dmel_0011300_babo_baboon_Source_FlyBase_0011300_HG_417	gi|326513950|dbj|BAJ92125.1|	31.10	2e-24	116	predicted protein [Hordeum vulgare subsp. vulgare]
Dmel_0011300_babo_baboon_Source_FlyBase_0011300_HG_417	gi|1000983725|ref|XP_015570838.1|	30.87	2e-24	118	PREDICTED: probable serine/threonine-protein kinase DDB_G0271682 isoform X2 [Ricinus communis]
Dmel_0011300_babo_baboon_Source_FlyBase_0011300_HG_417	gi|1147597639|ref|XP_020102732.1|	28.76	3e-24	115	serine/threonine-protein kinase HT1-like [Ananas comosus]
Dmel_0011300_babo_baboon_Source_FlyBase_0011300_HG_417	gi|698434478|ref|XP_009799013.1|	29.32	3e-24	115	PREDICTED: serine/threonine-protein kinase HT1-like [Nicotiana sylvestris]
Dmel_0011300_babo_baboon_Source_FlyBase_0011300_HG_417	gi|1040898050|ref|XP_017256863.1|	28.57	3e-24	117	PREDICTED: serine/threonine-protein kinase STY46 isoform X1 [Daucus carota subsp. sativus]
Dmel_0011300_babo_baboon_Source_FlyBase_0011300_HG_417	gi|1149704061|ref|XP_020175412.1|	28.67	3e-24	118	serine/threonine-protein kinase STY46-like [Aegilops tauschii subsp. tauschii]
Dmel_0011300_babo_baboon_Source_FlyBase_0011300_HG_417	gi|359491503|ref|XP_003634285.1|	31.56	3e-24	119	PREDICTED: serine/threonine-protein kinase EDR1 isoform X4 [Vitis vinifera]
Dmel_0011300_babo_baboon_Source_FlyBase_0011300_HG_417	gi|219886863|gb|ACL53806.1|	29.74	3e-24	115	unknown [Zea mays]
Dmel_0011300_babo_baboon_Source_FlyBase_0011300_HG_417	gi|147820054|emb|CAN76042.1|	31.56	3e-24	119	hypothetical protein VITISV_002169 [Vitis vinifera]
Dmel_0011300_babo_baboon_Source_FlyBase_0011300_HG_417	gi|527197381|gb|EPS65901.1|	29.01	3e-24	117	hypothetical protein M569_08870, partial [Genlisea aurea]
Dmel_0011300_babo_baboon_Source_FlyBase_0011300_HG_417	gi|1027857258|ref|NP_001312587.1|	29.32	3e-24	115	serine/threonine-protein kinase HT1-like [Nicotiana tabacum]
Dmel_0011300_babo_baboon_Source_FlyBase_0011300_HG_417	gi|661897680|emb|CDO99392.1|	29.15	3e-24	114	unnamed protein product [Coffea canephora]
Dmel_0011300_babo_baboon_Source_FlyBase_0011300_HG_417	gi|743767102|ref|XP_010913802.1|	30.10	3e-24	115	PREDICTED: serine/threonine-protein kinase HT1 [Elaeis guineensis]
Dmel_0011300_babo_baboon_Source_FlyBase_0011300_HG_417	gi|1000983722|ref|XP_015570834.1|	30.87	3e-24	118	PREDICTED: probable serine/threonine-protein kinase DDB_G0271682 isoform X1 [Ricinus communis]
Dmel_0011300_babo_baboon_Source_FlyBase_0011300_HG_417	gi|923603332|ref|XP_013741829.1|	29.65	3e-24	115	PREDICTED: serine/threonine-protein kinase HT1-like [Brassica napus]
Dmel_0011300_babo_baboon_Source_FlyBase_0011300_HG_417	gi|1142646058|gb|AQK41044.1|	29.74	3e-24	115	Protein kinase superfamily protein [Zea mays]
Dmel_0011300_babo_baboon_Source_FlyBase_0011300_HG_417	gi|1012176035|ref|XP_015966949.1|	31.56	3e-24	119	PREDICTED: serine/threonine-protein kinase EDR1 [Arachis duranensis]
Dmel_0011300_babo_baboon_Source_FlyBase_0011300_HG_417	gi|1025337726|ref|XP_016507413.1|	29.32	3e-24	115	PREDICTED: serine/threonine-protein kinase HT1-like [Nicotiana tabacum]
Dmel_0011300_babo_baboon_Source_FlyBase_0011300_HG_417	gi|697103081|ref|XP_009604445.1|	29.32	3e-24	115	PREDICTED: serine/threonine-protein kinase HT1-like [Nicotiana tomentosiformis]
Dmel_0011300_babo_baboon_Source_FlyBase_0011300_HG_417	gi|297734308|emb|CBI15555.3|	31.56	3e-24	118	unnamed protein product, partial [Vitis vinifera]
Dmel_0011300_babo_baboon_Source_FlyBase_0011300_HG_417	gi|1111032547|ref|XP_019267524.1|	29.32	3e-24	115	PREDICTED: serine/threonine-protein kinase HT1-like [Nicotiana attenuata]
Dmel_0011300_babo_baboon_Source_FlyBase_0011300_HG_417	gi|1021520238|ref|XP_016203514.1|	31.56	3e-24	118	PREDICTED: serine/threonine-protein kinase EDR1-like isoform X1 [Arachis ipaensis]
Dmel_0011300_babo_baboon_Source_FlyBase_0011300_HG_417	gi|1091469203|ref|XP_010058218.2|	35.98	3e-24	118	PREDICTED: serine/threonine-protein kinase STY8 [Eucalyptus grandis]
Dmel_0011300_babo_baboon_Source_FlyBase_0011300_HG_417	gi|1000983727|ref|XP_015570840.1|	30.20	3e-24	118	PREDICTED: probable serine/threonine-protein kinase DDB_G0271682 isoform X3 [Ricinus communis]
Dmel_0011300_babo_baboon_Source_FlyBase_0011300_HG_417	gi|923796234|ref|XP_013685871.1|	29.21	3e-24	115	PREDICTED: serine/threonine-protein kinase HT1-like [Brassica napus]
Dmel_0011300_babo_baboon_Source_FlyBase_0011300_HG_417	gi|657948167|ref|XP_008393632.1|	27.15	3e-24	117	PREDICTED: serine/threonine-protein kinase STY17 [Malus domestica]
Dmel_0011300_babo_baboon_Source_FlyBase_0011300_HG_417	gi|593705284|ref|XP_007153006.1|	30.93	3e-24	115	hypothetical protein PHAVU_004G178600g [Phaseolus vulgaris]
Dmel_0011300_babo_baboon_Source_FlyBase_0011300_HG_417	gi|1035405665|ref|XP_008448503.2|	28.09	3e-24	117	PREDICTED: LOW QUALITY PROTEIN: serine/threonine-protein kinase STY8-like [Cucumis melo]
Dmel_0011300_babo_baboon_Source_FlyBase_0011300_HG_417	gi|1021520240|ref|XP_016203515.1|	31.56	3e-24	118	PREDICTED: serine/threonine-protein kinase EDR1-like isoform X2 [Arachis ipaensis]
Dmel_0011300_babo_baboon_Source_FlyBase_0011300_HG_417	gi|1142663916|gb|ONM23238.1|	28.67	3e-24	115	Serine/threonine-protein kinase STY46 [Zea mays]
Dmel_0011300_babo_baboon_Source_FlyBase_0011300_HG_417	gi|1117457729|ref|XP_019423884.1|	28.33	3e-24	117	PREDICTED: serine/threonine-protein kinase STY17-like isoform X3 [Lupinus angustifolius]
Dmel_0011300_babo_baboon_Source_FlyBase_0011300_HG_417	gi|388511373|gb|AFK43748.1|	29.97	3e-24	115	unknown [Lotus japonicus]
Dmel_0011300_babo_baboon_Source_FlyBase_0011300_HG_417	gi|743774848|ref|XP_010917790.1|	29.91	3e-24	115	PREDICTED: serine/threonine-protein kinase STY8 [Elaeis guineensis]
Dmel_0011300_babo_baboon_Source_FlyBase_0011300_HG_417	gi|508774019|gb|EOY21275.1|	31.23	3e-24	118	Tyrosine kinase family protein isoform 3 [Theobroma cacao]
Dmel_0011300_babo_baboon_Source_FlyBase_0011300_HG_417	gi|1026021484|ref|XP_016552918.1|	27.50	3e-24	118	PREDICTED: probable serine/threonine-protein kinase drkD [Capsicum annuum]
Dmel_0011300_babo_baboon_Source_FlyBase_0011300_HG_417	gi|1040898052|ref|XP_017256864.1|	28.57	4e-24	117	PREDICTED: serine/threonine-protein kinase STY46 isoform X2 [Daucus carota subsp. sativus]
Dmel_0011300_babo_baboon_Source_FlyBase_0011300_HG_417	gi|727506574|ref|XP_010429415.1|	29.32	4e-24	115	PREDICTED: serine/threonine-protein kinase HT1 [Camelina sativa]
Dmel_0011300_babo_baboon_Source_FlyBase_0011300_HG_417	gi|593782679|ref|XP_007154380.1|	33.92	4e-24	118	hypothetical protein PHAVU_003G114400g [Phaseolus vulgaris]
Dmel_0011300_babo_baboon_Source_FlyBase_0011300_HG_417	gi|350535513|ref|NP_001234454.1|	30.47	4e-24	118	CTR1-like protein kinase [Solanum lycopersicum]
Dmel_0011300_babo_baboon_Source_FlyBase_0011300_HG_417	gi|1147622506|ref|XP_020115320.1|	28.76	4e-24	117	serine/threonine-protein kinase STY46 [Ananas comosus]
Dmel_0011300_babo_baboon_Source_FlyBase_0011300_HG_417	gi|255077041|ref|XP_002502175.1|	29.62	4e-24	115	predicted protein [Micromonas commoda]
Dmel_0011300_babo_baboon_Source_FlyBase_0011300_HG_417	gi|1044547987|ref|XP_017440185.1|	30.93	4e-24	115	PREDICTED: serine/threonine-protein kinase HT1-like [Vigna angularis]
Dmel_0011300_babo_baboon_Source_FlyBase_0011300_HG_417	gi|1063478349|ref|XP_017973320.1|	31.23	4e-24	118	PREDICTED: serine/threonine-protein kinase EDR1 isoform X1 [Theobroma cacao]
Dmel_0011300_babo_baboon_Source_FlyBase_0011300_HG_417	gi|593794971|ref|XP_007160524.1|	29.97	4e-24	118	hypothetical protein PHAVU_002G328800g [Phaseolus vulgaris]
Dmel_0011300_babo_baboon_Source_FlyBase_0011300_HG_417	gi|302845911|ref|XP_002954493.1|	30.18	4e-24	117	hypothetical protein VOLCADRAFT_64912 [Volvox carteri f. nagariensis]
Dmel_0011300_babo_baboon_Source_FlyBase_0011300_HG_417	gi|674909820|emb|CDY23284.1|	28.87	4e-24	115	BnaA08g12620D [Brassica napus]
Dmel_0011300_babo_baboon_Source_FlyBase_0011300_HG_417	gi|1111143947|ref|XP_019255951.1|	30.24	4e-24	117	PREDICTED: probable serine/threonine-protein kinase DDB_G0282963 [Nicotiana attenuata]
Dmel_0011300_babo_baboon_Source_FlyBase_0011300_HG_417	gi|702368180|ref|XP_010061119.1|	29.21	4e-24	117	PREDICTED: serine/threonine-protein kinase STY46 isoform X2 [Eucalyptus grandis]
Dmel_0011300_babo_baboon_Source_FlyBase_0011300_HG_417	gi|629102547|gb|KCW68016.1|	29.21	4e-24	117	hypothetical protein EUGRSUZ_F01702 [Eucalyptus grandis]
Dmel_0011300_babo_baboon_Source_FlyBase_0011300_HG_417	gi|970068382|ref|XP_015061320.1|	31.41	4e-24	117	PREDICTED: probable serine/threonine-protein kinase DDB_G0272254 [Solanum pennellii]
Dmel_0011300_babo_baboon_Source_FlyBase_0011300_HG_417	gi|1109263529|ref|XP_019155902.1|	30.18	4e-24	117	PREDICTED: serine/threonine-protein kinase EDR1 [Ipomoea nil]
Dmel_0011300_babo_baboon_Source_FlyBase_0011300_HG_417	gi|1026007056|ref|XP_016555310.1|	31.85	4e-24	117	PREDICTED: uncharacterized protein LOC107854833 isoform X1 [Capsicum annuum]
Dmel_0011300_babo_baboon_Source_FlyBase_0011300_HG_417	gi|1117446507|ref|XP_019421297.1|	28.33	5e-24	116	PREDICTED: serine/threonine-protein kinase STY17-like isoform X3 [Lupinus angustifolius]
Dmel_0011300_babo_baboon_Source_FlyBase_0011300_HG_417	gi|460415156|ref|XP_004252926.1|	31.41	5e-24	117	PREDICTED: RGS domain-containing serine/threonine-protein kinase A-like isoform X1 [Solanum lycopersicum]
Dmel_0011300_babo_baboon_Source_FlyBase_0011300_HG_417	gi|159470231|ref|XP_001693263.1|	36.57	5e-24	112	mitogen activated protein kinase kinase kinase 3 [Chlamydomonas reinhardtii]
Dmel_0011300_babo_baboon_Source_FlyBase_0011300_HG_417	gi|1099307932|gb|JAU98101.1|	29.90	5e-24	118	Serine/threonine-protein kinase EDR1 [Noccaea caerulescens]
Dmel_0011300_babo_baboon_Source_FlyBase_0011300_HG_417	gi|729337181|ref|XP_010538798.1|	30.53	5e-24	117	PREDICTED: RAF proto-oncogene serine/threonine-protein kinase isoform X3 [Tarenaya hassleriana]
Dmel_0011300_babo_baboon_Source_FlyBase_0011300_HG_417	gi|473875159|gb|EMS47850.1|	30.74	5e-24	115	Serine/threonine-protein kinase HT1 [Triticum urartu]
Dmel_0011300_babo_baboon_Source_FlyBase_0011300_HG_417	gi|976928988|gb|KVI11860.1|	28.99	5e-24	115	Protein kinase, catalytic domain-containing protein [Cynara cardunculus var. scolymus]
Dmel_0011300_babo_baboon_Source_FlyBase_0011300_HG_417	gi|698490176|ref|XP_009791593.1|	32.13	5e-24	117	PREDICTED: RGS domain-containing serine/threonine-protein kinase A-like isoform X6 [Nicotiana sylvestris]
Dmel_0011300_babo_baboon_Source_FlyBase_0011300_HG_417	gi|356513245|ref|XP_003525324.1|	30.58	5e-24	115	PREDICTED: serine/threonine-protein kinase HT1 [Glycine max]
Dmel_0011300_babo_baboon_Source_FlyBase_0011300_HG_417	gi|1026093075|ref|XP_016545711.1|	27.99	5e-24	115	PREDICTED: serine/threonine-protein kinase STY46-like isoform X2 [Capsicum annuum]
Dmel_0011300_babo_baboon_Source_FlyBase_0011300_HG_417	gi|380254604|gb|AFD36237.1|	30.43	5e-24	114	protein kinase C8, partial (plastid) [Acanthamoeba castellanii]
Dmel_0011300_babo_baboon_Source_FlyBase_0011300_HG_417	gi|922449992|ref|XP_013628166.1|	28.87	5e-24	115	PREDICTED: serine/threonine-protein kinase HT1-like [Brassica oleracea var. oleracea]
Dmel_0011300_babo_baboon_Source_FlyBase_0011300_HG_417	gi|593794969|ref|XP_007160523.1|	29.67	5e-24	118	hypothetical protein PHAVU_002G328800g [Phaseolus vulgaris]
Dmel_0011300_babo_baboon_Source_FlyBase_0011300_HG_417	gi|29367355|gb|AAO72550.1|	29.77	5e-24	114	serine/thronine protein kinase-like protein [Oryza sativa Japonica Group]
Dmel_0011300_babo_baboon_Source_FlyBase_0011300_HG_417	gi|470380616|ref|XP_004333706.1|	33.33	5e-24	118	phosphate ABC transporter, phosphatebinding protein PstS, putative [Acanthamoeba castellanii str. Neff]
Dmel_0011300_babo_baboon_Source_FlyBase_0011300_HG_417	gi|470380616|ref|XP_004333706.1|	26.48	2e-18	100	phosphate ABC transporter, phosphatebinding protein PstS, putative [Acanthamoeba castellanii str. Neff]
Dmel_0011300_babo_baboon_Source_FlyBase_0011300_HG_417	gi|729463867|ref|XP_010525852.1|	30.34	5e-24	115	PREDICTED: serine/threonine-protein kinase HT1-like [Tarenaya hassleriana]
Dmel_0011300_babo_baboon_Source_FlyBase_0011300_HG_417	gi|658005625|ref|XP_008337959.1|	27.24	5e-24	117	PREDICTED: serine/threonine-protein kinase STY17-like [Malus domestica]
Dmel_0011300_babo_baboon_Source_FlyBase_0011300_HG_417	gi|702288717|ref|XP_010046873.1|	29.97	5e-24	115	PREDICTED: serine/threonine-protein kinase HT1 [Eucalyptus grandis]
Dmel_0011300_babo_baboon_Source_FlyBase_0011300_HG_417	gi|1040819199|ref|XP_017239625.1|	29.97	5e-24	117	PREDICTED: serine/threonine-protein kinase EDR1 [Daucus carota subsp. sativus]
Dmel_0011300_babo_baboon_Source_FlyBase_0011300_HG_417	gi|357124709|ref|XP_003564040.1|	30.00	5e-24	118	PREDICTED: serine/threonine-protein kinase EDR1-like [Brachypodium distachyon]
Dmel_0011300_babo_baboon_Source_FlyBase_0011300_HG_417	gi|727598921|ref|XP_010472442.1|	29.32	5e-24	115	PREDICTED: serine/threonine-protein kinase HT1-like [Camelina sativa]
Dmel_0011300_babo_baboon_Source_FlyBase_0011300_HG_417	gi|729337174|ref|XP_010538796.1|	30.53	5e-24	117	PREDICTED: RGS domain-containing serine/threonine-protein kinase A isoform X1 [Tarenaya hassleriana]
Dmel_0011300_babo_baboon_Source_FlyBase_0011300_HG_417	gi|923717404|ref|XP_013664077.1|	29.32	5e-24	114	PREDICTED: serine/threonine-protein kinase HT1-like [Brassica napus]
Dmel_0011300_babo_baboon_Source_FlyBase_0011300_HG_417	gi|685255997|ref|XP_009127581.1|	27.91	5e-24	116	PREDICTED: serine/threonine-protein kinase STY46-like isoform X2 [Brassica rapa]
Dmel_0011300_babo_baboon_Source_FlyBase_0011300_HG_417	gi|674242721|gb|KFK35486.1|	29.01	6e-24	114	hypothetical protein AALP_AA5G290700 [Arabis alpina]
Dmel_0011300_babo_baboon_Source_FlyBase_0011300_HG_417	gi|698490164|ref|XP_009791588.1|	32.13	6e-24	117	PREDICTED: RGS domain-containing serine/threonine-protein kinase A-like isoform X2 [Nicotiana sylvestris]
Dmel_0011300_babo_baboon_Source_FlyBase_0011300_HG_417	gi|1021509018|ref|XP_016197859.1|	32.98	6e-24	117	PREDICTED: serine/threonine-protein kinase STY46-like isoform X2 [Arachis ipaensis]
Dmel_0011300_babo_baboon_Source_FlyBase_0011300_HG_417	gi|565366320|ref|XP_006349841.1|	30.24	6e-24	117	PREDICTED: probable serine/threonine-protein kinase DDB_G0272254 isoform X1 [Solanum tuberosum]
Dmel_0011300_babo_baboon_Source_FlyBase_0011300_HG_417	gi|1109151617|ref|XP_019083729.1|	29.32	6e-24	114	PREDICTED: serine/threonine-protein kinase HT1 [Camelina sativa]
Dmel_0011300_babo_baboon_Source_FlyBase_0011300_HG_417	gi|470391784|ref|XP_004334708.1|	29.70	6e-24	118	phosphate ABC transporter, phosphate-binding protein PstS protein [Acanthamoeba castellanii str. Neff]
Dmel_0011300_babo_baboon_Source_FlyBase_0011300_HG_417	gi|1021467549|ref|XP_016183682.1|	31.93	6e-24	117	PREDICTED: probable serine/threonine-protein kinase DDB_G0267514 isoform X1 [Arachis ipaensis]
Dmel_0011300_babo_baboon_Source_FlyBase_0011300_HG_417	gi|1117446503|ref|XP_019421295.1|	28.33	6e-24	116	PREDICTED: serine/threonine-protein kinase STY17-like isoform X1 [Lupinus angustifolius]
Dmel_0011300_babo_baboon_Source_FlyBase_0011300_HG_417	gi|1050581196|ref|XP_017611727.1|	29.73	6e-24	117	PREDICTED: serine/threonine-protein kinase CTR1 isoform X1 [Gossypium arboreum]
Dmel_0011300_babo_baboon_Source_FlyBase_0011300_HG_417	gi|965656529|dbj|BAT72948.1|	31.21	6e-24	115	hypothetical protein VIGAN_01039600 [Vigna angularis var. angularis]
Dmel_0011300_babo_baboon_Source_FlyBase_0011300_HG_417	gi|1011994408|ref|XP_015951481.1|	31.93	6e-24	117	PREDICTED: probable serine/threonine-protein kinase DDB_G0267514 isoform X1 [Arachis duranensis]
Dmel_0011300_babo_baboon_Source_FlyBase_0011300_HG_417	gi|694418134|ref|XP_009337085.1|	26.58	6e-24	116	PREDICTED: serine/threonine-protein kinase STY17-like [Pyrus x bretschneideri]
Dmel_0011300_babo_baboon_Source_FlyBase_0011300_HG_417	gi|694435328|ref|XP_009344834.1|	26.82	6e-24	116	PREDICTED: serine/threonine-protein kinase STY17, partial [Pyrus x bretschneideri]
Dmel_0011300_babo_baboon_Source_FlyBase_0011300_HG_417	gi|922554940|ref|XP_013605534.1|	28.99	6e-24	114	PREDICTED: serine/threonine-protein kinase HT1-like isoform X2 [Brassica oleracea var. oleracea]
Dmel_0011300_babo_baboon_Source_FlyBase_0011300_HG_417	gi|1009132076|ref|XP_015883190.1|	32.14	6e-24	117	PREDICTED: RGS domain-containing serine/threonine-protein kinase A-like isoform X1 [Ziziphus jujuba]
Dmel_0011300_babo_baboon_Source_FlyBase_0011300_HG_417	gi|460396196|ref|XP_004243664.1|	29.55	6e-24	114	PREDICTED: serine/threonine-protein kinase HT1-like [Solanum lycopersicum]
Dmel_0011300_babo_baboon_Source_FlyBase_0011300_HG_417	gi|1050629165|ref|XP_017637501.1|	30.33	6e-24	117	PREDICTED: serine/threonine-protein kinase EDR1 isoform X1 [Gossypium arboreum]
Dmel_0011300_babo_baboon_Source_FlyBase_0011300_HG_417	gi|357145221|ref|XP_003573566.1|	29.43	6e-24	114	PREDICTED: serine/threonine-protein kinase HT1-like [Brachypodium distachyon]
Dmel_0011300_babo_baboon_Source_FlyBase_0011300_HG_417	gi|1150109457|ref|XP_020202198.1|	31.54	6e-24	117	RGS domain-containing serine/threonine-protein kinase A-like [Cajanus cajan]
Dmel_0011300_babo_baboon_Source_FlyBase_0011300_HG_417	gi|593693692|ref|XP_007147367.1|	32.65	6e-24	117	hypothetical protein PHAVU_006G118300g [Phaseolus vulgaris]
Dmel_0011300_babo_baboon_Source_FlyBase_0011300_HG_417	gi|922374946|ref|XP_003599493.2|	29.64	6e-24	114	Serine/Threonine kinase family protein [Medicago truncatula]
Dmel_0011300_babo_baboon_Source_FlyBase_0011300_HG_417	gi|470134373|ref|XP_004303028.1|	33.22	6e-24	117	PREDICTED: serine/threonine-protein kinase CTR1 [Fragaria vesca subsp. vesca]
Dmel_0011300_babo_baboon_Source_FlyBase_0011300_HG_417	gi|1050629169|ref|XP_017637503.1|	30.33	6e-24	117	PREDICTED: serine/threonine-protein kinase EDR1 isoform X3 [Gossypium arboreum]
Dmel_0011300_babo_baboon_Source_FlyBase_0011300_HG_417	gi|685255995|ref|XP_009126908.1|	27.91	6e-24	116	PREDICTED: serine/threonine-protein kinase STY46-like isoform X1 [Brassica rapa]
Dmel_0011300_babo_baboon_Source_FlyBase_0011300_HG_417	gi|226533458|ref|NP_001141376.1|	29.08	6e-24	114	uncharacterized protein LOC100273467 [Zea mays]
Dmel_0011300_babo_baboon_Source_FlyBase_0011300_HG_417	gi|1150736556|ref|XP_020242242.1|	31.56	6e-24	116	serine/threonine-protein kinase CTR1 isoform X2 [Asparagus officinalis]
Dmel_0011300_babo_baboon_Source_FlyBase_0011300_HG_417	gi|923704916|ref|XP_013660724.1|	29.32	6e-24	114	PREDICTED: serine/threonine-protein kinase HT1-like isoform X2 [Brassica napus]
Dmel_0011300_babo_baboon_Source_FlyBase_0011300_HG_417	gi|1142686184|gb|AQK50110.1|	29.08	7e-24	114	Protein kinase superfamily protein [Zea mays]
Dmel_0011300_babo_baboon_Source_FlyBase_0011300_HG_417	gi|1117457727|ref|XP_019423883.1|	28.33	7e-24	116	PREDICTED: serine/threonine-protein kinase STY8-like isoform X2 [Lupinus angustifolius]
Dmel_0011300_babo_baboon_Source_FlyBase_0011300_HG_417	gi|1091753016|ref|XP_018685715.1|	29.24	7e-24	114	PREDICTED: serine/threonine-protein kinase HT1-like isoform X1 [Musa acuminata subsp. malaccensis]
Dmel_0011300_babo_baboon_Source_FlyBase_0011300_HG_417	gi|1050581198|ref|XP_017611728.1|	29.73	7e-24	117	PREDICTED: serine/threonine-protein kinase CTR1 isoform X2 [Gossypium arboreum]
Dmel_0011300_babo_baboon_Source_FlyBase_0011300_HG_417	gi|1021509015|ref|XP_016197858.1|	32.98	7e-24	117	PREDICTED: dual specificity protein kinase splA-like isoform X1 [Arachis ipaensis]
Dmel_0011300_babo_baboon_Source_FlyBase_0011300_HG_417	gi|685366139|ref|XP_009117136.1|	29.55	7e-24	114	PREDICTED: serine/threonine-protein kinase HT1-like [Brassica rapa]
Dmel_0011300_babo_baboon_Source_FlyBase_0011300_HG_417	gi|1117457725|ref|XP_019423882.1|	28.33	7e-24	116	PREDICTED: serine/threonine-protein kinase STY8-like isoform X1 [Lupinus angustifolius]
Dmel_0011300_babo_baboon_Source_FlyBase_0011300_HG_417	gi|674876945|emb|CDY55245.1|	29.55	7e-24	114	BnaC02g44940D [Brassica napus]
Dmel_0011300_babo_baboon_Source_FlyBase_0011300_HG_417	gi|1026034568|ref|XP_016563450.1|	29.41	7e-24	114	PREDICTED: serine/threonine-protein kinase HT1-like [Capsicum annuum]
Dmel_0011300_babo_baboon_Source_FlyBase_0011300_HG_417	gi|1040864346|ref|XP_017242662.1|	29.90	7e-24	114	PREDICTED: serine/threonine-protein kinase HT1-like [Daucus carota subsp. sativus]
Dmel_0011300_babo_baboon_Source_FlyBase_0011300_HG_417	gi|698490171|ref|XP_009791591.1|	32.13	7e-24	117	PREDICTED: RGS domain-containing serine/threonine-protein kinase A-like isoform X4 [Nicotiana sylvestris]
Dmel_0011300_babo_baboon_Source_FlyBase_0011300_HG_417	gi|1117465445|ref|XP_019425313.1|	34.05	7e-24	116	PREDICTED: serine/threonine-protein kinase EDR1-like isoform X3 [Lupinus angustifolius]
Dmel_0011300_babo_baboon_Source_FlyBase_0011300_HG_417	gi|1035930275|gb|OAY59861.1|	31.08	7e-24	117	hypothetical protein MANES_01G065900 [Manihot esculenta]
Dmel_0011300_babo_baboon_Source_FlyBase_0011300_HG_417	gi|922555302|ref|XP_013605734.1|	29.55	7e-24	114	PREDICTED: serine/threonine-protein kinase HT1-like [Brassica oleracea var. oleracea]
Dmel_0011300_babo_baboon_Source_FlyBase_0011300_HG_417	gi|685366142|ref|XP_009117138.1|	29.64	7e-24	114	PREDICTED: serine/threonine-protein kinase HT1-like [Brassica rapa]
Dmel_0011300_babo_baboon_Source_FlyBase_0011300_HG_417	gi|470378425|ref|XP_004333489.1|	29.58	7e-24	117	serine/threonine kinase [Acanthamoeba castellanii str. Neff]
Dmel_0011300_babo_baboon_Source_FlyBase_0011300_HG_417	gi|470378425|ref|XP_004333489.1|	42.05	5e-06	60.8	serine/threonine kinase [Acanthamoeba castellanii str. Neff]
Dmel_0011300_babo_baboon_Source_FlyBase_0011300_HG_417	gi|470378425|ref|XP_004333489.1|	38.81	0.20	45.8	serine/threonine kinase [Acanthamoeba castellanii str. Neff]
Dmel_0011300_babo_baboon_Source_FlyBase_0011300_HG_417	gi|1149732344|ref|XP_020191270.1|	28.03	8e-24	114	serine/threonine-protein kinase HT1-like [Aegilops tauschii subsp. tauschii]
Dmel_0011300_babo_baboon_Source_FlyBase_0011300_HG_417	gi|694378139|ref|XP_009365325.1|	32.76	8e-24	117	PREDICTED: serine/threonine-protein kinase CTR1-like isoform X2 [Pyrus x bretschneideri]
Dmel_0011300_babo_baboon_Source_FlyBase_0011300_HG_417	gi|1109291143|ref|XP_019170164.1|	28.67	8e-24	116	PREDICTED: serine/threonine-protein kinase STY46-like isoform X5 [Ipomoea nil]
Dmel_0011300_babo_baboon_Source_FlyBase_0011300_HG_417	gi|923717393|ref|XP_013664075.1|	29.55	8e-24	114	PREDICTED: serine/threonine-protein kinase HT1-like [Brassica napus]
Dmel_0011300_babo_baboon_Source_FlyBase_0011300_HG_417	gi|728821196|gb|KHG04219.1|	29.19	8e-24	117	Serine/threonine-protein kinase CTR1 [Gossypium arboreum]
Dmel_0011300_babo_baboon_Source_FlyBase_0011300_HG_417	gi|1142663912|gb|ONM23234.1|	28.09	8e-24	116	Serine/threonine-protein kinase STY46 [Zea mays]
Dmel_0011300_babo_baboon_Source_FlyBase_0011300_HG_417	gi|1117458102|ref|XP_019424083.1|	30.24	8e-24	114	PREDICTED: serine/threonine-protein kinase HT1-like [Lupinus angustifolius]
Dmel_0011300_babo_baboon_Source_FlyBase_0011300_HG_417	gi|1025252971|ref|XP_016483511.1|	29.37	8e-24	113	PREDICTED: serine/threonine-protein kinase HT1-like [Nicotiana tabacum]
Dmel_0011300_babo_baboon_Source_FlyBase_0011300_HG_417	gi|700289740|gb|AIU68843.1|	29.28	8e-24	114	mitogen-activated protein kinase kinase kinase Raf48.1 [Brassica napus]
Dmel_0011300_babo_baboon_Source_FlyBase_0011300_HG_417	gi|1109291137|ref|XP_019170161.1|	28.67	8e-24	116	PREDICTED: serine/threonine-protein kinase STY46-like isoform X2 [Ipomoea nil]
Dmel_0011300_babo_baboon_Source_FlyBase_0011300_HG_417	gi|923816594|ref|XP_013692666.1|	29.28	8e-24	114	PREDICTED: serine/threonine-protein kinase HT1-like [Brassica napus]
Dmel_0011300_babo_baboon_Source_FlyBase_0011300_HG_417	gi|922554936|ref|XP_013605532.1|	29.32	8e-24	114	PREDICTED: serine/threonine-protein kinase HT1-like isoform X1 [Brassica oleracea var. oleracea]
Dmel_0011300_babo_baboon_Source_FlyBase_0011300_HG_417	gi|1109230640|ref|XP_019190063.1|	28.77	8e-24	115	PREDICTED: serine/threonine-protein kinase STY46-like isoform X2 [Ipomoea nil]
Dmel_0011300_babo_baboon_Source_FlyBase_0011300_HG_417	gi|565371383|ref|XP_006352284.1|	31.83	8e-24	117	PREDICTED: dual specificity protein kinase splB-like isoform X1 [Solanum tuberosum]
Dmel_0011300_babo_baboon_Source_FlyBase_0011300_HG_417	gi|922475873|ref|XP_013636560.1|	29.28	8e-24	114	PREDICTED: serine/threonine-protein kinase HT1 [Brassica oleracea var. oleracea]
Dmel_0011300_babo_baboon_Source_FlyBase_0011300_HG_417	gi|293331679|ref|NP_001168730.1|	28.09	8e-24	116	putative ACT-domain containing protein kinase family protein [Zea mays]
Dmel_0011300_babo_baboon_Source_FlyBase_0011300_HG_417	gi|1142694937|gb|AQK58863.1|	30.31	8e-24	116	ATP binding protein [Zea mays]
Dmel_0011300_babo_baboon_Source_FlyBase_0011300_HG_417	gi|1063026764|gb|JAT51539.1|	30.54	9e-24	114	Serine/threonine-protein kinase HT1 [Anthurium amnicola]
Dmel_0011300_babo_baboon_Source_FlyBase_0011300_HG_417	gi|951072250|ref|XP_014491607.1|	31.96	9e-24	116	PREDICTED: serine/threonine-protein kinase STY17-like isoform X2 [Vigna radiata var. radiata]
Dmel_0011300_babo_baboon_Source_FlyBase_0011300_HG_417	gi|1109291133|ref|XP_019170159.1|	28.67	9e-24	116	PREDICTED: serine/threonine-protein kinase STY46-like isoform X1 [Ipomoea nil]
Dmel_0011300_babo_baboon_Source_FlyBase_0011300_HG_417	gi|168005319|ref|XP_001755358.1|	28.34	9e-24	116	predicted protein [Physcomitrella patens]
Dmel_0011300_babo_baboon_Source_FlyBase_0011300_HG_417	gi|1109291141|ref|XP_019170163.1|	28.67	9e-24	116	PREDICTED: serine/threonine-protein kinase STY46-like isoform X4 [Ipomoea nil]
Dmel_0011300_babo_baboon_Source_FlyBase_0011300_HG_417	gi|1109291139|ref|XP_019170162.1|	28.67	9e-24	116	PREDICTED: serine/threonine-protein kinase STY46-like isoform X3 [Ipomoea nil]
Dmel_0011300_babo_baboon_Source_FlyBase_0011300_HG_417	gi|1072982153|ref|XP_018441560.1|	29.55	9e-24	114	PREDICTED: serine/threonine-protein kinase HT1-like [Raphanus sativus]
Dmel_0011300_babo_baboon_Source_FlyBase_0011300_HG_417	gi|672132072|ref|XP_008789612.1|	29.77	9e-24	114	PREDICTED: serine/threonine-protein kinase HT1-like isoform X1 [Phoenix dactylifera]
Dmel_0011300_babo_baboon_Source_FlyBase_0011300_HG_417	gi|694378137|ref|XP_009365324.1|	32.76	9e-24	117	PREDICTED: serine/threonine-protein kinase CTR1-like isoform X1 [Pyrus x bretschneideri]
Dmel_0011300_babo_baboon_Source_FlyBase_0011300_HG_417	gi|702446994|ref|XP_010024797.1|	29.53	9e-24	117	PREDICTED: dual specificity protein kinase splA [Eucalyptus grandis]
Dmel_0011300_babo_baboon_Source_FlyBase_0011300_HG_417	gi|1150736552|ref|XP_020242240.1|	31.97	9e-24	116	serine/threonine-protein kinase CTR1 isoform X1 [Asparagus officinalis]
Dmel_0011300_babo_baboon_Source_FlyBase_0011300_HG_417	gi|1117447785|ref|XP_019421835.1|	30.00	9e-24	117	PREDICTED: serine/threonine-protein kinase EDR1-like isoform X4 [Lupinus angustifolius]
Dmel_0011300_babo_baboon_Source_FlyBase_0011300_HG_417	gi|470423362|ref|XP_004337591.1|	32.99	9e-24	117	protein kinase domain containing protein [Acanthamoeba castellanii str. Neff]
Dmel_0011300_babo_baboon_Source_FlyBase_0011300_HG_417	gi|470423362|ref|XP_004337591.1|	28.30	5e-17	96.3	protein kinase domain containing protein [Acanthamoeba castellanii str. Neff]
Dmel_0011300_babo_baboon_Source_FlyBase_0011300_HG_417	gi|470458929|ref|XP_004341300.1|	30.69	1e-23	117	serine/threonine protein kinase, putative [Acanthamoeba castellanii str. Neff]
Dmel_0011300_babo_baboon_Source_FlyBase_0011300_HG_417	gi|470458929|ref|XP_004341300.1|	32.39	2e-22	113	serine/threonine protein kinase, putative [Acanthamoeba castellanii str. Neff]
Dmel_0011300_babo_baboon_Source_FlyBase_0011300_HG_417	gi|1039838255|ref|XP_017191497.1|	32.42	1e-23	117	PREDICTED: serine/threonine-protein kinase CTR1 isoform X3 [Malus domestica]
Dmel_0011300_babo_baboon_Source_FlyBase_0011300_HG_417	gi|1070884103|gb|OEL13044.1|	29.66	1e-23	114	Serine/threonine-protein kinase HT1 [Dichanthelium oligosanthes]
Dmel_0011300_babo_baboon_Source_FlyBase_0011300_HG_417	gi|657989460|ref|XP_008386933.1|	32.42	1e-23	117	PREDICTED: serine/threonine-protein kinase CTR1 isoform X1 [Malus domestica]
Dmel_0011300_babo_baboon_Source_FlyBase_0011300_HG_417	gi|923704911|ref|XP_013660722.1|	29.32	1e-23	114	PREDICTED: serine/threonine-protein kinase HT1-like isoform X1 [Brassica napus]
Dmel_0011300_babo_baboon_Source_FlyBase_0011300_HG_417	gi|430218356|gb|AGA37223.1|	29.21	1e-23	114	mitogen-activated protein kinase kinase kinase Raf28.1 [Brassica napus]
Dmel_0011300_babo_baboon_Source_FlyBase_0011300_HG_417	gi|242078553|ref|XP_002444045.1|	28.85	1e-23	114	hypothetical protein SORBIDRAFT_07g006320 [Sorghum bicolor]
Dmel_0011300_babo_baboon_Source_FlyBase_0011300_HG_417	gi|114229341|gb|ABI58289.1|	32.42	1e-23	117	ethylene control element variant [Malus domestica]
Dmel_0011300_babo_baboon_Source_FlyBase_0011300_HG_417	gi|1134898098|gb|OMJ95254.1|	31.88	1e-23	116	hypothetical protein SteCoe_1469 [Stentor coeruleus]
Dmel_0011300_babo_baboon_Source_FlyBase_0011300_HG_417	gi|731413352|ref|XP_010658698.1|	32.20	1e-23	116	PREDICTED: serine/threonine-protein kinase CTR1 [Vitis vinifera]
Dmel_0011300_babo_baboon_Source_FlyBase_0011300_HG_417	gi|658309614|ref|NP_001280804.1|	32.42	1e-23	117	serine/threonine-protein kinase CTR1 [Malus domestica]
Dmel_0011300_babo_baboon_Source_FlyBase_0011300_HG_417	gi|1117447779|ref|XP_019421833.1|	30.00	1e-23	117	PREDICTED: serine/threonine-protein kinase EDR1-like isoform X2 [Lupinus angustifolius]
Dmel_0011300_babo_baboon_Source_FlyBase_0011300_HG_417	gi|922530845|ref|XP_013597446.1|	29.21	1e-23	114	PREDICTED: serine/threonine-protein kinase HT1-like [Brassica oleracea var. oleracea]
Dmel_0011300_babo_baboon_Source_FlyBase_0011300_HG_417	gi|743928285|ref|XP_011008344.1|	31.23	1e-23	117	PREDICTED: serine/threonine-protein kinase EDR1 isoform X2 [Populus euphratica]
Dmel_0011300_babo_baboon_Source_FlyBase_0011300_HG_417	gi|1072945307|ref|XP_018483241.1|	29.55	1e-23	114	PREDICTED: serine/threonine-protein kinase HT1-like [Raphanus sativus]
Dmel_0011300_babo_baboon_Source_FlyBase_0011300_HG_417	gi|1117532330|ref|XP_019446469.1|	28.66	1e-23	114	PREDICTED: serine/threonine-protein kinase HT1-like [Lupinus angustifolius]
Dmel_0011300_babo_baboon_Source_FlyBase_0011300_HG_417	gi|971514364|dbj|GAQ83832.1|	30.69	1e-23	116	Protein kinase superfamily protein [Klebsormidium flaccidum]
Dmel_0011300_babo_baboon_Source_FlyBase_0011300_HG_417	gi|1098838009|ref|XP_018825653.1|	30.48	1e-23	116	PREDICTED: serine/threonine-protein kinase STY8-like isoform X1 [Juglans regia]
Dmel_0011300_babo_baboon_Source_FlyBase_0011300_HG_417	gi|697098877|ref|XP_009628953.1|	29.87	1e-23	116	PREDICTED: protein kinase wis1-like [Nicotiana tomentosiformis]
Dmel_0011300_babo_baboon_Source_FlyBase_0011300_HG_417	gi|743928283|ref|XP_011008343.1|	31.23	1e-23	117	PREDICTED: serine/threonine-protein kinase EDR1 isoform X1 [Populus euphratica]
Dmel_0011300_babo_baboon_Source_FlyBase_0011300_HG_417	gi|902186555|gb|KNA10707.1|	31.18	1e-23	116	hypothetical protein SOVF_141840 [Spinacia oleracea]
Dmel_0011300_babo_baboon_Source_FlyBase_0011300_HG_417	gi|1002279839|ref|XP_015644239.1|	30.10	1e-23	114	PREDICTED: serine/threonine-protein kinase HT1 [Oryza sativa Japonica Group]
Dmel_0011300_babo_baboon_Source_FlyBase_0011300_HG_417	gi|596147173|ref|XP_007222679.1|	30.69	1e-23	114	serine/threonine-protein kinase HT1 [Prunus persica]
Dmel_0011300_babo_baboon_Source_FlyBase_0011300_HG_417	gi|1025237428|ref|XP_016485725.1|	29.87	1e-23	116	PREDICTED: putative U-box domain-containing protein 53 [Nicotiana tabacum]
Dmel_0011300_babo_baboon_Source_FlyBase_0011300_HG_417	gi|901791958|gb|KMZ56761.1|	30.58	1e-23	114	Protein kinase [Zostera marina]
Dmel_0011300_babo_baboon_Source_FlyBase_0011300_HG_417	gi|1117447772|ref|XP_019421830.1|	30.00	1e-23	117	PREDICTED: serine/threonine-protein kinase EDR1-like isoform X1 [Lupinus angustifolius]
Dmel_0011300_babo_baboon_Source_FlyBase_0011300_HG_417	gi|565473014|ref|XP_006294309.1|	29.32	1e-23	114	hypothetical protein CARUB_v10023317mg [Capsella rubella]
Dmel_0011300_babo_baboon_Source_FlyBase_0011300_HG_417	gi|1029011365|ref|XP_016669529.1|	29.19	1e-23	116	PREDICTED: serine/threonine-protein kinase CTR1-like isoform X1 [Gossypium hirsutum]
Dmel_0011300_babo_baboon_Source_FlyBase_0011300_HG_417	gi|674960836|emb|CDX72296.1|	29.21	1e-23	114	BnaC07g43180D [Brassica napus]
Dmel_0011300_babo_baboon_Source_FlyBase_0011300_HG_417	gi|1137215768|gb|OMO83114.1|	30.49	1e-23	114	hypothetical protein CCACVL1_11550 [Corchorus capsularis]
Dmel_0011300_babo_baboon_Source_FlyBase_0011300_HG_417	gi|951009007|ref|XP_014509166.1|	33.57	1e-23	116	PREDICTED: serine/threonine-protein kinase STY8 isoform X1 [Vigna radiata var. radiata]
Dmel_0011300_babo_baboon_Source_FlyBase_0011300_HG_417	gi|657989462|ref|XP_008386934.1|	32.42	1e-23	116	PREDICTED: serine/threonine-protein kinase CTR1 isoform X2 [Malus domestica]
Dmel_0011300_babo_baboon_Source_FlyBase_0011300_HG_417	gi|698497758|ref|XP_009794832.1|	29.37	1e-23	113	PREDICTED: serine/threonine-protein kinase HT1-like [Nicotiana sylvestris]
Dmel_0011300_babo_baboon_Source_FlyBase_0011300_HG_417	gi|950933375|ref|XP_014511907.1|	29.33	1e-23	116	PREDICTED: serine/threonine-protein kinase EDR1-like isoform X2 [Vigna radiata var. radiata]
Dmel_0011300_babo_baboon_Source_FlyBase_0011300_HG_417	gi|114229339|gb|ABI58288.1|	32.42	1e-23	116	ethylene control element [Malus domestica]
Dmel_0011300_babo_baboon_Source_FlyBase_0011300_HG_417	gi|470261322|ref|XP_004360363.1|	32.35	1e-23	116	RGS domain-containing protein [Dictyostelium fasciculatum]
Dmel_0011300_babo_baboon_Source_FlyBase_0011300_HG_417	gi|1073000595|ref|XP_018451238.1|	28.99	1e-23	114	PREDICTED: serine/threonine-protein kinase HT1-like [Raphanus sativus]
Dmel_0011300_babo_baboon_Source_FlyBase_0011300_HG_417	gi|566214154|ref|XP_006371836.1|	29.90	1e-23	114	hypothetical protein POPTR_0018s04090g [Populus trichocarpa]
Dmel_0011300_babo_baboon_Source_FlyBase_0011300_HG_417	gi|125556373|gb|EAZ01979.1|	30.10	1e-23	114	hypothetical protein OsI_24013 [Oryza sativa Indica Group]
Dmel_0011300_babo_baboon_Source_FlyBase_0011300_HG_417	gi|950933370|ref|XP_014511900.1|	29.33	1e-23	116	PREDICTED: serine/threonine-protein kinase EDR1-like isoform X1 [Vigna radiata var. radiata]
Dmel_0011300_babo_baboon_Source_FlyBase_0011300_HG_417	gi|1072998941|ref|XP_018450426.1|	29.55	1e-23	114	PREDICTED: serine/threonine-protein kinase HT1-like [Raphanus sativus]
Dmel_0011300_babo_baboon_Source_FlyBase_0011300_HG_417	gi|1029011370|ref|XP_016669530.1|	29.73	1e-23	116	PREDICTED: serine/threonine-protein kinase CTR1-like isoform X2 [Gossypium hirsutum]
Dmel_0011300_babo_baboon_Source_FlyBase_0011300_HG_417	gi|168057095|ref|XP_001780552.1|	28.57	1e-23	113	predicted protein [Physcomitrella patens]
Dmel_0011300_babo_baboon_Source_FlyBase_0011300_HG_417	gi|920700168|gb|KOM43393.1|	29.33	1e-23	116	hypothetical protein LR48_Vigan05g099700 [Vigna angularis]
Dmel_0011300_babo_baboon_Source_FlyBase_0011300_HG_417	gi|28864539|gb|AAO48744.1|	30.10	1e-23	114	serine/threonine protein kinase [Oryza sativa Japonica Group]
Dmel_0011300_babo_baboon_Source_FlyBase_0011300_HG_417	gi|1044540716|ref|XP_017441555.1|	33.57	1e-23	116	PREDICTED: serine/threonine-protein kinase STY8-like isoform X1 [Vigna angularis]
Dmel_0011300_babo_baboon_Source_FlyBase_0011300_HG_417	gi|18400528|ref|NP_565568.1|	29.32	1e-23	113	Protein kinase superfamily protein [Arabidopsis thaliana]
Dmel_0011300_babo_baboon_Source_FlyBase_0011300_HG_417	gi|645236078|ref|XP_008224567.1|	30.69	1e-23	114	PREDICTED: serine/threonine-protein kinase HT1-like [Prunus mume]
Dmel_0011300_babo_baboon_Source_FlyBase_0011300_HG_417	gi|674876946|emb|CDY55246.1|	29.32	1e-23	114	BnaC02g44950D [Brassica napus]
Dmel_0011300_babo_baboon_Source_FlyBase_0011300_HG_417	gi|1028983060|ref|XP_016702205.1|	25.56	1e-23	115	PREDICTED: serine/threonine-protein kinase STY8-like [Gossypium hirsutum]
Dmel_0011300_babo_baboon_Source_FlyBase_0011300_HG_417	gi|1044576526|ref|XP_017424985.1|	29.33	1e-23	116	PREDICTED: serine/threonine-protein kinase EDR1 isoform X2 [Vigna angularis]
Dmel_0011300_babo_baboon_Source_FlyBase_0011300_HG_417	gi|723685765|ref|XP_010318631.1|	30.33	1e-23	116	PREDICTED: serine/threonine-protein kinase EDR1 isoform X2 [Solanum lycopersicum]
Dmel_0011300_babo_baboon_Source_FlyBase_0011300_HG_417	gi|951072248|ref|XP_014491606.1|	31.96	1e-23	116	PREDICTED: serine/threonine-protein kinase STY17-like isoform X1 [Vigna radiata var. radiata]
Dmel_0011300_babo_baboon_Source_FlyBase_0011300_HG_417	gi|950933379|ref|XP_014511914.1|	29.33	1e-23	116	PREDICTED: serine/threonine-protein kinase EDR1-like isoform X3 [Vigna radiata var. radiata]
Dmel_0011300_babo_baboon_Source_FlyBase_0011300_HG_417	gi|976909434|gb|KVH96546.1|	28.24	1e-23	115	ACT domain-containing protein [Cynara cardunculus var. scolymus]
Dmel_0011300_babo_baboon_Source_FlyBase_0011300_HG_417	gi|976906214|gb|KVH93687.1|	29.90	1e-23	113	Protein kinase, catalytic domain-containing protein [Cynara cardunculus var. scolymus]
Dmel_0011300_babo_baboon_Source_FlyBase_0011300_HG_417	gi|1044599263|ref|XP_017437269.1|	31.96	2e-23	116	PREDICTED: serine/threonine-protein kinase STY17 isoform X1 [Vigna angularis]
Dmel_0011300_babo_baboon_Source_FlyBase_0011300_HG_417	gi|1072920677|ref|XP_018470924.1|	28.67	2e-23	115	PREDICTED: serine/threonine-protein kinase STY46-like [Raphanus sativus]
Dmel_0011300_babo_baboon_Source_FlyBase_0011300_HG_417	gi|728821195|gb|KHG04218.1|	29.73	2e-23	116	Serine/threonine-protein kinase CTR1 [Gossypium arboreum]
Dmel_0011300_babo_baboon_Source_FlyBase_0011300_HG_417	gi|1098964218|gb|JAU26173.1|	34.91	2e-23	116	Serine/threonine-protein kinase EDR1, partial [Noccaea caerulescens]
Dmel_0011300_babo_baboon_Source_FlyBase_0011300_HG_417	gi|703150856|ref|XP_010109968.1|	32.50	2e-23	116	Serine/threonine-protein kinase [Morus notabilis]
Dmel_0011300_babo_baboon_Source_FlyBase_0011300_HG_417	gi|769795817|ref|XP_006857875.2|	30.41	2e-23	116	PREDICTED: uncharacterized protein LOC18447726 [Amborella trichopoda]
Dmel_0011300_babo_baboon_Source_FlyBase_0011300_HG_417	gi|970016995|ref|XP_015069619.1|	30.33	2e-23	116	PREDICTED: serine/threonine-protein kinase EDR1-like isoform X2 [Solanum pennellii]
Dmel_0011300_babo_baboon_Source_FlyBase_0011300_HG_417	gi|965656222|dbj|BAT72641.1|	29.33	2e-23	116	hypothetical protein VIGAN_01006500 [Vigna angularis var. angularis]
Dmel_0011300_babo_baboon_Source_FlyBase_0011300_HG_417	gi|954196935|gb|KRX09626.1|	30.54	2e-23	116	Regulator of chromosome condensation 1/beta-lactamase-inhibitor protein II [Pseudocohnilembus persalinus]
Dmel_0011300_babo_baboon_Source_FlyBase_0011300_HG_417	gi|460380008|ref|XP_004235750.1|	30.33	2e-23	116	PREDICTED: serine/threonine-protein kinase EDR1 isoform X1 [Solanum lycopersicum]
Dmel_0011300_babo_baboon_Source_FlyBase_0011300_HG_417	gi|697109864|ref|XP_009608795.1|	30.95	2e-23	115	PREDICTED: probable serine/threonine-protein kinase DDB_G0282963 isoform X3 [Nicotiana tomentosiformis]
Dmel_0011300_babo_baboon_Source_FlyBase_0011300_HG_417	gi|955389157|ref|XP_014627429.1|	32.19	2e-23	115	PREDICTED: serine/threonine-protein kinase CTR1-like isoform X2 [Glycine max]
Dmel_0011300_babo_baboon_Source_FlyBase_0011300_HG_417	gi|1026093073|ref|XP_016545709.1|	27.99	2e-23	115	PREDICTED: serine/threonine-protein kinase STY46-like isoform X1 [Capsicum annuum]
Dmel_0011300_babo_baboon_Source_FlyBase_0011300_HG_417	gi|13124865|gb|AAK11734.1|	30.93	2e-23	113	serine/threonine/tyrosine kinase [Arachis hypogaea]
Dmel_0011300_babo_baboon_Source_FlyBase_0011300_HG_417	gi|1028949812|ref|XP_016718278.1|	30.00	2e-23	116	PREDICTED: serine/threonine-protein kinase EDR1-like isoform X1 [Gossypium hirsutum]
Dmel_0011300_babo_baboon_Source_FlyBase_0011300_HG_417	gi|747082645|ref|XP_011088655.1|	28.33	2e-23	115	PREDICTED: serine/threonine-protein kinase HT1 [Sesamum indicum]
Dmel_0011300_babo_baboon_Source_FlyBase_0011300_HG_417	gi|1162480436|ref|XP_008646249.2|	31.36	2e-23	116	serine/threonine-protein kinase EDR1 [Zea mays]
Dmel_0011300_babo_baboon_Source_FlyBase_0011300_HG_417	gi|1029009731|ref|XP_016668726.1|	31.34	2e-23	115	PREDICTED: serine/threonine-protein kinase EDR1-like [Gossypium hirsutum]
Dmel_0011300_babo_baboon_Source_FlyBase_0011300_HG_417	gi|1117465437|ref|XP_019425309.1|	34.05	2e-23	115	PREDICTED: serine/threonine-protein kinase STY8-like isoform X1 [Lupinus angustifolius]
Dmel_0011300_babo_baboon_Source_FlyBase_0011300_HG_417	gi|1050581919|ref|XP_017612108.1|	31.34	2e-23	115	PREDICTED: serine/threonine-protein kinase EDR1-like [Gossypium arboreum]
Dmel_0011300_babo_baboon_Source_FlyBase_0011300_HG_417	gi|1044576524|ref|XP_017424984.1|	29.33	2e-23	116	PREDICTED: serine/threonine-protein kinase EDR1 isoform X1 [Vigna angularis]
Dmel_0011300_babo_baboon_Source_FlyBase_0011300_HG_417	gi|697109860|ref|XP_009608793.1|	30.95	2e-23	115	PREDICTED: probable serine/threonine-protein kinase DDB_G0282963 isoform X1 [Nicotiana tomentosiformis]
Dmel_0011300_babo_baboon_Source_FlyBase_0011300_HG_417	gi|548861977|gb|ERN19342.1|	30.41	2e-23	116	hypothetical protein AMTR_s00069p00101580 [Amborella trichopoda]
Dmel_0011300_babo_baboon_Source_FlyBase_0011300_HG_417	gi|970053956|ref|XP_015088607.1|	30.47	2e-23	116	PREDICTED: serine/threonine-protein kinase CTR1-like isoform X1 [Solanum pennellii]
Dmel_0003317_sax_saxophone_Source_FlyBase_0003317_HG_417	gi|1026034037|ref|XP_016563187.1|	33.10	3e-29	134	PREDICTED: serine/threonine-protein kinase EDR1-like isoform X1 [Capsicum annuum]
Dmel_0003317_sax_saxophone_Source_FlyBase_0003317_HG_417	gi|1026034043|ref|XP_016563189.1|	33.10	4e-29	133	PREDICTED: serine/threonine-protein kinase EDR1-like isoform X3 [Capsicum annuum]
Dmel_0003317_sax_saxophone_Source_FlyBase_0003317_HG_417	gi|1098904805|gb|JAU10615.1|	31.06	6e-29	130	Serine/threonine-protein kinase EDR1, partial [Noccaea caerulescens]
Dmel_0003317_sax_saxophone_Source_FlyBase_0003317_HG_417	gi|2253010|emb|CAA74591.1|	30.38	1e-28	128	MAP3K delta-1 protein kinase, partial [Arabidopsis thaliana]
Dmel_0003317_sax_saxophone_Source_FlyBase_0003317_HG_417	gi|567919278|ref|XP_006451645.1|	32.17	2e-28	131	hypothetical protein CICLE_v10007317mg [Citrus clementina]
Dmel_0003317_sax_saxophone_Source_FlyBase_0003317_HG_417	gi|567919280|ref|XP_006451646.1|	32.17	2e-28	131	hypothetical protein CICLE_v10007317mg [Citrus clementina]
Dmel_0003317_sax_saxophone_Source_FlyBase_0003317_HG_417	gi|568875331|ref|XP_006490756.1|	32.17	3e-28	131	PREDICTED: serine/threonine-protein kinase EDR1 isoform X1 [Citrus sinensis]
Dmel_0003317_sax_saxophone_Source_FlyBase_0003317_HG_417	gi|1099307932|gb|JAU98101.1|	31.06	3e-28	130	Serine/threonine-protein kinase EDR1 [Noccaea caerulescens]
Dmel_0003317_sax_saxophone_Source_FlyBase_0003317_HG_417	gi|1099078180|gb|JAU51546.1|	30.72	3e-28	130	Serine/threonine-protein kinase EDR1 [Noccaea caerulescens]
Dmel_0003317_sax_saxophone_Source_FlyBase_0003317_HG_417	gi|729340849|ref|XP_010540025.1|	32.99	4e-28	130	PREDICTED: serine/threonine-protein kinase EDR1-like isoform X1 [Tarenaya hassleriana]
Dmel_0003317_sax_saxophone_Source_FlyBase_0003317_HG_417	gi|1111055205|ref|XP_019234427.1|	31.83	4e-28	130	PREDICTED: serine/threonine-protein kinase B-raf-like [Nicotiana attenuata]
Dmel_0003317_sax_saxophone_Source_FlyBase_0003317_HG_417	gi|551635005|ref|XP_005820340.1|	33.90	6e-28	124	hypothetical protein GUITHDRAFT_81534, partial [Guillardia theta CCMP2712]
Dmel_0003317_sax_saxophone_Source_FlyBase_0003317_HG_417	gi|1025237428|ref|XP_016485725.1|	32.18	7e-28	129	PREDICTED: putative U-box domain-containing protein 53 [Nicotiana tabacum]
Dmel_0003317_sax_saxophone_Source_FlyBase_0003317_HG_417	gi|697098877|ref|XP_009628953.1|	32.18	7e-28	129	PREDICTED: protein kinase wis1-like [Nicotiana tomentosiformis]
Dmel_0003317_sax_saxophone_Source_FlyBase_0003317_HG_417	gi|727561970|ref|XP_010453242.1|	30.38	7e-28	129	PREDICTED: serine/threonine-protein kinase EDR1-like isoform X1 [Camelina sativa]
Dmel_0003317_sax_saxophone_Source_FlyBase_0003317_HG_417	gi|1013936401|gb|KYQ90099.1|	30.65	8e-28	130	filamin/ABP280 repeat-containing protein [Dictyostelium lacteum]
Dmel_0003317_sax_saxophone_Source_FlyBase_0003317_HG_417	gi|727641210|ref|XP_010491934.1|	30.38	8e-28	129	PREDICTED: serine/threonine-protein kinase EDR1-like [Camelina sativa]
Dmel_0003317_sax_saxophone_Source_FlyBase_0003317_HG_417	gi|567173007|ref|XP_006399702.1|	30.03	8e-28	129	hypothetical protein EUTSA_v10012636mg [Eutrema salsugineum]
Dmel_0003317_sax_saxophone_Source_FlyBase_0003317_HG_417	gi|1070984101|gb|OEL35206.1|	31.60	9e-28	129	Serine/threonine-protein kinase EDR1 [Dichanthelium oligosanthes]
Dmel_0003317_sax_saxophone_Source_FlyBase_0003317_HG_417	gi|1073021908|ref|XP_018462094.1|	29.69	1e-27	126	PREDICTED: serine/threonine-protein kinase EDR1-like [Raphanus sativus]
Dmel_0003317_sax_saxophone_Source_FlyBase_0003317_HG_417	gi|641844887|gb|KDO63778.1|	31.82	1e-27	129	hypothetical protein CISIN_1g045028mg [Citrus sinensis]
Dmel_0003317_sax_saxophone_Source_FlyBase_0003317_HG_417	gi|1032276101|gb|OAO90429.1|	30.38	1e-27	129	hypothetical protein AXX17_AT5G11570 [Arabidopsis thaliana]
Dmel_0003317_sax_saxophone_Source_FlyBase_0003317_HG_417	gi|22326737|ref|NP_196746.2|	30.38	1e-27	129	Protein kinase superfamily protein [Arabidopsis thaliana]
Dmel_0003317_sax_saxophone_Source_FlyBase_0003317_HG_417	gi|565371383|ref|XP_006352284.1|	32.88	1e-27	128	PREDICTED: dual specificity protein kinase splB-like isoform X1 [Solanum tuberosum]
Dmel_0003317_sax_saxophone_Source_FlyBase_0003317_HG_417	gi|802573702|ref|XP_012068442.1|	32.17	1e-27	129	PREDICTED: serine/threonine-protein kinase EDR1 [Jatropha curcas]
Dmel_0003317_sax_saxophone_Source_FlyBase_0003317_HG_417	gi|674232681|gb|KFK25446.1|	28.31	1e-27	129	hypothetical protein AALP_AA8G116200 [Arabis alpina]
Dmel_0003317_sax_saxophone_Source_FlyBase_0003317_HG_417	gi|297811301|ref|XP_002873534.1|	30.03	1e-27	129	kinase family protein [Arabidopsis lyrata subsp. lyrata]
Dmel_0003317_sax_saxophone_Source_FlyBase_0003317_HG_417	gi|218191565|gb|EEC73992.1|	31.47	1e-27	129	hypothetical protein OsI_08906 [Oryza sativa Indica Group]
Dmel_0003317_sax_saxophone_Source_FlyBase_0003317_HG_417	gi|297844764|ref|XP_002890263.1|	30.90	1e-27	128	kinase family protein [Arabidopsis lyrata subsp. lyrata]
Dmel_0003317_sax_saxophone_Source_FlyBase_0003317_HG_417	gi|727573662|ref|XP_010459423.1|	30.90	2e-27	128	PREDICTED: serine/threonine-protein kinase EDR1-like isoform X2 [Camelina sativa]
Dmel_0003317_sax_saxophone_Source_FlyBase_0003317_HG_417	gi|727573660|ref|XP_010459422.1|	30.90	2e-27	128	PREDICTED: serine/threonine-protein kinase EDR1-like isoform X1 [Camelina sativa]
Dmel_0003317_sax_saxophone_Source_FlyBase_0003317_HG_417	gi|242066018|ref|XP_002454298.1|	31.05	2e-27	128	hypothetical protein SORBIDRAFT_04g028160 [Sorghum bicolor]
Dmel_0003317_sax_saxophone_Source_FlyBase_0003317_HG_417	gi|565458075|ref|XP_006287037.1|	30.03	2e-27	128	hypothetical protein CARUB_v10000185mg [Capsella rubella]
Dmel_0003317_sax_saxophone_Source_FlyBase_0003317_HG_417	gi|568875333|ref|XP_006490757.1|	32.16	2e-27	128	PREDICTED: serine/threonine-protein kinase EDR1 isoform X2 [Citrus sinensis]
Dmel_0003317_sax_saxophone_Source_FlyBase_0003317_HG_417	gi|727607756|ref|XP_010476985.1|	30.90	2e-27	128	PREDICTED: serine/threonine-protein kinase EDR1-like [Camelina sativa]
Dmel_0003317_sax_saxophone_Source_FlyBase_0003317_HG_417	gi|1117447779|ref|XP_019421833.1|	31.60	2e-27	128	PREDICTED: serine/threonine-protein kinase EDR1-like isoform X2 [Lupinus angustifolius]
Dmel_0003317_sax_saxophone_Source_FlyBase_0003317_HG_417	gi|1072921745|ref|XP_018471490.1|	29.69	2e-27	128	PREDICTED: serine/threonine-protein kinase EDR1 [Raphanus sativus]
Dmel_0003317_sax_saxophone_Source_FlyBase_0003317_HG_417	gi|971571182|ref|XP_015169630.1|	32.40	2e-27	127	PREDICTED: probable serine/threonine-protein kinase DDB_G0290621 [Solanum tuberosum]
Dmel_0003317_sax_saxophone_Source_FlyBase_0003317_HG_417	gi|1117447785|ref|XP_019421835.1|	31.60	2e-27	127	PREDICTED: serine/threonine-protein kinase EDR1-like isoform X4 [Lupinus angustifolius]
Dmel_0003317_sax_saxophone_Source_FlyBase_0003317_HG_417	gi|514717984|ref|XP_004953878.1|	30.77	2e-27	128	PREDICTED: serine/threonine-protein kinase EDR1-like [Setaria italica]
Dmel_0003317_sax_saxophone_Source_FlyBase_0003317_HG_417	gi|567150413|ref|XP_006416637.1|	30.56	2e-27	128	hypothetical protein EUTSA_v10006685mg [Eutrema salsugineum]
Dmel_0003317_sax_saxophone_Source_FlyBase_0003317_HG_417	gi|944267236|gb|KQL31476.1|	30.77	2e-27	128	hypothetical protein SETIT_016157mg [Setaria italica]
Dmel_0003317_sax_saxophone_Source_FlyBase_0003317_HG_417	gi|685269669|ref|XP_009125833.1|	29.69	2e-27	127	PREDICTED: serine/threonine-protein kinase EDR1-like [Brassica rapa]
Dmel_0003317_sax_saxophone_Source_FlyBase_0003317_HG_417	gi|1117447772|ref|XP_019421830.1|	31.60	3e-27	127	PREDICTED: serine/threonine-protein kinase EDR1-like isoform X1 [Lupinus angustifolius]
Dmel_0003317_sax_saxophone_Source_FlyBase_0003317_HG_417	gi|922429848|ref|XP_013620977.1|	29.69	3e-27	127	PREDICTED: serine/threonine-protein kinase EDR1-like [Brassica oleracea var. oleracea]
Dmel_0003317_sax_saxophone_Source_FlyBase_0003317_HG_417	gi|674942440|emb|CDX91190.1|	29.69	3e-27	127	BnaC02g04070D [Brassica napus]
Dmel_0003317_sax_saxophone_Source_FlyBase_0003317_HG_417	gi|46390626|dbj|BAD16109.1|	31.47	3e-27	127	putative MAP kinase kinase kinase [Oryza sativa Japonica Group]
Dmel_0003317_sax_saxophone_Source_FlyBase_0003317_HG_417	gi|923524549|ref|XP_013679198.1|	29.69	3e-27	127	PREDICTED: serine/threonine-protein kinase EDR1-like [Brassica napus]
Dmel_0003317_sax_saxophone_Source_FlyBase_0003317_HG_417	gi|923757153|ref|XP_013676108.1|	29.69	3e-27	127	PREDICTED: serine/threonine-protein kinase EDR1-like [Brassica napus]
Dmel_0003317_sax_saxophone_Source_FlyBase_0003317_HG_417	gi|1000940651|ref|XP_002532495.2|	31.71	3e-27	127	PREDICTED: serine/threonine-protein kinase EDR1 [Ricinus communis]
Dmel_0003317_sax_saxophone_Source_FlyBase_0003317_HG_417	gi|970016990|ref|XP_015069618.1|	31.71	3e-27	127	PREDICTED: serine/threonine-protein kinase EDR1-like isoform X1 [Solanum pennellii]
Dmel_0003317_sax_saxophone_Source_FlyBase_0003317_HG_417	gi|460380008|ref|XP_004235750.1|	31.71	3e-27	127	PREDICTED: serine/threonine-protein kinase EDR1 isoform X1 [Solanum lycopersicum]
Dmel_0003317_sax_saxophone_Source_FlyBase_0003317_HG_417	gi|302820585|ref|XP_002991959.1|	30.69	3e-27	127	hypothetical protein SELMODRAFT_269874 [Selaginella moellendorffii]
Dmel_0003317_sax_saxophone_Source_FlyBase_0003317_HG_417	gi|1002243662|ref|XP_015626059.1|	31.47	3e-27	127	PREDICTED: serine/threonine-protein kinase EDR1 [Oryza sativa Japonica Group]
Dmel_0003317_sax_saxophone_Source_FlyBase_0003317_HG_417	gi|723685765|ref|XP_010318631.1|	31.71	4e-27	127	PREDICTED: serine/threonine-protein kinase EDR1 isoform X2 [Solanum lycopersicum]
Dmel_0003317_sax_saxophone_Source_FlyBase_0003317_HG_417	gi|568844099|ref|XP_006475933.1|	33.10	4e-27	127	PREDICTED: serine/threonine-protein kinase EDR1 isoform X1 [Citrus sinensis]
Dmel_0003317_sax_saxophone_Source_FlyBase_0003317_HG_417	gi|970016995|ref|XP_015069619.1|	31.71	4e-27	127	PREDICTED: serine/threonine-protein kinase EDR1-like isoform X2 [Solanum pennellii]
Dmel_0003317_sax_saxophone_Source_FlyBase_0003317_HG_417	gi|923767506|ref|XP_013678573.1|	30.17	4e-27	127	PREDICTED: serine/threonine-protein kinase EDR1-like [Brassica napus]
Dmel_0003317_sax_saxophone_Source_FlyBase_0003317_HG_417	gi|565349167|ref|XP_006341569.1|	31.71	5e-27	127	PREDICTED: serine/threonine-protein kinase EDR1-like isoform X1 [Solanum tuberosum]
Dmel_0003317_sax_saxophone_Source_FlyBase_0003317_HG_417	gi|769818579|ref|XP_011621314.1|	31.82	5e-27	127	PREDICTED: serine/threonine-protein kinase EDR1 [Amborella trichopoda]
Dmel_0003317_sax_saxophone_Source_FlyBase_0003317_HG_417	gi|568844101|ref|XP_006475934.1|	33.10	6e-27	126	PREDICTED: serine/threonine-protein kinase EDR1 isoform X2 [Citrus sinensis]
Dmel_0003317_sax_saxophone_Source_FlyBase_0003317_HG_417	gi|970045855|ref|XP_015084413.1|	31.93	6e-27	126	PREDICTED: protein kinase wis1-like [Solanum pennellii]
Dmel_0003317_sax_saxophone_Source_FlyBase_0003317_HG_417	gi|565349170|ref|XP_006341570.1|	31.71	6e-27	126	PREDICTED: serine/threonine-protein kinase EDR1-like isoform X2 [Solanum tuberosum]
Dmel_0003317_sax_saxophone_Source_FlyBase_0003317_HG_417	gi|1162480436|ref|XP_008646249.2|	31.12	6e-27	127	serine/threonine-protein kinase EDR1 [Zea mays]
Dmel_0003317_sax_saxophone_Source_FlyBase_0003317_HG_417	gi|302807652|ref|XP_002985520.1|	30.69	6e-27	126	hypothetical protein SELMODRAFT_40493, partial [Selaginella moellendorffii]
Dmel_0003317_sax_saxophone_Source_FlyBase_0003317_HG_417	gi|729405147|ref|XP_010555011.1|	32.03	7e-27	126	PREDICTED: serine/threonine-protein kinase EDR1-like isoform X4 [Tarenaya hassleriana]
Dmel_0003317_sax_saxophone_Source_FlyBase_0003317_HG_417	gi|1035902548|gb|OAY32148.1|	30.98	7e-27	126	hypothetical protein MANES_14G170100 [Manihot esculenta]
Dmel_0003317_sax_saxophone_Source_FlyBase_0003317_HG_417	gi|729405138|ref|XP_010555008.1|	32.03	7e-27	126	PREDICTED: serine/threonine-protein kinase EDR1-like isoform X1 [Tarenaya hassleriana]
Dmel_0003317_sax_saxophone_Source_FlyBase_0003317_HG_417	gi|743890675|ref|XP_011039116.1|	30.65	7e-27	126	PREDICTED: serine/threonine-protein kinase EDR1 isoform X1 [Populus euphratica]
Dmel_0003317_sax_saxophone_Source_FlyBase_0003317_HG_417	gi|1150143553|ref|XP_020215642.1|	31.14	7e-27	126	serine/threonine-protein kinase EDR1-like [Cajanus cajan]
Dmel_0003317_sax_saxophone_Source_FlyBase_0003317_HG_417	gi|729405141|ref|XP_010555009.1|	32.03	7e-27	126	PREDICTED: serine/threonine-protein kinase EDR1-like isoform X2 [Tarenaya hassleriana]
Dmel_0003317_sax_saxophone_Source_FlyBase_0003317_HG_417	gi|565494652|ref|XP_006304965.1|	30.90	7e-27	126	hypothetical protein CARUB_v10012038mg [Capsella rubella]
Dmel_0003317_sax_saxophone_Source_FlyBase_0003317_HG_417	gi|1026076775|ref|XP_016537618.1|	32.16	7e-27	126	PREDICTED: serine/threonine-protein kinase EDR1 [Capsicum annuum]
Dmel_0003317_sax_saxophone_Source_FlyBase_0003317_HG_417	gi|1035916950|gb|OAY46541.1|	31.47	8e-27	126	hypothetical protein MANES_06G007900 [Manihot esculenta]
Dmel_0003317_sax_saxophone_Source_FlyBase_0003317_HG_417	gi|743890688|ref|XP_011039122.1|	30.65	8e-27	126	PREDICTED: serine/threonine-protein kinase EDR1 isoform X6 [Populus euphratica]
Dmel_0003317_sax_saxophone_Source_FlyBase_0003317_HG_417	gi|297734308|emb|CBI15555.3|	31.44	8e-27	126	unnamed protein product, partial [Vitis vinifera]
Dmel_0003317_sax_saxophone_Source_FlyBase_0003317_HG_417	gi|743890686|ref|XP_011039120.1|	30.65	8e-27	126	PREDICTED: serine/threonine-protein kinase EDR1 isoform X5 [Populus euphratica]
Dmel_0003317_sax_saxophone_Source_FlyBase_0003317_HG_417	gi|1072908345|ref|XP_018436913.1|	31.23	8e-27	126	PREDICTED: serine/threonine-protein kinase EDR1 isoform X1 [Raphanus sativus]
Dmel_0003317_sax_saxophone_Source_FlyBase_0003317_HG_417	gi|743890677|ref|XP_011039117.1|	30.65	9e-27	126	PREDICTED: serine/threonine-protein kinase EDR1 isoform X2 [Populus euphratica]
Dmel_0003317_sax_saxophone_Source_FlyBase_0003317_HG_417	gi|947090436|gb|KRH39101.1|	32.06	9e-27	125	hypothetical protein GLYMA_09G177600 [Glycine max]
Dmel_0003317_sax_saxophone_Source_FlyBase_0003317_HG_417	gi|727433946|ref|XP_010498195.1|	30.90	9e-27	126	PREDICTED: serine/threonine-protein kinase EDR1-like [Camelina sativa]
Dmel_0003317_sax_saxophone_Source_FlyBase_0003317_HG_417	gi|1002843829|ref|XP_015689295.1|	31.47	9e-27	126	PREDICTED: LOW QUALITY PROTEIN: serine/threonine-protein kinase CTR1-like [Oryza brachyantha]
Dmel_0003317_sax_saxophone_Source_FlyBase_0003317_HG_417	gi|1026034039|ref|XP_016563188.1|	32.74	9e-27	126	PREDICTED: serine/threonine-protein kinase EDR1-like isoform X2 [Capsicum annuum]
Dmel_0003317_sax_saxophone_Source_FlyBase_0003317_HG_417	gi|359491503|ref|XP_003634285.1|	31.44	1e-26	126	PREDICTED: serine/threonine-protein kinase EDR1 isoform X4 [Vitis vinifera]
Dmel_0003317_sax_saxophone_Source_FlyBase_0003317_HG_417	gi|674251201|gb|KFK43966.1|	30.90	1e-26	126	hypothetical protein AALP_AA1G197400 [Arabis alpina]
Dmel_0003317_sax_saxophone_Source_FlyBase_0003317_HG_417	gi|1098803460|ref|XP_018807575.1|	32.06	1e-26	125	PREDICTED: serine/threonine-protein kinase EDR1-like isoform X4 [Juglans regia]
Dmel_0003317_sax_saxophone_Source_FlyBase_0003317_HG_417	gi|1098743592|ref|XP_018836909.1|	31.71	1e-26	125	PREDICTED: serine/threonine-protein kinase EDR1-like isoform X3 [Juglans regia]
Dmel_0003317_sax_saxophone_Source_FlyBase_0003317_HG_417	gi|734382875|gb|KHN23722.1|	32.06	1e-26	125	Serine/threonine-protein kinase CTR1 [Glycine soja]
Dmel_0003317_sax_saxophone_Source_FlyBase_0003317_HG_417	gi|356529521|ref|XP_003533339.1|	32.06	1e-26	126	PREDICTED: serine/threonine-protein kinase EDR1-like isoform X1 [Glycine max]
Dmel_0003317_sax_saxophone_Source_FlyBase_0003317_HG_417	gi|947090435|gb|KRH39100.1|	32.06	1e-26	125	hypothetical protein GLYMA_09G177600 [Glycine max]
Dmel_0003317_sax_saxophone_Source_FlyBase_0003317_HG_417	gi|1025222571|ref|XP_016482522.1|	31.48	1e-26	125	PREDICTED: probable serine/threonine-protein kinase DDB_G0282963 isoform X1 [Nicotiana tabacum]
Dmel_0003317_sax_saxophone_Source_FlyBase_0003317_HG_417	gi|147820054|emb|CAN76042.1|	31.44	1e-26	125	hypothetical protein VITISV_002169 [Vitis vinifera]
Dmel_0003317_sax_saxophone_Source_FlyBase_0003317_HG_417	gi|743870622|ref|XP_010906091.1|	31.82	1e-26	125	PREDICTED: serine/threonine-protein kinase EDR1-like isoform X1 [Elaeis guineensis]
Dmel_0003317_sax_saxophone_Source_FlyBase_0003317_HG_417	gi|1025222578|ref|XP_016482523.1|	31.25	1e-26	125	PREDICTED: mitogen-activated protein kinase kinase kinase 13-like isoform X2 [Nicotiana tabacum]
Dmel_0003317_sax_saxophone_Source_FlyBase_0003317_HG_417	gi|20466652|gb|AAM20643.1|	30.56	1e-26	125	MAP kinase, putative [Arabidopsis thaliana]
Dmel_0003317_sax_saxophone_Source_FlyBase_0003317_HG_417	gi|1104630844|ref|XP_019070734.1|	31.93	1e-26	125	PREDICTED: probable serine/threonine-protein kinase DDB_G0278509 [Solanum lycopersicum]
Dmel_0003317_sax_saxophone_Source_FlyBase_0003317_HG_417	gi|1098803458|ref|XP_018807574.1|	32.06	1e-26	125	PREDICTED: serine/threonine-protein kinase EDR1-like isoform X3 [Juglans regia]
Dmel_0003317_sax_saxophone_Source_FlyBase_0003317_HG_417	gi|947090433|gb|KRH39098.1|	32.06	1e-26	125	hypothetical protein GLYMA_09G177600 [Glycine max]
Dmel_0003317_sax_saxophone_Source_FlyBase_0003317_HG_417	gi|1098803453|ref|XP_018807572.1|	32.06	1e-26	125	PREDICTED: serine/threonine-protein kinase EDR1-like isoform X1 [Juglans regia]
Dmel_0003317_sax_saxophone_Source_FlyBase_0003317_HG_417	gi|22329643|ref|NP_173254.2|	30.56	1e-26	125	Protein kinase superfamily protein [Arabidopsis thaliana]
Dmel_0003317_sax_saxophone_Source_FlyBase_0003317_HG_417	gi|508774019|gb|EOY21275.1|	31.60	1e-26	125	Tyrosine kinase family protein isoform 3 [Theobroma cacao]
Dmel_0003317_sax_saxophone_Source_FlyBase_0003317_HG_417	gi|514762547|ref|XP_004965058.1|	31.71	1e-26	125	PREDICTED: serine/threonine-protein kinase EDR1-like [Setaria italica]
Dmel_0003317_sax_saxophone_Source_FlyBase_0003317_HG_417	gi|947090432|gb|KRH39097.1|	32.06	1e-26	125	hypothetical protein GLYMA_09G177600 [Glycine max]
Dmel_0003317_sax_saxophone_Source_FlyBase_0003317_HG_417	gi|1025269594|ref|XP_016493271.1|	31.71	1e-26	123	PREDICTED: serine/threonine-protein kinase EDR1-like [Nicotiana tabacum]
Dmel_0003317_sax_saxophone_Source_FlyBase_0003317_HG_417	gi|922330433|ref|XP_003631089.2|	31.25	2e-26	125	MAP kinase kinase kinase-like protein [Medicago truncatula]
Dmel_0003317_sax_saxophone_Source_FlyBase_0003317_HG_417	gi|923681898|ref|XP_013653783.1|	28.90	2e-26	125	PREDICTED: serine/threonine-protein kinase EDR1-like isoform X1 [Brassica napus]
Dmel_0003317_sax_saxophone_Source_FlyBase_0003317_HG_417	gi|92870993|gb|ABE80154.1|	31.25	2e-26	125	Protein kinase [Medicago truncatula]
Dmel_0003317_sax_saxophone_Source_FlyBase_0003317_HG_417	gi|698580220|ref|XP_009777228.1|	31.48	2e-26	125	PREDICTED: dual specificity protein kinase shkB-like isoform X2 [Nicotiana sylvestris]
Dmel_0003317_sax_saxophone_Source_FlyBase_0003317_HG_417	gi|1050629165|ref|XP_017637501.1|	31.71	2e-26	125	PREDICTED: serine/threonine-protein kinase EDR1 isoform X1 [Gossypium arboreum]
Dmel_0003317_sax_saxophone_Source_FlyBase_0003317_HG_417	gi|1050629169|ref|XP_017637503.1|	31.71	2e-26	125	PREDICTED: serine/threonine-protein kinase EDR1 isoform X3 [Gossypium arboreum]
Dmel_0003317_sax_saxophone_Source_FlyBase_0003317_HG_417	gi|659066833|ref|XP_008463471.1|	31.83	2e-26	125	PREDICTED: serine/threonine-protein kinase EDR1 isoform X1 [Cucumis melo]
Dmel_0003317_sax_saxophone_Source_FlyBase_0003317_HG_417	gi|449439703|ref|XP_004137625.1|	31.49	2e-26	125	PREDICTED: serine/threonine-protein kinase EDR1 isoform X1 [Cucumis sativus]
Dmel_0003317_sax_saxophone_Source_FlyBase_0003317_HG_417	gi|1039847132|ref|XP_008393414.2|	31.47	2e-26	125	PREDICTED: serine/threonine-protein kinase EDR1-like isoform X1 [Malus domestica]
Dmel_0003317_sax_saxophone_Source_FlyBase_0003317_HG_417	gi|1063478349|ref|XP_017973320.1|	31.60	2e-26	125	PREDICTED: serine/threonine-protein kinase EDR1 isoform X1 [Theobroma cacao]
Dmel_0003317_sax_saxophone_Source_FlyBase_0003317_HG_417	gi|659066836|ref|XP_008463589.1|	31.49	2e-26	125	PREDICTED: serine/threonine-protein kinase EDR1 isoform X2 [Cucumis melo]
Dmel_0003317_sax_saxophone_Source_FlyBase_0003317_HG_417	gi|566196795|ref|XP_002318523.2|	30.12	2e-26	125	kinase family protein [Populus trichocarpa]
Dmel_0003317_sax_saxophone_Source_FlyBase_0003317_HG_417	gi|1098743577|ref|XP_018836905.1|	31.71	2e-26	125	PREDICTED: serine/threonine-protein kinase EDR1-like isoform X1 [Juglans regia]
Dmel_0003317_sax_saxophone_Source_FlyBase_0003317_HG_417	gi|922453099|ref|XP_013629174.1|	28.90	2e-26	125	PREDICTED: serine/threonine-protein kinase EDR1-like isoform X1 [Brassica oleracea var. oleracea]
Dmel_0003317_sax_saxophone_Source_FlyBase_0003317_HG_417	gi|778657356|ref|XP_011650760.1|	31.49	2e-26	125	PREDICTED: serine/threonine-protein kinase EDR1 isoform X2 [Cucumis sativus]
Dmel_0003317_sax_saxophone_Source_FlyBase_0003317_HG_417	gi|1039847134|ref|XP_017177955.1|	31.47	2e-26	125	PREDICTED: serine/threonine-protein kinase EDR1-like isoform X2 [Malus domestica]
Dmel_0003317_sax_saxophone_Source_FlyBase_0003317_HG_417	gi|571478141|ref|XP_006587479.1|	32.06	2e-26	125	PREDICTED: serine/threonine-protein kinase EDR1-like isoform X2 [Glycine max]
Dmel_0003317_sax_saxophone_Source_FlyBase_0003317_HG_417	gi|110739818|dbj|BAF01815.1|	30.92	2e-26	120	putative protein kinase, partial [Arabidopsis thaliana]
Dmel_0003317_sax_saxophone_Source_FlyBase_0003317_HG_417	gi|922374946|ref|XP_003599493.2|	28.52	2e-26	121	Serine/Threonine kinase family protein [Medicago truncatula]
Dmel_0003317_sax_saxophone_Source_FlyBase_0003317_HG_417	gi|645269799|ref|XP_008240164.1|	30.77	2e-26	125	PREDICTED: serine/threonine-protein kinase EDR1 isoform X1 [Prunus mume]
Dmel_0003317_sax_saxophone_Source_FlyBase_0003317_HG_417	gi|595852969|ref|XP_007210408.1|	30.77	2e-26	125	serine/threonine-protein kinase EDR1 isoform X1 [Prunus persica]
Dmel_0003317_sax_saxophone_Source_FlyBase_0003317_HG_417	gi|700289720|gb|AIU68833.1|	28.90	2e-26	125	mitogen-activated protein kinase kinase kinase Raf3.1 [Brassica napus]
Dmel_0003317_sax_saxophone_Source_FlyBase_0003317_HG_417	gi|1027110484|ref|XP_016651299.1|	30.77	2e-26	125	PREDICTED: serine/threonine-protein kinase EDR1 isoform X3 [Prunus mume]
Dmel_0003317_sax_saxophone_Source_FlyBase_0003317_HG_417	gi|698580216|ref|XP_009777227.1|	31.48	2e-26	124	PREDICTED: RGS domain-containing serine/threonine-protein kinase A-like isoform X1 [Nicotiana sylvestris]
Dmel_0003317_sax_saxophone_Source_FlyBase_0003317_HG_417	gi|747043552|ref|XP_011084366.1|	31.49	2e-26	125	PREDICTED: serine/threonine-protein kinase EDR1 isoform X1 [Sesamum indicum]
Dmel_0003317_sax_saxophone_Source_FlyBase_0003317_HG_417	gi|1099014997|gb|JAU39126.1|	30.56	3e-26	125	Serine/threonine-protein kinase EDR1 [Noccaea caerulescens]
Dmel_0003317_sax_saxophone_Source_FlyBase_0003317_HG_417	gi|1028974132|ref|XP_016730520.1|	31.71	3e-26	124	PREDICTED: serine/threonine-protein kinase EDR1-like isoform X2 [Gossypium hirsutum]
Dmel_0003317_sax_saxophone_Source_FlyBase_0003317_HG_417	gi|1099173799|gb|JAU67634.1|	30.56	3e-26	125	Serine/threonine-protein kinase EDR1 [Noccaea caerulescens]
Dmel_0003317_sax_saxophone_Source_FlyBase_0003317_HG_417	gi|1021520238|ref|XP_016203514.1|	31.83	3e-26	125	PREDICTED: serine/threonine-protein kinase EDR1-like isoform X1 [Arachis ipaensis]
Dmel_0003317_sax_saxophone_Source_FlyBase_0003317_HG_417	gi|685317412|ref|XP_009149262.1|	30.56	3e-26	124	PREDICTED: serine/threonine-protein kinase EDR1 [Brassica rapa]
Dmel_0003317_sax_saxophone_Source_FlyBase_0003317_HG_417	gi|698550767|ref|XP_009769085.1|	31.94	3e-26	124	PREDICTED: serine/threonine-protein kinase EDR1-like isoform X3 [Nicotiana sylvestris]
Dmel_0003317_sax_saxophone_Source_FlyBase_0003317_HG_417	gi|992155605|gb|KXG19659.1|	30.67	3e-26	125	hypothetical protein SORBI_010G094900 [Sorghum bicolor]
Dmel_0003317_sax_saxophone_Source_FlyBase_0003317_HG_417	gi|1021520240|ref|XP_016203515.1|	31.83	3e-26	124	PREDICTED: serine/threonine-protein kinase EDR1-like isoform X2 [Arachis ipaensis]
Dmel_0003317_sax_saxophone_Source_FlyBase_0003317_HG_417	gi|1098897869|gb|JAU07423.1|	30.56	3e-26	124	Serine/threonine-protein kinase EDR1 [Noccaea caerulescens]
Dmel_0003317_sax_saxophone_Source_FlyBase_0003317_HG_417	gi|674962422|emb|CDX70425.1|	28.90	3e-26	124	BnaC03g05090D [Brassica napus]
Dmel_0003317_sax_saxophone_Source_FlyBase_0003317_HG_417	gi|1028974130|ref|XP_016730519.1|	31.71	3e-26	124	PREDICTED: serine/threonine-protein kinase EDR1-like isoform X1 [Gossypium hirsutum]
Dmel_0003317_sax_saxophone_Source_FlyBase_0003317_HG_417	gi|1012176035|ref|XP_015966949.1|	31.83	3e-26	124	PREDICTED: serine/threonine-protein kinase EDR1 [Arachis duranensis]
Dmel_0003317_sax_saxophone_Source_FlyBase_0003317_HG_417	gi|565371385|ref|XP_006352285.1|	31.49	3e-26	124	PREDICTED: dual specificity protein kinase splB-like isoform X2 [Solanum tuberosum]
Dmel_0003317_sax_saxophone_Source_FlyBase_0003317_HG_417	gi|698550760|ref|XP_009769082.1|	31.94	3e-26	124	PREDICTED: serine/threonine-protein kinase EDR1-like isoform X1 [Nicotiana sylvestris]
Dmel_0003317_sax_saxophone_Source_FlyBase_0003317_HG_417	gi|848857203|ref|XP_012828616.1|	31.94	3e-26	124	PREDICTED: serine/threonine-protein kinase EDR1 [Erythranthe guttata]
Dmel_0003317_sax_saxophone_Source_FlyBase_0003317_HG_417	gi|743928283|ref|XP_011008343.1|	31.47	3e-26	124	PREDICTED: serine/threonine-protein kinase EDR1 isoform X1 [Populus euphratica]
Dmel_0003317_sax_saxophone_Source_FlyBase_0003317_HG_417	gi|357124709|ref|XP_003564040.1|	31.14	3e-26	124	PREDICTED: serine/threonine-protein kinase EDR1-like [Brachypodium distachyon]
Dmel_0003317_sax_saxophone_Source_FlyBase_0003317_HG_417	gi|743928285|ref|XP_011008344.1|	31.47	3e-26	124	PREDICTED: serine/threonine-protein kinase EDR1 isoform X2 [Populus euphratica]
Dmel_0003317_sax_saxophone_Source_FlyBase_0003317_HG_417	gi|970043898|ref|XP_015083358.1|	30.79	3e-26	124	PREDICTED: putative proline-rich receptor-like protein kinase PERK11 [Solanum pennellii]
Dmel_0003317_sax_saxophone_Source_FlyBase_0003317_HG_417	gi|1011055776|ref|YP_009238627.1|	30.67	3e-26	124	serine/threonine protein kinase [Brazilian marseillevirus]
Dmel_0003317_sax_saxophone_Source_FlyBase_0003317_HG_417	gi|1011055776|ref|YP_009238627.1|	26.03	3e-11	77.4	serine/threonine protein kinase [Brazilian marseillevirus]
Dmel_0003317_sax_saxophone_Source_FlyBase_0003317_HG_417	gi|727630407|ref|XP_010486178.1|	33.22	4e-26	124	PREDICTED: mitogen-activated protein kinase kinase kinase YODA-like [Camelina sativa]
Dmel_0003317_sax_saxophone_Source_FlyBase_0003317_HG_417	gi|593794971|ref|XP_007160524.1|	30.13	4e-26	124	hypothetical protein PHAVU_002G328800g [Phaseolus vulgaris]
Dmel_0003317_sax_saxophone_Source_FlyBase_0003317_HG_417	gi|1099279355|gb|JAU90015.1|	30.56	4e-26	124	Serine/threonine-protein kinase EDR1 [Noccaea caerulescens]
Dmel_0003317_sax_saxophone_Source_FlyBase_0003317_HG_417	gi|694360588|ref|XP_009360175.1|	31.47	4e-26	124	PREDICTED: serine/threonine-protein kinase EDR1 [Pyrus x bretschneideri]
Dmel_0003317_sax_saxophone_Source_FlyBase_0003317_HG_417	gi|593794969|ref|XP_007160523.1|	30.13	4e-26	124	hypothetical protein PHAVU_002G328800g [Phaseolus vulgaris]
Dmel_0003317_sax_saxophone_Source_FlyBase_0003317_HG_417	gi|698550765|ref|XP_009769084.1|	31.94	4e-26	124	PREDICTED: serine/threonine-protein kinase EDR1-like isoform X2 [Nicotiana sylvestris]
Dmel_0003317_sax_saxophone_Source_FlyBase_0003317_HG_417	gi|565352614|ref|XP_006343235.1|	26.84	4e-26	122	PREDICTED: serine/threonine-protein kinase HT1-like [Solanum tuberosum]
Dmel_0003317_sax_saxophone_Source_FlyBase_0003317_HG_417	gi|1111039629|ref|XP_019226704.1|	31.94	4e-26	124	PREDICTED: serine/threonine-protein kinase EDR1-like isoform X1 [Nicotiana attenuata]
Dmel_0003317_sax_saxophone_Source_FlyBase_0003317_HG_417	gi|1035914127|gb|OAY43720.1|	28.66	4e-26	120	hypothetical protein MANES_08G092400 [Manihot esculenta]
Dmel_0003317_sax_saxophone_Source_FlyBase_0003317_HG_417	gi|1111039631|ref|XP_019226705.1|	31.94	4e-26	124	PREDICTED: serine/threonine-protein kinase EDR1-like isoform X2 [Nicotiana attenuata]
Dmel_0003317_sax_saxophone_Source_FlyBase_0003317_HG_417	gi|1137220221|gb|OMO86600.1|	31.21	5e-26	124	hypothetical protein COLO4_21056 [Corchorus olitorius]
Dmel_0003317_sax_saxophone_Source_FlyBase_0003317_HG_417	gi|1137194358|gb|OMO66920.1|	31.21	5e-26	124	hypothetical protein CCACVL1_20913 [Corchorus capsularis]
Dmel_0003317_sax_saxophone_Source_FlyBase_0003317_HG_417	gi|527196443|gb|EPS65317.1|	32.64	5e-26	124	hypothetical protein M569_09459 [Genlisea aurea]
Dmel_0003317_sax_saxophone_Source_FlyBase_0003317_HG_417	gi|720059882|ref|XP_010274700.1|	31.60	5e-26	124	PREDICTED: serine/threonine-protein kinase EDR1 [Nelumbo nucifera]
Dmel_0003317_sax_saxophone_Source_FlyBase_0003317_HG_417	gi|685280662|ref|XP_009131239.1|	29.21	6e-26	123	PREDICTED: serine/threonine-protein kinase EDR1-like isoform X3 [Brassica rapa]
Dmel_0003317_sax_saxophone_Source_FlyBase_0003317_HG_417	gi|923132613|ref|XP_013759772.1|	27.73	6e-26	124	hypothetical protein AMSG_11783 [Thecamonas trahens ATCC 50062]
Dmel_0003317_sax_saxophone_Source_FlyBase_0003317_HG_417	gi|923132613|ref|XP_013759772.1|	29.11	1e-16	95.1	hypothetical protein AMSG_11783 [Thecamonas trahens ATCC 50062]
Dmel_0003317_sax_saxophone_Source_FlyBase_0003317_HG_417	gi|698578349|ref|XP_009776727.1|	32.06	6e-26	123	PREDICTED: dual specificity protein kinase splB [Nicotiana sylvestris]
Dmel_0003317_sax_saxophone_Source_FlyBase_0003317_HG_417	gi|674913912|emb|CDY19193.1|	30.23	6e-26	124	BnaC05g13940D [Brassica napus]
Dmel_0003317_sax_saxophone_Source_FlyBase_0003317_HG_417	gi|674897990|emb|CDY34937.1|	33.45	6e-26	123	BnaA01g32680D [Brassica napus]
Dmel_0003317_sax_saxophone_Source_FlyBase_0003317_HG_417	gi|1035927678|gb|OAY57265.1|	28.66	6e-26	120	hypothetical protein MANES_02G082900 [Manihot esculenta]
Dmel_0003317_sax_saxophone_Source_FlyBase_0003317_HG_417	gi|922491905|ref|XP_013585261.1|	30.23	6e-26	123	PREDICTED: serine/threonine-protein kinase EDR1 [Brassica oleracea var. oleracea]
Dmel_0003317_sax_saxophone_Source_FlyBase_0003317_HG_417	gi|685280656|ref|XP_009131237.1|	29.21	6e-26	123	PREDICTED: serine/threonine-protein kinase EDR1-like isoform X1 [Brassica rapa]
Dmel_0003317_sax_saxophone_Source_FlyBase_0003317_HG_417	gi|1083872357|ref|XP_018626786.1|	32.31	7e-26	122	PREDICTED: serine/threonine-protein kinase EDR1-like isoform X3 [Nicotiana tomentosiformis]
Dmel_0003317_sax_saxophone_Source_FlyBase_0003317_HG_417	gi|731334488|ref|XP_010678252.1|	30.66	7e-26	123	PREDICTED: serine/threonine-protein kinase EDR1 [Beta vulgaris subsp. vulgaris]
Dmel_0003317_sax_saxophone_Source_FlyBase_0003317_HG_417	gi|734428114|gb|KHN44619.1|	31.71	7e-26	123	Serine/threonine-protein kinase CTR1 [Glycine soja]
Dmel_0003317_sax_saxophone_Source_FlyBase_0003317_HG_417	gi|635370710|emb|CCI41147.1|	31.31	7e-26	120	unnamed protein product [Albugo candida]
Dmel_0003317_sax_saxophone_Source_FlyBase_0003317_HG_417	gi|1028990891|ref|XP_016750271.1|	30.85	7e-26	123	PREDICTED: serine/threonine-protein kinase EDR1-like [Gossypium hirsutum]
Dmel_0003317_sax_saxophone_Source_FlyBase_0003317_HG_417	gi|593704641|ref|XP_007152694.1|	31.25	7e-26	123	hypothetical protein PHAVU_004G151400g [Phaseolus vulgaris]
Dmel_0003317_sax_saxophone_Source_FlyBase_0003317_HG_417	gi|590571016|ref|XP_007011473.1|	30.13	7e-26	120	PREDICTED: serine/threonine-protein kinase HT1 [Theobroma cacao]
Dmel_0003317_sax_saxophone_Source_FlyBase_0003317_HG_417	gi|1050563287|ref|XP_017611442.1|	30.85	7e-26	123	PREDICTED: serine/threonine-protein kinase EDR1 [Gossypium arboreum]
Dmel_0003317_sax_saxophone_Source_FlyBase_0003317_HG_417	gi|1029133231|ref|XP_016744817.1|	30.36	7e-26	123	PREDICTED: serine/threonine-protein kinase EDR1-like [Gossypium hirsutum]
Dmel_0003317_sax_saxophone_Source_FlyBase_0003317_HG_417	gi|658002324|ref|XP_008393647.1|	31.56	7e-26	123	PREDICTED: serine/threonine-protein kinase EDR1 [Malus domestica]
Dmel_0003317_sax_saxophone_Source_FlyBase_0003317_HG_417	gi|356520645|ref|XP_003528971.1|	31.71	7e-26	123	PREDICTED: serine/threonine-protein kinase EDR1 isoform X1 [Glycine max]
Dmel_0003317_sax_saxophone_Source_FlyBase_0003317_HG_417	gi|658022787|ref|XP_008346802.1|	30.77	7e-26	123	PREDICTED: serine/threonine-protein kinase EDR1-like isoform X1 [Malus domestica]
Dmel_0003317_sax_saxophone_Source_FlyBase_0003317_HG_417	gi|697180060|ref|XP_009599005.1|	31.71	7e-26	123	PREDICTED: dual specificity protein kinase splB-like [Nicotiana tomentosiformis]
Dmel_0003317_sax_saxophone_Source_FlyBase_0003317_HG_417	gi|955330618|ref|XP_014633384.1|	31.71	8e-26	123	PREDICTED: serine/threonine-protein kinase EDR1 isoform X2 [Glycine max]
Dmel_0003317_sax_saxophone_Source_FlyBase_0003317_HG_417	gi|566205792|ref|XP_002321510.2|	31.12	8e-26	123	kinase family protein [Populus trichocarpa]
Dmel_0003317_sax_saxophone_Source_FlyBase_0003317_HG_417	gi|947100127|gb|KRH48619.1|	31.71	8e-26	123	hypothetical protein GLYMA_07G101600 [Glycine max]
Dmel_0003317_sax_saxophone_Source_FlyBase_0003317_HG_417	gi|1109072263|ref|XP_019092831.1|	32.29	8e-26	121	PREDICTED: serine/threonine-protein kinase EDR1-like isoform X2 [Camelina sativa]
Dmel_0003317_sax_saxophone_Source_FlyBase_0003317_HG_417	gi|470127147|ref|XP_004299537.1|	31.47	8e-26	123	PREDICTED: serine/threonine-protein kinase EDR1 [Fragaria vesca subsp. vesca]
Dmel_0003317_sax_saxophone_Source_FlyBase_0003317_HG_417	gi|1039883536|ref|XP_008374841.2|	30.77	8e-26	123	PREDICTED: LOW QUALITY PROTEIN: serine/threonine-protein kinase EDR1-like [Malus domestica]
Dmel_0003317_sax_saxophone_Source_FlyBase_0003317_HG_417	gi|695004320|ref|XP_009388564.1|	31.56	8e-26	123	PREDICTED: serine/threonine-protein kinase EDR1 isoform X1 [Musa acuminata subsp. malaccensis]
Dmel_0003317_sax_saxophone_Source_FlyBase_0003317_HG_417	gi|947100130|gb|KRH48622.1|	31.71	8e-26	123	hypothetical protein GLYMA_07G101600 [Glycine max]
Dmel_0003317_sax_saxophone_Source_FlyBase_0003317_HG_417	gi|727487496|ref|XP_010419767.1|	31.39	8e-26	123	PREDICTED: serine/threonine-protein kinase EDR1 isoform X2 [Camelina sativa]
Dmel_0003317_sax_saxophone_Source_FlyBase_0003317_HG_417	gi|674954867|emb|CDX78447.1|	29.35	8e-26	123	BnaA03g03590D [Brassica napus]
Dmel_0003317_sax_saxophone_Source_FlyBase_0003317_HG_417	gi|950933375|ref|XP_014511907.1|	30.45	9e-26	123	PREDICTED: serine/threonine-protein kinase EDR1-like isoform X2 [Vigna radiata var. radiata]
Dmel_0003317_sax_saxophone_Source_FlyBase_0003317_HG_417	gi|950933379|ref|XP_014511914.1|	30.45	9e-26	123	PREDICTED: serine/threonine-protein kinase EDR1-like isoform X3 [Vigna radiata var. radiata]
Dmel_0003317_sax_saxophone_Source_FlyBase_0003317_HG_417	gi|571476196|ref|XP_003534813.2|	29.65	9e-26	122	PREDICTED: probable serine/threonine-protein kinase DDB_G0272254 [Glycine max]
Dmel_0003317_sax_saxophone_Source_FlyBase_0003317_HG_417	gi|729340855|ref|XP_010540027.1|	32.63	9e-26	123	PREDICTED: serine/threonine-protein kinase EDR1-like isoform X3 [Tarenaya hassleriana]
Dmel_0003317_sax_saxophone_Source_FlyBase_0003317_HG_417	gi|734351677|gb|KHN12866.1|	29.65	9e-26	122	Serine/threonine-protein kinase CTR1 [Glycine soja]
Dmel_0003317_sax_saxophone_Source_FlyBase_0003317_HG_417	gi|1045406745|dbj|GAU12819.1|	30.90	9e-26	123	hypothetical protein TSUD_73060 [Trifolium subterraneum]
Dmel_0003317_sax_saxophone_Source_FlyBase_0003317_HG_417	gi|7573352|emb|CAB87658.1|	31.39	9e-26	123	MAP3K delta-1 protein kinase [Arabidopsis thaliana]
Dmel_0003317_sax_saxophone_Source_FlyBase_0003317_HG_417	gi|1063050128|gb|JAT63221.1|	31.96	9e-26	123	Serine/threonine-protein kinase CTR1 [Anthurium amnicola]
Dmel_0003317_sax_saxophone_Source_FlyBase_0003317_HG_417	gi|1044576526|ref|XP_017424985.1|	30.45	9e-26	123	PREDICTED: serine/threonine-protein kinase EDR1 isoform X2 [Vigna angularis]
Dmel_0003317_sax_saxophone_Source_FlyBase_0003317_HG_417	gi|920700168|gb|KOM43393.1|	30.45	9e-26	123	hypothetical protein LR48_Vigan05g099700 [Vigna angularis]
Dmel_0003317_sax_saxophone_Source_FlyBase_0003317_HG_417	gi|1111150381|ref|XP_019257497.1|	32.31	1e-25	122	PREDICTED: protein kinase C-like 1 [Nicotiana attenuata]
Dmel_0003317_sax_saxophone_Source_FlyBase_0003317_HG_417	gi|460398106|ref|XP_004244604.1|	31.14	1e-25	122	PREDICTED: putative proline-rich receptor-like protein kinase PERK11 isoform X1 [Solanum lycopersicum]
Dmel_0003317_sax_saxophone_Source_FlyBase_0003317_HG_417	gi|950933370|ref|XP_014511900.1|	30.45	1e-25	123	PREDICTED: serine/threonine-protein kinase EDR1-like isoform X1 [Vigna radiata var. radiata]
Dmel_0003317_sax_saxophone_Source_FlyBase_0003317_HG_417	gi|731416582|ref|XP_010659952.1|	31.60	1e-25	123	PREDICTED: serine/threonine-protein kinase EDR1 [Vitis vinifera]
Dmel_0003317_sax_saxophone_Source_FlyBase_0003317_HG_417	gi|965656222|dbj|BAT72641.1|	30.45	1e-25	123	hypothetical protein VIGAN_01006500 [Vigna angularis var. angularis]
Dmel_0003317_sax_saxophone_Source_FlyBase_0003317_HG_417	gi|823215130|ref|XP_012440321.1|	31.36	1e-25	122	PREDICTED: serine/threonine-protein kinase EDR1-like isoform X3 [Gossypium raimondii]
Dmel_0003317_sax_saxophone_Source_FlyBase_0003317_HG_417	gi|567917650|ref|XP_006450831.1|	33.10	1e-25	123	hypothetical protein CICLE_v10010193mg [Citrus clementina]
Dmel_0003317_sax_saxophone_Source_FlyBase_0003317_HG_417	gi|1149707524|ref|XP_020179867.1|	29.87	1e-25	123	serine/threonine-protein kinase EDR1-like [Aegilops tauschii subsp. tauschii]
Dmel_0003317_sax_saxophone_Source_FlyBase_0003317_HG_417	gi|1025122214|ref|XP_016463333.1|	31.71	1e-25	122	PREDICTED: serine/threonine-protein kinase A-Raf-like [Nicotiana tabacum]
Dmel_0003317_sax_saxophone_Source_FlyBase_0003317_HG_417	gi|1044576524|ref|XP_017424984.1|	30.45	1e-25	123	PREDICTED: serine/threonine-protein kinase EDR1 isoform X1 [Vigna angularis]
Dmel_0003317_sax_saxophone_Source_FlyBase_0003317_HG_417	gi|823215126|ref|XP_012440319.1|	31.36	1e-25	123	PREDICTED: serine/threonine-protein kinase EDR1-like isoform X1 [Gossypium raimondii]
Dmel_0003317_sax_saxophone_Source_FlyBase_0003317_HG_417	gi|298204924|emb|CBI34231.3|	31.60	1e-25	122	unnamed protein product, partial [Vitis vinifera]
Dmel_0003317_sax_saxophone_Source_FlyBase_0003317_HG_417	gi|823120624|ref|XP_012490982.1|	29.83	1e-25	122	PREDICTED: serine/threonine-protein kinase EDR1-like [Gossypium raimondii]
Dmel_0003317_sax_saxophone_Source_FlyBase_0003317_HG_417	gi|643722732|gb|KDP32482.1|	28.94	1e-25	119	hypothetical protein JCGZ_13407 [Jatropha curcas]
Dmel_0003317_sax_saxophone_Source_FlyBase_0003317_HG_417	gi|723720104|ref|XP_010324624.1|	31.14	1e-25	122	PREDICTED: dual specificity protein kinase splB-like isoform X2 [Solanum lycopersicum]
Dmel_0003317_sax_saxophone_Source_FlyBase_0003317_HG_417	gi|902208276|gb|KNA15902.1|	30.45	1e-25	122	hypothetical protein SOVF_094070 isoform A [Spinacia oleracea]
Dmel_0003317_sax_saxophone_Source_FlyBase_0003317_HG_417	gi|923845137|ref|XP_013702116.1|	31.02	1e-25	122	PREDICTED: serine/threonine-protein kinase EDR1-like [Brassica napus]
Dmel_0003317_sax_saxophone_Source_FlyBase_0003317_HG_417	gi|1028949814|ref|XP_016718279.1|	31.01	1e-25	122	PREDICTED: serine/threonine-protein kinase EDR1-like isoform X2 [Gossypium hirsutum]
Dmel_0003317_sax_saxophone_Source_FlyBase_0003317_HG_417	gi|1021022849|gb|KZM80689.1|	31.25	1e-25	122	hypothetical protein DCAR_031740 [Daucus carota subsp. sativus]
Dmel_0003317_sax_saxophone_Source_FlyBase_0003317_HG_417	gi|923516307|ref|XP_013648066.1|	33.45	1e-25	122	PREDICTED: serine/threonine-protein kinase PAK 3-like isoform X2 [Brassica napus]
Dmel_0003317_sax_saxophone_Source_FlyBase_0003317_HG_417	gi|1142842835|gb|AQL00921.1|	30.00	1e-25	122	Protein kinase domain superfamily protein [Zea mays]
Dmel_0003317_sax_saxophone_Source_FlyBase_0003317_HG_417	gi|802640599|ref|XP_012078897.1|	28.94	1e-25	119	PREDICTED: serine/threonine-protein kinase HT1-like [Jatropha curcas]
Dmel_0003317_sax_saxophone_Source_FlyBase_0003317_HG_417	gi|700289722|gb|AIU68834.1|	31.02	1e-25	122	mitogen-activated protein kinase kinase kinase Raf5.1 [Brassica napus]
Dmel_0003317_sax_saxophone_Source_FlyBase_0003317_HG_417	gi|685337814|ref|XP_009106024.1|	31.02	1e-25	122	PREDICTED: serine/threonine-protein kinase EDR1 [Brassica rapa]
Dmel_0003317_sax_saxophone_Source_FlyBase_0003317_HG_417	gi|1028949812|ref|XP_016718278.1|	31.01	1e-25	122	PREDICTED: serine/threonine-protein kinase EDR1-like isoform X1 [Gossypium hirsutum]
Dmel_0003317_sax_saxophone_Source_FlyBase_0003317_HG_417	gi|1050640285|ref|XP_017643284.1|	30.85	2e-25	122	PREDICTED: serine/threonine-protein kinase EDR1-like [Gossypium arboreum]
Dmel_0003317_sax_saxophone_Source_FlyBase_0003317_HG_417	gi|674960499|emb|CDX72999.1|	31.02	2e-25	122	BnaC06g34470D [Brassica napus]
Dmel_0003317_sax_saxophone_Source_FlyBase_0003317_HG_417	gi|470109506|ref|XP_004291038.1|	30.31	2e-25	122	PREDICTED: serine/threonine-protein kinase EDR1 [Fragaria vesca subsp. vesca]
Dmel_0003317_sax_saxophone_Source_FlyBase_0003317_HG_417	gi|1111143947|ref|XP_019255951.1|	31.15	2e-25	122	PREDICTED: probable serine/threonine-protein kinase DDB_G0282963 [Nicotiana attenuata]
Dmel_0003317_sax_saxophone_Source_FlyBase_0003317_HG_417	gi|1142842837|gb|AQL00923.1|	30.00	2e-25	122	Protein kinase domain superfamily protein [Zea mays]
Dmel_0003317_sax_saxophone_Source_FlyBase_0003317_HG_417	gi|923830013|ref|XP_013697196.1|	31.85	2e-25	122	PREDICTED: RAF proto-oncogene serine/threonine-protein kinase-like [Brassica napus]
Dmel_0003317_sax_saxophone_Source_FlyBase_0003317_HG_417	gi|32527767|gb|AAP86285.1|	31.02	2e-25	122	CTR1-like kinase kinase kinase [Brassica juncea]
Dmel_0003317_sax_saxophone_Source_FlyBase_0003317_HG_417	gi|697102690|ref|XP_009602491.1|	32.31	2e-25	122	PREDICTED: serine/threonine-protein kinase pakF-like isoform X1 [Nicotiana tomentosiformis]
Dmel_0003317_sax_saxophone_Source_FlyBase_0003317_HG_417	gi|923516305|ref|XP_013648064.1|	33.45	2e-25	122	PREDICTED: serine/threonine-protein kinase PAK 3-like isoform X1 [Brassica napus]
Dmel_0003317_sax_saxophone_Source_FlyBase_0003317_HG_417	gi|1029016896|ref|XP_016672329.1|	29.69	2e-25	122	PREDICTED: probable serine/threonine-protein kinase DDB_G0282963 [Gossypium hirsutum]
Dmel_0003317_sax_saxophone_Source_FlyBase_0003317_HG_417	gi|302781004|ref|XP_002972276.1|	30.77	2e-25	118	hypothetical protein SELMODRAFT_97070 [Selaginella moellendorffii]
Dmel_0003317_sax_saxophone_Source_FlyBase_0003317_HG_417	gi|302804877|ref|XP_002984190.1|	30.77	2e-25	118	hypothetical protein SELMODRAFT_120027 [Selaginella moellendorffii]
Dmel_0003317_sax_saxophone_Source_FlyBase_0003317_HG_417	gi|670436839|ref|XP_008659085.1|	30.00	2e-25	122	serine/threonine-protein kinase EDR1 isoform X1 [Zea mays]
Dmel_0003317_sax_saxophone_Source_FlyBase_0003317_HG_417	gi|922512365|ref|XP_013591885.1|	30.69	2e-25	122	PREDICTED: serine/threonine-protein kinase EDR1 [Brassica oleracea var. oleracea]
Dmel_0003317_sax_saxophone_Source_FlyBase_0003317_HG_417	gi|727582623|ref|XP_010464239.1|	33.22	2e-25	122	PREDICTED: mitogen-activated protein kinase kinase kinase 1-like isoform X1 [Camelina sativa]
Dmel_0003317_sax_saxophone_Source_FlyBase_0003317_HG_417	gi|698490193|ref|XP_009791601.1|	32.31	2e-25	122	PREDICTED: serine/threonine-protein kinase pakF-like [Nicotiana sylvestris]
Dmel_0003317_sax_saxophone_Source_FlyBase_0003317_HG_417	gi|951072250|ref|XP_014491607.1|	30.72	2e-25	121	PREDICTED: serine/threonine-protein kinase STY17-like isoform X2 [Vigna radiata var. radiata]
Dmel_0003317_sax_saxophone_Source_FlyBase_0003317_HG_417	gi|823170801|ref|XP_012484592.1|	31.63	2e-25	122	PREDICTED: probable serine/threonine-protein kinase DDB_G0282963 [Gossypium raimondii]
Dmel_0003317_sax_saxophone_Source_FlyBase_0003317_HG_417	gi|674897993|emb|CDY34940.1|	33.45	2e-25	122	BnaA01g32710D [Brassica napus]
Dmel_0003317_sax_saxophone_Source_FlyBase_0003317_HG_417	gi|970003213|ref|XP_015062381.1|	31.85	2e-25	122	PREDICTED: probable serine/threonine-protein kinase DDB_G0272254 [Solanum pennellii]
Dmel_0003317_sax_saxophone_Source_FlyBase_0003317_HG_417	gi|297842115|ref|XP_002888939.1|	30.92	2e-25	122	hypothetical protein ARALYDRAFT_476506 [Arabidopsis lyrata subsp. lyrata]
Dmel_0003317_sax_saxophone_Source_FlyBase_0003317_HG_417	gi|727504453|ref|XP_010428298.1|	31.25	2e-25	122	PREDICTED: serine/threonine-protein kinase EDR1-like isoform X2 [Camelina sativa]
Dmel_0003317_sax_saxophone_Source_FlyBase_0003317_HG_417	gi|643722731|gb|KDP32481.1|	28.71	2e-25	119	hypothetical protein JCGZ_13406 [Jatropha curcas]
Dmel_0003317_sax_saxophone_Source_FlyBase_0003317_HG_417	gi|697102692|ref|XP_009602499.1|	32.31	2e-25	122	PREDICTED: serine/threonine-protein kinase pakF-like isoform X2 [Nicotiana tomentosiformis]
Dmel_0003317_sax_saxophone_Source_FlyBase_0003317_HG_417	gi|923516309|ref|XP_013648073.1|	33.45	2e-25	122	PREDICTED: serine/threonine-protein kinase PAK 3-like isoform X3 [Brassica napus]
Dmel_0003317_sax_saxophone_Source_FlyBase_0003317_HG_417	gi|729405144|ref|XP_010555010.1|	32.00	2e-25	122	PREDICTED: serine/threonine-protein kinase EDR1-like isoform X3 [Tarenaya hassleriana]
Dmel_0003317_sax_saxophone_Source_FlyBase_0003317_HG_417	gi|1142842830|gb|AQL00916.1|	30.00	2e-25	122	Protein kinase domain superfamily protein [Zea mays]
Dmel_0003317_sax_saxophone_Source_FlyBase_0003317_HG_417	gi|727504457|ref|XP_010428300.1|	31.25	2e-25	122	PREDICTED: serine/threonine-protein kinase EDR1-like isoform X3 [Camelina sativa]
Dmel_0003317_sax_saxophone_Source_FlyBase_0003317_HG_417	gi|1073013476|ref|XP_018458009.1|	31.53	2e-25	122	PREDICTED: serine/threonine-protein kinase pakF-like [Raphanus sativus]
Dmel_0003317_sax_saxophone_Source_FlyBase_0003317_HG_417	gi|1160558527|ref|XP_020434085.1|	30.77	2e-25	118	protein tyrosine kinase [Polysphondylium pallidum PN500]
Dmel_0003317_sax_saxophone_Source_FlyBase_0003317_HG_417	gi|1050581919|ref|XP_017612108.1|	31.63	2e-25	122	PREDICTED: serine/threonine-protein kinase EDR1-like [Gossypium arboreum]
Dmel_0003317_sax_saxophone_Source_FlyBase_0003317_HG_417	gi|357478991|ref|XP_003609781.1|	31.49	2e-25	121	PAS domain tyrosine kinase family protein [Medicago truncatula]
Dmel_0003317_sax_saxophone_Source_FlyBase_0003317_HG_417	gi|1013935023|gb|KYQ88732.1|	31.36	2e-25	121	protein kinase [Dictyostelium lacteum]
Dmel_0003317_sax_saxophone_Source_FlyBase_0003317_HG_417	gi|643724206|gb|KDP33407.1|	29.26	2e-25	119	hypothetical protein JCGZ_06978 [Jatropha curcas]
Dmel_0003317_sax_saxophone_Source_FlyBase_0003317_HG_417	gi|460366270|ref|XP_004229011.1|	31.85	2e-25	121	PREDICTED: probable serine/threonine-protein kinase DDB_G0272254 [Solanum lycopersicum]
Dmel_0003317_sax_saxophone_Source_FlyBase_0003317_HG_417	gi|1009129499|ref|XP_015881796.1|	28.10	2e-25	119	PREDICTED: serine/threonine-protein kinase HT1-like [Ziziphus jujuba]
Dmel_0003317_sax_saxophone_Source_FlyBase_0003317_HG_417	gi|1029009731|ref|XP_016668726.1|	31.63	2e-25	121	PREDICTED: serine/threonine-protein kinase EDR1-like [Gossypium hirsutum]
Dmel_0003317_sax_saxophone_Source_FlyBase_0003317_HG_417	gi|326510665|dbj|BAJ87549.1|	30.42	2e-25	122	predicted protein [Hordeum vulgare subsp. vulgare]
Dmel_0003317_sax_saxophone_Source_FlyBase_0003317_HG_417	gi|1098803455|ref|XP_018807573.1|	32.16	2e-25	122	PREDICTED: serine/threonine-protein kinase EDR1-like isoform X2 [Juglans regia]
Dmel_0003317_sax_saxophone_Source_FlyBase_0003317_HG_417	gi|823196321|ref|XP_012492891.1|	29.67	2e-25	122	PREDICTED: serine/threonine-protein kinase EDR1-like [Gossypium raimondii]
Dmel_0003317_sax_saxophone_Source_FlyBase_0003317_HG_417	gi|823220865|ref|XP_012443139.1|	30.85	2e-25	122	PREDICTED: serine/threonine-protein kinase EDR1 isoform X2 [Gossypium raimondii]
Dmel_0003317_sax_saxophone_Source_FlyBase_0003317_HG_417	gi|1040872900|ref|XP_017246922.1|	30.66	2e-25	122	PREDICTED: serine/threonine-protein kinase EDR1 isoform X1 [Daucus carota subsp. sativus]
Dmel_0003317_sax_saxophone_Source_FlyBase_0003317_HG_417	gi|802623104|ref|XP_012076278.1|	29.26	2e-25	119	PREDICTED: serine/threonine-protein kinase HT1 [Jatropha curcas]
Dmel_0003317_sax_saxophone_Source_FlyBase_0003317_HG_417	gi|672191884|ref|XP_008775620.1|	31.12	2e-25	121	PREDICTED: dual specificity protein kinase shkD-like isoform X1 [Phoenix dactylifera]
Dmel_0003317_sax_saxophone_Source_FlyBase_0003317_HG_417	gi|685267595|ref|XP_009124782.1|	33.45	2e-25	121	PREDICTED: serine/threonine-protein kinase PAK 3-like [Brassica rapa]
Dmel_0003317_sax_saxophone_Source_FlyBase_0003317_HG_417	gi|674882794|emb|CDY49603.1|	31.13	2e-25	121	BnaA09g03350D [Brassica napus]
Dmel_0003317_sax_saxophone_Source_FlyBase_0003317_HG_417	gi|1149829371|ref|XP_020171854.1|	30.56	2e-25	122	serine/threonine-protein kinase EDR1-like [Aegilops tauschii subsp. tauschii]
Dmel_0003317_sax_saxophone_Source_FlyBase_0003317_HG_417	gi|1040812980|ref|XP_017228348.1|	31.25	2e-25	122	PREDICTED: serine/threonine-protein kinase EDR1-like [Daucus carota subsp. sativus]
Dmel_0003317_sax_saxophone_Source_FlyBase_0003317_HG_417	gi|802640595|ref|XP_012078895.1|	29.34	2e-25	119	PREDICTED: serine/threonine-protein kinase HT1-like [Jatropha curcas]
Dmel_0003317_sax_saxophone_Source_FlyBase_0003317_HG_417	gi|695068008|ref|XP_009380932.1|	31.47	2e-25	122	PREDICTED: serine/threonine-protein kinase EDR1-like isoform X2 [Musa acuminata subsp. malaccensis]
Dmel_0003317_sax_saxophone_Source_FlyBase_0003317_HG_417	gi|823220863|ref|XP_012443138.1|	30.85	2e-25	122	PREDICTED: serine/threonine-protein kinase EDR1 isoform X1 [Gossypium raimondii]
Dmel_0003317_sax_saxophone_Source_FlyBase_0003317_HG_417	gi|1063486921|ref|XP_007035811.2|	30.00	2e-25	121	PREDICTED: uncharacterized protein LOC18603658 isoform X1 [Theobroma cacao]
Dmel_0003317_sax_saxophone_Source_FlyBase_0003317_HG_417	gi|645227346|ref|XP_008220471.1|	31.21	2e-25	122	PREDICTED: serine/threonine-protein kinase EDR1 [Prunus mume]
Dmel_0003317_sax_saxophone_Source_FlyBase_0003317_HG_417	gi|297804798|ref|XP_002870283.1|	29.70	2e-25	118	hypothetical protein ARALYDRAFT_915359 [Arabidopsis lyrata subsp. lyrata]
Dmel_0003317_sax_saxophone_Source_FlyBase_0003317_HG_417	gi|1029052033|ref|XP_016689679.1|	30.85	2e-25	122	PREDICTED: serine/threonine-protein kinase EDR1-like isoform X1 [Gossypium hirsutum]
Dmel_0003317_sax_saxophone_Source_FlyBase_0003317_HG_417	gi|641834338|gb|KDO53334.1|	31.94	2e-25	121	hypothetical protein CISIN_1g002146mg [Citrus sinensis]
Dmel_0003317_sax_saxophone_Source_FlyBase_0003317_HG_417	gi|672191888|ref|XP_008775621.1|	31.12	3e-25	121	PREDICTED: serine/threonine-protein kinase EDR1-like isoform X2 [Phoenix dactylifera]
Dmel_0003317_sax_saxophone_Source_FlyBase_0003317_HG_417	gi|1025307181|ref|XP_016500892.1|	30.66	3e-25	121	PREDICTED: serine/threonine-protein kinase EDR1-like isoform X2 [Nicotiana tabacum]
Dmel_0003317_sax_saxophone_Source_FlyBase_0003317_HG_417	gi|729333441|ref|XP_010537491.1|	32.18	3e-25	122	PREDICTED: serine/threonine-protein kinase EDR1-like isoform X1 [Tarenaya hassleriana]
Dmel_0003317_sax_saxophone_Source_FlyBase_0003317_HG_417	gi|951072248|ref|XP_014491606.1|	30.72	3e-25	121	PREDICTED: serine/threonine-protein kinase STY17-like isoform X1 [Vigna radiata var. radiata]
Dmel_0003317_sax_saxophone_Source_FlyBase_0003317_HG_417	gi|763798613|gb|KJB65568.1|	30.85	3e-25	121	hypothetical protein B456_010G101300 [Gossypium raimondii]
Dmel_0003317_sax_saxophone_Source_FlyBase_0003317_HG_417	gi|568835427|ref|XP_006471773.1|	31.94	3e-25	121	PREDICTED: serine/threonine-protein kinase EDR1 isoform X1 [Citrus sinensis]
Dmel_0003317_sax_saxophone_Source_FlyBase_0003317_HG_417	gi|1029052035|ref|XP_016689680.1|	30.85	3e-25	121	PREDICTED: serine/threonine-protein kinase EDR1-like isoform X2 [Gossypium hirsutum]
Dmel_0003317_sax_saxophone_Source_FlyBase_0003317_HG_417	gi|695068006|ref|XP_009380930.1|	31.47	3e-25	122	PREDICTED: serine/threonine-protein kinase EDR1-like isoform X1 [Musa acuminata subsp. malaccensis]
Dmel_0003317_sax_saxophone_Source_FlyBase_0003317_HG_417	gi|922568730|ref|XP_013612669.1|	31.13	3e-25	121	PREDICTED: serine/threonine-protein kinase pakF [Brassica oleracea var. oleracea]
Dmel_0003317_sax_saxophone_Source_FlyBase_0003317_HG_417	gi|922404750|ref|XP_013621790.1|	33.45	3e-25	121	PREDICTED: serine/threonine-protein kinase BCK1/SLK1/SSP31-like [Brassica oleracea var. oleracea]
Dmel_0003317_sax_saxophone_Source_FlyBase_0003317_HG_417	gi|1028947327|ref|XP_016716976.1|	30.17	3e-25	121	PREDICTED: serine/threonine-protein kinase EDR1-like [Gossypium hirsutum]
Dmel_0003317_sax_saxophone_Source_FlyBase_0003317_HG_417	gi|1063709895|ref|NP_001326620.1|	32.76	3e-25	121	protein kinase family protein [Arabidopsis thaliana]
Dmel_0003317_sax_saxophone_Source_FlyBase_0003317_HG_417	gi|1025307174|ref|XP_016500891.1|	30.66	3e-25	121	PREDICTED: serine/threonine-protein kinase EDR1-like isoform X1 [Nicotiana tabacum]
Dmel_0003317_sax_saxophone_Source_FlyBase_0003317_HG_417	gi|764635036|ref|XP_004309026.2|	30.48	3e-25	117	PREDICTED: serine/threonine-protein kinase HT1-like [Fragaria vesca subsp. vesca]
Dmel_0003317_sax_saxophone_Source_FlyBase_0003317_HG_417	gi|596284658|ref|XP_007225334.1|	31.21	3e-25	121	serine/threonine-protein kinase EDR1 [Prunus persica]
Dmel_0003317_sax_saxophone_Source_FlyBase_0003317_HG_417	gi|502117300|ref|XP_004495773.1|	31.60	3e-25	121	PREDICTED: serine/threonine-protein kinase EDR1 [Cicer arietinum]
Dmel_0003317_sax_saxophone_Source_FlyBase_0003317_HG_417	gi|674875309|emb|CDY57621.1|	33.33	3e-25	116	BnaCnng32230D [Brassica napus]
Dmel_0003317_sax_saxophone_Source_FlyBase_0003317_HG_417	gi|923705230|ref|XP_013660814.1|	31.13	3e-25	121	PREDICTED: mitogen-activated protein kinase kinase kinase 2 [Brassica napus]
Dmel_0003317_sax_saxophone_Source_FlyBase_0003317_HG_417	gi|823119939|ref|XP_012475106.1|	29.47	3e-25	118	PREDICTED: serine/threonine-protein kinase HT1-like [Gossypium raimondii]
Dmel_0003317_sax_saxophone_Source_FlyBase_0003317_HG_417	gi|727596890|ref|XP_010471431.1|	31.58	3e-25	121	PREDICTED: serine/threonine-protein kinase EDR1-like [Camelina sativa]
Dmel_0003317_sax_saxophone_Source_FlyBase_0003317_HG_417	gi|685353279|ref|XP_009111881.1|	31.13	3e-25	121	PREDICTED: mitogen-activated protein kinase kinase kinase 2 isoform X1 [Brassica rapa]
Dmel_0003317_sax_saxophone_Source_FlyBase_0003317_HG_417	gi|641834335|gb|KDO53331.1|	31.94	3e-25	121	hypothetical protein CISIN_1g002146mg [Citrus sinensis]
Dmel_0003317_sax_saxophone_Source_FlyBase_0003317_HG_417	gi|297838539|ref|XP_002887151.1|	32.08	3e-25	121	kinase family protein [Arabidopsis lyrata subsp. lyrata]
Dmel_0003317_sax_saxophone_Source_FlyBase_0003317_HG_417	gi|1002858194|ref|XP_006656814.2|	30.77	3e-25	121	PREDICTED: serine/threonine-protein kinase EDR1-like, partial [Oryza brachyantha]
Dmel_0003317_sax_saxophone_Source_FlyBase_0003317_HG_417	gi|302815560|ref|XP_002989461.1|	29.93	3e-25	116	hypothetical protein SELMODRAFT_46485, partial [Selaginella moellendorffii]
Dmel_0003317_sax_saxophone_Source_FlyBase_0003317_HG_417	gi|168016063|ref|XP_001760569.1|	29.39	3e-25	116	predicted protein [Physcomitrella patens]
Dmel_0003317_sax_saxophone_Source_FlyBase_0003317_HG_417	gi|1044599263|ref|XP_017437269.1|	30.72	3e-25	121	PREDICTED: serine/threonine-protein kinase STY17 isoform X1 [Vigna angularis]
Dmel_0003317_sax_saxophone_Source_FlyBase_0003317_HG_417	gi|1109285956|ref|XP_019167424.1|	31.14	3e-25	121	PREDICTED: serine/threonine-protein kinase EDR1-like isoform X2 [Ipomoea nil]
Dmel_0003317_sax_saxophone_Source_FlyBase_0003317_HG_417	gi|567881041|ref|XP_006433079.1|	31.94	3e-25	121	hypothetical protein CICLE_v10000167mg [Citrus clementina]
Dmel_0003317_sax_saxophone_Source_FlyBase_0003317_HG_417	gi|1073009710|ref|XP_018456029.1|	30.69	3e-25	121	PREDICTED: serine/threonine-protein kinase EDR1-like [Raphanus sativus]
Dmel_0003317_sax_saxophone_Source_FlyBase_0003317_HG_417	gi|902139045|gb|KNA04542.1|	31.23	3e-25	121	hypothetical protein SOVF_198710 [Spinacia oleracea]
Dmel_0003317_sax_saxophone_Source_FlyBase_0003317_HG_417	gi|763739928|gb|KJB07427.1|	30.17	3e-25	121	hypothetical protein B456_001G022800 [Gossypium raimondii]
Dmel_0003317_sax_saxophone_Source_FlyBase_0003317_HG_417	gi|1109285953|ref|XP_019167423.1|	31.14	3e-25	121	PREDICTED: serine/threonine-protein kinase EDR1-like isoform X1 [Ipomoea nil]
Dmel_0003317_sax_saxophone_Source_FlyBase_0003317_HG_417	gi|567121945|ref|XP_006390528.1|	30.10	3e-25	121	hypothetical protein EUTSA_v10018059mg [Eutrema salsugineum]
Dmel_0003317_sax_saxophone_Source_FlyBase_0003317_HG_417	gi|802631927|ref|XP_012077291.1|	31.56	3e-25	121	PREDICTED: serine/threonine-protein kinase EDR1 [Jatropha curcas]
Dmel_0003317_sax_saxophone_Source_FlyBase_0003317_HG_417	gi|1050563076|ref|XP_017610459.1|	30.17	3e-25	121	PREDICTED: serine/threonine-protein kinase EDR1-like [Gossypium arboreum]
Dmel_0003317_sax_saxophone_Source_FlyBase_0003317_HG_417	gi|823237428|ref|XP_012451366.1|	30.85	3e-25	121	PREDICTED: serine/threonine-protein kinase EDR1-like [Gossypium raimondii]
Dmel_0003317_sax_saxophone_Source_FlyBase_0003317_HG_417	gi|1028954324|ref|XP_016720594.1|	29.47	3e-25	118	PREDICTED: serine/threonine-protein kinase HT1-like [Gossypium hirsutum]
Dmel_0003317_sax_saxophone_Source_FlyBase_0003317_HG_417	gi|1117489541|ref|XP_019436719.1|	31.14	4e-25	121	PREDICTED: serine/threonine-protein kinase EDR1-like isoform X3 [Lupinus angustifolius]
Dmel_0003317_sax_saxophone_Source_FlyBase_0003317_HG_417	gi|1072979572|ref|XP_018440174.1|	33.45	4e-25	121	PREDICTED: serine/threonine-protein kinase BCK1/SLK1/SSP31-like [Raphanus sativus]
Dmel_0003317_sax_saxophone_Source_FlyBase_0003317_HG_417	gi|674933257|emb|CDY00031.1|	31.13	4e-25	120	BnaC09g02700D [Brassica napus]
Dmel_0003317_sax_saxophone_Source_FlyBase_0003317_HG_417	gi|923135219|ref|XP_013761075.1|	31.80	4e-25	119	TKL/DRK protein kinase [Thecamonas trahens ATCC 50062]
Dmel_0003317_sax_saxophone_Source_FlyBase_0003317_HG_417	gi|702259878|ref|XP_010032765.1|	31.49	4e-25	121	PREDICTED: serine/threonine-protein kinase EDR1 isoform X2 [Eucalyptus grandis]
Dmel_0003317_sax_saxophone_Source_FlyBase_0003317_HG_417	gi|1032300229|gb|OAP14554.1|	30.92	4e-25	121	hypothetical protein AXX17_AT1G67920 [Arabidopsis thaliana]
Dmel_0003317_sax_saxophone_Source_FlyBase_0003317_HG_417	gi|661888140|emb|CDP08257.1|	30.60	4e-25	121	unnamed protein product [Coffea canephora]
Dmel_0003317_sax_saxophone_Source_FlyBase_0003317_HG_417	gi|15219517|ref|NP_177507.1|	30.92	4e-25	121	protein tyrosine kinase family protein [Arabidopsis thaliana]
Dmel_0003317_sax_saxophone_Source_FlyBase_0003317_HG_417	gi|567903068|ref|XP_006444022.1|	30.69	4e-25	117	hypothetical protein CICLE_v10020502mg [Citrus clementina]
Dmel_0003317_sax_saxophone_Source_FlyBase_0003317_HG_417	gi|20466322|gb|AAM20478.1|	30.92	4e-25	121	putative protein kinase [Arabidopsis thaliana]
Dmel_0003317_sax_saxophone_Source_FlyBase_0003317_HG_417	gi|1035916951|gb|OAY46542.1|	36.11	4e-25	121	hypothetical protein MANES_06G007900 [Manihot esculenta]
Dmel_0003317_sax_saxophone_Source_FlyBase_0003317_HG_417	gi|1130850920|dbj|GAV68942.1|	30.77	4e-25	121	Pkinase_Tyr domain-containing protein/EDR1 domain-containing protein [Cephalotus follicularis]
Dmel_0003317_sax_saxophone_Source_FlyBase_0003317_HG_417	gi|700289726|gb|AIU68836.1|	31.13	4e-25	120	mitogen-activated protein kinase kinase kinase Raf11.1 [Brassica napus]
Dmel_0003317_sax_saxophone_Source_FlyBase_0003317_HG_417	gi|1160558525|ref|XP_020434084.1|	30.07	5e-25	119	protein kinase [Polysphondylium pallidum PN500]
Dmel_0003317_sax_saxophone_Source_FlyBase_0003317_HG_417	gi|698507687|ref|XP_009799174.1|	28.25	5e-25	118	PREDICTED: serine/threonine-protein kinase HT1-like [Nicotiana sylvestris]
Dmel_0003317_sax_saxophone_Source_FlyBase_0003317_HG_417	gi|728829856|gb|KHG09299.1|	31.91	5e-25	120	Serine/threonine-protein kinase CTR1 [Gossypium arboreum]
Dmel_0003317_sax_saxophone_Source_FlyBase_0003317_HG_417	gi|727411579|ref|XP_010442460.1|	32.88	5e-25	120	PREDICTED: serine/threonine-protein kinase pakF-like [Camelina sativa]
Dmel_0003317_sax_saxophone_Source_FlyBase_0003317_HG_417	gi|1026007056|ref|XP_016555310.1|	31.76	5e-25	120	PREDICTED: uncharacterized protein LOC107854833 isoform X1 [Capsicum annuum]
Dmel_0003317_sax_saxophone_Source_FlyBase_0003317_HG_417	gi|674908421|emb|CDY24677.1|	31.53	5e-25	120	BnaA05g30760D [Brassica napus]
Dmel_0003317_sax_saxophone_Source_FlyBase_0003317_HG_417	gi|565485963|ref|XP_006300621.1|	31.76	5e-25	120	hypothetical protein CARUB_v10019850mg [Capsella rubella]
Dmel_0003317_sax_saxophone_Source_FlyBase_0003317_HG_417	gi|721668686|ref|XP_010236124.1|	30.21	5e-25	120	PREDICTED: serine/threonine-protein kinase EDR1-like [Brachypodium distachyon]
Dmel_0003317_sax_saxophone_Source_FlyBase_0003317_HG_417	gi|327409623|ref|YP_004347043.1|	29.90	5e-25	121	serine/threonine-protein kinase [Lausannevirus]
Dmel_0003317_sax_saxophone_Source_FlyBase_0003317_HG_417	gi|327409623|ref|YP_004347043.1|	27.40	4e-12	80.5	serine/threonine-protein kinase [Lausannevirus]
Dmel_0003317_sax_saxophone_Source_FlyBase_0003317_HG_417	gi|1050616882|ref|XP_017631195.1|	31.91	5e-25	120	PREDICTED: serine/threonine-protein kinase EDR1-like [Gossypium arboreum]
Dmel_0003317_sax_saxophone_Source_FlyBase_0003317_HG_417	gi|1137231865|gb|OMO94943.1|	31.45	5e-25	120	hypothetical protein COLO4_16138 [Corchorus olitorius]
Dmel_0003317_sax_saxophone_Source_FlyBase_0003317_HG_417	gi|356512980|ref|XP_003525192.1|	30.45	5e-25	120	PREDICTED: serine/threonine-protein kinase EDR1-like isoform X1 [Glycine max]
Dmel_0003317_sax_saxophone_Source_FlyBase_0003317_HG_417	gi|719987942|ref|XP_010252176.1|	28.39	6e-25	117	PREDICTED: serine/threonine-protein kinase HT1-like [Nelumbo nucifera]
Dmel_0003317_sax_saxophone_Source_FlyBase_0003317_HG_417	gi|734377190|gb|KHN21667.1|	30.45	6e-25	120	Serine/threonine-protein kinase CTR1 [Glycine soja]
Dmel_0003317_sax_saxophone_Source_FlyBase_0003317_HG_417	gi|1026008234|ref|XP_016555882.1|	31.01	6e-25	120	PREDICTED: serine/threonine-protein kinase EDR1 isoform X2 [Capsicum annuum]
Dmel_0003317_sax_saxophone_Source_FlyBase_0003317_HG_417	gi|544214850|ref|XP_005537571.1|	30.66	6e-25	120	similar to Raf-related MAP kinase kinase kinase [Cyanidioschyzon merolae strain 10D]
Dmel_0003317_sax_saxophone_Source_FlyBase_0003317_HG_417	gi|747088597|ref|XP_011091893.1|	31.25	6e-25	120	PREDICTED: serine/threonine-protein kinase EDR1 [Sesamum indicum]
Dmel_0003317_sax_saxophone_Source_FlyBase_0003317_HG_417	gi|1099294958|gb|JAU94091.1|	29.01	6e-25	118	Serine/threonine-protein kinase HT1 [Noccaea caerulescens]
Dmel_0003317_sax_saxophone_Source_FlyBase_0003317_HG_417	gi|566214156|ref|XP_006371837.1|	29.58	6e-25	117	serine/threonine/tyrosine kinase family protein [Populus trichocarpa]
Dmel_0003317_sax_saxophone_Source_FlyBase_0003317_HG_417	gi|702259872|ref|XP_010032758.1|	31.49	6e-25	120	PREDICTED: serine/threonine-protein kinase EDR1 isoform X1 [Eucalyptus grandis]
Dmel_0003317_sax_saxophone_Source_FlyBase_0003317_HG_417	gi|955322237|ref|XP_014631399.1|	30.45	6e-25	120	PREDICTED: serine/threonine-protein kinase EDR1-like isoform X2 [Glycine max]
Dmel_0003317_sax_saxophone_Source_FlyBase_0003317_HG_417	gi|22327668|ref|NP_199758.2|	30.82	6e-25	118	PAS domain-containing protein tyrosine kinase family protein [Arabidopsis thaliana]
Dmel_0003317_sax_saxophone_Source_FlyBase_0003317_HG_417	gi|1117465437|ref|XP_019425309.1|	31.83	6e-25	120	PREDICTED: serine/threonine-protein kinase STY8-like isoform X1 [Lupinus angustifolius]
Dmel_0003317_sax_saxophone_Source_FlyBase_0003317_HG_417	gi|1130856565|dbj|GAV63645.1|	29.59	6e-25	117	Pkinase_Tyr domain-containing protein [Cephalotus follicularis]
Dmel_0003317_sax_saxophone_Source_FlyBase_0003317_HG_417	gi|1117465445|ref|XP_019425313.1|	31.60	6e-25	119	PREDICTED: serine/threonine-protein kinase EDR1-like isoform X3 [Lupinus angustifolius]
Dmel_0003317_sax_saxophone_Source_FlyBase_0003317_HG_417	gi|729431754|ref|XP_010519852.1|	30.34	6e-25	120	PREDICTED: serine/threonine-protein kinase EDR1 [Tarenaya hassleriana]
Dmel_0003317_sax_saxophone_Source_FlyBase_0003317_HG_417	gi|1009132076|ref|XP_015883190.1|	31.62	6e-25	120	PREDICTED: RGS domain-containing serine/threonine-protein kinase A-like isoform X1 [Ziziphus jujuba]
Dmel_0003317_sax_saxophone_Source_FlyBase_0003317_HG_417	gi|548840447|gb|ERN00598.1|	31.79	6e-25	120	hypothetical protein AMTR_s00091p00075810 [Amborella trichopoda]
Dmel_0003317_sax_saxophone_Source_FlyBase_0003317_HG_417	gi|901806457|gb|KMZ63664.1|	31.82	6e-25	120	hypothetical protein ZOSMA_3G01460 [Zostera marina]
Dmel_0003317_sax_saxophone_Source_FlyBase_0003317_HG_417	gi|727622762|ref|XP_010482223.1|	30.82	6e-25	120	PREDICTED: serine/threonine-protein kinase STY17-like isoform X3 [Camelina sativa]
Dmel_0003317_sax_saxophone_Source_FlyBase_0003317_HG_417	gi|1029000345|ref|XP_016754916.1|	30.50	6e-25	120	PREDICTED: serine/threonine-protein kinase EDR1-like [Gossypium hirsutum]
Dmel_0003317_sax_saxophone_Source_FlyBase_0003317_HG_417	gi|89520689|gb|ABD76389.1|	30.56	6e-25	116	mitogen-activated protein kinase [Medicago sativa]
Dmel_0003317_sax_saxophone_Source_FlyBase_0003317_HG_417	gi|255550798|ref|XP_002516447.1|	31.21	6e-25	120	PREDICTED: serine/threonine-protein kinase EDR1 [Ricinus communis]
Dmel_0003317_sax_saxophone_Source_FlyBase_0003317_HG_417	gi|922496831|ref|XP_013586780.1|	31.53	6e-25	120	PREDICTED: RAF proto-oncogene serine/threonine-protein kinase-like [Brassica oleracea var. oleracea]
Dmel_0003317_sax_saxophone_Source_FlyBase_0003317_HG_417	gi|823169497|ref|XP_012484215.1|	31.25	6e-25	120	PREDICTED: serine/threonine-protein kinase EDR1-like isoform X1 [Gossypium raimondii]
Dmel_0003317_sax_saxophone_Source_FlyBase_0003317_HG_417	gi|823169500|ref|XP_012484216.1|	31.25	6e-25	120	PREDICTED: serine/threonine-protein kinase EDR1-like isoform X2 [Gossypium raimondii]
Dmel_0003317_sax_saxophone_Source_FlyBase_0003317_HG_417	gi|1029084614|ref|XP_016702508.1|	31.25	7e-25	120	PREDICTED: serine/threonine-protein kinase EDR1-like isoform X1 [Gossypium hirsutum]
Dmel_0003317_sax_saxophone_Source_FlyBase_0003317_HG_417	gi|1026008232|ref|XP_016555881.1|	31.01	7e-25	120	PREDICTED: serine/threonine-protein kinase EDR1 isoform X1 [Capsicum annuum]
Dmel_0003317_sax_saxophone_Source_FlyBase_0003317_HG_417	gi|731377093|ref|XP_010667775.1|	31.21	7e-25	120	PREDICTED: serine/threonine-protein kinase EDR1 [Beta vulgaris subsp. vulgaris]
Dmel_0003317_sax_saxophone_Source_FlyBase_0003317_HG_417	gi|923631103|ref|XP_013750657.1|	31.53	7e-25	120	PREDICTED: probable serine/threonine-protein kinase drkD [Brassica napus]
Dmel_0003317_sax_saxophone_Source_FlyBase_0003317_HG_417	gi|1029016974|ref|XP_016672366.1|	31.25	7e-25	120	PREDICTED: serine/threonine-protein kinase EDR1-like isoform X2 [Gossypium hirsutum]
Dmel_0003317_sax_saxophone_Source_FlyBase_0003317_HG_417	gi|460415156|ref|XP_004252926.1|	31.94	7e-25	120	PREDICTED: RGS domain-containing serine/threonine-protein kinase A-like isoform X1 [Solanum lycopersicum]
Dmel_0003317_sax_saxophone_Source_FlyBase_0003317_HG_417	gi|1029016972|ref|XP_016672364.1|	31.25	7e-25	120	PREDICTED: serine/threonine-protein kinase EDR1-like isoform X1 [Gossypium hirsutum]
Dmel_0003317_sax_saxophone_Source_FlyBase_0003317_HG_417	gi|1050579433|ref|XP_017610776.1|	31.25	7e-25	120	PREDICTED: serine/threonine-protein kinase EDR1-like isoform X2 [Gossypium arboreum]
Dmel_0003317_sax_saxophone_Source_FlyBase_0003317_HG_417	gi|1050579431|ref|XP_017610775.1|	31.25	7e-25	120	PREDICTED: serine/threonine-protein kinase EDR1-like isoform X1 [Gossypium arboreum]
Dmel_0003317_sax_saxophone_Source_FlyBase_0003317_HG_417	gi|568860273|ref|XP_006483649.1|	28.53	7e-25	117	PREDICTED: serine/threonine-protein kinase HT1 isoform X1 [Citrus sinensis]
Dmel_0003317_sax_saxophone_Source_FlyBase_0003317_HG_417	gi|567916140|ref|XP_006450076.1|	29.17	7e-25	117	hypothetical protein CICLE_v10008432mg [Citrus clementina]
Dmel_0003317_sax_saxophone_Source_FlyBase_0003317_HG_417	gi|1111064857|ref|XP_019239058.1|	30.90	7e-25	120	PREDICTED: serine/threonine-protein kinase EDR1-like isoform X1 [Nicotiana attenuata]
Dmel_0003317_sax_saxophone_Source_FlyBase_0003317_HG_417	gi|698490188|ref|XP_009791599.1|	30.58	7e-25	118	PREDICTED: serine/threonine-protein kinase EDR1-like isoform X9 [Nicotiana sylvestris]
Dmel_0003317_sax_saxophone_Source_FlyBase_0003317_HG_417	gi|727582631|ref|XP_010464244.1|	30.17	7e-25	120	PREDICTED: uncharacterized protein LOC104744834 [Camelina sativa]
Dmel_0003317_sax_saxophone_Source_FlyBase_0003317_HG_417	gi|970068382|ref|XP_015061320.1|	31.25	7e-25	120	PREDICTED: probable serine/threonine-protein kinase DDB_G0272254 [Solanum pennellii]
Dmel_0003317_sax_saxophone_Source_FlyBase_0003317_HG_417	gi|1029084616|ref|XP_016702509.1|	31.25	8e-25	120	PREDICTED: serine/threonine-protein kinase EDR1-like isoform X2 [Gossypium hirsutum]
Dmel_0003317_sax_saxophone_Source_FlyBase_0003317_HG_417	gi|1111064861|ref|XP_019239060.1|	30.90	8e-25	120	PREDICTED: serine/threonine-protein kinase EDR1-like isoform X2 [Nicotiana attenuata]
Dmel_0003317_sax_saxophone_Source_FlyBase_0003317_HG_417	gi|727536671|ref|XP_010442415.1|	30.60	8e-25	120	PREDICTED: serine/threonine-protein kinase STY17-like isoform X3 [Camelina sativa]
Dmel_0003317_sax_saxophone_Source_FlyBase_0003317_HG_417	gi|685313127|ref|XP_009147141.1|	31.53	8e-25	120	PREDICTED: serine/threonine-protein kinase STY8-like [Brassica rapa]
Dmel_0003317_sax_saxophone_Source_FlyBase_0003317_HG_417	gi|565431931|ref|XP_006280140.1|	30.82	8e-25	119	hypothetical protein CARUB_v10026037mg [Capsella rubella]
Dmel_0003317_sax_saxophone_Source_FlyBase_0003317_HG_417	gi|727422275|ref|XP_010440623.1|	30.82	8e-25	120	PREDICTED: serine/threonine-protein kinase STY17-like isoform X3 [Camelina sativa]
Dmel_0003317_sax_saxophone_Source_FlyBase_0003317_HG_417	gi|334188281|ref|NP_001190500.1|	30.82	8e-25	120	PAS domain-containing protein tyrosine kinase family protein [Arabidopsis thaliana]
Dmel_0003317_sax_saxophone_Source_FlyBase_0003317_HG_417	gi|727422271|ref|XP_010440606.1|	30.82	8e-25	120	PREDICTED: serine/threonine-protein kinase STY17-like isoform X1 [Camelina sativa]
Dmel_0003317_sax_saxophone_Source_FlyBase_0003317_HG_417	gi|698490161|ref|XP_009791587.1|	32.03	8e-25	120	PREDICTED: RGS domain-containing serine/threonine-protein kinase A-like isoform X1 [Nicotiana sylvestris]
Dmel_0003317_sax_saxophone_Source_FlyBase_0003317_HG_417	gi|848908647|ref|XP_012853237.1|	30.45	9e-25	120	PREDICTED: serine/threonine-protein kinase EDR1 [Erythranthe guttata]
Dmel_0003317_sax_saxophone_Source_FlyBase_0003317_HG_417	gi|1117528091|ref|XP_019446151.1|	31.25	9e-25	120	PREDICTED: serine/threonine-protein kinase EDR1-like isoform X5 [Lupinus angustifolius]
Dmel_0003317_sax_saxophone_Source_FlyBase_0003317_HG_417	gi|723708888|ref|XP_010322621.1|	31.01	9e-25	120	PREDICTED: serine/threonine-protein kinase EDR1-like isoform X1 [Solanum lycopersicum]
Dmel_0003317_sax_saxophone_Source_FlyBase_0003317_HG_417	gi|334188283|ref|NP_001190501.1|	30.82	9e-25	120	PAS domain-containing protein tyrosine kinase family protein [Arabidopsis thaliana]
Dmel_0003317_sax_saxophone_Source_FlyBase_0003317_HG_417	gi|727536665|ref|XP_010442413.1|	30.60	9e-25	120	PREDICTED: serine/threonine-protein kinase STY17-like isoform X1 [Camelina sativa]
Dmel_0003317_sax_saxophone_Source_FlyBase_0003317_HG_417	gi|593693692|ref|XP_007147367.1|	31.49	9e-25	119	hypothetical protein PHAVU_006G118300g [Phaseolus vulgaris]
Dmel_0003317_sax_saxophone_Source_FlyBase_0003317_HG_417	gi|727622756|ref|XP_010482220.1|	30.82	9e-25	120	PREDICTED: serine/threonine-protein kinase STY17-like isoform X1 [Camelina sativa]
Dmel_0003317_sax_saxophone_Source_FlyBase_0003317_HG_417	gi|1063684461|ref|NP_001320886.1|	31.21	9e-25	120	Protein kinase superfamily protein [Arabidopsis thaliana]
Dmel_0003317_sax_saxophone_Source_FlyBase_0003317_HG_417	gi|508719256|gb|EOY11153.1|	32.27	9e-25	120	EDR1 isoform 1 [Theobroma cacao]
Dmel_0003317_sax_saxophone_Source_FlyBase_0003317_HG_417	gi|698490183|ref|XP_009791597.1|	31.70	9e-25	119	PREDICTED: serine/threonine-protein kinase EDR1-like isoform X8 [Nicotiana sylvestris]
Dmel_0003317_sax_saxophone_Source_FlyBase_0003317_HG_417	gi|1109024829|ref|XP_019100327.1|	32.88	9e-25	119	PREDICTED: LOW QUALITY PROTEIN: tyrosine-protein kinase ABL1-like [Camelina sativa]
Dmel_0003317_sax_saxophone_Source_FlyBase_0003317_HG_417	gi|1063737127|ref|NP_001331499.1|	30.82	9e-25	119	PAS domain-containing protein tyrosine kinase family protein [Arabidopsis thaliana]
Dmel_0003317_sax_saxophone_Source_FlyBase_0003317_HG_417	gi|857978245|emb|CEO95891.1|	31.25	9e-25	116	hypothetical protein PBRA_009690 [Plasmodiophora brassicae]
Dmel_0003317_sax_saxophone_Source_FlyBase_0003317_HG_417	gi|698490169|ref|XP_009791590.1|	32.03	9e-25	119	PREDICTED: probable serine/threonine-protein kinase DDB_G0278509 isoform X3 [Nicotiana sylvestris]
Dmel_0003317_sax_saxophone_Source_FlyBase_0003317_HG_417	gi|1040872902|ref|XP_017246924.1|	30.56	9e-25	120	PREDICTED: serine/threonine-protein kinase EDR1 isoform X2 [Daucus carota subsp. sativus]
Dmel_0003317_sax_saxophone_Source_FlyBase_0003317_HG_417	gi|1149802498|ref|XP_020161480.1|	30.10	1e-24	120	serine/threonine-protein kinase EDR1 [Aegilops tauschii subsp. tauschii]
Dmel_0003317_sax_saxophone_Source_FlyBase_0003317_HG_417	gi|723708891|ref|XP_010322622.1|	31.01	1e-24	120	PREDICTED: serine/threonine-protein kinase EDR1-like isoform X2 [Solanum lycopersicum]
Dmel_0003317_sax_saxophone_Source_FlyBase_0003317_HG_417	gi|15230754|ref|NP_187315.1|	32.99	1e-24	119	protein kinase family protein [Arabidopsis thaliana]
Dmel_0003317_sax_saxophone_Source_FlyBase_0003317_HG_417	gi|1137254879|gb|OMP09650.1|	30.13	1e-24	119	hypothetical protein COLO4_05260 [Corchorus olitorius]
Dmel_0003317_sax_saxophone_Source_FlyBase_0003317_HG_417	gi|698490176|ref|XP_009791593.1|	30.58	1e-24	119	PREDICTED: RGS domain-containing serine/threonine-protein kinase A-like isoform X6 [Nicotiana sylvestris]
Dmel_0003317_sax_saxophone_Source_FlyBase_0003317_HG_417	gi|970035702|ref|XP_015079185.1|	31.01	1e-24	120	PREDICTED: serine/threonine-protein kinase EDR1-like isoform X1 [Solanum pennellii]
Dmel_0003317_sax_saxophone_Source_FlyBase_0003317_HG_417	gi|703137284|ref|XP_010106389.1|	29.90	1e-24	119	Serine/threonine-protein kinase [Morus notabilis]
Dmel_0003317_sax_saxophone_Source_FlyBase_0003317_HG_417	gi|923516311|ref|XP_013648081.1|	33.68	1e-24	119	PREDICTED: serine/threonine-protein kinase PAK 3-like isoform X4 [Brassica napus]
Dmel_0003317_sax_saxophone_Source_FlyBase_0003317_HG_417	gi|698490179|ref|XP_009791595.1|	32.03	1e-24	119	PREDICTED: serine/threonine-protein kinase EDR1-like isoform X7 [Nicotiana sylvestris]
Dmel_0003317_sax_saxophone_Source_FlyBase_0003317_HG_417	gi|970035706|ref|XP_015079187.1|	31.01	1e-24	120	PREDICTED: serine/threonine-protein kinase EDR1-like isoform X2 [Solanum pennellii]
Dmel_0003317_sax_saxophone_Source_FlyBase_0003317_HG_417	gi|66827355|ref|XP_647032.1|	31.25	1e-24	120	filamin/ABP280 repeat-containing protein [Dictyostelium discoideum AX4]
Dmel_0003317_sax_saxophone_Source_FlyBase_0003317_HG_417	gi|1063505476|ref|XP_017977303.1|	32.27	1e-24	120	PREDICTED: serine/threonine-protein kinase EDR1 [Theobroma cacao]
Dmel_0003317_sax_saxophone_Source_FlyBase_0003317_HG_417	gi|1102711341|gb|OIW10122.1|	31.25	1e-24	120	hypothetical protein TanjilG_21959 [Lupinus angustifolius]
Dmel_0003317_sax_saxophone_Source_FlyBase_0003317_HG_417	gi|1079388873|ref|XP_009134907.2|	33.10	1e-24	116	PREDICTED: serine/threonine-protein kinase EDR1-like [Brassica rapa]
Dmel_0003317_sax_saxophone_Source_FlyBase_0003317_HG_417	gi|1026021484|ref|XP_016552918.1|	28.77	1e-24	119	PREDICTED: probable serine/threonine-protein kinase drkD [Capsicum annuum]
Dmel_0003317_sax_saxophone_Source_FlyBase_0003317_HG_417	gi|698490173|ref|XP_009791592.1|	31.70	1e-24	119	PREDICTED: RGS domain-containing serine/threonine-protein kinase A-like isoform X5 [Nicotiana sylvestris]
Dmel_0003169_put_punt_Source_FlyBase_0003169_HG_417	gi|1109291143|ref|XP_019170164.1|	30.03	1e-26	123	PREDICTED: serine/threonine-protein kinase STY46-like isoform X5 [Ipomoea nil]
Dmel_0003169_put_punt_Source_FlyBase_0003169_HG_417	gi|695019186|ref|XP_009396583.1|	29.13	1e-26	124	PREDICTED: serine/threonine-protein kinase STY46-like [Musa acuminata subsp. malaccensis]
Dmel_0003169_put_punt_Source_FlyBase_0003169_HG_417	gi|1109291133|ref|XP_019170159.1|	30.03	2e-26	123	PREDICTED: serine/threonine-protein kinase STY46-like isoform X1 [Ipomoea nil]
Dmel_0003169_put_punt_Source_FlyBase_0003169_HG_417	gi|1109291137|ref|XP_019170161.1|	30.03	2e-26	123	PREDICTED: serine/threonine-protein kinase STY46-like isoform X2 [Ipomoea nil]
Dmel_0003169_put_punt_Source_FlyBase_0003169_HG_417	gi|1109291141|ref|XP_019170163.1|	30.03	2e-26	122	PREDICTED: serine/threonine-protein kinase STY46-like isoform X4 [Ipomoea nil]
Dmel_0003169_put_punt_Source_FlyBase_0003169_HG_417	gi|1109291139|ref|XP_019170162.1|	30.03	2e-26	122	PREDICTED: serine/threonine-protein kinase STY46-like isoform X3 [Ipomoea nil]
Dmel_0003169_put_punt_Source_FlyBase_0003169_HG_417	gi|1142858760|gb|ONM57244.1|	26.03	5e-26	118	ATP binding protein [Zea mays]
Dmel_0003169_put_punt_Source_FlyBase_0003169_HG_417	gi|700200495|gb|KGN55628.1|	27.87	7e-26	121	hypothetical protein Csa_3G002480 [Cucumis sativus]
Dmel_0003169_put_punt_Source_FlyBase_0003169_HG_417	gi|218189934|gb|EEC72361.1|	29.21	7e-26	120	hypothetical protein OsI_05618 [Oryza sativa Indica Group]
Dmel_0003169_put_punt_Source_FlyBase_0003169_HG_417	gi|1024009429|gb|KZV33048.1|	27.53	8e-26	120	hypothetical protein F511_03314 [Dorcoceras hygrometricum]
Dmel_0003169_put_punt_Source_FlyBase_0003169_HG_417	gi|514733468|ref|XP_004957676.1|	26.39	8e-26	120	PREDICTED: serine/threonine-protein kinase STY17-like [Setaria italica]
Dmel_0003169_put_punt_Source_FlyBase_0003169_HG_417	gi|1024024945|gb|KZV39347.1|	27.53	1e-25	120	hypothetical protein F511_17539 [Dorcoceras hygrometricum]
Dmel_0003169_put_punt_Source_FlyBase_0003169_HG_417	gi|449456851|ref|XP_004146162.1|	27.87	1e-25	120	PREDICTED: probable serine/threonine-protein kinase drkD isoform X4 [Cucumis sativus]
Dmel_0003169_put_punt_Source_FlyBase_0003169_HG_417	gi|1026755990|gb|OAE18507.1|	29.69	1e-25	121	hypothetical protein AXG93_163s1400 [Marchantia polymorpha subsp. polymorpha]
Dmel_0003169_put_punt_Source_FlyBase_0003169_HG_417	gi|944261275|gb|KQL25532.1|	27.24	1e-25	118	hypothetical protein SETIT_029284mg [Setaria italica]
Dmel_0003169_put_punt_Source_FlyBase_0003169_HG_417	gi|659132909|ref|XP_008466450.1|	28.42	1e-25	120	PREDICTED: serine/threonine-protein kinase STY46-like isoform X4 [Cucumis melo]
Dmel_0003169_put_punt_Source_FlyBase_0003169_HG_417	gi|145346568|ref|XP_001417758.1|	31.01	1e-25	118	predicted protein [Ostreococcus lucimarinus CCE9901]
Dmel_0003169_put_punt_Source_FlyBase_0003169_HG_417	gi|222622062|gb|EEE56194.1|	29.21	1e-25	119	hypothetical protein OsJ_05153 [Oryza sativa Japonica Group]
Dmel_0003169_put_punt_Source_FlyBase_0003169_HG_417	gi|922395559|ref|XP_003589567.2|	27.78	1e-25	119	ACT-like tyrosine kinase family protein [Medicago truncatula]
Dmel_0003169_put_punt_Source_FlyBase_0003169_HG_417	gi|1109281740|ref|XP_019165198.1|	28.37	1e-25	119	PREDICTED: serine/threonine-protein kinase STY46 isoform X4 [Ipomoea nil]
Dmel_0003169_put_punt_Source_FlyBase_0003169_HG_417	gi|659132907|ref|XP_008466449.1|	28.42	1e-25	120	PREDICTED: serine/threonine-protein kinase STY46-like isoform X3 [Cucumis melo]
Dmel_0003169_put_punt_Source_FlyBase_0003169_HG_417	gi|960472946|ref|XP_014755432.1|	30.00	1e-25	120	PREDICTED: serine/threonine-protein kinase STY46-like isoform X2 [Brachypodium distachyon]
Dmel_0003169_put_punt_Source_FlyBase_0003169_HG_417	gi|960472944|ref|XP_014755431.1|	29.93	2e-25	120	PREDICTED: serine/threonine-protein kinase STY46-like isoform X1 [Brachypodium distachyon]
Dmel_0003169_put_punt_Source_FlyBase_0003169_HG_417	gi|901798508|gb|KMZ59800.1|	28.04	2e-25	120	putative Protein kinase [Zostera marina]
Dmel_0003169_put_punt_Source_FlyBase_0003169_HG_417	gi|749856635|gb|KIJ27824.1|	32.24	2e-25	118	hypothetical protein M422DRAFT_190484 [Sphaerobolus stellatus SS14]
Dmel_0003169_put_punt_Source_FlyBase_0003169_HG_417	gi|659132900|ref|XP_008466446.1|	28.42	2e-25	120	PREDICTED: serine/threonine-protein kinase STY46-like isoform X1 [Cucumis melo]
Dmel_0003169_put_punt_Source_FlyBase_0003169_HG_417	gi|659132903|ref|XP_008466447.1|	28.42	2e-25	120	PREDICTED: serine/threonine-protein kinase STY46-like isoform X2 [Cucumis melo]
Dmel_0003169_put_punt_Source_FlyBase_0003169_HG_417	gi|1021551865|ref|XP_016167287.1|	27.33	2e-25	119	PREDICTED: serine/threonine-protein kinase STY46-like isoform X3 [Arachis ipaensis]
Dmel_0003169_put_punt_Source_FlyBase_0003169_HG_417	gi|1142858764|gb|ONM57248.1|	26.03	2e-25	117	ATP binding protein [Zea mays]
Dmel_0003169_put_punt_Source_FlyBase_0003169_HG_417	gi|1021551863|ref|XP_016167286.1|	27.33	2e-25	119	PREDICTED: serine/threonine-protein kinase STY46-like isoform X2 [Arachis ipaensis]
Dmel_0003169_put_punt_Source_FlyBase_0003169_HG_417	gi|743940675|ref|XP_011014814.1|	25.69	2e-25	116	PREDICTED: serine/threonine-protein kinase HT1-like [Populus euphratica]
Dmel_0003169_put_punt_Source_FlyBase_0003169_HG_417	gi|1021551861|ref|XP_016167285.1|	27.33	3e-25	119	PREDICTED: serine/threonine-protein kinase STY46-like isoform X1 [Arachis ipaensis]
Dmel_0003169_put_punt_Source_FlyBase_0003169_HG_417	gi|573921303|ref|XP_006648244.1|	27.81	3e-25	119	PREDICTED: serine/threonine-protein kinase STY46-like [Oryza brachyantha]
Dmel_0003169_put_punt_Source_FlyBase_0003169_HG_417	gi|242063822|ref|XP_002453200.1|	27.67	3e-25	119	hypothetical protein SORBIDRAFT_04g001590 [Sorghum bicolor]
Dmel_0003169_put_punt_Source_FlyBase_0003169_HG_417	gi|1079239535|ref|XP_018507363.1|	29.10	3e-25	117	PREDICTED: serine/threonine-protein kinase HT1-like [Pyrus x bretschneideri]
Dmel_0003169_put_punt_Source_FlyBase_0003169_HG_417	gi|1147622506|ref|XP_020115320.1|	27.95	3e-25	119	serine/threonine-protein kinase STY46 [Ananas comosus]
Dmel_0003169_put_punt_Source_FlyBase_0003169_HG_417	gi|1079239537|ref|XP_018507364.1|	29.10	3e-25	117	PREDICTED: serine/threonine-protein kinase HT1-like [Pyrus x bretschneideri]
Dmel_0003169_put_punt_Source_FlyBase_0003169_HG_417	gi|1035405665|ref|XP_008448503.2|	26.51	3e-25	119	PREDICTED: LOW QUALITY PROTEIN: serine/threonine-protein kinase STY8-like [Cucumis melo]
Dmel_0003169_put_punt_Source_FlyBase_0003169_HG_417	gi|1109281736|ref|XP_019165196.1|	28.28	4e-25	119	PREDICTED: serine/threonine-protein kinase STY46 isoform X2 [Ipomoea nil]
Dmel_0003169_put_punt_Source_FlyBase_0003169_HG_417	gi|1142858397|gb|ONM56881.1|	26.36	4e-25	115	Serine/threonine-protein kinase STY17 [Zea mays]
Dmel_0003169_put_punt_Source_FlyBase_0003169_HG_417	gi|743940671|ref|XP_011014812.1|	26.30	4e-25	119	PREDICTED: serine/threonine-protein kinase EDR1-like isoform X1 [Populus euphratica]
Dmel_0003169_put_punt_Source_FlyBase_0003169_HG_417	gi|604333643|gb|EYU37994.1|	28.81	4e-25	117	hypothetical protein MIMGU_mgv1a003777mg [Erythranthe guttata]
Dmel_0003169_put_punt_Source_FlyBase_0003169_HG_417	gi|743940673|ref|XP_011014813.1|	26.30	4e-25	119	PREDICTED: serine/threonine-protein kinase TNNI3K-like isoform X2 [Populus euphratica]
Dmel_0003169_put_punt_Source_FlyBase_0003169_HG_417	gi|1130863788|dbj|GAV56685.1|	28.04	5e-25	118	ACT domain-containing protein/Pkinase_Tyr domain-containing protein [Cephalotus follicularis]
Dmel_0003169_put_punt_Source_FlyBase_0003169_HG_417	gi|657977415|ref|XP_008380618.1|	29.43	5e-25	117	PREDICTED: serine/threonine-protein kinase HT1-like [Malus domestica]
Dmel_0003169_put_punt_Source_FlyBase_0003169_HG_417	gi|302798681|ref|XP_002981100.1|	27.74	5e-25	119	hypothetical protein SELMODRAFT_444789 [Selaginella moellendorffii]
Dmel_0003169_put_punt_Source_FlyBase_0003169_HG_417	gi|302801636|ref|XP_002982574.1|	27.74	5e-25	119	hypothetical protein SELMODRAFT_422047 [Selaginella moellendorffii]
Dmel_0003169_put_punt_Source_FlyBase_0003169_HG_417	gi|1149844621|ref|XP_020177834.1|	28.52	6e-25	119	serine/threonine-protein kinase STY46-like [Aegilops tauschii subsp. tauschii]
Dmel_0003169_put_punt_Source_FlyBase_0003169_HG_417	gi|645273694|ref|XP_008241999.1|	26.79	6e-25	118	PREDICTED: serine/threonine-protein kinase STY17 [Prunus mume]
Dmel_0003169_put_punt_Source_FlyBase_0003169_HG_417	gi|242050216|ref|XP_002462852.1|	25.81	6e-25	118	hypothetical protein SORBIDRAFT_02g033100 [Sorghum bicolor]
Dmel_0003169_put_punt_Source_FlyBase_0003169_HG_417	gi|675208063|ref|XP_008912916.1|	27.05	6e-25	115	TKL protein kinase [Phytophthora parasitica INRA-310]
Dmel_0003169_put_punt_Source_FlyBase_0003169_HG_417	gi|567949896|gb|ETK75620.1|	27.05	7e-25	115	TKL protein kinase [Phytophthora parasitica]
Dmel_0003169_put_punt_Source_FlyBase_0003169_HG_417	gi|661888893|emb|CDP07336.1|	29.33	7e-25	118	unnamed protein product [Coffea canephora]
Dmel_0003169_put_punt_Source_FlyBase_0003169_HG_417	gi|658026058|ref|XP_008348448.1|	29.10	7e-25	116	PREDICTED: serine/threonine-protein kinase HT1-like [Malus domestica]
Dmel_0003169_put_punt_Source_FlyBase_0003169_HG_417	gi|658005625|ref|XP_008337959.1|	26.90	7e-25	118	PREDICTED: serine/threonine-protein kinase STY17-like [Malus domestica]
Dmel_0003169_put_punt_Source_FlyBase_0003169_HG_417	gi|702368180|ref|XP_010061119.1|	28.42	7e-25	118	PREDICTED: serine/threonine-protein kinase STY46 isoform X2 [Eucalyptus grandis]
Dmel_0003169_put_punt_Source_FlyBase_0003169_HG_417	gi|568008061|gb|ETL82286.1|	27.05	8e-25	114	TKL protein kinase [Phytophthora parasitica]
Dmel_0003169_put_punt_Source_FlyBase_0003169_HG_417	gi|629102547|gb|KCW68016.1|	28.42	8e-25	118	hypothetical protein EUGRSUZ_F01702 [Eucalyptus grandis]
Dmel_0003169_put_punt_Source_FlyBase_0003169_HG_417	gi|570316164|gb|ETO64112.1|	27.05	8e-25	114	TKL protein kinase [Phytophthora parasitica P1976]
Dmel_0003169_put_punt_Source_FlyBase_0003169_HG_417	gi|1002241946|ref|XP_015625205.1|	29.21	9e-25	118	PREDICTED: serine/threonine-protein kinase STY46 [Oryza sativa Japonica Group]
Dmel_0003169_put_punt_Source_FlyBase_0003169_HG_417	gi|1109281734|ref|XP_019165195.1|	28.37	9e-25	118	PREDICTED: serine/threonine-protein kinase STY46 isoform X1 [Ipomoea nil]
Dmel_0003169_put_punt_Source_FlyBase_0003169_HG_417	gi|566012453|gb|ETI35364.1|	27.18	1e-24	115	TKL protein kinase [Phytophthora parasitica P1569]
Dmel_0003169_put_punt_Source_FlyBase_0003169_HG_417	gi|326525855|dbj|BAJ93104.1|	27.04	1e-24	117	predicted protein [Hordeum vulgare subsp. vulgare]
Dmel_0003169_put_punt_Source_FlyBase_0003169_HG_417	gi|1023255364|gb|KZT50794.1|	29.23	1e-24	118	kinase-like protein [Calocera cornea HHB12733]
Dmel_0003169_put_punt_Source_FlyBase_0003169_HG_417	gi|1023255364|gb|KZT50794.1|	28.05	8e-16	91.7	kinase-like protein [Calocera cornea HHB12733]
Dmel_0003169_put_punt_Source_FlyBase_0003169_HG_417	gi|1023255364|gb|KZT50794.1|	26.98	2e-09	71.2	kinase-like protein [Calocera cornea HHB12733]
Dmel_0003169_put_punt_Source_FlyBase_0003169_HG_417	gi|1026093075|ref|XP_016545711.1|	28.33	1e-24	116	PREDICTED: serine/threonine-protein kinase STY46-like isoform X2 [Capsicum annuum]
Dmel_0003169_put_punt_Source_FlyBase_0003169_HG_417	gi|593267909|ref|XP_007136132.1|	27.34	1e-24	117	hypothetical protein PHAVU_009G020600g [Phaseolus vulgaris]
Dmel_0003169_put_punt_Source_FlyBase_0003169_HG_417	gi|743925072|ref|XP_011006671.1|	28.11	1e-24	115	PREDICTED: serine/threonine-protein kinase HT1-like [Populus euphratica]
Dmel_0003169_put_punt_Source_FlyBase_0003169_HG_417	gi|802640599|ref|XP_012078897.1|	30.04	1e-24	115	PREDICTED: serine/threonine-protein kinase HT1-like [Jatropha curcas]
Dmel_0003169_put_punt_Source_FlyBase_0003169_HG_417	gi|643722732|gb|KDP32482.1|	30.04	1e-24	115	hypothetical protein JCGZ_13407 [Jatropha curcas]
Dmel_0003169_put_punt_Source_FlyBase_0003169_HG_417	gi|514732809|ref|XP_004957523.1|	27.24	1e-24	117	PREDICTED: serine/threonine-protein kinase STY46 [Setaria italica]
Dmel_0003169_put_punt_Source_FlyBase_0003169_HG_417	gi|1150154834|ref|XP_020219751.1|	26.99	1e-24	117	serine/threonine-protein kinase STY46-like [Cajanus cajan]
Dmel_0003169_put_punt_Source_FlyBase_0003169_HG_417	gi|778723098|ref|XP_011658610.1|	26.81	2e-24	117	PREDICTED: serine/threonine-protein kinase HT1 isoform X2 [Cucumis sativus]
Dmel_0003169_put_punt_Source_FlyBase_0003169_HG_417	gi|747082645|ref|XP_011088655.1|	28.67	2e-24	117	PREDICTED: serine/threonine-protein kinase HT1 [Sesamum indicum]
Dmel_0003169_put_punt_Source_FlyBase_0003169_HG_417	gi|694418134|ref|XP_009337085.1|	27.13	2e-24	117	PREDICTED: serine/threonine-protein kinase STY17-like [Pyrus x bretschneideri]
Dmel_0003169_put_punt_Source_FlyBase_0003169_HG_417	gi|659094154|ref|XP_008447913.1|	27.13	2e-24	117	PREDICTED: serine/threonine-protein kinase STY46 isoform X2 [Cucumis melo]
Dmel_0003169_put_punt_Source_FlyBase_0003169_HG_417	gi|1012353605|gb|KYP64793.1|	26.99	2e-24	117	putative serine/threonine-protein kinase DDB-G0267514 [Cajanus cajan]
Dmel_0003169_put_punt_Source_FlyBase_0003169_HG_417	gi|670407415|ref|XP_008645179.1|	27.36	2e-24	117	serine/threonine-protein kinase STY46 isoform X1 [Zea mays]
Dmel_0003169_put_punt_Source_FlyBase_0003169_HG_417	gi|595817387|ref|XP_007204202.1|	26.79	2e-24	117	serine/threonine-protein kinase STY17 [Prunus persica]
Dmel_0003169_put_punt_Source_FlyBase_0003169_HG_417	gi|34393850|dbj|BAC83504.1|	27.16	2e-24	115	putative serine/threonine protein kinase [Oryza sativa Japonica Group]
Dmel_0003169_put_punt_Source_FlyBase_0003169_HG_417	gi|1002286201|ref|XP_015647399.1|	27.16	2e-24	115	PREDICTED: serine/threonine-protein kinase STY17 isoform X3 [Oryza sativa Japonica Group]
Dmel_0003169_put_punt_Source_FlyBase_0003169_HG_417	gi|1142703997|gb|AQK67921.1|	27.41	2e-24	117	Serine/threonine-protein kinase STY46 [Zea mays]
Dmel_0003169_put_punt_Source_FlyBase_0003169_HG_417	gi|670407417|ref|XP_008645180.1|	27.36	2e-24	117	serine/threonine-protein kinase STY46 isoform X2 [Zea mays]
Dmel_0003169_put_punt_Source_FlyBase_0003169_HG_417	gi|751017668|gb|KIK59390.1|	30.61	2e-24	115	hypothetical protein GYMLUDRAFT_44736 [Gymnopus luxurians FD-317 M1]
Dmel_0003169_put_punt_Source_FlyBase_0003169_HG_417	gi|514710718|ref|XP_004952103.1|	27.36	2e-24	117	PREDICTED: serine/threonine-protein kinase STY46-like isoform X1 [Setaria italica]
Dmel_0003169_put_punt_Source_FlyBase_0003169_HG_417	gi|1117457733|ref|XP_019423886.1|	26.36	2e-24	116	PREDICTED: serine/threonine-protein kinase STY17-like isoform X5 [Lupinus angustifolius]
Dmel_0003169_put_punt_Source_FlyBase_0003169_HG_417	gi|723753773|ref|XP_010314845.1|	28.23	2e-24	117	PREDICTED: serine/threonine-protein kinase STY46 [Solanum lycopersicum]
Dmel_0003169_put_punt_Source_FlyBase_0003169_HG_417	gi|527185329|gb|EPS58804.1|	26.58	2e-24	117	hypothetical protein M569_16009, partial [Genlisea aurea]
Dmel_0003169_put_punt_Source_FlyBase_0003169_HG_417	gi|1142694937|gb|AQK58863.1|	30.46	2e-24	117	ATP binding protein [Zea mays]
Dmel_0003169_put_punt_Source_FlyBase_0003169_HG_417	gi|670424781|ref|XP_008653067.1|	26.39	2e-24	117	serine/threonine-protein kinase STY46 isoform X1 [Zea mays]
Dmel_0003169_put_punt_Source_FlyBase_0003169_HG_417	gi|1117457731|ref|XP_019423885.1|	26.36	3e-24	115	PREDICTED: serine/threonine-protein kinase STY17-like isoform X4 [Lupinus angustifolius]
Dmel_0003169_put_punt_Source_FlyBase_0003169_HG_417	gi|670424783|ref|XP_008653068.1|	26.39	3e-24	117	serine/threonine-protein kinase STY46 isoform X2 [Zea mays]
Dmel_0003169_put_punt_Source_FlyBase_0003169_HG_417	gi|195647108|gb|ACG43022.1|	26.39	3e-24	117	ATP binding protein [Zea mays]
Dmel_0003169_put_punt_Source_FlyBase_0003169_HG_417	gi|657948167|ref|XP_008393632.1|	26.58	3e-24	116	PREDICTED: serine/threonine-protein kinase STY17 [Malus domestica]
Dmel_0003169_put_punt_Source_FlyBase_0003169_HG_417	gi|950972179|ref|XP_014500466.1|	26.76	3e-24	115	PREDICTED: serine/threonine-protein kinase STY46-like [Vigna radiata var. radiata]
Dmel_0003169_put_punt_Source_FlyBase_0003169_HG_417	gi|1009108984|ref|XP_015887653.1|	29.20	3e-24	116	PREDICTED: serine/threonine-protein kinase STY46-like isoform X5 [Ziziphus jujuba]
Dmel_0003169_put_punt_Source_FlyBase_0003169_HG_417	gi|700188049|gb|KGN43282.1|	26.81	4e-24	116	hypothetical protein Csa_7G017160 [Cucumis sativus]
Dmel_0003169_put_punt_Source_FlyBase_0003169_HG_417	gi|1141983674|gb|ONK64897.1|	29.26	4e-24	116	uncharacterized protein A4U43_C07F31230 [Asparagus officinalis]
Dmel_0003169_put_punt_Source_FlyBase_0003169_HG_417	gi|449454245|ref|XP_004144866.1|	26.81	4e-24	116	PREDICTED: serine/threonine-protein kinase HT1 isoform X1 [Cucumis sativus]
Dmel_0003169_put_punt_Source_FlyBase_0003169_HG_417	gi|566167255|ref|XP_002306203.2|	27.93	4e-24	115	hypothetical protein POPTR_0004s18550g [Populus trichocarpa]
Dmel_0003169_put_punt_Source_FlyBase_0003169_HG_417	gi|947087399|gb|KRH36120.1|	27.24	4e-24	116	hypothetical protein GLYMA_10G284400 [Glycine max]
Dmel_0003169_put_punt_Source_FlyBase_0003169_HG_417	gi|1117457729|ref|XP_019423884.1|	26.36	4e-24	115	PREDICTED: serine/threonine-protein kinase STY17-like isoform X3 [Lupinus angustifolius]
Dmel_0003169_put_punt_Source_FlyBase_0003169_HG_417	gi|971542052|ref|XP_015162091.1|	28.62	4e-24	116	PREDICTED: serine/threonine-protein kinase STY46-like isoform X2 [Solanum tuberosum]
Dmel_0003169_put_punt_Source_FlyBase_0003169_HG_417	gi|1050563759|ref|XP_017613647.1|	26.63	5e-24	116	PREDICTED: serine/threonine-protein kinase STY8-like [Gossypium arboreum]
Dmel_0003169_put_punt_Source_FlyBase_0003169_HG_417	gi|565351524|ref|XP_006342706.1|	28.62	5e-24	116	PREDICTED: serine/threonine-protein kinase STY46-like isoform X1 [Solanum tuberosum]
Dmel_0003169_put_punt_Source_FlyBase_0003169_HG_417	gi|731439918|ref|XP_002278919.3|	28.48	5e-24	116	PREDICTED: serine/threonine-protein kinase STY8 [Vitis vinifera]
Dmel_0003169_put_punt_Source_FlyBase_0003169_HG_417	gi|749865280|gb|KIJ35704.1|	31.58	5e-24	114	hypothetical protein M422DRAFT_180399 [Sphaerobolus stellatus SS14]
Dmel_0003169_put_punt_Source_FlyBase_0003169_HG_417	gi|1109230640|ref|XP_019190063.1|	29.00	5e-24	115	PREDICTED: serine/threonine-protein kinase STY46-like isoform X2 [Ipomoea nil]
Dmel_0003169_put_punt_Source_FlyBase_0003169_HG_417	gi|848873325|ref|XP_012837222.1|	28.81	5e-24	115	PREDICTED: serine/threonine-protein kinase EDR1 [Erythranthe guttata]
Dmel_0003169_put_punt_Source_FlyBase_0003169_HG_417	gi|659094152|ref|XP_008447912.1|	27.13	5e-24	115	PREDICTED: serine/threonine-protein kinase STY46 isoform X1 [Cucumis melo]
Dmel_0003169_put_punt_Source_FlyBase_0003169_HG_417	gi|1147616702|ref|XP_020112392.1|	27.93	6e-24	115	serine/threonine-protein kinase STY46-like isoform X1 [Ananas comosus]
Dmel_0003169_put_punt_Source_FlyBase_0003169_HG_417	gi|848934173|ref|XP_012829637.1|	29.35	6e-24	115	PREDICTED: serine/threonine-protein kinase HT1 [Erythranthe guttata]
Dmel_0003169_put_punt_Source_FlyBase_0003169_HG_417	gi|694435328|ref|XP_009344834.1|	26.27	6e-24	115	PREDICTED: serine/threonine-protein kinase STY17, partial [Pyrus x bretschneideri]
Dmel_0003169_put_punt_Source_FlyBase_0003169_HG_417	gi|937926532|dbj|BAT01449.1|	27.16	6e-24	114	Os07g0475900, partial [Oryza sativa Japonica Group]
Dmel_0003169_put_punt_Source_FlyBase_0003169_HG_417	gi|604297286|gb|EYU17550.1|	29.35	6e-24	115	hypothetical protein MIMGU_mgv1a004130mg [Erythranthe guttata]
Dmel_0003169_put_punt_Source_FlyBase_0003169_HG_417	gi|566167263|ref|XP_006384592.1|	27.93	6e-24	115	hypothetical protein POPTR_0004s18590g [Populus trichocarpa]
Dmel_0003169_put_punt_Source_FlyBase_0003169_HG_417	gi|460370455|ref|XP_004231068.1|	27.93	7e-24	115	PREDICTED: serine/threonine-protein kinase STY46 isoform X2 [Solanum lycopersicum]
Dmel_0003169_put_punt_Source_FlyBase_0003169_HG_417	gi|922384027|ref|XP_013462234.1|	28.37	7e-24	115	ACT-like tyrosine kinase family protein [Medicago truncatula]
Dmel_0003169_put_punt_Source_FlyBase_0003169_HG_417	gi|1026093073|ref|XP_016545709.1|	28.33	7e-24	115	PREDICTED: serine/threonine-protein kinase STY46-like isoform X1 [Capsicum annuum]
Dmel_0003169_put_punt_Source_FlyBase_0003169_HG_417	gi|1098850028|ref|XP_018831876.1|	26.23	7e-24	113	PREDICTED: serine/threonine-protein kinase STY46-like isoform X2 [Juglans regia]
Dmel_0003169_put_punt_Source_FlyBase_0003169_HG_417	gi|460370453|ref|XP_004231067.1|	27.93	7e-24	115	PREDICTED: serine/threonine-protein kinase STY46 isoform X1 [Solanum lycopersicum]
Dmel_0003169_put_punt_Source_FlyBase_0003169_HG_417	gi|571485066|ref|XP_006589734.1|	27.49	7e-24	115	PREDICTED: serine/threonine-protein kinase STY46-like [Glycine max]
Dmel_0003169_put_punt_Source_FlyBase_0003169_HG_417	gi|1026106566|ref|XP_016552283.1|	28.62	7e-24	115	PREDICTED: serine/threonine-protein kinase STY46-like isoform X1 [Capsicum annuum]
Dmel_0003169_put_punt_Source_FlyBase_0003169_HG_417	gi|697158691|ref|XP_009588109.1|	28.03	8e-24	114	PREDICTED: serine/threonine-protein kinase STY46-like isoform X2 [Nicotiana tomentosiformis]
Dmel_0003169_put_punt_Source_FlyBase_0003169_HG_417	gi|1026106568|ref|XP_016552284.1|	28.62	8e-24	115	PREDICTED: serine/threonine-protein kinase STY46-like isoform X2 [Capsicum annuum]
Dmel_0003169_put_punt_Source_FlyBase_0003169_HG_417	gi|168010967|ref|XP_001758175.1|	28.73	8e-24	115	predicted protein [Physcomitrella patens]
Dmel_0003169_put_punt_Source_FlyBase_0003169_HG_417	gi|223551314|gb|EEF52800.1|	26.65	8e-24	115	protein kinase, putative [Ricinus communis]
Dmel_0003169_put_punt_Source_FlyBase_0003169_HG_417	gi|1111027859|ref|XP_019265005.1|	27.99	8e-24	115	PREDICTED: serine/threonine-protein kinase STY46-like isoform X2 [Nicotiana attenuata]
Dmel_0003169_put_punt_Source_FlyBase_0003169_HG_417	gi|970067202|ref|XP_015060680.1|	28.23	9e-24	115	PREDICTED: serine/threonine-protein kinase STY46-like [Solanum pennellii]
Dmel_0003169_put_punt_Source_FlyBase_0003169_HG_417	gi|1000986685|ref|XP_015575652.1|	26.65	9e-24	115	PREDICTED: serine/threonine-protein kinase STY46 isoform X1 [Ricinus communis]
Dmel_0003169_put_punt_Source_FlyBase_0003169_HG_417	gi|1111027857|ref|XP_019265004.1|	27.99	9e-24	115	PREDICTED: serine/threonine-protein kinase STY46-like isoform X1 [Nicotiana attenuata]
Dmel_0003169_put_punt_Source_FlyBase_0003169_HG_417	gi|226504772|ref|NP_001152374.1|	30.85	9e-24	115	ATP binding protein [Zea mays]
Dmel_0003169_put_punt_Source_FlyBase_0003169_HG_417	gi|1150724165|ref|XP_020272897.1|	28.62	9e-24	115	L-type lectin-domain containing receptor kinase IV.2-like [Asparagus officinalis]
Dmel_0003169_put_punt_Source_FlyBase_0003169_HG_417	gi|734414545|gb|KHN37376.1|	27.49	9e-24	115	Serine/threonine-protein kinase HT1 [Glycine soja]
Dmel_0003169_put_punt_Source_FlyBase_0003169_HG_417	gi|698537265|ref|XP_009764771.1|	27.99	9e-24	115	PREDICTED: serine/threonine-protein kinase HT1-like [Nicotiana sylvestris]
Dmel_0003169_put_punt_Source_FlyBase_0003169_HG_417	gi|1137216207|gb|OMO83444.1|	26.81	9e-24	115	hypothetical protein COLO4_22506 [Corchorus olitorius]
Dmel_0003169_put_punt_Source_FlyBase_0003169_HG_417	gi|720032283|ref|XP_010266065.1|	27.59	1e-23	115	PREDICTED: serine/threonine-protein kinase STY46-like [Nelumbo nucifera]
Dmel_0003169_put_punt_Source_FlyBase_0003169_HG_417	gi|1063020650|gb|JAT48482.1|	28.28	1e-23	115	Serine/threonine-protein kinase HT1, partial [Anthurium amnicola]
Dmel_0003169_put_punt_Source_FlyBase_0003169_HG_417	gi|764540755|ref|XP_011459090.1|	28.12	1e-23	114	PREDICTED: serine/threonine-protein kinase HT1-like isoform X4 [Fragaria vesca subsp. vesca]
Dmel_0003169_put_punt_Source_FlyBase_0003169_HG_417	gi|702368187|ref|XP_010061120.1|	28.33	1e-23	115	PREDICTED: serine/threonine-protein kinase STY46 isoform X3 [Eucalyptus grandis]
Dmel_0003169_put_punt_Source_FlyBase_0003169_HG_417	gi|670421485|ref|XP_008651641.1|	26.06	1e-23	114	uncharacterized protein LOC100382036 isoform X1 [Zea mays]
Dmel_0003169_put_punt_Source_FlyBase_0003169_HG_417	gi|1142663916|gb|ONM23238.1|	26.03	1e-23	112	Serine/threonine-protein kinase STY46 [Zea mays]
Dmel_0003169_put_punt_Source_FlyBase_0003169_HG_417	gi|702368176|ref|XP_010061118.1|	28.33	1e-23	115	PREDICTED: serine/threonine-protein kinase STY46 isoform X1 [Eucalyptus grandis]
Dmel_0003169_put_punt_Source_FlyBase_0003169_HG_417	gi|565397884|ref|XP_006364514.1|	27.93	1e-23	115	PREDICTED: serine/threonine-protein kinase STY46 [Solanum tuberosum]
Dmel_0003169_put_punt_Source_FlyBase_0003169_HG_417	gi|743918197|ref|XP_011003102.1|	27.95	1e-23	114	PREDICTED: serine/threonine-protein kinase HT1-like isoform X3 [Populus euphratica]
Dmel_0003169_put_punt_Source_FlyBase_0003169_HG_417	gi|1045914944|gb|OCH92026.1|	29.75	1e-23	112	kinase-like protein, partial [Obba rivulosa]
Dmel_0003169_put_punt_Source_FlyBase_0003169_HG_417	gi|657977407|ref|XP_008380614.1|	29.35	1e-23	113	PREDICTED: serine/threonine-protein kinase HT1-like [Malus domestica]
Dmel_0003169_put_punt_Source_FlyBase_0003169_HG_417	gi|1063727545|ref|NP_001328294.1|	26.51	1e-23	114	ACT-like protein tyrosine kinase family protein [Arabidopsis thaliana]
Dmel_0003169_put_punt_Source_FlyBase_0003169_HG_417	gi|1028983060|ref|XP_016702205.1|	26.62	1e-23	115	PREDICTED: serine/threonine-protein kinase STY8-like [Gossypium hirsutum]
Dmel_0003169_put_punt_Source_FlyBase_0003169_HG_417	gi|168005319|ref|XP_001755358.1|	27.53	1e-23	115	predicted protein [Physcomitrella patens]
Dmel_0003169_put_punt_Source_FlyBase_0003169_HG_417	gi|1035931358|gb|OAY60944.1|	27.68	1e-23	115	hypothetical protein MANES_01G151700 [Manihot esculenta]
Dmel_0003169_put_punt_Source_FlyBase_0003169_HG_417	gi|731382763|ref|XP_010646466.1|	26.09	1e-23	114	PREDICTED: serine/threonine-protein kinase STY46 isoform X2 [Vitis vinifera]
Dmel_0003169_put_punt_Source_FlyBase_0003169_HG_417	gi|1117457727|ref|XP_019423883.1|	26.36	1e-23	114	PREDICTED: serine/threonine-protein kinase STY8-like isoform X2 [Lupinus angustifolius]
Dmel_0003169_put_punt_Source_FlyBase_0003169_HG_417	gi|1035892961|gb|OAY22565.1|	27.87	1e-23	114	hypothetical protein MANES_18G008800 [Manihot esculenta]
Dmel_0003169_put_punt_Source_FlyBase_0003169_HG_417	gi|743764393|ref|XP_010912401.1|	28.67	1e-23	114	PREDICTED: serine/threonine-protein kinase STY46-like isoform X5 [Elaeis guineensis]
Dmel_0003169_put_punt_Source_FlyBase_0003169_HG_417	gi|604341073|gb|EYU40458.1|	28.08	1e-23	114	hypothetical protein MIMGU_mgv1a003866mg [Erythranthe guttata]
Dmel_0003169_put_punt_Source_FlyBase_0003169_HG_417	gi|1150140185|ref|XP_020213833.1|	27.49	1e-23	114	serine/threonine-protein kinase STY46-like [Cajanus cajan]
Dmel_0003169_put_punt_Source_FlyBase_0003169_HG_417	gi|1117457725|ref|XP_019423882.1|	26.36	1e-23	114	PREDICTED: serine/threonine-protein kinase STY8-like isoform X1 [Lupinus angustifolius]
Dmel_0003169_put_punt_Source_FlyBase_0003169_HG_417	gi|848866183|ref|XP_012833775.1|	28.08	1e-23	114	PREDICTED: serine/threonine-protein kinase HT1-like isoform X2 [Erythranthe guttata]
Dmel_0003169_put_punt_Source_FlyBase_0003169_HG_417	gi|1025155298|ref|XP_016468298.1|	27.99	1e-23	114	PREDICTED: serine/threonine-protein kinase STY46-like [Nicotiana tabacum]
Dmel_0003169_put_punt_Source_FlyBase_0003169_HG_417	gi|971520500|dbj|GAQ77653.1|	28.83	1e-23	114	ATMRK serine/threonine protein kinase-like domain [Klebsormidium flaccidum]
Dmel_0003169_put_punt_Source_FlyBase_0003169_HG_417	gi|731382761|ref|XP_010646465.1|	26.17	1e-23	114	PREDICTED: serine/threonine-protein kinase STY46 isoform X1 [Vitis vinifera]
Dmel_0003169_put_punt_Source_FlyBase_0003169_HG_417	gi|565390323|ref|XP_006360890.1|	27.30	1e-23	114	PREDICTED: serine/threonine-protein kinase STY46-like [Solanum tuberosum]
Dmel_0003169_put_punt_Source_FlyBase_0003169_HG_417	gi|1002286199|ref|XP_015647398.1|	26.84	2e-23	114	PREDICTED: serine/threonine-protein kinase STY17 isoform X2 [Oryza sativa Japonica Group]
Dmel_0003169_put_punt_Source_FlyBase_0003169_HG_417	gi|1002286197|ref|XP_015647397.1|	26.84	2e-23	114	PREDICTED: serine/threonine-protein kinase STY17 isoform X1 [Oryza sativa Japonica Group]
Dmel_0003169_put_punt_Source_FlyBase_0003169_HG_417	gi|1025093182|ref|XP_016457563.1|	28.28	2e-23	114	PREDICTED: serine/threonine-protein kinase STY46-like isoform X1 [Nicotiana tabacum]
Dmel_0003169_put_punt_Source_FlyBase_0003169_HG_417	gi|747090520|ref|XP_011092952.1|	28.37	2e-23	114	PREDICTED: serine/threonine-protein kinase HT1-like [Sesamum indicum]
Dmel_0003169_put_punt_Source_FlyBase_0003169_HG_417	gi|703117014|ref|XP_010101284.1|	27.57	2e-23	114	Serine/threonine-protein kinase HT1 [Morus notabilis]
Dmel_0003169_put_punt_Source_FlyBase_0003169_HG_417	gi|672818636|gb|KFH63537.1|	30.90	2e-23	112	TKL protein kinase [Mortierella verticillata NRRL 6337]
Dmel_0003169_put_punt_Source_FlyBase_0003169_HG_417	gi|947112672|gb|KRH60974.1|	27.30	2e-23	112	hypothetical protein GLYMA_04G020100 [Glycine max]
Dmel_0003169_put_punt_Source_FlyBase_0003169_HG_417	gi|641852505|gb|KDO71370.1|	27.11	2e-23	112	hypothetical protein CISIN_1g015868mg [Citrus sinensis]
Dmel_0003169_put_punt_Source_FlyBase_0003169_HG_417	gi|1098850026|ref|XP_018831875.1|	27.59	2e-23	112	PREDICTED: serine/threonine-protein kinase STY46-like isoform X1 [Juglans regia]
Dmel_0003169_put_punt_Source_FlyBase_0003169_HG_417	gi|985452693|ref|XP_006480980.2|	27.48	2e-23	112	PREDICTED: serine/threonine-protein kinase STY17-like [Citrus sinensis]
Dmel_0003169_put_punt_Source_FlyBase_0003169_HG_417	gi|1044593802|ref|XP_017434323.1|	26.99	2e-23	113	PREDICTED: serine/threonine-protein kinase STY46-like isoform X1 [Vigna angularis]
Dmel_0003169_put_punt_Source_FlyBase_0003169_HG_417	gi|1130649664|ref|XP_019703609.1|	28.67	2e-23	114	PREDICTED: serine/threonine-protein kinase STY46-like isoform X2 [Elaeis guineensis]
Dmel_0003169_put_punt_Source_FlyBase_0003169_HG_417	gi|242067523|ref|XP_002449038.1|	29.93	2e-23	114	hypothetical protein SORBIDRAFT_05g003840 [Sorghum bicolor]
Dmel_0003169_put_punt_Source_FlyBase_0003169_HG_417	gi|951008571|ref|XP_014509045.1|	29.09	2e-23	112	PREDICTED: serine/threonine-protein kinase HT1-like [Vigna radiata var. radiata]
Dmel_0003169_put_punt_Source_FlyBase_0003169_HG_417	gi|1044593806|ref|XP_017434325.1|	26.99	2e-23	113	PREDICTED: serine/threonine-protein kinase STY46-like isoform X2 [Vigna angularis]
Dmel_0003169_put_punt_Source_FlyBase_0003169_HG_417	gi|1109230638|ref|XP_019190062.1|	29.06	2e-23	114	PREDICTED: serine/threonine-protein kinase STY46-like isoform X1 [Ipomoea nil]
Dmel_0003169_put_punt_Source_FlyBase_0003169_HG_417	gi|697140018|ref|XP_009624105.1|	28.28	2e-23	114	PREDICTED: serine/threonine-protein kinase STY46-like isoform X1 [Nicotiana tomentosiformis]
Dmel_0003169_put_punt_Source_FlyBase_0003169_HG_417	gi|970004560|ref|XP_015063079.1|	27.59	2e-23	114	PREDICTED: serine/threonine-protein kinase STY46 [Solanum pennellii]
Dmel_0003169_put_punt_Source_FlyBase_0003169_HG_417	gi|1063462608|ref|XP_007046574.2|	26.18	2e-23	114	PREDICTED: serine/threonine-protein kinase STY8 [Theobroma cacao]
Dmel_0003169_put_punt_Source_FlyBase_0003169_HG_417	gi|508698835|gb|EOX90731.1|	26.18	2e-23	114	ACT-like protein tyrosine kinase family protein [Theobroma cacao]
Dmel_0003169_put_punt_Source_FlyBase_0003169_HG_417	gi|1142858398|gb|ONM56882.1|	26.06	2e-23	114	Serine/threonine-protein kinase STY17 [Zea mays]
Dmel_0003169_put_punt_Source_FlyBase_0003169_HG_417	gi|641852506|gb|KDO71371.1|	27.27	2e-23	111	hypothetical protein CISIN_1g015868mg [Citrus sinensis]
Dmel_0003169_put_punt_Source_FlyBase_0003169_HG_417	gi|950936054|ref|XP_014517921.1|	29.21	2e-23	112	PREDICTED: serine/threonine-protein kinase HT1-like [Vigna radiata var. radiata]
Dmel_0003169_put_punt_Source_FlyBase_0003169_HG_417	gi|702411731|ref|XP_010066311.1|	27.34	2e-23	114	PREDICTED: serine/threonine-protein kinase STY46 [Eucalyptus grandis]
Dmel_0003169_put_punt_Source_FlyBase_0003169_HG_417	gi|698515526|ref|XP_009802640.1|	28.37	2e-23	113	PREDICTED: serine/threonine-protein kinase HT1 isoform X2 [Nicotiana sylvestris]
Dmel_0003169_put_punt_Source_FlyBase_0003169_HG_417	gi|1040898050|ref|XP_017256863.1|	25.86	2e-23	114	PREDICTED: serine/threonine-protein kinase STY46 isoform X1 [Daucus carota subsp. sativus]
Dmel_0003169_put_punt_Source_FlyBase_0003169_HG_417	gi|641852504|gb|KDO71369.1|	27.11	2e-23	112	hypothetical protein CISIN_1g015868mg [Citrus sinensis]
Dmel_0003169_put_punt_Source_FlyBase_0003169_HG_417	gi|242045456|ref|XP_002460599.1|	27.08	2e-23	114	hypothetical protein SORBIDRAFT_02g031600 [Sorghum bicolor]
Dmel_0003169_put_punt_Source_FlyBase_0003169_HG_417	gi|593794337|ref|XP_007160207.1|	29.09	2e-23	112	hypothetical protein PHAVU_002G301900g [Phaseolus vulgaris]
Dmel_0003169_put_punt_Source_FlyBase_0003169_HG_417	gi|641849326|gb|KDO68201.1|	26.99	2e-23	112	hypothetical protein CISIN_1g008171mg [Citrus sinensis]
Dmel_0003169_put_punt_Source_FlyBase_0003169_HG_417	gi|697158689|ref|XP_009588108.1|	28.03	2e-23	114	PREDICTED: serine/threonine-protein kinase STY46-like isoform X1 [Nicotiana tomentosiformis]
Dmel_0003169_put_punt_Source_FlyBase_0003169_HG_417	gi|719987942|ref|XP_010252176.1|	29.11	2e-23	112	PREDICTED: serine/threonine-protein kinase HT1-like [Nelumbo nucifera]
Dmel_0003169_put_punt_Source_FlyBase_0003169_HG_417	gi|593602169|ref|XP_007142785.1|	27.15	2e-23	113	hypothetical protein PHAVU_007G016500g [Phaseolus vulgaris]
Dmel_0003169_put_punt_Source_FlyBase_0003169_HG_417	gi|1035895013|gb|OAY24616.1|	26.43	2e-23	114	hypothetical protein MANES_17G029700 [Manihot esculenta]
Dmel_0003169_put_punt_Source_FlyBase_0003169_HG_417	gi|743918193|ref|XP_011003100.1|	27.95	2e-23	114	PREDICTED: dual specificity protein kinase shkB-like isoform X1 [Populus euphratica]
Dmel_0003169_put_punt_Source_FlyBase_0003169_HG_417	gi|747063275|ref|XP_011078178.1|	28.97	2e-23	112	PREDICTED: serine/threonine-protein kinase HT1-like [Sesamum indicum]
Dmel_0003169_put_punt_Source_FlyBase_0003169_HG_417	gi|1142858400|gb|ONM56884.1|	26.06	2e-23	114	Serine/threonine-protein kinase STY17 [Zea mays]
Dmel_0003169_put_punt_Source_FlyBase_0003169_HG_417	gi|1098755621|ref|XP_018841524.1|	27.68	2e-23	114	PREDICTED: serine/threonine-protein kinase STY46-like isoform X2 [Juglans regia]
Dmel_0003169_put_punt_Source_FlyBase_0003169_HG_417	gi|1150144768|ref|XP_020216293.1|	26.22	2e-23	114	serine/threonine-protein kinase STY17 [Cajanus cajan]
Dmel_0003169_put_punt_Source_FlyBase_0003169_HG_417	gi|763748438|gb|KJB15877.1|	26.85	2e-23	112	hypothetical protein B456_002G201200 [Gossypium raimondii]
Dmel_0003169_put_punt_Source_FlyBase_0003169_HG_417	gi|743918195|ref|XP_011003101.1|	27.95	2e-23	114	PREDICTED: dual specificity protein kinase shkB-like isoform X2 [Populus euphratica]
Dmel_0003169_put_punt_Source_FlyBase_0003169_HG_417	gi|566178808|ref|XP_006382214.1|	28.11	2e-23	112	hypothetical protein POPTR_0006s29430g [Populus trichocarpa]
Dmel_0003169_put_punt_Source_FlyBase_0003169_HG_417	gi|641852507|gb|KDO71372.1|	27.27	2e-23	112	hypothetical protein CISIN_1g015868mg [Citrus sinensis]
Dmel_0003169_put_punt_Source_FlyBase_0003169_HG_417	gi|992166417|gb|KXG27800.1|	29.93	2e-23	113	hypothetical protein SORBI_005G046500 [Sorghum bicolor]
Dmel_0003169_put_punt_Source_FlyBase_0003169_HG_417	gi|923135219|ref|XP_013761075.1|	31.62	3e-23	113	TKL/DRK protein kinase [Thecamonas trahens ATCC 50062]
Dmel_0003169_put_punt_Source_FlyBase_0003169_HG_417	gi|763748439|gb|KJB15878.1|	26.85	3e-23	112	hypothetical protein B456_002G201200 [Gossypium raimondii]
Dmel_0003169_put_punt_Source_FlyBase_0003169_HG_417	gi|1098755615|ref|XP_018841522.1|	27.68	3e-23	114	PREDICTED: serine/threonine-protein kinase STY46-like isoform X1 [Juglans regia]
Dmel_0003169_put_punt_Source_FlyBase_0003169_HG_417	gi|357122868|ref|XP_003563136.1|	26.99	3e-23	113	PREDICTED: serine/threonine-protein kinase STY17-like [Brachypodium distachyon]
Dmel_0003169_put_punt_Source_FlyBase_0003169_HG_417	gi|1040898052|ref|XP_017256864.1|	25.86	3e-23	114	PREDICTED: serine/threonine-protein kinase STY46 isoform X2 [Daucus carota subsp. sativus]
Dmel_0003169_put_punt_Source_FlyBase_0003169_HG_417	gi|836017286|ref|XP_012704111.1|	29.45	3e-23	113	PREDICTED: serine/threonine-protein kinase STY46-like isoform X1 [Setaria italica]
Dmel_0003169_put_punt_Source_FlyBase_0003169_HG_417	gi|1137178924|gb|OMO55741.1|	26.50	3e-23	114	hypothetical protein CCACVL1_27040 [Corchorus capsularis]
Dmel_0003169_put_punt_Source_FlyBase_0003169_HG_417	gi|566178812|ref|XP_006382216.1|	28.77	3e-23	112	serine/threonine/tyrosine kinase family protein [Populus trichocarpa]
Dmel_0003169_put_punt_Source_FlyBase_0003169_HG_417	gi|1009108504|ref|XP_015885054.1|	25.46	3e-23	114	PREDICTED: cysteine-rich receptor-like protein kinase 15 isoform X1 [Ziziphus jujuba]
Dmel_0003169_put_punt_Source_FlyBase_0003169_HG_417	gi|702467046|ref|XP_010029619.1|	26.21	3e-23	113	PREDICTED: serine/threonine-protein kinase STY8 isoform X3 [Eucalyptus grandis]
Dmel_0003169_put_punt_Source_FlyBase_0003169_HG_417	gi|947040919|gb|KRG90643.1|	26.35	3e-23	112	hypothetical protein GLYMA_20G105300 [Glycine max]
Dmel_0003169_put_punt_Source_FlyBase_0003169_HG_417	gi|1091504737|ref|XP_018718524.1|	26.21	3e-23	113	PREDICTED: serine/threonine-protein kinase STY17 isoform X1 [Eucalyptus grandis]
Dmel_0003169_put_punt_Source_FlyBase_0003169_HG_417	gi|566214156|ref|XP_006371837.1|	28.62	3e-23	112	serine/threonine/tyrosine kinase family protein [Populus trichocarpa]
Dmel_0003169_put_punt_Source_FlyBase_0003169_HG_417	gi|976909434|gb|KVH96546.1|	27.09	3e-23	113	ACT domain-containing protein [Cynara cardunculus var. scolymus]
Dmel_0003169_put_punt_Source_FlyBase_0003169_HG_417	gi|702467050|ref|XP_010029620.1|	26.21	3e-23	113	PREDICTED: serine/threonine-protein kinase STY8 isoform X4 [Eucalyptus grandis]
Dmel_0003169_put_punt_Source_FlyBase_0003169_HG_417	gi|1111073507|ref|XP_019255066.1|	28.37	3e-23	113	PREDICTED: serine/threonine-protein kinase STY46-like [Nicotiana attenuata]
Dmel_0003169_put_punt_Source_FlyBase_0003169_HG_417	gi|720097084|ref|XP_010247203.1|	29.11	3e-23	111	PREDICTED: serine/threonine-protein kinase HT1 [Nelumbo nucifera]
Dmel_0003169_put_punt_Source_FlyBase_0003169_HG_417	gi|643722731|gb|KDP32481.1|	30.39	3e-23	111	hypothetical protein JCGZ_13406 [Jatropha curcas]
Dmel_0003169_put_punt_Source_FlyBase_0003169_HG_417	gi|1091504739|ref|XP_018718525.1|	26.21	3e-23	113	PREDICTED: serine/threonine-protein kinase STY8 isoform X2 [Eucalyptus grandis]
Dmel_0003169_put_punt_Source_FlyBase_0003169_HG_417	gi|720035090|ref|XP_010266926.1|	27.34	3e-23	113	PREDICTED: serine/threonine-protein kinase STY46 isoform X2 [Nelumbo nucifera]
Dmel_0003169_put_punt_Source_FlyBase_0003169_HG_417	gi|720035087|ref|XP_010266925.1|	27.34	3e-23	113	PREDICTED: serine/threonine-protein kinase STY46 isoform X1 [Nelumbo nucifera]
Dmel_0003169_put_punt_Source_FlyBase_0003169_HG_417	gi|571448785|ref|XP_006577955.1|	27.30	4e-23	113	PREDICTED: serine/threonine-protein kinase STY46-like [Glycine max]
Dmel_0003169_put_punt_Source_FlyBase_0003169_HG_417	gi|356523838|ref|XP_003530541.1|	27.88	4e-23	111	PREDICTED: serine/threonine-protein kinase HT1-like [Glycine max]
Dmel_0003169_put_punt_Source_FlyBase_0003169_HG_417	gi|1103909153|ref|XP_010531520.2|	26.90	4e-23	113	PREDICTED: serine/threonine-protein kinase STY46-like [Tarenaya hassleriana]
Dmel_0003169_put_punt_Source_FlyBase_0003169_HG_417	gi|1028965639|ref|XP_016726323.1|	26.63	4e-23	113	PREDICTED: serine/threonine-protein kinase STY17-like isoform X1 [Gossypium hirsutum]
Dmel_0003169_put_punt_Source_FlyBase_0003169_HG_417	gi|802640595|ref|XP_012078895.1|	30.39	4e-23	111	PREDICTED: serine/threonine-protein kinase HT1-like [Jatropha curcas]
Dmel_0003169_put_punt_Source_FlyBase_0003169_HG_417	gi|1150106580|ref|XP_020239531.1|	28.77	4e-23	111	serine/threonine-protein kinase HT1-like [Cajanus cajan]
Dmel_0003169_put_punt_Source_FlyBase_0003169_HG_417	gi|763791028|gb|KJB58024.1|	28.88	4e-23	110	hypothetical protein B456_009G190600 [Gossypium raimondii]
Dmel_0003169_put_punt_Source_FlyBase_0003169_HG_417	gi|1052171448|ref|XP_017696883.1|	27.72	4e-23	112	PREDICTED: serine/threonine-protein kinase STY46-like isoform X1 [Phoenix dactylifera]
Dmel_0003169_put_punt_Source_FlyBase_0003169_HG_417	gi|802559182|ref|XP_012066045.1|	30.27	4e-23	113	PREDICTED: serine/threonine-protein kinase HT1-like isoform X1 [Jatropha curcas]
Dmel_0003169_put_punt_Source_FlyBase_0003169_HG_417	gi|702288717|ref|XP_010046873.1|	29.27	4e-23	111	PREDICTED: serine/threonine-protein kinase HT1 [Eucalyptus grandis]
Dmel_0003169_put_punt_Source_FlyBase_0003169_HG_417	gi|1052171450|ref|XP_017696884.1|	27.72	4e-23	112	PREDICTED: serine/threonine-protein kinase STY46-like isoform X2 [Phoenix dactylifera]
Dmel_0003169_put_punt_Source_FlyBase_0003169_HG_417	gi|1111094297|ref|XP_019243226.1|	28.11	4e-23	113	PREDICTED: serine/threonine-protein kinase STY46-like isoform X3 [Nicotiana attenuata]
Dmel_0003169_put_punt_Source_FlyBase_0003169_HG_417	gi|1111094294|ref|XP_019243225.1|	29.55	4e-23	113	PREDICTED: serine/threonine-protein kinase STY46-like isoform X2 [Nicotiana attenuata]
Dmel_0003169_put_punt_Source_FlyBase_0003169_HG_417	gi|823138844|ref|XP_012469261.1|	26.63	4e-23	113	PREDICTED: dual specificity protein kinase shkA-like isoform X1 [Gossypium raimondii]
Dmel_0003169_put_punt_Source_FlyBase_0003169_HG_417	gi|1111094292|ref|XP_019243224.1|	29.55	4e-23	113	PREDICTED: serine/threonine-protein kinase STY46-like isoform X1 [Nicotiana attenuata]
Dmel_0003169_put_punt_Source_FlyBase_0003169_HG_417	gi|731357611|ref|XP_010690303.1|	26.51	4e-23	113	PREDICTED: serine/threonine-protein kinase STY46 [Beta vulgaris subsp. vulgaris]
Dmel_0003169_put_punt_Source_FlyBase_0003169_HG_417	gi|951052540|ref|XP_014520734.1|	26.22	5e-23	112	PREDICTED: serine/threonine-protein kinase STY17 isoform X2 [Vigna radiata var. radiata]
Dmel_0003169_put_punt_Source_FlyBase_0003169_HG_417	gi|970058783|ref|XP_015056104.1|	26.96	5e-23	113	PREDICTED: serine/threonine-protein kinase STY46-like [Solanum pennellii]
Dmel_0003169_put_punt_Source_FlyBase_0003169_HG_417	gi|593705284|ref|XP_007153006.1|	28.87	5e-23	111	hypothetical protein PHAVU_004G178600g [Phaseolus vulgaris]
Dmel_0003169_put_punt_Source_FlyBase_0003169_HG_417	gi|168036608|ref|XP_001770798.1|	28.73	5e-23	113	predicted protein [Physcomitrella patens]
Dmel_0003169_put_punt_Source_FlyBase_0003169_HG_417	gi|566173415|ref|XP_006383754.1|	28.28	5e-23	112	hypothetical protein POPTR_0005s26780g [Populus trichocarpa]
Dmel_0003169_put_punt_Source_FlyBase_0003169_HG_417	gi|685299584|ref|XP_009140541.1|	28.32	5e-23	111	PREDICTED: serine/threonine-protein kinase HT1 [Brassica rapa]
Dmel_0003169_put_punt_Source_FlyBase_0003169_HG_417	gi|566173413|ref|XP_002306961.2|	28.28	5e-23	113	hypothetical protein POPTR_0005s26780g [Populus trichocarpa]
Dmel_0003169_put_punt_Source_FlyBase_0003169_HG_417	gi|743917975|ref|XP_011002984.1|	28.62	5e-23	111	PREDICTED: serine/threonine-protein kinase HT1-like [Populus euphratica]
Dmel_0003169_put_punt_Source_FlyBase_0003169_HG_417	gi|593601855|ref|XP_007142784.1|	27.15	5e-23	113	hypothetical protein PHAVU_007G016500g [Phaseolus vulgaris]
Dmel_0003169_put_punt_Source_FlyBase_0003169_HG_417	gi|1072920677|ref|XP_018470924.1|	26.90	5e-23	113	PREDICTED: serine/threonine-protein kinase STY46-like [Raphanus sativus]
Dmel_0003169_put_punt_Source_FlyBase_0003169_HG_417	gi|460406375|ref|XP_004248640.1|	26.96	5e-23	113	PREDICTED: serine/threonine-protein kinase STY46 [Solanum lycopersicum]
Dmel_0003169_put_punt_Source_FlyBase_0003169_HG_417	gi|965661936|dbj|BAT77645.1|	26.99	5e-23	113	hypothetical protein VIGAN_02023500 [Vigna angularis var. angularis]
Dmel_0003169_put_punt_Source_FlyBase_0003169_HG_417	gi|802559184|ref|XP_012066046.1|	30.27	5e-23	112	PREDICTED: serine/threonine-protein kinase HT1-like isoform X2 [Jatropha curcas]
Dmel_0003169_put_punt_Source_FlyBase_0003169_HG_417	gi|168036038|ref|XP_001770515.1|	27.66	5e-23	112	predicted protein [Physcomitrella patens]
Dmel_0003169_put_punt_Source_FlyBase_0003169_HG_417	gi|848900193|ref|XP_012850250.1|	28.62	5e-23	111	PREDICTED: serine/threonine-protein kinase HT1-like [Erythranthe guttata]
Dmel_0003169_put_punt_Source_FlyBase_0003169_HG_417	gi|764540728|ref|XP_011459088.1|	28.12	5e-23	112	PREDICTED: probable serine/threonine-protein kinase DDB_G0267514 isoform X2 [Fragaria vesca subsp. vesca]
Dmel_0003169_put_punt_Source_FlyBase_0003169_HG_417	gi|698515524|ref|XP_009802639.1|	28.37	5e-23	112	PREDICTED: serine/threonine-protein kinase EDR1 isoform X1 [Nicotiana sylvestris]
Dmel_0003169_put_punt_Source_FlyBase_0003169_HG_417	gi|763791025|gb|KJB58021.1|	28.88	5e-23	111	hypothetical protein B456_009G190600 [Gossypium raimondii]
Dmel_0003169_put_punt_Source_FlyBase_0003169_HG_417	gi|764540723|ref|XP_011459087.1|	28.12	6e-23	112	PREDICTED: RGS domain-containing serine/threonine-protein kinase A-like isoform X1 [Fragaria vesca subsp. vesca]
Dmel_0003169_put_punt_Source_FlyBase_0003169_HG_417	gi|1091632326|ref|XP_018685352.1|	25.62	6e-23	113	PREDICTED: serine/threonine-protein kinase STY46-like isoform X1 [Musa acuminata subsp. malaccensis]
Dmel_0003169_put_punt_Source_FlyBase_0003169_HG_417	gi|823228004|ref|XP_012446778.1|	28.88	6e-23	111	PREDICTED: serine/threonine-protein kinase HT1-like isoform X2 [Gossypium raimondii]
Dmel_0003169_put_punt_Source_FlyBase_0003169_HG_417	gi|302141704|emb|CBI18907.3|	27.18	6e-23	112	unnamed protein product, partial [Vitis vinifera]
Dmel_0003169_put_punt_Source_FlyBase_0003169_HG_417	gi|514807809|ref|XP_004978754.1|	29.25	6e-23	112	PREDICTED: serine/threonine-protein kinase STY46-like isoform X2 [Setaria italica]
Dmel_0003169_put_punt_Source_FlyBase_0003169_HG_417	gi|1091632329|ref|XP_018685370.1|	25.62	6e-23	112	PREDICTED: serine/threonine-protein kinase STY46-like isoform X2 [Musa acuminata subsp. malaccensis]
Dmel_0003169_put_punt_Source_FlyBase_0003169_HG_417	gi|694997824|ref|XP_009401360.1|	25.62	6e-23	112	PREDICTED: serine/threonine-protein kinase STY46-like isoform X3 [Musa acuminata subsp. malaccensis]
Dmel_0003169_put_punt_Source_FlyBase_0003169_HG_417	gi|729314021|ref|XP_010531127.1|	27.70	6e-23	112	PREDICTED: serine/threonine-protein kinase STY17-like [Tarenaya hassleriana]
Dmel_0003169_put_punt_Source_FlyBase_0003169_HG_417	gi|802555249|ref|XP_012065330.1|	27.59	6e-23	112	PREDICTED: serine/threonine-protein kinase EDR1-like [Jatropha curcas]
Dmel_0003169_put_punt_Source_FlyBase_0003169_HG_417	gi|901791958|gb|KMZ56761.1|	29.29	6e-23	111	Protein kinase [Zostera marina]
Dmel_0003169_put_punt_Source_FlyBase_0003169_HG_417	gi|695037174|ref|XP_009406071.1|	29.28	6e-23	112	PREDICTED: serine/threonine-protein kinase STY46-like [Musa acuminata subsp. malaccensis]
Dmel_0003169_put_punt_Source_FlyBase_0003169_HG_417	gi|1044547987|ref|XP_017440185.1|	28.87	6e-23	110	PREDICTED: serine/threonine-protein kinase HT1-like [Vigna angularis]
Dmel_0003169_put_punt_Source_FlyBase_0003169_HG_417	gi|947040918|gb|KRG90642.1|	27.15	7e-23	112	hypothetical protein GLYMA_20G105300 [Glycine max]
Dmel_0003169_put_punt_Source_FlyBase_0003169_HG_417	gi|643709438|gb|KDP23979.1|	31.20	7e-23	109	hypothetical protein JCGZ_25367 [Jatropha curcas]
Dmel_0003169_put_punt_Source_FlyBase_0003169_HG_417	gi|1079361635|ref|XP_018510992.1|	26.46	7e-23	112	PREDICTED: serine/threonine-protein kinase STY46-like isoform X4 [Brassica rapa]
Dmel_0003169_put_punt_Source_FlyBase_0003169_HG_417	gi|1137221351|gb|OMO87315.1|	28.18	7e-23	112	hypothetical protein CCACVL1_09129 [Corchorus capsularis]
Dmel_0003169_put_punt_Source_FlyBase_0003169_HG_417	gi|922408865|ref|XP_013470371.1|	27.05	7e-23	112	ACT-like tyrosine kinase family protein [Medicago truncatula]
Dmel_0003169_put_punt_Source_FlyBase_0003169_HG_417	gi|551635005|ref|XP_005820340.1|	33.98	7e-23	108	hypothetical protein GUITHDRAFT_81534, partial [Guillardia theta CCMP2712]
Dmel_0003169_put_punt_Source_FlyBase_0003169_HG_417	gi|727546393|ref|XP_010446354.1|	26.55	7e-23	112	PREDICTED: serine/threonine-protein kinase STY46 [Camelina sativa]
Dmel_0003169_put_punt_Source_FlyBase_0003169_HG_417	gi|567865433|ref|XP_006425339.1|	27.68	7e-23	112	hypothetical protein CICLE_v10025256mg [Citrus clementina]
Dmel_0003169_put_punt_Source_FlyBase_0003169_HG_417	gi|727510955|ref|XP_010431781.1|	26.55	7e-23	112	PREDICTED: serine/threonine-protein kinase STY46, partial [Camelina sativa]
Dmel_0003169_put_punt_Source_FlyBase_0003169_HG_417	gi|302762871|ref|XP_002964857.1|	33.33	7e-23	109	hypothetical protein SELMODRAFT_82782, partial [Selaginella moellendorffii]
Dmel_0003169_put_punt_Source_FlyBase_0003169_HG_417	gi|357159793|ref|XP_003578561.1|	27.34	7e-23	112	PREDICTED: serine/threonine-protein kinase STY46 [Brachypodium distachyon]
Dmel_0003169_put_punt_Source_FlyBase_0003169_HG_417	gi|703062969|ref|XP_010086849.1|	26.99	7e-23	112	Serine/threonine-protein kinase HT1 [Morus notabilis]
Dmel_0003169_put_punt_Source_FlyBase_0003169_HG_417	gi|1012245568|ref|XP_015942114.1|	27.49	7e-23	112	PREDICTED: serine/threonine-protein kinase STY46-like [Arachis duranensis]
Dmel_0003169_put_punt_Source_FlyBase_0003169_HG_417	gi|855317547|ref|XP_012899551.1|	28.62	7e-23	109	uncharacterized protein [Blastocystis hominis]
Dmel_0003169_put_punt_Source_FlyBase_0003169_HG_417	gi|1021520969|ref|XP_016203866.1|	29.11	7e-23	110	PREDICTED: serine/threonine-protein kinase HT1-like [Arachis ipaensis]
Dmel_0003169_put_punt_Source_FlyBase_0003169_HG_417	gi|922338567|ref|XP_013447273.1|	28.42	8e-23	110	Serine/Threonine kinase family protein [Medicago truncatula]
Dmel_0003169_put_punt_Source_FlyBase_0003169_HG_417	gi|1021567457|ref|XP_016174956.1|	27.49	8e-23	112	PREDICTED: serine/threonine-protein kinase STY46-like [Arachis ipaensis]
Dmel_0003169_put_punt_Source_FlyBase_0003169_HG_417	gi|947080082|gb|KRH28871.1|	27.04	8e-23	112	hypothetical protein GLYMA_11G082200 [Glycine max]
Dmel_0003169_put_punt_Source_FlyBase_0003169_HG_417	gi|1109216300|ref|XP_019182615.1|	26.71	8e-23	112	PREDICTED: serine/threonine-protein kinase STY17-like isoform X2 [Ipomoea nil]
Dmel_0003169_put_punt_Source_FlyBase_0003169_HG_417	gi|727506574|ref|XP_010429415.1|	28.08	8e-23	110	PREDICTED: serine/threonine-protein kinase HT1 [Camelina sativa]
Dmel_0003169_put_punt_Source_FlyBase_0003169_HG_417	gi|568839520|ref|XP_006473731.1|	27.21	8e-23	111	PREDICTED: serine/threonine-protein kinase STY46-like isoform X6 [Citrus sinensis]
Dmel_0003169_put_punt_Source_FlyBase_0003169_HG_417	gi|923121134|ref|XP_013754038.1|	32.61	8e-23	112	TKL protein kinase, partial [Thecamonas trahens ATCC 50062]
Dmel_0003169_put_punt_Source_FlyBase_0003169_HG_417	gi|18420244|ref|NP_568041.1|	26.39	8e-23	112	ACT-like protein tyrosine kinase family protein [Arabidopsis thaliana]
Dmel_0003169_put_punt_Source_FlyBase_0003169_HG_417	gi|743917953|ref|XP_011002973.1|	28.32	8e-23	110	PREDICTED: serine/threonine-protein kinase HT1-like [Populus euphratica]
Dmel_0003169_put_punt_Source_FlyBase_0003169_HG_417	gi|1032286073|gb|OAP00401.1|	26.39	8e-23	112	STY46 [Arabidopsis thaliana]
Dmel_0003169_put_punt_Source_FlyBase_0003169_HG_417	gi|573953915|ref|XP_006659220.1|	29.35	8e-23	110	PREDICTED: serine/threonine-protein kinase HT1-like [Oryza brachyantha]
Dmel_0003169_put_punt_Source_FlyBase_0003169_HG_417	gi|955394404|ref|XP_014628492.1|	25.46	8e-23	112	PREDICTED: serine/threonine-protein kinase STY46-like isoform X3 [Glycine max]
Dmel_0003169_put_punt_Source_FlyBase_0003169_HG_417	gi|1109151617|ref|XP_019083729.1|	28.08	9e-23	110	PREDICTED: serine/threonine-protein kinase HT1 [Camelina sativa]
Dmel_0003169_put_punt_Source_FlyBase_0003169_HG_417	gi|641849325|gb|KDO68200.1|	26.99	9e-23	111	hypothetical protein CISIN_1g008171mg [Citrus sinensis]
Dmel_0003169_put_punt_Source_FlyBase_0003169_HG_417	gi|1091793790|ref|XP_018674130.1|	28.48	9e-23	110	PREDICTED: serine/threonine-protein kinase STY46-like isoform X2 [Musa acuminata subsp. malaccensis]
Dmel_0003169_put_punt_Source_FlyBase_0003169_HG_417	gi|590571016|ref|XP_007011473.1|	28.98	9e-23	110	PREDICTED: serine/threonine-protein kinase HT1 [Theobroma cacao]
Dmel_0003169_put_punt_Source_FlyBase_0003169_HG_417	gi|1109216298|ref|XP_019182614.1|	26.71	9e-23	112	PREDICTED: serine/threonine-protein kinase STY8-like isoform X1 [Ipomoea nil]
Dmel_0003169_put_punt_Source_FlyBase_0003169_HG_417	gi|293331679|ref|NP_001168730.1|	26.39	9e-23	112	putative ACT-domain containing protein kinase family protein [Zea mays]
Dmel_0003169_put_punt_Source_FlyBase_0003169_HG_417	gi|1130641898|ref|XP_019709772.1|	26.17	9e-23	112	PREDICTED: serine/threonine-protein kinase STY46-like isoform X6 [Elaeis guineensis]
Dmel_0003169_put_punt_Source_FlyBase_0003169_HG_417	gi|702463934|ref|XP_010028779.1|	26.30	1e-22	112	PREDICTED: serine/threonine-protein kinase STY46 [Eucalyptus grandis]
Dmel_0003169_put_punt_Source_FlyBase_0003169_HG_417	gi|1002863652|ref|XP_015695219.1|	26.54	1e-22	110	PREDICTED: serine/threonine-protein kinase STY17-like [Oryza brachyantha]
Dmel_0003169_put_punt_Source_FlyBase_0003169_HG_417	gi|502138888|ref|XP_004503566.1|	28.08	1e-22	110	PREDICTED: serine/threonine-protein kinase HT1-like [Cicer arietinum]
Dmel_0003169_put_punt_Source_FlyBase_0003169_HG_417	gi|1023975881|gb|KZV19164.1|	26.96	1e-22	112	hypothetical protein F511_38460 [Dorcoceras hygrometricum]
Dmel_0003169_put_punt_Source_FlyBase_0003169_HG_417	gi|566214154|ref|XP_006371836.1|	28.11	1e-22	110	hypothetical protein POPTR_0018s04090g [Populus trichocarpa]
Dmel_0003169_put_punt_Source_FlyBase_0003169_HG_417	gi|695441436|ref|XP_009533208.1|	27.59	1e-22	108	hypothetical protein PHYSODRAFT_520681 [Phytophthora sojae]
Dmel_0003169_put_punt_Source_FlyBase_0003169_HG_417	gi|672116148|ref|XP_008781230.1|	26.71	1e-22	112	PREDICTED: serine/threonine-protein kinase STY46-like isoform X1 [Phoenix dactylifera]
Dmel_0003169_put_punt_Source_FlyBase_0003169_HG_417	gi|695041193|ref|XP_009408199.1|	27.34	1e-22	112	PREDICTED: serine/threonine-protein kinase STY46 [Musa acuminata subsp. malaccensis]
Dmel_0003169_put_punt_Source_FlyBase_0003169_HG_417	gi|729371329|ref|XP_010548240.1|	27.18	1e-22	112	PREDICTED: serine/threonine-protein kinase STY17-like isoform X1 [Tarenaya hassleriana]
Dmel_0003169_put_punt_Source_FlyBase_0003169_HG_417	gi|1073029636|ref|XP_018465880.1|	28.77	1e-22	110	PREDICTED: serine/threonine-protein kinase HT1-like [Raphanus sativus]
Dmel_0003169_put_punt_Source_FlyBase_0003169_HG_417	gi|743833209|ref|XP_010935197.1|	26.17	1e-22	112	PREDICTED: serine/threonine-protein kinase STY46-like isoform X4 [Elaeis guineensis]
Dmel_0003169_put_punt_Source_FlyBase_0003169_HG_417	gi|672116150|ref|XP_008781231.1|	26.71	1e-22	112	PREDICTED: serine/threonine-protein kinase STY46-like isoform X2 [Phoenix dactylifera]
Dmel_0003169_put_punt_Source_FlyBase_0003169_HG_417	gi|947040917|gb|KRG90641.1|	26.35	1e-22	111	hypothetical protein GLYMA_20G105300 [Glycine max]
Dmel_0003169_put_punt_Source_FlyBase_0003169_HG_417	gi|571566037|ref|XP_006605852.1|	27.15	1e-22	112	PREDICTED: serine/threonine-protein kinase STY46-like isoform X4 [Glycine max]
Dmel_0003169_put_punt_Source_FlyBase_0003169_HG_417	gi|14571547|gb|AAK64576.1|	30.14	1e-22	110	serine/threonine protein kinase [Triticum aestivum]
Dmel_0003169_put_punt_Source_FlyBase_0003169_HG_417	gi|1103912908|ref|XP_019057859.1|	29.47	1e-22	110	PREDICTED: serine/threonine-protein kinase STY46-like isoform X3 [Tarenaya hassleriana]
Dmel_0003169_put_punt_Source_FlyBase_0003169_HG_417	gi|1149775394|ref|XP_020151439.1|	30.14	1e-22	110	serine/threonine-protein kinase HT1-like [Aegilops tauschii subsp. tauschii]
Dmel_0003169_put_punt_Source_FlyBase_0003169_HG_417	gi|571566040|ref|XP_006605853.1|	27.15	1e-22	111	PREDICTED: serine/threonine-protein kinase STY46-like isoform X5 [Glycine max]
Dmel_0003169_put_punt_Source_FlyBase_0003169_HG_417	gi|566172482|ref|XP_006383618.1|	29.66	1e-22	111	hypothetical protein POPTR_0005s21250g [Populus trichocarpa]
Dmel_0003169_put_punt_Source_FlyBase_0003169_HG_417	gi|743833206|ref|XP_010935196.1|	26.17	1e-22	112	PREDICTED: serine/threonine-protein kinase STY46-like isoform X3 [Elaeis guineensis]
Dmel_0003169_put_punt_Source_FlyBase_0003169_HG_417	gi|743833202|ref|XP_010935195.1|	26.17	1e-22	112	PREDICTED: serine/threonine-protein kinase STY46-like isoform X2 [Elaeis guineensis]
Dmel_0003169_put_punt_Source_FlyBase_0003169_HG_417	gi|1050601904|ref|XP_017623369.1|	26.33	1e-22	112	PREDICTED: serine/threonine-protein kinase STY46 [Gossypium arboreum]
Dmel_0003169_put_punt_Source_FlyBase_0003169_HG_417	gi|1142663912|gb|ONM23234.1|	26.03	1e-22	112	Serine/threonine-protein kinase STY46 [Zea mays]
Dmel_0003169_put_punt_Source_FlyBase_0003169_HG_417	gi|508723254|gb|EOY15151.1|	28.26	1e-22	111	ACT-like protein tyrosine kinase family protein isoform 1 [Theobroma cacao]
Dmel_0003169_put_punt_Source_FlyBase_0003169_HG_417	gi|743833198|ref|XP_010935194.1|	26.17	1e-22	112	PREDICTED: serine/threonine-protein kinase STY46-like isoform X1 [Elaeis guineensis]
Dmel_0003169_put_punt_Source_FlyBase_0003169_HG_417	gi|731427792|ref|XP_010664108.1|	27.18	1e-22	111	PREDICTED: serine/threonine-protein kinase STY17 isoform X5 [Vitis vinifera]
Dmel_0003169_put_punt_Source_FlyBase_0003169_HG_417	gi|145501912|ref|XP_001436936.1|	29.03	1e-22	112	hypothetical protein [Paramecium tetraurelia strain d4-2]
Dmel_0003169_put_punt_Source_FlyBase_0003169_HG_417	gi|1147558939|ref|XP_020083028.1|	28.98	1e-22	110	serine/threonine-protein kinase HT1-like [Ananas comosus]
Dmel_0003169_put_punt_Source_FlyBase_0003169_HG_417	gi|685371496|ref|XP_009119417.1|	26.21	1e-22	111	PREDICTED: serine/threonine-protein kinase STY46-like isoform X2 [Brassica rapa]
Dmel_0003169_put_punt_Source_FlyBase_0003169_HG_417	gi|729371332|ref|XP_010548241.1|	27.18	1e-22	111	PREDICTED: serine/threonine-protein kinase STY17-like isoform X2 [Tarenaya hassleriana]
Dmel_0003169_put_punt_Source_FlyBase_0003169_HG_417	gi|1147577590|ref|XP_020092514.1|	25.84	1e-22	111	serine/threonine-protein kinase STY46-like isoform X1 [Ananas comosus]
Dmel_0003169_put_punt_Source_FlyBase_0003169_HG_417	gi|1070884103|gb|OEL13044.1|	29.62	1e-22	110	Serine/threonine-protein kinase HT1 [Dichanthelium oligosanthes]
Dmel_0003169_put_punt_Source_FlyBase_0003169_HG_417	gi|1098765393|ref|XP_018845847.1|	26.58	1e-22	111	PREDICTED: serine/threonine-protein kinase STY17-like [Juglans regia]
Dmel_0003169_put_punt_Source_FlyBase_0003169_HG_417	gi|1149704061|ref|XP_020175412.1|	27.68	1e-22	112	serine/threonine-protein kinase STY46-like [Aegilops tauschii subsp. tauschii]
Dmel_0003169_put_punt_Source_FlyBase_0003169_HG_417	gi|1109300307|ref|XP_019174919.1|	28.27	1e-22	109	PREDICTED: serine/threonine-protein kinase HT1-like [Ipomoea nil]
Dmel_0003169_put_punt_Source_FlyBase_0003169_HG_417	gi|571566033|ref|XP_006605851.1|	26.35	1e-22	111	PREDICTED: serine/threonine-protein kinase STY46-like isoform X2 [Glycine max]
Dmel_0003169_put_punt_Source_FlyBase_0003169_HG_417	gi|922396652|ref|XP_003592688.2|	27.05	1e-22	111	ACT-like tyrosine kinase family protein [Medicago truncatula]
Dmel_0003169_put_punt_Source_FlyBase_0003169_HG_417	gi|1012125637|ref|XP_015963565.1|	26.52	1e-22	110	PREDICTED: serine/threonine-protein kinase STY17-like isoform X2 [Arachis duranensis]
Dmel_0003169_put_punt_Source_FlyBase_0003169_HG_417	gi|1063014454|gb|JAT45384.1|	29.73	1e-22	109	Serine/threonine-protein kinase HT1 [Anthurium amnicola]
Dmel_0003169_put_punt_Source_FlyBase_0003169_HG_417	gi|1063061357|gb|JAT68667.1|	30.85	2e-22	112	hypothetical protein g.100421 [Auxenochlorella protothecoides]
Dmel_0003169_put_punt_Source_FlyBase_0003169_HG_417	gi|1028965827|ref|XP_016726422.1|	28.72	2e-22	109	PREDICTED: serine/threonine-protein kinase HT1-like [Gossypium hirsutum]
Dmel_0003169_put_punt_Source_FlyBase_0003169_HG_417	gi|573964483|ref|XP_006664362.1|	28.93	2e-22	111	PREDICTED: serine/threonine-protein kinase STY8-like [Oryza brachyantha]
Dmel_0003169_put_punt_Source_FlyBase_0003169_HG_417	gi|552926518|gb|ESA10421.1|	27.87	2e-22	109	hypothetical protein GLOINDRAFT_3304 [Rhizophagus irregularis DAOM 181602]
Dmel_0003169_put_punt_Source_FlyBase_0003169_HG_417	gi|242078553|ref|XP_002444045.1|	30.71	2e-22	109	hypothetical protein SORBIDRAFT_07g006320 [Sorghum bicolor]
Dmel_0003169_put_punt_Source_FlyBase_0003169_HG_417	gi|1050613391|ref|XP_017629475.1|	28.42	2e-22	109	PREDICTED: serine/threonine-protein kinase HT1 [Gossypium arboreum]
Dmel_0003169_put_punt_Source_FlyBase_0003169_HG_417	gi|685371499|ref|XP_009119418.1|	26.21	2e-22	111	PREDICTED: serine/threonine-protein kinase STY46-like isoform X3 [Brassica rapa]
Dmel_0003169_put_punt_Source_FlyBase_0003169_HG_417	gi|685255997|ref|XP_009127581.1|	26.21	2e-22	111	PREDICTED: serine/threonine-protein kinase STY46-like isoform X2 [Brassica rapa]
Dmel_0003169_put_punt_Source_FlyBase_0003169_HG_417	gi|763748441|gb|KJB15880.1|	26.85	2e-22	111	hypothetical protein B456_002G201200 [Gossypium raimondii]
Dmel_0003169_put_punt_Source_FlyBase_0003169_HG_417	gi|1130856565|dbj|GAV63645.1|	28.42	2e-22	109	Pkinase_Tyr domain-containing protein [Cephalotus follicularis]
Dmel_0003169_put_punt_Source_FlyBase_0003169_HG_417	gi|1130649668|ref|XP_019703611.1|	28.43	2e-22	111	PREDICTED: serine/threonine-protein kinase STY46-like isoform X4 [Elaeis guineensis]
Dmel_0003169_put_punt_Source_FlyBase_0003169_HG_417	gi|641849327|gb|KDO68202.1|	26.90	2e-22	111	hypothetical protein CISIN_1g008171mg [Citrus sinensis]
Dmel_0003169_put_punt_Source_FlyBase_0003169_HG_417	gi|1026081482|ref|XP_016539996.1|	27.74	2e-22	111	PREDICTED: serine/threonine-protein kinase STY46 isoform X1 [Capsicum annuum]
Dmel_0003169_put_punt_Source_FlyBase_0003169_HG_417	gi|1130667437|ref|XP_010927157.2|	29.29	2e-22	109	PREDICTED: LOW QUALITY PROTEIN: serine/threonine-protein kinase HT1 [Elaeis guineensis]
Dmel_0003169_put_punt_Source_FlyBase_0003169_HG_417	gi|747072945|ref|XP_011083413.1|	29.23	2e-22	111	PREDICTED: LOW QUALITY PROTEIN: probable serine/threonine-protein kinase drkD [Sesamum indicum]
Dmel_0003169_put_punt_Source_FlyBase_0003169_HG_417	gi|1035922670|gb|OAY52259.1|	26.64	2e-22	111	hypothetical protein MANES_04G069600 [Manihot esculenta]
Dmel_0003169_put_punt_Source_FlyBase_0003169_HG_417	gi|449542077|gb|EMD33057.1|	29.32	2e-22	112	hypothetical protein CERSUDRAFT_118131 [Gelatoporia subvermispora B]
Dmel_0003169_put_punt_Source_FlyBase_0003169_HG_417	gi|685371493|ref|XP_009119416.1|	26.21	2e-22	111	PREDICTED: serine/threonine-protein kinase STY46-like isoform X1 [Brassica rapa]
Dmel_0003169_put_punt_Source_FlyBase_0003169_HG_417	gi|1104676065|ref|XP_019072202.1|	27.18	2e-22	111	PREDICTED: serine/threonine-protein kinase STY17 isoform X2 [Vitis vinifera]
Dmel_0003169_put_punt_Source_FlyBase_0003169_HG_417	gi|661882017|emb|CDP14242.1|	27.74	2e-22	109	unnamed protein product [Coffea canephora]
Dmel_0003169_put_punt_Source_FlyBase_0003169_HG_417	gi|1029091034|ref|XP_016705596.1|	26.33	2e-22	111	PREDICTED: serine/threonine-protein kinase STY46-like [Gossypium hirsutum]
Dmel_0003169_put_punt_Source_FlyBase_0003169_HG_417	gi|1104676067|ref|XP_019072203.1|	27.18	2e-22	111	PREDICTED: serine/threonine-protein kinase STY17 isoform X3 [Vitis vinifera]
Dmel_0003169_put_punt_Source_FlyBase_0003169_HG_417	gi|1142644453|gb|AQK39439.1|	27.86	2e-22	109	Serine/threonine-protein kinase STY46 [Zea mays]
Dmel_0003169_put_punt_Source_FlyBase_0003169_HG_417	gi|1104676070|ref|XP_019072204.1|	27.18	2e-22	111	PREDICTED: serine/threonine-protein kinase STY17 isoform X4 [Vitis vinifera]
Dmel_0003169_put_punt_Source_FlyBase_0003169_HG_417	gi|823135706|ref|XP_012467612.1|	26.85	2e-22	111	PREDICTED: serine/threonine-protein kinase EDR1 [Gossypium raimondii]
Dmel_0003169_put_punt_Source_FlyBase_0003169_HG_417	gi|685255999|ref|XP_009128238.1|	26.21	2e-22	111	PREDICTED: serine/threonine-protein kinase STY46-like isoform X3 [Brassica rapa]
Dmel_0003169_put_punt_Source_FlyBase_0003169_HG_417	gi|1102767966|ref|XP_019053787.1|	29.04	2e-22	107	PREDICTED: serine/threonine-protein kinase STY46-like [Nelumbo nucifera]
Dmel_0003169_put_punt_Source_FlyBase_0003169_HG_417	gi|595451612|gb|EXX59355.1|	32.08	2e-22	108	polo kinase CDC5 [Rhizophagus irregularis DAOM 197198w]
Dmel_0003169_put_punt_Source_FlyBase_0003169_HG_417	gi|1104676063|ref|XP_019072201.1|	27.18	2e-22	111	PREDICTED: serine/threonine-protein kinase STY17 isoform X1 [Vitis vinifera]
Dmel_0003169_put_punt_Source_FlyBase_0003169_HG_417	gi|567885425|ref|XP_006435271.1|	27.21	2e-22	110	hypothetical protein CICLE_v10000919mg [Citrus clementina]
Dmel_0003169_put_punt_Source_FlyBase_0003169_HG_417	gi|1002868838|ref|XP_006660922.2|	26.55	2e-22	111	PREDICTED: serine/threonine-protein kinase STY46-like [Oryza brachyantha]
Dmel_0003169_put_punt_Source_FlyBase_0003169_HG_417	gi|1026081484|ref|XP_016539997.1|	27.74	2e-22	111	PREDICTED: serine/threonine-protein kinase STY46 isoform X2 [Capsicum annuum]
Dmel_0003169_put_punt_Source_FlyBase_0003169_HG_417	gi|1130649662|ref|XP_019703608.1|	28.43	2e-22	110	PREDICTED: serine/threonine-protein kinase STY8-like isoform X1 [Elaeis guineensis]
Dmel_0003169_put_punt_Source_FlyBase_0003169_HG_417	gi|1063521843|ref|XP_007017926.2|	27.90	2e-22	111	PREDICTED: serine/threonine-protein kinase STY46 isoform X1 [Theobroma cacao]
Dmel_0003169_put_punt_Source_FlyBase_0003169_HG_417	gi|1139756910|gb|ONH92367.1|	26.65	2e-22	110	hypothetical protein PRUPE_8G170600 [Prunus persica]
Dmel_0003169_put_punt_Source_FlyBase_0003169_HG_417	gi|1029097222|ref|XP_016708002.1|	26.35	2e-22	111	PREDICTED: serine/threonine-protein kinase STY46-like [Gossypium hirsutum]
Dmel_0003169_put_punt_Source_FlyBase_0003169_HG_417	gi|661881817|emb|CDP14531.1|	26.64	2e-22	111	unnamed protein product [Coffea canephora]
Dmel_0003169_put_punt_Source_FlyBase_0003169_HG_417	gi|685255995|ref|XP_009126908.1|	26.21	2e-22	111	PREDICTED: serine/threonine-protein kinase STY46-like isoform X1 [Brassica rapa]
Dmel_0003169_put_punt_Source_FlyBase_0003169_HG_417	gi|1023244075|gb|KZT39863.1|	30.10	2e-22	108	kinase-like protein [Sistotremastrum suecicum HHB10207 ss-3]
Dmel_0003169_put_punt_Source_FlyBase_0003169_HG_417	gi|378750734|gb|AFC37605.1|	26.85	2e-22	110	serine threonine protein kinase [Piper colubrinum]
Dmel_0003169_put_punt_Source_FlyBase_0003169_HG_417	gi|566184162|ref|XP_002312543.2|	26.91	2e-22	108	hypothetical protein POPTR_0008s15580g [Populus trichocarpa]
Dmel_0003169_put_punt_Source_FlyBase_0003169_HG_417	gi|922395553|ref|XP_003589568.2|	27.73	2e-22	108	ACT-like tyrosine kinase family protein [Medicago truncatula]
Dmel_0003169_put_punt_Source_FlyBase_0003169_HG_417	gi|955349740|ref|XP_014619384.1|	27.74	2e-22	111	PREDICTED: serine/threonine-protein kinase STY17-like isoform X2 [Glycine max]
Dmel_0003169_put_punt_Source_FlyBase_0003169_HG_417	gi|356538347|ref|XP_003537665.1|	27.74	2e-22	111	PREDICTED: serine/threonine-protein kinase STY17-like isoform X1 [Glycine max]
Dmel_0003169_put_punt_Source_FlyBase_0003169_HG_417	gi|802623104|ref|XP_012076278.1|	28.98	2e-22	109	PREDICTED: serine/threonine-protein kinase HT1 [Jatropha curcas]
Dmel_0003169_put_punt_Source_FlyBase_0003169_HG_417	gi|567859730|ref|XP_006422519.1|	26.90	2e-22	111	hypothetical protein CICLE_v10028093mg [Citrus clementina]
Dmel_0003169_put_punt_Source_FlyBase_0003169_HG_417	gi|823220455|ref|XP_012442927.1|	28.42	2e-22	109	PREDICTED: serine/threonine-protein kinase HT1-like [Gossypium raimondii]
Dmel_0003169_put_punt_Source_FlyBase_0003169_HG_417	gi|1117458102|ref|XP_019424083.1|	28.08	2e-22	109	PREDICTED: serine/threonine-protein kinase HT1-like [Lupinus angustifolius]
Dmel_0003169_put_punt_Source_FlyBase_0003169_HG_417	gi|727598921|ref|XP_010472442.1|	27.74	2e-22	109	PREDICTED: serine/threonine-protein kinase HT1-like [Camelina sativa]
Dmel_0003169_put_punt_Source_FlyBase_0003169_HG_417	gi|568839512|ref|XP_006473727.1|	27.21	2e-22	110	PREDICTED: serine/threonine-protein kinase STY46-like isoform X1 [Citrus sinensis]
Dmel_0003169_put_punt_Source_FlyBase_0003169_HG_417	gi|571566029|ref|XP_006605850.1|	27.15	2e-22	111	PREDICTED: serine/threonine-protein kinase STY46-like isoform X1 [Glycine max]
Dmel_0003169_put_punt_Source_FlyBase_0003169_HG_417	gi|823119939|ref|XP_012475106.1|	28.98	2e-22	109	PREDICTED: serine/threonine-protein kinase HT1-like [Gossypium raimondii]
Dmel_0003169_put_punt_Source_FlyBase_0003169_HG_417	gi|1117403047|ref|XP_019464994.1|	27.30	2e-22	110	PREDICTED: serine/threonine-protein kinase STY46-like isoform X4 [Lupinus angustifolius]
Dmel_0003169_put_punt_Source_FlyBase_0003169_HG_417	gi|698434478|ref|XP_009799013.1|	28.28	2e-22	108	PREDICTED: serine/threonine-protein kinase HT1-like [Nicotiana sylvestris]
Dmel_0003169_put_punt_Source_FlyBase_0003169_HG_417	gi|922395557|ref|XP_003589569.2|	27.73	2e-22	108	ACT-like tyrosine kinase family protein [Medicago truncatula]
Dmel_0003169_put_punt_Source_FlyBase_0003169_HG_417	gi|568839514|ref|XP_006473728.1|	27.21	2e-22	110	PREDICTED: serine/threonine-protein kinase STY46-like isoform X2 [Citrus sinensis]
Dmel_0003169_put_punt_Source_FlyBase_0003169_HG_417	gi|697097176|ref|XP_009620133.1|	28.28	2e-22	109	PREDICTED: serine/threonine-protein kinase HT1-like [Nicotiana tomentosiformis]
Dmel_0003169_put_punt_Source_FlyBase_0003169_HG_417	gi|643724206|gb|KDP33407.1|	28.98	3e-22	109	hypothetical protein JCGZ_06978 [Jatropha curcas]
Dmel_0003169_put_punt_Source_FlyBase_0003169_HG_417	gi|1117403041|ref|XP_019464992.1|	27.30	3e-22	110	PREDICTED: serine/threonine-protein kinase STY46-like isoform X2 [Lupinus angustifolius]
Dmel_0003169_put_punt_Source_FlyBase_0003169_HG_417	gi|568839516|ref|XP_006473729.1|	27.21	3e-22	110	PREDICTED: serine/threonine-protein kinase STY46-like isoform X4 [Citrus sinensis]
Dmel_0003169_put_punt_Source_FlyBase_0003169_HG_417	gi|1044558642|ref|XP_017415493.1|	26.80	3e-22	110	PREDICTED: serine/threonine-protein kinase STY46-like isoform X1 [Vigna angularis]
Dmel_0003169_put_punt_Source_FlyBase_0003169_HG_417	gi|641866293|gb|KDO84978.1|	27.21	3e-22	110	hypothetical protein CISIN_1g010091mg [Citrus sinensis]
Dmel_0003169_put_punt_Source_FlyBase_0003169_HG_417	gi|567865435|ref|XP_006425340.1|	26.40	3e-22	110	hypothetical protein CICLE_v10025256mg [Citrus clementina]
Dmel_0003169_put_punt_Source_FlyBase_0003169_HG_417	gi|1147541660|gb|AQQ73925.1|	29.03	3e-22	112	serine/threonine-protein kinase [Kurlavirus BKC-1]
Dmel_0003169_put_punt_Source_FlyBase_0003169_HG_417	gi|1147541660|gb|AQQ73925.1|	27.27	6e-10	73.2	serine/threonine-protein kinase [Kurlavirus BKC-1]
Dmel_0003169_put_punt_Source_FlyBase_0003169_HG_417	gi|1044558647|ref|XP_017415495.1|	26.80	3e-22	110	PREDICTED: serine/threonine-protein kinase STY46-like isoform X2 [Vigna angularis]
Dmel_0003169_put_punt_Source_FlyBase_0003169_HG_417	gi|645236080|ref|XP_008224568.1|	28.08	3e-22	109	PREDICTED: serine/threonine-protein kinase HT1-like [Prunus mume]
Dmel_0003169_put_punt_Source_FlyBase_0003169_HG_417	gi|568885435|ref|XP_006495279.1|	27.48	3e-22	110	PREDICTED: serine/threonine-protein kinase STY17-like isoform X1 [Citrus sinensis]
Dmel_0003169_put_punt_Source_FlyBase_0003169_HG_417	gi|568866670|ref|XP_006486672.1|	26.99	3e-22	110	PREDICTED: serine/threonine-protein kinase STY46 isoform X1 [Citrus sinensis]
Dmel_0003169_put_punt_Source_FlyBase_0003169_HG_417	gi|1002296317|ref|XP_015611619.1|	26.74	3e-22	110	PREDICTED: serine/threonine-protein kinase STY46 [Oryza sativa Japonica Group]
Dmel_0003169_put_punt_Source_FlyBase_0003169_HG_417	gi|1111014820|ref|XP_019258382.1|	28.28	3e-22	108	PREDICTED: serine/threonine-protein kinase HT1-like [Nicotiana attenuata]
Dmel_0003169_put_punt_Source_FlyBase_0003169_HG_417	gi|1009129499|ref|XP_015881796.1|	28.91	3e-22	108	PREDICTED: serine/threonine-protein kinase HT1-like [Ziziphus jujuba]
Dmel_0003169_put_punt_Source_FlyBase_0003169_HG_417	gi|1117403037|ref|XP_019464991.1|	27.30	3e-22	110	PREDICTED: serine/threonine-protein kinase STY46-like isoform X1 [Lupinus angustifolius]
Dmel_0003169_put_punt_Source_FlyBase_0003169_HG_417	gi|1021519557|ref|XP_016203198.1|	28.98	3e-22	108	PREDICTED: serine/threonine-protein kinase HT1-like [Arachis ipaensis]
Dmel_0003169_put_punt_Source_FlyBase_0003169_HG_417	gi|1025337726|ref|XP_016507413.1|	28.28	3e-22	108	PREDICTED: serine/threonine-protein kinase HT1-like [Nicotiana tabacum]
Dmel_0003169_put_punt_Source_FlyBase_0003169_HG_417	gi|1117403045|ref|XP_019464993.1|	27.30	3e-22	110	PREDICTED: serine/threonine-protein kinase STY46-like isoform X3 [Lupinus angustifolius]
Dmel_0003169_put_punt_Source_FlyBase_0003169_HG_417	gi|1021520971|ref|XP_016203868.1|	28.77	3e-22	108	PREDICTED: serine/threonine-protein kinase HT1-like [Arachis ipaensis]
Dmel_0003169_put_punt_Source_FlyBase_0003169_HG_417	gi|1148998634|ref|YP_009345532.1|	29.03	3e-22	111	serine/threonine protein kinase [Noumeavirus]
Dmel_0003169_put_punt_Source_FlyBase_0003169_HG_417	gi|1148998634|ref|YP_009345532.1|	27.27	2e-09	71.6	serine/threonine protein kinase [Noumeavirus]
Dmel_0003169_put_punt_Source_FlyBase_0003169_HG_417	gi|326496597|dbj|BAJ94760.1|	29.79	3e-22	108	predicted protein [Hordeum vulgare subsp. vulgare]
Dmel_0003169_put_punt_Source_FlyBase_0003169_HG_417	gi|985441930|ref|XP_015384327.1|	27.53	3e-22	110	PREDICTED: serine/threonine-protein kinase STY46-like isoform X3 [Citrus sinensis]
Dmel_0003169_put_punt_Source_FlyBase_0003169_HG_417	gi|697103081|ref|XP_009604445.1|	28.28	3e-22	108	PREDICTED: serine/threonine-protein kinase HT1-like [Nicotiana tomentosiformis]
Dmel_0003169_put_punt_Source_FlyBase_0003169_HG_417	gi|922374946|ref|XP_003599493.2|	27.55	3e-22	108	Serine/Threonine kinase family protein [Medicago truncatula]
Dmel_0003169_put_punt_Source_FlyBase_0003169_HG_417	gi|596146263|ref|XP_007222656.1|	28.08	3e-22	108	serine/threonine-protein kinase HT1 [Prunus persica]
Dmel_0003169_put_punt_Source_FlyBase_0003169_HG_417	gi|1027857258|ref|NP_001312587.1|	28.28	3e-22	108	serine/threonine-protein kinase HT1-like [Nicotiana tabacum]
Dmel_0003169_put_punt_Source_FlyBase_0003169_HG_417	gi|743786099|ref|XP_011026861.1|	26.91	3e-22	108	PREDICTED: serine/threonine-protein kinase HT1 isoform X1 [Populus euphratica]
Dmel_0003169_put_punt_Source_FlyBase_0003169_HG_417	gi|225429872|ref|XP_002283465.1|	28.98	3e-22	108	PREDICTED: serine/threonine-protein kinase HT1 [Vitis vinifera]
Dmel_0003169_put_punt_Source_FlyBase_0003169_HG_417	gi|356496589|ref|XP_003517149.1|	27.40	3e-22	110	PREDICTED: serine/threonine-protein kinase STY17 isoform X1 [Glycine max]
Dmel_0003169_put_punt_Source_FlyBase_0003169_HG_417	gi|1111032547|ref|XP_019267524.1|	28.28	3e-22	108	PREDICTED: serine/threonine-protein kinase HT1-like [Nicotiana attenuata]
Dmel_0003169_put_punt_Source_FlyBase_0003169_HG_417	gi|1025405000|ref|XP_016438016.1|	28.28	3e-22	108	PREDICTED: serine/threonine-protein kinase HT1-like [Nicotiana tabacum]
Dmel_0003169_put_punt_Source_FlyBase_0003169_HG_417	gi|222642019|gb|EEE70151.1|	26.74	3e-22	110	hypothetical protein OsJ_30202 [Oryza sativa Japonica Group]
Dmel_0024179_wit_wishful_thinking_Source_FlyBase_0024179_HG_417	gi|1013936301|gb|KYQ89999.1|	28.15	2e-17	99.0	protein kinase [Dictyostelium lacteum]
Dmel_0024179_wit_wishful_thinking_Source_FlyBase_0024179_HG_417	gi|659076353|ref|XP_008438633.1|	26.65	2e-16	92.8	PREDICTED: serine/threonine-protein kinase STY8-like [Cucumis melo]
Dmel_0024179_wit_wishful_thinking_Source_FlyBase_0024179_HG_417	gi|15240597|ref|NP_199811.1|	28.24	4e-16	91.7	Protein kinase superfamily protein [Arabidopsis thaliana]
Dmel_0024179_wit_wishful_thinking_Source_FlyBase_0024179_HG_417	gi|297795773|ref|XP_002865771.1|	28.24	4e-16	91.7	hypothetical protein ARALYDRAFT_918001 [Arabidopsis lyrata subsp. lyrata]
Dmel_0024179_wit_wishful_thinking_Source_FlyBase_0024179_HG_417	gi|848860735|ref|XP_012831199.1|	27.69	4e-16	91.7	PREDICTED: serine/threonine-protein kinase HT1-like [Erythranthe guttata]
Dmel_0024179_wit_wishful_thinking_Source_FlyBase_0024179_HG_417	gi|449433301|ref|XP_004134436.1|	26.65	5e-16	91.3	PREDICTED: serine/threonine-protein kinase HT1-like [Cucumis sativus]
Dmel_0024179_wit_wishful_thinking_Source_FlyBase_0024179_HG_417	gi|567222026|ref|XP_006414642.1|	28.05	6e-16	90.9	hypothetical protein EUTSA_v10025537mg [Eutrema salsugineum]
Dmel_0024179_wit_wishful_thinking_Source_FlyBase_0024179_HG_417	gi|703157583|ref|XP_010111765.1|	27.53	6e-16	90.9	Serine/threonine-protein kinase HT1 [Morus notabilis]
Dmel_0024179_wit_wishful_thinking_Source_FlyBase_0024179_HG_417	gi|727422448|ref|XP_010441391.1|	28.45	7e-16	91.3	PREDICTED: serine/threonine-protein kinase STY8 [Camelina sativa]
Dmel_0024179_wit_wishful_thinking_Source_FlyBase_0024179_HG_417	gi|565433385|ref|XP_006280611.1|	26.98	7e-16	90.9	hypothetical protein CARUB_v10026576mg [Capsella rubella]
Dmel_0024179_wit_wishful_thinking_Source_FlyBase_0024179_HG_417	gi|727622919|ref|XP_010482303.1|	28.80	8e-16	90.9	PREDICTED: serine/threonine-protein kinase HT1 [Camelina sativa]
Dmel_0024179_wit_wishful_thinking_Source_FlyBase_0024179_HG_417	gi|727536840|ref|XP_010442480.1|	28.80	1e-15	90.5	PREDICTED: serine/threonine-protein kinase HT1 [Camelina sativa]
Dmel_0024179_wit_wishful_thinking_Source_FlyBase_0024179_HG_417	gi|674233869|gb|KFK26634.1|	28.80	1e-15	90.5	hypothetical protein AALP_AA8G274000 [Arabis alpina]
Dmel_0024179_wit_wishful_thinking_Source_FlyBase_0024179_HG_417	gi|1050582689|ref|XP_017612506.1|	26.45	1e-15	90.1	PREDICTED: serine/threonine-protein kinase HT1-like [Gossypium arboreum]
Dmel_0024179_wit_wishful_thinking_Source_FlyBase_0024179_HG_417	gi|470488180|ref|XP_004344773.1|	28.91	1e-15	91.7	dual specificity protein kinase shka, putative [Acanthamoeba castellanii str. Neff]
Dmel_0024179_wit_wishful_thinking_Source_FlyBase_0024179_HG_417	gi|1026067716|ref|XP_016578300.1|	27.38	2e-15	90.1	PREDICTED: serine/threonine-protein kinase HT1-like [Capsicum annuum]
Dmel_0024179_wit_wishful_thinking_Source_FlyBase_0024179_HG_417	gi|747051492|ref|XP_011071834.1|	28.04	2e-15	89.7	PREDICTED: serine/threonine-protein kinase HT1-like [Sesamum indicum]
Dmel_0024179_wit_wishful_thinking_Source_FlyBase_0024179_HG_417	gi|356548615|ref|XP_003542696.1|	27.36	2e-15	89.4	PREDICTED: serine/threonine-protein kinase HT1-like [Glycine max]
Dmel_0024179_wit_wishful_thinking_Source_FlyBase_0024179_HG_417	gi|571553357|ref|XP_006603815.1|	27.36	2e-15	89.4	PREDICTED: serine/threonine-protein kinase HT1 [Glycine max]
Dmel_0024179_wit_wishful_thinking_Source_FlyBase_0024179_HG_417	gi|734382150|gb|KHN23551.1|	27.36	2e-15	89.0	Serine/threonine-protein kinase HT1 [Glycine soja]
Dmel_0024179_wit_wishful_thinking_Source_FlyBase_0024179_HG_417	gi|661883946|emb|CDP12370.1|	28.22	2e-15	90.1	unnamed protein product [Coffea canephora]
Dmel_0024179_wit_wishful_thinking_Source_FlyBase_0024179_HG_417	gi|1013948782|gb|KYR02445.1|	26.59	3e-15	92.0	RGS domain-containing protein [Dictyostelium lacteum]
Dmel_0024179_wit_wishful_thinking_Source_FlyBase_0024179_HG_417	gi|702465472|ref|XP_010029202.1|	26.98	3e-15	89.4	PREDICTED: serine/threonine-protein kinase HT1 [Eucalyptus grandis]
Dmel_0024179_wit_wishful_thinking_Source_FlyBase_0024179_HG_417	gi|747079850|ref|XP_011087151.1|	27.10	3e-15	89.0	PREDICTED: serine/threonine-protein kinase HT1-like [Sesamum indicum]
Dmel_0024179_wit_wishful_thinking_Source_FlyBase_0024179_HG_417	gi|293336532|ref|NP_001167923.1|	27.74	3e-15	89.0	putative protein kinase superfamily protein [Zea mays]
Dmel_0024179_wit_wishful_thinking_Source_FlyBase_0024179_HG_417	gi|950934940|ref|XP_014515576.1|	27.76	4e-15	88.6	PREDICTED: serine/threonine-protein kinase HT1 isoform X2 [Vigna radiata var. radiata]
Dmel_0024179_wit_wishful_thinking_Source_FlyBase_0024179_HG_417	gi|21553402|gb|AAM62495.1|	27.95	4e-15	89.0	protein kinase [Arabidopsis thaliana]
Dmel_0024179_wit_wishful_thinking_Source_FlyBase_0024179_HG_417	gi|1035896218|gb|OAY25821.1|	26.92	5e-15	88.6	hypothetical protein MANES_17G122300 [Manihot esculenta]
Dmel_0024179_wit_wishful_thinking_Source_FlyBase_0024179_HG_417	gi|460391807|ref|XP_004241510.1|	27.65	5e-15	88.6	PREDICTED: serine/threonine-protein kinase HT1 [Solanum lycopersicum]
Dmel_0024179_wit_wishful_thinking_Source_FlyBase_0024179_HG_417	gi|1032278063|gb|OAO92391.1|	30.12	5e-15	90.5	hypothetical protein AXX17_AT5G59730 [Arabidopsis thaliana]
Dmel_0024179_wit_wishful_thinking_Source_FlyBase_0024179_HG_417	gi|764570343|ref|XP_011462541.1|	26.98	5e-15	88.6	PREDICTED: serine/threonine-protein kinase HT1 [Fragaria vesca subsp. vesca]
Dmel_0024179_wit_wishful_thinking_Source_FlyBase_0024179_HG_417	gi|823255358|ref|XP_012460337.1|	26.24	5e-15	88.2	PREDICTED: serine/threonine-protein kinase HT1-like isoform X2 [Gossypium raimondii]
Dmel_0024179_wit_wishful_thinking_Source_FlyBase_0024179_HG_417	gi|970037489|ref|XP_015080091.1|	27.65	5e-15	88.6	PREDICTED: serine/threonine-protein kinase HT1-like [Solanum pennellii]
Dmel_0024179_wit_wishful_thinking_Source_FlyBase_0024179_HG_417	gi|1098823633|ref|XP_018818112.1|	28.39	5e-15	88.2	PREDICTED: serine/threonine-protein kinase STY8-like [Juglans regia]
Dmel_0024179_wit_wishful_thinking_Source_FlyBase_0024179_HG_417	gi|1028938103|ref|XP_016712237.1|	26.24	5e-15	88.2	PREDICTED: serine/threonine-protein kinase HT1-like [Gossypium hirsutum]
Dmel_0024179_wit_wishful_thinking_Source_FlyBase_0024179_HG_417	gi|743838609|ref|XP_010936750.1|	27.44	6e-15	87.8	PREDICTED: serine/threonine-protein kinase HT1-like isoform X1 [Elaeis guineensis]
Dmel_0024179_wit_wishful_thinking_Source_FlyBase_0024179_HG_417	gi|823255356|ref|XP_012460336.1|	26.53	6e-15	88.2	PREDICTED: serine/threonine-protein kinase HT1-like isoform X1 [Gossypium raimondii]
Dmel_0024179_wit_wishful_thinking_Source_FlyBase_0024179_HG_417	gi|296087690|emb|CBI34946.3|	31.00	6e-15	89.7	unnamed protein product, partial [Vitis vinifera]
Dmel_0024179_wit_wishful_thinking_Source_FlyBase_0024179_HG_417	gi|593701341|ref|XP_007151088.1|	27.53	7e-15	87.8	hypothetical protein PHAVU_004G016900g [Phaseolus vulgaris]
Dmel_0024179_wit_wishful_thinking_Source_FlyBase_0024179_HG_417	gi|1098828629|ref|XP_018820749.1|	28.39	7e-15	87.8	PREDICTED: serine/threonine-protein kinase STY8-like [Juglans regia]
Dmel_0024179_wit_wishful_thinking_Source_FlyBase_0024179_HG_417	gi|168057095|ref|XP_001780552.1|	26.67	7e-15	87.8	predicted protein [Physcomitrella patens]
Dmel_0024179_wit_wishful_thinking_Source_FlyBase_0024179_HG_417	gi|508710469|gb|EOY02366.1|	26.99	7e-15	87.8	Kinase superfamily protein isoform 2 [Theobroma cacao]
Dmel_0024179_wit_wishful_thinking_Source_FlyBase_0024179_HG_417	gi|356516684|ref|XP_003527023.1|	28.88	7e-15	88.2	PREDICTED: serine/threonine-protein kinase HT1-like [Glycine max]
Dmel_0024179_wit_wishful_thinking_Source_FlyBase_0024179_HG_417	gi|357135667|ref|XP_003569430.1|	26.77	7e-15	87.8	PREDICTED: serine/threonine-protein kinase STY8-like [Brachypodium distachyon]
Dmel_0024179_wit_wishful_thinking_Source_FlyBase_0024179_HG_417	gi|330840748|ref|XP_003292372.1|	26.42	8e-15	90.5	hypothetical protein DICPUDRAFT_82991 [Dictyostelium purpureum]
Dmel_0024179_wit_wishful_thinking_Source_FlyBase_0024179_HG_417	gi|970040388|ref|XP_015081577.1|	28.90	8e-15	90.1	PREDICTED: G-type lectin S-receptor-like serine/threonine-protein kinase At4g27290 [Solanum pennellii]
Dmel_0024179_wit_wishful_thinking_Source_FlyBase_0024179_HG_417	gi|356508671|ref|XP_003523078.1|	28.88	8e-15	87.8	PREDICTED: serine/threonine-protein kinase HT1-like [Glycine max]
Dmel_0024179_wit_wishful_thinking_Source_FlyBase_0024179_HG_417	gi|1098849628|ref|XP_018831674.1|	28.12	9e-15	87.4	PREDICTED: serine/threonine-protein kinase HT1-like [Juglans regia]
Dmel_0024179_wit_wishful_thinking_Source_FlyBase_0024179_HG_417	gi|1117348784|ref|XP_019456883.1|	26.90	9e-15	87.8	PREDICTED: serine/threonine-protein kinase HT1-like isoform X1 [Lupinus angustifolius]
Dmel_0024179_wit_wishful_thinking_Source_FlyBase_0024179_HG_417	gi|1063488140|ref|XP_007031441.2|	26.99	9e-15	87.4	PREDICTED: serine/threonine-protein kinase HT1 isoform X1 [Theobroma cacao]
Dmel_0024179_wit_wishful_thinking_Source_FlyBase_0024179_HG_417	gi|1079240723|ref|XP_018507562.1|	27.62	9e-15	89.4	PREDICTED: G-type lectin S-receptor-like serine/threonine-protein kinase SD1-1 isoform X1 [Pyrus x bretschneideri]
Dmel_0024179_wit_wishful_thinking_Source_FlyBase_0024179_HG_417	gi|673044771|ref|XP_008876346.1|	26.51	1e-14	89.0	TKL protein kinase [Aphanomyces invadans]
Dmel_0024179_wit_wishful_thinking_Source_FlyBase_0024179_HG_417	gi|508773428|gb|EOY20684.1|	26.61	1e-14	87.4	Kinase superfamily protein isoform 1 [Theobroma cacao]
Dmel_0024179_wit_wishful_thinking_Source_FlyBase_0024179_HG_417	gi|1000970026|ref|XP_015573651.1|	27.10	1e-14	87.4	PREDICTED: serine/threonine-protein kinase HT1 [Ricinus communis]
Dmel_0024179_wit_wishful_thinking_Source_FlyBase_0024179_HG_417	gi|1130846943|dbj|GAV72552.1|	27.24	1e-14	87.4	Pkinase_Tyr domain-containing protein [Cephalotus follicularis]
Dmel_0024179_wit_wishful_thinking_Source_FlyBase_0024179_HG_417	gi|729321224|ref|XP_010533472.1|	27.73	1e-14	87.4	PREDICTED: serine/threonine-protein kinase HT1-like [Tarenaya hassleriana]
Dmel_0024179_wit_wishful_thinking_Source_FlyBase_0024179_HG_417	gi|595857295|ref|XP_007210513.1|	27.61	1e-14	87.0	serine/threonine-protein kinase STY8 [Prunus persica]
Dmel_0024179_wit_wishful_thinking_Source_FlyBase_0024179_HG_417	gi|502090640|ref|XP_004489293.1|	27.24	1e-14	87.0	PREDICTED: serine/threonine-protein kinase HT1 isoform X1 [Cicer arietinum]
Dmel_0024179_wit_wishful_thinking_Source_FlyBase_0024179_HG_417	gi|1035900328|gb|OAY29929.1|	27.76	1e-14	87.0	hypothetical protein MANES_15G183000 [Manihot esculenta]
Dmel_0024179_wit_wishful_thinking_Source_FlyBase_0024179_HG_417	gi|15239261|ref|NP_200836.1|	29.72	1e-14	89.0	Concanavalin A-like lectin protein kinase family protein [Arabidopsis thaliana]
Dmel_0024179_wit_wishful_thinking_Source_FlyBase_0024179_HG_417	gi|1098904011|gb|JAU10218.1|	28.48	1e-14	87.0	Serine/threonine-protein kinase HT1 [Noccaea caerulescens]
Dmel_0024179_wit_wishful_thinking_Source_FlyBase_0024179_HG_417	gi|1117479066|ref|XP_019427038.1|	26.98	1e-14	87.0	PREDICTED: serine/threonine-protein kinase HT1-like [Lupinus angustifolius]
Dmel_0024179_wit_wishful_thinking_Source_FlyBase_0024179_HG_417	gi|944073439|gb|KQK08923.1|	27.08	2e-14	88.2	hypothetical protein BRADI_2g44910 [Brachypodium distachyon]
Dmel_0024179_wit_wishful_thinking_Source_FlyBase_0024179_HG_417	gi|645268898|ref|XP_008239746.1|	27.61	2e-14	87.0	PREDICTED: serine/threonine-protein kinase STY8-like [Prunus mume]
Dmel_0024179_wit_wishful_thinking_Source_FlyBase_0024179_HG_417	gi|1137212665|gb|OMO80711.1|	27.41	2e-14	87.0	hypothetical protein CCACVL1_12799 [Corchorus capsularis]
Dmel_0024179_wit_wishful_thinking_Source_FlyBase_0024179_HG_417	gi|672184374|ref|XP_008812495.1|	27.19	2e-14	86.3	PREDICTED: serine/threonine-protein kinase HT1-like [Phoenix dactylifera]
Dmel_0024179_wit_wishful_thinking_Source_FlyBase_0024179_HG_417	gi|1137198193|gb|OMO69732.1|	27.41	2e-14	87.0	hypothetical protein COLO4_28943 [Corchorus olitorius]
Dmel_0024179_wit_wishful_thinking_Source_FlyBase_0024179_HG_417	gi|470125897|ref|XP_004298934.1|	26.90	2e-14	87.0	PREDICTED: serine/threonine-protein kinase HT1-like [Fragaria vesca subsp. vesca]
Dmel_0024179_wit_wishful_thinking_Source_FlyBase_0024179_HG_417	gi|672118453|ref|XP_008782436.1|	27.13	2e-14	86.7	PREDICTED: serine/threonine-protein kinase HT1-like [Phoenix dactylifera]
Dmel_0024179_wit_wishful_thinking_Source_FlyBase_0024179_HG_417	gi|1117392610|ref|XP_019463778.1|	26.90	2e-14	87.0	PREDICTED: serine/threonine-protein kinase STY8-like [Lupinus angustifolius]
Dmel_0024179_wit_wishful_thinking_Source_FlyBase_0024179_HG_417	gi|922375580|ref|XP_003601291.2|	27.52	2e-14	86.7	Serine/Threonine-kinase HT1-like protein [Medicago truncatula]
Dmel_0024179_wit_wishful_thinking_Source_FlyBase_0024179_HG_417	gi|470248221|ref|XP_004357631.1|	25.00	2e-14	89.4	protein kinase [Dictyostelium fasciculatum]
Dmel_0024179_wit_wishful_thinking_Source_FlyBase_0024179_HG_417	gi|1149785095|ref|XP_020154767.1|	27.08	2e-14	86.7	serine/threonine-protein kinase STY8-like isoform X1 [Aegilops tauschii subsp. tauschii]
Dmel_0024179_wit_wishful_thinking_Source_FlyBase_0024179_HG_417	gi|1009124815|ref|XP_015879273.1|	26.48	2e-14	86.7	PREDICTED: serine/threonine-protein kinase STY8 [Ziziphus jujuba]
Dmel_0024179_wit_wishful_thinking_Source_FlyBase_0024179_HG_417	gi|1150121333|ref|XP_020208214.1|	27.22	2e-14	86.3	serine/threonine-protein kinase HT1-like [Cajanus cajan]
Dmel_0024179_wit_wishful_thinking_Source_FlyBase_0024179_HG_417	gi|658039576|ref|XP_008355366.1|	28.25	2e-14	88.2	PREDICTED: G-type lectin S-receptor-like serine/threonine-protein kinase SD1-1 [Malus domestica]
Dmel_0024179_wit_wishful_thinking_Source_FlyBase_0024179_HG_417	gi|1050623745|ref|XP_017634725.1|	27.71	2e-14	86.7	PREDICTED: serine/threonine-protein kinase HT1-like [Gossypium arboreum]
Dmel_0024179_wit_wishful_thinking_Source_FlyBase_0024179_HG_417	gi|922431241|ref|XP_013621711.1|	28.48	2e-14	86.7	PREDICTED: serine/threonine-protein kinase HT1 [Brassica oleracea var. oleracea]
Dmel_0024179_wit_wishful_thinking_Source_FlyBase_0024179_HG_417	gi|1039928582|ref|XP_008363600.2|	28.25	2e-14	88.2	PREDICTED: G-type lectin S-receptor-like serine/threonine-protein kinase SD1-1 [Malus domestica]
Dmel_0024179_wit_wishful_thinking_Source_FlyBase_0024179_HG_417	gi|657965592|ref|XP_008374458.1|	27.22	2e-14	86.7	PREDICTED: serine/threonine-protein kinase HT1-like [Malus domestica]
Dmel_0024179_wit_wishful_thinking_Source_FlyBase_0024179_HG_417	gi|923789922|ref|XP_013684017.1|	28.48	2e-14	86.7	PREDICTED: serine/threonine-protein kinase HT1 [Brassica napus]
Dmel_0024179_wit_wishful_thinking_Source_FlyBase_0024179_HG_417	gi|1104654637|ref|XP_019080861.1|	31.00	2e-14	88.2	PREDICTED: nodulation receptor kinase [Vitis vinifera]
Dmel_0024179_wit_wishful_thinking_Source_FlyBase_0024179_HG_417	gi|1150089297|ref|XP_020230314.1|	27.96	2e-14	86.7	serine/threonine-protein kinase HT1-like [Cajanus cajan]
Dmel_0024179_wit_wishful_thinking_Source_FlyBase_0024179_HG_417	gi|728826002|gb|KHG06519.1|	27.33	2e-14	86.3	Serine/threonine-protein kinase HT1 [Gossypium arboreum]
Dmel_0024179_wit_wishful_thinking_Source_FlyBase_0024179_HG_417	gi|567204348|ref|XP_006408511.1|	26.75	2e-14	87.0	hypothetical protein EUTSA_v10020819mg [Eutrema salsugineum]
Dmel_0024179_wit_wishful_thinking_Source_FlyBase_0024179_HG_417	gi|567181512|ref|XP_006402198.1|	28.48	2e-14	86.3	hypothetical protein EUTSA_v10013816mg [Eutrema salsugineum]
Dmel_0024179_wit_wishful_thinking_Source_FlyBase_0024179_HG_417	gi|937575418|ref|NP_001303192.1|	28.48	2e-14	86.3	serine/threonine-protein kinase HT1-like [Brassica napus]
Dmel_0024179_wit_wishful_thinking_Source_FlyBase_0024179_HG_417	gi|147768303|emb|CAN64754.1|	27.22	2e-14	86.3	hypothetical protein VITISV_010542 [Vitis vinifera]
Dmel_0024179_wit_wishful_thinking_Source_FlyBase_0024179_HG_417	gi|1028969179|ref|XP_016728112.1|	27.71	2e-14	86.7	PREDICTED: serine/threonine-protein kinase HT1-like [Gossypium hirsutum]
Dmel_0024179_wit_wishful_thinking_Source_FlyBase_0024179_HG_417	gi|255540709|ref|XP_002511419.1|	27.22	2e-14	86.7	PREDICTED: serine/threonine-protein kinase HT1 [Ricinus communis]
Dmel_0024179_wit_wishful_thinking_Source_FlyBase_0024179_HG_417	gi|1021519724|ref|XP_016203280.1|	26.92	3e-14	86.3	PREDICTED: serine/threonine-protein kinase HT1 [Arachis ipaensis]
Dmel_0024179_wit_wishful_thinking_Source_FlyBase_0024179_HG_417	gi|1039907411|ref|XP_017181434.1|	25.71	3e-14	86.3	PREDICTED: serine/threonine-protein kinase HT1-like [Malus domestica]
Dmel_0024179_wit_wishful_thinking_Source_FlyBase_0024179_HG_417	gi|1012176603|ref|XP_015967083.1|	26.92	3e-14	86.3	PREDICTED: serine/threonine-protein kinase HT1-like [Arachis duranensis]
Dmel_0024179_wit_wishful_thinking_Source_FlyBase_0024179_HG_417	gi|1035918166|gb|OAY47757.1|	28.25	3e-14	86.3	hypothetical protein MANES_06G103700 [Manihot esculenta]
Dmel_0024179_wit_wishful_thinking_Source_FlyBase_0024179_HG_417	gi|1072932330|ref|XP_018476828.1|	28.48	3e-14	86.3	PREDICTED: serine/threonine-protein kinase STY8 [Raphanus sativus]
Dmel_0024179_wit_wishful_thinking_Source_FlyBase_0024179_HG_417	gi|147857438|emb|CAN80789.1|	30.20	3e-14	87.8	hypothetical protein VITISV_020546 [Vitis vinifera]
Dmel_0024179_wit_wishful_thinking_Source_FlyBase_0024179_HG_417	gi|1029137729|ref|XP_016746874.1|	26.69	3e-14	86.3	PREDICTED: serine/threonine-protein kinase STY8-like [Gossypium hirsutum]
Dmel_0024179_wit_wishful_thinking_Source_FlyBase_0024179_HG_417	gi|694414110|ref|XP_009335290.1|	26.03	3e-14	86.3	PREDICTED: serine/threonine-protein kinase HT1-like [Pyrus x bretschneideri]
Dmel_0024179_wit_wishful_thinking_Source_FlyBase_0024179_HG_417	gi|922363682|ref|XP_003608974.2|	26.96	3e-14	86.3	Serine/Threonine-kinase HT1-like protein [Medicago truncatula]
Dmel_0024179_wit_wishful_thinking_Source_FlyBase_0024179_HG_417	gi|1050555344|ref|XP_017613327.1|	26.69	3e-14	86.3	PREDICTED: serine/threonine-protein kinase STY8-like [Gossypium arboreum]
Dmel_0024179_wit_wishful_thinking_Source_FlyBase_0024179_HG_417	gi|831755689|ref|XP_012748492.1|	24.76	3e-14	88.6	hypothetical protein SAMD00019534_116290, partial [Acytostelium subglobosum LB1]
Dmel_0024179_wit_wishful_thinking_Source_FlyBase_0024179_HG_417	gi|1021519544|ref|XP_016203191.1|	27.96	3e-14	86.3	PREDICTED: serine/threonine-protein kinase HT1-like [Arachis ipaensis]
Dmel_0024179_wit_wishful_thinking_Source_FlyBase_0024179_HG_417	gi|657997097|ref|XP_008390925.1|	26.35	3e-14	86.3	PREDICTED: serine/threonine-protein kinase HT1 isoform X1 [Malus domestica]
Dmel_0024179_wit_wishful_thinking_Source_FlyBase_0024179_HG_417	gi|223543355|gb|EEF44886.1|	27.10	3e-14	86.7	protein kinase atmrk1, putative [Ricinus communis]
Dmel_0024179_wit_wishful_thinking_Source_FlyBase_0024179_HG_417	gi|297733801|emb|CBI15048.3|	27.53	3e-14	85.5	unnamed protein product, partial [Vitis vinifera]
Dmel_0024179_wit_wishful_thinking_Source_FlyBase_0024179_HG_417	gi|641850831|gb|KDO69703.1|	27.39	3e-14	85.5	hypothetical protein CISIN_1g018489mg [Citrus sinensis]
Dmel_0024179_wit_wishful_thinking_Source_FlyBase_0024179_HG_417	gi|658055692|ref|XP_008363596.1|	27.92	3e-14	87.4	PREDICTED: G-type lectin S-receptor-like serine/threonine-protein kinase SD1-1 [Malus domestica]
Dmel_0024179_wit_wishful_thinking_Source_FlyBase_0024179_HG_417	gi|1063478798|ref|XP_007036183.2|	27.01	4e-14	85.9	PREDICTED: serine/threonine-protein kinase STY8 [Theobroma cacao]
Dmel_0024179_wit_wishful_thinking_Source_FlyBase_0024179_HG_417	gi|823128714|ref|XP_012444160.1|	26.69	4e-14	85.9	PREDICTED: serine/threonine-protein kinase HT1-like [Gossypium raimondii]
Dmel_0024179_wit_wishful_thinking_Source_FlyBase_0024179_HG_417	gi|225457064|ref|XP_002283021.1|	27.53	4e-14	85.9	PREDICTED: serine/threonine-protein kinase HT1 [Vitis vinifera]
Dmel_0024179_wit_wishful_thinking_Source_FlyBase_0024179_HG_417	gi|1028990052|ref|XP_016749872.1|	26.69	4e-14	85.5	PREDICTED: serine/threonine-protein kinase STY8-like [Gossypium hirsutum]
Dmel_0024179_wit_wishful_thinking_Source_FlyBase_0024179_HG_417	gi|1045399000|dbj|GAU19650.1|	26.96	4e-14	85.9	hypothetical protein TSUD_185660 [Trifolium subterraneum]
Dmel_0024179_wit_wishful_thinking_Source_FlyBase_0024179_HG_417	gi|567894612|ref|XP_006439794.1|	27.39	4e-14	85.9	hypothetical protein CICLE_v10020546mg [Citrus clementina]
Dmel_0024179_wit_wishful_thinking_Source_FlyBase_0024179_HG_417	gi|694388327|ref|XP_009369877.1|	25.40	4e-14	85.9	PREDICTED: serine/threonine-protein kinase HT1-like [Pyrus x bretschneideri]
Dmel_0024179_wit_wishful_thinking_Source_FlyBase_0024179_HG_417	gi|1012179259|ref|XP_015967722.1|	27.96	4e-14	85.9	PREDICTED: serine/threonine-protein kinase HT1-like [Arachis duranensis]
Dmel_0024179_wit_wishful_thinking_Source_FlyBase_0024179_HG_417	gi|727651216|ref|XP_010496308.1|	27.05	4e-14	85.9	PREDICTED: serine/threonine-protein kinase HT1 [Camelina sativa]
Dmel_0024179_wit_wishful_thinking_Source_FlyBase_0024179_HG_417	gi|720010010|ref|XP_010259112.1|	24.69	4e-14	85.5	PREDICTED: serine/threonine-protein kinase HT1-like [Nelumbo nucifera]
Dmel_0024179_wit_wishful_thinking_Source_FlyBase_0024179_HG_417	gi|747100778|ref|XP_011098491.1|	27.53	4e-14	85.5	PREDICTED: serine/threonine-protein kinase HT1-like [Sesamum indicum]
Dmel_0024179_wit_wishful_thinking_Source_FlyBase_0024179_HG_417	gi|1098833248|ref|XP_018823147.1|	27.01	4e-14	85.1	PREDICTED: serine/threonine-protein kinase HT1 [Juglans regia]
Dmel_0024179_wit_wishful_thinking_Source_FlyBase_0024179_HG_417	gi|1079240727|ref|XP_018507565.1|	28.25	5e-14	87.0	PREDICTED: G-type lectin S-receptor-like serine/threonine-protein kinase SD1-1 isoform X2 [Pyrus x bretschneideri]
Dmel_0024179_wit_wishful_thinking_Source_FlyBase_0024179_HG_417	gi|743936882|ref|XP_011012834.1|	26.37	5e-14	85.5	PREDICTED: serine/threonine-protein kinase HT1-like [Populus euphratica]
Dmel_0024179_wit_wishful_thinking_Source_FlyBase_0024179_HG_417	gi|902220294|gb|KNA18570.1|	27.33	5e-14	85.1	hypothetical protein SOVF_069690 [Spinacia oleracea]
Dmel_0024179_wit_wishful_thinking_Source_FlyBase_0024179_HG_417	gi|1029101714|ref|XP_016710222.1|	26.90	5e-14	85.5	PREDICTED: serine/threonine-protein kinase STY8-like isoform X1 [Gossypium hirsutum]
Dmel_0024179_wit_wishful_thinking_Source_FlyBase_0024179_HG_417	gi|694393006|ref|XP_009371960.1|	26.03	5e-14	85.9	PREDICTED: serine/threonine-protein kinase HT1-like [Pyrus x bretschneideri]
Dmel_0024179_wit_wishful_thinking_Source_FlyBase_0024179_HG_417	gi|566212653|ref|XP_002324014.2|	26.69	5e-14	85.5	kinase family protein [Populus trichocarpa]
Dmel_0024179_wit_wishful_thinking_Source_FlyBase_0024179_HG_417	gi|565482948|ref|XP_006299114.1|	27.05	5e-14	85.9	hypothetical protein CARUB_v10015255mg [Capsella rubella]
Dmel_0024179_wit_wishful_thinking_Source_FlyBase_0024179_HG_417	gi|1050616410|ref|XP_017630948.1|	26.90	5e-14	85.5	PREDICTED: serine/threonine-protein kinase HT1-like [Gossypium arboreum]
Dmel_0024179_wit_wishful_thinking_Source_FlyBase_0024179_HG_417	gi|573944976|ref|XP_006654831.1|	26.22	5e-14	85.5	PREDICTED: serine/threonine-protein kinase HT1-like [Oryza brachyantha]
Dmel_0024179_wit_wishful_thinking_Source_FlyBase_0024179_HG_417	gi|242053779|ref|XP_002456035.1|	26.54	5e-14	85.5	hypothetical protein SORBIDRAFT_03g029240 [Sorghum bicolor]
Dmel_0024179_wit_wishful_thinking_Source_FlyBase_0024179_HG_417	gi|743758168|ref|XP_010925403.1|	27.86	5e-14	85.1	PREDICTED: serine/threonine-protein kinase HT1-like [Elaeis guineensis]
Dmel_0024179_wit_wishful_thinking_Source_FlyBase_0024179_HG_417	gi|1031986403|ref|NP_001314356.1|	27.01	5e-14	85.5	serine/threonine-protein kinase HT1-like [Gossypium hirsutum]
Dmel_0024179_wit_wishful_thinking_Source_FlyBase_0024179_HG_417	gi|657974836|ref|XP_008379254.1|	26.70	5e-14	85.1	PREDICTED: serine/threonine-protein kinase STY8-like [Malus domestica]
Dmel_0024179_wit_wishful_thinking_Source_FlyBase_0024179_HG_417	gi|922349893|ref|XP_013450813.1|	26.73	5e-14	85.1	Serine/Threonine-kinase HT1-like protein [Medicago truncatula]
Dmel_0024179_wit_wishful_thinking_Source_FlyBase_0024179_HG_417	gi|1104627803|ref|XP_019070306.1|	28.25	5e-14	87.8	PREDICTED: LOW QUALITY PROTEIN: uncharacterized protein LOC101244686 [Solanum lycopersicum]
Dmel_0024179_wit_wishful_thinking_Source_FlyBase_0024179_HG_417	gi|1104627803|ref|XP_019070306.1|	30.00	6e-10	74.7	PREDICTED: LOW QUALITY PROTEIN: uncharacterized protein LOC101244686 [Solanum lycopersicum]
Dmel_0024179_wit_wishful_thinking_Source_FlyBase_0024179_HG_417	gi|470372457|ref|XP_004332916.1|	29.35	6e-14	87.8	phosphate ABC transporter, phosphate-binding protein PstS protein [Acanthamoeba castellanii str. Neff]
Dmel_0024179_wit_wishful_thinking_Source_FlyBase_0024179_HG_417	gi|470372457|ref|XP_004332916.1|	23.60	1e-08	70.1	phosphate ABC transporter, phosphate-binding protein PstS protein [Acanthamoeba castellanii str. Neff]
Dmel_0024179_wit_wishful_thinking_Source_FlyBase_0024179_HG_417	gi|669029338|emb|CDM83508.1|	27.08	6e-14	85.1	unnamed protein product [Triticum aestivum]
Dmel_0024179_wit_wishful_thinking_Source_FlyBase_0024179_HG_417	gi|823185475|ref|XP_012489542.1|	26.90	6e-14	85.1	PREDICTED: serine/threonine-protein kinase HT1 isoform X1 [Gossypium raimondii]
Dmel_0024179_wit_wishful_thinking_Source_FlyBase_0024179_HG_417	gi|731366834|ref|XP_010695285.1|	27.65	6e-14	85.1	PREDICTED: serine/threonine-protein kinase HT1-like [Beta vulgaris subsp. vulgaris]
Dmel_0024179_wit_wishful_thinking_Source_FlyBase_0024179_HG_417	gi|802542944|ref|XP_012081776.1|	27.33	6e-14	85.1	PREDICTED: serine/threonine-protein kinase HT1 [Jatropha curcas]
Dmel_0024179_wit_wishful_thinking_Source_FlyBase_0024179_HG_417	gi|449446652|ref|XP_004141085.1|	26.97	6e-14	85.1	PREDICTED: serine/threonine-protein kinase HT1 [Cucumis sativus]
Dmel_0024179_wit_wishful_thinking_Source_FlyBase_0024179_HG_417	gi|659085616|ref|XP_008443512.1|	26.97	6e-14	85.1	PREDICTED: serine/threonine-protein kinase HT1 [Cucumis melo]
Dmel_0024179_wit_wishful_thinking_Source_FlyBase_0024179_HG_417	gi|330799221|ref|XP_003287645.1|	25.17	6e-14	87.4	hypothetical protein DICPUDRAFT_32789 [Dictyostelium purpureum]
Dmel_0024179_wit_wishful_thinking_Source_FlyBase_0024179_HG_417	gi|567853762|ref|XP_006420001.1|	25.84	7e-14	85.1	hypothetical protein CICLE_v10005137mg [Citrus clementina]
Dmel_0024179_wit_wishful_thinking_Source_FlyBase_0024179_HG_417	gi|1002270703|ref|XP_015639670.1|	26.36	7e-14	85.1	PREDICTED: serine/threonine-protein kinase STY8 [Oryza sativa Japonica Group]
Dmel_0024179_wit_wishful_thinking_Source_FlyBase_0024179_HG_417	gi|1109260851|ref|XP_019154472.1|	27.65	7e-14	85.1	PREDICTED: serine/threonine-protein kinase HT1 [Ipomoea nil]
Dmel_0024179_wit_wishful_thinking_Source_FlyBase_0024179_HG_417	gi|242091471|ref|XP_002441568.1|	26.52	7e-14	84.7	hypothetical protein SORBIDRAFT_09g029440 [Sorghum bicolor]
Dmel_0024179_wit_wishful_thinking_Source_FlyBase_0024179_HG_417	gi|1072950518|ref|XP_018485947.1|	26.75	8e-14	85.1	PREDICTED: serine/threonine-protein kinase HT1 [Raphanus sativus]
Dmel_0024179_wit_wishful_thinking_Source_FlyBase_0024179_HG_417	gi|823215281|ref|XP_012440397.1|	27.39	8e-14	85.1	PREDICTED: serine/threonine-protein kinase HT1-like [Gossypium raimondii]
Dmel_0024179_wit_wishful_thinking_Source_FlyBase_0024179_HG_417	gi|226507753|ref|NP_001151897.1|	26.65	8e-14	84.7	ATP binding protein [Zea mays]
Dmel_0024179_wit_wishful_thinking_Source_FlyBase_0024179_HG_417	gi|1013938317|gb|KYQ92009.1|	27.89	8e-14	87.0	ankyrin repeat-containing protein [Dictyostelium lacteum]
Dmel_0024179_wit_wishful_thinking_Source_FlyBase_0024179_HG_417	gi|802652381|ref|XP_012080088.1|	27.22	8e-14	84.7	PREDICTED: serine/threonine-protein kinase HT1-like [Jatropha curcas]
Dmel_0024179_wit_wishful_thinking_Source_FlyBase_0024179_HG_417	gi|1040812163|ref|XP_017227943.1|	26.98	8e-14	84.7	PREDICTED: serine/threonine-protein kinase HT1 [Daucus carota subsp. sativus]
Dmel_0024179_wit_wishful_thinking_Source_FlyBase_0024179_HG_417	gi|508710468|gb|EOY02365.1|	26.99	8e-14	85.9	Kinase superfamily protein isoform 1 [Theobroma cacao]
Dmel_0024179_wit_wishful_thinking_Source_FlyBase_0024179_HG_417	gi|1011998528|ref|XP_015968805.1|	26.69	9e-14	84.7	PREDICTED: serine/threonine-protein kinase HT1-like [Arachis duranensis]
Dmel_0024179_wit_wishful_thinking_Source_FlyBase_0024179_HG_417	gi|747066416|ref|XP_011079887.1|	26.12	9e-14	84.7	PREDICTED: serine/threonine-protein kinase HT1 [Sesamum indicum]
Dmel_0024179_wit_wishful_thinking_Source_FlyBase_0024179_HG_417	gi|950934937|ref|XP_014515570.1|	28.39	9e-14	85.5	PREDICTED: serine/threonine-protein kinase HT1 isoform X1 [Vigna radiata var. radiata]
Dmel_0024179_wit_wishful_thinking_Source_FlyBase_0024179_HG_417	gi|685374333|ref|XP_009120414.1|	29.37	9e-14	86.3	PREDICTED: putative L-type lectin-domain containing receptor kinase II.2 [Brassica rapa]
Dmel_0024179_wit_wishful_thinking_Source_FlyBase_0024179_HG_417	gi|831763860|ref|XP_012750998.1|	24.85	1e-13	86.7	hypothetical protein SAMD00019534_091290 [Acytostelium subglobosum LB1]
Dmel_0024179_wit_wishful_thinking_Source_FlyBase_0024179_HG_417	gi|674899929|emb|CDY33005.1|	29.37	1e-13	85.9	BnaA10g12110D [Brassica napus]
Dmel_0024179_wit_wishful_thinking_Source_FlyBase_0024179_HG_417	gi|923891491|ref|XP_013716811.1|	29.37	1e-13	86.3	PREDICTED: putative L-type lectin-domain containing receptor kinase II.2 [Brassica napus]
Dmel_0024179_wit_wishful_thinking_Source_FlyBase_0024179_HG_417	gi|729317480|ref|XP_010532275.1|	27.61	1e-13	84.3	PREDICTED: serine/threonine-protein kinase HT1-like isoform X1 [Tarenaya hassleriana]
Dmel_0024179_wit_wishful_thinking_Source_FlyBase_0024179_HG_417	gi|674244851|gb|KFK37616.1|	26.75	1e-13	84.7	hypothetical protein AALP_AA3G006100 [Arabis alpina]
Dmel_0024179_wit_wishful_thinking_Source_FlyBase_0024179_HG_417	gi|595945303|ref|XP_007216049.1|	26.48	1e-13	84.0	serine/threonine-protein kinase HT1 [Prunus persica]
Dmel_0024179_wit_wishful_thinking_Source_FlyBase_0024179_HG_417	gi|1026034588|ref|XP_016563462.1|	26.84	1e-13	84.3	PREDICTED: serine/threonine-protein kinase HT1-like [Capsicum annuum]
Dmel_0024179_wit_wishful_thinking_Source_FlyBase_0024179_HG_417	gi|604318409|gb|EYU29919.1|	27.22	1e-13	84.0	hypothetical protein MIMGU_mgv1a022188mg, partial [Erythranthe guttata]
Dmel_0024179_wit_wishful_thinking_Source_FlyBase_0024179_HG_417	gi|674895316|emb|CDY37517.1|	26.44	1e-13	84.3	BnaA05g33820D [Brassica napus]
Dmel_0024179_wit_wishful_thinking_Source_FlyBase_0024179_HG_417	gi|225452482|ref|XP_002278739.1|	27.01	1e-13	84.0	PREDICTED: serine/threonine-protein kinase HT1 [Vitis vinifera]
Dmel_0024179_wit_wishful_thinking_Source_FlyBase_0024179_HG_417	gi|1035901291|gb|OAY30891.1|	27.53	1e-13	84.0	hypothetical protein MANES_14G067100 [Manihot esculenta]
Dmel_0024179_wit_wishful_thinking_Source_FlyBase_0024179_HG_417	gi|685313679|ref|XP_009147438.1|	26.44	1e-13	84.3	PREDICTED: serine/threonine-protein kinase HT1 [Brassica rapa]
Dmel_0024179_wit_wishful_thinking_Source_FlyBase_0024179_HG_417	gi|66811148|ref|XP_639282.1|	25.68	1e-13	86.7	protein kinase, TKL group [Dictyostelium discoideum AX4]
Dmel_0024179_wit_wishful_thinking_Source_FlyBase_0024179_HG_417	gi|835928753|ref|XP_012699248.1|	31.49	1e-13	86.3	PREDICTED: G-type lectin S-receptor-like serine/threonine-protein kinase At1g11330 [Setaria italica]
Dmel_0024179_wit_wishful_thinking_Source_FlyBase_0024179_HG_417	gi|848892367|ref|XP_012846266.1|	27.22	1e-13	84.0	PREDICTED: serine/threonine-protein kinase HT1-like [Erythranthe guttata]
Dmel_0024179_wit_wishful_thinking_Source_FlyBase_0024179_HG_417	gi|1035898379|gb|OAY27980.1|	26.23	1e-13	83.6	hypothetical protein MANES_15G031400 [Manihot esculenta]
Dmel_0024179_wit_wishful_thinking_Source_FlyBase_0024179_HG_417	gi|729290521|ref|XP_010535515.1|	25.53	1e-13	85.5	PREDICTED: L-type lectin-domain containing receptor kinase V.5-like [Tarenaya hassleriana]
Dmel_0024179_wit_wishful_thinking_Source_FlyBase_0024179_HG_417	gi|645249157|ref|XP_008230622.1|	26.99	1e-13	84.0	PREDICTED: serine/threonine-protein kinase HT1 [Prunus mume]
Dmel_0024179_wit_wishful_thinking_Source_FlyBase_0024179_HG_417	gi|1137213711|gb|OMO81507.1|	27.41	1e-13	85.5	hypothetical protein CCACVL1_12383 [Corchorus capsularis]
Dmel_0024179_wit_wishful_thinking_Source_FlyBase_0024179_HG_417	gi|49457168|emb|CAE51341.1|	25.08	1e-13	86.3	Phagocytosis 2 [Dictyostelium discoideum]
Dmel_0024179_wit_wishful_thinking_Source_FlyBase_0024179_HG_417	gi|720083731|ref|XP_010242982.1|	27.71	2e-13	83.6	PREDICTED: serine/threonine-protein kinase HT1-like [Nelumbo nucifera]
Dmel_0024179_wit_wishful_thinking_Source_FlyBase_0024179_HG_417	gi|66810530|ref|XP_638972.1|	25.08	2e-13	86.3	protein serine/threonine kinase [Dictyostelium discoideum AX4]
Dmel_0024179_wit_wishful_thinking_Source_FlyBase_0024179_HG_417	gi|168016063|ref|XP_001760569.1|	27.53	2e-13	82.8	predicted protein [Physcomitrella patens]
Dmel_0024179_wit_wishful_thinking_Source_FlyBase_0024179_HG_417	gi|697118705|ref|XP_009613289.1|	27.73	2e-13	84.0	PREDICTED: serine/threonine-protein kinase HT1-like [Nicotiana tomentosiformis]
Dmel_0024179_wit_wishful_thinking_Source_FlyBase_0024179_HG_417	gi|1109021269|ref|XP_019098251.1|	26.75	2e-13	84.3	PREDICTED: serine/threonine-protein kinase HT1-like isoform X1 [Camelina sativa]
Dmel_0024179_wit_wishful_thinking_Source_FlyBase_0024179_HG_417	gi|470381713|ref|XP_004333800.1|	31.97	2e-13	85.9	protein kinase domain containing protein [Acanthamoeba castellanii str. Neff]
Dmel_0024179_wit_wishful_thinking_Source_FlyBase_0024179_HG_417	gi|1035898380|gb|OAY27981.1|	26.23	2e-13	84.0	hypothetical protein MANES_15G031400 [Manihot esculenta]
Dmel_0024179_wit_wishful_thinking_Source_FlyBase_0024179_HG_417	gi|1117513846|ref|XP_019442574.1|	26.90	2e-13	83.6	PREDICTED: serine/threonine-protein kinase HT1-like isoform X1 [Lupinus angustifolius]
Dmel_0024179_wit_wishful_thinking_Source_FlyBase_0024179_HG_417	gi|831770192|ref|XP_012752930.1|	24.40	2e-13	85.9	hypothetical protein SAMD00019534_070690, partial [Acytostelium subglobosum LB1]
Dmel_0024179_wit_wishful_thinking_Source_FlyBase_0024179_HG_417	gi|672128908|ref|XP_008787949.1|	28.05	2e-13	83.6	PREDICTED: serine/threonine-protein kinase HT1-like [Phoenix dactylifera]
Dmel_0024179_wit_wishful_thinking_Source_FlyBase_0024179_HG_417	gi|674883395|emb|CDY49058.1|	26.44	2e-13	83.6	BnaC05g48860D [Brassica napus]
Dmel_0024179_wit_wishful_thinking_Source_FlyBase_0024179_HG_417	gi|743926704|ref|XP_011007522.1|	26.37	2e-13	83.6	PREDICTED: serine/threonine-protein kinase HT1-like isoform X1 [Populus euphratica]
Dmel_0024179_wit_wishful_thinking_Source_FlyBase_0024179_HG_417	gi|923920654|ref|XP_013729604.1|	29.02	2e-13	85.1	PREDICTED: putative L-type lectin-domain containing receptor kinase II.2 isoform X1 [Brassica napus]
Dmel_0024179_wit_wishful_thinking_Source_FlyBase_0024179_HG_417	gi|1035408159|ref|XP_008451641.2|	31.22	2e-13	82.0	PREDICTED: serine/threonine-protein kinase HT1 [Cucumis melo]
Dmel_0024179_wit_wishful_thinking_Source_FlyBase_0024179_HG_417	gi|222618933|gb|EEE55065.1|	26.30	2e-13	83.2	hypothetical protein OsJ_02781 [Oryza sativa Japonica Group]
Dmel_0024179_wit_wishful_thinking_Source_FlyBase_0024179_HG_417	gi|971573262|ref|XP_015170168.1|	28.53	2e-13	85.5	PREDICTED: G-type lectin S-receptor-like serine/threonine-protein kinase At4g27290 isoform X1 [Solanum tuberosum]
Dmel_0024179_wit_wishful_thinking_Source_FlyBase_0024179_HG_417	gi|764552915|ref|XP_011460350.1|	30.07	2e-13	84.7	PREDICTED: putative receptor-like protein kinase At4g00960 [Fragaria vesca subsp. vesca]
Dmel_0024179_wit_wishful_thinking_Source_FlyBase_0024179_HG_417	gi|703091202|ref|XP_010094284.1|	26.90	2e-13	83.6	Serine/threonine-protein kinase HT1 [Morus notabilis]
Dmel_0024179_wit_wishful_thinking_Source_FlyBase_0024179_HG_417	gi|224059956|ref|XP_002300019.1|	26.37	2e-13	83.6	kinase family protein [Populus trichocarpa]
Dmel_0024179_wit_wishful_thinking_Source_FlyBase_0024179_HG_417	gi|1072987701|ref|XP_018444511.1|	25.70	2e-13	83.2	PREDICTED: serine/threonine-protein kinase HT1-like [Raphanus sativus]
Dmel_0024179_wit_wishful_thinking_Source_FlyBase_0024179_HG_417	gi|922495781|ref|XP_013586418.1|	26.44	2e-13	83.6	PREDICTED: serine/threonine-protein kinase HT1 [Brassica oleracea var. oleracea]
Dmel_0024179_wit_wishful_thinking_Source_FlyBase_0024179_HG_417	gi|357128406|ref|XP_003565864.1|	27.27	2e-13	83.2	PREDICTED: serine/threonine-protein kinase STY8-like [Brachypodium distachyon]
Dmel_0024179_wit_wishful_thinking_Source_FlyBase_0024179_HG_417	gi|971573266|ref|XP_015170170.1|	28.53	2e-13	84.7	PREDICTED: G-type lectin S-receptor-like serine/threonine-protein kinase At4g27290 isoform X3 [Solanum tuberosum]
Dmel_0024179_wit_wishful_thinking_Source_FlyBase_0024179_HG_417	gi|296085233|emb|CBI28728.3|	27.19	2e-13	83.6	unnamed protein product, partial [Vitis vinifera]
Dmel_0024179_wit_wishful_thinking_Source_FlyBase_0024179_HG_417	gi|731394911|ref|XP_010651999.1|	27.19	2e-13	83.6	PREDICTED: serine/threonine-protein kinase HT1 [Vitis vinifera]
Dmel_0024179_wit_wishful_thinking_Source_FlyBase_0024179_HG_417	gi|923920656|ref|XP_013729605.1|	29.02	3e-13	84.7	PREDICTED: putative L-type lectin-domain containing receptor kinase II.2 isoform X2 [Brassica napus]
Dmel_0024179_wit_wishful_thinking_Source_FlyBase_0024179_HG_417	gi|147846115|emb|CAN82019.1|	27.19	3e-13	83.2	hypothetical protein VITISV_003418 [Vitis vinifera]
Dmel_0024179_wit_wishful_thinking_Source_FlyBase_0024179_HG_417	gi|645259532|ref|XP_008235406.1|	31.14	3e-13	85.1	PREDICTED: G-type lectin S-receptor-like serine/threonine-protein kinase At1g11410 [Prunus mume]
Dmel_0024179_wit_wishful_thinking_Source_FlyBase_0024179_HG_417	gi|222642038|gb|EEE70170.1|	30.34	3e-13	85.5	hypothetical protein OsJ_30246 [Oryza sativa Japonica Group]
Dmel_0024179_wit_wishful_thinking_Source_FlyBase_0024179_HG_417	gi|1021023292|gb|KZM81087.1|	27.62	3e-13	84.0	hypothetical protein DCAR_031311 [Daucus carota subsp. sativus]
Dmel_0024179_wit_wishful_thinking_Source_FlyBase_0024179_HG_417	gi|223535923|gb|EEF37582.1|	26.54	3e-13	84.0	protein kinase atmrk1, putative [Ricinus communis]
Dmel_0024179_wit_wishful_thinking_Source_FlyBase_0024179_HG_417	gi|674926858|emb|CDY06483.1|	26.71	3e-13	82.8	BnaC06g11610D [Brassica napus]
Dmel_0024179_wit_wishful_thinking_Source_FlyBase_0024179_HG_417	gi|971573264|ref|XP_015170169.1|	28.53	3e-13	84.3	PREDICTED: G-type lectin S-receptor-like serine/threonine-protein kinase At4g27290 isoform X2 [Solanum tuberosum]
Dmel_0024179_wit_wishful_thinking_Source_FlyBase_0024179_HG_417	gi|449704595|gb|EMD44808.1|	25.94	3e-13	84.3	serine/threonine protein kinase, putative [Entamoeba histolytica KU27]
Dmel_0024179_wit_wishful_thinking_Source_FlyBase_0024179_HG_417	gi|565430876|ref|XP_006279798.1|	30.40	3e-13	84.7	hypothetical protein CARUB_v10027940mg [Capsella rubella]
[truncated: 233 more rows]
