# Supplementary material for: Reconstruction of the ancestral metazoan genome reveals an increase in genomic novelty
Source: Nat Commun. 2018 Apr 30;9:1730. doi: 10.1038/s41467-018-04136-5 (PMC5928047; doi:10.1038/s41467-018-04136-5)
Supplement: Supplementary file 12 — Supplementary Data 9 [file 41467_2018_4136_MOESM12_ESM.zip › Node 3 - Metazoa/HG_495_seqs_BLAST_headers.cvs]

Query	Subject	%id	e-value	bit-score	Subject_description_[Organism]
Dmel_0010109_dpn_deadpan_Source_FlyBase_0010109_HG_495	gi|953100694|gb|AAW43803.2|	29.00	0.001	52.0	conserved hypothetical protein [Cryptococcus neoformans var. neoformans JEC21]
Dmel_0010109_dpn_deadpan_Source_FlyBase_0010109_HG_495	gi|58267908|ref|XP_571110.1|	29.00	0.002	51.6	hypothetical protein [Cryptococcus neoformans var. neoformans JEC21]
Dmel_0010109_dpn_deadpan_Source_FlyBase_0010109_HG_495	gi|1101789823|ref|XP_018993325.1|	32.00	0.003	50.8	hypothetical protein L202_03925 [Cryptococcus amylolentus CBS 6039]
Dmel_0010109_dpn_deadpan_Source_FlyBase_0010109_HG_495	gi|1062160521|gb|ODO07121.1|	34.21	0.003	50.4	hypothetical protein I350_04491 [Cryptococcus amylolentus CBS 6273]
Dmel_0010109_dpn_deadpan_Source_FlyBase_0010109_HG_495	gi|757328388|gb|KIR34438.1|	28.00	0.003	50.8	hypothetical protein I352_02684 [Cryptococcus gattii VGII MMRL2647]
Dmel_0010109_dpn_deadpan_Source_FlyBase_0010109_HG_495	gi|1102213496|ref|XP_019032731.1|	32.00	0.003	50.4	hypothetical protein L198_02858 [Tsuchiyaea wingfieldii CBS 7118]
Dmel_0010109_dpn_deadpan_Source_FlyBase_0010109_HG_495	gi|1062144638|gb|ODN91288.1|	30.68	0.004	50.1	hypothetical protein L203_01493 [Cryptococcus depauperatus CBS 7841]
Dmel_0010109_dpn_deadpan_Source_FlyBase_0010109_HG_495	gi|757393985|gb|KIR99284.1|	28.00	0.005	50.1	hypothetical protein L804_02909 [Cryptococcus gattii VGII 2001/935-1]
Dmel_0010109_dpn_deadpan_Source_FlyBase_0010109_HG_495	gi|757333593|gb|KIR39625.1|	33.85	0.005	50.1	hypothetical protein I313_04651 [Cryptococcus gattii VGII Ram5]
Dmel_0010109_dpn_deadpan_Source_FlyBase_0010109_HG_495	gi|799329403|ref|XP_012049687.1|	30.69	0.005	50.1	hypothetical protein CNAG_02516 [Cryptococcus neoformans var. grubii H99]
Dmel_0010109_dpn_deadpan_Source_FlyBase_0010109_HG_495	gi|686626808|gb|KGB78128.1|	33.85	0.005	50.1	hypothetical protein CNBG_4215 [Cryptococcus gattii VGII R265]
Dmel_0010109_dpn_deadpan_Source_FlyBase_0010109_HG_495	gi|757323523|gb|KIR29598.1|	33.85	0.005	50.1	hypothetical protein I309_01667 [Cryptococcus gattii VGII LA55]
Dmel_0010109_dpn_deadpan_Source_FlyBase_0010109_HG_495	gi|930419873|ref|XP_014184209.1|	33.73	0.006	49.7	hypothetical protein A1Q1_05259 [Trichosporon asahii var. asahii CBS 2479]
Dmel_0010109_dpn_deadpan_Source_FlyBase_0010109_HG_495	gi|799331522|ref|XP_012050200.1|	30.69	0.006	49.7	hypothetical protein, variant 1 [Cryptococcus neoformans var. grubii H99]
Dmel_0010109_dpn_deadpan_Source_FlyBase_0010109_HG_495	gi|406698874|gb|EKD02096.1|	33.33	0.009	48.5	hypothetical protein A1Q2_03598 [Trichosporon asahii var. asahii CBS 8904]
Dmel_0010109_dpn_deadpan_Source_FlyBase_0010109_HG_495	gi|757350588|gb|KIR56442.1|	36.36	0.010	49.3	hypothetical protein I315_00616 [Cryptococcus gattii Ru294]
Dmel_0010109_dpn_deadpan_Source_FlyBase_0010109_HG_495	gi|1062148778|gb|ODN95407.1|	30.68	0.010	48.9	hypothetical protein L204_03946 [Cryptococcus depauperatus CBS 7855]
Dmel_0010109_dpn_deadpan_Source_FlyBase_0010109_HG_495	gi|321258681|ref|XP_003194061.1|	36.36	0.012	48.9	hypothetical protein CGB_E0400W [Cryptococcus gattii WM276]
Dmel_0010109_dpn_deadpan_Source_FlyBase_0010109_HG_495	gi|353240358|emb|CCA72231.1|	28.67	0.012	48.5	probable CBF1-centromere binding factor 1 [Serendipita indica DSM 11827]
Dmel_0010109_dpn_deadpan_Source_FlyBase_0010109_HG_495	gi|757341078|gb|KIR47020.1|	36.36	0.012	48.9	hypothetical protein I312_03916 [Cryptococcus gattii CA1280]
Dmel_0010109_dpn_deadpan_Source_FlyBase_0010109_HG_495	gi|757354414|gb|KIR60243.1|	36.36	0.014	48.9	hypothetical protein I314_04099 [Cryptococcus gattii CA1873]
Dmel_0010109_dpn_deadpan_Source_FlyBase_0010109_HG_495	gi|765555058|gb|KJE95679.1|	46.97	0.015	48.9	hypothetical protein CAOG_006106 [Capsaspora owczarzaki ATCC 30864]
Dmel_0010109_dpn_deadpan_Source_FlyBase_0010109_HG_495	gi|470297677|ref|XP_004345696.1|	46.97	0.015	48.9	hypothetical protein CAOG_06106 [Capsaspora owczarzaki ATCC 30864]
Dmel_0010109_dpn_deadpan_Source_FlyBase_0010109_HG_495	gi|757380318|gb|KIR85670.1|	34.85	0.036	47.4	hypothetical protein I308_03777 [Cryptococcus gattii VGIV IND107]
Dmel_0010109_dpn_deadpan_Source_FlyBase_0010109_HG_495	gi|1045486808|gb|OCF78445.1|	31.71	0.050	47.0	hypothetical protein I204_00385 [Kwoniella mangroviensis CBS 8886]
Dmel_0010109_dpn_deadpan_Source_FlyBase_0010109_HG_495	gi|1071049110|ref|XP_018276754.1|	31.58	0.057	46.6	hypothetical protein CC85DRAFT_304309 [Cutaneotrichosporon oleaginosus]
Dmel_0010109_dpn_deadpan_Source_FlyBase_0010109_HG_495	gi|1045465561|gb|OCF58436.1|	31.71	0.059	46.6	hypothetical protein L486_04469 [Kwoniella mangroviensis CBS 10435]
Dmel_0010109_dpn_deadpan_Source_FlyBase_0010109_HG_495	gi|1101816906|ref|XP_019000630.1|	31.71	0.060	46.6	hypothetical protein I203_06675 [Kwoniella mangroviensis CBS 8507]
Dmel_0010109_dpn_deadpan_Source_FlyBase_0010109_HG_495	gi|589276706|ref|XP_007004083.1|	35.94	0.11	45.8	hypothetical protein TREMEDRAFT_61539 [Tremella mesenterica DSM 1558]
Dmel_0010109_dpn_deadpan_Source_FlyBase_0010109_HG_495	gi|593695599|ref|XP_007148298.1|	24.59	0.11	44.7	hypothetical protein PHAVU_006G196600g [Phaseolus vulgaris]
Dmel_0010109_dpn_deadpan_Source_FlyBase_0010109_HG_495	gi|729705227|emb|CEI98146.1|	33.78	0.11	45.1	hypothetical protein RMCBS344292_12263 [Rhizopus microsporus]
Dmel_0010109_dpn_deadpan_Source_FlyBase_0010109_HG_495	gi|729706831|emb|CEI96637.1|	33.78	0.12	45.1	hypothetical protein RMCBS344292_10794 [Rhizopus microsporus]
Dmel_0010109_dpn_deadpan_Source_FlyBase_0010109_HG_495	gi|1002261469|ref|XP_015635094.1|	29.25	0.15	45.4	PREDICTED: anthocyanin regulatory R-S protein [Oryza sativa Japonica Group]
Dmel_0010109_dpn_deadpan_Source_FlyBase_0010109_HG_495	gi|38345751|emb|CAE03479.2|	29.25	0.17	45.1	OSJNBa0065O17.4 [Oryza sativa Japonica Group]
Dmel_0010109_dpn_deadpan_Source_FlyBase_0010109_HG_495	gi|116310396|emb|CAH67406.1|	29.25	0.18	45.1	OSIGBa0137D06.7 [Oryza sativa Indica Group]
Dmel_0010109_dpn_deadpan_Source_FlyBase_0010109_HG_495	gi|218195355|gb|EEC77782.1|	29.25	0.19	45.1	hypothetical protein OsI_16951 [Oryza sativa Indica Group]
Dmel_0010109_dpn_deadpan_Source_FlyBase_0010109_HG_495	gi|727149650|emb|CEG68456.1|	33.78	0.24	44.3	hypothetical protein RMATCC62417_04713 [Rhizopus microsporus]
Dmel_0010109_dpn_deadpan_Source_FlyBase_0010109_HG_495	gi|1109240622|ref|XP_019194986.1|	27.66	0.28	43.5	PREDICTED: transcription factor BIM2 isoform X3 [Ipomoea nil]
Dmel_0010109_dpn_deadpan_Source_FlyBase_0010109_HG_495	gi|1109240616|ref|XP_019194983.1|	27.66	0.28	43.9	PREDICTED: transcription factor BIM2 isoform X1 [Ipomoea nil]
Dmel_0010109_dpn_deadpan_Source_FlyBase_0010109_HG_495	gi|384494934|gb|EIE85425.1|	27.68	0.29	43.9	hypothetical protein RO3G_10135 [Rhizopus delemar RA 99-880]
Dmel_0010109_dpn_deadpan_Source_FlyBase_0010109_HG_495	gi|1109240620|ref|XP_019194985.1|	27.66	0.35	43.5	PREDICTED: transcription factor BIM2 isoform X2 [Ipomoea nil]
Dmel_0010109_dpn_deadpan_Source_FlyBase_0010109_HG_495	gi|384497849|gb|EIE88340.1|	28.57	0.44	43.1	hypothetical protein RO3G_13051 [Rhizopus delemar RA 99-880]
Dmel_0010109_dpn_deadpan_Source_FlyBase_0010109_HG_495	gi|702470594|ref|XP_010030576.1|	30.10	1.7	41.6	PREDICTED: transcription factor SPATULA [Eucalyptus grandis]
Dmel_0010109_dpn_deadpan_Source_FlyBase_0010109_HG_495	gi|1032641050|gb|OAQ22467.1|	28.26	5.0	38.5	hypothetical protein K457DRAFT_1160500, partial [Mortierella elongata AG-77]
Dmel_0010109_dpn_deadpan_Source_FlyBase_0010109_HG_495	gi|302687376|ref|XP_003033368.1|	26.67	6.6	40.0	hypothetical protein SCHCODRAFT_15404 [Schizophyllum commune H4-8]
Dmel_0001168_h_hairy_Source_FlyBase_0001168_HG_495	gi|242080415|ref|XP_002444976.1|	30.00	0.18	43.9	hypothetical protein SORBIDRAFT_07g002200 [Sorghum bicolor]
Dmel_0001168_h_hairy_Source_FlyBase_0001168_HG_495	gi|758354486|dbj|GAN03496.1|	34.85	0.70	42.4	hypothetical protein MAM1_0041c02950 [Mucor ambiguus]
Dmel_0001168_h_hairy_Source_FlyBase_0001168_HG_495	gi|511007434|gb|EPB88724.1|	34.85	1.0	42.0	hypothetical protein HMPREF1544_04483 [Mucor circinelloides f. circinelloides 1006PhL]
Dmel_0032741_Side_similar_to_Deadpan_Source_FlyBase_0032741_HG_495	gi|470297677|ref|XP_004345696.1|	42.03	0.004	50.8	hypothetical protein CAOG_06106 [Capsaspora owczarzaki ATCC 30864]
Dmel_0032741_Side_similar_to_Deadpan_Source_FlyBase_0032741_HG_495	gi|765555058|gb|KJE95679.1|	42.03	0.004	50.8	hypothetical protein CAOG_006106 [Capsaspora owczarzaki ATCC 30864]
Dmel_0032741_Side_similar_to_Deadpan_Source_FlyBase_0032741_HG_495	gi|941214716|ref|WP_055083955.1|	27.16	2.5	42.0	translation initiation factor IF-2 [Kocuria salsicia]
Dmel_0002734_HLHmdelta_E_spl_region_transcript_mdelta_Source_FlyBase_0002734_HG_495	gi|765555058|gb|KJE95679.1|	36.84	0.096	43.1	hypothetical protein CAOG_006106 [Capsaspora owczarzaki ATCC 30864]
Dmel_0002734_HLHmdelta_E_spl_region_transcript_mdelta_Source_FlyBase_0002734_HG_495	gi|470297677|ref|XP_004345696.1|	38.24	0.12	42.7	hypothetical protein CAOG_06106 [Capsaspora owczarzaki ATCC 30864]
Dmel_0002734_HLHmdelta_E_spl_region_transcript_mdelta_Source_FlyBase_0002734_HG_495	gi|751753674|gb|KIN01852.1|	31.62	1.1	39.7	hypothetical protein OIDMADRAFT_120781 [Oidiodendron maius Zn]
Dmel_0002734_HLHmdelta_E_spl_region_transcript_mdelta_Source_FlyBase_0002734_HG_495	gi|1002211019|gb|KXT06427.1|	34.21	1.5	39.7	hypothetical protein AC578_6045 [Mycosphaerella eumusae]
Dmel_0002734_HLHmdelta_E_spl_region_transcript_mdelta_Source_FlyBase_0002734_HG_495	gi|627797565|ref|XP_007672130.1|	33.77	1.9	39.3	hypothetical protein BAUCODRAFT_190174 [Baudoinia panamericana UAMH 10762]
Dmel_0002734_HLHmdelta_E_spl_region_transcript_mdelta_Source_FlyBase_0002734_HG_495	gi|1046767620|gb|OCK76279.1|	38.46	3.6	38.5	hypothetical protein K432DRAFT_306726 [Lepidopterella palustris CBS 459.81]
Dmel_0002734_HLHmdelta_E_spl_region_transcript_mdelta_Source_FlyBase_0002734_HG_495	gi|729712965|emb|CEI90745.1|	29.11	3.7	37.4	hypothetical protein RMCBS344292_05058 [Rhizopus microsporus]
Dmel_0002734_HLHmdelta_E_spl_region_transcript_mdelta_Source_FlyBase_0002734_HG_495	gi|1090864543|ref|XP_018713614.1|	26.00	3.9	38.5	hypothetical protein METBIDRAFT_9438 [Metschnikowia bicuspidata var. bicuspidata NRRL YB-4993]
Dmel_0002734_HLHmdelta_E_spl_region_transcript_mdelta_Source_FlyBase_0002734_HG_495	gi|168067773|ref|XP_001785781.1|	28.43	4.1	38.1	predicted protein [Physcomitrella patens]
Dmel_0002734_HLHmdelta_E_spl_region_transcript_mdelta_Source_FlyBase_0002734_HG_495	gi|915680254|ref|XP_013339835.1|	38.18	4.6	38.1	hypothetical protein AUEXF2481DRAFT_33171 [Aureobasidium subglaciale EXF-2481]
Dmel_0002734_HLHmdelta_E_spl_region_transcript_mdelta_Source_FlyBase_0002734_HG_495	gi|629636854|ref|XP_007787073.1|	37.29	4.6	38.1	hypothetical protein EPUS_04607 [Endocarpon pusillum Z07020]
Dmel_0002734_HLHmdelta_E_spl_region_transcript_mdelta_Source_FlyBase_0002734_HG_495	gi|972234256|emb|CEN62815.1|	26.55	4.9	38.1	hypothetical protein ASPCAL09444 [Aspergillus calidoustus]
Dmel_0002734_HLHmdelta_E_spl_region_transcript_mdelta_Source_FlyBase_0002734_HG_495	gi|662500873|gb|KEQ58508.1|	38.18	5.2	37.7	hypothetical protein M437DRAFT_59197 [Aureobasidium melanogenum CBS 110374]
Dmel_0002734_HLHmdelta_E_spl_region_transcript_mdelta_Source_FlyBase_0002734_HG_495	gi|566200853|ref|XP_006376342.1|	42.55	5.6	37.7	hypothetical protein POPTR_0013s12190g [Populus trichocarpa]
Dmel_0002734_HLHmdelta_E_spl_region_transcript_mdelta_Source_FlyBase_0002734_HG_495	gi|743887622|ref|XP_011038201.1|	42.55	5.6	37.7	PREDICTED: transcription factor bHLH30-like [Populus euphratica]
Dmel_0002734_HLHmdelta_E_spl_region_transcript_mdelta_Source_FlyBase_0002734_HG_495	gi|258568836|ref|XP_002585162.1|	31.40	5.7	37.7	predicted protein [Uncinocarpus reesii 1704]
Dmel_0002734_HLHmdelta_E_spl_region_transcript_mdelta_Source_FlyBase_0002734_HG_495	gi|754347268|ref|XP_011270347.1|	36.51	5.8	38.1	hypothetical protein CAOG_08727 [Capsaspora owczarzaki ATCC 30864]
Dmel_0002734_HLHmdelta_E_spl_region_transcript_mdelta_Source_FlyBase_0002734_HG_495	gi|1147616144|ref|XP_020112115.1|	36.11	5.8	37.7	transcription factor FER-LIKE IRON DEFICIENCY-INDUCED TRANSCRIPTION FACTOR-like [Ananas comosus]
Dmel_0002734_HLHmdelta_E_spl_region_transcript_mdelta_Source_FlyBase_0002734_HG_495	gi|918808941|ref|XP_013426395.1|	38.18	6.0	37.7	hypothetical protein M436DRAFT_73763 [Aureobasidium namibiae CBS 147.97]
Dmel_0002734_HLHmdelta_E_spl_region_transcript_mdelta_Source_FlyBase_0002734_HG_495	gi|1035963723|gb|OAY84194.1|	36.11	6.3	37.4	Transcription factor FER-LIKE IRON DEFICIENCY-INDUCED TRANSCRIPTION FACTOR, partial [Ananas comosus]
Dmel_0002734_HLHmdelta_E_spl_region_transcript_mdelta_Source_FlyBase_0002734_HG_495	gi|1066273473|ref|XP_018043223.1|	31.94	6.7	37.7	hypothetical protein CC84DRAFT_1160111 [Paraphaeosphaeria sporulosa]
Dmel_0002734_HLHmdelta_E_spl_region_transcript_mdelta_Source_FlyBase_0002734_HG_495	gi|927377049|ref|XP_013934375.1|	35.71	7.0	37.7	hypothetical protein HPODL_04117 [Ogataea parapolymorpha DL-1]
Dmel_0002734_HLHmdelta_E_spl_region_transcript_mdelta_Source_FlyBase_0002734_HG_495	gi|1119922875|ref|WP_072805650.1|	27.88	7.9	37.4	hypothetical protein [Rhodococcus yunnanensis]
Dmel_0002734_HLHmdelta_E_spl_region_transcript_mdelta_Source_FlyBase_0002734_HG_495	gi|474431882|gb|EMS68014.1|	32.53	8.2	37.4	Anthocyanin regulatory Lc protein [Triticum urartu]
Dmel_0002734_HLHmdelta_E_spl_region_transcript_mdelta_Source_FlyBase_0002734_HG_495	gi|1092158832|emb|CZT05296.1|	31.31	8.3	37.4	uncharacterized protein RAG0_11467 [Rhynchosporium agropyri]
Dmel_0002734_HLHmdelta_E_spl_region_transcript_mdelta_Source_FlyBase_0002734_HG_495	gi|1092143536|emb|CZT50284.1|	31.31	9.3	37.0	uncharacterized protein RSE6_11236 [Rhynchosporium secalis]
Dmel_0002734_HLHmdelta_E_spl_region_transcript_mdelta_Source_FlyBase_0002734_HG_495	gi|1092178546|emb|CZS90376.1|	31.31	9.7	37.0	uncharacterized protein RCO7_08567 [Rhynchosporium commune]
Dmel_0002733_HLHmbeta_E_spl_region_transcript_mbeta_Source_FlyBase_0002733_HG_495	gi|757328388|gb|KIR34438.1|	43.55	2e-04	51.2	hypothetical protein I352_02684 [Cryptococcus gattii VGII MMRL2647]
Dmel_0002733_HLHmbeta_E_spl_region_transcript_mbeta_Source_FlyBase_0002733_HG_495	gi|953100694|gb|AAW43803.2|	40.51	4e-04	50.8	conserved hypothetical protein [Cryptococcus neoformans var. neoformans JEC21]
Dmel_0002733_HLHmbeta_E_spl_region_transcript_mbeta_Source_FlyBase_0002733_HG_495	gi|58267908|ref|XP_571110.1|	40.51	5e-04	50.4	hypothetical protein [Cryptococcus neoformans var. neoformans JEC21]
Dmel_0002733_HLHmbeta_E_spl_region_transcript_mbeta_Source_FlyBase_0002733_HG_495	gi|757393985|gb|KIR99284.1|	43.55	7e-04	49.7	hypothetical protein L804_02909 [Cryptococcus gattii VGII 2001/935-1]
Dmel_0002733_HLHmbeta_E_spl_region_transcript_mbeta_Source_FlyBase_0002733_HG_495	gi|686626808|gb|KGB78128.1|	43.55	7e-04	49.7	hypothetical protein CNBG_4215 [Cryptococcus gattii VGII R265]
Dmel_0002733_HLHmbeta_E_spl_region_transcript_mbeta_Source_FlyBase_0002733_HG_495	gi|757333593|gb|KIR39625.1|	43.55	7e-04	49.7	hypothetical protein I313_04651 [Cryptococcus gattii VGII Ram5]
Dmel_0002733_HLHmbeta_E_spl_region_transcript_mbeta_Source_FlyBase_0002733_HG_495	gi|757323523|gb|KIR29598.1|	43.55	8e-04	49.7	hypothetical protein I309_01667 [Cryptococcus gattii VGII LA55]
Dmel_0002733_HLHmbeta_E_spl_region_transcript_mbeta_Source_FlyBase_0002733_HG_495	gi|757380318|gb|KIR85670.1|	45.16	0.021	45.4	hypothetical protein I308_03777 [Cryptococcus gattii VGIV IND107]
Dmel_0002733_HLHmbeta_E_spl_region_transcript_mbeta_Source_FlyBase_0002733_HG_495	gi|470297677|ref|XP_004345696.1|	38.10	0.026	45.4	hypothetical protein CAOG_06106 [Capsaspora owczarzaki ATCC 30864]
Dmel_0002733_HLHmbeta_E_spl_region_transcript_mbeta_Source_FlyBase_0002733_HG_495	gi|765555058|gb|KJE95679.1|	38.10	0.027	45.4	hypothetical protein CAOG_006106 [Capsaspora owczarzaki ATCC 30864]
Dmel_0002733_HLHmbeta_E_spl_region_transcript_mbeta_Source_FlyBase_0002733_HG_495	gi|1102213496|ref|XP_019032731.1|	45.00	0.037	44.7	hypothetical protein L198_02858 [Tsuchiyaea wingfieldii CBS 7118]
Dmel_0002733_HLHmbeta_E_spl_region_transcript_mbeta_Source_FlyBase_0002733_HG_495	gi|1063247353|gb|ODQ69868.1|	30.00	0.055	44.3	hypothetical protein LIPSTDRAFT_75516 [Lipomyces starkeyi NRRL Y-11557]
Dmel_0002733_HLHmbeta_E_spl_region_transcript_mbeta_Source_FlyBase_0002733_HG_495	gi|757350588|gb|KIR56442.1|	43.55	0.070	43.9	hypothetical protein I315_00616 [Cryptococcus gattii Ru294]
Dmel_0002733_HLHmbeta_E_spl_region_transcript_mbeta_Source_FlyBase_0002733_HG_495	gi|321258681|ref|XP_003194061.1|	43.55	0.086	43.9	hypothetical protein CGB_E0400W [Cryptococcus gattii WM276]
Dmel_0002733_HLHmbeta_E_spl_region_transcript_mbeta_Source_FlyBase_0002733_HG_495	gi|698496317|ref|XP_009794217.1|	32.58	0.087	43.9	PREDICTED: transcription factor PIF3-like [Nicotiana sylvestris]
Dmel_0002733_HLHmbeta_E_spl_region_transcript_mbeta_Source_FlyBase_0002733_HG_495	gi|757341078|gb|KIR47020.1|	43.55	0.091	43.9	hypothetical protein I312_03916 [Cryptococcus gattii CA1280]
Dmel_0002733_HLHmbeta_E_spl_region_transcript_mbeta_Source_FlyBase_0002733_HG_495	gi|1101833202|ref|XP_019008018.1|	40.00	0.097	43.5	hypothetical protein I206_07186 [Kwoniella pini CBS 10737]
Dmel_0002733_HLHmbeta_E_spl_region_transcript_mbeta_Source_FlyBase_0002733_HG_495	gi|799329403|ref|XP_012049687.1|	43.55	0.10	43.5	hypothetical protein CNAG_02516 [Cryptococcus neoformans var. grubii H99]
Dmel_0002733_HLHmbeta_E_spl_region_transcript_mbeta_Source_FlyBase_0002733_HG_495	gi|757354414|gb|KIR60243.1|	43.55	0.11	43.5	hypothetical protein I314_04099 [Cryptococcus gattii CA1873]
Dmel_0002733_HLHmbeta_E_spl_region_transcript_mbeta_Source_FlyBase_0002733_HG_495	gi|799331522|ref|XP_012050200.1|	43.55	0.12	43.5	hypothetical protein, variant 1 [Cryptococcus neoformans var. grubii H99]
Dmel_0002733_HLHmbeta_E_spl_region_transcript_mbeta_Source_FlyBase_0002733_HG_495	gi|226493752|ref|NP_001140849.1|	30.56	0.12	42.7	putative HLH DNA-binding domain superfamily protein [Zea mays]
Dmel_0002733_HLHmbeta_E_spl_region_transcript_mbeta_Source_FlyBase_0002733_HG_495	gi|901801951|gb|KMZ61771.1|	34.38	0.12	43.1	hypothetical protein ZOSMA_4G00580 [Zostera marina]
Dmel_0002733_HLHmbeta_E_spl_region_transcript_mbeta_Source_FlyBase_0002733_HG_495	gi|1069913321|ref|XP_018259925.1|	41.38	0.13	43.1	hypothetical protein I303_07997 [Kwoniella dejecticola CBS 10117]
Dmel_0002733_HLHmbeta_E_spl_region_transcript_mbeta_Source_FlyBase_0002733_HG_495	gi|1062160521|gb|ODO07121.1|	43.33	0.14	43.1	hypothetical protein I350_04491 [Cryptococcus amylolentus CBS 6273]
Dmel_0002733_HLHmbeta_E_spl_region_transcript_mbeta_Source_FlyBase_0002733_HG_495	gi|672827327|gb|KFH72217.1|	29.89	0.14	43.1	hypothetical protein MVEG_02508 [Mortierella verticillata NRRL 6337]
Dmel_0002733_HLHmbeta_E_spl_region_transcript_mbeta_Source_FlyBase_0002733_HG_495	gi|1142651244|gb|AQK46230.1|	30.56	0.14	42.7	Transcription factor PIF4 [Zea mays]
Dmel_0002733_HLHmbeta_E_spl_region_transcript_mbeta_Source_FlyBase_0002733_HG_495	gi|1102531433|ref|XP_019051268.1|	40.00	0.14	43.1	hypothetical protein I302_01717 [Kwoniella bestiolae CBS 10118]
Dmel_0002733_HLHmbeta_E_spl_region_transcript_mbeta_Source_FlyBase_0002733_HG_495	gi|1142651248|gb|AQK46234.1|	30.56	0.15	42.4	Transcription factor PIF4 [Zea mays]
Dmel_0002733_HLHmbeta_E_spl_region_transcript_mbeta_Source_FlyBase_0002733_HG_495	gi|1101789823|ref|XP_018993325.1|	43.33	0.17	42.7	hypothetical protein L202_03925 [Cryptococcus amylolentus CBS 6039]
Dmel_0002733_HLHmbeta_E_spl_region_transcript_mbeta_Source_FlyBase_0002733_HG_495	gi|195606902|gb|ACG25281.1|	30.56	0.18	42.4	protein SPATULA [Zea mays]
Dmel_0002733_HLHmbeta_E_spl_region_transcript_mbeta_Source_FlyBase_0002733_HG_495	gi|1142651246|gb|AQK46232.1|	30.56	0.19	42.0	Transcription factor PIF4 [Zea mays]
Dmel_0002733_HLHmbeta_E_spl_region_transcript_mbeta_Source_FlyBase_0002733_HG_495	gi|1149811554|ref|XP_020164967.1|	31.82	0.36	42.0	transcription factor APG-like [Aegilops tauschii subsp. tauschii]
Dmel_0002733_HLHmbeta_E_spl_region_transcript_mbeta_Source_FlyBase_0002733_HG_495	gi|1020702289|gb|KZM22773.1|	29.89	0.37	42.0	hypothetical protein ST47_g6061 [Ascochyta rabiei]
Dmel_0002733_HLHmbeta_E_spl_region_transcript_mbeta_Source_FlyBase_0002733_HG_495	gi|636597965|ref|XP_008030321.1|	33.33	0.38	41.6	hypothetical protein SETTUDRAFT_156846 [Setosphaeria turcica Et28A]
Dmel_0002733_HLHmbeta_E_spl_region_transcript_mbeta_Source_FlyBase_0002733_HG_495	gi|1029186034|gb|OAL50600.1|	33.33	0.39	41.6	hypothetical protein IQ07DRAFT_587256 [Pyrenochaeta sp. DS3sAY3a]
Dmel_0002733_HLHmbeta_E_spl_region_transcript_mbeta_Source_FlyBase_0002733_HG_495	gi|326523485|dbj|BAJ92913.1|	31.82	0.41	41.6	predicted protein [Hordeum vulgare subsp. vulgare]
Dmel_0002733_HLHmbeta_E_spl_region_transcript_mbeta_Source_FlyBase_0002733_HG_495	gi|326500148|dbj|BAJ90909.1|	31.82	0.41	41.6	predicted protein [Hordeum vulgare subsp. vulgare]
Dmel_0002733_HLHmbeta_E_spl_region_transcript_mbeta_Source_FlyBase_0002733_HG_495	gi|1022786733|ref|XP_016216700.1|	33.33	0.43	41.6	hypothetical protein PV09_02511 [Verruconis gallopava]
Dmel_0002733_HLHmbeta_E_spl_region_transcript_mbeta_Source_FlyBase_0002733_HG_495	gi|901807045|gb|KMZ64163.1|	31.88	0.44	41.6	hypothetical protein ZOSMA_37G00430 [Zostera marina]
Dmel_0002733_HLHmbeta_E_spl_region_transcript_mbeta_Source_FlyBase_0002733_HG_495	gi|628082272|ref|XP_007702986.1|	33.33	0.46	41.6	hypothetical protein COCSADRAFT_163131 [Bipolaris sorokiniana ND90Pr]
Dmel_0002733_HLHmbeta_E_spl_region_transcript_mbeta_Source_FlyBase_0002733_HG_495	gi|326525038|dbj|BAK07789.1|	31.82	0.47	41.6	predicted protein [Hordeum vulgare subsp. vulgare]
Dmel_0002733_HLHmbeta_E_spl_region_transcript_mbeta_Source_FlyBase_0002733_HG_495	gi|930419873|ref|XP_014184209.1|	35.00	0.48	41.6	hypothetical protein A1Q1_05259 [Trichosporon asahii var. asahii CBS 2479]
Dmel_0002733_HLHmbeta_E_spl_region_transcript_mbeta_Source_FlyBase_0002733_HG_495	gi|1028896738|gb|OAK98995.1|	33.33	0.48	41.6	hypothetical protein IQ06DRAFT_278805 [Stagonospora sp. SRC1lsM3a]
Dmel_0002733_HLHmbeta_E_spl_region_transcript_mbeta_Source_FlyBase_0002733_HG_495	gi|928527864|ref|XP_014082729.1|	33.33	0.49	41.6	hypothetical protein COCC4DRAFT_128615 [Bipolaris maydis ATCC 48331]
Dmel_0002733_HLHmbeta_E_spl_region_transcript_mbeta_Source_FlyBase_0002733_HG_495	gi|909994021|gb|KNG51455.1|	33.33	0.49	41.6	helix-loop-helix dna-binding domain-containing protein [Stemphylium lycopersici]
Dmel_0002733_HLHmbeta_E_spl_region_transcript_mbeta_Source_FlyBase_0002733_HG_495	gi|1111141886|ref|XP_019255455.1|	31.46	0.53	41.6	PREDICTED: transcription factor PIF3-like [Nicotiana attenuata]
Dmel_0002733_HLHmbeta_E_spl_region_transcript_mbeta_Source_FlyBase_0002733_HG_495	gi|1021066436|emb|SAL97589.1|	33.33	0.53	41.2	hypothetical protein [Absidia glauca]
Dmel_0002733_HLHmbeta_E_spl_region_transcript_mbeta_Source_FlyBase_0002733_HG_495	gi|754351513|ref|XP_004343694.2|	36.00	0.53	41.6	hypothetical protein CAOG_06970 [Capsaspora owczarzaki ATCC 30864]
Dmel_0002733_HLHmbeta_E_spl_region_transcript_mbeta_Source_FlyBase_0002733_HG_495	gi|1091998493|ref|XP_018736240.1|	30.56	0.54	40.8	Cbf1p [Sugiyamaella lignohabitans]
Dmel_0002733_HLHmbeta_E_spl_region_transcript_mbeta_Source_FlyBase_0002733_HG_495	gi|589276706|ref|XP_007004083.1|	37.10	0.55	41.2	hypothetical protein TREMEDRAFT_61539 [Tremella mesenterica DSM 1558]
Dmel_0002733_HLHmbeta_E_spl_region_transcript_mbeta_Source_FlyBase_0002733_HG_495	gi|627828175|ref|XP_007685915.1|	33.33	0.56	41.2	hypothetical protein COCMIDRAFT_34913 [Bipolaris oryzae ATCC 44560]
Dmel_0002733_HLHmbeta_E_spl_region_transcript_mbeta_Source_FlyBase_0002733_HG_495	gi|628228800|ref|XP_007716087.1|	33.33	0.56	41.2	hypothetical protein COCCADRAFT_8201 [Bipolaris zeicola 26-R-13]
Dmel_0002733_HLHmbeta_E_spl_region_transcript_mbeta_Source_FlyBase_0002733_HG_495	gi|1046797617|gb|OCL04628.1|	33.33	0.57	41.2	hypothetical protein AOQ84DRAFT_300518 [Glonium stellatum]
Dmel_0002733_HLHmbeta_E_spl_region_transcript_mbeta_Source_FlyBase_0002733_HG_495	gi|406698874|gb|EKD02096.1|	35.00	0.60	40.8	hypothetical protein A1Q2_03598 [Trichosporon asahii var. asahii CBS 8904]
Dmel_0002733_HLHmbeta_E_spl_region_transcript_mbeta_Source_FlyBase_0002733_HG_495	gi|242037911|ref|XP_002466350.1|	33.33	0.61	41.2	hypothetical protein SORBIDRAFT_01g006190 [Sorghum bicolor]
Dmel_0002733_HLHmbeta_E_spl_region_transcript_mbeta_Source_FlyBase_0002733_HG_495	gi|1148898361|ref|XP_020134291.1|	33.33	0.62	41.2	hlh transcription [Diplodia corticola]
Dmel_0002733_HLHmbeta_E_spl_region_transcript_mbeta_Source_FlyBase_0002733_HG_495	gi|1066273473|ref|XP_018043223.1|	32.76	0.63	41.2	hypothetical protein CC84DRAFT_1160111 [Paraphaeosphaeria sporulosa]
Dmel_0002733_HLHmbeta_E_spl_region_transcript_mbeta_Source_FlyBase_0002733_HG_495	gi|836017541|ref|XP_012704122.1|	33.33	0.72	40.8	PREDICTED: transcription factor PIF4-like isoform X2 [Setaria italica]
Dmel_0002733_HLHmbeta_E_spl_region_transcript_mbeta_Source_FlyBase_0002733_HG_495	gi|1070564446|ref|XP_018379439.1|	33.33	0.74	40.8	hypothetical protein CC77DRAFT_1035861 [Alternaria alternata]
Dmel_0002733_HLHmbeta_E_spl_region_transcript_mbeta_Source_FlyBase_0002733_HG_495	gi|514813512|ref|XP_004981539.1|	33.33	0.77	40.8	PREDICTED: transcription factor PIF4-like isoform X1 [Setaria italica]
Dmel_0002733_HLHmbeta_E_spl_region_transcript_mbeta_Source_FlyBase_0002733_HG_495	gi|330934414|ref|XP_003304538.1|	33.33	0.77	40.8	hypothetical protein PTT_17167 [Pyrenophora teres f. teres 0-1]
Dmel_0002733_HLHmbeta_E_spl_region_transcript_mbeta_Source_FlyBase_0002733_HG_495	gi|1046767620|gb|OCK76279.1|	33.33	0.78	40.8	hypothetical protein K432DRAFT_306726 [Lepidopterella palustris CBS 459.81]
Dmel_0002733_HLHmbeta_E_spl_region_transcript_mbeta_Source_FlyBase_0002733_HG_495	gi|1111919375|gb|OJJ79032.1|	29.33	0.81	40.8	hypothetical protein ASPGLDRAFT_137707 [Aspergillus glaucus CBS 516.65]
Dmel_0002733_HLHmbeta_E_spl_region_transcript_mbeta_Source_FlyBase_0002733_HG_495	gi|407926277|gb|EKG19245.1|	33.33	0.85	40.8	hypothetical protein MPH_03506 [Macrophomina phaseolina MS6]
Dmel_0002733_HLHmbeta_E_spl_region_transcript_mbeta_Source_FlyBase_0002733_HG_495	gi|661182929|emb|CDH54631.1|	35.00	0.86	40.4	predicted protein [Lichtheimia corymbifera JMRC:FSU:9682]
Dmel_0002733_HLHmbeta_E_spl_region_transcript_mbeta_Source_FlyBase_0002733_HG_495	gi|671684651|emb|CDS13668.1|	36.21	0.93	40.4	hypothetical protein LRAMOSA05842 [Lichtheimia ramosa]
Dmel_0002733_HLHmbeta_E_spl_region_transcript_mbeta_Source_FlyBase_0002733_HG_495	gi|685285761|ref|XP_009133793.1|	25.34	0.93	40.4	PREDICTED: transcription factor PIL1-like [Brassica rapa]
Dmel_0002733_HLHmbeta_E_spl_region_transcript_mbeta_Source_FlyBase_0002733_HG_495	gi|1046790079|gb|OCK97807.1|	33.33	0.95	40.4	hypothetical protein K441DRAFT_546296 [Cenococcum geophilum 1.58]
Dmel_0002733_HLHmbeta_E_spl_region_transcript_mbeta_Source_FlyBase_0002733_HG_495	gi|1032654864|gb|OAQ36130.1|	37.50	1.0	40.4	HLH-domain-containing protein [Mortierella elongata AG-77]
Dmel_0002733_HLHmbeta_E_spl_region_transcript_mbeta_Source_FlyBase_0002733_HG_495	gi|1142640872|gb|ONM09935.1|	33.33	1.0	40.4	Transcription factor PIF4 [Zea mays]
Dmel_0002733_HLHmbeta_E_spl_region_transcript_mbeta_Source_FlyBase_0002733_HG_495	gi|1063004579|gb|JAT40447.1|	35.94	1.0	40.4	Transcription factor PIF3 [Anthurium amnicola]
Dmel_0002733_HLHmbeta_E_spl_region_transcript_mbeta_Source_FlyBase_0002733_HG_495	gi|971514770|dbj|GAQ83455.1|	30.59	1.0	40.8	putative SNF2 family N-terminal domain containing protein [Klebsormidium flaccidum]
Dmel_0002733_HLHmbeta_E_spl_region_transcript_mbeta_Source_FlyBase_0002733_HG_495	gi|923599445|ref|XP_013740663.1|	25.34	1.0	40.4	PREDICTED: transcription factor PIL1-like [Brassica napus]
Dmel_0002733_HLHmbeta_E_spl_region_transcript_mbeta_Source_FlyBase_0002733_HG_495	gi|702245930|ref|XP_010054152.1|	33.33	1.0	40.4	PREDICTED: transcription factor PIF5 [Eucalyptus grandis]
Dmel_0002733_HLHmbeta_E_spl_region_transcript_mbeta_Source_FlyBase_0002733_HG_495	gi|1070896410|gb|OEL15395.1|	33.33	1.0	40.4	Transcription factor PIF5 [Dichanthelium oligosanthes]
Dmel_0002733_HLHmbeta_E_spl_region_transcript_mbeta_Source_FlyBase_0002733_HG_495	gi|1045486808|gb|OCF78445.1|	39.66	1.1	40.4	hypothetical protein I204_00385 [Kwoniella mangroviensis CBS 8886]
Dmel_0002733_HLHmbeta_E_spl_region_transcript_mbeta_Source_FlyBase_0002733_HG_495	gi|728835340|gb|KHG14783.1|	32.81	1.1	40.4	Transcription factor PIF3 [Gossypium arboreum]
Dmel_0002733_HLHmbeta_E_spl_region_transcript_mbeta_Source_FlyBase_0002733_HG_495	gi|823124443|ref|XP_012480192.1|	32.81	1.1	40.4	PREDICTED: transcription factor PIL1 [Gossypium raimondii]
Dmel_0002733_HLHmbeta_E_spl_region_transcript_mbeta_Source_FlyBase_0002733_HG_495	gi|953445475|ref|XP_014566290.1|	37.50	1.2	40.0	hypothetical protein L969DRAFT_96245 [Mixia osmundae IAM 14324]
Dmel_0002733_HLHmbeta_E_spl_region_transcript_mbeta_Source_FlyBase_0002733_HG_495	gi|1029134553|ref|XP_016745428.1|	32.81	1.2	40.4	PREDICTED: transcription factor PIL1-like [Gossypium hirsutum]
Dmel_0002733_HLHmbeta_E_spl_region_transcript_mbeta_Source_FlyBase_0002733_HG_495	gi|763742037|gb|KJB09536.1|	32.81	1.2	40.4	hypothetical protein B456_001G148300 [Gossypium raimondii]
Dmel_0002733_HLHmbeta_E_spl_region_transcript_mbeta_Source_FlyBase_0002733_HG_495	gi|1029130918|ref|XP_016743732.1|	32.81	1.2	40.4	PREDICTED: transcription factor PIL1-like [Gossypium hirsutum]
Dmel_0002733_HLHmbeta_E_spl_region_transcript_mbeta_Source_FlyBase_0002733_HG_495	gi|1050582794|ref|XP_017612563.1|	32.81	1.2	40.4	PREDICTED: transcription factor PIL1-like [Gossypium arboreum]
Dmel_0002733_HLHmbeta_E_spl_region_transcript_mbeta_Source_FlyBase_0002733_HG_495	gi|629125373|gb|KCW89798.1|	33.33	1.2	40.4	hypothetical protein EUGRSUZ_A02043 [Eucalyptus grandis]
Dmel_0002733_HLHmbeta_E_spl_region_transcript_mbeta_Source_FlyBase_0002733_HG_495	gi|1025244504|ref|XP_016487487.1|	32.73	1.3	39.7	PREDICTED: transcription factor PIF3-like [Nicotiana tabacum]
Dmel_0002733_HLHmbeta_E_spl_region_transcript_mbeta_Source_FlyBase_0002733_HG_495	gi|670368616|ref|XP_008665528.1|	32.35	1.3	40.4	transcription factor PIF5 isoform X2 [Zea mays]
Dmel_0002733_HLHmbeta_E_spl_region_transcript_mbeta_Source_FlyBase_0002733_HG_495	gi|396462450|ref|XP_003835836.1|	33.33	1.3	40.4	hypothetical protein LEMA_P051770.1 [Leptosphaeria maculans JN3]
Dmel_0002733_HLHmbeta_E_spl_region_transcript_mbeta_Source_FlyBase_0002733_HG_495	gi|1045465561|gb|OCF58436.1|	39.66	1.3	40.0	hypothetical protein L486_04469 [Kwoniella mangroviensis CBS 10435]
Dmel_0002733_HLHmbeta_E_spl_region_transcript_mbeta_Source_FlyBase_0002733_HG_495	gi|1101816906|ref|XP_019000630.1|	39.66	1.3	40.0	hypothetical protein I203_06675 [Kwoniella mangroviensis CBS 8507]
Dmel_0002733_HLHmbeta_E_spl_region_transcript_mbeta_Source_FlyBase_0002733_HG_495	gi|670368606|ref|XP_008665523.1|	33.33	1.4	40.0	transcription factor PIF5 isoform X1 [Zea mays]
Dmel_0002733_HLHmbeta_E_spl_region_transcript_mbeta_Source_FlyBase_0002733_HG_495	gi|169607505|ref|XP_001797172.1|	33.33	1.4	40.0	hypothetical protein SNOG_06810 [Parastagonospora nodorum SN15]
Dmel_0002733_HLHmbeta_E_spl_region_transcript_mbeta_Source_FlyBase_0002733_HG_495	gi|627797565|ref|XP_007672130.1|	31.58	1.4	40.0	hypothetical protein BAUCODRAFT_190174 [Baudoinia panamericana UAMH 10762]
Dmel_0002733_HLHmbeta_E_spl_region_transcript_mbeta_Source_FlyBase_0002733_HG_495	gi|960463856|ref|XP_010231744.2|	33.33	1.4	40.0	PREDICTED: transcription factor APG-like [Brachypodium distachyon]
Dmel_0002733_HLHmbeta_E_spl_region_transcript_mbeta_Source_FlyBase_0002733_HG_495	gi|50547869|ref|XP_501404.1|	35.48	1.4	40.0	YALI0C03564p [Yarrowia lipolytica]
Dmel_0002733_HLHmbeta_E_spl_region_transcript_mbeta_Source_FlyBase_0002733_HG_495	gi|1022841716|ref|XP_016276141.1|	30.69	1.6	39.7	HLH transcription regulator [Rhodotorula toruloides NP11]
Dmel_0002733_HLHmbeta_E_spl_region_transcript_mbeta_Source_FlyBase_0002733_HG_495	gi|992157878|gb|KXG21255.1|	34.29	1.8	40.0	hypothetical protein SORBI_009G036400 [Sorghum bicolor]
Dmel_0002733_HLHmbeta_E_spl_region_transcript_mbeta_Source_FlyBase_0002733_HG_495	gi|909134465|gb|KNE60659.1|	31.94	1.8	39.7	hypothetical protein AMAG_06031 [Allomyces macrogynus ATCC 38327]
Dmel_0002733_HLHmbeta_E_spl_region_transcript_mbeta_Source_FlyBase_0002733_HG_495	gi|242086827|ref|XP_002439246.1|	34.29	1.9	39.7	hypothetical protein SORBIDRAFT_09g003090 [Sorghum bicolor]
Dmel_0002733_HLHmbeta_E_spl_region_transcript_mbeta_Source_FlyBase_0002733_HG_495	gi|589618096|gb|EXI89298.1|	42.86	1.9	40.0	Tfp pilus assembly protein, tip-associated adhesin PilY1 [Candidatus Accumulibacter sp. BA-93]
Dmel_0002733_HLHmbeta_E_spl_region_transcript_mbeta_Source_FlyBase_0002733_HG_495	gi|729297992|ref|XP_010549185.1|	33.33	2.0	39.7	PREDICTED: transcription factor PIF3-like isoform X1 [Tarenaya hassleriana]
Dmel_0002733_HLHmbeta_E_spl_region_transcript_mbeta_Source_FlyBase_0002733_HG_495	gi|729297997|ref|XP_010549193.1|	33.33	2.0	39.7	PREDICTED: transcription factor PIF3-like isoform X3 [Tarenaya hassleriana]
Dmel_0002733_HLHmbeta_E_spl_region_transcript_mbeta_Source_FlyBase_0002733_HG_495	gi|695053176|ref|XP_009414667.1|	36.21	2.0	39.7	PREDICTED: transcription factor bHLH128 isoform X1 [Musa acuminata subsp. malaccensis]
Dmel_0002733_HLHmbeta_E_spl_region_transcript_mbeta_Source_FlyBase_0002733_HG_495	gi|729297994|ref|XP_010549189.1|	33.33	2.1	39.7	PREDICTED: transcription factor PIF3-like isoform X2 [Tarenaya hassleriana]
Dmel_0002733_HLHmbeta_E_spl_region_transcript_mbeta_Source_FlyBase_0002733_HG_495	gi|514724214|ref|XP_004955437.1|	33.33	2.1	39.7	PREDICTED: transcription factor PIF4-like [Setaria italica]
Dmel_0002733_HLHmbeta_E_spl_region_transcript_mbeta_Source_FlyBase_0002733_HG_495	gi|944258154|gb|KQL22411.1|	33.33	2.2	39.7	hypothetical protein SETIT_030028mg [Setaria italica]
Dmel_0002733_HLHmbeta_E_spl_region_transcript_mbeta_Source_FlyBase_0002733_HG_495	gi|835940101|ref|XP_004960433.2|	30.59	2.2	39.7	PREDICTED: transcription factor APG-like [Setaria italica]
Dmel_0002733_HLHmbeta_E_spl_region_transcript_mbeta_Source_FlyBase_0002733_HG_495	gi|1071049110|ref|XP_018276754.1|	40.00	2.5	39.3	hypothetical protein CC85DRAFT_304309 [Cutaneotrichosporon oleaginosus]
Dmel_0002733_HLHmbeta_E_spl_region_transcript_mbeta_Source_FlyBase_0002733_HG_495	gi|752276861|dbj|GAM87760.1|	31.58	2.5	39.3	hypothetical protein ANO11243_057870 [fungal sp. No.11243]
Dmel_0002733_HLHmbeta_E_spl_region_transcript_mbeta_Source_FlyBase_0002733_HG_495	gi|992275807|gb|KXG34379.1|	33.33	2.5	39.3	hypothetical protein SORBI_002G031000 [Sorghum bicolor]
Dmel_0002733_HLHmbeta_E_spl_region_transcript_mbeta_Source_FlyBase_0002733_HG_495	gi|748552607|dbj|GAM41487.1|	31.58	2.6	39.3	HLH transcription factor [Talaromyces cellulolyticus]
Dmel_0002733_HLHmbeta_E_spl_region_transcript_mbeta_Source_FlyBase_0002733_HG_495	gi|695053178|ref|XP_009414668.1|	36.21	2.6	39.3	PREDICTED: transcription factor bHLH128 isoform X2 [Musa acuminata subsp. malaccensis]
Dmel_0002733_HLHmbeta_E_spl_region_transcript_mbeta_Source_FlyBase_0002733_HG_495	gi|947046987|gb|KRG96616.1|	30.88	2.7	39.3	hypothetical protein GLYMA_19G222000 [Glycine max]
Dmel_0002733_HLHmbeta_E_spl_region_transcript_mbeta_Source_FlyBase_0002733_HG_495	gi|326505558|dbj|BAJ95450.1|	31.82	2.7	39.3	predicted protein [Hordeum vulgare subsp. vulgare]
Dmel_0002733_HLHmbeta_E_spl_region_transcript_mbeta_Source_FlyBase_0002733_HG_495	gi|475615820|gb|EMT29569.1|	31.82	2.8	38.9	Transcription factor PIF5 [Aegilops tauschii]
Dmel_0002733_HLHmbeta_E_spl_region_transcript_mbeta_Source_FlyBase_0002733_HG_495	gi|326487850|dbj|BAJ89764.1|	31.82	2.9	39.3	predicted protein [Hordeum vulgare subsp. vulgare]
Dmel_0002733_HLHmbeta_E_spl_region_transcript_mbeta_Source_FlyBase_0002733_HG_495	gi|242042934|ref|XP_002459338.1|	33.33	2.9	39.3	hypothetical protein SORBIDRAFT_02g002760 [Sorghum bicolor]
Dmel_0002733_HLHmbeta_E_spl_region_transcript_mbeta_Source_FlyBase_0002733_HG_495	gi|1070999291|gb|OEL38586.1|	32.35	2.9	38.9	Transcription factor PIF3 [Dichanthelium oligosanthes]
Dmel_0002733_HLHmbeta_E_spl_region_transcript_mbeta_Source_FlyBase_0002733_HG_495	gi|821077311|gb|KKY31048.1|	30.49	2.9	38.9	putative helix-loop-helix dna-binding domain-containing protein [Diaporthe ampelina]
Dmel_0002733_HLHmbeta_E_spl_region_transcript_mbeta_Source_FlyBase_0002733_HG_495	gi|672136088|ref|XP_008791727.1|	33.33	3.0	38.9	PREDICTED: transcription factor bHLH129 isoform X1 [Phoenix dactylifera]
Dmel_0002733_HLHmbeta_E_spl_region_transcript_mbeta_Source_FlyBase_0002733_HG_495	gi|973331629|gb|KUL91520.1|	31.58	3.1	39.3	hypothetical protein ZTR_01625 [Talaromyces verruculosus]
Dmel_0002733_HLHmbeta_E_spl_region_transcript_mbeta_Source_FlyBase_0002733_HG_495	gi|796710623|gb|KJY01567.1|	31.58	3.2	38.9	hypothetical protein TI39_contig287g00002 [Zymoseptoria brevis]
Dmel_0002733_HLHmbeta_E_spl_region_transcript_mbeta_Source_FlyBase_0002733_HG_495	gi|398410467|ref|XP_003856584.1|	31.58	3.3	38.9	hypothetical protein MYCGRDRAFT_107535 [Zymoseptoria tritici IPO323]
Dmel_0002733_HLHmbeta_E_spl_region_transcript_mbeta_Source_FlyBase_0002733_HG_495	gi|727450173|ref|XP_010506718.1|	26.57	3.3	38.9	PREDICTED: transcription factor PIL1-like [Camelina sativa]
Dmel_0002733_HLHmbeta_E_spl_region_transcript_mbeta_Source_FlyBase_0002733_HG_495	gi|1149711039|ref|XP_020181578.1|	33.33	3.3	38.9	transcription factor PIF1-like [Aegilops tauschii subsp. tauschii]
Dmel_0002733_HLHmbeta_E_spl_region_transcript_mbeta_Source_FlyBase_0002733_HG_495	gi|729372725|ref|XP_010548709.1|	36.84	3.4	38.9	PREDICTED: transcription factor PIF1-like isoform X1 [Tarenaya hassleriana]
Dmel_0002733_HLHmbeta_E_spl_region_transcript_mbeta_Source_FlyBase_0002733_HG_495	gi|915680254|ref|XP_013339835.1|	31.58	3.4	38.9	hypothetical protein AUEXF2481DRAFT_33171 [Aureobasidium subglaciale EXF-2481]
Dmel_0002733_HLHmbeta_E_spl_region_transcript_mbeta_Source_FlyBase_0002733_HG_495	gi|595092869|gb|AHM26451.1|	30.30	3.6	36.6	PIF3, partial [Arabidopsis lyrata subsp. petraea]
Dmel_0002733_HLHmbeta_E_spl_region_transcript_mbeta_Source_FlyBase_0002733_HG_495	gi|667824986|ref|XP_007776664.1|	29.82	3.6	38.9	hypothetical protein W97_00561 [Coniosporium apollinis CBS 100218]
Dmel_0002733_HLHmbeta_E_spl_region_transcript_mbeta_Source_FlyBase_0002733_HG_495	gi|1063019558|gb|JAT47936.1|	31.25	3.6	38.9	Transcription factor PIF3 [Anthurium amnicola]
Dmel_0002733_HLHmbeta_E_spl_region_transcript_mbeta_Source_FlyBase_0002733_HG_495	gi|573940867|ref|XP_006652833.1|	30.56	3.6	38.1	PREDICTED: transcription factor PIF1-like [Oryza brachyantha]
Dmel_0002733_HLHmbeta_E_spl_region_transcript_mbeta_Source_FlyBase_0002733_HG_495	gi|1120647019|gb|OKO93337.1|	26.74	3.7	38.9	hypothetical protein PENSUB_12400 [Penicillium subrubescens]
Dmel_0002733_HLHmbeta_E_spl_region_transcript_mbeta_Source_FlyBase_0002733_HG_495	gi|595092877|gb|AHM26455.1|	30.30	3.8	36.6	PIF3, partial [Arabidopsis lyrata subsp. petraea]
Dmel_0002733_HLHmbeta_E_spl_region_transcript_mbeta_Source_FlyBase_0002733_HG_495	gi|672136090|ref|XP_008791728.1|	33.90	3.9	38.5	PREDICTED: transcription factor bHLH128 isoform X2 [Phoenix dactylifera]
Dmel_0002733_HLHmbeta_E_spl_region_transcript_mbeta_Source_FlyBase_0002733_HG_495	gi|734425727|gb|KHN43404.1|	30.88	3.9	38.9	Transcription factor PIF3 [Glycine soja]
Dmel_0002733_HLHmbeta_E_spl_region_transcript_mbeta_Source_FlyBase_0002733_HG_495	gi|1070943406|gb|OEL23709.1|	30.56	3.9	37.4	hypothetical protein BAE44_0015273, partial [Dichanthelium oligosanthes]
Dmel_0002733_HLHmbeta_E_spl_region_transcript_mbeta_Source_FlyBase_0002733_HG_495	gi|255677508|dbj|BAF20790.2|	32.86	3.9	38.9	Os07g0143200 [Oryza sativa Japonica Group]
Dmel_0002733_HLHmbeta_E_spl_region_transcript_mbeta_Source_FlyBase_0002733_HG_495	gi|356571031|ref|XP_003553685.1|	30.88	3.9	38.9	PREDICTED: transcription factor PIF3-like [Glycine max]
Dmel_0002733_HLHmbeta_E_spl_region_transcript_mbeta_Source_FlyBase_0002733_HG_495	gi|672827324|gb|KFH72214.1|	36.21	4.0	38.9	hypothetical protein MVEG_02505 [Mortierella verticillata NRRL 6337]
Dmel_0002733_HLHmbeta_E_spl_region_transcript_mbeta_Source_FlyBase_0002733_HG_495	gi|808035779|ref|WP_046202135.1|	24.04	4.1	38.9	aldehyde dehydrogenase [Corynebacterium kroppenstedtii]
Dmel_0002733_HLHmbeta_E_spl_region_transcript_mbeta_Source_FlyBase_0002733_HG_495	gi|593688934|ref|XP_007145086.1|	33.33	4.1	38.5	hypothetical protein PHAVU_007G208500g [Phaseolus vulgaris]
Dmel_0002733_HLHmbeta_E_spl_region_transcript_mbeta_Source_FlyBase_0002733_HG_495	gi|440577342|emb|CCI55348.1|	30.56	4.2	38.1	PH01B019A14.17 [Phyllostachys edulis]
Dmel_0002733_HLHmbeta_E_spl_region_transcript_mbeta_Source_FlyBase_0002733_HG_495	gi|944234591|gb|KQK98953.1|	30.56	4.2	38.1	hypothetical protein SETIT_011759mg [Setaria italica]
Dmel_0002733_HLHmbeta_E_spl_region_transcript_mbeta_Source_FlyBase_0002733_HG_495	gi|923517089|ref|XP_013651234.1|	32.39	4.2	38.5	PREDICTED: putative transcription factor bHLH056 [Brassica napus]
Dmel_0002733_HLHmbeta_E_spl_region_transcript_mbeta_Source_FlyBase_0002733_HG_495	gi|987336642|gb|KXB50028.1|	24.04	4.3	38.9	aldehyde dehydrogenase family protein [Corynebacterium kroppenstedtii]
Dmel_0002733_HLHmbeta_E_spl_region_transcript_mbeta_Source_FlyBase_0002733_HG_495	gi|1002261221|ref|XP_015634978.1|	30.56	4.3	38.1	PREDICTED: transcription factor PIF1 [Oryza sativa Japonica Group]
Dmel_0002733_HLHmbeta_E_spl_region_transcript_mbeta_Source_FlyBase_0002733_HG_495	gi|987875905|ref|WP_060942022.1|	24.04	4.3	38.9	aldehyde dehydrogenase [Corynebacterium kroppenstedtii]
Dmel_0002733_HLHmbeta_E_spl_region_transcript_mbeta_Source_FlyBase_0002733_HG_495	gi|695002167|ref|XP_009420274.1|	34.48	4.4	38.5	PREDICTED: transcription factor bHLH128 [Musa acuminata subsp. malaccensis]
Dmel_0002733_HLHmbeta_E_spl_region_transcript_mbeta_Source_FlyBase_0002733_HG_495	gi|685258126|ref|XP_009129259.1|	32.39	4.4	38.5	PREDICTED: putative transcription factor bHLH056 [Brassica rapa]
Dmel_0002733_HLHmbeta_E_spl_region_transcript_mbeta_Source_FlyBase_0002733_HG_495	gi|721694669|ref|XP_010240432.1|	30.56	4.4	38.1	PREDICTED: transcription factor PIF1-like isoform X2 [Brachypodium distachyon]
Dmel_0002733_HLHmbeta_E_spl_region_transcript_mbeta_Source_FlyBase_0002733_HG_495	gi|242074344|ref|XP_002447108.1|	30.56	4.5	38.1	hypothetical protein SORBIDRAFT_06g028750 [Sorghum bicolor]
Dmel_0002733_HLHmbeta_E_spl_region_transcript_mbeta_Source_FlyBase_0002733_HG_495	gi|727589897|ref|XP_010467931.1|	34.85	4.5	38.5	PREDICTED: transcription factor PIF1-like [Camelina sativa]
Dmel_0002733_HLHmbeta_E_spl_region_transcript_mbeta_Source_FlyBase_0002733_HG_495	gi|1044555941|ref|XP_017414115.1|	31.75	4.6	38.5	PREDICTED: transcription factor PIF1-like isoform X1 [Vigna angularis]
Dmel_0002733_HLHmbeta_E_spl_region_transcript_mbeta_Source_FlyBase_0002733_HG_495	gi|1098759629|ref|XP_018843149.1|	34.38	4.7	38.5	PREDICTED: transcription factor PIF3-like isoform X2 [Juglans regia]
Dmel_0002733_HLHmbeta_E_spl_region_transcript_mbeta_Source_FlyBase_0002733_HG_495	gi|1062144638|gb|ODN91288.1|	38.71	4.7	38.5	hypothetical protein L203_01493 [Cryptococcus depauperatus CBS 7841]
Dmel_0002733_HLHmbeta_E_spl_region_transcript_mbeta_Source_FlyBase_0002733_HG_495	gi|1060921571|gb|ODM16875.1|	28.00	4.7	38.5	hypothetical protein SI65_07840 [Aspergillus cristatus]
Dmel_0002733_HLHmbeta_E_spl_region_transcript_mbeta_Source_FlyBase_0002733_HG_495	gi|1121732297|ref|WP_073937995.1|	41.30	4.7	38.5	RNA-binding protein [Streptomyces sp. CB02400]
Dmel_0002733_HLHmbeta_E_spl_region_transcript_mbeta_Source_FlyBase_0002733_HG_495	gi|357165982|ref|XP_003580559.1|	30.56	4.7	38.1	PREDICTED: transcription factor PIF1-like isoform X1 [Brachypodium distachyon]
Dmel_0002733_HLHmbeta_E_spl_region_transcript_mbeta_Source_FlyBase_0002733_HG_495	gi|378924999|dbj|BAL63287.1|	33.33	4.8	38.5	basic helix-loop-helix protein APG [Oryza sativa Japonica Group]
Dmel_0002733_HLHmbeta_E_spl_region_transcript_mbeta_Source_FlyBase_0002733_HG_495	gi|23495742|dbj|BAC19953.1|	33.33	4.8	38.5	transcription factor BHLH9-like protein [Oryza sativa Japonica Group]
Dmel_0002733_HLHmbeta_E_spl_region_transcript_mbeta_Source_FlyBase_0002733_HG_495	gi|995936336|gb|KXG49032.1|	29.41	4.8	38.5	hypothetical protein PGRI_029020 [Penicillium griseofulvum]
Dmel_0002733_HLHmbeta_E_spl_region_transcript_mbeta_Source_FlyBase_0002733_HG_495	gi|1045447542|gb|OCF41276.1|	41.38	4.8	38.5	hypothetical protein I317_04934 [Kwoniella heveanensis CBS 569]
Dmel_0002733_HLHmbeta_E_spl_region_transcript_mbeta_Source_FlyBase_0002733_HG_495	gi|1012235474|ref|XP_015939538.1|	33.33	4.9	38.5	PREDICTED: transcription factor PIF3 [Arachis duranensis]
Dmel_0002733_HLHmbeta_E_spl_region_transcript_mbeta_Source_FlyBase_0002733_HG_495	gi|565479918|ref|XP_006297599.1|	34.55	4.9	38.5	hypothetical protein CARUB_v10013621mg [Capsella rubella]
Dmel_0002733_HLHmbeta_E_spl_region_transcript_mbeta_Source_FlyBase_0002733_HG_495	gi|1045440301|gb|OCF34472.1|	41.38	4.9	38.5	hypothetical protein I316_03987 [Kwoniella heveanensis BCC8398]
Dmel_0002733_HLHmbeta_E_spl_region_transcript_mbeta_Source_FlyBase_0002733_HG_495	gi|1002287481|ref|XP_015648043.1|	33.33	5.0	38.5	PREDICTED: transcription factor PIF4 isoform X1 [Oryza sativa Japonica Group]
Dmel_0002733_HLHmbeta_E_spl_region_transcript_mbeta_Source_FlyBase_0002733_HG_495	gi|1098759618|ref|XP_018843145.1|	34.38	5.0	38.5	PREDICTED: transcription factor PIF3-like isoform X1 [Juglans regia]
Dmel_0002733_HLHmbeta_E_spl_region_transcript_mbeta_Source_FlyBase_0002733_HG_495	gi|595092893|gb|AHM26463.1|	30.30	5.4	36.2	PIF3, partial [Arabidopsis lyrata subsp. petraea]
Dmel_0002733_HLHmbeta_E_spl_region_transcript_mbeta_Source_FlyBase_0002733_HG_495	gi|595092875|gb|AHM26454.1|	30.30	5.4	36.2	PIF3, partial [Arabidopsis lyrata subsp. petraea]
Dmel_0002733_HLHmbeta_E_spl_region_transcript_mbeta_Source_FlyBase_0002733_HG_495	gi|1002267918|ref|XP_015638282.1|	33.87	5.4	38.5	PREDICTED: transcription factor APG isoform X2 [Oryza sativa Japonica Group]
Dmel_0002733_HLHmbeta_E_spl_region_transcript_mbeta_Source_FlyBase_0002733_HG_495	gi|1026072206|ref|XP_016580439.1|	34.55	5.5	38.5	PREDICTED: transcription factor PIF4 [Capsicum annuum]
Dmel_0002733_HLHmbeta_E_spl_region_transcript_mbeta_Source_FlyBase_0002733_HG_495	gi|1002287487|ref|XP_015648046.1|	33.33	5.6	38.1	PREDICTED: transcription factor PIF4 isoform X2 [Oryza sativa Japonica Group]
Dmel_0002733_HLHmbeta_E_spl_region_transcript_mbeta_Source_FlyBase_0002733_HG_495	gi|915060643|ref|XP_013258987.1|	31.33	5.6	38.5	hypothetical protein A1O9_07978 [Exophiala aquamarina CBS 119918]
Dmel_0002733_HLHmbeta_E_spl_region_transcript_mbeta_Source_FlyBase_0002733_HG_495	gi|759599393|ref|WP_043317698.1|	26.47	5.7	38.1	VWA domain-containing protein [Microbulbifer sp. HZ11]
Dmel_0002733_HLHmbeta_E_spl_region_transcript_mbeta_Source_FlyBase_0002733_HG_495	gi|678311543|emb|CDW88823.1|	30.21	5.7	38.5	regulator of telomere elongation helicase 1 [Stylonychia lemnae]
Dmel_0002733_HLHmbeta_E_spl_region_transcript_mbeta_Source_FlyBase_0002733_HG_495	gi|1091717855|ref|XP_018682772.1|	36.36	5.8	38.1	PREDICTED: transcription factor bHLH129-like isoform X2 [Musa acuminata subsp. malaccensis]
Dmel_0002733_HLHmbeta_E_spl_region_transcript_mbeta_Source_FlyBase_0002733_HG_495	gi|937925111|dbj|BAT00028.1|	33.33	5.8	38.1	Os07g0143200 [Oryza sativa Japonica Group]
Dmel_0002733_HLHmbeta_E_spl_region_transcript_mbeta_Source_FlyBase_0002733_HG_495	gi|1148666122|ref|WP_077406369.1|	26.47	5.9	38.1	hypothetical protein [Microbulbifer agarilyticus]
Dmel_0002733_HLHmbeta_E_spl_region_transcript_mbeta_Source_FlyBase_0002733_HG_495	gi|1062148778|gb|ODN95407.1|	34.74	6.1	38.1	hypothetical protein L204_03946 [Cryptococcus depauperatus CBS 7855]
Dmel_0002733_HLHmbeta_E_spl_region_transcript_mbeta_Source_FlyBase_0002733_HG_495	gi|844572815|gb|AKN09598.1|	32.35	6.1	38.1	basic helix-loop-helix transcription factor [Salvia miltiorrhiza]
Dmel_0002733_HLHmbeta_E_spl_region_transcript_mbeta_Source_FlyBase_0002733_HG_495	gi|1021572486|ref|XP_016177354.1|	33.33	6.1	38.1	PREDICTED: transcription factor PIF3 [Arachis ipaensis]
Dmel_0002733_HLHmbeta_E_spl_region_transcript_mbeta_Source_FlyBase_0002733_HG_495	gi|719968875|ref|XP_010266731.1|	30.99	6.2	38.1	PREDICTED: transcription factor bHLH94-like [Nelumbo nucifera]
Dmel_0002733_HLHmbeta_E_spl_region_transcript_mbeta_Source_FlyBase_0002733_HG_495	gi|497818502|ref|WP_010132658.1|	26.47	6.3	38.1	hypothetical protein [Microbulbifer agarilyticus]
Dmel_0002733_HLHmbeta_E_spl_region_transcript_mbeta_Source_FlyBase_0002733_HG_495	gi|502203558|ref|WP_012730958.1|	24.04	6.3	38.5	aldehyde dehydrogenase [Corynebacterium kroppenstedtii]
Dmel_0002733_HLHmbeta_E_spl_region_transcript_mbeta_Source_FlyBase_0002733_HG_495	gi|595092919|gb|AHM26476.1|	30.30	6.3	36.2	PIF3, partial [Arabidopsis lyrata subsp. petraea]
Dmel_0002733_HLHmbeta_E_spl_region_transcript_mbeta_Source_FlyBase_0002733_HG_495	gi|110737548|dbj|BAF00716.1|	34.55	6.4	38.1	putative bHLH transcription factor [Arabidopsis thaliana]
Dmel_0002733_HLHmbeta_E_spl_region_transcript_mbeta_Source_FlyBase_0002733_HG_495	gi|729399320|ref|XP_010553700.1|	31.43	6.5	38.1	PREDICTED: transcription factor PIF3-like [Tarenaya hassleriana]
Dmel_0002733_HLHmbeta_E_spl_region_transcript_mbeta_Source_FlyBase_0002733_HG_495	gi|662500873|gb|KEQ58508.1|	31.58	6.6	38.1	hypothetical protein M437DRAFT_59197 [Aureobasidium melanogenum CBS 110374]
Dmel_0002733_HLHmbeta_E_spl_region_transcript_mbeta_Source_FlyBase_0002733_HG_495	gi|695020627|ref|XP_009397370.1|	32.73	6.6	38.1	PREDICTED: transcription factor PIF4-like [Musa acuminata subsp. malaccensis]
Dmel_0002733_HLHmbeta_E_spl_region_transcript_mbeta_Source_FlyBase_0002733_HG_495	gi|920693382|gb|KOM36607.1|	34.33	6.7	37.7	hypothetical protein LR48_Vigan02g275700 [Vigna angularis]
Dmel_0002733_HLHmbeta_E_spl_region_transcript_mbeta_Source_FlyBase_0002733_HG_495	gi|645221883|ref|XP_008246329.1|	31.58	6.7	38.1	PREDICTED: transcription factor PIF3 [Prunus mume]
Dmel_0002733_HLHmbeta_E_spl_region_transcript_mbeta_Source_FlyBase_0002733_HG_495	gi|1044560324|ref|XP_017416350.1|	31.82	6.7	38.1	PREDICTED: transcription factor PIF3 [Vigna angularis]
Dmel_0002733_HLHmbeta_E_spl_region_transcript_mbeta_Source_FlyBase_0002733_HG_495	gi|901807048|gb|KMZ64166.1|	29.69	6.7	38.1	hypothetical protein ZOSMA_37G00460 [Zostera marina]
Dmel_0002733_HLHmbeta_E_spl_region_transcript_mbeta_Source_FlyBase_0002733_HG_495	gi|595092871|gb|AHM26452.1|	30.30	6.8	35.8	PIF3, partial [Arabidopsis lyrata subsp. petraea]
Dmel_0002733_HLHmbeta_E_spl_region_transcript_mbeta_Source_FlyBase_0002733_HG_495	gi|30680903|ref|NP_849996.1|	34.55	6.8	38.1	phytochrome interacting factor 3-like 5 [Arabidopsis thaliana]
Dmel_0002733_HLHmbeta_E_spl_region_transcript_mbeta_Source_FlyBase_0002733_HG_495	gi|947085014|gb|KRH33735.1|	31.58	6.8	38.1	hypothetical protein GLYMA_10G142600 [Glycine max]
Dmel_0002733_HLHmbeta_E_spl_region_transcript_mbeta_Source_FlyBase_0002733_HG_495	gi|1021524523|ref|XP_016205645.1|	32.73	6.8	38.1	PREDICTED: transcription factor PIF3-like [Arachis ipaensis]
Dmel_0002733_HLHmbeta_E_spl_region_transcript_mbeta_Source_FlyBase_0002733_HG_495	gi|571446784|ref|XP_003520776.2|	28.21	6.9	38.1	PREDICTED: transcription factor PIF3-like [Glycine max]
Dmel_0002733_HLHmbeta_E_spl_region_transcript_mbeta_Source_FlyBase_0002733_HG_495	gi|1099289709|gb|JAU92635.1|	31.58	7.0	38.1	Transcription factor PIF3, partial [Noccaea caerulescens]
Dmel_0002733_HLHmbeta_E_spl_region_transcript_mbeta_Source_FlyBase_0002733_HG_495	gi|734356525|gb|KHN14177.1|	28.21	7.1	38.1	Transcription factor PIF3 [Glycine soja]
Dmel_0002733_HLHmbeta_E_spl_region_transcript_mbeta_Source_FlyBase_0002733_HG_495	gi|950951057|ref|XP_014495555.1|	31.82	7.2	38.1	PREDICTED: transcription factor PIF3-like [Vigna radiata var. radiata]
Dmel_0002733_HLHmbeta_E_spl_region_transcript_mbeta_Source_FlyBase_0002733_HG_495	gi|672819372|gb|KFH64271.1|	35.00	7.4	37.7	hypothetical protein MVEG_10096 [Mortierella verticillata NRRL 6337]
Dmel_0002733_HLHmbeta_E_spl_region_transcript_mbeta_Source_FlyBase_0002733_HG_495	gi|475619200|gb|EMT30687.1|	33.33	7.7	37.4	Transcription factor PIF5 [Aegilops tauschii]
Dmel_0002733_HLHmbeta_E_spl_region_transcript_mbeta_Source_FlyBase_0002733_HG_495	gi|571482970|ref|XP_006589092.1|	33.33	7.8	37.7	PREDICTED: transcription factor PIL1-like isoform X2 [Glycine max]
Dmel_0002733_HLHmbeta_E_spl_region_transcript_mbeta_Source_FlyBase_0002733_HG_495	gi|575485274|ref|XP_006681931.1|	33.33	8.0	37.4	hypothetical protein BATDEDRAFT_27662 [Batrachochytrium dendrobatidis JAM81]
Dmel_0002733_HLHmbeta_E_spl_region_transcript_mbeta_Source_FlyBase_0002733_HG_495	gi|674247619|gb|KFK40384.1|	34.55	8.1	37.7	hypothetical protein AALP_AA3G366400 [Arabis alpina]
Dmel_0002733_HLHmbeta_E_spl_region_transcript_mbeta_Source_FlyBase_0002733_HG_495	gi|334184322|ref|NP_001189559.1|	34.55	8.1	37.7	phytochrome interacting factor 3-like 5 [Arabidopsis thaliana]
Dmel_0002733_HLHmbeta_E_spl_region_transcript_mbeta_Source_FlyBase_0002733_HG_495	gi|694378427|ref|XP_009365453.1|	31.58	8.2	37.7	PREDICTED: transcription factor PIF3-like isoform X1 [Pyrus x bretschneideri]
Dmel_0002733_HLHmbeta_E_spl_region_transcript_mbeta_Source_FlyBase_0002733_HG_495	gi|1032295623|gb|OAP09949.1|	34.55	8.2	37.7	PIL5 [Arabidopsis thaliana]
Dmel_0002733_HLHmbeta_E_spl_region_transcript_mbeta_Source_FlyBase_0002733_HG_495	gi|694414690|ref|XP_009335549.1|	31.58	8.4	37.7	PREDICTED: transcription factor PIF3-like isoform X2 [Pyrus x bretschneideri]
Dmel_0002733_HLHmbeta_E_spl_region_transcript_mbeta_Source_FlyBase_0002733_HG_495	gi|734356613|gb|KHN14238.1|	33.33	8.4	37.7	Transcription factor PIL1 [Glycine soja]
Dmel_0002733_HLHmbeta_E_spl_region_transcript_mbeta_Source_FlyBase_0002733_HG_495	gi|571482968|ref|XP_006589091.1|	33.33	8.4	37.7	PREDICTED: transcription factor PIL1-like isoform X1 [Glycine max]
Dmel_0002733_HLHmbeta_E_spl_region_transcript_mbeta_Source_FlyBase_0002733_HG_495	gi|4580456|gb|AAD24380.1|	34.55	8.4	37.7	unknown protein [Arabidopsis thaliana]
Dmel_0002733_HLHmbeta_E_spl_region_transcript_mbeta_Source_FlyBase_0002733_HG_495	gi|1150137473|ref|XP_020212368.1|	30.30	8.4	37.7	transcription factor PIF3-like [Cajanus cajan]
Dmel_0002733_HLHmbeta_E_spl_region_transcript_mbeta_Source_FlyBase_0002733_HG_495	gi|571482995|ref|XP_006589101.1|	31.58	8.5	37.7	PREDICTED: transcription factor PIF3-like [Glycine max]
Dmel_0002733_HLHmbeta_E_spl_region_transcript_mbeta_Source_FlyBase_0002733_HG_495	gi|1023247693|gb|KZT43449.1|	26.05	8.7	37.4	hypothetical protein SISSUDRAFT_1124961 [Sistotremastrum suecicum HHB10207 ss-3]
Dmel_0002733_HLHmbeta_E_spl_region_transcript_mbeta_Source_FlyBase_0002733_HG_495	gi|575485508|ref|XP_006682048.1|	33.33	8.8	37.4	hypothetical protein BATDEDRAFT_91690 [Batrachochytrium dendrobatidis JAM81]
Dmel_0002733_HLHmbeta_E_spl_region_transcript_mbeta_Source_FlyBase_0002733_HG_495	gi|734384013|gb|KHN24194.1|	31.58	8.9	37.7	Transcription factor PIF3 [Glycine soja]
Dmel_0002733_HLHmbeta_E_spl_region_transcript_mbeta_Source_FlyBase_0002733_HG_495	gi|727635961|ref|XP_010489088.1|	34.55	8.9	37.7	PREDICTED: transcription factor PIF1-like isoform X1 [Camelina sativa]
Dmel_0002733_HLHmbeta_E_spl_region_transcript_mbeta_Source_FlyBase_0002733_HG_495	gi|1035942267|gb|OAY68020.1|	32.73	8.9	37.7	Transcription factor UNE10 [Ananas comosus]
Dmel_0002733_HLHmbeta_E_spl_region_transcript_mbeta_Source_FlyBase_0002733_HG_495	gi|1137214725|gb|OMO82309.1|	32.73	9.1	37.7	hypothetical protein COLO4_23118 [Corchorus olitorius]
Dmel_0002733_HLHmbeta_E_spl_region_transcript_mbeta_Source_FlyBase_0002733_HG_495	gi|1002835247|ref|XP_015688295.1|	32.26	9.1	37.7	PREDICTED: transcription factor APG-like [Oryza brachyantha]
Dmel_0002733_HLHmbeta_E_spl_region_transcript_mbeta_Source_FlyBase_0002733_HG_495	gi|1098892420|gb|JAU04700.1|	31.58	9.2	37.7	Transcription factor PIF3, partial [Noccaea caerulescens]
Dmel_0002733_HLHmbeta_E_spl_region_transcript_mbeta_Source_FlyBase_0002733_HG_495	gi|662525856|gb|KEQ83239.1|	29.82	9.2	37.7	hypothetical protein M438DRAFT_398194 [Aureobasidium pullulans EXF-150]
Dmel_0002733_HLHmbeta_E_spl_region_transcript_mbeta_Source_FlyBase_0002733_HG_495	gi|960476427|ref|XP_014756100.1|	35.19	9.3	37.7	PREDICTED: transcription factor UNE10 isoform X3 [Brachypodium distachyon]
Dmel_0002733_HLHmbeta_E_spl_region_transcript_mbeta_Source_FlyBase_0002733_HG_495	gi|721660638|ref|XP_010234992.1|	35.19	9.3	37.7	PREDICTED: transcription factor UNE10 isoform X2 [Brachypodium distachyon]
Dmel_0002733_HLHmbeta_E_spl_region_transcript_mbeta_Source_FlyBase_0002733_HG_495	gi|357147364|ref|XP_003574318.1|	35.19	9.3	37.7	PREDICTED: transcription factor UNE10 isoform X1 [Brachypodium distachyon]
Dmel_0002733_HLHmbeta_E_spl_region_transcript_mbeta_Source_FlyBase_0002733_HG_495	gi|473813341|gb|EMS46835.1|	26.75	9.4	37.4	Transcription factor PIF5 [Triticum urartu]
Dmel_0002733_HLHmbeta_E_spl_region_transcript_mbeta_Source_FlyBase_0002733_HG_495	gi|1069944257|ref|XP_018295642.1|	33.33	9.5	37.4	helix-loop-helix DNA-binding domain-containing transcription factor [Phycomyces blakesleeanus NRRL 1555(-)]
Dmel_0002733_HLHmbeta_E_spl_region_transcript_mbeta_Source_FlyBase_0002733_HG_495	gi|1147562288|ref|XP_020084714.1|	32.73	9.7	37.7	transcription factor UNE10 [Ananas comosus]
Dmel_0002733_HLHmbeta_E_spl_region_transcript_mbeta_Source_FlyBase_0002733_HG_495	gi|1069923531|ref|XP_018271700.1|	30.86	9.7	37.4	hypothetical protein RHOBADRAFT_43074 [Rhodotorula graminis WP1]
Dmel_0002733_HLHmbeta_E_spl_region_transcript_mbeta_Source_FlyBase_0002733_HG_495	gi|1024753599|gb|KZZ92614.1|	33.90	9.8	37.4	Helix-loop-helix DNA-binding protein [Ascosphaera apis ARSEF 7405]
Dmel_0002733_HLHmbeta_E_spl_region_transcript_mbeta_Source_FlyBase_0002733_HG_495	gi|545093061|ref|WP_021462369.1|	29.90	9.9	36.6	hypothetical protein [Gallibacterium anatis]
Dmel_0002733_HLHmbeta_E_spl_region_transcript_mbeta_Source_FlyBase_0002733_HG_495	gi|960470131|ref|XP_010233063.2|	32.26	9.9	37.7	PREDICTED: transcription factor APG [Brachypodium distachyon]
Dmel_0002733_HLHmbeta_E_spl_region_transcript_mbeta_Source_FlyBase_0002733_HG_495	gi|222630134|gb|EEE62266.1|	33.87	10.0	37.4	hypothetical protein OsJ_17053 [Oryza sativa Japonica Group]
Dmel_0002735_HLHmgamma_E_spl_region_transcript_mgamma_Source_FlyBase_0002735_HG_495	gi|470297677|ref|XP_004345696.1|	42.42	0.009	47.0	hypothetical protein CAOG_06106 [Capsaspora owczarzaki ATCC 30864]
Dmel_0002735_HLHmgamma_E_spl_region_transcript_mgamma_Source_FlyBase_0002735_HG_495	gi|765555058|gb|KJE95679.1|	42.42	0.009	47.0	hypothetical protein CAOG_006106 [Capsaspora owczarzaki ATCC 30864]
Dmel_0002735_HLHmgamma_E_spl_region_transcript_mgamma_Source_FlyBase_0002735_HG_495	gi|757328388|gb|KIR34438.1|	40.00	0.042	45.1	hypothetical protein I352_02684 [Cryptococcus gattii VGII MMRL2647]
Dmel_0002735_HLHmgamma_E_spl_region_transcript_mgamma_Source_FlyBase_0002735_HG_495	gi|589276706|ref|XP_007004083.1|	36.67	0.13	43.5	hypothetical protein TREMEDRAFT_61539 [Tremella mesenterica DSM 1558]
Dmel_0002735_HLHmgamma_E_spl_region_transcript_mgamma_Source_FlyBase_0002735_HG_495	gi|1022841716|ref|XP_016276141.1|	27.91	0.13	43.1	HLH transcription regulator [Rhodotorula toruloides NP11]
Dmel_0002735_HLHmgamma_E_spl_region_transcript_mgamma_Source_FlyBase_0002735_HG_495	gi|757333593|gb|KIR39625.1|	40.00	0.14	43.5	hypothetical protein I313_04651 [Cryptococcus gattii VGII Ram5]
Dmel_0002735_HLHmgamma_E_spl_region_transcript_mgamma_Source_FlyBase_0002735_HG_495	gi|757393985|gb|KIR99284.1|	40.00	0.14	43.5	hypothetical protein L804_02909 [Cryptococcus gattii VGII 2001/935-1]
Dmel_0002735_HLHmgamma_E_spl_region_transcript_mgamma_Source_FlyBase_0002735_HG_495	gi|686626808|gb|KGB78128.1|	40.00	0.14	43.5	hypothetical protein CNBG_4215 [Cryptococcus gattii VGII R265]
Dmel_0002735_HLHmgamma_E_spl_region_transcript_mgamma_Source_FlyBase_0002735_HG_495	gi|757323523|gb|KIR29598.1|	40.00	0.15	43.1	hypothetical protein I309_01667 [Cryptococcus gattii VGII LA55]
Dmel_0002735_HLHmgamma_E_spl_region_transcript_mgamma_Source_FlyBase_0002735_HG_495	gi|953100694|gb|AAW43803.2|	40.00	0.15	43.1	conserved hypothetical protein [Cryptococcus neoformans var. neoformans JEC21]
Dmel_0002735_HLHmgamma_E_spl_region_transcript_mgamma_Source_FlyBase_0002735_HG_495	gi|1102213496|ref|XP_019032731.1|	41.67	0.16	43.1	hypothetical protein L198_02858 [Tsuchiyaea wingfieldii CBS 7118]
Dmel_0002735_HLHmgamma_E_spl_region_transcript_mgamma_Source_FlyBase_0002735_HG_495	gi|58267908|ref|XP_571110.1|	40.00	0.20	42.7	hypothetical protein [Cryptococcus neoformans var. neoformans JEC21]
Dmel_0002735_HLHmgamma_E_spl_region_transcript_mgamma_Source_FlyBase_0002735_HG_495	gi|1167258403|gb|OQA86576.1|	30.61	0.23	42.7	RecBCD enzyme subunit RecB [Lentisphaerae bacterium ADurb.Bin242]
Dmel_0002735_HLHmgamma_E_spl_region_transcript_mgamma_Source_FlyBase_0002735_HG_495	gi|1067245613|gb|OED38483.1|	31.13	0.32	42.4	hypothetical protein AB833_19485 [Chromatiales bacterium (ex Bugula neritina AB1)]
Dmel_0002735_HLHmgamma_E_spl_region_transcript_mgamma_Source_FlyBase_0002735_HG_495	gi|1045486808|gb|OCF78445.1|	34.07	0.35	42.0	hypothetical protein I204_00385 [Kwoniella mangroviensis CBS 8886]
Dmel_0002735_HLHmgamma_E_spl_region_transcript_mgamma_Source_FlyBase_0002735_HG_495	gi|1045465561|gb|OCF58436.1|	34.07	0.36	42.0	hypothetical protein L486_04469 [Kwoniella mangroviensis CBS 10435]
Dmel_0002735_HLHmgamma_E_spl_region_transcript_mgamma_Source_FlyBase_0002735_HG_495	gi|1101816906|ref|XP_019000630.1|	34.07	0.37	42.0	hypothetical protein I203_06675 [Kwoniella mangroviensis CBS 8507]
Dmel_0002735_HLHmgamma_E_spl_region_transcript_mgamma_Source_FlyBase_0002735_HG_495	gi|940315587|gb|KPZ19567.1|	24.23	0.50	41.6	Diguanylate cye [Pseudomonas syringae pv. viburni]
Dmel_0002735_HLHmgamma_E_spl_region_transcript_mgamma_Source_FlyBase_0002735_HG_495	gi|950566112|ref|WP_057434664.1|	24.23	0.54	41.2	GGDEF domain-containing protein [Pseudomonas syringae group genomosp. 3]
Dmel_0002735_HLHmgamma_E_spl_region_transcript_mgamma_Source_FlyBase_0002735_HG_495	gi|764565033|ref|WP_044420776.1|	24.23	0.58	41.2	GGDEF domain-containing protein [Pseudomonas syringae group genomosp. 3]
Dmel_0002735_HLHmgamma_E_spl_region_transcript_mgamma_Source_FlyBase_0002735_HG_495	gi|913048673|dbj|GAO93329.1|	24.23	0.61	40.8	GGDEF domain-containing protein [Pseudomonas syringae pv. actinidiae]
Dmel_0002735_HLHmgamma_E_spl_region_transcript_mgamma_Source_FlyBase_0002735_HG_495	gi|516313118|ref|WP_017709812.1|	24.23	0.67	41.2	GGDEF domain-containing protein [Pseudomonas syringae]
Dmel_0002735_HLHmgamma_E_spl_region_transcript_mgamma_Source_FlyBase_0002735_HG_495	gi|639520266|ref|WP_024679841.1|	24.23	0.70	41.2	GGDEF domain-containing protein [Pseudomonas syringae]
Dmel_0002735_HLHmgamma_E_spl_region_transcript_mgamma_Source_FlyBase_0002735_HG_495	gi|516298151|ref|WP_017701458.1|	24.23	0.71	41.2	GGDEF domain-containing protein [Pseudomonas syringae]
Dmel_0002735_HLHmgamma_E_spl_region_transcript_mgamma_Source_FlyBase_0002735_HG_495	gi|520864440|ref|WP_020305039.1|	24.23	0.74	40.8	GGDEF domain-containing protein [Pseudomonas syringae]
Dmel_0002735_HLHmgamma_E_spl_region_transcript_mgamma_Source_FlyBase_0002735_HG_495	gi|492078506|ref|WP_005740622.1|	24.23	0.74	40.8	GGDEF domain-containing protein [Pseudomonas amygdali]
Dmel_0002735_HLHmgamma_E_spl_region_transcript_mgamma_Source_FlyBase_0002735_HG_495	gi|1062160521|gb|ODO07121.1|	40.00	0.75	41.2	hypothetical protein I350_04491 [Cryptococcus amylolentus CBS 6273]
Dmel_0002735_HLHmgamma_E_spl_region_transcript_mgamma_Source_FlyBase_0002735_HG_495	gi|518162326|ref|WP_019332534.1|	24.23	0.75	40.8	GGDEF domain-containing protein [Pseudomonas syringae]
Dmel_0002735_HLHmgamma_E_spl_region_transcript_mgamma_Source_FlyBase_0002735_HG_495	gi|1101789823|ref|XP_018993325.1|	40.00	0.84	40.8	hypothetical protein L202_03925 [Cryptococcus amylolentus CBS 6039]
Dmel_0002735_HLHmgamma_E_spl_region_transcript_mgamma_Source_FlyBase_0002735_HG_495	gi|1069913321|ref|XP_018259925.1|	36.51	1.00	40.8	hypothetical protein I303_07997 [Kwoniella dejecticola CBS 10117]
Dmel_0002735_HLHmgamma_E_spl_region_transcript_mgamma_Source_FlyBase_0002735_HG_495	gi|1101833202|ref|XP_019008018.1|	37.93	1.1	40.4	hypothetical protein I206_07186 [Kwoniella pini CBS 10737]
Dmel_0002735_HLHmgamma_E_spl_region_transcript_mgamma_Source_FlyBase_0002735_HG_495	gi|1102531433|ref|XP_019051268.1|	37.93	1.3	40.4	hypothetical protein I302_01717 [Kwoniella bestiolae CBS 10118]
Dmel_0002735_HLHmgamma_E_spl_region_transcript_mgamma_Source_FlyBase_0002735_HG_495	gi|639549808|ref|WP_024697450.1|	24.23	1.7	40.0	GGDEF domain-containing protein [Pseudomonas syringae]
Dmel_0002735_HLHmgamma_E_spl_region_transcript_mgamma_Source_FlyBase_0002735_HG_495	gi|972286642|ref|WP_058970222.1|	23.71	2.1	39.7	GGDEF domain-containing protein [Pseudomonas syringae]
Dmel_0002735_HLHmgamma_E_spl_region_transcript_mgamma_Source_FlyBase_0002735_HG_495	gi|972348697|ref|WP_059003955.1|	23.71	2.3	39.7	GGDEF domain-containing protein [Pseudomonas syringae]
Dmel_0002735_HLHmgamma_E_spl_region_transcript_mgamma_Source_FlyBase_0002735_HG_495	gi|757380318|gb|KIR85670.1|	41.67	2.5	39.7	hypothetical protein I308_03777 [Cryptococcus gattii VGIV IND107]
Dmel_0002735_HLHmgamma_E_spl_region_transcript_mgamma_Source_FlyBase_0002735_HG_495	gi|754347268|ref|XP_011270347.1|	36.07	2.8	39.7	hypothetical protein CAOG_08727 [Capsaspora owczarzaki ATCC 30864]
Dmel_0002735_HLHmgamma_E_spl_region_transcript_mgamma_Source_FlyBase_0002735_HG_495	gi|1149086311|ref|WP_077664997.1|	28.80	2.9	38.9	imidazole glycerol phosphate synthase subunit HisH [Rodentibacter pneumotropicus]
Dmel_0002735_HLHmgamma_E_spl_region_transcript_mgamma_Source_FlyBase_0002735_HG_495	gi|1142672431|gb|ONM30474.1|	42.11	3.2	39.3	hypothetical protein ZEAMMB73_Zm00001d040058 [Zea mays]
Dmel_0002735_HLHmgamma_E_spl_region_transcript_mgamma_Source_FlyBase_0002735_HG_495	gi|1045440301|gb|OCF34472.1|	37.14	3.3	39.3	hypothetical protein I316_03987 [Kwoniella heveanensis BCC8398]
Dmel_0002735_HLHmgamma_E_spl_region_transcript_mgamma_Source_FlyBase_0002735_HG_495	gi|1045447542|gb|OCF41276.1|	37.14	3.4	39.3	hypothetical protein I317_04934 [Kwoniella heveanensis CBS 569]
Dmel_0002735_HLHmgamma_E_spl_region_transcript_mgamma_Source_FlyBase_0002735_HG_495	gi|930419873|ref|XP_014184209.1|	31.67	3.6	38.9	hypothetical protein A1Q1_05259 [Trichosporon asahii var. asahii CBS 2479]
Dmel_0002735_HLHmgamma_E_spl_region_transcript_mgamma_Source_FlyBase_0002735_HG_495	gi|743887622|ref|XP_011038201.1|	40.38	3.9	38.5	PREDICTED: transcription factor bHLH30-like [Populus euphratica]
Dmel_0002735_HLHmgamma_E_spl_region_transcript_mgamma_Source_FlyBase_0002735_HG_495	gi|406698874|gb|EKD02096.1|	31.67	4.4	38.5	hypothetical protein A1Q2_03598 [Trichosporon asahii var. asahii CBS 8904]
Dmel_0002735_HLHmgamma_E_spl_region_transcript_mgamma_Source_FlyBase_0002735_HG_495	gi|1055983037|ref|WP_067516271.1|	38.10	4.4	38.5	hypothetical protein [Endozoicomonas ascidiicola]
Dmel_0002735_HLHmgamma_E_spl_region_transcript_mgamma_Source_FlyBase_0002735_HG_495	gi|566200853|ref|XP_006376342.1|	40.38	4.7	38.5	hypothetical protein POPTR_0013s12190g [Populus trichocarpa]
Dmel_0002735_HLHmgamma_E_spl_region_transcript_mgamma_Source_FlyBase_0002735_HG_495	gi|489477879|ref|WP_003382950.1|	24.21	5.5	38.5	GGDEF domain-containing protein [Pseudomonas syringae]
Dmel_0002735_HLHmgamma_E_spl_region_transcript_mgamma_Source_FlyBase_0002735_HG_495	gi|814542730|emb|CEQ39761.1|	34.57	7.0	38.1	SPOSA6832_01331 [Sporidiobolus salmonicolor]
Dmel_0002735_HLHmgamma_E_spl_region_transcript_mgamma_Source_FlyBase_0002735_HG_495	gi|1089332848|emb|SED00580.1|	33.33	7.4	36.2	(2Fe-2S) ferredoxin [Paraburkholderia caballeronis]
Dmel_0002735_HLHmgamma_E_spl_region_transcript_mgamma_Source_FlyBase_0002735_HG_495	gi|1002295535|ref|XP_015611216.1|	33.33	7.5	37.7	PREDICTED: transcription factor bHLH30-like [Oryza sativa Japonica Group]
Dmel_0002735_HLHmgamma_E_spl_region_transcript_mgamma_Source_FlyBase_0002735_HG_495	gi|751678031|gb|KIM28200.1|	36.84	7.6	37.7	hypothetical protein M408DRAFT_23906 [Serendipita vermifera MAFF 305830]
Dmel_0002735_HLHmgamma_E_spl_region_transcript_mgamma_Source_FlyBase_0002735_HG_495	gi|654302110|ref|WP_027815750.1|	35.00	8.1	36.2	ferredoxin [Paraburkholderia bannensis]
Dmel_0002735_HLHmgamma_E_spl_region_transcript_mgamma_Source_FlyBase_0002735_HG_495	gi|1133891929|ref|WP_076266073.1|	25.41	8.9	37.4	hypothetical protein [Paenibacillus sp. FSL A5-0031]
Dmel_0002735_HLHmgamma_E_spl_region_transcript_mgamma_Source_FlyBase_0002735_HG_495	gi|654773254|ref|WP_028227749.1|	35.00	9.0	35.8	ferredoxin [Paraburkholderia ferrariae]
Dmel_0002735_HLHmgamma_E_spl_region_transcript_mgamma_Source_FlyBase_0002735_HG_495	gi|757350588|gb|KIR56442.1|	40.00	9.4	37.7	hypothetical protein I315_00616 [Cryptococcus gattii Ru294]
Dmel_0002735_HLHmgamma_E_spl_region_transcript_mgamma_Source_FlyBase_0002735_HG_495	gi|799329403|ref|XP_012049687.1|	40.00	9.5	37.7	hypothetical protein CNAG_02516 [Cryptococcus neoformans var. grubii H99]
Dmel_0002735_HLHmgamma_E_spl_region_transcript_mgamma_Source_FlyBase_0002735_HG_495	gi|1148829109|ref|WP_077553268.1|	28.80	9.8	37.0	imidazole glycerol phosphate synthase subunit HisH [Rodentibacter ratti]
Dmel_0002735_HLHmgamma_E_spl_region_transcript_mgamma_Source_FlyBase_0002735_HG_495	gi|799331522|ref|XP_012050200.1|	40.00	10.0	37.7	hypothetical protein, variant 1 [Cryptococcus neoformans var. grubii H99]
Dmel_0027788_Hey_Hairy_E_spl_related_with_YRPW_motif_Source_FlyBase_0027788_HG_495	gi|909133132|gb|KNE59602.1|	31.88	0.32	44.3	hypothetical protein AMAG_18214 [Allomyces macrogynus ATCC 38327]
Dmel_0027788_Hey_Hairy_E_spl_related_with_YRPW_motif_Source_FlyBase_0027788_HG_495	gi|929746202|ref|XP_014148085.1|	26.25	1.4	42.4	hypothetical protein SARC_13262, partial [Sphaeroforma arctica JP610]
Dmel_0002609_HLHm3_E_spl_region_transcript_m3_Source_FlyBase_0002609_HG_495	gi|757328388|gb|KIR34438.1|	43.55	6e-04	50.8	hypothetical protein I352_02684 [Cryptococcus gattii VGII MMRL2647]
Dmel_0002609_HLHm3_E_spl_region_transcript_m3_Source_FlyBase_0002609_HG_495	gi|757393985|gb|KIR99284.1|	43.55	0.002	48.9	hypothetical protein L804_02909 [Cryptococcus gattii VGII 2001/935-1]
Dmel_0002609_HLHm3_E_spl_region_transcript_m3_Source_FlyBase_0002609_HG_495	gi|757333593|gb|KIR39625.1|	43.55	0.002	48.9	hypothetical protein I313_04651 [Cryptococcus gattii VGII Ram5]
Dmel_0002609_HLHm3_E_spl_region_transcript_m3_Source_FlyBase_0002609_HG_495	gi|686626808|gb|KGB78128.1|	43.55	0.002	48.9	hypothetical protein CNBG_4215 [Cryptococcus gattii VGII R265]
Dmel_0002609_HLHm3_E_spl_region_transcript_m3_Source_FlyBase_0002609_HG_495	gi|757323523|gb|KIR29598.1|	43.55	0.002	48.9	hypothetical protein I309_01667 [Cryptococcus gattii VGII LA55]
Dmel_0002609_HLHm3_E_spl_region_transcript_m3_Source_FlyBase_0002609_HG_495	gi|953100694|gb|AAW43803.2|	43.55	0.004	48.5	conserved hypothetical protein [Cryptococcus neoformans var. neoformans JEC21]
Dmel_0002609_HLHm3_E_spl_region_transcript_m3_Source_FlyBase_0002609_HG_495	gi|58267908|ref|XP_571110.1|	43.55	0.006	47.8	hypothetical protein [Cryptococcus neoformans var. neoformans JEC21]
Dmel_0002609_HLHm3_E_spl_region_transcript_m3_Source_FlyBase_0002609_HG_495	gi|1071049110|ref|XP_018276754.1|	45.16	0.027	45.8	hypothetical protein CC85DRAFT_304309 [Cutaneotrichosporon oleaginosus]
Dmel_0002609_HLHm3_E_spl_region_transcript_m3_Source_FlyBase_0002609_HG_495	gi|470297677|ref|XP_004345696.1|	39.39	0.030	45.8	hypothetical protein CAOG_06106 [Capsaspora owczarzaki ATCC 30864]
Dmel_0002609_HLHm3_E_spl_region_transcript_m3_Source_FlyBase_0002609_HG_495	gi|765555058|gb|KJE95679.1|	39.39	0.031	45.8	hypothetical protein CAOG_006106 [Capsaspora owczarzaki ATCC 30864]
Dmel_0002609_HLHm3_E_spl_region_transcript_m3_Source_FlyBase_0002609_HG_495	gi|953445475|ref|XP_014566290.1|	29.90	0.042	45.1	hypothetical protein L969DRAFT_96245 [Mixia osmundae IAM 14324]
Dmel_0002609_HLHm3_E_spl_region_transcript_m3_Source_FlyBase_0002609_HG_495	gi|599156262|gb|EYE95423.1|	32.18	0.046	45.1	HLH-domain-containing protein [Aspergillus ruber CBS 135680]
Dmel_0002609_HLHm3_E_spl_region_transcript_m3_Source_FlyBase_0002609_HG_495	gi|757380318|gb|KIR85670.1|	45.16	0.055	45.1	hypothetical protein I308_03777 [Cryptococcus gattii VGIV IND107]
Dmel_0002609_HLHm3_E_spl_region_transcript_m3_Source_FlyBase_0002609_HG_495	gi|525579166|gb|EPS25416.1|	34.57	0.072	44.3	hypothetical protein PDE_00349 [Penicillium oxalicum 114-2]
Dmel_0002609_HLHm3_E_spl_region_transcript_m3_Source_FlyBase_0002609_HG_495	gi|757350588|gb|KIR56442.1|	43.55	0.17	43.5	hypothetical protein I315_00616 [Cryptococcus gattii Ru294]
Dmel_0002609_HLHm3_E_spl_region_transcript_m3_Source_FlyBase_0002609_HG_495	gi|1102213496|ref|XP_019032731.1|	44.07	0.17	43.5	hypothetical protein L198_02858 [Tsuchiyaea wingfieldii CBS 7118]
Dmel_0002609_HLHm3_E_spl_region_transcript_m3_Source_FlyBase_0002609_HG_495	gi|589276706|ref|XP_007004083.1|	40.32	0.18	43.5	hypothetical protein TREMEDRAFT_61539 [Tremella mesenterica DSM 1558]
Dmel_0002609_HLHm3_E_spl_region_transcript_m3_Source_FlyBase_0002609_HG_495	gi|321258681|ref|XP_003194061.1|	43.55	0.20	43.1	hypothetical protein CGB_E0400W [Cryptococcus gattii WM276]
Dmel_0002609_HLHm3_E_spl_region_transcript_m3_Source_FlyBase_0002609_HG_495	gi|757341078|gb|KIR47020.1|	43.55	0.23	43.1	hypothetical protein I312_03916 [Cryptococcus gattii CA1280]
Dmel_0002609_HLHm3_E_spl_region_transcript_m3_Source_FlyBase_0002609_HG_495	gi|757354414|gb|KIR60243.1|	43.55	0.28	42.7	hypothetical protein I314_04099 [Cryptococcus gattii CA1873]
Dmel_0002609_HLHm3_E_spl_region_transcript_m3_Source_FlyBase_0002609_HG_495	gi|799329403|ref|XP_012049687.1|	43.55	0.28	42.7	hypothetical protein CNAG_02516 [Cryptococcus neoformans var. grubii H99]
Dmel_0002609_HLHm3_E_spl_region_transcript_m3_Source_FlyBase_0002609_HG_495	gi|671684651|emb|CDS13668.1|	42.31	0.30	42.4	hypothetical protein LRAMOSA05842 [Lichtheimia ramosa]
Dmel_0002609_HLHm3_E_spl_region_transcript_m3_Source_FlyBase_0002609_HG_495	gi|799331522|ref|XP_012050200.1|	43.55	0.35	42.4	hypothetical protein, variant 1 [Cryptococcus neoformans var. grubii H99]
Dmel_0002609_HLHm3_E_spl_region_transcript_m3_Source_FlyBase_0002609_HG_495	gi|334183349|ref|NP_001117499.2|	28.07	0.45	42.4	Nuclear pore complex protein [Arabidopsis thaliana]
Dmel_0002609_HLHm3_E_spl_region_transcript_m3_Source_FlyBase_0002609_HG_495	gi|334183347|ref|NP_564694.2|	28.07	0.46	42.4	Nuclear pore complex protein [Arabidopsis thaliana]
Dmel_0002609_HLHm3_E_spl_region_transcript_m3_Source_FlyBase_0002609_HG_495	gi|4204261|gb|AAD10642.1|	28.07	0.46	42.4	Hypothetical protein [Arabidopsis thaliana]
Dmel_0002609_HLHm3_E_spl_region_transcript_m3_Source_FlyBase_0002609_HG_495	gi|1032302068|gb|OAP16393.1|	28.07	0.46	42.4	LNO1 [Arabidopsis thaliana]
Dmel_0002609_HLHm3_E_spl_region_transcript_m3_Source_FlyBase_0002609_HG_495	gi|1062160521|gb|ODO07121.1|	42.37	0.50	42.0	hypothetical protein I350_04491 [Cryptococcus amylolentus CBS 6273]
Dmel_0002609_HLHm3_E_spl_region_transcript_m3_Source_FlyBase_0002609_HG_495	gi|1101789823|ref|XP_018993325.1|	42.37	0.69	41.6	hypothetical protein L202_03925 [Cryptococcus amylolentus CBS 6039]
Dmel_0002609_HLHm3_E_spl_region_transcript_m3_Source_FlyBase_0002609_HG_495	gi|1111919375|gb|OJJ79032.1|	33.90	0.79	41.2	hypothetical protein ASPGLDRAFT_137707 [Aspergillus glaucus CBS 516.65]
Dmel_0002609_HLHm3_E_spl_region_transcript_m3_Source_FlyBase_0002609_HG_495	gi|1111852512|gb|OJJ35318.1|	33.90	0.91	41.2	hypothetical protein ASPWEDRAFT_27965 [Aspergillus wentii DTO 134E9]
Dmel_0002609_HLHm3_E_spl_region_transcript_m3_Source_FlyBase_0002609_HG_495	gi|384491435|gb|EIE82631.1|	30.86	1.5	39.3	hypothetical protein RO3G_07336 [Rhizopus delemar RA 99-880]
Dmel_0002609_HLHm3_E_spl_region_transcript_m3_Source_FlyBase_0002609_HG_495	gi|297853258|ref|XP_002894510.1|	31.46	5.3	38.9	hypothetical protein ARALYDRAFT_337635 [Arabidopsis lyrata subsp. lyrata]
Dmel_0002609_HLHm3_E_spl_region_transcript_m3_Source_FlyBase_0002609_HG_495	gi|1151458035|gb|OOQ91382.1|	32.20	5.7	38.5	HLH transcription factor [Penicillium brasilianum]
Dmel_0002633_HLHm7_E_spl_region_transcript_m7_Source_FlyBase_0002633_HG_495	gi|470297677|ref|XP_004345696.1|	41.79	4e-04	50.4	hypothetical protein CAOG_06106 [Capsaspora owczarzaki ATCC 30864]
Dmel_0002633_HLHm7_E_spl_region_transcript_m7_Source_FlyBase_0002633_HG_495	gi|953100694|gb|AAW43803.2|	39.66	4e-04	50.4	conserved hypothetical protein [Cryptococcus neoformans var. neoformans JEC21]
Dmel_0002633_HLHm7_E_spl_region_transcript_m7_Source_FlyBase_0002633_HG_495	gi|765555058|gb|KJE95679.1|	41.79	5e-04	50.4	hypothetical protein CAOG_006106 [Capsaspora owczarzaki ATCC 30864]
Dmel_0002633_HLHm7_E_spl_region_transcript_m7_Source_FlyBase_0002633_HG_495	gi|58267908|ref|XP_571110.1|	39.66	7e-04	49.7	hypothetical protein [Cryptococcus neoformans var. neoformans JEC21]
Dmel_0002633_HLHm7_E_spl_region_transcript_m7_Source_FlyBase_0002633_HG_495	gi|50547869|ref|XP_501404.1|	38.33	0.001	48.9	YALI0C03564p [Yarrowia lipolytica]
Dmel_0002633_HLHm7_E_spl_region_transcript_m7_Source_FlyBase_0002633_HG_495	gi|757333593|gb|KIR39625.1|	38.57	0.001	48.9	hypothetical protein I313_04651 [Cryptococcus gattii VGII Ram5]
Dmel_0002633_HLHm7_E_spl_region_transcript_m7_Source_FlyBase_0002633_HG_495	gi|757328388|gb|KIR34438.1|	39.71	0.002	48.5	hypothetical protein I352_02684 [Cryptococcus gattii VGII MMRL2647]
Dmel_0002633_HLHm7_E_spl_region_transcript_m7_Source_FlyBase_0002633_HG_495	gi|757323523|gb|KIR29598.1|	38.57	0.002	48.5	hypothetical protein I309_01667 [Cryptococcus gattii VGII LA55]
Dmel_0002633_HLHm7_E_spl_region_transcript_m7_Source_FlyBase_0002633_HG_495	gi|686626808|gb|KGB78128.1|	38.57	0.002	48.5	hypothetical protein CNBG_4215 [Cryptococcus gattii VGII R265]
Dmel_0002633_HLHm7_E_spl_region_transcript_m7_Source_FlyBase_0002633_HG_495	gi|757393985|gb|KIR99284.1|	38.57	0.002	48.5	hypothetical protein L804_02909 [Cryptococcus gattii VGII 2001/935-1]
Dmel_0002633_HLHm7_E_spl_region_transcript_m7_Source_FlyBase_0002633_HG_495	gi|757380318|gb|KIR85670.1|	41.38	0.002	48.5	hypothetical protein I308_03777 [Cryptococcus gattii VGIV IND107]
Dmel_0002633_HLHm7_E_spl_region_transcript_m7_Source_FlyBase_0002633_HG_495	gi|1102213496|ref|XP_019032731.1|	41.07	0.003	47.8	hypothetical protein L198_02858 [Tsuchiyaea wingfieldii CBS 7118]
Dmel_0002633_HLHm7_E_spl_region_transcript_m7_Source_FlyBase_0002633_HG_495	gi|589276706|ref|XP_007004083.1|	41.38	0.003	47.8	hypothetical protein TREMEDRAFT_61539 [Tremella mesenterica DSM 1558]
Dmel_0002633_HLHm7_E_spl_region_transcript_m7_Source_FlyBase_0002633_HG_495	gi|736993885|ref|WP_034989869.1|	40.35	0.006	44.7	transcriptional regulator [Bartonella schoenbuchensis]
Dmel_0002633_HLHm7_E_spl_region_transcript_m7_Source_FlyBase_0002633_HG_495	gi|757350588|gb|KIR56442.1|	39.66	0.007	46.6	hypothetical protein I315_00616 [Cryptococcus gattii Ru294]
Dmel_0002633_HLHm7_E_spl_region_transcript_m7_Source_FlyBase_0002633_HG_495	gi|321258681|ref|XP_003194061.1|	39.66	0.008	46.6	hypothetical protein CGB_E0400W [Cryptococcus gattii WM276]
Dmel_0002633_HLHm7_E_spl_region_transcript_m7_Source_FlyBase_0002633_HG_495	gi|799329403|ref|XP_012049687.1|	39.66	0.010	46.2	hypothetical protein CNAG_02516 [Cryptococcus neoformans var. grubii H99]
Dmel_0002633_HLHm7_E_spl_region_transcript_m7_Source_FlyBase_0002633_HG_495	gi|1069913321|ref|XP_018259925.1|	37.10	0.010	46.2	hypothetical protein I303_07997 [Kwoniella dejecticola CBS 10117]
Dmel_0002633_HLHm7_E_spl_region_transcript_m7_Source_FlyBase_0002633_HG_495	gi|757341078|gb|KIR47020.1|	39.66	0.010	46.2	hypothetical protein I312_03916 [Cryptococcus gattii CA1280]
Dmel_0002633_HLHm7_E_spl_region_transcript_m7_Source_FlyBase_0002633_HG_495	gi|757354414|gb|KIR60243.1|	39.66	0.011	46.2	hypothetical protein I314_04099 [Cryptococcus gattii CA1873]
Dmel_0002633_HLHm7_E_spl_region_transcript_m7_Source_FlyBase_0002633_HG_495	gi|799331522|ref|XP_012050200.1|	39.66	0.012	46.2	hypothetical protein, variant 1 [Cryptococcus neoformans var. grubii H99]
Dmel_0002633_HLHm7_E_spl_region_transcript_m7_Source_FlyBase_0002633_HG_495	gi|1101789823|ref|XP_018993325.1|	39.29	0.018	45.4	hypothetical protein L202_03925 [Cryptococcus amylolentus CBS 6039]
Dmel_0002633_HLHm7_E_spl_region_transcript_m7_Source_FlyBase_0002633_HG_495	gi|1062160521|gb|ODO07121.1|	39.29	0.019	45.4	hypothetical protein I350_04491 [Cryptococcus amylolentus CBS 6273]
Dmel_0002633_HLHm7_E_spl_region_transcript_m7_Source_FlyBase_0002633_HG_495	gi|319406668|emb|CBI80308.1|	38.60	0.032	42.4	virulence-associated protein [Bartonella sp. 1-1C]
Dmel_0002633_HLHm7_E_spl_region_transcript_m7_Source_FlyBase_0002633_HG_495	gi|1045486808|gb|OCF78445.1|	38.46	0.033	44.7	hypothetical protein I204_00385 [Kwoniella mangroviensis CBS 8886]
Dmel_0002633_HLHm7_E_spl_region_transcript_m7_Source_FlyBase_0002633_HG_495	gi|1101833202|ref|XP_019008018.1|	39.29	0.035	44.7	hypothetical protein I206_07186 [Kwoniella pini CBS 10737]
Dmel_0002633_HLHm7_E_spl_region_transcript_m7_Source_FlyBase_0002633_HG_495	gi|1102531433|ref|XP_019051268.1|	37.10	0.039	44.7	hypothetical protein I302_01717 [Kwoniella bestiolae CBS 10118]
Dmel_0002633_HLHm7_E_spl_region_transcript_m7_Source_FlyBase_0002633_HG_495	gi|319408998|emb|CBI82653.1|	40.35	0.041	43.5	virulence-associated protein (modular protein) [Bartonella schoenbuchensis R1]
Dmel_0002633_HLHm7_E_spl_region_transcript_m7_Source_FlyBase_0002633_HG_495	gi|1101816906|ref|XP_019000630.1|	38.46	0.043	44.3	hypothetical protein I203_06675 [Kwoniella mangroviensis CBS 8507]
Dmel_0002633_HLHm7_E_spl_region_transcript_m7_Source_FlyBase_0002633_HG_495	gi|1045465561|gb|OCF58436.1|	38.46	0.045	44.3	hypothetical protein L486_04469 [Kwoniella mangroviensis CBS 10435]
Dmel_0002633_HLHm7_E_spl_region_transcript_m7_Source_FlyBase_0002633_HG_495	gi|631775956|emb|CDP79688.1|	40.35	0.045	43.5	virulence-associated protein [Bartonella schoenbuchensis]
Dmel_0002633_HLHm7_E_spl_region_transcript_m7_Source_FlyBase_0002633_HG_495	gi|1045440301|gb|OCF34472.1|	35.48	0.066	43.9	hypothetical protein I316_03987 [Kwoniella heveanensis BCC8398]
Dmel_0002633_HLHm7_E_spl_region_transcript_m7_Source_FlyBase_0002633_HG_495	gi|1045447542|gb|OCF41276.1|	35.48	0.069	43.9	hypothetical protein I317_04934 [Kwoniella heveanensis CBS 569]
Dmel_0002633_HLHm7_E_spl_region_transcript_m7_Source_FlyBase_0002633_HG_495	gi|498387404|ref|WP_010701367.1|	38.60	0.077	41.6	transcriptional regulator [Bartonella bovis]
Dmel_0002633_HLHm7_E_spl_region_transcript_m7_Source_FlyBase_0002633_HG_495	gi|1154789383|ref|WP_078705312.1|	38.60	0.079	41.6	addiction module antidote protein, HigA family [Bartonella sp. WD16.2]
Dmel_0002633_HLHm7_E_spl_region_transcript_m7_Source_FlyBase_0002633_HG_495	gi|1154746930|ref|WP_078664127.1|	38.60	0.080	41.6	addiction module antidote protein, HigA family [Bartonella sp. WD12.1]
Dmel_0002633_HLHm7_E_spl_region_transcript_m7_Source_FlyBase_0002633_HG_495	gi|494741538|ref|WP_007476946.1|	38.60	0.081	41.6	transcriptional regulator [Bartonella melophagi]
Dmel_0002633_HLHm7_E_spl_region_transcript_m7_Source_FlyBase_0002633_HG_495	gi|498386837|ref|WP_010700800.1|	38.60	0.10	41.2	transcriptional regulator [Bartonella bovis]
Dmel_0002633_HLHm7_E_spl_region_transcript_m7_Source_FlyBase_0002633_HG_495	gi|499493942|ref|WP_011180582.1|	38.60	0.12	40.8	transcriptional regulator [Bartonella henselae]
Dmel_0002633_HLHm7_E_spl_region_transcript_m7_Source_FlyBase_0002633_HG_495	gi|627797565|ref|XP_007672130.1|	33.33	0.13	42.7	hypothetical protein BAUCODRAFT_190174 [Baudoinia panamericana UAMH 10762]
Dmel_0002633_HLHm7_E_spl_region_transcript_m7_Source_FlyBase_0002633_HG_495	gi|1022786733|ref|XP_016216700.1|	31.58	0.16	42.7	hypothetical protein PV09_02511 [Verruconis gallopava]
Dmel_0002633_HLHm7_E_spl_region_transcript_m7_Source_FlyBase_0002633_HG_495	gi|1063247353|gb|ODQ69868.1|	37.29	0.16	42.7	hypothetical protein LIPSTDRAFT_75516 [Lipomyces starkeyi NRRL Y-11557]
Dmel_0002633_HLHm7_E_spl_region_transcript_m7_Source_FlyBase_0002633_HG_495	gi|1046797617|gb|OCL04628.1|	31.58	0.21	42.4	hypothetical protein AOQ84DRAFT_300518 [Glonium stellatum]
Dmel_0002633_HLHm7_E_spl_region_transcript_m7_Source_FlyBase_0002633_HG_495	gi|995936336|gb|KXG49032.1|	27.47	0.21	42.4	hypothetical protein PGRI_029020 [Penicillium griseofulvum]
Dmel_0002633_HLHm7_E_spl_region_transcript_m7_Source_FlyBase_0002633_HG_495	gi|672819372|gb|KFH64271.1|	41.18	0.23	42.0	hypothetical protein MVEG_10096 [Mortierella verticillata NRRL 6337]
Dmel_0002633_HLHm7_E_spl_region_transcript_m7_Source_FlyBase_0002633_HG_495	gi|674240587|gb|KFK33352.1|	33.82	0.25	41.6	hypothetical protein AALP_AA5G002800 [Arabis alpina]
Dmel_0002633_HLHm7_E_spl_region_transcript_m7_Source_FlyBase_0002633_HG_495	gi|636597965|ref|XP_008030321.1|	31.58	0.26	42.0	hypothetical protein SETTUDRAFT_156846 [Setosphaeria turcica Et28A]
Dmel_0002633_HLHm7_E_spl_region_transcript_m7_Source_FlyBase_0002633_HG_495	gi|628082272|ref|XP_007702986.1|	31.58	0.26	42.0	hypothetical protein COCSADRAFT_163131 [Bipolaris sorokiniana ND90Pr]
Dmel_0002633_HLHm7_E_spl_region_transcript_m7_Source_FlyBase_0002633_HG_495	gi|1000485652|gb|KXL46133.1|	33.33	0.27	42.0	hypothetical protein FE78DRAFT_98953 [Acidomyces richmondensis]
Dmel_0002633_HLHm7_E_spl_region_transcript_m7_Source_FlyBase_0002633_HG_495	gi|667647173|ref|XP_008595418.1|	35.09	0.27	42.0	helix-loop-helix DNA-binding domain-containing protein [Beauveria bassiana ARSEF 2860]
Dmel_0002633_HLHm7_E_spl_region_transcript_m7_Source_FlyBase_0002633_HG_495	gi|1052280406|emb|SCE87988.1|	29.77	0.28	42.0	hypothetical protein GA0070618_1608 [Micromonospora echinospora]
Dmel_0002633_HLHm7_E_spl_region_transcript_m7_Source_FlyBase_0002633_HG_495	gi|661180318|emb|CDH57123.1|	43.14	0.28	41.6	hypothetical protein RO3G_03846 [Lichtheimia corymbifera JMRC:FSU:9682]
Dmel_0002633_HLHm7_E_spl_region_transcript_m7_Source_FlyBase_0002633_HG_495	gi|796710623|gb|KJY01567.1|	33.33	0.29	42.0	hypothetical protein TI39_contig287g00002 [Zymoseptoria brevis]
Dmel_0002633_HLHm7_E_spl_region_transcript_m7_Source_FlyBase_0002633_HG_495	gi|1024753599|gb|KZZ92614.1|	33.90	0.29	41.6	Helix-loop-helix DNA-binding protein [Ascosphaera apis ARSEF 7405]
Dmel_0002633_HLHm7_E_spl_region_transcript_m7_Source_FlyBase_0002633_HG_495	gi|1046767620|gb|OCK76279.1|	31.58	0.29	42.0	hypothetical protein K432DRAFT_306726 [Lepidopterella palustris CBS 459.81]
Dmel_0002633_HLHm7_E_spl_region_transcript_m7_Source_FlyBase_0002633_HG_495	gi|928527864|ref|XP_014082729.1|	31.58	0.30	42.0	hypothetical protein COCC4DRAFT_128615 [Bipolaris maydis ATCC 48331]
Dmel_0002633_HLHm7_E_spl_region_transcript_m7_Source_FlyBase_0002633_HG_495	gi|671691070|emb|CDS05808.1|	43.14	0.30	41.6	hypothetical protein LRAMOSA08336 [Lichtheimia ramosa]
Dmel_0002633_HLHm7_E_spl_region_transcript_m7_Source_FlyBase_0002633_HG_495	gi|398410467|ref|XP_003856584.1|	33.33	0.31	42.0	hypothetical protein MYCGRDRAFT_107535 [Zymoseptoria tritici IPO323]
Dmel_0002633_HLHm7_E_spl_region_transcript_m7_Source_FlyBase_0002633_HG_495	gi|1029186034|gb|OAL50600.1|	31.58	0.31	42.0	hypothetical protein IQ07DRAFT_587256 [Pyrenochaeta sp. DS3sAY3a]
Dmel_0002633_HLHm7_E_spl_region_transcript_m7_Source_FlyBase_0002633_HG_495	gi|909994021|gb|KNG51455.1|	31.58	0.31	42.0	helix-loop-helix dna-binding domain-containing protein [Stemphylium lycopersici]
Dmel_0002633_HLHm7_E_spl_region_transcript_m7_Source_FlyBase_0002633_HG_495	gi|1066273473|ref|XP_018043223.1|	31.58	0.32	42.0	hypothetical protein CC84DRAFT_1160111 [Paraphaeosphaeria sporulosa]
Dmel_0002633_HLHm7_E_spl_region_transcript_m7_Source_FlyBase_0002633_HG_495	gi|627828175|ref|XP_007685915.1|	31.58	0.32	42.0	hypothetical protein COCMIDRAFT_34913 [Bipolaris oryzae ATCC 44560]
Dmel_0002633_HLHm7_E_spl_region_transcript_m7_Source_FlyBase_0002633_HG_495	gi|672827327|gb|KFH72217.1|	34.67	0.32	41.6	hypothetical protein MVEG_02508 [Mortierella verticillata NRRL 6337]
Dmel_0002633_HLHm7_E_spl_region_transcript_m7_Source_FlyBase_0002633_HG_495	gi|752276861|dbj|GAM87760.1|	33.33	0.32	41.6	hypothetical protein ANO11243_057870 [fungal sp. No.11243]
Dmel_0002633_HLHm7_E_spl_region_transcript_m7_Source_FlyBase_0002633_HG_495	gi|701774711|gb|KGQ08926.1|	35.09	0.33	41.6	Sterol regulatory element-binding protein 1 [Beauveria bassiana D1-5]
Dmel_0002633_HLHm7_E_spl_region_transcript_m7_Source_FlyBase_0002633_HG_495	gi|1148898361|ref|XP_020134291.1|	32.14	0.33	41.6	hlh transcription [Diplodia corticola]
Dmel_0002633_HLHm7_E_spl_region_transcript_m7_Source_FlyBase_0002633_HG_495	gi|1028896738|gb|OAK98995.1|	31.58	0.33	41.6	hypothetical protein IQ06DRAFT_278805 [Stagonospora sp. SRC1lsM3a]
Dmel_0002633_HLHm7_E_spl_region_transcript_m7_Source_FlyBase_0002633_HG_495	gi|754347268|ref|XP_011270347.1|	37.93	0.33	42.0	hypothetical protein CAOG_08727 [Capsaspora owczarzaki ATCC 30864]
Dmel_0002633_HLHm7_E_spl_region_transcript_m7_Source_FlyBase_0002633_HG_495	gi|1046790079|gb|OCK97807.1|	31.58	0.36	41.6	hypothetical protein K441DRAFT_546296 [Cenococcum geophilum 1.58]
Dmel_0002633_HLHm7_E_spl_region_transcript_m7_Source_FlyBase_0002633_HG_495	gi|1002211019|gb|KXT06427.1|	33.33	0.38	41.6	hypothetical protein AC578_6045 [Mycosphaerella eumusae]
Dmel_0002633_HLHm7_E_spl_region_transcript_m7_Source_FlyBase_0002633_HG_495	gi|407926277|gb|EKG19245.1|	32.14	0.40	41.6	hypothetical protein MPH_03506 [Macrophomina phaseolina MS6]
Dmel_0002633_HLHm7_E_spl_region_transcript_m7_Source_FlyBase_0002633_HG_495	gi|330934414|ref|XP_003304538.1|	31.58	0.40	41.6	hypothetical protein PTT_17167 [Pyrenophora teres f. teres 0-1]
Dmel_0002633_HLHm7_E_spl_region_transcript_m7_Source_FlyBase_0002633_HG_495	gi|1002218282|gb|KXT13254.1|	33.33	0.43	41.6	hypothetical protein AC579_1734 [Pseudocercospora musae]
Dmel_0002633_HLHm7_E_spl_region_transcript_m7_Source_FlyBase_0002633_HG_495	gi|1040871065|ref|XP_017246073.1|	40.74	0.44	41.2	PREDICTED: transcription factor bHLH106 [Daucus carota subsp. sativus]
Dmel_0002633_HLHm7_E_spl_region_transcript_m7_Source_FlyBase_0002633_HG_495	gi|1070564446|ref|XP_018379439.1|	31.58	0.44	41.2	hypothetical protein CC77DRAFT_1035861 [Alternaria alternata]
Dmel_0002633_HLHm7_E_spl_region_transcript_m7_Source_FlyBase_0002633_HG_495	gi|452847585|gb|EME49517.1|	33.33	0.45	41.2	hypothetical protein DOTSEDRAFT_68329 [Dothistroma septosporum NZE10]
Dmel_0002633_HLHm7_E_spl_region_transcript_m7_Source_FlyBase_0002633_HG_495	gi|1020702289|gb|KZM22773.1|	31.58	0.48	41.2	hypothetical protein ST47_g6061 [Ascochyta rabiei]
Dmel_0002633_HLHm7_E_spl_region_transcript_m7_Source_FlyBase_0002633_HG_495	gi|567216380|ref|XP_006411819.1|	30.86	0.54	40.8	hypothetical protein EUTSA_v10027500mg [Eutrema salsugineum]
Dmel_0002633_HLHm7_E_spl_region_transcript_m7_Source_FlyBase_0002633_HG_495	gi|1154772053|ref|WP_078688581.1|	36.84	0.58	38.9	MULTISPECIES: addiction module antidote protein, HigA family [Bartonella]
Dmel_0002633_HLHm7_E_spl_region_transcript_m7_Source_FlyBase_0002633_HG_495	gi|915680254|ref|XP_013339835.1|	33.93	0.63	40.8	hypothetical protein AUEXF2481DRAFT_33171 [Aureobasidium subglaciale EXF-2481]
Dmel_0002633_HLHm7_E_spl_region_transcript_m7_Source_FlyBase_0002633_HG_495	gi|575485508|ref|XP_006682048.1|	35.71	0.65	40.4	hypothetical protein BATDEDRAFT_91690 [Batrachochytrium dendrobatidis JAM81]
Dmel_0002633_HLHm7_E_spl_region_transcript_m7_Source_FlyBase_0002633_HG_495	gi|575485274|ref|XP_006681931.1|	35.71	0.66	40.4	hypothetical protein BATDEDRAFT_27662 [Batrachochytrium dendrobatidis JAM81]
Dmel_0002633_HLHm7_E_spl_region_transcript_m7_Source_FlyBase_0002633_HG_495	gi|1062144638|gb|ODN91288.1|	34.48	0.67	40.8	hypothetical protein L203_01493 [Cryptococcus depauperatus CBS 7841]
Dmel_0002633_HLHm7_E_spl_region_transcript_m7_Source_FlyBase_0002633_HG_495	gi|297802128|ref|XP_002868948.1|	30.86	0.68	40.4	predicted protein [Arabidopsis lyrata subsp. lyrata]
Dmel_0002633_HLHm7_E_spl_region_transcript_m7_Source_FlyBase_0002633_HG_495	gi|758354663|dbj|GAN03257.1|	41.18	0.69	40.8	hypothetical protein MAM1_0037c02709 [Mucor ambiguus]
Dmel_0002633_HLHm7_E_spl_region_transcript_m7_Source_FlyBase_0002633_HG_495	gi|743887622|ref|XP_011038201.1|	45.83	0.78	40.4	PREDICTED: transcription factor bHLH30-like [Populus euphratica]
Dmel_0002633_HLHm7_E_spl_region_transcript_m7_Source_FlyBase_0002633_HG_495	gi|1070660649|gb|OEJ84821.1|	36.00	0.83	40.4	hypothetical protein AWRI3580_g3384 [Hanseniaspora uvarum]
Dmel_0002633_HLHm7_E_spl_region_transcript_m7_Source_FlyBase_0002633_HG_495	gi|169607505|ref|XP_001797172.1|	31.58	0.85	40.4	hypothetical protein SNOG_06810 [Parastagonospora nodorum SN15]
Dmel_0002633_HLHm7_E_spl_region_transcript_m7_Source_FlyBase_0002633_HG_495	gi|1043306718|gb|OBZ91331.1|	37.25	0.86	40.4	MLX-interacting protein [Choanephora cucurbitarum]
Dmel_0002633_HLHm7_E_spl_region_transcript_m7_Source_FlyBase_0002633_HG_495	gi|566200853|ref|XP_006376342.1|	45.83	0.87	40.4	hypothetical protein POPTR_0013s12190g [Populus trichocarpa]
Dmel_0002633_HLHm7_E_spl_region_transcript_m7_Source_FlyBase_0002633_HG_495	gi|1071049110|ref|XP_018276754.1|	38.98	0.87	40.4	hypothetical protein CC85DRAFT_304309 [Cutaneotrichosporon oleaginosus]
Dmel_0002633_HLHm7_E_spl_region_transcript_m7_Source_FlyBase_0002633_HG_495	gi|511009036|gb|EPB90286.1|	41.18	0.92	40.4	hypothetical protein HMPREF1544_02811 [Mucor circinelloides f. circinelloides 1006PhL]
Dmel_0002633_HLHm7_E_spl_region_transcript_m7_Source_FlyBase_0002633_HG_495	gi|758367421|emb|CEP10168.1|	41.18	0.92	40.4	hypothetical protein [Parasitella parasitica]
Dmel_0002633_HLHm7_E_spl_region_transcript_m7_Source_FlyBase_0002633_HG_495	gi|1026267955|gb|OAD01078.1|	41.18	0.93	40.4	helix-loop-helix DNA-binding domain-containing transcription factor [Mucor circinelloides f. lusitanicus CBS 277.49]
Dmel_0002633_HLHm7_E_spl_region_transcript_m7_Source_FlyBase_0002633_HG_495	gi|918808941|ref|XP_013426395.1|	33.93	0.94	40.4	hypothetical protein M436DRAFT_73763 [Aureobasidium namibiae CBS 147.97]
Dmel_0002633_HLHm7_E_spl_region_transcript_m7_Source_FlyBase_0002633_HG_495	gi|1059548324|emb|SCL16814.1|	29.01	0.95	40.4	hypothetical protein GA0074694_1776 [Micromonospora inyonensis]
Dmel_0002633_HLHm7_E_spl_region_transcript_m7_Source_FlyBase_0002633_HG_495	gi|396462450|ref|XP_003835836.1|	31.58	1.0	40.4	hypothetical protein LEMA_P051770.1 [Leptosphaeria maculans JN3]
Dmel_0002633_HLHm7_E_spl_region_transcript_m7_Source_FlyBase_0002633_HG_495	gi|1062148778|gb|ODN95407.1|	34.48	1.0	40.4	hypothetical protein L204_03946 [Cryptococcus depauperatus CBS 7855]
Dmel_0002633_HLHm7_E_spl_region_transcript_m7_Source_FlyBase_0002633_HG_495	gi|1028569458|gb|OAJ37762.1|	35.71	1.0	39.7	hypothetical protein BDEG_21754 [Batrachochytrium dendrobatidis JEL423]
Dmel_0002633_HLHm7_E_spl_region_transcript_m7_Source_FlyBase_0002633_HG_495	gi|1032654864|gb|OAQ36130.1|	40.35	1.1	40.0	HLH-domain-containing protein [Mortierella elongata AG-77]
Dmel_0002633_HLHm7_E_spl_region_transcript_m7_Source_FlyBase_0002633_HG_495	gi|662500873|gb|KEQ58508.1|	33.93	1.1	40.0	hypothetical protein M437DRAFT_59197 [Aureobasidium melanogenum CBS 110374]
Dmel_0002633_HLHm7_E_spl_region_transcript_m7_Source_FlyBase_0002633_HG_495	gi|1069954687|ref|XP_018290410.1|	41.18	1.1	40.0	helix-loop-helix DNA-binding domain-containing transcription factor [Phycomyces blakesleeanus NRRL 1555(-)]
Dmel_0002633_HLHm7_E_spl_region_transcript_m7_Source_FlyBase_0002633_HG_495	gi|672827324|gb|KFH72214.1|	40.35	1.1	40.0	hypothetical protein MVEG_02505 [Mortierella verticillata NRRL 6337]
Dmel_0002633_HLHm7_E_spl_region_transcript_m7_Source_FlyBase_0002633_HG_495	gi|674228611|gb|KFK22396.1|	35.29	1.2	40.0	hypothetical protein AALP_AAs52006U000300 [Arabis alpina]
Dmel_0002633_HLHm7_E_spl_region_transcript_m7_Source_FlyBase_0002633_HG_495	gi|667824986|ref|XP_007776664.1|	31.58	1.2	40.0	hypothetical protein W97_00561 [Coniosporium apollinis CBS 100218]
Dmel_0002633_HLHm7_E_spl_region_transcript_m7_Source_FlyBase_0002633_HG_495	gi|1069944257|ref|XP_018295642.1|	39.22	1.2	40.0	helix-loop-helix DNA-binding domain-containing transcription factor [Phycomyces blakesleeanus NRRL 1555(-)]
Dmel_0002633_HLHm7_E_spl_region_transcript_m7_Source_FlyBase_0002633_HG_495	gi|662525856|gb|KEQ83239.1|	33.93	1.2	40.0	hypothetical protein M438DRAFT_398194 [Aureobasidium pullulans EXF-150]
Dmel_0002633_HLHm7_E_spl_region_transcript_m7_Source_FlyBase_0002633_HG_495	gi|1059585656|emb|SCL37660.1|	29.37	1.2	40.0	hypothetical protein GA0074692_4744 [Micromonospora pallida]
Dmel_0002633_HLHm7_E_spl_region_transcript_m7_Source_FlyBase_0002633_HG_495	gi|631374812|ref|XP_007921786.1|	33.33	1.2	40.0	hypothetical protein MYCFIDRAFT_209944 [Pseudocercospora fijiensis CIRAD86]
Dmel_0002633_HLHm7_E_spl_region_transcript_m7_Source_FlyBase_0002633_HG_495	gi|1012235474|ref|XP_015939538.1|	42.00	1.3	40.0	PREDICTED: transcription factor PIF3 [Arachis duranensis]
Dmel_0002633_HLHm7_E_spl_region_transcript_m7_Source_FlyBase_0002633_HG_495	gi|1059552193|emb|SCL57900.1|	30.53	1.3	40.0	hypothetical protein GA0070606_2849 [Micromonospora citrea]
Dmel_0002633_HLHm7_E_spl_region_transcript_m7_Source_FlyBase_0002633_HG_495	gi|953445475|ref|XP_014566290.1|	51.52	1.3	40.0	hypothetical protein L969DRAFT_96245 [Mixia osmundae IAM 14324]
Dmel_0002633_HLHm7_E_spl_region_transcript_m7_Source_FlyBase_0002633_HG_495	gi|1043307244|gb|OBZ91845.1|	41.18	1.4	39.7	Max-like protein X [Choanephora cucurbitarum]
Dmel_0002633_HLHm7_E_spl_region_transcript_m7_Source_FlyBase_0002633_HG_495	gi|737010005|ref|WP_035005766.1|	36.84	1.5	37.7	transcriptional regulator [Bartonella rochalimae]
Dmel_0002633_HLHm7_E_spl_region_transcript_m7_Source_FlyBase_0002633_HG_495	gi|748552607|dbj|GAM41487.1|	31.58	1.5	39.7	HLH transcription factor [Talaromyces cellulolyticus]
Dmel_0002633_HLHm7_E_spl_region_transcript_m7_Source_FlyBase_0002633_HG_495	gi|727145836|emb|CEG71971.1|	39.22	1.5	39.7	hypothetical protein RMATCC62417_07608 [Rhizopus microsporus]
Dmel_0002633_HLHm7_E_spl_region_transcript_m7_Source_FlyBase_0002633_HG_495	gi|1092158832|emb|CZT05296.1|	31.58	1.5	39.7	uncharacterized protein RAG0_11467 [Rhynchosporium agropyri]
Dmel_0002633_HLHm7_E_spl_region_transcript_m7_Source_FlyBase_0002633_HG_495	gi|1092143536|emb|CZT50284.1|	31.58	1.5	39.7	uncharacterized protein RSE6_11236 [Rhynchosporium secalis]
Dmel_0002633_HLHm7_E_spl_region_transcript_m7_Source_FlyBase_0002633_HG_495	gi|748507213|ref|XP_011122477.1|	33.85	1.6	39.7	hypothetical protein AOL_s00079g300 [Arthrobotrys oligospora ATCC 24927]
Dmel_0002633_HLHm7_E_spl_region_transcript_m7_Source_FlyBase_0002633_HG_495	gi|1092178546|emb|CZS90376.1|	31.58	1.6	39.7	uncharacterized protein RCO7_08567 [Rhynchosporium commune]
Dmel_0002633_HLHm7_E_spl_region_transcript_m7_Source_FlyBase_0002633_HG_495	gi|970051393|ref|XP_015087286.1|	37.74	1.6	39.7	PREDICTED: transcription factor bHLH128-like isoform X1 [Solanum pennellii]
Dmel_0002633_HLHm7_E_spl_region_transcript_m7_Source_FlyBase_0002633_HG_495	gi|720050621|ref|XP_010271836.1|	36.36	1.7	39.3	PREDICTED: transcription factor bHLH106-like [Nelumbo nucifera]
Dmel_0002633_HLHm7_E_spl_region_transcript_m7_Source_FlyBase_0002633_HG_495	gi|727145835|emb|CEG71970.1|	39.22	1.7	39.3	hypothetical protein RMATCC62417_07608 [Rhizopus microsporus]
Dmel_0002633_HLHm7_E_spl_region_transcript_m7_Source_FlyBase_0002633_HG_495	gi|565402514|ref|XP_006366720.1|	37.74	1.7	39.7	PREDICTED: transcription factor bHLH128-like isoform X3 [Solanum tuberosum]
Dmel_0002633_HLHm7_E_spl_region_transcript_m7_Source_FlyBase_0002633_HG_495	gi|1021572486|ref|XP_016177354.1|	42.00	1.8	39.7	PREDICTED: transcription factor PIF3 [Arachis ipaensis]
Dmel_0002633_HLHm7_E_spl_region_transcript_m7_Source_FlyBase_0002633_HG_495	gi|970051395|ref|XP_015087287.1|	37.74	1.8	39.7	PREDICTED: transcription factor bHLH128-like isoform X2 [Solanum pennellii]
Dmel_0002633_HLHm7_E_spl_region_transcript_m7_Source_FlyBase_0002633_HG_495	gi|1026040478|ref|XP_016566304.1|	37.74	1.8	39.7	PREDICTED: transcription factor bHLH128-like [Capsicum annuum]
Dmel_0002633_HLHm7_E_spl_region_transcript_m7_Source_FlyBase_0002633_HG_495	gi|821077311|gb|KKY31048.1|	29.82	1.8	39.7	putative helix-loop-helix dna-binding domain-containing protein [Diaporthe ampelina]
Dmel_0002633_HLHm7_E_spl_region_transcript_m7_Source_FlyBase_0002633_HG_495	gi|697132068|ref|XP_009620076.1|	37.74	1.8	39.7	PREDICTED: transcription factor bHLH128-like isoform X1 [Nicotiana tomentosiformis]
Dmel_0002633_HLHm7_E_spl_region_transcript_m7_Source_FlyBase_0002633_HG_495	gi|1149700002|ref|XP_020155690.1|	37.10	1.8	39.7	transcription factor BIM2-like isoform X2 [Aegilops tauschii subsp. tauschii]
Dmel_0002633_HLHm7_E_spl_region_transcript_m7_Source_FlyBase_0002633_HG_495	gi|723733405|ref|XP_010326934.1|	37.74	1.9	39.3	PREDICTED: transcription factor bHLH128 isoform X1 [Solanum lycopersicum]
Dmel_0002633_HLHm7_E_spl_region_transcript_m7_Source_FlyBase_0002633_HG_495	gi|1050844409|gb|OCW37539.1|	29.82	1.9	39.3	helix-loop-helix DNA-binding domain-containing protein, partial [Diaporthe helianthi]
Dmel_0002633_HLHm7_E_spl_region_transcript_m7_Source_FlyBase_0002633_HG_495	gi|565402516|ref|XP_006366721.1|	37.74	1.9	39.3	PREDICTED: transcription factor bHLH128-like isoform X4 [Solanum tuberosum]
Dmel_0002633_HLHm7_E_spl_region_transcript_m7_Source_FlyBase_0002633_HG_495	gi|695002167|ref|XP_009420274.1|	36.54	1.9	39.3	PREDICTED: transcription factor bHLH128 [Musa acuminata subsp. malaccensis]
Dmel_0002633_HLHm7_E_spl_region_transcript_m7_Source_FlyBase_0002633_HG_495	gi|679995273|gb|KFX47737.1|	31.58	2.0	39.7	Sterol regulatory element-binding protein 2 [Talaromyces marneffei PM1]
Dmel_0002633_HLHm7_E_spl_region_transcript_m7_Source_FlyBase_0002633_HG_495	gi|242769172|ref|XP_002341715.1|	31.58	2.0	39.7	HLH transcription factor, putative [Talaromyces stipitatus ATCC 10500]
Dmel_0002633_HLHm7_E_spl_region_transcript_m7_Source_FlyBase_0002633_HG_495	gi|973331629|gb|KUL91520.1|	31.58	2.1	39.3	hypothetical protein ZTR_01625 [Talaromyces verruculosus]
Dmel_0002633_HLHm7_E_spl_region_transcript_m7_Source_FlyBase_0002633_HG_495	gi|697132070|ref|XP_009620077.1|	37.74	2.1	39.3	PREDICTED: transcription factor bHLH128-like isoform X2 [Nicotiana tomentosiformis]
Dmel_0002633_HLHm7_E_spl_region_transcript_m7_Source_FlyBase_0002633_HG_495	gi|723733408|ref|XP_010326935.1|	37.74	2.1	39.3	PREDICTED: transcription factor bHLH128 isoform X2 [Solanum lycopersicum]
Dmel_0002633_HLHm7_E_spl_region_transcript_m7_Source_FlyBase_0002633_HG_495	gi|1025250931|ref|XP_016489052.1|	37.74	2.1	39.3	PREDICTED: transcription factor bHLH128-like isoform X1 [Nicotiana tabacum]
Dmel_0002633_HLHm7_E_spl_region_transcript_m7_Source_FlyBase_0002633_HG_495	gi|698517609|ref|XP_009803686.1|	37.74	2.1	39.3	PREDICTED: transcription factor bHLH128-like isoform X1 [Nicotiana sylvestris]
Dmel_0002633_HLHm7_E_spl_region_transcript_m7_Source_FlyBase_0002633_HG_495	gi|1025200866|ref|XP_016477044.1|	37.74	2.1	39.3	PREDICTED: transcription factor bHLH128-like isoform X1 [Nicotiana tabacum]
Dmel_0002633_HLHm7_E_spl_region_transcript_m7_Source_FlyBase_0002633_HG_495	gi|1149700000|ref|XP_020155686.1|	37.10	2.1	39.3	transcription factor BIM2-like isoform X1 [Aegilops tauschii subsp. tauschii]
Dmel_0002633_HLHm7_E_spl_region_transcript_m7_Source_FlyBase_0002633_HG_495	gi|503496374|ref|WP_013731035.1|	29.01	2.2	39.3	hypothetical protein [Verrucosispora maris]
Dmel_0002633_HLHm7_E_spl_region_transcript_m7_Source_FlyBase_0002633_HG_495	gi|1025200870|ref|XP_016477045.1|	37.74	2.2	39.3	PREDICTED: transcription factor bHLH128-like isoform X2 [Nicotiana tabacum]
Dmel_0002633_HLHm7_E_spl_region_transcript_m7_Source_FlyBase_0002633_HG_495	gi|1111135303|ref|XP_019253776.1|	37.74	2.2	39.3	PREDICTED: transcription factor bHLH128-like [Nicotiana attenuata]
Dmel_0002633_HLHm7_E_spl_region_transcript_m7_Source_FlyBase_0002633_HG_495	gi|1063003932|gb|JAT40124.1|	38.46	2.3	38.9	Transcription factor bHLH128, partial [Anthurium amnicola]
Dmel_0002633_HLHm7_E_spl_region_transcript_m7_Source_FlyBase_0002633_HG_495	gi|1025250933|ref|XP_016489054.1|	37.74	2.3	39.3	PREDICTED: transcription factor bHLH128-like isoform X2 [Nicotiana tabacum]
Dmel_0002633_HLHm7_E_spl_region_transcript_m7_Source_FlyBase_0002633_HG_495	gi|212542655|ref|XP_002151482.1|	31.58	2.4	39.3	HLH transcription factor, putative [Talaromyces marneffei ATCC 18224]
Dmel_0002633_HLHm7_E_spl_region_transcript_m7_Source_FlyBase_0002633_HG_495	gi|698517611|ref|XP_009803687.1|	37.74	2.4	39.3	PREDICTED: transcription factor bHLH128-like isoform X2 [Nicotiana sylvestris]
Dmel_0002633_HLHm7_E_spl_region_transcript_m7_Source_FlyBase_0002633_HG_495	gi|1030126867|ref|XP_016765298.1|	31.58	2.4	39.3	hypothetical protein SEPMUDRAFT_129980 [Sphaerulina musiva SO2202]
Dmel_0002633_HLHm7_E_spl_region_transcript_m7_Source_FlyBase_0002633_HG_495	gi|1021065174|emb|SAL98849.1|	33.33	2.4	39.3	hypothetical protein [Absidia glauca]
Dmel_0002633_HLHm7_E_spl_region_transcript_m7_Source_FlyBase_0002633_HG_495	gi|326525533|dbj|BAJ88813.1|	37.10	2.5	38.9	predicted protein [Hordeum vulgare subsp. vulgare]
Dmel_0002633_HLHm7_E_spl_region_transcript_m7_Source_FlyBase_0002633_HG_495	gi|1025692138|gb|OAA79420.1|	33.33	2.6	38.9	Helix-loop-helix DNA-binding protein [Cordyceps confragosa RCEF 1005]
Dmel_0002633_HLHm7_E_spl_region_transcript_m7_Source_FlyBase_0002633_HG_495	gi|727134413|emb|CEG82343.1|	35.59	2.6	38.5	hypothetical protein RMATCC62417_16423 [Rhizopus microsporus]
Dmel_0002633_HLHm7_E_spl_region_transcript_m7_Source_FlyBase_0002633_HG_495	gi|923712751|ref|XP_013662934.1|	31.11	2.6	38.9	PREDICTED: probable protein phosphatase 2C 47 [Brassica napus]
Dmel_0002633_HLHm7_E_spl_region_transcript_m7_Source_FlyBase_0002633_HG_495	gi|953384057|ref|XP_014536297.1|	26.14	2.6	38.9	putative bhlh transcription factor [Penicillium digitatum Pd1]
Dmel_0002633_HLHm7_E_spl_region_transcript_m7_Source_FlyBase_0002633_HG_495	gi|1089735544|ref|XP_018704934.1|	33.33	2.8	38.9	Helix-loop-helix DNA-binding protein [Isaria fumosorosea ARSEF 2679]
Dmel_0002633_HLHm7_E_spl_region_transcript_m7_Source_FlyBase_0002633_HG_495	gi|1110591184|emb|CZR62022.1|	29.82	2.8	38.9	uncharacterized protein PAC_11919 [Phialocephala subalpina]
Dmel_0002633_HLHm7_E_spl_region_transcript_m7_Source_FlyBase_0002633_HG_495	gi|751678031|gb|KIM28200.1|	38.60	2.9	38.9	hypothetical protein M408DRAFT_23906 [Serendipita vermifera MAFF 305830]
Dmel_0002633_HLHm7_E_spl_region_transcript_m7_Source_FlyBase_0002633_HG_495	gi|1072979720|ref|XP_018440252.1|	31.11	2.9	38.9	PREDICTED: probable protein phosphatase 2C 47 [Raphanus sativus]
Dmel_0002633_HLHm7_E_spl_region_transcript_m7_Source_FlyBase_0002633_HG_495	gi|384486961|gb|EIE79141.1|	41.18	2.9	38.5	hypothetical protein RO3G_03846 [Rhizopus delemar RA 99-880]
Dmel_0002633_HLHm7_E_spl_region_transcript_m7_Source_FlyBase_0002633_HG_495	gi|573988359|ref|XP_006672100.1|	33.33	3.0	38.9	HLH transcription factor, putative [Cordyceps militaris CM01]
Dmel_0002633_HLHm7_E_spl_region_transcript_m7_Source_FlyBase_0002633_HG_495	gi|672819172|gb|KFH64071.1|	39.71	3.0	38.9	hypothetical protein MVEG_09896 [Mortierella verticillata NRRL 6337]
Dmel_0002633_HLHm7_E_spl_region_transcript_m7_Source_FlyBase_0002633_HG_495	gi|698496317|ref|XP_009794217.1|	32.50	3.1	38.9	PREDICTED: transcription factor PIF3-like [Nicotiana sylvestris]
Dmel_0002633_HLHm7_E_spl_region_transcript_m7_Source_FlyBase_0002633_HG_495	gi|1072981206|ref|XP_018441057.1|	31.11	3.1	38.9	PREDICTED: probable protein phosphatase 2C 47 [Raphanus sativus]
Dmel_0002633_HLHm7_E_spl_region_transcript_m7_Source_FlyBase_0002633_HG_495	gi|302922398|ref|XP_003053457.1|	33.33	3.1	38.9	predicted protein [Nectria haematococca mpVI 77-13-4]
Dmel_0002633_HLHm7_E_spl_region_transcript_m7_Source_FlyBase_0002633_HG_495	gi|930419873|ref|XP_014184209.1|	37.93	3.2	38.9	hypothetical protein A1Q1_05259 [Trichosporon asahii var. asahii CBS 2479]
Dmel_0002633_HLHm7_E_spl_region_transcript_m7_Source_FlyBase_0002633_HG_495	gi|356543028|ref|XP_003539965.1|	42.00	3.3	38.5	PREDICTED: transcription factor bHLH30-like [Glycine max]
Dmel_0002633_HLHm7_E_spl_region_transcript_m7_Source_FlyBase_0002633_HG_495	gi|517022859|ref|WP_018217160.1|	28.03	3.3	38.9	phosphatase [Salinispora pacifica]
Dmel_0002633_HLHm7_E_spl_region_transcript_m7_Source_FlyBase_0002633_HG_495	gi|727149226|emb|CEG68887.1|	35.59	3.4	38.1	hypothetical protein RMATCC62417_05056 [Rhizopus microsporus]
Dmel_0002633_HLHm7_E_spl_region_transcript_m7_Source_FlyBase_0002633_HG_495	gi|1052332344|emb|SCE74714.1|	28.24	3.4	38.9	hypothetical protein GA0070561_1327 [Micromonospora saelicesensis]
Dmel_0002633_HLHm7_E_spl_region_transcript_m7_Source_FlyBase_0002633_HG_495	gi|1072910448|ref|XP_018447435.1|	28.89	3.4	38.5	PREDICTED: probable protein phosphatase 2C 47 [Raphanus sativus]
Dmel_0002633_HLHm7_E_spl_region_transcript_m7_Source_FlyBase_0002633_HG_495	gi|511003640|gb|EPB85034.1|	35.29	3.4	38.5	hypothetical protein HMPREF1544_08163 [Mucor circinelloides f. circinelloides 1006PhL]
Dmel_0002633_HLHm7_E_spl_region_transcript_m7_Source_FlyBase_0002633_HG_495	gi|702246905|ref|XP_010055825.1|	39.29	3.5	38.5	PREDICTED: transcription factor bHLH106 [Eucalyptus grandis]
Dmel_0002633_HLHm7_E_spl_region_transcript_m7_Source_FlyBase_0002633_HG_495	gi|685363083|ref|XP_009115833.1|	31.11	3.6	38.5	PREDICTED: probable protein phosphatase 2C 47 [Brassica rapa]
Dmel_0002633_HLHm7_E_spl_region_transcript_m7_Source_FlyBase_0002633_HG_495	gi|1069195650|ref|XP_018062329.1|	29.82	3.6	38.5	hypothetical protein LY89DRAFT_346155 [Phialocephala scopiformis]
Dmel_0002633_HLHm7_E_spl_region_transcript_m7_Source_FlyBase_0002633_HG_495	gi|505584128|ref|WP_015676704.1|	31.25	3.6	37.7	hypothetical protein [Leptospira yanagawae]
Dmel_0002633_HLHm7_E_spl_region_transcript_m7_Source_FlyBase_0002633_HG_495	gi|760446393|ref|XP_011400265.1|	38.60	3.6	38.5	Transcription factor ABORTED MICROSPORES [Auxenochlorella protothecoides]
Dmel_0002633_HLHm7_E_spl_region_transcript_m7_Source_FlyBase_0002633_HG_495	gi|802640882|ref|XP_012079056.1|	43.75	3.6	38.5	PREDICTED: putative transcription factor bHLH107 [Jatropha curcas]
Dmel_0002633_HLHm7_E_spl_region_transcript_m7_Source_FlyBase_0002633_HG_495	gi|901807045|gb|KMZ64163.1|	24.66	3.6	38.5	hypothetical protein ZOSMA_37G00430 [Zostera marina]
Dmel_0002633_HLHm7_E_spl_region_transcript_m7_Source_FlyBase_0002633_HG_495	gi|356571031|ref|XP_003553685.1|	40.00	3.7	38.5	PREDICTED: transcription factor PIF3-like [Glycine max]
Dmel_0002633_HLHm7_E_spl_region_transcript_m7_Source_FlyBase_0002633_HG_495	gi|923599058|ref|XP_013740551.1|	29.07	3.7	38.5	PREDICTED: probable protein phosphatase 2C 47 [Brassica napus]
Dmel_0002633_HLHm7_E_spl_region_transcript_m7_Source_FlyBase_0002633_HG_495	gi|674955279|emb|CDX78007.1|	31.11	3.8	38.5	BnaA09g32020D [Brassica napus]
Dmel_0002633_HLHm7_E_spl_region_transcript_m7_Source_FlyBase_0002633_HG_495	gi|734425727|gb|KHN43404.1|	40.00	3.8	38.5	Transcription factor PIF3 [Glycine soja]
Dmel_0002633_HLHm7_E_spl_region_transcript_m7_Source_FlyBase_0002633_HG_495	gi|384494934|gb|EIE85425.1|	33.33	3.9	38.5	hypothetical protein RO3G_10135 [Rhizopus delemar RA 99-880]
Dmel_0002633_HLHm7_E_spl_region_transcript_m7_Source_FlyBase_0002633_HG_495	gi|384497849|gb|EIE88340.1|	35.29	3.9	38.5	hypothetical protein RO3G_13051 [Rhizopus delemar RA 99-880]
Dmel_0002633_HLHm7_E_spl_region_transcript_m7_Source_FlyBase_0002633_HG_495	gi|947046987|gb|KRG96616.1|	40.00	3.9	38.5	hypothetical protein GLYMA_19G222000 [Glycine max]
Dmel_0002633_HLHm7_E_spl_region_transcript_m7_Source_FlyBase_0002633_HG_495	gi|695053176|ref|XP_009414667.1|	34.62	4.1	38.5	PREDICTED: transcription factor bHLH128 isoform X1 [Musa acuminata subsp. malaccensis]
Dmel_0002633_HLHm7_E_spl_region_transcript_m7_Source_FlyBase_0002633_HG_495	gi|255635409|gb|ACU18057.1|	42.00	4.1	37.7	unknown [Glycine max]
Dmel_0002633_HLHm7_E_spl_region_transcript_m7_Source_FlyBase_0002633_HG_495	gi|406698874|gb|EKD02096.1|	37.93	4.1	38.5	hypothetical protein A1Q2_03598 [Trichosporon asahii var. asahii CBS 8904]
Dmel_0002633_HLHm7_E_spl_region_transcript_m7_Source_FlyBase_0002633_HG_495	gi|1021060725|emb|SAM03266.1|	39.22	4.4	38.1	hypothetical protein [Absidia glauca]
Dmel_0002633_HLHm7_E_spl_region_transcript_m7_Source_FlyBase_0002633_HG_495	gi|599156262|gb|EYE95423.1|	29.82	4.5	38.5	HLH-domain-containing protein [Aspergillus ruber CBS 135680]
Dmel_0002633_HLHm7_E_spl_region_transcript_m7_Source_FlyBase_0002633_HG_495	gi|971571086|ref|XP_015169610.1|	33.33	4.5	38.1	PREDICTED: transcription factor bHLH128-like isoform X2 [Solanum tuberosum]
Dmel_0002633_HLHm7_E_spl_region_transcript_m7_Source_FlyBase_0002633_HG_495	gi|1035335322|gb|ANJ02809.1|	37.74	4.7	38.1	hypothetical protein [Solanum demissum]
Dmel_0002633_HLHm7_E_spl_region_transcript_m7_Source_FlyBase_0002633_HG_495	gi|1035913735|gb|OAY43328.1|	37.50	4.7	38.1	hypothetical protein MANES_08G061000 [Manihot esculenta]
Dmel_0002633_HLHm7_E_spl_region_transcript_m7_Source_FlyBase_0002633_HG_495	gi|1168124380|gb|OQE23749.1|	31.58	4.7	38.1	hypothetical protein PENSTE_c008G03613 [Penicillium steckii]
Dmel_0002633_HLHm7_E_spl_region_transcript_m7_Source_FlyBase_0002633_HG_495	gi|1168104720|gb|OQE05000.1|	29.82	4.8	38.1	hypothetical protein PENVUL_c028G09056 [Penicillium vulpinum]
Dmel_0002633_HLHm7_E_spl_region_transcript_m7_Source_FlyBase_0002633_HG_495	gi|695053178|ref|XP_009414668.1|	34.62	4.9	38.1	PREDICTED: transcription factor bHLH128 isoform X2 [Musa acuminata subsp. malaccensis]
Dmel_0002633_HLHm7_E_spl_region_transcript_m7_Source_FlyBase_0002633_HG_495	gi|399163780|emb|CCE35301.1|	29.82	5.0	38.1	uncharacterized protein CPUR_03289 [Claviceps purpurea 20.1]
Dmel_0002633_HLHm7_E_spl_region_transcript_m7_Source_FlyBase_0002633_HG_495	gi|1059532264|emb|SCL47264.1|	29.77	5.0	38.5	hypothetical protein GA0070617_0525 [Micromonospora yangpuensis]
Dmel_0002633_HLHm7_E_spl_region_transcript_m7_Source_FlyBase_0002633_HG_495	gi|1055974175|ref|WP_067510121.1|	28.70	5.1	38.5	hypothetical protein [Actinoplanes sp. TFC3]
Dmel_0002633_HLHm7_E_spl_region_transcript_m7_Source_FlyBase_0002633_HG_495	gi|971571088|ref|XP_015169611.1|	33.33	5.2	37.7	PREDICTED: transcription factor bHLH128-like isoform X3 [Solanum tuberosum]
Dmel_0002633_HLHm7_E_spl_region_transcript_m7_Source_FlyBase_0002633_HG_495	gi|477507442|gb|ENH60736.1|	33.33	5.3	38.1	Sterol regulatory element-binding protein 2 [Fusarium oxysporum f. sp. cubense race 1]
Dmel_0002633_HLHm7_E_spl_region_transcript_m7_Source_FlyBase_0002633_HG_495	gi|1111919375|gb|OJJ79032.1|	29.82	5.5	38.1	hypothetical protein ASPGLDRAFT_137707 [Aspergillus glaucus CBS 516.65]
Dmel_0002633_HLHm7_E_spl_region_transcript_m7_Source_FlyBase_0002633_HG_495	gi|1123625479|ref|WP_074316067.1|	27.94	5.6	38.1	phosphatase [Micromonospora cremea]
Dmel_0002633_HLHm7_E_spl_region_transcript_m7_Source_FlyBase_0002633_HG_495	gi|1042912814|emb|SBV28544.1|	28.24	5.6	38.1	hypothetical protein GA0070620_4091 [Micromonospora krabiensis]
Dmel_0002633_HLHm7_E_spl_region_transcript_m7_Source_FlyBase_0002633_HG_495	gi|475664442|gb|EMT62237.1|	33.33	5.6	38.1	Sterol regulatory element-binding protein 2 [Fusarium oxysporum f. sp. cubense race 4]
Dmel_0002633_HLHm7_E_spl_region_transcript_m7_Source_FlyBase_0002633_HG_495	gi|356517428|ref|XP_003527389.1|	42.00	5.7	37.7	PREDICTED: transcription factor bHLH30-like [Glycine max]
Dmel_0002633_HLHm7_E_spl_region_transcript_m7_Source_FlyBase_0002633_HG_495	gi|384487484|gb|EIE79664.1|	35.59	5.8	37.4	hypothetical protein RO3G_04369 [Rhizopus delemar RA 99-880]
Dmel_0002633_HLHm7_E_spl_region_transcript_m7_Source_FlyBase_0002633_HG_495	gi|342879590|gb|EGU80835.1|	33.33	5.8	38.1	hypothetical protein FOXB_08702 [Fusarium oxysporum Fo5176]
Dmel_0002633_HLHm7_E_spl_region_transcript_m7_Source_FlyBase_0002633_HG_495	gi|1063086441|gb|JAT70054.1|	38.60	5.8	37.7	hypothetical protein g.37471, partial [Auxenochlorella protothecoides]
Dmel_0002633_HLHm7_E_spl_region_transcript_m7_Source_FlyBase_0002633_HG_495	gi|971571090|ref|XP_015169612.1|	33.33	5.8	37.7	PREDICTED: transcription factor bHLH128-like isoform X4 [Solanum tuberosum]
Dmel_0002633_HLHm7_E_spl_region_transcript_m7_Source_FlyBase_0002633_HG_495	gi|1040034508|gb|OBS27233.1|	33.33	5.8	38.1	hypothetical protein FPOA_01175 [Fusarium poae]
Dmel_0002633_HLHm7_E_spl_region_transcript_m7_Source_FlyBase_0002633_HG_495	gi|1070313082|ref|XP_018232068.1|	33.33	5.8	38.1	hypothetical protein FOXG_00250 [Fusarium oxysporum f. sp. lycopersici 4287]
Dmel_0002633_HLHm7_E_spl_region_transcript_m7_Source_FlyBase_0002633_HG_495	gi|396472558|ref|XP_003839150.1|	28.57	5.9	37.7	hypothetical protein LEMA_P028230.1 [Leptosphaeria maculans JN3]
Dmel_0002633_HLHm7_E_spl_region_transcript_m7_Source_FlyBase_0002633_HG_495	gi|971571084|ref|XP_006358816.2|	33.33	5.9	37.7	PREDICTED: transcription factor bHLH128-like isoform X1 [Solanum tuberosum]
Dmel_0002633_HLHm7_E_spl_region_transcript_m7_Source_FlyBase_0002633_HG_495	gi|596554734|gb|EYB33823.1|	33.33	6.0	38.1	hypothetical protein FG05_01139 [Fusarium graminearum]
Dmel_0002633_HLHm7_E_spl_region_transcript_m7_Source_FlyBase_0002633_HG_495	gi|523633244|ref|WP_020770036.1|	30.00	6.0	38.1	phosphofructokinase [Leptospira sp. B5-022]
Dmel_0002633_HLHm7_E_spl_region_transcript_m7_Source_FlyBase_0002633_HG_495	gi|685850755|ref|XP_009252420.1|	33.33	6.0	38.1	hypothetical protein FPSE_01025 [Fusarium pseudograminearum CS3096]
Dmel_0002633_HLHm7_E_spl_region_transcript_m7_Source_FlyBase_0002633_HG_495	gi|517310734|emb|CCT62148.1|	33.33	6.0	38.1	uncharacterized protein FFUJ_01329 [Fusarium fujikuroi IMI 58289]
Dmel_0002633_HLHm7_E_spl_region_transcript_m7_Source_FlyBase_0002633_HG_495	gi|1052255152|emb|SCE76799.1|	28.24	6.1	38.1	hypothetical protein GA0070612_0881 [Micromonospora chokoriensis]
Dmel_0002633_HLHm7_E_spl_region_transcript_m7_Source_FlyBase_0002633_HG_495	gi|587755684|gb|EXA53400.1|	33.33	6.1	38.1	hypothetical protein FOVG_01265 [Fusarium oxysporum f. sp. pisi HDV247]
Dmel_0002633_HLHm7_E_spl_region_transcript_m7_Source_FlyBase_0002633_HG_495	gi|758189052|ref|XP_011316906.1|	33.33	6.1	38.1	hypothetical protein FGSG_01139 [Fusarium graminearum PH-1]
Dmel_0002633_HLHm7_E_spl_region_transcript_m7_Source_FlyBase_0002633_HG_495	gi|682295752|gb|KFY09930.1|	29.82	6.2	37.7	hypothetical protein V492_05288, partial [Pseudogymnoascus sp. VKM F-4246]
Dmel_0002633_HLHm7_E_spl_region_transcript_m7_Source_FlyBase_0002633_HG_495	gi|829109521|gb|KLO86074.1|	33.33	6.2	38.1	uncharacterized protein Y057_13990 [Fusarium fujikuroi]
Dmel_0002633_HLHm7_E_spl_region_transcript_m7_Source_FlyBase_0002633_HG_495	gi|751356929|gb|KIL94651.1|	33.33	6.2	38.1	sterol regulatory element-binding protein 2 [Fusarium avenaceum]
Dmel_0002633_HLHm7_E_spl_region_transcript_m7_Source_FlyBase_0002633_HG_495	gi|1168142516|gb|OQE41391.1|	29.82	6.2	37.7	hypothetical protein PENCOP_c005G08902 [Penicillium coprophilum]
Dmel_0002633_HLHm7_E_spl_region_transcript_m7_Source_FlyBase_0002633_HG_495	gi|758361467|emb|CEP16128.1|	35.29	6.3	37.7	hypothetical protein [Parasitella parasitica]
Dmel_0002633_HLHm7_E_spl_region_transcript_m7_Source_FlyBase_0002633_HG_495	gi|636747621|ref|XP_008075984.1|	29.82	6.3	37.7	HLH, helix-loop-helix DNA-binding protein [Glarea lozoyensis ATCC 20868]
Dmel_0002633_HLHm7_E_spl_region_transcript_m7_Source_FlyBase_0002633_HG_495	gi|514785810|ref|XP_004970931.1|	35.94	6.4	37.7	PREDICTED: transcription factor bHLH128-like [Setaria italica]
Dmel_0002633_HLHm7_E_spl_region_transcript_m7_Source_FlyBase_0002633_HG_495	gi|1111466213|emb|CVL10320.1|	33.33	6.4	37.7	uncharacterized protein FPRN_00775 [Fusarium proliferatum]
Dmel_0002633_HLHm7_E_spl_region_transcript_m7_Source_FlyBase_0002633_HG_495	gi|927761139|gb|KPA44155.1|	33.33	6.4	37.7	hypothetical protein FLAG1_02908 [Fusarium langsethiae]
Dmel_0002633_HLHm7_E_spl_region_transcript_m7_Source_FlyBase_0002633_HG_495	gi|802100058|gb|KKA27267.1|	28.81	6.4	37.7	hypothetical protein TD95_004102 [Thielaviopsis punctulata]
Dmel_0002633_HLHm7_E_spl_region_transcript_m7_Source_FlyBase_0002633_HG_495	gi|836017541|ref|XP_012704122.1|	38.00	6.5	37.7	PREDICTED: transcription factor PIF4-like isoform X2 [Setaria italica]
Dmel_0002633_HLHm7_E_spl_region_transcript_m7_Source_FlyBase_0002633_HG_495	gi|571482970|ref|XP_006589092.1|	40.00	6.5	37.7	PREDICTED: transcription factor PIL1-like isoform X2 [Glycine max]
Dmel_0002633_HLHm7_E_spl_region_transcript_m7_Source_FlyBase_0002633_HG_495	gi|734356613|gb|KHN14238.1|	40.00	6.6	37.7	Transcription factor PIL1 [Glycine soja]
Dmel_0002633_HLHm7_E_spl_region_transcript_m7_Source_FlyBase_0002633_HG_495	gi|944243858|gb|KQL08166.1|	37.10	6.6	38.1	hypothetical protein SETIT_001123mg [Setaria italica]
Dmel_0002633_HLHm7_E_spl_region_transcript_m7_Source_FlyBase_0002633_HG_495	gi|971005473|ref|WP_058866607.1|	39.13	6.6	37.7	hypothetical protein [Chloracidobacterium thermophilum]
Dmel_0002633_HLHm7_E_spl_region_transcript_m7_Source_FlyBase_0002633_HG_495	gi|571482968|ref|XP_006589091.1|	40.00	6.6	37.7	PREDICTED: transcription factor PIL1-like isoform X1 [Glycine max]
Dmel_0002633_HLHm7_E_spl_region_transcript_m7_Source_FlyBase_0002633_HG_495	gi|1021546040|gb|KZN93286.1|	29.82	6.7	37.7	Transcription factor [Penicillium chrysogenum]
Dmel_0002633_HLHm7_E_spl_region_transcript_m7_Source_FlyBase_0002633_HG_495	gi|729705227|emb|CEI98146.1|	35.29	6.7	37.7	hypothetical protein RMCBS344292_12263 [Rhizopus microsporus]
Dmel_0002633_HLHm7_E_spl_region_transcript_m7_Source_FlyBase_0002633_HG_495	gi|1111508858|emb|CVK83261.1|	33.33	6.9	37.7	uncharacterized protein FMAN_00785 [Fusarium mangiferae]
Dmel_0002633_HLHm7_E_spl_region_transcript_m7_Source_FlyBase_0002633_HG_495	gi|1027028355|ref|XP_016596202.1|	29.82	7.0	37.7	hypothetical protein PEX2_062080 [Penicillium expansum]
Dmel_0002633_HLHm7_E_spl_region_transcript_m7_Source_FlyBase_0002633_HG_495	gi|255937003|ref|XP_002559528.1|	29.82	7.0	37.7	Pc13g11100 [Penicillium rubens Wisconsin 54-1255]
Dmel_0002633_HLHm7_E_spl_region_transcript_m7_Source_FlyBase_0002633_HG_495	gi|353237645|emb|CCA69613.1|	35.00	7.1	37.4	hypothetical protein PIIN_03552 [Serendipita indica DSM 11827]
Dmel_0002633_HLHm7_E_spl_region_transcript_m7_Source_FlyBase_0002633_HG_495	gi|1064244172|ref|NP_001332786.1|	37.10	7.1	37.7	uncharacterized protein LOC100284495 isoform 1 [Zea mays]
Dmel_0002633_HLHm7_E_spl_region_transcript_m7_Source_FlyBase_0002633_HG_495	gi|727149650|emb|CEG68456.1|	35.29	7.2	37.7	hypothetical protein RMATCC62417_04713 [Rhizopus microsporus]
Dmel_0002633_HLHm7_E_spl_region_transcript_m7_Source_FlyBase_0002633_HG_495	gi|514744600|ref|XP_004960675.1|	29.41	7.3	37.7	PREDICTED: transcription factor bHLH13-like [Setaria italica]
Dmel_0002633_HLHm7_E_spl_region_transcript_m7_Source_FlyBase_0002633_HG_495	gi|1092952126|ref|XP_018743966.1|	33.33	7.3	37.7	hypothetical protein FVEG_01266 [Fusarium verticillioides 7600]
Dmel_0002633_HLHm7_E_spl_region_transcript_m7_Source_FlyBase_0002633_HG_495	gi|729706831|emb|CEI96637.1|	35.29	7.3	37.4	hypothetical protein RMCBS344292_10794 [Rhizopus microsporus]
Dmel_0002633_HLHm7_E_spl_region_transcript_m7_Source_FlyBase_0002633_HG_495	gi|1168197507|gb|OQE94803.1|	29.82	7.5	37.7	hypothetical protein PENNAL_c0003G10322 [Penicillium nalgiovense]
Dmel_0002633_HLHm7_E_spl_region_transcript_m7_Source_FlyBase_0002633_HG_495	gi|1002835943|ref|XP_015690675.1|	34.38	7.6	37.4	PREDICTED: transcription factor bHLH128-like, partial [Oryza brachyantha]
Dmel_0002633_HLHm7_E_spl_region_transcript_m7_Source_FlyBase_0002633_HG_495	gi|758348561|dbj|GAN09145.1|	35.29	7.6	37.7	hypothetical protein MAM1_0247c08667 [Mucor ambiguus]
Dmel_0002633_HLHm7_E_spl_region_transcript_m7_Source_FlyBase_0002633_HG_495	gi|593688934|ref|XP_007145086.1|	40.00	7.9	37.4	hypothetical protein PHAVU_007G208500g [Phaseolus vulgaris]
Dmel_0002633_HLHm7_E_spl_region_transcript_m7_Source_FlyBase_0002633_HG_495	gi|700494186|gb|KGO77829.1|	29.82	8.1	37.4	hypothetical protein PITC_060100 [Penicillium italicum]
Dmel_0002633_HLHm7_E_spl_region_transcript_m7_Source_FlyBase_0002633_HG_495	gi|1168070757|gb|OQD72738.1|	29.58	8.2	37.4	hypothetical protein PENDEC_c019G06890 [Penicillium decumbens]
Dmel_0002633_HLHm7_E_spl_region_transcript_m7_Source_FlyBase_0002633_HG_495	gi|1130860285|dbj|GAV60151.1|	44.00	8.2	37.4	HLH domain-containing protein [Cephalotus follicularis]
Dmel_0002633_HLHm7_E_spl_region_transcript_m7_Source_FlyBase_0002633_HG_495	gi|1026276066|gb|OAD09049.1|	35.29	8.2	37.4	helix-loop-helix DNA-binding domain-containing transcription factor [Mucor circinelloides f. lusitanicus CBS 277.49]
Dmel_0002633_HLHm7_E_spl_region_transcript_m7_Source_FlyBase_0002633_HG_495	gi|1087764511|ref|XP_018663178.1|	28.17	8.3	37.7	hypothetical protein TGAM01_03331 [Trichoderma gamsii]
Dmel_0002633_HLHm7_E_spl_region_transcript_m7_Source_FlyBase_0002633_HG_495	gi|224145243|ref|XP_002325576.1|	43.75	8.3	37.4	hypothetical protein POPTR_0019s11870g [Populus trichocarpa]
Dmel_0002633_HLHm7_E_spl_region_transcript_m7_Source_FlyBase_0002633_HG_495	gi|802708740|ref|XP_012084522.1|	37.50	8.3	37.4	PREDICTED: transcription factor bHLH106 [Jatropha curcas]
Dmel_0002633_HLHm7_E_spl_region_transcript_m7_Source_FlyBase_0002633_HG_495	gi|992273965|gb|KXG33923.1|	35.94	8.4	37.7	hypothetical protein SORBI_003G391100 [Sorghum bicolor]
Dmel_0002633_HLHm7_E_spl_region_transcript_m7_Source_FlyBase_0002633_HG_495	gi|645168876|gb|AIB05956.1|	35.94	8.7	37.4	bHLH transcription factor, partial [Zea mays]
Dmel_0002633_HLHm7_E_spl_region_transcript_m7_Source_FlyBase_0002633_HG_495	gi|653660926|ref|WP_027657249.1|	27.27	8.8	37.7	phosphatase [Salinispora pacifica]
Dmel_0002633_HLHm7_E_spl_region_transcript_m7_Source_FlyBase_0002633_HG_495	gi|242055293|ref|XP_002456792.1|	35.94	8.9	37.4	hypothetical protein SORBIDRAFT_03g042860 [Sorghum bicolor]
Dmel_0002633_HLHm7_E_spl_region_transcript_m7_Source_FlyBase_0002633_HG_495	gi|503865113|ref|WP_014099107.1|	37.68	9.0	37.4	serine/threonine protein phosphatase [Chloracidobacterium thermophilum]
Dmel_0002633_HLHm7_E_spl_region_transcript_m7_Source_FlyBase_0002633_HG_495	gi|1044560324|ref|XP_017416350.1|	38.00	9.0	37.4	PREDICTED: transcription factor PIF3 [Vigna angularis]
Dmel_0002633_HLHm7_E_spl_region_transcript_m7_Source_FlyBase_0002633_HG_495	gi|565472976|ref|XP_006294290.1|	38.00	9.1	37.4	hypothetical protein CARUB_v10023299mg [Capsella rubella]
Dmel_0002633_HLHm7_E_spl_region_transcript_m7_Source_FlyBase_0002633_HG_495	gi|1060921571|gb|ODM16875.1|	29.03	9.4	37.4	hypothetical protein SI65_07840 [Aspergillus cristatus]
Dmel_0002633_HLHm7_E_spl_region_transcript_m7_Source_FlyBase_0002633_HG_495	gi|584417019|emb|CDM28729.1|	29.82	9.7	37.4	Helix-loop-helix DNA-binding [Penicillium roqueforti FM164]
Dmel_0002633_HLHm7_E_spl_region_transcript_m7_Source_FlyBase_0002633_HG_495	gi|255552559|ref|XP_002517323.1|	37.50	9.8	37.0	PREDICTED: transcription factor bHLH106 [Ricinus communis]
Dmel_0030899_Her_HES_related_Source_FlyBase_0030899_HG_495	gi|1102209442|ref|XP_019033998.1|	31.34	0.72	40.0	hypothetical protein L198_02036 [Tsuchiyaea wingfieldii CBS 7118]
Dmel_0030899_Her_HES_related_Source_FlyBase_0030899_HG_495	gi|551649199|ref|XP_005827380.1|	32.00	2.5	38.1	hypothetical protein GUITHDRAFT_113430 [Guillardia theta CCMP2712]
Dmel_0030899_Her_HES_related_Source_FlyBase_0030899_HG_495	gi|154335294|ref|XP_001563887.1|	27.72	5.1	37.4	putative ubiquitin hydrolase [Leishmania braziliensis MHOM/BR/75/M2904]
Dmel_0030899_Her_HES_related_Source_FlyBase_0030899_HG_495	gi|583211594|gb|EWC73463.1|	29.58	9.5	36.6	hypothetical protein C923_05836 [Plasmodium falciparum UGT5.1]
Dmel_0259938_cwo_clockwork_orange_Source_FlyBase_0259938_HG_495	gi|754351513|ref|XP_004343694.2|	50.94	6e-06	60.8	hypothetical protein CAOG_06970 [Capsaspora owczarzaki ATCC 30864]
Dmel_0259938_cwo_clockwork_orange_Source_FlyBase_0259938_HG_495	gi|58267908|ref|XP_571110.1|	29.79	3e-04	55.1	hypothetical protein [Cryptococcus neoformans var. neoformans JEC21]
Dmel_0259938_cwo_clockwork_orange_Source_FlyBase_0259938_HG_495	gi|953100694|gb|AAW43803.2|	29.79	3e-04	55.1	conserved hypothetical protein [Cryptococcus neoformans var. neoformans JEC21]
Dmel_0259938_cwo_clockwork_orange_Source_FlyBase_0259938_HG_495	gi|1102531433|ref|XP_019051268.1|	30.43	0.001	53.1	hypothetical protein I302_01717 [Kwoniella bestiolae CBS 10118]
Dmel_0259938_cwo_clockwork_orange_Source_FlyBase_0259938_HG_495	gi|697172823|ref|XP_009595347.1|	29.13	0.007	50.4	PREDICTED: transcription factor PIF7-like [Nicotiana tomentosiformis]
Dmel_0259938_cwo_clockwork_orange_Source_FlyBase_0259938_HG_495	gi|596685322|ref|XP_007279642.1|	26.95	0.008	49.7	helix-loop-helix dna-binding domain containing protein [Colletotrichum gloeosporioides Nara gc5]
Dmel_0259938_cwo_clockwork_orange_Source_FlyBase_0259938_HG_495	gi|1025373646|ref|XP_016515370.1|	29.13	0.021	48.5	PREDICTED: transcription factor PIF7-like [Nicotiana tabacum]
Dmel_0259938_cwo_clockwork_orange_Source_FlyBase_0259938_HG_495	gi|1168119082|gb|OQE18564.1|	28.57	0.024	48.1	hypothetical protein PENSTE_c017G09254 [Penicillium steckii]
Dmel_0259938_cwo_clockwork_orange_Source_FlyBase_0259938_HG_495	gi|757350588|gb|KIR56442.1|	34.43	0.067	47.4	hypothetical protein I315_00616 [Cryptococcus gattii Ru294]
Dmel_0259938_cwo_clockwork_orange_Source_FlyBase_0259938_HG_495	gi|757380318|gb|KIR85670.1|	34.43	0.073	47.4	hypothetical protein I308_03777 [Cryptococcus gattii VGIV IND107]
Dmel_0259938_cwo_clockwork_orange_Source_FlyBase_0259938_HG_495	gi|757341078|gb|KIR47020.1|	34.43	0.079	47.4	hypothetical protein I312_03916 [Cryptococcus gattii CA1280]
Dmel_0259938_cwo_clockwork_orange_Source_FlyBase_0259938_HG_495	gi|321258681|ref|XP_003194061.1|	34.43	0.083	47.4	hypothetical protein CGB_E0400W [Cryptococcus gattii WM276]
Dmel_0259938_cwo_clockwork_orange_Source_FlyBase_0259938_HG_495	gi|757354414|gb|KIR60243.1|	34.43	0.092	47.0	hypothetical protein I314_04099 [Cryptococcus gattii CA1873]
Dmel_0259938_cwo_clockwork_orange_Source_FlyBase_0259938_HG_495	gi|727448244|ref|XP_010505745.1|	33.72	0.094	46.2	PREDICTED: transcription factor bHLH51-like [Camelina sativa]
Dmel_0259938_cwo_clockwork_orange_Source_FlyBase_0259938_HG_495	gi|729314700|ref|XP_010531323.1|	34.18	0.25	45.1	PREDICTED: transcription factor NAI1 isoform X2 [Tarenaya hassleriana]
Dmel_0259938_cwo_clockwork_orange_Source_FlyBase_0259938_HG_495	gi|1103909228|ref|XP_019057380.1|	34.18	0.31	44.7	PREDICTED: transcription factor NAI1 isoform X1 [Tarenaya hassleriana]
Dmel_0259938_cwo_clockwork_orange_Source_FlyBase_0259938_HG_495	gi|567190791|ref|XP_006404740.1|	31.19	0.41	44.3	hypothetical protein EUTSA_v10000251mg [Eutrema salsugineum]
Dmel_0259938_cwo_clockwork_orange_Source_FlyBase_0259938_HG_495	gi|1045440301|gb|OCF34472.1|	31.67	0.85	43.9	hypothetical protein I316_03987 [Kwoniella heveanensis BCC8398]
Dmel_0259938_cwo_clockwork_orange_Source_FlyBase_0259938_HG_495	gi|1045447542|gb|OCF41276.1|	31.67	0.92	43.9	hypothetical protein I317_04934 [Kwoniella heveanensis CBS 569]
Dmel_0259938_cwo_clockwork_orange_Source_FlyBase_0259938_HG_495	gi|948578005|gb|KRK11614.1|	37.50	9.1	40.8	subtilisin-like serine protease [Lactobacillus zeae DSM 20178 = KCTC 3804]
Dmel_0000591_E_spl_Enhancer_of_split_Source_FlyBase_0000591_HG_495	gi|802640882|ref|XP_012079056.1|	35.94	0.25	41.6	PREDICTED: putative transcription factor bHLH107 [Jatropha curcas]
Dmel_0000591_E_spl_Enhancer_of_split_Source_FlyBase_0000591_HG_495	gi|695039035|ref|XP_009407041.1|	34.15	0.44	41.2	PREDICTED: transcription factor FER-LIKE IRON DEFICIENCY-INDUCED TRANSCRIPTION FACTOR [Musa acuminata subsp. malaccensis]
Dmel_0000591_E_spl_Enhancer_of_split_Source_FlyBase_0000591_HG_495	gi|255568283|ref|XP_002525116.1|	36.51	0.45	40.8	PREDICTED: putative transcription factor bHLH107 [Ricinus communis]
Dmel_0000591_E_spl_Enhancer_of_split_Source_FlyBase_0000591_HG_495	gi|743887622|ref|XP_011038201.1|	38.10	0.52	40.8	PREDICTED: transcription factor bHLH30-like [Populus euphratica]
Dmel_0000591_E_spl_Enhancer_of_split_Source_FlyBase_0000591_HG_495	gi|729370981|ref|XP_010548116.1|	33.80	0.61	40.8	PREDICTED: transcription factor ABORTED MICROSPORES-like isoform X2 [Tarenaya hassleriana]
Dmel_0000591_E_spl_Enhancer_of_split_Source_FlyBase_0000591_HG_495	gi|729370978|ref|XP_010548115.1|	33.80	0.66	40.8	PREDICTED: transcription factor ABORTED MICROSPORES-like isoform X1 [Tarenaya hassleriana]
Dmel_0000591_E_spl_Enhancer_of_split_Source_FlyBase_0000591_HG_495	gi|566200853|ref|XP_006376342.1|	38.10	0.70	40.4	hypothetical protein POPTR_0013s12190g [Populus trichocarpa]
Dmel_0000591_E_spl_Enhancer_of_split_Source_FlyBase_0000591_HG_495	gi|475547924|gb|EMT10961.1|	31.34	0.83	40.0	Transcription factor bHLH19 [Aegilops tauschii]
Dmel_0000591_E_spl_Enhancer_of_split_Source_FlyBase_0000591_HG_495	gi|941160419|ref|WP_055073345.1|	26.17	0.98	38.5	hypothetical protein [Anaerostipes hadrus]
Dmel_0000591_E_spl_Enhancer_of_split_Source_FlyBase_0000591_HG_495	gi|224145243|ref|XP_002325576.1|	36.51	1.1	40.0	hypothetical protein POPTR_0019s11870g [Populus trichocarpa]
Dmel_0000591_E_spl_Enhancer_of_split_Source_FlyBase_0000591_HG_495	gi|408487494|gb|EKJ95812.1|	35.80	1.2	40.0	Ketopantoate reductase [Bradyrhizobium lupini HPC(L)]
Dmel_0000591_E_spl_Enhancer_of_split_Source_FlyBase_0000591_HG_495	gi|1149827547|ref|XP_020171135.1|	31.34	1.4	39.7	transcription factor bHLH18-like [Aegilops tauschii subsp. tauschii]
Dmel_0000591_E_spl_Enhancer_of_split_Source_FlyBase_0000591_HG_495	gi|939010823|ref|WP_054785145.1|	34.12	1.5	39.7	peptidase S41 [Pseudovibrio denitrificans]
Dmel_0000591_E_spl_Enhancer_of_split_Source_FlyBase_0000591_HG_495	gi|502154748|ref|XP_004509817.1|	33.33	1.6	39.7	PREDICTED: transcription factor ABORTED MICROSPORES isoform X2 [Cicer arietinum]
Dmel_0000591_E_spl_Enhancer_of_split_Source_FlyBase_0000591_HG_495	gi|502154746|ref|XP_004509816.1|	33.33	1.7	39.3	PREDICTED: transcription factor ABORTED MICROSPORES isoform X1 [Cicer arietinum]
Dmel_0000591_E_spl_Enhancer_of_split_Source_FlyBase_0000591_HG_495	gi|667824986|ref|XP_007776664.1|	31.67	1.8	39.3	hypothetical protein W97_00561 [Coniosporium apollinis CBS 100218]
Dmel_0000591_E_spl_Enhancer_of_split_Source_FlyBase_0000591_HG_495	gi|255635409|gb|ACU18057.1|	32.81	2.1	38.5	unknown [Glycine max]
Dmel_0000591_E_spl_Enhancer_of_split_Source_FlyBase_0000591_HG_495	gi|698559349|ref|XP_009771547.1|	33.33	2.1	39.3	PREDICTED: transcription factor bHLH18-like [Nicotiana sylvestris]
Dmel_0000591_E_spl_Enhancer_of_split_Source_FlyBase_0000591_HG_495	gi|1055791819|ref|WP_067386186.1|	39.13	2.2	39.3	phosphoglycerate mutase (2,3-diphosphoglycerate-independent) [Marinobacterium sp. ST58-10]
Dmel_0000591_E_spl_Enhancer_of_split_Source_FlyBase_0000591_HG_495	gi|1098725719|ref|XP_018860395.1|	28.70	2.2	39.3	PREDICTED: transcription factor MYC2-like [Juglans regia]
Dmel_0000591_E_spl_Enhancer_of_split_Source_FlyBase_0000591_HG_495	gi|474015996|gb|EMS52705.1|	31.34	2.3	38.9	Transcription factor bHLH19 [Triticum urartu]
Dmel_0000591_E_spl_Enhancer_of_split_Source_FlyBase_0000591_HG_495	gi|743917108|ref|XP_011002537.1|	34.92	2.3	38.5	PREDICTED: transcription factor bHLH30-like [Populus euphratica]
Dmel_0000591_E_spl_Enhancer_of_split_Source_FlyBase_0000591_HG_495	gi|1025338225|ref|XP_016507544.1|	33.33	2.3	38.9	PREDICTED: transcription factor bHLH18-like [Nicotiana tabacum]
Dmel_0000591_E_spl_Enhancer_of_split_Source_FlyBase_0000591_HG_495	gi|1111032491|ref|XP_019267490.1|	33.33	2.8	38.9	PREDICTED: transcription factor bHLH18-like [Nicotiana attenuata]
Dmel_0000591_E_spl_Enhancer_of_split_Source_FlyBase_0000591_HG_495	gi|1046624845|ref|WP_065693878.1|	30.00	3.1	36.6	hypothetical protein [Rhizobium sp. AC44/96]
Dmel_0000591_E_spl_Enhancer_of_split_Source_FlyBase_0000591_HG_495	gi|1102287734|gb|OIT34350.1|	33.33	3.4	38.5	transcription factor bhlh18, partial [Nicotiana attenuata]
Dmel_0000591_E_spl_Enhancer_of_split_Source_FlyBase_0000591_HG_495	gi|504861051|ref|WP_015048153.1|	36.51	3.6	38.5	2,3-bisphosphoglycerate-independent phosphoglycerate mutase [Simiduia agarivorans]
Dmel_0000591_E_spl_Enhancer_of_split_Source_FlyBase_0000591_HG_495	gi|764688911|ref|WP_044459231.1|	34.57	4.6	38.1	2-dehydropantoate 2-reductase [Rhizobium sp. UR51a]
Dmel_0000591_E_spl_Enhancer_of_split_Source_FlyBase_0000591_HG_495	gi|1150791586|ref|WP_077985652.1|	34.57	4.8	38.1	2-dehydropantoate 2-reductase [Rhizobium pusense]
Dmel_0000591_E_spl_Enhancer_of_split_Source_FlyBase_0000591_HG_495	gi|736475272|ref|WP_034496918.1|	34.57	4.8	38.1	MULTISPECIES: 2-dehydropantoate 2-reductase [Rhizobium/Agrobacterium group]
Dmel_0000591_E_spl_Enhancer_of_split_Source_FlyBase_0000591_HG_495	gi|1119536811|ref|WP_072493091.1|	34.57	4.9	38.1	2-dehydropantoate 2-reductase [Rhizobium pusense]
Dmel_0000591_E_spl_Enhancer_of_split_Source_FlyBase_0000591_HG_495	gi|987876174|ref|WP_060942281.1|	34.57	5.0	38.1	2-dehydropantoate 2-reductase [Agrobacterium tumefaciens]
Dmel_0000591_E_spl_Enhancer_of_split_Source_FlyBase_0000591_HG_495	gi|549799387|ref|WP_022562816.1|	34.57	5.2	38.1	MULTISPECIES: ketopantoate reductase [Rhizobium]
Dmel_0000591_E_spl_Enhancer_of_split_Source_FlyBase_0000591_HG_495	gi|1026604453|gb|AND01142.1|	36.51	5.3	37.7	hypothetical protein [Linum usitatissimum]
Dmel_0000591_E_spl_Enhancer_of_split_Source_FlyBase_0000591_HG_495	gi|571052731|gb|AHF26378.1|	34.21	7.3	35.8	predicted protein, partial [uncultured bacterium Contig1771_n_1784_cl]
Dmel_0000591_E_spl_Enhancer_of_split_Source_FlyBase_0000591_HG_495	gi|1099966433|emb|SFD31433.1|	28.36	9.2	35.0	hypothetical protein SAMN05518672_1011582 [Chitinophaga sp. CF118]
Dmel_0002631_HLHm5_E_spl_region_transcript_m5_Source_FlyBase_0002631_HG_495	gi|502154746|ref|XP_004509816.1|	37.68	0.47	41.2	PREDICTED: transcription factor ABORTED MICROSPORES isoform X1 [Cicer arietinum]
Dmel_0002631_HLHm5_E_spl_region_transcript_m5_Source_FlyBase_0002631_HG_495	gi|502154748|ref|XP_004509817.1|	37.68	0.49	40.8	PREDICTED: transcription factor ABORTED MICROSPORES isoform X2 [Cicer arietinum]
Dmel_0002631_HLHm5_E_spl_region_transcript_m5_Source_FlyBase_0002631_HG_495	gi|1109275304|ref|XP_019161852.1|	36.76	0.71	40.8	PREDICTED: transcription factor MYC2-like [Ipomoea nil]
Dmel_0002631_HLHm5_E_spl_region_transcript_m5_Source_FlyBase_0002631_HG_495	gi|1000485652|gb|KXL46133.1|	30.30	1.3	40.0	hypothetical protein FE78DRAFT_98953 [Acidomyces richmondensis]
Dmel_0002631_HLHm5_E_spl_region_transcript_m5_Source_FlyBase_0002631_HG_495	gi|671381756|ref|XP_008720767.1|	35.90	2.1	39.3	hypothetical protein HMPREF1541_08225 [Cyphellophora europaea CBS 101466]
Dmel_0002631_HLHm5_E_spl_region_transcript_m5_Source_FlyBase_0002631_HG_495	gi|428687753|gb|AFZ47613.1|	26.85	3.5	38.9	putative transcriptional regulator, Crp/Fnr family [Cyanobacterium stanieri PCC 7202]
Dmel_0002631_HLHm5_E_spl_region_transcript_m5_Source_FlyBase_0002631_HG_495	gi|915680254|ref|XP_013339835.1|	27.94	3.8	38.5	hypothetical protein AUEXF2481DRAFT_33171 [Aureobasidium subglaciale EXF-2481]
Dmel_0002631_HLHm5_E_spl_region_transcript_m5_Source_FlyBase_0002631_HG_495	gi|1066273473|ref|XP_018043223.1|	32.35	3.9	38.5	hypothetical protein CC84DRAFT_1160111 [Paraphaeosphaeria sporulosa]
Dmel_0002631_HLHm5_E_spl_region_transcript_m5_Source_FlyBase_0002631_HG_495	gi|1026604453|gb|AND01142.1|	40.62	4.3	38.1	hypothetical protein [Linum usitatissimum]
Dmel_0002631_HLHm5_E_spl_region_transcript_m5_Source_FlyBase_0002631_HG_495	gi|255568283|ref|XP_002525116.1|	40.62	4.8	37.7	PREDICTED: putative transcription factor bHLH107 [Ricinus communis]
Dmel_0002631_HLHm5_E_spl_region_transcript_m5_Source_FlyBase_0002631_HG_495	gi|915154451|ref|XP_013311402.1|	33.82	5.1	38.1	hypothetical protein PV05_09605 [Exophiala xenobiotica]
Dmel_0002631_HLHm5_E_spl_region_transcript_m5_Source_FlyBase_0002631_HG_495	gi|471195528|ref|XP_004254727.1|	31.03	6.4	37.7	hypothetical protein EIN_418050 [Entamoeba invadens IP1]
Dmel_0002631_HLHm5_E_spl_region_transcript_m5_Source_FlyBase_0002631_HG_495	gi|1023245360|gb|KZT41132.1|	30.43	9.6	37.4	hypothetical protein SISSUDRAFT_1043211 [Sistotremastrum suecicum HHB10207 ss-3]
