# Supplementary material for: Reconstruction of the ancestral metazoan genome reveals an increase in genomic novelty
Source: Nat Commun. 2018 Apr 30;9:1730. doi: 10.1038/s41467-018-04136-5 (PMC5928047; doi:10.1038/s41467-018-04136-5)
Supplement: Supplementary file 12 — Supplementary Data 9 [file 41467_2018_4136_MOESM12_ESM.zip › Node 3 - Metazoa/HG_504_seqs_BLAST_headers.cvs]

Query	Subject	%id	e-value	bit-score	Subject_description_[Organism]
Dmel_0036376_Liprin_beta_Liprin_beta_Source_FlyBase_0036376_HG_504	gi|1148298188|ref|WP_077252389.1|	63.89	2e-07	60.1	hypothetical protein [Escherichia coli]
Dmel_0036376_Liprin_beta_Liprin_beta_Source_FlyBase_0036376_HG_504	gi|470413903|ref|XP_004336631.1|	26.88	0.012	50.1	SAM domain (Sterile alpha motif) domain containing protein [Acanthamoeba castellanii str. Neff]
Dmel_0036376_Liprin_beta_Liprin_beta_Source_FlyBase_0036376_HG_504	gi|299115840|emb|CBN74403.1|	27.82	0.041	48.1	Serine/threonine protein phosphatase [Ectocarpus siliculosus]
Dmel_0036376_Liprin_beta_Liprin_beta_Source_FlyBase_0036376_HG_504	gi|639174750|ref|WP_024514375.1|	45.61	0.046	48.1	adenylate/guanylate cyclase domain-containing protein [Bradyrhizobium sp. Tv2a-2]
Dmel_0036376_Liprin_beta_Liprin_beta_Source_FlyBase_0036376_HG_504	gi|514689326|ref|XP_004992238.1|	23.49	0.055	48.1	hypothetical protein PTSG_06838 [Salpingoeca rosetta]
Dmel_0036376_Liprin_beta_Liprin_beta_Source_FlyBase_0036376_HG_504	gi|514689326|ref|XP_004992238.1|	26.45	1.1	43.9	hypothetical protein PTSG_06838 [Salpingoeca rosetta]
Dmel_0036376_Liprin_beta_Liprin_beta_Source_FlyBase_0036376_HG_504	gi|145491081|ref|XP_001431540.1|	33.80	0.078	47.4	hypothetical protein [Paramecium tetraurelia strain d4-2]
Dmel_0036376_Liprin_beta_Liprin_beta_Source_FlyBase_0036376_HG_504	gi|736856136|ref|WP_034855974.1|	41.94	0.10	47.0	adenylate/guanylate cyclase domain-containing protein [Ensifer sojae]
Dmel_0036376_Liprin_beta_Liprin_beta_Source_FlyBase_0036376_HG_504	gi|695376904|ref|XP_009515887.1|	47.27	0.10	47.4	hypothetical protein PHYSODRAFT_472033 [Phytophthora sojae]
Dmel_0036376_Liprin_beta_Liprin_beta_Source_FlyBase_0036376_HG_504	gi|545367953|ref|XP_005648771.1|	35.82	0.16	46.6	hypothetical protein COCSUDRAFT_65802, partial [Coccomyxa subellipsoidea C-169]
Dmel_0036376_Liprin_beta_Liprin_beta_Source_FlyBase_0036376_HG_504	gi|569344052|gb|ETO03837.1|	33.33	0.20	43.1	hypothetical protein RFI_33565, partial [Reticulomyxa filosa]
Dmel_0036376_Liprin_beta_Liprin_beta_Source_FlyBase_0036376_HG_504	gi|145521985|ref|XP_001446842.1|	33.80	0.21	46.2	hypothetical protein [Paramecium tetraurelia strain d4-2]
Dmel_0036376_Liprin_beta_Liprin_beta_Source_FlyBase_0036376_HG_504	gi|570980927|gb|ETP41461.1|	42.86	0.25	45.8	hypothetical protein F442_11421 [Phytophthora parasitica P10297]
Dmel_0036376_Liprin_beta_Liprin_beta_Source_FlyBase_0036376_HG_504	gi|570324294|gb|ETO72242.1|	42.86	0.25	45.8	hypothetical protein F444_11598 [Phytophthora parasitica P1976]
Dmel_0036376_Liprin_beta_Liprin_beta_Source_FlyBase_0036376_HG_504	gi|568046416|gb|ETM43525.1|	42.86	0.25	45.8	hypothetical protein L914_11049 [Phytophthora parasitica]
Dmel_0036376_Liprin_beta_Liprin_beta_Source_FlyBase_0036376_HG_504	gi|567958050|gb|ETK83644.1|	42.86	0.25	45.8	hypothetical protein L915_11220 [Phytophthora parasitica]
Dmel_0036376_Liprin_beta_Liprin_beta_Source_FlyBase_0036376_HG_504	gi|566020592|gb|ETI43503.1|	42.86	0.25	45.8	hypothetical protein F443_11526 [Phytophthora parasitica P1569]
Dmel_0036376_Liprin_beta_Liprin_beta_Source_FlyBase_0036376_HG_504	gi|568016065|gb|ETL90242.1|	42.86	0.26	45.8	hypothetical protein L917_11019 [Phytophthora parasitica]
Dmel_0036376_Liprin_beta_Liprin_beta_Source_FlyBase_0036376_HG_504	gi|567986744|gb|ETL37061.1|	43.40	0.26	45.8	hypothetical protein L916_11117 [Phytophthora parasitica]
Dmel_0036376_Liprin_beta_Liprin_beta_Source_FlyBase_0036376_HG_504	gi|970616433|gb|KUF64602.1|	43.40	0.26	45.8	Acyl-CoA-binding domain-containing protein 2 [Phytophthora nicotianae]
Dmel_0036376_Liprin_beta_Liprin_beta_Source_FlyBase_0036376_HG_504	gi|675197445|ref|XP_008907607.1|	43.40	0.28	45.8	hypothetical protein PPTG_23245 [Phytophthora parasitica INRA-310]
Dmel_0036376_Liprin_beta_Liprin_beta_Source_FlyBase_0036376_HG_504	gi|727472523|ref|XP_010518204.1|	39.29	0.30	45.4	PREDICTED: DNA cross-link repair 1A protein-like [Camelina sativa]
Dmel_0036376_Liprin_beta_Liprin_beta_Source_FlyBase_0036376_HG_504	gi|563822836|ref|WP_023798811.1|	46.30	0.31	45.4	adenylate/guanylate cyclase domain-containing protein [Mesorhizobium sp. L48C026A00]
Dmel_0036376_Liprin_beta_Liprin_beta_Source_FlyBase_0036376_HG_504	gi|565471884|ref|XP_006293744.1|	39.29	0.32	45.4	hypothetical protein CARUB_v10022707mg [Capsella rubella]
Dmel_0036376_Liprin_beta_Liprin_beta_Source_FlyBase_0036376_HG_504	gi|505055051|ref|WP_015242153.1|	41.94	0.34	45.4	SAM domain (Sterile alpha motif)/Adenylate and Guanylate cyclase catalytic domain protein [Sinorhizobium meliloti]
Dmel_0036376_Liprin_beta_Liprin_beta_Source_FlyBase_0036376_HG_504	gi|565471886|ref|XP_006293745.1|	39.29	0.34	45.1	hypothetical protein CARUB_v10022707mg [Capsella rubella]
Dmel_0036376_Liprin_beta_Liprin_beta_Source_FlyBase_0036376_HG_504	gi|515832925|ref|WP_017263678.1|	41.94	0.35	45.4	adenylate cyclase [Sinorhizobium meliloti]
Dmel_0036376_Liprin_beta_Liprin_beta_Source_FlyBase_0036376_HG_504	gi|674905702|emb|CDY27366.1|	41.30	0.35	45.1	BnaC04g50390D [Brassica napus]
Dmel_0036376_Liprin_beta_Liprin_beta_Source_FlyBase_0036376_HG_504	gi|654524102|ref|WP_027992326.1|	41.94	0.36	45.4	adenylate cyclase [Sinorhizobium meliloti]
Dmel_0036376_Liprin_beta_Liprin_beta_Source_FlyBase_0036376_HG_504	gi|654521509|ref|WP_027989883.1|	41.94	0.36	45.4	adenylate cyclase [Sinorhizobium meliloti]
Dmel_0036376_Liprin_beta_Liprin_beta_Source_FlyBase_0036376_HG_504	gi|654536442|ref|WP_028004472.1|	41.94	0.37	45.4	adenylate cyclase [Sinorhizobium meliloti]
Dmel_0036376_Liprin_beta_Liprin_beta_Source_FlyBase_0036376_HG_504	gi|489623889|ref|WP_003528329.1|	41.94	0.37	45.4	adenylate cyclase [Sinorhizobium meliloti]
Dmel_0036376_Liprin_beta_Liprin_beta_Source_FlyBase_0036376_HG_504	gi|1079688273|emb|SCW64186.1|	46.30	0.39	45.1	SAM domain (Sterile alpha motif) [Rhizobium loessense]
Dmel_0036376_Liprin_beta_Liprin_beta_Source_FlyBase_0036376_HG_504	gi|569386329|gb|ETO16911.1|	33.33	0.46	42.4	hypothetical protein RFI_20426, partial [Reticulomyxa filosa]
Dmel_0036376_Liprin_beta_Liprin_beta_Source_FlyBase_0036376_HG_504	gi|805553396|ref|WP_046119088.1|	40.32	0.52	44.7	adenylate/guanylate cyclase domain-containing protein [Sinorhizobium sp. PC2]
Dmel_0036376_Liprin_beta_Liprin_beta_Source_FlyBase_0036376_HG_504	gi|739526624|ref|WP_037385679.1|	40.32	0.55	44.7	adenylate/guanylate cyclase domain-containing protein [Sinorhizobium americanum]
Dmel_0036376_Liprin_beta_Liprin_beta_Source_FlyBase_0036376_HG_504	gi|1019510365|emb|SAL44044.1|	33.78	0.68	44.3	adenylate/guanylate cyclase [Burkholderia arvi]
Dmel_0036376_Liprin_beta_Liprin_beta_Source_FlyBase_0036376_HG_504	gi|299115678|emb|CBN75878.1|	36.07	0.68	44.3	conserved unknown protein [Ectocarpus siliculosus]
Dmel_0036376_Liprin_beta_Liprin_beta_Source_FlyBase_0036376_HG_504	gi|503611494|ref|WP_013845570.1|	40.32	0.74	44.3	adenylate cyclase [Sinorhizobium meliloti]
Dmel_0036376_Liprin_beta_Liprin_beta_Source_FlyBase_0036376_HG_504	gi|504344354|ref|WP_014531456.1|	40.32	0.75	44.3	adenylate cyclase [Sinorhizobium meliloti]
Dmel_0036376_Liprin_beta_Liprin_beta_Source_FlyBase_0036376_HG_504	gi|504341630|ref|WP_014528732.1|	40.32	0.77	44.3	adenylate cyclase [Sinorhizobium meliloti]
Dmel_0036376_Liprin_beta_Liprin_beta_Source_FlyBase_0036376_HG_504	gi|749296429|ref|WP_040120752.1|	40.32	0.77	44.3	adenylate cyclase [Sinorhizobium meliloti]
Dmel_0036376_Liprin_beta_Liprin_beta_Source_FlyBase_0036376_HG_504	gi|504803081|ref|WP_014990183.1|	40.32	0.77	44.3	adenylate cyclase [Sinorhizobium meliloti]
Dmel_0036376_Liprin_beta_Liprin_beta_Source_FlyBase_0036376_HG_504	gi|515840861|ref|WP_017271614.1|	40.32	0.78	44.3	adenylate cyclase [Sinorhizobium meliloti]
Dmel_0036376_Liprin_beta_Liprin_beta_Source_FlyBase_0036376_HG_504	gi|505258370|ref|WP_015445472.1|	40.32	0.79	44.3	hypothetical protein [Sinorhizobium meliloti]
Dmel_0036376_Liprin_beta_Liprin_beta_Source_FlyBase_0036376_HG_504	gi|1099013255|gb|JAU38638.1|	43.48	0.80	43.9	DNA cross-link repair 1A protein, partial [Noccaea caerulescens]
Dmel_0036376_Liprin_beta_Liprin_beta_Source_FlyBase_0036376_HG_504	gi|1099103674|gb|JAU53488.1|	43.48	0.81	43.9	DNA cross-link repair 1A protein, partial [Noccaea caerulescens]
Dmel_0036376_Liprin_beta_Liprin_beta_Source_FlyBase_0036376_HG_504	gi|1137182841|gb|OMO58763.1|	34.33	0.82	42.0	hypothetical protein CCACVL1_25367 [Corchorus capsularis]
Dmel_0036376_Liprin_beta_Liprin_beta_Source_FlyBase_0036376_HG_504	gi|1124655181|ref|WP_074934943.1|	40.32	0.82	44.3	adenylate cyclase [Sinorhizobium meliloti]
Dmel_0036376_Liprin_beta_Liprin_beta_Source_FlyBase_0036376_HG_504	gi|1124570599|ref|WP_074853341.1|	40.32	0.84	44.3	adenylate cyclase [Sinorhizobium meliloti]
Dmel_0036376_Liprin_beta_Liprin_beta_Source_FlyBase_0036376_HG_504	gi|301118114|ref|XP_002906785.1|	42.00	0.85	44.3	conserved hypothetical protein [Phytophthora infestans T30-4]
Dmel_0036376_Liprin_beta_Liprin_beta_Source_FlyBase_0036376_HG_504	gi|499270439|ref|WP_010967832.1|	40.32	0.85	44.3	adenylate cyclase [Sinorhizobium meliloti]
Dmel_0036376_Liprin_beta_Liprin_beta_Source_FlyBase_0036376_HG_504	gi|698793670|ref|XP_009829867.1|	30.43	0.92	44.3	hypothetical protein, variant [Aphanomyces astaci]
Dmel_0036376_Liprin_beta_Liprin_beta_Source_FlyBase_0036376_HG_504	gi|698793668|ref|XP_009829866.1|	30.43	0.93	44.3	hypothetical protein H257_06369 [Aphanomyces astaci]
Dmel_0036376_Liprin_beta_Liprin_beta_Source_FlyBase_0036376_HG_504	gi|727452618|ref|XP_010508124.1|	39.29	0.94	43.9	PREDICTED: DNA cross-link repair 1A protein-like [Camelina sativa]
Dmel_0036376_Liprin_beta_Liprin_beta_Source_FlyBase_0036376_HG_504	gi|569440486|gb|ETO36501.1|	45.95	1.1	43.9	U4/U6.U5 tri-snRNP-associated protein 1 [Reticulomyxa filosa]
Dmel_0036376_Liprin_beta_Liprin_beta_Source_FlyBase_0036376_HG_504	gi|1099296380|gb|JAU94496.1|	41.30	1.1	43.5	DNA cross-link repair 1A protein, partial [Noccaea caerulescens]
Dmel_0036376_Liprin_beta_Liprin_beta_Source_FlyBase_0036376_HG_504	gi|742490233|ref|WP_038945286.1|	40.98	1.2	42.4	hypothetical protein [Bradyrhizobium japonicum]
Dmel_0036376_Liprin_beta_Liprin_beta_Source_FlyBase_0036376_HG_504	gi|1137194503|gb|OMO67040.1|	39.58	1.2	43.5	hypothetical protein CCACVL1_20825 [Corchorus capsularis]
Dmel_0036376_Liprin_beta_Liprin_beta_Source_FlyBase_0036376_HG_504	gi|1134876522|gb|OMJ74416.1|	51.43	1.2	42.7	hypothetical protein SteCoe_26673 [Stentor coeruleus]
Dmel_0036376_Liprin_beta_Liprin_beta_Source_FlyBase_0036376_HG_504	gi|397608545|gb|EJK60024.1|	35.14	1.3	43.5	hypothetical protein THAOC_19696 [Thalassiosira oceanica]
Dmel_0036376_Liprin_beta_Liprin_beta_Source_FlyBase_0036376_HG_504	gi|325179712|emb|CCA14115.1|	36.36	1.3	43.5	conserved unknown protein putative [Albugo laibachii Nc14]
Dmel_0036376_Liprin_beta_Liprin_beta_Source_FlyBase_0036376_HG_504	gi|653003664|ref|WP_027255838.1|	48.72	1.4	43.5	adenylate/guanylate cyclase domain-containing protein [Leisingera aquimarina]
Dmel_0036376_Liprin_beta_Liprin_beta_Source_FlyBase_0036376_HG_504	gi|1130654547|ref|XP_010917472.2|	42.22	1.4	43.5	PREDICTED: uncharacterized protein LOC105042070 [Elaeis guineensis]
Dmel_0036376_Liprin_beta_Liprin_beta_Source_FlyBase_0036376_HG_504	gi|651634683|ref|WP_026620844.1|	40.00	1.5	43.1	adenylate/guanylate cyclase domain-containing protein [Ensifer sp. WSM1721]
Dmel_0036376_Liprin_beta_Liprin_beta_Source_FlyBase_0036376_HG_504	gi|550969908|ref|WP_022718199.1|	46.30	1.5	43.1	adenylate/guanylate cyclase domain-containing protein [Rhizobium mongolense]
Dmel_0036376_Liprin_beta_Liprin_beta_Source_FlyBase_0036376_HG_504	gi|567166197|ref|XP_006397751.1|	43.48	1.6	43.1	hypothetical protein EUTSA_v10001326mg [Eutrema salsugineum]
Dmel_0036376_Liprin_beta_Liprin_beta_Source_FlyBase_0036376_HG_504	gi|1110684785|ref|WP_071911061.1|	38.60	1.7	40.0	hypothetical protein [Bradyrhizobium japonicum]
Dmel_0036376_Liprin_beta_Liprin_beta_Source_FlyBase_0036376_HG_504	gi|1137211704|gb|OMO79925.1|	34.33	1.7	42.4	hypothetical protein COLO4_24292 [Corchorus olitorius]
Dmel_0036376_Liprin_beta_Liprin_beta_Source_FlyBase_0036376_HG_504	gi|494875713|ref|WP_007601805.1|	41.38	1.7	43.1	adenylate/guanylate cyclase [Bradyrhizobium sp. WSM1253]
Dmel_0036376_Liprin_beta_Liprin_beta_Source_FlyBase_0036376_HG_504	gi|802629119|ref|XP_012077167.1|	33.33	1.7	43.1	PREDICTED: DNA cross-link repair protein SNM1 [Jatropha curcas]
Dmel_0036376_Liprin_beta_Liprin_beta_Source_FlyBase_0036376_HG_504	gi|742504762|ref|WP_038959809.1|	42.11	1.8	43.1	adenylate/guanylate cyclase domain-containing protein [Bradyrhizobium japonicum]
Dmel_0036376_Liprin_beta_Liprin_beta_Source_FlyBase_0036376_HG_504	gi|652893558|ref|WP_027151335.1|	42.59	1.8	43.1	adenylate/guanylate cyclase domain-containing protein [Mesorhizobium sp. WSM2561]
Dmel_0036376_Liprin_beta_Liprin_beta_Source_FlyBase_0036376_HG_504	gi|1111026444|ref|XP_019264311.1|	29.55	2.1	42.7	PREDICTED: DNA cross-link repair 1A protein [Nicotiana attenuata]
Dmel_0036376_Liprin_beta_Liprin_beta_Source_FlyBase_0036376_HG_504	gi|1098948466|gb|JAU20092.1|	41.30	2.1	42.7	DNA cross-link repair 1A protein, partial [Noccaea caerulescens]
Dmel_0036376_Liprin_beta_Liprin_beta_Source_FlyBase_0036376_HG_504	gi|673050069|ref|XP_008878995.1|	48.00	2.1	42.7	hypothetical protein H310_13321 [Aphanomyces invadans]
Dmel_0036376_Liprin_beta_Liprin_beta_Source_FlyBase_0036376_HG_504	gi|1025104898|ref|XP_016459999.1|	30.68	2.2	42.4	PREDICTED: uncharacterized protein LOC107783535 [Nicotiana tabacum]
Dmel_0036376_Liprin_beta_Liprin_beta_Source_FlyBase_0036376_HG_504	gi|460399349|ref|XP_004245204.1|	25.24	2.2	42.7	PREDICTED: uncharacterized protein LOC101266356 [Solanum lycopersicum]
Dmel_0036376_Liprin_beta_Liprin_beta_Source_FlyBase_0036376_HG_504	gi|698431304|ref|XP_009794231.1|	30.68	2.3	42.4	PREDICTED: uncharacterized protein LOC104241024 [Nicotiana sylvestris]
Dmel_0036376_Liprin_beta_Liprin_beta_Source_FlyBase_0036376_HG_504	gi|749203741|ref|WP_040116361.1|	46.30	2.3	42.7	adenylate/guanylate cyclase domain-containing protein [Rhizobium gallicum]
Dmel_0036376_Liprin_beta_Liprin_beta_Source_FlyBase_0036376_HG_504	gi|643721127|gb|KDP31391.1|	33.33	2.3	42.0	hypothetical protein JCGZ_11767 [Jatropha curcas]
Dmel_0036376_Liprin_beta_Liprin_beta_Source_FlyBase_0036376_HG_504	gi|1094613492|emb|SEO28736.1|	34.18	2.4	42.4	ATP-binding cassette, subfamily B [Salinihabitans flavidus]
Dmel_0036376_Liprin_beta_Liprin_beta_Source_FlyBase_0036376_HG_504	gi|1122406523|ref|WP_074064197.1|	46.30	2.4	42.7	adenylate cyclase [Rhizobium etli]
Dmel_0036376_Liprin_beta_Liprin_beta_Source_FlyBase_0036376_HG_504	gi|15225548|ref|NP_182094.1|	37.50	2.5	42.4	sterile alpha motif (SAM) domain-containing protein [Arabidopsis thaliana]
Dmel_0036376_Liprin_beta_Liprin_beta_Source_FlyBase_0036376_HG_504	gi|297828291|ref|XP_002882028.1|	37.50	2.5	42.4	sterile alpha motif domain-containing protein [Arabidopsis lyrata subsp. lyrata]
Dmel_0036376_Liprin_beta_Liprin_beta_Source_FlyBase_0036376_HG_504	gi|1113164856|gb|OJU37939.1|	32.69	2.5	42.4	hypothetical protein BGN99_34025 [Alphaproteobacteria bacterium 65-37]
Dmel_0036376_Liprin_beta_Liprin_beta_Source_FlyBase_0036376_HG_504	gi|1072948820|ref|XP_018485059.1|	39.13	2.6	42.4	PREDICTED: DNA cross-link repair 1A protein [Raphanus sativus]
Dmel_0036376_Liprin_beta_Liprin_beta_Source_FlyBase_0036376_HG_504	gi|802653877|ref|XP_012080437.1|	33.33	2.6	42.0	PREDICTED: uncharacterized protein LOC105640672 [Jatropha curcas]
Dmel_0036376_Liprin_beta_Liprin_beta_Source_FlyBase_0036376_HG_504	gi|1032297232|gb|OAP11558.1|	37.50	2.6	42.4	hypothetical protein AXX17_AT2G43310 [Arabidopsis thaliana]
Dmel_0036376_Liprin_beta_Liprin_beta_Source_FlyBase_0036376_HG_504	gi|1063706903|ref|NP_001323744.1|	37.50	2.6	42.4	sterile alpha motif (SAM) domain-containing protein [Arabidopsis thaliana]
Dmel_0036376_Liprin_beta_Liprin_beta_Source_FlyBase_0036376_HG_504	gi|823142567|ref|XP_012471080.1|	32.00	2.7	41.6	PREDICTED: protein bicaudal C homolog 1-A-like isoform X2 [Gossypium raimondii]
Dmel_0036376_Liprin_beta_Liprin_beta_Source_FlyBase_0036376_HG_504	gi|1137220022|gb|OMO86448.1|	37.50	2.7	42.4	hypothetical protein COLO4_21164 [Corchorus olitorius]
Dmel_0036376_Liprin_beta_Liprin_beta_Source_FlyBase_0036376_HG_504	gi|651632020|ref|WP_026619679.1|	42.59	2.8	42.4	adenylate/guanylate cyclase domain-containing protein [Ensifer sp. WSM1721]
Dmel_0036376_Liprin_beta_Liprin_beta_Source_FlyBase_0036376_HG_504	gi|1087666425|emb|SDH76780.1|	33.33	2.9	42.4	Predicted ATPase [Bradyrhizobium sp. Rc2d]
Dmel_0036376_Liprin_beta_Liprin_beta_Source_FlyBase_0036376_HG_504	gi|823142559|ref|XP_012471078.1|	32.00	3.1	41.6	PREDICTED: protein bicaudal C homolog 1-A-like isoform X1 [Gossypium raimondii]
Dmel_0036376_Liprin_beta_Liprin_beta_Source_FlyBase_0036376_HG_504	gi|471223884|ref|XP_004030707.1|	32.86	3.2	42.0	hypothetical protein IMG5_155130 [Ichthyophthirius multifiliis]
Dmel_0036376_Liprin_beta_Liprin_beta_Source_FlyBase_0036376_HG_504	gi|694312606|ref|XP_009363003.1|	33.33	3.4	42.0	PREDICTED: DNA cross-link repair protein SNM1 [Pyrus x bretschneideri]
Dmel_0036376_Liprin_beta_Liprin_beta_Source_FlyBase_0036376_HG_504	gi|727449804|ref|XP_010506532.1|	37.50	3.6	42.0	PREDICTED: DNA cross-link repair 1A protein-like [Camelina sativa]
Dmel_0036376_Liprin_beta_Liprin_beta_Source_FlyBase_0036376_HG_504	gi|923809068|ref|XP_013690297.1|	39.13	3.9	42.0	PREDICTED: DNA cross-link repair 1A protein-like [Brassica napus]
Dmel_0036376_Liprin_beta_Liprin_beta_Source_FlyBase_0036376_HG_504	gi|1160744352|ref|WP_079602933.1|	43.86	3.9	42.0	hypothetical protein [Bradyrhizobium erythrophlei]
Dmel_0036376_Liprin_beta_Liprin_beta_Source_FlyBase_0036376_HG_504	gi|685303303|ref|XP_009142356.1|	39.13	3.9	42.0	PREDICTED: DNA cross-link repair 1A protein [Brassica rapa]
Dmel_0036376_Liprin_beta_Liprin_beta_Source_FlyBase_0036376_HG_504	gi|1029122825|ref|XP_016739831.1|	32.00	3.9	41.2	PREDICTED: protein bicaudal C homolog 1-A-like [Gossypium hirsutum]
Dmel_0036376_Liprin_beta_Liprin_beta_Source_FlyBase_0036376_HG_504	gi|1035917860|gb|OAY47451.1|	40.00	3.9	41.2	hypothetical protein MANES_06G080500 [Manihot esculenta]
Dmel_0036376_Liprin_beta_Liprin_beta_Source_FlyBase_0036376_HG_504	gi|821560216|ref|WP_046867222.1|	48.00	4.0	42.0	adenylate/guanylate cyclase domain-containing protein [Microvirga massiliensis]
Dmel_0036376_Liprin_beta_Liprin_beta_Source_FlyBase_0036376_HG_504	gi|56680676|gb|AAV97341.1|	43.86	4.1	42.0	adenylate/guanylate cyclase (plasmid) [Ruegeria pomeroyi DSS-3]
Dmel_0036376_Liprin_beta_Liprin_beta_Source_FlyBase_0036376_HG_504	gi|763149867|ref|WP_044029532.1|	43.86	4.1	42.0	adenylate/guanylate cyclase domain-containing protein [Ruegeria pomeroyi]
Dmel_0036376_Liprin_beta_Liprin_beta_Source_FlyBase_0036376_HG_504	gi|922478523|ref|XP_013637470.1|	39.13	4.1	41.6	PREDICTED: DNA cross-link repair 1A protein [Brassica oleracea var. oleracea]
Dmel_0036376_Liprin_beta_Liprin_beta_Source_FlyBase_0036376_HG_504	gi|1035917859|gb|OAY47450.1|	40.00	4.1	41.2	hypothetical protein MANES_06G080500 [Manihot esculenta]
Dmel_0036376_Liprin_beta_Liprin_beta_Source_FlyBase_0036376_HG_504	gi|1142697657|gb|AQK61581.1|	36.84	4.2	40.8	SAM domain family protein [Zea mays]
Dmel_0036376_Liprin_beta_Liprin_beta_Source_FlyBase_0036376_HG_504	gi|1052182510|ref|XP_008792888.2|	40.00	4.2	41.6	PREDICTED: uncharacterized protein LOC103709368 [Phoenix dactylifera]
Dmel_0036376_Liprin_beta_Liprin_beta_Source_FlyBase_0036376_HG_504	gi|1050586044|ref|XP_017614336.1|	32.00	4.2	41.2	PREDICTED: ankyrin repeat and SAM domain-containing protein 6-like [Gossypium arboreum]
Dmel_0036376_Liprin_beta_Liprin_beta_Source_FlyBase_0036376_HG_504	gi|1029003195|ref|XP_016665531.1|	32.00	4.4	40.8	PREDICTED: ankyrin repeat and SAM domain-containing protein 6-like [Gossypium hirsutum]
Dmel_0036376_Liprin_beta_Liprin_beta_Source_FlyBase_0036376_HG_504	gi|226507956|ref|NP_001147733.1|	37.04	4.5	40.8	SAM domain family protein [Zea mays]
Dmel_0036376_Liprin_beta_Liprin_beta_Source_FlyBase_0036376_HG_504	gi|654698074|ref|WP_028156223.1|	38.60	4.7	38.5	hypothetical protein [Bradyrhizobium japonicum]
Dmel_0036376_Liprin_beta_Liprin_beta_Source_FlyBase_0036376_HG_504	gi|1085554794|gb|OGX10134.1|	26.62	4.8	41.2	hypothetical protein A2Y05_03185 [Omnitrophica WOR_2 bacterium GWA2_53_43]
Dmel_0036376_Liprin_beta_Liprin_beta_Source_FlyBase_0036376_HG_504	gi|1032620606|ref|WP_064243944.1|	40.00	5.1	41.6	adenylate/guanylate cyclase domain-containing protein [Ensifer glycinis]
Dmel_0036376_Liprin_beta_Liprin_beta_Source_FlyBase_0036376_HG_504	gi|145522654|ref|XP_001447171.1|	29.58	5.1	41.6	hypothetical protein [Paramecium tetraurelia strain d4-2]
Dmel_0036376_Liprin_beta_Liprin_beta_Source_FlyBase_0036376_HG_504	gi|951468873|ref|WP_057840667.1|	41.94	5.4	41.6	adenylate/guanylate cyclase domain-containing protein [Bradyrhizobium jicamae]
Dmel_0036376_Liprin_beta_Liprin_beta_Source_FlyBase_0036376_HG_504	gi|916251398|ref|WP_050988193.1|	30.17	5.5	41.6	adenylate/guanylate cyclase domain-containing protein [Sinorhizobium sp. CCBAU 05631]
Dmel_0036376_Liprin_beta_Liprin_beta_Source_FlyBase_0036376_HG_504	gi|661878351|emb|CDP17885.1|	42.86	5.7	41.2	unnamed protein product [Coffea canephora]
Dmel_0036376_Liprin_beta_Liprin_beta_Source_FlyBase_0036376_HG_504	gi|1148634925|ref|WP_077379900.1|	34.88	5.8	41.2	hypothetical protein [Mesorhizobium prunaredense]
Dmel_0036376_Liprin_beta_Liprin_beta_Source_FlyBase_0036376_HG_504	gi|1081638727|emb|SCY64852.1|	29.11	6.1	40.8	ABC-type uncharacterized transport system involved in gliding motility, auxiliary component [Paenibacillus sp. BL9]
Dmel_0036376_Liprin_beta_Liprin_beta_Source_FlyBase_0036376_HG_504	gi|658032866|ref|XP_008351944.1|	32.26	6.5	41.2	PREDICTED: DNA cross-link repair protein SNM1-like [Malus domestica]
Dmel_0036376_Liprin_beta_Liprin_beta_Source_FlyBase_0036376_HG_504	gi|569421580|gb|ETO29097.1|	26.37	6.6	40.0	hypothetical protein RFI_08030, partial [Reticulomyxa filosa]
Dmel_0036376_Liprin_beta_Liprin_beta_Source_FlyBase_0036376_HG_504	gi|1055120804|ref|WP_066868920.1|	42.22	6.8	41.2	adenylate/guanylate cyclase domain-containing protein [Sinorhizobium saheli]
Dmel_0036376_Liprin_beta_Liprin_beta_Source_FlyBase_0036376_HG_504	gi|1087676879|emb|SDR57948.1|	47.62	7.5	41.2	SAM domain (Sterile alpha motif) [Rhizobiales bacterium GAS113]
Dmel_0036376_Liprin_beta_Liprin_beta_Source_FlyBase_0036376_HG_504	gi|1028216253|ref|WP_063959004.1|	36.07	7.8	40.8	guanylate cyclase [Burkholderia calidae]
Dmel_0036376_Liprin_beta_Liprin_beta_Source_FlyBase_0036376_HG_504	gi|674244595|gb|KFK37360.1|	36.21	8.2	40.8	hypothetical protein AALP_AA4G246500 [Arabis alpina]
Dmel_0036376_Liprin_beta_Liprin_beta_Source_FlyBase_0036376_HG_504	gi|698801810|ref|XP_009833934.1|	46.00	8.3	40.8	hypothetical protein H257_09421 [Aphanomyces astaci]
Dmel_0036376_Liprin_beta_Liprin_beta_Source_FlyBase_0036376_HG_504	gi|729299503|ref|XP_010555006.1|	36.21	8.3	40.0	PREDICTED: protein bicaudal C homolog 1-like [Tarenaya hassleriana]
Dmel_0036376_Liprin_beta_Liprin_beta_Source_FlyBase_0036376_HG_504	gi|915925274|ref|WP_050931570.1|	50.00	8.4	40.8	adenylate/guanylate cyclase domain-containing protein [Aestuariivita boseongensis]
Dmel_0036376_Liprin_beta_Liprin_beta_Source_FlyBase_0036376_HG_504	gi|1063490588|ref|XP_007012469.2|	38.30	8.7	40.8	PREDICTED: DNA cross-link repair protein SNM1 [Theobroma cacao]
Dmel_0036376_Liprin_beta_Liprin_beta_Source_FlyBase_0036376_HG_504	gi|508782831|gb|EOY30087.1|	38.30	8.8	40.8	Sterile alpha motif domain-containing protein isoform 1 [Theobroma cacao]
Dmel_0036376_Liprin_beta_Liprin_beta_Source_FlyBase_0036376_HG_504	gi|641841503|gb|KDO60415.1|	24.48	8.8	40.0	hypothetical protein CISIN_1g023506mg [Citrus sinensis]
Dmel_0036376_Liprin_beta_Liprin_beta_Source_FlyBase_0036376_HG_504	gi|508782833|gb|EOY30089.1|	38.30	8.8	40.8	Sterile alpha motif domain-containing protein isoform 3 [Theobroma cacao]
Dmel_0036376_Liprin_beta_Liprin_beta_Source_FlyBase_0036376_HG_504	gi|1026042999|ref|XP_016567725.1|	31.37	9.0	40.0	PREDICTED: uncharacterized protein LOC107866054 [Capsicum annuum]
Dmel_0036376_Liprin_beta_Liprin_beta_Source_FlyBase_0036376_HG_504	gi|720006249|ref|XP_010257919.1|	33.33	9.1	40.0	PREDICTED: uncharacterized protein LOC104597865 [Nelumbo nucifera]
Dmel_0036376_Liprin_beta_Liprin_beta_Source_FlyBase_0036376_HG_504	gi|255550227|ref|XP_002516164.1|	42.55	9.1	40.8	PREDICTED: uncharacterized protein LOC8258611 [Ricinus communis]
Dmel_0036376_Liprin_beta_Liprin_beta_Source_FlyBase_0036376_HG_504	gi|508782832|gb|EOY30088.1|	38.30	9.3	40.4	Sterile alpha motif domain-containing protein isoform 2 [Theobroma cacao]
Dmel_0036376_Liprin_beta_Liprin_beta_Source_FlyBase_0036376_HG_504	gi|508782834|gb|EOY30090.1|	38.30	9.6	40.4	Sterile alpha motif domain-containing protein isoform 4 [Theobroma cacao]
Dmel_0036376_Liprin_beta_Liprin_beta_Source_FlyBase_0036376_HG_504	gi|960385151|ref|WP_058277383.1|	48.72	9.8	40.8	adenylate/guanylate cyclase domain-containing protein [Ruegeria atlantica]
Dmel_0036376_Liprin_beta_Liprin_beta_Source_FlyBase_0036376_HG_504	gi|494680633|ref|WP_007437968.1|	35.19	9.8	40.8	adenylate/guanylate cyclase domain-containing protein [Acetobacteraceae bacterium AT-5844]
Dmel_0036376_Liprin_beta_Liprin_beta_Source_FlyBase_0036376_HG_504	gi|1055333619|ref|WP_066998580.1|	45.45	9.9	40.8	adenylate/guanylate cyclase domain-containing protein [Mesorhizobium sp. WSM3873]
Dmel_0034720_Liprin_gamma_Liprin_gamma_Source_FlyBase_0034720_HG_504	gi|1148298188|ref|WP_077252389.1|	66.67	2e-05	54.7	hypothetical protein [Escherichia coli]
Dmel_0034720_Liprin_gamma_Liprin_gamma_Source_FlyBase_0034720_HG_504	gi|299470595|emb|CBN80217.1|	35.06	3e-04	56.2	conserved unknown protein [Ectocarpus siliculosus]
Dmel_0034720_Liprin_gamma_Liprin_gamma_Source_FlyBase_0034720_HG_504	gi|695400543|ref|XP_009522542.1|	32.50	0.002	53.5	hypothetical protein PHYSODRAFT_359813 [Phytophthora sojae]
Dmel_0034720_Liprin_gamma_Liprin_gamma_Source_FlyBase_0034720_HG_504	gi|695400543|ref|XP_009522542.1|	32.56	0.99	44.7	hypothetical protein PHYSODRAFT_359813 [Phytophthora sojae]
Dmel_0034720_Liprin_gamma_Liprin_gamma_Source_FlyBase_0034720_HG_504	gi|301106304|ref|XP_002902235.1|	36.59	0.002	53.1	conserved hypothetical protein [Phytophthora infestans T30-4]
Dmel_0034720_Liprin_gamma_Liprin_gamma_Source_FlyBase_0034720_HG_504	gi|301106304|ref|XP_002902235.1|	35.82	9.4	41.6	conserved hypothetical protein [Phytophthora infestans T30-4]
Dmel_0034720_Liprin_gamma_Liprin_gamma_Source_FlyBase_0034720_HG_504	gi|630347481|ref|XP_007863041.1|	26.09	0.030	49.7	hypothetical protein GLOTRDRAFT_57058 [Gloeophyllum trabeum ATCC 11539]
Dmel_0034720_Liprin_gamma_Liprin_gamma_Source_FlyBase_0034720_HG_504	gi|655257901|ref|WP_028668412.1|	25.23	0.036	47.8	hypothetical protein [Runella zeae]
Dmel_0034720_Liprin_gamma_Liprin_gamma_Source_FlyBase_0034720_HG_504	gi|672394393|dbj|GAK52266.1|	24.17	0.036	47.4	PspA/IM30 family [Candidatus Moduliflexus flocculans]
Dmel_0034720_Liprin_gamma_Liprin_gamma_Source_FlyBase_0034720_HG_504	gi|727308228|ref|WP_033764668.1|	21.79	0.14	45.8	hypothetical protein [Helicobacter pylori]
Dmel_0034720_Liprin_gamma_Liprin_gamma_Source_FlyBase_0034720_HG_504	gi|636763381|ref|XP_008083864.1|	28.15	0.15	47.4	Fibronectin type III [Glarea lozoyensis ATCC 20868]
Dmel_0034720_Liprin_gamma_Liprin_gamma_Source_FlyBase_0034720_HG_504	gi|559175865|gb|ESU38439.1|	26.71	0.21	46.6	Hypothetical protein DHA2_150802 [Giardia intestinalis]
Dmel_0034720_Liprin_gamma_Liprin_gamma_Source_FlyBase_0034720_HG_504	gi|446459072|ref|WP_000536926.1|	25.19	0.21	45.1	hypothetical protein [Helicobacter pylori]
Dmel_0034720_Liprin_gamma_Liprin_gamma_Source_FlyBase_0034720_HG_504	gi|446455221|ref|WP_000533076.1|	23.53	0.25	45.1	hypothetical protein [Helicobacter pylori]
Dmel_0034720_Liprin_gamma_Liprin_gamma_Source_FlyBase_0034720_HG_504	gi|159112485|ref|XP_001706471.1|	29.89	0.25	46.2	Hypothetical protein GL50803_33513 [Giardia lamblia ATCC 50803]
Dmel_0034720_Liprin_gamma_Liprin_gamma_Source_FlyBase_0034720_HG_504	gi|446455215|ref|WP_000533070.1|	23.45	0.27	45.1	hypothetical protein [Helicobacter pylori]
Dmel_0034720_Liprin_gamma_Liprin_gamma_Source_FlyBase_0034720_HG_504	gi|487868172|ref|WP_001941638.1|	24.19	0.30	45.1	hypothetical protein [Helicobacter pylori]
Dmel_0034720_Liprin_gamma_Liprin_gamma_Source_FlyBase_0034720_HG_504	gi|487853369|ref|WP_001926835.1|	24.48	0.36	43.9	hypothetical protein [Helicobacter pylori]
Dmel_0034720_Liprin_gamma_Liprin_gamma_Source_FlyBase_0034720_HG_504	gi|1168789595|ref|WP_080359612.1|	23.16	0.38	43.9	hypothetical protein [Helicobacter pylori]
Dmel_0034720_Liprin_gamma_Liprin_gamma_Source_FlyBase_0034720_HG_504	gi|1148621720|ref|WP_077367055.1|	23.76	0.40	45.1	hypothetical protein [Helicobacter pylori]
Dmel_0034720_Liprin_gamma_Liprin_gamma_Source_FlyBase_0034720_HG_504	gi|634350820|gb|KDE06045.1|	28.38	0.41	45.8	hypothetical protein MVLG_03599 [Microbotryum lychnidis-dioicae p1A1 Lamole]
Dmel_0034720_Liprin_gamma_Liprin_gamma_Source_FlyBase_0034720_HG_504	gi|446455222|ref|WP_000533077.1|	23.61	0.43	44.7	hypothetical protein [Helicobacter pylori]
Dmel_0034720_Liprin_gamma_Liprin_gamma_Source_FlyBase_0034720_HG_504	gi|952347241|gb|KRT69227.1|	23.81	0.49	44.3	chromosome assembly protein, chromosome segregation protein [candidate division NC10 bacterium CSP1-5]
Dmel_0034720_Liprin_gamma_Liprin_gamma_Source_FlyBase_0034720_HG_504	gi|123479892|ref|XP_001323102.1|	23.89	0.58	45.4	viral A-type inclusion protein [Trichomonas vaginalis G3]
Dmel_0034720_Liprin_gamma_Liprin_gamma_Source_FlyBase_0034720_HG_504	gi|123479892|ref|XP_001323102.1|	22.22	3.7	42.7	viral A-type inclusion protein [Trichomonas vaginalis G3]
Dmel_0034720_Liprin_gamma_Liprin_gamma_Source_FlyBase_0034720_HG_504	gi|487854878|ref|WP_001928344.1|	24.24	0.68	44.3	hypothetical protein [Helicobacter pylori]
Dmel_0034720_Liprin_gamma_Liprin_gamma_Source_FlyBase_0034720_HG_504	gi|695376904|ref|XP_009515887.1|	30.16	0.81	45.1	hypothetical protein PHYSODRAFT_472033 [Phytophthora sojae]
Dmel_0034720_Liprin_gamma_Liprin_gamma_Source_FlyBase_0034720_HG_504	gi|817546384|gb|KKO75043.1|	26.06	0.97	44.3	hypothetical protein AAJ76_3500040122 [Nosema ceranae]
Dmel_0034720_Liprin_gamma_Liprin_gamma_Source_FlyBase_0034720_HG_504	gi|299472210|emb|CBN77180.1|	30.56	1.0	44.7	Response receiver [Ectocarpus siliculosus]
Dmel_0034720_Liprin_gamma_Liprin_gamma_Source_FlyBase_0034720_HG_504	gi|299472210|emb|CBN77180.1|	32.79	2.9	43.1	Response receiver [Ectocarpus siliculosus]
Dmel_0034720_Liprin_gamma_Liprin_gamma_Source_FlyBase_0034720_HG_504	gi|1132566843|dbj|BAW52572.1|	22.91	1.2	43.1	myosin-15 [Helicobacter pylori]
Dmel_0034720_Liprin_gamma_Liprin_gamma_Source_FlyBase_0034720_HG_504	gi|300707545|ref|XP_002995976.1|	26.06	1.3	43.9	hypothetical protein NCER_101000 [Nosema ceranae BRL01]
Dmel_0034720_Liprin_gamma_Liprin_gamma_Source_FlyBase_0034720_HG_504	gi|1167991027|ref|WP_080234222.1|	21.19	1.4	43.1	hypothetical protein [Helicobacter pylori]
Dmel_0034720_Liprin_gamma_Liprin_gamma_Source_FlyBase_0034720_HG_504	gi|1167989585|ref|WP_080233049.1|	21.19	1.5	43.1	hypothetical protein, partial [Helicobacter pylori]
Dmel_0034720_Liprin_gamma_Liprin_gamma_Source_FlyBase_0034720_HG_504	gi|1062156694|gb|ODO03302.1|	28.76	1.6	43.9	hypothetical protein I350_06152 [Cryptococcus amylolentus CBS 6273]
Dmel_0034720_Liprin_gamma_Liprin_gamma_Source_FlyBase_0034720_HG_504	gi|298715504|emb|CBJ28074.1|	32.61	2.1	43.5	conserved unknown protein [Ectocarpus siliculosus]
Dmel_0034720_Liprin_gamma_Liprin_gamma_Source_FlyBase_0034720_HG_504	gi|1020447264|gb|KZL81074.1|	24.28	2.3	43.5	anucleate primary sterigmata protein a, partial [Colletotrichum incanum]
Dmel_0034720_Liprin_gamma_Liprin_gamma_Source_FlyBase_0034720_HG_504	gi|487845221|ref|WP_001918687.1|	24.77	2.3	42.4	hypothetical protein [Helicobacter pylori]
Dmel_0034720_Liprin_gamma_Liprin_gamma_Source_FlyBase_0034720_HG_504	gi|1093045774|gb|OHW97831.1|	24.28	2.5	43.5	anucleate primary sterigmata protein a [Colletotrichum incanum]
Dmel_0034720_Liprin_gamma_Liprin_gamma_Source_FlyBase_0034720_HG_504	gi|752351173|gb|KIO10225.1|	29.77	2.6	42.4	hypothetical protein M404DRAFT_898935 [Pisolithus tinctorius Marx 270]
Dmel_0034720_Liprin_gamma_Liprin_gamma_Source_FlyBase_0034720_HG_504	gi|146086892|ref|XP_001465676.1|	28.82	2.8	43.1	hypothetical protein, unknown function [Leishmania infantum JPCM5]
Dmel_0034720_Liprin_gamma_Liprin_gamma_Source_FlyBase_0034720_HG_504	gi|146086892|ref|XP_001465676.1|	27.87	5.8	42.4	hypothetical protein, unknown function [Leishmania infantum JPCM5]
Dmel_0034720_Liprin_gamma_Liprin_gamma_Source_FlyBase_0034720_HG_504	gi|524842727|emb|CDF46218.1|	24.43	3.2	43.1	chromosome partition protein Smc [Roseburia sp. CAG:100]
Dmel_0034720_Liprin_gamma_Liprin_gamma_Source_FlyBase_0034720_HG_504	gi|1125100487|gb|OLA62503.1|	24.43	3.5	42.7	chromosome segregation protein SMC [Roseburia sp. CAG:10041_57]
Dmel_0034720_Liprin_gamma_Liprin_gamma_Source_FlyBase_0034720_HG_504	gi|738485061|ref|WP_036435153.1|	31.06	3.6	42.7	hypothetical protein [Mycoplasma columborale]
Dmel_0034720_Liprin_gamma_Liprin_gamma_Source_FlyBase_0034720_HG_504	gi|511346409|emb|CCX37574.1|	35.87	3.7	42.4	chromosome partition protein Smc [Clostridium sp. CAG:1013]
Dmel_0034720_Liprin_gamma_Liprin_gamma_Source_FlyBase_0034720_HG_504	gi|1167818663|ref|WP_080131804.1|	21.90	5.0	40.4	hypothetical protein [Helicobacter pylori]
Dmel_0034720_Liprin_gamma_Liprin_gamma_Source_FlyBase_0034720_HG_504	gi|1129194627|gb|OLP99050.1|	28.19	5.0	42.4	hypothetical protein AK812_SmicGene18434 [Symbiodinium microadriaticum]
Dmel_0034720_Liprin_gamma_Liprin_gamma_Source_FlyBase_0034720_HG_504	gi|915129897|ref|XP_013323743.1|	26.19	5.6	42.0	hypothetical protein T310_9308 [Rasamsonia emersonii CBS 393.64]
Dmel_0034720_Liprin_gamma_Liprin_gamma_Source_FlyBase_0034720_HG_504	gi|1101796646|ref|XP_018991259.1|	28.10	6.9	42.0	hypothetical protein L202_06728 [Cryptococcus amylolentus CBS 6039]
Dmel_0034720_Liprin_gamma_Liprin_gamma_Source_FlyBase_0034720_HG_504	gi|505240203|ref|WP_015427305.1|	21.97	7.1	40.4	hypothetical protein [Helicobacter pylori]
Dmel_0034720_Liprin_gamma_Liprin_gamma_Source_FlyBase_0034720_HG_504	gi|361131918|gb|EHL03533.1|	27.13	7.6	41.6	hypothetical protein M7I_0173 [Glarea lozoyensis 74030]
Dmel_0034720_Liprin_gamma_Liprin_gamma_Source_FlyBase_0034720_HG_504	gi|1084751431|gb|OGP93627.1|	26.67	7.9	41.6	ATP-dependent chaperone ClpB [Deltaproteobacteria bacterium RBG_16_54_18]
Dmel_0046704_Liprin_alpha_Liprin_alpha_Source_FlyBase_0046704_HG_504	gi|299756275|ref|XP_001829215.2|	28.30	0.022	50.4	hypothetical protein CC1G_06552 [Coprinopsis cinerea okayama7#130]
Dmel_0046704_Liprin_alpha_Liprin_alpha_Source_FlyBase_0046704_HG_504	gi|1053246907|ref|WP_066014078.1|	24.10	0.032	49.7	hypothetical protein [Endozoicomonas atrinae]
Dmel_0046704_Liprin_alpha_Liprin_alpha_Source_FlyBase_0046704_HG_504	gi|354544963|emb|CCE41688.1|	28.52	0.062	48.5	hypothetical protein CPAR2_802380 [Candida parapsilosis]
Dmel_0046704_Liprin_alpha_Liprin_alpha_Source_FlyBase_0046704_HG_504	gi|365986334|ref|XP_003669999.1|	22.76	1.3	44.7	hypothetical protein NDAI_0D04420 [Naumovozyma dairenensis CBS 421]
