# Supplementary material for: Reconstruction of the ancestral metazoan genome reveals an increase in genomic novelty
Source: Nat Commun. 2018 Apr 30;9:1730. doi: 10.1038/s41467-018-04136-5 (PMC5928047; doi:10.1038/s41467-018-04136-5)
Supplement: Supplementary file 12 — Supplementary Data 9 [file 41467_2018_4136_MOESM12_ESM.zip › Node 3 - Metazoa/HG_519_seqs_BLAST_headers.cvs]

Query	Subject	%id	e-value	bit-score	Subject_description_[Organism]
Dmel_0004394_pdm2_POU_domain_protein_2_Source_FlyBase_0004394_HG_519	gi|575485220|ref|XP_006681904.1|	34.04	7e-05	57.4	hypothetical protein BATDEDRAFT_27558 [Batrachochytrium dendrobatidis JAM81]
Dmel_0004394_pdm2_POU_domain_protein_2_Source_FlyBase_0004394_HG_519	gi|1063869690|ref|XP_018003295.1|	43.48	1e-04	57.0	hypothetical protein AB675_7067 [Phialophora attae]
Dmel_0004394_pdm2_POU_domain_protein_2_Source_FlyBase_0004394_HG_519	gi|1000780548|gb|KXN71747.1|	36.71	4e-04	53.9	homeobox-domain-containing protein [Conidiobolus coronatus NRRL 28638]
Dmel_0004394_pdm2_POU_domain_protein_2_Source_FlyBase_0004394_HG_519	gi|672828171|gb|KFH73060.1|	30.94	5e-04	54.3	hypothetical protein MVEG_00285 [Mortierella verticillata NRRL 6337]
Dmel_0004394_pdm2_POU_domain_protein_2_Source_FlyBase_0004394_HG_519	gi|1026991906|ref|XP_016607917.1|	35.63	7e-04	54.3	hypothetical protein SPPG_05249 [Spizellomyces punctatus DAOM BR117]
Dmel_0004394_pdm2_POU_domain_protein_2_Source_FlyBase_0004394_HG_519	gi|1032642947|gb|OAQ24298.1|	45.31	0.001	50.1	Homeodomain-like protein, partial [Mortierella elongata AG-77]
Dmel_0004394_pdm2_POU_domain_protein_2_Source_FlyBase_0004394_HG_519	gi|758348303|dbj|GAN09396.1|	44.78	0.002	52.4	conserved hypothetical protein [Mucor ambiguus]
Dmel_0004394_pdm2_POU_domain_protein_2_Source_FlyBase_0004394_HG_519	gi|749759248|gb|KII84266.1|	40.00	0.003	51.2	hypothetical protein PLICRDRAFT_95251 [Plicaturopsis crispa FD-325 SS-3]
Dmel_0004394_pdm2_POU_domain_protein_2_Source_FlyBase_0004394_HG_519	gi|550805319|gb|ERS97236.1|	33.85	0.003	52.4	CAMK protein kinase [Sporothrix schenckii ATCC 58251]
Dmel_0004394_pdm2_POU_domain_protein_2_Source_FlyBase_0004394_HG_519	gi|367018252|ref|XP_003658411.1|	33.33	0.004	52.0	hypothetical protein MYCTH_2294145 [Thermothelomyces thermophila ATCC 42464]
Dmel_0004394_pdm2_POU_domain_protein_2_Source_FlyBase_0004394_HG_519	gi|820659449|emb|CDZ98264.1|	34.95	0.004	52.0	homeodomain-containing transcription factor-like protein [Xanthophyllomyces dendrorhous]
Dmel_0004394_pdm2_POU_domain_protein_2_Source_FlyBase_0004394_HG_519	gi|1022842584|ref|XP_016276575.1|	37.10	0.005	52.0	homeobox protein YOX1/YHP1 [Rhodotorula toruloides NP11]
Dmel_0004394_pdm2_POU_domain_protein_2_Source_FlyBase_0004394_HG_519	gi|671691381|emb|CDS06118.1|	36.90	0.005	51.6	hypothetical protein LRAMOSA08646 [Lichtheimia ramosa]
Dmel_0004394_pdm2_POU_domain_protein_2_Source_FlyBase_0004394_HG_519	gi|1134817674|gb|OMJ23215.1|	37.50	0.006	49.7	Homeobox protein HD-10, partial [Smittium culicis]
Dmel_0004394_pdm2_POU_domain_protein_2_Source_FlyBase_0004394_HG_519	gi|814542960|emb|CEQ39991.1|	34.33	0.006	51.2	SPOSA6832_01570 [Sporidiobolus salmonicolor]
Dmel_0004394_pdm2_POU_domain_protein_2_Source_FlyBase_0004394_HG_519	gi|1101780081|gb|OIR59161.1|	47.46	0.007	50.1	homeodomain-containing protein [Amphiamblys sp. WSBS2006]
Dmel_0004394_pdm2_POU_domain_protein_2_Source_FlyBase_0004394_HG_519	gi|758351282|dbj|GAN06568.1|	32.05	0.008	51.2	hypothetical protein MAM1_0128c06054 [Mucor ambiguus]
Dmel_0004394_pdm2_POU_domain_protein_2_Source_FlyBase_0004394_HG_519	gi|1091703526|emb|SCV01361.1|	40.98	0.009	50.4	LAMI_0G11012g1_1 [Lachancea mirantina]
Dmel_0004394_pdm2_POU_domain_protein_2_Source_FlyBase_0004394_HG_519	gi|749881573|gb|KIJ51105.1|	33.33	0.010	50.4	hypothetical protein M422DRAFT_224555 [Sphaerobolus stellatus SS14]
Dmel_0004394_pdm2_POU_domain_protein_2_Source_FlyBase_0004394_HG_519	gi|116182450|ref|XP_001221074.1|	34.07	0.010	50.8	hypothetical protein CHGG_01853 [Chaetomium globosum CBS 148.51]
Dmel_0004394_pdm2_POU_domain_protein_2_Source_FlyBase_0004394_HG_519	gi|661178539|emb|CDH58707.1|	36.59	0.011	50.4	hypothetical protein RO3G_10319 [Lichtheimia corymbifera JMRC:FSU:9682]
Dmel_0004394_pdm2_POU_domain_protein_2_Source_FlyBase_0004394_HG_519	gi|1134797848|gb|OMJ11371.1|	37.50	0.014	50.1	Homeobox protein HD-10 [Smittium culicis]
Dmel_0004394_pdm2_POU_domain_protein_2_Source_FlyBase_0004394_HG_519	gi|983148419|gb|KWU46375.1|	37.10	0.015	50.1	hypothetical protein RHOSPDRAFT_31825 [Rhodotorula sp. JG-1b]
Dmel_0004394_pdm2_POU_domain_protein_2_Source_FlyBase_0004394_HG_519	gi|758349523|dbj|GAN08265.1|	34.94	0.015	50.1	hypothetical protein MAM1_0196d07772 [Mucor ambiguus]
Dmel_0004394_pdm2_POU_domain_protein_2_Source_FlyBase_0004394_HG_519	gi|511001702|gb|EPB83166.1|	41.79	0.016	49.3	hypothetical protein HMPREF1544_10102 [Mucor circinelloides f. circinelloides 1006PhL]
Dmel_0004394_pdm2_POU_domain_protein_2_Source_FlyBase_0004394_HG_519	gi|1000776274|gb|KXN67646.1|	36.11	0.017	50.1	hypothetical protein CONCODRAFT_80051 [Conidiobolus coronatus NRRL 28638]
Dmel_0004394_pdm2_POU_domain_protein_2_Source_FlyBase_0004394_HG_519	gi|1134822379|gb|OMJ26680.1|	40.35	0.017	49.7	Homeobox protein HD-10 [Smittium culicis]
Dmel_0004394_pdm2_POU_domain_protein_2_Source_FlyBase_0004394_HG_519	gi|1026271492|gb|OAD04532.1|	31.15	0.021	48.1	Homeodomain-like DNA binding domain-containing transcription factor [Mucor circinelloides f. lusitanicus CBS 277.49]
Dmel_0004394_pdm2_POU_domain_protein_2_Source_FlyBase_0004394_HG_519	gi|1022799802|ref|XP_016213419.1|	36.49	0.025	49.3	hypothetical protein PV09_05311 [Verruconis gallopava]
Dmel_0004394_pdm2_POU_domain_protein_2_Source_FlyBase_0004394_HG_519	gi|150866660|ref|XP_001386328.2|	31.51	0.025	46.6	Homeodomain protein [Scheffersomyces stipitis CBS 6054]
Dmel_0004394_pdm2_POU_domain_protein_2_Source_FlyBase_0004394_HG_519	gi|1026265864|gb|OAC99024.1|	42.42	0.028	48.5	Homeodomain-like DNA binding domain-containing transcription factor [Mucor circinelloides f. lusitanicus CBS 277.49]
Dmel_0004394_pdm2_POU_domain_protein_2_Source_FlyBase_0004394_HG_519	gi|239835855|gb|ACS29267.1|	35.71	0.029	46.6	a1 [Clavispora lusitaniae]
Dmel_0004394_pdm2_POU_domain_protein_2_Source_FlyBase_0004394_HG_519	gi|1024111704|gb|KZW02865.1|	36.49	0.044	48.5	hypothetical protein EXIGLDRAFT_374945 [Exidia glandulosa HHB12029]
Dmel_0004394_pdm2_POU_domain_protein_2_Source_FlyBase_0004394_HG_519	gi|618810625|ref|XP_007307996.1|	40.68	0.055	48.5	hypothetical protein STEHIDRAFT_170978 [Stereum hirsutum FP-91666 SS1]
Dmel_0004394_pdm2_POU_domain_protein_2_Source_FlyBase_0004394_HG_519	gi|1023211227|gb|KZT08388.1|	33.33	0.061	48.1	hypothetical protein LAESUDRAFT_64995 [Laetiporus sulphureus 93-53]
Dmel_0004394_pdm2_POU_domain_protein_2_Source_FlyBase_0004394_HG_519	gi|1043296101|gb|OBZ81764.1|	32.63	0.064	47.8	Homeobox transcription factor phx1 [Choanephora cucurbitarum]
Dmel_0004394_pdm2_POU_domain_protein_2_Source_FlyBase_0004394_HG_519	gi|661176272|emb|CDH60677.1|	39.44	0.067	47.8	hypothetical protein RO3G_08755 [Lichtheimia corymbifera JMRC:FSU:9682]
Dmel_0004394_pdm2_POU_domain_protein_2_Source_FlyBase_0004394_HG_519	gi|1148897961|ref|XP_020134624.1|	38.81	0.070	48.1	homeobox protein 4 [Diplodia corticola]
Dmel_0004394_pdm2_POU_domain_protein_2_Source_FlyBase_0004394_HG_519	gi|1069938137|ref|XP_018298996.1|	40.35	0.073	44.7	Homeodomain-like DNA binding domain-containing transcription factor, partial [Phycomyces blakesleeanus NRRL 1555(-)]
Dmel_0004394_pdm2_POU_domain_protein_2_Source_FlyBase_0004394_HG_519	gi|758360414|emb|CEP17187.1|	40.30	0.083	47.4	hypothetical protein [Parasitella parasitica]
Dmel_0004394_pdm2_POU_domain_protein_2_Source_FlyBase_0004394_HG_519	gi|574142808|dbj|BAO40600.1|	38.36	0.088	47.4	homeobox protein YOX1 [Kluyveromyces marxianus DMKU3-1042]
Dmel_0004394_pdm2_POU_domain_protein_2_Source_FlyBase_0004394_HG_519	gi|693903171|dbj|BAP72082.1|	38.36	0.092	47.4	homeobox protein YOX1 [Kluyveromyces marxianus]
Dmel_0004394_pdm2_POU_domain_protein_2_Source_FlyBase_0004394_HG_519	gi|384486940|gb|EIE79120.1|	40.35	0.099	47.0	hypothetical protein RO3G_03825 [Rhizopus delemar RA 99-880]
Dmel_0004394_pdm2_POU_domain_protein_2_Source_FlyBase_0004394_HG_519	gi|758362545|emb|CEP15030.1|	43.33	0.100	47.0	hypothetical protein [Parasitella parasitica]
Dmel_0004394_pdm2_POU_domain_protein_2_Source_FlyBase_0004394_HG_519	gi|671692499|emb|CDS07230.1|	38.60	0.10	47.0	hypothetical protein LRAMOSA01179 [Lichtheimia ramosa]
Dmel_0004394_pdm2_POU_domain_protein_2_Source_FlyBase_0004394_HG_519	gi|50303319|ref|XP_451601.1|	37.04	0.12	47.0	hypothetical protein [Kluyveromyces lactis NRRL Y-1140]
Dmel_0004394_pdm2_POU_domain_protein_2_Source_FlyBase_0004394_HG_519	gi|667632897|ref|XP_008073731.1|	44.83	0.12	45.8	hypothetical protein VCUG_00708, partial [Vavraia culicis subsp. floridensis]
Dmel_0004394_pdm2_POU_domain_protein_2_Source_FlyBase_0004394_HG_519	gi|1043303458|gb|OBZ88223.1|	36.63	0.13	46.2	Homeobox protein HD-10 [Choanephora cucurbitarum]
Dmel_0004394_pdm2_POU_domain_protein_2_Source_FlyBase_0004394_HG_519	gi|384487958|gb|EIE80138.1|	42.11	0.14	44.7	hypothetical protein RO3G_04843 [Rhizopus delemar RA 99-880]
Dmel_0004394_pdm2_POU_domain_protein_2_Source_FlyBase_0004394_HG_519	gi|924121708|emb|CUA70875.1|	30.43	0.15	47.0	Homeobox protein NOBOX [Rhizoctonia solani]
Dmel_0004394_pdm2_POU_domain_protein_2_Source_FlyBase_0004394_HG_519	gi|353241025|emb|CCA72865.1|	30.26	0.15	47.0	related to homeodomain transcription factor-Laccaria bicolor [Serendipita indica DSM 11827]
Dmel_0004394_pdm2_POU_domain_protein_2_Source_FlyBase_0004394_HG_519	gi|384488144|gb|EIE80324.1|	36.92	0.16	46.6	hypothetical protein RO3G_05029 [Rhizopus delemar RA 99-880]
Dmel_0004394_pdm2_POU_domain_protein_2_Source_FlyBase_0004394_HG_519	gi|1023194788|gb|KZS92353.1|	32.63	0.16	45.8	homeobox-domain-containing protein, partial [Sistotremastrum niveocremeum HHB9708]
Dmel_0004394_pdm2_POU_domain_protein_2_Source_FlyBase_0004394_HG_519	gi|299751575|ref|XP_001830355.2|	27.10	0.18	45.8	hypothetical protein CC1G_01991 [Coprinopsis cinerea okayama7#130]
Dmel_0004394_pdm2_POU_domain_protein_2_Source_FlyBase_0004394_HG_519	gi|823234150|ref|XP_012449710.1|	40.43	0.23	46.6	PREDICTED: uncharacterized protein LOC105772803 isoform X1 [Gossypium raimondii]
Dmel_0004394_pdm2_POU_domain_protein_2_Source_FlyBase_0004394_HG_519	gi|763801693|gb|KJB68648.1|	40.43	0.25	46.6	hypothetical protein B456_010G256900 [Gossypium raimondii]
Dmel_0004394_pdm2_POU_domain_protein_2_Source_FlyBase_0004394_HG_519	gi|823234152|ref|XP_012449711.1|	40.43	0.25	46.6	PREDICTED: uncharacterized protein LOC105772803 isoform X2 [Gossypium raimondii]
Dmel_0004394_pdm2_POU_domain_protein_2_Source_FlyBase_0004394_HG_519	gi|823234154|ref|XP_012449712.1|	40.43	0.27	46.2	PREDICTED: uncharacterized protein LOC105772803 isoform X3 [Gossypium raimondii]
Dmel_0004394_pdm2_POU_domain_protein_2_Source_FlyBase_0004394_HG_519	gi|1108396288|emb|SGZ38380.1|	25.71	0.27	45.8	uncharacterized protein HGUI_00580 [Hanseniaspora guilliermondii]
Dmel_0004394_pdm2_POU_domain_protein_2_Source_FlyBase_0004394_HG_519	gi|1023245494|gb|KZT41265.1|	35.00	0.34	43.1	homeobox-domain-containing protein, partial [Sistotremastrum suecicum HHB10207 ss-3]
Dmel_0004394_pdm2_POU_domain_protein_2_Source_FlyBase_0004394_HG_519	gi|1102693692|gb|OIV93243.1|	34.21	0.37	45.8	hypothetical protein TanjilG_27422 [Lupinus angustifolius]
Dmel_0004394_pdm2_POU_domain_protein_2_Source_FlyBase_0004394_HG_519	gi|1150124165|ref|XP_020209586.1|	39.58	0.38	44.3	homeobox-DDT domain protein RLT1-like, partial [Cajanus cajan]
Dmel_0004394_pdm2_POU_domain_protein_2_Source_FlyBase_0004394_HG_519	gi|728822821|gb|KHG05012.1|	37.50	0.39	45.4	Homeobox ceh-5 [Gossypium arboreum]
Dmel_0004394_pdm2_POU_domain_protein_2_Source_FlyBase_0004394_HG_519	gi|729714840|emb|CEI88939.1|	42.11	0.40	45.1	hypothetical protein RMCBS344292_03315 [Rhizopus microsporus]
Dmel_0004394_pdm2_POU_domain_protein_2_Source_FlyBase_0004394_HG_519	gi|727150101|emb|CEG68036.1|	42.11	0.40	45.1	hypothetical protein RMATCC62417_04369 [Rhizopus microsporus]
Dmel_0004394_pdm2_POU_domain_protein_2_Source_FlyBase_0004394_HG_519	gi|729707627|emb|CEI95877.1|	42.11	0.41	45.1	hypothetical protein RMCBS344292_10053 [Rhizopus microsporus]
Dmel_0004394_pdm2_POU_domain_protein_2_Source_FlyBase_0004394_HG_519	gi|727140405|emb|CEG77119.1|	42.11	0.42	45.1	hypothetical protein RMATCC62417_11916 [Rhizopus microsporus]
Dmel_0004394_pdm2_POU_domain_protein_2_Source_FlyBase_0004394_HG_519	gi|1117457054|ref|XP_019423524.1|	34.21	0.42	45.8	PREDICTED: homeobox-DDT domain protein RLT1-like isoform X4 [Lupinus angustifolius]
Dmel_0004394_pdm2_POU_domain_protein_2_Source_FlyBase_0004394_HG_519	gi|1117457050|ref|XP_019423522.1|	34.21	0.44	45.4	PREDICTED: homeobox-DDT domain protein RLT1-like isoform X2 [Lupinus angustifolius]
Dmel_0004394_pdm2_POU_domain_protein_2_Source_FlyBase_0004394_HG_519	gi|1117457048|ref|XP_019423521.1|	34.21	0.44	45.4	PREDICTED: homeobox-DDT domain protein RLT1-like isoform X1 [Lupinus angustifolius]
Dmel_0004394_pdm2_POU_domain_protein_2_Source_FlyBase_0004394_HG_519	gi|1117457052|ref|XP_019423523.1|	34.21	0.45	45.4	PREDICTED: homeobox-DDT domain protein RLT1-like isoform X3 [Lupinus angustifolius]
Dmel_0004394_pdm2_POU_domain_protein_2_Source_FlyBase_0004394_HG_519	gi|671688388|emb|CDS02706.1|	37.29	0.45	45.1	hypothetical protein LRAMOSA00111 [Lichtheimia ramosa]
Dmel_0004394_pdm2_POU_domain_protein_2_Source_FlyBase_0004394_HG_519	gi|384493559|gb|EIE84050.1|	42.11	0.54	44.7	hypothetical protein RO3G_08755 [Rhizopus delemar RA 99-880]
Dmel_0004394_pdm2_POU_domain_protein_2_Source_FlyBase_0004394_HG_519	gi|657983246|ref|XP_008383691.1|	40.91	0.56	45.4	PREDICTED: homeobox-DDT domain protein RLT1 isoform X1 [Malus domestica]
Dmel_0004394_pdm2_POU_domain_protein_2_Source_FlyBase_0004394_HG_519	gi|657983248|ref|XP_008383692.1|	40.91	0.58	45.1	PREDICTED: homeobox-DDT domain protein RLT1 isoform X2 [Malus domestica]
Dmel_0004394_pdm2_POU_domain_protein_2_Source_FlyBase_0004394_HG_519	gi|1026265893|gb|OAC99053.1|	40.00	0.62	41.6	Homeodomain-like DNA binding domain-containing transcription factor, partial [Mucor circinelloides f. lusitanicus CBS 277.49]
Dmel_0004394_pdm2_POU_domain_protein_2_Source_FlyBase_0004394_HG_519	gi|1149592944|gb|OON01988.1|	36.54	0.63	44.7	hypothetical protein BSLG_07417 [Batrachochytrium salamandrivorans]
Dmel_0004394_pdm2_POU_domain_protein_2_Source_FlyBase_0004394_HG_519	gi|823234106|ref|XP_012449689.1|	34.78	0.66	45.1	PREDICTED: uncharacterized protein LOC105772786 isoform X2 [Gossypium raimondii]
Dmel_0004394_pdm2_POU_domain_protein_2_Source_FlyBase_0004394_HG_519	gi|823234104|ref|XP_012449688.1|	34.78	0.67	45.1	PREDICTED: uncharacterized protein LOC105772786 isoform X1 [Gossypium raimondii]
Dmel_0004394_pdm2_POU_domain_protein_2_Source_FlyBase_0004394_HG_519	gi|823234108|ref|XP_012449690.1|	34.78	0.68	45.1	PREDICTED: uncharacterized protein LOC105772786 isoform X3 [Gossypium raimondii]
Dmel_0004394_pdm2_POU_domain_protein_2_Source_FlyBase_0004394_HG_519	gi|823234110|ref|XP_012449691.1|	34.78	0.71	45.1	PREDICTED: uncharacterized protein LOC105772786 isoform X4 [Gossypium raimondii]
Dmel_0004394_pdm2_POU_domain_protein_2_Source_FlyBase_0004394_HG_519	gi|728836133|gb|KHG15576.1|	34.78	0.82	44.7	Homeobox aristaless [Gossypium arboreum]
Dmel_0004394_pdm2_POU_domain_protein_2_Source_FlyBase_0004394_HG_519	gi|727147901|emb|CEG69683.1|	43.86	0.83	44.3	Putative Homeobox-domain-containing protein (Fragment) [Rhizopus microsporus]
Dmel_0004394_pdm2_POU_domain_protein_2_Source_FlyBase_0004394_HG_519	gi|660966533|gb|KEP51003.1|	29.17	0.84	43.9	homeobox domain protein [Rhizoctonia solani 123E]
Dmel_0004394_pdm2_POU_domain_protein_2_Source_FlyBase_0004394_HG_519	gi|728840624|gb|KHG20067.1|	34.78	0.84	44.7	Homeobox aristaless [Gossypium arboreum]
Dmel_0004394_pdm2_POU_domain_protein_2_Source_FlyBase_0004394_HG_519	gi|1050637033|ref|XP_017641595.1|	34.78	0.85	44.7	PREDICTED: homeobox-DDT domain protein RLT1-like isoform X1 [Gossypium arboreum]
Dmel_0004394_pdm2_POU_domain_protein_2_Source_FlyBase_0004394_HG_519	gi|1050637035|ref|XP_017641596.1|	34.78	0.88	44.7	PREDICTED: homeobox-DDT domain protein RLT1-like isoform X2 [Gossypium arboreum]
Dmel_0004394_pdm2_POU_domain_protein_2_Source_FlyBase_0004394_HG_519	gi|1021499150|ref|XP_016192815.1|	31.87	0.88	44.7	PREDICTED: homeobox-DDT domain protein RLT1-like [Arachis ipaensis]
Dmel_0004394_pdm2_POU_domain_protein_2_Source_FlyBase_0004394_HG_519	gi|576984830|gb|EUC57573.1|	29.17	0.90	43.9	homeobox domain protein [Rhizoctonia solani AG-3 Rhs1AP]
Dmel_0004394_pdm2_POU_domain_protein_2_Source_FlyBase_0004394_HG_519	gi|1050637037|ref|XP_017641597.1|	34.78	0.91	44.7	PREDICTED: homeobox-DDT domain protein RLT1-like isoform X3 [Gossypium arboreum]
Dmel_0004394_pdm2_POU_domain_protein_2_Source_FlyBase_0004394_HG_519	gi|1050637039|ref|XP_017641598.1|	34.78	0.91	44.7	PREDICTED: homeobox-DDT domain protein RLT1-like isoform X4 [Gossypium arboreum]
Dmel_0004394_pdm2_POU_domain_protein_2_Source_FlyBase_0004394_HG_519	gi|630899245|gb|KCZ73901.1|	39.68	0.95	41.2	hypothetical protein H311_05138, partial [Anncaliia algerae PRA109]
Dmel_0004394_pdm2_POU_domain_protein_2_Source_FlyBase_0004394_HG_519	gi|551578259|ref|XP_005774731.1|	32.35	1.1	42.7	hypothetical protein EMIHUDRAFT_354747 [Emiliania huxleyi CCMP1516]
Dmel_0004394_pdm2_POU_domain_protein_2_Source_FlyBase_0004394_HG_519	gi|1050637223|ref|XP_017641695.1|	38.30	1.1	44.3	PREDICTED: homeobox-DDT domain protein RLT1-like isoform X1 [Gossypium arboreum]
Dmel_0004394_pdm2_POU_domain_protein_2_Source_FlyBase_0004394_HG_519	gi|1050637225|ref|XP_017641696.1|	38.30	1.1	44.3	PREDICTED: homeobox-DDT domain protein RLT1-like isoform X2 [Gossypium arboreum]
Dmel_0004394_pdm2_POU_domain_protein_2_Source_FlyBase_0004394_HG_519	gi|816186517|emb|CRG91830.1|	28.89	1.2	43.9	hypothetical protein PISL3812_08884 [Talaromyces islandicus]
Dmel_0004394_pdm2_POU_domain_protein_2_Source_FlyBase_0004394_HG_519	gi|1050637227|ref|XP_017641697.1|	38.30	1.2	44.3	PREDICTED: homeobox-DDT domain protein RLT1-like isoform X3 [Gossypium arboreum]
Dmel_0004394_pdm2_POU_domain_protein_2_Source_FlyBase_0004394_HG_519	gi|1028994489|ref|XP_016752002.1|	34.78	1.3	43.9	PREDICTED: LOW QUALITY PROTEIN: homeobox-DDT domain protein RLT1-like [Gossypium hirsutum]
Dmel_0004394_pdm2_POU_domain_protein_2_Source_FlyBase_0004394_HG_519	gi|951043106|ref|XP_014518296.1|	36.92	1.5	43.9	PREDICTED: uncharacterized protein LOC106775665 [Vigna radiata var. radiata]
Dmel_0004394_pdm2_POU_domain_protein_2_Source_FlyBase_0004394_HG_519	gi|1044597211|ref|XP_017436156.1|	36.92	1.7	43.9	PREDICTED: homeobox-DDT domain protein RLT1 [Vigna angularis]
Dmel_0004394_pdm2_POU_domain_protein_2_Source_FlyBase_0004394_HG_519	gi|1111879387|gb|OJJ51691.1|	30.23	1.8	43.5	hypothetical protein ASPZODRAFT_148928 [Penicilliopsis zonata CBS 506.65]
Dmel_0004394_pdm2_POU_domain_protein_2_Source_FlyBase_0004394_HG_519	gi|1069959416|ref|XP_018288386.1|	40.35	2.0	40.0	Homeodomain-like DNA binding domain-containing transcription factor, partial [Phycomyces blakesleeanus NRRL 1555(-)]
Dmel_0004394_pdm2_POU_domain_protein_2_Source_FlyBase_0004394_HG_519	gi|901808844|gb|KMZ65652.1|	34.29	2.3	43.1	putative Homeobox protein [Zostera marina]
Dmel_0004394_pdm2_POU_domain_protein_2_Source_FlyBase_0004394_HG_519	gi|1117459400|ref|XP_019424713.1|	38.18	2.4	42.0	PREDICTED: homeobox-DDT domain protein RLT1-like [Lupinus angustifolius]
Dmel_0004394_pdm2_POU_domain_protein_2_Source_FlyBase_0004394_HG_519	gi|1063011691|gb|JAT44003.1|	38.18	3.1	42.4	putative homeobox protein C32A11.03c, partial [Anthurium amnicola]
Dmel_0004394_pdm2_POU_domain_protein_2_Source_FlyBase_0004394_HG_519	gi|1102692125|gb|OIV91724.1|	38.18	3.4	41.6	hypothetical protein TanjilG_26577 [Lupinus angustifolius]
Dmel_0004394_pdm2_POU_domain_protein_2_Source_FlyBase_0004394_HG_519	gi|297740429|emb|CBI30611.3|	38.64	3.8	42.4	unnamed protein product, partial [Vitis vinifera]
Dmel_0004394_pdm2_POU_domain_protein_2_Source_FlyBase_0004394_HG_519	gi|19486|emb|CAA47871.1|	37.21	3.9	40.0	homeobox transcription factor Hox7, partial [Solanum peruvianum]
Dmel_0004394_pdm2_POU_domain_protein_2_Source_FlyBase_0004394_HG_519	gi|731404503|ref|XP_010655456.1|	38.64	4.0	42.4	PREDICTED: homeobox-DDT domain protein RLT1 isoform X1 [Vitis vinifera]
Dmel_0004394_pdm2_POU_domain_protein_2_Source_FlyBase_0004394_HG_519	gi|731404505|ref|XP_002273559.3|	38.64	4.0	42.4	PREDICTED: homeobox-DDT domain protein RLT1 isoform X2 [Vitis vinifera]
Dmel_0004394_pdm2_POU_domain_protein_2_Source_FlyBase_0004394_HG_519	gi|731404509|ref|XP_010655458.1|	38.64	4.6	42.4	PREDICTED: homeobox-DDT domain protein RLT1 isoform X5 [Vitis vinifera]
Dmel_0004394_pdm2_POU_domain_protein_2_Source_FlyBase_0004394_HG_519	gi|147834372|emb|CAN65380.1|	38.64	4.8	42.4	hypothetical protein VITISV_028554 [Vitis vinifera]
Dmel_0004394_pdm2_POU_domain_protein_2_Source_FlyBase_0004394_HG_519	gi|440494058|gb|ELQ76470.1|	42.19	4.8	40.8	putative Homeodomain-like, Homeodomain-related, Homeobox protein [Trachipleistophora hominis]
Dmel_0004394_pdm2_POU_domain_protein_2_Source_FlyBase_0004394_HG_519	gi|731404511|ref|XP_010655459.1|	38.64	4.9	42.0	PREDICTED: homeobox-DDT domain protein RLT1 isoform X6 [Vitis vinifera]
Dmel_0004394_pdm2_POU_domain_protein_2_Source_FlyBase_0004394_HG_519	gi|124360728|gb|ABN08705.1|	38.46	5.7	42.0	DDT; Homeodomain-related [Medicago truncatula]
Dmel_0004394_pdm2_POU_domain_protein_2_Source_FlyBase_0004394_HG_519	gi|357446737|ref|XP_003593644.1|	38.46	5.7	42.0	homeobox domain protein [Medicago truncatula]
Dmel_0004394_pdm2_POU_domain_protein_2_Source_FlyBase_0004394_HG_519	gi|922387850|ref|XP_013462530.1|	38.46	5.7	42.0	homeobox domain protein [Medicago truncatula]
Dmel_0004394_pdm2_POU_domain_protein_2_Source_FlyBase_0004394_HG_519	gi|646306603|gb|KDQ27748.1|	27.62	5.9	41.2	hypothetical protein PLEOSDRAFT_1112690 [Pleurotus ostreatus PC15]
Dmel_0004394_pdm2_POU_domain_protein_2_Source_FlyBase_0004394_HG_519	gi|597926354|ref|XP_007317521.1|	28.00	6.1	41.2	hypothetical protein SERLADRAFT_415003 [Serpula lacrymans var. lacrymans S7.9]
Dmel_0004394_pdm2_POU_domain_protein_2_Source_FlyBase_0004394_HG_519	gi|965657269|dbj|BAT73688.1|	38.64	6.2	42.0	hypothetical protein VIGAN_01120200 [Vigna angularis var. angularis]
Dmel_0004394_pdm2_POU_domain_protein_2_Source_FlyBase_0004394_HG_519	gi|1044539737|ref|XP_017437418.1|	38.64	6.3	42.0	PREDICTED: homeobox-DDT domain protein RLT1-like [Vigna angularis]
Dmel_0004394_pdm2_POU_domain_protein_2_Source_FlyBase_0004394_HG_519	gi|356546621|ref|XP_003541723.1|	39.58	7.0	41.6	PREDICTED: uncharacterized protein LOC100777465 isoform X1 [Glycine max]
Dmel_0004394_pdm2_POU_domain_protein_2_Source_FlyBase_0004394_HG_519	gi|593792654|ref|XP_007159366.1|	38.64	7.0	41.6	hypothetical protein PHAVU_002G232200g [Phaseolus vulgaris]
Dmel_0004394_pdm2_POU_domain_protein_2_Source_FlyBase_0004394_HG_519	gi|593792656|ref|XP_007159367.1|	38.64	7.0	41.6	hypothetical protein PHAVU_002G232200g [Phaseolus vulgaris]
Dmel_0004394_pdm2_POU_domain_protein_2_Source_FlyBase_0004394_HG_519	gi|671686541|emb|CDS11101.1|	27.27	7.0	39.7	hypothetical protein LRAMOSA03365 [Lichtheimia ramosa]
Dmel_0004394_pdm2_POU_domain_protein_2_Source_FlyBase_0004394_HG_519	gi|948276442|gb|KRH92086.1|	45.28	7.3	38.9	putative Homeodomain-like, Homeodomain-related, Homeobox protein, partial [Pseudoloma neurophilia]
Dmel_0004394_pdm2_POU_domain_protein_2_Source_FlyBase_0004394_HG_519	gi|1109085429|ref|XP_019095035.1|	34.55	7.5	41.6	PREDICTED: homeobox-DDT domain protein RLT1 isoform X2 [Camelina sativa]
Dmel_0004394_pdm2_POU_domain_protein_2_Source_FlyBase_0004394_HG_519	gi|727610127|ref|XP_010478217.1|	34.55	7.6	41.6	PREDICTED: homeobox-DDT domain protein RLT1 isoform X1 [Camelina sativa]
Dmel_0004394_pdm2_POU_domain_protein_2_Source_FlyBase_0004394_HG_519	gi|444316776|ref|XP_004179045.1|	28.69	8.1	41.2	hypothetical protein TBLA_0B07070 [Tetrapisispora blattae CBS 6284]
Dmel_0004394_pdm2_POU_domain_protein_2_Source_FlyBase_0004394_HG_519	gi|1000774931|gb|KXN66410.1|	39.13	8.6	40.0	Homeodomain-like protein [Conidiobolus coronatus NRRL 28638]
Dmel_0086680_vvl_ventral_veins_lacking_Source_FlyBase_0086680_HG_519	gi|682286605|gb|KFY05951.1|	33.73	9e-05	55.5	hypothetical protein V492_08220, partial [Pseudogymnoascus sp. VKM F-4246]
Dmel_0086680_vvl_ventral_veins_lacking_Source_FlyBase_0086680_HG_519	gi|682420230|gb|KFY89771.1|	34.15	1e-04	55.1	hypothetical protein V498_06296 [Pseudogymnoascus sp. VKM F-4517 (FW-2822)]
Dmel_0086680_vvl_ventral_veins_lacking_Source_FlyBase_0086680_HG_519	gi|682359360|gb|KFY48075.1|	33.73	2e-04	54.7	hypothetical protein V496_10331 [Pseudogymnoascus sp. VKM F-4515 (FW-2607)]
Dmel_0086680_vvl_ventral_veins_lacking_Source_FlyBase_0086680_HG_519	gi|831340492|ref|XP_012740098.1|	33.73	2e-04	54.7	hypothetical protein GMDG_01699 [Pseudogymnoascus destructans 20631-21]
Dmel_0086680_vvl_ventral_veins_lacking_Source_FlyBase_0086680_HG_519	gi|1040507101|gb|OBT48864.1|	33.73	2e-04	54.7	hypothetical protein VE00_00699 [Pseudogymnoascus sp. WSF 3629]
Dmel_0086680_vvl_ventral_veins_lacking_Source_FlyBase_0086680_HG_519	gi|682358799|gb|KFY47751.1|	33.73	2e-04	54.7	hypothetical protein V495_01837 [Pseudogymnoascus sp. VKM F-4514 (FW-929)]
Dmel_0086680_vvl_ventral_veins_lacking_Source_FlyBase_0086680_HG_519	gi|1040540611|gb|OBT77088.1|	33.73	2e-04	54.7	hypothetical protein VF21_02935 [Pseudogymnoascus sp. 05NY08]
Dmel_0086680_vvl_ventral_veins_lacking_Source_FlyBase_0086680_HG_519	gi|682429848|gb|KFY96117.1|	33.73	2e-04	54.7	hypothetical protein V500_02565 [Pseudogymnoascus sp. VKM F-4518 (FW-2643)]
Dmel_0086680_vvl_ventral_veins_lacking_Source_FlyBase_0086680_HG_519	gi|682328507|gb|KFY28621.1|	33.73	2e-04	54.7	hypothetical protein V493_02836 [Pseudogymnoascus sp. VKM F-4281 (FW-2241)]
Dmel_0086680_vvl_ventral_veins_lacking_Source_FlyBase_0086680_HG_519	gi|1040529731|gb|OBT66767.1|	33.73	2e-04	54.7	hypothetical protein VE03_04029 [Pseudogymnoascus sp. 23342-1-I1]
Dmel_0086680_vvl_ventral_veins_lacking_Source_FlyBase_0086680_HG_519	gi|682457543|gb|KFZ15043.1|	33.73	2e-04	54.7	hypothetical protein V502_05802 [Pseudogymnoascus sp. VKM F-4520 (FW-2644)]
Dmel_0086680_vvl_ventral_veins_lacking_Source_FlyBase_0086680_HG_519	gi|682282219|gb|KFY03111.1|	33.73	2e-04	54.7	hypothetical protein O988_01694 [Pseudogymnoascus sp. VKM F-3808]
Dmel_0086680_vvl_ventral_veins_lacking_Source_FlyBase_0086680_HG_519	gi|682345344|gb|KFY38778.1|	33.73	2e-04	54.7	hypothetical protein V494_04206 [Pseudogymnoascus sp. VKM F-4513 (FW-928)]
Dmel_0086680_vvl_ventral_veins_lacking_Source_FlyBase_0086680_HG_519	gi|682438756|gb|KFZ02685.1|	33.73	2e-04	54.7	hypothetical protein V501_09493 [Pseudogymnoascus sp. VKM F-4519 (FW-2642)]
Dmel_0086680_vvl_ventral_veins_lacking_Source_FlyBase_0086680_HG_519	gi|1069464867|ref|XP_018133703.1|	33.73	2e-04	54.3	hypothetical protein VE01_01791 [Pseudogymnoascus verrucosus]
Dmel_0086680_vvl_ventral_veins_lacking_Source_FlyBase_0086680_HG_519	gi|682392041|gb|KFY71674.1|	33.73	2e-04	54.3	hypothetical protein V499_08137 [Pseudogymnoascus sp. VKM F-103]
Dmel_0086680_vvl_ventral_veins_lacking_Source_FlyBase_0086680_HG_519	gi|1026987090|ref|XP_016608500.1|	40.58	3e-04	53.5	hypothetical protein, variant [Spizellomyces punctatus DAOM BR117]
Dmel_0086680_vvl_ventral_veins_lacking_Source_FlyBase_0086680_HG_519	gi|365759160|gb|EHN00967.1|	28.44	4e-04	53.1	Yox1p [Saccharomyces cerevisiae x Saccharomyces kudriavzevii VIN7]
Dmel_0086680_vvl_ventral_veins_lacking_Source_FlyBase_0086680_HG_519	gi|829112240|gb|KLO88692.1|	32.23	6e-04	52.8	uncharacterized protein LW93_4503 [Fusarium fujikuroi]
Dmel_0086680_vvl_ventral_veins_lacking_Source_FlyBase_0086680_HG_519	gi|5502|emb|CAA44264.1|	28.30	8e-04	52.0	YOX 1 [Saccharomyces cerevisiae]
Dmel_0086680_vvl_ventral_veins_lacking_Source_FlyBase_0086680_HG_519	gi|470301610|ref|XP_004347395.1|	35.82	8e-04	52.4	hypothetical protein CAOG_04648 [Capsaspora owczarzaki ATCC 30864]
Dmel_0086680_vvl_ventral_veins_lacking_Source_FlyBase_0086680_HG_519	gi|367018252|ref|XP_003658411.1|	29.41	9e-04	52.4	hypothetical protein MYCTH_2294145 [Thermothelomyces thermophila ATCC 42464]
Dmel_0086680_vvl_ventral_veins_lacking_Source_FlyBase_0086680_HG_519	gi|749759248|gb|KII84266.1|	35.38	0.001	51.2	hypothetical protein PLICRDRAFT_95251 [Plicaturopsis crispa FD-325 SS-3]
Dmel_0086680_vvl_ventral_veins_lacking_Source_FlyBase_0086680_HG_519	gi|576046734|ref|XP_006697240.1|	29.67	0.001	52.0	putative sequence-specific DNA binding protein [Chaetomium thermophilum var. thermophilum DSM 1495]
Dmel_0086680_vvl_ventral_veins_lacking_Source_FlyBase_0086680_HG_519	gi|323347094|gb|EGA81369.1|	28.30	0.001	51.6	Yox1p [Saccharomyces cerevisiae Lalvin QA23]
Dmel_0086680_vvl_ventral_veins_lacking_Source_FlyBase_0086680_HG_519	gi|767205482|gb|AJS85416.1|	28.30	0.002	51.2	Yox1p [Saccharomyces cerevisiae YJM1342]
Dmel_0086680_vvl_ventral_veins_lacking_Source_FlyBase_0086680_HG_519	gi|767187974|gb|AJS66649.1|	28.30	0.002	51.2	Yox1p [Saccharomyces cerevisiae YJM451]
Dmel_0086680_vvl_ventral_veins_lacking_Source_FlyBase_0086680_HG_519	gi|767207224|gb|AJS86290.1|	28.30	0.002	51.2	Yox1p [Saccharomyces cerevisiae YJM1356]
Dmel_0086680_vvl_ventral_veins_lacking_Source_FlyBase_0086680_HG_519	gi|767183736|gb|AJS62722.1|	28.30	0.002	50.8	Yox1p [Saccharomyces cerevisiae YJM195]
Dmel_0086680_vvl_ventral_veins_lacking_Source_FlyBase_0086680_HG_519	gi|6323614|ref|NP_013685.1|	28.30	0.002	50.8	Yox1p [Saccharomyces cerevisiae S288c]
Dmel_0086680_vvl_ventral_veins_lacking_Source_FlyBase_0086680_HG_519	gi|584369325|gb|EWG89286.1|	28.30	0.002	50.8	Yox1p [Saccharomyces cerevisiae P301]
Dmel_0086680_vvl_ventral_veins_lacking_Source_FlyBase_0086680_HG_519	gi|767202862|gb|AJS81501.1|	28.30	0.002	50.8	Yox1p [Saccharomyces cerevisiae YJM1273]
Dmel_0086680_vvl_ventral_veins_lacking_Source_FlyBase_0086680_HG_519	gi|767182997|gb|AJS62287.1|	28.30	0.002	50.8	Yox1p [Saccharomyces cerevisiae YJM193]
Dmel_0086680_vvl_ventral_veins_lacking_Source_FlyBase_0086680_HG_519	gi|323336202|gb|EGA77473.1|	28.30	0.002	50.8	Yox1p [Saccharomyces cerevisiae Vin13]
Dmel_0086680_vvl_ventral_veins_lacking_Source_FlyBase_0086680_HG_519	gi|767218145|gb|AJS96747.1|	28.30	0.002	50.8	Yox1p [Saccharomyces cerevisiae YJM1463]
Dmel_0086680_vvl_ventral_veins_lacking_Source_FlyBase_0086680_HG_519	gi|767213793|gb|AJS92405.1|	28.30	0.002	50.8	Yox1p [Saccharomyces cerevisiae YJM1418]
Dmel_0086680_vvl_ventral_veins_lacking_Source_FlyBase_0086680_HG_519	gi|392297555|gb|EIW08655.1|	28.30	0.002	50.8	Yox1p [Saccharomyces cerevisiae CEN.PK113-7D]
Dmel_0086680_vvl_ventral_veins_lacking_Source_FlyBase_0086680_HG_519	gi|767216845|gb|AJS95450.1|	28.30	0.002	50.8	Yox1p [Saccharomyces cerevisiae YJM1447]
Dmel_0086680_vvl_ventral_veins_lacking_Source_FlyBase_0086680_HG_519	gi|767187095|gb|AJS65772.1|	28.30	0.002	50.8	Yox1p [Saccharomyces cerevisiae YJM428]
Dmel_0086680_vvl_ventral_veins_lacking_Source_FlyBase_0086680_HG_519	gi|323307836|gb|EGA61098.1|	28.30	0.002	50.8	Yox1p [Saccharomyces cerevisiae FostersO]
Dmel_0086680_vvl_ventral_veins_lacking_Source_FlyBase_0086680_HG_519	gi|767184612|gb|AJS63596.1|	28.30	0.002	50.8	Yox1p [Saccharomyces cerevisiae YJM248]
Dmel_0086680_vvl_ventral_veins_lacking_Source_FlyBase_0086680_HG_519	gi|349580258|dbj|GAA25418.1|	28.30	0.002	50.8	K7_Yox1p [Saccharomyces cerevisiae Kyokai no. 7]
Dmel_0086680_vvl_ventral_veins_lacking_Source_FlyBase_0086680_HG_519	gi|758348303|dbj|GAN09396.1|	38.89	0.002	50.8	conserved hypothetical protein [Mucor ambiguus]
Dmel_0086680_vvl_ventral_veins_lacking_Source_FlyBase_0086680_HG_519	gi|584363897|gb|EWG83906.1|	28.30	0.002	50.8	Yox1p [Saccharomyces cerevisiae R008]
Dmel_0086680_vvl_ventral_veins_lacking_Source_FlyBase_0086680_HG_519	gi|767212037|gb|AJS90653.1|	28.30	0.002	50.8	Yox1p [Saccharomyces cerevisiae YJM1401]
Dmel_0086680_vvl_ventral_veins_lacking_Source_FlyBase_0086680_HG_519	gi|913873164|emb|CRK22797.1|	36.07	0.003	48.9	hypothetical protein BN1723_018020, partial [Verticillium longisporum]
Dmel_0086680_vvl_ventral_veins_lacking_Source_FlyBase_0086680_HG_519	gi|829140494|gb|KLP13050.1|	35.16	0.003	50.4	uncharacterized protein LW94_6960 [Fusarium fujikuroi]
Dmel_0086680_vvl_ventral_veins_lacking_Source_FlyBase_0086680_HG_519	gi|634351592|gb|KDE06767.1|	33.80	0.003	50.8	hypothetical protein MVLG_02963 [Microbotryum lychnidis-dioicae p1A1 Lamole]
Dmel_0086680_vvl_ventral_veins_lacking_Source_FlyBase_0086680_HG_519	gi|829133851|gb|KLP07694.1|	39.02	0.003	50.8	Uncharacterized protein Y057_10717 [Fusarium fujikuroi]
Dmel_0086680_vvl_ventral_veins_lacking_Source_FlyBase_0086680_HG_519	gi|517319779|emb|CCT70583.1|	35.16	0.003	50.8	uncharacterized protein FFUJ_06567 [Fusarium fujikuroi IMI 58289]
Dmel_0086680_vvl_ventral_veins_lacking_Source_FlyBase_0086680_HG_519	gi|1012969511|gb|KYQ44253.1|	27.55	0.003	50.4	Homeobox protein YOX1 [Hypsizygus marmoreus]
Dmel_0086680_vvl_ventral_veins_lacking_Source_FlyBase_0086680_HG_519	gi|1026265864|gb|OAC99024.1|	35.62	0.003	50.1	Homeodomain-like DNA binding domain-containing transcription factor [Mucor circinelloides f. lusitanicus CBS 277.49]
Dmel_0086680_vvl_ventral_veins_lacking_Source_FlyBase_0086680_HG_519	gi|1069513730|ref|XP_018148834.1|	32.91	0.003	50.4	homeobox transcription factor [Pochonia chlamydosporia 170]
Dmel_0086680_vvl_ventral_veins_lacking_Source_FlyBase_0086680_HG_519	gi|303388797|ref|XP_003072632.1|	39.34	0.004	47.4	homeobox protein HD-9 [Encephalitozoon intestinalis ATCC 50506]
Dmel_0086680_vvl_ventral_veins_lacking_Source_FlyBase_0086680_HG_519	gi|399163826|emb|CCE35347.1|	32.14	0.005	50.1	related to LIM homeobox protein [Claviceps purpurea 20.1]
Dmel_0086680_vvl_ventral_veins_lacking_Source_FlyBase_0086680_HG_519	gi|913895558|emb|CRK14753.1|	32.84	0.005	50.4	hypothetical protein BN1723_010467 [Verticillium longisporum]
Dmel_0086680_vvl_ventral_veins_lacking_Source_FlyBase_0086680_HG_519	gi|953407936|ref|XP_014546539.1|	32.91	0.005	50.1	homeobox transcription factor, partial [Metarhizium brunneum ARSEF 3297]
Dmel_0086680_vvl_ventral_veins_lacking_Source_FlyBase_0086680_HG_519	gi|1043330733|tpg|DAA74552.1|	29.57	0.005	50.1	TPA_exp: putative Homeobox transcription factor [Trichophyton benhamiae CBS 112371]
Dmel_0086680_vvl_ventral_veins_lacking_Source_FlyBase_0086680_HG_519	gi|1111505894|emb|CVK91477.1|	30.00	0.005	50.1	uncharacterized protein FMAN_09571 [Fusarium mangiferae]
Dmel_0086680_vvl_ventral_veins_lacking_Source_FlyBase_0086680_HG_519	gi|953475029|ref|XP_014580989.1|	32.91	0.005	50.1	homeobox transcription factor, partial [Metarhizium majus ARSEF 297]
Dmel_0086680_vvl_ventral_veins_lacking_Source_FlyBase_0086680_HG_519	gi|629716271|ref|XP_007820162.1|	32.91	0.005	50.1	Homeobox [Metarhizium robertsii ARSEF 23]
Dmel_0086680_vvl_ventral_veins_lacking_Source_FlyBase_0086680_HG_519	gi|672384916|gb|KFG87008.1|	32.91	0.005	50.1	homeobox transcription factor [Metarhizium anisopliae]
Dmel_0086680_vvl_ventral_veins_lacking_Source_FlyBase_0086680_HG_519	gi|697078369|ref|XP_009653101.1|	36.07	0.006	50.1	homeoprotein [Verticillium dahliae VdLs.17]
Dmel_0086680_vvl_ventral_veins_lacking_Source_FlyBase_0086680_HG_519	gi|511001702|gb|EPB83166.1|	32.50	0.006	49.3	hypothetical protein HMPREF1544_10102 [Mucor circinelloides f. circinelloides 1006PhL]
Dmel_0086680_vvl_ventral_veins_lacking_Source_FlyBase_0086680_HG_519	gi|749838612|gb|KIJ13780.1|	35.53	0.006	49.3	hypothetical protein PAXINDRAFT_100475 [Paxillus involutus ATCC 200175]
Dmel_0086680_vvl_ventral_veins_lacking_Source_FlyBase_0086680_HG_519	gi|770392626|gb|KJK78608.1|	32.91	0.006	49.7	hypothetical protein H634G_05983 [Metarhizium anisopliae BRIP 53293]
Dmel_0086680_vvl_ventral_veins_lacking_Source_FlyBase_0086680_HG_519	gi|743660823|gb|KID88055.1|	32.91	0.006	49.7	homeobox transcription factor [Metarhizium guizhouense ARSEF 977]
Dmel_0086680_vvl_ventral_veins_lacking_Source_FlyBase_0086680_HG_519	gi|212533957|ref|XP_002147135.1|	30.30	0.006	49.7	homeobox transcription factor, putative [Talaromyces marneffei ATCC 18224]
Dmel_0086680_vvl_ventral_veins_lacking_Source_FlyBase_0086680_HG_519	gi|1111508904|emb|CVK83339.1|	29.91	0.007	49.7	related to LIM homeobox protein [Fusarium mangiferae]
Dmel_0086680_vvl_ventral_veins_lacking_Source_FlyBase_0086680_HG_519	gi|1111466166|emb|CVL10273.1|	29.91	0.007	49.7	related to LIM homeobox protein [Fusarium proliferatum]
Dmel_0086680_vvl_ventral_veins_lacking_Source_FlyBase_0086680_HG_519	gi|679996518|gb|KFX48896.1|	30.30	0.007	49.7	Homeobox protein YOX1 [Talaromyces marneffei PM1]
Dmel_0086680_vvl_ventral_veins_lacking_Source_FlyBase_0086680_HG_519	gi|517310782|emb|CCT62190.1|	29.91	0.007	49.7	related to LIM homeobox protein [Fusarium fujikuroi IMI 58289]
Dmel_0086680_vvl_ventral_veins_lacking_Source_FlyBase_0086680_HG_519	gi|1111493262|emb|CZR35018.1|	29.91	0.007	49.7	related to LIM homeobox protein [Fusarium proliferatum ET1]
Dmel_0086680_vvl_ventral_veins_lacking_Source_FlyBase_0086680_HG_519	gi|629692611|ref|XP_007811597.1|	32.91	0.007	49.7	homeobox transcription factor, putative [Metarhizium acridum CQMa 102]
Dmel_0086680_vvl_ventral_veins_lacking_Source_FlyBase_0086680_HG_519	gi|477507489|gb|ENH60783.1|	29.91	0.008	49.3	GS homeobox 2 [Fusarium oxysporum f. sp. cubense race 1]
Dmel_0086680_vvl_ventral_veins_lacking_Source_FlyBase_0086680_HG_519	gi|1092952260|ref|XP_018743897.1|	29.91	0.008	49.3	hypothetical protein FVEG_01221 [Fusarium verticillioides 7600]
Dmel_0086680_vvl_ventral_veins_lacking_Source_FlyBase_0086680_HG_519	gi|913781972|emb|CRK24131.1|	36.07	0.008	49.7	hypothetical protein BN1708_003821 [Verticillium longisporum]
Dmel_0086680_vvl_ventral_veins_lacking_Source_FlyBase_0086680_HG_519	gi|521779854|gb|EPQ67246.1|	28.92	0.008	48.9	Homeobox transcription factor, partial [Blumeria graminis f. sp. tritici 96224]
Dmel_0086680_vvl_ventral_veins_lacking_Source_FlyBase_0086680_HG_519	gi|342879544|gb|EGU80789.1|	29.91	0.008	49.3	hypothetical protein FOXB_08656 [Fusarium oxysporum Fo5176]
Dmel_0086680_vvl_ventral_veins_lacking_Source_FlyBase_0086680_HG_519	gi|1070313224|ref|XP_018232136.1|	29.91	0.008	49.3	hypothetical protein FOXG_00297 [Fusarium oxysporum f. sp. lycopersici 4287]
Dmel_0086680_vvl_ventral_veins_lacking_Source_FlyBase_0086680_HG_519	gi|1070313226|ref|XP_018232137.1|	29.91	0.008	49.3	hypothetical protein FOXG_00297 [Fusarium oxysporum f. sp. lycopersici 4287]
Dmel_0086680_vvl_ventral_veins_lacking_Source_FlyBase_0086680_HG_519	gi|1030010908|gb|OAL75563.1|	28.07	0.008	49.3	hypothetical protein A7D00_1162 [Trichophyton violaceum]
Dmel_0086680_vvl_ventral_veins_lacking_Source_FlyBase_0086680_HG_519	gi|587671898|gb|EWY94239.1|	29.91	0.008	49.3	hypothetical protein FOYG_07067 [Fusarium oxysporum FOSC 3-a]
Dmel_0086680_vvl_ventral_veins_lacking_Source_FlyBase_0086680_HG_519	gi|587755612|gb|EXA53328.1|	29.91	0.008	49.3	hypothetical protein FOVG_01215 [Fusarium oxysporum f. sp. pisi HDV247]
Dmel_0086680_vvl_ventral_veins_lacking_Source_FlyBase_0086680_HG_519	gi|587671899|gb|EWY94240.1|	29.91	0.009	49.3	hypothetical protein FOYG_07067 [Fusarium oxysporum FOSC 3-a]
Dmel_0086680_vvl_ventral_veins_lacking_Source_FlyBase_0086680_HG_519	gi|591451223|gb|EXL83547.1|	29.91	0.009	49.3	hypothetical protein FOPG_03687 [Fusarium oxysporum f. sp. conglutinans race 2 54008]
Dmel_0086680_vvl_ventral_veins_lacking_Source_FlyBase_0086680_HG_519	gi|565462936|ref|XP_006289467.1|	36.59	0.009	49.3	hypothetical protein CARUB_v10002996mg [Capsella rubella]
Dmel_0086680_vvl_ventral_veins_lacking_Source_FlyBase_0086680_HG_519	gi|1111474455|emb|CVK91968.1|	36.99	0.011	49.3	uncharacterized protein FPRN_09705 [Fusarium proliferatum]
Dmel_0086680_vvl_ventral_veins_lacking_Source_FlyBase_0086680_HG_519	gi|1092952262|ref|XP_018743899.1|	29.91	0.012	48.5	hypothetical protein FVEG_01221 [Fusarium verticillioides 7600]
Dmel_0086680_vvl_ventral_veins_lacking_Source_FlyBase_0086680_HG_519	gi|1092952258|ref|XP_018743893.1|	29.91	0.013	48.9	hypothetical protein FVEG_01221 [Fusarium verticillioides 7600]
Dmel_0086680_vvl_ventral_veins_lacking_Source_FlyBase_0086680_HG_519	gi|327309326|ref|XP_003239354.1|	25.95	0.013	48.5	hypothetical protein TERG_01337 [Trichophyton rubrum CBS 118892]
Dmel_0086680_vvl_ventral_veins_lacking_Source_FlyBase_0086680_HG_519	gi|1105523406|emb|SGZ57117.1|	29.35	0.013	48.5	CIC11C00000005848 [[Candida] intermedia]
Dmel_0086680_vvl_ventral_veins_lacking_Source_FlyBase_0086680_HG_519	gi|743658443|gb|KID85750.1|	34.43	0.014	48.5	homeoprotein [Metarhizium guizhouense ARSEF 977]
Dmel_0086680_vvl_ventral_veins_lacking_Source_FlyBase_0086680_HG_519	gi|475664393|gb|EMT62188.1|	29.91	0.014	48.5	GS homeobox 2 [Fusarium oxysporum f. sp. cubense race 4]
Dmel_0086680_vvl_ventral_veins_lacking_Source_FlyBase_0086680_HG_519	gi|1105518220|emb|SGZ57284.1|	29.35	0.014	48.1	CIC11C00000002708 [[Candida] intermedia]
Dmel_0086680_vvl_ventral_veins_lacking_Source_FlyBase_0086680_HG_519	gi|591479816|gb|EXM10876.1|	29.91	0.014	48.5	hypothetical protein FOIG_00780 [Fusarium oxysporum f. sp. cubense tropical race 4 54006]
Dmel_0086680_vvl_ventral_veins_lacking_Source_FlyBase_0086680_HG_519	gi|953391706|ref|XP_014540095.1|	34.43	0.015	48.5	homeoprotein, partial [Metarhizium brunneum ARSEF 3297]
Dmel_0086680_vvl_ventral_veins_lacking_Source_FlyBase_0086680_HG_519	gi|1046801325|gb|OCL07685.1|	34.67	0.015	48.5	hypothetical protein AOQ84DRAFT_440053 [Glonium stellatum]
Dmel_0086680_vvl_ventral_veins_lacking_Source_FlyBase_0086680_HG_519	gi|927388691|ref|XP_013940191.1|	27.00	0.016	48.5	hypothetical protein TRIATDRAFT_229262 [Trichoderma atroviride IMI 206040]
Dmel_0086680_vvl_ventral_veins_lacking_Source_FlyBase_0086680_HG_519	gi|920635958|gb|KOM17857.1|	33.33	0.019	48.1	hypothetical protein XA68_6477 [Ophiocordyceps unilateralis]
Dmel_0086680_vvl_ventral_veins_lacking_Source_FlyBase_0086680_HG_519	gi|1168147382|gb|OQE46054.1|	34.92	0.020	48.1	hypothetical protein PENCOP_c001G00620 [Penicillium coprophilum]
Dmel_0086680_vvl_ventral_veins_lacking_Source_FlyBase_0086680_HG_519	gi|902279020|emb|CRL17703.1|	34.92	0.020	48.1	Homeodomain-like [Penicillium camemberti]
Dmel_0086680_vvl_ventral_veins_lacking_Source_FlyBase_0086680_HG_519	gi|401624402|gb|EJS42461.1|	34.33	0.021	47.8	yox1p [Saccharomyces arboricola H-6]
Dmel_0086680_vvl_ventral_veins_lacking_Source_FlyBase_0086680_HG_519	gi|1168069090|gb|OQD71114.1|	34.92	0.021	48.1	hypothetical protein PENPOL_c001G09672 [Penicillium polonicum]
Dmel_0086680_vvl_ventral_veins_lacking_Source_FlyBase_0086680_HG_519	gi|1168102856|gb|OQE03183.1|	34.92	0.021	48.1	hypothetical protein PENSOL_c001G06173 [Penicillium solitum]
Dmel_0086680_vvl_ventral_veins_lacking_Source_FlyBase_0086680_HG_519	gi|607888806|gb|EZF29472.1|	28.70	0.021	48.1	hypothetical protein H101_06850 [Trichophyton interdigitale H6]
Dmel_0086680_vvl_ventral_veins_lacking_Source_FlyBase_0086680_HG_519	gi|1168198240|gb|OQE95532.1|	34.92	0.022	48.1	hypothetical protein PENNAL_c0002G07963 [Penicillium nalgiovense]
Dmel_0086680_vvl_ventral_veins_lacking_Source_FlyBase_0086680_HG_519	gi|1057464186|gb|ODA81853.1|	29.87	0.022	48.1	hypothetical protein RJ55_00358 [Drechmeria coniospora]
Dmel_0086680_vvl_ventral_veins_lacking_Source_FlyBase_0086680_HG_519	gi|973790816|gb|KUM64049.1|	34.92	0.022	48.1	hypothetical protein ACN42_g3044 [Penicillium freii]
Dmel_0086680_vvl_ventral_veins_lacking_Source_FlyBase_0086680_HG_519	gi|1021061931|emb|SAM02011.1|	27.88	0.022	46.6	hypothetical protein [Absidia glauca]
Dmel_0086680_vvl_ventral_veins_lacking_Source_FlyBase_0086680_HG_519	gi|700494773|gb|KGO78257.1|	34.92	0.022	48.1	Homeodomain [Penicillium italicum]
Dmel_0086680_vvl_ventral_veins_lacking_Source_FlyBase_0086680_HG_519	gi|908389559|gb|KND90220.1|	30.95	0.023	48.1	GS homeobox 2 [Tolypocladium ophioglossoides CBS 100239]
Dmel_0086680_vvl_ventral_veins_lacking_Source_FlyBase_0086680_HG_519	gi|1032896408|gb|OAQ97355.1|	33.90	0.023	48.1	hypothetical protein LLEC1_03418 [Cordyceps confragosa]
Dmel_0086680_vvl_ventral_veins_lacking_Source_FlyBase_0086680_HG_519	gi|682463400|gb|KFZ18794.1|	32.05	0.023	47.8	hypothetical protein V502_03944 [Pseudogymnoascus sp. VKM F-4520 (FW-2644)]
Dmel_0086680_vvl_ventral_veins_lacking_Source_FlyBase_0086680_HG_519	gi|682412516|gb|KFY84475.1|	32.05	0.023	47.8	hypothetical protein V500_09268 [Pseudogymnoascus sp. VKM F-4518 (FW-2643)]
Dmel_0086680_vvl_ventral_veins_lacking_Source_FlyBase_0086680_HG_519	gi|924888956|gb|KOS44942.1|	34.92	0.024	47.8	hypothetical protein ACN38_g4136 [Penicillium nordicum]
Dmel_0086680_vvl_ventral_veins_lacking_Source_FlyBase_0086680_HG_519	gi|567161775|ref|XP_006396554.1|	35.80	0.025	47.8	hypothetical protein EUTSA_v10028592mg [Eutrema salsugineum]
Dmel_0086680_vvl_ventral_veins_lacking_Source_FlyBase_0086680_HG_519	gi|1024755701|gb|KZZ94698.1|	29.52	0.025	47.8	homeobox transcription factor [Aschersonia aleyrodis RCEF 2490]
Dmel_0086680_vvl_ventral_veins_lacking_Source_FlyBase_0086680_HG_519	gi|528301158|emb|CCU75053.1|	28.92	0.025	47.8	homeobox transcription factor (RfeB) [Blumeria graminis f. sp. hordei DH14]
Dmel_0086680_vvl_ventral_veins_lacking_Source_FlyBase_0086680_HG_519	gi|1168116023|gb|OQE15575.1|	34.92	0.025	47.8	hypothetical protein PENFLA_c031G03644 [Penicillium flavigenum]
Dmel_0086680_vvl_ventral_veins_lacking_Source_FlyBase_0086680_HG_519	gi|913760469|emb|CRK40501.1|	40.91	0.026	45.4	hypothetical protein BN1708_008232, partial [Verticillium longisporum]
Dmel_0086680_vvl_ventral_veins_lacking_Source_FlyBase_0086680_HG_519	gi|799243695|gb|KJZ72661.1|	30.68	0.027	47.8	hypothetical protein HIM_08020 [Hirsutella minnesotensis 3608]
Dmel_0086680_vvl_ventral_veins_lacking_Source_FlyBase_0086680_HG_519	gi|920634129|gb|KOM16943.1|	32.35	0.027	47.8	hypothetical protein XA68_750 [Ophiocordyceps unilateralis]
Dmel_0086680_vvl_ventral_veins_lacking_Source_FlyBase_0086680_HG_519	gi|1003743295|gb|KXX78992.1|	27.00	0.028	47.8	Homeobox protein HOY1 [Madurella mycetomatis]
Dmel_0086680_vvl_ventral_veins_lacking_Source_FlyBase_0086680_HG_519	gi|628827035|ref|XP_007763821.1|	34.21	0.028	47.4	homeobox-domain-containing protein [Coniophora puteana RWD-64-598 SS2]
Dmel_0086680_vvl_ventral_veins_lacking_Source_FlyBase_0086680_HG_519	gi|440465421|gb|ELQ34741.1|	35.59	0.028	47.8	homeoprotein [Magnaporthe oryzae Y34]
Dmel_0086680_vvl_ventral_veins_lacking_Source_FlyBase_0086680_HG_519	gi|671691153|emb|CDS05890.1|	37.31	0.029	47.0	hypothetical protein LRAMOSA08418 [Lichtheimia ramosa]
Dmel_0086680_vvl_ventral_veins_lacking_Source_FlyBase_0086680_HG_519	gi|1025680479|gb|OAA67787.1|	33.90	0.029	47.8	homeoprotein [Cordyceps confragosa RCEF 1005]
Dmel_0086680_vvl_ventral_veins_lacking_Source_FlyBase_0086680_HG_519	gi|1045912631|gb|OCH89758.1|	34.38	0.030	47.4	homeobox-domain-containing protein [Obba rivulosa]
Dmel_0086680_vvl_ventral_veins_lacking_Source_FlyBase_0086680_HG_519	gi|930139078|ref|XP_014169945.1|	33.33	0.030	47.8	homeobox transcription factor [Grosmannia clavigera kw1407]
Dmel_0086680_vvl_ventral_veins_lacking_Source_FlyBase_0086680_HG_519	gi|389629356|ref|XP_003712331.1|	35.59	0.030	47.8	homeoprotein [Magnaporthe oryzae 70-15]
Dmel_0086680_vvl_ventral_veins_lacking_Source_FlyBase_0086680_HG_519	gi|924888282|gb|KOS44280.1|	26.05	0.031	47.4	hypothetical protein ACN38_g4826 [Penicillium nordicum]
Dmel_0086680_vvl_ventral_veins_lacking_Source_FlyBase_0086680_HG_519	gi|1111485904|emb|CZR42748.1|	47.73	0.033	47.8	uncharacterized protein FPRO_10051 [Fusarium proliferatum ET1]
Dmel_0086680_vvl_ventral_veins_lacking_Source_FlyBase_0086680_HG_519	gi|1168123545|gb|OQE22929.1|	28.92	0.035	47.4	hypothetical protein PENSTE_c009G09871 [Penicillium steckii]
Dmel_0086680_vvl_ventral_veins_lacking_Source_FlyBase_0086680_HG_519	gi|1069625623|ref|XP_018173594.1|	32.79	0.037	47.4	homeoprotein [Purpureocillium lilacinum]
Dmel_0086680_vvl_ventral_veins_lacking_Source_FlyBase_0086680_HG_519	gi|367025029|ref|XP_003661799.1|	33.33	0.039	47.4	hypothetical protein MYCTH_2301643 [Thermothelomyces thermophila ATCC 42464]
Dmel_0086680_vvl_ventral_veins_lacking_Source_FlyBase_0086680_HG_519	gi|751001901|gb|KIK44042.1|	41.67	0.039	47.4	hypothetical protein CY34DRAFT_106181 [Suillus luteus UH-Slu-Lm8-n1]
Dmel_0086680_vvl_ventral_veins_lacking_Source_FlyBase_0086680_HG_519	gi|1102747847|gb|OIW30340.1|	33.33	0.039	47.4	hypothetical protein CONLIGDRAFT_702983 [Coniochaeta ligniaria NRRL 30616]
Dmel_0086680_vvl_ventral_veins_lacking_Source_FlyBase_0086680_HG_519	gi|821076318|gb|KKY30158.1|	33.33	0.045	47.0	putative homeobox domain-containing protein [Diaporthe ampelina]
Dmel_0086680_vvl_ventral_veins_lacking_Source_FlyBase_0086680_HG_519	gi|698982860|ref|XP_009848411.1|	33.33	0.046	47.0	hypothetical protein NEUTE1DRAFT_116070 [Neurospora tetrasperma FGSC 2508]
Dmel_0086680_vvl_ventral_veins_lacking_Source_FlyBase_0086680_HG_519	gi|315053465|ref|XP_003176106.1|	29.31	0.047	47.0	hypothetical protein MGYG_00197 [Nannizzia gypsea CBS 118893]
Dmel_0086680_vvl_ventral_veins_lacking_Source_FlyBase_0086680_HG_519	gi|85102414|ref|XP_961320.1|	33.33	0.051	47.0	homeobox domain-containing protein [Neurospora crassa OR74A]
Dmel_0086680_vvl_ventral_veins_lacking_Source_FlyBase_0086680_HG_519	gi|914261215|gb|KNZ76332.1|	36.78	0.052	46.2	Zinc finger homeobox protein 4 [Termitomyces sp. J132]
Dmel_0086680_vvl_ventral_veins_lacking_Source_FlyBase_0086680_HG_519	gi|695531517|ref|XP_009540639.1|	39.34	0.053	46.2	hypothetical protein HETIRDRAFT_431289 [Heterobasidion irregulare TC 32-1]
Dmel_0086680_vvl_ventral_veins_lacking_Source_FlyBase_0086680_HG_519	gi|831757195|ref|XP_012748955.1|	30.16	0.053	46.2	hypothetical protein SAMD00019534_111720 [Acytostelium subglobosum LB1]
Dmel_0086680_vvl_ventral_veins_lacking_Source_FlyBase_0086680_HG_519	gi|367037911|ref|XP_003649336.1|	26.67	0.054	47.0	hypothetical protein THITE_70031 [Thielavia terrestris NRRL 8126]
Dmel_0086680_vvl_ventral_veins_lacking_Source_FlyBase_0086680_HG_519	gi|1073029486|ref|XP_018465805.1|	36.49	0.056	46.6	PREDICTED: uncharacterized protein LOC108837242 [Raphanus sativus]
Dmel_0086680_vvl_ventral_veins_lacking_Source_FlyBase_0086680_HG_519	gi|116198845|ref|XP_001225234.1|	33.33	0.056	46.6	hypothetical protein CHGG_07578 [Chaetomium globosum CBS 148.51]
Dmel_0086680_vvl_ventral_veins_lacking_Source_FlyBase_0086680_HG_519	gi|629696717|ref|XP_007813650.1|	33.90	0.057	46.6	homeoprotein [Metarhizium acridum CQMa 102]
Dmel_0086680_vvl_ventral_veins_lacking_Source_FlyBase_0086680_HG_519	gi|336269551|ref|XP_003349536.1|	33.33	0.058	46.6	hypothetical protein SMAC_03124 [Sordaria macrospora k-hell]
Dmel_0086680_vvl_ventral_veins_lacking_Source_FlyBase_0086680_HG_519	gi|924819161|gb|KOS17124.1|	33.90	0.058	46.6	Homeobox protein HOY1 [Escovopsis weberi]
Dmel_0086680_vvl_ventral_veins_lacking_Source_FlyBase_0086680_HG_519	gi|169845427|ref|XP_001829433.1|	35.94	0.061	46.2	hypothetical protein CC1G_00612 [Coprinopsis cinerea okayama7#130]
Dmel_0086680_vvl_ventral_veins_lacking_Source_FlyBase_0086680_HG_519	gi|953460287|ref|XP_014573618.1|	33.90	0.064	46.6	homeoprotein, partial [Metarhizium majus ARSEF 297]
Dmel_0086680_vvl_ventral_veins_lacking_Source_FlyBase_0086680_HG_519	gi|629734483|ref|XP_007825936.1|	33.90	0.065	46.6	transcription factor-like protein [Metarhizium robertsii ARSEF 23]
Dmel_0086680_vvl_ventral_veins_lacking_Source_FlyBase_0086680_HG_519	gi|212538171|ref|XP_002149241.1|	29.89	0.065	46.6	homeobox transcription factor (RfeB), putative [Talaromyces marneffei ATCC 18224]
Dmel_0086680_vvl_ventral_veins_lacking_Source_FlyBase_0086680_HG_519	gi|770392082|gb|KJK78067.1|	33.90	0.065	46.6	hypothetical protein H634G_06650 [Metarhizium anisopliae BRIP 53293]
Dmel_0086680_vvl_ventral_veins_lacking_Source_FlyBase_0086680_HG_519	gi|672375409|gb|KFG77738.1|	33.90	0.066	46.6	homeoprotein [Metarhizium anisopliae]
Dmel_0086680_vvl_ventral_veins_lacking_Source_FlyBase_0086680_HG_519	gi|770400419|gb|KJK85666.1|	33.90	0.067	46.6	hypothetical protein H633G_10491 [Metarhizium anisopliae BRIP 53284]
Dmel_0086680_vvl_ventral_veins_lacking_Source_FlyBase_0086680_HG_519	gi|449551377|gb|EMD42341.1|	33.87	0.069	46.2	hypothetical protein CERSUDRAFT_110850 [Gelatoporia subvermispora B]
Dmel_0086680_vvl_ventral_veins_lacking_Source_FlyBase_0086680_HG_519	gi|751063069|gb|KIK97698.1|	35.53	0.077	45.8	hypothetical protein PAXRUDRAFT_824657 [Paxillus rubicundulus Ve08.2h10]
Dmel_0086680_vvl_ventral_veins_lacking_Source_FlyBase_0086680_HG_519	gi|384492974|gb|EIE83465.1|	30.43	0.090	43.5	hypothetical protein RO3G_08170 [Rhizopus delemar RA 99-880]
Dmel_0086680_vvl_ventral_veins_lacking_Source_FlyBase_0086680_HG_519	gi|751713295|gb|KIM62321.1|	32.89	0.093	45.4	hypothetical protein SCLCIDRAFT_119671 [Scleroderma citrinum Foug A]
Dmel_0086680_vvl_ventral_veins_lacking_Source_FlyBase_0086680_HG_519	gi|857970893|emb|CEP02754.1|	34.83	0.10	45.4	hypothetical protein PBRA_002721 [Plasmodiophora brassicae]
Dmel_0086680_vvl_ventral_veins_lacking_Source_FlyBase_0086680_HG_519	gi|531864014|gb|EQL01168.1|	32.20	0.10	45.8	homeoprotein [Ophiocordyceps sinensis CO18]
Dmel_0086680_vvl_ventral_veins_lacking_Source_FlyBase_0086680_HG_519	gi|1050838679|gb|OCW34531.1|	32.20	0.11	45.8	homeoprotein [Diaporthe helianthi]
Dmel_0086680_vvl_ventral_veins_lacking_Source_FlyBase_0086680_HG_519	gi|1027070228|ref|XP_016640249.1|	33.90	0.13	45.4	Homeobox domain-containing protein [Scedosporium apiospermum]
Dmel_0086680_vvl_ventral_veins_lacking_Source_FlyBase_0086680_HG_519	gi|730183413|gb|KHJ34454.1|	28.57	0.14	45.4	putative homeobox domain-containing protein [Erysiphe necator]
Dmel_0086680_vvl_ventral_veins_lacking_Source_FlyBase_0086680_HG_519	gi|681102888|emb|CDP32346.1|	33.78	0.16	45.4	pah7 homeobox protein encoded by the pah7 gene [Podospora anserina S mat+]
Dmel_0086680_vvl_ventral_veins_lacking_Source_FlyBase_0086680_HG_519	gi|1035383112|gb|OAX39656.1|	33.33	0.17	44.7	hypothetical protein K503DRAFT_855876 [Rhizopogon vinicolor AM-OR11-026]
Dmel_0086680_vvl_ventral_veins_lacking_Source_FlyBase_0086680_HG_519	gi|685418919|ref|XP_009228314.1|	43.86	0.17	45.4	CAMK protein kinase [Gaeumannomyces tritici R3-111a-1]
Dmel_0086680_vvl_ventral_veins_lacking_Source_FlyBase_0086680_HG_519	gi|630342541|ref|XP_007860571.1|	34.57	0.19	44.7	homeobox-domain-containing protein [Gloeophyllum trabeum ATCC 11539]
Dmel_0086680_vvl_ventral_veins_lacking_Source_FlyBase_0086680_HG_519	gi|1039872203|ref|XP_017184283.1|	26.98	0.20	44.7	PREDICTED: homeobox-DDT domain protein RLT1-like isoform X3 [Malus domestica]
Dmel_0086680_vvl_ventral_veins_lacking_Source_FlyBase_0086680_HG_519	gi|573986935|ref|XP_006671388.1|	32.79	0.21	45.1	homeobox transcription factor, putative [Cordyceps militaris CM01]
Dmel_0086680_vvl_ventral_veins_lacking_Source_FlyBase_0086680_HG_519	gi|751697411|gb|KIM47388.1|	31.33	0.22	44.7	hypothetical protein M413DRAFT_6767 [Hebeloma cylindrosporum h7]
Dmel_0086680_vvl_ventral_veins_lacking_Source_FlyBase_0086680_HG_519	gi|1073012341|ref|XP_018457400.1|	35.14	0.23	44.7	PREDICTED: homeobox-DDT domain protein RLT1 [Raphanus sativus]
Dmel_0086680_vvl_ventral_veins_lacking_Source_FlyBase_0086680_HG_519	gi|239613698|gb|EEQ90685.1|	32.20	0.25	44.7	homeobox domain-containing protein [Blastomyces dermatitidis ER-3]
Dmel_0086680_vvl_ventral_veins_lacking_Source_FlyBase_0086680_HG_519	gi|820655226|emb|CED82814.1|	39.58	0.29	44.7	homeobox-domain containing protein [Xanthophyllomyces dendrorhous]
Dmel_0086680_vvl_ventral_veins_lacking_Source_FlyBase_0086680_HG_519	gi|750973105|gb|KIK29908.1|	35.00	0.29	43.9	hypothetical protein PISMIDRAFT_671894 [Pisolithus microcarpus 441]
Dmel_0086680_vvl_ventral_veins_lacking_Source_FlyBase_0086680_HG_519	gi|1003741283|gb|KXX77315.1|	30.65	0.30	44.7	Homeobox-leucine zipper protein HDG5 [Madurella mycetomatis]
Dmel_0086680_vvl_ventral_veins_lacking_Source_FlyBase_0086680_HG_519	gi|667520894|gb|KFA50165.1|	32.79	0.30	44.3	hypothetical protein S40293_03692 [Stachybotrys chartarum IBT 40293]
Dmel_0086680_vvl_ventral_veins_lacking_Source_FlyBase_0086680_HG_519	gi|666405578|gb|KEY71068.1|	32.79	0.30	44.3	hypothetical protein S7711_00892 [Stachybotrys chartarum IBT 7711]
Dmel_0086680_vvl_ventral_veins_lacking_Source_FlyBase_0086680_HG_519	gi|1124111966|gb|OKY63418.1|	29.41	0.31	43.9	hypothetical protein PHLCEN_2912 [Phlebia centrifuga]
Dmel_0086680_vvl_ventral_veins_lacking_Source_FlyBase_0086680_HG_519	gi|657953509|ref|XP_008363100.1|	26.98	0.31	44.3	PREDICTED: uncharacterized protein LOC103426792 isoform X2 [Malus domestica]
Dmel_0086680_vvl_ventral_veins_lacking_Source_FlyBase_0086680_HG_519	gi|875642917|gb|KMU87477.1|	28.57	0.32	42.7	hypothetical protein CIHG_05273 [Coccidioides immitis H538.4]
Dmel_0086680_vvl_ventral_veins_lacking_Source_FlyBase_0086680_HG_519	gi|667733150|gb|KFA72607.1|	32.79	0.32	44.3	hypothetical protein S40288_08800 [Stachybotrys chartarum IBT 40288]
Dmel_0086680_vvl_ventral_veins_lacking_Source_FlyBase_0086680_HG_519	gi|640918462|gb|KDN63093.1|	31.39	0.32	44.3	putative homeobox domain-containing protein [Colletotrichum sublineola]
Dmel_0086680_vvl_ventral_veins_lacking_Source_FlyBase_0086680_HG_519	gi|749898973|gb|KIJ66557.1|	35.00	0.32	43.9	hypothetical protein HYDPIDRAFT_26894 [Hydnomerulius pinastri MD-312]
Dmel_0086680_vvl_ventral_veins_lacking_Source_FlyBase_0086680_HG_519	gi|667724292|gb|KFA66278.1|	32.79	0.33	44.3	hypothetical protein S40285_01877 [Stachybotrys chlorohalonata IBT 40285]
Dmel_0086680_vvl_ventral_veins_lacking_Source_FlyBase_0086680_HG_519	gi|657953507|ref|XP_008363092.1|	26.98	0.33	44.3	PREDICTED: uncharacterized protein LOC103426792 isoform X1 [Malus domestica]
Dmel_0086680_vvl_ventral_veins_lacking_Source_FlyBase_0086680_HG_519	gi|763730987|gb|KJA28391.1|	26.15	0.34	43.9	hypothetical protein HYPSUDRAFT_51216 [Hypholoma sublateritium FD-334 SS-4]
Dmel_0086680_vvl_ventral_veins_lacking_Source_FlyBase_0086680_HG_519	gi|827755636|gb|KLO10361.1|	33.33	0.49	43.5	homeobox-domain-containing protein [Schizopora paradoxa]
Dmel_0086680_vvl_ventral_veins_lacking_Source_FlyBase_0086680_HG_519	gi|384496728|gb|EIE87219.1|	30.00	1.1	42.0	hypothetical protein RO3G_11930 [Rhizopus delemar RA 99-880]
Dmel_0086680_vvl_ventral_veins_lacking_Source_FlyBase_0086680_HG_519	gi|750994863|gb|KIK37271.1|	31.67	1.7	41.6	hypothetical protein CY34DRAFT_810493 [Suillus luteus UH-Slu-Lm8-n1]
Dmel_0086680_vvl_ventral_veins_lacking_Source_FlyBase_0086680_HG_519	gi|827060841|ref|XP_008092000.1|	30.50	1.9	42.0	homeobox domain-containing protein [Colletotrichum graminicola M1.001]
Dmel_0086680_vvl_ventral_veins_lacking_Source_FlyBase_0086680_HG_519	gi|667737046|gb|KFA76342.1|	28.67	2.1	42.0	hypothetical protein S40288_02963 [Stachybotrys chartarum IBT 40288]
Dmel_0086680_vvl_ventral_veins_lacking_Source_FlyBase_0086680_HG_519	gi|920636755|gb|KOM18374.1|	31.50	2.1	41.6	hypothetical protein XA68_5646 [Ophiocordyceps unilateralis]
Dmel_0086680_vvl_ventral_veins_lacking_Source_FlyBase_0086680_HG_519	gi|666404263|gb|KEY69897.1|	28.67	2.3	41.6	hypothetical protein S7711_06452 [Stachybotrys chartarum IBT 7711]
Dmel_0086680_vvl_ventral_veins_lacking_Source_FlyBase_0086680_HG_519	gi|913804294|emb|CRK03128.1|	30.00	2.7	41.6	hypothetical protein BN1708_009611 [Verticillium longisporum]
Dmel_0086680_vvl_ventral_veins_lacking_Source_FlyBase_0086680_HG_519	gi|672822394|gb|KFH67288.1|	34.78	3.0	41.2	hypothetical protein MVEG_06023 [Mortierella verticillata NRRL 6337]
Dmel_0086680_vvl_ventral_veins_lacking_Source_FlyBase_0086680_HG_519	gi|752348083|gb|KIO07144.1|	28.30	3.1	40.8	hypothetical protein M404DRAFT_137431 [Pisolithus tinctorius Marx 270]
Dmel_0086680_vvl_ventral_veins_lacking_Source_FlyBase_0086680_HG_519	gi|996622878|gb|KXH53975.1|	30.83	3.4	41.2	homeobox domain-containing protein [Colletotrichum salicis]
Dmel_0086680_vvl_ventral_veins_lacking_Source_FlyBase_0086680_HG_519	gi|615477216|ref|XP_007602979.1|	30.83	3.5	41.2	homeobox domain-containing protein [Colletotrichum fioriniae PJ7]
Dmel_0086680_vvl_ventral_veins_lacking_Source_FlyBase_0086680_HG_519	gi|996579382|gb|KXH26706.1|	30.83	3.7	40.8	homeobox domain-containing protein [Colletotrichum nymphaeae SA-01]
Dmel_0086680_vvl_ventral_veins_lacking_Source_FlyBase_0086680_HG_519	gi|996595204|gb|KXH36197.1|	30.83	4.0	40.8	homeobox domain-containing protein [Colletotrichum simmondsii]
Dmel_0086680_vvl_ventral_veins_lacking_Source_FlyBase_0086680_HG_519	gi|1088688022|gb|OHE96386.1|	30.83	4.0	40.8	homeobox domain-containing protein [Colletotrichum orchidophilum]
Dmel_0086680_vvl_ventral_veins_lacking_Source_FlyBase_0086680_HG_519	gi|353239445|emb|CCA71356.1|	38.46	4.2	39.7	hypothetical protein PIIN_05295 [Serendipita indica DSM 11827]
Dmel_0086680_vvl_ventral_veins_lacking_Source_FlyBase_0086680_HG_519	gi|927763593|gb|KPA46508.1|	29.37	4.6	40.4	homeobox protein [Fusarium langsethiae]
Dmel_0086680_vvl_ventral_veins_lacking_Source_FlyBase_0086680_HG_519	gi|667726724|gb|KFA68197.1|	27.97	4.7	40.8	hypothetical protein S40285_01565 [Stachybotrys chlorohalonata IBT 40285]
Dmel_0000028_acj6_abnormal_chemosensory_jump_6_Source_FlyBase_0000028_HG_519	gi|906374420|ref|XP_013059766.1|	38.89	8e-06	55.8	hypothetical protein NEPG_01938 [Nematocida parisii ERTm1]
Dmel_0000028_acj6_abnormal_chemosensory_jump_6_Source_FlyBase_0000028_HG_519	gi|1027187295|gb|OAG31181.1|	41.67	1e-05	55.8	hypothetical protein NEDG_01594 [Nematocida displodere]
Dmel_0000028_acj6_abnormal_chemosensory_jump_6_Source_FlyBase_0000028_HG_519	gi|1027189519|gb|OAG33282.1|	38.89	1e-05	55.5	hypothetical protein NEIG_01032 [Nematocida sp. ERTm5]
Dmel_0000028_acj6_abnormal_chemosensory_jump_6_Source_FlyBase_0000028_HG_519	gi|378755007|gb|EHY65035.1|	37.50	1e-05	55.5	hypothetical protein NERG_02091 [Nematocida sp. 1 ERTm2]
Dmel_0000028_acj6_abnormal_chemosensory_jump_6_Source_FlyBase_0000028_HG_519	gi|470300553|ref|XP_004346941.1|	38.81	8e-05	52.4	hypothetical protein CAOG_05256 [Capsaspora owczarzaki ATCC 30864]
Dmel_0000028_acj6_abnormal_chemosensory_jump_6_Source_FlyBase_0000028_HG_519	gi|922864825|gb|KOO32001.1|	39.47	0.002	50.4	hypothetical protein Ctob_014207 [Chrysochromulina sp. CCMP291]
Dmel_0000028_acj6_abnormal_chemosensory_jump_6_Source_FlyBase_0000028_HG_519	gi|367018252|ref|XP_003658411.1|	34.78	0.003	50.4	hypothetical protein MYCTH_2294145 [Thermothelomyces thermophila ATCC 42464]
Dmel_0000028_acj6_abnormal_chemosensory_jump_6_Source_FlyBase_0000028_HG_519	gi|673529193|emb|CDI55461.1|	39.34	0.008	49.3	homeobox domain-containing protein [Melanopsichium pennsylvanicum 4]
Dmel_0000028_acj6_abnormal_chemosensory_jump_6_Source_FlyBase_0000028_HG_519	gi|523779914|gb|EPR79356.1|	37.50	0.010	45.8	Homeodomain protein [Spraguea lophii 42_110]
Dmel_0000028_acj6_abnormal_chemosensory_jump_6_Source_FlyBase_0000028_HG_519	gi|914965419|ref|XP_013239406.1|	35.09	0.015	47.4	homeobox protein Yox1 [Mitosporidium daphniae]
Dmel_0000028_acj6_abnormal_chemosensory_jump_6_Source_FlyBase_0000028_HG_519	gi|343425808|emb|CBQ69341.1|	37.70	0.019	48.1	conserved hypothetical protein [Sporisorium reilianum SRZ2]
Dmel_0000028_acj6_abnormal_chemosensory_jump_6_Source_FlyBase_0000028_HG_519	gi|1000780548|gb|KXN71747.1|	35.82	0.019	47.0	homeobox-domain-containing protein [Conidiobolus coronatus NRRL 28638]
Dmel_0000028_acj6_abnormal_chemosensory_jump_6_Source_FlyBase_0000028_HG_519	gi|169611578|ref|XP_001799207.1|	32.81	0.020	47.4	hypothetical protein SNOG_08903 [Parastagonospora nodorum SN15]
Dmel_0000028_acj6_abnormal_chemosensory_jump_6_Source_FlyBase_0000028_HG_519	gi|808368416|ref|XP_012189544.1|	37.70	0.022	47.8	hypothetical protein PHSY_003535 [Pseudozyma hubeiensis SY62]
Dmel_0000028_acj6_abnormal_chemosensory_jump_6_Source_FlyBase_0000028_HG_519	gi|443894059|dbj|GAC71409.1|	39.34	0.025	47.8	hypothetical protein PANT_3c00014 [Moesziomyces antarcticus T-34]
Dmel_0000028_acj6_abnormal_chemosensory_jump_6_Source_FlyBase_0000028_HG_519	gi|983148419|gb|KWU46375.1|	41.07	0.026	47.8	hypothetical protein RHOSPDRAFT_31825 [Rhodotorula sp. JG-1b]
Dmel_0000028_acj6_abnormal_chemosensory_jump_6_Source_FlyBase_0000028_HG_519	gi|1102752807|gb|OIW35216.1|	34.33	0.027	46.6	hypothetical protein CONLIGDRAFT_46069 [Coniochaeta ligniaria NRRL 30616]
Dmel_0000028_acj6_abnormal_chemosensory_jump_6_Source_FlyBase_0000028_HG_519	gi|1028901502|gb|OAL03753.1|	29.87	0.027	47.4	hypothetical protein IQ06DRAFT_374820 [Stagonospora sp. SRC1lsM3a]
Dmel_0000028_acj6_abnormal_chemosensory_jump_6_Source_FlyBase_0000028_HG_519	gi|1109202270|ref|XP_019172469.1|	45.83	0.028	47.0	PREDICTED: homeobox-DDT domain protein RLT1-like [Ipomoea nil]
Dmel_0000028_acj6_abnormal_chemosensory_jump_6_Source_FlyBase_0000028_HG_519	gi|403214287|emb|CCK68788.1|	31.94	0.030	47.0	hypothetical protein KNAG_0B03460 [Kazachstania naganishii CBS 8797]
Dmel_0000028_acj6_abnormal_chemosensory_jump_6_Source_FlyBase_0000028_HG_519	gi|1022842584|ref|XP_016276575.1|	41.07	0.031	47.4	homeobox protein YOX1/YHP1 [Rhodotorula toruloides NP11]
Dmel_0000028_acj6_abnormal_chemosensory_jump_6_Source_FlyBase_0000028_HG_519	gi|1092162233|emb|CZS98334.1|	33.33	0.032	47.0	related to LIM homeobox protein [Rhynchosporium agropyri]
Dmel_0000028_acj6_abnormal_chemosensory_jump_6_Source_FlyBase_0000028_HG_519	gi|1147436511|ref|XP_020067630.1|	43.64	0.033	45.8	homeobox-domain-containing protein [Cyberlindnera jadinii NRRL Y-1542]
Dmel_0000028_acj6_abnormal_chemosensory_jump_6_Source_FlyBase_0000028_HG_519	gi|1092170816|emb|CZT08420.1|	33.33	0.035	47.0	related to LIM homeobox protein [Rhynchosporium commune]
Dmel_0000028_acj6_abnormal_chemosensory_jump_6_Source_FlyBase_0000028_HG_519	gi|1092143941|emb|CZT49896.1|	33.33	0.037	47.0	related to LIM homeobox protein [Rhynchosporium secalis]
Dmel_0000028_acj6_abnormal_chemosensory_jump_6_Source_FlyBase_0000028_HG_519	gi|1050856707|gb|OCW42033.1|	34.33	0.037	47.0	homeobox domain-containing protein [Diaporthe helianthi]
Dmel_0000028_acj6_abnormal_chemosensory_jump_6_Source_FlyBase_0000028_HG_519	gi|634351461|gb|KDE06640.1|	39.29	0.039	47.0	hypothetical protein MVLG_02993 [Microbotryum lychnidis-dioicae p1A1 Lamole]
Dmel_0000028_acj6_abnormal_chemosensory_jump_6_Source_FlyBase_0000028_HG_519	gi|749872201|gb|KIJ42252.1|	32.31	0.040	46.2	hypothetical protein M422DRAFT_254659 [Sphaerobolus stellatus SS14]
Dmel_0000028_acj6_abnormal_chemosensory_jump_6_Source_FlyBase_0000028_HG_519	gi|630964208|ref|XP_007878512.1|	36.07	0.040	47.0	hypothetical protein PFL1_02807 [Anthracocystis flocculosa PF-1]
Dmel_0000028_acj6_abnormal_chemosensory_jump_6_Source_FlyBase_0000028_HG_519	gi|302307137|ref|NP_983702.3|	36.84	0.040	43.9	ADL394Cp [Eremothecium gossypii ATCC 10895]
Dmel_0000028_acj6_abnormal_chemosensory_jump_6_Source_FlyBase_0000028_HG_519	gi|1023179098|ref|XP_016294232.1|	37.70	0.041	47.0	hypothetical protein PSEUBRA_SCAF12g01810 [Kalmanozyma brasiliensis GHG001]
Dmel_0000028_acj6_abnormal_chemosensory_jump_6_Source_FlyBase_0000028_HG_519	gi|908389559|gb|KND90220.1|	34.33	0.041	47.0	GS homeobox 2 [Tolypocladium ophioglossoides CBS 100239]
Dmel_0000028_acj6_abnormal_chemosensory_jump_6_Source_FlyBase_0000028_HG_519	gi|831757195|ref|XP_012748955.1|	31.67	0.043	46.2	hypothetical protein SAMD00019534_111720 [Acytostelium subglobosum LB1]
Dmel_0000028_acj6_abnormal_chemosensory_jump_6_Source_FlyBase_0000028_HG_519	gi|1087785717|ref|XP_018655772.1|	32.84	0.043	46.6	hypothetical protein TGAM01_10869 [Trichoderma gamsii]
Dmel_0000028_acj6_abnormal_chemosensory_jump_6_Source_FlyBase_0000028_HG_519	gi|384486975|gb|EIE79155.1|	32.10	0.044	46.2	hypothetical protein RO3G_03860 [Rhizopus delemar RA 99-880]
Dmel_0000028_acj6_abnormal_chemosensory_jump_6_Source_FlyBase_0000028_HG_519	gi|858056375|emb|CDR99786.1|	36.07	0.046	47.0	hypothetical protein, partial [Sporisorium scitamineum]
Dmel_0000028_acj6_abnormal_chemosensory_jump_6_Source_FlyBase_0000028_HG_519	gi|667733150|gb|KFA72607.1|	36.67	0.046	46.6	hypothetical protein S40288_08800 [Stachybotrys chartarum IBT 40288]
Dmel_0000028_acj6_abnormal_chemosensory_jump_6_Source_FlyBase_0000028_HG_519	gi|667520894|gb|KFA50165.1|	36.67	0.048	46.6	hypothetical protein S40293_03692 [Stachybotrys chartarum IBT 40293]
Dmel_0000028_acj6_abnormal_chemosensory_jump_6_Source_FlyBase_0000028_HG_519	gi|666405578|gb|KEY71068.1|	36.67	0.048	46.6	hypothetical protein S7711_00892 [Stachybotrys chartarum IBT 7711]
Dmel_0000028_acj6_abnormal_chemosensory_jump_6_Source_FlyBase_0000028_HG_519	gi|1003335374|emb|CDU25151.1|	36.07	0.049	47.0	uncharacterized protein SPSC_04985 [Sporisorium scitamineum]
Dmel_0000028_acj6_abnormal_chemosensory_jump_6_Source_FlyBase_0000028_HG_519	gi|920634129|gb|KOM16943.1|	35.82	0.049	46.6	hypothetical protein XA68_750 [Ophiocordyceps unilateralis]
Dmel_0000028_acj6_abnormal_chemosensory_jump_6_Source_FlyBase_0000028_HG_519	gi|1098869497|emb|SAM85729.1|	36.07	0.050	46.6	uncharacterized protein UBRO_07039 [Ustilago bromivora]
Dmel_0000028_acj6_abnormal_chemosensory_jump_6_Source_FlyBase_0000028_HG_519	gi|1069584844|ref|XP_018180531.1|	34.33	0.050	46.6	homeobox transcription factor [Purpureocillium lilacinum]
Dmel_0000028_acj6_abnormal_chemosensory_jump_6_Source_FlyBase_0000028_HG_519	gi|1032875047|gb|OAQ81763.1|	34.33	0.050	46.6	homeobox transcription factor [Purpureocillium lilacinum]
Dmel_0000028_acj6_abnormal_chemosensory_jump_6_Source_FlyBase_0000028_HG_519	gi|758359348|emb|CEP18173.1|	33.85	0.052	45.8	hypothetical protein [Parasitella parasitica]
Dmel_0000028_acj6_abnormal_chemosensory_jump_6_Source_FlyBase_0000028_HG_519	gi|1024755701|gb|KZZ94698.1|	32.84	0.053	46.6	homeobox transcription factor [Aschersonia aleyrodis RCEF 2490]
Dmel_0000028_acj6_abnormal_chemosensory_jump_6_Source_FlyBase_0000028_HG_519	gi|388856268|emb|CCF50077.1|	36.07	0.053	46.6	uncharacterized protein UHOR_07039 [Ustilago hordei]
Dmel_0000028_acj6_abnormal_chemosensory_jump_6_Source_FlyBase_0000028_HG_519	gi|667724292|gb|KFA66278.1|	36.67	0.055	46.2	hypothetical protein S40285_01877 [Stachybotrys chlorohalonata IBT 40285]
Dmel_0000028_acj6_abnormal_chemosensory_jump_6_Source_FlyBase_0000028_HG_519	gi|1069923681|ref|XP_018272092.1|	41.07	0.055	46.6	hypothetical protein RHOBADRAFT_43482 [Rhodotorula graminis WP1]
Dmel_0000028_acj6_abnormal_chemosensory_jump_6_Source_FlyBase_0000028_HG_519	gi|575485220|ref|XP_006681904.1|	34.92	0.058	46.2	hypothetical protein BATDEDRAFT_27558 [Batrachochytrium dendrobatidis JAM81]
Dmel_0000028_acj6_abnormal_chemosensory_jump_6_Source_FlyBase_0000028_HG_519	gi|550810296|gb|ERT02208.1|	34.33	0.062	46.2	hypothetical protein HMPREF1624_00506 [Sporothrix schenckii ATCC 58251]
Dmel_0000028_acj6_abnormal_chemosensory_jump_6_Source_FlyBase_0000028_HG_519	gi|1088696026|gb|OHF04323.1|	36.67	0.062	46.2	homeobox domain-containing protein [Colletotrichum orchidophilum]
Dmel_0000028_acj6_abnormal_chemosensory_jump_6_Source_FlyBase_0000028_HG_519	gi|1091734700|emb|SCV02774.1|	37.10	0.062	43.5	LANO_0G00166g1_1 [Lachancea nothofagi CBS 11611]
Dmel_0000028_acj6_abnormal_chemosensory_jump_6_Source_FlyBase_0000028_HG_519	gi|470491694|ref|XP_004345921.1|	37.29	0.062	46.2	homeobox domain containing protein [Acanthamoeba castellanii str. Neff]
Dmel_0000028_acj6_abnormal_chemosensory_jump_6_Source_FlyBase_0000028_HG_519	gi|1025651726|gb|OAA39257.1|	33.82	0.063	46.2	Homeodomain-like protein [Cordyceps brongniartii RCEF 3172]
Dmel_0000028_acj6_abnormal_chemosensory_jump_6_Source_FlyBase_0000028_HG_519	gi|748538197|gb|KIH88505.1|	34.33	0.063	46.2	homeobox transcription factor [Sporothrix brasiliensis 5110]
Dmel_0000028_acj6_abnormal_chemosensory_jump_6_Source_FlyBase_0000028_HG_519	gi|1027019276|ref|XP_016583240.1|	34.33	0.063	46.2	homeobox transcription factor [Sporothrix schenckii 1099-18]
Dmel_0000028_acj6_abnormal_chemosensory_jump_6_Source_FlyBase_0000028_HG_519	gi|996577622|gb|KXH25126.1|	36.67	0.066	46.2	homeobox domain-containing protein [Colletotrichum simmondsii]
Dmel_0000028_acj6_abnormal_chemosensory_jump_6_Source_FlyBase_0000028_HG_519	gi|667643271|ref|XP_008593467.1|	33.82	0.067	46.2	homeobox domain-containing protein [Beauveria bassiana ARSEF 2860]
Dmel_0000028_acj6_abnormal_chemosensory_jump_6_Source_FlyBase_0000028_HG_519	gi|909128610|gb|KNE55768.1|	39.66	0.068	45.4	hypothetical protein AMAG_17821 [Allomyces macrogynus ATCC 38327]
Dmel_0000028_acj6_abnormal_chemosensory_jump_6_Source_FlyBase_0000028_HG_519	gi|672384916|gb|KFG87008.1|	32.84	0.068	46.2	homeobox transcription factor [Metarhizium anisopliae]
Dmel_0000028_acj6_abnormal_chemosensory_jump_6_Source_FlyBase_0000028_HG_519	gi|629716271|ref|XP_007820162.1|	32.84	0.068	46.2	Homeobox [Metarhizium robertsii ARSEF 23]
Dmel_0000028_acj6_abnormal_chemosensory_jump_6_Source_FlyBase_0000028_HG_519	gi|972140359|gb|KUI66608.1|	34.33	0.069	46.2	Homeobox protein YOX1 [Valsa mali]
Dmel_0000028_acj6_abnormal_chemosensory_jump_6_Source_FlyBase_0000028_HG_519	gi|953407936|ref|XP_014546539.1|	32.84	0.071	46.2	homeobox transcription factor, partial [Metarhizium brunneum ARSEF 3297]
Dmel_0000028_acj6_abnormal_chemosensory_jump_6_Source_FlyBase_0000028_HG_519	gi|572281339|gb|ETS04363.1|	31.34	0.073	45.8	hypothetical protein M419DRAFT_73414 [Trichoderma reesei RUT C-30]
Dmel_0000028_acj6_abnormal_chemosensory_jump_6_Source_FlyBase_0000028_HG_519	gi|770392626|gb|KJK78608.1|	32.84	0.073	46.2	hypothetical protein H634G_05983 [Metarhizium anisopliae BRIP 53293]
Dmel_0000028_acj6_abnormal_chemosensory_jump_6_Source_FlyBase_0000028_HG_519	gi|972125120|gb|KUI54038.1|	34.33	0.073	46.2	Homeobox protein YOX1 [Valsa mali var. pyri]
Dmel_0000028_acj6_abnormal_chemosensory_jump_6_Source_FlyBase_0000028_HG_519	gi|589101525|ref|XP_006962785.1|	31.34	0.074	45.8	homeobox domain-containing protein [Trichoderma reesei QM6a]
Dmel_0000028_acj6_abnormal_chemosensory_jump_6_Source_FlyBase_0000028_HG_519	gi|996638027|gb|KXH62090.1|	36.67	0.076	45.8	homeobox domain-containing protein [Colletotrichum salicis]
Dmel_0000028_acj6_abnormal_chemosensory_jump_6_Source_FlyBase_0000028_HG_519	gi|818162758|gb|KKP02637.1|	31.34	0.077	45.8	hypothetical protein THAR02_05271 [Trichoderma harzianum]
Dmel_0000028_acj6_abnormal_chemosensory_jump_6_Source_FlyBase_0000028_HG_519	gi|996611393|gb|KXH45922.1|	36.67	0.077	45.8	homeobox domain-containing protein [Colletotrichum nymphaeae SA-01]
Dmel_0000028_acj6_abnormal_chemosensory_jump_6_Source_FlyBase_0000028_HG_519	gi|953475029|ref|XP_014580989.1|	32.84	0.078	45.8	homeobox transcription factor, partial [Metarhizium majus ARSEF 297]
Dmel_0000028_acj6_abnormal_chemosensory_jump_6_Source_FlyBase_0000028_HG_519	gi|1063869690|ref|XP_018003295.1|	39.39	0.079	45.8	hypothetical protein AB675_7067 [Phialophora attae]
Dmel_0000028_acj6_abnormal_chemosensory_jump_6_Source_FlyBase_0000028_HG_519	gi|347829909|emb|CCD45606.1|	30.34	0.079	45.8	similar to transcription factor Homeo [Botrytis cinerea T4]
Dmel_0000028_acj6_abnormal_chemosensory_jump_6_Source_FlyBase_0000028_HG_519	gi|629692611|ref|XP_007811597.1|	32.84	0.080	45.8	homeobox transcription factor, putative [Metarhizium acridum CQMa 102]
Dmel_0000028_acj6_abnormal_chemosensory_jump_6_Source_FlyBase_0000028_HG_519	gi|751755955|gb|KIN04131.1|	28.85	0.080	45.8	hypothetical protein OIDMADRAFT_194382 [Oidiodendron maius Zn]
Dmel_0000028_acj6_abnormal_chemosensory_jump_6_Source_FlyBase_0000028_HG_519	gi|550805319|gb|ERS97236.1|	28.38	0.081	46.2	CAMK protein kinase [Sporothrix schenckii ATCC 58251]
Dmel_0000028_acj6_abnormal_chemosensory_jump_6_Source_FlyBase_0000028_HG_519	gi|743660823|gb|KID88055.1|	32.84	0.084	45.8	homeobox transcription factor [Metarhizium guizhouense ARSEF 977]
Dmel_0000028_acj6_abnormal_chemosensory_jump_6_Source_FlyBase_0000028_HG_519	gi|615445931|ref|XP_007593204.1|	36.67	0.086	45.8	homeobox domain-containing protein [Colletotrichum fioriniae PJ7]
Dmel_0000028_acj6_abnormal_chemosensory_jump_6_Source_FlyBase_0000028_HG_519	gi|927411894|ref|XP_013951778.1|	31.34	0.086	45.8	hypothetical protein TRIVIDRAFT_42882 [Trichoderma virens Gv29-8]
Dmel_0000028_acj6_abnormal_chemosensory_jump_6_Source_FlyBase_0000028_HG_519	gi|551570433|ref|XP_005771142.1|	37.93	0.087	45.4	hypothetical protein EMIHUDRAFT_243560 [Emiliania huxleyi CCMP1516]
Dmel_0000028_acj6_abnormal_chemosensory_jump_6_Source_FlyBase_0000028_HG_519	gi|1102240427|ref|XP_019038554.1|	35.44	0.087	44.7	hypothetical protein WICANDRAFT_63843 [Wickerhamomyces anomalus NRRL Y-366-8]
Dmel_0000028_acj6_abnormal_chemosensory_jump_6_Source_FlyBase_0000028_HG_519	gi|821083406|gb|KKY36831.1|	34.33	0.089	45.8	putative homeobox domain-containing protein [Diaporthe ampelina]
Dmel_0000028_acj6_abnormal_chemosensory_jump_6_Source_FlyBase_0000028_HG_519	gi|1026959107|ref|XP_016589140.1|	30.12	0.092	45.8	hypothetical protein SPSK_02170 [Sporothrix schenckii 1099-18]
Dmel_0000028_acj6_abnormal_chemosensory_jump_6_Source_FlyBase_0000028_HG_519	gi|1153495282|gb|OPB46759.1|	31.34	0.095	45.8	homeobox transcriptional regulator [Trichoderma guizhouense]
Dmel_0000028_acj6_abnormal_chemosensory_jump_6_Source_FlyBase_0000028_HG_519	gi|640926391|gb|KDN70142.1|	36.67	0.097	45.8	putative homeobox domain-containing protein [Colletotrichum sublineola]
Dmel_0000028_acj6_abnormal_chemosensory_jump_6_Source_FlyBase_0000028_HG_519	gi|472237775|gb|EMR82661.1|	30.34	0.099	45.4	putative homeobox domain-containing protein [Botrytis cinerea BcDW1]
Dmel_0000028_acj6_abnormal_chemosensory_jump_6_Source_FlyBase_0000028_HG_519	gi|1065006886|gb|ODV95199.1|	31.73	0.10	42.7	hypothetical protein PACTADRAFT_42688 [Pachysolen tannophilus NRRL Y-2460]
Dmel_0000028_acj6_abnormal_chemosensory_jump_6_Source_FlyBase_0000028_HG_519	gi|1032645378|gb|OAQ26696.1|	40.74	0.10	45.8	hypothetical protein K457DRAFT_157380 [Mortierella elongata AG-77]
Dmel_0000028_acj6_abnormal_chemosensory_jump_6_Source_FlyBase_0000028_HG_519	gi|799243695|gb|KJZ72661.1|	31.65	0.11	45.4	hypothetical protein HIM_08020 [Hirsutella minnesotensis 3608]
Dmel_0000028_acj6_abnormal_chemosensory_jump_6_Source_FlyBase_0000028_HG_519	gi|1069513730|ref|XP_018148834.1|	32.84	0.11	45.4	homeobox transcription factor [Pochonia chlamydosporia 170]
Dmel_0000028_acj6_abnormal_chemosensory_jump_6_Source_FlyBase_0000028_HG_519	gi|827063389|ref|XP_008093246.1|	36.67	0.12	45.4	homeobox domain-containing protein [Colletotrichum graminicola M1.001]
Dmel_0000028_acj6_abnormal_chemosensory_jump_6_Source_FlyBase_0000028_HG_519	gi|1003744637|gb|KXX80145.1|	34.33	0.12	45.4	Homeobox protein YOX1 [Madurella mycetomatis]
Dmel_0000028_acj6_abnormal_chemosensory_jump_6_Source_FlyBase_0000028_HG_519	gi|751356978|gb|KIL94700.1|	35.00	0.12	45.4	hypothetical protein FAVG1_01631 [Fusarium avenaceum]
Dmel_0000028_acj6_abnormal_chemosensory_jump_6_Source_FlyBase_0000028_HG_519	gi|402471209|gb|EJW05066.1|	36.21	0.12	43.9	hypothetical protein EDEG_00847 [Edhazardia aedis USNM 41457]
Dmel_0000028_acj6_abnormal_chemosensory_jump_6_Source_FlyBase_0000028_HG_519	gi|85112826|ref|XP_964419.1|	32.84	0.12	45.4	hypothetical protein NCU03266 [Neurospora crassa OR74A]
Dmel_0000028_acj6_abnormal_chemosensory_jump_6_Source_FlyBase_0000028_HG_519	gi|302922517|ref|XP_003053482.1|	32.84	0.13	45.1	hypothetical protein NECHADRAFT_98757 [Nectria haematococca mpVI 77-13-4]
Dmel_0000028_acj6_abnormal_chemosensory_jump_6_Source_FlyBase_0000028_HG_519	gi|350296393|gb|EGZ77370.1|	32.84	0.13	45.4	hypothetical protein NEUTE2DRAFT_78800 [Neurospora tetrasperma FGSC 2509]
Dmel_0000028_acj6_abnormal_chemosensory_jump_6_Source_FlyBase_0000028_HG_519	gi|628833009|ref|XP_007766808.1|	38.71	0.14	45.4	hypothetical protein CONPUDRAFT_136090 [Coniophora puteana RWD-64-598 SS2]
Dmel_0000028_acj6_abnormal_chemosensory_jump_6_Source_FlyBase_0000028_HG_519	gi|1069920275|ref|XP_018273808.1|	36.84	0.14	45.1	hypothetical protein RHOBADRAFT_51574 [Rhodotorula graminis WP1]
Dmel_0000028_acj6_abnormal_chemosensory_jump_6_Source_FlyBase_0000028_HG_519	gi|681092136|emb|CDP22541.1|	34.33	0.14	45.1	pah4 homeobox protein encoded by the pah4 gene [Podospora anserina S mat+]
Dmel_0000028_acj6_abnormal_chemosensory_jump_6_Source_FlyBase_0000028_HG_519	gi|171694988|ref|XP_001912418.1|	34.33	0.15	45.1	hypothetical protein [Podospora anserina S mat+]
Dmel_0000028_acj6_abnormal_chemosensory_jump_6_Source_FlyBase_0000028_HG_519	gi|1071044816|ref|XP_018278808.1|	41.07	0.15	45.1	hypothetical protein CC85DRAFT_285562 [Cutaneotrichosporon oleaginosus]
Dmel_0000028_acj6_abnormal_chemosensory_jump_6_Source_FlyBase_0000028_HG_519	gi|1092952262|ref|XP_018743899.1|	31.34	0.15	44.7	hypothetical protein FVEG_01221 [Fusarium verticillioides 7600]
Dmel_0000028_acj6_abnormal_chemosensory_jump_6_Source_FlyBase_0000028_HG_519	gi|729715803|emb|CEI88002.1|	33.33	0.15	44.7	hypothetical protein RMCBS344292_02407 [Rhizopus microsporus]
Dmel_0000028_acj6_abnormal_chemosensory_jump_6_Source_FlyBase_0000028_HG_519	gi|727144174|emb|CEG73457.1|	33.33	0.15	44.7	hypothetical protein RMATCC62417_08836 [Rhizopus microsporus]
Dmel_0000028_acj6_abnormal_chemosensory_jump_6_Source_FlyBase_0000028_HG_519	gi|961952658|gb|KTB29772.1|	36.07	0.15	44.7	hypothetical protein WG66_17651 [Moniliophthora roreri]
Dmel_0000028_acj6_abnormal_chemosensory_jump_6_Source_FlyBase_0000028_HG_519	gi|116182450|ref|XP_001221074.1|	33.33	0.15	45.4	hypothetical protein CHGG_01853 [Chaetomium globosum CBS 148.51]
Dmel_0000028_acj6_abnormal_chemosensory_jump_6_Source_FlyBase_0000028_HG_519	gi|936417215|gb|KPM45453.1|	35.00	0.15	45.1	hypothetical protein AK830_g1053 [Neonectria ditissima]
Dmel_0000028_acj6_abnormal_chemosensory_jump_6_Source_FlyBase_0000028_HG_519	gi|1092952260|ref|XP_018743897.1|	31.34	0.15	44.7	hypothetical protein FVEG_01221 [Fusarium verticillioides 7600]
Dmel_0000028_acj6_abnormal_chemosensory_jump_6_Source_FlyBase_0000028_HG_519	gi|630177197|ref|XP_007844104.1|	36.07	0.16	44.7	hypothetical protein Moror_6850 [Moniliophthora roreri MCA 2997]
Dmel_0000028_acj6_abnormal_chemosensory_jump_6_Source_FlyBase_0000028_HG_519	gi|512193691|gb|EPE09448.1|	32.84	0.16	45.1	homeobox domain-containing protein [Ophiostoma piceae UAMH 11346]
Dmel_0000028_acj6_abnormal_chemosensory_jump_6_Source_FlyBase_0000028_HG_519	gi|750939731|gb|KIJ97743.1|	34.09	0.17	45.1	hypothetical protein K443DRAFT_105165 [Laccaria amethystina LaAM-08-1]
Dmel_0000028_acj6_abnormal_chemosensory_jump_6_Source_FlyBase_0000028_HG_519	gi|698998414|ref|XP_009856188.1|	32.84	0.17	45.1	hypothetical protein NEUTE1DRAFT_133183 [Neurospora tetrasperma FGSC 2508]
Dmel_0000028_acj6_abnormal_chemosensory_jump_6_Source_FlyBase_0000028_HG_519	gi|729713805|emb|CEI89899.1|	33.33	0.17	44.7	hypothetical protein RMCBS344292_04240 [Rhizopus microsporus]
Dmel_0000028_acj6_abnormal_chemosensory_jump_6_Source_FlyBase_0000028_HG_519	gi|758983955|ref|XP_011391247.1|	36.07	0.17	45.1	hypothetical protein UMAG_04928 [Ustilago maydis 521]
Dmel_0000028_acj6_abnormal_chemosensory_jump_6_Source_FlyBase_0000028_HG_519	gi|1057461861|gb|ODA79528.1|	31.75	0.18	44.3	hypothetical protein RJ55_05122 [Drechmeria coniospora]
Dmel_0000028_acj6_abnormal_chemosensory_jump_6_Source_FlyBase_0000028_HG_519	gi|1063253143|gb|ODQ75569.1|	35.09	0.18	45.1	hypothetical protein LIPSTDRAFT_102327 [Lipomyces starkeyi NRRL Y-11557]
Dmel_0000028_acj6_abnormal_chemosensory_jump_6_Source_FlyBase_0000028_HG_519	gi|1035384568|gb|OAX41062.1|	34.85	0.18	44.7	homeobox-domain-containing protein [Rhizopogon vinicolor AM-OR11-026]
Dmel_0000028_acj6_abnormal_chemosensory_jump_6_Source_FlyBase_0000028_HG_519	gi|477507489|gb|ENH60783.1|	31.34	0.18	44.7	GS homeobox 2 [Fusarium oxysporum f. sp. cubense race 1]
Dmel_0000028_acj6_abnormal_chemosensory_jump_6_Source_FlyBase_0000028_HG_519	gi|1040034462|gb|OBS27187.1|	31.34	0.18	44.7	hypothetical protein FPOA_01128 [Fusarium poae]
Dmel_0000028_acj6_abnormal_chemosensory_jump_6_Source_FlyBase_0000028_HG_519	gi|1111508904|emb|CVK83339.1|	31.34	0.19	44.7	related to LIM homeobox protein [Fusarium mangiferae]
Dmel_0000028_acj6_abnormal_chemosensory_jump_6_Source_FlyBase_0000028_HG_519	gi|1111493262|emb|CZR35018.1|	31.34	0.19	44.7	related to LIM homeobox protein [Fusarium proliferatum ET1]
Dmel_0000028_acj6_abnormal_chemosensory_jump_6_Source_FlyBase_0000028_HG_519	gi|1070313224|ref|XP_018232136.1|	31.34	0.19	44.7	hypothetical protein FOXG_00297 [Fusarium oxysporum f. sp. lycopersici 4287]
Dmel_0000028_acj6_abnormal_chemosensory_jump_6_Source_FlyBase_0000028_HG_519	gi|1111466166|emb|CVL10273.1|	31.34	0.19	44.7	related to LIM homeobox protein [Fusarium proliferatum]
Dmel_0000028_acj6_abnormal_chemosensory_jump_6_Source_FlyBase_0000028_HG_519	gi|1092952258|ref|XP_018743893.1|	31.34	0.19	44.7	hypothetical protein FVEG_01221 [Fusarium verticillioides 7600]
Dmel_0000028_acj6_abnormal_chemosensory_jump_6_Source_FlyBase_0000028_HG_519	gi|517310782|emb|CCT62190.1|	31.34	0.19	44.7	related to LIM homeobox protein [Fusarium fujikuroi IMI 58289]
Dmel_0000028_acj6_abnormal_chemosensory_jump_6_Source_FlyBase_0000028_HG_519	gi|342879544|gb|EGU80789.1|	31.34	0.19	44.7	hypothetical protein FOXB_08656 [Fusarium oxysporum Fo5176]
Dmel_0000028_acj6_abnormal_chemosensory_jump_6_Source_FlyBase_0000028_HG_519	gi|587671898|gb|EWY94239.1|	31.34	0.19	44.7	hypothetical protein FOYG_07067 [Fusarium oxysporum FOSC 3-a]
Dmel_0000028_acj6_abnormal_chemosensory_jump_6_Source_FlyBase_0000028_HG_519	gi|685866831|ref|XP_009260448.1|	31.34	0.19	44.7	hypothetical protein FPSE_09056 [Fusarium pseudograminearum CS3096]
Dmel_0000028_acj6_abnormal_chemosensory_jump_6_Source_FlyBase_0000028_HG_519	gi|758188966|ref|XP_011316863.1|	31.34	0.20	44.7	hypothetical protein FGSG_01100 [Fusarium graminearum PH-1]
Dmel_0000028_acj6_abnormal_chemosensory_jump_6_Source_FlyBase_0000028_HG_519	gi|587755612|gb|EXA53328.1|	31.34	0.20	44.7	hypothetical protein FOVG_01215 [Fusarium oxysporum f. sp. pisi HDV247]
Dmel_0000028_acj6_abnormal_chemosensory_jump_6_Source_FlyBase_0000028_HG_519	gi|751002493|gb|KIK44622.1|	35.48	0.20	44.3	hypothetical protein CY34DRAFT_611334 [Suillus luteus UH-Slu-Lm8-n1]
Dmel_0000028_acj6_abnormal_chemosensory_jump_6_Source_FlyBase_0000028_HG_519	gi|475664393|gb|EMT62188.1|	31.34	0.20	44.7	GS homeobox 2 [Fusarium oxysporum f. sp. cubense race 4]
Dmel_0000028_acj6_abnormal_chemosensory_jump_6_Source_FlyBase_0000028_HG_519	gi|1026991906|ref|XP_016607917.1|	39.29	0.20	44.7	hypothetical protein SPPG_05249 [Spizellomyces punctatus DAOM BR117]
Dmel_0000028_acj6_abnormal_chemosensory_jump_6_Source_FlyBase_0000028_HG_519	gi|1043305251|gb|OBZ89922.1|	30.65	0.20	43.5	Transcription factor LBX2 [Choanephora cucurbitarum]
Dmel_0000028_acj6_abnormal_chemosensory_jump_6_Source_FlyBase_0000028_HG_519	gi|591451223|gb|EXL83547.1|	31.34	0.20	44.7	hypothetical protein FOPG_03687 [Fusarium oxysporum f. sp. conglutinans race 2 54008]
Dmel_0000028_acj6_abnormal_chemosensory_jump_6_Source_FlyBase_0000028_HG_519	gi|727133647|emb|CEG83013.1|	33.33	0.21	44.3	hypothetical protein RMATCC62417_16995 [Rhizopus microsporus]
Dmel_0000028_acj6_abnormal_chemosensory_jump_6_Source_FlyBase_0000028_HG_519	gi|1070313226|ref|XP_018232137.1|	31.34	0.21	44.7	hypothetical protein FOXG_00297 [Fusarium oxysporum f. sp. lycopersici 4287]
Dmel_0000028_acj6_abnormal_chemosensory_jump_6_Source_FlyBase_0000028_HG_519	gi|587671899|gb|EWY94240.1|	31.34	0.21	44.7	hypothetical protein FOYG_07067 [Fusarium oxysporum FOSC 3-a]
Dmel_0000028_acj6_abnormal_chemosensory_jump_6_Source_FlyBase_0000028_HG_519	gi|1008934603|gb|KYK57643.1|	31.75	0.21	43.9	hypothetical protein DCS_04655 [Drechmeria coniospora]
Dmel_0000028_acj6_abnormal_chemosensory_jump_6_Source_FlyBase_0000028_HG_519	gi|591479816|gb|EXM10876.1|	31.34	0.22	44.7	hypothetical protein FOIG_00780 [Fusarium oxysporum f. sp. cubense tropical race 4 54006]
Dmel_0000028_acj6_abnormal_chemosensory_jump_6_Source_FlyBase_0000028_HG_519	gi|551619188|ref|XP_005790184.1|	41.67	0.22	43.1	hypothetical protein EMIHUDRAFT_446945 [Emiliania huxleyi CCMP1516]
Dmel_0000028_acj6_abnormal_chemosensory_jump_6_Source_FlyBase_0000028_HG_519	gi|150866660|ref|XP_001386328.2|	38.60	0.23	42.0	Homeodomain protein [Scheffersomyces stipitis CBS 6054]
Dmel_0000028_acj6_abnormal_chemosensory_jump_6_Source_FlyBase_0000028_HG_519	gi|1063030368|gb|JAT53341.1|	33.77	0.23	44.3	Zinc finger homeobox protein 4, partial [Anthurium amnicola]
Dmel_0000028_acj6_abnormal_chemosensory_jump_6_Source_FlyBase_0000028_HG_519	gi|1069484505|ref|XP_018164452.1|	36.67	0.24	44.3	homeobox domain-containing protein [Colletotrichum higginsianum IMI 349063]
Dmel_0000028_acj6_abnormal_chemosensory_jump_6_Source_FlyBase_0000028_HG_519	gi|927756278|gb|KPA39687.1|	31.34	0.24	44.3	gs homeobox 2 [Fusarium langsethiae]
Dmel_0000028_acj6_abnormal_chemosensory_jump_6_Source_FlyBase_0000028_HG_519	gi|1057464186|gb|ODA81853.1|	32.84	0.25	44.3	hypothetical protein RJ55_00358 [Drechmeria coniospora]
Dmel_0000028_acj6_abnormal_chemosensory_jump_6_Source_FlyBase_0000028_HG_519	gi|380494979|emb|CCF32745.1|	36.67	0.25	43.5	hypothetical protein CH063_05074 [Colletotrichum higginsianum]
Dmel_0000028_acj6_abnormal_chemosensory_jump_6_Source_FlyBase_0000028_HG_519	gi|299749441|ref|XP_001838757.2|	33.82	0.26	44.3	hypothetical protein CC1G_12380 [Coprinopsis cinerea okayama7#130]
Dmel_0000028_acj6_abnormal_chemosensory_jump_6_Source_FlyBase_0000028_HG_519	gi|302309091|ref|XP_002999502.1|	35.94	0.26	41.6	AFR751Wp [Eremothecium gossypii ATCC 10895]
Dmel_0000028_acj6_abnormal_chemosensory_jump_6_Source_FlyBase_0000028_HG_519	gi|1025677148|gb|OAA64468.1|	36.67	0.27	44.3	homeobox transcription factor [Sporothrix insectorum RCEF 264]
Dmel_0000028_acj6_abnormal_chemosensory_jump_6_Source_FlyBase_0000028_HG_519	gi|573986935|ref|XP_006671388.1|	32.84	0.27	44.3	homeobox transcription factor, putative [Cordyceps militaris CM01]
Dmel_0000028_acj6_abnormal_chemosensory_jump_6_Source_FlyBase_0000028_HG_519	gi|1025695250|gb|OAA82531.1|	35.00	0.28	44.3	Homeodomain-like protein [Cordyceps confragosa RCEF 1005]
Dmel_0000028_acj6_abnormal_chemosensory_jump_6_Source_FlyBase_0000028_HG_519	gi|551574410|ref|XP_005772967.1|	41.67	0.28	43.5	hypothetical protein EMIHUDRAFT_450965 [Emiliania huxleyi CCMP1516]
Dmel_0000028_acj6_abnormal_chemosensory_jump_6_Source_FlyBase_0000028_HG_519	gi|913759257|emb|CRK41756.1|	32.84	0.28	44.3	hypothetical protein BN1708_008566 [Verticillium longisporum]
Dmel_0000028_acj6_abnormal_chemosensory_jump_6_Source_FlyBase_0000028_HG_519	gi|1069166962|ref|XP_018077075.1|	33.33	0.28	44.3	hypothetical protein LY89DRAFT_680839 [Phialocephala scopiformis]
Dmel_0000028_acj6_abnormal_chemosensory_jump_6_Source_FlyBase_0000028_HG_519	gi|661187103|emb|CDH50513.1|	36.67	0.30	43.9	predicted protein [Lichtheimia corymbifera JMRC:FSU:9682]
Dmel_0000028_acj6_abnormal_chemosensory_jump_6_Source_FlyBase_0000028_HG_519	gi|1032906059|gb|OAR01651.1|	35.00	0.30	43.9	hypothetical protein LLEC1_05011 [Cordyceps confragosa]
Dmel_0000028_acj6_abnormal_chemosensory_jump_6_Source_FlyBase_0000028_HG_519	gi|913902570|emb|CRK06727.1|	32.84	0.31	44.3	hypothetical protein BN1723_008927 [Verticillium longisporum]
Dmel_0000028_acj6_abnormal_chemosensory_jump_6_Source_FlyBase_0000028_HG_519	gi|399163826|emb|CCE35347.1|	35.00	0.31	43.9	related to LIM homeobox protein [Claviceps purpurea 20.1]
Dmel_0000028_acj6_abnormal_chemosensory_jump_6_Source_FlyBase_0000028_HG_519	gi|697084332|ref|XP_009655167.1|	32.84	0.32	43.9	hypothetical protein VDAG_03007 [Verticillium dahliae VdLs.17]
Dmel_0000028_acj6_abnormal_chemosensory_jump_6_Source_FlyBase_0000028_HG_519	gi|1149592944|gb|OON01988.1|	36.96	0.32	43.9	hypothetical protein BSLG_07417 [Batrachochytrium salamandrivorans]
Dmel_0000028_acj6_abnormal_chemosensory_jump_6_Source_FlyBase_0000028_HG_519	gi|1089711289|ref|XP_018708150.1|	32.84	0.33	43.9	Homeodomain-like protein [Isaria fumosorosea ARSEF 2679]
Dmel_0000028_acj6_abnormal_chemosensory_jump_6_Source_FlyBase_0000028_HG_519	gi|1022799802|ref|XP_016213419.1|	35.00	0.34	43.9	hypothetical protein PV09_05311 [Verruconis gallopava]
Dmel_0000028_acj6_abnormal_chemosensory_jump_6_Source_FlyBase_0000028_HG_519	gi|729184899|emb|CEJ90753.1|	32.84	0.34	43.9	hypothetical protein VHEMI06514 [Torrubiella hemipterigena]
Dmel_0000028_acj6_abnormal_chemosensory_jump_6_Source_FlyBase_0000028_HG_519	gi|618810625|ref|XP_007307996.1|	31.25	0.34	44.3	hypothetical protein STEHIDRAFT_170978 [Stereum hirsutum FP-91666 SS1]
Dmel_0000028_acj6_abnormal_chemosensory_jump_6_Source_FlyBase_0000028_HG_519	gi|1020459498|gb|KZL88145.1|	35.00	0.34	43.9	homeobox transcription factor, partial [Colletotrichum incanum]
Dmel_0000028_acj6_abnormal_chemosensory_jump_6_Source_FlyBase_0000028_HG_519	gi|5502|emb|CAA44264.1|	36.36	0.35	43.5	YOX 1 [Saccharomyces cerevisiae]
Dmel_0000028_acj6_abnormal_chemosensory_jump_6_Source_FlyBase_0000028_HG_519	gi|671686910|emb|CDS11470.1|	37.29	0.36	43.9	hypothetical protein LRAMOSA03733 [Lichtheimia ramosa]
Dmel_0000028_acj6_abnormal_chemosensory_jump_6_Source_FlyBase_0000028_HG_519	gi|302411140|ref|XP_003003403.1|	32.84	0.36	43.9	conserved hypothetical protein [Verticillium alfalfae VaMs.102]
Dmel_0000028_acj6_abnormal_chemosensory_jump_6_Source_FlyBase_0000028_HG_519	gi|1023194097|gb|KZS91666.1|	37.50	0.38	43.9	homeobox-domain-containing protein [Sistotremastrum niveocremeum HHB9708]
Dmel_0000028_acj6_abnormal_chemosensory_jump_6_Source_FlyBase_0000028_HG_519	gi|597582011|ref|XP_007294062.1|	35.53	0.39	43.9	homeobox domain-containing protein [Marssonina brunnea f. sp. 'multigermtubi' MB_m1]
Dmel_0000028_acj6_abnormal_chemosensory_jump_6_Source_FlyBase_0000028_HG_519	gi|470493940|ref|XP_004346572.1|	35.00	0.39	43.5	homeobox domain containing protein [Acanthamoeba castellanii str. Neff]
Dmel_0000028_acj6_abnormal_chemosensory_jump_6_Source_FlyBase_0000028_HG_519	gi|323347094|gb|EGA81369.1|	36.36	0.40	43.5	Yox1p [Saccharomyces cerevisiae Lalvin QA23]
Dmel_0000028_acj6_abnormal_chemosensory_jump_6_Source_FlyBase_0000028_HG_519	gi|353227220|emb|CCA77737.1|	32.10	0.42	43.5	hypothetical protein PIIN_02959 [Serendipita indica DSM 11827]
Dmel_0000028_acj6_abnormal_chemosensory_jump_6_Source_FlyBase_0000028_HG_519	gi|1128267171|gb|OLN94239.1|	35.00	0.42	43.5	MBF complex negative regulatory component yox1 [Colletotrichum chlorophyti]
Dmel_0000028_acj6_abnormal_chemosensory_jump_6_Source_FlyBase_0000028_HG_519	gi|909132347|gb|KNE58947.1|	33.33	0.42	43.5	hypothetical protein, variant [Allomyces macrogynus ATCC 38327]
Dmel_0000028_acj6_abnormal_chemosensory_jump_6_Source_FlyBase_0000028_HG_519	gi|639573846|gb|KDN51221.1|	34.55	0.43	41.2	hypothetical protein RSAG8_00850, partial [Rhizoctonia solani AG-8 WAC10335]
Dmel_0000028_acj6_abnormal_chemosensory_jump_6_Source_FlyBase_0000028_HG_519	gi|299751575|ref|XP_001830355.2|	32.50	0.43	43.1	hypothetical protein CC1G_01991 [Coprinopsis cinerea okayama7#130]
Dmel_0000028_acj6_abnormal_chemosensory_jump_6_Source_FlyBase_0000028_HG_519	gi|923124177|ref|XP_013755557.1|	36.67	0.44	43.5	Phox2 [Thecamonas trahens ATCC 50062]
Dmel_0000028_acj6_abnormal_chemosensory_jump_6_Source_FlyBase_0000028_HG_519	gi|1103347179|gb|OJA13077.1|	33.33	0.45	43.1	hypothetical protein AZE42_01890 [Rhizopogon vesiculosus]
Dmel_0000028_acj6_abnormal_chemosensory_jump_6_Source_FlyBase_0000028_HG_519	gi|1063854139|ref|XP_017987173.1|	33.33	0.47	40.8	HDL567Cp [Eremothecium sinecaudum]
Dmel_0000028_acj6_abnormal_chemosensory_jump_6_Source_FlyBase_0000028_HG_519	gi|758351282|dbj|GAN06568.1|	29.73	0.48	43.5	hypothetical protein MAM1_0128c06054 [Mucor ambiguus]
Dmel_0000028_acj6_abnormal_chemosensory_jump_6_Source_FlyBase_0000028_HG_519	gi|751743588|gb|KIM91860.1|	30.77	0.50	43.1	hypothetical protein PILCRDRAFT_101484 [Piloderma croceum F 1598]
Dmel_0000028_acj6_abnormal_chemosensory_jump_6_Source_FlyBase_0000028_HG_519	gi|336267446|ref|XP_003348489.1|	31.34	0.51	43.5	hypothetical protein SMAC_02983 [Sordaria macrospora k-hell]
Dmel_0000028_acj6_abnormal_chemosensory_jump_6_Source_FlyBase_0000028_HG_519	gi|584363897|gb|EWG83906.1|	36.36	0.51	43.1	Yox1p [Saccharomyces cerevisiae R008]
Dmel_0000028_acj6_abnormal_chemosensory_jump_6_Source_FlyBase_0000028_HG_519	gi|767218145|gb|AJS96747.1|	36.36	0.51	43.1	Yox1p [Saccharomyces cerevisiae YJM1463]
Dmel_0000028_acj6_abnormal_chemosensory_jump_6_Source_FlyBase_0000028_HG_519	gi|767183736|gb|AJS62722.1|	36.36	0.51	43.1	Yox1p [Saccharomyces cerevisiae YJM195]
Dmel_0000028_acj6_abnormal_chemosensory_jump_6_Source_FlyBase_0000028_HG_519	gi|392297555|gb|EIW08655.1|	36.36	0.52	43.1	Yox1p [Saccharomyces cerevisiae CEN.PK113-7D]
Dmel_0000028_acj6_abnormal_chemosensory_jump_6_Source_FlyBase_0000028_HG_519	gi|758359858|emb|CEP18102.1|	36.21	0.52	42.7	hypothetical protein [Parasitella parasitica]
Dmel_0000028_acj6_abnormal_chemosensory_jump_6_Source_FlyBase_0000028_HG_519	gi|767207224|gb|AJS86290.1|	36.36	0.52	43.1	Yox1p [Saccharomyces cerevisiae YJM1356]
Dmel_0000028_acj6_abnormal_chemosensory_jump_6_Source_FlyBase_0000028_HG_519	gi|767212037|gb|AJS90653.1|	36.36	0.53	43.1	Yox1p [Saccharomyces cerevisiae YJM1401]
Dmel_0000028_acj6_abnormal_chemosensory_jump_6_Source_FlyBase_0000028_HG_519	gi|767205482|gb|AJS85416.1|	36.36	0.54	43.1	Yox1p [Saccharomyces cerevisiae YJM1342]
Dmel_0000028_acj6_abnormal_chemosensory_jump_6_Source_FlyBase_0000028_HG_519	gi|323336202|gb|EGA77473.1|	36.36	0.54	43.1	Yox1p [Saccharomyces cerevisiae Vin13]
Dmel_0000028_acj6_abnormal_chemosensory_jump_6_Source_FlyBase_0000028_HG_519	gi|767202862|gb|AJS81501.1|	36.36	0.55	43.1	Yox1p [Saccharomyces cerevisiae YJM1273]
Dmel_0000028_acj6_abnormal_chemosensory_jump_6_Source_FlyBase_0000028_HG_519	gi|349580258|dbj|GAA25418.1|	36.36	0.55	43.1	K7_Yox1p [Saccharomyces cerevisiae Kyokai no. 7]
Dmel_0000028_acj6_abnormal_chemosensory_jump_6_Source_FlyBase_0000028_HG_519	gi|767187095|gb|AJS65772.1|	36.36	0.56	43.1	Yox1p [Saccharomyces cerevisiae YJM428]
Dmel_0000028_acj6_abnormal_chemosensory_jump_6_Source_FlyBase_0000028_HG_519	gi|6323614|ref|NP_013685.1|	36.36	0.56	43.1	Yox1p [Saccharomyces cerevisiae S288c]
Dmel_0000028_acj6_abnormal_chemosensory_jump_6_Source_FlyBase_0000028_HG_519	gi|672828171|gb|KFH73060.1|	31.67	0.56	43.1	hypothetical protein MVEG_00285 [Mortierella verticillata NRRL 6337]
Dmel_0000028_acj6_abnormal_chemosensory_jump_6_Source_FlyBase_0000028_HG_519	gi|584369325|gb|EWG89286.1|	36.36	0.56	43.1	Yox1p [Saccharomyces cerevisiae P301]
Dmel_0000028_acj6_abnormal_chemosensory_jump_6_Source_FlyBase_0000028_HG_519	gi|767182997|gb|AJS62287.1|	36.36	0.56	43.1	Yox1p [Saccharomyces cerevisiae YJM193]
Dmel_0000028_acj6_abnormal_chemosensory_jump_6_Source_FlyBase_0000028_HG_519	gi|767187974|gb|AJS66649.1|	36.36	0.57	43.1	Yox1p [Saccharomyces cerevisiae YJM451]
Dmel_0000028_acj6_abnormal_chemosensory_jump_6_Source_FlyBase_0000028_HG_519	gi|767184612|gb|AJS63596.1|	36.36	0.58	42.7	Yox1p [Saccharomyces cerevisiae YJM248]
Dmel_0000028_acj6_abnormal_chemosensory_jump_6_Source_FlyBase_0000028_HG_519	gi|530479915|gb|EQB59017.1|	35.00	0.58	43.1	hypothetical protein CGLO_00664 [Colletotrichum gloeosporioides Cg-14]
Dmel_0000028_acj6_abnormal_chemosensory_jump_6_Source_FlyBase_0000028_HG_519	gi|948278101|gb|KRH93038.1|	32.14	0.59	40.8	putative Homeodomain-like, Homeodomain-related, Homeobox protein [Pseudoloma neurophilia]
Dmel_0000028_acj6_abnormal_chemosensory_jump_6_Source_FlyBase_0000028_HG_519	gi|767216845|gb|AJS95450.1|	36.36	0.59	42.7	Yox1p [Saccharomyces cerevisiae YJM1447]
Dmel_0000028_acj6_abnormal_chemosensory_jump_6_Source_FlyBase_0000028_HG_519	gi|767213793|gb|AJS92405.1|	36.36	0.61	42.7	Yox1p [Saccharomyces cerevisiae YJM1418]
Dmel_0000028_acj6_abnormal_chemosensory_jump_6_Source_FlyBase_0000028_HG_519	gi|1110602412|emb|CZR50975.1|	35.53	0.62	43.1	related to LIM homeobox protein [Phialocephala subalpina]
Dmel_0000028_acj6_abnormal_chemosensory_jump_6_Source_FlyBase_0000028_HG_519	gi|1021069225|emb|SAL94774.1|	27.69	0.62	42.0	hypothetical protein [Absidia glauca]
Dmel_0000028_acj6_abnormal_chemosensory_jump_6_Source_FlyBase_0000028_HG_519	gi|1023229934|gb|KZT26728.1|	25.76	0.63	42.7	homeobox-domain-containing protein [Neolentinus lepideus HHB14362 ss-1]
Dmel_0000028_acj6_abnormal_chemosensory_jump_6_Source_FlyBase_0000028_HG_519	gi|632913785|gb|KDB13469.1|	32.84	0.63	43.1	putative homeobox transcription factor [Ustilaginoidea virens]
Dmel_0000028_acj6_abnormal_chemosensory_jump_6_Source_FlyBase_0000028_HG_519	gi|1124117845|gb|OKY68289.1|	28.57	0.64	43.1	Homeobox protein 10 [Phlebia centrifuga]
Dmel_0000028_acj6_abnormal_chemosensory_jump_6_Source_FlyBase_0000028_HG_519	gi|661178539|emb|CDH58707.1|	31.25	0.66	43.1	hypothetical protein RO3G_10319 [Lichtheimia corymbifera JMRC:FSU:9682]
Dmel_0000028_acj6_abnormal_chemosensory_jump_6_Source_FlyBase_0000028_HG_519	gi|729709676|emb|CEI93893.1|	30.43	0.66	42.4	Putative Homeobox-domain-containing protein [Rhizopus microsporus]
Dmel_0000028_acj6_abnormal_chemosensory_jump_6_Source_FlyBase_0000028_HG_519	gi|353241025|emb|CCA72865.1|	35.09	0.67	43.1	related to homeodomain transcription factor-Laccaria bicolor [Serendipita indica DSM 11827]
Dmel_0000028_acj6_abnormal_chemosensory_jump_6_Source_FlyBase_0000028_HG_519	gi|1021815428|gb|KZP04610.1|	31.34	0.68	42.7	homeobox-domain-containing protein [Fibulorhizoctonia sp. CBS 109695]
Dmel_0000028_acj6_abnormal_chemosensory_jump_6_Source_FlyBase_0000028_HG_519	gi|596668176|ref|XP_007276428.1|	35.00	0.69	43.1	homeobox transcription factor [Colletotrichum gloeosporioides Nara gc5]
Dmel_0000028_acj6_abnormal_chemosensory_jump_6_Source_FlyBase_0000028_HG_519	gi|528895990|gb|EPZ35963.1|	33.33	0.70	41.6	Homeobox domain-containing protein [Rozella allomycis CSF55]
Dmel_0000028_acj6_abnormal_chemosensory_jump_6_Source_FlyBase_0000028_HG_519	gi|913874975|emb|CRK22294.1|	31.34	0.71	43.1	hypothetical protein BN1723_012647, partial [Verticillium longisporum]
Dmel_0000028_acj6_abnormal_chemosensory_jump_6_Source_FlyBase_0000028_HG_519	gi|1026268275|gb|OAD01398.1|	29.27	0.72	42.7	Homeodomain-like DNA binding domain-containing transcription factor [Mucor circinelloides f. lusitanicus CBS 277.49]
Dmel_0000028_acj6_abnormal_chemosensory_jump_6_Source_FlyBase_0000028_HG_519	gi|1069938199|ref|XP_018299033.1|	31.82	0.74	42.7	Homeodomain-like DNA binding domain-containing transcription factor [Phycomyces blakesleeanus NRRL 1555(-)]
Dmel_0000028_acj6_abnormal_chemosensory_jump_6_Source_FlyBase_0000028_HG_519	gi|749881573|gb|KIJ51105.1|	32.05	0.75	42.7	hypothetical protein M422DRAFT_224555 [Sphaerobolus stellatus SS14]
Dmel_0000028_acj6_abnormal_chemosensory_jump_6_Source_FlyBase_0000028_HG_519	gi|748483537|ref|XP_011107189.1|	46.51	0.80	42.7	hypothetical protein H072_1197 [Dactylellina haptotyla CBS 200.50]
Dmel_0000028_acj6_abnormal_chemosensory_jump_6_Source_FlyBase_0000028_HG_519	gi|477536232|gb|ENH87705.1|	35.00	0.81	42.7	homeobox transcription [Colletotrichum orbiculare MAFF 240422]
Dmel_0000028_acj6_abnormal_chemosensory_jump_6_Source_FlyBase_0000028_HG_519	gi|323307836|gb|EGA61098.1|	36.36	0.81	42.4	Yox1p [Saccharomyces cerevisiae FostersO]
Dmel_0000028_acj6_abnormal_chemosensory_jump_6_Source_FlyBase_0000028_HG_519	gi|671691381|emb|CDS06118.1|	31.34	0.83	42.7	hypothetical protein LRAMOSA08646 [Lichtheimia ramosa]
Dmel_0000028_acj6_abnormal_chemosensory_jump_6_Source_FlyBase_0000028_HG_519	gi|1091734831|emb|SCV03248.1|	35.19	0.83	39.7	LANO_0G03031g1_1 [Lachancea nothofagi CBS 11611]
Dmel_0000028_acj6_abnormal_chemosensory_jump_6_Source_FlyBase_0000028_HG_519	gi|827759960|gb|KLO14598.1|	30.38	0.87	42.4	homeobox-domain-containing protein [Schizopora paradoxa]
Dmel_0000028_acj6_abnormal_chemosensory_jump_6_Source_FlyBase_0000028_HG_519	gi|630911255|gb|KCZ76613.1|	35.09	0.89	40.0	hypothetical protein H311_02385, partial [Anncaliia algerae PRA109]
Dmel_0000028_acj6_abnormal_chemosensory_jump_6_Source_FlyBase_0000028_HG_519	gi|1026987090|ref|XP_016608500.1|	35.21	0.90	42.4	hypothetical protein, variant [Spizellomyces punctatus DAOM BR117]
Dmel_0000028_acj6_abnormal_chemosensory_jump_6_Source_FlyBase_0000028_HG_519	gi|1021063204|emb|SAM00743.1|	30.99	0.90	42.7	hypothetical protein [Absidia glauca]
Dmel_0000028_acj6_abnormal_chemosensory_jump_6_Source_FlyBase_0000028_HG_519	gi|749769645|gb|KII94074.1|	27.94	0.91	42.0	hypothetical protein PLICRDRAFT_171752 [Plicaturopsis crispa FD-325 SS-3]
Dmel_0000028_acj6_abnormal_chemosensory_jump_6_Source_FlyBase_0000028_HG_519	gi|574139969|dbj|BAO37764.1|	35.29	0.91	41.6	hypothetical protein KLMA_10142 [Kluyveromyces marxianus DMKU3-1042]
Dmel_0000028_acj6_abnormal_chemosensory_jump_6_Source_FlyBase_0000028_HG_519	gi|530541156|gb|EQB60437.1|	34.78	0.91	40.0	homeobox protein hd-9 [Nosema apis BRL 01]
Dmel_0000028_acj6_abnormal_chemosensory_jump_6_Source_FlyBase_0000028_HG_519	gi|913759261|emb|CRK41764.1|	31.34	0.92	42.7	hypothetical protein BN1708_008570 [Verticillium longisporum]
Dmel_0000028_acj6_abnormal_chemosensory_jump_6_Source_FlyBase_0000028_HG_519	gi|1069938137|ref|XP_018298996.1|	36.36	0.93	39.7	Homeodomain-like DNA binding domain-containing transcription factor, partial [Phycomyces blakesleeanus NRRL 1555(-)]
Dmel_0000028_acj6_abnormal_chemosensory_jump_6_Source_FlyBase_0000028_HG_519	gi|367008948|ref|XP_003678975.1|	33.33	0.95	42.0	hypothetical protein TDEL_0A04320 [Torulaspora delbrueckii]
Dmel_0000028_acj6_abnormal_chemosensory_jump_6_Source_FlyBase_0000028_HG_519	gi|630009367|ref|XP_007828669.1|	29.85	0.95	42.4	hypothetical protein PFICI_01897 [Pestalotiopsis fici W106-1]
Dmel_0000028_acj6_abnormal_chemosensory_jump_6_Source_FlyBase_0000028_HG_519	gi|1102182332|ref|XP_019015267.1|	33.80	0.96	42.0	hypothetical protein PICMEDRAFT_184953 [Pichia membranifaciens NRRL Y-2026]
Dmel_0000028_acj6_abnormal_chemosensory_jump_6_Source_FlyBase_0000028_HG_519	gi|1053260936|ref|WP_066017155.1|	35.00	0.97	42.0	hypothetical protein [Endozoicomonas atrinae]
Dmel_0000028_acj6_abnormal_chemosensory_jump_6_Source_FlyBase_0000028_HG_519	gi|751025480|gb|KIK67176.1|	31.17	0.98	42.4	hypothetical protein GYMLUDRAFT_37230 [Gymnopus luxurians FD-317 M1]
Dmel_0000028_acj6_abnormal_chemosensory_jump_6_Source_FlyBase_0000028_HG_519	gi|729716943|emb|CEI86833.1|	29.23	0.98	42.4	hypothetical protein RMCBS344292_01259 [Rhizopus microsporus]
Dmel_0000028_acj6_abnormal_chemosensory_jump_6_Source_FlyBase_0000028_HG_519	gi|303388797|ref|XP_003072632.1|	31.48	0.98	39.7	homeobox protein HD-9 [Encephalitozoon intestinalis ATCC 50506]
Dmel_0000028_acj6_abnormal_chemosensory_jump_6_Source_FlyBase_0000028_HG_519	gi|1021820590|gb|KZP09347.1|	31.34	0.99	42.4	homeobox-domain-containing protein [Fibulorhizoctonia sp. CBS 109695]
Dmel_0000028_acj6_abnormal_chemosensory_jump_6_Source_FlyBase_0000028_HG_519	gi|628833365|ref|XP_007766986.1|	35.90	1.0	42.0	homeobox-domain-containing protein [Coniophora puteana RWD-64-598 SS2]
Dmel_0000028_acj6_abnormal_chemosensory_jump_6_Source_FlyBase_0000028_HG_519	gi|750970170|gb|KIK26983.1|	33.87	1.0	42.0	hypothetical protein PISMIDRAFT_217828 [Pisolithus microcarpus 441]
Dmel_0000028_acj6_abnormal_chemosensory_jump_6_Source_FlyBase_0000028_HG_519	gi|758362545|emb|CEP15030.1|	40.35	1.0	42.0	hypothetical protein [Parasitella parasitica]
Dmel_0000028_acj6_abnormal_chemosensory_jump_6_Source_FlyBase_0000028_HG_519	gi|729342100|ref|XP_010540467.1|	41.67	1.1	42.7	PREDICTED: homeobox-DDT domain protein RLT1-like [Tarenaya hassleriana]
Dmel_0000028_acj6_abnormal_chemosensory_jump_6_Source_FlyBase_0000028_HG_519	gi|50304459|ref|XP_452179.1|	38.18	1.1	41.6	hypothetical protein [Kluyveromyces lactis NRRL Y-1140]
Dmel_0000028_acj6_abnormal_chemosensory_jump_6_Source_FlyBase_0000028_HG_519	gi|595776596|ref|XP_007266841.1|	29.27	1.1	42.0	hypothetical protein FOMMEDRAFT_156503 [Fomitiporia mediterranea MF3/22]
Dmel_0000028_acj6_abnormal_chemosensory_jump_6_Source_FlyBase_0000028_HG_519	gi|563299213|gb|ESZ99300.1|	29.76	1.2	42.4	hypothetical protein SBOR_0341 [Sclerotinia borealis F-4128]
Dmel_0000028_acj6_abnormal_chemosensory_jump_6_Source_FlyBase_0000028_HG_519	gi|749844035|gb|KIJ18925.1|	35.14	1.2	42.0	hypothetical protein PAXINDRAFT_166848 [Paxillus involutus ATCC 200175]
Dmel_0000028_acj6_abnormal_chemosensory_jump_6_Source_FlyBase_0000028_HG_519	gi|634351592|gb|KDE06767.1|	31.40	1.3	42.0	hypothetical protein MVLG_02963 [Microbotryum lychnidis-dioicae p1A1 Lamole]
Dmel_0000028_acj6_abnormal_chemosensory_jump_6_Source_FlyBase_0000028_HG_519	gi|630350651|ref|XP_007864626.1|	28.75	1.3	41.6	homeobox-domain-containing protein [Gloeophyllum trabeum ATCC 11539]
Dmel_0000028_acj6_abnormal_chemosensory_jump_6_Source_FlyBase_0000028_HG_519	gi|156057581|ref|XP_001594714.1|	30.38	1.3	42.0	hypothetical protein SS1G_04522 [Sclerotinia sclerotiorum 1980]
Dmel_0000028_acj6_abnormal_chemosensory_jump_6_Source_FlyBase_0000028_HG_519	gi|1132468668|gb|OLY84200.1|	40.00	1.3	42.0	Homeobox protein HD-10 [Smittium mucronatum]
Dmel_0000028_acj6_abnormal_chemosensory_jump_6_Source_FlyBase_0000028_HG_519	gi|630920448|gb|KCZ81074.1|	41.38	1.3	40.4	hypothetical protein H312_01498 [Anncaliia algerae PRA339]
Dmel_0000028_acj6_abnormal_chemosensory_jump_6_Source_FlyBase_0000028_HG_519	gi|953443927|ref|XP_014565516.1|	35.29	1.4	42.0	hypothetical protein L969DRAFT_54098 [Mixia osmundae IAM 14324]
Dmel_0000028_acj6_abnormal_chemosensory_jump_6_Source_FlyBase_0000028_HG_519	gi|727152700|emb|CEG65198.1|	29.23	1.4	41.6	hypothetical protein RMATCC62417_02029 [Rhizopus microsporus]
Dmel_0000028_acj6_abnormal_chemosensory_jump_6_Source_FlyBase_0000028_HG_519	gi|857970893|emb|CEP02754.1|	38.10	1.5	41.6	hypothetical protein PBRA_002721 [Plasmodiophora brassicae]
Dmel_0000028_acj6_abnormal_chemosensory_jump_6_Source_FlyBase_0000028_HG_519	gi|727140767|emb|CEG76755.1|	29.23	1.6	41.6	hypothetical protein RMATCC62417_11611 [Rhizopus microsporus]
Dmel_0000028_acj6_abnormal_chemosensory_jump_6_Source_FlyBase_0000028_HG_519	gi|1043303458|gb|OBZ88223.1|	33.33	1.6	41.2	Homeobox protein HD-10 [Choanephora cucurbitarum]
Dmel_0000028_acj6_abnormal_chemosensory_jump_6_Source_FlyBase_0000028_HG_519	gi|440493433|gb|ELQ75905.1|	32.14	1.6	39.3	putative Homeodomain-like, Homeodomain-related, Homeobox protein [Trachipleistophora hominis]
Dmel_0000028_acj6_abnormal_chemosensory_jump_6_Source_FlyBase_0000028_HG_519	gi|552920107|gb|ESA04806.1|	38.18	1.6	41.2	hypothetical protein GLOINDRAFT_4254 [Rhizophagus irregularis DAOM 181602]
Dmel_0000028_acj6_abnormal_chemosensory_jump_6_Source_FlyBase_0000028_HG_519	gi|749900398|gb|KIJ67936.1|	34.43	1.6	41.6	hypothetical protein HYDPIDRAFT_25392 [Hydnomerulius pinastri MD-312]
Dmel_0000028_acj6_abnormal_chemosensory_jump_6_Source_FlyBase_0000028_HG_519	gi|827756615|gb|KLO11315.1|	42.59	1.6	41.2	hypothetical protein SCHPADRAFT_476472 [Schizopora paradoxa]
Dmel_0000028_acj6_abnormal_chemosensory_jump_6_Source_FlyBase_0000028_HG_519	gi|353237008|emb|CCA68991.1|	38.18	1.6	41.6	hypothetical protein PIIN_02851 [Serendipita indica DSM 11827]
Dmel_0000028_acj6_abnormal_chemosensory_jump_6_Source_FlyBase_0000028_HG_519	gi|551538048|ref|XP_005757576.1|	40.00	1.7	39.7	hypothetical protein EMIHUDRAFT_359976 [Emiliania huxleyi CCMP1516]
Dmel_0000028_acj6_abnormal_chemosensory_jump_6_Source_FlyBase_0000028_HG_519	gi|357493979|ref|XP_003617278.1|	38.30	1.7	41.6	homeobox leucine zipper protein [Medicago truncatula]
Dmel_0000028_acj6_abnormal_chemosensory_jump_6_Source_FlyBase_0000028_HG_519	gi|448531612|ref|XP_003870289.1|	39.29	1.7	40.4	Mtla1 MTLA1 (mating type like) gene [Candida orthopsilosis Co 90-125]
Dmel_0000028_acj6_abnormal_chemosensory_jump_6_Source_FlyBase_0000028_HG_519	gi|922861533|gb|KOO29275.1|	31.48	1.7	40.0	zinc finger protein (homeobox domain) [Chrysochromulina sp. CCMP291]
Dmel_0000028_acj6_abnormal_chemosensory_jump_6_Source_FlyBase_0000028_HG_519	gi|1102188600|ref|XP_019025442.1|	37.50	1.8	41.2	homeobox-domain-containing protein, partial [Saitoella complicata NRRL Y-17804]
Dmel_0000028_acj6_abnormal_chemosensory_jump_6_Source_FlyBase_0000028_HG_519	gi|1045396041|dbj|GAU22160.1|	38.30	1.8	41.6	hypothetical protein TSUD_251880 [Trifolium subterraneum]
Dmel_0000028_acj6_abnormal_chemosensory_jump_6_Source_FlyBase_0000028_HG_519	gi|656276926|ref|WP_029222579.1|	31.86	1.8	40.8	LexA family transcriptional repressor [Vibrio splendidus]
Dmel_0000028_acj6_abnormal_chemosensory_jump_6_Source_FlyBase_0000028_HG_519	gi|1000226318|gb|KXJ95319.1|	33.33	1.9	41.6	hypothetical protein Micbo1qcDRAFT_192373 [Microdochium bolleyi]
Dmel_0000028_acj6_abnormal_chemosensory_jump_6_Source_FlyBase_0000028_HG_519	gi|1063011691|gb|JAT44003.1|	34.33	1.9	41.6	putative homeobox protein C32A11.03c, partial [Anthurium amnicola]
Dmel_0000028_acj6_abnormal_chemosensory_jump_6_Source_FlyBase_0000028_HG_519	gi|751839579|emb|CEL59773.1|	36.36	2.0	41.6	hypothetical protein RSOLAG1IB_03707 [Rhizoctonia solani AG-1 IB]
Dmel_0000028_acj6_abnormal_chemosensory_jump_6_Source_FlyBase_0000028_HG_519	gi|471908845|emb|CCO28203.1|	36.36	2.0	41.6	hypothetical protein BN14_02196 [Rhizoctonia solani AG-1 IB]
Dmel_0000028_acj6_abnormal_chemosensory_jump_6_Source_FlyBase_0000028_HG_519	gi|599121470|ref|XP_007387903.1|	32.88	2.0	41.6	homeobox-domain-containing protein [Punctularia strigosozonata HHB-11173 SS5]
Dmel_0000028_acj6_abnormal_chemosensory_jump_6_Source_FlyBase_0000028_HG_519	gi|1027062128|ref|XP_016643971.1|	34.72	2.1	41.6	Homeobox domain-containing protein [Scedosporium apiospermum]
Dmel_0000028_acj6_abnormal_chemosensory_jump_6_Source_FlyBase_0000028_HG_519	gi|672828922|gb|KFH73811.1|	29.58	2.1	41.6	hypothetical protein MVEG_01025 [Mortierella verticillata NRRL 6337]
Dmel_0000028_acj6_abnormal_chemosensory_jump_6_Source_FlyBase_0000028_HG_519	gi|628824805|ref|XP_007762706.1|	35.59	2.2	41.6	hypothetical protein CONPUDRAFT_69445 [Coniophora puteana RWD-64-598 SS2]
Dmel_0000028_acj6_abnormal_chemosensory_jump_6_Source_FlyBase_0000028_HG_519	gi|365759160|gb|EHN00967.1|	29.17	2.2	41.2	Yox1p [Saccharomyces cerevisiae x Saccharomyces kudriavzevii VIN7]
Dmel_0000028_acj6_abnormal_chemosensory_jump_6_Source_FlyBase_0000028_HG_519	gi|1141562001|dbj|GAW15988.1|	29.85	2.3	41.2	hypothetical protein ANO14919_054100 [fungal sp. No.14919]
Dmel_0000028_acj6_abnormal_chemosensory_jump_6_Source_FlyBase_0000028_HG_519	gi|1070656685|gb|OEJ80868.1|	38.89	2.3	41.2	Homeobox protein YOX1 [Hanseniaspora osmophila]
Dmel_0000028_acj6_abnormal_chemosensory_jump_6_Source_FlyBase_0000028_HG_519	gi|1142632007|gb|ONM01070.1|	43.86	2.4	40.8	Homeobox-leucine zipper protein ATHB-6 [Zea mays]
Dmel_0000028_acj6_abnormal_chemosensory_jump_6_Source_FlyBase_0000028_HG_519	gi|1069951794|ref|XP_018291714.1|	38.18	2.4	38.9	Homeodomain-like DNA binding domain-containing transcription factor, partial [Phycomyces blakesleeanus NRRL 1555(-)]
Dmel_0000028_acj6_abnormal_chemosensory_jump_6_Source_FlyBase_0000028_HG_519	gi|332594836|emb|CCA89252.1|	36.36	2.4	40.4	mating-type a1 protein [Kluyveromyces marxianus]
Dmel_0000028_acj6_abnormal_chemosensory_jump_6_Source_FlyBase_0000028_HG_519	gi|670358983|ref|XP_008668033.1|	43.86	2.4	40.8	putative homeobox DNA-binding and leucine zipper domain family protein isoform X1 [Zea mays]
Dmel_0000028_acj6_abnormal_chemosensory_jump_6_Source_FlyBase_0000028_HG_519	gi|1070888389|gb|OEL13981.1|	43.86	2.4	40.8	Homeobox-leucine zipper protein HOX8 [Dichanthelium oligosanthes]
Dmel_0000028_acj6_abnormal_chemosensory_jump_6_Source_FlyBase_0000028_HG_519	gi|660970597|gb|KEP54347.1|	36.36	2.5	41.2	homeobox domain protein [Rhizoctonia solani 123E]
Dmel_0000028_acj6_abnormal_chemosensory_jump_6_Source_FlyBase_0000028_HG_519	gi|576993892|gb|EUC66558.1|	36.36	2.5	41.2	homeobox domain protein [Rhizoctonia solani AG-3 Rhs1AP]
Dmel_0000028_acj6_abnormal_chemosensory_jump_6_Source_FlyBase_0000028_HG_519	gi|1000775010|gb|KXN66480.1|	38.18	2.5	38.1	Homeodomain-like protein, partial [Conidiobolus coronatus NRRL 28638]
Dmel_0000028_acj6_abnormal_chemosensory_jump_6_Source_FlyBase_0000028_HG_519	gi|226502724|ref|NP_001141777.1|	43.86	2.6	40.8	putative homeobox DNA-binding and leucine zipper domain family protein [Zea mays]
Dmel_0000028_acj6_abnormal_chemosensory_jump_6_Source_FlyBase_0000028_HG_519	gi|729702344|emb|CEJ00840.1|	29.23	2.6	40.8	hypothetical protein RMCBS344292_14886 [Rhizopus microsporus]
Dmel_0000028_acj6_abnormal_chemosensory_jump_6_Source_FlyBase_0000028_HG_519	gi|922854101|gb|KOO22665.1|	30.19	2.7	40.0	hypothetical protein Ctob_006592 [Chrysochromulina sp. CCMP291]
Dmel_0000028_acj6_abnormal_chemosensory_jump_6_Source_FlyBase_0000028_HG_519	gi|1023222198|gb|KZT19078.1|	34.33	2.7	41.2	hypothetical protein NEOLEDRAFT_1142590 [Neolentinus lepideus HHB14362 ss-1]
Dmel_0000028_acj6_abnormal_chemosensory_jump_6_Source_FlyBase_0000028_HG_519	gi|1000865311|gb|KXN91073.1|	29.76	2.7	40.8	Homeobox protein HD-10 [Leucoagaricus sp. SymC.cos]
Dmel_0000028_acj6_abnormal_chemosensory_jump_6_Source_FlyBase_0000028_HG_519	gi|1134817674|gb|OMJ23215.1|	35.48	2.8	40.0	Homeobox protein HD-10, partial [Smittium culicis]
Dmel_0000028_acj6_abnormal_chemosensory_jump_6_Source_FlyBase_0000028_HG_519	gi|367052059|ref|XP_003656408.1|	32.84	2.8	41.2	hypothetical protein THITE_2131584 [Thielavia terrestris NRRL 8126]
Dmel_0000028_acj6_abnormal_chemosensory_jump_6_Source_FlyBase_0000028_HG_519	gi|870751813|gb|KMS64693.1|	30.77	2.9	40.0	hypothetical protein BVRB_017650, partial [Beta vulgaris subsp. vulgaris]
Dmel_0000028_acj6_abnormal_chemosensory_jump_6_Source_FlyBase_0000028_HG_519	gi|748542527|gb|KIH92831.1|	37.78	2.9	41.2	hypothetical protein SPBR_02439 [Sporothrix brasiliensis 5110]
Dmel_0000028_acj6_abnormal_chemosensory_jump_6_Source_FlyBase_0000028_HG_519	gi|1026265893|gb|OAC99053.1|	34.55	2.9	38.1	Homeodomain-like DNA binding domain-containing transcription factor, partial [Mucor circinelloides f. lusitanicus CBS 277.49]
Dmel_0000028_acj6_abnormal_chemosensory_jump_6_Source_FlyBase_0000028_HG_519	gi|749768746|gb|KII93175.1|	37.31	2.9	40.8	hypothetical protein PLICRDRAFT_382544 [Plicaturopsis crispa FD-325 SS-3]
Dmel_0000028_acj6_abnormal_chemosensory_jump_6_Source_FlyBase_0000028_HG_519	gi|1064993375|gb|ODV82657.1|	33.87	2.9	40.4	hypothetical protein CANARDRAFT_245777 [Candida arabinofermentans NRRL YB-2248]
Dmel_0000028_acj6_abnormal_chemosensory_jump_6_Source_FlyBase_0000028_HG_519	gi|550809458|gb|ERT01371.1|	37.78	3.0	40.8	hypothetical protein HMPREF1624_02616 [Sporothrix schenckii ATCC 58251]
Dmel_0000028_acj6_abnormal_chemosensory_jump_6_Source_FlyBase_0000028_HG_519	gi|1150689667|ref|XP_020255869.1|	35.38	3.0	40.4	homeobox-leucine zipper protein HOX4-like [Asparagus officinalis]
Dmel_0000028_acj6_abnormal_chemosensory_jump_6_Source_FlyBase_0000028_HG_519	gi|1026950371|ref|XP_016591232.1|	37.78	3.4	40.8	hypothetical protein SPSK_07142 [Sporothrix schenckii 1099-18]
Dmel_0000028_acj6_abnormal_chemosensory_jump_6_Source_FlyBase_0000028_HG_519	gi|545368884|ref|XP_005649216.1|	36.96	3.4	40.8	hypothetical protein COCSUDRAFT_46901 [Coccomyxa subellipsoidea C-169]
Dmel_0000028_acj6_abnormal_chemosensory_jump_6_Source_FlyBase_0000028_HG_519	gi|586676253|ref|XP_006838583.1|	33.90	3.6	40.0	PREDICTED: homeobox-leucine zipper protein ATHB-16 [Amborella trichopoda]
Dmel_0000028_acj6_abnormal_chemosensory_jump_6_Source_FlyBase_0000028_HG_519	gi|1043285430|gb|OBZ72668.1|	30.88	3.6	40.8	Homeobox protein CDX-2 [Grifola frondosa]
Dmel_0000028_acj6_abnormal_chemosensory_jump_6_Source_FlyBase_0000028_HG_519	gi|156844945|ref|XP_001645533.1|	31.67	3.6	40.4	hypothetical protein Kpol_1004p50 [Vanderwaltozyma polyspora DSM 70294]
Dmel_0000028_acj6_abnormal_chemosensory_jump_6_Source_FlyBase_0000028_HG_519	gi|384497275|gb|EIE87766.1|	26.39	3.9	40.4	hypothetical protein RO3G_12477 [Rhizopus delemar RA 99-880]
Dmel_0000028_acj6_abnormal_chemosensory_jump_6_Source_FlyBase_0000028_HG_519	gi|1025673933|gb|OAA61266.1|	31.43	3.9	40.4	homeobox transcription factor [Sporothrix insectorum RCEF 264]
Dmel_0000028_acj6_abnormal_chemosensory_jump_6_Source_FlyBase_0000028_HG_519	gi|1147194811|ref|XP_020045907.1|	30.77	3.9	40.8	hypothetical protein ASCRUDRAFT_87287 [Ascoidea rubescens DSM 1968]
Dmel_0000028_acj6_abnormal_chemosensory_jump_6_Source_FlyBase_0000028_HG_519	gi|646388263|gb|KDQ53116.1|	31.94	3.9	40.4	hypothetical protein JAAARDRAFT_435587 [Jaapia argillacea MUCL 33604]
Dmel_0000028_acj6_abnormal_chemosensory_jump_6_Source_FlyBase_0000028_HG_519	gi|751841603|emb|CEL55866.1|	31.15	3.9	40.4	Homeobox protein 10 OS=Dictyostelium discoideum GN=hbx10 PE=3 SV=1 [Rhizoctonia solani AG-1 IB]
Dmel_0000028_acj6_abnormal_chemosensory_jump_6_Source_FlyBase_0000028_HG_519	gi|944224615|gb|KQK89019.1|	43.86	4.0	40.0	hypothetical protein SETIT_040014mg, partial [Setaria italica]
Dmel_0000028_acj6_abnormal_chemosensory_jump_6_Source_FlyBase_0000028_HG_519	gi|1044612302|gb|OCB86862.1|	30.00	4.1	40.4	hypothetical protein A7U60_g6035 [Sanghuangporus baumii]
Dmel_0000028_acj6_abnormal_chemosensory_jump_6_Source_FlyBase_0000028_HG_519	gi|1150124165|ref|XP_020209586.1|	37.25	4.2	39.7	homeobox-DDT domain protein RLT1-like, partial [Cajanus cajan]
Dmel_0000028_acj6_abnormal_chemosensory_jump_6_Source_FlyBase_0000028_HG_519	gi|1141992225|gb|ONK73445.1|	32.88	4.2	38.9	uncharacterized protein A4U43_C04F31570 [Asparagus officinalis]
Dmel_0000028_acj6_abnormal_chemosensory_jump_6_Source_FlyBase_0000028_HG_519	gi|366990571|ref|XP_003675053.1|	31.15	4.2	40.4	hypothetical protein NCAS_0B05980 [Naumovozyma castellii CBS 4309]
Dmel_0000028_acj6_abnormal_chemosensory_jump_6_Source_FlyBase_0000028_HG_519	gi|729414827|ref|XP_010556848.1|	29.41	4.3	40.8	PREDICTED: homeobox-DDT domain protein RLT2-like isoform X1 [Tarenaya hassleriana]
Dmel_0000028_acj6_abnormal_chemosensory_jump_6_Source_FlyBase_0000028_HG_519	gi|552926878|gb|ESA10779.1|	37.50	4.4	38.1	hypothetical protein GLOINDRAFT_59306, partial [Rhizophagus irregularis DAOM 181602]
Dmel_0000028_acj6_abnormal_chemosensory_jump_6_Source_FlyBase_0000028_HG_519	gi|521772877|gb|EPQ64399.1|	27.59	4.5	40.4	hypothetical protein BGT96224_1650 [Blumeria graminis f. sp. tritici 96224]
Dmel_0000028_acj6_abnormal_chemosensory_jump_6_Source_FlyBase_0000028_HG_519	gi|1069855211|ref|XP_018220039.1|	31.82	4.6	40.0	YOX1-like protein [Saccharomyces eubayanus]
Dmel_0000028_acj6_abnormal_chemosensory_jump_6_Source_FlyBase_0000028_HG_519	gi|661880343|emb|CDP15874.1|	34.33	4.8	40.4	unnamed protein product [Coffea canephora]
Dmel_0000028_acj6_abnormal_chemosensory_jump_6_Source_FlyBase_0000028_HG_519	gi|514816675|ref|XP_004983073.1|	43.86	4.8	39.7	PREDICTED: homeobox-leucine zipper protein HOX8-like isoform X2 [Setaria italica]
Dmel_0000028_acj6_abnormal_chemosensory_jump_6_Source_FlyBase_0000028_HG_519	gi|300708652|ref|XP_002996501.1|	28.77	4.9	38.5	hypothetical protein NCER_100403 [Nosema ceranae BRL01]
Dmel_0000028_acj6_abnormal_chemosensory_jump_6_Source_FlyBase_0000028_HG_519	gi|758369423|emb|CEP07951.1|	26.53	5.0	40.4	hypothetical protein [Parasitella parasitica]
Dmel_0000028_acj6_abnormal_chemosensory_jump_6_Source_FlyBase_0000028_HG_519	gi|751713760|gb|KIM62783.1|	30.77	5.1	40.0	hypothetical protein SCLCIDRAFT_793812 [Scleroderma citrinum Foug A]
Dmel_0000028_acj6_abnormal_chemosensory_jump_6_Source_FlyBase_0000028_HG_519	gi|749879828|gb|KIJ49426.1|	32.47	5.1	40.0	hypothetical protein M422DRAFT_777382 [Sphaerobolus stellatus SS14]
Dmel_0000028_acj6_abnormal_chemosensory_jump_6_Source_FlyBase_0000028_HG_519	gi|648162707|gb|KDR76406.1|	33.33	5.2	39.7	hypothetical protein GALMADRAFT_67940, partial [Galerina marginata CBS 339.88]
Dmel_0000028_acj6_abnormal_chemosensory_jump_6_Source_FlyBase_0000028_HG_519	gi|514816673|ref|XP_004983072.1|	43.86	5.2	39.7	PREDICTED: homeobox-leucine zipper protein HOX8-like isoform X1 [Setaria italica]
Dmel_0000028_acj6_abnormal_chemosensory_jump_6_Source_FlyBase_0000028_HG_519	gi|1069940504|ref|XP_018297682.1|	34.55	5.3	40.0	Homeodomain-like DNA binding domain-containing transcription factor [Phycomyces blakesleeanus NRRL 1555(-)]
Dmel_0000028_acj6_abnormal_chemosensory_jump_6_Source_FlyBase_0000028_HG_519	gi|470420720|ref|XP_004337324.1|	32.14	5.5	40.0	homeobox domain containing protein [Acanthamoeba castellanii str. Neff]
Dmel_0000028_acj6_abnormal_chemosensory_jump_6_Source_FlyBase_0000028_HG_519	gi|814542960|emb|CEQ39991.1|	33.78	5.6	40.0	SPOSA6832_01570 [Sporidiobolus salmonicolor]
Dmel_0000028_acj6_abnormal_chemosensory_jump_6_Source_FlyBase_0000028_HG_519	gi|729296483|ref|XP_010543827.1|	39.66	5.6	39.7	PREDICTED: homeobox-leucine zipper protein ATHB-16-like [Tarenaya hassleriana]
Dmel_0000028_acj6_abnormal_chemosensory_jump_6_Source_FlyBase_0000028_HG_519	gi|671693042|emb|CDS07773.1|	33.33	6.0	40.0	hypothetical protein LRAMOSA01722 [Lichtheimia ramosa]
Dmel_0000028_acj6_abnormal_chemosensory_jump_6_Source_FlyBase_0000028_HG_519	gi|1043299533|gb|OBZ84620.1|	30.67	6.1	40.0	Homeobox protein HD-10, partial [Choanephora cucurbitarum]
Dmel_0000028_acj6_abnormal_chemosensory_jump_6_Source_FlyBase_0000028_HG_519	gi|1021062738|emb|SAM01273.1|	31.58	6.4	39.7	hypothetical protein [Absidia glauca]
Dmel_0000028_acj6_abnormal_chemosensory_jump_6_Source_FlyBase_0000028_HG_519	gi|729708413|emb|CEI95150.1|	30.88	6.4	39.3	Putative Homeobox-domain-containing protein [Rhizopus microsporus]
Dmel_0000028_acj6_abnormal_chemosensory_jump_6_Source_FlyBase_0000028_HG_519	gi|761922685|gb|KIY44085.1|	29.85	6.4	37.7	homeobox-domain-containing protein, partial [Fistulina hepatica ATCC 64428]
Dmel_0000028_acj6_abnormal_chemosensory_jump_6_Source_FlyBase_0000028_HG_519	gi|1021060139|emb|SAM03930.1|	31.58	6.5	39.7	hypothetical protein [Absidia glauca]
Dmel_0000028_acj6_abnormal_chemosensory_jump_6_Source_FlyBase_0000028_HG_519	gi|484854911|gb|EOB12984.1|	31.25	6.8	38.5	Homeobox protein HD-3 [Nosema bombycis CQ1]
Dmel_0000028_acj6_abnormal_chemosensory_jump_6_Source_FlyBase_0000028_HG_519	gi|1091706391|emb|SCU90562.1|	33.33	6.9	39.7	LAMI_0E02630g1_1 [Lachancea mirantina]
Dmel_0000028_acj6_abnormal_chemosensory_jump_6_Source_FlyBase_0000028_HG_519	gi|674229588|gb|KFK23373.1|	32.20	7.4	39.7	hypothetical protein AALP_AAs60861U000100 [Arabis alpina]
Dmel_0000028_acj6_abnormal_chemosensory_jump_6_Source_FlyBase_0000028_HG_519	gi|674229590|gb|KFK23375.1|	32.20	7.4	39.7	hypothetical protein AALP_AAs60861U000100 [Arabis alpina]
Dmel_0000028_acj6_abnormal_chemosensory_jump_6_Source_FlyBase_0000028_HG_519	gi|674229589|gb|KFK23374.1|	32.20	7.5	39.7	hypothetical protein AALP_AAs60861U000100 [Arabis alpina]
Dmel_0000028_acj6_abnormal_chemosensory_jump_6_Source_FlyBase_0000028_HG_519	gi|727621864|ref|XP_010481770.1|	32.18	7.6	40.0	PREDICTED: homeobox-DDT domain protein RLT2-like [Camelina sativa]
Dmel_0000028_acj6_abnormal_chemosensory_jump_6_Source_FlyBase_0000028_HG_519	gi|923924708|ref|XP_013731407.1|	34.85	7.6	40.0	PREDICTED: uncharacterized protein LOC106435103 isoform X1 [Brassica napus]
Dmel_0000028_acj6_abnormal_chemosensory_jump_6_Source_FlyBase_0000028_HG_519	gi|922888099|gb|KOO53494.1|	32.73	7.7	38.9	homeodomain transcription factor tx1 [Chrysochromulina sp. CCMP291]
Dmel_0000028_acj6_abnormal_chemosensory_jump_6_Source_FlyBase_0000028_HG_519	gi|923924711|ref|XP_013731408.1|	34.85	7.8	39.7	PREDICTED: uncharacterized protein LOC106435103 isoform X2 [Brassica napus]
Dmel_0000028_acj6_abnormal_chemosensory_jump_6_Source_FlyBase_0000028_HG_519	gi|470493594|ref|XP_004346528.1|	30.51	7.8	39.7	homeobox domain containing protein [Acanthamoeba castellanii str. Neff]
Dmel_0000028_acj6_abnormal_chemosensory_jump_6_Source_FlyBase_0000028_HG_519	gi|922492670|ref|XP_013585499.1|	34.85	7.8	39.7	PREDICTED: uncharacterized protein LOC106294486 isoform X2 [Brassica oleracea var. oleracea]
Dmel_0000028_acj6_abnormal_chemosensory_jump_6_Source_FlyBase_0000028_HG_519	gi|922492667|ref|XP_013585498.1|	34.85	7.8	39.7	PREDICTED: uncharacterized protein LOC106294486 isoform X1 [Brassica oleracea var. oleracea]
Dmel_0000028_acj6_abnormal_chemosensory_jump_6_Source_FlyBase_0000028_HG_519	gi|1103357066|gb|OJA19577.1|	31.75	7.9	39.3	putative protein 13 [Rhizopogon vesiculosus]
Dmel_0000028_acj6_abnormal_chemosensory_jump_6_Source_FlyBase_0000028_HG_519	gi|671692499|emb|CDS07230.1|	31.58	7.9	39.3	hypothetical protein LRAMOSA01179 [Lichtheimia ramosa]
Dmel_0000028_acj6_abnormal_chemosensory_jump_6_Source_FlyBase_0000028_HG_519	gi|470451830|ref|XP_004340549.1|	33.82	8.4	39.7	homeobox domain containing protein [Acanthamoeba castellanii str. Neff]
Dmel_0000028_acj6_abnormal_chemosensory_jump_6_Source_FlyBase_0000028_HG_519	gi|909137874|gb|KNE63448.1|	30.14	8.8	38.9	hypothetical protein AMAG_08574 [Allomyces macrogynus ATCC 38327]
Dmel_0000028_acj6_abnormal_chemosensory_jump_6_Source_FlyBase_0000028_HG_519	gi|576044262|ref|XP_006696004.1|	33.33	8.9	39.7	putative sequence-specific DNA binding protein [Chaetomium thermophilum var. thermophilum DSM 1495]
Dmel_0000028_acj6_abnormal_chemosensory_jump_6_Source_FlyBase_0000028_HG_519	gi|729448005|ref|XP_010522590.1|	31.65	9.0	39.7	PREDICTED: LOW QUALITY PROTEIN: homeobox-DDT domain protein RLT2 [Tarenaya hassleriana]
Dmel_0000028_acj6_abnormal_chemosensory_jump_6_Source_FlyBase_0000028_HG_519	gi|754378382|gb|KIP10990.1|	29.82	9.1	38.1	hypothetical protein PHLGIDRAFT_100262, partial [Phlebiopsis gigantea 11061_1 CR5-6]
Dmel_0000028_acj6_abnormal_chemosensory_jump_6_Source_FlyBase_0000028_HG_519	gi|685418919|ref|XP_009228314.1|	40.82	9.5	39.7	CAMK protein kinase [Gaeumannomyces tritici R3-111a-1]
Dmel_0000028_acj6_abnormal_chemosensory_jump_6_Source_FlyBase_0000028_HG_519	gi|255717921|ref|XP_002555241.1|	28.33	10.0	38.9	KLTH0G04686p [Lachancea thermotolerans]
Dmel_0000028_acj6_abnormal_chemosensory_jump_6_Source_FlyBase_0000028_HG_519	gi|215458609|gb|EEB93423.1|	30.77	10.0	37.4	hypothetical protein MPER_07921 [Moniliophthora perniciosa FA553]
