# Supplementary material for: Reconstruction of the ancestral metazoan genome reveals an increase in genomic novelty
Source: Nat Commun. 2018 Apr 30;9:1730. doi: 10.1038/s41467-018-04136-5 (PMC5928047; doi:10.1038/s41467-018-04136-5)
Supplement: Supplementary file 12 — Supplementary Data 9 [file 41467_2018_4136_MOESM12_ESM.zip › Node 3 - Metazoa/HG_529_seqs_BLAST_headers.cvs]

Query	Subject	%id	e-value	bit-score	Subject_description_[Organism]
Dmel_0262139_trh_trachealess_Source_FlyBase_0262139_HG_529	gi|576890583|gb|AHH41367.1|	33.95	4e-65	248	H1F1A-linker-NanoLuc luciferase [HIF1A CMV-Neo Vector pNLF1]
Dmel_0262139_trh_trachealess_Source_FlyBase_0262139_HG_529	gi|497469439|ref|WP_009783637.1|	32.54	3e-08	68.9	histidine kinase [Lyngbya sp. PCC 8106]
Dmel_0262139_trh_trachealess_Source_FlyBase_0262139_HG_529	gi|553729596|ref|WP_023064287.1|	32.54	4e-08	68.9	hypothetical protein [Lyngbya aestuarii]
Dmel_0262139_trh_trachealess_Source_FlyBase_0262139_HG_529	gi|493666587|ref|WP_006616930.1|	32.32	2e-07	66.6	signal transduction histidine kinase [Arthrospira platensis]
Dmel_0262139_trh_trachealess_Source_FlyBase_0262139_HG_529	gi|493674049|ref|WP_006624369.1|	32.32	2e-07	66.6	histidine kinase [Arthrospira platensis]
Dmel_0262139_trh_trachealess_Source_FlyBase_0262139_HG_529	gi|809073307|ref|WP_046321388.1|	32.32	2e-07	66.6	histidine kinase [Arthrospira sp. TJSD091]
Dmel_0262139_trh_trachealess_Source_FlyBase_0262139_HG_529	gi|504042756|ref|WP_014276750.1|	32.32	2e-07	66.6	sensor histidine kinase [Arthrospira platensis]
Dmel_0262139_trh_trachealess_Source_FlyBase_0262139_HG_529	gi|495327645|ref|WP_008052387.1|	32.32	2e-07	66.6	histidine kinase [Arthrospira sp. PCC 8005]
Dmel_0262139_trh_trachealess_Source_FlyBase_0262139_HG_529	gi|209495407|gb|EDZ95711.1|	32.32	2e-07	66.2	multi-sensor signal transduction histidine kinase [Arthrospira maxima CS-328]
Dmel_0262139_trh_trachealess_Source_FlyBase_0262139_HG_529	gi|944287300|gb|KQL50918.1|	24.68	5e-07	64.3	hypothetical protein AN964_24190 [Bacillus shackletonii]
Dmel_0262139_trh_trachealess_Source_FlyBase_0262139_HG_529	gi|944530804|ref|WP_055742336.1|	24.68	6e-07	64.3	PAS domain-containing sensor histidine kinase [Bacillus shackletonii]
Dmel_0262139_trh_trachealess_Source_FlyBase_0262139_HG_529	gi|1082963253|gb|OGC68733.1|	28.57	7e-07	63.9	hypothetical protein A2415_02155 [candidate division WWE3 bacterium RIFOXYC1_FULL_39_7]
Dmel_0262139_trh_trachealess_Source_FlyBase_0262139_HG_529	gi|808794685|ref|WP_046277403.1|	30.65	1e-06	63.9	sensor histidine kinase [Limnoraphis robusta]
Dmel_0262139_trh_trachealess_Source_FlyBase_0262139_HG_529	gi|1079668051|emb|SCW59397.1|	28.78	1e-06	62.8	PAS domain S-box-containing protein/diguanylate cyclase (GGDEF) domain-containing protein [Paenibacillus tianmuensis]
Dmel_0262139_trh_trachealess_Source_FlyBase_0262139_HG_529	gi|550812943|gb|ERT04424.1|	30.48	3e-06	62.8	sensory box protein [Lyngbya aestuarii BL J]
Dmel_0262139_trh_trachealess_Source_FlyBase_0262139_HG_529	gi|750180564|ref|WP_040484638.1|	30.48	3e-06	62.8	histidine kinase [Lyngbya aestuarii]
Dmel_0262139_trh_trachealess_Source_FlyBase_0262139_HG_529	gi|1120268072|ref|WP_073134364.1|	40.00	3e-06	62.4	hypothetical protein [Chryseolinea serpens]
Dmel_0262139_trh_trachealess_Source_FlyBase_0262139_HG_529	gi|1028063485|ref|WP_063831611.1|	26.62	4e-06	60.8	sensor domain-containing diguanylate cyclase [Paenibacillus ehimensis]
Dmel_0262139_trh_trachealess_Source_FlyBase_0262139_HG_529	gi|119457663|gb|EAW38787.1|	28.83	6e-06	61.6	Multi-sensor Signal Transduction Histidine Kinase [Lyngbya sp. PCC 8106]
Dmel_0262139_trh_trachealess_Source_FlyBase_0262139_HG_529	gi|748637207|ref|WP_039895384.1|	29.52	7e-06	61.2	histidine kinase [Lyngbya sp. PCC 8106]
Dmel_0262139_trh_trachealess_Source_FlyBase_0262139_HG_529	gi|1097212786|emb|SFH92880.1|	25.47	7e-06	60.8	PAS domain S-box-containing protein [Tindallia magadiensis]
Dmel_0262139_trh_trachealess_Source_FlyBase_0262139_HG_529	gi|1140861742|ref|WP_076716811.1|	31.96	7e-06	60.8	PAS domain-containing sensor histidine kinase [Motiliproteus sp. MSK22-1]
Dmel_0262139_trh_trachealess_Source_FlyBase_0262139_HG_529	gi|571031042|ref|WP_024125839.1|	47.14	7e-06	61.2	bifunctional diguanylate cyclase/phosphodiesterase [Thermosynechococcus sp. NK55a]
Dmel_0262139_trh_trachealess_Source_FlyBase_0262139_HG_529	gi|517209630|ref|WP_018398448.1|	32.26	1e-05	60.8	hypothetical protein [filamentous cyanobacterium ESFC-1]
Dmel_0262139_trh_trachealess_Source_FlyBase_0262139_HG_529	gi|499369177|ref|WP_011056755.1|	44.29	2e-05	60.1	hypothetical protein [Thermosynechococcus elongatus]
Dmel_0262139_trh_trachealess_Source_FlyBase_0262139_HG_529	gi|1028102395|ref|WP_063858086.1|	26.98	2e-05	58.9	sensor domain-containing diguanylate cyclase [Paenibacillus sp. A3]
Dmel_0262139_trh_trachealess_Source_FlyBase_0262139_HG_529	gi|939569034|gb|KPV59053.1|	26.98	3e-05	58.2	hypothetical protein QJ48_13220 [Paenibacillus sp. A3]
Dmel_0262139_trh_trachealess_Source_FlyBase_0262139_HG_529	gi|521961269|ref|WP_020472874.1|	29.52	3e-05	59.3	hypothetical protein [Zavarzinella formosa]
Dmel_0262139_trh_trachealess_Source_FlyBase_0262139_HG_529	gi|1054571321|ref|WP_066340530.1|	28.00	3e-05	58.5	PAS domain-containing sensor histidine kinase [Bacillus litoralis]
Dmel_0262139_trh_trachealess_Source_FlyBase_0262139_HG_529	gi|498257496|ref|WP_010571652.1|	40.58	3e-05	58.9	PAS domain-containing sensor histidine kinase [Leptospira broomii]
Dmel_0262139_trh_trachealess_Source_FlyBase_0262139_HG_529	gi|501329757|ref|WP_012361392.1|	29.41	5e-05	58.2	MULTISPECIES: diguanylate phosphodiesterase [Cyanothece]
Dmel_0262139_trh_trachealess_Source_FlyBase_0262139_HG_529	gi|501329757|ref|WP_012361392.1|	29.41	0.005	51.6	MULTISPECIES: diguanylate phosphodiesterase [Cyanothece]
Dmel_0262139_trh_trachealess_Source_FlyBase_0262139_HG_529	gi|516845032|ref|WP_018127933.1|	32.67	7e-05	57.8	hypothetical protein [Balneola vulgaris]
Dmel_0262139_trh_trachealess_Source_FlyBase_0262139_HG_529	gi|743959207|dbj|BAQ11995.1|	24.18	9e-05	57.4	hypothetical protein OXB_3526 [Bacillus sp. OxB-1]
Dmel_0262139_trh_trachealess_Source_FlyBase_0262139_HG_529	gi|504962609|ref|WP_015149711.1|	31.25	9e-05	57.8	PAS domain-containing protein [Oscillatoria acuminata]
Dmel_0262139_trh_trachealess_Source_FlyBase_0262139_HG_529	gi|738788944|ref|WP_036680196.1|	28.57	1e-04	56.2	sensor domain-containing diguanylate cyclase [Paenibacillus tyrfis]
Dmel_0262139_trh_trachealess_Source_FlyBase_0262139_HG_529	gi|739691001|ref|WP_037545529.1|	29.17	1e-04	57.4	PAS domain-containing sensor histidine kinase [Spirochaeta lutea]
Dmel_0262139_trh_trachealess_Source_FlyBase_0262139_HG_529	gi|918432966|ref|WP_052484142.1|	24.18	1e-04	57.0	hypothetical protein [Bacillus sp. OxB-1]
Dmel_0262139_trh_trachealess_Source_FlyBase_0262139_HG_529	gi|947135917|ref|WP_055909080.1|	26.36	1e-04	56.6	sensor domain-containing diguanylate cyclase [Lysobacter sp. Root559]
Dmel_0262139_trh_trachealess_Source_FlyBase_0262139_HG_529	gi|944557267|gb|KQM09977.1|	27.27	1e-04	57.0	hypothetical protein AOA80_11530 [Methanomassiliicoccales archaeon RumEn M1]
Dmel_0262139_trh_trachealess_Source_FlyBase_0262139_HG_529	gi|655997232|ref|WP_029038812.1|	39.68	1e-04	57.0	hypothetical protein [Salinimicrobium xinjiangense]
Dmel_0262139_trh_trachealess_Source_FlyBase_0262139_HG_529	gi|1132622102|ref|WP_075982828.1|	29.52	2e-04	56.2	PAS domain-containing sensor histidine kinase [Bacillus sp. Marseille-P2384]
Dmel_0262139_trh_trachealess_Source_FlyBase_0262139_HG_529	gi|947642101|ref|WP_056304913.1|	26.36	2e-04	56.2	MULTISPECIES: sensor domain-containing diguanylate cyclase [Lysobacter]
Dmel_0262139_trh_trachealess_Source_FlyBase_0262139_HG_529	gi|1017193296|gb|KZE80589.1|	26.98	2e-04	55.8	hypothetical protein AV654_11650 [Paenibacillus elgii]
Dmel_0262139_trh_trachealess_Source_FlyBase_0262139_HG_529	gi|947434064|ref|WP_056098579.1|	26.36	2e-04	56.2	sensor domain-containing diguanylate cyclase [Lysobacter sp. Root667]
Dmel_0262139_trh_trachealess_Source_FlyBase_0262139_HG_529	gi|1028051103|ref|WP_063825490.1|	27.78	2e-04	55.1	sensor domain-containing diguanylate cyclase [Paenibacillus elgii]
Dmel_0262139_trh_trachealess_Source_FlyBase_0262139_HG_529	gi|634348352|gb|KDE03766.1|	28.23	2e-04	56.2	hypothetical protein MVLG_05769 [Microbotryum lychnidis-dioicae p1A1 Lamole]
Dmel_0262139_trh_trachealess_Source_FlyBase_0262139_HG_529	gi|1097252289|emb|SFM86759.1|	29.70	3e-04	55.5	PAS domain S-box-containing protein [Pseudomonas yangmingensis]
Dmel_0262139_trh_trachealess_Source_FlyBase_0262139_HG_529	gi|655993633|ref|WP_029035260.1|	40.98	3e-04	56.2	hypothetical protein [Salinimicrobium terrae]
Dmel_0262139_trh_trachealess_Source_FlyBase_0262139_HG_529	gi|504978310|ref|WP_015165412.1|	29.67	3e-04	56.2	multi-sensor hybrid histidine kinase [Pseudanabaena sp. PCC 7367]
Dmel_0262139_trh_trachealess_Source_FlyBase_0262139_HG_529	gi|1119828948|ref|WP_072721325.1|	28.57	3e-04	55.8	multi-sensor hybrid histidine kinase [Planktothrix tepida]
Dmel_0262139_trh_trachealess_Source_FlyBase_0262139_HG_529	gi|1028167118|ref|WP_063915639.1|	26.98	4e-04	54.7	sensor domain-containing diguanylate cyclase [Paenibacillus elgii]
Dmel_0262139_trh_trachealess_Source_FlyBase_0262139_HG_529	gi|495533623|ref|WP_008258210.1|	34.62	4e-04	55.5	PAS domain-containing sensor histidine kinase [Flavobacteria bacterium BAL38]
Dmel_0262139_trh_trachealess_Source_FlyBase_0262139_HG_529	gi|737397501|ref|WP_035378919.1|	28.87	4e-04	55.5	hypothetical protein [Fervidicella metallireducens]
Dmel_0262139_trh_trachealess_Source_FlyBase_0262139_HG_529	gi|529311955|gb|EQA35695.1|	37.68	5e-04	55.1	PAS domain S-box protein [Leptospira inadai serovar Lyme str. 10]
Dmel_0262139_trh_trachealess_Source_FlyBase_0262139_HG_529	gi|498102790|ref|WP_010416946.1|	37.68	5e-04	55.1	PAS domain-containing sensor histidine kinase [Leptospira inadai]
Dmel_0262139_trh_trachealess_Source_FlyBase_0262139_HG_529	gi|494079620|ref|WP_007021666.1|	32.22	5e-04	54.7	PAS domain-containing sensor histidine kinase [Neptuniibacter caesariensis]
Dmel_0262139_trh_trachealess_Source_FlyBase_0262139_HG_529	gi|1027784483|ref|WP_063715844.1|	31.76	6e-04	55.1	hypothetical protein [Leptolyngbya valderiana]
Dmel_0262139_trh_trachealess_Source_FlyBase_0262139_HG_529	gi|738273830|ref|WP_036228447.1|	31.46	6e-04	54.7	PAS domain-containing sensor histidine kinase [Marinobacterium jannaschii]
Dmel_0262139_trh_trachealess_Source_FlyBase_0262139_HG_529	gi|1097880791|emb|SFK92392.1|	27.13	6e-04	54.7	PAS domain S-box-containing protein/diguanylate cyclase (GGDEF) domain-containing protein [Lysobacter sp. cf310]
Dmel_0262139_trh_trachealess_Source_FlyBase_0262139_HG_529	gi|738233080|ref|WP_036188476.1|	29.84	7e-04	54.3	PAS domain-containing sensor histidine kinase [Marinobacterium sp. AK27]
Dmel_0262139_trh_trachealess_Source_FlyBase_0262139_HG_529	gi|518450791|ref|WP_019620998.1|	30.32	7e-04	54.3	PAS domain-containing sensor histidine kinase [Amphritea japonica]
Dmel_0262139_trh_trachealess_Source_FlyBase_0262139_HG_529	gi|814541831|emb|CEQ40804.1|	28.21	7e-04	54.7	SPOSA6832_02446, partial [Sporidiobolus salmonicolor]
Dmel_0262139_trh_trachealess_Source_FlyBase_0262139_HG_529	gi|950270456|ref|WP_057306637.1|	36.14	8e-04	54.7	hybrid sensor histidine kinase/response regulator [Paenibacillus sp. Root444D2]
Dmel_0262139_trh_trachealess_Source_FlyBase_0262139_HG_529	gi|1086326322|emb|SDL44445.1|	37.50	8e-04	54.7	PAS domain S-box-containing protein [Salinimicrobium catena]
Dmel_0262139_trh_trachealess_Source_FlyBase_0262139_HG_529	gi|152073806|gb|EDN70736.1|	29.63	8e-04	53.9	sensory transduction histidine kinase [Beggiatoa sp. PS]
Dmel_0262139_trh_trachealess_Source_FlyBase_0262139_HG_529	gi|1049321523|gb|OCQ99703.1|	29.52	0.001	54.3	multi-sensor hybrid histidine kinase [Oscillatoriales cyanobacterium USR001]
Dmel_0262139_trh_trachealess_Source_FlyBase_0262139_HG_529	gi|1159625613|gb|OPJ59739.1|	26.12	0.001	53.9	response regulator PleD [Clostridium chromiireducens]
Dmel_0262139_trh_trachealess_Source_FlyBase_0262139_HG_529	gi|971071202|ref|WP_058881389.1|	24.78	0.001	54.3	hypothetical protein [Oscillatoriales cyanobacterium MTP1]
Dmel_0262139_trh_trachealess_Source_FlyBase_0262139_HG_529	gi|498008666|ref|WP_010322822.1|	29.00	0.001	53.5	PAS domain-containing sensor histidine kinase [Marinobacterium stanieri]
Dmel_0262139_trh_trachealess_Source_FlyBase_0262139_HG_529	gi|1108762673|emb|CUR23674.1|	26.79	0.001	54.3	putative two-component hybrid sensor and regulator [Planktothrix serta PCC 8927]
Dmel_0262139_trh_trachealess_Source_FlyBase_0262139_HG_529	gi|1119829392|ref|WP_072721769.1|	32.94	0.001	54.3	hypothetical protein [Planktothrix tepida]
Dmel_0262139_trh_trachealess_Source_FlyBase_0262139_HG_529	gi|512187610|gb|EPE03388.1|	28.24	0.001	53.9	white collar 1 [Ophiostoma piceae UAMH 11346]
Dmel_0262139_trh_trachealess_Source_FlyBase_0262139_HG_529	gi|759531715|ref|WP_043251783.1|	27.88	0.001	53.9	PAS domain-containing sensor histidine kinase [Pseudomonas knackmussii]
Dmel_0262139_trh_trachealess_Source_FlyBase_0262139_HG_529	gi|1160397584|ref|WP_079440912.1|	26.12	0.001	53.9	hypothetical protein [Clostridium chromiireducens]
Dmel_0262139_trh_trachealess_Source_FlyBase_0262139_HG_529	gi|516330201|ref|WP_017720860.1|	37.88	0.001	53.9	hypothetical protein [Oscillatoria sp. PCC 10802]
Dmel_0262139_trh_trachealess_Source_FlyBase_0262139_HG_529	gi|1101223105|gb|OIP71476.1|	26.79	0.001	53.9	multi-sensor hybrid histidine kinase [Oscillatoriales cyanobacterium CG2_30_40_61]
Dmel_0262139_trh_trachealess_Source_FlyBase_0262139_HG_529	gi|951215519|ref|WP_057687630.1|	31.46	0.001	53.9	hypothetical protein [Sphingomonas sp. Leaf42]
Dmel_0262139_trh_trachealess_Source_FlyBase_0262139_HG_529	gi|947835956|ref|WP_056496960.1|	31.46	0.001	53.9	hypothetical protein [Sphingomonas sp. Leaf25]
Dmel_0262139_trh_trachealess_Source_FlyBase_0262139_HG_529	gi|516254712|ref|WP_017658675.1|	31.76	0.002	53.5	hypothetical protein [Geitlerinema sp. PCC 7105]
Dmel_0262139_trh_trachealess_Source_FlyBase_0262139_HG_529	gi|946832123|ref|WP_055755558.1|	31.46	0.002	53.5	hypothetical protein [Sphingomonas sp. Leaf407]
Dmel_0262139_trh_trachealess_Source_FlyBase_0262139_HG_529	gi|1028089638|ref|WP_063847362.1|	31.11	0.002	53.5	histidine kinase [Limnoraphis robusta]
Dmel_0262139_trh_trachealess_Source_FlyBase_0262139_HG_529	gi|505290304|ref|WP_015477406.1|	25.96	0.002	53.1	PAS domain-containing sensor histidine kinase [Pseudomonas denitrificans]
Dmel_0262139_trh_trachealess_Source_FlyBase_0262139_HG_529	gi|639940166|ref|WP_024766878.1|	27.88	0.002	53.1	PAS domain-containing sensor histidine kinase [Pseudomonas nitroreducens]
Dmel_0262139_trh_trachealess_Source_FlyBase_0262139_HG_529	gi|1097890197|emb|SFG31877.1|	33.33	0.002	52.8	two-component system, LuxR family, sensor kinase FixL [Neptunomonas qingdaonensis]
Dmel_0262139_trh_trachealess_Source_FlyBase_0262139_HG_529	gi|1086481225|emb|SDI15474.1|	35.90	0.002	53.1	PAS domain S-box-containing protein [Flavobacterium omnivorum]
Dmel_0262139_trh_trachealess_Source_FlyBase_0262139_HG_529	gi|1025828185|ref|WP_063562071.1|	26.00	0.003	52.4	PAS domain-containing sensor histidine kinase [Bacillus horikoshii]
Dmel_0262139_trh_trachealess_Source_FlyBase_0262139_HG_529	gi|1168741600|ref|WP_080313662.1|	32.53	0.003	52.8	hypothetical protein [Rhodothermaceae bacterium RA]
Dmel_0262139_trh_trachealess_Source_FlyBase_0262139_HG_529	gi|1082668419|gb|OFZ92616.1|	28.43	0.003	52.8	hypothetical protein A3I62_00945 [Betaproteobacteria bacterium RIFCSPLOWO2_02_FULL_62_79]
Dmel_0262139_trh_trachealess_Source_FlyBase_0262139_HG_529	gi|1082731653|gb|OGA50884.1|	28.43	0.003	52.8	hypothetical protein A3F74_01025 [Betaproteobacteria bacterium RIFCSPLOWO2_12_FULL_62_58]
Dmel_0262139_trh_trachealess_Source_FlyBase_0262139_HG_529	gi|818232518|ref|WP_046690707.1|	30.89	0.003	52.4	histidine kinase [Leptospira santarosai]
Dmel_0262139_trh_trachealess_Source_FlyBase_0262139_HG_529	gi|1053794910|ref|WP_066064807.1|	28.71	0.003	52.4	hypothetical protein [Bacillus soli]
Dmel_0262139_trh_trachealess_Source_FlyBase_0262139_HG_529	gi|917449235|ref|WP_052055653.1|	40.91	0.003	52.8	bifunctional diguanylate cyclase/phosphodiesterase [Myxosarcina sp. GI1]
Dmel_0262139_trh_trachealess_Source_FlyBase_0262139_HG_529	gi|1166692282|gb|OPY57860.1|	29.46	0.003	52.4	Cyclic di-GMP phosphodiesterase Gmr [Pelotomaculum sp. PtaU1.Bin035]
Dmel_0262139_trh_trachealess_Source_FlyBase_0262139_HG_529	gi|672404274|dbj|GAK54952.1|	33.70	0.003	52.8	two-component hybrid sensor and regulator [Candidatus Vecturithrix granuli]
Dmel_0262139_trh_trachealess_Source_FlyBase_0262139_HG_529	gi|514179566|gb|EPG73108.1|	37.68	0.003	52.4	PAS domain S-box protein [Leptospira fainei serovar Hurstbridge str. BUT 6]
Dmel_0262139_trh_trachealess_Source_FlyBase_0262139_HG_529	gi|748690557|ref|WP_039948681.1|	37.68	0.003	52.4	PAS domain-containing sensor histidine kinase [Leptospira fainei]
Dmel_0262139_trh_trachealess_Source_FlyBase_0262139_HG_529	gi|1108761979|emb|CUR09092.1|	25.89	0.003	52.8	putative two-component hybrid sensor and regulator [Planktothrix paucivesiculata PCC 9631]
Dmel_0262139_trh_trachealess_Source_FlyBase_0262139_HG_529	gi|933778957|ref|WP_054340441.1|	23.76	0.003	52.0	PAS domain-containing sensor histidine kinase [Neptunomonas antarctica]
Dmel_0262139_trh_trachealess_Source_FlyBase_0262139_HG_529	gi|1085399665|gb|OGV69317.1|	36.23	0.003	52.4	hypothetical protein A3K18_26135 [Lentisphaerae bacterium RIFOXYA12_64_32]
Dmel_0262139_trh_trachealess_Source_FlyBase_0262139_HG_529	gi|696346511|ref|WP_032921663.1|	30.89	0.003	52.0	histidine kinase [Leptospira santarosai]
Dmel_0262139_trh_trachealess_Source_FlyBase_0262139_HG_529	gi|417257911|gb|EKT87306.1|	30.89	0.004	52.0	histidine kinase [Leptospira santarosai serovar Shermani str. LT 821]
Dmel_0262139_trh_trachealess_Source_FlyBase_0262139_HG_529	gi|515128327|ref|WP_016757181.1|	30.89	0.004	52.0	histidine kinase [Leptospira santarosai]
Dmel_0262139_trh_trachealess_Source_FlyBase_0262139_HG_529	gi|1119701606|ref|WP_072619698.1|	30.34	0.004	52.0	hypothetical protein [Spirulina major]
Dmel_0262139_trh_trachealess_Source_FlyBase_0262139_HG_529	gi|1069941888|ref|XP_018296558.1|	31.43	0.004	51.6	GATA-type zinc finger transcription factor [Phycomyces blakesleeanus NRRL 1555(-)]
Dmel_0262139_trh_trachealess_Source_FlyBase_0262139_HG_529	gi|696351497|ref|WP_032926649.1|	30.89	0.004	52.0	histidine kinase [Leptospira santarosai]
Dmel_0262139_trh_trachealess_Source_FlyBase_0262139_HG_529	gi|490604497|ref|WP_004469517.1|	30.89	0.004	52.0	MULTISPECIES: PAS domain-containing protein [Leptospira]
Dmel_0262139_trh_trachealess_Source_FlyBase_0262139_HG_529	gi|490602367|ref|WP_004467387.1|	30.89	0.004	52.0	histidine kinase [Leptospira santarosai]
Dmel_0262139_trh_trachealess_Source_FlyBase_0262139_HG_529	gi|1001627276|ref|WP_061206778.1|	30.89	0.004	52.0	histidine kinase [Leptospira santarosai]
Dmel_0262139_trh_trachealess_Source_FlyBase_0262139_HG_529	gi|490615293|ref|WP_004480301.1|	30.89	0.004	52.0	PAS domain-containing protein [Leptospira santarosai]
Dmel_0262139_trh_trachealess_Source_FlyBase_0262139_HG_529	gi|490617668|ref|WP_004482672.1|	30.89	0.004	52.0	PAS domain-containing protein [Leptospira santarosai]
Dmel_0262139_trh_trachealess_Source_FlyBase_0262139_HG_529	gi|918219852|ref|WP_052352984.1|	26.42	0.004	52.0	PAS domain-containing sensor histidine kinase [Bacillus dielmoensis]
Dmel_0262139_trh_trachealess_Source_FlyBase_0262139_HG_529	gi|504809330|ref|WP_014996432.1|	34.69	0.004	52.0	PAS domain-containing sensor histidine kinase [Alcanivorax dieselolei]
Dmel_0262139_trh_trachealess_Source_FlyBase_0262139_HG_529	gi|494594684|ref|WP_007353135.1|	26.88	0.004	52.4	MULTISPECIES: histidine kinase [Kamptonema]
Dmel_0262139_trh_trachealess_Source_FlyBase_0262139_HG_529	gi|464207735|gb|EMN23730.1|	30.89	0.004	52.0	PAS domain S-box protein [Leptospira santarosai serovar Arenal str. MAVJ 401]
Dmel_0262139_trh_trachealess_Source_FlyBase_0262139_HG_529	gi|464423909|gb|EMO84059.1|	30.89	0.004	52.0	PAS domain S-box protein [Leptospira santarosai str. AIM]
Dmel_0262139_trh_trachealess_Source_FlyBase_0262139_HG_529	gi|940512870|emb|CUR48041.1|	34.69	0.004	51.6	hypothetical protein BN2364_3600 [Alcanivorax dieselolei]
Dmel_0262139_trh_trachealess_Source_FlyBase_0262139_HG_529	gi|1086484368|emb|SDG70127.1|	27.78	0.004	52.0	PAS domain S-box-containing protein [Flavobacterium omnivorum]
Dmel_0262139_trh_trachealess_Source_FlyBase_0262139_HG_529	gi|1043299206|gb|OBZ84329.1|	31.08	0.005	52.0	White collar 1 protein [Choanephora cucurbitarum]
Dmel_0262139_trh_trachealess_Source_FlyBase_0262139_HG_529	gi|983495127|ref|WP_060648842.1|	36.14	0.005	52.0	hybrid sensor histidine kinase/response regulator [Paenibacillus sp. Soil724D2]
Dmel_0262139_trh_trachealess_Source_FlyBase_0262139_HG_529	gi|550690222|gb|ERS14152.1|	34.69	0.005	51.6	histidine kinase [Alcanivorax sp. PN-3]
Dmel_0262139_trh_trachealess_Source_FlyBase_0262139_HG_529	gi|1119351365|ref|WP_072328153.1|	27.14	0.005	51.6	hypothetical protein [Paenibacillus sp. UNCCL117]
Dmel_0262139_trh_trachealess_Source_FlyBase_0262139_HG_529	gi|916921084|ref|WP_051527796.1|	33.33	0.005	51.6	PAS domain-containing sensor histidine kinase [Balneatrix alpica]
Dmel_0262139_trh_trachealess_Source_FlyBase_0262139_HG_529	gi|941260282|ref|WP_055100819.1|	34.69	0.005	51.6	MULTISPECIES: histidine kinase [Alcanivorax]
Dmel_0262139_trh_trachealess_Source_FlyBase_0262139_HG_529	gi|652554684|ref|WP_026948278.1|	34.69	0.006	51.2	PAS domain-containing sensor histidine kinase [Alcanivorax sp. 43B_GOM-46m]
Dmel_0262139_trh_trachealess_Source_FlyBase_0262139_HG_529	gi|1148615117|ref|WP_077360712.1|	34.00	0.006	51.6	hypothetical protein [Fictibacillus arsenicus]
Dmel_0262139_trh_trachealess_Source_FlyBase_0262139_HG_529	gi|665861029|ref|WP_031228236.1|	34.69	0.006	51.2	PAS domain-containing sensor histidine kinase [Alcanivorax sp. PN-3]
Dmel_0262139_trh_trachealess_Source_FlyBase_0262139_HG_529	gi|1055784942|ref|WP_067381691.1|	32.22	0.006	51.2	PAS domain-containing sensor histidine kinase [Marinobacterium sp. ST58-10]
Dmel_0262139_trh_trachealess_Source_FlyBase_0262139_HG_529	gi|1145964232|gb|OOE14776.1|	34.00	0.006	51.2	hypothetical protein UN64_06205 [Fictibacillus arsenicus]
Dmel_0262139_trh_trachealess_Source_FlyBase_0262139_HG_529	gi|488855700|ref|WP_002768010.1|	28.71	0.006	48.5	PAS domain-containing protein [Leptospira borgpetersenii]
Dmel_0262139_trh_trachealess_Source_FlyBase_0262139_HG_529	gi|126622350|gb|EAZ93056.1|	27.06	0.006	51.6	hypothetical protein CY0110_03269 [Cyanothece sp. CCY0110]
Dmel_0262139_trh_trachealess_Source_FlyBase_0262139_HG_529	gi|126622350|gb|EAZ93056.1|	25.88	1.1	44.3	hypothetical protein CY0110_03269 [Cyanothece sp. CCY0110]
Dmel_0262139_trh_trachealess_Source_FlyBase_0262139_HG_529	gi|1119822054|ref|WP_072714837.1|	31.33	0.006	51.2	PAS domain-containing sensor histidine kinase [Rhodothermus profundi]
Dmel_0262139_trh_trachealess_Source_FlyBase_0262139_HG_529	gi|648407249|ref|WP_026099000.1|	28.57	0.007	51.6	hypothetical protein [Oscillatoria sp. PCC 10802]
Dmel_0262139_trh_trachealess_Source_FlyBase_0262139_HG_529	gi|515985910|ref|WP_017416493.1|	30.43	0.007	51.2	sensor domain-containing diguanylate cyclase [Clostridium tunisiense]
Dmel_0262139_trh_trachealess_Source_FlyBase_0262139_HG_529	gi|1101260812|ref|WP_071515377.1|	30.59	0.007	51.6	hypothetical protein [Geitlerinema sp. PCC 9228]
Dmel_0262139_trh_trachealess_Source_FlyBase_0262139_HG_529	gi|944528564|ref|WP_055740096.1|	26.74	0.007	51.2	PAS domain-containing sensor histidine kinase [Bacillus shackletonii]
Dmel_0262139_trh_trachealess_Source_FlyBase_0262139_HG_529	gi|1057430113|ref|WP_068775958.1|	30.10	0.008	51.2	hybrid sensor histidine kinase/response regulator [Paenibacillus sp. FJAT-26967]
Dmel_0262139_trh_trachealess_Source_FlyBase_0262139_HG_529	gi|738741738|ref|WP_036635650.1|	35.71	0.008	51.2	hybrid sensor histidine kinase/response regulator [Paenibacillus alginolyticus]
Dmel_0262139_trh_trachealess_Source_FlyBase_0262139_HG_529	gi|902987794|ref|WP_049706346.1|	28.97	0.008	51.2	sensor domain-containing diguanylate cyclase [Devosia sp. H5989]
Dmel_0262139_trh_trachealess_Source_FlyBase_0262139_HG_529	gi|1094601357|emb|SEK89546.1|	31.88	0.008	50.8	PAS domain S-box-containing protein [Maribacter orientalis]
Dmel_0262139_trh_trachealess_Source_FlyBase_0262139_HG_529	gi|738599884|ref|WP_036510353.1|	29.35	0.009	50.8	PAS domain-containing sensor histidine kinase [Nitrincola nitratireducens]
Dmel_0262139_trh_trachealess_Source_FlyBase_0262139_HG_529	gi|1089204636|emb|SDZ63407.1|	26.32	0.009	50.8	two-component system, sporulation sensor kinase A [Bacillus caseinilyticus]
Dmel_0262139_trh_trachealess_Source_FlyBase_0262139_HG_529	gi|488842844|ref|WP_002755250.1|	27.72	0.009	48.1	PAS domain-containing protein [Leptospira borgpetersenii]
Dmel_0262139_trh_trachealess_Source_FlyBase_0262139_HG_529	gi|1097888528|emb|SFG86552.1|	26.32	0.009	50.4	PAS domain S-box-containing protein [Neptunomonas qingdaonensis]
Dmel_0262139_trh_trachealess_Source_FlyBase_0262139_HG_529	gi|918440591|ref|WP_052491767.1|	25.47	0.009	51.2	hybrid sensor histidine kinase/response regulator [Thioploca ingrica]
Dmel_0262139_trh_trachealess_Source_FlyBase_0262139_HG_529	gi|938226402|ref|WP_054614738.1|	27.59	0.009	50.4	histidine kinase [Pseudomonas sp. In5]
Dmel_0262139_trh_trachealess_Source_FlyBase_0262139_HG_529	gi|516844318|ref|WP_018127600.1|	30.56	0.010	50.8	hypothetical protein [Balneola vulgaris]
Dmel_0262139_trh_trachealess_Source_FlyBase_0262139_HG_529	gi|1152216223|emb|SKB14328.1|	29.06	0.010	51.2	Multi-sensor signal transduction histidine kinase [Planktothrix sp. PCC 11201]
Dmel_0262139_trh_trachealess_Source_FlyBase_0262139_HG_529	gi|917517773|ref|WP_052124190.1|	21.92	0.010	50.8	sensor domain-containing diguanylate cyclase [Lysinibacillus manganicus]
Dmel_0262139_trh_trachealess_Source_FlyBase_0262139_HG_529	gi|1160834745|ref|WP_079680524.1|	29.06	0.010	50.8	histidine kinase [Planktothrix sp. PCC 11201]
Dmel_0262139_trh_trachealess_Source_FlyBase_0262139_HG_529	gi|1111734322|gb|OJJ20782.1|	27.88	0.010	50.8	hypothetical protein BKI52_09365 [marine bacterium AO1-C]
Dmel_0262139_trh_trachealess_Source_FlyBase_0262139_HG_529	gi|1094396451|emb|SEN66964.1|	31.43	0.011	50.8	PAS domain S-box-containing protein [Flavobacterium sinopsychrotolerans]
Dmel_0262139_trh_trachealess_Source_FlyBase_0262139_HG_529	gi|516845042|ref|WP_018127937.1|	28.04	0.011	50.8	hypothetical protein [Balneola vulgaris]
Dmel_0262139_trh_trachealess_Source_FlyBase_0262139_HG_529	gi|1108766655|emb|CUR13167.1|	31.76	0.012	50.8	hypothetical protein PL8927480054 [Planktothrix serta PCC 8927]
Dmel_0262139_trh_trachealess_Source_FlyBase_0262139_HG_529	gi|950627748|ref|WP_057483045.1|	31.15	0.012	50.8	PAS domain-containing sensor histidine kinase [Salegentibacter mishustinae]
Dmel_0262139_trh_trachealess_Source_FlyBase_0262139_HG_529	gi|947794522|ref|WP_056456089.1|	24.24	0.012	50.8	hypothetical protein [Sphingomonas sp. Leaf10]
Dmel_0262139_trh_trachealess_Source_FlyBase_0262139_HG_529	gi|1000779438|gb|KXN70665.1|	30.86	0.013	50.4	hypothetical protein CONCODRAFT_75611 [Conidiobolus coronatus NRRL 28638]
Dmel_0262139_trh_trachealess_Source_FlyBase_0262139_HG_529	gi|1131355056|gb|APU66792.1|	29.63	0.013	50.4	Sensory transduction histidine kinase [Gramella flava JLT2011]
Dmel_0262139_trh_trachealess_Source_FlyBase_0262139_HG_529	gi|1073660399|ref|WP_070055482.1|	31.15	0.015	50.4	hypothetical protein [Salegentibacter salarius]
Dmel_0262139_trh_trachealess_Source_FlyBase_0262139_HG_529	gi|550814021|gb|ERT05460.1|	27.96	0.016	50.1	sensory box protein [Lyngbya aestuarii BL J]
Dmel_0262139_trh_trachealess_Source_FlyBase_0262139_HG_529	gi|1053843417|ref|WP_066079992.1|	35.90	0.016	50.4	hypothetical protein [Flavobacterium fryxellicola]
Dmel_0262139_trh_trachealess_Source_FlyBase_0262139_HG_529	gi|515873868|ref|WP_017304451.1|	26.80	0.018	50.1	hypothetical protein [Spirulina subsalsa]
Dmel_0262139_trh_trachealess_Source_FlyBase_0262139_HG_529	gi|916614965|ref|WP_051222056.1|	28.57	0.019	49.3	PAS domain-containing sensor histidine kinase [Neptunomonas japonica]
Dmel_0262139_trh_trachealess_Source_FlyBase_0262139_HG_529	gi|544872175|ref|WP_021285494.1|	25.97	0.020	49.7	sensor domain-containing diguanylate cyclase [Clostridium sp. BL8]
Dmel_0262139_trh_trachealess_Source_FlyBase_0262139_HG_529	gi|522172454|ref|WP_020681003.1|	30.77	0.023	49.3	PAS domain-containing sensor histidine kinase [Marinobacterium rhizophilum]
Dmel_0262139_trh_trachealess_Source_FlyBase_0262139_HG_529	gi|780112404|ref|WP_045477460.1|	36.05	0.023	49.7	hypothetical protein [Thioploca ingrica]
Dmel_0262139_trh_trachealess_Source_FlyBase_0262139_HG_529	gi|984535929|dbj|BAU40909.1|	31.37	0.024	49.7	putative diguanylate cyclase YegE [Leptolyngbya sp. O-77]
Dmel_0262139_trh_trachealess_Source_FlyBase_0262139_HG_529	gi|919173978|ref|WP_052729609.1|	27.59	0.025	49.3	PAS domain-containing sensor histidine kinase [Syntrophomonas zehnderi]
Dmel_0262139_trh_trachealess_Source_FlyBase_0262139_HG_529	gi|1108762995|emb|CUR23443.1|	25.64	0.025	49.7	putative two-component sensor histidine kinase [Planktothrix serta PCC 8927]
Dmel_0262139_trh_trachealess_Source_FlyBase_0262139_HG_529	gi|595476763|gb|EXX67145.1|	27.54	0.025	49.3	Gat2p [Rhizophagus irregularis DAOM 197198w]
Dmel_0262139_trh_trachealess_Source_FlyBase_0262139_HG_529	gi|1160835698|ref|WP_079681477.1|	25.00	0.027	49.7	multi-sensor hybrid histidine kinase [Planktothrix sp. PCC 11201]
Dmel_0262139_trh_trachealess_Source_FlyBase_0262139_HG_529	gi|1167617907|ref|WP_080051564.1|	30.34	0.029	48.9	PAS domain-containing sensor histidine kinase [Pseudomonas sp. S-6-2]
Dmel_0262139_trh_trachealess_Source_FlyBase_0262139_HG_529	gi|1088947780|emb|SEA93396.1|	28.72	0.029	48.9	two-component system, LuxR family, sensor kinase FixL [Marinobacterium georgiense DSM 11526]
Dmel_0262139_trh_trachealess_Source_FlyBase_0262139_HG_529	gi|1011016823|ref|WP_061973397.1|	27.36	0.030	49.3	hypothetical protein [Fictibacillus enclensis]
Dmel_0262139_trh_trachealess_Source_FlyBase_0262139_HG_529	gi|652996335|ref|WP_027248802.1|	25.00	0.030	49.7	histidine kinase [Planktothrix agardhii]
Dmel_0262139_trh_trachealess_Source_FlyBase_0262139_HG_529	gi|1108761607|emb|CUR10526.1|	30.84	0.031	49.3	Two-component sensor histidine kinase [Planktothrix paucivesiculata PCC 9631]
Dmel_0262139_trh_trachealess_Source_FlyBase_0262139_HG_529	gi|738640770|ref|WP_036550069.1|	29.79	0.032	48.9	PAS domain-containing sensor histidine kinase [Nitrincola lacisaponensis]
Dmel_0262139_trh_trachealess_Source_FlyBase_0262139_HG_529	gi|652400453|ref|WP_026796249.1|	25.00	0.032	49.3	histidine kinase [Planktothrix prolifica]
Dmel_0262139_trh_trachealess_Source_FlyBase_0262139_HG_529	gi|652400298|ref|WP_026796098.1|	25.00	0.032	49.3	MULTISPECIES: histidine kinase [Planktothrix]
Dmel_0262139_trh_trachealess_Source_FlyBase_0262139_HG_529	gi|652389797|ref|WP_026785645.1|	25.00	0.032	49.3	MULTISPECIES: histidine kinase [Planktothrix]
Dmel_0262139_trh_trachealess_Source_FlyBase_0262139_HG_529	gi|1057312386|ref|WP_068673612.1|	26.04	0.033	48.5	sensor domain-containing diguanylate cyclase [Oceanobacillus sp. Castelsardo]
Dmel_0262139_trh_trachealess_Source_FlyBase_0262139_HG_529	gi|738612706|ref|WP_036523027.1|	29.79	0.034	48.9	PAS domain-containing sensor histidine kinase [Nitrincola sp. A-D6]
Dmel_0262139_trh_trachealess_Source_FlyBase_0262139_HG_529	gi|918342876|ref|WP_052400021.1|	26.39	0.035	48.9	hypothetical protein [Methanobacterium formicicum]
Dmel_0262139_trh_trachealess_Source_FlyBase_0262139_HG_529	gi|919083002|ref|WP_052660030.1|	26.39	0.036	48.9	hypothetical protein [Methanobacterium formicicum]
Dmel_0262139_trh_trachealess_Source_FlyBase_0262139_HG_529	gi|1140866607|ref|WP_076721208.1|	29.79	0.037	48.9	PAS domain-containing sensor histidine kinase [Motiliproteus sp. MSK22-1]
Dmel_0262139_trh_trachealess_Source_FlyBase_0262139_HG_529	gi|1057112318|ref|WP_068508077.1|	31.37	0.037	48.9	hypothetical protein [Leptolyngbya sp. O-77]
Dmel_0262139_trh_trachealess_Source_FlyBase_0262139_HG_529	gi|973118690|gb|KUK74181.1|	26.39	0.037	48.9	Uncharacterized protein XD90_1379, partial [Methanobacterium sp. 42_16]
Dmel_0262139_trh_trachealess_Source_FlyBase_0262139_HG_529	gi|918201227|ref|WP_052338546.1|	27.35	0.042	48.9	histidine kinase [Planktothrix prolifica]
Dmel_0262139_trh_trachealess_Source_FlyBase_0262139_HG_529	gi|916646862|ref|WP_051253953.1|	25.96	0.044	48.9	PAS domain-containing sensor histidine kinase [Paenibacillus alginolyticus]
Dmel_0262139_trh_trachealess_Source_FlyBase_0262139_HG_529	gi|917774676|ref|WP_052288617.1|	34.29	0.045	48.1	hypothetical protein [Lyngbya confervoides]
Dmel_0262139_trh_trachealess_Source_FlyBase_0262139_HG_529	gi|1104765931|ref|WP_071782881.1|	27.35	0.046	48.9	histidine kinase [Planktothrix agardhii]
Dmel_0262139_trh_trachealess_Source_FlyBase_0262139_HG_529	gi|1104764747|ref|WP_071782615.1|	27.35	0.047	48.9	MULTISPECIES: histidine kinase [Planktothrix]
Dmel_0262139_trh_trachealess_Source_FlyBase_0262139_HG_529	gi|1104766522|ref|WP_071782903.1|	27.35	0.048	48.9	histidine kinase [Planktothrix rubescens]
Dmel_0262139_trh_trachealess_Source_FlyBase_0262139_HG_529	gi|499988604|ref|WP_011669322.1|	26.75	0.051	48.1	histidine kinase [Leptospira borgpetersenii]
Dmel_0262139_trh_trachealess_Source_FlyBase_0262139_HG_529	gi|516363376|ref|WP_017753409.1|	30.95	0.052	48.5	sensor domain-containing diguanylate cyclase [Bacillus oryziterrae]
Dmel_0262139_trh_trachealess_Source_FlyBase_0262139_HG_529	gi|499991369|ref|WP_011672087.1|	26.75	0.053	48.1	histidine kinase [Leptospira borgpetersenii]
Dmel_0262139_trh_trachealess_Source_FlyBase_0262139_HG_529	gi|384494796|gb|EIE85287.1|	32.43	0.054	48.5	hypothetical protein RO3G_09997 [Rhizopus delemar RA 99-880]
Dmel_0262139_trh_trachealess_Source_FlyBase_0262139_HG_529	gi|1001724098|ref|WP_061277071.1|	26.11	0.058	48.1	histidine kinase [Leptospira borgpetersenii]
Dmel_0262139_trh_trachealess_Source_FlyBase_0262139_HG_529	gi|447211362|ref|WP_001288618.1|	26.25	0.059	48.1	histidine kinase [Leptospira interrogans]
Dmel_0262139_trh_trachealess_Source_FlyBase_0262139_HG_529	gi|692165836|ref|WP_032088528.1|	27.17	0.060	48.1	MULTISPECIES: PAS domain-containing sensor histidine kinase [Bacillus]
Dmel_0262139_trh_trachealess_Source_FlyBase_0262139_HG_529	gi|918238447|ref|WP_052369484.1|	27.35	0.061	48.5	histidine kinase [Planktothrix agardhii]
Dmel_0262139_trh_trachealess_Source_FlyBase_0262139_HG_529	gi|740303296|ref|WP_038140700.1|	24.79	0.061	45.8	diguanylate cyclase [Thiothrix lacustris]
Dmel_0262139_trh_trachealess_Source_FlyBase_0262139_HG_529	gi|1108368796|emb|CUM58158.1|	27.35	0.062	48.5	Two-component sensor histidine kinase [Planktothrix agardhii]
Dmel_0262139_trh_trachealess_Source_FlyBase_0262139_HG_529	gi|1120490875|ref|WP_073351942.1|	34.62	0.064	48.5	hypothetical protein [Flavobacterium xanthum]
Dmel_0262139_trh_trachealess_Source_FlyBase_0262139_HG_529	gi|488781575|ref|WP_002693982.1|	31.07	0.064	48.1	PAS domain-containing sensor histidine kinase [Microscilla marina]
Dmel_0262139_trh_trachealess_Source_FlyBase_0262139_HG_529	gi|1054854631|ref|WP_066616701.1|	30.77	0.066	48.1	hypothetical protein [Rufibacter roseus]
Dmel_0262139_trh_trachealess_Source_FlyBase_0262139_HG_529	gi|816392573|gb|KKK44301.1|	27.40	0.068	47.8	Signal transduction histidine kinase [Lokiarchaeum sp. GC14_75]
Dmel_0262139_trh_trachealess_Source_FlyBase_0262139_HG_529	gi|1000292642|gb|KXK53825.1|	24.24	0.069	47.8	PAS/PAC sensor protein [Chlorobi bacterium OLB7]
Dmel_0262139_trh_trachealess_Source_FlyBase_0262139_HG_529	gi|1000292642|gb|KXK53825.1|	29.03	0.12	47.0	PAS/PAC sensor protein [Chlorobi bacterium OLB7]
Dmel_0262139_trh_trachealess_Source_FlyBase_0262139_HG_529	gi|1154830723|ref|WP_078743878.1|	31.63	0.072	47.8	PAS domain-containing sensor histidine kinase [Oceanospirillum multiglobuliferum]
Dmel_0262139_trh_trachealess_Source_FlyBase_0262139_HG_529	gi|494374482|ref|WP_007200117.1|	29.70	0.074	47.8	PAS domain-containing sensor histidine kinase [Fictibacillus macauensis]
Dmel_0262139_trh_trachealess_Source_FlyBase_0262139_HG_529	gi|933780048|ref|WP_054340908.1|	30.85	0.077	47.8	histidine kinase [Neptunomonas antarctica]
Dmel_0262139_trh_trachealess_Source_FlyBase_0262139_HG_529	gi|738241947|ref|WP_036197199.1|	29.67	0.077	47.8	PAS domain-containing sensor histidine kinase [Marinobacter sp. HL-58]
Dmel_0262139_trh_trachealess_Source_FlyBase_0262139_HG_529	gi|1099928573|emb|SFL09058.1|	28.87	0.079	47.8	PAS domain S-box-containing protein/diguanylate cyclase (GGDEF) domain-containing protein [Paenibacillus sp. 1_12]
Dmel_0262139_trh_trachealess_Source_FlyBase_0262139_HG_529	gi|1054395859|ref|WP_066244633.1|	34.78	0.086	47.8	hypothetical protein [Fictibacillus phosphorivorans]
Dmel_0262139_trh_trachealess_Source_FlyBase_0262139_HG_529	gi|1152151371|emb|SJZ40789.1|	31.63	0.093	47.4	two-component system, LuxR family, sensor kinase FixL [Oceanospirillum multiglobuliferum]
Dmel_0262139_trh_trachealess_Source_FlyBase_0262139_HG_529	gi|737701274|ref|WP_035670122.1|	28.26	0.095	47.8	PAS domain-containing sensor histidine kinase [Flavobacterium sp. 83]
Dmel_0262139_trh_trachealess_Source_FlyBase_0262139_HG_529	gi|566004566|ref|WP_023991676.1|	26.88	0.097	47.4	hypothetical protein [Methanobacterium sp. MB1]
Dmel_0262139_trh_trachealess_Source_FlyBase_0262139_HG_529	gi|1044858925|gb|OCC27390.1|	26.90	0.11	47.4	Histidine kinase sensor protein [Leptospira interrogans serovar Canicola]
Dmel_0262139_trh_trachealess_Source_FlyBase_0262139_HG_529	gi|672396290|dbj|GAK50828.1|	26.37	0.11	47.4	multi-sensor signal transduction histidine kinase [Candidatus Moduliflexus flocculans]
Dmel_0262139_trh_trachealess_Source_FlyBase_0262139_HG_529	gi|983354267|ref|WP_060533646.1|	24.73	0.11	47.4	hybrid sensor histidine kinase/response regulator [Paenibacillus bovis]
Dmel_0262139_trh_trachealess_Source_FlyBase_0262139_HG_529	gi|493673891|ref|WP_006624212.1|	28.42	0.12	47.8	MULTISPECIES: histidine kinase [Arthrospira]
Dmel_0262139_trh_trachealess_Source_FlyBase_0262139_HG_529	gi|495327960|ref|WP_008052702.1|	28.42	0.12	47.8	histidine kinase [Arthrospira sp. PCC 8005]
Dmel_0262139_trh_trachealess_Source_FlyBase_0262139_HG_529	gi|291570461|dbj|BAI92733.1|	28.42	0.12	47.4	two-component hybrid sensor and regulator [Arthrospira platensis NIES-39]
Dmel_0262139_trh_trachealess_Source_FlyBase_0262139_HG_529	gi|1028062762|ref|WP_063830888.1|	25.81	0.12	47.4	hybrid sensor histidine kinase/response regulator [Paenibacillus sp. FSL R7-277]
Dmel_0262139_trh_trachealess_Source_FlyBase_0262139_HG_529	gi|464477251|gb|EMP05520.1|	26.25	0.14	47.0	PAS domain S-box protein [Leptospira interrogans serovar Pyrogenes str. 200701872]
Dmel_0262139_trh_trachealess_Source_FlyBase_0262139_HG_529	gi|983492016|ref|WP_060645872.1|	24.04	0.14	47.4	hypothetical protein [Paenibacillus sp. Soil724D2]
Dmel_0262139_trh_trachealess_Source_FlyBase_0262139_HG_529	gi|950266275|ref|WP_057302463.1|	24.04	0.14	47.0	hypothetical protein [Paenibacillus sp. Root444D2]
Dmel_0262139_trh_trachealess_Source_FlyBase_0262139_HG_529	gi|1101222219|gb|OIP70653.1|	26.67	0.14	47.0	hypothetical protein AUK43_08585 [Oscillatoriales cyanobacterium CG2_30_40_61]
Dmel_0262139_trh_trachealess_Source_FlyBase_0262139_HG_529	gi|1133691787|ref|WP_076077535.1|	25.81	0.15	47.0	hypothetical protein [Paenibacillus sp. FSL R7-0333]
Dmel_0262139_trh_trachealess_Source_FlyBase_0262139_HG_529	gi|738657041|ref|WP_036565719.1|	29.59	0.16	46.6	PAS domain-containing sensor histidine kinase [Oceanospirillum beijerinckii]
Dmel_0262139_trh_trachealess_Source_FlyBase_0262139_HG_529	gi|1001679970|ref|WP_061244843.1|	26.25	0.16	46.6	histidine kinase [Leptospira interrogans]
Dmel_0262139_trh_trachealess_Source_FlyBase_0262139_HG_529	gi|1001716684|ref|WP_061271127.1|	26.25	0.16	46.6	histidine kinase [Leptospira interrogans]
Dmel_0262139_trh_trachealess_Source_FlyBase_0262139_HG_529	gi|488111848|ref|WP_002183245.1|	26.25	0.17	46.6	PAS domain-containing protein [Leptospira interrogans]
Dmel_0262139_trh_trachealess_Source_FlyBase_0262139_HG_529	gi|447211366|ref|WP_001288622.1|	26.25	0.17	46.6	histidine kinase [Leptospira interrogans]
Dmel_0262139_trh_trachealess_Source_FlyBase_0262139_HG_529	gi|45602396|gb|AAS71873.1|	26.25	0.17	46.6	histidine kinase sensor protein [Leptospira interrogans serovar Copenhageni str. Fiocruz L1-130]
Dmel_0262139_trh_trachealess_Source_FlyBase_0262139_HG_529	gi|1001737192|ref|WP_061286790.1|	26.25	0.17	46.6	histidine kinase [Leptospira interrogans]
Dmel_0262139_trh_trachealess_Source_FlyBase_0262139_HG_529	gi|447211356|ref|WP_001288612.1|	26.25	0.17	46.6	histidine kinase [Leptospira interrogans]
Dmel_0262139_trh_trachealess_Source_FlyBase_0262139_HG_529	gi|764086813|gb|AJR16035.1|	26.25	0.17	46.6	histidine kinase sensor protein [Leptospira interrogans serovar Linhai str. 56609]
Dmel_0262139_trh_trachealess_Source_FlyBase_0262139_HG_529	gi|447211360|ref|WP_001288616.1|	26.25	0.17	46.6	histidine kinase [Leptospira interrogans]
Dmel_0262139_trh_trachealess_Source_FlyBase_0262139_HG_529	gi|447211357|ref|WP_001288613.1|	26.25	0.18	46.6	histidine kinase [Leptospira interrogans]
Dmel_0262139_trh_trachealess_Source_FlyBase_0262139_HG_529	gi|983533006|ref|WP_060684634.1|	26.25	0.18	46.6	histidine kinase [Leptospira interrogans]
Dmel_0262139_trh_trachealess_Source_FlyBase_0262139_HG_529	gi|447211358|ref|WP_001288614.1|	26.25	0.18	46.6	histidine kinase [Leptospira interrogans]
Dmel_0262139_trh_trachealess_Source_FlyBase_0262139_HG_529	gi|447211363|ref|WP_001288619.1|	26.25	0.18	46.6	histidine kinase [Leptospira interrogans]
Dmel_0262139_trh_trachealess_Source_FlyBase_0262139_HG_529	gi|1001703312|ref|WP_061261756.1|	26.25	0.18	46.6	histidine kinase [Leptospira interrogans]
Dmel_0262139_trh_trachealess_Source_FlyBase_0262139_HG_529	gi|1001676788|ref|WP_061242279.1|	26.25	0.18	46.6	histidine kinase [Leptospira interrogans]
Dmel_0262139_trh_trachealess_Source_FlyBase_0262139_HG_529	gi|447211364|ref|WP_001288620.1|	26.25	0.19	46.6	histidine kinase [Leptospira interrogans]
Dmel_0262139_trh_trachealess_Source_FlyBase_0262139_HG_529	gi|447211359|ref|WP_001288615.1|	26.25	0.19	46.6	histidine kinase [Leptospira interrogans]
Dmel_0262139_trh_trachealess_Source_FlyBase_0262139_HG_529	gi|488024245|ref|WP_002095644.1|	26.25	0.19	46.6	PAS domain-containing protein [Leptospira interrogans]
Dmel_0262139_trh_trachealess_Source_FlyBase_0262139_HG_529	gi|1001696981|ref|WP_061256761.1|	26.25	0.19	46.6	histidine kinase [Leptospira interrogans]
Dmel_0262139_trh_trachealess_Source_FlyBase_0262139_HG_529	gi|447211365|ref|WP_001288621.1|	26.25	0.20	46.2	histidine kinase [Leptospira interrogans]
Dmel_0262139_trh_trachealess_Source_FlyBase_0262139_HG_529	gi|983389793|gb|KWV22623.1|	26.42	0.21	46.2	histidine kinase sensor protein [Leptospira interrogans]
Dmel_0262139_trh_trachealess_Source_FlyBase_0262139_HG_529	gi|1086772731|emb|SDN41836.1|	26.55	0.22	46.2	PAS domain S-box-containing protein [Fictibacillus solisalsi]
Dmel_0262139_trh_trachealess_Source_FlyBase_0262139_HG_529	gi|1055651513|ref|WP_067291128.1|	29.67	0.23	46.2	PAS domain-containing sensor histidine kinase [Marinobacterium profundum]
Dmel_0262139_trh_trachealess_Source_FlyBase_0262139_HG_529	gi|918937785|ref|WP_052638545.1|	29.03	0.24	46.6	multi-sensor hybrid histidine kinase, partial [[Oscillatoria] sp. PCC 6506]
Dmel_0262139_trh_trachealess_Source_FlyBase_0262139_HG_529	gi|518316653|ref|WP_019486860.1|	29.03	0.30	46.2	hypothetical protein [Kamptonema formosum]
Dmel_0262139_trh_trachealess_Source_FlyBase_0262139_HG_529	gi|1055813620|ref|WP_067407349.1|	30.61	0.39	45.4	GGDEF domain-containing protein [Sporosarcina sp. HYO08]
Dmel_0262139_trh_trachealess_Source_FlyBase_0262139_HG_529	gi|918389824|ref|WP_052442099.1|	28.05	0.44	45.4	hypothetical protein [Bacillus selenatarsenatis]
Dmel_0262139_trh_trachealess_Source_FlyBase_0262139_HG_529	gi|119457122|gb|EAW38248.1|	25.81	0.86	44.7	two-component sensor histidine kinase [Lyngbya sp. PCC 8106]
Dmel_0262139_trh_trachealess_Source_FlyBase_0262139_HG_529	gi|566004734|ref|WP_023991844.1|	29.52	0.92	44.7	hypothetical protein [Methanobacterium sp. MB1]
Dmel_0262139_trh_trachealess_Source_FlyBase_0262139_HG_529	gi|1097173395|emb|SFS86156.1|	26.47	0.97	44.3	PAS domain S-box-containing protein [Brevundimonas viscosa]
Dmel_0262139_trh_trachealess_Source_FlyBase_0262139_HG_529	gi|490131481|ref|WP_004031858.1|	25.26	1.3	43.9	signal transduction histidine kinase [Methanobacterium formicicum]
Dmel_0262139_trh_trachealess_Source_FlyBase_0262139_HG_529	gi|597908774|ref|XP_007301686.1|	26.42	6.2	42.0	hypothetical protein STEHIDRAFT_166722 [Stereum hirsutum FP-91666 SS1]
Dmel_0262139_trh_trachealess_Source_FlyBase_0262139_HG_529	gi|752355004|gb|KIO14049.1|	36.92	6.9	41.6	hypothetical protein M404DRAFT_992276 [Pisolithus tinctorius Marx 270]
Dmel_0004666_sim_single_minded_Source_FlyBase_0004666_HG_529	gi|576890583|gb|AHH41367.1|	36.29	5e-63	237	H1F1A-linker-NanoLuc luciferase [HIF1A CMV-Neo Vector pNLF1]
Dmel_0004666_sim_single_minded_Source_FlyBase_0004666_HG_529	gi|550812943|gb|ERT04424.1|	31.91	2e-06	62.4	sensory box protein [Lyngbya aestuarii BL J]
Dmel_0004666_sim_single_minded_Source_FlyBase_0004666_HG_529	gi|750180564|ref|WP_040484638.1|	31.91	2e-06	62.0	histidine kinase [Lyngbya aestuarii]
Dmel_0004666_sim_single_minded_Source_FlyBase_0004666_HG_529	gi|384090719|gb|AFH62155.1|	30.69	3e-06	61.6	hypothetical protein B2K_15735 [Paenibacillus mucilaginosus K02]
Dmel_0004666_sim_single_minded_Source_FlyBase_0004666_HG_529	gi|753862669|ref|WP_041618284.1|	30.69	3e-06	61.6	hypothetical protein [Paenibacillus mucilaginosus]
Dmel_0004666_sim_single_minded_Source_FlyBase_0004666_HG_529	gi|503682513|ref|WP_013916589.1|	30.69	9e-06	60.1	hypothetical protein [Paenibacillus mucilaginosus]
Dmel_0004666_sim_single_minded_Source_FlyBase_0004666_HG_529	gi|504042756|ref|WP_014276750.1|	32.26	2e-05	59.3	sensor histidine kinase [Arthrospira platensis]
Dmel_0004666_sim_single_minded_Source_FlyBase_0004666_HG_529	gi|493666587|ref|WP_006616930.1|	32.26	2e-05	59.3	signal transduction histidine kinase [Arthrospira platensis]
Dmel_0004666_sim_single_minded_Source_FlyBase_0004666_HG_529	gi|119457663|gb|EAW38787.1|	28.72	2e-05	58.9	Multi-sensor Signal Transduction Histidine Kinase [Lyngbya sp. PCC 8106]
Dmel_0004666_sim_single_minded_Source_FlyBase_0004666_HG_529	gi|748637207|ref|WP_039895384.1|	28.72	2e-05	58.9	histidine kinase [Lyngbya sp. PCC 8106]
Dmel_0004666_sim_single_minded_Source_FlyBase_0004666_HG_529	gi|1028089638|ref|WP_063847362.1|	30.85	3e-05	58.5	histidine kinase [Limnoraphis robusta]
Dmel_0004666_sim_single_minded_Source_FlyBase_0004666_HG_529	gi|544872175|ref|WP_021285494.1|	31.07	6e-05	57.4	sensor domain-containing diguanylate cyclase [Clostridium sp. BL8]
Dmel_0004666_sim_single_minded_Source_FlyBase_0004666_HG_529	gi|648407249|ref|WP_026099000.1|	25.24	1e-04	56.2	hypothetical protein [Oscillatoria sp. PCC 10802]
Dmel_0004666_sim_single_minded_Source_FlyBase_0004666_HG_529	gi|504978310|ref|WP_015165412.1|	26.09	2e-04	56.2	multi-sensor hybrid histidine kinase [Pseudanabaena sp. PCC 7367]
Dmel_0004666_sim_single_minded_Source_FlyBase_0004666_HG_529	gi|495327645|ref|WP_008052387.1|	29.41	2e-04	55.8	histidine kinase [Arthrospira sp. PCC 8005]
Dmel_0004666_sim_single_minded_Source_FlyBase_0004666_HG_529	gi|493674049|ref|WP_006624369.1|	29.41	2e-04	55.8	histidine kinase [Arthrospira platensis]
Dmel_0004666_sim_single_minded_Source_FlyBase_0004666_HG_529	gi|809073307|ref|WP_046321388.1|	29.41	2e-04	55.8	histidine kinase [Arthrospira sp. TJSD091]
Dmel_0004666_sim_single_minded_Source_FlyBase_0004666_HG_529	gi|209495407|gb|EDZ95711.1|	31.18	2e-04	55.5	multi-sensor signal transduction histidine kinase [Arthrospira maxima CS-328]
Dmel_0004666_sim_single_minded_Source_FlyBase_0004666_HG_529	gi|1108762995|emb|CUR23443.1|	28.18	3e-04	55.5	putative two-component sensor histidine kinase [Planktothrix serta PCC 8927]
Dmel_0004666_sim_single_minded_Source_FlyBase_0004666_HG_529	gi|1101786943|ref|XP_018995121.1|	27.72	4e-04	54.7	hypothetical protein L202_02757 [Cryptococcus amylolentus CBS 6039]
Dmel_0004666_sim_single_minded_Source_FlyBase_0004666_HG_529	gi|501513656|ref|WP_012521593.1|	29.52	4e-04	54.7	hybrid sensor histidine kinase/response regulator [Phenylobacterium zucineum]
Dmel_0004666_sim_single_minded_Source_FlyBase_0004666_HG_529	gi|1101786945|ref|XP_018995122.1|	27.72	4e-04	54.7	hypothetical protein, variant [Cryptococcus amylolentus CBS 6039]
Dmel_0004666_sim_single_minded_Source_FlyBase_0004666_HG_529	gi|947430736|ref|WP_056095588.1|	27.70	4e-04	54.7	hypothetical protein [Pedobacter sp. Leaf176]
Dmel_0004666_sim_single_minded_Source_FlyBase_0004666_HG_529	gi|754351513|ref|XP_004343694.2|	21.77	4e-04	54.7	hypothetical protein CAOG_06970 [Capsaspora owczarzaki ATCC 30864]
Dmel_0004666_sim_single_minded_Source_FlyBase_0004666_HG_529	gi|1062162539|gb|ODO09135.1|	27.72	5e-04	54.7	hypothetical protein I350_02735 [Cryptococcus amylolentus CBS 6273]
Dmel_0004666_sim_single_minded_Source_FlyBase_0004666_HG_529	gi|737083680|ref|WP_035072124.1|	26.42	5e-04	54.3	hybrid sensor histidine kinase/response regulator [Caulobacter henricii]
Dmel_0004666_sim_single_minded_Source_FlyBase_0004666_HG_529	gi|737100073|ref|WP_035088062.1|	26.42	6e-04	54.3	hybrid sensor histidine kinase/response regulator [Caulobacter henricii]
Dmel_0004666_sim_single_minded_Source_FlyBase_0004666_HG_529	gi|1167160018|gb|OQA02261.1|	23.13	6e-04	53.9	Autoinducer 2 sensor kinase/phosphatase LuxQ [Bacteroidetes bacterium ADurb.Bin408]
Dmel_0004666_sim_single_minded_Source_FlyBase_0004666_HG_529	gi|1054571321|ref|WP_066340530.1|	28.72	6e-04	53.9	PAS domain-containing sensor histidine kinase [Bacillus litoralis]
Dmel_0004666_sim_single_minded_Source_FlyBase_0004666_HG_529	gi|917256544|ref|WP_051863256.1|	28.28	6e-04	53.9	hybrid sensor histidine kinase/response regulator [Caulobacteraceae bacterium PMMR1]
Dmel_0004666_sim_single_minded_Source_FlyBase_0004666_HG_529	gi|1102207677|ref|XP_019034546.1|	27.72	6e-04	54.3	hypothetical protein L198_01678 [Tsuchiyaea wingfieldii CBS 7118]
Dmel_0004666_sim_single_minded_Source_FlyBase_0004666_HG_529	gi|739691001|ref|WP_037545529.1|	22.28	7e-04	53.9	PAS domain-containing sensor histidine kinase [Spirochaeta lutea]
Dmel_0004666_sim_single_minded_Source_FlyBase_0004666_HG_529	gi|1056276974|ref|WP_067746276.1|	32.99	8e-04	53.5	sensor domain-containing diguanylate cyclase [Novosphingobium sp. Fuku2-ISO-50]
Dmel_0004666_sim_single_minded_Source_FlyBase_0004666_HG_529	gi|1054926794|ref|WP_066683330.1|	31.18	8e-04	53.5	hybrid sensor histidine kinase/response regulator [Caulobacter sp. CCH9-E1]
Dmel_0004666_sim_single_minded_Source_FlyBase_0004666_HG_529	gi|1011175034|ref|WP_062096163.1|	27.43	9e-04	53.5	hybrid sensor histidine kinase/response regulator [Caulobacter sp. CCH5-E12]
Dmel_0004666_sim_single_minded_Source_FlyBase_0004666_HG_529	gi|1119828948|ref|WP_072721325.1|	28.41	9e-04	53.9	multi-sensor hybrid histidine kinase [Planktothrix tepida]
Dmel_0004666_sim_single_minded_Source_FlyBase_0004666_HG_529	gi|1054854631|ref|WP_066616701.1|	31.37	0.001	53.5	hypothetical protein [Rufibacter roseus]
Dmel_0004666_sim_single_minded_Source_FlyBase_0004666_HG_529	gi|1108769321|emb|CUR34874.1|	29.79	0.001	53.5	putative two-component sensor histidine kinase [Planktothrix tepida PCC 9214]
Dmel_0004666_sim_single_minded_Source_FlyBase_0004666_HG_529	gi|1119829966|ref|WP_072722323.1|	29.79	0.001	53.5	histidine kinase [Planktothrix tepida]
Dmel_0004666_sim_single_minded_Source_FlyBase_0004666_HG_529	gi|1101223105|gb|OIP71476.1|	25.51	0.001	53.5	multi-sensor hybrid histidine kinase [Oscillatoriales cyanobacterium CG2_30_40_61]
Dmel_0004666_sim_single_minded_Source_FlyBase_0004666_HG_529	gi|944287300|gb|KQL50918.1|	22.64	0.001	52.8	hypothetical protein AN964_24190 [Bacillus shackletonii]
Dmel_0004666_sim_single_minded_Source_FlyBase_0004666_HG_529	gi|944530804|ref|WP_055742336.1|	22.64	0.002	52.8	PAS domain-containing sensor histidine kinase [Bacillus shackletonii]
Dmel_0004666_sim_single_minded_Source_FlyBase_0004666_HG_529	gi|1082550693|gb|OFY84960.1|	29.49	0.002	52.8	hypothetical protein A3F72_18430 [Bacteroidetes bacterium RIFCSPLOWO2_12_FULL_35_15]
Dmel_0004666_sim_single_minded_Source_FlyBase_0004666_HG_529	gi|810967791|ref|WP_046368401.1|	37.70	0.002	52.8	hypothetical protein [Flavihumibacter petaseus]
Dmel_0004666_sim_single_minded_Source_FlyBase_0004666_HG_529	gi|504963035|ref|WP_015150137.1|	26.17	0.002	53.1	PAS domain-containing protein [Oscillatoria acuminata]
Dmel_0004666_sim_single_minded_Source_FlyBase_0004666_HG_529	gi|1103678617|gb|OJD15642.1|	28.71	0.002	52.4	hypothetical protein AJ78_04103 [Emergomyces pasteuriana Ep9510]
Dmel_0004666_sim_single_minded_Source_FlyBase_0004666_HG_529	gi|1108761979|emb|CUR09092.1|	25.51	0.002	52.8	putative two-component hybrid sensor and regulator [Planktothrix paucivesiculata PCC 9631]
Dmel_0004666_sim_single_minded_Source_FlyBase_0004666_HG_529	gi|504676506|ref|WP_014863608.1|	30.19	0.002	52.0	MULTISPECIES: histidine kinase [Natrinema]
Dmel_0004666_sim_single_minded_Source_FlyBase_0004666_HG_529	gi|916733590|ref|WP_051340646.1|	30.77	0.002	52.4	hypothetical protein [Azospirillum halopraeferens]
Dmel_0004666_sim_single_minded_Source_FlyBase_0004666_HG_529	gi|1054607134|ref|WP_066375100.1|	23.98	0.002	52.4	hybrid sensor histidine kinase/response regulator [Bacillus sp. FJAT-27264]
Dmel_0004666_sim_single_minded_Source_FlyBase_0004666_HG_529	gi|1101254917|gb|OIQ00293.1|	33.33	0.002	52.4	hypothetical protein AUK35_04010 [Zetaproteobacteria bacterium CG2_30_46_52]
Dmel_0004666_sim_single_minded_Source_FlyBase_0004666_HG_529	gi|504962609|ref|WP_015149711.1|	30.00	0.002	52.4	PAS domain-containing protein [Oscillatoria acuminata]
Dmel_0004666_sim_single_minded_Source_FlyBase_0004666_HG_529	gi|516330201|ref|WP_017720860.1|	25.81	0.002	52.4	hypothetical protein [Oscillatoria sp. PCC 10802]
Dmel_0004666_sim_single_minded_Source_FlyBase_0004666_HG_529	gi|1097839456|emb|SFH22466.1|	27.21	0.003	52.0	PAS domain S-box-containing protein/diguanylate cyclase (GGDEF) domain-containing protein [Halomonas xianhensis]
Dmel_0004666_sim_single_minded_Source_FlyBase_0004666_HG_529	gi|910051456|ref|WP_049979310.1|	29.90	0.003	51.6	histidine kinase [Halolamina rubra]
Dmel_0004666_sim_single_minded_Source_FlyBase_0004666_HG_529	gi|505060865|ref|WP_015247967.1|	27.37	0.003	52.0	PAS domain-containing sensor histidine kinase [Singulisphaera acidiphila]
Dmel_0004666_sim_single_minded_Source_FlyBase_0004666_HG_529	gi|495728719|ref|WP_008453298.1|	30.19	0.003	51.6	signal transduction histidine kinase [Natrinema gari]
Dmel_0004666_sim_single_minded_Source_FlyBase_0004666_HG_529	gi|1124594521|ref|WP_074876509.1|	30.85	0.004	51.2	histidine kinase [Halolamina pelagica]
Dmel_0004666_sim_single_minded_Source_FlyBase_0004666_HG_529	gi|497469439|ref|WP_009783637.1|	24.11	0.004	51.6	histidine kinase [Lyngbya sp. PCC 8106]
Dmel_0004666_sim_single_minded_Source_FlyBase_0004666_HG_529	gi|918144696|ref|WP_052333380.1|	28.12	0.004	51.6	hypothetical protein [Paenibacillus pasadenensis]
Dmel_0004666_sim_single_minded_Source_FlyBase_0004666_HG_529	gi|971071202|ref|WP_058881389.1|	27.35	0.004	51.6	hypothetical protein [Oscillatoriales cyanobacterium MTP1]
Dmel_0004666_sim_single_minded_Source_FlyBase_0004666_HG_529	gi|502842966|ref|WP_013077942.1|	31.18	0.005	51.2	hybrid sensor histidine kinase/response regulator [Caulobacter segnis]
Dmel_0004666_sim_single_minded_Source_FlyBase_0004666_HG_529	gi|490758599|ref|WP_004620889.1|	26.88	0.005	51.2	hybrid sensor histidine kinase/response regulator [Caulobacter vibrioides]
Dmel_0004666_sim_single_minded_Source_FlyBase_0004666_HG_529	gi|1120268072|ref|WP_073134364.1|	32.91	0.005	51.2	hypothetical protein [Chryseolinea serpens]
Dmel_0004666_sim_single_minded_Source_FlyBase_0004666_HG_529	gi|1160835698|ref|WP_079681477.1|	24.49	0.006	51.2	multi-sensor hybrid histidine kinase [Planktothrix sp. PCC 11201]
Dmel_0004666_sim_single_minded_Source_FlyBase_0004666_HG_529	gi|516845042|ref|WP_018127937.1|	30.26	0.006	51.2	hypothetical protein [Balneola vulgaris]
Dmel_0004666_sim_single_minded_Source_FlyBase_0004666_HG_529	gi|553729596|ref|WP_023064287.1|	24.11	0.006	51.2	hypothetical protein [Lyngbya aestuarii]
Dmel_0004666_sim_single_minded_Source_FlyBase_0004666_HG_529	gi|1098975780|ref|WP_071312573.1|	28.28	0.008	50.4	hypothetical protein [Anaerobacillus arseniciselenatis]
Dmel_0004666_sim_single_minded_Source_FlyBase_0004666_HG_529	gi|1088995571|emb|SDZ93378.1|	24.05	0.009	50.4	PAS domain S-box-containing protein [Flavobacterium gillisiae]
Dmel_0004666_sim_single_minded_Source_FlyBase_0004666_HG_529	gi|736185555|ref|WP_034298557.1|	27.89	0.009	50.1	histidine kinase [Herbaspirillum sp. RV1423]
Dmel_0004666_sim_single_minded_Source_FlyBase_0004666_HG_529	gi|983354267|ref|WP_060533646.1|	21.85	0.009	50.4	hybrid sensor histidine kinase/response regulator [Paenibacillus bovis]
Dmel_0004666_sim_single_minded_Source_FlyBase_0004666_HG_529	gi|1167146815|gb|OPZ92199.1|	23.01	0.009	50.4	putative sensor histidine kinase pdtaS [Firmicutes bacterium ADurb.Bin419]
Dmel_0004666_sim_single_minded_Source_FlyBase_0004666_HG_529	gi|499223487|ref|WP_010921027.1|	26.88	0.009	50.1	hybrid sensor histidine kinase/response regulator [Caulobacter vibrioides]
Dmel_0004666_sim_single_minded_Source_FlyBase_0004666_HG_529	gi|550814021|gb|ERT05460.1|	25.00	0.010	50.4	sensory box protein [Lyngbya aestuarii BL J]
Dmel_0004666_sim_single_minded_Source_FlyBase_0004666_HG_529	gi|918219852|ref|WP_052352984.1|	24.64	0.010	50.1	PAS domain-containing sensor histidine kinase [Bacillus dielmoensis]
Dmel_0004666_sim_single_minded_Source_FlyBase_0004666_HG_529	gi|1166578058|gb|OPX59322.1|	22.68	0.011	50.1	sensory histidine kinase AtoS [Methanobacterium sp. PtaB.Bin024]
Dmel_0004666_sim_single_minded_Source_FlyBase_0004666_HG_529	gi|672404274|dbj|GAK54952.1|	27.96	0.011	50.1	two-component hybrid sensor and regulator [Candidatus Vecturithrix granuli]
Dmel_0004666_sim_single_minded_Source_FlyBase_0004666_HG_529	gi|119457122|gb|EAW38248.1|	26.43	0.011	50.1	two-component sensor histidine kinase [Lyngbya sp. PCC 8106]
Dmel_0004666_sim_single_minded_Source_FlyBase_0004666_HG_529	gi|549640572|ref|WP_022543786.1|	24.24	0.012	49.7	MULTISPECIES: PAS domain-containing sensor histidine kinase [Bacillus]
Dmel_0004666_sim_single_minded_Source_FlyBase_0004666_HG_529	gi|918201227|ref|WP_052338546.1|	28.72	0.012	50.1	histidine kinase [Planktothrix prolifica]
Dmel_0004666_sim_single_minded_Source_FlyBase_0004666_HG_529	gi|652400453|ref|WP_026796249.1|	23.47	0.012	50.1	histidine kinase [Planktothrix prolifica]
Dmel_0004666_sim_single_minded_Source_FlyBase_0004666_HG_529	gi|652996335|ref|WP_027248802.1|	23.47	0.013	50.1	histidine kinase [Planktothrix agardhii]
Dmel_0004666_sim_single_minded_Source_FlyBase_0004666_HG_529	gi|652400298|ref|WP_026796098.1|	23.47	0.013	50.1	MULTISPECIES: histidine kinase [Planktothrix]
Dmel_0004666_sim_single_minded_Source_FlyBase_0004666_HG_529	gi|652389797|ref|WP_026785645.1|	23.47	0.013	50.1	MULTISPECIES: histidine kinase [Planktothrix]
Dmel_0004666_sim_single_minded_Source_FlyBase_0004666_HG_529	gi|516342049|ref|WP_017732082.1|	23.95	0.013	50.1	PAS domain-containing sensor histidine kinase [Nafulsella turpanensis]
Dmel_0004666_sim_single_minded_Source_FlyBase_0004666_HG_529	gi|1104764747|ref|WP_071782615.1|	28.72	0.013	50.1	MULTISPECIES: histidine kinase [Planktothrix]
Dmel_0004666_sim_single_minded_Source_FlyBase_0004666_HG_529	gi|1104765931|ref|WP_071782881.1|	28.72	0.014	50.1	histidine kinase [Planktothrix agardhii]
Dmel_0004666_sim_single_minded_Source_FlyBase_0004666_HG_529	gi|765347576|ref|WP_044665585.1|	25.71	0.014	49.7	hypothetical protein [Syntrophaceticus schinkii]
Dmel_0004666_sim_single_minded_Source_FlyBase_0004666_HG_529	gi|1104766522|ref|WP_071782903.1|	28.72	0.014	50.1	histidine kinase [Planktothrix rubescens]
Dmel_0004666_sim_single_minded_Source_FlyBase_0004666_HG_529	gi|808064264|ref|WP_046225496.1|	30.85	0.014	49.7	hybrid sensor histidine kinase/response regulator [Paenibacillus dauci]
Dmel_0004666_sim_single_minded_Source_FlyBase_0004666_HG_529	gi|1108368796|emb|CUM58158.1|	28.72	0.015	49.7	Two-component sensor histidine kinase [Planktothrix agardhii]
Dmel_0004666_sim_single_minded_Source_FlyBase_0004666_HG_529	gi|89086831|gb|EAR65949.1|	24.24	0.015	49.3	sensory transduction histidine kinase; sporulation kinase A [Bacillus sp. NRRL B-14911]
Dmel_0004666_sim_single_minded_Source_FlyBase_0004666_HG_529	gi|918238447|ref|WP_052369484.1|	28.72	0.016	49.7	histidine kinase [Planktothrix agardhii]
Dmel_0004666_sim_single_minded_Source_FlyBase_0004666_HG_529	gi|1108761607|emb|CUR10526.1|	28.72	0.016	49.7	Two-component sensor histidine kinase [Planktothrix paucivesiculata PCC 9631]
Dmel_0004666_sim_single_minded_Source_FlyBase_0004666_HG_529	gi|672396290|dbj|GAK50828.1|	27.91	0.017	49.7	multi-sensor signal transduction histidine kinase [Candidatus Moduliflexus flocculans]
Dmel_0004666_sim_single_minded_Source_FlyBase_0004666_HG_529	gi|445633976|gb|ELY87163.1|	29.25	0.017	49.3	PAS sensor protein [Natrinema altunense JCM 12890]
Dmel_0004666_sim_single_minded_Source_FlyBase_0004666_HG_529	gi|808051809|ref|WP_046213246.1|	27.66	0.019	49.3	hybrid sensor histidine kinase/response regulator [Paenibacillus wulumuqiensis]
Dmel_0004666_sim_single_minded_Source_FlyBase_0004666_HG_529	gi|501452961|ref|WP_012476410.1|	32.67	0.020	48.9	histidine kinase [Leptospira biflexa]
Dmel_0004666_sim_single_minded_Source_FlyBase_0004666_HG_529	gi|167780746|gb|ABZ99044.1|	32.67	0.021	48.9	Putative two-component sensor and regulator [Leptospira biflexa serovar Patoc strain 'Patoc 1 (Paris)']
Dmel_0004666_sim_single_minded_Source_FlyBase_0004666_HG_529	gi|909656886|ref|WP_049900299.1|	29.25	0.023	48.5	histidine kinase [Natrinema altunense]
Dmel_0004666_sim_single_minded_Source_FlyBase_0004666_HG_529	gi|1140757211|ref|WP_076621750.1|	32.41	0.025	48.5	histidine kinase [Leptospira weilii]
Dmel_0004666_sim_single_minded_Source_FlyBase_0004666_HG_529	gi|648273277|ref|WP_026054426.1|	32.41	0.026	48.5	MULTISPECIES: histidine kinase [Leptospira]
Dmel_0004666_sim_single_minded_Source_FlyBase_0004666_HG_529	gi|1001658897|ref|WP_061230758.1|	32.41	0.027	48.5	histidine kinase [Leptospira weilii]
Dmel_0004666_sim_single_minded_Source_FlyBase_0004666_HG_529	gi|410779055|gb|EKR63676.1|	32.41	0.028	48.5	PAS domain S-box protein [Leptospira weilii str. 2006001853]
Dmel_0004666_sim_single_minded_Source_FlyBase_0004666_HG_529	gi|517808225|ref|WP_018978433.1|	26.60	0.028	48.9	hybrid sensor histidine kinase/response regulator [Saccharibacillus kuerlensis]
Dmel_0004666_sim_single_minded_Source_FlyBase_0004666_HG_529	gi|1082963253|gb|OGC68733.1|	21.43	0.028	48.5	hypothetical protein A2415_02155 [candidate division WWE3 bacterium RIFOXYC1_FULL_39_7]
Dmel_0004666_sim_single_minded_Source_FlyBase_0004666_HG_529	gi|1001650465|ref|WP_061224575.1|	32.41	0.028	48.5	histidine kinase [Leptospira weilii]
Dmel_0004666_sim_single_minded_Source_FlyBase_0004666_HG_529	gi|515128866|ref|WP_016757716.1|	33.64	0.029	48.5	MULTISPECIES: histidine kinase [Leptospira]
Dmel_0004666_sim_single_minded_Source_FlyBase_0004666_HG_529	gi|488810945|ref|WP_002723351.1|	33.64	0.029	48.5	PAS domain-containing protein [Leptospira borgpetersenii]
Dmel_0004666_sim_single_minded_Source_FlyBase_0004666_HG_529	gi|738136850|ref|WP_036094474.1|	32.41	0.029	48.5	histidine kinase [Leptospira weilii]
Dmel_0004666_sim_single_minded_Source_FlyBase_0004666_HG_529	gi|456860947|gb|EMF79657.1|	32.41	0.029	48.5	PAS domain S-box protein [Leptospira weilii serovar Topaz str. LT2116]
Dmel_0004666_sim_single_minded_Source_FlyBase_0004666_HG_529	gi|529311955|gb|EQA35695.1|	36.99	0.030	48.5	PAS domain S-box protein [Leptospira inadai serovar Lyme str. 10]
Dmel_0004666_sim_single_minded_Source_FlyBase_0004666_HG_529	gi|1160834745|ref|WP_079680524.1|	28.72	0.030	48.9	histidine kinase [Planktothrix sp. PCC 11201]
Dmel_0004666_sim_single_minded_Source_FlyBase_0004666_HG_529	gi|498102790|ref|WP_010416946.1|	36.99	0.030	48.5	PAS domain-containing sensor histidine kinase [Leptospira inadai]
Dmel_0004666_sim_single_minded_Source_FlyBase_0004666_HG_529	gi|1110427100|emb|SHF55970.1|	25.56	0.031	48.5	PAS domain S-box-containing protein [Cnuella takakiae]
Dmel_0004666_sim_single_minded_Source_FlyBase_0004666_HG_529	gi|1110427100|emb|SHF55970.1|	34.62	7.0	40.8	PAS domain S-box-containing protein [Cnuella takakiae]
Dmel_0004666_sim_single_minded_Source_FlyBase_0004666_HG_529	gi|1108762673|emb|CUR23674.1|	24.49	0.031	48.9	putative two-component hybrid sensor and regulator [Planktothrix serta PCC 8927]
Dmel_0004666_sim_single_minded_Source_FlyBase_0004666_HG_529	gi|1152216223|emb|SKB14328.1|	28.72	0.031	48.9	Multi-sensor signal transduction histidine kinase [Planktothrix sp. PCC 11201]
Dmel_0004666_sim_single_minded_Source_FlyBase_0004666_HG_529	gi|746251020|ref|WP_039299353.1|	25.47	0.036	48.5	hybrid sensor histidine kinase/response regulator [Paenibacillus sp. IHB B 3415]
Dmel_0004666_sim_single_minded_Source_FlyBase_0004666_HG_529	gi|499988604|ref|WP_011669322.1|	32.71	0.037	48.1	histidine kinase [Leptospira borgpetersenii]
Dmel_0004666_sim_single_minded_Source_FlyBase_0004666_HG_529	gi|518316653|ref|WP_019486860.1|	26.53	0.038	48.5	hypothetical protein [Kamptonema formosum]
Dmel_0004666_sim_single_minded_Source_FlyBase_0004666_HG_529	gi|918937785|ref|WP_052638545.1|	26.53	0.038	48.5	multi-sensor hybrid histidine kinase, partial [[Oscillatoria] sp. PCC 6506]
Dmel_0004666_sim_single_minded_Source_FlyBase_0004666_HG_529	gi|808051569|ref|WP_046213006.1|	28.46	0.038	48.5	hybrid sensor histidine kinase/response regulator [Paenibacillus wulumuqiensis]
Dmel_0004666_sim_single_minded_Source_FlyBase_0004666_HG_529	gi|499991369|ref|WP_011672087.1|	32.71	0.038	48.1	histidine kinase [Leptospira borgpetersenii]
Dmel_0004666_sim_single_minded_Source_FlyBase_0004666_HG_529	gi|1120175360|ref|WP_073043880.1|	25.56	0.039	48.1	hypothetical protein [Cnuella takakiae]
Dmel_0004666_sim_single_minded_Source_FlyBase_0004666_HG_529	gi|1120175360|ref|WP_073043880.1|	34.62	8.5	40.8	hypothetical protein [Cnuella takakiae]
Dmel_0004666_sim_single_minded_Source_FlyBase_0004666_HG_529	gi|498257496|ref|WP_010571652.1|	36.76	0.041	48.1	PAS domain-containing sensor histidine kinase [Leptospira broomii]
Dmel_0004666_sim_single_minded_Source_FlyBase_0004666_HG_529	gi|1123614330|ref|WP_074304935.1|	25.26	0.042	48.1	PAS domain-containing sensor histidine kinase [Singulisphaera sp. GP187]
Dmel_0004666_sim_single_minded_Source_FlyBase_0004666_HG_529	gi|1101222219|gb|OIP70653.1|	27.66	0.048	48.1	hypothetical protein AUK43_08585 [Oscillatoriales cyanobacterium CG2_30_40_61]
Dmel_0004666_sim_single_minded_Source_FlyBase_0004666_HG_529	gi|738077483|ref|WP_036036304.1|	32.41	0.048	47.8	histidine kinase [Leptospira mayottensis]
Dmel_0004666_sim_single_minded_Source_FlyBase_0004666_HG_529	gi|410797740|gb|EKR99842.1|	32.41	0.049	47.8	PAS domain S-box protein [Leptospira mayottensis 200901122]
Dmel_0004666_sim_single_minded_Source_FlyBase_0004666_HG_529	gi|463325061|gb|EMJ90666.1|	30.84	0.055	47.8	PAS domain S-box protein [Leptospira alstonii serovar Sichuan str. 79601]
Dmel_0004666_sim_single_minded_Source_FlyBase_0004666_HG_529	gi|909664568|ref|WP_049907922.1|	29.25	0.057	47.4	histidine kinase [Natrinema pallidum]
Dmel_0004666_sim_single_minded_Source_FlyBase_0004666_HG_529	gi|738085264|ref|WP_036043915.1|	30.84	0.057	47.4	PAS domain-containing sensor histidine kinase [Leptospira alstonii]
Dmel_0004666_sim_single_minded_Source_FlyBase_0004666_HG_529	gi|1159625613|gb|OPJ59739.1|	24.24	0.057	47.8	response regulator PleD [Clostridium chromiireducens]
Dmel_0004666_sim_single_minded_Source_FlyBase_0004666_HG_529	gi|808794685|ref|WP_046277403.1|	26.53	0.059	47.8	sensor histidine kinase [Limnoraphis robusta]
Dmel_0004666_sim_single_minded_Source_FlyBase_0004666_HG_529	gi|1160397584|ref|WP_079440912.1|	24.24	0.060	47.8	hypothetical protein [Clostridium chromiireducens]
Dmel_0004666_sim_single_minded_Source_FlyBase_0004666_HG_529	gi|445627233|gb|ELY80558.1|	29.25	0.061	47.4	PAS sensor protein [Natrinema pallidum DSM 3751]
Dmel_0004666_sim_single_minded_Source_FlyBase_0004666_HG_529	gi|917026940|ref|WP_051633652.1|	32.99	0.063	47.4	sensor domain-containing diguanylate cyclase [Bacillus sp. UNC41MFS5]
Dmel_0004666_sim_single_minded_Source_FlyBase_0004666_HG_529	gi|1082549940|gb|OFY84241.1|	23.88	0.065	47.8	hypothetical protein A3F72_14565 [Bacteroidetes bacterium RIFCSPLOWO2_12_FULL_35_15]
Dmel_0004666_sim_single_minded_Source_FlyBase_0004666_HG_529	gi|1152037406|ref|WP_078129825.1|	31.48	0.066	47.4	histidine kinase [Leptospira alexanderi]
Dmel_0004666_sim_single_minded_Source_FlyBase_0004666_HG_529	gi|1025828185|ref|WP_063562071.1|	23.61	0.068	47.4	PAS domain-containing sensor histidine kinase [Bacillus horikoshii]
Dmel_0004666_sim_single_minded_Source_FlyBase_0004666_HG_529	gi|1133752509|ref|WP_076134794.1|	25.81	0.081	47.4	hypothetical protein [Paenibacillus odorifer]
Dmel_0004666_sim_single_minded_Source_FlyBase_0004666_HG_529	gi|657936985|ref|WP_029638085.1|	24.68	0.10	47.0	hybrid sensor histidine kinase/response regulator [[Scytonema hofmanni] UTEX B 1581]
Dmel_0004666_sim_single_minded_Source_FlyBase_0004666_HG_529	gi|1087071993|emb|SDO19275.1|	22.99	0.11	46.6	PAS domain S-box-containing protein [Pseudomonas jinjuensis]
Dmel_0004666_sim_single_minded_Source_FlyBase_0004666_HG_529	gi|498263077|ref|WP_010577233.1|	31.48	0.11	46.6	histidine kinase [Leptospira alexanderi]
Dmel_0004666_sim_single_minded_Source_FlyBase_0004666_HG_529	gi|529327117|gb|EQA63748.1|	31.48	0.11	46.6	PAS domain S-box protein [Leptospira alexanderi serovar Manhao 3 str. L 60]
Dmel_0004666_sim_single_minded_Source_FlyBase_0004666_HG_529	gi|737397501|ref|WP_035378919.1|	25.88	0.13	46.6	hypothetical protein [Fervidicella metallireducens]
Dmel_0004666_sim_single_minded_Source_FlyBase_0004666_HG_529	gi|500033126|ref|WP_011713844.1|	26.92	0.16	46.2	hybrid sensor histidine kinase/response regulator [Magnetococcus marinus]
Dmel_0004666_sim_single_minded_Source_FlyBase_0004666_HG_529	gi|651525889|ref|WP_026561658.1|	24.41	0.19	45.8	PAS domain-containing sensor histidine kinase [Bacillus sp. J37]
Dmel_0004666_sim_single_minded_Source_FlyBase_0004666_HG_529	gi|1049321523|gb|OCQ99703.1|	24.81	0.37	45.4	multi-sensor hybrid histidine kinase [Oscillatoriales cyanobacterium USR001]
Dmel_0004666_sim_single_minded_Source_FlyBase_0004666_HG_529	gi|1062665871|ref|WP_069326954.1|	26.79	0.37	45.1	hypothetical protein [Paenibacillus sp. TI45-13ar]
Dmel_0004666_sim_single_minded_Source_FlyBase_0004666_HG_529	gi|516254712|ref|WP_017658675.1|	26.26	0.64	44.7	hypothetical protein [Geitlerinema sp. PCC 7105]
Dmel_0004666_sim_single_minded_Source_FlyBase_0004666_HG_529	gi|1027784483|ref|WP_063715844.1|	25.76	0.94	43.9	hypothetical protein [Leptolyngbya valderiana]
Dmel_0004666_sim_single_minded_Source_FlyBase_0004666_HG_529	gi|1032154228|gb|OAO17484.1|	31.67	2.0	42.4	hypothetical protein AV274_0781 [Blastocystis sp. ATCC 50177/Nand II]
Dmel_0004666_sim_single_minded_Source_FlyBase_0004666_HG_529	gi|696413873|ref|WP_032984246.1|	35.42	2.7	42.4	SPOR domain-containing protein [Rhizobium leguminosarum]
Dmel_0004666_sim_single_minded_Source_FlyBase_0004666_HG_529	gi|499524292|ref|WP_011210932.1|	32.17	3.4	41.6	phytoene synthase [Nocardia farcinica]
Dmel_0015542_sima_similar_Source_FlyBase_0015542_HG_529	gi|576890583|gb|AHH41367.1|	41.32	1e-91	310	H1F1A-linker-NanoLuc luciferase [HIF1A CMV-Neo Vector pNLF1]
Dmel_0015542_sima_similar_Source_FlyBase_0015542_HG_529	gi|754351513|ref|XP_004343694.2|	22.28	1e-06	62.0	hypothetical protein CAOG_06970 [Capsaspora owczarzaki ATCC 30864]
Dmel_0015542_sima_similar_Source_FlyBase_0015542_HG_529	gi|1054253058|ref|WP_066201374.1|	23.89	3e-06	60.5	hypothetical protein [Bacillus sp. FJAT-27225]
Dmel_0015542_sima_similar_Source_FlyBase_0015542_HG_529	gi|944287300|gb|KQL50918.1|	33.00	4e-06	59.7	hypothetical protein AN964_24190 [Bacillus shackletonii]
Dmel_0015542_sima_similar_Source_FlyBase_0015542_HG_529	gi|1143128760|ref|WP_077111681.1|	31.63	5e-06	59.3	hypothetical protein [Bacillus sp. VT-16-64]
Dmel_0015542_sima_similar_Source_FlyBase_0015542_HG_529	gi|944530804|ref|WP_055742336.1|	33.00	6e-06	59.3	PAS domain-containing sensor histidine kinase [Bacillus shackletonii]
Dmel_0015542_sima_similar_Source_FlyBase_0015542_HG_529	gi|889521706|ref|WP_048824251.1|	24.47	2e-05	57.8	sensor domain-containing diguanylate cyclase [Bacillus sp. B-jedd]
Dmel_0015542_sima_similar_Source_FlyBase_0015542_HG_529	gi|947972099|ref|WP_056631843.1|	31.68	2e-05	57.4	sensor domain-containing diguanylate cyclase [Paenibacillus sp. Soil522]
Dmel_0015542_sima_similar_Source_FlyBase_0015542_HG_529	gi|754571075|ref|WP_041964382.1|	37.21	4e-05	56.6	PAS domain-containing sensor histidine kinase [Bacillus selenatarsenatis]
Dmel_0015542_sima_similar_Source_FlyBase_0015542_HG_529	gi|516423015|ref|WP_017812413.1|	40.00	4e-05	57.0	hybrid sensor histidine kinase/response regulator [Paenibacillus sp. A9]
Dmel_0015542_sima_similar_Source_FlyBase_0015542_HG_529	gi|516423015|ref|WP_017812413.1|	23.61	8.0	40.0	hybrid sensor histidine kinase/response regulator [Paenibacillus sp. A9]
Dmel_0015542_sima_similar_Source_FlyBase_0015542_HG_529	gi|918438988|ref|WP_052490164.1|	24.24	6e-05	56.6	GGDEF domain-containing protein [Tolypothrix campylonemoides]
Dmel_0015542_sima_similar_Source_FlyBase_0015542_HG_529	gi|919158548|ref|WP_052714179.1|	38.89	7e-05	56.2	hybrid sensor histidine kinase/response regulator [Paenibacillus dauci]
Dmel_0015542_sima_similar_Source_FlyBase_0015542_HG_529	gi|919158548|ref|WP_052714179.1|	23.61	6.0	40.4	hybrid sensor histidine kinase/response regulator [Paenibacillus dauci]
Dmel_0015542_sima_similar_Source_FlyBase_0015542_HG_529	gi|1082550693|gb|OFY84960.1|	33.33	1e-04	55.1	hypothetical protein A3F72_18430 [Bacteroidetes bacterium RIFCSPLOWO2_12_FULL_35_15]
Dmel_0015542_sima_similar_Source_FlyBase_0015542_HG_529	gi|504962500|ref|WP_015149602.1|	20.61	2e-04	55.1	PAS domain-containing protein [Oscillatoria acuminata]
Dmel_0015542_sima_similar_Source_FlyBase_0015542_HG_529	gi|1086481225|emb|SDI15474.1|	29.89	2e-04	55.1	PAS domain S-box-containing protein [Flavobacterium omnivorum]
Dmel_0015542_sima_similar_Source_FlyBase_0015542_HG_529	gi|445698770|gb|ELZ50809.1|	33.33	2e-04	54.3	PAS/PAC sensor protein [Halorubrum coriense DSM 10284]
Dmel_0015542_sima_similar_Source_FlyBase_0015542_HG_529	gi|517534853|ref|WP_018705061.1|	37.50	2e-04	53.9	PAS domain-containing sensor histidine kinase [Bacillus fordii]
Dmel_0015542_sima_similar_Source_FlyBase_0015542_HG_529	gi|973115691|gb|KUK71591.1|	29.35	3e-04	53.9	Signal transduction histidine kinase, partial [Methanobacterium sp. 42_16]
Dmel_0015542_sima_similar_Source_FlyBase_0015542_HG_529	gi|1053843417|ref|WP_066079992.1|	34.18	3e-04	54.3	hypothetical protein [Flavobacterium fryxellicola]
Dmel_0015542_sima_similar_Source_FlyBase_0015542_HG_529	gi|1071407863|ref|WP_069833460.1|	20.08	3e-04	53.9	hypothetical protein [Fabibacter misakiensis]
Dmel_0015542_sima_similar_Source_FlyBase_0015542_HG_529	gi|1082199056|gb|OFW31949.1|	32.91	4e-04	53.5	hypothetical protein A3G76_04135 [Acidobacteria bacterium RIFCSPLOWO2_12_FULL_65_11]
Dmel_0015542_sima_similar_Source_FlyBase_0015542_HG_529	gi|1003384186|dbj|BAU64010.1|	31.87	4e-04	53.9	Multi-sensor Hybrid Histidine Kinase [Stanieria sp. NIES-3757]
Dmel_0015542_sima_similar_Source_FlyBase_0015542_HG_529	gi|909686286|ref|WP_049929631.1|	26.75	4e-04	53.5	histidine kinase [Halorubrum ezzemoulense]
Dmel_0015542_sima_similar_Source_FlyBase_0015542_HG_529	gi|504962609|ref|WP_015149711.1|	29.07	4e-04	53.9	PAS domain-containing protein [Oscillatoria acuminata]
Dmel_0015542_sima_similar_Source_FlyBase_0015542_HG_529	gi|1120490875|ref|WP_073351942.1|	34.18	5e-04	53.5	hypothetical protein [Flavobacterium xanthum]
Dmel_0015542_sima_similar_Source_FlyBase_0015542_HG_529	gi|114227120|gb|ABI56919.1|	35.16	5e-04	53.1	diguanylate cyclase with PAS/PAC sensor [Alkalilimnicola ehrlichii MLHE-1]
Dmel_0015542_sima_similar_Source_FlyBase_0015542_HG_529	gi|919208193|ref|WP_052763694.1|	34.12	5e-04	53.5	hypothetical protein [Microvirga massiliensis]
Dmel_0015542_sima_similar_Source_FlyBase_0015542_HG_529	gi|919208193|ref|WP_052763694.1|	30.48	0.004	50.4	hypothetical protein [Microvirga massiliensis]
Dmel_0015542_sima_similar_Source_FlyBase_0015542_HG_529	gi|919208193|ref|WP_052763694.1|	24.59	0.035	47.8	hypothetical protein [Microvirga massiliensis]
Dmel_0015542_sima_similar_Source_FlyBase_0015542_HG_529	gi|919208193|ref|WP_052763694.1|	30.56	7.6	40.0	hypothetical protein [Microvirga massiliensis]
Dmel_0015542_sima_similar_Source_FlyBase_0015542_HG_529	gi|754075529|ref|WP_041717975.1|	35.16	5e-04	53.1	hypothetical protein [Alkalilimnicola ehrlichii]
Dmel_0015542_sima_similar_Source_FlyBase_0015542_HG_529	gi|496392035|ref|WP_009101025.1|	27.72	7e-04	52.8	PAS domain-containing sensor histidine kinase [Halomonas sp. GFAJ-1]
Dmel_0015542_sima_similar_Source_FlyBase_0015542_HG_529	gi|515887553|ref|WP_017318136.1|	23.95	7e-04	53.1	GGDEF domain-containing protein [Mastigocladopsis repens]
Dmel_0015542_sima_similar_Source_FlyBase_0015542_HG_529	gi|880985588|ref|WP_048709236.1|	33.71	7e-04	53.1	hypothetical protein [Microvirga massiliensis]
Dmel_0015542_sima_similar_Source_FlyBase_0015542_HG_529	gi|880985588|ref|WP_048709236.1|	35.82	0.008	49.7	hypothetical protein [Microvirga massiliensis]
Dmel_0015542_sima_similar_Source_FlyBase_0015542_HG_529	gi|750156826|ref|WP_040460901.1|	31.65	7e-04	52.8	PAS domain-containing sensor histidine kinase [Halomonas stevensii]
Dmel_0015542_sima_similar_Source_FlyBase_0015542_HG_529	gi|730432588|gb|KHJ52217.1|	31.65	8e-04	52.4	histidine kinase [Halomonas hydrothermalis]
Dmel_0015542_sima_similar_Source_FlyBase_0015542_HG_529	gi|983358137|ref|WP_060537511.1|	29.35	8e-04	52.8	histidine kinase [Methanobacterium formicicum]
Dmel_0015542_sima_similar_Source_FlyBase_0015542_HG_529	gi|918205486|ref|WP_052342805.1|	22.67	9e-04	52.4	sensor domain-containing diguanylate cyclase [Bacillus sp. EB01]
Dmel_0015542_sima_similar_Source_FlyBase_0015542_HG_529	gi|917627273|ref|WP_052196339.1|	31.65	9e-04	52.4	PAS domain-containing sensor histidine kinase [Halomonas hydrothermalis]
Dmel_0015542_sima_similar_Source_FlyBase_0015542_HG_529	gi|959924709|ref|WP_058183831.1|	31.48	9e-04	52.8	hypothetical protein [Mastigocoleus testarum]
Dmel_0015542_sima_similar_Source_FlyBase_0015542_HG_529	gi|927058225|ref|WP_053771183.1|	25.73	0.001	52.4	histidine kinase [Halorubrum tropicale]
Dmel_0015542_sima_similar_Source_FlyBase_0015542_HG_529	gi|1087224325|emb|SDA14274.1|	34.21	0.001	52.4	PAS domain S-box-containing protein [Methylobacterium sp. UNC378MF]
Dmel_0015542_sima_similar_Source_FlyBase_0015542_HG_529	gi|1097831673|emb|SFG23313.1|	29.55	0.001	52.4	PAS domain S-box-containing protein [Salegentibacter agarivorans]
Dmel_0015542_sima_similar_Source_FlyBase_0015542_HG_529	gi|1084665689|gb|OGP13695.1|	32.91	0.001	52.4	hypothetical protein A2052_10160 [Deltaproteobacteria bacterium GWA2_54_12]
Dmel_0015542_sima_similar_Source_FlyBase_0015542_HG_529	gi|851146693|ref|WP_048085311.1|	28.26	0.001	52.4	histidine kinase [Methanobacterium formicicum]
Dmel_0015542_sima_similar_Source_FlyBase_0015542_HG_529	gi|1056983982|ref|WP_068396003.1|	28.09	0.001	52.0	histidine kinase [Rhizobium sp. AC27/96]
Dmel_0015542_sima_similar_Source_FlyBase_0015542_HG_529	gi|1133894274|ref|WP_076268418.1|	22.87	0.001	52.0	hypothetical protein [Paenibacillus sp. FSL A5-0031]
Dmel_0015542_sima_similar_Source_FlyBase_0015542_HG_529	gi|851112990|ref|WP_048073525.1|	28.26	0.001	52.4	histidine kinase [Methanobacterium formicicum]
Dmel_0015542_sima_similar_Source_FlyBase_0015542_HG_529	gi|655997232|ref|WP_029038812.1|	28.57	0.001	52.4	hypothetical protein [Salinimicrobium xinjiangense]
Dmel_0015542_sima_similar_Source_FlyBase_0015542_HG_529	gi|752801120|ref|WP_041440550.1|	34.21	0.001	52.0	hypothetical protein [Syntrophobacter fumaroxidans]
Dmel_0015542_sima_similar_Source_FlyBase_0015542_HG_529	gi|983355931|ref|WP_060535308.1|	35.56	0.001	52.0	hybrid sensor histidine kinase/response regulator [Paenibacillus bovis]
Dmel_0015542_sima_similar_Source_FlyBase_0015542_HG_529	gi|983355931|ref|WP_060535308.1|	23.61	0.63	43.5	hybrid sensor histidine kinase/response regulator [Paenibacillus bovis]
Dmel_0015542_sima_similar_Source_FlyBase_0015542_HG_529	gi|926261999|ref|WP_053600186.1|	22.67	0.001	52.0	sensor domain-containing diguanylate cyclase [Bacillus sp. FJAT-18017]
Dmel_0015542_sima_similar_Source_FlyBase_0015542_HG_529	gi|944157614|emb|CEK14292.1|	23.73	0.001	51.2	PAS domain S-box/diguanylate cyclase (GGDEF) domain-containing protein [Chthonomonas calidirosea]
Dmel_0015542_sima_similar_Source_FlyBase_0015542_HG_529	gi|922775254|ref|WP_053372965.1|	29.70	0.002	51.6	MULTISPECIES: sensor domain-containing diguanylate cyclase [Bacillales]
Dmel_0015542_sima_similar_Source_FlyBase_0015542_HG_529	gi|116699128|gb|ABK18316.1|	34.21	0.002	52.0	signal transduction histidine kinase [Syntrophobacter fumaroxidans MPOB]
Dmel_0015542_sima_similar_Source_FlyBase_0015542_HG_529	gi|816392279|gb|KKK44039.1|	35.06	0.002	52.0	Signal transduction histidine kinase, partial [Lokiarchaeum sp. GC14_75]
Dmel_0015542_sima_similar_Source_FlyBase_0015542_HG_529	gi|918144696|ref|WP_052333380.1|	29.29	0.002	52.0	hypothetical protein [Paenibacillus pasadenensis]
Dmel_0015542_sima_similar_Source_FlyBase_0015542_HG_529	gi|502798116|ref|WP_013033092.1|	32.26	0.002	51.6	GGDEF domain-containing protein [Nitrosococcus halophilus]
Dmel_0015542_sima_similar_Source_FlyBase_0015542_HG_529	gi|738273830|ref|WP_036228447.1|	24.51	0.002	51.2	PAS domain-containing sensor histidine kinase [Marinobacterium jannaschii]
Dmel_0015542_sima_similar_Source_FlyBase_0015542_HG_529	gi|1073660399|ref|WP_070055482.1|	36.92	0.002	51.6	hypothetical protein [Salegentibacter salarius]
Dmel_0015542_sima_similar_Source_FlyBase_0015542_HG_529	gi|929002247|ref|WP_054026208.1|	27.72	0.002	51.2	sensor domain-containing diguanylate cyclase [Bacillus sp. FJAT-28004]
Dmel_0015542_sima_similar_Source_FlyBase_0015542_HG_529	gi|497408279|ref|WP_009722477.1|	31.65	0.002	51.2	PAS domain-containing sensor histidine kinase [Halomonas sp. TD01]
Dmel_0015542_sima_similar_Source_FlyBase_0015542_HG_529	gi|1025914921|gb|OAB63369.1|	23.92	0.002	51.6	hypothetical protein AY599_13810 [Leptolyngbya valderiana BDU 20041]
Dmel_0015542_sima_similar_Source_FlyBase_0015542_HG_529	gi|1027783571|ref|WP_063714932.1|	23.92	0.002	51.6	hypothetical protein [Leptolyngbya valderiana]
Dmel_0015542_sima_similar_Source_FlyBase_0015542_HG_529	gi|1023187640|ref|XP_016289671.1|	25.62	0.002	51.2	hypothetical protein PSEUBRA_SCAF8g02041 [Kalmanozyma brasiliensis GHG001]
Dmel_0015542_sima_similar_Source_FlyBase_0015542_HG_529	gi|1094944081|emb|SEI80345.1|	31.63	0.002	51.6	PAS domain S-box-containing protein [Cyclobacterium halophilum]
Dmel_0015542_sima_similar_Source_FlyBase_0015542_HG_529	gi|1132204028|ref|WP_075878923.1|	30.38	0.003	50.8	PAS domain-containing sensor histidine kinase [Halomonas sp. Marseille-P2426]
Dmel_0015542_sima_similar_Source_FlyBase_0015542_HG_529	gi|657861133|ref|WP_029566872.1|	31.52	0.003	50.8	PAS domain-containing sensor histidine kinase [Bacillus indicus]
Dmel_0015542_sima_similar_Source_FlyBase_0015542_HG_529	gi|759857653|ref|WP_043548628.1|	32.53	0.003	51.2	ATPase [Achromobacter sp. RTa]
Dmel_0015542_sima_similar_Source_FlyBase_0015542_HG_529	gi|662116288|ref|WP_030070106.1|	31.65	0.003	50.8	PAS domain-containing sensor histidine kinase [Halomonas alkaliantarctica]
Dmel_0015542_sima_similar_Source_FlyBase_0015542_HG_529	gi|657041368|ref|WP_029284442.1|	31.52	0.003	50.8	PAS domain-containing sensor histidine kinase [Bacillus indicus]
Dmel_0015542_sima_similar_Source_FlyBase_0015542_HG_529	gi|1145327352|ref|WP_077152276.1|	31.88	0.003	50.8	PAS sensor protein [Halorubrum tropicale]
Dmel_0015542_sima_similar_Source_FlyBase_0015542_HG_529	gi|1166595986|gb|OPX74990.1|	25.00	0.003	50.8	sensory histidine kinase AtoS [Methanoregulaceae archaeon PtaB.Bin152]
Dmel_0015542_sima_similar_Source_FlyBase_0015542_HG_529	gi|737701279|ref|WP_035670127.1|	29.89	0.003	50.8	PAS domain-containing sensor histidine kinase [Flavobacterium sp. 83]
Dmel_0015542_sima_similar_Source_FlyBase_0015542_HG_529	gi|1151118274|ref|WP_078090215.1|	30.38	0.003	50.4	PAS domain-containing sensor histidine kinase [Halomonas sp. 'Soap Lake #7']
Dmel_0015542_sima_similar_Source_FlyBase_0015542_HG_529	gi|737701274|ref|WP_035670122.1|	27.84	0.003	50.8	PAS domain-containing sensor histidine kinase [Flavobacterium sp. 83]
Dmel_0015542_sima_similar_Source_FlyBase_0015542_HG_529	gi|515556812|ref|WP_016989709.1|	27.16	0.003	50.1	PAS domain-containing sensor histidine kinase [Flavobacterium sp. ACAM 123]
Dmel_0015542_sima_similar_Source_FlyBase_0015542_HG_529	gi|1097141957|emb|SFR34809.1|	31.51	0.003	50.4	PAS domain S-box-containing protein [Halorubrum sodomense]
Dmel_0015542_sima_similar_Source_FlyBase_0015542_HG_529	gi|1150899204|gb|AQU81664.1|	30.38	0.003	50.4	PAS domain-containing sensor histidine kinase [Halomonas sp. 'Soap Lake #7']
Dmel_0015542_sima_similar_Source_FlyBase_0015542_HG_529	gi|499642241|ref|WP_011322975.1|	33.82	0.003	50.4	signal transduction histidine kinase [Natronomonas pharaonis]
Dmel_0015542_sima_similar_Source_FlyBase_0015542_HG_529	gi|497471025|ref|WP_009785223.1|	31.96	0.003	50.8	PAS/PAC sensor hybrid histidine kinase [Lyngbya sp. PCC 8106]
Dmel_0015542_sima_similar_Source_FlyBase_0015542_HG_529	gi|919168055|ref|WP_052723686.1|	34.44	0.004	50.8	hybrid sensor histidine kinase/response regulator [Paenibacillus wulumuqiensis]
Dmel_0015542_sima_similar_Source_FlyBase_0015542_HG_529	gi|1086484368|emb|SDG70127.1|	28.57	0.004	50.4	PAS domain S-box-containing protein [Flavobacterium omnivorum]
Dmel_0015542_sima_similar_Source_FlyBase_0015542_HG_529	gi|740697050|ref|WP_038482339.1|	31.65	0.004	50.4	PAS domain-containing sensor histidine kinase [Halomonas campaniensis]
Dmel_0015542_sima_similar_Source_FlyBase_0015542_HG_529	gi|1167146815|gb|OPZ92199.1|	24.17	0.004	50.4	putative sensor histidine kinase pdtaS [Firmicutes bacterium ADurb.Bin419]
Dmel_0015542_sima_similar_Source_FlyBase_0015542_HG_529	gi|1082284152|gb|OFW77213.1|	29.47	0.004	50.4	hypothetical protein A2Z48_02105 [Actinobacteria bacterium RBG_19FT_COMBO_70_19]
Dmel_0015542_sima_similar_Source_FlyBase_0015542_HG_529	gi|1148735917|ref|WP_077470369.1|	26.97	0.004	50.4	histidine kinase [Rhizobium sp. P44RR-XXIV]
Dmel_0015542_sima_similar_Source_FlyBase_0015542_HG_529	gi|1097212786|emb|SFH92880.1|	33.33	0.004	50.1	PAS domain S-box-containing protein [Tindallia magadiensis]
Dmel_0015542_sima_similar_Source_FlyBase_0015542_HG_529	gi|516255394|ref|WP_017659357.1|	23.92	0.004	50.4	hypothetical protein [Geitlerinema sp. PCC 7105]
Dmel_0015542_sima_similar_Source_FlyBase_0015542_HG_529	gi|1102538401|ref|XP_019046487.1|	25.58	0.004	50.4	hypothetical protein I302_05237 [Kwoniella bestiolae CBS 10118]
Dmel_0015542_sima_similar_Source_FlyBase_0015542_HG_529	gi|1102538401|ref|XP_019046487.1|	28.85	5.4	40.4	hypothetical protein I302_05237 [Kwoniella bestiolae CBS 10118]
Dmel_0015542_sima_similar_Source_FlyBase_0015542_HG_529	gi|559202705|ref|WP_023577243.1|	24.87	0.005	50.1	hypothetical protein [Flavobacterium saliperosum]
Dmel_0015542_sima_similar_Source_FlyBase_0015542_HG_529	gi|152073806|gb|EDN70736.1|	30.93	0.005	49.7	sensory transduction histidine kinase [Beggiatoa sp. PS]
Dmel_0015542_sima_similar_Source_FlyBase_0015542_HG_529	gi|765347576|ref|WP_044665585.1|	22.73	0.005	50.1	hypothetical protein [Syntrophaceticus schinkii]
Dmel_0015542_sima_similar_Source_FlyBase_0015542_HG_529	gi|873991153|ref|WP_048643935.1|	24.18	0.005	50.4	hypothetical protein [Cyclobacterium amurskyense]
Dmel_0015542_sima_similar_Source_FlyBase_0015542_HG_529	gi|1101819394|ref|XP_019001064.1|	25.58	0.006	50.1	hypothetical protein I203_06256 [Kwoniella mangroviensis CBS 8507]
Dmel_0015542_sima_similar_Source_FlyBase_0015542_HG_529	gi|1101819394|ref|XP_019001064.1|	28.85	6.8	40.0	hypothetical protein I203_06256 [Kwoniella mangroviensis CBS 8507]
Dmel_0015542_sima_similar_Source_FlyBase_0015542_HG_529	gi|759664582|ref|WP_043382177.1|	32.94	0.006	50.1	hybrid sensor histidine kinase/response regulator [Methylobacterium sp. UNCCL110]
Dmel_0015542_sima_similar_Source_FlyBase_0015542_HG_529	gi|571031042|ref|WP_024125839.1|	32.50	0.006	50.1	bifunctional diguanylate cyclase/phosphodiesterase [Thermosynechococcus sp. NK55a]
Dmel_0015542_sima_similar_Source_FlyBase_0015542_HG_529	gi|689271901|gb|AIQ87980.1|	32.94	0.006	50.1	Multi-sensor hybrid histidine kinase [Methylobacterium oryzae CBMB20]
Dmel_0015542_sima_similar_Source_FlyBase_0015542_HG_529	gi|1045468187|gb|OCF60784.1|	25.58	0.006	50.1	hypothetical protein L486_00424 [Kwoniella mangroviensis CBS 10435]
Dmel_0015542_sima_similar_Source_FlyBase_0015542_HG_529	gi|1045468187|gb|OCF60784.1|	28.85	6.7	40.4	hypothetical protein L486_00424 [Kwoniella mangroviensis CBS 10435]
Dmel_0015542_sima_similar_Source_FlyBase_0015542_HG_529	gi|1129420003|ref|WP_075381562.1|	32.94	0.006	50.1	hybrid sensor histidine kinase/response regulator [Methylobacterium phyllosphaerae]
Dmel_0015542_sima_similar_Source_FlyBase_0015542_HG_529	gi|926270973|ref|WP_053608967.1|	32.94	0.006	50.1	hybrid sensor histidine kinase/response regulator [Streptomyces purpurogeneiscleroticus]
Dmel_0015542_sima_similar_Source_FlyBase_0015542_HG_529	gi|955491264|ref|XP_014656622.1|	26.87	0.006	50.1	conserved hypothetical protein [Moesziomyces antarcticus]
Dmel_0015542_sima_similar_Source_FlyBase_0015542_HG_529	gi|1063831012|ref|WP_069441497.1|	35.80	0.006	50.1	hybrid sensor histidine kinase/response regulator [Methyloceanibacter superfactus]
Dmel_0015542_sima_similar_Source_FlyBase_0015542_HG_529	gi|497231427|ref|WP_009545689.1|	34.57	0.006	50.1	MULTISPECIES: histidine kinase [Cyanothece]
Dmel_0015542_sima_similar_Source_FlyBase_0015542_HG_529	gi|1099811840|emb|SFM47712.1|	35.14	0.007	50.1	PAS domain S-box-containing protein [Methylobacterium pseudosasicola]
Dmel_0015542_sima_similar_Source_FlyBase_0015542_HG_529	gi|495640346|ref|WP_008364925.1|	26.11	0.007	50.1	signal transduction histidine kinase [Halorubrum litoreum]
Dmel_0015542_sima_similar_Source_FlyBase_0015542_HG_529	gi|494599664|ref|WP_007357917.1|	29.52	0.007	50.1	MULTISPECIES: sensor protein [Kamptonema]
Dmel_0015542_sima_similar_Source_FlyBase_0015542_HG_529	gi|1056316558|ref|WP_067770451.1|	32.50	0.007	50.1	hypothetical protein [Nostoc sp. NIES-3756]
Dmel_0015542_sima_similar_Source_FlyBase_0015542_HG_529	gi|1093310107|emb|SEH33227.1|	32.94	0.007	49.7	PAS domain S-box-containing protein [Methylobacterium sp. 275MFSha3.1]
Dmel_0015542_sima_similar_Source_FlyBase_0015542_HG_529	gi|950627748|ref|WP_057483045.1|	35.38	0.007	50.1	PAS domain-containing sensor histidine kinase [Salegentibacter mishustinae]
Dmel_0015542_sima_similar_Source_FlyBase_0015542_HG_529	gi|573026421|gb|ETS59678.1|	26.87	0.007	49.7	hypothetical protein PaG_06610 [Moesziomyces aphidis DSM 70725]
Dmel_0015542_sima_similar_Source_FlyBase_0015542_HG_529	gi|758976765|ref|XP_011388434.1|	28.15	0.007	49.7	hypothetical protein UMAG_02052 [Ustilago maydis 521]
Dmel_0015542_sima_similar_Source_FlyBase_0015542_HG_529	gi|1095063847|emb|SEN19901.1|	32.94	0.007	49.7	PAS domain S-box-containing protein [Methylobacterium sp. UNC300MFChir4.1]
Dmel_0015542_sima_similar_Source_FlyBase_0015542_HG_529	gi|443894870|dbj|GAC72217.1|	26.87	0.007	49.7	hypothetical protein PANT_6d00126 [Moesziomyces antarcticus T-34]
Dmel_0015542_sima_similar_Source_FlyBase_0015542_HG_529	gi|1090759237|emb|SEG34667.1|	27.72	0.007	49.7	two-component system, LuxR family, sensor kinase FixL [Halomonas daqingensis]
Dmel_0015542_sima_similar_Source_FlyBase_0015542_HG_529	gi|512723740|ref|WP_016481766.1|	23.73	0.007	49.3	PAS domain S-box/diguanylate cyclase (GGDEF) domain [Chthonomonas calidirosea]
Dmel_0015542_sima_similar_Source_FlyBase_0015542_HG_529	gi|947861015|ref|WP_056521657.1|	32.94	0.007	49.7	hybrid sensor histidine kinase/response regulator [Methylobacterium sp. Leaf361]
Dmel_0015542_sima_similar_Source_FlyBase_0015542_HG_529	gi|947188215|ref|WP_055959187.1|	33.33	0.007	49.7	bifunctional diguanylate cyclase/phosphodiesterase [Methylobacterium sp. Leaf125]
Dmel_0015542_sima_similar_Source_FlyBase_0015542_HG_529	gi|738227947|ref|WP_036183385.1|	29.25	0.007	49.3	sensor domain-containing diguanylate cyclase [Lysinibacillus manganicus]
Dmel_0015542_sima_similar_Source_FlyBase_0015542_HG_529	gi|1062162539|gb|ODO09135.1|	24.29	0.007	49.7	hypothetical protein I350_02735 [Cryptococcus amylolentus CBS 6273]
Dmel_0015542_sima_similar_Source_FlyBase_0015542_HG_529	gi|1062162539|gb|ODO09135.1|	27.78	0.14	45.8	hypothetical protein I350_02735 [Cryptococcus amylolentus CBS 6273]
Dmel_0015542_sima_similar_Source_FlyBase_0015542_HG_529	gi|1101786945|ref|XP_018995122.1|	24.29	0.007	49.7	hypothetical protein, variant [Cryptococcus amylolentus CBS 6039]
Dmel_0015542_sima_similar_Source_FlyBase_0015542_HG_529	gi|1101786945|ref|XP_018995122.1|	27.78	0.13	45.8	hypothetical protein, variant [Cryptococcus amylolentus CBS 6039]
Dmel_0015542_sima_similar_Source_FlyBase_0015542_HG_529	gi|494583809|ref|WP_007344553.1|	26.11	0.007	49.7	signal transduction histidine kinase [Halorubrum terrestre]
Dmel_0015542_sima_similar_Source_FlyBase_0015542_HG_529	gi|1101786943|ref|XP_018995121.1|	24.29	0.008	49.7	hypothetical protein L202_02757 [Cryptococcus amylolentus CBS 6039]
Dmel_0015542_sima_similar_Source_FlyBase_0015542_HG_529	gi|1101786943|ref|XP_018995121.1|	27.78	0.14	45.8	hypothetical protein L202_02757 [Cryptococcus amylolentus CBS 6039]
Dmel_0015542_sima_similar_Source_FlyBase_0015542_HG_529	gi|946700568|emb|CEK14293.1|	23.73	0.008	48.9	PAS domain S-box/diguanylate cyclase (GGDEF) domain-containing protein [Chthonomonas calidirosea]
Dmel_0015542_sima_similar_Source_FlyBase_0015542_HG_529	gi|254949053|gb|ACT93753.1|	29.76	0.008	49.3	putative PAS/PAC sensor protein [Dyadobacter fermentans DSM 18053]
Dmel_0015542_sima_similar_Source_FlyBase_0015542_HG_529	gi|1086369480|emb|SDN72273.1|	27.88	0.008	49.3	PAS domain S-box-containing protein [Halomonas shengliensis]
Dmel_0015542_sima_similar_Source_FlyBase_0015542_HG_529	gi|738233080|ref|WP_036188476.1|	31.82	0.008	49.3	PAS domain-containing sensor histidine kinase [Marinobacterium sp. AK27]
Dmel_0015542_sima_similar_Source_FlyBase_0015542_HG_529	gi|504623716|ref|WP_014810818.1|	32.97	0.009	49.7	hybrid sensor histidine kinase/response regulator [Desulfomonile tiedjei]
Dmel_0015542_sima_similar_Source_FlyBase_0015542_HG_529	gi|1101829304|ref|XP_019011025.1|	26.85	0.009	49.7	hypothetical protein I206_04333 [Kwoniella pini CBS 10737]
Dmel_0015542_sima_similar_Source_FlyBase_0015542_HG_529	gi|1101829304|ref|XP_019011025.1|	28.85	5.4	40.4	hypothetical protein I206_04333 [Kwoniella pini CBS 10737]
Dmel_0015542_sima_similar_Source_FlyBase_0015542_HG_529	gi|490733549|ref|WP_004595887.1|	27.14	0.009	49.3	signal transduction histidine kinase [Halorubrum distributum]
Dmel_0015542_sima_similar_Source_FlyBase_0015542_HG_529	gi|515911663|ref|WP_017342246.1|	29.17	0.009	49.3	hypothetical protein [Halorubrum sp. T3]
Dmel_0015542_sima_similar_Source_FlyBase_0015542_HG_529	gi|754095896|ref|WP_041735050.1|	29.76	0.009	48.9	hypothetical protein [Dyadobacter fermentans]
Dmel_0015542_sima_similar_Source_FlyBase_0015542_HG_529	gi|505013918|ref|WP_015201020.1|	28.18	0.010	49.3	PAS/PAC sensor protein [Calothrix parietina]
Dmel_0015542_sima_similar_Source_FlyBase_0015542_HG_529	gi|471903896|emb|CCO29394.1|	24.10	0.010	49.3	White collar 1 protein Short=WC1 [Rhizoctonia solani AG-1 IB]
Dmel_0015542_sima_similar_Source_FlyBase_0015542_HG_529	gi|552547090|ref|WP_023005153.1|	25.74	0.010	48.9	PAS domain-containing sensor histidine kinase [Halomonas sp. PBN3]
Dmel_0015542_sima_similar_Source_FlyBase_0015542_HG_529	gi|1028063485|ref|WP_063831611.1|	26.53	0.011	48.5	sensor domain-containing diguanylate cyclase [Paenibacillus ehimensis]
Dmel_0015542_sima_similar_Source_FlyBase_0015542_HG_529	gi|557610140|gb|ESS03735.1|	30.99	0.011	48.9	PAS sensor histidine kinase [uncultured archaeon A07HR67]
Dmel_0015542_sima_similar_Source_FlyBase_0015542_HG_529	gi|498008666|ref|WP_010322822.1|	26.47	0.011	48.9	PAS domain-containing sensor histidine kinase [Marinobacterium stanieri]
Dmel_0015542_sima_similar_Source_FlyBase_0015542_HG_529	gi|1086683556|emb|SDC00225.1|	39.06	0.011	49.3	hypothetical protein SAMN05216323_101422 [bacterium A7P-90m]
Dmel_0015542_sima_similar_Source_FlyBase_0015542_HG_529	gi|495196518|ref|WP_007921308.1|	32.50	0.012	49.3	PAS domain-containing sensor histidine kinase [Ktedonobacter racemifer]
Dmel_0015542_sima_similar_Source_FlyBase_0015542_HG_529	gi|918413005|ref|WP_052464181.1|	32.61	0.012	48.9	hypothetical protein [Methyloceanibacter caenitepidi]
Dmel_0015542_sima_similar_Source_FlyBase_0015542_HG_529	gi|1055784942|ref|WP_067381691.1|	28.43	0.012	48.9	PAS domain-containing sensor histidine kinase [Marinobacterium sp. ST58-10]
Dmel_0015542_sima_similar_Source_FlyBase_0015542_HG_529	gi|1110401720|emb|SHE97585.1|	31.43	0.012	49.3	PAS domain S-box-containing protein [Arenibacter palladensis]
Dmel_0015542_sima_similar_Source_FlyBase_0015542_HG_529	gi|1086605648|emb|SDJ93358.1|	32.91	0.012	48.9	PAS domain S-box-containing protein/diguanylate cyclase (GGDEF) domain-containing protein [Halomonas gudaonensis]
Dmel_0015542_sima_similar_Source_FlyBase_0015542_HG_529	gi|1079668051|emb|SCW59397.1|	27.55	0.013	48.5	PAS domain S-box-containing protein/diguanylate cyclase (GGDEF) domain-containing protein [Paenibacillus tianmuensis]
Dmel_0015542_sima_similar_Source_FlyBase_0015542_HG_529	gi|1119984944|ref|WP_072861075.1|	31.43	0.013	48.9	hypothetical protein [Arenibacter palladensis]
Dmel_0015542_sima_similar_Source_FlyBase_0015542_HG_529	gi|816393789|gb|KKK45333.1|	26.97	0.013	48.5	Sporulation kinase A, partial [Lokiarchaeum sp. GC14_75]
Dmel_0015542_sima_similar_Source_FlyBase_0015542_HG_529	gi|517209630|ref|WP_018398448.1|	28.57	0.013	48.9	hypothetical protein [filamentous cyanobacterium ESFC-1]
Dmel_0015542_sima_similar_Source_FlyBase_0015542_HG_529	gi|765300230|ref|WP_044627901.1|	30.38	0.014	48.5	PAS domain-containing sensor histidine kinase [Halomonas meridiana]
Dmel_0015542_sima_similar_Source_FlyBase_0015542_HG_529	gi|1011462922|ref|WP_062359327.1|	30.38	0.014	48.5	PAS domain-containing sensor histidine kinase [Halomonas axialensis]
Dmel_0015542_sima_similar_Source_FlyBase_0015542_HG_529	gi|968549154|ref|WP_058576939.1|	30.38	0.014	48.5	MULTISPECIES: PAS domain-containing sensor histidine kinase [Halomonas]
Dmel_0015542_sima_similar_Source_FlyBase_0015542_HG_529	gi|1008846402|gb|KYK29446.1|	32.53	0.014	48.9	hypothetical protein AYK19_19780 [Thermoplasmatales archaeon DG-70-1]
Dmel_0015542_sima_similar_Source_FlyBase_0015542_HG_529	gi|1054646692|ref|WP_066414189.1|	29.49	0.015	48.5	histidine kinase [Halorubrum sp. SAH-A6]
Dmel_0015542_sima_similar_Source_FlyBase_0015542_HG_529	gi|737085501|ref|WP_035073938.1|	29.06	0.016	48.5	hybrid sensor histidine kinase/response regulator [Anditalea andensis]
Dmel_0015542_sima_similar_Source_FlyBase_0015542_HG_529	gi|918219852|ref|WP_052352984.1|	25.29	0.016	48.1	PAS domain-containing sensor histidine kinase [Bacillus dielmoensis]
Dmel_0015542_sima_similar_Source_FlyBase_0015542_HG_529	gi|428251067|gb|AFZ17026.1|	29.70	0.016	48.9	PAS domain S-box [Microcoleus sp. PCC 7113]
Dmel_0015542_sima_similar_Source_FlyBase_0015542_HG_529	gi|1169183493|gb|OQK15909.1|	30.00	0.016	48.5	PAS domain S-box protein [Methyloprofundus sedimenti]
Dmel_0015542_sima_similar_Source_FlyBase_0015542_HG_529	gi|504987865|ref|WP_015174967.1|	32.50	0.017	48.5	signal transduction histidine kinase [Oscillatoria nigro-viridis]
Dmel_0015542_sima_similar_Source_FlyBase_0015542_HG_529	gi|1082390593|gb|OFX46674.1|	32.84	0.018	48.5	hypothetical protein A2X10_04410 [Bacteroidetes bacterium GWA2_33_15]
Dmel_0015542_sima_similar_Source_FlyBase_0015542_HG_529	gi|1094479305|emb|SEL84406.1|	30.38	0.018	48.1	two-component system, LuxR family, sensor kinase FixL [Halomonas daqiaonensis]
Dmel_0015542_sima_similar_Source_FlyBase_0015542_HG_529	gi|506390030|ref|WP_015909749.1|	26.75	0.018	48.5	signal transduction histidine kinase [Halorubrum lacusprofundi]
Dmel_0015542_sima_similar_Source_FlyBase_0015542_HG_529	gi|809073307|ref|WP_046321388.1|	27.63	0.019	48.5	histidine kinase [Arthrospira sp. TJSD091]
Dmel_0015542_sima_similar_Source_FlyBase_0015542_HG_529	gi|1097532167|emb|SFT98038.1|	26.73	0.019	48.1	PAS domain S-box-containing protein [Halomonas saccharevitans]
Dmel_0015542_sima_similar_Source_FlyBase_0015542_HG_529	gi|655993633|ref|WP_029035260.1|	29.33	0.019	48.5	hypothetical protein [Salinimicrobium terrae]
Dmel_0015542_sima_similar_Source_FlyBase_0015542_HG_529	gi|226319696|gb|ACO47690.1|	22.33	0.019	48.5	putative metal dependent phosphohydrolase (plasmid) [Deinococcus deserti VCD115]
Dmel_0015542_sima_similar_Source_FlyBase_0015542_HG_529	gi|736457049|ref|WP_034478777.1|	24.72	0.019	48.1	histidine kinase [Agrobacterium rhizogenes]
Dmel_0015542_sima_similar_Source_FlyBase_0015542_HG_529	gi|1102207677|ref|XP_019034546.1|	23.81	0.019	48.5	hypothetical protein L198_01678 [Tsuchiyaea wingfieldii CBS 7118]
Dmel_0015542_sima_similar_Source_FlyBase_0015542_HG_529	gi|1102207677|ref|XP_019034546.1|	27.78	0.16	45.4	hypothetical protein L198_01678 [Tsuchiyaea wingfieldii CBS 7118]
Dmel_0015542_sima_similar_Source_FlyBase_0015542_HG_529	gi|493674049|ref|WP_006624369.1|	27.63	0.020	48.5	histidine kinase [Arthrospira platensis]
Dmel_0015542_sima_similar_Source_FlyBase_0015542_HG_529	gi|502960715|ref|WP_013195691.1|	31.17	0.020	48.1	signal transduction histidine kinase [Methanohalobium evestigatum]
Dmel_0015542_sima_similar_Source_FlyBase_0015542_HG_529	gi|495327645|ref|WP_008052387.1|	27.63	0.020	48.5	histidine kinase [Arthrospira sp. PCC 8005]
Dmel_0015542_sima_similar_Source_FlyBase_0015542_HG_529	gi|510936575|ref|WP_016255339.1|	40.62	0.020	48.5	multi-sensor signal transduction histidine kinase [Indibacter alkaliphilus]
Dmel_0015542_sima_similar_Source_FlyBase_0015542_HG_529	gi|1121269014|ref|WP_073583092.1|	28.41	0.021	48.5	hypothetical protein [Flavobacterium cucumis]
Dmel_0015542_sima_similar_Source_FlyBase_0015542_HG_529	gi|918440591|ref|WP_052491767.1|	29.07	0.021	48.5	hybrid sensor histidine kinase/response regulator [Thioploca ingrica]
Dmel_0015542_sima_similar_Source_FlyBase_0015542_HG_529	gi|783324288|gb|KJU83573.1|	32.89	0.021	47.8	two-component sensor kinase [Candidatus Magnetobacterium bavaricum]
Dmel_0015542_sima_similar_Source_FlyBase_0015542_HG_529	gi|209495407|gb|EDZ95711.1|	27.63	0.021	48.1	multi-sensor signal transduction histidine kinase [Arthrospira maxima CS-328]
Dmel_0015542_sima_similar_Source_FlyBase_0015542_HG_529	gi|757118414|ref|WP_042672789.1|	31.76	0.021	48.1	hybrid sensor histidine kinase/response regulator [Methylobacterium sp. B34]
Dmel_0015542_sima_similar_Source_FlyBase_0015542_HG_529	gi|1119420346|ref|WP_072395797.1|	32.91	0.021	48.1	hypothetical protein [Hyphomicrobium sp. CS1GBMeth3]
Dmel_0015542_sima_similar_Source_FlyBase_0015542_HG_529	gi|1119420346|ref|WP_072395797.1|	27.27	1.3	42.4	hypothetical protein [Hyphomicrobium sp. CS1GBMeth3]
Dmel_0015542_sima_similar_Source_FlyBase_0015542_HG_529	gi|651610555|ref|WP_026604689.1|	31.76	0.022	48.1	hybrid sensor histidine kinase/response regulator [Methylobacterium sp. 285MFTsu5.1]
Dmel_0015542_sima_similar_Source_FlyBase_0015542_HG_529	gi|740709140|ref|WP_038494428.1|	29.29	0.022	48.1	hybrid sensor histidine kinase/response regulator [Janthinobacterium agaricidamnosum]
Dmel_0015542_sima_similar_Source_FlyBase_0015542_HG_529	gi|908605106|ref|WP_049760555.1|	22.33	0.022	48.1	hypothetical protein [Deinococcus deserti]
Dmel_0015542_sima_similar_Source_FlyBase_0015542_HG_529	gi|515866676|ref|WP_017297300.1|	31.71	0.022	48.1	two-component system response regulator [Nodosilinea nodulosa]
Dmel_0015542_sima_similar_Source_FlyBase_0015542_HG_529	gi|1166578058|gb|OPX59322.1|	27.50	0.022	48.1	sensory histidine kinase AtoS [Methanobacterium sp. PtaB.Bin024]
Dmel_0015542_sima_similar_Source_FlyBase_0015542_HG_529	gi|502959637|ref|WP_013194613.1|	31.17	0.023	48.1	signal transduction histidine kinase [Methanohalobium evestigatum]
Dmel_0015542_sima_similar_Source_FlyBase_0015542_HG_529	gi|1086607588|emb|SDI68564.1|	30.38	0.023	47.8	two-component system, LuxR family, sensor kinase FixL [Halomonas gudaonensis]
Dmel_0015542_sima_similar_Source_FlyBase_0015542_HG_529	gi|1049310485|gb|OCQ88768.1|	31.46	0.024	48.1	hypothetical protein BCR12_15450 [Limnothrix sp. P13C2]
Dmel_0015542_sima_similar_Source_FlyBase_0015542_HG_529	gi|493666587|ref|WP_006616930.1|	26.53	0.024	48.1	signal transduction histidine kinase [Arthrospira platensis]
Dmel_0015542_sima_similar_Source_FlyBase_0015542_HG_529	gi|504042756|ref|WP_014276750.1|	26.53	0.024	48.1	sensor histidine kinase [Arthrospira platensis]
Dmel_0015542_sima_similar_Source_FlyBase_0015542_HG_529	gi|1160840414|ref|WP_079686008.1|	31.08	0.024	48.1	hypothetical protein [Ohtaekwangia koreensis]
Dmel_0015542_sima_similar_Source_FlyBase_0015542_HG_529	gi|493679301|ref|WP_006629507.1|	30.43	0.026	47.8	signal transduction histidine kinase [Halorubrum tebenquichense]
Dmel_0015542_sima_similar_Source_FlyBase_0015542_HG_529	gi|499369177|ref|WP_011056755.1|	31.25	0.026	48.1	hypothetical protein [Thermosynechococcus elongatus]
Dmel_0015542_sima_similar_Source_FlyBase_0015542_HG_529	gi|1082963253|gb|OGC68733.1|	31.65	0.026	47.8	hypothetical protein A2415_02155 [candidate division WWE3 bacterium RIFOXYC1_FULL_39_7]
Dmel_0015542_sima_similar_Source_FlyBase_0015542_HG_529	gi|1085142780|gb|OGT34352.1|	30.26	0.028	48.1	hypothetical protein A2W28_10805 [Gammaproteobacteria bacterium RBG_16_51_14]
Dmel_0015542_sima_similar_Source_FlyBase_0015542_HG_529	gi|1166589791|gb|OPX69677.1|	22.89	0.028	47.8	sensory histidine kinase AtoS [Methanoregulaceae archaeon PtaB.Bin009]
Dmel_0015542_sima_similar_Source_FlyBase_0015542_HG_529	gi|1121320046|ref|WP_073630185.1|	22.35	0.028	48.1	hypothetical protein [Scytonema sp. HK-05]
Dmel_0015542_sima_similar_Source_FlyBase_0015542_HG_529	gi|549774615|ref|WP_022550116.1|	24.51	0.028	47.8	TWO COMPONENT HISTIDINE KINASE [Vibrio nigripulchritudo]
Dmel_0015542_sima_similar_Source_FlyBase_0015542_HG_529	gi|1148638075|ref|WP_077382943.1|	32.58	0.028	47.8	hypothetical protein [Mesorhizobium prunaredense]
Dmel_0015542_sima_similar_Source_FlyBase_0015542_HG_529	gi|1148638075|ref|WP_077382943.1|	32.39	0.62	43.5	hypothetical protein [Mesorhizobium prunaredense]
Dmel_0015542_sima_similar_Source_FlyBase_0015542_HG_529	gi|1148638075|ref|WP_077382943.1|	30.95	7.1	40.0	hypothetical protein [Mesorhizobium prunaredense]
Dmel_0015542_sima_similar_Source_FlyBase_0015542_HG_529	gi|516330190|ref|WP_017720849.1|	30.30	0.029	48.1	hypothetical protein [Oscillatoria sp. PCC 10802]
Dmel_0015542_sima_similar_Source_FlyBase_0015542_HG_529	gi|1148617333|ref|WP_077362928.1|	32.88	0.030	47.8	hypothetical protein [Fictibacillus arsenicus]
Dmel_0015542_sima_similar_Source_FlyBase_0015542_HG_529	gi|738760978|ref|WP_036654247.1|	25.84	0.030	47.8	hybrid sensor histidine kinase/response regulator [Paenibacillus wynnii]
Dmel_0015542_sima_similar_Source_FlyBase_0015542_HG_529	gi|498315187|ref|WP_010629343.1|	27.72	0.031	47.4	PAS domain-containing sensor histidine kinase [Halomonas sp. KM-1]
Dmel_0015542_sima_similar_Source_FlyBase_0015542_HG_529	gi|494597081|ref|WP_007355338.1|	32.89	0.031	47.8	MULTISPECIES: hypothetical protein [Kamptonema]
Dmel_0015542_sima_similar_Source_FlyBase_0015542_HG_529	gi|490131481|ref|WP_004031858.1|	25.88	0.031	47.8	signal transduction histidine kinase [Methanobacterium formicicum]
Dmel_0015542_sima_similar_Source_FlyBase_0015542_HG_529	gi|496125406|ref|WP_008849913.1|	28.21	0.031	47.8	signal transduction histidine kinase [Halorubrum kocurii]
Dmel_0015542_sima_similar_Source_FlyBase_0015542_HG_529	gi|921284820|ref|WP_053221421.1|	30.21	0.032	47.8	PAS domain-containing sensor histidine kinase [Limnoraphis robusta]
Dmel_0015542_sima_similar_Source_FlyBase_0015542_HG_529	gi|909647598|ref|WP_049891011.1|	25.58	0.032	47.8	PAS domain-containing sensor histidine kinase [Methanohalobium evestigatum]
Dmel_0015542_sima_similar_Source_FlyBase_0015542_HG_529	gi|1166613179|gb|OPX89959.1|	23.38	0.033	47.8	putative diguanylate cyclase YegE [Pelotomaculum sp. PtaB.Bin013]
Dmel_0015542_sima_similar_Source_FlyBase_0015542_HG_529	gi|916615883|ref|WP_051222974.1|	33.70	0.033	47.4	REC domain-containing diguanylate cyclase [Conexibacter woesei]
Dmel_0015542_sima_similar_Source_FlyBase_0015542_HG_529	gi|738788944|ref|WP_036680196.1|	26.47	0.033	47.0	sensor domain-containing diguanylate cyclase [Paenibacillus tyrfis]
Dmel_0015542_sima_similar_Source_FlyBase_0015542_HG_529	gi|1101223105|gb|OIP71476.1|	27.27	0.034	47.8	multi-sensor hybrid histidine kinase [Oscillatoriales cyanobacterium CG2_30_40_61]
Dmel_0015542_sima_similar_Source_FlyBase_0015542_HG_529	gi|1087643108|emb|SDE03551.1|	28.57	0.034	47.4	PAS domain S-box-containing protein [Dyadobacter soli]
Dmel_0015542_sima_similar_Source_FlyBase_0015542_HG_529	gi|495589457|ref|WP_008314036.1|	27.16	0.034	47.4	PAS domain-containing sensor histidine kinase [Leptolyngbya sp. PCC 6406]
Dmel_0015542_sima_similar_Source_FlyBase_0015542_HG_529	gi|1097252289|emb|SFM86759.1|	31.65	0.034	47.4	PAS domain S-box-containing protein [Pseudomonas yangmingensis]
Dmel_0015542_sima_similar_Source_FlyBase_0015542_HG_529	gi|343429018|emb|CBQ72592.1|	26.87	0.034	47.4	related to white collar 1 protein [Sporisorium reilianum SRZ2]
Dmel_0015542_sima_similar_Source_FlyBase_0015542_HG_529	gi|498369124|ref|WP_010683280.1|	31.58	0.034	47.8	sensor histidine kinase [Methylobacterium mesophilicum]
Dmel_0015542_sima_similar_Source_FlyBase_0015542_HG_529	gi|298288055|gb|ADI74021.1|	25.58	0.035	47.8	PAS/PAC sensor signal transduction histidine kinase [Methanohalobium evestigatum Z-7303]
Dmel_0015542_sima_similar_Source_FlyBase_0015542_HG_529	gi|1160870119|ref|WP_079714518.1|	26.32	0.035	47.8	hypothetical protein [Salegentibacter salinarum]
Dmel_0015542_sima_similar_Source_FlyBase_0015542_HG_529	gi|1166725586|gb|OPY86818.1|	33.77	0.035	47.4	Blue-light-activated protein [Syntrophaceae bacterium PtaU1.Bin231]
Dmel_0015542_sima_similar_Source_FlyBase_0015542_HG_529	gi|1055813620|ref|WP_067407349.1|	27.88	0.035	47.0	GGDEF domain-containing protein [Sporosarcina sp. HYO08]
Dmel_0015542_sima_similar_Source_FlyBase_0015542_HG_529	gi|1094396451|emb|SEN66964.1|	26.09	0.036	47.4	PAS domain S-box-containing protein [Flavobacterium sinopsychrotolerans]
Dmel_0015542_sima_similar_Source_FlyBase_0015542_HG_529	gi|516845042|ref|WP_018127937.1|	23.60	0.036	47.8	hypothetical protein [Balneola vulgaris]
Dmel_0015542_sima_similar_Source_FlyBase_0015542_HG_529	gi|1125458054|gb|OLD83168.1|	26.47	0.037	47.4	hypothetical protein AUG54_02150 [Ktedonobacter sp. 13_1_20CM_4_53_7]
Dmel_0015542_sima_similar_Source_FlyBase_0015542_HG_529	gi|495790628|ref|WP_008515207.1|	29.87	0.038	47.4	diguanylate cyclase and metal dependent phosphohydrolase [Dethiobacter alkaliphilus]
Dmel_0015542_sima_similar_Source_FlyBase_0015542_HG_529	gi|1124125104|gb|OKY70529.1|	31.46	0.039	47.4	hypothetical protein BJG00_16090 [Limnothrix sp. CACIAM 69d]
Dmel_0015542_sima_similar_Source_FlyBase_0015542_HG_529	gi|1125211908|gb|OLB62597.1|	26.47	0.040	47.4	hypothetical protein AUH94_04635 [Ktedonobacter sp. 13_2_20CM_2_54_8]
Dmel_0015542_sima_similar_Source_FlyBase_0015542_HG_529	gi|1108761979|emb|CUR09092.1|	27.27	0.041	47.4	putative two-component hybrid sensor and regulator [Planktothrix paucivesiculata PCC 9631]
Dmel_0015542_sima_similar_Source_FlyBase_0015542_HG_529	gi|914976383|ref|XP_013244582.1|	27.73	0.043	47.0	hypothetical protein K437DRAFT_221828, partial [Tilletiaria anomala UBC 951]
Dmel_0015542_sima_similar_Source_FlyBase_0015542_HG_529	gi|1001637454|ref|WP_061215314.1|	25.52	0.043	47.4	PAS domain-containing sensor histidine kinase [Syntrophomonas wolfei]
Dmel_0015542_sima_similar_Source_FlyBase_0015542_HG_529	gi|1001637454|ref|WP_061215314.1|	28.38	0.085	46.2	PAS domain-containing sensor histidine kinase [Syntrophomonas wolfei]
Dmel_0015542_sima_similar_Source_FlyBase_0015542_HG_529	gi|1001637454|ref|WP_061215314.1|	25.88	0.53	43.9	PAS domain-containing sensor histidine kinase [Syntrophomonas wolfei]
Dmel_0015542_sima_similar_Source_FlyBase_0015542_HG_529	gi|818566848|gb|KKS17607.1|	23.90	0.043	47.0	Two-component hybrid sensor and regulator [candidate division WWE3 bacterium GW2011_GWB1_41_6]
Dmel_0015542_sima_similar_Source_FlyBase_0015542_HG_529	gi|1076795391|dbj|BAV72735.1|	34.21	0.044	47.4	sensory box histidine kinase [Pseudomonas chlororaphis subsp. aurantiaca]
Dmel_0015542_sima_similar_Source_FlyBase_0015542_HG_529	gi|388854005|emb|CCF52349.1|	26.15	0.044	47.0	related to white collar 1 protein [Ustilago hordei]
Dmel_0015542_sima_similar_Source_FlyBase_0015542_HG_529	gi|648394439|ref|WP_026086190.1|	28.09	0.045	47.4	histidine kinase [Fischerella muscicola]
Dmel_0015542_sima_similar_Source_FlyBase_0015542_HG_529	gi|916822831|ref|WP_051429887.1|	26.32	0.045	47.0	PAS domain-containing sensor histidine kinase [Mesorhizobium loti]
Dmel_0015542_sima_similar_Source_FlyBase_0015542_HG_529	gi|672399024|dbj|GAK60638.1|	29.89	0.046	47.4	multi-sensor hybrid histidine kinase [Candidatus Vecturithrix granuli]
Dmel_0015542_sima_similar_Source_FlyBase_0015542_HG_529	gi|559220894|ref|WP_023580594.1|	31.33	0.047	47.0	hypothetical protein [Flavobacterium limnosediminis]
Dmel_0015542_sima_similar_Source_FlyBase_0015542_HG_529	gi|1021782446|ref|WP_063383365.1|	25.74	0.047	47.0	hypothetical protein [Pseudoalteromonas luteoviolacea]
Dmel_0015542_sima_similar_Source_FlyBase_0015542_HG_529	gi|557379600|ref|WP_023400116.1|	25.74	0.047	47.0	PAS domain S-box/PAS domain S-box/PAS domain S-box/PAS domain S-box [Pseudoalteromonas luteoviolacea]
Dmel_0015542_sima_similar_Source_FlyBase_0015542_HG_529	gi|1099569213|emb|SFE14583.1|	31.76	0.047	47.0	PAS domain S-box-containing protein [Methylobacterium sp. 13MFTsu3.1M2]
Dmel_0015542_sima_similar_Source_FlyBase_0015542_HG_529	gi|740797092|ref|WP_038582375.1|	34.21	0.047	47.0	histidine kinase [Pseudomonas chlororaphis]
Dmel_0015542_sima_similar_Source_FlyBase_0015542_HG_529	gi|1094575076|emb|SEO56281.1|	31.65	0.047	47.0	PAS domain S-box-containing protein/diguanylate cyclase (GGDEF) domain-containing protein [Aquisalimonas asiatica]
Dmel_0015542_sima_similar_Source_FlyBase_0015542_HG_529	gi|495857779|ref|WP_008582358.1|	30.43	0.048	47.0	signal transduction histidine kinase [Halorubrum hochstenium]
Dmel_0015542_sima_similar_Source_FlyBase_0015542_HG_529	gi|495588061|ref|WP_008312640.1|	30.26	0.048	47.4	PAS domain S-box/diguanylate cyclase (GGDEF) domain-containing protein [Leptolyngbya sp. PCC 6406]
Dmel_0015542_sima_similar_Source_FlyBase_0015542_HG_529	gi|919147159|ref|WP_052702791.1|	27.27	0.048	47.0	PAS domain-containing sensor histidine kinase [Paenibacillus beijingensis]
Dmel_0015542_sima_similar_Source_FlyBase_0015542_HG_529	gi|1022672098|ref|WP_063428129.1|	34.21	0.048	47.0	PAS domain-containing sensor histidine kinase [Pseudomonas chlororaphis]
Dmel_0015542_sima_similar_Source_FlyBase_0015542_HG_529	gi|916299303|ref|WP_051034349.1|	28.09	0.049	47.0	hypothetical protein [alpha proteobacterium L41A]
Dmel_0015542_sima_similar_Source_FlyBase_0015542_HG_529	gi|761946868|gb|KIY66617.1|	31.91	0.050	46.2	hypothetical protein CYLTODRAFT_354709, partial [Cylindrobasidium torrendii FP15055 ss-10]
Dmel_0015542_sima_similar_Source_FlyBase_0015542_HG_529	gi|929007014|ref|WP_054030953.1|	26.00	0.050	46.6	hypothetical protein [Desulfatitalea tepidiphila]
Dmel_0015542_sima_similar_Source_FlyBase_0015542_HG_529	gi|655272013|ref|WP_028681579.1|	34.21	0.051	47.0	histidine kinase [Pseudomonas chlororaphis]
Dmel_0015542_sima_similar_Source_FlyBase_0015542_HG_529	gi|443922405|gb|ELU41858.1|	24.77	0.051	47.0	white collar 1 protein (WC1) [Rhizoctonia solani AG-1 IA]
Dmel_0015542_sima_similar_Source_FlyBase_0015542_HG_529	gi|1057431045|ref|WP_068776890.1|	26.09	0.051	47.0	hybrid sensor histidine kinase/response regulator [Paenibacillus sp. FJAT-26967]
Dmel_0015542_sima_similar_Source_FlyBase_0015542_HG_529	gi|818570082|gb|KKS20647.1|	23.90	0.052	46.6	Two-component hybrid sensor and regulator [candidate division WWE3 bacterium GW2011_GWC1_41_7]
Dmel_0015542_sima_similar_Source_FlyBase_0015542_HG_529	gi|754598681|ref|WP_041988627.1|	34.21	0.052	47.0	histidine kinase [Pseudomonas chlororaphis]
Dmel_0015542_sima_similar_Source_FlyBase_0015542_HG_529	gi|1123823518|ref|WP_074366713.1|	37.33	0.054	46.6	hypothetical protein [Clostridium sp. N3C]
Dmel_0015542_sima_similar_Source_FlyBase_0015542_HG_529	gi|410601316|gb|EKQ55833.1|	24.05	0.054	47.0	PAS domain S-box [Methanobacterium sp. Maddingley MBC34]
Dmel_0015542_sima_similar_Source_FlyBase_0015542_HG_529	gi|515073954|ref|WP_016703784.1|	34.21	0.055	47.0	histidine kinase [Pseudomonas chlororaphis]
Dmel_0015542_sima_similar_Source_FlyBase_0015542_HG_529	gi|1085155978|gb|OGT46280.1|	29.67	0.055	46.6	hypothetical protein A3E83_09155 [Gammaproteobacteria bacterium RIFCSPHIGHO2_12_FULL_41_20]
Dmel_0015542_sima_similar_Source_FlyBase_0015542_HG_529	gi|1070569829|gb|OEJ73986.1|	22.05	0.056	47.0	hypothetical protein BH720_16935 [Desertifilum sp. IPPAS B-1220]
Dmel_0015542_sima_similar_Source_FlyBase_0015542_HG_529	gi|647494693|ref|WP_025807950.1|	34.21	0.057	47.0	histidine kinase [Pseudomonas chlororaphis]
Dmel_0015542_sima_similar_Source_FlyBase_0015542_HG_529	gi|496337609|ref|WP_009046787.1|	34.21	0.057	47.0	histidine kinase [Pseudomonas chlororaphis]
Dmel_0015542_sima_similar_Source_FlyBase_0015542_HG_529	gi|1089318335|emb|SDZ09105.1|	32.89	0.057	47.0	PAS domain S-box-containing protein [Pseudomonas sp. NFIX28]
Dmel_0015542_sima_similar_Source_FlyBase_0015542_HG_529	gi|1072778540|ref|WP_069968403.1|	22.05	0.057	47.0	hypothetical protein [Desertifilum sp. IPPAS B-1220]
Dmel_0015542_sima_similar_Source_FlyBase_0015542_HG_529	gi|1126528140|ref|WP_075166474.1|	24.73	0.058	46.2	hypothetical protein [Chthonomonas calidirosea]
Dmel_0015542_sima_similar_Source_FlyBase_0015542_HG_529	gi|546178118|ref|WP_021818869.1|	26.58	0.058	46.6	PAS domain-containing sensor histidine kinase [Halomonas huangheensis]
Dmel_0015542_sima_similar_Source_FlyBase_0015542_HG_529	gi|1003336701|emb|CDU26132.1|	26.12	0.058	46.6	related to white collar 1 protein [Sporisorium scitamineum]
Dmel_0015542_sima_similar_Source_FlyBase_0015542_HG_529	gi|740845262|ref|WP_038630515.1|	34.21	0.059	47.0	histidine kinase [Pseudomonas chlororaphis]
Dmel_0015542_sima_similar_Source_FlyBase_0015542_HG_529	gi|565889149|ref|WP_023970312.1|	34.21	0.059	47.0	histidine kinase [Pseudomonas chlororaphis]
Dmel_0015542_sima_similar_Source_FlyBase_0015542_HG_529	gi|1045448186|gb|OCF41890.1|	25.12	0.059	47.0	hypothetical protein I317_04300 [Kwoniella heveanensis CBS 569]
Dmel_0015542_sima_similar_Source_FlyBase_0015542_HG_529	gi|1062133437|gb|ODN80168.1|	29.36	0.060	47.0	hypothetical protein L203_05976 [Cryptococcus depauperatus CBS 7841]
Dmel_0015542_sima_similar_Source_FlyBase_0015542_HG_529	gi|1062133437|gb|ODN80168.1|	27.14	1.3	42.4	hypothetical protein L203_05976 [Cryptococcus depauperatus CBS 7841]
Dmel_0015542_sima_similar_Source_FlyBase_0015542_HG_529	gi|1045438773|gb|OCF32984.1|	25.12	0.060	47.0	hypothetical protein I316_05322 [Kwoniella heveanensis BCC8398]
Dmel_0015542_sima_similar_Source_FlyBase_0015542_HG_529	gi|1089126342|emb|SDY65357.1|	24.77	0.060	46.6	PAS domain S-box-containing protein/diguanylate cyclase (GGDEF) domain-containing protein [Micromonospora pattaloongensis]
Dmel_0015542_sima_similar_Source_FlyBase_0015542_HG_529	gi|758512881|gb|KIU37176.1|	31.58	0.061	47.0	histidine kinase [Methylobacterium radiotolerans]
Dmel_0015542_sima_similar_Source_FlyBase_0015542_HG_529	gi|1085818898|emb|SDT63708.1|	34.21	0.061	46.6	PAS domain S-box-containing protein [Pseudomonas chlororaphis]
Dmel_0015542_sima_similar_Source_FlyBase_0015542_HG_529	gi|1140875561|ref|WP_076729172.1|	31.58	0.061	46.6	hybrid sensor histidine kinase/response regulator [Methylobacterium radiotolerans]
Dmel_0015542_sima_similar_Source_FlyBase_0015542_HG_529	gi|494046891|ref|WP_006989009.1|	33.33	0.062	47.0	signal transduction histidine kinase [Gillisia limnaea]
Dmel_0015542_sima_similar_Source_FlyBase_0015542_HG_529	gi|1094001009|ref|WP_070998322.1|	31.58	0.062	46.6	histidine kinase [Methylobacterium sp. C1]
Dmel_0015542_sima_similar_Source_FlyBase_0015542_HG_529	gi|968305796|gb|KTS10610.1|	31.58	0.062	46.6	histidine kinase [Methylobacterium radiotolerans]
Dmel_0015542_sima_similar_Source_FlyBase_0015542_HG_529	gi|767165348|dbj|GAN46404.1|	31.58	0.062	46.6	multi-sensor hybrid histidine kinase [Methylobacterium sp. ME121]
Dmel_0015542_sima_similar_Source_FlyBase_0015542_HG_529	gi|1088298088|gb|OHB51322.1|	34.62	0.063	47.0	hypothetical protein A2099_03110 [Planctomycetes bacterium GWF2_39_10]
Dmel_0015542_sima_similar_Source_FlyBase_0015542_HG_529	gi|1094766603|emb|SEO57086.1|	32.86	0.064	46.2	PAS domain S-box-containing protein [Halorientalis persicus]
Dmel_0015542_sima_similar_Source_FlyBase_0015542_HG_529	gi|501274219|ref|WP_012317237.1|	31.58	0.065	46.6	hybrid sensor histidine kinase/response regulator [Methylobacterium radiotolerans]
Dmel_0015542_sima_similar_Source_FlyBase_0015542_HG_529	gi|926283539|ref|WP_053620678.1|	31.58	0.065	46.6	hybrid sensor histidine kinase/response regulator [Asanoa ferruginea]
Dmel_0015542_sima_similar_Source_FlyBase_0015542_HG_529	gi|808361983|ref|XP_012186741.1|	22.01	0.067	46.6	hypothetical protein PHSY_000717 [Pseudozyma hubeiensis SY62]
Dmel_0015542_sima_similar_Source_FlyBase_0015542_HG_529	gi|1082367928|gb|OFX26619.1|	28.36	0.067	46.6	hypothetical protein A2041_02690 [Bacteroidetes bacterium GWA2_31_9b]
Dmel_0015542_sima_similar_Source_FlyBase_0015542_HG_529	gi|1120903792|ref|WP_073433860.1|	27.85	0.067	46.2	hypothetical protein [Halomonas cupida]
Dmel_0015542_sima_similar_Source_FlyBase_0015542_HG_529	gi|1133965144|ref|WP_076337055.1|	29.00	0.068	46.6	hypothetical protein [Paenibacillus sp. FSL H8-0548]
Dmel_0015542_sima_similar_Source_FlyBase_0015542_HG_529	gi|916665159|ref|WP_051272250.1|	34.29	0.068	46.6	hypothetical protein [Desulfovibrio putealis]
Dmel_0015542_sima_similar_Source_FlyBase_0015542_HG_529	gi|1011174208|ref|WP_062095346.1|	28.87	0.068	46.6	hybrid sensor histidine kinase/response regulator [Caulobacter sp. CCH5-E12]
Dmel_0015542_sima_similar_Source_FlyBase_0015542_HG_529	gi|1011174208|ref|WP_062095346.1|	27.16	0.12	45.8	hybrid sensor histidine kinase/response regulator [Caulobacter sp. CCH5-E12]
Dmel_0015542_sima_similar_Source_FlyBase_0015542_HG_529	gi|765289774|ref|WP_044617486.1|	29.05	0.069	46.6	sensor domain-containing diguanylate cyclase [Gynuella sunshinyii]
Dmel_0015542_sima_similar_Source_FlyBase_0015542_HG_529	gi|931425191|gb|KPK11243.1|	32.18	0.071	46.6	hypothetical protein AMJ68_06505 [Acidithiobacillales bacterium SG8_45]
Dmel_0015542_sima_similar_Source_FlyBase_0015542_HG_529	gi|858061349|emb|CDR98693.1|	26.12	0.072	46.6	hypothetical protein [Sporisorium scitamineum]
Dmel_0015542_sima_similar_Source_FlyBase_0015542_HG_529	gi|1133243312|gb|OMF32634.1|	29.00	0.073	46.2	hypothetical protein BK133_14095 [Paenibacillus sp. FSL H8-0548]
Dmel_0015542_sima_similar_Source_FlyBase_0015542_HG_529	gi|1086824674|emb|SDH37328.1|	32.56	0.074	46.2	PAS domain S-box-containing protein [Desulfosporosinus hippei DSM 8344]
Dmel_0015542_sima_similar_Source_FlyBase_0015542_HG_529	gi|502465215|ref|WP_012796803.1|	30.59	0.074	46.6	histidine kinase [Cyanothece sp. PCC 8802]
Dmel_0015542_sima_similar_Source_FlyBase_0015542_HG_529	gi|89086419|gb|EAR65539.1|	28.97	0.076	46.2	KinA [Bacillus sp. NRRL B-14911]
Dmel_0015542_sima_similar_Source_FlyBase_0015542_HG_529	gi|1055651513|ref|WP_067291128.1|	27.45	0.076	46.2	PAS domain-containing sensor histidine kinase [Marinobacterium profundum]
Dmel_0015542_sima_similar_Source_FlyBase_0015542_HG_529	gi|1087679372|emb|SDJ58052.1|	36.36	0.076	46.2	PAS domain S-box-containing protein/diguanylate cyclase (GGDEF) domain-containing protein [Burkholderia sp. yr281]
Dmel_0015542_sima_similar_Source_FlyBase_0015542_HG_529	gi|501589549|ref|WP_012593803.1|	30.59	0.077	46.6	histidine kinase [Cyanothece sp. PCC 8801]
Dmel_0015542_sima_similar_Source_FlyBase_0015542_HG_529	gi|1054571321|ref|WP_066340530.1|	28.05	0.078	46.2	PAS domain-containing sensor histidine kinase [Bacillus litoralis]
Dmel_0015542_sima_similar_Source_FlyBase_0015542_HG_529	gi|501288485|ref|WP_012331440.1|	30.26	0.078	46.6	hybrid sensor histidine kinase/response regulator [Methylobacterium sp. 4-46]
Dmel_0015542_sima_similar_Source_FlyBase_0015542_HG_529	gi|517073328|ref|WP_018262146.1|	30.26	0.079	46.6	hybrid sensor histidine kinase/response regulator [Methylobacterium sp. WSM2598]
Dmel_0015542_sima_similar_Source_FlyBase_0015542_HG_529	gi|757379970|gb|KIR85324.1|	27.10	0.080	46.6	white collar 1 protein [Cryptococcus gattii VGIV IND107]
Dmel_0015542_sima_similar_Source_FlyBase_0015542_HG_529	gi|757379970|gb|KIR85324.1|	25.69	8.5	40.0	white collar 1 protein [Cryptococcus gattii VGIV IND107]
Dmel_0015542_sima_similar_Source_FlyBase_0015542_HG_529	gi|917328791|ref|WP_051935503.1|	31.88	0.080	46.2	hypothetical protein [Deinococcus sp. YIM 77859]
Dmel_0015542_sima_similar_Source_FlyBase_0015542_HG_529	gi|1088286343|gb|OHB40655.1|	34.21	0.081	46.2	hypothetical protein A2069_07290 [Planctomycetes bacterium GWB2_41_19]
Dmel_0015542_sima_similar_Source_FlyBase_0015542_HG_529	gi|1088995571|emb|SDZ93378.1|	25.88	0.081	46.6	PAS domain S-box-containing protein [Flavobacterium gillisiae]
Dmel_0015542_sima_similar_Source_FlyBase_0015542_HG_529	gi|738640770|ref|WP_036550069.1|	25.49	0.084	46.2	PAS domain-containing sensor histidine kinase [Nitrincola lacisaponensis]
Dmel_0015542_sima_similar_Source_FlyBase_0015542_HG_529	gi|654491616|ref|WP_027961514.1|	26.58	0.085	46.2	PAS domain-containing sensor histidine kinase [Halomonas halodenitrificans]
Dmel_0015542_sima_similar_Source_FlyBase_0015542_HG_529	gi|1090810893|emb|SEH07157.1|	33.78	0.085	46.2	Autoinducer 2 sensor kinase/phosphatase LuxQ [Thiotrichales bacterium HS_08]
Dmel_0015542_sima_similar_Source_FlyBase_0015542_HG_529	gi|1088947780|emb|SEA93396.1|	24.51	0.086	46.2	two-component system, LuxR family, sensor kinase FixL [Marinobacterium georgiense DSM 11526]
Dmel_0015542_sima_similar_Source_FlyBase_0015542_HG_529	gi|515558075|ref|WP_016990962.1|	29.41	0.087	46.2	PAS domain-containing sensor histidine kinase [Flavobacterium sp. ACAM 123]
Dmel_0015542_sima_similar_Source_FlyBase_0015542_HG_529	gi|549641562|ref|WP_022544390.1|	28.97	0.088	45.8	MULTISPECIES: PAS domain-containing sensor histidine kinase [Bacillus]
Dmel_0015542_sima_similar_Source_FlyBase_0015542_HG_529	gi|1160834809|ref|WP_079680588.1|	28.71	0.089	46.2	hybrid sensor histidine kinase/response regulator [Planktothrix sp. PCC 11201]
Dmel_0015542_sima_similar_Source_FlyBase_0015542_HG_529	gi|1097763231|emb|SFV36821.1|	32.47	0.092	46.2	PAS domain S-box-containing protein [Hyphomicrobium facile]
Dmel_0015542_sima_similar_Source_FlyBase_0015542_HG_529	gi|521281529|ref|WP_020445797.1|	37.14	0.092	45.8	PAS domain-containing sensor histidine kinase [Salinarchaeum sp. Harcht-Bsk1]
Dmel_0015542_sima_similar_Source_FlyBase_0015542_HG_529	gi|1095048768|emb|SEM51554.1|	32.89	0.093	46.2	PAS domain S-box-containing protein [Pseudomonas sp. NFACC41-3]
Dmel_0015542_sima_similar_Source_FlyBase_0015542_HG_529	gi|1012834405|ref|WP_062823777.1|	32.89	0.093	46.2	PAS domain-containing sensor histidine kinase [Pseudomonas chlororaphis]
Dmel_0015542_sima_similar_Source_FlyBase_0015542_HG_529	gi|1133752509|ref|WP_076134794.1|	29.07	0.093	46.2	hypothetical protein [Paenibacillus odorifer]
Dmel_0015542_sima_similar_Source_FlyBase_0015542_HG_529	gi|652335478|ref|WP_026732694.1|	31.25	0.094	46.2	hypothetical protein [Fischerella sp. PCC 9605]
Dmel_0015542_sima_similar_Source_FlyBase_0015542_HG_529	gi|518427026|ref|WP_019597233.1|	29.59	0.095	46.2	hybrid sensor histidine kinase/response regulator [Rhodonellum psychrophilum]
Dmel_0015542_sima_similar_Source_FlyBase_0015542_HG_529	gi|1166692282|gb|OPY57860.1|	32.10	0.096	46.2	Cyclic di-GMP phosphodiesterase Gmr [Pelotomaculum sp. PtaU1.Bin035]
Dmel_0015542_sima_similar_Source_FlyBase_0015542_HG_529	gi|652441797|ref|WP_026836799.1|	28.00	0.097	46.2	PAS domain-containing sensor histidine kinase [Gillisia sp. JM1]
Dmel_0015542_sima_similar_Source_FlyBase_0015542_HG_529	gi|1054556609|ref|WP_066325936.1|	26.44	0.097	46.2	hypothetical protein [Flavobacterium glycines]
Dmel_0015542_sima_similar_Source_FlyBase_0015542_HG_529	gi|495533623|ref|WP_008258210.1|	27.59	0.10	46.2	PAS domain-containing sensor histidine kinase [Flavobacteria bacterium BAL38]
Dmel_0015542_sima_similar_Source_FlyBase_0015542_HG_529	gi|1089141515|emb|SDY88891.1|	29.59	0.10	46.2	PAS domain S-box-containing protein [Rhodonellum ikkaensis]
Dmel_0015542_sima_similar_Source_FlyBase_0015542_HG_529	gi|1099681559|emb|SFQ81688.1|	32.89	0.10	46.2	PAS domain S-box-containing protein [Pseudomonas sp. NFPP07]
Dmel_0015542_sima_similar_Source_FlyBase_0015542_HG_529	gi|1086510635|emb|SDJ94765.1|	26.44	0.10	46.2	PAS domain S-box-containing protein [Flavobacterium glycines]
Dmel_0015542_sima_similar_Source_FlyBase_0015542_HG_529	gi|1090788304|emb|SEG52302.1|	26.92	0.10	46.2	PAS domain S-box-containing protein [Paenibacillus sp. UNC499MF]
Dmel_0015542_sima_similar_Source_FlyBase_0015542_HG_529	gi|1129844149|gb|OLS12428.1|	32.20	0.10	46.2	PAS domain S-box [Candidatus Lokiarchaeota archaeon CR_4]
Dmel_0015542_sima_similar_Source_FlyBase_0015542_HG_529	gi|1085881018|emb|SDR77006.1|	32.89	0.11	45.8	PAS domain S-box-containing protein [Pseudomonas chlororaphis]
Dmel_0015542_sima_similar_Source_FlyBase_0015542_HG_529	gi|983354540|ref|WP_060533919.1|	28.00	0.11	45.8	hypothetical protein [Paenibacillus bovis]
Dmel_0015542_sima_similar_Source_FlyBase_0015542_HG_529	gi|1112918419|ref|WP_071992245.1|	31.94	0.11	46.2	hypothetical protein [Leptolyngbya sp. PCC 6406]
Dmel_0015542_sima_similar_Source_FlyBase_0015542_HG_529	gi|516740723|ref|WP_018076389.1|	30.26	0.11	45.4	sensor domain-containing diguanylate cyclase [Thiobacillus denitrificans]
Dmel_0015542_sima_similar_Source_FlyBase_0015542_HG_529	gi|496332815|ref|WP_009041993.1|	32.89	0.11	45.8	histidine kinase [Pseudomonas chlororaphis]
Dmel_0015542_sima_similar_Source_FlyBase_0015542_HG_529	gi|953011921|gb|ALO41631.1|	28.95	0.11	45.8	PAS domain S-box/PAS domain S-box/PAS domain S-box/PAS domain S-box [Pseudoalteromonas phenolica]
Dmel_0015542_sima_similar_Source_FlyBase_0015542_HG_529	gi|808054786|ref|WP_046216211.1|	30.68	0.11	45.4	sensor domain-containing diguanylate cyclase [Paenibacillus wulumuqiensis]
Dmel_0015542_sima_similar_Source_FlyBase_0015542_HG_529	gi|1086326322|emb|SDL44445.1|	31.71	0.11	45.8	PAS domain S-box-containing protein [Salinimicrobium catena]
Dmel_0015542_sima_similar_Source_FlyBase_0015542_HG_529	gi|495203907|ref|WP_007928688.1|	32.89	0.11	45.8	histidine kinase [Pseudomonas sp. GM17]
Dmel_0015542_sima_similar_Source_FlyBase_0015542_HG_529	gi|1110427100|emb|SHF55970.1|	28.17	0.11	45.8	PAS domain S-box-containing protein [Cnuella takakiae]
Dmel_0015542_sima_similar_Source_FlyBase_0015542_HG_529	gi|495562456|ref|WP_008287035.1|	32.89	0.11	45.8	preprotein translocase ATPase subunit [Hydrogenivirga sp. 128-5-R1-1]
Dmel_0015542_sima_similar_Source_FlyBase_0015542_HG_529	gi|1028062762|ref|WP_063830888.1|	25.58	0.11	45.8	hybrid sensor histidine kinase/response regulator [Paenibacillus sp. FSL R7-277]
Dmel_0015542_sima_similar_Source_FlyBase_0015542_HG_529	gi|1085065272|gb|OGS65230.1|	27.78	0.11	45.8	hypothetical protein A2X21_05080 [Flavobacteria bacterium GWA2_35_26]
Dmel_0015542_sima_similar_Source_FlyBase_0015542_HG_529	gi|917065833|ref|WP_051672545.1|	24.46	0.11	45.8	hypothetical protein [Paraburkholderia glathei]
Dmel_0015542_sima_similar_Source_FlyBase_0015542_HG_529	gi|515868824|ref|WP_017299446.1|	30.26	0.12	45.8	hypothetical protein [Nodosilinea nodulosa]
Dmel_0015542_sima_similar_Source_FlyBase_0015542_HG_529	gi|1027855756|ref|WP_063749831.1|	28.85	0.12	46.2	histidine kinase [Tolypothrix sp. PCC 7601]
Dmel_0015542_sima_similar_Source_FlyBase_0015542_HG_529	gi|1120175360|ref|WP_073043880.1|	28.17	0.12	45.8	hypothetical protein [Cnuella takakiae]
Dmel_0015542_sima_similar_Source_FlyBase_0015542_HG_529	gi|1054684441|ref|WP_066450619.1|	29.11	0.12	45.4	PAS domain-containing sensor histidine kinase [Halomonas chromatireducens]
Dmel_0015542_sima_similar_Source_FlyBase_0015542_HG_529	gi|1129579058|ref|WP_075526830.1|	29.63	0.12	45.4	hypothetical protein [Lysinibacillus sphaericus]
Dmel_0015542_sima_similar_Source_FlyBase_0015542_HG_529	gi|738599884|ref|WP_036510353.1|	28.71	0.12	45.4	PAS domain-containing sensor histidine kinase [Nitrincola nitratireducens]
Dmel_0015542_sima_similar_Source_FlyBase_0015542_HG_529	gi|1097789451|emb|SFA91806.1|	32.10	0.12	45.1	PAS domain S-box-containing protein/diguanylate cyclase (GGDEF) domain-containing protein [Clostridium frigidicarnis]
Dmel_0015542_sima_similar_Source_FlyBase_0015542_HG_529	gi|501329757|ref|WP_012361392.1|	29.00	0.12	45.8	MULTISPECIES: diguanylate phosphodiesterase [Cyanothece]
Dmel_0015542_sima_similar_Source_FlyBase_0015542_HG_529	gi|1120970042|ref|WP_073478427.1|	34.21	0.12	45.8	hypothetical protein [Desulfatibacillum alkenivorans]
Dmel_0015542_sima_similar_Source_FlyBase_0015542_HG_529	gi|1133737101|ref|WP_076120060.1|	25.51	0.12	45.8	hypothetical protein [Paenibacillus odorifer]
Dmel_0015542_sima_similar_Source_FlyBase_0015542_HG_529	gi|754761839|ref|WP_042126235.1|	25.51	0.12	45.8	hybrid sensor histidine kinase/response regulator [Paenibacillus sp. FSL R5-0345]
Dmel_0015542_sima_similar_Source_FlyBase_0015542_HG_529	gi|126622350|gb|EAZ93056.1|	30.26	0.13	45.8	hypothetical protein CY0110_03269 [Cyanothece sp. CCY0110]
Dmel_0015542_sima_similar_Source_FlyBase_0015542_HG_529	gi|1087425568|emb|SDJ91321.1|	30.49	0.13	45.4	PAS domain S-box-containing protein [Catalinimonas alkaloidigena]
Dmel_0015542_sima_similar_Source_FlyBase_0015542_HG_529	gi|1096252051|ref|WP_071190047.1|	32.35	0.13	45.8	histidine kinase [Trichormus sp. NMC-1]
Dmel_0015542_sima_similar_Source_FlyBase_0015542_HG_529	gi|1096252051|ref|WP_071190047.1|	27.27	0.69	43.5	histidine kinase [Trichormus sp. NMC-1]
Dmel_0015542_sima_similar_Source_FlyBase_0015542_HG_529	gi|1063300394|ref|WP_069381499.1|	27.27	0.14	45.4	hypothetical protein [Pedobacter steynii]
Dmel_0015542_sima_similar_Source_FlyBase_0015542_HG_529	gi|1085381575|gb|OGV52184.1|	24.09	0.14	45.4	hypothetical protein A2X49_05930 [Lentisphaerae bacterium GWF2_52_8]
Dmel_0015542_sima_similar_Source_FlyBase_0015542_HG_529	gi|808051569|ref|WP_046213006.1|	28.09	0.14	45.8	hybrid sensor histidine kinase/response regulator [Paenibacillus wulumuqiensis]
Dmel_0015542_sima_similar_Source_FlyBase_0015542_HG_529	gi|919173978|ref|WP_052729609.1|	28.95	0.14	45.4	PAS domain-containing sensor histidine kinase [Syntrophomonas zehnderi]
Dmel_0015542_sima_similar_Source_FlyBase_0015542_HG_529	gi|909665252|ref|WP_049908606.1|	29.21	0.14	45.4	histidine kinase [Halorubrum hochstenium]
Dmel_0015542_sima_similar_Source_FlyBase_0015542_HG_529	gi|515382187|ref|WP_016876159.1|	26.73	0.14	45.8	PAS domain-containing sensor histidine kinase [Chlorogloeopsis fritschii]
Dmel_0015542_sima_similar_Source_FlyBase_0015542_HG_529	gi|947430736|ref|WP_056095588.1|	26.96	0.14	45.4	hypothetical protein [Pedobacter sp. Leaf176]
Dmel_0015542_sima_similar_Source_FlyBase_0015542_HG_529	gi|933780048|ref|WP_054340908.1|	25.49	0.15	45.4	histidine kinase [Neptunomonas antarctica]
Dmel_0015542_sima_similar_Source_FlyBase_0015542_HG_529	gi|1108762673|emb|CUR23674.1|	26.14	0.15	45.8	putative two-component hybrid sensor and regulator [Planktothrix serta PCC 8927]
Dmel_0015542_sima_similar_Source_FlyBase_0015542_HG_529	gi|1084703660|gb|OGP49498.1|	30.88	0.15	45.4	hypothetical protein A2Y79_09340 [Deltaproteobacteria bacterium RBG_13_43_22]
Dmel_0015542_sima_similar_Source_FlyBase_0015542_HG_529	gi|498496760|ref|WP_010797489.1|	28.46	0.15	45.4	hybrid sensor histidine kinase/response regulator [Pseudomonas sp. HPB0071]
Dmel_0015542_sima_similar_Source_FlyBase_0015542_HG_529	gi|1057249940|ref|WP_068619957.1|	31.82	0.15	45.4	hybrid sensor histidine kinase/response regulator [Paenibacillus sp. Marseille-P2472]
Dmel_0015542_sima_similar_Source_FlyBase_0015542_HG_529	gi|1120929972|ref|WP_073450358.1|	28.46	0.15	45.4	hypothetical protein [Pseudomonas zeshuii]
Dmel_0015542_sima_similar_Source_FlyBase_0015542_HG_529	gi|935597732|ref|WP_054464744.1|	29.29	0.15	45.8	hypothetical protein [Planktothricoides sp. SR001]
Dmel_0015542_sima_similar_Source_FlyBase_0015542_HG_529	gi|1062157548|gb|ODO04154.1|	29.36	0.15	45.4	hypothetical protein L204_00509 [Cryptococcus depauperatus CBS 7855]
Dmel_0015542_sima_similar_Source_FlyBase_0015542_HG_529	gi|1062157548|gb|ODO04154.1|	27.62	0.48	43.9	hypothetical protein L204_00509 [Cryptococcus depauperatus CBS 7855]
Dmel_0015542_sima_similar_Source_FlyBase_0015542_HG_529	gi|1098867155|emb|SAM82880.1|	25.38	0.15	45.4	related to white collar 1 protein [Ustilago bromivora]
Dmel_0015542_sima_similar_Source_FlyBase_0015542_HG_529	gi|504714988|ref|WP_014902090.1|	31.40	0.15	45.4	PAS domain-containing sensor histidine kinase [Desulfosporosinus meridiei]
Dmel_0015542_sima_similar_Source_FlyBase_0015542_HG_529	gi|518451435|ref|WP_019621642.1|	28.33	0.16	45.1	PAS domain-containing sensor histidine kinase [Amphritea japonica]
Dmel_0015542_sima_similar_Source_FlyBase_0015542_HG_529	gi|445707443|gb|ELZ59297.1|	29.21	0.16	45.1	PAS/PAC sensor signal transduction histidine kinase [Halorubrum hochstenium ATCC 700873]
Dmel_0015542_sima_similar_Source_FlyBase_0015542_HG_529	gi|515885273|ref|WP_017315856.1|	29.70	0.16	45.4	hypothetical protein [Mastigocladopsis repens]
Dmel_0015542_sima_similar_Source_FlyBase_0015542_HG_529	gi|1100986106|ref|WP_071493019.1|	35.53	0.16	45.4	PAS domain-containing sensor histidine kinase [Pseudomonas azotoformans]
Dmel_0015542_sima_similar_Source_FlyBase_0015542_HG_529	gi|1120177514|ref|WP_073046034.1|	32.89	0.16	45.4	hypothetical protein [Cnuella takakiae]
Dmel_0015542_sima_similar_Source_FlyBase_0015542_HG_529	gi|1120177514|ref|WP_073046034.1|	30.26	4.5	40.8	hypothetical protein [Cnuella takakiae]
Dmel_0015542_sima_similar_Source_FlyBase_0015542_HG_529	gi|495268685|ref|WP_007993440.1|	25.48	0.17	45.4	signal transduction histidine kinase [Halorubrum arcis]
Dmel_0015542_sima_similar_Source_FlyBase_0015542_HG_529	gi|1071433608|ref|WP_069858748.1|	26.60	0.17	45.4	hypothetical protein [Arenibacter sp. C-21]
Dmel_0015542_sima_similar_Source_FlyBase_0015542_HG_529	gi|1110426004|emb|SHF98123.1|	32.89	0.17	45.4	PAS domain S-box-containing protein [Cnuella takakiae]
Dmel_0015542_sima_similar_Source_FlyBase_0015542_HG_529	gi|1110426004|emb|SHF98123.1|	30.26	5.1	40.4	PAS domain S-box-containing protein [Cnuella takakiae]
Dmel_0015542_sima_similar_Source_FlyBase_0015542_HG_529	gi|1133691787|ref|WP_076077535.1|	25.58	0.17	45.4	hypothetical protein [Paenibacillus sp. FSL R7-0333]
Dmel_0015542_sima_similar_Source_FlyBase_0015542_HG_529	gi|1054498631|ref|WP_066287145.1|	31.51	0.17	45.1	PAS domain-containing sensor histidine kinase [Fictibacillus arsenicus]
Dmel_0015542_sima_similar_Source_FlyBase_0015542_HG_529	gi|1110719235|ref|WP_071945042.1|	27.85	0.17	45.1	PAS domain-containing sensor histidine kinase [Halolamina sediminis]
Dmel_0015542_sima_similar_Source_FlyBase_0015542_HG_529	gi|495531733|ref|WP_008256329.1|	28.26	0.17	45.4	multi-sensor signal transduction histidine kinase [Flavobacteria bacterium BAL38]
Dmel_0015542_sima_similar_Source_FlyBase_0015542_HG_529	gi|757340287|gb|KIR46231.1|	26.54	0.17	45.4	white collar 1 protein [Cryptococcus gattii CA1280]
Dmel_0015542_sima_similar_Source_FlyBase_0015542_HG_529	gi|502801929|ref|WP_013036905.1|	34.78	0.18	45.4	histidine kinase [Methanohalophilus mahii]
Dmel_0015542_sima_similar_Source_FlyBase_0015542_HG_529	gi|502801929|ref|WP_013036905.1|	29.89	2.8	41.6	histidine kinase [Methanohalophilus mahii]
Dmel_0015542_sima_similar_Source_FlyBase_0015542_HG_529	gi|757353853|gb|KIR59684.1|	26.54	0.18	45.4	white collar 1 protein [Cryptococcus gattii CA1873]
Dmel_0015542_sima_similar_Source_FlyBase_0015542_HG_529	gi|498257496|ref|WP_010571652.1|	30.14	0.18	45.1	PAS domain-containing sensor histidine kinase [Leptospira broomii]
Dmel_0015542_sima_similar_Source_FlyBase_0015542_HG_529	gi|1057953570|gb|AOE87645.1|	28.57	0.18	45.4	histidine kinase [Pseudomonas sp. TCU-HL1]
Dmel_0015542_sima_similar_Source_FlyBase_0015542_HG_529	gi|495179696|ref|WP_007904486.1|	20.48	0.18	45.4	PAS domain-containing sensor histidine kinase [Ktedonobacter racemifer]
Dmel_0015542_sima_similar_Source_FlyBase_0015542_HG_529	gi|495179696|ref|WP_007904486.1|	20.13	3.3	41.2	PAS domain-containing sensor histidine kinase [Ktedonobacter racemifer]
Dmel_0015542_sima_similar_Source_FlyBase_0015542_HG_529	gi|495179696|ref|WP_007904486.1|	30.38	5.1	40.4	PAS domain-containing sensor histidine kinase [Ktedonobacter racemifer]
Dmel_0015542_sima_similar_Source_FlyBase_0015542_HG_529	gi|503788704|ref|WP_014022698.1|	22.67	0.18	45.4	signal transduction histidine kinase [Cyclobacterium marinum]
Dmel_0015542_sima_similar_Source_FlyBase_0015542_HG_529	gi|503788704|ref|WP_014022698.1|	23.60	2.9	41.6	signal transduction histidine kinase [Cyclobacterium marinum]
Dmel_0015542_sima_similar_Source_FlyBase_0015542_HG_529	gi|497239956|ref|WP_009554209.1|	31.94	0.19	45.1	PAS domain S-box/diguanylate cyclase (GGDEF) domain-containing protein [Oscillatoriales cyanobacterium JSC-12]
Dmel_0015542_sima_similar_Source_FlyBase_0015542_HG_529	gi|1084723850|gb|OGP68103.1|	32.39	0.19	45.1	hypothetical protein A2W27_01700 [Deltaproteobacteria bacterium RBG_16_44_11]
Dmel_0015542_sima_similar_Source_FlyBase_0015542_HG_529	gi|1121337107|ref|WP_073645006.1|	28.27	0.19	45.1	hypothetical protein [Nostoc calcicola]
Dmel_0015542_sima_similar_Source_FlyBase_0015542_HG_529	gi|1060072619|ref|WP_069085806.1|	28.57	0.19	45.1	PAS domain-containing sensor histidine kinase [Pseudomonas sp. TCU-HL1]
Dmel_0015542_sima_similar_Source_FlyBase_0015542_HG_529	gi|566004734|ref|WP_023991844.1|	26.09	0.19	45.1	hypothetical protein [Methanobacterium sp. MB1]
Dmel_0015542_sima_similar_Source_FlyBase_0015542_HG_529	gi|983354267|ref|WP_060533646.1|	27.27	0.19	45.1	hybrid sensor histidine kinase/response regulator [Paenibacillus bovis]
Dmel_0015542_sima_similar_Source_FlyBase_0015542_HG_529	gi|1097141257|emb|SFR48401.1|	29.79	0.19	45.1	PAS domain S-box-containing protein [Halorubrum sodomense]
Dmel_0015542_sima_similar_Source_FlyBase_0015542_HG_529	gi|973118690|gb|KUK74181.1|	30.53	0.20	45.1	Uncharacterized protein XD90_1379, partial [Methanobacterium sp. 42_16]
Dmel_0015542_sima_similar_Source_FlyBase_0015542_HG_529	gi|1094851940|emb|SEM89399.1|	30.67	0.20	45.1	PAS domain S-box-containing protein [Pseudomonas sp. ok272]
Dmel_0015542_sima_similar_Source_FlyBase_0015542_HG_529	gi|518196445|ref|WP_019366653.1|	28.46	0.20	45.1	hypothetical protein [Pseudomonas luteola]
Dmel_0015542_sima_similar_Source_FlyBase_0015542_HG_529	gi|1062662762|ref|WP_069325948.1|	28.57	0.20	45.1	hybrid sensor histidine kinase/response regulator [Paenibacillus sp. TI45-13ar]
Dmel_0015542_sima_similar_Source_FlyBase_0015542_HG_529	gi|493032463|ref|WP_006101858.1|	24.07	0.20	45.1	Histidine kinase family [Coleofasciculus chthonoplastes]
Dmel_0015542_sima_similar_Source_FlyBase_0015542_HG_529	gi|1166613382|gb|OPX90150.1|	23.53	0.20	45.1	putative diguanylate cyclase YegE [Pelotomaculum sp. PtaB.Bin117]
Dmel_0015542_sima_similar_Source_FlyBase_0015542_HG_529	gi|917026940|ref|WP_051633652.1|	29.11	0.21	44.7	sensor domain-containing diguanylate cyclase [Bacillus sp. UNC41MFS5]
Dmel_0015542_sima_similar_Source_FlyBase_0015542_HG_529	gi|947816591|ref|WP_056477990.1|	30.77	0.21	45.1	bifunctional diguanylate cyclase/phosphodiesterase [Methylobacterium sp. Leaf104]
Dmel_0015542_sima_similar_Source_FlyBase_0015542_HG_529	gi|916957676|ref|WP_051564388.1|	36.11	0.21	44.7	GGDEF domain-containing protein [Desulfovermiculus halophilus]
Dmel_0015542_sima_similar_Source_FlyBase_0015542_HG_529	gi|560302946|ref|WP_023614177.1|	25.87	0.21	45.1	MULTISPECIES: hypothetical protein [Bacillus]
Dmel_0015542_sima_similar_Source_FlyBase_0015542_HG_529	gi|1085475422|gb|OGW38875.1|	31.08	0.21	45.1	hypothetical protein A2Y97_12160 [Nitrospirae bacterium RBG_13_39_12]
Dmel_0015542_sima_similar_Source_FlyBase_0015542_HG_529	gi|504993702|ref|WP_015180804.1|	30.86	0.21	45.1	PAS domain-containing protein [Microcoleus sp. PCC 7113]
Dmel_0015542_sima_similar_Source_FlyBase_0015542_HG_529	gi|1154082193|ref|WP_078461257.1|	28.30	0.22	45.1	hypothetical protein [Solemya velum gill symbiont]
Dmel_0015542_sima_similar_Source_FlyBase_0015542_HG_529	gi|1129843995|gb|OLS12278.1|	25.17	0.23	45.1	putative signaling protein [Candidatus Lokiarchaeota archaeon CR_4]
Dmel_0015542_sima_similar_Source_FlyBase_0015542_HG_529	gi|917774676|ref|WP_052288617.1|	33.33	0.23	44.3	hypothetical protein [Lyngbya confervoides]
Dmel_0015542_sima_similar_Source_FlyBase_0015542_HG_529	gi|427365606|gb|AFY48327.1|	27.78	0.23	45.1	PAS domain S-box [Nostoc sp. PCC 7524]
Dmel_0015542_sima_similar_Source_FlyBase_0015542_HG_529	gi|427365606|gb|AFY48327.1|	35.42	9.6	39.7	PAS domain S-box [Nostoc sp. PCC 7524]
Dmel_0015542_sima_similar_Source_FlyBase_0015542_HG_529	gi|918342876|ref|WP_052400021.1|	30.53	0.23	44.7	hypothetical protein [Methanobacterium formicicum]
Dmel_0015542_sima_similar_Source_FlyBase_0015542_HG_529	gi|1160835698|ref|WP_079681477.1|	26.14	0.23	45.1	multi-sensor hybrid histidine kinase [Planktothrix sp. PCC 11201]
Dmel_0015542_sima_similar_Source_FlyBase_0015542_HG_529	gi|652389797|ref|WP_026785645.1|	25.84	0.23	45.1	MULTISPECIES: histidine kinase [Planktothrix]
Dmel_0015542_sima_similar_Source_FlyBase_0015542_HG_529	gi|919083002|ref|WP_052660030.1|	30.53	0.23	44.7	hypothetical protein [Methanobacterium formicicum]
Dmel_0015542_sima_similar_Source_FlyBase_0015542_HG_529	gi|917002756|ref|WP_051609468.1|	32.86	0.23	45.1	hypothetical protein [Fodinicurvata fenggangensis]
Dmel_0015542_sima_similar_Source_FlyBase_0015542_HG_529	gi|1131868682|emb|SIS69278.1|	29.11	0.23	45.1	PAS domain S-box-containing protein [Belliella pelovolcani]
Dmel_0015542_sima_similar_Source_FlyBase_0015542_HG_529	gi|652400453|ref|WP_026796249.1|	25.84	0.23	45.1	histidine kinase [Planktothrix prolifica]
Dmel_0015542_sima_similar_Source_FlyBase_0015542_HG_529	gi|1126525533|ref|WP_075163869.1|	24.73	0.23	44.3	hypothetical protein [Chthonomonas calidirosea]
Dmel_0015542_sima_similar_Source_FlyBase_0015542_HG_529	gi|1083464152|gb|OGF67681.1|	30.68	0.23	45.1	hypothetical protein A2Y62_11170 [Candidatus Fischerbacteria bacterium RBG_13_37_8]
Dmel_0015542_sima_similar_Source_FlyBase_0015542_HG_529	gi|1119351365|ref|WP_072328153.1|	27.55	0.24	44.7	hypothetical protein [Paenibacillus sp. UNCCL117]
Dmel_0015542_sima_similar_Source_FlyBase_0015542_HG_529	gi|769178750|ref|WP_044949530.1|	24.73	0.24	44.3	sensor domain-containing diguanylate cyclase [Chthonomonas calidirosea]
Dmel_0015542_sima_similar_Source_FlyBase_0015542_HG_529	gi|1134258216|ref|WP_076498938.1|	29.11	0.24	45.1	hypothetical protein [Belliella pelovolcani]
Dmel_0015542_sima_similar_Source_FlyBase_0015542_HG_529	gi|1101040675|gb|OIO03939.1|	35.16	0.24	45.1	hypothetical protein AUJ51_03080 [Elusimicrobia bacterium CG1_02_56_21]
Dmel_0015542_sima_similar_Source_FlyBase_0015542_HG_529	gi|652996335|ref|WP_027248802.1|	25.84	0.24	45.1	histidine kinase [Planktothrix agardhii]
Dmel_0015542_sima_similar_Source_FlyBase_0015542_HG_529	gi|1000252352|gb|KXK15378.1|	32.98	0.24	44.7	metal dependent phosphohydrolase [Chloroflexi bacterium OLB14]
Dmel_0015542_sima_similar_Source_FlyBase_0015542_HG_529	gi|652400298|ref|WP_026796098.1|	25.84	0.25	45.1	MULTISPECIES: histidine kinase [Planktothrix]
Dmel_0015542_sima_similar_Source_FlyBase_0015542_HG_529	gi|927058730|ref|WP_053771688.1|	26.83	0.25	44.7	histidine kinase [Halorubrum tropicale]
Dmel_0015542_sima_similar_Source_FlyBase_0015542_HG_529	gi|493685567|ref|WP_006635681.1|	32.50	0.25	45.1	signal transduction histidine kinase [Microcoleus vaginatus]
Dmel_0015542_sima_similar_Source_FlyBase_0015542_HG_529	gi|654860938|ref|WP_028313257.1|	32.89	0.25	44.7	hybrid sensor histidine kinase/response regulator [Desulfatibacillum aliphaticivorans]
Dmel_0015542_sima_similar_Source_FlyBase_0015542_HG_529	gi|1133766409|ref|WP_076147825.1|	29.07	0.26	44.7	hypothetical protein [Paenibacillus odorifer]
Dmel_0015542_sima_similar_Source_FlyBase_0015542_HG_529	gi|753799651|ref|WP_041555294.1|	27.78	0.26	45.1	ATPase [Nostoc sp. PCC 7524]
Dmel_0015542_sima_similar_Source_FlyBase_0015542_HG_529	gi|753799651|ref|WP_041555294.1|	35.42	9.7	39.7	ATPase [Nostoc sp. PCC 7524]
Dmel_0015542_sima_similar_Source_FlyBase_0015542_HG_529	gi|445684091|gb|ELZ36477.1|	27.27	0.26	44.3	PAS/PAC sensor signal transduction histidine kinase [Halorubrum tebenquichense DSM 14210]
Dmel_0015542_sima_similar_Source_FlyBase_0015542_HG_529	gi|917627920|ref|WP_052196986.1|	27.06	0.26	44.7	hybrid sensor histidine kinase/response regulator [Caulobacter sp. OV484]
Dmel_0015542_sima_similar_Source_FlyBase_0015542_HG_529	gi|1094768082|emb|SEN81800.1|	34.78	0.26	44.3	PAS domain S-box-containing protein [Halorientalis persicus]
Dmel_0015542_sima_similar_Source_FlyBase_0015542_HG_529	gi|1094768082|emb|SEN81800.1|	34.55	8.0	39.7	PAS domain S-box-containing protein [Halorientalis persicus]
Dmel_0015542_sima_similar_Source_FlyBase_0015542_HG_529	gi|503664135|ref|WP_013898211.1|	32.39	0.26	44.3	histidine kinase [Methanosalsum zhilinae]
Dmel_0015542_sima_similar_Source_FlyBase_0015542_HG_529	gi|915397532|ref|WP_050782917.1|	32.89	0.26	44.7	hybrid sensor histidine kinase/response regulator [Desulfatibacillum alkenivorans]
Dmel_0015542_sima_similar_Source_FlyBase_0015542_HG_529	gi|1086454353|emb|SDM91040.1|	32.88	0.27	44.3	PAS domain S-box-containing protein [Haloarchaeobius iranensis]
Dmel_0015542_sima_similar_Source_FlyBase_0015542_HG_529	gi|909663173|ref|WP_049906527.1|	27.27	0.27	44.3	histidine kinase [Halorubrum tebenquichense]
Dmel_0015542_sima_similar_Source_FlyBase_0015542_HG_529	gi|503170247|ref|WP_013404908.1|	28.21	0.27	44.7	diguanylate cyclase and metal dependent phosphohydrolase [Halanaerobium hydrogeniformans]
Dmel_0015542_sima_similar_Source_FlyBase_0015542_HG_529	gi|1121269012|ref|WP_073583090.1|	27.91	0.28	44.3	hypothetical protein [Flavobacterium cucumis]
Dmel_0015542_sima_similar_Source_FlyBase_0015542_HG_529	gi|947386624|ref|WP_056052622.1|	27.06	0.29	44.7	MULTISPECIES: hybrid sensor histidine kinase/response regulator [Caulobacter]
Dmel_0015542_sima_similar_Source_FlyBase_0015542_HG_529	gi|917413522|ref|WP_052020234.1|	20.37	0.29	44.7	hybrid sensor histidine kinase/response regulator [Paenibacillus pini]
Dmel_0015542_sima_similar_Source_FlyBase_0015542_HG_529	gi|746251020|ref|WP_039299353.1|	26.44	0.29	44.7	hybrid sensor histidine kinase/response regulator [Paenibacillus sp. IHB B 3415]
Dmel_0015542_sima_similar_Source_FlyBase_0015542_HG_529	gi|953316710|ref|WP_057976981.1|	24.05	0.29	44.3	PAS domain-containing sensor histidine kinase [Caloramator mitchellensis]
Dmel_0015542_sima_similar_Source_FlyBase_0015542_HG_529	gi|947686753|ref|WP_056349275.1|	30.77	0.30	44.7	hypothetical protein [Methylobacterium sp. Leaf89]
Dmel_0015542_sima_similar_Source_FlyBase_0015542_HG_529	gi|1133858760|ref|WP_076234058.1|	25.84	0.30	43.9	hypothetical protein [Paenibacillus sp. FSL H7-0331]
Dmel_0015542_sima_similar_Source_FlyBase_0015542_HG_529	gi|916906583|ref|WP_051513296.1|	28.57	0.31	44.7	hypothetical protein [Skermanella stibiiresistens]
Dmel_0015542_sima_similar_Source_FlyBase_0015542_HG_529	gi|440202541|gb|AGB87077.1|	23.30	0.31	43.9	period, partial [Agonopterix alstroemeriana]
Dmel_0015542_sima_similar_Source_FlyBase_0015542_HG_529	gi|1054624275|ref|WP_066391975.1|	27.38	0.32	44.3	PAS domain-containing sensor histidine kinase [Fictibacillus phosphorivorans]
Dmel_0015542_sima_similar_Source_FlyBase_0015542_HG_529	gi|947832406|ref|WP_056493653.1|	30.77	0.32	44.7	hypothetical protein [Methylobacterium sp. Leaf111]
Dmel_0015542_sima_similar_Source_FlyBase_0015542_HG_529	gi|1063973362|gb|ODS84836.1|	29.33	0.32	44.3	hypothetical protein ABS44_16240 [Chryseobacterium sp. SCN 40-13]
Dmel_0015542_sima_similar_Source_FlyBase_0015542_HG_529	gi|499661905|ref|WP_011342639.1|	28.57	0.33	44.3	PAS domain-containing sensor histidine kinase [Pelobacter carbinolicus]
Dmel_0015542_sima_similar_Source_FlyBase_0015542_HG_529	gi|499661905|ref|WP_011342639.1|	26.83	3.4	41.2	PAS domain-containing sensor histidine kinase [Pelobacter carbinolicus]
Dmel_0003513_ss_spineless_Source_FlyBase_0003513_HG_529	gi|576890583|gb|AHH41367.1|	26.98	2e-27	131	H1F1A-linker-NanoLuc luciferase [HIF1A CMV-Neo Vector pNLF1]
