# Supplementary material for: Reconstruction of the ancestral metazoan genome reveals an increase in genomic novelty
Source: Nat Commun. 2018 Apr 30;9:1730. doi: 10.1038/s41467-018-04136-5 (PMC5928047; doi:10.1038/s41467-018-04136-5)
Supplement: Supplementary file 12 — Supplementary Data 9 [file 41467_2018_4136_MOESM12_ESM.zip › Node 3 - Metazoa/HG_814_seqs_BLAST_headers.cvs]

Query	Subject	%id	e-value	bit-score	Subject_description_[Organism]
Dmel_0003460_so_sine_oculis_Source_FlyBase_0003460_HG_814	gi|453056000|pdb|4EGC|A	87.43	1e-112	353	Chain A, Crystal Structure Of Mbp-fused Human Six1 Bound To Human Eya2 Eya Domain
Dmel_0003460_so_sine_oculis_Source_FlyBase_0003460_HG_814	gi|401837582|gb|EJT41493.1|	47.69	3e-08	65.1	TOS8-like protein [Saccharomyces kudriavzevii IFO 1802]
Dmel_0003460_so_sine_oculis_Source_FlyBase_0003460_HG_814	gi|365760754|gb|EHN02450.1|	46.15	5e-08	64.3	Tos8p [Saccharomyces cerevisiae x Saccharomyces kudriavzevii VIN7]
Dmel_0003460_so_sine_oculis_Source_FlyBase_0003460_HG_814	gi|799247011|gb|KJZ75783.1|	39.45	5e-07	62.4	hypothetical protein HIM_04940 [Hirsutella minnesotensis 3608]
Dmel_0003460_so_sine_oculis_Source_FlyBase_0003460_HG_814	gi|589105165|ref|XP_006964605.1|	38.14	9e-07	61.6	predicted protein [Trichoderma reesei QM6a]
Dmel_0003460_so_sine_oculis_Source_FlyBase_0003460_HG_814	gi|927417032|ref|XP_013954347.1|	37.11	1e-06	61.6	hypothetical protein TRIVIDRAFT_48126 [Trichoderma virens Gv29-8]
Dmel_0003460_so_sine_oculis_Source_FlyBase_0003460_HG_814	gi|290984117|ref|XP_002674774.1|	42.03	1e-06	61.6	homeodomain-containing protein [Naegleria gruberi]
Dmel_0003460_so_sine_oculis_Source_FlyBase_0003460_HG_814	gi|254571415|ref|XP_002492817.1|	41.94	1e-06	59.7	Homeodomain-containing transcriptional repressor of PTR2 [Komagataella phaffii GS115]
Dmel_0003460_so_sine_oculis_Source_FlyBase_0003460_HG_814	gi|927756466|gb|KPA39850.1|	34.43	2e-06	60.8	homeobox and c2h2 transcription [Fusarium langsethiae]
Dmel_0003460_so_sine_oculis_Source_FlyBase_0003460_HG_814	gi|818164712|gb|KKP04344.1|	37.11	2e-06	60.8	hypothetical protein THAR02_03547 [Trichoderma harzianum]
Dmel_0003460_so_sine_oculis_Source_FlyBase_0003460_HG_814	gi|1153485565|gb|OPB37660.1|	37.11	2e-06	60.8	C2H2 transcriptional regulator [Trichoderma guizhouense]
Dmel_0003460_so_sine_oculis_Source_FlyBase_0003460_HG_814	gi|1050826006|gb|ANZ73830.1|	40.32	3e-06	58.5	BA75_00628T0 [Komagataella pastoris]
Dmel_0003460_so_sine_oculis_Source_FlyBase_0003460_HG_814	gi|326496477|dbj|BAJ94700.1|	37.50	3e-06	60.1	predicted protein [Hordeum vulgare subsp. vulgare]
Dmel_0003460_so_sine_oculis_Source_FlyBase_0003460_HG_814	gi|1087760889|ref|XP_018664987.1|	37.11	3e-06	60.1	hypothetical protein TGAM01_01521 [Trichoderma gamsii]
Dmel_0003460_so_sine_oculis_Source_FlyBase_0003460_HG_814	gi|50304091|ref|XP_451995.1|	38.82	5e-06	58.9	hypothetical protein [Kluyveromyces lactis NRRL Y-1140]
Dmel_0003460_so_sine_oculis_Source_FlyBase_0003460_HG_814	gi|693902134|dbj|BAP71110.1|	44.74	6e-06	58.9	homeodomain super family [Kluyveromyces marxianus]
Dmel_0003460_so_sine_oculis_Source_FlyBase_0003460_HG_814	gi|574141832|dbj|BAO39625.1|	44.74	6e-06	58.9	homeodomain super family [Kluyveromyces marxianus DMKU3-1042]
Dmel_0003460_so_sine_oculis_Source_FlyBase_0003460_HG_814	gi|323337590|gb|EGA78835.1|	39.39	7e-06	55.5	Tos8p [Saccharomyces cerevisiae Vin13]
Dmel_0003460_so_sine_oculis_Source_FlyBase_0003460_HG_814	gi|531860461|gb|EQK98992.1|	60.87	7e-06	58.9	Homeodomain-related protein [Ophiocordyceps sinensis CO18]
Dmel_0003460_so_sine_oculis_Source_FlyBase_0003460_HG_814	gi|349578131|dbj|GAA23297.1|	39.39	9e-06	55.1	K7_Tos8bp, partial [Saccharomyces cerevisiae Kyokai no. 7]
Dmel_0003460_so_sine_oculis_Source_FlyBase_0003460_HG_814	gi|807755259|ref|XP_012182424.1|	29.75	1e-05	58.5	predicted protein [Fibroporia radiculosa]
Dmel_0003460_so_sine_oculis_Source_FlyBase_0003460_HG_814	gi|298709323|emb|CBJ31259.1|	49.02	1e-05	57.0	conserved unknown protein [Ectocarpus siliculosus]
Dmel_0003460_so_sine_oculis_Source_FlyBase_0003460_HG_814	gi|569342276|gb|ETO03709.1|	52.94	1e-05	55.8	hypothetical protein RFI_33693 [Reticulomyxa filosa]
Dmel_0003460_so_sine_oculis_Source_FlyBase_0003460_HG_814	gi|323309056|gb|EGA62284.1|	39.39	1e-05	55.8	Tos8p [Saccharomyces cerevisiae FostersO]
Dmel_0003460_so_sine_oculis_Source_FlyBase_0003460_HG_814	gi|961815785|gb|KTB17832.1|	46.55	1e-05	57.0	Homeobox protein CUP9 [[Candida] glabrata]
Dmel_0003460_so_sine_oculis_Source_FlyBase_0003460_HG_814	gi|50288985|ref|XP_446922.1|	46.55	1e-05	56.6	hypothetical protein [Candida glabrata CBS 138]
Dmel_0003460_so_sine_oculis_Source_FlyBase_0003460_HG_814	gi|961769679|gb|KTA95519.1|	46.55	1e-05	56.6	Homeobox protein CUP9 [[Candida] glabrata]
Dmel_0003460_so_sine_oculis_Source_FlyBase_0003460_HG_814	gi|766452898|gb|AJR77020.1|	39.39	1e-05	57.0	Tos8p [Saccharomyces cerevisiae YJM195]
Dmel_0003460_so_sine_oculis_Source_FlyBase_0003460_HG_814	gi|573944295|ref|XP_006654500.1|	36.11	2e-05	57.8	PREDICTED: BEL1-like homeodomain protein 9 [Oryza brachyantha]
Dmel_0003460_so_sine_oculis_Source_FlyBase_0003460_HG_814	gi|1160561489|ref|XP_020430798.1|	52.17	2e-05	55.1	hypothetical protein PPL_08133 [Polysphondylium pallidum PN500]
Dmel_0003460_so_sine_oculis_Source_FlyBase_0003460_HG_814	gi|1040026406|gb|OBS19134.1|	33.05	2e-05	57.4	hypothetical protein FPOA_10857 [Fusarium poae]
Dmel_0003460_so_sine_oculis_Source_FlyBase_0003460_HG_814	gi|766483544|gb|AJS08103.1|	39.39	2e-05	56.6	Tos8p [Saccharomyces cerevisiae YJM1574]
Dmel_0003460_so_sine_oculis_Source_FlyBase_0003460_HG_814	gi|1083158138|gb|OGE52595.1|	35.00	2e-05	57.8	hypothetical protein PENARI_c010G12306 [Penicillium arizonense]
Dmel_0003460_so_sine_oculis_Source_FlyBase_0003460_HG_814	gi|514749557|ref|XP_004961888.1|	32.74	2e-05	57.4	PREDICTED: BEL1-like homeodomain protein 9 [Setaria italica]
Dmel_0003460_so_sine_oculis_Source_FlyBase_0003460_HG_814	gi|766993905|gb|AJS27214.1|	39.39	2e-05	56.2	Tos8p [Saccharomyces cerevisiae YJM1388]
Dmel_0003460_so_sine_oculis_Source_FlyBase_0003460_HG_814	gi|766484527|gb|AJS08581.1|	39.39	2e-05	56.2	Tos8p [Saccharomyces cerevisiae YJM1592]
Dmel_0003460_so_sine_oculis_Source_FlyBase_0003460_HG_814	gi|924819176|gb|KOS17139.1|	36.84	2e-05	57.0	Homeobox protein CUP9 [Escovopsis weberi]
Dmel_0003460_so_sine_oculis_Source_FlyBase_0003460_HG_814	gi|766479113|gb|AJS03683.1|	39.39	2e-05	56.2	Tos8p [Saccharomyces cerevisiae YJM1460]
Dmel_0003460_so_sine_oculis_Source_FlyBase_0003460_HG_814	gi|766458850|gb|AJR82958.1|	39.39	2e-05	56.2	Tos8p [Saccharomyces cerevisiae YJM470]
Dmel_0003460_so_sine_oculis_Source_FlyBase_0003460_HG_814	gi|767003067|gb|AJS28199.1|	39.39	2e-05	56.2	Tos8p [Saccharomyces cerevisiae YJM1399]
Dmel_0003460_so_sine_oculis_Source_FlyBase_0003460_HG_814	gi|384488372|gb|EIE80552.1|	53.33	2e-05	54.7	hypothetical protein RO3G_05257 [Rhizopus delemar RA 99-880]
Dmel_0003460_so_sine_oculis_Source_FlyBase_0003460_HG_814	gi|766478130|gb|AJS02688.1|	39.39	2e-05	56.2	Tos8p [Saccharomyces cerevisiae YJM1447]
Dmel_0003460_so_sine_oculis_Source_FlyBase_0003460_HG_814	gi|766453398|gb|AJR77519.1|	39.39	2e-05	56.2	Tos8p [Saccharomyces cerevisiae YJM244]
Dmel_0003460_so_sine_oculis_Source_FlyBase_0003460_HG_814	gi|766456854|gb|AJR80967.1|	39.39	2e-05	56.2	Tos8p [Saccharomyces cerevisiae YJM450]
Dmel_0003460_so_sine_oculis_Source_FlyBase_0003460_HG_814	gi|766478627|gb|AJS02208.1|	39.39	2e-05	56.2	Tos8p [Saccharomyces cerevisiae YJM1444]
Dmel_0003460_so_sine_oculis_Source_FlyBase_0003460_HG_814	gi|6321342|ref|NP_011419.1|	39.39	3e-05	56.2	Tos8p [Saccharomyces cerevisiae S288c]
Dmel_0003460_so_sine_oculis_Source_FlyBase_0003460_HG_814	gi|766476658|gb|AJS00729.1|	39.39	3e-05	56.2	Tos8p [Saccharomyces cerevisiae YJM1434]
Dmel_0003460_so_sine_oculis_Source_FlyBase_0003460_HG_814	gi|766462842|gb|AJR86941.1|	39.39	3e-05	56.2	Tos8p [Saccharomyces cerevisiae YJM689]
Dmel_0003460_so_sine_oculis_Source_FlyBase_0003460_HG_814	gi|584376155|gb|EWG96019.1|	39.39	3e-05	56.2	Tos8p [Saccharomyces cerevisiae R103]
Dmel_0003460_so_sine_oculis_Source_FlyBase_0003460_HG_814	gi|766454886|gb|AJR79003.1|	39.39	3e-05	56.2	Tos8p [Saccharomyces cerevisiae YJM271]
Dmel_0003460_so_sine_oculis_Source_FlyBase_0003460_HG_814	gi|748548353|emb|CDO93306.1|	43.94	3e-05	57.0	unnamed protein product [Kluyveromyces dobzhanskii CBS 2104]
Dmel_0003460_so_sine_oculis_Source_FlyBase_0003460_HG_814	gi|766991419|gb|AJS24733.1|	39.39	3e-05	56.2	Tos8p [Saccharomyces cerevisiae YJM1381]
Dmel_0003460_so_sine_oculis_Source_FlyBase_0003460_HG_814	gi|259146411|emb|CAY79668.1|	39.39	3e-05	55.8	Tos8p [Saccharomyces cerevisiae EC1118]
Dmel_0003460_so_sine_oculis_Source_FlyBase_0003460_HG_814	gi|761419300|gb|AJP38702.1|	39.39	3e-05	55.8	Tos8p [Saccharomyces cerevisiae YJM1078]
Dmel_0003460_so_sine_oculis_Source_FlyBase_0003460_HG_814	gi|1002266781|ref|XP_015637721.1|	35.66	3e-05	57.0	PREDICTED: BEL1-like homeodomain protein 9 [Oryza sativa Japonica Group]
Dmel_0003460_so_sine_oculis_Source_FlyBase_0003460_HG_814	gi|187940730|gb|ACD39466.1|	35.00	3e-05	56.6	BEL29 protein [Solanum palustre]
Dmel_0003460_so_sine_oculis_Source_FlyBase_0003460_HG_814	gi|765554291|gb|KJE94912.1|	35.44	4e-05	55.5	pre-B-cell leukemia transcription factor 3D [Capsaspora owczarzaki ATCC 30864]
Dmel_0003460_so_sine_oculis_Source_FlyBase_0003460_HG_814	gi|920638354|gb|KOM19559.1|	56.52	4e-05	57.0	hypothetical protein XA68_3914 [Ophiocordyceps unilateralis]
Dmel_0003460_so_sine_oculis_Source_FlyBase_0003460_HG_814	gi|222631815|gb|EEE63947.1|	35.66	4e-05	56.6	hypothetical protein OsJ_18772 [Oryza sativa Japonica Group]
Dmel_0003460_so_sine_oculis_Source_FlyBase_0003460_HG_814	gi|125552568|gb|EAY98277.1|	35.92	4e-05	56.6	hypothetical protein OsI_20184 [Oryza sativa Indica Group]
Dmel_0003460_so_sine_oculis_Source_FlyBase_0003460_HG_814	gi|569379515|gb|ETO14641.1|	52.94	4e-05	53.5	hypothetical protein RFI_22728 [Reticulomyxa filosa]
Dmel_0003460_so_sine_oculis_Source_FlyBase_0003460_HG_814	gi|766460853|gb|AJR84957.1|	39.39	5e-05	55.5	Tos8p [Saccharomyces cerevisiae YJM627]
Dmel_0003460_so_sine_oculis_Source_FlyBase_0003460_HG_814	gi|470298301|ref|XP_004346127.1|	35.44	5e-05	54.3	pre-B-cell leukemia transcription factor 3D [Capsaspora owczarzaki ATCC 30864]
Dmel_0003460_so_sine_oculis_Source_FlyBase_0003460_HG_814	gi|1168105988|gb|OQE06156.1|	49.02	5e-05	56.6	hypothetical protein PENVUL_c019G08729 [Penicillium vulpinum]
Dmel_0003460_so_sine_oculis_Source_FlyBase_0003460_HG_814	gi|698481346|ref|XP_009787672.1|	32.19	5e-05	56.6	PREDICTED: BEL1-like homeodomain protein 1 [Nicotiana sylvestris]
Dmel_0003460_so_sine_oculis_Source_FlyBase_0003460_HG_814	gi|523780235|gb|EPR79522.1|	45.10	6e-05	53.5	TALE homeodomain protein [Spraguea lophii 42_110]
Dmel_0003460_so_sine_oculis_Source_FlyBase_0003460_HG_814	gi|960471426|ref|XP_003568329.2|	39.13	6e-05	56.2	PREDICTED: BEL1-like homeodomain protein 9 [Brachypodium distachyon]
Dmel_0003460_so_sine_oculis_Source_FlyBase_0003460_HG_814	gi|961820538|gb|KTB22419.1|	64.71	6e-05	53.1	Homeobox protein CUP9 [[Candida] glabrata]
Dmel_0003460_so_sine_oculis_Source_FlyBase_0003460_HG_814	gi|1025644369|gb|OAA32119.1|	54.00	6e-05	56.2	Homeodomain-related protein [Aschersonia aleyrodis RCEF 2490]
Dmel_0003460_so_sine_oculis_Source_FlyBase_0003460_HG_814	gi|1130666927|ref|XP_019707251.1|	59.18	6e-05	56.2	PREDICTED: uncharacterized protein LOC105048009 [Elaeis guineensis]
Dmel_0003460_so_sine_oculis_Source_FlyBase_0003460_HG_814	gi|1168115795|gb|OQE15354.1|	44.44	6e-05	56.2	hypothetical protein PENFLA_c032G00263 [Penicillium flavigenum]
Dmel_0003460_so_sine_oculis_Source_FlyBase_0003460_HG_814	gi|586742226|ref|XP_006850433.1|	29.87	7e-05	56.2	PREDICTED: BEL1-like homeodomain protein 4 [Amborella trichopoda]
Dmel_0003460_so_sine_oculis_Source_FlyBase_0003460_HG_814	gi|816190100|emb|CRG88408.1|	42.31	7e-05	55.8	hypothetical protein PISL3812_05438 [Talaromyces islandicus]
Dmel_0003460_so_sine_oculis_Source_FlyBase_0003460_HG_814	gi|584366286|gb|EWG86283.1|	37.88	7e-05	54.7	Tos8p [Saccharomyces cerevisiae R008]
Dmel_0003460_so_sine_oculis_Source_FlyBase_0003460_HG_814	gi|944070464|gb|KQK05948.1|	39.13	8e-05	55.5	hypothetical protein BRADI_2g23530 [Brachypodium distachyon]
Dmel_0003460_so_sine_oculis_Source_FlyBase_0003460_HG_814	gi|672827678|gb|KFH72568.1|	43.08	8e-05	55.8	hypothetical protein MVEG_02857 [Mortierella verticillata NRRL 6337]
Dmel_0003460_so_sine_oculis_Source_FlyBase_0003460_HG_814	gi|194699702|gb|ACF83935.1|	44.78	8e-05	54.7	unknown [Zea mays]
Dmel_0003460_so_sine_oculis_Source_FlyBase_0003460_HG_814	gi|1111888794|gb|OJJ57163.1|	33.96	8e-05	55.8	hypothetical protein ASPSYDRAFT_59551 [Aspergillus sydowii CBS 593.65]
Dmel_0003460_so_sine_oculis_Source_FlyBase_0003460_HG_814	gi|1147620184|ref|XP_020114146.1|	39.62	8e-05	55.5	BEL1-like homeodomain protein 9 [Ananas comosus]
Dmel_0003460_so_sine_oculis_Source_FlyBase_0003460_HG_814	gi|1021055516|emb|SAM08975.1|	46.94	9e-05	52.8	hypothetical protein [Absidia glauca]
Dmel_0003460_so_sine_oculis_Source_FlyBase_0003460_HG_814	gi|695067422|ref|XP_009380627.1|	28.29	9e-05	55.5	PREDICTED: BEL1-like homeodomain protein 9 isoform X1 [Musa acuminata subsp. malaccensis]
Dmel_0003460_so_sine_oculis_Source_FlyBase_0003460_HG_814	gi|1147192635|ref|XP_020058211.1|	41.82	9e-05	55.8	hypothetical protein ASPACDRAFT_1879411 [Aspergillus aculeatus ATCC 16872]
Dmel_0003460_so_sine_oculis_Source_FlyBase_0003460_HG_814	gi|685857623|ref|XP_009255844.1|	33.05	9e-05	55.5	hypothetical protein FPSE_04451 [Fusarium pseudograminearum CS3096]
Dmel_0003460_so_sine_oculis_Source_FlyBase_0003460_HG_814	gi|1142678377|gb|ONM36420.1|	40.96	9e-05	55.1	BEL1-like homeodomain protein 9 [Zea mays]
Dmel_0003460_so_sine_oculis_Source_FlyBase_0003460_HG_814	gi|1069577866|ref|XP_018183103.1|	56.52	1e-04	55.1	homeobox and C2H2 transcription factor [Purpureocillium lilacinum]
Dmel_0003460_so_sine_oculis_Source_FlyBase_0003460_HG_814	gi|1091651956|ref|XP_018675471.1|	28.29	1e-04	55.5	PREDICTED: BEL1-like homeodomain protein 9 isoform X2 [Musa acuminata subsp. malaccensis]
Dmel_0003460_so_sine_oculis_Source_FlyBase_0003460_HG_814	gi|115492257|ref|XP_001210756.1|	41.98	1e-04	55.1	predicted protein [Aspergillus terreus NIH2624]
Dmel_0003460_so_sine_oculis_Source_FlyBase_0003460_HG_814	gi|976908137|gb|KVH95367.1|	29.76	1e-04	55.5	Homeobox KN domain-containing protein [Cynara cardunculus var. scolymus]
Dmel_0003460_so_sine_oculis_Source_FlyBase_0003460_HG_814	gi|1052199249|ref|XP_017701834.1|	59.18	1e-04	55.1	PREDICTED: uncharacterized protein LOC103721825 [Phoenix dactylifera]
Dmel_0003460_so_sine_oculis_Source_FlyBase_0003460_HG_814	gi|1137650519|gb|OMP83949.1|	33.33	1e-04	54.3	Homeobox protein TGIF2 [Diplodia seriata]
Dmel_0003460_so_sine_oculis_Source_FlyBase_0003460_HG_814	gi|156848575|ref|XP_001647169.1|	40.68	1e-04	54.3	hypothetical protein Kpol_1036p56 [Vanderwaltozyma polyspora DSM 70294]
Dmel_0003460_so_sine_oculis_Source_FlyBase_0003460_HG_814	gi|330791446|ref|XP_003283804.1|	47.92	1e-04	51.2	hypothetical protein DICPUDRAFT_24166 [Dictyostelium purpureum]
Dmel_0003460_so_sine_oculis_Source_FlyBase_0003460_HG_814	gi|514693592|ref|XP_004994368.1|	33.01	1e-04	55.1	hypothetical protein PTSG_05049 [Salpingoeca rosetta]
Dmel_0003460_so_sine_oculis_Source_FlyBase_0003460_HG_814	gi|410081906|ref|XP_003958532.1|	54.55	1e-04	52.8	hypothetical protein KAFR_0G03650 [Kazachstania africana CBS 2517]
Dmel_0003460_so_sine_oculis_Source_FlyBase_0003460_HG_814	gi|568844130|ref|XP_006475948.1|	37.50	1e-04	55.1	PREDICTED: homeobox protein ATH1 [Citrus sinensis]
Dmel_0003460_so_sine_oculis_Source_FlyBase_0003460_HG_814	gi|597575637|ref|XP_007290875.1|	34.78	1e-04	55.1	homeobox and C2H2 transcription factor [Marssonina brunnea f. sp. 'multigermtubi' MB_m1]
Dmel_0003460_so_sine_oculis_Source_FlyBase_0003460_HG_814	gi|670412682|ref|XP_008647499.1|	44.78	1e-04	54.7	uncharacterized protein LOC100272551 isoform X1 [Zea mays]
Dmel_0003460_so_sine_oculis_Source_FlyBase_0003460_HG_814	gi|567917614|ref|XP_006450813.1|	37.50	1e-04	54.7	hypothetical protein CICLE_v10010212mg [Citrus clementina]
Dmel_0003460_so_sine_oculis_Source_FlyBase_0003460_HG_814	gi|629715863|ref|XP_007820033.1|	54.35	2e-04	54.7	hypothetical protein MAA_03844 [Metarhizium robertsii ARSEF 23]
Dmel_0003460_so_sine_oculis_Source_FlyBase_0003460_HG_814	gi|629683921|ref|XP_007807256.1|	54.35	2e-04	54.7	homeobox and C2H2 transcription factor, putative [Metarhizium acridum CQMa 102]
Dmel_0003460_so_sine_oculis_Source_FlyBase_0003460_HG_814	gi|1069525842|ref|XP_018145426.1|	54.35	2e-04	54.7	homeobox and C2H2 transcription factor [Pochonia chlamydosporia 170]
Dmel_0003460_so_sine_oculis_Source_FlyBase_0003460_HG_814	gi|1065000501|gb|ODV89369.1|	51.11	2e-04	50.8	hypothetical protein CANCADRAFT_12200, partial [Tortispora caseinolytica NRRL Y-17796]
Dmel_0003460_so_sine_oculis_Source_FlyBase_0003460_HG_814	gi|226508164|ref|NP_001140490.1|	44.78	2e-04	54.7	uncharacterized protein LOC100272551 [Zea mays]
Dmel_0003460_so_sine_oculis_Source_FlyBase_0003460_HG_814	gi|743662251|gb|KID89449.1|	54.35	2e-04	54.7	Homeodomain-related protein [Metarhizium guizhouense ARSEF 977]
Dmel_0003460_so_sine_oculis_Source_FlyBase_0003460_HG_814	gi|953394980|ref|XP_014541732.1|	54.35	2e-04	54.7	Homeodomain-related protein, partial [Metarhizium brunneum ARSEF 3297]
Dmel_0003460_so_sine_oculis_Source_FlyBase_0003460_HG_814	gi|1021589231|ref|NP_001310858.1|	40.96	2e-04	54.7	uncharacterized protein LOC100502401 [Zea mays]
Dmel_0003460_so_sine_oculis_Source_FlyBase_0003460_HG_814	gi|672383473|gb|KFG85585.1|	54.35	2e-04	54.7	putative homeobox and C2H2 transcription factor [Metarhizium anisopliae]
Dmel_0003460_so_sine_oculis_Source_FlyBase_0003460_HG_814	gi|770389660|gb|KJK75658.1|	54.35	2e-04	54.7	hypothetical protein H634G_09022 [Metarhizium anisopliae BRIP 53293]
Dmel_0003460_so_sine_oculis_Source_FlyBase_0003460_HG_814	gi|1032879711|gb|OAQ86422.1|	56.52	2e-04	54.7	homeobox and C2H2 transcription factor [Purpureocillium lilacinum]
Dmel_0003460_so_sine_oculis_Source_FlyBase_0003460_HG_814	gi|255930359|ref|XP_002556739.1|	42.59	2e-04	54.7	Pc06g01320 [Penicillium rubens Wisconsin 54-1255]
Dmel_0003460_so_sine_oculis_Source_FlyBase_0003460_HG_814	gi|1052185074|ref|XP_017699307.1|	59.18	2e-04	54.7	PREDICTED: homeobox protein ATH1-like isoform X1 [Phoenix dactylifera]
Dmel_0003460_so_sine_oculis_Source_FlyBase_0003460_HG_814	gi|953471383|ref|XP_014579166.1|	54.35	2e-04	54.7	Homeodomain-related protein, partial [Metarhizium majus ARSEF 297]
Dmel_0003460_so_sine_oculis_Source_FlyBase_0003460_HG_814	gi|366999258|ref|XP_003684365.1|	47.06	2e-04	53.5	hypothetical protein TPHA_0B02580 [Tetrapisispora phaffii CBS 4417]
Dmel_0003460_so_sine_oculis_Source_FlyBase_0003460_HG_814	gi|399529266|gb|AFP44693.1|	55.10	2e-04	54.3	hypothetical protein [Eragrostis tef]
Dmel_0003460_so_sine_oculis_Source_FlyBase_0003460_HG_814	gi|50285627|ref|XP_445242.1|	54.55	2e-04	52.8	hypothetical protein [Candida glabrata CBS 138]
Dmel_0003460_so_sine_oculis_Source_FlyBase_0003460_HG_814	gi|1070975083|gb|OEL33062.1|	44.78	2e-04	54.7	BEL1-like homeodomain protein 9 [Dichanthelium oligosanthes]
Dmel_0003460_so_sine_oculis_Source_FlyBase_0003460_HG_814	gi|1168191241|gb|OQE88636.1|	42.59	2e-04	54.7	hypothetical protein PENNAL_c0016G03908 [Penicillium nalgiovense]
Dmel_0003460_so_sine_oculis_Source_FlyBase_0003460_HG_814	gi|734661716|gb|KHN98766.1|	54.17	2e-04	54.3	Homeodomain-related protein [Metarhizium album ARSEF 1941]
Dmel_0003460_so_sine_oculis_Source_FlyBase_0003460_HG_814	gi|961770027|gb|KTA95847.1|	54.55	2e-04	52.8	Homeobox protein CUP9 [[Candida] glabrata]
Dmel_0003460_so_sine_oculis_Source_FlyBase_0003460_HG_814	gi|290996216|ref|XP_002680678.1|	59.09	2e-04	54.7	homeobox protein PKNOX1-like protein [Naegleria gruberi]
Dmel_0003460_so_sine_oculis_Source_FlyBase_0003460_HG_814	gi|584406121|emb|CDM38212.1|	35.56	2e-04	54.7	Homeodomain-like [Penicillium roqueforti FM164]
Dmel_0003460_so_sine_oculis_Source_FlyBase_0003460_HG_814	gi|731353152|ref|XP_010687910.1|	30.60	2e-04	54.3	PREDICTED: BEL1-like homeodomain protein 9 [Beta vulgaris subsp. vulgaris]
Dmel_0003460_so_sine_oculis_Source_FlyBase_0003460_HG_814	gi|60100884|gb|AAK61308.2|AF285147_1	37.97	2e-04	53.9	class 1 KNOTTED1-like protein MKN2 [Physcomitrella patens]
Dmel_0003460_so_sine_oculis_Source_FlyBase_0003460_HG_814	gi|918826149|ref|XP_013430552.1|	44.90	2e-04	50.4	Homeodomain-like protein, partial [Aureobasidium namibiae CBS 147.97]
Dmel_0003460_so_sine_oculis_Source_FlyBase_0003460_HG_814	gi|569421502|gb|ETO29067.1|	50.98	2e-04	52.0	Homeobox domain containing protein [Reticulomyxa filosa]
Dmel_0003460_so_sine_oculis_Source_FlyBase_0003460_HG_814	gi|1044587746|ref|XP_017431051.1|	40.96	2e-04	54.3	PREDICTED: BEL1-like homeodomain protein 7 [Vigna angularis]
Dmel_0003460_so_sine_oculis_Source_FlyBase_0003460_HG_814	gi|961825344|gb|KTB26614.1|	54.55	2e-04	52.8	Homeobox protein CUP9 [[Candida] glabrata]
Dmel_0003460_so_sine_oculis_Source_FlyBase_0003460_HG_814	gi|1063504749|ref|XP_007027983.2|	35.58	2e-04	54.3	PREDICTED: BEL1-like homeodomain protein 1 [Theobroma cacao]
Dmel_0003460_so_sine_oculis_Source_FlyBase_0003460_HG_814	gi|972239931|emb|CEL03643.1|	46.67	2e-04	54.3	hypothetical protein ASPCAL04795 [Aspergillus calidoustus]
Dmel_0003460_so_sine_oculis_Source_FlyBase_0003460_HG_814	gi|508716587|gb|EOY08484.1|	35.58	2e-04	54.3	BEL1-like homeodomain protein 1 isoform 1 [Theobroma cacao]
Dmel_0003460_so_sine_oculis_Source_FlyBase_0003460_HG_814	gi|242088147|ref|XP_002439906.1|	40.48	2e-04	54.3	hypothetical protein SORBIDRAFT_09g022270 [Sorghum bicolor]
Dmel_0003460_so_sine_oculis_Source_FlyBase_0003460_HG_814	gi|950982699|ref|XP_014502604.1|	40.96	2e-04	54.3	PREDICTED: BEL1-like homeodomain protein 10 [Vigna radiata var. radiata]
Dmel_0003460_so_sine_oculis_Source_FlyBase_0003460_HG_814	gi|909137190|gb|KNE62876.1|	49.02	2e-04	52.8	hypothetical protein AMAG_08053 [Allomyces macrogynus ATCC 38327]
Dmel_0003460_so_sine_oculis_Source_FlyBase_0003460_HG_814	gi|807045975|gb|AKC35109.1|	41.43	2e-04	53.5	shoot-meristemless-like 1 protein [Primula vulgaris]
Dmel_0003460_so_sine_oculis_Source_FlyBase_0003460_HG_814	gi|218198387|gb|EEC80814.1|	39.58	2e-04	54.3	hypothetical protein OsI_23385 [Oryza sativa Indica Group]
Dmel_0003460_so_sine_oculis_Source_FlyBase_0003460_HG_814	gi|1001606024|gb|KXS09879.1|	47.46	2e-04	53.9	hypothetical protein M427DRAFT_205321 [Gonapodya prolifera JEL478]
Dmel_0003460_so_sine_oculis_Source_FlyBase_0003460_HG_814	gi|1001611828|gb|KXS15596.1|	52.38	2e-04	52.4	hypothetical protein M427DRAFT_32281 [Gonapodya prolifera JEL478]
Dmel_0003460_so_sine_oculis_Source_FlyBase_0003460_HG_814	gi|1049477858|emb|SCB65341.1|	32.20	2e-04	53.9	unnamed protein product [Fusarium graminearum]
Dmel_0003460_so_sine_oculis_Source_FlyBase_0003460_HG_814	gi|1147425268|ref|XP_020071196.1|	50.00	2e-04	50.1	hypothetical protein CYBJADRAFT_118113, partial [Cyberlindnera jadinii NRRL Y-1542]
Dmel_0003460_so_sine_oculis_Source_FlyBase_0003460_HG_814	gi|297826029|ref|XP_002880897.1|	31.71	2e-04	53.9	predicted protein [Arabidopsis lyrata subsp. lyrata]
Dmel_0003460_so_sine_oculis_Source_FlyBase_0003460_HG_814	gi|1070892436|gb|OEL14446.1|	46.27	2e-04	54.3	BEL1-like homeodomain protein 8 [Dichanthelium oligosanthes]
Dmel_0003460_so_sine_oculis_Source_FlyBase_0003460_HG_814	gi|222635758|gb|EEE65890.1|	39.58	3e-04	54.3	hypothetical protein OsJ_21704 [Oryza sativa Japonica Group]
Dmel_0003460_so_sine_oculis_Source_FlyBase_0003460_HG_814	gi|567874941|ref|XP_006430060.1|	35.00	3e-04	53.9	hypothetical protein CICLE_v10011201mg [Citrus clementina]
Dmel_0003460_so_sine_oculis_Source_FlyBase_0003460_HG_814	gi|1168142572|gb|OQE41447.1|	44.44	3e-04	54.3	hypothetical protein PENCOP_c005G05729 [Penicillium coprophilum]
Dmel_0003460_so_sine_oculis_Source_FlyBase_0003460_HG_814	gi|641851747|gb|KDO70617.1|	35.00	3e-04	53.9	hypothetical protein CISIN_1g005514mg [Citrus sinensis]
Dmel_0003460_so_sine_oculis_Source_FlyBase_0003460_HG_814	gi|293330417|dbj|BAJ04689.1|	44.78	3e-04	53.9	BEL1-type homeodomain protein [Triticum aestivum]
Dmel_0003460_so_sine_oculis_Source_FlyBase_0003460_HG_814	gi|802611116|ref|XP_012074314.1|	42.67	3e-04	53.9	PREDICTED: BEL1-like homeodomain protein 1 [Jatropha curcas]
Dmel_0003460_so_sine_oculis_Source_FlyBase_0003460_HG_814	gi|568856042|ref|XP_006481599.1|	35.00	3e-04	53.9	PREDICTED: BEL1-like homeodomain protein 1 [Citrus sinensis]
Dmel_0003460_so_sine_oculis_Source_FlyBase_0003460_HG_814	gi|1026264488|gb|OAC97653.1|	53.49	3e-04	49.7	Homeodomain-like DNA binding domain-containing transcription factor, partial [Mucor circinelloides f. lusitanicus CBS 277.49]
Dmel_0003460_so_sine_oculis_Source_FlyBase_0003460_HG_814	gi|974144254|gb|ALY11440.1|	47.92	3e-04	51.6	class I KNOX protein 1, partial [Elaphoglossum peltatum f. peltatum]
Dmel_0003460_so_sine_oculis_Source_FlyBase_0003460_HG_814	gi|187940736|gb|ACD39469.1|	31.94	3e-04	53.5	BEL29 protein [Solanum etuberosum]
Dmel_0003460_so_sine_oculis_Source_FlyBase_0003460_HG_814	gi|1069621397|ref|XP_018187255.1|	55.56	3e-04	49.7	Homeodomain-like protein, partial [Xylona heveae TC161]
Dmel_0003460_so_sine_oculis_Source_FlyBase_0003460_HG_814	gi|1150104334|ref|XP_020238313.1|	33.07	3e-04	53.9	BEL1-like homeodomain protein 7 [Cajanus cajan]
Dmel_0003460_so_sine_oculis_Source_FlyBase_0003460_HG_814	gi|1149813222|ref|XP_020165654.1|	44.78	3e-04	53.5	BEL1-like homeodomain protein 9 [Aegilops tauschii subsp. tauschii]
Dmel_0003460_so_sine_oculis_Source_FlyBase_0003460_HG_814	gi|1025367346|ref|XP_016442736.1|	31.76	4e-04	53.9	PREDICTED: BEL1-like homeodomain protein 1 [Nicotiana tabacum]
Dmel_0003460_so_sine_oculis_Source_FlyBase_0003460_HG_814	gi|697149032|ref|XP_009628712.1|	31.76	4e-04	53.9	PREDICTED: BEL1-like homeodomain protein 1 [Nicotiana tomentosiformis]
Dmel_0003460_so_sine_oculis_Source_FlyBase_0003460_HG_814	gi|1044570127|ref|XP_017421536.1|	30.37	4e-04	53.1	PREDICTED: BEL1-like homeodomain protein 7 [Vigna angularis]
Dmel_0003460_so_sine_oculis_Source_FlyBase_0003460_HG_814	gi|1111919738|gb|OJJ79366.1|	49.06	4e-04	53.5	hypothetical protein ASPGLDRAFT_137039 [Aspergillus glaucus CBS 516.65]
Dmel_0003460_so_sine_oculis_Source_FlyBase_0003460_HG_814	gi|901808205|gb|KMZ65121.1|	35.87	4e-04	53.5	BEL1-like homeodomain 1 [Zostera marina]
Dmel_0003460_so_sine_oculis_Source_FlyBase_0003460_HG_814	gi|567121079|ref|XP_006390306.1|	34.55	4e-04	53.5	hypothetical protein EUTSA_v10018381mg [Eutrema salsugineum]
Dmel_0003460_so_sine_oculis_Source_FlyBase_0003460_HG_814	gi|1024051679|gb|KZV51225.1|	39.24	4e-04	52.4	hypothetical protein F511_05882 [Dorcoceras hygrometricum]
Dmel_0003460_so_sine_oculis_Source_FlyBase_0003460_HG_814	gi|1168086443|gb|OQD87331.1|	42.59	4e-04	53.9	hypothetical protein PENSOL_c080G04029 [Penicillium solitum]
Dmel_0003460_so_sine_oculis_Source_FlyBase_0003460_HG_814	gi|731330613|ref|XP_010676226.1|	38.64	4e-04	53.5	PREDICTED: BEL1-like homeodomain protein 1 isoform X1 [Beta vulgaris subsp. vulgaris]
Dmel_0003460_so_sine_oculis_Source_FlyBase_0003460_HG_814	gi|551653150|ref|XP_005829353.1|	47.92	4e-04	49.7	hypothetical protein GUITHDRAFT_46005, partial [Guillardia theta CCMP2712]
Dmel_0003460_so_sine_oculis_Source_FlyBase_0003460_HG_814	gi|527297855|gb|EPS98668.1|	37.66	4e-04	52.8	hypothetical protein FOMPIDRAFT_1042402 [Fomitopsis pinicola FP-58527 SS1]
Dmel_0003460_so_sine_oculis_Source_FlyBase_0003460_HG_814	gi|729353782|ref|XP_010544329.1|	33.33	4e-04	53.5	PREDICTED: BEL1-like homeodomain protein 5 [Tarenaya hassleriana]
Dmel_0003460_so_sine_oculis_Source_FlyBase_0003460_HG_814	gi|225439446|ref|XP_002266838.1|	37.50	4e-04	53.5	PREDICTED: BEL1-like homeodomain protein 1 [Vitis vinifera]
Dmel_0003460_so_sine_oculis_Source_FlyBase_0003460_HG_814	gi|667840797|ref|XP_007784566.1|	52.94	4e-04	53.5	hypothetical protein W97_08509 [Coniosporium apollinis CBS 100218]
Dmel_0003460_so_sine_oculis_Source_FlyBase_0003460_HG_814	gi|168011803|ref|XP_001758592.1|	37.97	4e-04	53.1	KNOX class 1 protein MKN2 [Physcomitrella patens]
Dmel_0003460_so_sine_oculis_Source_FlyBase_0003460_HG_814	gi|682351446|gb|KFY42815.1|	42.59	4e-04	53.5	hypothetical protein V495_04320 [Pseudogymnoascus sp. VKM F-4514 (FW-929)]
Dmel_0003460_so_sine_oculis_Source_FlyBase_0003460_HG_814	gi|323305013|gb|EGA58767.1|	50.00	4e-04	51.2	Tos8p [Saccharomyces cerevisiae FostersB]
Dmel_0003460_so_sine_oculis_Source_FlyBase_0003460_HG_814	gi|902212084|gb|KNA16868.1|	50.98	4e-04	53.1	hypothetical protein SOVF_085250 [Spinacia oleracea]
Dmel_0003460_so_sine_oculis_Source_FlyBase_0003460_HG_814	gi|682275889|gb|KFX98420.1|	42.59	4e-04	53.5	hypothetical protein O988_04342 [Pseudogymnoascus sp. VKM F-3808]
Dmel_0003460_so_sine_oculis_Source_FlyBase_0003460_HG_814	gi|682266422|gb|KFX92004.1|	42.59	4e-04	53.5	hypothetical protein V490_05602 [Pseudogymnoascus sp. VKM F-3557]
Dmel_0003460_so_sine_oculis_Source_FlyBase_0003460_HG_814	gi|1109030822|ref|XP_019086614.1|	47.14	4e-04	53.1	PREDICTED: LOW QUALITY PROTEIN: homeobox protein ATH1-like [Camelina sativa]
Dmel_0003460_so_sine_oculis_Source_FlyBase_0003460_HG_814	gi|1012332240|gb|KYP43679.1|	33.33	4e-04	53.5	BEL1-like homeodomain protein 7 [Cajanus cajan]
Dmel_0003460_so_sine_oculis_Source_FlyBase_0003460_HG_814	gi|682357986|gb|KFY47156.1|	40.30	4e-04	53.1	hypothetical protein V494_00128 [Pseudogymnoascus sp. VKM F-4513 (FW-928)]
Dmel_0003460_so_sine_oculis_Source_FlyBase_0003460_HG_814	gi|1168114483|gb|OQE14093.1|	47.06	4e-04	53.5	hypothetical protein PENSTE_c039G00020 [Penicillium steckii]
Dmel_0003460_so_sine_oculis_Source_FlyBase_0003460_HG_814	gi|923850689|ref|XP_013703863.1|	45.33	4e-04	53.1	PREDICTED: homeobox protein ATH1-like [Brassica napus]
Dmel_0003460_so_sine_oculis_Source_FlyBase_0003460_HG_814	gi|924883855|gb|KOS40038.1|	42.59	4e-04	53.5	hypothetical protein ACN38_g9114 [Penicillium nordicum]
Dmel_0003460_so_sine_oculis_Source_FlyBase_0003460_HG_814	gi|1111716482|gb|OJJ03150.1|	32.74	4e-04	53.5	hypothetical protein ASPVEDRAFT_53654 [Aspergillus versicolor CBS 583.65]
Dmel_0003460_so_sine_oculis_Source_FlyBase_0003460_HG_814	gi|164454385|dbj|BAF96739.1|	37.97	4e-04	53.1	knotted1-like homeobox transcription factor MKN2, partial [Physcomitrella patens]
Dmel_0003460_so_sine_oculis_Source_FlyBase_0003460_HG_814	gi|1063854515|ref|XP_017988318.1|	52.27	4e-04	51.6	HER043Wp [Eremothecium sinecaudum]
Dmel_0003460_so_sine_oculis_Source_FlyBase_0003460_HG_814	gi|700488902|gb|KGO74020.1|	42.59	4e-04	53.5	Zinc finger, C2H2 [Penicillium italicum]
Dmel_0003460_so_sine_oculis_Source_FlyBase_0003460_HG_814	gi|682298142|gb|KFY11354.1|	40.30	5e-04	53.1	hypothetical protein V492_04505 [Pseudogymnoascus sp. VKM F-4246]
Dmel_0003460_so_sine_oculis_Source_FlyBase_0003460_HG_814	gi|731330615|ref|XP_010676227.1|	38.64	5e-04	53.1	PREDICTED: BEL1-like homeodomain protein 1 isoform X2 [Beta vulgaris subsp. vulgaris]
Dmel_0003460_so_sine_oculis_Source_FlyBase_0003460_HG_814	gi|1040532144|gb|OBT69166.1|	35.80	5e-04	53.1	hypothetical protein VE03_01976 [Pseudogymnoascus sp. 23342-1-I1]
Dmel_0003460_so_sine_oculis_Source_FlyBase_0003460_HG_814	gi|859408616|gb|KMP03165.1|	49.09	5e-04	53.1	hypothetical protein CIRG_02857 [Coccidioides immitis RMSCC 2394]
Dmel_0003460_so_sine_oculis_Source_FlyBase_0003460_HG_814	gi|682371723|gb|KFY56942.1|	35.80	5e-04	53.1	hypothetical protein V496_06600 [Pseudogymnoascus sp. VKM F-4515 (FW-2607)]
Dmel_0003460_so_sine_oculis_Source_FlyBase_0003460_HG_814	gi|67524467|ref|XP_660295.1|	29.20	5e-04	53.5	hypothetical protein AN2691.2 [Aspergillus nidulans FGSC A4]
Dmel_0003460_so_sine_oculis_Source_FlyBase_0003460_HG_814	gi|1137215063|gb|OMO82578.1|	32.35	5e-04	53.1	hypothetical protein CCACVL1_11891 [Corchorus capsularis]
Dmel_0003460_so_sine_oculis_Source_FlyBase_0003460_HG_814	gi|1060923721|gb|ODM19020.1|	47.17	5e-04	53.1	hypothetical protein SI65_05637 [Aspergillus cristatus]
Dmel_0003460_so_sine_oculis_Source_FlyBase_0003460_HG_814	gi|365987894|ref|XP_003670778.1|	31.78	5e-04	52.8	hypothetical protein NDAI_0F02170 [Naumovozyma dairenensis CBS 421]
Dmel_0003460_so_sine_oculis_Source_FlyBase_0003460_HG_814	gi|1111893600|gb|OJJ61709.1|	50.88	5e-04	53.1	hypothetical protein ASPSYDRAFT_54701 [Aspergillus sydowii CBS 593.65]
Dmel_0003460_so_sine_oculis_Source_FlyBase_0003460_HG_814	gi|1040499308|gb|OBT41170.1|	42.59	5e-04	53.1	hypothetical protein VE00_09075 [Pseudogymnoascus sp. WSF 3629]
Dmel_0003460_so_sine_oculis_Source_FlyBase_0003460_HG_814	gi|729352300|ref|XP_010543869.1|	33.33	5e-04	53.1	PREDICTED: BEL1-like homeodomain protein 1 isoform X2 [Tarenaya hassleriana]
Dmel_0003460_so_sine_oculis_Source_FlyBase_0003460_HG_814	gi|350636681|gb|EHA25040.1|	30.97	5e-04	53.5	hypothetical protein ASPNIDRAFT_129033 [Aspergillus niger ATCC 1015]
Dmel_0003460_so_sine_oculis_Source_FlyBase_0003460_HG_814	gi|290782318|gb|ADD62367.1|	47.92	5e-04	50.8	KNOX6 variant b [Medicago truncatula]
Dmel_0003460_so_sine_oculis_Source_FlyBase_0003460_HG_814	gi|682326204|gb|KFY27290.1|	42.59	5e-04	53.1	hypothetical protein V493_03582 [Pseudogymnoascus sp. VKM F-4281 (FW-2241)]
Dmel_0003460_so_sine_oculis_Source_FlyBase_0003460_HG_814	gi|1168083955|gb|OQD84942.1|	36.47	5e-04	53.1	hypothetical protein PENANT_c011G03744 [Penicillium antarcticum]
Dmel_0003460_so_sine_oculis_Source_FlyBase_0003460_HG_814	gi|831345517|ref|XP_012742608.1|	42.59	5e-04	53.1	hypothetical protein GMDG_04188, partial [Pseudogymnoascus destructans 20631-21]
Dmel_0003460_so_sine_oculis_Source_FlyBase_0003460_HG_814	gi|294460537|gb|ADE75844.1|	47.92	5e-04	50.4	unknown [Picea sitchensis]
Dmel_0003460_so_sine_oculis_Source_FlyBase_0003460_HG_814	gi|682389786|gb|KFY70568.1|	42.59	5e-04	53.1	hypothetical protein V499_09069 [Pseudogymnoascus sp. VKM F-103]
Dmel_0003460_so_sine_oculis_Source_FlyBase_0003460_HG_814	gi|1069470205|ref|XP_018130959.1|	42.59	5e-04	53.1	hypothetical protein VE01_04604 [Pseudogymnoascus verrucosus]
Dmel_0003460_so_sine_oculis_Source_FlyBase_0003460_HG_814	gi|909135944|gb|KNE61873.1|	49.02	5e-04	52.8	hypothetical protein AMAG_07145 [Allomyces macrogynus ATCC 38327]
Dmel_0003460_so_sine_oculis_Source_FlyBase_0003460_HG_814	gi|1040510800|gb|OBT50828.1|	42.59	6e-04	53.1	hypothetical protein VE04_10132 [Pseudogymnoascus sp. 24MN13]
Dmel_0003460_so_sine_oculis_Source_FlyBase_0003460_HG_814	gi|1040552434|gb|OBT88065.1|	42.59	6e-04	53.1	hypothetical protein VE02_03638 [Pseudogymnoascus sp. 03VT05]
Dmel_0003460_so_sine_oculis_Source_FlyBase_0003460_HG_814	gi|1008936807|gb|KYK59791.1|	29.94	6e-04	53.1	homeobox and C2H2 transcription factor [Drechmeria coniospora]
Dmel_0003460_so_sine_oculis_Source_FlyBase_0003460_HG_814	gi|682449491|gb|KFZ09350.1|	42.59	6e-04	53.1	hypothetical protein V501_05603 [Pseudogymnoascus sp. VKM F-4519 (FW-2642)]
Dmel_0003460_so_sine_oculis_Source_FlyBase_0003460_HG_814	gi|682439174|gb|KFZ02972.1|	42.59	6e-04	53.1	hypothetical protein V502_11333 [Pseudogymnoascus sp. VKM F-4520 (FW-2644)]
Dmel_0003460_so_sine_oculis_Source_FlyBase_0003460_HG_814	gi|1150167208|ref|XP_020226137.1|	38.82	6e-04	53.1	BEL1-like homeodomain protein 1 [Cajanus cajan]
Dmel_0003460_so_sine_oculis_Source_FlyBase_0003460_HG_814	gi|751356691|gb|KIL94413.1|	35.48	6e-04	53.1	hypothetical protein FAVG1_02976 [Fusarium avenaceum]
Dmel_0003460_so_sine_oculis_Source_FlyBase_0003460_HG_814	gi|470518261|ref|XP_004353311.1|	46.94	6e-04	49.7	Homeobox domain containing protein [Acanthamoeba castellanii str. Neff]
Dmel_0003460_so_sine_oculis_Source_FlyBase_0003460_HG_814	gi|242059233|ref|XP_002458762.1|	44.78	6e-04	53.1	hypothetical protein SORBIDRAFT_03g039840 [Sorghum bicolor]
Dmel_0003460_so_sine_oculis_Source_FlyBase_0003460_HG_814	gi|729420377|ref|XP_010557975.1|	33.33	6e-04	53.1	PREDICTED: BEL1-like homeodomain protein 1 [Tarenaya hassleriana]
Dmel_0003460_so_sine_oculis_Source_FlyBase_0003460_HG_814	gi|1091999993|ref|XP_018736981.1|	38.46	6e-04	52.8	Cup9p [Sugiyamaella lignohabitans]
Dmel_0003460_so_sine_oculis_Source_FlyBase_0003460_HG_814	gi|682316337|gb|KFY21225.1|	42.59	6e-04	52.8	hypothetical protein V491_03056 [Pseudogymnoascus sp. VKM F-3775]
Dmel_0003460_so_sine_oculis_Source_FlyBase_0003460_HG_814	gi|1040544324|gb|OBT80770.1|	42.59	6e-04	52.8	hypothetical protein VF21_00175 [Pseudogymnoascus sp. 05NY08]
Dmel_0003460_so_sine_oculis_Source_FlyBase_0003460_HG_814	gi|1168060296|gb|OQD62772.1|	42.59	6e-04	53.1	hypothetical protein PENPOL_c011G02738 [Penicillium polonicum]
Dmel_0003460_so_sine_oculis_Source_FlyBase_0003460_HG_814	gi|1057460924|gb|ODA78591.1|	29.94	6e-04	52.8	hypothetical protein RJ55_05973 [Drechmeria coniospora]
Dmel_0003460_so_sine_oculis_Source_FlyBase_0003460_HG_814	gi|973781590|gb|KUM56307.1|	45.10	6e-04	53.1	hypothetical protein ACN42_g10911 [Penicillium freii]
Dmel_0003460_so_sine_oculis_Source_FlyBase_0003460_HG_814	gi|902266152|emb|CRL30362.1|	42.59	6e-04	53.1	DNA methylase, N-6 adenine-specific, conserved site [Penicillium camemberti]
Dmel_0003460_so_sine_oculis_Source_FlyBase_0003460_HG_814	gi|682413267|gb|KFY85031.1|	42.59	6e-04	52.8	hypothetical protein V500_08772 [Pseudogymnoascus sp. VKM F-4518 (FW-2643)]
Dmel_0003460_so_sine_oculis_Source_FlyBase_0003460_HG_814	gi|1026906631|gb|OAF58833.1|	42.59	6e-04	52.8	hypothetical protein VC83_06253 [Pseudogymnoascus destructans]
Dmel_0003460_so_sine_oculis_Source_FlyBase_0003460_HG_814	gi|995936665|gb|KXG49361.1|	45.10	6e-04	53.1	Zinc finger, C2H2 [Penicillium griseofulvum]
Dmel_0003460_so_sine_oculis_Source_FlyBase_0003460_HG_814	gi|1063699237|ref|NP_001189615.2|	35.64	6e-04	52.8	BEL1-like homeodomain 5 [Arabidopsis thaliana]
Dmel_0003460_so_sine_oculis_Source_FlyBase_0003460_HG_814	gi|729352294|ref|XP_010543867.1|	33.33	6e-04	52.8	PREDICTED: BEL1-like homeodomain protein 1 isoform X1 [Tarenaya hassleriana]
Dmel_0003460_so_sine_oculis_Source_FlyBase_0003460_HG_814	gi|743821462|ref|XP_011021429.1|	34.43	6e-04	52.8	PREDICTED: BEL1-like homeodomain protein 1 [Populus euphratica]
Dmel_0003460_so_sine_oculis_Source_FlyBase_0003460_HG_814	gi|186503437|ref|NP_180290.2|	35.64	7e-04	52.4	BEL1-like homeodomain 5 [Arabidopsis thaliana]
Dmel_0003460_so_sine_oculis_Source_FlyBase_0003460_HG_814	gi|293335141|ref|NP_001168681.1|	38.24	7e-04	52.8	putative POX domain/homeobox DNA-binding domain family protein [Zea mays]
Dmel_0003460_so_sine_oculis_Source_FlyBase_0003460_HG_814	gi|807045971|gb|AKC35107.1|	47.92	7e-04	52.0	shoot-meristemless-like 2 protein [Primula vulgaris]
Dmel_0003460_so_sine_oculis_Source_FlyBase_0003460_HG_814	gi|514784368|ref|XP_004970574.1|	44.78	7e-04	52.8	PREDICTED: BEL1-like homeodomain protein 9 [Setaria italica]
Dmel_0003460_so_sine_oculis_Source_FlyBase_0003460_HG_814	gi|565363483|ref|XP_006348466.1|	30.99	7e-04	52.8	PREDICTED: BEL1-like homeodomain protein 1 [Solanum tuberosum]
Dmel_0003460_so_sine_oculis_Source_FlyBase_0003460_HG_814	gi|1111122313|ref|XP_019250358.1|	31.29	7e-04	52.8	PREDICTED: BEL1-like homeodomain protein 1 [Nicotiana attenuata]
Dmel_0003460_so_sine_oculis_Source_FlyBase_0003460_HG_814	gi|727457859|ref|XP_010510795.1|	35.92	7e-04	52.4	PREDICTED: BEL1-like homeodomain protein 5 isoform X1 [Camelina sativa]
Dmel_0003460_so_sine_oculis_Source_FlyBase_0003460_HG_814	gi|672798044|gb|KFH48579.1|	41.54	7e-04	52.8	Homeobox protein-like protein [Acremonium chrysogenum ATCC 11550]
Dmel_0003460_so_sine_oculis_Source_FlyBase_0003460_HG_814	gi|972236965|emb|CEL06381.1|	30.47	7e-04	52.8	hypothetical protein ASPCAL07486 [Aspergillus calidoustus]
Dmel_0003460_so_sine_oculis_Source_FlyBase_0003460_HG_814	gi|296083149|emb|CBI22785.3|	36.75	7e-04	52.4	unnamed protein product, partial [Vitis vinifera]
Dmel_0003460_so_sine_oculis_Source_FlyBase_0003460_HG_814	gi|260183698|gb|ACX35971.1|	44.78	7e-04	52.8	bell-like homeodomain protein [Hordeum vulgare subsp. vulgare]
Dmel_0003460_so_sine_oculis_Source_FlyBase_0003460_HG_814	gi|727457863|ref|XP_010510798.1|	35.92	7e-04	52.4	PREDICTED: BEL1-like homeodomain protein 5 isoform X2 [Camelina sativa]
Dmel_0003460_so_sine_oculis_Source_FlyBase_0003460_HG_814	gi|661880708|emb|CDP15553.1|	34.29	7e-04	52.8	unnamed protein product [Coffea canephora]
Dmel_0003460_so_sine_oculis_Source_FlyBase_0003460_HG_814	gi|242804628|ref|XP_002484413.1|	48.15	8e-04	52.8	homeobox and C2H2 transcription factor, putative [Talaromyces stipitatus ATCC 10500]
Dmel_0003460_so_sine_oculis_Source_FlyBase_0003460_HG_814	gi|1091705231|emb|SCU96737.1|	40.96	8e-04	51.6	LAMI_0F07558g1_1 [Lachancea mirantina]
Dmel_0003460_so_sine_oculis_Source_FlyBase_0003460_HG_814	gi|326496765|dbj|BAJ98409.1|	44.78	8e-04	52.8	predicted protein [Hordeum vulgare subsp. vulgare]
Dmel_0003460_so_sine_oculis_Source_FlyBase_0003460_HG_814	gi|4336768|gb|AAD17941.1|	43.14	8e-04	48.9	knotted 1 homolog, partial [Santalum album]
Dmel_0003460_so_sine_oculis_Source_FlyBase_0003460_HG_814	gi|13752409|gb|AAK38646.1|AF334759_1	44.78	8e-04	52.8	homeodomain protein JUBEL2 [Hordeum vulgare subsp. vulgare]
Dmel_0003460_so_sine_oculis_Source_FlyBase_0003460_HG_814	gi|1002839959|ref|XP_015688150.1|	44.78	8e-04	52.4	PREDICTED: BEL1-like homeodomain protein 9, partial [Oryza brachyantha]
Dmel_0003460_so_sine_oculis_Source_FlyBase_0003460_HG_814	gi|936409300|gb|KPM38057.1|	42.25	8e-04	52.8	hypothetical protein AK830_g8525 [Neonectria ditissima]
Dmel_0003460_so_sine_oculis_Source_FlyBase_0003460_HG_814	gi|55740695|gb|AAV63995.1|	47.92	8e-04	49.7	homeobox transcription factor KN3, partial [Pinus strobus]
Dmel_0003460_so_sine_oculis_Source_FlyBase_0003460_HG_814	gi|729189100|emb|CEJ80443.1|	40.51	8e-04	52.4	hypothetical protein VHEMI00625 [Torrubiella hemipterigena]
Dmel_0003460_so_sine_oculis_Source_FlyBase_0003460_HG_814	gi|965661805|dbj|BAT77514.1|	29.93	8e-04	52.4	hypothetical protein VIGAN_02009700 [Vigna angularis var. angularis]
Dmel_0003460_so_sine_oculis_Source_FlyBase_0003460_HG_814	gi|1035400843|ref|XP_008444506.2|	42.86	8e-04	50.4	PREDICTED: homeobox protein knotted-1-like 1, partial [Cucumis melo]
Dmel_0003460_so_sine_oculis_Source_FlyBase_0003460_HG_814	gi|641835304|gb|KDO54282.1|	43.28	8e-04	50.4	hypothetical protein CISIN_1g029411mg [Citrus sinensis]
Dmel_0003460_so_sine_oculis_Source_FlyBase_0003460_HG_814	gi|302887122|ref|XP_003042450.1|	33.00	9e-04	52.4	hypothetical protein NECHADRAFT_51835 [Nectria haematococca mpVI 77-13-4]
Dmel_0003460_so_sine_oculis_Source_FlyBase_0003460_HG_814	gi|924823427|gb|KOS21370.1|	34.69	9e-04	52.8	Homeobox protein 4 [Escovopsis weberi]
Dmel_0003460_so_sine_oculis_Source_FlyBase_0003460_HG_814	gi|357125864|ref|XP_003564609.1|	46.27	9e-04	52.4	PREDICTED: BEL1-like homeodomain protein 9 [Brachypodium distachyon]
Dmel_0003460_so_sine_oculis_Source_FlyBase_0003460_HG_814	gi|1023214983|gb|KZT12132.1|	37.66	9e-04	52.4	hypothetical protein LAESUDRAFT_733964 [Laetiporus sulphureus 93-53]
Dmel_0003460_so_sine_oculis_Source_FlyBase_0003460_HG_814	gi|290350494|dbj|BAI78217.1|	44.78	9e-04	52.4	putative transcription factor qSH-1 [Oryza rufipogon]
Dmel_0003460_so_sine_oculis_Source_FlyBase_0003460_HG_814	gi|290350518|dbj|BAI78229.1|	44.78	9e-04	52.4	putative transcription factor qSH-1 [Oryza rufipogon]
Dmel_0003460_so_sine_oculis_Source_FlyBase_0003460_HG_814	gi|159492484|gb|ABW97428.1|	44.78	0.001	52.4	putative transcription factor qSH-1 [Oryza rufipogon]
Dmel_0003460_so_sine_oculis_Source_FlyBase_0003460_HG_814	gi|19352101|dbj|BAB85942.1|	44.78	0.001	52.4	qSH-1 [Oryza sativa Indica Group]
Dmel_0003460_so_sine_oculis_Source_FlyBase_0003460_HG_814	gi|1002224759|ref|XP_015641948.1|	44.78	0.001	52.4	PREDICTED: BEL1-like homeodomain protein 9 [Oryza sativa Japonica Group]
Dmel_0003460_so_sine_oculis_Source_FlyBase_0003460_HG_814	gi|290350482|dbj|BAI78211.1|	44.78	0.001	52.4	putative transcription factor qSH-1 [Oryza rufipogon]
Dmel_0003460_so_sine_oculis_Source_FlyBase_0003460_HG_814	gi|290350468|dbj|BAI78204.1|	44.78	0.001	52.4	putative transcription factor qSH-1 [Oryza rufipogon]
Dmel_0003460_so_sine_oculis_Source_FlyBase_0003460_HG_814	gi|159492488|gb|ABW97430.1|	44.78	0.001	52.4	putative transcription factor qSH-1 [Oryza nivara]
Dmel_0003460_so_sine_oculis_Source_FlyBase_0003460_HG_814	gi|159492486|gb|ABW97429.1|	44.78	0.001	52.4	putative transcription factor qSH-1 [Oryza rufipogon]
Dmel_0003460_so_sine_oculis_Source_FlyBase_0003460_HG_814	gi|125528380|gb|EAY76494.1|	44.78	0.001	52.4	hypothetical protein OsI_04434 [Oryza sativa Indica Group]
Dmel_0003460_so_sine_oculis_Source_FlyBase_0003460_HG_814	gi|297798662|ref|XP_002867215.1|	57.14	0.001	52.0	hypothetical protein ARALYDRAFT_491396 [Arabidopsis lyrata subsp. lyrata]
Dmel_0003460_so_sine_oculis_Source_FlyBase_0003460_HG_814	gi|159492482|gb|ABW97427.1|	44.78	0.001	52.4	putative transcription factor qSH-1 [Oryza rufipogon]
Dmel_0003460_so_sine_oculis_Source_FlyBase_0003460_HG_814	gi|290350500|dbj|BAI78220.1|	44.78	0.001	52.4	putative transcription factor qSH-1 [Oryza rufipogon]
Dmel_0003460_so_sine_oculis_Source_FlyBase_0003460_HG_814	gi|290350484|dbj|BAI78212.1|	44.78	0.001	52.4	putative transcription factor qSH-1 [Oryza rufipogon]
Dmel_0003460_so_sine_oculis_Source_FlyBase_0003460_HG_814	gi|159492493|gb|ABW97432.1|	44.78	0.001	52.4	putative transcription factor qSH-1 [Oryza nivara]
Dmel_0003460_so_sine_oculis_Source_FlyBase_0003460_HG_814	gi|821079759|gb|KKY33325.1|	31.63	0.001	50.4	putative homeodomain-containing protein [Diaporthe ampelina]
Dmel_0003460_so_sine_oculis_Source_FlyBase_0003460_HG_814	gi|1151454206|gb|OOQ87799.1|	38.10	0.001	52.4	putative homeobox and C2H2 transcription factor [Penicillium brasilianum]
Dmel_0003460_so_sine_oculis_Source_FlyBase_0003460_HG_814	gi|290350508|dbj|BAI78224.1|	44.78	0.001	52.4	putative transcription factor qSH-1 [Oryza rufipogon]
Dmel_0003460_so_sine_oculis_Source_FlyBase_0003460_HG_814	gi|859267786|emb|CEO59082.1|	38.10	0.001	52.4	hypothetical protein PMG11_03770 [Penicillium brasilianum]
Dmel_0003460_so_sine_oculis_Source_FlyBase_0003460_HG_814	gi|743898589|ref|XP_011042587.1|	43.24	0.001	52.4	PREDICTED: BEL1-like homeodomain protein 1 [Populus euphratica]
Dmel_0003460_so_sine_oculis_Source_FlyBase_0003460_HG_814	gi|123484024|ref|XP_001324166.1|	36.49	0.001	49.7	Homeobox domain containing protein [Trichomonas vaginalis G3]
Dmel_0003460_so_sine_oculis_Source_FlyBase_0003460_HG_814	gi|159492478|gb|ABW97425.1|	44.78	0.001	52.4	putative transcription factor qSH-1 [Oryza rufipogon]
Dmel_0003460_so_sine_oculis_Source_FlyBase_0003460_HG_814	gi|920699085|gb|KOM42310.1|	30.37	0.001	52.4	hypothetical protein LR48_Vigan04g250800 [Vigna angularis]
Dmel_0003460_so_sine_oculis_Source_FlyBase_0003460_HG_814	gi|950976346|ref|XP_014501265.1|	30.37	0.001	52.4	PREDICTED: BEL1-like homeodomain protein 6 isoform X1 [Vigna radiata var. radiata]
Dmel_0003460_so_sine_oculis_Source_FlyBase_0003460_HG_814	gi|290350474|dbj|BAI78207.1|	44.78	0.001	52.0	putative transcription factor qSH-1 [Oryza rufipogon]
Dmel_0003460_so_sine_oculis_Source_FlyBase_0003460_HG_814	gi|356500591|ref|XP_003519115.1|	42.11	0.001	52.4	PREDICTED: BEL1-like homeodomain protein 1 [Glycine max]
Dmel_0003460_so_sine_oculis_Source_FlyBase_0003460_HG_814	gi|1025677780|gb|OAA65098.1|	43.14	0.001	49.3	Homeodomain-related protein [Cordyceps confragosa RCEF 1005]
Dmel_0003460_so_sine_oculis_Source_FlyBase_0003460_HG_814	gi|922514428|ref|XP_013592560.1|	35.85	0.001	52.0	PREDICTED: BEL1-like homeodomain protein 3 [Brassica oleracea var. oleracea]
Dmel_0003460_so_sine_oculis_Source_FlyBase_0003460_HG_814	gi|367015408|ref|XP_003682203.1|	52.27	0.001	51.2	hypothetical protein TDEL_0F01810 [Torulaspora delbrueckii]
Dmel_0003460_so_sine_oculis_Source_FlyBase_0003460_HG_814	gi|1026019754|ref|XP_016546190.1|	34.26	0.001	52.0	PREDICTED: BEL1-like homeodomain protein 1 [Capsicum annuum]
Dmel_0003460_so_sine_oculis_Source_FlyBase_0003460_HG_814	gi|1024047547|gb|KZV48976.1|	31.58	0.001	52.0	hypothetical protein F511_09572 [Dorcoceras hygrometricum]
Dmel_0003460_so_sine_oculis_Source_FlyBase_0003460_HG_814	gi|20198249|gb|AAM15481.1|	35.64	0.001	51.6	putative homeodomain transcription factor [Arabidopsis thaliana]
Dmel_0003460_so_sine_oculis_Source_FlyBase_0003460_HG_814	gi|719996042|ref|XP_010254698.1|	32.76	0.001	52.0	PREDICTED: BEL1-like homeodomain protein 6 [Nelumbo nucifera]
Dmel_0003460_so_sine_oculis_Source_FlyBase_0003460_HG_814	gi|599159107|gb|EYE98151.1|	32.00	0.001	52.4	hypothetical protein EURHEDRAFT_513185 [Aspergillus ruber CBS 135680]
Dmel_0003460_so_sine_oculis_Source_FlyBase_0003460_HG_814	gi|751356683|gb|KIL94405.1|	46.43	0.001	52.0	hypothetical protein FAVG1_02968 [Fusarium avenaceum]
Dmel_0003460_so_sine_oculis_Source_FlyBase_0003460_HG_814	gi|1111709138|gb|OJI95805.1|	49.12	0.001	52.0	hypothetical protein ASPVEDRAFT_871184 [Aspergillus versicolor CBS 583.65]
Dmel_0003460_so_sine_oculis_Source_FlyBase_0003460_HG_814	gi|303318929|ref|XP_003069464.1|	47.27	0.001	52.0	Homeobox domain containing protein [Coccidioides posadasii C735 delta SOWgp]
Dmel_0003460_so_sine_oculis_Source_FlyBase_0003460_HG_814	gi|597992043|ref|XP_007366242.1|	37.50	0.001	52.0	hypothetical protein DICSQDRAFT_180997 [Dichomitus squalens LYAD-421 SS1]
Dmel_0003460_so_sine_oculis_Source_FlyBase_0003460_HG_814	gi|923845127|ref|XP_013702113.1|	35.85	0.001	52.0	PREDICTED: BEL1-like homeodomain protein 3 [Brassica napus]
Dmel_0003460_so_sine_oculis_Source_FlyBase_0003460_HG_814	gi|1045914019|gb|OCH91117.1|	49.02	0.001	52.0	hypothetical protein OBBRIDRAFT_792628 [Obba rivulosa]
Dmel_0003460_so_sine_oculis_Source_FlyBase_0003460_HG_814	gi|1028943205|ref|XP_016714853.1|	33.01	0.001	52.0	PREDICTED: BEL1-like homeodomain protein 1 [Gossypium hirsutum]
Dmel_0003460_so_sine_oculis_Source_FlyBase_0003460_HG_814	gi|754368743|gb|KIP01655.1|	50.00	0.001	52.0	hypothetical protein PHLGIDRAFT_38219 [Phlebiopsis gigantea 11061_1 CR5-6]
Dmel_0003460_so_sine_oculis_Source_FlyBase_0003460_HG_814	gi|695025224|ref|XP_009399856.1|	50.98	0.001	52.0	PREDICTED: BEL1-like homeodomain protein 9 [Musa acuminata subsp. malaccensis]
Dmel_0003460_so_sine_oculis_Source_FlyBase_0003460_HG_814	gi|758211167|ref|XP_011327751.1|	32.20	0.001	52.0	hypothetical protein FGSG_07914 [Fusarium graminearum PH-1]
Dmel_0003460_so_sine_oculis_Source_FlyBase_0003460_HG_814	gi|1092162501|emb|CZS97985.1|	54.35	0.001	52.0	uncharacterized protein RAG0_06872 [Rhynchosporium agropyri]
Dmel_0003460_so_sine_oculis_Source_FlyBase_0003460_HG_814	gi|1149838250|ref|XP_020175344.1|	44.78	0.001	52.0	BEL1-like homeodomain protein 9 [Aegilops tauschii subsp. tauschii]
Dmel_0003460_so_sine_oculis_Source_FlyBase_0003460_HG_814	gi|915168385|ref|XP_013331163.1|	41.94	0.001	52.0	Homeobox and C2H2 transcription factor [Rasamsonia emersonii CBS 393.64]
Dmel_0003460_so_sine_oculis_Source_FlyBase_0003460_HG_814	gi|927419104|ref|XP_013955383.1|	44.90	0.001	50.1	hypothetical protein TRIVIDRAFT_51881 [Trichoderma virens Gv29-8]
Dmel_0003460_so_sine_oculis_Source_FlyBase_0003460_HG_814	gi|525579271|gb|EPS25521.1|	44.44	0.001	52.0	hypothetical protein PDE_00454 [Penicillium oxalicum 114-2]
Dmel_0003460_so_sine_oculis_Source_FlyBase_0003460_HG_814	gi|384493517|gb|EIE84008.1|	53.49	0.001	50.4	hypothetical protein RO3G_08713 [Rhizopus delemar RA 99-880]
Dmel_0003460_so_sine_oculis_Source_FlyBase_0003460_HG_814	gi|669028826|emb|CDM82762.1|	44.78	0.001	52.0	unnamed protein product [Triticum aestivum]
Dmel_0003460_so_sine_oculis_Source_FlyBase_0003460_HG_814	gi|502122254|ref|XP_004497655.1|	55.10	0.001	52.0	PREDICTED: BEL1-like homeodomain protein 1 [Cicer arietinum]
Dmel_0003460_so_sine_oculis_Source_FlyBase_0003460_HG_814	gi|1149826086|ref|XP_020184600.1|	49.02	0.001	51.6	homeobox protein BEL1 homolog [Aegilops tauschii subsp. tauschii]
Dmel_0003460_so_sine_oculis_Source_FlyBase_0003460_HG_814	gi|1111721979|gb|OJJ08647.1|	36.00	0.001	51.6	hypothetical protein ASPVEDRAFT_144776 [Aspergillus versicolor CBS 583.65]
Dmel_0003460_so_sine_oculis_Source_FlyBase_0003460_HG_814	gi|815884411|ref|XP_001242193.2|	54.17	0.001	51.6	hypothetical protein CIMG_06089 [Coccidioides immitis RS]
Dmel_0003460_so_sine_oculis_Source_FlyBase_0003460_HG_814	gi|1044564768|ref|XP_017418664.1|	55.10	0.001	52.0	PREDICTED: BEL1-like homeodomain protein 1 [Vigna angularis]
Dmel_0003460_so_sine_oculis_Source_FlyBase_0003460_HG_814	gi|870860746|gb|KMT12054.1|	55.10	0.001	52.0	hypothetical protein BVRB_5g100130 [Beta vulgaris subsp. vulgaris]
Dmel_0003460_so_sine_oculis_Source_FlyBase_0003460_HG_814	gi|731331009|ref|XP_010676435.1|	55.10	0.001	52.0	PREDICTED: homeobox protein BEL1 homolog [Beta vulgaris subsp. vulgaris]
Dmel_0003460_so_sine_oculis_Source_FlyBase_0003460_HG_814	gi|293330419|dbj|BAJ04690.1|	44.78	0.001	51.6	BEL1-type homeodomain protein [Triticum aestivum]
Dmel_0003460_so_sine_oculis_Source_FlyBase_0003460_HG_814	gi|1044610390|gb|OCB84950.1|	37.18	0.001	52.0	hypothetical protein A7U60_g7904 [Sanghuangporus baumii]
Dmel_0003460_so_sine_oculis_Source_FlyBase_0003460_HG_814	gi|302695633|ref|XP_003037495.1|	37.37	0.001	51.6	HD2 mating type protein [Schizophyllum commune H4-8]
Dmel_0003460_so_sine_oculis_Source_FlyBase_0003460_HG_814	gi|259486398|tpe|CBF84202.1|	36.05	0.001	51.6	TPA: Putative transcription factor with C2H2 and Zn(2)-Cys(6) DNA binding domain (Eurofung) [Aspergillus nidulans FGSC A4]
Dmel_0003460_so_sine_oculis_Source_FlyBase_0003460_HG_814	gi|734342535|gb|KHN10043.1|	42.11	0.001	51.2	BEL1-like homeodomain protein 1 [Glycine soja]
Dmel_0003460_so_sine_oculis_Source_FlyBase_0003460_HG_814	gi|743877000|ref|XP_010907730.1|	51.02	0.002	51.6	PREDICTED: BEL1-like homeodomain protein 7 [Elaeis guineensis]
Dmel_0003460_so_sine_oculis_Source_FlyBase_0003460_HG_814	gi|1142829816|gb|AQK87903.1|	35.71	0.002	51.6	homeobox2 [Zea mays]
Dmel_0003460_so_sine_oculis_Source_FlyBase_0003460_HG_814	gi|1012331386|gb|KYP42864.1|	55.10	0.002	51.6	BEL1-like homeodomain protein 1 [Cajanus cajan]
Dmel_0003460_so_sine_oculis_Source_FlyBase_0003460_HG_814	gi|1012345754|gb|KYP56946.1|	39.02	0.002	51.6	BEL1-like homeodomain protein 1 [Cajanus cajan]
Dmel_0003460_so_sine_oculis_Source_FlyBase_0003460_HG_814	gi|823136693|ref|XP_012468114.1|	33.01	0.002	51.6	PREDICTED: BEL1-like homeodomain protein 1 [Gossypium raimondii]
Dmel_0003460_so_sine_oculis_Source_FlyBase_0003460_HG_814	gi|1149845829|ref|XP_020178285.1|	53.06	0.002	51.6	BEL1-like homeodomain protein 1 [Aegilops tauschii subsp. tauschii]
Dmel_0003460_so_sine_oculis_Source_FlyBase_0003460_HG_814	gi|645271738|ref|XP_008241058.1|	34.75	0.002	51.6	PREDICTED: BEL1-like homeodomain protein 1 [Prunus mume]
Dmel_0003460_so_sine_oculis_Source_FlyBase_0003460_HG_814	gi|593799869|ref|XP_007162972.1|	55.10	0.002	51.6	hypothetical protein PHAVU_001G195800g [Phaseolus vulgaris]
Dmel_0003460_so_sine_oculis_Source_FlyBase_0003460_HG_814	gi|950952307|ref|XP_014495906.1|	55.10	0.002	51.6	PREDICTED: BEL1-like homeodomain protein 1 [Vigna radiata var. radiata]
Dmel_0003460_so_sine_oculis_Source_FlyBase_0003460_HG_814	gi|695043601|ref|XP_009409501.1|	50.98	0.002	51.6	PREDICTED: BEL1-like homeodomain protein 9 [Musa acuminata subsp. malaccensis]
Dmel_0003460_so_sine_oculis_Source_FlyBase_0003460_HG_814	gi|403342829|gb|EJY70739.1|	28.09	0.002	51.2	hypothetical protein OXYTRI_08399 [Oxytricha trifallax]
Dmel_0003460_so_sine_oculis_Source_FlyBase_0003460_HG_814	gi|595817723|ref|XP_007204251.1|	34.75	0.002	51.6	BEL1-like homeodomain protein 1 [Prunus persica]
Dmel_0003460_so_sine_oculis_Source_FlyBase_0003460_HG_814	gi|470477190|ref|XP_004342337.1|	38.89	0.002	51.6	homeobox domain containing protein [Acanthamoeba castellanii str. Neff]
Dmel_0003460_so_sine_oculis_Source_FlyBase_0003460_HG_814	gi|747092904|ref|XP_011094236.1|	32.79	0.002	51.6	PREDICTED: BEL1-like homeodomain protein 1 [Sesamum indicum]
Dmel_0003460_so_sine_oculis_Source_FlyBase_0003460_HG_814	gi|1029058737|ref|XP_016680139.1|	55.10	0.002	51.6	PREDICTED: BEL1-like homeodomain protein 1 [Gossypium hirsutum]
Dmel_0003460_so_sine_oculis_Source_FlyBase_0003460_HG_814	gi|320041173|gb|EFW23106.1|	47.27	0.002	51.6	conserved hypothetical protein [Coccidioides posadasii str. Silveira]
Dmel_0003460_so_sine_oculis_Source_FlyBase_0003460_HG_814	gi|1009164289|ref|XP_015900418.1|	55.10	0.002	51.6	PREDICTED: BEL1-like homeodomain protein 1 [Ziziphus jujuba]
Dmel_0003460_so_sine_oculis_Source_FlyBase_0003460_HG_814	gi|145479741|ref|XP_001425893.1|	36.25	0.002	51.2	hypothetical protein [Paramecium tetraurelia strain d4-2]
Dmel_0003460_so_sine_oculis_Source_FlyBase_0003460_HG_814	gi|1153483974|gb|OPB36142.1|	43.40	0.002	51.6	Homeobox [Trichoderma guizhouense]
Dmel_0003460_so_sine_oculis_Source_FlyBase_0003460_HG_814	gi|356572621|ref|XP_003554466.1|	55.10	0.002	51.6	PREDICTED: BEL1-like homeodomain protein 1 [Glycine max]
Dmel_0003460_so_sine_oculis_Source_FlyBase_0003460_HG_814	gi|1114058684|gb|OJZ83688.1|	54.35	0.002	51.2	hypothetical protein ASPFODRAFT_62818 [Aspergillus luchuensis CBS 106.47]
Dmel_0003460_so_sine_oculis_Source_FlyBase_0003460_HG_814	gi|1046779402|gb|OCK87456.1|	35.71	0.002	51.6	hypothetical protein K441DRAFT_701182 [Cenococcum geophilum 1.58]
Dmel_0003460_so_sine_oculis_Source_FlyBase_0003460_HG_814	gi|734337854|gb|KHN08605.1|	55.10	0.002	51.6	BEL1-like homeodomain protein 1 [Glycine soja]
Dmel_0003460_so_sine_oculis_Source_FlyBase_0003460_HG_814	gi|1109198494|ref|XP_019153710.1|	55.10	0.002	51.6	PREDICTED: BEL1-like homeodomain protein 1 isoform X2 [Ipomoea nil]
Dmel_0003460_so_sine_oculis_Source_FlyBase_0003460_HG_814	gi|1111722200|gb|OJJ08868.1|	54.55	0.002	51.2	hypothetical protein ASPVEDRAFT_57834 [Aspergillus versicolor CBS 583.65]
Dmel_0003460_so_sine_oculis_Source_FlyBase_0003460_HG_814	gi|358366569|dbj|GAA83189.1|	54.35	0.002	51.2	homeobox protein meis [Aspergillus kawachii IFO 4308]
Dmel_0003460_so_sine_oculis_Source_FlyBase_0003460_HG_814	gi|661885979|emb|CDP10596.1|	55.10	0.002	51.6	unnamed protein product [Coffea canephora]
Dmel_0003460_so_sine_oculis_Source_FlyBase_0003460_HG_814	gi|593795354|ref|XP_007160715.1|	39.51	0.002	51.2	hypothetical protein PHAVU_001G011000g [Phaseolus vulgaris]
Dmel_0003460_so_sine_oculis_Source_FlyBase_0003460_HG_814	gi|545712820|ref|XP_005708714.1|	39.39	0.002	50.1	homeobox protein [Galdieria sulphuraria]
Dmel_0003460_so_sine_oculis_Source_FlyBase_0003460_HG_814	gi|1148913835|ref|XP_020127620.1|	40.68	0.002	50.8	homeobox transcription [Diplodia corticola]
Dmel_0003460_so_sine_oculis_Source_FlyBase_0003460_HG_814	gi|123404162|ref|XP_001302374.1|	40.68	0.002	48.5	Homeobox domain containing protein [Trichomonas vaginalis G3]
Dmel_0003460_so_sine_oculis_Source_FlyBase_0003460_HG_814	gi|1137196605|gb|OMO68564.1|	31.62	0.002	51.2	hypothetical protein COLO4_29570 [Corchorus olitorius]
Dmel_0003460_so_sine_oculis_Source_FlyBase_0003460_HG_814	gi|902238569|gb|KNA25228.1|	31.78	0.002	51.6	hypothetical protein SOVF_008480 [Spinacia oleracea]
Dmel_0003460_so_sine_oculis_Source_FlyBase_0003460_HG_814	gi|356505435|ref|XP_003521496.1|	55.10	0.002	51.2	PREDICTED: BEL1-like homeodomain protein 1 [Glycine max]
Dmel_0003460_so_sine_oculis_Source_FlyBase_0003460_HG_814	gi|1050589202|ref|XP_017615899.1|	55.10	0.002	51.2	PREDICTED: BEL1-like homeodomain protein 1 [Gossypium arboreum]
Dmel_0003460_so_sine_oculis_Source_FlyBase_0003460_HG_814	gi|566193135|ref|XP_002317151.2|	47.92	0.002	48.5	hypothetical protein POPTR_0011s01590g, partial [Populus trichocarpa]
Dmel_0003460_so_sine_oculis_Source_FlyBase_0003460_HG_814	gi|1109198490|ref|XP_019153693.1|	55.10	0.002	51.2	PREDICTED: BEL1-like homeodomain protein 1 isoform X1 [Ipomoea nil]
Dmel_0003460_so_sine_oculis_Source_FlyBase_0003460_HG_814	gi|536461237|gb|AGU36610.1|	24.54	0.002	49.3	BEL1-related homeotic protein 29, partial [Helianthus annuus]
Dmel_0003460_so_sine_oculis_Source_FlyBase_0003460_HG_814	gi|1029033610|ref|XP_016680593.1|	55.10	0.002	51.2	PREDICTED: BEL1-like homeodomain protein 1 [Gossypium hirsutum]
Dmel_0003460_so_sine_oculis_Source_FlyBase_0003460_HG_814	gi|694319878|ref|XP_009348973.1|	55.10	0.002	51.2	PREDICTED: BEL1-like homeodomain protein 1 [Pyrus x bretschneideri]
Dmel_0003460_so_sine_oculis_Source_FlyBase_0003460_HG_814	gi|1124103335|gb|OKY56240.1|	49.02	0.002	51.2	Homeobox protein meis3 [Phlebia centrifuga]
Dmel_0003460_so_sine_oculis_Source_FlyBase_0003460_HG_814	gi|1098807812|ref|XP_018809867.1|	55.10	0.002	51.2	PREDICTED: BEL1-like homeodomain protein 1 [Juglans regia]
Dmel_0003460_so_sine_oculis_Source_FlyBase_0003460_HG_814	gi|573923447|ref|XP_006649302.1|	36.26	0.002	51.2	PREDICTED: homeobox protein BEL1 homolog [Oryza brachyantha]
Dmel_0003460_so_sine_oculis_Source_FlyBase_0003460_HG_814	gi|657999104|ref|XP_008391977.1|	55.10	0.002	51.2	PREDICTED: BEL1-like homeodomain protein 1 [Malus domestica]
Dmel_0003460_so_sine_oculis_Source_FlyBase_0003460_HG_814	gi|658049792|ref|XP_008360599.1|	55.10	0.002	51.2	PREDICTED: BEL1-like homeodomain protein 1 [Malus domestica]
Dmel_0003460_so_sine_oculis_Source_FlyBase_0003460_HG_814	gi|728832463|gb|KHG11906.1|	55.10	0.002	51.2	BEL1-like homeodomain protein 1 [Gossypium arboreum]
Dmel_0003460_so_sine_oculis_Source_FlyBase_0003460_HG_814	gi|823217831|ref|XP_012441570.1|	55.10	0.002	51.2	PREDICTED: BEL1-like homeodomain protein 1 [Gossypium raimondii]
Dmel_0003460_so_sine_oculis_Source_FlyBase_0003460_HG_814	gi|148536323|gb|ABQ85714.1|	42.19	0.002	48.1	shoot meristemless-like protein, partial [Populus balsamifera]
Dmel_0003460_so_sine_oculis_Source_FlyBase_0003460_HG_814	gi|1023272182|gb|KZT67073.1|	49.02	0.002	51.2	hypothetical protein DAEQUDRAFT_746278 [Daedalea quercina L-15889]
Dmel_0003460_so_sine_oculis_Source_FlyBase_0003460_HG_814	gi|475556191|gb|EMT12590.1|	44.78	0.002	51.2	BEL1-like homeodomain protein 9 [Aegilops tauschii]
Dmel_0003460_so_sine_oculis_Source_FlyBase_0003460_HG_814	gi|148536329|gb|ABQ85717.1|	42.19	0.002	48.1	shoot meristemless-like protein, partial [Populus nigra]
Dmel_0003460_so_sine_oculis_Source_FlyBase_0003460_HG_814	gi|148536325|gb|ABQ85715.1|	46.94	0.002	48.1	shoot meristemless-like protein, partial [Populus deltoides]
Dmel_0003460_so_sine_oculis_Source_FlyBase_0003460_HG_814	gi|593690376|ref|XP_007145789.1|	37.93	0.002	51.2	hypothetical protein PHAVU_007G267900g [Phaseolus vulgaris]
Dmel_0003460_so_sine_oculis_Source_FlyBase_0003460_HG_814	gi|976902605|gb|KVH90544.1|	55.10	0.002	51.2	Homeobox KN domain-containing protein [Cynara cardunculus var. scolymus]
Dmel_0003460_so_sine_oculis_Source_FlyBase_0003460_HG_814	gi|123431130|ref|XP_001308042.1|	44.23	0.002	48.5	Homeobox domain containing protein [Trichomonas vaginalis G3]
Dmel_0003460_so_sine_oculis_Source_FlyBase_0003460_HG_814	gi|1110593046|emb|CZR59424.1|	52.17	0.002	51.2	uncharacterized protein PAC_09316 [Phialocephala subalpina]
Dmel_0003460_so_sine_oculis_Source_FlyBase_0003460_HG_814	gi|1153490936|gb|OPB42706.1|	31.63	0.002	51.6	C2H2 transcriptional regulator [Trichoderma guizhouense]
Dmel_0003460_so_sine_oculis_Source_FlyBase_0003460_HG_814	gi|326502750|dbj|BAJ99003.1|	49.02	0.002	51.2	predicted protein [Hordeum vulgare subsp. vulgare]
Dmel_0003460_so_sine_oculis_Source_FlyBase_0003460_HG_814	gi|743824948|ref|XP_010932911.1|	44.87	0.002	51.2	PREDICTED: BEL1-like homeodomain protein 7 [Elaeis guineensis]
Dmel_0003460_so_sine_oculis_Source_FlyBase_0003460_HG_814	gi|1035911153|gb|OAY40747.1|	37.93	0.002	51.2	hypothetical protein MANES_09G045600 [Manihot esculenta]
Dmel_0003460_so_sine_oculis_Source_FlyBase_0003460_HG_814	gi|936411329|gb|KPM39918.1|	46.00	0.002	50.8	hypothetical protein AK830_g6677 [Neonectria ditissima]
Dmel_0003460_so_sine_oculis_Source_FlyBase_0003460_HG_814	gi|727600303|ref|XP_010473114.1|	34.95	0.002	50.8	PREDICTED: BEL1-like homeodomain protein 5, partial [Camelina sativa]
Dmel_0003460_so_sine_oculis_Source_FlyBase_0003460_HG_814	gi|1117519907|ref|XP_019444215.1|	55.10	0.002	51.2	PREDICTED: BEL1-like homeodomain protein 1 isoform X2 [Lupinus angustifolius]
Dmel_0003460_so_sine_oculis_Source_FlyBase_0003460_HG_814	gi|326524700|dbj|BAK04286.1|	49.02	0.002	51.2	predicted protein [Hordeum vulgare subsp. vulgare]
Dmel_0003460_so_sine_oculis_Source_FlyBase_0003460_HG_814	gi|976924332|gb|KVI08315.1|	55.10	0.002	51.2	Homeobox KN domain-containing protein [Cynara cardunculus var. scolymus]
Dmel_0003460_so_sine_oculis_Source_FlyBase_0003460_HG_814	gi|1040900546|ref|XP_017257976.1|	52.94	0.002	51.2	PREDICTED: BEL1-like homeodomain protein 1 [Daucus carota subsp. sativus]
Dmel_0003460_so_sine_oculis_Source_FlyBase_0003460_HG_814	gi|818157992|gb|KKO98758.1|	48.21	0.002	51.2	hypothetical protein THAR02_09131 [Trichoderma harzianum]
Dmel_0003460_so_sine_oculis_Source_FlyBase_0003460_HG_814	gi|747041464|ref|XP_011073138.1|	55.10	0.002	51.2	PREDICTED: homeobox protein BEL1 homolog [Sesamum indicum]
Dmel_0003460_so_sine_oculis_Source_FlyBase_0003460_HG_814	gi|409893155|gb|AFV46214.1|	53.06	0.002	50.1	hypothetical protein, partial [Scutellaria baicalensis]
Dmel_0003460_so_sine_oculis_Source_FlyBase_0003460_HG_814	gi|566177493|ref|XP_006381943.1|	55.10	0.002	51.2	hypothetical protein POPTR_0006s21950g [Populus trichocarpa]
Dmel_0003460_so_sine_oculis_Source_FlyBase_0003460_HG_814	gi|672159891|ref|XP_008799712.1|	28.57	0.002	51.2	PREDICTED: BEL1-like homeodomain protein 1 [Phoenix dactylifera]
Dmel_0003460_so_sine_oculis_Source_FlyBase_0003460_HG_814	gi|1021522712|ref|XP_016204753.1|	28.87	0.002	51.2	PREDICTED: BEL1-like homeodomain protein 7 [Arachis ipaensis]
Dmel_0003460_so_sine_oculis_Source_FlyBase_0003460_HG_814	gi|134080840|emb|CAK41399.1|	45.28	0.002	51.2	unnamed protein product [Aspergillus niger]
Dmel_0003460_so_sine_oculis_Source_FlyBase_0003460_HG_814	gi|1117519895|ref|XP_019444209.1|	55.10	0.002	51.2	PREDICTED: BEL1-like homeodomain protein 1 isoform X1 [Lupinus angustifolius]
Dmel_0003460_so_sine_oculis_Source_FlyBase_0003460_HG_814	gi|743906019|ref|XP_011046419.1|	55.10	0.002	51.2	PREDICTED: BEL1-like homeodomain protein 1 [Populus euphratica]
Dmel_0003460_so_sine_oculis_Source_FlyBase_0003460_HG_814	gi|255566131|ref|XP_002524053.1|	55.10	0.002	51.2	PREDICTED: BEL1-like homeodomain protein 1 [Ricinus communis]
Dmel_0003460_so_sine_oculis_Source_FlyBase_0003460_HG_814	gi|212538205|ref|XP_002149258.1|	33.05	0.002	50.4	homeobox transcription factor, putative [Talaromyces marneffei ATCC 18224]
Dmel_0003460_so_sine_oculis_Source_FlyBase_0003460_HG_814	gi|62321447|dbj|BAD94844.1|	53.06	0.002	49.3	putative homeodomain transcription factor [Arabidopsis thaliana]
Dmel_0003460_so_sine_oculis_Source_FlyBase_0003460_HG_814	gi|477512574|gb|ENH65111.1|	52.17	0.002	51.2	Homeobox protein meis3-B [Fusarium oxysporum f. sp. cubense race 1]
Dmel_0003460_so_sine_oculis_Source_FlyBase_0003460_HG_814	gi|694998988|ref|XP_009407152.1|	55.10	0.002	51.2	PREDICTED: BEL1-like homeodomain protein 7 [Musa acuminata subsp. malaccensis]
Dmel_0003460_so_sine_oculis_Source_FlyBase_0003460_HG_814	gi|719975294|ref|XP_010247191.1|	52.94	0.002	51.2	PREDICTED: BEL1-like homeodomain protein 1 [Nelumbo nucifera]
Dmel_0003460_so_sine_oculis_Source_FlyBase_0003460_HG_814	gi|591491519|gb|EXM21147.1|	52.17	0.002	51.2	hypothetical protein FOTG_10985 [Fusarium oxysporum f. sp. vasinfectum 25433]
Dmel_0003460_so_sine_oculis_Source_FlyBase_0003460_HG_814	gi|1063053352|gb|JAT64833.1|	29.81	0.002	50.8	BEL1-like homeodomain protein 9, partial [Anthurium amnicola]
Dmel_0003460_so_sine_oculis_Source_FlyBase_0003460_HG_814	gi|317034149|ref|XP_001396098.2|	28.28	0.002	50.8	homeobox and C2H2 transcription factor [Aspergillus niger CBS 513.88]
Dmel_0003460_so_sine_oculis_Source_FlyBase_0003460_HG_814	gi|727484007|ref|XP_010417873.1|	34.95	0.002	50.8	PREDICTED: BEL1-like homeodomain protein 5 [Camelina sativa]
Dmel_0003460_so_sine_oculis_Source_FlyBase_0003460_HG_814	gi|31323443|gb|AAP47023.1|AF375964_1	55.10	0.002	50.8	bell-like homeodomain protein 3, partial [Solanum lycopersicum]
Dmel_0003460_so_sine_oculis_Source_FlyBase_0003460_HG_814	gi|586762259|ref|XP_006854627.1|	52.94	0.002	51.2	PREDICTED: BEL1-like homeodomain protein 1 [Amborella trichopoda]
Dmel_0003460_so_sine_oculis_Source_FlyBase_0003460_HG_814	gi|927419912|ref|XP_013955787.1|	47.06	0.002	51.2	hypothetical protein TRIVIDRAFT_152201 [Trichoderma virens Gv29-8]
Dmel_0003460_so_sine_oculis_Source_FlyBase_0003460_HG_814	gi|691786222|emb|CDO76879.1|	36.36	0.002	50.8	hypothetical protein BN946_scf184591.g4 [Trametes cinnabarina]
Dmel_0003460_so_sine_oculis_Source_FlyBase_0003460_HG_814	gi|1147631995|gb|OOF97557.1|	53.85	0.003	50.8	hypothetical protein ASPCADRAFT_514493 [Aspergillus carbonarius ITEM 5010]
Dmel_0003460_so_sine_oculis_Source_FlyBase_0003460_HG_814	gi|659122128|ref|XP_008460982.1|	43.21	0.003	50.8	PREDICTED: BEL1-like homeodomain protein 7 [Cucumis melo]
Dmel_0003460_so_sine_oculis_Source_FlyBase_0003460_HG_814	gi|748506312|ref|XP_011111710.1|	40.32	0.003	50.4	hypothetical protein H072_5904 [Dactylellina haptotyla CBS 200.50]
Dmel_0003460_so_sine_oculis_Source_FlyBase_0003460_HG_814	gi|1111489331|emb|CZR38367.1|	52.17	0.003	50.8	uncharacterized protein FPRO_06442 [Fusarium proliferatum ET1]
Dmel_0003460_so_sine_oculis_Source_FlyBase_0003460_HG_814	gi|764607395|ref|XP_011467196.1|	55.10	0.003	50.8	PREDICTED: BEL1-like homeodomain protein 1 [Fragaria vesca subsp. vesca]
Dmel_0003460_so_sine_oculis_Source_FlyBase_0003460_HG_814	gi|1111477096|emb|CVK86232.1|	52.17	0.003	50.8	uncharacterized protein FPRN_06275 [Fusarium proliferatum]
Dmel_0003460_so_sine_oculis_Source_FlyBase_0003460_HG_814	gi|371538813|gb|AEX34736.1|	46.94	0.003	47.8	shoot meristemless-like protein, partial [Populus laurifolia]
Dmel_0003460_so_sine_oculis_Source_FlyBase_0003460_HG_814	gi|1111507685|emb|CVK86570.1|	52.17	0.003	50.8	uncharacterized protein FMAN_06161 [Fusarium mangiferae]
Dmel_0003460_so_sine_oculis_Source_FlyBase_0003460_HG_814	gi|1149791133|ref|XP_020157077.1|	50.98	0.003	50.8	BEL1-like homeodomain protein 4 isoform X2 [Aegilops tauschii subsp. tauschii]
Dmel_0003460_so_sine_oculis_Source_FlyBase_0003460_HG_814	gi|731348328|ref|XP_010685441.1|	53.06	0.003	50.8	PREDICTED: BEL1-like homeodomain protein 1 [Beta vulgaris subsp. vulgaris]
Dmel_0003460_so_sine_oculis_Source_FlyBase_0003460_HG_814	gi|517315564|emb|CCT67933.1|	52.17	0.003	50.8	uncharacterized protein FFUJ_14502 [Fusarium fujikuroi IMI 58289]
Dmel_0003460_so_sine_oculis_Source_FlyBase_0003460_HG_814	gi|293330411|dbj|BAJ04686.1|	50.98	0.003	50.8	BEL1-type homeodomain protein [Triticum aestivum]
Dmel_0003460_so_sine_oculis_Source_FlyBase_0003460_HG_814	gi|1117517180|ref|XP_019443218.1|	55.10	0.003	50.8	PREDICTED: BEL1-like homeodomain protein 7 [Lupinus angustifolius]
Dmel_0003460_so_sine_oculis_Source_FlyBase_0003460_HG_814	gi|1045401470|dbj|GAU17511.1|	55.10	0.003	50.8	hypothetical protein TSUD_340550 [Trifolium subterraneum]
Dmel_0003460_so_sine_oculis_Source_FlyBase_0003460_HG_814	gi|628290125|ref|XP_007756498.1|	35.71	0.003	50.8	hypothetical protein A1O7_04297 [Cladophialophora yegresii CBS 114405]
Dmel_0003460_so_sine_oculis_Source_FlyBase_0003460_HG_814	gi|1023970585|gb|KZV17133.1|	55.10	0.003	50.8	hypothetical protein F511_31203 [Dorcoceras hygrometricum]
Dmel_0003460_so_sine_oculis_Source_FlyBase_0003460_HG_814	gi|1117489837|ref|XP_019436875.1|	55.10	0.003	50.8	PREDICTED: BEL1-like homeodomain protein 7 [Lupinus angustifolius]
Dmel_0003460_so_sine_oculis_Source_FlyBase_0003460_HG_814	gi|566187632|ref|XP_002313027.2|	36.70	0.003	50.8	hypothetical protein POPTR_0009s12360g [Populus trichocarpa]
Dmel_0003460_so_sine_oculis_Source_FlyBase_0003460_HG_814	gi|1027021370|ref|XP_016596692.1|	40.74	0.003	50.8	Zinc finger, C2H2 [Penicillium expansum]
Dmel_0003460_so_sine_oculis_Source_FlyBase_0003460_HG_814	gi|293330407|dbj|BAJ04684.1|	50.98	0.003	50.8	BEL1-type homeodomain protein [Triticum aestivum]
Dmel_0003460_so_sine_oculis_Source_FlyBase_0003460_HG_814	gi|572278904|gb|ETS02055.1|	41.67	0.003	51.2	C2H2 type zinc finger-containing protein [Trichoderma reesei RUT C-30]
Dmel_0003460_so_sine_oculis_Source_FlyBase_0003460_HG_814	gi|473990280|gb|EMS51839.1|	44.78	0.003	50.4	BEL1-like homeodomain protein 9 [Triticum urartu]
Dmel_0003460_so_sine_oculis_Source_FlyBase_0003460_HG_814	gi|365990229|ref|XP_003671944.1|	43.40	0.003	50.4	hypothetical protein NDAI_0I01320 [Naumovozyma dairenensis CBS 421]
Dmel_0003460_so_sine_oculis_Source_FlyBase_0003460_HG_814	gi|743817881|ref|XP_010931060.1|	52.94	0.003	50.8	PREDICTED: BEL1-like homeodomain protein 1 [Elaeis guineensis]
Dmel_0003460_so_sine_oculis_Source_FlyBase_0003460_HG_814	gi|734404742|gb|KHN33154.1|	55.10	0.003	50.4	BEL1-like homeodomain protein 1 [Glycine soja]
Dmel_0003460_so_sine_oculis_Source_FlyBase_0003460_HG_814	gi|475676563|gb|EMT73589.1|	41.18	0.003	48.1	Homeobox protein 4 [Fusarium oxysporum f. sp. cubense race 4]
Dmel_0003460_so_sine_oculis_Source_FlyBase_0003460_HG_814	gi|566209132|ref|XP_006373820.1|	41.89	0.003	50.8	hypothetical protein POPTR_0016s07040g [Populus trichocarpa]
Dmel_0003460_so_sine_oculis_Source_FlyBase_0003460_HG_814	gi|589107919|ref|XP_006965982.1|	41.67	0.003	51.2	predicted protein [Trichoderma reesei QM6a]
Dmel_0003460_so_sine_oculis_Source_FlyBase_0003460_HG_814	gi|1149747428|ref|XP_020196594.1|	45.59	0.003	50.1	homeobox protein knotted-1-like 4 [Aegilops tauschii subsp. tauschii]
Dmel_0003460_so_sine_oculis_Source_FlyBase_0003460_HG_814	gi|2314885|gb|AAB65847.1|	22.99	0.003	50.8	Y5 [Schizophyllum commune]
Dmel_0003460_so_sine_oculis_Source_FlyBase_0003460_HG_814	gi|1035913405|gb|OAY42998.1|	55.10	0.003	50.8	hypothetical protein MANES_08G033900 [Manihot esculenta]
Dmel_0003460_so_sine_oculis_Source_FlyBase_0003460_HG_814	gi|571507881|ref|XP_006595918.1|	31.71	0.003	50.8	PREDICTED: BEL1-like homeodomain protein 7 [Glycine max]
Dmel_0003460_so_sine_oculis_Source_FlyBase_0003460_HG_814	gi|13752407|gb|AAK38645.1|AF334758_1	50.98	0.003	50.8	homeodomain protein JUBEL1 [Hordeum vulgare subsp. vulgare]
Dmel_0003460_so_sine_oculis_Source_FlyBase_0003460_HG_814	gi|729396972|ref|XP_010553582.1|	33.07	0.003	50.8	PREDICTED: LOW QUALITY PROTEIN: BEL1-like homeodomain protein 1 [Tarenaya hassleriana]
Dmel_0003460_so_sine_oculis_Source_FlyBase_0003460_HG_814	gi|721606541|ref|XP_010230386.1|	50.98	0.003	50.8	PREDICTED: BEL1-like homeodomain protein 4 [Brachypodium distachyon]
Dmel_0003460_so_sine_oculis_Source_FlyBase_0003460_HG_814	gi|1050597478|ref|XP_017620234.1|	55.10	0.003	50.8	PREDICTED: BEL1-like homeodomain protein 1 [Gossypium arboreum]
Dmel_0003460_so_sine_oculis_Source_FlyBase_0003460_HG_814	gi|1149791130|ref|XP_020157076.1|	53.06	0.003	50.8	BEL1-like homeodomain protein 4 isoform X1 [Aegilops tauschii subsp. tauschii]
Dmel_0003460_so_sine_oculis_Source_FlyBase_0003460_HG_814	gi|1028937337|ref|XP_016711844.1|	55.10	0.003	50.8	PREDICTED: BEL1-like homeodomain protein 1 [Gossypium hirsutum]
Dmel_0003460_so_sine_oculis_Source_FlyBase_0003460_HG_814	gi|720062745|ref|XP_010275538.1|	42.50	0.003	50.8	PREDICTED: BEL1-like homeodomain protein 6 [Nelumbo nucifera]
Dmel_0003460_so_sine_oculis_Source_FlyBase_0003460_HG_814	gi|475669170|gb|EMT66932.1|	52.17	0.003	50.4	Homeobox protein meis3-B [Fusarium oxysporum f. sp. cubense race 4]
Dmel_0003460_so_sine_oculis_Source_FlyBase_0003460_HG_814	gi|953372259|ref|XP_014530398.1|	37.10	0.003	50.8	Homeobox and C2H2 transcription factor, putative [Penicillium digitatum Pd1]
Dmel_0003460_so_sine_oculis_Source_FlyBase_0003460_HG_814	gi|698418326|ref|XP_009798621.1|	29.76	0.003	50.1	PREDICTED: BEL1-like homeodomain protein 9, partial [Nicotiana sylvestris]
Dmel_0003460_so_sine_oculis_Source_FlyBase_0003460_HG_814	gi|951012567|ref|XP_014510083.1|	55.10	0.003	50.8	PREDICTED: homeobox protein BEL1 homolog [Vigna radiata var. radiata]
Dmel_0003460_so_sine_oculis_Source_FlyBase_0003460_HG_814	gi|1046792783|gb|OCL00505.1|	38.89	0.003	50.8	hypothetical protein K441DRAFT_683828 [Cenococcum geophilum 1.58]
Dmel_0003460_so_sine_oculis_Source_FlyBase_0003460_HG_814	gi|778670863|ref|XP_011649547.1|	42.86	0.003	50.4	PREDICTED: homeotic protein knotted-1 [Cucumis sativus]
Dmel_0003460_so_sine_oculis_Source_FlyBase_0003460_HG_814	gi|1025204627|ref|XP_016477978.1|	29.17	0.003	50.4	PREDICTED: BEL1-like homeodomain protein 9 [Nicotiana tabacum]
Dmel_0003460_so_sine_oculis_Source_FlyBase_0003460_HG_814	gi|848931042|ref|XP_012828641.1|	55.10	0.003	50.4	PREDICTED: BEL1-like homeodomain protein 1 [Erythranthe guttata]
Dmel_0003460_so_sine_oculis_Source_FlyBase_0003460_HG_814	gi|923709728|ref|XP_013662084.1|	53.06	0.003	50.4	PREDICTED: BEL1-like homeodomain protein 1, partial [Brassica napus]
Dmel_0003460_so_sine_oculis_Source_FlyBase_0003460_HG_814	gi|743790571|ref|XP_010923202.1|	53.06	0.003	50.4	PREDICTED: BEL1-like homeodomain protein 9 [Elaeis guineensis]
Dmel_0003460_so_sine_oculis_Source_FlyBase_0003460_HG_814	gi|302786494|ref|XP_002975018.1|	45.83	0.003	50.1	KNOX transcription factor [Selaginella moellendorffii]
Dmel_0003460_so_sine_oculis_Source_FlyBase_0003460_HG_814	gi|527205844|gb|EPS71587.1|	35.90	0.003	50.4	hypothetical protein M569_03172, partial [Genlisea aurea]
Dmel_0003460_so_sine_oculis_Source_FlyBase_0003460_HG_814	gi|565472004|ref|XP_006293804.1|	53.06	0.003	50.8	hypothetical protein CARUB_v10022787mg [Capsella rubella]
Dmel_0003460_so_sine_oculis_Source_FlyBase_0003460_HG_814	gi|1102702043|gb|OIW01224.1|	53.06	0.003	49.7	hypothetical protein TanjilG_10385 [Lupinus angustifolius]
Dmel_0003460_so_sine_oculis_Source_FlyBase_0003460_HG_814	gi|1109249212|ref|XP_019199359.1|	50.98	0.003	50.8	PREDICTED: BEL1-like homeodomain protein 1 [Ipomoea nil]
Dmel_0003460_so_sine_oculis_Source_FlyBase_0003460_HG_814	gi|645255445|ref|XP_008233506.1|	55.10	0.003	50.1	PREDICTED: BEL1-like homeodomain protein 9 [Prunus mume]
Dmel_0003460_so_sine_oculis_Source_FlyBase_0003460_HG_814	gi|902154815|gb|KNA05847.1|	55.10	0.003	50.8	hypothetical protein SOVF_186530 [Spinacia oleracea]
Dmel_0003460_so_sine_oculis_Source_FlyBase_0003460_HG_814	gi|727455286|ref|XP_010509532.1|	53.06	0.003	50.4	PREDICTED: BEL1-like homeodomain protein 1 [Camelina sativa]
Dmel_0003460_so_sine_oculis_Source_FlyBase_0003460_HG_814	gi|970048026|ref|XP_015085556.1|	55.10	0.003	50.4	PREDICTED: homeobox protein BEL1 homolog [Solanum pennellii]
Dmel_0003460_so_sine_oculis_Source_FlyBase_0003460_HG_814	gi|121707605|ref|XP_001271887.1|	30.00	0.003	50.1	homeobox transcription factor, putative [Aspergillus clavatus NRRL 1]
Dmel_0003460_so_sine_oculis_Source_FlyBase_0003460_HG_814	gi|1109225667|ref|XP_019187455.1|	55.10	0.003	50.4	PREDICTED: BEL1-like homeodomain protein 1 [Ipomoea nil]
Dmel_0003460_so_sine_oculis_Source_FlyBase_0003460_HG_814	gi|1029002038|ref|XP_016755765.1|	55.10	0.003	50.4	PREDICTED: homeobox protein BEL1 homolog [Gossypium hirsutum]
Dmel_0003460_so_sine_oculis_Source_FlyBase_0003460_HG_814	gi|255543785|ref|XP_002512955.1|	37.37	0.003	50.4	PREDICTED: BEL1-like homeodomain protein 6 [Ricinus communis]
Dmel_0003460_so_sine_oculis_Source_FlyBase_0003460_HG_814	gi|1149701042|ref|XP_020160993.1|	53.06	0.003	50.4	homeobox protein BEL1 homolog [Aegilops tauschii subsp. tauschii]
Dmel_0003460_so_sine_oculis_Source_FlyBase_0003460_HG_814	gi|1050633500|ref|XP_017639708.1|	55.10	0.003	50.4	PREDICTED: homeobox protein BEL1 homolog [Gossypium arboreum]
Dmel_0003460_so_sine_oculis_Source_FlyBase_0003460_HG_814	gi|659084499|ref|XP_008442920.1|	53.06	0.003	50.4	PREDICTED: BEL1-like homeodomain protein 1 [Cucumis melo]
Dmel_0003460_so_sine_oculis_Source_FlyBase_0003460_HG_814	gi|302791343|ref|XP_002977438.1|	45.83	0.003	50.1	KNOX transcription factor [Selaginella moellendorffii]
Dmel_0027364_Six4_Six4_Source_FlyBase_0027364_HG_814	gi|453056000|pdb|4EGC|A	61.58	5e-70	242	Chain A, Crystal Structure Of Mbp-fused Human Six1 Bound To Human Eya2 Eya Domain
Dmel_0027364_Six4_Six4_Source_FlyBase_0027364_HG_814	gi|953435131|ref|XP_014559637.1|	46.55	3e-04	53.1	hypothetical protein COCVIDRAFT_91245 [Bipolaris victoriae FI3]
Dmel_0027364_Six4_Six4_Source_FlyBase_0027364_HG_814	gi|628243317|ref|XP_007718318.1|	46.55	3e-04	53.1	hypothetical protein COCCADRAFT_111870 [Bipolaris zeicola 26-R-13]
Dmel_0027364_Six4_Six4_Source_FlyBase_0027364_HG_814	gi|627825836|ref|XP_007685187.1|	46.55	3e-04	53.1	hypothetical protein COCMIDRAFT_87681 [Bipolaris oryzae ATCC 44560]
Dmel_0027364_Six4_Six4_Source_FlyBase_0027364_HG_814	gi|452002758|gb|EMD95216.1|	46.55	3e-04	53.1	hypothetical protein COCHEDRAFT_10473 [Bipolaris maydis C5]
Dmel_0027364_Six4_Six4_Source_FlyBase_0027364_HG_814	gi|928512001|ref|XP_014074803.1|	46.55	3e-04	53.1	hypothetical protein COCC4DRAFT_205047 [Bipolaris maydis ATCC 48331]
Dmel_0027364_Six4_Six4_Source_FlyBase_0027364_HG_814	gi|1070558908|ref|XP_018382320.1|	48.21	3e-04	53.1	hypothetical protein CC77DRAFT_360530 [Alternaria alternata]
Dmel_0027364_Six4_Six4_Source_FlyBase_0027364_HG_814	gi|636591023|ref|XP_008026850.1|	46.55	4e-04	52.8	hypothetical protein SETTUDRAFT_20039 [Setosphaeria turcica Et28A]
Dmel_0027364_Six4_Six4_Source_FlyBase_0027364_HG_814	gi|628083768|ref|XP_007703734.1|	46.55	4e-04	52.8	hypothetical protein COCSADRAFT_98610 [Bipolaris sorokiniana ND90Pr]
Dmel_0027364_Six4_Six4_Source_FlyBase_0027364_HG_814	gi|1029187148|gb|OAL51712.1|	51.92	6e-04	52.4	hypothetical protein IQ07DRAFT_389163 [Pyrenochaeta sp. DS3sAY3a]
Dmel_0027364_Six4_Six4_Source_FlyBase_0027364_HG_814	gi|922862159|gb|KOO29813.1|	37.31	6e-04	51.2	homeobox-domain-containing protein [Chrysochromulina sp. CCMP291]
Dmel_0027364_Six4_Six4_Source_FlyBase_0027364_HG_814	gi|323337590|gb|EGA78835.1|	42.65	9e-04	49.3	Tos8p [Saccharomyces cerevisiae Vin13]
Dmel_0027364_Six4_Six4_Source_FlyBase_0027364_HG_814	gi|349578131|dbj|GAA23297.1|	42.65	0.001	48.9	K7_Tos8bp, partial [Saccharomyces cerevisiae Kyokai no. 7]
Dmel_0027364_Six4_Six4_Source_FlyBase_0027364_HG_814	gi|294657841|ref|XP_460135.2|	48.94	0.001	49.7	DEHA2E19118p [Debaryomyces hansenii CBS767]
Dmel_0027364_Six4_Six4_Source_FlyBase_0027364_HG_814	gi|766483544|gb|AJS08103.1|	45.45	0.001	50.8	Tos8p [Saccharomyces cerevisiae YJM1574]
Dmel_0027364_Six4_Six4_Source_FlyBase_0027364_HG_814	gi|156848575|ref|XP_001647169.1|	63.89	0.002	50.4	hypothetical protein Kpol_1036p56 [Vanderwaltozyma polyspora DSM 70294]
Dmel_0027364_Six4_Six4_Source_FlyBase_0027364_HG_814	gi|672827678|gb|KFH72568.1|	42.86	0.002	51.2	hypothetical protein MVEG_02857 [Mortierella verticillata NRRL 6337]
Dmel_0027364_Six4_Six4_Source_FlyBase_0027364_HG_814	gi|189192330|ref|XP_001932504.1|	44.83	0.002	50.8	predicted protein [Pyrenophora tritici-repentis Pt-1C-BFP]
Dmel_0027364_Six4_Six4_Source_FlyBase_0027364_HG_814	gi|1160561489|ref|XP_020430798.1|	44.83	0.002	48.5	hypothetical protein PPL_08133 [Polysphondylium pallidum PN500]
Dmel_0027364_Six4_Six4_Source_FlyBase_0027364_HG_814	gi|658030299|ref|XP_008350596.1|	36.84	0.002	50.4	PREDICTED: homeobox protein knotted-1-like 1 isoform X2 [Malus domestica]
Dmel_0027364_Six4_Six4_Source_FlyBase_0027364_HG_814	gi|658030297|ref|XP_008350595.1|	36.84	0.002	50.4	PREDICTED: homeobox protein knotted-1-like 1 isoform X1 [Malus domestica]
Dmel_0027364_Six4_Six4_Source_FlyBase_0027364_HG_814	gi|330929058|ref|XP_003302504.1|	44.83	0.003	50.4	hypothetical protein PTT_14339 [Pyrenophora teres f. teres 0-1]
Dmel_0027364_Six4_Six4_Source_FlyBase_0027364_HG_814	gi|242207415|ref|XP_002469561.1|	36.36	0.003	50.8	predicted protein [Postia placenta Mad-698-R]
Dmel_0027364_Six4_Six4_Source_FlyBase_0027364_HG_814	gi|1069621397|ref|XP_018187255.1|	51.35	0.003	47.0	Homeodomain-like protein, partial [Xylona heveae TC161]
Dmel_0027364_Six4_Six4_Source_FlyBase_0027364_HG_814	gi|470518261|ref|XP_004353311.1|	55.56	0.003	47.4	Homeobox domain containing protein [Acanthamoeba castellanii str. Neff]
Dmel_0027364_Six4_Six4_Source_FlyBase_0027364_HG_814	gi|909988798|gb|KNG46339.1|	44.83	0.003	50.4	homeobox protein pknox2 [Stemphylium lycopersici]
Dmel_0027364_Six4_Six4_Source_FlyBase_0027364_HG_814	gi|568437496|ref|XP_006454971.1|	41.94	0.003	50.4	homeodomain type 2 mating protein [Agaricus bisporus var. bisporus H97]
Dmel_0027364_Six4_Six4_Source_FlyBase_0027364_HG_814	gi|323309056|gb|EGA62284.1|	43.94	0.003	48.9	Tos8p [Saccharomyces cerevisiae FostersO]
Dmel_0027364_Six4_Six4_Source_FlyBase_0027364_HG_814	gi|927399743|ref|XP_013945717.1|	48.78	0.003	48.1	hypothetical protein TRIATDRAFT_255946 [Trichoderma atroviride IMI 206040]
Dmel_0027364_Six4_Six4_Source_FlyBase_0027364_HG_814	gi|189193331|ref|XP_001933004.1|	35.06	0.004	50.4	conserved hypothetical protein [Pyrenophora tritici-repentis Pt-1C-BFP]
Dmel_0027364_Six4_Six4_Source_FlyBase_0027364_HG_814	gi|1069937240|ref|XP_018298417.1|	61.29	0.004	46.6	Homeodomain-like DNA binding domain-containing transcription factor, partial [Phycomyces blakesleeanus NRRL 1555(-)]
Dmel_0027364_Six4_Six4_Source_FlyBase_0027364_HG_814	gi|694395972|ref|XP_009373285.1|	36.84	0.004	49.7	PREDICTED: homeobox protein knotted-1-like 1 [Pyrus x bretschneideri]
Dmel_0027364_Six4_Six4_Source_FlyBase_0027364_HG_814	gi|262479299|gb|ACY68674.1|	52.78	0.004	47.4	Pth12, partial [Cladonia grayi]
Dmel_0027364_Six4_Six4_Source_FlyBase_0027364_HG_814	gi|972239931|emb|CEL03643.1|	49.09	0.004	50.1	hypothetical protein ASPCAL04795 [Aspergillus calidoustus]
Dmel_0027364_Six4_Six4_Source_FlyBase_0027364_HG_814	gi|629715863|ref|XP_007820033.1|	51.02	0.004	50.1	hypothetical protein MAA_03844 [Metarhizium robertsii ARSEF 23]
Dmel_0027364_Six4_Six4_Source_FlyBase_0027364_HG_814	gi|1069525842|ref|XP_018145426.1|	51.02	0.004	50.1	homeobox and C2H2 transcription factor [Pochonia chlamydosporia 170]
Dmel_0027364_Six4_Six4_Source_FlyBase_0027364_HG_814	gi|1026274859|gb|OAD07842.1|	63.64	0.004	46.6	Homeodomain-like DNA binding domain-containing transcription factor, partial [Mucor circinelloides f. lusitanicus CBS 277.49]
Dmel_0027364_Six4_Six4_Source_FlyBase_0027364_HG_814	gi|671686641|emb|CDS11201.1|	55.81	0.005	49.7	hypothetical protein LRAMOSA03464 [Lichtheimia ramosa]
Dmel_0027364_Six4_Six4_Source_FlyBase_0027364_HG_814	gi|672383473|gb|KFG85585.1|	51.02	0.005	50.1	putative homeobox and C2H2 transcription factor [Metarhizium anisopliae]
Dmel_0027364_Six4_Six4_Source_FlyBase_0027364_HG_814	gi|1111709138|gb|OJI95805.1|	44.44	0.005	50.1	hypothetical protein ASPVEDRAFT_871184 [Aspergillus versicolor CBS 583.65]
Dmel_0027364_Six4_Six4_Source_FlyBase_0027364_HG_814	gi|743662251|gb|KID89449.1|	51.02	0.005	50.1	Homeodomain-related protein [Metarhizium guizhouense ARSEF 977]
Dmel_0027364_Six4_Six4_Source_FlyBase_0027364_HG_814	gi|766991419|gb|AJS24733.1|	43.94	0.005	49.3	Tos8p [Saccharomyces cerevisiae YJM1381]
Dmel_0027364_Six4_Six4_Source_FlyBase_0027364_HG_814	gi|629683921|ref|XP_007807256.1|	51.02	0.005	50.1	homeobox and C2H2 transcription factor, putative [Metarhizium acridum CQMa 102]
Dmel_0027364_Six4_Six4_Source_FlyBase_0027364_HG_814	gi|770389660|gb|KJK75658.1|	51.02	0.005	50.1	hypothetical protein H634G_09022 [Metarhizium anisopliae BRIP 53293]
Dmel_0027364_Six4_Six4_Source_FlyBase_0027364_HG_814	gi|953394980|ref|XP_014541732.1|	51.02	0.005	49.7	Homeodomain-related protein, partial [Metarhizium brunneum ARSEF 3297]
Dmel_0027364_Six4_Six4_Source_FlyBase_0027364_HG_814	gi|1063247247|gb|ODQ69762.1|	48.84	0.005	46.6	hypothetical protein LIPSTDRAFT_44821, partial [Lipomyces starkeyi NRRL Y-11557]
Dmel_0027364_Six4_Six4_Source_FlyBase_0027364_HG_814	gi|568844130|ref|XP_006475948.1|	32.17	0.006	49.7	PREDICTED: homeobox protein ATH1 [Citrus sinensis]
Dmel_0027364_Six4_Six4_Source_FlyBase_0027364_HG_814	gi|799247342|gb|KJZ76100.1|	35.16	0.006	49.3	hypothetical protein HIM_04556 [Hirsutella minnesotensis 3608]
Dmel_0027364_Six4_Six4_Source_FlyBase_0027364_HG_814	gi|766484527|gb|AJS08581.1|	43.94	0.006	48.9	Tos8p [Saccharomyces cerevisiae YJM1592]
Dmel_0027364_Six4_Six4_Source_FlyBase_0027364_HG_814	gi|1092145164|emb|CZT48776.1|	54.05	0.006	49.3	uncharacterized protein RSE6_09528 [Rhynchosporium secalis]
Dmel_0027364_Six4_Six4_Source_FlyBase_0027364_HG_814	gi|6321342|ref|NP_011419.1|	43.94	0.006	48.9	Tos8p [Saccharomyces cerevisiae S288c]
Dmel_0027364_Six4_Six4_Source_FlyBase_0027364_HG_814	gi|661186590|emb|CDH51380.1|	55.81	0.006	49.3	predicted protein [Lichtheimia corymbifera JMRC:FSU:9682]
Dmel_0027364_Six4_Six4_Source_FlyBase_0027364_HG_814	gi|766993905|gb|AJS27214.1|	43.94	0.006	48.9	Tos8p [Saccharomyces cerevisiae YJM1388]
Dmel_0027364_Six4_Six4_Source_FlyBase_0027364_HG_814	gi|751672658|gb|KIM22879.1|	30.95	0.006	49.3	hypothetical protein M408DRAFT_332650 [Serendipita vermifera MAFF 305830]
Dmel_0027364_Six4_Six4_Source_FlyBase_0027364_HG_814	gi|766462842|gb|AJR86941.1|	43.94	0.006	48.9	Tos8p [Saccharomyces cerevisiae YJM689]
Dmel_0027364_Six4_Six4_Source_FlyBase_0027364_HG_814	gi|766478627|gb|AJS02208.1|	43.94	0.006	48.9	Tos8p [Saccharomyces cerevisiae YJM1444]
Dmel_0027364_Six4_Six4_Source_FlyBase_0027364_HG_814	gi|766478130|gb|AJS02688.1|	43.94	0.006	48.9	Tos8p [Saccharomyces cerevisiae YJM1447]
Dmel_0027364_Six4_Six4_Source_FlyBase_0027364_HG_814	gi|766456854|gb|AJR80967.1|	43.94	0.006	48.9	Tos8p [Saccharomyces cerevisiae YJM450]
Dmel_0027364_Six4_Six4_Source_FlyBase_0027364_HG_814	gi|584376155|gb|EWG96019.1|	43.94	0.006	48.9	Tos8p [Saccharomyces cerevisiae R103]
Dmel_0027364_Six4_Six4_Source_FlyBase_0027364_HG_814	gi|766476658|gb|AJS00729.1|	43.94	0.006	48.9	Tos8p [Saccharomyces cerevisiae YJM1434]
Dmel_0027364_Six4_Six4_Source_FlyBase_0027364_HG_814	gi|1092171338|emb|CZT07370.1|	54.05	0.006	49.3	uncharacterized protein RCO7_07330 [Rhynchosporium commune]
Dmel_0027364_Six4_Six4_Source_FlyBase_0027364_HG_814	gi|766479113|gb|AJS03683.1|	43.94	0.006	48.9	Tos8p [Saccharomyces cerevisiae YJM1460]
Dmel_0027364_Six4_Six4_Source_FlyBase_0027364_HG_814	gi|766454886|gb|AJR79003.1|	43.94	0.006	48.9	Tos8p [Saccharomyces cerevisiae YJM271]
Dmel_0027364_Six4_Six4_Source_FlyBase_0027364_HG_814	gi|323508027|emb|CBQ67898.1|	58.33	0.006	49.7	conserved hypothetical protein [Sporisorium reilianum SRZ2]
Dmel_0027364_Six4_Six4_Source_FlyBase_0027364_HG_814	gi|567917614|ref|XP_006450813.1|	32.17	0.006	49.7	hypothetical protein CICLE_v10010212mg [Citrus clementina]
Dmel_0027364_Six4_Six4_Source_FlyBase_0027364_HG_814	gi|766460853|gb|AJR84957.1|	43.94	0.006	48.9	Tos8p [Saccharomyces cerevisiae YJM627]
Dmel_0027364_Six4_Six4_Source_FlyBase_0027364_HG_814	gi|296418344|ref|XP_002838798.1|	53.49	0.006	46.6	hypothetical protein [Tuber melanosporum Mel28]
Dmel_0027364_Six4_Six4_Source_FlyBase_0027364_HG_814	gi|632918537|gb|KDB17966.1|	32.97	0.006	49.3	homeodomain-containing protein [Ustilaginoidea virens]
Dmel_0027364_Six4_Six4_Source_FlyBase_0027364_HG_814	gi|913859262|gb|KNZ53167.1|	53.66	0.006	49.7	hypothetical protein VP01_331g2 [Puccinia sorghi]
Dmel_0027364_Six4_Six4_Source_FlyBase_0027364_HG_814	gi|1111893600|gb|OJJ61709.1|	56.41	0.006	49.3	hypothetical protein ASPSYDRAFT_54701 [Aspergillus sydowii CBS 593.65]
Dmel_0027364_Six4_Six4_Source_FlyBase_0027364_HG_814	gi|766458850|gb|AJR82958.1|	43.94	0.006	48.9	Tos8p [Saccharomyces cerevisiae YJM470]
Dmel_0027364_Six4_Six4_Source_FlyBase_0027364_HG_814	gi|766453398|gb|AJR77519.1|	43.94	0.006	48.9	Tos8p [Saccharomyces cerevisiae YJM244]
Dmel_0027364_Six4_Six4_Source_FlyBase_0027364_HG_814	gi|766452898|gb|AJR77020.1|	42.42	0.006	48.9	Tos8p [Saccharomyces cerevisiae YJM195]
Dmel_0027364_Six4_Six4_Source_FlyBase_0027364_HG_814	gi|259146411|emb|CAY79668.1|	43.94	0.007	48.5	Tos8p [Saccharomyces cerevisiae EC1118]
Dmel_0027364_Six4_Six4_Source_FlyBase_0027364_HG_814	gi|818156425|gb|KKO97646.1|	54.05	0.007	49.3	homeobox domain-containing protein [Trichoderma harzianum]
Dmel_0027364_Six4_Six4_Source_FlyBase_0027364_HG_814	gi|955501030|ref|XP_014659474.1|	58.33	0.007	49.7	conserved hypothetical protein [Moesziomyces antarcticus]
Dmel_0027364_Six4_Six4_Source_FlyBase_0027364_HG_814	gi|761419300|gb|AJP38702.1|	43.94	0.007	48.5	Tos8p [Saccharomyces cerevisiae YJM1078]
Dmel_0027364_Six4_Six4_Source_FlyBase_0027364_HG_814	gi|1003333107|emb|CDU24108.1|	58.33	0.007	49.7	uncharacterized protein SPSC_02737 [Sporisorium scitamineum]
Dmel_0027364_Six4_Six4_Source_FlyBase_0027364_HG_814	gi|950896044|ref|XP_014528909.1|	28.48	0.007	49.3	hypothetical protein JH06_1170 [Blastocystis sp. subtype 4]
Dmel_0027364_Six4_Six4_Source_FlyBase_0027364_HG_814	gi|953471383|ref|XP_014579166.1|	51.02	0.007	49.3	Homeodomain-related protein, partial [Metarhizium majus ARSEF 297]
Dmel_0027364_Six4_Six4_Source_FlyBase_0027364_HG_814	gi|767003067|gb|AJS28199.1|	42.42	0.007	48.5	Tos8p [Saccharomyces cerevisiae YJM1399]
Dmel_0027364_Six4_Six4_Source_FlyBase_0027364_HG_814	gi|661182177|emb|CDH55458.1|	58.33	0.007	48.9	hypothetical protein RO3G_05257 [Lichtheimia corymbifera JMRC:FSU:9682]
Dmel_0027364_Six4_Six4_Source_FlyBase_0027364_HG_814	gi|939397735|emb|CEH15398.1|	40.30	0.007	49.3	homeobox protein pknox1 [Ceraceosorus bombacis]
Dmel_0027364_Six4_Six4_Source_FlyBase_0027364_HG_814	gi|365990229|ref|XP_003671944.1|	63.89	0.007	48.9	hypothetical protein NDAI_0I01320 [Naumovozyma dairenensis CBS 421]
Dmel_0027364_Six4_Six4_Source_FlyBase_0027364_HG_814	gi|858044591|emb|CDS02051.1|	58.33	0.007	49.3	hypothetical protein, partial [Sporisorium scitamineum]
Dmel_0027364_Six4_Six4_Source_FlyBase_0027364_HG_814	gi|1021067082|emb|SAL96913.1|	67.74	0.008	48.5	hypothetical protein [Absidia glauca]
Dmel_0027364_Six4_Six4_Source_FlyBase_0027364_HG_814	gi|1091719626|emb|SCU96311.1|	51.35	0.008	46.2	LADA_0H00232g1_1 [Lachancea dasiensis CBS 10888]
Dmel_0027364_Six4_Six4_Source_FlyBase_0027364_HG_814	gi|758973508|ref|XP_011386813.1|	58.33	0.008	49.3	hypothetical protein UMAG_11825 [Ustilago maydis 521]
Dmel_0027364_Six4_Six4_Source_FlyBase_0027364_HG_814	gi|1024756292|gb|KZZ95285.1|	31.87	0.008	48.9	homeodomain-containing protein [Aschersonia aleyrodis RCEF 2490]
Dmel_0027364_Six4_Six4_Source_FlyBase_0027364_HG_814	gi|31746350|emb|CAC82984.1|	60.00	0.008	45.4	putative BEL1-like protein, partial [Gnetum gnemon]
Dmel_0027364_Six4_Six4_Source_FlyBase_0027364_HG_814	gi|808362366|ref|XP_012186905.1|	58.33	0.008	49.3	hypothetical protein PHSY_000883 [Pseudozyma hubeiensis SY62]
Dmel_0027364_Six4_Six4_Source_FlyBase_0027364_HG_814	gi|300706508|ref|XP_002995514.1|	46.67	0.008	47.0	hypothetical protein NCER_101565 [Nosema ceranae BRL01]
Dmel_0027364_Six4_Six4_Source_FlyBase_0027364_HG_814	gi|573030510|gb|ETS63733.1|	58.33	0.008	49.3	hypothetical protein PaG_02045 [Moesziomyces aphidis DSM 70725]
Dmel_0027364_Six4_Six4_Source_FlyBase_0027364_HG_814	gi|285804235|gb|ADC35598.1|	37.66	0.009	48.5	class I KNOX homeobox transcription factor KNOPE6 [Prunus persica]
Dmel_0027364_Six4_Six4_Source_FlyBase_0027364_HG_814	gi|1092165057|emb|CZS93166.1|	54.05	0.009	48.9	uncharacterized protein RAG0_03565 [Rhynchosporium agropyri]
Dmel_0027364_Six4_Six4_Source_FlyBase_0027364_HG_814	gi|45198470|ref|NP_985499.1|	48.15	0.009	48.1	AFL049Cp [Eremothecium gossypii ATCC 10895]
Dmel_0027364_Six4_Six4_Source_FlyBase_0027364_HG_814	gi|1023184734|ref|XP_016291414.1|	58.33	0.009	48.5	hypothetical protein PSEUBRA_SCAF3g03946 [Kalmanozyma brasiliensis GHG001]
Dmel_0027364_Six4_Six4_Source_FlyBase_0027364_HG_814	gi|1162561604|ref|XP_007205519.2|	37.66	0.009	48.5	homeobox protein knotted-1-like 1 [Prunus persica]
Dmel_0027364_Six4_Six4_Source_FlyBase_0027364_HG_814	gi|388852058|emb|CCF54234.1|	58.33	0.009	49.3	uncharacterized protein UHOR_00760 [Ustilago hordei]
Dmel_0027364_Six4_Six4_Source_FlyBase_0027364_HG_814	gi|685952168|ref|XP_009269858.1|	65.71	0.009	48.9	Homeobox protein PKNOX1 [Wallemia ichthyophaga EXF-994]
Dmel_0027364_Six4_Six4_Source_FlyBase_0027364_HG_814	gi|513033136|gb|AGO13108.1|	48.15	0.009	48.1	AaceriAFL049Cp [Saccharomycetaceae sp. 'Ashbya aceri']
Dmel_0027364_Six4_Six4_Source_FlyBase_0027364_HG_814	gi|645221704|ref|XP_008245991.1|	37.66	0.010	48.5	PREDICTED: homeobox protein knotted-1-like 1 [Prunus mume]
Dmel_0027364_Six4_Six4_Source_FlyBase_0027364_HG_814	gi|1026772603|gb|OAE31991.1|	36.08	0.010	49.3	hypothetical protein AXG93_3769s1000 [Marchantia polymorpha subsp. polymorpha]
Dmel_0027364_Six4_Six4_Source_FlyBase_0027364_HG_814	gi|1098863927|emb|SAM68665.1|	58.33	0.010	48.9	uncharacterized protein UBRO_00760 [Ustilago bromivora]
Dmel_0027364_Six4_Six4_Source_FlyBase_0027364_HG_814	gi|1020441903|gb|KZL77225.1|	24.26	0.011	48.5	homeobox domain-containing protein [Colletotrichum tofieldiae]
Dmel_0027364_Six4_Six4_Source_FlyBase_0027364_HG_814	gi|671692937|emb|CDS07668.1|	58.33	0.011	48.1	hypothetical protein LRAMOSA01617 [Lichtheimia ramosa]
Dmel_0027364_Six4_Six4_Source_FlyBase_0027364_HG_814	gi|1040979255|gb|ANN89135.1|	40.00	0.011	48.5	homeodomain transcription factor [Phaffia rhodozyma]
Dmel_0027364_Six4_Six4_Source_FlyBase_0027364_HG_814	gi|799247011|gb|KJZ75783.1|	52.17	0.011	48.5	hypothetical protein HIM_04940 [Hirsutella minnesotensis 3608]
Dmel_0027364_Six4_Six4_Source_FlyBase_0027364_HG_814	gi|1026991556|ref|XP_016585010.1|	35.29	0.011	48.9	homeobox and c2h2 transcription factor [Sporothrix schenckii 1099-18]
Dmel_0027364_Six4_Six4_Source_FlyBase_0027364_HG_814	gi|820657715|emb|CDZ96689.1|	40.00	0.011	48.5	Homeodomain-like [Xanthophyllomyces dendrorhous]
Dmel_0027364_Six4_Six4_Source_FlyBase_0027364_HG_814	gi|578048632|emb|CDH15987.1|	58.33	0.011	47.8	uncharacterized protein ZBAI_07775 [Zygosaccharomyces bailii ISA1307]
Dmel_0027364_Six4_Six4_Source_FlyBase_0027364_HG_814	gi|695002383|ref|XP_009379764.1|	45.28	0.012	48.1	PREDICTED: homeobox protein knotted-1-like 1 isoform X3 [Musa acuminata subsp. malaccensis]
Dmel_0027364_Six4_Six4_Source_FlyBase_0027364_HG_814	gi|523422626|emb|CDF88901.1|	58.33	0.012	47.8	ZYBA0S03-04566g1_1 [Zygosaccharomyces bailii CLIB 213]
Dmel_0027364_Six4_Six4_Source_FlyBase_0027364_HG_814	gi|1040979265|gb|ANN89140.1|	40.00	0.012	48.5	homeodomain transcription factor [Phaffia rhodozyma]
Dmel_0027364_Six4_Six4_Source_FlyBase_0027364_HG_814	gi|1091663744|ref|XP_018677045.1|	45.28	0.012	48.1	PREDICTED: homeobox protein knotted-1-like 1 isoform X2 [Musa acuminata subsp. malaccensis]
Dmel_0027364_Six4_Six4_Source_FlyBase_0027364_HG_814	gi|2314885|gb|AAB65847.1|	26.02	0.012	48.9	Y5 [Schizophyllum commune]
Dmel_0027364_Six4_Six4_Source_FlyBase_0027364_HG_814	gi|1040979271|gb|ANN89143.1|	36.62	0.012	48.5	homeodomain transcription factor [Phaffia rhodozyma]
Dmel_0027364_Six4_Six4_Source_FlyBase_0027364_HG_814	gi|1087777797|ref|XP_018659753.1|	50.00	0.013	48.1	homeobox domain-containing protein [Trichoderma gamsii]
Dmel_0027364_Six4_Six4_Source_FlyBase_0027364_HG_814	gi|1128467941|dbj|GAV56394.1|	61.11	0.013	47.0	hypothetical protein ZYGR_0BB01710 [Zygosaccharomyces rouxii]
Dmel_0027364_Six4_Six4_Source_FlyBase_0027364_HG_814	gi|550805866|gb|ERS97782.1|	35.29	0.013	48.9	hypothetical protein HMPREF1624_05953 [Sporothrix schenckii ATCC 58251]
Dmel_0027364_Six4_Six4_Source_FlyBase_0027364_HG_814	gi|1040979273|gb|ANN89144.1|	36.62	0.013	48.1	homeodomain transcription factor [Phaffia rhodozyma]
Dmel_0027364_Six4_Six4_Source_FlyBase_0027364_HG_814	gi|1091705231|emb|SCU96737.1|	52.38	0.013	47.8	LAMI_0F07558g1_1 [Lachancea mirantina]
Dmel_0027364_Six4_Six4_Source_FlyBase_0027364_HG_814	gi|1040979261|gb|ANN89138.1|	40.00	0.013	48.1	homeodomain transcription factor [Phaffia rhodozyma]
Dmel_0027364_Six4_Six4_Source_FlyBase_0027364_HG_814	gi|1040979257|gb|ANN89136.1|	40.74	0.013	48.1	homeodomain transcription factor [Phaffia rhodozyma]
Dmel_0027364_Six4_Six4_Source_FlyBase_0027364_HG_814	gi|290996216|ref|XP_002680678.1|	39.00	0.014	48.5	homeobox protein PKNOX1-like protein [Naegleria gruberi]
Dmel_0027364_Six4_Six4_Source_FlyBase_0027364_HG_814	gi|1040979269|gb|ANN89142.1|	42.31	0.014	48.1	homeodomain transcription factor [Phaffia rhodozyma]
Dmel_0027364_Six4_Six4_Source_FlyBase_0027364_HG_814	gi|1070551222|ref|XP_018386116.1|	36.36	0.014	48.5	hypothetical protein CC77DRAFT_1008731 [Alternaria alternata]
Dmel_0027364_Six4_Six4_Source_FlyBase_0027364_HG_814	gi|331212317|ref|XP_003307428.1|	51.22	0.014	48.5	hypothetical protein PGTG_00378 [Puccinia graminis f. sp. tritici CRL 75-36-700-3]
Dmel_0027364_Six4_Six4_Source_FlyBase_0027364_HG_814	gi|254586739|ref|XP_002498937.1|	61.11	0.014	47.0	ZYRO0G22044p [Zygosaccharomyces rouxii]
Dmel_0027364_Six4_Six4_Source_FlyBase_0027364_HG_814	gi|667654603|ref|XP_008599133.1|	48.84	0.014	48.5	homeobox and C2H2 transcription factor, putative [Beauveria bassiana ARSEF 2860]
Dmel_0027364_Six4_Six4_Source_FlyBase_0027364_HG_814	gi|630970886|ref|XP_007881851.1|	58.33	0.014	48.5	hypothetical protein PFL1_06120 [Anthracocystis flocculosa PF-1]
Dmel_0027364_Six4_Six4_Source_FlyBase_0027364_HG_814	gi|1069882531|ref|XP_018222142.1|	41.79	0.014	47.8	TOS8-like protein [Saccharomyces eubayanus]
Dmel_0027364_Six4_Six4_Source_FlyBase_0027364_HG_814	gi|1040979267|gb|ANN89141.1|	42.31	0.014	48.1	homeodomain transcription factor [Phaffia rhodozyma]
Dmel_0027364_Six4_Six4_Source_FlyBase_0027364_HG_814	gi|1040979263|gb|ANN89139.1|	42.31	0.014	48.1	homeodomain transcription factor [Phaffia rhodozyma]
Dmel_0027364_Six4_Six4_Source_FlyBase_0027364_HG_814	gi|302887122|ref|XP_003042450.1|	56.52	0.014	48.5	hypothetical protein NECHADRAFT_51835 [Nectria haematococca mpVI 77-13-4]
Dmel_0027364_Six4_Six4_Source_FlyBase_0027364_HG_814	gi|1034736217|gb|OAV90303.1|	54.05	0.015	48.5	hypothetical protein, variant 4 [Puccinia triticina 1-1 BBBD Race 1]
Dmel_0027364_Six4_Six4_Source_FlyBase_0027364_HG_814	gi|367015408|ref|XP_003682203.1|	61.11	0.015	47.4	hypothetical protein TDEL_0F01810 [Torulaspora delbrueckii]
Dmel_0027364_Six4_Six4_Source_FlyBase_0027364_HG_814	gi|1046770796|gb|OCK79244.1|	34.18	0.015	48.5	hypothetical protein K432DRAFT_383229 [Lepidopterella palustris CBS 459.81]
Dmel_0027364_Six4_Six4_Source_FlyBase_0027364_HG_814	gi|701778906|gb|KGQ12400.1|	48.84	0.015	48.5	Homeobox protein Meis1 [Beauveria bassiana D1-5]
Dmel_0027364_Six4_Six4_Source_FlyBase_0027364_HG_814	gi|19074324|ref|NP_585830.1|	55.56	0.015	46.6	MEI2-RELATED PROTEIN [Encephalitozoon cuniculi GB-M1]
Dmel_0027364_Six4_Six4_Source_FlyBase_0027364_HG_814	gi|1111858021|gb|OJJ40736.1|	43.55	0.015	48.5	hypothetical protein ASPWEDRAFT_34205 [Aspergillus wentii DTO 134E9]
Dmel_0027364_Six4_Six4_Source_FlyBase_0027364_HG_814	gi|1021061837|emb|SAM02100.1|	67.74	0.015	47.8	hypothetical protein [Absidia glauca]
Dmel_0027364_Six4_Six4_Source_FlyBase_0027364_HG_814	gi|584366286|gb|EWG86283.1|	43.94	0.016	47.4	Tos8p [Saccharomyces cerevisiae R008]
Dmel_0027364_Six4_Six4_Source_FlyBase_0027364_HG_814	gi|396467166|ref|XP_003837857.1|	33.70	0.016	48.5	hypothetical protein LEMA_P121770.1 [Leptosphaeria maculans JN3]
Dmel_0027364_Six4_Six4_Source_FlyBase_0027364_HG_814	gi|909987249|gb|KNG44878.1|	34.29	0.016	48.5	homeobox and c2h2 domain-containing transcription factor protein [Stemphylium lycopersici]
Dmel_0027364_Six4_Six4_Source_FlyBase_0027364_HG_814	gi|67005921|gb|AAY62596.1|	51.35	0.016	48.1	Pth12p [Magnaporthe grisea]
Dmel_0027364_Six4_Six4_Source_FlyBase_0027364_HG_814	gi|1066271835|ref|XP_018042404.1|	39.34	0.016	48.5	hypothetical protein CC84DRAFT_1159426 [Paraphaeosphaeria sporulosa]
Dmel_0027364_Six4_Six4_Source_FlyBase_0027364_HG_814	gi|673524954|emb|CDI51413.1|	58.33	0.016	48.1	conserved hypothetical protein [Melanopsichium pennsylvanicum 4]
Dmel_0027364_Six4_Six4_Source_FlyBase_0027364_HG_814	gi|1034736213|gb|OAV90299.1|	51.22	0.016	48.1	hypothetical protein PTTG_07356 [Puccinia triticina 1-1 BBBD Race 1]
Dmel_0027364_Six4_Six4_Source_FlyBase_0027364_HG_814	gi|1025662720|gb|OAA50175.1|	48.84	0.016	48.1	Homeodomain-related protein [Cordyceps brongniartii RCEF 3172]
Dmel_0027364_Six4_Six4_Source_FlyBase_0027364_HG_814	gi|764597105|ref|XP_011466142.1|	30.43	0.016	47.8	PREDICTED: homeobox protein knotted-1-like 1 isoform X3 [Fragaria vesca subsp. vesca]
Dmel_0027364_Six4_Six4_Source_FlyBase_0027364_HG_814	gi|729180266|emb|CEJ94467.1|	51.35	0.016	47.8	Putative Pth12p [Torrubiella hemipterigena]
Dmel_0027364_Six4_Six4_Source_FlyBase_0027364_HG_814	gi|531860461|gb|EQK98992.1|	53.33	0.016	48.1	Homeodomain-related protein [Ophiocordyceps sinensis CO18]
Dmel_0027364_Six4_Six4_Source_FlyBase_0027364_HG_814	gi|389639346|ref|XP_003717306.1|	51.35	0.017	48.1	hypothetical protein MGG_12865 [Magnaporthe oryzae 70-15]
Dmel_0027364_Six4_Six4_Source_FlyBase_0027364_HG_814	gi|194699702|gb|ACF83935.1|	38.24	0.017	47.8	unknown [Zea mays]
Dmel_0027364_Six4_Six4_Source_FlyBase_0027364_HG_814	gi|1092389332|emb|SCW00505.1|	56.76	0.017	47.4	LAFE_0C05666g1_1 [Lachancea fermentati]
Dmel_0027364_Six4_Six4_Source_FlyBase_0027364_HG_814	gi|578051897|emb|CDH12480.1|	58.33	0.018	47.4	uncharacterized protein ZBAI_04266 [Zygosaccharomyces bailii ISA1307]
Dmel_0027364_Six4_Six4_Source_FlyBase_0027364_HG_814	gi|1069954317|ref|XP_018290285.1|	61.29	0.018	44.7	Homeodomain-like DNA binding domain-containing transcription factor, partial [Phycomyces blakesleeanus NRRL 1555(-)]
Dmel_0027364_Six4_Six4_Source_FlyBase_0027364_HG_814	gi|1044558294|ref|XP_017415314.1|	31.34	0.018	48.1	PREDICTED: BEL1-like homeodomain protein 1 [Vigna angularis]
Dmel_0027364_Six4_Six4_Source_FlyBase_0027364_HG_814	gi|734663736|gb|KHO00783.1|	25.13	0.018	47.8	homeodomain-containing protein [Metarhizium album ARSEF 1941]
Dmel_0027364_Six4_Six4_Source_FlyBase_0027364_HG_814	gi|835890400|gb|KLU82660.1|	36.36	0.019	48.1	hypothetical protein MAPG_01731 [Magnaporthiopsis poae ATCC 64411]
Dmel_0027364_Six4_Six4_Source_FlyBase_0027364_HG_814	gi|630914902|gb|KCZ77866.1|	44.19	0.019	45.8	hypothetical protein H311_01117 [Anncaliia algerae PRA109]
Dmel_0027364_Six4_Six4_Source_FlyBase_0027364_HG_814	gi|951026075|ref|XP_014513829.1|	31.34	0.020	48.1	PREDICTED: BEL1-like homeodomain protein 1 [Vigna radiata var. radiata]
Dmel_0027364_Six4_Six4_Source_FlyBase_0027364_HG_814	gi|284468451|gb|ADB90285.1|	30.43	0.020	47.4	KNOX [Fragaria vesca]
Dmel_0027364_Six4_Six4_Source_FlyBase_0027364_HG_814	gi|566028028|gb|ETI50939.1|	51.28	0.020	47.4	hypothetical protein F443_05618 [Phytophthora parasitica P1569]
Dmel_0027364_Six4_Six4_Source_FlyBase_0027364_HG_814	gi|675188471|ref|XP_008903120.1|	51.28	0.020	47.4	hypothetical protein PPTG_10226 [Phytophthora parasitica INRA-310]
Dmel_0027364_Six4_Six4_Source_FlyBase_0027364_HG_814	gi|821079759|gb|KKY33325.1|	52.78	0.020	46.2	putative homeodomain-containing protein [Diaporthe ampelina]
Dmel_0027364_Six4_Six4_Source_FlyBase_0027364_HG_814	gi|966761194|dbj|GAQ46258.1|	61.11	0.020	47.8	homeobox protein meis [Aspergillus niger]
Dmel_0027364_Six4_Six4_Source_FlyBase_0027364_HG_814	gi|1091663741|ref|XP_009421490.2|	45.28	0.020	47.4	PREDICTED: homeobox protein knotted-1-like 1 isoform X1 [Musa acuminata subsp. malaccensis]
Dmel_0027364_Six4_Six4_Source_FlyBase_0027364_HG_814	gi|1025693440|gb|OAA80721.1|	48.84	0.021	47.8	Homeodomain-related protein [Cordyceps confragosa RCEF 1005]
Dmel_0027364_Six4_Six4_Source_FlyBase_0027364_HG_814	gi|734661716|gb|KHN98766.1|	50.00	0.021	47.8	Homeodomain-related protein [Metarhizium album ARSEF 1941]
Dmel_0027364_Six4_Six4_Source_FlyBase_0027364_HG_814	gi|1032902256|gb|OAQ99788.1|	48.84	0.021	47.8	hypothetical protein LLEC1_07792 [Cordyceps confragosa]
Dmel_0027364_Six4_Six4_Source_FlyBase_0027364_HG_814	gi|961815785|gb|KTB17832.1|	45.59	0.021	47.0	Homeobox protein CUP9 [[Candida] glabrata]
Dmel_0027364_Six4_Six4_Source_FlyBase_0027364_HG_814	gi|1150727007|ref|XP_020274326.1|	41.67	0.022	48.1	homeobox protein HOX1A-like isoform X2 [Asparagus officinalis]
Dmel_0027364_Six4_Six4_Source_FlyBase_0027364_HG_814	gi|914977703|ref|XP_013245242.1|	50.00	0.022	47.8	hypothetical protein K437DRAFT_5402 [Tilletiaria anomala UBC 951]
Dmel_0027364_Six4_Six4_Source_FlyBase_0027364_HG_814	gi|470132748|ref|XP_004302238.1|	31.19	0.022	47.4	PREDICTED: homeobox protein knotted-1-like 1 isoform X1 [Fragaria vesca subsp. vesca]
Dmel_0027364_Six4_Six4_Source_FlyBase_0027364_HG_814	gi|363749185|ref|XP_003644810.1|	57.50	0.022	47.4	hypothetical protein Ecym_2247 [Eremothecium cymbalariae DBVPG#7215]
Dmel_0027364_Six4_Six4_Source_FlyBase_0027364_HG_814	gi|1089740146|ref|XP_018702764.1|	51.35	0.022	47.4	Homeodomain-related protein [Isaria fumosorosea ARSEF 2679]
Dmel_0027364_Six4_Six4_Source_FlyBase_0027364_HG_814	gi|961769679|gb|KTA95519.1|	45.59	0.022	47.0	Homeobox protein CUP9 [[Candida] glabrata]
Dmel_0027364_Six4_Six4_Source_FlyBase_0027364_HG_814	gi|298709323|emb|CBJ31259.1|	41.82	0.023	47.0	conserved unknown protein [Ectocarpus siliculosus]
Dmel_0027364_Six4_Six4_Source_FlyBase_0027364_HG_814	gi|940816085|gb|ALK27865.1|	33.33	0.023	47.8	homeodomain mating type HD2-2 protein [Limonomyces culmigenus]
Dmel_0027364_Six4_Six4_Source_FlyBase_0027364_HG_814	gi|748539873|gb|KIH90179.1|	43.10	0.023	48.1	homeobox and c2h2 transcription factor [Sporothrix brasiliensis 5110]
Dmel_0027364_Six4_Six4_Source_FlyBase_0027364_HG_814	gi|1114058684|gb|OJZ83688.1|	61.11	0.023	47.8	hypothetical protein ASPFODRAFT_62818 [Aspergillus luchuensis CBS 106.47]
Dmel_0027364_Six4_Six4_Source_FlyBase_0027364_HG_814	gi|720038465|ref|XP_010267996.1|	40.68	0.023	47.4	PREDICTED: homeobox protein knotted-1-like 1 isoform X2 [Nelumbo nucifera]
Dmel_0027364_Six4_Six4_Source_FlyBase_0027364_HG_814	gi|50288985|ref|XP_446922.1|	45.59	0.023	47.0	hypothetical protein [Candida glabrata CBS 138]
Dmel_0027364_Six4_Six4_Source_FlyBase_0027364_HG_814	gi|697079666|ref|XP_009653552.1|	51.35	0.023	47.4	Pth12p [Verticillium dahliae VdLs.17]
Dmel_0027364_Six4_Six4_Source_FlyBase_0027364_HG_814	gi|1069577866|ref|XP_018183103.1|	48.98	0.023	47.4	homeobox and C2H2 transcription factor [Purpureocillium lilacinum]
Dmel_0027364_Six4_Six4_Source_FlyBase_0027364_HG_814	gi|384500890|gb|EIE91381.1|	57.50	0.024	46.2	hypothetical protein RO3G_16092 [Rhizopus delemar RA 99-880]
Dmel_0027364_Six4_Six4_Source_FlyBase_0027364_HG_814	gi|720038462|ref|XP_010267995.1|	40.68	0.024	47.4	PREDICTED: homeobox protein knotted-1-like 1 isoform X1 [Nelumbo nucifera]
Dmel_0027364_Six4_Six4_Source_FlyBase_0027364_HG_814	gi|358366569|dbj|GAA83189.1|	61.11	0.024	47.8	homeobox protein meis [Aspergillus kawachii IFO 4308]
Dmel_0027364_Six4_Six4_Source_FlyBase_0027364_HG_814	gi|631244441|ref|XP_007917142.1|	51.35	0.025	46.6	putative homeobox domain-containing protein [Phaeoacremonium minimum UCRPA7]
Dmel_0027364_Six4_Six4_Source_FlyBase_0027364_HG_814	gi|913820280|emb|CRK41396.1|	51.35	0.025	47.4	hypothetical protein BN1723_005113 [Verticillium longisporum]
Dmel_0027364_Six4_Six4_Source_FlyBase_0027364_HG_814	gi|685413461|ref|XP_009225587.1|	51.35	0.025	47.4	hypothetical protein GGTG_09473 [Gaeumannomyces tritici R3-111a-1]
Dmel_0027364_Six4_Six4_Source_FlyBase_0027364_HG_814	gi|1069486837|ref|XP_018162072.1|	51.35	0.025	47.4	Homeobox domain-containing protein [Colletotrichum higginsianum IMI 349063]
Dmel_0027364_Six4_Six4_Source_FlyBase_0027364_HG_814	gi|1093041337|gb|OHW93628.1|	23.76	0.025	47.4	homeobox domain-containing protein [Colletotrichum incanum]
Dmel_0027364_Six4_Six4_Source_FlyBase_0027364_HG_814	gi|615465941|ref|XP_007599449.1|	51.35	0.025	47.4	homeobox domain-containing protein [Colletotrichum fioriniae PJ7]
Dmel_0027364_Six4_Six4_Source_FlyBase_0027364_HG_814	gi|301123853|ref|XP_002909653.1|	54.05	0.026	46.6	conserved hypothetical protein [Phytophthora infestans T30-4]
Dmel_0027364_Six4_Six4_Source_FlyBase_0027364_HG_814	gi|729410255|ref|XP_010556006.1|	44.44	0.026	47.8	PREDICTED: homeobox protein HAT3.1 [Tarenaya hassleriana]
Dmel_0027364_Six4_Six4_Source_FlyBase_0027364_HG_814	gi|807045975|gb|AKC35109.1|	32.18	0.026	47.0	shoot-meristemless-like 1 protein [Primula vulgaris]
Dmel_0027364_Six4_Six4_Source_FlyBase_0027364_HG_814	gi|531866690|gb|EQL03482.1|	51.35	0.026	47.4	homeobox domain-containing protein [Ophiocordyceps sinensis CO18]
Dmel_0027364_Six4_Six4_Source_FlyBase_0027364_HG_814	gi|996645458|gb|KXH65234.1|	51.35	0.026	47.4	homeobox domain-containing protein [Colletotrichum nymphaeae SA-01]
Dmel_0027364_Six4_Six4_Source_FlyBase_0027364_HG_814	gi|6016222|sp|P56664.1|KNOX6_MAIZE	53.12	0.026	44.7	RecName: Full=Homeobox protein knotted-1-like 6
Dmel_0027364_Six4_Six4_Source_FlyBase_0027364_HG_814	gi|913810170|emb|CRK47741.1|	51.35	0.026	47.4	hypothetical protein BN1723_016788 [Verticillium longisporum]
Dmel_0027364_Six4_Six4_Source_FlyBase_0027364_HG_814	gi|873238203|emb|CEL96673.1|	46.81	0.026	47.8	unnamed protein product [Vitrella brassicaformis CCMP3155]
Dmel_0027364_Six4_Six4_Source_FlyBase_0027364_HG_814	gi|1141983563|gb|ONK64786.1|	41.67	0.026	47.8	uncharacterized protein A4U43_C07F29910 [Asparagus officinalis]
Dmel_0027364_Six4_Six4_Source_FlyBase_0027364_HG_814	gi|1070892436|gb|OEL14446.1|	39.71	0.027	47.4	BEL1-like homeodomain protein 8 [Dichanthelium oligosanthes]
Dmel_0027364_Six4_Six4_Source_FlyBase_0027364_HG_814	gi|996626861|gb|KXH55072.1|	51.35	0.027	47.4	homeobox domain-containing protein, partial [Colletotrichum salicis]
Dmel_0027364_Six4_Six4_Source_FlyBase_0027364_HG_814	gi|961512647|sp|F4JRF5.1|RLT3_ARATH	52.38	0.027	47.8	RecName: Full=Homeobox-DDT domain protein RLT3; AltName: Full=Protein RINGLET 3
Dmel_0027364_Six4_Six4_Source_FlyBase_0027364_HG_814	gi|596663487|ref|XP_007275561.1|	51.35	0.027	47.4	homeodomain-containing protein [Colletotrichum gloeosporioides Nara gc5]
Dmel_0027364_Six4_Six4_Source_FlyBase_0027364_HG_814	gi|6016214|sp|P56659.1|KNOX1_MAIZE	53.12	0.027	44.7	RecName: Full=Homeobox protein knotted-1-like 1
Dmel_0027364_Six4_Six4_Source_FlyBase_0027364_HG_814	gi|1020459072|gb|KZL87950.1|	51.35	0.027	47.4	homeobox domain-containing protein [Colletotrichum incanum]
Dmel_0027364_Six4_Six4_Source_FlyBase_0027364_HG_814	gi|996594829|gb|KXH35865.1|	51.35	0.027	47.4	homeobox domain-containing protein [Colletotrichum simmondsii]
Dmel_0027364_Six4_Six4_Source_FlyBase_0027364_HG_814	gi|1023265070|gb|KZT60288.1|	60.00	0.027	43.9	hypothetical protein CALCODRAFT_408438, partial [Calocera cornea HHB12733]
Dmel_0027364_Six4_Six4_Source_FlyBase_0027364_HG_814	gi|311978158|ref|YP_003987278.1|	43.75	0.028	46.2	putative homeobox protein [Acanthamoeba polyphaga mimivirus]
Dmel_0027364_Six4_Six4_Source_FlyBase_0027364_HG_814	gi|1089683899|ref|XP_018698591.1|	51.35	0.028	47.0	hypothetical protein AYL99_01196 [Fonsecaea erecta]
Dmel_0027364_Six4_Six4_Source_FlyBase_0027364_HG_814	gi|930144050|ref|XP_014172431.1|	33.33	0.028	47.4	homeobox transcription factor [Grosmannia clavigera kw1407]
Dmel_0027364_Six4_Six4_Source_FlyBase_0027364_HG_814	gi|171686576|ref|XP_001908229.1|	51.35	0.028	47.0	hypothetical protein [Podospora anserina S mat+]
Dmel_0027364_Six4_Six4_Source_FlyBase_0027364_HG_814	gi|1150727005|ref|XP_020274325.1|	41.67	0.028	47.8	homeobox protein HOX1A-like isoform X1 [Asparagus officinalis]
Dmel_0027364_Six4_Six4_Source_FlyBase_0027364_HG_814	gi|595773288|ref|XP_007265187.1|	42.00	0.028	47.4	hypothetical protein FOMMEDRAFT_166956 [Fomitiporia mediterranea MF3/22]
Dmel_0027364_Six4_Six4_Source_FlyBase_0027364_HG_814	gi|1032284572|gb|OAO98899.1|	52.38	0.028	47.8	hypothetical protein AXX17_AT4G14390 [Arabidopsis thaliana]
Dmel_0027364_Six4_Six4_Source_FlyBase_0027364_HG_814	gi|1088686167|gb|OHE94558.1|	51.35	0.028	47.4	homeobox domain-containing protein [Colletotrichum orchidophilum]
Dmel_0027364_Six4_Six4_Source_FlyBase_0027364_HG_814	gi|573989575|ref|XP_006672708.1|	51.35	0.028	47.0	homeobox transcription factor, putative [Cordyceps militaris CM01]
Dmel_0027364_Six4_Six4_Source_FlyBase_0027364_HG_814	gi|835892109|gb|KLU84254.1|	51.35	0.028	47.4	hypothetical protein MAPG_03299 [Magnaporthiopsis poae ATCC 64411]
Dmel_0027364_Six4_Six4_Source_FlyBase_0027364_HG_814	gi|1025657337|gb|OAA44816.1|	51.35	0.029	47.4	homeodomain-containing protein [Metarhizium rileyi RCEF 4871]
Dmel_0027364_Six4_Six4_Source_FlyBase_0027364_HG_814	gi|936407315|gb|KPM36262.1|	51.35	0.029	47.0	hypothetical protein AK830_g10330 [Neonectria ditissima]
Dmel_0027364_Six4_Six4_Source_FlyBase_0027364_HG_814	gi|330791446|ref|XP_003283804.1|	52.38	0.029	43.9	hypothetical protein DICPUDRAFT_24166 [Dictyostelium purpureum]
Dmel_0027364_Six4_Six4_Source_FlyBase_0027364_HG_814	gi|1025649569|gb|OAA37134.1|	51.35	0.029	47.0	Homeodomain-related protein [Cordyceps brongniartii RCEF 3172]
Dmel_0027364_Six4_Six4_Source_FlyBase_0027364_HG_814	gi|827054812|ref|XP_008089045.1|	51.35	0.029	47.0	homeobox domain-containing protein [Colletotrichum graminicola M1.001]
Dmel_0027364_Six4_Six4_Source_FlyBase_0027364_HG_814	gi|290992242|ref|XP_002678743.1|	54.29	0.029	43.9	predicted protein [Naegleria gruberi]
Dmel_0027364_Six4_Six4_Source_FlyBase_0027364_HG_814	gi|1063719816|ref|NP_001319916.1|	52.38	0.029	47.8	Homeodomain-like transcriptional regulator [Arabidopsis thaliana]
Dmel_0027364_Six4_Six4_Source_FlyBase_0027364_HG_814	gi|636579281|ref|XP_008020979.1|	35.48	0.030	47.8	hypothetical protein SETTUDRAFT_162538 [Setosphaeria turcica Et28A]
Dmel_0027364_Six4_Six4_Source_FlyBase_0027364_HG_814	gi|477529250|gb|ENH81014.1|	51.35	0.030	47.0	homeodomain-containing protein [Colletotrichum orbiculare MAFF 240422]
Dmel_0027364_Six4_Six4_Source_FlyBase_0027364_HG_814	gi|667517340|gb|KFA46790.1|	32.98	0.030	47.4	hypothetical protein S40293_06790 [Stachybotrys chartarum IBT 40293]
Dmel_0027364_Six4_Six4_Source_FlyBase_0027364_HG_814	gi|667735653|gb|KFA74996.1|	32.98	0.030	47.0	hypothetical protein S40288_02232 [Stachybotrys chartarum IBT 40288]
Dmel_0027364_Six4_Six4_Source_FlyBase_0027364_HG_814	gi|1087760889|ref|XP_018664987.1|	42.59	0.030	47.4	hypothetical protein TGAM01_01521 [Trichoderma gamsii]
Dmel_0027364_Six4_Six4_Source_FlyBase_0027364_HG_814	gi|1063854515|ref|XP_017988318.1|	57.50	0.031	46.2	HER043Wp [Eremothecium sinecaudum]
Dmel_0027364_Six4_Six4_Source_FlyBase_0027364_HG_814	gi|1168114483|gb|OQE14093.1|	45.45	0.031	47.4	hypothetical protein PENSTE_c039G00020 [Penicillium steckii]
Dmel_0027364_Six4_Six4_Source_FlyBase_0027364_HG_814	gi|1026273337|gb|OAD06344.1|	58.06	0.031	43.9	Homeodomain-like DNA binding domain-containing transcription factor, partial [Mucor circinelloides f. lusitanicus CBS 277.49]
Dmel_0027364_Six4_Six4_Source_FlyBase_0027364_HG_814	gi|666401402|gb|KEY67158.1|	32.98	0.031	47.0	hypothetical protein S7711_03018 [Stachybotrys chartarum IBT 7711]
Dmel_0027364_Six4_Six4_Source_FlyBase_0027364_HG_814	gi|1023247985|gb|KZT43739.1|	38.89	0.031	47.0	hypothetical protein SISSUDRAFT_1057285 [Sistotremastrum suecicum HHB10207 ss-3]
Dmel_0027364_Six4_Six4_Source_FlyBase_0027364_HG_814	gi|399167953|emb|CCE31106.1|	51.35	0.032	46.2	uncharacterized protein CPUR_04957 [Claviceps purpurea 20.1]
Dmel_0027364_Six4_Six4_Source_FlyBase_0027364_HG_814	gi|913801299|emb|CRK12181.1|	51.35	0.032	47.4	hypothetical protein BN1708_010377 [Verticillium longisporum]
Dmel_0027364_Six4_Six4_Source_FlyBase_0027364_HG_814	gi|913801299|emb|CRK12181.1|	51.35	0.032	47.4	hypothetical protein BN1708_010377 [Verticillium longisporum]
Dmel_0027364_Six4_Six4_Source_FlyBase_0027364_HG_814	gi|765554291|gb|KJE94912.1|	31.65	0.032	46.2	pre-B-cell leukemia transcription factor 3D [Capsaspora owczarzaki ATCC 30864]
Dmel_0027364_Six4_Six4_Source_FlyBase_0027364_HG_814	gi|670412682|ref|XP_008647499.1|	38.24	0.032	47.4	uncharacterized protein LOC100272551 isoform X1 [Zea mays]
Dmel_0027364_Six4_Six4_Source_FlyBase_0027364_HG_814	gi|629692173|ref|XP_007811378.1|	29.29	0.033	47.0	homeodomain-containing protein [Metarhizium acridum CQMa 102]
Dmel_0027364_Six4_Six4_Source_FlyBase_0027364_HG_814	gi|1127417792|gb|OLL22480.1|	44.44	0.033	46.2	Homeobox-leucine zipper protein HAT5 [Neolecta irregularis DAH-3]
Dmel_0027364_Six4_Six4_Source_FlyBase_0027364_HG_814	gi|752473690|gb|KIO47750.1|	53.12	0.033	44.3	hypothetical protein SQ11_15620, partial [Nitrosospira sp. NpAV]
Dmel_0027364_Six4_Six4_Source_FlyBase_0027364_HG_814	gi|66823071|ref|XP_644890.1|	26.50	0.033	47.4	hypothetical protein DDB_G0272967 [Dictyostelium discoideum AX4]
Dmel_0027364_Six4_Six4_Source_FlyBase_0027364_HG_814	gi|302903104|ref|XP_003048785.1|	51.35	0.033	47.0	hypothetical protein NECHADRAFT_47076 [Nectria haematococca mpVI 77-13-4]
Dmel_0027364_Six4_Six4_Source_FlyBase_0027364_HG_814	gi|1142678377|gb|ONM36420.1|	34.48	0.033	47.0	BEL1-like homeodomain protein 9 [Zea mays]
Dmel_0027364_Six4_Six4_Source_FlyBase_0027364_HG_814	gi|365760754|gb|EHN02450.1|	40.28	0.033	46.6	Tos8p [Saccharomyces cerevisiae x Saccharomyces kudriavzevii VIN7]
Dmel_0027364_Six4_Six4_Source_FlyBase_0027364_HG_814	gi|1065000501|gb|ODV89369.1|	58.06	0.033	43.9	hypothetical protein CANCADRAFT_12200, partial [Tortispora caseinolytica NRRL Y-17796]
Dmel_0027364_Six4_Six4_Source_FlyBase_0027364_HG_814	gi|629714906|ref|XP_007819727.1|	51.35	0.034	47.0	Homeobox [Metarhizium robertsii ARSEF 23]
Dmel_0027364_Six4_Six4_Source_FlyBase_0027364_HG_814	gi|953396252|ref|XP_014542368.1|	51.35	0.034	47.0	homeodomain-containing protein, partial [Metarhizium brunneum ARSEF 3297]
Dmel_0027364_Six4_Six4_Source_FlyBase_0027364_HG_814	gi|33333535|gb|AAQ11884.1|	41.07	0.034	44.7	knotted 4, partial [Hordeum vulgare]
Dmel_0027364_Six4_Six4_Source_FlyBase_0027364_HG_814	gi|770390728|gb|KJK76719.1|	51.35	0.034	47.0	hypothetical protein H634G_07760 [Metarhizium anisopliae BRIP 53293]
Dmel_0027364_Six4_Six4_Source_FlyBase_0027364_HG_814	gi|1128259923|gb|OLN88238.1|	51.35	0.034	47.0	Homeobox protein PKNOX1 [Colletotrichum chlorophyti]
Dmel_0027364_Six4_Six4_Source_FlyBase_0027364_HG_814	gi|729189100|emb|CEJ80443.1|	52.38	0.035	47.4	hypothetical protein VHEMI00625 [Torrubiella hemipterigena]
Dmel_0027364_Six4_Six4_Source_FlyBase_0027364_HG_814	gi|470298301|ref|XP_004346127.1|	31.65	0.035	45.8	pre-B-cell leukemia transcription factor 3D [Capsaspora owczarzaki ATCC 30864]
Dmel_0027364_Six4_Six4_Source_FlyBase_0027364_HG_814	gi|672378584|gb|KFG80818.1|	51.35	0.035	47.0	homeodomain-containing protein [Metarhizium anisopliae]
Dmel_0027364_Six4_Six4_Source_FlyBase_0027364_HG_814	gi|1032879711|gb|OAQ86422.1|	44.44	0.035	47.0	homeobox and C2H2 transcription factor [Purpureocillium lilacinum]
Dmel_0027364_Six4_Six4_Source_FlyBase_0027364_HG_814	gi|597992043|ref|XP_007366242.1|	37.50	0.035	47.4	hypothetical protein DICSQDRAFT_180997 [Dichomitus squalens LYAD-421 SS1]
Dmel_0027364_Six4_Six4_Source_FlyBase_0027364_HG_814	gi|953471649|ref|XP_014579299.1|	51.35	0.035	47.0	homeodomain-containing protein, partial [Metarhizium majus ARSEF 297]
Dmel_0027364_Six4_Six4_Source_FlyBase_0027364_HG_814	gi|1069525238|ref|XP_018144993.1|	51.35	0.035	47.0	homeodomain-containing protein [Pochonia chlamydosporia 170]
Dmel_0027364_Six4_Six4_Source_FlyBase_0027364_HG_814	gi|936524361|emb|CDO57876.1|	60.00	0.036	45.8	similar to Saccharomyces cerevisiae YPL177C CUP9 Homeodomain-containing transcriptional repressor of PTR2,which encodes a major peptide transporter [Geotrichum candidum]
Dmel_0027364_Six4_Six4_Source_FlyBase_0027364_HG_814	gi|1141567429|dbj|GAW11181.1|	51.35	0.036	47.0	hypothetical protein ANO14919_005230 [fungal sp. No.14919]
Dmel_0027364_Six4_Six4_Source_FlyBase_0027364_HG_814	gi|927751517|gb|KPA36128.1|	50.98	0.036	47.4	c2h2 type zinc finger containing protein [Fusarium langsethiae]
Dmel_0027364_Six4_Six4_Source_FlyBase_0027364_HG_814	gi|743662014|gb|KID89218.1|	51.35	0.036	47.0	homeodomain-containing protein [Metarhizium guizhouense ARSEF 977]
Dmel_0027364_Six4_Six4_Source_FlyBase_0027364_HG_814	gi|636612601|ref|XP_008037435.1|	36.59	0.036	47.0	hypothetical protein TRAVEDRAFT_46929 [Trametes versicolor FP-101664 SS1]
Dmel_0027364_Six4_Six4_Source_FlyBase_0027364_HG_814	gi|1112958765|gb|OJT12070.1|	36.59	0.037	47.0	hypothetical protein TRAPUB_11382 [Trametes pubescens]
Dmel_0027364_Six4_Six4_Source_FlyBase_0027364_HG_814	gi|226508164|ref|NP_001140490.1|	36.62	0.037	47.0	uncharacterized protein LOC100272551 [Zea mays]
Dmel_0027364_Six4_Six4_Source_FlyBase_0027364_HG_814	gi|326496765|dbj|BAJ98409.1|	39.71	0.038	47.0	predicted protein [Hordeum vulgare subsp. vulgare]
Dmel_0027364_Six4_Six4_Source_FlyBase_0027364_HG_814	gi|1111907243|gb|OJJ73106.1|	64.52	0.038	47.0	hypothetical protein ASPBRDRAFT_88698, partial [Aspergillus brasiliensis CBS 101740]
Dmel_0027364_Six4_Six4_Source_FlyBase_0027364_HG_814	gi|260183698|gb|ACX35971.1|	39.71	0.039	47.0	bell-like homeodomain protein [Hordeum vulgare subsp. vulgare]
Dmel_0027364_Six4_Six4_Source_FlyBase_0027364_HG_814	gi|13752409|gb|AAK38646.1|AF334759_1	39.71	0.039	47.0	homeodomain protein JUBEL2 [Hordeum vulgare subsp. vulgare]
Dmel_0027364_Six4_Six4_Source_FlyBase_0027364_HG_814	gi|1142678375|gb|ONM36418.1|	58.33	0.039	45.8	BEL1-like homeodomain protein 9 [Zea mays]
Dmel_0027364_Six4_Six4_Source_FlyBase_0027364_HG_814	gi|1026264488|gb|OAC97653.1|	58.06	0.040	43.5	Homeodomain-like DNA binding domain-containing transcription factor, partial [Mucor circinelloides f. lusitanicus CBS 277.49]
Dmel_0027364_Six4_Six4_Source_FlyBase_0027364_HG_814	gi|1098995225|gb|JAU32372.1|	50.00	0.040	47.4	hypothetical protein LC_TR8752_c0_g1_i1_g.30232 [Noccaea caerulescens]
Dmel_0027364_Six4_Six4_Source_FlyBase_0027364_HG_814	gi|1099277031|gb|JAU89438.1|	50.00	0.040	47.4	hypothetical protein MP_TR7983_c0_g1_i1_g.25621 [Noccaea caerulescens]
Dmel_0027364_Six4_Six4_Source_FlyBase_0027364_HG_814	gi|330924038|ref|XP_003300486.1|	39.22	0.040	47.4	hypothetical protein PTT_11733 [Pyrenophora teres f. teres 0-1]
Dmel_0027364_Six4_Six4_Source_FlyBase_0027364_HG_814	gi|1045396784|dbj|GAU21532.1|	39.62	0.040	44.3	hypothetical protein TSUD_34950 [Trifolium subterraneum]
Dmel_0027364_Six4_Six4_Source_FlyBase_0027364_HG_814	gi|1098955598|gb|JAU22845.1|	50.00	0.040	47.4	hypothetical protein GA_TR8922_c0_g1_i1_g.28460 [Noccaea caerulescens]
Dmel_0027364_Six4_Six4_Source_FlyBase_0027364_HG_814	gi|597578507|ref|XP_007292310.1|	48.65	0.041	46.6	homeobox domain-containing protein [Marssonina brunnea f. sp. 'multigermtubi' MB_m1]
Dmel_0027364_Six4_Six4_Source_FlyBase_0027364_HG_814	gi|630023416|ref|XP_007834776.1|	51.35	0.041	46.6	hypothetical protein PFICI_08004 [Pestalotiopsis fici W106-1]
Dmel_0027364_Six4_Six4_Source_FlyBase_0027364_HG_814	gi|927410849|ref|XP_013951263.1|	52.78	0.041	46.6	hypothetical protein TRIVIDRAFT_66021 [Trichoderma virens Gv29-8]
Dmel_0027364_Six4_Six4_Source_FlyBase_0027364_HG_814	gi|628824805|ref|XP_007762706.1|	30.88	0.041	47.0	hypothetical protein CONPUDRAFT_69445 [Coniophora puteana RWD-64-598 SS2]
Dmel_0027364_Six4_Six4_Source_FlyBase_0027364_HG_814	gi|823718884|gb|AKI80488.1|	43.75	0.041	46.6	putative homeobox protein [Acanthamoeba polyphaga mimivirus]
Dmel_0027364_Six4_Six4_Source_FlyBase_0027364_HG_814	gi|1099216390|gb|JAU75426.1|	50.00	0.041	47.0	hypothetical protein LE_TR802_c0_g1_i1_g.2210 [Noccaea caerulescens]
Dmel_0027364_Six4_Six4_Source_FlyBase_0027364_HG_814	gi|909607820|gb|KNE98144.1|	51.22	0.042	47.0	hypothetical protein PSTG_08608 [Puccinia striiformis f. sp. tritici PST-78]
Dmel_0027364_Six4_Six4_Source_FlyBase_0027364_HG_814	gi|1102191346|ref|XP_019024845.1|	61.29	0.042	44.7	Homeodomain-like protein [Saitoella complicata NRRL Y-17804]
Dmel_0027364_Six4_Six4_Source_FlyBase_0027364_HG_814	gi|573980261|ref|XP_006668073.1|	47.73	0.042	47.0	homeobox and C2H2 transcription factor, putative [Cordyceps militaris CM01]
Dmel_0027364_Six4_Six4_Source_FlyBase_0027364_HG_814	gi|1153489702|gb|OPB41532.1|	52.78	0.042	46.6	hypothetical protein A0O28_0082520 [Trichoderma guizhouense]
Dmel_0027364_Six4_Six4_Source_FlyBase_0027364_HG_814	gi|384490285|gb|EIE81507.1|	61.29	0.043	45.8	hypothetical protein RO3G_06212 [Rhizopus delemar RA 99-880]
Dmel_0027364_Six4_Six4_Source_FlyBase_0027364_HG_814	gi|1021589231|ref|NP_001310858.1|	38.24	0.043	47.0	uncharacterized protein LOC100502401 [Zea mays]
Dmel_0027364_Six4_Six4_Source_FlyBase_0027364_HG_814	gi|242088147|ref|XP_002439906.1|	38.24	0.043	47.0	hypothetical protein SORBIDRAFT_09g022270 [Sorghum bicolor]
Dmel_0027364_Six4_Six4_Source_FlyBase_0027364_HG_814	gi|514749557|ref|XP_004961888.1|	38.24	0.044	47.0	PREDICTED: BEL1-like homeodomain protein 9 [Setaria italica]
Dmel_0027364_Six4_Six4_Source_FlyBase_0027364_HG_814	gi|258958638|gb|ACV88386.1|	30.43	0.044	46.2	class I knox protein [Fragaria x ananassa]
Dmel_0027364_Six4_Six4_Source_FlyBase_0027364_HG_814	gi|671688543|emb|CDS02861.1|	64.52	0.044	45.8	hypothetical protein LRAMOSA00264 [Lichtheimia ramosa]
Dmel_0027364_Six4_Six4_Source_FlyBase_0027364_HG_814	gi|1070975083|gb|OEL33062.1|	38.24	0.045	47.0	BEL1-like homeodomain protein 9 [Dichanthelium oligosanthes]
Dmel_0027364_Six4_Six4_Source_FlyBase_0027364_HG_814	gi|255719654|ref|XP_002556107.1|	50.00	0.045	45.8	KLTH0H05236p [Lachancea thermotolerans]
Dmel_0027364_Six4_Six4_Source_FlyBase_0027364_HG_814	gi|667725691|gb|KFA67407.1|	32.98	0.045	46.6	hypothetical protein S40285_00213 [Stachybotrys chlorohalonata IBT 40285]
Dmel_0027364_Six4_Six4_Source_FlyBase_0027364_HG_814	gi|1000228483|gb|KXJ97483.1|	52.78	0.045	46.6	hypothetical protein Micbo1qcDRAFT_171164 [Microdochium bolleyi]
Dmel_0027364_Six4_Six4_Source_FlyBase_0027364_HG_814	gi|661185481|emb|CDH52125.1|	61.29	0.045	45.4	predicted protein [Lichtheimia corymbifera JMRC:FSU:9682]
Dmel_0027364_Six4_Six4_Source_FlyBase_0027364_HG_814	gi|1027066096|ref|XP_016642236.1|	51.35	0.045	46.6	Homeobox domain-containing protein [Scedosporium apiospermum]
Dmel_0027364_Six4_Six4_Source_FlyBase_0027364_HG_814	gi|1049477155|emb|SCB64761.1|	51.35	0.048	46.6	unnamed protein product [Fusarium graminearum]
Dmel_0027364_Six4_Six4_Source_FlyBase_0027364_HG_814	gi|530845281|gb|AGT52115.1|	53.12	0.049	43.9	putative lignin regulation, partial [Salix viminalis]
Dmel_0027364_Six4_Six4_Source_FlyBase_0027364_HG_814	gi|972139095|gb|KUI65344.1|	51.35	0.049	46.6	Homeobox protein PKNOX1 [Valsa mali]
Dmel_0027364_Six4_Six4_Source_FlyBase_0027364_HG_814	gi|1000776226|gb|KXN67601.1|	46.67	0.049	45.1	hypothetical protein CONCODRAFT_10291 [Conidiobolus coronatus NRRL 28638]
Dmel_0027364_Six4_Six4_Source_FlyBase_0027364_HG_814	gi|242059233|ref|XP_002458762.1|	38.24	0.049	46.6	hypothetical protein SORBIDRAFT_03g039840 [Sorghum bicolor]
Dmel_0027364_Six4_Six4_Source_FlyBase_0027364_HG_814	gi|255542896|ref|XP_002512511.1|	40.30	0.049	46.2	PREDICTED: homeobox protein knotted-1-like 1 [Ricinus communis]
Dmel_0027364_Six4_Six4_Source_FlyBase_0027364_HG_814	gi|596546153|gb|EYB26153.1|	51.35	0.050	46.6	hypothetical protein FG05_05475 [Fusarium graminearum]
Dmel_0027364_Six4_Six4_Source_FlyBase_0027364_HG_814	gi|758203313|ref|XP_011324016.1|	51.35	0.050	46.6	hypothetical protein FGSG_05475 [Fusarium graminearum PH-1]
Dmel_0027364_Six4_Six4_Source_FlyBase_0027364_HG_814	gi|685855785|ref|XP_009254925.1|	51.35	0.050	46.6	PTH12 [Fusarium pseudograminearum CS3096]
Dmel_0027364_Six4_Six4_Source_FlyBase_0027364_HG_814	gi|530845265|gb|AGT52107.1|	53.12	0.050	43.9	putative lignin regulation, partial [Salix x smithiana]
Dmel_0027364_Six4_Six4_Source_FlyBase_0027364_HG_814	gi|972130124|gb|KUI58802.1|	51.35	0.050	46.6	Homeobox protein PKNOX1 [Valsa mali var. pyri]
Dmel_0027364_Six4_Six4_Source_FlyBase_0027364_HG_814	gi|1044610390|gb|OCB84950.1|	52.63	0.051	47.0	hypothetical protein A7U60_g7904 [Sanghuangporus baumii]
Dmel_0027364_Six4_Six4_Source_FlyBase_0027364_HG_814	gi|908391773|gb|KND92399.1|	51.35	0.051	46.6	Homeobox protein PKNOX1 [Tolypocladium ophioglossoides CBS 100239]
Dmel_0027364_Six4_Six4_Source_FlyBase_0027364_HG_814	gi|695047498|ref|XP_009411630.1|	51.35	0.051	46.2	PREDICTED: homeobox protein knotted-1-like 1 [Musa acuminata subsp. malaccensis]
Dmel_0027364_Six4_Six4_Source_FlyBase_0027364_HG_814	gi|682354841|gb|KFY45065.1|	45.83	0.052	44.3	hypothetical protein V494_01166, partial [Pseudogymnoascus sp. VKM F-4513 (FW-928)]
Dmel_0027364_Six4_Six4_Source_FlyBase_0027364_HG_814	gi|1040028310|gb|OBS21037.1|	51.35	0.053	46.2	hypothetical protein FPOA_07377 [Fusarium poae]
Dmel_0027364_Six4_Six4_Source_FlyBase_0027364_HG_814	gi|523780074|gb|EPR79442.1|	34.00	0.053	44.7	Homeobox domain protein [Spraguea lophii 42_110]
Dmel_0027364_Six4_Six4_Source_FlyBase_0027364_HG_814	gi|530845307|gb|AGT52128.1|	53.12	0.053	43.9	putative lignin regulation, partial [Salix herbacea]
Dmel_0027364_Six4_Six4_Source_FlyBase_0027364_HG_814	gi|530845299|gb|AGT52124.1|	53.12	0.053	43.9	putative lignin regulation, partial [Salix herbacea]
Dmel_0027364_Six4_Six4_Source_FlyBase_0027364_HG_814	gi|1092979431|ref|XP_018752841.1|	51.35	0.053	46.2	hypothetical protein FVEG_07056 [Fusarium verticillioides 7600]
Dmel_0027364_Six4_Six4_Source_FlyBase_0027364_HG_814	gi|661183877|emb|CDH53748.1|	64.52	0.053	45.8	predicted protein [Lichtheimia corymbifera JMRC:FSU:9682]
Dmel_0027364_Six4_Six4_Source_FlyBase_0027364_HG_814	gi|751347071|gb|KIL84793.1|	51.35	0.054	46.2	hypothetical protein FAVG1_12021 [Fusarium avenaceum]
Dmel_0027364_Six4_Six4_Source_FlyBase_0027364_HG_814	gi|643708471|gb|KDP23387.1|	37.31	0.055	44.3	hypothetical protein JCGZ_23220 [Jatropha curcas]
Dmel_0027364_Six4_Six4_Source_FlyBase_0027364_HG_814	gi|682257753|gb|KFX86584.1|	45.83	0.056	44.7	hypothetical protein O988_09490, partial [Pseudogymnoascus sp. VKM F-3808]
Dmel_0027364_Six4_Six4_Source_FlyBase_0027364_HG_814	gi|1111884327|gb|OJJ52897.1|	45.76	0.056	46.2	hypothetical protein ASPSYDRAFT_113613, partial [Aspergillus sydowii CBS 593.65]
Dmel_0027364_Six4_Six4_Source_FlyBase_0027364_HG_814	gi|293330417|dbj|BAJ04689.1|	38.24	0.056	46.6	BEL1-type homeodomain protein [Triticum aestivum]
Dmel_0027364_Six4_Six4_Source_FlyBase_0027364_HG_814	gi|475673130|gb|EMT70253.1|	51.35	0.057	46.2	Homeobox protein PKNOX2 [Fusarium oxysporum f. sp. cubense race 4]
Dmel_0027364_Six4_Six4_Source_FlyBase_0027364_HG_814	gi|342879086|gb|EGU80360.1|	51.35	0.057	46.2	hypothetical protein FOXB_09108 [Fusarium oxysporum Fo5176]
Dmel_0027364_Six4_Six4_Source_FlyBase_0027364_HG_814	gi|802542986|ref|XP_012081814.1|	34.04	0.057	45.8	PREDICTED: homeobox-leucine zipper protein HAT5 [Jatropha curcas]
Dmel_0027364_Six4_Six4_Source_FlyBase_0027364_HG_814	gi|927753916|gb|KPA37735.1|	51.35	0.057	46.2	homeobox protein [Fusarium langsethiae]
Dmel_0027364_Six4_Six4_Source_FlyBase_0027364_HG_814	gi|682288919|gb|KFY06432.1|	52.78	0.058	43.9	hypothetical protein V492_08042, partial [Pseudogymnoascus sp. VKM F-4246]
Dmel_0027364_Six4_Six4_Source_FlyBase_0027364_HG_814	gi|530845295|gb|AGT52122.1|	53.12	0.058	43.9	putative lignin regulation, partial [Salix herbacea]
Dmel_0027364_Six4_Six4_Source_FlyBase_0027364_HG_814	gi|691786222|emb|CDO76879.1|	35.90	0.058	46.6	hypothetical protein BN946_scf184591.g4 [Trametes cinnabarina]
Dmel_0027364_Six4_Six4_Source_FlyBase_0027364_HG_814	gi|591473993|gb|EXM05205.1|	51.35	0.059	46.2	hypothetical protein FOIG_05208 [Fusarium oxysporum f. sp. cubense tropical race 4 54006]
Dmel_0027364_Six4_Six4_Source_FlyBase_0027364_HG_814	gi|829111917|gb|KLO88385.1|	51.35	0.059	46.2	uncharacterized protein LW93_5557 [Fusarium fujikuroi]
Dmel_0027364_Six4_Six4_Source_FlyBase_0027364_HG_814	gi|1021055516|emb|SAM08975.1|	40.32	0.059	43.9	hypothetical protein [Absidia glauca]
Dmel_0027364_Six4_Six4_Source_FlyBase_0027364_HG_814	gi|587741161|gb|EXA38877.1|	51.35	0.059	46.2	hypothetical protein FOVG_10648 [Fusarium oxysporum f. sp. pisi HDV247]
Dmel_0027364_Six4_Six4_Source_FlyBase_0027364_HG_814	gi|1111486638|emb|CZR41194.1|	51.35	0.059	46.2	uncharacterized protein FPRO_10783 [Fusarium proliferatum ET1]
Dmel_0027364_Six4_Six4_Source_FlyBase_0027364_HG_814	gi|1111473245|emb|CVK94021.1|	51.35	0.059	46.2	uncharacterized protein FPRN_10391 [Fusarium proliferatum]
Dmel_0027364_Six4_Six4_Source_FlyBase_0027364_HG_814	gi|517320768|emb|CCT71334.1|	51.35	0.059	46.2	uncharacterized protein FFUJ_08605 [Fusarium fujikuroi IMI 58289]
Dmel_0027364_Six4_Six4_Source_FlyBase_0027364_HG_814	gi|1050834209|gb|OCW32332.1|	52.78	0.059	46.2	homeobox domain-containing protein [Diaporthe helianthi]
Dmel_0027364_Six4_Six4_Source_FlyBase_0027364_HG_814	gi|587688310|gb|EWZ34915.1|	51.35	0.060	46.2	hypothetical protein FOZG_12723 [Fusarium oxysporum Fo47]
Dmel_0027364_Six4_Six4_Source_FlyBase_0027364_HG_814	gi|1035385636|gb|OAX42103.1|	31.25	0.060	46.6	hypothetical protein K503DRAFT_854204 [Rhizopogon vinicolor AM-OR11-026]
Dmel_0027364_Six4_Six4_Source_FlyBase_0027364_HG_814	gi|587664432|gb|EWY86773.1|	51.35	0.060	46.2	hypothetical protein FOYG_11167 [Fusarium oxysporum FOSC 3-a]
Dmel_0027364_Six4_Six4_Source_FlyBase_0027364_HG_814	gi|641850348|gb|KDO69221.1|	38.57	0.060	45.8	hypothetical protein CISIN_1g040555mg, partial [Citrus sinensis]
Dmel_0027364_Six4_Six4_Source_FlyBase_0027364_HG_814	gi|1149813222|ref|XP_020165654.1|	38.24	0.061	46.2	BEL1-like homeodomain protein 9 [Aegilops tauschii subsp. tauschii]
Dmel_0027364_Six4_Six4_Source_FlyBase_0027364_HG_814	gi|1070349982|ref|XP_018246658.1|	51.35	0.061	46.2	hypothetical protein FOXG_09424 [Fusarium oxysporum f. sp. lycopersici 4287]
Dmel_0027364_Six4_Six4_Source_FlyBase_0027364_HG_814	gi|591454248|gb|EXL86507.1|	51.35	0.061	46.2	hypothetical protein FOPG_02056 [Fusarium oxysporum f. sp. conglutinans race 2 54008]
Dmel_0027364_Six4_Six4_Source_FlyBase_0027364_HG_814	gi|514784368|ref|XP_004970574.1|	38.24	0.061	46.6	PREDICTED: BEL1-like homeodomain protein 9 [Setaria italica]
Dmel_0027364_Six4_Six4_Source_FlyBase_0027364_HG_814	gi|669028826|emb|CDM82762.1|	39.71	0.061	46.6	unnamed protein product [Triticum aestivum]
Dmel_0027364_Six4_Six4_Source_FlyBase_0027364_HG_814	gi|701770523|gb|KGQ05467.1|	51.35	0.062	46.2	Homeobox protein PKNOX1 [Beauveria bassiana D1-5]
Dmel_0027364_Six4_Six4_Source_FlyBase_0027364_HG_814	gi|590035703|gb|EXK37561.1|	51.35	0.062	46.2	hypothetical protein FOMG_08256 [Fusarium oxysporum f. sp. melonis 26406]
Dmel_0027364_Six4_Six4_Source_FlyBase_0027364_HG_814	gi|1024752824|gb|KZZ91847.1|	50.00	0.063	45.4	Homeodomain-related protein [Ascosphaera apis ARSEF 7405]
Dmel_0027364_Six4_Six4_Source_FlyBase_0027364_HG_814	gi|1147631995|gb|OOF97557.1|	55.56	0.063	46.2	hypothetical protein ASPCADRAFT_514493 [Aspergillus carbonarius ITEM 5010]
Dmel_0027364_Six4_Six4_Source_FlyBase_0027364_HG_814	gi|1149838250|ref|XP_020175344.1|	39.71	0.063	46.2	BEL1-like homeodomain protein 9 [Aegilops tauschii subsp. tauschii]
Dmel_0027364_Six4_Six4_Source_FlyBase_0027364_HG_814	gi|323305013|gb|EGA58767.1|	54.05	0.063	44.7	Tos8p [Saccharomyces cerevisiae FostersB]
Dmel_0027364_Six4_Six4_Source_FlyBase_0027364_HG_814	gi|684169524|ref|XP_009158633.1|	38.98	0.064	45.8	hypothetical protein, variant [Exophiala dermatitidis NIH/UT8656]
Dmel_0027364_Six4_Six4_Source_FlyBase_0027364_HG_814	gi|573944295|ref|XP_006654500.1|	38.24	0.064	46.2	PREDICTED: BEL1-like homeodomain protein 9 [Oryza brachyantha]
Dmel_0027364_Six4_Six4_Source_FlyBase_0027364_HG_814	gi|125552568|gb|EAY98277.1|	38.24	0.064	46.2	hypothetical protein OsI_20184 [Oryza sativa Indica Group]
Dmel_0027364_Six4_Six4_Source_FlyBase_0027364_HG_814	gi|758362891|emb|CEP14656.1|	44.07	0.064	46.2	hypothetical protein [Parasitella parasitica]
Dmel_0027364_Six4_Six4_Source_FlyBase_0027364_HG_814	gi|293330419|dbj|BAJ04690.1|	39.71	0.064	46.2	BEL1-type homeodomain protein [Triticum aestivum]
Dmel_0027364_Six4_Six4_Source_FlyBase_0027364_HG_814	gi|827766069|gb|KLO20648.1|	27.69	0.065	45.8	hypothetical protein SCHPADRAFT_15582 [Schizopora paradoxa]
Dmel_0027364_Six4_Six4_Source_FlyBase_0027364_HG_814	gi|567881953|ref|XP_006433535.1|	36.62	0.065	45.8	hypothetical protein CICLE_v10001779mg [Citrus clementina]
Dmel_0027364_Six4_Six4_Source_FlyBase_0027364_HG_814	gi|307950977|gb|ADN97191.1|	26.26	0.065	46.2	A2 mating-type protein [Phanerochaete chrysosporium]
Dmel_0027364_Six4_Six4_Source_FlyBase_0027364_HG_814	gi|930808542|gb|ALG04697.1|	48.65	0.066	45.4	class I knotted-1-like 8 homeobox transcription factor [Pisum sativum]
Dmel_0027364_Six4_Six4_Source_FlyBase_0027364_HG_814	gi|1025678423|gb|OAA65740.1|	48.65	0.066	46.2	homeobox transcription factor [Sporothrix insectorum RCEF 264]
Dmel_0027364_Six4_Six4_Source_FlyBase_0027364_HG_814	gi|1111499665|emb|CVL01186.1|	51.35	0.066	46.2	uncharacterized protein FMAN_10362 [Fusarium mangiferae]
Dmel_0027364_Six4_Six4_Source_FlyBase_0027364_HG_814	gi|584476884|gb|EWH18631.1|	45.00	0.066	45.4	Tos8p [Saccharomyces cerevisiae P283]
Dmel_0027364_Six4_Six4_Source_FlyBase_0027364_HG_814	gi|667647551|ref|XP_008595607.1|	51.35	0.066	45.8	homeobox domain-containing protein [Beauveria bassiana ARSEF 2860]
Dmel_0027364_Six4_Six4_Source_FlyBase_0027364_HG_814	gi|915147540|ref|XP_013310034.1|	52.78	0.068	45.8	hypothetical protein, variant 2 [Exophiala xenobiotica]
Dmel_0027364_Six4_Six4_Source_FlyBase_0027364_HG_814	gi|290350518|dbj|BAI78229.1|	38.24	0.069	46.2	putative transcription factor qSH-1 [Oryza rufipogon]
Dmel_0027364_Six4_Six4_Source_FlyBase_0027364_HG_814	gi|597575637|ref|XP_007290875.1|	53.85	0.069	46.2	homeobox and C2H2 transcription factor [Marssonina brunnea f. sp. 'multigermtubi' MB_m1]
Dmel_0027364_Six4_Six4_Source_FlyBase_0027364_HG_814	gi|222631815|gb|EEE63947.1|	38.24	0.069	46.2	hypothetical protein OsJ_18772 [Oryza sativa Japonica Group]
Dmel_0027364_Six4_Six4_Source_FlyBase_0027364_HG_814	gi|1002266781|ref|XP_015637721.1|	38.24	0.070	46.2	PREDICTED: BEL1-like homeodomain protein 9 [Oryza sativa Japonica Group]
Dmel_0027364_Six4_Six4_Source_FlyBase_0027364_HG_814	gi|290350500|dbj|BAI78220.1|	38.24	0.070	46.2	putative transcription factor qSH-1 [Oryza rufipogon]
Dmel_0027364_Six4_Six4_Source_FlyBase_0027364_HG_814	gi|684169522|ref|XP_009158632.1|	38.98	0.070	45.8	hypothetical protein HMPREF1120_06185 [Exophiala dermatitidis NIH/UT8656]
Dmel_0027364_Six4_Six4_Source_FlyBase_0027364_HG_814	gi|743889111|ref|XP_010910776.1|	43.48	0.070	44.3	PREDICTED: homeobox protein knotted-1-like 1 [Elaeis guineensis]
Dmel_0027364_Six4_Six4_Source_FlyBase_0027364_HG_814	gi|326496477|dbj|BAJ94700.1|	38.24	0.070	46.2	predicted protein [Hordeum vulgare subsp. vulgare]
Dmel_0027364_Six4_Six4_Source_FlyBase_0027364_HG_814	gi|159492482|gb|ABW97427.1|	38.24	0.070	46.2	putative transcription factor qSH-1 [Oryza rufipogon]
Dmel_0027364_Six4_Six4_Source_FlyBase_0027364_HG_814	gi|1103358694|gb|OJA20670.1|	31.25	0.071	46.2	homeodomain transcription factor protein [Rhizopogon vesiculosus]
Dmel_0027364_Six4_Six4_Source_FlyBase_0027364_HG_814	gi|568836334|ref|XP_006472199.1|	37.14	0.071	45.8	PREDICTED: homeobox protein knotted-1-like 1 [Citrus sinensis]
Dmel_0027364_Six4_Six4_Source_FlyBase_0027364_HG_814	gi|290350494|dbj|BAI78217.1|	38.24	0.071	46.2	putative transcription factor qSH-1 [Oryza rufipogon]
Dmel_0027364_Six4_Six4_Source_FlyBase_0027364_HG_814	gi|1032897524|gb|OAQ97840.1|	51.35	0.071	45.8	hypothetical protein LLEC1_00034 [Cordyceps confragosa]
Dmel_0027364_Six4_Six4_Source_FlyBase_0027364_HG_814	gi|1102717631|gb|OIW16241.1|	48.65	0.071	45.4	hypothetical protein TanjilG_18956 [Lupinus angustifolius]
Dmel_0027364_Six4_Six4_Source_FlyBase_0027364_HG_814	gi|396501252|ref|XP_003845939.1|	37.88	0.071	46.2	hypothetical protein LEMA_P012470.1 [Leptosphaeria maculans JN3]
Dmel_0027364_Six4_Six4_Source_FlyBase_0027364_HG_814	gi|1013938236|gb|KYQ91929.1|	54.05	0.071	45.8	hypothetical protein DLAC_07167 [Dictyostelium lacteum]
Dmel_0027364_Six4_Six4_Source_FlyBase_0027364_HG_814	gi|430811853|emb|CCJ30709.1|	39.58	0.071	44.7	unnamed protein product [Pneumocystis jirovecii]
Dmel_0027364_Six4_Six4_Source_FlyBase_0027364_HG_814	gi|960471426|ref|XP_003568329.2|	38.24	0.072	46.2	PREDICTED: BEL1-like homeodomain protein 9 [Brachypodium distachyon]
Dmel_0027364_Six4_Six4_Source_FlyBase_0027364_HG_814	gi|159492484|gb|ABW97428.1|	38.24	0.072	46.2	putative transcription factor qSH-1 [Oryza rufipogon]
Dmel_0027364_Six4_Six4_Source_FlyBase_0027364_HG_814	gi|587728294|gb|EWZ99631.1|	33.73	0.072	46.2	hypothetical protein FOWG_00061 [Fusarium oxysporum f. sp. lycopersici MN25]
Dmel_0027364_Six4_Six4_Source_FlyBase_0027364_HG_814	gi|19352101|dbj|BAB85942.1|	38.24	0.072	46.2	qSH-1 [Oryza sativa Indica Group]
Dmel_0027364_Six4_Six4_Source_FlyBase_0027364_HG_814	gi|1002224759|ref|XP_015641948.1|	38.24	0.072	46.2	PREDICTED: BEL1-like homeodomain protein 9 [Oryza sativa Japonica Group]
Dmel_0027364_Six4_Six4_Source_FlyBase_0027364_HG_814	gi|290350482|dbj|BAI78211.1|	38.24	0.072	46.2	putative transcription factor qSH-1 [Oryza rufipogon]
Dmel_0027364_Six4_Six4_Source_FlyBase_0027364_HG_814	gi|290350468|dbj|BAI78204.1|	38.24	0.072	46.2	putative transcription factor qSH-1 [Oryza rufipogon]
Dmel_0027364_Six4_Six4_Source_FlyBase_0027364_HG_814	gi|159492488|gb|ABW97430.1|	38.24	0.072	46.2	putative transcription factor qSH-1 [Oryza nivara]
Dmel_0027364_Six4_Six4_Source_FlyBase_0027364_HG_814	gi|159492486|gb|ABW97429.1|	38.24	0.072	46.2	putative transcription factor qSH-1 [Oryza rufipogon]
Dmel_0027364_Six4_Six4_Source_FlyBase_0027364_HG_814	gi|125528380|gb|EAY76494.1|	38.24	0.072	46.2	hypothetical protein OsI_04434 [Oryza sativa Indica Group]
Dmel_0027364_Six4_Six4_Source_FlyBase_0027364_HG_814	gi|915147561|ref|XP_013310037.1|	52.78	0.073	45.8	hypothetical protein PV05_11128 [Exophiala xenobiotica]
Dmel_0027364_Six4_Six4_Source_FlyBase_0027364_HG_814	gi|290350484|dbj|BAI78212.1|	38.24	0.073	46.2	putative transcription factor qSH-1 [Oryza rufipogon]
Dmel_0027364_Six4_Six4_Source_FlyBase_0027364_HG_814	gi|159492493|gb|ABW97432.1|	38.24	0.073	46.2	putative transcription factor qSH-1 [Oryza nivara]
Dmel_0027364_Six4_Six4_Source_FlyBase_0027364_HG_814	gi|475556191|gb|EMT12590.1|	39.71	0.073	46.2	BEL1-like homeodomain protein 9 [Aegilops tauschii]
Dmel_0027364_Six4_Six4_Source_FlyBase_0027364_HG_814	gi|1117476817|ref|XP_019434116.1|	48.65	0.074	45.4	PREDICTED: homeobox protein SBH1-like [Lupinus angustifolius]
Dmel_0027364_Six4_Six4_Source_FlyBase_0027364_HG_814	gi|290350474|dbj|BAI78207.1|	38.24	0.075	46.2	putative transcription factor qSH-1 [Oryza rufipogon]
Dmel_0027364_Six4_Six4_Source_FlyBase_0027364_HG_814	gi|290350508|dbj|BAI78224.1|	38.24	0.075	46.2	putative transcription factor qSH-1 [Oryza rufipogon]
Dmel_0027364_Six4_Six4_Source_FlyBase_0027364_HG_814	gi|159492478|gb|ABW97425.1|	38.24	0.075	46.2	putative transcription factor qSH-1 [Oryza rufipogon]
Dmel_0027364_Six4_Six4_Source_FlyBase_0027364_HG_814	gi|530542748|gb|EQB61824.1|	44.74	0.075	43.1	homeodomain protein class 1 [Nosema apis BRL 01]
Dmel_0027364_Six4_Six4_Source_FlyBase_0027364_HG_814	gi|591423178|gb|EXL58315.1|	33.73	0.075	46.2	hypothetical protein FOCG_01868 [Fusarium oxysporum f. sp. radicis-lycopersici 26381]
Dmel_0027364_Six4_Six4_Source_FlyBase_0027364_HG_814	gi|1070317878|ref|XP_018241090.1|	33.73	0.075	46.2	hypothetical protein FOXG_19091 [Fusarium oxysporum f. sp. lycopersici 4287]
Dmel_0027364_Six4_Six4_Source_FlyBase_0027364_HG_814	gi|759203105|gb|KIV80525.1|	50.00	0.075	45.8	hypothetical protein PV11_08018 [Exophiala sideris]
Dmel_0027364_Six4_Six4_Source_FlyBase_0027364_HG_814	gi|748491136|ref|XP_011119412.1|	51.16	0.075	45.8	hypothetical protein AOL_s00043g624 [Arthrobotrys oligospora ATCC 24927]
Dmel_0027364_Six4_Six4_Source_FlyBase_0027364_HG_814	gi|682271188|gb|KFX95118.1|	45.83	0.076	44.7	hypothetical protein V490_04015, partial [Pseudogymnoascus sp. VKM F-3557]
Dmel_0027364_Six4_Six4_Source_FlyBase_0027364_HG_814	gi|587696672|gb|EWZ43277.1|	33.73	0.076	46.2	hypothetical protein FOZG_07981 [Fusarium oxysporum Fo47]
Dmel_0027364_Six4_Six4_Source_FlyBase_0027364_HG_814	gi|667833474|ref|XP_007780906.1|	52.63	0.076	45.1	hypothetical protein W97_04827 [Coniosporium apollinis CBS 100218]
Dmel_0027364_Six4_Six4_Source_FlyBase_0027364_HG_814	gi|587728293|gb|EWZ99630.1|	33.73	0.076	46.2	hypothetical protein FOWG_00061 [Fusarium oxysporum f. sp. lycopersici MN25]
Dmel_0027364_Six4_Six4_Source_FlyBase_0027364_HG_814	gi|470247455|ref|XP_004357455.1|	46.67	0.077	45.8	homeobox transcription factor [Dictyostelium fasciculatum]
Dmel_0027364_Six4_Six4_Source_FlyBase_0027364_HG_814	gi|814597047|gb|KKF92152.1|	46.94	0.077	45.8	Homeobox protein TGIF2 [Ceratocystis platani]
Dmel_0027364_Six4_Six4_Source_FlyBase_0027364_HG_814	gi|1009182615|ref|XP_015872810.1|	41.51	0.078	43.9	PREDICTED: homeobox protein knotted-1-like 5, partial [Ziziphus jujuba]
Dmel_0027364_Six4_Six4_Source_FlyBase_0027364_HG_814	gi|591423177|gb|EXL58314.1|	33.73	0.078	46.2	hypothetical protein FOCG_01868 [Fusarium oxysporum f. sp. radicis-lycopersici 26381]
Dmel_0027364_Six4_Six4_Source_FlyBase_0027364_HG_814	gi|1002839959|ref|XP_015688150.1|	38.24	0.078	46.2	PREDICTED: BEL1-like homeodomain protein 9, partial [Oryza brachyantha]
Dmel_0027364_Six4_Six4_Source_FlyBase_0027364_HG_814	gi|587696671|gb|EWZ43276.1|	33.73	0.078	46.2	hypothetical protein FOZG_07981 [Fusarium oxysporum Fo47]
Dmel_0027364_Six4_Six4_Source_FlyBase_0027364_HG_814	gi|357125864|ref|XP_003564609.1|	40.62	0.079	46.2	PREDICTED: BEL1-like homeodomain protein 9 [Brachypodium distachyon]
Dmel_0027364_Six4_Six4_Source_FlyBase_0027364_HG_814	gi|1021519681|ref|XP_016203259.1|	32.99	0.079	45.4	PREDICTED: homeobox-leucine zipper protein HAT5 [Arachis ipaensis]
Dmel_0027364_Six4_Six4_Source_FlyBase_0027364_HG_814	gi|568866391|ref|XP_006486540.1|	38.57	0.079	45.8	PREDICTED: BEL1-like homeodomain protein 9 [Citrus sinensis]
Dmel_0027364_Six4_Six4_Source_FlyBase_0027364_HG_814	gi|501756123|emb|CCX35411.1|	51.02	0.079	45.1	putative Homeobox transcription factor [Taphrina deformans PYCC 5710]
Dmel_0027364_Six4_Six4_Source_FlyBase_0027364_HG_814	gi|748506312|ref|XP_011111710.1|	51.16	0.080	45.8	hypothetical protein H072_5904 [Dactylellina haptotyla CBS 200.50]
Dmel_0027364_Six4_Six4_Source_FlyBase_0027364_HG_814	gi|929748987|ref|XP_014149477.1|	29.41	0.080	46.2	hypothetical protein SARC_11902 [Sphaeroforma arctica JP610]
Dmel_0027364_Six4_Six4_Source_FlyBase_0027364_HG_814	gi|920638354|gb|KOM19559.1|	48.89	0.081	46.2	hypothetical protein XA68_3914 [Ophiocordyceps unilateralis]
Dmel_0027364_Six4_Six4_Source_FlyBase_0027364_HG_814	gi|671690300|emb|CDS05040.1|	64.52	0.081	45.4	hypothetical protein LRAMOSA07569 [Lichtheimia ramosa]
Dmel_0027364_Six4_Six4_Source_FlyBase_0027364_HG_814	gi|641851747|gb|KDO70617.1|	27.38	0.081	46.2	hypothetical protein CISIN_1g005514mg [Citrus sinensis]
Dmel_0027364_Six4_Six4_Source_FlyBase_0027364_HG_814	gi|749761734|gb|KII86569.1|	53.85	0.081	45.8	hypothetical protein PLICRDRAFT_30848 [Plicaturopsis crispa FD-325 SS-3]
Dmel_0027364_Six4_Six4_Source_FlyBase_0027364_HG_814	gi|661186159|emb|CDH51521.1|	64.52	0.082	45.4	hypothetical protein RO3G_07216 [Lichtheimia corymbifera JMRC:FSU:9682]
Dmel_0027364_Six4_Six4_Source_FlyBase_0027364_HG_814	gi|302822121|ref|XP_002992720.1|	56.25	0.083	45.4	hypothetical protein SELMODRAFT_450988 [Selaginella moellendorffii]
Dmel_0027364_Six4_Six4_Source_FlyBase_0027364_HG_814	gi|1025669270|gb|OAA56633.1|	41.38	0.084	46.2	homeobox and c2h2 transcription factor [Sporothrix insectorum RCEF 264]
Dmel_0027364_Six4_Six4_Source_FlyBase_0027364_HG_814	gi|1070317876|ref|XP_018241089.1|	33.73	0.084	46.2	hypothetical protein FOXG_19091 [Fusarium oxysporum f. sp. lycopersici 4287]
Dmel_0027364_Six4_Six4_Source_FlyBase_0027364_HG_814	gi|661186267|emb|CDH51629.1|	57.14	0.084	45.4	hypothetical protein RO3G_07216 [Lichtheimia corymbifera JMRC:FSU:9682]
Dmel_0027364_Six4_Six4_Source_FlyBase_0027364_HG_814	gi|769823886|ref|XP_011627191.1|	59.38	0.085	45.4	PREDICTED: homeobox protein HD1 isoform X1 [Amborella trichopoda]
Dmel_0027364_Six4_Six4_Source_FlyBase_0027364_HG_814	gi|1035958281|gb|OAY79565.1|	28.92	0.085	46.2	Homeobox protein HOX1A, partial [Ananas comosus]
Dmel_0027364_Six4_Six4_Source_FlyBase_0027364_HG_814	gi|302822119|ref|XP_002992719.1|	56.25	0.086	45.4	KNOX transcription factor [Selaginella moellendorffii]
Dmel_0027364_Six4_Six4_Source_FlyBase_0027364_HG_814	gi|297834862|ref|XP_002885313.1|	55.88	0.086	45.8	hypothetical protein ARALYDRAFT_479466 [Arabidopsis lyrata subsp. lyrata]
Dmel_0027364_Six4_Six4_Source_FlyBase_0027364_HG_814	gi|1109029266|ref|XP_019086298.1|	33.80	0.088	45.8	PREDICTED: homeobox-DDT domain protein RLT3-like [Camelina sativa]
Dmel_0027364_Six4_Six4_Source_FlyBase_0027364_HG_814	gi|1139918125|dbj|GAV98911.1|	45.45	0.088	45.8	distal-less homeobox 3 [Lentinula edodes]
Dmel_0027364_Six4_Six4_Source_FlyBase_0027364_HG_814	gi|350636681|gb|EHA25040.1|	41.51	0.088	46.2	hypothetical protein ASPNIDRAFT_129033 [Aspergillus niger ATCC 1015]
Dmel_0027364_Six4_Six4_Source_FlyBase_0027364_HG_814	gi|67904682|ref|XP_682597.1|	45.65	0.089	45.8	hypothetical protein AN9328.2 [Aspergillus nidulans FGSC A4]
Dmel_0027364_Six4_Six4_Source_FlyBase_0027364_HG_814	gi|1025689085|gb|OAA76371.1|	51.35	0.089	45.4	Homeodomain-related protein [Cordyceps confragosa RCEF 1005]
Dmel_0027364_Six4_Six4_Source_FlyBase_0027364_HG_814	gi|695370894|ref|XP_009514423.1|	51.28	0.089	43.9	hypothetical protein PHYSODRAFT_469217 [Phytophthora sojae]
Dmel_0027364_Six4_Six4_Source_FlyBase_0027364_HG_814	gi|582958749|gb|EWC46954.1|	51.16	0.090	45.8	hypothetical protein DRE_03716 [Drechslerella stenobrocha 248]
Dmel_0027364_Six4_Six4_Source_FlyBase_0027364_HG_814	gi|567874941|ref|XP_006430060.1|	27.38	0.090	45.8	hypothetical protein CICLE_v10011201mg [Citrus clementina]
Dmel_0027364_Six4_Six4_Source_FlyBase_0027364_HG_814	gi|168040482|ref|XP_001772723.1|	59.38	0.091	45.8	KNOX class 2 protein MKN1-3 [Physcomitrella patens]
Dmel_0027364_Six4_Six4_Source_FlyBase_0027364_HG_814	gi|661186160|emb|CDH51522.1|	64.52	0.091	45.4	hypothetical protein RO3G_07216 [Lichtheimia corymbifera JMRC:FSU:9682]
Dmel_0027364_Six4_Six4_Source_FlyBase_0027364_HG_814	gi|628276521|ref|XP_007752724.1|	51.35	0.091	43.5	hypothetical protein A1O7_00493 [Cladophialophora yegresii CBS 114405]
Dmel_0027364_Six4_Six4_Source_FlyBase_0027364_HG_814	gi|751356683|gb|KIL94405.1|	46.30	0.091	45.8	hypothetical protein FAVG1_02968 [Fusarium avenaceum]
Dmel_0027364_Six4_Six4_Source_FlyBase_0027364_HG_814	gi|1026989866|ref|XP_016622612.1|	51.35	0.093	45.8	hypothetical protein Z519_03009 [Cladophialophora bantiana CBS 173.52]
Dmel_0027364_Six4_Six4_Source_FlyBase_0027364_HG_814	gi|944070464|gb|KQK05948.1|	39.06	0.093	45.8	hypothetical protein BRADI_2g23530 [Brachypodium distachyon]
Dmel_0025360_Optix_Optix_Source_FlyBase_0025360_HG_814	gi|453056000|pdb|4EGC|A	62.23	1e-73	254	Chain A, Crystal Structure Of Mbp-fused Human Six1 Bound To Human Eya2 Eya Domain
Dmel_0025360_Optix_Optix_Source_FlyBase_0025360_HG_814	gi|672827678|gb|KFH72568.1|	30.92	2e-05	58.2	hypothetical protein MVEG_02857 [Mortierella verticillata NRRL 6337]
Dmel_0025360_Optix_Optix_Source_FlyBase_0025360_HG_814	gi|402470868|gb|EJW04905.1|	36.51	5e-05	53.9	hypothetical protein EDEG_00125 [Edhazardia aedis USNM 41457]
Dmel_0025360_Optix_Optix_Source_FlyBase_0025360_HG_814	gi|254571415|ref|XP_002492817.1|	34.62	5e-05	55.1	Homeodomain-containing transcriptional repressor of PTR2 [Komagataella phaffii GS115]
Dmel_0025360_Optix_Optix_Source_FlyBase_0025360_HG_814	gi|363749185|ref|XP_003644810.1|	38.20	6e-05	55.8	hypothetical protein Ecym_2247 [Eremothecium cymbalariae DBVPG#7215]
Dmel_0025360_Optix_Optix_Source_FlyBase_0025360_HG_814	gi|1040026406|gb|OBS19134.1|	32.43	6e-05	56.2	hypothetical protein FPOA_10857 [Fusarium poae]
Dmel_0025360_Optix_Optix_Source_FlyBase_0025360_HG_814	gi|747094180|ref|XP_011094923.1|	34.13	8e-05	56.2	PREDICTED: BEL1-like homeodomain protein 9 isoform X1 [Sesamum indicum]
Dmel_0025360_Optix_Optix_Source_FlyBase_0025360_HG_814	gi|1022794911|ref|XP_016214360.1|	36.46	9e-05	55.8	hypothetical protein, variant [Verruconis gallopava]
Dmel_0025360_Optix_Optix_Source_FlyBase_0025360_HG_814	gi|1050826006|gb|ANZ73830.1|	37.10	1e-04	54.3	BA75_00628T0 [Komagataella pastoris]
Dmel_0025360_Optix_Optix_Source_FlyBase_0025360_HG_814	gi|747094182|ref|XP_011094924.1|	34.13	1e-04	55.5	PREDICTED: BEL1-like homeodomain protein 9 isoform X2 [Sesamum indicum]
Dmel_0025360_Optix_Optix_Source_FlyBase_0025360_HG_814	gi|45198470|ref|NP_985499.1|	48.98	2e-04	53.9	AFL049Cp [Eremothecium gossypii ATCC 10895]
Dmel_0025360_Optix_Optix_Source_FlyBase_0025360_HG_814	gi|513033136|gb|AGO13108.1|	48.98	2e-04	53.9	AaceriAFL049Cp [Saccharomycetaceae sp. 'Ashbya aceri']
Dmel_0025360_Optix_Optix_Source_FlyBase_0025360_HG_814	gi|1049477858|emb|SCB65341.1|	32.43	2e-04	54.7	unnamed protein product [Fusarium graminearum]
Dmel_0025360_Optix_Optix_Source_FlyBase_0025360_HG_814	gi|1025677780|gb|OAA65098.1|	47.06	2e-04	51.6	Homeodomain-related protein [Cordyceps confragosa RCEF 1005]
Dmel_0025360_Optix_Optix_Source_FlyBase_0025360_HG_814	gi|1160561489|ref|XP_020430798.1|	38.60	2e-04	51.6	hypothetical protein PPL_08133 [Polysphondylium pallidum PN500]
Dmel_0025360_Optix_Optix_Source_FlyBase_0025360_HG_814	gi|430811853|emb|CCJ30709.1|	46.30	3e-04	52.4	unnamed protein product [Pneumocystis jirovecii]
Dmel_0025360_Optix_Optix_Source_FlyBase_0025360_HG_814	gi|748548353|emb|CDO93306.1|	51.11	3e-04	53.9	unnamed protein product [Kluyveromyces dobzhanskii CBS 2104]
Dmel_0025360_Optix_Optix_Source_FlyBase_0025360_HG_814	gi|685857623|ref|XP_009255844.1|	32.43	3e-04	53.9	hypothetical protein FPSE_04451 [Fusarium pseudograminearum CS3096]
Dmel_0025360_Optix_Optix_Source_FlyBase_0025360_HG_814	gi|821079759|gb|KKY33325.1|	37.00	4e-04	52.0	putative homeodomain-containing protein [Diaporthe ampelina]
Dmel_0025360_Optix_Optix_Source_FlyBase_0025360_HG_814	gi|145539870|ref|XP_001455625.1|	41.18	4e-04	53.9	hypothetical protein [Paramecium tetraurelia strain d4-2]
Dmel_0025360_Optix_Optix_Source_FlyBase_0025360_HG_814	gi|145479741|ref|XP_001425893.1|	41.18	4e-04	53.9	hypothetical protein [Paramecium tetraurelia strain d4-2]
Dmel_0025360_Optix_Optix_Source_FlyBase_0025360_HG_814	gi|1109249212|ref|XP_019199359.1|	25.84	5e-04	53.9	PREDICTED: BEL1-like homeodomain protein 1 [Ipomoea nil]
Dmel_0025360_Optix_Optix_Source_FlyBase_0025360_HG_814	gi|50304091|ref|XP_451995.1|	51.11	5e-04	53.1	hypothetical protein [Kluyveromyces lactis NRRL Y-1140]
Dmel_0025360_Optix_Optix_Source_FlyBase_0025360_HG_814	gi|663443909|emb|CDR38760.1|	42.86	5e-04	52.8	CYFA0S02e05402g1_1 [Cyberlindnera fabianii]
Dmel_0025360_Optix_Optix_Source_FlyBase_0025360_HG_814	gi|514749557|ref|XP_004961888.1|	29.81	5e-04	53.5	PREDICTED: BEL1-like homeodomain protein 9 [Setaria italica]
Dmel_0025360_Optix_Optix_Source_FlyBase_0025360_HG_814	gi|1040873355|ref|XP_017247149.1|	31.21	6e-04	53.5	PREDICTED: BEL1-like homeodomain protein 1 [Daucus carota subsp. sativus]
Dmel_0025360_Optix_Optix_Source_FlyBase_0025360_HG_814	gi|1091651956|ref|XP_018675471.1|	28.83	7e-04	53.1	PREDICTED: BEL1-like homeodomain protein 9 isoform X2 [Musa acuminata subsp. malaccensis]
Dmel_0025360_Optix_Optix_Source_FlyBase_0025360_HG_814	gi|748502019|ref|XP_011121487.1|	37.50	7e-04	53.1	hypothetical protein AOL_s00076g633 [Arthrobotrys oligospora ATCC 24927]
Dmel_0025360_Optix_Optix_Source_FlyBase_0025360_HG_814	gi|1147425268|ref|XP_020071196.1|	46.81	7e-04	49.3	hypothetical protein CYBJADRAFT_118113, partial [Cyberlindnera jadinii NRRL Y-1542]
Dmel_0025360_Optix_Optix_Source_FlyBase_0025360_HG_814	gi|927756466|gb|KPA39850.1|	32.43	7e-04	53.1	homeobox and c2h2 transcription [Fusarium langsethiae]
Dmel_0025360_Optix_Optix_Source_FlyBase_0025360_HG_814	gi|703149025|ref|XP_010109496.1|	29.05	8e-04	53.1	BEL1-like homeodomain protein 8 [Morus notabilis]
Dmel_0025360_Optix_Optix_Source_FlyBase_0025360_HG_814	gi|734661716|gb|KHN98766.1|	41.03	8e-04	52.8	Homeodomain-related protein [Metarhizium album ARSEF 1941]
Dmel_0025360_Optix_Optix_Source_FlyBase_0025360_HG_814	gi|1063854515|ref|XP_017988318.1|	40.30	8e-04	51.2	HER043Wp [Eremothecium sinecaudum]
Dmel_0025360_Optix_Optix_Source_FlyBase_0025360_HG_814	gi|1083157711|gb|OGE52169.1|	35.23	8e-04	52.8	hypothetical protein PENARI_c011G03517 [Penicillium arizonense]
Dmel_0025360_Optix_Optix_Source_FlyBase_0025360_HG_814	gi|695067422|ref|XP_009380627.1|	28.83	8e-04	52.8	PREDICTED: BEL1-like homeodomain protein 9 isoform X1 [Musa acuminata subsp. malaccensis]
Dmel_0025360_Optix_Optix_Source_FlyBase_0025360_HG_814	gi|302791343|ref|XP_002977438.1|	46.81	9e-04	52.0	KNOX transcription factor [Selaginella moellendorffii]
Dmel_0025360_Optix_Optix_Source_FlyBase_0025360_HG_814	gi|593263672|ref|XP_007134014.1|	32.17	9e-04	52.8	hypothetical protein PHAVU_010G011900g [Phaseolus vulgaris]
Dmel_0025360_Optix_Optix_Source_FlyBase_0025360_HG_814	gi|302786494|ref|XP_002975018.1|	46.81	0.001	52.0	KNOX transcription factor [Selaginella moellendorffii]
Dmel_0025360_Optix_Optix_Source_FlyBase_0025360_HG_814	gi|758211167|ref|XP_011327751.1|	32.43	0.001	52.8	hypothetical protein FGSG_07914 [Fusarium graminearum PH-1]
Dmel_0025360_Optix_Optix_Source_FlyBase_0025360_HG_814	gi|302791345|ref|XP_002977439.1|	46.81	0.001	51.6	hypothetical protein SELMODRAFT_451276 [Selaginella moellendorffii]
Dmel_0025360_Optix_Optix_Source_FlyBase_0025360_HG_814	gi|302786492|ref|XP_002975017.1|	46.81	0.001	52.0	hypothetical protein SELMODRAFT_415291 [Selaginella moellendorffii]
Dmel_0025360_Optix_Optix_Source_FlyBase_0025360_HG_814	gi|303391196|ref|XP_003073828.1|	41.54	0.001	50.1	TALE/PBX transcription factor [Encephalitozoon intestinalis ATCC 50506]
Dmel_0025360_Optix_Optix_Source_FlyBase_0025360_HG_814	gi|807045971|gb|AKC35107.1|	47.83	0.001	51.6	shoot-meristemless-like 2 protein [Primula vulgaris]
Dmel_0025360_Optix_Optix_Source_FlyBase_0025360_HG_814	gi|813157975|ref|XP_012202336.1|	39.29	0.001	50.8	hypothetical protein SPRG_07668 [Saprolegnia parasitica CBS 223.65]
Dmel_0025360_Optix_Optix_Source_FlyBase_0025360_HG_814	gi|150865663|ref|XP_001384976.2|	36.56	0.001	51.2	hypothetical protein PICST_32431 [Scheffersomyces stipitis CBS 6054]
Dmel_0025360_Optix_Optix_Source_FlyBase_0025360_HG_814	gi|573944295|ref|XP_006654500.1|	32.43	0.001	52.4	PREDICTED: BEL1-like homeodomain protein 9 [Oryza brachyantha]
Dmel_0025360_Optix_Optix_Source_FlyBase_0025360_HG_814	gi|242088147|ref|XP_002439906.1|	33.33	0.001	52.0	hypothetical protein SORBIDRAFT_09g022270 [Sorghum bicolor]
Dmel_0025360_Optix_Optix_Source_FlyBase_0025360_HG_814	gi|1102234636|ref|XP_019039260.1|	41.54	0.001	51.6	hypothetical protein WICANDRAFT_84023 [Wickerhamomyces anomalus NRRL Y-366-8]
Dmel_0025360_Optix_Optix_Source_FlyBase_0025360_HG_814	gi|831753880|ref|XP_012747947.1|	32.91	0.001	52.0	hypothetical protein SAMD00019534_122780 [Acytostelium subglobosum LB1]
Dmel_0025360_Optix_Optix_Source_FlyBase_0025360_HG_814	gi|125552568|gb|EAY98277.1|	32.73	0.001	52.0	hypothetical protein OsI_20184 [Oryza sativa Indica Group]
Dmel_0025360_Optix_Optix_Source_FlyBase_0025360_HG_814	gi|290984117|ref|XP_002674774.1|	33.85	0.001	52.4	homeodomain-containing protein [Naegleria gruberi]
Dmel_0025360_Optix_Optix_Source_FlyBase_0025360_HG_814	gi|298709323|emb|CBJ31259.1|	40.32	0.001	50.8	conserved unknown protein [Ectocarpus siliculosus]
Dmel_0025360_Optix_Optix_Source_FlyBase_0025360_HG_814	gi|474394633|gb|EMS65600.1|	28.66	0.001	52.0	Homeobox protein BEL1-like protein [Triticum urartu]
Dmel_0025360_Optix_Optix_Source_FlyBase_0025360_HG_814	gi|1102693511|gb|OIV93065.1|	50.00	0.002	51.2	hypothetical protein TanjilG_20727 [Lupinus angustifolius]
Dmel_0025360_Optix_Optix_Source_FlyBase_0025360_HG_814	gi|823139247|ref|XP_012469479.1|	33.33	0.002	52.0	PREDICTED: BEL1-like homeodomain protein 4 [Gossypium raimondii]
Dmel_0025360_Optix_Optix_Source_FlyBase_0025360_HG_814	gi|296084040|emb|CBI24428.3|	27.98	0.002	52.0	unnamed protein product, partial [Vitis vinifera]
Dmel_0025360_Optix_Optix_Source_FlyBase_0025360_HG_814	gi|156848575|ref|XP_001647169.1|	50.00	0.002	50.8	hypothetical protein Kpol_1036p56 [Vanderwaltozyma polyspora DSM 70294]
Dmel_0025360_Optix_Optix_Source_FlyBase_0025360_HG_814	gi|154421896|ref|XP_001583961.1|	35.00	0.002	49.3	Homeobox domain containing protein [Trichomonas vaginalis G3]
Dmel_0025360_Optix_Optix_Source_FlyBase_0025360_HG_814	gi|1117455641|ref|XP_019422837.1|	50.00	0.002	51.2	PREDICTED: homeobox protein knotted-1-like 6 [Lupinus angustifolius]
Dmel_0025360_Optix_Optix_Source_FlyBase_0025360_HG_814	gi|1002266781|ref|XP_015637721.1|	32.43	0.002	52.0	PREDICTED: BEL1-like homeodomain protein 9 [Oryza sativa Japonica Group]
Dmel_0025360_Optix_Optix_Source_FlyBase_0025360_HG_814	gi|1098782680|ref|XP_018850968.1|	33.91	0.002	52.0	PREDICTED: BEL1-like homeodomain protein 9 [Juglans regia]
Dmel_0025360_Optix_Optix_Source_FlyBase_0025360_HG_814	gi|669169177|ref|XP_008619937.1|	39.29	0.002	50.4	hypothetical protein SDRG_15539 [Saprolegnia diclina VS20]
Dmel_0025360_Optix_Optix_Source_FlyBase_0025360_HG_814	gi|909137190|gb|KNE62876.1|	44.64	0.002	50.4	hypothetical protein AMAG_08053 [Allomyces macrogynus ATCC 38327]
Dmel_0025360_Optix_Optix_Source_FlyBase_0025360_HG_814	gi|695032276|ref|XP_009403681.1|	35.23	0.002	51.6	PREDICTED: BEL1-like homeodomain protein 1 [Musa acuminata subsp. malaccensis]
Dmel_0025360_Optix_Optix_Source_FlyBase_0025360_HG_814	gi|222631815|gb|EEE63947.1|	32.43	0.002	51.6	hypothetical protein OsJ_18772 [Oryza sativa Japonica Group]
Dmel_0025360_Optix_Optix_Source_FlyBase_0025360_HG_814	gi|168051647|ref|XP_001778265.1|	34.04	0.002	51.2	KNOX class 1 protein MKN5 [Physcomitrella patens]
Dmel_0025360_Optix_Optix_Source_FlyBase_0025360_HG_814	gi|1025644369|gb|OAA32119.1|	51.02	0.002	51.6	Homeodomain-related protein [Aschersonia aleyrodis RCEF 2490]
Dmel_0025360_Optix_Optix_Source_FlyBase_0025360_HG_814	gi|799247011|gb|KJZ75783.1|	48.00	0.002	51.6	hypothetical protein HIM_04940 [Hirsutella minnesotensis 3608]
Dmel_0025360_Optix_Optix_Source_FlyBase_0025360_HG_814	gi|194699702|gb|ACF83935.1|	41.79	0.002	50.8	unknown [Zea mays]
Dmel_0025360_Optix_Optix_Source_FlyBase_0025360_HG_814	gi|1069866506|ref|XP_018224796.1|	42.59	0.002	49.7	hypothetical protein T552_04184 [Pneumocystis carinii B80]
Dmel_0025360_Optix_Optix_Source_FlyBase_0025360_HG_814	gi|582955728|gb|EWC43968.1|	36.70	0.003	51.2	hypothetical protein DRE_01320 [Drechslerella stenobrocha 248]
Dmel_0025360_Optix_Optix_Source_FlyBase_0025360_HG_814	gi|1045381730|dbj|GAU33812.1|	36.36	0.003	48.5	hypothetical protein TSUD_221490 [Trifolium subterraneum]
Dmel_0025360_Optix_Optix_Source_FlyBase_0025360_HG_814	gi|1117526604|ref|XP_019445427.1|	37.88	0.003	50.4	PREDICTED: homeobox protein knotted-1-like 6 [Lupinus angustifolius]
Dmel_0025360_Optix_Optix_Source_FlyBase_0025360_HG_814	gi|661880708|emb|CDP15553.1|	33.70	0.003	51.2	unnamed protein product [Coffea canephora]
Dmel_0025360_Optix_Optix_Source_FlyBase_0025360_HG_814	gi|531860461|gb|EQK98992.1|	39.13	0.003	51.2	Homeodomain-related protein [Ophiocordyceps sinensis CO18]
Dmel_0025360_Optix_Optix_Source_FlyBase_0025360_HG_814	gi|164454389|dbj|BAF96741.1|	34.04	0.003	50.8	knotted-like homeobox transcription factor MKN5, partial [Physcomitrella patens]
Dmel_0025360_Optix_Optix_Source_FlyBase_0025360_HG_814	gi|1004148136|gb|KXZ56109.1|	41.07	0.003	51.6	hypothetical protein GPECTOR_2g991 [Gonium pectorale]
Dmel_0025360_Optix_Optix_Source_FlyBase_0025360_HG_814	gi|1141978371|gb|ONK59595.1|	36.36	0.003	50.4	uncharacterized protein A4U43_C08F8080 [Asparagus officinalis]
Dmel_0025360_Optix_Optix_Source_FlyBase_0025360_HG_814	gi|242059233|ref|XP_002458762.1|	36.90	0.003	51.2	hypothetical protein SORBIDRAFT_03g039840 [Sorghum bicolor]
Dmel_0025360_Optix_Optix_Source_FlyBase_0025360_HG_814	gi|293330417|dbj|BAJ04689.1|	41.79	0.003	51.2	BEL1-type homeodomain protein [Triticum aestivum]
Dmel_0025360_Optix_Optix_Source_FlyBase_0025360_HG_814	gi|587672618|gb|EWY94951.1|	30.77	0.003	51.2	hypothetical protein FOYG_04098 [Fusarium oxysporum FOSC 3-a]
Dmel_0025360_Optix_Optix_Source_FlyBase_0025360_HG_814	gi|670412682|ref|XP_008647499.1|	41.79	0.003	50.8	uncharacterized protein LOC100272551 isoform X1 [Zea mays]
Dmel_0025360_Optix_Optix_Source_FlyBase_0025360_HG_814	gi|823718884|gb|AKI80488.1|	45.83	0.003	50.4	putative homeobox protein [Acanthamoeba polyphaga mimivirus]
Dmel_0025360_Optix_Optix_Source_FlyBase_0025360_HG_814	gi|587672617|gb|EWY94950.1|	30.77	0.003	51.2	hypothetical protein FOYG_04098 [Fusarium oxysporum FOSC 3-a]
Dmel_0025360_Optix_Optix_Source_FlyBase_0025360_HG_814	gi|255084752|ref|XP_002504807.1|	51.16	0.003	50.8	knox-like protein [Micromonas commoda]
Dmel_0025360_Optix_Optix_Source_FlyBase_0025360_HG_814	gi|976911077|gb|KVH97736.1|	27.50	0.003	50.1	Helix-turn-helix motif-containing protein [Cynara cardunculus var. scolymus]
Dmel_0025360_Optix_Optix_Source_FlyBase_0025360_HG_814	gi|703069660|ref|XP_010088560.1|	30.10	0.003	50.8	BEL1-like homeodomain protein 9 [Morus notabilis]
Dmel_0025360_Optix_Optix_Source_FlyBase_0025360_HG_814	gi|694408342|ref|XP_009378860.1|	33.02	0.003	50.8	PREDICTED: BEL1-like homeodomain protein 9 [Pyrus x bretschneideri]
Dmel_0025360_Optix_Optix_Source_FlyBase_0025360_HG_814	gi|514814218|ref|XP_004981881.1|	31.58	0.003	51.2	PREDICTED: BEL1-like homeodomain protein 4 [Setaria italica]
Dmel_0025360_Optix_Optix_Source_FlyBase_0025360_HG_814	gi|226508164|ref|NP_001140490.1|	41.79	0.003	50.8	uncharacterized protein LOC100272551 [Zea mays]
Dmel_0025360_Optix_Optix_Source_FlyBase_0025360_HG_814	gi|693902134|dbj|BAP71110.1|	48.89	0.004	50.4	homeodomain super family [Kluyveromyces marxianus]
Dmel_0025360_Optix_Optix_Source_FlyBase_0025360_HG_814	gi|1149813222|ref|XP_020165654.1|	41.79	0.004	50.8	BEL1-like homeodomain protein 9 [Aegilops tauschii subsp. tauschii]
Dmel_0025360_Optix_Optix_Source_FlyBase_0025360_HG_814	gi|1102711809|gb|OIW10585.1|	37.88	0.004	50.4	hypothetical protein TanjilG_15957 [Lupinus angustifolius]
Dmel_0025360_Optix_Optix_Source_FlyBase_0025360_HG_814	gi|930315598|gb|ALF46644.1|	31.78	0.004	50.8	TALE protein, partial [Chrysanthemum x morifolium]
Dmel_0025360_Optix_Optix_Source_FlyBase_0025360_HG_814	gi|510999884|gb|EPB81467.1|	51.16	0.004	50.1	hypothetical protein HMPREF1544_11807 [Mucor circinelloides f. circinelloides 1006PhL]
Dmel_0025360_Optix_Optix_Source_FlyBase_0025360_HG_814	gi|1069882295|ref|XP_018229374.1|	46.30	0.004	49.3	hypothetical protein T551_02159 [Pneumocystis jirovecii RU7]
Dmel_0025360_Optix_Optix_Source_FlyBase_0025360_HG_814	gi|1021581288|ref|XP_016180012.1|	51.02	0.004	50.8	PREDICTED: BEL1-like homeodomain protein 1 [Arachis ipaensis]
Dmel_0025360_Optix_Optix_Source_FlyBase_0025360_HG_814	gi|330791446|ref|XP_003283804.1|	42.55	0.004	47.0	hypothetical protein DICPUDRAFT_24166 [Dictyostelium purpureum]
Dmel_0025360_Optix_Optix_Source_FlyBase_0025360_HG_814	gi|1070998506|gb|OEL38428.1|	32.32	0.004	50.8	BEL1-like homeodomain protein 4 [Dichanthelium oligosanthes]
Dmel_0025360_Optix_Optix_Source_FlyBase_0025360_HG_814	gi|448537640|ref|XP_003871372.1|	36.26	0.004	50.1	Cup9 protein [Candida orthopsilosis Co 90-125]
Dmel_0025360_Optix_Optix_Source_FlyBase_0025360_HG_814	gi|123447619|ref|XP_001312547.1|	36.99	0.004	48.1	Homeobox domain containing protein [Trichomonas vaginalis G3]
Dmel_0025360_Optix_Optix_Source_FlyBase_0025360_HG_814	gi|748493304|ref|XP_011109143.1|	45.45	0.004	50.8	hypothetical protein H072_3160 [Dactylellina haptotyla CBS 200.50]
Dmel_0025360_Optix_Optix_Source_FlyBase_0025360_HG_814	gi|326496477|dbj|BAJ94700.1|	41.79	0.004	50.8	predicted protein [Hordeum vulgare subsp. vulgare]
Dmel_0025360_Optix_Optix_Source_FlyBase_0025360_HG_814	gi|1111051133|ref|XP_019232278.1|	29.85	0.004	50.8	PREDICTED: BEL1-like homeodomain protein 9 [Nicotiana attenuata]
Dmel_0025360_Optix_Optix_Source_FlyBase_0025360_HG_814	gi|66865827|gb|AAY57563.1|	42.86	0.004	47.8	knotted 1-type homeobox protein 8, partial [Zea mays]
Dmel_0025360_Optix_Optix_Source_FlyBase_0025360_HG_814	gi|749898691|gb|KIJ66275.1|	26.55	0.004	50.4	hypothetical protein HYDPIDRAFT_109269 [Hydnomerulius pinastri MD-312]
Dmel_0025360_Optix_Optix_Source_FlyBase_0025360_HG_814	gi|574141832|dbj|BAO39625.1|	48.89	0.004	50.4	homeodomain super family [Kluyveromyces marxianus DMKU3-1042]
Dmel_0025360_Optix_Optix_Source_FlyBase_0025360_HG_814	gi|1070892436|gb|OEL14446.1|	41.79	0.004	50.8	BEL1-like homeodomain protein 8 [Dichanthelium oligosanthes]
Dmel_0025360_Optix_Optix_Source_FlyBase_0025360_HG_814	gi|508715486|gb|EOY07383.1|	31.28	0.004	50.8	POX family protein, putative isoform 1 [Theobroma cacao]
Dmel_0025360_Optix_Optix_Source_FlyBase_0025360_HG_814	gi|1160568565|ref|XP_020427842.1|	37.10	0.004	50.8	hypothetical protein PPL_10761 [Polysphondylium pallidum PN500]
Dmel_0025360_Optix_Optix_Source_FlyBase_0025360_HG_814	gi|1091671577|emb|SCU84151.1|	46.94	0.004	49.7	LAME_0C08460g1_1 [Lachancea meyersii CBS 8951]
Dmel_0025360_Optix_Optix_Source_FlyBase_0025360_HG_814	gi|326511539|dbj|BAJ91914.1|	30.25	0.004	50.4	predicted protein [Hordeum vulgare subsp. vulgare]
Dmel_0025360_Optix_Optix_Source_FlyBase_0025360_HG_814	gi|326493482|dbj|BAJ85202.1|	30.25	0.004	50.4	predicted protein [Hordeum vulgare subsp. vulgare]
Dmel_0025360_Optix_Optix_Source_FlyBase_0025360_HG_814	gi|565390736|ref|XP_006361091.1|	32.19	0.004	50.4	PREDICTED: BEL1-related homeotic protein 5 isoform X1 [Solanum tuberosum]
Dmel_0025360_Optix_Optix_Source_FlyBase_0025360_HG_814	gi|587728294|gb|EWZ99631.1|	32.79	0.005	50.8	hypothetical protein FOWG_00061 [Fusarium oxysporum f. sp. lycopersici MN25]
Dmel_0025360_Optix_Optix_Source_FlyBase_0025360_HG_814	gi|1070975083|gb|OEL33062.1|	41.79	0.005	50.4	BEL1-like homeodomain protein 9 [Dichanthelium oligosanthes]
Dmel_0025360_Optix_Optix_Source_FlyBase_0025360_HG_814	gi|587728293|gb|EWZ99630.1|	32.79	0.005	50.8	hypothetical protein FOWG_00061 [Fusarium oxysporum f. sp. lycopersici MN25]
Dmel_0025360_Optix_Optix_Source_FlyBase_0025360_HG_814	gi|587696672|gb|EWZ43277.1|	32.79	0.005	50.4	hypothetical protein FOZG_07981 [Fusarium oxysporum Fo47]
Dmel_0025360_Optix_Optix_Source_FlyBase_0025360_HG_814	gi|591423178|gb|EXL58315.1|	32.79	0.005	50.4	hypothetical protein FOCG_01868 [Fusarium oxysporum f. sp. radicis-lycopersici 26381]
Dmel_0025360_Optix_Optix_Source_FlyBase_0025360_HG_814	gi|848869739|ref|XP_012835489.1|	36.11	0.005	49.7	PREDICTED: homeobox protein HD1-like [Erythranthe guttata]
Dmel_0025360_Optix_Optix_Source_FlyBase_0025360_HG_814	gi|587696671|gb|EWZ43276.1|	32.79	0.005	50.4	hypothetical protein FOZG_07981 [Fusarium oxysporum Fo47]
Dmel_0025360_Optix_Optix_Source_FlyBase_0025360_HG_814	gi|6016227|sp|P56668.1|KNX11_MAIZE	47.83	0.005	47.4	RecName: Full=Homeobox protein knotted-1-like 11
Dmel_0025360_Optix_Optix_Source_FlyBase_0025360_HG_814	gi|599159107|gb|EYE98151.1|	38.33	0.005	50.8	hypothetical protein EURHEDRAFT_513185 [Aspergillus ruber CBS 135680]
Dmel_0025360_Optix_Optix_Source_FlyBase_0025360_HG_814	gi|1070317876|ref|XP_018241089.1|	32.79	0.005	50.4	hypothetical protein FOXG_19091 [Fusarium oxysporum f. sp. lycopersici 4287]
Dmel_0025360_Optix_Optix_Source_FlyBase_0025360_HG_814	gi|551561586|ref|XP_005767626.1|	40.32	0.005	50.1	hypothetical protein EMIHUDRAFT_445626 [Emiliania huxleyi CCMP1516]
Dmel_0025360_Optix_Optix_Source_FlyBase_0025360_HG_814	gi|591423177|gb|EXL58314.1|	32.79	0.005	50.4	hypothetical protein FOCG_01868 [Fusarium oxysporum f. sp. radicis-lycopersici 26381]
Dmel_0025360_Optix_Optix_Source_FlyBase_0025360_HG_814	gi|123431130|ref|XP_001308042.1|	40.35	0.005	47.8	Homeobox domain containing protein [Trichomonas vaginalis G3]
Dmel_0025360_Optix_Optix_Source_FlyBase_0025360_HG_814	gi|1070317878|ref|XP_018241090.1|	32.79	0.005	50.4	hypothetical protein FOXG_19091 [Fusarium oxysporum f. sp. lycopersici 4287]
Dmel_0025360_Optix_Optix_Source_FlyBase_0025360_HG_814	gi|589098625|ref|XP_006961335.1|	42.86	0.005	50.4	predicted protein [Trichoderma reesei QM6a]
Dmel_0025360_Optix_Optix_Source_FlyBase_0025360_HG_814	gi|1000945492|ref|XP_015581269.1|	33.33	0.005	50.4	PREDICTED: BEL1-like homeodomain protein 9 [Ricinus communis]
Dmel_0025360_Optix_Optix_Source_FlyBase_0025360_HG_814	gi|645220423|ref|XP_008240204.1|	32.41	0.005	50.4	PREDICTED: BEL1-like homeodomain protein 9 [Prunus mume]
Dmel_0025360_Optix_Optix_Source_FlyBase_0025360_HG_814	gi|695003208|ref|XP_009384242.1|	33.98	0.005	50.1	PREDICTED: homeobox protein BEL1 homolog [Musa acuminata subsp. malaccensis]
Dmel_0025360_Optix_Optix_Source_FlyBase_0025360_HG_814	gi|3929314|gb|AAC79869.1|	39.68	0.005	47.4	homeobox protein OVG2, partial [Dendrobium hybrid cultivar]
Dmel_0025360_Optix_Optix_Source_FlyBase_0025360_HG_814	gi|1044552366|ref|XP_017442577.1|	26.56	0.005	50.1	PREDICTED: BEL1-like homeodomain protein 9 [Vigna angularis]
Dmel_0025360_Optix_Optix_Source_FlyBase_0025360_HG_814	gi|567873249|ref|XP_006429214.1|	32.09	0.006	50.1	hypothetical protein CICLE_v10011268mg [Citrus clementina]
Dmel_0025360_Optix_Optix_Source_FlyBase_0025360_HG_814	gi|754403761|ref|XP_011272253.1|	48.94	0.006	49.7	BEL1-like homeodomain protein 6 [Wickerhamomyces ciferrii]
Dmel_0025360_Optix_Optix_Source_FlyBase_0025360_HG_814	gi|566168005|ref|XP_006384929.1|	27.33	0.006	49.7	homeodomain-containing family protein [Populus trichocarpa]
Dmel_0025360_Optix_Optix_Source_FlyBase_0025360_HG_814	gi|568854574|ref|XP_006480898.1|	32.09	0.006	50.1	PREDICTED: BEL1-like homeodomain protein 9 [Citrus sinensis]
Dmel_0025360_Optix_Optix_Source_FlyBase_0025360_HG_814	gi|567862874|ref|XP_006424091.1|	46.94	0.006	50.1	hypothetical protein CICLE_v10027955mg [Citrus clementina]
Dmel_0025360_Optix_Optix_Source_FlyBase_0025360_HG_814	gi|82910000|gb|ABB94154.1|	48.89	0.006	47.4	homeobox transcription factor KN1, partial [Picea glauca]
Dmel_0025360_Optix_Optix_Source_FlyBase_0025360_HG_814	gi|1072979388|ref|XP_018440077.1|	48.98	0.006	50.1	PREDICTED: BEL1-like homeodomain protein 1 [Raphanus sativus]
Dmel_0025360_Optix_Optix_Source_FlyBase_0025360_HG_814	gi|1063506477|ref|XP_007026881.2|	31.28	0.006	50.1	PREDICTED: BEL1-like homeodomain protein 9 [Theobroma cacao]
Dmel_0025360_Optix_Optix_Source_FlyBase_0025360_HG_814	gi|887494540|gb|KMV65300.1|	40.00	0.006	48.1	hypothetical protein M970_101410 [Encephalitozoon cuniculi EcunIII-L]
Dmel_0025360_Optix_Optix_Source_FlyBase_0025360_HG_814	gi|19074757|ref|NP_586263.1|	40.00	0.006	48.1	TRANSCRIPTION FACTOR OF THE TALE/PBX FAMILY [Encephalitozoon cuniculi GB-M1]
Dmel_0025360_Optix_Optix_Source_FlyBase_0025360_HG_814	gi|568214277|ref|NP_001274921.1|	32.89	0.006	50.1	BEL1-related homeotic protein 5 [Solanum tuberosum]
Dmel_0025360_Optix_Optix_Source_FlyBase_0025360_HG_814	gi|970016738|ref|XP_015069479.1|	46.94	0.006	49.3	PREDICTED: homeobox protein knotted-1-like 2 [Solanum pennellii]
Dmel_0025360_Optix_Optix_Source_FlyBase_0025360_HG_814	gi|682316337|gb|KFY21225.1|	36.67	0.006	50.1	hypothetical protein V491_03056 [Pseudogymnoascus sp. VKM F-3775]
Dmel_0025360_Optix_Optix_Source_FlyBase_0025360_HG_814	gi|82907876|gb|ABB93127.1|	48.89	0.006	47.4	homeobox transcription factor KN1, partial [Picea abies]
Dmel_0025360_Optix_Optix_Source_FlyBase_0025360_HG_814	gi|936409300|gb|KPM38057.1|	45.10	0.006	50.1	hypothetical protein AK830_g8525 [Neonectria ditissima]
Dmel_0025360_Optix_Optix_Source_FlyBase_0025360_HG_814	gi|55740689|gb|AAV63992.1|	48.89	0.006	47.4	homeobox transcription factor KN1, partial [Picea glauca]
Dmel_0025360_Optix_Optix_Source_FlyBase_0025360_HG_814	gi|350538443|ref|NP_001234599.1|	41.33	0.006	50.1	bell-like homeodomain protein 2 [Solanum lycopersicum]
Dmel_0025360_Optix_Optix_Source_FlyBase_0025360_HG_814	gi|721606541|ref|XP_010230386.1|	31.30	0.006	50.1	PREDICTED: BEL1-like homeodomain protein 4 [Brachypodium distachyon]
Dmel_0025360_Optix_Optix_Source_FlyBase_0025360_HG_814	gi|223530631|gb|EEF32505.1|	33.33	0.006	50.1	bel1 homeotic protein, putative [Ricinus communis]
Dmel_0025360_Optix_Optix_Source_FlyBase_0025360_HG_814	gi|927419104|ref|XP_013955383.1|	42.86	0.006	48.5	hypothetical protein TRIVIDRAFT_51881 [Trichoderma virens Gv29-8]
Dmel_0025360_Optix_Optix_Source_FlyBase_0025360_HG_814	gi|1021048153|gb|KZN05933.1|	37.50	0.007	49.3	hypothetical protein DCAR_006770 [Daucus carota subsp. sativus]
Dmel_0025360_Optix_Optix_Source_FlyBase_0025360_HG_814	gi|566209132|ref|XP_006373820.1|	51.02	0.007	50.1	hypothetical protein POPTR_0016s07040g [Populus trichocarpa]
Dmel_0025360_Optix_Optix_Source_FlyBase_0025360_HG_814	gi|960453886|ref|XP_014751898.1|	43.86	0.007	49.3	PREDICTED: homeobox protein knotted-1-like 12 isoform X3 [Brachypodium distachyon]
Dmel_0025360_Optix_Optix_Source_FlyBase_0025360_HG_814	gi|1162440949|ref|XP_020396231.1|	47.92	0.007	49.3	knotted related homeobox 8 isoform X2 [Zea mays]
Dmel_0025360_Optix_Optix_Source_FlyBase_0025360_HG_814	gi|1149845829|ref|XP_020178285.1|	48.98	0.007	50.1	BEL1-like homeodomain protein 1 [Aegilops tauschii subsp. tauschii]
Dmel_0025360_Optix_Optix_Source_FlyBase_0025360_HG_814	gi|944077634|gb|KQK12986.1|	43.86	0.007	49.3	hypothetical protein BRADI_1g07247 [Brachypodium distachyon]
Dmel_0025360_Optix_Optix_Source_FlyBase_0025360_HG_814	gi|1104612313|ref|XP_019068272.1|	46.94	0.007	49.3	PREDICTED: homeobox protein knotted-1-like 2 [Solanum lycopersicum]
Dmel_0025360_Optix_Optix_Source_FlyBase_0025360_HG_814	gi|679989182|gb|KFX42187.1|	38.10	0.007	50.1	putative homeobox protein Meis3-like 1 [Talaromyces marneffei PM1]
Dmel_0025360_Optix_Optix_Source_FlyBase_0025360_HG_814	gi|743889111|ref|XP_010910776.1|	34.72	0.007	47.4	PREDICTED: homeobox protein knotted-1-like 1 [Elaeis guineensis]
Dmel_0025360_Optix_Optix_Source_FlyBase_0025360_HG_814	gi|694319878|ref|XP_009348973.1|	32.65	0.007	50.1	PREDICTED: BEL1-like homeodomain protein 1 [Pyrus x bretschneideri]
Dmel_0025360_Optix_Optix_Source_FlyBase_0025360_HG_814	gi|658049792|ref|XP_008360599.1|	32.65	0.007	50.1	PREDICTED: BEL1-like homeodomain protein 1 [Malus domestica]
Dmel_0025360_Optix_Optix_Source_FlyBase_0025360_HG_814	gi|721605823|ref|XP_010229205.1|	43.86	0.007	49.3	PREDICTED: homeobox protein knotted-1-like 12 isoform X4 [Brachypodium distachyon]
Dmel_0025360_Optix_Optix_Source_FlyBase_0025360_HG_814	gi|970036594|ref|XP_015079638.1|	41.33	0.007	50.1	PREDICTED: BEL1-like homeodomain protein 7 [Solanum pennellii]
Dmel_0025360_Optix_Optix_Source_FlyBase_0025360_HG_814	gi|595817723|ref|XP_007204251.1|	33.67	0.007	50.1	BEL1-like homeodomain protein 1 [Prunus persica]
Dmel_0025360_Optix_Optix_Source_FlyBase_0025360_HG_814	gi|402218142|gb|EJT98220.1|	32.95	0.007	49.7	homeobox-domain-containing protein [Dacryopinax primogenitus]
Dmel_0025360_Optix_Optix_Source_FlyBase_0025360_HG_814	gi|20530672|gb|AAM27190.1|AF457121_1	37.88	0.007	47.4	knotted1-like homeodomain protein liguleless4a, partial [Zea mays]
Dmel_0025360_Optix_Optix_Source_FlyBase_0025360_HG_814	gi|729180266|emb|CEJ94467.1|	39.44	0.007	49.3	Putative Pth12p [Torrubiella hemipterigena]
Dmel_0025360_Optix_Optix_Source_FlyBase_0025360_HG_814	gi|657999104|ref|XP_008391977.1|	32.65	0.007	50.1	PREDICTED: BEL1-like homeodomain protein 1 [Malus domestica]
Dmel_0025360_Optix_Optix_Source_FlyBase_0025360_HG_814	gi|82910016|gb|ABB94162.1|	48.89	0.007	47.4	homeobox transcription factor KN1, partial [Picea glauca]
Dmel_0025360_Optix_Optix_Source_FlyBase_0025360_HG_814	gi|302887122|ref|XP_003042450.1|	36.23	0.007	50.1	hypothetical protein NECHADRAFT_51835 [Nectria haematococca mpVI 77-13-4]
Dmel_0025360_Optix_Optix_Source_FlyBase_0025360_HG_814	gi|645271738|ref|XP_008241058.1|	33.67	0.007	50.1	PREDICTED: BEL1-like homeodomain protein 1 [Prunus mume]
Dmel_0025360_Optix_Optix_Source_FlyBase_0025360_HG_814	gi|1021481277|ref|XP_016183786.1|	35.64	0.007	50.1	PREDICTED: BEL1-like homeodomain protein 9 [Arachis ipaensis]
Dmel_0025360_Optix_Optix_Source_FlyBase_0025360_HG_814	gi|695034891|ref|XP_009404911.1|	32.23	0.007	50.1	PREDICTED: BEL1-like homeodomain protein 1 [Musa acuminata subsp. malaccensis]
Dmel_0025360_Optix_Optix_Source_FlyBase_0025360_HG_814	gi|1012022203|ref|XP_015950152.1|	35.64	0.007	50.1	PREDICTED: BEL1-like homeodomain protein 9 [Arachis duranensis]
Dmel_0025360_Optix_Optix_Source_FlyBase_0025360_HG_814	gi|703139519|ref|XP_010107001.1|	27.16	0.007	49.7	BEL1-like homeodomain protein 1 [Morus notabilis]
Dmel_0025360_Optix_Optix_Source_FlyBase_0025360_HG_814	gi|985567476|ref|NP_001306699.1|	47.92	0.007	49.3	knotted related homeobox 8 [Zea mays]
Dmel_0025360_Optix_Optix_Source_FlyBase_0025360_HG_814	gi|694355617|ref|XP_009358787.1|	33.02	0.008	49.7	PREDICTED: BEL1-like homeodomain protein 9 [Pyrus x bretschneideri]
Dmel_0025360_Optix_Optix_Source_FlyBase_0025360_HG_814	gi|682351446|gb|KFY42815.1|	36.67	0.008	49.7	hypothetical protein V495_04320 [Pseudogymnoascus sp. VKM F-4514 (FW-929)]
Dmel_0025360_Optix_Optix_Source_FlyBase_0025360_HG_814	gi|1142640742|gb|ONM09805.1|	47.92	0.008	49.7	Homeobox-transcription factor 8 [Zea mays]
Dmel_0025360_Optix_Optix_Source_FlyBase_0025360_HG_814	gi|698418326|ref|XP_009798621.1|	30.99	0.008	49.3	PREDICTED: BEL1-like homeodomain protein 9, partial [Nicotiana sylvestris]
Dmel_0025360_Optix_Optix_Source_FlyBase_0025360_HG_814	gi|682266422|gb|KFX92004.1|	36.67	0.008	49.7	hypothetical protein V490_05602 [Pseudogymnoascus sp. VKM F-3557]
Dmel_0025360_Optix_Optix_Source_FlyBase_0025360_HG_814	gi|682275889|gb|KFX98420.1|	36.67	0.008	49.7	hypothetical protein O988_04342 [Pseudogymnoascus sp. VKM F-3808]
Dmel_0025360_Optix_Optix_Source_FlyBase_0025360_HG_814	gi|60476416|gb|AAX21347.1|	47.92	0.008	48.5	homeobox knotted-1-like protein KNOX3, partial [Lotus japonicus]
Dmel_0025360_Optix_Optix_Source_FlyBase_0025360_HG_814	gi|824368330|gb|KLJ09930.1|	26.97	0.008	49.3	hypothetical protein EMPG_14659 [Emmonsia parva UAMH 139]
Dmel_0025360_Optix_Optix_Source_FlyBase_0025360_HG_814	gi|1162440947|ref|XP_020396229.1|	47.92	0.008	49.3	knotted related homeobox 8 isoform X1 [Zea mays]
Dmel_0025360_Optix_Optix_Source_FlyBase_0025360_HG_814	gi|682357986|gb|KFY47156.1|	33.80	0.008	49.7	hypothetical protein V494_00128 [Pseudogymnoascus sp. VKM F-4513 (FW-928)]
Dmel_0025360_Optix_Optix_Source_FlyBase_0025360_HG_814	gi|682298142|gb|KFY11354.1|	33.80	0.008	49.7	hypothetical protein V492_04505 [Pseudogymnoascus sp. VKM F-4246]
Dmel_0025360_Optix_Optix_Source_FlyBase_0025360_HG_814	gi|66823071|ref|XP_644890.1|	26.32	0.008	49.7	hypothetical protein DDB_G0272967 [Dictyostelium discoideum AX4]
Dmel_0025360_Optix_Optix_Source_FlyBase_0025360_HG_814	gi|747074138|ref|XP_011084049.1|	33.73	0.008	49.3	PREDICTED: homeobox protein knotted-1-like LET12 isoform X1 [Sesamum indicum]
Dmel_0025360_Optix_Optix_Source_FlyBase_0025360_HG_814	gi|672163043|ref|XP_008801354.1|	51.02	0.008	49.7	PREDICTED: BEL1-like homeodomain protein 9 [Phoenix dactylifera]
Dmel_0025360_Optix_Optix_Source_FlyBase_0025360_HG_814	gi|195638046|gb|ACG38491.1|	47.92	0.008	49.3	homeobox protein rough sheath 1 [Zea mays]
Dmel_0025360_Optix_Optix_Source_FlyBase_0025360_HG_814	gi|470288565|ref|XP_004342614.1|	36.92	0.008	49.7	hypothetical protein CAOG_08013 [Capsaspora owczarzaki ATCC 30864]
Dmel_0025360_Optix_Optix_Source_FlyBase_0025360_HG_814	gi|629715863|ref|XP_007820033.1|	47.83	0.009	49.7	hypothetical protein MAA_03844 [Metarhizium robertsii ARSEF 23]
Dmel_0025360_Optix_Optix_Source_FlyBase_0025360_HG_814	gi|629683921|ref|XP_007807256.1|	47.83	0.009	49.7	homeobox and C2H2 transcription factor, putative [Metarhizium acridum CQMa 102]
Dmel_0025360_Optix_Optix_Source_FlyBase_0025360_HG_814	gi|743662251|gb|KID89449.1|	47.83	0.009	49.7	Homeodomain-related protein [Metarhizium guizhouense ARSEF 977]
Dmel_0025360_Optix_Optix_Source_FlyBase_0025360_HG_814	gi|409893155|gb|AFV46214.1|	48.98	0.009	48.5	hypothetical protein, partial [Scutellaria baicalensis]
Dmel_0025360_Optix_Optix_Source_FlyBase_0025360_HG_814	gi|770389660|gb|KJK75658.1|	47.83	0.009	49.7	hypothetical protein H634G_09022 [Metarhizium anisopliae BRIP 53293]
Dmel_0025360_Optix_Optix_Source_FlyBase_0025360_HG_814	gi|1069525842|ref|XP_018145426.1|	47.83	0.009	49.7	homeobox and C2H2 transcription factor [Pochonia chlamydosporia 170]
Dmel_0025360_Optix_Optix_Source_FlyBase_0025360_HG_814	gi|1060923721|gb|ODM19020.1|	38.33	0.009	49.7	hypothetical protein SI65_05637 [Aspergillus cristatus]
Dmel_0025360_Optix_Optix_Source_FlyBase_0025360_HG_814	gi|667790250|ref|XP_007874264.1|	46.30	0.009	48.1	hypothetical protein PNEG_02273 [Pneumocystis murina B123]
Dmel_0025360_Optix_Optix_Source_FlyBase_0025360_HG_814	gi|82910286|gb|ABB94297.1|	48.89	0.009	47.0	homeobox transcription factor KN1, partial [Picea glauca]
Dmel_0025360_Optix_Optix_Source_FlyBase_0025360_HG_814	gi|123404162|ref|XP_001302374.1|	35.14	0.009	47.0	Homeobox domain containing protein [Trichomonas vaginalis G3]
Dmel_0025360_Optix_Optix_Source_FlyBase_0025360_HG_814	gi|1029121077|ref|XP_016738976.1|	48.98	0.009	49.7	PREDICTED: BEL1-like homeodomain protein 9 [Gossypium hirsutum]
Dmel_0025360_Optix_Optix_Source_FlyBase_0025360_HG_814	gi|1069621397|ref|XP_018187255.1|	48.89	0.009	45.8	Homeodomain-like protein, partial [Xylona heveae TC161]
Dmel_0025360_Optix_Optix_Source_FlyBase_0025360_HG_814	gi|1050583248|ref|XP_017612794.1|	48.98	0.009	49.7	PREDICTED: BEL1-like homeodomain protein 9 [Gossypium arboreum]
Dmel_0025360_Optix_Optix_Source_FlyBase_0025360_HG_814	gi|672383473|gb|KFG85585.1|	47.83	0.009	49.7	putative homeobox and C2H2 transcription factor [Metarhizium anisopliae]
Dmel_0025360_Optix_Optix_Source_FlyBase_0025360_HG_814	gi|953394980|ref|XP_014541732.1|	47.83	0.009	49.7	Homeodomain-related protein, partial [Metarhizium brunneum ARSEF 3297]
Dmel_0025360_Optix_Optix_Source_FlyBase_0025360_HG_814	gi|729189100|emb|CEJ80443.1|	50.00	0.009	49.7	hypothetical protein VHEMI00625 [Torrubiella hemipterigena]
Dmel_0025360_Optix_Optix_Source_FlyBase_0025360_HG_814	gi|658055537|ref|XP_008363517.1|	33.02	0.009	49.7	PREDICTED: BEL1-like homeodomain protein 9 [Malus domestica]
Dmel_0025360_Optix_Optix_Source_FlyBase_0025360_HG_814	gi|632918537|gb|KDB17966.1|	37.84	0.009	49.3	homeodomain-containing protein [Ustilaginoidea virens]
Dmel_0025360_Optix_Optix_Source_FlyBase_0025360_HG_814	gi|1153490936|gb|OPB42706.1|	41.07	0.009	49.7	C2H2 transcriptional regulator [Trichoderma guizhouense]
Dmel_0025360_Optix_Optix_Source_FlyBase_0025360_HG_814	gi|1130863228|dbj|GAV57309.1|	35.23	0.009	49.7	Homeobox_KN domain-containing protein/POX domain-containing protein [Cephalotus follicularis]
Dmel_0025360_Optix_Optix_Source_FlyBase_0025360_HG_814	gi|1091719798|emb|SCU97043.1|	46.43	0.010	48.9	LADA_0H04126g1_1 [Lachancea dasiensis CBS 10888]
Dmel_0025360_Optix_Optix_Source_FlyBase_0025360_HG_814	gi|972239931|emb|CEL03643.1|	50.98	0.010	49.3	hypothetical protein ASPCAL04795 [Aspergillus calidoustus]
Dmel_0025360_Optix_Optix_Source_FlyBase_0025360_HG_814	gi|659083714|ref|XP_008442501.1|	31.86	0.010	49.3	PREDICTED: BEL1-like homeodomain protein 9 [Cucumis melo]
Dmel_0025360_Optix_Optix_Source_FlyBase_0025360_HG_814	gi|818156425|gb|KKO97646.1|	35.79	0.010	49.3	homeobox domain-containing protein [Trichoderma harzianum]
Dmel_0025360_Optix_Optix_Source_FlyBase_0025360_HG_814	gi|384488372|gb|EIE80552.1|	46.67	0.010	47.4	hypothetical protein RO3G_05257 [Rhizopus delemar RA 99-880]
Dmel_0025360_Optix_Optix_Source_FlyBase_0025360_HG_814	gi|1109302134|ref|XP_019175874.1|	48.98	0.010	49.3	PREDICTED: homeobox protein ATH1 [Ipomoea nil]
Dmel_0025360_Optix_Optix_Source_FlyBase_0025360_HG_814	gi|1012331386|gb|KYP42864.1|	48.98	0.010	49.3	BEL1-like homeodomain protein 1 [Cajanus cajan]
Dmel_0025360_Optix_Optix_Source_FlyBase_0025360_HG_814	gi|508716587|gb|EOY08484.1|	48.98	0.010	49.7	BEL1-like homeodomain protein 1 isoform 1 [Theobroma cacao]
Dmel_0025360_Optix_Optix_Source_FlyBase_0025360_HG_814	gi|695025224|ref|XP_009399856.1|	48.98	0.010	49.3	PREDICTED: BEL1-like homeodomain protein 9 [Musa acuminata subsp. malaccensis]
Dmel_0025360_Optix_Optix_Source_FlyBase_0025360_HG_814	gi|58011287|gb|AAW62518.1|	45.45	0.010	48.9	KNOTTED1-like protein [Selaginella kraussiana]
Dmel_0025360_Optix_Optix_Source_FlyBase_0025360_HG_814	gi|1141567429|dbj|GAW11181.1|	34.31	0.010	49.3	hypothetical protein ANO14919_005230 [fungal sp. No.14919]
Dmel_0025360_Optix_Optix_Source_FlyBase_0025360_HG_814	gi|1091735645|emb|SCU99259.1|	44.83	0.010	48.5	LANO_0F01288g1_1 [Lachancea nothofagi CBS 11611]
Dmel_0025360_Optix_Optix_Source_FlyBase_0025360_HG_814	gi|685413461|ref|XP_009225587.1|	29.08	0.010	49.3	hypothetical protein GGTG_09473 [Gaeumannomyces tritici R3-111a-1]
Dmel_0025360_Optix_Optix_Source_FlyBase_0025360_HG_814	gi|1044565961|ref|XP_017419286.1|	31.36	0.010	49.3	PREDICTED: BEL1-like homeodomain protein 9 [Vigna angularis]
Dmel_0025360_Optix_Optix_Source_FlyBase_0025360_HG_814	gi|818168570|gb|KKP07832.1|	41.07	0.010	49.7	hypothetical protein THAR02_00040 [Trichoderma harzianum]
Dmel_0025360_Optix_Optix_Source_FlyBase_0025360_HG_814	gi|913820280|emb|CRK41396.1|	38.81	0.010	49.3	hypothetical protein BN1723_005113 [Verticillium longisporum]
Dmel_0025360_Optix_Optix_Source_FlyBase_0025360_HG_814	gi|1092389332|emb|SCW00505.1|	43.08	0.010	48.5	LAFE_0C05666g1_1 [Lachancea fermentati]
Dmel_0025360_Optix_Optix_Source_FlyBase_0025360_HG_814	gi|1072909959|ref|XP_018444967.1|	28.67	0.010	49.3	PREDICTED: BEL1-like homeodomain protein 3 [Raphanus sativus]
Dmel_0025360_Optix_Optix_Source_FlyBase_0025360_HG_814	gi|356496090|ref|XP_003516903.1|	31.19	0.010	49.3	PREDICTED: BEL1-like homeodomain protein 9 [Glycine max]
Dmel_0025360_Optix_Optix_Source_FlyBase_0025360_HG_814	gi|697079666|ref|XP_009653552.1|	40.00	0.011	48.9	Pth12p [Verticillium dahliae VdLs.17]
Dmel_0025360_Optix_Optix_Source_FlyBase_0025360_HG_814	gi|951070519|ref|XP_014490780.1|	26.56	0.011	49.3	PREDICTED: BEL1-like homeodomain protein 9 [Vigna radiata var. radiata]
Dmel_0025360_Optix_Optix_Source_FlyBase_0025360_HG_814	gi|922346606|ref|XP_013450217.1|	33.33	0.011	49.3	BEL1-related homeotic protein [Medicago truncatula]
Dmel_0025360_Optix_Optix_Source_FlyBase_0025360_HG_814	gi|913810170|emb|CRK47741.1|	38.81	0.011	48.9	hypothetical protein BN1723_016788 [Verticillium longisporum]
Dmel_0025360_Optix_Optix_Source_FlyBase_0025360_HG_814	gi|727457859|ref|XP_010510795.1|	33.64	0.011	48.9	PREDICTED: BEL1-like homeodomain protein 5 isoform X1 [Camelina sativa]
Dmel_0025360_Optix_Optix_Source_FlyBase_0025360_HG_814	gi|953396252|ref|XP_014542368.1|	36.36	0.011	48.9	homeodomain-containing protein, partial [Metarhizium brunneum ARSEF 3297]
Dmel_0025360_Optix_Optix_Source_FlyBase_0025360_HG_814	gi|901809510|gb|KMZ66172.1|	45.65	0.011	48.5	putative Homeobox protein knotted-1 [Zostera marina]
Dmel_0025360_Optix_Optix_Source_FlyBase_0025360_HG_814	gi|123484024|ref|XP_001324166.1|	36.00	0.011	46.6	Homeobox domain containing protein [Trichomonas vaginalis G3]
Dmel_0025360_Optix_Optix_Source_FlyBase_0025360_HG_814	gi|698567873|ref|XP_009773899.1|	36.96	0.011	49.3	PREDICTED: BEL1-like homeodomain protein 1 [Nicotiana sylvestris]
Dmel_0025360_Optix_Optix_Source_FlyBase_0025360_HG_814	gi|1025265982|ref|XP_016492350.1|	36.96	0.011	49.3	PREDICTED: BEL1-like homeodomain protein 1 [Nicotiana tabacum]
Dmel_0025360_Optix_Optix_Source_FlyBase_0025360_HG_814	gi|1063504749|ref|XP_007027983.2|	48.98	0.011	49.3	PREDICTED: BEL1-like homeodomain protein 1 [Theobroma cacao]
Dmel_0025360_Optix_Optix_Source_FlyBase_0025360_HG_814	gi|1091645968|ref|XP_018674744.1|	47.92	0.011	48.5	PREDICTED: homeobox protein rough sheath 1-like [Musa acuminata subsp. malaccensis]
Dmel_0025360_Optix_Optix_Source_FlyBase_0025360_HG_814	gi|1029015009|ref|XP_016671393.1|	48.98	0.011	49.3	PREDICTED: BEL1-like homeodomain protein 1 isoform X2 [Gossypium hirsutum]
Dmel_0025360_Optix_Optix_Source_FlyBase_0025360_HG_814	gi|743821462|ref|XP_011021429.1|	48.98	0.011	49.3	PREDICTED: BEL1-like homeodomain protein 1 [Populus euphratica]
Dmel_0025360_Optix_Optix_Source_FlyBase_0025360_HG_814	gi|953471383|ref|XP_014579166.1|	47.83	0.011	49.3	Homeodomain-related protein, partial [Metarhizium majus ARSEF 297]
Dmel_0025360_Optix_Optix_Source_FlyBase_0025360_HG_814	gi|951076089|ref|XP_014493160.1|	31.36	0.011	49.3	PREDICTED: BEL1-like homeodomain protein 9 [Vigna radiata var. radiata]
Dmel_0025360_Optix_Optix_Source_FlyBase_0025360_HG_814	gi|595841203|ref|XP_007208167.1|	32.41	0.011	49.3	BEL1-like homeodomain protein 9 [Prunus persica]
Dmel_0025360_Optix_Optix_Source_FlyBase_0025360_HG_814	gi|1029015007|ref|XP_016671391.1|	48.98	0.011	49.3	PREDICTED: BEL1-like homeodomain protein 1 isoform X1 [Gossypium hirsutum]
Dmel_0025360_Optix_Optix_Source_FlyBase_0025360_HG_814	gi|727457863|ref|XP_010510798.1|	33.64	0.011	48.9	PREDICTED: BEL1-like homeodomain protein 5 isoform X2 [Camelina sativa]
Dmel_0025360_Optix_Optix_Source_FlyBase_0025360_HG_814	gi|1091698512|ref|XP_018681175.1|	45.83	0.011	48.9	PREDICTED: homeobox protein knotted-1-like 6 isoform X2 [Musa acuminata subsp. malaccensis]
Dmel_0025360_Optix_Optix_Source_FlyBase_0025360_HG_814	gi|108710915|gb|ABF98710.1|	31.37	0.011	48.5	homeodomain protein JUBEL1, putative, expressed [Oryza sativa Japonica Group]
Dmel_0025360_Optix_Optix_Source_FlyBase_0025360_HG_814	gi|593416039|ref|XP_007140461.1|	35.19	0.011	49.3	hypothetical protein PHAVU_008G114300g [Phaseolus vulgaris]
Dmel_0025360_Optix_Optix_Source_FlyBase_0025360_HG_814	gi|225439446|ref|XP_002266838.1|	33.33	0.011	49.3	PREDICTED: BEL1-like homeodomain protein 1 [Vitis vinifera]
Dmel_0025360_Optix_Optix_Source_FlyBase_0025360_HG_814	gi|1009164289|ref|XP_015900418.1|	48.98	0.012	49.3	PREDICTED: BEL1-like homeodomain protein 1 [Ziziphus jujuba]
Dmel_0025360_Optix_Optix_Source_FlyBase_0025360_HG_814	gi|1098782690|ref|XP_018850973.1|	48.98	0.012	48.5	PREDICTED: BEL1-like homeodomain protein 9 [Juglans regia]
Dmel_0025360_Optix_Optix_Source_FlyBase_0025360_HG_814	gi|682371723|gb|KFY56942.1|	36.67	0.012	49.3	hypothetical protein V496_06600 [Pseudogymnoascus sp. VKM F-4515 (FW-2607)]
Dmel_0025360_Optix_Optix_Source_FlyBase_0025360_HG_814	gi|1137193786|gb|OMO66461.1|	48.98	0.012	49.3	hypothetical protein CCACVL1_21151 [Corchorus capsularis]
Dmel_0025360_Optix_Optix_Source_FlyBase_0025360_HG_814	gi|1012028126|ref|XP_015951375.1|	48.98	0.012	49.3	PREDICTED: BEL1-like homeodomain protein 1 [Arachis duranensis]
Dmel_0025360_Optix_Optix_Source_FlyBase_0025360_HG_814	gi|734663736|gb|KHO00783.1|	42.11	0.012	48.9	homeodomain-containing protein [Metarhizium album ARSEF 1941]
Dmel_0025360_Optix_Optix_Source_FlyBase_0025360_HG_814	gi|659084499|ref|XP_008442920.1|	48.98	0.012	49.3	PREDICTED: BEL1-like homeodomain protein 1 [Cucumis melo]
Dmel_0025360_Optix_Optix_Source_FlyBase_0025360_HG_814	gi|672158366|ref|XP_008798922.1|	47.92	0.012	48.5	PREDICTED: homeobox protein rough sheath 1-like [Phoenix dactylifera]
Dmel_0025360_Optix_Optix_Source_FlyBase_0025360_HG_814	gi|1111893600|gb|OJJ61709.1|	49.02	0.012	48.9	hypothetical protein ASPSYDRAFT_54701 [Aspergillus sydowii CBS 593.65]
Dmel_0025360_Optix_Optix_Source_FlyBase_0025360_HG_814	gi|918826149|ref|XP_013430552.1|	33.93	0.012	45.8	Homeodomain-like protein, partial [Aureobasidium namibiae CBS 147.97]
Dmel_0025360_Optix_Optix_Source_FlyBase_0025360_HG_814	gi|1050574724|ref|XP_017608245.1|	48.98	0.012	49.3	PREDICTED: BEL1-like homeodomain protein 1 [Gossypium arboreum]
Dmel_0025360_Optix_Optix_Source_FlyBase_0025360_HG_814	gi|1168086676|gb|OQD87547.1|	35.00	0.012	49.3	hypothetical protein PENANT_c005G07253 [Penicillium antarcticum]
Dmel_0025360_Optix_Optix_Source_FlyBase_0025360_HG_814	gi|778684481|ref|XP_011652036.1|	48.98	0.012	49.3	PREDICTED: BEL1-like homeodomain protein 1 [Cucumis sativus]
Dmel_0025360_Optix_Optix_Source_FlyBase_0025360_HG_814	gi|728833413|gb|KHG12856.1|	48.98	0.012	49.3	BEL1-like homeodomain protein 1 [Gossypium arboreum]
Dmel_0025360_Optix_Optix_Source_FlyBase_0025360_HG_814	gi|388517925|gb|AFK47024.1|	36.36	0.012	48.5	unknown [Medicago truncatula]
Dmel_0025360_Optix_Optix_Source_FlyBase_0025360_HG_814	gi|1044558294|ref|XP_017415314.1|	48.98	0.012	49.3	PREDICTED: BEL1-like homeodomain protein 1 [Vigna angularis]
Dmel_0025360_Optix_Optix_Source_FlyBase_0025360_HG_814	gi|953471649|ref|XP_014579299.1|	36.36	0.012	48.9	homeodomain-containing protein, partial [Metarhizium majus ARSEF 297]
Dmel_0025360_Optix_Optix_Source_FlyBase_0025360_HG_814	gi|629714906|ref|XP_007819727.1|	36.36	0.012	48.9	Homeobox [Metarhizium robertsii ARSEF 23]
Dmel_0025360_Optix_Optix_Source_FlyBase_0025360_HG_814	gi|823174268|ref|XP_012485724.1|	48.98	0.012	49.3	PREDICTED: BEL1-like homeodomain protein 1 [Gossypium raimondii]
Dmel_0025360_Optix_Optix_Source_FlyBase_0025360_HG_814	gi|1045388002|dbj|GAU28862.1|	48.98	0.012	49.3	hypothetical protein TSUD_22000 [Trifolium subterraneum]
Dmel_0025360_Optix_Optix_Source_FlyBase_0025360_HG_814	gi|1002839959|ref|XP_015688150.1|	41.79	0.012	48.9	PREDICTED: BEL1-like homeodomain protein 9, partial [Oryza brachyantha]
Dmel_0025360_Optix_Optix_Source_FlyBase_0025360_HG_814	gi|695021281|ref|XP_009397723.1|	47.92	0.013	48.5	PREDICTED: homeobox protein rough sheath 1-like [Musa acuminata subsp. malaccensis]
Dmel_0025360_Optix_Optix_Source_FlyBase_0025360_HG_814	gi|695018945|ref|XP_009396452.1|	45.83	0.013	48.5	PREDICTED: homeobox protein knotted-1-like 6 isoform X1 [Musa acuminata subsp. malaccensis]
Dmel_0025360_Optix_Optix_Source_FlyBase_0025360_HG_814	gi|901801797|gb|KMZ61666.1|	43.75	0.013	48.5	Homeobox protein SBH1 [Zostera marina]
Dmel_0025360_Optix_Optix_Source_FlyBase_0025360_HG_814	gi|1012365570|gb|KYP76752.1|	33.00	0.013	48.9	BEL1-like homeodomain protein 9 [Cajanus cajan]
Dmel_0025360_Optix_Optix_Source_FlyBase_0025360_HG_814	gi|366996018|ref|XP_003677772.1|	42.62	0.013	48.1	hypothetical protein NCAS_0H01130 [Naumovozyma castellii CBS 4309]
Dmel_0025360_Optix_Optix_Source_FlyBase_0025360_HG_814	gi|357485791|ref|XP_003613183.1|	36.36	0.013	48.5	homeobox knotted-like protein [Medicago truncatula]
Dmel_0025360_Optix_Optix_Source_FlyBase_0025360_HG_814	gi|566177493|ref|XP_006381943.1|	48.98	0.013	49.3	hypothetical protein POPTR_0006s21950g [Populus trichocarpa]
Dmel_0025360_Optix_Optix_Source_FlyBase_0025360_HG_814	gi|1147621425|ref|XP_020114777.1|	46.94	0.013	48.9	homeobox protein BEL1 homolog [Ananas comosus]
Dmel_0025360_Optix_Optix_Source_FlyBase_0025360_HG_814	gi|222625738|gb|EEE59870.1|	37.21	0.013	49.3	hypothetical protein OsJ_12461 [Oryza sativa Japonica Group]
Dmel_0025360_Optix_Optix_Source_FlyBase_0025360_HG_814	gi|743906019|ref|XP_011046419.1|	48.98	0.013	48.9	PREDICTED: BEL1-like homeodomain protein 1 [Populus euphratica]
Dmel_0025360_Optix_Optix_Source_FlyBase_0025360_HG_814	gi|1035960403|gb|OAY81307.1|	46.94	0.013	48.9	Homeobox protein BEL [Ananas comosus]
Dmel_0025360_Optix_Optix_Source_FlyBase_0025360_HG_814	gi|960471426|ref|XP_003568329.2|	42.19	0.013	48.9	PREDICTED: BEL1-like homeodomain protein 9 [Brachypodium distachyon]
Dmel_0025360_Optix_Optix_Source_FlyBase_0025360_HG_814	gi|531866690|gb|EQL03482.1|	39.39	0.013	48.5	homeobox domain-containing protein [Ophiocordyceps sinensis CO18]
Dmel_0025360_Optix_Optix_Source_FlyBase_0025360_HG_814	gi|734357484|gb|KHN14556.1|	45.83	0.014	47.0	Homeobox protein knotted-1-like 6 [Glycine soja]
Dmel_0025360_Optix_Optix_Source_FlyBase_0025360_HG_814	gi|460365445|ref|XP_004228612.1|	48.98	0.014	48.9	PREDICTED: BEL1-like homeodomain protein 1 isoform X1 [Solanum lycopersicum]
Dmel_0025360_Optix_Optix_Source_FlyBase_0025360_HG_814	gi|1035947606|gb|OAY71606.1|	46.94	0.014	48.9	Homeobox protein BEL [Ananas comosus]
Dmel_0025360_Optix_Optix_Source_FlyBase_0025360_HG_814	gi|19352101|dbj|BAB85942.1|	41.79	0.014	48.9	qSH-1 [Oryza sativa Indica Group]
Dmel_0025360_Optix_Optix_Source_FlyBase_0025360_HG_814	gi|1002224759|ref|XP_015641948.1|	41.79	0.014	48.9	PREDICTED: BEL1-like homeodomain protein 9 [Oryza sativa Japonica Group]
Dmel_0025360_Optix_Optix_Source_FlyBase_0025360_HG_814	gi|290350482|dbj|BAI78211.1|	41.79	0.014	48.9	putative transcription factor qSH-1 [Oryza rufipogon]
Dmel_0025360_Optix_Optix_Source_FlyBase_0025360_HG_814	gi|290350468|dbj|BAI78204.1|	41.79	0.014	48.9	putative transcription factor qSH-1 [Oryza rufipogon]
Dmel_0025360_Optix_Optix_Source_FlyBase_0025360_HG_814	gi|159492488|gb|ABW97430.1|	41.79	0.014	48.9	putative transcription factor qSH-1 [Oryza nivara]
Dmel_0025360_Optix_Optix_Source_FlyBase_0025360_HG_814	gi|159492486|gb|ABW97429.1|	41.79	0.014	48.9	putative transcription factor qSH-1 [Oryza rufipogon]
Dmel_0025360_Optix_Optix_Source_FlyBase_0025360_HG_814	gi|125528380|gb|EAY76494.1|	41.79	0.014	48.9	hypothetical protein OsI_04434 [Oryza sativa Indica Group]
Dmel_0025360_Optix_Optix_Source_FlyBase_0025360_HG_814	gi|970003191|ref|XP_015062369.1|	48.98	0.014	48.9	PREDICTED: BEL1-like homeodomain protein 1 [Solanum pennellii]
Dmel_0025360_Optix_Optix_Source_FlyBase_0025360_HG_814	gi|1029011011|ref|XP_016669348.1|	48.98	0.014	48.9	PREDICTED: BEL1-like homeodomain protein 1 [Gossypium hirsutum]
Dmel_0025360_Optix_Optix_Source_FlyBase_0025360_HG_814	gi|743662014|gb|KID89218.1|	36.36	0.014	48.5	homeodomain-containing protein [Metarhizium guizhouense ARSEF 977]
Dmel_0025360_Optix_Optix_Source_FlyBase_0025360_HG_814	gi|1150126863|ref|XP_020216724.1|	33.00	0.014	48.9	BEL1-like homeodomain protein 9 [Cajanus cajan]
Dmel_0025360_Optix_Optix_Source_FlyBase_0025360_HG_814	gi|913801299|emb|CRK12181.1|	40.00	0.014	49.3	hypothetical protein BN1708_010377 [Verticillium longisporum]
Dmel_0025360_Optix_Optix_Source_FlyBase_0025360_HG_814	gi|913801299|emb|CRK12181.1|	40.00	0.014	49.3	hypothetical protein BN1708_010377 [Verticillium longisporum]
Dmel_0025360_Optix_Optix_Source_FlyBase_0025360_HG_814	gi|743930930|ref|XP_011009727.1|	33.96	0.014	48.9	PREDICTED: BEL1-like homeodomain protein 4 isoform X1 [Populus euphratica]
Dmel_0025360_Optix_Optix_Source_FlyBase_0025360_HG_814	gi|147770644|emb|CAN73410.1|	48.98	0.014	48.9	hypothetical protein VITISV_024375 [Vitis vinifera]
Dmel_0025360_Optix_Optix_Source_FlyBase_0025360_HG_814	gi|731401290|ref|XP_010654234.1|	48.98	0.014	48.9	PREDICTED: BEL1-like homeodomain protein 9 [Vitis vinifera]
Dmel_0025360_Optix_Optix_Source_FlyBase_0025360_HG_814	gi|159492482|gb|ABW97427.1|	41.79	0.014	48.9	putative transcription factor qSH-1 [Oryza rufipogon]
Dmel_0025360_Optix_Optix_Source_FlyBase_0025360_HG_814	gi|290350474|dbj|BAI78207.1|	41.79	0.014	48.9	putative transcription factor qSH-1 [Oryza rufipogon]
Dmel_0025360_Optix_Optix_Source_FlyBase_0025360_HG_814	gi|290350500|dbj|BAI78220.1|	41.79	0.014	48.9	putative transcription factor qSH-1 [Oryza rufipogon]
Dmel_0025360_Optix_Optix_Source_FlyBase_0025360_HG_814	gi|290350484|dbj|BAI78212.1|	41.79	0.014	48.9	putative transcription factor qSH-1 [Oryza rufipogon]
Dmel_0025360_Optix_Optix_Source_FlyBase_0025360_HG_814	gi|159492493|gb|ABW97432.1|	41.79	0.014	48.9	putative transcription factor qSH-1 [Oryza nivara]
Dmel_0025360_Optix_Optix_Source_FlyBase_0025360_HG_814	gi|565355261|ref|XP_006344511.1|	46.94	0.014	48.1	PREDICTED: homeobox protein knotted-1-like 2 [Solanum tuberosum]
Dmel_0025360_Optix_Optix_Source_FlyBase_0025360_HG_814	gi|1147206956|ref|XP_020054451.1|	42.86	0.014	48.9	hypothetical protein ASPACDRAFT_53595 [Aspergillus aculeatus ATCC 16872]
Dmel_0025360_Optix_Optix_Source_FlyBase_0025360_HG_814	gi|159492484|gb|ABW97428.1|	41.79	0.014	48.9	putative transcription factor qSH-1 [Oryza rufipogon]
Dmel_0025360_Optix_Optix_Source_FlyBase_0025360_HG_814	gi|290350494|dbj|BAI78217.1|	41.79	0.014	48.9	putative transcription factor qSH-1 [Oryza rufipogon]
Dmel_0025360_Optix_Optix_Source_FlyBase_0025360_HG_814	gi|159492478|gb|ABW97425.1|	41.79	0.014	48.9	putative transcription factor qSH-1 [Oryza rufipogon]
Dmel_0025360_Optix_Optix_Source_FlyBase_0025360_HG_814	gi|951046714|ref|XP_014519254.1|	36.36	0.014	48.1	PREDICTED: homeobox protein knotted-1-like 6 isoform X2 [Vigna radiata var. radiata]
Dmel_0025360_Optix_Optix_Source_FlyBase_0025360_HG_814	gi|290350508|dbj|BAI78224.1|	41.79	0.015	48.9	putative transcription factor qSH-1 [Oryza rufipogon]
Dmel_0025360_Optix_Optix_Source_FlyBase_0025360_HG_814	gi|1104545627|ref|XP_019069309.1|	48.98	0.015	48.9	PREDICTED: BEL1-like homeodomain protein 1 isoform X2 [Solanum lycopersicum]
Dmel_0025360_Optix_Optix_Source_FlyBase_0025360_HG_814	gi|951046705|ref|XP_014519251.1|	36.36	0.015	48.1	PREDICTED: homeobox protein knotted-1-like 6 isoform X1 [Vigna radiata var. radiata]
Dmel_0025360_Optix_Optix_Source_FlyBase_0025360_HG_814	gi|1002254285|ref|XP_015631398.1|	36.36	0.015	48.9	PREDICTED: BEL1-like homeodomain protein 4 [Oryza sativa Japonica Group]
Dmel_0025360_Optix_Optix_Source_FlyBase_0025360_HG_814	gi|502092849|ref|XP_004489802.1|	36.36	0.015	48.1	PREDICTED: homeobox protein knotted-1-like 6 [Cicer arietinum]
Dmel_0025360_Optix_Optix_Source_FlyBase_0025360_HG_814	gi|629692173|ref|XP_007811378.1|	36.36	0.015	48.5	homeodomain-containing protein [Metarhizium acridum CQMa 102]
Dmel_0025360_Optix_Optix_Source_FlyBase_0025360_HG_814	gi|1002313083|ref|XP_015619926.1|	48.98	0.015	48.9	PREDICTED: LOW QUALITY PROTEIN: BEL1-like homeodomain protein 1 [Oryza sativa Japonica Group]
Dmel_0025360_Optix_Optix_Source_FlyBase_0025360_HG_814	gi|920694865|gb|KOM38090.1|	51.02	0.015	48.1	hypothetical protein LR48_Vigan03g147200 [Vigna angularis]
Dmel_0025360_Optix_Optix_Source_FlyBase_0025360_HG_814	gi|290350518|dbj|BAI78229.1|	41.79	0.015	48.9	putative transcription factor qSH-1 [Oryza rufipogon]
Dmel_0025360_Optix_Optix_Source_FlyBase_0025360_HG_814	gi|770390728|gb|KJK76719.1|	42.11	0.015	48.5	hypothetical protein H634G_07760 [Metarhizium anisopliae BRIP 53293]
Dmel_0025360_Optix_Optix_Source_FlyBase_0025360_HG_814	gi|672378584|gb|KFG80818.1|	42.11	0.015	48.5	homeodomain-containing protein [Metarhizium anisopliae]
Dmel_0025360_Optix_Optix_Source_FlyBase_0025360_HG_814	gi|1040900546|ref|XP_017257976.1|	48.98	0.015	48.9	PREDICTED: BEL1-like homeodomain protein 1 [Daucus carota subsp. sativus]
Dmel_0025360_Optix_Optix_Source_FlyBase_0025360_HG_814	gi|66865823|gb|AAY57560.1|	47.92	0.015	45.8	knotted 1-type homeobox protein 4, partial [Zea mays]
Dmel_0025360_Optix_Optix_Source_FlyBase_0025360_HG_814	gi|645218380|ref|XP_008230296.1|	31.15	0.015	48.9	PREDICTED: BEL1-like homeodomain protein 1 [Prunus mume]
Dmel_0025360_Optix_Optix_Source_FlyBase_0025360_HG_814	gi|761932243|gb|KIY53175.1|	36.90	0.015	48.9	hypothetical protein FISHEDRAFT_55275 [Fistulina hepatica ATCC 64428]
Dmel_0025360_Optix_Optix_Source_FlyBase_0025360_HG_814	gi|1111709138|gb|OJI95805.1|	49.02	0.015	48.9	hypothetical protein ASPVEDRAFT_871184 [Aspergillus versicolor CBS 583.65]
Dmel_0025360_Optix_Optix_Source_FlyBase_0025360_HG_814	gi|297740294|emb|CBI30476.3|	48.98	0.015	48.9	unnamed protein product, partial [Vitis vinifera]
Dmel_0025360_Optix_Optix_Source_FlyBase_0025360_HG_814	gi|260183698|gb|ACX35971.1|	40.30	0.015	48.9	bell-like homeodomain protein [Hordeum vulgare subsp. vulgare]
Dmel_0025360_Optix_Optix_Source_FlyBase_0025360_HG_814	gi|223950259|gb|ACN29213.1|	30.17	0.015	48.1	unknown [Zea mays]
Dmel_0025360_Optix_Optix_Source_FlyBase_0025360_HG_814	gi|326496765|dbj|BAJ98409.1|	40.30	0.015	48.9	predicted protein [Hordeum vulgare subsp. vulgare]
Dmel_0025360_Optix_Optix_Source_FlyBase_0025360_HG_814	gi|595841198|ref|XP_007208166.1|	31.09	0.015	48.9	BEL1-like homeodomain protein 1 [Prunus persica]
Dmel_0025360_Optix_Optix_Source_FlyBase_0025360_HG_814	gi|342298434|emb|CBY05407.1|	48.98	0.015	48.9	REPLUMLESS-like protein [Lepidium campestre]
Dmel_0025360_Optix_Optix_Source_FlyBase_0025360_HG_814	gi|802751294|ref|XP_012087986.1|	37.23	0.016	48.9	PREDICTED: BEL1-like homeodomain protein 9 isoform X1 [Jatropha curcas]
Dmel_0025360_Optix_Optix_Source_FlyBase_0025360_HG_814	gi|565471976|ref|XP_006293790.1|	48.98	0.016	48.9	hypothetical protein CARUB_v10022772mg [Capsella rubella]
Dmel_0025360_Optix_Optix_Source_FlyBase_0025360_HG_814	gi|342298422|emb|CBY05401.1|	48.98	0.016	48.9	REPLUMLESS-like protein [Lepidium appelianum]
Dmel_0025360_Optix_Optix_Source_FlyBase_0025360_HG_814	gi|944070464|gb|KQK05948.1|	48.98	0.016	48.9	hypothetical protein BRADI_2g23530 [Brachypodium distachyon]
Dmel_0025360_Optix_Optix_Source_FlyBase_0025360_HG_814	gi|356501985|ref|XP_003519803.1|	36.36	0.016	48.1	PREDICTED: homeobox protein knotted-1-like 6 [Glycine max]
Dmel_0025360_Optix_Optix_Source_FlyBase_0025360_HG_814	gi|593788652|ref|XP_007157365.1|	36.36	0.016	48.1	hypothetical protein PHAVU_002G064100g [Phaseolus vulgaris]
Dmel_0025360_Optix_Optix_Source_FlyBase_0025360_HG_814	gi|1099299025|gb|JAU95241.1|	48.98	0.016	48.9	BEL1-like homeodomain protein 1 [Noccaea caerulescens]
Dmel_0025360_Optix_Optix_Source_FlyBase_0025360_HG_814	gi|13752409|gb|AAK38646.1|AF334759_1	40.30	0.016	48.9	homeodomain protein JUBEL2 [Hordeum vulgare subsp. vulgare]
Dmel_0025360_Optix_Optix_Source_FlyBase_0025360_HG_814	gi|1148913835|ref|XP_020127620.1|	36.84	0.016	48.5	homeobox transcription [Diplodia corticola]
Dmel_0025360_Optix_Optix_Source_FlyBase_0025360_HG_814	gi|1098945764|gb|JAU18899.1|	48.98	0.016	48.9	BEL1-like homeodomain protein 1 [Noccaea caerulescens]
Dmel_0025360_Optix_Optix_Source_FlyBase_0025360_HG_814	gi|1025657337|gb|OAA44816.1|	42.11	0.016	48.5	homeodomain-containing protein [Metarhizium rileyi RCEF 4871]
Dmel_0025360_Optix_Optix_Source_FlyBase_0025360_HG_814	gi|297827075|ref|XP_002881420.1|	48.98	0.016	48.9	hypothetical protein ARALYDRAFT_482564 [Arabidopsis lyrata subsp. lyrata]
Dmel_0025360_Optix_Optix_Source_FlyBase_0025360_HG_814	gi|1035911153|gb|OAY40747.1|	48.98	0.016	48.9	hypothetical protein MANES_09G045600 [Manihot esculenta]
Dmel_0025360_Optix_Optix_Source_FlyBase_0025360_HG_814	gi|1035913405|gb|OAY42998.1|	48.98	0.016	48.9	hypothetical protein MANES_08G033900 [Manihot esculenta]
Dmel_0025360_Optix_Optix_Source_FlyBase_0025360_HG_814	gi|226498896|ref|NP_001148063.1|	30.17	0.016	48.9	homeodomain protein JUBEL1 [Zea mays]
Dmel_0025360_Optix_Optix_Source_FlyBase_0025360_HG_814	gi|125545619|gb|EAY91758.1|	31.37	0.016	48.9	hypothetical protein OsI_13400 [Oryza sativa Indica Group]
Dmel_0025360_Optix_Optix_Source_FlyBase_0025360_HG_814	gi|171686576|ref|XP_001908229.1|	32.41	0.016	48.1	hypothetical protein [Podospora anserina S mat+]
Dmel_0025360_Optix_Optix_Source_FlyBase_0025360_HG_814	gi|1099130224|gb|JAU58797.1|	48.98	0.016	48.9	BEL1-like homeodomain protein 1 [Noccaea caerulescens]
Dmel_0025360_Optix_Optix_Source_FlyBase_0025360_HG_814	gi|1099028550|gb|JAU43177.1|	48.98	0.016	48.9	BEL1-like homeodomain protein 1 [Noccaea caerulescens]
Dmel_0025360_Optix_Optix_Source_FlyBase_0025360_HG_814	gi|672174153|ref|XP_008807227.1|	30.61	0.017	48.9	PREDICTED: homeobox protein BEL1 homolog [Phoenix dactylifera]
Dmel_0025360_Optix_Optix_Source_FlyBase_0025360_HG_814	gi|1142639835|gb|ONM08898.1|	30.17	0.017	48.9	BEL1-like homeodomain protein 4 [Zea mays]
Dmel_0025360_Optix_Optix_Source_FlyBase_0025360_HG_814	gi|927419912|ref|XP_013955787.1|	41.07	0.017	48.9	hypothetical protein TRIVIDRAFT_152201 [Trichoderma virens Gv29-8]
Dmel_0025360_Optix_Optix_Source_FlyBase_0025360_HG_814	gi|658039260|ref|XP_008355199.1|	33.02	0.017	48.1	PREDICTED: BEL1-like homeodomain protein 9 [Malus domestica]
Dmel_0025360_Optix_Optix_Source_FlyBase_0025360_HG_814	gi|672159891|ref|XP_008799712.1|	48.98	0.017	48.9	PREDICTED: BEL1-like homeodomain protein 1 [Phoenix dactylifera]
Dmel_0025360_Optix_Optix_Source_FlyBase_0025360_HG_814	gi|1103693096|gb|OJD27473.1|	26.97	0.017	48.1	hypothetical protein ACJ73_01131 [Blastomyces percursus]
Dmel_0025360_Optix_Optix_Source_FlyBase_0025360_HG_814	gi|1089740146|ref|XP_018702764.1|	43.64	0.017	48.1	Homeodomain-related protein [Isaria fumosorosea ARSEF 2679]
Dmel_0025360_Optix_Optix_Source_FlyBase_0025360_HG_814	gi|743761665|ref|XP_010943406.1|	48.89	0.017	48.1	PREDICTED: homeotic protein knotted-1-like [Elaeis guineensis]
Dmel_0025360_Optix_Optix_Source_FlyBase_0025360_HG_814	gi|695043601|ref|XP_009409501.1|	48.98	0.017	48.5	PREDICTED: BEL1-like homeodomain protein 9 [Musa acuminata subsp. malaccensis]
Dmel_0025360_Optix_Optix_Source_FlyBase_0025360_HG_814	gi|922401525|ref|XP_013467899.1|	48.98	0.017	48.5	BEL1-related homeotic protein [Medicago truncatula]
Dmel_0025360_Optix_Optix_Source_FlyBase_0025360_HG_814	gi|1021558442|ref|XP_016170518.1|	48.98	0.018	48.9	PREDICTED: BEL1-like homeodomain protein 1 [Arachis ipaensis]
Dmel_0025360_Optix_Optix_Source_FlyBase_0025360_HG_814	gi|82910024|gb|ABB94166.1|	46.67	0.018	45.8	homeobox transcription factor KN1, partial [Picea glauca]
Dmel_0025360_Optix_Optix_Source_FlyBase_0025360_HG_814	gi|356497567|ref|XP_003517631.1|	45.83	0.018	48.1	PREDICTED: homeobox protein knotted-1-like 6 [Glycine max]
Dmel_0025360_Optix_Optix_Source_FlyBase_0025360_HG_814	gi|514759485|ref|XP_004964302.1|	46.94	0.018	48.5	PREDICTED: homeobox protein BEL1 homolog [Setaria italica]
Dmel_0025360_Optix_Optix_Source_FlyBase_0025360_HG_814	gi|1130620331|ref|XP_019711247.1|	34.48	0.018	48.5	PREDICTED: BEL1-like homeodomain protein 4 [Elaeis guineensis]
Dmel_0025360_Optix_Optix_Source_FlyBase_0025360_HG_814	gi|971546007|ref|XP_006344823.2|	25.17	0.018	48.5	PREDICTED: BEL1-like homeodomain protein 2 [Solanum tuberosum]
Dmel_0025360_Optix_Optix_Source_FlyBase_0025360_HG_814	gi|113648723|dbj|BAF29235.1|	48.98	0.018	48.1	Os12g0160500 [Oryza sativa Japonica Group]
Dmel_0025360_Optix_Optix_Source_FlyBase_0025360_HG_814	gi|727638705|ref|XP_010490618.1|	48.98	0.018	48.5	PREDICTED: BEL1-like homeodomain protein 9 [Camelina sativa]
Dmel_0025360_Optix_Optix_Source_FlyBase_0025360_HG_814	gi|1168123602|gb|OQE22986.1|	32.97	0.019	48.5	hypothetical protein PENSTE_c009G10185 [Penicillium steckii]
Dmel_0025360_Optix_Optix_Source_FlyBase_0025360_HG_814	gi|125535858|gb|EAY82346.1|	48.98	0.019	48.5	hypothetical protein OsI_37556 [Oryza sativa Indica Group]
Dmel_0025360_Optix_Optix_Source_FlyBase_0025360_HG_814	gi|6016224|sp|P56666.1|KNOX8_MAIZE	47.92	0.019	45.4	RecName: Full=Homeobox protein knotted-1-like 8
Dmel_0025360_Optix_Optix_Source_FlyBase_0025360_HG_814	gi|401827861|ref|XP_003888223.1|	36.00	0.019	46.6	hypothetical protein EHEL_101500 [Encephalitozoon hellem ATCC 50504]
Dmel_0025360_Optix_Optix_Source_FlyBase_0025360_HG_814	gi|225436140|ref|XP_002275098.1|	48.98	0.019	48.5	PREDICTED: BEL1-like homeodomain protein 1 [Vitis vinifera]
Dmel_0025360_Optix_Optix_Source_FlyBase_0025360_HG_814	gi|1142639836|gb|ONM08899.1|	30.17	0.019	48.5	BEL1-like homeodomain protein 4 [Zea mays]
Dmel_0025360_Optix_Optix_Source_FlyBase_0025360_HG_814	gi|728839565|gb|KHG19008.1|	48.98	0.019	48.5	BEL1-like homeodomain protein 9 [Gossypium arboreum]
Dmel_0025360_Optix_Optix_Source_FlyBase_0025360_HG_814	gi|293330407|dbj|BAJ04684.1|	46.94	0.019	48.5	BEL1-type homeodomain protein [Triticum aestivum]
Dmel_0025360_Optix_Optix_Source_FlyBase_0025360_HG_814	gi|147769159|emb|CAN69527.1|	48.98	0.019	48.5	hypothetical protein VITISV_027380 [Vitis vinifera]
Dmel_0025360_Optix_Optix_Source_FlyBase_0025360_HG_814	gi|1025204627|ref|XP_016477978.1|	30.28	0.019	48.5	PREDICTED: BEL1-like homeodomain protein 9 [Nicotiana tabacum]
Dmel_0025360_Optix_Optix_Source_FlyBase_0025360_HG_814	gi|565458518|ref|XP_006287258.1|	48.98	0.019	48.5	hypothetical protein CARUB_v10000448mg [Capsella rubella]
Dmel_0025360_Optix_Optix_Source_FlyBase_0025360_HG_814	gi|1149791133|ref|XP_020157077.1|	46.94	0.020	48.5	BEL1-like homeodomain protein 4 isoform X2 [Aegilops tauschii subsp. tauschii]
Dmel_0025360_Optix_Optix_Source_FlyBase_0025360_HG_814	gi|222613182|gb|EEE51314.1|	46.94	0.020	48.5	hypothetical protein OsJ_32275 [Oryza sativa Japonica Group]
Dmel_0025360_Optix_Optix_Source_FlyBase_0025360_HG_814	gi|764607395|ref|XP_011467196.1|	48.98	0.020	48.5	PREDICTED: BEL1-like homeodomain protein 1 [Fragaria vesca subsp. vesca]
Dmel_0025360_Optix_Optix_Source_FlyBase_0025360_HG_814	gi|1012168185|ref|XP_015965069.1|	45.83	0.020	47.8	PREDICTED: homeobox protein knotted-1-like 6 [Arachis duranensis]
Dmel_0025360_Optix_Optix_Source_FlyBase_0025360_HG_814	gi|293330411|dbj|BAJ04686.1|	46.94	0.020	48.5	BEL1-type homeodomain protein [Triticum aestivum]
Dmel_0025360_Optix_Optix_Source_FlyBase_0025360_HG_814	gi|1021517854|ref|XP_016202430.1|	45.83	0.020	47.8	PREDICTED: homeobox protein knotted-1-like 6 isoform X2 [Arachis ipaensis]
Dmel_0025360_Optix_Optix_Source_FlyBase_0025360_HG_814	gi|1021517852|ref|XP_016202429.1|	45.83	0.020	47.8	PREDICTED: homeobox protein knotted-1-like 6 isoform X1 [Arachis ipaensis]
Dmel_0025360_Optix_Optix_Source_FlyBase_0025360_HG_814	gi|460375230|ref|XP_004233410.1|	30.25	0.020	48.5	PREDICTED: BEL1-like homeodomain protein 2 [Solanum lycopersicum]
Dmel_0025360_Optix_Optix_Source_FlyBase_0025360_HG_814	gi|727559485|ref|XP_010452036.1|	48.98	0.020	48.5	PREDICTED: BEL1-like homeodomain protein 9 [Camelina sativa]
Dmel_0025360_Optix_Optix_Source_FlyBase_0025360_HG_814	gi|1149701042|ref|XP_020160993.1|	30.58	0.020	48.5	homeobox protein BEL1 homolog [Aegilops tauschii subsp. tauschii]
Dmel_0025360_Optix_Optix_Source_FlyBase_0025360_HG_814	gi|326516018|dbj|BAJ88032.1|	46.94	0.021	48.5	predicted protein [Hordeum vulgare subsp. vulgare]
Dmel_0025360_Optix_Optix_Source_FlyBase_0025360_HG_814	gi|1029064144|ref|XP_016692336.1|	32.18	0.021	48.5	PREDICTED: BEL1-like homeodomain protein 4 [Gossypium hirsutum]
Dmel_0025360_Optix_Optix_Source_FlyBase_0025360_HG_814	gi|835892109|gb|KLU84254.1|	38.27	0.021	48.1	hypothetical protein MAPG_03299 [Magnaporthiopsis poae ATCC 64411]
Dmel_0025360_Optix_Optix_Source_FlyBase_0025360_HG_814	gi|22652125|gb|AAN03626.1|AF406702_1	48.98	0.021	48.5	BEL1-related homeotic protein 29, partial [Solanum tuberosum]
Dmel_0025360_Optix_Optix_Source_FlyBase_0025360_HG_814	gi|302884557|ref|XP_003041174.1|	38.60	0.021	48.5	hypothetical protein NECHADRAFT_51169 [Nectria haematococca mpVI 77-13-4]
Dmel_0025360_Optix_Optix_Source_FlyBase_0025360_HG_814	gi|1102702043|gb|OIW01224.1|	51.02	0.021	47.8	hypothetical protein TanjilG_10385 [Lupinus angustifolius]
Dmel_0025360_Optix_Optix_Source_FlyBase_0025360_HG_814	gi|685380272|ref|XP_009122816.1|	48.98	0.021	48.5	PREDICTED: BEL1-like homeodomain protein 9 [Brassica rapa]
Dmel_0025360_Optix_Optix_Source_FlyBase_0025360_HG_814	gi|807045975|gb|AKC35109.1|	32.98	0.021	47.8	shoot-meristemless-like 1 protein [Primula vulgaris]
Dmel_0025360_Optix_Optix_Source_FlyBase_0025360_HG_814	gi|1050600202|ref|XP_017622483.1|	48.98	0.021	48.1	PREDICTED: BEL1-like homeodomain protein 9 [Gossypium arboreum]
Dmel_0025360_Optix_Optix_Source_FlyBase_0025360_HG_814	gi|1091583928|emb|SCU81140.1|	44.90	0.021	47.8	LAFA_0C02938g1_1 [Lachancea sp. CBS 6924]
Dmel_0025360_Optix_Optix_Source_FlyBase_0025360_HG_814	gi|1149791130|ref|XP_020157076.1|	46.94	0.021	48.5	BEL1-like homeodomain protein 4 isoform X1 [Aegilops tauschii subsp. tauschii]
Dmel_0025360_Optix_Optix_Source_FlyBase_0025360_HG_814	gi|567169448|ref|XP_006398666.1|	48.98	0.022	48.5	hypothetical protein EUTSA_v10012876mg [Eutrema salsugineum]
Dmel_0025360_Optix_Optix_Source_FlyBase_0025360_HG_814	gi|672121629|ref|XP_008784116.1|	48.98	0.022	48.5	PREDICTED: BEL1-like homeodomain protein 1 [Phoenix dactylifera]
Dmel_0025360_Optix_Optix_Source_FlyBase_0025360_HG_814	gi|367015408|ref|XP_003682203.1|	32.95	0.022	47.4	hypothetical protein TDEL_0F01810 [Torulaspora delbrueckii]
Dmel_0025360_Optix_Optix_Source_FlyBase_0025360_HG_814	gi|818157992|gb|KKO98758.1|	46.67	0.022	48.1	hypothetical protein THAR02_09131 [Trichoderma harzianum]
Dmel_0025360_Optix_Optix_Source_FlyBase_0025360_HG_814	gi|1111477096|emb|CVK86232.1|	41.51	0.022	48.1	uncharacterized protein FPRN_06275 [Fusarium proliferatum]
Dmel_0025360_Optix_Optix_Source_FlyBase_0025360_HG_814	gi|1025395921|ref|XP_016436403.1|	28.57	0.022	48.5	PREDICTED: BEL1-like homeodomain protein 1 [Nicotiana tabacum]
Dmel_0025360_Optix_Optix_Source_FlyBase_0025360_HG_814	gi|1130651321|ref|XP_019704008.1|	48.98	0.022	48.5	PREDICTED: BEL1-like homeodomain protein 1 [Elaeis guineensis]
Dmel_0025360_Optix_Optix_Source_FlyBase_0025360_HG_814	gi|13752407|gb|AAK38645.1|AF334758_1	46.94	0.022	48.5	homeodomain protein JUBEL1 [Hordeum vulgare subsp. vulgare]
Dmel_0025360_Optix_Optix_Source_FlyBase_0025360_HG_814	gi|1111489331|emb|CZR38367.1|	41.51	0.022	48.1	uncharacterized protein FPRO_06442 [Fusarium proliferatum ET1]
Dmel_0025360_Optix_Optix_Source_FlyBase_0025360_HG_814	gi|657991692|ref|XP_008388082.1|	33.02	0.023	48.1	PREDICTED: BEL1-like homeodomain protein 9 [Malus domestica]
Dmel_0025360_Optix_Optix_Source_FlyBase_0025360_HG_814	gi|1111507685|emb|CVK86570.1|	41.51	0.023	48.1	uncharacterized protein FMAN_06161 [Fusarium mangiferae]
Dmel_0025360_Optix_Optix_Source_FlyBase_0025360_HG_814	gi|517315564|emb|CCT67933.1|	41.51	0.023	48.1	uncharacterized protein FFUJ_14502 [Fusarium fujikuroi IMI 58289]
Dmel_0025360_Optix_Optix_Source_FlyBase_0025360_HG_814	gi|82912423|gb|ABB95348.1|	45.65	0.023	45.4	homeobox transcription factor KN4, partial [Picea glauca]
Dmel_0025360_Optix_Optix_Source_FlyBase_0025360_HG_814	gi|187940736|gb|ACD39469.1|	48.98	0.023	48.1	BEL29 protein [Solanum etuberosum]
Dmel_0025360_Optix_Optix_Source_FlyBase_0025360_HG_814	gi|187940730|gb|ACD39466.1|	48.98	0.023	48.1	BEL29 protein [Solanum palustre]
Dmel_0025360_Optix_Optix_Source_FlyBase_0025360_HG_814	gi|536461219|gb|AGU36601.1|	48.98	0.023	46.6	BEL1-related homeotic protein 29, partial [Helianthus annuus]
Dmel_0025360_Optix_Optix_Source_FlyBase_0025360_HG_814	gi|326524700|dbj|BAK04286.1|	44.90	0.023	48.1	predicted protein [Hordeum vulgare subsp. vulgare]
Dmel_0025360_Optix_Optix_Source_FlyBase_0025360_HG_814	gi|695017432|ref|XP_009395654.1|	32.35	0.024	48.1	PREDICTED: BEL1-like homeodomain protein 4 [Musa acuminata subsp. malaccensis]
Dmel_0025360_Optix_Optix_Source_FlyBase_0025360_HG_814	gi|218184935|gb|EEC67362.1|	46.94	0.024	48.1	hypothetical protein OsI_34463 [Oryza sativa Indica Group]
Dmel_0025360_Optix_Optix_Source_FlyBase_0025360_HG_814	gi|747092904|ref|XP_011094236.1|	48.98	0.024	48.1	PREDICTED: BEL1-like homeodomain protein 1 [Sesamum indicum]
Dmel_0025360_Optix_Optix_Source_FlyBase_0025360_HG_814	gi|729705064|emb|CEI98307.1|	29.70	0.024	47.4	Putative Homeobox protein PKNOX2 [Rhizopus microsporus]
Dmel_0025360_Optix_Optix_Source_FlyBase_0025360_HG_814	gi|697150767|ref|XP_009629592.1|	28.57	0.024	48.1	PREDICTED: BEL1-like homeodomain protein 1 [Nicotiana tomentosiformis]
Dmel_0025360_Optix_Optix_Source_FlyBase_0025360_HG_814	gi|536461235|gb|AGU36609.1|	48.98	0.024	46.6	BEL1-related homeotic protein 29, partial [Helianthus annuus]
Dmel_0025360_Optix_Optix_Source_FlyBase_0025360_HG_814	gi|697112257|ref|XP_009610004.1|	31.21	0.024	48.1	PREDICTED: BEL1-like homeodomain protein 9 [Nicotiana tomentosiformis]
Dmel_0025360_Optix_Optix_Source_FlyBase_0025360_HG_814	gi|970006924|ref|XP_015064329.1|	32.31	0.025	48.1	PREDICTED: BEL1-like homeodomain protein 2 [Solanum pennellii]
Dmel_0025360_Optix_Optix_Source_FlyBase_0025360_HG_814	gi|1050555640|ref|XP_017634650.1|	32.18	0.025	48.1	PREDICTED: BEL1-like homeodomain protein 4 [Gossypium arboreum]
Dmel_0025360_Optix_Optix_Source_FlyBase_0025360_HG_814	gi|1117367091|ref|XP_019459231.1|	51.02	0.025	48.1	PREDICTED: BEL1-like homeodomain protein 9 [Lupinus angustifolius]
Dmel_0025360_Optix_Optix_Source_FlyBase_0025360_HG_814	gi|799247342|gb|KJZ76100.1|	39.34	0.025	47.8	hypothetical protein HIM_04556 [Hirsutella minnesotensis 3608]
Dmel_0025360_Optix_Optix_Source_FlyBase_0025360_HG_814	gi|1002301404|ref|XP_015614125.1|	46.94	0.025	48.1	PREDICTED: BEL1-like homeodomain protein 4 [Oryza sativa Japonica Group]
Dmel_0025360_Optix_Optix_Source_FlyBase_0025360_HG_814	gi|2306987|gb|AAB65796.1|	44.90	0.025	44.7	homeobox protein, partial [Hordeum marinum]
Dmel_0025360_Optix_Optix_Source_FlyBase_0025360_HG_814	gi|1099032210|gb|JAU44182.1|	48.98	0.025	48.1	BEL1-like homeodomain protein 9, partial [Noccaea caerulescens]
Dmel_0025360_Optix_Optix_Source_FlyBase_0025360_HG_814	gi|1142668403|gb|ONM27725.1|	47.92	0.025	45.4	Homeobox protein knotted-1-like 4 [Zea mays]
Dmel_0025360_Optix_Optix_Source_FlyBase_0025360_HG_814	gi|922556019|ref|XP_013606099.1|	48.98	0.025	48.1	PREDICTED: BEL1-like homeodomain protein 9 [Brassica oleracea var. oleracea]
Dmel_0025360_Optix_Optix_Source_FlyBase_0025360_HG_814	gi|568832948|ref|XP_006470683.1|	35.53	0.026	46.2	PREDICTED: homeobox protein knotted-1-like LET12 isoform X2 [Citrus sinensis]
Dmel_0025360_Optix_Optix_Source_FlyBase_0025360_HG_814	gi|1028972150|ref|XP_016729525.1|	32.18	0.026	48.1	PREDICTED: BEL1-like homeodomain protein 4 [Gossypium hirsutum]
Dmel_0025360_Optix_Optix_Source_FlyBase_0025360_HG_814	gi|923731645|ref|XP_013668263.1|	48.98	0.026	48.1	PREDICTED: BEL1-like homeodomain protein 9 [Brassica napus]
Dmel_0025360_Optix_Optix_Source_FlyBase_0025360_HG_814	gi|672146135|ref|XP_008797003.1|	44.90	0.026	48.1	PREDICTED: BEL1-like homeodomain protein 4 [Phoenix dactylifera]
Dmel_0025360_Optix_Optix_Source_FlyBase_0025360_HG_814	gi|674231845|gb|KFK24610.1|	48.98	0.026	48.1	transcription factor qsh-1 [Arabis alpina]
Dmel_0025360_Optix_Optix_Source_FlyBase_0025360_HG_814	gi|474261479|gb|EMS60539.1|	46.94	0.026	47.4	Homeobox protein rough sheath 1 [Triticum urartu]
Dmel_0025360_Optix_Optix_Source_FlyBase_0025360_HG_814	gi|222616675|gb|EEE52807.1|	48.98	0.027	48.1	hypothetical protein OsJ_35304 [Oryza sativa Japonica Group]
Dmel_0025360_Optix_Optix_Source_FlyBase_0025360_HG_814	gi|536461227|gb|AGU36605.1|	27.56	0.027	46.6	BEL1-related homeotic protein 29, partial [Helianthus annuus]
Dmel_0025360_Optix_Optix_Source_FlyBase_0025360_HG_814	gi|297806127|ref|XP_002870947.1|	48.98	0.027	48.1	hypothetical protein ARALYDRAFT_486980 [Arabidopsis lyrata subsp. lyrata]
Dmel_0025360_Optix_Optix_Source_FlyBase_0025360_HG_814	gi|848855510|ref|XP_012852672.1|	33.33	0.027	48.1	PREDICTED: BEL1-like homeodomain protein 4 [Erythranthe guttata]
Dmel_0025360_Optix_Optix_Source_FlyBase_0025360_HG_814	gi|326487276|dbj|BAJ89622.1|	46.94	0.027	48.1	predicted protein [Hordeum vulgare subsp. vulgare]
Dmel_0025360_Optix_Optix_Source_FlyBase_0025360_HG_814	gi|82909497|gb|ABB93918.1|	45.65	0.027	45.4	homeobox transcription factor KN4, partial [Picea mariana]
Dmel_0025360_Optix_Optix_Source_FlyBase_0025360_HG_814	gi|536461223|gb|AGU36603.1|	48.98	0.027	46.2	BEL1-related homeotic protein 29, partial [Helianthus annuus]
Dmel_0025360_Optix_Optix_Source_FlyBase_0025360_HG_814	gi|536461221|gb|AGU36602.1|	48.98	0.027	46.2	BEL1-related homeotic protein 29, partial [Helianthus annuus]
Dmel_0025360_Optix_Optix_Source_FlyBase_0025360_HG_814	gi|460375122|ref|XP_004233356.1|	25.49	0.027	47.4	PREDICTED: homeobox-leucine zipper protein HAT7 [Solanum lycopersicum]
Dmel_0025360_Optix_Optix_Source_FlyBase_0025360_HG_814	gi|1168076754|gb|OQD78322.1|	38.89	0.027	48.1	hypothetical protein PENDEC_c001G03847 [Penicillium decumbens]
Dmel_0025360_Optix_Optix_Source_FlyBase_0025360_HG_814	gi|536461217|gb|AGU36600.1|	48.98	0.027	46.2	BEL1-related homeotic protein 29, partial [Helianthus petiolaris]
Dmel_0025360_Optix_Optix_Source_FlyBase_0025360_HG_814	gi|1109225667|ref|XP_019187455.1|	48.98	0.027	48.1	PREDICTED: BEL1-like homeodomain protein 1 [Ipomoea nil]
Dmel_0025360_Optix_Optix_Source_FlyBase_0025360_HG_814	gi|55740705|gb|AAV64000.1|	45.65	0.027	45.4	homeobox transcription factor KN4, partial [Picea abies]
Dmel_0025360_Optix_Optix_Source_FlyBase_0025360_HG_814	gi|728834523|gb|KHG13966.1|	32.18	0.027	48.1	BEL1-like homeodomain protein 2 [Gossypium arboreum]
Dmel_0025360_Optix_Optix_Source_FlyBase_0025360_HG_814	gi|727497426|ref|XP_010424820.1|	48.98	0.027	47.8	PREDICTED: BEL1-like homeodomain protein 9 [Camelina sativa]
Dmel_0025360_Optix_Optix_Source_FlyBase_0025360_HG_814	gi|1025147635|ref|XP_016467485.1|	31.21	0.028	47.8	PREDICTED: BEL1-like homeodomain protein 9 [Nicotiana tabacum]
Dmel_0025360_Optix_Optix_Source_FlyBase_0025360_HG_814	gi|536461225|gb|AGU36604.1|	48.98	0.028	46.2	BEL1-related homeotic protein 29, partial [Helianthus annuus]
