# Supplementary material for: Reconstruction of the ancestral metazoan genome reveals an increase in genomic novelty
Source: Nat Commun. 2018 Apr 30;9:1730. doi: 10.1038/s41467-018-04136-5 (PMC5928047; doi:10.1038/s41467-018-04136-5)
Supplement: Supplementary file 12 — Supplementary Data 9 [file 41467_2018_4136_MOESM12_ESM.zip › Node 3 - Metazoa/HG_83_seqs_BLAST_headers.cvs]

Query	Subject	%id	e-value	bit-score	Subject_description_[Organism]
Dmel_0038592_CG18599_HG_83	gi|224456|prf||1105304A	46.88	1e-08	63.9	homeo box gene
Dmel_0038592_CG18599_HG_83	gi|1070664095|gb|OEJ88260.1|	33.96	0.11	46.2	Regulatory protein PHO2 [Hanseniaspora osmophila]
Dmel_0030408_CG11085_HG_83	gi|1160146710|ref|WP_079396160.1|	66.07	3e-15	79.0	hypothetical protein [Pseudomonas aeruginosa]
Dmel_0030408_CG11085_HG_83	gi|94185|pir||S12541	41.38	2e-10	71.6	evx1 protein - murine sarcoma virus
Dmel_0030408_CG11085_HG_83	gi|749899199|gb|KIJ66768.1|	31.36	2e-07	62.4	hypothetical protein HYDPIDRAFT_108701 [Hydnomerulius pinastri MD-312]
Dmel_0030408_CG11085_HG_83	gi|848861020|ref|XP_012831337.1|	32.76	0.005	48.9	PREDICTED: homeobox-leucine zipper protein HOX11-like [Erythranthe guttata]
Dmel_0030408_CG11085_HG_83	gi|514732365|ref|XP_004957413.1|	30.77	0.006	48.9	PREDICTED: homeobox-leucine zipper protein ROC6-like [Setaria italica]
Dmel_0030408_CG11085_HG_83	gi|1002295200|ref|XP_015611029.1|	34.12	0.022	46.6	PREDICTED: homeobox-leucine zipper protein HOX11 [Oryza sativa Japonica Group]
Dmel_0030408_CG11085_HG_83	gi|125571186|gb|EAZ12701.1|	30.00	0.023	47.0	hypothetical protein OsJ_02619 [Oryza sativa Japonica Group]
Dmel_0030408_CG11085_HG_83	gi|125564438|gb|EAZ09818.1|	30.00	0.025	47.0	hypothetical protein OsI_32106 [Oryza sativa Indica Group]
Dmel_0030408_CG11085_HG_83	gi|1002869062|ref|XP_015696802.1|	30.00	0.026	47.0	PREDICTED: LOW QUALITY PROTEIN: homeobox-leucine zipper protein ROC6-like [Oryza brachyantha]
Dmel_0030408_CG11085_HG_83	gi|110430672|gb|ABG73462.1|	30.00	0.030	46.6	homeodomain transcription factor [Oryza brachyantha]
Dmel_0030408_CG11085_HG_83	gi|1002298405|ref|XP_015612621.1|	30.00	0.033	46.6	PREDICTED: homeobox-leucine zipper protein ROC6 [Oryza sativa Japonica Group]
Dmel_0030408_CG11085_HG_83	gi|187611422|sp|Q7Y0V7.2|ROC6_ORYSJ	36.11	0.087	45.4	RecName: Full=Homeobox-leucine zipper protein ROC6; AltName: Full=GLABRA 2-like homeobox protein 6; AltName: Full=HD-ZIP protein ROC6; AltName: Full=Homeodomain transcription factor ROC6; AltName: Full=Protein RICE OUTERMOST CELL-SPECIFIC 6
Dmel_0030408_CG11085_HG_83	gi|729711640|emb|CEI91996.1|	32.95	0.088	44.7	hypothetical protein RMCBS344292_06271 [Rhizopus microsporus]
Dmel_0030408_CG11085_HG_83	gi|596001321|ref|XP_007218156.1|	32.84	0.10	44.7	homeobox-leucine zipper protein HOX11 [Prunus persica]
Dmel_0030408_CG11085_HG_83	gi|1002858672|ref|XP_006657290.2|	38.18	0.16	43.5	PREDICTED: homeobox-leucine zipper protein HOX18-like [Oryza brachyantha]
Dmel_0030408_CG11085_HG_83	gi|1002229571|ref|XP_015644459.1|	34.62	0.22	43.9	PREDICTED: homeobox-leucine zipper protein ROC9 [Oryza sativa Japonica Group]
Dmel_0030408_CG11085_HG_83	gi|14587301|dbj|BAB61212.1|	34.62	0.23	43.9	putative homeobox protein GLABRA2 [Oryza sativa Japonica Group]
Dmel_0030408_CG11085_HG_83	gi|242060522|ref|XP_002451550.1|	34.33	0.24	43.1	hypothetical protein SORBIDRAFT_04g003610 [Sorghum bicolor]
Dmel_0030408_CG11085_HG_83	gi|75106330|sp|Q5JMF3.1|ROC9_ORYSJ	34.62	0.25	43.9	RecName: Full=Homeobox-leucine zipper protein ROC9; AltName: Full=GLABRA 2-like homeobox protein 9; AltName: Full=HD-ZIP protein ROC9; AltName: Full=Homeodomain transcription factor ROC9; AltName: Full=Protein RICE OUTERMOST CELL-SPECIFIC 9
Dmel_0030408_CG11085_HG_83	gi|38636822|dbj|BAD03062.1|	28.09	0.30	43.5	putative OCL5 protein [Oryza sativa Japonica Group]
Dmel_0030408_CG11085_HG_83	gi|514730553|ref|XP_004956965.1|	31.33	4.2	39.7	PREDICTED: homeobox-leucine zipper protein HOX11 [Setaria italica]
Dmel_0030408_CG11085_HG_83	gi|944260472|gb|KQL24729.1|	32.53	4.4	39.7	hypothetical protein SETIT_030329mg [Setaria italica]
Dmel_0034520_lms_lateral_muscles_scarcer_Source_FlyBase_0034520_HG_83	gi|7415622|dbj|BAA93464.1|	40.43	3e-10	71.2	homeobox protein PpHB5 [Physcomitrella patens]
Dmel_0034520_lms_lateral_muscles_scarcer_Source_FlyBase_0034520_HG_83	gi|449461919|ref|XP_004148689.1|	38.74	7e-10	70.1	PREDICTED: homeobox-leucine zipper protein ATHB-20 [Cucumis sativus]
Dmel_0034520_lms_lateral_muscles_scarcer_Source_FlyBase_0034520_HG_83	gi|168030384|ref|XP_001767703.1|	40.43	7e-10	70.5	predicted protein [Physcomitrella patens]
Dmel_0034520_lms_lateral_muscles_scarcer_Source_FlyBase_0034520_HG_83	gi|1053260936|ref|WP_066017155.1|	49.28	7e-10	70.1	hypothetical protein [Endozoicomonas atrinae]
Dmel_0034520_lms_lateral_muscles_scarcer_Source_FlyBase_0034520_HG_83	gi|659118784|ref|XP_008459304.1|	38.74	8e-10	70.1	PREDICTED: homeobox-leucine zipper protein ATHB-20-like [Cucumis melo]
Dmel_0034520_lms_lateral_muscles_scarcer_Source_FlyBase_0034520_HG_83	gi|568858081|ref|XP_006482584.1|	36.04	1e-09	69.3	PREDICTED: homeobox-leucine zipper protein HAT7-like [Citrus sinensis]
Dmel_0034520_lms_lateral_muscles_scarcer_Source_FlyBase_0034520_HG_83	gi|567877093|ref|XP_006431136.1|	36.04	2e-09	68.9	hypothetical protein CICLE_v10012352mg [Citrus clementina]
Dmel_0034520_lms_lateral_muscles_scarcer_Source_FlyBase_0034520_HG_83	gi|743938716|ref|XP_011013796.1|	35.83	2e-09	68.9	PREDICTED: homeobox-leucine zipper protein HAT7-like [Populus euphratica]
Dmel_0034520_lms_lateral_muscles_scarcer_Source_FlyBase_0034520_HG_83	gi|1098774158|ref|XP_018847501.1|	42.05	2e-09	68.6	PREDICTED: homeobox-leucine zipper protein HAT7-like [Juglans regia]
Dmel_0034520_lms_lateral_muscles_scarcer_Source_FlyBase_0034520_HG_83	gi|566212803|ref|XP_002323851.2|	35.83	2e-09	68.9	hypothetical protein POPTR_0017s11800g [Populus trichocarpa]
Dmel_0034520_lms_lateral_muscles_scarcer_Source_FlyBase_0034520_HG_83	gi|641853741|gb|KDO72559.1|	36.04	2e-09	67.8	hypothetical protein CISIN_1g041877mg [Citrus sinensis]
Dmel_0034520_lms_lateral_muscles_scarcer_Source_FlyBase_0034520_HG_83	gi|94185|pir||S12541	54.10	2e-09	69.7	evx1 protein - murine sarcoma virus
Dmel_0034520_lms_lateral_muscles_scarcer_Source_FlyBase_0034520_HG_83	gi|727596009|ref|XP_010470979.1|	36.19	3e-09	68.6	PREDICTED: homeobox-leucine zipper protein ATHB-13-like [Camelina sativa]
Dmel_0034520_lms_lateral_muscles_scarcer_Source_FlyBase_0034520_HG_83	gi|1024064788|gb|KZV58763.1|	35.71	4e-09	67.8	homeobox-leucine zipper protein ATHB-13 [Dorcoceras hygrometricum]
Dmel_0034520_lms_lateral_muscles_scarcer_Source_FlyBase_0034520_HG_83	gi|702421878|ref|XP_010066933.1|	36.63	4e-09	67.8	PREDICTED: homeobox-leucine zipper protein ATHB-13 [Eucalyptus grandis]
Dmel_0034520_lms_lateral_muscles_scarcer_Source_FlyBase_0034520_HG_83	gi|1117514897|ref|XP_019442646.1|	36.00	5e-09	67.0	PREDICTED: homeobox-leucine zipper protein HAT7-like [Lupinus angustifolius]
Dmel_0034520_lms_lateral_muscles_scarcer_Source_FlyBase_0034520_HG_83	gi|727479603|ref|XP_010415638.1|	36.19	5e-09	67.8	PREDICTED: homeobox-leucine zipper protein ATHB-13-like [Camelina sativa]
Dmel_0034520_lms_lateral_muscles_scarcer_Source_FlyBase_0034520_HG_83	gi|1137210785|gb|OMO79235.1|	41.86	5e-09	67.4	hypothetical protein CCACVL1_13817 [Corchorus capsularis]
Dmel_0034520_lms_lateral_muscles_scarcer_Source_FlyBase_0034520_HG_83	gi|593701605|ref|XP_007151217.1|	39.00	5e-09	67.4	hypothetical protein PHAVU_004G027500g [Phaseolus vulgaris]
Dmel_0034520_lms_lateral_muscles_scarcer_Source_FlyBase_0034520_HG_83	gi|1150103388|ref|XP_020237796.1|	39.22	5e-09	67.4	homeobox-leucine zipper protein HAT7-like isoform X1 [Cajanus cajan]
Dmel_0034520_lms_lateral_muscles_scarcer_Source_FlyBase_0034520_HG_83	gi|1044543547|ref|XP_017437749.1|	39.22	6e-09	67.0	PREDICTED: homeobox-leucine zipper protein HAT7-like isoform X2 [Vigna angularis]
Dmel_0034520_lms_lateral_muscles_scarcer_Source_FlyBase_0034520_HG_83	gi|950957658|ref|XP_014497104.1|	39.22	6e-09	67.0	PREDICTED: homeobox-leucine zipper protein HAT7 [Vigna radiata var. radiata]
Dmel_0034520_lms_lateral_muscles_scarcer_Source_FlyBase_0034520_HG_83	gi|1102713720|gb|OIW12442.1|	36.00	6e-09	66.2	hypothetical protein TanjilG_04191 [Lupinus angustifolius]
Dmel_0034520_lms_lateral_muscles_scarcer_Source_FlyBase_0034520_HG_83	gi|1150103390|ref|XP_020237798.1|	39.00	6e-09	67.0	homeobox-leucine zipper protein HAT7-like isoform X2 [Cajanus cajan]
Dmel_0034520_lms_lateral_muscles_scarcer_Source_FlyBase_0034520_HG_83	gi|747058268|ref|XP_011075470.1|	34.19	6e-09	67.4	PREDICTED: homeobox-leucine zipper protein ATHB-13-like [Sesamum indicum]
Dmel_0034520_lms_lateral_muscles_scarcer_Source_FlyBase_0034520_HG_83	gi|695066551|ref|XP_009380171.1|	34.68	7e-09	67.0	PREDICTED: homeobox-leucine zipper protein HOX21-like isoform X1 [Musa acuminata subsp. malaccensis]
Dmel_0034520_lms_lateral_muscles_scarcer_Source_FlyBase_0034520_HG_83	gi|823167496|ref|XP_012483678.1|	40.91	7e-09	66.6	PREDICTED: homeobox-leucine zipper protein HAT7-like [Gossypium raimondii]
Dmel_0034520_lms_lateral_muscles_scarcer_Source_FlyBase_0034520_HG_83	gi|950935600|ref|XP_014517181.1|	39.22	7e-09	67.0	PREDICTED: homeobox-leucine zipper protein HAT7-like [Vigna radiata var. radiata]
Dmel_0034520_lms_lateral_muscles_scarcer_Source_FlyBase_0034520_HG_83	gi|1044543545|ref|XP_017437748.1|	39.22	7e-09	67.0	PREDICTED: homeobox-leucine zipper protein HAT7-like isoform X1 [Vigna angularis]
Dmel_0034520_lms_lateral_muscles_scarcer_Source_FlyBase_0034520_HG_83	gi|1050577601|ref|XP_017609830.1|	40.91	7e-09	66.6	PREDICTED: homeobox-leucine zipper protein HAT7-like [Gossypium arboreum]
Dmel_0034520_lms_lateral_muscles_scarcer_Source_FlyBase_0034520_HG_83	gi|920716586|gb|KOM56674.1|	39.22	8e-09	67.4	hypothetical protein LR48_Vigan10g256600 [Vigna angularis]
Dmel_0034520_lms_lateral_muscles_scarcer_Source_FlyBase_0034520_HG_83	gi|1029020937|ref|XP_016674312.1|	40.91	8e-09	66.6	PREDICTED: homeobox-leucine zipper protein HAT7-like [Gossypium hirsutum]
Dmel_0034520_lms_lateral_muscles_scarcer_Source_FlyBase_0034520_HG_83	gi|728848758|gb|KHG28201.1|	40.91	8e-09	66.6	Homeobox-leucine zipper ATHB-20 -like protein [Gossypium arboreum]
Dmel_0034520_lms_lateral_muscles_scarcer_Source_FlyBase_0034520_HG_83	gi|1031986083|ref|NP_001313679.1|	40.91	9e-09	66.6	homeobox-leucine zipper protein HAT7-like [Gossypium hirsutum]
Dmel_0034520_lms_lateral_muscles_scarcer_Source_FlyBase_0034520_HG_83	gi|727460389|ref|XP_010512033.1|	36.19	9e-09	67.0	PREDICTED: homeobox-leucine zipper protein ATHB-13 [Camelina sativa]
Dmel_0034520_lms_lateral_muscles_scarcer_Source_FlyBase_0034520_HG_83	gi|1160146710|ref|WP_079396160.1|	57.89	9e-09	62.8	hypothetical protein [Pseudomonas aeruginosa]
Dmel_0034520_lms_lateral_muscles_scarcer_Source_FlyBase_0034520_HG_83	gi|1137178082|gb|OMO55233.1|	41.86	9e-09	65.9	hypothetical protein COLO4_36115 [Corchorus olitorius]
Dmel_0034520_lms_lateral_muscles_scarcer_Source_FlyBase_0034520_HG_83	gi|302761652|ref|XP_002964248.1|	39.24	1e-08	63.9	hypothetical protein SELMODRAFT_81609 [Selaginella moellendorffii]
Dmel_0034520_lms_lateral_muscles_scarcer_Source_FlyBase_0034520_HG_83	gi|168038741|ref|XP_001771858.1|	31.21	1e-08	67.0	predicted protein [Physcomitrella patens]
Dmel_0034520_lms_lateral_muscles_scarcer_Source_FlyBase_0034520_HG_83	gi|1044562625|ref|XP_017417565.1|	38.24	1e-08	65.9	PREDICTED: homeobox-leucine zipper protein HAT7 [Vigna angularis]
Dmel_0034520_lms_lateral_muscles_scarcer_Source_FlyBase_0034520_HG_83	gi|729386861|ref|XP_010551522.1|	35.19	2e-08	65.9	PREDICTED: homeobox-leucine zipper protein ATHB-13 [Tarenaya hassleriana]
Dmel_0034520_lms_lateral_muscles_scarcer_Source_FlyBase_0034520_HG_83	gi|590649775|ref|XP_007032488.1|	40.91	2e-08	65.9	PREDICTED: homeobox-leucine zipper protein ATHB-20 [Theobroma cacao]
Dmel_0034520_lms_lateral_muscles_scarcer_Source_FlyBase_0034520_HG_83	gi|356572472|ref|XP_003554392.1|	36.67	2e-08	65.9	PREDICTED: homeobox-leucine zipper protein HAT7-like [Glycine max]
Dmel_0034520_lms_lateral_muscles_scarcer_Source_FlyBase_0034520_HG_83	gi|695066553|ref|XP_009380172.1|	35.09	2e-08	65.9	PREDICTED: homeobox-leucine zipper protein HOX21-like isoform X2 [Musa acuminata subsp. malaccensis]
Dmel_0034520_lms_lateral_muscles_scarcer_Source_FlyBase_0034520_HG_83	gi|720081858|ref|XP_010242413.1|	34.21	2e-08	65.5	PREDICTED: homeobox-leucine zipper protein ATHB-13 [Nelumbo nucifera]
Dmel_0034520_lms_lateral_muscles_scarcer_Source_FlyBase_0034520_HG_83	gi|567123682|ref|XP_006390971.1|	34.65	2e-08	65.5	hypothetical protein EUTSA_v10018944mg [Eutrema salsugineum]
Dmel_0034520_lms_lateral_muscles_scarcer_Source_FlyBase_0034520_HG_83	gi|1040871590|ref|XP_017246322.1|	37.74	2e-08	65.1	PREDICTED: homeobox-leucine zipper protein ATHB-6-like [Daucus carota subsp. sativus]
Dmel_0034520_lms_lateral_muscles_scarcer_Source_FlyBase_0034520_HG_83	gi|224456|prf||1105304A	45.71	3e-08	62.8	homeo box gene
Dmel_0034520_lms_lateral_muscles_scarcer_Source_FlyBase_0034520_HG_83	gi|955356573|ref|XP_014620829.1|	39.05	3e-08	65.1	PREDICTED: homeobox-leucine zipper protein HAT7-like isoform X2 [Glycine max]
Dmel_0034520_lms_lateral_muscles_scarcer_Source_FlyBase_0034520_HG_83	gi|1117477929|ref|XP_019426662.1|	39.77	3e-08	64.7	PREDICTED: homeobox-leucine zipper protein HAT7-like [Lupinus angustifolius]
Dmel_0034520_lms_lateral_muscles_scarcer_Source_FlyBase_0034520_HG_83	gi|965668776|dbj|BAT83383.1|	38.00	3e-08	64.7	hypothetical protein VIGAN_04052300 [Vigna angularis var. angularis]
Dmel_0034520_lms_lateral_muscles_scarcer_Source_FlyBase_0034520_HG_83	gi|1102690647|gb|OIV90281.1|	39.77	3e-08	63.9	hypothetical protein TanjilG_08318 [Lupinus angustifolius]
Dmel_0034520_lms_lateral_muscles_scarcer_Source_FlyBase_0034520_HG_83	gi|661895725|emb|CDP00303.1|	34.21	4e-08	65.1	unnamed protein product [Coffea canephora]
Dmel_0034520_lms_lateral_muscles_scarcer_Source_FlyBase_0034520_HG_83	gi|1021585997|ref|XP_016182325.1|	39.77	4e-08	63.9	PREDICTED: LOW QUALITY PROTEIN: homeobox-leucine zipper protein HAT7-like [Arachis ipaensis]
Dmel_0034520_lms_lateral_muscles_scarcer_Source_FlyBase_0034520_HG_83	gi|470120959|ref|XP_004296553.1|	39.78	4e-08	65.1	PREDICTED: homeobox-leucine zipper protein ATHB-20-like [Fragaria vesca subsp. vesca]
Dmel_0034520_lms_lateral_muscles_scarcer_Source_FlyBase_0034520_HG_83	gi|470122587|ref|XP_004297322.1|	37.89	4e-08	64.7	PREDICTED: homeobox-leucine zipper protein ATHB-13 [Fragaria vesca subsp. vesca]
Dmel_0034520_lms_lateral_muscles_scarcer_Source_FlyBase_0034520_HG_83	gi|970000161|ref|XP_015086779.1|	34.17	5e-08	63.5	PREDICTED: homeobox-leucine zipper protein ATHB-13-like isoform X1 [Solanum pennellii]
Dmel_0034520_lms_lateral_muscles_scarcer_Source_FlyBase_0034520_HG_83	gi|1029091370|ref|XP_016705741.1|	36.00	5e-08	64.3	PREDICTED: homeobox-leucine zipper protein ATHB-13-like [Gossypium hirsutum]
Dmel_0034520_lms_lateral_muscles_scarcer_Source_FlyBase_0034520_HG_83	gi|930315451|gb|ALF46607.1|	35.71	6e-08	64.3	HD-ZIP protein, partial [Chrysanthemum x morifolium]
Dmel_0034520_lms_lateral_muscles_scarcer_Source_FlyBase_0034520_HG_83	gi|1029021602|ref|XP_016674617.1|	36.00	6e-08	64.3	PREDICTED: homeobox-leucine zipper protein ATHB-13-like [Gossypium hirsutum]
Dmel_0034520_lms_lateral_muscles_scarcer_Source_FlyBase_0034520_HG_83	gi|823263742|ref|XP_012464631.1|	36.00	6e-08	64.3	PREDICTED: homeobox-leucine zipper protein ATHB-13 [Gossypium raimondii]
Dmel_0034520_lms_lateral_muscles_scarcer_Source_FlyBase_0034520_HG_83	gi|723671452|ref|XP_004232228.2|	32.26	6e-08	64.3	PREDICTED: homeobox-leucine zipper protein ATHB-13-like [Solanum lycopersicum]
Dmel_0034520_lms_lateral_muscles_scarcer_Source_FlyBase_0034520_HG_83	gi|731341620|ref|XP_010681986.1|	42.22	6e-08	64.7	PREDICTED: homeobox-leucine zipper protein ATHB-13-like [Beta vulgaris subsp. vulgaris]
Dmel_0034520_lms_lateral_muscles_scarcer_Source_FlyBase_0034520_HG_83	gi|1024048790|gb|KZV49469.1|	37.23	6e-08	63.5	homeobox-leucine zipper protein ATHB-13 [Dorcoceras hygrometricum]
Dmel_0034520_lms_lateral_muscles_scarcer_Source_FlyBase_0034520_HG_83	gi|1050555464|ref|XP_017626534.1|	36.00	6e-08	64.3	PREDICTED: homeobox-leucine zipper protein ATHB-13-like [Gossypium arboreum]
Dmel_0034520_lms_lateral_muscles_scarcer_Source_FlyBase_0034520_HG_83	gi|902145096|gb|KNA04943.1|	42.22	6e-08	64.3	hypothetical protein SOVF_194980 [Spinacia oleracea]
Dmel_0034520_lms_lateral_muscles_scarcer_Source_FlyBase_0034520_HG_83	gi|21555784|gb|AAM63933.1|	35.24	6e-08	64.3	homeobox gene 13 protein [Arabidopsis thaliana]
Dmel_0034520_lms_lateral_muscles_scarcer_Source_FlyBase_0034520_HG_83	gi|870856296|gb|KMT07959.1|	42.22	6e-08	64.3	hypothetical protein BVRB_6g144930 [Beta vulgaris subsp. vulgaris]
Dmel_0034520_lms_lateral_muscles_scarcer_Source_FlyBase_0034520_HG_83	gi|729293388|ref|XP_010532854.1|	36.36	7e-08	64.3	PREDICTED: homeobox-leucine zipper protein ATHB-13-like [Tarenaya hassleriana]
Dmel_0034520_lms_lateral_muscles_scarcer_Source_FlyBase_0034520_HG_83	gi|7415624|dbj|BAA93465.1|	38.30	7e-08	64.7	homeobox protein PpHB6 [Physcomitrella patens]
Dmel_0034520_lms_lateral_muscles_scarcer_Source_FlyBase_0034520_HG_83	gi|970005866|ref|XP_015063778.1|	33.61	7e-08	64.3	PREDICTED: homeobox-leucine zipper protein HAT7-like [Solanum pennellii]
Dmel_0034520_lms_lateral_muscles_scarcer_Source_FlyBase_0034520_HG_83	gi|747100982|ref|XP_011098601.1|	39.77	7e-08	63.9	PREDICTED: homeobox-leucine zipper protein HOX21-like [Sesamum indicum]
Dmel_0034520_lms_lateral_muscles_scarcer_Source_FlyBase_0034520_HG_83	gi|1073003687|ref|XP_018452844.1|	36.17	8e-08	63.9	PREDICTED: homeobox-leucine zipper protein ATHB-13-like [Raphanus sativus]
Dmel_0034520_lms_lateral_muscles_scarcer_Source_FlyBase_0034520_HG_83	gi|976916948|gb|KVI02441.1|	36.47	8e-08	63.9	Helix-turn-helix motif-containing protein [Cynara cardunculus var. scolymus]
Dmel_0034520_lms_lateral_muscles_scarcer_Source_FlyBase_0034520_HG_83	gi|1012261431|ref|XP_015946191.1|	39.77	8e-08	64.3	PREDICTED: homeobox-leucine zipper protein HAT7-like isoform X2 [Arachis duranensis]
Dmel_0034520_lms_lateral_muscles_scarcer_Source_FlyBase_0034520_HG_83	gi|729392061|ref|XP_010552589.1|	36.05	8e-08	63.9	PREDICTED: homeobox-leucine zipper protein ATHB-13-like [Tarenaya hassleriana]
Dmel_0034520_lms_lateral_muscles_scarcer_Source_FlyBase_0034520_HG_83	gi|1012261427|ref|XP_015946190.1|	39.77	9e-08	64.3	PREDICTED: homeobox-leucine zipper protein HAT7-like isoform X1 [Arachis duranensis]
Dmel_0034520_lms_lateral_muscles_scarcer_Source_FlyBase_0034520_HG_83	gi|1142625054|gb|ONL94116.1|	39.74	9e-08	62.4	Homeobox-transcription factor 102 [Zea mays]
Dmel_0034520_lms_lateral_muscles_scarcer_Source_FlyBase_0034520_HG_83	gi|168033004|ref|XP_001769007.1|	38.30	9e-08	64.3	predicted protein [Physcomitrella patens]
Dmel_0034520_lms_lateral_muscles_scarcer_Source_FlyBase_0034520_HG_83	gi|1149725915|ref|XP_020188841.1|	34.41	1e-07	64.3	homeobox-leucine zipper protein HOX21-like isoform X1 [Aegilops tauschii subsp. tauschii]
Dmel_0034520_lms_lateral_muscles_scarcer_Source_FlyBase_0034520_HG_83	gi|674248624|gb|KFK41389.1|	36.19	1e-07	63.5	hypothetical protein AALP_AA2G124000 [Arabis alpina]
Dmel_0034520_lms_lateral_muscles_scarcer_Source_FlyBase_0034520_HG_83	gi|1098927911|gb|JAU13084.1|	36.19	1e-07	63.5	Homeobox-leucine zipper protein ATHB-13 [Noccaea caerulescens]
Dmel_0034520_lms_lateral_muscles_scarcer_Source_FlyBase_0034520_HG_83	gi|1032305260|gb|OAP19585.1|	36.19	1e-07	63.5	ATHB13 [Arabidopsis thaliana]
Dmel_0034520_lms_lateral_muscles_scarcer_Source_FlyBase_0034520_HG_83	gi|976911077|gb|KVH97736.1|	37.39	1e-07	63.5	Helix-turn-helix motif-containing protein [Cynara cardunculus var. scolymus]
Dmel_0034520_lms_lateral_muscles_scarcer_Source_FlyBase_0034520_HG_83	gi|460365001|ref|XP_004228394.1|	33.33	1e-07	62.8	PREDICTED: homeobox-leucine zipper protein ATHB-13 isoform X2 [Solanum lycopersicum]
Dmel_0034520_lms_lateral_muscles_scarcer_Source_FlyBase_0034520_HG_83	gi|1149725917|ref|XP_020188842.1|	34.41	1e-07	63.9	homeobox-leucine zipper protein HOX21-like isoform X2 [Aegilops tauschii subsp. tauschii]
Dmel_0034520_lms_lateral_muscles_scarcer_Source_FlyBase_0034520_HG_83	gi|86129716|gb|ABC86567.1|	34.41	1e-07	63.9	homeodomain-leucine zipper transcription factor TaHDZipI-2 [Triticum aestivum]
Dmel_0034520_lms_lateral_muscles_scarcer_Source_FlyBase_0034520_HG_83	gi|16334|emb|CAA44513.1|	35.24	1e-07	61.2	Athb-3 [Arabidopsis thaliana]
Dmel_0034520_lms_lateral_muscles_scarcer_Source_FlyBase_0034520_HG_83	gi|1070932210|gb|OEL20671.1|	38.95	1e-07	63.9	Homeobox-leucine zipper protein HOX23 [Dichanthelium oligosanthes]
Dmel_0034520_lms_lateral_muscles_scarcer_Source_FlyBase_0034520_HG_83	gi|297838751|ref|XP_002887257.1|	33.33	1e-07	63.2	ATHB13 [Arabidopsis lyrata subsp. lyrata]
Dmel_0034520_lms_lateral_muscles_scarcer_Source_FlyBase_0034520_HG_83	gi|923619665|ref|XP_013746987.1|	37.65	1e-07	63.2	PREDICTED: homeobox-leucine zipper protein ATHB-13-like [Brassica napus]
Dmel_0034520_lms_lateral_muscles_scarcer_Source_FlyBase_0034520_HG_83	gi|326492792|dbj|BAJ90252.1|	36.47	1e-07	63.5	predicted protein [Hordeum vulgare subsp. vulgare]
Dmel_0034520_lms_lateral_muscles_scarcer_Source_FlyBase_0034520_HG_83	gi|356519319|ref|XP_003528320.1|	35.85	1e-07	61.6	PREDICTED: homeobox-leucine zipper protein ATHB-13-like [Glycine max]
Dmel_0034520_lms_lateral_muscles_scarcer_Source_FlyBase_0034520_HG_83	gi|859268511|emb|CEJ55311.1|	33.87	1e-07	64.3	hypothetical protein PMG11_01575 [Penicillium brasilianum]
Dmel_0034520_lms_lateral_muscles_scarcer_Source_FlyBase_0034520_HG_83	gi|1098815334|ref|XP_018813793.1|	40.70	1e-07	63.2	PREDICTED: homeobox-leucine zipper protein HAT7-like [Juglans regia]
Dmel_0034520_lms_lateral_muscles_scarcer_Source_FlyBase_0034520_HG_83	gi|1151452209|gb|OOQ85842.1|	33.87	1e-07	64.3	putative homeobox transcription factor [Penicillium brasilianum]
Dmel_0034520_lms_lateral_muscles_scarcer_Source_FlyBase_0034520_HG_83	gi|565489941|ref|XP_006302610.1|	37.65	1e-07	63.2	hypothetical protein CARUB_v10020715mg [Capsella rubella]
Dmel_0034520_lms_lateral_muscles_scarcer_Source_FlyBase_0034520_HG_83	gi|1098822868|ref|XP_018817707.1|	35.79	1e-07	63.2	PREDICTED: homeobox-leucine zipper protein ATHB-13-like isoform X1 [Juglans regia]
Dmel_0034520_lms_lateral_muscles_scarcer_Source_FlyBase_0034520_HG_83	gi|645249425|ref|XP_008230746.1|	38.64	1e-07	63.5	PREDICTED: homeobox-leucine zipper protein ATHB-20-like [Prunus mume]
Dmel_0034520_lms_lateral_muscles_scarcer_Source_FlyBase_0034520_HG_83	gi|593332323|ref|XP_007139587.1|	42.53	1e-07	62.8	hypothetical protein PHAVU_008G042200g [Phaseolus vulgaris]
Dmel_0034520_lms_lateral_muscles_scarcer_Source_FlyBase_0034520_HG_83	gi|565342672|ref|XP_006338466.1|	38.04	1e-07	63.2	PREDICTED: homeobox-leucine zipper protein HAT7-like isoform X2 [Solanum tuberosum]
Dmel_0034520_lms_lateral_muscles_scarcer_Source_FlyBase_0034520_HG_83	gi|1098822870|ref|XP_018817708.1|	35.79	1e-07	62.8	PREDICTED: homeobox-leucine zipper protein ATHB-13-like isoform X2 [Juglans regia]
Dmel_0034520_lms_lateral_muscles_scarcer_Source_FlyBase_0034520_HG_83	gi|565396679|ref|XP_006363937.1|	27.66	1e-07	62.4	PREDICTED: homeobox-leucine zipper protein ATHB-13 [Solanum tuberosum]
Dmel_0034520_lms_lateral_muscles_scarcer_Source_FlyBase_0034520_HG_83	gi|1137229410|gb|OMO93191.1|	36.73	1e-07	63.2	hypothetical protein CCACVL1_06598 [Corchorus capsularis]
Dmel_0034520_lms_lateral_muscles_scarcer_Source_FlyBase_0034520_HG_83	gi|565342670|ref|XP_006338465.1|	38.04	2e-07	63.2	PREDICTED: homeobox-leucine zipper protein HAT7-like isoform X1 [Solanum tuberosum]
Dmel_0034520_lms_lateral_muscles_scarcer_Source_FlyBase_0034520_HG_83	gi|1162531283|ref|XP_007216284.2|	38.64	2e-07	63.2	homeobox-leucine zipper protein ATHB-20 [Prunus persica]
Dmel_0034520_lms_lateral_muscles_scarcer_Source_FlyBase_0034520_HG_83	gi|923676338|ref|XP_013652218.1|	37.65	2e-07	62.4	PREDICTED: homeobox-leucine zipper protein ATHB-13-like [Brassica napus]
Dmel_0034520_lms_lateral_muscles_scarcer_Source_FlyBase_0034520_HG_83	gi|225898917|dbj|BAH30589.1|	35.24	2e-07	63.2	hypothetical protein, partial [Arabidopsis thaliana]
Dmel_0034520_lms_lateral_muscles_scarcer_Source_FlyBase_0034520_HG_83	gi|1098791301|ref|XP_018857022.1|	35.79	2e-07	62.8	PREDICTED: homeobox-leucine zipper protein ATHB-13-like [Juglans regia]
Dmel_0034520_lms_lateral_muscles_scarcer_Source_FlyBase_0034520_HG_83	gi|449434806|ref|XP_004135187.1|	34.38	2e-07	63.2	PREDICTED: homeobox-leucine zipper protein ATHB-13 [Cucumis sativus]
Dmel_0034520_lms_lateral_muscles_scarcer_Source_FlyBase_0034520_HG_83	gi|727641976|ref|XP_010492339.1|	35.24	2e-07	63.2	PREDICTED: homeobox-leucine zipper protein HAT7-like [Camelina sativa]
Dmel_0034520_lms_lateral_muscles_scarcer_Source_FlyBase_0034520_HG_83	gi|15222452|ref|NP_177136.1|	35.92	2e-07	63.2	Homeobox-leucine zipper protein family [Arabidopsis thaliana]
Dmel_0034520_lms_lateral_muscles_scarcer_Source_FlyBase_0034520_HG_83	gi|565460508|ref|XP_006288253.1|	35.24	2e-07	63.2	hypothetical protein CARUB_v10001498mg [Capsella rubella]
Dmel_0034520_lms_lateral_muscles_scarcer_Source_FlyBase_0034520_HG_83	gi|297811651|ref|XP_002873709.1|	35.24	2e-07	63.2	ATHB-3 [Arabidopsis lyrata subsp. lyrata]
Dmel_0034520_lms_lateral_muscles_scarcer_Source_FlyBase_0034520_HG_83	gi|1021048109|gb|KZN05889.1|	43.84	2e-07	60.5	hypothetical protein DCAR_006726 [Daucus carota subsp. sativus]
Dmel_0034520_lms_lateral_muscles_scarcer_Source_FlyBase_0034520_HG_83	gi|695006185|ref|XP_009389573.1|	33.67	2e-07	62.8	PREDICTED: homeobox-leucine zipper protein HOX21-like [Musa acuminata subsp. malaccensis]
Dmel_0034520_lms_lateral_muscles_scarcer_Source_FlyBase_0034520_HG_83	gi|30685207|ref|NP_568309.2|	35.24	2e-07	63.2	homeobox 3 [Arabidopsis thaliana]
Dmel_0034520_lms_lateral_muscles_scarcer_Source_FlyBase_0034520_HG_83	gi|727488280|ref|XP_010420169.1|	39.13	2e-07	63.2	PREDICTED: homeobox-leucine zipper protein HAT7-like isoform X1 [Camelina sativa]
Dmel_0034520_lms_lateral_muscles_scarcer_Source_FlyBase_0034520_HG_83	gi|645168971|gb|AIB05997.1|	39.74	2e-07	63.5	HB transcription factor, partial [Zea mays]
Dmel_0034520_lms_lateral_muscles_scarcer_Source_FlyBase_0034520_HG_83	gi|727488282|ref|XP_010420170.1|	35.24	2e-07	63.2	PREDICTED: homeobox-leucine zipper protein HAT7-like isoform X2 [Camelina sativa]
Dmel_0034520_lms_lateral_muscles_scarcer_Source_FlyBase_0034520_HG_83	gi|727562724|ref|XP_010453644.1|	35.24	2e-07	63.2	PREDICTED: homeobox-leucine zipper protein HAT7 [Camelina sativa]
Dmel_0034520_lms_lateral_muscles_scarcer_Source_FlyBase_0034520_HG_83	gi|217072526|gb|ACJ84623.1|	38.55	2e-07	62.4	unknown, partial [Medicago truncatula]
Dmel_0034520_lms_lateral_muscles_scarcer_Source_FlyBase_0034520_HG_83	gi|922424328|ref|XP_013618241.1|	35.79	2e-07	62.8	PREDICTED: homeobox-leucine zipper protein ATHB-13-like [Brassica oleracea var. oleracea]
Dmel_0034520_lms_lateral_muscles_scarcer_Source_FlyBase_0034520_HG_83	gi|226530684|ref|NP_001150309.1|	39.74	2e-07	63.2	homeobox-leucine zipper protein HAT7 [Zea mays]
Dmel_0034520_lms_lateral_muscles_scarcer_Source_FlyBase_0034520_HG_83	gi|1032280871|gb|OAO95199.1|	35.24	2e-07	63.2	HB-3 [Arabidopsis thaliana]
Dmel_0034520_lms_lateral_muscles_scarcer_Source_FlyBase_0034520_HG_83	gi|923528877|ref|XP_013690910.1|	35.79	2e-07	62.8	PREDICTED: homeobox-leucine zipper protein ATHB-13-like isoform X2 [Brassica napus]
Dmel_0034520_lms_lateral_muscles_scarcer_Source_FlyBase_0034520_HG_83	gi|674232987|gb|KFK25752.1|	35.24	2e-07	62.8	hypothetical protein AALP_AA8G154900 [Arabis alpina]
Dmel_0034520_lms_lateral_muscles_scarcer_Source_FlyBase_0034520_HG_83	gi|763763114|gb|KJB30368.1|	34.21	2e-07	61.6	hypothetical protein B456_005G139600 [Gossypium raimondii]
Dmel_0034520_lms_lateral_muscles_scarcer_Source_FlyBase_0034520_HG_83	gi|747049924|ref|XP_011071017.1|	36.36	2e-07	62.8	PREDICTED: homeobox-leucine zipper protein ATHB-13 [Sesamum indicum]
Dmel_0034520_lms_lateral_muscles_scarcer_Source_FlyBase_0034520_HG_83	gi|1045371548|dbj|GAU41705.1|	38.55	2e-07	60.5	hypothetical protein TSUD_369090, partial [Trifolium subterraneum]
Dmel_0034520_lms_lateral_muscles_scarcer_Source_FlyBase_0034520_HG_83	gi|224099733|ref|XP_002311597.1|	40.40	2e-07	62.8	homeobox-leucine zipper family protein [Populus trichocarpa]
Dmel_0034520_lms_lateral_muscles_scarcer_Source_FlyBase_0034520_HG_83	gi|356567036|ref|XP_003551729.1|	38.64	2e-07	62.4	PREDICTED: homeobox-leucine zipper protein ATHB-20-like [Glycine max]
Dmel_0034520_lms_lateral_muscles_scarcer_Source_FlyBase_0034520_HG_83	gi|976908918|gb|KVH96112.1|	40.91	2e-07	62.8	Helix-turn-helix motif-containing protein [Cynara cardunculus var. scolymus]
Dmel_0034520_lms_lateral_muscles_scarcer_Source_FlyBase_0034520_HG_83	gi|674888615|emb|CDY44091.1|	37.35	2e-07	62.0	BnaA02g14550D, partial [Brassica napus]
Dmel_0034520_lms_lateral_muscles_scarcer_Source_FlyBase_0034520_HG_83	gi|674855028|emb|CDY70870.1|	35.79	2e-07	62.8	BnaCnng70120D [Brassica napus]
Dmel_0034520_lms_lateral_muscles_scarcer_Source_FlyBase_0034520_HG_83	gi|734354189|gb|KHN13627.1|	38.64	2e-07	62.4	Homeobox-leucine zipper protein ATHB-20 [Glycine soja]
Dmel_0034520_lms_lateral_muscles_scarcer_Source_FlyBase_0034520_HG_83	gi|119331580|gb|ABL63116.1|	37.50	2e-07	62.0	DNA-binding protein, partial [Catharanthus roseus]
Dmel_0034520_lms_lateral_muscles_scarcer_Source_FlyBase_0034520_HG_83	gi|1111031641|ref|XP_019267026.1|	36.63	2e-07	62.4	PREDICTED: homeobox-leucine zipper protein ATHB-13-like [Nicotiana attenuata]
Dmel_0034520_lms_lateral_muscles_scarcer_Source_FlyBase_0034520_HG_83	gi|694361279|ref|XP_009360370.1|	36.84	3e-07	62.4	PREDICTED: homeobox-leucine zipper protein ATHB-13 [Pyrus x bretschneideri]
Dmel_0034520_lms_lateral_muscles_scarcer_Source_FlyBase_0034520_HG_83	gi|659091027|ref|XP_008446329.1|	34.38	3e-07	62.4	PREDICTED: homeobox-leucine zipper protein ATHB-13 [Cucumis melo]
Dmel_0034520_lms_lateral_muscles_scarcer_Source_FlyBase_0034520_HG_83	gi|1012365388|gb|KYP76570.1|	28.72	3e-07	62.0	Homeobox-leucine zipper protein HAT7 [Cajanus cajan]
Dmel_0034520_lms_lateral_muscles_scarcer_Source_FlyBase_0034520_HG_83	gi|113205186|gb|AAT39931.2|	35.79	3e-07	60.5	Homeobox-leucine zipper protein HAT7, putative [Solanum demissum]
Dmel_0034520_lms_lateral_muscles_scarcer_Source_FlyBase_0034520_HG_83	gi|1009167026|ref|XP_015901902.1|	36.17	3e-07	60.8	PREDICTED: homeobox-leucine zipper protein ATHB-13-like [Ziziphus jujuba]
Dmel_0034520_lms_lateral_muscles_scarcer_Source_FlyBase_0034520_HG_83	gi|729455244|ref|XP_010524329.1|	40.96	3e-07	62.4	PREDICTED: homeobox-leucine zipper protein HAT7 [Tarenaya hassleriana]
Dmel_0034520_lms_lateral_muscles_scarcer_Source_FlyBase_0034520_HG_83	gi|743785725|ref|XP_011025872.1|	40.40	3e-07	62.4	PREDICTED: homeobox-leucine zipper protein ATHB-13-like [Populus euphratica]
Dmel_0034520_lms_lateral_muscles_scarcer_Source_FlyBase_0034520_HG_83	gi|48057626|gb|AAT39949.1|	35.79	3e-07	60.5	Homeobox-leucine zipper protein HAT7, putative, partial [Solanum demissum]
Dmel_0034520_lms_lateral_muscles_scarcer_Source_FlyBase_0034520_HG_83	gi|1150126617|ref|XP_020215567.1|	28.72	3e-07	62.0	homeobox-leucine zipper protein HAT7-like [Cajanus cajan]
Dmel_0034520_lms_lateral_muscles_scarcer_Source_FlyBase_0034520_HG_83	gi|356550785|ref|XP_003543764.1|	46.58	3e-07	62.0	PREDICTED: homeobox-leucine zipper protein HAT7-like isoform X1 [Glycine max]
Dmel_0034520_lms_lateral_muscles_scarcer_Source_FlyBase_0034520_HG_83	gi|697168968|ref|XP_009593379.1|	37.50	3e-07	62.4	PREDICTED: homeobox-leucine zipper protein ATHB-13-like [Nicotiana tomentosiformis]
Dmel_0034520_lms_lateral_muscles_scarcer_Source_FlyBase_0034520_HG_83	gi|674955034|emb|CDX78614.1|	37.61	3e-07	62.4	BnaA03g05260D [Brassica napus]
Dmel_0034520_lms_lateral_muscles_scarcer_Source_FlyBase_0034520_HG_83	gi|685336759|ref|XP_009105645.1|	37.65	3e-07	62.0	PREDICTED: homeobox-leucine zipper protein ATHB-13 [Brassica rapa]
Dmel_0034520_lms_lateral_muscles_scarcer_Source_FlyBase_0034520_HG_83	gi|1111066861|ref|XP_019240060.1|	37.50	3e-07	62.0	PREDICTED: homeobox-leucine zipper protein ATHB-13 [Nicotiana attenuata]
Dmel_0034520_lms_lateral_muscles_scarcer_Source_FlyBase_0034520_HG_83	gi|922335518|ref|XP_013445749.1|	38.55	3e-07	62.0	homeobox leucine zipper ATHB-like protein [Medicago truncatula]
Dmel_0034520_lms_lateral_muscles_scarcer_Source_FlyBase_0034520_HG_83	gi|1029066747|ref|XP_016693589.1|	36.17	3e-07	62.0	PREDICTED: homeobox-leucine zipper protein ATHB-13-like [Gossypium hirsutum]
Dmel_0034520_lms_lateral_muscles_scarcer_Source_FlyBase_0034520_HG_83	gi|1029126271|ref|XP_016741502.1|	34.21	3e-07	62.0	PREDICTED: homeobox-leucine zipper protein ATHB-13-like [Gossypium hirsutum]
Dmel_0034520_lms_lateral_muscles_scarcer_Source_FlyBase_0034520_HG_83	gi|923722245|ref|XP_013665442.1|	41.49	3e-07	60.8	PREDICTED: homeobox-leucine zipper protein HAT7-like [Brassica napus]
Dmel_0034520_lms_lateral_muscles_scarcer_Source_FlyBase_0034520_HG_83	gi|1040910667|ref|XP_017217862.1|	45.21	3e-07	61.6	PREDICTED: homeobox-leucine zipper protein HAT7-like [Daucus carota subsp. sativus]
Dmel_0034520_lms_lateral_muscles_scarcer_Source_FlyBase_0034520_HG_83	gi|685281081|ref|XP_009131444.1|	37.61	3e-07	62.0	PREDICTED: homeobox-leucine zipper protein HAT7-like isoform X1 [Brassica rapa]
Dmel_0034520_lms_lateral_muscles_scarcer_Source_FlyBase_0034520_HG_83	gi|1079389656|ref|XP_018512977.1|	37.61	3e-07	62.0	PREDICTED: homeobox-leucine zipper protein HAT7-like isoform X2 [Brassica rapa]
Dmel_0034520_lms_lateral_muscles_scarcer_Source_FlyBase_0034520_HG_83	gi|823157572|ref|XP_012478668.1|	34.21	4e-07	62.0	PREDICTED: homeobox-leucine zipper protein ATHB-13 [Gossypium raimondii]
Dmel_0034520_lms_lateral_muscles_scarcer_Source_FlyBase_0034520_HG_83	gi|1050597814|ref|XP_017620404.1|	34.21	4e-07	62.0	PREDICTED: homeobox-leucine zipper protein ATHB-13-like [Gossypium arboreum]
Dmel_0034520_lms_lateral_muscles_scarcer_Source_FlyBase_0034520_HG_83	gi|743943881|ref|XP_011016455.1|	38.38	4e-07	62.0	PREDICTED: homeobox-leucine zipper protein ATHB-13-like [Populus euphratica]
Dmel_0034520_lms_lateral_muscles_scarcer_Source_FlyBase_0034520_HG_83	gi|1111105735|ref|XP_019246111.1|	31.39	4e-07	61.6	PREDICTED: homeobox-leucine zipper protein ATHB-13-like [Nicotiana attenuata]
Dmel_0034520_lms_lateral_muscles_scarcer_Source_FlyBase_0034520_HG_83	gi|922506410|ref|XP_013590056.1|	37.65	4e-07	61.6	PREDICTED: homeobox-leucine zipper protein ATHB-13-like [Brassica oleracea var. oleracea]
Dmel_0034520_lms_lateral_muscles_scarcer_Source_FlyBase_0034520_HG_83	gi|1028994050|ref|XP_016751783.1|	36.96	4e-07	61.6	PREDICTED: homeobox-leucine zipper protein ATHB-13-like [Gossypium hirsutum]
Dmel_0034520_lms_lateral_muscles_scarcer_Source_FlyBase_0034520_HG_83	gi|296086402|emb|CBI31991.3|	33.33	4e-07	61.2	unnamed protein product, partial [Vitis vinifera]
Dmel_0034520_lms_lateral_muscles_scarcer_Source_FlyBase_0034520_HG_83	gi|527201434|gb|EPS68550.1|	37.50	4e-07	61.2	hypothetical protein M569_06225 [Genlisea aurea]
Dmel_0034520_lms_lateral_muscles_scarcer_Source_FlyBase_0034520_HG_83	gi|590700463|ref|XP_007046168.1|	34.21	4e-07	61.6	PREDICTED: homeobox-leucine zipper protein ATHB-13 [Theobroma cacao]
Dmel_0034520_lms_lateral_muscles_scarcer_Source_FlyBase_0034520_HG_83	gi|1109146747|ref|XP_019082908.1|	30.46	4e-07	62.0	PREDICTED: homeobox-leucine zipper protein HAT3-like [Camelina sativa]
Dmel_0034520_lms_lateral_muscles_scarcer_Source_FlyBase_0034520_HG_83	gi|1099022728|gb|JAU41478.1|	36.19	4e-07	62.4	Homeobox-leucine zipper protein ATHB-13, partial [Noccaea caerulescens]
Dmel_0034520_lms_lateral_muscles_scarcer_Source_FlyBase_0034520_HG_83	gi|1029044173|ref|XP_016685822.1|	36.96	4e-07	61.6	PREDICTED: homeobox-leucine zipper protein ATHB-13-like [Gossypium hirsutum]
Dmel_0034520_lms_lateral_muscles_scarcer_Source_FlyBase_0034520_HG_83	gi|923540370|ref|XP_013728137.1|	37.61	4e-07	62.0	PREDICTED: homeobox-leucine zipper protein HAT7-like [Brassica napus]
Dmel_0034520_lms_lateral_muscles_scarcer_Source_FlyBase_0034520_HG_83	gi|823230924|ref|XP_012448177.1|	36.96	4e-07	61.6	PREDICTED: homeobox-leucine zipper protein ATHB-13-like [Gossypium raimondii]
Dmel_0034520_lms_lateral_muscles_scarcer_Source_FlyBase_0034520_HG_83	gi|113205174|gb|AAT40518.2|	37.50	4e-07	62.0	Homeobox-leucine zipper protein HAT7, putative [Solanum demissum]
Dmel_0034520_lms_lateral_muscles_scarcer_Source_FlyBase_0034520_HG_83	gi|1026097723|ref|XP_016548012.1|	35.79	4e-07	62.0	PREDICTED: homeobox-leucine zipper protein ATHB-13 [Capsicum annuum]
Dmel_0034520_lms_lateral_muscles_scarcer_Source_FlyBase_0034520_HG_83	gi|147809664|emb|CAN62385.1|	33.33	4e-07	61.6	hypothetical protein VITISV_011126 [Vitis vinifera]
Dmel_0034520_lms_lateral_muscles_scarcer_Source_FlyBase_0034520_HG_83	gi|1012169947|ref|XP_015965467.1|	37.65	4e-07	62.0	PREDICTED: homeobox-leucine zipper protein ATHB-13-like isoform X2 [Arachis duranensis]
Dmel_0034520_lms_lateral_muscles_scarcer_Source_FlyBase_0034520_HG_83	gi|697140676|ref|XP_009624441.1|	35.64	4e-07	62.0	PREDICTED: homeobox-leucine zipper protein ATHB-13-like isoform X1 [Nicotiana tomentosiformis]
Dmel_0034520_lms_lateral_muscles_scarcer_Source_FlyBase_0034520_HG_83	gi|549891|gb|AAA56906.1|	39.13	5e-07	60.8	homeobox protein [Arabidopsis thaliana]
Dmel_0034520_lms_lateral_muscles_scarcer_Source_FlyBase_0034520_HG_83	gi|954581157|gb|ALP48442.1|	33.33	5e-07	61.6	homodomain-leucine zipper protein ATHB-13-like protein [Vitis vinifera]
Dmel_0034520_lms_lateral_muscles_scarcer_Source_FlyBase_0034520_HG_83	gi|225425754|ref|XP_002276889.1|	33.33	5e-07	61.6	PREDICTED: homeobox-leucine zipper protein ATHB-13 [Vitis vinifera]
Dmel_0034520_lms_lateral_muscles_scarcer_Source_FlyBase_0034520_HG_83	gi|970000163|ref|XP_015086784.1|	33.33	5e-07	60.1	PREDICTED: homeobox-leucine zipper protein ATHB-13-like isoform X2 [Solanum pennellii]
Dmel_0034520_lms_lateral_muscles_scarcer_Source_FlyBase_0034520_HG_83	gi|1083901461|ref|XP_018632952.1|	35.64	5e-07	61.6	PREDICTED: homeobox-leucine zipper protein ATHB-13-like isoform X2 [Nicotiana tomentosiformis]
Dmel_0034520_lms_lateral_muscles_scarcer_Source_FlyBase_0034520_HG_83	gi|1109280828|ref|XP_019164726.1|	37.50	5e-07	61.6	PREDICTED: homeobox-leucine zipper protein ATHB-13-like [Ipomoea nil]
Dmel_0034520_lms_lateral_muscles_scarcer_Source_FlyBase_0034520_HG_83	gi|674894023|emb|CDY38759.1|	37.65	5e-07	61.2	BnaA07g28310D [Brassica napus]
Dmel_0034520_lms_lateral_muscles_scarcer_Source_FlyBase_0034520_HG_83	gi|571438052|ref|XP_006574451.1|	33.61	5e-07	61.6	PREDICTED: uncharacterized protein LOC100808033 isoform X2 [Glycine max]
Dmel_0034520_lms_lateral_muscles_scarcer_Source_FlyBase_0034520_HG_83	gi|356531784|ref|XP_003534456.1|	36.27	5e-07	61.2	PREDICTED: homeobox-leucine zipper protein HAT7-like [Glycine max]
Dmel_0034520_lms_lateral_muscles_scarcer_Source_FlyBase_0034520_HG_83	gi|1102694216|gb|OIV93741.1|	36.78	5e-07	61.2	hypothetical protein TanjilG_16592 [Lupinus angustifolius]
Dmel_0034520_lms_lateral_muscles_scarcer_Source_FlyBase_0034520_HG_83	gi|565395223|ref|XP_006363243.1|	37.50	5e-07	61.6	PREDICTED: homeobox-leucine zipper protein ATHB-13-like [Solanum tuberosum]
Dmel_0034520_lms_lateral_muscles_scarcer_Source_FlyBase_0034520_HG_83	gi|1072928579|ref|XP_018475041.1|	38.38	5e-07	61.6	PREDICTED: homeobox-leucine zipper protein HAT7-like [Raphanus sativus]
Dmel_0034520_lms_lateral_muscles_scarcer_Source_FlyBase_0034520_HG_83	gi|970031075|ref|XP_015076822.1|	37.50	5e-07	61.6	PREDICTED: homeobox-leucine zipper protein ATHB-13-like [Solanum pennellii]
Dmel_0034520_lms_lateral_muscles_scarcer_Source_FlyBase_0034520_HG_83	gi|363807502|ref|NP_001241886.1|	37.65	5e-07	61.2	uncharacterized protein LOC100814080 [Glycine max]
Dmel_0034520_lms_lateral_muscles_scarcer_Source_FlyBase_0034520_HG_83	gi|727592286|ref|XP_010469193.1|	29.65	5e-07	61.6	PREDICTED: homeobox-leucine zipper protein HAT3 [Camelina sativa]
Dmel_0034520_lms_lateral_muscles_scarcer_Source_FlyBase_0034520_HG_83	gi|48209882|gb|AAT40488.1|	37.50	5e-07	61.6	putative DNA-binding protein [Solanum demissum]
Dmel_0034520_lms_lateral_muscles_scarcer_Source_FlyBase_0034520_HG_83	gi|734338076|gb|KHN08691.1|	33.90	5e-07	61.2	Homeobox-leucine zipper protein ATHB-13 [Glycine soja]
Dmel_0034520_lms_lateral_muscles_scarcer_Source_FlyBase_0034520_HG_83	gi|7671484|emb|CAB89325.1|	35.24	5e-07	60.8	homeobox-leucine zipper protein HAT7 [Arabidopsis thaliana]
Dmel_0034520_lms_lateral_muscles_scarcer_Source_FlyBase_0034520_HG_83	gi|695042945|ref|XP_009409146.1|	34.12	6e-07	61.2	PREDICTED: homeobox-leucine zipper protein HOX21-like [Musa acuminata subsp. malaccensis]
Dmel_0034520_lms_lateral_muscles_scarcer_Source_FlyBase_0034520_HG_83	gi|734313093|gb|KHN01193.1|	37.65	6e-07	61.2	Homeobox-leucine zipper protein ATHB-13 [Glycine soja]
Dmel_0034520_lms_lateral_muscles_scarcer_Source_FlyBase_0034520_HG_83	gi|1072910873|ref|XP_018449256.1|	35.79	6e-07	61.2	PREDICTED: homeobox-leucine zipper protein ATHB-13 [Raphanus sativus]
Dmel_0034520_lms_lateral_muscles_scarcer_Source_FlyBase_0034520_HG_83	gi|593789258|ref|XP_007157668.1|	35.79	6e-07	61.2	hypothetical protein PHAVU_002G088600g [Phaseolus vulgaris]
Dmel_0034520_lms_lateral_muscles_scarcer_Source_FlyBase_0034520_HG_83	gi|1109253652|ref|XP_019150677.1|	31.67	6e-07	61.6	PREDICTED: homeobox-leucine zipper protein ATHB-13-like [Ipomoea nil]
Dmel_0034520_lms_lateral_muscles_scarcer_Source_FlyBase_0034520_HG_83	gi|657975001|ref|XP_008379342.1|	37.50	6e-07	61.2	PREDICTED: homeobox-leucine zipper protein HAT7-like [Malus domestica]
Dmel_0034520_lms_lateral_muscles_scarcer_Source_FlyBase_0034520_HG_83	gi|1021518435|ref|XP_016202718.1|	37.65	6e-07	61.6	PREDICTED: homeobox-leucine zipper protein ATHB-13-like isoform X2 [Arachis ipaensis]
Dmel_0034520_lms_lateral_muscles_scarcer_Source_FlyBase_0034520_HG_83	gi|698534772|ref|XP_009763971.1|	37.65	6e-07	61.2	PREDICTED: homeobox-leucine zipper protein ATHB-13 [Nicotiana sylvestris]
Dmel_0034520_lms_lateral_muscles_scarcer_Source_FlyBase_0034520_HG_83	gi|920682557|gb|KOM29329.1|	35.79	6e-07	60.8	hypothetical protein LR48_Vigan643s000500 [Vigna angularis]
Dmel_0034520_lms_lateral_muscles_scarcer_Source_FlyBase_0034520_HG_83	gi|1021030509|gb|KZM88294.1|	45.21	6e-07	60.1	hypothetical protein DCAR_025369 [Daucus carota subsp. sativus]
Dmel_0034520_lms_lateral_muscles_scarcer_Source_FlyBase_0034520_HG_83	gi|1040916918|ref|XP_017220723.1|	44.05	6e-07	61.2	PREDICTED: homeobox-leucine zipper protein ATHB-13 isoform X1 [Daucus carota subsp. sativus]
Dmel_0034520_lms_lateral_muscles_scarcer_Source_FlyBase_0034520_HG_83	gi|1102722471|gb|OIW20967.1|	37.65	7e-07	60.8	hypothetical protein TanjilG_26679 [Lupinus angustifolius]
Dmel_0034520_lms_lateral_muscles_scarcer_Source_FlyBase_0034520_HG_83	gi|1117456691|ref|XP_019423331.1|	36.78	7e-07	60.8	PREDICTED: homeobox-leucine zipper protein ATHB-13-like isoform X1 [Lupinus angustifolius]
Dmel_0034520_lms_lateral_muscles_scarcer_Source_FlyBase_0034520_HG_83	gi|474193354|gb|EMS58227.1|	35.29	7e-07	61.6	Homeobox-leucine zipper protein HOX21 [Triticum urartu]
Dmel_0034520_lms_lateral_muscles_scarcer_Source_FlyBase_0034520_HG_83	gi|502158637|ref|XP_004511225.1|	37.35	7e-07	60.8	PREDICTED: homeobox-leucine zipper protein ATHB-13-like [Cicer arietinum]
Dmel_0034520_lms_lateral_muscles_scarcer_Source_FlyBase_0034520_HG_83	gi|571433395|ref|XP_006572887.1|	37.65	7e-07	60.8	PREDICTED: uncharacterized protein LOC100814080 isoform X3 [Glycine max]
Dmel_0034520_lms_lateral_muscles_scarcer_Source_FlyBase_0034520_HG_83	gi|1025127570|ref|XP_016464196.1|	35.35	7e-07	61.2	PREDICTED: homeobox-leucine zipper protein ATHB-13-like isoform X1 [Nicotiana tabacum]
Dmel_0034520_lms_lateral_muscles_scarcer_Source_FlyBase_0034520_HG_83	gi|1040916920|ref|XP_017220724.1|	44.05	7e-07	60.8	PREDICTED: homeobox-leucine zipper protein ATHB-13 isoform X2 [Daucus carota subsp. sativus]
Dmel_0034520_lms_lateral_muscles_scarcer_Source_FlyBase_0034520_HG_83	gi|1044530851|ref|XP_017410068.1|	35.79	7e-07	60.8	PREDICTED: homeobox-leucine zipper protein ATHB-13-like isoform X2 [Vigna angularis]
Dmel_0034520_lms_lateral_muscles_scarcer_Source_FlyBase_0034520_HG_83	gi|831181961|ref|NP_001296720.1|	37.50	7e-07	61.2	jasmonic acid 1 2 [Solanum lycopersicum]
Dmel_0034520_lms_lateral_muscles_scarcer_Source_FlyBase_0034520_HG_83	gi|1044530849|ref|XP_017410067.1|	35.79	7e-07	60.8	PREDICTED: homeobox-leucine zipper protein ATHB-13-like isoform X1 [Vigna angularis]
Dmel_0034520_lms_lateral_muscles_scarcer_Source_FlyBase_0034520_HG_83	gi|1117326432|ref|XP_019432064.1|	37.65	7e-07	60.8	PREDICTED: homeobox-leucine zipper protein ATHB-13-like [Lupinus angustifolius]
Dmel_0034520_lms_lateral_muscles_scarcer_Source_FlyBase_0034520_HG_83	gi|719965564|ref|XP_010256832.1|	33.33	7e-07	60.8	PREDICTED: homeobox-leucine zipper protein ATHB-13-like [Nelumbo nucifera]
Dmel_0034520_lms_lateral_muscles_scarcer_Source_FlyBase_0034520_HG_83	gi|1147556927|ref|XP_020111205.1|	36.47	7e-07	60.8	homeobox-leucine zipper protein ATHB-13-like [Ananas comosus]
Dmel_0034520_lms_lateral_muscles_scarcer_Source_FlyBase_0034520_HG_83	gi|1012169943|ref|XP_015965466.1|	37.65	7e-07	61.2	PREDICTED: homeobox-leucine zipper protein ATHB-13-like isoform X1 [Arachis duranensis]
Dmel_0034520_lms_lateral_muscles_scarcer_Source_FlyBase_0034520_HG_83	gi|363806696|ref|NP_001242266.1|	33.61	7e-07	60.8	uncharacterized protein LOC100808033 [Glycine max]
Dmel_0034520_lms_lateral_muscles_scarcer_Source_FlyBase_0034520_HG_83	gi|831181955|ref|NP_001296723.1|	37.50	7e-07	60.5	jasmonic acid 1 1 [Solanum lycopersicum]
Dmel_0034520_lms_lateral_muscles_scarcer_Source_FlyBase_0034520_HG_83	gi|1104552948|ref|XP_019069724.1|	34.58	7e-07	60.5	PREDICTED: homeobox-leucine zipper protein ATHB-13 isoform X1 [Solanum lycopersicum]
Dmel_0034520_lms_lateral_muscles_scarcer_Source_FlyBase_0034520_HG_83	gi|947126966|gb|KRH74820.1|	37.65	7e-07	60.8	hypothetical protein GLYMA_01G044600 [Glycine max]
Dmel_0034520_lms_lateral_muscles_scarcer_Source_FlyBase_0034520_HG_83	gi|698470719|ref|XP_009783877.1|	35.35	7e-07	61.2	PREDICTED: homeobox-leucine zipper protein ATHB-13-like isoform X1 [Nicotiana sylvestris]
Dmel_0034520_lms_lateral_muscles_scarcer_Source_FlyBase_0034520_HG_83	gi|947121102|gb|KRH69308.1|	33.61	8e-07	60.8	hypothetical protein GLYMA_02G019100 [Glycine max]
Dmel_0034520_lms_lateral_muscles_scarcer_Source_FlyBase_0034520_HG_83	gi|565481772|ref|XP_006298526.1|	28.08	8e-07	59.7	hypothetical protein CARUB_v10014603mg [Capsella rubella]
Dmel_0034520_lms_lateral_muscles_scarcer_Source_FlyBase_0034520_HG_83	gi|727589373|ref|XP_010467684.1|	29.58	8e-07	59.7	PREDICTED: homeobox-leucine zipper protein ATHB-21-like isoform X1 [Camelina sativa]
Dmel_0034520_lms_lateral_muscles_scarcer_Source_FlyBase_0034520_HG_83	gi|308080696|ref|NP_001183865.1|	40.00	8e-07	61.2	putative homeobox DNA-binding and leucine zipper domain family protein [Zea mays]
Dmel_0034520_lms_lateral_muscles_scarcer_Source_FlyBase_0034520_HG_83	gi|326581036|gb|ADZ96470.1|	37.50	8e-07	61.2	HD-Zip subfamily I trancription factor [Helianthus annuus]
Dmel_0034520_lms_lateral_muscles_scarcer_Source_FlyBase_0034520_HG_83	gi|1012354665|gb|KYP65852.1|	35.79	8e-07	60.8	Homeobox-leucine zipper protein ATHB-13 [Cajanus cajan]
Dmel_0034520_lms_lateral_muscles_scarcer_Source_FlyBase_0034520_HG_83	gi|571438050|ref|XP_006574450.1|	33.61	8e-07	60.8	PREDICTED: uncharacterized protein LOC100808033 isoform X1 [Glycine max]
Dmel_0034520_lms_lateral_muscles_scarcer_Source_FlyBase_0034520_HG_83	gi|388520429|gb|AFK48276.1|	36.27	8e-07	59.7	unknown [Medicago truncatula]
Dmel_0034520_lms_lateral_muscles_scarcer_Source_FlyBase_0034520_HG_83	gi|727589375|ref|XP_010467685.1|	29.58	8e-07	59.7	PREDICTED: homeobox-leucine zipper protein ATHB-21-like isoform X2 [Camelina sativa]
Dmel_0034520_lms_lateral_muscles_scarcer_Source_FlyBase_0034520_HG_83	gi|1045398982|dbj|GAU19668.1|	31.36	8e-07	59.3	hypothetical protein TSUD_240170 [Trifolium subterraneum]
Dmel_0034520_lms_lateral_muscles_scarcer_Source_FlyBase_0034520_HG_83	gi|1117456693|ref|XP_019423333.1|	36.78	8e-07	60.5	PREDICTED: homeobox-leucine zipper protein ATHB-13-like isoform X2 [Lupinus angustifolius]
Dmel_0034520_lms_lateral_muscles_scarcer_Source_FlyBase_0034520_HG_83	gi|992078022|ref|XP_015402552.1|	31.97	8e-07	62.0	homeobox transcription factor [Aspergillus nomius NRRL 13137]
Dmel_0034520_lms_lateral_muscles_scarcer_Source_FlyBase_0034520_HG_83	gi|549889|gb|AAA56904.1|	31.01	8e-07	61.2	homeobox protein [Arabidopsis thaliana]
Dmel_0034520_lms_lateral_muscles_scarcer_Source_FlyBase_0034520_HG_83	gi|357113844|ref|XP_003558711.1|	35.29	9e-07	61.2	PREDICTED: homeobox-leucine zipper protein HOX21 [Brachypodium distachyon]
Dmel_0034520_lms_lateral_muscles_scarcer_Source_FlyBase_0034520_HG_83	gi|703147089|ref|XP_010108964.1|	39.29	9e-07	61.2	Homeobox-leucine zipper protein ATHB-20 [Morus notabilis]
Dmel_0034520_lms_lateral_muscles_scarcer_Source_FlyBase_0034520_HG_83	gi|1044542259|ref|XP_017411024.1|	35.79	9e-07	60.5	PREDICTED: homeobox-leucine zipper protein ATHB-13-like [Vigna angularis]
Dmel_0034520_lms_lateral_muscles_scarcer_Source_FlyBase_0034520_HG_83	gi|951014140|ref|XP_014510478.1|	35.79	9e-07	60.5	PREDICTED: homeobox-leucine zipper protein ATHB-13-like [Vigna radiata var. radiata]
Dmel_0034520_lms_lateral_muscles_scarcer_Source_FlyBase_0034520_HG_83	gi|923528873|ref|XP_013690905.1|	35.79	9e-07	60.8	PREDICTED: homeobox-leucine zipper protein ATHB-13-like isoform X1 [Brassica napus]
Dmel_0034520_lms_lateral_muscles_scarcer_Source_FlyBase_0034520_HG_83	gi|1072929087|ref|XP_018475292.1|	38.38	9e-07	60.8	PREDICTED: homeobox-leucine zipper protein HAT7-like [Raphanus sativus]
Dmel_0034520_lms_lateral_muscles_scarcer_Source_FlyBase_0034520_HG_83	gi|743800987|ref|XP_010926222.1|	33.33	9e-07	60.8	PREDICTED: homeobox-leucine zipper protein HOX21 [Elaeis guineensis]
Dmel_0034520_lms_lateral_muscles_scarcer_Source_FlyBase_0034520_HG_83	gi|1147591288|ref|XP_020099478.1|	35.23	9e-07	60.8	homeobox-leucine zipper protein HOX21-like [Ananas comosus]
Dmel_0034520_lms_lateral_muscles_scarcer_Source_FlyBase_0034520_HG_83	gi|953443927|ref|XP_014565516.1|	40.00	9e-07	62.0	hypothetical protein L969DRAFT_54098 [Mixia osmundae IAM 14324]
Dmel_0034520_lms_lateral_muscles_scarcer_Source_FlyBase_0034520_HG_83	gi|1021518433|ref|XP_016202717.1|	37.65	9e-07	60.8	PREDICTED: homeobox-leucine zipper protein ATHB-13-like isoform X1 [Arachis ipaensis]
Dmel_0034520_lms_lateral_muscles_scarcer_Source_FlyBase_0034520_HG_83	gi|922444577|ref|XP_013626571.1|	41.49	9e-07	60.8	PREDICTED: homeobox-leucine zipper protein HAT7-like [Brassica oleracea var. oleracea]
Dmel_0034520_lms_lateral_muscles_scarcer_Source_FlyBase_0034520_HG_83	gi|1150146790|ref|XP_020217407.1|	35.79	9e-07	60.8	homeobox-leucine zipper protein ATHB-13-like [Cajanus cajan]
Dmel_0034520_lms_lateral_muscles_scarcer_Source_FlyBase_0034520_HG_83	gi|565481770|ref|XP_006298525.1|	28.08	9e-07	59.7	hypothetical protein CARUB_v10014603mg [Capsella rubella]
Dmel_0034520_lms_lateral_muscles_scarcer_Source_FlyBase_0034520_HG_83	gi|357486709|ref|XP_003613642.1|	36.47	9e-07	60.5	homeobox leucine zipper ATHB-like protein [Medicago truncatula]
Dmel_0034520_lms_lateral_muscles_scarcer_Source_FlyBase_0034520_HG_83	gi|685273437|ref|XP_009127760.1|	35.79	9e-07	60.5	PREDICTED: homeobox-leucine zipper protein ATHB-13-like [Brassica rapa]
Dmel_0034520_lms_lateral_muscles_scarcer_Source_FlyBase_0034520_HG_83	gi|356512547|ref|XP_003524980.1|	38.89	9e-07	60.8	PREDICTED: homeobox-leucine zipper protein HAT5-like [Glycine max]
Dmel_0034520_lms_lateral_muscles_scarcer_Source_FlyBase_0034520_HG_83	gi|3868835|dbj|BAA34238.1|	41.67	9e-07	60.1	CRHB4 [Ceratopteris richardii]
Dmel_0034520_lms_lateral_muscles_scarcer_Source_FlyBase_0034520_HG_83	gi|571433393|ref|XP_006572886.1|	37.65	9e-07	60.8	PREDICTED: uncharacterized protein LOC100814080 isoform X2 [Glycine max]
Dmel_0034520_lms_lateral_muscles_scarcer_Source_FlyBase_0034520_HG_83	gi|659067088|ref|XP_008437622.1|	36.36	9e-07	61.2	PREDICTED: homeobox-leucine zipper protein HAT5-like isoform X1 [Cucumis melo]
Dmel_0034520_lms_lateral_muscles_scarcer_Source_FlyBase_0034520_HG_83	gi|920687470|gb|KOM31453.1|	35.79	1e-06	60.5	hypothetical protein LR48_Vigan01g100800, partial [Vigna angularis]
Dmel_0034520_lms_lateral_muscles_scarcer_Source_FlyBase_0034520_HG_83	gi|734437655|gb|KHN48659.1|	39.29	1e-06	60.8	Homeobox-leucine zipper protein HAT5 [Glycine soja]
Dmel_0034520_lms_lateral_muscles_scarcer_Source_FlyBase_0034520_HG_83	gi|976905063|gb|KVH92712.1|	35.71	1e-06	59.3	Helix-turn-helix motif-containing protein, partial [Cynara cardunculus var. scolymus]
Dmel_0034520_lms_lateral_muscles_scarcer_Source_FlyBase_0034520_HG_83	gi|571433391|ref|XP_006572885.1|	37.65	1e-06	60.8	PREDICTED: uncharacterized protein LOC100814080 isoform X1 [Glycine max]
Dmel_0034520_lms_lateral_muscles_scarcer_Source_FlyBase_0034520_HG_83	gi|502093681|ref|XP_004490019.1|	37.65	1e-06	60.5	PREDICTED: homeobox-leucine zipper protein ATHB-13 [Cicer arietinum]
Dmel_0034520_lms_lateral_muscles_scarcer_Source_FlyBase_0034520_HG_83	gi|596287407|ref|XP_007225770.1|	36.36	1e-06	60.5	homeobox-leucine zipper protein ATHB-13 [Prunus persica]
Dmel_0034520_lms_lateral_muscles_scarcer_Source_FlyBase_0034520_HG_83	gi|449469470|ref|XP_004152443.1|	36.36	1e-06	60.8	PREDICTED: homeobox-leucine zipper protein HAT5-like isoform X1 [Cucumis sativus]
Dmel_0034520_lms_lateral_muscles_scarcer_Source_FlyBase_0034520_HG_83	gi|255558168|ref|XP_002520111.1|	35.11	1e-06	60.5	PREDICTED: homeobox-leucine zipper protein ATHB-13 [Ricinus communis]
Dmel_0034520_lms_lateral_muscles_scarcer_Source_FlyBase_0034520_HG_83	gi|1035920392|gb|OAY49982.1|	36.36	1e-06	60.5	hypothetical protein MANES_05G098900 [Manihot esculenta]
Dmel_0034520_lms_lateral_muscles_scarcer_Source_FlyBase_0034520_HG_83	gi|658309800|ref|NP_001280996.1|	36.36	1e-06	60.5	homeobox-leucine zipper protein ATHB-13-like [Malus domestica]
Dmel_0034520_lms_lateral_muscles_scarcer_Source_FlyBase_0034520_HG_83	gi|674921700|emb|CDY11659.1|	39.24	1e-06	60.5	BnaC06g30800D [Brassica napus]
Dmel_0034520_lms_lateral_muscles_scarcer_Source_FlyBase_0034520_HG_83	gi|923597850|ref|XP_013740193.1|	41.49	1e-06	60.5	PREDICTED: homeobox-leucine zipper protein HAT7-like [Brassica napus]
Dmel_0034520_lms_lateral_muscles_scarcer_Source_FlyBase_0034520_HG_83	gi|1035931843|gb|OAY61429.1|	36.36	1e-06	60.5	hypothetical protein MANES_01G187900 [Manihot esculenta]
Dmel_0034520_lms_lateral_muscles_scarcer_Source_FlyBase_0034520_HG_83	gi|1035964476|gb|OAY84861.1|	35.23	1e-06	60.5	Homeobox-leucine zipper protein HOX21 [Ananas comosus]
Dmel_0034520_lms_lateral_muscles_scarcer_Source_FlyBase_0034520_HG_83	gi|1040837392|ref|XP_017232162.1|	38.64	1e-06	58.5	PREDICTED: homeobox-leucine zipper protein HAT7-like [Daucus carota subsp. sativus]
Dmel_0034520_lms_lateral_muscles_scarcer_Source_FlyBase_0034520_HG_83	gi|734330767|gb|KHN06836.1|	37.65	1e-06	60.1	Homeobox-leucine zipper protein ATHB-13 [Glycine soja]
Dmel_0034520_lms_lateral_muscles_scarcer_Source_FlyBase_0034520_HG_83	gi|802566327|ref|XP_012067598.1|	36.36	1e-06	60.5	PREDICTED: homeobox-leucine zipper protein ATHB-13 [Jatropha curcas]
Dmel_0034520_lms_lateral_muscles_scarcer_Source_FlyBase_0034520_HG_83	gi|593781561|ref|XP_007153821.1|	35.79	1e-06	60.1	hypothetical protein PHAVU_003G067700g [Phaseolus vulgaris]
Dmel_0034520_lms_lateral_muscles_scarcer_Source_FlyBase_0034520_HG_83	gi|567892261|ref|XP_006438651.1|	36.36	1e-06	60.5	hypothetical protein CICLE_v10032279mg [Citrus clementina]
Dmel_0034520_lms_lateral_muscles_scarcer_Source_FlyBase_0034520_HG_83	gi|643734496|gb|KDP41166.1|	36.36	1e-06	60.5	hypothetical protein JCGZ_15573 [Jatropha curcas]
Dmel_0034520_lms_lateral_muscles_scarcer_Source_FlyBase_0034520_HG_83	gi|1098758586|ref|XP_018842791.1|	41.89	1e-06	59.7	PREDICTED: homeobox-leucine zipper protein ATHB-12-like [Juglans regia]
Dmel_0034520_lms_lateral_muscles_scarcer_Source_FlyBase_0034520_HG_83	gi|1025127576|ref|XP_016464197.1|	35.35	1e-06	59.7	PREDICTED: homeobox-leucine zipper protein ATHB-13-like isoform X2 [Nicotiana tabacum]
Dmel_0034520_lms_lateral_muscles_scarcer_Source_FlyBase_0034520_HG_83	gi|743822147|ref|XP_011021609.1|	38.38	1e-06	60.5	PREDICTED: homeobox-leucine zipper protein ATHB-13 isoform X2 [Populus euphratica]
Dmel_0034520_lms_lateral_muscles_scarcer_Source_FlyBase_0034520_HG_83	gi|734404196|gb|KHN32882.1|	35.79	1e-06	60.1	Homeobox-leucine zipper protein ATHB-13 [Glycine soja]
Dmel_0034520_lms_lateral_muscles_scarcer_Source_FlyBase_0034520_HG_83	gi|1050587168|ref|XP_017614921.1|	42.25	1e-06	60.1	PREDICTED: LOW QUALITY PROTEIN: homeobox-leucine zipper protein HAT7-like [Gossypium arboreum]
Dmel_0034520_lms_lateral_muscles_scarcer_Source_FlyBase_0034520_HG_83	gi|743822145|ref|XP_011021608.1|	38.38	1e-06	60.5	PREDICTED: homeobox-leucine zipper protein ATHB-13 isoform X1 [Populus euphratica]
Dmel_0034520_lms_lateral_muscles_scarcer_Source_FlyBase_0034520_HG_83	gi|1130818881|dbj|GAV92302.1|	35.42	1e-06	60.1	Homeobox domain-containing protein/HALZ domain-containing protein, partial [Cephalotus follicularis]
Dmel_0034520_lms_lateral_muscles_scarcer_Source_FlyBase_0034520_HG_83	gi|729380625|ref|XP_010550065.1|	45.71	1e-06	60.1	PREDICTED: homeobox-leucine zipper protein HAT7 [Tarenaya hassleriana]
Dmel_0004863_C15_C15_Source_FlyBase_0004863_HG_83	gi|224456|prf||1105304A	44.12	4e-10	67.4	homeo box gene
Dmel_0004863_C15_C15_Source_FlyBase_0004863_HG_83	gi|94185|pir||S12541	47.27	5e-08	64.7	evx1 protein - murine sarcoma virus
Dmel_0004863_C15_C15_Source_FlyBase_0004863_HG_83	gi|1160146710|ref|WP_079396160.1|	51.92	5e-08	60.1	hypothetical protein [Pseudomonas aeruginosa]
Dmel_0004863_C15_C15_Source_FlyBase_0004863_HG_83	gi|1053260936|ref|WP_066017155.1|	43.75	6e-07	60.8	hypothetical protein [Endozoicomonas atrinae]
Dmel_0004863_C15_C15_Source_FlyBase_0004863_HG_83	gi|1002199866|gb|KXS95781.1|	34.92	2e-06	60.1	hypothetical protein AC578_6451 [Mycosphaerella eumusae]
Dmel_0004863_C15_C15_Source_FlyBase_0004863_HG_83	gi|953428045|ref|XP_014556094.1|	35.77	3e-05	56.2	hypothetical protein COCVIDRAFT_100742 [Bipolaris victoriae FI3]
Dmel_0004863_C15_C15_Source_FlyBase_0004863_HG_83	gi|928508495|ref|XP_014073051.1|	35.77	3e-05	56.2	hypothetical protein COCC4DRAFT_154137 [Bipolaris maydis ATCC 48331]
Dmel_0004863_C15_C15_Source_FlyBase_0004863_HG_83	gi|628187810|ref|XP_007707842.1|	35.77	3e-05	56.2	hypothetical protein COCCADRAFT_33003 [Bipolaris zeicola 26-R-13]
Dmel_0004863_C15_C15_Source_FlyBase_0004863_HG_83	gi|628083258|ref|XP_007703479.1|	35.77	3e-05	56.2	hypothetical protein COCSADRAFT_239894 [Bipolaris sorokiniana ND90Pr]
Dmel_0004863_C15_C15_Source_FlyBase_0004863_HG_83	gi|631395572|ref|XP_007932166.1|	33.87	5e-05	55.8	hypothetical protein MYCFIDRAFT_200686 [Pseudocercospora fijiensis CIRAD86]
Dmel_0004863_C15_C15_Source_FlyBase_0004863_HG_83	gi|627906865|ref|XP_007690730.1|	35.59	5e-05	55.8	hypothetical protein COCMIDRAFT_102694 [Bipolaris oryzae ATCC 44560]
Dmel_0004863_C15_C15_Source_FlyBase_0004863_HG_83	gi|452839888|gb|EME41827.1|	31.97	5e-05	55.5	hypothetical protein DOTSEDRAFT_74027 [Dothistroma septosporum NZE10]
Dmel_0004863_C15_C15_Source_FlyBase_0004863_HG_83	gi|636596541|ref|XP_008029609.1|	35.71	1e-04	54.7	hypothetical protein SETTUDRAFT_180799 [Setosphaeria turcica Et28A]
Dmel_0004863_C15_C15_Source_FlyBase_0004863_HG_83	gi|330913692|ref|XP_003296350.1|	35.71	2e-04	53.9	hypothetical protein PTT_06137 [Pyrenophora teres f. teres 0-1]
Dmel_0004863_C15_C15_Source_FlyBase_0004863_HG_83	gi|909991889|gb|KNG49350.1|	34.75	2e-04	53.9	homeobox domain-containing protein [Stemphylium lycopersici]
Dmel_0004863_C15_C15_Source_FlyBase_0004863_HG_83	gi|720013918|ref|XP_010260339.1|	41.79	2e-04	51.6	PREDICTED: homeobox-leucine zipper protein ATHB-52-like [Nelumbo nucifera]
Dmel_0004863_C15_C15_Source_FlyBase_0004863_HG_83	gi|1101812423|ref|XP_019003555.1|	38.64	2e-04	53.5	hypothetical protein I203_03698 [Kwoniella mangroviensis CBS 8507]
Dmel_0004863_C15_C15_Source_FlyBase_0004863_HG_83	gi|1045469373|gb|OCF61970.1|	38.64	2e-04	53.5	hypothetical protein L486_01636 [Kwoniella mangroviensis CBS 10435]
Dmel_0004863_C15_C15_Source_FlyBase_0004863_HG_83	gi|1029185014|gb|OAL49582.1|	35.71	3e-04	53.5	homeobox-domain-containing protein [Pyrenochaeta sp. DS3sAY3a]
Dmel_0004863_C15_C15_Source_FlyBase_0004863_HG_83	gi|1070559936|ref|XP_018381628.1|	35.71	3e-04	53.1	homeobox-domain-containing protein [Alternaria alternata]
Dmel_0004863_C15_C15_Source_FlyBase_0004863_HG_83	gi|1150682059|ref|XP_020252211.1|	36.25	4e-04	50.8	homeobox-leucine zipper protein HAT5-like [Asparagus officinalis]
Dmel_0004863_C15_C15_Source_FlyBase_0004863_HG_83	gi|189205044|ref|XP_001938857.1|	34.75	4e-04	52.4	conserved hypothetical protein [Pyrenophora tritici-repentis Pt-1C-BFP]
Dmel_0004863_C15_C15_Source_FlyBase_0004863_HG_83	gi|1028898146|gb|OAL00401.1|	34.82	5e-04	52.4	homeobox-domain-containing protein [Stagonospora sp. SRC1lsM3a]
Dmel_0004863_C15_C15_Source_FlyBase_0004863_HG_83	gi|1026991906|ref|XP_016607917.1|	44.26	5e-04	52.4	hypothetical protein SPPG_05249 [Spizellomyces punctatus DAOM BR117]
Dmel_0004863_C15_C15_Source_FlyBase_0004863_HG_83	gi|345193171|tpg|DAA34951.1|	41.25	6e-04	52.8	TPA_exp: homeodomain leucine zipper family IV protein [Zea mays]
Dmel_0004863_C15_C15_Source_FlyBase_0004863_HG_83	gi|972145086|gb|KUI71335.1|	32.81	6e-04	52.4	Homeobox-leucine zipper protein HDG11 [Valsa mali]
Dmel_0004863_C15_C15_Source_FlyBase_0004863_HG_83	gi|1160595608|ref|NP_001336434.1|	41.25	7e-04	52.4	outer cell layer 2 [Zea mays]
Dmel_0004863_C15_C15_Source_FlyBase_0004863_HG_83	gi|972123680|gb|KUI52639.1|	32.81	8e-04	52.0	Homeobox-leucine zipper protein HDG11 [Valsa mali var. pyri]
Dmel_0004863_C15_C15_Source_FlyBase_0004863_HG_83	gi|1162451252|ref|XP_020401546.1|	41.25	0.001	52.0	LOW QUALITY PROTEIN: homeobox-leucine zipper protein ROC5 [Zea mays]
Dmel_0004863_C15_C15_Source_FlyBase_0004863_HG_83	gi|396459825|ref|XP_003834525.1|	33.05	0.001	51.6	hypothetical protein LEMA_P061940.1 [Leptosphaeria maculans JN3]
Dmel_0004863_C15_C15_Source_FlyBase_0004863_HG_83	gi|918801260|ref|XP_013424183.1|	41.79	0.001	51.6	hypothetical protein M436DRAFT_75671 [Aureobasidium namibiae CBS 147.97]
Dmel_0004863_C15_C15_Source_FlyBase_0004863_HG_83	gi|1069911331|ref|XP_018260282.1|	38.64	0.001	51.6	hypothetical protein I303_07200 [Kwoniella dejecticola CBS 10117]
Dmel_0004863_C15_C15_Source_FlyBase_0004863_HG_83	gi|1148897110|ref|XP_020134801.1|	35.71	0.001	51.6	homeobox domain-containing protein [Diplodia corticola]
Dmel_0004863_C15_C15_Source_FlyBase_0004863_HG_83	gi|1137648535|gb|OMP81973.1|	34.82	0.001	51.2	Paired box protein Pax-6 [Diplodia seriata]
Dmel_0004863_C15_C15_Source_FlyBase_0004863_HG_83	gi|34393689|dbj|BAC83419.1|	41.94	0.001	48.9	hypothetical protein [Oryza sativa Japonica Group]
Dmel_0004863_C15_C15_Source_FlyBase_0004863_HG_83	gi|1041761989|gb|OBW66824.1|	41.79	0.001	51.2	Uncharacterized protein AUREO_031110 [Aureobasidium pullulans]
Dmel_0004863_C15_C15_Source_FlyBase_0004863_HG_83	gi|662531524|gb|KEQ88897.1|	41.79	0.001	51.2	hypothetical protein M438DRAFT_264613 [Aureobasidium pullulans EXF-150]
Dmel_0004863_C15_C15_Source_FlyBase_0004863_HG_83	gi|944048460|gb|KQJ84101.1|	37.18	0.001	51.6	hypothetical protein BRADI_5g18717 [Brachypodium distachyon]
Dmel_0004863_C15_C15_Source_FlyBase_0004863_HG_83	gi|1066278749|ref|XP_018038517.1|	34.82	0.001	51.2	homeobox-domain-containing protein [Paraphaeosphaeria sporulosa]
Dmel_0004863_C15_C15_Source_FlyBase_0004863_HG_83	gi|297789842|ref|XP_002862848.1|	39.34	0.001	48.5	predicted protein [Arabidopsis lyrata subsp. lyrata]
Dmel_0004863_C15_C15_Source_FlyBase_0004863_HG_83	gi|629086504|gb|KCW52861.1|	32.56	0.001	50.1	hypothetical protein EUGRSUZ_J02186 [Eucalyptus grandis]
Dmel_0004863_C15_C15_Source_FlyBase_0004863_HG_83	gi|357168220|ref|XP_003581542.1|	37.18	0.001	51.2	PREDICTED: homeobox-leucine zipper protein ROC4 [Brachypodium distachyon]
Dmel_0004863_C15_C15_Source_FlyBase_0004863_HG_83	gi|1003741283|gb|KXX77315.1|	34.19	0.001	51.2	Homeobox-leucine zipper protein HDG5 [Madurella mycetomatis]
Dmel_0004863_C15_C15_Source_FlyBase_0004863_HG_83	gi|915685820|ref|XP_013341288.1|	41.79	0.001	51.2	hypothetical protein AUEXF2481DRAFT_7252 [Aureobasidium subglaciale EXF-2481]
Dmel_0004863_C15_C15_Source_FlyBase_0004863_HG_83	gi|944048459|gb|KQJ84100.1|	37.18	0.001	51.2	hypothetical protein BRADI_5g18717 [Brachypodium distachyon]
Dmel_0004863_C15_C15_Source_FlyBase_0004863_HG_83	gi|702481384|ref|XP_010033267.1|	32.56	0.002	50.4	PREDICTED: homeobox-leucine zipper protein HAT5 [Eucalyptus grandis]
Dmel_0004863_C15_C15_Source_FlyBase_0004863_HG_83	gi|380088838|emb|CCC13273.1|	40.85	0.002	51.2	unnamed protein product [Sordaria macrospora k-hell]
Dmel_0004863_C15_C15_Source_FlyBase_0004863_HG_83	gi|357143608|ref|XP_003572981.1|	36.25	0.002	50.4	PREDICTED: homeobox-leucine zipper protein HOX16 [Brachypodium distachyon]
Dmel_0004863_C15_C15_Source_FlyBase_0004863_HG_83	gi|720091943|ref|XP_010245574.1|	40.30	0.002	48.9	PREDICTED: homeobox-leucine zipper protein ATHB-52-like [Nelumbo nucifera]
Dmel_0004863_C15_C15_Source_FlyBase_0004863_HG_83	gi|1050854562|gb|OCW40921.1|	40.85	0.002	50.8	hypothetical protein DHEL01_06083 [Diaporthe helianthi]
Dmel_0004863_C15_C15_Source_FlyBase_0004863_HG_83	gi|944065901|gb|KQK01492.1|	36.25	0.002	50.1	hypothetical protein BRADI_3g56180 [Brachypodium distachyon]
Dmel_0004863_C15_C15_Source_FlyBase_0004863_HG_83	gi|983148085|gb|KWU46043.1|	36.05	0.002	51.2	hypothetical protein RHOSPDRAFT_32523 [Rhodotorula sp. JG-1b]
Dmel_0004863_C15_C15_Source_FlyBase_0004863_HG_83	gi|758995962|ref|XP_958775.2|	40.85	0.002	50.8	hypothetical protein NCU09556 [Neurospora crassa OR74A]
Dmel_0004863_C15_C15_Source_FlyBase_0004863_HG_83	gi|1101832553|ref|XP_019009329.1|	36.36	0.002	50.8	hypothetical protein I206_05978 [Kwoniella pini CBS 10737]
Dmel_0004863_C15_C15_Source_FlyBase_0004863_HG_83	gi|1063253793|gb|ODQ76209.1|	35.53	0.002	50.4	hypothetical protein LIPSTDRAFT_60385 [Lipomyces starkeyi NRRL Y-11557]
Dmel_0004863_C15_C15_Source_FlyBase_0004863_HG_83	gi|1046779825|gb|OCK87627.1|	33.93	0.002	50.8	hypothetical protein K441DRAFT_593347 [Cenococcum geophilum 1.58]
Dmel_0004863_C15_C15_Source_FlyBase_0004863_HG_83	gi|799343628|ref|XP_012052806.1|	36.62	0.002	50.8	hypothetical protein CNAG_01858 [Cryptococcus neoformans var. grubii H99]
Dmel_0004863_C15_C15_Source_FlyBase_0004863_HG_83	gi|769806307|ref|XP_006849161.2|	34.41	0.002	49.7	PREDICTED: homeobox-leucine zipper protein HOX6 [Amborella trichopoda]
Dmel_0004863_C15_C15_Source_FlyBase_0004863_HG_83	gi|171692673|ref|XP_001911261.1|	40.85	0.002	50.8	hypothetical protein [Podospora anserina S mat+]
Dmel_0004863_C15_C15_Source_FlyBase_0004863_HG_83	gi|1141995848|gb|ONK77066.1|	34.62	0.002	48.5	uncharacterized protein A4U43_C02F2760 [Asparagus officinalis]
Dmel_0004863_C15_C15_Source_FlyBase_0004863_HG_83	gi|632913357|gb|KDB13074.1|	34.74	0.002	50.4	homeobox transcription factor [Ustilaginoidea virens]
Dmel_0004863_C15_C15_Source_FlyBase_0004863_HG_83	gi|629652457|ref|XP_007802752.1|	33.01	0.002	50.4	hypothetical protein EPUS_00532 [Endocarpon pusillum Z07020]
Dmel_0004863_C15_C15_Source_FlyBase_0004863_HG_83	gi|1141553451|dbj|GAW24664.1|	39.44	0.002	50.4	hypothetical protein ANO14919_142550 [fungal sp. No.14919]
Dmel_0004863_C15_C15_Source_FlyBase_0004863_HG_83	gi|379645233|gb|AFD04440.1|	36.62	0.003	50.4	Yhp2 [Cryptococcus neoformans var. grubii]
Dmel_0004863_C15_C15_Source_FlyBase_0004863_HG_83	gi|752360863|gb|KIO18883.1|	42.11	0.003	48.1	hypothetical protein M407DRAFT_11655 [Tulasnella calospora MUT 4182]
Dmel_0004863_C15_C15_Source_FlyBase_0004863_HG_83	gi|1046801443|gb|OCL07777.1|	33.93	0.003	50.4	hypothetical protein AOQ84DRAFT_398275 [Glonium stellatum]
Dmel_0004863_C15_C15_Source_FlyBase_0004863_HG_83	gi|924821151|gb|KOS19106.1|	39.44	0.003	50.1	Homeobox-leucine zipper protein HDG11 [Escovopsis weberi]
Dmel_0004863_C15_C15_Source_FlyBase_0004863_HG_83	gi|312282149|dbj|BAJ33940.1|	35.71	0.003	49.7	unnamed protein product [Eutrema halophilum]
Dmel_0004863_C15_C15_Source_FlyBase_0004863_HG_83	gi|720081632|ref|XP_010242341.1|	39.71	0.003	49.7	PREDICTED: homeobox-leucine zipper protein HAT5 [Nelumbo nucifera]
Dmel_0004863_C15_C15_Source_FlyBase_0004863_HG_83	gi|646309925|gb|KDQ31068.1|	44.07	0.003	50.1	A mating type protein [Pleurotus ostreatus PC15]
Dmel_0004863_C15_C15_Source_FlyBase_0004863_HG_83	gi|799245298|gb|KJZ74158.1|	31.72	0.003	49.7	hypothetical protein HIM_06389 [Hirsutella minnesotensis 3608]
Dmel_0004863_C15_C15_Source_FlyBase_0004863_HG_83	gi|1142650465|gb|AQK45451.1|	45.00	0.003	50.1	Outer cell layer2 [Zea mays]
Dmel_0004863_C15_C15_Source_FlyBase_0004863_HG_83	gi|1150682346|ref|XP_020252341.1|	34.62	0.003	47.4	homeobox-leucine zipper protein HAT5-like [Asparagus officinalis]
Dmel_0004863_C15_C15_Source_FlyBase_0004863_HG_83	gi|751677330|gb|KIM27503.1|	37.33	0.003	50.1	hypothetical protein M408DRAFT_329958 [Serendipita vermifera MAFF 305830]
Dmel_0004863_C15_C15_Source_FlyBase_0004863_HG_83	gi|367024589|ref|XP_003661579.1|	40.85	0.003	50.1	hypothetical protein MYCTH_2301118 [Thermothelomyces thermophila ATCC 42464]
Dmel_0004863_C15_C15_Source_FlyBase_0004863_HG_83	gi|567204336|ref|XP_006408508.1|	35.71	0.004	48.9	hypothetical protein EUTSA_v10022235mg [Eutrema salsugineum]
Dmel_0004863_C15_C15_Source_FlyBase_0004863_HG_83	gi|1063095467|gb|JAT74567.1|	36.07	0.004	48.5	hypothetical protein g.76468, partial [Auxenochlorella protothecoides]
Dmel_0004863_C15_C15_Source_FlyBase_0004863_HG_83	gi|1024030733|gb|KZV41670.1|	35.90	0.004	48.9	hypothetical protein F511_21447 [Dorcoceras hygrometricum]
Dmel_0004863_C15_C15_Source_FlyBase_0004863_HG_83	gi|695039345|ref|XP_009407204.1|	36.36	0.004	49.3	PREDICTED: homeobox-leucine zipper protein ATHB-13-like [Musa acuminata subsp. malaccensis]
Dmel_0004863_C15_C15_Source_FlyBase_0004863_HG_83	gi|697097680|ref|XP_009622827.1|	28.33	0.004	49.3	PREDICTED: homeobox-leucine zipper protein HAT5 [Nicotiana tomentosiformis]
Dmel_0004863_C15_C15_Source_FlyBase_0004863_HG_83	gi|356562808|ref|XP_003549660.1|	38.71	0.004	49.3	PREDICTED: homeobox-leucine zipper protein HAT5-like [Glycine max]
Dmel_0004863_C15_C15_Source_FlyBase_0004863_HG_83	gi|1111873921|gb|OJJ46375.1|	39.13	0.004	49.7	hypothetical protein ASPZODRAFT_1956626 [Penicilliopsis zonata CBS 506.65]
Dmel_0004863_C15_C15_Source_FlyBase_0004863_HG_83	gi|1111028915|ref|XP_019265570.1|	30.10	0.004	48.9	PREDICTED: homeobox-leucine zipper protein HAT5 [Nicotiana attenuata]
Dmel_0004863_C15_C15_Source_FlyBase_0004863_HG_83	gi|326498463|dbj|BAJ98659.1|	43.75	0.004	48.5	predicted protein [Hordeum vulgare subsp. vulgare]
Dmel_0004863_C15_C15_Source_FlyBase_0004863_HG_83	gi|1151452209|gb|OOQ85842.1|	38.75	0.004	49.7	putative homeobox transcription factor [Penicillium brasilianum]
Dmel_0004863_C15_C15_Source_FlyBase_0004863_HG_83	gi|1046775036|gb|OCK83332.1|	40.30	0.004	49.7	hypothetical protein K432DRAFT_390467 [Lepidopterella palustris CBS 459.81]
Dmel_0004863_C15_C15_Source_FlyBase_0004863_HG_83	gi|58269746|ref|XP_572029.1|	44.23	0.004	49.3	specific transcriptional repressor [Cryptococcus neoformans var. neoformans JEC21]
Dmel_0004863_C15_C15_Source_FlyBase_0004863_HG_83	gi|218195394|gb|EEC77821.1|	43.55	0.004	49.7	hypothetical protein OsI_17027 [Oryza sativa Indica Group]
Dmel_0004863_C15_C15_Source_FlyBase_0004863_HG_83	gi|222629392|gb|EEE61524.1|	43.55	0.004	49.7	hypothetical protein OsJ_15826 [Oryza sativa Japonica Group]
Dmel_0004863_C15_C15_Source_FlyBase_0004863_HG_83	gi|187611423|sp|Q7Y0V9.2|ROC4_ORYSJ	43.55	0.004	49.7	RecName: Full=Homeobox-leucine zipper protein ROC4; AltName: Full=GLABRA 2-like homeobox protein 4; AltName: Full=HD-ZIP protein ROC4; AltName: Full=Homeodomain transcription factor ROC4; AltName: Full=Protein RICE OUTERMOST CELL-SPECIFIC 4
Dmel_0004863_C15_C15_Source_FlyBase_0004863_HG_83	gi|1102705202|gb|OIW04189.1|	37.14	0.004	49.7	hypothetical protein TanjilG_00749 [Lupinus angustifolius]
Dmel_0004863_C15_C15_Source_FlyBase_0004863_HG_83	gi|1000780548|gb|KXN71747.1|	38.57	0.004	48.9	homeobox-domain-containing protein [Conidiobolus coronatus NRRL 28638]
Dmel_0004863_C15_C15_Source_FlyBase_0004863_HG_83	gi|31339101|dbj|BAC77157.1|	43.55	0.005	49.7	GL2-type homeodomain protein [Oryza sativa Japonica Group]
Dmel_0004863_C15_C15_Source_FlyBase_0004863_HG_83	gi|168022883|ref|XP_001763968.1|	37.50	0.005	48.5	predicted protein [Physcomitrella patens]
Dmel_0004863_C15_C15_Source_FlyBase_0004863_HG_83	gi|1052489262|gb|AOC97527.1|	40.00	0.005	49.3	HD2 protein [Volvariella volvacea]
Dmel_0004863_C15_C15_Source_FlyBase_0004863_HG_83	gi|1149699992|ref|XP_020155642.1|	35.00	0.005	49.3	homeobox-leucine zipper protein HOX16-like [Aegilops tauschii subsp. tauschii]
Dmel_0004863_C15_C15_Source_FlyBase_0004863_HG_83	gi|356548619|ref|XP_003542698.1|	34.29	0.005	48.9	PREDICTED: homeobox-leucine zipper protein HAT5 isoform X2 [Glycine max]
Dmel_0004863_C15_C15_Source_FlyBase_0004863_HG_83	gi|955357997|ref|XP_014621087.1|	34.29	0.005	48.9	PREDICTED: homeobox-leucine zipper protein HAT5 isoform X1 [Glycine max]
Dmel_0004863_C15_C15_Source_FlyBase_0004863_HG_83	gi|134113803|ref|XP_774486.1|	44.23	0.005	49.3	hypothetical protein CNBG1320 [Cryptococcus neoformans var. neoformans B-3501A]
Dmel_0004863_C15_C15_Source_FlyBase_0004863_HG_83	gi|859268511|emb|CEJ55311.1|	38.75	0.005	49.7	hypothetical protein PMG11_01575 [Penicillium brasilianum]
Dmel_0004863_C15_C15_Source_FlyBase_0004863_HG_83	gi|1102747419|gb|OIW29912.1|	39.44	0.005	49.7	hypothetical protein CONLIGDRAFT_351518 [Coniochaeta ligniaria NRRL 30616]
Dmel_0004863_C15_C15_Source_FlyBase_0004863_HG_83	gi|116310008|emb|CAH67034.1|	43.55	0.005	49.7	OSIGBa0139P06.7 [Oryza sativa Indica Group]
Dmel_0004863_C15_C15_Source_FlyBase_0004863_HG_83	gi|1002265629|ref|XP_015637147.1|	43.55	0.005	49.7	PREDICTED: homeobox-leucine zipper protein ROC4 [Oryza sativa Japonica Group]
Dmel_0004863_C15_C15_Source_FlyBase_0004863_HG_83	gi|1000223751|gb|KXJ92754.1|	39.44	0.005	49.7	hypothetical protein Micbo1qcDRAFT_50819 [Microdochium bolleyi]
Dmel_0004863_C15_C15_Source_FlyBase_0004863_HG_83	gi|527208427|gb|EPS73415.1|	34.95	0.005	48.5	hypothetical protein M569_01342 [Genlisea aurea]
Dmel_0004863_C15_C15_Source_FlyBase_0004863_HG_83	gi|698580916|ref|XP_009777424.1|	30.10	0.005	48.9	PREDICTED: homeobox-leucine zipper protein HAT5 [Nicotiana sylvestris]
Dmel_0004863_C15_C15_Source_FlyBase_0004863_HG_83	gi|685423011|ref|XP_009230359.1|	39.44	0.005	49.7	hypothetical protein GGTG_14167 [Gaeumannomyces tritici R3-111a-1]
Dmel_0004863_C15_C15_Source_FlyBase_0004863_HG_83	gi|1128256236|gb|OLN85000.1|	39.44	0.005	49.7	Homeobox-leucine zipper protein HDG11 [Colletotrichum chlorophyti]
Dmel_0004863_C15_C15_Source_FlyBase_0004863_HG_83	gi|923724887|ref|XP_013666190.1|	37.70	0.005	48.1	PREDICTED: putative homeobox-leucine zipper protein ATHB-51 [Brassica napus]
Dmel_0004863_C15_C15_Source_FlyBase_0004863_HG_83	gi|748543836|gb|KIH94138.1|	39.44	0.005	49.7	hypothetical protein SPBR_05581 [Sporothrix brasiliensis 5110]
Dmel_0004863_C15_C15_Source_FlyBase_0004863_HG_83	gi|922560529|ref|XP_013608549.1|	37.70	0.005	48.1	PREDICTED: putative homeobox-leucine zipper protein ATHB-51 [Brassica oleracea var. oleracea]
Dmel_0004863_C15_C15_Source_FlyBase_0004863_HG_83	gi|657972264|ref|XP_008377934.1|	36.27	0.005	48.9	PREDICTED: homeobox-leucine zipper protein HAT22-like [Malus domestica]
Dmel_0004863_C15_C15_Source_FlyBase_0004863_HG_83	gi|1027072336|ref|XP_016639550.1|	32.48	0.005	49.3	Podospora anserina S mat+ genomic DNA chromosome 2, supercontig 2 [Scedosporium apiospermum]
Dmel_0004863_C15_C15_Source_FlyBase_0004863_HG_83	gi|1025681460|gb|OAA68766.1|	39.44	0.006	49.7	Homeodomain-related protein [Sporothrix insectorum RCEF 264]
Dmel_0004863_C15_C15_Source_FlyBase_0004863_HG_83	gi|1024001887|gb|KZV29917.1|	35.63	0.006	48.5	hypothetical protein F511_17341 [Dorcoceras hygrometricum]
Dmel_0004863_C15_C15_Source_FlyBase_0004863_HG_83	gi|1044539302|ref|XP_017435056.1|	43.28	0.006	47.8	PREDICTED: homeobox-leucine zipper protein ATHB-40-like [Vigna angularis]
Dmel_0004863_C15_C15_Source_FlyBase_0004863_HG_83	gi|729421059|ref|XP_010558215.1|	37.50	0.006	48.1	PREDICTED: putative homeobox-leucine zipper protein ATHB-51 [Tarenaya hassleriana]
Dmel_0004863_C15_C15_Source_FlyBase_0004863_HG_83	gi|389627356|ref|XP_003711331.1|	39.44	0.006	49.3	hypothetical protein MGG_07437 [Magnaporthe oryzae 70-15]
Dmel_0004863_C15_C15_Source_FlyBase_0004863_HG_83	gi|674890694|emb|CDY42007.1|	37.70	0.006	48.1	BnaC04g00850D [Brassica napus]
Dmel_0004863_C15_C15_Source_FlyBase_0004863_HG_83	gi|1027000833|ref|XP_016585922.1|	39.44	0.006	49.3	hypothetical protein SPSK_03945 [Sporothrix schenckii 1099-18]
Dmel_0004863_C15_C15_Source_FlyBase_0004863_HG_83	gi|630027860|ref|XP_007836288.1|	39.44	0.006	49.3	hypothetical protein PFICI_09516 [Pestalotiopsis fici W106-1]
Dmel_0004863_C15_C15_Source_FlyBase_0004863_HG_83	gi|965659076|dbj|BAT75495.1|	43.28	0.006	47.8	hypothetical protein VIGAN_01336700 [Vigna angularis var. angularis]
Dmel_0004863_C15_C15_Source_FlyBase_0004863_HG_83	gi|920688334|gb|KOM32317.1|	43.28	0.006	47.8	hypothetical protein LR48_Vigan01g187300 [Vigna angularis]
Dmel_0004863_C15_C15_Source_FlyBase_0004863_HG_83	gi|1020430236|gb|KZL66530.1|	39.44	0.006	49.3	homeobox domain-containing protein [Colletotrichum tofieldiae]
Dmel_0004863_C15_C15_Source_FlyBase_0004863_HG_83	gi|835898674|gb|KLU90094.1|	39.44	0.006	48.9	hypothetical protein MAPG_09059 [Magnaporthiopsis poae ATCC 64411]
Dmel_0004863_C15_C15_Source_FlyBase_0004863_HG_83	gi|1069172496|ref|XP_018074535.1|	40.30	0.006	49.3	hypothetical protein LY89DRAFT_695697 [Phialocephala scopiformis]
Dmel_0004863_C15_C15_Source_FlyBase_0004863_HG_83	gi|996622878|gb|KXH53975.1|	39.44	0.006	49.3	homeobox domain-containing protein [Colletotrichum salicis]
Dmel_0004863_C15_C15_Source_FlyBase_0004863_HG_83	gi|694432121|ref|XP_009343428.1|	33.68	0.006	48.5	PREDICTED: homeobox-leucine zipper protein HAT5-like [Pyrus x bretschneideri]
Dmel_0004863_C15_C15_Source_FlyBase_0004863_HG_83	gi|923921793|ref|XP_013730124.1|	37.70	0.006	48.5	PREDICTED: putative homeobox-leucine zipper protein ATHB-51 [Brassica napus]
Dmel_0004863_C15_C15_Source_FlyBase_0004863_HG_83	gi|326502292|dbj|BAJ95209.1|	35.00	0.007	48.5	predicted protein [Hordeum vulgare subsp. vulgare]
Dmel_0004863_C15_C15_Source_FlyBase_0004863_HG_83	gi|156065317|ref|XP_001598580.1|	40.30	0.007	49.3	hypothetical protein SS1G_00669 [Sclerotinia sclerotiorum 1980]
Dmel_0004863_C15_C15_Source_FlyBase_0004863_HG_83	gi|674244849|gb|KFK37614.1|	35.71	0.007	48.1	hypothetical protein AALP_AA3G005800 [Arabis alpina]
Dmel_0004863_C15_C15_Source_FlyBase_0004863_HG_83	gi|694387181|ref|XP_009369353.1|	34.09	0.007	48.5	PREDICTED: homeobox-leucine zipper protein HAT5-like [Pyrus x bretschneideri]
Dmel_0004863_C15_C15_Source_FlyBase_0004863_HG_83	gi|674244848|gb|KFK37613.1|	35.71	0.007	48.1	hypothetical protein AALP_AA3G005800 [Arabis alpina]
Dmel_0004863_C15_C15_Source_FlyBase_0004863_HG_83	gi|1149779657|ref|XP_020152926.1|	44.26	0.007	47.8	homeobox-leucine zipper protein HOX24-like [Aegilops tauschii subsp. tauschii]
Dmel_0004863_C15_C15_Source_FlyBase_0004863_HG_83	gi|913804302|emb|CRK03190.1|	39.44	0.007	48.9	hypothetical protein BN1708_009619 [Verticillium longisporum]
Dmel_0004863_C15_C15_Source_FlyBase_0004863_HG_83	gi|615477216|ref|XP_007602979.1|	39.44	0.007	48.9	homeobox domain-containing protein [Colletotrichum fioriniae PJ7]
Dmel_0004863_C15_C15_Source_FlyBase_0004863_HG_83	gi|1117568241|ref|XP_019454891.1|	37.68	0.007	48.9	PREDICTED: uncharacterized protein LOC109356025 [Lupinus angustifolius]
Dmel_0004863_C15_C15_Source_FlyBase_0004863_HG_83	gi|584415113|emb|CDM26805.1|	32.31	0.007	48.9	Homeodomain-like [Penicillium roqueforti FM164]
Dmel_0004863_C15_C15_Source_FlyBase_0004863_HG_83	gi|13272286|gb|AAK17070.1|AF271164_2	30.77	0.007	48.9	homeodomain type 2 mating protein a2-1 [Coprinopsis scobicola]
Dmel_0004863_C15_C15_Source_FlyBase_0004863_HG_83	gi|1027853653|ref|NP_001312931.1|	30.10	0.007	48.1	homeobox-leucine zipper protein HAT5-like [Nicotiana tabacum]
Dmel_0004863_C15_C15_Source_FlyBase_0004863_HG_83	gi|1072985292|ref|XP_018443240.1|	37.70	0.007	47.8	PREDICTED: putative homeobox-leucine zipper protein ATHB-51 [Raphanus sativus]
Dmel_0004863_C15_C15_Source_FlyBase_0004863_HG_83	gi|1109099916|ref|XP_019091174.1|	35.63	0.007	48.9	PREDICTED: homeobox-leucine zipper protein HDG7-like isoform X1 [Camelina sativa]
Dmel_0004863_C15_C15_Source_FlyBase_0004863_HG_83	gi|1109099918|ref|XP_019091179.1|	35.63	0.007	48.9	PREDICTED: homeobox-leucine zipper protein HDG7-like isoform X2 [Camelina sativa]
Dmel_0004863_C15_C15_Source_FlyBase_0004863_HG_83	gi|1021513975|ref|XP_016200489.1|	43.55	0.007	48.5	PREDICTED: homeobox-leucine zipper protein ROC6-like [Arachis ipaensis]
Dmel_0004863_C15_C15_Source_FlyBase_0004863_HG_83	gi|636763339|ref|XP_008083843.1|	40.30	0.007	48.9	Homeo [Glarea lozoyensis ATCC 20868]
Dmel_0004863_C15_C15_Source_FlyBase_0004863_HG_83	gi|1035925239|gb|OAY54827.1|	29.50	0.007	47.0	hypothetical protein MANES_03G105000 [Manihot esculenta]
Dmel_0004863_C15_C15_Source_FlyBase_0004863_HG_83	gi|640918462|gb|KDN63093.1|	39.44	0.007	48.9	putative homeobox domain-containing protein [Colletotrichum sublineola]
Dmel_0004863_C15_C15_Source_FlyBase_0004863_HG_83	gi|472238539|gb|EMR83398.1|	40.30	0.007	48.9	putative homeobox domain-containing protein [Botrytis cinerea BcDW1]
Dmel_0004863_C15_C15_Source_FlyBase_0004863_HG_83	gi|514756610|ref|XP_004963574.1|	39.29	0.008	48.1	PREDICTED: homeobox-leucine zipper protein HOX3-like [Setaria italica]
Dmel_0004863_C15_C15_Source_FlyBase_0004863_HG_83	gi|685423219|ref|XP_009230463.1|	30.17	0.008	48.9	homeoprotein [Gaeumannomyces tritici R3-111a-1]
Dmel_0004863_C15_C15_Source_FlyBase_0004863_HG_83	gi|1088688022|gb|OHE96386.1|	39.44	0.008	48.9	homeobox domain-containing protein [Colletotrichum orchidophilum]
Dmel_0004863_C15_C15_Source_FlyBase_0004863_HG_83	gi|751185654|gb|KIL71589.1|	36.11	0.008	48.5	hypothetical protein M378DRAFT_65406 [Amanita muscaria Koide BX008]
Dmel_0004863_C15_C15_Source_FlyBase_0004863_HG_83	gi|913804294|emb|CRK03128.1|	39.44	0.008	48.9	hypothetical protein BN1708_009611 [Verticillium longisporum]
Dmel_0004863_C15_C15_Source_FlyBase_0004863_HG_83	gi|563292640|gb|ESZ93057.1|	40.30	0.008	48.9	hypothetical protein SBOR_6578 [Sclerotinia borealis F-4128]
Dmel_0004863_C15_C15_Source_FlyBase_0004863_HG_83	gi|996579382|gb|KXH26706.1|	39.44	0.008	48.9	homeobox domain-containing protein [Colletotrichum nymphaeae SA-01]
Dmel_0004863_C15_C15_Source_FlyBase_0004863_HG_83	gi|1092158518|emb|CZT05849.1|	40.30	0.008	48.9	related to homeoprotein [Rhynchosporium agropyri]
Dmel_0004863_C15_C15_Source_FlyBase_0004863_HG_83	gi|168012470|ref|XP_001758925.1|	39.19	0.008	47.8	predicted protein [Physcomitrella patens]
Dmel_0004863_C15_C15_Source_FlyBase_0004863_HG_83	gi|217330690|gb|ACK38184.1|	40.62	0.008	46.2	unknown, partial [Medicago truncatula]
Dmel_0004863_C15_C15_Source_FlyBase_0004863_HG_83	gi|449446648|ref|XP_004141083.1|	32.91	0.008	48.1	PREDICTED: homeobox-leucine zipper protein HAT5 [Cucumis sativus]
Dmel_0004863_C15_C15_Source_FlyBase_0004863_HG_83	gi|976910147|gb|KVH96956.1|	28.46	0.008	46.6	Helix-turn-helix motif-containing protein [Cynara cardunculus var. scolymus]
Dmel_0004863_C15_C15_Source_FlyBase_0004863_HG_83	gi|1092147789|emb|CZT46224.1|	40.30	0.008	48.9	related to homeoprotein [Rhynchosporium secalis]
Dmel_0004863_C15_C15_Source_FlyBase_0004863_HG_83	gi|835899708|gb|KLU91082.1|	30.17	0.008	48.9	homeoprotein [Magnaporthiopsis poae ATCC 64411]
Dmel_0004863_C15_C15_Source_FlyBase_0004863_HG_83	gi|1040975396|ref|NP_001315820.1|	34.09	0.008	48.1	homeobox-leucine zipper protein HAT5-like [Malus domestica]
Dmel_0004863_C15_C15_Source_FlyBase_0004863_HG_83	gi|1092172026|emb|CZT06064.1|	40.30	0.008	48.9	related to homeoprotein [Rhynchosporium commune]
Dmel_0004863_C15_C15_Source_FlyBase_0004863_HG_83	gi|154311247|ref|XP_001554953.1|	40.30	0.008	48.5	hypothetical protein BC1G_06476 [Botrytis cinerea B05.10]
Dmel_0004863_C15_C15_Source_FlyBase_0004863_HG_83	gi|996595204|gb|KXH36197.1|	39.44	0.008	48.9	homeobox domain-containing protein [Colletotrichum simmondsii]
Dmel_0004863_C15_C15_Source_FlyBase_0004863_HG_83	gi|1040526988|gb|OBT64049.1|	40.30	0.008	48.9	hypothetical protein VE03_06727 [Pseudogymnoascus sp. 23342-1-I1]
Dmel_0004863_C15_C15_Source_FlyBase_0004863_HG_83	gi|470300553|ref|XP_004346941.1|	37.50	0.008	45.8	hypothetical protein CAOG_05256 [Capsaspora owczarzaki ATCC 30864]
Dmel_0004863_C15_C15_Source_FlyBase_0004863_HG_83	gi|747048358|ref|XP_011070186.1|	38.67	0.008	47.8	PREDICTED: homeobox-leucine zipper protein HOX17-like [Sesamum indicum]
Dmel_0004863_C15_C15_Source_FlyBase_0004863_HG_83	gi|827060841|ref|XP_008092000.1|	39.44	0.008	48.9	homeobox domain-containing protein [Colletotrichum graminicola M1.001]
Dmel_0004863_C15_C15_Source_FlyBase_0004863_HG_83	gi|799335009|ref|XP_012050879.1|	42.31	0.008	48.5	specific transcriptional repressor [Cryptococcus neoformans var. grubii H99]
Dmel_0004863_C15_C15_Source_FlyBase_0004863_HG_83	gi|299756180|ref|XP_002912171.1|	34.83	0.008	48.9	homeodomain mating-type protein [Coprinopsis cinerea okayama7#130]
Dmel_0004863_C15_C15_Source_FlyBase_0004863_HG_83	gi|973781295|gb|KUM56128.1|	32.31	0.008	48.5	hypothetical protein ACN42_g11103 [Penicillium freii]
Dmel_0004863_C15_C15_Source_FlyBase_0004863_HG_83	gi|682453492|gb|KFZ12259.1|	40.30	0.009	48.9	hypothetical protein V502_07178 [Pseudogymnoascus sp. VKM F-4520 (FW-2644)]
Dmel_0004863_C15_C15_Source_FlyBase_0004863_HG_83	gi|1040541958|gb|OBT78420.1|	40.30	0.009	48.9	hypothetical protein VF21_02158 [Pseudogymnoascus sp. 05NY08]
Dmel_0004863_C15_C15_Source_FlyBase_0004863_HG_83	gi|752374619|gb|KIO32341.1|	32.94	0.009	48.9	hypothetical protein M407DRAFT_18656 [Tulasnella calospora MUT 4182]
Dmel_0004863_C15_C15_Source_FlyBase_0004863_HG_83	gi|682449330|gb|KFZ09228.1|	40.30	0.009	48.5	hypothetical protein V501_05670 [Pseudogymnoascus sp. VKM F-4519 (FW-2642)]
Dmel_0004863_C15_C15_Source_FlyBase_0004863_HG_83	gi|1093039367|gb|OHW91701.1|	39.44	0.009	48.9	homeobox domain-containing protein [Colletotrichum incanum]
Dmel_0004863_C15_C15_Source_FlyBase_0004863_HG_83	gi|1020455131|gb|KZL85473.1|	39.44	0.009	48.9	homeobox domain-containing protein [Colletotrichum incanum]
Dmel_0004863_C15_C15_Source_FlyBase_0004863_HG_83	gi|1040554639|gb|OBT90239.1|	40.30	0.009	48.5	hypothetical protein VE02_01304 [Pseudogymnoascus sp. 03VT05]
Dmel_0004863_C15_C15_Source_FlyBase_0004863_HG_83	gi|682419251|gb|KFY89146.1|	40.30	0.009	48.5	hypothetical protein V500_05932 [Pseudogymnoascus sp. VKM F-4518 (FW-2643)]
Dmel_0004863_C15_C15_Source_FlyBase_0004863_HG_83	gi|499177|emb|CAA56132.1|	33.71	0.009	48.5	A mating type protein [Coprinopsis cinerea]
Dmel_0004863_C15_C15_Source_FlyBase_0004863_HG_83	gi|1069463155|ref|XP_018134275.1|	40.30	0.009	48.5	hypothetical protein VE01_01008 [Pseudogymnoascus verrucosus]
Dmel_0004863_C15_C15_Source_FlyBase_0004863_HG_83	gi|719987174|ref|XP_010251929.1|	40.91	0.009	47.4	PREDICTED: homeobox-leucine zipper protein HAT14-like [Nelumbo nucifera]
Dmel_0004863_C15_C15_Source_FlyBase_0004863_HG_83	gi|734434007|gb|KHN47180.1|	34.29	0.009	47.8	Homeobox-leucine zipper protein HAT5 [Glycine soja]
Dmel_0004863_C15_C15_Source_FlyBase_0004863_HG_83	gi|1040502932|gb|OBT44730.1|	40.30	0.010	48.5	hypothetical protein VE00_05321 [Pseudogymnoascus sp. WSF 3629]
Dmel_0004863_C15_C15_Source_FlyBase_0004863_HG_83	gi|682294417|gb|KFY09105.1|	40.30	0.010	48.5	hypothetical protein V492_05618 [Pseudogymnoascus sp. VKM F-4246]
Dmel_0004863_C15_C15_Source_FlyBase_0004863_HG_83	gi|1168183017|gb|OQE80530.1|	32.31	0.010	48.5	hypothetical protein PENNAL_c0045G10576 [Penicillium nalgiovense]
Dmel_0004863_C15_C15_Source_FlyBase_0004863_HG_83	gi|682398048|gb|KFY75616.1|	40.30	0.010	48.5	hypothetical protein V499_04418 [Pseudogymnoascus sp. VKM F-103]
Dmel_0004863_C15_C15_Source_FlyBase_0004863_HG_83	gi|996649313|gb|KXH67151.1|	31.40	0.010	48.5	homeobox domain-containing protein [Colletotrichum salicis]
Dmel_0004863_C15_C15_Source_FlyBase_0004863_HG_83	gi|670358167|ref|XP_008651466.1|	39.02	0.010	48.1	putative homeobox DNA-binding and leucine zipper domain family protein isoform X1 [Zea mays]
Dmel_0004863_C15_C15_Source_FlyBase_0004863_HG_83	gi|682345221|gb|KFY38690.1|	40.30	0.010	48.5	hypothetical protein V494_04262 [Pseudogymnoascus sp. VKM F-4513 (FW-928)]
Dmel_0004863_C15_C15_Source_FlyBase_0004863_HG_83	gi|1026975644|ref|XP_016601408.1|	32.31	0.010	48.5	Homeodomain [Penicillium expansum]
Dmel_0004863_C15_C15_Source_FlyBase_0004863_HG_83	gi|1168062395|gb|OQD64695.1|	32.31	0.010	48.5	hypothetical protein PENPOL_c007G02388 [Penicillium polonicum]
Dmel_0004863_C15_C15_Source_FlyBase_0004863_HG_83	gi|255936129|ref|XP_002559091.1|	32.31	0.010	48.5	Pc13g06580 [Penicillium rubens Wisconsin 54-1255]
Dmel_0004863_C15_C15_Source_FlyBase_0004863_HG_83	gi|440923936|gb|AGC26413.1|	44.26	0.010	47.4	HOX1 [Triticum aestivum]
Dmel_0004863_C15_C15_Source_FlyBase_0004863_HG_83	gi|923137927|ref|XP_013762428.1|	37.70	0.010	48.5	hypothetical protein AMSG_00698 [Thecamonas trahens ATCC 50062]
Dmel_0004863_C15_C15_Source_FlyBase_0004863_HG_83	gi|477526813|gb|ENH78666.1|	39.44	0.010	48.5	homeobox transcription [Colletotrichum orbiculare MAFF 240422]
Dmel_0004863_C15_C15_Source_FlyBase_0004863_HG_83	gi|924883166|gb|KOS39376.1|	32.31	0.010	48.1	hypothetical protein ACN38_g9800 [Penicillium nordicum]
Dmel_0004863_C15_C15_Source_FlyBase_0004863_HG_83	gi|355002350|gb|AER51796.1|	38.33	0.010	48.5	homeodomain 2 mating type protein [Pleurotus eryngii var. tuoliensis]
Dmel_0004863_C15_C15_Source_FlyBase_0004863_HG_83	gi|1063039268|gb|JAT57791.1|	40.38	0.010	47.4	Homeobox-leucine zipper protein ATHB-21 [Anthurium amnicola]
Dmel_0004863_C15_C15_Source_FlyBase_0004863_HG_83	gi|1022783212|ref|XP_016217980.1|	38.81	0.010	48.1	hypothetical protein PV09_01048 [Verruconis gallopava]
Dmel_0004863_C15_C15_Source_FlyBase_0004863_HG_83	gi|682372006|gb|KFY57172.1|	40.30	0.010	48.5	hypothetical protein V497_05680 [Pseudogymnoascus sp. VKM F-4516 (FW-969)]
Dmel_0004863_C15_C15_Source_FlyBase_0004863_HG_83	gi|682380288|gb|KFY63614.1|	40.30	0.010	48.5	hypothetical protein V496_03838 [Pseudogymnoascus sp. VKM F-4515 (FW-2607)]
Dmel_0004863_C15_C15_Source_FlyBase_0004863_HG_83	gi|1083154300|gb|OGE48774.1|	32.77	0.011	48.5	hypothetical protein PENARI_c026G01173 [Penicillium arizonense]
Dmel_0004863_C15_C15_Source_FlyBase_0004863_HG_83	gi|682275843|gb|KFX98392.1|	40.30	0.011	48.5	hypothetical protein V490_02342 [Pseudogymnoascus sp. VKM F-3557]
Dmel_0004863_C15_C15_Source_FlyBase_0004863_HG_83	gi|440923934|gb|AGC26412.1|	44.26	0.011	47.4	HOX1 [Triticum aestivum]
Dmel_0004863_C15_C15_Source_FlyBase_0004863_HG_83	gi|685313672|ref|XP_009147435.1|	37.31	0.011	47.8	PREDICTED: homeobox-leucine zipper protein HAT5 [Brassica rapa]
Dmel_0004863_C15_C15_Source_FlyBase_0004863_HG_83	gi|317157830|ref|XP_001826564.2|	35.05	0.011	48.1	homeobox transcription factor [Aspergillus oryzae RIB40]
Dmel_0004863_C15_C15_Source_FlyBase_0004863_HG_83	gi|1026905941|gb|OAF58146.1|	40.30	0.011	48.5	hypothetical protein VC83_05310 [Pseudogymnoascus destructans]
Dmel_0004863_C15_C15_Source_FlyBase_0004863_HG_83	gi|1040515872|gb|OBT55083.1|	40.30	0.011	48.5	hypothetical protein VE04_06195 [Pseudogymnoascus sp. 24MN13]
Dmel_0004863_C15_C15_Source_FlyBase_0004863_HG_83	gi|902272828|emb|CRL23893.1|	32.31	0.011	48.1	Homeodomain-like [Penicillium camemberti]
Dmel_0004863_C15_C15_Source_FlyBase_0004863_HG_83	gi|1063036568|gb|JAT56441.1|	32.65	0.011	47.4	Homeobox-leucine zipper protein HOX6 [Anthurium amnicola]
Dmel_0004863_C15_C15_Source_FlyBase_0004863_HG_83	gi|682274115|gb|KFX97153.1|	40.30	0.011	48.5	hypothetical protein O988_05011 [Pseudogymnoascus sp. VKM F-3808]
Dmel_0004863_C15_C15_Source_FlyBase_0004863_HG_83	gi|549045834|emb|CCX33218.1|	38.81	0.011	48.1	Similar to Homeobox protein ANF-1; acc. no. P79775 [Pyronema omphalodes CBS 100304]
Dmel_0000576_ems_empty_spiracles_Source_FlyBase_0000576_HG_83	gi|923124177|ref|XP_013755557.1|	42.42	2e-05	58.2	Phox2 [Thecamonas trahens ATCC 50062]
Dmel_0000576_ems_empty_spiracles_Source_FlyBase_0000576_HG_83	gi|1045469373|gb|OCF61970.1|	32.73	0.11	46.2	hypothetical protein L486_01636 [Kwoniella mangroviensis CBS 10435]
Dmel_0000576_ems_empty_spiracles_Source_FlyBase_0000576_HG_83	gi|1101812423|ref|XP_019003555.1|	36.76	0.13	45.8	hypothetical protein I203_03698 [Kwoniella mangroviensis CBS 8507]
Dmel_0000576_ems_empty_spiracles_Source_FlyBase_0000576_HG_83	gi|955481730|ref|XP_014653988.1|	26.97	0.36	44.7	cytochrome b5 [Moesziomyces antarcticus]
Dmel_0000576_ems_empty_spiracles_Source_FlyBase_0000576_HG_83	gi|343428918|emb|CBQ72463.1|	28.15	0.37	44.3	conserved hypothetical protein [Sporisorium reilianum SRZ2]
Dmel_0008646_E5_E5_Source_FlyBase_0008646_HG_83	gi|909611229|gb|KNF01471.1|	41.76	8e-07	63.2	hypothetical protein PSTG_05254 [Puccinia striiformis f. sp. tritici PST-78]
Dmel_0008646_E5_E5_Source_FlyBase_0008646_HG_83	gi|1034740505|gb|OAV94526.1|	41.38	5e-05	57.0	hypothetical protein PTTG_26982 [Puccinia triticina 1-1 BBBD Race 1]
Dmel_0008646_E5_E5_Source_FlyBase_0008646_HG_83	gi|403167777|ref|XP_003327541.2|	42.17	6e-05	57.0	hypothetical protein PGTG_09075 [Puccinia graminis f. sp. tritici CRL 75-36-700-3]
Dmel_0008646_E5_E5_Source_FlyBase_0008646_HG_83	gi|1024087207|gb|KZV79153.1|	31.93	0.021	48.5	hypothetical protein EXIGLDRAFT_846818 [Exidia glandulosa HHB12029]
Dmel_0008646_E5_E5_Source_FlyBase_0008646_HG_83	gi|936524284|emb|CDO57919.1|	36.51	0.56	43.1	hypothetical protein, no similarity [Geotrichum candidum]
Dmel_0008646_E5_E5_Source_FlyBase_0008646_HG_83	gi|1091995028|ref|XP_018734601.1|	38.18	9.8	40.0	Yox1p [Sugiyamaella lignohabitans]
Dmel_0040318_HGTX_HGTX_Source_FlyBase_0040318_HG_83	gi|1053260936|ref|WP_066017155.1|	47.69	6e-09	67.8	hypothetical protein [Endozoicomonas atrinae]
Dmel_0040318_HGTX_HGTX_Source_FlyBase_0040318_HG_83	gi|1035929950|gb|OAY59536.1|	35.83	1e-08	66.2	hypothetical protein MANES_01G038900 [Manihot esculenta]
Dmel_0040318_HGTX_HGTX_Source_FlyBase_0040318_HG_83	gi|922560529|ref|XP_013608549.1|	35.71	4e-08	64.3	PREDICTED: putative homeobox-leucine zipper protein ATHB-51 [Brassica oleracea var. oleracea]
Dmel_0040318_HGTX_HGTX_Source_FlyBase_0040318_HG_83	gi|923724887|ref|XP_013666190.1|	35.71	4e-08	64.3	PREDICTED: putative homeobox-leucine zipper protein ATHB-51 [Brassica napus]
Dmel_0040318_HGTX_HGTX_Source_FlyBase_0040318_HG_83	gi|674890694|emb|CDY42007.1|	35.71	4e-08	64.3	BnaC04g00850D [Brassica napus]
Dmel_0040318_HGTX_HGTX_Source_FlyBase_0040318_HG_83	gi|224456|prf||1105304A	38.36	4e-08	62.8	homeo box gene
Dmel_0040318_HGTX_HGTX_Source_FlyBase_0040318_HG_83	gi|923921793|ref|XP_013730124.1|	35.71	5e-08	64.7	PREDICTED: putative homeobox-leucine zipper protein ATHB-51 [Brassica napus]
Dmel_0040318_HGTX_HGTX_Source_FlyBase_0040318_HG_83	gi|902231097|gb|KNA22115.1|	39.02	7e-08	65.1	hypothetical protein SOVF_037020 [Spinacia oleracea]
Dmel_0040318_HGTX_HGTX_Source_FlyBase_0040318_HG_83	gi|870841686|gb|KMS95318.1|	39.02	2e-07	64.3	hypothetical protein BVRB_009450 [Beta vulgaris subsp. vulgaris]
Dmel_0040318_HGTX_HGTX_Source_FlyBase_0040318_HG_83	gi|731376357|ref|XP_010667539.1|	39.02	2e-07	63.9	PREDICTED: homeobox-leucine zipper protein HAT7-like isoform X1 [Beta vulgaris subsp. vulgaris]
Dmel_0040318_HGTX_HGTX_Source_FlyBase_0040318_HG_83	gi|1108865661|ref|XP_019103174.1|	39.02	2e-07	63.5	PREDICTED: homeobox-leucine zipper protein HAT7-like isoform X2 [Beta vulgaris subsp. vulgaris]
Dmel_0040318_HGTX_HGTX_Source_FlyBase_0040318_HG_83	gi|1117475357|ref|XP_019427964.1|	30.89	2e-07	63.2	PREDICTED: homeobox-leucine zipper protein ATHB-13-like [Lupinus angustifolius]
Dmel_0040318_HGTX_HGTX_Source_FlyBase_0040318_HG_83	gi|1072965984|ref|XP_018433028.1|	34.21	2e-07	63.2	PREDICTED: homeobox-leucine zipper protein ATHB-20-like isoform X2 [Raphanus sativus]
Dmel_0040318_HGTX_HGTX_Source_FlyBase_0040318_HG_83	gi|1072965982|ref|XP_018433027.1|	34.21	2e-07	63.2	PREDICTED: homeobox-leucine zipper protein ATHB-20-like isoform X1 [Raphanus sativus]
Dmel_0040318_HGTX_HGTX_Source_FlyBase_0040318_HG_83	gi|388520429|gb|AFK48276.1|	30.97	3e-07	61.6	unknown [Medicago truncatula]
Dmel_0040318_HGTX_HGTX_Source_FlyBase_0040318_HG_83	gi|1076569|pir||S51929	40.00	3e-07	60.1	homeotic protein CHB5 - carrot
Dmel_0040318_HGTX_HGTX_Source_FlyBase_0040318_HG_83	gi|674861974|emb|CDY69034.1|	39.02	3e-07	62.4	BnaCnng61510D, partial [Brassica napus]
Dmel_0040318_HGTX_HGTX_Source_FlyBase_0040318_HG_83	gi|922489306|ref|XP_013584528.1|	39.02	3e-07	62.4	PREDICTED: homeobox-leucine zipper protein ATHB-20-like [Brassica oleracea var. oleracea]
Dmel_0040318_HGTX_HGTX_Source_FlyBase_0040318_HG_83	gi|429345703|gb|AFZ84532.1|	39.08	5e-07	59.3	transcription factor HEX, partial [Populus alba]
Dmel_0040318_HGTX_HGTX_Source_FlyBase_0040318_HG_83	gi|922350194|ref|XP_013450952.1|	30.97	7e-07	60.8	homeobox associated leucine zipper protein [Medicago truncatula]
Dmel_0040318_HGTX_HGTX_Source_FlyBase_0040318_HG_83	gi|1109253652|ref|XP_019150677.1|	34.02	7e-07	61.6	PREDICTED: homeobox-leucine zipper protein ATHB-13-like [Ipomoea nil]
Dmel_0040318_HGTX_HGTX_Source_FlyBase_0040318_HG_83	gi|922350196|ref|XP_013450953.1|	30.43	7e-07	61.2	homeobox associated leucine zipper protein [Medicago truncatula]
Dmel_0040318_HGTX_HGTX_Source_FlyBase_0040318_HG_83	gi|697140676|ref|XP_009624441.1|	36.14	8e-07	61.6	PREDICTED: homeobox-leucine zipper protein ATHB-13-like isoform X1 [Nicotiana tomentosiformis]
Dmel_0040318_HGTX_HGTX_Source_FlyBase_0040318_HG_83	gi|1083901461|ref|XP_018632952.1|	36.14	8e-07	61.6	PREDICTED: homeobox-leucine zipper protein ATHB-13-like isoform X2 [Nicotiana tomentosiformis]
Dmel_0040318_HGTX_HGTX_Source_FlyBase_0040318_HG_83	gi|502090912|ref|XP_004489381.1|	29.57	8e-07	61.2	PREDICTED: homeobox-leucine zipper protein HAT7-like [Cicer arietinum]
Dmel_0040318_HGTX_HGTX_Source_FlyBase_0040318_HG_83	gi|1040854790|ref|XP_017238565.1|	40.00	8e-07	60.8	PREDICTED: homeobox-leucine zipper protein ATHB-13-like isoform X1 [Daucus carota subsp. sativus]
Dmel_0040318_HGTX_HGTX_Source_FlyBase_0040318_HG_83	gi|1045371548|dbj|GAU41705.1|	30.63	8e-07	59.3	hypothetical protein TSUD_369090, partial [Trifolium subterraneum]
Dmel_0040318_HGTX_HGTX_Source_FlyBase_0040318_HG_83	gi|923722245|ref|XP_013665442.1|	37.80	8e-07	60.1	PREDICTED: homeobox-leucine zipper protein HAT7-like [Brassica napus]
Dmel_0040318_HGTX_HGTX_Source_FlyBase_0040318_HG_83	gi|1040854792|ref|XP_017238566.1|	40.00	8e-07	60.8	PREDICTED: homeobox-leucine zipper protein ATHB-13-like isoform X2 [Daucus carota subsp. sativus]
Dmel_0040318_HGTX_HGTX_Source_FlyBase_0040318_HG_83	gi|1021048109|gb|KZN05889.1|	36.90	9e-07	58.9	hypothetical protein DCAR_006726 [Daucus carota subsp. sativus]
Dmel_0040318_HGTX_HGTX_Source_FlyBase_0040318_HG_83	gi|1111031641|ref|XP_019267026.1|	38.03	9e-07	61.2	PREDICTED: homeobox-leucine zipper protein ATHB-13-like [Nicotiana attenuata]
Dmel_0040318_HGTX_HGTX_Source_FlyBase_0040318_HG_83	gi|356567036|ref|XP_003551729.1|	40.00	9e-07	60.8	PREDICTED: homeobox-leucine zipper protein ATHB-20-like [Glycine max]
Dmel_0040318_HGTX_HGTX_Source_FlyBase_0040318_HG_83	gi|1040854794|ref|XP_017238567.1|	40.00	1e-06	60.5	PREDICTED: homeobox-leucine zipper protein ATHB-13-like isoform X3 [Daucus carota subsp. sativus]
Dmel_0040318_HGTX_HGTX_Source_FlyBase_0040318_HG_83	gi|1025127570|ref|XP_016464196.1|	36.14	1e-06	61.2	PREDICTED: homeobox-leucine zipper protein ATHB-13-like isoform X1 [Nicotiana tabacum]
Dmel_0040318_HGTX_HGTX_Source_FlyBase_0040318_HG_83	gi|734354189|gb|KHN13627.1|	40.00	1e-06	60.8	Homeobox-leucine zipper protein ATHB-20 [Glycine soja]
Dmel_0040318_HGTX_HGTX_Source_FlyBase_0040318_HG_83	gi|388515817|gb|AFK45970.1|	31.48	1e-06	61.2	unknown [Lotus japonicus]
Dmel_0040318_HGTX_HGTX_Source_FlyBase_0040318_HG_83	gi|1021044609|gb|KZN02390.1|	40.00	1e-06	59.7	hypothetical protein DCAR_011144 [Daucus carota subsp. sativus]
Dmel_0040318_HGTX_HGTX_Source_FlyBase_0040318_HG_83	gi|1045373948|dbj|GAU39933.1|	32.38	1e-06	61.2	hypothetical protein TSUD_275350 [Trifolium subterraneum]
Dmel_0040318_HGTX_HGTX_Source_FlyBase_0040318_HG_83	gi|698470719|ref|XP_009783877.1|	36.14	1e-06	60.8	PREDICTED: homeobox-leucine zipper protein ATHB-13-like isoform X1 [Nicotiana sylvestris]
Dmel_0040318_HGTX_HGTX_Source_FlyBase_0040318_HG_83	gi|297806351|ref|XP_002871059.1|	38.27	1e-06	59.7	predicted protein [Arabidopsis lyrata subsp. lyrata]
Dmel_0040318_HGTX_HGTX_Source_FlyBase_0040318_HG_83	gi|1137210785|gb|OMO79235.1|	39.44	1e-06	60.8	hypothetical protein CCACVL1_13817 [Corchorus capsularis]
Dmel_0040318_HGTX_HGTX_Source_FlyBase_0040318_HG_83	gi|674244818|gb|KFK37583.1|	32.52	1e-06	60.5	hypothetical protein AALP_AA3G002100 [Arabis alpina]
Dmel_0040318_HGTX_HGTX_Source_FlyBase_0040318_HG_83	gi|1073003687|ref|XP_018452844.1|	37.80	1e-06	60.5	PREDICTED: homeobox-leucine zipper protein ATHB-13-like [Raphanus sativus]
Dmel_0040318_HGTX_HGTX_Source_FlyBase_0040318_HG_83	gi|674921700|emb|CDY11659.1|	32.84	1e-06	60.5	BnaC06g30800D [Brassica napus]
Dmel_0040318_HGTX_HGTX_Source_FlyBase_0040318_HG_83	gi|848882071|ref|XP_012841374.1|	39.02	1e-06	60.5	PREDICTED: homeobox-leucine zipper protein HOX21-like [Erythranthe guttata]
Dmel_0040318_HGTX_HGTX_Source_FlyBase_0040318_HG_83	gi|1025127576|ref|XP_016464197.1|	36.14	1e-06	60.1	PREDICTED: homeobox-leucine zipper protein ATHB-13-like isoform X2 [Nicotiana tabacum]
Dmel_0040318_HGTX_HGTX_Source_FlyBase_0040318_HG_83	gi|470120959|ref|XP_004296553.1|	40.00	1e-06	60.8	PREDICTED: homeobox-leucine zipper protein ATHB-20-like [Fragaria vesca subsp. vesca]
Dmel_0040318_HGTX_HGTX_Source_FlyBase_0040318_HG_83	gi|94185|pir||S12541	41.27	2e-06	61.2	evx1 protein - murine sarcoma virus
Dmel_0040318_HGTX_HGTX_Source_FlyBase_0040318_HG_83	gi|86129716|gb|ABC86567.1|	32.74	2e-06	60.8	homeodomain-leucine zipper transcription factor TaHDZipI-2 [Triticum aestivum]
Dmel_0040318_HGTX_HGTX_Source_FlyBase_0040318_HG_83	gi|449451407|ref|XP_004143453.1|	37.89	2e-06	60.5	PREDICTED: homeobox-leucine zipper protein ATHB-6 [Cucumis sativus]
Dmel_0040318_HGTX_HGTX_Source_FlyBase_0040318_HG_83	gi|674948558|emb|CDX85054.1|	37.80	2e-06	60.5	BnaC05g20010D [Brassica napus]
Dmel_0040318_HGTX_HGTX_Source_FlyBase_0040318_HG_83	gi|698470723|ref|XP_009783878.1|	36.14	2e-06	59.7	PREDICTED: homeobox-leucine zipper protein HAT7-like isoform X2 [Nicotiana sylvestris]
Dmel_0040318_HGTX_HGTX_Source_FlyBase_0040318_HG_83	gi|1117514897|ref|XP_019442646.1|	31.19	2e-06	59.7	PREDICTED: homeobox-leucine zipper protein HAT7-like [Lupinus angustifolius]
Dmel_0040318_HGTX_HGTX_Source_FlyBase_0040318_HG_83	gi|923774504|ref|XP_013680513.1|	37.80	2e-06	60.5	PREDICTED: homeobox-leucine zipper protein HAT7-like [Brassica napus]
Dmel_0040318_HGTX_HGTX_Source_FlyBase_0040318_HG_83	gi|685377391|ref|XP_009121604.1|	37.80	2e-06	60.5	PREDICTED: homeobox-leucine zipper protein HAT7-like [Brassica rapa]
Dmel_0040318_HGTX_HGTX_Source_FlyBase_0040318_HG_83	gi|922561962|ref|XP_013609294.1|	37.80	2e-06	60.5	PREDICTED: homeobox-leucine zipper protein HAT7-like [Brassica oleracea var. oleracea]
Dmel_0040318_HGTX_HGTX_Source_FlyBase_0040318_HG_83	gi|659080027|ref|XP_008440572.1|	37.89	2e-06	60.5	PREDICTED: homeobox-leucine zipper protein ATHB-6-like [Cucumis melo]
Dmel_0040318_HGTX_HGTX_Source_FlyBase_0040318_HG_83	gi|1044543547|ref|XP_017437749.1|	31.37	2e-06	60.1	PREDICTED: homeobox-leucine zipper protein HAT7-like isoform X2 [Vigna angularis]
Dmel_0040318_HGTX_HGTX_Source_FlyBase_0040318_HG_83	gi|920716586|gb|KOM56674.1|	32.41	2e-06	60.5	hypothetical protein LR48_Vigan10g256600 [Vigna angularis]
Dmel_0040318_HGTX_HGTX_Source_FlyBase_0040318_HG_83	gi|308080696|ref|NP_001183865.1|	37.80	2e-06	60.5	putative homeobox DNA-binding and leucine zipper domain family protein [Zea mays]
Dmel_0040318_HGTX_HGTX_Source_FlyBase_0040318_HG_83	gi|1137178082|gb|OMO55233.1|	39.44	2e-06	59.3	hypothetical protein COLO4_36115 [Corchorus olitorius]
Dmel_0040318_HGTX_HGTX_Source_FlyBase_0040318_HG_83	gi|685313630|ref|XP_009147412.1|	40.00	2e-06	59.7	PREDICTED: homeobox-leucine zipper protein ATHB-20 [Brassica rapa]
Dmel_0040318_HGTX_HGTX_Source_FlyBase_0040318_HG_83	gi|645249425|ref|XP_008230746.1|	38.57	2e-06	60.1	PREDICTED: homeobox-leucine zipper protein ATHB-20-like [Prunus mume]
Dmel_0040318_HGTX_HGTX_Source_FlyBase_0040318_HG_83	gi|1044543545|ref|XP_017437748.1|	32.41	2e-06	60.1	PREDICTED: homeobox-leucine zipper protein HAT7-like isoform X1 [Vigna angularis]
Dmel_0040318_HGTX_HGTX_Source_FlyBase_0040318_HG_83	gi|567204226|ref|XP_006408476.1|	37.35	2e-06	59.7	hypothetical protein EUTSA_v10021334mg [Eutrema salsugineum]
Dmel_0040318_HGTX_HGTX_Source_FlyBase_0040318_HG_83	gi|565462696|ref|XP_006289347.1|	32.58	2e-06	58.2	hypothetical protein CARUB_v10002831mg [Capsella rubella]
Dmel_0040318_HGTX_HGTX_Source_FlyBase_0040318_HG_83	gi|1072988365|ref|XP_018444856.1|	37.80	2e-06	60.1	PREDICTED: homeobox-leucine zipper protein HAT7-like [Raphanus sativus]
Dmel_0040318_HGTX_HGTX_Source_FlyBase_0040318_HG_83	gi|950935600|ref|XP_014517181.1|	32.41	2e-06	59.7	PREDICTED: homeobox-leucine zipper protein HAT7-like [Vigna radiata var. radiata]
Dmel_0040318_HGTX_HGTX_Source_FlyBase_0040318_HG_83	gi|217072526|gb|ACJ84623.1|	36.14	2e-06	59.7	unknown, partial [Medicago truncatula]
Dmel_0040318_HGTX_HGTX_Source_FlyBase_0040318_HG_83	gi|685336759|ref|XP_009105645.1|	32.84	2e-06	59.7	PREDICTED: homeobox-leucine zipper protein ATHB-13 [Brassica rapa]
Dmel_0040318_HGTX_HGTX_Source_FlyBase_0040318_HG_83	gi|1162531283|ref|XP_007216284.2|	38.57	2e-06	60.1	homeobox-leucine zipper protein ATHB-20 [Prunus persica]
Dmel_0040318_HGTX_HGTX_Source_FlyBase_0040318_HG_83	gi|1040837389|ref|XP_017232161.1|	36.90	2e-06	58.9	PREDICTED: homeobox-leucine zipper protein HAT7-like [Daucus carota subsp. sativus]
Dmel_0040318_HGTX_HGTX_Source_FlyBase_0040318_HG_83	gi|694361279|ref|XP_009360370.1|	30.89	3e-06	59.7	PREDICTED: homeobox-leucine zipper protein ATHB-13 [Pyrus x bretschneideri]
Dmel_0040318_HGTX_HGTX_Source_FlyBase_0040318_HG_83	gi|727581348|ref|XP_010463556.1|	37.35	3e-06	59.7	PREDICTED: homeobox-leucine zipper protein ATHB-20 isoform X3 [Camelina sativa]
Dmel_0040318_HGTX_HGTX_Source_FlyBase_0040318_HG_83	gi|1102713720|gb|OIW12442.1|	31.19	3e-06	58.5	hypothetical protein TanjilG_04191 [Lupinus angustifolius]
Dmel_0040318_HGTX_HGTX_Source_FlyBase_0040318_HG_83	gi|1142625054|gb|ONL94116.1|	37.21	3e-06	58.5	Homeobox-transcription factor 102 [Zea mays]
Dmel_0040318_HGTX_HGTX_Source_FlyBase_0040318_HG_83	gi|1099165298|gb|JAU66142.1|	34.38	3e-06	59.7	Homeobox-leucine zipper protein ATHB-20 [Noccaea caerulescens]
Dmel_0040318_HGTX_HGTX_Source_FlyBase_0040318_HG_83	gi|695006185|ref|XP_009389573.1|	30.83	3e-06	59.7	PREDICTED: homeobox-leucine zipper protein HOX21-like [Musa acuminata subsp. malaccensis]
Dmel_0040318_HGTX_HGTX_Source_FlyBase_0040318_HG_83	gi|727581344|ref|XP_010463554.1|	37.35	3e-06	59.7	PREDICTED: homeobox-leucine zipper protein ATHB-20 isoform X1 [Camelina sativa]
Dmel_0040318_HGTX_HGTX_Source_FlyBase_0040318_HG_83	gi|356531784|ref|XP_003534456.1|	38.57	3e-06	59.3	PREDICTED: homeobox-leucine zipper protein HAT7-like [Glycine max]
Dmel_0040318_HGTX_HGTX_Source_FlyBase_0040318_HG_83	gi|1012261427|ref|XP_015946190.1|	40.00	3e-06	60.1	PREDICTED: homeobox-leucine zipper protein HAT7-like isoform X1 [Arachis duranensis]
Dmel_0040318_HGTX_HGTX_Source_FlyBase_0040318_HG_83	gi|1149725915|ref|XP_020188841.1|	32.74	3e-06	60.1	homeobox-leucine zipper protein HOX21-like isoform X1 [Aegilops tauschii subsp. tauschii]
Dmel_0040318_HGTX_HGTX_Source_FlyBase_0040318_HG_83	gi|1149725917|ref|XP_020188842.1|	32.74	3e-06	60.1	homeobox-leucine zipper protein HOX21-like isoform X2 [Aegilops tauschii subsp. tauschii]
Dmel_0040318_HGTX_HGTX_Source_FlyBase_0040318_HG_83	gi|1012261431|ref|XP_015946191.1|	40.00	3e-06	60.1	PREDICTED: homeobox-leucine zipper protein HAT7-like isoform X2 [Arachis duranensis]
Dmel_0040318_HGTX_HGTX_Source_FlyBase_0040318_HG_83	gi|1098903125|gb|JAU09780.1|	34.38	3e-06	59.7	Homeobox-leucine zipper protein ATHB-20 [Noccaea caerulescens]
Dmel_0040318_HGTX_HGTX_Source_FlyBase_0040318_HG_83	gi|612341219|gb|AHW98969.1|	32.93	3e-06	58.5	RCO [Cardamine hirsuta]
Dmel_0040318_HGTX_HGTX_Source_FlyBase_0040318_HG_83	gi|721679758|ref|XP_010238133.1|	44.07	3e-06	59.7	PREDICTED: homeobox-leucine zipper protein HOX25 [Brachypodium distachyon]
Dmel_0040318_HGTX_HGTX_Source_FlyBase_0040318_HG_83	gi|356572472|ref|XP_003554392.1|	32.17	3e-06	59.7	PREDICTED: homeobox-leucine zipper protein HAT7-like [Glycine max]
Dmel_0040318_HGTX_HGTX_Source_FlyBase_0040318_HG_83	gi|674861150|emb|CDY69290.1|	40.00	3e-06	58.9	BnaAnng29920D, partial [Brassica napus]
Dmel_0040318_HGTX_HGTX_Source_FlyBase_0040318_HG_83	gi|727629185|ref|XP_010485524.1|	37.35	3e-06	59.7	PREDICTED: homeobox-leucine zipper protein ATHB-20-like [Camelina sativa]
Dmel_0040318_HGTX_HGTX_Source_FlyBase_0040318_HG_83	gi|1109024186|ref|XP_019099239.1|	37.35	3e-06	59.3	PREDICTED: homeobox-leucine zipper protein ATHB-20-like isoform X2 [Camelina sativa]
Dmel_0040318_HGTX_HGTX_Source_FlyBase_0040318_HG_83	gi|922506410|ref|XP_013590056.1|	37.80	3e-06	59.3	PREDICTED: homeobox-leucine zipper protein ATHB-13-like [Brassica oleracea var. oleracea]
Dmel_0040318_HGTX_HGTX_Source_FlyBase_0040318_HG_83	gi|1035892392|gb|OAY22085.1|	39.44	3e-06	59.7	hypothetical protein MANES_S031200 [Manihot esculenta]
Dmel_0040318_HGTX_HGTX_Source_FlyBase_0040318_HG_83	gi|15222452|ref|NP_177136.1|	36.59	3e-06	59.7	Homeobox-leucine zipper protein family [Arabidopsis thaliana]
Dmel_0040318_HGTX_HGTX_Source_FlyBase_0040318_HG_83	gi|297838751|ref|XP_002887257.1|	36.59	3e-06	59.7	ATHB13 [Arabidopsis lyrata subsp. lyrata]
Dmel_0040318_HGTX_HGTX_Source_FlyBase_0040318_HG_83	gi|573957948|ref|XP_006661183.1|	35.48	3e-06	59.7	PREDICTED: homeobox-leucine zipper protein HOX25-like [Oryza brachyantha]
Dmel_0040318_HGTX_HGTX_Source_FlyBase_0040318_HG_83	gi|429345701|gb|AFZ84531.1|	37.93	3e-06	57.0	transcription factor HEX, partial [Populus maximowiczii]
Dmel_0040318_HGTX_HGTX_Source_FlyBase_0040318_HG_83	gi|297832812|ref|XP_002884288.1|	37.35	3e-06	59.3	ATHB20 [Arabidopsis lyrata subsp. lyrata]
Dmel_0040318_HGTX_HGTX_Source_FlyBase_0040318_HG_83	gi|727410313|ref|XP_010516613.1|	37.35	3e-06	59.3	PREDICTED: homeobox-leucine zipper protein ATHB-20-like isoform X1 [Camelina sativa]
Dmel_0040318_HGTX_HGTX_Source_FlyBase_0040318_HG_83	gi|1024048790|gb|KZV49469.1|	31.78	3e-06	58.5	homeobox-leucine zipper protein ATHB-13 [Dorcoceras hygrometricum]
Dmel_0040318_HGTX_HGTX_Source_FlyBase_0040318_HG_83	gi|923676338|ref|XP_013652218.1|	33.59	3e-06	58.9	PREDICTED: homeobox-leucine zipper protein ATHB-13-like [Brassica napus]
Dmel_0040318_HGTX_HGTX_Source_FlyBase_0040318_HG_83	gi|1040837392|ref|XP_017232162.1|	40.00	3e-06	57.8	PREDICTED: homeobox-leucine zipper protein HAT7-like [Daucus carota subsp. sativus]
Dmel_0040318_HGTX_HGTX_Source_FlyBase_0040318_HG_83	gi|326492792|dbj|BAJ90252.1|	32.74	3e-06	59.7	predicted protein [Hordeum vulgare subsp. vulgare]
Dmel_0040318_HGTX_HGTX_Source_FlyBase_0040318_HG_83	gi|502158637|ref|XP_004511225.1|	37.35	4e-06	59.3	PREDICTED: homeobox-leucine zipper protein ATHB-13-like [Cicer arietinum]
Dmel_0040318_HGTX_HGTX_Source_FlyBase_0040318_HG_83	gi|970005866|ref|XP_015063778.1|	38.03	4e-06	59.7	PREDICTED: homeobox-leucine zipper protein HAT7-like [Solanum pennellii]
Dmel_0040318_HGTX_HGTX_Source_FlyBase_0040318_HG_83	gi|270271244|gb|ACZ67152.1|	37.93	4e-06	57.0	transcription factor HEX, partial [Populus deltoides]
Dmel_0040318_HGTX_HGTX_Source_FlyBase_0040318_HG_83	gi|923619665|ref|XP_013746987.1|	37.80	4e-06	59.3	PREDICTED: homeobox-leucine zipper protein ATHB-13-like [Brassica napus]
Dmel_0040318_HGTX_HGTX_Source_FlyBase_0040318_HG_83	gi|1032288248|gb|OAP02575.1|	37.35	4e-06	59.3	HB20 [Arabidopsis thaliana]
Dmel_0040318_HGTX_HGTX_Source_FlyBase_0040318_HG_83	gi|723671452|ref|XP_004232228.2|	38.03	4e-06	59.3	PREDICTED: homeobox-leucine zipper protein ATHB-13-like [Solanum lycopersicum]
Dmel_0040318_HGTX_HGTX_Source_FlyBase_0040318_HG_83	gi|242036775|ref|XP_002465782.1|	37.21	4e-06	59.7	hypothetical protein SORBIDRAFT_01g045740 [Sorghum bicolor]
Dmel_0040318_HGTX_HGTX_Source_FlyBase_0040318_HG_83	gi|1160146710|ref|WP_079396160.1|	46.30	4e-06	55.8	hypothetical protein [Pseudomonas aeruginosa]
Dmel_0040318_HGTX_HGTX_Source_FlyBase_0040318_HG_83	gi|226530684|ref|NP_001150309.1|	34.69	4e-06	59.7	homeobox-leucine zipper protein HAT7 [Zea mays]
Dmel_0040318_HGTX_HGTX_Source_FlyBase_0040318_HG_83	gi|645168971|gb|AIB05997.1|	34.69	4e-06	59.7	HB transcription factor, partial [Zea mays]
Dmel_0040318_HGTX_HGTX_Source_FlyBase_0040318_HG_83	gi|593701605|ref|XP_007151217.1|	32.41	4e-06	58.9	hypothetical protein PHAVU_004G027500g [Phaseolus vulgaris]
Dmel_0040318_HGTX_HGTX_Source_FlyBase_0040318_HG_83	gi|565342670|ref|XP_006338465.1|	38.03	4e-06	59.3	PREDICTED: homeobox-leucine zipper protein HAT7-like isoform X1 [Solanum tuberosum]
Dmel_0040318_HGTX_HGTX_Source_FlyBase_0040318_HG_83	gi|565342672|ref|XP_006338466.1|	38.03	4e-06	59.3	PREDICTED: homeobox-leucine zipper protein HAT7-like isoform X2 [Solanum tuberosum]
Dmel_0040318_HGTX_HGTX_Source_FlyBase_0040318_HG_83	gi|1130818881|dbj|GAV92302.1|	30.89	4e-06	59.3	Homeobox domain-containing protein/HALZ domain-containing protein, partial [Cephalotus follicularis]
Dmel_0040318_HGTX_HGTX_Source_FlyBase_0040318_HG_83	gi|1098927911|gb|JAU13084.1|	36.59	4e-06	59.3	Homeobox-leucine zipper protein ATHB-13 [Noccaea caerulescens]
Dmel_0040318_HGTX_HGTX_Source_FlyBase_0040318_HG_83	gi|474193354|gb|EMS58227.1|	34.34	4e-06	59.7	Homeobox-leucine zipper protein HOX21 [Triticum urartu]
Dmel_0040318_HGTX_HGTX_Source_FlyBase_0040318_HG_83	gi|922335518|ref|XP_013445749.1|	36.14	4e-06	58.9	homeobox leucine zipper ATHB-like protein [Medicago truncatula]
Dmel_0040318_HGTX_HGTX_Source_FlyBase_0040318_HG_83	gi|923528873|ref|XP_013690905.1|	29.20	4e-06	58.9	PREDICTED: homeobox-leucine zipper protein ATHB-13-like isoform X1 [Brassica napus]
Dmel_0040318_HGTX_HGTX_Source_FlyBase_0040318_HG_83	gi|1150689667|ref|XP_020255869.1|	40.24	4e-06	58.5	homeobox-leucine zipper protein HOX4-like [Asparagus officinalis]
Dmel_0040318_HGTX_HGTX_Source_FlyBase_0040318_HG_83	gi|976916948|gb|KVI02441.1|	37.80	4e-06	58.9	Helix-turn-helix motif-containing protein [Cynara cardunculus var. scolymus]
Dmel_0040318_HGTX_HGTX_Source_FlyBase_0040318_HG_83	gi|674888615|emb|CDY44091.1|	30.60	5e-06	58.9	BnaA02g14550D, partial [Brassica napus]
Dmel_0040318_HGTX_HGTX_Source_FlyBase_0040318_HG_83	gi|674894023|emb|CDY38759.1|	32.84	5e-06	58.9	BnaA07g28310D [Brassica napus]
Dmel_0040318_HGTX_HGTX_Source_FlyBase_0040318_HG_83	gi|217330690|gb|ACK38184.1|	45.31	5e-06	57.0	unknown, partial [Medicago truncatula]
Dmel_0040318_HGTX_HGTX_Source_FlyBase_0040318_HG_83	gi|1130846769|dbj|GAV72739.1|	30.89	5e-06	58.9	Homeobox domain-containing protein/HALZ domain-containing protein, partial [Cephalotus follicularis]
Dmel_0040318_HGTX_HGTX_Source_FlyBase_0040318_HG_83	gi|567123682|ref|XP_006390971.1|	36.59	5e-06	58.9	hypothetical protein EUTSA_v10018944mg [Eutrema salsugineum]
Dmel_0040318_HGTX_HGTX_Source_FlyBase_0040318_HG_83	gi|1012359769|gb|KYP70953.1|	31.91	5e-06	58.5	Putative homeobox-leucine zipper protein ATHB-51 [Cajanus cajan]
Dmel_0040318_HGTX_HGTX_Source_FlyBase_0040318_HG_83	gi|1040910667|ref|XP_017217862.1|	36.99	5e-06	58.5	PREDICTED: homeobox-leucine zipper protein HAT7-like [Daucus carota subsp. sativus]
Dmel_0040318_HGTX_HGTX_Source_FlyBase_0040318_HG_83	gi|1032305260|gb|OAP19585.1|	36.59	5e-06	58.9	ATHB13 [Arabidopsis thaliana]
Dmel_0040318_HGTX_HGTX_Source_FlyBase_0040318_HG_83	gi|590649775|ref|XP_007032488.1|	39.44	5e-06	58.9	PREDICTED: homeobox-leucine zipper protein ATHB-20 [Theobroma cacao]
Dmel_0040318_HGTX_HGTX_Source_FlyBase_0040318_HG_83	gi|1150103388|ref|XP_020237796.1|	36.84	5e-06	58.9	homeobox-leucine zipper protein HAT7-like isoform X1 [Cajanus cajan]
Dmel_0040318_HGTX_HGTX_Source_FlyBase_0040318_HG_83	gi|568858081|ref|XP_006482584.1|	31.71	5e-06	58.9	PREDICTED: homeobox-leucine zipper protein HAT7-like [Citrus sinensis]
Dmel_0040318_HGTX_HGTX_Source_FlyBase_0040318_HG_83	gi|356567620|ref|XP_003552015.1|	36.46	5e-06	59.3	PREDICTED: homeobox-leucine zipper protein ATHB-6 [Glycine max]
Dmel_0040318_HGTX_HGTX_Source_FlyBase_0040318_HG_83	gi|685267894|ref|XP_009125041.1|	34.74	5e-06	58.5	PREDICTED: homeobox-leucine zipper protein ATHB-20-like [Brassica rapa]
Dmel_0040318_HGTX_HGTX_Source_FlyBase_0040318_HG_83	gi|747077301|ref|XP_011085766.1|	38.03	5e-06	58.9	PREDICTED: homeobox-leucine zipper protein ATHB-23-like [Sesamum indicum]
Dmel_0040318_HGTX_HGTX_Source_FlyBase_0040318_HG_83	gi|1150103390|ref|XP_020237798.1|	36.84	5e-06	58.5	homeobox-leucine zipper protein HAT7-like isoform X2 [Cajanus cajan]
Dmel_0040318_HGTX_HGTX_Source_FlyBase_0040318_HG_83	gi|743938716|ref|XP_011013796.1|	38.03	5e-06	58.9	PREDICTED: homeobox-leucine zipper protein HAT7-like [Populus euphratica]
Dmel_0040318_HGTX_HGTX_Source_FlyBase_0040318_HG_83	gi|641853741|gb|KDO72559.1|	31.97	5e-06	58.2	hypothetical protein CISIN_1g041877mg [Citrus sinensis]
Dmel_0040318_HGTX_HGTX_Source_FlyBase_0040318_HG_83	gi|1021495863|ref|XP_016190959.1|	36.14	5e-06	58.9	PREDICTED: homeobox-leucine zipper protein ATHB-13-like [Arachis ipaensis]
Dmel_0040318_HGTX_HGTX_Source_FlyBase_0040318_HG_83	gi|1029126271|ref|XP_016741502.1|	36.14	6e-06	58.5	PREDICTED: homeobox-leucine zipper protein ATHB-13-like [Gossypium hirsutum]
Dmel_0040318_HGTX_HGTX_Source_FlyBase_0040318_HG_83	gi|727479603|ref|XP_010415638.1|	36.59	6e-06	58.9	PREDICTED: homeobox-leucine zipper protein ATHB-13-like [Camelina sativa]
Dmel_0040318_HGTX_HGTX_Source_FlyBase_0040318_HG_83	gi|388504336|gb|AFK40234.1|	36.14	6e-06	58.2	unknown [Lotus japonicus]
Dmel_0040318_HGTX_HGTX_Source_FlyBase_0040318_HG_83	gi|566212803|ref|XP_002323851.2|	38.03	6e-06	58.9	hypothetical protein POPTR_0017s11800g [Populus trichocarpa]
Dmel_0040318_HGTX_HGTX_Source_FlyBase_0040318_HG_83	gi|1021030509|gb|KZM88294.1|	36.99	6e-06	57.8	hypothetical protein DCAR_025369 [Daucus carota subsp. sativus]
Dmel_0040318_HGTX_HGTX_Source_FlyBase_0040318_HG_83	gi|727460389|ref|XP_010512033.1|	36.59	6e-06	58.9	PREDICTED: homeobox-leucine zipper protein ATHB-13 [Camelina sativa]
Dmel_0040318_HGTX_HGTX_Source_FlyBase_0040318_HG_83	gi|16334|emb|CAA44513.1|	36.59	6e-06	56.6	Athb-3 [Arabidopsis thaliana]
Dmel_0040318_HGTX_HGTX_Source_FlyBase_0040318_HG_83	gi|727596009|ref|XP_010470979.1|	36.59	6e-06	58.5	PREDICTED: homeobox-leucine zipper protein ATHB-13-like [Camelina sativa]
Dmel_0040318_HGTX_HGTX_Source_FlyBase_0040318_HG_83	gi|1021585997|ref|XP_016182325.1|	40.00	6e-06	57.8	PREDICTED: LOW QUALITY PROTEIN: homeobox-leucine zipper protein HAT7-like [Arachis ipaensis]
Dmel_0040318_HGTX_HGTX_Source_FlyBase_0040318_HG_83	gi|922424328|ref|XP_013618241.1|	32.06	6e-06	58.5	PREDICTED: homeobox-leucine zipper protein ATHB-13-like [Brassica oleracea var. oleracea]
Dmel_0040318_HGTX_HGTX_Source_FlyBase_0040318_HG_83	gi|1050577601|ref|XP_017609830.1|	38.03	7e-06	58.5	PREDICTED: homeobox-leucine zipper protein HAT7-like [Gossypium arboreum]
Dmel_0040318_HGTX_HGTX_Source_FlyBase_0040318_HG_83	gi|1029020937|ref|XP_016674312.1|	38.03	7e-06	58.5	PREDICTED: homeobox-leucine zipper protein HAT7-like [Gossypium hirsutum]
Dmel_0040318_HGTX_HGTX_Source_FlyBase_0040318_HG_83	gi|1072910873|ref|XP_018449256.1|	36.59	7e-06	58.5	PREDICTED: homeobox-leucine zipper protein ATHB-13 [Raphanus sativus]
Dmel_0040318_HGTX_HGTX_Source_FlyBase_0040318_HG_83	gi|923528877|ref|XP_013690910.1|	30.60	7e-06	58.5	PREDICTED: homeobox-leucine zipper protein ATHB-13-like isoform X2 [Brassica napus]
Dmel_0040318_HGTX_HGTX_Source_FlyBase_0040318_HG_83	gi|567877093|ref|XP_006431136.1|	31.71	7e-06	58.5	hypothetical protein CICLE_v10012352mg [Citrus clementina]
Dmel_0040318_HGTX_HGTX_Source_FlyBase_0040318_HG_83	gi|823167496|ref|XP_012483678.1|	38.03	7e-06	58.5	PREDICTED: homeobox-leucine zipper protein HAT7-like [Gossypium raimondii]
Dmel_0040318_HGTX_HGTX_Source_FlyBase_0040318_HG_83	gi|1091647925|ref|XP_018674987.1|	35.78	7e-06	57.0	PREDICTED: homeobox-leucine zipper protein HOX13-like [Musa acuminata subsp. malaccensis]
Dmel_0040318_HGTX_HGTX_Source_FlyBase_0040318_HG_83	gi|728848758|gb|KHG28201.1|	38.03	7e-06	58.2	Homeobox-leucine zipper ATHB-20 -like protein [Gossypium arboreum]
Dmel_0040318_HGTX_HGTX_Source_FlyBase_0040318_HG_83	gi|1035928506|gb|OAY58093.1|	32.50	7e-06	58.2	hypothetical protein MANES_02G149100 [Manihot esculenta]
Dmel_0040318_HGTX_HGTX_Source_FlyBase_0040318_HG_83	gi|1031986083|ref|NP_001313679.1|	38.03	7e-06	58.2	homeobox-leucine zipper protein HAT7-like [Gossypium hirsutum]
Dmel_0040318_HGTX_HGTX_Source_FlyBase_0040318_HG_83	gi|643739766|gb|KDP45504.1|	38.57	7e-06	58.5	hypothetical protein JCGZ_09753 [Jatropha curcas]
Dmel_0040318_HGTX_HGTX_Source_FlyBase_0040318_HG_83	gi|870856296|gb|KMT07959.1|	36.59	7e-06	58.5	hypothetical protein BVRB_6g144930 [Beta vulgaris subsp. vulgaris]
Dmel_0040318_HGTX_HGTX_Source_FlyBase_0040318_HG_83	gi|148283407|gb|ABQ57284.1|	37.84	7e-06	56.6	hox20, partial [Oryza sativa Indica Group]
Dmel_0040318_HGTX_HGTX_Source_FlyBase_0040318_HG_83	gi|1117576720|ref|XP_019456894.1|	39.44	7e-06	58.2	PREDICTED: homeobox-leucine zipper protein ATHB-13-like [Lupinus angustifolius]
Dmel_0040318_HGTX_HGTX_Source_FlyBase_0040318_HG_83	gi|270271242|gb|ACZ67151.1|	47.17	7e-06	55.8	transcription factor HEX, partial [Populus nigra]
Dmel_0040318_HGTX_HGTX_Source_FlyBase_0040318_HG_83	gi|657975001|ref|XP_008379342.1|	40.00	8e-06	58.5	PREDICTED: homeobox-leucine zipper protein HAT7-like [Malus domestica]
Dmel_0040318_HGTX_HGTX_Source_FlyBase_0040318_HG_83	gi|976905063|gb|KVH92712.1|	37.80	8e-06	57.0	Helix-turn-helix motif-containing protein, partial [Cynara cardunculus var. scolymus]
Dmel_0040318_HGTX_HGTX_Source_FlyBase_0040318_HG_83	gi|1091637600|ref|XP_018683183.1|	34.74	8e-06	58.5	PREDICTED: homeobox-leucine zipper protein HOX21-like [Musa acuminata subsp. malaccensis]
Dmel_0040318_HGTX_HGTX_Source_FlyBase_0040318_HG_83	gi|1150140248|ref|XP_020213866.1|	30.85	8e-06	58.2	putative homeobox-leucine zipper protein ATHB-51 [Cajanus cajan]
Dmel_0040318_HGTX_HGTX_Source_FlyBase_0040318_HG_83	gi|734404196|gb|KHN32882.1|	36.14	8e-06	58.2	Homeobox-leucine zipper protein ATHB-13 [Glycine soja]
Dmel_0040318_HGTX_HGTX_Source_FlyBase_0040318_HG_83	gi|658309660|ref|NP_001280955.1|	30.08	8e-06	58.2	homeobox-leucine zipper protein ATHB-13-like [Malus domestica]
Dmel_0040318_HGTX_HGTX_Source_FlyBase_0040318_HG_83	gi|312282935|dbj|BAJ34333.1|	34.88	8e-06	56.6	unnamed protein product [Eutrema halophilum]
Dmel_0040318_HGTX_HGTX_Source_FlyBase_0040318_HG_83	gi|125574728|gb|EAZ16012.1|	39.39	8e-06	58.9	hypothetical protein OsJ_31457 [Oryza sativa Japonica Group]
Dmel_0040318_HGTX_HGTX_Source_FlyBase_0040318_HG_83	gi|1102722471|gb|OIW20967.1|	37.35	8e-06	58.2	hypothetical protein TanjilG_26679 [Lupinus angustifolius]
Dmel_0040318_HGTX_HGTX_Source_FlyBase_0040318_HG_83	gi|802544879|ref|XP_012083177.1|	38.57	8e-06	58.5	PREDICTED: homeobox-leucine zipper protein HAT7-like [Jatropha curcas]
Dmel_0040318_HGTX_HGTX_Source_FlyBase_0040318_HG_83	gi|1002300047|ref|XP_015613423.1|	37.66	8e-06	58.9	PREDICTED: homeobox-leucine zipper protein HOX23 [Oryza sativa Japonica Group]
Dmel_0040318_HGTX_HGTX_Source_FlyBase_0040318_HG_83	gi|565481046|ref|XP_006298163.1|	37.35	8e-06	58.5	hypothetical protein CARUB_v10014214mg [Capsella rubella]
Dmel_0040318_HGTX_HGTX_Source_FlyBase_0040318_HG_83	gi|731341620|ref|XP_010681986.1|	36.59	8e-06	58.5	PREDICTED: homeobox-leucine zipper protein ATHB-13-like [Beta vulgaris subsp. vulgaris]
Dmel_0040318_HGTX_HGTX_Source_FlyBase_0040318_HG_83	gi|363807768|ref|NP_001242687.1|	36.14	8e-06	58.2	uncharacterized protein LOC100801479 [Glycine max]
Dmel_0040318_HGTX_HGTX_Source_FlyBase_0040318_HG_83	gi|21593221|gb|AAM65170.1|	37.35	8e-06	58.2	putative homeobox-leucine zipper protein, HAT7 [Arabidopsis thaliana]
Dmel_0040318_HGTX_HGTX_Source_FlyBase_0040318_HG_83	gi|565489941|ref|XP_006302610.1|	32.84	8e-06	58.2	hypothetical protein CARUB_v10020715mg [Capsella rubella]
Dmel_0040318_HGTX_HGTX_Source_FlyBase_0040318_HG_83	gi|567170033|ref|XP_006398837.1|	34.18	9e-06	57.0	hypothetical protein EUTSA_v10015784mg [Eutrema salsugineum]
Dmel_0040318_HGTX_HGTX_Source_FlyBase_0040318_HG_83	gi|113205174|gb|AAT40518.2|	29.03	9e-06	58.5	Homeobox-leucine zipper protein HAT7, putative [Solanum demissum]
Dmel_0040318_HGTX_HGTX_Source_FlyBase_0040318_HG_83	gi|75165783|sp|Q94GL5.1|HOX23_ORYSJ	37.66	9e-06	58.5	RecName: Full=Homeobox-leucine zipper protein HOX23; AltName: Full=HD-ZIP protein HOX23; AltName: Full=Homeodomain transcription factor HOX23; AltName: Full=OsHox23
Dmel_0040318_HGTX_HGTX_Source_FlyBase_0040318_HG_83	gi|255545820|ref|XP_002513970.1|	35.96	9e-06	57.8	PREDICTED: homeobox-leucine zipper protein ATHB-6 [Ricinus communis]
Dmel_0040318_HGTX_HGTX_Source_FlyBase_0040318_HG_83	gi|225898917|dbj|BAH30589.1|	38.57	9e-06	58.2	hypothetical protein, partial [Arabidopsis thaliana]
Dmel_0040318_HGTX_HGTX_Source_FlyBase_0040318_HG_83	gi|902145096|gb|KNA04943.1|	38.57	9e-06	58.2	hypothetical protein SOVF_194980 [Spinacia oleracea]
Dmel_0040318_HGTX_HGTX_Source_FlyBase_0040318_HG_83	gi|1072928579|ref|XP_018475041.1|	38.57	9e-06	58.2	PREDICTED: homeobox-leucine zipper protein HAT7-like [Raphanus sativus]
Dmel_0040318_HGTX_HGTX_Source_FlyBase_0040318_HG_83	gi|1117326432|ref|XP_019432064.1|	37.35	9e-06	58.2	PREDICTED: homeobox-leucine zipper protein ATHB-13-like [Lupinus angustifolius]
Dmel_0040318_HGTX_HGTX_Source_FlyBase_0040318_HG_83	gi|1012099397|ref|XP_015956950.1|	36.14	1e-05	58.2	PREDICTED: homeobox-leucine zipper protein ATHB-13-like isoform X3 [Arachis duranensis]
Dmel_0040318_HGTX_HGTX_Source_FlyBase_0040318_HG_83	gi|658006783|ref|XP_008338560.1|	37.21	1e-05	58.5	PREDICTED: homeobox-leucine zipper protein ATHB-6-like [Malus domestica]
Dmel_0040318_HGTX_HGTX_Source_FlyBase_0040318_HG_83	gi|1012099389|ref|XP_015956948.1|	36.14	1e-05	58.2	PREDICTED: homeobox-leucine zipper protein ATHB-13-like isoform X1 [Arachis duranensis]
Dmel_0040318_HGTX_HGTX_Source_FlyBase_0040318_HG_83	gi|565395223|ref|XP_006363243.1|	29.03	1e-05	58.2	PREDICTED: homeobox-leucine zipper protein ATHB-13-like [Solanum tuberosum]
Dmel_0040318_HGTX_HGTX_Source_FlyBase_0040318_HG_83	gi|1072965011|ref|XP_018493585.1|	36.25	1e-05	58.2	PREDICTED: homeobox-leucine zipper protein ATHB-5-like [Raphanus sativus]
Dmel_0040318_HGTX_HGTX_Source_FlyBase_0040318_HG_83	gi|727488282|ref|XP_010420170.1|	38.57	1e-05	58.2	PREDICTED: homeobox-leucine zipper protein HAT7-like isoform X2 [Camelina sativa]
Dmel_0040318_HGTX_HGTX_Source_FlyBase_0040318_HG_83	gi|48209882|gb|AAT40488.1|	29.03	1e-05	58.2	putative DNA-binding protein [Solanum demissum]
Dmel_0040318_HGTX_HGTX_Source_FlyBase_0040318_HG_83	gi|297811651|ref|XP_002873709.1|	38.57	1e-05	58.2	ATHB-3 [Arabidopsis lyrata subsp. lyrata]
Dmel_0040318_HGTX_HGTX_Source_FlyBase_0040318_HG_83	gi|388493514|gb|AFK34823.1|	34.62	1e-05	55.8	unknown [Lotus japonicus]
Dmel_0040318_HGTX_HGTX_Source_FlyBase_0040318_HG_83	gi|727497368|ref|XP_010424789.1|	33.33	1e-05	56.6	PREDICTED: putative homeobox-leucine zipper protein ATHB-51 [Camelina sativa]
Dmel_0040318_HGTX_HGTX_Source_FlyBase_0040318_HG_83	gi|727488280|ref|XP_010420169.1|	38.57	1e-05	58.2	PREDICTED: homeobox-leucine zipper protein HAT7-like isoform X1 [Camelina sativa]
Dmel_0040318_HGTX_HGTX_Source_FlyBase_0040318_HG_83	gi|15232066|ref|NP_186771.1|	37.35	1e-05	57.8	homeobox protein 20 [Arabidopsis thaliana]
Dmel_0040318_HGTX_HGTX_Source_FlyBase_0040318_HG_83	gi|674855028|emb|CDY70870.1|	36.59	1e-05	58.2	BnaCnng70120D [Brassica napus]
Dmel_0040318_HGTX_HGTX_Source_FlyBase_0040318_HG_83	gi|1095603443|gb|APA20147.1|	37.93	1e-05	58.2	homeobox protein 16 [Populus tomentosa]
Dmel_0040318_HGTX_HGTX_Source_FlyBase_0040318_HG_83	gi|727641976|ref|XP_010492339.1|	38.57	1e-05	58.2	PREDICTED: homeobox-leucine zipper protein HAT7-like [Camelina sativa]
Dmel_0040318_HGTX_HGTX_Source_FlyBase_0040318_HG_83	gi|1098774158|ref|XP_018847501.1|	36.62	1e-05	57.8	PREDICTED: homeobox-leucine zipper protein HAT7-like [Juglans regia]
Dmel_0040318_HGTX_HGTX_Source_FlyBase_0040318_HG_83	gi|674860013|emb|CDY69618.1|	36.25	1e-05	58.2	BnaCnng64490D [Brassica napus]
Dmel_0040318_HGTX_HGTX_Source_FlyBase_0040318_HG_83	gi|976923653|gb|KVI07948.1|	31.46	1e-05	57.0	Helix-turn-helix motif-containing protein [Cynara cardunculus var. scolymus]
Dmel_0040318_HGTX_HGTX_Source_FlyBase_0040318_HG_83	gi|727562724|ref|XP_010453644.1|	38.57	1e-05	58.2	PREDICTED: homeobox-leucine zipper protein HAT7 [Camelina sativa]
Dmel_0040318_HGTX_HGTX_Source_FlyBase_0040318_HG_83	gi|823155575|ref|XP_012477717.1|	37.88	1e-05	55.8	PREDICTED: homeobox-leucine zipper protein ATHB-6-like, partial [Gossypium raimondii]
Dmel_0040318_HGTX_HGTX_Source_FlyBase_0040318_HG_83	gi|1032280871|gb|OAO95199.1|	38.57	1e-05	58.2	HB-3 [Arabidopsis thaliana]
Dmel_0040318_HGTX_HGTX_Source_FlyBase_0040318_HG_83	gi|950957658|ref|XP_014497104.1|	33.73	1e-05	57.4	PREDICTED: homeobox-leucine zipper protein HAT7 [Vigna radiata var. radiata]
Dmel_0040318_HGTX_HGTX_Source_FlyBase_0040318_HG_83	gi|930697415|ref|NP_001151416.2|	39.39	1e-05	58.2	homeobox-leucine zipper protein HAT7 [Zea mays]
Dmel_0040318_HGTX_HGTX_Source_FlyBase_0040318_HG_83	gi|1040974920|ref|NP_001315651.1|	37.21	1e-05	57.8	homeobox-leucine zipper protein ATHB-6-like [Malus domestica]
Dmel_0040318_HGTX_HGTX_Source_FlyBase_0040318_HG_83	gi|549891|gb|AAA56906.1|	38.57	1e-05	57.4	homeobox protein [Arabidopsis thaliana]
Dmel_0040318_HGTX_HGTX_Source_FlyBase_0040318_HG_83	gi|30685207|ref|NP_568309.2|	38.57	1e-05	57.8	homeobox 3 [Arabidopsis thaliana]
Dmel_0040318_HGTX_HGTX_Source_FlyBase_0040318_HG_83	gi|685321255|ref|XP_009150623.1|	36.25	1e-05	57.8	PREDICTED: homeobox-leucine zipper protein ATHB-5-like [Brassica rapa]
Dmel_0040318_HGTX_HGTX_Source_FlyBase_0040318_HG_83	gi|970031075|ref|XP_015076822.1|	29.03	1e-05	57.8	PREDICTED: homeobox-leucine zipper protein ATHB-13-like [Solanum pennellii]
Dmel_0040318_HGTX_HGTX_Source_FlyBase_0040318_HG_83	gi|565460508|ref|XP_006288253.1|	38.57	1e-05	57.8	hypothetical protein CARUB_v10001498mg [Capsella rubella]
Dmel_0040318_HGTX_HGTX_Source_FlyBase_0040318_HG_83	gi|567136765|ref|XP_006394048.1|	34.88	1e-05	57.8	hypothetical protein EUTSA_v10004645mg [Eutrema salsugineum]
Dmel_0040318_HGTX_HGTX_Source_FlyBase_0040318_HG_83	gi|729450125|ref|XP_010523301.1|	37.08	1e-05	56.2	PREDICTED: homeobox-leucine zipper protein ATHB-5-like isoform X1 [Tarenaya hassleriana]
Dmel_0040318_HGTX_HGTX_Source_FlyBase_0040318_HG_83	gi|729450128|ref|XP_010523302.1|	37.08	1e-05	55.8	PREDICTED: homeobox-leucine zipper protein ATHB-5-like isoform X2 [Tarenaya hassleriana]
Dmel_0040318_HGTX_HGTX_Source_FlyBase_0040318_HG_83	gi|729380625|ref|XP_010550065.1|	33.33	1e-05	57.4	PREDICTED: homeobox-leucine zipper protein HAT7 [Tarenaya hassleriana]
Dmel_0040318_HGTX_HGTX_Source_FlyBase_0040318_HG_83	gi|743826594|ref|XP_011022832.1|	37.93	1e-05	58.2	PREDICTED: homeobox-leucine zipper protein ATHB-6-like [Populus euphratica]
Dmel_0040318_HGTX_HGTX_Source_FlyBase_0040318_HG_83	gi|1099016365|gb|JAU39513.1|	38.57	1e-05	57.8	Homeobox-leucine zipper protein HAT7 [Noccaea caerulescens]
Dmel_0040318_HGTX_HGTX_Source_FlyBase_0040318_HG_83	gi|674866180|emb|CDY67332.1|	36.25	1e-05	57.8	BnaA06g39210D [Brassica napus]
Dmel_0040318_HGTX_HGTX_Source_FlyBase_0040318_HG_83	gi|7671484|emb|CAB89325.1|	36.59	1e-05	57.0	homeobox-leucine zipper protein HAT7 [Arabidopsis thaliana]
Dmel_0040318_HGTX_HGTX_Source_FlyBase_0040318_HG_83	gi|674955034|emb|CDX78614.1|	38.57	1e-05	57.8	BnaA03g05260D [Brassica napus]
Dmel_0040318_HGTX_HGTX_Source_FlyBase_0040318_HG_83	gi|743861233|ref|XP_011031070.1|	37.93	1e-05	57.8	PREDICTED: homeobox-leucine zipper protein ATHB-6-like isoform X1 [Populus euphratica]
Dmel_0040318_HGTX_HGTX_Source_FlyBase_0040318_HG_83	gi|923540370|ref|XP_013728137.1|	38.57	1e-05	57.8	PREDICTED: homeobox-leucine zipper protein HAT7-like [Brassica napus]
Dmel_0040318_HGTX_HGTX_Source_FlyBase_0040318_HG_83	gi|76577747|gb|ABA54144.1|	39.02	1e-05	57.8	homeobox-leucine zipper-like protein [Picea glauca]
Dmel_0040318_HGTX_HGTX_Source_FlyBase_0040318_HG_83	gi|658309800|ref|NP_001280996.1|	30.08	1e-05	57.4	homeobox-leucine zipper protein ATHB-13-like [Malus domestica]
Dmel_0040318_HGTX_HGTX_Source_FlyBase_0040318_HG_83	gi|674248624|gb|KFK41389.1|	35.37	1e-05	57.8	hypothetical protein AALP_AA2G124000 [Arabis alpina]
Dmel_0040318_HGTX_HGTX_Source_FlyBase_0040318_HG_83	gi|743861237|ref|XP_011031071.1|	37.93	1e-05	57.8	PREDICTED: homeobox-leucine zipper protein ATHB-6-like isoform X2 [Populus euphratica]
Dmel_0040318_HGTX_HGTX_Source_FlyBase_0040318_HG_83	gi|593332323|ref|XP_007139587.1|	38.57	1e-05	57.4	hypothetical protein PHAVU_008G042200g [Phaseolus vulgaris]
Dmel_0040318_HGTX_HGTX_Source_FlyBase_0040318_HG_83	gi|831181961|ref|NP_001296720.1|	29.03	1e-05	57.8	jasmonic acid 1 2 [Solanum lycopersicum]
Dmel_0040318_HGTX_HGTX_Source_FlyBase_0040318_HG_83	gi|1099022728|gb|JAU41478.1|	38.57	1e-05	58.2	Homeobox-leucine zipper protein ATHB-13, partial [Noccaea caerulescens]
Dmel_0040318_HGTX_HGTX_Source_FlyBase_0040318_HG_83	gi|1026097723|ref|XP_016548012.1|	34.94	1e-05	57.8	PREDICTED: homeobox-leucine zipper protein ATHB-13 [Capsicum annuum]
Dmel_0040318_HGTX_HGTX_Source_FlyBase_0040318_HG_83	gi|565396679|ref|XP_006363937.1|	28.67	1e-05	57.0	PREDICTED: homeobox-leucine zipper protein ATHB-13 [Solanum tuberosum]
Dmel_0040318_HGTX_HGTX_Source_FlyBase_0040318_HG_83	gi|1063018906|gb|JAT47610.1|	36.59	1e-05	57.4	Homeobox-leucine zipper protein ATHB-13 [Anthurium amnicola]
Dmel_0040318_HGTX_HGTX_Source_FlyBase_0040318_HG_83	gi|1045917849|gb|OCH94896.1|	46.55	2e-05	57.8	homeobox-domain-containing protein [Obba rivulosa]
Dmel_0040318_HGTX_HGTX_Source_FlyBase_0040318_HG_83	gi|674232075|gb|KFK24840.1|	33.33	2e-05	56.6	hypothetical protein AALP_AA8G031500 [Arabis alpina]
Dmel_0040318_HGTX_HGTX_Source_FlyBase_0040318_HG_83	gi|566169990|ref|XP_002306291.2|	37.93	2e-05	57.8	hypothetical protein POPTR_0005s07290g [Populus trichocarpa]
Dmel_0040318_HGTX_HGTX_Source_FlyBase_0040318_HG_83	gi|125603781|gb|EAZ43106.1|	42.67	2e-05	57.0	hypothetical protein OsJ_27697 [Oryza sativa Japonica Group]
Dmel_0040318_HGTX_HGTX_Source_FlyBase_0040318_HG_83	gi|922459268|ref|XP_013631195.1|	39.08	2e-05	57.4	PREDICTED: homeobox-leucine zipper protein ATHB-6-like [Brassica oleracea var. oleracea]
Dmel_0040318_HGTX_HGTX_Source_FlyBase_0040318_HG_83	gi|1099281572|gb|JAU90566.1|	34.88	2e-05	57.4	Homeobox-leucine zipper protein ATHB-5 [Noccaea caerulescens]
Dmel_0040318_HGTX_HGTX_Source_FlyBase_0040318_HG_83	gi|1098992373|gb|JAU31431.1|	34.88	2e-05	57.4	Homeobox-leucine zipper protein ATHB-5 [Noccaea caerulescens]
Dmel_0040318_HGTX_HGTX_Source_FlyBase_0040318_HG_83	gi|1025257487|ref|XP_016490251.1|	33.33	2e-05	57.4	PREDICTED: homeobox-leucine zipper protein HAT7-like isoform X2 [Nicotiana tabacum]
Dmel_0040318_HGTX_HGTX_Source_FlyBase_0040318_HG_83	gi|48057626|gb|AAT39949.1|	34.94	2e-05	55.8	Homeobox-leucine zipper protein HAT7, putative, partial [Solanum demissum]
Dmel_0040318_HGTX_HGTX_Source_FlyBase_0040318_HG_83	gi|955356573|ref|XP_014620829.1|	32.00	2e-05	57.4	PREDICTED: homeobox-leucine zipper protein HAT7-like isoform X2 [Glycine max]
Dmel_0040318_HGTX_HGTX_Source_FlyBase_0040318_HG_83	gi|1098893098|gb|JAU05039.1|	34.88	2e-05	57.4	Homeobox-leucine zipper protein ATHB-5 [Noccaea caerulescens]
Dmel_0040318_HGTX_HGTX_Source_FlyBase_0040318_HG_83	gi|356540251|ref|XP_003538603.1|	34.74	2e-05	57.4	PREDICTED: homeobox-leucine zipper protein ATHB-6 [Glycine max]
Dmel_0040318_HGTX_HGTX_Source_FlyBase_0040318_HG_83	gi|1111015175|ref|XP_019258562.1|	33.33	2e-05	57.0	PREDICTED: homeobox-leucine zipper protein HAT7-like isoform X2 [Nicotiana attenuata]
Dmel_0040318_HGTX_HGTX_Source_FlyBase_0040318_HG_83	gi|658012559|ref|XP_008341550.1|	38.57	2e-05	57.4	PREDICTED: homeobox-leucine zipper protein HAT7 [Malus domestica]
Dmel_0040318_HGTX_HGTX_Source_FlyBase_0040318_HG_83	gi|1040829294|ref|XP_017229276.1|	35.42	2e-05	57.8	PREDICTED: homeobox-leucine zipper protein ATHB-6 [Daucus carota subsp. sativus]
Dmel_0040318_HGTX_HGTX_Source_FlyBase_0040318_HG_83	gi|1072912796|ref|XP_018458219.1|	38.57	2e-05	57.4	PREDICTED: homeobox-leucine zipper protein HAT7 [Raphanus sativus]
Dmel_0040318_HGTX_HGTX_Source_FlyBase_0040318_HG_83	gi|356550785|ref|XP_003543764.1|	32.00	2e-05	57.4	PREDICTED: homeobox-leucine zipper protein HAT7-like isoform X1 [Glycine max]
Dmel_0040318_HGTX_HGTX_Source_FlyBase_0040318_HG_83	gi|566179669|ref|XP_006380403.1|	37.93	2e-05	57.4	hypothetical protein POPTR_0007s05010g [Populus trichocarpa]
Dmel_0040318_HGTX_HGTX_Source_FlyBase_0040318_HG_83	gi|6175248|gb|AAF04916.1|AF011556_1	36.62	2e-05	56.2	jasmonic acid 1, partial [Solanum lycopersicum]
Dmel_0040318_HGTX_HGTX_Source_FlyBase_0040318_HG_83	gi|195646650|gb|ACG42793.1|	40.00	2e-05	57.8	homeobox-leucine zipper protein HAT7 [Zea mays]
Dmel_0040318_HGTX_HGTX_Source_FlyBase_0040318_HG_83	gi|923646669|ref|XP_013643074.1|	36.25	2e-05	57.4	PREDICTED: homeobox-leucine zipper protein ATHB-5-like [Brassica napus]
Dmel_0040318_HGTX_HGTX_Source_FlyBase_0040318_HG_83	gi|694379242|ref|XP_009365821.1|	34.38	2e-05	57.4	PREDICTED: homeobox-leucine zipper protein ATHB-6 isoform X2 [Pyrus x bretschneideri]
Dmel_0040318_HGTX_HGTX_Source_FlyBase_0040318_HG_83	gi|1029015066|ref|XP_016671423.1|	32.08	2e-05	55.1	PREDICTED: homeobox-leucine zipper protein ATHB-6-like [Gossypium hirsutum]
Dmel_0040318_HGTX_HGTX_Source_FlyBase_0040318_HG_83	gi|951074631|ref|XP_014492595.1|	34.94	2e-05	57.0	PREDICTED: homeobox-leucine zipper protein ATHB-13-like isoform X2 [Vigna radiata var. radiata]
Dmel_0040318_HGTX_HGTX_Source_FlyBase_0040318_HG_83	gi|729300769|ref|XP_010519326.1|	34.44	2e-05	57.0	PREDICTED: homeobox-leucine zipper protein ATHB-5 [Tarenaya hassleriana]
Dmel_0040318_HGTX_HGTX_Source_FlyBase_0040318_HG_83	gi|226493195|ref|NP_001140555.1|	38.67	2e-05	57.0	uncharacterized protein LOC100272620 [Zea mays]
Dmel_0040318_HGTX_HGTX_Source_FlyBase_0040318_HG_83	gi|698573531|ref|XP_009775433.1|	32.32	2e-05	57.4	PREDICTED: homeobox-leucine zipper protein HAT7-like isoform X2 [Nicotiana sylvestris]
Dmel_0040318_HGTX_HGTX_Source_FlyBase_0040318_HG_83	gi|703136947|ref|XP_010106292.1|	37.93	2e-05	57.4	Homeobox-leucine zipper protein ATHB-16 [Morus notabilis]
Dmel_0040318_HGTX_HGTX_Source_FlyBase_0040318_HG_83	gi|34393689|dbj|BAC83419.1|	38.20	2e-05	55.1	hypothetical protein [Oryza sativa Japonica Group]
Dmel_0040318_HGTX_HGTX_Source_FlyBase_0040318_HG_83	gi|1072929087|ref|XP_018475292.1|	38.57	2e-05	57.4	PREDICTED: homeobox-leucine zipper protein HAT7-like [Raphanus sativus]
Dmel_0040318_HGTX_HGTX_Source_FlyBase_0040318_HG_83	gi|567174096|ref|XP_006400032.1|	38.57	2e-05	57.4	hypothetical protein EUTSA_v10014157mg [Eutrema salsugineum]
Dmel_0040318_HGTX_HGTX_Source_FlyBase_0040318_HG_83	gi|727567946|ref|XP_010456386.1|	35.00	2e-05	55.8	PREDICTED: putative homeobox-leucine zipper protein ATHB-51 [Camelina sativa]
Dmel_0040318_HGTX_HGTX_Source_FlyBase_0040318_HG_83	gi|947082543|gb|KRH31332.1|	34.74	2e-05	57.4	hypothetical protein GLYMA_11G242200 [Glycine max]
Dmel_0040318_HGTX_HGTX_Source_FlyBase_0040318_HG_83	gi|727427080|ref|XP_010463203.1|	36.25	2e-05	57.4	PREDICTED: homeobox-leucine zipper protein ATHB-5 [Camelina sativa]
Dmel_0040318_HGTX_HGTX_Source_FlyBase_0040318_HG_83	gi|694379239|ref|XP_009365820.1|	34.38	2e-05	57.4	PREDICTED: homeobox-leucine zipper protein ATHB-6 isoform X1 [Pyrus x bretschneideri]
Dmel_0040318_HGTX_HGTX_Source_FlyBase_0040318_HG_83	gi|831181955|ref|NP_001296723.1|	34.94	2e-05	56.6	jasmonic acid 1 1 [Solanum lycopersicum]
Dmel_0040318_HGTX_HGTX_Source_FlyBase_0040318_HG_83	gi|674232987|gb|KFK25752.1|	38.57	2e-05	57.0	hypothetical protein AALP_AA8G154900 [Arabis alpina]
Dmel_0040318_HGTX_HGTX_Source_FlyBase_0040318_HG_83	gi|1109091188|ref|XP_019096043.1|	36.25	2e-05	57.4	PREDICTED: homeobox-leucine zipper protein ATHB-5-like isoform X2 [Camelina sativa]
Dmel_0040318_HGTX_HGTX_Source_FlyBase_0040318_HG_83	gi|951074628|ref|XP_014492594.1|	34.94	2e-05	57.0	PREDICTED: homeobox-leucine zipper protein ATHB-13-like isoform X1 [Vigna radiata var. radiata]
Dmel_0040318_HGTX_HGTX_Source_FlyBase_0040318_HG_83	gi|113205186|gb|AAT39931.2|	34.94	2e-05	55.5	Homeobox-leucine zipper protein HAT7, putative [Solanum demissum]
Dmel_0040318_HGTX_HGTX_Source_FlyBase_0040318_HG_83	gi|685281081|ref|XP_009131444.1|	38.57	2e-05	57.4	PREDICTED: homeobox-leucine zipper protein HAT7-like isoform X1 [Brassica rapa]
Dmel_0040318_HGTX_HGTX_Source_FlyBase_0040318_HG_83	gi|1079389656|ref|XP_018512977.1|	38.57	2e-05	57.0	PREDICTED: homeobox-leucine zipper protein HAT7-like isoform X2 [Brassica rapa]
Dmel_0040318_HGTX_HGTX_Source_FlyBase_0040318_HG_83	gi|727627097|ref|XP_010484381.1|	36.25	2e-05	57.4	PREDICTED: homeobox-leucine zipper protein ATHB-5-like isoform X1 [Camelina sativa]
Dmel_0040318_HGTX_HGTX_Source_FlyBase_0040318_HG_83	gi|674883508|emb|CDY48942.1|	34.88	2e-05	55.1	BnaA08g04720D [Brassica napus]
Dmel_0040318_HGTX_HGTX_Source_FlyBase_0040318_HG_83	gi|1099269205|gb|JAU87516.1|	38.57	2e-05	57.4	Homeobox-leucine zipper protein HAT7 [Noccaea caerulescens]
Dmel_0040318_HGTX_HGTX_Source_FlyBase_0040318_HG_83	gi|1098943813|gb|JAU18113.1|	38.57	2e-05	57.4	Homeobox-leucine zipper protein HAT7 [Noccaea caerulescens]
Dmel_0040318_HGTX_HGTX_Source_FlyBase_0040318_HG_83	gi|923751354|ref|XP_013674542.1|	36.25	2e-05	55.8	PREDICTED: homeobox-leucine zipper protein ATHB-5-like [Brassica napus]
Dmel_0040318_HGTX_HGTX_Source_FlyBase_0040318_HG_83	gi|1009125114|ref|XP_015879435.1|	37.14	2e-05	57.0	PREDICTED: homeobox-leucine zipper protein ATHB-20-like [Ziziphus jujuba]
Dmel_0040318_HGTX_HGTX_Source_FlyBase_0040318_HG_83	gi|255558168|ref|XP_002520111.1|	34.94	2e-05	57.0	PREDICTED: homeobox-leucine zipper protein ATHB-13 [Ricinus communis]
Dmel_0040318_HGTX_HGTX_Source_FlyBase_0040318_HG_83	gi|698497784|ref|XP_009794845.1|	35.37	2e-05	57.0	PREDICTED: homeobox-leucine zipper protein ATHB-13-like [Nicotiana sylvestris]
Dmel_0040318_HGTX_HGTX_Source_FlyBase_0040318_HG_83	gi|1109199179|ref|XP_019157172.1|	34.18	2e-05	55.8	PREDICTED: putative homeobox-leucine zipper protein ATHB-51 [Ipomoea nil]
Dmel_0040318_HGTX_HGTX_Source_FlyBase_0040318_HG_83	gi|922431996|ref|XP_013622099.1|	35.00	2e-05	57.0	PREDICTED: homeobox-leucine zipper protein ATHB-5-like [Brassica oleracea var. oleracea]
Dmel_0040318_HGTX_HGTX_Source_FlyBase_0040318_HG_83	gi|1117370826|ref|XP_019459554.1|	41.18	2e-05	56.2	PREDICTED: homeobox-leucine zipper protein ATHB-12-like isoform X1 [Lupinus angustifolius]
Dmel_0040318_HGTX_HGTX_Source_FlyBase_0040318_HG_83	gi|596287407|ref|XP_007225770.1|	29.27	2e-05	57.0	homeobox-leucine zipper protein ATHB-13 [Prunus persica]
Dmel_0040318_HGTX_HGTX_Source_FlyBase_0040318_HG_83	gi|1150120571|ref|XP_020208060.1|	34.94	2e-05	56.6	homeobox-leucine zipper protein ATHB-13-like [Cajanus cajan]
Dmel_0040318_HGTX_HGTX_Source_FlyBase_0040318_HG_83	gi|565444673|ref|XP_006284193.1|	34.78	2e-05	57.0	hypothetical protein CARUB_v10005341mg [Capsella rubella]
Dmel_0040318_HGTX_HGTX_Source_FlyBase_0040318_HG_83	gi|242082439|ref|XP_002445988.1|	44.44	2e-05	55.5	hypothetical protein SORBIDRAFT_07g029150 [Sorghum bicolor]
Dmel_0040318_HGTX_HGTX_Source_FlyBase_0040318_HG_83	gi|116787413|gb|ABK24498.1|	39.02	2e-05	57.0	unknown [Picea sitchensis]
Dmel_0040318_HGTX_HGTX_Source_FlyBase_0040318_HG_83	gi|1117370830|ref|XP_019459555.1|	41.18	2e-05	56.2	PREDICTED: homeobox-leucine zipper protein ATHB-12-like isoform X2 [Lupinus angustifolius]
Dmel_0040318_HGTX_HGTX_Source_FlyBase_0040318_HG_83	gi|1024064788|gb|KZV58763.1|	36.62	2e-05	57.0	homeobox-leucine zipper protein ATHB-13 [Dorcoceras hygrometricum]
Dmel_0040318_HGTX_HGTX_Source_FlyBase_0040318_HG_83	gi|212720748|ref|NP_001132844.1|	39.73	2e-05	56.6	homeodomain leucine zipper protein 10 [Zea mays]
Dmel_0004854_B_H2_BarH2_Source_FlyBase_0004854_HG_83	gi|1160146710|ref|WP_079396160.1|	78.57	2e-19	94.4	hypothetical protein [Pseudomonas aeruginosa]
Dmel_0004854_B_H2_BarH2_Source_FlyBase_0004854_HG_83	gi|94185|pir||S12541	35.48	2e-09	70.9	evx1 protein - murine sarcoma virus
Dmel_0004854_B_H2_BarH2_Source_FlyBase_0004854_HG_83	gi|1021511324|ref|XP_016198931.1|	29.95	1.5	43.1	PREDICTED: homeobox-leucine zipper protein ANTHOCYANINLESS 2-like isoform X1 [Arachis ipaensis]
Dmel_0000157_Dll_Distal_less_Source_FlyBase_0000157_HG_83	gi|1160146710|ref|WP_079396160.1|	56.14	8e-13	72.8	hypothetical protein [Pseudomonas aeruginosa]
Dmel_0000157_Dll_Distal_less_Source_FlyBase_0000157_HG_83	gi|94185|pir||S12541	43.28	3e-09	68.2	evx1 protein - murine sarcoma virus
Dmel_0000157_Dll_Distal_less_Source_FlyBase_0000157_HG_83	gi|1053260936|ref|WP_066017155.1|	49.15	5e-08	63.9	hypothetical protein [Endozoicomonas atrinae]
Dmel_0000157_Dll_Distal_less_Source_FlyBase_0000157_HG_83	gi|751740684|gb|KIM88962.1|	39.13	7e-07	61.2	hypothetical protein PILCRDRAFT_85396 [Piloderma croceum F 1598]
Dmel_0000157_Dll_Distal_less_Source_FlyBase_0000157_HG_83	gi|58269746|ref|XP_572029.1|	46.03	2e-06	59.7	specific transcriptional repressor [Cryptococcus neoformans var. neoformans JEC21]
Dmel_0000157_Dll_Distal_less_Source_FlyBase_0000157_HG_83	gi|799335009|ref|XP_012050879.1|	44.44	2e-06	59.7	specific transcriptional repressor [Cryptococcus neoformans var. grubii H99]
Dmel_0000157_Dll_Distal_less_Source_FlyBase_0000157_HG_83	gi|134113803|ref|XP_774486.1|	46.03	2e-06	59.7	hypothetical protein CNBG1320 [Cryptococcus neoformans var. neoformans B-3501A]
Dmel_0000157_Dll_Distal_less_Source_FlyBase_0000157_HG_83	gi|1102190424|ref|XP_019035324.1|	43.94	8e-06	57.8	hypothetical protein L198_00197 [Tsuchiyaea wingfieldii CBS 7118]
Dmel_0000157_Dll_Distal_less_Source_FlyBase_0000157_HG_83	gi|636606739|ref|XP_008034504.1|	32.99	9e-06	57.8	homeobox-domain-containing protein [Trametes versicolor FP-101664 SS1]
Dmel_0000157_Dll_Distal_less_Source_FlyBase_0000157_HG_83	gi|1101832553|ref|XP_019009329.1|	34.35	9e-06	57.8	hypothetical protein I206_05978 [Kwoniella pini CBS 10737]
Dmel_0000157_Dll_Distal_less_Source_FlyBase_0000157_HG_83	gi|923124177|ref|XP_013755557.1|	42.65	1e-05	57.8	Phox2 [Thecamonas trahens ATCC 50062]
Dmel_0000157_Dll_Distal_less_Source_FlyBase_0000157_HG_83	gi|1062133542|gb|ODN80271.1|	44.44	1e-05	57.0	hypothetical protein L203_05859 [Cryptococcus depauperatus CBS 7841]
Dmel_0000157_Dll_Distal_less_Source_FlyBase_0000157_HG_83	gi|1062145661|gb|ODN92306.1|	44.44	1e-05	57.0	hypothetical protein L204_05405 [Cryptococcus depauperatus CBS 7855]
Dmel_0000157_Dll_Distal_less_Source_FlyBase_0000157_HG_83	gi|953443927|ref|XP_014565516.1|	45.76	2e-05	57.4	hypothetical protein L969DRAFT_54098 [Mixia osmundae IAM 14324]
Dmel_0000157_Dll_Distal_less_Source_FlyBase_0000157_HG_83	gi|757335998|gb|KIR42023.1|	42.86	2e-05	56.6	hypothetical protein I313_02185 [Cryptococcus gattii VGII Ram5]
Dmel_0000157_Dll_Distal_less_Source_FlyBase_0000157_HG_83	gi|1112961463|gb|OJT14519.1|	31.96	2e-05	55.8	Homeobox protein YOX1 [Trametes pubescens]
Dmel_0000157_Dll_Distal_less_Source_FlyBase_0000157_HG_83	gi|686624788|gb|KGB76522.1|	42.86	2e-05	56.6	hypothetical protein CNBG_2360 [Cryptococcus gattii VGII R265]
Dmel_0000157_Dll_Distal_less_Source_FlyBase_0000157_HG_83	gi|749898820|gb|KIJ66404.1|	41.25	2e-05	56.6	hypothetical protein HYDPIDRAFT_26755 [Hydnomerulius pinastri MD-312]
Dmel_0000157_Dll_Distal_less_Source_FlyBase_0000157_HG_83	gi|749898820|gb|KIJ66404.1|	38.89	3.5	40.4	hypothetical protein HYDPIDRAFT_26755 [Hydnomerulius pinastri MD-312]
Dmel_0000157_Dll_Distal_less_Source_FlyBase_0000157_HG_83	gi|749898820|gb|KIJ66404.1|	30.23	7.7	39.3	hypothetical protein HYDPIDRAFT_26755 [Hydnomerulius pinastri MD-312]
Dmel_0000157_Dll_Distal_less_Source_FlyBase_0000157_HG_83	gi|757393608|gb|KIR98908.1|	42.86	2e-05	56.2	hypothetical protein L804_03528 [Cryptococcus gattii VGII 2001/935-1]
Dmel_0000157_Dll_Distal_less_Source_FlyBase_0000157_HG_83	gi|1023211424|gb|KZT08584.1|	39.44	3e-05	56.2	hypothetical protein LAESUDRAFT_723456 [Laetiporus sulphureus 93-53]
Dmel_0000157_Dll_Distal_less_Source_FlyBase_0000157_HG_83	gi|807751919|ref|XP_012180754.1|	33.33	3e-05	55.8	predicted protein [Fibroporia radiculosa]
Dmel_0000157_Dll_Distal_less_Source_FlyBase_0000157_HG_83	gi|749768474|gb|KII92906.1|	29.45	3e-05	55.8	hypothetical protein PLICRDRAFT_37712 [Plicaturopsis crispa FD-325 SS-3]
Dmel_0000157_Dll_Distal_less_Source_FlyBase_0000157_HG_83	gi|757325644|gb|KIR31705.1|	45.61	4e-05	53.9	hypothetical protein I352_06043 [Cryptococcus gattii VGII MMRL2647]
Dmel_0000157_Dll_Distal_less_Source_FlyBase_0000157_HG_83	gi|224456|prf||1105304A	42.11	5e-05	52.8	homeo box gene
Dmel_0000157_Dll_Distal_less_Source_FlyBase_0000157_HG_83	gi|807756289|ref|XP_012182939.1|	36.71	5e-05	55.8	predicted protein [Fibroporia radiculosa]
Dmel_0000157_Dll_Distal_less_Source_FlyBase_0000157_HG_83	gi|807756289|ref|XP_012182939.1|	31.51	0.88	42.4	predicted protein [Fibroporia radiculosa]
Dmel_0000157_Dll_Distal_less_Source_FlyBase_0000157_HG_83	gi|628824805|ref|XP_007762706.1|	34.91	5e-05	55.8	hypothetical protein CONPUDRAFT_69445 [Coniophora puteana RWD-64-598 SS2]
Dmel_0000157_Dll_Distal_less_Source_FlyBase_0000157_HG_83	gi|751005563|gb|KIK47650.1|	37.84	5e-05	55.5	hypothetical protein CY34DRAFT_21326 [Suillus luteus UH-Slu-Lm8-n1]
Dmel_0000157_Dll_Distal_less_Source_FlyBase_0000157_HG_83	gi|751005563|gb|KIK47650.1|	27.82	3.1	40.4	hypothetical protein CY34DRAFT_21326 [Suillus luteus UH-Slu-Lm8-n1]
Dmel_0000157_Dll_Distal_less_Source_FlyBase_0000157_HG_83	gi|1045917849|gb|OCH94896.1|	32.26	5e-05	55.1	homeobox-domain-containing protein [Obba rivulosa]
Dmel_0000157_Dll_Distal_less_Source_FlyBase_0000157_HG_83	gi|1035385636|gb|OAX42103.1|	37.93	6e-05	55.5	hypothetical protein K503DRAFT_854204 [Rhizopogon vinicolor AM-OR11-026]
Dmel_0000157_Dll_Distal_less_Source_FlyBase_0000157_HG_83	gi|1035385636|gb|OAX42103.1|	29.36	1.9	41.2	hypothetical protein K503DRAFT_854204 [Rhizopogon vinicolor AM-OR11-026]
Dmel_0000157_Dll_Distal_less_Source_FlyBase_0000157_HG_83	gi|754369174|gb|KIP02043.1|	35.63	6e-05	55.1	homeodomain transcription factor [Phlebiopsis gigantea 11061_1 CR5-6]
Dmel_0000157_Dll_Distal_less_Source_FlyBase_0000157_HG_83	gi|1001613832|gb|KXS17585.1|	34.31	6e-05	55.5	hypothetical protein M427DRAFT_133391 [Gonapodya prolifera JEL478]
Dmel_0000157_Dll_Distal_less_Source_FlyBase_0000157_HG_83	gi|1023276112|gb|KZT70971.1|	35.23	7e-05	55.1	homeobox-domain-containing protein [Daedalea quercina L-15889]
Dmel_0000157_Dll_Distal_less_Source_FlyBase_0000157_HG_83	gi|646306603|gb|KDQ27748.1|	27.66	8e-05	54.7	hypothetical protein PLEOSDRAFT_1112690 [Pleurotus ostreatus PC15]
Dmel_0000157_Dll_Distal_less_Source_FlyBase_0000157_HG_83	gi|1035377919|gb|OAX34790.1|	43.64	8e-05	51.6	homeobox-domain-containing protein [Rhizopogon vinicolor AM-OR11-026]
Dmel_0000157_Dll_Distal_less_Source_FlyBase_0000157_HG_83	gi|1063095467|gb|JAT74567.1|	36.59	9e-05	53.1	hypothetical protein g.76468, partial [Auxenochlorella protothecoides]
Dmel_0000157_Dll_Distal_less_Source_FlyBase_0000157_HG_83	gi|749847469|gb|KIJ22180.1|	43.75	1e-04	54.7	hypothetical protein PAXINDRAFT_95595 [Paxillus involutus ATCC 200175]
Dmel_0000157_Dll_Distal_less_Source_FlyBase_0000157_HG_83	gi|1023211164|gb|KZT08325.1|	34.96	1e-04	54.3	homeobox-domain-containing protein [Laetiporus sulphureus 93-53]
Dmel_0000157_Dll_Distal_less_Source_FlyBase_0000157_HG_83	gi|599381563|ref|XP_007397169.1|	35.71	1e-04	54.3	hypothetical protein PHACADRAFT_258345 [Phanerochaete carnosa HHB-10118-sp]
Dmel_0000157_Dll_Distal_less_Source_FlyBase_0000157_HG_83	gi|1103358694|gb|OJA20670.1|	37.93	1e-04	54.3	homeodomain transcription factor protein [Rhizopogon vesiculosus]
Dmel_0000157_Dll_Distal_less_Source_FlyBase_0000157_HG_83	gi|528895619|gb|EPZ35677.1|	43.86	1e-04	53.5	hypothetical protein O9G_003621 [Rozella allomycis CSF55]
Dmel_0000157_Dll_Distal_less_Source_FlyBase_0000157_HG_83	gi|527296888|gb|EPS97711.1|	33.33	2e-04	53.5	hypothetical protein FOMPIDRAFT_1031831 [Fomitopsis pinicola FP-58527 SS1]
Dmel_0000157_Dll_Distal_less_Source_FlyBase_0000157_HG_83	gi|754378266|gb|KIP10875.1|	31.53	2e-04	53.5	hypothetical protein PHLGIDRAFT_184498 [Phlebiopsis gigantea 11061_1 CR5-6]
Dmel_0000157_Dll_Distal_less_Source_FlyBase_0000157_HG_83	gi|751721093|gb|KIM70081.1|	36.25	2e-04	53.5	hypothetical protein SCLCIDRAFT_503769 [Scleroderma citrinum Foug A]
Dmel_0000157_Dll_Distal_less_Source_FlyBase_0000157_HG_83	gi|597903356|ref|XP_007298977.1|	38.30	2e-04	53.5	homeobox-domain-containing protein [Stereum hirsutum FP-91666 SS1]
Dmel_0000157_Dll_Distal_less_Source_FlyBase_0000157_HG_83	gi|597903356|ref|XP_007298977.1|	28.38	0.77	42.4	homeobox-domain-containing protein [Stereum hirsutum FP-91666 SS1]
Dmel_0000157_Dll_Distal_less_Source_FlyBase_0000157_HG_83	gi|599349573|ref|XP_007390859.1|	40.00	3e-04	53.1	hypothetical protein PHACADRAFT_248056 [Phanerochaete carnosa HHB-10118-sp]
Dmel_0000157_Dll_Distal_less_Source_FlyBase_0000157_HG_83	gi|599349573|ref|XP_007390859.1|	35.71	4.4	40.0	hypothetical protein PHACADRAFT_248056 [Phanerochaete carnosa HHB-10118-sp]
Dmel_0000157_Dll_Distal_less_Source_FlyBase_0000157_HG_83	gi|599349573|ref|XP_007390859.1|	31.15	6.5	39.3	hypothetical protein PHACADRAFT_248056 [Phanerochaete carnosa HHB-10118-sp]
Dmel_0000157_Dll_Distal_less_Source_FlyBase_0000157_HG_83	gi|514821292|ref|XP_004985327.1|	41.54	3e-04	52.0	PREDICTED: homeobox-leucine zipper protein HOX12-like [Setaria italica]
Dmel_0000157_Dll_Distal_less_Source_FlyBase_0000157_HG_83	gi|630350651|ref|XP_007864626.1|	36.51	3e-04	52.4	homeobox-domain-containing protein [Gloeophyllum trabeum ATCC 11539]
Dmel_0000157_Dll_Distal_less_Source_FlyBase_0000157_HG_83	gi|691792076|emb|CDO72530.1|	41.51	4e-04	52.0	hypothetical protein BN946_scf184983.g13 [Trametes cinnabarina]
Dmel_0000157_Dll_Distal_less_Source_FlyBase_0000157_HG_83	gi|1023278361|gb|KZT73209.1|	37.50	4e-04	52.8	hypothetical protein DAEQUDRAFT_721783 [Daedalea quercina L-15889]
Dmel_0000157_Dll_Distal_less_Source_FlyBase_0000157_HG_83	gi|1018865611|dbj|GAT55612.1|	40.62	5e-04	52.8	pantothenate kinase [Mycena chlorophos]
Dmel_0000157_Dll_Distal_less_Source_FlyBase_0000157_HG_83	gi|691791418|emb|CDO73034.1|	36.25	5e-04	52.4	hypothetical protein BN946_scf185007.g88 [Trametes cinnabarina]
Dmel_0000157_Dll_Distal_less_Source_FlyBase_0000157_HG_83	gi|691791418|emb|CDO73034.1|	34.00	8.4	39.3	hypothetical protein BN946_scf185007.g88 [Trametes cinnabarina]
Dmel_0000157_Dll_Distal_less_Source_FlyBase_0000157_HG_83	gi|752347874|gb|KIO06935.1|	36.71	5e-04	52.4	hypothetical protein M404DRAFT_998367 [Pisolithus tinctorius Marx 270]
Dmel_0000157_Dll_Distal_less_Source_FlyBase_0000157_HG_83	gi|749844035|gb|KIJ18925.1|	28.71	5e-04	52.0	hypothetical protein PAXINDRAFT_166848 [Paxillus involutus ATCC 200175]
Dmel_0000157_Dll_Distal_less_Source_FlyBase_0000157_HG_83	gi|618810451|ref|XP_007307921.1|	28.57	6e-04	52.0	homeobox-domain-containing protein [Stereum hirsutum FP-91666 SS1]
Dmel_0000157_Dll_Distal_less_Source_FlyBase_0000157_HG_83	gi|527302665|gb|EPT03446.1|	40.32	6e-04	52.4	hypothetical protein FOMPIDRAFT_1022414 [Fomitopsis pinicola FP-58527 SS1]
Dmel_0000157_Dll_Distal_less_Source_FlyBase_0000157_HG_83	gi|527302665|gb|EPT03446.1|	31.94	6.6	39.7	hypothetical protein FOMPIDRAFT_1022414 [Fomitopsis pinicola FP-58527 SS1]
Dmel_0000157_Dll_Distal_less_Source_FlyBase_0000157_HG_83	gi|827756608|gb|KLO11308.1|	39.47	7e-04	52.0	hypothetical protein SCHPADRAFT_916061 [Schizopora paradoxa]
Dmel_0000157_Dll_Distal_less_Source_FlyBase_0000157_HG_83	gi|1040840664|ref|XP_017233701.1|	34.38	8e-04	51.2	PREDICTED: homeobox protein Hox-B2a-like [Daucus carota subsp. sativus]
Dmel_0000157_Dll_Distal_less_Source_FlyBase_0000157_HG_83	gi|1012968890|gb|KYQ43632.1|	37.65	8e-04	52.0	Homeobox protein HD-10 [Hypsizygus marmoreus]
Dmel_0000157_Dll_Distal_less_Source_FlyBase_0000157_HG_83	gi|597917213|ref|XP_007312951.1|	40.98	8e-04	52.0	hypothetical protein SERLADRAFT_412534 [Serpula lacrymans var. lacrymans S7.9]
Dmel_0000157_Dll_Distal_less_Source_FlyBase_0000157_HG_83	gi|597917213|ref|XP_007312951.1|	35.85	0.78	42.4	hypothetical protein SERLADRAFT_412534 [Serpula lacrymans var. lacrymans S7.9]
Dmel_0000157_Dll_Distal_less_Source_FlyBase_0000157_HG_83	gi|1021800906|gb|KZO93336.1|	33.86	0.001	51.6	hypothetical protein CALVIDRAFT_566576 [Calocera viscosa TUFC12733]
Dmel_0000157_Dll_Distal_less_Source_FlyBase_0000157_HG_83	gi|597975249|ref|XP_007361927.1|	38.24	0.001	51.2	homeobox-domain-containing protein [Dichomitus squalens LYAD-421 SS1]
Dmel_0000157_Dll_Distal_less_Source_FlyBase_0000157_HG_83	gi|1021835729|gb|KZP24066.1|	36.62	0.001	48.5	Homeodomain-like protein, partial [Fibulorhizoctonia sp. CBS 109695]
Dmel_0000157_Dll_Distal_less_Source_FlyBase_0000157_HG_83	gi|1021841176|gb|KZP29348.1|	34.52	0.002	48.5	Homeodomain-like protein, partial [Fibulorhizoctonia sp. CBS 109695]
Dmel_0000157_Dll_Distal_less_Source_FlyBase_0000157_HG_83	gi|1043280714|gb|OBZ68006.1|	33.78	0.002	50.4	Homeobox protein HD-10 [Grifola frondosa]
Dmel_0000157_Dll_Distal_less_Source_FlyBase_0000157_HG_83	gi|695531517|ref|XP_009540639.1|	39.68	0.002	50.1	hypothetical protein HETIRDRAFT_431289 [Heterobasidion irregulare TC 32-1]
Dmel_0000157_Dll_Distal_less_Source_FlyBase_0000157_HG_83	gi|402217195|gb|EJT97276.1|	37.70	0.002	50.4	hypothetical protein DACRYDRAFT_25093 [Dacryopinax primogenitus]
Dmel_0000157_Dll_Distal_less_Source_FlyBase_0000157_HG_83	gi|1112961344|gb|OJT14409.1|	35.29	0.002	50.4	hypothetical protein TRAPUB_9050 [Trametes pubescens]
Dmel_0000157_Dll_Distal_less_Source_FlyBase_0000157_HG_83	gi|1000776274|gb|KXN67646.1|	36.47	0.002	50.4	hypothetical protein CONCODRAFT_80051 [Conidiobolus coronatus NRRL 28638]
Dmel_0000157_Dll_Distal_less_Source_FlyBase_0000157_HG_83	gi|1101813873|ref|XP_019002645.1|	32.05	0.003	50.4	hypothetical protein I203_04431 [Kwoniella mangroviensis CBS 8507]
Dmel_0000157_Dll_Distal_less_Source_FlyBase_0000157_HG_83	gi|922861984|gb|KOO29666.1|	36.67	0.003	50.1	paired mesoderm homeobox protein 2a [Chrysochromulina sp. CCMP291]
Dmel_0000157_Dll_Distal_less_Source_FlyBase_0000157_HG_83	gi|1021804455|gb|KZO96741.1|	31.96	0.003	50.1	hypothetical protein CALVIDRAFT_563806 [Calocera viscosa TUFC12733]
Dmel_0000157_Dll_Distal_less_Source_FlyBase_0000157_HG_83	gi|353227220|emb|CCA77737.1|	36.51	0.003	50.1	hypothetical protein PIIN_02959 [Serendipita indica DSM 11827]
Dmel_0000157_Dll_Distal_less_Source_FlyBase_0000157_HG_83	gi|630967674|ref|XP_007880245.1|	37.10	0.003	50.1	hypothetical protein PFL1_04528 [Anthracocystis flocculosa PF-1]
Dmel_0000157_Dll_Distal_less_Source_FlyBase_0000157_HG_83	gi|628833365|ref|XP_007766986.1|	34.43	0.003	49.3	homeobox-domain-containing protein [Coniophora puteana RWD-64-598 SS2]
Dmel_0000157_Dll_Distal_less_Source_FlyBase_0000157_HG_83	gi|1012970802|gb|KYQ45542.1|	38.71	0.003	49.7	Homeobox protein 10 [Hypsizygus marmoreus]
Dmel_0000157_Dll_Distal_less_Source_FlyBase_0000157_HG_83	gi|1045467041|gb|OCF59733.1|	30.77	0.004	49.7	hypothetical protein L486_02406 [Kwoniella mangroviensis CBS 10435]
Dmel_0000157_Dll_Distal_less_Source_FlyBase_0000157_HG_83	gi|1024072556|gb|KZV65594.1|	37.04	0.004	49.7	homeobox-domain-containing protein [Peniophora sp. CONT]
Dmel_0000157_Dll_Distal_less_Source_FlyBase_0000157_HG_83	gi|336364816|gb|EGN93170.1|	40.98	0.004	49.7	hypothetical protein SERLA73DRAFT_163673 [Serpula lacrymans var. lacrymans S7.3]
Dmel_0000157_Dll_Distal_less_Source_FlyBase_0000157_HG_83	gi|1044612302|gb|OCB86862.1|	33.85	0.004	49.3	hypothetical protein A7U60_g6035 [Sanghuangporus baumii]
Dmel_0000157_Dll_Distal_less_Source_FlyBase_0000157_HG_83	gi|827759960|gb|KLO14598.1|	33.33	0.004	48.9	homeobox-domain-containing protein [Schizopora paradoxa]
Dmel_0000157_Dll_Distal_less_Source_FlyBase_0000157_HG_83	gi|751680423|gb|KIM30582.1|	33.33	0.005	49.3	hypothetical protein M408DRAFT_287766 [Serendipita vermifera MAFF 305830]
Dmel_0000157_Dll_Distal_less_Source_FlyBase_0000157_HG_83	gi|751025480|gb|KIK67176.1|	28.24	0.005	48.9	hypothetical protein GYMLUDRAFT_37230 [Gymnopus luxurians FD-317 M1]
Dmel_0000157_Dll_Distal_less_Source_FlyBase_0000157_HG_83	gi|661183619|emb|CDH53868.1|	29.17	0.005	48.9	predicted protein [Lichtheimia corymbifera JMRC:FSU:9682]
Dmel_0000157_Dll_Distal_less_Source_FlyBase_0000157_HG_83	gi|1023234178|gb|KZT30958.1|	36.67	0.006	48.9	hypothetical protein NEOLEDRAFT_1054268 [Neolentinus lepideus HHB14362 ss-1]
Dmel_0000157_Dll_Distal_less_Source_FlyBase_0000157_HG_83	gi|1023234178|gb|KZT30958.1|	36.17	7.2	39.3	hypothetical protein NEOLEDRAFT_1054268 [Neolentinus lepideus HHB14362 ss-1]
Dmel_0000157_Dll_Distal_less_Source_FlyBase_0000157_HG_83	gi|1021053610|gb|KZN11388.1|	33.33	0.006	49.3	hypothetical protein DCAR_004044 [Daucus carota subsp. sativus]
Dmel_0000157_Dll_Distal_less_Source_FlyBase_0000157_HG_83	gi|568435131|ref|XP_006454190.1|	36.47	0.006	48.9	hypothetical protein AGABI2DRAFT_189484 [Agaricus bisporus var. bisporus H97]
Dmel_0000157_Dll_Distal_less_Source_FlyBase_0000157_HG_83	gi|1040827904|ref|XP_017227642.1|	33.33	0.006	49.3	PREDICTED: homeobox-DDT domain protein RLT1-like isoform X2 [Daucus carota subsp. sativus]
Dmel_0000157_Dll_Distal_less_Source_FlyBase_0000157_HG_83	gi|1040827901|ref|XP_017227637.1|	33.33	0.006	49.3	PREDICTED: homeobox-DDT domain protein RLT1-like isoform X1 [Daucus carota subsp. sativus]
Dmel_0000157_Dll_Distal_less_Source_FlyBase_0000157_HG_83	gi|223634650|dbj|BAH22609.1|	30.23	0.006	48.9	homeodomain protein [Pholiota nameko]
Dmel_0000157_Dll_Distal_less_Source_FlyBase_0000157_HG_83	gi|597965613|ref|XP_007325746.1|	36.47	0.007	48.9	hypothetical protein AGABI1DRAFT_110616 [Agaricus bisporus var. burnettii JB137-S8]
Dmel_0000157_Dll_Distal_less_Source_FlyBase_0000157_HG_83	gi|1023983793|gb|KZV22500.1|	35.63	0.007	49.3	hypothetical protein F511_19940 [Dorcoceras hygrometricum]
Dmel_0000157_Dll_Distal_less_Source_FlyBase_0000157_HG_83	gi|1103342456|gb|OJA09777.1|	28.45	0.007	48.9	hypothetical protein AZE42_07222 [Rhizopogon vesiculosus]
Dmel_0000157_Dll_Distal_less_Source_FlyBase_0000157_HG_83	gi|646399061|gb|KDQ63196.1|	40.00	0.007	48.5	hypothetical protein JAAARDRAFT_29212 [Jaapia argillacea MUCL 33604]
Dmel_0000157_Dll_Distal_less_Source_FlyBase_0000157_HG_83	gi|646399061|gb|KDQ63196.1|	38.30	2.9	40.4	hypothetical protein JAAARDRAFT_29212 [Jaapia argillacea MUCL 33604]
Dmel_0000157_Dll_Distal_less_Source_FlyBase_0000157_HG_83	gi|827755636|gb|KLO10361.1|	33.85	0.008	48.1	homeobox-domain-containing protein [Schizopora paradoxa]
Dmel_0000157_Dll_Distal_less_Source_FlyBase_0000157_HG_83	gi|1023256744|gb|KZT52108.1|	33.07	0.008	48.5	hypothetical protein CALCODRAFT_102920 [Calocera cornea HHB12733]
Dmel_0000157_Dll_Distal_less_Source_FlyBase_0000157_HG_83	gi|1035379488|gb|OAX36224.1|	28.45	0.009	48.5	homeobox-domain-containing protein [Rhizopogon vinicolor AM-OR11-026]
Dmel_0000157_Dll_Distal_less_Source_FlyBase_0000157_HG_83	gi|595776596|ref|XP_007266841.1|	36.21	0.011	48.1	hypothetical protein FOMMEDRAFT_156503 [Fomitiporia mediterranea MF3/22]
Dmel_0000157_Dll_Distal_less_Source_FlyBase_0000157_HG_83	gi|749898973|gb|KIJ66557.1|	37.93	0.013	47.4	hypothetical protein HYDPIDRAFT_26894 [Hydnomerulius pinastri MD-312]
Dmel_0000157_Dll_Distal_less_Source_FlyBase_0000157_HG_83	gi|914262042|gb|KNZ77108.1|	34.43	0.013	47.8	Homeobox protein YOX1 [Termitomyces sp. J132]
Dmel_0000157_Dll_Distal_less_Source_FlyBase_0000157_HG_83	gi|1026987090|ref|XP_016608500.1|	37.31	0.013	47.8	hypothetical protein, variant [Spizellomyces punctatus DAOM BR117]
Dmel_0000157_Dll_Distal_less_Source_FlyBase_0000157_HG_83	gi|299738244|ref|XP_001838208.2|	28.40	0.014	47.8	hypothetical protein CC1G_07949 [Coprinopsis cinerea okayama7#130]
Dmel_0000157_Dll_Distal_less_Source_FlyBase_0000157_HG_83	gi|599101754|ref|XP_007381361.1|	34.48	0.015	47.8	homeobox-domain-containing protein [Punctularia strigosozonata HHB-11173 SS5]
Dmel_0000157_Dll_Distal_less_Source_FlyBase_0000157_HG_83	gi|1062142708|gb|ODN89367.1|	34.00	0.019	47.4	hypothetical protein L203_02075 [Cryptococcus depauperatus CBS 7841]
Dmel_0000157_Dll_Distal_less_Source_FlyBase_0000157_HG_83	gi|1022855396|ref|XP_016271764.1|	28.83	0.020	47.4	homeobox protein YOX1/YHP1 [Rhodotorula toruloides NP11]
Dmel_0000157_Dll_Distal_less_Source_FlyBase_0000157_HG_83	gi|164521888|gb|ABY60733.1|	28.19	0.021	47.8	zygote-expressed homeodomain protein [Chlamydomonas reinhardtii]
Dmel_0000157_Dll_Distal_less_Source_FlyBase_0000157_HG_83	gi|1035387660|gb|OAX44091.1|	37.50	0.024	47.4	hypothetical protein K503DRAFT_730029 [Rhizopogon vinicolor AM-OR11-026]
Dmel_0000157_Dll_Distal_less_Source_FlyBase_0000157_HG_83	gi|1069920275|ref|XP_018273808.1|	35.00	0.024	47.4	hypothetical protein RHOBADRAFT_51574 [Rhodotorula graminis WP1]
Dmel_0000157_Dll_Distal_less_Source_FlyBase_0000157_HG_83	gi|574141335|dbj|BAO39129.1|	40.32	0.028	47.0	regulatory protein PHO2 [Kluyveromyces marxianus DMKU3-1042]
Dmel_0000157_Dll_Distal_less_Source_FlyBase_0000157_HG_83	gi|1026990492|ref|XP_016607765.1|	33.77	0.029	47.0	hypothetical protein SPPG_05107 [Spizellomyces punctatus DAOM BR117]
Dmel_0000157_Dll_Distal_less_Source_FlyBase_0000157_HG_83	gi|953359231|gb|AAW46157.2|	33.80	0.033	47.0	hypothetical protein CNK01980 [Cryptococcus neoformans var. neoformans JEC21]
Dmel_0000157_Dll_Distal_less_Source_FlyBase_0000157_HG_83	gi|918801260|ref|XP_013424183.1|	29.21	0.036	46.6	hypothetical protein M436DRAFT_75671 [Aureobasidium namibiae CBS 147.97]
Dmel_0000157_Dll_Distal_less_Source_FlyBase_0000157_HG_83	gi|930410173|ref|XP_014179359.1|	43.75	0.039	46.6	hypothetical protein A1Q1_02623 [Trichosporon asahii var. asahii CBS 2479]
Dmel_0000157_Dll_Distal_less_Source_FlyBase_0000157_HG_83	gi|406695995|gb|EKC99292.1|	43.75	0.040	46.6	hypothetical protein A1Q2_06492 [Trichosporon asahii var. asahii CBS 8904]
Dmel_0000157_Dll_Distal_less_Source_FlyBase_0000157_HG_83	gi|8920421|emb|CAB96422.1|	34.09	0.046	46.2	OCL2 protein, partial [Zea mays]
Dmel_0000157_Dll_Distal_less_Source_FlyBase_0000157_HG_83	gi|336371490|gb|EGN99829.1|	37.50	0.048	45.8	hypothetical protein SERLA73DRAFT_72615 [Serpula lacrymans var. lacrymans S7.3]
Dmel_0000157_Dll_Distal_less_Source_FlyBase_0000157_HG_83	gi|1072988345|ref|XP_018444845.1|	32.04	0.051	45.1	PREDICTED: putative homeobox-leucine zipper protein ATHB-51 [Raphanus sativus]
Dmel_0000157_Dll_Distal_less_Source_FlyBase_0000157_HG_83	gi|125574728|gb|EAZ16012.1|	44.00	0.052	45.8	hypothetical protein OsJ_31457 [Oryza sativa Japonica Group]
Dmel_0000157_Dll_Distal_less_Source_FlyBase_0000157_HG_83	gi|751001901|gb|KIK44042.1|	32.24	0.053	46.2	hypothetical protein CY34DRAFT_106181 [Suillus luteus UH-Slu-Lm8-n1]
Dmel_0000157_Dll_Distal_less_Source_FlyBase_0000157_HG_83	gi|758348088|dbj|GAN09594.1|	52.38	0.055	44.7	hypothetical protein MAM1_0277d09124 [Mucor ambiguus]
Dmel_0000157_Dll_Distal_less_Source_FlyBase_0000157_HG_83	gi|749838612|gb|KIJ13780.1|	34.48	0.064	45.4	hypothetical protein PAXINDRAFT_100475 [Paxillus involutus ATCC 200175]
Dmel_0000157_Dll_Distal_less_Source_FlyBase_0000157_HG_83	gi|1141992225|gb|ONK73445.1|	37.68	0.069	43.9	uncharacterized protein A4U43_C04F31570 [Asparagus officinalis]
Dmel_0000157_Dll_Distal_less_Source_FlyBase_0000157_HG_83	gi|484854911|gb|EOB12984.1|	37.50	0.075	43.9	Homeobox protein HD-3 [Nosema bombycis CQ1]
Dmel_0000157_Dll_Distal_less_Source_FlyBase_0000157_HG_83	gi|750994863|gb|KIK37271.1|	36.21	0.081	45.1	hypothetical protein CY34DRAFT_810493 [Suillus luteus UH-Slu-Lm8-n1]
Dmel_0000157_Dll_Distal_less_Source_FlyBase_0000157_HG_83	gi|1002300047|ref|XP_015613423.1|	44.00	0.085	45.1	PREDICTED: homeobox-leucine zipper protein HOX23 [Oryza sativa Japonica Group]
Dmel_0000157_Dll_Distal_less_Source_FlyBase_0000157_HG_83	gi|75165783|sp|Q94GL5.1|HOX23_ORYSJ	45.65	0.093	45.1	RecName: Full=Homeobox-leucine zipper protein HOX23; AltName: Full=HD-ZIP protein HOX23; AltName: Full=Homeodomain transcription factor HOX23; AltName: Full=OsHox23
Dmel_0000157_Dll_Distal_less_Source_FlyBase_0000157_HG_83	gi|902234143|gb|KNA23345.1|	38.60	0.10	45.4	hypothetical protein SOVF_025650 [Spinacia oleracea]
Dmel_0000157_Dll_Distal_less_Source_FlyBase_0000157_HG_83	gi|551534953|ref|XP_005756302.1|	32.81	0.12	45.1	hypothetical protein EMIHUDRAFT_221645 [Emiliania huxleyi CCMP1516]
Dmel_0000157_Dll_Distal_less_Source_FlyBase_0000157_HG_83	gi|66803130|ref|XP_635408.1|	41.38	0.12	45.1	hypothetical protein DDB_G0291075 [Dictyostelium discoideum AX4]
Dmel_0000157_Dll_Distal_less_Source_FlyBase_0000157_HG_83	gi|1101794742|ref|XP_018991496.1|	32.91	0.13	45.1	hypothetical protein L202_05940 [Cryptococcus amylolentus CBS 6039]
Dmel_0000157_Dll_Distal_less_Source_FlyBase_0000157_HG_83	gi|2707268|gb|AAB92245.1|	41.38	0.16	44.7	homeobox-containing protein Wariai, partial [Dictyostelium discoideum]
Dmel_0000157_Dll_Distal_less_Source_FlyBase_0000157_HG_83	gi|1130860084|dbj|GAV60335.1|	33.77	0.16	43.5	Homeobox domain-containing protein [Cephalotus follicularis]
Dmel_0000157_Dll_Distal_less_Source_FlyBase_0000157_HG_83	gi|953446873|ref|XP_014566989.1|	36.36	0.17	44.3	hypothetical protein L969DRAFT_95495 [Mixia osmundae IAM 14324]
Dmel_0000157_Dll_Distal_less_Source_FlyBase_0000157_HG_83	gi|751063069|gb|KIK97698.1|	34.48	0.21	43.9	hypothetical protein PAXRUDRAFT_824657 [Paxillus rubicundulus Ve08.2h10]
Dmel_0000157_Dll_Distal_less_Source_FlyBase_0000157_HG_83	gi|551583681|ref|XP_005777254.1|	43.59	0.22	43.1	hypothetical protein EMIHUDRAFT_443774 [Emiliania huxleyi CCMP1516]
Dmel_0000157_Dll_Distal_less_Source_FlyBase_0000157_HG_83	gi|551616423|ref|XP_005789055.1|	43.59	0.22	43.1	hypothetical protein EMIHUDRAFT_440508 [Emiliania huxleyi CCMP1516]
Dmel_0000157_Dll_Distal_less_Source_FlyBase_0000157_HG_83	gi|937927764|dbj|BAT02681.1|	43.64	0.26	41.6	Os07g0619600 [Oryza sativa Japonica Group]
Dmel_0000157_Dll_Distal_less_Source_FlyBase_0000157_HG_83	gi|731356652|ref|XP_010689786.1|	36.84	0.31	43.9	PREDICTED: homeobox-DDT domain protein RLT2 isoform X2 [Beta vulgaris subsp. vulgaris]
Dmel_0000157_Dll_Distal_less_Source_FlyBase_0000157_HG_83	gi|1108977542|ref|XP_019107341.1|	36.84	0.31	43.9	PREDICTED: homeobox-DDT domain protein RLT2 isoform X1 [Beta vulgaris subsp. vulgaris]
Dmel_0000157_Dll_Distal_less_Source_FlyBase_0000157_HG_83	gi|671693042|emb|CDS07773.1|	37.10	0.35	43.5	hypothetical protein LRAMOSA01722 [Lichtheimia ramosa]
Dmel_0000157_Dll_Distal_less_Source_FlyBase_0000157_HG_83	gi|403158044|ref|XP_003307388.2|	31.75	0.38	43.5	hypothetical protein PGTG_00338 [Puccinia graminis f. sp. tritici CRL 75-36-700-3]
Dmel_0000157_Dll_Distal_less_Source_FlyBase_0000157_HG_83	gi|618810625|ref|XP_007307996.1|	38.60	0.47	43.1	hypothetical protein STEHIDRAFT_170978 [Stereum hirsutum FP-91666 SS1]
Dmel_0000157_Dll_Distal_less_Source_FlyBase_0000157_HG_83	gi|1021815428|gb|KZP04610.1|	33.90	0.49	42.7	homeobox-domain-containing protein [Fibulorhizoctonia sp. CBS 109695]
Dmel_0000157_Dll_Distal_less_Source_FlyBase_0000157_HG_83	gi|470532012|ref|XP_004358281.1|	27.87	0.50	43.1	homeobox domain containing protein [Acanthamoeba castellanii str. Neff]
Dmel_0000157_Dll_Distal_less_Source_FlyBase_0000157_HG_83	gi|1021058825|emb|SAM05116.1|	58.62	0.60	42.7	hypothetical protein [Absidia glauca]
Dmel_0000157_Dll_Distal_less_Source_FlyBase_0000157_HG_83	gi|764555298|ref|XP_011460579.1|	34.29	0.65	42.7	PREDICTED: uncharacterized protein LOC101298204 isoform X2 [Fragaria vesca subsp. vesca]
Dmel_0000157_Dll_Distal_less_Source_FlyBase_0000157_HG_83	gi|470115197|ref|XP_004293789.1|	34.29	0.65	42.7	PREDICTED: uncharacterized protein LOC101298204 isoform X1 [Fragaria vesca subsp. vesca]
Dmel_0000157_Dll_Distal_less_Source_FlyBase_0000157_HG_83	gi|1021820590|gb|KZP09347.1|	33.90	0.69	42.4	homeobox-domain-containing protein [Fibulorhizoctonia sp. CBS 109695]
Dmel_0000157_Dll_Distal_less_Source_FlyBase_0000157_HG_83	gi|470377738|ref|XP_004333416.1|	43.48	0.72	42.4	homeobox domain containing protein [Acanthamoeba castellanii str. Neff]
Dmel_0000157_Dll_Distal_less_Source_FlyBase_0000157_HG_83	gi|751697411|gb|KIM47388.1|	32.39	0.78	42.0	hypothetical protein M413DRAFT_6767 [Hebeloma cylindrosporum h7]
Dmel_0000157_Dll_Distal_less_Source_FlyBase_0000157_HG_83	gi|1102212743|ref|XP_019033227.1|	32.10	0.87	42.4	hypothetical protein L198_02706 [Tsuchiyaea wingfieldii CBS 7118]
Dmel_0000157_Dll_Distal_less_Source_FlyBase_0000157_HG_83	gi|761928618|gb|KIY49644.1|	28.79	0.90	42.0	homeobox-domain-containing protein [Fistulina hepatica ATCC 64428]
Dmel_0000157_Dll_Distal_less_Source_FlyBase_0000157_HG_83	gi|1109276974|ref|XP_019162698.1|	36.36	1.3	42.0	PREDICTED: homeobox-DDT domain protein RLT1-like [Ipomoea nil]
Dmel_0000157_Dll_Distal_less_Source_FlyBase_0000157_HG_83	gi|752339478|gb|KIN98591.1|	28.81	1.3	41.6	hypothetical protein M404DRAFT_850536 [Pisolithus tinctorius Marx 270]
Dmel_0000157_Dll_Distal_less_Source_FlyBase_0000157_HG_83	gi|1023271379|gb|KZT66281.1|	28.81	1.4	41.6	homeobox-domain-containing protein [Daedalea quercina L-15889]
Dmel_0000157_Dll_Distal_less_Source_FlyBase_0000157_HG_83	gi|751063190|gb|KIK97814.1|	30.67	1.8	41.2	hypothetical protein PAXRUDRAFT_24474 [Paxillus rubicundulus Ve08.2h10]
Dmel_0000157_Dll_Distal_less_Source_FlyBase_0000157_HG_83	gi|406697718|gb|EKD00973.1|	33.78	4.6	40.0	LIM-homeobox protein [Trichosporon asahii var. asahii CBS 8904]
Dmel_0000157_Dll_Distal_less_Source_FlyBase_0000157_HG_83	gi|1023240099|gb|KZT35968.1|	27.54	6.4	39.3	hypothetical protein SISSUDRAFT_103406 [Sistotremastrum suecicum HHB10207 ss-3]
Dmel_0000157_Dll_Distal_less_Source_FlyBase_0000157_HG_83	gi|470468631|ref|XP_004341919.1|	33.33	8.0	39.3	homeobox domain containing protein [Acanthamoeba castellanii str. Neff]
Dmel_0038852_CG7056_HG_83	gi|224456|prf||1105304A	37.37	3e-09	64.7	homeo box gene
Dmel_0038852_CG7056_HG_83	gi|571563476|ref|XP_006605480.1|	34.62	8e-08	62.4	PREDICTED: homeobox-leucine zipper protein HOX3-like [Glycine max]
Dmel_0038852_CG7056_HG_83	gi|729425703|ref|XP_010559143.1|	39.56	1e-07	61.6	PREDICTED: homeobox-leucine zipper protein ATHB-7-like [Tarenaya hassleriana]
Dmel_0038852_CG7056_HG_83	gi|475578633|gb|EMT18149.1|	37.50	2e-07	61.6	Homeobox-leucine zipper protein HOX6 [Aegilops tauschii]
Dmel_0038852_CG7056_HG_83	gi|473794555|gb|EMS46461.1|	37.50	2e-07	62.4	Homeobox-leucine zipper protein HOX6 [Triticum urartu]
Dmel_0038852_CG7056_HG_83	gi|983779607|gb|AMB42696.1|	37.50	2e-07	61.6	HDZipI-3 [Triticum aestivum]
Dmel_0038852_CG7056_HG_83	gi|1149767242|ref|XP_020148448.1|	37.50	2e-07	61.2	homeobox-leucine zipper protein HOX6-like [Aegilops tauschii subsp. tauschii]
Dmel_0038852_CG7056_HG_83	gi|194694188|gb|ACF81178.1|	45.61	4e-07	60.5	unknown [Zea mays]
Dmel_0038852_CG7056_HG_83	gi|882939038|ref|NP_001149510.2|	45.61	4e-07	60.5	uncharacterized protein LOC100193808 [Zea mays]
Dmel_0038852_CG7056_HG_83	gi|195627676|gb|ACG35668.1|	45.61	4e-07	60.5	homeodomain-leucine zipper transcription factor TaHDZipI-1 [Zea mays]
Dmel_0038852_CG7056_HG_83	gi|1099288038|gb|JAU92175.1|	35.96	5e-07	59.7	Homeobox-leucine zipper protein ATHB-X [Noccaea caerulescens]
Dmel_0038852_CG7056_HG_83	gi|326527745|dbj|BAK08147.1|	40.28	5e-07	60.8	predicted protein, partial [Hordeum vulgare subsp. vulgare]
Dmel_0038852_CG7056_HG_83	gi|326516528|dbj|BAJ92419.1|	40.28	6e-07	60.5	predicted protein, partial [Hordeum vulgare subsp. vulgare]
Dmel_0038852_CG7056_HG_83	gi|729355420|ref|XP_010544870.1|	47.46	6e-07	60.1	PREDICTED: homeobox-leucine zipper protein ATHB-7-like [Tarenaya hassleriana]
Dmel_0038852_CG7056_HG_83	gi|1098993598|gb|JAU31854.1|	35.96	7e-07	59.3	Homeobox-leucine zipper protein ATHB-X [Noccaea caerulescens]
Dmel_0038852_CG7056_HG_83	gi|1099176545|gb|JAU68098.1|	35.96	8e-07	59.3	Homeobox-leucine zipper protein ATHB-X [Noccaea caerulescens]
Dmel_0038852_CG7056_HG_83	gi|727472815|ref|XP_010518345.1|	42.65	8e-07	59.7	PREDICTED: homeobox-leucine zipper protein ATHB-7-like [Camelina sativa]
Dmel_0038852_CG7056_HG_83	gi|729406291|ref|XP_010555396.1|	31.20	9e-07	60.5	PREDICTED: homeobox-leucine zipper protein ATHB-6 [Tarenaya hassleriana]
Dmel_0038852_CG7056_HG_83	gi|727452360|ref|XP_010507985.1|	42.65	1e-06	59.7	PREDICTED: homeobox-leucine zipper protein ATHB-7-like [Camelina sativa]
Dmel_0038852_CG7056_HG_83	gi|727450111|ref|XP_010506683.1|	42.65	1e-06	59.7	PREDICTED: homeobox-leucine zipper protein ATHB-7-like [Camelina sativa]
Dmel_0038852_CG7056_HG_83	gi|1098740794|ref|XP_018835888.1|	45.90	1e-06	58.9	PREDICTED: homeobox-leucine zipper protein HOX3-like isoform X2 [Juglans regia]
Dmel_0038852_CG7056_HG_83	gi|1098740791|ref|XP_018835887.1|	45.90	1e-06	58.9	PREDICTED: homeobox-leucine zipper protein HOX3-like isoform X1 [Juglans regia]
Dmel_0038852_CG7056_HG_83	gi|661896189|emb|CDP00767.1|	46.67	1e-06	58.9	unnamed protein product [Coffea canephora]
Dmel_0038852_CG7056_HG_83	gi|1070928657|gb|OEL19765.1|	43.86	1e-06	58.9	Homeobox-leucine zipper protein HOX6 [Dichanthelium oligosanthes]
Dmel_0038852_CG7056_HG_83	gi|308044467|ref|NP_001183573.1|	43.86	1e-06	58.9	putative homeobox DNA-binding and leucine zipper domain family protein [Zea mays]
Dmel_0038852_CG7056_HG_83	gi|514732445|ref|XP_004957433.1|	43.86	2e-06	58.9	PREDICTED: homeobox-leucine zipper protein HOX6-like [Setaria italica]
Dmel_0038852_CG7056_HG_83	gi|703139708|ref|XP_010107043.1|	46.77	2e-06	58.5	Homeobox-leucine zipper protein HAT14 [Morus notabilis]
Dmel_0038852_CG7056_HG_83	gi|694423750|ref|XP_009339667.1|	33.33	2e-06	58.5	PREDICTED: homeobox-leucine zipper protein HOX3-like [Pyrus x bretschneideri]
Dmel_0038852_CG7056_HG_83	gi|947039575|gb|KRG89299.1|	35.58	2e-06	58.2	hypothetical protein GLYMA_20G014400 [Glycine max]
Dmel_0038852_CG7056_HG_83	gi|242049932|ref|XP_002462710.1|	43.86	2e-06	58.5	hypothetical protein SORBIDRAFT_02g030660 [Sorghum bicolor]
Dmel_0038852_CG7056_HG_83	gi|703118932|ref|XP_010101726.1|	44.26	2e-06	58.5	Homeobox-leucine zipper protein HOX3 [Morus notabilis]
Dmel_0038852_CG7056_HG_83	gi|255647958|gb|ACU24436.1|	42.19	2e-06	57.4	unknown, partial [Glycine max]
Dmel_0038852_CG7056_HG_83	gi|5006857|gb|AAD37699.1|AF145730_1	43.86	2e-06	58.2	homeodomain leucine zipper protein, partial [Oryza sativa Indica Group]
Dmel_0038852_CG7056_HG_83	gi|1040909876|ref|XP_017217589.1|	47.06	2e-06	58.2	PREDICTED: homeobox-leucine zipper protein HOX3 isoform X3 [Daucus carota subsp. sativus]
Dmel_0038852_CG7056_HG_83	gi|1040909870|ref|XP_017217587.1|	47.06	2e-06	58.2	PREDICTED: homeobox-leucine zipper protein HOX3 isoform X1 [Daucus carota subsp. sativus]
Dmel_0038852_CG7056_HG_83	gi|1040909873|ref|XP_017217588.1|	47.06	2e-06	58.2	PREDICTED: homeobox-leucine zipper protein HOX3 isoform X2 [Daucus carota subsp. sativus]
Dmel_0038852_CG7056_HG_83	gi|658058626|ref|XP_008365122.1|	38.10	2e-06	57.4	PREDICTED: homeobox-leucine zipper protein ATHB-52-like [Malus domestica]
Dmel_0038852_CG7056_HG_83	gi|1149779657|ref|XP_020152926.1|	44.62	2e-06	58.2	homeobox-leucine zipper protein HOX24-like [Aegilops tauschii subsp. tauschii]
Dmel_0038852_CG7056_HG_83	gi|116783318|gb|ABK22889.1|	40.85	2e-06	58.9	unknown [Picea sitchensis]
Dmel_0038852_CG7056_HG_83	gi|727596250|ref|XP_010471099.1|	44.26	2e-06	57.8	PREDICTED: homeobox-leucine zipper protein ATHB-X-like [Camelina sativa]
Dmel_0038852_CG7056_HG_83	gi|1002297784|ref|XP_015612316.1|	43.86	2e-06	58.5	PREDICTED: homeobox-leucine zipper protein HOX6 [Oryza sativa Japonica Group]
Dmel_0038852_CG7056_HG_83	gi|1029025111|ref|XP_016676408.1|	43.28	2e-06	56.6	PREDICTED: homeobox-leucine zipper protein ATHB-6-like [Gossypium hirsutum]
Dmel_0038852_CG7056_HG_83	gi|302142956|emb|CBI20251.3|	39.71	2e-06	59.3	unnamed protein product, partial [Vitis vinifera]
Dmel_0038852_CG7056_HG_83	gi|703147089|ref|XP_010108964.1|	43.06	3e-06	58.9	Homeobox-leucine zipper protein ATHB-20 [Morus notabilis]
Dmel_0038852_CG7056_HG_83	gi|870854638|gb|KMT06393.1|	39.71	3e-06	58.2	hypothetical protein BVRB_7g160720 isoform A [Beta vulgaris subsp. vulgaris]
Dmel_0038852_CG7056_HG_83	gi|729468328|ref|XP_010526667.1|	29.60	3e-06	58.9	PREDICTED: LOW QUALITY PROTEIN: homeobox-leucine zipper protein ATHB-6 [Tarenaya hassleriana]
Dmel_0038852_CG7056_HG_83	gi|527201220|gb|EPS68404.1|	47.37	3e-06	55.8	hypothetical protein M569_06366, partial [Genlisea aurea]
Dmel_0038852_CG7056_HG_83	gi|685303807|ref|XP_009142615.1|	39.76	3e-06	58.2	PREDICTED: homeobox-leucine zipper protein ATHB-7 [Brassica rapa]
Dmel_0038852_CG7056_HG_83	gi|734329657|gb|KHN06343.1|	42.19	3e-06	58.2	Homeobox-leucine zipper protein ATHB-7 [Glycine soja]
Dmel_0038852_CG7056_HG_83	gi|947101880|gb|KRH50372.1|	47.06	3e-06	57.0	hypothetical protein GLYMA_07G218000 [Glycine max]
Dmel_0038852_CG7056_HG_83	gi|719962006|ref|XP_010260582.1|	49.02	3e-06	57.8	PREDICTED: homeobox-leucine zipper protein HOX3-like [Nelumbo nucifera]
Dmel_0038852_CG7056_HG_83	gi|1098782896|ref|XP_018851084.1|	33.33	3e-06	57.8	PREDICTED: homeobox-leucine zipper protein HOX3-like isoform X2 [Juglans regia]
Dmel_0038852_CG7056_HG_83	gi|1021028681|gb|KZM86466.1|	47.06	3e-06	57.0	hypothetical protein DCAR_023600 [Daucus carota subsp. sativus]
Dmel_0038852_CG7056_HG_83	gi|920710761|gb|KOM52010.1|	37.50	3e-06	57.4	hypothetical protein LR48_Vigan09g066900 [Vigna angularis]
Dmel_0038852_CG7056_HG_83	gi|1063057084|gb|JAT66699.1|	45.61	3e-06	58.9	Homeobox-leucine zipper protein HAT5 [Anthurium amnicola]
Dmel_0038852_CG7056_HG_83	gi|743900825|ref|XP_011043718.1|	41.38	3e-06	58.2	PREDICTED: homeobox-leucine zipper protein ATHB-12-like [Populus euphratica]
Dmel_0038852_CG7056_HG_83	gi|1044596607|ref|XP_017435839.1|	47.06	3e-06	57.4	PREDICTED: homeobox-leucine zipper protein HOX3 [Vigna angularis]
Dmel_0038852_CG7056_HG_83	gi|976917866|gb|KVI03159.1|	42.25	3e-06	58.5	Helix-turn-helix motif-containing protein [Cynara cardunculus var. scolymus]
Dmel_0038852_CG7056_HG_83	gi|297838911|ref|XP_002887337.1|	34.83	3e-06	57.4	hypothetical protein ARALYDRAFT_476226 [Arabidopsis lyrata subsp. lyrata]
Dmel_0038852_CG7056_HG_83	gi|1009327612|gb|AMR68960.1|	40.26	4e-06	57.0	homeobox-leucine zipper protein HB-12-like protein [Helianthus annuus]
Dmel_0038852_CG7056_HG_83	gi|1044591045|ref|XP_017432865.1|	38.55	4e-06	57.0	PREDICTED: LOW QUALITY PROTEIN: homeobox-leucine zipper protein ATHB-52 [Vigna angularis]
Dmel_0038852_CG7056_HG_83	gi|225461543|ref|XP_002282682.1|	39.13	4e-06	56.6	PREDICTED: homeobox-leucine zipper protein ATHB-52-like [Vitis vinifera]
Dmel_0038852_CG7056_HG_83	gi|727479909|ref|XP_010415788.1|	45.90	4e-06	57.0	PREDICTED: homeobox-leucine zipper protein ATHB-X isoform X1 [Camelina sativa]
Dmel_0038852_CG7056_HG_83	gi|920707370|gb|KOM49367.1|	38.55	4e-06	57.0	hypothetical protein LR48_Vigan08g019400 [Vigna angularis]
Dmel_0038852_CG7056_HG_83	gi|1012327597|gb|KYP39299.1|	40.85	4e-06	57.4	Homeobox-leucine zipper protein ATHB-52 [Cajanus cajan]
Dmel_0038852_CG7056_HG_83	gi|1009155014|ref|XP_015895488.1|	49.02	4e-06	57.4	PREDICTED: homeobox-leucine zipper protein HOX3 [Ziziphus jujuba]
Dmel_0038852_CG7056_HG_83	gi|1150111386|ref|XP_020203225.1|	42.42	4e-06	57.0	homeobox-leucine zipper protein ATHB-52 [Cajanus cajan]
Dmel_0038852_CG7056_HG_83	gi|1104513942|ref|XP_019076308.1|	44.26	4e-06	55.8	PREDICTED: homeobox-leucine zipper protein HOX3 isoform X2 [Vitis vinifera]
Dmel_0038852_CG7056_HG_83	gi|573957325|ref|XP_006660877.1|	43.86	4e-06	57.8	PREDICTED: homeobox-leucine zipper protein HOX6-like [Oryza brachyantha]
Dmel_0038852_CG7056_HG_83	gi|729394399|ref|XP_010552710.1|	38.30	4e-06	55.5	PREDICTED: homeobox-leucine zipper protein ATHB-X isoform X2 [Tarenaya hassleriana]
Dmel_0038852_CG7056_HG_83	gi|727503703|ref|XP_010427901.1|	45.90	4e-06	57.0	PREDICTED: homeobox-leucine zipper protein ATHB-X-like [Camelina sativa]
Dmel_0038852_CG7056_HG_83	gi|593789394|ref|XP_007157736.1|	47.06	4e-06	57.4	hypothetical protein PHAVU_002G094100g [Phaseolus vulgaris]
Dmel_0038852_CG7056_HG_83	gi|657954325|ref|XP_008367179.1|	42.86	4e-06	56.6	PREDICTED: LOW QUALITY PROTEIN: homeobox-leucine zipper protein ATHB-52 [Malus domestica]
Dmel_0038852_CG7056_HG_83	gi|357159570|ref|XP_003578488.1|	40.98	4e-06	57.8	PREDICTED: homeobox-leucine zipper protein HOX6-like [Brachypodium distachyon]
Dmel_0038852_CG7056_HG_83	gi|566196522|ref|XP_002317813.2|	41.38	4e-06	58.2	hypothetical protein POPTR_0012s03080g [Populus trichocarpa]
Dmel_0038852_CG7056_HG_83	gi|356520247|ref|XP_003528775.1|	42.19	4e-06	57.4	PREDICTED: homeobox-leucine zipper protein ATHB-12-like [Glycine max]
Dmel_0038852_CG7056_HG_83	gi|565485837|ref|XP_006300558.1|	45.90	4e-06	56.6	hypothetical protein CARUB_v10021036mg [Capsella rubella]
Dmel_0038852_CG7056_HG_83	gi|698489863|ref|XP_009791458.1|	45.45	4e-06	56.6	PREDICTED: homeobox-leucine zipper protein ATHB-52-like [Nicotiana sylvestris]
Dmel_0038852_CG7056_HG_83	gi|922405547|ref|XP_013639193.1|	47.37	4e-06	58.2	PREDICTED: homeobox-leucine zipper protein HAT5-like [Brassica oleracea var. oleracea]
Dmel_0038852_CG7056_HG_83	gi|870854639|gb|KMT06394.1|	39.71	4e-06	56.6	hypothetical protein BVRB_7g160720 isoform B [Beta vulgaris subsp. vulgaris]
Dmel_0038852_CG7056_HG_83	gi|1102722471|gb|OIW20967.1|	42.03	4e-06	58.2	hypothetical protein TanjilG_26679 [Lupinus angustifolius]
Dmel_0038852_CG7056_HG_83	gi|695042361|ref|XP_009408831.1|	43.75	4e-06	57.8	PREDICTED: homeobox-leucine zipper protein HAT5-like [Musa acuminata subsp. malaccensis]
Dmel_0038852_CG7056_HG_83	gi|356519755|ref|XP_003528535.1|	47.06	4e-06	57.0	PREDICTED: homeobox-leucine zipper protein HOX3-like isoform X3 [Glycine max]
Dmel_0038852_CG7056_HG_83	gi|922349913|ref|XP_013450823.1|	45.61	4e-06	57.8	homeobox associated leucine zipper protein [Medicago truncatula]
Dmel_0038852_CG7056_HG_83	gi|1026095151|ref|XP_016546780.1|	50.98	5e-06	57.0	PREDICTED: homeobox-leucine zipper protein ATHB-17 [Capsicum annuum]
Dmel_0038852_CG7056_HG_83	gi|955332025|ref|XP_014633658.1|	47.06	5e-06	57.0	PREDICTED: homeobox-leucine zipper protein HOX3-like isoform X1 [Glycine max]
Dmel_0038852_CG7056_HG_83	gi|674904292|emb|CDY28673.1|	47.37	5e-06	57.8	BnaCnng05590D [Brassica napus]
Dmel_0038852_CG7056_HG_83	gi|672139436|ref|XP_008793499.1|	43.94	5e-06	58.2	PREDICTED: homeobox-leucine zipper protein HAT5-like isoform X3 [Phoenix dactylifera]
Dmel_0038852_CG7056_HG_83	gi|930315412|gb|ALF46594.1|	40.54	5e-06	57.0	HD-ZIP protein, partial [Chrysanthemum x morifolium]
Dmel_0038852_CG7056_HG_83	gi|1050600058|ref|XP_017622409.1|	49.02	5e-06	57.4	PREDICTED: homeobox-leucine zipper protein HOX3-like [Gossypium arboreum]
Dmel_0038852_CG7056_HG_83	gi|1117326432|ref|XP_019432064.1|	42.03	5e-06	57.8	PREDICTED: homeobox-leucine zipper protein ATHB-13-like [Lupinus angustifolius]
Dmel_0038852_CG7056_HG_83	gi|729296483|ref|XP_010543827.1|	49.12	5e-06	57.8	PREDICTED: homeobox-leucine zipper protein ATHB-16-like [Tarenaya hassleriana]
Dmel_0038852_CG7056_HG_83	gi|1029083478|ref|XP_016701917.1|	49.02	5e-06	57.4	PREDICTED: homeobox-leucine zipper protein HOX3-like [Gossypium hirsutum]
Dmel_0038852_CG7056_HG_83	gi|470122680|ref|XP_004297367.1|	49.02	5e-06	56.6	PREDICTED: homeobox-leucine zipper protein HOX3 [Fragaria vesca subsp. vesca]
Dmel_0038852_CG7056_HG_83	gi|685267846|ref|XP_009125019.1|	47.37	5e-06	57.8	PREDICTED: homeobox-leucine zipper protein HAT5-like isoform X2 [Brassica rapa]
Dmel_0038852_CG7056_HG_83	gi|923614123|ref|XP_013745174.1|	45.31	5e-06	55.8	PREDICTED: homeobox-leucine zipper protein ATHB-12-like [Brassica napus]
Dmel_0038852_CG7056_HG_83	gi|657993842|ref|XP_008389217.1|	47.06	5e-06	57.0	PREDICTED: homeobox-leucine zipper protein HOX3-like [Malus domestica]
Dmel_0038852_CG7056_HG_83	gi|1098925300|gb|JAU11779.1|	35.96	5e-06	57.4	Homeobox-leucine zipper protein ATHB-X, partial [Noccaea caerulescens]
Dmel_0038852_CG7056_HG_83	gi|657963019|ref|XP_008373110.1|	39.73	5e-06	57.8	PREDICTED: homeobox-leucine zipper protein ATHB-6-like [Malus domestica]
Dmel_0038852_CG7056_HG_83	gi|685267843|ref|XP_009125018.1|	47.37	5e-06	57.8	PREDICTED: homeobox-leucine zipper protein HAT5-like isoform X1 [Brassica rapa]
Dmel_0038852_CG7056_HG_83	gi|1098782894|ref|XP_018851083.1|	32.17	5e-06	57.0	PREDICTED: homeobox-leucine zipper protein HOX3-like isoform X1 [Juglans regia]
Dmel_0038852_CG7056_HG_83	gi|590696318|ref|XP_007045132.1|	47.06	5e-06	57.0	PREDICTED: homeobox-leucine zipper protein HOX3 [Theobroma cacao]
Dmel_0038852_CG7056_HG_83	gi|3868849|dbj|BAA34245.1|	42.42	5e-06	56.6	CRHB11, partial [Ceratopteris richardii]
Dmel_0038852_CG7056_HG_83	gi|729300769|ref|XP_010519326.1|	43.86	5e-06	57.8	PREDICTED: homeobox-leucine zipper protein ATHB-5 [Tarenaya hassleriana]
Dmel_0038852_CG7056_HG_83	gi|166754|gb|AAA32816.1|	43.86	6e-06	55.1	homeobox protein, partial [Arabidopsis thaliana]
Dmel_0038852_CG7056_HG_83	gi|302781508|ref|XP_002972528.1|	42.11	6e-06	55.1	hypothetical protein SELMODRAFT_97273, partial [Selaginella moellendorffii]
Dmel_0038852_CG7056_HG_83	gi|743769615|ref|XP_010915101.1|	43.94	6e-06	57.8	PREDICTED: homeobox-leucine zipper protein HAT5 [Elaeis guineensis]
Dmel_0038852_CG7056_HG_83	gi|1098798728|ref|XP_018805268.1|	33.77	6e-06	57.0	PREDICTED: homeobox-leucine zipper protein ATHB-12-like [Juglans regia]
Dmel_0038852_CG7056_HG_83	gi|702496043|ref|XP_010037142.1|	42.86	6e-06	57.8	PREDICTED: homeobox-leucine zipper protein HAT5 [Eucalyptus grandis]
Dmel_0038852_CG7056_HG_83	gi|440923936|gb|AGC26413.1|	43.08	6e-06	57.0	HOX1 [Triticum aestivum]
Dmel_0038852_CG7056_HG_83	gi|1137210785|gb|OMO79235.1|	43.48	6e-06	57.8	hypothetical protein CCACVL1_13817 [Corchorus capsularis]
Dmel_0038852_CG7056_HG_83	gi|694422981|ref|XP_009339311.1|	42.86	6e-06	55.8	PREDICTED: homeobox-leucine zipper protein ATHB-52-like [Pyrus x bretschneideri]
Dmel_0038852_CG7056_HG_83	gi|1072941626|ref|XP_018481377.1|	42.86	6e-06	57.0	PREDICTED: homeobox-leucine zipper protein ATHB-7-like [Raphanus sativus]
Dmel_0038852_CG7056_HG_83	gi|695006185|ref|XP_009389573.1|	40.58	6e-06	57.8	PREDICTED: homeobox-leucine zipper protein HOX21-like [Musa acuminata subsp. malaccensis]
Dmel_0038852_CG7056_HG_83	gi|3868839|dbj|BAA34240.1|	42.42	6e-06	56.2	CRHB6 [Ceratopteris richardii]
Dmel_0038852_CG7056_HG_83	gi|728816086|gb|KHG02059.1|	49.02	6e-06	56.6	Homeobox-leucine zipper HOX3 [Gossypium arboreum]
Dmel_0038852_CG7056_HG_83	gi|1137185660|gb|OMO60609.1|	47.06	6e-06	57.0	hypothetical protein CCACVL1_24018 [Corchorus capsularis]
Dmel_0038852_CG7056_HG_83	gi|1108949218|ref|XP_010683925.2|	39.71	7e-06	57.4	PREDICTED: homeobox-leucine zipper protein ATHB-22 [Beta vulgaris subsp. vulgaris]
Dmel_0038852_CG7056_HG_83	gi|1024050918|gb|KZV50878.1|	39.13	7e-06	56.2	homeobox-leucine zipper protein ATHB-12 [Dorcoceras hygrometricum]
Dmel_0038852_CG7056_HG_83	gi|743784757|ref|XP_011023295.1|	45.90	7e-06	57.0	PREDICTED: homeobox-leucine zipper protein HOX3-like isoform X1 [Populus euphratica]
Dmel_0038852_CG7056_HG_83	gi|922349915|ref|XP_013450824.1|	45.61	7e-06	57.4	homeobox associated leucine zipper protein [Medicago truncatula]
Dmel_0038852_CG7056_HG_83	gi|743784761|ref|XP_011023304.1|	45.90	7e-06	56.6	PREDICTED: homeobox-leucine zipper protein HOX3-like isoform X2 [Populus euphratica]
Dmel_0038852_CG7056_HG_83	gi|1117576720|ref|XP_019456894.1|	45.61	7e-06	57.4	PREDICTED: homeobox-leucine zipper protein ATHB-13-like [Lupinus angustifolius]
Dmel_0038852_CG7056_HG_83	gi|499164|emb|CAA47425.1|	45.00	7e-06	57.4	unnamed protein product [Arabidopsis thaliana]
Dmel_0038852_CG7056_HG_83	gi|1130852681|dbj|GAV67331.1|	45.90	7e-06	56.6	Homeobox domain-containing protein/HALZ domain-containing protein [Cephalotus follicularis]
Dmel_0038852_CG7056_HG_83	gi|1029079538|ref|XP_016699911.1|	43.28	7e-06	55.1	PREDICTED: homeobox-leucine zipper protein ATHB-6-like [Gossypium hirsutum]
Dmel_0038852_CG7056_HG_83	gi|922461102|ref|XP_013631796.1|	45.31	7e-06	56.6	PREDICTED: homeobox-leucine zipper protein ATHB-12-like [Brassica oleracea var. oleracea]
Dmel_0038852_CG7056_HG_83	gi|950942327|ref|XP_014493595.1|	40.91	7e-06	56.2	PREDICTED: homeobox-leucine zipper protein ATHB-52 [Vigna radiata var. radiata]
Dmel_0038852_CG7056_HG_83	gi|922460889|ref|XP_013631726.1|	45.00	7e-06	57.0	PREDICTED: homeobox-leucine zipper protein ATHB-7 [Brassica oleracea var. oleracea]
Dmel_0038852_CG7056_HG_83	gi|923880456|ref|XP_013712527.1|	45.00	7e-06	57.0	PREDICTED: homeobox-leucine zipper protein ATHB-7-like [Brassica napus]
Dmel_0038852_CG7056_HG_83	gi|727651220|ref|XP_010496310.1|	45.61	7e-06	57.4	PREDICTED: homeobox-leucine zipper protein HAT5-like [Camelina sativa]
Dmel_0038852_CG7056_HG_83	gi|951005922|ref|XP_014508300.1|	47.06	7e-06	56.6	PREDICTED: homeobox-leucine zipper protein HOX3 [Vigna radiata var. radiata]
Dmel_0038852_CG7056_HG_83	gi|629082364|gb|KCW48809.1|	42.86	7e-06	57.4	hypothetical protein EUGRSUZ_K02448 [Eucalyptus grandis]
Dmel_0038852_CG7056_HG_83	gi|508703726|gb|EOX95622.1|	43.86	7e-06	57.8	Homeobox 7 [Theobroma cacao]
Dmel_0038852_CG7056_HG_83	gi|743828134|ref|XP_010933776.1|	38.57	7e-06	56.6	PREDICTED: homeobox-leucine zipper protein ATHB-12-like [Elaeis guineensis]
Dmel_0038852_CG7056_HG_83	gi|697166066|ref|XP_009591846.1|	43.64	7e-06	57.8	PREDICTED: E3 SUMO-protein ligase MMS21 isoform X1 [Nicotiana tomentosiformis]
Dmel_0038852_CG7056_HG_83	gi|116790756|gb|ABK25728.1|	33.70	8e-06	57.4	unknown [Picea sitchensis]
Dmel_0038852_CG7056_HG_83	gi|1072977650|ref|XP_018439172.1|	45.61	8e-06	57.0	PREDICTED: homeobox-leucine zipper protein HAT5-like [Raphanus sativus]
Dmel_0038852_CG7056_HG_83	gi|1102144011|gb|OIT00364.1|	45.45	8e-06	55.8	homeobox-leucine zipper protein athb-52 [Nicotiana attenuata]
Dmel_0038852_CG7056_HG_83	gi|1139799059|gb|ONI31677.1|	47.06	8e-06	56.2	hypothetical protein PRUPE_1G325000 [Prunus persica]
Dmel_0038852_CG7056_HG_83	gi|1052183057|ref|XP_017698954.1|	43.94	8e-06	57.4	PREDICTED: homeobox-leucine zipper protein HAT5-like isoform X1 [Phoenix dactylifera]
Dmel_0038852_CG7056_HG_83	gi|193237555|dbj|BAG50054.1|	45.61	8e-06	57.4	transcription factor Homeobox [Lotus japonicus]
Dmel_0038852_CG7056_HG_83	gi|697158358|ref|XP_009587939.1|	39.71	8e-06	56.6	PREDICTED: putative homeobox-leucine zipper protein ATHB-51 [Nicotiana tomentosiformis]
Dmel_0038852_CG7056_HG_83	gi|1117483681|ref|XP_019428828.1|	45.61	8e-06	57.0	PREDICTED: homeobox-leucine zipper protein HAT5-like [Lupinus angustifolius]
Dmel_0038852_CG7056_HG_83	gi|1072967720|ref|XP_018433939.1|	45.00	8e-06	57.0	PREDICTED: homeobox-leucine zipper protein ATHB-7 [Raphanus sativus]
Dmel_0038852_CG7056_HG_83	gi|1021519681|ref|XP_016203259.1|	45.61	8e-06	57.4	PREDICTED: homeobox-leucine zipper protein HAT5 [Arachis ipaensis]
Dmel_0038852_CG7056_HG_83	gi|79324931|ref|NP_001031550.1|	45.00	8e-06	57.0	homeobox 7 [Arabidopsis thaliana]
Dmel_0038852_CG7056_HG_83	gi|727628987|ref|XP_010485418.1|	45.61	8e-06	57.0	PREDICTED: homeobox-leucine zipper protein HAT5 isoform X1 [Camelina sativa]
Dmel_0038852_CG7056_HG_83	gi|1025210760|ref|XP_016479504.1|	43.64	8e-06	56.2	PREDICTED: homeobox-leucine zipper protein ATHB-52-like, partial [Nicotiana tabacum]
Dmel_0038852_CG7056_HG_83	gi|1137178082|gb|OMO55233.1|	43.48	8e-06	56.6	hypothetical protein COLO4_36115 [Corchorus olitorius]
Dmel_0038852_CG7056_HG_83	gi|15226424|ref|NP_182191.1|	45.00	8e-06	57.0	homeobox 7 [Arabidopsis thaliana]
Dmel_0038852_CG7056_HG_83	gi|1045364114|dbj|GAU47174.1|	45.61	8e-06	57.4	hypothetical protein TSUD_283380 [Trifolium subterraneum]
Dmel_0038852_CG7056_HG_83	gi|596216150|ref|XP_007223918.1|	47.06	8e-06	56.6	homeobox-leucine zipper protein HOX3 [Prunus persica]
Dmel_0038852_CG7056_HG_83	gi|729394396|ref|XP_010552709.1|	37.89	8e-06	55.5	PREDICTED: homeobox-leucine zipper protein ATHB-17 isoform X1 [Tarenaya hassleriana]
Dmel_0038852_CG7056_HG_83	gi|502090655|ref|XP_004489298.1|	45.61	8e-06	57.4	PREDICTED: homeobox-leucine zipper protein HAT5 isoform X2 [Cicer arietinum]
Dmel_0038852_CG7056_HG_83	gi|7415622|dbj|BAA93464.1|	43.86	8e-06	57.4	homeobox protein PpHB5 [Physcomitrella patens]
Dmel_0038852_CG7056_HG_83	gi|566169990|ref|XP_002306291.2|	40.00	8e-06	57.4	hypothetical protein POPTR_0005s07290g [Populus trichocarpa]
Dmel_0038852_CG7056_HG_83	gi|388502306|gb|AFK39219.1|	42.37	9e-06	55.1	unknown [Medicago truncatula]
Dmel_0038852_CG7056_HG_83	gi|702420398|ref|XP_010066623.1|	45.90	9e-06	56.6	PREDICTED: homeobox-leucine zipper protein HOX3 [Eucalyptus grandis]
Dmel_0038852_CG7056_HG_83	gi|1137222391|gb|OMO88054.1|	47.06	9e-06	56.2	hypothetical protein COLO4_20487 [Corchorus olitorius]
Dmel_0038852_CG7056_HG_83	gi|1063038928|gb|JAT57621.1|	45.61	9e-06	57.4	Homeobox-leucine zipper protein ATHB-13 [Anthurium amnicola]
Dmel_0038852_CG7056_HG_83	gi|586697515|ref|XP_006844229.1|	45.61	9e-06	56.6	PREDICTED: homeobox-leucine zipper protein HAT5 [Amborella trichopoda]
Dmel_0038852_CG7056_HG_83	gi|743784765|ref|XP_011023310.1|	45.90	9e-06	56.2	PREDICTED: homeobox-leucine zipper protein HOX3-like isoform X3 [Populus euphratica]
Dmel_0038852_CG7056_HG_83	gi|1029093344|ref|XP_016706623.1|	49.02	9e-06	56.6	PREDICTED: homeobox-leucine zipper protein HOX3-like [Gossypium hirsutum]
Dmel_0038852_CG7056_HG_83	gi|1111126006|ref|XP_019251413.1|	37.68	9e-06	56.6	PREDICTED: putative homeobox-leucine zipper protein ATHB-51 [Nicotiana attenuata]
Dmel_0038852_CG7056_HG_83	gi|702329232|ref|XP_010054131.1|	37.78	9e-06	56.6	PREDICTED: homeobox-leucine zipper protein ATHB-12 [Eucalyptus grandis]
Dmel_0038852_CG7056_HG_83	gi|168038741|ref|XP_001771858.1|	43.86	9e-06	57.4	predicted protein [Physcomitrella patens]
Dmel_0038852_CG7056_HG_83	gi|1117527465|ref|XP_019445836.1|	45.90	9e-06	56.2	PREDICTED: homeobox-leucine zipper protein HOX3-like [Lupinus angustifolius]
Dmel_0038852_CG7056_HG_83	gi|1027084949|ref|XP_008243444.2|	47.06	9e-06	56.2	PREDICTED: homeobox-leucine zipper protein HOX3 [Prunus mume]
Dmel_0038852_CG7056_HG_83	gi|674851711|emb|CDY71532.1|	45.31	9e-06	56.2	BnaCnng73330D [Brassica napus]
Dmel_0038852_CG7056_HG_83	gi|694311508|ref|XP_009357970.1|	47.06	9e-06	56.2	PREDICTED: homeobox-leucine zipper protein HOX3-like [Pyrus x bretschneideri]
Dmel_0038852_CG7056_HG_83	gi|1150160816|ref|XP_020222921.1|	35.16	9e-06	55.8	homeobox-leucine zipper protein HOX3-like [Cajanus cajan]
Dmel_0038852_CG7056_HG_83	gi|727518472|ref|XP_010435620.1|	45.61	9e-06	57.0	PREDICTED: homeobox-leucine zipper protein HAT5 [Camelina sativa]
Dmel_0038852_CG7056_HG_83	gi|168033004|ref|XP_001769007.1|	43.86	9e-06	57.4	predicted protein [Physcomitrella patens]
Dmel_0038852_CG7056_HG_83	gi|8133126|gb|AAF73482.1|AF268422_1	47.37	9e-06	57.4	hb-6-like protein [Brassica rapa subsp. pekinensis]
Dmel_0038852_CG7056_HG_83	gi|695004719|ref|XP_009388778.1|	40.00	9e-06	57.0	PREDICTED: homeobox-leucine zipper protein ATHB-16 [Musa acuminata subsp. malaccensis]
Dmel_0038852_CG7056_HG_83	gi|7415624|dbj|BAA93465.1|	43.86	9e-06	57.4	homeobox protein PpHB6 [Physcomitrella patens]
Dmel_0038852_CG7056_HG_83	gi|1040974884|ref|NP_001315708.1|	45.61	9e-06	57.4	homeobox-leucine zipper protein HAT5-like [Malus domestica]
Dmel_0038852_CG7056_HG_83	gi|672180985|ref|XP_008810697.1|	38.10	9e-06	55.8	PREDICTED: homeobox-leucine zipper protein ATHB-12-like [Phoenix dactylifera]
Dmel_0038852_CG7056_HG_83	gi|727479911|ref|XP_010415789.1|	44.26	9e-06	55.8	PREDICTED: homeobox-leucine zipper protein ATHB-X isoform X2 [Camelina sativa]
Dmel_0038852_CG7056_HG_83	gi|1109096141|ref|XP_019097038.1|	45.61	1e-05	56.6	PREDICTED: homeobox-leucine zipper protein HAT5 isoform X2 [Camelina sativa]
Dmel_0038852_CG7056_HG_83	gi|983779625|gb|AMB42697.1|	43.08	1e-05	56.2	HDZipI-4 [Triticum aestivum]
Dmel_0038852_CG7056_HG_83	gi|1039854794|ref|XP_008339559.2|	44.26	1e-05	57.0	PREDICTED: homeobox-leucine zipper protein HOX3 [Malus domestica]
Dmel_0038852_CG7056_HG_83	gi|30698765|ref|NP_177248.3|	41.43	1e-05	55.8	homeobox-leucine zipper protein 18 [Arabidopsis thaliana]
Dmel_0038852_CG7056_HG_83	gi|674909561|emb|CDY23473.1|	43.14	1e-05	55.1	BnaC06g24420D [Brassica napus]
Dmel_0038852_CG7056_HG_83	gi|566183674|ref|XP_006379760.1|	45.90	1e-05	55.8	hypothetical protein POPTR_0008s12840g, partial [Populus trichocarpa]
Dmel_0038852_CG7056_HG_83	gi|658309884|ref|NP_001281037.1|	39.73	1e-05	57.0	homeobox-leucine zipper protein ATHB-6-like [Malus domestica]
Dmel_0038852_CG7056_HG_83	gi|658025255|ref|XP_008348031.1|	45.61	1e-05	57.4	PREDICTED: homeobox-leucine zipper protein HAT5-like [Malus domestica]
Dmel_0038852_CG7056_HG_83	gi|302761652|ref|XP_002964248.1|	45.61	1e-05	54.7	hypothetical protein SELMODRAFT_81609 [Selaginella moellendorffii]
Dmel_0038852_CG7056_HG_83	gi|15232122|ref|NP_186796.1|	43.86	1e-05	57.0	homeobox 1 [Arabidopsis thaliana]
Dmel_0038852_CG7056_HG_83	gi|565467802|ref|XP_006291781.1|	40.00	1e-05	56.2	hypothetical protein CARUB_v10017952mg [Capsella rubella]
Dmel_0038852_CG7056_HG_83	gi|674944456|emb|CDX89136.1|	45.31	1e-05	56.2	BnaA04g00500D [Brassica napus]
Dmel_0038852_CG7056_HG_83	gi|1012176436|ref|XP_015967037.1|	45.61	1e-05	56.6	PREDICTED: homeobox-leucine zipper protein HAT5-like [Arachis duranensis]
Dmel_0038852_CG7056_HG_83	gi|1032293193|gb|OAP07519.1|	45.00	1e-05	56.6	HB-7 [Arabidopsis thaliana]
Dmel_0038852_CG7056_HG_83	gi|1026078113|ref|XP_016538251.1|	43.86	1e-05	56.2	PREDICTED: homeobox-leucine zipper protein ATHB-12-like [Capsicum annuum]
Dmel_0038852_CG7056_HG_83	gi|731341620|ref|XP_010681986.1|	39.73	1e-05	57.0	PREDICTED: homeobox-leucine zipper protein ATHB-13-like [Beta vulgaris subsp. vulgaris]
Dmel_0038852_CG7056_HG_83	gi|694314883|ref|XP_009373197.1|	34.69	1e-05	56.6	PREDICTED: homeobox-leucine zipper protein ATHB-6-like [Pyrus x bretschneideri]
Dmel_0038852_CG7056_HG_83	gi|1027853653|ref|NP_001312931.1|	43.86	1e-05	57.0	homeobox-leucine zipper protein HAT5-like [Nicotiana tabacum]
Dmel_0038852_CG7056_HG_83	gi|721661473|ref|XP_010235125.1|	42.11	1e-05	57.0	PREDICTED: homeobox-leucine zipper protein HOX5-like [Brachypodium distachyon]
Dmel_0038852_CG7056_HG_83	gi|923637923|ref|XP_013640219.1|	44.07	1e-05	54.7	PREDICTED: homeobox-leucine zipper protein ATHB-12-like [Brassica napus]
Dmel_0038852_CG7056_HG_83	gi|1150677018|ref|XP_020274993.1|	43.86	1e-05	56.6	homeobox-leucine zipper protein HOX16-like [Asparagus officinalis]
Dmel_0038852_CG7056_HG_83	gi|976905063|gb|KVH92712.1|	47.37	1e-05	55.8	Helix-turn-helix motif-containing protein, partial [Cynara cardunculus var. scolymus]
Dmel_0038852_CG7056_HG_83	gi|747090626|ref|XP_011093009.1|	41.67	1e-05	56.2	PREDICTED: homeobox-leucine zipper protein ATHB-12 [Sesamum indicum]
Dmel_0038852_CG7056_HG_83	gi|674905644|emb|CDY27308.1|	44.83	1e-05	56.2	BnaC04g50970D [Brassica napus]
Dmel_0038852_CG7056_HG_83	gi|976905120|gb|KVH92766.1|	45.61	1e-05	56.6	Helix-turn-helix motif-containing protein [Cynara cardunculus var. scolymus]
Dmel_0038852_CG7056_HG_83	gi|168030384|ref|XP_001767703.1|	43.86	1e-05	57.0	predicted protein [Physcomitrella patens]
Dmel_0038852_CG7056_HG_83	gi|1063253793|gb|ODQ76209.1|	33.61	1e-05	57.4	hypothetical protein LIPSTDRAFT_60385 [Lipomyces starkeyi NRRL Y-11557]
Dmel_0038852_CG7056_HG_83	gi|168040506|ref|XP_001772735.1|	43.86	1e-05	56.2	predicted protein [Physcomitrella patens]
Dmel_0038852_CG7056_HG_83	gi|596287281|ref|XP_007225750.1|	42.42	1e-05	57.0	homeobox-leucine zipper protein ATHB-6 [Prunus persica]
Dmel_0038852_CG7056_HG_83	gi|848894990|ref|XP_012847536.1|	42.03	1e-05	56.6	PREDICTED: homeobox-leucine zipper protein ATHB-13 [Erythranthe guttata]
Dmel_0038852_CG7056_HG_83	gi|565483972|ref|XP_006299626.1|	43.86	1e-05	56.6	hypothetical protein CARUB_v10015805mg [Capsella rubella]
Dmel_0038852_CG7056_HG_83	gi|302780437|ref|XP_002971993.1|	42.11	1e-05	53.9	hypothetical protein SELMODRAFT_19476, partial [Selaginella moellendorffii]
Dmel_0038852_CG7056_HG_83	gi|670440098|ref|XP_008660367.1|	50.00	1e-05	57.0	homeobox-leucine zipper protein HOX19 [Zea mays]
Dmel_0038852_CG7056_HG_83	gi|674244849|gb|KFK37614.1|	43.86	1e-05	56.6	hypothetical protein AALP_AA3G005800 [Arabis alpina]
Dmel_0038852_CG7056_HG_83	gi|297828403|ref|XP_002882084.1|	45.00	1e-05	56.6	ATHB-7 [Arabidopsis lyrata subsp. lyrata]
Dmel_0038852_CG7056_HG_83	gi|297828399|ref|XP_002882082.1|	45.00	1e-05	56.6	ATHB-7 [Arabidopsis lyrata subsp. lyrata]
Dmel_0038852_CG7056_HG_83	gi|168066030|ref|XP_001784947.1|	43.86	1e-05	57.0	predicted protein [Physcomitrella patens]
Dmel_0038852_CG7056_HG_83	gi|1031985426|ref|NP_001313779.1|	45.61	1e-05	56.2	homeobox-leucine zipper protein HAT5-like [Gossypium hirsutum]
Dmel_0038852_CG7056_HG_83	gi|147774880|emb|CAN66788.1|	45.00	1e-05	55.8	hypothetical protein VITISV_013836 [Vitis vinifera]
Dmel_0038852_CG7056_HG_83	gi|870856296|gb|KMT07959.1|	39.73	1e-05	56.6	hypothetical protein BVRB_6g144930 [Beta vulgaris subsp. vulgaris]
Dmel_0038852_CG7056_HG_83	gi|116788135|gb|ABK24769.1|	43.86	1e-05	55.5	unknown [Picea sitchensis]
Dmel_0038852_CG7056_HG_83	gi|674244848|gb|KFK37613.1|	43.86	1e-05	56.6	hypothetical protein AALP_AA3G005800 [Arabis alpina]
Dmel_0038852_CG7056_HG_83	gi|1024064788|gb|KZV58763.1|	42.03	1e-05	56.6	homeobox-leucine zipper protein ATHB-13 [Dorcoceras hygrometricum]
Dmel_0038852_CG7056_HG_83	gi|1099140993|gb|JAU61634.1|	43.86	1e-05	56.6	Homeobox-leucine zipper protein HAT5 [Noccaea caerulescens]
Dmel_0038852_CG7056_HG_83	gi|527208714|gb|EPS73634.1|	42.03	1e-05	54.7	hypothetical protein M569_01124, partial [Genlisea aurea]
Dmel_0038852_CG7056_HG_83	gi|604341556|gb|EYU40830.1|	46.00	1e-05	54.3	hypothetical protein MIMGU_mgv1a025983mg, partial [Erythranthe guttata]
Dmel_0038852_CG7056_HG_83	gi|1063466559|ref|XP_017969913.1|	43.86	1e-05	56.2	PREDICTED: homeobox-leucine zipper protein ATHB-12 [Theobroma cacao]
Dmel_0038852_CG7056_HG_83	gi|1009167026|ref|XP_015901902.1|	43.86	1e-05	55.5	PREDICTED: homeobox-leucine zipper protein ATHB-13-like [Ziziphus jujuba]
Dmel_0038852_CG7056_HG_83	gi|125574728|gb|EAZ16012.1|	45.61	1e-05	57.0	hypothetical protein OsJ_31457 [Oryza sativa Japonica Group]
Dmel_0038852_CG7056_HG_83	gi|1099240507|gb|JAU80563.1|	43.86	1e-05	56.6	Homeobox-leucine zipper protein HAT5 [Noccaea caerulescens]
Dmel_0038852_CG7056_HG_83	gi|1032297847|gb|OAP12172.1|	41.43	1e-05	55.1	HB18 [Arabidopsis thaliana]
Dmel_0038852_CG7056_HG_83	gi|1063696013|ref|NP_001321391.1|	41.43	1e-05	55.1	homeobox-leucine zipper protein 18 [Arabidopsis thaliana]
Dmel_0038852_CG7056_HG_83	gi|1099035505|gb|JAU44865.1|	43.86	1e-05	56.6	Homeobox-leucine zipper protein HAT5 [Noccaea caerulescens]
Dmel_0038852_CG7056_HG_83	gi|645225068|ref|XP_008219409.1|	42.42	1e-05	56.6	PREDICTED: homeobox-leucine zipper protein ATHB-6-like, partial [Prunus mume]
Dmel_0038852_CG7056_HG_83	gi|823135022|ref|XP_012467291.1|	49.02	1e-05	56.2	PREDICTED: homeobox-leucine zipper protein HOX3 [Gossypium raimondii]
Dmel_0038852_CG7056_HG_83	gi|1024059807|gb|KZV55882.1|	43.86	1e-05	55.8	hypothetical protein F511_15732 [Dorcoceras hygrometricum]
Dmel_0038852_CG7056_HG_83	gi|1079216162|ref|XP_009356143.2|	46.55	1e-05	56.6	PREDICTED: homeobox-leucine zipper protein HOX3-like [Pyrus x bretschneideri]
Dmel_0038852_CG7056_HG_83	gi|719965363|ref|XP_010256239.1|	45.61	1e-05	56.6	PREDICTED: homeobox-leucine zipper protein HAT5-like [Nelumbo nucifera]
Dmel_0038852_CG7056_HG_83	gi|27531102|dbj|BAC54164.1|	42.11	1e-05	56.2	homeobox protein Pphb7 long form [Physcomitrella patens]
Dmel_0038852_CG7056_HG_83	gi|672147634|ref|XP_008797128.1|	45.61	1e-05	56.6	PREDICTED: homeobox-leucine zipper protein HOX21 [Phoenix dactylifera]
Dmel_0038852_CG7056_HG_83	gi|659117719|ref|XP_008458752.1|	45.61	1e-05	56.6	PREDICTED: homeobox-leucine zipper protein HAT5-like [Cucumis melo]
Dmel_0038852_CG7056_HG_83	gi|731369662|ref|XP_010657445.1|	45.00	1e-05	55.8	PREDICTED: homeobox-leucine zipper protein HOX3 isoform X1 [Vitis vinifera]
Dmel_0038852_CG7056_HG_83	gi|970018144|ref|XP_015070229.1|	31.54	1e-05	55.5	PREDICTED: homeobox-leucine zipper protein ATHB-7-like [Solanum pennellii]
Dmel_0038852_CG7056_HG_83	gi|694317949|ref|XP_009340580.1|	36.90	1e-05	54.7	PREDICTED: homeobox-leucine zipper protein ATHB-52-like [Pyrus x bretschneideri]
Dmel_0038852_CG7056_HG_83	gi|778707067|ref|XP_004142356.2|	45.61	1e-05	56.2	PREDICTED: homeobox-leucine zipper protein HAT5-like [Cucumis sativus]
Dmel_0038852_CG7056_HG_83	gi|698522461|ref|XP_009758049.1|	37.68	1e-05	55.8	PREDICTED: putative homeobox-leucine zipper protein ATHB-51 [Nicotiana sylvestris]
Dmel_0038852_CG7056_HG_83	gi|302774242|ref|XP_002970538.1|	43.86	1e-05	53.9	hypothetical protein SELMODRAFT_18196, partial [Selaginella moellendorffii]
Dmel_0038852_CG7056_HG_83	gi|763750745|gb|KJB18133.1|	42.86	1e-05	53.9	hypothetical protein B456_003G035400 [Gossypium raimondii]
Dmel_0038852_CG7056_HG_83	gi|1098902532|gb|JAU09484.1|	43.86	1e-05	56.2	Homeobox-leucine zipper protein HAT5 [Noccaea caerulescens]
Dmel_0038852_CG7056_HG_83	gi|1147560154|ref|XP_020083619.1|	45.45	1e-05	55.8	homeobox-leucine zipper protein HOX24-like [Ananas comosus]
Dmel_0038852_CG7056_HG_83	gi|923638254|ref|XP_013640321.1|	44.83	1e-05	55.8	PREDICTED: homeobox-leucine zipper protein ATHB-7-like [Brassica napus]
Dmel_0038852_CG7056_HG_83	gi|672135891|ref|XP_008791625.1|	40.30	1e-05	55.1	PREDICTED: homeobox-leucine zipper protein HOX6-like [Phoenix dactylifera]
Dmel_0038852_CG7056_HG_83	gi|848854687|ref|XP_012849408.1|	43.86	2e-05	56.2	PREDICTED: homeobox-leucine zipper protein HAT5 [Erythranthe guttata]
Dmel_0038852_CG7056_HG_83	gi|15148920|gb|AAK84887.1|AF402606_1	43.86	2e-05	55.5	homeodomain leucine zipper protein HDZ3, partial [Phaseolus vulgaris]
Dmel_0038852_CG7056_HG_83	gi|449446648|ref|XP_004141083.1|	43.86	2e-05	56.2	PREDICTED: homeobox-leucine zipper protein HAT5 [Cucumis sativus]
Dmel_0038852_CG7056_HG_83	gi|7415616|dbj|BAA93461.1|	43.86	2e-05	56.2	homeobox protein PpHB2, partial [Physcomitrella patens]
Dmel_0038852_CG7056_HG_83	gi|971544711|ref|XP_015162725.1|	48.28	2e-05	55.5	PREDICTED: homeobox-leucine zipper protein HOX3-like [Solanum tuberosum]
Dmel_0038852_CG7056_HG_83	gi|1063016916|gb|JAT46615.1|	43.86	2e-05	57.0	Homeobox-leucine zipper protein ATHB-16 [Anthurium amnicola]
Dmel_0038852_CG7056_HG_83	gi|21623495|dbj|BAA93466.2|	42.11	2e-05	55.8	homeobox protein PpHB7 [Physcomitrella patens]
Dmel_0038852_CG7056_HG_83	gi|1009123714|ref|XP_015878685.1|	45.61	2e-05	55.5	PREDICTED: homeobox-leucine zipper protein ATHB-12-like [Ziziphus jujuba]
Dmel_0038852_CG7056_HG_83	gi|1098758586|ref|XP_018842791.1|	49.02	2e-05	55.8	PREDICTED: homeobox-leucine zipper protein ATHB-12-like [Juglans regia]
Dmel_0038852_CG7056_HG_83	gi|1063018906|gb|JAT47610.1|	43.86	2e-05	56.6	Homeobox-leucine zipper protein ATHB-13 [Anthurium amnicola]
Dmel_0038852_CG7056_HG_83	gi|743773339|ref|XP_010917010.1|	45.61	2e-05	56.2	PREDICTED: homeobox-leucine zipper protein HOX21 [Elaeis guineensis]
Dmel_0038852_CG7056_HG_83	gi|922369341|ref|XP_013456835.1|	47.06	2e-05	55.1	homeobox associated leucine zipper protein [Medicago truncatula]
Dmel_0038852_CG7056_HG_83	gi|567123142|ref|XP_006390823.1|	43.64	2e-05	55.1	hypothetical protein EUTSA_v10019141mg [Eutrema salsugineum]
Dmel_0038852_CG7056_HG_83	gi|573940381|ref|XP_006652595.1|	48.21	2e-05	55.8	PREDICTED: homeobox-leucine zipper protein HOX22-like [Oryza brachyantha]
Dmel_0038852_CG7056_HG_83	gi|902231097|gb|KNA22115.1|	43.94	2e-05	56.6	hypothetical protein SOVF_037020 [Spinacia oleracea]
Dmel_0038852_CG7056_HG_83	gi|657975001|ref|XP_008379342.1|	40.48	2e-05	56.6	PREDICTED: homeobox-leucine zipper protein HAT7-like [Malus domestica]
Dmel_0038852_CG7056_HG_83	gi|226493195|ref|NP_001140555.1|	43.86	2e-05	56.2	uncharacterized protein LOC100272620 [Zea mays]
Dmel_0038852_CG7056_HG_83	gi|168009764|ref|XP_001757575.1|	43.86	2e-05	54.7	predicted protein [Physcomitrella patens]
Dmel_0038852_CG7056_HG_83	gi|697191473|ref|XP_009604802.1|	45.61	2e-05	56.6	PREDICTED: homeobox-leucine zipper protein HAT5-like isoform X1 [Nicotiana tomentosiformis]
Dmel_0038852_CG7056_HG_83	gi|923676338|ref|XP_013652218.1|	40.58	2e-05	55.8	PREDICTED: homeobox-leucine zipper protein ATHB-13-like [Brassica napus]
Dmel_0038852_CG7056_HG_83	gi|76577747|gb|ABA54144.1|	40.30	2e-05	56.6	homeobox-leucine zipper-like protein [Picea glauca]
Dmel_0038852_CG7056_HG_83	gi|1045366806|dbj|GAU45312.1|	43.86	2e-05	56.2	hypothetical protein TSUD_300410 [Trifolium subterraneum]
Dmel_0038852_CG7056_HG_83	gi|1040898883|ref|XP_017257298.1|	47.27	2e-05	55.8	PREDICTED: putative homeobox-leucine zipper protein ATHB-51 [Daucus carota subsp. sativus]
Dmel_0038852_CG7056_HG_83	gi|1021585997|ref|XP_016182325.1|	42.03	2e-05	55.5	PREDICTED: LOW QUALITY PROTEIN: homeobox-leucine zipper protein HAT7-like [Arachis ipaensis]
Dmel_0038852_CG7056_HG_83	gi|1050648099|ref|XP_017647386.1|	45.61	2e-05	56.2	PREDICTED: homeobox-leucine zipper protein HAT5 [Gossypium arboreum]
Dmel_0038852_CG7056_HG_83	gi|729386861|ref|XP_010551522.1|	42.03	2e-05	56.2	PREDICTED: homeobox-leucine zipper protein ATHB-13 [Tarenaya hassleriana]
Dmel_0038852_CG7056_HG_83	gi|168011015|ref|XP_001758199.1|	43.86	2e-05	56.6	predicted protein [Physcomitrella patens]
Dmel_0038852_CG7056_HG_83	gi|1026091034|ref|XP_016544740.1|	43.64	2e-05	54.7	PREDICTED: homeobox-leucine zipper protein HAT7-like [Capsicum annuum]
Dmel_0038852_CG7056_HG_83	gi|702421878|ref|XP_010066933.1|	43.86	2e-05	56.2	PREDICTED: homeobox-leucine zipper protein ATHB-13 [Eucalyptus grandis]
Dmel_0038852_CG7056_HG_83	gi|567182565|ref|XP_006402431.1|	45.61	2e-05	55.5	hypothetical protein EUTSA_v10006221mg [Eutrema salsugineum]
Dmel_0038852_CG7056_HG_83	gi|659085582|ref|XP_008443498.1|	43.86	2e-05	56.2	PREDICTED: homeobox-leucine zipper protein HAT5 [Cucumis melo]
Dmel_0038852_CG7056_HG_83	gi|1109259782|ref|XP_019153922.1|	49.09	2e-05	55.1	PREDICTED: homeobox-leucine zipper protein ATHB-52-like [Ipomoea nil]
Dmel_0038852_CG7056_HG_83	gi|223530522|gb|EEF32403.1|	42.86	2e-05	56.2	homeobox protein, putative [Ricinus communis]
Dmel_0038852_CG7056_HG_83	gi|116787413|gb|ABK24498.1|	40.30	2e-05	56.2	unknown [Picea sitchensis]
Dmel_0038852_CG7056_HG_83	gi|1063485218|ref|XP_007031433.2|	43.86	2e-05	56.2	PREDICTED: homeobox-leucine zipper protein HAT5 [Theobroma cacao]
Dmel_0038852_CG7056_HG_83	gi|823246911|ref|XP_012456131.1|	45.61	2e-05	56.2	PREDICTED: homeobox-leucine zipper protein HAT5 [Gossypium raimondii]
Dmel_0038852_CG7056_HG_83	gi|217073376|gb|ACJ85047.1|	42.37	2e-05	56.2	unknown [Medicago truncatula]
Dmel_0038852_CG7056_HG_83	gi|727479603|ref|XP_010415638.1|	40.58	2e-05	56.2	PREDICTED: homeobox-leucine zipper protein ATHB-13-like [Camelina sativa]
Dmel_0038852_CG7056_HG_83	gi|902145096|gb|KNA04943.1|	39.73	2e-05	56.2	hypothetical protein SOVF_194980 [Spinacia oleracea]
Dmel_0038852_CG7056_HG_83	gi|697191475|ref|XP_009604803.1|	45.61	2e-05	56.2	PREDICTED: homeobox-leucine zipper protein HAT5-like isoform X2 [Nicotiana tomentosiformis]
Dmel_0038852_CG7056_HG_83	gi|703078435|ref|XP_010090889.1|	32.08	2e-05	55.5	Homeobox-leucine zipper protein ATHB-7 [Morus notabilis]
Dmel_0038852_CG7056_HG_83	gi|695054485|ref|XP_009415373.1|	45.61	2e-05	56.2	PREDICTED: homeobox-leucine zipper protein HOX16 [Musa acuminata subsp. malaccensis]
Dmel_0038852_CG7056_HG_83	gi|976900856|gb|KVH89018.1|	45.61	2e-05	53.9	Helix-turn-helix motif-containing protein [Cynara cardunculus var. scolymus]
Dmel_0038852_CG7056_HG_83	gi|312282149|dbj|BAJ33940.1|	43.86	2e-05	55.8	unnamed protein product [Eutrema halophilum]
Dmel_0038852_CG7056_HG_83	gi|674242611|gb|KFK35376.1|	45.76	2e-05	55.5	hypothetical protein AALP_AA5G277200 [Arabis alpina]
Dmel_0038852_CG7056_HG_83	gi|508710462|gb|EOY02359.1|	43.86	2e-05	55.8	Homeobox-leucine zipper protein HAT5 [Theobroma cacao]
Dmel_0038852_CG7056_HG_83	gi|113205186|gb|AAT39931.2|	43.86	2e-05	54.3	Homeobox-leucine zipper protein HAT7, putative [Solanum demissum]
Dmel_0038852_CG7056_HG_83	gi|729293388|ref|XP_010532854.1|	45.61	2e-05	56.2	PREDICTED: homeobox-leucine zipper protein ATHB-13-like [Tarenaya hassleriana]
Dmel_0038852_CG7056_HG_83	gi|514803025|ref|XP_004976404.1|	48.21	2e-05	55.8	PREDICTED: homeobox-leucine zipper protein HOX22-like [Setaria italica]
Dmel_0038852_CG7056_HG_83	gi|743755067|ref|XP_010931687.1|	45.61	2e-05	56.2	PREDICTED: homeobox-leucine zipper protein HAT5 [Elaeis guineensis]
Dmel_0038852_CG7056_HG_83	gi|743777822|ref|XP_010919351.1|	41.27	2e-05	55.1	PREDICTED: homeobox-leucine zipper protein HOX6-like [Elaeis guineensis]
Dmel_0038852_CG7056_HG_83	gi|697102346|ref|XP_009600601.1|	46.67	2e-05	55.1	PREDICTED: homeobox-leucine zipper protein HOX3-like [Nicotiana tomentosiformis]
Dmel_0038852_CG7056_HG_83	gi|685365497|ref|XP_009116857.1|	44.07	2e-05	55.5	PREDICTED: homeobox-leucine zipper protein ATHB-12 [Brassica rapa]
Dmel_0038852_CG7056_HG_83	gi|674921700|emb|CDY11659.1|	40.58	2e-05	56.2	BnaC06g30800D [Brassica napus]
Dmel_0038852_CG7056_HG_83	gi|727596009|ref|XP_010470979.1|	40.58	2e-05	56.2	PREDICTED: homeobox-leucine zipper protein ATHB-13-like [Camelina sativa]
Dmel_0038852_CG7056_HG_83	gi|763771993|gb|KJB39116.1|	42.86	2e-05	53.5	hypothetical protein B456_007G140200 [Gossypium raimondii]
Dmel_0038852_CG7056_HG_83	gi|1045398982|dbj|GAU19668.1|	45.61	2e-05	54.3	hypothetical protein TSUD_240170 [Trifolium subterraneum]
Dmel_0038852_CG7056_HG_83	gi|48057626|gb|AAT39949.1|	43.86	2e-05	54.3	Homeobox-leucine zipper protein HAT7, putative, partial [Solanum demissum]
Dmel_0038852_CG7056_HG_83	gi|1079206341|ref|XP_009357949.2|	47.06	2e-05	55.8	PREDICTED: homeobox-leucine zipper protein HOX3 [Pyrus x bretschneideri]
Dmel_0038852_CG7056_HG_83	gi|567204336|ref|XP_006408508.1|	43.86	2e-05	55.5	hypothetical protein EUTSA_v10022235mg [Eutrema salsugineum]
Dmel_0038852_CG7056_HG_83	gi|1111039133|ref|XP_019226444.1|	42.11	2e-05	55.8	PREDICTED: homeobox-leucine zipper protein ATHB-12-like [Nicotiana attenuata]
Dmel_0038852_CG7056_HG_83	gi|703106995|ref|XP_010098637.1|	45.90	2e-05	56.2	Homeobox-leucine zipper protein ATHB-16 [Morus notabilis]
Dmel_0038852_CG7056_HG_83	gi|955357997|ref|XP_014621087.1|	43.86	2e-05	55.8	PREDICTED: homeobox-leucine zipper protein HAT5 isoform X1 [Glycine max]
Dmel_0038852_CG7056_HG_83	gi|670406612|ref|XP_008644855.1|	43.86	2e-05	56.2	homeobox-leucine zipper protein HOX23 [Zea mays]
Dmel_0038852_CG7056_HG_83	gi|937575942|ref|NP_001302890.1|	44.07	2e-05	55.5	uncharacterized protein LOC106345588 [Brassica napus]
Dmel_0038852_CG7056_HG_83	gi|743827825|ref|XP_011023121.1|	42.86	2e-05	55.5	PREDICTED: homeobox-leucine zipper protein ATHB-7-like [Populus euphratica]
Dmel_0038852_CG7056_HG_83	gi|1162531283|ref|XP_007216284.2|	42.03	2e-05	56.2	homeobox-leucine zipper protein ATHB-20 [Prunus persica]
Dmel_0038852_CG7056_HG_83	gi|356548619|ref|XP_003542698.1|	43.86	2e-05	55.8	PREDICTED: homeobox-leucine zipper protein HAT5 isoform X2 [Glycine max]
Dmel_0038852_CG7056_HG_83	gi|1021471490|ref|XP_016192695.1|	42.86	2e-05	56.2	PREDICTED: homeobox-leucine zipper protein HAT5-like [Arachis ipaensis]
Dmel_0038852_CG7056_HG_83	gi|747049924|ref|XP_011071017.1|	38.46	2e-05	55.8	PREDICTED: homeobox-leucine zipper protein ATHB-13 [Sesamum indicum]
Dmel_0038852_CG7056_HG_83	gi|1098927911|gb|JAU13084.1|	40.58	2e-05	56.2	Homeobox-leucine zipper protein ATHB-13 [Noccaea caerulescens]
Dmel_0038852_CG7056_HG_83	gi|734361958|gb|KHN15901.1|	43.86	2e-05	55.5	Homeobox-leucine zipper protein ATHB-12 [Glycine soja]
Dmel_0038852_CG7056_HG_83	gi|356517080|ref|XP_003527218.1|	43.55	2e-05	54.7	PREDICTED: homeobox-leucine zipper protein ATHB-52-like [Glycine max]
Dmel_0038852_CG7056_HG_83	gi|694442771|ref|XP_009348036.1|	44.26	2e-05	55.8	PREDICTED: homeobox-leucine zipper protein ATHB-6-like [Pyrus x bretschneideri]
Dmel_0038852_CG7056_HG_83	gi|734434007|gb|KHN47180.1|	43.86	2e-05	55.8	Homeobox-leucine zipper protein HAT5 [Glycine soja]
Dmel_0038852_CG7056_HG_83	gi|460368324|ref|XP_004230017.1|	42.11	2e-05	55.5	PREDICTED: homeobox-leucine zipper protein ATHB-12 [Solanum lycopersicum]
Dmel_0038852_CG7056_HG_83	gi|527195940|gb|EPS64994.1|	40.91	2e-05	55.5	hypothetical protein M569_09785 [Genlisea aurea]
Dmel_0038852_CG7056_HG_83	gi|743794532|ref|XP_010924194.1|	36.23	2e-05	55.1	PREDICTED: LOW QUALITY PROTEIN: homeobox-leucine zipper protein HOX3 [Elaeis guineensis]
Dmel_0038852_CG7056_HG_83	gi|922467352|ref|XP_013633906.1|	44.83	2e-05	55.5	PREDICTED: homeobox-leucine zipper protein ATHB-7-like [Brassica oleracea var. oleracea]
Dmel_0038852_CG7056_HG_83	gi|645249425|ref|XP_008230746.1|	42.03	2e-05	56.2	PREDICTED: homeobox-leucine zipper protein ATHB-20-like [Prunus mume]
Dmel_0038852_CG7056_HG_83	gi|567123682|ref|XP_006390971.1|	40.58	2e-05	55.8	hypothetical protein EUTSA_v10018944mg [Eutrema salsugineum]
Dmel_0038852_CG7056_HG_83	gi|674244659|gb|KFK37424.1|	45.61	2e-05	55.5	hypothetical protein AALP_AA4G255400 [Arabis alpina]
Dmel_0038852_CG7056_HG_83	gi|763781497|gb|KJB48568.1|	42.86	2e-05	53.1	hypothetical protein B456_008G075100 [Gossypium raimondii]
Dmel_0038852_CG7056_HG_83	gi|567166564|ref|XP_006397859.1|	41.94	2e-05	55.5	hypothetical protein EUTSA_v10001600mg [Eutrema salsugineum]
Dmel_0038852_CG7056_HG_83	gi|224068066|ref|XP_002302659.1|	42.86	2e-05	55.5	homeobox leucine zipper family protein [Populus trichocarpa]
Dmel_0038852_CG7056_HG_83	gi|1109274275|ref|XP_019161313.1|	47.37	2e-05	55.8	PREDICTED: homeobox-leucine zipper protein HAT5-like isoform X3 [Ipomoea nil]
Dmel_0038852_CG7056_HG_83	gi|1137198188|gb|OMO69727.1|	43.86	2e-05	55.8	hypothetical protein COLO4_28937 [Corchorus olitorius]
Dmel_0038852_CG7056_HG_83	gi|571524905|ref|XP_003548207.2|	43.86	2e-05	55.5	PREDICTED: homeobox-leucine zipper protein ATHB-12-like [Glycine max]
Dmel_0038852_CG7056_HG_83	gi|1147574914|ref|XP_020091146.1|	42.11	2e-05	56.2	homeobox-leucine zipper protein HOX20-like [Ananas comosus]
Dmel_0038852_CG7056_HG_83	gi|641199624|gb|AIA57938.1|	40.62	2e-05	55.5	homeobox 12 [Jatropha curcas]
Dmel_0038852_CG7056_HG_83	gi|586644218|ref|XP_006827158.1|	43.86	2e-05	55.8	PREDICTED: homeobox-leucine zipper protein ATHB-13 [Amborella trichopoda]
Dmel_0038852_CG7056_HG_83	gi|217072526|gb|ACJ84623.1|	40.58	2e-05	55.8	unknown, partial [Medicago truncatula]
Dmel_0038852_CG7056_HG_83	gi|1073003687|ref|XP_018452844.1|	40.58	2e-05	55.8	PREDICTED: homeobox-leucine zipper protein ATHB-13-like [Raphanus sativus]
Dmel_0038852_CG7056_HG_83	gi|1000952192|ref|XP_002526019.2|	45.00	2e-05	55.5	PREDICTED: homeobox-leucine zipper protein HOX3 [Ricinus communis]
Dmel_0038852_CG7056_HG_83	gi|685336759|ref|XP_009105645.1|	40.58	2e-05	55.8	PREDICTED: homeobox-leucine zipper protein ATHB-13 [Brassica rapa]
Dmel_0038852_CG7056_HG_83	gi|223534666|gb|EEF36359.1|	45.00	2e-05	55.5	homeobox protein, putative [Ricinus communis]
Dmel_0038852_CG7056_HG_83	gi|848854574|ref|XP_012848848.1|	39.68	2e-05	54.7	PREDICTED: homeobox-leucine zipper protein ATHB-52 [Erythranthe guttata]
Dmel_0038852_CG7056_HG_83	gi|923867048|ref|XP_013708393.1|	44.07	2e-05	55.1	PREDICTED: homeobox-leucine zipper protein ATHB-12-like [Brassica napus]
Dmel_0038852_CG7056_HG_83	gi|719973806|ref|XP_010243186.1|	45.61	2e-05	55.5	PREDICTED: homeobox-leucine zipper protein ATHB-22-like [Nelumbo nucifera]
Dmel_0038852_CG7056_HG_83	gi|672108292|ref|XP_008784419.1|	31.25	2e-05	55.8	PREDICTED: homeobox-leucine zipper protein ATHB-13-like [Phoenix dactylifera]
Dmel_0038852_CG7056_HG_83	gi|224130632|ref|XP_002320889.1|	42.86	2e-05	55.5	homeobox leucine zipper family protein [Populus trichocarpa]
Dmel_0261723_Dbx_Dbx_Source_FlyBase_0261723_HG_83	gi|297828596|ref|XP_002882180.1|	32.64	5e-07	62.4	homeobox-leucine zipper protein hat5 [Arabidopsis lyrata subsp. lyrata]
Dmel_0261723_Dbx_Dbx_Source_FlyBase_0261723_HG_83	gi|1063253793|gb|ODQ76209.1|	38.30	0.002	52.4	hypothetical protein LIPSTDRAFT_60385 [Lipomyces starkeyi NRRL Y-11557]
Dmel_0261723_Dbx_Dbx_Source_FlyBase_0261723_HG_83	gi|936524284|emb|CDO57919.1|	33.77	0.39	44.3	hypothetical protein, no similarity [Geotrichum candidum]
Dmel_0261723_Dbx_Dbx_Source_FlyBase_0261723_HG_83	gi|1069920275|ref|XP_018273808.1|	36.00	0.80	44.3	hypothetical protein RHOBADRAFT_51574 [Rhodotorula graminis WP1]
Dmel_0261723_Dbx_Dbx_Source_FlyBase_0261723_HG_83	gi|691792076|emb|CDO72530.1|	28.57	1.2	42.7	hypothetical protein BN946_scf184983.g13 [Trametes cinnabarina]
Dmel_0261723_Dbx_Dbx_Source_FlyBase_0261723_HG_83	gi|470468631|ref|XP_004341919.1|	38.30	4.6	41.6	homeobox domain containing protein [Acanthamoeba castellanii str. Neff]
Dmel_0000529_bsh_brain_specific_homeobox_Source_FlyBase_0000529_HG_83	gi|1160146710|ref|WP_079396160.1|	65.38	2e-14	77.0	hypothetical protein [Pseudomonas aeruginosa]
Dmel_0000529_bsh_brain_specific_homeobox_Source_FlyBase_0000529_HG_83	gi|94185|pir||S12541	55.17	4e-11	73.2	evx1 protein - murine sarcoma virus
Dmel_0000529_bsh_brain_specific_homeobox_Source_FlyBase_0000529_HG_83	gi|1053260936|ref|WP_066017155.1|	50.00	1e-08	65.5	hypothetical protein [Endozoicomonas atrinae]
Dmel_0000529_bsh_brain_specific_homeobox_Source_FlyBase_0000529_HG_83	gi|224456|prf||1105304A	47.46	5e-08	60.5	homeo box gene
Dmel_0000529_bsh_brain_specific_homeobox_Source_FlyBase_0000529_HG_83	gi|46242609|gb|AAS83422.1|	46.67	3e-07	60.1	Hox12, partial [Oryza sativa Indica Group]
Dmel_0000529_bsh_brain_specific_homeobox_Source_FlyBase_0000529_HG_83	gi|1002249701|ref|XP_015629042.1|	46.67	5e-07	60.1	PREDICTED: homeobox-leucine zipper protein HOX12 [Oryza sativa Japonica Group]
Dmel_0000529_bsh_brain_specific_homeobox_Source_FlyBase_0000529_HG_83	gi|187471151|sp|A2XDK5.1|HOX12_ORYSI	46.67	5e-07	59.7	RecName: Full=Homeobox-leucine zipper protein HOX12; AltName: Full=HD-ZIP protein HOX12; AltName: Full=Homeodomain transcription factor HOX12; AltName: Full=OsHox12
Dmel_0000529_bsh_brain_specific_homeobox_Source_FlyBase_0000529_HG_83	gi|573924000|ref|XP_006649569.1|	46.67	5e-07	59.7	PREDICTED: homeobox-leucine zipper protein HOX12 [Oryza brachyantha]
Dmel_0000529_bsh_brain_specific_homeobox_Source_FlyBase_0000529_HG_83	gi|340545790|gb|AEK51723.1|	50.94	7e-07	57.4	grassy tillers 1, partial [Tripsacum dactyloides]
Dmel_0000529_bsh_brain_specific_homeobox_Source_FlyBase_0000529_HG_83	gi|340545704|gb|AEK51680.1|	50.85	7e-07	57.4	grassy tillers 1, partial [Zea mays subsp. mays]
Dmel_0000529_bsh_brain_specific_homeobox_Source_FlyBase_0000529_HG_83	gi|340545680|gb|AEK51668.1|	50.85	7e-07	57.4	grassy tillers 1, partial [Zea mays subsp. mays]
Dmel_0000529_bsh_brain_specific_homeobox_Source_FlyBase_0000529_HG_83	gi|340545686|gb|AEK51671.1|	50.85	8e-07	57.0	grassy tillers 1, partial [Zea mays subsp. mays]
Dmel_0000529_bsh_brain_specific_homeobox_Source_FlyBase_0000529_HG_83	gi|514821292|ref|XP_004985327.1|	50.94	1e-06	58.9	PREDICTED: homeobox-leucine zipper protein HOX12-like [Setaria italica]
Dmel_0000529_bsh_brain_specific_homeobox_Source_FlyBase_0000529_HG_83	gi|340545678|gb|AEK51667.1|	53.33	1e-06	55.8	grassy tillers 1, partial [Zea mays subsp. mays]
Dmel_0000529_bsh_brain_specific_homeobox_Source_FlyBase_0000529_HG_83	gi|226529437|ref|NP_001142313.1|	44.93	2e-06	58.5	uncharacterized protein LOC100274482 [Zea mays]
Dmel_0000529_bsh_brain_specific_homeobox_Source_FlyBase_0000529_HG_83	gi|565366237|ref|XP_006349800.1|	42.03	2e-06	59.3	PREDICTED: uncharacterized protein LOC102600158 [Solanum tuberosum]
Dmel_0000529_bsh_brain_specific_homeobox_Source_FlyBase_0000529_HG_83	gi|242036601|ref|XP_002465695.1|	50.94	2e-06	58.2	hypothetical protein SORBIDRAFT_01g043910 [Sorghum bicolor]
Dmel_0000529_bsh_brain_specific_homeobox_Source_FlyBase_0000529_HG_83	gi|195642880|gb|ACG40908.1|	44.93	2e-06	58.2	DNA binding protein [Zea mays]
Dmel_0000529_bsh_brain_specific_homeobox_Source_FlyBase_0000529_HG_83	gi|148283387|gb|ABQ57274.1|	46.55	3e-06	56.2	hox12, partial [Oryza sativa Indica Group]
Dmel_0000529_bsh_brain_specific_homeobox_Source_FlyBase_0000529_HG_83	gi|266265608|dbj|BAI49293.1|	49.06	3e-06	57.8	homeodomain leucine zipper protein class 1 [Hordeum vulgare subsp. vulgare]
Dmel_0000529_bsh_brain_specific_homeobox_Source_FlyBase_0000529_HG_83	gi|1026102528|ref|XP_016550332.1|	40.00	4e-06	58.5	PREDICTED: homeobox-DDT domain protein RLT1 [Capsicum annuum]
Dmel_0000529_bsh_brain_specific_homeobox_Source_FlyBase_0000529_HG_83	gi|473777270|gb|EMS45974.1|	49.06	5e-06	57.0	Homeobox-leucine zipper protein HOX12 [Triticum urartu]
Dmel_0000529_bsh_brain_specific_homeobox_Source_FlyBase_0000529_HG_83	gi|1149699952|ref|XP_020155462.1|	45.00	5e-06	57.0	homeobox-leucine zipper protein HOX14-like [Aegilops tauschii subsp. tauschii]
Dmel_0000529_bsh_brain_specific_homeobox_Source_FlyBase_0000529_HG_83	gi|1040840664|ref|XP_017233701.1|	45.00	6e-06	57.4	PREDICTED: homeobox protein Hox-B2a-like [Daucus carota subsp. sativus]
Dmel_0000529_bsh_brain_specific_homeobox_Source_FlyBase_0000529_HG_83	gi|326517012|dbj|BAJ96498.1|	49.06	7e-06	56.2	predicted protein [Hordeum vulgare subsp. vulgare]
Dmel_0000529_bsh_brain_specific_homeobox_Source_FlyBase_0000529_HG_83	gi|1142850953|gb|AQL09039.1|	50.85	8e-06	56.2	Homeobox-leucine zipper protein ATHB-40 [Zea mays]
Dmel_0000529_bsh_brain_specific_homeobox_Source_FlyBase_0000529_HG_83	gi|168011015|ref|XP_001758199.1|	29.50	9e-06	57.0	predicted protein [Physcomitrella patens]
Dmel_0000529_bsh_brain_specific_homeobox_Source_FlyBase_0000529_HG_83	gi|1070956375|gb|OEL27307.1|	49.06	1e-05	55.8	Homeobox-leucine zipper protein HOX12 [Dichanthelium oligosanthes]
Dmel_0000529_bsh_brain_specific_homeobox_Source_FlyBase_0000529_HG_83	gi|695046396|ref|XP_009411026.1|	50.00	1e-05	55.5	PREDICTED: homeobox-leucine zipper protein HOX12-like [Musa acuminata subsp. malaccensis]
Dmel_0000529_bsh_brain_specific_homeobox_Source_FlyBase_0000529_HG_83	gi|514735346|ref|XP_004958136.1|	49.06	1e-05	55.8	PREDICTED: homeobox-leucine zipper protein HOX14 [Setaria italica]
Dmel_0000529_bsh_brain_specific_homeobox_Source_FlyBase_0000529_HG_83	gi|1149793504|ref|XP_020157992.1|	49.06	1e-05	55.8	homeobox-leucine zipper protein HOX12-like [Aegilops tauschii subsp. tauschii]
Dmel_0000529_bsh_brain_specific_homeobox_Source_FlyBase_0000529_HG_83	gi|923124177|ref|XP_013755557.1|	38.20	1e-05	57.0	Phox2 [Thecamonas trahens ATCC 50062]
Dmel_0000529_bsh_brain_specific_homeobox_Source_FlyBase_0000529_HG_83	gi|475615274|gb|EMT29383.1|	45.00	1e-05	55.5	Homeobox-leucine zipper protein HOX14 [Aegilops tauschii]
Dmel_0000529_bsh_brain_specific_homeobox_Source_FlyBase_0000529_HG_83	gi|729425703|ref|XP_010559143.1|	37.50	1e-05	55.5	PREDICTED: homeobox-leucine zipper protein ATHB-7-like [Tarenaya hassleriana]
Dmel_0000529_bsh_brain_specific_homeobox_Source_FlyBase_0000529_HG_83	gi|357122233|ref|XP_003562820.1|	45.00	2e-05	55.5	PREDICTED: homeobox-leucine zipper protein HOX14-like [Brachypodium distachyon]
Dmel_0000529_bsh_brain_specific_homeobox_Source_FlyBase_0000529_HG_83	gi|763804285|gb|KJB71223.1|	40.91	2e-05	55.5	hypothetical protein B456_011G111500 [Gossypium raimondii]
Dmel_0000529_bsh_brain_specific_homeobox_Source_FlyBase_0000529_HG_83	gi|1029077081|ref|XP_016698761.1|	39.77	2e-05	55.8	PREDICTED: homeobox-leucine zipper protein ATHB-6-like [Gossypium hirsutum]
Dmel_0000529_bsh_brain_specific_homeobox_Source_FlyBase_0000529_HG_83	gi|34393689|dbj|BAC83419.1|	51.02	2e-05	53.5	hypothetical protein [Oryza sativa Japonica Group]
Dmel_0000529_bsh_brain_specific_homeobox_Source_FlyBase_0000529_HG_83	gi|823246096|ref|XP_012455721.1|	40.91	2e-05	55.8	PREDICTED: homeobox-leucine zipper protein ATHB-6-like [Gossypium raimondii]
Dmel_0000529_bsh_brain_specific_homeobox_Source_FlyBase_0000529_HG_83	gi|460415081|ref|XP_004252889.1|	40.58	2e-05	56.2	PREDICTED: homeobox-DDT domain protein RLT1-like [Solanum lycopersicum]
Dmel_0000529_bsh_brain_specific_homeobox_Source_FlyBase_0000529_HG_83	gi|970064635|ref|XP_015059288.1|	40.58	2e-05	56.2	PREDICTED: uncharacterized protein LOC107005262 [Solanum pennellii]
Dmel_0000529_bsh_brain_specific_homeobox_Source_FlyBase_0000529_HG_83	gi|1050652934|ref|XP_017649871.1|	40.91	3e-05	55.5	PREDICTED: homeobox-leucine zipper protein ATHB-6-like [Gossypium arboreum]
Dmel_0000529_bsh_brain_specific_homeobox_Source_FlyBase_0000529_HG_83	gi|1002283713|ref|XP_015646179.1|	49.06	3e-05	54.7	PREDICTED: homeobox-leucine zipper protein HOX14 [Oryza sativa Japonica Group]
Dmel_0000529_bsh_brain_specific_homeobox_Source_FlyBase_0000529_HG_83	gi|1070956431|gb|OEL27316.1|	45.00	3e-05	54.7	Homeobox-leucine zipper protein HOX14 [Dichanthelium oligosanthes]
Dmel_0000529_bsh_brain_specific_homeobox_Source_FlyBase_0000529_HG_83	gi|242046102|ref|XP_002460922.1|	45.00	3e-05	54.7	hypothetical protein SORBIDRAFT_02g037560 [Sorghum bicolor]
Dmel_0000529_bsh_brain_specific_homeobox_Source_FlyBase_0000529_HG_83	gi|187471146|sp|A2YN17.1|HOX14_ORYSI	49.06	3e-05	54.7	RecName: Full=Homeobox-leucine zipper protein HOX14; AltName: Full=HD-ZIP protein HOX14; AltName: Full=Homeodomain transcription factor HOX14; AltName: Full=OsHox14
Dmel_0000529_bsh_brain_specific_homeobox_Source_FlyBase_0000529_HG_83	gi|148283391|gb|ABQ57276.1|	49.06	3e-05	53.1	hox14, partial [Oryza sativa Indica Group]
Dmel_0000529_bsh_brain_specific_homeobox_Source_FlyBase_0000529_HG_83	gi|1099281572|gb|JAU90566.1|	35.09	3e-05	55.5	Homeobox-leucine zipper protein ATHB-5 [Noccaea caerulescens]
Dmel_0000529_bsh_brain_specific_homeobox_Source_FlyBase_0000529_HG_83	gi|1098893098|gb|JAU05039.1|	35.09	3e-05	55.5	Homeobox-leucine zipper protein ATHB-5 [Noccaea caerulescens]
Dmel_0000529_bsh_brain_specific_homeobox_Source_FlyBase_0000529_HG_83	gi|1098992373|gb|JAU31431.1|	35.09	3e-05	55.1	Homeobox-leucine zipper protein ATHB-5 [Noccaea caerulescens]
Dmel_0000529_bsh_brain_specific_homeobox_Source_FlyBase_0000529_HG_83	gi|45593100|gb|AAS68139.1|	49.06	3e-05	54.7	homeodomain leucine zipper protein 14 [Oryza sativa Japonica Group]
Dmel_0000529_bsh_brain_specific_homeobox_Source_FlyBase_0000529_HG_83	gi|1102705202|gb|OIW04189.1|	36.19	4e-05	55.5	hypothetical protein TanjilG_00749 [Lupinus angustifolius]
Dmel_0000529_bsh_brain_specific_homeobox_Source_FlyBase_0000529_HG_83	gi|1117568241|ref|XP_019454891.1|	36.19	4e-05	55.5	PREDICTED: uncharacterized protein LOC109356025 [Lupinus angustifolius]
Dmel_0000529_bsh_brain_specific_homeobox_Source_FlyBase_0000529_HG_83	gi|901796578|gb|KMZ59276.1|	43.59	4e-05	55.1	Homeobox-leucine zipper protein ATHB-16 [Zostera marina]
Dmel_0000529_bsh_brain_specific_homeobox_Source_FlyBase_0000529_HG_83	gi|1112951710|gb|OJT05860.1|	40.58	4e-05	55.5	Homeobox protein 10 [Trametes pubescens]
Dmel_0000529_bsh_brain_specific_homeobox_Source_FlyBase_0000529_HG_83	gi|195607828|gb|ACG25744.1|	41.43	5e-05	54.3	DNA binding protein [Zea mays]
Dmel_0000529_bsh_brain_specific_homeobox_Source_FlyBase_0000529_HG_83	gi|778707067|ref|XP_004142356.2|	26.47	5e-05	54.7	PREDICTED: homeobox-leucine zipper protein HAT5-like [Cucumis sativus]
Dmel_0000529_bsh_brain_specific_homeobox_Source_FlyBase_0000529_HG_83	gi|226529373|ref|NP_001140916.1|	41.43	5e-05	53.9	uncharacterized protein LOC100272993 [Zea mays]
Dmel_0000529_bsh_brain_specific_homeobox_Source_FlyBase_0000529_HG_83	gi|636615867|ref|XP_008039068.1|	40.58	5e-05	55.1	homeobox-domain-containing protein [Trametes versicolor FP-101664 SS1]
Dmel_0000529_bsh_brain_specific_homeobox_Source_FlyBase_0000529_HG_83	gi|573951203|ref|XP_006657887.1|	49.06	5e-05	53.9	PREDICTED: homeobox-leucine zipper protein HOX14 [Oryza brachyantha]
Dmel_0000529_bsh_brain_specific_homeobox_Source_FlyBase_0000529_HG_83	gi|1000780548|gb|KXN71747.1|	44.07	6e-05	54.3	homeobox-domain-containing protein [Conidiobolus coronatus NRRL 28638]
Dmel_0000529_bsh_brain_specific_homeobox_Source_FlyBase_0000529_HG_83	gi|901814048|gb|KMZ68467.1|	39.47	6e-05	54.3	Homeobox-leucine zipper protein ATHB-16 [Zostera marina]
Dmel_0000529_bsh_brain_specific_homeobox_Source_FlyBase_0000529_HG_83	gi|743861237|ref|XP_011031071.1|	34.51	7e-05	54.3	PREDICTED: homeobox-leucine zipper protein ATHB-6-like isoform X2 [Populus euphratica]
Dmel_0000529_bsh_brain_specific_homeobox_Source_FlyBase_0000529_HG_83	gi|645165848|gb|AIB04679.1|	45.00	9e-05	53.1	HB transcription factor, partial [Zea mays]
Dmel_0000529_bsh_brain_specific_homeobox_Source_FlyBase_0000529_HG_83	gi|1098798728|ref|XP_018805268.1|	45.31	9e-05	53.1	PREDICTED: homeobox-leucine zipper protein ATHB-12-like [Juglans regia]
Dmel_0000529_bsh_brain_specific_homeobox_Source_FlyBase_0000529_HG_83	gi|1117350881|ref|XP_019462051.1|	38.67	9e-05	53.9	PREDICTED: homeobox-leucine zipper protein ATHB-6-like [Lupinus angustifolius]
Dmel_0000529_bsh_brain_specific_homeobox_Source_FlyBase_0000529_HG_83	gi|670379297|ref|XP_008670516.1|	45.00	1e-04	53.1	homeobox-leucine zipper protein HOX14 [Zea mays]
Dmel_0000529_bsh_brain_specific_homeobox_Source_FlyBase_0000529_HG_83	gi|475588615|gb|EMT20928.1|	47.17	1e-04	53.1	Homeobox-leucine zipper protein HOX12 [Aegilops tauschii]
Dmel_0000529_bsh_brain_specific_homeobox_Source_FlyBase_0000529_HG_83	gi|1063501753|ref|XP_007027573.2|	33.33	1e-04	52.8	PREDICTED: putative homeobox-leucine zipper protein ATHB-51 isoform X1 [Theobroma cacao]
Dmel_0000529_bsh_brain_specific_homeobox_Source_FlyBase_0000529_HG_83	gi|527188029|gb|EPS60282.1|	40.00	1e-04	51.6	hypothetical protein M569_14523, partial [Genlisea aurea]
Dmel_0000529_bsh_brain_specific_homeobox_Source_FlyBase_0000529_HG_83	gi|1117391886|ref|XP_019463617.1|	43.24	1e-04	53.5	PREDICTED: homeobox-leucine zipper protein ATHB-6-like [Lupinus angustifolius]
Dmel_0000529_bsh_brain_specific_homeobox_Source_FlyBase_0000529_HG_83	gi|698424153|ref|XP_009783319.1|	38.46	1e-04	53.9	PREDICTED: uncharacterized protein LOC104231943 isoform X1 [Nicotiana sylvestris]
Dmel_0000529_bsh_brain_specific_homeobox_Source_FlyBase_0000529_HG_83	gi|223530522|gb|EEF32403.1|	34.33	1e-04	53.1	homeobox protein, putative [Ricinus communis]
Dmel_0000529_bsh_brain_specific_homeobox_Source_FlyBase_0000529_HG_83	gi|502098497|ref|XP_004491248.1|	36.63	1e-04	53.9	PREDICTED: uncharacterized protein LOC101506919 [Cicer arietinum]
Dmel_0000529_bsh_brain_specific_homeobox_Source_FlyBase_0000529_HG_83	gi|698424173|ref|XP_009783344.1|	38.89	1e-04	53.9	PREDICTED: uncharacterized protein LOC104231943 isoform X2 [Nicotiana sylvestris]
Dmel_0000529_bsh_brain_specific_homeobox_Source_FlyBase_0000529_HG_83	gi|168022883|ref|XP_001763968.1|	36.14	1e-04	52.8	predicted protein [Physcomitrella patens]
Dmel_0000529_bsh_brain_specific_homeobox_Source_FlyBase_0000529_HG_83	gi|659080027|ref|XP_008440572.1|	43.94	1e-04	53.1	PREDICTED: homeobox-leucine zipper protein ATHB-6-like [Cucumis melo]
Dmel_0000529_bsh_brain_specific_homeobox_Source_FlyBase_0000529_HG_83	gi|729355420|ref|XP_010544870.1|	37.21	1e-04	52.8	PREDICTED: homeobox-leucine zipper protein ATHB-7-like [Tarenaya hassleriana]
Dmel_0000529_bsh_brain_specific_homeobox_Source_FlyBase_0000529_HG_83	gi|659117719|ref|XP_008458752.1|	30.95	2e-04	53.1	PREDICTED: homeobox-leucine zipper protein HAT5-like [Cucumis melo]
Dmel_0000529_bsh_brain_specific_homeobox_Source_FlyBase_0000529_HG_83	gi|449451407|ref|XP_004143453.1|	43.94	2e-04	53.1	PREDICTED: homeobox-leucine zipper protein ATHB-6 [Cucumis sativus]
Dmel_0000529_bsh_brain_specific_homeobox_Source_FlyBase_0000529_HG_83	gi|1111150593|ref|XP_019257546.1|	38.89	2e-04	53.5	PREDICTED: uncharacterized protein LOC109235761 [Nicotiana attenuata]
Dmel_0000529_bsh_brain_specific_homeobox_Source_FlyBase_0000529_HG_83	gi|1102735342|ref|XP_019052550.1|	45.45	2e-04	52.4	PREDICTED: homeobox-leucine zipper protein HAT5-like isoform X2 [Nelumbo nucifera]
Dmel_0000529_bsh_brain_specific_homeobox_Source_FlyBase_0000529_HG_83	gi|697189474|ref|XP_009603793.1|	38.89	2e-04	53.5	PREDICTED: uncharacterized protein LOC104098696 [Nicotiana tomentosiformis]
Dmel_0000529_bsh_brain_specific_homeobox_Source_FlyBase_0000529_HG_83	gi|1063501755|ref|XP_017976334.1|	33.33	2e-04	51.6	PREDICTED: putative homeobox-leucine zipper protein ATHB-51 isoform X2 [Theobroma cacao]
Dmel_0000529_bsh_brain_specific_homeobox_Source_FlyBase_0000529_HG_83	gi|1025199440|ref|XP_016476689.1|	34.62	2e-04	53.5	PREDICTED: uncharacterized protein LOC107798231 [Nicotiana tabacum]
Dmel_0000529_bsh_brain_specific_homeobox_Source_FlyBase_0000529_HG_83	gi|1035919370|gb|OAY48960.1|	46.43	2e-04	52.4	hypothetical protein MANES_05G018700 [Manihot esculenta]
Dmel_0000529_bsh_brain_specific_homeobox_Source_FlyBase_0000529_HG_83	gi|1102719355|gb|OIW17897.1|	38.67	2e-04	53.5	hypothetical protein TanjilG_19866 [Lupinus angustifolius]
Dmel_0000529_bsh_brain_specific_homeobox_Source_FlyBase_0000529_HG_83	gi|1023205703|gb|KZT02897.1|	36.49	2e-04	53.5	homeobox-domain-containing protein [Laetiporus sulphureus 93-53]
Dmel_0000529_bsh_brain_specific_homeobox_Source_FlyBase_0000529_HG_83	gi|1023194788|gb|KZS92353.1|	32.93	2e-04	52.8	homeobox-domain-containing protein, partial [Sistotremastrum niveocremeum HHB9708]
Dmel_0000529_bsh_brain_specific_homeobox_Source_FlyBase_0000529_HG_83	gi|388502306|gb|AFK39219.1|	42.70	2e-04	50.8	unknown [Medicago truncatula]
Dmel_0000529_bsh_brain_specific_homeobox_Source_FlyBase_0000529_HG_83	gi|1023245494|gb|KZT41265.1|	32.93	2e-04	50.8	homeobox-domain-containing protein, partial [Sistotremastrum suecicum HHB10207 ss-3]
Dmel_0000529_bsh_brain_specific_homeobox_Source_FlyBase_0000529_HG_83	gi|1102703795|gb|OIW02818.1|	28.48	2e-04	53.1	hypothetical protein TanjilG_29594, partial [Lupinus angustifolius]
Dmel_0000529_bsh_brain_specific_homeobox_Source_FlyBase_0000529_HG_83	gi|700197202|gb|KGN52379.1|	31.15	2e-04	52.0	hypothetical protein Csa_5G630820 [Cucumis sativus]
Dmel_0000529_bsh_brain_specific_homeobox_Source_FlyBase_0000529_HG_83	gi|641841758|gb|KDO60669.1|	45.45	2e-04	52.4	hypothetical protein CISIN_1g0195702mg, partial [Citrus sinensis]
Dmel_0000529_bsh_brain_specific_homeobox_Source_FlyBase_0000529_HG_83	gi|522072523|ref|WP_020583732.1|	47.37	2e-04	52.0	hypothetical protein [Endozoicomonas elysicola]
Dmel_0000529_bsh_brain_specific_homeobox_Source_FlyBase_0000529_HG_83	gi|641841757|gb|KDO60668.1|	45.45	2e-04	52.4	hypothetical protein CISIN_1g0195702mg, partial [Citrus sinensis]
Dmel_0000529_bsh_brain_specific_homeobox_Source_FlyBase_0000529_HG_83	gi|641841756|gb|KDO60667.1|	45.45	2e-04	52.8	hypothetical protein CISIN_1g0195702mg, partial [Citrus sinensis]
Dmel_0000529_bsh_brain_specific_homeobox_Source_FlyBase_0000529_HG_83	gi|641841754|gb|KDO60665.1|	45.45	2e-04	52.8	hypothetical protein CISIN_1g0195702mg, partial [Citrus sinensis]
Dmel_0000529_bsh_brain_specific_homeobox_Source_FlyBase_0000529_HG_83	gi|565396679|ref|XP_006363937.1|	30.95	2e-04	52.0	PREDICTED: homeobox-leucine zipper protein ATHB-13 [Solanum tuberosum]
Dmel_0000529_bsh_brain_specific_homeobox_Source_FlyBase_0000529_HG_83	gi|641841755|gb|KDO60666.1|	45.45	2e-04	52.4	hypothetical protein CISIN_1g0195702mg, partial [Citrus sinensis]
Dmel_0000529_bsh_brain_specific_homeobox_Source_FlyBase_0000529_HG_83	gi|33772271|gb|AAQ54570.1|	39.34	2e-04	49.3	homeodomain leucine zipper protein, partial [Malus domestica]
Dmel_0000529_bsh_brain_specific_homeobox_Source_FlyBase_0000529_HG_83	gi|641841753|gb|KDO60664.1|	45.45	2e-04	52.4	hypothetical protein CISIN_1g0195702mg [Citrus sinensis]
Dmel_0000529_bsh_brain_specific_homeobox_Source_FlyBase_0000529_HG_83	gi|1043285430|gb|OBZ72668.1|	41.38	3e-04	53.1	Homeobox protein CDX-2 [Grifola frondosa]
Dmel_0000529_bsh_brain_specific_homeobox_Source_FlyBase_0000529_HG_83	gi|702329232|ref|XP_010054131.1|	40.79	3e-04	52.0	PREDICTED: homeobox-leucine zipper protein ATHB-12 [Eucalyptus grandis]
Dmel_0000529_bsh_brain_specific_homeobox_Source_FlyBase_0000529_HG_83	gi|698515138|ref|XP_009802441.1|	42.31	3e-04	49.7	PREDICTED: homeobox-leucine zipper protein ATHB-21-like [Nicotiana sylvestris]
Dmel_0000529_bsh_brain_specific_homeobox_Source_FlyBase_0000529_HG_83	gi|674944456|emb|CDX89136.1|	37.08	3e-04	52.0	BnaA04g00500D [Brassica napus]
Dmel_0000529_bsh_brain_specific_homeobox_Source_FlyBase_0000529_HG_83	gi|743828134|ref|XP_010933776.1|	35.40	3e-04	51.6	PREDICTED: homeobox-leucine zipper protein ATHB-12-like [Elaeis guineensis]
Dmel_0000529_bsh_brain_specific_homeobox_Source_FlyBase_0000529_HG_83	gi|168000873|ref|XP_001753140.1|	29.73	3e-04	52.4	predicted protein [Physcomitrella patens]
Dmel_0000529_bsh_brain_specific_homeobox_Source_FlyBase_0000529_HG_83	gi|1117385893|ref|XP_019462332.1|	34.29	3e-04	52.8	PREDICTED: uncharacterized protein LOC109361332 isoform X3 [Lupinus angustifolius]
Dmel_0000529_bsh_brain_specific_homeobox_Source_FlyBase_0000529_HG_83	gi|567867395|ref|XP_006426320.1|	45.45	3e-04	52.4	hypothetical protein CICLE_v10026013mg [Citrus clementina]
Dmel_0000529_bsh_brain_specific_homeobox_Source_FlyBase_0000529_HG_83	gi|674860013|emb|CDY69618.1|	27.81	3e-04	52.4	BnaCnng64490D [Brassica napus]
Dmel_0000529_bsh_brain_specific_homeobox_Source_FlyBase_0000529_HG_83	gi|1117370826|ref|XP_019459554.1|	42.03	3e-04	52.0	PREDICTED: homeobox-leucine zipper protein ATHB-12-like isoform X1 [Lupinus angustifolius]
Dmel_0000529_bsh_brain_specific_homeobox_Source_FlyBase_0000529_HG_83	gi|685321255|ref|XP_009150623.1|	27.81	3e-04	52.4	PREDICTED: homeobox-leucine zipper protein ATHB-5-like [Brassica rapa]
Dmel_0000529_bsh_brain_specific_homeobox_Source_FlyBase_0000529_HG_83	gi|568823747|ref|XP_006466270.1|	45.45	3e-04	52.4	PREDICTED: homeobox-leucine zipper protein ATHB-6-like [Citrus sinensis]
Dmel_0000529_bsh_brain_specific_homeobox_Source_FlyBase_0000529_HG_83	gi|1117370830|ref|XP_019459555.1|	42.03	3e-04	51.6	PREDICTED: homeobox-leucine zipper protein ATHB-12-like isoform X2 [Lupinus angustifolius]
Dmel_0000529_bsh_brain_specific_homeobox_Source_FlyBase_0000529_HG_83	gi|1117385887|ref|XP_019462330.1|	34.29	3e-04	52.8	PREDICTED: uncharacterized protein LOC109361332 isoform X1 [Lupinus angustifolius]
Dmel_0000529_bsh_brain_specific_homeobox_Source_FlyBase_0000529_HG_83	gi|1072981194|ref|XP_018441050.1|	33.33	3e-04	52.4	PREDICTED: homeobox-leucine zipper protein ATHB-5 [Raphanus sativus]
Dmel_0000529_bsh_brain_specific_homeobox_Source_FlyBase_0000529_HG_83	gi|1117385891|ref|XP_019462331.1|	34.29	3e-04	52.8	PREDICTED: uncharacterized protein LOC109361332 isoform X2 [Lupinus angustifolius]
Dmel_0000529_bsh_brain_specific_homeobox_Source_FlyBase_0000529_HG_83	gi|1021478716|ref|XP_016181965.1|	40.96	3e-04	52.0	PREDICTED: homeobox-leucine zipper protein ATHB-12-like [Arachis ipaensis]
Dmel_0000529_bsh_brain_specific_homeobox_Source_FlyBase_0000529_HG_83	gi|674866180|emb|CDY67332.1|	27.81	3e-04	52.4	BnaA06g39210D [Brassica napus]
Dmel_0000529_bsh_brain_specific_homeobox_Source_FlyBase_0000529_HG_83	gi|1000945269|ref|XP_002529960.2|	34.33	3e-04	52.0	PREDICTED: LOW QUALITY PROTEIN: homeobox-leucine zipper protein ATHB-7 [Ricinus communis]
Dmel_0000529_bsh_brain_specific_homeobox_Source_FlyBase_0000529_HG_83	gi|1012009996|ref|XP_015947926.1|	40.96	3e-04	52.0	PREDICTED: homeobox-leucine zipper protein ATHB-12-like [Arachis duranensis]
Dmel_0000529_bsh_brain_specific_homeobox_Source_FlyBase_0000529_HG_83	gi|1117306178|ref|XP_019434287.1|	45.76	3e-04	51.6	PREDICTED: homeobox-leucine zipper protein ATHB-12-like [Lupinus angustifolius]
Dmel_0000529_bsh_brain_specific_homeobox_Source_FlyBase_0000529_HG_83	gi|1102717682|gb|OIW16292.1|	32.11	3e-04	52.8	hypothetical protein TanjilG_19008 [Lupinus angustifolius]
Dmel_0000529_bsh_brain_specific_homeobox_Source_FlyBase_0000529_HG_83	gi|27531102|dbj|BAC54164.1|	29.73	3e-04	51.6	homeobox protein Pphb7 long form [Physcomitrella patens]
Dmel_0000529_bsh_brain_specific_homeobox_Source_FlyBase_0000529_HG_83	gi|1063036568|gb|JAT56441.1|	46.27	3e-04	51.6	Homeobox-leucine zipper protein HOX6 [Anthurium amnicola]
Dmel_0000529_bsh_brain_specific_homeobox_Source_FlyBase_0000529_HG_83	gi|45190916|ref|NP_985170.1|	39.71	3e-04	52.4	AER314Wp [Eremothecium gossypii ATCC 10895]
Dmel_0000529_bsh_brain_specific_homeobox_Source_FlyBase_0000529_HG_83	gi|268416836|gb|ACZ05048.1|	42.19	3e-04	51.6	putative homeobox protein 12 [Phytolacca acinosa]
Dmel_0000529_bsh_brain_specific_homeobox_Source_FlyBase_0000529_HG_83	gi|374108395|gb|AEY97302.1|	39.71	3e-04	52.4	FAER314Wp [Eremothecium gossypii FDAG1]
Dmel_0000529_bsh_brain_specific_homeobox_Source_FlyBase_0000529_HG_83	gi|641199624|gb|AIA57938.1|	37.65	4e-04	51.6	homeobox 12 [Jatropha curcas]
Dmel_0000529_bsh_brain_specific_homeobox_Source_FlyBase_0000529_HG_83	gi|566169990|ref|XP_002306291.2|	45.45	4e-04	52.0	hypothetical protein POPTR_0005s07290g [Populus trichocarpa]
Dmel_0000529_bsh_brain_specific_homeobox_Source_FlyBase_0000529_HG_83	gi|1029124694|ref|XP_016740762.1|	45.45	4e-04	51.6	PREDICTED: homeobox-leucine zipper protein ATHB-6-like [Gossypium hirsutum]
Dmel_0000529_bsh_brain_specific_homeobox_Source_FlyBase_0000529_HG_83	gi|566179669|ref|XP_006380403.1|	45.45	4e-04	52.0	hypothetical protein POPTR_0007s05010g [Populus trichocarpa]
Dmel_0000529_bsh_brain_specific_homeobox_Source_FlyBase_0000529_HG_83	gi|764515533|ref|XP_011465283.1|	45.45	4e-04	52.0	PREDICTED: homeobox-leucine zipper protein ATHB-6-like isoform X1 [Fragaria vesca subsp. vesca]
Dmel_0000529_bsh_brain_specific_homeobox_Source_FlyBase_0000529_HG_83	gi|1117476999|ref|XP_019434826.1|	32.11	4e-04	52.4	PREDICTED: homeobox-DDT domain protein RLT1-like isoform X2 [Lupinus angustifolius]
Dmel_0000529_bsh_brain_specific_homeobox_Source_FlyBase_0000529_HG_83	gi|470103473|ref|XP_004288161.1|	45.45	4e-04	52.0	PREDICTED: homeobox-leucine zipper protein ATHB-6-like isoform X2 [Fragaria vesca subsp. vesca]
Dmel_0000529_bsh_brain_specific_homeobox_Source_FlyBase_0000529_HG_83	gi|508700121|gb|EOX92017.1|	45.45	4e-04	52.0	Alanine--glyoxylate aminotransferase 2 isoform 3 [Theobroma cacao]
Dmel_0000529_bsh_brain_specific_homeobox_Source_FlyBase_0000529_HG_83	gi|1137179468|gb|OMO56181.1|	45.45	4e-04	52.0	hypothetical protein CCACVL1_26716 [Corchorus capsularis]
Dmel_0000529_bsh_brain_specific_homeobox_Source_FlyBase_0000529_HG_83	gi|694361395|ref|XP_009360404.1|	48.08	4e-04	52.0	PREDICTED: homeobox-leucine zipper protein HAT5 [Pyrus x bretschneideri]
Dmel_0000529_bsh_brain_specific_homeobox_Source_FlyBase_0000529_HG_83	gi|168040506|ref|XP_001772735.1|	32.74	4e-04	51.6	predicted protein [Physcomitrella patens]
Dmel_0000529_bsh_brain_specific_homeobox_Source_FlyBase_0000529_HG_83	gi|743861233|ref|XP_011031070.1|	45.45	4e-04	52.0	PREDICTED: homeobox-leucine zipper protein ATHB-6-like isoform X1 [Populus euphratica]
Dmel_0000529_bsh_brain_specific_homeobox_Source_FlyBase_0000529_HG_83	gi|763750849|gb|KJB18237.1|	45.45	4e-04	52.0	hypothetical protein B456_003G041500 [Gossypium raimondii]
Dmel_0000529_bsh_brain_specific_homeobox_Source_FlyBase_0000529_HG_83	gi|1095603443|gb|APA20147.1|	45.45	4e-04	52.0	homeobox protein 16 [Populus tomentosa]
Dmel_0000529_bsh_brain_specific_homeobox_Source_FlyBase_0000529_HG_83	gi|508700119|gb|EOX92015.1|	45.45	4e-04	52.0	Alanine--glyoxylate aminotransferase 2 isoform 1 [Theobroma cacao]
Dmel_0000529_bsh_brain_specific_homeobox_Source_FlyBase_0000529_HG_83	gi|1098823497|ref|XP_018818036.1|	40.48	4e-04	52.0	PREDICTED: homeobox-leucine zipper protein ATHB-6-like [Juglans regia]
Dmel_0000529_bsh_brain_specific_homeobox_Source_FlyBase_0000529_HG_83	gi|743826594|ref|XP_011022832.1|	45.45	4e-04	52.0	PREDICTED: homeobox-leucine zipper protein ATHB-6-like [Populus euphratica]
Dmel_0000529_bsh_brain_specific_homeobox_Source_FlyBase_0000529_HG_83	gi|1098774639|ref|XP_018847757.1|	45.45	4e-04	52.0	PREDICTED: homeobox-leucine zipper protein ATHB-6-like [Juglans regia]
Dmel_0000529_bsh_brain_specific_homeobox_Source_FlyBase_0000529_HG_83	gi|502140212|ref|XP_004504111.1|	39.29	4e-04	52.0	PREDICTED: homeobox-leucine zipper protein ATHB-6-like isoform X1 [Cicer arietinum]
Dmel_0000529_bsh_brain_specific_homeobox_Source_FlyBase_0000529_HG_83	gi|1147570915|ref|XP_020089101.1|	45.00	4e-04	51.6	homeobox-leucine zipper protein ATHB-54-like [Ananas comosus]
Dmel_0000529_bsh_brain_specific_homeobox_Source_FlyBase_0000529_HG_83	gi|1117476997|ref|XP_019434822.1|	32.11	4e-04	52.4	PREDICTED: homeobox-DDT domain protein RLT1-like isoform X1 [Lupinus angustifolius]
Dmel_0000529_bsh_brain_specific_homeobox_Source_FlyBase_0000529_HG_83	gi|1137202820|gb|OMO73039.1|	45.45	4e-04	52.0	hypothetical protein COLO4_27297 [Corchorus olitorius]
Dmel_0000529_bsh_brain_specific_homeobox_Source_FlyBase_0000529_HG_83	gi|657968945|ref|XP_008376186.1|	43.28	4e-04	51.6	PREDICTED: homeobox-leucine zipper protein ATHB-12-like [Malus domestica]
Dmel_0000529_bsh_brain_specific_homeobox_Source_FlyBase_0000529_HG_83	gi|1063464190|ref|XP_007047858.2|	45.45	4e-04	52.0	PREDICTED: homeobox-leucine zipper protein ATHB-6 [Theobroma cacao]
Dmel_0000529_bsh_brain_specific_homeobox_Source_FlyBase_0000529_HG_83	gi|1029128046|ref|XP_016742365.1|	45.45	4e-04	52.0	PREDICTED: homeobox-leucine zipper protein ATHB-6-like [Gossypium hirsutum]
Dmel_0000529_bsh_brain_specific_homeobox_Source_FlyBase_0000529_HG_83	gi|1035944240|gb|OAY69293.1|	45.00	4e-04	51.6	Homeobox-leucine zipper protein HAT5 [Ananas comosus]
Dmel_0000529_bsh_brain_specific_homeobox_Source_FlyBase_0000529_HG_83	gi|823139931|ref|XP_012469828.1|	45.45	4e-04	52.0	PREDICTED: homeobox-leucine zipper protein ATHB-6-like [Gossypium raimondii]
Dmel_0000529_bsh_brain_specific_homeobox_Source_FlyBase_0000529_HG_83	gi|763750848|gb|KJB18236.1|	45.45	4e-04	51.6	hypothetical protein B456_003G041500 [Gossypium raimondii]
Dmel_0000529_bsh_brain_specific_homeobox_Source_FlyBase_0000529_HG_83	gi|802673601|ref|XP_012081624.1|	45.45	4e-04	52.0	PREDICTED: homeobox-leucine zipper protein ATHB-6-like [Jatropha curcas]
Dmel_0000529_bsh_brain_specific_homeobox_Source_FlyBase_0000529_HG_83	gi|739106067|emb|CEG03923.1|	40.79	4e-04	49.7	unnamed protein product [Fusarium acuminatum CS5907]
Dmel_0000529_bsh_brain_specific_homeobox_Source_FlyBase_0000529_HG_83	gi|1021583083|ref|XP_016180931.1|	35.96	4e-04	52.0	PREDICTED: homeobox-leucine zipper protein ATHB-6-like [Arachis ipaensis]
Dmel_0000529_bsh_brain_specific_homeobox_Source_FlyBase_0000529_HG_83	gi|474410052|gb|EMS66739.1|	52.17	4e-04	51.6	Homeobox-leucine zipper protein HOX14 [Triticum urartu]
Dmel_0000529_bsh_brain_specific_homeobox_Source_FlyBase_0000529_HG_83	gi|1147602139|ref|XP_020105031.1|	48.15	4e-04	51.2	homeobox-leucine zipper protein HOX12-like isoform X2 [Ananas comosus]
Dmel_0000529_bsh_brain_specific_homeobox_Source_FlyBase_0000529_HG_83	gi|698579412|ref|XP_009777009.1|	45.45	4e-04	52.0	PREDICTED: homeobox-leucine zipper protein ATHB-6-like [Nicotiana sylvestris]
Dmel_0000529_bsh_brain_specific_homeobox_Source_FlyBase_0000529_HG_83	gi|923646669|ref|XP_013643074.1|	37.63	4e-04	51.6	PREDICTED: homeobox-leucine zipper protein ATHB-5-like [Brassica napus]
Dmel_0000529_bsh_brain_specific_homeobox_Source_FlyBase_0000529_HG_83	gi|429345703|gb|AFZ84532.1|	45.45	5e-04	49.3	transcription factor HEX, partial [Populus alba]
Dmel_0000529_bsh_brain_specific_homeobox_Source_FlyBase_0000529_HG_83	gi|1102721902|gb|OIW20400.1|	42.42	5e-04	51.6	hypothetical protein TanjilG_10576 [Lupinus angustifolius]
Dmel_0000529_bsh_brain_specific_homeobox_Source_FlyBase_0000529_HG_83	gi|1035906182|gb|OAY35780.1|	45.45	5e-04	51.6	hypothetical protein MANES_12G129800 [Manihot esculenta]
Dmel_0000529_bsh_brain_specific_homeobox_Source_FlyBase_0000529_HG_83	gi|565395007|ref|XP_006363140.1|	39.44	5e-04	50.8	PREDICTED: homeobox-leucine zipper protein ATHB-40-like [Solanum tuberosum]
Dmel_0000529_bsh_brain_specific_homeobox_Source_FlyBase_0000529_HG_83	gi|1117513864|ref|XP_019442583.1|	33.91	5e-04	51.2	PREDICTED: homeobox-leucine zipper protein HAT5 isoform X4 [Lupinus angustifolius]
Dmel_0000529_bsh_brain_specific_homeobox_Source_FlyBase_0000529_HG_83	gi|22651698|gb|AAM48290.1|	45.45	5e-04	51.6	homeodomain protein Hfi22, partial [Nicotiana tabacum]
Dmel_0000529_bsh_brain_specific_homeobox_Source_FlyBase_0000529_HG_83	gi|270271244|gb|ACZ67152.1|	45.45	5e-04	49.3	transcription factor HEX, partial [Populus deltoides]
Dmel_0000529_bsh_brain_specific_homeobox_Source_FlyBase_0000529_HG_83	gi|823167496|ref|XP_012483678.1|	29.41	5e-04	51.6	PREDICTED: homeobox-leucine zipper protein HAT7-like [Gossypium raimondii]
Dmel_0000529_bsh_brain_specific_homeobox_Source_FlyBase_0000529_HG_83	gi|593332323|ref|XP_007139587.1|	43.48	5e-04	51.2	hypothetical protein PHAVU_008G042200g [Phaseolus vulgaris]
Dmel_0000529_bsh_brain_specific_homeobox_Source_FlyBase_0000529_HG_83	gi|1029009445|ref|XP_016668597.1|	45.45	5e-04	51.6	PREDICTED: homeobox-leucine zipper protein ATHB-6-like [Gossypium hirsutum]
Dmel_0000529_bsh_brain_specific_homeobox_Source_FlyBase_0000529_HG_83	gi|1035947206|gb|OAY71325.1|	48.15	5e-04	50.4	Homeobox-leucine zipper protein HOX14 [Ananas comosus]
Dmel_0000529_bsh_brain_specific_homeobox_Source_FlyBase_0000529_HG_83	gi|255647958|gb|ACU24436.1|	46.43	5e-04	50.1	unknown, partial [Glycine max]
Dmel_0000529_bsh_brain_specific_homeobox_Source_FlyBase_0000529_HG_83	gi|429345701|gb|AFZ84531.1|	45.45	5e-04	49.3	transcription factor HEX, partial [Populus maximowiczii]
Dmel_0000529_bsh_brain_specific_homeobox_Source_FlyBase_0000529_HG_83	gi|116790756|gb|ABK25728.1|	30.34	5e-04	51.2	unknown [Picea sitchensis]
Dmel_0000529_bsh_brain_specific_homeobox_Source_FlyBase_0000529_HG_83	gi|703136947|ref|XP_010106292.1|	40.48	5e-04	51.6	Homeobox-leucine zipper protein ATHB-16 [Morus notabilis]
Dmel_0000529_bsh_brain_specific_homeobox_Source_FlyBase_0000529_HG_83	gi|1012252174|ref|XP_015943923.1|	43.24	5e-04	51.6	PREDICTED: homeobox-leucine zipper protein ATHB-6-like [Arachis duranensis]
Dmel_0000529_bsh_brain_specific_homeobox_Source_FlyBase_0000529_HG_83	gi|1111028401|ref|XP_019265295.1|	45.45	5e-04	51.6	PREDICTED: homeobox-leucine zipper protein ATHB-6-like [Nicotiana attenuata]
Dmel_0000529_bsh_brain_specific_homeobox_Source_FlyBase_0000529_HG_83	gi|224068066|ref|XP_002302659.1|	46.43	5e-04	51.2	homeobox leucine zipper family protein [Populus trichocarpa]
Dmel_0000529_bsh_brain_specific_homeobox_Source_FlyBase_0000529_HG_83	gi|697178232|ref|XP_009598097.1|	45.45	5e-04	51.6	PREDICTED: homeobox-leucine zipper protein ATHB-6-like isoform X1 [Nicotiana tomentosiformis]
Dmel_0000529_bsh_brain_specific_homeobox_Source_FlyBase_0000529_HG_83	gi|1040974920|ref|NP_001315651.1|	40.48	5e-04	51.6	homeobox-leucine zipper protein ATHB-6-like [Malus domestica]
Dmel_0000529_bsh_brain_specific_homeobox_Source_FlyBase_0000529_HG_83	gi|743827825|ref|XP_011023121.1|	46.43	5e-04	50.8	PREDICTED: homeobox-leucine zipper protein ATHB-7-like [Populus euphratica]
Dmel_0000529_bsh_brain_specific_homeobox_Source_FlyBase_0000529_HG_83	gi|1083858559|ref|XP_018625550.1|	45.45	5e-04	51.6	PREDICTED: homeobox-leucine zipper protein ATHB-6-like isoform X2 [Nicotiana tomentosiformis]
Dmel_0000529_bsh_brain_specific_homeobox_Source_FlyBase_0000529_HG_83	gi|763781799|gb|KJB48870.1|	45.45	5e-04	51.2	hypothetical protein B456_008G091100 [Gossypium raimondii]
Dmel_0000529_bsh_brain_specific_homeobox_Source_FlyBase_0000529_HG_83	gi|1117322735|ref|XP_019431006.1|	42.42	5e-04	51.6	PREDICTED: homeobox-leucine zipper protein ATHB-6-like [Lupinus angustifolius]
Dmel_0000529_bsh_brain_specific_homeobox_Source_FlyBase_0000529_HG_83	gi|685303807|ref|XP_009142615.1|	35.29	5e-04	51.2	PREDICTED: homeobox-leucine zipper protein ATHB-7 [Brassica rapa]
Dmel_0000529_bsh_brain_specific_homeobox_Source_FlyBase_0000529_HG_83	gi|734329657|gb|KHN06343.1|	41.79	6e-04	51.2	Homeobox-leucine zipper protein ATHB-7 [Glycine soja]
Dmel_0000529_bsh_brain_specific_homeobox_Source_FlyBase_0000529_HG_83	gi|1024002158|gb|KZV30100.1|	42.25	6e-04	51.2	homeobox-leucine zipper protein ATHB-6-like [Dorcoceras hygrometricum]
Dmel_0000529_bsh_brain_specific_homeobox_Source_FlyBase_0000529_HG_83	gi|1147602141|ref|XP_020105032.1|	48.15	6e-04	50.4	homeobox-leucine zipper protein HOX12-like isoform X3 [Ananas comosus]
Dmel_0000529_bsh_brain_specific_homeobox_Source_FlyBase_0000529_HG_83	gi|1044596760|ref|XP_017435922.1|	43.94	6e-04	50.8	PREDICTED: homeobox-leucine zipper protein ATHB-12-like [Vigna angularis]
Dmel_0000529_bsh_brain_specific_homeobox_Source_FlyBase_0000529_HG_83	gi|823207027|ref|XP_012437230.1|	45.45	6e-04	51.6	PREDICTED: homeobox-leucine zipper protein ATHB-6-like [Gossypium raimondii]
Dmel_0000529_bsh_brain_specific_homeobox_Source_FlyBase_0000529_HG_83	gi|1026060371|ref|XP_016574650.1|	41.43	6e-04	50.8	PREDICTED: homeobox-leucine zipper protein ATHB-12-like [Capsicum annuum]
Dmel_0000529_bsh_brain_specific_homeobox_Source_FlyBase_0000529_HG_83	gi|694321559|ref|XP_009351938.1|	47.37	6e-04	50.8	PREDICTED: homeobox-leucine zipper protein ATHB-7-like [Pyrus x bretschneideri]
Dmel_0000529_bsh_brain_specific_homeobox_Source_FlyBase_0000529_HG_83	gi|1147602137|ref|XP_020105030.1|	48.15	6e-04	51.2	homeobox-leucine zipper protein HOX12-like isoform X1 [Ananas comosus]
Dmel_0000529_bsh_brain_specific_homeobox_Source_FlyBase_0000529_HG_83	gi|1025048748|ref|XP_016447066.1|	46.43	6e-04	51.2	PREDICTED: homeobox-leucine zipper protein ATHB-12-like [Nicotiana tabacum]
Dmel_0000529_bsh_brain_specific_homeobox_Source_FlyBase_0000529_HG_83	gi|1072965011|ref|XP_018493585.1|	35.04	6e-04	51.2	PREDICTED: homeobox-leucine zipper protein ATHB-5-like [Raphanus sativus]
Dmel_0000529_bsh_brain_specific_homeobox_Source_FlyBase_0000529_HG_83	gi|595826046|ref|XP_007205507.1|	45.45	6e-04	51.6	homeobox-leucine zipper protein ATHB-6 isoform X1 [Prunus persica]
Dmel_0000529_bsh_brain_specific_homeobox_Source_FlyBase_0000529_HG_83	gi|802787541|ref|XP_012091954.1|	25.00	6e-04	51.2	PREDICTED: homeobox-leucine zipper protein ATHB-54 [Jatropha curcas]
Dmel_0000529_bsh_brain_specific_homeobox_Source_FlyBase_0000529_HG_83	gi|658006783|ref|XP_008338560.1|	40.48	6e-04	51.6	PREDICTED: homeobox-leucine zipper protein ATHB-6-like [Malus domestica]
Dmel_0000529_bsh_brain_specific_homeobox_Source_FlyBase_0000529_HG_83	gi|719964097|ref|XP_010251668.1|	46.43	6e-04	50.8	PREDICTED: homeobox-leucine zipper protein ATHB-12-like isoform X1 [Nelumbo nucifera]
Dmel_0000529_bsh_brain_specific_homeobox_Source_FlyBase_0000529_HG_83	gi|694400736|ref|XP_009375448.1|	46.43	6e-04	50.8	PREDICTED: homeobox-leucine zipper protein ATHB-12-like [Pyrus x bretschneideri]
Dmel_0000529_bsh_brain_specific_homeobox_Source_FlyBase_0000529_HG_83	gi|593489245|ref|XP_007141490.1|	33.33	6e-04	51.6	hypothetical protein PHAVU_008G200400g [Phaseolus vulgaris]
Dmel_0000529_bsh_brain_specific_homeobox_Source_FlyBase_0000529_HG_83	gi|595826040|ref|XP_007205506.1|	45.45	6e-04	51.2	homeobox-leucine zipper protein ATHB-6 isoform X2 [Prunus persica]
Dmel_0000529_bsh_brain_specific_homeobox_Source_FlyBase_0000529_HG_83	gi|645219318|ref|XP_008235150.1|	45.45	6e-04	51.2	PREDICTED: homeobox-leucine zipper protein ATHB-6-like isoform X1 [Prunus mume]
Dmel_0000529_bsh_brain_specific_homeobox_Source_FlyBase_0000529_HG_83	gi|719964100|ref|XP_010251677.1|	46.43	6e-04	50.8	PREDICTED: homeobox-leucine zipper protein ATHB-12-like isoform X2 [Nelumbo nucifera]
Dmel_0000529_bsh_brain_specific_homeobox_Source_FlyBase_0000529_HG_83	gi|747098991|ref|XP_011097532.1|	40.48	6e-04	51.2	PREDICTED: homeobox-leucine zipper protein ATHB-6 [Sesamum indicum]
Dmel_0000529_bsh_brain_specific_homeobox_Source_FlyBase_0000529_HG_83	gi|1035903847|gb|OAY33446.1|	45.45	6e-04	51.2	hypothetical protein MANES_13G096900 [Manihot esculenta]
Dmel_0000529_bsh_brain_specific_homeobox_Source_FlyBase_0000529_HG_83	gi|828317769|ref|XP_012572245.1|	39.29	6e-04	51.2	PREDICTED: homeobox-leucine zipper protein ATHB-6-like isoform X2 [Cicer arietinum]
Dmel_0000529_bsh_brain_specific_homeobox_Source_FlyBase_0000529_HG_83	gi|312283295|dbj|BAJ34513.1|	50.94	6e-04	48.9	unnamed protein product [Eutrema halophilum]
Dmel_0000529_bsh_brain_specific_homeobox_Source_FlyBase_0000529_HG_83	gi|1004055402|ref|WP_061509666.1|	33.80	6e-04	52.0	hypothetical protein [Endozoicomonas montiporae]
Dmel_0000529_bsh_brain_specific_homeobox_Source_FlyBase_0000529_HG_83	gi|1027090265|ref|XP_016651837.1|	45.45	6e-04	51.2	PREDICTED: homeobox-leucine zipper protein ATHB-6-like isoform X2 [Prunus mume]
Dmel_0000529_bsh_brain_specific_homeobox_Source_FlyBase_0000529_HG_83	gi|697156968|ref|XP_009587238.1|	46.43	6e-04	50.8	PREDICTED: homeobox-leucine zipper protein ATHB-12-like [Nicotiana tomentosiformis]
Dmel_0000529_bsh_brain_specific_homeobox_Source_FlyBase_0000529_HG_83	gi|508716178|gb|EOY08075.1|	32.56	6e-04	50.4	Homeobox-leucine zipper protein ATHB-51 [Theobroma cacao]
Dmel_0000529_bsh_brain_specific_homeobox_Source_FlyBase_0000529_HG_83	gi|296278600|gb|ADH04264.1|	46.43	6e-04	50.8	HB1 [Nicotiana benthamiana]
Dmel_0000529_bsh_brain_specific_homeobox_Source_FlyBase_0000529_HG_83	gi|1098831699|ref|XP_018822320.1|	45.31	7e-04	50.4	PREDICTED: homeobox-leucine zipper protein ATHB-12-like [Juglans regia]
Dmel_0000529_bsh_brain_specific_homeobox_Source_FlyBase_0000529_HG_83	gi|224092950|ref|XP_002309768.1|	34.57	7e-04	49.7	hypothetical protein POPTR_0007s01370g [Populus trichocarpa]
Dmel_0000529_bsh_brain_specific_homeobox_Source_FlyBase_0000529_HG_83	gi|961949543|gb|KTB27568.1|	46.77	7e-04	51.6	hypothetical protein WG66_19859 [Moniliophthora roreri]
Dmel_0000529_bsh_brain_specific_homeobox_Source_FlyBase_0000529_HG_83	gi|691789876|emb|CDO74355.1|	38.89	7e-04	51.6	hypothetical protein BN946_scf184355.g3 [Trametes cinnabarina]
Dmel_0000529_bsh_brain_specific_homeobox_Source_FlyBase_0000529_HG_83	gi|270271242|gb|ACZ67151.1|	45.45	7e-04	48.9	transcription factor HEX, partial [Populus nigra]
Dmel_0000529_bsh_brain_specific_homeobox_Source_FlyBase_0000529_HG_83	gi|409191774|gb|AFV30231.1|	45.76	7e-04	50.8	homeobox-leucine zipper protein [Medicago sativa]
Dmel_0000529_bsh_brain_specific_homeobox_Source_FlyBase_0000529_HG_83	gi|224130632|ref|XP_002320889.1|	46.43	7e-04	50.8	homeobox leucine zipper family protein [Populus trichocarpa]
Dmel_0000529_bsh_brain_specific_homeobox_Source_FlyBase_0000529_HG_83	gi|661894515|emb|CDP01514.1|	45.45	7e-04	51.2	unnamed protein product [Coffea canephora]
Dmel_0000529_bsh_brain_specific_homeobox_Source_FlyBase_0000529_HG_83	gi|1040974926|ref|NP_001315917.1|	47.37	7e-04	50.8	homeobox-leucine zipper protein ATHB-7-like [Malus domestica]
Dmel_0000529_bsh_brain_specific_homeobox_Source_FlyBase_0000529_HG_83	gi|4433048|dbj|BAA21017.1|	37.50	7e-04	49.3	DNA-binding protein, partial [Daucus carota]
Dmel_0000529_bsh_brain_specific_homeobox_Source_FlyBase_0000529_HG_83	gi|1027853785|ref|NP_001311821.1|	46.43	7e-04	50.8	homeobox-leucine zipper protein ATHB-12-like [Nicotiana tabacum]
Dmel_0000529_bsh_brain_specific_homeobox_Source_FlyBase_0000529_HG_83	gi|694381056|ref|XP_009366625.1|	45.61	7e-04	50.8	PREDICTED: homeobox-leucine zipper protein ATHB-12-like [Pyrus x bretschneideri]
Dmel_0000529_bsh_brain_specific_homeobox_Source_FlyBase_0000529_HG_83	gi|698492125|ref|XP_009792428.1|	46.43	7e-04	50.8	PREDICTED: homeobox-leucine zipper protein ATHB-12-like [Nicotiana sylvestris]
Dmel_0000529_bsh_brain_specific_homeobox_Source_FlyBase_0000529_HG_83	gi|923928616|ref|XP_013733151.1|	51.92	7e-04	50.1	PREDICTED: homeobox-leucine zipper protein ATHB-23-like [Brassica napus]
Dmel_0000529_bsh_brain_specific_homeobox_Source_FlyBase_0000529_HG_83	gi|1024056059|gb|KZV53764.1|	42.42	7e-04	51.2	Alanine--glyoxylate aminotransferase 2 isoform 1 [Dorcoceras hygrometricum]
Dmel_0000529_bsh_brain_specific_homeobox_Source_FlyBase_0000529_HG_83	gi|743790427|ref|XP_011038888.1|	46.43	7e-04	50.8	PREDICTED: homeobox-leucine zipper protein ATHB-7 [Populus euphratica]
Dmel_0000529_bsh_brain_specific_homeobox_Source_FlyBase_0000529_HG_83	gi|1035932524|gb|OAY62110.1|	44.64	7e-04	50.8	hypothetical protein MANES_01G242300 [Manihot esculenta]
Dmel_0000529_bsh_brain_specific_homeobox_Source_FlyBase_0000529_HG_83	gi|1035893651|gb|OAY23255.1|	42.42	7e-04	50.8	hypothetical protein MANES_18G063800 [Manihot esculenta]
Dmel_0004862_bap_bagpipe_Source_FlyBase_0004862_HG_83	gi|94185|pir||S12541	33.58	1e-10	73.6	evx1 protein - murine sarcoma virus
Dmel_0004862_bap_bagpipe_Source_FlyBase_0004862_HG_83	gi|1160146710|ref|WP_079396160.1|	51.92	4e-08	60.8	hypothetical protein [Pseudomonas aeruginosa]
Dmel_0004862_bap_bagpipe_Source_FlyBase_0004862_HG_83	gi|1053260936|ref|WP_066017155.1|	39.19	8e-08	63.9	hypothetical protein [Endozoicomonas atrinae]
Dmel_0004862_bap_bagpipe_Source_FlyBase_0004862_HG_83	gi|719987174|ref|XP_010251929.1|	40.00	3e-07	60.8	PREDICTED: homeobox-leucine zipper protein HAT14-like [Nelumbo nucifera]
Dmel_0004862_bap_bagpipe_Source_FlyBase_0004862_HG_83	gi|224456|prf||1105304A	43.94	3e-07	59.7	homeo box gene
Dmel_0004862_bap_bagpipe_Source_FlyBase_0004862_HG_83	gi|527208427|gb|EPS73415.1|	40.00	5e-06	57.4	hypothetical protein M569_01342 [Genlisea aurea]
Dmel_0004862_bap_bagpipe_Source_FlyBase_0004862_HG_83	gi|1024071666|gb|KZV64727.1|	34.07	1e-05	58.2	homeobox-domain-containing protein [Peniophora sp. CONT]
Dmel_0004862_bap_bagpipe_Source_FlyBase_0004862_HG_83	gi|1102788400|ref|XP_019051454.1|	42.42	3e-05	55.1	PREDICTED: homeobox-leucine zipper protein HAT14-like isoform X2 [Nelumbo nucifera]
Dmel_0004862_bap_bagpipe_Source_FlyBase_0004862_HG_83	gi|646303437|gb|KDQ24585.1|	25.79	3e-05	56.2	hypothetical protein PLEOSDRAFT_1011447, partial [Pleurotus ostreatus PC15]
Dmel_0004862_bap_bagpipe_Source_FlyBase_0004862_HG_83	gi|729392061|ref|XP_010552589.1|	39.36	3e-05	56.2	PREDICTED: homeobox-leucine zipper protein ATHB-13-like [Tarenaya hassleriana]
Dmel_0004862_bap_bagpipe_Source_FlyBase_0004862_HG_83	gi|729386861|ref|XP_010551522.1|	35.19	4e-05	55.8	PREDICTED: homeobox-leucine zipper protein ATHB-13 [Tarenaya hassleriana]
Dmel_0004862_bap_bagpipe_Source_FlyBase_0004862_HG_83	gi|1021585997|ref|XP_016182325.1|	28.99	4e-05	54.7	PREDICTED: LOW QUALITY PROTEIN: homeobox-leucine zipper protein HAT7-like [Arachis ipaensis]
Dmel_0004862_bap_bagpipe_Source_FlyBase_0004862_HG_83	gi|751677330|gb|KIM27503.1|	41.67	4e-05	56.2	hypothetical protein M408DRAFT_329958 [Serendipita vermifera MAFF 305830]
Dmel_0004862_bap_bagpipe_Source_FlyBase_0004862_HG_83	gi|312283295|dbj|BAJ34513.1|	37.04	4e-05	53.1	unnamed protein product [Eutrema halophilum]
Dmel_0004862_bap_bagpipe_Source_FlyBase_0004862_HG_83	gi|1103342456|gb|OJA09777.1|	38.64	5e-05	55.8	hypothetical protein AZE42_07222 [Rhizopogon vesiculosus]
Dmel_0004862_bap_bagpipe_Source_FlyBase_0004862_HG_83	gi|473794555|gb|EMS46461.1|	41.89	6e-05	55.1	Homeobox-leucine zipper protein HOX6 [Triticum urartu]
Dmel_0004862_bap_bagpipe_Source_FlyBase_0004862_HG_83	gi|754369174|gb|KIP02043.1|	34.41	6e-05	55.8	homeodomain transcription factor [Phlebiopsis gigantea 11061_1 CR5-6]
Dmel_0004862_bap_bagpipe_Source_FlyBase_0004862_HG_83	gi|1063858020|ref|XP_017988614.1|	44.12	6e-05	55.5	HFL238Wp [Eremothecium sinecaudum]
Dmel_0004862_bap_bagpipe_Source_FlyBase_0004862_HG_83	gi|807758375|ref|XP_012183982.1|	32.28	6e-05	55.8	predicted protein [Fibroporia radiculosa]
Dmel_0004862_bap_bagpipe_Source_FlyBase_0004862_HG_83	gi|914256713|gb|KNZ72113.1|	28.49	6e-05	55.8	hypothetical protein J132_04394 [Termitomyces sp. J132]
Dmel_0004862_bap_bagpipe_Source_FlyBase_0004862_HG_83	gi|983779607|gb|AMB42696.1|	41.89	6e-05	54.3	HDZipI-3 [Triticum aestivum]
Dmel_0004862_bap_bagpipe_Source_FlyBase_0004862_HG_83	gi|326492792|dbj|BAJ90252.1|	35.16	7e-05	55.1	predicted protein [Hordeum vulgare subsp. vulgare]
Dmel_0004862_bap_bagpipe_Source_FlyBase_0004862_HG_83	gi|475578633|gb|EMT18149.1|	41.89	7e-05	54.3	Homeobox-leucine zipper protein HOX6 [Aegilops tauschii]
Dmel_0004862_bap_bagpipe_Source_FlyBase_0004862_HG_83	gi|751002281|gb|KIK44414.1|	38.64	8e-05	55.5	hypothetical protein CY34DRAFT_634996 [Suillus luteus UH-Slu-Lm8-n1]
Dmel_0004862_bap_bagpipe_Source_FlyBase_0004862_HG_83	gi|565434364|ref|XP_006280934.1|	34.55	8e-05	54.7	hypothetical protein CARUB_v10026931mg [Capsella rubella]
Dmel_0004862_bap_bagpipe_Source_FlyBase_0004862_HG_83	gi|727460389|ref|XP_010512033.1|	32.20	8e-05	54.7	PREDICTED: homeobox-leucine zipper protein ATHB-13 [Camelina sativa]
Dmel_0004862_bap_bagpipe_Source_FlyBase_0004862_HG_83	gi|672143495|ref|XP_008795628.1|	38.82	9e-05	53.9	PREDICTED: homeobox-leucine zipper protein HOX12-like [Phoenix dactylifera]
Dmel_0004862_bap_bagpipe_Source_FlyBase_0004862_HG_83	gi|1149767242|ref|XP_020148448.1|	41.89	9e-05	53.9	homeobox-leucine zipper protein HOX6-like [Aegilops tauschii subsp. tauschii]
Dmel_0004862_bap_bagpipe_Source_FlyBase_0004862_HG_83	gi|727479603|ref|XP_010415638.1|	32.74	9e-05	54.7	PREDICTED: homeobox-leucine zipper protein ATHB-13-like [Camelina sativa]
Dmel_0004862_bap_bagpipe_Source_FlyBase_0004862_HG_83	gi|470120959|ref|XP_004296553.1|	33.04	1e-04	54.3	PREDICTED: homeobox-leucine zipper protein ATHB-20-like [Fragaria vesca subsp. vesca]
Dmel_0004862_bap_bagpipe_Source_FlyBase_0004862_HG_83	gi|502132702|ref|XP_004501488.1|	29.75	1e-04	53.9	PREDICTED: homeobox-leucine zipper protein HAT9-like [Cicer arietinum]
Dmel_0004862_bap_bagpipe_Source_FlyBase_0004862_HG_83	gi|1021839061|gb|KZP27308.1|	32.41	1e-04	54.7	homeobox-domain-containing protein [Fibulorhizoctonia sp. CBS 109695]
Dmel_0004862_bap_bagpipe_Source_FlyBase_0004862_HG_83	gi|302761652|ref|XP_002964248.1|	36.05	1e-04	52.0	hypothetical protein SELMODRAFT_81609 [Selaginella moellendorffii]
Dmel_0004862_bap_bagpipe_Source_FlyBase_0004862_HG_83	gi|242036775|ref|XP_002465782.1|	31.45	1e-04	54.3	hypothetical protein SORBIDRAFT_01g045740 [Sorghum bicolor]
Dmel_0004862_bap_bagpipe_Source_FlyBase_0004862_HG_83	gi|754378382|gb|KIP10990.1|	32.08	1e-04	52.4	hypothetical protein PHLGIDRAFT_100262, partial [Phlebiopsis gigantea 11061_1 CR5-6]
Dmel_0004862_bap_bagpipe_Source_FlyBase_0004862_HG_83	gi|187611422|sp|Q7Y0V7.2|ROC6_ORYSJ	37.76	1e-04	55.1	RecName: Full=Homeobox-leucine zipper protein ROC6; AltName: Full=GLABRA 2-like homeobox protein 6; AltName: Full=HD-ZIP protein ROC6; AltName: Full=Homeodomain transcription factor ROC6; AltName: Full=Protein RICE OUTERMOST CELL-SPECIFIC 6
Dmel_0004862_bap_bagpipe_Source_FlyBase_0004862_HG_83	gi|598027067|ref|XP_007342906.1|	41.27	1e-04	52.8	homeobox-domain-containing protein, partial [Auricularia subglabra TFB-10046 SS5]
Dmel_0004862_bap_bagpipe_Source_FlyBase_0004862_HG_83	gi|923928616|ref|XP_013733151.1|	37.04	1e-04	52.8	PREDICTED: homeobox-leucine zipper protein ATHB-23-like [Brassica napus]
Dmel_0004862_bap_bagpipe_Source_FlyBase_0004862_HG_83	gi|657994459|ref|XP_008389534.1|	36.73	2e-04	53.9	PREDICTED: homeobox-leucine zipper protein HAT5 [Malus domestica]
Dmel_0004862_bap_bagpipe_Source_FlyBase_0004862_HG_83	gi|976922366|gb|KVI06807.1|	30.97	2e-04	53.9	Homeobox, conserved site-containing protein, partial [Cynara cardunculus var. scolymus]
Dmel_0004862_bap_bagpipe_Source_FlyBase_0004862_HG_83	gi|1035379488|gb|OAX36224.1|	34.02	2e-04	54.3	homeobox-domain-containing protein [Rhizopogon vinicolor AM-OR11-026]
Dmel_0004862_bap_bagpipe_Source_FlyBase_0004862_HG_83	gi|1039868840|ref|XP_017180759.1|	41.18	2e-04	53.5	PREDICTED: homeobox-leucine zipper protein HAT3 [Malus domestica]
Dmel_0004862_bap_bagpipe_Source_FlyBase_0004862_HG_83	gi|326527745|dbj|BAK08147.1|	41.89	2e-04	53.5	predicted protein, partial [Hordeum vulgare subsp. vulgare]
Dmel_0004862_bap_bagpipe_Source_FlyBase_0004862_HG_83	gi|1045441975|gb|OCF36099.1|	37.10	2e-04	54.3	hypothetical protein I316_01971 [Kwoniella heveanensis BCC8398]
Dmel_0004862_bap_bagpipe_Source_FlyBase_0004862_HG_83	gi|648162707|gb|KDR76406.1|	39.73	2e-04	53.5	hypothetical protein GALMADRAFT_67940, partial [Galerina marginata CBS 339.88]
Dmel_0004862_bap_bagpipe_Source_FlyBase_0004862_HG_83	gi|1147601551|ref|XP_020104720.1|	41.89	2e-04	53.1	homeobox-leucine zipper protein HOX13-like [Ananas comosus]
Dmel_0004862_bap_bagpipe_Source_FlyBase_0004862_HG_83	gi|914979327|ref|XP_013246052.1|	33.98	2e-04	54.3	hypothetical protein K437DRAFT_95032 [Tilletiaria anomala UBC 951]
Dmel_0004862_bap_bagpipe_Source_FlyBase_0004862_HG_83	gi|734428043|gb|KHN44561.1|	38.57	2e-04	52.8	Homeobox-leucine zipper protein HAT3 [Glycine soja]
Dmel_0004862_bap_bagpipe_Source_FlyBase_0004862_HG_83	gi|1045446278|gb|OCF40075.1|	37.10	2e-04	54.3	hypothetical protein I317_06088 [Kwoniella heveanensis CBS 569]
Dmel_0004862_bap_bagpipe_Source_FlyBase_0004862_HG_83	gi|567168604|ref|XP_006398428.1|	37.63	2e-04	53.1	hypothetical protein EUTSA_v10000990mg [Eutrema salsugineum]
Dmel_0004862_bap_bagpipe_Source_FlyBase_0004862_HG_83	gi|1072994526|ref|XP_018448114.1|	37.04	2e-04	53.1	PREDICTED: homeobox-leucine zipper protein ATHB-23 [Raphanus sativus]
Dmel_0004862_bap_bagpipe_Source_FlyBase_0004862_HG_83	gi|922545003|ref|XP_013600291.1|	37.04	2e-04	53.1	PREDICTED: homeobox-leucine zipper protein ATHB-23 [Brassica oleracea var. oleracea]
Dmel_0004862_bap_bagpipe_Source_FlyBase_0004862_HG_83	gi|685348679|ref|XP_009110055.1|	37.04	2e-04	52.8	PREDICTED: homeobox-leucine zipper protein ATHB-23-like [Brassica rapa]
Dmel_0004862_bap_bagpipe_Source_FlyBase_0004862_HG_83	gi|326516528|dbj|BAJ92419.1|	41.89	2e-04	53.1	predicted protein, partial [Hordeum vulgare subsp. vulgare]
Dmel_0004862_bap_bagpipe_Source_FlyBase_0004862_HG_83	gi|827756871|gb|KLO11565.1|	42.62	2e-04	53.9	hypothetical protein SCHPADRAFT_465737 [Schizopora paradoxa]
Dmel_0004862_bap_bagpipe_Source_FlyBase_0004862_HG_83	gi|527292703|gb|EPS93618.1|	44.07	2e-04	52.8	hypothetical protein FOMPIDRAFT_1135811, partial [Fomitopsis pinicola FP-58527 SS1]
Dmel_0004862_bap_bagpipe_Source_FlyBase_0004862_HG_83	gi|695058550|ref|XP_009417594.1|	36.46	3e-04	52.8	PREDICTED: homeobox-leucine zipper protein HOX4-like [Musa acuminata subsp. malaccensis]
Dmel_0004862_bap_bagpipe_Source_FlyBase_0004862_HG_83	gi|674230763|gb|KFK24548.1|	34.58	3e-04	53.1	hypothetical protein AALP_AAs62283U000200 [Arabis alpina]
Dmel_0004862_bap_bagpipe_Source_FlyBase_0004862_HG_83	gi|242205802|ref|XP_002468758.1|	37.62	3e-04	53.9	predicted protein [Postia placenta Mad-698-R]
Dmel_0004862_bap_bagpipe_Source_FlyBase_0004862_HG_83	gi|944267100|gb|KQL31340.1|	42.11	3e-04	52.8	hypothetical protein SETIT_017789mg [Setaria italica]
Dmel_0004862_bap_bagpipe_Source_FlyBase_0004862_HG_83	gi|1070963703|gb|OEL29418.1|	39.02	3e-04	53.1	Homeobox-leucine zipper protein HOX21 [Dichanthelium oligosanthes]
Dmel_0004862_bap_bagpipe_Source_FlyBase_0004862_HG_83	gi|630356569|ref|XP_007867585.1|	41.38	3e-04	53.5	hypothetical protein GLOTRDRAFT_62830 [Gloeophyllum trabeum ATCC 11539]
Dmel_0004862_bap_bagpipe_Source_FlyBase_0004862_HG_83	gi|1011348427|ref|WP_062262302.1|	34.02	3e-04	52.8	hypothetical protein [Endozoicomonas arenosclerae]
Dmel_0004862_bap_bagpipe_Source_FlyBase_0004862_HG_83	gi|595768426|ref|XP_007262756.1|	43.55	3e-04	53.5	hypothetical protein FOMMEDRAFT_102289 [Fomitiporia mediterranea MF3/22]
Dmel_0004862_bap_bagpipe_Source_FlyBase_0004862_HG_83	gi|353241025|emb|CCA72865.1|	36.99	3e-04	53.5	related to homeodomain transcription factor-Laccaria bicolor [Serendipita indica DSM 11827]
Dmel_0004862_bap_bagpipe_Source_FlyBase_0004862_HG_83	gi|1142632007|gb|ONM01070.1|	38.30	3e-04	52.8	Homeobox-leucine zipper protein ATHB-6 [Zea mays]
Dmel_0004862_bap_bagpipe_Source_FlyBase_0004862_HG_83	gi|751839579|emb|CEL59773.1|	35.16	3e-04	53.5	hypothetical protein RSOLAG1IB_03707 [Rhizoctonia solani AG-1 IB]
Dmel_0004862_bap_bagpipe_Source_FlyBase_0004862_HG_83	gi|751839579|emb|CEL59773.1|	37.29	0.052	46.6	hypothetical protein RSOLAG1IB_03707 [Rhizoctonia solani AG-1 IB]
Dmel_0004862_bap_bagpipe_Source_FlyBase_0004862_HG_83	gi|1043285430|gb|OBZ72668.1|	40.62	3e-04	53.5	Homeobox protein CDX-2 [Grifola frondosa]
Dmel_0004862_bap_bagpipe_Source_FlyBase_0004862_HG_83	gi|565489941|ref|XP_006302610.1|	28.95	3e-04	52.8	hypothetical protein CARUB_v10020715mg [Capsella rubella]
Dmel_0004862_bap_bagpipe_Source_FlyBase_0004862_HG_83	gi|242082439|ref|XP_002445988.1|	42.11	3e-04	51.2	hypothetical protein SORBIDRAFT_07g029150 [Sorghum bicolor]
Dmel_0004862_bap_bagpipe_Source_FlyBase_0004862_HG_83	gi|924123782|emb|CUA69367.1|	30.65	3e-04	53.5	hypothetical protein RSOLAG22IIIB_03890 [Rhizoctonia solani]
Dmel_0004862_bap_bagpipe_Source_FlyBase_0004862_HG_83	gi|924123782|emb|CUA69367.1|	35.59	0.14	45.4	hypothetical protein RSOLAG22IIIB_03890 [Rhizoctonia solani]
Dmel_0004862_bap_bagpipe_Source_FlyBase_0004862_HG_83	gi|674237631|gb|KFK30396.1|	31.36	3e-04	52.4	hypothetical protein AALP_AA7G255800 [Arabis alpina]
Dmel_0004862_bap_bagpipe_Source_FlyBase_0004862_HG_83	gi|1102772162|ref|XP_010265395.2|	39.13	3e-04	52.0	PREDICTED: homeobox-leucine zipper protein HAT22-like [Nelumbo nucifera]
Dmel_0004862_bap_bagpipe_Source_FlyBase_0004862_HG_83	gi|1024078512|gb|KZV71444.1|	28.57	3e-04	53.1	homeobox-domain-containing protein [Peniophora sp. CONT]
Dmel_0004862_bap_bagpipe_Source_FlyBase_0004862_HG_83	gi|514730982|ref|XP_004957072.1|	39.19	4e-04	52.4	PREDICTED: homeobox-leucine zipper protein HOX4-like [Setaria italica]
Dmel_0004862_bap_bagpipe_Source_FlyBase_0004862_HG_83	gi|670358983|ref|XP_008668033.1|	38.30	4e-04	52.8	putative homeobox DNA-binding and leucine zipper domain family protein isoform X1 [Zea mays]
Dmel_0004862_bap_bagpipe_Source_FlyBase_0004862_HG_83	gi|460365001|ref|XP_004228394.1|	28.68	4e-04	52.0	PREDICTED: homeobox-leucine zipper protein ATHB-13 isoform X2 [Solanum lycopersicum]
Dmel_0004862_bap_bagpipe_Source_FlyBase_0004862_HG_83	gi|7415624|dbj|BAA93465.1|	35.48	4e-04	52.8	homeobox protein PpHB6 [Physcomitrella patens]
Dmel_0004862_bap_bagpipe_Source_FlyBase_0004862_HG_83	gi|1024064788|gb|KZV58763.1|	31.48	4e-04	52.4	homeobox-leucine zipper protein ATHB-13 [Dorcoceras hygrometricum]
Dmel_0004862_bap_bagpipe_Source_FlyBase_0004862_HG_83	gi|226502724|ref|NP_001141777.1|	38.30	4e-04	52.4	putative homeobox DNA-binding and leucine zipper domain family protein [Zea mays]
Dmel_0004862_bap_bagpipe_Source_FlyBase_0004862_HG_83	gi|514732365|ref|XP_004957413.1|	35.58	4e-04	53.5	PREDICTED: homeobox-leucine zipper protein ROC6-like [Setaria italica]
Dmel_0004862_bap_bagpipe_Source_FlyBase_0004862_HG_83	gi|527201434|gb|EPS68550.1|	40.26	4e-04	52.0	hypothetical protein M569_06225 [Genlisea aurea]
Dmel_0004862_bap_bagpipe_Source_FlyBase_0004862_HG_83	gi|514821733|ref|XP_004985543.1|	39.02	4e-04	52.8	PREDICTED: homeobox-leucine zipper protein HOX21 isoform X2 [Setaria italica]
Dmel_0004862_bap_bagpipe_Source_FlyBase_0004862_HG_83	gi|930315448|gb|ALF46606.1|	35.71	4e-04	52.8	HD-ZIP protein, partial [Chrysanthemum x morifolium]
Dmel_0004862_bap_bagpipe_Source_FlyBase_0004862_HG_83	gi|567148100|ref|XP_006415983.1|	37.04	4e-04	52.4	hypothetical protein EUTSA_v10008487mg [Eutrema salsugineum]
Dmel_0004862_bap_bagpipe_Source_FlyBase_0004862_HG_83	gi|443916290|gb|ELU37413.1|	40.54	4e-04	53.5	homeodomain transcription factor [Rhizoctonia solani AG-1 IA]
Dmel_0004862_bap_bagpipe_Source_FlyBase_0004862_HG_83	gi|1104552948|ref|XP_019069724.1|	28.68	4e-04	52.0	PREDICTED: homeobox-leucine zipper protein ATHB-13 isoform X1 [Solanum lycopersicum]
Dmel_0004862_bap_bagpipe_Source_FlyBase_0004862_HG_83	gi|763763114|gb|KJB30368.1|	29.75	4e-04	51.6	hypothetical protein B456_005G139600 [Gossypium raimondii]
Dmel_0004862_bap_bagpipe_Source_FlyBase_0004862_HG_83	gi|694361279|ref|XP_009360370.1|	39.47	4e-04	52.4	PREDICTED: homeobox-leucine zipper protein ATHB-13 [Pyrus x bretschneideri]
Dmel_0004862_bap_bagpipe_Source_FlyBase_0004862_HG_83	gi|955723713|ref|XP_014661213.1|	39.02	4e-04	52.8	PREDICTED: homeobox-leucine zipper protein HOX21 isoform X1 [Setaria italica]
Dmel_0004862_bap_bagpipe_Source_FlyBase_0004862_HG_83	gi|1044596760|ref|XP_017435922.1|	40.24	5e-04	52.0	PREDICTED: homeobox-leucine zipper protein ATHB-12-like [Vigna angularis]
Dmel_0004862_bap_bagpipe_Source_FlyBase_0004862_HG_83	gi|1023270953|gb|KZT65862.1|	44.07	5e-04	53.1	homeobox-domain-containing protein [Daedalea quercina L-15889]
Dmel_0004862_bap_bagpipe_Source_FlyBase_0004862_HG_83	gi|1026060371|ref|XP_016574650.1|	41.46	5e-04	51.6	PREDICTED: homeobox-leucine zipper protein ATHB-12-like [Capsicum annuum]
Dmel_0004862_bap_bagpipe_Source_FlyBase_0004862_HG_83	gi|1012261427|ref|XP_015946190.1|	30.58	5e-04	52.4	PREDICTED: homeobox-leucine zipper protein HAT7-like isoform X1 [Arachis duranensis]
Dmel_0004862_bap_bagpipe_Source_FlyBase_0004862_HG_83	gi|1026773863|gb|OAE33021.1|	38.24	5e-04	52.0	hypothetical protein AXG93_1913s1230 [Marchantia polymorpha subsp. polymorpha]
Dmel_0004862_bap_bagpipe_Source_FlyBase_0004862_HG_83	gi|751172113|gb|KIL58171.1|	35.79	5e-04	52.8	hypothetical protein M378DRAFT_15741 [Amanita muscaria Koide BX008]
Dmel_0004862_bap_bagpipe_Source_FlyBase_0004862_HG_83	gi|1147621576|ref|XP_020114857.1|	42.11	5e-04	53.1	homeobox-leucine zipper protein ROC5-like isoform X1 [Ananas comosus]
Dmel_0004862_bap_bagpipe_Source_FlyBase_0004862_HG_83	gi|751713760|gb|KIM62783.1|	43.10	5e-04	52.8	hypothetical protein SCLCIDRAFT_793812 [Scleroderma citrinum Foug A]
Dmel_0004862_bap_bagpipe_Source_FlyBase_0004862_HG_83	gi|672134548|ref|XP_008790926.1|	40.26	5e-04	52.0	PREDICTED: homeobox-leucine zipper protein HOX20-like [Phoenix dactylifera]
Dmel_0004862_bap_bagpipe_Source_FlyBase_0004862_HG_83	gi|1012261431|ref|XP_015946191.1|	30.58	5e-04	52.4	PREDICTED: homeobox-leucine zipper protein HAT7-like isoform X2 [Arachis duranensis]
Dmel_0004862_bap_bagpipe_Source_FlyBase_0004862_HG_83	gi|1147621578|ref|XP_020114859.1|	42.11	5e-04	53.1	homeobox-leucine zipper protein ROC5-like isoform X2 [Ananas comosus]
Dmel_0004862_bap_bagpipe_Source_FlyBase_0004862_HG_83	gi|119331580|gb|ABL63116.1|	35.96	5e-04	52.0	DNA-binding protein, partial [Catharanthus roseus]
Dmel_0004862_bap_bagpipe_Source_FlyBase_0004862_HG_83	gi|752355940|gb|KIO14984.1|	43.10	5e-04	52.8	hypothetical protein M404DRAFT_929271 [Pisolithus tinctorius Marx 270]
Dmel_0004862_bap_bagpipe_Source_FlyBase_0004862_HG_83	gi|1099126525|gb|JAU58013.1|	37.04	5e-04	52.0	Homeobox-leucine zipper protein ATHB-23 [Noccaea caerulescens]
Dmel_0004862_bap_bagpipe_Source_FlyBase_0004862_HG_83	gi|1024111704|gb|KZW02865.1|	43.10	5e-04	52.8	hypothetical protein EXIGLDRAFT_374945 [Exidia glandulosa HHB12029]
Dmel_0004862_bap_bagpipe_Source_FlyBase_0004862_HG_83	gi|1137210785|gb|OMO79235.1|	38.27	5e-04	52.0	hypothetical protein CCACVL1_13817 [Corchorus capsularis]
Dmel_0004862_bap_bagpipe_Source_FlyBase_0004862_HG_83	gi|731339323|ref|XP_010680788.1|	29.55	5e-04	52.0	PREDICTED: homeobox-leucine zipper protein HAT22 [Beta vulgaris subsp. vulgaris]
Dmel_0004862_bap_bagpipe_Source_FlyBase_0004862_HG_83	gi|1147621580|ref|XP_020114860.1|	42.11	6e-04	52.8	homeobox-leucine zipper protein ROC6-like isoform X3 [Ananas comosus]
Dmel_0004862_bap_bagpipe_Source_FlyBase_0004862_HG_83	gi|1142625054|gb|ONL94116.1|	37.80	6e-04	50.8	Homeobox-transcription factor 102 [Zea mays]
Dmel_0004862_bap_bagpipe_Source_FlyBase_0004862_HG_83	gi|573940512|ref|XP_006652658.1|	32.50	6e-04	52.8	PREDICTED: homeobox-leucine zipper protein ROC4 [Oryza brachyantha]
Dmel_0004862_bap_bagpipe_Source_FlyBase_0004862_HG_83	gi|590649775|ref|XP_007032488.1|	35.19	6e-04	52.0	PREDICTED: homeobox-leucine zipper protein ATHB-20 [Theobroma cacao]
Dmel_0004862_bap_bagpipe_Source_FlyBase_0004862_HG_83	gi|1035965053|gb|OAY85373.1|	42.11	6e-04	52.8	Homeobox-leucine zipper protein ANTHOCYANINLESS 2 [Ananas comosus]
Dmel_0004862_bap_bagpipe_Source_FlyBase_0004862_HG_83	gi|1099235513|gb|JAU79382.1|	37.04	6e-04	51.6	Homeobox-leucine zipper protein ATHB-23 [Noccaea caerulescens]
Dmel_0004862_bap_bagpipe_Source_FlyBase_0004862_HG_83	gi|1098988945|gb|JAU30168.1|	37.04	6e-04	51.6	Homeobox-leucine zipper protein ATHB-23, partial [Noccaea caerulescens]
Dmel_0004862_bap_bagpipe_Source_FlyBase_0004862_HG_83	gi|923881720|ref|XP_013712922.1|	38.75	6e-04	50.8	PREDICTED: homeobox-leucine zipper protein ATHB-17-like isoform X1 [Brassica napus]
Dmel_0004862_bap_bagpipe_Source_FlyBase_0004862_HG_83	gi|923124177|ref|XP_013755557.1|	37.93	6e-04	52.8	Phox2 [Thecamonas trahens ATCC 50062]
Dmel_0004862_bap_bagpipe_Source_FlyBase_0004862_HG_83	gi|992163333|gb|KXG25736.1|	42.11	6e-04	51.2	hypothetical protein SORBI_007G226600 [Sorghum bicolor]
Dmel_0004862_bap_bagpipe_Source_FlyBase_0004862_HG_83	gi|514713296|ref|XP_004952725.1|	33.73	6e-04	52.0	PREDICTED: homeobox-leucine zipper protein HOX7-like [Setaria italica]
Dmel_0004862_bap_bagpipe_Source_FlyBase_0004862_HG_83	gi|992163332|gb|KXG25735.1|	42.11	6e-04	51.2	hypothetical protein SORBI_007G226600 [Sorghum bicolor]
Dmel_0004862_bap_bagpipe_Source_FlyBase_0004862_HG_83	gi|646388263|gb|KDQ53116.1|	41.38	6e-04	52.8	hypothetical protein JAAARDRAFT_435587 [Jaapia argillacea MUCL 33604]
Dmel_0004862_bap_bagpipe_Source_FlyBase_0004862_HG_83	gi|1109216688|ref|XP_019182808.1|	39.13	6e-04	52.0	PREDICTED: homeobox-leucine zipper protein HAT22-like [Ipomoea nil]
Dmel_0004862_bap_bagpipe_Source_FlyBase_0004862_HG_83	gi|702341326|ref|XP_010056406.1|	36.71	6e-04	52.0	PREDICTED: homeobox-leucine zipper protein ATHB-4 [Eucalyptus grandis]
Dmel_0004862_bap_bagpipe_Source_FlyBase_0004862_HG_83	gi|923881724|ref|XP_013712923.1|	38.75	6e-04	50.8	PREDICTED: homeobox-leucine zipper protein ATHB-17-like isoform X2 [Brassica napus]
Dmel_0004862_bap_bagpipe_Source_FlyBase_0004862_HG_83	gi|1098900907|gb|JAU08942.1|	37.04	6e-04	51.6	Homeobox-leucine zipper protein ATHB-23, partial [Noccaea caerulescens]
Dmel_0004862_bap_bagpipe_Source_FlyBase_0004862_HG_83	gi|217072526|gb|ACJ84623.1|	39.47	6e-04	51.6	unknown, partial [Medicago truncatula]
Dmel_0004862_bap_bagpipe_Source_FlyBase_0004862_HG_83	gi|1023194788|gb|KZS92353.1|	40.32	6e-04	52.0	homeobox-domain-containing protein, partial [Sistotremastrum niveocremeum HHB9708]
Dmel_0004862_bap_bagpipe_Source_FlyBase_0004862_HG_83	gi|659107131|ref|XP_008453538.1|	28.78	6e-04	51.6	PREDICTED: homeobox-leucine zipper protein HOX18-like [Cucumis melo]
Dmel_0004862_bap_bagpipe_Source_FlyBase_0004862_HG_83	gi|1070915580|gb|OEL17189.1|	37.84	6e-04	51.2	putative homeobox-leucine zipper protein HOX26 [Dichanthelium oligosanthes]
Dmel_0004862_bap_bagpipe_Source_FlyBase_0004862_HG_83	gi|1147591407|ref|XP_020099545.1|	35.37	7e-04	51.2	homeobox-leucine zipper protein HAT14-like [Ananas comosus]
Dmel_0004862_bap_bagpipe_Source_FlyBase_0004862_HG_83	gi|1137178082|gb|OMO55233.1|	38.27	7e-04	51.2	hypothetical protein COLO4_36115 [Corchorus olitorius]
Dmel_0004862_bap_bagpipe_Source_FlyBase_0004862_HG_83	gi|902145096|gb|KNA04943.1|	26.95	7e-04	52.0	hypothetical protein SOVF_194980 [Spinacia oleracea]
Dmel_0004862_bap_bagpipe_Source_FlyBase_0004862_HG_83	gi|1029020937|ref|XP_016674312.1|	38.27	7e-04	51.6	PREDICTED: homeobox-leucine zipper protein HAT7-like [Gossypium hirsutum]
Dmel_0004862_bap_bagpipe_Source_FlyBase_0004862_HG_83	gi|1142858104|gb|ONM56588.1|	42.86	7e-04	52.4	Homeodomain leucine zipper family IV protein [Zea mays]
Dmel_0004862_bap_bagpipe_Source_FlyBase_0004862_HG_83	gi|1070959905|gb|OEL28310.1|	40.30	7e-04	52.0	Homeobox-leucine zipper protein HOX7 [Dichanthelium oligosanthes]
Dmel_0004862_bap_bagpipe_Source_FlyBase_0004862_HG_83	gi|920711752|gb|KOM53001.1|	40.24	7e-04	51.2	hypothetical protein LR48_Vigan09g166000 [Vigna angularis]
Dmel_0004862_bap_bagpipe_Source_FlyBase_0004862_HG_83	gi|728848758|gb|KHG28201.1|	38.27	7e-04	51.6	Homeobox-leucine zipper ATHB-20 -like protein [Gossypium arboreum]
Dmel_0004862_bap_bagpipe_Source_FlyBase_0004862_HG_83	gi|326581036|gb|ADZ96470.1|	34.02	7e-04	52.0	HD-Zip subfamily I trancription factor [Helianthus annuus]
Dmel_0004862_bap_bagpipe_Source_FlyBase_0004862_HG_83	gi|1045371548|dbj|GAU41705.1|	39.47	7e-04	49.7	hypothetical protein TSUD_369090, partial [Trifolium subterraneum]
Dmel_0004862_bap_bagpipe_Source_FlyBase_0004862_HG_83	gi|944265874|gb|KQL30114.1|	33.73	7e-04	51.6	hypothetical protein SETIT_019736mg, partial [Setaria italica]
Dmel_0004862_bap_bagpipe_Source_FlyBase_0004862_HG_83	gi|645169011|gb|AIB06013.1|	42.11	7e-04	52.8	HB transcription factor, partial [Zea mays]
Dmel_0004862_bap_bagpipe_Source_FlyBase_0004862_HG_83	gi|527182640|gb|EPS57454.1|	38.96	7e-04	50.4	hypothetical protein M569_17363, partial [Genlisea aurea]
Dmel_0004862_bap_bagpipe_Source_FlyBase_0004862_HG_83	gi|1050577601|ref|XP_017609830.1|	38.27	7e-04	51.6	PREDICTED: homeobox-leucine zipper protein HAT7-like [Gossypium arboreum]
Dmel_0004862_bap_bagpipe_Source_FlyBase_0004862_HG_83	gi|747049924|ref|XP_011071017.1|	38.16	7e-04	51.6	PREDICTED: homeobox-leucine zipper protein ATHB-13 [Sesamum indicum]
Dmel_0004862_bap_bagpipe_Source_FlyBase_0004862_HG_83	gi|1142858103|gb|ONM56587.1|	42.86	7e-04	52.4	Homeodomain leucine zipper family IV protein [Zea mays]
Dmel_0004862_bap_bagpipe_Source_FlyBase_0004862_HG_83	gi|1101813873|ref|XP_019002645.1|	35.48	8e-04	52.4	hypothetical protein I203_04431 [Kwoniella mangroviensis CBS 8507]
Dmel_0004862_bap_bagpipe_Source_FlyBase_0004862_HG_83	gi|823155575|ref|XP_012477717.1|	33.33	8e-04	49.7	PREDICTED: homeobox-leucine zipper protein ATHB-6-like, partial [Gossypium raimondii]
Dmel_0004862_bap_bagpipe_Source_FlyBase_0004862_HG_83	gi|924121708|emb|CUA70875.1|	30.58	8e-04	52.4	Homeobox protein NOBOX [Rhizoctonia solani]
Dmel_0004862_bap_bagpipe_Source_FlyBase_0004862_HG_83	gi|823167496|ref|XP_012483678.1|	38.27	8e-04	51.6	PREDICTED: homeobox-leucine zipper protein HAT7-like [Gossypium raimondii]
Dmel_0004862_bap_bagpipe_Source_FlyBase_0004862_HG_83	gi|162462506|ref|NP_001105125.1|	42.11	8e-04	52.4	outer cell layer 3 [Zea mays]
Dmel_0004862_bap_bagpipe_Source_FlyBase_0004862_HG_83	gi|1002250138|ref|XP_015629266.1|	39.74	8e-04	52.0	PREDICTED: homeobox-leucine zipper protein HOX21 [Oryza sativa Japonica Group]
Dmel_0004862_bap_bagpipe_Source_FlyBase_0004862_HG_83	gi|1142858107|gb|ONM56591.1|	42.11	8e-04	52.4	Homeodomain leucine zipper family IV protein [Zea mays]
Dmel_0004862_bap_bagpipe_Source_FlyBase_0004862_HG_83	gi|549886|gb|AAA56901.1|	36.96	8e-04	50.8	homeobox protein, partial [Arabidopsis thaliana]
Dmel_0004862_bap_bagpipe_Source_FlyBase_0004862_HG_83	gi|1070888389|gb|OEL13981.1|	38.95	8e-04	51.6	Homeobox-leucine zipper protein HOX8 [Dichanthelium oligosanthes]
Dmel_0004862_bap_bagpipe_Source_FlyBase_0004862_HG_83	gi|747058268|ref|XP_011075470.1|	38.16	8e-04	51.6	PREDICTED: homeobox-leucine zipper protein ATHB-13-like [Sesamum indicum]
Dmel_0004862_bap_bagpipe_Source_FlyBase_0004862_HG_83	gi|345193173|tpg|DAA34952.1|	42.11	8e-04	52.4	TPA_exp: homeodomain leucine zipper family IV protein [Zea mays]
Dmel_0004862_bap_bagpipe_Source_FlyBase_0004862_HG_83	gi|471908845|emb|CCO28203.1|	33.67	8e-04	52.4	hypothetical protein BN14_02196 [Rhizoctonia solani AG-1 IB]
Dmel_0004862_bap_bagpipe_Source_FlyBase_0004862_HG_83	gi|471908845|emb|CCO28203.1|	37.29	0.085	46.2	hypothetical protein BN14_02196 [Rhizoctonia solani AG-1 IB]
Dmel_0004862_bap_bagpipe_Source_FlyBase_0004862_HG_83	gi|1002299665|ref|XP_015613231.1|	45.59	8e-04	51.6	PREDICTED: homeobox-leucine zipper protein HOX8 [Oryza sativa Japonica Group]
Dmel_0004862_bap_bagpipe_Source_FlyBase_0004862_HG_83	gi|1031986083|ref|NP_001313679.1|	38.27	8e-04	51.6	homeobox-leucine zipper protein HAT7-like [Gossypium hirsutum]
Dmel_0004862_bap_bagpipe_Source_FlyBase_0004862_HG_83	gi|1147556927|ref|XP_020111205.1|	39.47	8e-04	51.6	homeobox-leucine zipper protein ATHB-13-like [Ananas comosus]
Dmel_0004862_bap_bagpipe_Source_FlyBase_0004862_HG_83	gi|749899199|gb|KIJ66768.1|	39.68	8e-04	52.4	hypothetical protein HYDPIDRAFT_108701 [Hydnomerulius pinastri MD-312]
Dmel_0004862_bap_bagpipe_Source_FlyBase_0004862_HG_83	gi|1142858105|gb|ONM56589.1|	42.11	8e-04	52.4	Homeodomain leucine zipper family IV protein [Zea mays]
Dmel_0004862_bap_bagpipe_Source_FlyBase_0004862_HG_83	gi|661895725|emb|CDP00303.1|	38.16	8e-04	51.6	unnamed protein product [Coffea canephora]
Dmel_0004862_bap_bagpipe_Source_FlyBase_0004862_HG_83	gi|527203337|gb|EPS69830.1|	45.45	8e-04	49.3	hypothetical protein M569_04938, partial [Genlisea aurea]
Dmel_0004862_bap_bagpipe_Source_FlyBase_0004862_HG_83	gi|108706411|gb|ABF94206.1|	39.74	8e-04	51.6	DNA-binding protein, putative, expressed [Oryza sativa Japonica Group]
Dmel_0004862_bap_bagpipe_Source_FlyBase_0004862_HG_83	gi|502158637|ref|XP_004511225.1|	40.79	8e-04	51.6	PREDICTED: homeobox-leucine zipper protein ATHB-13-like [Cicer arietinum]
Dmel_0004862_bap_bagpipe_Source_FlyBase_0004862_HG_83	gi|113631958|dbj|BAF25639.1|	44.83	8e-04	49.3	Os09g0526300, partial [Oryza sativa Japonica Group]
Dmel_0004862_bap_bagpipe_Source_FlyBase_0004862_HG_83	gi|922335518|ref|XP_013445749.1|	39.47	9e-04	51.2	homeobox leucine zipper ATHB-like protein [Medicago truncatula]
Dmel_0004862_bap_bagpipe_Source_FlyBase_0004862_HG_83	gi|31339105|dbj|BAC77159.1|	44.83	9e-04	49.3	GL2-type homeodomain protein, partial [Oryza sativa Japonica Group]
Dmel_0004862_bap_bagpipe_Source_FlyBase_0004862_HG_83	gi|923833331|ref|XP_013698338.1|	38.37	9e-04	51.2	PREDICTED: homeobox-leucine zipper protein HAT2 [Brassica napus]
Dmel_0004862_bap_bagpipe_Source_FlyBase_0004862_HG_83	gi|218184416|gb|EEC66843.1|	45.59	9e-04	51.6	hypothetical protein OsI_33316 [Oryza sativa Indica Group]
Dmel_0004862_bap_bagpipe_Source_FlyBase_0004862_HG_83	gi|1102532830|ref|XP_019048642.1|	33.85	9e-04	52.4	hypothetical protein I302_02415 [Kwoniella bestiolae CBS 10118]
Dmel_0004862_bap_bagpipe_Source_FlyBase_0004862_HG_83	gi|168033004|ref|XP_001769007.1|	37.36	9e-04	51.6	predicted protein [Physcomitrella patens]
Dmel_0004862_bap_bagpipe_Source_FlyBase_0004862_HG_83	gi|19920110|gb|AAM08542.1|AC079935_14	45.59	9e-04	51.6	Putative homeodomain leucine zipper protein [Oryza sativa Japonica Group]
Dmel_0004862_bap_bagpipe_Source_FlyBase_0004862_HG_83	gi|729455244|ref|XP_010524329.1|	40.24	9e-04	51.2	PREDICTED: homeobox-leucine zipper protein HAT7 [Tarenaya hassleriana]
Dmel_0004862_bap_bagpipe_Source_FlyBase_0004862_HG_83	gi|125585080|gb|EAZ25744.1|	39.74	0.001	51.6	hypothetical protein OsJ_09581 [Oryza sativa Japonica Group]
Dmel_0004862_bap_bagpipe_Source_FlyBase_0004862_HG_83	gi|1149823710|ref|XP_020169950.1|	42.47	0.001	51.2	homeobox-leucine zipper protein HOX25-like [Aegilops tauschii subsp. tauschii]
Dmel_0004862_bap_bagpipe_Source_FlyBase_0004862_HG_83	gi|685325953|ref|XP_009101427.1|	38.37	0.001	51.2	PREDICTED: homeobox-leucine zipper protein HAT2 [Brassica rapa]
Dmel_0004862_bap_bagpipe_Source_FlyBase_0004862_HG_83	gi|1098822870|ref|XP_018817708.1|	38.16	0.001	51.2	PREDICTED: homeobox-leucine zipper protein ATHB-13-like isoform X2 [Juglans regia]
Dmel_0004862_bap_bagpipe_Source_FlyBase_0004862_HG_83	gi|1098822868|ref|XP_018817707.1|	38.16	0.001	51.2	PREDICTED: homeobox-leucine zipper protein ATHB-13-like isoform X1 [Juglans regia]
Dmel_0004862_bap_bagpipe_Source_FlyBase_0004862_HG_83	gi|1073019670|ref|XP_018461133.1|	38.37	0.001	51.2	PREDICTED: homeobox-leucine zipper protein HAT2 [Raphanus sativus]
Dmel_0004862_bap_bagpipe_Source_FlyBase_0004862_HG_83	gi|749881573|gb|KIJ51105.1|	39.68	0.001	52.0	hypothetical protein M422DRAFT_224555 [Sphaerobolus stellatus SS14]
Dmel_0004862_bap_bagpipe_Source_FlyBase_0004862_HG_83	gi|475433466|gb|EMT01252.1|	42.47	0.001	51.2	hypothetical protein F775_52266 [Aegilops tauschii]
Dmel_0004862_bap_bagpipe_Source_FlyBase_0004862_HG_83	gi|388520429|gb|AFK48276.1|	31.11	0.001	50.4	unknown [Medicago truncatula]
Dmel_0004862_bap_bagpipe_Source_FlyBase_0004862_HG_83	gi|1079414959|ref|XP_018515064.1|	38.75	0.001	50.1	PREDICTED: homeobox-leucine zipper protein ATHB-17-like [Brassica rapa]
Dmel_0004862_bap_bagpipe_Source_FlyBase_0004862_HG_83	gi|769806307|ref|XP_006849161.2|	38.57	0.001	50.8	PREDICTED: homeobox-leucine zipper protein HOX6 [Amborella trichopoda]
Dmel_0004862_bap_bagpipe_Source_FlyBase_0004862_HG_83	gi|242214743|ref|XP_002473192.1|	39.71	0.001	52.0	predicted protein [Postia placenta Mad-698-R]
Dmel_0004862_bap_bagpipe_Source_FlyBase_0004862_HG_83	gi|1142858106|gb|ONM56590.1|	42.11	0.001	52.0	Homeodomain leucine zipper family IV protein [Zea mays]
Dmel_0004862_bap_bagpipe_Source_FlyBase_0004862_HG_83	gi|75129564|sp|Q6V9S9.1|HOX8_ORYSI	45.59	0.001	51.2	RecName: Full=Homeobox-leucine zipper protein HOX8; AltName: Full=HD-ZIP protein HOX8; AltName: Full=Homeodomain transcription factor HOX8; AltName: Full=OsHox8
Dmel_0004862_bap_bagpipe_Source_FlyBase_0004862_HG_83	gi|1018855647|dbj|GAT60903.1|	30.91	0.001	52.0	U1 snRNP 70K protein [Mycena chlorophos]
Dmel_0004862_bap_bagpipe_Source_FlyBase_0004862_HG_83	gi|923865066|ref|XP_013707771.1|	42.03	0.001	51.2	PREDICTED: homeobox-leucine zipper protein HAT2-like [Brassica napus]
Dmel_0004862_bap_bagpipe_Source_FlyBase_0004862_HG_83	gi|1032277856|gb|OAO92184.1|	42.03	0.001	51.2	HAT2 [Arabidopsis thaliana]
Dmel_0004862_bap_bagpipe_Source_FlyBase_0004862_HG_83	gi|473777270|gb|EMS45974.1|	36.05	0.001	50.8	Homeobox-leucine zipper protein HOX12 [Triticum urartu]
Dmel_0004862_bap_bagpipe_Source_FlyBase_0004862_HG_83	gi|674237896|gb|KFK30661.1|	30.34	0.001	51.6	hypothetical protein AALP_AA6G011000 [Arabis alpina]
Dmel_0004862_bap_bagpipe_Source_FlyBase_0004862_HG_83	gi|48057626|gb|AAT39949.1|	33.68	0.001	49.7	Homeobox-leucine zipper protein HAT7, putative, partial [Solanum demissum]
Dmel_0004862_bap_bagpipe_Source_FlyBase_0004862_HG_83	gi|1098791301|ref|XP_018857022.1|	38.16	0.001	51.2	PREDICTED: homeobox-leucine zipper protein ATHB-13-like [Juglans regia]
Dmel_0004862_bap_bagpipe_Source_FlyBase_0004862_HG_83	gi|255558168|ref|XP_002520111.1|	33.68	0.001	51.2	PREDICTED: homeobox-leucine zipper protein ATHB-13 [Ricinus communis]
Dmel_0004862_bap_bagpipe_Source_FlyBase_0004862_HG_83	gi|720082013|ref|XP_010242462.1|	41.79	0.001	50.4	PREDICTED: homeobox-leucine zipper protein HAT14-like isoform X1 [Nelumbo nucifera]
Dmel_0004862_bap_bagpipe_Source_FlyBase_0004862_HG_83	gi|326516084|dbj|BAJ88065.1|	42.47	0.001	51.2	predicted protein [Hordeum vulgare subsp. vulgare]
Dmel_0004862_bap_bagpipe_Source_FlyBase_0004862_HG_83	gi|1162531283|ref|XP_007216284.2|	38.16	0.001	51.2	homeobox-leucine zipper protein ATHB-20 [Prunus persica]
Dmel_0004862_bap_bagpipe_Source_FlyBase_0004862_HG_83	gi|1070928684|gb|OEL19782.1|	34.62	0.001	52.0	Homeobox-leucine zipper protein ROC6 [Dichanthelium oligosanthes]
Dmel_0004862_bap_bagpipe_Source_FlyBase_0004862_HG_83	gi|1000779400|gb|KXN70628.1|	33.33	0.001	51.6	hypothetical protein CONCODRAFT_78748 [Conidiobolus coronatus NRRL 28638]
Dmel_0004862_bap_bagpipe_Source_FlyBase_0004862_HG_83	gi|727534099|ref|XP_010441471.1|	37.63	0.001	51.2	PREDICTED: homeobox-leucine zipper protein HAT2 [Camelina sativa]
Dmel_0004862_bap_bagpipe_Source_FlyBase_0004862_HG_83	gi|15238078|ref|NP_199548.1|	42.03	0.001	51.2	Homeobox-leucine zipper protein 4 (HB-4) / HD-ZIP protein [Arabidopsis thaliana]
Dmel_0004862_bap_bagpipe_Source_FlyBase_0004862_HG_83	gi|658309800|ref|NP_001280996.1|	38.16	0.001	51.2	homeobox-leucine zipper protein ATHB-13-like [Malus domestica]
Dmel_0004862_bap_bagpipe_Source_FlyBase_0004862_HG_83	gi|729293388|ref|XP_010532854.1|	39.51	0.001	51.2	PREDICTED: homeobox-leucine zipper protein ATHB-13-like [Tarenaya hassleriana]
Dmel_0004862_bap_bagpipe_Source_FlyBase_0004862_HG_83	gi|215458609|gb|EEB93423.1|	41.67	0.001	49.3	hypothetical protein MPER_07921 [Moniliophthora perniciosa FA553]
Dmel_0004862_bap_bagpipe_Source_FlyBase_0004862_HG_83	gi|1149779657|ref|XP_020152926.1|	39.74	0.001	50.4	homeobox-leucine zipper protein HOX24-like [Aegilops tauschii subsp. tauschii]
Dmel_0004862_bap_bagpipe_Source_FlyBase_0004862_HG_83	gi|727575217|ref|XP_010460239.1|	36.84	0.001	50.8	PREDICTED: homeobox-leucine zipper protein ATHB-23-like [Camelina sativa]
Dmel_0004862_bap_bagpipe_Source_FlyBase_0004862_HG_83	gi|672117480|ref|XP_008781928.1|	39.34	0.001	50.4	PREDICTED: homeobox-leucine zipper protein HAT22-like [Phoenix dactylifera]
Dmel_0004862_bap_bagpipe_Source_FlyBase_0004862_HG_83	gi|113205186|gb|AAT39931.2|	34.44	0.001	49.7	Homeobox-leucine zipper protein HAT7, putative [Solanum demissum]
Dmel_0004862_bap_bagpipe_Source_FlyBase_0004862_HG_83	gi|1098927911|gb|JAU13084.1|	33.33	0.001	50.8	Homeobox-leucine zipper protein ATHB-13 [Noccaea caerulescens]
Dmel_0004862_bap_bagpipe_Source_FlyBase_0004862_HG_83	gi|645249425|ref|XP_008230746.1|	38.16	0.001	51.2	PREDICTED: homeobox-leucine zipper protein ATHB-20-like [Prunus mume]
Dmel_0004862_bap_bagpipe_Source_FlyBase_0004862_HG_83	gi|1045467041|gb|OCF59733.1|	33.87	0.001	52.0	hypothetical protein L486_02406 [Kwoniella mangroviensis CBS 10435]
Dmel_0004862_bap_bagpipe_Source_FlyBase_0004862_HG_83	gi|1072942279|ref|XP_018481701.1|	38.75	0.001	50.1	PREDICTED: homeobox-leucine zipper protein ATHB-17-like [Raphanus sativus]
Dmel_0004862_bap_bagpipe_Source_FlyBase_0004862_HG_83	gi|827755636|gb|KLO10361.1|	42.37	0.001	51.2	homeobox-domain-containing protein [Schizopora paradoxa]
Dmel_0004862_bap_bagpipe_Source_FlyBase_0004862_HG_83	gi|727497602|ref|XP_010424912.1|	36.59	0.001	50.1	PREDICTED: homeobox-leucine zipper protein ATHB-17 isoform X3 [Camelina sativa]
Dmel_0004862_bap_bagpipe_Source_FlyBase_0004862_HG_83	gi|1149725917|ref|XP_020188842.1|	37.66	0.001	51.2	homeobox-leucine zipper protein HOX21-like isoform X2 [Aegilops tauschii subsp. tauschii]
Dmel_0004862_bap_bagpipe_Source_FlyBase_0004862_HG_83	gi|920716586|gb|KOM56674.1|	32.00	0.001	51.2	hypothetical protein LR48_Vigan10g256600 [Vigna angularis]
Dmel_0004862_bap_bagpipe_Source_FlyBase_0004862_HG_83	gi|727497598|ref|XP_010424910.1|	36.59	0.001	50.1	PREDICTED: homeobox-leucine zipper protein ATHB-17 isoform X1 [Camelina sativa]
Dmel_0004862_bap_bagpipe_Source_FlyBase_0004862_HG_83	gi|1109107456|ref|XP_010494967.2|	42.03	0.001	51.2	PREDICTED: homeobox-leucine zipper protein HAT2 [Camelina sativa]
Dmel_0004862_bap_bagpipe_Source_FlyBase_0004862_HG_83	gi|297790925|ref|XP_002863347.1|	42.03	0.001	50.8	hypothetical protein ARALYDRAFT_494245 [Arabidopsis lyrata subsp. lyrata]
Dmel_0004862_bap_bagpipe_Source_FlyBase_0004862_HG_83	gi|1026017655|ref|XP_016537388.1|	37.68	0.001	51.2	PREDICTED: homeobox-leucine zipper protein HOX11-like [Capsicum annuum]
Dmel_0004862_bap_bagpipe_Source_FlyBase_0004862_HG_83	gi|727620994|ref|XP_010481337.1|	37.63	0.001	50.8	PREDICTED: homeobox-leucine zipper protein HAT2 [Camelina sativa]
Dmel_0004862_bap_bagpipe_Source_FlyBase_0004862_HG_83	gi|848894990|ref|XP_012847536.1|	32.97	0.001	50.8	PREDICTED: homeobox-leucine zipper protein ATHB-13 [Erythranthe guttata]
Dmel_0004862_bap_bagpipe_Source_FlyBase_0004862_HG_83	gi|224099733|ref|XP_002311597.1|	40.00	0.001	50.8	homeobox-leucine zipper family protein [Populus trichocarpa]
Dmel_0004862_bap_bagpipe_Source_FlyBase_0004862_HG_83	gi|743785725|ref|XP_011025872.1|	40.00	0.001	50.8	PREDICTED: homeobox-leucine zipper protein ATHB-13-like [Populus euphratica]
Dmel_0004862_bap_bagpipe_Source_FlyBase_0004862_HG_83	gi|297817734|ref|XP_002876750.1|	36.59	0.001	49.7	hypothetical protein ARALYDRAFT_346639 [Arabidopsis lyrata subsp. lyrata]
Dmel_0004862_bap_bagpipe_Source_FlyBase_0004862_HG_83	gi|527201220|gb|EPS68404.1|	40.54	0.001	48.5	hypothetical protein M569_06366, partial [Genlisea aurea]
Dmel_0004862_bap_bagpipe_Source_FlyBase_0004862_HG_83	gi|599094252|ref|XP_007378897.1|	26.51	0.001	51.6	hypothetical protein PUNSTDRAFT_123737 [Punctularia strigosozonata HHB-11173 SS5]
Dmel_0004862_bap_bagpipe_Source_FlyBase_0004862_HG_83	gi|3171739|emb|CAA06728.1|	34.34	0.001	50.8	homeodomain leucine zipper protein [Craterostigma plantagineum]
Dmel_0004862_bap_bagpipe_Source_FlyBase_0004862_HG_83	gi|721614076|ref|XP_010227405.1|	37.35	0.001	49.7	PREDICTED: homeobox-leucine zipper protein HOX18-like [Brachypodium distachyon]
Dmel_0004862_bap_bagpipe_Source_FlyBase_0004862_HG_83	gi|187609454|sp|A2XD08.2|HOX21_ORYSI	39.74	0.001	51.2	RecName: Full=Homeobox-leucine zipper protein HOX21; AltName: Full=HD-ZIP protein HOX21; AltName: Full=Homeodomain transcription factor HOX21; AltName: Full=OsHox21
Dmel_0004862_bap_bagpipe_Source_FlyBase_0004862_HG_83	gi|697168038|ref|XP_009592889.1|	40.58	0.001	50.8	PREDICTED: homeobox-leucine zipper protein HAT22-like [Nicotiana tomentosiformis]
Dmel_0004862_bap_bagpipe_Source_FlyBase_0004862_HG_83	gi|1099009535|gb|JAU37379.1|	38.27	0.001	49.7	Homeobox-leucine zipper protein ATHB-17 [Noccaea caerulescens]
Dmel_0004862_bap_bagpipe_Source_FlyBase_0004862_HG_83	gi|976925017|gb|KVI08936.1|	31.64	0.001	50.8	Homeobox, conserved site-containing protein, partial [Cynara cardunculus var. scolymus]
Dmel_0004862_bap_bagpipe_Source_FlyBase_0004862_HG_83	gi|1098950949|gb|JAU21084.1|	38.27	0.001	49.7	Homeobox-leucine zipper protein ATHB-17 [Noccaea caerulescens]
Dmel_0004862_bap_bagpipe_Source_FlyBase_0004862_HG_83	gi|1150103388|ref|XP_020237796.1|	30.15	0.002	50.4	homeobox-leucine zipper protein HAT7-like isoform X1 [Cajanus cajan]
Dmel_0004862_bap_bagpipe_Source_FlyBase_0004862_HG_83	gi|672168907|ref|XP_008804470.1|	37.80	0.002	50.8	PREDICTED: homeobox-leucine zipper protein ATHB-13-like [Phoenix dactylifera]
Dmel_0004862_bap_bagpipe_Source_FlyBase_0004862_HG_83	gi|1149725915|ref|XP_020188841.1|	37.66	0.002	50.8	homeobox-leucine zipper protein HOX21-like isoform X1 [Aegilops tauschii subsp. tauschii]
Dmel_0004862_bap_bagpipe_Source_FlyBase_0004862_HG_83	gi|1124117845|gb|OKY68289.1|	39.68	0.002	51.2	Homeobox protein 10 [Phlebia centrifuga]
Dmel_0004862_bap_bagpipe_Source_FlyBase_0004862_HG_83	gi|125542579|gb|EAY88718.1|	39.74	0.002	50.8	hypothetical protein OsI_10193 [Oryza sativa Indica Group]
Dmel_0004862_bap_bagpipe_Source_FlyBase_0004862_HG_83	gi|750968253|gb|KIK25079.1|	43.10	0.002	50.4	hypothetical protein PISMIDRAFT_97497, partial [Pisolithus microcarpus 441]
Dmel_0004862_bap_bagpipe_Source_FlyBase_0004862_HG_83	gi|1040840664|ref|XP_017233701.1|	31.13	0.002	50.8	PREDICTED: homeobox protein Hox-B2a-like [Daucus carota subsp. sativus]
Dmel_0004862_bap_bagpipe_Source_FlyBase_0004862_HG_83	gi|1149705009|ref|XP_020178635.1|	33.33	0.002	51.6	homeobox-leucine zipper protein ROC5-like [Aegilops tauschii subsp. tauschii]
Dmel_0004862_bap_bagpipe_Source_FlyBase_0004862_HG_83	gi|565492974|ref|XP_006304126.1|	36.84	0.002	50.4	hypothetical protein CARUB_v10010076mg [Capsella rubella]
Dmel_0004862_bap_bagpipe_Source_FlyBase_0004862_HG_83	gi|242049914|ref|XP_002462701.1|	38.78	0.002	51.6	hypothetical protein SORBIDRAFT_02g030470 [Sorghum bicolor]
Dmel_0004862_bap_bagpipe_Source_FlyBase_0004862_HG_83	gi|983779625|gb|AMB42697.1|	41.98	0.002	50.1	HDZipI-4 [Triticum aestivum]
Dmel_0004862_bap_bagpipe_Source_FlyBase_0004862_HG_83	gi|721679758|ref|XP_010238133.1|	40.79	0.002	50.8	PREDICTED: homeobox-leucine zipper protein HOX25 [Brachypodium distachyon]
Dmel_0004862_bap_bagpipe_Source_FlyBase_0004862_HG_83	gi|219560132|gb|ACL27274.1|	40.58	0.002	50.4	homeodomain leucine-zipper 1 [Nicotiana benthamiana]
Dmel_0004862_bap_bagpipe_Source_FlyBase_0004862_HG_83	gi|646301751|gb|KDQ22902.1|	27.70	0.002	50.8	hypothetical protein PLEOSDRAFT_163788 [Pleurotus ostreatus PC15]
Dmel_0001170_H2_0_Homeodomain_protein_2_0_Source_FlyBase_0001170_HG_83	gi|1053260936|ref|WP_066017155.1|	52.54	2e-07	62.8	hypothetical protein [Endozoicomonas atrinae]
Dmel_0001170_H2_0_Homeodomain_protein_2_0_Source_FlyBase_0001170_HG_83	gi|1160146710|ref|WP_079396160.1|	56.00	7e-07	57.4	hypothetical protein [Pseudomonas aeruginosa]
Dmel_0001170_H2_0_Homeodomain_protein_2_0_Source_FlyBase_0001170_HG_83	gi|94185|pir||S12541	46.43	9e-07	61.2	evx1 protein - murine sarcoma virus
Dmel_0001170_H2_0_Homeodomain_protein_2_0_Source_FlyBase_0001170_HG_83	gi|224456|prf||1105304A	36.25	3e-05	53.9	homeo box gene
Dmel_0001170_H2_0_Homeodomain_protein_2_0_Source_FlyBase_0001170_HG_83	gi|379645233|gb|AFD04440.1|	41.54	3e-05	57.0	Yhp2 [Cryptococcus neoformans var. grubii]
Dmel_0001170_H2_0_Homeodomain_protein_2_0_Source_FlyBase_0001170_HG_83	gi|799343628|ref|XP_012052806.1|	41.54	4e-05	56.6	hypothetical protein CNAG_01858 [Cryptococcus neoformans var. grubii H99]
Dmel_0001170_H2_0_Homeodomain_protein_2_0_Source_FlyBase_0001170_HG_83	gi|1101794742|ref|XP_018991496.1|	44.44	1e-04	55.5	hypothetical protein L202_05940 [Cryptococcus amylolentus CBS 6039]
Dmel_0001170_H2_0_Homeodomain_protein_2_0_Source_FlyBase_0001170_HG_83	gi|1045446278|gb|OCF40075.1|	39.19	1e-04	55.5	hypothetical protein I317_06088 [Kwoniella heveanensis CBS 569]
Dmel_0001170_H2_0_Homeodomain_protein_2_0_Source_FlyBase_0001170_HG_83	gi|951071939|ref|XP_014491444.1|	37.50	2e-04	53.5	PREDICTED: homeobox-leucine zipper protein ATHB-12-like [Vigna radiata var. radiata]
Dmel_0001170_H2_0_Homeodomain_protein_2_0_Source_FlyBase_0001170_HG_83	gi|672134548|ref|XP_008790926.1|	33.94	2e-04	53.9	PREDICTED: homeobox-leucine zipper protein HOX20-like [Phoenix dactylifera]
Dmel_0001170_H2_0_Homeodomain_protein_2_0_Source_FlyBase_0001170_HG_83	gi|522072523|ref|WP_020583732.1|	38.60	2e-04	53.1	hypothetical protein [Endozoicomonas elysicola]
Dmel_0001170_H2_0_Homeodomain_protein_2_0_Source_FlyBase_0001170_HG_83	gi|1045441975|gb|OCF36099.1|	39.19	2e-04	54.3	hypothetical protein I316_01971 [Kwoniella heveanensis BCC8398]
Dmel_0001170_H2_0_Homeodomain_protein_2_0_Source_FlyBase_0001170_HG_83	gi|1101813873|ref|XP_019002645.1|	40.98	2e-04	54.3	hypothetical protein I203_04431 [Kwoniella mangroviensis CBS 8507]
Dmel_0001170_H2_0_Homeodomain_protein_2_0_Source_FlyBase_0001170_HG_83	gi|1045467041|gb|OCF59733.1|	39.34	3e-04	53.9	hypothetical protein L486_02406 [Kwoniella mangroviensis CBS 10435]
Dmel_0001170_H2_0_Homeodomain_protein_2_0_Source_FlyBase_0001170_HG_83	gi|1102532830|ref|XP_019048642.1|	40.98	4e-04	53.9	hypothetical protein I302_02415 [Kwoniella bestiolae CBS 10118]
Dmel_0001170_H2_0_Homeodomain_protein_2_0_Source_FlyBase_0001170_HG_83	gi|1032295993|gb|OAP10319.1|	32.08	4e-04	52.0	HB21 [Arabidopsis thaliana]
Dmel_0001170_H2_0_Homeodomain_protein_2_0_Source_FlyBase_0001170_HG_83	gi|125605524|gb|EAZ44560.1|	36.00	4e-04	51.2	hypothetical protein OsJ_29180 [Oryza sativa Japonica Group]
Dmel_0001170_H2_0_Homeodomain_protein_2_0_Source_FlyBase_0001170_HG_83	gi|631245557|ref|XP_007917700.1|	30.08	5e-04	53.1	putative homeobox domain-containing protein [Phaeoacremonium minimum UCRPA7]
Dmel_0001170_H2_0_Homeodomain_protein_2_0_Source_FlyBase_0001170_HG_83	gi|266265608|dbj|BAI49293.1|	36.99	6e-04	51.6	homeodomain leucine zipper protein class 1 [Hordeum vulgare subsp. vulgare]
Dmel_0001170_H2_0_Homeodomain_protein_2_0_Source_FlyBase_0001170_HG_83	gi|187609447|sp|A2Z0Q0.1|HOX25_ORYSI	36.00	6e-04	52.0	RecName: Full=Homeobox-leucine zipper protein HOX25; AltName: Full=HD-ZIP protein HOX25; AltName: Full=Homeodomain transcription factor HOX25; AltName: Full=OsHox25
Dmel_0001170_H2_0_Homeodomain_protein_2_0_Source_FlyBase_0001170_HG_83	gi|1062139917|gb|ODN86604.1|	38.36	7e-04	52.8	hypothetical protein L203_03851, partial [Cryptococcus depauperatus CBS 7841]
Dmel_0001170_H2_0_Homeodomain_protein_2_0_Source_FlyBase_0001170_HG_83	gi|1063016916|gb|JAT46615.1|	40.00	8e-04	52.0	Homeobox-leucine zipper protein ATHB-16 [Anthurium amnicola]
Dmel_0001170_H2_0_Homeodomain_protein_2_0_Source_FlyBase_0001170_HG_83	gi|937932921|dbj|BAT07836.1|	36.00	8e-04	50.8	Os09g0379600 [Oryza sativa Japonica Group]
Dmel_0001170_H2_0_Homeodomain_protein_2_0_Source_FlyBase_0001170_HG_83	gi|597904880|ref|XP_007299739.1|	30.47	8e-04	52.4	homeobox-domain-containing protein [Stereum hirsutum FP-91666 SS1]
Dmel_0001170_H2_0_Homeodomain_protein_2_0_Source_FlyBase_0001170_HG_83	gi|1062157807|gb|ODO04413.1|	38.36	8e-04	52.8	hypothetical protein L204_00772 [Cryptococcus depauperatus CBS 7855]
Dmel_0001170_H2_0_Homeodomain_protein_2_0_Source_FlyBase_0001170_HG_83	gi|1045917849|gb|OCH94896.1|	45.00	0.001	51.6	homeobox-domain-containing protein [Obba rivulosa]
Dmel_0001170_H2_0_Homeodomain_protein_2_0_Source_FlyBase_0001170_HG_83	gi|944242769|gb|KQL07077.1|	36.00	0.002	51.6	hypothetical protein SETIT_004904mg [Setaria italica]
Dmel_0001170_H2_0_Homeodomain_protein_2_0_Source_FlyBase_0001170_HG_83	gi|835974530|ref|XP_012701492.1|	36.00	0.002	51.6	PREDICTED: homeobox-leucine zipper protein ROC9 [Setaria italica]
Dmel_0001170_H2_0_Homeodomain_protein_2_0_Source_FlyBase_0001170_HG_83	gi|222623084|gb|EEE57216.1|	28.37	0.002	51.2	hypothetical protein OsJ_07182 [Oryza sativa Japonica Group]
Dmel_0001170_H2_0_Homeodomain_protein_2_0_Source_FlyBase_0001170_HG_83	gi|1002243881|ref|XP_015626174.1|	28.37	0.002	50.4	PREDICTED: homeobox-leucine zipper protein HOX7 isoform X1 [Oryza sativa Japonica Group]
Dmel_0001170_H2_0_Homeodomain_protein_2_0_Source_FlyBase_0001170_HG_83	gi|187609450|sp|A2X674.2|HOX7_ORYSI	28.37	0.002	50.4	RecName: Full=Homeobox-leucine zipper protein HOX7; AltName: Full=HD-ZIP protein HOX7; AltName: Full=Homeodomain transcription factor HOX7; AltName: Full=OsHox7
Dmel_0001170_H2_0_Homeodomain_protein_2_0_Source_FlyBase_0001170_HG_83	gi|751833958|emb|CEL58837.1|	37.14	0.002	51.2	Homeobox protein HD-10 OS=Encephalitozoon cuniculi (strain GB-M1) GN=HD-10 PE=4 SV=1 [Rhizoctonia solani AG-1 IB]
Dmel_0001170_H2_0_Homeodomain_protein_2_0_Source_FlyBase_0001170_HG_83	gi|953359231|gb|AAW46157.2|	42.59	0.003	50.8	hypothetical protein CNK01980 [Cryptococcus neoformans var. neoformans JEC21]
Dmel_0001170_H2_0_Homeodomain_protein_2_0_Source_FlyBase_0001170_HG_83	gi|1002243883|ref|XP_015626175.1|	28.37	0.003	50.1	PREDICTED: homeobox-leucine zipper protein HOX7 isoform X2 [Oryza sativa Japonica Group]
Dmel_0001170_H2_0_Homeodomain_protein_2_0_Source_FlyBase_0001170_HG_83	gi|242049134|ref|XP_002462311.1|	46.81	0.003	50.1	hypothetical protein SORBIDRAFT_02g023650 [Sorghum bicolor]
Dmel_0001170_H2_0_Homeodomain_protein_2_0_Source_FlyBase_0001170_HG_83	gi|661884741|emb|CDP11610.1|	34.18	0.003	48.5	unnamed protein product [Coffea canephora]
Dmel_0001170_H2_0_Homeodomain_protein_2_0_Source_FlyBase_0001170_HG_83	gi|1147560154|ref|XP_020083619.1|	36.76	0.004	49.3	homeobox-leucine zipper protein HOX24-like [Ananas comosus]
Dmel_0001170_H2_0_Homeodomain_protein_2_0_Source_FlyBase_0001170_HG_83	gi|685305685|ref|XP_009143572.1|	39.44	0.004	48.1	PREDICTED: homeobox-leucine zipper protein ATHB-22 [Brassica rapa]
Dmel_0001170_H2_0_Homeodomain_protein_2_0_Source_FlyBase_0001170_HG_83	gi|297823473|ref|XP_002879619.1|	38.36	0.004	48.1	predicted protein [Arabidopsis lyrata subsp. lyrata]
Dmel_0001170_H2_0_Homeodomain_protein_2_0_Source_FlyBase_0001170_HG_83	gi|1072974089|ref|XP_018437400.1|	32.08	0.004	48.9	PREDICTED: homeobox-leucine zipper protein ATHB-21-like isoform X1 [Raphanus sativus]
Dmel_0001170_H2_0_Homeodomain_protein_2_0_Source_FlyBase_0001170_HG_83	gi|666402129|gb|KEY67856.1|	34.33	0.004	50.1	hypothetical protein S7711_04994 [Stachybotrys chartarum IBT 7711]
Dmel_0001170_H2_0_Homeodomain_protein_2_0_Source_FlyBase_0001170_HG_83	gi|667720572|gb|KFA62870.1|	34.33	0.005	50.1	hypothetical protein S40285_02237 [Stachybotrys chlorohalonata IBT 40285]
Dmel_0001170_H2_0_Homeodomain_protein_2_0_Source_FlyBase_0001170_HG_83	gi|46390365|dbj|BAD15830.1|	28.37	0.005	49.3	putative homeodomain leucine zipper protein [Oryza sativa Japonica Group]
Dmel_0001170_H2_0_Homeodomain_protein_2_0_Source_FlyBase_0001170_HG_83	gi|1002298178|ref|XP_015612509.1|	30.93	0.005	49.3	PREDICTED: homeobox-leucine zipper protein HOX4 [Oryza sativa Japonica Group]
Dmel_0001170_H2_0_Homeodomain_protein_2_0_Source_FlyBase_0001170_HG_83	gi|661879706|emb|CDP16586.1|	32.91	0.005	47.8	unnamed protein product [Coffea canephora]
Dmel_0001170_H2_0_Homeodomain_protein_2_0_Source_FlyBase_0001170_HG_83	gi|222641753|gb|EEE69885.1|	30.93	0.005	49.3	hypothetical protein OsJ_29706 [Oryza sativa Japonica Group]
Dmel_0001170_H2_0_Homeodomain_protein_2_0_Source_FlyBase_0001170_HG_83	gi|667518510|gb|KFA47909.1|	34.33	0.005	50.1	hypothetical protein S40293_05164, partial [Stachybotrys chartarum IBT 40293]
Dmel_0001170_H2_0_Homeodomain_protein_2_0_Source_FlyBase_0001170_HG_83	gi|1070938689|gb|OEL22453.1|	35.45	0.006	50.1	Homeobox-leucine zipper protein ROC9 [Dichanthelium oligosanthes]
Dmel_0001170_H2_0_Homeodomain_protein_2_0_Source_FlyBase_0001170_HG_83	gi|5006859|gb|AAD37700.1|AF145731_1	28.37	0.006	48.9	homeodomain leucine zipper protein, partial [Oryza sativa Indica Group]
Dmel_0001170_H2_0_Homeodomain_protein_2_0_Source_FlyBase_0001170_HG_83	gi|827064365|ref|XP_008093719.1|	28.80	0.006	49.7	homeobox domain-containing protein [Colletotrichum graminicola M1.001]
Dmel_0001170_H2_0_Homeodomain_protein_2_0_Source_FlyBase_0001170_HG_83	gi|33943624|gb|AAQ55491.1|	28.37	0.006	48.9	homeodomain leucine-zipper protein Hox7 [Oryza sativa Indica Group]
Dmel_0001170_H2_0_Homeodomain_protein_2_0_Source_FlyBase_0001170_HG_83	gi|1002869304|ref|XP_015696875.1|	31.96	0.006	48.9	PREDICTED: homeobox-leucine zipper protein HOX4 isoform X1 [Oryza brachyantha]
Dmel_0001170_H2_0_Homeodomain_protein_2_0_Source_FlyBase_0001170_HG_83	gi|1102212743|ref|XP_019033227.1|	42.42	0.007	49.7	hypothetical protein L198_02706 [Tsuchiyaea wingfieldii CBS 7118]
Dmel_0001170_H2_0_Homeodomain_protein_2_0_Source_FlyBase_0001170_HG_83	gi|470517414|ref|XP_004353204.1|	34.57	0.007	48.9	homeobox domain containing protein [Acanthamoeba castellanii str. Neff]
Dmel_0001170_H2_0_Homeodomain_protein_2_0_Source_FlyBase_0001170_HG_83	gi|473777270|gb|EMS45974.1|	35.62	0.008	48.5	Homeobox-leucine zipper protein HOX12 [Triticum urartu]
Dmel_0001170_H2_0_Homeodomain_protein_2_0_Source_FlyBase_0001170_HG_83	gi|859261326|emb|CEJ60796.1|	31.33	0.008	49.3	hypothetical protein PMG11_09353 [Penicillium brasilianum]
Dmel_0001170_H2_0_Homeodomain_protein_2_0_Source_FlyBase_0001170_HG_83	gi|674958785|emb|CDX75029.1|	35.71	0.008	47.4	BnaA05g07750D [Brassica napus]
Dmel_0001170_H2_0_Homeodomain_protein_2_0_Source_FlyBase_0001170_HG_83	gi|923624011|ref|XP_013748420.1|	35.71	0.008	47.4	PREDICTED: homeobox-leucine zipper protein ATHB-22 [Brassica napus]
Dmel_0001170_H2_0_Homeodomain_protein_2_0_Source_FlyBase_0001170_HG_83	gi|729440582|ref|XP_010521473.1|	34.21	0.008	47.8	PREDICTED: homeobox-leucine zipper protein ATHB-53-like [Tarenaya hassleriana]
Dmel_0001170_H2_0_Homeodomain_protein_2_0_Source_FlyBase_0001170_HG_83	gi|1035388946|ref|XP_016898817.1|	36.59	0.009	49.3	PREDICTED: homeobox-leucine zipper protein HDG11-like [Cucumis melo]
Dmel_0001170_H2_0_Homeodomain_protein_2_0_Source_FlyBase_0001170_HG_83	gi|1043280751|gb|OBZ68043.1|	44.83	0.009	49.3	Homeobox protein HD-10 [Grifola frondosa]
Dmel_0001170_H2_0_Homeodomain_protein_2_0_Source_FlyBase_0001170_HG_83	gi|565474872|ref|XP_006295077.1|	39.19	0.009	47.4	hypothetical protein CARUB_v10024148mg [Capsella rubella]
Dmel_0001170_H2_0_Homeodomain_protein_2_0_Source_FlyBase_0001170_HG_83	gi|148283371|gb|ABQ57267.1|	32.65	0.009	46.6	hox4, partial [Oryza sativa Indica Group]
Dmel_0001170_H2_0_Homeodomain_protein_2_0_Source_FlyBase_0001170_HG_83	gi|922473223|ref|XP_013635693.1|	35.71	0.010	47.4	PREDICTED: homeobox-leucine zipper protein ATHB-22 isoform X2 [Brassica oleracea var. oleracea]
Dmel_0001170_H2_0_Homeodomain_protein_2_0_Source_FlyBase_0001170_HG_83	gi|573957016|ref|XP_006660730.1|	31.96	0.010	48.1	PREDICTED: homeobox-leucine zipper protein HOX4 isoform X2 [Oryza brachyantha]
Dmel_0001170_H2_0_Homeodomain_protein_2_0_Source_FlyBase_0001170_HG_83	gi|1142834009|gb|AQK92095.1|	32.98	0.011	49.3	Putative homeodomain-like transcription factor superfamily protein [Zea mays]
Dmel_0001170_H2_0_Homeodomain_protein_2_0_Source_FlyBase_0001170_HG_83	gi|685360387|ref|XP_009114696.1|	39.71	0.011	47.8	PREDICTED: homeobox-leucine zipper protein ATHB-21 isoform X1 [Brassica rapa]
Dmel_0001170_H2_0_Homeodomain_protein_2_0_Source_FlyBase_0001170_HG_83	gi|1142834051|gb|AQK92137.1|	32.98	0.011	49.3	Putative homeodomain-like transcription factor superfamily protein [Zea mays]
Dmel_0001170_H2_0_Homeodomain_protein_2_0_Source_FlyBase_0001170_HG_83	gi|1142834024|gb|AQK92110.1|	32.98	0.012	49.3	Putative homeodomain-like transcription factor superfamily protein [Zea mays]
Dmel_0001170_H2_0_Homeodomain_protein_2_0_Source_FlyBase_0001170_HG_83	gi|1142834033|gb|AQK92119.1|	32.98	0.012	49.3	Putative homeodomain-like transcription factor superfamily protein [Zea mays]
Dmel_0001170_H2_0_Homeodomain_protein_2_0_Source_FlyBase_0001170_HG_83	gi|1142834018|gb|AQK92104.1|	32.98	0.012	49.3	Putative homeodomain-like transcription factor superfamily protein [Zea mays]
Dmel_0001170_H2_0_Homeodomain_protein_2_0_Source_FlyBase_0001170_HG_83	gi|1142834054|gb|AQK92140.1|	32.98	0.012	48.9	Putative homeodomain-like transcription factor superfamily protein [Zea mays]
Dmel_0001170_H2_0_Homeodomain_protein_2_0_Source_FlyBase_0001170_HG_83	gi|586750603|ref|XP_006851793.1|	33.70	0.012	47.8	PREDICTED: putative homeobox-leucine zipper protein ATHB-51 [Amborella trichopoda]
Dmel_0001170_H2_0_Homeodomain_protein_2_0_Source_FlyBase_0001170_HG_83	gi|1142834029|gb|AQK92115.1|	32.98	0.013	48.9	Putative homeodomain-like transcription factor superfamily protein [Zea mays]
Dmel_0001170_H2_0_Homeodomain_protein_2_0_Source_FlyBase_0001170_HG_83	gi|1142834040|gb|AQK92126.1|	32.98	0.013	48.9	Putative homeodomain-like transcription factor superfamily protein [Zea mays]
Dmel_0001170_H2_0_Homeodomain_protein_2_0_Source_FlyBase_0001170_HG_83	gi|514803075|ref|XP_004976428.1|	30.48	0.013	47.8	PREDICTED: homeobox-leucine zipper protein HOX17-like [Setaria italica]
Dmel_0001170_H2_0_Homeodomain_protein_2_0_Source_FlyBase_0001170_HG_83	gi|1070932210|gb|OEL20671.1|	33.71	0.013	48.1	Homeobox-leucine zipper protein HOX23 [Dichanthelium oligosanthes]
Dmel_0001170_H2_0_Homeodomain_protein_2_0_Source_FlyBase_0001170_HG_83	gi|1142834006|gb|AQK92092.1|	32.98	0.013	48.9	Putative homeodomain-like transcription factor superfamily protein [Zea mays]
Dmel_0001170_H2_0_Homeodomain_protein_2_0_Source_FlyBase_0001170_HG_83	gi|326517012|dbj|BAJ96498.1|	42.00	0.014	47.4	predicted protein [Hordeum vulgare subsp. vulgare]
Dmel_0001170_H2_0_Homeodomain_protein_2_0_Source_FlyBase_0001170_HG_83	gi|670430639|ref|XP_008656037.1|	32.98	0.014	48.9	homeobox-DDT domain protein RLT2 isoform X1 [Zea mays]
Dmel_0001170_H2_0_Homeodomain_protein_2_0_Source_FlyBase_0001170_HG_83	gi|1142834052|gb|AQK92138.1|	32.98	0.014	48.9	Putative homeodomain-like transcription factor superfamily protein [Zea mays]
Dmel_0001170_H2_0_Homeodomain_protein_2_0_Source_FlyBase_0001170_HG_83	gi|670430641|ref|XP_008656038.1|	32.98	0.014	48.9	homeobox-DDT domain protein RLT2 isoform X2 [Zea mays]
Dmel_0001170_H2_0_Homeodomain_protein_2_0_Source_FlyBase_0001170_HG_83	gi|1142834008|gb|AQK92094.1|	32.98	0.014	48.9	Putative homeodomain-like transcription factor superfamily protein [Zea mays]
Dmel_0001170_H2_0_Homeodomain_protein_2_0_Source_FlyBase_0001170_HG_83	gi|1142834019|gb|AQK92105.1|	32.98	0.014	48.9	Putative homeodomain-like transcription factor superfamily protein [Zea mays]
Dmel_0001170_H2_0_Homeodomain_protein_2_0_Source_FlyBase_0001170_HG_83	gi|1142834049|gb|AQK92135.1|	32.98	0.014	48.9	Putative homeodomain-like transcription factor superfamily protein [Zea mays]
Dmel_0001170_H2_0_Homeodomain_protein_2_0_Source_FlyBase_0001170_HG_83	gi|640923637|gb|KDN67778.1|	30.00	0.014	48.5	putative homeobox domain-containing protein [Colletotrichum sublineola]
Dmel_0001170_H2_0_Homeodomain_protein_2_0_Source_FlyBase_0001170_HG_83	gi|1142834034|gb|AQK92120.1|	32.98	0.015	48.9	Putative homeodomain-like transcription factor superfamily protein [Zea mays]
Dmel_0001170_H2_0_Homeodomain_protein_2_0_Source_FlyBase_0001170_HG_83	gi|1142834043|gb|AQK92129.1|	32.98	0.015	48.9	Putative homeodomain-like transcription factor superfamily protein [Zea mays]
Dmel_0001170_H2_0_Homeodomain_protein_2_0_Source_FlyBase_0001170_HG_83	gi|672790791|gb|KFH41452.1|	32.84	0.015	48.5	Homeobox protein-like protein [Acremonium chrysogenum ATCC 11550]
Dmel_0001170_H2_0_Homeodomain_protein_2_0_Source_FlyBase_0001170_HG_83	gi|1142834027|gb|AQK92113.1|	32.98	0.015	48.9	Putative homeodomain-like transcription factor superfamily protein, partial [Zea mays]
Dmel_0001170_H2_0_Homeodomain_protein_2_0_Source_FlyBase_0001170_HG_83	gi|824366302|gb|KLJ08645.1|	34.74	0.015	48.5	hypothetical protein EMPG_15936 [Emmonsia parva UAMH 139]
Dmel_0001170_H2_0_Homeodomain_protein_2_0_Source_FlyBase_0001170_HG_83	gi|1142834023|gb|AQK92109.1|	32.98	0.015	48.9	Putative homeodomain-like transcription factor superfamily protein [Zea mays]
Dmel_0001170_H2_0_Homeodomain_protein_2_0_Source_FlyBase_0001170_HG_83	gi|1142834014|gb|AQK92100.1|	32.98	0.015	48.9	Putative homeodomain-like transcription factor superfamily protein [Zea mays]
Dmel_0001170_H2_0_Homeodomain_protein_2_0_Source_FlyBase_0001170_HG_83	gi|1142834016|gb|AQK92102.1|	32.98	0.016	48.9	Putative homeodomain-like transcription factor superfamily protein [Zea mays]
Dmel_0001170_H2_0_Homeodomain_protein_2_0_Source_FlyBase_0001170_HG_83	gi|922473220|ref|XP_013635691.1|	35.71	0.017	47.4	PREDICTED: homeobox-leucine zipper protein ATHB-22 isoform X1 [Brassica oleracea var. oleracea]
Dmel_0001170_H2_0_Homeodomain_protein_2_0_Source_FlyBase_0001170_HG_83	gi|1142834045|gb|AQK92131.1|	32.98	0.017	48.5	Putative homeodomain-like transcription factor superfamily protein [Zea mays]
Dmel_0001170_H2_0_Homeodomain_protein_2_0_Source_FlyBase_0001170_HG_83	gi|936408270|gb|KPM37119.1|	34.33	0.017	48.5	hypothetical protein AK830_g9450 [Neonectria ditissima]
Dmel_0001170_H2_0_Homeodomain_protein_2_0_Source_FlyBase_0001170_HG_83	gi|1142834010|gb|AQK92096.1|	32.98	0.017	48.5	Putative homeodomain-like transcription factor superfamily protein [Zea mays]
Dmel_0001170_H2_0_Homeodomain_protein_2_0_Source_FlyBase_0001170_HG_83	gi|1142834038|gb|AQK92124.1|	32.98	0.018	48.5	Putative homeodomain-like transcription factor superfamily protein [Zea mays]
Dmel_0001170_H2_0_Homeodomain_protein_2_0_Source_FlyBase_0001170_HG_83	gi|1153485118|gb|OPB37213.1|	27.86	0.018	48.1	homeobox transcriptional regulator [Trichoderma guizhouense]
Dmel_0001170_H2_0_Homeodomain_protein_2_0_Source_FlyBase_0001170_HG_83	gi|923778455|ref|XP_013681403.1|	39.71	0.018	47.0	PREDICTED: homeobox-leucine zipper protein ATHB-21-like isoform X1 [Brassica napus]
Dmel_0001170_H2_0_Homeodomain_protein_2_0_Source_FlyBase_0001170_HG_83	gi|1020436203|gb|KZL71964.1|	29.60	0.020	48.1	homeobox domain-containing protein, partial [Colletotrichum tofieldiae]
Dmel_0001170_H2_0_Homeodomain_protein_2_0_Source_FlyBase_0001170_HG_83	gi|818165724|gb|KKP05242.1|	27.86	0.020	48.1	hypothetical protein THAR02_02632 [Trichoderma harzianum]
Dmel_0001170_H2_0_Homeodomain_protein_2_0_Source_FlyBase_0001170_HG_83	gi|367037911|ref|XP_003649336.1|	34.33	0.021	48.1	hypothetical protein THITE_70031 [Thielavia terrestris NRRL 8126]
Dmel_0001170_H2_0_Homeodomain_protein_2_0_Source_FlyBase_0001170_HG_83	gi|631379030|ref|XP_007923895.1|	32.84	0.021	48.1	hypothetical protein MYCFIDRAFT_108409, partial [Pseudocercospora fijiensis CIRAD86]
Dmel_0001170_H2_0_Homeodomain_protein_2_0_Source_FlyBase_0001170_HG_83	gi|452845567|gb|EME47500.1|	32.84	0.022	48.1	hypothetical protein DOTSEDRAFT_69441 [Dothistroma septosporum NZE10]
Dmel_0001170_H2_0_Homeodomain_protein_2_0_Source_FlyBase_0001170_HG_83	gi|351724781|ref|NP_001238093.1|	33.82	0.022	45.1	uncharacterized protein LOC100499926 [Glycine max]
Dmel_0001170_H2_0_Homeodomain_protein_2_0_Source_FlyBase_0001170_HG_83	gi|630028139|ref|XP_007836383.1|	34.33	0.023	47.8	hypothetical protein PFICI_09611 [Pestalotiopsis fici W106-1]
Dmel_0001170_H2_0_Homeodomain_protein_2_0_Source_FlyBase_0001170_HG_83	gi|1040840664|ref|XP_017233701.1|	35.63	0.023	47.4	PREDICTED: homeobox protein Hox-B2a-like [Daucus carota subsp. sativus]
Dmel_0001170_H2_0_Homeodomain_protein_2_0_Source_FlyBase_0001170_HG_83	gi|1025654316|gb|OAA41817.1|	34.92	0.023	47.8	homeoprotein [Metarhizium rileyi RCEF 4871]
Dmel_0001170_H2_0_Homeodomain_protein_2_0_Source_FlyBase_0001170_HG_83	gi|1083884477|ref|XP_018629803.1|	35.00	0.024	48.1	PREDICTED: homeobox-DDT domain protein RLT1 isoform X1 [Nicotiana tomentosiformis]
Dmel_0001170_H2_0_Homeodomain_protein_2_0_Source_FlyBase_0001170_HG_83	gi|1002215054|gb|KXT10182.1|	33.33	0.025	47.8	hypothetical protein AC579_4488 [Pseudocercospora musae]
Dmel_0001170_H2_0_Homeodomain_protein_2_0_Source_FlyBase_0001170_HG_83	gi|697119028|ref|XP_009613460.1|	35.00	0.025	48.1	PREDICTED: homeobox-DDT domain protein RLT1 isoform X2 [Nicotiana tomentosiformis]
Dmel_0001170_H2_0_Homeodomain_protein_2_0_Source_FlyBase_0001170_HG_83	gi|1035640287|gb|OAX82157.1|	32.84	0.026	47.8	hypothetical protein ACJ72_03491 [Emmonsia sp. CAC-2015a]
Dmel_0001170_H2_0_Homeodomain_protein_2_0_Source_FlyBase_0001170_HG_83	gi|1083884480|ref|XP_018629804.1|	35.00	0.027	48.1	PREDICTED: homeobox-DDT domain protein RLT1 isoform X3 [Nicotiana tomentosiformis]
Dmel_0001170_H2_0_Homeodomain_protein_2_0_Source_FlyBase_0001170_HG_83	gi|1111023840|ref|XP_019262974.1|	35.00	0.029	47.8	PREDICTED: homeobox-DDT domain protein RLT1 isoform X1 [Nicotiana attenuata]
Dmel_0001170_H2_0_Homeodomain_protein_2_0_Source_FlyBase_0001170_HG_83	gi|824367953|gb|KLJ09712.1|	33.33	0.029	47.8	hypothetical protein EMPG_14859 [Emmonsia parva UAMH 139]
Dmel_0001170_H2_0_Homeodomain_protein_2_0_Source_FlyBase_0001170_HG_83	gi|308080696|ref|NP_001183865.1|	25.93	0.029	47.0	putative homeobox DNA-binding and leucine zipper domain family protein [Zea mays]
Dmel_0001170_H2_0_Homeodomain_protein_2_0_Source_FlyBase_0001170_HG_83	gi|1025415321|ref|XP_016440636.1|	35.00	0.030	47.8	PREDICTED: homeobox-DDT domain protein RLT1-like [Nicotiana tabacum]
Dmel_0001170_H2_0_Homeodomain_protein_2_0_Source_FlyBase_0001170_HG_83	gi|531864014|gb|EQL01168.1|	34.92	0.030	47.8	homeoprotein [Ophiocordyceps sinensis CO18]
Dmel_0001170_H2_0_Homeodomain_protein_2_0_Source_FlyBase_0001170_HG_83	gi|778656725|ref|XP_011649572.1|	35.37	0.031	47.4	PREDICTED: homeobox-leucine zipper protein HDG11-like isoform X4 [Cucumis sativus]
Dmel_0001170_H2_0_Homeodomain_protein_2_0_Source_FlyBase_0001170_HG_83	gi|996594495|gb|KXH35551.1|	32.84	0.031	47.4	homeobox domain-containing protein [Colletotrichum simmondsii]
Dmel_0001170_H2_0_Homeodomain_protein_2_0_Source_FlyBase_0001170_HG_83	gi|1088694446|gb|OHF02751.1|	32.84	0.032	47.4	homeobox domain-containing protein [Colletotrichum orchidophilum]
Dmel_0001170_H2_0_Homeodomain_protein_2_0_Source_FlyBase_0001170_HG_83	gi|1111023842|ref|XP_019262975.1|	35.00	0.032	47.8	PREDICTED: homeobox-DDT domain protein RLT1 isoform X2 [Nicotiana attenuata]
Dmel_0001170_H2_0_Homeodomain_protein_2_0_Source_FlyBase_0001170_HG_83	gi|615459309|ref|XP_007597378.1|	32.84	0.034	47.4	homeobox domain-containing protein [Colletotrichum fioriniae PJ7]
Dmel_0001170_H2_0_Homeodomain_protein_2_0_Source_FlyBase_0001170_HG_83	gi|996629768|gb|KXH57557.1|	32.84	0.035	47.4	homeobox domain-containing protein [Colletotrichum salicis]
Dmel_0001170_H2_0_Homeodomain_protein_2_0_Source_FlyBase_0001170_HG_83	gi|743658443|gb|KID85750.1|	34.92	0.035	47.4	homeoprotein [Metarhizium guizhouense ARSEF 977]
Dmel_0001170_H2_0_Homeodomain_protein_2_0_Source_FlyBase_0001170_HG_83	gi|698461486|ref|XP_009781785.1|	35.00	0.036	47.8	PREDICTED: uncharacterized protein LOC104230625 isoform X1 [Nicotiana sylvestris]
Dmel_0001170_H2_0_Homeodomain_protein_2_0_Source_FlyBase_0001170_HG_83	gi|1025103736|ref|XP_016459700.1|	35.00	0.036	47.8	PREDICTED: homeobox-DDT domain protein RLT1-like isoform X1 [Nicotiana tabacum]
Dmel_0001170_H2_0_Homeodomain_protein_2_0_Source_FlyBase_0001170_HG_83	gi|449439589|ref|XP_004137568.1|	35.37	0.037	47.4	PREDICTED: homeobox-leucine zipper protein HDG11-like isoform X1 [Cucumis sativus]
Dmel_0001170_H2_0_Homeodomain_protein_2_0_Source_FlyBase_0001170_HG_83	gi|1142702749|gb|AQK66673.1|	29.09	0.037	46.2	Homeobox-leucine zipper protein HAT9 [Zea mays]
Dmel_0001170_H2_0_Homeodomain_protein_2_0_Source_FlyBase_0001170_HG_83	gi|1168071298|gb|OQD73255.1|	28.92	0.037	47.4	hypothetical protein PENDEC_c016G03783 [Penicillium decumbens]
Dmel_0001170_H2_0_Homeodomain_protein_2_0_Source_FlyBase_0001170_HG_83	gi|695531517|ref|XP_009540639.1|	36.84	0.037	46.6	hypothetical protein HETIRDRAFT_431289 [Heterobasidion irregulare TC 32-1]
Dmel_0001170_H2_0_Homeodomain_protein_2_0_Source_FlyBase_0001170_HG_83	gi|698461491|ref|XP_009781786.1|	35.00	0.038	47.4	PREDICTED: uncharacterized protein LOC104230625 isoform X2 [Nicotiana sylvestris]
Dmel_0001170_H2_0_Homeodomain_protein_2_0_Source_FlyBase_0001170_HG_83	gi|1109253652|ref|XP_019150677.1|	32.86	0.039	46.6	PREDICTED: homeobox-leucine zipper protein ATHB-13-like [Ipomoea nil]
Dmel_0001170_H2_0_Homeodomain_protein_2_0_Source_FlyBase_0001170_HG_83	gi|1025103740|ref|XP_016459701.1|	35.00	0.039	47.4	PREDICTED: homeobox-DDT domain protein RLT1-like isoform X2 [Nicotiana tabacum]
Dmel_0001170_H2_0_Homeodomain_protein_2_0_Source_FlyBase_0001170_HG_83	gi|781081297|dbj|GAO19600.1|	33.33	0.040	47.0	hypothetical protein UVI_02031910 [Ustilaginoidea virens]
Dmel_0001170_H2_0_Homeodomain_protein_2_0_Source_FlyBase_0001170_HG_83	gi|778656718|ref|XP_011649564.1|	35.37	0.040	47.0	PREDICTED: homeobox-leucine zipper protein HDG11-like isoform X2 [Cucumis sativus]
Dmel_0001170_H2_0_Homeodomain_protein_2_0_Source_FlyBase_0001170_HG_83	gi|922524346|ref|XP_013595896.1|	39.71	0.045	45.8	PREDICTED: homeobox-leucine zipper protein ATHB-21-like isoform X1 [Brassica oleracea var. oleracea]
Dmel_0001170_H2_0_Homeodomain_protein_2_0_Source_FlyBase_0001170_HG_83	gi|567206843|ref|XP_006409134.1|	37.04	0.048	46.2	hypothetical protein EUTSA_v10022814mg [Eutrema salsugineum]
[truncated: 1,403 more rows]
