# Supplementary material for: Reconstruction of the ancestral metazoan genome reveals an increase in genomic novelty
Source: Nat Commun. 2018 Apr 30;9:1730. doi: 10.1038/s41467-018-04136-5 (PMC5928047; doi:10.1038/s41467-018-04136-5)
Supplement: Supplementary file 12 — Supplementary Data 9 [file 41467_2018_4136_MOESM12_ESM.zip › Node 3 - Metazoa/HG_933_seqs_BLAST_headers.cvs]

Query	Subject	%id	e-value	bit-score	Subject_description_[Organism]
Dmel_0264307_orb2_HG_933	gi|219362753|ref|NP_001137092.1|	27.95	2e-04	55.1	uncharacterized protein LOC100217268 [Zea mays]
Dmel_0264307_orb2_HG_933	gi|219362753|ref|NP_001137092.1|	29.41	0.069	46.6	uncharacterized protein LOC100217268 [Zea mays]
Dmel_0264307_orb2_HG_933	gi|1142694217|gb|AQK58143.1|	27.95	2e-04	52.4	RNA-binding (RRM/RBD/RNP motifs) family protein, partial [Zea mays]
Dmel_0264307_orb2_HG_933	gi|1142694217|gb|AQK58143.1|	32.00	1.0	41.6	RNA-binding (RRM/RBD/RNP motifs) family protein, partial [Zea mays]
Dmel_0264307_orb2_HG_933	gi|552842786|ref|XP_005850660.1|	24.51	0.028	48.1	hypothetical protein CHLNCDRAFT_140687 [Chlorella variabilis]
Dmel_0264307_orb2_HG_933	gi|1063087227|gb|JAT70447.1|	30.86	1.3	42.7	hypothetical protein g.66758 [Auxenochlorella protothecoides]
Dmel_0264307_orb2_HG_933	gi|1063099821|gb|JAT76744.1|	30.86	2.5	42.0	hypothetical protein g.66768 [Auxenochlorella protothecoides]
Dmel_0264307_orb2_HG_933	gi|760441111|ref|XP_011397624.1|	30.86	2.5	42.0	putative RNA-binding protein [Auxenochlorella protothecoides]
