# Supplementary material for: Reconstruction of the ancestral metazoan genome reveals an increase in genomic novelty
Source: Nat Commun. 2018 Apr 30;9:1730. doi: 10.1038/s41467-018-04136-5 (PMC5928047; doi:10.1038/s41467-018-04136-5)
Supplement: Supplementary file 12 — Supplementary Data 9 [file 41467_2018_4136_MOESM12_ESM.zip › Node 3 - Metazoa/HG_995_seqs_BLAST_headers.cvs]

Query	Subject	%id	e-value	 bit-score	Subject_description_[Organism]
Dmel_0024187_syd_sunday_driver_Source_FlyBase_0024187_HG_995	gi|410081598|ref|XP_003958378.1|	30.49	9.4	41.6	hypothetical protein KAFR_0G02090 [Kazachstania africana CBS 2517]
