# Supplementary material for: Reconstruction of the ancestral metazoan genome reveals an increase in genomic novelty
Source: Nat Commun. 2018 Apr 30;9:1730. doi: 10.1038/s41467-018-04136-5 (PMC5928047; doi:10.1038/s41467-018-04136-5)
Supplement: Supplementary file 12 — Supplementary Data 9 [file 41467_2018_4136_MOESM12_ESM.zip › Node 4 - Planulozoa/HG_3260_seqs_BLAST_headers.cvs]

Query	Subject	%id	e-value	bit-score	Subject_description_[Organism]
Dmel_0085430_CG34401_HG_3260	gi|196010003|ref|XP_002114866.1|	30.29	7e-49	202	hypothetical protein TRIADDRAFT_28605 [Trichoplax adhaerens]
Dmel_0085430_CG34401_HG_3260	gi|367045216|ref|XP_003652988.1|	41.13	3.5	43.5	annexin-like protein [Thielavia terrestris NRRL 8126]
