# Supplementary material for: Reconstruction of the ancestral metazoan genome reveals an increase in genomic novelty
Source: Nat Commun. 2018 Apr 30;9:1730. doi: 10.1038/s41467-018-04136-5 (PMC5928047; doi:10.1038/s41467-018-04136-5)
Supplement: Supplementary file 12 — Supplementary Data 9 [file 41467_2018_4136_MOESM12_ESM.zip › Node 5 - Eumetazoa/HG_11_seqs_BLAST_headers.cvs]

Query	Subject	%id	e-value	bit-score	Subject_description_[Organism]
Dmel_0035610_Lkr_Leucokinin_receptor_Source_FlyBase_0035610_HG_11	gi|940376760|pdb|5DHG|A	29.93	4e-23	112	Chain A, The Crystal Structure Of Nociceptin/orphanin Fq Peptide Receptor (nop) In Complex With C-35 (psi Community Target)
Dmel_0035610_Lkr_Leucokinin_receptor_Source_FlyBase_0035610_HG_11	gi|385252102|pdb|4EA3|A	29.93	5e-23	112	Chain A, Structure Of The NOFQ OPIOID RECEPTOR IN COMPLEX WITH A PEPTIDE Mimetic
Dmel_0035610_Lkr_Leucokinin_receptor_Source_FlyBase_0035610_HG_11	gi|747155334|pdb|4S0V|A	30.04	2e-21	108	Chain A, Crystal Structure Of The Human Ox2 Orexin Receptor Bound To The Insomnia Drug Suvorexant
Dmel_0035610_Lkr_Leucokinin_receptor_Source_FlyBase_0035610_HG_11	gi|747155334|pdb|4S0V|A	30.68	1e-04	55.8	Chain A, Crystal Structure Of The Human Ox2 Orexin Receptor Bound To The Insomnia Drug Suvorexant
Dmel_0035610_Lkr_Leucokinin_receptor_Source_FlyBase_0035610_HG_11	gi|1004171529|pdb|4ZJ8|A	34.55	4e-21	107	Chain A, Structures Of The Human Ox1 Orexin Receptor Bound To Selective And Dual Antagonists
Dmel_0035610_Lkr_Leucokinin_receptor_Source_FlyBase_0035610_HG_11	gi|1004171529|pdb|4ZJ8|A	30.68	8e-06	59.3	Chain A, Structures Of The Human Ox1 Orexin Receptor Bound To Selective And Dual Antagonists
Dmel_0035610_Lkr_Leucokinin_receptor_Source_FlyBase_0035610_HG_11	gi|545719881|pdb|4LDE|A	29.69	1e-20	105	Chain A, Structure Of Beta2 Adrenoceptor Bound To Bi167107 And An Engineered Nanobody
Dmel_0035610_Lkr_Leucokinin_receptor_Source_FlyBase_0035610_HG_11	gi|1048348467|pdb|5JQH|A	29.35	2e-20	105	Chain A, Structure Of Beta2 Adrenoceptor Bound To Carazolol And Inactive-state Stabilizing Nanobody, Nb60
Dmel_0035610_Lkr_Leucokinin_receptor_Source_FlyBase_0035610_HG_11	gi|568786785|pdb|4N6H|A	25.49	3e-16	91.7	Chain A, 1.8 A Structure Of The Human Delta Opioid 7tm Receptor (psi Community Target)
Dmel_0035610_Lkr_Leucokinin_receptor_Source_FlyBase_0035610_HG_11	gi|747155326|pdb|4RWA|A	25.49	3e-16	91.3	Chain A, Synchrotron Structure Of The Human Delta Opioid Receptor In Complex With A Bifunctional Peptide (psi Community Target)
Dmel_0035610_Lkr_Leucokinin_receptor_Source_FlyBase_0035610_HG_11	gi|939187030|pdb|4ZUD|A	28.12	5e-16	90.9	Chain A, Crystal Structure Of Human Angiotensin Receptor In Complex With Inverse Agonist Olmesartan At 2.8a Resolution.
Dmel_0035610_Lkr_Leucokinin_receptor_Source_FlyBase_0035610_HG_11	gi|810515963|pdb|4YAY|A	28.44	5e-16	90.9	Chain A, Xfel Structure Of Human Angiotensin Receptor
Dmel_0035610_Lkr_Leucokinin_receptor_Source_FlyBase_0035610_HG_11	gi|380765108|pdb|4DJH|A	28.07	3e-13	82.8	Chain A, Structure Of The Human Kappa Opioid Receptor In Complex With Jdtic
Dmel_0035610_Lkr_Leucokinin_receptor_Source_FlyBase_0035610_HG_11	gi|752901009|ref|YP_009118391.1|	21.82	7e-13	80.9	membrane protein E1 [Equid gammaherpesvirus 5]
Dmel_0035610_Lkr_Leucokinin_receptor_Source_FlyBase_0035610_HG_11	gi|190613726|pdb|3D4S|A	35.16	4e-12	79.3	Chain A, Cholesterol Bound Form Of Human Beta2 Adrenergic Receptor.
Dmel_0035610_Lkr_Leucokinin_receptor_Source_FlyBase_0035610_HG_11	gi|190613726|pdb|3D4S|A	29.70	0.97	43.1	Chain A, Cholesterol Bound Form Of Human Beta2 Adrenergic Receptor.
Dmel_0035610_Lkr_Leucokinin_receptor_Source_FlyBase_0035610_HG_11	gi|159795485|pdb|2RH1|A	35.11	1e-11	78.2	Chain A, High Resolution Crystal Structure Of Human B2-Adrenergic G Protein- Coupled Receptor.
Dmel_0035610_Lkr_Leucokinin_receptor_Source_FlyBase_0035610_HG_11	gi|159795485|pdb|2RH1|A	26.67	0.15	45.8	Chain A, High Resolution Crystal Structure Of Human B2-Adrenergic G Protein- Coupled Receptor.
Dmel_0035610_Lkr_Leucokinin_receptor_Source_FlyBase_0035610_HG_11	gi|319443693|pdb|3P0G|A	35.11	1e-11	78.2	Chain A, Structure Of A Nanobody-Stabilized Active State Of The Beta2 Adrenoceptor
Dmel_0035610_Lkr_Leucokinin_receptor_Source_FlyBase_0035610_HG_11	gi|319443693|pdb|3P0G|A	26.67	0.15	45.8	Chain A, Structure Of A Nanobody-Stabilized Active State Of The Beta2 Adrenoceptor
Dmel_0035610_Lkr_Leucokinin_receptor_Source_FlyBase_0035610_HG_11	gi|38229175|ref|NP_938268.1|	22.82	1e-11	76.6	7L [Yaba monkey tumor virus]
Dmel_0035610_Lkr_Leucokinin_receptor_Source_FlyBase_0035610_HG_11	gi|317455410|pdb|3PDS|A	34.92	1e-11	77.4	Chain A, Irreversible Agonist-Beta2 Adrenoceptor Complex
Dmel_0035610_Lkr_Leucokinin_receptor_Source_FlyBase_0035610_HG_11	gi|317455410|pdb|3PDS|A	29.70	1.4	42.7	Chain A, Irreversible Agonist-Beta2 Adrenoceptor Complex
Dmel_0035610_Lkr_Leucokinin_receptor_Source_FlyBase_0035610_HG_11	gi|146746342|gb|ABQ43478.1|	23.42	3e-11	75.5	chemokine inhibitor [Tanapox virus]
Dmel_0035610_Lkr_Leucokinin_receptor_Source_FlyBase_0035610_HG_11	gi|20026758|ref|NP_612800.1|	24.93	3e-11	75.5	envelope protein US28 [Panine betaherpesvirus 2]
Dmel_0035610_Lkr_Leucokinin_receptor_Source_FlyBase_0035610_HG_11	gi|146746499|gb|ABQ43634.1|	23.42	3e-11	75.5	chemokine inhibitor [Tanapox virus]
Dmel_0035610_Lkr_Leucokinin_receptor_Source_FlyBase_0035610_HG_11	gi|1135106689|ref|YP_009342091.1|	33.33	5e-11	72.4	hypothetical protein LCDVSa023R [Lymphocystis disease virus Sa]
Dmel_0035610_Lkr_Leucokinin_receptor_Source_FlyBase_0035610_HG_11	gi|460417601|pdb|4IB4|A	32.80	2e-10	73.9	Chain A, Crystal Structure Of The Chimeric Protein Of 5-ht2b-bril In Complex With Ergotamine
Dmel_0035610_Lkr_Leucokinin_receptor_Source_FlyBase_0035610_HG_11	gi|1139421941|pdb|5TVN|A	32.80	2e-10	73.6	Chain A, Crystal Structure Of The Lsd-bound 5-ht2b Receptor
Dmel_0035610_Lkr_Leucokinin_receptor_Source_FlyBase_0035610_HG_11	gi|12084990|ref|NP_073392.1|	21.84	2e-10	73.2	7L protein [Yaba-like disease virus]
Dmel_0035610_Lkr_Leucokinin_receptor_Source_FlyBase_0035610_HG_11	gi|340708465|pdb|3RZE|A	31.82	2e-10	73.6	Chain A, Structure Of The Human Histamine H1 Receptor In Complex With Doxepin
Dmel_0035610_Lkr_Leucokinin_receptor_Source_FlyBase_0035610_HG_11	gi|340708465|pdb|3RZE|A	27.05	3.6	41.2	Chain A, Structure Of The Human Histamine H1 Receptor In Complex With Doxepin
Dmel_0035610_Lkr_Leucokinin_receptor_Source_FlyBase_0035610_HG_11	gi|13940286|emb|CAC37934.1|	24.01	7e-10	71.6	chemokine receptor homologue [Human betaherpesvirus 5]
Dmel_0035610_Lkr_Leucokinin_receptor_Source_FlyBase_0035610_HG_11	gi|822887629|gb|AKI09051.1|	24.01	7e-10	71.2	envelope protein US28 [Human betaherpesvirus 5]
Dmel_0035610_Lkr_Leucokinin_receptor_Source_FlyBase_0035610_HG_11	gi|310689932|pdb|3OE6|A	29.52	9e-10	72.0	Chain A, Crystal Structure Of The Cxcr4 Chemokine Receptor In Complex With A Small Molecule Antagonist It1t In I222 Spacegroup
Dmel_0035610_Lkr_Leucokinin_receptor_Source_FlyBase_0035610_HG_11	gi|310689928|pdb|3ODU|A	29.52	1e-09	71.6	Chain A, The 2.5 A Structure Of The Cxcr4 Chemokine Receptor In Complex With Small Molecule Antagonist It1t
Dmel_0035610_Lkr_Leucokinin_receptor_Source_FlyBase_0035610_HG_11	gi|310689930|pdb|3OE0|A	29.52	1e-09	71.6	Chain A, Crystal Structure Of The Cxcr4 Chemokine Receptor In Complex With A Cyclic Peptide Antagonist Cvx15
Dmel_0035610_Lkr_Leucokinin_receptor_Source_FlyBase_0035610_HG_11	gi|756142618|pdb|4RWS|A	29.52	1e-09	71.6	Chain A, Crystal Structure Of Cxcr4 And Viral Chemokine Antagonist Vmip-ii Complex (psi Community Target)
Dmel_0035610_Lkr_Leucokinin_receptor_Source_FlyBase_0035610_HG_11	gi|387766395|pdb|4EJ4|A	30.66	1e-09	71.6	Chain A, Structure Of The Delta Opioid Receptor Bound To Naltrindole
Dmel_0035610_Lkr_Leucokinin_receptor_Source_FlyBase_0035610_HG_11	gi|124738391|gb|ABN14178.1|	23.26	2e-09	70.1	E1 [Equid gammaherpesvirus 2]
Dmel_0035610_Lkr_Leucokinin_receptor_Source_FlyBase_0035610_HG_11	gi|12085128|ref|NP_073530.1|	22.70	3e-09	68.9	145R protein [Yaba-like disease virus]
Dmel_0035610_Lkr_Leucokinin_receptor_Source_FlyBase_0035610_HG_11	gi|14269369|gb|AAK58036.1|AF378915_1	25.00	4e-09	69.3	glycoprotein coupled receptor [Human betaherpesvirus 5]
Dmel_0035610_Lkr_Leucokinin_receptor_Source_FlyBase_0035610_HG_11	gi|14269383|gb|AAK58043.1|AF378922_1	25.00	4e-09	69.3	glycoprotein coupled receptor [Human betaherpesvirus 5]
Dmel_0035610_Lkr_Leucokinin_receptor_Source_FlyBase_0035610_HG_11	gi|822889150|gb|AKI10563.1|	24.84	4e-09	69.3	envelope protein US28 [Human betaherpesvirus 5]
Dmel_0035610_Lkr_Leucokinin_receptor_Source_FlyBase_0035610_HG_11	gi|14269387|gb|AAK58045.1|AF378924_1	25.00	4e-09	68.9	glycoprotein coupled receptor [Human betaherpesvirus 5]
Dmel_0035610_Lkr_Leucokinin_receptor_Source_FlyBase_0035610_HG_11	gi|14269367|gb|AAK58035.1|AF378914_1	25.00	4e-09	68.9	glycoprotein coupled receptor [Human betaherpesvirus 5]
Dmel_0035610_Lkr_Leucokinin_receptor_Source_FlyBase_0035610_HG_11	gi|270355751|gb|ACZ79911.1|	24.69	5e-09	68.9	envelope protein US28 [Human betaherpesvirus 5]
Dmel_0035610_Lkr_Leucokinin_receptor_Source_FlyBase_0035610_HG_11	gi|929526706|gb|ALF07853.1|	23.45	5e-09	68.9	G protein-coupled receptor [Swinepox virus]
Dmel_0035610_Lkr_Leucokinin_receptor_Source_FlyBase_0035610_HG_11	gi|995977912|gb|AMJ54525.1|	24.50	5e-09	68.6	envelope protein US28 [Human betaherpesvirus 5]
Dmel_0035610_Lkr_Leucokinin_receptor_Source_FlyBase_0035610_HG_11	gi|27805014|gb|AAO22974.1|	24.50	5e-09	68.6	US28 protein [Human betaherpesvirus 5]
Dmel_0035610_Lkr_Leucokinin_receptor_Source_FlyBase_0035610_HG_11	gi|52139337|ref|YP_081612.1|	24.92	5e-09	68.6	envelope protein US28 [Human betaherpesvirus 5]
Dmel_0035610_Lkr_Leucokinin_receptor_Source_FlyBase_0035610_HG_11	gi|14269371|gb|AAK58037.1|AF378916_1	25.16	6e-09	68.6	glycoprotein coupled receptor [Human betaherpesvirus 5]
Dmel_0035610_Lkr_Leucokinin_receptor_Source_FlyBase_0035610_HG_11	gi|1133458442|ref|XP_019850608.1|	25.58	6e-09	70.1	PREDICTED: leucine-rich repeat-containing G-protein coupled receptor 5A-like [Amphimedon queenslandica]
Dmel_0035610_Lkr_Leucokinin_receptor_Source_FlyBase_0035610_HG_11	gi|822889487|gb|AKI10898.1|	24.50	6e-09	68.6	envelope protein US28 [Human betaherpesvirus 5]
Dmel_0035610_Lkr_Leucokinin_receptor_Source_FlyBase_0035610_HG_11	gi|13940304|emb|CAC37943.1|	25.17	6e-09	68.6	chemokine receptor homologue [Human betaherpesvirus 5]
Dmel_0035610_Lkr_Leucokinin_receptor_Source_FlyBase_0035610_HG_11	gi|822887967|gb|AKI09387.1|	24.92	6e-09	68.6	envelope protein US28 [Human betaherpesvirus 5]
Dmel_0035610_Lkr_Leucokinin_receptor_Source_FlyBase_0035610_HG_11	gi|822901622|gb|AKI18408.1|	24.50	7e-09	68.6	envelope protein US28 [Human betaherpesvirus 5]
Dmel_0035610_Lkr_Leucokinin_receptor_Source_FlyBase_0035610_HG_11	gi|604854723|gb|AHV84115.1|	25.00	7e-09	68.2	envelope protein US28 [Human betaherpesvirus 5]
Dmel_0035610_Lkr_Leucokinin_receptor_Source_FlyBase_0035610_HG_11	gi|27805010|gb|AAO22972.1|	25.17	8e-09	68.2	US28 protein [Human betaherpesvirus 5]
Dmel_0035610_Lkr_Leucokinin_receptor_Source_FlyBase_0035610_HG_11	gi|13940296|emb|CAC37939.1|	25.17	8e-09	68.2	chemokine receptor homologue [Human betaherpesvirus 5]
Dmel_0035610_Lkr_Leucokinin_receptor_Source_FlyBase_0035610_HG_11	gi|726969066|pdb|4U14|A	30.71	9e-09	68.6	Chain A, Structure Of The M3 Muscarinic Acetylcholine Receptor Bound To The Antagonist Tiotropium Crystallized With Disulfide-stabilized T4 Lysozyme (dst4l)
Dmel_0035610_Lkr_Leucokinin_receptor_Source_FlyBase_0035610_HG_11	gi|505495059|gb|AGL96753.1|	25.49	9e-09	68.2	envelope protein US28 [Human betaherpesvirus 5]
Dmel_0035610_Lkr_Leucokinin_receptor_Source_FlyBase_0035610_HG_11	gi|14269381|gb|AAK58042.1|AF378921_1	25.16	9e-09	68.2	glycoprotein coupled receptor [Human betaherpesvirus 5]
Dmel_0035610_Lkr_Leucokinin_receptor_Source_FlyBase_0035610_HG_11	gi|586239|sp|Q08520.1|VK02_SWPVK	24.60	9e-09	68.2	RecName: Full=G-protein coupled receptor homolog K2
Dmel_0035610_Lkr_Leucokinin_receptor_Source_FlyBase_0035610_HG_11	gi|18640232|ref|NP_570306.1|	24.60	1e-08	68.2	SPV146 G protein-coupled CC chemokine receptor-like protein [Swinepox virus]
Dmel_0035610_Lkr_Leucokinin_receptor_Source_FlyBase_0035610_HG_11	gi|404314661|gb|AFR54645.1|	25.17	1e-08	67.8	envelope protein US28 [Human betaherpesvirus 5]
Dmel_0035610_Lkr_Leucokinin_receptor_Source_FlyBase_0035610_HG_11	gi|377656593|pdb|4DAJ|A	30.71	1e-08	68.6	Chain A, Structure Of The M3 Muscarinic Acetylcholine Receptor
Dmel_0035610_Lkr_Leucokinin_receptor_Source_FlyBase_0035610_HG_11	gi|27804990|gb|AAO22962.1|	25.16	1e-08	67.8	US28 protein [Human betaherpesvirus 5]
Dmel_0035610_Lkr_Leucokinin_receptor_Source_FlyBase_0035610_HG_11	gi|699049987|gb|AIU39449.1|	22.65	1e-08	67.8	membrane protein E1 [Equid gammaherpesvirus 2]
Dmel_0035610_Lkr_Leucokinin_receptor_Source_FlyBase_0035610_HG_11	gi|764091302|pdb|4XT1|A	25.17	1e-08	67.8	Chain A, Structure Of A Nanobody-bound Viral Gpcr Bound To Human Chemokine Cx3cl1
Dmel_0035610_Lkr_Leucokinin_receptor_Source_FlyBase_0035610_HG_11	gi|270356248|gb|ACZ80405.1|	25.16	1e-08	67.8	envelope protein US28 [Human betaherpesvirus 5]
Dmel_0035610_Lkr_Leucokinin_receptor_Source_FlyBase_0035610_HG_11	gi|27804976|gb|AAO22955.1|	25.16	1e-08	67.4	US28 protein [Human betaherpesvirus 5]
Dmel_0035610_Lkr_Leucokinin_receptor_Source_FlyBase_0035610_HG_11	gi|586836999|gb|AHJ86251.1|	25.16	1e-08	67.4	envelope protein US28 [Human betaherpesvirus 5]
Dmel_0035610_Lkr_Leucokinin_receptor_Source_FlyBase_0035610_HG_11	gi|8671571|gb|AAF78286.1|AF073835_1	25.16	1e-08	67.4	G protein-coupled receptor [Human betaherpesvirus 5]
Dmel_0035610_Lkr_Leucokinin_receptor_Source_FlyBase_0035610_HG_11	gi|13940306|emb|CAC37944.1|	25.16	1e-08	67.4	chemokine receptor homologue [Human betaherpesvirus 5]
Dmel_0035610_Lkr_Leucokinin_receptor_Source_FlyBase_0035610_HG_11	gi|822890657|gb|AKI12061.1|	25.16	2e-08	67.4	envelope protein US28 [Human betaherpesvirus 5]
Dmel_0035610_Lkr_Leucokinin_receptor_Source_FlyBase_0035610_HG_11	gi|586834459|gb|AHJ83726.1|	25.16	2e-08	67.4	envelope protein US28 [Human betaherpesvirus 5]
Dmel_0035610_Lkr_Leucokinin_receptor_Source_FlyBase_0035610_HG_11	gi|822887460|gb|AKI08883.1|	25.16	2e-08	67.4	envelope protein US28 [Human betaherpesvirus 5]
Dmel_0035610_Lkr_Leucokinin_receptor_Source_FlyBase_0035610_HG_11	gi|653318350|gb|AIC80416.1|	25.16	2e-08	67.4	envelope protein US28 [Human betaherpesvirus 5]
Dmel_0035610_Lkr_Leucokinin_receptor_Source_FlyBase_0035610_HG_11	gi|822905128|gb|AKI19582.1|	25.16	2e-08	67.4	envelope protein US28 [Human betaherpesvirus 5]
Dmel_0035610_Lkr_Leucokinin_receptor_Source_FlyBase_0035610_HG_11	gi|27804998|gb|AAO22966.1|	25.16	2e-08	67.4	US28 protein [Human betaherpesvirus 5]
Dmel_0035610_Lkr_Leucokinin_receptor_Source_FlyBase_0035610_HG_11	gi|404315164|gb|AFR55145.1|	25.16	2e-08	67.4	envelope protein US28 [Human betaherpesvirus 5]
Dmel_0035610_Lkr_Leucokinin_receptor_Source_FlyBase_0035610_HG_11	gi|995977407|gb|AMJ54023.1|	25.16	2e-08	67.4	envelope protein US28 [Human betaherpesvirus 5]
Dmel_0035610_Lkr_Leucokinin_receptor_Source_FlyBase_0035610_HG_11	gi|8671565|gb|AAF78283.1|AF073832_1	25.16	2e-08	67.4	G protein-coupled receptor [Human betaherpesvirus 5]
Dmel_0035610_Lkr_Leucokinin_receptor_Source_FlyBase_0035610_HG_11	gi|822888305|gb|AKI09723.1|	25.16	2e-08	67.0	envelope protein US28 [Human betaherpesvirus 5]
Dmel_0035610_Lkr_Leucokinin_receptor_Source_FlyBase_0035610_HG_11	gi|306304|gb|AAA98741.1|	25.16	2e-08	67.0	sequence differences confirmed in independent clones; variant of X17403 (AD169 strain), bases 219200 to 220263; G protein-coupled receptor [Human betaherpesvirus 5]
Dmel_0035610_Lkr_Leucokinin_receptor_Source_FlyBase_0035610_HG_11	gi|8671567|gb|AAF78284.1|AF073833_1	25.16	2e-08	67.0	G protein-coupled receptor [Human betaherpesvirus 5]
Dmel_0035610_Lkr_Leucokinin_receptor_Source_FlyBase_0035610_HG_11	gi|823076947|gb|AKI25140.1|	25.16	2e-08	67.0	envelope protein US28 [Human betaherpesvirus 5]
Dmel_0035610_Lkr_Leucokinin_receptor_Source_FlyBase_0035610_HG_11	gi|8671569|gb|AAF78285.1|AF073834_1	25.16	2e-08	67.0	G protein-coupled receptor [Human betaherpesvirus 5]
Dmel_0035610_Lkr_Leucokinin_receptor_Source_FlyBase_0035610_HG_11	gi|13940300|emb|CAC37941.1|	25.16	2e-08	67.0	chemokine receptor homologue [Human betaherpesvirus 5]
Dmel_0035610_Lkr_Leucokinin_receptor_Source_FlyBase_0035610_HG_11	gi|8671563|gb|AAF78282.1|AF073831_1	25.16	2e-08	67.0	G protein-coupled receptor [Human betaherpesvirus 5]
Dmel_0035610_Lkr_Leucokinin_receptor_Source_FlyBase_0035610_HG_11	gi|14269359|gb|AAK58031.1|AF378910_1	24.69	2e-08	67.0	glycoprotein coupled receptor [Human betaherpesvirus 5]
Dmel_0035610_Lkr_Leucokinin_receptor_Source_FlyBase_0035610_HG_11	gi|726969067|pdb|4U15|A	30.71	2e-08	67.4	Chain A, M3-mt4l Receptor Bound To Tiotropium
Dmel_0035610_Lkr_Leucokinin_receptor_Source_FlyBase_0035610_HG_11	gi|59800434|sp|P69332.1|US28_HCMVA	25.16	2e-08	67.0	RecName: Full=G-protein coupled receptor homolog US28; AltName: Full=HHRF3
Dmel_0035610_Lkr_Leucokinin_receptor_Source_FlyBase_0035610_HG_11	gi|14269363|gb|AAK58033.1|AF378912_1	24.17	2e-08	67.0	glycoprotein coupled receptor [Human betaherpesvirus 5]
Dmel_0035610_Lkr_Leucokinin_receptor_Source_FlyBase_0035610_HG_11	gi|256557151|gb|ACU83782.1|	25.16	2e-08	67.0	envelope protein US28 [Human betaherpesvirus 5]
Dmel_0035610_Lkr_Leucokinin_receptor_Source_FlyBase_0035610_HG_11	gi|124738399|gb|ABN14182.1|	22.77	2e-08	67.4	E1 variant b [Equid gammaherpesvirus 2]
Dmel_0035610_Lkr_Leucokinin_receptor_Source_FlyBase_0035610_HG_11	gi|586835304|gb|AHJ84566.1|	25.16	2e-08	67.0	envelope protein US28 [Human betaherpesvirus 5]
Dmel_0035610_Lkr_Leucokinin_receptor_Source_FlyBase_0035610_HG_11	gi|586834121|gb|AHJ83390.1|	24.51	2e-08	67.0	envelope protein US28 [Human betaherpesvirus 5]
Dmel_0035610_Lkr_Leucokinin_receptor_Source_FlyBase_0035610_HG_11	gi|995976737|gb|AMJ53357.1|	25.16	2e-08	67.0	envelope protein US28 [Human betaherpesvirus 5]
Dmel_0035610_Lkr_Leucokinin_receptor_Source_FlyBase_0035610_HG_11	gi|586835814|gb|AHJ85073.1|	25.16	2e-08	67.0	envelope protein US28 [Human betaherpesvirus 5]
Dmel_0035610_Lkr_Leucokinin_receptor_Source_FlyBase_0035610_HG_11	gi|822913076|gb|AKI23423.1|	25.16	2e-08	67.0	envelope protein US28 [Human betaherpesvirus 5]
Dmel_0035610_Lkr_Leucokinin_receptor_Source_FlyBase_0035610_HG_11	gi|27804992|gb|AAO22963.1|	25.16	2e-08	67.0	US28 protein [Human betaherpesvirus 5]
Dmel_0035610_Lkr_Leucokinin_receptor_Source_FlyBase_0035610_HG_11	gi|27804982|gb|AAO22958.1|	25.16	2e-08	67.0	US28 protein [Human betaherpesvirus 5]
Dmel_0035610_Lkr_Leucokinin_receptor_Source_FlyBase_0035610_HG_11	gi|14269379|gb|AAK58041.1|AF378920_1	25.16	2e-08	67.0	glycoprotein coupled receptor [Human betaherpesvirus 5]
Dmel_0035610_Lkr_Leucokinin_receptor_Source_FlyBase_0035610_HG_11	gi|822886449|gb|AKI07878.1|	25.16	2e-08	67.0	envelope protein US28 [Human betaherpesvirus 5]
Dmel_0035610_Lkr_Leucokinin_receptor_Source_FlyBase_0035610_HG_11	gi|242345771|gb|ACS92089.1|	25.16	2e-08	67.0	envelope protein US28 [Human betaherpesvirus 5]
Dmel_0035610_Lkr_Leucokinin_receptor_Source_FlyBase_0035610_HG_11	gi|13940308|emb|CAC37945.1|	25.16	2e-08	67.0	chemokine receptor homologue [Human betaherpesvirus 5]
Dmel_0035610_Lkr_Leucokinin_receptor_Source_FlyBase_0035610_HG_11	gi|822886281|gb|AKI07711.1|	25.17	2e-08	67.0	envelope protein US28 [Human betaherpesvirus 5]
Dmel_0035610_Lkr_Leucokinin_receptor_Source_FlyBase_0035610_HG_11	gi|822896989|gb|AKI16407.1|	25.16	2e-08	67.0	envelope protein US28 [Human betaherpesvirus 5]
Dmel_0035610_Lkr_Leucokinin_receptor_Source_FlyBase_0035610_HG_11	gi|995977240|gb|AMJ53857.1|	25.16	2e-08	67.0	envelope protein US28 [Human betaherpesvirus 5]
Dmel_0035610_Lkr_Leucokinin_receptor_Source_FlyBase_0035610_HG_11	gi|124738395|gb|ABN14180.1|	22.77	2e-08	67.0	E1 variant a [Equid gammaherpesvirus 2]
Dmel_0035610_Lkr_Leucokinin_receptor_Source_FlyBase_0035610_HG_11	gi|27804994|gb|AAO22964.1|	24.84	2e-08	66.6	US28 protein [Human betaherpesvirus 5]
Dmel_0035610_Lkr_Leucokinin_receptor_Source_FlyBase_0035610_HG_11	gi|380765131|pdb|4DKL|A	24.54	2e-08	67.4	Chain A, Crystal Structure Of The Mu-opioid Receptor Bound To A Morphinan Antagonist
Dmel_0035610_Lkr_Leucokinin_receptor_Source_FlyBase_0035610_HG_11	gi|380765131|pdb|4DKL|A	36.25	9e-04	52.8	Chain A, Crystal Structure Of The Mu-opioid Receptor Bound To A Morphinan Antagonist
Dmel_0035610_Lkr_Leucokinin_receptor_Source_FlyBase_0035610_HG_11	gi|995976234|gb|AMJ52857.1|	25.17	2e-08	66.6	envelope protein US28 [Human betaherpesvirus 5]
Dmel_0035610_Lkr_Leucokinin_receptor_Source_FlyBase_0035610_HG_11	gi|995976905|gb|AMJ53524.1|	24.84	3e-08	66.6	envelope protein US28 [Human betaherpesvirus 5]
Dmel_0035610_Lkr_Leucokinin_receptor_Source_FlyBase_0035610_HG_11	gi|822893516|gb|AKI14399.1|	24.18	3e-08	66.2	envelope protein US28 [Human betaherpesvirus 5]
Dmel_0035610_Lkr_Leucokinin_receptor_Source_FlyBase_0035610_HG_11	gi|59807|emb|CAA28338.1|	24.83	3e-08	65.9	unnamed protein product [Human betaherpesvirus 5]
Dmel_0035610_Lkr_Leucokinin_receptor_Source_FlyBase_0035610_HG_11	gi|124738393|gb|ABN14179.1|	22.59	4e-08	66.2	E1 [Equid gammaherpesvirus 2]
Dmel_0035610_Lkr_Leucokinin_receptor_Source_FlyBase_0035610_HG_11	gi|1006588585|pdb|5DSG|A	26.42	5e-08	66.2	Chain A, Structure Of The M4 Muscarinic Acetylcholine Receptor (m4-mt4l) Bound To Tiotropium
Dmel_0035610_Lkr_Leucokinin_receptor_Source_FlyBase_0035610_HG_11	gi|13940290|emb|CAC37936.1|	24.84	6e-08	65.5	chemokine receptor homologue [Human betaherpesvirus 5]
Dmel_0035610_Lkr_Leucokinin_receptor_Source_FlyBase_0035610_HG_11	gi|374414662|pdb|3UON|A	29.94	7e-08	65.9	Chain A, Structure Of The Human M2 Muscarinic Acetylcholine Receptor Bound To An Antagonist
Dmel_0035610_Lkr_Leucokinin_receptor_Source_FlyBase_0035610_HG_11	gi|14269361|gb|AAK58032.1|AF378911_1	24.84	8e-08	65.1	glycoprotein coupled receptor [Human betaherpesvirus 5]
Dmel_0035610_Lkr_Leucokinin_receptor_Source_FlyBase_0035610_HG_11	gi|14140064|emb|CAC38849.1|	24.83	9e-08	65.1	glycoprotein coupled receptor [Human betaherpesvirus 5]
Dmel_0035610_Lkr_Leucokinin_receptor_Source_FlyBase_0035610_HG_11	gi|14269385|gb|AAK58044.1|AF378923_1	24.92	9e-08	65.1	glycoprotein coupled receptor [Human betaherpesvirus 5]
Dmel_0035610_Lkr_Leucokinin_receptor_Source_FlyBase_0035610_HG_11	gi|823114227|gb|AKI29731.1|	23.33	1e-07	64.7	membrane protein US27B [Mandrillus leucophaeus cytomegalovirus]
Dmel_0035610_Lkr_Leucokinin_receptor_Source_FlyBase_0035610_HG_11	gi|124738385|gb|ABN14175.1|	23.18	1e-07	64.7	E1 variant a [Equid gammaherpesvirus 2]
Dmel_0035610_Lkr_Leucokinin_receptor_Source_FlyBase_0035610_HG_11	gi|51870077|ref|YP_073630.1|	31.37	1e-07	64.3	hypothetical protein [Lymphocystis disease virus - isolate China]
Dmel_0035610_Lkr_Leucokinin_receptor_Source_FlyBase_0035610_HG_11	gi|1004171631|pdb|5CXV|A	30.41	1e-07	65.1	Chain A, Structure Of The Human M1 Muscarinic Acetylcholine Receptor Bound To Antagonist Tiotropium
Dmel_0035610_Lkr_Leucokinin_receptor_Source_FlyBase_0035610_HG_11	gi|14269373|gb|AAK58038.1|AF378917_1	25.16	2e-07	63.9	glycoprotein coupled receptor [Human betaherpesvirus 5]
Dmel_0035610_Lkr_Leucokinin_receptor_Source_FlyBase_0035610_HG_11	gi|124738389|gb|ABN14177.1|	22.85	2e-07	63.9	E1 variant a [Equid gammaherpesvirus 2]
Dmel_0035610_Lkr_Leucokinin_receptor_Source_FlyBase_0035610_HG_11	gi|146746485|gb|ABQ43621.1|	23.31	4e-07	62.8	vCCR8 [Tanapox virus]
Dmel_0035610_Lkr_Leucokinin_receptor_Source_FlyBase_0035610_HG_11	gi|1041576773|pdb|5IU4|A	36.11	4e-07	63.2	Chain A, Crystal Structure Of Stabilized A2a Adenosine Receptor A2ar-star2-bril In Complex With Zm241385 At 1.7a Resolution
Dmel_0035610_Lkr_Leucokinin_receptor_Source_FlyBase_0035610_HG_11	gi|1041576773|pdb|5IU4|A	30.34	0.85	43.1	Chain A, Crystal Structure Of Stabilized A2a Adenosine Receptor A2ar-star2-bril In Complex With Zm241385 At 1.7a Resolution
Dmel_0035610_Lkr_Leucokinin_receptor_Source_FlyBase_0035610_HG_11	gi|399125248|pdb|4EIY|A	34.88	5e-07	63.2	Chain A, Crystal Structure Of The Chimeric Protein Of A2aar-Bril In Complex With Zm241385 At 1.8a Resolution
Dmel_0035610_Lkr_Leucokinin_receptor_Source_FlyBase_0035610_HG_11	gi|399125248|pdb|4EIY|A	31.46	0.19	45.4	Chain A, Crystal Structure Of The Chimeric Protein Of A2aar-Bril In Complex With Zm241385 At 1.8a Resolution
Dmel_0035610_Lkr_Leucokinin_receptor_Source_FlyBase_0035610_HG_11	gi|1143283946|pdb|5UIG|A	34.88	6e-07	62.8	Chain A, Crystal Structure Of Adenosine A2a Receptor Bound To A Novel Triazole- Carboximidamide Antagonist
Dmel_0035610_Lkr_Leucokinin_receptor_Source_FlyBase_0035610_HG_11	gi|1143283946|pdb|5UIG|A	31.82	0.22	45.1	Chain A, Crystal Structure Of Adenosine A2a Receptor Bound To A Novel Triazole- Carboximidamide Antagonist
Dmel_0035610_Lkr_Leucokinin_receptor_Source_FlyBase_0035610_HG_11	gi|209447557|pdb|3EML|A	34.88	7e-07	62.8	Chain A, The 2.6 A Crystal Structure Of A Human A2a Adenosine Receptor Bound To Zm241385.
Dmel_0035610_Lkr_Leucokinin_receptor_Source_FlyBase_0035610_HG_11	gi|209447557|pdb|3EML|A	32.53	0.25	45.1	Chain A, The 2.6 A Crystal Structure Of A Human A2a Adenosine Receptor Bound To Zm241385.
Dmel_0035610_Lkr_Leucokinin_receptor_Source_FlyBase_0035610_HG_11	gi|906849136|pdb|4ZWJ|A	24.92	7e-07	63.2	Chain A, Crystal Structure Of Rhodopsin Bound To Arrestin By Femtosecond X-ray Laser
Dmel_0035610_Lkr_Leucokinin_receptor_Source_FlyBase_0035610_HG_11	gi|541881756|pdb|4MBS|A	19.52	2e-06	61.2	Chain A, Crystal Structure Of The Ccr5 Chemokine Receptor
Dmel_0035610_Lkr_Leucokinin_receptor_Source_FlyBase_0035610_HG_11	gi|124738401|gb|ABN14183.1|	22.59	4e-06	60.1	E1 variant b [Equid gammaherpesvirus 2]
Dmel_0035610_Lkr_Leucokinin_receptor_Source_FlyBase_0035610_HG_11	gi|310943018|pdb|3PBL|A	25.29	4e-06	60.5	Chain A, Structure Of The Human Dopamine D3 Receptor In Complex With Eticlopride
Dmel_0035610_Lkr_Leucokinin_receptor_Source_FlyBase_0035610_HG_11	gi|310943018|pdb|3PBL|A	28.07	0.23	45.1	Chain A, Structure Of The Human Dopamine D3 Receptor In Complex With Eticlopride
Dmel_0035610_Lkr_Leucokinin_receptor_Source_FlyBase_0035610_HG_11	gi|1135106695|ref|YP_009342097.1|	24.92	5e-06	59.3	7 transmembrane receptor [Lymphocystis disease virus Sa]
Dmel_0035610_Lkr_Leucokinin_receptor_Source_FlyBase_0035610_HG_11	gi|821316889|ref|YP_009137430.1|	22.30	6e-06	59.3	US27B [Papio ursinus cytomegalovirus]
Dmel_0035610_Lkr_Leucokinin_receptor_Source_FlyBase_0035610_HG_11	gi|659488169|ref|YP_009046031.1|	25.28	4e-05	56.6	G-protein-coupled receptor family protein [Penguinpox virus]
Dmel_0035610_Lkr_Leucokinin_receptor_Source_FlyBase_0035610_HG_11	gi|40555977|ref|NP_955062.1|	25.76	4e-05	56.6	CNPV039 G protein-coupled receptor-like protein [Canarypox virus]
Dmel_0259231_CCKLR_17D1_CCK_like_receptor_at_17D1_Source_FlyBase_0259231_HG_11	gi|747155334|pdb|4S0V|A	36.14	5e-26	123	Chain A, Crystal Structure Of The Human Ox2 Orexin Receptor Bound To The Insomnia Drug Suvorexant
Dmel_0259231_CCKLR_17D1_CCK_like_receptor_at_17D1_Source_FlyBase_0259231_HG_11	gi|747155334|pdb|4S0V|A	28.87	0.002	52.0	Chain A, Crystal Structure Of The Human Ox2 Orexin Receptor Bound To The Insomnia Drug Suvorexant
Dmel_0259231_CCKLR_17D1_CCK_like_receptor_at_17D1_Source_FlyBase_0259231_HG_11	gi|1004171529|pdb|4ZJ8|A	37.30	4e-21	108	Chain A, Structures Of The Human Ox1 Orexin Receptor Bound To Selective And Dual Antagonists
Dmel_0259231_CCKLR_17D1_CCK_like_receptor_at_17D1_Source_FlyBase_0259231_HG_11	gi|1004171529|pdb|4ZJ8|A	31.18	0.001	53.1	Chain A, Structures Of The Human Ox1 Orexin Receptor Bound To Selective And Dual Antagonists
Dmel_0259231_CCKLR_17D1_CCK_like_receptor_at_17D1_Source_FlyBase_0259231_HG_11	gi|387766395|pdb|4EJ4|A	21.87	4e-19	101	Chain A, Structure Of The Delta Opioid Receptor Bound To Naltrindole
Dmel_0259231_CCKLR_17D1_CCK_like_receptor_at_17D1_Source_FlyBase_0259231_HG_11	gi|568786785|pdb|4N6H|A	29.70	6e-17	94.4	Chain A, 1.8 A Structure Of The Human Delta Opioid 7tm Receptor (psi Community Target)
Dmel_0259231_CCKLR_17D1_CCK_like_receptor_at_17D1_Source_FlyBase_0259231_HG_11	gi|380765131|pdb|4DKL|A	22.49	2e-16	93.2	Chain A, Crystal Structure Of The Mu-opioid Receptor Bound To A Morphinan Antagonist
Dmel_0259231_CCKLR_17D1_CCK_like_receptor_at_17D1_Source_FlyBase_0259231_HG_11	gi|747155326|pdb|4RWA|A	29.95	6e-16	90.9	Chain A, Synchrotron Structure Of The Human Delta Opioid Receptor In Complex With A Bifunctional Peptide (psi Community Target)
Dmel_0259231_CCKLR_17D1_CCK_like_receptor_at_17D1_Source_FlyBase_0259231_HG_11	gi|377656593|pdb|4DAJ|A	21.54	3e-15	89.7	Chain A, Structure Of The M3 Muscarinic Acetylcholine Receptor
Dmel_0259231_CCKLR_17D1_CCK_like_receptor_at_17D1_Source_FlyBase_0259231_HG_11	gi|1139421941|pdb|5TVN|A	21.60	4e-15	88.2	Chain A, Crystal Structure Of The Lsd-bound 5-ht2b Receptor
Dmel_0259231_CCKLR_17D1_CCK_like_receptor_at_17D1_Source_FlyBase_0259231_HG_11	gi|380765108|pdb|4DJH|A	26.90	5e-15	89.0	Chain A, Structure Of The Human Kappa Opioid Receptor In Complex With Jdtic
Dmel_0259231_CCKLR_17D1_CCK_like_receptor_at_17D1_Source_FlyBase_0259231_HG_11	gi|380765108|pdb|4DJH|A	35.59	0.41	44.7	Chain A, Structure Of The Human Kappa Opioid Receptor In Complex With Jdtic
Dmel_0259231_CCKLR_17D1_CCK_like_receptor_at_17D1_Source_FlyBase_0259231_HG_11	gi|460417601|pdb|4IB4|A	21.60	9e-15	87.8	Chain A, Crystal Structure Of The Chimeric Protein Of 5-ht2b-bril In Complex With Ergotamine
Dmel_0259231_CCKLR_17D1_CCK_like_receptor_at_17D1_Source_FlyBase_0259231_HG_11	gi|940376760|pdb|5DHG|A	27.60	4e-14	85.5	Chain A, The Crystal Structure Of Nociceptin/orphanin Fq Peptide Receptor (nop) In Complex With C-35 (psi Community Target)
Dmel_0259231_CCKLR_17D1_CCK_like_receptor_at_17D1_Source_FlyBase_0259231_HG_11	gi|385252102|pdb|4EA3|A	27.60	4e-14	85.5	Chain A, Structure Of The NOFQ OPIOID RECEPTOR IN COMPLEX WITH A PEPTIDE Mimetic
Dmel_0259231_CCKLR_17D1_CCK_like_receptor_at_17D1_Source_FlyBase_0259231_HG_11	gi|190613726|pdb|3D4S|A	28.80	1e-13	84.3	Chain A, Cholesterol Bound Form Of Human Beta2 Adrenergic Receptor.
Dmel_0259231_CCKLR_17D1_CCK_like_receptor_at_17D1_Source_FlyBase_0259231_HG_11	gi|374414662|pdb|3UON|A	20.64	2e-12	80.5	Chain A, Structure Of The Human M2 Muscarinic Acetylcholine Receptor Bound To An Antagonist
Dmel_0259231_CCKLR_17D1_CCK_like_receptor_at_17D1_Source_FlyBase_0259231_HG_11	gi|1041576773|pdb|5IU4|A	23.46	4e-12	79.3	Chain A, Crystal Structure Of Stabilized A2a Adenosine Receptor A2ar-star2-bril In Complex With Zm241385 At 1.7a Resolution
Dmel_0259231_CCKLR_17D1_CCK_like_receptor_at_17D1_Source_FlyBase_0259231_HG_11	gi|159795485|pdb|2RH1|A	28.27	5e-12	79.7	Chain A, High Resolution Crystal Structure Of Human B2-Adrenergic G Protein- Coupled Receptor.
Dmel_0259231_CCKLR_17D1_CCK_like_receptor_at_17D1_Source_FlyBase_0259231_HG_11	gi|319443693|pdb|3P0G|A	28.27	5e-12	79.7	Chain A, Structure Of A Nanobody-Stabilized Active State Of The Beta2 Adrenoceptor
Dmel_0259231_CCKLR_17D1_CCK_like_receptor_at_17D1_Source_FlyBase_0259231_HG_11	gi|1004171631|pdb|5CXV|A	29.55	1e-11	78.6	Chain A, Structure Of The Human M1 Muscarinic Acetylcholine Receptor Bound To Antagonist Tiotropium
Dmel_0259231_CCKLR_17D1_CCK_like_receptor_at_17D1_Source_FlyBase_0259231_HG_11	gi|226438041|gb|ACO56322.1|	25.62	1e-11	77.4	G-protein-coupled chemokine receptor [Sheeppox virus Turkey/98 Darica]
Dmel_0259231_CCKLR_17D1_CCK_like_receptor_at_17D1_Source_FlyBase_0259231_HG_11	gi|13876663|gb|AAK43551.1|	25.62	2e-11	76.6	G-protein-coupled chemokine receptor-like protein [Lumpy skin disease virus]
Dmel_0259231_CCKLR_17D1_CCK_like_receptor_at_17D1_Source_FlyBase_0259231_HG_11	gi|383843883|gb|AFH53905.1|	25.62	2e-11	76.6	G-protein-coupled chemokine receptor [Sheeppox virus]
Dmel_0259231_CCKLR_17D1_CCK_like_receptor_at_17D1_Source_FlyBase_0259231_HG_11	gi|22595703|gb|AAN02735.1|	25.62	2e-11	76.6	CC chemokine receptor-like protein [Lumpy skin disease virus]
Dmel_0259231_CCKLR_17D1_CCK_like_receptor_at_17D1_Source_FlyBase_0259231_HG_11	gi|226438039|gb|ACO56321.1|	25.62	3e-11	76.6	G-protein-coupled chemokine receptor [Sheeppox virus Turkey/98 Corum]
Dmel_0259231_CCKLR_17D1_CCK_like_receptor_at_17D1_Source_FlyBase_0259231_HG_11	gi|226438031|gb|ACO56317.1|	25.62	3e-11	76.6	G-protein-coupled chemokine receptor [Sheeppox virus Morocco vaccine strain]
Dmel_0259231_CCKLR_17D1_CCK_like_receptor_at_17D1_Source_FlyBase_0259231_HG_11	gi|226438051|gb|ACO56327.1|	25.62	3e-11	76.6	G-protein-coupled chemokine receptor [Sheeppox virus Turkey/98 Sivas]
Dmel_0259231_CCKLR_17D1_CCK_like_receptor_at_17D1_Source_FlyBase_0259231_HG_11	gi|226437973|gb|ACO56288.1|	25.62	3e-11	76.6	G-protein-coupled chemokine receptor [Sheeppox virus Tunisia/01 3P3]
Dmel_0259231_CCKLR_17D1_CCK_like_receptor_at_17D1_Source_FlyBase_0259231_HG_11	gi|226437969|gb|ACO56286.1|	25.62	3e-11	76.3	G-protein-coupled chemokine receptor [Sheeppox virus Tunisia/01 18P2]
Dmel_0259231_CCKLR_17D1_CCK_like_receptor_at_17D1_Source_FlyBase_0259231_HG_11	gi|226438003|gb|ACO56303.1|	25.62	3e-11	76.6	G-protein-coupled chemokine receptor [Goatpox virus vaccine Nigeria/99]
Dmel_0259231_CCKLR_17D1_CCK_like_receptor_at_17D1_Source_FlyBase_0259231_HG_11	gi|317455410|pdb|3PDS|A	28.27	3e-11	77.0	Chain A, Irreversible Agonist-Beta2 Adrenoceptor Complex
Dmel_0259231_CCKLR_17D1_CCK_like_receptor_at_17D1_Source_FlyBase_0259231_HG_11	gi|557883667|gb|AHA43178.1|	25.62	3e-11	76.3	G-protein-coupled chemokine receptor [Sheeppox virus]
Dmel_0259231_CCKLR_17D1_CCK_like_receptor_at_17D1_Source_FlyBase_0259231_HG_11	gi|557883673|gb|AHA43181.1|	25.62	3e-11	76.3	G-protein-coupled chemokine receptor [Sheeppox virus]
Dmel_0259231_CCKLR_17D1_CCK_like_receptor_at_17D1_Source_FlyBase_0259231_HG_11	gi|557883695|gb|AHA43192.1|	25.62	3e-11	76.3	G-protein-coupled chemokine receptor [Sheeppox virus]
Dmel_0259231_CCKLR_17D1_CCK_like_receptor_at_17D1_Source_FlyBase_0259231_HG_11	gi|564120226|gb|AHB72725.1|	25.62	3e-11	76.3	GPCR [Sheeppox virus]
Dmel_0259231_CCKLR_17D1_CCK_like_receptor_at_17D1_Source_FlyBase_0259231_HG_11	gi|399125248|pdb|4EIY|A	23.18	3e-11	76.6	Chain A, Crystal Structure Of The Chimeric Protein Of A2aar-Bril In Complex With Zm241385 At 1.8a Resolution
Dmel_0259231_CCKLR_17D1_CCK_like_receptor_at_17D1_Source_FlyBase_0259231_HG_11	gi|226438057|gb|ACO56330.1|	25.62	3e-11	76.3	G-protein-coupled chemokine receptor [Sheeppox virus HSL]
Dmel_0259231_CCKLR_17D1_CCK_like_receptor_at_17D1_Source_FlyBase_0259231_HG_11	gi|226437995|gb|ACO56299.1|	25.62	3e-11	76.3	G-protein-coupled chemokine receptor [Goatpox virus Saudi Arabia/93]
Dmel_0259231_CCKLR_17D1_CCK_like_receptor_at_17D1_Source_FlyBase_0259231_HG_11	gi|21492466|ref|NP_659585.1|	25.62	3e-11	76.3	G protein-coupled chemokine receptor [Sheeppox virus]
Dmel_0259231_CCKLR_17D1_CCK_like_receptor_at_17D1_Source_FlyBase_0259231_HG_11	gi|545719881|pdb|4LDE|A	28.57	3e-11	76.6	Chain A, Structure Of Beta2 Adrenoceptor Bound To Bi167107 And An Engineered Nanobody
Dmel_0259231_CCKLR_17D1_CCK_like_receptor_at_17D1_Source_FlyBase_0259231_HG_11	gi|1048348467|pdb|5JQH|A	28.57	4e-11	76.6	Chain A, Structure Of Beta2 Adrenoceptor Bound To Carazolol And Inactive-state Stabilizing Nanobody, Nb60
Dmel_0259231_CCKLR_17D1_CCK_like_receptor_at_17D1_Source_FlyBase_0259231_HG_11	gi|383933251|gb|AFH53909.1|	25.62	4e-11	75.9	G-protein-coupled chemokine receptor [Sheeppox virus]
Dmel_0259231_CCKLR_17D1_CCK_like_receptor_at_17D1_Source_FlyBase_0259231_HG_11	gi|226438037|gb|ACO56320.1|	25.62	4e-11	75.9	G-protein-coupled chemokine receptor [Sheeppox virus Vaccine Nigeria/99]
Dmel_0259231_CCKLR_17D1_CCK_like_receptor_at_17D1_Source_FlyBase_0259231_HG_11	gi|1152729826|gb|AQW44856.1|	25.62	4e-11	75.9	G-protein-coupled chemokine receptor, partial [Sheeppox virus]
Dmel_0259231_CCKLR_17D1_CCK_like_receptor_at_17D1_Source_FlyBase_0259231_HG_11	gi|927348169|gb|ALE15240.1|	25.62	4e-11	75.5	G-protein-coupled chemokine receptor, partial [Sheeppox virus]
Dmel_0259231_CCKLR_17D1_CCK_like_receptor_at_17D1_Source_FlyBase_0259231_HG_11	gi|226438049|gb|ACO56326.1|	25.62	4e-11	75.9	G-protein-coupled chemokine receptor [Sheeppox virus Nigeria/77]
Dmel_0259231_CCKLR_17D1_CCK_like_receptor_at_17D1_Source_FlyBase_0259231_HG_11	gi|726969066|pdb|4U14|A	30.71	6e-11	75.9	Chain A, Structure Of The M3 Muscarinic Acetylcholine Receptor Bound To The Antagonist Tiotropium Crystallized With Disulfide-stabilized T4 Lysozyme (dst4l)
Dmel_0259231_CCKLR_17D1_CCK_like_receptor_at_17D1_Source_FlyBase_0259231_HG_11	gi|726969066|pdb|4U14|A	26.67	3.5	41.6	Chain A, Structure Of The M3 Muscarinic Acetylcholine Receptor Bound To The Antagonist Tiotropium Crystallized With Disulfide-stabilized T4 Lysozyme (dst4l)
Dmel_0259231_CCKLR_17D1_CCK_like_receptor_at_17D1_Source_FlyBase_0259231_HG_11	gi|557883679|gb|AHA43184.1|	25.62	6e-11	75.5	G-protein-coupled chemokine receptor [Goatpox virus]
Dmel_0259231_CCKLR_17D1_CCK_like_receptor_at_17D1_Source_FlyBase_0259231_HG_11	gi|557883675|gb|AHA43182.1|	25.62	7e-11	75.1	G-protein-coupled chemokine receptor [Sheeppox virus]
Dmel_0259231_CCKLR_17D1_CCK_like_receptor_at_17D1_Source_FlyBase_0259231_HG_11	gi|383843887|gb|AFH53907.1|	25.62	7e-11	75.1	G-protein-coupled chemokine receptor [Sheeppox virus]
Dmel_0259231_CCKLR_17D1_CCK_like_receptor_at_17D1_Source_FlyBase_0259231_HG_11	gi|927348167|gb|ALE15239.1|	25.62	7e-11	74.7	G-protein-coupled chemokine receptor, partial [Sheeppox virus]
Dmel_0259231_CCKLR_17D1_CCK_like_receptor_at_17D1_Source_FlyBase_0259231_HG_11	gi|927348237|gb|ALE15274.1|	25.62	8e-11	74.7	G-protein-coupled chemokine receptor, partial [Lumpy skin disease virus]
Dmel_0259231_CCKLR_17D1_CCK_like_receptor_at_17D1_Source_FlyBase_0259231_HG_11	gi|726969067|pdb|4U15|A	30.71	8e-11	75.5	Chain A, M3-mt4l Receptor Bound To Tiotropium
Dmel_0259231_CCKLR_17D1_CCK_like_receptor_at_17D1_Source_FlyBase_0259231_HG_11	gi|726969067|pdb|4U15|A	26.67	1.8	42.7	Chain A, M3-mt4l Receptor Bound To Tiotropium
Dmel_0259231_CCKLR_17D1_CCK_like_receptor_at_17D1_Source_FlyBase_0259231_HG_11	gi|226438017|gb|ACO56310.1|	25.62	9e-11	74.7	G-protein-coupled chemokine receptor [Lumpy skin disease virus RSA/06 Springbok]
Dmel_0259231_CCKLR_17D1_CCK_like_receptor_at_17D1_Source_FlyBase_0259231_HG_11	gi|226437981|gb|ACO56292.1|	25.12	1e-10	74.7	G-protein-coupled chemokine receptor [Goatpox virus Burkina Benogo 3A]
Dmel_0259231_CCKLR_17D1_CCK_like_receptor_at_17D1_Source_FlyBase_0259231_HG_11	gi|1143283946|pdb|5UIG|A	23.18	1e-10	75.1	Chain A, Crystal Structure Of Adenosine A2a Receptor Bound To A Novel Triazole- Carboximidamide Antagonist
Dmel_0259231_CCKLR_17D1_CCK_like_receptor_at_17D1_Source_FlyBase_0259231_HG_11	gi|226437999|gb|ACO56301.1|	25.12	1e-10	74.7	G-protein-coupled chemokine receptor [Goatpox virus Yemen/83]
Dmel_0259231_CCKLR_17D1_CCK_like_receptor_at_17D1_Source_FlyBase_0259231_HG_11	gi|821091724|gb|AKH03908.1|	25.62	1e-10	74.7	G-protein-coupled chemokine receptor [Lumpy skin disease virus]
Dmel_0259231_CCKLR_17D1_CCK_like_receptor_at_17D1_Source_FlyBase_0259231_HG_11	gi|927348215|gb|ALE15263.1|	25.62	1e-10	73.9	G-protein-coupled chemokine receptor, partial [Lumpy skin disease virus]
Dmel_0259231_CCKLR_17D1_CCK_like_receptor_at_17D1_Source_FlyBase_0259231_HG_11	gi|226438015|gb|ACO56309.1|	25.62	1e-10	74.7	G-protein-coupled chemokine receptor [Lumpy skin disease virus RSA/06 Cow t6]
Dmel_0259231_CCKLR_17D1_CCK_like_receptor_at_17D1_Source_FlyBase_0259231_HG_11	gi|821091718|gb|AKH03905.1|	25.62	1e-10	74.3	G-protein-coupled chemokine receptor [Lumpy skin disease virus]
Dmel_0259231_CCKLR_17D1_CCK_like_receptor_at_17D1_Source_FlyBase_0259231_HG_11	gi|226438005|gb|ACO56304.1|	25.62	1e-10	74.3	G-protein-coupled chemokine receptor [Lumpy skin disease virus Niger Ibetecene]
Dmel_0259231_CCKLR_17D1_CCK_like_receptor_at_17D1_Source_FlyBase_0259231_HG_11	gi|22595544|gb|AAN02577.1|	25.62	1e-10	74.3	CC chemokine receptor-like protein [Lumpy skin disease virus NW-LW]
Dmel_0259231_CCKLR_17D1_CCK_like_receptor_at_17D1_Source_FlyBase_0259231_HG_11	gi|821091686|gb|AKH03889.1|	25.62	1e-10	74.3	G-protein-coupled chemokine receptor [Lumpy skin disease virus]
Dmel_0259231_CCKLR_17D1_CCK_like_receptor_at_17D1_Source_FlyBase_0259231_HG_11	gi|15150450|ref|NP_150445.1|	25.62	1e-10	74.3	LSDV011 CC chemokine receptor-like protein S78201 [Lumpy skin disease virus NI-2490]
Dmel_0259231_CCKLR_17D1_CCK_like_receptor_at_17D1_Source_FlyBase_0259231_HG_11	gi|557883665|gb|AHA43177.1|	25.62	1e-10	74.3	G-protein-coupled chemokine receptor [Sheeppox virus]
Dmel_0259231_CCKLR_17D1_CCK_like_receptor_at_17D1_Source_FlyBase_0259231_HG_11	gi|226438023|gb|ACO56313.1|	25.62	1e-10	74.3	G-protein-coupled chemokine receptor [Lumpy skin disease virus RSA/00 OP126402]
Dmel_0259231_CCKLR_17D1_CCK_like_receptor_at_17D1_Source_FlyBase_0259231_HG_11	gi|927348209|gb|ALE15260.1|	25.62	1e-10	73.9	G-protein-coupled chemokine receptor, partial [Lumpy skin disease virus]
Dmel_0259231_CCKLR_17D1_CCK_like_receptor_at_17D1_Source_FlyBase_0259231_HG_11	gi|640938863|gb|AIA57662.1|	25.12	1e-10	74.3	G-protein-coupled chemokine receptor [Goatpox virus]
Dmel_0259231_CCKLR_17D1_CCK_like_receptor_at_17D1_Source_FlyBase_0259231_HG_11	gi|927348171|gb|ALE15241.1|	25.62	1e-10	73.9	G-protein-coupled chemokine receptor, partial [Lumpy skin disease virus]
Dmel_0259231_CCKLR_17D1_CCK_like_receptor_at_17D1_Source_FlyBase_0259231_HG_11	gi|927348179|gb|ALE15245.1|	25.62	1e-10	73.9	G-protein-coupled chemokine receptor, partial [Lumpy skin disease virus]
Dmel_0259231_CCKLR_17D1_CCK_like_receptor_at_17D1_Source_FlyBase_0259231_HG_11	gi|2495049|sp|Q86917.1|VQ3L_SHEVK	25.62	1e-10	74.3	RecName: Full=G-protein coupled receptor homolog Q2/3L
Dmel_0259231_CCKLR_17D1_CCK_like_receptor_at_17D1_Source_FlyBase_0259231_HG_11	gi|927348191|gb|ALE15251.1|	25.62	1e-10	73.9	G-protein-coupled chemokine receptor, partial [Lumpy skin disease virus]
Dmel_0259231_CCKLR_17D1_CCK_like_receptor_at_17D1_Source_FlyBase_0259231_HG_11	gi|927348173|gb|ALE15242.1|	25.62	1e-10	73.9	G-protein-coupled chemokine receptor, partial [Lumpy skin disease virus]
Dmel_0259231_CCKLR_17D1_CCK_like_receptor_at_17D1_Source_FlyBase_0259231_HG_11	gi|927348185|gb|ALE15248.1|	25.62	1e-10	73.9	G-protein-coupled chemokine receptor, partial [Lumpy skin disease virus]
Dmel_0259231_CCKLR_17D1_CCK_like_receptor_at_17D1_Source_FlyBase_0259231_HG_11	gi|927348189|gb|ALE15250.1|	25.62	1e-10	73.9	G-protein-coupled chemokine receptor, partial [Lumpy skin disease virus]
Dmel_0259231_CCKLR_17D1_CCK_like_receptor_at_17D1_Source_FlyBase_0259231_HG_11	gi|927348217|gb|ALE15264.1|	25.62	1e-10	73.9	G-protein-coupled chemokine receptor, partial [Lumpy skin disease virus]
Dmel_0259231_CCKLR_17D1_CCK_like_receptor_at_17D1_Source_FlyBase_0259231_HG_11	gi|927348229|gb|ALE15270.1|	25.62	1e-10	73.9	G-protein-coupled chemokine receptor, partial [Lumpy skin disease virus]
Dmel_0259231_CCKLR_17D1_CCK_like_receptor_at_17D1_Source_FlyBase_0259231_HG_11	gi|927348175|gb|ALE15243.1|	25.62	2e-10	73.9	G-protein-coupled chemokine receptor, partial [Lumpy skin disease virus]
Dmel_0259231_CCKLR_17D1_CCK_like_receptor_at_17D1_Source_FlyBase_0259231_HG_11	gi|927348233|gb|ALE15272.1|	25.62	2e-10	73.9	G-protein-coupled chemokine receptor, partial [Lumpy skin disease virus]
Dmel_0259231_CCKLR_17D1_CCK_like_receptor_at_17D1_Source_FlyBase_0259231_HG_11	gi|927348197|gb|ALE15254.1|	25.62	2e-10	73.9	G-protein-coupled chemokine receptor, partial [Lumpy skin disease virus]
Dmel_0259231_CCKLR_17D1_CCK_like_receptor_at_17D1_Source_FlyBase_0259231_HG_11	gi|873463510|gb|AKP49081.1|	25.62	2e-10	73.6	G-protein-coupled chemokine receptor, partial [Lumpy skin disease virus]
Dmel_0259231_CCKLR_17D1_CCK_like_receptor_at_17D1_Source_FlyBase_0259231_HG_11	gi|927348207|gb|ALE15259.1|	25.62	2e-10	73.6	G-protein-coupled chemokine receptor, partial [Lumpy skin disease virus]
Dmel_0259231_CCKLR_17D1_CCK_like_receptor_at_17D1_Source_FlyBase_0259231_HG_11	gi|927348231|gb|ALE15271.1|	25.62	2e-10	73.6	G-protein-coupled chemokine receptor, partial [Lumpy skin disease virus]
Dmel_0259231_CCKLR_17D1_CCK_like_receptor_at_17D1_Source_FlyBase_0259231_HG_11	gi|226437997|gb|ACO56300.1|	25.89	2e-10	73.9	G-protein-coupled chemokine receptor [Goatpox virus Sudan]
Dmel_0259231_CCKLR_17D1_CCK_like_receptor_at_17D1_Source_FlyBase_0259231_HG_11	gi|927348181|gb|ALE15246.1|	25.62	2e-10	73.6	G-protein-coupled chemokine receptor, partial [Lumpy skin disease virus]
Dmel_0259231_CCKLR_17D1_CCK_like_receptor_at_17D1_Source_FlyBase_0259231_HG_11	gi|927348199|gb|ALE15255.1|	25.62	2e-10	73.6	G-protein-coupled chemokine receptor, partial [Lumpy skin disease virus]
Dmel_0259231_CCKLR_17D1_CCK_like_receptor_at_17D1_Source_FlyBase_0259231_HG_11	gi|927348211|gb|ALE15261.1|	25.62	2e-10	73.6	G-protein-coupled chemokine receptor, partial [Lumpy skin disease virus]
Dmel_0259231_CCKLR_17D1_CCK_like_receptor_at_17D1_Source_FlyBase_0259231_HG_11	gi|927348183|gb|ALE15247.1|	25.62	2e-10	73.6	G-protein-coupled chemokine receptor, partial [Lumpy skin disease virus]
Dmel_0259231_CCKLR_17D1_CCK_like_receptor_at_17D1_Source_FlyBase_0259231_HG_11	gi|927348235|gb|ALE15273.1|	25.62	2e-10	73.6	G-protein-coupled chemokine receptor, partial [Lumpy skin disease virus]
Dmel_0259231_CCKLR_17D1_CCK_like_receptor_at_17D1_Source_FlyBase_0259231_HG_11	gi|927348177|gb|ALE15244.1|	25.62	2e-10	73.6	G-protein-coupled chemokine receptor, partial [Lumpy skin disease virus]
Dmel_0259231_CCKLR_17D1_CCK_like_receptor_at_17D1_Source_FlyBase_0259231_HG_11	gi|927348223|gb|ALE15267.1|	25.62	2e-10	73.6	G-protein-coupled chemokine receptor, partial [Lumpy skin disease virus]
Dmel_0259231_CCKLR_17D1_CCK_like_receptor_at_17D1_Source_FlyBase_0259231_HG_11	gi|927348187|gb|ALE15249.1|	25.62	2e-10	73.2	G-protein-coupled chemokine receptor, partial [Lumpy skin disease virus]
Dmel_0259231_CCKLR_17D1_CCK_like_receptor_at_17D1_Source_FlyBase_0259231_HG_11	gi|927348227|gb|ALE15269.1|	25.62	2e-10	73.6	G-protein-coupled chemokine receptor, partial [Lumpy skin disease virus]
Dmel_0259231_CCKLR_17D1_CCK_like_receptor_at_17D1_Source_FlyBase_0259231_HG_11	gi|757867794|gb|AJO26971.1|	25.62	2e-10	73.6	G-protein-coupled chemokine receptor [Lumpy skin disease virus]
Dmel_0259231_CCKLR_17D1_CCK_like_receptor_at_17D1_Source_FlyBase_0259231_HG_11	gi|757867792|gb|AJO26970.1|	25.62	2e-10	73.6	G-protein-coupled chemokine receptor [Lumpy skin disease virus]
Dmel_0259231_CCKLR_17D1_CCK_like_receptor_at_17D1_Source_FlyBase_0259231_HG_11	gi|586239|sp|Q08520.1|VK02_SWPVK	25.94	2e-10	73.6	RecName: Full=G-protein coupled receptor homolog K2
Dmel_0259231_CCKLR_17D1_CCK_like_receptor_at_17D1_Source_FlyBase_0259231_HG_11	gi|18640232|ref|NP_570306.1|	25.94	3e-10	73.2	SPV146 G protein-coupled CC chemokine receptor-like protein [Swinepox virus]
Dmel_0259231_CCKLR_17D1_CCK_like_receptor_at_17D1_Source_FlyBase_0259231_HG_11	gi|226437989|gb|ACO56296.1|	25.12	3e-10	73.2	G-protein-coupled chemokine receptor [Goatpox virus Iraq/61 Gorgan]
Dmel_0259231_CCKLR_17D1_CCK_like_receptor_at_17D1_Source_FlyBase_0259231_HG_11	gi|557370472|gb|AGZ95327.1|	25.12	3e-10	73.2	G-protein-coupled chemokine receptor [Goatpox virus FZ]
Dmel_0259231_CCKLR_17D1_CCK_like_receptor_at_17D1_Source_FlyBase_0259231_HG_11	gi|226437985|gb|ACO56294.1|	25.12	3e-10	73.2	G-protein-coupled chemokine receptor [Goatpox virus Bangladesh/86]
Dmel_0259231_CCKLR_17D1_CCK_like_receptor_at_17D1_Source_FlyBase_0259231_HG_11	gi|557883685|gb|AHA43187.1|	25.12	3e-10	73.2	G-protein-coupled chemokine receptor [Goatpox virus]
Dmel_0259231_CCKLR_17D1_CCK_like_receptor_at_17D1_Source_FlyBase_0259231_HG_11	gi|148912889|ref|YP_001293203.1|	25.12	4e-10	73.2	hypothetical protein GTPV_gp009 [Goatpox virus Pellor]
Dmel_0259231_CCKLR_17D1_CCK_like_receptor_at_17D1_Source_FlyBase_0259231_HG_11	gi|557883689|gb|AHA43189.1|	25.12	4e-10	72.8	G-protein-coupled chemokine receptor [Goatpox virus]
Dmel_0259231_CCKLR_17D1_CCK_like_receptor_at_17D1_Source_FlyBase_0259231_HG_11	gi|393194713|gb|AFN07323.1|	24.35	5e-10	71.2	rhodopsin, partial [Crossocheilus burmanicus]
Dmel_0259231_CCKLR_17D1_CCK_like_receptor_at_17D1_Source_FlyBase_0259231_HG_11	gi|557883671|gb|AHA43180.1|	25.12	6e-10	72.4	G-protein-coupled chemokine receptor [Sheeppox virus]
Dmel_0259231_CCKLR_17D1_CCK_like_receptor_at_17D1_Source_FlyBase_0259231_HG_11	gi|1115234290|pdb|5T1A|A	26.60	7e-10	72.8	Chain A, Structure Of Cc Chemokine Receptor 2 With Orthosteric And Allosteric Antagonists
Dmel_0259231_CCKLR_17D1_CCK_like_receptor_at_17D1_Source_FlyBase_0259231_HG_11	gi|1115234290|pdb|5T1A|A	24.00	3.4	42.0	Chain A, Structure Of Cc Chemokine Receptor 2 With Orthosteric And Allosteric Antagonists
Dmel_0259231_CCKLR_17D1_CCK_like_receptor_at_17D1_Source_FlyBase_0259231_HG_11	gi|926451053|gb|ALD15776.1|	27.54	8e-10	70.1	G-protein-coupled chemokine receptor, partial [Lumpy skin disease virus]
Dmel_0259231_CCKLR_17D1_CCK_like_receptor_at_17D1_Source_FlyBase_0259231_HG_11	gi|226437993|gb|ACO56298.1|	25.12	1e-09	71.6	G-protein-coupled chemokine receptor [Goatpox virus Oman/84]
Dmel_0259231_CCKLR_17D1_CCK_like_receptor_at_17D1_Source_FlyBase_0259231_HG_11	gi|939187030|pdb|4ZUD|A	35.54	1e-09	71.2	Chain A, Crystal Structure Of Human Angiotensin Receptor In Complex With Inverse Agonist Olmesartan At 2.8a Resolution.
Dmel_0259231_CCKLR_17D1_CCK_like_receptor_at_17D1_Source_FlyBase_0259231_HG_11	gi|810515963|pdb|4YAY|A	35.54	1e-09	71.2	Chain A, Xfel Structure Of Human Angiotensin Receptor
Dmel_0259231_CCKLR_17D1_CCK_like_receptor_at_17D1_Source_FlyBase_0259231_HG_11	gi|557883691|gb|AHA43190.1|	25.12	2e-09	70.9	G-protein-coupled chemokine receptor [Goatpox virus]
Dmel_0259231_CCKLR_17D1_CCK_like_receptor_at_17D1_Source_FlyBase_0259231_HG_11	gi|1006588585|pdb|5DSG|A	31.85	2e-09	71.2	Chain A, Structure Of The M4 Muscarinic Acetylcholine Receptor (m4-mt4l) Bound To Tiotropium
Dmel_0259231_CCKLR_17D1_CCK_like_receptor_at_17D1_Source_FlyBase_0259231_HG_11	gi|1006588585|pdb|5DSG|A	27.27	8.5	40.4	Chain A, Structure Of The M4 Muscarinic Acetylcholine Receptor (m4-mt4l) Bound To Tiotropium
Dmel_0259231_CCKLR_17D1_CCK_like_receptor_at_17D1_Source_FlyBase_0259231_HG_11	gi|929526706|gb|ALF07853.1|	25.35	2e-09	70.5	G protein-coupled receptor [Swinepox virus]
Dmel_0259231_CCKLR_17D1_CCK_like_receptor_at_17D1_Source_FlyBase_0259231_HG_11	gi|541881756|pdb|4MBS|A	25.91	3e-09	70.5	Chain A, Crystal Structure Of The Ccr5 Chemokine Receptor
Dmel_0259231_CCKLR_17D1_CCK_like_receptor_at_17D1_Source_FlyBase_0259231_HG_11	gi|541881756|pdb|4MBS|A	22.13	1.0	43.5	Chain A, Crystal Structure Of The Ccr5 Chemokine Receptor
Dmel_0259231_CCKLR_17D1_CCK_like_receptor_at_17D1_Source_FlyBase_0259231_HG_11	gi|310689928|pdb|3ODU|A	28.37	5e-09	70.1	Chain A, The 2.5 A Structure Of The Cxcr4 Chemokine Receptor In Complex With Small Molecule Antagonist It1t
Dmel_0259231_CCKLR_17D1_CCK_like_receptor_at_17D1_Source_FlyBase_0259231_HG_11	gi|310689928|pdb|3ODU|A	32.47	0.021	48.9	Chain A, The 2.5 A Structure Of The Cxcr4 Chemokine Receptor In Complex With Small Molecule Antagonist It1t
Dmel_0259231_CCKLR_17D1_CCK_like_receptor_at_17D1_Source_FlyBase_0259231_HG_11	gi|310689932|pdb|3OE6|A	28.37	5e-09	70.1	Chain A, Crystal Structure Of The Cxcr4 Chemokine Receptor In Complex With A Small Molecule Antagonist It1t In I222 Spacegroup
Dmel_0259231_CCKLR_17D1_CCK_like_receptor_at_17D1_Source_FlyBase_0259231_HG_11	gi|310689932|pdb|3OE6|A	32.47	0.019	48.9	Chain A, Crystal Structure Of The Cxcr4 Chemokine Receptor In Complex With A Small Molecule Antagonist It1t In I222 Spacegroup
Dmel_0259231_CCKLR_17D1_CCK_like_receptor_at_17D1_Source_FlyBase_0259231_HG_11	gi|310689930|pdb|3OE0|A	28.37	5e-09	70.1	Chain A, Crystal Structure Of The Cxcr4 Chemokine Receptor In Complex With A Cyclic Peptide Antagonist Cvx15
Dmel_0259231_CCKLR_17D1_CCK_like_receptor_at_17D1_Source_FlyBase_0259231_HG_11	gi|310689930|pdb|3OE0|A	32.47	0.036	48.1	Chain A, Crystal Structure Of The Cxcr4 Chemokine Receptor In Complex With A Cyclic Peptide Antagonist Cvx15
Dmel_0259231_CCKLR_17D1_CCK_like_receptor_at_17D1_Source_FlyBase_0259231_HG_11	gi|756142618|pdb|4RWS|A	28.37	6e-09	70.1	Chain A, Crystal Structure Of Cxcr4 And Viral Chemokine Antagonist Vmip-ii Complex (psi Community Target)
Dmel_0259231_CCKLR_17D1_CCK_like_receptor_at_17D1_Source_FlyBase_0259231_HG_11	gi|756142618|pdb|4RWS|A	32.47	0.040	48.1	Chain A, Crystal Structure Of Cxcr4 And Viral Chemokine Antagonist Vmip-ii Complex (psi Community Target)
Dmel_0259231_CCKLR_17D1_CCK_like_receptor_at_17D1_Source_FlyBase_0259231_HG_11	gi|906849136|pdb|4ZWJ|A	31.67	3e-08	68.2	Chain A, Crystal Structure Of Rhodopsin Bound To Arrestin By Femtosecond X-ray Laser
Dmel_0259231_CCKLR_17D1_CCK_like_receptor_at_17D1_Source_FlyBase_0259231_HG_11	gi|906849136|pdb|4ZWJ|A	24.24	0.17	46.2	Chain A, Crystal Structure Of Rhodopsin Bound To Arrestin By Femtosecond X-ray Laser
Dmel_0259231_CCKLR_17D1_CCK_like_receptor_at_17D1_Source_FlyBase_0259231_HG_11	gi|38229175|ref|NP_938268.1|	24.75	5e-08	66.2	7L [Yaba monkey tumor virus]
Dmel_0259231_CCKLR_17D1_CCK_like_receptor_at_17D1_Source_FlyBase_0259231_HG_11	gi|12084990|ref|NP_073392.1|	26.37	6e-08	65.9	7L protein [Yaba-like disease virus]
Dmel_0259231_CCKLR_17D1_CCK_like_receptor_at_17D1_Source_FlyBase_0259231_HG_11	gi|146746342|gb|ABQ43478.1|	26.37	6e-08	65.9	chemokine inhibitor [Tanapox virus]
Dmel_0259231_CCKLR_17D1_CCK_like_receptor_at_17D1_Source_FlyBase_0259231_HG_11	gi|146746499|gb|ABQ43634.1|	26.37	7e-08	65.9	chemokine inhibitor [Tanapox virus]
Dmel_0259231_CCKLR_17D1_CCK_like_receptor_at_17D1_Source_FlyBase_0259231_HG_11	gi|146746485|gb|ABQ43621.1|	24.17	1e-07	64.7	vCCR8 [Tanapox virus]
Dmel_0259231_CCKLR_17D1_CCK_like_receptor_at_17D1_Source_FlyBase_0259231_HG_11	gi|906848993|pdb|4XEE|A	26.55	2e-07	65.5	Chain A, Structure Of Active-like Neurotensin Receptor
Dmel_0259231_CCKLR_17D1_CCK_like_receptor_at_17D1_Source_FlyBase_0259231_HG_11	gi|906848993|pdb|4XEE|A	26.61	0.85	43.9	Chain A, Structure Of Active-like Neurotensin Receptor
Dmel_0259231_CCKLR_17D1_CCK_like_receptor_at_17D1_Source_FlyBase_0259231_HG_11	gi|1123436705|pdb|5T04|A	26.55	2e-07	64.7	Chain A, Structure Of Constitutively Active Neurotensin Receptor
Dmel_0259231_CCKLR_17D1_CCK_like_receptor_at_17D1_Source_FlyBase_0259231_HG_11	gi|1123436705|pdb|5T04|A	30.19	0.51	44.3	Chain A, Structure Of Constitutively Active Neurotensin Receptor
Dmel_0259231_CCKLR_17D1_CCK_like_receptor_at_17D1_Source_FlyBase_0259231_HG_11	gi|1150667474|pdb|5UEN|A	20.43	3e-07	64.3	Chain A, Crystal Structure Of The Human Adenosine A1 Receptor A1ar-bril In Complex With The Covalent Antagonist Du172 At 3.2a Resolution
Dmel_0259231_CCKLR_17D1_CCK_like_receptor_at_17D1_Source_FlyBase_0259231_HG_11	gi|12085128|ref|NP_073530.1|	24.17	3e-07	63.5	145R protein [Yaba-like disease virus]
Dmel_0259231_CCKLR_17D1_CCK_like_receptor_at_17D1_Source_FlyBase_0259231_HG_11	gi|62637539|ref|YP_227537.1|	28.10	7e-07	62.8	CC chemokine receptor-like protein [Deerpox virus W-848-83]
Dmel_0259231_CCKLR_17D1_CCK_like_receptor_at_17D1_Source_FlyBase_0259231_HG_11	gi|460417600|pdb|4IAR|A	25.60	9e-07	62.4	Chain A, Crystal Structure Of The Chimeric Protein Of 5-ht1b-bril In Complex With Ergotamine (psi Community Target)
Dmel_0259231_CCKLR_17D1_CCK_like_receptor_at_17D1_Source_FlyBase_0259231_HG_11	gi|460417600|pdb|4IAR|A	22.58	0.37	44.7	Chain A, Crystal Structure Of The Chimeric Protein Of 5-ht1b-bril In Complex With Ergotamine (psi Community Target)
Dmel_0259231_CCKLR_17D1_CCK_like_receptor_at_17D1_Source_FlyBase_0259231_HG_11	gi|906848995|pdb|4XES|A	25.99	1e-06	62.8	Chain A, Structure Of Active-like Neurotensin Receptor
Dmel_0259231_CCKLR_17D1_CCK_like_receptor_at_17D1_Source_FlyBase_0259231_HG_11	gi|906848995|pdb|4XES|A	26.61	0.84	43.9	Chain A, Structure Of Active-like Neurotensin Receptor
Dmel_0259231_CCKLR_17D1_CCK_like_receptor_at_17D1_Source_FlyBase_0259231_HG_11	gi|460417599|pdb|4IAQ|A	25.60	1e-06	62.4	Chain A, Crystal Structure Of The Chimeric Protein Of 5-ht1b-bril In Complex With Dihydroergotamine (psi Community Target)
Dmel_0259231_CCKLR_17D1_CCK_like_receptor_at_17D1_Source_FlyBase_0259231_HG_11	gi|460417599|pdb|4IAQ|A	25.68	2.0	42.4	Chain A, Crystal Structure Of The Chimeric Protein Of 5-ht1b-bril In Complex With Dihydroergotamine (psi Community Target)
Dmel_0259231_CCKLR_17D1_CCK_like_receptor_at_17D1_Source_FlyBase_0259231_HG_11	gi|409107331|pdb|4GRV|A	25.99	2e-06	62.0	Chain A, The Crystal Structure Of The Neurotensin Receptor Nts1 In Complex With Neurotensin (8-13)
Dmel_0259231_CCKLR_17D1_CCK_like_receptor_at_17D1_Source_FlyBase_0259231_HG_11	gi|409107331|pdb|4GRV|A	29.91	0.89	43.5	Chain A, The Crystal Structure Of The Neurotensin Receptor Nts1 In Complex With Neurotensin (8-13)
Dmel_0259231_CCKLR_17D1_CCK_like_receptor_at_17D1_Source_FlyBase_0259231_HG_11	gi|340708465|pdb|3RZE|A	25.00	2e-06	61.6	Chain A, Structure Of The Human Histamine H1 Receptor In Complex With Doxepin
Dmel_0259231_CCKLR_17D1_CCK_like_receptor_at_17D1_Source_FlyBase_0259231_HG_11	gi|641388541|gb|AIA58646.1|	30.10	3e-06	58.5	G-protein-coupled chemokine receptor, partial [Lumpy skin disease virus]
Dmel_0259231_CCKLR_17D1_CCK_like_receptor_at_17D1_Source_FlyBase_0259231_HG_11	gi|641388543|gb|AIA58647.1|	30.10	4e-06	58.5	G-protein-coupled chemokine receptor, partial [Lumpy skin disease virus]
Dmel_0259231_CCKLR_17D1_CCK_like_receptor_at_17D1_Source_FlyBase_0259231_HG_11	gi|799532120|pdb|4XNV|A	25.50	4e-06	60.5	Chain A, The Human P2y1 Receptor In Complex With Bptu
Dmel_0259231_CCKLR_17D1_CCK_like_receptor_at_17D1_Source_FlyBase_0259231_HG_11	gi|821316892|ref|YP_009137433.1|	26.46	5e-06	60.5	US28 [Papio ursinus cytomegalovirus]
Dmel_0259231_CCKLR_17D1_CCK_like_receptor_at_17D1_Source_FlyBase_0259231_HG_11	gi|209447557|pdb|3EML|A	29.38	7e-06	60.1	Chain A, The 2.6 A Crystal Structure Of A Human A2a Adenosine Receptor Bound To Zm241385.
Dmel_0259231_CCKLR_17D1_CCK_like_receptor_at_17D1_Source_FlyBase_0259231_HG_11	gi|115503228|gb|ABI99146.1|	25.56	9e-06	59.3	CC chemokine receptor-like protein [Deerpox virus W-1170-84]
Dmel_0259231_CCKLR_17D1_CCK_like_receptor_at_17D1_Source_FlyBase_0259231_HG_11	gi|752901009|ref|YP_009118391.1|	24.43	1e-05	58.9	membrane protein E1 [Equid gammaherpesvirus 5]
Dmel_0259231_CCKLR_17D1_CCK_like_receptor_at_17D1_Source_FlyBase_0259231_HG_11	gi|38229303|ref|NP_938396.1|	27.34	1e-05	58.5	145R [Yaba monkey tumor virus]
Dmel_0259231_CCKLR_17D1_CCK_like_receptor_at_17D1_Source_FlyBase_0259231_HG_11	gi|1133474027|ref|XP_019856581.1|	26.85	1e-05	58.5	PREDICTED: high-affinity lysophosphatidic acid receptor-like [Amphimedon queenslandica]
Dmel_0259231_CCKLR_17D1_CCK_like_receptor_at_17D1_Source_FlyBase_0259231_HG_11	gi|40555977|ref|NP_955062.1|	28.41	3e-05	57.4	CNPV039 G protein-coupled receptor-like protein [Canarypox virus]
Dmel_0259231_CCKLR_17D1_CCK_like_receptor_at_17D1_Source_FlyBase_0259231_HG_11	gi|1135106689|ref|YP_009342091.1|	33.33	3e-05	55.5	hypothetical protein LCDVSa023R [Lymphocystis disease virus Sa]
Dmel_0259231_CCKLR_17D1_CCK_like_receptor_at_17D1_Source_FlyBase_0259231_HG_11	gi|14269363|gb|AAK58033.1|AF378912_1	23.85	1e-04	55.5	glycoprotein coupled receptor [Human betaherpesvirus 5]
Dmel_0259231_CCKLR_17D1_CCK_like_receptor_at_17D1_Source_FlyBase_0259231_HG_11	gi|823114230|gb|AKI29734.1|	24.34	2e-04	55.5	envelope protein US28 [Mandrillus leucophaeus cytomegalovirus]
Dmel_0259231_CCKLR_17D1_CCK_like_receptor_at_17D1_Source_FlyBase_0259231_HG_11	gi|13940290|emb|CAC37936.1|	26.02	2e-04	55.1	chemokine receptor homologue [Human betaherpesvirus 5]
Dmel_0259231_CCKLR_17D1_CCK_like_receptor_at_17D1_Source_FlyBase_0259231_HG_11	gi|13940286|emb|CAC37934.1|	25.51	2e-04	54.7	chemokine receptor homologue [Human betaherpesvirus 5]
Dmel_0259231_CCKLR_17D1_CCK_like_receptor_at_17D1_Source_FlyBase_0259231_HG_11	gi|995976234|gb|AMJ52857.1|	25.51	2e-04	54.7	envelope protein US28 [Human betaherpesvirus 5]
Dmel_0259231_CCKLR_17D1_CCK_like_receptor_at_17D1_Source_FlyBase_0259231_HG_11	gi|51870012|ref|YP_073565.1|	32.20	2e-04	54.7	7 transmembrane receptor [Lymphocystis disease virus - isolate China]
Dmel_0259231_CCKLR_17D1_CCK_like_receptor_at_17D1_Source_FlyBase_0259231_HG_11	gi|822887967|gb|AKI09387.1|	25.51	2e-04	54.7	envelope protein US28 [Human betaherpesvirus 5]
Dmel_0259231_CCKLR_17D1_CCK_like_receptor_at_17D1_Source_FlyBase_0259231_HG_11	gi|52139337|ref|YP_081612.1|	25.51	2e-04	54.7	envelope protein US28 [Human betaherpesvirus 5]
Dmel_0259231_CCKLR_17D1_CCK_like_receptor_at_17D1_Source_FlyBase_0259231_HG_11	gi|27805014|gb|AAO22974.1|	25.51	2e-04	54.7	US28 protein [Human betaherpesvirus 5]
Dmel_0259231_CCKLR_17D1_CCK_like_receptor_at_17D1_Source_FlyBase_0259231_HG_11	gi|995977912|gb|AMJ54525.1|	25.51	2e-04	54.7	envelope protein US28 [Human betaherpesvirus 5]
Dmel_0259231_CCKLR_17D1_CCK_like_receptor_at_17D1_Source_FlyBase_0259231_HG_11	gi|822889487|gb|AKI10898.1|	25.51	3e-04	54.7	envelope protein US28 [Human betaherpesvirus 5]
Dmel_0259231_CCKLR_17D1_CCK_like_receptor_at_17D1_Source_FlyBase_0259231_HG_11	gi|822887629|gb|AKI09051.1|	25.51	3e-04	54.7	envelope protein US28 [Human betaherpesvirus 5]
Dmel_0259231_CCKLR_17D1_CCK_like_receptor_at_17D1_Source_FlyBase_0259231_HG_11	gi|429544261|pdb|3VW7|A	20.90	3e-04	55.1	Chain A, Crystal Structure Of Human Protease-activated Receptor 1 (par1) Bound With Antagonist Vorapaxar At 2.2 Angstrom
Dmel_0259231_CCKLR_17D1_CCK_like_receptor_at_17D1_Source_FlyBase_0259231_HG_11	gi|822901622|gb|AKI18408.1|	25.51	3e-04	54.7	envelope protein US28 [Human betaherpesvirus 5]
Dmel_0259231_CCKLR_17D1_CCK_like_receptor_at_17D1_Source_FlyBase_0259231_HG_11	gi|761913335|ref|XP_011405829.1|	23.81	3e-04	53.5	PREDICTED: D(1A) dopamine receptor-like [Amphimedon queenslandica]
Dmel_0259231_CCKLR_17D1_CCK_like_receptor_at_17D1_Source_FlyBase_0259231_HG_11	gi|13940304|emb|CAC37943.1|	25.51	3e-04	54.3	chemokine receptor homologue [Human betaherpesvirus 5]
Dmel_0259231_CCKLR_17D1_CCK_like_receptor_at_17D1_Source_FlyBase_0259231_HG_11	gi|27804990|gb|AAO22962.1|	26.02	3e-04	54.3	US28 protein [Human betaherpesvirus 5]
Dmel_0259231_CCKLR_17D1_CCK_like_receptor_at_17D1_Source_FlyBase_0259231_HG_11	gi|995977240|gb|AMJ53857.1|	25.51	3e-04	54.3	envelope protein US28 [Human betaherpesvirus 5]
Dmel_0259231_CCKLR_17D1_CCK_like_receptor_at_17D1_Source_FlyBase_0259231_HG_11	gi|27805010|gb|AAO22972.1|	25.51	3e-04	54.3	US28 protein [Human betaherpesvirus 5]
Dmel_0259231_CCKLR_17D1_CCK_like_receptor_at_17D1_Source_FlyBase_0259231_HG_11	gi|124738399|gb|ABN14182.1|	25.65	3e-04	54.3	E1 variant b [Equid gammaherpesvirus 2]
Dmel_0259231_CCKLR_17D1_CCK_like_receptor_at_17D1_Source_FlyBase_0259231_HG_11	gi|124738399|gb|ABN14182.1|	26.79	0.037	47.8	E1 variant b [Equid gammaherpesvirus 2]
Dmel_0259231_CCKLR_17D1_CCK_like_receptor_at_17D1_Source_FlyBase_0259231_HG_11	gi|764091302|pdb|4XT1|A	25.51	3e-04	54.3	Chain A, Structure Of A Nanobody-bound Viral Gpcr Bound To Human Chemokine Cx3cl1
Dmel_0259231_CCKLR_17D1_CCK_like_receptor_at_17D1_Source_FlyBase_0259231_HG_11	gi|310943018|pdb|3PBL|A	30.69	4e-04	54.7	Chain A, Structure Of The Human Dopamine D3 Receptor In Complex With Eticlopride
Dmel_0259231_CCKLR_17D1_CCK_like_receptor_at_17D1_Source_FlyBase_0259231_HG_11	gi|310943018|pdb|3PBL|A	28.26	2.6	42.4	Chain A, Structure Of The Human Dopamine D3 Receptor In Complex With Eticlopride
Dmel_0259231_CCKLR_17D1_CCK_like_receptor_at_17D1_Source_FlyBase_0259231_HG_11	gi|13940296|emb|CAC37939.1|	25.51	4e-04	53.9	chemokine receptor homologue [Human betaherpesvirus 5]
Dmel_0259231_CCKLR_17D1_CCK_like_receptor_at_17D1_Source_FlyBase_0259231_HG_11	gi|14269371|gb|AAK58037.1|AF378916_1	25.00	4e-04	53.9	glycoprotein coupled receptor [Human betaherpesvirus 5]
Dmel_0259231_CCKLR_17D1_CCK_like_receptor_at_17D1_Source_FlyBase_0259231_HG_11	gi|761904561|ref|XP_011410350.1|	25.00	4e-04	53.9	PREDICTED: trace amine-associated receptor 13c-like [Amphimedon queenslandica]
Dmel_0259231_CCKLR_17D1_CCK_like_receptor_at_17D1_Source_FlyBase_0259231_HG_11	gi|822913076|gb|AKI23423.1|	25.51	4e-04	53.9	envelope protein US28 [Human betaherpesvirus 5]
Dmel_0259231_CCKLR_17D1_CCK_like_receptor_at_17D1_Source_FlyBase_0259231_HG_11	gi|14269381|gb|AAK58042.1|AF378921_1	25.51	4e-04	53.9	glycoprotein coupled receptor [Human betaherpesvirus 5]
Dmel_0259231_CCKLR_17D1_CCK_like_receptor_at_17D1_Source_FlyBase_0259231_HG_11	gi|242345771|gb|ACS92089.1|	25.51	4e-04	53.9	envelope protein US28 [Human betaherpesvirus 5]
Dmel_0259231_CCKLR_17D1_CCK_like_receptor_at_17D1_Source_FlyBase_0259231_HG_11	gi|404314661|gb|AFR54645.1|	25.51	4e-04	53.9	envelope protein US28 [Human betaherpesvirus 5]
Dmel_0259231_CCKLR_17D1_CCK_like_receptor_at_17D1_Source_FlyBase_0259231_HG_11	gi|821316889|ref|YP_009137430.1|	24.14	4e-04	53.9	US27B [Papio ursinus cytomegalovirus]
Dmel_0259231_CCKLR_17D1_CCK_like_receptor_at_17D1_Source_FlyBase_0259231_HG_11	gi|995976905|gb|AMJ53524.1|	26.02	4e-04	53.9	envelope protein US28 [Human betaherpesvirus 5]
Dmel_0259231_CCKLR_17D1_CCK_like_receptor_at_17D1_Source_FlyBase_0259231_HG_11	gi|586835814|gb|AHJ85073.1|	25.51	5e-04	53.9	envelope protein US28 [Human betaherpesvirus 5]
Dmel_0259231_CCKLR_17D1_CCK_like_receptor_at_17D1_Source_FlyBase_0259231_HG_11	gi|124738395|gb|ABN14180.1|	25.65	5e-04	53.9	E1 variant a [Equid gammaherpesvirus 2]
Dmel_0259231_CCKLR_17D1_CCK_like_receptor_at_17D1_Source_FlyBase_0259231_HG_11	gi|124738395|gb|ABN14180.1|	26.79	0.040	47.8	E1 variant a [Equid gammaherpesvirus 2]
Dmel_0259231_CCKLR_17D1_CCK_like_receptor_at_17D1_Source_FlyBase_0259231_HG_11	gi|14269387|gb|AAK58045.1|AF378924_1	25.51	5e-04	53.9	glycoprotein coupled receptor [Human betaherpesvirus 5]
Dmel_0259231_CCKLR_17D1_CCK_like_receptor_at_17D1_Source_FlyBase_0259231_HG_11	gi|14269367|gb|AAK58035.1|AF378914_1	25.51	5e-04	53.5	glycoprotein coupled receptor [Human betaherpesvirus 5]
Dmel_0259231_CCKLR_17D1_CCK_like_receptor_at_17D1_Source_FlyBase_0259231_HG_11	gi|270356248|gb|ACZ80405.1|	25.51	5e-04	53.5	envelope protein US28 [Human betaherpesvirus 5]
Dmel_0259231_CCKLR_17D1_CCK_like_receptor_at_17D1_Source_FlyBase_0259231_HG_11	gi|27804992|gb|AAO22963.1|	25.51	5e-04	53.5	US28 protein [Human betaherpesvirus 5]
Dmel_0259231_CCKLR_17D1_CCK_like_receptor_at_17D1_Source_FlyBase_0259231_HG_11	gi|27804982|gb|AAO22958.1|	25.51	5e-04	53.5	US28 protein [Human betaherpesvirus 5]
Dmel_0259231_CCKLR_17D1_CCK_like_receptor_at_17D1_Source_FlyBase_0259231_HG_11	gi|13940308|emb|CAC37945.1|	25.51	5e-04	53.5	chemokine receptor homologue [Human betaherpesvirus 5]
Dmel_0259231_CCKLR_17D1_CCK_like_receptor_at_17D1_Source_FlyBase_0259231_HG_11	gi|586836999|gb|AHJ86251.1|	25.51	5e-04	53.5	envelope protein US28 [Human betaherpesvirus 5]
Dmel_0259231_CCKLR_17D1_CCK_like_receptor_at_17D1_Source_FlyBase_0259231_HG_11	gi|59807|emb|CAA28338.1|	25.51	5e-04	53.5	unnamed protein product [Human betaherpesvirus 5]
Dmel_0259231_CCKLR_17D1_CCK_like_receptor_at_17D1_Source_FlyBase_0259231_HG_11	gi|822905128|gb|AKI19582.1|	25.51	5e-04	53.5	envelope protein US28 [Human betaherpesvirus 5]
Dmel_0259231_CCKLR_17D1_CCK_like_receptor_at_17D1_Source_FlyBase_0259231_HG_11	gi|823076947|gb|AKI25140.1|	25.51	5e-04	53.5	envelope protein US28 [Human betaherpesvirus 5]
Dmel_0259231_CCKLR_17D1_CCK_like_receptor_at_17D1_Source_FlyBase_0259231_HG_11	gi|27804976|gb|AAO22955.1|	25.51	5e-04	53.5	US28 protein [Human betaherpesvirus 5]
Dmel_0259231_CCKLR_17D1_CCK_like_receptor_at_17D1_Source_FlyBase_0259231_HG_11	gi|14269369|gb|AAK58036.1|AF378915_1	25.51	5e-04	53.5	glycoprotein coupled receptor [Human betaherpesvirus 5]
Dmel_0259231_CCKLR_17D1_CCK_like_receptor_at_17D1_Source_FlyBase_0259231_HG_11	gi|586835304|gb|AHJ84566.1|	25.51	5e-04	53.5	envelope protein US28 [Human betaherpesvirus 5]
Dmel_0259231_CCKLR_17D1_CCK_like_receptor_at_17D1_Source_FlyBase_0259231_HG_11	gi|14269383|gb|AAK58043.1|AF378922_1	25.51	5e-04	53.5	glycoprotein coupled receptor [Human betaherpesvirus 5]
Dmel_0259231_CCKLR_17D1_CCK_like_receptor_at_17D1_Source_FlyBase_0259231_HG_11	gi|270355751|gb|ACZ79911.1|	25.51	5e-04	53.5	envelope protein US28 [Human betaherpesvirus 5]
Dmel_0259231_CCKLR_17D1_CCK_like_receptor_at_17D1_Source_FlyBase_0259231_HG_11	gi|27804994|gb|AAO22964.1|	26.02	5e-04	53.5	US28 protein [Human betaherpesvirus 5]
Dmel_0259231_CCKLR_17D1_CCK_like_receptor_at_17D1_Source_FlyBase_0259231_HG_11	gi|822886449|gb|AKI07878.1|	25.51	5e-04	53.5	envelope protein US28 [Human betaherpesvirus 5]
Dmel_0259231_CCKLR_17D1_CCK_like_receptor_at_17D1_Source_FlyBase_0259231_HG_11	gi|586834459|gb|AHJ83726.1|	26.02	5e-04	53.5	envelope protein US28 [Human betaherpesvirus 5]
Dmel_0038880_SIFR_SIFamide_receptor_Source_FlyBase_0038880_HG_11	gi|747155334|pdb|4S0V|A	34.77	5e-29	133	Chain A, Crystal Structure Of The Human Ox2 Orexin Receptor Bound To The Insomnia Drug Suvorexant
Dmel_0038880_SIFR_SIFamide_receptor_Source_FlyBase_0038880_HG_11	gi|747155334|pdb|4S0V|A	30.43	0.40	45.1	Chain A, Crystal Structure Of The Human Ox2 Orexin Receptor Bound To The Insomnia Drug Suvorexant
Dmel_0038880_SIFR_SIFamide_receptor_Source_FlyBase_0038880_HG_11	gi|1004171529|pdb|4ZJ8|A	33.85	2e-23	115	Chain A, Structures Of The Human Ox1 Orexin Receptor Bound To Selective And Dual Antagonists
Dmel_0038880_SIFR_SIFamide_receptor_Source_FlyBase_0038880_HG_11	gi|1004171529|pdb|4ZJ8|A	33.70	0.068	47.8	Chain A, Structures Of The Human Ox1 Orexin Receptor Bound To Selective And Dual Antagonists
Dmel_0038880_SIFR_SIFamide_receptor_Source_FlyBase_0038880_HG_11	gi|810515963|pdb|4YAY|A	27.04	8e-19	100	Chain A, Xfel Structure Of Human Angiotensin Receptor
Dmel_0038880_SIFR_SIFamide_receptor_Source_FlyBase_0038880_HG_11	gi|939187030|pdb|4ZUD|A	27.16	3e-18	98.2	Chain A, Crystal Structure Of Human Angiotensin Receptor In Complex With Inverse Agonist Olmesartan At 2.8a Resolution.
Dmel_0038880_SIFR_SIFamide_receptor_Source_FlyBase_0038880_HG_11	gi|940376760|pdb|5DHG|A	27.92	7e-18	97.4	Chain A, The Crystal Structure Of Nociceptin/orphanin Fq Peptide Receptor (nop) In Complex With C-35 (psi Community Target)
Dmel_0038880_SIFR_SIFamide_receptor_Source_FlyBase_0038880_HG_11	gi|385252102|pdb|4EA3|A	27.92	8e-18	97.4	Chain A, Structure Of The NOFQ OPIOID RECEPTOR IN COMPLEX WITH A PEPTIDE Mimetic
Dmel_0038880_SIFR_SIFamide_receptor_Source_FlyBase_0038880_HG_11	gi|752901009|ref|YP_009118391.1|	25.47	3e-17	94.7	membrane protein E1 [Equid gammaherpesvirus 5]
Dmel_0038880_SIFR_SIFamide_receptor_Source_FlyBase_0038880_HG_11	gi|38229175|ref|NP_938268.1|	26.38	7e-17	93.2	7L [Yaba monkey tumor virus]
Dmel_0038880_SIFR_SIFamide_receptor_Source_FlyBase_0038880_HG_11	gi|545719881|pdb|4LDE|A	24.58	9e-17	94.4	Chain A, Structure Of Beta2 Adrenoceptor Bound To Bi167107 And An Engineered Nanobody
Dmel_0038880_SIFR_SIFamide_receptor_Source_FlyBase_0038880_HG_11	gi|568786785|pdb|4N6H|A	27.41	1e-16	93.6	Chain A, 1.8 A Structure Of The Human Delta Opioid 7tm Receptor (psi Community Target)
Dmel_0038880_SIFR_SIFamide_receptor_Source_FlyBase_0038880_HG_11	gi|1048348467|pdb|5JQH|A	24.00	1e-16	94.4	Chain A, Structure Of Beta2 Adrenoceptor Bound To Carazolol And Inactive-state Stabilizing Nanobody, Nb60
Dmel_0038880_SIFR_SIFamide_receptor_Source_FlyBase_0038880_HG_11	gi|747155326|pdb|4RWA|A	27.41	1e-16	93.6	Chain A, Synchrotron Structure Of The Human Delta Opioid Receptor In Complex With A Bifunctional Peptide (psi Community Target)
Dmel_0038880_SIFR_SIFamide_receptor_Source_FlyBase_0038880_HG_11	gi|380765108|pdb|4DJH|A	28.80	8e-16	91.7	Chain A, Structure Of The Human Kappa Opioid Receptor In Complex With Jdtic
Dmel_0038880_SIFR_SIFamide_receptor_Source_FlyBase_0038880_HG_11	gi|310689932|pdb|3OE6|A	26.32	1e-13	85.1	Chain A, Crystal Structure Of The Cxcr4 Chemokine Receptor In Complex With A Small Molecule Antagonist It1t In I222 Spacegroup
Dmel_0038880_SIFR_SIFamide_receptor_Source_FlyBase_0038880_HG_11	gi|310689928|pdb|3ODU|A	26.32	1e-13	84.7	Chain A, The 2.5 A Structure Of The Cxcr4 Chemokine Receptor In Complex With Small Molecule Antagonist It1t
Dmel_0038880_SIFR_SIFamide_receptor_Source_FlyBase_0038880_HG_11	gi|380765131|pdb|4DKL|A	26.99	2e-13	84.0	Chain A, Crystal Structure Of The Mu-opioid Receptor Bound To A Morphinan Antagonist
Dmel_0038880_SIFR_SIFamide_receptor_Source_FlyBase_0038880_HG_11	gi|929526706|gb|ALF07853.1|	22.65	4e-13	82.0	G protein-coupled receptor [Swinepox virus]
Dmel_0038880_SIFR_SIFamide_receptor_Source_FlyBase_0038880_HG_11	gi|310689930|pdb|3OE0|A	25.88	5e-13	83.2	Chain A, Crystal Structure Of The Cxcr4 Chemokine Receptor In Complex With A Cyclic Peptide Antagonist Cvx15
Dmel_0038880_SIFR_SIFamide_receptor_Source_FlyBase_0038880_HG_11	gi|387766395|pdb|4EJ4|A	28.22	9e-13	82.0	Chain A, Structure Of The Delta Opioid Receptor Bound To Naltrindole
Dmel_0038880_SIFR_SIFamide_receptor_Source_FlyBase_0038880_HG_11	gi|586239|sp|Q08520.1|VK02_SWPVK	22.73	9e-13	81.3	RecName: Full=G-protein coupled receptor homolog K2
Dmel_0038880_SIFR_SIFamide_receptor_Source_FlyBase_0038880_HG_11	gi|18640232|ref|NP_570306.1|	22.73	1e-12	80.9	SPV146 G protein-coupled CC chemokine receptor-like protein [Swinepox virus]
Dmel_0038880_SIFR_SIFamide_receptor_Source_FlyBase_0038880_HG_11	gi|756142618|pdb|4RWS|A	25.88	1e-12	82.0	Chain A, Crystal Structure Of Cxcr4 And Viral Chemokine Antagonist Vmip-ii Complex (psi Community Target)
Dmel_0038880_SIFR_SIFamide_receptor_Source_FlyBase_0038880_HG_11	gi|927348237|gb|ALE15274.1|	23.89	2e-12	79.3	G-protein-coupled chemokine receptor, partial [Lumpy skin disease virus]
Dmel_0038880_SIFR_SIFamide_receptor_Source_FlyBase_0038880_HG_11	gi|226438049|gb|ACO56326.1|	25.00	3e-12	79.7	G-protein-coupled chemokine receptor [Sheeppox virus Nigeria/77]
Dmel_0038880_SIFR_SIFamide_receptor_Source_FlyBase_0038880_HG_11	gi|226438017|gb|ACO56310.1|	24.31	4e-12	79.0	G-protein-coupled chemokine receptor [Lumpy skin disease virus RSA/06 Springbok]
Dmel_0038880_SIFR_SIFamide_receptor_Source_FlyBase_0038880_HG_11	gi|821091686|gb|AKH03889.1|	24.65	5e-12	79.0	G-protein-coupled chemokine receptor [Lumpy skin disease virus]
Dmel_0038880_SIFR_SIFamide_receptor_Source_FlyBase_0038880_HG_11	gi|15150450|ref|NP_150445.1|	24.31	6e-12	79.0	LSDV011 CC chemokine receptor-like protein S78201 [Lumpy skin disease virus NI-2490]
Dmel_0038880_SIFR_SIFamide_receptor_Source_FlyBase_0038880_HG_11	gi|821091718|gb|AKH03905.1|	24.31	6e-12	78.6	G-protein-coupled chemokine receptor [Lumpy skin disease virus]
Dmel_0038880_SIFR_SIFamide_receptor_Source_FlyBase_0038880_HG_11	gi|2495049|sp|Q86917.1|VQ3L_SHEVK	24.31	6e-12	78.6	RecName: Full=G-protein coupled receptor homolog Q2/3L
Dmel_0038880_SIFR_SIFamide_receptor_Source_FlyBase_0038880_HG_11	gi|310943018|pdb|3PBL|A	25.00	6e-12	79.3	Chain A, Structure Of The Human Dopamine D3 Receptor In Complex With Eticlopride
Dmel_0038880_SIFR_SIFamide_receptor_Source_FlyBase_0038880_HG_11	gi|226438005|gb|ACO56304.1|	24.31	7e-12	78.6	G-protein-coupled chemokine receptor [Lumpy skin disease virus Niger Ibetecene]
Dmel_0038880_SIFR_SIFamide_receptor_Source_FlyBase_0038880_HG_11	gi|22595544|gb|AAN02577.1|	24.31	7e-12	78.6	CC chemokine receptor-like protein [Lumpy skin disease virus NW-LW]
Dmel_0038880_SIFR_SIFamide_receptor_Source_FlyBase_0038880_HG_11	gi|226438041|gb|ACO56322.1|	24.65	8e-12	78.2	G-protein-coupled chemokine receptor [Sheeppox virus Turkey/98 Darica]
Dmel_0038880_SIFR_SIFamide_receptor_Source_FlyBase_0038880_HG_11	gi|226438003|gb|ACO56303.1|	24.65	1e-11	78.2	G-protein-coupled chemokine receptor [Goatpox virus vaccine Nigeria/99]
Dmel_0038880_SIFR_SIFamide_receptor_Source_FlyBase_0038880_HG_11	gi|226438051|gb|ACO56327.1|	25.61	1e-11	77.8	G-protein-coupled chemokine receptor [Sheeppox virus Turkey/98 Sivas]
Dmel_0038880_SIFR_SIFamide_receptor_Source_FlyBase_0038880_HG_11	gi|226438015|gb|ACO56309.1|	25.83	1e-11	77.8	G-protein-coupled chemokine receptor [Lumpy skin disease virus RSA/06 Cow t6]
Dmel_0038880_SIFR_SIFamide_receptor_Source_FlyBase_0038880_HG_11	gi|51870077|ref|YP_073630.1|	26.37	1e-11	77.0	hypothetical protein [Lymphocystis disease virus - isolate China]
Dmel_0038880_SIFR_SIFamide_receptor_Source_FlyBase_0038880_HG_11	gi|226438023|gb|ACO56313.1|	25.73	1e-11	77.8	G-protein-coupled chemokine receptor [Lumpy skin disease virus RSA/00 OP126402]
Dmel_0038880_SIFR_SIFamide_receptor_Source_FlyBase_0038880_HG_11	gi|226438031|gb|ACO56317.1|	24.65	1e-11	77.8	G-protein-coupled chemokine receptor [Sheeppox virus Morocco vaccine strain]
Dmel_0038880_SIFR_SIFamide_receptor_Source_FlyBase_0038880_HG_11	gi|226438037|gb|ACO56320.1|	24.65	1e-11	77.4	G-protein-coupled chemokine receptor [Sheeppox virus Vaccine Nigeria/99]
Dmel_0038880_SIFR_SIFamide_receptor_Source_FlyBase_0038880_HG_11	gi|226437973|gb|ACO56288.1|	25.73	1e-11	77.4	G-protein-coupled chemokine receptor [Sheeppox virus Tunisia/01 3P3]
Dmel_0038880_SIFR_SIFamide_receptor_Source_FlyBase_0038880_HG_11	gi|557883673|gb|AHA43181.1|	24.65	1e-11	77.4	G-protein-coupled chemokine receptor [Sheeppox virus]
Dmel_0038880_SIFR_SIFamide_receptor_Source_FlyBase_0038880_HG_11	gi|564120226|gb|AHB72725.1|	24.37	1e-11	77.4	GPCR [Sheeppox virus]
Dmel_0038880_SIFR_SIFamide_receptor_Source_FlyBase_0038880_HG_11	gi|226438057|gb|ACO56330.1|	24.65	1e-11	77.4	G-protein-coupled chemokine receptor [Sheeppox virus HSL]
Dmel_0038880_SIFR_SIFamide_receptor_Source_FlyBase_0038880_HG_11	gi|226438039|gb|ACO56321.1|	24.66	2e-11	77.4	G-protein-coupled chemokine receptor [Sheeppox virus Turkey/98 Corum]
Dmel_0038880_SIFR_SIFamide_receptor_Source_FlyBase_0038880_HG_11	gi|124738395|gb|ABN14180.1|	24.57	2e-11	77.4	E1 variant a [Equid gammaherpesvirus 2]
Dmel_0038880_SIFR_SIFamide_receptor_Source_FlyBase_0038880_HG_11	gi|927348229|gb|ALE15270.1|	24.65	2e-11	77.0	G-protein-coupled chemokine receptor, partial [Lumpy skin disease virus]
Dmel_0038880_SIFR_SIFamide_receptor_Source_FlyBase_0038880_HG_11	gi|226437969|gb|ACO56286.1|	26.14	2e-11	77.4	G-protein-coupled chemokine receptor [Sheeppox virus Tunisia/01 18P2]
Dmel_0038880_SIFR_SIFamide_receptor_Source_FlyBase_0038880_HG_11	gi|557883667|gb|AHA43178.1|	26.14	2e-11	77.4	G-protein-coupled chemokine receptor [Sheeppox virus]
Dmel_0038880_SIFR_SIFamide_receptor_Source_FlyBase_0038880_HG_11	gi|757867792|gb|AJO26970.1|	24.31	2e-11	77.4	G-protein-coupled chemokine receptor [Lumpy skin disease virus]
Dmel_0038880_SIFR_SIFamide_receptor_Source_FlyBase_0038880_HG_11	gi|21492466|ref|NP_659585.1|	24.65	2e-11	77.4	G protein-coupled chemokine receptor [Sheeppox virus]
Dmel_0038880_SIFR_SIFamide_receptor_Source_FlyBase_0038880_HG_11	gi|124738399|gb|ABN14182.1|	24.57	2e-11	77.4	E1 variant b [Equid gammaherpesvirus 2]
Dmel_0038880_SIFR_SIFamide_receptor_Source_FlyBase_0038880_HG_11	gi|22595703|gb|AAN02735.1|	24.31	2e-11	77.4	CC chemokine receptor-like protein [Lumpy skin disease virus]
Dmel_0038880_SIFR_SIFamide_receptor_Source_FlyBase_0038880_HG_11	gi|383843883|gb|AFH53905.1|	26.14	2e-11	77.0	G-protein-coupled chemokine receptor [Sheeppox virus]
Dmel_0038880_SIFR_SIFamide_receptor_Source_FlyBase_0038880_HG_11	gi|927348217|gb|ALE15264.1|	24.65	2e-11	77.0	G-protein-coupled chemokine receptor, partial [Lumpy skin disease virus]
Dmel_0038880_SIFR_SIFamide_receptor_Source_FlyBase_0038880_HG_11	gi|799532120|pdb|4XNV|A	26.24	2e-11	77.4	Chain A, The Human P2y1 Receptor In Complex With Bptu
Dmel_0038880_SIFR_SIFamide_receptor_Source_FlyBase_0038880_HG_11	gi|226437995|gb|ACO56299.1|	26.14	2e-11	77.0	G-protein-coupled chemokine receptor [Goatpox virus Saudi Arabia/93]
Dmel_0038880_SIFR_SIFamide_receptor_Source_FlyBase_0038880_HG_11	gi|927348215|gb|ALE15263.1|	26.14	2e-11	76.3	G-protein-coupled chemokine receptor, partial [Lumpy skin disease virus]
Dmel_0038880_SIFR_SIFamide_receptor_Source_FlyBase_0038880_HG_11	gi|926451053|gb|ALD15776.1|	30.60	2e-11	75.1	G-protein-coupled chemokine receptor, partial [Lumpy skin disease virus]
Dmel_0038880_SIFR_SIFamide_receptor_Source_FlyBase_0038880_HG_11	gi|1152729826|gb|AQW44856.1|	26.14	2e-11	77.0	G-protein-coupled chemokine receptor, partial [Sheeppox virus]
Dmel_0038880_SIFR_SIFamide_receptor_Source_FlyBase_0038880_HG_11	gi|557883695|gb|AHA43192.1|	26.14	2e-11	77.0	G-protein-coupled chemokine receptor [Sheeppox virus]
Dmel_0038880_SIFR_SIFamide_receptor_Source_FlyBase_0038880_HG_11	gi|557883675|gb|AHA43182.1|	24.90	2e-11	76.6	G-protein-coupled chemokine receptor [Sheeppox virus]
Dmel_0038880_SIFR_SIFamide_receptor_Source_FlyBase_0038880_HG_11	gi|927348209|gb|ALE15260.1|	24.65	2e-11	76.6	G-protein-coupled chemokine receptor, partial [Lumpy skin disease virus]
Dmel_0038880_SIFR_SIFamide_receptor_Source_FlyBase_0038880_HG_11	gi|927348185|gb|ALE15248.1|	24.65	3e-11	76.3	G-protein-coupled chemokine receptor, partial [Lumpy skin disease virus]
Dmel_0038880_SIFR_SIFamide_receptor_Source_FlyBase_0038880_HG_11	gi|146746342|gb|ABQ43478.1|	26.26	3e-11	76.3	chemokine inhibitor [Tanapox virus]
Dmel_0038880_SIFR_SIFamide_receptor_Source_FlyBase_0038880_HG_11	gi|927348199|gb|ALE15255.1|	24.65	3e-11	76.6	G-protein-coupled chemokine receptor, partial [Lumpy skin disease virus]
Dmel_0038880_SIFR_SIFamide_receptor_Source_FlyBase_0038880_HG_11	gi|927348181|gb|ALE15246.1|	24.65	3e-11	76.3	G-protein-coupled chemokine receptor, partial [Lumpy skin disease virus]
Dmel_0038880_SIFR_SIFamide_receptor_Source_FlyBase_0038880_HG_11	gi|927348191|gb|ALE15251.1|	24.65	3e-11	76.3	G-protein-coupled chemokine receptor, partial [Lumpy skin disease virus]
Dmel_0038880_SIFR_SIFamide_receptor_Source_FlyBase_0038880_HG_11	gi|927348233|gb|ALE15272.1|	24.65	3e-11	76.3	G-protein-coupled chemokine receptor, partial [Lumpy skin disease virus]
Dmel_0038880_SIFR_SIFamide_receptor_Source_FlyBase_0038880_HG_11	gi|146746499|gb|ABQ43634.1|	26.26	3e-11	76.3	chemokine inhibitor [Tanapox virus]
Dmel_0038880_SIFR_SIFamide_receptor_Source_FlyBase_0038880_HG_11	gi|927348189|gb|ALE15250.1|	24.65	3e-11	76.3	G-protein-coupled chemokine receptor, partial [Lumpy skin disease virus]
Dmel_0038880_SIFR_SIFamide_receptor_Source_FlyBase_0038880_HG_11	gi|927348179|gb|ALE15245.1|	24.65	3e-11	76.3	G-protein-coupled chemokine receptor, partial [Lumpy skin disease virus]
Dmel_0038880_SIFR_SIFamide_receptor_Source_FlyBase_0038880_HG_11	gi|927348173|gb|ALE15242.1|	24.65	3e-11	76.3	G-protein-coupled chemokine receptor, partial [Lumpy skin disease virus]
Dmel_0038880_SIFR_SIFamide_receptor_Source_FlyBase_0038880_HG_11	gi|927348171|gb|ALE15241.1|	24.65	3e-11	76.3	G-protein-coupled chemokine receptor, partial [Lumpy skin disease virus]
Dmel_0038880_SIFR_SIFamide_receptor_Source_FlyBase_0038880_HG_11	gi|13876663|gb|AAK43551.1|	25.73	3e-11	76.6	G-protein-coupled chemokine receptor-like protein [Lumpy skin disease virus]
Dmel_0038880_SIFR_SIFamide_receptor_Source_FlyBase_0038880_HG_11	gi|927348207|gb|ALE15259.1|	24.65	3e-11	76.3	G-protein-coupled chemokine receptor, partial [Lumpy skin disease virus]
Dmel_0038880_SIFR_SIFamide_receptor_Source_FlyBase_0038880_HG_11	gi|383933251|gb|AFH53909.1|	26.14	3e-11	76.3	G-protein-coupled chemokine receptor [Sheeppox virus]
Dmel_0038880_SIFR_SIFamide_receptor_Source_FlyBase_0038880_HG_11	gi|927348197|gb|ALE15254.1|	24.65	3e-11	76.3	G-protein-coupled chemokine receptor, partial [Lumpy skin disease virus]
Dmel_0038880_SIFR_SIFamide_receptor_Source_FlyBase_0038880_HG_11	gi|927348175|gb|ALE15243.1|	24.65	3e-11	75.9	G-protein-coupled chemokine receptor, partial [Lumpy skin disease virus]
Dmel_0038880_SIFR_SIFamide_receptor_Source_FlyBase_0038880_HG_11	gi|927348231|gb|ALE15271.1|	24.65	3e-11	75.9	G-protein-coupled chemokine receptor, partial [Lumpy skin disease virus]
Dmel_0038880_SIFR_SIFamide_receptor_Source_FlyBase_0038880_HG_11	gi|927348211|gb|ALE15261.1|	24.65	3e-11	75.9	G-protein-coupled chemokine receptor, partial [Lumpy skin disease virus]
Dmel_0038880_SIFR_SIFamide_receptor_Source_FlyBase_0038880_HG_11	gi|927348227|gb|ALE15269.1|	24.65	3e-11	75.9	G-protein-coupled chemokine receptor, partial [Lumpy skin disease virus]
Dmel_0038880_SIFR_SIFamide_receptor_Source_FlyBase_0038880_HG_11	gi|873463510|gb|AKP49081.1|	24.65	3e-11	75.9	G-protein-coupled chemokine receptor, partial [Lumpy skin disease virus]
Dmel_0038880_SIFR_SIFamide_receptor_Source_FlyBase_0038880_HG_11	gi|377656593|pdb|4DAJ|A	29.60	4e-11	77.0	Chain A, Structure Of The M3 Muscarinic Acetylcholine Receptor
Dmel_0038880_SIFR_SIFamide_receptor_Source_FlyBase_0038880_HG_11	gi|927348183|gb|ALE15247.1|	24.65	4e-11	75.9	G-protein-coupled chemokine receptor, partial [Lumpy skin disease virus]
Dmel_0038880_SIFR_SIFamide_receptor_Source_FlyBase_0038880_HG_11	gi|226437999|gb|ACO56301.1|	24.31	4e-11	76.3	G-protein-coupled chemokine receptor [Goatpox virus Yemen/83]
Dmel_0038880_SIFR_SIFamide_receptor_Source_FlyBase_0038880_HG_11	gi|927348177|gb|ALE15244.1|	24.65	4e-11	75.9	G-protein-coupled chemokine receptor, partial [Lumpy skin disease virus]
Dmel_0038880_SIFR_SIFamide_receptor_Source_FlyBase_0038880_HG_11	gi|1135106689|ref|YP_009342091.1|	32.85	4e-11	73.6	hypothetical protein LCDVSa023R [Lymphocystis disease virus Sa]
Dmel_0038880_SIFR_SIFamide_receptor_Source_FlyBase_0038880_HG_11	gi|927348223|gb|ALE15267.1|	24.65	4e-11	75.5	G-protein-coupled chemokine receptor, partial [Lumpy skin disease virus]
Dmel_0038880_SIFR_SIFamide_receptor_Source_FlyBase_0038880_HG_11	gi|757867794|gb|AJO26971.1|	23.55	4e-11	75.9	G-protein-coupled chemokine receptor [Lumpy skin disease virus]
Dmel_0038880_SIFR_SIFamide_receptor_Source_FlyBase_0038880_HG_11	gi|226437981|gb|ACO56292.1|	24.31	5e-11	75.9	G-protein-coupled chemokine receptor [Goatpox virus Burkina Benogo 3A]
Dmel_0038880_SIFR_SIFamide_receptor_Source_FlyBase_0038880_HG_11	gi|383843887|gb|AFH53907.1|	26.14	5e-11	75.9	G-protein-coupled chemokine receptor [Sheeppox virus]
Dmel_0038880_SIFR_SIFamide_receptor_Source_FlyBase_0038880_HG_11	gi|927348235|gb|ALE15273.1|	24.65	5e-11	75.5	G-protein-coupled chemokine receptor, partial [Lumpy skin disease virus]
Dmel_0038880_SIFR_SIFamide_receptor_Source_FlyBase_0038880_HG_11	gi|640938863|gb|AIA57662.1|	24.31	5e-11	75.9	G-protein-coupled chemokine receptor [Goatpox virus]
Dmel_0038880_SIFR_SIFamide_receptor_Source_FlyBase_0038880_HG_11	gi|12084990|ref|NP_073392.1|	25.93	6e-11	75.5	7L protein [Yaba-like disease virus]
Dmel_0038880_SIFR_SIFamide_receptor_Source_FlyBase_0038880_HG_11	gi|821091724|gb|AKH03908.1|	23.96	7e-11	75.5	G-protein-coupled chemokine receptor [Lumpy skin disease virus]
Dmel_0038880_SIFR_SIFamide_receptor_Source_FlyBase_0038880_HG_11	gi|927348169|gb|ALE15240.1|	24.65	7e-11	75.1	G-protein-coupled chemokine receptor, partial [Sheeppox virus]
Dmel_0038880_SIFR_SIFamide_receptor_Source_FlyBase_0038880_HG_11	gi|927348187|gb|ALE15249.1|	24.74	8e-11	74.7	G-protein-coupled chemokine receptor, partial [Lumpy skin disease virus]
Dmel_0038880_SIFR_SIFamide_receptor_Source_FlyBase_0038880_HG_11	gi|190613726|pdb|3D4S|A	32.00	1e-10	75.9	Chain A, Cholesterol Bound Form Of Human Beta2 Adrenergic Receptor.
Dmel_0038880_SIFR_SIFamide_receptor_Source_FlyBase_0038880_HG_11	gi|124738401|gb|ABN14183.1|	23.86	2e-10	74.3	E1 variant b [Equid gammaherpesvirus 2]
Dmel_0038880_SIFR_SIFamide_receptor_Source_FlyBase_0038880_HG_11	gi|557883665|gb|AHA43177.1|	23.96	2e-10	74.3	G-protein-coupled chemokine receptor [Sheeppox virus]
Dmel_0038880_SIFR_SIFamide_receptor_Source_FlyBase_0038880_HG_11	gi|319443693|pdb|3P0G|A	32.00	2e-10	75.1	Chain A, Structure Of A Nanobody-Stabilized Active State Of The Beta2 Adrenoceptor
Dmel_0038880_SIFR_SIFamide_receptor_Source_FlyBase_0038880_HG_11	gi|159795485|pdb|2RH1|A	32.00	2e-10	75.1	Chain A, High Resolution Crystal Structure Of Human B2-Adrenergic G Protein- Coupled Receptor.
Dmel_0038880_SIFR_SIFamide_receptor_Source_FlyBase_0038880_HG_11	gi|460417600|pdb|4IAR|A	27.73	2e-10	74.3	Chain A, Crystal Structure Of The Chimeric Protein Of 5-ht1b-bril In Complex With Ergotamine (psi Community Target)
Dmel_0038880_SIFR_SIFamide_receptor_Source_FlyBase_0038880_HG_11	gi|927348167|gb|ALE15239.1|	26.14	2e-10	73.6	G-protein-coupled chemokine receptor, partial [Sheeppox virus]
Dmel_0038880_SIFR_SIFamide_receptor_Source_FlyBase_0038880_HG_11	gi|460417599|pdb|4IAQ|A	27.73	2e-10	73.9	Chain A, Crystal Structure Of The Chimeric Protein Of 5-ht1b-bril In Complex With Dihydroergotamine (psi Community Target)
Dmel_0038880_SIFR_SIFamide_receptor_Source_FlyBase_0038880_HG_11	gi|726969066|pdb|4U14|A	29.20	3e-10	73.9	Chain A, Structure Of The M3 Muscarinic Acetylcholine Receptor Bound To The Antagonist Tiotropium Crystallized With Disulfide-stabilized T4 Lysozyme (dst4l)
Dmel_0038880_SIFR_SIFamide_receptor_Source_FlyBase_0038880_HG_11	gi|557883671|gb|AHA43180.1|	24.31	3e-10	73.2	G-protein-coupled chemokine receptor [Sheeppox virus]
Dmel_0038880_SIFR_SIFamide_receptor_Source_FlyBase_0038880_HG_11	gi|557883689|gb|AHA43189.1|	23.97	3e-10	73.2	G-protein-coupled chemokine receptor [Goatpox virus]
Dmel_0038880_SIFR_SIFamide_receptor_Source_FlyBase_0038880_HG_11	gi|557883679|gb|AHA43184.1|	23.61	5e-10	72.8	G-protein-coupled chemokine receptor [Goatpox virus]
Dmel_0038880_SIFR_SIFamide_receptor_Source_FlyBase_0038880_HG_11	gi|226437997|gb|ACO56300.1|	24.56	5e-10	72.8	G-protein-coupled chemokine receptor [Goatpox virus Sudan]
Dmel_0038880_SIFR_SIFamide_receptor_Source_FlyBase_0038880_HG_11	gi|822889487|gb|AKI10898.1|	25.56	5e-10	72.4	envelope protein US28 [Human betaherpesvirus 5]
Dmel_0038880_SIFR_SIFamide_receptor_Source_FlyBase_0038880_HG_11	gi|995977912|gb|AMJ54525.1|	25.56	6e-10	72.4	envelope protein US28 [Human betaherpesvirus 5]
Dmel_0038880_SIFR_SIFamide_receptor_Source_FlyBase_0038880_HG_11	gi|27805014|gb|AAO22974.1|	25.56	6e-10	72.4	US28 protein [Human betaherpesvirus 5]
Dmel_0038880_SIFR_SIFamide_receptor_Source_FlyBase_0038880_HG_11	gi|226437989|gb|ACO56296.1|	23.61	6e-10	72.4	G-protein-coupled chemokine receptor [Goatpox virus Iraq/61 Gorgan]
Dmel_0038880_SIFR_SIFamide_receptor_Source_FlyBase_0038880_HG_11	gi|148912889|ref|YP_001293203.1|	23.61	7e-10	72.4	hypothetical protein GTPV_gp009 [Goatpox virus Pellor]
Dmel_0038880_SIFR_SIFamide_receptor_Source_FlyBase_0038880_HG_11	gi|317455410|pdb|3PDS|A	32.26	8e-10	72.8	Chain A, Irreversible Agonist-Beta2 Adrenoceptor Complex
Dmel_0038880_SIFR_SIFamide_receptor_Source_FlyBase_0038880_HG_11	gi|557883685|gb|AHA43187.1|	24.05	8e-10	72.4	G-protein-coupled chemokine receptor [Goatpox virus]
Dmel_0038880_SIFR_SIFamide_receptor_Source_FlyBase_0038880_HG_11	gi|14269363|gb|AAK58033.1|AF378912_1	25.83	8e-10	72.0	glycoprotein coupled receptor [Human betaherpesvirus 5]
Dmel_0038880_SIFR_SIFamide_receptor_Source_FlyBase_0038880_HG_11	gi|726969067|pdb|4U15|A	31.94	1e-09	72.0	Chain A, M3-mt4l Receptor Bound To Tiotropium
Dmel_0038880_SIFR_SIFamide_receptor_Source_FlyBase_0038880_HG_11	gi|226437985|gb|ACO56294.1|	23.61	1e-09	71.6	G-protein-coupled chemokine receptor [Goatpox virus Bangladesh/86]
Dmel_0038880_SIFR_SIFamide_receptor_Source_FlyBase_0038880_HG_11	gi|557370472|gb|AGZ95327.1|	23.61	1e-09	71.6	G-protein-coupled chemokine receptor [Goatpox virus FZ]
Dmel_0038880_SIFR_SIFamide_receptor_Source_FlyBase_0038880_HG_11	gi|1115234290|pdb|5T1A|A	22.17	2e-09	72.0	Chain A, Structure Of Cc Chemokine Receptor 2 With Orthosteric And Allosteric Antagonists
Dmel_0038880_SIFR_SIFamide_receptor_Source_FlyBase_0038880_HG_11	gi|13940286|emb|CAC37934.1|	25.78	2e-09	70.9	chemokine receptor homologue [Human betaherpesvirus 5]
Dmel_0038880_SIFR_SIFamide_receptor_Source_FlyBase_0038880_HG_11	gi|822887629|gb|AKI09051.1|	25.78	2e-09	70.5	envelope protein US28 [Human betaherpesvirus 5]
Dmel_0038880_SIFR_SIFamide_receptor_Source_FlyBase_0038880_HG_11	gi|822901622|gb|AKI18408.1|	25.56	2e-09	70.5	envelope protein US28 [Human betaherpesvirus 5]
Dmel_0038880_SIFR_SIFamide_receptor_Source_FlyBase_0038880_HG_11	gi|906849136|pdb|4ZWJ|A	22.73	3e-09	71.6	Chain A, Crystal Structure Of Rhodopsin Bound To Arrestin By Femtosecond X-ray Laser
Dmel_0038880_SIFR_SIFamide_receptor_Source_FlyBase_0038880_HG_11	gi|404314661|gb|AFR54645.1|	25.63	3e-09	70.1	envelope protein US28 [Human betaherpesvirus 5]
Dmel_0038880_SIFR_SIFamide_receptor_Source_FlyBase_0038880_HG_11	gi|52139337|ref|YP_081612.1|	25.28	4e-09	69.7	envelope protein US28 [Human betaherpesvirus 5]
Dmel_0038880_SIFR_SIFamide_receptor_Source_FlyBase_0038880_HG_11	gi|12085128|ref|NP_073530.1|	24.01	4e-09	69.3	145R protein [Yaba-like disease virus]
Dmel_0038880_SIFR_SIFamide_receptor_Source_FlyBase_0038880_HG_11	gi|226437993|gb|ACO56298.1|	24.90	5e-09	69.7	G-protein-coupled chemokine receptor [Goatpox virus Oman/84]
Dmel_0038880_SIFR_SIFamide_receptor_Source_FlyBase_0038880_HG_11	gi|822887967|gb|AKI09387.1|	25.49	5e-09	69.3	envelope protein US28 [Human betaherpesvirus 5]
Dmel_0038880_SIFR_SIFamide_receptor_Source_FlyBase_0038880_HG_11	gi|557883691|gb|AHA43190.1|	23.61	5e-09	69.7	G-protein-coupled chemokine receptor [Goatpox virus]
Dmel_0038880_SIFR_SIFamide_receptor_Source_FlyBase_0038880_HG_11	gi|13940304|emb|CAC37943.1|	25.28	6e-09	69.3	chemokine receptor homologue [Human betaherpesvirus 5]
Dmel_0038880_SIFR_SIFamide_receptor_Source_FlyBase_0038880_HG_11	gi|20026758|ref|NP_612800.1|	23.74	6e-09	69.3	envelope protein US28 [Panine betaherpesvirus 2]
Dmel_0038880_SIFR_SIFamide_receptor_Source_FlyBase_0038880_HG_11	gi|541881756|pdb|4MBS|A	21.13	7e-09	69.7	Chain A, Crystal Structure Of The Ccr5 Chemokine Receptor
Dmel_0038880_SIFR_SIFamide_receptor_Source_FlyBase_0038880_HG_11	gi|115503228|gb|ABI99146.1|	30.88	7e-09	69.3	CC chemokine receptor-like protein [Deerpox virus W-1170-84]
Dmel_0038880_SIFR_SIFamide_receptor_Source_FlyBase_0038880_HG_11	gi|27805010|gb|AAO22972.1|	25.56	8e-09	68.9	US28 protein [Human betaherpesvirus 5]
Dmel_0038880_SIFR_SIFamide_receptor_Source_FlyBase_0038880_HG_11	gi|13940296|emb|CAC37939.1|	25.56	9e-09	68.9	chemokine receptor homologue [Human betaherpesvirus 5]
Dmel_0038880_SIFR_SIFamide_receptor_Source_FlyBase_0038880_HG_11	gi|1041576773|pdb|5IU4|A	30.39	1e-08	68.9	Chain A, Crystal Structure Of Stabilized A2a Adenosine Receptor A2ar-star2-bril In Complex With Zm241385 At 1.7a Resolution
Dmel_0038880_SIFR_SIFamide_receptor_Source_FlyBase_0038880_HG_11	gi|209447557|pdb|3EML|A	27.78	1e-08	68.9	Chain A, The 2.6 A Crystal Structure Of A Human A2a Adenosine Receptor Bound To Zm241385.
Dmel_0038880_SIFR_SIFamide_receptor_Source_FlyBase_0038880_HG_11	gi|209447557|pdb|3EML|A	32.98	0.39	45.1	Chain A, The 2.6 A Crystal Structure Of A Human A2a Adenosine Receptor Bound To Zm241385.
Dmel_0038880_SIFR_SIFamide_receptor_Source_FlyBase_0038880_HG_11	gi|764091302|pdb|4XT1|A	25.81	2e-08	67.8	Chain A, Structure Of A Nanobody-bound Viral Gpcr Bound To Human Chemokine Cx3cl1
Dmel_0038880_SIFR_SIFamide_receptor_Source_FlyBase_0038880_HG_11	gi|59807|emb|CAA28338.1|	26.14	2e-08	67.0	unnamed protein product [Human betaherpesvirus 5]
Dmel_0038880_SIFR_SIFamide_receptor_Source_FlyBase_0038880_HG_11	gi|1004171631|pdb|5CXV|A	26.36	3e-08	68.2	Chain A, Structure Of The Human M1 Muscarinic Acetylcholine Receptor Bound To Antagonist Tiotropium
Dmel_0038880_SIFR_SIFamide_receptor_Source_FlyBase_0038880_HG_11	gi|995976234|gb|AMJ52857.1|	25.81	3e-08	67.0	envelope protein US28 [Human betaherpesvirus 5]
Dmel_0038880_SIFR_SIFamide_receptor_Source_FlyBase_0038880_HG_11	gi|399125248|pdb|4EIY|A	29.76	3e-08	67.4	Chain A, Crystal Structure Of The Chimeric Protein Of A2aar-Bril In Complex With Zm241385 At 1.8a Resolution
Dmel_0038880_SIFR_SIFamide_receptor_Source_FlyBase_0038880_HG_11	gi|399125248|pdb|4EIY|A	32.58	0.35	45.1	Chain A, Crystal Structure Of The Chimeric Protein Of A2aar-Bril In Complex With Zm241385 At 1.8a Resolution
Dmel_0038880_SIFR_SIFamide_receptor_Source_FlyBase_0038880_HG_11	gi|586834121|gb|AHJ83390.1|	25.81	3e-08	67.0	envelope protein US28 [Human betaherpesvirus 5]
Dmel_0038880_SIFR_SIFamide_receptor_Source_FlyBase_0038880_HG_11	gi|270356248|gb|ACZ80405.1|	25.81	4e-08	67.0	envelope protein US28 [Human betaherpesvirus 5]
Dmel_0038880_SIFR_SIFamide_receptor_Source_FlyBase_0038880_HG_11	gi|822893516|gb|AKI14399.1|	25.81	4e-08	66.6	envelope protein US28 [Human betaherpesvirus 5]
Dmel_0038880_SIFR_SIFamide_receptor_Source_FlyBase_0038880_HG_11	gi|946699553|ref|YP_009177032.1|	25.00	4e-08	66.6	G protein-coupled receptor protein [Turkeypox virus]
Dmel_0038880_SIFR_SIFamide_receptor_Source_FlyBase_0038880_HG_11	gi|995977240|gb|AMJ53857.1|	25.81	4e-08	66.6	envelope protein US28 [Human betaherpesvirus 5]
Dmel_0038880_SIFR_SIFamide_receptor_Source_FlyBase_0038880_HG_11	gi|822905128|gb|AKI19582.1|	25.81	4e-08	66.6	envelope protein US28 [Human betaherpesvirus 5]
Dmel_0038880_SIFR_SIFamide_receptor_Source_FlyBase_0038880_HG_11	gi|14269369|gb|AAK58036.1|AF378915_1	25.81	4e-08	66.6	glycoprotein coupled receptor [Human betaherpesvirus 5]
Dmel_0038880_SIFR_SIFamide_receptor_Source_FlyBase_0038880_HG_11	gi|14269383|gb|AAK58043.1|AF378922_1	25.81	4e-08	66.6	glycoprotein coupled receptor [Human betaherpesvirus 5]
Dmel_0038880_SIFR_SIFamide_receptor_Source_FlyBase_0038880_HG_11	gi|14269367|gb|AAK58035.1|AF378914_1	25.81	5e-08	66.6	glycoprotein coupled receptor [Human betaherpesvirus 5]
Dmel_0038880_SIFR_SIFamide_receptor_Source_FlyBase_0038880_HG_11	gi|14269387|gb|AAK58045.1|AF378924_1	25.81	5e-08	66.2	glycoprotein coupled receptor [Human betaherpesvirus 5]
Dmel_0038880_SIFR_SIFamide_receptor_Source_FlyBase_0038880_HG_11	gi|8671571|gb|AAF78286.1|AF073835_1	25.81	5e-08	66.2	G protein-coupled receptor [Human betaherpesvirus 5]
Dmel_0038880_SIFR_SIFamide_receptor_Source_FlyBase_0038880_HG_11	gi|13940306|emb|CAC37944.1|	25.81	5e-08	66.2	chemokine receptor homologue [Human betaherpesvirus 5]
Dmel_0038880_SIFR_SIFamide_receptor_Source_FlyBase_0038880_HG_11	gi|586836999|gb|AHJ86251.1|	25.81	5e-08	66.2	envelope protein US28 [Human betaherpesvirus 5]
Dmel_0038880_SIFR_SIFamide_receptor_Source_FlyBase_0038880_HG_11	gi|306304|gb|AAA98741.1|	25.81	5e-08	66.2	sequence differences confirmed in independent clones; variant of X17403 (AD169 strain), bases 219200 to 220263; G protein-coupled receptor [Human betaherpesvirus 5]
Dmel_0038880_SIFR_SIFamide_receptor_Source_FlyBase_0038880_HG_11	gi|256557151|gb|ACU83782.1|	25.81	5e-08	66.2	envelope protein US28 [Human betaherpesvirus 5]
Dmel_0038880_SIFR_SIFamide_receptor_Source_FlyBase_0038880_HG_11	gi|270355751|gb|ACZ79911.1|	25.81	6e-08	66.2	envelope protein US28 [Human betaherpesvirus 5]
Dmel_0038880_SIFR_SIFamide_receptor_Source_FlyBase_0038880_HG_11	gi|586835304|gb|AHJ84566.1|	25.81	6e-08	66.2	envelope protein US28 [Human betaherpesvirus 5]
Dmel_0038880_SIFR_SIFamide_receptor_Source_FlyBase_0038880_HG_11	gi|404315164|gb|AFR55145.1|	25.81	6e-08	66.2	envelope protein US28 [Human betaherpesvirus 5]
Dmel_0038880_SIFR_SIFamide_receptor_Source_FlyBase_0038880_HG_11	gi|995977407|gb|AMJ54023.1|	25.81	6e-08	66.2	envelope protein US28 [Human betaherpesvirus 5]
Dmel_0038880_SIFR_SIFamide_receptor_Source_FlyBase_0038880_HG_11	gi|823076947|gb|AKI25140.1|	25.81	6e-08	66.2	envelope protein US28 [Human betaherpesvirus 5]
Dmel_0038880_SIFR_SIFamide_receptor_Source_FlyBase_0038880_HG_11	gi|14269381|gb|AAK58042.1|AF378921_1	25.81	6e-08	66.2	glycoprotein coupled receptor [Human betaherpesvirus 5]
Dmel_0038880_SIFR_SIFamide_receptor_Source_FlyBase_0038880_HG_11	gi|14269371|gb|AAK58037.1|AF378916_1	25.81	6e-08	66.2	glycoprotein coupled receptor [Human betaherpesvirus 5]
Dmel_0038880_SIFR_SIFamide_receptor_Source_FlyBase_0038880_HG_11	gi|460417601|pdb|4IB4|A	35.29	6e-08	66.6	Chain A, Crystal Structure Of The Chimeric Protein Of 5-ht2b-bril In Complex With Ergotamine
Dmel_0038880_SIFR_SIFamide_receptor_Source_FlyBase_0038880_HG_11	gi|822886281|gb|AKI07711.1|	25.81	7e-08	66.2	envelope protein US28 [Human betaherpesvirus 5]
Dmel_0038880_SIFR_SIFamide_receptor_Source_FlyBase_0038880_HG_11	gi|822913076|gb|AKI23423.1|	25.81	7e-08	65.9	envelope protein US28 [Human betaherpesvirus 5]
Dmel_0038880_SIFR_SIFamide_receptor_Source_FlyBase_0038880_HG_11	gi|653318350|gb|AIC80416.1|	25.81	7e-08	65.9	envelope protein US28 [Human betaherpesvirus 5]
Dmel_0038880_SIFR_SIFamide_receptor_Source_FlyBase_0038880_HG_11	gi|242345771|gb|ACS92089.1|	25.81	7e-08	65.9	envelope protein US28 [Human betaherpesvirus 5]
Dmel_0038880_SIFR_SIFamide_receptor_Source_FlyBase_0038880_HG_11	gi|1143283946|pdb|5UIG|A	29.76	7e-08	66.6	Chain A, Crystal Structure Of Adenosine A2a Receptor Bound To A Novel Triazole- Carboximidamide Antagonist
Dmel_0038880_SIFR_SIFamide_receptor_Source_FlyBase_0038880_HG_11	gi|1143283946|pdb|5UIG|A	32.58	0.44	44.7	Chain A, Crystal Structure Of Adenosine A2a Receptor Bound To A Novel Triazole- Carboximidamide Antagonist
Dmel_0038880_SIFR_SIFamide_receptor_Source_FlyBase_0038880_HG_11	gi|27804982|gb|AAO22958.1|	25.81	7e-08	65.9	US28 protein [Human betaherpesvirus 5]
Dmel_0038880_SIFR_SIFamide_receptor_Source_FlyBase_0038880_HG_11	gi|822888305|gb|AKI09723.1|	25.81	7e-08	65.9	envelope protein US28 [Human betaherpesvirus 5]
Dmel_0038880_SIFR_SIFamide_receptor_Source_FlyBase_0038880_HG_11	gi|822886449|gb|AKI07878.1|	25.81	7e-08	65.9	envelope protein US28 [Human betaherpesvirus 5]
Dmel_0038880_SIFR_SIFamide_receptor_Source_FlyBase_0038880_HG_11	gi|8671565|gb|AAF78283.1|AF073832_1	25.81	7e-08	65.9	G protein-coupled receptor [Human betaherpesvirus 5]
Dmel_0038880_SIFR_SIFamide_receptor_Source_FlyBase_0038880_HG_11	gi|27804976|gb|AAO22955.1|	25.81	8e-08	65.9	US28 protein [Human betaherpesvirus 5]
Dmel_0038880_SIFR_SIFamide_receptor_Source_FlyBase_0038880_HG_11	gi|59800434|sp|P69332.1|US28_HCMVA	25.81	8e-08	65.9	RecName: Full=G-protein coupled receptor homolog US28; AltName: Full=HHRF3
Dmel_0038880_SIFR_SIFamide_receptor_Source_FlyBase_0038880_HG_11	gi|822889150|gb|AKI10563.1|	25.81	8e-08	65.9	envelope protein US28 [Human betaherpesvirus 5]
Dmel_0038880_SIFR_SIFamide_receptor_Source_FlyBase_0038880_HG_11	gi|8671569|gb|AAF78285.1|AF073834_1	25.81	8e-08	65.9	G protein-coupled receptor [Human betaherpesvirus 5]
Dmel_0038880_SIFR_SIFamide_receptor_Source_FlyBase_0038880_HG_11	gi|586835814|gb|AHJ85073.1|	25.81	9e-08	65.9	envelope protein US28 [Human betaherpesvirus 5]
Dmel_0038880_SIFR_SIFamide_receptor_Source_FlyBase_0038880_HG_11	gi|27804992|gb|AAO22963.1|	25.81	9e-08	65.5	US28 protein [Human betaherpesvirus 5]
Dmel_0038880_SIFR_SIFamide_receptor_Source_FlyBase_0038880_HG_11	gi|13940308|emb|CAC37945.1|	25.81	9e-08	65.5	chemokine receptor homologue [Human betaherpesvirus 5]
Dmel_0038880_SIFR_SIFamide_receptor_Source_FlyBase_0038880_HG_11	gi|604854723|gb|AHV84115.1|	25.81	9e-08	65.5	envelope protein US28 [Human betaherpesvirus 5]
Dmel_0038880_SIFR_SIFamide_receptor_Source_FlyBase_0038880_HG_11	gi|27804998|gb|AAO22966.1|	25.81	9e-08	65.5	US28 protein [Human betaherpesvirus 5]
Dmel_0038880_SIFR_SIFamide_receptor_Source_FlyBase_0038880_HG_11	gi|995976737|gb|AMJ53357.1|	25.81	1e-07	65.5	envelope protein US28 [Human betaherpesvirus 5]
Dmel_0038880_SIFR_SIFamide_receptor_Source_FlyBase_0038880_HG_11	gi|8671567|gb|AAF78284.1|AF073833_1	25.81	1e-07	65.5	G protein-coupled receptor [Human betaherpesvirus 5]
Dmel_0038880_SIFR_SIFamide_receptor_Source_FlyBase_0038880_HG_11	gi|14269385|gb|AAK58044.1|AF378923_1	24.36	1e-07	65.5	glycoprotein coupled receptor [Human betaherpesvirus 5]
Dmel_0038880_SIFR_SIFamide_receptor_Source_FlyBase_0038880_HG_11	gi|13940300|emb|CAC37941.1|	25.81	1e-07	65.5	chemokine receptor homologue [Human betaherpesvirus 5]
Dmel_0038880_SIFR_SIFamide_receptor_Source_FlyBase_0038880_HG_11	gi|8671563|gb|AAF78282.1|AF073831_1	25.81	1e-07	65.5	G protein-coupled receptor [Human betaherpesvirus 5]
Dmel_0038880_SIFR_SIFamide_receptor_Source_FlyBase_0038880_HG_11	gi|659488169|ref|YP_009046031.1|	23.18	1e-07	65.1	G-protein-coupled receptor family protein [Penguinpox virus]
Dmel_0038880_SIFR_SIFamide_receptor_Source_FlyBase_0038880_HG_11	gi|822896989|gb|AKI16407.1|	25.81	1e-07	65.5	envelope protein US28 [Human betaherpesvirus 5]
Dmel_0038880_SIFR_SIFamide_receptor_Source_FlyBase_0038880_HG_11	gi|14269379|gb|AAK58041.1|AF378920_1	25.81	1e-07	65.5	glycoprotein coupled receptor [Human betaherpesvirus 5]
Dmel_0038880_SIFR_SIFamide_receptor_Source_FlyBase_0038880_HG_11	gi|822890657|gb|AKI12061.1|	25.81	1e-07	65.5	envelope protein US28 [Human betaherpesvirus 5]
Dmel_0038880_SIFR_SIFamide_receptor_Source_FlyBase_0038880_HG_11	gi|586834459|gb|AHJ83726.1|	25.81	1e-07	65.5	envelope protein US28 [Human betaherpesvirus 5]
Dmel_0038880_SIFR_SIFamide_receptor_Source_FlyBase_0038880_HG_11	gi|822887460|gb|AKI08883.1|	25.81	1e-07	65.5	envelope protein US28 [Human betaherpesvirus 5]
Dmel_0038880_SIFR_SIFamide_receptor_Source_FlyBase_0038880_HG_11	gi|27804990|gb|AAO22962.1|	25.81	1e-07	65.5	US28 protein [Human betaherpesvirus 5]
Dmel_0038880_SIFR_SIFamide_receptor_Source_FlyBase_0038880_HG_11	gi|1139421941|pdb|5TVN|A	35.29	1e-07	65.5	Chain A, Crystal Structure Of The Lsd-bound 5-ht2b Receptor
Dmel_0038880_SIFR_SIFamide_receptor_Source_FlyBase_0038880_HG_11	gi|995976905|gb|AMJ53524.1|	25.48	1e-07	65.1	envelope protein US28 [Human betaherpesvirus 5]
Dmel_0050106_CCHa1r_CCHamide_1_receptor_Source_FlyBase_0050106_HG_11	gi|939187030|pdb|4ZUD|A	29.13	2e-24	114	Chain A, Crystal Structure Of Human Angiotensin Receptor In Complex With Inverse Agonist Olmesartan At 2.8a Resolution.
Dmel_0050106_CCHa1r_CCHamide_1_receptor_Source_FlyBase_0050106_HG_11	gi|810515963|pdb|4YAY|A	28.35	3e-24	114	Chain A, Xfel Structure Of Human Angiotensin Receptor
Dmel_0050106_CCHa1r_CCHamide_1_receptor_Source_FlyBase_0050106_HG_11	gi|940376760|pdb|5DHG|A	31.07	5e-24	114	Chain A, The Crystal Structure Of Nociceptin/orphanin Fq Peptide Receptor (nop) In Complex With C-35 (psi Community Target)
Dmel_0050106_CCHa1r_CCHamide_1_receptor_Source_FlyBase_0050106_HG_11	gi|385252102|pdb|4EA3|A	31.07	6e-24	114	Chain A, Structure Of The NOFQ OPIOID RECEPTOR IN COMPLEX WITH A PEPTIDE Mimetic
Dmel_0050106_CCHa1r_CCHamide_1_receptor_Source_FlyBase_0050106_HG_11	gi|380765108|pdb|4DJH|A	29.82	2e-18	98.6	Chain A, Structure Of The Human Kappa Opioid Receptor In Complex With Jdtic
Dmel_0050106_CCHa1r_CCHamide_1_receptor_Source_FlyBase_0050106_HG_11	gi|568786785|pdb|4N6H|A	28.36	6e-18	96.3	Chain A, 1.8 A Structure Of The Human Delta Opioid 7tm Receptor (psi Community Target)
Dmel_0050106_CCHa1r_CCHamide_1_receptor_Source_FlyBase_0050106_HG_11	gi|747155326|pdb|4RWA|A	28.32	8e-18	95.9	Chain A, Synchrotron Structure Of The Human Delta Opioid Receptor In Complex With A Bifunctional Peptide (psi Community Target)
Dmel_0050106_CCHa1r_CCHamide_1_receptor_Source_FlyBase_0050106_HG_11	gi|799532120|pdb|4XNV|A	23.22	3e-15	88.6	Chain A, The Human P2y1 Receptor In Complex With Bptu
Dmel_0050106_CCHa1r_CCHamide_1_receptor_Source_FlyBase_0050106_HG_11	gi|747155334|pdb|4S0V|A	28.88	7e-15	87.8	Chain A, Crystal Structure Of The Human Ox2 Orexin Receptor Bound To The Insomnia Drug Suvorexant
Dmel_0050106_CCHa1r_CCHamide_1_receptor_Source_FlyBase_0050106_HG_11	gi|747155334|pdb|4S0V|A	30.77	0.003	51.2	Chain A, Crystal Structure Of The Human Ox2 Orexin Receptor Bound To The Insomnia Drug Suvorexant
Dmel_0050106_CCHa1r_CCHamide_1_receptor_Source_FlyBase_0050106_HG_11	gi|380765131|pdb|4DKL|A	29.80	7e-14	84.3	Chain A, Crystal Structure Of The Mu-opioid Receptor Bound To A Morphinan Antagonist
Dmel_0050106_CCHa1r_CCHamide_1_receptor_Source_FlyBase_0050106_HG_11	gi|51870012|ref|YP_073565.1|	25.66	3e-13	81.3	7 transmembrane receptor [Lymphocystis disease virus - isolate China]
Dmel_0050106_CCHa1r_CCHamide_1_receptor_Source_FlyBase_0050106_HG_11	gi|387766395|pdb|4EJ4|A	31.34	5e-13	81.6	Chain A, Structure Of The Delta Opioid Receptor Bound To Naltrindole
Dmel_0050106_CCHa1r_CCHamide_1_receptor_Source_FlyBase_0050106_HG_11	gi|756142618|pdb|4RWS|A	29.61	6e-13	81.6	Chain A, Crystal Structure Of Cxcr4 And Viral Chemokine Antagonist Vmip-ii Complex (psi Community Target)
Dmel_0050106_CCHa1r_CCHamide_1_receptor_Source_FlyBase_0050106_HG_11	gi|310689928|pdb|3ODU|A	30.29	2e-12	80.1	Chain A, The 2.5 A Structure Of The Cxcr4 Chemokine Receptor In Complex With Small Molecule Antagonist It1t
Dmel_0050106_CCHa1r_CCHamide_1_receptor_Source_FlyBase_0050106_HG_11	gi|310689932|pdb|3OE6|A	30.29	2e-12	80.1	Chain A, Crystal Structure Of The Cxcr4 Chemokine Receptor In Complex With A Small Molecule Antagonist It1t In I222 Spacegroup
Dmel_0050106_CCHa1r_CCHamide_1_receptor_Source_FlyBase_0050106_HG_11	gi|1115234290|pdb|5T1A|A	27.84	2e-12	80.1	Chain A, Structure Of Cc Chemokine Receptor 2 With Orthosteric And Allosteric Antagonists
Dmel_0050106_CCHa1r_CCHamide_1_receptor_Source_FlyBase_0050106_HG_11	gi|659488169|ref|YP_009046031.1|	24.67	6e-12	77.4	G-protein-coupled receptor family protein [Penguinpox virus]
Dmel_0050106_CCHa1r_CCHamide_1_receptor_Source_FlyBase_0050106_HG_11	gi|310689930|pdb|3OE0|A	29.61	2e-11	77.0	Chain A, Crystal Structure Of The Cxcr4 Chemokine Receptor In Complex With A Cyclic Peptide Antagonist Cvx15
Dmel_0050106_CCHa1r_CCHamide_1_receptor_Source_FlyBase_0050106_HG_11	gi|906848993|pdb|4XEE|A	23.91	1e-10	74.3	Chain A, Structure Of Active-like Neurotensin Receptor
Dmel_0050106_CCHa1r_CCHamide_1_receptor_Source_FlyBase_0050106_HG_11	gi|946699553|ref|YP_009177032.1|	22.71	1e-10	73.2	G protein-coupled receptor protein [Turkeypox virus]
Dmel_0050106_CCHa1r_CCHamide_1_receptor_Source_FlyBase_0050106_HG_11	gi|906848995|pdb|4XES|A	23.91	4e-10	72.8	Chain A, Structure Of Active-like Neurotensin Receptor
Dmel_0050106_CCHa1r_CCHamide_1_receptor_Source_FlyBase_0050106_HG_11	gi|1135106695|ref|YP_009342097.1|	26.28	6e-10	71.2	7 transmembrane receptor [Lymphocystis disease virus Sa]
Dmel_0050106_CCHa1r_CCHamide_1_receptor_Source_FlyBase_0050106_HG_11	gi|40556215|ref|NP_955300.1|	24.19	7e-10	70.9	CNPV277 G protein-coupled receptor-like protein [Canarypox virus]
Dmel_0050106_CCHa1r_CCHamide_1_receptor_Source_FlyBase_0050106_HG_11	gi|9634697|ref|NP_038990.1|	25.95	8e-10	70.9	G protein-coupled receptor gene family protein [Fowlpox virus]
Dmel_0050106_CCHa1r_CCHamide_1_receptor_Source_FlyBase_0050106_HG_11	gi|41023319|emb|CAE52573.1|	25.95	9e-10	70.9	putative G-protein-coupled receptor [Fowlpox virus isolate HP-438/Munich]
Dmel_0050106_CCHa1r_CCHamide_1_receptor_Source_FlyBase_0050106_HG_11	gi|586239|sp|Q08520.1|VK02_SWPVK	23.48	1e-09	70.5	RecName: Full=G-protein coupled receptor homolog K2
Dmel_0050106_CCHa1r_CCHamide_1_receptor_Source_FlyBase_0050106_HG_11	gi|12085128|ref|NP_073530.1|	21.36	1e-09	70.1	145R protein [Yaba-like disease virus]
Dmel_0050106_CCHa1r_CCHamide_1_receptor_Source_FlyBase_0050106_HG_11	gi|18640232|ref|NP_570306.1|	23.78	3e-09	69.3	SPV146 G protein-coupled CC chemokine receptor-like protein [Swinepox virus]
Dmel_0050106_CCHa1r_CCHamide_1_receptor_Source_FlyBase_0050106_HG_11	gi|40555977|ref|NP_955062.1|	23.62	7e-09	67.8	CNPV039 G protein-coupled receptor-like protein [Canarypox virus]
Dmel_0050106_CCHa1r_CCHamide_1_receptor_Source_FlyBase_0050106_HG_11	gi|541881756|pdb|4MBS|A	25.12	8e-09	68.2	Chain A, Crystal Structure Of The Ccr5 Chemokine Receptor
Dmel_0050106_CCHa1r_CCHamide_1_receptor_Source_FlyBase_0050106_HG_11	gi|124738389|gb|ABN14177.1|	25.35	1e-08	67.8	E1 variant a [Equid gammaherpesvirus 2]
Dmel_0050106_CCHa1r_CCHamide_1_receptor_Source_FlyBase_0050106_HG_11	gi|190613726|pdb|3D4S|A	24.38	1e-08	68.2	Chain A, Cholesterol Bound Form Of Human Beta2 Adrenergic Receptor.
Dmel_0050106_CCHa1r_CCHamide_1_receptor_Source_FlyBase_0050106_HG_11	gi|545719881|pdb|4LDE|A	24.53	1e-08	68.2	Chain A, Structure Of Beta2 Adrenoceptor Bound To Bi167107 And An Engineered Nanobody
Dmel_0050106_CCHa1r_CCHamide_1_receptor_Source_FlyBase_0050106_HG_11	gi|124738385|gb|ABN14175.1|	25.35	1e-08	67.4	E1 variant a [Equid gammaherpesvirus 2]
Dmel_0050106_CCHa1r_CCHamide_1_receptor_Source_FlyBase_0050106_HG_11	gi|929526706|gb|ALF07853.1|	22.96	1e-08	67.4	G protein-coupled receptor [Swinepox virus]
Dmel_0050106_CCHa1r_CCHamide_1_receptor_Source_FlyBase_0050106_HG_11	gi|317455410|pdb|3PDS|A	24.38	2e-08	67.4	Chain A, Irreversible Agonist-Beta2 Adrenoceptor Complex
Dmel_0050106_CCHa1r_CCHamide_1_receptor_Source_FlyBase_0050106_HG_11	gi|310943018|pdb|3PBL|A	31.58	2e-08	67.0	Chain A, Structure Of The Human Dopamine D3 Receptor In Complex With Eticlopride
Dmel_0050106_CCHa1r_CCHamide_1_receptor_Source_FlyBase_0050106_HG_11	gi|20026758|ref|NP_612800.1|	25.00	2e-08	66.6	envelope protein US28 [Panine betaherpesvirus 2]
Dmel_0050106_CCHa1r_CCHamide_1_receptor_Source_FlyBase_0050106_HG_11	gi|1048348467|pdb|5JQH|A	22.51	3e-08	67.0	Chain A, Structure Of Beta2 Adrenoceptor Bound To Carazolol And Inactive-state Stabilizing Nanobody, Nb60
Dmel_0050106_CCHa1r_CCHamide_1_receptor_Source_FlyBase_0050106_HG_11	gi|1004171529|pdb|4ZJ8|A	29.57	3e-08	67.0	Chain A, Structures Of The Human Ox1 Orexin Receptor Bound To Selective And Dual Antagonists
Dmel_0050106_CCHa1r_CCHamide_1_receptor_Source_FlyBase_0050106_HG_11	gi|1004171529|pdb|4ZJ8|A	31.11	0.007	50.1	Chain A, Structures Of The Human Ox1 Orexin Receptor Bound To Selective And Dual Antagonists
Dmel_0050106_CCHa1r_CCHamide_1_receptor_Source_FlyBase_0050106_HG_11	gi|159795485|pdb|2RH1|A	24.38	4e-08	66.2	Chain A, High Resolution Crystal Structure Of Human B2-Adrenergic G Protein- Coupled Receptor.
Dmel_0050106_CCHa1r_CCHamide_1_receptor_Source_FlyBase_0050106_HG_11	gi|124738361|gb|ABN14163.1|	24.04	4e-08	65.9	E1 [Equid gammaherpesvirus 2]
Dmel_0050106_CCHa1r_CCHamide_1_receptor_Source_FlyBase_0050106_HG_11	gi|319443693|pdb|3P0G|A	24.38	4e-08	66.2	Chain A, Structure Of A Nanobody-Stabilized Active State Of The Beta2 Adrenoceptor
Dmel_0050106_CCHa1r_CCHamide_1_receptor_Source_FlyBase_0050106_HG_11	gi|726969067|pdb|4U15|A	33.82	5e-08	65.9	Chain A, M3-mt4l Receptor Bound To Tiotropium
Dmel_0050106_CCHa1r_CCHamide_1_receptor_Source_FlyBase_0050106_HG_11	gi|726969066|pdb|4U14|A	31.85	5e-08	65.9	Chain A, Structure Of The M3 Muscarinic Acetylcholine Receptor Bound To The Antagonist Tiotropium Crystallized With Disulfide-stabilized T4 Lysozyme (dst4l)
Dmel_0050106_CCHa1r_CCHamide_1_receptor_Source_FlyBase_0050106_HG_11	gi|377656593|pdb|4DAJ|A	30.77	6e-08	65.9	Chain A, Structure Of The M3 Muscarinic Acetylcholine Receptor
Dmel_0050106_CCHa1r_CCHamide_1_receptor_Source_FlyBase_0050106_HG_11	gi|995977912|gb|AMJ54525.1|	23.49	1e-07	64.3	envelope protein US28 [Human betaherpesvirus 5]
Dmel_0050106_CCHa1r_CCHamide_1_receptor_Source_FlyBase_0050106_HG_11	gi|822889487|gb|AKI10898.1|	23.49	1e-07	64.3	envelope protein US28 [Human betaherpesvirus 5]
Dmel_0050106_CCHa1r_CCHamide_1_receptor_Source_FlyBase_0050106_HG_11	gi|822901622|gb|AKI18408.1|	23.51	1e-07	64.3	envelope protein US28 [Human betaherpesvirus 5]
Dmel_0050106_CCHa1r_CCHamide_1_receptor_Source_FlyBase_0050106_HG_11	gi|14269363|gb|AAK58033.1|AF378912_1	23.49	1e-07	64.3	glycoprotein coupled receptor [Human betaherpesvirus 5]
Dmel_0050106_CCHa1r_CCHamide_1_receptor_Source_FlyBase_0050106_HG_11	gi|1006588585|pdb|5DSG|A	34.81	2e-07	64.3	Chain A, Structure Of The M4 Muscarinic Acetylcholine Receptor (m4-mt4l) Bound To Tiotropium
Dmel_0050106_CCHa1r_CCHamide_1_receptor_Source_FlyBase_0050106_HG_11	gi|38229175|ref|NP_938268.1|	23.90	2e-07	63.9	7L [Yaba monkey tumor virus]
Dmel_0050106_CCHa1r_CCHamide_1_receptor_Source_FlyBase_0050106_HG_11	gi|13940286|emb|CAC37934.1|	23.49	2e-07	63.9	chemokine receptor homologue [Human betaherpesvirus 5]
Dmel_0050106_CCHa1r_CCHamide_1_receptor_Source_FlyBase_0050106_HG_11	gi|27805014|gb|AAO22974.1|	23.19	2e-07	63.9	US28 protein [Human betaherpesvirus 5]
Dmel_0050106_CCHa1r_CCHamide_1_receptor_Source_FlyBase_0050106_HG_11	gi|822887629|gb|AKI09051.1|	23.42	2e-07	63.9	envelope protein US28 [Human betaherpesvirus 5]
Dmel_0050106_CCHa1r_CCHamide_1_receptor_Source_FlyBase_0050106_HG_11	gi|52139337|ref|YP_081612.1|	24.04	2e-07	63.5	envelope protein US28 [Human betaherpesvirus 5]
Dmel_0050106_CCHa1r_CCHamide_1_receptor_Source_FlyBase_0050106_HG_11	gi|14269381|gb|AAK58042.1|AF378921_1	24.04	2e-07	63.5	glycoprotein coupled receptor [Human betaherpesvirus 5]
Dmel_0050106_CCHa1r_CCHamide_1_receptor_Source_FlyBase_0050106_HG_11	gi|393194713|gb|AFN07323.1|	25.46	2e-07	62.8	rhodopsin, partial [Crossocheilus burmanicus]
Dmel_0050106_CCHa1r_CCHamide_1_receptor_Source_FlyBase_0050106_HG_11	gi|822887967|gb|AKI09387.1|	24.04	2e-07	63.5	envelope protein US28 [Human betaherpesvirus 5]
Dmel_0050106_CCHa1r_CCHamide_1_receptor_Source_FlyBase_0050106_HG_11	gi|13940304|emb|CAC37943.1|	24.04	2e-07	63.5	chemokine receptor homologue [Human betaherpesvirus 5]
Dmel_0050106_CCHa1r_CCHamide_1_receptor_Source_FlyBase_0050106_HG_11	gi|27805010|gb|AAO22972.1|	24.04	3e-07	63.2	US28 protein [Human betaherpesvirus 5]
Dmel_0050106_CCHa1r_CCHamide_1_receptor_Source_FlyBase_0050106_HG_11	gi|995976234|gb|AMJ52857.1|	24.04	3e-07	63.2	envelope protein US28 [Human betaherpesvirus 5]
Dmel_0050106_CCHa1r_CCHamide_1_receptor_Source_FlyBase_0050106_HG_11	gi|115503228|gb|ABI99146.1|	25.18	3e-07	63.2	CC chemokine receptor-like protein [Deerpox virus W-1170-84]
Dmel_0050106_CCHa1r_CCHamide_1_receptor_Source_FlyBase_0050106_HG_11	gi|13940296|emb|CAC37939.1|	24.04	3e-07	63.2	chemokine receptor homologue [Human betaherpesvirus 5]
Dmel_0050106_CCHa1r_CCHamide_1_receptor_Source_FlyBase_0050106_HG_11	gi|822893516|gb|AKI14399.1|	24.36	3e-07	63.2	envelope protein US28 [Human betaherpesvirus 5]
Dmel_0050106_CCHa1r_CCHamide_1_receptor_Source_FlyBase_0050106_HG_11	gi|14269369|gb|AAK58036.1|AF378915_1	24.04	3e-07	62.8	glycoprotein coupled receptor [Human betaherpesvirus 5]
Dmel_0050106_CCHa1r_CCHamide_1_receptor_Source_FlyBase_0050106_HG_11	gi|14269383|gb|AAK58043.1|AF378922_1	24.04	3e-07	62.8	glycoprotein coupled receptor [Human betaherpesvirus 5]
Dmel_0050106_CCHa1r_CCHamide_1_receptor_Source_FlyBase_0050106_HG_11	gi|270356248|gb|ACZ80405.1|	24.04	3e-07	62.8	envelope protein US28 [Human betaherpesvirus 5]
Dmel_0050106_CCHa1r_CCHamide_1_receptor_Source_FlyBase_0050106_HG_11	gi|995977240|gb|AMJ53857.1|	24.04	4e-07	62.8	envelope protein US28 [Human betaherpesvirus 5]
Dmel_0050106_CCHa1r_CCHamide_1_receptor_Source_FlyBase_0050106_HG_11	gi|14269367|gb|AAK58035.1|AF378914_1	24.04	4e-07	62.8	glycoprotein coupled receptor [Human betaherpesvirus 5]
Dmel_0050106_CCHa1r_CCHamide_1_receptor_Source_FlyBase_0050106_HG_11	gi|822905128|gb|AKI19582.1|	24.04	4e-07	62.8	envelope protein US28 [Human betaherpesvirus 5]
Dmel_0050106_CCHa1r_CCHamide_1_receptor_Source_FlyBase_0050106_HG_11	gi|242345771|gb|ACS92089.1|	24.04	4e-07	62.8	envelope protein US28 [Human betaherpesvirus 5]
Dmel_0050106_CCHa1r_CCHamide_1_receptor_Source_FlyBase_0050106_HG_11	gi|586835814|gb|AHJ85073.1|	24.04	4e-07	62.8	envelope protein US28 [Human betaherpesvirus 5]
Dmel_0050106_CCHa1r_CCHamide_1_receptor_Source_FlyBase_0050106_HG_11	gi|764091302|pdb|4XT1|A	24.04	4e-07	62.8	Chain A, Structure Of A Nanobody-bound Viral Gpcr Bound To Human Chemokine Cx3cl1
Dmel_0050106_CCHa1r_CCHamide_1_receptor_Source_FlyBase_0050106_HG_11	gi|270355751|gb|ACZ79911.1|	23.42	4e-07	62.8	envelope protein US28 [Human betaherpesvirus 5]
Dmel_0050106_CCHa1r_CCHamide_1_receptor_Source_FlyBase_0050106_HG_11	gi|995977407|gb|AMJ54023.1|	24.04	5e-07	62.8	envelope protein US28 [Human betaherpesvirus 5]
Dmel_0050106_CCHa1r_CCHamide_1_receptor_Source_FlyBase_0050106_HG_11	gi|306304|gb|AAA98741.1|	24.04	5e-07	62.8	sequence differences confirmed in independent clones; variant of X17403 (AD169 strain), bases 219200 to 220263; G protein-coupled receptor [Human betaherpesvirus 5]
Dmel_0050106_CCHa1r_CCHamide_1_receptor_Source_FlyBase_0050106_HG_11	gi|14269387|gb|AAK58045.1|AF378924_1	24.04	5e-07	62.4	glycoprotein coupled receptor [Human betaherpesvirus 5]
Dmel_0050106_CCHa1r_CCHamide_1_receptor_Source_FlyBase_0050106_HG_11	gi|404315164|gb|AFR55145.1|	24.04	5e-07	62.4	envelope protein US28 [Human betaherpesvirus 5]
Dmel_0050106_CCHa1r_CCHamide_1_receptor_Source_FlyBase_0050106_HG_11	gi|59807|emb|CAA28338.1|	23.99	5e-07	62.4	unnamed protein product [Human betaherpesvirus 5]
Dmel_0050106_CCHa1r_CCHamide_1_receptor_Source_FlyBase_0050106_HG_11	gi|659488574|ref|YP_009046435.1|	23.94	5e-07	62.0	G-protein-coupled receptor family protein [Pigeonpox virus]
Dmel_0050106_CCHa1r_CCHamide_1_receptor_Source_FlyBase_0050106_HG_11	gi|256557151|gb|ACU83782.1|	24.04	5e-07	62.4	envelope protein US28 [Human betaherpesvirus 5]
Dmel_0050106_CCHa1r_CCHamide_1_receptor_Source_FlyBase_0050106_HG_11	gi|586834121|gb|AHJ83390.1|	24.04	5e-07	62.4	envelope protein US28 [Human betaherpesvirus 5]
Dmel_0050106_CCHa1r_CCHamide_1_receptor_Source_FlyBase_0050106_HG_11	gi|822896989|gb|AKI16407.1|	24.04	5e-07	62.4	envelope protein US28 [Human betaherpesvirus 5]
Dmel_0050106_CCHa1r_CCHamide_1_receptor_Source_FlyBase_0050106_HG_11	gi|586835304|gb|AHJ84566.1|	24.04	5e-07	62.4	envelope protein US28 [Human betaherpesvirus 5]
Dmel_0050106_CCHa1r_CCHamide_1_receptor_Source_FlyBase_0050106_HG_11	gi|27804992|gb|AAO22963.1|	24.04	5e-07	62.4	US28 protein [Human betaherpesvirus 5]
Dmel_0050106_CCHa1r_CCHamide_1_receptor_Source_FlyBase_0050106_HG_11	gi|404314661|gb|AFR54645.1|	23.95	5e-07	62.4	envelope protein US28 [Human betaherpesvirus 5]
Dmel_0050106_CCHa1r_CCHamide_1_receptor_Source_FlyBase_0050106_HG_11	gi|14269371|gb|AAK58037.1|AF378916_1	24.04	6e-07	62.4	glycoprotein coupled receptor [Human betaherpesvirus 5]
Dmel_0050106_CCHa1r_CCHamide_1_receptor_Source_FlyBase_0050106_HG_11	gi|27804976|gb|AAO22955.1|	24.04	6e-07	62.4	US28 protein [Human betaherpesvirus 5]
Dmel_0050106_CCHa1r_CCHamide_1_receptor_Source_FlyBase_0050106_HG_11	gi|505495059|gb|AGL96753.1|	23.72	6e-07	62.4	envelope protein US28 [Human betaherpesvirus 5]
Dmel_0050106_CCHa1r_CCHamide_1_receptor_Source_FlyBase_0050106_HG_11	gi|822886281|gb|AKI07711.1|	24.04	6e-07	62.0	envelope protein US28 [Human betaherpesvirus 5]
Dmel_0050106_CCHa1r_CCHamide_1_receptor_Source_FlyBase_0050106_HG_11	gi|822913076|gb|AKI23423.1|	23.72	7e-07	62.0	envelope protein US28 [Human betaherpesvirus 5]
Dmel_0050106_CCHa1r_CCHamide_1_receptor_Source_FlyBase_0050106_HG_11	gi|460417601|pdb|4IB4|A	27.59	7e-07	62.4	Chain A, Crystal Structure Of The Chimeric Protein Of 5-ht2b-bril In Complex With Ergotamine
Dmel_0050106_CCHa1r_CCHamide_1_receptor_Source_FlyBase_0050106_HG_11	gi|27804982|gb|AAO22958.1|	23.72	7e-07	62.0	US28 protein [Human betaherpesvirus 5]
Dmel_0050106_CCHa1r_CCHamide_1_receptor_Source_FlyBase_0050106_HG_11	gi|823076947|gb|AKI25140.1|	24.04	7e-07	62.0	envelope protein US28 [Human betaherpesvirus 5]
Dmel_0050106_CCHa1r_CCHamide_1_receptor_Source_FlyBase_0050106_HG_11	gi|8671571|gb|AAF78286.1|AF073835_1	23.72	7e-07	62.0	G protein-coupled receptor [Human betaherpesvirus 5]
Dmel_0050106_CCHa1r_CCHamide_1_receptor_Source_FlyBase_0050106_HG_11	gi|13940306|emb|CAC37944.1|	24.04	7e-07	62.0	chemokine receptor homologue [Human betaherpesvirus 5]
Dmel_0050106_CCHa1r_CCHamide_1_receptor_Source_FlyBase_0050106_HG_11	gi|822886449|gb|AKI07878.1|	23.72	8e-07	62.0	envelope protein US28 [Human betaherpesvirus 5]
Dmel_0050106_CCHa1r_CCHamide_1_receptor_Source_FlyBase_0050106_HG_11	gi|27804998|gb|AAO22966.1|	24.04	8e-07	62.0	US28 protein [Human betaherpesvirus 5]
Dmel_0050106_CCHa1r_CCHamide_1_receptor_Source_FlyBase_0050106_HG_11	gi|653318350|gb|AIC80416.1|	24.04	8e-07	62.0	envelope protein US28 [Human betaherpesvirus 5]
Dmel_0050106_CCHa1r_CCHamide_1_receptor_Source_FlyBase_0050106_HG_11	gi|13940308|emb|CAC37945.1|	23.72	8e-07	61.6	chemokine receptor homologue [Human betaherpesvirus 5]
Dmel_0050106_CCHa1r_CCHamide_1_receptor_Source_FlyBase_0050106_HG_11	gi|59800434|sp|P69332.1|US28_HCMVA	24.04	8e-07	61.6	RecName: Full=G-protein coupled receptor homolog US28; AltName: Full=HHRF3
Dmel_0050106_CCHa1r_CCHamide_1_receptor_Source_FlyBase_0050106_HG_11	gi|8671565|gb|AAF78283.1|AF073832_1	24.04	9e-07	61.6	G protein-coupled receptor [Human betaherpesvirus 5]
Dmel_0050106_CCHa1r_CCHamide_1_receptor_Source_FlyBase_0050106_HG_11	gi|752901009|ref|YP_009118391.1|	22.79	9e-07	61.6	membrane protein E1 [Equid gammaherpesvirus 5]
Dmel_0050106_CCHa1r_CCHamide_1_receptor_Source_FlyBase_0050106_HG_11	gi|822890657|gb|AKI12061.1|	24.04	1e-06	61.6	envelope protein US28 [Human betaherpesvirus 5]
Dmel_0050106_CCHa1r_CCHamide_1_receptor_Source_FlyBase_0050106_HG_11	gi|1139421941|pdb|5TVN|A	27.98	1e-06	61.6	Chain A, Crystal Structure Of The Lsd-bound 5-ht2b Receptor
Dmel_0050106_CCHa1r_CCHamide_1_receptor_Source_FlyBase_0050106_HG_11	gi|822887460|gb|AKI08883.1|	24.04	1e-06	61.6	envelope protein US28 [Human betaherpesvirus 5]
Dmel_0050106_CCHa1r_CCHamide_1_receptor_Source_FlyBase_0050106_HG_11	gi|13940300|emb|CAC37941.1|	24.04	1e-06	61.6	chemokine receptor homologue [Human betaherpesvirus 5]
Dmel_0050106_CCHa1r_CCHamide_1_receptor_Source_FlyBase_0050106_HG_11	gi|8671563|gb|AAF78282.1|AF073831_1	24.04	1e-06	61.6	G protein-coupled receptor [Human betaherpesvirus 5]
Dmel_0050106_CCHa1r_CCHamide_1_receptor_Source_FlyBase_0050106_HG_11	gi|374414662|pdb|3UON|A	29.66	1e-06	62.0	Chain A, Structure Of The Human M2 Muscarinic Acetylcholine Receptor Bound To An Antagonist
Dmel_0050106_CCHa1r_CCHamide_1_receptor_Source_FlyBase_0050106_HG_11	gi|822888305|gb|AKI09723.1|	23.72	1e-06	61.6	envelope protein US28 [Human betaherpesvirus 5]
Dmel_0050106_CCHa1r_CCHamide_1_receptor_Source_FlyBase_0050106_HG_11	gi|14269379|gb|AAK58041.1|AF378920_1	24.04	1e-06	61.6	glycoprotein coupled receptor [Human betaherpesvirus 5]
Dmel_0050106_CCHa1r_CCHamide_1_receptor_Source_FlyBase_0050106_HG_11	gi|995976905|gb|AMJ53524.1|	24.04	1e-06	61.6	envelope protein US28 [Human betaherpesvirus 5]
Dmel_0050106_CCHa1r_CCHamide_1_receptor_Source_FlyBase_0050106_HG_11	gi|604854723|gb|AHV84115.1|	24.04	1e-06	61.6	envelope protein US28 [Human betaherpesvirus 5]
Dmel_0050106_CCHa1r_CCHamide_1_receptor_Source_FlyBase_0050106_HG_11	gi|27804990|gb|AAO22962.1|	24.04	1e-06	61.2	US28 protein [Human betaherpesvirus 5]
Dmel_0050106_CCHa1r_CCHamide_1_receptor_Source_FlyBase_0050106_HG_11	gi|586836999|gb|AHJ86251.1|	23.62	1e-06	61.2	envelope protein US28 [Human betaherpesvirus 5]
Dmel_0050106_CCHa1r_CCHamide_1_receptor_Source_FlyBase_0050106_HG_11	gi|8671569|gb|AAF78285.1|AF073834_1	23.72	1e-06	61.2	G protein-coupled receptor [Human betaherpesvirus 5]
Dmel_0050106_CCHa1r_CCHamide_1_receptor_Source_FlyBase_0050106_HG_11	gi|124738369|gb|ABN14167.1|	24.21	1e-06	61.2	E1 [Equid gammaherpesvirus 2]
Dmel_0050106_CCHa1r_CCHamide_1_receptor_Source_FlyBase_0050106_HG_11	gi|14269373|gb|AAK58038.1|AF378917_1	23.72	1e-06	61.2	glycoprotein coupled receptor [Human betaherpesvirus 5]
Dmel_0050106_CCHa1r_CCHamide_1_receptor_Source_FlyBase_0050106_HG_11	gi|27804994|gb|AAO22964.1|	24.04	1e-06	61.2	US28 protein [Human betaherpesvirus 5]
Dmel_0050106_CCHa1r_CCHamide_1_receptor_Source_FlyBase_0050106_HG_11	gi|8671567|gb|AAF78284.1|AF073833_1	23.72	1e-06	61.2	G protein-coupled receptor [Human betaherpesvirus 5]
Dmel_0050106_CCHa1r_CCHamide_1_receptor_Source_FlyBase_0050106_HG_11	gi|822889150|gb|AKI10563.1|	23.72	1e-06	60.8	envelope protein US28 [Human betaherpesvirus 5]
Dmel_0050106_CCHa1r_CCHamide_1_receptor_Source_FlyBase_0050106_HG_11	gi|995976737|gb|AMJ53357.1|	23.72	2e-06	60.8	envelope protein US28 [Human betaherpesvirus 5]
Dmel_0050106_CCHa1r_CCHamide_1_receptor_Source_FlyBase_0050106_HG_11	gi|586834459|gb|AHJ83726.1|	24.04	2e-06	60.8	envelope protein US28 [Human betaherpesvirus 5]
Dmel_0050106_CCHa1r_CCHamide_1_receptor_Source_FlyBase_0050106_HG_11	gi|14269359|gb|AAK58031.1|AF378910_1	23.72	2e-06	60.8	glycoprotein coupled receptor [Human betaherpesvirus 5]
Dmel_0050106_CCHa1r_CCHamide_1_receptor_Source_FlyBase_0050106_HG_11	gi|124738401|gb|ABN14183.1|	21.77	2e-06	60.8	E1 variant b [Equid gammaherpesvirus 2]
Dmel_0050106_CCHa1r_CCHamide_1_receptor_Source_FlyBase_0050106_HG_11	gi|13940290|emb|CAC37936.1|	23.72	3e-06	60.1	chemokine receptor homologue [Human betaherpesvirus 5]
Dmel_0050106_CCHa1r_CCHamide_1_receptor_Source_FlyBase_0050106_HG_11	gi|659488341|ref|YP_009046203.1|	23.94	3e-06	59.7	G-protein-coupled receptor family protein [Penguinpox virus]
Dmel_0050106_CCHa1r_CCHamide_1_receptor_Source_FlyBase_0050106_HG_11	gi|146746485|gb|ABQ43621.1|	23.75	3e-06	59.7	vCCR8 [Tanapox virus]
Dmel_0050106_CCHa1r_CCHamide_1_receptor_Source_FlyBase_0050106_HG_11	gi|1135106689|ref|YP_009342091.1|	28.76	4e-06	57.8	hypothetical protein LCDVSa023R [Lymphocystis disease virus Sa]
Dmel_0050106_CCHa1r_CCHamide_1_receptor_Source_FlyBase_0050106_HG_11	gi|14269361|gb|AAK58032.1|AF378911_1	23.72	4e-06	59.7	glycoprotein coupled receptor [Human betaherpesvirus 5]
Dmel_0050106_CCHa1r_CCHamide_1_receptor_Source_FlyBase_0050106_HG_11	gi|699049987|gb|AIU39449.1|	22.12	4e-06	59.7	membrane protein E1 [Equid gammaherpesvirus 2]
Dmel_0050106_CCHa1r_CCHamide_1_receptor_Source_FlyBase_0050106_HG_11	gi|14140064|emb|CAC38849.1|	23.72	5e-06	59.3	glycoprotein coupled receptor [Human betaherpesvirus 5]
Dmel_0050106_CCHa1r_CCHamide_1_receptor_Source_FlyBase_0050106_HG_11	gi|51870077|ref|YP_073630.1|	28.57	6e-06	58.9	hypothetical protein [Lymphocystis disease virus - isolate China]
Dmel_0050106_CCHa1r_CCHamide_1_receptor_Source_FlyBase_0050106_HG_11	gi|14269385|gb|AAK58044.1|AF378923_1	24.04	6e-06	59.3	glycoprotein coupled receptor [Human betaherpesvirus 5]
Dmel_0050106_CCHa1r_CCHamide_1_receptor_Source_FlyBase_0050106_HG_11	gi|40555983|ref|NP_955068.1|	26.56	8e-06	58.5	CNPV045 G protein-coupled receptor-like protein [Canarypox virus]
Dmel_0050106_CCHa1r_CCHamide_1_receptor_Source_FlyBase_0050106_HG_11	gi|1004171631|pdb|5CXV|A	32.41	9e-06	58.9	Chain A, Structure Of The Human M1 Muscarinic Acetylcholine Receptor Bound To Antagonist Tiotropium
Dmel_0050106_CCHa1r_CCHamide_1_receptor_Source_FlyBase_0050106_HG_11	gi|124738395|gb|ABN14180.1|	20.27	1e-05	58.5	E1 variant a [Equid gammaherpesvirus 2]
Dmel_0050106_CCHa1r_CCHamide_1_receptor_Source_FlyBase_0050106_HG_11	gi|9628003|ref|NP_042597.1|	24.13	1e-05	58.2	membrane protein E1 [Equid gammaherpesvirus 2]
Dmel_0050106_CCHa1r_CCHamide_1_receptor_Source_FlyBase_0050106_HG_11	gi|124738399|gb|ABN14182.1|	20.95	1e-05	58.2	E1 variant b [Equid gammaherpesvirus 2]
Dmel_0050106_CCHa1r_CCHamide_1_receptor_Source_FlyBase_0050106_HG_11	gi|22595703|gb|AAN02735.1|	21.82	1e-05	58.2	CC chemokine receptor-like protein [Lumpy skin disease virus]
Dmel_0050106_CCHa1r_CCHamide_1_receptor_Source_FlyBase_0050106_HG_11	gi|124738371|gb|ABN14168.1|	24.63	1e-05	58.2	E1 [Equid gammaherpesvirus 2]
Dmel_0050106_CCHa1r_CCHamide_1_receptor_Source_FlyBase_0050106_HG_11	gi|124738391|gb|ABN14178.1|	21.72	1e-05	57.8	E1 [Equid gammaherpesvirus 2]
Dmel_0050106_CCHa1r_CCHamide_1_receptor_Source_FlyBase_0050106_HG_11	gi|557883685|gb|AHA43187.1|	21.54	1e-05	57.8	G-protein-coupled chemokine receptor [Goatpox virus]
Dmel_0050106_CCHa1r_CCHamide_1_receptor_Source_FlyBase_0050106_HG_11	gi|821091724|gb|AKH03908.1|	20.99	2e-05	57.8	G-protein-coupled chemokine receptor [Lumpy skin disease virus]
Dmel_0050106_CCHa1r_CCHamide_1_receptor_Source_FlyBase_0050106_HG_11	gi|557370472|gb|AGZ95327.1|	21.82	2e-05	57.8	G-protein-coupled chemokine receptor [Goatpox virus FZ]
Dmel_0050106_CCHa1r_CCHamide_1_receptor_Source_FlyBase_0050106_HG_11	gi|124738393|gb|ABN14179.1|	21.72	2e-05	57.8	E1 [Equid gammaherpesvirus 2]
Dmel_0050106_CCHa1r_CCHamide_1_receptor_Source_FlyBase_0050106_HG_11	gi|13876663|gb|AAK43551.1|	21.82	2e-05	57.4	G-protein-coupled chemokine receptor-like protein [Lumpy skin disease virus]
Dmel_0050106_CCHa1r_CCHamide_1_receptor_Source_FlyBase_0050106_HG_11	gi|906849136|pdb|4ZWJ|A	25.08	2e-05	58.2	Chain A, Crystal Structure Of Rhodopsin Bound To Arrestin By Femtosecond X-ray Laser
Dmel_0050106_CCHa1r_CCHamide_1_receptor_Source_FlyBase_0050106_HG_11	gi|226438017|gb|ACO56310.1|	21.30	3e-05	57.0	G-protein-coupled chemokine receptor [Lumpy skin disease virus RSA/06 Springbok]
Dmel_0038874_ETHR_ETHR_Source_FlyBase_0038874_HG_11	gi|568786785|pdb|4N6H|A	30.38	2e-19	100	Chain A, 1.8 A Structure Of The Human Delta Opioid 7tm Receptor (psi Community Target)
Dmel_0038874_ETHR_ETHR_Source_FlyBase_0038874_HG_11	gi|747155326|pdb|4RWA|A	30.38	2e-19	100	Chain A, Synchrotron Structure Of The Human Delta Opioid Receptor In Complex With A Bifunctional Peptide (psi Community Target)
Dmel_0038874_ETHR_ETHR_Source_FlyBase_0038874_HG_11	gi|940376760|pdb|5DHG|A	26.47	8e-19	98.6	Chain A, The Crystal Structure Of Nociceptin/orphanin Fq Peptide Receptor (nop) In Complex With C-35 (psi Community Target)
Dmel_0038874_ETHR_ETHR_Source_FlyBase_0038874_HG_11	gi|385252102|pdb|4EA3|A	26.47	9e-19	98.6	Chain A, Structure Of The NOFQ OPIOID RECEPTOR IN COMPLEX WITH A PEPTIDE Mimetic
Dmel_0038874_ETHR_ETHR_Source_FlyBase_0038874_HG_11	gi|747155334|pdb|4S0V|A	37.21	2e-16	92.8	Chain A, Crystal Structure Of The Human Ox2 Orexin Receptor Bound To The Insomnia Drug Suvorexant
Dmel_0038874_ETHR_ETHR_Source_FlyBase_0038874_HG_11	gi|747155334|pdb|4S0V|A	30.48	9e-04	52.8	Chain A, Crystal Structure Of The Human Ox2 Orexin Receptor Bound To The Insomnia Drug Suvorexant
Dmel_0038874_ETHR_ETHR_Source_FlyBase_0038874_HG_11	gi|906848993|pdb|4XEE|A	26.23	9e-16	90.5	Chain A, Structure Of Active-like Neurotensin Receptor
Dmel_0038874_ETHR_ETHR_Source_FlyBase_0038874_HG_11	gi|906848995|pdb|4XES|A	25.93	6e-15	87.8	Chain A, Structure Of Active-like Neurotensin Receptor
Dmel_0038874_ETHR_ETHR_Source_FlyBase_0038874_HG_11	gi|124738399|gb|ABN14182.1|	27.02	2e-14	85.1	E1 variant b [Equid gammaherpesvirus 2]
Dmel_0038874_ETHR_ETHR_Source_FlyBase_0038874_HG_11	gi|1048348467|pdb|5JQH|A	27.89	2e-14	85.9	Chain A, Structure Of Beta2 Adrenoceptor Bound To Carazolol And Inactive-state Stabilizing Nanobody, Nb60
Dmel_0038874_ETHR_ETHR_Source_FlyBase_0038874_HG_11	gi|124738391|gb|ABN14178.1|	25.53	3e-14	84.7	E1 [Equid gammaherpesvirus 2]
Dmel_0038874_ETHR_ETHR_Source_FlyBase_0038874_HG_11	gi|124738395|gb|ABN14180.1|	26.32	3e-14	84.7	E1 variant a [Equid gammaherpesvirus 2]
Dmel_0038874_ETHR_ETHR_Source_FlyBase_0038874_HG_11	gi|124738393|gb|ABN14179.1|	25.53	4e-14	84.3	E1 [Equid gammaherpesvirus 2]
Dmel_0038874_ETHR_ETHR_Source_FlyBase_0038874_HG_11	gi|545719881|pdb|4LDE|A	27.55	5e-14	84.7	Chain A, Structure Of Beta2 Adrenoceptor Bound To Bi167107 And An Engineered Nanobody
Dmel_0038874_ETHR_ETHR_Source_FlyBase_0038874_HG_11	gi|810515963|pdb|4YAY|A	26.54	6e-14	84.0	Chain A, Xfel Structure Of Human Angiotensin Receptor
Dmel_0038874_ETHR_ETHR_Source_FlyBase_0038874_HG_11	gi|1004171529|pdb|4ZJ8|A	34.78	1e-13	84.0	Chain A, Structures Of The Human Ox1 Orexin Receptor Bound To Selective And Dual Antagonists
Dmel_0038874_ETHR_ETHR_Source_FlyBase_0038874_HG_11	gi|1004171529|pdb|4ZJ8|A	38.10	9e-04	52.8	Chain A, Structures Of The Human Ox1 Orexin Receptor Bound To Selective And Dual Antagonists
Dmel_0038874_ETHR_ETHR_Source_FlyBase_0038874_HG_11	gi|939187030|pdb|4ZUD|A	26.64	1e-13	82.8	Chain A, Crystal Structure Of Human Angiotensin Receptor In Complex With Inverse Agonist Olmesartan At 2.8a Resolution.
Dmel_0038874_ETHR_ETHR_Source_FlyBase_0038874_HG_11	gi|699049987|gb|AIU39449.1|	25.09	2e-13	82.0	membrane protein E1 [Equid gammaherpesvirus 2]
Dmel_0038874_ETHR_ETHR_Source_FlyBase_0038874_HG_11	gi|387766395|pdb|4EJ4|A	33.17	2e-12	80.1	Chain A, Structure Of The Delta Opioid Receptor Bound To Naltrindole
Dmel_0038874_ETHR_ETHR_Source_FlyBase_0038874_HG_11	gi|380765131|pdb|4DKL|A	30.54	2e-12	80.1	Chain A, Crystal Structure Of The Mu-opioid Receptor Bound To A Morphinan Antagonist
Dmel_0038874_ETHR_ETHR_Source_FlyBase_0038874_HG_11	gi|799532120|pdb|4XNV|A	24.35	2e-11	76.6	Chain A, The Human P2y1 Receptor In Complex With Bptu
Dmel_0038874_ETHR_ETHR_Source_FlyBase_0038874_HG_11	gi|380765108|pdb|4DJH|A	28.10	3e-11	75.9	Chain A, Structure Of The Human Kappa Opioid Receptor In Complex With Jdtic
Dmel_0038874_ETHR_ETHR_Source_FlyBase_0038874_HG_11	gi|380765108|pdb|4DJH|A	32.31	2.2	41.6	Chain A, Structure Of The Human Kappa Opioid Receptor In Complex With Jdtic
Dmel_0038874_ETHR_ETHR_Source_FlyBase_0038874_HG_11	gi|1133458442|ref|XP_019850608.1|	24.58	3e-11	76.6	PREDICTED: leucine-rich repeat-containing G-protein coupled receptor 5A-like [Amphimedon queenslandica]
Dmel_0038874_ETHR_ETHR_Source_FlyBase_0038874_HG_11	gi|752901009|ref|YP_009118391.1|	26.45	4e-11	75.1	membrane protein E1 [Equid gammaherpesvirus 5]
Dmel_0038874_ETHR_ETHR_Source_FlyBase_0038874_HG_11	gi|586239|sp|Q08520.1|VK02_SWPVK	25.39	8e-11	74.3	RecName: Full=G-protein coupled receptor homolog K2
Dmel_0038874_ETHR_ETHR_Source_FlyBase_0038874_HG_11	gi|18640232|ref|NP_570306.1|	25.39	1e-10	73.9	SPV146 G protein-coupled CC chemokine receptor-like protein [Swinepox virus]
Dmel_0038874_ETHR_ETHR_Source_FlyBase_0038874_HG_11	gi|929526706|gb|ALF07853.1|	23.66	1e-10	73.6	G protein-coupled receptor [Swinepox virus]
Dmel_0038874_ETHR_ETHR_Source_FlyBase_0038874_HG_11	gi|1026949919|ref|XP_016612966.1|	26.19	2e-10	73.6	hypothetical protein SPPG_00617 [Spizellomyces punctatus DAOM BR117]
Dmel_0038874_ETHR_ETHR_Source_FlyBase_0038874_HG_11	gi|124738361|gb|ABN14163.1|	24.65	1e-08	67.4	E1 [Equid gammaherpesvirus 2]
Dmel_0038874_ETHR_ETHR_Source_FlyBase_0038874_HG_11	gi|62637539|ref|YP_227537.1|	27.69	1e-08	67.4	CC chemokine receptor-like protein [Deerpox virus W-848-83]
Dmel_0038874_ETHR_ETHR_Source_FlyBase_0038874_HG_11	gi|226437997|gb|ACO56300.1|	27.55	2e-08	67.0	G-protein-coupled chemokine receptor [Goatpox virus Sudan]
Dmel_0038874_ETHR_ETHR_Source_FlyBase_0038874_HG_11	gi|377656593|pdb|4DAJ|A	27.89	2e-08	67.4	Chain A, Structure Of The M3 Muscarinic Acetylcholine Receptor
Dmel_0038874_ETHR_ETHR_Source_FlyBase_0038874_HG_11	gi|726969066|pdb|4U14|A	27.69	3e-08	66.6	Chain A, Structure Of The M3 Muscarinic Acetylcholine Receptor Bound To The Antagonist Tiotropium Crystallized With Disulfide-stabilized T4 Lysozyme (dst4l)
Dmel_0038874_ETHR_ETHR_Source_FlyBase_0038874_HG_11	gi|190613726|pdb|3D4S|A	27.32	4e-08	66.2	Chain A, Cholesterol Bound Form Of Human Beta2 Adrenergic Receptor.
Dmel_0038874_ETHR_ETHR_Source_FlyBase_0038874_HG_11	gi|726969067|pdb|4U15|A	28.19	4e-08	66.2	Chain A, M3-mt4l Receptor Bound To Tiotropium
Dmel_0038874_ETHR_ETHR_Source_FlyBase_0038874_HG_11	gi|319443693|pdb|3P0G|A	27.32	5e-08	65.9	Chain A, Structure Of A Nanobody-Stabilized Active State Of The Beta2 Adrenoceptor
Dmel_0038874_ETHR_ETHR_Source_FlyBase_0038874_HG_11	gi|159795485|pdb|2RH1|A	27.32	5e-08	65.9	Chain A, High Resolution Crystal Structure Of Human B2-Adrenergic G Protein- Coupled Receptor.
Dmel_0038874_ETHR_ETHR_Source_FlyBase_0038874_HG_11	gi|124738385|gb|ABN14175.1|	24.13	7e-08	65.1	E1 variant a [Equid gammaherpesvirus 2]
Dmel_0038874_ETHR_ETHR_Source_FlyBase_0038874_HG_11	gi|226437989|gb|ACO56296.1|	26.80	8e-08	64.7	G-protein-coupled chemokine receptor [Goatpox virus Iraq/61 Gorgan]
Dmel_0038874_ETHR_ETHR_Source_FlyBase_0038874_HG_11	gi|557883689|gb|AHA43189.1|	26.80	9e-08	64.7	G-protein-coupled chemokine receptor [Goatpox virus]
Dmel_0038874_ETHR_ETHR_Source_FlyBase_0038874_HG_11	gi|1115234290|pdb|5T1A|A	24.73	1e-07	65.1	Chain A, Structure Of Cc Chemokine Receptor 2 With Orthosteric And Allosteric Antagonists
Dmel_0038874_ETHR_ETHR_Source_FlyBase_0038874_HG_11	gi|557883679|gb|AHA43184.1|	26.80	1e-07	64.3	G-protein-coupled chemokine receptor [Goatpox virus]
Dmel_0038874_ETHR_ETHR_Source_FlyBase_0038874_HG_11	gi|22595703|gb|AAN02735.1|	27.15	1e-07	64.3	CC chemokine receptor-like protein [Lumpy skin disease virus]
Dmel_0038874_ETHR_ETHR_Source_FlyBase_0038874_HG_11	gi|557883665|gb|AHA43177.1|	27.49	2e-07	63.9	G-protein-coupled chemokine receptor [Sheeppox virus]
Dmel_0038874_ETHR_ETHR_Source_FlyBase_0038874_HG_11	gi|148912889|ref|YP_001293203.1|	26.80	2e-07	63.9	hypothetical protein GTPV_gp009 [Goatpox virus Pellor]
Dmel_0038874_ETHR_ETHR_Source_FlyBase_0038874_HG_11	gi|124738389|gb|ABN14177.1|	23.78	2e-07	63.5	E1 variant a [Equid gammaherpesvirus 2]
Dmel_0038874_ETHR_ETHR_Source_FlyBase_0038874_HG_11	gi|226437985|gb|ACO56294.1|	26.80	2e-07	63.5	G-protein-coupled chemokine receptor [Goatpox virus Bangladesh/86]
Dmel_0038874_ETHR_ETHR_Source_FlyBase_0038874_HG_11	gi|756142618|pdb|4RWS|A	28.22	2e-07	63.9	Chain A, Crystal Structure Of Cxcr4 And Viral Chemokine Antagonist Vmip-ii Complex (psi Community Target)
Dmel_0038874_ETHR_ETHR_Source_FlyBase_0038874_HG_11	gi|557370472|gb|AGZ95327.1|	26.80	3e-07	63.2	G-protein-coupled chemokine receptor [Goatpox virus FZ]
Dmel_0038874_ETHR_ETHR_Source_FlyBase_0038874_HG_11	gi|226437999|gb|ACO56301.1|	27.15	3e-07	63.2	G-protein-coupled chemokine receptor [Goatpox virus Yemen/83]
Dmel_0038874_ETHR_ETHR_Source_FlyBase_0038874_HG_11	gi|317455410|pdb|3PDS|A	27.27	3e-07	63.2	Chain A, Irreversible Agonist-Beta2 Adrenoceptor Complex
Dmel_0038874_ETHR_ETHR_Source_FlyBase_0038874_HG_11	gi|226438031|gb|ACO56317.1|	27.49	3e-07	63.2	G-protein-coupled chemokine receptor [Sheeppox virus Morocco vaccine strain]
Dmel_0038874_ETHR_ETHR_Source_FlyBase_0038874_HG_11	gi|640938863|gb|AIA57662.1|	27.15	3e-07	63.2	G-protein-coupled chemokine receptor [Goatpox virus]
Dmel_0038874_ETHR_ETHR_Source_FlyBase_0038874_HG_11	gi|557883673|gb|AHA43181.1|	27.49	3e-07	62.8	G-protein-coupled chemokine receptor [Sheeppox virus]
Dmel_0038874_ETHR_ETHR_Source_FlyBase_0038874_HG_11	gi|226437981|gb|ACO56292.1|	27.15	3e-07	62.8	G-protein-coupled chemokine receptor [Goatpox virus Burkina Benogo 3A]
Dmel_0038874_ETHR_ETHR_Source_FlyBase_0038874_HG_11	gi|310689930|pdb|3OE0|A	28.22	4e-07	63.2	Chain A, Crystal Structure Of The Cxcr4 Chemokine Receptor In Complex With A Cyclic Peptide Antagonist Cvx15
Dmel_0038874_ETHR_ETHR_Source_FlyBase_0038874_HG_11	gi|226438057|gb|ACO56330.1|	27.49	4e-07	62.8	G-protein-coupled chemokine receptor [Sheeppox virus HSL]
Dmel_0038874_ETHR_ETHR_Source_FlyBase_0038874_HG_11	gi|226438037|gb|ACO56320.1|	27.49	4e-07	62.8	G-protein-coupled chemokine receptor [Sheeppox virus Vaccine Nigeria/99]
Dmel_0038874_ETHR_ETHR_Source_FlyBase_0038874_HG_11	gi|226438003|gb|ACO56303.1|	30.04	4e-07	62.8	G-protein-coupled chemokine receptor [Goatpox virus vaccine Nigeria/99]
Dmel_0038874_ETHR_ETHR_Source_FlyBase_0038874_HG_11	gi|21492466|ref|NP_659585.1|	27.49	4e-07	62.8	G protein-coupled chemokine receptor [Sheeppox virus]
Dmel_0038874_ETHR_ETHR_Source_FlyBase_0038874_HG_11	gi|557883667|gb|AHA43178.1|	30.04	4e-07	62.8	G-protein-coupled chemokine receptor [Sheeppox virus]
Dmel_0038874_ETHR_ETHR_Source_FlyBase_0038874_HG_11	gi|40556215|ref|NP_955300.1|	25.86	4e-07	62.4	CNPV277 G protein-coupled receptor-like protein [Canarypox virus]
Dmel_0038874_ETHR_ETHR_Source_FlyBase_0038874_HG_11	gi|226437969|gb|ACO56286.1|	30.04	4e-07	62.8	G-protein-coupled chemokine receptor [Sheeppox virus Tunisia/01 18P2]
Dmel_0038874_ETHR_ETHR_Source_FlyBase_0038874_HG_11	gi|226437973|gb|ACO56288.1|	27.49	4e-07	62.8	G-protein-coupled chemokine receptor [Sheeppox virus Tunisia/01 3P3]
Dmel_0038874_ETHR_ETHR_Source_FlyBase_0038874_HG_11	gi|383843883|gb|AFH53905.1|	30.04	4e-07	62.4	G-protein-coupled chemokine receptor [Sheeppox virus]
Dmel_0038874_ETHR_ETHR_Source_FlyBase_0038874_HG_11	gi|226437995|gb|ACO56299.1|	30.04	4e-07	62.4	G-protein-coupled chemokine receptor [Goatpox virus Saudi Arabia/93]
Dmel_0038874_ETHR_ETHR_Source_FlyBase_0038874_HG_11	gi|1152729826|gb|AQW44856.1|	30.04	4e-07	62.4	G-protein-coupled chemokine receptor, partial [Sheeppox virus]
Dmel_0038874_ETHR_ETHR_Source_FlyBase_0038874_HG_11	gi|383933251|gb|AFH53909.1|	30.04	5e-07	62.4	G-protein-coupled chemokine receptor [Sheeppox virus]
Dmel_0038874_ETHR_ETHR_Source_FlyBase_0038874_HG_11	gi|557883695|gb|AHA43192.1|	30.04	5e-07	62.4	G-protein-coupled chemokine receptor [Sheeppox virus]
Dmel_0038874_ETHR_ETHR_Source_FlyBase_0038874_HG_11	gi|226438051|gb|ACO56327.1|	30.04	5e-07	62.4	G-protein-coupled chemokine receptor [Sheeppox virus Turkey/98 Sivas]
Dmel_0038874_ETHR_ETHR_Source_FlyBase_0038874_HG_11	gi|1133463029|ref|XP_019852371.1|	22.82	6e-07	62.0	PREDICTED: G-protein coupled receptor 161-like [Amphimedon queenslandica]
Dmel_0038874_ETHR_ETHR_Source_FlyBase_0038874_HG_11	gi|226438049|gb|ACO56326.1|	27.49	6e-07	62.4	G-protein-coupled chemokine receptor [Sheeppox virus Nigeria/77]
Dmel_0038874_ETHR_ETHR_Source_FlyBase_0038874_HG_11	gi|226438041|gb|ACO56322.1|	26.80	6e-07	62.0	G-protein-coupled chemokine receptor [Sheeppox virus Turkey/98 Darica]
Dmel_0038874_ETHR_ETHR_Source_FlyBase_0038874_HG_11	gi|124738401|gb|ABN14183.1|	23.00	7e-07	62.0	E1 variant b [Equid gammaherpesvirus 2]
Dmel_0038874_ETHR_ETHR_Source_FlyBase_0038874_HG_11	gi|927348169|gb|ALE15240.1|	30.04	9e-07	61.6	G-protein-coupled chemokine receptor, partial [Sheeppox virus]
Dmel_0038874_ETHR_ETHR_Source_FlyBase_0038874_HG_11	gi|226438017|gb|ACO56310.1|	26.80	1e-06	61.6	G-protein-coupled chemokine receptor [Lumpy skin disease virus RSA/06 Springbok]
Dmel_0038874_ETHR_ETHR_Source_FlyBase_0038874_HG_11	gi|15150450|ref|NP_150445.1|	26.80	1e-06	61.2	LSDV011 CC chemokine receptor-like protein S78201 [Lumpy skin disease virus NI-2490]
Dmel_0038874_ETHR_ETHR_Source_FlyBase_0038874_HG_11	gi|13876663|gb|AAK43551.1|	29.18	1e-06	61.2	G-protein-coupled chemokine receptor-like protein [Lumpy skin disease virus]
Dmel_0038874_ETHR_ETHR_Source_FlyBase_0038874_HG_11	gi|2495049|sp|Q86917.1|VQ3L_SHEVK	26.80	1e-06	61.2	RecName: Full=G-protein coupled receptor homolog Q2/3L
Dmel_0038874_ETHR_ETHR_Source_FlyBase_0038874_HG_11	gi|557883675|gb|AHA43182.1|	29.18	1e-06	61.2	G-protein-coupled chemokine receptor [Sheeppox virus]
Dmel_0038874_ETHR_ETHR_Source_FlyBase_0038874_HG_11	gi|460417601|pdb|4IB4|A	28.15	1e-06	61.6	Chain A, Crystal Structure Of The Chimeric Protein Of 5-ht2b-bril In Complex With Ergotamine
Dmel_0038874_ETHR_ETHR_Source_FlyBase_0038874_HG_11	gi|226438005|gb|ACO56304.1|	26.80	1e-06	61.2	G-protein-coupled chemokine receptor [Lumpy skin disease virus Niger Ibetecene]
Dmel_0038874_ETHR_ETHR_Source_FlyBase_0038874_HG_11	gi|22595544|gb|AAN02577.1|	26.80	1e-06	61.2	CC chemokine receptor-like protein [Lumpy skin disease virus NW-LW]
Dmel_0038874_ETHR_ETHR_Source_FlyBase_0038874_HG_11	gi|226438039|gb|ACO56321.1|	29.87	1e-06	61.2	G-protein-coupled chemokine receptor [Sheeppox virus Turkey/98 Corum]
Dmel_0038874_ETHR_ETHR_Source_FlyBase_0038874_HG_11	gi|226437993|gb|ACO56298.1|	26.80	1e-06	61.2	G-protein-coupled chemokine receptor [Goatpox virus Oman/84]
Dmel_0038874_ETHR_ETHR_Source_FlyBase_0038874_HG_11	gi|821091718|gb|AKH03905.1|	26.80	1e-06	61.2	G-protein-coupled chemokine receptor [Lumpy skin disease virus]
Dmel_0038874_ETHR_ETHR_Source_FlyBase_0038874_HG_11	gi|557883691|gb|AHA43190.1|	26.80	1e-06	61.2	G-protein-coupled chemokine receptor [Goatpox virus]
Dmel_0038874_ETHR_ETHR_Source_FlyBase_0038874_HG_11	gi|115503228|gb|ABI99146.1|	25.66	1e-06	61.2	CC chemokine receptor-like protein [Deerpox virus W-1170-84]
Dmel_0038874_ETHR_ETHR_Source_FlyBase_0038874_HG_11	gi|1139421941|pdb|5TVN|A	28.15	1e-06	61.2	Chain A, Crystal Structure Of The Lsd-bound 5-ht2b Receptor
Dmel_0038874_ETHR_ETHR_Source_FlyBase_0038874_HG_11	gi|821091686|gb|AKH03889.1|	26.80	2e-06	60.8	G-protein-coupled chemokine receptor [Lumpy skin disease virus]
Dmel_0038874_ETHR_ETHR_Source_FlyBase_0038874_HG_11	gi|927348229|gb|ALE15270.1|	26.80	2e-06	60.8	G-protein-coupled chemokine receptor, partial [Lumpy skin disease virus]
Dmel_0038874_ETHR_ETHR_Source_FlyBase_0038874_HG_11	gi|374414662|pdb|3UON|A	27.96	2e-06	61.2	Chain A, Structure Of The Human M2 Muscarinic Acetylcholine Receptor Bound To An Antagonist
Dmel_0038874_ETHR_ETHR_Source_FlyBase_0038874_HG_11	gi|926451053|gb|ALD15776.1|	29.63	2e-06	58.9	G-protein-coupled chemokine receptor, partial [Lumpy skin disease virus]
Dmel_0038874_ETHR_ETHR_Source_FlyBase_0038874_HG_11	gi|927348167|gb|ALE15239.1|	30.04	2e-06	60.5	G-protein-coupled chemokine receptor, partial [Sheeppox virus]
Dmel_0038874_ETHR_ETHR_Source_FlyBase_0038874_HG_11	gi|557883685|gb|AHA43187.1|	26.46	2e-06	60.5	G-protein-coupled chemokine receptor [Goatpox virus]
Dmel_0038874_ETHR_ETHR_Source_FlyBase_0038874_HG_11	gi|906849136|pdb|4ZWJ|A	20.88	3e-06	60.8	Chain A, Crystal Structure Of Rhodopsin Bound To Arrestin By Femtosecond X-ray Laser
Dmel_0038874_ETHR_ETHR_Source_FlyBase_0038874_HG_11	gi|383843887|gb|AFH53907.1|	29.61	3e-06	60.1	G-protein-coupled chemokine receptor [Sheeppox virus]
Dmel_0038874_ETHR_ETHR_Source_FlyBase_0038874_HG_11	gi|564120226|gb|AHB72725.1|	31.85	3e-06	60.1	GPCR [Sheeppox virus]
Dmel_0038874_ETHR_ETHR_Source_FlyBase_0038874_HG_11	gi|1006588585|pdb|5DSG|A	28.73	4e-06	59.7	Chain A, Structure Of The M4 Muscarinic Acetylcholine Receptor (m4-mt4l) Bound To Tiotropium
Dmel_0038874_ETHR_ETHR_Source_FlyBase_0038874_HG_11	gi|927348199|gb|ALE15255.1|	26.55	5e-06	59.3	G-protein-coupled chemokine receptor, partial [Lumpy skin disease virus]
Dmel_0038874_ETHR_ETHR_Source_FlyBase_0038874_HG_11	gi|310689928|pdb|3ODU|A	28.29	5e-06	59.7	Chain A, The 2.5 A Structure Of The Cxcr4 Chemokine Receptor In Complex With Small Molecule Antagonist It1t
Dmel_0038874_ETHR_ETHR_Source_FlyBase_0038874_HG_11	gi|927348181|gb|ALE15246.1|	26.55	5e-06	59.3	G-protein-coupled chemokine receptor, partial [Lumpy skin disease virus]
Dmel_0038874_ETHR_ETHR_Source_FlyBase_0038874_HG_11	gi|310689932|pdb|3OE6|A	28.29	5e-06	59.7	Chain A, Crystal Structure Of The Cxcr4 Chemokine Receptor In Complex With A Small Molecule Antagonist It1t In I222 Spacegroup
Dmel_0038874_ETHR_ETHR_Source_FlyBase_0038874_HG_11	gi|927348197|gb|ALE15254.1|	26.55	5e-06	58.9	G-protein-coupled chemokine receptor, partial [Lumpy skin disease virus]
Dmel_0038874_ETHR_ETHR_Source_FlyBase_0038874_HG_11	gi|927348185|gb|ALE15248.1|	26.48	6e-06	58.9	G-protein-coupled chemokine receptor, partial [Lumpy skin disease virus]
Dmel_0038874_ETHR_ETHR_Source_FlyBase_0038874_HG_11	gi|557883671|gb|AHA43180.1|	27.15	6e-06	58.9	G-protein-coupled chemokine receptor [Sheeppox virus]
Dmel_0038874_ETHR_ETHR_Source_FlyBase_0038874_HG_11	gi|226438023|gb|ACO56313.1|	26.46	6e-06	58.9	G-protein-coupled chemokine receptor [Lumpy skin disease virus RSA/00 OP126402]
Dmel_0038874_ETHR_ETHR_Source_FlyBase_0038874_HG_11	gi|927348191|gb|ALE15251.1|	26.48	7e-06	58.5	G-protein-coupled chemokine receptor, partial [Lumpy skin disease virus]
Dmel_0038874_ETHR_ETHR_Source_FlyBase_0038874_HG_11	gi|927348189|gb|ALE15250.1|	26.57	8e-06	58.5	G-protein-coupled chemokine receptor, partial [Lumpy skin disease virus]
Dmel_0038874_ETHR_ETHR_Source_FlyBase_0038874_HG_11	gi|927348171|gb|ALE15241.1|	26.57	8e-06	58.5	G-protein-coupled chemokine receptor, partial [Lumpy skin disease virus]
Dmel_0038874_ETHR_ETHR_Source_FlyBase_0038874_HG_11	gi|927348217|gb|ALE15264.1|	26.57	8e-06	58.5	G-protein-coupled chemokine receptor, partial [Lumpy skin disease virus]
Dmel_0038874_ETHR_ETHR_Source_FlyBase_0038874_HG_11	gi|927348207|gb|ALE15259.1|	26.57	8e-06	58.5	G-protein-coupled chemokine receptor, partial [Lumpy skin disease virus]
Dmel_0038874_ETHR_ETHR_Source_FlyBase_0038874_HG_11	gi|927348237|gb|ALE15274.1|	28.76	9e-06	58.5	G-protein-coupled chemokine receptor, partial [Lumpy skin disease virus]
Dmel_0038874_ETHR_ETHR_Source_FlyBase_0038874_HG_11	gi|927348179|gb|ALE15245.1|	26.57	9e-06	58.5	G-protein-coupled chemokine receptor, partial [Lumpy skin disease virus]
Dmel_0038874_ETHR_ETHR_Source_FlyBase_0038874_HG_11	gi|927348227|gb|ALE15269.1|	26.57	9e-06	58.5	G-protein-coupled chemokine receptor, partial [Lumpy skin disease virus]
Dmel_0038874_ETHR_ETHR_Source_FlyBase_0038874_HG_11	gi|927348209|gb|ALE15260.1|	26.57	9e-06	58.5	G-protein-coupled chemokine receptor, partial [Lumpy skin disease virus]
Dmel_0038874_ETHR_ETHR_Source_FlyBase_0038874_HG_11	gi|927348175|gb|ALE15243.1|	26.57	9e-06	58.5	G-protein-coupled chemokine receptor, partial [Lumpy skin disease virus]
Dmel_0038874_ETHR_ETHR_Source_FlyBase_0038874_HG_11	gi|927348173|gb|ALE15242.1|	26.57	9e-06	58.5	G-protein-coupled chemokine receptor, partial [Lumpy skin disease virus]
Dmel_0038874_ETHR_ETHR_Source_FlyBase_0038874_HG_11	gi|821091724|gb|AKH03908.1|	26.46	9e-06	58.5	G-protein-coupled chemokine receptor [Lumpy skin disease virus]
Dmel_0038874_ETHR_ETHR_Source_FlyBase_0038874_HG_11	gi|927348235|gb|ALE15273.1|	26.57	9e-06	58.2	G-protein-coupled chemokine receptor, partial [Lumpy skin disease virus]
Dmel_0038874_ETHR_ETHR_Source_FlyBase_0038874_HG_11	gi|927348233|gb|ALE15272.1|	26.57	9e-06	58.2	G-protein-coupled chemokine receptor, partial [Lumpy skin disease virus]
Dmel_0038874_ETHR_ETHR_Source_FlyBase_0038874_HG_11	gi|873463510|gb|AKP49081.1|	26.57	1e-05	58.2	G-protein-coupled chemokine receptor, partial [Lumpy skin disease virus]
Dmel_0038874_ETHR_ETHR_Source_FlyBase_0038874_HG_11	gi|927348211|gb|ALE15261.1|	28.76	1e-05	58.2	G-protein-coupled chemokine receptor, partial [Lumpy skin disease virus]
Dmel_0038874_ETHR_ETHR_Source_FlyBase_0038874_HG_11	gi|927348231|gb|ALE15271.1|	28.76	1e-05	57.8	G-protein-coupled chemokine receptor, partial [Lumpy skin disease virus]
Dmel_0038874_ETHR_ETHR_Source_FlyBase_0038874_HG_11	gi|927348215|gb|ALE15263.1|	28.76	1e-05	57.8	G-protein-coupled chemokine receptor, partial [Lumpy skin disease virus]
Dmel_0038874_ETHR_ETHR_Source_FlyBase_0038874_HG_11	gi|1133473279|ref|XP_019856294.1|	21.78	1e-05	58.5	PREDICTED: melanopsin-A-like [Amphimedon queenslandica]
Dmel_0038874_ETHR_ETHR_Source_FlyBase_0038874_HG_11	gi|927348177|gb|ALE15244.1|	28.76	1e-05	57.8	G-protein-coupled chemokine receptor, partial [Lumpy skin disease virus]
Dmel_0038874_ETHR_ETHR_Source_FlyBase_0038874_HG_11	gi|927348183|gb|ALE15247.1|	28.76	1e-05	57.8	G-protein-coupled chemokine receptor, partial [Lumpy skin disease virus]
Dmel_0038874_ETHR_ETHR_Source_FlyBase_0038874_HG_11	gi|927348223|gb|ALE15267.1|	28.76	2e-05	57.8	G-protein-coupled chemokine receptor, partial [Lumpy skin disease virus]
Dmel_0038874_ETHR_ETHR_Source_FlyBase_0038874_HG_11	gi|757867794|gb|AJO26971.1|	28.33	2e-05	57.8	G-protein-coupled chemokine receptor [Lumpy skin disease virus]
Dmel_0038874_ETHR_ETHR_Source_FlyBase_0038874_HG_11	gi|1004171631|pdb|5CXV|A	27.46	2e-05	58.2	Chain A, Structure Of The Human M1 Muscarinic Acetylcholine Receptor Bound To Antagonist Tiotropium
Dmel_0038874_ETHR_ETHR_Source_FlyBase_0038874_HG_11	gi|38229175|ref|NP_938268.1|	22.62	2e-05	57.4	7L [Yaba monkey tumor virus]
Dmel_0038874_ETHR_ETHR_Source_FlyBase_0038874_HG_11	gi|226438015|gb|ACO56309.1|	29.63	2e-05	57.8	G-protein-coupled chemokine receptor [Lumpy skin disease virus RSA/06 Cow t6]
Dmel_0038874_ETHR_ETHR_Source_FlyBase_0038874_HG_11	gi|927348187|gb|ALE15249.1|	28.76	2e-05	57.4	G-protein-coupled chemokine receptor, partial [Lumpy skin disease virus]
Dmel_0038874_ETHR_ETHR_Source_FlyBase_0038874_HG_11	gi|757867792|gb|AJO26970.1|	26.80	2e-05	57.4	G-protein-coupled chemokine receptor [Lumpy skin disease virus]
Dmel_0038874_ETHR_ETHR_Source_FlyBase_0038874_HG_11	gi|12085128|ref|NP_073530.1|	22.43	3e-05	57.0	145R protein [Yaba-like disease virus]
Dmel_0038874_ETHR_ETHR_Source_FlyBase_0038874_HG_11	gi|418183|sp|P32229.1|VC03_SWPVK	24.81	3e-05	56.2	RecName: Full=G-protein coupled receptor homolog C3
Dmel_0038874_ETHR_ETHR_Source_FlyBase_0038874_HG_11	gi|761904561|ref|XP_011410350.1|	25.81	3e-05	56.6	PREDICTED: trace amine-associated receptor 13c-like [Amphimedon queenslandica]
Dmel_0038874_ETHR_ETHR_Source_FlyBase_0038874_HG_11	gi|124738375|gb|ABN14170.1|	22.70	4e-05	56.6	E1 [Equid gammaherpesvirus 2]
Dmel_0038874_ETHR_ETHR_Source_FlyBase_0038874_HG_11	gi|18640091|ref|NP_570165.1|	24.81	4e-05	55.8	SPV005 G protein-coupled CC chemokine receptor-like protein [Swinepox virus]
Dmel_0038874_ETHR_ETHR_Source_FlyBase_0038874_HG_11	gi|146746485|gb|ABQ43621.1|	21.94	5e-05	55.8	vCCR8 [Tanapox virus]
Dmel_0038874_ETHR_ETHR_Source_FlyBase_0038874_HG_11	gi|51870012|ref|YP_073565.1|	23.62	5e-05	55.8	7 transmembrane receptor [Lymphocystis disease virus - isolate China]
Dmel_0038874_ETHR_ETHR_Source_FlyBase_0038874_HG_11	gi|1041576773|pdb|5IU4|A	26.00	6e-05	56.2	Chain A, Crystal Structure Of Stabilized A2a Adenosine Receptor A2ar-star2-bril In Complex With Zm241385 At 1.7a Resolution
Dmel_0038874_ETHR_ETHR_Source_FlyBase_0038874_HG_11	gi|9628003|ref|NP_042597.1|	24.30	6e-05	56.2	membrane protein E1 [Equid gammaherpesvirus 2]
Dmel_0038874_ETHR_ETHR_Source_FlyBase_0038874_HG_11	gi|124738365|gb|ABN14165.1|	24.30	6e-05	55.8	E1 [Equid gammaherpesvirus 2]
Dmel_0038874_ETHR_ETHR_Source_FlyBase_0038874_HG_11	gi|1026949915|ref|XP_016612965.1|	26.81	8e-05	55.8	hypothetical protein, variant [Spizellomyces punctatus DAOM BR117]
Dmel_0038874_ETHR_ETHR_Source_FlyBase_0038874_HG_11	gi|124738379|gb|ABN14172.1|	22.34	9e-05	55.5	E1 [Equid gammaherpesvirus 2]
Dmel_0038874_ETHR_ETHR_Source_FlyBase_0038874_HG_11	gi|350606904|gb|AEQ32335.1|	23.08	1e-04	55.1	membrane protein US28 [Cynomolgus macaque cytomegalovirus strain Ottawa]
Dmel_0038874_ETHR_ETHR_Source_FlyBase_0038874_HG_11	gi|124738369|gb|ABN14167.1|	22.34	1e-04	55.1	E1 [Equid gammaherpesvirus 2]
Dmel_0038874_ETHR_ETHR_Source_FlyBase_0038874_HG_11	gi|124738383|gb|ABN14174.1|	22.34	1e-04	55.1	E1 [Equid gammaherpesvirus 2]
Dmel_0038874_ETHR_ETHR_Source_FlyBase_0038874_HG_11	gi|124738373|gb|ABN14169.1|	22.78	1e-04	55.1	E1 [Equid gammaherpesvirus 2]
Dmel_0038874_ETHR_ETHR_Source_FlyBase_0038874_HG_11	gi|1123436705|pdb|5T04|A	37.04	1e-04	55.5	Chain A, Structure Of Constitutively Active Neurotensin Receptor
Dmel_0038874_ETHR_ETHR_Source_FlyBase_0038874_HG_11	gi|1123436705|pdb|5T04|A	24.52	6e-04	53.1	Chain A, Structure Of Constitutively Active Neurotensin Receptor
Dmel_0038874_ETHR_ETHR_Source_FlyBase_0038874_HG_11	gi|1135106695|ref|YP_009342097.1|	24.58	1e-04	54.7	7 transmembrane receptor [Lymphocystis disease virus Sa]
Dmel_0038874_ETHR_ETHR_Source_FlyBase_0038874_HG_11	gi|761911098|ref|XP_011404849.1|	23.78	2e-04	54.3	PREDICTED: rhodopsin, GQ-coupled-like [Amphimedon queenslandica]
Dmel_0038874_ETHR_ETHR_Source_FlyBase_0038874_HG_11	gi|409107331|pdb|4GRV|A	36.59	2e-04	55.1	Chain A, The Crystal Structure Of The Neurotensin Receptor Nts1 In Complex With Neurotensin (8-13)
Dmel_0038874_ETHR_ETHR_Source_FlyBase_0038874_HG_11	gi|409107331|pdb|4GRV|A	24.04	0.004	50.4	Chain A, The Crystal Structure Of The Neurotensin Receptor Nts1 In Complex With Neurotensin (8-13)
Dmel_0038874_ETHR_ETHR_Source_FlyBase_0038874_HG_11	gi|393194713|gb|AFN07323.1|	23.27	2e-04	53.9	rhodopsin, partial [Crossocheilus burmanicus]
Dmel_0028961_AlstR_Allatostatin_Receptor_Source_FlyBase_0028961_HG_11	gi|940376760|pdb|5DHG|A	35.42	4e-42	164	Chain A, The Crystal Structure Of Nociceptin/orphanin Fq Peptide Receptor (nop) In Complex With C-35 (psi Community Target)
Dmel_0028961_AlstR_Allatostatin_Receptor_Source_FlyBase_0028961_HG_11	gi|385252102|pdb|4EA3|A	35.42	5e-42	164	Chain A, Structure Of The NOFQ OPIOID RECEPTOR IN COMPLEX WITH A PEPTIDE Mimetic
Dmel_0028961_AlstR_Allatostatin_Receptor_Source_FlyBase_0028961_HG_11	gi|568786785|pdb|4N6H|A	33.92	5e-36	147	Chain A, 1.8 A Structure Of The Human Delta Opioid 7tm Receptor (psi Community Target)
Dmel_0028961_AlstR_Allatostatin_Receptor_Source_FlyBase_0028961_HG_11	gi|747155326|pdb|4RWA|A	33.92	5e-36	147	Chain A, Synchrotron Structure Of The Human Delta Opioid Receptor In Complex With A Bifunctional Peptide (psi Community Target)
Dmel_0028961_AlstR_Allatostatin_Receptor_Source_FlyBase_0028961_HG_11	gi|927348237|gb|ALE15274.1|	26.96	5e-29	126	G-protein-coupled chemokine receptor, partial [Lumpy skin disease virus]
Dmel_0028961_AlstR_Allatostatin_Receptor_Source_FlyBase_0028961_HG_11	gi|821091686|gb|AKH03889.1|	28.47	2e-28	125	G-protein-coupled chemokine receptor [Lumpy skin disease virus]
Dmel_0028961_AlstR_Allatostatin_Receptor_Source_FlyBase_0028961_HG_11	gi|226438017|gb|ACO56310.1|	28.12	2e-28	125	G-protein-coupled chemokine receptor [Lumpy skin disease virus RSA/06 Springbok]
Dmel_0028961_AlstR_Allatostatin_Receptor_Source_FlyBase_0028961_HG_11	gi|821091718|gb|AKH03905.1|	28.12	2e-28	124	G-protein-coupled chemokine receptor [Lumpy skin disease virus]
Dmel_0028961_AlstR_Allatostatin_Receptor_Source_FlyBase_0028961_HG_11	gi|2495049|sp|Q86917.1|VQ3L_SHEVK	28.12	2e-28	125	RecName: Full=G-protein coupled receptor homolog Q2/3L
Dmel_0028961_AlstR_Allatostatin_Receptor_Source_FlyBase_0028961_HG_11	gi|15150450|ref|NP_150445.1|	28.12	2e-28	125	LSDV011 CC chemokine receptor-like protein S78201 [Lumpy skin disease virus NI-2490]
Dmel_0028961_AlstR_Allatostatin_Receptor_Source_FlyBase_0028961_HG_11	gi|927348229|gb|ALE15270.1|	28.12	2e-28	124	G-protein-coupled chemokine receptor, partial [Lumpy skin disease virus]
Dmel_0028961_AlstR_Allatostatin_Receptor_Source_FlyBase_0028961_HG_11	gi|226438005|gb|ACO56304.1|	28.12	3e-28	124	G-protein-coupled chemokine receptor [Lumpy skin disease virus Niger Ibetecene]
Dmel_0028961_AlstR_Allatostatin_Receptor_Source_FlyBase_0028961_HG_11	gi|22595544|gb|AAN02577.1|	28.12	3e-28	124	CC chemokine receptor-like protein [Lumpy skin disease virus NW-LW]
Dmel_0028961_AlstR_Allatostatin_Receptor_Source_FlyBase_0028961_HG_11	gi|927348217|gb|ALE15264.1|	28.52	3e-28	124	G-protein-coupled chemokine receptor, partial [Lumpy skin disease virus]
Dmel_0028961_AlstR_Allatostatin_Receptor_Source_FlyBase_0028961_HG_11	gi|927348181|gb|ALE15246.1|	28.22	3e-28	124	G-protein-coupled chemokine receptor, partial [Lumpy skin disease virus]
Dmel_0028961_AlstR_Allatostatin_Receptor_Source_FlyBase_0028961_HG_11	gi|927348209|gb|ALE15260.1|	28.52	3e-28	124	G-protein-coupled chemokine receptor, partial [Lumpy skin disease virus]
Dmel_0028961_AlstR_Allatostatin_Receptor_Source_FlyBase_0028961_HG_11	gi|927348173|gb|ALE15242.1|	28.52	3e-28	124	G-protein-coupled chemokine receptor, partial [Lumpy skin disease virus]
Dmel_0028961_AlstR_Allatostatin_Receptor_Source_FlyBase_0028961_HG_11	gi|927348197|gb|ALE15254.1|	28.22	4e-28	124	G-protein-coupled chemokine receptor, partial [Lumpy skin disease virus]
Dmel_0028961_AlstR_Allatostatin_Receptor_Source_FlyBase_0028961_HG_11	gi|927348179|gb|ALE15245.1|	28.52	4e-28	124	G-protein-coupled chemokine receptor, partial [Lumpy skin disease virus]
Dmel_0028961_AlstR_Allatostatin_Receptor_Source_FlyBase_0028961_HG_11	gi|927348207|gb|ALE15259.1|	28.52	4e-28	124	G-protein-coupled chemokine receptor, partial [Lumpy skin disease virus]
Dmel_0028961_AlstR_Allatostatin_Receptor_Source_FlyBase_0028961_HG_11	gi|927348189|gb|ALE15250.1|	28.52	4e-28	124	G-protein-coupled chemokine receptor, partial [Lumpy skin disease virus]
Dmel_0028961_AlstR_Allatostatin_Receptor_Source_FlyBase_0028961_HG_11	gi|927348199|gb|ALE15255.1|	28.22	4e-28	124	G-protein-coupled chemokine receptor, partial [Lumpy skin disease virus]
Dmel_0028961_AlstR_Allatostatin_Receptor_Source_FlyBase_0028961_HG_11	gi|927348227|gb|ALE15269.1|	28.52	4e-28	124	G-protein-coupled chemokine receptor, partial [Lumpy skin disease virus]
Dmel_0028961_AlstR_Allatostatin_Receptor_Source_FlyBase_0028961_HG_11	gi|927348185|gb|ALE15248.1|	28.62	4e-28	123	G-protein-coupled chemokine receptor, partial [Lumpy skin disease virus]
Dmel_0028961_AlstR_Allatostatin_Receptor_Source_FlyBase_0028961_HG_11	gi|873463510|gb|AKP49081.1|	28.62	4e-28	123	G-protein-coupled chemokine receptor, partial [Lumpy skin disease virus]
Dmel_0028961_AlstR_Allatostatin_Receptor_Source_FlyBase_0028961_HG_11	gi|927348233|gb|ALE15272.1|	28.62	4e-28	123	G-protein-coupled chemokine receptor, partial [Lumpy skin disease virus]
Dmel_0028961_AlstR_Allatostatin_Receptor_Source_FlyBase_0028961_HG_11	gi|927348175|gb|ALE15243.1|	28.62	4e-28	123	G-protein-coupled chemokine receptor, partial [Lumpy skin disease virus]
Dmel_0028961_AlstR_Allatostatin_Receptor_Source_FlyBase_0028961_HG_11	gi|927348171|gb|ALE15241.1|	28.62	4e-28	123	G-protein-coupled chemokine receptor, partial [Lumpy skin disease virus]
Dmel_0028961_AlstR_Allatostatin_Receptor_Source_FlyBase_0028961_HG_11	gi|927348235|gb|ALE15273.1|	28.62	4e-28	123	G-protein-coupled chemokine receptor, partial [Lumpy skin disease virus]
Dmel_0028961_AlstR_Allatostatin_Receptor_Source_FlyBase_0028961_HG_11	gi|927348191|gb|ALE15251.1|	28.62	4e-28	123	G-protein-coupled chemokine receptor, partial [Lumpy skin disease virus]
Dmel_0028961_AlstR_Allatostatin_Receptor_Source_FlyBase_0028961_HG_11	gi|226438015|gb|ACO56309.1|	28.12	5e-28	124	G-protein-coupled chemokine receptor [Lumpy skin disease virus RSA/06 Cow t6]
Dmel_0028961_AlstR_Allatostatin_Receptor_Source_FlyBase_0028961_HG_11	gi|821091724|gb|AKH03908.1|	28.03	1e-27	122	G-protein-coupled chemokine receptor [Lumpy skin disease virus]
Dmel_0028961_AlstR_Allatostatin_Receptor_Source_FlyBase_0028961_HG_11	gi|226438023|gb|ACO56313.1|	27.78	2e-27	122	G-protein-coupled chemokine receptor [Lumpy skin disease virus RSA/00 OP126402]
Dmel_0028961_AlstR_Allatostatin_Receptor_Source_FlyBase_0028961_HG_11	gi|927348211|gb|ALE15261.1|	28.47	2e-27	122	G-protein-coupled chemokine receptor, partial [Lumpy skin disease virus]
Dmel_0028961_AlstR_Allatostatin_Receptor_Source_FlyBase_0028961_HG_11	gi|927348183|gb|ALE15247.1|	28.47	2e-27	122	G-protein-coupled chemokine receptor, partial [Lumpy skin disease virus]
Dmel_0028961_AlstR_Allatostatin_Receptor_Source_FlyBase_0028961_HG_11	gi|557883689|gb|AHA43189.1|	28.07	2e-27	122	G-protein-coupled chemokine receptor [Goatpox virus]
Dmel_0028961_AlstR_Allatostatin_Receptor_Source_FlyBase_0028961_HG_11	gi|22595703|gb|AAN02735.1|	27.78	2e-27	122	CC chemokine receptor-like protein [Lumpy skin disease virus]
Dmel_0028961_AlstR_Allatostatin_Receptor_Source_FlyBase_0028961_HG_11	gi|927348223|gb|ALE15267.1|	28.47	2e-27	121	G-protein-coupled chemokine receptor, partial [Lumpy skin disease virus]
Dmel_0028961_AlstR_Allatostatin_Receptor_Source_FlyBase_0028961_HG_11	gi|757867792|gb|AJO26970.1|	28.47	2e-27	122	G-protein-coupled chemokine receptor [Lumpy skin disease virus]
Dmel_0028961_AlstR_Allatostatin_Receptor_Source_FlyBase_0028961_HG_11	gi|557883679|gb|AHA43184.1|	27.30	4e-27	121	G-protein-coupled chemokine receptor [Goatpox virus]
Dmel_0028961_AlstR_Allatostatin_Receptor_Source_FlyBase_0028961_HG_11	gi|226437981|gb|ACO56292.1|	27.65	6e-27	120	G-protein-coupled chemokine receptor [Goatpox virus Burkina Benogo 3A]
Dmel_0028961_AlstR_Allatostatin_Receptor_Source_FlyBase_0028961_HG_11	gi|557370472|gb|AGZ95327.1|	27.30	6e-27	120	G-protein-coupled chemokine receptor [Goatpox virus FZ]
Dmel_0028961_AlstR_Allatostatin_Receptor_Source_FlyBase_0028961_HG_11	gi|226437989|gb|ACO56296.1|	27.30	6e-27	120	G-protein-coupled chemokine receptor [Goatpox virus Iraq/61 Gorgan]
Dmel_0028961_AlstR_Allatostatin_Receptor_Source_FlyBase_0028961_HG_11	gi|148912889|ref|YP_001293203.1|	27.30	6e-27	120	hypothetical protein GTPV_gp009 [Goatpox virus Pellor]
Dmel_0028961_AlstR_Allatostatin_Receptor_Source_FlyBase_0028961_HG_11	gi|226437999|gb|ACO56301.1|	27.65	6e-27	120	G-protein-coupled chemokine receptor [Goatpox virus Yemen/83]
Dmel_0028961_AlstR_Allatostatin_Receptor_Source_FlyBase_0028961_HG_11	gi|927348177|gb|ALE15244.1|	28.42	7e-27	120	G-protein-coupled chemokine receptor, partial [Lumpy skin disease virus]
Dmel_0028961_AlstR_Allatostatin_Receptor_Source_FlyBase_0028961_HG_11	gi|927348231|gb|ALE15271.1|	28.42	7e-27	120	G-protein-coupled chemokine receptor, partial [Lumpy skin disease virus]
Dmel_0028961_AlstR_Allatostatin_Receptor_Source_FlyBase_0028961_HG_11	gi|557883685|gb|AHA43187.1|	27.30	8e-27	120	G-protein-coupled chemokine receptor [Goatpox virus]
Dmel_0028961_AlstR_Allatostatin_Receptor_Source_FlyBase_0028961_HG_11	gi|226437985|gb|ACO56294.1|	27.30	8e-27	120	G-protein-coupled chemokine receptor [Goatpox virus Bangladesh/86]
Dmel_0028961_AlstR_Allatostatin_Receptor_Source_FlyBase_0028961_HG_11	gi|640938863|gb|AIA57662.1|	27.65	9e-27	120	G-protein-coupled chemokine receptor [Goatpox virus]
Dmel_0028961_AlstR_Allatostatin_Receptor_Source_FlyBase_0028961_HG_11	gi|226437993|gb|ACO56298.1|	27.72	2e-26	119	G-protein-coupled chemokine receptor [Goatpox virus Oman/84]
Dmel_0028961_AlstR_Allatostatin_Receptor_Source_FlyBase_0028961_HG_11	gi|13876663|gb|AAK43551.1|	27.43	4e-26	118	G-protein-coupled chemokine receptor-like protein [Lumpy skin disease virus]
Dmel_0028961_AlstR_Allatostatin_Receptor_Source_FlyBase_0028961_HG_11	gi|557883691|gb|AHA43190.1|	27.72	4e-26	118	G-protein-coupled chemokine receptor [Goatpox virus]
Dmel_0028961_AlstR_Allatostatin_Receptor_Source_FlyBase_0028961_HG_11	gi|810515963|pdb|4YAY|A	25.80	5e-26	118	Chain A, Xfel Structure Of Human Angiotensin Receptor
Dmel_0028961_AlstR_Allatostatin_Receptor_Source_FlyBase_0028961_HG_11	gi|757867794|gb|AJO26971.1|	28.06	5e-26	118	G-protein-coupled chemokine receptor [Lumpy skin disease virus]
Dmel_0028961_AlstR_Allatostatin_Receptor_Source_FlyBase_0028961_HG_11	gi|939187030|pdb|4ZUD|A	26.13	6e-26	118	Chain A, Crystal Structure Of Human Angiotensin Receptor In Complex With Inverse Agonist Olmesartan At 2.8a Resolution.
Dmel_0028961_AlstR_Allatostatin_Receptor_Source_FlyBase_0028961_HG_11	gi|124738401|gb|ABN14183.1|	28.12	3e-25	115	E1 variant b [Equid gammaherpesvirus 2]
Dmel_0028961_AlstR_Allatostatin_Receptor_Source_FlyBase_0028961_HG_11	gi|927348187|gb|ALE15249.1|	27.74	3e-25	115	G-protein-coupled chemokine receptor, partial [Lumpy skin disease virus]
Dmel_0028961_AlstR_Allatostatin_Receptor_Source_FlyBase_0028961_HG_11	gi|226437973|gb|ACO56288.1|	26.32	8e-25	114	G-protein-coupled chemokine receptor [Sheeppox virus Tunisia/01 3P3]
Dmel_0028961_AlstR_Allatostatin_Receptor_Source_FlyBase_0028961_HG_11	gi|226438003|gb|ACO56303.1|	26.32	8e-25	114	G-protein-coupled chemokine receptor [Goatpox virus vaccine Nigeria/99]
Dmel_0028961_AlstR_Allatostatin_Receptor_Source_FlyBase_0028961_HG_11	gi|557883695|gb|AHA43192.1|	26.32	9e-25	114	G-protein-coupled chemokine receptor [Sheeppox virus]
Dmel_0028961_AlstR_Allatostatin_Receptor_Source_FlyBase_0028961_HG_11	gi|226437995|gb|ACO56299.1|	26.69	9e-25	114	G-protein-coupled chemokine receptor [Goatpox virus Saudi Arabia/93]
Dmel_0028961_AlstR_Allatostatin_Receptor_Source_FlyBase_0028961_HG_11	gi|557883665|gb|AHA43177.1|	26.32	9e-25	114	G-protein-coupled chemokine receptor [Sheeppox virus]
Dmel_0028961_AlstR_Allatostatin_Receptor_Source_FlyBase_0028961_HG_11	gi|226437969|gb|ACO56286.1|	26.32	9e-25	114	G-protein-coupled chemokine receptor [Sheeppox virus Tunisia/01 18P2]
Dmel_0028961_AlstR_Allatostatin_Receptor_Source_FlyBase_0028961_HG_11	gi|557883673|gb|AHA43181.1|	26.69	9e-25	114	G-protein-coupled chemokine receptor [Sheeppox virus]
Dmel_0028961_AlstR_Allatostatin_Receptor_Source_FlyBase_0028961_HG_11	gi|557883667|gb|AHA43178.1|	26.32	9e-25	114	G-protein-coupled chemokine receptor [Sheeppox virus]
Dmel_0028961_AlstR_Allatostatin_Receptor_Source_FlyBase_0028961_HG_11	gi|21492466|ref|NP_659585.1|	26.32	1e-24	114	G protein-coupled chemokine receptor [Sheeppox virus]
Dmel_0028961_AlstR_Allatostatin_Receptor_Source_FlyBase_0028961_HG_11	gi|226438057|gb|ACO56330.1|	26.32	1e-24	114	G-protein-coupled chemokine receptor [Sheeppox virus HSL]
Dmel_0028961_AlstR_Allatostatin_Receptor_Source_FlyBase_0028961_HG_11	gi|927348167|gb|ALE15239.1|	26.79	1e-24	113	G-protein-coupled chemokine receptor, partial [Sheeppox virus]
Dmel_0028961_AlstR_Allatostatin_Receptor_Source_FlyBase_0028961_HG_11	gi|226438049|gb|ACO56326.1|	26.32	1e-24	114	G-protein-coupled chemokine receptor [Sheeppox virus Nigeria/77]
Dmel_0028961_AlstR_Allatostatin_Receptor_Source_FlyBase_0028961_HG_11	gi|226438041|gb|ACO56322.1|	26.32	1e-24	114	G-protein-coupled chemokine receptor [Sheeppox virus Turkey/98 Darica]
Dmel_0028961_AlstR_Allatostatin_Receptor_Source_FlyBase_0028961_HG_11	gi|226438031|gb|ACO56317.1|	26.32	1e-24	114	G-protein-coupled chemokine receptor [Sheeppox virus Morocco vaccine strain]
Dmel_0028961_AlstR_Allatostatin_Receptor_Source_FlyBase_0028961_HG_11	gi|1152729826|gb|AQW44856.1|	26.69	1e-24	114	G-protein-coupled chemokine receptor, partial [Sheeppox virus]
Dmel_0028961_AlstR_Allatostatin_Receptor_Source_FlyBase_0028961_HG_11	gi|557883675|gb|AHA43182.1|	26.32	1e-24	114	G-protein-coupled chemokine receptor [Sheeppox virus]
Dmel_0028961_AlstR_Allatostatin_Receptor_Source_FlyBase_0028961_HG_11	gi|226438037|gb|ACO56320.1|	26.32	1e-24	114	G-protein-coupled chemokine receptor [Sheeppox virus Vaccine Nigeria/99]
Dmel_0028961_AlstR_Allatostatin_Receptor_Source_FlyBase_0028961_HG_11	gi|38229175|ref|NP_938268.1|	24.84	1e-24	113	7L [Yaba monkey tumor virus]
Dmel_0028961_AlstR_Allatostatin_Receptor_Source_FlyBase_0028961_HG_11	gi|927348169|gb|ALE15240.1|	26.79	1e-24	113	G-protein-coupled chemokine receptor, partial [Sheeppox virus]
Dmel_0028961_AlstR_Allatostatin_Receptor_Source_FlyBase_0028961_HG_11	gi|383933251|gb|AFH53909.1|	26.32	2e-24	113	G-protein-coupled chemokine receptor [Sheeppox virus]
Dmel_0028961_AlstR_Allatostatin_Receptor_Source_FlyBase_0028961_HG_11	gi|124738399|gb|ABN14182.1|	26.48	2e-24	113	E1 variant b [Equid gammaherpesvirus 2]
Dmel_0028961_AlstR_Allatostatin_Receptor_Source_FlyBase_0028961_HG_11	gi|383843887|gb|AFH53907.1|	26.95	2e-24	113	G-protein-coupled chemokine receptor [Sheeppox virus]
Dmel_0028961_AlstR_Allatostatin_Receptor_Source_FlyBase_0028961_HG_11	gi|124738395|gb|ABN14180.1|	26.48	3e-24	112	E1 variant a [Equid gammaherpesvirus 2]
Dmel_0028961_AlstR_Allatostatin_Receptor_Source_FlyBase_0028961_HG_11	gi|124738361|gb|ABN14163.1|	28.86	3e-24	112	E1 [Equid gammaherpesvirus 2]
Dmel_0028961_AlstR_Allatostatin_Receptor_Source_FlyBase_0028961_HG_11	gi|383843883|gb|AFH53905.1|	26.33	3e-24	112	G-protein-coupled chemokine receptor [Sheeppox virus]
Dmel_0028961_AlstR_Allatostatin_Receptor_Source_FlyBase_0028961_HG_11	gi|557883671|gb|AHA43180.1|	26.32	3e-24	112	G-protein-coupled chemokine receptor [Sheeppox virus]
Dmel_0028961_AlstR_Allatostatin_Receptor_Source_FlyBase_0028961_HG_11	gi|226438039|gb|ACO56321.1|	25.96	4e-24	112	G-protein-coupled chemokine receptor [Sheeppox virus Turkey/98 Corum]
Dmel_0028961_AlstR_Allatostatin_Receptor_Source_FlyBase_0028961_HG_11	gi|226438051|gb|ACO56327.1|	26.32	4e-24	112	G-protein-coupled chemokine receptor [Sheeppox virus Turkey/98 Sivas]
Dmel_0028961_AlstR_Allatostatin_Receptor_Source_FlyBase_0028961_HG_11	gi|226437997|gb|ACO56300.1|	26.32	7e-24	111	G-protein-coupled chemokine receptor [Goatpox virus Sudan]
Dmel_0028961_AlstR_Allatostatin_Receptor_Source_FlyBase_0028961_HG_11	gi|124738391|gb|ABN14178.1|	26.30	8e-24	111	E1 [Equid gammaherpesvirus 2]
Dmel_0028961_AlstR_Allatostatin_Receptor_Source_FlyBase_0028961_HG_11	gi|380765131|pdb|4DKL|A	33.16	1e-23	112	Chain A, Crystal Structure Of The Mu-opioid Receptor Bound To A Morphinan Antagonist
Dmel_0028961_AlstR_Allatostatin_Receptor_Source_FlyBase_0028961_HG_11	gi|380765131|pdb|4DKL|A	41.86	1e-09	70.5	Chain A, Crystal Structure Of The Mu-opioid Receptor Bound To A Morphinan Antagonist
Dmel_0028961_AlstR_Allatostatin_Receptor_Source_FlyBase_0028961_HG_11	gi|564120226|gb|AHB72725.1|	26.33	1e-23	110	GPCR [Sheeppox virus]
Dmel_0028961_AlstR_Allatostatin_Receptor_Source_FlyBase_0028961_HG_11	gi|927348215|gb|ALE15263.1|	27.13	2e-23	110	G-protein-coupled chemokine receptor, partial [Lumpy skin disease virus]
Dmel_0028961_AlstR_Allatostatin_Receptor_Source_FlyBase_0028961_HG_11	gi|699049987|gb|AIU39449.1|	26.44	1e-22	107	membrane protein E1 [Equid gammaherpesvirus 2]
Dmel_0028961_AlstR_Allatostatin_Receptor_Source_FlyBase_0028961_HG_11	gi|380765108|pdb|4DJH|A	29.44	2e-22	108	Chain A, Structure Of The Human Kappa Opioid Receptor In Complex With Jdtic
Dmel_0028961_AlstR_Allatostatin_Receptor_Source_FlyBase_0028961_HG_11	gi|380765108|pdb|4DJH|A	38.14	2e-07	63.5	Chain A, Structure Of The Human Kappa Opioid Receptor In Complex With Jdtic
Dmel_0028961_AlstR_Allatostatin_Receptor_Source_FlyBase_0028961_HG_11	gi|929526706|gb|ALF07853.1|	25.50	3e-22	106	G protein-coupled receptor [Swinepox virus]
Dmel_0028961_AlstR_Allatostatin_Receptor_Source_FlyBase_0028961_HG_11	gi|124738393|gb|ABN14179.1|	25.79	8e-22	105	E1 [Equid gammaherpesvirus 2]
Dmel_0028961_AlstR_Allatostatin_Receptor_Source_FlyBase_0028961_HG_11	gi|541881756|pdb|4MBS|A	22.81	1e-21	105	Chain A, Crystal Structure Of The Ccr5 Chemokine Receptor
Dmel_0028961_AlstR_Allatostatin_Receptor_Source_FlyBase_0028961_HG_11	gi|124738385|gb|ABN14175.1|	25.66	2e-21	104	E1 variant a [Equid gammaherpesvirus 2]
Dmel_0028961_AlstR_Allatostatin_Receptor_Source_FlyBase_0028961_HG_11	gi|12085128|ref|NP_073530.1|	27.56	3e-21	103	145R protein [Yaba-like disease virus]
Dmel_0028961_AlstR_Allatostatin_Receptor_Source_FlyBase_0028961_HG_11	gi|752901009|ref|YP_009118391.1|	24.24	5e-21	103	membrane protein E1 [Equid gammaherpesvirus 5]
Dmel_0028961_AlstR_Allatostatin_Receptor_Source_FlyBase_0028961_HG_11	gi|124738389|gb|ABN14177.1|	25.36	6e-21	103	E1 variant a [Equid gammaherpesvirus 2]
Dmel_0028961_AlstR_Allatostatin_Receptor_Source_FlyBase_0028961_HG_11	gi|18640232|ref|NP_570306.1|	24.41	9e-21	102	SPV146 G protein-coupled CC chemokine receptor-like protein [Swinepox virus]
Dmel_0028961_AlstR_Allatostatin_Receptor_Source_FlyBase_0028961_HG_11	gi|1048348467|pdb|5JQH|A	24.74	9e-21	103	Chain A, Structure Of Beta2 Adrenoceptor Bound To Carazolol And Inactive-state Stabilizing Nanobody, Nb60
Dmel_0028961_AlstR_Allatostatin_Receptor_Source_FlyBase_0028961_HG_11	gi|586239|sp|Q08520.1|VK02_SWPVK	24.41	9e-21	102	RecName: Full=G-protein coupled receptor homolog K2
Dmel_0028961_AlstR_Allatostatin_Receptor_Source_FlyBase_0028961_HG_11	gi|545719881|pdb|4LDE|A	24.91	2e-20	102	Chain A, Structure Of Beta2 Adrenoceptor Bound To Bi167107 And An Engineered Nanobody
Dmel_0028961_AlstR_Allatostatin_Receptor_Source_FlyBase_0028961_HG_11	gi|124738373|gb|ABN14169.1|	25.72	6e-20	100	E1 [Equid gammaherpesvirus 2]
Dmel_0028961_AlstR_Allatostatin_Receptor_Source_FlyBase_0028961_HG_11	gi|124738379|gb|ABN14172.1|	24.73	2e-19	99.0	E1 [Equid gammaherpesvirus 2]
Dmel_0028961_AlstR_Allatostatin_Receptor_Source_FlyBase_0028961_HG_11	gi|124738365|gb|ABN14165.1|	28.86	2e-19	98.6	E1 [Equid gammaherpesvirus 2]
Dmel_0028961_AlstR_Allatostatin_Receptor_Source_FlyBase_0028961_HG_11	gi|387766395|pdb|4EJ4|A	32.61	3e-19	99.4	Chain A, Structure Of The Delta Opioid Receptor Bound To Naltrindole
Dmel_0028961_AlstR_Allatostatin_Receptor_Source_FlyBase_0028961_HG_11	gi|387766395|pdb|4EJ4|A	40.22	8e-07	61.6	Chain A, Structure Of The Delta Opioid Receptor Bound To Naltrindole
Dmel_0028961_AlstR_Allatostatin_Receptor_Source_FlyBase_0028961_HG_11	gi|9628003|ref|NP_042597.1|	28.86	3e-19	98.2	membrane protein E1 [Equid gammaherpesvirus 2]
Dmel_0028961_AlstR_Allatostatin_Receptor_Source_FlyBase_0028961_HG_11	gi|124738369|gb|ABN14167.1|	25.09	3e-19	98.2	E1 [Equid gammaherpesvirus 2]
Dmel_0028961_AlstR_Allatostatin_Receptor_Source_FlyBase_0028961_HG_11	gi|124738383|gb|ABN14174.1|	25.09	4e-19	97.8	E1 [Equid gammaherpesvirus 2]
Dmel_0028961_AlstR_Allatostatin_Receptor_Source_FlyBase_0028961_HG_11	gi|124738377|gb|ABN14171.1|	24.73	4e-19	97.8	E1 [Equid gammaherpesvirus 2]
Dmel_0028961_AlstR_Allatostatin_Receptor_Source_FlyBase_0028961_HG_11	gi|124738371|gb|ABN14168.1|	25.18	5e-19	97.4	E1 [Equid gammaherpesvirus 2]
Dmel_0028961_AlstR_Allatostatin_Receptor_Source_FlyBase_0028961_HG_11	gi|12084990|ref|NP_073392.1|	24.91	5e-19	97.1	7L protein [Yaba-like disease virus]
Dmel_0028961_AlstR_Allatostatin_Receptor_Source_FlyBase_0028961_HG_11	gi|146746499|gb|ABQ43634.1|	24.57	6e-19	96.7	chemokine inhibitor [Tanapox virus]
Dmel_0028961_AlstR_Allatostatin_Receptor_Source_FlyBase_0028961_HG_11	gi|146746342|gb|ABQ43478.1|	24.22	7e-19	96.7	chemokine inhibitor [Tanapox virus]
Dmel_0028961_AlstR_Allatostatin_Receptor_Source_FlyBase_0028961_HG_11	gi|124738381|gb|ABN14173.1|	25.09	9e-19	96.7	E1 [Equid gammaherpesvirus 2]
Dmel_0028961_AlstR_Allatostatin_Receptor_Source_FlyBase_0028961_HG_11	gi|747155334|pdb|4S0V|A	32.29	1e-18	97.8	Chain A, Crystal Structure Of The Human Ox2 Orexin Receptor Bound To The Insomnia Drug Suvorexant
Dmel_0028961_AlstR_Allatostatin_Receptor_Source_FlyBase_0028961_HG_11	gi|747155334|pdb|4S0V|A	36.27	3e-07	63.2	Chain A, Crystal Structure Of The Human Ox2 Orexin Receptor Bound To The Insomnia Drug Suvorexant
Dmel_0028961_AlstR_Allatostatin_Receptor_Source_FlyBase_0028961_HG_11	gi|124738375|gb|ABN14170.1|	24.91	1e-18	96.3	E1 [Equid gammaherpesvirus 2]
Dmel_0028961_AlstR_Allatostatin_Receptor_Source_FlyBase_0028961_HG_11	gi|926451053|gb|ALD15776.1|	33.82	6e-18	92.0	G-protein-coupled chemokine receptor, partial [Lumpy skin disease virus]
Dmel_0028961_AlstR_Allatostatin_Receptor_Source_FlyBase_0028961_HG_11	gi|756142618|pdb|4RWS|A	27.82	2e-17	94.4	Chain A, Crystal Structure Of Cxcr4 And Viral Chemokine Antagonist Vmip-ii Complex (psi Community Target)
Dmel_0028961_AlstR_Allatostatin_Receptor_Source_FlyBase_0028961_HG_11	gi|756142618|pdb|4RWS|A	29.79	0.006	49.3	Chain A, Crystal Structure Of Cxcr4 And Viral Chemokine Antagonist Vmip-ii Complex (psi Community Target)
Dmel_0028961_AlstR_Allatostatin_Receptor_Source_FlyBase_0028961_HG_11	gi|146746485|gb|ABQ43621.1|	26.84	2e-17	92.0	vCCR8 [Tanapox virus]
Dmel_0028961_AlstR_Allatostatin_Receptor_Source_FlyBase_0028961_HG_11	gi|310689932|pdb|3OE6|A	28.63	6e-17	92.8	Chain A, Crystal Structure Of The Cxcr4 Chemokine Receptor In Complex With A Small Molecule Antagonist It1t In I222 Spacegroup
Dmel_0028961_AlstR_Allatostatin_Receptor_Source_FlyBase_0028961_HG_11	gi|310689932|pdb|3OE6|A	31.87	0.033	47.4	Chain A, Crystal Structure Of The Cxcr4 Chemokine Receptor In Complex With A Small Molecule Antagonist It1t In I222 Spacegroup
Dmel_0028961_AlstR_Allatostatin_Receptor_Source_FlyBase_0028961_HG_11	gi|310689930|pdb|3OE0|A	28.63	6e-17	92.8	Chain A, Crystal Structure Of The Cxcr4 Chemokine Receptor In Complex With A Cyclic Peptide Antagonist Cvx15
Dmel_0028961_AlstR_Allatostatin_Receptor_Source_FlyBase_0028961_HG_11	gi|310689930|pdb|3OE0|A	29.79	0.006	49.3	Chain A, Crystal Structure Of The Cxcr4 Chemokine Receptor In Complex With A Cyclic Peptide Antagonist Cvx15
Dmel_0028961_AlstR_Allatostatin_Receptor_Source_FlyBase_0028961_HG_11	gi|310689928|pdb|3ODU|A	28.63	6e-17	92.8	Chain A, The 2.5 A Structure Of The Cxcr4 Chemokine Receptor In Complex With Small Molecule Antagonist It1t
Dmel_0028961_AlstR_Allatostatin_Receptor_Source_FlyBase_0028961_HG_11	gi|310689928|pdb|3ODU|A	30.10	0.003	50.4	Chain A, The 2.5 A Structure Of The Cxcr4 Chemokine Receptor In Complex With Small Molecule Antagonist It1t
Dmel_0028961_AlstR_Allatostatin_Receptor_Source_FlyBase_0028961_HG_11	gi|62637392|ref|YP_227390.1|	23.82	1e-16	90.5	CC chemokine receptor-like protein [Deerpox virus W-848-83]
Dmel_0028961_AlstR_Allatostatin_Receptor_Source_FlyBase_0028961_HG_11	gi|393194713|gb|AFN07323.1|	26.67	2e-16	88.6	rhodopsin, partial [Crossocheilus burmanicus]
Dmel_0028961_AlstR_Allatostatin_Receptor_Source_FlyBase_0028961_HG_11	gi|115503082|gb|ABI99000.1|	23.45	3e-16	89.4	CC chemokine receptor-like protein [Deerpox virus W-1170-84]
Dmel_0028961_AlstR_Allatostatin_Receptor_Source_FlyBase_0028961_HG_11	gi|906849136|pdb|4ZWJ|A	24.01	3e-16	91.3	Chain A, Crystal Structure Of Rhodopsin Bound To Arrestin By Femtosecond X-ray Laser
Dmel_0028961_AlstR_Allatostatin_Receptor_Source_FlyBase_0028961_HG_11	gi|822893516|gb|AKI14399.1|	26.14	8e-16	88.2	envelope protein US28 [Human betaherpesvirus 5]
Dmel_0028961_AlstR_Allatostatin_Receptor_Source_FlyBase_0028961_HG_11	gi|995977912|gb|AMJ54525.1|	24.51	1e-15	87.4	envelope protein US28 [Human betaherpesvirus 5]
Dmel_0028961_AlstR_Allatostatin_Receptor_Source_FlyBase_0028961_HG_11	gi|59807|emb|CAA28338.1|	25.32	1e-15	87.0	unnamed protein product [Human betaherpesvirus 5]
Dmel_0028961_AlstR_Allatostatin_Receptor_Source_FlyBase_0028961_HG_11	gi|586834121|gb|AHJ83390.1|	25.82	1e-15	87.4	envelope protein US28 [Human betaherpesvirus 5]
Dmel_0028961_AlstR_Allatostatin_Receptor_Source_FlyBase_0028961_HG_11	gi|229270263|gb|ACQ55279.1|	26.69	2e-15	88.6	chemokine receptor vGPCR5 [Cercopithecine betaherpesvirus 5]
Dmel_0028961_AlstR_Allatostatin_Receptor_Source_FlyBase_0028961_HG_11	gi|40555977|ref|NP_955062.1|	27.13	2e-15	86.7	CNPV039 G protein-coupled receptor-like protein [Canarypox virus]
Dmel_0028961_AlstR_Allatostatin_Receptor_Source_FlyBase_0028961_HG_11	gi|404314661|gb|AFR54645.1|	24.92	2e-15	87.0	envelope protein US28 [Human betaherpesvirus 5]
Dmel_0028961_AlstR_Allatostatin_Receptor_Source_FlyBase_0028961_HG_11	gi|14269383|gb|AAK58043.1|AF378922_1	25.48	3e-15	86.7	glycoprotein coupled receptor [Human betaherpesvirus 5]
Dmel_0028961_AlstR_Allatostatin_Receptor_Source_FlyBase_0028961_HG_11	gi|8671571|gb|AAF78286.1|AF073835_1	25.49	3e-15	86.3	G protein-coupled receptor [Human betaherpesvirus 5]
Dmel_0028961_AlstR_Allatostatin_Receptor_Source_FlyBase_0028961_HG_11	gi|822905128|gb|AKI19582.1|	25.48	3e-15	86.3	envelope protein US28 [Human betaherpesvirus 5]
Dmel_0028961_AlstR_Allatostatin_Receptor_Source_FlyBase_0028961_HG_11	gi|306304|gb|AAA98741.1|	25.48	3e-15	86.3	sequence differences confirmed in independent clones; variant of X17403 (AD169 strain), bases 219200 to 220263; G protein-coupled receptor [Human betaherpesvirus 5]
Dmel_0028961_AlstR_Allatostatin_Receptor_Source_FlyBase_0028961_HG_11	gi|1004171529|pdb|4ZJ8|A	28.27	4e-15	87.4	Chain A, Structures Of The Human Ox1 Orexin Receptor Bound To Selective And Dual Antagonists
Dmel_0028961_AlstR_Allatostatin_Receptor_Source_FlyBase_0028961_HG_11	gi|1004171529|pdb|4ZJ8|A	33.94	7e-07	62.0	Chain A, Structures Of The Human Ox1 Orexin Receptor Bound To Selective And Dual Antagonists
Dmel_0028961_AlstR_Allatostatin_Receptor_Source_FlyBase_0028961_HG_11	gi|995977407|gb|AMJ54023.1|	25.48	4e-15	86.3	envelope protein US28 [Human betaherpesvirus 5]
Dmel_0028961_AlstR_Allatostatin_Receptor_Source_FlyBase_0028961_HG_11	gi|14269369|gb|AAK58036.1|AF378915_1	25.49	4e-15	86.3	glycoprotein coupled receptor [Human betaherpesvirus 5]
Dmel_0028961_AlstR_Allatostatin_Receptor_Source_FlyBase_0028961_HG_11	gi|404315164|gb|AFR55145.1|	25.49	4e-15	86.3	envelope protein US28 [Human betaherpesvirus 5]
Dmel_0028961_AlstR_Allatostatin_Receptor_Source_FlyBase_0028961_HG_11	gi|653318350|gb|AIC80416.1|	25.48	4e-15	85.9	envelope protein US28 [Human betaherpesvirus 5]
Dmel_0028961_AlstR_Allatostatin_Receptor_Source_FlyBase_0028961_HG_11	gi|270356248|gb|ACZ80405.1|	25.00	5e-15	85.9	envelope protein US28 [Human betaherpesvirus 5]
Dmel_0028961_AlstR_Allatostatin_Receptor_Source_FlyBase_0028961_HG_11	gi|8671565|gb|AAF78283.1|AF073832_1	25.49	5e-15	85.9	G protein-coupled receptor [Human betaherpesvirus 5]
Dmel_0028961_AlstR_Allatostatin_Receptor_Source_FlyBase_0028961_HG_11	gi|822889487|gb|AKI10898.1|	24.23	5e-15	85.9	envelope protein US28 [Human betaherpesvirus 5]
Dmel_0028961_AlstR_Allatostatin_Receptor_Source_FlyBase_0028961_HG_11	gi|13940306|emb|CAC37944.1|	25.82	6e-15	85.5	chemokine receptor homologue [Human betaherpesvirus 5]
Dmel_0028961_AlstR_Allatostatin_Receptor_Source_FlyBase_0028961_HG_11	gi|995976234|gb|AMJ52857.1|	25.33	6e-15	85.5	envelope protein US28 [Human betaherpesvirus 5]
Dmel_0028961_AlstR_Allatostatin_Receptor_Source_FlyBase_0028961_HG_11	gi|418183|sp|P32229.1|VC03_SWPVK	23.11	6e-15	84.3	RecName: Full=G-protein coupled receptor homolog C3
Dmel_0028961_AlstR_Allatostatin_Receptor_Source_FlyBase_0028961_HG_11	gi|359946607|ref|YP_004936140.1|	27.24	6e-15	86.7	envelope protein US28 [Cercopithecine betaherpesvirus 5]
Dmel_0028961_AlstR_Allatostatin_Receptor_Source_FlyBase_0028961_HG_11	gi|14269363|gb|AAK58033.1|AF378912_1	24.62	6e-15	85.5	glycoprotein coupled receptor [Human betaherpesvirus 5]
Dmel_0028961_AlstR_Allatostatin_Receptor_Source_FlyBase_0028961_HG_11	gi|27804992|gb|AAO22963.1|	25.16	7e-15	85.5	US28 protein [Human betaherpesvirus 5]
Dmel_0028961_AlstR_Allatostatin_Receptor_Source_FlyBase_0028961_HG_11	gi|13940286|emb|CAC37934.1|	25.16	7e-15	85.5	chemokine receptor homologue [Human betaherpesvirus 5]
Dmel_0028961_AlstR_Allatostatin_Receptor_Source_FlyBase_0028961_HG_11	gi|822887967|gb|AKI09387.1|	25.16	7e-15	85.5	envelope protein US28 [Human betaherpesvirus 5]
Dmel_0028961_AlstR_Allatostatin_Receptor_Source_FlyBase_0028961_HG_11	gi|27805010|gb|AAO22972.1|	25.16	7e-15	85.5	US28 protein [Human betaherpesvirus 5]
Dmel_0028961_AlstR_Allatostatin_Receptor_Source_FlyBase_0028961_HG_11	gi|995977240|gb|AMJ53857.1|	25.80	8e-15	85.1	envelope protein US28 [Human betaherpesvirus 5]
Dmel_0028961_AlstR_Allatostatin_Receptor_Source_FlyBase_0028961_HG_11	gi|52139337|ref|YP_081612.1|	25.16	8e-15	85.1	envelope protein US28 [Human betaherpesvirus 5]
Dmel_0028961_AlstR_Allatostatin_Receptor_Source_FlyBase_0028961_HG_11	gi|822887629|gb|AKI09051.1|	25.16	8e-15	85.1	envelope protein US28 [Human betaherpesvirus 5]
Dmel_0028961_AlstR_Allatostatin_Receptor_Source_FlyBase_0028961_HG_11	gi|20026758|ref|NP_612800.1|	24.15	8e-15	85.1	envelope protein US28 [Panine betaherpesvirus 2]
Dmel_0028961_AlstR_Allatostatin_Receptor_Source_FlyBase_0028961_HG_11	gi|822901622|gb|AKI18408.1|	23.89	8e-15	85.1	envelope protein US28 [Human betaherpesvirus 5]
Dmel_0028961_AlstR_Allatostatin_Receptor_Source_FlyBase_0028961_HG_11	gi|18640091|ref|NP_570165.1|	23.11	9e-15	84.0	SPV005 G protein-coupled CC chemokine receptor-like protein [Swinepox virus]
Dmel_0028961_AlstR_Allatostatin_Receptor_Source_FlyBase_0028961_HG_11	gi|822888305|gb|AKI09723.1|	25.16	9e-15	85.1	envelope protein US28 [Human betaherpesvirus 5]
Dmel_0028961_AlstR_Allatostatin_Receptor_Source_FlyBase_0028961_HG_11	gi|13940296|emb|CAC37939.1|	25.80	9e-15	85.1	chemokine receptor homologue [Human betaherpesvirus 5]
Dmel_0028961_AlstR_Allatostatin_Receptor_Source_FlyBase_0028961_HG_11	gi|27805014|gb|AAO22974.1|	23.94	9e-15	85.1	US28 protein [Human betaherpesvirus 5]
Dmel_0028961_AlstR_Allatostatin_Receptor_Source_FlyBase_0028961_HG_11	gi|27804982|gb|AAO22958.1|	24.84	9e-15	85.1	US28 protein [Human betaherpesvirus 5]
Dmel_0028961_AlstR_Allatostatin_Receptor_Source_FlyBase_0028961_HG_11	gi|822889150|gb|AKI10563.1|	25.16	9e-15	85.1	envelope protein US28 [Human betaherpesvirus 5]
Dmel_0028961_AlstR_Allatostatin_Receptor_Source_FlyBase_0028961_HG_11	gi|604854723|gb|AHV84115.1|	25.16	1e-14	84.7	envelope protein US28 [Human betaherpesvirus 5]
Dmel_0028961_AlstR_Allatostatin_Receptor_Source_FlyBase_0028961_HG_11	gi|27804976|gb|AAO22955.1|	25.16	1e-14	84.7	US28 protein [Human betaherpesvirus 5]
Dmel_0028961_AlstR_Allatostatin_Receptor_Source_FlyBase_0028961_HG_11	gi|270355751|gb|ACZ79911.1|	25.16	1e-14	84.7	envelope protein US28 [Human betaherpesvirus 5]
Dmel_0028961_AlstR_Allatostatin_Receptor_Source_FlyBase_0028961_HG_11	gi|8671567|gb|AAF78284.1|AF073833_1	25.16	1e-14	84.7	G protein-coupled receptor [Human betaherpesvirus 5]
Dmel_0028961_AlstR_Allatostatin_Receptor_Source_FlyBase_0028961_HG_11	gi|14269367|gb|AAK58035.1|AF378914_1	25.33	1e-14	84.7	glycoprotein coupled receptor [Human betaherpesvirus 5]
Dmel_0028961_AlstR_Allatostatin_Receptor_Source_FlyBase_0028961_HG_11	gi|13940304|emb|CAC37943.1|	25.80	1e-14	84.7	chemokine receptor homologue [Human betaherpesvirus 5]
Dmel_0028961_AlstR_Allatostatin_Receptor_Source_FlyBase_0028961_HG_11	gi|586835304|gb|AHJ84566.1|	25.33	1e-14	84.7	envelope protein US28 [Human betaherpesvirus 5]
Dmel_0028961_AlstR_Allatostatin_Receptor_Source_FlyBase_0028961_HG_11	gi|14269387|gb|AAK58045.1|AF378924_1	25.16	1e-14	84.7	glycoprotein coupled receptor [Human betaherpesvirus 5]
Dmel_0028961_AlstR_Allatostatin_Receptor_Source_FlyBase_0028961_HG_11	gi|8671569|gb|AAF78285.1|AF073834_1	25.16	1e-14	84.7	G protein-coupled receptor [Human betaherpesvirus 5]
Dmel_0028961_AlstR_Allatostatin_Receptor_Source_FlyBase_0028961_HG_11	gi|14269381|gb|AAK58042.1|AF378921_1	24.84	1e-14	84.7	glycoprotein coupled receptor [Human betaherpesvirus 5]
Dmel_0028961_AlstR_Allatostatin_Receptor_Source_FlyBase_0028961_HG_11	gi|256557151|gb|ACU83782.1|	25.33	1e-14	84.7	envelope protein US28 [Human betaherpesvirus 5]
Dmel_0028961_AlstR_Allatostatin_Receptor_Source_FlyBase_0028961_HG_11	gi|764091302|pdb|4XT1|A	25.16	1e-14	84.7	Chain A, Structure Of A Nanobody-bound Viral Gpcr Bound To Human Chemokine Cx3cl1
Dmel_0028961_AlstR_Allatostatin_Receptor_Source_FlyBase_0028961_HG_11	gi|822913076|gb|AKI23423.1|	24.84	1e-14	84.7	envelope protein US28 [Human betaherpesvirus 5]
Dmel_0028961_AlstR_Allatostatin_Receptor_Source_FlyBase_0028961_HG_11	gi|505495059|gb|AGL96753.1|	25.16	1e-14	84.7	envelope protein US28 [Human betaherpesvirus 5]
Dmel_0028961_AlstR_Allatostatin_Receptor_Source_FlyBase_0028961_HG_11	gi|822886281|gb|AKI07711.1|	25.33	1e-14	84.7	envelope protein US28 [Human betaherpesvirus 5]
Dmel_0028961_AlstR_Allatostatin_Receptor_Source_FlyBase_0028961_HG_11	gi|823076947|gb|AKI25140.1|	25.16	1e-14	84.3	envelope protein US28 [Human betaherpesvirus 5]
Dmel_0028961_AlstR_Allatostatin_Receptor_Source_FlyBase_0028961_HG_11	gi|13940300|emb|CAC37941.1|	25.16	2e-14	84.3	chemokine receptor homologue [Human betaherpesvirus 5]
Dmel_0028961_AlstR_Allatostatin_Receptor_Source_FlyBase_0028961_HG_11	gi|8671563|gb|AAF78282.1|AF073831_1	25.16	2e-14	84.3	G protein-coupled receptor [Human betaherpesvirus 5]
Dmel_0028961_AlstR_Allatostatin_Receptor_Source_FlyBase_0028961_HG_11	gi|359832066|gb|AEV80704.1|	27.44	2e-14	85.5	envelope protein US28 [Cercopithecine betaherpesvirus 5]
Dmel_0028961_AlstR_Allatostatin_Receptor_Source_FlyBase_0028961_HG_11	gi|995976737|gb|AMJ53357.1|	25.16	2e-14	84.3	envelope protein US28 [Human betaherpesvirus 5]
Dmel_0028961_AlstR_Allatostatin_Receptor_Source_FlyBase_0028961_HG_11	gi|586835814|gb|AHJ85073.1|	24.84	2e-14	84.3	envelope protein US28 [Human betaherpesvirus 5]
Dmel_0028961_AlstR_Allatostatin_Receptor_Source_FlyBase_0028961_HG_11	gi|14269359|gb|AAK58031.1|AF378910_1	25.16	2e-14	84.3	glycoprotein coupled receptor [Human betaherpesvirus 5]
Dmel_0028961_AlstR_Allatostatin_Receptor_Source_FlyBase_0028961_HG_11	gi|27804990|gb|AAO22962.1|	25.16	2e-14	84.3	US28 protein [Human betaherpesvirus 5]
Dmel_0028961_AlstR_Allatostatin_Receptor_Source_FlyBase_0028961_HG_11	gi|59800434|sp|P69332.1|US28_HCMVA	25.16	2e-14	84.3	RecName: Full=G-protein coupled receptor homolog US28; AltName: Full=HHRF3
Dmel_0028961_AlstR_Allatostatin_Receptor_Source_FlyBase_0028961_HG_11	gi|242345771|gb|ACS92089.1|	25.00	2e-14	84.0	envelope protein US28 [Human betaherpesvirus 5]
Dmel_0028961_AlstR_Allatostatin_Receptor_Source_FlyBase_0028961_HG_11	gi|822896989|gb|AKI16407.1|	24.84	2e-14	84.0	envelope protein US28 [Human betaherpesvirus 5]
Dmel_0028961_AlstR_Allatostatin_Receptor_Source_FlyBase_0028961_HG_11	gi|14269379|gb|AAK58041.1|AF378920_1	25.80	2e-14	84.0	glycoprotein coupled receptor [Human betaherpesvirus 5]
Dmel_0028961_AlstR_Allatostatin_Receptor_Source_FlyBase_0028961_HG_11	gi|586836999|gb|AHJ86251.1|	24.84	2e-14	84.0	envelope protein US28 [Human betaherpesvirus 5]
Dmel_0028961_AlstR_Allatostatin_Receptor_Source_FlyBase_0028961_HG_11	gi|822890657|gb|AKI12061.1|	25.80	2e-14	84.0	envelope protein US28 [Human betaherpesvirus 5]
Dmel_0028961_AlstR_Allatostatin_Receptor_Source_FlyBase_0028961_HG_11	gi|27804998|gb|AAO22966.1|	25.80	2e-14	84.0	US28 protein [Human betaherpesvirus 5]
Dmel_0028961_AlstR_Allatostatin_Receptor_Source_FlyBase_0028961_HG_11	gi|822887460|gb|AKI08883.1|	25.80	2e-14	84.0	envelope protein US28 [Human betaherpesvirus 5]
Dmel_0028961_AlstR_Allatostatin_Receptor_Source_FlyBase_0028961_HG_11	gi|14269361|gb|AAK58032.1|AF378911_1	25.16	2e-14	84.0	glycoprotein coupled receptor [Human betaherpesvirus 5]
Dmel_0028961_AlstR_Allatostatin_Receptor_Source_FlyBase_0028961_HG_11	gi|995976905|gb|AMJ53524.1|	25.16	2e-14	84.0	envelope protein US28 [Human betaherpesvirus 5]
Dmel_0028961_AlstR_Allatostatin_Receptor_Source_FlyBase_0028961_HG_11	gi|27804994|gb|AAO22964.1|	25.80	3e-14	83.6	US28 protein [Human betaherpesvirus 5]
Dmel_0028961_AlstR_Allatostatin_Receptor_Source_FlyBase_0028961_HG_11	gi|13940290|emb|CAC37936.1|	25.16	3e-14	83.6	chemokine receptor homologue [Human betaherpesvirus 5]
Dmel_0028961_AlstR_Allatostatin_Receptor_Source_FlyBase_0028961_HG_11	gi|822886449|gb|AKI07878.1|	24.52	3e-14	83.6	envelope protein US28 [Human betaherpesvirus 5]
Dmel_0028961_AlstR_Allatostatin_Receptor_Source_FlyBase_0028961_HG_11	gi|586834459|gb|AHJ83726.1|	25.80	3e-14	83.6	envelope protein US28 [Human betaherpesvirus 5]
Dmel_0028961_AlstR_Allatostatin_Receptor_Source_FlyBase_0028961_HG_11	gi|13940308|emb|CAC37945.1|	24.52	3e-14	83.6	chemokine receptor homologue [Human betaherpesvirus 5]
Dmel_0028961_AlstR_Allatostatin_Receptor_Source_FlyBase_0028961_HG_11	gi|190613726|pdb|3D4S|A	27.66	7e-14	83.6	Chain A, Cholesterol Bound Form Of Human Beta2 Adrenergic Receptor.
Dmel_0028961_AlstR_Allatostatin_Receptor_Source_FlyBase_0028961_HG_11	gi|14269371|gb|AAK58037.1|AF378916_1	24.84	1e-13	82.0	glycoprotein coupled receptor [Human betaherpesvirus 5]
Dmel_0028961_AlstR_Allatostatin_Receptor_Source_FlyBase_0028961_HG_11	gi|14140064|emb|CAC38849.1|	25.00	1e-13	82.0	glycoprotein coupled receptor [Human betaherpesvirus 5]
Dmel_0028961_AlstR_Allatostatin_Receptor_Source_FlyBase_0028961_HG_11	gi|229270235|gb|ACQ55255.1|	26.48	1e-13	82.8	chemokine receptor vGPCR5 [Cercopithecine betaherpesvirus 5]
Dmel_0028961_AlstR_Allatostatin_Receptor_Source_FlyBase_0028961_HG_11	gi|14269373|gb|AAK58038.1|AF378917_1	24.84	2e-13	81.3	glycoprotein coupled receptor [Human betaherpesvirus 5]
Dmel_0028961_AlstR_Allatostatin_Receptor_Source_FlyBase_0028961_HG_11	gi|229270252|gb|ACQ55270.1|	26.58	2e-13	82.4	chemokine receptor vGPCR5 [Cercopithecine betaherpesvirus 5]
Dmel_0028961_AlstR_Allatostatin_Receptor_Source_FlyBase_0028961_HG_11	gi|159795485|pdb|2RH1|A	28.26	2e-13	82.4	Chain A, High Resolution Crystal Structure Of Human B2-Adrenergic G Protein- Coupled Receptor.
Dmel_0028961_AlstR_Allatostatin_Receptor_Source_FlyBase_0028961_HG_11	gi|319443693|pdb|3P0G|A	28.26	2e-13	82.0	Chain A, Structure Of A Nanobody-Stabilized Active State Of The Beta2 Adrenoceptor
Dmel_0028961_AlstR_Allatostatin_Receptor_Source_FlyBase_0028961_HG_11	gi|38229303|ref|NP_938396.1|	25.17	2e-13	80.9	145R [Yaba monkey tumor virus]
Dmel_0028961_AlstR_Allatostatin_Receptor_Source_FlyBase_0028961_HG_11	gi|14269385|gb|AAK58044.1|AF378923_1	24.84	3e-13	80.5	glycoprotein coupled receptor [Human betaherpesvirus 5]
Dmel_0028961_AlstR_Allatostatin_Receptor_Source_FlyBase_0028961_HG_11	gi|317455410|pdb|3PDS|A	27.66	5e-13	80.9	Chain A, Irreversible Agonist-Beta2 Adrenoceptor Complex
Dmel_0028961_AlstR_Allatostatin_Receptor_Source_FlyBase_0028961_HG_11	gi|40556253|ref|NP_955338.1|	29.04	7e-13	79.0	CNPV315 G protein-coupled receptor-like protein [Canarypox virus]
Dmel_0028961_AlstR_Allatostatin_Receptor_Source_FlyBase_0028961_HG_11	gi|821316892|ref|YP_009137433.1|	26.43	9e-13	80.1	US28 [Papio ursinus cytomegalovirus]
Dmel_0028961_AlstR_Allatostatin_Receptor_Source_FlyBase_0028961_HG_11	gi|1115234290|pdb|5T1A|A	25.90	2e-12	79.3	Chain A, Structure Of Cc Chemokine Receptor 2 With Orthosteric And Allosteric Antagonists
Dmel_0028961_AlstR_Allatostatin_Receptor_Source_FlyBase_0028961_HG_11	gi|1115234290|pdb|5T1A|A	26.47	0.051	46.6	Chain A, Structure Of Cc Chemokine Receptor 2 With Orthosteric And Allosteric Antagonists
Dmel_0039595_AR_2_Allatostatin_Receptor_2_Source_FlyBase_0039595_HG_11	gi|940376760|pdb|5DHG|A	37.25	7e-47	176	Chain A, The Crystal Structure Of Nociceptin/orphanin Fq Peptide Receptor (nop) In Complex With C-35 (psi Community Target)
Dmel_0039595_AR_2_Allatostatin_Receptor_2_Source_FlyBase_0039595_HG_11	gi|385252102|pdb|4EA3|A	37.25	9e-47	176	Chain A, Structure Of The NOFQ OPIOID RECEPTOR IN COMPLEX WITH A PEPTIDE Mimetic
Dmel_0039595_AR_2_Allatostatin_Receptor_2_Source_FlyBase_0039595_HG_11	gi|568786785|pdb|4N6H|A	30.28	4e-30	129	Chain A, 1.8 A Structure Of The Human Delta Opioid 7tm Receptor (psi Community Target)
Dmel_0039595_AR_2_Allatostatin_Receptor_2_Source_FlyBase_0039595_HG_11	gi|747155326|pdb|4RWA|A	30.28	5e-30	129	Chain A, Synchrotron Structure Of The Human Delta Opioid Receptor In Complex With A Bifunctional Peptide (psi Community Target)
Dmel_0039595_AR_2_Allatostatin_Receptor_2_Source_FlyBase_0039595_HG_11	gi|810515963|pdb|4YAY|A	27.89	4e-29	126	Chain A, Xfel Structure Of Human Angiotensin Receptor
Dmel_0039595_AR_2_Allatostatin_Receptor_2_Source_FlyBase_0039595_HG_11	gi|939187030|pdb|4ZUD|A	28.03	8e-29	125	Chain A, Crystal Structure Of Human Angiotensin Receptor In Complex With Inverse Agonist Olmesartan At 2.8a Resolution.
Dmel_0039595_AR_2_Allatostatin_Receptor_2_Source_FlyBase_0039595_HG_11	gi|1048348467|pdb|5JQH|A	28.21	4e-24	112	Chain A, Structure Of Beta2 Adrenoceptor Bound To Carazolol And Inactive-state Stabilizing Nanobody, Nb60
Dmel_0039595_AR_2_Allatostatin_Receptor_2_Source_FlyBase_0039595_HG_11	gi|124738361|gb|ABN14163.1|	27.44	5e-24	111	E1 [Equid gammaherpesvirus 2]
Dmel_0039595_AR_2_Allatostatin_Receptor_2_Source_FlyBase_0039595_HG_11	gi|929526706|gb|ALF07853.1|	27.99	8e-24	110	G protein-coupled receptor [Swinepox virus]
Dmel_0039595_AR_2_Allatostatin_Receptor_2_Source_FlyBase_0039595_HG_11	gi|545719881|pdb|4LDE|A	28.21	8e-23	108	Chain A, Structure Of Beta2 Adrenoceptor Bound To Bi167107 And An Engineered Nanobody
Dmel_0039595_AR_2_Allatostatin_Receptor_2_Source_FlyBase_0039595_HG_11	gi|18640232|ref|NP_570306.1|	27.44	3e-22	106	SPV146 G protein-coupled CC chemokine receptor-like protein [Swinepox virus]
Dmel_0039595_AR_2_Allatostatin_Receptor_2_Source_FlyBase_0039595_HG_11	gi|586239|sp|Q08520.1|VK02_SWPVK	27.44	3e-22	106	RecName: Full=G-protein coupled receptor homolog K2
Dmel_0039595_AR_2_Allatostatin_Receptor_2_Source_FlyBase_0039595_HG_11	gi|747155334|pdb|4S0V|A	29.18	6e-22	107	Chain A, Crystal Structure Of The Human Ox2 Orexin Receptor Bound To The Insomnia Drug Suvorexant
Dmel_0039595_AR_2_Allatostatin_Receptor_2_Source_FlyBase_0039595_HG_11	gi|747155334|pdb|4S0V|A	28.89	0.016	47.8	Chain A, Crystal Structure Of The Human Ox2 Orexin Receptor Bound To The Insomnia Drug Suvorexant
Dmel_0039595_AR_2_Allatostatin_Receptor_2_Source_FlyBase_0039595_HG_11	gi|124738399|gb|ABN14182.1|	27.72	3e-21	103	E1 variant b [Equid gammaherpesvirus 2]
Dmel_0039595_AR_2_Allatostatin_Receptor_2_Source_FlyBase_0039595_HG_11	gi|124738401|gb|ABN14183.1|	27.37	3e-21	103	E1 variant b [Equid gammaherpesvirus 2]
Dmel_0039595_AR_2_Allatostatin_Receptor_2_Source_FlyBase_0039595_HG_11	gi|124738395|gb|ABN14180.1|	27.82	4e-21	102	E1 variant a [Equid gammaherpesvirus 2]
Dmel_0039595_AR_2_Allatostatin_Receptor_2_Source_FlyBase_0039595_HG_11	gi|995976234|gb|AMJ52857.1|	26.69	6e-21	102	envelope protein US28 [Human betaherpesvirus 5]
Dmel_0039595_AR_2_Allatostatin_Receptor_2_Source_FlyBase_0039595_HG_11	gi|505495059|gb|AGL96753.1|	27.27	7e-21	102	envelope protein US28 [Human betaherpesvirus 5]
Dmel_0039595_AR_2_Allatostatin_Receptor_2_Source_FlyBase_0039595_HG_11	gi|8671569|gb|AAF78285.1|AF073834_1	26.98	7e-21	101	G protein-coupled receptor [Human betaherpesvirus 5]
Dmel_0039595_AR_2_Allatostatin_Receptor_2_Source_FlyBase_0039595_HG_11	gi|822913076|gb|AKI23423.1|	26.69	8e-21	101	envelope protein US28 [Human betaherpesvirus 5]
Dmel_0039595_AR_2_Allatostatin_Receptor_2_Source_FlyBase_0039595_HG_11	gi|270356248|gb|ACZ80405.1|	26.33	9e-21	101	envelope protein US28 [Human betaherpesvirus 5]
Dmel_0039595_AR_2_Allatostatin_Receptor_2_Source_FlyBase_0039595_HG_11	gi|380765131|pdb|4DKL|A	32.83	1e-20	102	Chain A, Crystal Structure Of The Mu-opioid Receptor Bound To A Morphinan Antagonist
Dmel_0039595_AR_2_Allatostatin_Receptor_2_Source_FlyBase_0039595_HG_11	gi|380765131|pdb|4DKL|A	38.37	4e-06	58.9	Chain A, Crystal Structure Of The Mu-opioid Receptor Bound To A Morphinan Antagonist
Dmel_0039595_AR_2_Allatostatin_Receptor_2_Source_FlyBase_0039595_HG_11	gi|541881756|pdb|4MBS|A	25.07	1e-20	101	Chain A, Crystal Structure Of The Ccr5 Chemokine Receptor
Dmel_0039595_AR_2_Allatostatin_Receptor_2_Source_FlyBase_0039595_HG_11	gi|822888305|gb|AKI09723.1|	26.98	1e-20	100	envelope protein US28 [Human betaherpesvirus 5]
Dmel_0039595_AR_2_Allatostatin_Receptor_2_Source_FlyBase_0039595_HG_11	gi|822887629|gb|AKI09051.1|	26.69	1e-20	100	envelope protein US28 [Human betaherpesvirus 5]
Dmel_0039595_AR_2_Allatostatin_Receptor_2_Source_FlyBase_0039595_HG_11	gi|256557151|gb|ACU83782.1|	26.69	1e-20	100	envelope protein US28 [Human betaherpesvirus 5]
Dmel_0039595_AR_2_Allatostatin_Receptor_2_Source_FlyBase_0039595_HG_11	gi|27805014|gb|AAO22974.1|	26.69	2e-20	100	US28 protein [Human betaherpesvirus 5]
Dmel_0039595_AR_2_Allatostatin_Receptor_2_Source_FlyBase_0039595_HG_11	gi|586835304|gb|AHJ84566.1|	26.69	2e-20	100	envelope protein US28 [Human betaherpesvirus 5]
Dmel_0039595_AR_2_Allatostatin_Receptor_2_Source_FlyBase_0039595_HG_11	gi|13940286|emb|CAC37934.1|	26.69	2e-20	100	chemokine receptor homologue [Human betaherpesvirus 5]
Dmel_0039595_AR_2_Allatostatin_Receptor_2_Source_FlyBase_0039595_HG_11	gi|27804990|gb|AAO22962.1|	26.98	2e-20	100	US28 protein [Human betaherpesvirus 5]
Dmel_0039595_AR_2_Allatostatin_Receptor_2_Source_FlyBase_0039595_HG_11	gi|822889487|gb|AKI10898.1|	26.69	2e-20	100	envelope protein US28 [Human betaherpesvirus 5]
Dmel_0039595_AR_2_Allatostatin_Receptor_2_Source_FlyBase_0039595_HG_11	gi|557883689|gb|AHA43189.1|	28.67	2e-20	100	G-protein-coupled chemokine receptor [Goatpox virus]
Dmel_0039595_AR_2_Allatostatin_Receptor_2_Source_FlyBase_0039595_HG_11	gi|52139337|ref|YP_081612.1|	26.69	2e-20	100	envelope protein US28 [Human betaherpesvirus 5]
Dmel_0039595_AR_2_Allatostatin_Receptor_2_Source_FlyBase_0039595_HG_11	gi|764091302|pdb|4XT1|A	26.69	2e-20	100	Chain A, Structure Of A Nanobody-bound Viral Gpcr Bound To Human Chemokine Cx3cl1
Dmel_0039595_AR_2_Allatostatin_Receptor_2_Source_FlyBase_0039595_HG_11	gi|823076947|gb|AKI25140.1|	26.69	2e-20	100	envelope protein US28 [Human betaherpesvirus 5]
Dmel_0039595_AR_2_Allatostatin_Receptor_2_Source_FlyBase_0039595_HG_11	gi|822901622|gb|AKI18408.1|	26.98	2e-20	100	envelope protein US28 [Human betaherpesvirus 5]
Dmel_0039595_AR_2_Allatostatin_Receptor_2_Source_FlyBase_0039595_HG_11	gi|8671567|gb|AAF78284.1|AF073833_1	26.98	2e-20	100	G protein-coupled receptor [Human betaherpesvirus 5]
Dmel_0039595_AR_2_Allatostatin_Receptor_2_Source_FlyBase_0039595_HG_11	gi|822886281|gb|AKI07711.1|	26.69	2e-20	100	envelope protein US28 [Human betaherpesvirus 5]
Dmel_0039595_AR_2_Allatostatin_Receptor_2_Source_FlyBase_0039595_HG_11	gi|59800434|sp|P69332.1|US28_HCMVA	26.69	2e-20	100	RecName: Full=G-protein coupled receptor homolog US28; AltName: Full=HHRF3
Dmel_0039595_AR_2_Allatostatin_Receptor_2_Source_FlyBase_0039595_HG_11	gi|242345771|gb|ACS92089.1|	26.39	2e-20	100	envelope protein US28 [Human betaherpesvirus 5]
Dmel_0039595_AR_2_Allatostatin_Receptor_2_Source_FlyBase_0039595_HG_11	gi|995976905|gb|AMJ53524.1|	26.69	3e-20	100	envelope protein US28 [Human betaherpesvirus 5]
Dmel_0039595_AR_2_Allatostatin_Receptor_2_Source_FlyBase_0039595_HG_11	gi|14269379|gb|AAK58041.1|AF378920_1	26.69	3e-20	100	glycoprotein coupled receptor [Human betaherpesvirus 5]
Dmel_0039595_AR_2_Allatostatin_Receptor_2_Source_FlyBase_0039595_HG_11	gi|8671571|gb|AAF78286.1|AF073835_1	26.69	3e-20	100	G protein-coupled receptor [Human betaherpesvirus 5]
Dmel_0039595_AR_2_Allatostatin_Receptor_2_Source_FlyBase_0039595_HG_11	gi|12084990|ref|NP_073392.1|	26.26	3e-20	99.8	7L protein [Yaba-like disease virus]
Dmel_0039595_AR_2_Allatostatin_Receptor_2_Source_FlyBase_0039595_HG_11	gi|586834121|gb|AHJ83390.1|	26.69	3e-20	99.8	envelope protein US28 [Human betaherpesvirus 5]
Dmel_0039595_AR_2_Allatostatin_Receptor_2_Source_FlyBase_0039595_HG_11	gi|822893516|gb|AKI14399.1|	26.69	3e-20	99.8	envelope protein US28 [Human betaherpesvirus 5]
Dmel_0039595_AR_2_Allatostatin_Receptor_2_Source_FlyBase_0039595_HG_11	gi|270355751|gb|ACZ79911.1|	26.69	4e-20	99.8	envelope protein US28 [Human betaherpesvirus 5]
Dmel_0039595_AR_2_Allatostatin_Receptor_2_Source_FlyBase_0039595_HG_11	gi|586836999|gb|AHJ86251.1|	26.69	4e-20	99.8	envelope protein US28 [Human betaherpesvirus 5]
Dmel_0039595_AR_2_Allatostatin_Receptor_2_Source_FlyBase_0039595_HG_11	gi|59807|emb|CAA28338.1|	27.10	4e-20	99.4	unnamed protein product [Human betaherpesvirus 5]
Dmel_0039595_AR_2_Allatostatin_Receptor_2_Source_FlyBase_0039595_HG_11	gi|146746342|gb|ABQ43478.1|	25.59	4e-20	99.8	chemokine inhibitor [Tanapox virus]
Dmel_0039595_AR_2_Allatostatin_Receptor_2_Source_FlyBase_0039595_HG_11	gi|27805010|gb|AAO22972.1|	26.69	4e-20	99.8	US28 protein [Human betaherpesvirus 5]
Dmel_0039595_AR_2_Allatostatin_Receptor_2_Source_FlyBase_0039595_HG_11	gi|14269381|gb|AAK58042.1|AF378921_1	26.39	4e-20	99.8	glycoprotein coupled receptor [Human betaherpesvirus 5]
Dmel_0039595_AR_2_Allatostatin_Receptor_2_Source_FlyBase_0039595_HG_11	gi|27804976|gb|AAO22955.1|	26.69	4e-20	99.4	US28 protein [Human betaherpesvirus 5]
Dmel_0039595_AR_2_Allatostatin_Receptor_2_Source_FlyBase_0039595_HG_11	gi|146746499|gb|ABQ43634.1|	25.93	4e-20	99.4	chemokine inhibitor [Tanapox virus]
Dmel_0039595_AR_2_Allatostatin_Receptor_2_Source_FlyBase_0039595_HG_11	gi|822887967|gb|AKI09387.1|	26.69	5e-20	99.4	envelope protein US28 [Human betaherpesvirus 5]
Dmel_0039595_AR_2_Allatostatin_Receptor_2_Source_FlyBase_0039595_HG_11	gi|13940300|emb|CAC37941.1|	26.69	5e-20	99.4	chemokine receptor homologue [Human betaherpesvirus 5]
Dmel_0039595_AR_2_Allatostatin_Receptor_2_Source_FlyBase_0039595_HG_11	gi|8671563|gb|AAF78282.1|AF073831_1	26.69	5e-20	99.4	G protein-coupled receptor [Human betaherpesvirus 5]
Dmel_0039595_AR_2_Allatostatin_Receptor_2_Source_FlyBase_0039595_HG_11	gi|995977240|gb|AMJ53857.1|	27.03	6e-20	99.4	envelope protein US28 [Human betaherpesvirus 5]
Dmel_0039595_AR_2_Allatostatin_Receptor_2_Source_FlyBase_0039595_HG_11	gi|586835814|gb|AHJ85073.1|	26.39	6e-20	99.0	envelope protein US28 [Human betaherpesvirus 5]
Dmel_0039595_AR_2_Allatostatin_Receptor_2_Source_FlyBase_0039595_HG_11	gi|226437989|gb|ACO56296.1|	28.33	6e-20	99.4	G-protein-coupled chemokine receptor [Goatpox virus Iraq/61 Gorgan]
Dmel_0039595_AR_2_Allatostatin_Receptor_2_Source_FlyBase_0039595_HG_11	gi|14269367|gb|AAK58035.1|AF378914_1	26.71	6e-20	99.0	glycoprotein coupled receptor [Human betaherpesvirus 5]
Dmel_0039595_AR_2_Allatostatin_Receptor_2_Source_FlyBase_0039595_HG_11	gi|822896989|gb|AKI16407.1|	26.39	6e-20	99.0	envelope protein US28 [Human betaherpesvirus 5]
Dmel_0039595_AR_2_Allatostatin_Receptor_2_Source_FlyBase_0039595_HG_11	gi|9628003|ref|NP_042597.1|	27.44	6e-20	99.4	membrane protein E1 [Equid gammaherpesvirus 2]
Dmel_0039595_AR_2_Allatostatin_Receptor_2_Source_FlyBase_0039595_HG_11	gi|995976737|gb|AMJ53357.1|	26.69	6e-20	99.0	envelope protein US28 [Human betaherpesvirus 5]
Dmel_0039595_AR_2_Allatostatin_Receptor_2_Source_FlyBase_0039595_HG_11	gi|557883685|gb|AHA43187.1|	28.33	7e-20	99.4	G-protein-coupled chemokine receptor [Goatpox virus]
Dmel_0039595_AR_2_Allatostatin_Receptor_2_Source_FlyBase_0039595_HG_11	gi|557370472|gb|AGZ95327.1|	28.33	7e-20	99.4	G-protein-coupled chemokine receptor [Goatpox virus FZ]
Dmel_0039595_AR_2_Allatostatin_Receptor_2_Source_FlyBase_0039595_HG_11	gi|13940308|emb|CAC37945.1|	26.39	7e-20	99.0	chemokine receptor homologue [Human betaherpesvirus 5]
Dmel_0039595_AR_2_Allatostatin_Receptor_2_Source_FlyBase_0039595_HG_11	gi|1004171529|pdb|4ZJ8|A	31.82	7e-20	100	Chain A, Structures Of The Human Ox1 Orexin Receptor Bound To Selective And Dual Antagonists
Dmel_0039595_AR_2_Allatostatin_Receptor_2_Source_FlyBase_0039595_HG_11	gi|1004171529|pdb|4ZJ8|A	26.83	0.47	43.1	Chain A, Structures Of The Human Ox1 Orexin Receptor Bound To Selective And Dual Antagonists
Dmel_0039595_AR_2_Allatostatin_Receptor_2_Source_FlyBase_0039595_HG_11	gi|14269387|gb|AAK58045.1|AF378924_1	26.71	8e-20	99.0	glycoprotein coupled receptor [Human betaherpesvirus 5]
Dmel_0039595_AR_2_Allatostatin_Receptor_2_Source_FlyBase_0039595_HG_11	gi|226437985|gb|ACO56294.1|	28.33	8e-20	99.0	G-protein-coupled chemokine receptor [Goatpox virus Bangladesh/86]
Dmel_0039595_AR_2_Allatostatin_Receptor_2_Source_FlyBase_0039595_HG_11	gi|124738365|gb|ABN14165.1|	27.44	9e-20	99.0	E1 [Equid gammaherpesvirus 2]
Dmel_0039595_AR_2_Allatostatin_Receptor_2_Source_FlyBase_0039595_HG_11	gi|995977912|gb|AMJ54525.1|	26.39	9e-20	98.6	envelope protein US28 [Human betaherpesvirus 5]
Dmel_0039595_AR_2_Allatostatin_Receptor_2_Source_FlyBase_0039595_HG_11	gi|148912889|ref|YP_001293203.1|	28.33	1e-19	99.0	hypothetical protein GTPV_gp009 [Goatpox virus Pellor]
Dmel_0039595_AR_2_Allatostatin_Receptor_2_Source_FlyBase_0039595_HG_11	gi|404315164|gb|AFR55145.1|	26.39	1e-19	98.6	envelope protein US28 [Human betaherpesvirus 5]
Dmel_0039595_AR_2_Allatostatin_Receptor_2_Source_FlyBase_0039595_HG_11	gi|557883679|gb|AHA43184.1|	28.33	1e-19	98.6	G-protein-coupled chemokine receptor [Goatpox virus]
Dmel_0039595_AR_2_Allatostatin_Receptor_2_Source_FlyBase_0039595_HG_11	gi|306304|gb|AAA98741.1|	26.39	1e-19	98.2	sequence differences confirmed in independent clones; variant of X17403 (AD169 strain), bases 219200 to 220263; G protein-coupled receptor [Human betaherpesvirus 5]
Dmel_0039595_AR_2_Allatostatin_Receptor_2_Source_FlyBase_0039595_HG_11	gi|14140064|emb|CAC38849.1|	26.39	1e-19	98.2	glycoprotein coupled receptor [Human betaherpesvirus 5]
Dmel_0039595_AR_2_Allatostatin_Receptor_2_Source_FlyBase_0039595_HG_11	gi|14269385|gb|AAK58044.1|AF378923_1	27.06	1e-19	98.2	glycoprotein coupled receptor [Human betaherpesvirus 5]
Dmel_0039595_AR_2_Allatostatin_Receptor_2_Source_FlyBase_0039595_HG_11	gi|13940306|emb|CAC37944.1|	26.39	1e-19	98.2	chemokine receptor homologue [Human betaherpesvirus 5]
Dmel_0039595_AR_2_Allatostatin_Receptor_2_Source_FlyBase_0039595_HG_11	gi|8671565|gb|AAF78283.1|AF073832_1	26.39	1e-19	98.2	G protein-coupled receptor [Human betaherpesvirus 5]
Dmel_0039595_AR_2_Allatostatin_Receptor_2_Source_FlyBase_0039595_HG_11	gi|653318350|gb|AIC80416.1|	26.39	1e-19	98.2	envelope protein US28 [Human betaherpesvirus 5]
Dmel_0039595_AR_2_Allatostatin_Receptor_2_Source_FlyBase_0039595_HG_11	gi|27804998|gb|AAO22966.1|	27.03	1e-19	98.2	US28 protein [Human betaherpesvirus 5]
Dmel_0039595_AR_2_Allatostatin_Receptor_2_Source_FlyBase_0039595_HG_11	gi|13940290|emb|CAC37936.1|	26.69	1e-19	98.2	chemokine receptor homologue [Human betaherpesvirus 5]
Dmel_0039595_AR_2_Allatostatin_Receptor_2_Source_FlyBase_0039595_HG_11	gi|13940304|emb|CAC37943.1|	27.03	1e-19	98.2	chemokine receptor homologue [Human betaherpesvirus 5]
Dmel_0039595_AR_2_Allatostatin_Receptor_2_Source_FlyBase_0039595_HG_11	gi|13940296|emb|CAC37939.1|	27.03	1e-19	97.8	chemokine receptor homologue [Human betaherpesvirus 5]
Dmel_0039595_AR_2_Allatostatin_Receptor_2_Source_FlyBase_0039595_HG_11	gi|22595703|gb|AAN02735.1|	28.00	2e-19	98.2	CC chemokine receptor-like protein [Lumpy skin disease virus]
Dmel_0039595_AR_2_Allatostatin_Receptor_2_Source_FlyBase_0039595_HG_11	gi|821091686|gb|AKH03889.1|	28.33	2e-19	98.2	G-protein-coupled chemokine receptor [Lumpy skin disease virus]
Dmel_0039595_AR_2_Allatostatin_Receptor_2_Source_FlyBase_0039595_HG_11	gi|822890657|gb|AKI12061.1|	27.03	2e-19	97.8	envelope protein US28 [Human betaherpesvirus 5]
Dmel_0039595_AR_2_Allatostatin_Receptor_2_Source_FlyBase_0039595_HG_11	gi|822887460|gb|AKI08883.1|	27.03	2e-19	97.8	envelope protein US28 [Human betaherpesvirus 5]
Dmel_0039595_AR_2_Allatostatin_Receptor_2_Source_FlyBase_0039595_HG_11	gi|822889150|gb|AKI10563.1|	26.39	2e-19	97.8	envelope protein US28 [Human betaherpesvirus 5]
Dmel_0039595_AR_2_Allatostatin_Receptor_2_Source_FlyBase_0039595_HG_11	gi|927348237|gb|ALE15274.1|	28.82	2e-19	97.4	G-protein-coupled chemokine receptor, partial [Lumpy skin disease virus]
Dmel_0039595_AR_2_Allatostatin_Receptor_2_Source_FlyBase_0039595_HG_11	gi|27804982|gb|AAO22958.1|	26.10	2e-19	97.8	US28 protein [Human betaherpesvirus 5]
Dmel_0039595_AR_2_Allatostatin_Receptor_2_Source_FlyBase_0039595_HG_11	gi|927348197|gb|ALE15254.1|	28.72	2e-19	97.8	G-protein-coupled chemokine receptor, partial [Lumpy skin disease virus]
Dmel_0039595_AR_2_Allatostatin_Receptor_2_Source_FlyBase_0039595_HG_11	gi|38229175|ref|NP_938268.1|	22.26	2e-19	97.4	7L [Yaba monkey tumor virus]
Dmel_0039595_AR_2_Allatostatin_Receptor_2_Source_FlyBase_0039595_HG_11	gi|873463510|gb|AKP49081.1|	28.82	2e-19	97.4	G-protein-coupled chemokine receptor, partial [Lumpy skin disease virus]
Dmel_0039595_AR_2_Allatostatin_Receptor_2_Source_FlyBase_0039595_HG_11	gi|927348185|gb|ALE15248.1|	28.82	2e-19	97.4	G-protein-coupled chemokine receptor, partial [Lumpy skin disease virus]
Dmel_0039595_AR_2_Allatostatin_Receptor_2_Source_FlyBase_0039595_HG_11	gi|927348173|gb|ALE15242.1|	28.72	2e-19	97.4	G-protein-coupled chemokine receptor, partial [Lumpy skin disease virus]
Dmel_0039595_AR_2_Allatostatin_Receptor_2_Source_FlyBase_0039595_HG_11	gi|927348191|gb|ALE15251.1|	28.82	2e-19	97.4	G-protein-coupled chemokine receptor, partial [Lumpy skin disease virus]
Dmel_0039595_AR_2_Allatostatin_Receptor_2_Source_FlyBase_0039595_HG_11	gi|27804992|gb|AAO22963.1|	26.10	2e-19	97.4	US28 protein [Human betaherpesvirus 5]
Dmel_0039595_AR_2_Allatostatin_Receptor_2_Source_FlyBase_0039595_HG_11	gi|927348227|gb|ALE15269.1|	28.82	2e-19	97.4	G-protein-coupled chemokine receptor, partial [Lumpy skin disease virus]
Dmel_0039595_AR_2_Allatostatin_Receptor_2_Source_FlyBase_0039595_HG_11	gi|821091718|gb|AKH03905.1|	28.00	2e-19	97.8	G-protein-coupled chemokine receptor [Lumpy skin disease virus]
Dmel_0039595_AR_2_Allatostatin_Receptor_2_Source_FlyBase_0039595_HG_11	gi|927348235|gb|ALE15273.1|	28.82	2e-19	97.4	G-protein-coupled chemokine receptor, partial [Lumpy skin disease virus]
Dmel_0039595_AR_2_Allatostatin_Receptor_2_Source_FlyBase_0039595_HG_11	gi|927348233|gb|ALE15272.1|	28.82	2e-19	97.4	G-protein-coupled chemokine receptor, partial [Lumpy skin disease virus]
Dmel_0039595_AR_2_Allatostatin_Receptor_2_Source_FlyBase_0039595_HG_11	gi|226438005|gb|ACO56304.1|	28.00	2e-19	97.8	G-protein-coupled chemokine receptor [Lumpy skin disease virus Niger Ibetecene]
Dmel_0039595_AR_2_Allatostatin_Receptor_2_Source_FlyBase_0039595_HG_11	gi|22595544|gb|AAN02577.1|	28.00	2e-19	97.8	CC chemokine receptor-like protein [Lumpy skin disease virus NW-LW]
Dmel_0039595_AR_2_Allatostatin_Receptor_2_Source_FlyBase_0039595_HG_11	gi|927348199|gb|ALE15255.1|	28.82	2e-19	97.4	G-protein-coupled chemokine receptor, partial [Lumpy skin disease virus]
Dmel_0039595_AR_2_Allatostatin_Receptor_2_Source_FlyBase_0039595_HG_11	gi|927348189|gb|ALE15250.1|	28.72	2e-19	97.4	G-protein-coupled chemokine receptor, partial [Lumpy skin disease virus]
Dmel_0039595_AR_2_Allatostatin_Receptor_2_Source_FlyBase_0039595_HG_11	gi|927348171|gb|ALE15241.1|	28.82	2e-19	97.4	G-protein-coupled chemokine receptor, partial [Lumpy skin disease virus]
Dmel_0039595_AR_2_Allatostatin_Receptor_2_Source_FlyBase_0039595_HG_11	gi|927348209|gb|ALE15260.1|	28.72	2e-19	97.4	G-protein-coupled chemokine receptor, partial [Lumpy skin disease virus]
Dmel_0039595_AR_2_Allatostatin_Receptor_2_Source_FlyBase_0039595_HG_11	gi|927348207|gb|ALE15259.1|	28.72	2e-19	97.4	G-protein-coupled chemokine receptor, partial [Lumpy skin disease virus]
Dmel_0039595_AR_2_Allatostatin_Receptor_2_Source_FlyBase_0039595_HG_11	gi|927348175|gb|ALE15243.1|	28.82	2e-19	97.4	G-protein-coupled chemokine receptor, partial [Lumpy skin disease virus]
Dmel_0039595_AR_2_Allatostatin_Receptor_2_Source_FlyBase_0039595_HG_11	gi|927348181|gb|ALE15246.1|	28.72	2e-19	97.4	G-protein-coupled chemokine receptor, partial [Lumpy skin disease virus]
Dmel_0039595_AR_2_Allatostatin_Receptor_2_Source_FlyBase_0039595_HG_11	gi|927348179|gb|ALE15245.1|	28.72	2e-19	97.4	G-protein-coupled chemokine receptor, partial [Lumpy skin disease virus]
Dmel_0039595_AR_2_Allatostatin_Receptor_2_Source_FlyBase_0039595_HG_11	gi|226438017|gb|ACO56310.1|	28.00	2e-19	97.8	G-protein-coupled chemokine receptor [Lumpy skin disease virus RSA/06 Springbok]
Dmel_0039595_AR_2_Allatostatin_Receptor_2_Source_FlyBase_0039595_HG_11	gi|15150450|ref|NP_150445.1|	28.00	2e-19	97.8	LSDV011 CC chemokine receptor-like protein S78201 [Lumpy skin disease virus NI-2490]
Dmel_0039595_AR_2_Allatostatin_Receptor_2_Source_FlyBase_0039595_HG_11	gi|927348217|gb|ALE15264.1|	28.82	2e-19	97.4	G-protein-coupled chemokine receptor, partial [Lumpy skin disease virus]
Dmel_0039595_AR_2_Allatostatin_Receptor_2_Source_FlyBase_0039595_HG_11	gi|927348229|gb|ALE15270.1|	28.72	2e-19	97.4	G-protein-coupled chemokine receptor, partial [Lumpy skin disease virus]
Dmel_0039595_AR_2_Allatostatin_Receptor_2_Source_FlyBase_0039595_HG_11	gi|27804994|gb|AAO22964.1|	27.03	2e-19	97.4	US28 protein [Human betaherpesvirus 5]
Dmel_0039595_AR_2_Allatostatin_Receptor_2_Source_FlyBase_0039595_HG_11	gi|404314661|gb|AFR54645.1|	27.10	3e-19	97.4	envelope protein US28 [Human betaherpesvirus 5]
Dmel_0039595_AR_2_Allatostatin_Receptor_2_Source_FlyBase_0039595_HG_11	gi|226437993|gb|ACO56298.1|	28.08	3e-19	97.4	G-protein-coupled chemokine receptor [Goatpox virus Oman/84]
Dmel_0039595_AR_2_Allatostatin_Receptor_2_Source_FlyBase_0039595_HG_11	gi|586834459|gb|AHJ83726.1|	27.03	3e-19	97.1	envelope protein US28 [Human betaherpesvirus 5]
Dmel_0039595_AR_2_Allatostatin_Receptor_2_Source_FlyBase_0039595_HG_11	gi|226438015|gb|ACO56309.1|	28.00	3e-19	97.4	G-protein-coupled chemokine receptor [Lumpy skin disease virus RSA/06 Cow t6]
Dmel_0039595_AR_2_Allatostatin_Receptor_2_Source_FlyBase_0039595_HG_11	gi|2495049|sp|Q86917.1|VQ3L_SHEVK	28.82	3e-19	97.4	RecName: Full=G-protein coupled receptor homolog Q2/3L
Dmel_0039595_AR_2_Allatostatin_Receptor_2_Source_FlyBase_0039595_HG_11	gi|14269371|gb|AAK58037.1|AF378916_1	26.39	3e-19	97.1	glycoprotein coupled receptor [Human betaherpesvirus 5]
Dmel_0039595_AR_2_Allatostatin_Receptor_2_Source_FlyBase_0039595_HG_11	gi|822886449|gb|AKI07878.1|	26.46	4e-19	96.7	envelope protein US28 [Human betaherpesvirus 5]
Dmel_0039595_AR_2_Allatostatin_Receptor_2_Source_FlyBase_0039595_HG_11	gi|14269363|gb|AAK58033.1|AF378912_1	26.73	4e-19	96.7	glycoprotein coupled receptor [Human betaherpesvirus 5]
Dmel_0039595_AR_2_Allatostatin_Receptor_2_Source_FlyBase_0039595_HG_11	gi|14269369|gb|AAK58036.1|AF378915_1	26.40	4e-19	96.7	glycoprotein coupled receptor [Human betaherpesvirus 5]
Dmel_0039595_AR_2_Allatostatin_Receptor_2_Source_FlyBase_0039595_HG_11	gi|14269383|gb|AAK58043.1|AF378922_1	26.40	4e-19	96.7	glycoprotein coupled receptor [Human betaherpesvirus 5]
Dmel_0039595_AR_2_Allatostatin_Receptor_2_Source_FlyBase_0039595_HG_11	gi|557883691|gb|AHA43190.1|	28.33	5e-19	96.7	G-protein-coupled chemokine receptor [Goatpox virus]
Dmel_0039595_AR_2_Allatostatin_Receptor_2_Source_FlyBase_0039595_HG_11	gi|995977407|gb|AMJ54023.1|	26.10	5e-19	96.7	envelope protein US28 [Human betaherpesvirus 5]
Dmel_0039595_AR_2_Allatostatin_Receptor_2_Source_FlyBase_0039595_HG_11	gi|822905128|gb|AKI19582.1|	26.10	5e-19	96.3	envelope protein US28 [Human betaherpesvirus 5]
Dmel_0039595_AR_2_Allatostatin_Receptor_2_Source_FlyBase_0039595_HG_11	gi|604854723|gb|AHV84115.1|	26.40	7e-19	95.9	envelope protein US28 [Human betaherpesvirus 5]
Dmel_0039595_AR_2_Allatostatin_Receptor_2_Source_FlyBase_0039595_HG_11	gi|14269361|gb|AAK58032.1|AF378911_1	26.10	7e-19	95.9	glycoprotein coupled receptor [Human betaherpesvirus 5]
Dmel_0039595_AR_2_Allatostatin_Receptor_2_Source_FlyBase_0039595_HG_11	gi|380765108|pdb|4DJH|A	30.14	7e-19	97.4	Chain A, Structure Of The Human Kappa Opioid Receptor In Complex With Jdtic
Dmel_0039595_AR_2_Allatostatin_Receptor_2_Source_FlyBase_0039595_HG_11	gi|380765108|pdb|4DJH|A	38.75	8e-04	52.0	Chain A, Structure Of The Human Kappa Opioid Receptor In Complex With Jdtic
Dmel_0039595_AR_2_Allatostatin_Receptor_2_Source_FlyBase_0039595_HG_11	gi|927348183|gb|ALE15247.1|	28.67	8e-19	95.5	G-protein-coupled chemokine receptor, partial [Lumpy skin disease virus]
Dmel_0039595_AR_2_Allatostatin_Receptor_2_Source_FlyBase_0039595_HG_11	gi|226438041|gb|ACO56322.1|	26.96	8e-19	95.9	G-protein-coupled chemokine receptor [Sheeppox virus Turkey/98 Darica]
Dmel_0039595_AR_2_Allatostatin_Receptor_2_Source_FlyBase_0039595_HG_11	gi|927348211|gb|ALE15261.1|	28.67	9e-19	95.5	G-protein-coupled chemokine receptor, partial [Lumpy skin disease virus]
Dmel_0039595_AR_2_Allatostatin_Receptor_2_Source_FlyBase_0039595_HG_11	gi|927348223|gb|ALE15267.1|	28.67	1e-18	95.1	G-protein-coupled chemokine receptor, partial [Lumpy skin disease virus]
Dmel_0039595_AR_2_Allatostatin_Receptor_2_Source_FlyBase_0039595_HG_11	gi|226438023|gb|ACO56313.1|	27.67	1e-18	95.5	G-protein-coupled chemokine receptor [Lumpy skin disease virus RSA/00 OP126402]
Dmel_0039595_AR_2_Allatostatin_Receptor_2_Source_FlyBase_0039595_HG_11	gi|821091724|gb|AKH03908.1|	27.67	2e-18	95.1	G-protein-coupled chemokine receptor [Lumpy skin disease virus]
Dmel_0039595_AR_2_Allatostatin_Receptor_2_Source_FlyBase_0039595_HG_11	gi|226438037|gb|ACO56320.1|	26.96	2e-18	95.1	G-protein-coupled chemokine receptor [Sheeppox virus Vaccine Nigeria/99]
Dmel_0039595_AR_2_Allatostatin_Receptor_2_Source_FlyBase_0039595_HG_11	gi|14269373|gb|AAK58038.1|AF378917_1	26.39	2e-18	94.7	glycoprotein coupled receptor [Human betaherpesvirus 5]
Dmel_0039595_AR_2_Allatostatin_Receptor_2_Source_FlyBase_0039595_HG_11	gi|557883665|gb|AHA43177.1|	26.96	2e-18	95.1	G-protein-coupled chemokine receptor [Sheeppox virus]
Dmel_0039595_AR_2_Allatostatin_Receptor_2_Source_FlyBase_0039595_HG_11	gi|387766395|pdb|4EJ4|A	27.23	2e-18	96.3	Chain A, Structure Of The Delta Opioid Receptor Bound To Naltrindole
Dmel_0039595_AR_2_Allatostatin_Receptor_2_Source_FlyBase_0039595_HG_11	gi|387766395|pdb|4EJ4|A	36.67	0.001	51.6	Chain A, Structure Of The Delta Opioid Receptor Bound To Naltrindole
Dmel_0039595_AR_2_Allatostatin_Receptor_2_Source_FlyBase_0039595_HG_11	gi|14269359|gb|AAK58031.1|AF378910_1	26.09	2e-18	94.7	glycoprotein coupled receptor [Human betaherpesvirus 5]
Dmel_0039595_AR_2_Allatostatin_Receptor_2_Source_FlyBase_0039595_HG_11	gi|226438031|gb|ACO56317.1|	26.96	3e-18	94.7	G-protein-coupled chemokine receptor [Sheeppox virus Morocco vaccine strain]
Dmel_0039595_AR_2_Allatostatin_Receptor_2_Source_FlyBase_0039595_HG_11	gi|21492466|ref|NP_659585.1|	26.96	3e-18	94.7	G protein-coupled chemokine receptor [Sheeppox virus]
Dmel_0039595_AR_2_Allatostatin_Receptor_2_Source_FlyBase_0039595_HG_11	gi|226438057|gb|ACO56330.1|	26.96	3e-18	94.7	G-protein-coupled chemokine receptor [Sheeppox virus HSL]
Dmel_0039595_AR_2_Allatostatin_Receptor_2_Source_FlyBase_0039595_HG_11	gi|557883673|gb|AHA43181.1|	26.96	3e-18	94.4	G-protein-coupled chemokine receptor [Sheeppox virus]
Dmel_0039595_AR_2_Allatostatin_Receptor_2_Source_FlyBase_0039595_HG_11	gi|13876663|gb|AAK43551.1|	27.67	3e-18	94.7	G-protein-coupled chemokine receptor-like protein [Lumpy skin disease virus]
Dmel_0039595_AR_2_Allatostatin_Receptor_2_Source_FlyBase_0039595_HG_11	gi|226437999|gb|ACO56301.1|	27.74	3e-18	94.4	G-protein-coupled chemokine receptor [Goatpox virus Yemen/83]
Dmel_0039595_AR_2_Allatostatin_Receptor_2_Source_FlyBase_0039595_HG_11	gi|557883667|gb|AHA43178.1|	26.96	3e-18	94.4	G-protein-coupled chemokine receptor [Sheeppox virus]
Dmel_0039595_AR_2_Allatostatin_Receptor_2_Source_FlyBase_0039595_HG_11	gi|226437995|gb|ACO56299.1|	26.96	3e-18	94.4	G-protein-coupled chemokine receptor [Goatpox virus Saudi Arabia/93]
Dmel_0039595_AR_2_Allatostatin_Receptor_2_Source_FlyBase_0039595_HG_11	gi|226438003|gb|ACO56303.1|	26.96	3e-18	94.4	G-protein-coupled chemokine receptor [Goatpox virus vaccine Nigeria/99]
Dmel_0039595_AR_2_Allatostatin_Receptor_2_Source_FlyBase_0039595_HG_11	gi|226437981|gb|ACO56292.1|	27.74	3e-18	94.4	G-protein-coupled chemokine receptor [Goatpox virus Burkina Benogo 3A]
Dmel_0039595_AR_2_Allatostatin_Receptor_2_Source_FlyBase_0039595_HG_11	gi|226438049|gb|ACO56326.1|	26.96	3e-18	94.4	G-protein-coupled chemokine receptor [Sheeppox virus Nigeria/77]
Dmel_0039595_AR_2_Allatostatin_Receptor_2_Source_FlyBase_0039595_HG_11	gi|927348167|gb|ALE15239.1|	27.76	3e-18	94.0	G-protein-coupled chemokine receptor, partial [Sheeppox virus]
Dmel_0039595_AR_2_Allatostatin_Receptor_2_Source_FlyBase_0039595_HG_11	gi|124738385|gb|ABN14175.1|	25.91	3e-18	94.4	E1 variant a [Equid gammaherpesvirus 2]
Dmel_0039595_AR_2_Allatostatin_Receptor_2_Source_FlyBase_0039595_HG_11	gi|1152729826|gb|AQW44856.1|	26.96	4e-18	94.0	G-protein-coupled chemokine receptor, partial [Sheeppox virus]
Dmel_0039595_AR_2_Allatostatin_Receptor_2_Source_FlyBase_0039595_HG_11	gi|557883675|gb|AHA43182.1|	26.96	4e-18	94.0	G-protein-coupled chemokine receptor [Sheeppox virus]
Dmel_0039595_AR_2_Allatostatin_Receptor_2_Source_FlyBase_0039595_HG_11	gi|124738379|gb|ABN14172.1|	25.54	4e-18	94.4	E1 [Equid gammaherpesvirus 2]
Dmel_0039595_AR_2_Allatostatin_Receptor_2_Source_FlyBase_0039595_HG_11	gi|557883671|gb|AHA43180.1|	26.96	4e-18	94.0	G-protein-coupled chemokine receptor [Sheeppox virus]
Dmel_0039595_AR_2_Allatostatin_Receptor_2_Source_FlyBase_0039595_HG_11	gi|757867792|gb|AJO26970.1|	28.32	4e-18	94.0	G-protein-coupled chemokine receptor [Lumpy skin disease virus]
Dmel_0039595_AR_2_Allatostatin_Receptor_2_Source_FlyBase_0039595_HG_11	gi|927348169|gb|ALE15240.1|	27.76	4e-18	93.6	G-protein-coupled chemokine receptor, partial [Sheeppox virus]
Dmel_0039595_AR_2_Allatostatin_Receptor_2_Source_FlyBase_0039595_HG_11	gi|927348231|gb|ALE15271.1|	28.52	5e-18	93.6	G-protein-coupled chemokine receptor, partial [Lumpy skin disease virus]
Dmel_0039595_AR_2_Allatostatin_Receptor_2_Source_FlyBase_0039595_HG_11	gi|557883695|gb|AHA43192.1|	26.96	6e-18	93.6	G-protein-coupled chemokine receptor [Sheeppox virus]
Dmel_0039595_AR_2_Allatostatin_Receptor_2_Source_FlyBase_0039595_HG_11	gi|927348177|gb|ALE15244.1|	28.52	6e-18	93.2	G-protein-coupled chemokine receptor, partial [Lumpy skin disease virus]
Dmel_0039595_AR_2_Allatostatin_Receptor_2_Source_FlyBase_0039595_HG_11	gi|640938863|gb|AIA57662.1|	27.74	6e-18	94.0	G-protein-coupled chemokine receptor [Goatpox virus]
Dmel_0039595_AR_2_Allatostatin_Receptor_2_Source_FlyBase_0039595_HG_11	gi|226438039|gb|ACO56321.1|	26.96	6e-18	93.6	G-protein-coupled chemokine receptor [Sheeppox virus Turkey/98 Corum]
Dmel_0039595_AR_2_Allatostatin_Receptor_2_Source_FlyBase_0039595_HG_11	gi|226437973|gb|ACO56288.1|	27.76	6e-18	93.6	G-protein-coupled chemokine receptor [Sheeppox virus Tunisia/01 3P3]
Dmel_0039595_AR_2_Allatostatin_Receptor_2_Source_FlyBase_0039595_HG_11	gi|383933251|gb|AFH53909.1|	26.96	6e-18	93.6	G-protein-coupled chemokine receptor [Sheeppox virus]
Dmel_0039595_AR_2_Allatostatin_Receptor_2_Source_FlyBase_0039595_HG_11	gi|757867794|gb|AJO26971.1|	27.66	6e-18	93.6	G-protein-coupled chemokine receptor [Lumpy skin disease virus]
Dmel_0039595_AR_2_Allatostatin_Receptor_2_Source_FlyBase_0039595_HG_11	gi|226437969|gb|ACO56286.1|	27.76	6e-18	93.6	G-protein-coupled chemokine receptor [Sheeppox virus Tunisia/01 18P2]
Dmel_0039595_AR_2_Allatostatin_Receptor_2_Source_FlyBase_0039595_HG_11	gi|752901009|ref|YP_009118391.1|	23.99	6e-18	93.6	membrane protein E1 [Equid gammaherpesvirus 5]
Dmel_0039595_AR_2_Allatostatin_Receptor_2_Source_FlyBase_0039595_HG_11	gi|124738393|gb|ABN14179.1|	24.11	9e-18	93.2	E1 [Equid gammaherpesvirus 2]
Dmel_0039595_AR_2_Allatostatin_Receptor_2_Source_FlyBase_0039595_HG_11	gi|124738391|gb|ABN14178.1|	24.11	1e-17	92.8	E1 [Equid gammaherpesvirus 2]
Dmel_0039595_AR_2_Allatostatin_Receptor_2_Source_FlyBase_0039595_HG_11	gi|383843887|gb|AFH53907.1|	26.62	1e-17	92.4	G-protein-coupled chemokine receptor [Sheeppox virus]
Dmel_0039595_AR_2_Allatostatin_Receptor_2_Source_FlyBase_0039595_HG_11	gi|383843883|gb|AFH53905.1|	27.78	2e-17	92.4	G-protein-coupled chemokine receptor [Sheeppox virus]
Dmel_0039595_AR_2_Allatostatin_Receptor_2_Source_FlyBase_0039595_HG_11	gi|190613726|pdb|3D4S|A	29.47	2e-17	93.2	Chain A, Cholesterol Bound Form Of Human Beta2 Adrenergic Receptor.
Dmel_0039595_AR_2_Allatostatin_Receptor_2_Source_FlyBase_0039595_HG_11	gi|756142618|pdb|4RWS|A	32.11	2e-17	93.2	Chain A, Crystal Structure Of Cxcr4 And Viral Chemokine Antagonist Vmip-ii Complex (psi Community Target)
Dmel_0039595_AR_2_Allatostatin_Receptor_2_Source_FlyBase_0039595_HG_11	gi|756142618|pdb|4RWS|A	29.46	0.007	48.9	Chain A, Crystal Structure Of Cxcr4 And Viral Chemokine Antagonist Vmip-ii Complex (psi Community Target)
Dmel_0039595_AR_2_Allatostatin_Receptor_2_Source_FlyBase_0039595_HG_11	gi|226438051|gb|ACO56327.1|	26.62	3e-17	91.7	G-protein-coupled chemokine receptor [Sheeppox virus Turkey/98 Sivas]
Dmel_0039595_AR_2_Allatostatin_Receptor_2_Source_FlyBase_0039595_HG_11	gi|124738389|gb|ABN14177.1|	25.45	3e-17	91.7	E1 variant a [Equid gammaherpesvirus 2]
Dmel_0039595_AR_2_Allatostatin_Receptor_2_Source_FlyBase_0039595_HG_11	gi|699049987|gb|AIU39449.1|	24.47	3e-17	91.3	membrane protein E1 [Equid gammaherpesvirus 2]
Dmel_0039595_AR_2_Allatostatin_Receptor_2_Source_FlyBase_0039595_HG_11	gi|124738373|gb|ABN14169.1|	25.18	4e-17	91.7	E1 [Equid gammaherpesvirus 2]
Dmel_0039595_AR_2_Allatostatin_Receptor_2_Source_FlyBase_0039595_HG_11	gi|159795485|pdb|2RH1|A	29.47	4e-17	92.4	Chain A, High Resolution Crystal Structure Of Human B2-Adrenergic G Protein- Coupled Receptor.
Dmel_0039595_AR_2_Allatostatin_Receptor_2_Source_FlyBase_0039595_HG_11	gi|319443693|pdb|3P0G|A	29.47	4e-17	92.4	Chain A, Structure Of A Nanobody-Stabilized Active State Of The Beta2 Adrenoceptor
Dmel_0039595_AR_2_Allatostatin_Receptor_2_Source_FlyBase_0039595_HG_11	gi|226437997|gb|ACO56300.1|	26.47	4e-17	91.3	G-protein-coupled chemokine receptor [Goatpox virus Sudan]
Dmel_0039595_AR_2_Allatostatin_Receptor_2_Source_FlyBase_0039595_HG_11	gi|124738377|gb|ABN14171.1|	25.18	5e-17	91.3	E1 [Equid gammaherpesvirus 2]
Dmel_0039595_AR_2_Allatostatin_Receptor_2_Source_FlyBase_0039595_HG_11	gi|564120226|gb|AHB72725.1|	26.62	5e-17	90.9	GPCR [Sheeppox virus]
Dmel_0039595_AR_2_Allatostatin_Receptor_2_Source_FlyBase_0039595_HG_11	gi|124738371|gb|ABN14168.1|	24.46	6e-17	90.9	E1 [Equid gammaherpesvirus 2]
Dmel_0039595_AR_2_Allatostatin_Receptor_2_Source_FlyBase_0039595_HG_11	gi|12085128|ref|NP_073530.1|	24.84	6e-17	90.1	145R protein [Yaba-like disease virus]
Dmel_0039595_AR_2_Allatostatin_Receptor_2_Source_FlyBase_0039595_HG_11	gi|317455410|pdb|3PDS|A	28.99	7e-17	91.7	Chain A, Irreversible Agonist-Beta2 Adrenoceptor Complex
Dmel_0039595_AR_2_Allatostatin_Receptor_2_Source_FlyBase_0039595_HG_11	gi|124738369|gb|ABN14167.1|	24.10	1e-16	90.1	E1 [Equid gammaherpesvirus 2]
Dmel_0039595_AR_2_Allatostatin_Receptor_2_Source_FlyBase_0039595_HG_11	gi|124738375|gb|ABN14170.1|	24.46	1e-16	90.1	E1 [Equid gammaherpesvirus 2]
Dmel_0039595_AR_2_Allatostatin_Receptor_2_Source_FlyBase_0039595_HG_11	gi|62637539|ref|YP_227537.1|	25.26	1e-16	90.5	CC chemokine receptor-like protein [Deerpox virus W-848-83]
Dmel_0039595_AR_2_Allatostatin_Receptor_2_Source_FlyBase_0039595_HG_11	gi|310689928|pdb|3ODU|A	30.96	1e-16	90.9	Chain A, The 2.5 A Structure Of The Cxcr4 Chemokine Receptor In Complex With Small Molecule Antagonist It1t
Dmel_0039595_AR_2_Allatostatin_Receptor_2_Source_FlyBase_0039595_HG_11	gi|310689928|pdb|3ODU|A	28.57	0.010	48.5	Chain A, The 2.5 A Structure Of The Cxcr4 Chemokine Receptor In Complex With Small Molecule Antagonist It1t
Dmel_0039595_AR_2_Allatostatin_Receptor_2_Source_FlyBase_0039595_HG_11	gi|310689932|pdb|3OE6|A	30.96	1e-16	90.9	Chain A, Crystal Structure Of The Cxcr4 Chemokine Receptor In Complex With A Small Molecule Antagonist It1t In I222 Spacegroup
Dmel_0039595_AR_2_Allatostatin_Receptor_2_Source_FlyBase_0039595_HG_11	gi|310689932|pdb|3OE6|A	28.18	0.061	46.2	Chain A, Crystal Structure Of The Cxcr4 Chemokine Receptor In Complex With A Small Molecule Antagonist It1t In I222 Spacegroup
Dmel_0039595_AR_2_Allatostatin_Receptor_2_Source_FlyBase_0039595_HG_11	gi|124738383|gb|ABN14174.1|	24.10	2e-16	89.7	E1 [Equid gammaherpesvirus 2]
Dmel_0039595_AR_2_Allatostatin_Receptor_2_Source_FlyBase_0039595_HG_11	gi|20026758|ref|NP_612800.1|	26.55	2e-16	89.0	envelope protein US28 [Panine betaherpesvirus 2]
Dmel_0039595_AR_2_Allatostatin_Receptor_2_Source_FlyBase_0039595_HG_11	gi|124738381|gb|ABN14173.1|	24.10	4e-16	88.6	E1 [Equid gammaherpesvirus 2]
Dmel_0039595_AR_2_Allatostatin_Receptor_2_Source_FlyBase_0039595_HG_11	gi|927348187|gb|ALE15249.1|	27.96	4e-16	87.8	G-protein-coupled chemokine receptor, partial [Lumpy skin disease virus]
Dmel_0039595_AR_2_Allatostatin_Receptor_2_Source_FlyBase_0039595_HG_11	gi|418183|sp|P32229.1|VC03_SWPVK	27.27	5e-16	86.7	RecName: Full=G-protein coupled receptor homolog C3
Dmel_0039595_AR_2_Allatostatin_Receptor_2_Source_FlyBase_0039595_HG_11	gi|18640091|ref|NP_570165.1|	27.27	1e-15	85.9	SPV005 G protein-coupled CC chemokine receptor-like protein [Swinepox virus]
Dmel_0039595_AR_2_Allatostatin_Receptor_2_Source_FlyBase_0039595_HG_11	gi|310689930|pdb|3OE0|A	31.58	1e-15	88.2	Chain A, Crystal Structure Of The Cxcr4 Chemokine Receptor In Complex With A Cyclic Peptide Antagonist Cvx15
Dmel_0039595_AR_2_Allatostatin_Receptor_2_Source_FlyBase_0039595_HG_11	gi|310689930|pdb|3OE0|A	29.46	0.007	48.9	Chain A, Crystal Structure Of The Cxcr4 Chemokine Receptor In Complex With A Cyclic Peptide Antagonist Cvx15
Dmel_0039595_AR_2_Allatostatin_Receptor_2_Source_FlyBase_0039595_HG_11	gi|115503228|gb|ABI99146.1|	24.46	1e-15	87.4	CC chemokine receptor-like protein [Deerpox virus W-1170-84]
Dmel_0039595_AR_2_Allatostatin_Receptor_2_Source_FlyBase_0039595_HG_11	gi|927348215|gb|ALE15263.1|	29.05	5e-15	84.7	G-protein-coupled chemokine receptor, partial [Lumpy skin disease virus]
Dmel_0039595_AR_2_Allatostatin_Receptor_2_Source_FlyBase_0039595_HG_11	gi|229270235|gb|ACQ55255.1|	26.11	5e-15	86.3	chemokine receptor vGPCR5 [Cercopithecine betaherpesvirus 5]
Dmel_0039595_AR_2_Allatostatin_Receptor_2_Source_FlyBase_0039595_HG_11	gi|359946607|ref|YP_004936140.1|	26.35	6e-15	85.9	envelope protein US28 [Cercopithecine betaherpesvirus 5]
Dmel_0039595_AR_2_Allatostatin_Receptor_2_Source_FlyBase_0039595_HG_11	gi|62637392|ref|YP_227390.1|	23.77	3e-14	82.8	CC chemokine receptor-like protein [Deerpox virus W-848-83]
Dmel_0039595_AR_2_Allatostatin_Receptor_2_Source_FlyBase_0039595_HG_11	gi|393194713|gb|AFN07323.1|	24.34	3e-14	81.6	rhodopsin, partial [Crossocheilus burmanicus]
Dmel_0039595_AR_2_Allatostatin_Receptor_2_Source_FlyBase_0039595_HG_11	gi|40555977|ref|NP_955062.1|	23.57	4e-14	82.4	CNPV039 G protein-coupled receptor-like protein [Canarypox virus]
Dmel_0039595_AR_2_Allatostatin_Receptor_2_Source_FlyBase_0039595_HG_11	gi|229270263|gb|ACQ55279.1|	26.85	4e-14	83.6	chemokine receptor vGPCR5 [Cercopithecine betaherpesvirus 5]
Dmel_0039595_AR_2_Allatostatin_Receptor_2_Source_FlyBase_0039595_HG_11	gi|359832066|gb|AEV80704.1|	25.71	4e-14	83.6	envelope protein US28 [Cercopithecine betaherpesvirus 5]
Dmel_0039595_AR_2_Allatostatin_Receptor_2_Source_FlyBase_0039595_HG_11	gi|946699553|ref|YP_009177032.1|	29.17	5e-14	81.6	G protein-coupled receptor protein [Turkeypox virus]
Dmel_0039595_AR_2_Allatostatin_Receptor_2_Source_FlyBase_0039595_HG_11	gi|146746485|gb|ABQ43621.1|	24.84	6e-14	81.6	vCCR8 [Tanapox virus]
Dmel_0039595_AR_2_Allatostatin_Receptor_2_Source_FlyBase_0039595_HG_11	gi|115503082|gb|ABI99000.1|	23.28	1e-13	80.9	CC chemokine receptor-like protein [Deerpox virus W-1170-84]
Dmel_0039595_AR_2_Allatostatin_Receptor_2_Source_FlyBase_0039595_HG_11	gi|229270252|gb|ACQ55270.1|	24.52	5e-13	80.1	chemokine receptor vGPCR5 [Cercopithecine betaherpesvirus 5]
Dmel_0039595_AR_2_Allatostatin_Receptor_2_Source_FlyBase_0039595_HG_11	gi|926451053|gb|ALD15776.1|	33.33	4e-12	75.1	G-protein-coupled chemokine receptor, partial [Lumpy skin disease virus]
Dmel_0039595_AR_2_Allatostatin_Receptor_2_Source_FlyBase_0039595_HG_11	gi|1128612739|gb|APT40259.1|	25.54	1e-11	75.9	Rh220 [Macacine betaherpesvirus 3]
Dmel_0039595_AR_2_Allatostatin_Receptor_2_Source_FlyBase_0039595_HG_11	gi|1132371681|ref|YP_009337611.1|	25.46	3e-11	75.1	Cy220 [Cynomolgus cytomegalovirus]
Dmel_0039595_AR_2_Allatostatin_Receptor_2_Source_FlyBase_0039595_HG_11	gi|906849136|pdb|4ZWJ|A	22.33	3e-11	75.5	Chain A, Crystal Structure Of Rhodopsin Bound To Arrestin By Femtosecond X-ray Laser
Dmel_0039595_AR_2_Allatostatin_Receptor_2_Source_FlyBase_0039595_HG_11	gi|1128612563|gb|APT40084.1|	25.84	3e-11	74.7	Rh220 [Macacine betaherpesvirus 3]
Dmel_0039595_AR_2_Allatostatin_Receptor_2_Source_FlyBase_0039595_HG_11	gi|1128612913|gb|APT40432.1|	25.23	4e-11	74.7	Rh220 [Macacine betaherpesvirus 3]
Dmel_0039595_AR_2_Allatostatin_Receptor_2_Source_FlyBase_0039595_HG_11	gi|1115234290|pdb|5T1A|A	28.31	7e-11	73.9	Chain A, Structure Of Cc Chemokine Receptor 2 With Orthosteric And Allosteric Antagonists
Dmel_0039595_AR_2_Allatostatin_Receptor_2_Source_FlyBase_0039595_HG_11	gi|1115234290|pdb|5T1A|A	29.03	0.006	49.3	Chain A, Structure Of Cc Chemokine Receptor 2 With Orthosteric And Allosteric Antagonists
Dmel_0004841_Takr86C_Tachykinin_like_receptor_at_86C_Source_FlyBase_0004841_HG_11	gi|940376760|pdb|5DHG|A	27.91	1e-26	122	Chain A, The Crystal Structure Of Nociceptin/orphanin Fq Peptide Receptor (nop) In Complex With C-35 (psi Community Target)
Dmel_0004841_Takr86C_Tachykinin_like_receptor_at_86C_Source_FlyBase_0004841_HG_11	gi|385252102|pdb|4EA3|A	27.91	2e-26	122	Chain A, Structure Of The NOFQ OPIOID RECEPTOR IN COMPLEX WITH A PEPTIDE Mimetic
Dmel_0004841_Takr86C_Tachykinin_like_receptor_at_86C_Source_FlyBase_0004841_HG_11	gi|1048348467|pdb|5JQH|A	25.42	2e-21	107	Chain A, Structure Of Beta2 Adrenoceptor Bound To Carazolol And Inactive-state Stabilizing Nanobody, Nb60
Dmel_0004841_Takr86C_Tachykinin_like_receptor_at_86C_Source_FlyBase_0004841_HG_11	gi|568786785|pdb|4N6H|A	26.32	6e-21	105	Chain A, 1.8 A Structure Of The Human Delta Opioid 7tm Receptor (psi Community Target)
Dmel_0004841_Takr86C_Tachykinin_like_receptor_at_86C_Source_FlyBase_0004841_HG_11	gi|545719881|pdb|4LDE|A	25.08	7e-21	106	Chain A, Structure Of Beta2 Adrenoceptor Bound To Bi167107 And An Engineered Nanobody
Dmel_0004841_Takr86C_Tachykinin_like_receptor_at_86C_Source_FlyBase_0004841_HG_11	gi|747155326|pdb|4RWA|A	26.32	8e-21	105	Chain A, Synchrotron Structure Of The Human Delta Opioid Receptor In Complex With A Bifunctional Peptide (psi Community Target)
Dmel_0004841_Takr86C_Tachykinin_like_receptor_at_86C_Source_FlyBase_0004841_HG_11	gi|906849136|pdb|4ZWJ|A	24.76	9e-21	107	Chain A, Crystal Structure Of Rhodopsin Bound To Arrestin By Femtosecond X-ray Laser
Dmel_0004841_Takr86C_Tachykinin_like_receptor_at_86C_Source_FlyBase_0004841_HG_11	gi|810515963|pdb|4YAY|A	25.41	1e-20	104	Chain A, Xfel Structure Of Human Angiotensin Receptor
Dmel_0004841_Takr86C_Tachykinin_like_receptor_at_86C_Source_FlyBase_0004841_HG_11	gi|747155334|pdb|4S0V|A	31.96	2e-20	105	Chain A, Crystal Structure Of The Human Ox2 Orexin Receptor Bound To The Insomnia Drug Suvorexant
Dmel_0004841_Takr86C_Tachykinin_like_receptor_at_86C_Source_FlyBase_0004841_HG_11	gi|747155334|pdb|4S0V|A	30.11	6e-07	63.2	Chain A, Crystal Structure Of The Human Ox2 Orexin Receptor Bound To The Insomnia Drug Suvorexant
Dmel_0004841_Takr86C_Tachykinin_like_receptor_at_86C_Source_FlyBase_0004841_HG_11	gi|939187030|pdb|4ZUD|A	25.74	2e-20	103	Chain A, Crystal Structure Of Human Angiotensin Receptor In Complex With Inverse Agonist Olmesartan At 2.8a Resolution.
Dmel_0004841_Takr86C_Tachykinin_like_receptor_at_86C_Source_FlyBase_0004841_HG_11	gi|1004171529|pdb|4ZJ8|A	32.46	7e-20	103	Chain A, Structures Of The Human Ox1 Orexin Receptor Bound To Selective And Dual Antagonists
Dmel_0004841_Takr86C_Tachykinin_like_receptor_at_86C_Source_FlyBase_0004841_HG_11	gi|1004171529|pdb|4ZJ8|A	27.96	1e-04	55.5	Chain A, Structures Of The Human Ox1 Orexin Receptor Bound To Selective And Dual Antagonists
Dmel_0004841_Takr86C_Tachykinin_like_receptor_at_86C_Source_FlyBase_0004841_HG_11	gi|380765108|pdb|4DJH|A	28.80	3e-19	101	Chain A, Structure Of The Human Kappa Opioid Receptor In Complex With Jdtic
Dmel_0004841_Takr86C_Tachykinin_like_receptor_at_86C_Source_FlyBase_0004841_HG_11	gi|393194713|gb|AFN07323.1|	26.27	3e-18	95.9	rhodopsin, partial [Crossocheilus burmanicus]
Dmel_0004841_Takr86C_Tachykinin_like_receptor_at_86C_Source_FlyBase_0004841_HG_11	gi|380765131|pdb|4DKL|A	29.56	5e-17	94.4	Chain A, Crystal Structure Of The Mu-opioid Receptor Bound To A Morphinan Antagonist
Dmel_0004841_Takr86C_Tachykinin_like_receptor_at_86C_Source_FlyBase_0004841_HG_11	gi|946699553|ref|YP_009177032.1|	26.09	1e-16	91.7	G protein-coupled receptor protein [Turkeypox virus]
Dmel_0004841_Takr86C_Tachykinin_like_receptor_at_86C_Source_FlyBase_0004841_HG_11	gi|40555977|ref|NP_955062.1|	26.47	2e-16	91.3	CNPV039 G protein-coupled receptor-like protein [Canarypox virus]
Dmel_0004841_Takr86C_Tachykinin_like_receptor_at_86C_Source_FlyBase_0004841_HG_11	gi|377656593|pdb|4DAJ|A	32.34	2e-15	89.7	Chain A, Structure Of The M3 Muscarinic Acetylcholine Receptor
Dmel_0004841_Takr86C_Tachykinin_like_receptor_at_86C_Source_FlyBase_0004841_HG_11	gi|377656593|pdb|4DAJ|A	31.33	2.3	42.0	Chain A, Structure Of The M3 Muscarinic Acetylcholine Receptor
Dmel_0004841_Takr86C_Tachykinin_like_receptor_at_86C_Source_FlyBase_0004841_HG_11	gi|726969066|pdb|4U14|A	32.34	3e-15	89.0	Chain A, Structure Of The M3 Muscarinic Acetylcholine Receptor Bound To The Antagonist Tiotropium Crystallized With Disulfide-stabilized T4 Lysozyme (dst4l)
Dmel_0004841_Takr86C_Tachykinin_like_receptor_at_86C_Source_FlyBase_0004841_HG_11	gi|726969066|pdb|4U14|A	31.33	2.5	42.0	Chain A, Structure Of The M3 Muscarinic Acetylcholine Receptor Bound To The Antagonist Tiotropium Crystallized With Disulfide-stabilized T4 Lysozyme (dst4l)
Dmel_0004841_Takr86C_Tachykinin_like_receptor_at_86C_Source_FlyBase_0004841_HG_11	gi|726969067|pdb|4U15|A	32.34	3e-15	88.6	Chain A, M3-mt4l Receptor Bound To Tiotropium
Dmel_0004841_Takr86C_Tachykinin_like_receptor_at_86C_Source_FlyBase_0004841_HG_11	gi|726969067|pdb|4U15|A	31.33	3.6	41.2	Chain A, M3-mt4l Receptor Bound To Tiotropium
Dmel_0004841_Takr86C_Tachykinin_like_receptor_at_86C_Source_FlyBase_0004841_HG_11	gi|799532120|pdb|4XNV|A	22.90	7e-15	87.4	Chain A, The Human P2y1 Receptor In Complex With Bptu
Dmel_0004841_Takr86C_Tachykinin_like_receptor_at_86C_Source_FlyBase_0004841_HG_11	gi|387766395|pdb|4EJ4|A	28.06	9e-15	87.4	Chain A, Structure Of The Delta Opioid Receptor Bound To Naltrindole
Dmel_0004841_Takr86C_Tachykinin_like_receptor_at_86C_Source_FlyBase_0004841_HG_11	gi|699049987|gb|AIU39449.1|	24.13	2e-14	85.9	membrane protein E1 [Equid gammaherpesvirus 2]
Dmel_0004841_Takr86C_Tachykinin_like_receptor_at_86C_Source_FlyBase_0004841_HG_11	gi|659488169|ref|YP_009046031.1|	24.13	3e-14	84.7	G-protein-coupled receptor family protein [Penguinpox virus]
Dmel_0004841_Takr86C_Tachykinin_like_receptor_at_86C_Source_FlyBase_0004841_HG_11	gi|1135106695|ref|YP_009342097.1|	26.25	4e-14	84.0	7 transmembrane receptor [Lymphocystis disease virus Sa]
Dmel_0004841_Takr86C_Tachykinin_like_receptor_at_86C_Source_FlyBase_0004841_HG_11	gi|124738393|gb|ABN14179.1|	24.03	8e-14	83.6	E1 [Equid gammaherpesvirus 2]
Dmel_0004841_Takr86C_Tachykinin_like_receptor_at_86C_Source_FlyBase_0004841_HG_11	gi|1004171631|pdb|5CXV|A	33.33	1e-13	84.3	Chain A, Structure Of The Human M1 Muscarinic Acetylcholine Receptor Bound To Antagonist Tiotropium
Dmel_0004841_Takr86C_Tachykinin_like_receptor_at_86C_Source_FlyBase_0004841_HG_11	gi|1004171631|pdb|5CXV|A	27.93	1.5	42.7	Chain A, Structure Of The Human M1 Muscarinic Acetylcholine Receptor Bound To Antagonist Tiotropium
Dmel_0004841_Takr86C_Tachykinin_like_receptor_at_86C_Source_FlyBase_0004841_HG_11	gi|1006588585|pdb|5DSG|A	29.95	5e-13	81.6	Chain A, Structure Of The M4 Muscarinic Acetylcholine Receptor (m4-mt4l) Bound To Tiotropium
Dmel_0004841_Takr86C_Tachykinin_like_receptor_at_86C_Source_FlyBase_0004841_HG_11	gi|124738399|gb|ABN14182.1|	25.35	1e-12	80.5	E1 variant b [Equid gammaherpesvirus 2]
Dmel_0004841_Takr86C_Tachykinin_like_receptor_at_86C_Source_FlyBase_0004841_HG_11	gi|124738395|gb|ABN14180.1|	25.35	1e-12	80.5	E1 variant a [Equid gammaherpesvirus 2]
Dmel_0004841_Takr86C_Tachykinin_like_receptor_at_86C_Source_FlyBase_0004841_HG_11	gi|541881756|pdb|4MBS|A	23.16	1e-12	80.5	Chain A, Crystal Structure Of The Ccr5 Chemokine Receptor
Dmel_0004841_Takr86C_Tachykinin_like_receptor_at_86C_Source_FlyBase_0004841_HG_11	gi|190613726|pdb|3D4S|A	23.53	1e-12	80.9	Chain A, Cholesterol Bound Form Of Human Beta2 Adrenergic Receptor.
Dmel_0004841_Takr86C_Tachykinin_like_receptor_at_86C_Source_FlyBase_0004841_HG_11	gi|929526706|gb|ALF07853.1|	24.65	1e-12	79.7	G protein-coupled receptor [Swinepox virus]
Dmel_0004841_Takr86C_Tachykinin_like_receptor_at_86C_Source_FlyBase_0004841_HG_11	gi|319443693|pdb|3P0G|A	23.53	3e-12	79.7	Chain A, Structure Of A Nanobody-Stabilized Active State Of The Beta2 Adrenoceptor
Dmel_0004841_Takr86C_Tachykinin_like_receptor_at_86C_Source_FlyBase_0004841_HG_11	gi|319443693|pdb|3P0G|A	25.93	8.7	40.0	Chain A, Structure Of A Nanobody-Stabilized Active State Of The Beta2 Adrenoceptor
Dmel_0004841_Takr86C_Tachykinin_like_receptor_at_86C_Source_FlyBase_0004841_HG_11	gi|906848993|pdb|4XEE|A	23.03	5e-12	79.3	Chain A, Structure Of Active-like Neurotensin Receptor
Dmel_0004841_Takr86C_Tachykinin_like_receptor_at_86C_Source_FlyBase_0004841_HG_11	gi|9634697|ref|NP_038990.1|	22.97	5e-12	77.8	G protein-coupled receptor gene family protein [Fowlpox virus]
Dmel_0004841_Takr86C_Tachykinin_like_receptor_at_86C_Source_FlyBase_0004841_HG_11	gi|41023319|emb|CAE52573.1|	22.97	6e-12	77.4	putative G-protein-coupled receptor [Fowlpox virus isolate HP-438/Munich]
Dmel_0004841_Takr86C_Tachykinin_like_receptor_at_86C_Source_FlyBase_0004841_HG_11	gi|310689930|pdb|3OE0|A	26.73	8e-12	78.6	Chain A, Crystal Structure Of The Cxcr4 Chemokine Receptor In Complex With A Cyclic Peptide Antagonist Cvx15
Dmel_0004841_Takr86C_Tachykinin_like_receptor_at_86C_Source_FlyBase_0004841_HG_11	gi|310689928|pdb|3ODU|A	26.73	8e-12	78.6	Chain A, The 2.5 A Structure Of The Cxcr4 Chemokine Receptor In Complex With Small Molecule Antagonist It1t
Dmel_0004841_Takr86C_Tachykinin_like_receptor_at_86C_Source_FlyBase_0004841_HG_11	gi|310689932|pdb|3OE6|A	26.73	8e-12	78.6	Chain A, Crystal Structure Of The Cxcr4 Chemokine Receptor In Complex With A Small Molecule Antagonist It1t In I222 Spacegroup
Dmel_0004841_Takr86C_Tachykinin_like_receptor_at_86C_Source_FlyBase_0004841_HG_11	gi|159795485|pdb|2RH1|A	24.88	1e-11	78.2	Chain A, High Resolution Crystal Structure Of Human B2-Adrenergic G Protein- Coupled Receptor.
Dmel_0004841_Takr86C_Tachykinin_like_receptor_at_86C_Source_FlyBase_0004841_HG_11	gi|159795485|pdb|2RH1|A	25.93	9.1	40.0	Chain A, High Resolution Crystal Structure Of Human B2-Adrenergic G Protein- Coupled Receptor.
Dmel_0004841_Takr86C_Tachykinin_like_receptor_at_86C_Source_FlyBase_0004841_HG_11	gi|38229175|ref|NP_938268.1|	24.00	1e-11	76.6	7L [Yaba monkey tumor virus]
Dmel_0004841_Takr86C_Tachykinin_like_receptor_at_86C_Source_FlyBase_0004841_HG_11	gi|906848995|pdb|4XES|A	23.03	1e-11	77.8	Chain A, Structure Of Active-like Neurotensin Receptor
Dmel_0004841_Takr86C_Tachykinin_like_receptor_at_86C_Source_FlyBase_0004841_HG_11	gi|124738391|gb|ABN14178.1|	24.73	2e-11	76.6	E1 [Equid gammaherpesvirus 2]
Dmel_0004841_Takr86C_Tachykinin_like_receptor_at_86C_Source_FlyBase_0004841_HG_11	gi|124738401|gb|ABN14183.1|	23.86	2e-11	76.6	E1 variant b [Equid gammaherpesvirus 2]
Dmel_0004841_Takr86C_Tachykinin_like_receptor_at_86C_Source_FlyBase_0004841_HG_11	gi|756142618|pdb|4RWS|A	26.73	2e-11	77.4	Chain A, Crystal Structure Of Cxcr4 And Viral Chemokine Antagonist Vmip-ii Complex (psi Community Target)
Dmel_0004841_Takr86C_Tachykinin_like_receptor_at_86C_Source_FlyBase_0004841_HG_11	gi|124738361|gb|ABN14163.1|	25.87	2e-11	76.6	E1 [Equid gammaherpesvirus 2]
Dmel_0004841_Takr86C_Tachykinin_like_receptor_at_86C_Source_FlyBase_0004841_HG_11	gi|317455410|pdb|3PDS|A	25.00	4e-11	76.3	Chain A, Irreversible Agonist-Beta2 Adrenoceptor Complex
Dmel_0004841_Takr86C_Tachykinin_like_receptor_at_86C_Source_FlyBase_0004841_HG_11	gi|1026949919|ref|XP_016612966.1|	22.11	6e-11	75.9	hypothetical protein SPPG_00617 [Spizellomyces punctatus DAOM BR117]
Dmel_0004841_Takr86C_Tachykinin_like_receptor_at_86C_Source_FlyBase_0004841_HG_11	gi|18640232|ref|NP_570306.1|	24.86	6e-11	75.1	SPV146 G protein-coupled CC chemokine receptor-like protein [Swinepox virus]
Dmel_0004841_Takr86C_Tachykinin_like_receptor_at_86C_Source_FlyBase_0004841_HG_11	gi|586239|sp|Q08520.1|VK02_SWPVK	24.86	6e-11	74.7	RecName: Full=G-protein coupled receptor homolog K2
Dmel_0004841_Takr86C_Tachykinin_like_receptor_at_86C_Source_FlyBase_0004841_HG_11	gi|146746342|gb|ABQ43478.1|	26.16	1e-10	73.9	chemokine inhibitor [Tanapox virus]
Dmel_0004841_Takr86C_Tachykinin_like_receptor_at_86C_Source_FlyBase_0004841_HG_11	gi|124738373|gb|ABN14169.1|	26.33	1e-10	73.9	E1 [Equid gammaherpesvirus 2]
Dmel_0004841_Takr86C_Tachykinin_like_receptor_at_86C_Source_FlyBase_0004841_HG_11	gi|752901009|ref|YP_009118391.1|	22.62	2e-10	73.6	membrane protein E1 [Equid gammaherpesvirus 5]
Dmel_0004841_Takr86C_Tachykinin_like_receptor_at_86C_Source_FlyBase_0004841_HG_11	gi|146746499|gb|ABQ43634.1|	26.16	2e-10	72.8	chemokine inhibitor [Tanapox virus]
Dmel_0004841_Takr86C_Tachykinin_like_receptor_at_86C_Source_FlyBase_0004841_HG_11	gi|12085128|ref|NP_073530.1|	22.36	3e-10	72.4	145R protein [Yaba-like disease virus]
Dmel_0004841_Takr86C_Tachykinin_like_receptor_at_86C_Source_FlyBase_0004841_HG_11	gi|20026758|ref|NP_612800.1|	22.74	3e-10	72.8	envelope protein US28 [Panine betaherpesvirus 2]
Dmel_0004841_Takr86C_Tachykinin_like_receptor_at_86C_Source_FlyBase_0004841_HG_11	gi|51870012|ref|YP_073565.1|	25.85	3e-10	72.4	7 transmembrane receptor [Lymphocystis disease virus - isolate China]
Dmel_0004841_Takr86C_Tachykinin_like_receptor_at_86C_Source_FlyBase_0004841_HG_11	gi|374414662|pdb|3UON|A	26.42	5e-10	72.8	Chain A, Structure Of The Human M2 Muscarinic Acetylcholine Receptor Bound To An Antagonist
Dmel_0004841_Takr86C_Tachykinin_like_receptor_at_86C_Source_FlyBase_0004841_HG_11	gi|12084990|ref|NP_073392.1|	25.32	5e-10	71.6	7L protein [Yaba-like disease virus]
Dmel_0004841_Takr86C_Tachykinin_like_receptor_at_86C_Source_FlyBase_0004841_HG_11	gi|124738371|gb|ABN14168.1|	25.00	2e-09	70.5	E1 [Equid gammaherpesvirus 2]
Dmel_0004841_Takr86C_Tachykinin_like_receptor_at_86C_Source_FlyBase_0004841_HG_11	gi|310943018|pdb|3PBL|A	26.94	2e-09	70.9	Chain A, Structure Of The Human Dopamine D3 Receptor In Complex With Eticlopride
Dmel_0004841_Takr86C_Tachykinin_like_receptor_at_86C_Source_FlyBase_0004841_HG_11	gi|310943018|pdb|3PBL|A	30.00	0.012	49.3	Chain A, Structure Of The Human Dopamine D3 Receptor In Complex With Eticlopride
Dmel_0004841_Takr86C_Tachykinin_like_receptor_at_86C_Source_FlyBase_0004841_HG_11	gi|557883685|gb|AHA43187.1|	24.27	3e-09	70.1	G-protein-coupled chemokine receptor [Goatpox virus]
Dmel_0004841_Takr86C_Tachykinin_like_receptor_at_86C_Source_FlyBase_0004841_HG_11	gi|822901622|gb|AKI18408.1|	23.15	3e-09	69.7	envelope protein US28 [Human betaherpesvirus 5]
Dmel_0004841_Takr86C_Tachykinin_like_receptor_at_86C_Source_FlyBase_0004841_HG_11	gi|557883679|gb|AHA43184.1|	24.27	3e-09	69.7	G-protein-coupled chemokine receptor [Goatpox virus]
Dmel_0004841_Takr86C_Tachykinin_like_receptor_at_86C_Source_FlyBase_0004841_HG_11	gi|995977912|gb|AMJ54525.1|	22.82	3e-09	69.7	envelope protein US28 [Human betaherpesvirus 5]
Dmel_0004841_Takr86C_Tachykinin_like_receptor_at_86C_Source_FlyBase_0004841_HG_11	gi|1115234290|pdb|5T1A|A	25.64	3e-09	70.5	Chain A, Structure Of Cc Chemokine Receptor 2 With Orthosteric And Allosteric Antagonists
Dmel_0004841_Takr86C_Tachykinin_like_receptor_at_86C_Source_FlyBase_0004841_HG_11	gi|822889487|gb|AKI10898.1|	22.82	3e-09	69.7	envelope protein US28 [Human betaherpesvirus 5]
Dmel_0004841_Takr86C_Tachykinin_like_receptor_at_86C_Source_FlyBase_0004841_HG_11	gi|557370472|gb|AGZ95327.1|	24.27	4e-09	69.3	G-protein-coupled chemokine receptor [Goatpox virus FZ]
Dmel_0004841_Takr86C_Tachykinin_like_receptor_at_86C_Source_FlyBase_0004841_HG_11	gi|822913076|gb|AKI23423.1|	23.15	4e-09	69.3	envelope protein US28 [Human betaherpesvirus 5]
Dmel_0004841_Takr86C_Tachykinin_like_receptor_at_86C_Source_FlyBase_0004841_HG_11	gi|8671571|gb|AAF78286.1|AF073835_1	23.15	4e-09	69.3	G protein-coupled receptor [Human betaherpesvirus 5]
Dmel_0004841_Takr86C_Tachykinin_like_receptor_at_86C_Source_FlyBase_0004841_HG_11	gi|27805014|gb|AAO22974.1|	22.82	4e-09	69.3	US28 protein [Human betaherpesvirus 5]
Dmel_0004841_Takr86C_Tachykinin_like_receptor_at_86C_Source_FlyBase_0004841_HG_11	gi|383843887|gb|AFH53907.1|	24.35	5e-09	68.9	G-protein-coupled chemokine receptor [Sheeppox virus]
Dmel_0004841_Takr86C_Tachykinin_like_receptor_at_86C_Source_FlyBase_0004841_HG_11	gi|14269381|gb|AAK58042.1|AF378921_1	22.82	5e-09	68.9	glycoprotein coupled receptor [Human betaherpesvirus 5]
Dmel_0004841_Takr86C_Tachykinin_like_receptor_at_86C_Source_FlyBase_0004841_HG_11	gi|226437985|gb|ACO56294.1|	24.27	5e-09	68.9	G-protein-coupled chemokine receptor [Goatpox virus Bangladesh/86]
Dmel_0004841_Takr86C_Tachykinin_like_receptor_at_86C_Source_FlyBase_0004841_HG_11	gi|148912889|ref|YP_001293203.1|	24.27	5e-09	68.9	hypothetical protein GTPV_gp009 [Goatpox virus Pellor]
Dmel_0004841_Takr86C_Tachykinin_like_receptor_at_86C_Source_FlyBase_0004841_HG_11	gi|822888305|gb|AKI09723.1|	23.15	5e-09	68.9	envelope protein US28 [Human betaherpesvirus 5]
Dmel_0004841_Takr86C_Tachykinin_like_receptor_at_86C_Source_FlyBase_0004841_HG_11	gi|505495059|gb|AGL96753.1|	23.15	6e-09	68.6	envelope protein US28 [Human betaherpesvirus 5]
Dmel_0004841_Takr86C_Tachykinin_like_receptor_at_86C_Source_FlyBase_0004841_HG_11	gi|557883689|gb|AHA43189.1|	24.27	6e-09	68.9	G-protein-coupled chemokine receptor [Goatpox virus]
Dmel_0004841_Takr86C_Tachykinin_like_receptor_at_86C_Source_FlyBase_0004841_HG_11	gi|22595703|gb|AAN02735.1|	25.00	7e-09	68.6	CC chemokine receptor-like protein [Lumpy skin disease virus]
Dmel_0004841_Takr86C_Tachykinin_like_receptor_at_86C_Source_FlyBase_0004841_HG_11	gi|13940286|emb|CAC37934.1|	23.49	7e-09	68.2	chemokine receptor homologue [Human betaherpesvirus 5]
Dmel_0004841_Takr86C_Tachykinin_like_receptor_at_86C_Source_FlyBase_0004841_HG_11	gi|124738377|gb|ABN14171.1|	25.27	7e-09	68.6	E1 [Equid gammaherpesvirus 2]
Dmel_0004841_Takr86C_Tachykinin_like_receptor_at_86C_Source_FlyBase_0004841_HG_11	gi|52139337|ref|YP_081612.1|	22.48	8e-09	68.2	envelope protein US28 [Human betaherpesvirus 5]
Dmel_0004841_Takr86C_Tachykinin_like_receptor_at_86C_Source_FlyBase_0004841_HG_11	gi|604854723|gb|AHV84115.1|	22.82	8e-09	68.2	envelope protein US28 [Human betaherpesvirus 5]
Dmel_0004841_Takr86C_Tachykinin_like_receptor_at_86C_Source_FlyBase_0004841_HG_11	gi|995977407|gb|AMJ54023.1|	22.82	9e-09	68.2	envelope protein US28 [Human betaherpesvirus 5]
Dmel_0004841_Takr86C_Tachykinin_like_receptor_at_86C_Source_FlyBase_0004841_HG_11	gi|822905128|gb|AKI19582.1|	22.82	9e-09	68.2	envelope protein US28 [Human betaherpesvirus 5]
Dmel_0004841_Takr86C_Tachykinin_like_receptor_at_86C_Source_FlyBase_0004841_HG_11	gi|822896989|gb|AKI16407.1|	22.82	9e-09	68.2	envelope protein US28 [Human betaherpesvirus 5]
Dmel_0004841_Takr86C_Tachykinin_like_receptor_at_86C_Source_FlyBase_0004841_HG_11	gi|586834121|gb|AHJ83390.1|	22.82	9e-09	68.2	envelope protein US28 [Human betaherpesvirus 5]
Dmel_0004841_Takr86C_Tachykinin_like_receptor_at_86C_Source_FlyBase_0004841_HG_11	gi|14269363|gb|AAK58033.1|AF378912_1	22.82	9e-09	68.2	glycoprotein coupled receptor [Human betaherpesvirus 5]
Dmel_0004841_Takr86C_Tachykinin_like_receptor_at_86C_Source_FlyBase_0004841_HG_11	gi|242345771|gb|ACS92089.1|	22.82	9e-09	68.2	envelope protein US28 [Human betaherpesvirus 5]
Dmel_0004841_Takr86C_Tachykinin_like_receptor_at_86C_Source_FlyBase_0004841_HG_11	gi|226437989|gb|ACO56296.1|	24.27	9e-09	68.2	G-protein-coupled chemokine receptor [Goatpox virus Iraq/61 Gorgan]
Dmel_0004841_Takr86C_Tachykinin_like_receptor_at_86C_Source_FlyBase_0004841_HG_11	gi|270356248|gb|ACZ80405.1|	22.48	9e-09	68.2	envelope protein US28 [Human betaherpesvirus 5]
Dmel_0004841_Takr86C_Tachykinin_like_receptor_at_86C_Source_FlyBase_0004841_HG_11	gi|586835814|gb|AHJ85073.1|	22.82	1e-08	68.2	envelope protein US28 [Human betaherpesvirus 5]
Dmel_0004841_Takr86C_Tachykinin_like_receptor_at_86C_Source_FlyBase_0004841_HG_11	gi|822887629|gb|AKI09051.1|	23.49	1e-08	67.8	envelope protein US28 [Human betaherpesvirus 5]
Dmel_0004841_Takr86C_Tachykinin_like_receptor_at_86C_Source_FlyBase_0004841_HG_11	gi|306304|gb|AAA98741.1|	22.82	1e-08	67.8	sequence differences confirmed in independent clones; variant of X17403 (AD169 strain), bases 219200 to 220263; G protein-coupled receptor [Human betaherpesvirus 5]
Dmel_0004841_Takr86C_Tachykinin_like_receptor_at_86C_Source_FlyBase_0004841_HG_11	gi|27804982|gb|AAO22958.1|	22.82	1e-08	67.8	US28 protein [Human betaherpesvirus 5]
Dmel_0004841_Takr86C_Tachykinin_like_receptor_at_86C_Source_FlyBase_0004841_HG_11	gi|14269369|gb|AAK58036.1|AF378915_1	22.82	1e-08	67.8	glycoprotein coupled receptor [Human betaherpesvirus 5]
Dmel_0004841_Takr86C_Tachykinin_like_receptor_at_86C_Source_FlyBase_0004841_HG_11	gi|586835304|gb|AHJ84566.1|	22.82	1e-08	67.8	envelope protein US28 [Human betaherpesvirus 5]
Dmel_0004841_Takr86C_Tachykinin_like_receptor_at_86C_Source_FlyBase_0004841_HG_11	gi|14269383|gb|AAK58043.1|AF378922_1	22.82	1e-08	67.8	glycoprotein coupled receptor [Human betaherpesvirus 5]
Dmel_0004841_Takr86C_Tachykinin_like_receptor_at_86C_Source_FlyBase_0004841_HG_11	gi|404315164|gb|AFR55145.1|	22.82	1e-08	67.8	envelope protein US28 [Human betaherpesvirus 5]
Dmel_0004841_Takr86C_Tachykinin_like_receptor_at_86C_Source_FlyBase_0004841_HG_11	gi|822887967|gb|AKI09387.1|	22.48	1e-08	67.8	envelope protein US28 [Human betaherpesvirus 5]
Dmel_0004841_Takr86C_Tachykinin_like_receptor_at_86C_Source_FlyBase_0004841_HG_11	gi|8671569|gb|AAF78285.1|AF073834_1	22.82	1e-08	67.8	G protein-coupled receptor [Human betaherpesvirus 5]
Dmel_0004841_Takr86C_Tachykinin_like_receptor_at_86C_Source_FlyBase_0004841_HG_11	gi|822886449|gb|AKI07878.1|	22.82	1e-08	67.8	envelope protein US28 [Human betaherpesvirus 5]
Dmel_0004841_Takr86C_Tachykinin_like_receptor_at_86C_Source_FlyBase_0004841_HG_11	gi|256557151|gb|ACU83782.1|	22.82	1e-08	67.8	envelope protein US28 [Human betaherpesvirus 5]
Dmel_0004841_Takr86C_Tachykinin_like_receptor_at_86C_Source_FlyBase_0004841_HG_11	gi|14269367|gb|AAK58035.1|AF378914_1	22.82	1e-08	67.8	glycoprotein coupled receptor [Human betaherpesvirus 5]
Dmel_0004841_Takr86C_Tachykinin_like_receptor_at_86C_Source_FlyBase_0004841_HG_11	gi|13940308|emb|CAC37945.1|	22.82	1e-08	67.8	chemokine receptor homologue [Human betaherpesvirus 5]
Dmel_0004841_Takr86C_Tachykinin_like_receptor_at_86C_Source_FlyBase_0004841_HG_11	gi|8671567|gb|AAF78284.1|AF073833_1	22.82	1e-08	67.8	G protein-coupled receptor [Human betaherpesvirus 5]
Dmel_0004841_Takr86C_Tachykinin_like_receptor_at_86C_Source_FlyBase_0004841_HG_11	gi|13940304|emb|CAC37943.1|	22.48	1e-08	67.4	chemokine receptor homologue [Human betaherpesvirus 5]
Dmel_0004841_Takr86C_Tachykinin_like_receptor_at_86C_Source_FlyBase_0004841_HG_11	gi|822886281|gb|AKI07711.1|	22.82	1e-08	67.4	envelope protein US28 [Human betaherpesvirus 5]
Dmel_0004841_Takr86C_Tachykinin_like_receptor_at_86C_Source_FlyBase_0004841_HG_11	gi|27805010|gb|AAO22972.1|	22.48	1e-08	67.4	US28 protein [Human betaherpesvirus 5]
Dmel_0004841_Takr86C_Tachykinin_like_receptor_at_86C_Source_FlyBase_0004841_HG_11	gi|270355751|gb|ACZ79911.1|	22.82	1e-08	67.4	envelope protein US28 [Human betaherpesvirus 5]
Dmel_0004841_Takr86C_Tachykinin_like_receptor_at_86C_Source_FlyBase_0004841_HG_11	gi|460417601|pdb|4IB4|A	30.97	2e-08	67.8	Chain A, Crystal Structure Of The Chimeric Protein Of 5-ht2b-bril In Complex With Ergotamine
Dmel_0004841_Takr86C_Tachykinin_like_receptor_at_86C_Source_FlyBase_0004841_HG_11	gi|822889150|gb|AKI10563.1|	22.82	2e-08	67.4	envelope protein US28 [Human betaherpesvirus 5]
Dmel_0004841_Takr86C_Tachykinin_like_receptor_at_86C_Source_FlyBase_0004841_HG_11	gi|822893516|gb|AKI14399.1|	22.80	2e-08	67.4	envelope protein US28 [Human betaherpesvirus 5]
Dmel_0004841_Takr86C_Tachykinin_like_receptor_at_86C_Source_FlyBase_0004841_HG_11	gi|586836999|gb|AHJ86251.1|	22.82	2e-08	67.4	envelope protein US28 [Human betaherpesvirus 5]
Dmel_0004841_Takr86C_Tachykinin_like_receptor_at_86C_Source_FlyBase_0004841_HG_11	gi|226438041|gb|ACO56322.1|	24.76	2e-08	67.4	G-protein-coupled chemokine receptor [Sheeppox virus Turkey/98 Darica]
Dmel_0004841_Takr86C_Tachykinin_like_receptor_at_86C_Source_FlyBase_0004841_HG_11	gi|764091302|pdb|4XT1|A	22.15	2e-08	67.4	Chain A, Structure Of A Nanobody-bound Viral Gpcr Bound To Human Chemokine Cx3cl1
Dmel_0004841_Takr86C_Tachykinin_like_receptor_at_86C_Source_FlyBase_0004841_HG_11	gi|640938863|gb|AIA57662.1|	23.97	2e-08	67.4	G-protein-coupled chemokine receptor [Goatpox virus]
Dmel_0004841_Takr86C_Tachykinin_like_receptor_at_86C_Source_FlyBase_0004841_HG_11	gi|124738379|gb|ABN14172.1|	24.91	2e-08	67.4	E1 [Equid gammaherpesvirus 2]
Dmel_0004841_Takr86C_Tachykinin_like_receptor_at_86C_Source_FlyBase_0004841_HG_11	gi|226437993|gb|ACO56298.1|	24.61	2e-08	67.4	G-protein-coupled chemokine receptor [Goatpox virus Oman/84]
Dmel_0004841_Takr86C_Tachykinin_like_receptor_at_86C_Source_FlyBase_0004841_HG_11	gi|226437997|gb|ACO56300.1|	24.35	2e-08	67.4	G-protein-coupled chemokine receptor [Goatpox virus Sudan]
Dmel_0004841_Takr86C_Tachykinin_like_receptor_at_86C_Source_FlyBase_0004841_HG_11	gi|14269371|gb|AAK58037.1|AF378916_1	22.48	2e-08	67.0	glycoprotein coupled receptor [Human betaherpesvirus 5]
Dmel_0004841_Takr86C_Tachykinin_like_receptor_at_86C_Source_FlyBase_0004841_HG_11	gi|124738369|gb|ABN14167.1|	24.91	2e-08	67.4	E1 [Equid gammaherpesvirus 2]
Dmel_0004841_Takr86C_Tachykinin_like_receptor_at_86C_Source_FlyBase_0004841_HG_11	gi|27804992|gb|AAO22963.1|	22.48	2e-08	67.0	US28 protein [Human betaherpesvirus 5]
Dmel_0004841_Takr86C_Tachykinin_like_receptor_at_86C_Source_FlyBase_0004841_HG_11	gi|995976905|gb|AMJ53524.1|	22.48	2e-08	67.0	envelope protein US28 [Human betaherpesvirus 5]
Dmel_0004841_Takr86C_Tachykinin_like_receptor_at_86C_Source_FlyBase_0004841_HG_11	gi|124738375|gb|ABN14170.1|	24.82	2e-08	67.4	E1 [Equid gammaherpesvirus 2]
Dmel_0004841_Takr86C_Tachykinin_like_receptor_at_86C_Source_FlyBase_0004841_HG_11	gi|13940296|emb|CAC37939.1|	22.48	2e-08	67.0	chemokine receptor homologue [Human betaherpesvirus 5]
Dmel_0004841_Takr86C_Tachykinin_like_receptor_at_86C_Source_FlyBase_0004841_HG_11	gi|1139421941|pdb|5TVN|A	31.34	2e-08	67.4	Chain A, Crystal Structure Of The Lsd-bound 5-ht2b Receptor
Dmel_0004841_Takr86C_Tachykinin_like_receptor_at_86C_Source_FlyBase_0004841_HG_11	gi|14269373|gb|AAK58038.1|AF378917_1	22.15	2e-08	67.0	glycoprotein coupled receptor [Human betaherpesvirus 5]
Dmel_0004841_Takr86C_Tachykinin_like_receptor_at_86C_Source_FlyBase_0004841_HG_11	gi|13940306|emb|CAC37944.1|	22.48	2e-08	67.0	chemokine receptor homologue [Human betaherpesvirus 5]
Dmel_0004841_Takr86C_Tachykinin_like_receptor_at_86C_Source_FlyBase_0004841_HG_11	gi|124738389|gb|ABN14177.1|	22.89	2e-08	67.0	E1 variant a [Equid gammaherpesvirus 2]
Dmel_0004841_Takr86C_Tachykinin_like_receptor_at_86C_Source_FlyBase_0004841_HG_11	gi|557883691|gb|AHA43190.1|	24.27	2e-08	67.0	G-protein-coupled chemokine receptor [Goatpox virus]
Dmel_0004841_Takr86C_Tachykinin_like_receptor_at_86C_Source_FlyBase_0004841_HG_11	gi|557883675|gb|AHA43182.1|	25.00	2e-08	67.0	G-protein-coupled chemokine receptor [Sheeppox virus]
Dmel_0036789_AlCR2_allatostatin_C_receptor_2_Source_FlyBase_0036789_HG_11	gi|940376760|pdb|5DHG|A	38.23	3e-51	193	Chain A, The Crystal Structure Of Nociceptin/orphanin Fq Peptide Receptor (nop) In Complex With C-35 (psi Community Target)
Dmel_0036789_AlCR2_allatostatin_C_receptor_2_Source_FlyBase_0036789_HG_11	gi|385252102|pdb|4EA3|A	38.23	4e-51	193	Chain A, Structure Of The NOFQ OPIOID RECEPTOR IN COMPLEX WITH A PEPTIDE Mimetic
Dmel_0036789_AlCR2_allatostatin_C_receptor_2_Source_FlyBase_0036789_HG_11	gi|568786785|pdb|4N6H|A	35.71	1e-46	180	Chain A, 1.8 A Structure Of The Human Delta Opioid 7tm Receptor (psi Community Target)
Dmel_0036789_AlCR2_allatostatin_C_receptor_2_Source_FlyBase_0036789_HG_11	gi|747155326|pdb|4RWA|A	37.81	2e-46	179	Chain A, Synchrotron Structure Of The Human Delta Opioid Receptor In Complex With A Bifunctional Peptide (psi Community Target)
Dmel_0036789_AlCR2_allatostatin_C_receptor_2_Source_FlyBase_0036789_HG_11	gi|939187030|pdb|4ZUD|A	31.39	2e-40	162	Chain A, Crystal Structure Of Human Angiotensin Receptor In Complex With Inverse Agonist Olmesartan At 2.8a Resolution.
Dmel_0036789_AlCR2_allatostatin_C_receptor_2_Source_FlyBase_0036789_HG_11	gi|810515963|pdb|4YAY|A	31.39	2e-40	162	Chain A, Xfel Structure Of Human Angiotensin Receptor
Dmel_0036789_AlCR2_allatostatin_C_receptor_2_Source_FlyBase_0036789_HG_11	gi|380765131|pdb|4DKL|A	39.38	1e-33	143	Chain A, Crystal Structure Of The Mu-opioid Receptor Bound To A Morphinan Antagonist
Dmel_0036789_AlCR2_allatostatin_C_receptor_2_Source_FlyBase_0036789_HG_11	gi|380765131|pdb|4DKL|A	36.47	1e-04	55.5	Chain A, Crystal Structure Of The Mu-opioid Receptor Bound To A Morphinan Antagonist
Dmel_0036789_AlCR2_allatostatin_C_receptor_2_Source_FlyBase_0036789_HG_11	gi|380765108|pdb|4DJH|A	35.53	3e-32	139	Chain A, Structure Of The Human Kappa Opioid Receptor In Complex With Jdtic
Dmel_0036789_AlCR2_allatostatin_C_receptor_2_Source_FlyBase_0036789_HG_11	gi|380765108|pdb|4DJH|A	38.46	5e-06	60.1	Chain A, Structure Of The Human Kappa Opioid Receptor In Complex With Jdtic
Dmel_0036789_AlCR2_allatostatin_C_receptor_2_Source_FlyBase_0036789_HG_11	gi|387766395|pdb|4EJ4|A	34.62	3e-30	133	Chain A, Structure Of The Delta Opioid Receptor Bound To Naltrindole
Dmel_0036789_AlCR2_allatostatin_C_receptor_2_Source_FlyBase_0036789_HG_11	gi|387766395|pdb|4EJ4|A	41.18	2e-05	58.5	Chain A, Structure Of The Delta Opioid Receptor Bound To Naltrindole
Dmel_0036789_AlCR2_allatostatin_C_receptor_2_Source_FlyBase_0036789_HG_11	gi|124738395|gb|ABN14180.1|	26.64	8e-26	119	E1 variant a [Equid gammaherpesvirus 2]
Dmel_0036789_AlCR2_allatostatin_C_receptor_2_Source_FlyBase_0036789_HG_11	gi|124738399|gb|ABN14182.1|	26.64	9e-26	119	E1 variant b [Equid gammaherpesvirus 2]
Dmel_0036789_AlCR2_allatostatin_C_receptor_2_Source_FlyBase_0036789_HG_11	gi|124738389|gb|ABN14177.1|	28.15	6e-25	117	E1 variant a [Equid gammaherpesvirus 2]
Dmel_0036789_AlCR2_allatostatin_C_receptor_2_Source_FlyBase_0036789_HG_11	gi|124738361|gb|ABN14163.1|	28.31	1e-24	116	E1 [Equid gammaherpesvirus 2]
Dmel_0036789_AlCR2_allatostatin_C_receptor_2_Source_FlyBase_0036789_HG_11	gi|124738385|gb|ABN14175.1|	27.78	1e-24	115	E1 variant a [Equid gammaherpesvirus 2]
Dmel_0036789_AlCR2_allatostatin_C_receptor_2_Source_FlyBase_0036789_HG_11	gi|929526706|gb|ALF07853.1|	27.45	2e-24	115	G protein-coupled receptor [Swinepox virus]
Dmel_0036789_AlCR2_allatostatin_C_receptor_2_Source_FlyBase_0036789_HG_11	gi|226438015|gb|ACO56309.1|	29.30	4e-24	114	G-protein-coupled chemokine receptor [Lumpy skin disease virus RSA/06 Cow t6]
Dmel_0036789_AlCR2_allatostatin_C_receptor_2_Source_FlyBase_0036789_HG_11	gi|124738391|gb|ABN14178.1|	26.30	7e-24	114	E1 [Equid gammaherpesvirus 2]
Dmel_0036789_AlCR2_allatostatin_C_receptor_2_Source_FlyBase_0036789_HG_11	gi|226438017|gb|ACO56310.1|	29.74	8e-24	113	G-protein-coupled chemokine receptor [Lumpy skin disease virus RSA/06 Springbok]
Dmel_0036789_AlCR2_allatostatin_C_receptor_2_Source_FlyBase_0036789_HG_11	gi|124738393|gb|ABN14179.1|	26.20	1e-23	113	E1 [Equid gammaherpesvirus 2]
Dmel_0036789_AlCR2_allatostatin_C_receptor_2_Source_FlyBase_0036789_HG_11	gi|2495049|sp|Q86917.1|VQ3L_SHEVK	29.74	1e-23	113	RecName: Full=G-protein coupled receptor homolog Q2/3L
Dmel_0036789_AlCR2_allatostatin_C_receptor_2_Source_FlyBase_0036789_HG_11	gi|821091718|gb|AKH03905.1|	29.81	1e-23	113	G-protein-coupled chemokine receptor [Lumpy skin disease virus]
Dmel_0036789_AlCR2_allatostatin_C_receptor_2_Source_FlyBase_0036789_HG_11	gi|226438005|gb|ACO56304.1|	29.74	1e-23	113	G-protein-coupled chemokine receptor [Lumpy skin disease virus Niger Ibetecene]
Dmel_0036789_AlCR2_allatostatin_C_receptor_2_Source_FlyBase_0036789_HG_11	gi|22595544|gb|AAN02577.1|	29.74	1e-23	113	CC chemokine receptor-like protein [Lumpy skin disease virus NW-LW]
Dmel_0036789_AlCR2_allatostatin_C_receptor_2_Source_FlyBase_0036789_HG_11	gi|15150450|ref|NP_150445.1|	29.74	1e-23	113	LSDV011 CC chemokine receptor-like protein S78201 [Lumpy skin disease virus NI-2490]
Dmel_0036789_AlCR2_allatostatin_C_receptor_2_Source_FlyBase_0036789_HG_11	gi|927348229|gb|ALE15270.1|	29.74	2e-23	112	G-protein-coupled chemokine receptor, partial [Lumpy skin disease virus]
Dmel_0036789_AlCR2_allatostatin_C_receptor_2_Source_FlyBase_0036789_HG_11	gi|927348181|gb|ALE15246.1|	29.74	2e-23	112	G-protein-coupled chemokine receptor, partial [Lumpy skin disease virus]
Dmel_0036789_AlCR2_allatostatin_C_receptor_2_Source_FlyBase_0036789_HG_11	gi|821091686|gb|AKH03889.1|	29.41	2e-23	112	G-protein-coupled chemokine receptor [Lumpy skin disease virus]
Dmel_0036789_AlCR2_allatostatin_C_receptor_2_Source_FlyBase_0036789_HG_11	gi|927348199|gb|ALE15255.1|	29.74	2e-23	112	G-protein-coupled chemokine receptor, partial [Lumpy skin disease virus]
Dmel_0036789_AlCR2_allatostatin_C_receptor_2_Source_FlyBase_0036789_HG_11	gi|22595703|gb|AAN02735.1|	29.74	2e-23	112	CC chemokine receptor-like protein [Lumpy skin disease virus]
Dmel_0036789_AlCR2_allatostatin_C_receptor_2_Source_FlyBase_0036789_HG_11	gi|927348197|gb|ALE15254.1|	29.74	2e-23	112	G-protein-coupled chemokine receptor, partial [Lumpy skin disease virus]
Dmel_0036789_AlCR2_allatostatin_C_receptor_2_Source_FlyBase_0036789_HG_11	gi|927348217|gb|ALE15264.1|	29.84	5e-23	111	G-protein-coupled chemokine receptor, partial [Lumpy skin disease virus]
Dmel_0036789_AlCR2_allatostatin_C_receptor_2_Source_FlyBase_0036789_HG_11	gi|927348237|gb|ALE15274.1|	30.13	5e-23	110	G-protein-coupled chemokine receptor, partial [Lumpy skin disease virus]
Dmel_0036789_AlCR2_allatostatin_C_receptor_2_Source_FlyBase_0036789_HG_11	gi|927348185|gb|ALE15248.1|	30.03	5e-23	110	G-protein-coupled chemokine receptor, partial [Lumpy skin disease virus]
Dmel_0036789_AlCR2_allatostatin_C_receptor_2_Source_FlyBase_0036789_HG_11	gi|927348189|gb|ALE15250.1|	30.13	5e-23	110	G-protein-coupled chemokine receptor, partial [Lumpy skin disease virus]
Dmel_0036789_AlCR2_allatostatin_C_receptor_2_Source_FlyBase_0036789_HG_11	gi|18640232|ref|NP_570306.1|	26.16	5e-23	111	SPV146 G protein-coupled CC chemokine receptor-like protein [Swinepox virus]
Dmel_0036789_AlCR2_allatostatin_C_receptor_2_Source_FlyBase_0036789_HG_11	gi|821091724|gb|AKH03908.1|	29.30	5e-23	111	G-protein-coupled chemokine receptor [Lumpy skin disease virus]
Dmel_0036789_AlCR2_allatostatin_C_receptor_2_Source_FlyBase_0036789_HG_11	gi|927348227|gb|ALE15269.1|	29.84	6e-23	110	G-protein-coupled chemokine receptor, partial [Lumpy skin disease virus]
Dmel_0036789_AlCR2_allatostatin_C_receptor_2_Source_FlyBase_0036789_HG_11	gi|927348191|gb|ALE15251.1|	30.03	6e-23	110	G-protein-coupled chemokine receptor, partial [Lumpy skin disease virus]
Dmel_0036789_AlCR2_allatostatin_C_receptor_2_Source_FlyBase_0036789_HG_11	gi|586239|sp|Q08520.1|VK02_SWPVK	26.16	6e-23	111	RecName: Full=G-protein coupled receptor homolog K2
Dmel_0036789_AlCR2_allatostatin_C_receptor_2_Source_FlyBase_0036789_HG_11	gi|699049987|gb|AIU39449.1|	25.56	6e-23	111	membrane protein E1 [Equid gammaherpesvirus 2]
Dmel_0036789_AlCR2_allatostatin_C_receptor_2_Source_FlyBase_0036789_HG_11	gi|927348209|gb|ALE15260.1|	30.13	6e-23	110	G-protein-coupled chemokine receptor, partial [Lumpy skin disease virus]
Dmel_0036789_AlCR2_allatostatin_C_receptor_2_Source_FlyBase_0036789_HG_11	gi|927348173|gb|ALE15242.1|	30.13	6e-23	110	G-protein-coupled chemokine receptor, partial [Lumpy skin disease virus]
Dmel_0036789_AlCR2_allatostatin_C_receptor_2_Source_FlyBase_0036789_HG_11	gi|927348179|gb|ALE15245.1|	30.13	6e-23	110	G-protein-coupled chemokine receptor, partial [Lumpy skin disease virus]
Dmel_0036789_AlCR2_allatostatin_C_receptor_2_Source_FlyBase_0036789_HG_11	gi|927348207|gb|ALE15259.1|	30.13	7e-23	110	G-protein-coupled chemokine receptor, partial [Lumpy skin disease virus]
Dmel_0036789_AlCR2_allatostatin_C_receptor_2_Source_FlyBase_0036789_HG_11	gi|927348235|gb|ALE15273.1|	30.13	7e-23	110	G-protein-coupled chemokine receptor, partial [Lumpy skin disease virus]
Dmel_0036789_AlCR2_allatostatin_C_receptor_2_Source_FlyBase_0036789_HG_11	gi|752901009|ref|YP_009118391.1|	24.92	7e-23	110	membrane protein E1 [Equid gammaherpesvirus 5]
Dmel_0036789_AlCR2_allatostatin_C_receptor_2_Source_FlyBase_0036789_HG_11	gi|927348171|gb|ALE15241.1|	30.13	7e-23	110	G-protein-coupled chemokine receptor, partial [Lumpy skin disease virus]
Dmel_0036789_AlCR2_allatostatin_C_receptor_2_Source_FlyBase_0036789_HG_11	gi|927348233|gb|ALE15272.1|	30.13	7e-23	110	G-protein-coupled chemokine receptor, partial [Lumpy skin disease virus]
Dmel_0036789_AlCR2_allatostatin_C_receptor_2_Source_FlyBase_0036789_HG_11	gi|226438023|gb|ACO56313.1|	29.41	8e-23	110	G-protein-coupled chemokine receptor [Lumpy skin disease virus RSA/00 OP126402]
Dmel_0036789_AlCR2_allatostatin_C_receptor_2_Source_FlyBase_0036789_HG_11	gi|927348175|gb|ALE15243.1|	30.13	8e-23	110	G-protein-coupled chemokine receptor, partial [Lumpy skin disease virus]
Dmel_0036789_AlCR2_allatostatin_C_receptor_2_Source_FlyBase_0036789_HG_11	gi|873463510|gb|AKP49081.1|	30.13	9e-23	110	G-protein-coupled chemokine receptor, partial [Lumpy skin disease virus]
Dmel_0036789_AlCR2_allatostatin_C_receptor_2_Source_FlyBase_0036789_HG_11	gi|226437989|gb|ACO56296.1|	29.55	1e-22	110	G-protein-coupled chemokine receptor [Goatpox virus Iraq/61 Gorgan]
Dmel_0036789_AlCR2_allatostatin_C_receptor_2_Source_FlyBase_0036789_HG_11	gi|38229175|ref|NP_938268.1|	27.13	1e-22	109	7L [Yaba monkey tumor virus]
Dmel_0036789_AlCR2_allatostatin_C_receptor_2_Source_FlyBase_0036789_HG_11	gi|226437981|gb|ACO56292.1|	29.11	1e-22	110	G-protein-coupled chemokine receptor [Goatpox virus Burkina Benogo 3A]
Dmel_0036789_AlCR2_allatostatin_C_receptor_2_Source_FlyBase_0036789_HG_11	gi|226438039|gb|ACO56321.1|	28.80	1e-22	110	G-protein-coupled chemokine receptor [Sheeppox virus Turkey/98 Corum]
Dmel_0036789_AlCR2_allatostatin_C_receptor_2_Source_FlyBase_0036789_HG_11	gi|226437999|gb|ACO56301.1|	28.66	2e-22	109	G-protein-coupled chemokine receptor [Goatpox virus Yemen/83]
Dmel_0036789_AlCR2_allatostatin_C_receptor_2_Source_FlyBase_0036789_HG_11	gi|226437985|gb|ACO56294.1|	29.55	2e-22	109	G-protein-coupled chemokine receptor [Goatpox virus Bangladesh/86]
Dmel_0036789_AlCR2_allatostatin_C_receptor_2_Source_FlyBase_0036789_HG_11	gi|757867792|gb|AJO26970.1|	29.41	2e-22	109	G-protein-coupled chemokine receptor [Lumpy skin disease virus]
Dmel_0036789_AlCR2_allatostatin_C_receptor_2_Source_FlyBase_0036789_HG_11	gi|557883673|gb|AHA43181.1|	29.22	2e-22	109	G-protein-coupled chemokine receptor [Sheeppox virus]
Dmel_0036789_AlCR2_allatostatin_C_receptor_2_Source_FlyBase_0036789_HG_11	gi|640938863|gb|AIA57662.1|	29.11	2e-22	109	G-protein-coupled chemokine receptor [Goatpox virus]
Dmel_0036789_AlCR2_allatostatin_C_receptor_2_Source_FlyBase_0036789_HG_11	gi|541881756|pdb|4MBS|A	25.94	3e-22	109	Chain A, Crystal Structure Of The Ccr5 Chemokine Receptor
Dmel_0036789_AlCR2_allatostatin_C_receptor_2_Source_FlyBase_0036789_HG_11	gi|21492466|ref|NP_659585.1|	29.22	3e-22	109	G protein-coupled chemokine receptor [Sheeppox virus]
Dmel_0036789_AlCR2_allatostatin_C_receptor_2_Source_FlyBase_0036789_HG_11	gi|557883689|gb|AHA43189.1|	29.55	3e-22	109	G-protein-coupled chemokine receptor [Goatpox virus]
Dmel_0036789_AlCR2_allatostatin_C_receptor_2_Source_FlyBase_0036789_HG_11	gi|226438057|gb|ACO56330.1|	29.22	3e-22	108	G-protein-coupled chemokine receptor [Sheeppox virus HSL]
Dmel_0036789_AlCR2_allatostatin_C_receptor_2_Source_FlyBase_0036789_HG_11	gi|927348211|gb|ALE15261.1|	30.00	3e-22	108	G-protein-coupled chemokine receptor, partial [Lumpy skin disease virus]
Dmel_0036789_AlCR2_allatostatin_C_receptor_2_Source_FlyBase_0036789_HG_11	gi|927348183|gb|ALE15247.1|	30.00	3e-22	108	G-protein-coupled chemokine receptor, partial [Lumpy skin disease virus]
Dmel_0036789_AlCR2_allatostatin_C_receptor_2_Source_FlyBase_0036789_HG_11	gi|148912889|ref|YP_001293203.1|	29.55	3e-22	108	hypothetical protein GTPV_gp009 [Goatpox virus Pellor]
Dmel_0036789_AlCR2_allatostatin_C_receptor_2_Source_FlyBase_0036789_HG_11	gi|226438049|gb|ACO56326.1|	29.22	3e-22	108	G-protein-coupled chemokine receptor [Sheeppox virus Nigeria/77]
Dmel_0036789_AlCR2_allatostatin_C_receptor_2_Source_FlyBase_0036789_HG_11	gi|226438003|gb|ACO56303.1|	29.22	3e-22	108	G-protein-coupled chemokine receptor [Goatpox virus vaccine Nigeria/99]
Dmel_0036789_AlCR2_allatostatin_C_receptor_2_Source_FlyBase_0036789_HG_11	gi|927348167|gb|ALE15239.1|	29.61	4e-22	108	G-protein-coupled chemokine receptor, partial [Sheeppox virus]
Dmel_0036789_AlCR2_allatostatin_C_receptor_2_Source_FlyBase_0036789_HG_11	gi|557883679|gb|AHA43184.1|	29.55	4e-22	108	G-protein-coupled chemokine receptor [Goatpox virus]
Dmel_0036789_AlCR2_allatostatin_C_receptor_2_Source_FlyBase_0036789_HG_11	gi|226438031|gb|ACO56317.1|	28.67	4e-22	108	G-protein-coupled chemokine receptor [Sheeppox virus Morocco vaccine strain]
Dmel_0036789_AlCR2_allatostatin_C_receptor_2_Source_FlyBase_0036789_HG_11	gi|13876663|gb|AAK43551.1|	29.41	4e-22	108	G-protein-coupled chemokine receptor-like protein [Lumpy skin disease virus]
Dmel_0036789_AlCR2_allatostatin_C_receptor_2_Source_FlyBase_0036789_HG_11	gi|226437969|gb|ACO56286.1|	28.48	4e-22	108	G-protein-coupled chemokine receptor [Sheeppox virus Tunisia/01 18P2]
Dmel_0036789_AlCR2_allatostatin_C_receptor_2_Source_FlyBase_0036789_HG_11	gi|557883665|gb|AHA43177.1|	28.90	4e-22	108	G-protein-coupled chemokine receptor [Sheeppox virus]
Dmel_0036789_AlCR2_allatostatin_C_receptor_2_Source_FlyBase_0036789_HG_11	gi|927348223|gb|ALE15267.1|	30.00	5e-22	108	G-protein-coupled chemokine receptor, partial [Lumpy skin disease virus]
Dmel_0036789_AlCR2_allatostatin_C_receptor_2_Source_FlyBase_0036789_HG_11	gi|226438051|gb|ACO56327.1|	28.48	5e-22	108	G-protein-coupled chemokine receptor [Sheeppox virus Turkey/98 Sivas]
Dmel_0036789_AlCR2_allatostatin_C_receptor_2_Source_FlyBase_0036789_HG_11	gi|557883675|gb|AHA43182.1|	28.48	5e-22	108	G-protein-coupled chemokine receptor [Sheeppox virus]
Dmel_0036789_AlCR2_allatostatin_C_receptor_2_Source_FlyBase_0036789_HG_11	gi|226437995|gb|ACO56299.1|	28.48	5e-22	108	G-protein-coupled chemokine receptor [Goatpox virus Saudi Arabia/93]
Dmel_0036789_AlCR2_allatostatin_C_receptor_2_Source_FlyBase_0036789_HG_11	gi|1152729826|gb|AQW44856.1|	28.48	5e-22	108	G-protein-coupled chemokine receptor, partial [Sheeppox virus]
Dmel_0036789_AlCR2_allatostatin_C_receptor_2_Source_FlyBase_0036789_HG_11	gi|226437973|gb|ACO56288.1|	27.89	7e-22	107	G-protein-coupled chemokine receptor [Sheeppox virus Tunisia/01 3P3]
Dmel_0036789_AlCR2_allatostatin_C_receptor_2_Source_FlyBase_0036789_HG_11	gi|557883667|gb|AHA43178.1|	27.89	8e-22	107	G-protein-coupled chemokine receptor [Sheeppox virus]
Dmel_0036789_AlCR2_allatostatin_C_receptor_2_Source_FlyBase_0036789_HG_11	gi|927348231|gb|ALE15271.1|	29.97	9e-22	107	G-protein-coupled chemokine receptor, partial [Lumpy skin disease virus]
Dmel_0036789_AlCR2_allatostatin_C_receptor_2_Source_FlyBase_0036789_HG_11	gi|124738373|gb|ABN14169.1|	28.25	1e-21	107	E1 [Equid gammaherpesvirus 2]
Dmel_0036789_AlCR2_allatostatin_C_receptor_2_Source_FlyBase_0036789_HG_11	gi|383843883|gb|AFH53905.1|	28.85	1e-21	107	G-protein-coupled chemokine receptor [Sheeppox virus]
Dmel_0036789_AlCR2_allatostatin_C_receptor_2_Source_FlyBase_0036789_HG_11	gi|226437993|gb|ACO56298.1|	29.39	1e-21	107	G-protein-coupled chemokine receptor [Goatpox virus Oman/84]
Dmel_0036789_AlCR2_allatostatin_C_receptor_2_Source_FlyBase_0036789_HG_11	gi|927348169|gb|ALE15240.1|	29.61	1e-21	107	G-protein-coupled chemokine receptor, partial [Sheeppox virus]
Dmel_0036789_AlCR2_allatostatin_C_receptor_2_Source_FlyBase_0036789_HG_11	gi|557883691|gb|AHA43190.1|	29.55	1e-21	107	G-protein-coupled chemokine receptor [Goatpox virus]
Dmel_0036789_AlCR2_allatostatin_C_receptor_2_Source_FlyBase_0036789_HG_11	gi|557883695|gb|AHA43192.1|	28.48	1e-21	107	G-protein-coupled chemokine receptor [Sheeppox virus]
Dmel_0036789_AlCR2_allatostatin_C_receptor_2_Source_FlyBase_0036789_HG_11	gi|226437997|gb|ACO56300.1|	28.90	1e-21	107	G-protein-coupled chemokine receptor [Goatpox virus Sudan]
Dmel_0036789_AlCR2_allatostatin_C_receptor_2_Source_FlyBase_0036789_HG_11	gi|927348177|gb|ALE15244.1|	29.97	1e-21	106	G-protein-coupled chemokine receptor, partial [Lumpy skin disease virus]
Dmel_0036789_AlCR2_allatostatin_C_receptor_2_Source_FlyBase_0036789_HG_11	gi|557370472|gb|AGZ95327.1|	29.22	1e-21	107	G-protein-coupled chemokine receptor [Goatpox virus FZ]
Dmel_0036789_AlCR2_allatostatin_C_receptor_2_Source_FlyBase_0036789_HG_11	gi|557883685|gb|AHA43187.1|	29.22	1e-21	107	G-protein-coupled chemokine receptor [Goatpox virus]
Dmel_0036789_AlCR2_allatostatin_C_receptor_2_Source_FlyBase_0036789_HG_11	gi|124738401|gb|ABN14183.1|	24.82	1e-21	107	E1 variant b [Equid gammaherpesvirus 2]
Dmel_0036789_AlCR2_allatostatin_C_receptor_2_Source_FlyBase_0036789_HG_11	gi|757867794|gb|AJO26971.1|	29.97	2e-21	107	G-protein-coupled chemokine receptor [Lumpy skin disease virus]
Dmel_0036789_AlCR2_allatostatin_C_receptor_2_Source_FlyBase_0036789_HG_11	gi|557883671|gb|AHA43180.1|	29.22	2e-21	107	G-protein-coupled chemokine receptor [Sheeppox virus]
Dmel_0036789_AlCR2_allatostatin_C_receptor_2_Source_FlyBase_0036789_HG_11	gi|383933251|gb|AFH53909.1|	27.89	2e-21	107	G-protein-coupled chemokine receptor [Sheeppox virus]
Dmel_0036789_AlCR2_allatostatin_C_receptor_2_Source_FlyBase_0036789_HG_11	gi|383843887|gb|AFH53907.1|	28.66	2e-21	106	G-protein-coupled chemokine receptor [Sheeppox virus]
Dmel_0036789_AlCR2_allatostatin_C_receptor_2_Source_FlyBase_0036789_HG_11	gi|124738369|gb|ABN14167.1|	27.88	3e-21	105	E1 [Equid gammaherpesvirus 2]
Dmel_0036789_AlCR2_allatostatin_C_receptor_2_Source_FlyBase_0036789_HG_11	gi|564120226|gb|AHB72725.1|	28.48	4e-21	105	GPCR [Sheeppox virus]
Dmel_0036789_AlCR2_allatostatin_C_receptor_2_Source_FlyBase_0036789_HG_11	gi|310689932|pdb|3OE6|A	31.56	4e-21	107	Chain A, Crystal Structure Of The Cxcr4 Chemokine Receptor In Complex With A Small Molecule Antagonist It1t In I222 Spacegroup
Dmel_0036789_AlCR2_allatostatin_C_receptor_2_Source_FlyBase_0036789_HG_11	gi|310689932|pdb|3OE6|A	31.18	0.092	46.6	Chain A, Crystal Structure Of The Cxcr4 Chemokine Receptor In Complex With A Small Molecule Antagonist It1t In I222 Spacegroup
Dmel_0036789_AlCR2_allatostatin_C_receptor_2_Source_FlyBase_0036789_HG_11	gi|756142618|pdb|4RWS|A	31.22	4e-21	107	Chain A, Crystal Structure Of Cxcr4 And Viral Chemokine Antagonist Vmip-ii Complex (psi Community Target)
Dmel_0036789_AlCR2_allatostatin_C_receptor_2_Source_FlyBase_0036789_HG_11	gi|756142618|pdb|4RWS|A	32.14	2.2	42.0	Chain A, Crystal Structure Of Cxcr4 And Viral Chemokine Antagonist Vmip-ii Complex (psi Community Target)
Dmel_0036789_AlCR2_allatostatin_C_receptor_2_Source_FlyBase_0036789_HG_11	gi|310689928|pdb|3ODU|A	31.56	5e-21	107	Chain A, The 2.5 A Structure Of The Cxcr4 Chemokine Receptor In Complex With Small Molecule Antagonist It1t
Dmel_0036789_AlCR2_allatostatin_C_receptor_2_Source_FlyBase_0036789_HG_11	gi|310689928|pdb|3ODU|A	31.46	0.54	43.9	Chain A, The 2.5 A Structure Of The Cxcr4 Chemokine Receptor In Complex With Small Molecule Antagonist It1t
Dmel_0036789_AlCR2_allatostatin_C_receptor_2_Source_FlyBase_0036789_HG_11	gi|124738379|gb|ABN14172.1|	27.51	5e-21	105	E1 [Equid gammaherpesvirus 2]
Dmel_0036789_AlCR2_allatostatin_C_receptor_2_Source_FlyBase_0036789_HG_11	gi|226438041|gb|ACO56322.1|	28.90	6e-21	105	G-protein-coupled chemokine receptor [Sheeppox virus Turkey/98 Darica]
Dmel_0036789_AlCR2_allatostatin_C_receptor_2_Source_FlyBase_0036789_HG_11	gi|226438037|gb|ACO56320.1|	28.90	6e-21	105	G-protein-coupled chemokine receptor [Sheeppox virus Vaccine Nigeria/99]
Dmel_0036789_AlCR2_allatostatin_C_receptor_2_Source_FlyBase_0036789_HG_11	gi|124738377|gb|ABN14171.1|	27.51	6e-21	105	E1 [Equid gammaherpesvirus 2]
Dmel_0036789_AlCR2_allatostatin_C_receptor_2_Source_FlyBase_0036789_HG_11	gi|310689930|pdb|3OE0|A	31.67	8e-21	106	Chain A, Crystal Structure Of The Cxcr4 Chemokine Receptor In Complex With A Cyclic Peptide Antagonist Cvx15
Dmel_0036789_AlCR2_allatostatin_C_receptor_2_Source_FlyBase_0036789_HG_11	gi|310689930|pdb|3OE0|A	32.14	2.1	42.0	Chain A, Crystal Structure Of The Cxcr4 Chemokine Receptor In Complex With A Cyclic Peptide Antagonist Cvx15
Dmel_0036789_AlCR2_allatostatin_C_receptor_2_Source_FlyBase_0036789_HG_11	gi|124738371|gb|ABN14168.1|	27.99	8e-21	104	E1 [Equid gammaherpesvirus 2]
Dmel_0036789_AlCR2_allatostatin_C_receptor_2_Source_FlyBase_0036789_HG_11	gi|124738383|gb|ABN14174.1|	27.51	8e-21	104	E1 [Equid gammaherpesvirus 2]
Dmel_0036789_AlCR2_allatostatin_C_receptor_2_Source_FlyBase_0036789_HG_11	gi|927348215|gb|ALE15263.1|	29.23	2e-20	103	G-protein-coupled chemokine receptor, partial [Lumpy skin disease virus]
Dmel_0036789_AlCR2_allatostatin_C_receptor_2_Source_FlyBase_0036789_HG_11	gi|124738381|gb|ABN14173.1|	28.52	2e-20	103	E1 [Equid gammaherpesvirus 2]
Dmel_0036789_AlCR2_allatostatin_C_receptor_2_Source_FlyBase_0036789_HG_11	gi|9628003|ref|NP_042597.1|	28.31	3e-20	103	membrane protein E1 [Equid gammaherpesvirus 2]
Dmel_0036789_AlCR2_allatostatin_C_receptor_2_Source_FlyBase_0036789_HG_11	gi|124738365|gb|ABN14165.1|	28.31	3e-20	102	E1 [Equid gammaherpesvirus 2]
Dmel_0036789_AlCR2_allatostatin_C_receptor_2_Source_FlyBase_0036789_HG_11	gi|124738375|gb|ABN14170.1|	27.88	5e-20	102	E1 [Equid gammaherpesvirus 2]
Dmel_0036789_AlCR2_allatostatin_C_receptor_2_Source_FlyBase_0036789_HG_11	gi|927348187|gb|ALE15249.1|	29.35	5e-20	102	G-protein-coupled chemokine receptor, partial [Lumpy skin disease virus]
Dmel_0036789_AlCR2_allatostatin_C_receptor_2_Source_FlyBase_0036789_HG_11	gi|12085128|ref|NP_073530.1|	27.27	6e-20	101	145R protein [Yaba-like disease virus]
Dmel_0036789_AlCR2_allatostatin_C_receptor_2_Source_FlyBase_0036789_HG_11	gi|1115234290|pdb|5T1A|A	29.46	2e-19	102	Chain A, Structure Of Cc Chemokine Receptor 2 With Orthosteric And Allosteric Antagonists
Dmel_0036789_AlCR2_allatostatin_C_receptor_2_Source_FlyBase_0036789_HG_11	gi|62637539|ref|YP_227537.1|	37.76	3e-18	97.8	CC chemokine receptor-like protein [Deerpox virus W-848-83]
Dmel_0036789_AlCR2_allatostatin_C_receptor_2_Source_FlyBase_0036789_HG_11	gi|799532120|pdb|4XNV|A	24.18	6e-18	96.7	Chain A, The Human P2y1 Receptor In Complex With Bptu
Dmel_0036789_AlCR2_allatostatin_C_receptor_2_Source_FlyBase_0036789_HG_11	gi|12084990|ref|NP_073392.1|	26.74	1e-16	92.0	7L protein [Yaba-like disease virus]
Dmel_0036789_AlCR2_allatostatin_C_receptor_2_Source_FlyBase_0036789_HG_11	gi|146746342|gb|ABQ43478.1|	26.04	1e-16	92.0	chemokine inhibitor [Tanapox virus]
Dmel_0036789_AlCR2_allatostatin_C_receptor_2_Source_FlyBase_0036789_HG_11	gi|146746499|gb|ABQ43634.1|	26.39	1e-16	92.0	chemokine inhibitor [Tanapox virus]
Dmel_0036789_AlCR2_allatostatin_C_receptor_2_Source_FlyBase_0036789_HG_11	gi|926451053|gb|ALD15776.1|	34.19	2e-16	89.7	G-protein-coupled chemokine receptor, partial [Lumpy skin disease virus]
Dmel_0036789_AlCR2_allatostatin_C_receptor_2_Source_FlyBase_0036789_HG_11	gi|115503228|gb|ABI99146.1|	31.52	2e-16	92.0	CC chemokine receptor-like protein [Deerpox virus W-1170-84]
Dmel_0036789_AlCR2_allatostatin_C_receptor_2_Source_FlyBase_0036789_HG_11	gi|1048348467|pdb|5JQH|A	26.57	3e-16	92.4	Chain A, Structure Of Beta2 Adrenoceptor Bound To Carazolol And Inactive-state Stabilizing Nanobody, Nb60
Dmel_0036789_AlCR2_allatostatin_C_receptor_2_Source_FlyBase_0036789_HG_11	gi|146746485|gb|ABQ43621.1|	26.03	3e-16	90.5	vCCR8 [Tanapox virus]
Dmel_0036789_AlCR2_allatostatin_C_receptor_2_Source_FlyBase_0036789_HG_11	gi|545719881|pdb|4LDE|A	26.69	4e-16	91.7	Chain A, Structure Of Beta2 Adrenoceptor Bound To Bi167107 And An Engineered Nanobody
Dmel_0036789_AlCR2_allatostatin_C_receptor_2_Source_FlyBase_0036789_HG_11	gi|906849136|pdb|4ZWJ|A	23.69	2e-15	90.9	Chain A, Crystal Structure Of Rhodopsin Bound To Arrestin By Femtosecond X-ray Laser
Dmel_0036789_AlCR2_allatostatin_C_receptor_2_Source_FlyBase_0036789_HG_11	gi|18640091|ref|NP_570165.1|	25.87	2e-15	87.4	SPV005 G protein-coupled CC chemokine receptor-like protein [Swinepox virus]
Dmel_0036789_AlCR2_allatostatin_C_receptor_2_Source_FlyBase_0036789_HG_11	gi|40555977|ref|NP_955062.1|	26.18	2e-15	87.8	CNPV039 G protein-coupled receptor-like protein [Canarypox virus]
Dmel_0036789_AlCR2_allatostatin_C_receptor_2_Source_FlyBase_0036789_HG_11	gi|418183|sp|P32229.1|VC03_SWPVK	26.34	4e-15	86.3	RecName: Full=G-protein coupled receptor homolog C3
Dmel_0036789_AlCR2_allatostatin_C_receptor_2_Source_FlyBase_0036789_HG_11	gi|393194713|gb|AFN07323.1|	24.77	5e-14	83.2	rhodopsin, partial [Crossocheilus burmanicus]
Dmel_0036789_AlCR2_allatostatin_C_receptor_2_Source_FlyBase_0036789_HG_11	gi|946699553|ref|YP_009177032.1|	27.40	5e-14	83.6	G protein-coupled receptor protein [Turkeypox virus]
Dmel_0036789_AlCR2_allatostatin_C_receptor_2_Source_FlyBase_0036789_HG_11	gi|62637392|ref|YP_227390.1|	26.90	9e-14	83.2	CC chemokine receptor-like protein [Deerpox virus W-848-83]
Dmel_0036789_AlCR2_allatostatin_C_receptor_2_Source_FlyBase_0036789_HG_11	gi|906848993|pdb|4XEE|A	22.51	1e-13	84.0	Chain A, Structure Of Active-like Neurotensin Receptor
Dmel_0036789_AlCR2_allatostatin_C_receptor_2_Source_FlyBase_0036789_HG_11	gi|115503082|gb|ABI99000.1|	26.61	1e-13	82.4	CC chemokine receptor-like protein [Deerpox virus W-1170-84]
Dmel_0036789_AlCR2_allatostatin_C_receptor_2_Source_FlyBase_0036789_HG_11	gi|40556215|ref|NP_955300.1|	25.69	4e-13	80.5	CNPV277 G protein-coupled receptor-like protein [Canarypox virus]
Dmel_0036789_AlCR2_allatostatin_C_receptor_2_Source_FlyBase_0036789_HG_11	gi|906848995|pdb|4XES|A	22.51	5e-13	82.4	Chain A, Structure Of Active-like Neurotensin Receptor
Dmel_0036789_AlCR2_allatostatin_C_receptor_2_Source_FlyBase_0036789_HG_11	gi|659488169|ref|YP_009046031.1|	23.19	8e-13	80.1	G-protein-coupled receptor family protein [Penguinpox virus]
Dmel_0036789_AlCR2_allatostatin_C_receptor_2_Source_FlyBase_0036789_HG_11	gi|41023319|emb|CAE52573.1|	24.01	6e-12	77.4	putative G-protein-coupled receptor [Fowlpox virus isolate HP-438/Munich]
Dmel_0036789_AlCR2_allatostatin_C_receptor_2_Source_FlyBase_0036789_HG_11	gi|9634697|ref|NP_038990.1|	24.01	6e-12	77.4	G protein-coupled receptor gene family protein [Fowlpox virus]
Dmel_0036789_AlCR2_allatostatin_C_receptor_2_Source_FlyBase_0036789_HG_11	gi|59807|emb|CAA28338.1|	24.36	7e-12	77.4	unnamed protein product [Human betaherpesvirus 5]
Dmel_0036789_AlCR2_allatostatin_C_receptor_2_Source_FlyBase_0036789_HG_11	gi|641388543|gb|AIA58647.1|	36.13	1e-11	75.1	G-protein-coupled chemokine receptor, partial [Lumpy skin disease virus]
Dmel_0036789_AlCR2_allatostatin_C_receptor_2_Source_FlyBase_0036789_HG_11	gi|641388541|gb|AIA58646.1|	36.13	1e-11	74.7	G-protein-coupled chemokine receptor, partial [Lumpy skin disease virus]
Dmel_0036789_AlCR2_allatostatin_C_receptor_2_Source_FlyBase_0036789_HG_11	gi|52139337|ref|YP_081612.1|	24.12	1e-11	76.6	envelope protein US28 [Human betaherpesvirus 5]
Dmel_0036789_AlCR2_allatostatin_C_receptor_2_Source_FlyBase_0036789_HG_11	gi|822889487|gb|AKI10898.1|	24.12	1e-11	76.6	envelope protein US28 [Human betaherpesvirus 5]
Dmel_0036789_AlCR2_allatostatin_C_receptor_2_Source_FlyBase_0036789_HG_11	gi|460417601|pdb|4IB4|A	31.12	1e-11	77.4	Chain A, Crystal Structure Of The Chimeric Protein Of 5-ht2b-bril In Complex With Ergotamine
Dmel_0036789_AlCR2_allatostatin_C_receptor_2_Source_FlyBase_0036789_HG_11	gi|13940286|emb|CAC37934.1|	24.12	2e-11	76.6	chemokine receptor homologue [Human betaherpesvirus 5]
Dmel_0036789_AlCR2_allatostatin_C_receptor_2_Source_FlyBase_0036789_HG_11	gi|27805014|gb|AAO22974.1|	24.12	2e-11	76.3	US28 protein [Human betaherpesvirus 5]
Dmel_0036789_AlCR2_allatostatin_C_receptor_2_Source_FlyBase_0036789_HG_11	gi|822887629|gb|AKI09051.1|	24.12	2e-11	76.3	envelope protein US28 [Human betaherpesvirus 5]
Dmel_0036789_AlCR2_allatostatin_C_receptor_2_Source_FlyBase_0036789_HG_11	gi|822913076|gb|AKI23423.1|	24.12	2e-11	76.3	envelope protein US28 [Human betaherpesvirus 5]
Dmel_0036789_AlCR2_allatostatin_C_receptor_2_Source_FlyBase_0036789_HG_11	gi|8671569|gb|AAF78285.1|AF073834_1	23.79	2e-11	75.9	G protein-coupled receptor [Human betaherpesvirus 5]
Dmel_0036789_AlCR2_allatostatin_C_receptor_2_Source_FlyBase_0036789_HG_11	gi|995976234|gb|AMJ52857.1|	24.12	3e-11	75.9	envelope protein US28 [Human betaherpesvirus 5]
Dmel_0036789_AlCR2_allatostatin_C_receptor_2_Source_FlyBase_0036789_HG_11	gi|1139421941|pdb|5TVN|A	31.12	3e-11	76.3	Chain A, Crystal Structure Of The Lsd-bound 5-ht2b Receptor
Dmel_0036789_AlCR2_allatostatin_C_receptor_2_Source_FlyBase_0036789_HG_11	gi|764091302|pdb|4XT1|A	24.12	3e-11	75.5	Chain A, Structure Of A Nanobody-bound Viral Gpcr Bound To Human Chemokine Cx3cl1
Dmel_0036789_AlCR2_allatostatin_C_receptor_2_Source_FlyBase_0036789_HG_11	gi|256557151|gb|ACU83782.1|	24.12	4e-11	75.5	envelope protein US28 [Human betaherpesvirus 5]
Dmel_0036789_AlCR2_allatostatin_C_receptor_2_Source_FlyBase_0036789_HG_11	gi|14269387|gb|AAK58045.1|AF378924_1	24.12	4e-11	75.5	glycoprotein coupled receptor [Human betaherpesvirus 5]
Dmel_0036789_AlCR2_allatostatin_C_receptor_2_Source_FlyBase_0036789_HG_11	gi|14269367|gb|AAK58035.1|AF378914_1	24.12	4e-11	75.5	glycoprotein coupled receptor [Human betaherpesvirus 5]
Dmel_0036789_AlCR2_allatostatin_C_receptor_2_Source_FlyBase_0036789_HG_11	gi|242345771|gb|ACS92089.1|	24.44	4e-11	75.1	envelope protein US28 [Human betaherpesvirus 5]
Dmel_0036789_AlCR2_allatostatin_C_receptor_2_Source_FlyBase_0036789_HG_11	gi|823076947|gb|AKI25140.1|	24.12	4e-11	75.1	envelope protein US28 [Human betaherpesvirus 5]
Dmel_0036789_AlCR2_allatostatin_C_receptor_2_Source_FlyBase_0036789_HG_11	gi|586835304|gb|AHJ84566.1|	24.12	4e-11	75.1	envelope protein US28 [Human betaherpesvirus 5]
Dmel_0036789_AlCR2_allatostatin_C_receptor_2_Source_FlyBase_0036789_HG_11	gi|995977912|gb|AMJ54525.1|	24.12	5e-11	75.1	envelope protein US28 [Human betaherpesvirus 5]
Dmel_0036789_AlCR2_allatostatin_C_receptor_2_Source_FlyBase_0036789_HG_11	gi|822886281|gb|AKI07711.1|	24.12	5e-11	75.1	envelope protein US28 [Human betaherpesvirus 5]
Dmel_0036789_AlCR2_allatostatin_C_receptor_2_Source_FlyBase_0036789_HG_11	gi|59800434|sp|P69332.1|US28_HCMVA	24.12	5e-11	74.7	RecName: Full=G-protein coupled receptor homolog US28; AltName: Full=HHRF3
Dmel_0036789_AlCR2_allatostatin_C_receptor_2_Source_FlyBase_0036789_HG_11	gi|995976905|gb|AMJ53524.1|	24.12	7e-11	74.7	envelope protein US28 [Human betaherpesvirus 5]
Dmel_0036789_AlCR2_allatostatin_C_receptor_2_Source_FlyBase_0036789_HG_11	gi|8671571|gb|AAF78286.1|AF073835_1	23.79	7e-11	74.7	G protein-coupled receptor [Human betaherpesvirus 5]
Dmel_0036789_AlCR2_allatostatin_C_receptor_2_Source_FlyBase_0036789_HG_11	gi|20026758|ref|NP_612800.1|	21.88	9e-11	74.3	envelope protein US28 [Panine betaherpesvirus 2]
Dmel_0036789_AlCR2_allatostatin_C_receptor_2_Source_FlyBase_0036789_HG_11	gi|14269379|gb|AAK58041.1|AF378920_1	24.12	1e-10	73.9	glycoprotein coupled receptor [Human betaherpesvirus 5]
Dmel_0036789_AlCR2_allatostatin_C_receptor_2_Source_FlyBase_0036789_HG_11	gi|13940306|emb|CAC37944.1|	24.12	1e-10	73.6	chemokine receptor homologue [Human betaherpesvirus 5]
Dmel_0036789_AlCR2_allatostatin_C_receptor_2_Source_FlyBase_0036789_HG_11	gi|822901622|gb|AKI18408.1|	24.12	1e-10	73.6	envelope protein US28 [Human betaherpesvirus 5]
Dmel_0036789_AlCR2_allatostatin_C_receptor_2_Source_FlyBase_0036789_HG_11	gi|404315164|gb|AFR55145.1|	24.12	2e-10	73.6	envelope protein US28 [Human betaherpesvirus 5]
Dmel_0036789_AlCR2_allatostatin_C_receptor_2_Source_FlyBase_0036789_HG_11	gi|505495059|gb|AGL96753.1|	23.79	2e-10	73.6	envelope protein US28 [Human betaherpesvirus 5]
Dmel_0036789_AlCR2_allatostatin_C_receptor_2_Source_FlyBase_0036789_HG_11	gi|822905128|gb|AKI19582.1|	24.12	2e-10	73.6	envelope protein US28 [Human betaherpesvirus 5]
Dmel_0036789_AlCR2_allatostatin_C_receptor_2_Source_FlyBase_0036789_HG_11	gi|14269369|gb|AAK58036.1|AF378915_1	24.12	2e-10	73.6	glycoprotein coupled receptor [Human betaherpesvirus 5]
Dmel_0036789_AlCR2_allatostatin_C_receptor_2_Source_FlyBase_0036789_HG_11	gi|14269383|gb|AAK58043.1|AF378922_1	24.12	2e-10	73.6	glycoprotein coupled receptor [Human betaherpesvirus 5]
Dmel_0036789_AlCR2_allatostatin_C_receptor_2_Source_FlyBase_0036789_HG_11	gi|8671565|gb|AAF78283.1|AF073832_1	24.12	2e-10	73.6	G protein-coupled receptor [Human betaherpesvirus 5]
Dmel_0036789_AlCR2_allatostatin_C_receptor_2_Source_FlyBase_0036789_HG_11	gi|822887967|gb|AKI09387.1|	23.79	2e-10	73.2	envelope protein US28 [Human betaherpesvirus 5]
Dmel_0036789_AlCR2_allatostatin_C_receptor_2_Source_FlyBase_0036789_HG_11	gi|995977407|gb|AMJ54023.1|	24.12	2e-10	73.2	envelope protein US28 [Human betaherpesvirus 5]
Dmel_0036789_AlCR2_allatostatin_C_receptor_2_Source_FlyBase_0036789_HG_11	gi|306304|gb|AAA98741.1|	24.12	2e-10	73.2	sequence differences confirmed in independent clones; variant of X17403 (AD169 strain), bases 219200 to 220263; G protein-coupled receptor [Human betaherpesvirus 5]
Dmel_0036789_AlCR2_allatostatin_C_receptor_2_Source_FlyBase_0036789_HG_11	gi|40555983|ref|NP_955068.1|	25.82	2e-10	72.8	CNPV045 G protein-coupled receptor-like protein [Canarypox virus]
Dmel_0036789_AlCR2_allatostatin_C_receptor_2_Source_FlyBase_0036789_HG_11	gi|27804992|gb|AAO22963.1|	24.44	2e-10	73.2	US28 protein [Human betaherpesvirus 5]
Dmel_0036789_AlCR2_allatostatin_C_receptor_2_Source_FlyBase_0036789_HG_11	gi|586834121|gb|AHJ83390.1|	24.12	2e-10	73.2	envelope protein US28 [Human betaherpesvirus 5]
Dmel_0036789_AlCR2_allatostatin_C_receptor_2_Source_FlyBase_0036789_HG_11	gi|653318350|gb|AIC80416.1|	24.12	2e-10	73.2	envelope protein US28 [Human betaherpesvirus 5]
Dmel_0036789_AlCR2_allatostatin_C_receptor_2_Source_FlyBase_0036789_HG_11	gi|822893516|gb|AKI14399.1|	23.96	2e-10	73.2	envelope protein US28 [Human betaherpesvirus 5]
Dmel_0036789_AlCR2_allatostatin_C_receptor_2_Source_FlyBase_0036789_HG_11	gi|190613726|pdb|3D4S|A	27.98	2e-10	73.9	Chain A, Cholesterol Bound Form Of Human Beta2 Adrenergic Receptor.
Dmel_0036789_AlCR2_allatostatin_C_receptor_2_Source_FlyBase_0036789_HG_11	gi|27804982|gb|AAO22958.1|	24.44	2e-10	73.2	US28 protein [Human betaherpesvirus 5]
Dmel_0036789_AlCR2_allatostatin_C_receptor_2_Source_FlyBase_0036789_HG_11	gi|13940304|emb|CAC37943.1|	24.14	3e-10	72.8	chemokine receptor homologue [Human betaherpesvirus 5]
Dmel_0036789_AlCR2_allatostatin_C_receptor_2_Source_FlyBase_0036789_HG_11	gi|270356248|gb|ACZ80405.1|	23.79	3e-10	72.8	envelope protein US28 [Human betaherpesvirus 5]
Dmel_0036789_AlCR2_allatostatin_C_receptor_2_Source_FlyBase_0036789_HG_11	gi|27805010|gb|AAO22972.1|	23.79	3e-10	72.8	US28 protein [Human betaherpesvirus 5]
Dmel_0036789_AlCR2_allatostatin_C_receptor_2_Source_FlyBase_0036789_HG_11	gi|14140064|emb|CAC38849.1|	23.79	3e-10	72.8	glycoprotein coupled receptor [Human betaherpesvirus 5]
Dmel_0036789_AlCR2_allatostatin_C_receptor_2_Source_FlyBase_0036789_HG_11	gi|14269381|gb|AAK58042.1|AF378921_1	24.12	3e-10	72.4	glycoprotein coupled receptor [Human betaherpesvirus 5]
Dmel_0036789_AlCR2_allatostatin_C_receptor_2_Source_FlyBase_0036789_HG_11	gi|822888305|gb|AKI09723.1|	23.47	4e-10	72.4	envelope protein US28 [Human betaherpesvirus 5]
Dmel_0036789_AlCR2_allatostatin_C_receptor_2_Source_FlyBase_0036789_HG_11	gi|8671567|gb|AAF78284.1|AF073833_1	23.47	4e-10	72.4	G protein-coupled receptor [Human betaherpesvirus 5]
Dmel_0036789_AlCR2_allatostatin_C_receptor_2_Source_FlyBase_0036789_HG_11	gi|13940296|emb|CAC37939.1|	24.14	4e-10	72.4	chemokine receptor homologue [Human betaherpesvirus 5]
Dmel_0036789_AlCR2_allatostatin_C_receptor_2_Source_FlyBase_0036789_HG_11	gi|995977240|gb|AMJ53857.1|	24.14	4e-10	72.0	envelope protein US28 [Human betaherpesvirus 5]
Dmel_0036790_star1_allatostatin_C_receptor_1_Source_FlyBase_0036790_HG_11	gi|940376760|pdb|5DHG|A	40.00	4e-47	180	Chain A, The Crystal Structure Of Nociceptin/orphanin Fq Peptide Receptor (nop) In Complex With C-35 (psi Community Target)
Dmel_0036790_star1_allatostatin_C_receptor_1_Source_FlyBase_0036790_HG_11	gi|385252102|pdb|4EA3|A	40.00	5e-47	180	Chain A, Structure Of The NOFQ OPIOID RECEPTOR IN COMPLEX WITH A PEPTIDE Mimetic
Dmel_0036790_star1_allatostatin_C_receptor_1_Source_FlyBase_0036790_HG_11	gi|747155326|pdb|4RWA|A	37.59	2e-40	161	Chain A, Synchrotron Structure Of The Human Delta Opioid Receptor In Complex With A Bifunctional Peptide (psi Community Target)
Dmel_0036790_star1_allatostatin_C_receptor_1_Source_FlyBase_0036790_HG_11	gi|568786785|pdb|4N6H|A	37.59	2e-40	161	Chain A, 1.8 A Structure Of The Human Delta Opioid 7tm Receptor (psi Community Target)
Dmel_0036790_star1_allatostatin_C_receptor_1_Source_FlyBase_0036790_HG_11	gi|939187030|pdb|4ZUD|A	28.53	1e-30	133	Chain A, Crystal Structure Of Human Angiotensin Receptor In Complex With Inverse Agonist Olmesartan At 2.8a Resolution.
Dmel_0036790_star1_allatostatin_C_receptor_1_Source_FlyBase_0036790_HG_11	gi|810515963|pdb|4YAY|A	28.53	1e-30	133	Chain A, Xfel Structure Of Human Angiotensin Receptor
Dmel_0036790_star1_allatostatin_C_receptor_1_Source_FlyBase_0036790_HG_11	gi|380765131|pdb|4DKL|A	38.14	5e-30	131	Chain A, Crystal Structure Of The Mu-opioid Receptor Bound To A Morphinan Antagonist
Dmel_0036790_star1_allatostatin_C_receptor_1_Source_FlyBase_0036790_HG_11	gi|380765131|pdb|4DKL|A	39.02	0.025	47.8	Chain A, Crystal Structure Of The Mu-opioid Receptor Bound To A Morphinan Antagonist
Dmel_0036790_star1_allatostatin_C_receptor_1_Source_FlyBase_0036790_HG_11	gi|380765108|pdb|4DJH|A	35.94	2e-28	127	Chain A, Structure Of The Human Kappa Opioid Receptor In Complex With Jdtic
Dmel_0036790_star1_allatostatin_C_receptor_1_Source_FlyBase_0036790_HG_11	gi|380765108|pdb|4DJH|A	45.24	0.006	50.1	Chain A, Structure Of The Human Kappa Opioid Receptor In Complex With Jdtic
Dmel_0036790_star1_allatostatin_C_receptor_1_Source_FlyBase_0036790_HG_11	gi|124738395|gb|ABN14180.1|	27.30	9e-28	124	E1 variant a [Equid gammaherpesvirus 2]
Dmel_0036790_star1_allatostatin_C_receptor_1_Source_FlyBase_0036790_HG_11	gi|124738399|gb|ABN14182.1|	27.30	1e-27	124	E1 variant b [Equid gammaherpesvirus 2]
Dmel_0036790_star1_allatostatin_C_receptor_1_Source_FlyBase_0036790_HG_11	gi|387766395|pdb|4EJ4|A	35.94	9e-27	122	Chain A, Structure Of The Delta Opioid Receptor Bound To Naltrindole
Dmel_0036790_star1_allatostatin_C_receptor_1_Source_FlyBase_0036790_HG_11	gi|387766395|pdb|4EJ4|A	40.74	2e-04	54.7	Chain A, Structure Of The Delta Opioid Receptor Bound To Naltrindole
Dmel_0036790_star1_allatostatin_C_receptor_1_Source_FlyBase_0036790_HG_11	gi|124738401|gb|ABN14183.1|	27.70	3e-26	119	E1 variant b [Equid gammaherpesvirus 2]
Dmel_0036790_star1_allatostatin_C_receptor_1_Source_FlyBase_0036790_HG_11	gi|124738393|gb|ABN14179.1|	25.71	7e-25	115	E1 [Equid gammaherpesvirus 2]
Dmel_0036790_star1_allatostatin_C_receptor_1_Source_FlyBase_0036790_HG_11	gi|124738391|gb|ABN14178.1|	25.00	1e-24	115	E1 [Equid gammaherpesvirus 2]
Dmel_0036790_star1_allatostatin_C_receptor_1_Source_FlyBase_0036790_HG_11	gi|699049987|gb|AIU39449.1|	24.64	1e-24	114	membrane protein E1 [Equid gammaherpesvirus 2]
Dmel_0036790_star1_allatostatin_C_receptor_1_Source_FlyBase_0036790_HG_11	gi|124738389|gb|ABN14177.1|	27.54	8e-24	112	E1 variant a [Equid gammaherpesvirus 2]
Dmel_0036790_star1_allatostatin_C_receptor_1_Source_FlyBase_0036790_HG_11	gi|124738385|gb|ABN14175.1|	27.17	2e-23	111	E1 variant a [Equid gammaherpesvirus 2]
Dmel_0036790_star1_allatostatin_C_receptor_1_Source_FlyBase_0036790_HG_11	gi|124738361|gb|ABN14163.1|	26.79	4e-23	110	E1 [Equid gammaherpesvirus 2]
Dmel_0036790_star1_allatostatin_C_receptor_1_Source_FlyBase_0036790_HG_11	gi|541881756|pdb|4MBS|A	27.74	4e-23	110	Chain A, Crystal Structure Of The Ccr5 Chemokine Receptor
Dmel_0036790_star1_allatostatin_C_receptor_1_Source_FlyBase_0036790_HG_11	gi|62637539|ref|YP_227537.1|	28.67	5e-23	110	CC chemokine receptor-like protein [Deerpox virus W-848-83]
Dmel_0036790_star1_allatostatin_C_receptor_1_Source_FlyBase_0036790_HG_11	gi|124738379|gb|ABN14172.1|	26.07	2e-22	108	E1 [Equid gammaherpesvirus 2]
Dmel_0036790_star1_allatostatin_C_receptor_1_Source_FlyBase_0036790_HG_11	gi|124738371|gb|ABN14168.1|	26.07	3e-22	108	E1 [Equid gammaherpesvirus 2]
Dmel_0036790_star1_allatostatin_C_receptor_1_Source_FlyBase_0036790_HG_11	gi|124738369|gb|ABN14167.1|	26.43	4e-22	107	E1 [Equid gammaherpesvirus 2]
Dmel_0036790_star1_allatostatin_C_receptor_1_Source_FlyBase_0036790_HG_11	gi|124738377|gb|ABN14171.1|	26.43	4e-22	107	E1 [Equid gammaherpesvirus 2]
Dmel_0036790_star1_allatostatin_C_receptor_1_Source_FlyBase_0036790_HG_11	gi|124738375|gb|ABN14170.1|	26.43	6e-22	107	E1 [Equid gammaherpesvirus 2]
Dmel_0036790_star1_allatostatin_C_receptor_1_Source_FlyBase_0036790_HG_11	gi|124738373|gb|ABN14169.1|	26.95	1e-21	106	E1 [Equid gammaherpesvirus 2]
Dmel_0036790_star1_allatostatin_C_receptor_1_Source_FlyBase_0036790_HG_11	gi|124738383|gb|ABN14174.1|	26.07	1e-21	106	E1 [Equid gammaherpesvirus 2]
Dmel_0036790_star1_allatostatin_C_receptor_1_Source_FlyBase_0036790_HG_11	gi|821091718|gb|AKH03905.1|	27.97	3e-21	105	G-protein-coupled chemokine receptor [Lumpy skin disease virus]
Dmel_0036790_star1_allatostatin_C_receptor_1_Source_FlyBase_0036790_HG_11	gi|124738381|gb|ABN14173.1|	26.07	3e-21	105	E1 [Equid gammaherpesvirus 2]
Dmel_0036790_star1_allatostatin_C_receptor_1_Source_FlyBase_0036790_HG_11	gi|226437999|gb|ACO56301.1|	27.65	4e-21	104	G-protein-coupled chemokine receptor [Goatpox virus Yemen/83]
Dmel_0036790_star1_allatostatin_C_receptor_1_Source_FlyBase_0036790_HG_11	gi|929526706|gb|ALF07853.1|	26.71	7e-21	103	G protein-coupled receptor [Swinepox virus]
Dmel_0036790_star1_allatostatin_C_receptor_1_Source_FlyBase_0036790_HG_11	gi|22595703|gb|AAN02735.1|	28.77	7e-21	104	CC chemokine receptor-like protein [Lumpy skin disease virus]
Dmel_0036790_star1_allatostatin_C_receptor_1_Source_FlyBase_0036790_HG_11	gi|226437981|gb|ACO56292.1|	27.84	9e-21	103	G-protein-coupled chemokine receptor [Goatpox virus Burkina Benogo 3A]
Dmel_0036790_star1_allatostatin_C_receptor_1_Source_FlyBase_0036790_HG_11	gi|640938863|gb|AIA57662.1|	27.84	1e-20	103	G-protein-coupled chemokine receptor [Goatpox virus]
Dmel_0036790_star1_allatostatin_C_receptor_1_Source_FlyBase_0036790_HG_11	gi|226438017|gb|ACO56310.1|	27.84	2e-20	103	G-protein-coupled chemokine receptor [Lumpy skin disease virus RSA/06 Springbok]
Dmel_0036790_star1_allatostatin_C_receptor_1_Source_FlyBase_0036790_HG_11	gi|226438015|gb|ACO56309.1|	27.84	2e-20	103	G-protein-coupled chemokine receptor [Lumpy skin disease virus RSA/06 Cow t6]
Dmel_0036790_star1_allatostatin_C_receptor_1_Source_FlyBase_0036790_HG_11	gi|2495049|sp|Q86917.1|VQ3L_SHEVK	27.84	2e-20	103	RecName: Full=G-protein coupled receptor homolog Q2/3L
Dmel_0036790_star1_allatostatin_C_receptor_1_Source_FlyBase_0036790_HG_11	gi|557883689|gb|AHA43189.1|	28.08	2e-20	102	G-protein-coupled chemokine receptor [Goatpox virus]
Dmel_0036790_star1_allatostatin_C_receptor_1_Source_FlyBase_0036790_HG_11	gi|226437989|gb|ACO56296.1|	27.49	2e-20	102	G-protein-coupled chemokine receptor [Goatpox virus Iraq/61 Gorgan]
Dmel_0036790_star1_allatostatin_C_receptor_1_Source_FlyBase_0036790_HG_11	gi|226438005|gb|ACO56304.1|	27.84	2e-20	102	G-protein-coupled chemokine receptor [Lumpy skin disease virus Niger Ibetecene]
Dmel_0036790_star1_allatostatin_C_receptor_1_Source_FlyBase_0036790_HG_11	gi|22595544|gb|AAN02577.1|	27.84	2e-20	102	CC chemokine receptor-like protein [Lumpy skin disease virus NW-LW]
Dmel_0036790_star1_allatostatin_C_receptor_1_Source_FlyBase_0036790_HG_11	gi|15150450|ref|NP_150445.1|	27.84	2e-20	102	LSDV011 CC chemokine receptor-like protein S78201 [Lumpy skin disease virus NI-2490]
Dmel_0036790_star1_allatostatin_C_receptor_1_Source_FlyBase_0036790_HG_11	gi|927348237|gb|ALE15274.1|	27.60	2e-20	102	G-protein-coupled chemokine receptor, partial [Lumpy skin disease virus]
Dmel_0036790_star1_allatostatin_C_receptor_1_Source_FlyBase_0036790_HG_11	gi|927348229|gb|ALE15270.1|	27.84	3e-20	102	G-protein-coupled chemokine receptor, partial [Lumpy skin disease virus]
Dmel_0036790_star1_allatostatin_C_receptor_1_Source_FlyBase_0036790_HG_11	gi|821091686|gb|AKH03889.1|	27.84	3e-20	102	G-protein-coupled chemokine receptor [Lumpy skin disease virus]
Dmel_0036790_star1_allatostatin_C_receptor_1_Source_FlyBase_0036790_HG_11	gi|927348185|gb|ALE15248.1|	28.72	3e-20	101	G-protein-coupled chemokine receptor, partial [Lumpy skin disease virus]
Dmel_0036790_star1_allatostatin_C_receptor_1_Source_FlyBase_0036790_HG_11	gi|927348209|gb|ALE15260.1|	28.22	4e-20	101	G-protein-coupled chemokine receptor, partial [Lumpy skin disease virus]
Dmel_0036790_star1_allatostatin_C_receptor_1_Source_FlyBase_0036790_HG_11	gi|310689932|pdb|3OE6|A	32.06	4e-20	103	Chain A, Crystal Structure Of The Cxcr4 Chemokine Receptor In Complex With A Small Molecule Antagonist It1t In I222 Spacegroup
Dmel_0036790_star1_allatostatin_C_receptor_1_Source_FlyBase_0036790_HG_11	gi|927348199|gb|ALE15255.1|	27.84	4e-20	101	G-protein-coupled chemokine receptor, partial [Lumpy skin disease virus]
Dmel_0036790_star1_allatostatin_C_receptor_1_Source_FlyBase_0036790_HG_11	gi|927348191|gb|ALE15251.1|	28.72	4e-20	101	G-protein-coupled chemokine receptor, partial [Lumpy skin disease virus]
Dmel_0036790_star1_allatostatin_C_receptor_1_Source_FlyBase_0036790_HG_11	gi|927348217|gb|ALE15264.1|	28.22	4e-20	101	G-protein-coupled chemokine receptor, partial [Lumpy skin disease virus]
Dmel_0036790_star1_allatostatin_C_receptor_1_Source_FlyBase_0036790_HG_11	gi|927348171|gb|ALE15241.1|	28.82	4e-20	101	G-protein-coupled chemokine receptor, partial [Lumpy skin disease virus]
Dmel_0036790_star1_allatostatin_C_receptor_1_Source_FlyBase_0036790_HG_11	gi|927348189|gb|ALE15250.1|	28.22	4e-20	101	G-protein-coupled chemokine receptor, partial [Lumpy skin disease virus]
Dmel_0036790_star1_allatostatin_C_receptor_1_Source_FlyBase_0036790_HG_11	gi|927348181|gb|ALE15246.1|	28.42	4e-20	101	G-protein-coupled chemokine receptor, partial [Lumpy skin disease virus]
Dmel_0036790_star1_allatostatin_C_receptor_1_Source_FlyBase_0036790_HG_11	gi|927348207|gb|ALE15259.1|	28.22	4e-20	101	G-protein-coupled chemokine receptor, partial [Lumpy skin disease virus]
Dmel_0036790_star1_allatostatin_C_receptor_1_Source_FlyBase_0036790_HG_11	gi|557883685|gb|AHA43187.1|	27.30	4e-20	101	G-protein-coupled chemokine receptor [Goatpox virus]
Dmel_0036790_star1_allatostatin_C_receptor_1_Source_FlyBase_0036790_HG_11	gi|927348197|gb|ALE15254.1|	27.84	4e-20	101	G-protein-coupled chemokine receptor, partial [Lumpy skin disease virus]
Dmel_0036790_star1_allatostatin_C_receptor_1_Source_FlyBase_0036790_HG_11	gi|927348173|gb|ALE15242.1|	28.22	4e-20	101	G-protein-coupled chemokine receptor, partial [Lumpy skin disease virus]
Dmel_0036790_star1_allatostatin_C_receptor_1_Source_FlyBase_0036790_HG_11	gi|310689928|pdb|3ODU|A	32.06	4e-20	103	Chain A, The 2.5 A Structure Of The Cxcr4 Chemokine Receptor In Complex With Small Molecule Antagonist It1t
Dmel_0036790_star1_allatostatin_C_receptor_1_Source_FlyBase_0036790_HG_11	gi|226437985|gb|ACO56294.1|	27.49	5e-20	101	G-protein-coupled chemokine receptor [Goatpox virus Bangladesh/86]
Dmel_0036790_star1_allatostatin_C_receptor_1_Source_FlyBase_0036790_HG_11	gi|927348233|gb|ALE15272.1|	28.22	5e-20	101	G-protein-coupled chemokine receptor, partial [Lumpy skin disease virus]
Dmel_0036790_star1_allatostatin_C_receptor_1_Source_FlyBase_0036790_HG_11	gi|927348179|gb|ALE15245.1|	28.22	5e-20	101	G-protein-coupled chemokine receptor, partial [Lumpy skin disease virus]
Dmel_0036790_star1_allatostatin_C_receptor_1_Source_FlyBase_0036790_HG_11	gi|148912889|ref|YP_001293203.1|	27.49	5e-20	101	hypothetical protein GTPV_gp009 [Goatpox virus Pellor]
Dmel_0036790_star1_allatostatin_C_receptor_1_Source_FlyBase_0036790_HG_11	gi|873463510|gb|AKP49081.1|	28.22	5e-20	101	G-protein-coupled chemokine receptor, partial [Lumpy skin disease virus]
Dmel_0036790_star1_allatostatin_C_receptor_1_Source_FlyBase_0036790_HG_11	gi|927348175|gb|ALE15243.1|	28.82	5e-20	101	G-protein-coupled chemokine receptor, partial [Lumpy skin disease virus]
Dmel_0036790_star1_allatostatin_C_receptor_1_Source_FlyBase_0036790_HG_11	gi|927348227|gb|ALE15269.1|	28.22	5e-20	101	G-protein-coupled chemokine receptor, partial [Lumpy skin disease virus]
Dmel_0036790_star1_allatostatin_C_receptor_1_Source_FlyBase_0036790_HG_11	gi|752901009|ref|YP_009118391.1|	23.98	6e-20	101	membrane protein E1 [Equid gammaherpesvirus 5]
Dmel_0036790_star1_allatostatin_C_receptor_1_Source_FlyBase_0036790_HG_11	gi|927348235|gb|ALE15273.1|	28.22	6e-20	100	G-protein-coupled chemokine receptor, partial [Lumpy skin disease virus]
Dmel_0036790_star1_allatostatin_C_receptor_1_Source_FlyBase_0036790_HG_11	gi|557883679|gb|AHA43184.1|	27.49	6e-20	101	G-protein-coupled chemokine receptor [Goatpox virus]
Dmel_0036790_star1_allatostatin_C_receptor_1_Source_FlyBase_0036790_HG_11	gi|310689930|pdb|3OE0|A	31.88	9e-20	102	Chain A, Crystal Structure Of The Cxcr4 Chemokine Receptor In Complex With A Cyclic Peptide Antagonist Cvx15
Dmel_0036790_star1_allatostatin_C_receptor_1_Source_FlyBase_0036790_HG_11	gi|18640232|ref|NP_570306.1|	26.06	9e-20	100	SPV146 G protein-coupled CC chemokine receptor-like protein [Swinepox virus]
Dmel_0036790_star1_allatostatin_C_receptor_1_Source_FlyBase_0036790_HG_11	gi|586239|sp|Q08520.1|VK02_SWPVK	26.06	1e-19	100	RecName: Full=G-protein coupled receptor homolog K2
Dmel_0036790_star1_allatostatin_C_receptor_1_Source_FlyBase_0036790_HG_11	gi|927348223|gb|ALE15267.1|	28.07	1e-19	100	G-protein-coupled chemokine receptor, partial [Lumpy skin disease virus]
Dmel_0036790_star1_allatostatin_C_receptor_1_Source_FlyBase_0036790_HG_11	gi|226437993|gb|ACO56298.1|	27.15	1e-19	100	G-protein-coupled chemokine receptor [Goatpox virus Oman/84]
Dmel_0036790_star1_allatostatin_C_receptor_1_Source_FlyBase_0036790_HG_11	gi|821091724|gb|AKH03908.1|	28.42	1e-19	100	G-protein-coupled chemokine receptor [Lumpy skin disease virus]
Dmel_0036790_star1_allatostatin_C_receptor_1_Source_FlyBase_0036790_HG_11	gi|226438023|gb|ACO56313.1|	27.49	1e-19	100	G-protein-coupled chemokine receptor [Lumpy skin disease virus RSA/00 OP126402]
Dmel_0036790_star1_allatostatin_C_receptor_1_Source_FlyBase_0036790_HG_11	gi|13876663|gb|AAK43551.1|	28.42	1e-19	100	G-protein-coupled chemokine receptor-like protein [Lumpy skin disease virus]
Dmel_0036790_star1_allatostatin_C_receptor_1_Source_FlyBase_0036790_HG_11	gi|927348211|gb|ALE15261.1|	28.67	2e-19	99.8	G-protein-coupled chemokine receptor, partial [Lumpy skin disease virus]
Dmel_0036790_star1_allatostatin_C_receptor_1_Source_FlyBase_0036790_HG_11	gi|757867792|gb|AJO26970.1|	28.07	2e-19	100	G-protein-coupled chemokine receptor [Lumpy skin disease virus]
Dmel_0036790_star1_allatostatin_C_receptor_1_Source_FlyBase_0036790_HG_11	gi|927348183|gb|ALE15247.1|	28.07	2e-19	99.4	G-protein-coupled chemokine receptor, partial [Lumpy skin disease virus]
Dmel_0036790_star1_allatostatin_C_receptor_1_Source_FlyBase_0036790_HG_11	gi|557883691|gb|AHA43190.1|	27.49	2e-19	99.8	G-protein-coupled chemokine receptor [Goatpox virus]
Dmel_0036790_star1_allatostatin_C_receptor_1_Source_FlyBase_0036790_HG_11	gi|557370472|gb|AGZ95327.1|	27.15	3e-19	99.4	G-protein-coupled chemokine receptor [Goatpox virus FZ]
Dmel_0036790_star1_allatostatin_C_receptor_1_Source_FlyBase_0036790_HG_11	gi|12085128|ref|NP_073530.1|	27.45	3e-19	98.6	145R protein [Yaba-like disease virus]
Dmel_0036790_star1_allatostatin_C_receptor_1_Source_FlyBase_0036790_HG_11	gi|756142618|pdb|4RWS|A	31.88	5e-19	100	Chain A, Crystal Structure Of Cxcr4 And Viral Chemokine Antagonist Vmip-ii Complex (psi Community Target)
Dmel_0036790_star1_allatostatin_C_receptor_1_Source_FlyBase_0036790_HG_11	gi|757867794|gb|AJO26971.1|	27.92	9e-19	98.2	G-protein-coupled chemokine receptor [Lumpy skin disease virus]
Dmel_0036790_star1_allatostatin_C_receptor_1_Source_FlyBase_0036790_HG_11	gi|927348231|gb|ALE15271.1|	27.92	9e-19	97.4	G-protein-coupled chemokine receptor, partial [Lumpy skin disease virus]
Dmel_0036790_star1_allatostatin_C_receptor_1_Source_FlyBase_0036790_HG_11	gi|38229175|ref|NP_938268.1|	27.97	1e-18	97.4	7L [Yaba monkey tumor virus]
Dmel_0036790_star1_allatostatin_C_receptor_1_Source_FlyBase_0036790_HG_11	gi|9628003|ref|NP_042597.1|	26.79	1e-18	97.8	membrane protein E1 [Equid gammaherpesvirus 2]
Dmel_0036790_star1_allatostatin_C_receptor_1_Source_FlyBase_0036790_HG_11	gi|927348177|gb|ALE15244.1|	27.92	1e-18	97.1	G-protein-coupled chemokine receptor, partial [Lumpy skin disease virus]
Dmel_0036790_star1_allatostatin_C_receptor_1_Source_FlyBase_0036790_HG_11	gi|927348215|gb|ALE15263.1|	29.57	1e-18	96.7	G-protein-coupled chemokine receptor, partial [Lumpy skin disease virus]
Dmel_0036790_star1_allatostatin_C_receptor_1_Source_FlyBase_0036790_HG_11	gi|226438051|gb|ACO56327.1|	26.25	2e-18	97.4	G-protein-coupled chemokine receptor [Sheeppox virus Turkey/98 Sivas]
Dmel_0036790_star1_allatostatin_C_receptor_1_Source_FlyBase_0036790_HG_11	gi|124738365|gb|ABN14165.1|	26.79	2e-18	97.4	E1 [Equid gammaherpesvirus 2]
Dmel_0036790_star1_allatostatin_C_receptor_1_Source_FlyBase_0036790_HG_11	gi|226438039|gb|ACO56321.1|	27.74	2e-18	97.1	G-protein-coupled chemokine receptor [Sheeppox virus Turkey/98 Corum]
Dmel_0036790_star1_allatostatin_C_receptor_1_Source_FlyBase_0036790_HG_11	gi|927348167|gb|ALE15239.1|	28.12	2e-18	96.7	G-protein-coupled chemokine receptor, partial [Sheeppox virus]
Dmel_0036790_star1_allatostatin_C_receptor_1_Source_FlyBase_0036790_HG_11	gi|383843883|gb|AFH53905.1|	28.12	2e-18	97.1	G-protein-coupled chemokine receptor [Sheeppox virus]
Dmel_0036790_star1_allatostatin_C_receptor_1_Source_FlyBase_0036790_HG_11	gi|226437973|gb|ACO56288.1|	27.74	2e-18	97.1	G-protein-coupled chemokine receptor [Sheeppox virus Tunisia/01 3P3]
Dmel_0036790_star1_allatostatin_C_receptor_1_Source_FlyBase_0036790_HG_11	gi|226438003|gb|ACO56303.1|	27.74	2e-18	97.1	G-protein-coupled chemokine receptor [Goatpox virus vaccine Nigeria/99]
Dmel_0036790_star1_allatostatin_C_receptor_1_Source_FlyBase_0036790_HG_11	gi|226438041|gb|ACO56322.1|	27.74	2e-18	96.7	G-protein-coupled chemokine receptor [Sheeppox virus Turkey/98 Darica]
Dmel_0036790_star1_allatostatin_C_receptor_1_Source_FlyBase_0036790_HG_11	gi|557883667|gb|AHA43178.1|	27.74	2e-18	96.7	G-protein-coupled chemokine receptor [Sheeppox virus]
Dmel_0036790_star1_allatostatin_C_receptor_1_Source_FlyBase_0036790_HG_11	gi|226437969|gb|ACO56286.1|	27.74	2e-18	96.7	G-protein-coupled chemokine receptor [Sheeppox virus Tunisia/01 18P2]
Dmel_0036790_star1_allatostatin_C_receptor_1_Source_FlyBase_0036790_HG_11	gi|557883675|gb|AHA43182.1|	27.74	2e-18	96.7	G-protein-coupled chemokine receptor [Sheeppox virus]
Dmel_0036790_star1_allatostatin_C_receptor_1_Source_FlyBase_0036790_HG_11	gi|226437995|gb|ACO56299.1|	27.74	2e-18	96.7	G-protein-coupled chemokine receptor [Goatpox virus Saudi Arabia/93]
Dmel_0036790_star1_allatostatin_C_receptor_1_Source_FlyBase_0036790_HG_11	gi|226438031|gb|ACO56317.1|	27.74	3e-18	96.7	G-protein-coupled chemokine receptor [Sheeppox virus Morocco vaccine strain]
Dmel_0036790_star1_allatostatin_C_receptor_1_Source_FlyBase_0036790_HG_11	gi|557883673|gb|AHA43181.1|	27.74	3e-18	96.7	G-protein-coupled chemokine receptor [Sheeppox virus]
Dmel_0036790_star1_allatostatin_C_receptor_1_Source_FlyBase_0036790_HG_11	gi|21492466|ref|NP_659585.1|	27.74	3e-18	96.7	G protein-coupled chemokine receptor [Sheeppox virus]
Dmel_0036790_star1_allatostatin_C_receptor_1_Source_FlyBase_0036790_HG_11	gi|226438049|gb|ACO56326.1|	27.74	3e-18	96.7	G-protein-coupled chemokine receptor [Sheeppox virus Nigeria/77]
Dmel_0036790_star1_allatostatin_C_receptor_1_Source_FlyBase_0036790_HG_11	gi|1152729826|gb|AQW44856.1|	27.74	3e-18	96.7	G-protein-coupled chemokine receptor, partial [Sheeppox virus]
Dmel_0036790_star1_allatostatin_C_receptor_1_Source_FlyBase_0036790_HG_11	gi|226438057|gb|ACO56330.1|	27.74	3e-18	96.7	G-protein-coupled chemokine receptor [Sheeppox virus HSL]
Dmel_0036790_star1_allatostatin_C_receptor_1_Source_FlyBase_0036790_HG_11	gi|557883695|gb|AHA43192.1|	27.74	4e-18	96.3	G-protein-coupled chemokine receptor [Sheeppox virus]
Dmel_0036790_star1_allatostatin_C_receptor_1_Source_FlyBase_0036790_HG_11	gi|226437997|gb|ACO56300.1|	27.92	4e-18	95.9	G-protein-coupled chemokine receptor [Goatpox virus Sudan]
Dmel_0036790_star1_allatostatin_C_receptor_1_Source_FlyBase_0036790_HG_11	gi|927348187|gb|ALE15249.1|	29.57	4e-18	95.5	G-protein-coupled chemokine receptor, partial [Lumpy skin disease virus]
Dmel_0036790_star1_allatostatin_C_receptor_1_Source_FlyBase_0036790_HG_11	gi|383933251|gb|AFH53909.1|	27.74	4e-18	95.9	G-protein-coupled chemokine receptor [Sheeppox virus]
Dmel_0036790_star1_allatostatin_C_receptor_1_Source_FlyBase_0036790_HG_11	gi|927348169|gb|ALE15240.1|	28.12	5e-18	95.5	G-protein-coupled chemokine receptor, partial [Sheeppox virus]
Dmel_0036790_star1_allatostatin_C_receptor_1_Source_FlyBase_0036790_HG_11	gi|557883665|gb|AHA43177.1|	27.05	6e-18	95.5	G-protein-coupled chemokine receptor [Sheeppox virus]
Dmel_0036790_star1_allatostatin_C_receptor_1_Source_FlyBase_0036790_HG_11	gi|383843887|gb|AFH53907.1|	27.74	1e-17	94.7	G-protein-coupled chemokine receptor [Sheeppox virus]
Dmel_0036790_star1_allatostatin_C_receptor_1_Source_FlyBase_0036790_HG_11	gi|564120226|gb|AHB72725.1|	27.08	1e-17	94.7	GPCR [Sheeppox virus]
Dmel_0036790_star1_allatostatin_C_receptor_1_Source_FlyBase_0036790_HG_11	gi|557883671|gb|AHA43180.1|	27.74	1e-17	94.4	G-protein-coupled chemokine receptor [Sheeppox virus]
Dmel_0036790_star1_allatostatin_C_receptor_1_Source_FlyBase_0036790_HG_11	gi|115503228|gb|ABI99146.1|	32.92	2e-17	94.7	CC chemokine receptor-like protein [Deerpox virus W-1170-84]
Dmel_0036790_star1_allatostatin_C_receptor_1_Source_FlyBase_0036790_HG_11	gi|1048348467|pdb|5JQH|A	28.62	2e-17	95.1	Chain A, Structure Of Beta2 Adrenoceptor Bound To Carazolol And Inactive-state Stabilizing Nanobody, Nb60
Dmel_0036790_star1_allatostatin_C_receptor_1_Source_FlyBase_0036790_HG_11	gi|545719881|pdb|4LDE|A	28.33	3e-17	94.7	Chain A, Structure Of Beta2 Adrenoceptor Bound To Bi167107 And An Engineered Nanobody
Dmel_0036790_star1_allatostatin_C_receptor_1_Source_FlyBase_0036790_HG_11	gi|146746342|gb|ABQ43478.1|	26.99	3e-17	93.2	chemokine inhibitor [Tanapox virus]
Dmel_0036790_star1_allatostatin_C_receptor_1_Source_FlyBase_0036790_HG_11	gi|146746499|gb|ABQ43634.1|	26.64	3e-17	93.2	chemokine inhibitor [Tanapox virus]
Dmel_0036790_star1_allatostatin_C_receptor_1_Source_FlyBase_0036790_HG_11	gi|12084990|ref|NP_073392.1|	26.99	4e-17	92.8	7L protein [Yaba-like disease virus]
Dmel_0036790_star1_allatostatin_C_receptor_1_Source_FlyBase_0036790_HG_11	gi|226438037|gb|ACO56320.1|	27.40	5e-17	92.8	G-protein-coupled chemokine receptor [Sheeppox virus Vaccine Nigeria/99]
Dmel_0036790_star1_allatostatin_C_receptor_1_Source_FlyBase_0036790_HG_11	gi|1115234290|pdb|5T1A|A	31.82	1e-16	92.8	Chain A, Structure Of Cc Chemokine Receptor 2 With Orthosteric And Allosteric Antagonists
Dmel_0036790_star1_allatostatin_C_receptor_1_Source_FlyBase_0036790_HG_11	gi|146746485|gb|ABQ43621.1|	26.49	2e-16	90.5	vCCR8 [Tanapox virus]
Dmel_0036790_star1_allatostatin_C_receptor_1_Source_FlyBase_0036790_HG_11	gi|926451053|gb|ALD15776.1|	34.31	3e-16	88.6	G-protein-coupled chemokine receptor, partial [Lumpy skin disease virus]
Dmel_0036790_star1_allatostatin_C_receptor_1_Source_FlyBase_0036790_HG_11	gi|799532120|pdb|4XNV|A	24.43	1e-15	89.7	Chain A, The Human P2y1 Receptor In Complex With Bptu
Dmel_0036790_star1_allatostatin_C_receptor_1_Source_FlyBase_0036790_HG_11	gi|40555977|ref|NP_955062.1|	26.97	1e-14	85.1	CNPV039 G protein-coupled receptor-like protein [Canarypox virus]
Dmel_0036790_star1_allatostatin_C_receptor_1_Source_FlyBase_0036790_HG_11	gi|41023319|emb|CAE52573.1|	25.51	2e-13	81.6	putative G-protein-coupled receptor [Fowlpox virus isolate HP-438/Munich]
Dmel_0036790_star1_allatostatin_C_receptor_1_Source_FlyBase_0036790_HG_11	gi|9634697|ref|NP_038990.1|	25.51	2e-13	81.6	G protein-coupled receptor gene family protein [Fowlpox virus]
Dmel_0036790_star1_allatostatin_C_receptor_1_Source_FlyBase_0036790_HG_11	gi|906848993|pdb|4XEE|A	21.52	4e-13	82.4	Chain A, Structure Of Active-like Neurotensin Receptor
Dmel_0036790_star1_allatostatin_C_receptor_1_Source_FlyBase_0036790_HG_11	gi|906849136|pdb|4ZWJ|A	24.66	5e-13	82.4	Chain A, Crystal Structure Of Rhodopsin Bound To Arrestin By Femtosecond X-ray Laser
Dmel_0036790_star1_allatostatin_C_receptor_1_Source_FlyBase_0036790_HG_11	gi|906848995|pdb|4XES|A	21.52	1e-12	80.9	Chain A, Structure Of Active-like Neurotensin Receptor
Dmel_0036790_star1_allatostatin_C_receptor_1_Source_FlyBase_0036790_HG_11	gi|418183|sp|P32229.1|VC03_SWPVK	25.09	3e-12	77.0	RecName: Full=G-protein coupled receptor homolog C3
Dmel_0036790_star1_allatostatin_C_receptor_1_Source_FlyBase_0036790_HG_11	gi|115503082|gb|ABI99000.1|	25.42	3e-12	78.2	CC chemokine receptor-like protein [Deerpox virus W-1170-84]
Dmel_0036790_star1_allatostatin_C_receptor_1_Source_FlyBase_0036790_HG_11	gi|18640091|ref|NP_570165.1|	25.09	4e-12	77.0	SPV005 G protein-coupled CC chemokine receptor-like protein [Swinepox virus]
Dmel_0036790_star1_allatostatin_C_receptor_1_Source_FlyBase_0036790_HG_11	gi|393194713|gb|AFN07323.1|	26.09	4e-12	77.0	rhodopsin, partial [Crossocheilus burmanicus]
Dmel_0036790_star1_allatostatin_C_receptor_1_Source_FlyBase_0036790_HG_11	gi|62637392|ref|YP_227390.1|	24.54	7e-12	77.0	CC chemokine receptor-like protein [Deerpox virus W-848-83]
Dmel_0036790_star1_allatostatin_C_receptor_1_Source_FlyBase_0036790_HG_11	gi|13940304|emb|CAC37943.1|	24.37	1e-11	76.6	chemokine receptor homologue [Human betaherpesvirus 5]
Dmel_0036790_star1_allatostatin_C_receptor_1_Source_FlyBase_0036790_HG_11	gi|59807|emb|CAA28338.1|	25.67	1e-11	76.3	unnamed protein product [Human betaherpesvirus 5]
Dmel_0036790_star1_allatostatin_C_receptor_1_Source_FlyBase_0036790_HG_11	gi|52139337|ref|YP_081612.1|	24.34	1e-11	76.3	envelope protein US28 [Human betaherpesvirus 5]
Dmel_0036790_star1_allatostatin_C_receptor_1_Source_FlyBase_0036790_HG_11	gi|822887967|gb|AKI09387.1|	24.34	2e-11	76.3	envelope protein US28 [Human betaherpesvirus 5]
Dmel_0036790_star1_allatostatin_C_receptor_1_Source_FlyBase_0036790_HG_11	gi|20026758|ref|NP_612800.1|	23.10	2e-11	76.3	envelope protein US28 [Panine betaherpesvirus 2]
Dmel_0036790_star1_allatostatin_C_receptor_1_Source_FlyBase_0036790_HG_11	gi|38229303|ref|NP_938396.1|	24.61	2e-11	75.5	145R [Yaba monkey tumor virus]
Dmel_0036790_star1_allatostatin_C_receptor_1_Source_FlyBase_0036790_HG_11	gi|659488169|ref|YP_009046031.1|	24.73	5e-11	74.3	G-protein-coupled receptor family protein [Penguinpox virus]
Dmel_0036790_star1_allatostatin_C_receptor_1_Source_FlyBase_0036790_HG_11	gi|13940296|emb|CAC37939.1|	25.40	6e-11	74.3	chemokine receptor homologue [Human betaherpesvirus 5]
Dmel_0036790_star1_allatostatin_C_receptor_1_Source_FlyBase_0036790_HG_11	gi|270356248|gb|ACZ80405.1|	25.42	7e-11	74.3	envelope protein US28 [Human betaherpesvirus 5]
Dmel_0036790_star1_allatostatin_C_receptor_1_Source_FlyBase_0036790_HG_11	gi|404314661|gb|AFR54645.1|	25.40	7e-11	74.3	envelope protein US28 [Human betaherpesvirus 5]
Dmel_0036790_star1_allatostatin_C_receptor_1_Source_FlyBase_0036790_HG_11	gi|27805010|gb|AAO22972.1|	25.42	8e-11	73.9	US28 protein [Human betaherpesvirus 5]
Dmel_0036790_star1_allatostatin_C_receptor_1_Source_FlyBase_0036790_HG_11	gi|641388543|gb|AIA58647.1|	36.63	9e-11	71.6	G-protein-coupled chemokine receptor, partial [Lumpy skin disease virus]
Dmel_0036790_star1_allatostatin_C_receptor_1_Source_FlyBase_0036790_HG_11	gi|14269373|gb|AAK58038.1|AF378917_1	25.42	9e-11	73.9	glycoprotein coupled receptor [Human betaherpesvirus 5]
Dmel_0036790_star1_allatostatin_C_receptor_1_Source_FlyBase_0036790_HG_11	gi|604854723|gb|AHV84115.1|	25.42	9e-11	73.9	envelope protein US28 [Human betaherpesvirus 5]
Dmel_0036790_star1_allatostatin_C_receptor_1_Source_FlyBase_0036790_HG_11	gi|14269363|gb|AAK58033.1|AF378912_1	24.14	9e-11	73.9	glycoprotein coupled receptor [Human betaherpesvirus 5]
Dmel_0036790_star1_allatostatin_C_receptor_1_Source_FlyBase_0036790_HG_11	gi|764091302|pdb|4XT1|A	25.42	9e-11	73.9	Chain A, Structure Of A Nanobody-bound Viral Gpcr Bound To Human Chemokine Cx3cl1
Dmel_0036790_star1_allatostatin_C_receptor_1_Source_FlyBase_0036790_HG_11	gi|641388541|gb|AIA58646.1|	36.63	1e-10	71.2	G-protein-coupled chemokine receptor, partial [Lumpy skin disease virus]
Dmel_0036790_star1_allatostatin_C_receptor_1_Source_FlyBase_0036790_HG_11	gi|822890657|gb|AKI12061.1|	25.40	1e-10	73.6	envelope protein US28 [Human betaherpesvirus 5]
Dmel_0036790_star1_allatostatin_C_receptor_1_Source_FlyBase_0036790_HG_11	gi|822887460|gb|AKI08883.1|	25.40	1e-10	73.6	envelope protein US28 [Human betaherpesvirus 5]
Dmel_0036790_star1_allatostatin_C_receptor_1_Source_FlyBase_0036790_HG_11	gi|995977912|gb|AMJ54525.1|	24.10	1e-10	73.6	envelope protein US28 [Human betaherpesvirus 5]
Dmel_0036790_star1_allatostatin_C_receptor_1_Source_FlyBase_0036790_HG_11	gi|14269387|gb|AAK58045.1|AF378924_1	25.42	1e-10	73.6	glycoprotein coupled receptor [Human betaherpesvirus 5]
Dmel_0036790_star1_allatostatin_C_receptor_1_Source_FlyBase_0036790_HG_11	gi|27804990|gb|AAO22962.1|	25.42	1e-10	73.6	US28 protein [Human betaherpesvirus 5]
Dmel_0036790_star1_allatostatin_C_receptor_1_Source_FlyBase_0036790_HG_11	gi|823076947|gb|AKI25140.1|	25.42	1e-10	73.6	envelope protein US28 [Human betaherpesvirus 5]
Dmel_0036790_star1_allatostatin_C_receptor_1_Source_FlyBase_0036790_HG_11	gi|27804994|gb|AAO22964.1|	25.40	1e-10	73.6	US28 protein [Human betaherpesvirus 5]
Dmel_0036790_star1_allatostatin_C_receptor_1_Source_FlyBase_0036790_HG_11	gi|27804976|gb|AAO22955.1|	25.42	1e-10	73.2	US28 protein [Human betaherpesvirus 5]
Dmel_0036790_star1_allatostatin_C_receptor_1_Source_FlyBase_0036790_HG_11	gi|27804992|gb|AAO22963.1|	25.42	1e-10	73.2	US28 protein [Human betaherpesvirus 5]
Dmel_0036790_star1_allatostatin_C_receptor_1_Source_FlyBase_0036790_HG_11	gi|653318350|gb|AIC80416.1|	25.42	1e-10	73.2	envelope protein US28 [Human betaherpesvirus 5]
Dmel_0036790_star1_allatostatin_C_receptor_1_Source_FlyBase_0036790_HG_11	gi|59800434|sp|P69332.1|US28_HCMVA	25.42	1e-10	73.2	RecName: Full=G-protein coupled receptor homolog US28; AltName: Full=HHRF3
Dmel_0036790_star1_allatostatin_C_receptor_1_Source_FlyBase_0036790_HG_11	gi|822889487|gb|AKI10898.1|	24.10	1e-10	73.2	envelope protein US28 [Human betaherpesvirus 5]
Dmel_0036790_star1_allatostatin_C_receptor_1_Source_FlyBase_0036790_HG_11	gi|40556253|ref|NP_955338.1|	24.53	1e-10	72.8	CNPV315 G protein-coupled receptor-like protein [Canarypox virus]
Dmel_0036790_star1_allatostatin_C_receptor_1_Source_FlyBase_0036790_HG_11	gi|8671565|gb|AAF78283.1|AF073832_1	25.42	1e-10	73.2	G protein-coupled receptor [Human betaherpesvirus 5]
Dmel_0036790_star1_allatostatin_C_receptor_1_Source_FlyBase_0036790_HG_11	gi|13940300|emb|CAC37941.1|	25.42	2e-10	73.2	chemokine receptor homologue [Human betaherpesvirus 5]
Dmel_0036790_star1_allatostatin_C_receptor_1_Source_FlyBase_0036790_HG_11	gi|8671563|gb|AAF78282.1|AF073831_1	25.42	2e-10	73.2	G protein-coupled receptor [Human betaherpesvirus 5]
Dmel_0036790_star1_allatostatin_C_receptor_1_Source_FlyBase_0036790_HG_11	gi|995977240|gb|AMJ53857.1|	25.08	2e-10	73.2	envelope protein US28 [Human betaherpesvirus 5]
Dmel_0036790_star1_allatostatin_C_receptor_1_Source_FlyBase_0036790_HG_11	gi|995976234|gb|AMJ52857.1|	25.08	2e-10	73.2	envelope protein US28 [Human betaherpesvirus 5]
Dmel_0036790_star1_allatostatin_C_receptor_1_Source_FlyBase_0036790_HG_11	gi|822901622|gb|AKI18408.1|	24.10	2e-10	73.2	envelope protein US28 [Human betaherpesvirus 5]
Dmel_0036790_star1_allatostatin_C_receptor_1_Source_FlyBase_0036790_HG_11	gi|995976905|gb|AMJ53524.1|	25.42	2e-10	73.2	envelope protein US28 [Human betaherpesvirus 5]
Dmel_0036790_star1_allatostatin_C_receptor_1_Source_FlyBase_0036790_HG_11	gi|586834459|gb|AHJ83726.1|	25.40	2e-10	72.8	envelope protein US28 [Human betaherpesvirus 5]
Dmel_0036790_star1_allatostatin_C_receptor_1_Source_FlyBase_0036790_HG_11	gi|14269379|gb|AAK58041.1|AF378920_1	25.42	2e-10	72.8	glycoprotein coupled receptor [Human betaherpesvirus 5]
Dmel_0036790_star1_allatostatin_C_receptor_1_Source_FlyBase_0036790_HG_11	gi|13940306|emb|CAC37944.1|	25.42	2e-10	72.8	chemokine receptor homologue [Human betaherpesvirus 5]
Dmel_0036790_star1_allatostatin_C_receptor_1_Source_FlyBase_0036790_HG_11	gi|27805014|gb|AAO22974.1|	23.80	2e-10	72.8	US28 protein [Human betaherpesvirus 5]
Dmel_0036790_star1_allatostatin_C_receptor_1_Source_FlyBase_0036790_HG_11	gi|14269381|gb|AAK58042.1|AF378921_1	25.08	3e-10	72.4	glycoprotein coupled receptor [Human betaherpesvirus 5]
Dmel_0036790_star1_allatostatin_C_receptor_1_Source_FlyBase_0036790_HG_11	gi|13940286|emb|CAC37934.1|	25.08	3e-10	72.4	chemokine receptor homologue [Human betaherpesvirus 5]
Dmel_0036790_star1_allatostatin_C_receptor_1_Source_FlyBase_0036790_HG_11	gi|995976737|gb|AMJ53357.1|	25.08	3e-10	72.4	envelope protein US28 [Human betaherpesvirus 5]
Dmel_0036790_star1_allatostatin_C_receptor_1_Source_FlyBase_0036790_HG_11	gi|460417601|pdb|4IB4|A	29.15	3e-10	72.8	Chain A, Crystal Structure Of The Chimeric Protein Of 5-ht2b-bril In Complex With Ergotamine
Dmel_0036790_star1_allatostatin_C_receptor_1_Source_FlyBase_0036790_HG_11	gi|460417601|pdb|4IB4|A	24.39	0.27	44.7	Chain A, Crystal Structure Of The Chimeric Protein Of 5-ht2b-bril In Complex With Ergotamine
Dmel_0036790_star1_allatostatin_C_receptor_1_Source_FlyBase_0036790_HG_11	gi|8671569|gb|AAF78285.1|AF073834_1	25.42	3e-10	72.4	G protein-coupled receptor [Human betaherpesvirus 5]
Dmel_0036790_star1_allatostatin_C_receptor_1_Source_FlyBase_0036790_HG_11	gi|822887629|gb|AKI09051.1|	25.08	3e-10	72.4	envelope protein US28 [Human betaherpesvirus 5]
Dmel_0036790_star1_allatostatin_C_receptor_1_Source_FlyBase_0036790_HG_11	gi|8671567|gb|AAF78284.1|AF073833_1	25.42	3e-10	72.4	G protein-coupled receptor [Human betaherpesvirus 5]
Dmel_0036790_star1_allatostatin_C_receptor_1_Source_FlyBase_0036790_HG_11	gi|13940290|emb|CAC37936.1|	25.75	3e-10	72.4	chemokine receptor homologue [Human betaherpesvirus 5]
Dmel_0036790_star1_allatostatin_C_receptor_1_Source_FlyBase_0036790_HG_11	gi|306304|gb|AAA98741.1|	25.08	3e-10	72.0	sequence differences confirmed in independent clones; variant of X17403 (AD169 strain), bases 219200 to 220263; G protein-coupled receptor [Human betaherpesvirus 5]
Dmel_0036790_star1_allatostatin_C_receptor_1_Source_FlyBase_0036790_HG_11	gi|586835304|gb|AHJ84566.1|	25.08	3e-10	72.0	envelope protein US28 [Human betaherpesvirus 5]
Dmel_0036790_star1_allatostatin_C_receptor_1_Source_FlyBase_0036790_HG_11	gi|256557151|gb|ACU83782.1|	25.08	3e-10	72.0	envelope protein US28 [Human betaherpesvirus 5]
Dmel_0036790_star1_allatostatin_C_receptor_1_Source_FlyBase_0036790_HG_11	gi|404315164|gb|AFR55145.1|	25.08	3e-10	72.0	envelope protein US28 [Human betaherpesvirus 5]
Dmel_0036790_star1_allatostatin_C_receptor_1_Source_FlyBase_0036790_HG_11	gi|14269369|gb|AAK58036.1|AF378915_1	25.08	3e-10	72.0	glycoprotein coupled receptor [Human betaherpesvirus 5]
Dmel_0036790_star1_allatostatin_C_receptor_1_Source_FlyBase_0036790_HG_11	gi|270355751|gb|ACZ79911.1|	25.08	3e-10	72.0	envelope protein US28 [Human betaherpesvirus 5]
Dmel_0036790_star1_allatostatin_C_receptor_1_Source_FlyBase_0036790_HG_11	gi|14269383|gb|AAK58043.1|AF378922_1	25.08	3e-10	72.0	glycoprotein coupled receptor [Human betaherpesvirus 5]
Dmel_0036790_star1_allatostatin_C_receptor_1_Source_FlyBase_0036790_HG_11	gi|242345771|gb|ACS92089.1|	25.08	3e-10	72.0	envelope protein US28 [Human betaherpesvirus 5]
Dmel_0036790_star1_allatostatin_C_receptor_1_Source_FlyBase_0036790_HG_11	gi|822905128|gb|AKI19582.1|	25.08	3e-10	72.0	envelope protein US28 [Human betaherpesvirus 5]
Dmel_0036790_star1_allatostatin_C_receptor_1_Source_FlyBase_0036790_HG_11	gi|586834121|gb|AHJ83390.1|	25.08	4e-10	72.0	envelope protein US28 [Human betaherpesvirus 5]
Dmel_0036790_star1_allatostatin_C_receptor_1_Source_FlyBase_0036790_HG_11	gi|14269367|gb|AAK58035.1|AF378914_1	25.08	4e-10	72.0	glycoprotein coupled receptor [Human betaherpesvirus 5]
Dmel_0036790_star1_allatostatin_C_receptor_1_Source_FlyBase_0036790_HG_11	gi|586835814|gb|AHJ85073.1|	25.08	4e-10	72.0	envelope protein US28 [Human betaherpesvirus 5]
Dmel_0036790_star1_allatostatin_C_receptor_1_Source_FlyBase_0036790_HG_11	gi|374414662|pdb|3UON|A	32.28	4e-10	72.8	Chain A, Structure Of The Human M2 Muscarinic Acetylcholine Receptor Bound To An Antagonist
Dmel_0036790_star1_allatostatin_C_receptor_1_Source_FlyBase_0036790_HG_11	gi|822886281|gb|AKI07711.1|	25.08	4e-10	72.0	envelope protein US28 [Human betaherpesvirus 5]
Dmel_0036790_star1_allatostatin_C_receptor_1_Source_FlyBase_0036790_HG_11	gi|822893516|gb|AKI14399.1|	25.08	4e-10	72.0	envelope protein US28 [Human betaherpesvirus 5]
Dmel_0030954_CCKLR_17D3_CCK_like_receptor_at_17D3_Source_FlyBase_0030954_HG_11	gi|747155334|pdb|4S0V|A	34.80	1e-25	121	Chain A, Crystal Structure Of The Human Ox2 Orexin Receptor Bound To The Insomnia Drug Suvorexant
Dmel_0030954_CCKLR_17D3_CCK_like_receptor_at_17D3_Source_FlyBase_0030954_HG_11	gi|747155334|pdb|4S0V|A	24.31	3e-04	54.7	Chain A, Crystal Structure Of The Human Ox2 Orexin Receptor Bound To The Insomnia Drug Suvorexant
Dmel_0030954_CCKLR_17D3_CCK_like_receptor_at_17D3_Source_FlyBase_0030954_HG_11	gi|1004171529|pdb|4ZJ8|A	34.78	3e-19	102	Chain A, Structures Of The Human Ox1 Orexin Receptor Bound To Selective And Dual Antagonists
Dmel_0030954_CCKLR_17D3_CCK_like_receptor_at_17D3_Source_FlyBase_0030954_HG_11	gi|1004171529|pdb|4ZJ8|A	25.52	7e-05	56.6	Chain A, Structures Of The Human Ox1 Orexin Receptor Bound To Selective And Dual Antagonists
Dmel_0030954_CCKLR_17D3_CCK_like_receptor_at_17D3_Source_FlyBase_0030954_HG_11	gi|190613726|pdb|3D4S|A	28.50	4e-15	89.0	Chain A, Cholesterol Bound Form Of Human Beta2 Adrenergic Receptor.
Dmel_0030954_CCKLR_17D3_CCK_like_receptor_at_17D3_Source_FlyBase_0030954_HG_11	gi|940376760|pdb|5DHG|A	29.23	2e-14	85.9	Chain A, The Crystal Structure Of Nociceptin/orphanin Fq Peptide Receptor (nop) In Complex With C-35 (psi Community Target)
Dmel_0030954_CCKLR_17D3_CCK_like_receptor_at_17D3_Source_FlyBase_0030954_HG_11	gi|385252102|pdb|4EA3|A	29.23	2e-14	85.9	Chain A, Structure Of The NOFQ OPIOID RECEPTOR IN COMPLEX WITH A PEPTIDE Mimetic
Dmel_0030954_CCKLR_17D3_CCK_like_receptor_at_17D3_Source_FlyBase_0030954_HG_11	gi|1115234290|pdb|5T1A|A	25.63	3e-14	85.9	Chain A, Structure Of Cc Chemokine Receptor 2 With Orthosteric And Allosteric Antagonists
Dmel_0030954_CCKLR_17D3_CCK_like_receptor_at_17D3_Source_FlyBase_0030954_HG_11	gi|159795485|pdb|2RH1|A	27.31	5e-14	85.5	Chain A, High Resolution Crystal Structure Of Human B2-Adrenergic G Protein- Coupled Receptor.
Dmel_0030954_CCKLR_17D3_CCK_like_receptor_at_17D3_Source_FlyBase_0030954_HG_11	gi|1139421941|pdb|5TVN|A	22.39	5e-14	84.7	Chain A, Crystal Structure Of The Lsd-bound 5-ht2b Receptor
Dmel_0030954_CCKLR_17D3_CCK_like_receptor_at_17D3_Source_FlyBase_0030954_HG_11	gi|460417601|pdb|4IB4|A	22.39	5e-14	85.1	Chain A, Crystal Structure Of The Chimeric Protein Of 5-ht2b-bril In Complex With Ergotamine
Dmel_0030954_CCKLR_17D3_CCK_like_receptor_at_17D3_Source_FlyBase_0030954_HG_11	gi|568786785|pdb|4N6H|A	27.78	6e-14	84.7	Chain A, 1.8 A Structure Of The Human Delta Opioid 7tm Receptor (psi Community Target)
Dmel_0030954_CCKLR_17D3_CCK_like_receptor_at_17D3_Source_FlyBase_0030954_HG_11	gi|380765108|pdb|4DJH|A	29.44	9e-14	84.7	Chain A, Structure Of The Human Kappa Opioid Receptor In Complex With Jdtic
Dmel_0030954_CCKLR_17D3_CCK_like_receptor_at_17D3_Source_FlyBase_0030954_HG_11	gi|380765108|pdb|4DJH|A	32.20	4.1	41.2	Chain A, Structure Of The Human Kappa Opioid Receptor In Complex With Jdtic
Dmel_0030954_CCKLR_17D3_CCK_like_receptor_at_17D3_Source_FlyBase_0030954_HG_11	gi|319443693|pdb|3P0G|A	27.40	1e-13	84.7	Chain A, Structure Of A Nanobody-Stabilized Active State Of The Beta2 Adrenoceptor
Dmel_0030954_CCKLR_17D3_CCK_like_receptor_at_17D3_Source_FlyBase_0030954_HG_11	gi|460417600|pdb|4IAR|A	20.70	1e-13	83.6	Chain A, Crystal Structure Of The Chimeric Protein Of 5-ht1b-bril In Complex With Ergotamine (psi Community Target)
Dmel_0030954_CCKLR_17D3_CCK_like_receptor_at_17D3_Source_FlyBase_0030954_HG_11	gi|387766395|pdb|4EJ4|A	26.34	4e-13	82.4	Chain A, Structure Of The Delta Opioid Receptor Bound To Naltrindole
Dmel_0030954_CCKLR_17D3_CCK_like_receptor_at_17D3_Source_FlyBase_0030954_HG_11	gi|557883679|gb|AHA43184.1|	29.61	5e-13	81.3	G-protein-coupled chemokine receptor [Goatpox virus]
Dmel_0030954_CCKLR_17D3_CCK_like_receptor_at_17D3_Source_FlyBase_0030954_HG_11	gi|747155326|pdb|4RWA|A	27.69	8e-13	81.3	Chain A, Synchrotron Structure Of The Human Delta Opioid Receptor In Complex With A Bifunctional Peptide (psi Community Target)
Dmel_0030954_CCKLR_17D3_CCK_like_receptor_at_17D3_Source_FlyBase_0030954_HG_11	gi|13876663|gb|AAK43551.1|	29.13	8e-13	80.9	G-protein-coupled chemokine receptor-like protein [Lumpy skin disease virus]
Dmel_0030954_CCKLR_17D3_CCK_like_receptor_at_17D3_Source_FlyBase_0030954_HG_11	gi|22595703|gb|AAN02735.1|	29.13	9e-13	80.5	CC chemokine receptor-like protein [Lumpy skin disease virus]
Dmel_0030954_CCKLR_17D3_CCK_like_receptor_at_17D3_Source_FlyBase_0030954_HG_11	gi|756142618|pdb|4RWS|A	27.76	9e-13	81.6	Chain A, Crystal Structure Of Cxcr4 And Viral Chemokine Antagonist Vmip-ii Complex (psi Community Target)
Dmel_0030954_CCKLR_17D3_CCK_like_receptor_at_17D3_Source_FlyBase_0030954_HG_11	gi|756142618|pdb|4RWS|A	31.65	0.016	48.9	Chain A, Crystal Structure Of Cxcr4 And Viral Chemokine Antagonist Vmip-ii Complex (psi Community Target)
Dmel_0030954_CCKLR_17D3_CCK_like_receptor_at_17D3_Source_FlyBase_0030954_HG_11	gi|460417599|pdb|4IAQ|A	20.45	1e-12	80.5	Chain A, Crystal Structure Of The Chimeric Protein Of 5-ht1b-bril In Complex With Dihydroergotamine (psi Community Target)
Dmel_0030954_CCKLR_17D3_CCK_like_receptor_at_17D3_Source_FlyBase_0030954_HG_11	gi|310689928|pdb|3ODU|A	26.94	1e-12	81.3	Chain A, The 2.5 A Structure Of The Cxcr4 Chemokine Receptor In Complex With Small Molecule Antagonist It1t
Dmel_0030954_CCKLR_17D3_CCK_like_receptor_at_17D3_Source_FlyBase_0030954_HG_11	gi|310689928|pdb|3ODU|A	30.86	0.007	50.1	Chain A, The 2.5 A Structure Of The Cxcr4 Chemokine Receptor In Complex With Small Molecule Antagonist It1t
Dmel_0030954_CCKLR_17D3_CCK_like_receptor_at_17D3_Source_FlyBase_0030954_HG_11	gi|310689932|pdb|3OE6|A	26.94	1e-12	81.3	Chain A, Crystal Structure Of The Cxcr4 Chemokine Receptor In Complex With A Small Molecule Antagonist It1t In I222 Spacegroup
Dmel_0030954_CCKLR_17D3_CCK_like_receptor_at_17D3_Source_FlyBase_0030954_HG_11	gi|310689932|pdb|3OE6|A	31.65	0.007	50.1	Chain A, Crystal Structure Of The Cxcr4 Chemokine Receptor In Complex With A Small Molecule Antagonist It1t In I222 Spacegroup
Dmel_0030954_CCKLR_17D3_CCK_like_receptor_at_17D3_Source_FlyBase_0030954_HG_11	gi|310689930|pdb|3OE0|A	26.94	1e-12	80.9	Chain A, Crystal Structure Of The Cxcr4 Chemokine Receptor In Complex With A Cyclic Peptide Antagonist Cvx15
Dmel_0030954_CCKLR_17D3_CCK_like_receptor_at_17D3_Source_FlyBase_0030954_HG_11	gi|310689930|pdb|3OE0|A	30.86	0.014	49.3	Chain A, Crystal Structure Of The Cxcr4 Chemokine Receptor In Complex With A Cyclic Peptide Antagonist Cvx15
Dmel_0030954_CCKLR_17D3_CCK_like_receptor_at_17D3_Source_FlyBase_0030954_HG_11	gi|226437973|gb|ACO56288.1|	29.30	2e-12	79.7	G-protein-coupled chemokine receptor [Sheeppox virus Tunisia/01 3P3]
Dmel_0030954_CCKLR_17D3_CCK_like_receptor_at_17D3_Source_FlyBase_0030954_HG_11	gi|226437999|gb|ACO56301.1|	29.11	2e-12	79.7	G-protein-coupled chemokine receptor [Goatpox virus Yemen/83]
Dmel_0030954_CCKLR_17D3_CCK_like_receptor_at_17D3_Source_FlyBase_0030954_HG_11	gi|557883667|gb|AHA43178.1|	29.30	2e-12	79.7	G-protein-coupled chemokine receptor [Sheeppox virus]
Dmel_0030954_CCKLR_17D3_CCK_like_receptor_at_17D3_Source_FlyBase_0030954_HG_11	gi|226438031|gb|ACO56317.1|	29.30	2e-12	79.7	G-protein-coupled chemokine receptor [Sheeppox virus Morocco vaccine strain]
Dmel_0030954_CCKLR_17D3_CCK_like_receptor_at_17D3_Source_FlyBase_0030954_HG_11	gi|226437981|gb|ACO56292.1|	29.11	2e-12	79.7	G-protein-coupled chemokine receptor [Goatpox virus Burkina Benogo 3A]
Dmel_0030954_CCKLR_17D3_CCK_like_receptor_at_17D3_Source_FlyBase_0030954_HG_11	gi|226438003|gb|ACO56303.1|	29.13	2e-12	79.3	G-protein-coupled chemokine receptor [Goatpox virus vaccine Nigeria/99]
Dmel_0030954_CCKLR_17D3_CCK_like_receptor_at_17D3_Source_FlyBase_0030954_HG_11	gi|226438039|gb|ACO56321.1|	29.13	3e-12	79.3	G-protein-coupled chemokine receptor [Sheeppox virus Turkey/98 Corum]
Dmel_0030954_CCKLR_17D3_CCK_like_receptor_at_17D3_Source_FlyBase_0030954_HG_11	gi|383843883|gb|AFH53905.1|	29.13	3e-12	79.3	G-protein-coupled chemokine receptor [Sheeppox virus]
Dmel_0030954_CCKLR_17D3_CCK_like_receptor_at_17D3_Source_FlyBase_0030954_HG_11	gi|226437969|gb|ACO56286.1|	29.13	3e-12	79.3	G-protein-coupled chemokine receptor [Sheeppox virus Tunisia/01 18P2]
Dmel_0030954_CCKLR_17D3_CCK_like_receptor_at_17D3_Source_FlyBase_0030954_HG_11	gi|226437989|gb|ACO56296.1|	29.11	3e-12	79.3	G-protein-coupled chemokine receptor [Goatpox virus Iraq/61 Gorgan]
Dmel_0030954_CCKLR_17D3_CCK_like_receptor_at_17D3_Source_FlyBase_0030954_HG_11	gi|226438051|gb|ACO56327.1|	29.13	3e-12	79.0	G-protein-coupled chemokine receptor [Sheeppox virus Turkey/98 Sivas]
Dmel_0030954_CCKLR_17D3_CCK_like_receptor_at_17D3_Source_FlyBase_0030954_HG_11	gi|21492466|ref|NP_659585.1|	29.13	3e-12	79.0	G protein-coupled chemokine receptor [Sheeppox virus]
Dmel_0030954_CCKLR_17D3_CCK_like_receptor_at_17D3_Source_FlyBase_0030954_HG_11	gi|640938863|gb|AIA57662.1|	29.11	3e-12	79.0	G-protein-coupled chemokine receptor [Goatpox virus]
Dmel_0030954_CCKLR_17D3_CCK_like_receptor_at_17D3_Source_FlyBase_0030954_HG_11	gi|564120226|gb|AHB72725.1|	29.13	3e-12	79.0	GPCR [Sheeppox virus]
Dmel_0030954_CCKLR_17D3_CCK_like_receptor_at_17D3_Source_FlyBase_0030954_HG_11	gi|226437995|gb|ACO56299.1|	29.13	3e-12	79.0	G-protein-coupled chemokine receptor [Goatpox virus Saudi Arabia/93]
Dmel_0030954_CCKLR_17D3_CCK_like_receptor_at_17D3_Source_FlyBase_0030954_HG_11	gi|1048348467|pdb|5JQH|A	27.15	3e-12	79.7	Chain A, Structure Of Beta2 Adrenoceptor Bound To Carazolol And Inactive-state Stabilizing Nanobody, Nb60
Dmel_0030954_CCKLR_17D3_CCK_like_receptor_at_17D3_Source_FlyBase_0030954_HG_11	gi|226438057|gb|ACO56330.1|	29.13	3e-12	79.0	G-protein-coupled chemokine receptor [Sheeppox virus HSL]
Dmel_0030954_CCKLR_17D3_CCK_like_receptor_at_17D3_Source_FlyBase_0030954_HG_11	gi|226438037|gb|ACO56320.1|	29.13	3e-12	79.0	G-protein-coupled chemokine receptor [Sheeppox virus Vaccine Nigeria/99]
Dmel_0030954_CCKLR_17D3_CCK_like_receptor_at_17D3_Source_FlyBase_0030954_HG_11	gi|557883695|gb|AHA43192.1|	29.13	3e-12	79.0	G-protein-coupled chemokine receptor [Sheeppox virus]
Dmel_0030954_CCKLR_17D3_CCK_like_receptor_at_17D3_Source_FlyBase_0030954_HG_11	gi|148912889|ref|YP_001293203.1|	29.11	3e-12	79.0	hypothetical protein GTPV_gp009 [Goatpox virus Pellor]
Dmel_0030954_CCKLR_17D3_CCK_like_receptor_at_17D3_Source_FlyBase_0030954_HG_11	gi|557883673|gb|AHA43181.1|	29.13	4e-12	79.0	G-protein-coupled chemokine receptor [Sheeppox virus]
Dmel_0030954_CCKLR_17D3_CCK_like_receptor_at_17D3_Source_FlyBase_0030954_HG_11	gi|545719881|pdb|4LDE|A	27.15	4e-12	79.7	Chain A, Structure Of Beta2 Adrenoceptor Bound To Bi167107 And An Engineered Nanobody
Dmel_0030954_CCKLR_17D3_CCK_like_receptor_at_17D3_Source_FlyBase_0030954_HG_11	gi|757867794|gb|AJO26971.1|	29.13	4e-12	79.0	G-protein-coupled chemokine receptor [Lumpy skin disease virus]
Dmel_0030954_CCKLR_17D3_CCK_like_receptor_at_17D3_Source_FlyBase_0030954_HG_11	gi|1152729826|gb|AQW44856.1|	29.13	4e-12	78.6	G-protein-coupled chemokine receptor, partial [Sheeppox virus]
Dmel_0030954_CCKLR_17D3_CCK_like_receptor_at_17D3_Source_FlyBase_0030954_HG_11	gi|757867792|gb|AJO26970.1|	29.13	4e-12	78.6	G-protein-coupled chemokine receptor [Lumpy skin disease virus]
Dmel_0030954_CCKLR_17D3_CCK_like_receptor_at_17D3_Source_FlyBase_0030954_HG_11	gi|226438049|gb|ACO56326.1|	29.13	4e-12	78.6	G-protein-coupled chemokine receptor [Sheeppox virus Nigeria/77]
Dmel_0030954_CCKLR_17D3_CCK_like_receptor_at_17D3_Source_FlyBase_0030954_HG_11	gi|226437985|gb|ACO56294.1|	29.11	4e-12	78.6	G-protein-coupled chemokine receptor [Goatpox virus Bangladesh/86]
Dmel_0030954_CCKLR_17D3_CCK_like_receptor_at_17D3_Source_FlyBase_0030954_HG_11	gi|383933251|gb|AFH53909.1|	29.13	5e-12	78.6	G-protein-coupled chemokine receptor [Sheeppox virus]
Dmel_0030954_CCKLR_17D3_CCK_like_receptor_at_17D3_Source_FlyBase_0030954_HG_11	gi|927348215|gb|ALE15263.1|	29.13	5e-12	77.8	G-protein-coupled chemokine receptor, partial [Lumpy skin disease virus]
Dmel_0030954_CCKLR_17D3_CCK_like_receptor_at_17D3_Source_FlyBase_0030954_HG_11	gi|557883665|gb|AHA43177.1|	29.13	5e-12	78.2	G-protein-coupled chemokine receptor [Sheeppox virus]
Dmel_0030954_CCKLR_17D3_CCK_like_receptor_at_17D3_Source_FlyBase_0030954_HG_11	gi|15150450|ref|NP_150445.1|	29.13	5e-12	78.2	LSDV011 CC chemokine receptor-like protein S78201 [Lumpy skin disease virus NI-2490]
Dmel_0030954_CCKLR_17D3_CCK_like_receptor_at_17D3_Source_FlyBase_0030954_HG_11	gi|226438017|gb|ACO56310.1|	29.13	5e-12	78.2	G-protein-coupled chemokine receptor [Lumpy skin disease virus RSA/06 Springbok]
Dmel_0030954_CCKLR_17D3_CCK_like_receptor_at_17D3_Source_FlyBase_0030954_HG_11	gi|226438015|gb|ACO56309.1|	29.13	5e-12	78.2	G-protein-coupled chemokine receptor [Lumpy skin disease virus RSA/06 Cow t6]
Dmel_0030954_CCKLR_17D3_CCK_like_receptor_at_17D3_Source_FlyBase_0030954_HG_11	gi|557883689|gb|AHA43189.1|	29.11	5e-12	78.2	G-protein-coupled chemokine receptor [Goatpox virus]
Dmel_0030954_CCKLR_17D3_CCK_like_receptor_at_17D3_Source_FlyBase_0030954_HG_11	gi|821091718|gb|AKH03905.1|	29.13	6e-12	78.2	G-protein-coupled chemokine receptor [Lumpy skin disease virus]
Dmel_0030954_CCKLR_17D3_CCK_like_receptor_at_17D3_Source_FlyBase_0030954_HG_11	gi|2495049|sp|Q86917.1|VQ3L_SHEVK	29.13	6e-12	78.2	RecName: Full=G-protein coupled receptor homolog Q2/3L
Dmel_0030954_CCKLR_17D3_CCK_like_receptor_at_17D3_Source_FlyBase_0030954_HG_11	gi|557370472|gb|AGZ95327.1|	29.13	6e-12	78.2	G-protein-coupled chemokine receptor [Goatpox virus FZ]
Dmel_0030954_CCKLR_17D3_CCK_like_receptor_at_17D3_Source_FlyBase_0030954_HG_11	gi|821091724|gb|AKH03908.1|	29.13	6e-12	78.2	G-protein-coupled chemokine receptor [Lumpy skin disease virus]
Dmel_0030954_CCKLR_17D3_CCK_like_receptor_at_17D3_Source_FlyBase_0030954_HG_11	gi|821091686|gb|AKH03889.1|	29.13	6e-12	78.2	G-protein-coupled chemokine receptor [Lumpy skin disease virus]
Dmel_0030954_CCKLR_17D3_CCK_like_receptor_at_17D3_Source_FlyBase_0030954_HG_11	gi|317455410|pdb|3PDS|A	29.21	6e-12	79.0	Chain A, Irreversible Agonist-Beta2 Adrenoceptor Complex
Dmel_0030954_CCKLR_17D3_CCK_like_receptor_at_17D3_Source_FlyBase_0030954_HG_11	gi|226438005|gb|ACO56304.1|	29.13	6e-12	78.2	G-protein-coupled chemokine receptor [Lumpy skin disease virus Niger Ibetecene]
Dmel_0030954_CCKLR_17D3_CCK_like_receptor_at_17D3_Source_FlyBase_0030954_HG_11	gi|22595544|gb|AAN02577.1|	29.13	6e-12	78.2	CC chemokine receptor-like protein [Lumpy skin disease virus NW-LW]
Dmel_0030954_CCKLR_17D3_CCK_like_receptor_at_17D3_Source_FlyBase_0030954_HG_11	gi|927348237|gb|ALE15274.1|	29.13	6e-12	77.8	G-protein-coupled chemokine receptor, partial [Lumpy skin disease virus]
Dmel_0030954_CCKLR_17D3_CCK_like_receptor_at_17D3_Source_FlyBase_0030954_HG_11	gi|226438023|gb|ACO56313.1|	29.13	7e-12	78.2	G-protein-coupled chemokine receptor [Lumpy skin disease virus RSA/00 OP126402]
Dmel_0030954_CCKLR_17D3_CCK_like_receptor_at_17D3_Source_FlyBase_0030954_HG_11	gi|927348169|gb|ALE15240.1|	29.13	8e-12	77.4	G-protein-coupled chemokine receptor, partial [Sheeppox virus]
Dmel_0030954_CCKLR_17D3_CCK_like_receptor_at_17D3_Source_FlyBase_0030954_HG_11	gi|557883675|gb|AHA43182.1|	28.64	1e-11	77.0	G-protein-coupled chemokine receptor [Sheeppox virus]
Dmel_0030954_CCKLR_17D3_CCK_like_receptor_at_17D3_Source_FlyBase_0030954_HG_11	gi|146746499|gb|ABQ43634.1|	30.85	1e-11	77.0	chemokine inhibitor [Tanapox virus]
Dmel_0030954_CCKLR_17D3_CCK_like_receptor_at_17D3_Source_FlyBase_0030954_HG_11	gi|927348167|gb|ALE15239.1|	29.11	1e-11	76.6	G-protein-coupled chemokine receptor, partial [Sheeppox virus]
Dmel_0030954_CCKLR_17D3_CCK_like_receptor_at_17D3_Source_FlyBase_0030954_HG_11	gi|146746342|gb|ABQ43478.1|	30.85	1e-11	76.6	chemokine inhibitor [Tanapox virus]
Dmel_0030954_CCKLR_17D3_CCK_like_receptor_at_17D3_Source_FlyBase_0030954_HG_11	gi|12084990|ref|NP_073392.1|	30.85	1e-11	76.6	7L protein [Yaba-like disease virus]
Dmel_0030954_CCKLR_17D3_CCK_like_receptor_at_17D3_Source_FlyBase_0030954_HG_11	gi|927348209|gb|ALE15260.1|	29.13	1e-11	76.6	G-protein-coupled chemokine receptor, partial [Lumpy skin disease virus]
Dmel_0030954_CCKLR_17D3_CCK_like_receptor_at_17D3_Source_FlyBase_0030954_HG_11	gi|927348185|gb|ALE15248.1|	29.13	1e-11	76.6	G-protein-coupled chemokine receptor, partial [Lumpy skin disease virus]
Dmel_0030954_CCKLR_17D3_CCK_like_receptor_at_17D3_Source_FlyBase_0030954_HG_11	gi|927348217|gb|ALE15264.1|	29.13	1e-11	76.6	G-protein-coupled chemokine receptor, partial [Lumpy skin disease virus]
Dmel_0030954_CCKLR_17D3_CCK_like_receptor_at_17D3_Source_FlyBase_0030954_HG_11	gi|927348189|gb|ALE15250.1|	29.13	2e-11	76.3	G-protein-coupled chemokine receptor, partial [Lumpy skin disease virus]
Dmel_0030954_CCKLR_17D3_CCK_like_receptor_at_17D3_Source_FlyBase_0030954_HG_11	gi|927348231|gb|ALE15271.1|	29.13	2e-11	76.3	G-protein-coupled chemokine receptor, partial [Lumpy skin disease virus]
Dmel_0030954_CCKLR_17D3_CCK_like_receptor_at_17D3_Source_FlyBase_0030954_HG_11	gi|927348171|gb|ALE15241.1|	29.13	2e-11	76.3	G-protein-coupled chemokine receptor, partial [Lumpy skin disease virus]
Dmel_0030954_CCKLR_17D3_CCK_like_receptor_at_17D3_Source_FlyBase_0030954_HG_11	gi|927348191|gb|ALE15251.1|	29.13	2e-11	76.3	G-protein-coupled chemokine receptor, partial [Lumpy skin disease virus]
Dmel_0030954_CCKLR_17D3_CCK_like_receptor_at_17D3_Source_FlyBase_0030954_HG_11	gi|927348229|gb|ALE15270.1|	29.13	2e-11	76.6	G-protein-coupled chemokine receptor, partial [Lumpy skin disease virus]
Dmel_0030954_CCKLR_17D3_CCK_like_receptor_at_17D3_Source_FlyBase_0030954_HG_11	gi|927348211|gb|ALE15261.1|	29.13	2e-11	76.3	G-protein-coupled chemokine receptor, partial [Lumpy skin disease virus]
Dmel_0030954_CCKLR_17D3_CCK_like_receptor_at_17D3_Source_FlyBase_0030954_HG_11	gi|927348227|gb|ALE15269.1|	29.13	2e-11	76.3	G-protein-coupled chemokine receptor, partial [Lumpy skin disease virus]
Dmel_0030954_CCKLR_17D3_CCK_like_receptor_at_17D3_Source_FlyBase_0030954_HG_11	gi|927348173|gb|ALE15242.1|	29.13	2e-11	76.3	G-protein-coupled chemokine receptor, partial [Lumpy skin disease virus]
Dmel_0030954_CCKLR_17D3_CCK_like_receptor_at_17D3_Source_FlyBase_0030954_HG_11	gi|927348183|gb|ALE15247.1|	29.13	2e-11	76.3	G-protein-coupled chemokine receptor, partial [Lumpy skin disease virus]
Dmel_0030954_CCKLR_17D3_CCK_like_receptor_at_17D3_Source_FlyBase_0030954_HG_11	gi|927348233|gb|ALE15272.1|	29.13	2e-11	76.3	G-protein-coupled chemokine receptor, partial [Lumpy skin disease virus]
Dmel_0030954_CCKLR_17D3_CCK_like_receptor_at_17D3_Source_FlyBase_0030954_HG_11	gi|927348207|gb|ALE15259.1|	29.13	2e-11	76.3	G-protein-coupled chemokine receptor, partial [Lumpy skin disease virus]
Dmel_0030954_CCKLR_17D3_CCK_like_receptor_at_17D3_Source_FlyBase_0030954_HG_11	gi|927348179|gb|ALE15245.1|	29.13	2e-11	76.3	G-protein-coupled chemokine receptor, partial [Lumpy skin disease virus]
Dmel_0030954_CCKLR_17D3_CCK_like_receptor_at_17D3_Source_FlyBase_0030954_HG_11	gi|927348199|gb|ALE15255.1|	29.13	2e-11	76.3	G-protein-coupled chemokine receptor, partial [Lumpy skin disease virus]
Dmel_0030954_CCKLR_17D3_CCK_like_receptor_at_17D3_Source_FlyBase_0030954_HG_11	gi|873463510|gb|AKP49081.1|	29.13	2e-11	76.3	G-protein-coupled chemokine receptor, partial [Lumpy skin disease virus]
Dmel_0030954_CCKLR_17D3_CCK_like_receptor_at_17D3_Source_FlyBase_0030954_HG_11	gi|557883691|gb|AHA43190.1|	29.11	2e-11	76.6	G-protein-coupled chemokine receptor [Goatpox virus]
Dmel_0030954_CCKLR_17D3_CCK_like_receptor_at_17D3_Source_FlyBase_0030954_HG_11	gi|927348235|gb|ALE15273.1|	29.13	2e-11	76.3	G-protein-coupled chemokine receptor, partial [Lumpy skin disease virus]
[truncated: 2,037 more rows]
