# Supplementary material for: Reconstruction of the ancestral metazoan genome reveals an increase in genomic novelty
Source: Nat Commun. 2018 Apr 30;9:1730. doi: 10.1038/s41467-018-04136-5 (PMC5928047; doi:10.1038/s41467-018-04136-5)
Supplement: Supplementary file 12 — Supplementary Data 9 [file 41467_2018_4136_MOESM12_ESM.zip › Node 5 - Eumetazoa/HG_114_seqs_BLAST_headers.cvs]

Query	Subject	%id	e-value	bit-score	Subject_description_[Organism]
Dmel_0000015_Abd_B_Abdominal_B_Source_FlyBase_0000015_HG_114	gi|224456|prf||1105304A	61.82	2e-13	75.1	homeo box gene
Dmel_0000015_Abd_B_Abdominal_B_Source_FlyBase_0000015_HG_114	gi|1053260936|ref|WP_066017155.1|	47.83	2e-10	70.1	hypothetical protein [Endozoicomonas atrinae]
Dmel_0000015_Abd_B_Abdominal_B_Source_FlyBase_0000015_HG_114	gi|11066244|gb|AAG28516.1|AF197146_1	45.88	3e-10	67.4	homeobox protein NkxD, partial [Sycon raphanus]
Dmel_0000015_Abd_B_Abdominal_B_Source_FlyBase_0000015_HG_114	gi|700617474|emb|CEF71796.1|	52.31	3e-09	65.9	NKA SciNKA, partial [Sycon ciliatum]
Dmel_0000015_Abd_B_Abdominal_B_Source_FlyBase_0000015_HG_114	gi|94185|pir||S12541	48.44	9e-09	65.9	evx1 protein - murine sarcoma virus
Dmel_0000015_Abd_B_Abdominal_B_Source_FlyBase_0000015_HG_114	gi|765099183|ref|NP_001292180.1|	50.79	1e-08	65.1	homeobox protein Hox-B4-like [Amphimedon queenslandica]
Dmel_0000015_Abd_B_Abdominal_B_Source_FlyBase_0000015_HG_114	gi|34786941|emb|CAD37942.1|	50.00	1e-08	65.1	homeobox protein HOXb1 [Suberites domuncula]
Dmel_0000015_Abd_B_Abdominal_B_Source_FlyBase_0000015_HG_114	gi|1133452412|ref|XP_019864339.1|	50.79	1e-08	65.1	PREDICTED: homeobox protein Hox-B4-like isoform X1 [Amphimedon queenslandica]
Dmel_0000015_Abd_B_Abdominal_B_Source_FlyBase_0000015_HG_114	gi|1001613832|gb|KXS17585.1|	41.86	4e-08	64.3	hypothetical protein M427DRAFT_133391 [Gonapodya prolifera JEL478]
Dmel_0000015_Abd_B_Abdominal_B_Source_FlyBase_0000015_HG_114	gi|62238213|gb|AAX77090.1|	50.00	6e-08	59.3	homeobox protein demox, partial [Baikalospongia intermedia]
Dmel_0000015_Abd_B_Abdominal_B_Source_FlyBase_0000015_HG_114	gi|821173333|ref|NP_001295556.1|	47.69	6e-08	63.2	homeobox protein bagpipe-like [Amphimedon queenslandica]
Dmel_0000015_Abd_B_Abdominal_B_Source_FlyBase_0000015_HG_114	gi|3184521|gb|AAC18965.1|	50.00	7e-08	60.8	EmH-3, partial [Ephydatia muelleri]
Dmel_0000015_Abd_B_Abdominal_B_Source_FlyBase_0000015_HG_114	gi|62238209|gb|AAX77088.1|	50.00	8e-08	59.3	homeobox protein demox, partial [Potamolepis sp. ERM-2005]
Dmel_0000015_Abd_B_Abdominal_B_Source_FlyBase_0000015_HG_114	gi|507132|gb|AAB04117.1|	50.00	9e-08	60.5	homeobox-containing protein [Ephydatia fluviatilis]
Dmel_0000015_Abd_B_Abdominal_B_Source_FlyBase_0000015_HG_114	gi|507133|gb|AAA20151.1|	50.88	2e-07	59.7	homeobox-containing protein, partial [Ephydatia fluviatilis]
Dmel_0000015_Abd_B_Abdominal_B_Source_FlyBase_0000015_HG_114	gi|49659002|emb|CAD37941.1|	50.00	2e-07	62.0	homeobox protein HOXa1 [Suberites domuncula]
Dmel_0000015_Abd_B_Abdominal_B_Source_FlyBase_0000015_HG_114	gi|525314056|ref|NP_001266196.1|	50.00	3e-07	61.2	uncharacterized protein LOC100631603 [Amphimedon queenslandica]
Dmel_0000015_Abd_B_Abdominal_B_Source_FlyBase_0000015_HG_114	gi|700617482|emb|CEF71798.1|	34.78	4e-07	59.7	NKG SciNKG, partial [Sycon ciliatum]
Dmel_0000015_Abd_B_Abdominal_B_Source_FlyBase_0000015_HG_114	gi|49659004|emb|CAD37943.1|	46.77	7e-07	57.8	homeobox protein HOXc1 [Suberites domuncula]
Dmel_0000015_Abd_B_Abdominal_B_Source_FlyBase_0000015_HG_114	gi|507131|gb|AAA20149.1|	48.44	7e-07	57.0	homeobox-containing protein, partial [Ephydatia fluviatilis]
Dmel_0000015_Abd_B_Abdominal_B_Source_FlyBase_0000015_HG_114	gi|340375568|ref|XP_003386306.1|	45.21	1e-06	59.7	PREDICTED: brain-specific homeobox protein homolog [Amphimedon queenslandica]
Dmel_0000015_Abd_B_Abdominal_B_Source_FlyBase_0000015_HG_114	gi|700617456|emb|CEF71792.1|	34.72	1e-06	58.9	Cdx SciCdx, partial [Sycon ciliatum]
Dmel_0000015_Abd_B_Abdominal_B_Source_FlyBase_0000015_HG_114	gi|765099191|ref|NP_001292184.1|	43.75	1e-06	59.7	uncharacterized protein LOC100642001 [Amphimedon queenslandica]
Dmel_0000015_Abd_B_Abdominal_B_Source_FlyBase_0000015_HG_114	gi|765099191|ref|NP_001292184.1|	26.15	0.007	48.1	uncharacterized protein LOC100642001 [Amphimedon queenslandica]
Dmel_0000015_Abd_B_Abdominal_B_Source_FlyBase_0000015_HG_114	gi|32351033|gb|AAP75576.1|	50.94	1e-06	57.0	EmH-3 homeobox protein, partial [Trochospongilla horrida]
Dmel_0000015_Abd_B_Abdominal_B_Source_FlyBase_0000015_HG_114	gi|33641772|gb|AAQ24371.1|	46.15	1e-06	58.5	BarX/Bsh [Halichondria bowerbanki]
Dmel_0000015_Abd_B_Abdominal_B_Source_FlyBase_0000015_HG_114	gi|1111127598|ref|XP_019251816.1|	29.38	2e-06	59.7	PREDICTED: homeobox-leucine zipper protein ANTHOCYANINLESS 2-like isoform X2 [Nicotiana attenuata]
Dmel_0000015_Abd_B_Abdominal_B_Source_FlyBase_0000015_HG_114	gi|1111127594|ref|XP_019251815.1|	29.38	2e-06	59.7	PREDICTED: homeobox-leucine zipper protein HDG1-like isoform X1 [Nicotiana attenuata]
Dmel_0000015_Abd_B_Abdominal_B_Source_FlyBase_0000015_HG_114	gi|700617470|emb|CEF71795.1|	47.37	2e-06	58.2	Msx SciMsx, partial [Sycon ciliatum]
Dmel_0000015_Abd_B_Abdominal_B_Source_FlyBase_0000015_HG_114	gi|32351029|gb|AAP75574.1|	50.94	2e-06	56.2	EmH-3 homeobox protein, partial [Eunapius fragilis]
Dmel_0000015_Abd_B_Abdominal_B_Source_FlyBase_0000015_HG_114	gi|1025091902|ref|XP_016457238.1|	29.38	2e-06	58.9	PREDICTED: homeobox-leucine zipper protein ANTHOCYANINLESS 2-like isoform X1 [Nicotiana tabacum]
Dmel_0000015_Abd_B_Abdominal_B_Source_FlyBase_0000015_HG_114	gi|32351031|gb|AAP75575.1|	49.06	3e-06	55.8	EmH-3 homeobox protein, partial [Spongilla lacustris]
Dmel_0000015_Abd_B_Abdominal_B_Source_FlyBase_0000015_HG_114	gi|184191103|gb|ACC76764.1|	45.76	3e-06	57.4	NK5/6/7a variant 1 [Amphimedon queenslandica]
Dmel_0000015_Abd_B_Abdominal_B_Source_FlyBase_0000015_HG_114	gi|761903767|ref|XP_011410028.1|	36.62	4e-06	58.2	PREDICTED: homeobox protein ceh-8-like isoform X1 [Amphimedon queenslandica]
Dmel_0000015_Abd_B_Abdominal_B_Source_FlyBase_0000015_HG_114	gi|1133452782|ref|XP_019864471.1|	36.62	4e-06	57.8	PREDICTED: homeobox protein ceh-8-like isoform X2 [Amphimedon queenslandica]
Dmel_0000015_Abd_B_Abdominal_B_Source_FlyBase_0000015_HG_114	gi|1025153835|ref|XP_016468062.1|	28.75	4e-06	58.2	PREDICTED: homeobox-leucine zipper protein HDG1-like isoform X2 [Nicotiana tabacum]
Dmel_0000015_Abd_B_Abdominal_B_Source_FlyBase_0000015_HG_114	gi|1025153830|ref|XP_016468061.1|	28.75	4e-06	58.2	PREDICTED: homeobox-leucine zipper protein HDG1-like isoform X1 [Nicotiana tabacum]
Dmel_0000015_Abd_B_Abdominal_B_Source_FlyBase_0000015_HG_114	gi|700617486|emb|CEF71799.1|	49.18	6e-06	57.0	NKC SciNKC, partial [Sycon ciliatum]
Dmel_0000015_Abd_B_Abdominal_B_Source_FlyBase_0000015_HG_114	gi|698569692|ref|XP_009774402.1|	28.75	7e-06	57.8	PREDICTED: homeobox-leucine zipper protein HDG1-like isoform X2 [Nicotiana sylvestris]
Dmel_0000015_Abd_B_Abdominal_B_Source_FlyBase_0000015_HG_114	gi|1111127602|ref|XP_019251817.1|	33.07	7e-06	57.8	PREDICTED: homeobox-leucine zipper protein ANTHOCYANINLESS 2-like isoform X3 [Nicotiana attenuata]
Dmel_0000015_Abd_B_Abdominal_B_Source_FlyBase_0000015_HG_114	gi|698569688|ref|XP_009774401.1|	28.75	7e-06	57.8	PREDICTED: homeobox-leucine zipper protein HDG1-like isoform X1 [Nicotiana sylvestris]
Dmel_0000015_Abd_B_Abdominal_B_Source_FlyBase_0000015_HG_114	gi|62238211|gb|AAX77089.1|	50.00	7e-06	53.5	homeobox protein demox, partial [Lubomirskia baicalensis]
Dmel_0000015_Abd_B_Abdominal_B_Source_FlyBase_0000015_HG_114	gi|1025091905|ref|XP_016457239.1|	33.07	8e-06	57.4	PREDICTED: homeobox-leucine zipper protein ANTHOCYANINLESS 2-like isoform X2 [Nicotiana tabacum]
Dmel_0000015_Abd_B_Abdominal_B_Source_FlyBase_0000015_HG_114	gi|470377738|ref|XP_004333416.1|	51.72	1e-05	56.6	homeobox domain containing protein [Acanthamoeba castellanii str. Neff]
Dmel_0000015_Abd_B_Abdominal_B_Source_FlyBase_0000015_HG_114	gi|630350651|ref|XP_007864626.1|	33.12	1e-05	55.8	homeobox-domain-containing protein [Gloeophyllum trabeum ATCC 11539]
Dmel_0000015_Abd_B_Abdominal_B_Source_FlyBase_0000015_HG_114	gi|721614076|ref|XP_010227405.1|	37.84	2e-05	54.7	PREDICTED: homeobox-leucine zipper protein HOX18-like [Brachypodium distachyon]
Dmel_0000015_Abd_B_Abdominal_B_Source_FlyBase_0000015_HG_114	gi|1025153840|ref|XP_016468064.1|	32.28	2e-05	56.2	PREDICTED: homeobox-leucine zipper protein HDG1-like isoform X3 [Nicotiana tabacum]
Dmel_0000015_Abd_B_Abdominal_B_Source_FlyBase_0000015_HG_114	gi|698569695|ref|XP_009774404.1|	32.28	2e-05	56.2	PREDICTED: homeobox-leucine zipper protein HDG1-like isoform X3 [Nicotiana sylvestris]
Dmel_0000015_Abd_B_Abdominal_B_Source_FlyBase_0000015_HG_114	gi|691789876|emb|CDO74355.1|	40.62	2e-05	55.8	hypothetical protein BN946_scf184355.g3 [Trametes cinnabarina]
Dmel_0000015_Abd_B_Abdominal_B_Source_FlyBase_0000015_HG_114	gi|422709505|gb|AFX81867.1|	31.82	2e-05	55.8	homeobox protein [Volvariella volvacea]
Dmel_0000015_Abd_B_Abdominal_B_Source_FlyBase_0000015_HG_114	gi|700617479|emb|CEF71797.1|	49.02	2e-05	55.5	NKB SciNKB, partial [Sycon ciliatum]
Dmel_0000015_Abd_B_Abdominal_B_Source_FlyBase_0000015_HG_114	gi|1063858020|ref|XP_017988614.1|	49.12	2e-05	55.5	HFL238Wp [Eremothecium sinecaudum]
Dmel_0000015_Abd_B_Abdominal_B_Source_FlyBase_0000015_HG_114	gi|357159529|ref|XP_003578475.1|	33.58	3e-05	55.8	PREDICTED: homeobox-leucine zipper protein ROC6-like [Brachypodium distachyon]
Dmel_0000015_Abd_B_Abdominal_B_Source_FlyBase_0000015_HG_114	gi|807751919|ref|XP_012180754.1|	27.27	3e-05	55.5	predicted protein [Fibroporia radiculosa]
Dmel_0000015_Abd_B_Abdominal_B_Source_FlyBase_0000015_HG_114	gi|697105438|ref|XP_009606532.1|	28.75	3e-05	55.5	PREDICTED: homeobox-leucine zipper protein HDG1-like isoform X1 [Nicotiana tomentosiformis]
Dmel_0000015_Abd_B_Abdominal_B_Source_FlyBase_0000015_HG_114	gi|697105440|ref|XP_009606533.1|	28.75	3e-05	55.5	PREDICTED: homeobox-leucine zipper protein ANTHOCYANINLESS 2-like isoform X2 [Nicotiana tomentosiformis]
Dmel_0000015_Abd_B_Abdominal_B_Source_FlyBase_0000015_HG_114	gi|628833365|ref|XP_007766986.1|	36.25	4e-05	54.7	homeobox-domain-containing protein [Coniophora puteana RWD-64-598 SS2]
Dmel_0000015_Abd_B_Abdominal_B_Source_FlyBase_0000015_HG_114	gi|315044651|ref|XP_003171701.1|	34.41	4e-05	55.1	homeobox domain-containing protein [Nannizzia gypsea CBS 118893]
Dmel_0000015_Abd_B_Abdominal_B_Source_FlyBase_0000015_HG_114	gi|848886866|ref|XP_012843673.1|	32.33	4e-05	55.1	PREDICTED: LOW QUALITY PROTEIN: homeobox-leucine zipper protein ANTHOCYANINLESS 2 [Erythranthe guttata]
Dmel_0000015_Abd_B_Abdominal_B_Source_FlyBase_0000015_HG_114	gi|1149701525|ref|XP_020163109.1|	32.85	5e-05	55.1	homeobox-leucine zipper protein ROC6-like isoform X1 [Aegilops tauschii subsp. tauschii]
Dmel_0000015_Abd_B_Abdominal_B_Source_FlyBase_0000015_HG_114	gi|110430672|gb|ABG73462.1|	34.35	5e-05	55.1	homeodomain transcription factor [Oryza brachyantha]
Dmel_0000015_Abd_B_Abdominal_B_Source_FlyBase_0000015_HG_114	gi|646306603|gb|KDQ27748.1|	32.17	5e-05	54.7	hypothetical protein PLEOSDRAFT_1112690 [Pleurotus ostreatus PC15]
Dmel_0000015_Abd_B_Abdominal_B_Source_FlyBase_0000015_HG_114	gi|1149701527|ref|XP_020163116.1|	32.85	5e-05	55.1	homeobox-leucine zipper protein ROC6-like isoform X2 [Aegilops tauschii subsp. tauschii]
Dmel_0000015_Abd_B_Abdominal_B_Source_FlyBase_0000015_HG_114	gi|303388753|ref|XP_003072610.1|	32.99	5e-05	53.9	Homeodomain-containing transcription factor-like protein [Encephalitozoon intestinalis ATCC 50506]
Dmel_0000015_Abd_B_Abdominal_B_Source_FlyBase_0000015_HG_114	gi|125571186|gb|EAZ12701.1|	34.35	5e-05	55.1	hypothetical protein OsJ_02619 [Oryza sativa Japonica Group]
Dmel_0000015_Abd_B_Abdominal_B_Source_FlyBase_0000015_HG_114	gi|1002869062|ref|XP_015696802.1|	34.35	5e-05	55.1	PREDICTED: LOW QUALITY PROTEIN: homeobox-leucine zipper protein ROC6-like [Oryza brachyantha]
Dmel_0000015_Abd_B_Abdominal_B_Source_FlyBase_0000015_HG_114	gi|353241025|emb|CCA72865.1|	42.62	6e-05	54.7	related to homeodomain transcription factor-Laccaria bicolor [Serendipita indica DSM 11827]
Dmel_0000015_Abd_B_Abdominal_B_Source_FlyBase_0000015_HG_114	gi|1023200886|gb|KZS98436.1|	38.71	6e-05	54.3	homeobox-domain-containing protein [Sistotremastrum niveocremeum HHB9708]
Dmel_0000015_Abd_B_Abdominal_B_Source_FlyBase_0000015_HG_114	gi|1002298405|ref|XP_015612621.1|	34.35	6e-05	54.7	PREDICTED: homeobox-leucine zipper protein ROC6 [Oryza sativa Japonica Group]
Dmel_0000015_Abd_B_Abdominal_B_Source_FlyBase_0000015_HG_114	gi|761902184|ref|XP_011408017.1|	35.53	6e-05	52.8	PREDICTED: short stature homeobox protein 2-like [Amphimedon queenslandica]
Dmel_0000015_Abd_B_Abdominal_B_Source_FlyBase_0000015_HG_114	gi|1023247883|gb|KZT43638.1|	38.71	6e-05	54.3	homeobox-domain-containing protein [Sistotremastrum suecicum HHB10207 ss-3]
Dmel_0000015_Abd_B_Abdominal_B_Source_FlyBase_0000015_HG_114	gi|667841485|ref|XP_007784910.1|	32.94	6e-05	54.7	hypothetical protein W97_08853 [Coniosporium apollinis CBS 100218]
Dmel_0000015_Abd_B_Abdominal_B_Source_FlyBase_0000015_HG_114	gi|1000780548|gb|KXN71747.1|	42.31	7e-05	53.9	homeobox-domain-containing protein [Conidiobolus coronatus NRRL 28638]
Dmel_0000015_Abd_B_Abdominal_B_Source_FlyBase_0000015_HG_114	gi|299751575|ref|XP_001830355.2|	35.11	7e-05	54.3	hypothetical protein CC1G_01991 [Coprinopsis cinerea okayama7#130]
Dmel_0000015_Abd_B_Abdominal_B_Source_FlyBase_0000015_HG_114	gi|125564438|gb|EAZ09818.1|	34.35	7e-05	54.7	hypothetical protein OsI_32106 [Oryza sativa Indica Group]
Dmel_0000015_Abd_B_Abdominal_B_Source_FlyBase_0000015_HG_114	gi|1045918133|gb|OCH95178.1|	33.71	7e-05	54.3	homeobox-domain-containing protein [Obba rivulosa]
Dmel_0000015_Abd_B_Abdominal_B_Source_FlyBase_0000015_HG_114	gi|827755636|gb|KLO10361.1|	42.37	7e-05	54.3	homeobox-domain-containing protein [Schizopora paradoxa]
Dmel_0000015_Abd_B_Abdominal_B_Source_FlyBase_0000015_HG_114	gi|761923033|gb|KIY44430.1|	31.90	8e-05	53.9	homeobox-domain-containing protein [Fistulina hepatica ATCC 64428]
Dmel_0000015_Abd_B_Abdominal_B_Source_FlyBase_0000015_HG_114	gi|1021057640|emb|SAM06299.1|	45.00	8e-05	53.9	hypothetical protein [Absidia glauca]
Dmel_0000015_Abd_B_Abdominal_B_Source_FlyBase_0000015_HG_114	gi|661891351|emb|CDP05233.1|	40.85	8e-05	54.3	unnamed protein product [Coffea canephora]
Dmel_0000015_Abd_B_Abdominal_B_Source_FlyBase_0000015_HG_114	gi|1091464375|ref|XP_018727387.1|	36.25	8e-05	54.7	PREDICTED: homeobox-DDT domain protein RLT1 isoform X4 [Eucalyptus grandis]
Dmel_0000015_Abd_B_Abdominal_B_Source_FlyBase_0000015_HG_114	gi|702318522|ref|XP_010052272.1|	36.25	9e-05	54.3	PREDICTED: homeobox-DDT domain protein RLT1 isoform X5 [Eucalyptus grandis]
Dmel_0000015_Abd_B_Abdominal_B_Source_FlyBase_0000015_HG_114	gi|702318504|ref|XP_010052270.1|	36.25	9e-05	54.3	PREDICTED: homeobox-DDT domain protein RLT1 isoform X2 [Eucalyptus grandis]
Dmel_0000015_Abd_B_Abdominal_B_Source_FlyBase_0000015_HG_114	gi|702318497|ref|XP_010052269.1|	36.25	9e-05	54.3	PREDICTED: homeobox-DDT domain protein RLT1 isoform X1 [Eucalyptus grandis]
Dmel_0000015_Abd_B_Abdominal_B_Source_FlyBase_0000015_HG_114	gi|702318512|ref|XP_010052271.1|	36.25	9e-05	54.3	PREDICTED: homeobox-DDT domain protein RLT1 isoform X3 [Eucalyptus grandis]
Dmel_0000015_Abd_B_Abdominal_B_Source_FlyBase_0000015_HG_114	gi|697105442|ref|XP_009606534.1|	32.28	9e-05	54.3	PREDICTED: homeobox-leucine zipper protein ANTHOCYANINLESS 2-like isoform X3 [Nicotiana tomentosiformis]
Dmel_0000015_Abd_B_Abdominal_B_Source_FlyBase_0000015_HG_114	gi|848863597|ref|XP_012832563.1|	39.34	9e-05	53.1	PREDICTED: homeobox-leucine zipper protein HAT22-like [Erythranthe guttata]
Dmel_0000015_Abd_B_Abdominal_B_Source_FlyBase_0000015_HG_114	gi|340369432|ref|XP_003383252.1|	40.00	1e-04	53.5	PREDICTED: retinal homeobox protein Rx1-like [Amphimedon queenslandica]
Dmel_0000015_Abd_B_Abdominal_B_Source_FlyBase_0000015_HG_114	gi|527199066|gb|EPS66985.1|	42.62	1e-04	52.0	hypothetical protein M569_07791, partial [Genlisea aurea]
Dmel_0000015_Abd_B_Abdominal_B_Source_FlyBase_0000015_HG_114	gi|648161535|gb|KDR75242.1|	35.29	1e-04	53.5	hypothetical protein GALMADRAFT_540101 [Galerina marginata CBS 339.88]
Dmel_0000015_Abd_B_Abdominal_B_Source_FlyBase_0000015_HG_114	gi|514732365|ref|XP_004957413.1|	33.59	1e-04	53.9	PREDICTED: homeobox-leucine zipper protein ROC6-like [Setaria italica]
Dmel_0000015_Abd_B_Abdominal_B_Source_FlyBase_0000015_HG_114	gi|848858845|ref|XP_012830338.1|	44.26	1e-04	53.9	PREDICTED: uncharacterized protein LOC105951452 [Erythranthe guttata]
Dmel_0000015_Abd_B_Abdominal_B_Source_FlyBase_0000015_HG_114	gi|1070928684|gb|OEL19782.1|	33.59	1e-04	53.5	Homeobox-leucine zipper protein ROC6 [Dichanthelium oligosanthes]
Dmel_0000015_Abd_B_Abdominal_B_Source_FlyBase_0000015_HG_114	gi|902212791|gb|KNA17089.1|	38.83	1e-04	53.5	hypothetical protein SOVF_083280 [Spinacia oleracea]
Dmel_0000015_Abd_B_Abdominal_B_Source_FlyBase_0000015_HG_114	gi|1024029628|gb|KZV41040.1|	38.64	1e-04	53.5	homeobox-leucine zipper protein ANTHOCYANINLESS 2 [Dorcoceras hygrometricum]
Dmel_0000015_Abd_B_Abdominal_B_Source_FlyBase_0000015_HG_114	gi|1127423144|gb|OLL25154.1|	39.47	2e-04	53.5	Homeobox protein HOY1, partial [Neolecta irregularis DAH-3]
Dmel_0000015_Abd_B_Abdominal_B_Source_FlyBase_0000015_HG_114	gi|326523973|dbj|BAJ96997.1|	35.79	2e-04	53.5	predicted protein [Hordeum vulgare subsp. vulgare]
Dmel_0000015_Abd_B_Abdominal_B_Source_FlyBase_0000015_HG_114	gi|1133452436|ref|XP_019864348.1|	46.43	2e-04	53.5	PREDICTED: type I inositol 1,4,5-trisphosphate 5-phosphatase [Amphimedon queenslandica]
Dmel_0000015_Abd_B_Abdominal_B_Source_FlyBase_0000015_HG_114	gi|961952658|gb|KTB29772.1|	32.56	2e-04	53.1	hypothetical protein WG66_17651 [Moniliophthora roreri]
Dmel_0000015_Abd_B_Abdominal_B_Source_FlyBase_0000015_HG_114	gi|604344618|gb|EYU43372.1|	44.26	2e-04	53.5	hypothetical protein MIMGU_mgv1a021073mg, partial [Erythranthe guttata]
Dmel_0000015_Abd_B_Abdominal_B_Source_FlyBase_0000015_HG_114	gi|1091703526|emb|SCV01361.1|	43.86	2e-04	53.1	LAMI_0G11012g1_1 [Lachancea mirantina]
Dmel_0000015_Abd_B_Abdominal_B_Source_FlyBase_0000015_HG_114	gi|629652457|ref|XP_007802752.1|	34.62	2e-04	53.1	hypothetical protein EPUS_00532 [Endocarpon pusillum Z07020]
Dmel_0000015_Abd_B_Abdominal_B_Source_FlyBase_0000015_HG_114	gi|197116199|dbj|BAG68839.1|	32.04	2e-04	53.5	homeodomain-containing transcription factor FWA [Arabidopsis arenosa]
Dmel_0000015_Abd_B_Abdominal_B_Source_FlyBase_0000015_HG_114	gi|630177197|ref|XP_007844104.1|	32.56	2e-04	53.1	hypothetical protein Moror_6850 [Moniliophthora roreri MCA 2997]
Dmel_0000015_Abd_B_Abdominal_B_Source_FlyBase_0000015_HG_114	gi|1134797848|gb|OMJ11371.1|	39.44	2e-04	53.1	Homeobox protein HD-10 [Smittium culicis]
Dmel_0000015_Abd_B_Abdominal_B_Source_FlyBase_0000015_HG_114	gi|751002493|gb|KIK44622.1|	30.77	2e-04	52.8	hypothetical protein CY34DRAFT_611334 [Suillus luteus UH-Slu-Lm8-n1]
Dmel_0000015_Abd_B_Abdominal_B_Source_FlyBase_0000015_HG_114	gi|401825783|ref|XP_003886986.1|	40.85	2e-04	52.0	homeodomain-containing transcription factor [Encephalitozoon hellem ATCC 50504]
Dmel_0000015_Abd_B_Abdominal_B_Source_FlyBase_0000015_HG_114	gi|901808844|gb|KMZ65652.1|	33.71	2e-04	53.1	putative Homeobox protein [Zostera marina]
Dmel_0000015_Abd_B_Abdominal_B_Source_FlyBase_0000015_HG_114	gi|1162451252|ref|XP_020401546.1|	36.99	2e-04	53.1	LOW QUALITY PROTEIN: homeobox-leucine zipper protein ROC5 [Zea mays]
Dmel_0000015_Abd_B_Abdominal_B_Source_FlyBase_0000015_HG_114	gi|750970170|gb|KIK26983.1|	32.76	2e-04	52.4	hypothetical protein PISMIDRAFT_217828 [Pisolithus microcarpus 441]
Dmel_0000015_Abd_B_Abdominal_B_Source_FlyBase_0000015_HG_114	gi|1023983793|gb|KZV22500.1|	35.71	2e-04	53.1	hypothetical protein F511_19940 [Dorcoceras hygrometricum]
Dmel_0000015_Abd_B_Abdominal_B_Source_FlyBase_0000015_HG_114	gi|700617467|emb|CEF71794.1|	44.44	2e-04	51.2	Hmx SciHmx, partial [Sycon ciliatum]
Dmel_0000015_Abd_B_Abdominal_B_Source_FlyBase_0000015_HG_114	gi|13272286|gb|AAK17070.1|AF271164_2	47.27	3e-04	52.8	homeodomain type 2 mating protein a2-1 [Coprinopsis scobicola]
Dmel_0000015_Abd_B_Abdominal_B_Source_FlyBase_0000015_HG_114	gi|1050637035|ref|XP_017641596.1|	41.67	3e-04	53.1	PREDICTED: homeobox-DDT domain protein RLT1-like isoform X2 [Gossypium arboreum]
Dmel_0000015_Abd_B_Abdominal_B_Source_FlyBase_0000015_HG_114	gi|1050637033|ref|XP_017641595.1|	41.67	3e-04	52.8	PREDICTED: homeobox-DDT domain protein RLT1-like isoform X1 [Gossypium arboreum]
Dmel_0000015_Abd_B_Abdominal_B_Source_FlyBase_0000015_HG_114	gi|728836133|gb|KHG15576.1|	41.67	3e-04	52.8	Homeobox aristaless [Gossypium arboreum]
Dmel_0000015_Abd_B_Abdominal_B_Source_FlyBase_0000015_HG_114	gi|693903171|dbj|BAP72082.1|	37.31	3e-04	52.4	homeobox protein YOX1 [Kluyveromyces marxianus]
Dmel_0000015_Abd_B_Abdominal_B_Source_FlyBase_0000015_HG_114	gi|574142808|dbj|BAO40600.1|	37.31	3e-04	52.4	homeobox protein YOX1 [Kluyveromyces marxianus DMKU3-1042]
Dmel_0000015_Abd_B_Abdominal_B_Source_FlyBase_0000015_HG_114	gi|197116169|dbj|BAG68833.1|	32.29	3e-04	52.8	homeodomain-containing transcription factor FWA [Arabidopsis lyrata subsp. lyrata]
Dmel_0000015_Abd_B_Abdominal_B_Source_FlyBase_0000015_HG_114	gi|1050637039|ref|XP_017641598.1|	41.67	3e-04	52.8	PREDICTED: homeobox-DDT domain protein RLT1-like isoform X4 [Gossypium arboreum]
Dmel_0000015_Abd_B_Abdominal_B_Source_FlyBase_0000015_HG_114	gi|633954396|gb|AHZ59335.1|	36.17	3e-04	52.8	homeobox-leucine zipper protein [Avena strigosa]
Dmel_0000015_Abd_B_Abdominal_B_Source_FlyBase_0000015_HG_114	gi|727575972|ref|XP_010460640.1|	40.00	3e-04	52.8	PREDICTED: homeobox-DDT domain protein RLT1-like isoform X2 [Camelina sativa]
Dmel_0000015_Abd_B_Abdominal_B_Source_FlyBase_0000015_HG_114	gi|1102190424|ref|XP_019035324.1|	34.65	3e-04	52.4	hypothetical protein L198_00197 [Tsuchiyaea wingfieldii CBS 7118]
Dmel_0000015_Abd_B_Abdominal_B_Source_FlyBase_0000015_HG_114	gi|1160595608|ref|NP_001336434.1|	36.99	3e-04	52.8	outer cell layer 2 [Zea mays]
Dmel_0000015_Abd_B_Abdominal_B_Source_FlyBase_0000015_HG_114	gi|727436142|ref|XP_010499372.1|	40.00	3e-04	52.8	PREDICTED: homeobox-DDT domain protein RLT1-like [Camelina sativa]
Dmel_0000015_Abd_B_Abdominal_B_Source_FlyBase_0000015_HG_114	gi|1050637037|ref|XP_017641597.1|	41.67	3e-04	52.8	PREDICTED: homeobox-DDT domain protein RLT1-like isoform X3 [Gossypium arboreum]
Dmel_0000015_Abd_B_Abdominal_B_Source_FlyBase_0000015_HG_114	gi|727575970|ref|XP_010460638.1|	40.00	3e-04	52.8	PREDICTED: homeobox-DDT domain protein RLT1-like isoform X1 [Camelina sativa]
Dmel_0000015_Abd_B_Abdominal_B_Source_FlyBase_0000015_HG_114	gi|646388647|gb|KDQ53475.1|	27.24	3e-04	52.4	hypothetical protein JAAARDRAFT_49688 [Jaapia argillacea MUCL 33604]
Dmel_0000015_Abd_B_Abdominal_B_Source_FlyBase_0000015_HG_114	gi|728840624|gb|KHG20067.1|	41.67	3e-04	52.8	Homeobox aristaless [Gossypium arboreum]
Dmel_0000015_Abd_B_Abdominal_B_Source_FlyBase_0000015_HG_114	gi|6560763|gb|AAF16763.1|AC010155_16	40.98	3e-04	52.8	F3M18.14 [Arabidopsis thaliana]
Dmel_0000015_Abd_B_Abdominal_B_Source_FlyBase_0000015_HG_114	gi|1133454154|ref|XP_019849051.1|	37.80	3e-04	51.6	PREDICTED: retina and anterior neural fold homeobox protein 2-like [Amphimedon queenslandica]
Dmel_0000015_Abd_B_Abdominal_B_Source_FlyBase_0000015_HG_114	gi|1117501299|ref|XP_019440231.1|	40.32	3e-04	52.8	PREDICTED: homeobox-DDT domain protein RLT1-like isoform X3 [Lupinus angustifolius]
Dmel_0000015_Abd_B_Abdominal_B_Source_FlyBase_0000015_HG_114	gi|1117501297|ref|XP_019440230.1|	40.32	3e-04	52.8	PREDICTED: homeobox-DDT domain protein RLT1-like isoform X2 [Lupinus angustifolius]
Dmel_0000015_Abd_B_Abdominal_B_Source_FlyBase_0000015_HG_114	gi|1117501293|ref|XP_019440228.1|	40.32	3e-04	52.8	PREDICTED: homeobox-DDT domain protein RLT1-like isoform X1 [Lupinus angustifolius]
Dmel_0000015_Abd_B_Abdominal_B_Source_FlyBase_0000015_HG_114	gi|923623132|ref|XP_013748124.1|	33.33	3e-04	52.4	PREDICTED: homeobox-leucine zipper protein HDG1-like isoform X1 [Brassica napus]
Dmel_0000015_Abd_B_Abdominal_B_Source_FlyBase_0000015_HG_114	gi|923623140|ref|XP_013748126.1|	33.33	4e-04	52.4	PREDICTED: homeobox-leucine zipper protein HDG1-like isoform X3 [Brassica napus]
Dmel_0000015_Abd_B_Abdominal_B_Source_FlyBase_0000015_HG_114	gi|19173075|ref|NP_597626.1|	40.85	4e-04	51.2	similarity to LIM-HOMEOBOX PROTEIN LMX1_MESAU [Encephalitozoon cuniculi GB-M1]
Dmel_0000015_Abd_B_Abdominal_B_Source_FlyBase_0000015_HG_114	gi|565471832|ref|XP_006293718.1|	35.11	4e-04	52.4	hypothetical protein CARUB_v10022677mg [Capsella rubella]
Dmel_0000015_Abd_B_Abdominal_B_Source_FlyBase_0000015_HG_114	gi|1102243535|ref|XP_019027787.1|	35.71	4e-04	52.4	hypothetical protein L198_08272 [Tsuchiyaea wingfieldii CBS 7118]
Dmel_0000015_Abd_B_Abdominal_B_Source_FlyBase_0000015_HG_114	gi|407924319|gb|EKG17372.1|	34.57	4e-04	52.4	Homeobox [Macrophomina phaseolina MS6]
Dmel_0000015_Abd_B_Abdominal_B_Source_FlyBase_0000015_HG_114	gi|751064478|gb|KIK99054.1|	29.90	4e-04	52.0	hypothetical protein PAXRUDRAFT_823153 [Paxillus rubicundulus Ve08.2h10]
Dmel_0000015_Abd_B_Abdominal_B_Source_FlyBase_0000015_HG_114	gi|923623143|ref|XP_013748127.1|	33.33	4e-04	52.4	PREDICTED: homeobox-leucine zipper protein HDG1-like isoform X4 [Brassica napus]
Dmel_0000015_Abd_B_Abdominal_B_Source_FlyBase_0000015_HG_114	gi|922478776|ref|XP_013637557.1|	33.33	4e-04	52.4	PREDICTED: homeobox-leucine zipper protein HDG1-like isoform X2 [Brassica oleracea var. oleracea]
Dmel_0000015_Abd_B_Abdominal_B_Source_FlyBase_0000015_HG_114	gi|629079956|gb|KCW46401.1|	37.21	4e-04	52.4	hypothetical protein EUGRSUZ_K00234 [Eucalyptus grandis]
Dmel_0000015_Abd_B_Abdominal_B_Source_FlyBase_0000015_HG_114	gi|685304891|ref|XP_009143166.1|	33.33	4e-04	52.4	PREDICTED: homeobox-leucine zipper protein HDG1-like isoform X1 [Brassica rapa]
Dmel_0000015_Abd_B_Abdominal_B_Source_FlyBase_0000015_HG_114	gi|58259745|ref|XP_567285.1|	32.37	4e-04	52.4	LIM-homeobox protein [Cryptococcus neoformans var. neoformans JEC21]
Dmel_0000015_Abd_B_Abdominal_B_Source_FlyBase_0000015_HG_114	gi|922478773|ref|XP_013637556.1|	33.33	4e-04	52.4	PREDICTED: homeobox-leucine zipper protein HDG1-like isoform X1 [Brassica oleracea var. oleracea]
Dmel_0000015_Abd_B_Abdominal_B_Source_FlyBase_0000015_HG_114	gi|1109251390|ref|XP_019200484.1|	34.86	4e-04	52.4	PREDICTED: homeobox-leucine zipper protein ANTHOCYANINLESS 2-like isoform X2 [Ipomoea nil]
Dmel_0000015_Abd_B_Abdominal_B_Source_FlyBase_0000015_HG_114	gi|685304893|ref|XP_009143167.1|	33.33	4e-04	52.4	PREDICTED: homeobox-leucine zipper protein HDG1-like isoform X2 [Brassica rapa]
Dmel_0000015_Abd_B_Abdominal_B_Source_FlyBase_0000015_HG_114	gi|1023229934|gb|KZT26728.1|	35.21	4e-04	52.0	homeobox-domain-containing protein [Neolentinus lepideus HHB14362 ss-1]
Dmel_0000015_Abd_B_Abdominal_B_Source_FlyBase_0000015_HG_114	gi|757374897|gb|KIR80373.1|	30.25	4e-04	52.0	LIM-homeobox protein [Cryptococcus gattii EJB2]
Dmel_0000015_Abd_B_Abdominal_B_Source_FlyBase_0000015_HG_114	gi|757351018|gb|KIR56871.1|	30.25	4e-04	52.0	LIM-homeobox protein [Cryptococcus gattii Ru294]
Dmel_0000015_Abd_B_Abdominal_B_Source_FlyBase_0000015_HG_114	gi|685304895|ref|XP_009143168.1|	33.33	4e-04	52.0	PREDICTED: homeobox-leucine zipper protein HDG1-like isoform X3 [Brassica rapa]
Dmel_0000015_Abd_B_Abdominal_B_Source_FlyBase_0000015_HG_114	gi|702488453|ref|XP_010035104.1|	37.21	4e-04	52.0	PREDICTED: homeobox-leucine zipper protein ANTHOCYANINLESS 2 [Eucalyptus grandis]
Dmel_0000015_Abd_B_Abdominal_B_Source_FlyBase_0000015_HG_114	gi|922478779|ref|XP_013637558.1|	33.33	4e-04	52.0	PREDICTED: homeobox-leucine zipper protein HDG1-like isoform X3 [Brassica oleracea var. oleracea]
Dmel_0000015_Abd_B_Abdominal_B_Source_FlyBase_0000015_HG_114	gi|296809998|ref|XP_002845337.1|	42.37	4e-04	52.0	homeobox domain-containing protein [Arthroderma otae CBS 113480]
Dmel_0000015_Abd_B_Abdominal_B_Source_FlyBase_0000015_HG_114	gi|321258478|ref|XP_003193960.1|	30.25	4e-04	52.0	LIM-homeobox protein [Cryptococcus gattii WM276]
Dmel_0000015_Abd_B_Abdominal_B_Source_FlyBase_0000015_HG_114	gi|604315307|gb|EYU28013.1|	44.26	5e-04	52.4	hypothetical protein MIMGU_mgv1a000125mg [Erythranthe guttata]
Dmel_0000015_Abd_B_Abdominal_B_Source_FlyBase_0000015_HG_114	gi|685879579|ref|XP_009264224.1|	40.85	5e-04	50.8	Homeodomain-containing transcription factor-like protein [Encephalitozoon romaleae SJ-2008]
Dmel_0000015_Abd_B_Abdominal_B_Source_FlyBase_0000015_HG_114	gi|1023276112|gb|KZT70971.1|	34.62	5e-04	52.0	homeobox-domain-containing protein [Daedalea quercina L-15889]
Dmel_0000015_Abd_B_Abdominal_B_Source_FlyBase_0000015_HG_114	gi|848897309|ref|XP_012848733.1|	44.26	5e-04	52.4	PREDICTED: uncharacterized protein LOC105968647 [Erythranthe guttata]
Dmel_0000015_Abd_B_Abdominal_B_Source_FlyBase_0000015_HG_114	gi|1109251384|ref|XP_019200481.1|	34.86	5e-04	52.0	PREDICTED: homeobox-leucine zipper protein ANTHOCYANINLESS 2-like isoform X1 [Ipomoea nil]
Dmel_0000015_Abd_B_Abdominal_B_Source_FlyBase_0000015_HG_114	gi|1020701486|gb|KZM22048.1|	38.33	5e-04	52.0	sequence-specific DNA binding [Ascochyta rabiei]
Dmel_0000015_Abd_B_Abdominal_B_Source_FlyBase_0000015_HG_114	gi|1035919639|gb|OAY49229.1|	29.10	5e-04	52.0	hypothetical protein MANES_05G039400 [Manihot esculenta]
Dmel_0000015_Abd_B_Abdominal_B_Source_FlyBase_0000015_HG_114	gi|197116201|dbj|BAG68840.1|	32.29	5e-04	52.0	homeodomain-containing transcription factor FWA [Arabidopsis kamchatica subsp. kawasakiana]
Dmel_0000015_Abd_B_Abdominal_B_Source_FlyBase_0000015_HG_114	gi|197116193|dbj|BAG68836.1|	32.29	5e-04	52.0	homeodomain-containing transcription factor FWA [Arabidopsis halleri subsp. gemmifera]
Dmel_0000015_Abd_B_Abdominal_B_Source_FlyBase_0000015_HG_114	gi|749900398|gb|KIJ67936.1|	34.67	5e-04	51.6	hypothetical protein HYDPIDRAFT_25392 [Hydnomerulius pinastri MD-312]
Dmel_0000015_Abd_B_Abdominal_B_Source_FlyBase_0000015_HG_114	gi|197116203|dbj|BAG68841.1|	32.29	5e-04	52.0	homeodomain-containing transcription factor FWA [Arabidopsis kamchatica subsp. kawasakiana]
Dmel_0000015_Abd_B_Abdominal_B_Source_FlyBase_0000015_HG_114	gi|197116195|dbj|BAG68837.1|	32.29	5e-04	52.0	homeodomain-containing transcription factor FWA [Arabidopsis halleri subsp. gemmifera]
Dmel_0000015_Abd_B_Abdominal_B_Source_FlyBase_0000015_HG_114	gi|197116171|dbj|BAG68842.1|	32.29	5e-04	52.0	homeodomain-containing transcription factor FWA [Arabidopsis kamchatica]
Dmel_0000015_Abd_B_Abdominal_B_Source_FlyBase_0000015_HG_114	gi|761745120|gb|KIY33648.1|	30.25	5e-04	52.0	LIM-homeobox protein [Cryptococcus gattii E566]
Dmel_0000015_Abd_B_Abdominal_B_Source_FlyBase_0000015_HG_114	gi|299749441|ref|XP_001838757.2|	41.07	5e-04	52.0	hypothetical protein CC1G_12380 [Coprinopsis cinerea okayama7#130]
Dmel_0000015_Abd_B_Abdominal_B_Source_FlyBase_0000015_HG_114	gi|1022799250|ref|XP_016213752.1|	34.57	5e-04	52.0	hypothetical protein PV09_05176 [Verruconis gallopava]
Dmel_0000015_Abd_B_Abdominal_B_Source_FlyBase_0000015_HG_114	gi|749844035|gb|KIJ18925.1|	30.61	5e-04	51.6	hypothetical protein PAXINDRAFT_166848 [Paxillus involutus ATCC 200175]
Dmel_0000015_Abd_B_Abdominal_B_Source_FlyBase_0000015_HG_114	gi|1023206654|gb|KZT03841.1|	32.39	5e-04	51.6	homeobox-domain-containing protein [Laetiporus sulphureus 93-53]
Dmel_0000015_Abd_B_Abdominal_B_Source_FlyBase_0000015_HG_114	gi|1026270722|gb|OAD03793.1|	36.99	5e-04	50.1	Homeodomain-like DNA binding domain-containing transcription factor [Mucor circinelloides f. lusitanicus CBS 277.49]
Dmel_0000015_Abd_B_Abdominal_B_Source_FlyBase_0000015_HG_114	gi|1102697692|gb|OIV97125.1|	41.07	5e-04	52.0	hypothetical protein TanjilG_00154 [Lupinus angustifolius]
Dmel_0000015_Abd_B_Abdominal_B_Source_FlyBase_0000015_HG_114	gi|197116167|dbj|BAG68832.1|	32.29	5e-04	52.0	homeodomain-containing transcription factor FWA [Arabidopsis lyrata subsp. lyrata]
Dmel_0000015_Abd_B_Abdominal_B_Source_FlyBase_0000015_HG_114	gi|757383689|gb|KIR89032.1|	30.25	5e-04	52.0	LIM-homeobox protein [Cryptococcus gattii VGIV IND107]
Dmel_0000015_Abd_B_Abdominal_B_Source_FlyBase_0000015_HG_114	gi|695000600|ref|XP_009412599.1|	35.11	5e-04	52.0	PREDICTED: homeobox-leucine zipper protein ROC5-like [Musa acuminata subsp. malaccensis]
Dmel_0000015_Abd_B_Abdominal_B_Source_FlyBase_0000015_HG_114	gi|1117427866|ref|XP_019416978.1|	41.07	6e-04	52.0	PREDICTED: homeobox-DDT domain protein RLT1-like isoform X1 [Lupinus angustifolius]
Dmel_0000015_Abd_B_Abdominal_B_Source_FlyBase_0000015_HG_114	gi|1117427871|ref|XP_019416979.1|	41.07	6e-04	52.0	PREDICTED: homeobox-DDT domain protein RLT1-like isoform X2 [Lupinus angustifolius]
Dmel_0000015_Abd_B_Abdominal_B_Source_FlyBase_0000015_HG_114	gi|763723308|gb|KJA20755.1|	34.48	6e-04	51.6	hypothetical protein HYPSUDRAFT_42839 [Hypholoma sublateritium FD-334 SS-4]
Dmel_0000015_Abd_B_Abdominal_B_Source_FlyBase_0000015_HG_114	gi|607893043|gb|EZF32266.1|	40.68	6e-04	51.6	hypothetical protein H101_04135 [Trichophyton interdigitale H6]
Dmel_0000015_Abd_B_Abdominal_B_Source_FlyBase_0000015_HG_114	gi|326472434|gb|EGD96443.1|	40.68	6e-04	51.6	homeobox domain-containing protein [Trichophyton tonsurans CBS 112818]
Dmel_0000015_Abd_B_Abdominal_B_Source_FlyBase_0000015_HG_114	gi|848905579|ref|XP_012852235.1|	42.42	6e-04	51.6	PREDICTED: homeobox-leucine zipper protein ANTHOCYANINLESS 2 isoform X1 [Erythranthe guttata]
Dmel_0000015_Abd_B_Abdominal_B_Source_FlyBase_0000015_HG_114	gi|1024081156|gb|KZV74059.1|	38.89	6e-04	51.2	homeobox-domain-containing protein [Peniophora sp. CONT]
Dmel_0000015_Abd_B_Abdominal_B_Source_FlyBase_0000015_HG_114	gi|365940776|gb|AEX07899.1|	44.26	6e-04	51.2	HD2 homeodomain mating-type protein [Volvariella volvacea]
Dmel_0000015_Abd_B_Abdominal_B_Source_FlyBase_0000015_HG_114	gi|1040895464|ref|XP_017255562.1|	40.62	6e-04	51.6	PREDICTED: homeobox-leucine zipper protein ANTHOCYANINLESS 2-like isoform X1 [Daucus carota subsp. sativus]
Dmel_0000015_Abd_B_Abdominal_B_Source_FlyBase_0000015_HG_114	gi|527296888|gb|EPS97711.1|	34.34	6e-04	51.2	hypothetical protein FOMPIDRAFT_1031831 [Fomitopsis pinicola FP-58527 SS1]
Dmel_0000015_Abd_B_Abdominal_B_Source_FlyBase_0000015_HG_114	gi|694994852|ref|XP_009401762.1|	34.58	6e-04	51.2	PREDICTED: homeobox-leucine zipper protein HAT4 [Musa acuminata subsp. malaccensis]
Dmel_0000015_Abd_B_Abdominal_B_Source_FlyBase_0000015_HG_114	gi|1030006550|gb|OAL71211.1|	40.68	6e-04	51.6	homeobox domain-containing protein [Trichophyton violaceum]
Dmel_0000015_Abd_B_Abdominal_B_Source_FlyBase_0000015_HG_114	gi|1134817674|gb|OMJ23215.1|	39.44	6e-04	50.4	Homeobox protein HD-10, partial [Smittium culicis]
Dmel_0000015_Abd_B_Abdominal_B_Source_FlyBase_0000015_HG_114	gi|568455168|ref|XP_006460844.1|	32.67	6e-04	51.2	hypothetical protein AGABI2DRAFT_192433 [Agaricus bisporus var. bisporus H97]
Dmel_0000015_Abd_B_Abdominal_B_Source_FlyBase_0000015_HG_114	gi|302510995|ref|XP_003017449.1|	40.68	6e-04	51.6	hypothetical protein ARB_04330 [Trichophyton benhamiae CBS 112371]
Dmel_0000015_Abd_B_Abdominal_B_Source_FlyBase_0000015_HG_114	gi|607942900|gb|EZF75935.1|	40.68	7e-04	51.6	hypothetical protein H105_02641 [Trichophyton soudanense CBS 452.61]
Dmel_0000015_Abd_B_Abdominal_B_Source_FlyBase_0000015_HG_114	gi|327297400|ref|XP_003233394.1|	40.68	7e-04	51.6	homeobox domain-containing protein [Trichophyton rubrum CBS 118892]
Dmel_0000015_Abd_B_Abdominal_B_Source_FlyBase_0000015_HG_114	gi|1066290473|ref|XP_018033277.1|	31.76	7e-04	51.6	hypothetical protein CC84DRAFT_1097224 [Paraphaeosphaeria sporulosa]
Dmel_0000015_Abd_B_Abdominal_B_Source_FlyBase_0000015_HG_114	gi|1046782364|gb|OCK90132.1|	34.57	7e-04	51.6	hypothetical protein K441DRAFT_680537 [Cenococcum geophilum 1.58]
Dmel_0000015_Abd_B_Abdominal_B_Source_FlyBase_0000015_HG_114	gi|1134822379|gb|OMJ26680.1|	39.44	7e-04	51.6	Homeobox protein HD-10 [Smittium culicis]
Dmel_0000015_Abd_B_Abdominal_B_Source_FlyBase_0000015_HG_114	gi|1109265280|ref|XP_019156785.1|	37.14	7e-04	50.8	PREDICTED: homeobox-leucine zipper protein HAT22-like [Ipomoea nil]
Dmel_0000015_Abd_B_Abdominal_B_Source_FlyBase_0000015_HG_114	gi|367052059|ref|XP_003656408.1|	41.27	7e-04	51.6	hypothetical protein THITE_2131584 [Thielavia terrestris NRRL 8126]
Dmel_0000015_Abd_B_Abdominal_B_Source_FlyBase_0000015_HG_114	gi|703155343|ref|XP_010111176.1|	42.86	7e-04	51.6	Homeobox protein 10 [Morus notabilis]
Dmel_0000015_Abd_B_Abdominal_B_Source_FlyBase_0000015_HG_114	gi|302657246|ref|XP_003020349.1|	40.68	7e-04	51.6	hypothetical protein TRV_05560 [Trichophyton verrucosum HKI 0517]
Dmel_0000015_Abd_B_Abdominal_B_Source_FlyBase_0000015_HG_114	gi|1028994489|ref|XP_016752002.1|	40.00	7e-04	51.6	PREDICTED: LOW QUALITY PROTEIN: homeobox-DDT domain protein RLT1-like [Gossypium hirsutum]
Dmel_0000015_Abd_B_Abdominal_B_Source_FlyBase_0000015_HG_114	gi|971510165|dbj|GAQ88052.1|	43.94	7e-04	51.6	homeobox and START domains containing protein [Klebsormidium flaccidum]
Dmel_0000015_Abd_B_Abdominal_B_Source_FlyBase_0000015_HG_114	gi|1045383364|dbj|GAU32463.1|	43.86	7e-04	51.6	hypothetical protein TSUD_64130 [Trifolium subterraneum]
Dmel_0000015_Abd_B_Abdominal_B_Source_FlyBase_0000015_HG_114	gi|1030003120|gb|OAL67894.1|	40.68	7e-04	51.2	homeobox domain-containing protein [Trichophyton rubrum]
Dmel_0000015_Abd_B_Abdominal_B_Source_FlyBase_0000015_HG_114	gi|1032302158|gb|OAP16483.1|	40.98	7e-04	51.6	RLT1 [Arabidopsis thaliana]
Dmel_0000015_Abd_B_Abdominal_B_Source_FlyBase_0000015_HG_114	gi|376372662|gb|AFB35536.1|	44.26	7e-04	51.2	homeodomain protein [Volvariella volvacea]
Dmel_0000015_Abd_B_Abdominal_B_Source_FlyBase_0000015_HG_114	gi|326481657|gb|EGE05667.1|	40.68	7e-04	51.2	homeobox domain-containing protein [Trichophyton equinum CBS 127.97]
Dmel_0000015_Abd_B_Abdominal_B_Source_FlyBase_0000015_HG_114	gi|186478960|ref|NP_174164.2|	40.98	7e-04	51.6	homeobox-1 [Arabidopsis thaliana]
Dmel_0000015_Abd_B_Abdominal_B_Source_FlyBase_0000015_HG_114	gi|757343599|gb|KIR49533.1|	29.29	7e-04	51.6	LIM-homeobox protein [Cryptococcus gattii CA1280]
Dmel_0000015_Abd_B_Abdominal_B_Source_FlyBase_0000015_HG_114	gi|1142858106|gb|ONM56590.1|	32.06	7e-04	51.2	Homeodomain leucine zipper family IV protein [Zea mays]
Dmel_0000015_Abd_B_Abdominal_B_Source_FlyBase_0000015_HG_114	gi|728822821|gb|KHG05012.1|	42.11	8e-04	51.2	Homeobox ceh-5 [Gossypium arboreum]
Dmel_0000015_Abd_B_Abdominal_B_Source_FlyBase_0000015_HG_114	gi|757363059|gb|KIR68876.1|	29.29	8e-04	51.2	LIM-homeobox protein [Cryptococcus gattii CA1873]
Dmel_0000015_Abd_B_Abdominal_B_Source_FlyBase_0000015_HG_114	gi|674958518|emb|CDX74762.1|	35.11	8e-04	51.2	BnaA05g05080D [Brassica napus]
Dmel_0000015_Abd_B_Abdominal_B_Source_FlyBase_0000015_HG_114	gi|1040895467|ref|XP_017255563.1|	40.62	8e-04	51.2	PREDICTED: homeobox-leucine zipper protein ANTHOCYANINLESS 2-like isoform X2 [Daucus carota subsp. sativus]
Dmel_0000015_Abd_B_Abdominal_B_Source_FlyBase_0000015_HG_114	gi|1012970514|gb|KYQ45254.1|	41.27	8e-04	51.2	hypothetical protein Hypma_00632 [Hypsizygus marmoreus]
Dmel_0000015_Abd_B_Abdominal_B_Source_FlyBase_0000015_HG_114	gi|922451730|ref|XP_013628720.1|	36.23	8e-04	51.6	PREDICTED: uncharacterized protein LOC106334882 [Brassica oleracea var. oleracea]
Dmel_0000015_Abd_B_Abdominal_B_Source_FlyBase_0000015_HG_114	gi|1023211164|gb|KZT08325.1|	33.82	8e-04	50.8	homeobox-domain-containing protein [Laetiporus sulphureus 93-53]
Dmel_0000015_Abd_B_Abdominal_B_Source_FlyBase_0000015_HG_114	gi|470134512|ref|XP_004303092.1|	35.21	8e-04	51.6	PREDICTED: uncharacterized protein LOC101301986 isoform X2 [Fragaria vesca subsp. vesca]
Dmel_0000015_Abd_B_Abdominal_B_Source_FlyBase_0000015_HG_114	gi|823234106|ref|XP_012449689.1|	40.00	8e-04	51.6	PREDICTED: uncharacterized protein LOC105772786 isoform X2 [Gossypium raimondii]
Dmel_0000015_Abd_B_Abdominal_B_Source_FlyBase_0000015_HG_114	gi|615400010|ref|XP_007579966.1|	33.33	8e-04	51.2	putative homeobox domain-containing protein [Neofusicoccum parvum UCRNP2]
Dmel_0000015_Abd_B_Abdominal_B_Source_FlyBase_0000015_HG_114	gi|848905588|ref|XP_012852238.1|	42.42	8e-04	51.2	PREDICTED: homeobox-leucine zipper protein ANTHOCYANINLESS 2 isoform X4 [Erythranthe guttata]
Dmel_0000015_Abd_B_Abdominal_B_Source_FlyBase_0000015_HG_114	gi|823234104|ref|XP_012449688.1|	40.00	8e-04	51.6	PREDICTED: uncharacterized protein LOC105772786 isoform X1 [Gossypium raimondii]
Dmel_0000015_Abd_B_Abdominal_B_Source_FlyBase_0000015_HG_114	gi|187611422|sp|Q7Y0V7.2|ROC6_ORYSJ	37.86	9e-04	51.2	RecName: Full=Homeobox-leucine zipper protein ROC6; AltName: Full=GLABRA 2-like homeobox protein 6; AltName: Full=HD-ZIP protein ROC6; AltName: Full=Homeodomain transcription factor ROC6; AltName: Full=Protein RICE OUTERMOST CELL-SPECIFIC 6
Dmel_0000015_Abd_B_Abdominal_B_Source_FlyBase_0000015_HG_114	gi|848905585|ref|XP_012852237.1|	42.42	9e-04	51.2	PREDICTED: homeobox-leucine zipper protein ANTHOCYANINLESS 2 isoform X3 [Erythranthe guttata]
Dmel_0000015_Abd_B_Abdominal_B_Source_FlyBase_0000015_HG_114	gi|1101812423|ref|XP_019003555.1|	34.51	9e-04	51.2	hypothetical protein I203_03698 [Kwoniella mangroviensis CBS 8507]
Dmel_0000015_Abd_B_Abdominal_B_Source_FlyBase_0000015_HG_114	gi|764604910|ref|XP_011466929.1|	35.21	9e-04	51.2	PREDICTED: uncharacterized protein LOC101301986 isoform X1 [Fragaria vesca subsp. vesca]
Dmel_0000015_Abd_B_Abdominal_B_Source_FlyBase_0000015_HG_114	gi|1046810058|gb|OCL15093.1|	34.57	9e-04	51.2	hypothetical protein AOQ84DRAFT_358329 [Glonium stellatum]
Dmel_0000015_Abd_B_Abdominal_B_Source_FlyBase_0000015_HG_114	gi|1072968333|ref|XP_018434262.1|	33.33	9e-04	51.2	PREDICTED: homeobox-leucine zipper protein HDG1-like isoform X2 [Raphanus sativus]
Dmel_0000015_Abd_B_Abdominal_B_Source_FlyBase_0000015_HG_114	gi|1142858104|gb|ONM56588.1|	32.06	9e-04	51.2	Homeodomain leucine zipper family IV protein [Zea mays]
Dmel_0000015_Abd_B_Abdominal_B_Source_FlyBase_0000015_HG_114	gi|1072968331|ref|XP_018434260.1|	33.33	0.001	51.2	PREDICTED: homeobox-leucine zipper protein HDG1-like isoform X1 [Raphanus sativus]
Dmel_0000015_Abd_B_Abdominal_B_Source_FlyBase_0000015_HG_114	gi|1142858103|gb|ONM56587.1|	32.06	0.001	50.8	Homeodomain leucine zipper family IV protein [Zea mays]
Dmel_0000015_Abd_B_Abdominal_B_Source_FlyBase_0000015_HG_114	gi|953406428|ref|XP_014564111.1|	40.51	0.001	50.1	homeodomain-containing transcription factor [Ordospora colligata OC4]
Dmel_0000015_Abd_B_Abdominal_B_Source_FlyBase_0000015_HG_114	gi|242049914|ref|XP_002462701.1|	35.96	0.001	51.2	hypothetical protein SORBIDRAFT_02g030470 [Sorghum bicolor]
Dmel_0000015_Abd_B_Abdominal_B_Source_FlyBase_0000015_HG_114	gi|150865898|ref|XP_001385298.2|	40.68	0.001	50.8	homeobox- domain containing protein [Scheffersomyces stipitis CBS 6054]
Dmel_0000015_Abd_B_Abdominal_B_Source_FlyBase_0000015_HG_114	gi|604321490|gb|EYU32066.1|	36.78	0.001	50.8	hypothetical protein MIMGU_mgv1a0015192mg, partial [Erythranthe guttata]
Dmel_0000015_Abd_B_Abdominal_B_Source_FlyBase_0000015_HG_114	gi|923794685|ref|XP_013685409.1|	36.23	0.001	51.2	PREDICTED: uncharacterized protein LOC106389640 [Brassica napus]
Dmel_0000015_Abd_B_Abdominal_B_Source_FlyBase_0000015_HG_114	gi|345193173|tpg|DAA34952.1|	32.06	0.001	51.2	TPA_exp: homeodomain leucine zipper family IV protein [Zea mays]
Dmel_0000015_Abd_B_Abdominal_B_Source_FlyBase_0000015_HG_114	gi|197116197|dbj|BAG68838.1|	32.29	0.001	51.2	homeodomain-containing transcription factor FWA [Arabidopsis halleri subsp. halleri]
Dmel_0000015_Abd_B_Abdominal_B_Source_FlyBase_0000015_HG_114	gi|823234108|ref|XP_012449690.1|	40.00	0.001	51.2	PREDICTED: uncharacterized protein LOC105772786 isoform X3 [Gossypium raimondii]
Dmel_0000015_Abd_B_Abdominal_B_Source_FlyBase_0000015_HG_114	gi|1108791022|ref|XP_019107938.1|	40.00	0.001	51.2	PREDICTED: homeobox-leucine zipper protein ROC5 isoform X2 [Beta vulgaris subsp. vulgaris]
Dmel_0000015_Abd_B_Abdominal_B_Source_FlyBase_0000015_HG_114	gi|823234110|ref|XP_012449691.1|	40.00	0.001	51.2	PREDICTED: uncharacterized protein LOC105772786 isoform X4 [Gossypium raimondii]
Dmel_0000015_Abd_B_Abdominal_B_Source_FlyBase_0000015_HG_114	gi|1026037073|ref|XP_016564676.1|	37.66	0.001	51.2	PREDICTED: homeobox-leucine zipper protein ROC5 isoform X1 [Capsicum annuum]
Dmel_0000015_Abd_B_Abdominal_B_Source_FlyBase_0000015_HG_114	gi|1108791016|ref|XP_019107937.1|	40.00	0.001	51.2	PREDICTED: homeobox-leucine zipper protein HDG1 isoform X1 [Beta vulgaris subsp. vulgaris]
Dmel_0000015_Abd_B_Abdominal_B_Source_FlyBase_0000015_HG_114	gi|848905582|ref|XP_012852236.1|	42.42	0.001	50.8	PREDICTED: homeobox-leucine zipper protein ANTHOCYANINLESS 2 isoform X2 [Erythranthe guttata]
Dmel_0000015_Abd_B_Abdominal_B_Source_FlyBase_0000015_HG_114	gi|1026990950|ref|XP_016607816.1|	38.81	0.001	50.8	hypothetical protein SPPG_05154 [Spizellomyces punctatus DAOM BR117]
Dmel_0000015_Abd_B_Abdominal_B_Source_FlyBase_0000015_HG_114	gi|751677330|gb|KIM27503.1|	35.14	0.001	50.8	hypothetical protein M408DRAFT_329958 [Serendipita vermifera MAFF 305830]
Dmel_0000015_Abd_B_Abdominal_B_Source_FlyBase_0000015_HG_114	gi|731363505|ref|XP_010693469.1|	40.00	0.001	50.8	PREDICTED: homeobox-leucine zipper protein HDG1 isoform X3 [Beta vulgaris subsp. vulgaris]
Dmel_0000015_Abd_B_Abdominal_B_Source_FlyBase_0000015_HG_114	gi|747059635|ref|XP_011076208.1|	42.42	0.001	50.8	PREDICTED: homeobox-leucine zipper protein ANTHOCYANINLESS 2 isoform X1 [Sesamum indicum]
Dmel_0000015_Abd_B_Abdominal_B_Source_FlyBase_0000015_HG_114	gi|646309927|gb|KDQ31070.1|	45.65	0.001	47.4	hypothetical protein PLEOSDRAFT_1026389, partial [Pleurotus ostreatus PC15]
Dmel_0000015_Abd_B_Abdominal_B_Source_FlyBase_0000015_HG_114	gi|731363509|ref|XP_010693471.1|	40.00	0.001	50.8	PREDICTED: homeobox-leucine zipper protein HDG1 isoform X4 [Beta vulgaris subsp. vulgaris]
Dmel_0000015_Abd_B_Abdominal_B_Source_FlyBase_0000015_HG_114	gi|763728476|gb|KJA25889.1|	37.97	0.001	50.8	hypothetical protein HYPSUDRAFT_388785 [Hypholoma sublateritium FD-334 SS-4]
Dmel_0000015_Abd_B_Abdominal_B_Source_FlyBase_0000015_HG_114	gi|645169011|gb|AIB06013.1|	32.06	0.001	50.8	HB transcription factor, partial [Zea mays]
Dmel_0000015_Abd_B_Abdominal_B_Source_FlyBase_0000015_HG_114	gi|870846463|gb|KMS99024.1|	40.00	0.001	50.8	hypothetical protein BVRB_3g066300 isoform B [Beta vulgaris subsp. vulgaris]
Dmel_0000015_Abd_B_Abdominal_B_Source_FlyBase_0000015_HG_114	gi|1072999816|ref|XP_018450870.1|	42.37	0.001	51.2	PREDICTED: homeobox-DDT domain protein RLT1-like [Raphanus sativus]
Dmel_0000015_Abd_B_Abdominal_B_Source_FlyBase_0000015_HG_114	gi|1035384568|gb|OAX41062.1|	33.77	0.001	50.4	homeobox-domain-containing protein [Rhizopogon vinicolor AM-OR11-026]
Dmel_0000015_Abd_B_Abdominal_B_Source_FlyBase_0000015_HG_114	gi|162462506|ref|NP_001105125.1|	32.06	0.001	50.8	outer cell layer 3 [Zea mays]
Dmel_0000015_Abd_B_Abdominal_B_Source_FlyBase_0000015_HG_114	gi|778720948|ref|XP_004134685.2|	43.64	0.001	51.2	PREDICTED: uncharacterized protein LOC101220962 [Cucumis sativus]
Dmel_0000015_Abd_B_Abdominal_B_Source_FlyBase_0000015_HG_114	gi|1026037075|ref|XP_016564677.1|	37.18	0.001	50.8	PREDICTED: homeobox-leucine zipper protein ROC5 isoform X2 [Capsicum annuum]
Dmel_0000015_Abd_B_Abdominal_B_Source_FlyBase_0000015_HG_114	gi|1103347179|gb|OJA13077.1|	33.77	0.001	50.4	hypothetical protein AZE42_01890 [Rhizopogon vesiculosus]
Dmel_0000015_Abd_B_Abdominal_B_Source_FlyBase_0000015_HG_114	gi|828319806|ref|XP_012572567.1|	42.37	0.001	51.2	PREDICTED: LOW QUALITY PROTEIN: uncharacterized protein LOC101490953 [Cicer arietinum]
Dmel_0000015_Abd_B_Abdominal_B_Source_FlyBase_0000015_HG_114	gi|1142858105|gb|ONM56589.1|	32.06	0.001	50.8	Homeodomain leucine zipper family IV protein [Zea mays]
Dmel_0000015_Abd_B_Abdominal_B_Source_FlyBase_0000015_HG_114	gi|511005472|gb|EPB86812.1|	38.36	0.001	48.9	hypothetical protein HMPREF1544_06428 [Mucor circinelloides f. circinelloides 1006PhL]
Dmel_0000015_Abd_B_Abdominal_B_Source_FlyBase_0000015_HG_114	gi|527191428|gb|EPS62262.1|	44.83	0.001	48.5	hypothetical protein M569_12529, partial [Genlisea aurea]
Dmel_0000015_Abd_B_Abdominal_B_Source_FlyBase_0000015_HG_114	gi|1021490372|ref|XP_016188201.1|	37.31	0.001	50.8	PREDICTED: homeobox-DDT domain protein RLT2 isoform X2 [Arachis ipaensis]
Dmel_0000015_Abd_B_Abdominal_B_Source_FlyBase_0000015_HG_114	gi|1072968335|ref|XP_018434263.1|	33.33	0.001	50.8	PREDICTED: homeobox-leucine zipper protein HDG1-like isoform X3 [Raphanus sativus]
Dmel_0000015_Abd_B_Abdominal_B_Source_FlyBase_0000015_HG_114	gi|1050637225|ref|XP_017641696.1|	42.11	0.001	50.8	PREDICTED: homeobox-DDT domain protein RLT1-like isoform X2 [Gossypium arboreum]
Dmel_0000015_Abd_B_Abdominal_B_Source_FlyBase_0000015_HG_114	gi|1050637223|ref|XP_017641695.1|	42.11	0.001	50.8	PREDICTED: homeobox-DDT domain protein RLT1-like isoform X1 [Gossypium arboreum]
Dmel_0000015_Abd_B_Abdominal_B_Source_FlyBase_0000015_HG_114	gi|1035395774|ref|XP_008439810.2|	43.64	0.001	50.8	PREDICTED: homeobox-DDT domain protein RLT1 isoform X1 [Cucumis melo]
Dmel_0000015_Abd_B_Abdominal_B_Source_FlyBase_0000015_HG_114	gi|527208427|gb|EPS73415.1|	34.09	0.001	49.7	hypothetical protein M569_01342 [Genlisea aurea]
Dmel_0000015_Abd_B_Abdominal_B_Source_FlyBase_0000015_HG_114	gi|573920144|ref|XP_006647677.1|	35.11	0.001	50.8	PREDICTED: homeobox-leucine zipper protein ROC5 [Oryza brachyantha]
Dmel_0000015_Abd_B_Abdominal_B_Source_FlyBase_0000015_HG_114	gi|1028959729|ref|XP_016723301.1|	30.89	0.001	49.7	PREDICTED: homeobox-leucine zipper protein HAT22-like [Gossypium hirsutum]
Dmel_0000015_Abd_B_Abdominal_B_Source_FlyBase_0000015_HG_114	gi|1040920662|ref|XP_017222565.1|	41.27	0.001	50.8	PREDICTED: homeobox-DDT domain protein RLT1-like isoform X1 [Daucus carota subsp. sativus]
Dmel_0000015_Abd_B_Abdominal_B_Source_FlyBase_0000015_HG_114	gi|618810451|ref|XP_007307921.1|	29.63	0.001	50.4	homeobox-domain-containing protein [Stereum hirsutum FP-91666 SS1]
Dmel_0000015_Abd_B_Abdominal_B_Source_FlyBase_0000015_HG_114	gi|1092000515|ref|XP_018737242.1|	40.00	0.001	50.4	Pho2p [Sugiyamaella lignohabitans]
Dmel_0000015_Abd_B_Abdominal_B_Source_FlyBase_0000015_HG_114	gi|1045469373|gb|OCF61970.1|	34.51	0.001	50.4	hypothetical protein L486_01636 [Kwoniella mangroviensis CBS 10435]
Dmel_0000015_Abd_B_Abdominal_B_Source_FlyBase_0000015_HG_114	gi|1002242788|ref|XP_015625616.1|	35.11	0.001	50.8	PREDICTED: homeobox-leucine zipper protein ROC5 [Oryza sativa Japonica Group]
Dmel_0000015_Abd_B_Abdominal_B_Source_FlyBase_0000015_HG_114	gi|218191344|gb|EEC73771.1|	35.11	0.001	50.8	hypothetical protein OsI_08446 [Oryza sativa Indica Group]
Dmel_0000015_Abd_B_Abdominal_B_Source_FlyBase_0000015_HG_114	gi|1093602693|emb|SEI32007.1|	40.68	0.001	50.8	YALIA101S02e07206g1_1 [Yarrowia lipolytica]
Dmel_0000015_Abd_B_Abdominal_B_Source_FlyBase_0000015_HG_114	gi|50556204|ref|XP_505510.1|	40.68	0.001	50.8	YALI0F16852p [Yarrowia lipolytica]
Dmel_0000015_Abd_B_Abdominal_B_Source_FlyBase_0000015_HG_114	gi|31339103|dbj|BAC77158.1|	35.11	0.001	50.8	GL2-type homeodomain protein [Oryza sativa Japonica Group]
Dmel_0000015_Abd_B_Abdominal_B_Source_FlyBase_0000015_HG_114	gi|1040920664|ref|XP_017222566.1|	41.27	0.001	50.8	PREDICTED: homeobox-DDT domain protein RLT1-like isoform X2 [Daucus carota subsp. sativus]
Dmel_0000015_Abd_B_Abdominal_B_Source_FlyBase_0000015_HG_114	gi|1035965053|gb|OAY85373.1|	32.81	0.001	50.4	Homeobox-leucine zipper protein ANTHOCYANINLESS 2 [Ananas comosus]
Dmel_0000015_Abd_B_Abdominal_B_Source_FlyBase_0000015_HG_114	gi|50303319|ref|XP_451601.1|	38.81	0.001	50.4	hypothetical protein [Kluyveromyces lactis NRRL Y-1140]
Dmel_0000015_Abd_B_Abdominal_B_Source_FlyBase_0000015_HG_114	gi|1040865620|ref|XP_017243319.1|	40.91	0.001	50.4	PREDICTED: homeobox-leucine zipper protein ANTHOCYANINLESS 2 isoform X1 [Daucus carota subsp. sativus]
Dmel_0000015_Abd_B_Abdominal_B_Source_FlyBase_0000015_HG_114	gi|513034148|gb|AGO14114.1|	45.61	0.001	50.4	AaceriAER314Wp [Saccharomycetaceae sp. 'Ashbya aceri']
Dmel_0000015_Abd_B_Abdominal_B_Source_FlyBase_0000015_HG_114	gi|1050637227|ref|XP_017641697.1|	42.11	0.001	50.8	PREDICTED: homeobox-DDT domain protein RLT1-like isoform X3 [Gossypium arboreum]
Dmel_0000015_Abd_B_Abdominal_B_Source_FlyBase_0000015_HG_114	gi|1147621576|ref|XP_020114857.1|	32.81	0.001	50.4	homeobox-leucine zipper protein ROC5-like isoform X1 [Ananas comosus]
Dmel_0000015_Abd_B_Abdominal_B_Source_FlyBase_0000015_HG_114	gi|923795147|ref|XP_013685562.1|	41.54	0.001	50.1	PREDICTED: homeobox-leucine zipper protein HAT22-like [Brassica napus]
Dmel_0000015_Abd_B_Abdominal_B_Source_FlyBase_0000015_HG_114	gi|630967674|ref|XP_007880245.1|	37.50	0.001	50.4	hypothetical protein PFL1_04528 [Anthracocystis flocculosa PF-1]
Dmel_0000015_Abd_B_Abdominal_B_Source_FlyBase_0000015_HG_114	gi|1142858107|gb|ONM56591.1|	32.06	0.001	50.4	Homeodomain leucine zipper family IV protein [Zea mays]
Dmel_0000015_Abd_B_Abdominal_B_Source_FlyBase_0000015_HG_114	gi|1021490370|ref|XP_016188200.1|	37.31	0.001	50.8	PREDICTED: homeobox-DDT domain protein RLT2 isoform X1 [Arachis ipaensis]
Dmel_0000015_Abd_B_Abdominal_B_Source_FlyBase_0000015_HG_114	gi|1040865622|ref|XP_017243320.1|	40.91	0.001	50.4	PREDICTED: homeobox-leucine zipper protein ANTHOCYANINLESS 2 isoform X2 [Daucus carota subsp. sativus]
Dmel_0000015_Abd_B_Abdominal_B_Source_FlyBase_0000015_HG_114	gi|751695296|gb|KIM45276.1|	35.53	0.001	50.1	hypothetical protein M413DRAFT_24511 [Hebeloma cylindrosporum h7]
Dmel_0000015_Abd_B_Abdominal_B_Source_FlyBase_0000015_HG_114	gi|1012038152|ref|XP_015953692.1|	37.31	0.001	50.8	PREDICTED: homeobox-DDT domain protein RLT2 [Arachis duranensis]
Dmel_0000015_Abd_B_Abdominal_B_Source_FlyBase_0000015_HG_114	gi|1147621578|ref|XP_020114859.1|	32.81	0.001	50.4	homeobox-leucine zipper protein ROC5-like isoform X2 [Ananas comosus]
Dmel_0000015_Abd_B_Abdominal_B_Source_FlyBase_0000015_HG_114	gi|548855350|gb|ERN13237.1|	37.93	0.001	50.4	hypothetical protein AMTR_s00040p00231210 [Amborella trichopoda]
Dmel_0000015_Abd_B_Abdominal_B_Source_FlyBase_0000015_HG_114	gi|672143067|ref|XP_008795402.1|	35.23	0.001	50.4	PREDICTED: homeobox-leucine zipper protein ROC5 isoform X1 [Phoenix dactylifera]
Dmel_0000015_Abd_B_Abdominal_B_Source_FlyBase_0000015_HG_114	gi|1147621580|ref|XP_020114860.1|	32.81	0.002	50.4	homeobox-leucine zipper protein ROC6-like isoform X3 [Ananas comosus]
Dmel_0000015_Abd_B_Abdominal_B_Source_FlyBase_0000015_HG_114	gi|1040865624|ref|XP_017243321.1|	40.91	0.002	50.4	PREDICTED: homeobox-leucine zipper protein ANTHOCYANINLESS 2 isoform X3 [Daucus carota subsp. sativus]
Dmel_0000015_Abd_B_Abdominal_B_Source_FlyBase_0000015_HG_114	gi|747096840|ref|XP_011096357.1|	42.62	0.002	50.8	PREDICTED: uncharacterized protein LOC105175572 isoform X1 [Sesamum indicum]
Dmel_0000015_Abd_B_Abdominal_B_Source_FlyBase_0000015_HG_114	gi|374108395|gb|AEY97302.1|	41.79	0.002	50.1	FAER314Wp [Eremothecium gossypii FDAG1]
Dmel_0000015_Abd_B_Abdominal_B_Source_FlyBase_0000015_HG_114	gi|599381563|ref|XP_007397169.1|	33.82	0.002	50.1	hypothetical protein PHACADRAFT_258345 [Phanerochaete carnosa HHB-10118-sp]
Dmel_0000015_Abd_B_Abdominal_B_Source_FlyBase_0000015_HG_114	gi|1070564710|ref|XP_018379361.1|	31.76	0.002	50.4	homeo protein [Alternaria alternata]
Dmel_0000015_Abd_B_Abdominal_B_Source_FlyBase_0000015_HG_114	gi|1099245142|gb|JAU81725.1|	41.38	0.002	50.4	Homeobox protein ceh-5 [Noccaea caerulescens]
Dmel_0000015_Abd_B_Abdominal_B_Source_FlyBase_0000015_HG_114	gi|527204376|gb|EPS70568.1|	40.58	0.002	50.4	hypothetical protein M569_04189, partial [Genlisea aurea]
Dmel_0000015_Abd_B_Abdominal_B_Source_FlyBase_0000015_HG_114	gi|45190916|ref|NP_985170.1|	41.79	0.002	50.1	AER314Wp [Eremothecium gossypii ATCC 10895]
Dmel_0000015_Abd_B_Abdominal_B_Source_FlyBase_0000015_HG_114	gi|1012970517|gb|KYQ45257.1|	48.94	0.002	50.4	Mating-type protein A-alpha Y1 [Hypsizygus marmoreus]
Dmel_0000015_Abd_B_Abdominal_B_Source_FlyBase_0000015_HG_114	gi|1012969511|gb|KYQ44253.1|	37.14	0.002	50.1	Homeobox protein YOX1 [Hypsizygus marmoreus]
Dmel_0000015_Abd_B_Abdominal_B_Source_FlyBase_0000015_HG_114	gi|747096842|ref|XP_011096358.1|	42.62	0.002	50.4	PREDICTED: uncharacterized protein LOC105175572 isoform X2 [Sesamum indicum]
Dmel_0000015_Abd_B_Abdominal_B_Source_FlyBase_0000015_HG_114	gi|674943105|emb|CDX90154.1|	38.10	0.002	50.4	BnaA08g18300D [Brassica napus]
Dmel_0000015_Abd_B_Abdominal_B_Source_FlyBase_0000015_HG_114	gi|976919955|gb|KVI04726.1|	37.27	0.002	50.4	Homeodomain-containing protein [Cynara cardunculus var. scolymus]
Dmel_0000015_Abd_B_Abdominal_B_Source_FlyBase_0000015_HG_114	gi|976925017|gb|KVI08936.1|	42.62	0.002	49.7	Homeobox, conserved site-containing protein, partial [Cynara cardunculus var. scolymus]
Dmel_0260642_Antp_Antennapedia_Source_FlyBase_0260642_HG_114	gi|224456|prf||1105304A	77.63	3e-32	128	homeo box gene
Dmel_0260642_Antp_Antennapedia_Source_FlyBase_0260642_HG_114	gi|1053260936|ref|WP_066017155.1|	50.00	1e-12	77.8	hypothetical protein [Endozoicomonas atrinae]
Dmel_0260642_Antp_Antennapedia_Source_FlyBase_0260642_HG_114	gi|700617474|emb|CEF71796.1|	36.73	8e-11	71.6	NKA SciNKA, partial [Sycon ciliatum]
Dmel_0260642_Antp_Antennapedia_Source_FlyBase_0260642_HG_114	gi|700617482|emb|CEF71798.1|	47.62	1e-10	71.2	NKG SciNKG, partial [Sycon ciliatum]
Dmel_0260642_Antp_Antennapedia_Source_FlyBase_0260642_HG_114	gi|470301610|ref|XP_004347395.1|	36.51	0.004	49.7	hypothetical protein CAOG_04648 [Capsaspora owczarzaki ATCC 30864]
Dmel_0260642_Antp_Antennapedia_Source_FlyBase_0260642_HG_114	gi|470468631|ref|XP_004341919.1|	39.58	0.48	43.5	homeobox domain containing protein [Acanthamoeba castellanii str. Neff]
Dmel_0000014_abd_A_abdominal_A_Source_FlyBase_0000014_HG_114	gi|224456|prf||1105304A	83.58	4e-28	119	homeo box gene
Dmel_0014949_btn_buttonless_Source_FlyBase_0014949_HG_114	gi|94185|pir||S12541	56.67	6e-12	72.8	evx1 protein - murine sarcoma virus
Dmel_0014949_btn_buttonless_Source_FlyBase_0014949_HG_114	gi|1053260936|ref|WP_066017155.1|	48.57	2e-11	70.5	hypothetical protein [Endozoicomonas atrinae]
Dmel_0014949_btn_buttonless_Source_FlyBase_0014949_HG_114	gi|224456|prf||1105304A	48.72	2e-11	68.2	homeo box gene
Dmel_0014949_btn_buttonless_Source_FlyBase_0014949_HG_114	gi|33641772|gb|AAQ24371.1|	51.39	3e-11	68.9	BarX/Bsh [Halichondria bowerbanki]
Dmel_0014949_btn_buttonless_Source_FlyBase_0014949_HG_114	gi|700617470|emb|CEF71795.1|	48.00	4e-11	68.9	Msx SciMsx, partial [Sycon ciliatum]
Dmel_0014949_btn_buttonless_Source_FlyBase_0014949_HG_114	gi|340375568|ref|XP_003386306.1|	52.94	7e-11	69.7	PREDICTED: brain-specific homeobox protein homolog [Amphimedon queenslandica]
Dmel_0014949_btn_buttonless_Source_FlyBase_0014949_HG_114	gi|184191103|gb|ACC76764.1|	50.00	2e-10	66.6	NK5/6/7a variant 1 [Amphimedon queenslandica]
Dmel_0014949_btn_buttonless_Source_FlyBase_0014949_HG_114	gi|700617482|emb|CEF71798.1|	54.24	3e-10	65.9	NKG SciNKG, partial [Sycon ciliatum]
Dmel_0014949_btn_buttonless_Source_FlyBase_0014949_HG_114	gi|11066244|gb|AAG28516.1|AF197146_1	37.50	1e-09	63.5	homeobox protein NkxD, partial [Sycon raphanus]
Dmel_0014949_btn_buttonless_Source_FlyBase_0014949_HG_114	gi|765099183|ref|NP_001292180.1|	52.63	2e-09	65.1	homeobox protein Hox-B4-like [Amphimedon queenslandica]
Dmel_0014949_btn_buttonless_Source_FlyBase_0014949_HG_114	gi|62238213|gb|AAX77090.1|	49.18	3e-09	61.2	homeobox protein demox, partial [Baikalospongia intermedia]
Dmel_0014949_btn_buttonless_Source_FlyBase_0014949_HG_114	gi|1133452412|ref|XP_019864339.1|	52.63	3e-09	64.7	PREDICTED: homeobox protein Hox-B4-like isoform X1 [Amphimedon queenslandica]
Dmel_0014949_btn_buttonless_Source_FlyBase_0014949_HG_114	gi|3184521|gb|AAC18965.1|	49.18	3e-09	62.4	EmH-3, partial [Ephydatia muelleri]
Dmel_0014949_btn_buttonless_Source_FlyBase_0014949_HG_114	gi|34786941|emb|CAD37942.1|	48.44	5e-09	63.9	homeobox protein HOXb1 [Suberites domuncula]
Dmel_0014949_btn_buttonless_Source_FlyBase_0014949_HG_114	gi|507132|gb|AAB04117.1|	49.18	5e-09	62.0	homeobox-containing protein [Ephydatia fluviatilis]
Dmel_0014949_btn_buttonless_Source_FlyBase_0014949_HG_114	gi|62238209|gb|AAX77088.1|	49.18	6e-09	60.5	homeobox protein demox, partial [Potamolepis sp. ERM-2005]
Dmel_0014949_btn_buttonless_Source_FlyBase_0014949_HG_114	gi|49659004|emb|CAD37943.1|	49.12	9e-09	60.8	homeobox protein HOXc1 [Suberites domuncula]
Dmel_0014949_btn_buttonless_Source_FlyBase_0014949_HG_114	gi|700617467|emb|CEF71794.1|	51.85	1e-08	60.8	Hmx SciHmx, partial [Sycon ciliatum]
Dmel_0014949_btn_buttonless_Source_FlyBase_0014949_HG_114	gi|507133|gb|AAA20151.1|	54.24	1e-08	60.5	homeobox-containing protein, partial [Ephydatia fluviatilis]
Dmel_0014949_btn_buttonless_Source_FlyBase_0014949_HG_114	gi|507131|gb|AAA20149.1|	45.45	3e-08	58.9	homeobox-containing protein, partial [Ephydatia fluviatilis]
Dmel_0014949_btn_buttonless_Source_FlyBase_0014949_HG_114	gi|49659002|emb|CAD37941.1|	52.63	4e-08	61.6	homeobox protein HOXa1 [Suberites domuncula]
Dmel_0014949_btn_buttonless_Source_FlyBase_0014949_HG_114	gi|821173333|ref|NP_001295556.1|	33.08	5e-08	61.2	homeobox protein bagpipe-like [Amphimedon queenslandica]
Dmel_0014949_btn_buttonless_Source_FlyBase_0014949_HG_114	gi|32351033|gb|AAP75576.1|	47.37	9e-08	58.2	EmH-3 homeobox protein, partial [Trochospongilla horrida]
Dmel_0014949_btn_buttonless_Source_FlyBase_0014949_HG_114	gi|525314304|ref|NP_001266247.1|	51.85	9e-08	60.1	uncharacterized protein LOC100636153 [Amphimedon queenslandica]
Dmel_0014949_btn_buttonless_Source_FlyBase_0014949_HG_114	gi|1133452436|ref|XP_019864348.1|	50.00	9e-08	61.2	PREDICTED: type I inositol 1,4,5-trisphosphate 5-phosphatase [Amphimedon queenslandica]
Dmel_0014949_btn_buttonless_Source_FlyBase_0014949_HG_114	gi|525314056|ref|NP_001266196.1|	53.57	1e-07	60.1	uncharacterized protein LOC100631603 [Amphimedon queenslandica]
Dmel_0014949_btn_buttonless_Source_FlyBase_0014949_HG_114	gi|32351031|gb|AAP75575.1|	47.37	1e-07	57.4	EmH-3 homeobox protein, partial [Spongilla lacustris]
Dmel_0014949_btn_buttonless_Source_FlyBase_0014949_HG_114	gi|32351029|gb|AAP75574.1|	47.37	2e-07	57.4	EmH-3 homeobox protein, partial [Eunapius fragilis]
Dmel_0014949_btn_buttonless_Source_FlyBase_0014949_HG_114	gi|700617474|emb|CEF71796.1|	44.26	2e-07	58.5	NKA SciNKA, partial [Sycon ciliatum]
Dmel_0014949_btn_buttonless_Source_FlyBase_0014949_HG_114	gi|1160146710|ref|WP_079396160.1|	55.77	2e-07	55.5	hypothetical protein [Pseudomonas aeruginosa]
Dmel_0014949_btn_buttonless_Source_FlyBase_0014949_HG_114	gi|700617486|emb|CEF71799.1|	44.64	3e-07	58.5	NKC SciNKC, partial [Sycon ciliatum]
Dmel_0014949_btn_buttonless_Source_FlyBase_0014949_HG_114	gi|62238211|gb|AAX77089.1|	46.43	7e-07	54.3	homeobox protein demox, partial [Lubomirskia baicalensis]
Dmel_0014949_btn_buttonless_Source_FlyBase_0014949_HG_114	gi|761903565|ref|XP_011409937.1|	40.54	1e-06	56.2	PREDICTED: homeobox protein LOX10 [Amphimedon queenslandica]
Dmel_0014949_btn_buttonless_Source_FlyBase_0014949_HG_114	gi|340378369|ref|XP_003387700.1|	43.33	1e-06	56.2	PREDICTED: aristaless-related homeobox protein-like [Amphimedon queenslandica]
Dmel_0014949_btn_buttonless_Source_FlyBase_0014949_HG_114	gi|1023179098|ref|XP_016294232.1|	39.77	2e-06	57.4	hypothetical protein PSEUBRA_SCAF12g01810 [Kalmanozyma brasiliensis GHG001]
Dmel_0014949_btn_buttonless_Source_FlyBase_0014949_HG_114	gi|1023270953|gb|KZT65862.1|	39.19	3e-06	56.2	homeobox-domain-containing protein [Daedalea quercina L-15889]
Dmel_0014949_btn_buttonless_Source_FlyBase_0014949_HG_114	gi|184191097|gb|ACC76761.1|	40.54	3e-06	55.1	Hex [Amphimedon queenslandica]
Dmel_0014949_btn_buttonless_Source_FlyBase_0014949_HG_114	gi|1035379488|gb|OAX36224.1|	39.81	3e-06	56.2	homeobox-domain-containing protein [Rhizopogon vinicolor AM-OR11-026]
Dmel_0014949_btn_buttonless_Source_FlyBase_0014949_HG_114	gi|443894059|dbj|GAC71409.1|	37.76	4e-06	56.2	hypothetical protein PANT_3c00014 [Moesziomyces antarcticus T-34]
Dmel_0014949_btn_buttonless_Source_FlyBase_0014949_HG_114	gi|343425808|emb|CBQ69341.1|	33.61	4e-06	56.2	conserved hypothetical protein [Sporisorium reilianum SRZ2]
Dmel_0014949_btn_buttonless_Source_FlyBase_0014949_HG_114	gi|1000844751|gb|KXN85871.1|	48.21	4e-06	55.8	Homeobox protein 10 [Leucoagaricus sp. SymC.cos]
Dmel_0014949_btn_buttonless_Source_FlyBase_0014949_HG_114	gi|1133460033|ref|XP_019851214.1|	31.53	4e-06	55.5	PREDICTED: paired mesoderm homeobox protein 2-like [Amphimedon queenslandica]
Dmel_0014949_btn_buttonless_Source_FlyBase_0014949_HG_114	gi|357501763|ref|XP_003621170.1|	36.76	4e-06	55.1	homeobox leucine zipper ATHB-like protein [Medicago truncatula]
Dmel_0014949_btn_buttonless_Source_FlyBase_0014949_HG_114	gi|527292703|gb|EPS93618.1|	39.44	4e-06	55.1	hypothetical protein FOMPIDRAFT_1135811, partial [Fomitopsis pinicola FP-58527 SS1]
Dmel_0014949_btn_buttonless_Source_FlyBase_0014949_HG_114	gi|749899199|gb|KIJ66768.1|	36.46	5e-06	55.5	hypothetical protein HYDPIDRAFT_108701 [Hydnomerulius pinastri MD-312]
Dmel_0014949_btn_buttonless_Source_FlyBase_0014949_HG_114	gi|1098869497|emb|SAM85729.1|	37.36	5e-06	55.8	uncharacterized protein UBRO_07039 [Ustilago bromivora]
Dmel_0014949_btn_buttonless_Source_FlyBase_0014949_HG_114	gi|443916290|gb|ELU37413.1|	35.96	6e-06	55.8	homeodomain transcription factor [Rhizoctonia solani AG-1 IA]
Dmel_0014949_btn_buttonless_Source_FlyBase_0014949_HG_114	gi|388856268|emb|CCF50077.1|	37.36	6e-06	55.8	uncharacterized protein UHOR_07039 [Ustilago hordei]
Dmel_0014949_btn_buttonless_Source_FlyBase_0014949_HG_114	gi|673529193|emb|CDI55461.1|	33.33	7e-06	55.5	homeobox domain-containing protein [Melanopsichium pennsylvanicum 4]
Dmel_0014949_btn_buttonless_Source_FlyBase_0014949_HG_114	gi|1133454154|ref|XP_019849051.1|	43.86	7e-06	54.3	PREDICTED: retina and anterior neural fold homeobox protein 2-like [Amphimedon queenslandica]
Dmel_0014949_btn_buttonless_Source_FlyBase_0014949_HG_114	gi|340369432|ref|XP_003383252.1|	44.29	1e-05	54.3	PREDICTED: retinal homeobox protein Rx1-like [Amphimedon queenslandica]
Dmel_0014949_btn_buttonless_Source_FlyBase_0014949_HG_114	gi|1103342456|gb|OJA09777.1|	38.83	1e-05	54.7	hypothetical protein AZE42_07222 [Rhizopogon vesiculosus]
Dmel_0014949_btn_buttonless_Source_FlyBase_0014949_HG_114	gi|751713760|gb|KIM62783.1|	38.03	1e-05	54.3	hypothetical protein SCLCIDRAFT_793812 [Scleroderma citrinum Foug A]
Dmel_0014949_btn_buttonless_Source_FlyBase_0014949_HG_114	gi|808368416|ref|XP_012189544.1|	33.61	1e-05	54.7	hypothetical protein PHSY_003535 [Pseudozyma hubeiensis SY62]
Dmel_0014949_btn_buttonless_Source_FlyBase_0014949_HG_114	gi|752355940|gb|KIO14984.1|	38.03	1e-05	54.3	hypothetical protein M404DRAFT_929271 [Pisolithus tinctorius Marx 270]
Dmel_0014949_btn_buttonless_Source_FlyBase_0014949_HG_114	gi|807758375|ref|XP_012183982.1|	32.41	1e-05	54.3	predicted protein [Fibroporia radiculosa]
Dmel_0014949_btn_buttonless_Source_FlyBase_0014949_HG_114	gi|1021055000|emb|SAM09211.1|	32.14	2e-05	52.8	hypothetical protein [Absidia glauca]
Dmel_0014949_btn_buttonless_Source_FlyBase_0014949_HG_114	gi|750968253|gb|KIK25079.1|	38.03	2e-05	53.1	hypothetical protein PISMIDRAFT_97497, partial [Pisolithus microcarpus 441]
Dmel_0014949_btn_buttonless_Source_FlyBase_0014949_HG_114	gi|758983955|ref|XP_011391247.1|	33.61	2e-05	53.9	hypothetical protein UMAG_04928 [Ustilago maydis 521]
Dmel_0014949_btn_buttonless_Source_FlyBase_0014949_HG_114	gi|761949135|gb|KIY68830.1|	36.78	2e-05	53.5	homeobox-domain-containing protein [Cylindrobasidium torrendii FP15055 ss-10]
Dmel_0014949_btn_buttonless_Source_FlyBase_0014949_HG_114	gi|242205802|ref|XP_002468758.1|	40.00	3e-05	53.5	predicted protein [Postia placenta Mad-698-R]
Dmel_0014949_btn_buttonless_Source_FlyBase_0014949_HG_114	gi|1112951710|gb|OJT05860.1|	43.08	3e-05	53.1	Homeobox protein 10 [Trametes pubescens]
Dmel_0014949_btn_buttonless_Source_FlyBase_0014949_HG_114	gi|691789876|emb|CDO74355.1|	43.08	3e-05	53.1	hypothetical protein BN946_scf184355.g3 [Trametes cinnabarina]
Dmel_0014949_btn_buttonless_Source_FlyBase_0014949_HG_114	gi|858056375|emb|CDR99786.1|	35.40	3e-05	53.5	hypothetical protein, partial [Sporisorium scitamineum]
Dmel_0014949_btn_buttonless_Source_FlyBase_0014949_HG_114	gi|584395625|emb|CDK24806.1|	38.03	3e-05	53.1	unnamed protein product [Kuraishia capsulata CBS 1993]
Dmel_0014949_btn_buttonless_Source_FlyBase_0014949_HG_114	gi|765099168|ref|NP_001292178.1|	39.44	3e-05	52.8	uncharacterized protein LOC100634938 [Amphimedon queenslandica]
Dmel_0014949_btn_buttonless_Source_FlyBase_0014949_HG_114	gi|522072523|ref|WP_020583732.1|	40.35	3e-05	52.0	hypothetical protein [Endozoicomonas elysicola]
Dmel_0014949_btn_buttonless_Source_FlyBase_0014949_HG_114	gi|388520429|gb|AFK48276.1|	33.05	3e-05	52.0	unknown [Medicago truncatula]
Dmel_0014949_btn_buttonless_Source_FlyBase_0014949_HG_114	gi|636615867|ref|XP_008039068.1|	43.08	4e-05	52.8	homeobox-domain-containing protein [Trametes versicolor FP-101664 SS1]
Dmel_0014949_btn_buttonless_Source_FlyBase_0014949_HG_114	gi|116787741|gb|ABK24625.1|	42.86	4e-05	52.8	unknown [Picea sitchensis]
Dmel_0014949_btn_buttonless_Source_FlyBase_0014949_HG_114	gi|336269551|ref|XP_003349536.1|	36.19	4e-05	53.1	hypothetical protein SMAC_03124 [Sordaria macrospora k-hell]
Dmel_0014949_btn_buttonless_Source_FlyBase_0014949_HG_114	gi|242214743|ref|XP_002473192.1|	46.43	4e-05	52.8	predicted protein [Postia placenta Mad-698-R]
Dmel_0014949_btn_buttonless_Source_FlyBase_0014949_HG_114	gi|769806307|ref|XP_006849161.2|	40.91	4e-05	52.0	PREDICTED: homeobox-leucine zipper protein HOX6 [Amborella trichopoda]
Dmel_0014949_btn_buttonless_Source_FlyBase_0014949_HG_114	gi|628829925|ref|XP_007765266.1|	38.03	4e-05	52.4	homeobox-domain-containing protein, partial [Coniophora puteana RWD-64-598 SS2]
Dmel_0014949_btn_buttonless_Source_FlyBase_0014949_HG_114	gi|922350196|ref|XP_013450953.1|	33.05	4e-05	52.0	homeobox associated leucine zipper protein [Medicago truncatula]
Dmel_0014949_btn_buttonless_Source_FlyBase_0014949_HG_114	gi|1021839061|gb|KZP27308.1|	36.62	4e-05	52.4	homeobox-domain-containing protein [Fibulorhizoctonia sp. CBS 109695]
Dmel_0014949_btn_buttonless_Source_FlyBase_0014949_HG_114	gi|1000780548|gb|KXN71747.1|	43.33	5e-05	52.0	homeobox-domain-containing protein [Conidiobolus coronatus NRRL 28638]
Dmel_0014949_btn_buttonless_Source_FlyBase_0014949_HG_114	gi|593785961|ref|XP_007156021.1|	35.64	5e-05	50.1	hypothetical protein PHAVU_003G251800g [Phaseolus vulgaris]
Dmel_0014949_btn_buttonless_Source_FlyBase_0014949_HG_114	gi|1003335374|emb|CDU25151.1|	33.33	5e-05	52.8	uncharacterized protein SPSC_04985 [Sporisorium scitamineum]
Dmel_0014949_btn_buttonless_Source_FlyBase_0014949_HG_114	gi|597904880|ref|XP_007299739.1|	38.03	5e-05	52.4	homeobox-domain-containing protein [Stereum hirsutum FP-91666 SS1]
Dmel_0014949_btn_buttonless_Source_FlyBase_0014949_HG_114	gi|627802375|ref|XP_007674535.1|	40.85	5e-05	52.4	hypothetical protein BAUCODRAFT_46155, partial [Baudoinia panamericana UAMH 10762]
Dmel_0014949_btn_buttonless_Source_FlyBase_0014949_HG_114	gi|695058550|ref|XP_009417594.1|	43.94	6e-05	51.6	PREDICTED: homeobox-leucine zipper protein HOX4-like [Musa acuminata subsp. malaccensis]
Dmel_0014949_btn_buttonless_Source_FlyBase_0014949_HG_114	gi|646303437|gb|KDQ24585.1|	40.00	7e-05	51.6	hypothetical protein PLEOSDRAFT_1011447, partial [Pleurotus ostreatus PC15]
Dmel_0014949_btn_buttonless_Source_FlyBase_0014949_HG_114	gi|729332133|ref|XP_010537037.1|	40.30	7e-05	50.1	PREDICTED: homeobox-leucine zipper protein ATHB-52 [Tarenaya hassleriana]
Dmel_0014949_btn_buttonless_Source_FlyBase_0014949_HG_114	gi|1023194788|gb|KZS92353.1|	34.38	8e-05	51.6	homeobox-domain-containing protein, partial [Sistotremastrum niveocremeum HHB9708]
Dmel_0014949_btn_buttonless_Source_FlyBase_0014949_HG_114	gi|593785959|ref|XP_007156020.1|	35.64	8e-05	50.4	hypothetical protein PHAVU_003G251800g [Phaseolus vulgaris]
Dmel_0014949_btn_buttonless_Source_FlyBase_0014949_HG_114	gi|970009073|ref|XP_015065401.1|	46.15	8e-05	51.2	PREDICTED: homeobox-leucine zipper protein HAT7-like [Solanum pennellii]
Dmel_0014949_btn_buttonless_Source_FlyBase_0014949_HG_114	gi|751002281|gb|KIK44414.1|	33.67	9e-05	52.0	hypothetical protein CY34DRAFT_634996 [Suillus luteus UH-Slu-Lm8-n1]
Dmel_0014949_btn_buttonless_Source_FlyBase_0014949_HG_114	gi|1000779400|gb|KXN70628.1|	38.81	9e-05	51.6	hypothetical protein CONCODRAFT_78748 [Conidiobolus coronatus NRRL 28638]
Dmel_0014949_btn_buttonless_Source_FlyBase_0014949_HG_114	gi|1102298112|ref|XP_018987093.1|	35.94	9e-05	52.0	hypothetical protein BABINDRAFT_160006 [Babjeviella inositovora NRRL Y-12698]
Dmel_0014949_btn_buttonless_Source_FlyBase_0014949_HG_114	gi|924121708|emb|CUA70875.1|	38.10	9e-05	52.0	Homeobox protein NOBOX [Rhizoctonia solani]
Dmel_0014949_btn_buttonless_Source_FlyBase_0014949_HG_114	gi|923661811|ref|XP_013647767.1|	40.74	9e-05	50.1	PREDICTED: homeobox-leucine zipper protein HAT5-like isoform X1 [Brassica napus]
Dmel_0014949_btn_buttonless_Source_FlyBase_0014949_HG_114	gi|1023245494|gb|KZT41265.1|	38.89	1e-04	49.3	homeobox-domain-containing protein, partial [Sistotremastrum suecicum HHB10207 ss-3]
Dmel_0014949_btn_buttonless_Source_FlyBase_0014949_HG_114	gi|971568028|ref|XP_015168773.1|	46.15	1e-04	51.2	PREDICTED: homeobox-leucine zipper protein HAT7-like [Solanum tuberosum]
Dmel_0014949_btn_buttonless_Source_FlyBase_0014949_HG_114	gi|749839068|gb|KIJ14209.1|	35.11	1e-04	51.6	hypothetical protein PAXINDRAFT_12861 [Paxillus involutus ATCC 200175]
Dmel_0014949_btn_buttonless_Source_FlyBase_0014949_HG_114	gi|460375122|ref|XP_004233356.1|	46.15	1e-04	51.2	PREDICTED: homeobox-leucine zipper protein HAT7 [Solanum lycopersicum]
Dmel_0014949_btn_buttonless_Source_FlyBase_0014949_HG_114	gi|685268104|ref|XP_009125133.1|	40.74	1e-04	50.1	PREDICTED: homeobox-leucine zipper protein HAT5-like [Brassica rapa]
Dmel_0014949_btn_buttonless_Source_FlyBase_0014949_HG_114	gi|765099191|ref|NP_001292184.1|	39.29	1e-04	51.6	uncharacterized protein LOC100642001 [Amphimedon queenslandica]
Dmel_0014949_btn_buttonless_Source_FlyBase_0014949_HG_114	gi|765099191|ref|NP_001292184.1|	41.67	7e-04	48.9	uncharacterized protein LOC100642001 [Amphimedon queenslandica]
Dmel_0014949_btn_buttonless_Source_FlyBase_0014949_HG_114	gi|18396130|ref|NP_564268.1|	49.02	1e-04	50.8	homeobox protein 23 [Arabidopsis thaliana]
Dmel_0014949_btn_buttonless_Source_FlyBase_0014949_HG_114	gi|593785957|ref|XP_007156019.1|	35.64	1e-04	49.3	hypothetical protein PHAVU_003G251800g [Phaseolus vulgaris]
Dmel_0014949_btn_buttonless_Source_FlyBase_0014949_HG_114	gi|525582749|gb|EPS28999.1|	38.75	1e-04	51.6	hypothetical protein PDE_03945 [Penicillium oxalicum 114-2]
Dmel_0014949_btn_buttonless_Source_FlyBase_0014949_HG_114	gi|1045917849|gb|OCH94896.1|	40.98	1e-04	50.8	homeobox-domain-containing protein [Obba rivulosa]
Dmel_0014949_btn_buttonless_Source_FlyBase_0014949_HG_114	gi|1025257487|ref|XP_016490251.1|	46.15	1e-04	50.8	PREDICTED: homeobox-leucine zipper protein HAT7-like isoform X2 [Nicotiana tabacum]
Dmel_0014949_btn_buttonless_Source_FlyBase_0014949_HG_114	gi|761903767|ref|XP_011410028.1|	44.26	1e-04	51.2	PREDICTED: homeobox protein ceh-8-like isoform X1 [Amphimedon queenslandica]
Dmel_0014949_btn_buttonless_Source_FlyBase_0014949_HG_114	gi|923928616|ref|XP_013733151.1|	49.02	1e-04	50.1	PREDICTED: homeobox-leucine zipper protein ATHB-23-like [Brassica napus]
Dmel_0014949_btn_buttonless_Source_FlyBase_0014949_HG_114	gi|1133452782|ref|XP_019864471.1|	44.26	1e-04	51.2	PREDICTED: homeobox protein ceh-8-like isoform X2 [Amphimedon queenslandica]
Dmel_0014949_btn_buttonless_Source_FlyBase_0014949_HG_114	gi|749881573|gb|KIJ51105.1|	32.97	1e-04	51.2	hypothetical protein M422DRAFT_224555 [Sphaerobolus stellatus SS14]
Dmel_0014949_btn_buttonless_Source_FlyBase_0014949_HG_114	gi|449542312|gb|EMD33291.1|	41.27	1e-04	50.8	hypothetical protein CERSUDRAFT_57020 [Gelatoporia subvermispora B]
Dmel_0014949_btn_buttonless_Source_FlyBase_0014949_HG_114	gi|1063038928|gb|JAT57621.1|	36.25	1e-04	50.8	Homeobox-leucine zipper protein ATHB-13 [Anthurium amnicola]
Dmel_0014949_btn_buttonless_Source_FlyBase_0014949_HG_114	gi|340381446|ref|XP_003389232.1|	37.88	1e-04	51.2	PREDICTED: paired box protein Pax-6-like [Amphimedon queenslandica]
Dmel_0014949_btn_buttonless_Source_FlyBase_0014949_HG_114	gi|698573534|ref|XP_009775434.1|	46.15	1e-04	50.8	PREDICTED: homeobox-leucine zipper protein HAT7-like isoform X3 [Nicotiana sylvestris]
Dmel_0014949_btn_buttonless_Source_FlyBase_0014949_HG_114	gi|1025257483|ref|XP_016490250.1|	46.15	1e-04	50.8	PREDICTED: homeobox-leucine zipper protein HAT7-like isoform X1 [Nicotiana tabacum]
Dmel_0014949_btn_buttonless_Source_FlyBase_0014949_HG_114	gi|1111015175|ref|XP_019258562.1|	46.15	1e-04	50.8	PREDICTED: homeobox-leucine zipper protein HAT7-like isoform X2 [Nicotiana attenuata]
Dmel_0014949_btn_buttonless_Source_FlyBase_0014949_HG_114	gi|1111857994|gb|OJJ40709.1|	40.85	1e-04	51.2	hypothetical protein ASPWEDRAFT_102793 [Aspergillus wentii DTO 134E9]
Dmel_0014949_btn_buttonless_Source_FlyBase_0014949_HG_114	gi|4262185|gb|AAD14502.1|	49.02	1e-04	50.8	putative DNA-binding protein [Arabidopsis thaliana]
Dmel_0014949_btn_buttonless_Source_FlyBase_0014949_HG_114	gi|527208427|gb|EPS73415.1|	44.83	1e-04	50.4	hypothetical protein M569_01342 [Genlisea aurea]
Dmel_0014949_btn_buttonless_Source_FlyBase_0014949_HG_114	gi|922506696|ref|XP_013590148.1|	39.51	1e-04	49.7	PREDICTED: homeobox-leucine zipper protein HAT5-like [Brassica oleracea var. oleracea]
Dmel_0014949_btn_buttonless_Source_FlyBase_0014949_HG_114	gi|698573531|ref|XP_009775433.1|	46.15	1e-04	50.8	PREDICTED: homeobox-leucine zipper protein HAT7-like isoform X2 [Nicotiana sylvestris]
Dmel_0014949_btn_buttonless_Source_FlyBase_0014949_HG_114	gi|1111015173|ref|XP_019258561.1|	46.15	2e-04	50.4	PREDICTED: homeobox-leucine zipper protein HAT7-like isoform X1 [Nicotiana attenuata]
Dmel_0014949_btn_buttonless_Source_FlyBase_0014949_HG_114	gi|1072994526|ref|XP_018448114.1|	49.02	2e-04	50.4	PREDICTED: homeobox-leucine zipper protein ATHB-23 [Raphanus sativus]
Dmel_0014949_btn_buttonless_Source_FlyBase_0014949_HG_114	gi|150865898|ref|XP_001385298.2|	24.44	2e-04	50.8	homeobox- domain containing protein [Scheffersomyces stipitis CBS 6054]
Dmel_0014949_btn_buttonless_Source_FlyBase_0014949_HG_114	gi|685348679|ref|XP_009110055.1|	49.02	2e-04	50.4	PREDICTED: homeobox-leucine zipper protein ATHB-23-like [Brassica rapa]
Dmel_0014949_btn_buttonless_Source_FlyBase_0014949_HG_114	gi|1111015177|ref|XP_019258563.1|	46.15	2e-04	50.4	PREDICTED: homeobox-leucine zipper protein HAT7-like isoform X3 [Nicotiana attenuata]
Dmel_0014949_btn_buttonless_Source_FlyBase_0014949_HG_114	gi|697155400|ref|XP_009631939.1|	46.15	2e-04	50.4	PREDICTED: homeobox-leucine zipper protein HAT7-like isoform X2 [Nicotiana tomentosiformis]
Dmel_0014949_btn_buttonless_Source_FlyBase_0014949_HG_114	gi|922545003|ref|XP_013600291.1|	49.02	2e-04	50.4	PREDICTED: homeobox-leucine zipper protein ATHB-23 [Brassica oleracea var. oleracea]
Dmel_0014949_btn_buttonless_Source_FlyBase_0014949_HG_114	gi|646294647|gb|KDQ15814.1|	41.54	2e-04	50.8	hypothetical protein BOTBODRAFT_273374 [Botryobasidium botryosum FD-172 SS1]
Dmel_0014949_btn_buttonless_Source_FlyBase_0014949_HG_114	gi|698573527|ref|XP_009775432.1|	46.15	2e-04	50.4	PREDICTED: homeobox-leucine zipper protein HAT7-like isoform X1 [Nicotiana sylvestris]
Dmel_0014949_btn_buttonless_Source_FlyBase_0014949_HG_114	gi|1120666226|gb|OKP11727.1|	40.85	2e-04	50.8	Homeobox protein HOY1 [Penicillium subrubescens]
Dmel_0014949_btn_buttonless_Source_FlyBase_0014949_HG_114	gi|1099235513|gb|JAU79382.1|	49.02	2e-04	50.4	Homeobox-leucine zipper protein ATHB-23 [Noccaea caerulescens]
Dmel_0014949_btn_buttonless_Source_FlyBase_0014949_HG_114	gi|568827797|ref|XP_006468235.1|	30.83	2e-04	50.8	PREDICTED: homeobox-leucine zipper protein MERISTEM L1-like [Citrus sinensis]
Dmel_0014949_btn_buttonless_Source_FlyBase_0014949_HG_114	gi|697155398|ref|XP_009631938.1|	46.15	2e-04	50.4	PREDICTED: homeobox-leucine zipper protein HAT7-like isoform X1 [Nicotiana tomentosiformis]
Dmel_0014949_btn_buttonless_Source_FlyBase_0014949_HG_114	gi|761919934|ref|XP_011408876.1|	31.63	2e-04	50.1	PREDICTED: paired mesoderm homeobox protein 2-like [Amphimedon queenslandica]
Dmel_0014949_btn_buttonless_Source_FlyBase_0014949_HG_114	gi|1098988945|gb|JAU30168.1|	49.02	2e-04	50.4	Homeobox-leucine zipper protein ATHB-23, partial [Noccaea caerulescens]
Dmel_0014949_btn_buttonless_Source_FlyBase_0014949_HG_114	gi|1026031413|ref|XP_016561920.1|	46.15	2e-04	50.4	PREDICTED: homeobox-leucine zipper protein HAT7-like [Capsicum annuum]
Dmel_0014949_btn_buttonless_Source_FlyBase_0014949_HG_114	gi|1098900907|gb|JAU08942.1|	49.02	2e-04	50.1	Homeobox-leucine zipper protein ATHB-23, partial [Noccaea caerulescens]
Dmel_0014949_btn_buttonless_Source_FlyBase_0014949_HG_114	gi|671692499|emb|CDS07230.1|	36.36	2e-04	50.4	hypothetical protein LRAMOSA01179 [Lichtheimia ramosa]
Dmel_0014949_btn_buttonless_Source_FlyBase_0014949_HG_114	gi|315044651|ref|XP_003171701.1|	40.85	2e-04	50.8	homeobox domain-containing protein [Nannizzia gypsea CBS 118893]
Dmel_0014949_btn_buttonless_Source_FlyBase_0014949_HG_114	gi|727575217|ref|XP_010460239.1|	43.33	2e-04	50.1	PREDICTED: homeobox-leucine zipper protein ATHB-23-like [Camelina sativa]
Dmel_0014949_btn_buttonless_Source_FlyBase_0014949_HG_114	gi|751736101|gb|KIM84391.1|	36.62	2e-04	50.8	hypothetical protein PILCRDRAFT_6622 [Piloderma croceum F 1598]
Dmel_0014949_btn_buttonless_Source_FlyBase_0014949_HG_114	gi|1063018906|gb|JAT47610.1|	36.25	2e-04	50.4	Homeobox-leucine zipper protein ATHB-13 [Anthurium amnicola]
Dmel_0014949_btn_buttonless_Source_FlyBase_0014949_HG_114	gi|255087094|ref|XP_002505470.1|	37.78	2e-04	50.8	predicted protein [Micromonas commoda]
Dmel_0014949_btn_buttonless_Source_FlyBase_0014949_HG_114	gi|1024111704|gb|KZW02865.1|	35.63	2e-04	50.8	hypothetical protein EXIGLDRAFT_374945 [Exidia glandulosa HHB12029]
Dmel_0014949_btn_buttonless_Source_FlyBase_0014949_HG_114	gi|1099126525|gb|JAU58013.1|	49.02	2e-04	50.1	Homeobox-leucine zipper protein ATHB-23 [Noccaea caerulescens]
Dmel_0014949_btn_buttonless_Source_FlyBase_0014949_HG_114	gi|115492331|ref|XP_001210793.1|	39.19	2e-04	50.4	hypothetical protein ATEG_00707 [Aspergillus terreus NIH2624]
Dmel_0014949_btn_buttonless_Source_FlyBase_0014949_HG_114	gi|308080696|ref|NP_001183865.1|	33.65	2e-04	50.4	putative homeobox DNA-binding and leucine zipper domain family protein [Zea mays]
Dmel_0014949_btn_buttonless_Source_FlyBase_0014949_HG_114	gi|1021058825|emb|SAM05116.1|	30.56	2e-04	50.4	hypothetical protein [Absidia glauca]
Dmel_0014949_btn_buttonless_Source_FlyBase_0014949_HG_114	gi|565492974|ref|XP_006304126.1|	49.02	2e-04	50.1	hypothetical protein CARUB_v10010076mg [Capsella rubella]
Dmel_0014949_btn_buttonless_Source_FlyBase_0014949_HG_114	gi|330793838|ref|XP_003284989.1|	38.10	2e-04	50.4	hypothetical protein DICPUDRAFT_96898 [Dictyostelium purpureum]
Dmel_0014949_btn_buttonless_Source_FlyBase_0014949_HG_114	gi|641856763|gb|KDO75529.1|	30.83	2e-04	50.4	hypothetical protein CISIN_1g045292mg [Citrus sinensis]
Dmel_0014949_btn_buttonless_Source_FlyBase_0014949_HG_114	gi|336370660|gb|EGN99000.1|	38.03	2e-04	50.4	hypothetical protein SERLA73DRAFT_90145 [Serpula lacrymans var. lacrymans S7.3]
Dmel_0014949_btn_buttonless_Source_FlyBase_0014949_HG_114	gi|660966533|gb|KEP51003.1|	38.03	2e-04	50.1	homeobox domain protein [Rhizoctonia solani 123E]
Dmel_0014949_btn_buttonless_Source_FlyBase_0014949_HG_114	gi|312283295|dbj|BAJ34513.1|	49.02	2e-04	47.8	unnamed protein product [Eutrema halophilum]
Dmel_0014949_btn_buttonless_Source_FlyBase_0014949_HG_114	gi|751841603|emb|CEL55866.1|	39.13	2e-04	50.4	Homeobox protein 10 OS=Dictyostelium discoideum GN=hbx10 PE=3 SV=1 [Rhizoctonia solani AG-1 IB]
Dmel_0014949_btn_buttonless_Source_FlyBase_0014949_HG_114	gi|827756871|gb|KLO11565.1|	38.37	2e-04	50.4	hypothetical protein SCHPADRAFT_465737 [Schizopora paradoxa]
Dmel_0014949_btn_buttonless_Source_FlyBase_0014949_HG_114	gi|761922685|gb|KIY44085.1|	41.38	3e-04	48.1	homeobox-domain-containing protein, partial [Fistulina hepatica ATCC 64428]
Dmel_0014949_btn_buttonless_Source_FlyBase_0014949_HG_114	gi|972235970|emb|CEL05386.1|	38.67	3e-04	50.4	Putative RfeB [Aspergillus calidoustus]
Dmel_0014949_btn_buttonless_Source_FlyBase_0014949_HG_114	gi|302510995|ref|XP_003017449.1|	40.85	3e-04	50.4	hypothetical protein ARB_04330 [Trichophyton benhamiae CBS 112371]
Dmel_0014949_btn_buttonless_Source_FlyBase_0014949_HG_114	gi|297850974|ref|XP_002893368.1|	49.02	3e-04	49.7	ATHB23 [Arabidopsis lyrata subsp. lyrata]
Dmel_0014949_btn_buttonless_Source_FlyBase_0014949_HG_114	gi|727609281|ref|XP_010477787.1|	49.02	3e-04	49.7	PREDICTED: homeobox-leucine zipper protein ATHB-23-like isoform X2 [Camelina sativa]
Dmel_0014949_btn_buttonless_Source_FlyBase_0014949_HG_114	gi|576984830|gb|EUC57573.1|	38.03	3e-04	50.1	homeobox domain protein [Rhizoctonia solani AG-3 Rhs1AP]
Dmel_0014949_btn_buttonless_Source_FlyBase_0014949_HG_114	gi|1111871556|gb|OJJ44085.1|	39.44	3e-04	50.4	hypothetical protein ASPZODRAFT_154053 [Penicilliopsis zonata CBS 506.65]
Dmel_0014949_btn_buttonless_Source_FlyBase_0014949_HG_114	gi|1002203507|gb|KXS99173.1|	41.03	3e-04	50.4	hypothetical protein AC578_3035 [Mycosphaerella eumusae]
Dmel_0014949_btn_buttonless_Source_FlyBase_0014949_HG_114	gi|302657246|ref|XP_003020349.1|	40.85	3e-04	50.4	hypothetical protein TRV_05560 [Trichophyton verrucosum HKI 0517]
Dmel_0014949_btn_buttonless_Source_FlyBase_0014949_HG_114	gi|326472434|gb|EGD96443.1|	40.85	3e-04	50.4	homeobox domain-containing protein [Trichophyton tonsurans CBS 112818]
Dmel_0014949_btn_buttonless_Source_FlyBase_0014949_HG_114	gi|599160941|gb|EYE99891.1|	39.44	3e-04	50.4	hypothetical protein EURHEDRAFT_33024 [Aspergillus ruber CBS 135680]
Dmel_0014949_btn_buttonless_Source_FlyBase_0014949_HG_114	gi|597928520|ref|XP_007318604.1|	38.03	3e-04	50.4	hypothetical protein SERLADRAFT_438194 [Serpula lacrymans var. lacrymans S7.9]
Dmel_0014949_btn_buttonless_Source_FlyBase_0014949_HG_114	gi|1024754900|gb|KZZ93903.1|	40.85	3e-04	50.4	Homeobox [Ascosphaera apis ARSEF 7405]
Dmel_0014949_btn_buttonless_Source_FlyBase_0014949_HG_114	gi|648162707|gb|KDR76406.1|	39.39	3e-04	49.7	hypothetical protein GALMADRAFT_67940, partial [Galerina marginata CBS 339.88]
Dmel_0014949_btn_buttonless_Source_FlyBase_0014949_HG_114	gi|1079423652|ref|XP_018508419.1|	49.02	3e-04	50.1	PREDICTED: LOW QUALITY PROTEIN: homeobox-leucine zipper protein ATHB-23 [Brassica rapa]
Dmel_0014949_btn_buttonless_Source_FlyBase_0014949_HG_114	gi|258569989|ref|XP_002543798.1|	40.85	3e-04	50.1	RfeB protein [Uncinocarpus reesii 1704]
Dmel_0014949_btn_buttonless_Source_FlyBase_0014949_HG_114	gi|727435390|ref|XP_010498978.1|	49.02	3e-04	49.7	PREDICTED: homeobox-leucine zipper protein ATHB-23 [Camelina sativa]
Dmel_0014949_btn_buttonless_Source_FlyBase_0014949_HG_114	gi|567148100|ref|XP_006415983.1|	49.02	3e-04	49.7	hypothetical protein EUTSA_v10008487mg [Eutrema salsugineum]
Dmel_0014949_btn_buttonless_Source_FlyBase_0014949_HG_114	gi|607893043|gb|EZF32266.1|	40.85	3e-04	50.1	hypothetical protein H101_04135 [Trichophyton interdigitale H6]
Dmel_0014949_btn_buttonless_Source_FlyBase_0014949_HG_114	gi|1043296101|gb|OBZ81764.1|	35.62	3e-04	50.1	Homeobox transcription factor phx1 [Choanephora cucurbitarum]
Dmel_0014949_btn_buttonless_Source_FlyBase_0014949_HG_114	gi|1151456405|gb|OOQ89975.1|	39.44	3e-04	50.1	putative homeobox transcription factor (RfeB) [Penicillium brasilianum]
Dmel_0014949_btn_buttonless_Source_FlyBase_0014949_HG_114	gi|1030003120|gb|OAL67894.1|	40.85	3e-04	50.1	homeobox domain-containing protein [Trichophyton rubrum]
Dmel_0014949_btn_buttonless_Source_FlyBase_0014949_HG_114	gi|659133293|ref|XP_008466655.1|	44.62	3e-04	49.3	PREDICTED: homeobox-leucine zipper protein ATHB-6-like [Cucumis melo]
Dmel_0014949_btn_buttonless_Source_FlyBase_0014949_HG_114	gi|296809998|ref|XP_002845337.1|	40.85	3e-04	50.1	homeobox domain-containing protein [Arthroderma otae CBS 113480]
Dmel_0014949_btn_buttonless_Source_FlyBase_0014949_HG_114	gi|1030006550|gb|OAL71211.1|	40.85	3e-04	50.1	homeobox domain-containing protein [Trichophyton violaceum]
Dmel_0014949_btn_buttonless_Source_FlyBase_0014949_HG_114	gi|674909561|emb|CDY23473.1|	41.54	3e-04	48.1	BnaC06g24420D [Brassica napus]
Dmel_0014949_btn_buttonless_Source_FlyBase_0014949_HG_114	gi|1060927874|gb|ODM23169.1|	39.44	3e-04	50.1	hypothetical protein SI65_00758 [Aspergillus cristatus]
Dmel_0014949_btn_buttonless_Source_FlyBase_0014949_HG_114	gi|607942900|gb|EZF75935.1|	40.85	3e-04	50.1	hypothetical protein H105_02641 [Trichophyton soudanense CBS 452.61]
Dmel_0014949_btn_buttonless_Source_FlyBase_0014949_HG_114	gi|327297400|ref|XP_003233394.1|	40.85	3e-04	50.1	homeobox domain-containing protein [Trichophyton rubrum CBS 118892]
Dmel_0014949_btn_buttonless_Source_FlyBase_0014949_HG_114	gi|340378028|ref|XP_003387530.1|	37.88	3e-04	49.7	PREDICTED: paired box protein Pax-6-like [Amphimedon queenslandica]
Dmel_0014949_btn_buttonless_Source_FlyBase_0014949_HG_114	gi|470532012|ref|XP_004358281.1|	34.12	4e-04	50.1	homeobox domain containing protein [Acanthamoeba castellanii str. Neff]
Dmel_0014949_btn_buttonless_Source_FlyBase_0014949_HG_114	gi|646388263|gb|KDQ53116.1|	35.90	4e-04	50.1	hypothetical protein JAAARDRAFT_435587 [Jaapia argillacea MUCL 33604]
Dmel_0014949_btn_buttonless_Source_FlyBase_0014949_HG_114	gi|1168123545|gb|OQE22929.1|	39.44	4e-04	50.1	hypothetical protein PENSTE_c009G09871 [Penicillium steckii]
Dmel_0014949_btn_buttonless_Source_FlyBase_0014949_HG_114	gi|119174178|ref|XP_001239450.1|	40.85	4e-04	50.1	homeobox domain-containing protein [Coccidioides immitis RS]
Dmel_0014949_btn_buttonless_Source_FlyBase_0014949_HG_114	gi|816332136|gb|KKK13196.1|	39.44	4e-04	50.1	putative homeobox transcription factor (RfeB) [Aspergillus rambellii]
Dmel_0014949_btn_buttonless_Source_FlyBase_0014949_HG_114	gi|951006625|ref|XP_014508515.1|	35.37	4e-04	48.9	PREDICTED: homeobox-leucine zipper protein ATHB-40-like [Vigna radiata var. radiata]
Dmel_0014949_btn_buttonless_Source_FlyBase_0014949_HG_114	gi|816340009|gb|KKK18336.1|	39.44	4e-04	50.1	homeobox transcription factor (RfeB) [Aspergillus ochraceoroseus]
Dmel_0014949_btn_buttonless_Source_FlyBase_0014949_HG_114	gi|859261326|emb|CEJ60796.1|	39.44	4e-04	50.1	hypothetical protein PMG11_09353 [Penicillium brasilianum]
Dmel_0014949_btn_buttonless_Source_FlyBase_0014949_HG_114	gi|1147632666|gb|OOF98227.1|	39.44	4e-04	49.7	hypothetical protein ASPCADRAFT_25083, partial [Aspergillus carbonarius ITEM 5010]
Dmel_0014949_btn_buttonless_Source_FlyBase_0014949_HG_114	gi|1111896381|gb|OJJ64445.1|	38.16	4e-04	49.7	hypothetical protein ASPSYDRAFT_53949 [Aspergillus sydowii CBS 593.65]
Dmel_0014949_btn_buttonless_Source_FlyBase_0014949_HG_114	gi|326481657|gb|EGE05667.1|	40.85	4e-04	49.7	homeobox domain-containing protein [Trichophyton equinum CBS 127.97]
Dmel_0014949_btn_buttonless_Source_FlyBase_0014949_HG_114	gi|615400010|ref|XP_007579966.1|	38.75	4e-04	49.7	putative homeobox domain-containing protein [Neofusicoccum parvum UCRNP2]
Dmel_0014949_btn_buttonless_Source_FlyBase_0014949_HG_114	gi|1024007442|gb|KZV32251.1|	42.11	4e-04	49.3	hypothetical protein F511_26555 [Dorcoceras hygrometricum]
Dmel_0014949_btn_buttonless_Source_FlyBase_0014949_HG_114	gi|927382714|ref|XP_013937206.1|	40.00	4e-04	49.3	hypothetical protein HPODL_02118 [Ogataea parapolymorpha DL-1]
Dmel_0014949_btn_buttonless_Source_FlyBase_0014949_HG_114	gi|303314093|ref|XP_003067055.1|	40.85	4e-04	49.7	Homeoprotein, putative [Coccidioides posadasii C735 delta SOWgp]
Dmel_0014949_btn_buttonless_Source_FlyBase_0014949_HG_114	gi|598027067|ref|XP_007342906.1|	39.66	5e-04	48.5	homeobox-domain-containing protein, partial [Auricularia subglabra TFB-10046 SS5]
Dmel_0014949_btn_buttonless_Source_FlyBase_0014949_HG_114	gi|598012083|ref|XP_007371416.1|	42.62	5e-04	48.9	homeobox-domain-containing protein, partial [Dichomitus squalens LYAD-421 SS1]
Dmel_0014949_btn_buttonless_Source_FlyBase_0014949_HG_114	gi|7415630|dbj|BAA93468.1|	40.54	5e-04	48.5	homeobox protein PpHB9 [Physcomitrella patens]
Dmel_0014949_btn_buttonless_Source_FlyBase_0014949_HG_114	gi|1111711881|gb|OJI98548.1|	38.16	5e-04	49.7	hypothetical protein ASPVEDRAFT_50230 [Aspergillus versicolor CBS 583.65]
Dmel_0014949_btn_buttonless_Source_FlyBase_0014949_HG_114	gi|1023271379|gb|KZT66281.1|	31.63	5e-04	49.3	homeobox-domain-containing protein [Daedalea quercina L-15889]
Dmel_0014949_btn_buttonless_Source_FlyBase_0014949_HG_114	gi|593332323|ref|XP_007139587.1|	45.28	5e-04	48.9	hypothetical protein PHAVU_008G042200g [Phaseolus vulgaris]
Dmel_0014949_btn_buttonless_Source_FlyBase_0014949_HG_114	gi|145258409|ref|XP_001402033.1|	39.44	5e-04	49.3	homeobox transcription factor (RfeB) [Aspergillus niger CBS 513.88]
Dmel_0014949_btn_buttonless_Source_FlyBase_0014949_HG_114	gi|326527745|dbj|BAK08147.1|	37.50	5e-04	48.9	predicted protein, partial [Hordeum vulgare subsp. vulgare]
Dmel_0014949_btn_buttonless_Source_FlyBase_0014949_HG_114	gi|597976089|ref|XP_007328579.1|	40.54	5e-04	49.3	homeodomain transcription factor, partial [Agaricus bisporus var. burnettii JB137-S8]
Dmel_0014949_btn_buttonless_Source_FlyBase_0014949_HG_114	gi|1168071298|gb|OQD73255.1|	39.44	5e-04	49.3	hypothetical protein PENDEC_c016G03783 [Penicillium decumbens]
Dmel_0014949_btn_buttonless_Source_FlyBase_0014949_HG_114	gi|326581036|gb|ADZ96470.1|	29.27	5e-04	48.9	HD-Zip subfamily I trancription factor [Helianthus annuus]
Dmel_0014949_btn_buttonless_Source_FlyBase_0014949_HG_114	gi|953443927|ref|XP_014565516.1|	49.12	5e-04	49.7	hypothetical protein L969DRAFT_54098 [Mixia osmundae IAM 14324]
Dmel_0014949_btn_buttonless_Source_FlyBase_0014949_HG_114	gi|961962962|gb|KTB36779.1|	42.37	5e-04	49.3	putative homeobox-domain-containing protein [Moniliophthora roreri]
Dmel_0014949_btn_buttonless_Source_FlyBase_0014949_HG_114	gi|966767917|dbj|GAQ38142.1|	39.44	5e-04	49.3	homeobox transcription factor [Aspergillus niger]
Dmel_0014949_btn_buttonless_Source_FlyBase_0014949_HG_114	gi|568456219|ref|XP_006461192.1|	40.54	5e-04	49.3	homeodomain transcription factor, partial [Agaricus bisporus var. bisporus H97]
Dmel_0014949_btn_buttonless_Source_FlyBase_0014949_HG_114	gi|385304908|gb|EIF48909.1|	46.67	5e-04	47.4	homeodomain-containing transcriptional repressor [Brettanomyces bruxellensis AWRI1499]
Dmel_0014949_btn_buttonless_Source_FlyBase_0014949_HG_114	gi|299749441|ref|XP_001838757.2|	32.41	5e-04	49.3	hypothetical protein CC1G_12380 [Coprinopsis cinerea okayama7#130]
Dmel_0014949_btn_buttonless_Source_FlyBase_0014949_HG_114	gi|1130642950|ref|XP_019709990.1|	42.86	5e-04	48.9	PREDICTED: homeobox-leucine zipper protein HOX11-like [Elaeis guineensis]
Dmel_0014949_btn_buttonless_Source_FlyBase_0014949_HG_114	gi|443927114|gb|ELU45643.1|	34.41	6e-04	49.3	Homeobox domain-containing protein [Rhizoctonia solani AG-1 IA]
Dmel_0014949_btn_buttonless_Source_FlyBase_0014949_HG_114	gi|875284930|gb|KMU78657.1|	40.85	6e-04	49.3	RfeB [Coccidioides immitis RMSCC 3703]
Dmel_0014949_btn_buttonless_Source_FlyBase_0014949_HG_114	gi|1111904968|gb|OJJ70890.1|	39.44	6e-04	49.3	hypothetical protein ASPBRDRAFT_196444 [Aspergillus brasiliensis CBS 101740]
Dmel_0014949_btn_buttonless_Source_FlyBase_0014949_HG_114	gi|326516528|dbj|BAJ92419.1|	37.50	6e-04	48.9	predicted protein, partial [Hordeum vulgare subsp. vulgare]
Dmel_0014949_btn_buttonless_Source_FlyBase_0014949_HG_114	gi|358370796|dbj|GAA87406.1|	39.44	6e-04	49.3	homeobox transcription factor [Aspergillus kawachii IFO 4308]
Dmel_0014949_btn_buttonless_Source_FlyBase_0014949_HG_114	gi|121707646|ref|XP_001271898.1|	39.44	6e-04	49.3	Homeobox domain protein [Aspergillus clavatus NRRL 1]
Dmel_0014949_btn_buttonless_Source_FlyBase_0014949_HG_114	gi|1105523406|emb|SGZ57117.1|	29.36	6e-04	48.9	CIC11C00000005848 [[Candida] intermedia]
Dmel_0014949_btn_buttonless_Source_FlyBase_0014949_HG_114	gi|914256713|gb|KNZ72113.1|	36.49	6e-04	49.3	hypothetical protein J132_04394 [Termitomyces sp. J132]
Dmel_0014949_btn_buttonless_Source_FlyBase_0014949_HG_114	gi|630171368|ref|XP_007842209.1|	42.37	6e-04	49.3	homeobox transcription factor [Moniliophthora roreri MCA 2997]
Dmel_0014949_btn_buttonless_Source_FlyBase_0014949_HG_114	gi|320037287|gb|EFW19224.1|	40.85	6e-04	49.3	hypothetical protein CPSG_03608 [Coccidioides posadasii str. Silveira]
Dmel_0014949_btn_buttonless_Source_FlyBase_0014949_HG_114	gi|1023233142|gb|KZT29924.1|	29.25	6e-04	49.3	hypothetical protein NEOLEDRAFT_487279 [Neolentinus lepideus HHB14362 ss-1]
Dmel_0014949_btn_buttonless_Source_FlyBase_0014949_HG_114	gi|729392061|ref|XP_010552589.1|	47.27	6e-04	48.9	PREDICTED: homeobox-leucine zipper protein ATHB-13-like [Tarenaya hassleriana]
Dmel_0014949_btn_buttonless_Source_FlyBase_0014949_HG_114	gi|1147417701|ref|XP_020072906.1|	36.62	6e-04	48.9	homeobox-domain-containing protein [Cyberlindnera jadinii NRRL Y-1542]
Dmel_0014949_btn_buttonless_Source_FlyBase_0014949_HG_114	gi|1021062581|emb|SAM01500.1|	36.84	6e-04	48.9	hypothetical protein [Absidia glauca]
Dmel_0014949_btn_buttonless_Source_FlyBase_0014949_HG_114	gi|631379030|ref|XP_007923895.1|	42.25	6e-04	49.3	hypothetical protein MYCFIDRAFT_108409, partial [Pseudocercospora fijiensis CIRAD86]
Dmel_0014949_btn_buttonless_Source_FlyBase_0014949_HG_114	gi|1105518220|emb|SGZ57284.1|	29.36	6e-04	48.9	CIC11C00000002708 [[Candida] intermedia]
Dmel_0014949_btn_buttonless_Source_FlyBase_0014949_HG_114	gi|598074161|ref|XP_007377909.1|	33.80	7e-04	48.9	hypothetical protein SPAPADRAFT_57590 [Spathaspora passalidarum NRRL Y-27907]
Dmel_0014949_btn_buttonless_Source_FlyBase_0014949_HG_114	gi|983779607|gb|AMB42696.1|	40.62	7e-04	48.5	HDZipI-3 [Triticum aestivum]
Dmel_0014949_btn_buttonless_Source_FlyBase_0014949_HG_114	gi|475578633|gb|EMT18149.1|	40.62	7e-04	48.5	Homeobox-leucine zipper protein HOX6 [Aegilops tauschii]
Dmel_0014949_btn_buttonless_Source_FlyBase_0014949_HG_114	gi|549051012|emb|CCX09985.1|	39.47	7e-04	48.9	Similar to Homeobox protein HOY1; acc. no. Q99160 [Pyronema omphalodes CBS 100304]
Dmel_0051481_pb_proboscipedia_Source_FlyBase_0051481_HG_114	gi|224456|prf||1105304A	52.94	4e-16	87.0	homeo box gene
Dmel_0051481_pb_proboscipedia_Source_FlyBase_0051481_HG_114	gi|1053260936|ref|WP_066017155.1|	38.82	1e-15	89.0	hypothetical protein [Endozoicomonas atrinae]
Dmel_0051481_pb_proboscipedia_Source_FlyBase_0051481_HG_114	gi|94185|pir||S12541	60.32	2e-15	89.7	evx1 protein - murine sarcoma virus
Dmel_0051481_pb_proboscipedia_Source_FlyBase_0051481_HG_114	gi|33641772|gb|AAQ24371.1|	45.88	2e-12	78.6	BarX/Bsh [Halichondria bowerbanki]
Dmel_0051481_pb_proboscipedia_Source_FlyBase_0051481_HG_114	gi|62238213|gb|AAX77090.1|	50.00	4e-11	71.6	homeobox protein demox, partial [Baikalospongia intermedia]
Dmel_0051481_pb_proboscipedia_Source_FlyBase_0051481_HG_114	gi|62238209|gb|AAX77088.1|	48.57	1e-10	70.1	homeobox protein demox, partial [Potamolepis sp. ERM-2005]
Dmel_0051481_pb_proboscipedia_Source_FlyBase_0051481_HG_114	gi|700617482|emb|CEF71798.1|	44.59	1e-10	72.8	NKG SciNKG, partial [Sycon ciliatum]
Dmel_0051481_pb_proboscipedia_Source_FlyBase_0051481_HG_114	gi|700617474|emb|CEF71796.1|	46.67	2e-10	72.4	NKA SciNKA, partial [Sycon ciliatum]
Dmel_0051481_pb_proboscipedia_Source_FlyBase_0051481_HG_114	gi|340375568|ref|XP_003386306.1|	56.90	2e-10	74.3	PREDICTED: brain-specific homeobox protein homolog [Amphimedon queenslandica]
Dmel_0051481_pb_proboscipedia_Source_FlyBase_0051481_HG_114	gi|507132|gb|AAB04117.1|	45.57	6e-10	70.1	homeobox-containing protein [Ephydatia fluviatilis]
Dmel_0051481_pb_proboscipedia_Source_FlyBase_0051481_HG_114	gi|3184521|gb|AAC18965.1|	45.57	7e-10	69.7	EmH-3, partial [Ephydatia muelleri]
Dmel_0051481_pb_proboscipedia_Source_FlyBase_0051481_HG_114	gi|525314056|ref|NP_001266196.1|	55.56	2e-09	70.9	uncharacterized protein LOC100631603 [Amphimedon queenslandica]
Dmel_0051481_pb_proboscipedia_Source_FlyBase_0051481_HG_114	gi|765099183|ref|NP_001292180.1|	53.45	4e-09	69.3	homeobox protein Hox-B4-like [Amphimedon queenslandica]
Dmel_0051481_pb_proboscipedia_Source_FlyBase_0051481_HG_114	gi|34786941|emb|CAD37942.1|	37.39	5e-09	69.7	homeobox protein HOXb1 [Suberites domuncula]
Dmel_0051481_pb_proboscipedia_Source_FlyBase_0051481_HG_114	gi|761903767|ref|XP_011410028.1|	40.54	7e-09	69.3	PREDICTED: homeobox protein ceh-8-like isoform X1 [Amphimedon queenslandica]
Dmel_0051481_pb_proboscipedia_Source_FlyBase_0051481_HG_114	gi|1133452782|ref|XP_019864471.1|	40.54	7e-09	69.3	PREDICTED: homeobox protein ceh-8-like isoform X2 [Amphimedon queenslandica]
Dmel_0051481_pb_proboscipedia_Source_FlyBase_0051481_HG_114	gi|49659002|emb|CAD37941.1|	46.15	8e-09	68.9	homeobox protein HOXa1 [Suberites domuncula]
Dmel_0051481_pb_proboscipedia_Source_FlyBase_0051481_HG_114	gi|1133452412|ref|XP_019864339.1|	53.45	8e-09	68.6	PREDICTED: homeobox protein Hox-B4-like isoform X1 [Amphimedon queenslandica]
Dmel_0051481_pb_proboscipedia_Source_FlyBase_0051481_HG_114	gi|821173333|ref|NP_001295556.1|	35.51	1e-08	68.6	homeobox protein bagpipe-like [Amphimedon queenslandica]
Dmel_0051481_pb_proboscipedia_Source_FlyBase_0051481_HG_114	gi|507131|gb|AAA20149.1|	47.62	3e-08	63.9	homeobox-containing protein, partial [Ephydatia fluviatilis]
Dmel_0051481_pb_proboscipedia_Source_FlyBase_0051481_HG_114	gi|507133|gb|AAA20151.1|	56.14	6e-08	63.9	homeobox-containing protein, partial [Ephydatia fluviatilis]
Dmel_0051481_pb_proboscipedia_Source_FlyBase_0051481_HG_114	gi|389629356|ref|XP_003712331.1|	31.76	4e-06	61.6	homeoprotein [Magnaporthe oryzae 70-15]
Dmel_0051481_pb_proboscipedia_Source_FlyBase_0051481_HG_114	gi|440465421|gb|ELQ34741.1|	31.76	4e-06	61.6	homeoprotein [Magnaporthe oryzae Y34]
Dmel_0051481_pb_proboscipedia_Source_FlyBase_0051481_HG_114	gi|1162531283|ref|XP_007216284.2|	29.26	5e-06	60.1	homeobox-leucine zipper protein ATHB-20 [Prunus persica]
Dmel_0051481_pb_proboscipedia_Source_FlyBase_0051481_HG_114	gi|50553552|ref|XP_504187.1|	40.26	0.001	53.5	YALI0E20449p [Yarrowia lipolytica]
Dmel_0051481_pb_proboscipedia_Source_FlyBase_0051481_HG_114	gi|1078658589|gb|AOW05701.1|	40.26	0.001	53.5	hypothetical protein YALI1_E24287g [Yarrowia lipolytica]
Dmel_0051481_pb_proboscipedia_Source_FlyBase_0051481_HG_114	gi|831791371|ref|XP_012759693.1|	28.98	0.003	51.6	hypothetical protein SAMD00019534_033470 [Acytostelium subglobosum LB1]
Dmel_0051481_pb_proboscipedia_Source_FlyBase_0051481_HG_114	gi|1160562019|ref|XP_020431063.1|	34.44	0.039	48.1	putative homeobox transcription factor [Polysphondylium pallidum PN500]
Dmel_0051481_pb_proboscipedia_Source_FlyBase_0051481_HG_114	gi|1102160304|ref|XP_019020335.1|	37.70	0.11	47.0	hypothetical protein PICMEDRAFT_14690 [Pichia membranifaciens NRRL Y-2026]
Dmel_0041156_exex_extra_extra_Source_FlyBase_0041156_HG_114	gi|700617474|emb|CEF71796.1|	60.00	1e-15	87.4	NKA SciNKA, partial [Sycon ciliatum]
Dmel_0041156_exex_extra_extra_Source_FlyBase_0041156_HG_114	gi|1053260936|ref|WP_066017155.1|	48.15	2e-14	84.3	hypothetical protein [Endozoicomonas atrinae]
Dmel_0041156_exex_extra_extra_Source_FlyBase_0041156_HG_114	gi|11066244|gb|AAG28516.1|AF197146_1	60.00	3e-14	81.6	homeobox protein NkxD, partial [Sycon raphanus]
Dmel_0041156_exex_extra_extra_Source_FlyBase_0041156_HG_114	gi|507133|gb|AAA20151.1|	57.75	8e-14	80.5	homeobox-containing protein, partial [Ephydatia fluviatilis]
Dmel_0041156_exex_extra_extra_Source_FlyBase_0041156_HG_114	gi|224456|prf||1105304A	52.31	9e-14	79.3	homeo box gene
Dmel_0041156_exex_extra_extra_Source_FlyBase_0041156_HG_114	gi|765099183|ref|NP_001292180.1|	55.07	2e-13	81.6	homeobox protein Hox-B4-like [Amphimedon queenslandica]
Dmel_0041156_exex_extra_extra_Source_FlyBase_0041156_HG_114	gi|340375568|ref|XP_003386306.1|	55.22	2e-13	82.4	PREDICTED: brain-specific homeobox protein homolog [Amphimedon queenslandica]
Dmel_0041156_exex_extra_extra_Source_FlyBase_0041156_HG_114	gi|1133452412|ref|XP_019864339.1|	55.07	2e-13	81.6	PREDICTED: homeobox protein Hox-B4-like isoform X1 [Amphimedon queenslandica]
Dmel_0041156_exex_extra_extra_Source_FlyBase_0041156_HG_114	gi|94185|pir||S12541	54.69	3e-13	82.4	evx1 protein - murine sarcoma virus
Dmel_0041156_exex_extra_extra_Source_FlyBase_0041156_HG_114	gi|3184521|gb|AAC18965.1|	51.39	3e-13	78.6	EmH-3, partial [Ephydatia muelleri]
Dmel_0041156_exex_extra_extra_Source_FlyBase_0041156_HG_114	gi|62238213|gb|AAX77090.1|	51.39	9e-13	75.5	homeobox protein demox, partial [Baikalospongia intermedia]
Dmel_0041156_exex_extra_extra_Source_FlyBase_0041156_HG_114	gi|700617482|emb|CEF71798.1|	57.89	1e-12	78.2	NKG SciNKG, partial [Sycon ciliatum]
Dmel_0041156_exex_extra_extra_Source_FlyBase_0041156_HG_114	gi|49659002|emb|CAD37941.1|	52.78	1e-12	80.1	homeobox protein HOXa1 [Suberites domuncula]
Dmel_0041156_exex_extra_extra_Source_FlyBase_0041156_HG_114	gi|33641772|gb|AAQ24371.1|	52.11	1e-12	78.2	BarX/Bsh [Halichondria bowerbanki]
Dmel_0041156_exex_extra_extra_Source_FlyBase_0041156_HG_114	gi|62238209|gb|AAX77088.1|	50.00	3e-12	73.9	homeobox protein demox, partial [Potamolepis sp. ERM-2005]
Dmel_0041156_exex_extra_extra_Source_FlyBase_0041156_HG_114	gi|525314056|ref|NP_001266196.1|	63.64	7e-12	77.8	uncharacterized protein LOC100631603 [Amphimedon queenslandica]
Dmel_0041156_exex_extra_extra_Source_FlyBase_0041156_HG_114	gi|507132|gb|AAB04117.1|	51.39	1e-11	73.9	homeobox-containing protein [Ephydatia fluviatilis]
Dmel_0041156_exex_extra_extra_Source_FlyBase_0041156_HG_114	gi|34786941|emb|CAD37942.1|	52.11	2e-11	75.9	homeobox protein HOXb1 [Suberites domuncula]
Dmel_0041156_exex_extra_extra_Source_FlyBase_0041156_HG_114	gi|700617467|emb|CEF71794.1|	43.96	3e-11	73.9	Hmx SciHmx, partial [Sycon ciliatum]
Dmel_0041156_exex_extra_extra_Source_FlyBase_0041156_HG_114	gi|32351033|gb|AAP75576.1|	53.45	6e-11	72.0	EmH-3 homeobox protein, partial [Trochospongilla horrida]
Dmel_0041156_exex_extra_extra_Source_FlyBase_0041156_HG_114	gi|525314304|ref|NP_001266247.1|	46.15	6e-11	73.9	uncharacterized protein LOC100636153 [Amphimedon queenslandica]
Dmel_0041156_exex_extra_extra_Source_FlyBase_0041156_HG_114	gi|32351029|gb|AAP75574.1|	53.45	9e-11	71.2	EmH-3 homeobox protein, partial [Eunapius fragilis]
Dmel_0041156_exex_extra_extra_Source_FlyBase_0041156_HG_114	gi|62238211|gb|AAX77089.1|	52.63	2e-10	68.6	homeobox protein demox, partial [Lubomirskia baicalensis]
Dmel_0041156_exex_extra_extra_Source_FlyBase_0041156_HG_114	gi|32351031|gb|AAP75575.1|	51.72	2e-10	70.5	EmH-3 homeobox protein, partial [Spongilla lacustris]
Dmel_0041156_exex_extra_extra_Source_FlyBase_0041156_HG_114	gi|700617470|emb|CEF71795.1|	49.30	4e-10	70.9	Msx SciMsx, partial [Sycon ciliatum]
Dmel_0041156_exex_extra_extra_Source_FlyBase_0041156_HG_114	gi|821173333|ref|NP_001295556.1|	52.54	9e-10	70.9	homeobox protein bagpipe-like [Amphimedon queenslandica]
Dmel_0041156_exex_extra_extra_Source_FlyBase_0041156_HG_114	gi|340369432|ref|XP_003383252.1|	47.76	1e-09	70.9	PREDICTED: retinal homeobox protein Rx1-like [Amphimedon queenslandica]
Dmel_0041156_exex_extra_extra_Source_FlyBase_0041156_HG_114	gi|507131|gb|AAA20149.1|	54.24	4e-09	65.9	homeobox-containing protein, partial [Ephydatia fluviatilis]
Dmel_0041156_exex_extra_extra_Source_FlyBase_0041156_HG_114	gi|49659004|emb|CAD37943.1|	46.15	2e-08	64.3	homeobox protein HOXc1 [Suberites domuncula]
Dmel_0041156_exex_extra_extra_Source_FlyBase_0041156_HG_114	gi|340378369|ref|XP_003387700.1|	48.39	5e-08	64.7	PREDICTED: aristaless-related homeobox protein-like [Amphimedon queenslandica]
Dmel_0041156_exex_extra_extra_Source_FlyBase_0041156_HG_114	gi|1133460033|ref|XP_019851214.1|	43.75	8e-08	65.1	PREDICTED: paired mesoderm homeobox protein 2-like [Amphimedon queenslandica]
Dmel_0041156_exex_extra_extra_Source_FlyBase_0041156_HG_114	gi|1160146710|ref|WP_079396160.1|	51.85	1e-07	60.5	hypothetical protein [Pseudomonas aeruginosa]
Dmel_0041156_exex_extra_extra_Source_FlyBase_0041156_HG_114	gi|700617463|emb|CEF71793.1|	48.08	9e-05	54.7	Hex SciHex, partial [Sycon ciliatum]
Dmel_0041156_exex_extra_extra_Source_FlyBase_0041156_HG_114	gi|1045469373|gb|OCF61970.1|	32.94	0.11	46.2	hypothetical protein L486_01636 [Kwoniella mangroviensis CBS 10435]
Dmel_0025776_ind_intermediate_neuroblasts_defective_Source_FlyBase_0025776_HG_114	gi|224456|prf||1105304A	55.22	2e-12	73.2	homeo box gene
Dmel_0025776_ind_intermediate_neuroblasts_defective_Source_FlyBase_0025776_HG_114	gi|1053260936|ref|WP_066017155.1|	56.14	4e-12	75.5	hypothetical protein [Endozoicomonas atrinae]
Dmel_0025776_ind_intermediate_neuroblasts_defective_Source_FlyBase_0025776_HG_114	gi|340375568|ref|XP_003386306.1|	53.03	1e-11	75.5	PREDICTED: brain-specific homeobox protein homolog [Amphimedon queenslandica]
Dmel_0025776_ind_intermediate_neuroblasts_defective_Source_FlyBase_0025776_HG_114	gi|525314056|ref|NP_001266196.1|	61.11	1e-11	75.1	uncharacterized protein LOC100631603 [Amphimedon queenslandica]
Dmel_0025776_ind_intermediate_neuroblasts_defective_Source_FlyBase_0025776_HG_114	gi|94185|pir||S12541	50.82	3e-11	73.9	evx1 protein - murine sarcoma virus
Dmel_0025776_ind_intermediate_neuroblasts_defective_Source_FlyBase_0025776_HG_114	gi|507133|gb|AAA20151.1|	50.65	5e-11	70.5	homeobox-containing protein, partial [Ephydatia fluviatilis]
Dmel_0025776_ind_intermediate_neuroblasts_defective_Source_FlyBase_0025776_HG_114	gi|33641772|gb|AAQ24371.1|	57.89	7e-11	71.6	BarX/Bsh [Halichondria bowerbanki]
Dmel_0025776_ind_intermediate_neuroblasts_defective_Source_FlyBase_0025776_HG_114	gi|507132|gb|AAB04117.1|	45.71	3e-10	68.2	homeobox-containing protein [Ephydatia fluviatilis]
Dmel_0025776_ind_intermediate_neuroblasts_defective_Source_FlyBase_0025776_HG_114	gi|3184521|gb|AAC18965.1|	43.21	3e-10	68.2	EmH-3, partial [Ephydatia muelleri]
Dmel_0025776_ind_intermediate_neuroblasts_defective_Source_FlyBase_0025776_HG_114	gi|765099183|ref|NP_001292180.1|	50.00	6e-10	69.7	homeobox protein Hox-B4-like [Amphimedon queenslandica]
Dmel_0025776_ind_intermediate_neuroblasts_defective_Source_FlyBase_0025776_HG_114	gi|62238213|gb|AAX77090.1|	46.38	9e-10	65.1	homeobox protein demox, partial [Baikalospongia intermedia]
Dmel_0025776_ind_intermediate_neuroblasts_defective_Source_FlyBase_0025776_HG_114	gi|1133452412|ref|XP_019864339.1|	50.00	9e-10	69.3	PREDICTED: homeobox protein Hox-B4-like isoform X1 [Amphimedon queenslandica]
Dmel_0025776_ind_intermediate_neuroblasts_defective_Source_FlyBase_0025776_HG_114	gi|62238209|gb|AAX77088.1|	46.38	1e-09	65.1	homeobox protein demox, partial [Potamolepis sp. ERM-2005]
Dmel_0025776_ind_intermediate_neuroblasts_defective_Source_FlyBase_0025776_HG_114	gi|700617474|emb|CEF71796.1|	45.71	2e-09	67.4	NKA SciNKA, partial [Sycon ciliatum]
Dmel_0025776_ind_intermediate_neuroblasts_defective_Source_FlyBase_0025776_HG_114	gi|821173333|ref|NP_001295556.1|	50.88	5e-09	67.4	homeobox protein bagpipe-like [Amphimedon queenslandica]
Dmel_0025776_ind_intermediate_neuroblasts_defective_Source_FlyBase_0025776_HG_114	gi|11066244|gb|AAG28516.1|AF197146_1	47.89	8e-09	64.3	homeobox protein NkxD, partial [Sycon raphanus]
Dmel_0025776_ind_intermediate_neuroblasts_defective_Source_FlyBase_0025776_HG_114	gi|49659002|emb|CAD37941.1|	50.00	9e-09	66.6	homeobox protein HOXa1 [Suberites domuncula]
Dmel_0025776_ind_intermediate_neuroblasts_defective_Source_FlyBase_0025776_HG_114	gi|62238211|gb|AAX77089.1|	49.15	9e-09	62.0	homeobox protein demox, partial [Lubomirskia baicalensis]
Dmel_0025776_ind_intermediate_neuroblasts_defective_Source_FlyBase_0025776_HG_114	gi|32351033|gb|AAP75576.1|	48.33	1e-08	63.5	EmH-3 homeobox protein, partial [Trochospongilla horrida]
Dmel_0025776_ind_intermediate_neuroblasts_defective_Source_FlyBase_0025776_HG_114	gi|700617482|emb|CEF71798.1|	44.78	2e-08	64.3	NKG SciNKG, partial [Sycon ciliatum]
Dmel_0025776_ind_intermediate_neuroblasts_defective_Source_FlyBase_0025776_HG_114	gi|32351029|gb|AAP75574.1|	44.44	2e-08	62.8	EmH-3 homeobox protein, partial [Eunapius fragilis]
Dmel_0025776_ind_intermediate_neuroblasts_defective_Source_FlyBase_0025776_HG_114	gi|340369432|ref|XP_003383252.1|	40.74	2e-08	65.5	PREDICTED: retinal homeobox protein Rx1-like [Amphimedon queenslandica]
Dmel_0025776_ind_intermediate_neuroblasts_defective_Source_FlyBase_0025776_HG_114	gi|184191103|gb|ACC76764.1|	40.91	2e-08	63.9	NK5/6/7a variant 1 [Amphimedon queenslandica]
Dmel_0025776_ind_intermediate_neuroblasts_defective_Source_FlyBase_0025776_HG_114	gi|525314304|ref|NP_001266247.1|	50.00	4e-08	64.3	uncharacterized protein LOC100636153 [Amphimedon queenslandica]
Dmel_0025776_ind_intermediate_neuroblasts_defective_Source_FlyBase_0025776_HG_114	gi|49659004|emb|CAD37943.1|	49.12	4e-08	61.6	homeobox protein HOXc1 [Suberites domuncula]
Dmel_0025776_ind_intermediate_neuroblasts_defective_Source_FlyBase_0025776_HG_114	gi|32351031|gb|AAP75575.1|	46.67	5e-08	61.6	EmH-3 homeobox protein, partial [Spongilla lacustris]
Dmel_0025776_ind_intermediate_neuroblasts_defective_Source_FlyBase_0025776_HG_114	gi|34786941|emb|CAD37942.1|	34.13	9e-08	63.5	homeobox protein HOXb1 [Suberites domuncula]
Dmel_0025776_ind_intermediate_neuroblasts_defective_Source_FlyBase_0025776_HG_114	gi|630356569|ref|XP_007867585.1|	38.14	1e-07	63.5	hypothetical protein GLOTRDRAFT_62830 [Gloeophyllum trabeum ATCC 11539]
Dmel_0025776_ind_intermediate_neuroblasts_defective_Source_FlyBase_0025776_HG_114	gi|700617467|emb|CEF71794.1|	47.27	1e-07	61.2	Hmx SciHmx, partial [Sycon ciliatum]
Dmel_0025776_ind_intermediate_neuroblasts_defective_Source_FlyBase_0025776_HG_114	gi|1133454154|ref|XP_019849051.1|	50.88	1e-07	62.4	PREDICTED: retina and anterior neural fold homeobox protein 2-like [Amphimedon queenslandica]
Dmel_0025776_ind_intermediate_neuroblasts_defective_Source_FlyBase_0025776_HG_114	gi|340378028|ref|XP_003387530.1|	35.71	2e-07	62.0	PREDICTED: paired box protein Pax-6-like [Amphimedon queenslandica]
Dmel_0025776_ind_intermediate_neuroblasts_defective_Source_FlyBase_0025776_HG_114	gi|751677330|gb|KIM27503.1|	51.79	2e-07	62.8	hypothetical protein M408DRAFT_329958 [Serendipita vermifera MAFF 305830]
Dmel_0025776_ind_intermediate_neuroblasts_defective_Source_FlyBase_0025776_HG_114	gi|1133460033|ref|XP_019851214.1|	40.74	4e-07	61.6	PREDICTED: paired mesoderm homeobox protein 2-like [Amphimedon queenslandica]
Dmel_0025776_ind_intermediate_neuroblasts_defective_Source_FlyBase_0025776_HG_114	gi|750952453|gb|KIK10317.1|	35.09	4e-07	62.0	hypothetical protein K443DRAFT_118259 [Laccaria amethystina LaAM-08-1]
Dmel_0025776_ind_intermediate_neuroblasts_defective_Source_FlyBase_0025776_HG_114	gi|751736101|gb|KIM84391.1|	38.54	8e-07	61.2	hypothetical protein PILCRDRAFT_6622 [Piloderma croceum F 1598]
Dmel_0025776_ind_intermediate_neuroblasts_defective_Source_FlyBase_0025776_HG_114	gi|749899199|gb|KIJ66768.1|	37.50	9e-07	60.8	hypothetical protein HYDPIDRAFT_108701 [Hydnomerulius pinastri MD-312]
Dmel_0025776_ind_intermediate_neuroblasts_defective_Source_FlyBase_0025776_HG_114	gi|751045155|gb|KIK80967.1|	36.54	1e-06	60.5	hypothetical protein PAXRUDRAFT_210495 [Paxillus rubicundulus Ve08.2h10]
Dmel_0025776_ind_intermediate_neuroblasts_defective_Source_FlyBase_0025776_HG_114	gi|751002281|gb|KIK44414.1|	36.80	2e-06	60.1	hypothetical protein CY34DRAFT_634996 [Suillus luteus UH-Slu-Lm8-n1]
Dmel_0025776_ind_intermediate_neuroblasts_defective_Source_FlyBase_0025776_HG_114	gi|353241025|emb|CCA72865.1|	44.12	2e-06	60.1	related to homeodomain transcription factor-Laccaria bicolor [Serendipita indica DSM 11827]
Dmel_0025776_ind_intermediate_neuroblasts_defective_Source_FlyBase_0025776_HG_114	gi|340378369|ref|XP_003387700.1|	37.50	2e-06	58.9	PREDICTED: aristaless-related homeobox protein-like [Amphimedon queenslandica]
Dmel_0025776_ind_intermediate_neuroblasts_defective_Source_FlyBase_0025776_HG_114	gi|752355940|gb|KIO14984.1|	38.20	3e-06	59.3	hypothetical protein M404DRAFT_929271 [Pisolithus tinctorius Marx 270]
Dmel_0025776_ind_intermediate_neuroblasts_defective_Source_FlyBase_0025776_HG_114	gi|1133452436|ref|XP_019864348.1|	47.46	3e-06	59.7	PREDICTED: type I inositol 1,4,5-trisphosphate 5-phosphatase [Amphimedon queenslandica]
Dmel_0025776_ind_intermediate_neuroblasts_defective_Source_FlyBase_0025776_HG_114	gi|700617470|emb|CEF71795.1|	47.37	4e-06	57.8	Msx SciMsx, partial [Sycon ciliatum]
Dmel_0025776_ind_intermediate_neuroblasts_defective_Source_FlyBase_0025776_HG_114	gi|648162707|gb|KDR76406.1|	35.42	5e-06	58.2	hypothetical protein GALMADRAFT_67940, partial [Galerina marginata CBS 339.88]
Dmel_0025776_ind_intermediate_neuroblasts_defective_Source_FlyBase_0025776_HG_114	gi|507131|gb|AAA20149.1|	39.47	9e-06	54.7	homeobox-containing protein, partial [Ephydatia fluviatilis]
Dmel_0025776_ind_intermediate_neuroblasts_defective_Source_FlyBase_0025776_HG_114	gi|597904880|ref|XP_007299739.1|	41.89	1e-05	57.8	homeobox-domain-containing protein [Stereum hirsutum FP-91666 SS1]
Dmel_0025776_ind_intermediate_neuroblasts_defective_Source_FlyBase_0025776_HG_114	gi|34393689|dbj|BAC83419.1|	38.96	1e-05	54.7	hypothetical protein [Oryza sativa Japonica Group]
Dmel_0025776_ind_intermediate_neuroblasts_defective_Source_FlyBase_0025776_HG_114	gi|749839068|gb|KIJ14209.1|	41.94	1e-05	57.8	hypothetical protein PAXINDRAFT_12861 [Paxillus involutus ATCC 200175]
Dmel_0025776_ind_intermediate_neuroblasts_defective_Source_FlyBase_0025776_HG_114	gi|598027067|ref|XP_007342906.1|	46.55	1e-05	55.8	homeobox-domain-containing protein, partial [Auricularia subglabra TFB-10046 SS5]
Dmel_0025776_ind_intermediate_neuroblasts_defective_Source_FlyBase_0025776_HG_114	gi|1063858020|ref|XP_017988614.1|	44.44	1e-05	57.4	HFL238Wp [Eremothecium sinecaudum]
Dmel_0025776_ind_intermediate_neuroblasts_defective_Source_FlyBase_0025776_HG_114	gi|1035379488|gb|OAX36224.1|	45.07	1e-05	57.4	homeobox-domain-containing protein [Rhizopogon vinicolor AM-OR11-026]
Dmel_0025776_ind_intermediate_neuroblasts_defective_Source_FlyBase_0025776_HG_114	gi|1160146710|ref|WP_079396160.1|	46.43	1e-05	53.1	hypothetical protein [Pseudomonas aeruginosa]
Dmel_0025776_ind_intermediate_neuroblasts_defective_Source_FlyBase_0025776_HG_114	gi|1103342456|gb|OJA09777.1|	45.07	1e-05	57.4	hypothetical protein AZE42_07222 [Rhizopogon vesiculosus]
Dmel_0025776_ind_intermediate_neuroblasts_defective_Source_FlyBase_0025776_HG_114	gi|62238191|gb|AAX77079.1|	58.97	1e-05	52.8	homeobox protein demox, partial [Ptilocaulis walpersi]
Dmel_0025776_ind_intermediate_neuroblasts_defective_Source_FlyBase_0025776_HG_114	gi|1023233142|gb|KZT29924.1|	35.54	2e-05	57.0	hypothetical protein NEOLEDRAFT_487279 [Neolentinus lepideus HHB14362 ss-1]
Dmel_0025776_ind_intermediate_neuroblasts_defective_Source_FlyBase_0025776_HG_114	gi|751713760|gb|KIM62783.1|	43.24	2e-05	56.6	hypothetical protein SCLCIDRAFT_793812 [Scleroderma citrinum Foug A]
Dmel_0025776_ind_intermediate_neuroblasts_defective_Source_FlyBase_0025776_HG_114	gi|170099525|ref|XP_001880981.1|	35.87	2e-05	56.6	homeodomain transcription factor [Laccaria bicolor S238N-H82]
Dmel_0025776_ind_intermediate_neuroblasts_defective_Source_FlyBase_0025776_HG_114	gi|695548979|ref|XP_009545241.1|	47.46	2e-05	56.2	hypothetical protein HETIRDRAFT_316855, partial [Heterobasidion irregulare TC 32-1]
Dmel_0025776_ind_intermediate_neuroblasts_defective_Source_FlyBase_0025776_HG_114	gi|1023194788|gb|KZS92353.1|	41.18	2e-05	55.8	homeobox-domain-containing protein, partial [Sistotremastrum niveocremeum HHB9708]
Dmel_0025776_ind_intermediate_neuroblasts_defective_Source_FlyBase_0025776_HG_114	gi|1024111704|gb|KZW02865.1|	44.07	3e-05	56.6	hypothetical protein EXIGLDRAFT_374945 [Exidia glandulosa HHB12029]
Dmel_0025776_ind_intermediate_neuroblasts_defective_Source_FlyBase_0025776_HG_114	gi|1022799250|ref|XP_016213752.1|	50.00	3e-05	56.2	hypothetical protein PV09_05176 [Verruconis gallopava]
Dmel_0025776_ind_intermediate_neuroblasts_defective_Source_FlyBase_0025776_HG_114	gi|359375815|emb|CCE86397.1|	42.86	3e-05	56.2	Piso0_004883 [Millerozyma farinosa CBS 7064]
Dmel_0025776_ind_intermediate_neuroblasts_defective_Source_FlyBase_0025776_HG_114	gi|336370660|gb|EGN99000.1|	43.66	3e-05	56.2	hypothetical protein SERLA73DRAFT_90145 [Serpula lacrymans var. lacrymans S7.3]
Dmel_0025776_ind_intermediate_neuroblasts_defective_Source_FlyBase_0025776_HG_114	gi|750968253|gb|KIK25079.1|	37.08	3e-05	55.5	hypothetical protein PISMIDRAFT_97497, partial [Pisolithus microcarpus 441]
Dmel_0025776_ind_intermediate_neuroblasts_defective_Source_FlyBase_0025776_HG_114	gi|443916290|gb|ELU37413.1|	45.07	3e-05	56.2	homeodomain transcription factor [Rhizoctonia solani AG-1 IA]
Dmel_0025776_ind_intermediate_neuroblasts_defective_Source_FlyBase_0025776_HG_114	gi|1013947444|gb|KYR01114.1|	39.39	3e-05	55.8	putative homeobox transcription factor [Dictyostelium lacteum]
Dmel_0025776_ind_intermediate_neuroblasts_defective_Source_FlyBase_0025776_HG_114	gi|359376914|emb|CCE85297.1|	42.86	3e-05	56.2	Piso0_004883 [Millerozyma farinosa CBS 7064]
Dmel_0025776_ind_intermediate_neuroblasts_defective_Source_FlyBase_0025776_HG_114	gi|597928520|ref|XP_007318604.1|	43.66	3e-05	56.2	hypothetical protein SERLADRAFT_438194 [Serpula lacrymans var. lacrymans S7.9]
Dmel_0025776_ind_intermediate_neuroblasts_defective_Source_FlyBase_0025776_HG_114	gi|646303437|gb|KDQ24585.1|	44.07	4e-05	55.5	hypothetical protein PLEOSDRAFT_1011447, partial [Pleurotus ostreatus PC15]
Dmel_0025776_ind_intermediate_neuroblasts_defective_Source_FlyBase_0025776_HG_114	gi|1023262667|gb|KZT57910.1|	34.31	4e-05	55.8	hypothetical protein CALCODRAFT_264323 [Calocera cornea HHB12733]
Dmel_0025776_ind_intermediate_neuroblasts_defective_Source_FlyBase_0025776_HG_114	gi|751029771|gb|KIK71462.1|	46.03	4e-05	55.1	hypothetical protein GYMLUDRAFT_254674 [Gymnopus luxurians FD-317 M1]
Dmel_0025776_ind_intermediate_neuroblasts_defective_Source_FlyBase_0025776_HG_114	gi|953443927|ref|XP_014565516.1|	37.50	4e-05	55.8	hypothetical protein L969DRAFT_54098 [Mixia osmundae IAM 14324]
Dmel_0025776_ind_intermediate_neuroblasts_defective_Source_FlyBase_0025776_HG_114	gi|340381446|ref|XP_003389232.1|	40.00	4e-05	55.5	PREDICTED: paired box protein Pax-6-like [Amphimedon queenslandica]
Dmel_0025776_ind_intermediate_neuroblasts_defective_Source_FlyBase_0025776_HG_114	gi|765099191|ref|NP_001292184.1|	37.50	4e-05	55.5	uncharacterized protein LOC100642001 [Amphimedon queenslandica]
Dmel_0025776_ind_intermediate_neuroblasts_defective_Source_FlyBase_0025776_HG_114	gi|765099191|ref|NP_001292184.1|	42.59	3e-04	52.8	uncharacterized protein LOC100642001 [Amphimedon queenslandica]
Dmel_0025776_ind_intermediate_neuroblasts_defective_Source_FlyBase_0025776_HG_114	gi|1021839061|gb|KZP27308.1|	45.00	4e-05	55.5	homeobox-domain-containing protein [Fibulorhizoctonia sp. CBS 109695]
Dmel_0025776_ind_intermediate_neuroblasts_defective_Source_FlyBase_0025776_HG_114	gi|444319016|ref|XP_004180165.1|	37.08	5e-05	55.1	hypothetical protein TBLA_0D01390 [Tetrapisispora blattae CBS 6284]
Dmel_0025776_ind_intermediate_neuroblasts_defective_Source_FlyBase_0025776_HG_114	gi|1023245494|gb|KZT41265.1|	41.18	5e-05	52.8	homeobox-domain-containing protein, partial [Sistotremastrum suecicum HHB10207 ss-3]
Dmel_0025776_ind_intermediate_neuroblasts_defective_Source_FlyBase_0025776_HG_114	gi|763725589|gb|KJA23018.1|	34.74	5e-05	55.5	hypothetical protein HYPSUDRAFT_612848 [Hypholoma sublateritium FD-334 SS-4]
Dmel_0025776_ind_intermediate_neuroblasts_defective_Source_FlyBase_0025776_HG_114	gi|646388263|gb|KDQ53116.1|	41.67	5e-05	55.5	hypothetical protein JAAARDRAFT_435587 [Jaapia argillacea MUCL 33604]
Dmel_0025776_ind_intermediate_neuroblasts_defective_Source_FlyBase_0025776_HG_114	gi|470301610|ref|XP_004347395.1|	39.02	5e-05	55.5	hypothetical protein CAOG_04648 [Capsaspora owczarzaki ATCC 30864]
Dmel_0025776_ind_intermediate_neuroblasts_defective_Source_FlyBase_0025776_HG_114	gi|924121708|emb|CUA70875.1|	45.00	5e-05	55.5	Homeobox protein NOBOX [Rhizoctonia solani]
Dmel_0025776_ind_intermediate_neuroblasts_defective_Source_FlyBase_0025776_HG_114	gi|1012958688|gb|KYQ33476.1|	47.17	5e-05	55.5	Homeobox protein Hox-B3 [Hypsizygus marmoreus]
Dmel_0025776_ind_intermediate_neuroblasts_defective_Source_FlyBase_0025776_HG_114	gi|336364783|gb|EGN93137.1|	37.00	6e-05	55.1	hypothetical protein SERLA73DRAFT_78979 [Serpula lacrymans var. lacrymans S7.3]
Dmel_0025776_ind_intermediate_neuroblasts_defective_Source_FlyBase_0025776_HG_114	gi|628829925|ref|XP_007765266.1|	45.00	6e-05	54.7	homeobox-domain-containing protein, partial [Coniophora puteana RWD-64-598 SS2]
Dmel_0025776_ind_intermediate_neuroblasts_defective_Source_FlyBase_0025776_HG_114	gi|190344585|gb|EDK36284.2|	43.10	7e-05	54.7	hypothetical protein PGUG_00382 [Meyerozyma guilliermondii ATCC 6260]
Dmel_0025776_ind_intermediate_neuroblasts_defective_Source_FlyBase_0025776_HG_114	gi|62238173|gb|AAX77070.1|	58.97	7e-05	50.8	homeobox protein demox, partial [Agelas conifera]
Dmel_0025776_ind_intermediate_neuroblasts_defective_Source_FlyBase_0025776_HG_114	gi|146422127|ref|XP_001487005.1|	43.10	7e-05	54.7	hypothetical protein PGUG_00382 [Meyerozyma guilliermondii ATCC 6260]
Dmel_0025776_ind_intermediate_neuroblasts_defective_Source_FlyBase_0025776_HG_114	gi|62238201|gb|AAX77084.1|	56.41	8e-05	50.4	homeobox protein demox, partial [Xestospongia muta]
Dmel_0025776_ind_intermediate_neuroblasts_defective_Source_FlyBase_0025776_HG_114	gi|1023270953|gb|KZT65862.1|	46.43	8e-05	55.1	homeobox-domain-containing protein [Daedalea quercina L-15889]
Dmel_0025776_ind_intermediate_neuroblasts_defective_Source_FlyBase_0025776_HG_114	gi|1021804455|gb|KZO96741.1|	44.07	8e-05	55.1	hypothetical protein CALVIDRAFT_563806 [Calocera viscosa TUFC12733]
Dmel_0025776_ind_intermediate_neuroblasts_defective_Source_FlyBase_0025776_HG_114	gi|62238183|gb|AAX77075.1|	58.97	8e-05	50.4	homeobox protein demox, partial [Mycale sp. sp12]
Dmel_0025776_ind_intermediate_neuroblasts_defective_Source_FlyBase_0025776_HG_114	gi|1050828522|gb|ANZ76272.1|	30.94	8e-05	54.7	BA75_02361T0 [Komagataella pastoris]
Dmel_0025776_ind_intermediate_neuroblasts_defective_Source_FlyBase_0025776_HG_114	gi|1160562019|ref|XP_020431063.1|	35.35	9e-05	54.7	putative homeobox transcription factor [Polysphondylium pallidum PN500]
Dmel_0025776_ind_intermediate_neuroblasts_defective_Source_FlyBase_0025776_HG_114	gi|62238171|gb|AAX77069.1|	58.97	9e-05	50.4	homeobox protein demox, partial [Placospongia melobesioides]
Dmel_0025776_ind_intermediate_neuroblasts_defective_Source_FlyBase_0025776_HG_114	gi|1024071666|gb|KZV64727.1|	44.07	9e-05	54.7	homeobox-domain-containing protein [Peniophora sp. CONT]
Dmel_0025776_ind_intermediate_neuroblasts_defective_Source_FlyBase_0025776_HG_114	gi|807758375|ref|XP_012183982.1|	44.64	1e-04	54.7	predicted protein [Fibroporia radiculosa]
Dmel_0025776_ind_intermediate_neuroblasts_defective_Source_FlyBase_0025776_HG_114	gi|827756871|gb|KLO11565.1|	46.43	1e-04	54.7	hypothetical protein SCHPADRAFT_465737 [Schizopora paradoxa]
Dmel_0025776_ind_intermediate_neuroblasts_defective_Source_FlyBase_0025776_HG_114	gi|761903767|ref|XP_011410028.1|	40.68	1e-04	54.3	PREDICTED: homeobox protein ceh-8-like isoform X1 [Amphimedon queenslandica]
Dmel_0025776_ind_intermediate_neuroblasts_defective_Source_FlyBase_0025776_HG_114	gi|582960008|gb|EWC48201.1|	48.98	1e-04	54.7	hypothetical protein DRE_02305 [Drechslerella stenobrocha 248]
Dmel_0025776_ind_intermediate_neuroblasts_defective_Source_FlyBase_0025776_HG_114	gi|751841603|emb|CEL55866.1|	46.43	1e-04	54.7	Homeobox protein 10 OS=Dictyostelium discoideum GN=hbx10 PE=3 SV=1 [Rhizoctonia solani AG-1 IB]
Dmel_0025776_ind_intermediate_neuroblasts_defective_Source_FlyBase_0025776_HG_114	gi|1133452782|ref|XP_019864471.1|	40.68	1e-04	54.3	PREDICTED: homeobox protein ceh-8-like isoform X2 [Amphimedon queenslandica]
Dmel_0025776_ind_intermediate_neuroblasts_defective_Source_FlyBase_0025776_HG_114	gi|1028546749|gb|OAJ17296.1|	35.80	1e-04	54.7	hypothetical protein A4X09_g3759 [Tilletia walkeri]
Dmel_0025776_ind_intermediate_neuroblasts_defective_Source_FlyBase_0025776_HG_114	gi|597917141|ref|XP_007312915.1|	34.65	1e-04	53.9	hypothetical protein SERLADRAFT_432690 [Serpula lacrymans var. lacrymans S7.9]
Dmel_0025776_ind_intermediate_neuroblasts_defective_Source_FlyBase_0025776_HG_114	gi|62238195|gb|AAX77081.1|	56.41	1e-04	50.1	homeobox protein demox, partial [Haliclona sp. sp5]
Dmel_0025776_ind_intermediate_neuroblasts_defective_Source_FlyBase_0025776_HG_114	gi|599360596|ref|XP_007393223.1|	39.68	1e-04	54.3	hypothetical protein PHACADRAFT_182311 [Phanerochaete carnosa HHB-10118-sp]
Dmel_0025776_ind_intermediate_neuroblasts_defective_Source_FlyBase_0025776_HG_114	gi|595768426|ref|XP_007262756.1|	46.43	2e-04	53.9	hypothetical protein FOMMEDRAFT_102289 [Fomitiporia mediterranea MF3/22]
Dmel_0025776_ind_intermediate_neuroblasts_defective_Source_FlyBase_0025776_HG_114	gi|752374619|gb|KIO32341.1|	30.70	2e-04	53.9	hypothetical protein M407DRAFT_18656 [Tulasnella calospora MUT 4182]
Dmel_0025776_ind_intermediate_neuroblasts_defective_Source_FlyBase_0025776_HG_114	gi|1028527271|gb|OAJ01072.1|	35.80	2e-04	54.3	hypothetical protein A4X13_g6244 [Tilletia indica]
Dmel_0025776_ind_intermediate_neuroblasts_defective_Source_FlyBase_0025776_HG_114	gi|761919934|ref|XP_011408876.1|	39.68	2e-04	52.4	PREDICTED: paired mesoderm homeobox protein 2-like [Amphimedon queenslandica]
Dmel_0025776_ind_intermediate_neuroblasts_defective_Source_FlyBase_0025776_HG_114	gi|242205802|ref|XP_002468758.1|	31.18	2e-04	53.9	predicted protein [Postia placenta Mad-698-R]
Dmel_0025776_ind_intermediate_neuroblasts_defective_Source_FlyBase_0025776_HG_114	gi|998527779|ref|XP_015466254.1|	45.31	2e-04	53.9	hypothetical protein AC631_04069 [Debaryomyces fabryi]
Dmel_0025776_ind_intermediate_neuroblasts_defective_Source_FlyBase_0025776_HG_114	gi|254569224|ref|XP_002491722.1|	31.65	2e-04	53.5	Homeodomain-containing transcriptional repressor [Komagataella phaffii GS115]
Dmel_0025776_ind_intermediate_neuroblasts_defective_Source_FlyBase_0025776_HG_114	gi|597903680|ref|XP_007299139.1|	34.09	2e-04	53.5	hypothetical protein STEHIDRAFT_136586 [Stereum hirsutum FP-91666 SS1]
Dmel_0025776_ind_intermediate_neuroblasts_defective_Source_FlyBase_0025776_HG_114	gi|1021063204|emb|SAM00743.1|	44.44	2e-04	53.9	hypothetical protein [Absidia glauca]
Dmel_0025776_ind_intermediate_neuroblasts_defective_Source_FlyBase_0025776_HG_114	gi|748494567|ref|XP_011120044.1|	48.98	2e-04	53.9	hypothetical protein AOL_s00054g426 [Arthrobotrys oligospora ATCC 24927]
Dmel_0025776_ind_intermediate_neuroblasts_defective_Source_FlyBase_0025776_HG_114	gi|748495261|ref|XP_011109531.1|	48.98	2e-04	53.5	hypothetical protein H072_3561 [Dactylellina haptotyla CBS 200.50]
Dmel_0025776_ind_intermediate_neuroblasts_defective_Source_FlyBase_0025776_HG_114	gi|62238205|gb|AAX77086.1|	56.41	2e-04	49.3	homeobox protein demox, partial [Ircinia felix]
Dmel_0025776_ind_intermediate_neuroblasts_defective_Source_FlyBase_0025776_HG_114	gi|62238167|gb|AAX77067.1|	56.41	2e-04	49.3	homeobox protein demox, partial [Spheciospongia vesparium]
Dmel_0025776_ind_intermediate_neuroblasts_defective_Source_FlyBase_0025776_HG_114	gi|751063069|gb|KIK97698.1|	40.00	2e-04	53.1	hypothetical protein PAXRUDRAFT_824657 [Paxillus rubicundulus Ve08.2h10]
Dmel_0025776_ind_intermediate_neuroblasts_defective_Source_FlyBase_0025776_HG_114	gi|599121470|ref|XP_007387903.1|	40.91	2e-04	53.5	homeobox-domain-containing protein [Punctularia strigosozonata HHB-11173 SS5]
Dmel_0025776_ind_intermediate_neuroblasts_defective_Source_FlyBase_0025776_HG_114	gi|1147410808|ref|XP_020078925.1|	33.97	2e-04	53.5	FolC bifunctional protein [Hyphopichia burtonii NRRL Y-1933]
Dmel_0025776_ind_intermediate_neuroblasts_defective_Source_FlyBase_0025776_HG_114	gi|1028549192|gb|OAJ19564.1|	35.80	2e-04	53.5	hypothetical protein A4X03_g4609 [Tilletia caries]
Dmel_0025776_ind_intermediate_neuroblasts_defective_Source_FlyBase_0025776_HG_114	gi|1028559576|gb|OAJ29114.1|	35.80	2e-04	53.5	hypothetical protein A4X06_g3619 [Tilletia controversa]
Dmel_0025776_ind_intermediate_neuroblasts_defective_Source_FlyBase_0025776_HG_114	gi|549051012|emb|CCX09985.1|	46.94	2e-04	53.5	Similar to Homeobox protein HOY1; acc. no. Q99160 [Pyronema omphalodes CBS 100304]
Dmel_0025776_ind_intermediate_neuroblasts_defective_Source_FlyBase_0025776_HG_114	gi|513034148|gb|AGO14114.1|	40.30	3e-04	53.1	AaceriAER314Wp [Saccharomycetaceae sp. 'Ashbya aceri']
Dmel_0025776_ind_intermediate_neuroblasts_defective_Source_FlyBase_0025776_HG_114	gi|62238169|gb|AAX77068.1|	56.41	3e-04	49.3	homeobox protein demox, partial [Spheciospongia vesparium]
Dmel_0025776_ind_intermediate_neuroblasts_defective_Source_FlyBase_0025776_HG_114	gi|1023205703|gb|KZT02897.1|	46.43	3e-04	53.1	homeobox-domain-containing protein [Laetiporus sulphureus 93-53]
Dmel_0025776_ind_intermediate_neuroblasts_defective_Source_FlyBase_0025776_HG_114	gi|527296888|gb|EPS97711.1|	35.14	3e-04	52.8	hypothetical protein FOMPIDRAFT_1031831 [Fomitopsis pinicola FP-58527 SS1]
Dmel_0025776_ind_intermediate_neuroblasts_defective_Source_FlyBase_0025776_HG_114	gi|660966533|gb|KEP51003.1|	45.00	3e-04	52.8	homeobox domain protein [Rhizoctonia solani 123E]
Dmel_0025776_ind_intermediate_neuroblasts_defective_Source_FlyBase_0025776_HG_114	gi|646294647|gb|KDQ15814.1|	36.96	3e-04	53.1	hypothetical protein BOTBODRAFT_273374 [Botryobasidium botryosum FD-172 SS1]
Dmel_0025776_ind_intermediate_neuroblasts_defective_Source_FlyBase_0025776_HG_114	gi|1043285430|gb|OBZ72668.1|	41.27	3e-04	53.1	Homeobox protein CDX-2 [Grifola frondosa]
Dmel_0025776_ind_intermediate_neuroblasts_defective_Source_FlyBase_0025776_HG_114	gi|598074161|ref|XP_007377909.1|	39.68	3e-04	52.8	hypothetical protein SPAPADRAFT_57590 [Spathaspora passalidarum NRRL Y-27907]
Dmel_0025776_ind_intermediate_neuroblasts_defective_Source_FlyBase_0025776_HG_114	gi|294660002|ref|XP_462460.2|	45.31	3e-04	53.1	DEHA2G21098p [Debaryomyces hansenii CBS767]
Dmel_0025776_ind_intermediate_neuroblasts_defective_Source_FlyBase_0025776_HG_114	gi|761949135|gb|KIY68830.1|	42.86	3e-04	52.8	homeobox-domain-containing protein [Cylindrobasidium torrendii FP15055 ss-10]
Dmel_0025776_ind_intermediate_neuroblasts_defective_Source_FlyBase_0025776_HG_114	gi|695556618|ref|XP_009547183.1|	34.52	3e-04	52.8	hypothetical protein HETIRDRAFT_169178 [Heterobasidion irregulare TC 32-1]
Dmel_0025776_ind_intermediate_neuroblasts_defective_Source_FlyBase_0025776_HG_114	gi|62238193|gb|AAX77080.1|	56.41	3e-04	48.9	homeobox protein demox, partial [Halichondria melanadocia]
Dmel_0025776_ind_intermediate_neuroblasts_defective_Source_FlyBase_0025776_HG_114	gi|527292703|gb|EPS93618.1|	38.10	3e-04	52.4	hypothetical protein FOMPIDRAFT_1135811, partial [Fomitopsis pinicola FP-58527 SS1]
Dmel_0025776_ind_intermediate_neuroblasts_defective_Source_FlyBase_0025776_HG_114	gi|1046768166|gb|OCK76780.1|	46.00	3e-04	53.1	hypothetical protein K432DRAFT_305626 [Lepidopterella palustris CBS 459.81]
Dmel_0025776_ind_intermediate_neuroblasts_defective_Source_FlyBase_0025776_HG_114	gi|749881573|gb|KIJ51105.1|	33.00	3e-04	52.8	hypothetical protein M422DRAFT_224555 [Sphaerobolus stellatus SS14]
Dmel_0025776_ind_intermediate_neuroblasts_defective_Source_FlyBase_0025776_HG_114	gi|700617456|emb|CEF71792.1|	41.67	3e-04	52.4	Cdx SciCdx, partial [Sycon ciliatum]
Dmel_0025776_ind_intermediate_neuroblasts_defective_Source_FlyBase_0025776_HG_114	gi|1147228546|ref|XP_020067232.1|	40.91	4e-04	52.4	homeobox-domain-containing protein [Candida tanzawaensis NRRL Y-17324]
Dmel_0025776_ind_intermediate_neuroblasts_defective_Source_FlyBase_0025776_HG_114	gi|576984830|gb|EUC57573.1|	45.00	4e-04	52.4	homeobox domain protein [Rhizoctonia solani AG-3 Rhs1AP]
Dmel_0025776_ind_intermediate_neuroblasts_defective_Source_FlyBase_0025776_HG_114	gi|630171368|ref|XP_007842209.1|	34.41	4e-04	52.8	homeobox transcription factor [Moniliophthora roreri MCA 2997]
Dmel_0025776_ind_intermediate_neuroblasts_defective_Source_FlyBase_0025776_HG_114	gi|1023276112|gb|KZT70971.1|	31.00	4e-04	52.8	homeobox-domain-containing protein [Daedalea quercina L-15889]
Dmel_0025776_ind_intermediate_neuroblasts_defective_Source_FlyBase_0025776_HG_114	gi|751689713|gb|KIM39705.1|	41.67	4e-04	52.8	hypothetical protein M413DRAFT_28906 [Hebeloma cylindrosporum h7]
Dmel_0025776_ind_intermediate_neuroblasts_defective_Source_FlyBase_0025776_HG_114	gi|384493581|gb|EIE84072.1|	32.63	4e-04	52.0	hypothetical protein RO3G_08777 [Rhizopus delemar RA 99-880]
Dmel_0025776_ind_intermediate_neuroblasts_defective_Source_FlyBase_0025776_HG_114	gi|1002215054|gb|KXT10182.1|	46.00	5e-04	52.8	hypothetical protein AC579_4488 [Pseudocercospora musae]
Dmel_0025776_ind_intermediate_neuroblasts_defective_Source_FlyBase_0025776_HG_114	gi|698560380|ref|XP_009771833.1|	43.10	5e-04	52.8	PREDICTED: homeobox-leucine zipper protein ANTHOCYANINLESS 2-like isoform X1 [Nicotiana sylvestris]
Dmel_0025776_ind_intermediate_neuroblasts_defective_Source_FlyBase_0025776_HG_114	gi|1124117845|gb|OKY68289.1|	46.43	5e-04	52.4	Homeobox protein 10 [Phlebia centrifuga]
Dmel_0025776_ind_intermediate_neuroblasts_defective_Source_FlyBase_0025776_HG_114	gi|698560383|ref|XP_009771835.1|	43.10	5e-04	52.8	PREDICTED: homeobox-leucine zipper protein ANTHOCYANINLESS 2-like isoform X2 [Nicotiana sylvestris]
Dmel_0025776_ind_intermediate_neuroblasts_defective_Source_FlyBase_0025776_HG_114	gi|961962962|gb|KTB36779.1|	34.41	5e-04	52.4	putative homeobox-domain-containing protein [Moniliophthora roreri]
Dmel_0025776_ind_intermediate_neuroblasts_defective_Source_FlyBase_0025776_HG_114	gi|441432060|ref|YP_007354102.1|	38.33	5e-04	49.3	Homeodomain-containing protein [Acanthamoeba polyphaga moumouvirus]
Dmel_0025776_ind_intermediate_neuroblasts_defective_Source_FlyBase_0025776_HG_114	gi|1102145558|gb|OIT01888.1|	43.10	5e-04	52.4	homeobox-leucine zipper protein anthocyaninless 2 [Nicotiana attenuata]
Dmel_0025776_ind_intermediate_neuroblasts_defective_Source_FlyBase_0025776_HG_114	gi|1111114856|ref|XP_019248454.1|	43.10	5e-04	52.8	PREDICTED: homeobox-leucine zipper protein ANTHOCYANINLESS 2-like [Nicotiana attenuata]
Dmel_0025776_ind_intermediate_neuroblasts_defective_Source_FlyBase_0025776_HG_114	gi|1030130009|ref|XP_016763698.1|	46.00	5e-04	52.4	hypothetical protein SEPMUDRAFT_147420 [Sphaerulina musiva SO2202]
Dmel_0025776_ind_intermediate_neuroblasts_defective_Source_FlyBase_0025776_HG_114	gi|62238207|gb|AAX77087.1|	56.41	6e-04	48.1	homeobox protein demox, partial [Dysidea sp. N27]
Dmel_0025776_ind_intermediate_neuroblasts_defective_Source_FlyBase_0025776_HG_114	gi|384484012|gb|EIE76192.1|	47.46	7e-04	51.6	hypothetical protein RO3G_00896 [Rhizopus delemar RA 99-880]
Dmel_0025776_ind_intermediate_neuroblasts_defective_Source_FlyBase_0025776_HG_114	gi|530541156|gb|EQB60437.1|	39.29	8e-04	48.5	homeobox protein hd-9 [Nosema apis BRL 01]
Dmel_0025776_ind_intermediate_neuroblasts_defective_Source_FlyBase_0025776_HG_114	gi|1130856400|dbj|GAV63810.1|	29.75	8e-04	50.4	Homeobox domain-containing protein/HALZ domain-containing protein [Cephalotus follicularis]
Dmel_0025776_ind_intermediate_neuroblasts_defective_Source_FlyBase_0025776_HG_114	gi|1098741659|ref|XP_018836200.1|	32.20	8e-04	50.8	PREDICTED: homeobox-leucine zipper protein ATHB-22-like isoform X1 [Juglans regia]
Dmel_0025776_ind_intermediate_neuroblasts_defective_Source_FlyBase_0025776_HG_114	gi|729716943|emb|CEI86833.1|	41.67	9e-04	51.2	hypothetical protein RMCBS344292_01259 [Rhizopus microsporus]
Dmel_0025776_ind_intermediate_neuroblasts_defective_Source_FlyBase_0025776_HG_114	gi|1018855647|dbj|GAT60903.1|	40.00	0.001	51.6	U1 snRNP 70K protein [Mycena chlorophos]
Dmel_0025776_ind_intermediate_neuroblasts_defective_Source_FlyBase_0025776_HG_114	gi|1035944240|gb|OAY69293.1|	36.27	0.001	50.8	Homeobox-leucine zipper protein HAT5 [Ananas comosus]
Dmel_0025776_ind_intermediate_neuroblasts_defective_Source_FlyBase_0025776_HG_114	gi|1147570915|ref|XP_020089101.1|	36.27	0.001	50.8	homeobox-leucine zipper protein ATHB-54-like [Ananas comosus]
Dmel_0025776_ind_intermediate_neuroblasts_defective_Source_FlyBase_0025776_HG_114	gi|727140767|emb|CEG76755.1|	41.67	0.001	51.2	hypothetical protein RMATCC62417_11611 [Rhizopus microsporus]
Dmel_0025776_ind_intermediate_neuroblasts_defective_Source_FlyBase_0025776_HG_114	gi|1153495282|gb|OPB46759.1|	47.37	0.001	51.6	homeobox transcriptional regulator [Trichoderma guizhouense]
Dmel_0025776_ind_intermediate_neuroblasts_defective_Source_FlyBase_0025776_HG_114	gi|700617479|emb|CEF71797.1|	43.40	0.001	50.8	NKB SciNKB, partial [Sycon ciliatum]
Dmel_0025776_ind_intermediate_neuroblasts_defective_Source_FlyBase_0025776_HG_114	gi|630919630|gb|KCZ80374.1|	39.34	0.001	48.1	hypothetical protein H312_02242 [Anncaliia algerae PRA339]
Dmel_0025776_ind_intermediate_neuroblasts_defective_Source_FlyBase_0025776_HG_114	gi|818162758|gb|KKP02637.1|	47.37	0.001	51.2	hypothetical protein THAR02_05271 [Trichoderma harzianum]
Dmel_0025776_ind_intermediate_neuroblasts_defective_Source_FlyBase_0025776_HG_114	gi|156844945|ref|XP_001645533.1|	39.68	0.001	51.2	hypothetical protein Kpol_1004p50 [Vanderwaltozyma polyspora DSM 70294]
Dmel_0025776_ind_intermediate_neuroblasts_defective_Source_FlyBase_0025776_HG_114	gi|50553552|ref|XP_504187.1|	38.98	0.001	51.2	YALI0E20449p [Yarrowia lipolytica]
Dmel_0025776_ind_intermediate_neuroblasts_defective_Source_FlyBase_0025776_HG_114	gi|1078658589|gb|AOW05701.1|	38.98	0.001	51.2	hypothetical protein YALI1_E24287g [Yarrowia lipolytica]
Dmel_0025776_ind_intermediate_neuroblasts_defective_Source_FlyBase_0025776_HG_114	gi|66809961|ref|XP_638704.1|	42.86	0.001	51.2	hypothetical protein DDB_G0284293 [Dictyostelium discoideum AX4]
Dmel_0025776_ind_intermediate_neuroblasts_defective_Source_FlyBase_0025776_HG_114	gi|1111508904|emb|CVK83339.1|	32.46	0.001	51.2	related to LIM homeobox protein [Fusarium mangiferae]
Dmel_0025776_ind_intermediate_neuroblasts_defective_Source_FlyBase_0025776_HG_114	gi|1102160304|ref|XP_019020335.1|	40.00	0.001	51.2	hypothetical protein PICMEDRAFT_14690 [Pichia membranifaciens NRRL Y-2026]
Dmel_0025776_ind_intermediate_neuroblasts_defective_Source_FlyBase_0025776_HG_114	gi|671693042|emb|CDS07773.1|	45.45	0.001	51.2	hypothetical protein LRAMOSA01722 [Lichtheimia ramosa]
Dmel_0025776_ind_intermediate_neuroblasts_defective_Source_FlyBase_0025776_HG_114	gi|1092952262|ref|XP_018743899.1|	34.34	0.001	50.8	hypothetical protein FVEG_01221 [Fusarium verticillioides 7600]
Dmel_0025776_ind_intermediate_neuroblasts_defective_Source_FlyBase_0025776_HG_114	gi|587671898|gb|EWY94239.1|	34.34	0.001	51.2	hypothetical protein FOYG_07067 [Fusarium oxysporum FOSC 3-a]
Dmel_0025776_ind_intermediate_neuroblasts_defective_Source_FlyBase_0025776_HG_114	gi|727152700|emb|CEG65198.1|	41.67	0.001	50.8	hypothetical protein RMATCC62417_02029 [Rhizopus microsporus]
Dmel_0025776_ind_intermediate_neuroblasts_defective_Source_FlyBase_0025776_HG_114	gi|754378382|gb|KIP10990.1|	46.43	0.001	48.9	hypothetical protein PHLGIDRAFT_100262, partial [Phlebiopsis gigantea 11061_1 CR5-6]
Dmel_0025776_ind_intermediate_neuroblasts_defective_Source_FlyBase_0025776_HG_114	gi|1111493262|emb|CZR35018.1|	32.46	0.001	51.2	related to LIM homeobox protein [Fusarium proliferatum ET1]
Dmel_0025776_ind_intermediate_neuroblasts_defective_Source_FlyBase_0025776_HG_114	gi|1111466166|emb|CVL10273.1|	32.46	0.001	51.2	related to LIM homeobox protein [Fusarium proliferatum]
Dmel_0025776_ind_intermediate_neuroblasts_defective_Source_FlyBase_0025776_HG_114	gi|1072928169|ref|XP_018474836.1|	33.02	0.001	49.7	PREDICTED: homeobox-leucine zipper protein ATHB-X-like [Raphanus sativus]
Dmel_0025776_ind_intermediate_neuroblasts_defective_Source_FlyBase_0025776_HG_114	gi|1070313224|ref|XP_018232136.1|	34.34	0.001	51.2	hypothetical protein FOXG_00297 [Fusarium oxysporum f. sp. lycopersici 4287]
Dmel_0025776_ind_intermediate_neuroblasts_defective_Source_FlyBase_0025776_HG_114	gi|517310782|emb|CCT62190.1|	32.46	0.001	50.8	related to LIM homeobox protein [Fusarium fujikuroi IMI 58289]
Dmel_0025776_ind_intermediate_neuroblasts_defective_Source_FlyBase_0025776_HG_114	gi|587671899|gb|EWY94240.1|	32.74	0.001	50.8	hypothetical protein FOYG_07067 [Fusarium oxysporum FOSC 3-a]
Dmel_0025776_ind_intermediate_neuroblasts_defective_Source_FlyBase_0025776_HG_114	gi|1092952260|ref|XP_018743897.1|	34.34	0.001	50.8	hypothetical protein FVEG_01221 [Fusarium verticillioides 7600]
Dmel_0025776_ind_intermediate_neuroblasts_defective_Source_FlyBase_0025776_HG_114	gi|1070313226|ref|XP_018232137.1|	32.74	0.001	50.8	hypothetical protein FOXG_00297 [Fusarium oxysporum f. sp. lycopersici 4287]
Dmel_0025776_ind_intermediate_neuroblasts_defective_Source_FlyBase_0025776_HG_114	gi|512190083|gb|EPE05848.1|	44.90	0.002	50.8	homeobox domain-containing protein [Ophiostoma piceae UAMH 11346]
Dmel_0025776_ind_intermediate_neuroblasts_defective_Source_FlyBase_0025776_HG_114	gi|591479816|gb|EXM10876.1|	32.74	0.002	50.8	hypothetical protein FOIG_00780 [Fusarium oxysporum f. sp. cubense tropical race 4 54006]
Dmel_0025776_ind_intermediate_neuroblasts_defective_Source_FlyBase_0025776_HG_114	gi|477507489|gb|ENH60783.1|	34.34	0.002	50.8	GS homeobox 2 [Fusarium oxysporum f. sp. cubense race 1]
Dmel_0025776_ind_intermediate_neuroblasts_defective_Source_FlyBase_0025776_HG_114	gi|342879544|gb|EGU80789.1|	34.34	0.002	50.8	hypothetical protein FOXB_08656 [Fusarium oxysporum Fo5176]
Dmel_0025776_ind_intermediate_neuroblasts_defective_Source_FlyBase_0025776_HG_114	gi|1000844751|gb|KXN85871.1|	38.46	0.002	50.8	Homeobox protein 10 [Leucoagaricus sp. SymC.cos]
Dmel_0025776_ind_intermediate_neuroblasts_defective_Source_FlyBase_0025776_HG_114	gi|729702344|emb|CEJ00840.1|	41.67	0.002	50.4	hypothetical protein RMCBS344292_14886 [Rhizopus microsporus]
Dmel_0025776_ind_intermediate_neuroblasts_defective_Source_FlyBase_0025776_HG_114	gi|587755612|gb|EXA53328.1|	32.74	0.002	50.8	hypothetical protein FOVG_01215 [Fusarium oxysporum f. sp. pisi HDV247]
Dmel_0025776_ind_intermediate_neuroblasts_defective_Source_FlyBase_0025776_HG_114	gi|599101754|ref|XP_007381361.1|	31.68	0.002	50.4	homeobox-domain-containing protein [Punctularia strigosozonata HHB-11173 SS5]
Dmel_0025776_ind_intermediate_neuroblasts_defective_Source_FlyBase_0025776_HG_114	gi|591451223|gb|EXL83547.1|	34.34	0.002	50.8	hypothetical protein FOPG_03687 [Fusarium oxysporum f. sp. conglutinans race 2 54008]
Dmel_0025776_ind_intermediate_neuroblasts_defective_Source_FlyBase_0025776_HG_114	gi|307950962|gb|ADN97179.1|	41.07	0.002	50.8	A2 mating-type protein [Phanerochaete chrysosporium]
Dmel_0025776_ind_intermediate_neuroblasts_defective_Source_FlyBase_0025776_HG_114	gi|1092952258|ref|XP_018743893.1|	34.34	0.002	50.8	hypothetical protein FVEG_01221 [Fusarium verticillioides 7600]
Dmel_0025776_ind_intermediate_neuroblasts_defective_Source_FlyBase_0025776_HG_114	gi|223634650|dbj|BAH22609.1|	41.07	0.002	50.8	homeodomain protein [Pholiota nameko]
Dmel_0025776_ind_intermediate_neuroblasts_defective_Source_FlyBase_0025776_HG_114	gi|475664393|gb|EMT62188.1|	34.34	0.002	50.8	GS homeobox 2 [Fusarium oxysporum f. sp. cubense race 4]
Dmel_0025776_ind_intermediate_neuroblasts_defective_Source_FlyBase_0025776_HG_114	gi|749838612|gb|KIJ13780.1|	38.33	0.002	50.4	hypothetical protein PAXINDRAFT_100475 [Paxillus involutus ATCC 200175]
Dmel_0025776_ind_intermediate_neuroblasts_defective_Source_FlyBase_0025776_HG_114	gi|342320109|gb|EGU12052.1|	32.61	0.002	50.8	Proteophosphoglycan 5 [Rhodotorula toruloides ATCC 204091]
Dmel_0025776_ind_intermediate_neuroblasts_defective_Source_FlyBase_0025776_HG_114	gi|630911531|gb|KCZ76691.1|	39.34	0.002	47.4	hypothetical protein H311_02306 [Anncaliia algerae PRA109]
Dmel_0025776_ind_intermediate_neuroblasts_defective_Source_FlyBase_0025776_HG_114	gi|168004355|ref|XP_001754877.1|	40.98	0.002	51.2	predicted protein [Physcomitrella patens]
Dmel_0025776_ind_intermediate_neuroblasts_defective_Source_FlyBase_0025776_HG_114	gi|944232473|gb|KQK96835.1|	44.83	0.002	50.8	hypothetical protein SETIT_012707mg [Setaria italica]
Dmel_0025776_ind_intermediate_neuroblasts_defective_Source_FlyBase_0025776_HG_114	gi|618810625|ref|XP_007307996.1|	33.33	0.002	50.8	hypothetical protein STEHIDRAFT_170978 [Stereum hirsutum FP-91666 SS1]
Dmel_0025776_ind_intermediate_neuroblasts_defective_Source_FlyBase_0025776_HG_114	gi|1087785717|ref|XP_018655772.1|	45.61	0.002	50.4	hypothetical protein TGAM01_10869 [Trichoderma gamsii]
Dmel_0025776_ind_intermediate_neuroblasts_defective_Source_FlyBase_0025776_HG_114	gi|674854187|emb|CDY71047.1|	32.29	0.002	49.3	BnaCnng71060D [Brassica napus]
Dmel_0025776_ind_intermediate_neuroblasts_defective_Source_FlyBase_0025776_HG_114	gi|636603371|ref|XP_008032820.1|	44.00	0.002	50.1	hypothetical protein TRAVEDRAFT_68139 [Trametes versicolor FP-101664 SS1]
Dmel_0025776_ind_intermediate_neuroblasts_defective_Source_FlyBase_0025776_HG_114	gi|449440459|ref|XP_004138002.1|	30.33	0.002	49.7	PREDICTED: homeobox-leucine zipper protein ATHB-22-like isoform X2 [Cucumis sativus]
Dmel_0025776_ind_intermediate_neuroblasts_defective_Source_FlyBase_0025776_HG_114	gi|658032322|ref|XP_008351665.1|	31.73	0.002	49.3	PREDICTED: homeobox-leucine zipper protein ATHB-22-like isoform X1 [Malus domestica]
Dmel_0025776_ind_intermediate_neuroblasts_defective_Source_FlyBase_0025776_HG_114	gi|698522461|ref|XP_009758049.1|	28.57	0.002	49.3	PREDICTED: putative homeobox-leucine zipper protein ATHB-51 [Nicotiana sylvestris]
Dmel_0025776_ind_intermediate_neuroblasts_defective_Source_FlyBase_0025776_HG_114	gi|302817814|ref|XP_002990582.1|	41.82	0.002	50.4	hypothetical protein SELMODRAFT_428998 [Selaginella moellendorffii]
Dmel_0025776_ind_intermediate_neuroblasts_defective_Source_FlyBase_0025776_HG_114	gi|751713295|gb|KIM62321.1|	40.00	0.002	50.1	hypothetical protein SCLCIDRAFT_119671 [Scleroderma citrinum Foug A]
Dmel_0025776_ind_intermediate_neuroblasts_defective_Source_FlyBase_0025776_HG_114	gi|700617463|emb|CEF71793.1|	44.00	0.002	49.3	Hex SciHex, partial [Sycon ciliatum]
Dmel_0025776_ind_intermediate_neuroblasts_defective_Source_FlyBase_0025776_HG_114	gi|767213793|gb|AJS92405.1|	34.62	0.002	50.1	Yox1p [Saccharomyces cerevisiae YJM1418]
Dmel_0025776_ind_intermediate_neuroblasts_defective_Source_FlyBase_0025776_HG_114	gi|831791371|ref|XP_012759693.1|	43.08	0.002	49.7	hypothetical protein SAMD00019534_033470 [Acytostelium subglobosum LB1]
Dmel_0025776_ind_intermediate_neuroblasts_defective_Source_FlyBase_0025776_HG_114	gi|302803753|ref|XP_002983629.1|	41.82	0.002	50.4	hypothetical protein SELMODRAFT_422900 [Selaginella moellendorffii]
Dmel_0025776_ind_intermediate_neuroblasts_defective_Source_FlyBase_0025776_HG_114	gi|1102709144|gb|OIW08009.1|	51.02	0.002	50.4	hypothetical protein TanjilG_20110 [Lupinus angustifolius]
Dmel_0025776_ind_intermediate_neuroblasts_defective_Source_FlyBase_0025776_HG_114	gi|470377738|ref|XP_004333416.1|	42.47	0.002	50.1	homeobox domain containing protein [Acanthamoeba castellanii str. Neff]
Dmel_0025776_ind_intermediate_neuroblasts_defective_Source_FlyBase_0025776_HG_114	gi|1034740505|gb|OAV94526.1|	36.11	0.003	50.4	hypothetical protein PTTG_26982 [Puccinia triticina 1-1 BBBD Race 1]
Dmel_0025776_ind_intermediate_neuroblasts_defective_Source_FlyBase_0025776_HG_114	gi|1090866807|ref|XP_018714186.1|	30.83	0.003	50.1	homeobox-domain-containing protein [Metschnikowia bicuspidata var. bicuspidata NRRL YB-4993]
Dmel_0025776_ind_intermediate_neuroblasts_defective_Source_FlyBase_0025776_HG_114	gi|998534431|ref|XP_015469577.1|	37.88	0.003	50.1	Homeobox domain-containing protein [Debaryomyces fabryi]
Dmel_0025776_ind_intermediate_neuroblasts_defective_Source_FlyBase_0025776_HG_114	gi|939398487|emb|CEH17316.1|	37.35	0.003	50.4	Transcription factor, contains HOX domain [Ceraceosorus bombacis]
Dmel_0025776_ind_intermediate_neuroblasts_defective_Source_FlyBase_0025776_HG_114	gi|661178539|emb|CDH58707.1|	43.64	0.003	50.1	hypothetical protein RO3G_10319 [Lichtheimia corymbifera JMRC:FSU:9682]
Dmel_0025776_ind_intermediate_neuroblasts_defective_Source_FlyBase_0025776_HG_114	gi|751021487|gb|KIK63194.1|	46.94	0.003	50.1	hypothetical protein GYMLUDRAFT_72414 [Gymnopus luxurians FD-317 M1]
Dmel_0025776_ind_intermediate_neuroblasts_defective_Source_FlyBase_0025776_HG_114	gi|330844803|ref|XP_003294302.1|	40.98	0.003	50.1	hypothetical protein DICPUDRAFT_159280 [Dictyostelium purpureum]
Dmel_0025776_ind_intermediate_neuroblasts_defective_Source_FlyBase_0025776_HG_114	gi|1091721028|emb|SCU81950.1|	32.56	0.003	50.1	LADA_0C02036g1_1 [Lachancea dasiensis CBS 10888]
Dmel_0025776_ind_intermediate_neuroblasts_defective_Source_FlyBase_0025776_HG_114	gi|1072912746|ref|XP_018458039.1|	31.87	0.003	48.5	PREDICTED: homeobox-leucine zipper protein ATHB-X-like [Raphanus sativus]
Dmel_0025776_ind_intermediate_neuroblasts_defective_Source_FlyBase_0025776_HG_114	gi|645272301|ref|XP_008241330.1|	30.91	0.003	48.9	PREDICTED: putative homeobox-leucine zipper protein ATHB-51 [Prunus mume]
Dmel_0025776_ind_intermediate_neuroblasts_defective_Source_FlyBase_0025776_HG_114	gi|340377757|ref|XP_003387395.1|	33.80	0.003	49.3	PREDICTED: LIM/homeobox protein Lhx1-like [Amphimedon queenslandica]
Dmel_0025776_ind_intermediate_neuroblasts_defective_Source_FlyBase_0025776_HG_114	gi|1117547982|ref|XP_019450525.1|	51.02	0.003	50.1	PREDICTED: homeobox-leucine zipper protein ANTHOCYANINLESS 2-like [Lupinus angustifolius]
Dmel_0000439_Dfd_Deformed_Source_FlyBase_0000439_HG_114	gi|224456|prf||1105304A	75.00	3e-25	112	homeo box gene
Dmel_0000439_Dfd_Deformed_Source_FlyBase_0000439_HG_114	gi|1053260936|ref|WP_066017155.1|	55.17	8e-13	79.7	hypothetical protein [Endozoicomonas atrinae]
Dmel_0000439_Dfd_Deformed_Source_FlyBase_0000439_HG_114	gi|94185|pir||S12541	57.89	3e-12	79.7	evx1 protein - murine sarcoma virus
Dmel_0000439_Dfd_Deformed_Source_FlyBase_0000439_HG_114	gi|700617474|emb|CEF71796.1|	46.77	1e-11	75.5	NKA SciNKA, partial [Sycon ciliatum]
Dmel_0000439_Dfd_Deformed_Source_FlyBase_0000439_HG_114	gi|62238209|gb|AAX77088.1|	50.00	3e-11	71.6	homeobox protein demox, partial [Potamolepis sp. ERM-2005]
Dmel_0000439_Dfd_Deformed_Source_FlyBase_0000439_HG_114	gi|765099183|ref|NP_001292180.1|	51.67	3e-11	75.1	homeobox protein Hox-B4-like [Amphimedon queenslandica]
Dmel_0000439_Dfd_Deformed_Source_FlyBase_0000439_HG_114	gi|62238213|gb|AAX77090.1|	50.00	3e-11	71.2	homeobox protein demox, partial [Baikalospongia intermedia]
Dmel_0000439_Dfd_Deformed_Source_FlyBase_0000439_HG_114	gi|700617482|emb|CEF71798.1|	52.63	6e-11	73.2	NKG SciNKG, partial [Sycon ciliatum]
Dmel_0000439_Dfd_Deformed_Source_FlyBase_0000439_HG_114	gi|1133452412|ref|XP_019864339.1|	51.67	8e-11	73.9	PREDICTED: homeobox protein Hox-B4-like isoform X1 [Amphimedon queenslandica]
Dmel_0000439_Dfd_Deformed_Source_FlyBase_0000439_HG_114	gi|700617467|emb|CEF71794.1|	49.09	2e-10	71.6	Hmx SciHmx, partial [Sycon ciliatum]
Dmel_0000439_Dfd_Deformed_Source_FlyBase_0000439_HG_114	gi|3184521|gb|AAC18965.1|	52.63	3e-10	70.1	EmH-3, partial [Ephydatia muelleri]
Dmel_0000439_Dfd_Deformed_Source_FlyBase_0000439_HG_114	gi|49659002|emb|CAD37941.1|	50.00	1e-09	71.2	homeobox protein HOXa1 [Suberites domuncula]
Dmel_0000439_Dfd_Deformed_Source_FlyBase_0000439_HG_114	gi|507132|gb|AAB04117.1|	50.00	3e-09	67.4	homeobox-containing protein [Ephydatia fluviatilis]
Dmel_0000439_Dfd_Deformed_Source_FlyBase_0000439_HG_114	gi|340378028|ref|XP_003387530.1|	36.00	2e-08	66.6	PREDICTED: paired box protein Pax-6-like [Amphimedon queenslandica]
Dmel_0000439_Dfd_Deformed_Source_FlyBase_0000439_HG_114	gi|507131|gb|AAA20149.1|	37.00	7e-08	62.4	homeobox-containing protein, partial [Ephydatia fluviatilis]
Dmel_0000439_Dfd_Deformed_Source_FlyBase_0000439_HG_114	gi|525314304|ref|NP_001266247.1|	45.45	2e-07	63.9	uncharacterized protein LOC100636153 [Amphimedon queenslandica]
Dmel_0000439_Dfd_Deformed_Source_FlyBase_0000439_HG_114	gi|1133460033|ref|XP_019851214.1|	46.15	2e-06	60.8	PREDICTED: paired mesoderm homeobox protein 2-like [Amphimedon queenslandica]
Dmel_0000439_Dfd_Deformed_Source_FlyBase_0000439_HG_114	gi|743930623|ref|XP_011009566.1|	45.00	7e-06	58.2	PREDICTED: homeobox-leucine zipper protein ATHB-6-like isoform X1 [Populus euphratica]
Dmel_0000439_Dfd_Deformed_Source_FlyBase_0000439_HG_114	gi|743930625|ref|XP_011009567.1|	45.00	8e-06	58.2	PREDICTED: homeobox-leucine zipper protein ATHB-6-like isoform X2 [Populus euphratica]
Dmel_0000439_Dfd_Deformed_Source_FlyBase_0000439_HG_114	gi|1012261427|ref|XP_015946190.1|	43.75	2e-04	54.7	PREDICTED: homeobox-leucine zipper protein HAT7-like isoform X1 [Arachis duranensis]
Dmel_0000439_Dfd_Deformed_Source_FlyBase_0000439_HG_114	gi|1012261431|ref|XP_015946191.1|	43.75	2e-04	54.7	PREDICTED: homeobox-leucine zipper protein HAT7-like isoform X2 [Arachis duranensis]
Dmel_0000439_Dfd_Deformed_Source_FlyBase_0000439_HG_114	gi|565395223|ref|XP_006363243.1|	41.54	4e-04	53.5	PREDICTED: homeobox-leucine zipper protein ATHB-13-like [Solanum tuberosum]
Dmel_0000439_Dfd_Deformed_Source_FlyBase_0000439_HG_114	gi|758352219|dbj|GAN05688.1|	44.44	4e-04	53.9	hypothetical protein MAM1_0098d05162 [Mucor ambiguus]
Dmel_0000439_Dfd_Deformed_Source_FlyBase_0000439_HG_114	gi|511010661|gb|EPB91879.1|	41.79	8e-04	53.1	hypothetical protein HMPREF1544_01173 [Mucor circinelloides f. circinelloides 1006PhL]
Dmel_0000439_Dfd_Deformed_Source_FlyBase_0000439_HG_114	gi|66809961|ref|XP_638704.1|	36.36	0.001	52.8	hypothetical protein DDB_G0284293 [Dictyostelium discoideum AX4]
Dmel_0000439_Dfd_Deformed_Source_FlyBase_0000439_HG_114	gi|1013947444|gb|KYR01114.1|	38.60	0.001	52.4	putative homeobox transcription factor [Dictyostelium lacteum]
Dmel_0000439_Dfd_Deformed_Source_FlyBase_0000439_HG_114	gi|831181955|ref|NP_001296723.1|	40.00	0.001	51.2	jasmonic acid 1 1 [Solanum lycopersicum]
Dmel_0000439_Dfd_Deformed_Source_FlyBase_0000439_HG_114	gi|671695088|emb|CDS09808.1|	35.58	0.002	52.0	hypothetical protein LRAMOSA02485 [Lichtheimia ramosa]
Dmel_0000439_Dfd_Deformed_Source_FlyBase_0000439_HG_114	gi|970021107|ref|XP_015071811.1|	42.19	0.004	50.1	PREDICTED: homeobox-leucine zipper protein ATHB-6-like [Solanum pennellii]
Dmel_0000439_Dfd_Deformed_Source_FlyBase_0000439_HG_114	gi|657963019|ref|XP_008373110.1|	38.98	0.005	50.1	PREDICTED: homeobox-leucine zipper protein ATHB-6-like [Malus domestica]
Dmel_0000439_Dfd_Deformed_Source_FlyBase_0000439_HG_114	gi|703136947|ref|XP_010106292.1|	39.66	0.005	50.1	Homeobox-leucine zipper protein ATHB-16 [Morus notabilis]
Dmel_0000439_Dfd_Deformed_Source_FlyBase_0000439_HG_114	gi|807045811|ref|NP_001234571.2|	42.19	0.005	50.1	homeodomain protein [Solanum lycopersicum]
Dmel_0000439_Dfd_Deformed_Source_FlyBase_0000439_HG_114	gi|6723679|emb|CAB67118.1|	42.19	0.012	48.9	homeodomain protein [Solanum lycopersicum]
Dmel_0000439_Dfd_Deformed_Source_FlyBase_0000439_HG_114	gi|149234676|ref|XP_001523217.1|	35.59	0.019	48.1	hypothetical protein LELG_05443 [Lodderomyces elongisporus NRRL YB-4239]
Dmel_0000439_Dfd_Deformed_Source_FlyBase_0000439_HG_114	gi|1021066231|emb|SAL97723.1|	47.27	0.022	48.9	hypothetical protein [Absidia glauca]
Dmel_0000439_Dfd_Deformed_Source_FlyBase_0000439_HG_114	gi|902239679|gb|KNA25673.1|	36.84	0.032	47.8	hypothetical protein SOVF_004370 [Spinacia oleracea]
Dmel_0000439_Dfd_Deformed_Source_FlyBase_0000439_HG_114	gi|700617463|emb|CEF71793.1|	38.46	0.27	44.3	Hex SciHex, partial [Sycon ciliatum]
Dmel_0000439_Dfd_Deformed_Source_FlyBase_0000439_HG_114	gi|828308823|ref|XP_004498976.2|	23.23	1.7	42.0	PREDICTED: homeobox-leucine zipper protein HAT9-like [Cicer arietinum]
Dmel_0001077_ftz_fushi_tarazu_Source_FlyBase_0001077_HG_114	gi|224456|prf||1105304A	81.67	5e-25	109	homeo box gene
Dmel_0001077_ftz_fushi_tarazu_Source_FlyBase_0001077_HG_114	gi|1053260936|ref|WP_066017155.1|	45.71	3e-12	77.0	hypothetical protein [Endozoicomonas atrinae]
Dmel_0001077_ftz_fushi_tarazu_Source_FlyBase_0001077_HG_114	gi|94185|pir||S12541	50.72	2e-11	75.9	evx1 protein - murine sarcoma virus
Dmel_0001077_ftz_fushi_tarazu_Source_FlyBase_0001077_HG_114	gi|340375568|ref|XP_003386306.1|	42.31	4e-09	68.9	PREDICTED: brain-specific homeobox protein homolog [Amphimedon queenslandica]
Dmel_0001077_ftz_fushi_tarazu_Source_FlyBase_0001077_HG_114	gi|184191103|gb|ACC76764.1|	48.39	7e-09	66.2	NK5/6/7a variant 1 [Amphimedon queenslandica]
Dmel_0001077_ftz_fushi_tarazu_Source_FlyBase_0001077_HG_114	gi|49659004|emb|CAD37943.1|	46.88	1e-08	64.3	homeobox protein HOXc1 [Suberites domuncula]
Dmel_0001077_ftz_fushi_tarazu_Source_FlyBase_0001077_HG_114	gi|11066244|gb|AAG28516.1|AF197146_1	37.23	2e-08	63.9	homeobox protein NkxD, partial [Sycon raphanus]
Dmel_0001077_ftz_fushi_tarazu_Source_FlyBase_0001077_HG_114	gi|33641772|gb|AAQ24371.1|	37.97	2e-08	65.1	BarX/Bsh [Halichondria bowerbanki]
Dmel_0001077_ftz_fushi_tarazu_Source_FlyBase_0001077_HG_114	gi|700617474|emb|CEF71796.1|	37.50	5e-08	63.9	NKA SciNKA, partial [Sycon ciliatum]
Dmel_0001077_ftz_fushi_tarazu_Source_FlyBase_0001077_HG_114	gi|49659002|emb|CAD37941.1|	38.67	2e-07	63.5	homeobox protein HOXa1 [Suberites domuncula]
Dmel_0001077_ftz_fushi_tarazu_Source_FlyBase_0001077_HG_114	gi|765099183|ref|NP_001292180.1|	43.33	2e-07	62.8	homeobox protein Hox-B4-like [Amphimedon queenslandica]
Dmel_0001077_ftz_fushi_tarazu_Source_FlyBase_0001077_HG_114	gi|700617482|emb|CEF71798.1|	42.86	2e-07	61.2	NKG SciNKG, partial [Sycon ciliatum]
Dmel_0001077_ftz_fushi_tarazu_Source_FlyBase_0001077_HG_114	gi|751677330|gb|KIM27503.1|	41.89	3e-07	63.5	hypothetical protein M408DRAFT_329958 [Serendipita vermifera MAFF 305830]
Dmel_0001077_ftz_fushi_tarazu_Source_FlyBase_0001077_HG_114	gi|1133452412|ref|XP_019864339.1|	43.33	3e-07	62.4	PREDICTED: homeobox protein Hox-B4-like isoform X1 [Amphimedon queenslandica]
Dmel_0001077_ftz_fushi_tarazu_Source_FlyBase_0001077_HG_114	gi|3184521|gb|AAC18965.1|	45.61	5e-07	59.7	EmH-3, partial [Ephydatia muelleri]
Dmel_0001077_ftz_fushi_tarazu_Source_FlyBase_0001077_HG_114	gi|821173333|ref|NP_001295556.1|	43.86	6e-07	61.6	homeobox protein bagpipe-like [Amphimedon queenslandica]
Dmel_0001077_ftz_fushi_tarazu_Source_FlyBase_0001077_HG_114	gi|34786941|emb|CAD37942.1|	37.50	6e-07	61.6	homeobox protein HOXb1 [Suberites domuncula]
Dmel_0001077_ftz_fushi_tarazu_Source_FlyBase_0001077_HG_114	gi|827755636|gb|KLO10361.1|	36.78	6e-07	62.0	homeobox-domain-containing protein [Schizopora paradoxa]
Dmel_0001077_ftz_fushi_tarazu_Source_FlyBase_0001077_HG_114	gi|507132|gb|AAB04117.1|	45.61	9e-07	58.9	homeobox-containing protein [Ephydatia fluviatilis]
Dmel_0001077_ftz_fushi_tarazu_Source_FlyBase_0001077_HG_114	gi|62238213|gb|AAX77090.1|	45.61	1e-06	57.4	homeobox protein demox, partial [Baikalospongia intermedia]
Dmel_0001077_ftz_fushi_tarazu_Source_FlyBase_0001077_HG_114	gi|62238209|gb|AAX77088.1|	45.61	1e-06	57.0	homeobox protein demox, partial [Potamolepis sp. ERM-2005]
Dmel_0001077_ftz_fushi_tarazu_Source_FlyBase_0001077_HG_114	gi|353241025|emb|CCA72865.1|	51.79	1e-06	61.2	related to homeodomain transcription factor-Laccaria bicolor [Serendipita indica DSM 11827]
Dmel_0001077_ftz_fushi_tarazu_Source_FlyBase_0001077_HG_114	gi|700617467|emb|CEF71794.1|	42.86	2e-06	58.5	Hmx SciHmx, partial [Sycon ciliatum]
Dmel_0001077_ftz_fushi_tarazu_Source_FlyBase_0001077_HG_114	gi|807758375|ref|XP_012183982.1|	38.37	2e-06	60.5	predicted protein [Fibroporia radiculosa]
Dmel_0001077_ftz_fushi_tarazu_Source_FlyBase_0001077_HG_114	gi|648162707|gb|KDR76406.1|	50.00	3e-06	59.3	hypothetical protein GALMADRAFT_67940, partial [Galerina marginata CBS 339.88]
Dmel_0001077_ftz_fushi_tarazu_Source_FlyBase_0001077_HG_114	gi|32351033|gb|AAP75576.1|	45.28	3e-06	57.4	EmH-3 homeobox protein, partial [Trochospongilla horrida]
Dmel_0001077_ftz_fushi_tarazu_Source_FlyBase_0001077_HG_114	gi|751045155|gb|KIK80967.1|	39.53	4e-06	59.7	hypothetical protein PAXRUDRAFT_210495 [Paxillus rubicundulus Ve08.2h10]
Dmel_0001077_ftz_fushi_tarazu_Source_FlyBase_0001077_HG_114	gi|525314056|ref|NP_001266196.1|	44.44	6e-06	58.5	uncharacterized protein LOC100631603 [Amphimedon queenslandica]
Dmel_0001077_ftz_fushi_tarazu_Source_FlyBase_0001077_HG_114	gi|32351029|gb|AAP75574.1|	45.28	6e-06	56.2	EmH-3 homeobox protein, partial [Eunapius fragilis]
Dmel_0001077_ftz_fushi_tarazu_Source_FlyBase_0001077_HG_114	gi|700617456|emb|CEF71792.1|	46.00	7e-06	58.2	Cdx SciCdx, partial [Sycon ciliatum]
Dmel_0001077_ftz_fushi_tarazu_Source_FlyBase_0001077_HG_114	gi|62238211|gb|AAX77089.1|	44.23	7e-06	54.7	homeobox protein demox, partial [Lubomirskia baicalensis]
Dmel_0001077_ftz_fushi_tarazu_Source_FlyBase_0001077_HG_114	gi|700617470|emb|CEF71795.1|	35.00	9e-06	57.4	Msx SciMsx, partial [Sycon ciliatum]
Dmel_0001077_ftz_fushi_tarazu_Source_FlyBase_0001077_HG_114	gi|751713760|gb|KIM62783.1|	48.21	9e-06	58.2	hypothetical protein SCLCIDRAFT_793812 [Scleroderma citrinum Foug A]
Dmel_0001077_ftz_fushi_tarazu_Source_FlyBase_0001077_HG_114	gi|752355940|gb|KIO14984.1|	43.08	9e-06	58.2	hypothetical protein M404DRAFT_929271 [Pisolithus tinctorius Marx 270]
Dmel_0001077_ftz_fushi_tarazu_Source_FlyBase_0001077_HG_114	gi|340369432|ref|XP_003383252.1|	41.94	9e-06	57.8	PREDICTED: retinal homeobox protein Rx1-like [Amphimedon queenslandica]
Dmel_0001077_ftz_fushi_tarazu_Source_FlyBase_0001077_HG_114	gi|765099191|ref|NP_001292184.1|	46.30	1e-05	58.2	uncharacterized protein LOC100642001 [Amphimedon queenslandica]
Dmel_0001077_ftz_fushi_tarazu_Source_FlyBase_0001077_HG_114	gi|765099191|ref|NP_001292184.1|	38.89	0.011	48.9	uncharacterized protein LOC100642001 [Amphimedon queenslandica]
Dmel_0001077_ftz_fushi_tarazu_Source_FlyBase_0001077_HG_114	gi|749899199|gb|KIJ66768.1|	41.27	1e-05	58.2	hypothetical protein HYDPIDRAFT_108701 [Hydnomerulius pinastri MD-312]
Dmel_0001077_ftz_fushi_tarazu_Source_FlyBase_0001077_HG_114	gi|1023270953|gb|KZT65862.1|	45.45	1e-05	58.2	homeobox-domain-containing protein [Daedalea quercina L-15889]
Dmel_0001077_ftz_fushi_tarazu_Source_FlyBase_0001077_HG_114	gi|32351031|gb|AAP75575.1|	43.40	1e-05	55.1	EmH-3 homeobox protein, partial [Spongilla lacustris]
Dmel_0001077_ftz_fushi_tarazu_Source_FlyBase_0001077_HG_114	gi|751002281|gb|KIK44414.1|	40.62	1e-05	58.2	hypothetical protein CY34DRAFT_634996 [Suillus luteus UH-Slu-Lm8-n1]
Dmel_0001077_ftz_fushi_tarazu_Source_FlyBase_0001077_HG_114	gi|1021804455|gb|KZO96741.1|	43.75	1e-05	58.2	hypothetical protein CALVIDRAFT_563806 [Calocera viscosa TUFC12733]
Dmel_0001077_ftz_fushi_tarazu_Source_FlyBase_0001077_HG_114	gi|1035379488|gb|OAX36224.1|	46.43	2e-05	57.8	homeobox-domain-containing protein [Rhizopogon vinicolor AM-OR11-026]
Dmel_0001077_ftz_fushi_tarazu_Source_FlyBase_0001077_HG_114	gi|763725589|gb|KJA23018.1|	48.21	2e-05	57.8	hypothetical protein HYPSUDRAFT_612848 [Hypholoma sublateritium FD-334 SS-4]
Dmel_0001077_ftz_fushi_tarazu_Source_FlyBase_0001077_HG_114	gi|242205802|ref|XP_002468758.1|	37.50	2e-05	57.4	predicted protein [Postia placenta Mad-698-R]
Dmel_0001077_ftz_fushi_tarazu_Source_FlyBase_0001077_HG_114	gi|1103342456|gb|OJA09777.1|	46.43	2e-05	57.4	hypothetical protein AZE42_07222 [Rhizopogon vesiculosus]
Dmel_0001077_ftz_fushi_tarazu_Source_FlyBase_0001077_HG_114	gi|1023262667|gb|KZT57910.1|	40.70	2e-05	57.4	hypothetical protein CALCODRAFT_264323 [Calocera cornea HHB12733]
Dmel_0001077_ftz_fushi_tarazu_Source_FlyBase_0001077_HG_114	gi|700617479|emb|CEF71797.1|	36.71	2e-05	56.6	NKB SciNKB, partial [Sycon ciliatum]
Dmel_0001077_ftz_fushi_tarazu_Source_FlyBase_0001077_HG_114	gi|646294647|gb|KDQ15814.1|	36.96	2e-05	57.4	hypothetical protein BOTBODRAFT_273374 [Botryobasidium botryosum FD-172 SS1]
Dmel_0001077_ftz_fushi_tarazu_Source_FlyBase_0001077_HG_114	gi|598027067|ref|XP_007342906.1|	44.44	2e-05	55.1	homeobox-domain-containing protein, partial [Auricularia subglabra TFB-10046 SS5]
Dmel_0001077_ftz_fushi_tarazu_Source_FlyBase_0001077_HG_114	gi|1147556927|ref|XP_020111205.1|	39.13	3e-05	56.2	homeobox-leucine zipper protein ATHB-13-like [Ananas comosus]
Dmel_0001077_ftz_fushi_tarazu_Source_FlyBase_0001077_HG_114	gi|749839068|gb|KIJ14209.1|	40.48	3e-05	57.0	hypothetical protein PAXINDRAFT_12861 [Paxillus involutus ATCC 200175]
Dmel_0001077_ftz_fushi_tarazu_Source_FlyBase_0001077_HG_114	gi|1043285430|gb|OBZ72668.1|	37.97	3e-05	57.4	Homeobox protein CDX-2 [Grifola frondosa]
Dmel_0001077_ftz_fushi_tarazu_Source_FlyBase_0001077_HG_114	gi|1000780548|gb|KXN71747.1|	38.16	3e-05	55.8	homeobox-domain-containing protein [Conidiobolus coronatus NRRL 28638]
Dmel_0001077_ftz_fushi_tarazu_Source_FlyBase_0001077_HG_114	gi|691789876|emb|CDO74355.1|	47.69	3e-05	56.6	hypothetical protein BN946_scf184355.g3 [Trametes cinnabarina]
Dmel_0001077_ftz_fushi_tarazu_Source_FlyBase_0001077_HG_114	gi|1124117845|gb|OKY68289.1|	39.76	3e-05	56.6	Homeobox protein 10 [Phlebia centrifuga]
Dmel_0001077_ftz_fushi_tarazu_Source_FlyBase_0001077_HG_114	gi|1024071666|gb|KZV64727.1|	43.48	4e-05	56.6	homeobox-domain-containing protein [Peniophora sp. CONT]
Dmel_0001077_ftz_fushi_tarazu_Source_FlyBase_0001077_HG_114	gi|1150683354|ref|XP_020252844.1|	34.25	4e-05	55.5	homeobox-leucine zipper protein ATHB-13-like [Asparagus officinalis]
Dmel_0001077_ftz_fushi_tarazu_Source_FlyBase_0001077_HG_114	gi|599115886|ref|XP_007386003.1|	40.00	4e-05	56.2	homeobox-domain-containing protein [Punctularia strigosozonata HHB-11173 SS5]
Dmel_0001077_ftz_fushi_tarazu_Source_FlyBase_0001077_HG_114	gi|1021839061|gb|KZP27308.1|	37.63	4e-05	56.2	homeobox-domain-containing protein [Fibulorhizoctonia sp. CBS 109695]
Dmel_0001077_ftz_fushi_tarazu_Source_FlyBase_0001077_HG_114	gi|646388263|gb|KDQ53116.1|	44.62	5e-05	56.2	hypothetical protein JAAARDRAFT_435587 [Jaapia argillacea MUCL 33604]
Dmel_0001077_ftz_fushi_tarazu_Source_FlyBase_0001077_HG_114	gi|700617486|emb|CEF71799.1|	40.00	5e-05	55.5	NKC SciNKC, partial [Sycon ciliatum]
Dmel_0001077_ftz_fushi_tarazu_Source_FlyBase_0001077_HG_114	gi|1133454154|ref|XP_019849051.1|	32.80	5e-05	55.5	PREDICTED: retina and anterior neural fold homeobox protein 2-like [Amphimedon queenslandica]
Dmel_0001077_ftz_fushi_tarazu_Source_FlyBase_0001077_HG_114	gi|751736101|gb|KIM84391.1|	46.43	6e-05	55.8	hypothetical protein PILCRDRAFT_6622 [Piloderma croceum F 1598]
Dmel_0001077_ftz_fushi_tarazu_Source_FlyBase_0001077_HG_114	gi|747058268|ref|XP_011075470.1|	32.50	6e-05	55.5	PREDICTED: homeobox-leucine zipper protein ATHB-13-like [Sesamum indicum]
Dmel_0001077_ftz_fushi_tarazu_Source_FlyBase_0001077_HG_114	gi|1023233142|gb|KZT29924.1|	45.61	6e-05	55.8	hypothetical protein NEOLEDRAFT_487279 [Neolentinus lepideus HHB14362 ss-1]
Dmel_0001077_ftz_fushi_tarazu_Source_FlyBase_0001077_HG_114	gi|586644218|ref|XP_006827158.1|	36.23	6e-05	55.1	PREDICTED: homeobox-leucine zipper protein ATHB-13 [Amborella trichopoda]
Dmel_0001077_ftz_fushi_tarazu_Source_FlyBase_0001077_HG_114	gi|924121708|emb|CUA70875.1|	40.85	7e-05	55.8	Homeobox protein NOBOX [Rhizoctonia solani]
Dmel_0001077_ftz_fushi_tarazu_Source_FlyBase_0001077_HG_114	gi|527292703|gb|EPS93618.1|	48.21	7e-05	54.7	hypothetical protein FOMPIDRAFT_1135811, partial [Fomitopsis pinicola FP-58527 SS1]
Dmel_0001077_ftz_fushi_tarazu_Source_FlyBase_0001077_HG_114	gi|336370660|gb|EGN99000.1|	37.21	7e-05	55.8	hypothetical protein SERLA73DRAFT_90145 [Serpula lacrymans var. lacrymans S7.3]
Dmel_0001077_ftz_fushi_tarazu_Source_FlyBase_0001077_HG_114	gi|630356569|ref|XP_007867585.1|	46.43	7e-05	55.8	hypothetical protein GLOTRDRAFT_62830 [Gloeophyllum trabeum ATCC 11539]
Dmel_0001077_ftz_fushi_tarazu_Source_FlyBase_0001077_HG_114	gi|507131|gb|AAA20149.1|	43.86	7e-05	52.8	homeobox-containing protein, partial [Ephydatia fluviatilis]
Dmel_0001077_ftz_fushi_tarazu_Source_FlyBase_0001077_HG_114	gi|1112951710|gb|OJT05860.1|	46.15	7e-05	55.5	Homeobox protein 10 [Trametes pubescens]
Dmel_0001077_ftz_fushi_tarazu_Source_FlyBase_0001077_HG_114	gi|761949135|gb|KIY68830.1|	34.31	8e-05	55.5	homeobox-domain-containing protein [Cylindrobasidium torrendii FP15055 ss-10]
Dmel_0001077_ftz_fushi_tarazu_Source_FlyBase_0001077_HG_114	gi|747049924|ref|XP_011071017.1|	32.23	8e-05	54.7	PREDICTED: homeobox-leucine zipper protein ATHB-13 [Sesamum indicum]
Dmel_0001077_ftz_fushi_tarazu_Source_FlyBase_0001077_HG_114	gi|599121470|ref|XP_007387903.1|	44.12	9e-05	55.5	homeobox-domain-containing protein [Punctularia strigosozonata HHB-11173 SS5]
Dmel_0001077_ftz_fushi_tarazu_Source_FlyBase_0001077_HG_114	gi|597928520|ref|XP_007318604.1|	35.48	9e-05	55.5	hypothetical protein SERLADRAFT_438194 [Serpula lacrymans var. lacrymans S7.9]
Dmel_0001077_ftz_fushi_tarazu_Source_FlyBase_0001077_HG_114	gi|599160941|gb|EYE99891.1|	43.48	9e-05	55.5	hypothetical protein EURHEDRAFT_33024 [Aspergillus ruber CBS 135680]
Dmel_0001077_ftz_fushi_tarazu_Source_FlyBase_0001077_HG_114	gi|1147591288|ref|XP_020099478.1|	34.15	9e-05	54.7	homeobox-leucine zipper protein HOX21-like [Ananas comosus]
Dmel_0001077_ftz_fushi_tarazu_Source_FlyBase_0001077_HG_114	gi|525314304|ref|NP_001266247.1|	42.11	9e-05	54.7	uncharacterized protein LOC100636153 [Amphimedon queenslandica]
Dmel_0001077_ftz_fushi_tarazu_Source_FlyBase_0001077_HG_114	gi|595768426|ref|XP_007262756.1|	39.33	1e-04	55.5	hypothetical protein FOMMEDRAFT_102289 [Fomitiporia mediterranea MF3/22]
Dmel_0001077_ftz_fushi_tarazu_Source_FlyBase_0001077_HG_114	gi|1133452436|ref|XP_019864348.1|	48.15	1e-04	55.5	PREDICTED: type I inositol 1,4,5-trisphosphate 5-phosphatase [Amphimedon queenslandica]
Dmel_0001077_ftz_fushi_tarazu_Source_FlyBase_0001077_HG_114	gi|1023205703|gb|KZT02897.1|	46.43	1e-04	55.1	homeobox-domain-containing protein [Laetiporus sulphureus 93-53]
Dmel_0001077_ftz_fushi_tarazu_Source_FlyBase_0001077_HG_114	gi|743839678|ref|XP_010937067.1|	32.17	1e-04	54.3	PREDICTED: homeobox-leucine zipper protein ATHB-13-like [Elaeis guineensis]
Dmel_0001077_ftz_fushi_tarazu_Source_FlyBase_0001077_HG_114	gi|749881573|gb|KIJ51105.1|	40.00	1e-04	55.1	hypothetical protein M422DRAFT_224555 [Sphaerobolus stellatus SS14]
Dmel_0001077_ftz_fushi_tarazu_Source_FlyBase_0001077_HG_114	gi|507133|gb|AAA20151.1|	40.00	1e-04	52.4	homeobox-containing protein, partial [Ephydatia fluviatilis]
Dmel_0001077_ftz_fushi_tarazu_Source_FlyBase_0001077_HG_114	gi|636615867|ref|XP_008039068.1|	46.15	1e-04	55.1	homeobox-domain-containing protein [Trametes versicolor FP-101664 SS1]
Dmel_0001077_ftz_fushi_tarazu_Source_FlyBase_0001077_HG_114	gi|901813726|gb|KMZ68172.1|	37.31	1e-04	54.3	Homeobox-leucine zipper protein ATHB-13 [Zostera marina]
Dmel_0001077_ftz_fushi_tarazu_Source_FlyBase_0001077_HG_114	gi|695548979|ref|XP_009545241.1|	46.43	1e-04	54.3	hypothetical protein HETIRDRAFT_316855, partial [Heterobasidion irregulare TC 32-1]
Dmel_0001077_ftz_fushi_tarazu_Source_FlyBase_0001077_HG_114	gi|522072523|ref|WP_020583732.1|	27.10	1e-04	53.5	hypothetical protein [Endozoicomonas elysicola]
Dmel_0001077_ftz_fushi_tarazu_Source_FlyBase_0001077_HG_114	gi|1063858020|ref|XP_017988614.1|	36.21	1e-04	54.7	HFL238Wp [Eremothecium sinecaudum]
Dmel_0001077_ftz_fushi_tarazu_Source_FlyBase_0001077_HG_114	gi|827756871|gb|KLO11565.1|	33.61	1e-04	55.1	hypothetical protein SCHPADRAFT_465737 [Schizopora paradoxa]
Dmel_0001077_ftz_fushi_tarazu_Source_FlyBase_0001077_HG_114	gi|242214743|ref|XP_002473192.1|	32.67	1e-04	55.1	predicted protein [Postia placenta Mad-698-R]
Dmel_0001077_ftz_fushi_tarazu_Source_FlyBase_0001077_HG_114	gi|750968253|gb|KIK25079.1|	46.43	1e-04	53.9	hypothetical protein PISMIDRAFT_97497, partial [Pisolithus microcarpus 441]
Dmel_0001077_ftz_fushi_tarazu_Source_FlyBase_0001077_HG_114	gi|672147634|ref|XP_008797128.1|	35.82	1e-04	53.9	PREDICTED: homeobox-leucine zipper protein HOX21 [Phoenix dactylifera]
Dmel_0001077_ftz_fushi_tarazu_Source_FlyBase_0001077_HG_114	gi|1063018906|gb|JAT47610.1|	34.62	1e-04	53.9	Homeobox-leucine zipper protein ATHB-13 [Anthurium amnicola]
Dmel_0001077_ftz_fushi_tarazu_Source_FlyBase_0001077_HG_114	gi|1098822870|ref|XP_018817708.1|	32.17	1e-04	53.9	PREDICTED: homeobox-leucine zipper protein ATHB-13-like isoform X2 [Juglans regia]
Dmel_0001077_ftz_fushi_tarazu_Source_FlyBase_0001077_HG_114	gi|330844803|ref|XP_003294302.1|	32.14	1e-04	54.7	hypothetical protein DICPUDRAFT_159280 [Dictyostelium purpureum]
Dmel_0001077_ftz_fushi_tarazu_Source_FlyBase_0001077_HG_114	gi|751841603|emb|CEL55866.1|	46.43	1e-04	55.1	Homeobox protein 10 OS=Dictyostelium discoideum GN=hbx10 PE=3 SV=1 [Rhizoctonia solani AG-1 IB]
Dmel_0001077_ftz_fushi_tarazu_Source_FlyBase_0001077_HG_114	gi|1024111704|gb|KZW02865.1|	43.08	1e-04	54.7	hypothetical protein EXIGLDRAFT_374945 [Exidia glandulosa HHB12029]
Dmel_0001077_ftz_fushi_tarazu_Source_FlyBase_0001077_HG_114	gi|1063038928|gb|JAT57621.1|	34.62	2e-04	53.9	Homeobox-leucine zipper protein ATHB-13 [Anthurium amnicola]
Dmel_0001077_ftz_fushi_tarazu_Source_FlyBase_0001077_HG_114	gi|751689713|gb|KIM39705.1|	34.83	2e-04	54.7	hypothetical protein M413DRAFT_28906 [Hebeloma cylindrosporum h7]
Dmel_0001077_ftz_fushi_tarazu_Source_FlyBase_0001077_HG_114	gi|761903565|ref|XP_011409937.1|	38.10	2e-04	53.5	PREDICTED: homeobox protein LOX10 [Amphimedon queenslandica]
Dmel_0001077_ftz_fushi_tarazu_Source_FlyBase_0001077_HG_114	gi|116787741|gb|ABK24625.1|	37.35	2e-04	54.3	unknown [Picea sitchensis]
Dmel_0001077_ftz_fushi_tarazu_Source_FlyBase_0001077_HG_114	gi|743773339|ref|XP_010917010.1|	35.82	2e-04	53.9	PREDICTED: homeobox-leucine zipper protein HOX21 [Elaeis guineensis]
Dmel_0001077_ftz_fushi_tarazu_Source_FlyBase_0001077_HG_114	gi|914256713|gb|KNZ72113.1|	37.93	2e-04	54.7	hypothetical protein J132_04394 [Termitomyces sp. J132]
Dmel_0001077_ftz_fushi_tarazu_Source_FlyBase_0001077_HG_114	gi|402224643|gb|EJU04705.1|	44.29	2e-04	54.7	hypothetical protein DACRYDRAFT_114058 [Dacryopinax primogenitus]
Dmel_0001077_ftz_fushi_tarazu_Source_FlyBase_0001077_HG_114	gi|628829925|ref|XP_007765266.1|	46.43	2e-04	53.9	homeobox-domain-containing protein, partial [Coniophora puteana RWD-64-598 SS2]
Dmel_0001077_ftz_fushi_tarazu_Source_FlyBase_0001077_HG_114	gi|1089743922|ref|XP_018700627.1|	43.28	2e-04	54.7	homeoprotein [Isaria fumosorosea ARSEF 2679]
Dmel_0001077_ftz_fushi_tarazu_Source_FlyBase_0001077_HG_114	gi|312283295|dbj|BAJ34513.1|	37.31	2e-04	51.2	unnamed protein product [Eutrema halophilum]
Dmel_0001077_ftz_fushi_tarazu_Source_FlyBase_0001077_HG_114	gi|1089711289|ref|XP_018708150.1|	29.01	2e-04	54.3	Homeodomain-like protein [Isaria fumosorosea ARSEF 2679]
Dmel_0001077_ftz_fushi_tarazu_Source_FlyBase_0001077_HG_114	gi|1150728839|ref|XP_020275215.1|	35.82	2e-04	53.5	homeobox-leucine zipper protein HOX21-like [Asparagus officinalis]
Dmel_0001077_ftz_fushi_tarazu_Source_FlyBase_0001077_HG_114	gi|1141984019|gb|ONK65242.1|	35.82	2e-04	53.9	uncharacterized protein A4U43_C07F35130 [Asparagus officinalis]
Dmel_0001077_ftz_fushi_tarazu_Source_FlyBase_0001077_HG_114	gi|1060927874|gb|ODM23169.1|	42.03	2e-04	54.3	hypothetical protein SI65_00758 [Aspergillus cristatus]
Dmel_0001077_ftz_fushi_tarazu_Source_FlyBase_0001077_HG_114	gi|1023194788|gb|KZS92353.1|	46.03	2e-04	53.1	homeobox-domain-containing protein, partial [Sistotremastrum niveocremeum HHB9708]
Dmel_0001077_ftz_fushi_tarazu_Source_FlyBase_0001077_HG_114	gi|630205163|ref|XP_007853133.1|	36.92	2e-04	53.9	zinc finger protein (homeobox domain) [Moniliophthora roreri MCA 2997]
Dmel_0001077_ftz_fushi_tarazu_Source_FlyBase_0001077_HG_114	gi|747059635|ref|XP_011076208.1|	26.70	3e-04	54.3	PREDICTED: homeobox-leucine zipper protein ANTHOCYANINLESS 2 isoform X1 [Sesamum indicum]
Dmel_0001077_ftz_fushi_tarazu_Source_FlyBase_0001077_HG_114	gi|170099525|ref|XP_001880981.1|	46.43	3e-04	53.5	homeodomain transcription factor [Laccaria bicolor S238N-H82]
Dmel_0001077_ftz_fushi_tarazu_Source_FlyBase_0001077_HG_114	gi|1133460033|ref|XP_019851214.1|	42.31	3e-04	53.1	PREDICTED: paired mesoderm homeobox protein 2-like [Amphimedon queenslandica]
Dmel_0001077_ftz_fushi_tarazu_Source_FlyBase_0001077_HG_114	gi|660966533|gb|KEP51003.1|	40.85	3e-04	53.5	homeobox domain protein [Rhizoctonia solani 123E]
Dmel_0001077_ftz_fushi_tarazu_Source_FlyBase_0001077_HG_114	gi|576984830|gb|EUC57573.1|	40.85	3e-04	53.1	homeobox domain protein [Rhizoctonia solani AG-3 Rhs1AP]
Dmel_0001077_ftz_fushi_tarazu_Source_FlyBase_0001077_HG_114	gi|743800987|ref|XP_010926222.1|	30.95	3e-04	52.8	PREDICTED: homeobox-leucine zipper protein HOX21 [Elaeis guineensis]
Dmel_0001077_ftz_fushi_tarazu_Source_FlyBase_0001077_HG_114	gi|525582749|gb|EPS28999.1|	39.76	3e-04	53.5	hypothetical protein PDE_03945 [Penicillium oxalicum 114-2]
Dmel_0001077_ftz_fushi_tarazu_Source_FlyBase_0001077_HG_114	gi|1021069225|emb|SAL94774.1|	35.94	3e-04	52.0	hypothetical protein [Absidia glauca]
Dmel_0001077_ftz_fushi_tarazu_Source_FlyBase_0001077_HG_114	gi|750952453|gb|KIK10317.1|	36.78	4e-04	53.5	hypothetical protein K443DRAFT_118259 [Laccaria amethystina LaAM-08-1]
Dmel_0001077_ftz_fushi_tarazu_Source_FlyBase_0001077_HG_114	gi|1009167026|ref|XP_015901902.1|	31.20	4e-04	51.2	PREDICTED: homeobox-leucine zipper protein ATHB-13-like [Ziziphus jujuba]
Dmel_0001077_ftz_fushi_tarazu_Source_FlyBase_0001077_HG_114	gi|922545003|ref|XP_013600291.1|	37.31	4e-04	52.4	PREDICTED: homeobox-leucine zipper protein ATHB-23 [Brassica oleracea var. oleracea]
Dmel_0001077_ftz_fushi_tarazu_Source_FlyBase_0001077_HG_114	gi|145258409|ref|XP_001402033.1|	43.28	4e-04	53.5	homeobox transcription factor (RfeB) [Aspergillus niger CBS 513.88]
Dmel_0001077_ftz_fushi_tarazu_Source_FlyBase_0001077_HG_114	gi|848905588|ref|XP_012852238.1|	31.30	4e-04	53.5	PREDICTED: homeobox-leucine zipper protein ANTHOCYANINLESS 2 isoform X4 [Erythranthe guttata]
Dmel_0001077_ftz_fushi_tarazu_Source_FlyBase_0001077_HG_114	gi|1072994526|ref|XP_018448114.1|	37.31	4e-04	52.4	PREDICTED: homeobox-leucine zipper protein ATHB-23 [Raphanus sativus]
Dmel_0001077_ftz_fushi_tarazu_Source_FlyBase_0001077_HG_114	gi|848905579|ref|XP_012852235.1|	31.30	4e-04	53.5	PREDICTED: homeobox-leucine zipper protein ANTHOCYANINLESS 2 isoform X1 [Erythranthe guttata]
Dmel_0001077_ftz_fushi_tarazu_Source_FlyBase_0001077_HG_114	gi|848905585|ref|XP_012852237.1|	31.30	4e-04	53.5	PREDICTED: homeobox-leucine zipper protein ANTHOCYANINLESS 2 isoform X3 [Erythranthe guttata]
Dmel_0001077_ftz_fushi_tarazu_Source_FlyBase_0001077_HG_114	gi|685348679|ref|XP_009110055.1|	37.31	4e-04	52.4	PREDICTED: homeobox-leucine zipper protein ATHB-23-like [Brassica rapa]
Dmel_0001077_ftz_fushi_tarazu_Source_FlyBase_0001077_HG_114	gi|48057626|gb|AAT39949.1|	35.71	4e-04	50.8	Homeobox-leucine zipper protein HAT7, putative, partial [Solanum demissum]
Dmel_0001077_ftz_fushi_tarazu_Source_FlyBase_0001077_HG_114	gi|754378382|gb|KIP10990.1|	46.03	4e-04	50.8	hypothetical protein PHLGIDRAFT_100262, partial [Phlebiopsis gigantea 11061_1 CR5-6]
Dmel_0001077_ftz_fushi_tarazu_Source_FlyBase_0001077_HG_114	gi|184191097|gb|ACC76761.1|	38.10	5e-04	52.0	Hex [Amphimedon queenslandica]
Dmel_0001077_ftz_fushi_tarazu_Source_FlyBase_0001077_HG_114	gi|658309660|ref|NP_001280955.1|	32.17	5e-04	52.4	homeobox-leucine zipper protein ATHB-13-like [Malus domestica]
Dmel_0001077_ftz_fushi_tarazu_Source_FlyBase_0001077_HG_114	gi|646303437|gb|KDQ24585.1|	46.43	5e-04	52.8	hypothetical protein PLEOSDRAFT_1011447, partial [Pleurotus ostreatus PC15]
Dmel_0001077_ftz_fushi_tarazu_Source_FlyBase_0001077_HG_114	gi|646386784|gb|KDQ51793.1|	36.92	5e-04	53.1	hypothetical protein JAAARDRAFT_499496 [Jaapia argillacea MUCL 33604]
Dmel_0001077_ftz_fushi_tarazu_Source_FlyBase_0001077_HG_114	gi|966767917|dbj|GAQ38142.1|	43.28	5e-04	53.1	homeobox transcription factor [Aspergillus niger]
Dmel_0001077_ftz_fushi_tarazu_Source_FlyBase_0001077_HG_114	gi|848905582|ref|XP_012852236.1|	31.30	5e-04	53.1	PREDICTED: homeobox-leucine zipper protein ANTHOCYANINLESS 2 isoform X2 [Erythranthe guttata]
Dmel_0001077_ftz_fushi_tarazu_Source_FlyBase_0001077_HG_114	gi|596287407|ref|XP_007225770.1|	35.71	5e-04	52.4	homeobox-leucine zipper protein ATHB-13 [Prunus persica]
Dmel_0001077_ftz_fushi_tarazu_Source_FlyBase_0001077_HG_114	gi|770308142|gb|KJK65495.1|	43.28	5e-04	53.1	Homeobox domain protein [Aspergillus parasiticus SU-1]
Dmel_0001077_ftz_fushi_tarazu_Source_FlyBase_0001077_HG_114	gi|238485794|ref|XP_002374135.1|	43.28	5e-04	53.1	homeobox transcription factor (RfeB), putative [Aspergillus flavus NRRL3357]
Dmel_0001077_ftz_fushi_tarazu_Source_FlyBase_0001077_HG_114	gi|169771627|ref|XP_001820283.1|	43.28	5e-04	53.1	homeobox transcription factor (RfeB) [Aspergillus oryzae RIB40]
Dmel_0001077_ftz_fushi_tarazu_Source_FlyBase_0001077_HG_114	gi|914758596|gb|KOC12541.1|	43.28	5e-04	53.1	homeobox transcription factor (RfeB) [Aspergillus flavus AF70]
Dmel_0001077_ftz_fushi_tarazu_Source_FlyBase_0001077_HG_114	gi|113205186|gb|AAT39931.2|	35.71	5e-04	50.8	Homeobox-leucine zipper protein HAT7, putative [Solanum demissum]
Dmel_0001077_ftz_fushi_tarazu_Source_FlyBase_0001077_HG_114	gi|1105518220|emb|SGZ57284.1|	26.67	5e-04	52.8	CIC11C00000002708 [[Candida] intermedia]
Dmel_0001077_ftz_fushi_tarazu_Source_FlyBase_0001077_HG_114	gi|1111904968|gb|OJJ70890.1|	43.28	5e-04	53.1	hypothetical protein ASPBRDRAFT_196444 [Aspergillus brasiliensis CBS 101740]
Dmel_0001077_ftz_fushi_tarazu_Source_FlyBase_0001077_HG_114	gi|358370796|dbj|GAA87406.1|	43.28	5e-04	53.1	homeobox transcription factor [Aspergillus kawachii IFO 4308]
Dmel_0001077_ftz_fushi_tarazu_Source_FlyBase_0001077_HG_114	gi|260942181|ref|XP_002615389.1|	29.84	5e-04	52.8	hypothetical protein CLUG_04271 [Clavispora lusitaniae ATCC 42720]
Dmel_0001077_ftz_fushi_tarazu_Source_FlyBase_0001077_HG_114	gi|593789258|ref|XP_007157668.1|	31.03	6e-04	52.0	hypothetical protein PHAVU_002G088600g [Phaseolus vulgaris]
Dmel_0001077_ftz_fushi_tarazu_Source_FlyBase_0001077_HG_114	gi|992079692|ref|XP_015403386.1|	43.28	6e-04	52.8	putative homeobox transcription factor (RfeB) [Aspergillus nomius NRRL 13137]
Dmel_0001077_ftz_fushi_tarazu_Source_FlyBase_0001077_HG_114	gi|751029771|gb|KIK71462.1|	39.13	6e-04	52.0	hypothetical protein GYMLUDRAFT_254674 [Gymnopus luxurians FD-317 M1]
Dmel_0001077_ftz_fushi_tarazu_Source_FlyBase_0001077_HG_114	gi|1044530851|ref|XP_017410068.1|	31.03	6e-04	52.0	PREDICTED: homeobox-leucine zipper protein ATHB-13-like isoform X2 [Vigna angularis]
Dmel_0001077_ftz_fushi_tarazu_Source_FlyBase_0001077_HG_114	gi|752374619|gb|KIO32341.1|	35.59	6e-04	52.8	hypothetical protein M407DRAFT_18656 [Tulasnella calospora MUT 4182]
Dmel_0001077_ftz_fushi_tarazu_Source_FlyBase_0001077_HG_114	gi|923928616|ref|XP_013733151.1|	37.31	7e-04	50.8	PREDICTED: homeobox-leucine zipper protein ATHB-23-like [Brassica napus]
Dmel_0001077_ftz_fushi_tarazu_Source_FlyBase_0001077_HG_114	gi|920682557|gb|KOM29329.1|	31.03	7e-04	52.0	hypothetical protein LR48_Vigan643s000500 [Vigna angularis]
Dmel_0001077_ftz_fushi_tarazu_Source_FlyBase_0001077_HG_114	gi|1072912746|ref|XP_018458039.1|	34.18	7e-04	50.8	PREDICTED: homeobox-leucine zipper protein ATHB-X-like [Raphanus sativus]
Dmel_0001077_ftz_fushi_tarazu_Source_FlyBase_0001077_HG_114	gi|951074631|ref|XP_014492595.1|	31.03	7e-04	52.0	PREDICTED: homeobox-leucine zipper protein ATHB-13-like isoform X2 [Vigna radiata var. radiata]
Dmel_0001077_ftz_fushi_tarazu_Source_FlyBase_0001077_HG_114	gi|1105523406|emb|SGZ57117.1|	26.67	7e-04	52.4	CIC11C00000005848 [[Candida] intermedia]
Dmel_0001077_ftz_fushi_tarazu_Source_FlyBase_0001077_HG_114	gi|146323811|ref|XP_751804.2|	43.28	7e-04	52.8	homeobox transcription factor (RfeB) [Aspergillus fumigatus Af293]
Dmel_0001077_ftz_fushi_tarazu_Source_FlyBase_0001077_HG_114	gi|1084337345|gb|OGM43048.1|	43.28	7e-04	52.8	putative homeobox transcription factor (RfeB) [Aspergillus bombycis]
Dmel_0001077_ftz_fushi_tarazu_Source_FlyBase_0001077_HG_114	gi|672115408|ref|XP_008780741.1|	34.33	7e-04	52.0	PREDICTED: homeobox-leucine zipper protein HOX21-like isoform X2 [Phoenix dactylifera]
Dmel_0001077_ftz_fushi_tarazu_Source_FlyBase_0001077_HG_114	gi|159125279|gb|EDP50396.1|	43.28	7e-04	52.8	homeobox transcription factor (RfeB), putative [Aspergillus fumigatus A1163]
Dmel_0001077_ftz_fushi_tarazu_Source_FlyBase_0001077_HG_114	gi|586676253|ref|XP_006838583.1|	31.25	7e-04	51.6	PREDICTED: homeobox-leucine zipper protein ATHB-16 [Amborella trichopoda]
Dmel_0001077_ftz_fushi_tarazu_Source_FlyBase_0001077_HG_114	gi|666428196|gb|KEY75851.1|	43.28	7e-04	52.8	transcription factor homeobox RfeB [Aspergillus fumigatus var. RP-2014]
Dmel_0001077_ftz_fushi_tarazu_Source_FlyBase_0001077_HG_114	gi|849274336|dbj|GAO83529.1|	43.28	7e-04	52.8	homeobox protein HOY1 [Aspergillus udagawae]
Dmel_0001077_ftz_fushi_tarazu_Source_FlyBase_0001077_HG_114	gi|1111871556|gb|OJJ44085.1|	41.79	7e-04	52.8	hypothetical protein ASPZODRAFT_154053 [Penicilliopsis zonata CBS 506.65]
Dmel_0001077_ftz_fushi_tarazu_Source_FlyBase_0001077_HG_114	gi|672168907|ref|XP_008804470.1|	35.82	7e-04	51.6	PREDICTED: homeobox-leucine zipper protein ATHB-13-like [Phoenix dactylifera]
Dmel_0001077_ftz_fushi_tarazu_Source_FlyBase_0001077_HG_114	gi|952550210|dbj|GAQ08178.1|	43.28	7e-04	52.8	hypothetical protein ALT_5499 [Aspergillus lentulus]
Dmel_0001077_ftz_fushi_tarazu_Source_FlyBase_0001077_HG_114	gi|116783318|gb|ABK22889.1|	37.31	7e-04	52.0	unknown [Picea sitchensis]
Dmel_0001077_ftz_fushi_tarazu_Source_FlyBase_0001077_HG_114	gi|1035964476|gb|OAY84861.1|	35.82	7e-04	52.0	Homeobox-leucine zipper protein HOX21 [Ananas comosus]
Dmel_0001077_ftz_fushi_tarazu_Source_FlyBase_0001077_HG_114	gi|1044530849|ref|XP_017410067.1|	35.71	8e-04	51.6	PREDICTED: homeobox-leucine zipper protein ATHB-13-like isoform X1 [Vigna angularis]
Dmel_0001077_ftz_fushi_tarazu_Source_FlyBase_0001077_HG_114	gi|119500470|ref|XP_001266992.1|	38.37	8e-04	52.4	Homeobox domain protein [Aspergillus fischeri NRRL 181]
Dmel_0001077_ftz_fushi_tarazu_Source_FlyBase_0001077_HG_114	gi|743849147|ref|XP_010939547.1|	35.82	8e-04	51.6	PREDICTED: homeobox-leucine zipper protein ATHB-13-like [Elaeis guineensis]
Dmel_0001077_ftz_fushi_tarazu_Source_FlyBase_0001077_HG_114	gi|951074628|ref|XP_014492594.1|	31.03	8e-04	51.6	PREDICTED: homeobox-leucine zipper protein ATHB-13-like isoform X1 [Vigna radiata var. radiata]
Dmel_0001077_ftz_fushi_tarazu_Source_FlyBase_0001077_HG_114	gi|1032906059|gb|OAR01651.1|	33.01	8e-04	52.4	hypothetical protein LLEC1_05011 [Cordyceps confragosa]
Dmel_0001077_ftz_fushi_tarazu_Source_FlyBase_0001077_HG_114	gi|470398204|ref|XP_004335296.1|	33.71	8e-04	52.0	homeobox domain containing protein [Acanthamoeba castellanii str. Neff]
Dmel_0001077_ftz_fushi_tarazu_Source_FlyBase_0001077_HG_114	gi|922335518|ref|XP_013445749.1|	35.71	8e-04	51.6	homeobox leucine zipper ATHB-like protein [Medicago truncatula]
Dmel_0001077_ftz_fushi_tarazu_Source_FlyBase_0001077_HG_114	gi|217072526|gb|ACJ84623.1|	35.71	9e-04	51.6	unknown, partial [Medicago truncatula]
Dmel_0001077_ftz_fushi_tarazu_Source_FlyBase_0001077_HG_114	gi|113205174|gb|AAT40518.2|	35.71	9e-04	51.6	Homeobox-leucine zipper protein HAT7, putative [Solanum demissum]
Dmel_0001077_ftz_fushi_tarazu_Source_FlyBase_0001077_HG_114	gi|685273595|ref|XP_009127836.1|	39.29	9e-04	50.4	PREDICTED: homeobox-leucine zipper protein ATHB-X-like isoform X1 [Brassica rapa]
Dmel_0001077_ftz_fushi_tarazu_Source_FlyBase_0001077_HG_114	gi|694361279|ref|XP_009360370.1|	35.71	9e-04	51.6	PREDICTED: homeobox-leucine zipper protein ATHB-13 [Pyrus x bretschneideri]
Dmel_0001077_ftz_fushi_tarazu_Source_FlyBase_0001077_HG_114	gi|449545080|gb|EMD36052.1|	37.29	9e-04	52.4	hypothetical protein CERSUDRAFT_124570 [Gelatoporia subvermispora B]
Dmel_0001077_ftz_fushi_tarazu_Source_FlyBase_0001077_HG_114	gi|1012354665|gb|KYP65852.1|	31.03	9e-04	51.6	Homeobox-leucine zipper protein ATHB-13 [Cajanus cajan]
Dmel_0001077_ftz_fushi_tarazu_Source_FlyBase_0001077_HG_114	gi|674929663|emb|CDY03710.1|	39.29	9e-04	50.4	BnaA02g15270D [Brassica napus]
Dmel_0001077_ftz_fushi_tarazu_Source_FlyBase_0001077_HG_114	gi|1026097723|ref|XP_016548012.1|	35.71	9e-04	51.6	PREDICTED: homeobox-leucine zipper protein ATHB-13 [Capsicum annuum]
Dmel_0001077_ftz_fushi_tarazu_Source_FlyBase_0001077_HG_114	gi|802566327|ref|XP_012067598.1|	34.29	9e-04	51.6	PREDICTED: homeobox-leucine zipper protein ATHB-13 [Jatropha curcas]
Dmel_0001077_ftz_fushi_tarazu_Source_FlyBase_0001077_HG_114	gi|1150146790|ref|XP_020217407.1|	31.03	0.001	51.6	homeobox-leucine zipper protein ATHB-13-like [Cajanus cajan]
Dmel_0001077_ftz_fushi_tarazu_Source_FlyBase_0001077_HG_114	gi|734404196|gb|KHN32882.1|	35.71	0.001	51.6	Homeobox-leucine zipper protein ATHB-13 [Glycine soja]
Dmel_0001077_ftz_fushi_tarazu_Source_FlyBase_0001077_HG_114	gi|1150120571|ref|XP_020208060.1|	35.71	0.001	51.6	homeobox-leucine zipper protein ATHB-13-like [Cajanus cajan]
Dmel_0001077_ftz_fushi_tarazu_Source_FlyBase_0001077_HG_114	gi|567148100|ref|XP_006415983.1|	37.31	0.001	51.2	hypothetical protein EUTSA_v10008487mg [Eutrema salsugineum]
Dmel_0001077_ftz_fushi_tarazu_Source_FlyBase_0001077_HG_114	gi|367052059|ref|XP_003656408.1|	30.95	0.001	52.4	hypothetical protein THITE_2131584 [Thielavia terrestris NRRL 8126]
Dmel_0001077_ftz_fushi_tarazu_Source_FlyBase_0001077_HG_114	gi|672115406|ref|XP_008780736.1|	34.33	0.001	51.6	PREDICTED: homeobox-leucine zipper protein HOX21-like isoform X1 [Phoenix dactylifera]
Dmel_0001077_ftz_fushi_tarazu_Source_FlyBase_0001077_HG_114	gi|727575217|ref|XP_010460239.1|	38.81	0.001	51.2	PREDICTED: homeobox-leucine zipper protein ATHB-23-like [Camelina sativa]
Dmel_0001077_ftz_fushi_tarazu_Source_FlyBase_0001077_HG_114	gi|643734496|gb|KDP41166.1|	34.29	0.001	51.6	hypothetical protein JCGZ_15573 [Jatropha curcas]
Dmel_0001077_ftz_fushi_tarazu_Source_FlyBase_0001077_HG_114	gi|62238167|gb|AAX77067.1|	51.28	0.001	48.1	homeobox protein demox, partial [Spheciospongia vesparium]
Dmel_0001077_ftz_fushi_tarazu_Source_FlyBase_0001077_HG_114	gi|923686657|ref|XP_013655290.1|	39.29	0.001	50.4	PREDICTED: homeobox-leucine zipper protein ATHB-X-like isoform X1 [Brassica napus]
Dmel_0001077_ftz_fushi_tarazu_Source_FlyBase_0001077_HG_114	gi|972235970|emb|CEL05386.1|	41.79	0.001	52.0	Putative RfeB [Aspergillus calidoustus]
Dmel_0001077_ftz_fushi_tarazu_Source_FlyBase_0001077_HG_114	gi|1111857994|gb|OJJ40709.1|	41.79	0.001	52.0	hypothetical protein ASPWEDRAFT_102793 [Aspergillus wentii DTO 134E9]
Dmel_0001077_ftz_fushi_tarazu_Source_FlyBase_0001077_HG_114	gi|816332136|gb|KKK13196.1|	41.79	0.001	52.0	putative homeobox transcription factor (RfeB) [Aspergillus rambellii]
Dmel_0001077_ftz_fushi_tarazu_Source_FlyBase_0001077_HG_114	gi|702341326|ref|XP_010056406.1|	35.48	0.001	51.2	PREDICTED: homeobox-leucine zipper protein ATHB-4 [Eucalyptus grandis]
Dmel_0001077_ftz_fushi_tarazu_Source_FlyBase_0001077_HG_114	gi|831181961|ref|NP_001296720.1|	35.71	0.001	51.6	jasmonic acid 1 2 [Solanum lycopersicum]
Dmel_0001077_ftz_fushi_tarazu_Source_FlyBase_0001077_HG_114	gi|565395223|ref|XP_006363243.1|	35.71	0.001	51.6	PREDICTED: homeobox-leucine zipper protein ATHB-13-like [Solanum tuberosum]
Dmel_0001077_ftz_fushi_tarazu_Source_FlyBase_0001077_HG_114	gi|1063253143|gb|ODQ75569.1|	40.30	0.001	52.4	hypothetical protein LIPSTDRAFT_102327 [Lipomyces starkeyi NRRL Y-11557]
Dmel_0001077_ftz_fushi_tarazu_Source_FlyBase_0001077_HG_114	gi|734313093|gb|KHN01193.1|	37.31	0.001	51.2	Homeobox-leucine zipper protein ATHB-13 [Glycine soja]
Dmel_0001077_ftz_fushi_tarazu_Source_FlyBase_0001077_HG_114	gi|1130846769|dbj|GAV72739.1|	34.29	0.001	51.2	Homeobox domain-containing protein/HALZ domain-containing protein, partial [Cephalotus follicularis]
Dmel_0001077_ftz_fushi_tarazu_Source_FlyBase_0001077_HG_114	gi|816340009|gb|KKK18336.1|	41.79	0.001	52.0	homeobox transcription factor (RfeB) [Aspergillus ochraceoroseus]
Dmel_0001077_ftz_fushi_tarazu_Source_FlyBase_0001077_HG_114	gi|751021487|gb|KIK63194.1|	47.83	0.001	52.0	hypothetical protein GYMLUDRAFT_72414 [Gymnopus luxurians FD-317 M1]
Dmel_0001077_ftz_fushi_tarazu_Source_FlyBase_0001077_HG_114	gi|593781561|ref|XP_007153821.1|	35.71	0.001	51.2	hypothetical protein PHAVU_003G067700g [Phaseolus vulgaris]
Dmel_0001077_ftz_fushi_tarazu_Source_FlyBase_0001077_HG_114	gi|1063848708|ref|XP_017987046.1|	40.00	0.001	52.0	HCL101Wp [Eremothecium sinecaudum]
Dmel_0001077_ftz_fushi_tarazu_Source_FlyBase_0001077_HG_114	gi|363807768|ref|NP_001242687.1|	35.71	0.001	51.2	uncharacterized protein LOC100801479 [Glycine max]
Dmel_0001077_ftz_fushi_tarazu_Source_FlyBase_0001077_HG_114	gi|970031075|ref|XP_015076822.1|	35.71	0.001	51.2	PREDICTED: homeobox-leucine zipper protein ATHB-13-like [Solanum pennellii]
Dmel_0001077_ftz_fushi_tarazu_Source_FlyBase_0001077_HG_114	gi|514821733|ref|XP_004985543.1|	34.33	0.001	51.6	PREDICTED: homeobox-leucine zipper protein HOX21 isoform X2 [Setaria italica]
Dmel_0001077_ftz_fushi_tarazu_Source_FlyBase_0001077_HG_114	gi|48209882|gb|AAT40488.1|	35.71	0.001	51.2	putative DNA-binding protein [Solanum demissum]
Dmel_0001077_ftz_fushi_tarazu_Source_FlyBase_0001077_HG_114	gi|951014140|ref|XP_014510478.1|	35.71	0.001	51.2	PREDICTED: homeobox-leucine zipper protein ATHB-13-like [Vigna radiata var. radiata]
Dmel_0001077_ftz_fushi_tarazu_Source_FlyBase_0001077_HG_114	gi|920687470|gb|KOM31453.1|	35.71	0.001	51.2	hypothetical protein LR48_Vigan01g100800, partial [Vigna angularis]
Dmel_0001077_ftz_fushi_tarazu_Source_FlyBase_0001077_HG_114	gi|1130818881|dbj|GAV92302.1|	34.29	0.001	51.2	Homeobox domain-containing protein/HALZ domain-containing protein, partial [Cephalotus follicularis]
Dmel_0001077_ftz_fushi_tarazu_Source_FlyBase_0001077_HG_114	gi|901791998|gb|KMZ56801.1|	35.82	0.001	51.2	Homeobox-leucine zipper protein HOX21 [Zostera marina]
Dmel_0001077_ftz_fushi_tarazu_Source_FlyBase_0001077_HG_114	gi|571438052|ref|XP_006574451.1|	37.31	0.001	51.2	PREDICTED: uncharacterized protein LOC100808033 isoform X2 [Glycine max]
Dmel_0001077_ftz_fushi_tarazu_Source_FlyBase_0001077_HG_114	gi|1044542259|ref|XP_017411024.1|	35.71	0.001	50.8	PREDICTED: homeobox-leucine zipper protein ATHB-13-like [Vigna angularis]
Dmel_0001077_ftz_fushi_tarazu_Source_FlyBase_0001077_HG_114	gi|761902184|ref|XP_011408017.1|	38.03	0.001	49.7	PREDICTED: short stature homeobox protein 2-like [Amphimedon queenslandica]
Dmel_0001077_ftz_fushi_tarazu_Source_FlyBase_0001077_HG_114	gi|1111896381|gb|OJJ64445.1|	41.79	0.001	52.0	hypothetical protein ASPSYDRAFT_53949 [Aspergillus sydowii CBS 593.65]
Dmel_0001077_ftz_fushi_tarazu_Source_FlyBase_0001077_HG_114	gi|734338076|gb|KHN08691.1|	37.31	0.001	50.8	Homeobox-leucine zipper protein ATHB-13 [Glycine soja]
Dmel_0001077_ftz_fushi_tarazu_Source_FlyBase_0001077_HG_114	gi|1111711881|gb|OJI98548.1|	41.79	0.001	52.0	hypothetical protein ASPVEDRAFT_50230 [Aspergillus versicolor CBS 583.65]
Dmel_0001077_ftz_fushi_tarazu_Source_FlyBase_0001077_HG_114	gi|1025397558|ref|XP_016449095.1|	40.91	0.001	52.0	PREDICTED: homeobox-leucine zipper protein ANTHOCYANINLESS 2-like [Nicotiana tabacum]
Dmel_0001077_ftz_fushi_tarazu_Source_FlyBase_0001077_HG_114	gi|388504336|gb|AFK40234.1|	37.31	0.001	50.8	unknown [Lotus japonicus]
Dmel_0001077_ftz_fushi_tarazu_Source_FlyBase_0001077_HG_114	gi|363807502|ref|NP_001241886.1|	37.31	0.001	50.8	uncharacterized protein LOC100814080 [Glycine max]
Dmel_0001077_ftz_fushi_tarazu_Source_FlyBase_0001077_HG_114	gi|727596250|ref|XP_010471099.1|	41.07	0.001	50.1	PREDICTED: homeobox-leucine zipper protein ATHB-X-like [Camelina sativa]
Dmel_0001077_ftz_fushi_tarazu_Source_FlyBase_0001077_HG_114	gi|1147632666|gb|OOF98227.1|	41.79	0.001	51.6	hypothetical protein ASPCADRAFT_25083, partial [Aspergillus carbonarius ITEM 5010]
Dmel_0001077_ftz_fushi_tarazu_Source_FlyBase_0001077_HG_114	gi|955723713|ref|XP_014661213.1|	34.33	0.001	51.2	PREDICTED: homeobox-leucine zipper protein HOX21 isoform X1 [Setaria italica]
Dmel_0001077_ftz_fushi_tarazu_Source_FlyBase_0001077_HG_114	gi|259487376|tpe|CBF86004.1|	41.79	0.001	51.6	TPA: RfeB [Source:UniProtKB/TrEMBL;Acc:Q8J178] [Aspergillus nidulans FGSC A4]
Dmel_0001077_ftz_fushi_tarazu_Source_FlyBase_0001077_HG_114	gi|571438050|ref|XP_006574450.1|	37.31	0.001	50.8	PREDICTED: uncharacterized protein LOC100808033 isoform X1 [Glycine max]
Dmel_0001077_ftz_fushi_tarazu_Source_FlyBase_0001077_HG_114	gi|1083916262|ref|XP_018623115.1|	40.91	0.001	51.6	PREDICTED: homeobox-leucine zipper protein ANTHOCYANINLESS 2-like isoform X1 [Nicotiana tomentosiformis]
Dmel_0001077_ftz_fushi_tarazu_Source_FlyBase_0001077_HG_114	gi|567179574|ref|XP_006401637.1|	32.86	0.001	49.3	hypothetical protein EUTSA_v10014905mg [Eutrema salsugineum]
Dmel_0001077_ftz_fushi_tarazu_Source_FlyBase_0001077_HG_114	gi|359375815|emb|CCE86397.1|	31.88	0.001	51.6	Piso0_004883 [Millerozyma farinosa CBS 7064]
Dmel_0001077_ftz_fushi_tarazu_Source_FlyBase_0001077_HG_114	gi|1168071298|gb|OQD73255.1|	41.79	0.001	51.6	hypothetical protein PENDEC_c016G03783 [Penicillium decumbens]
Dmel_0001077_ftz_fushi_tarazu_Source_FlyBase_0001077_HG_114	gi|597903680|ref|XP_007299139.1|	40.35	0.001	51.6	hypothetical protein STEHIDRAFT_136586 [Stereum hirsutum FP-91666 SS1]
Dmel_0001077_ftz_fushi_tarazu_Source_FlyBase_0001077_HG_114	gi|727609281|ref|XP_010477787.1|	38.81	0.002	50.4	PREDICTED: homeobox-leucine zipper protein ATHB-23-like isoform X2 [Camelina sativa]
Dmel_0001077_ftz_fushi_tarazu_Source_FlyBase_0001077_HG_114	gi|947121102|gb|KRH69308.1|	37.31	0.002	50.8	hypothetical protein GLYMA_02G019100 [Glycine max]
Dmel_0001077_ftz_fushi_tarazu_Source_FlyBase_0001077_HG_114	gi|1083916265|ref|XP_018623116.1|	40.91	0.002	51.6	PREDICTED: homeobox-leucine zipper protein ANTHOCYANINLESS 2-like isoform X2 [Nicotiana tomentosiformis]
Dmel_0001077_ftz_fushi_tarazu_Source_FlyBase_0001077_HG_114	gi|1079376959|ref|XP_018512127.1|	39.29	0.002	49.3	PREDICTED: homeobox-leucine zipper protein ATHB-X-like isoform X2 [Brassica rapa]
Dmel_0001077_ftz_fushi_tarazu_Source_FlyBase_0001077_HG_114	gi|695531517|ref|XP_009540639.1|	36.07	0.002	50.8	hypothetical protein HETIRDRAFT_431289 [Heterobasidion irregulare TC 32-1]
Dmel_0001077_ftz_fushi_tarazu_Source_FlyBase_0001077_HG_114	gi|1168079968|gb|OQD81224.1|	41.79	0.002	51.6	hypothetical protein PENANT_c029G08584 [Penicillium antarcticum]
Dmel_0001077_ftz_fushi_tarazu_Source_FlyBase_0001077_HG_114	gi|695032037|ref|XP_009403550.1|	32.69	0.002	51.6	PREDICTED: homeobox-leucine zipper protein ROC8-like [Musa acuminata subsp. malaccensis]
Dmel_0001077_ftz_fushi_tarazu_Source_FlyBase_0001077_HG_114	gi|923686659|ref|XP_013655291.1|	39.29	0.002	49.3	PREDICTED: homeobox-leucine zipper protein ATHB-X-like isoform X2 [Brassica napus]
Dmel_0001077_ftz_fushi_tarazu_Source_FlyBase_0001077_HG_114	gi|831181955|ref|NP_001296723.1|	35.71	0.002	50.4	jasmonic acid 1 1 [Solanum lycopersicum]
Dmel_0001077_ftz_fushi_tarazu_Source_FlyBase_0001077_HG_114	gi|363806696|ref|NP_001242266.1|	37.31	0.002	50.8	uncharacterized protein LOC100808033 [Glycine max]
Dmel_0001077_ftz_fushi_tarazu_Source_FlyBase_0001077_HG_114	gi|743938716|ref|XP_011013796.1|	35.71	0.002	50.8	PREDICTED: homeobox-leucine zipper protein HAT7-like [Populus euphratica]
Dmel_0001077_ftz_fushi_tarazu_Source_FlyBase_0001077_HG_114	gi|1150682059|ref|XP_020252211.1|	34.04	0.002	48.9	homeobox-leucine zipper protein HAT5-like [Asparagus officinalis]
Dmel_0001077_ftz_fushi_tarazu_Source_FlyBase_0001077_HG_114	gi|1099288038|gb|JAU92175.1|	34.09	0.002	49.7	Homeobox-leucine zipper protein ATHB-X [Noccaea caerulescens]
Dmel_0001077_ftz_fushi_tarazu_Source_FlyBase_0001077_HG_114	gi|576046734|ref|XP_006697240.1|	37.65	0.002	51.2	putative sequence-specific DNA binding protein [Chaetomium thermophilum var. thermophilum DSM 1495]
Dmel_0001077_ftz_fushi_tarazu_Source_FlyBase_0001077_HG_114	gi|1083156974|gb|OGE51434.1|	41.79	0.002	51.2	hypothetical protein PENARI_c013G01991 [Penicillium arizonense]
Dmel_0001077_ftz_fushi_tarazu_Source_FlyBase_0001077_HG_114	gi|727435390|ref|XP_010498978.1|	44.64	0.002	50.4	PREDICTED: homeobox-leucine zipper protein ATHB-23 [Camelina sativa]
Dmel_0001077_ftz_fushi_tarazu_Source_FlyBase_0001077_HG_114	gi|1147187925|ref|XP_020060430.1|	41.79	0.002	51.2	hypothetical protein ASPACDRAFT_22998 [Aspergillus aculeatus ATCC 16872]
Dmel_0001077_ftz_fushi_tarazu_Source_FlyBase_0001077_HG_114	gi|121707646|ref|XP_001271898.1|	41.79	0.002	51.2	Homeobox domain protein [Aspergillus clavatus NRRL 1]
Dmel_0001077_ftz_fushi_tarazu_Source_FlyBase_0001077_HG_114	gi|630358007|ref|XP_007868304.1|	35.38	0.002	51.2	homeobox-domain-containing protein [Gloeophyllum trabeum ATCC 11539]
Dmel_0001077_ftz_fushi_tarazu_Source_FlyBase_0001077_HG_114	gi|1023245494|gb|KZT41265.1|	46.43	0.002	48.5	homeobox-domain-containing protein, partial [Sistotremastrum suecicum HHB10207 ss-3]
Dmel_0001077_ftz_fushi_tarazu_Source_FlyBase_0001077_HG_114	gi|566212803|ref|XP_002323851.2|	35.71	0.002	50.4	hypothetical protein POPTR_0017s11800g [Populus trichocarpa]
Dmel_0001077_ftz_fushi_tarazu_Source_FlyBase_0001077_HG_114	gi|571498751|ref|XP_006594307.1|	40.68	0.002	51.6	PREDICTED: uncharacterized protein LOC100784945 isoform X4 [Glycine max]
Dmel_0001077_ftz_fushi_tarazu_Source_FlyBase_0001077_HG_114	gi|955358091|ref|XP_014621116.1|	40.68	0.002	51.6	PREDICTED: uncharacterized protein LOC100784945 isoform X3 [Glycine max]
Dmel_0001077_ftz_fushi_tarazu_Source_FlyBase_0001077_HG_114	gi|571498749|ref|XP_006594306.1|	40.68	0.002	51.6	PREDICTED: uncharacterized protein LOC100784945 isoform X2 [Glycine max]
Dmel_0001077_ftz_fushi_tarazu_Source_FlyBase_0001077_HG_114	gi|955358088|ref|XP_014621115.1|	40.68	0.002	51.6	PREDICTED: uncharacterized protein LOC100784945 isoform X1 [Glycine max]
Dmel_0001077_ftz_fushi_tarazu_Source_FlyBase_0001077_HG_114	gi|734342330|gb|KHN09966.1|	40.68	0.002	51.6	Homeobox protein 10 [Glycine soja]
Dmel_0001077_ftz_fushi_tarazu_Source_FlyBase_0001077_HG_114	gi|597932060|ref|XP_007320374.1|	35.38	0.002	51.2	hypothetical protein SERLADRAFT_416582 [Serpula lacrymans var. lacrymans S7.9]
Dmel_0001077_ftz_fushi_tarazu_Source_FlyBase_0001077_HG_114	gi|595773148|ref|XP_007265117.1|	31.96	0.002	50.8	homeobox-domain-containing protein [Fomitiporia mediterranea MF3/22]
Dmel_0001077_ftz_fushi_tarazu_Source_FlyBase_0001077_HG_114	gi|1045371548|dbj|GAU41705.1|	35.71	0.002	48.5	hypothetical protein TSUD_369090, partial [Trifolium subterraneum]
Dmel_0001077_ftz_fushi_tarazu_Source_FlyBase_0001077_HG_114	gi|549051012|emb|CCX09985.1|	46.94	0.002	51.2	Similar to Homeobox protein HOY1; acc. no. Q99160 [Pyronema omphalodes CBS 100304]
Dmel_0001077_ftz_fushi_tarazu_Source_FlyBase_0001077_HG_114	gi|630171368|ref|XP_007842209.1|	40.00	0.002	51.2	homeobox transcription factor [Moniliophthora roreri MCA 2997]
Dmel_0001077_ftz_fushi_tarazu_Source_FlyBase_0001077_HG_114	gi|255948876|ref|XP_002565205.1|	41.79	0.002	51.2	Pc22g12610 [Penicillium rubens Wisconsin 54-1255]
Dmel_0001077_ftz_fushi_tarazu_Source_FlyBase_0001077_HG_114	gi|1024078512|gb|KZV71444.1|	35.59	0.002	50.8	homeobox-domain-containing protein [Peniophora sp. CONT]
Dmel_0001077_ftz_fushi_tarazu_Source_FlyBase_0001077_HG_114	gi|1168122733|gb|OQE22141.1|	41.79	0.002	51.2	hypothetical protein PENFLA_c013G04921 [Penicillium flavigenum]
Dmel_0001077_ftz_fushi_tarazu_Source_FlyBase_0001077_HG_114	gi|658309800|ref|NP_001280996.1|	35.71	0.002	50.4	homeobox-leucine zipper protein ATHB-13-like [Malus domestica]
Dmel_0001077_ftz_fushi_tarazu_Source_FlyBase_0001077_HG_114	gi|315044651|ref|XP_003171701.1|	38.55	0.002	51.2	homeobox domain-containing protein [Nannizzia gypsea CBS 118893]
Dmel_0001077_ftz_fushi_tarazu_Source_FlyBase_0001077_HG_114	gi|1168190547|gb|OQE87952.1|	41.79	0.002	51.2	hypothetical protein PENNAL_c0018G01240 [Penicillium nalgiovense]
Dmel_0001077_ftz_fushi_tarazu_Source_FlyBase_0001077_HG_114	gi|747059637|ref|XP_011076209.1|	32.14	0.002	51.2	PREDICTED: homeobox-leucine zipper protein ANTHOCYANINLESS 2 isoform X2 [Sesamum indicum]
Dmel_0001077_ftz_fushi_tarazu_Source_FlyBase_0001077_HG_114	gi|359376914|emb|CCE85297.1|	29.47	0.002	51.2	Piso0_004883 [Millerozyma farinosa CBS 7064]
Dmel_0001077_ftz_fushi_tarazu_Source_FlyBase_0001077_HG_114	gi|1021585997|ref|XP_016182325.1|	33.77	0.002	49.7	PREDICTED: LOW QUALITY PROTEIN: homeobox-leucine zipper protein HAT7-like [Arachis ipaensis]
Dmel_0001077_ftz_fushi_tarazu_Source_FlyBase_0001077_HG_114	gi|1117457054|ref|XP_019423524.1|	40.68	0.002	51.6	PREDICTED: homeobox-DDT domain protein RLT1-like isoform X4 [Lupinus angustifolius]
Dmel_0001077_ftz_fushi_tarazu_Source_FlyBase_0001077_HG_114	gi|1117457048|ref|XP_019423521.1|	40.68	0.002	51.6	PREDICTED: homeobox-DDT domain protein RLT1-like isoform X1 [Lupinus angustifolius]
Dmel_0001077_ftz_fushi_tarazu_Source_FlyBase_0001077_HG_114	gi|1117457050|ref|XP_019423522.1|	40.68	0.002	51.6	PREDICTED: homeobox-DDT domain protein RLT1-like isoform X2 [Lupinus angustifolius]
Dmel_0001077_ftz_fushi_tarazu_Source_FlyBase_0001077_HG_114	gi|297792823|ref|XP_002864296.1|	34.78	0.002	48.5	ATHB52 [Arabidopsis lyrata subsp. lyrata]
Dmel_0001077_ftz_fushi_tarazu_Source_FlyBase_0001077_HG_114	gi|565492974|ref|XP_006304126.1|	37.31	0.002	50.1	hypothetical protein CARUB_v10010076mg [Capsella rubella]
Dmel_0001077_ftz_fushi_tarazu_Source_FlyBase_0001077_HG_114	gi|1117457052|ref|XP_019423523.1|	40.68	0.002	51.2	PREDICTED: homeobox-DDT domain protein RLT1-like isoform X3 [Lupinus angustifolius]
Dmel_0001077_ftz_fushi_tarazu_Source_FlyBase_0001077_HG_114	gi|502158637|ref|XP_004511225.1|	34.29	0.002	50.1	PREDICTED: homeobox-leucine zipper protein ATHB-13-like [Cicer arietinum]
Dmel_0001077_ftz_fushi_tarazu_Source_FlyBase_0001077_HG_114	gi|513034148|gb|AGO14114.1|	33.33	0.002	50.8	AaceriAER314Wp [Saccharomycetaceae sp. 'Ashbya aceri']
Dmel_0001077_ftz_fushi_tarazu_Source_FlyBase_0001077_HG_114	gi|700483366|gb|KGO69677.1|	41.79	0.002	50.8	Homeodomain [Penicillium italicum]
Dmel_0001077_ftz_fushi_tarazu_Source_FlyBase_0001077_HG_114	gi|1168063523|gb|OQD65725.1|	41.79	0.002	50.8	hypothetical protein PENPOL_c005G03803 [Penicillium polonicum]
Dmel_0001077_ftz_fushi_tarazu_Source_FlyBase_0001077_HG_114	gi|973790912|gb|KUM64139.1|	41.79	0.002	50.8	hypothetical protein ACN42_g2968 [Penicillium freii]
Dmel_0001077_ftz_fushi_tarazu_Source_FlyBase_0001077_HG_114	gi|1044610366|gb|OCB84926.1|	42.19	0.002	51.2	hypothetical protein A7U60_g8148 [Sanghuangporus baumii]
Dmel_0001077_ftz_fushi_tarazu_Source_FlyBase_0001077_HG_114	gi|902268610|emb|CRL27774.1|	41.79	0.002	50.8	Homeodomain-like [Penicillium camemberti]
Dmel_0001077_ftz_fushi_tarazu_Source_FlyBase_0001077_HG_114	gi|961962962|gb|KTB36779.1|	40.00	0.002	50.8	putative homeobox-domain-containing protein [Moniliophthora roreri]
Dmel_0001077_ftz_fushi_tarazu_Source_FlyBase_0001077_HG_114	gi|607893043|gb|EZF32266.1|	38.55	0.003	50.8	hypothetical protein H101_04135 [Trichophyton interdigitale H6]
Dmel_0001077_ftz_fushi_tarazu_Source_FlyBase_0001077_HG_114	gi|1030006550|gb|OAL71211.1|	38.55	0.003	50.8	homeobox domain-containing protein [Trichophyton violaceum]
Dmel_0001077_ftz_fushi_tarazu_Source_FlyBase_0001077_HG_114	gi|1168098482|gb|OQD98756.1|	41.79	0.003	50.8	hypothetical protein PENSOL_c008G02518 [Penicillium solitum]
Dmel_0001077_ftz_fushi_tarazu_Source_FlyBase_0001077_HG_114	gi|1027036560|ref|XP_016594798.1|	41.79	0.003	50.8	Homeodomain [Penicillium expansum]
Dmel_0001077_ftz_fushi_tarazu_Source_FlyBase_0001077_HG_114	gi|1026089096|ref|XP_016543668.1|	33.73	0.003	50.4	PREDICTED: homeobox-leucine zipper protein HOX11-like [Capsicum annuum]
Dmel_0001077_ftz_fushi_tarazu_Source_FlyBase_0001077_HG_114	gi|727479911|ref|XP_010415789.1|	41.07	0.003	49.3	PREDICTED: homeobox-leucine zipper protein ATHB-X isoform X2 [Camelina sativa]
Dmel_0001077_ftz_fushi_tarazu_Source_FlyBase_0001077_HG_114	gi|607942900|gb|EZF75935.1|	38.55	0.003	50.8	hypothetical protein H105_02641 [Trichophyton soudanense CBS 452.61]
Dmel_0001077_ftz_fushi_tarazu_Source_FlyBase_0001077_HG_114	gi|327297400|ref|XP_003233394.1|	38.55	0.003	50.8	homeobox domain-containing protein [Trichophyton rubrum CBS 118892]
Dmel_0003944_Ubx_Ultrabithorax_Source_FlyBase_0003944_HG_114	gi|224456|prf||1105304A	88.14	1e-28	118	homeo box gene
Dmel_0003944_Ubx_Ultrabithorax_Source_FlyBase_0003944_HG_114	gi|1053260936|ref|WP_066017155.1|	56.90	7e-13	78.2	hypothetical protein [Endozoicomonas atrinae]
Dmel_0003339_Scr_Sex_combs_reduced_Source_FlyBase_0003339_HG_114	gi|224456|prf||1105304A	88.71	6e-32	128	homeo box gene
Dmel_0003339_Scr_Sex_combs_reduced_Source_FlyBase_0003339_HG_114	gi|1053260936|ref|WP_066017155.1|	40.54	7e-15	84.7	hypothetical protein [Endozoicomonas atrinae]
Dmel_0003339_Scr_Sex_combs_reduced_Source_FlyBase_0003339_HG_114	gi|94185|pir||S12541	49.28	3e-12	78.6	evx1 protein - murine sarcoma virus
Dmel_0003339_Scr_Sex_combs_reduced_Source_FlyBase_0003339_HG_114	gi|700617474|emb|CEF71796.1|	36.52	1e-11	74.7	NKA SciNKA, partial [Sycon ciliatum]
Dmel_0003339_Scr_Sex_combs_reduced_Source_FlyBase_0003339_HG_114	gi|700617482|emb|CEF71798.1|	46.15	1e-10	71.6	NKG SciNKG, partial [Sycon ciliatum]
Dmel_0003339_Scr_Sex_combs_reduced_Source_FlyBase_0003339_HG_114	gi|62238209|gb|AAX77088.1|	43.94	6e-10	66.6	homeobox protein demox, partial [Potamolepis sp. ERM-2005]
Dmel_0003339_Scr_Sex_combs_reduced_Source_FlyBase_0003339_HG_114	gi|62238213|gb|AAX77090.1|	43.94	6e-10	66.6	homeobox protein demox, partial [Baikalospongia intermedia]
Dmel_0003339_Scr_Sex_combs_reduced_Source_FlyBase_0003339_HG_114	gi|765099183|ref|NP_001292180.1|	42.65	6e-10	70.5	homeobox protein Hox-B4-like [Amphimedon queenslandica]
Dmel_0003339_Scr_Sex_combs_reduced_Source_FlyBase_0003339_HG_114	gi|700617467|emb|CEF71794.1|	50.91	8e-10	68.6	Hmx SciHmx, partial [Sycon ciliatum]
Dmel_0003339_Scr_Sex_combs_reduced_Source_FlyBase_0003339_HG_114	gi|1133452412|ref|XP_019864339.1|	42.65	2e-09	69.3	PREDICTED: homeobox protein Hox-B4-like isoform X1 [Amphimedon queenslandica]
Dmel_0003339_Scr_Sex_combs_reduced_Source_FlyBase_0003339_HG_114	gi|49659002|emb|CAD37941.1|	45.45	4e-09	68.6	homeobox protein HOXa1 [Suberites domuncula]
Dmel_0003339_Scr_Sex_combs_reduced_Source_FlyBase_0003339_HG_114	gi|3184521|gb|AAC18965.1|	43.94	4e-09	65.9	EmH-3, partial [Ephydatia muelleri]
Dmel_0003339_Scr_Sex_combs_reduced_Source_FlyBase_0003339_HG_114	gi|507132|gb|AAB04117.1|	39.47	5e-09	65.9	homeobox-containing protein [Ephydatia fluviatilis]
Dmel_0003339_Scr_Sex_combs_reduced_Source_FlyBase_0003339_HG_114	gi|11066244|gb|AAG28516.1|AF197146_1	45.59	2e-08	63.5	homeobox protein NkxD, partial [Sycon raphanus]
Dmel_0003339_Scr_Sex_combs_reduced_Source_FlyBase_0003339_HG_114	gi|507133|gb|AAA20151.1|	36.73	3e-08	63.5	homeobox-containing protein, partial [Ephydatia fluviatilis]
Dmel_0003339_Scr_Sex_combs_reduced_Source_FlyBase_0003339_HG_114	gi|525314304|ref|NP_001266247.1|	49.09	1e-07	63.5	uncharacterized protein LOC100636153 [Amphimedon queenslandica]
Dmel_0003339_Scr_Sex_combs_reduced_Source_FlyBase_0003339_HG_114	gi|1133460033|ref|XP_019851214.1|	42.19	4e-07	62.4	PREDICTED: paired mesoderm homeobox protein 2-like [Amphimedon queenslandica]
Dmel_0003339_Scr_Sex_combs_reduced_Source_FlyBase_0003339_HG_114	gi|597904880|ref|XP_007299739.1|	36.73	2e-06	60.8	homeobox-domain-containing protein [Stereum hirsutum FP-91666 SS1]
Dmel_0003339_Scr_Sex_combs_reduced_Source_FlyBase_0003339_HG_114	gi|449454480|ref|XP_004144982.1|	30.37	0.002	51.2	PREDICTED: homeobox-leucine zipper protein ANTHOCYANINLESS 2 [Cucumis sativus]
Dmel_0003339_Scr_Sex_combs_reduced_Source_FlyBase_0003339_HG_114	gi|1026015896|ref|XP_016575742.1|	31.73	0.007	49.7	PREDICTED: homeobox-leucine zipper protein ANTHOCYANINLESS 2 [Capsicum annuum]
Dmel_0003339_Scr_Sex_combs_reduced_Source_FlyBase_0003339_HG_114	gi|659120396|ref|XP_008460172.1|	31.73	0.010	49.3	PREDICTED: homeobox-leucine zipper protein ANTHOCYANINLESS 2 [Cucumis melo]
Dmel_0003339_Scr_Sex_combs_reduced_Source_FlyBase_0003339_HG_114	gi|1012012333|ref|XP_015948341.1|	37.50	0.015	48.5	PREDICTED: homeobox-leucine zipper protein ANTHOCYANINLESS 2-like [Arachis duranensis]
Dmel_0003339_Scr_Sex_combs_reduced_Source_FlyBase_0003339_HG_114	gi|731311911|ref|XP_010671720.1|	37.93	0.027	47.8	PREDICTED: homeobox-leucine zipper protein ANTHOCYANINLESS 2 [Beta vulgaris subsp. vulgaris]
Dmel_0003339_Scr_Sex_combs_reduced_Source_FlyBase_0003339_HG_114	gi|703080929|ref|XP_010091553.1|	37.93	0.062	46.6	Homeobox-leucine zipper protein ANTHOCYANINLESS 2 [Morus notabilis]
Dmel_0003339_Scr_Sex_combs_reduced_Source_FlyBase_0003339_HG_114	gi|698464446|ref|XP_009782443.1|	30.77	0.28	44.7	PREDICTED: homeobox-leucine zipper protein ANTHOCYANINLESS 2 isoform X1 [Nicotiana sylvestris]
Dmel_0003339_Scr_Sex_combs_reduced_Source_FlyBase_0003339_HG_114	gi|1111074411|ref|XP_019259406.1|	30.77	0.28	44.7	PREDICTED: homeobox-leucine zipper protein ANTHOCYANINLESS 2 [Nicotiana attenuata]
Dmel_0003339_Scr_Sex_combs_reduced_Source_FlyBase_0003339_HG_114	gi|1117400806|ref|XP_019464444.1|	34.48	1.9	41.2	PREDICTED: homeobox-leucine zipper protein HAT3-like [Lupinus angustifolius]
Dmel_0004053_zen_zerknullt_Source_FlyBase_0004053_HG_114	gi|1053260936|ref|WP_066017155.1|	50.00	7e-13	78.2	hypothetical protein [Endozoicomonas atrinae]
Dmel_0004053_zen_zerknullt_Source_FlyBase_0004053_HG_114	gi|224456|prf||1105304A	60.34	1e-12	74.3	homeo box gene
Dmel_0004053_zen_zerknullt_Source_FlyBase_0004053_HG_114	gi|3184521|gb|AAC18965.1|	33.33	1e-11	72.8	EmH-3, partial [Ephydatia muelleri]
Dmel_0004053_zen_zerknullt_Source_FlyBase_0004053_HG_114	gi|700617474|emb|CEF71796.1|	41.25	1e-11	73.9	NKA SciNKA, partial [Sycon ciliatum]
Dmel_0004053_zen_zerknullt_Source_FlyBase_0004053_HG_114	gi|11066244|gb|AAG28516.1|AF197146_1	38.18	8e-11	70.5	homeobox protein NkxD, partial [Sycon raphanus]
Dmel_0004053_zen_zerknullt_Source_FlyBase_0004053_HG_114	gi|507132|gb|AAB04117.1|	48.44	3e-10	68.6	homeobox-containing protein [Ephydatia fluviatilis]
Dmel_0004053_zen_zerknullt_Source_FlyBase_0004053_HG_114	gi|765099183|ref|NP_001292180.1|	52.54	7e-10	70.1	homeobox protein Hox-B4-like [Amphimedon queenslandica]
Dmel_0004053_zen_zerknullt_Source_FlyBase_0004053_HG_114	gi|32351033|gb|AAP75576.1|	35.19	9e-10	67.0	EmH-3 homeobox protein, partial [Trochospongilla horrida]
Dmel_0004053_zen_zerknullt_Source_FlyBase_0004053_HG_114	gi|49659002|emb|CAD37941.1|	48.48	1e-09	69.7	homeobox protein HOXa1 [Suberites domuncula]
Dmel_0004053_zen_zerknullt_Source_FlyBase_0004053_HG_114	gi|700617482|emb|CEF71798.1|	52.63	1e-09	67.8	NKG SciNKG, partial [Sycon ciliatum]
Dmel_0004053_zen_zerknullt_Source_FlyBase_0004053_HG_114	gi|1133452412|ref|XP_019864339.1|	52.54	1e-09	69.3	PREDICTED: homeobox protein Hox-B4-like isoform X1 [Amphimedon queenslandica]
Dmel_0004053_zen_zerknullt_Source_FlyBase_0004053_HG_114	gi|33641772|gb|AAQ24371.1|	50.72	2e-09	67.8	BarX/Bsh [Halichondria bowerbanki]
Dmel_0004053_zen_zerknullt_Source_FlyBase_0004053_HG_114	gi|94185|pir||S12541	50.85	2e-09	69.3	evx1 protein - murine sarcoma virus
Dmel_0004053_zen_zerknullt_Source_FlyBase_0004053_HG_114	gi|340375568|ref|XP_003386306.1|	53.73	4e-09	68.6	PREDICTED: brain-specific homeobox protein homolog [Amphimedon queenslandica]
Dmel_0004053_zen_zerknullt_Source_FlyBase_0004053_HG_114	gi|49659004|emb|CAD37943.1|	49.15	4e-09	65.1	homeobox protein HOXc1 [Suberites domuncula]
Dmel_0004053_zen_zerknullt_Source_FlyBase_0004053_HG_114	gi|525314056|ref|NP_001266196.1|	55.56	6e-09	67.8	uncharacterized protein LOC100631603 [Amphimedon queenslandica]
Dmel_0004053_zen_zerknullt_Source_FlyBase_0004053_HG_114	gi|184191103|gb|ACC76764.1|	45.45	2e-08	64.3	NK5/6/7a variant 1 [Amphimedon queenslandica]
Dmel_0004053_zen_zerknullt_Source_FlyBase_0004053_HG_114	gi|700617470|emb|CEF71795.1|	45.71	3e-08	63.9	Msx SciMsx, partial [Sycon ciliatum]
Dmel_0004053_zen_zerknullt_Source_FlyBase_0004053_HG_114	gi|507133|gb|AAA20151.1|	52.54	5e-08	62.4	homeobox-containing protein, partial [Ephydatia fluviatilis]
Dmel_0004053_zen_zerknullt_Source_FlyBase_0004053_HG_114	gi|62238213|gb|AAX77090.1|	46.88	5e-08	60.8	homeobox protein demox, partial [Baikalospongia intermedia]
Dmel_0004053_zen_zerknullt_Source_FlyBase_0004053_HG_114	gi|62238209|gb|AAX77088.1|	46.88	5e-08	60.8	homeobox protein demox, partial [Potamolepis sp. ERM-2005]
Dmel_0004053_zen_zerknullt_Source_FlyBase_0004053_HG_114	gi|32351029|gb|AAP75574.1|	45.90	1e-07	61.2	EmH-3 homeobox protein, partial [Eunapius fragilis]
Dmel_0004053_zen_zerknullt_Source_FlyBase_0004053_HG_114	gi|750952453|gb|KIK10317.1|	39.18	1e-07	63.9	hypothetical protein K443DRAFT_118259 [Laccaria amethystina LaAM-08-1]
Dmel_0004053_zen_zerknullt_Source_FlyBase_0004053_HG_114	gi|32351031|gb|AAP75575.1|	45.00	1e-07	60.5	EmH-3 homeobox protein, partial [Spongilla lacustris]
Dmel_0004053_zen_zerknullt_Source_FlyBase_0004053_HG_114	gi|700617467|emb|CEF71794.1|	45.61	3e-07	60.5	Hmx SciHmx, partial [Sycon ciliatum]
Dmel_0004053_zen_zerknullt_Source_FlyBase_0004053_HG_114	gi|1021804455|gb|KZO96741.1|	38.26	5e-07	62.4	hypothetical protein CALVIDRAFT_563806 [Calocera viscosa TUFC12733]
Dmel_0004053_zen_zerknullt_Source_FlyBase_0004053_HG_114	gi|1133454154|ref|XP_019849051.1|	45.76	5e-07	60.8	PREDICTED: retina and anterior neural fold homeobox protein 2-like [Amphimedon queenslandica]
Dmel_0004053_zen_zerknullt_Source_FlyBase_0004053_HG_114	gi|525314304|ref|NP_001266247.1|	47.27	5e-07	61.2	uncharacterized protein LOC100636153 [Amphimedon queenslandica]
Dmel_0004053_zen_zerknullt_Source_FlyBase_0004053_HG_114	gi|340369432|ref|XP_003383252.1|	45.45	7e-07	60.8	PREDICTED: retinal homeobox protein Rx1-like [Amphimedon queenslandica]
Dmel_0004053_zen_zerknullt_Source_FlyBase_0004053_HG_114	gi|340378028|ref|XP_003387530.1|	48.33	7e-07	60.8	PREDICTED: paired box protein Pax-6-like [Amphimedon queenslandica]
Dmel_0004053_zen_zerknullt_Source_FlyBase_0004053_HG_114	gi|170099525|ref|XP_001880981.1|	38.61	9e-07	61.2	homeodomain transcription factor [Laccaria bicolor S238N-H82]
Dmel_0004053_zen_zerknullt_Source_FlyBase_0004053_HG_114	gi|336364783|gb|EGN93137.1|	33.33	1e-06	60.8	hypothetical protein SERLA73DRAFT_78979 [Serpula lacrymans var. lacrymans S7.3]
Dmel_0004053_zen_zerknullt_Source_FlyBase_0004053_HG_114	gi|700617479|emb|CEF71797.1|	49.15	1e-06	60.5	NKB SciNKB, partial [Sycon ciliatum]
Dmel_0004053_zen_zerknullt_Source_FlyBase_0004053_HG_114	gi|62238211|gb|AAX77089.1|	45.76	1e-06	56.2	homeobox protein demox, partial [Lubomirskia baicalensis]
Dmel_0004053_zen_zerknullt_Source_FlyBase_0004053_HG_114	gi|807758375|ref|XP_012183982.1|	44.12	2e-06	60.5	predicted protein [Fibroporia radiculosa]
Dmel_0004053_zen_zerknullt_Source_FlyBase_0004053_HG_114	gi|751677330|gb|KIM27503.1|	50.00	3e-06	59.7	hypothetical protein M408DRAFT_329958 [Serendipita vermifera MAFF 305830]
Dmel_0004053_zen_zerknullt_Source_FlyBase_0004053_HG_114	gi|1133460033|ref|XP_019851214.1|	47.37	3e-06	59.3	PREDICTED: paired mesoderm homeobox protein 2-like [Amphimedon queenslandica]
Dmel_0004053_zen_zerknullt_Source_FlyBase_0004053_HG_114	gi|340381446|ref|XP_003389232.1|	38.67	4e-06	58.9	PREDICTED: paired box protein Pax-6-like [Amphimedon queenslandica]
Dmel_0004053_zen_zerknullt_Source_FlyBase_0004053_HG_114	gi|353241025|emb|CCA72865.1|	48.53	5e-06	59.3	related to homeodomain transcription factor-Laccaria bicolor [Serendipita indica DSM 11827]
Dmel_0004053_zen_zerknullt_Source_FlyBase_0004053_HG_114	gi|34786941|emb|CAD37942.1|	45.90	6e-06	58.2	homeobox protein HOXb1 [Suberites domuncula]
Dmel_0004053_zen_zerknullt_Source_FlyBase_0004053_HG_114	gi|671693042|emb|CDS07773.1|	35.29	7e-06	58.5	hypothetical protein LRAMOSA01722 [Lichtheimia ramosa]
Dmel_0004053_zen_zerknullt_Source_FlyBase_0004053_HG_114	gi|242205802|ref|XP_002468758.1|	35.04	7e-06	58.5	predicted protein [Postia placenta Mad-698-R]
Dmel_0004053_zen_zerknullt_Source_FlyBase_0004053_HG_114	gi|700617486|emb|CEF71799.1|	39.39	7e-06	57.8	NKC SciNKC, partial [Sycon ciliatum]
Dmel_0004053_zen_zerknullt_Source_FlyBase_0004053_HG_114	gi|242214743|ref|XP_002473192.1|	40.00	7e-06	58.5	predicted protein [Postia placenta Mad-698-R]
Dmel_0004053_zen_zerknullt_Source_FlyBase_0004053_HG_114	gi|527204376|gb|EPS70568.1|	43.04	8e-06	58.5	hypothetical protein M569_04189, partial [Genlisea aurea]
Dmel_0004053_zen_zerknullt_Source_FlyBase_0004053_HG_114	gi|1133452436|ref|XP_019864348.1|	49.09	2e-05	57.4	PREDICTED: type I inositol 1,4,5-trisphosphate 5-phosphatase [Amphimedon queenslandica]
Dmel_0004053_zen_zerknullt_Source_FlyBase_0004053_HG_114	gi|765099191|ref|NP_001292184.1|	44.44	2e-05	57.4	uncharacterized protein LOC100642001 [Amphimedon queenslandica]
Dmel_0004053_zen_zerknullt_Source_FlyBase_0004053_HG_114	gi|765099191|ref|NP_001292184.1|	38.89	0.006	49.3	uncharacterized protein LOC100642001 [Amphimedon queenslandica]
Dmel_0004053_zen_zerknullt_Source_FlyBase_0004053_HG_114	gi|1112951710|gb|OJT05860.1|	48.28	2e-05	57.0	Homeobox protein 10 [Trametes pubescens]
Dmel_0004053_zen_zerknullt_Source_FlyBase_0004053_HG_114	gi|597917141|ref|XP_007312915.1|	32.33	2e-05	56.6	hypothetical protein SERLADRAFT_432690 [Serpula lacrymans var. lacrymans S7.9]
Dmel_0004053_zen_zerknullt_Source_FlyBase_0004053_HG_114	gi|1021839061|gb|KZP27308.1|	40.23	2e-05	56.6	homeobox-domain-containing protein [Fibulorhizoctonia sp. CBS 109695]
Dmel_0004053_zen_zerknullt_Source_FlyBase_0004053_HG_114	gi|1023270953|gb|KZT65862.1|	35.51	2e-05	56.6	homeobox-domain-containing protein [Daedalea quercina L-15889]
Dmel_0004053_zen_zerknullt_Source_FlyBase_0004053_HG_114	gi|761919934|ref|XP_011408876.1|	38.67	3e-05	55.1	PREDICTED: paired mesoderm homeobox protein 2-like [Amphimedon queenslandica]
Dmel_0004053_zen_zerknullt_Source_FlyBase_0004053_HG_114	gi|340378369|ref|XP_003387700.1|	46.30	3e-05	55.5	PREDICTED: aristaless-related homeobox protein-like [Amphimedon queenslandica]
Dmel_0004053_zen_zerknullt_Source_FlyBase_0004053_HG_114	gi|821173333|ref|NP_001295556.1|	42.62	3e-05	56.2	homeobox protein bagpipe-like [Amphimedon queenslandica]
Dmel_0004053_zen_zerknullt_Source_FlyBase_0004053_HG_114	gi|1023262667|gb|KZT57910.1|	43.94	3e-05	56.6	hypothetical protein CALCODRAFT_264323 [Calocera cornea HHB12733]
Dmel_0004053_zen_zerknullt_Source_FlyBase_0004053_HG_114	gi|761903767|ref|XP_011410028.1|	37.68	3e-05	56.2	PREDICTED: homeobox protein ceh-8-like isoform X1 [Amphimedon queenslandica]
Dmel_0004053_zen_zerknullt_Source_FlyBase_0004053_HG_114	gi|165968265|gb|ABY75942.1|	37.88	3e-05	54.3	At5g03790, partial [Arabidopsis thaliana]
Dmel_0004053_zen_zerknullt_Source_FlyBase_0004053_HG_114	gi|1133452782|ref|XP_019864471.1|	37.68	3e-05	56.2	PREDICTED: homeobox protein ceh-8-like isoform X2 [Amphimedon queenslandica]
Dmel_0004053_zen_zerknullt_Source_FlyBase_0004053_HG_114	gi|636615867|ref|XP_008039068.1|	48.28	3e-05	56.2	homeobox-domain-containing protein [Trametes versicolor FP-101664 SS1]
Dmel_0004053_zen_zerknullt_Source_FlyBase_0004053_HG_114	gi|924121708|emb|CUA70875.1|	37.62	4e-05	56.2	Homeobox protein NOBOX [Rhizoctonia solani]
Dmel_0004053_zen_zerknullt_Source_FlyBase_0004053_HG_114	gi|1024071666|gb|KZV64727.1|	50.00	4e-05	55.8	homeobox-domain-containing protein [Peniophora sp. CONT]
Dmel_0004053_zen_zerknullt_Source_FlyBase_0004053_HG_114	gi|443916290|gb|ELU37413.1|	42.22	4e-05	56.2	homeodomain transcription factor [Rhizoctonia solani AG-1 IA]
Dmel_0004053_zen_zerknullt_Source_FlyBase_0004053_HG_114	gi|902212791|gb|KNA17089.1|	44.74	5e-05	56.2	hypothetical protein SOVF_083280 [Spinacia oleracea]
Dmel_0004053_zen_zerknullt_Source_FlyBase_0004053_HG_114	gi|1028559576|gb|OAJ29114.1|	36.25	5e-05	56.2	hypothetical protein A4X06_g3619 [Tilletia controversa]
Dmel_0004053_zen_zerknullt_Source_FlyBase_0004053_HG_114	gi|1028549192|gb|OAJ19564.1|	36.25	5e-05	56.2	hypothetical protein A4X03_g4609 [Tilletia caries]
Dmel_0004053_zen_zerknullt_Source_FlyBase_0004053_HG_114	gi|758349523|dbj|GAN08265.1|	36.27	5e-05	55.8	hypothetical protein MAM1_0196d07772 [Mucor ambiguus]
Dmel_0004053_zen_zerknullt_Source_FlyBase_0004053_HG_114	gi|165968277|gb|ABY75948.1|	37.88	5e-05	53.5	At5g03790, partial [Arabidopsis thaliana]
Dmel_0004053_zen_zerknullt_Source_FlyBase_0004053_HG_114	gi|597904880|ref|XP_007299739.1|	42.31	6e-05	55.5	homeobox-domain-containing protein [Stereum hirsutum FP-91666 SS1]
Dmel_0004053_zen_zerknullt_Source_FlyBase_0004053_HG_114	gi|165968253|gb|ABY75936.1|	37.88	6e-05	53.5	At5g03790, partial [Arabidopsis thaliana]
Dmel_0004053_zen_zerknullt_Source_FlyBase_0004053_HG_114	gi|936528988|emb|CDO52897.1|	43.75	6e-05	55.8	hypothetical protein, no similarity [Geotrichum candidum]
Dmel_0004053_zen_zerknullt_Source_FlyBase_0004053_HG_114	gi|645257145|ref|XP_008234278.1|	36.63	7e-05	55.5	PREDICTED: homeobox-leucine zipper protein HDG7 [Prunus mume]
Dmel_0004053_zen_zerknullt_Source_FlyBase_0004053_HG_114	gi|165968255|gb|ABY75937.1|	37.88	7e-05	53.5	At5g03790, partial [Arabidopsis thaliana]
Dmel_0004053_zen_zerknullt_Source_FlyBase_0004053_HG_114	gi|527292703|gb|EPS93618.1|	48.21	7e-05	54.3	hypothetical protein FOMPIDRAFT_1135811, partial [Fomitopsis pinicola FP-58527 SS1]
Dmel_0004053_zen_zerknullt_Source_FlyBase_0004053_HG_114	gi|7340664|emb|CAB82944.1|	37.88	7e-05	53.9	homeodomain-like protein [Arabidopsis thaliana]
Dmel_0004053_zen_zerknullt_Source_FlyBase_0004053_HG_114	gi|1023205703|gb|KZT02897.1|	47.46	8e-05	55.1	homeobox-domain-containing protein [Laetiporus sulphureus 93-53]
Dmel_0004053_zen_zerknullt_Source_FlyBase_0004053_HG_114	gi|145357610|ref|NP_195999.2|	37.88	8e-05	53.9	homeobox 51 [Arabidopsis thaliana]
Dmel_0004053_zen_zerknullt_Source_FlyBase_0004053_HG_114	gi|1026037073|ref|XP_016564676.1|	32.59	8e-05	55.5	PREDICTED: homeobox-leucine zipper protein ROC5 isoform X1 [Capsicum annuum]
Dmel_0004053_zen_zerknullt_Source_FlyBase_0004053_HG_114	gi|1000776274|gb|KXN67646.1|	44.93	8e-05	55.1	hypothetical protein CONCODRAFT_80051 [Conidiobolus coronatus NRRL 28638]
Dmel_0004053_zen_zerknullt_Source_FlyBase_0004053_HG_114	gi|648162707|gb|KDR76406.1|	36.70	8e-05	54.7	hypothetical protein GALMADRAFT_67940, partial [Galerina marginata CBS 339.88]
Dmel_0004053_zen_zerknullt_Source_FlyBase_0004053_HG_114	gi|1032277516|gb|OAO91844.1|	37.88	8e-05	53.9	LMI1 [Arabidopsis thaliana]
Dmel_0004053_zen_zerknullt_Source_FlyBase_0004053_HG_114	gi|1026037075|ref|XP_016564677.1|	32.59	8e-05	55.5	PREDICTED: homeobox-leucine zipper protein ROC5 isoform X2 [Capsicum annuum]
Dmel_0004053_zen_zerknullt_Source_FlyBase_0004053_HG_114	gi|816332136|gb|KKK13196.1|	51.79	9e-05	55.1	putative homeobox transcription factor (RfeB) [Aspergillus rambellii]
Dmel_0004053_zen_zerknullt_Source_FlyBase_0004053_HG_114	gi|816340009|gb|KKK18336.1|	51.79	9e-05	55.1	homeobox transcription factor (RfeB) [Aspergillus ochraceoroseus]
Dmel_0004053_zen_zerknullt_Source_FlyBase_0004053_HG_114	gi|359375815|emb|CCE86397.1|	37.31	9e-05	55.1	Piso0_004883 [Millerozyma farinosa CBS 7064]
Dmel_0004053_zen_zerknullt_Source_FlyBase_0004053_HG_114	gi|751713760|gb|KIM62783.1|	48.48	1e-04	54.7	hypothetical protein SCLCIDRAFT_793812 [Scleroderma citrinum Foug A]
Dmel_0004053_zen_zerknullt_Source_FlyBase_0004053_HG_114	gi|672132287|ref|XP_008789723.1|	32.46	1e-04	53.9	PREDICTED: homeobox-leucine zipper protein HOX15-like [Phoenix dactylifera]
Dmel_0004053_zen_zerknullt_Source_FlyBase_0004053_HG_114	gi|1021063204|emb|SAM00743.1|	36.84	1e-04	54.7	hypothetical protein [Absidia glauca]
Dmel_0004053_zen_zerknullt_Source_FlyBase_0004053_HG_114	gi|923798125|ref|XP_013686466.1|	37.80	1e-04	55.1	PREDICTED: homeobox-leucine zipper protein HDG7-like [Brassica napus]
Dmel_0004053_zen_zerknullt_Source_FlyBase_0004053_HG_114	gi|691789876|emb|CDO74355.1|	51.72	1e-04	54.7	hypothetical protein BN946_scf184355.g3 [Trametes cinnabarina]
Dmel_0004053_zen_zerknullt_Source_FlyBase_0004053_HG_114	gi|1162528032|ref|XP_007219555.2|	36.63	1e-04	55.1	homeobox-leucine zipper protein HDG7 isoform X1 [Prunus persica]
Dmel_0004053_zen_zerknullt_Source_FlyBase_0004053_HG_114	gi|685263880|ref|XP_009106897.1|	37.80	1e-04	55.1	PREDICTED: homeobox-leucine zipper protein HDG7 [Brassica rapa]
Dmel_0004053_zen_zerknullt_Source_FlyBase_0004053_HG_114	gi|359376914|emb|CCE85297.1|	37.88	1e-04	54.7	Piso0_004883 [Millerozyma farinosa CBS 7064]
Dmel_0004053_zen_zerknullt_Source_FlyBase_0004053_HG_114	gi|297806349|ref|XP_002871058.1|	38.46	1e-04	53.5	hypothetical protein ARALYDRAFT_325029 [Arabidopsis lyrata subsp. lyrata]
Dmel_0004053_zen_zerknullt_Source_FlyBase_0004053_HG_114	gi|923646035|ref|XP_013642861.1|	37.80	1e-04	54.7	PREDICTED: homeobox-leucine zipper protein HDG7-like [Brassica napus]
Dmel_0004053_zen_zerknullt_Source_FlyBase_0004053_HG_114	gi|922569832|ref|XP_013613235.1|	37.80	1e-04	54.7	PREDICTED: homeobox-leucine zipper protein HDG7 [Brassica oleracea var. oleracea]
Dmel_0004053_zen_zerknullt_Source_FlyBase_0004053_HG_114	gi|674932905|emb|CDY00515.1|	37.80	1e-04	54.7	BnaA10g07580D [Brassica napus]
Dmel_0004053_zen_zerknullt_Source_FlyBase_0004053_HG_114	gi|674901054|emb|CDY31916.1|	37.80	1e-04	54.7	BnaC09g28280D [Brassica napus]
Dmel_0004053_zen_zerknullt_Source_FlyBase_0004053_HG_114	gi|1073011439|ref|XP_018456926.1|	37.80	1e-04	54.7	PREDICTED: homeobox-leucine zipper protein HDG7 [Raphanus sativus]
Dmel_0004053_zen_zerknullt_Source_FlyBase_0004053_HG_114	gi|1040895464|ref|XP_017255562.1|	40.74	1e-04	54.7	PREDICTED: homeobox-leucine zipper protein ANTHOCYANINLESS 2-like isoform X1 [Daucus carota subsp. sativus]
Dmel_0004053_zen_zerknullt_Source_FlyBase_0004053_HG_114	gi|1162528034|ref|XP_020413581.1|	36.63	1e-04	54.7	homeobox-leucine zipper protein ANTHOCYANINLESS 2 isoform X2 [Prunus persica]
Dmel_0004053_zen_zerknullt_Source_FlyBase_0004053_HG_114	gi|727560104|ref|XP_010452275.1|	36.36	1e-04	53.1	PREDICTED: putative homeobox-leucine zipper protein ATHB-51 [Camelina sativa]
Dmel_0004053_zen_zerknullt_Source_FlyBase_0004053_HG_114	gi|1111127594|ref|XP_019251815.1|	37.11	1e-04	54.7	PREDICTED: homeobox-leucine zipper protein HDG1-like isoform X1 [Nicotiana attenuata]
Dmel_0004053_zen_zerknullt_Source_FlyBase_0004053_HG_114	gi|674854187|emb|CDY71047.1|	37.88	1e-04	53.1	BnaCnng71060D [Brassica napus]
Dmel_0004053_zen_zerknullt_Source_FlyBase_0004053_HG_114	gi|336370660|gb|EGN99000.1|	48.28	1e-04	54.3	hypothetical protein SERLA73DRAFT_90145 [Serpula lacrymans var. lacrymans S7.3]
Dmel_0004053_zen_zerknullt_Source_FlyBase_0004053_HG_114	gi|1111127598|ref|XP_019251816.1|	37.11	1e-04	54.7	PREDICTED: homeobox-leucine zipper protein ANTHOCYANINLESS 2-like isoform X2 [Nicotiana attenuata]
Dmel_0004053_zen_zerknullt_Source_FlyBase_0004053_HG_114	gi|700617456|emb|CEF71792.1|	41.27	2e-04	53.5	Cdx SciCdx, partial [Sycon ciliatum]
Dmel_0004053_zen_zerknullt_Source_FlyBase_0004053_HG_114	gi|660966533|gb|KEP51003.1|	36.73	2e-04	53.9	homeobox domain protein [Rhizoctonia solani 123E]
Dmel_0004053_zen_zerknullt_Source_FlyBase_0004053_HG_114	gi|751736101|gb|KIM84391.1|	46.03	2e-04	54.3	hypothetical protein PILCRDRAFT_6622 [Piloderma croceum F 1598]
Dmel_0004053_zen_zerknullt_Source_FlyBase_0004053_HG_114	gi|1040895467|ref|XP_017255563.1|	40.74	2e-04	54.3	PREDICTED: homeobox-leucine zipper protein ANTHOCYANINLESS 2-like isoform X2 [Daucus carota subsp. sativus]
Dmel_0004053_zen_zerknullt_Source_FlyBase_0004053_HG_114	gi|923921812|ref|XP_013730133.1|	37.88	2e-04	52.8	PREDICTED: putative homeobox-leucine zipper protein ATHB-51 [Brassica napus]
Dmel_0004053_zen_zerknullt_Source_FlyBase_0004053_HG_114	gi|597928520|ref|XP_007318604.1|	48.28	2e-04	54.3	hypothetical protein SERLADRAFT_438194 [Serpula lacrymans var. lacrymans S7.9]
Dmel_0004053_zen_zerknullt_Source_FlyBase_0004053_HG_114	gi|598027067|ref|XP_007342906.1|	46.43	2e-04	52.4	homeobox-domain-containing protein, partial [Auricularia subglabra TFB-10046 SS5]
Dmel_0004053_zen_zerknullt_Source_FlyBase_0004053_HG_114	gi|511005961|gb|EPB87283.1|	36.27	2e-04	53.9	hypothetical protein HMPREF1544_05904 [Mucor circinelloides f. circinelloides 1006PhL]
Dmel_0004053_zen_zerknullt_Source_FlyBase_0004053_HG_114	gi|814542960|emb|CEQ39991.1|	39.71	2e-04	54.3	SPOSA6832_01570 [Sporidiobolus salmonicolor]
Dmel_0004053_zen_zerknullt_Source_FlyBase_0004053_HG_114	gi|754378382|gb|KIP10990.1|	43.28	2e-04	51.6	hypothetical protein PHLGIDRAFT_100262, partial [Phlebiopsis gigantea 11061_1 CR5-6]
Dmel_0004053_zen_zerknullt_Source_FlyBase_0004053_HG_114	gi|1108791022|ref|XP_019107938.1|	42.67	2e-04	54.3	PREDICTED: homeobox-leucine zipper protein ROC5 isoform X2 [Beta vulgaris subsp. vulgaris]
Dmel_0004053_zen_zerknullt_Source_FlyBase_0004053_HG_114	gi|870846463|gb|KMS99024.1|	42.03	2e-04	54.3	hypothetical protein BVRB_3g066300 isoform B [Beta vulgaris subsp. vulgaris]
Dmel_0004053_zen_zerknullt_Source_FlyBase_0004053_HG_114	gi|1108791016|ref|XP_019107937.1|	42.67	2e-04	54.3	PREDICTED: homeobox-leucine zipper protein HDG1 isoform X1 [Beta vulgaris subsp. vulgaris]
Dmel_0004053_zen_zerknullt_Source_FlyBase_0004053_HG_114	gi|731363509|ref|XP_010693471.1|	42.03	2e-04	54.3	PREDICTED: homeobox-leucine zipper protein HDG1 isoform X4 [Beta vulgaris subsp. vulgaris]
Dmel_0004053_zen_zerknullt_Source_FlyBase_0004053_HG_114	gi|923724884|ref|XP_013666189.1|	37.88	2e-04	52.8	PREDICTED: putative homeobox-leucine zipper protein ATHB-51 [Brassica napus]
Dmel_0004053_zen_zerknullt_Source_FlyBase_0004053_HG_114	gi|731363505|ref|XP_010693469.1|	42.03	2e-04	53.9	PREDICTED: homeobox-leucine zipper protein HDG1 isoform X3 [Beta vulgaris subsp. vulgaris]
Dmel_0004053_zen_zerknullt_Source_FlyBase_0004053_HG_114	gi|685379986|ref|XP_009122669.1|	37.88	2e-04	52.4	PREDICTED: putative homeobox-leucine zipper protein ATHB-51 [Brassica rapa]
Dmel_0004053_zen_zerknullt_Source_FlyBase_0004053_HG_114	gi|576984830|gb|EUC57573.1|	36.73	2e-04	53.5	homeobox domain protein [Rhizoctonia solani AG-3 Rhs1AP]
Dmel_0004053_zen_zerknullt_Source_FlyBase_0004053_HG_114	gi|1111127602|ref|XP_019251817.1|	37.11	2e-04	53.9	PREDICTED: homeobox-leucine zipper protein ANTHOCYANINLESS 2-like isoform X3 [Nicotiana attenuata]
Dmel_0004053_zen_zerknullt_Source_FlyBase_0004053_HG_114	gi|1026268275|gb|OAD01398.1|	40.24	2e-04	53.9	Homeodomain-like DNA binding domain-containing transcription factor [Mucor circinelloides f. lusitanicus CBS 277.49]
Dmel_0004053_zen_zerknullt_Source_FlyBase_0004053_HG_114	gi|165968257|gb|ABY75938.1|	37.88	2e-04	52.0	At5g03790, partial [Arabidopsis thaliana]
Dmel_0004053_zen_zerknullt_Source_FlyBase_0004053_HG_114	gi|657944943|ref|XP_008377244.1|	38.75	2e-04	53.9	PREDICTED: homeobox-leucine zipper protein ANTHOCYANINLESS 2-like isoform X1 [Malus domestica]
Dmel_0004053_zen_zerknullt_Source_FlyBase_0004053_HG_114	gi|1063474300|ref|XP_007044376.2|	35.24	2e-04	53.1	PREDICTED: homeobox-leucine zipper protein HAT5 isoform X1 [Theobroma cacao]
Dmel_0004053_zen_zerknullt_Source_FlyBase_0004053_HG_114	gi|1039827936|ref|XP_017189459.1|	38.75	2e-04	53.9	PREDICTED: homeobox-leucine zipper protein ANTHOCYANINLESS 2-like isoform X2 [Malus domestica]
Dmel_0004053_zen_zerknullt_Source_FlyBase_0004053_HG_114	gi|508708311|gb|EOY00208.1|	35.24	3e-04	53.1	Homeobox-leucine zipper protein HAT5, putative isoform 1 [Theobroma cacao]
Dmel_0004053_zen_zerknullt_Source_FlyBase_0004053_HG_114	gi|1043285430|gb|OBZ72668.1|	36.46	3e-04	53.9	Homeobox protein CDX-2 [Grifola frondosa]
Dmel_0004053_zen_zerknullt_Source_FlyBase_0004053_HG_114	gi|922564788|ref|XP_013610664.1|	37.88	3e-04	52.4	PREDICTED: putative homeobox-leucine zipper protein ATHB-51 [Brassica oleracea var. oleracea]
Dmel_0004053_zen_zerknullt_Source_FlyBase_0004053_HG_114	gi|1069923681|ref|XP_018272092.1|	40.91	3e-04	53.5	hypothetical protein RHOBADRAFT_43482 [Rhodotorula graminis WP1]
Dmel_0004053_zen_zerknullt_Source_FlyBase_0004053_HG_114	gi|568858081|ref|XP_006482584.1|	34.78	3e-04	52.8	PREDICTED: homeobox-leucine zipper protein HAT7-like [Citrus sinensis]
Dmel_0004053_zen_zerknullt_Source_FlyBase_0004053_HG_114	gi|165968273|gb|ABY75946.1|	37.88	3e-04	51.6	At5g03790, partial [Arabidopsis thaliana]
Dmel_0004053_zen_zerknullt_Source_FlyBase_0004053_HG_114	gi|848905579|ref|XP_012852235.1|	43.64	3e-04	53.5	PREDICTED: homeobox-leucine zipper protein ANTHOCYANINLESS 2 isoform X1 [Erythranthe guttata]
Dmel_0004053_zen_zerknullt_Source_FlyBase_0004053_HG_114	gi|549051012|emb|CCX09985.1|	51.02	3e-04	53.5	Similar to Homeobox protein HOY1; acc. no. Q99160 [Pyronema omphalodes CBS 100304]
Dmel_0004053_zen_zerknullt_Source_FlyBase_0004053_HG_114	gi|567877093|ref|XP_006431136.1|	34.78	3e-04	52.8	hypothetical protein CICLE_v10012352mg [Citrus clementina]
Dmel_0004053_zen_zerknullt_Source_FlyBase_0004053_HG_114	gi|641853741|gb|KDO72559.1|	34.78	3e-04	52.4	hypothetical protein CISIN_1g041877mg [Citrus sinensis]
Dmel_0004053_zen_zerknullt_Source_FlyBase_0004053_HG_114	gi|657944945|ref|XP_008377249.1|	38.75	3e-04	53.5	PREDICTED: homeobox-leucine zipper protein ANTHOCYANINLESS 2-like isoform X3 [Malus domestica]
Dmel_0004053_zen_zerknullt_Source_FlyBase_0004053_HG_114	gi|440465421|gb|ELQ34741.1|	39.74	3e-04	53.5	homeoprotein [Magnaporthe oryzae Y34]
Dmel_0004053_zen_zerknullt_Source_FlyBase_0004053_HG_114	gi|1102145558|gb|OIT01888.1|	40.32	3e-04	53.5	homeobox-leucine zipper protein anthocyaninless 2 [Nicotiana attenuata]
Dmel_0004053_zen_zerknullt_Source_FlyBase_0004053_HG_114	gi|1023194788|gb|KZS92353.1|	32.52	3e-04	52.8	homeobox-domain-containing protein, partial [Sistotremastrum niveocremeum HHB9708]
Dmel_0004053_zen_zerknullt_Source_FlyBase_0004053_HG_114	gi|743910346|ref|XP_011048683.1|	26.49	3e-04	53.5	PREDICTED: homeobox-leucine zipper protein ANTHOCYANINLESS 2-like isoform X2 [Populus euphratica]
Dmel_0004053_zen_zerknullt_Source_FlyBase_0004053_HG_114	gi|747059635|ref|XP_011076208.1|	42.25	3e-04	53.5	PREDICTED: homeobox-leucine zipper protein ANTHOCYANINLESS 2 isoform X1 [Sesamum indicum]
Dmel_0004053_zen_zerknullt_Source_FlyBase_0004053_HG_114	gi|698560383|ref|XP_009771835.1|	33.72	3e-04	53.5	PREDICTED: homeobox-leucine zipper protein ANTHOCYANINLESS 2-like isoform X2 [Nicotiana sylvestris]
Dmel_0004053_zen_zerknullt_Source_FlyBase_0004053_HG_114	gi|1024111704|gb|KZW02865.1|	45.16	3e-04	53.1	hypothetical protein EXIGLDRAFT_374945 [Exidia glandulosa HHB12029]
Dmel_0004053_zen_zerknullt_Source_FlyBase_0004053_HG_114	gi|698560380|ref|XP_009771833.1|	33.72	3e-04	53.5	PREDICTED: homeobox-leucine zipper protein ANTHOCYANINLESS 2-like isoform X1 [Nicotiana sylvestris]
Dmel_0004053_zen_zerknullt_Source_FlyBase_0004053_HG_114	gi|389629356|ref|XP_003712331.1|	39.74	3e-04	53.1	homeoprotein [Magnaporthe oryzae 70-15]
Dmel_0004053_zen_zerknullt_Source_FlyBase_0004053_HG_114	gi|1000780548|gb|KXN71747.1|	38.24	4e-04	52.4	homeobox-domain-containing protein [Conidiobolus coronatus NRRL 28638]
Dmel_0004053_zen_zerknullt_Source_FlyBase_0004053_HG_114	gi|1111114856|ref|XP_019248454.1|	40.32	4e-04	53.5	PREDICTED: homeobox-leucine zipper protein ANTHOCYANINLESS 2-like [Nicotiana attenuata]
Dmel_0004053_zen_zerknullt_Source_FlyBase_0004053_HG_114	gi|661178539|emb|CDH58707.1|	43.64	4e-04	53.1	hypothetical protein RO3G_10319 [Lichtheimia corymbifera JMRC:FSU:9682]
Dmel_0004053_zen_zerknullt_Source_FlyBase_0004053_HG_114	gi|1063729772|ref|NP_001330319.1|	37.88	4e-04	51.2	homeobox 51 [Arabidopsis thaliana]
Dmel_0004053_zen_zerknullt_Source_FlyBase_0004053_HG_114	gi|763725589|gb|KJA23018.1|	42.42	4e-04	53.1	hypothetical protein HYPSUDRAFT_612848 [Hypholoma sublateritium FD-334 SS-4]
Dmel_0004053_zen_zerknullt_Source_FlyBase_0004053_HG_114	gi|254569224|ref|XP_002491722.1|	34.69	4e-04	52.8	Homeodomain-containing transcriptional repressor [Komagataella phaffii GS115]
Dmel_0004053_zen_zerknullt_Source_FlyBase_0004053_HG_114	gi|848905588|ref|XP_012852238.1|	43.64	4e-04	53.1	PREDICTED: homeobox-leucine zipper protein ANTHOCYANINLESS 2 isoform X4 [Erythranthe guttata]
Dmel_0004053_zen_zerknullt_Source_FlyBase_0004053_HG_114	gi|848905585|ref|XP_012852237.1|	43.64	4e-04	53.1	PREDICTED: homeobox-leucine zipper protein ANTHOCYANINLESS 2 isoform X3 [Erythranthe guttata]
Dmel_0004053_zen_zerknullt_Source_FlyBase_0004053_HG_114	gi|646303437|gb|KDQ24585.1|	42.31	4e-04	52.4	hypothetical protein PLEOSDRAFT_1011447, partial [Pleurotus ostreatus PC15]
Dmel_0004053_zen_zerknullt_Source_FlyBase_0004053_HG_114	gi|115492331|ref|XP_001210793.1|	50.00	4e-04	52.8	hypothetical protein ATEG_00707 [Aspergillus terreus NIH2624]
Dmel_0004053_zen_zerknullt_Source_FlyBase_0004053_HG_114	gi|1040865620|ref|XP_017243319.1|	36.05	4e-04	53.1	PREDICTED: homeobox-leucine zipper protein ANTHOCYANINLESS 2 isoform X1 [Daucus carota subsp. sativus]
Dmel_0004053_zen_zerknullt_Source_FlyBase_0004053_HG_114	gi|1040865624|ref|XP_017243321.1|	36.05	4e-04	53.1	PREDICTED: homeobox-leucine zipper protein ANTHOCYANINLESS 2 isoform X3 [Daucus carota subsp. sativus]
Dmel_0004053_zen_zerknullt_Source_FlyBase_0004053_HG_114	gi|1040865622|ref|XP_017243320.1|	36.05	4e-04	53.1	PREDICTED: homeobox-leucine zipper protein ANTHOCYANINLESS 2 isoform X2 [Daucus carota subsp. sativus]
Dmel_0004053_zen_zerknullt_Source_FlyBase_0004053_HG_114	gi|296809998|ref|XP_002845337.1|	44.78	4e-04	52.8	homeobox domain-containing protein [Arthroderma otae CBS 113480]
Dmel_0004053_zen_zerknullt_Source_FlyBase_0004053_HG_114	gi|848905582|ref|XP_012852236.1|	43.64	5e-04	53.1	PREDICTED: homeobox-leucine zipper protein ANTHOCYANINLESS 2 isoform X2 [Erythranthe guttata]
Dmel_0004053_zen_zerknullt_Source_FlyBase_0004053_HG_114	gi|929769102|ref|XP_014159484.1|	34.52	5e-04	52.8	hypothetical protein SARC_02239 [Sphaeroforma arctica JP610]
Dmel_0004053_zen_zerknullt_Source_FlyBase_0004053_HG_114	gi|976923653|gb|KVI07948.1|	46.00	5e-04	51.6	Helix-turn-helix motif-containing protein [Cynara cardunculus var. scolymus]
Dmel_0004053_zen_zerknullt_Source_FlyBase_0004053_HG_114	gi|1078658346|gb|AOW05458.1|	29.81	5e-04	50.4	hypothetical protein YALI1_E18622g [Yarrowia lipolytica]
Dmel_0004053_zen_zerknullt_Source_FlyBase_0004053_HG_114	gi|567170026|ref|XP_006398835.1|	36.36	5e-04	51.6	hypothetical protein EUTSA_v10014547mg [Eutrema salsugineum]
Dmel_0004053_zen_zerknullt_Source_FlyBase_0004053_HG_114	gi|747059637|ref|XP_011076209.1|	42.25	5e-04	52.8	PREDICTED: homeobox-leucine zipper protein ANTHOCYANINLESS 2 isoform X2 [Sesamum indicum]
Dmel_0004053_zen_zerknullt_Source_FlyBase_0004053_HG_114	gi|1022842584|ref|XP_016276575.1|	38.89	5e-04	52.8	homeobox protein YOX1/YHP1 [Rhodotorula toruloides NP11]
Dmel_0004053_zen_zerknullt_Source_FlyBase_0004053_HG_114	gi|299749441|ref|XP_001838757.2|	42.65	5e-04	52.8	hypothetical protein CC1G_12380 [Coprinopsis cinerea okayama7#130]
Dmel_0004053_zen_zerknullt_Source_FlyBase_0004053_HG_114	gi|1025153830|ref|XP_016468061.1|	36.08	5e-04	52.8	PREDICTED: homeobox-leucine zipper protein HDG1-like isoform X1 [Nicotiana tabacum]
Dmel_0004053_zen_zerknullt_Source_FlyBase_0004053_HG_114	gi|698569688|ref|XP_009774401.1|	36.08	5e-04	52.8	PREDICTED: homeobox-leucine zipper protein HDG1-like isoform X1 [Nicotiana sylvestris]
Dmel_0004053_zen_zerknullt_Source_FlyBase_0004053_HG_114	gi|674244849|gb|KFK37614.1|	29.59	5e-04	51.6	hypothetical protein AALP_AA3G005800 [Arabis alpina]
Dmel_0004053_zen_zerknullt_Source_FlyBase_0004053_HG_114	gi|449463785|ref|XP_004149612.1|	40.98	5e-04	51.6	PREDICTED: homeobox-leucine zipper protein HOX27 [Cucumis sativus]
Dmel_0004053_zen_zerknullt_Source_FlyBase_0004053_HG_114	gi|743910344|ref|XP_011048682.1|	27.47	5e-04	52.8	PREDICTED: homeobox-leucine zipper protein ANTHOCYANINLESS 2-like isoform X1 [Populus euphratica]
Dmel_0004053_zen_zerknullt_Source_FlyBase_0004053_HG_114	gi|1025153835|ref|XP_016468062.1|	36.08	5e-04	52.8	PREDICTED: homeobox-leucine zipper protein HDG1-like isoform X2 [Nicotiana tabacum]
Dmel_0004053_zen_zerknullt_Source_FlyBase_0004053_HG_114	gi|698569692|ref|XP_009774402.1|	36.08	5e-04	52.8	PREDICTED: homeobox-leucine zipper protein HDG1-like isoform X2 [Nicotiana sylvestris]
Dmel_0004053_zen_zerknullt_Source_FlyBase_0004053_HG_114	gi|674244848|gb|KFK37613.1|	29.59	5e-04	51.6	hypothetical protein AALP_AA3G005800 [Arabis alpina]
Dmel_0004053_zen_zerknullt_Source_FlyBase_0004053_HG_114	gi|909611229|gb|KNF01471.1|	29.05	5e-04	52.8	hypothetical protein PSTG_05254 [Puccinia striiformis f. sp. tritici PST-78]
Dmel_0004053_zen_zerknullt_Source_FlyBase_0004053_HG_114	gi|697105438|ref|XP_009606532.1|	43.94	6e-04	52.8	PREDICTED: homeobox-leucine zipper protein HDG1-like isoform X1 [Nicotiana tomentosiformis]
Dmel_0004053_zen_zerknullt_Source_FlyBase_0004053_HG_114	gi|260942181|ref|XP_002615389.1|	34.38	6e-04	52.0	hypothetical protein CLUG_04271 [Clavispora lusitaniae ATCC 42720]
Dmel_0004053_zen_zerknullt_Source_FlyBase_0004053_HG_114	gi|507131|gb|AAA20149.1|	45.90	6e-04	49.7	homeobox-containing protein, partial [Ephydatia fluviatilis]
Dmel_0004053_zen_zerknullt_Source_FlyBase_0004053_HG_114	gi|1050828522|gb|ANZ76272.1|	34.69	6e-04	52.4	BA75_02361T0 [Komagataella pastoris]
Dmel_0004053_zen_zerknullt_Source_FlyBase_0004053_HG_114	gi|697105440|ref|XP_009606533.1|	43.94	6e-04	52.8	PREDICTED: homeobox-leucine zipper protein ANTHOCYANINLESS 2-like isoform X2 [Nicotiana tomentosiformis]
Dmel_0004053_zen_zerknullt_Source_FlyBase_0004053_HG_114	gi|238485794|ref|XP_002374135.1|	50.00	6e-04	52.4	homeobox transcription factor (RfeB), putative [Aspergillus flavus NRRL3357]
Dmel_0004053_zen_zerknullt_Source_FlyBase_0004053_HG_114	gi|914758596|gb|KOC12541.1|	50.00	6e-04	52.4	homeobox transcription factor (RfeB) [Aspergillus flavus AF70]
Dmel_0004053_zen_zerknullt_Source_FlyBase_0004053_HG_114	gi|667841485|ref|XP_007784910.1|	47.17	6e-04	52.4	hypothetical protein W97_08853 [Coniosporium apollinis CBS 100218]
Dmel_0004053_zen_zerknullt_Source_FlyBase_0004053_HG_114	gi|671691381|emb|CDS06118.1|	43.64	6e-04	52.4	hypothetical protein LRAMOSA08646 [Lichtheimia ramosa]
Dmel_0004053_zen_zerknullt_Source_FlyBase_0004053_HG_114	gi|407924319|gb|EKG17372.1|	39.24	6e-04	52.4	Homeobox [Macrophomina phaseolina MS6]
Dmel_0004053_zen_zerknullt_Source_FlyBase_0004053_HG_114	gi|1025091902|ref|XP_016457238.1|	43.94	6e-04	52.8	PREDICTED: homeobox-leucine zipper protein ANTHOCYANINLESS 2-like isoform X1 [Nicotiana tabacum]
Dmel_0004053_zen_zerknullt_Source_FlyBase_0004053_HG_114	gi|695000600|ref|XP_009412599.1|	37.35	6e-04	52.4	PREDICTED: homeobox-leucine zipper protein ROC5-like [Musa acuminata subsp. malaccensis]
Dmel_0004053_zen_zerknullt_Source_FlyBase_0004053_HG_114	gi|751756746|gb|KIN04921.1|	51.02	6e-04	52.4	hypothetical protein OIDMADRAFT_115588 [Oidiodendron maius Zn]
Dmel_0004053_zen_zerknullt_Source_FlyBase_0004053_HG_114	gi|604321490|gb|EYU32066.1|	45.45	7e-04	52.0	hypothetical protein MIMGU_mgv1a0015192mg, partial [Erythranthe guttata]
Dmel_0004053_zen_zerknullt_Source_FlyBase_0004053_HG_114	gi|1025153840|ref|XP_016468064.1|	36.08	7e-04	52.4	PREDICTED: homeobox-leucine zipper protein HDG1-like isoform X3 [Nicotiana tabacum]
Dmel_0004053_zen_zerknullt_Source_FlyBase_0004053_HG_114	gi|729716943|emb|CEI86833.1|	50.00	7e-04	52.0	hypothetical protein RMCBS344292_01259 [Rhizopus microsporus]
Dmel_0004053_zen_zerknullt_Source_FlyBase_0004053_HG_114	gi|698569695|ref|XP_009774404.1|	36.08	7e-04	52.4	PREDICTED: homeobox-leucine zipper protein HDG1-like isoform X3 [Nicotiana sylvestris]
Dmel_0004053_zen_zerknullt_Source_FlyBase_0004053_HG_114	gi|661893207|emb|CDP03016.1|	41.18	7e-04	50.8	unnamed protein product [Coffea canephora]
Dmel_0004053_zen_zerknullt_Source_FlyBase_0004053_HG_114	gi|727140767|emb|CEG76755.1|	50.00	7e-04	51.6	hypothetical protein RMATCC62417_11611 [Rhizopus microsporus]
Dmel_0004053_zen_zerknullt_Source_FlyBase_0004053_HG_114	gi|527194452|gb|EPS64070.1|	33.66	8e-04	50.8	hypothetical protein M569_10710 [Genlisea aurea]
Dmel_0004053_zen_zerknullt_Source_FlyBase_0004053_HG_114	gi|165968281|gb|ABY75950.1|	36.92	8e-04	50.4	At5g03790-like protein, partial [Arabidopsis lyrata]
Dmel_0004053_zen_zerknullt_Source_FlyBase_0004053_HG_114	gi|565437976|ref|XP_006282099.1|	24.83	8e-04	52.0	hypothetical protein CARUB_v10028346mg [Capsella rubella]
Dmel_0004053_zen_zerknullt_Source_FlyBase_0004053_HG_114	gi|1025091905|ref|XP_016457239.1|	43.94	8e-04	52.0	PREDICTED: homeobox-leucine zipper protein ANTHOCYANINLESS 2-like isoform X2 [Nicotiana tabacum]
Dmel_0004053_zen_zerknullt_Source_FlyBase_0004053_HG_114	gi|848886866|ref|XP_012843673.1|	45.45	8e-04	52.0	PREDICTED: LOW QUALITY PROTEIN: homeobox-leucine zipper protein ANTHOCYANINLESS 2 [Erythranthe guttata]
Dmel_0004053_zen_zerknullt_Source_FlyBase_0004053_HG_114	gi|697105442|ref|XP_009606534.1|	43.94	8e-04	52.0	PREDICTED: homeobox-leucine zipper protein ANTHOCYANINLESS 2-like isoform X3 [Nicotiana tomentosiformis]
Dmel_0004053_zen_zerknullt_Source_FlyBase_0004053_HG_114	gi|224136964|ref|XP_002322460.1|	27.49	8e-04	52.0	hypothetical protein POPTR_0015s13340g [Populus trichocarpa]
Dmel_0004053_zen_zerknullt_Source_FlyBase_0004053_HG_114	gi|743910348|ref|XP_011048684.1|	27.49	9e-04	52.0	PREDICTED: homeobox-leucine zipper protein ANTHOCYANINLESS 2-like isoform X3 [Populus euphratica]
Dmel_0004053_zen_zerknullt_Source_FlyBase_0004053_HG_114	gi|1063253143|gb|ODQ75569.1|	46.43	9e-04	52.0	hypothetical protein LIPSTDRAFT_102327 [Lipomyces starkeyi NRRL Y-11557]
Dmel_0004053_zen_zerknullt_Source_FlyBase_0004053_HG_114	gi|901817024|gb|KMZ71065.1|	37.80	9e-04	52.0	homeobox-leucine zipper protein 3 [Zostera marina]
Dmel_0004053_zen_zerknullt_Source_FlyBase_0004053_HG_114	gi|1025054913|ref|XP_016460142.1|	30.08	0.001	51.2	PREDICTED: homeobox-leucine zipper protein ATHB-6-like [Nicotiana tabacum]
Dmel_0004053_zen_zerknullt_Source_FlyBase_0004053_HG_114	gi|936524284|emb|CDO57919.1|	36.11	0.001	50.8	hypothetical protein, no similarity [Geotrichum candidum]
Dmel_0004053_zen_zerknullt_Source_FlyBase_0004053_HG_114	gi|1109099918|ref|XP_019091179.1|	38.37	0.001	51.6	PREDICTED: homeobox-leucine zipper protein HDG7-like isoform X2 [Camelina sativa]
Dmel_0004053_zen_zerknullt_Source_FlyBase_0004053_HG_114	gi|727152700|emb|CEG65198.1|	50.00	0.001	51.2	hypothetical protein RMATCC62417_02029 [Rhizopus microsporus]
Dmel_0004053_zen_zerknullt_Source_FlyBase_0004053_HG_114	gi|1147621576|ref|XP_020114857.1|	37.97	0.001	52.0	homeobox-leucine zipper protein ROC5-like isoform X1 [Ananas comosus]
Dmel_0004053_zen_zerknullt_Source_FlyBase_0004053_HG_114	gi|1147621578|ref|XP_020114859.1|	37.97	0.001	52.0	homeobox-leucine zipper protein ROC5-like isoform X2 [Ananas comosus]
Dmel_0004053_zen_zerknullt_Source_FlyBase_0004053_HG_114	gi|1063047544|gb|JAT61929.1|	45.45	0.001	51.6	Homeobox-leucine zipper protein ANTHOCYANINLESS 2, partial [Anthurium amnicola]
Dmel_0004053_zen_zerknullt_Source_FlyBase_0004053_HG_114	gi|923724887|ref|XP_013666190.1|	34.85	0.001	50.1	PREDICTED: putative homeobox-leucine zipper protein ATHB-51 [Brassica napus]
Dmel_0004053_zen_zerknullt_Source_FlyBase_0004053_HG_114	gi|1025397558|ref|XP_016449095.1|	34.88	0.001	51.6	PREDICTED: homeobox-leucine zipper protein ANTHOCYANINLESS 2-like [Nicotiana tabacum]
Dmel_0004053_zen_zerknullt_Source_FlyBase_0004053_HG_114	gi|1035965053|gb|OAY85373.1|	37.97	0.001	51.6	Homeobox-leucine zipper protein ANTHOCYANINLESS 2 [Ananas comosus]
Dmel_0004053_zen_zerknullt_Source_FlyBase_0004053_HG_114	gi|695026311|ref|XP_009400446.1|	48.08	0.001	51.6	PREDICTED: homeobox-leucine zipper protein ROC5-like [Musa acuminata subsp. malaccensis]
Dmel_0004053_zen_zerknullt_Source_FlyBase_0004053_HG_114	gi|1024029628|gb|KZV41040.1|	45.45	0.001	51.6	homeobox-leucine zipper protein ANTHOCYANINLESS 2 [Dorcoceras hygrometricum]
Dmel_0004053_zen_zerknullt_Source_FlyBase_0004053_HG_114	gi|1111025997|ref|XP_019264078.1|	29.32	0.001	50.8	PREDICTED: homeobox-leucine zipper protein ATHB-6-like [Nicotiana attenuata]
Dmel_0004053_zen_zerknullt_Source_FlyBase_0004053_HG_114	gi|1083916262|ref|XP_018623115.1|	34.88	0.001	51.6	PREDICTED: homeobox-leucine zipper protein ANTHOCYANINLESS 2-like isoform X1 [Nicotiana tomentosiformis]
Dmel_0004053_zen_zerknullt_Source_FlyBase_0004053_HG_114	gi|922560529|ref|XP_013608549.1|	34.85	0.001	50.1	PREDICTED: putative homeobox-leucine zipper protein ATHB-51 [Brassica oleracea var. oleracea]
Dmel_0004053_zen_zerknullt_Source_FlyBase_0004053_HG_114	gi|1130831998|dbj|GAV85073.1|	35.44	0.001	51.6	Homeobox domain-containing protein/START domain-containing protein [Cephalotus follicularis]
Dmel_0004053_zen_zerknullt_Source_FlyBase_0004053_HG_114	gi|1147562457|ref|XP_020084803.1|	37.21	0.001	51.6	homeobox-leucine zipper protein ROC5-like [Ananas comosus]
Dmel_0004053_zen_zerknullt_Source_FlyBase_0004053_HG_114	gi|1109251384|ref|XP_019200481.1|	42.42	0.001	51.6	PREDICTED: homeobox-leucine zipper protein ANTHOCYANINLESS 2-like isoform X1 [Ipomoea nil]
Dmel_0004053_zen_zerknullt_Source_FlyBase_0004053_HG_114	gi|1109099916|ref|XP_019091174.1|	38.37	0.001	51.6	PREDICTED: homeobox-leucine zipper protein HDG7-like isoform X1 [Camelina sativa]
Dmel_0004053_zen_zerknullt_Source_FlyBase_0004053_HG_114	gi|758369423|emb|CEP07951.1|	37.50	0.001	51.6	hypothetical protein [Parasitella parasitica]
Dmel_0004053_zen_zerknullt_Source_FlyBase_0004053_HG_114	gi|1083916265|ref|XP_018623116.1|	34.88	0.001	51.6	PREDICTED: homeobox-leucine zipper protein ANTHOCYANINLESS 2-like isoform X2 [Nicotiana tomentosiformis]
Dmel_0004053_zen_zerknullt_Source_FlyBase_0004053_HG_114	gi|674890694|emb|CDY42007.1|	34.85	0.001	50.1	BnaC04g00850D [Brassica napus]
Dmel_0004053_zen_zerknullt_Source_FlyBase_0004053_HG_114	gi|1147621580|ref|XP_020114860.1|	37.97	0.001	51.6	homeobox-leucine zipper protein ROC6-like isoform X3 [Ananas comosus]
Dmel_0004053_zen_zerknullt_Source_FlyBase_0004053_HG_114	gi|761922685|gb|KIY44085.1|	48.21	0.001	48.5	homeobox-domain-containing protein, partial [Fistulina hepatica ATCC 64428]
Dmel_0004053_zen_zerknullt_Source_FlyBase_0004053_HG_114	gi|1040840664|ref|XP_017233701.1|	40.00	0.001	50.8	PREDICTED: homeobox protein Hox-B2a-like [Daucus carota subsp. sativus]
Dmel_0004053_zen_zerknullt_Source_FlyBase_0004053_HG_114	gi|1035949957|gb|OAY73320.1|	37.21	0.001	51.6	Homeobox-leucine zipper protein ROC5 [Ananas comosus]
Dmel_0004053_zen_zerknullt_Source_FlyBase_0004053_HG_114	gi|1066290473|ref|XP_018033277.1|	51.02	0.001	51.2	hypothetical protein CC84DRAFT_1097224 [Paraphaeosphaeria sporulosa]
Dmel_0004053_zen_zerknullt_Source_FlyBase_0004053_HG_114	gi|682340818|gb|KFY35760.1|	30.28	0.001	51.2	hypothetical protein V494_05603 [Pseudogymnoascus sp. VKM F-4513 (FW-928)]
Dmel_0004053_zen_zerknullt_Source_FlyBase_0004053_HG_114	gi|743872701|ref|XP_011034210.1|	36.25	0.001	50.4	PREDICTED: homeobox-leucine zipper protein HAT5-like isoform X2 [Populus euphratica]
Dmel_0004053_zen_zerknullt_Source_FlyBase_0004053_HG_114	gi|729702344|emb|CEJ00840.1|	50.00	0.001	50.8	hypothetical protein RMCBS344292_14886 [Rhizopus microsporus]
Dmel_0004053_zen_zerknullt_Source_FlyBase_0004053_HG_114	gi|659123630|ref|XP_008461760.1|	40.98	0.001	50.4	PREDICTED: homeobox-leucine zipper protein HOX11-like [Cucumis melo]
Dmel_0004053_zen_zerknullt_Source_FlyBase_0004053_HG_114	gi|119174178|ref|XP_001239450.1|	43.28	0.001	51.2	homeobox domain-containing protein [Coccidioides immitis RS]
Dmel_0004053_zen_zerknullt_Source_FlyBase_0004053_HG_114	gi|1109251390|ref|XP_019200484.1|	42.42	0.001	51.2	PREDICTED: homeobox-leucine zipper protein ANTHOCYANINLESS 2-like isoform X2 [Ipomoea nil]
Dmel_0002522_lab_labial_Source_FlyBase_0002522_HG_114	gi|224456|prf||1105304A	66.10	6e-15	83.2	homeo box gene
Dmel_0002522_lab_labial_Source_FlyBase_0002522_HG_114	gi|1053260936|ref|WP_066017155.1|	61.11	9e-13	79.7	hypothetical protein [Endozoicomonas atrinae]
Dmel_0002522_lab_labial_Source_FlyBase_0002522_HG_114	gi|94185|pir||S12541	50.00	5e-12	79.0	evx1 protein - murine sarcoma virus
Dmel_0002522_lab_labial_Source_FlyBase_0002522_HG_114	gi|700617482|emb|CEF71798.1|	45.71	1e-10	72.4	NKG SciNKG, partial [Sycon ciliatum]
Dmel_0002522_lab_labial_Source_FlyBase_0002522_HG_114	gi|49659004|emb|CAD37943.1|	32.56	1e-09	68.2	homeobox protein HOXc1 [Suberites domuncula]
Dmel_0002522_lab_labial_Source_FlyBase_0002522_HG_114	gi|62238209|gb|AAX77088.1|	50.85	1e-09	66.6	homeobox protein demox, partial [Potamolepis sp. ERM-2005]
Dmel_0002522_lab_labial_Source_FlyBase_0002522_HG_114	gi|184191103|gb|ACC76764.1|	50.00	2e-09	68.9	NK5/6/7a variant 1 [Amphimedon queenslandica]
Dmel_0002522_lab_labial_Source_FlyBase_0002522_HG_114	gi|62238213|gb|AAX77090.1|	50.85	2e-09	66.2	homeobox protein demox, partial [Baikalospongia intermedia]
Dmel_0002522_lab_labial_Source_FlyBase_0002522_HG_114	gi|700617467|emb|CEF71794.1|	48.21	9e-09	66.2	Hmx SciHmx, partial [Sycon ciliatum]
Dmel_0002522_lab_labial_Source_FlyBase_0002522_HG_114	gi|821173333|ref|NP_001295556.1|	51.85	1e-08	67.8	homeobox protein bagpipe-like [Amphimedon queenslandica]
Dmel_0002522_lab_labial_Source_FlyBase_0002522_HG_114	gi|1133452436|ref|XP_019864348.1|	50.91	7e-07	63.5	PREDICTED: type I inositol 1,4,5-trisphosphate 5-phosphatase [Amphimedon queenslandica]
Dmel_0002522_lab_labial_Source_FlyBase_0002522_HG_114	gi|470301610|ref|XP_004347395.1|	42.59	6e-04	53.9	hypothetical protein CAOG_04648 [Capsaspora owczarzaki ATCC 30864]
Dmel_0002522_lab_labial_Source_FlyBase_0002522_HG_114	gi|700617463|emb|CEF71793.1|	45.83	0.001	52.0	Hex SciHex, partial [Sycon ciliatum]
Dmel_0004054_zen2_zerknullt_related_Source_FlyBase_0004054_HG_114	gi|224456|prf||1105304A	61.40	7e-15	79.3	homeo box gene
Dmel_0004054_zen2_zerknullt_related_Source_FlyBase_0004054_HG_114	gi|1053260936|ref|WP_066017155.1|	52.05	1e-12	75.9	hypothetical protein [Endozoicomonas atrinae]
Dmel_0004054_zen2_zerknullt_related_Source_FlyBase_0004054_HG_114	gi|11066244|gb|AAG28516.1|AF197146_1	44.83	2e-11	70.5	homeobox protein NkxD, partial [Sycon raphanus]
Dmel_0004054_zen2_zerknullt_related_Source_FlyBase_0004054_HG_114	gi|700617474|emb|CEF71796.1|	46.75	3e-11	70.9	NKA SciNKA, partial [Sycon ciliatum]
Dmel_0004054_zen2_zerknullt_related_Source_FlyBase_0004054_HG_114	gi|507132|gb|AAB04117.1|	50.82	7e-11	68.9	homeobox-containing protein [Ephydatia fluviatilis]
Dmel_0004054_zen2_zerknullt_related_Source_FlyBase_0004054_HG_114	gi|49659004|emb|CAD37943.1|	41.18	7e-11	68.6	homeobox protein HOXc1 [Suberites domuncula]
Dmel_0004054_zen2_zerknullt_related_Source_FlyBase_0004054_HG_114	gi|765099183|ref|NP_001292180.1|	52.54	1e-10	70.5	homeobox protein Hox-B4-like [Amphimedon queenslandica]
Dmel_0004054_zen2_zerknullt_related_Source_FlyBase_0004054_HG_114	gi|749899199|gb|KIJ66768.1|	44.30	1e-10	71.2	hypothetical protein HYDPIDRAFT_108701 [Hydnomerulius pinastri MD-312]
Dmel_0004054_zen2_zerknullt_related_Source_FlyBase_0004054_HG_114	gi|507133|gb|AAA20151.1|	51.52	2e-10	67.4	homeobox-containing protein, partial [Ephydatia fluviatilis]
Dmel_0004054_zen2_zerknullt_related_Source_FlyBase_0004054_HG_114	gi|1133452412|ref|XP_019864339.1|	52.54	2e-10	70.1	PREDICTED: homeobox protein Hox-B4-like isoform X1 [Amphimedon queenslandica]
Dmel_0004054_zen2_zerknullt_related_Source_FlyBase_0004054_HG_114	gi|62238213|gb|AAX77090.1|	49.18	2e-10	65.9	homeobox protein demox, partial [Baikalospongia intermedia]
Dmel_0004054_zen2_zerknullt_related_Source_FlyBase_0004054_HG_114	gi|3184521|gb|AAC18965.1|	49.18	2e-10	67.4	EmH-3, partial [Ephydatia muelleri]
Dmel_0004054_zen2_zerknullt_related_Source_FlyBase_0004054_HG_114	gi|62238209|gb|AAX77088.1|	49.18	2e-10	65.5	homeobox protein demox, partial [Potamolepis sp. ERM-2005]
Dmel_0004054_zen2_zerknullt_related_Source_FlyBase_0004054_HG_114	gi|49659002|emb|CAD37941.1|	52.54	3e-10	69.7	homeobox protein HOXa1 [Suberites domuncula]
Dmel_0004054_zen2_zerknullt_related_Source_FlyBase_0004054_HG_114	gi|525314056|ref|NP_001266196.1|	50.00	4e-10	69.3	uncharacterized protein LOC100631603 [Amphimedon queenslandica]
Dmel_0004054_zen2_zerknullt_related_Source_FlyBase_0004054_HG_114	gi|94185|pir||S12541	44.78	6e-10	68.9	evx1 protein - murine sarcoma virus
Dmel_0004054_zen2_zerknullt_related_Source_FlyBase_0004054_HG_114	gi|336370660|gb|EGN99000.1|	41.77	7e-10	68.9	hypothetical protein SERLA73DRAFT_90145 [Serpula lacrymans var. lacrymans S7.3]
Dmel_0004054_zen2_zerknullt_related_Source_FlyBase_0004054_HG_114	gi|597928520|ref|XP_007318604.1|	41.77	9e-10	68.9	hypothetical protein SERLADRAFT_438194 [Serpula lacrymans var. lacrymans S7.9]
Dmel_0004054_zen2_zerknullt_related_Source_FlyBase_0004054_HG_114	gi|700617482|emb|CEF71798.1|	50.88	1e-09	66.2	NKG SciNKG, partial [Sycon ciliatum]
Dmel_0004054_zen2_zerknullt_related_Source_FlyBase_0004054_HG_114	gi|32351033|gb|AAP75576.1|	50.91	3e-09	63.9	EmH-3 homeobox protein, partial [Trochospongilla horrida]
Dmel_0004054_zen2_zerknullt_related_Source_FlyBase_0004054_HG_114	gi|184191103|gb|ACC76764.1|	31.43	3e-09	65.1	NK5/6/7a variant 1 [Amphimedon queenslandica]
Dmel_0004054_zen2_zerknullt_related_Source_FlyBase_0004054_HG_114	gi|32351029|gb|AAP75574.1|	50.91	5e-09	63.2	EmH-3 homeobox protein, partial [Eunapius fragilis]
Dmel_0004054_zen2_zerknullt_related_Source_FlyBase_0004054_HG_114	gi|751002281|gb|KIK44414.1|	47.95	5e-09	66.2	hypothetical protein CY34DRAFT_634996 [Suillus luteus UH-Slu-Lm8-n1]
Dmel_0004054_zen2_zerknullt_related_Source_FlyBase_0004054_HG_114	gi|751045155|gb|KIK80967.1|	44.29	5e-09	66.2	hypothetical protein PAXRUDRAFT_210495 [Paxillus rubicundulus Ve08.2h10]
Dmel_0004054_zen2_zerknullt_related_Source_FlyBase_0004054_HG_114	gi|750952453|gb|KIK10317.1|	41.33	7e-09	65.9	hypothetical protein K443DRAFT_118259 [Laccaria amethystina LaAM-08-1]
Dmel_0004054_zen2_zerknullt_related_Source_FlyBase_0004054_HG_114	gi|751713760|gb|KIM62783.1|	43.24	8e-09	65.9	hypothetical protein SCLCIDRAFT_793812 [Scleroderma citrinum Foug A]
Dmel_0004054_zen2_zerknullt_related_Source_FlyBase_0004054_HG_114	gi|752355940|gb|KIO14984.1|	45.45	9e-09	65.5	hypothetical protein M404DRAFT_929271 [Pisolithus tinctorius Marx 270]
Dmel_0004054_zen2_zerknullt_related_Source_FlyBase_0004054_HG_114	gi|32351031|gb|AAP75575.1|	49.09	1e-08	62.4	EmH-3 homeobox protein, partial [Spongilla lacustris]
Dmel_0004054_zen2_zerknullt_related_Source_FlyBase_0004054_HG_114	gi|749839068|gb|KIJ14209.1|	42.65	1e-08	65.5	hypothetical protein PAXINDRAFT_12861 [Paxillus involutus ATCC 200175]
Dmel_0004054_zen2_zerknullt_related_Source_FlyBase_0004054_HG_114	gi|646388263|gb|KDQ53116.1|	38.83	1e-08	65.5	hypothetical protein JAAARDRAFT_435587 [Jaapia argillacea MUCL 33604]
Dmel_0004054_zen2_zerknullt_related_Source_FlyBase_0004054_HG_114	gi|1035379488|gb|OAX36224.1|	46.97	1e-08	65.1	homeobox-domain-containing protein [Rhizopogon vinicolor AM-OR11-026]
Dmel_0004054_zen2_zerknullt_related_Source_FlyBase_0004054_HG_114	gi|1103342456|gb|OJA09777.1|	46.97	1e-08	65.1	hypothetical protein AZE42_07222 [Rhizopogon vesiculosus]
Dmel_0004054_zen2_zerknullt_related_Source_FlyBase_0004054_HG_114	gi|367016695|ref|XP_003682846.1|	38.55	1e-08	65.1	hypothetical protein TDEL_0G02680 [Torulaspora delbrueckii]
Dmel_0004054_zen2_zerknullt_related_Source_FlyBase_0004054_HG_114	gi|33641772|gb|AAQ24371.1|	40.00	2e-08	63.5	BarX/Bsh [Halichondria bowerbanki]
Dmel_0004054_zen2_zerknullt_related_Source_FlyBase_0004054_HG_114	gi|648162707|gb|KDR76406.1|	40.54	2e-08	64.3	hypothetical protein GALMADRAFT_67940, partial [Galerina marginata CBS 339.88]
Dmel_0004054_zen2_zerknullt_related_Source_FlyBase_0004054_HG_114	gi|34786941|emb|CAD37942.1|	52.54	2e-08	64.3	homeobox protein HOXb1 [Suberites domuncula]
Dmel_0004054_zen2_zerknullt_related_Source_FlyBase_0004054_HG_114	gi|443916290|gb|ELU37413.1|	42.35	2e-08	64.7	homeodomain transcription factor [Rhizoctonia solani AG-1 IA]
Dmel_0004054_zen2_zerknullt_related_Source_FlyBase_0004054_HG_114	gi|353241025|emb|CCA72865.1|	50.00	2e-08	64.7	related to homeodomain transcription factor-Laccaria bicolor [Serendipita indica DSM 11827]
Dmel_0004054_zen2_zerknullt_related_Source_FlyBase_0004054_HG_114	gi|821173333|ref|NP_001295556.1|	47.69	2e-08	63.9	homeobox protein bagpipe-like [Amphimedon queenslandica]
Dmel_0004054_zen2_zerknullt_related_Source_FlyBase_0004054_HG_114	gi|751677330|gb|KIM27503.1|	55.93	2e-08	64.3	hypothetical protein M408DRAFT_329958 [Serendipita vermifera MAFF 305830]
Dmel_0004054_zen2_zerknullt_related_Source_FlyBase_0004054_HG_114	gi|998534431|ref|XP_015469577.1|	31.82	3e-08	64.3	Homeobox domain-containing protein [Debaryomyces fabryi]
Dmel_0004054_zen2_zerknullt_related_Source_FlyBase_0004054_HG_114	gi|340375568|ref|XP_003386306.1|	50.00	3e-08	63.9	PREDICTED: brain-specific homeobox protein homolog [Amphimedon queenslandica]
Dmel_0004054_zen2_zerknullt_related_Source_FlyBase_0004054_HG_114	gi|750968253|gb|KIK25079.1|	45.45	3e-08	63.5	hypothetical protein PISMIDRAFT_97497, partial [Pisolithus microcarpus 441]
Dmel_0004054_zen2_zerknullt_related_Source_FlyBase_0004054_HG_114	gi|62238211|gb|AAX77089.1|	50.00	3e-08	59.3	homeobox protein demox, partial [Lubomirskia baicalensis]
Dmel_0004054_zen2_zerknullt_related_Source_FlyBase_0004054_HG_114	gi|751689713|gb|KIM39705.1|	45.71	3e-08	63.9	hypothetical protein M413DRAFT_28906 [Hebeloma cylindrosporum h7]
Dmel_0004054_zen2_zerknullt_related_Source_FlyBase_0004054_HG_114	gi|1021839061|gb|KZP27308.1|	44.12	5e-08	63.5	homeobox-domain-containing protein [Fibulorhizoctonia sp. CBS 109695]
Dmel_0004054_zen2_zerknullt_related_Source_FlyBase_0004054_HG_114	gi|751736101|gb|KIM84391.1|	45.59	5e-08	63.5	hypothetical protein PILCRDRAFT_6622 [Piloderma croceum F 1598]
Dmel_0004054_zen2_zerknullt_related_Source_FlyBase_0004054_HG_114	gi|1024071666|gb|KZV64727.1|	50.85	5e-08	63.5	homeobox-domain-containing protein [Peniophora sp. CONT]
Dmel_0004054_zen2_zerknullt_related_Source_FlyBase_0004054_HG_114	gi|763725589|gb|KJA23018.1|	36.46	5e-08	63.5	hypothetical protein HYPSUDRAFT_612848 [Hypholoma sublateritium FD-334 SS-4]
Dmel_0004054_zen2_zerknullt_related_Source_FlyBase_0004054_HG_114	gi|242205802|ref|XP_002468758.1|	40.22	7e-08	63.2	predicted protein [Postia placenta Mad-698-R]
Dmel_0004054_zen2_zerknullt_related_Source_FlyBase_0004054_HG_114	gi|924121708|emb|CUA70875.1|	38.61	8e-08	62.8	Homeobox protein NOBOX [Rhizoctonia solani]
Dmel_0004054_zen2_zerknullt_related_Source_FlyBase_0004054_HG_114	gi|507131|gb|AAA20149.1|	47.14	1e-07	59.3	homeobox-containing protein, partial [Ephydatia fluviatilis]
Dmel_0004054_zen2_zerknullt_related_Source_FlyBase_0004054_HG_114	gi|242214743|ref|XP_002473192.1|	46.88	1e-07	62.4	predicted protein [Postia placenta Mad-698-R]
Dmel_0004054_zen2_zerknullt_related_Source_FlyBase_0004054_HG_114	gi|294658979|ref|XP_461312.2|	30.91	1e-07	62.0	DEHA2F22286p [Debaryomyces hansenii CBS767]
Dmel_0004054_zen2_zerknullt_related_Source_FlyBase_0004054_HG_114	gi|170099525|ref|XP_001880981.1|	35.63	1e-07	62.0	homeodomain transcription factor [Laccaria bicolor S238N-H82]
Dmel_0004054_zen2_zerknullt_related_Source_FlyBase_0004054_HG_114	gi|630356569|ref|XP_007867585.1|	36.89	2e-07	62.0	hypothetical protein GLOTRDRAFT_62830 [Gloeophyllum trabeum ATCC 11539]
Dmel_0004054_zen2_zerknullt_related_Source_FlyBase_0004054_HG_114	gi|597904880|ref|XP_007299739.1|	49.18	2e-07	62.0	homeobox-domain-containing protein [Stereum hirsutum FP-91666 SS1]
Dmel_0004054_zen2_zerknullt_related_Source_FlyBase_0004054_HG_114	gi|751841603|emb|CEL55866.1|	44.93	2e-07	62.0	Homeobox protein 10 OS=Dictyostelium discoideum GN=hbx10 PE=3 SV=1 [Rhizoctonia solani AG-1 IB]
Dmel_0004054_zen2_zerknullt_related_Source_FlyBase_0004054_HG_114	gi|527292703|gb|EPS93618.1|	40.00	2e-07	60.8	hypothetical protein FOMPIDRAFT_1135811, partial [Fomitopsis pinicola FP-58527 SS1]
Dmel_0004054_zen2_zerknullt_related_Source_FlyBase_0004054_HG_114	gi|628829925|ref|XP_007765266.1|	43.28	2e-07	61.2	homeobox-domain-containing protein, partial [Coniophora puteana RWD-64-598 SS2]
Dmel_0004054_zen2_zerknullt_related_Source_FlyBase_0004054_HG_114	gi|660966533|gb|KEP51003.1|	37.50	2e-07	61.6	homeobox domain protein [Rhizoctonia solani 123E]
Dmel_0004054_zen2_zerknullt_related_Source_FlyBase_0004054_HG_114	gi|1023194788|gb|KZS92353.1|	36.84	2e-07	60.8	homeobox-domain-containing protein, partial [Sistotremastrum niveocremeum HHB9708]
Dmel_0004054_zen2_zerknullt_related_Source_FlyBase_0004054_HG_114	gi|576984830|gb|EUC57573.1|	38.20	3e-07	61.2	homeobox domain protein [Rhizoctonia solani AG-3 Rhs1AP]
Dmel_0004054_zen2_zerknullt_related_Source_FlyBase_0004054_HG_114	gi|598027067|ref|XP_007342906.1|	46.38	3e-07	59.3	homeobox-domain-containing protein, partial [Auricularia subglabra TFB-10046 SS5]
Dmel_0004054_zen2_zerknullt_related_Source_FlyBase_0004054_HG_114	gi|914256713|gb|KNZ72113.1|	43.37	3e-07	61.2	hypothetical protein J132_04394 [Termitomyces sp. J132]
Dmel_0004054_zen2_zerknullt_related_Source_FlyBase_0004054_HG_114	gi|238883266|gb|EEQ46904.1|	34.04	3e-07	60.8	conserved hypothetical protein [Candida albicans WO-1]
Dmel_0004054_zen2_zerknullt_related_Source_FlyBase_0004054_HG_114	gi|712872530|gb|KGU21092.1|	34.04	3e-07	60.8	homeobox protein YOX1/YHP1 [Candida albicans P34048]
Dmel_0004054_zen2_zerknullt_related_Source_FlyBase_0004054_HG_114	gi|68471069|ref|XP_720311.1|	34.04	3e-07	60.8	Yox1p [Candida albicans SC5314]
Dmel_0004054_zen2_zerknullt_related_Source_FlyBase_0004054_HG_114	gi|712876170|gb|KGU24016.1|	34.04	3e-07	60.8	homeobox protein YOX1/YHP1 [Candida albicans P57055]
Dmel_0004054_zen2_zerknullt_related_Source_FlyBase_0004054_HG_114	gi|700617470|emb|CEF71795.1|	47.62	3e-07	60.1	Msx SciMsx, partial [Sycon ciliatum]
Dmel_0004054_zen2_zerknullt_related_Source_FlyBase_0004054_HG_114	gi|703976462|gb|KGR05523.1|	34.04	3e-07	60.8	homeobox protein YOX1/YHP1 [Candida albicans P78048]
Dmel_0004054_zen2_zerknullt_related_Source_FlyBase_0004054_HG_114	gi|723182932|gb|KHC56794.1|	34.04	3e-07	60.8	homeobox protein YOX1/YHP1 [Candida albicans P75010]
Dmel_0004054_zen2_zerknullt_related_Source_FlyBase_0004054_HG_114	gi|703957205|gb|KGQ83570.1|	34.04	3e-07	60.8	homeobox protein YOX1/YHP1 [Candida albicans P94015]
Dmel_0004054_zen2_zerknullt_related_Source_FlyBase_0004054_HG_114	gi|695548979|ref|XP_009545241.1|	48.33	3e-07	60.8	hypothetical protein HETIRDRAFT_316855, partial [Heterobasidion irregulare TC 32-1]
Dmel_0004054_zen2_zerknullt_related_Source_FlyBase_0004054_HG_114	gi|712854595|gb|KGU03711.1|	34.04	3e-07	60.8	homeobox protein YOX1/YHP1 [Candida albicans P87]
Dmel_0004054_zen2_zerknullt_related_Source_FlyBase_0004054_HG_114	gi|723195538|gb|KHC69298.1|	34.04	3e-07	60.8	homeobox protein YOX1/YHP1 [Candida albicans P78042]
Dmel_0004054_zen2_zerknullt_related_Source_FlyBase_0004054_HG_114	gi|749881573|gb|KIJ51105.1|	44.30	3e-07	60.8	hypothetical protein M422DRAFT_224555 [Sphaerobolus stellatus SS14]
Dmel_0004054_zen2_zerknullt_related_Source_FlyBase_0004054_HG_114	gi|1133452436|ref|XP_019864348.1|	42.86	3e-07	61.2	PREDICTED: type I inositol 1,4,5-trisphosphate 5-phosphatase [Amphimedon queenslandica]
Dmel_0004054_zen2_zerknullt_related_Source_FlyBase_0004054_HG_114	gi|241957181|ref|XP_002421310.1|	34.41	3e-07	60.5	homeodomain-containing transcriptional repressor, putative [Candida dubliniensis CD36]
Dmel_0004054_zen2_zerknullt_related_Source_FlyBase_0004054_HG_114	gi|1133454154|ref|XP_019849051.1|	45.16	3e-07	60.1	PREDICTED: retina and anterior neural fold homeobox protein 2-like [Amphimedon queenslandica]
Dmel_0004054_zen2_zerknullt_related_Source_FlyBase_0004054_HG_114	gi|1023270953|gb|KZT65862.1|	39.29	4e-07	60.8	homeobox-domain-containing protein [Daedalea quercina L-15889]
Dmel_0004054_zen2_zerknullt_related_Source_FlyBase_0004054_HG_114	gi|525314304|ref|NP_001266247.1|	48.15	6e-07	60.1	uncharacterized protein LOC100636153 [Amphimedon queenslandica]
Dmel_0004054_zen2_zerknullt_related_Source_FlyBase_0004054_HG_114	gi|1024111704|gb|KZW02865.1|	44.87	6e-07	60.5	hypothetical protein EXIGLDRAFT_374945 [Exidia glandulosa HHB12029]
Dmel_0004054_zen2_zerknullt_related_Source_FlyBase_0004054_HG_114	gi|646294647|gb|KDQ15814.1|	47.76	6e-07	60.5	hypothetical protein BOTBODRAFT_273374 [Botryobasidium botryosum FD-172 SS1]
Dmel_0004054_zen2_zerknullt_related_Source_FlyBase_0004054_HG_114	gi|1147182015|ref|XP_020048754.1|	38.75	6e-07	60.1	hypothetical protein ASCRUDRAFT_12484 [Ascoidea rubescens DSM 1968]
Dmel_0004054_zen2_zerknullt_related_Source_FlyBase_0004054_HG_114	gi|807758375|ref|XP_012183982.1|	46.27	7e-07	60.1	predicted protein [Fibroporia radiculosa]
Dmel_0004054_zen2_zerknullt_related_Source_FlyBase_0004054_HG_114	gi|359376914|emb|CCE85297.1|	33.33	8e-07	59.7	Piso0_004883 [Millerozyma farinosa CBS 7064]
Dmel_0004054_zen2_zerknullt_related_Source_FlyBase_0004054_HG_114	gi|761903767|ref|XP_011410028.1|	34.02	8e-07	59.7	PREDICTED: homeobox protein ceh-8-like isoform X1 [Amphimedon queenslandica]
Dmel_0004054_zen2_zerknullt_related_Source_FlyBase_0004054_HG_114	gi|1133452782|ref|XP_019864471.1|	34.02	9e-07	59.7	PREDICTED: homeobox protein ceh-8-like isoform X2 [Amphimedon queenslandica]
Dmel_0004054_zen2_zerknullt_related_Source_FlyBase_0004054_HG_114	gi|646303437|gb|KDQ24585.1|	39.80	1e-06	59.3	hypothetical protein PLEOSDRAFT_1011447, partial [Pleurotus ostreatus PC15]
Dmel_0004054_zen2_zerknullt_related_Source_FlyBase_0004054_HG_114	gi|359375815|emb|CCE86397.1|	33.33	1e-06	59.7	Piso0_004883 [Millerozyma farinosa CBS 7064]
Dmel_0004054_zen2_zerknullt_related_Source_FlyBase_0004054_HG_114	gi|459368748|gb|EMG47374.1|	33.33	1e-06	59.3	hypothetical protein G210_2310 [Candida maltosa Xu316]
Dmel_0004054_zen2_zerknullt_related_Source_FlyBase_0004054_HG_114	gi|1023205703|gb|KZT02897.1|	43.08	1e-06	59.3	homeobox-domain-containing protein [Laetiporus sulphureus 93-53]
Dmel_0004054_zen2_zerknullt_related_Source_FlyBase_0004054_HG_114	gi|340369432|ref|XP_003383252.1|	42.42	1e-06	59.3	PREDICTED: retinal homeobox protein Rx1-like [Amphimedon queenslandica]
Dmel_0004054_zen2_zerknullt_related_Source_FlyBase_0004054_HG_114	gi|595768426|ref|XP_007262756.1|	41.46	1e-06	59.3	hypothetical protein FOMMEDRAFT_102289 [Fomitiporia mediterranea MF3/22]
Dmel_0004054_zen2_zerknullt_related_Source_FlyBase_0004054_HG_114	gi|1160146710|ref|WP_079396160.1|	48.21	1e-06	55.1	hypothetical protein [Pseudomonas aeruginosa]
Dmel_0004054_zen2_zerknullt_related_Source_FlyBase_0004054_HG_114	gi|255731332|ref|XP_002550590.1|	34.44	1e-06	58.9	predicted protein [Candida tropicalis MYA-3404]
Dmel_0004054_zen2_zerknullt_related_Source_FlyBase_0004054_HG_114	gi|1124117845|gb|OKY68289.1|	44.78	1e-06	58.9	Homeobox protein 10 [Phlebia centrifuga]
Dmel_0004054_zen2_zerknullt_related_Source_FlyBase_0004054_HG_114	gi|700617467|emb|CEF71794.1|	36.08	2e-06	57.0	Hmx SciHmx, partial [Sycon ciliatum]
Dmel_0004054_zen2_zerknullt_related_Source_FlyBase_0004054_HG_114	gi|754378382|gb|KIP10990.1|	45.45	2e-06	56.2	hypothetical protein PHLGIDRAFT_100262, partial [Phlebiopsis gigantea 11061_1 CR5-6]
Dmel_0004054_zen2_zerknullt_related_Source_FlyBase_0004054_HG_114	gi|1147410808|ref|XP_020078925.1|	36.67	3e-06	58.5	FolC bifunctional protein [Hyphopichia burtonii NRRL Y-1933]
Dmel_0004054_zen2_zerknullt_related_Source_FlyBase_0004054_HG_114	gi|150865898|ref|XP_001385298.2|	34.44	3e-06	58.2	homeobox- domain containing protein [Scheffersomyces stipitis CBS 6054]
Dmel_0004054_zen2_zerknullt_related_Source_FlyBase_0004054_HG_114	gi|448537142|ref|XP_003871274.1|	35.05	3e-06	58.2	Yox1 homeodomain-containing transcriptional repressor [Candida orthopsilosis Co 90-125]
Dmel_0004054_zen2_zerknullt_related_Source_FlyBase_0004054_HG_114	gi|568456219|ref|XP_006461192.1|	31.10	4e-06	57.8	homeodomain transcription factor, partial [Agaricus bisporus var. bisporus H97]
Dmel_0004054_zen2_zerknullt_related_Source_FlyBase_0004054_HG_114	gi|641842090|gb|KDO60998.1|	29.45	5e-06	57.0	hypothetical protein CISIN_1g040769mg [Citrus sinensis]
Dmel_0004054_zen2_zerknullt_related_Source_FlyBase_0004054_HG_114	gi|340381446|ref|XP_003389232.1|	41.18	5e-06	57.4	PREDICTED: paired box protein Pax-6-like [Amphimedon queenslandica]
Dmel_0004054_zen2_zerknullt_related_Source_FlyBase_0004054_HG_114	gi|340378028|ref|XP_003387530.1|	47.46	5e-06	57.0	PREDICTED: paired box protein Pax-6-like [Amphimedon queenslandica]
Dmel_0004054_zen2_zerknullt_related_Source_FlyBase_0004054_HG_114	gi|848905579|ref|XP_012852235.1|	34.26	5e-06	57.8	PREDICTED: homeobox-leucine zipper protein ANTHOCYANINLESS 2 isoform X1 [Erythranthe guttata]
Dmel_0004054_zen2_zerknullt_related_Source_FlyBase_0004054_HG_114	gi|523421091|emb|CDF87314.1|	38.64	5e-06	57.4	BN860_03598g1_1 [Zygosaccharomyces bailii CLIB 213]
Dmel_0004054_zen2_zerknullt_related_Source_FlyBase_0004054_HG_114	gi|567875497|ref|XP_006430338.1|	29.45	5e-06	56.6	hypothetical protein CICLE_v10012525mg [Citrus clementina]
Dmel_0004054_zen2_zerknullt_related_Source_FlyBase_0004054_HG_114	gi|1111871556|gb|OJJ44085.1|	36.96	5e-06	57.4	hypothetical protein ASPZODRAFT_154053 [Penicilliopsis zonata CBS 506.65]
Dmel_0004054_zen2_zerknullt_related_Source_FlyBase_0004054_HG_114	gi|816340009|gb|KKK18336.1|	35.65	5e-06	57.4	homeobox transcription factor (RfeB) [Aspergillus ochraceoroseus]
Dmel_0004054_zen2_zerknullt_related_Source_FlyBase_0004054_HG_114	gi|816332136|gb|KKK13196.1|	37.14	5e-06	57.4	putative homeobox transcription factor (RfeB) [Aspergillus rambellii]
Dmel_0004054_zen2_zerknullt_related_Source_FlyBase_0004054_HG_114	gi|827756871|gb|KLO11565.1|	47.69	6e-06	57.4	hypothetical protein SCHPADRAFT_465737 [Schizopora paradoxa]
Dmel_0004054_zen2_zerknullt_related_Source_FlyBase_0004054_HG_114	gi|848905588|ref|XP_012852238.1|	34.26	6e-06	57.4	PREDICTED: homeobox-leucine zipper protein ANTHOCYANINLESS 2 isoform X4 [Erythranthe guttata]
Dmel_0004054_zen2_zerknullt_related_Source_FlyBase_0004054_HG_114	gi|848905585|ref|XP_012852237.1|	34.26	6e-06	57.4	PREDICTED: homeobox-leucine zipper protein ANTHOCYANINLESS 2 isoform X3 [Erythranthe guttata]
Dmel_0004054_zen2_zerknullt_related_Source_FlyBase_0004054_HG_114	gi|598074161|ref|XP_007377909.1|	34.44	7e-06	57.0	hypothetical protein SPAPADRAFT_57590 [Spathaspora passalidarum NRRL Y-27907]
Dmel_0004054_zen2_zerknullt_related_Source_FlyBase_0004054_HG_114	gi|671692499|emb|CDS07230.1|	41.89	7e-06	57.0	hypothetical protein LRAMOSA01179 [Lichtheimia ramosa]
Dmel_0004054_zen2_zerknullt_related_Source_FlyBase_0004054_HG_114	gi|848905582|ref|XP_012852236.1|	34.26	7e-06	57.4	PREDICTED: homeobox-leucine zipper protein ANTHOCYANINLESS 2 isoform X2 [Erythranthe guttata]
Dmel_0004054_zen2_zerknullt_related_Source_FlyBase_0004054_HG_114	gi|1159856085|gb|AQZ09277.1|	38.46	8e-06	57.0	PHO2 (YDL106C) [Zygosaccharomyces parabailii]
Dmel_0004054_zen2_zerknullt_related_Source_FlyBase_0004054_HG_114	gi|470377738|ref|XP_004333416.1|	43.37	8e-06	56.6	homeobox domain containing protein [Acanthamoeba castellanii str. Neff]
Dmel_0004054_zen2_zerknullt_related_Source_FlyBase_0004054_HG_114	gi|578051662|emb|CDH13009.1|	38.46	8e-06	57.0	related to PHO2-Homeodomain protein [Zygosaccharomyces bailii ISA1307]
Dmel_0004054_zen2_zerknullt_related_Source_FlyBase_0004054_HG_114	gi|1147228546|ref|XP_020067232.1|	34.38	8e-06	56.6	homeobox-domain-containing protein [Candida tanzawaensis NRRL Y-17324]
Dmel_0004054_zen2_zerknullt_related_Source_FlyBase_0004054_HG_114	gi|354544313|emb|CCE41036.1|	36.59	8e-06	56.6	hypothetical protein CPAR2_300250 [Candida parapsilosis]
Dmel_0004054_zen2_zerknullt_related_Source_FlyBase_0004054_HG_114	gi|697084332|ref|XP_009655167.1|	39.74	9e-06	57.0	hypothetical protein VDAG_03007 [Verticillium dahliae VdLs.17]
Dmel_0004054_zen2_zerknullt_related_Source_FlyBase_0004054_HG_114	gi|1023245494|gb|KZT41265.1|	44.93	1e-05	53.9	homeobox-domain-containing protein, partial [Sistotremastrum suecicum HHB10207 ss-3]
Dmel_0004054_zen2_zerknullt_related_Source_FlyBase_0004054_HG_114	gi|700617486|emb|CEF71799.1|	39.47	1e-05	56.2	NKC SciNKC, partial [Sycon ciliatum]
Dmel_0004054_zen2_zerknullt_related_Source_FlyBase_0004054_HG_114	gi|913759257|emb|CRK41756.1|	39.74	1e-05	56.6	hypothetical protein BN1708_008566 [Verticillium longisporum]
Dmel_0004054_zen2_zerknullt_related_Source_FlyBase_0004054_HG_114	gi|1147632666|gb|OOF98227.1|	35.19	1e-05	56.6	hypothetical protein ASPCADRAFT_25083, partial [Aspergillus carbonarius ITEM 5010]
Dmel_0004054_zen2_zerknullt_related_Source_FlyBase_0004054_HG_114	gi|913759261|emb|CRK41764.1|	32.86	1e-05	56.6	hypothetical protein BN1708_008570 [Verticillium longisporum]
Dmel_0004054_zen2_zerknullt_related_Source_FlyBase_0004054_HG_114	gi|765099191|ref|NP_001292184.1|	39.44	1e-05	56.6	uncharacterized protein LOC100642001 [Amphimedon queenslandica]
Dmel_0004054_zen2_zerknullt_related_Source_FlyBase_0004054_HG_114	gi|765099191|ref|NP_001292184.1|	33.93	0.018	46.6	uncharacterized protein LOC100642001 [Amphimedon queenslandica]
Dmel_0004054_zen2_zerknullt_related_Source_FlyBase_0004054_HG_114	gi|1133460033|ref|XP_019851214.1|	46.30	1e-05	56.2	PREDICTED: paired mesoderm homeobox protein 2-like [Amphimedon queenslandica]
Dmel_0004054_zen2_zerknullt_related_Source_FlyBase_0004054_HG_114	gi|913902570|emb|CRK06727.1|	43.66	1e-05	56.6	hypothetical protein BN1723_008927 [Verticillium longisporum]
Dmel_0004054_zen2_zerknullt_related_Source_FlyBase_0004054_HG_114	gi|149234676|ref|XP_001523217.1|	37.97	1e-05	55.8	hypothetical protein LELG_05443 [Lodderomyces elongisporus NRRL YB-4239]
Dmel_0004054_zen2_zerknullt_related_Source_FlyBase_0004054_HG_114	gi|761919934|ref|XP_011408876.1|	41.18	1e-05	55.1	PREDICTED: paired mesoderm homeobox protein 2-like [Amphimedon queenslandica]
Dmel_0004054_zen2_zerknullt_related_Source_FlyBase_0004054_HG_114	gi|574141335|dbj|BAO39129.1|	40.00	1e-05	56.2	regulatory protein PHO2 [Kluyveromyces marxianus DMKU3-1042]
Dmel_0004054_zen2_zerknullt_related_Source_FlyBase_0004054_HG_114	gi|597976089|ref|XP_007328579.1|	30.49	2e-05	55.8	homeodomain transcription factor, partial [Agaricus bisporus var. burnettii JB137-S8]
Dmel_0004054_zen2_zerknullt_related_Source_FlyBase_0004054_HG_114	gi|254577389|ref|XP_002494681.1|	42.86	2e-05	55.8	ZYRO0A07194p [Zygosaccharomyces rouxii]
Dmel_0004054_zen2_zerknullt_related_Source_FlyBase_0004054_HG_114	gi|115492331|ref|XP_001210793.1|	39.02	2e-05	56.2	hypothetical protein ATEG_00707 [Aspergillus terreus NIH2624]
Dmel_0004054_zen2_zerknullt_related_Source_FlyBase_0004054_HG_114	gi|913760469|emb|CRK40501.1|	43.33	2e-05	53.5	hypothetical protein BN1708_008232, partial [Verticillium longisporum]
Dmel_0004054_zen2_zerknullt_related_Source_FlyBase_0004054_HG_114	gi|1112961463|gb|OJT14519.1|	29.81	2e-05	55.1	Homeobox protein YOX1 [Trametes pubescens]
Dmel_0004054_zen2_zerknullt_related_Source_FlyBase_0004054_HG_114	gi|630171368|ref|XP_007842209.1|	35.42	2e-05	55.8	homeobox transcription factor [Moniliophthora roreri MCA 2997]
Dmel_0004054_zen2_zerknullt_related_Source_FlyBase_0004054_HG_114	gi|961962962|gb|KTB36779.1|	35.42	2e-05	55.8	putative homeobox-domain-containing protein [Moniliophthora roreri]
Dmel_0004054_zen2_zerknullt_related_Source_FlyBase_0004054_HG_114	gi|384497275|gb|EIE87766.1|	30.30	2e-05	55.5	hypothetical protein RO3G_12477 [Rhizopus delemar RA 99-880]
Dmel_0004054_zen2_zerknullt_related_Source_FlyBase_0004054_HG_114	gi|913874975|emb|CRK22294.1|	43.66	2e-05	55.8	hypothetical protein BN1723_012647, partial [Verticillium longisporum]
Dmel_0004054_zen2_zerknullt_related_Source_FlyBase_0004054_HG_114	gi|674860013|emb|CDY69618.1|	31.58	2e-05	55.5	BnaCnng64490D [Brassica napus]
Dmel_0004054_zen2_zerknullt_related_Source_FlyBase_0004054_HG_114	gi|636606739|ref|XP_008034504.1|	29.81	2e-05	55.5	homeobox-domain-containing protein [Trametes versicolor FP-101664 SS1]
Dmel_0004054_zen2_zerknullt_related_Source_FlyBase_0004054_HG_114	gi|302411140|ref|XP_003003403.1|	33.57	2e-05	55.8	conserved hypothetical protein [Verticillium alfalfae VaMs.102]
Dmel_0004054_zen2_zerknullt_related_Source_FlyBase_0004054_HG_114	gi|1111904968|gb|OJJ70890.1|	36.96	2e-05	55.8	hypothetical protein ASPBRDRAFT_196444 [Aspergillus brasiliensis CBS 101740]
Dmel_0004054_zen2_zerknullt_related_Source_FlyBase_0004054_HG_114	gi|674883508|emb|CDY48942.1|	32.04	2e-05	53.5	BnaA08g04720D [Brassica napus]
Dmel_0004054_zen2_zerknullt_related_Source_FlyBase_0004054_HG_114	gi|966767917|dbj|GAQ38142.1|	36.96	2e-05	55.8	homeobox transcription factor [Aspergillus niger]
Dmel_0004054_zen2_zerknullt_related_Source_FlyBase_0004054_HG_114	gi|358370796|dbj|GAA87406.1|	36.96	2e-05	55.5	homeobox transcription factor [Aspergillus kawachii IFO 4308]
Dmel_0004054_zen2_zerknullt_related_Source_FlyBase_0004054_HG_114	gi|698547428|ref|XP_009768030.1|	38.96	2e-05	55.1	PREDICTED: homeobox-leucine zipper protein ATHB-6-like [Nicotiana sylvestris]
Dmel_0004054_zen2_zerknullt_related_Source_FlyBase_0004054_HG_114	gi|1043285430|gb|OBZ72668.1|	35.11	2e-05	55.8	Homeobox protein CDX-2 [Grifola frondosa]
Dmel_0004054_zen2_zerknullt_related_Source_FlyBase_0004054_HG_114	gi|972235970|emb|CEL05386.1|	36.96	2e-05	55.5	Putative RfeB [Aspergillus calidoustus]
Dmel_0004054_zen2_zerknullt_related_Source_FlyBase_0004054_HG_114	gi|1112951710|gb|OJT05860.1|	44.83	2e-05	55.5	Homeobox protein 10 [Trametes pubescens]
Dmel_0004054_zen2_zerknullt_related_Source_FlyBase_0004054_HG_114	gi|674866180|emb|CDY67332.1|	31.58	3e-05	55.1	BnaA06g39210D [Brassica napus]
Dmel_0004054_zen2_zerknullt_related_Source_FlyBase_0004054_HG_114	gi|190344585|gb|EDK36284.2|	37.97	3e-05	55.1	hypothetical protein PGUG_00382 [Meyerozyma guilliermondii ATCC 6260]
Dmel_0004054_zen2_zerknullt_related_Source_FlyBase_0004054_HG_114	gi|146422127|ref|XP_001487005.1|	37.97	3e-05	55.1	hypothetical protein PGUG_00382 [Meyerozyma guilliermondii ATCC 6260]
Dmel_0004054_zen2_zerknullt_related_Source_FlyBase_0004054_HG_114	gi|827755636|gb|KLO10361.1|	34.25	3e-05	55.1	homeobox-domain-containing protein [Schizopora paradoxa]
Dmel_0004054_zen2_zerknullt_related_Source_FlyBase_0004054_HG_114	gi|754378392|gb|KIP11000.1|	48.39	3e-05	55.5	hypothetical protein PHLGIDRAFT_10905 [Phlebiopsis gigantea 11061_1 CR5-6]
Dmel_0004054_zen2_zerknullt_related_Source_FlyBase_0004054_HG_114	gi|770308142|gb|KJK65495.1|	39.02	3e-05	55.5	Homeobox domain protein [Aspergillus parasiticus SU-1]
Dmel_0004054_zen2_zerknullt_related_Source_FlyBase_0004054_HG_114	gi|145258409|ref|XP_001402033.1|	36.96	3e-05	55.5	homeobox transcription factor (RfeB) [Aspergillus niger CBS 513.88]
Dmel_0004054_zen2_zerknullt_related_Source_FlyBase_0004054_HG_114	gi|992079692|ref|XP_015403386.1|	36.96	3e-05	55.5	putative homeobox transcription factor (RfeB) [Aspergillus nomius NRRL 13137]
Dmel_0004054_zen2_zerknullt_related_Source_FlyBase_0004054_HG_114	gi|685321255|ref|XP_009150623.1|	31.58	3e-05	55.1	PREDICTED: homeobox-leucine zipper protein ATHB-5-like [Brassica rapa]
Dmel_0004054_zen2_zerknullt_related_Source_FlyBase_0004054_HG_114	gi|674895001|emb|CDY37819.1|	32.04	3e-05	55.1	BnaAnng04800D [Brassica napus]
Dmel_0004054_zen2_zerknullt_related_Source_FlyBase_0004054_HG_114	gi|923751354|ref|XP_013674542.1|	32.04	3e-05	54.3	PREDICTED: homeobox-leucine zipper protein ATHB-5-like [Brassica napus]
Dmel_0004054_zen2_zerknullt_related_Source_FlyBase_0004054_HG_114	gi|550805319|gb|ERS97236.1|	27.40	3e-05	55.5	CAMK protein kinase [Sporothrix schenckii ATCC 58251]
Dmel_0004054_zen2_zerknullt_related_Source_FlyBase_0004054_HG_114	gi|238485794|ref|XP_002374135.1|	39.02	3e-05	55.5	homeobox transcription factor (RfeB), putative [Aspergillus flavus NRRL3357]
Dmel_0004054_zen2_zerknullt_related_Source_FlyBase_0004054_HG_114	gi|169771627|ref|XP_001820283.1|	39.02	3e-05	55.5	homeobox transcription factor (RfeB) [Aspergillus oryzae RIB40]
Dmel_0004054_zen2_zerknullt_related_Source_FlyBase_0004054_HG_114	gi|914758596|gb|KOC12541.1|	39.02	3e-05	55.5	homeobox transcription factor (RfeB) [Aspergillus flavus AF70]
Dmel_0004054_zen2_zerknullt_related_Source_FlyBase_0004054_HG_114	gi|527296888|gb|EPS97711.1|	35.62	3e-05	55.1	hypothetical protein FOMPIDRAFT_1031831 [Fomitopsis pinicola FP-58527 SS1]
Dmel_0004054_zen2_zerknullt_related_Source_FlyBase_0004054_HG_114	gi|685279147|ref|XP_009130506.1|	32.04	3e-05	54.7	PREDICTED: homeobox-leucine zipper protein ATHB-5-like [Brassica rapa]
Dmel_0004054_zen2_zerknullt_related_Source_FlyBase_0004054_HG_114	gi|636615867|ref|XP_008039068.1|	44.83	3e-05	55.1	homeobox-domain-containing protein [Trametes versicolor FP-101664 SS1]
Dmel_0004054_zen2_zerknullt_related_Source_FlyBase_0004054_HG_114	gi|1084337345|gb|OGM43048.1|	36.96	3e-05	55.1	putative homeobox transcription factor (RfeB) [Aspergillus bombycis]
Dmel_0004054_zen2_zerknullt_related_Source_FlyBase_0004054_HG_114	gi|849274336|dbj|GAO83529.1|	36.05	3e-05	55.1	homeobox protein HOY1 [Aspergillus udagawae]
Dmel_0004054_zen2_zerknullt_related_Source_FlyBase_0004054_HG_114	gi|297788504|ref|XP_002862344.1|	23.60	3e-05	54.7	hypothetical protein ARALYDRAFT_497511 [Arabidopsis lyrata subsp. lyrata]
Dmel_0004054_zen2_zerknullt_related_Source_FlyBase_0004054_HG_114	gi|923766979|ref|XP_013678431.1|	32.04	3e-05	54.7	PREDICTED: homeobox-leucine zipper protein ATHB-5-like [Brassica napus]
Dmel_0004054_zen2_zerknullt_related_Source_FlyBase_0004054_HG_114	gi|159125279|gb|EDP50396.1|	36.05	3e-05	55.1	homeobox transcription factor (RfeB), putative [Aspergillus fumigatus A1163]
Dmel_0004054_zen2_zerknullt_related_Source_FlyBase_0004054_HG_114	gi|666428196|gb|KEY75851.1|	36.05	3e-05	55.1	transcription factor homeobox RfeB [Aspergillus fumigatus var. RP-2014]
Dmel_0004054_zen2_zerknullt_related_Source_FlyBase_0004054_HG_114	gi|1023262667|gb|KZT57910.1|	46.43	3e-05	55.1	hypothetical protein CALCODRAFT_264323 [Calocera cornea HHB12733]
Dmel_0004054_zen2_zerknullt_related_Source_FlyBase_0004054_HG_114	gi|751756746|gb|KIN04921.1|	43.08	3e-05	55.1	hypothetical protein OIDMADRAFT_115588 [Oidiodendron maius Zn]
Dmel_0004054_zen2_zerknullt_related_Source_FlyBase_0004054_HG_114	gi|1023233142|gb|KZT29924.1|	47.54	3e-05	55.1	hypothetical protein NEOLEDRAFT_487279 [Neolentinus lepideus HHB14362 ss-1]
Dmel_0004054_zen2_zerknullt_related_Source_FlyBase_0004054_HG_114	gi|146323811|ref|XP_751804.2|	36.05	3e-05	55.1	homeobox transcription factor (RfeB) [Aspergillus fumigatus Af293]
Dmel_0004054_zen2_zerknullt_related_Source_FlyBase_0004054_HG_114	gi|952550210|dbj|GAQ08178.1|	34.38	4e-05	55.1	hypothetical protein ALT_5499 [Aspergillus lentulus]
Dmel_0004054_zen2_zerknullt_related_Source_FlyBase_0004054_HG_114	gi|922570574|ref|XP_013613639.1|	32.04	4e-05	54.7	PREDICTED: homeobox-leucine zipper protein ATHB-5 [Brassica oleracea var. oleracea]
Dmel_0004054_zen2_zerknullt_related_Source_FlyBase_0004054_HG_114	gi|1021804455|gb|KZO96741.1|	46.43	4e-05	55.1	hypothetical protein CALVIDRAFT_563806 [Calocera viscosa TUFC12733]
Dmel_0004054_zen2_zerknullt_related_Source_FlyBase_0004054_HG_114	gi|1111857994|gb|OJJ40709.1|	39.02	4e-05	55.1	hypothetical protein ASPWEDRAFT_102793 [Aspergillus wentii DTO 134E9]
Dmel_0004054_zen2_zerknullt_related_Source_FlyBase_0004054_HG_114	gi|923646669|ref|XP_013643074.1|	30.53	4e-05	54.7	PREDICTED: homeobox-leucine zipper protein ATHB-5-like [Brassica napus]
Dmel_0004054_zen2_zerknullt_related_Source_FlyBase_0004054_HG_114	gi|761922685|gb|KIY44085.1|	36.46	4e-05	52.4	homeobox-domain-containing protein, partial [Fistulina hepatica ATCC 64428]
Dmel_0004054_zen2_zerknullt_related_Source_FlyBase_0004054_HG_114	gi|121707646|ref|XP_001271898.1|	36.05	5e-05	54.7	Homeobox domain protein [Aspergillus clavatus NRRL 1]
Dmel_0004054_zen2_zerknullt_related_Source_FlyBase_0004054_HG_114	gi|1102236559|ref|XP_019038091.1|	40.98	5e-05	50.8	hypothetical protein WICANDRAFT_24602, partial [Wickerhamomyces anomalus NRRL Y-366-8]
Dmel_0004054_zen2_zerknullt_related_Source_FlyBase_0004054_HG_114	gi|402224643|gb|EJU04705.1|	44.26	5e-05	54.7	hypothetical protein DACRYDRAFT_114058 [Dacryopinax primogenitus]
Dmel_0004054_zen2_zerknullt_related_Source_FlyBase_0004054_HG_114	gi|119500470|ref|XP_001266992.1|	39.02	5e-05	54.7	Homeobox domain protein [Aspergillus fischeri NRRL 181]
Dmel_0004054_zen2_zerknullt_related_Source_FlyBase_0004054_HG_114	gi|1147187925|ref|XP_020060430.1|	36.96	5e-05	54.7	hypothetical protein ASPACDRAFT_22998 [Aspergillus aculeatus ATCC 16872]
Dmel_0004054_zen2_zerknullt_related_Source_FlyBase_0004054_HG_114	gi|599160941|gb|EYE99891.1|	36.96	5e-05	54.7	hypothetical protein EURHEDRAFT_33024 [Aspergillus ruber CBS 135680]
Dmel_0004054_zen2_zerknullt_related_Source_FlyBase_0004054_HG_114	gi|260942181|ref|XP_002615389.1|	33.04	5e-05	54.3	hypothetical protein CLUG_04271 [Clavispora lusitaniae ATCC 42720]
Dmel_0004054_zen2_zerknullt_related_Source_FlyBase_0004054_HG_114	gi|212538171|ref|XP_002149241.1|	42.86	5e-05	54.7	homeobox transcription factor (RfeB), putative [Talaromyces marneffei ATCC 18224]
Dmel_0004054_zen2_zerknullt_related_Source_FlyBase_0004054_HG_114	gi|1026991906|ref|XP_016607917.1|	38.55	5e-05	54.3	hypothetical protein SPPG_05249 [Spizellomyces punctatus DAOM BR117]
Dmel_0004054_zen2_zerknullt_related_Source_FlyBase_0004054_HG_114	gi|1040829294|ref|XP_017229276.1|	30.94	6e-05	53.9	PREDICTED: homeobox-leucine zipper protein ATHB-6 [Daucus carota subsp. sativus]
Dmel_0004054_zen2_zerknullt_related_Source_FlyBase_0004054_HG_114	gi|50307061|ref|XP_453508.1|	40.00	6e-05	54.3	hypothetical protein [Kluyveromyces lactis NRRL Y-1140]
Dmel_0004054_zen2_zerknullt_related_Source_FlyBase_0004054_HG_114	gi|50288493|ref|XP_446676.1|	35.23	6e-05	53.9	hypothetical protein [Candida glabrata CBS 138]
Dmel_0004054_zen2_zerknullt_related_Source_FlyBase_0004054_HG_114	gi|748547748|emb|CDO93718.1|	40.00	6e-05	54.3	unnamed protein product [Kluyveromyces dobzhanskii CBS 2104]
Dmel_0004054_zen2_zerknullt_related_Source_FlyBase_0004054_HG_114	gi|119174178|ref|XP_001239450.1|	34.88	6e-05	54.3	homeobox domain-containing protein [Coccidioides immitis RS]
Dmel_0004054_zen2_zerknullt_related_Source_FlyBase_0004054_HG_114	gi|303314093|ref|XP_003067055.1|	34.88	6e-05	54.3	Homeoprotein, putative [Coccidioides posadasii C735 delta SOWgp]
Dmel_0004054_zen2_zerknullt_related_Source_FlyBase_0004054_HG_114	gi|1147417701|ref|XP_020072906.1|	37.68	6e-05	54.3	homeobox-domain-containing protein [Cyberlindnera jadinii NRRL Y-1542]
Dmel_0004054_zen2_zerknullt_related_Source_FlyBase_0004054_HG_114	gi|259487376|tpe|CBF86004.1|	36.96	6e-05	54.3	TPA: RfeB [Source:UniProtKB/TrEMBL;Acc:Q8J178] [Aspergillus nidulans FGSC A4]
Dmel_0004054_zen2_zerknullt_related_Source_FlyBase_0004054_HG_114	gi|1098893098|gb|JAU05039.1|	31.78	6e-05	53.9	Homeobox-leucine zipper protein ATHB-5 [Noccaea caerulescens]
Dmel_0004054_zen2_zerknullt_related_Source_FlyBase_0004054_HG_114	gi|565434051|ref|XP_006280832.1|	35.42	6e-05	53.9	hypothetical protein CARUB_v10026808mg [Capsella rubella]
Dmel_0004054_zen2_zerknullt_related_Source_FlyBase_0004054_HG_114	gi|764515533|ref|XP_011465283.1|	27.98	6e-05	53.9	PREDICTED: homeobox-leucine zipper protein ATHB-6-like isoform X1 [Fragaria vesca subsp. vesca]
Dmel_0004054_zen2_zerknullt_related_Source_FlyBase_0004054_HG_114	gi|1099281572|gb|JAU90566.1|	31.78	6e-05	53.9	Homeobox-leucine zipper protein ATHB-5 [Noccaea caerulescens]
Dmel_0004054_zen2_zerknullt_related_Source_FlyBase_0004054_HG_114	gi|379645233|gb|AFD04440.1|	37.50	6e-05	54.3	Yhp2 [Cryptococcus neoformans var. grubii]
Dmel_0004054_zen2_zerknullt_related_Source_FlyBase_0004054_HG_114	gi|1023276112|gb|KZT70971.1|	33.33	6e-05	54.3	homeobox-domain-containing protein [Daedalea quercina L-15889]
Dmel_0004054_zen2_zerknullt_related_Source_FlyBase_0004054_HG_114	gi|551568065|ref|XP_005770005.1|	36.59	6e-05	51.2	hypothetical protein EMIHUDRAFT_243970 [Emiliania huxleyi CCMP1516]
Dmel_0004054_zen2_zerknullt_related_Source_FlyBase_0004054_HG_114	gi|470103473|ref|XP_004288161.1|	27.98	6e-05	53.9	PREDICTED: homeobox-leucine zipper protein ATHB-6-like isoform X2 [Fragaria vesca subsp. vesca]
Dmel_0004054_zen2_zerknullt_related_Source_FlyBase_0004054_HG_114	gi|751021487|gb|KIK63194.1|	52.17	6e-05	54.3	hypothetical protein GYMLUDRAFT_72414 [Gymnopus luxurians FD-317 M1]
Dmel_0004054_zen2_zerknullt_related_Source_FlyBase_0004054_HG_114	gi|549051012|emb|CCX09985.1|	41.27	7e-05	54.3	Similar to Homeobox protein HOY1; acc. no. Q99160 [Pyronema omphalodes CBS 100304]
Dmel_0004054_zen2_zerknullt_related_Source_FlyBase_0004054_HG_114	gi|599121470|ref|XP_007387903.1|	50.00	7e-05	54.3	homeobox-domain-containing protein [Punctularia strigosozonata HHB-11173 SS5]
Dmel_0004054_zen2_zerknullt_related_Source_FlyBase_0004054_HG_114	gi|1098992373|gb|JAU31431.1|	31.78	7e-05	53.9	Homeobox-leucine zipper protein ATHB-5 [Noccaea caerulescens]
Dmel_0004054_zen2_zerknullt_related_Source_FlyBase_0004054_HG_114	gi|169625507|ref|XP_001806157.1|	30.93	7e-05	54.3	hypothetical protein SNOG_16027 [Parastagonospora nodorum SN15]
Dmel_0004054_zen2_zerknullt_related_Source_FlyBase_0004054_HG_114	gi|1072981194|ref|XP_018441050.1|	32.04	7e-05	53.9	PREDICTED: homeobox-leucine zipper protein ATHB-5 [Raphanus sativus]
Dmel_0004054_zen2_zerknullt_related_Source_FlyBase_0004054_HG_114	gi|1063253143|gb|ODQ75569.1|	37.50	7e-05	54.3	hypothetical protein LIPSTDRAFT_102327 [Lipomyces starkeyi NRRL Y-11557]
Dmel_0004054_zen2_zerknullt_related_Source_FlyBase_0004054_HG_114	gi|799343628|ref|XP_012052806.1|	37.50	7e-05	54.3	hypothetical protein CNAG_01858 [Cryptococcus neoformans var. grubii H99]
Dmel_0004054_zen2_zerknullt_related_Source_FlyBase_0004054_HG_114	gi|727140767|emb|CEG76755.1|	46.88	7e-05	53.9	hypothetical protein RMATCC62417_11611 [Rhizopus microsporus]
Dmel_0004054_zen2_zerknullt_related_Source_FlyBase_0004054_HG_114	gi|1063016916|gb|JAT46615.1|	37.50	7e-05	53.9	Homeobox-leucine zipper protein ATHB-16 [Anthurium amnicola]
Dmel_0004054_zen2_zerknullt_related_Source_FlyBase_0004054_HG_114	gi|729716943|emb|CEI86833.1|	46.88	7e-05	53.9	hypothetical protein RMCBS344292_01259 [Rhizopus microsporus]
Dmel_0004054_zen2_zerknullt_related_Source_FlyBase_0004054_HG_114	gi|1105518220|emb|SGZ57284.1|	38.82	8e-05	53.9	CIC11C00000002708 [[Candida] intermedia]
Dmel_0004054_zen2_zerknullt_related_Source_FlyBase_0004054_HG_114	gi|302657246|ref|XP_003020349.1|	33.33	8e-05	53.9	hypothetical protein TRV_05560 [Trichophyton verrucosum HKI 0517]
Dmel_0004054_zen2_zerknullt_related_Source_FlyBase_0004054_HG_114	gi|1111896381|gb|OJJ64445.1|	39.02	8e-05	53.9	hypothetical protein ASPSYDRAFT_53949 [Aspergillus sydowii CBS 593.65]
Dmel_0004054_zen2_zerknullt_related_Source_FlyBase_0004054_HG_114	gi|302510995|ref|XP_003017449.1|	33.33	8e-05	53.9	hypothetical protein ARB_04330 [Trichophyton benhamiae CBS 112371]
Dmel_0004054_zen2_zerknullt_related_Source_FlyBase_0004054_HG_114	gi|595773148|ref|XP_007265117.1|	37.33	8e-05	53.9	homeobox-domain-containing protein [Fomitiporia mediterranea MF3/22]
Dmel_0004054_zen2_zerknullt_related_Source_FlyBase_0004054_HG_114	gi|326481657|gb|EGE05667.1|	33.33	8e-05	53.9	homeobox domain-containing protein [Trichophyton equinum CBS 127.97]
Dmel_0004054_zen2_zerknullt_related_Source_FlyBase_0004054_HG_114	gi|551574649|ref|XP_005773083.1|	37.04	8e-05	54.3	glycosyltransferase, family 47 [Emiliania huxleyi CCMP1516]
Dmel_0004054_zen2_zerknullt_related_Source_FlyBase_0004054_HG_114	gi|258569989|ref|XP_002543798.1|	34.88	8e-05	53.9	RfeB protein [Uncinocarpus reesii 1704]
Dmel_0004054_zen2_zerknullt_related_Source_FlyBase_0004054_HG_114	gi|1130860084|dbj|GAV60335.1|	42.37	8e-05	52.8	Homeobox domain-containing protein [Cephalotus follicularis]
Dmel_0004054_zen2_zerknullt_related_Source_FlyBase_0004054_HG_114	gi|1030003120|gb|OAL67894.1|	33.33	9e-05	53.9	homeobox domain-containing protein [Trichophyton rubrum]
Dmel_0004054_zen2_zerknullt_related_Source_FlyBase_0004054_HG_114	gi|1109091188|ref|XP_019096043.1|	34.38	9e-05	53.5	PREDICTED: homeobox-leucine zipper protein ATHB-5-like isoform X2 [Camelina sativa]
Dmel_0004054_zen2_zerknullt_related_Source_FlyBase_0004054_HG_114	gi|727627097|ref|XP_010484381.1|	34.38	9e-05	53.5	PREDICTED: homeobox-leucine zipper protein ATHB-5-like isoform X1 [Camelina sativa]
Dmel_0004054_zen2_zerknullt_related_Source_FlyBase_0004054_HG_114	gi|1111711881|gb|OJI98548.1|	39.02	9e-05	53.9	hypothetical protein ASPVEDRAFT_50230 [Aspergillus versicolor CBS 583.65]
Dmel_0004054_zen2_zerknullt_related_Source_FlyBase_0004054_HG_114	gi|255716684|ref|XP_002554623.1|	35.00	9e-05	53.9	KLTH0F09636p [Lachancea thermotolerans]
Dmel_0004054_zen2_zerknullt_related_Source_FlyBase_0004054_HG_114	gi|1120666226|gb|OKP11727.1|	34.38	9e-05	53.9	Homeobox protein HOY1 [Penicillium subrubescens]
Dmel_0004054_zen2_zerknullt_related_Source_FlyBase_0004054_HG_114	gi|607893043|gb|EZF32266.1|	33.33	9e-05	53.9	hypothetical protein H101_04135 [Trichophyton interdigitale H6]
Dmel_0004054_zen2_zerknullt_related_Source_FlyBase_0004054_HG_114	gi|302308431|ref|NP_985348.2|	41.79	9e-05	53.5	AFL202Cp [Eremothecium gossypii ATCC 10895]
Dmel_0004054_zen2_zerknullt_related_Source_FlyBase_0004054_HG_114	gi|763750849|gb|KJB18237.1|	30.83	9e-05	53.5	hypothetical protein B456_003G041500 [Gossypium raimondii]
Dmel_0004054_zen2_zerknullt_related_Source_FlyBase_0004054_HG_114	gi|727152700|emb|CEG65198.1|	46.88	9e-05	53.5	hypothetical protein RMATCC62417_02029 [Rhizopus microsporus]
Dmel_0004054_zen2_zerknullt_related_Source_FlyBase_0004054_HG_114	gi|296809998|ref|XP_002845337.1|	33.33	9e-05	53.9	homeobox domain-containing protein [Arthroderma otae CBS 113480]
Dmel_0004054_zen2_zerknullt_related_Source_FlyBase_0004054_HG_114	gi|320037287|gb|EFW19224.1|	34.88	9e-05	53.9	hypothetical protein CPSG_03608 [Coccidioides posadasii str. Silveira]
Dmel_0004054_zen2_zerknullt_related_Source_FlyBase_0004054_HG_114	gi|363750930|ref|XP_003645682.1|	45.00	9e-05	53.5	hypothetical protein Ecym_3378 [Eremothecium cymbalariae DBVPG#7215]
Dmel_0004054_zen2_zerknullt_related_Source_FlyBase_0004054_HG_114	gi|1000780548|gb|KXN71747.1|	42.37	9e-05	53.1	homeobox-domain-containing protein [Conidiobolus coronatus NRRL 28638]
Dmel_0004054_zen2_zerknullt_related_Source_FlyBase_0004054_HG_114	gi|1025397558|ref|XP_016449095.1|	38.03	9e-05	53.9	PREDICTED: homeobox-leucine zipper protein ANTHOCYANINLESS 2-like [Nicotiana tabacum]
Dmel_0004054_zen2_zerknullt_related_Source_FlyBase_0004054_HG_114	gi|727427080|ref|XP_010463203.1|	34.38	9e-05	53.1	PREDICTED: homeobox-leucine zipper protein ATHB-5 [Camelina sativa]
Dmel_0004054_zen2_zerknullt_related_Source_FlyBase_0004054_HG_114	gi|315044651|ref|XP_003171701.1|	33.33	1e-04	53.9	homeobox domain-containing protein [Nannizzia gypsea CBS 118893]
Dmel_0004054_zen2_zerknullt_related_Source_FlyBase_0004054_HG_114	gi|1030006550|gb|OAL71211.1|	33.33	1e-04	53.9	homeobox domain-containing protein [Trichophyton violaceum]
Dmel_0004054_zen2_zerknullt_related_Source_FlyBase_0004054_HG_114	gi|971510165|dbj|GAQ88052.1|	44.62	1e-04	53.9	homeobox and START domains containing protein [Klebsormidium flaccidum]
Dmel_0004054_zen2_zerknullt_related_Source_FlyBase_0004054_HG_114	gi|582960008|gb|EWC48201.1|	54.35	1e-04	53.5	hypothetical protein DRE_02305 [Drechslerella stenobrocha 248]
Dmel_0004054_zen2_zerknullt_related_Source_FlyBase_0004054_HG_114	gi|607942900|gb|EZF75935.1|	33.33	1e-04	53.9	hypothetical protein H105_02641 [Trichophyton soudanense CBS 452.61]
Dmel_0004054_zen2_zerknullt_related_Source_FlyBase_0004054_HG_114	gi|327297400|ref|XP_003233394.1|	33.33	1e-04	53.9	homeobox domain-containing protein [Trichophyton rubrum CBS 118892]
Dmel_0004054_zen2_zerknullt_related_Source_FlyBase_0004054_HG_114	gi|915170313|ref|XP_013331500.1|	43.08	1e-04	53.5	Homeobox transcription factor (RfeB) [Rasamsonia emersonii CBS 393.64]
Dmel_0004054_zen2_zerknullt_related_Source_FlyBase_0004054_HG_114	gi|727542231|ref|XP_010444540.1|	34.38	1e-04	53.1	PREDICTED: homeobox-leucine zipper protein ATHB-5-like [Camelina sativa]
Dmel_0004054_zen2_zerknullt_related_Source_FlyBase_0004054_HG_114	gi|336269551|ref|XP_003349536.1|	35.87	1e-04	53.5	hypothetical protein SMAC_03124 [Sordaria macrospora k-hell]
Dmel_0004054_zen2_zerknullt_related_Source_FlyBase_0004054_HG_114	gi|1083916265|ref|XP_018623116.1|	38.03	1e-04	53.9	PREDICTED: homeobox-leucine zipper protein ANTHOCYANINLESS 2-like isoform X2 [Nicotiana tomentosiformis]
Dmel_0004054_zen2_zerknullt_related_Source_FlyBase_0004054_HG_114	gi|875284930|gb|KMU78657.1|	34.88	1e-04	53.5	RfeB [Coccidioides immitis RMSCC 3703]
Dmel_0004054_zen2_zerknullt_related_Source_FlyBase_0004054_HG_114	gi|1083916262|ref|XP_018623115.1|	38.03	1e-04	53.5	PREDICTED: homeobox-leucine zipper protein ANTHOCYANINLESS 2-like isoform X1 [Nicotiana tomentosiformis]
Dmel_0004054_zen2_zerknullt_related_Source_FlyBase_0004054_HG_114	gi|1111054443|ref|XP_019234037.1|	37.66	1e-04	53.1	PREDICTED: homeobox-leucine zipper protein ATHB-6-like [Nicotiana attenuata]
Dmel_0000606_eve_even_skipped_Source_FlyBase_0000606_HG_114	gi|94185|pir||S12541	70.10	8e-37	149	evx1 protein - murine sarcoma virus
Dmel_0000606_eve_even_skipped_Source_FlyBase_0000606_HG_114	gi|700617482|emb|CEF71798.1|	48.57	9e-14	80.1	NKG SciNKG, partial [Sycon ciliatum]
Dmel_0000606_eve_even_skipped_Source_FlyBase_0000606_HG_114	gi|62238213|gb|AAX77090.1|	51.72	4e-11	69.7	homeobox protein demox, partial [Baikalospongia intermedia]
Dmel_0000606_eve_even_skipped_Source_FlyBase_0000606_HG_114	gi|62238209|gb|AAX77088.1|	51.72	4e-11	69.7	homeobox protein demox, partial [Potamolepis sp. ERM-2005]
Dmel_0000606_eve_even_skipped_Source_FlyBase_0000606_HG_114	gi|1053260936|ref|WP_066017155.1|	48.44	4e-11	73.6	hypothetical protein [Endozoicomonas atrinae]
Dmel_0000606_eve_even_skipped_Source_FlyBase_0000606_HG_114	gi|33641772|gb|AAQ24371.1|	51.67	5e-11	72.4	BarX/Bsh [Halichondria bowerbanki]
Dmel_0000606_eve_even_skipped_Source_FlyBase_0000606_HG_114	gi|340375568|ref|XP_003386306.1|	52.54	1e-10	73.6	PREDICTED: brain-specific homeobox protein homolog [Amphimedon queenslandica]
Dmel_0000606_eve_even_skipped_Source_FlyBase_0000606_HG_114	gi|507132|gb|AAB04117.1|	48.57	1e-10	70.1	homeobox-containing protein [Ephydatia fluviatilis]
Dmel_0000606_eve_even_skipped_Source_FlyBase_0000606_HG_114	gi|3184521|gb|AAC18965.1|	48.57	1e-10	70.1	EmH-3, partial [Ephydatia muelleri]
Dmel_0000606_eve_even_skipped_Source_FlyBase_0000606_HG_114	gi|49659002|emb|CAD37941.1|	45.57	2e-10	72.4	homeobox protein HOXa1 [Suberites domuncula]
Dmel_0000606_eve_even_skipped_Source_FlyBase_0000606_HG_114	gi|700617474|emb|CEF71796.1|	50.79	2e-10	70.5	NKA SciNKA, partial [Sycon ciliatum]
Dmel_0000606_eve_even_skipped_Source_FlyBase_0000606_HG_114	gi|765099183|ref|NP_001292180.1|	37.50	5e-10	70.5	homeobox protein Hox-B4-like [Amphimedon queenslandica]
Dmel_0000606_eve_even_skipped_Source_FlyBase_0000606_HG_114	gi|11066244|gb|AAG28516.1|AF197146_1	47.62	6e-10	68.2	homeobox protein NkxD, partial [Sycon raphanus]
Dmel_0000606_eve_even_skipped_Source_FlyBase_0000606_HG_114	gi|1133452412|ref|XP_019864339.1|	54.55	6e-10	70.5	PREDICTED: homeobox protein Hox-B4-like isoform X1 [Amphimedon queenslandica]
Dmel_0000606_eve_even_skipped_Source_FlyBase_0000606_HG_114	gi|507133|gb|AAA20151.1|	45.71	5e-09	65.1	homeobox-containing protein, partial [Ephydatia fluviatilis]
Dmel_0000606_eve_even_skipped_Source_FlyBase_0000606_HG_114	gi|32351033|gb|AAP75576.1|	46.15	8e-09	64.7	EmH-3 homeobox protein, partial [Trochospongilla horrida]
Dmel_0000606_eve_even_skipped_Source_FlyBase_0000606_HG_114	gi|32351031|gb|AAP75575.1|	46.15	1e-08	63.9	EmH-3 homeobox protein, partial [Spongilla lacustris]
Dmel_0000606_eve_even_skipped_Source_FlyBase_0000606_HG_114	gi|700617470|emb|CEF71795.1|	47.37	1e-08	65.5	Msx SciMsx, partial [Sycon ciliatum]
Dmel_0000606_eve_even_skipped_Source_FlyBase_0000606_HG_114	gi|32351029|gb|AAP75574.1|	46.15	1e-08	63.5	EmH-3 homeobox protein, partial [Eunapius fragilis]
Dmel_0000606_eve_even_skipped_Source_FlyBase_0000606_HG_114	gi|525314056|ref|NP_001266196.1|	50.00	3e-08	65.9	uncharacterized protein LOC100631603 [Amphimedon queenslandica]
Dmel_0000606_eve_even_skipped_Source_FlyBase_0000606_HG_114	gi|184191103|gb|ACC76764.1|	33.68	3e-08	64.3	NK5/6/7a variant 1 [Amphimedon queenslandica]
Dmel_0000606_eve_even_skipped_Source_FlyBase_0000606_HG_114	gi|700617467|emb|CEF71794.1|	49.09	4e-08	63.5	Hmx SciHmx, partial [Sycon ciliatum]
Dmel_0000606_eve_even_skipped_Source_FlyBase_0000606_HG_114	gi|62238211|gb|AAX77089.1|	48.08	6e-08	60.5	homeobox protein demox, partial [Lubomirskia baicalensis]
Dmel_0000606_eve_even_skipped_Source_FlyBase_0000606_HG_114	gi|525314304|ref|NP_001266247.1|	44.26	6e-08	64.3	uncharacterized protein LOC100636153 [Amphimedon queenslandica]
Dmel_0000606_eve_even_skipped_Source_FlyBase_0000606_HG_114	gi|224456|prf||1105304A	49.18	9e-08	61.2	homeo box gene
Dmel_0000606_eve_even_skipped_Source_FlyBase_0000606_HG_114	gi|34786941|emb|CAD37942.1|	45.00	1e-07	63.9	homeobox protein HOXb1 [Suberites domuncula]
Dmel_0000606_eve_even_skipped_Source_FlyBase_0000606_HG_114	gi|1160146710|ref|WP_079396160.1|	48.08	1e-07	58.9	hypothetical protein [Pseudomonas aeruginosa]
Dmel_0000606_eve_even_skipped_Source_FlyBase_0000606_HG_114	gi|821173333|ref|NP_001295556.1|	41.27	4e-07	62.0	homeobox protein bagpipe-like [Amphimedon queenslandica]
Dmel_0000606_eve_even_skipped_Source_FlyBase_0000606_HG_114	gi|630919630|gb|KCZ80374.1|	44.07	4e-07	58.2	hypothetical protein H312_02242 [Anncaliia algerae PRA339]
Dmel_0000606_eve_even_skipped_Source_FlyBase_0000606_HG_114	gi|340369432|ref|XP_003383252.1|	36.21	5e-07	61.6	PREDICTED: retinal homeobox protein Rx1-like [Amphimedon queenslandica]
Dmel_0000606_eve_even_skipped_Source_FlyBase_0000606_HG_114	gi|630911531|gb|KCZ76691.1|	45.61	7e-07	57.4	hypothetical protein H311_02306 [Anncaliia algerae PRA109]
Dmel_0000606_eve_even_skipped_Source_FlyBase_0000606_HG_114	gi|1133460033|ref|XP_019851214.1|	51.92	1e-06	60.8	PREDICTED: paired mesoderm homeobox protein 2-like [Amphimedon queenslandica]
Dmel_0000606_eve_even_skipped_Source_FlyBase_0000606_HG_114	gi|507131|gb|AAA20149.1|	43.33	1e-06	57.8	homeobox-containing protein, partial [Ephydatia fluviatilis]
Dmel_0000606_eve_even_skipped_Source_FlyBase_0000606_HG_114	gi|402224643|gb|EJU04705.1|	43.08	3e-06	60.1	hypothetical protein DACRYDRAFT_114058 [Dacryopinax primogenitus]
Dmel_0000606_eve_even_skipped_Source_FlyBase_0000606_HG_114	gi|1133452436|ref|XP_019864348.1|	40.91	3e-06	60.1	PREDICTED: type I inositol 1,4,5-trisphosphate 5-phosphatase [Amphimedon queenslandica]
Dmel_0000606_eve_even_skipped_Source_FlyBase_0000606_HG_114	gi|340378369|ref|XP_003387700.1|	45.76	4e-06	58.2	PREDICTED: aristaless-related homeobox protein-like [Amphimedon queenslandica]
Dmel_0000606_eve_even_skipped_Source_FlyBase_0000606_HG_114	gi|49659004|emb|CAD37943.1|	36.84	5e-06	56.2	homeobox protein HOXc1 [Suberites domuncula]
Dmel_0000606_eve_even_skipped_Source_FlyBase_0000606_HG_114	gi|700617479|emb|CEF71797.1|	45.28	7e-06	57.8	NKB SciNKB, partial [Sycon ciliatum]
Dmel_0000606_eve_even_skipped_Source_FlyBase_0000606_HG_114	gi|1063095467|gb|JAT74567.1|	45.61	8e-06	56.6	hypothetical protein g.76468, partial [Auxenochlorella protothecoides]
Dmel_0000606_eve_even_skipped_Source_FlyBase_0000606_HG_114	gi|961949543|gb|KTB27568.1|	56.25	2e-05	57.4	hypothetical protein WG66_19859 [Moniliophthora roreri]
Dmel_0000606_eve_even_skipped_Source_FlyBase_0000606_HG_114	gi|1021804455|gb|KZO96741.1|	37.89	3e-05	57.0	hypothetical protein CALVIDRAFT_563806 [Calocera viscosa TUFC12733]
Dmel_0000606_eve_even_skipped_Source_FlyBase_0000606_HG_114	gi|685268104|ref|XP_009125133.1|	39.71	3e-05	54.3	PREDICTED: homeobox-leucine zipper protein HAT5-like [Brassica rapa]
Dmel_0000606_eve_even_skipped_Source_FlyBase_0000606_HG_114	gi|923661811|ref|XP_013647767.1|	39.71	4e-05	53.9	PREDICTED: homeobox-leucine zipper protein HAT5-like isoform X1 [Brassica napus]
Dmel_0000606_eve_even_skipped_Source_FlyBase_0000606_HG_114	gi|702493511|ref|XP_010036498.1|	33.33	7e-05	55.1	PREDICTED: homeobox-leucine zipper protein HOX11 [Eucalyptus grandis]
Dmel_0000606_eve_even_skipped_Source_FlyBase_0000606_HG_114	gi|1128470501|dbj|GAV54080.1|	32.76	7e-05	55.5	hypothetical protein ZYGR_0AK05820 [Zygosaccharomyces rouxii]
Dmel_0000606_eve_even_skipped_Source_FlyBase_0000606_HG_114	gi|1133454154|ref|XP_019849051.1|	40.35	1e-04	53.9	PREDICTED: retina and anterior neural fold homeobox protein 2-like [Amphimedon queenslandica]
Dmel_0000606_eve_even_skipped_Source_FlyBase_0000606_HG_114	gi|1069917806|ref|XP_018274585.1|	27.25	1e-04	55.1	hypothetical protein RHOBADRAFT_41081 [Rhodotorula graminis WP1]
Dmel_0000606_eve_even_skipped_Source_FlyBase_0000606_HG_114	gi|150865898|ref|XP_001385298.2|	36.07	2e-04	54.3	homeobox- domain containing protein [Scheffersomyces stipitis CBS 6054]
Dmel_0000606_eve_even_skipped_Source_FlyBase_0000606_HG_114	gi|929769102|ref|XP_014159484.1|	35.63	2e-04	54.3	hypothetical protein SARC_02239 [Sphaeroforma arctica JP610]
Dmel_0000606_eve_even_skipped_Source_FlyBase_0000606_HG_114	gi|1035387660|gb|OAX44091.1|	38.89	2e-04	53.9	hypothetical protein K503DRAFT_730029 [Rhizopogon vinicolor AM-OR11-026]
Dmel_0000606_eve_even_skipped_Source_FlyBase_0000606_HG_114	gi|848867344|ref|XP_012834323.1|	27.56	9e-04	51.6	PREDICTED: homeobox-leucine zipper protein HAT14 [Erythranthe guttata]
Dmel_0000606_eve_even_skipped_Source_FlyBase_0000606_HG_114	gi|761903565|ref|XP_011409937.1|	38.60	9e-04	50.8	PREDICTED: homeobox protein LOX10 [Amphimedon queenslandica]
Dmel_0000606_eve_even_skipped_Source_FlyBase_0000606_HG_114	gi|1093602693|emb|SEI32007.1|	39.19	0.001	52.0	YALIA101S02e07206g1_1 [Yarrowia lipolytica]
Dmel_0000606_eve_even_skipped_Source_FlyBase_0000606_HG_114	gi|50556204|ref|XP_505510.1|	39.19	0.001	52.0	YALI0F16852p [Yarrowia lipolytica]
Dmel_0000606_eve_even_skipped_Source_FlyBase_0000606_HG_114	gi|909128007|gb|KNE55165.1|	36.36	0.002	51.6	hypothetical protein AMAG_17748 [Allomyces macrogynus ATCC 38327]
Dmel_0000606_eve_even_skipped_Source_FlyBase_0000606_HG_114	gi|814542960|emb|CEQ39991.1|	31.88	0.002	51.2	SPOSA6832_01570 [Sporidiobolus salmonicolor]
Dmel_0000606_eve_even_skipped_Source_FlyBase_0000606_HG_114	gi|1045918046|gb|OCH95091.1|	36.92	0.003	50.4	homeobox-domain-containing protein [Obba rivulosa]
Dmel_0000606_eve_even_skipped_Source_FlyBase_0000606_HG_114	gi|1026991906|ref|XP_016607917.1|	28.11	0.004	50.1	hypothetical protein SPPG_05249 [Spizellomyces punctatus DAOM BR117]
Dmel_0000606_eve_even_skipped_Source_FlyBase_0000606_HG_114	gi|511003823|gb|EPB85212.1|	45.45	0.006	49.7	hypothetical protein HMPREF1544_08039 [Mucor circinelloides f. circinelloides 1006PhL]
Dmel_0000606_eve_even_skipped_Source_FlyBase_0000606_HG_114	gi|758347144|dbj|GAN10454.1|	45.45	0.007	49.3	homeobox expressed in ES cells 1-like [Mucor ambiguus]
Dmel_0000606_eve_even_skipped_Source_FlyBase_0000606_HG_114	gi|1021835729|gb|KZP24066.1|	28.43	0.010	46.2	Homeodomain-like protein, partial [Fibulorhizoctonia sp. CBS 109695]
Dmel_0000606_eve_even_skipped_Source_FlyBase_0000606_HG_114	gi|661178539|emb|CDH58707.1|	32.26	0.011	48.5	hypothetical protein RO3G_10319 [Lichtheimia corymbifera JMRC:FSU:9682]
Dmel_0000606_eve_even_skipped_Source_FlyBase_0000606_HG_114	gi|1026990950|ref|XP_016607816.1|	46.88	0.012	48.5	hypothetical protein SPPG_05154 [Spizellomyces punctatus DAOM BR117]
Dmel_0000606_eve_even_skipped_Source_FlyBase_0000606_HG_114	gi|1069929377|ref|XP_018269741.1|	34.92	0.013	48.5	hypothetical protein RHOBADRAFT_54886 [Rhodotorula graminis WP1]
Dmel_0000606_eve_even_skipped_Source_FlyBase_0000606_HG_114	gi|1021841176|gb|KZP29348.1|	28.43	0.015	45.8	Homeodomain-like protein, partial [Fibulorhizoctonia sp. CBS 109695]
Dmel_0000606_eve_even_skipped_Source_FlyBase_0000606_HG_114	gi|1000779400|gb|KXN70628.1|	37.68	0.017	47.8	hypothetical protein CONCODRAFT_78748 [Conidiobolus coronatus NRRL 28638]
Dmel_0000606_eve_even_skipped_Source_FlyBase_0000606_HG_114	gi|671691381|emb|CDS06118.1|	32.26	0.024	47.8	hypothetical protein LRAMOSA08646 [Lichtheimia ramosa]
Dmel_0000606_eve_even_skipped_Source_FlyBase_0000606_HG_114	gi|576044262|ref|XP_006696004.1|	28.46	0.025	47.8	putative sequence-specific DNA binding protein [Chaetomium thermophilum var. thermophilum DSM 1495]
Dmel_0000606_eve_even_skipped_Source_FlyBase_0000606_HG_114	gi|758352219|dbj|GAN05688.1|	45.61	0.027	47.4	hypothetical protein MAM1_0098d05162 [Mucor ambiguus]
Dmel_0000606_eve_even_skipped_Source_FlyBase_0000606_HG_114	gi|758359479|emb|CEP18304.1|	43.86	0.027	47.4	hypothetical protein [Parasitella parasitica]
Dmel_0000606_eve_even_skipped_Source_FlyBase_0000606_HG_114	gi|384497487|gb|EIE87978.1|	48.33	0.030	47.4	hypothetical protein RO3G_12689 [Rhizopus delemar RA 99-880]
Dmel_0000606_eve_even_skipped_Source_FlyBase_0000606_HG_114	gi|511010661|gb|EPB91879.1|	45.61	0.031	47.4	hypothetical protein HMPREF1544_01173 [Mucor circinelloides f. circinelloides 1006PhL]
Dmel_0000606_eve_even_skipped_Source_FlyBase_0000606_HG_114	gi|835987829|ref|XP_012702116.1|	32.05	0.033	46.6	PREDICTED: homeobox-leucine zipper protein HOX27-like [Setaria italica]
Dmel_0000606_eve_even_skipped_Source_FlyBase_0000606_HG_114	gi|1018863936|dbj|GAT56276.1|	41.38	0.047	47.0	predicted protein [Mycena chlorophos]
Dmel_0000606_eve_even_skipped_Source_FlyBase_0000606_HG_114	gi|242053941|ref|XP_002456116.1|	42.59	0.052	45.8	hypothetical protein SORBIDRAFT_03g030782, partial [Sorghum bicolor]
Dmel_0000606_eve_even_skipped_Source_FlyBase_0000606_HG_114	gi|661179354|emb|CDH57846.1|	43.64	0.073	45.8	hypothetical protein RO3G_04843 [Lichtheimia corymbifera JMRC:FSU:9682]
Dmel_0000606_eve_even_skipped_Source_FlyBase_0000606_HG_114	gi|936417215|gb|KPM45453.1|	33.33	0.080	45.8	hypothetical protein AK830_g1053 [Neonectria ditissima]
Dmel_0000606_eve_even_skipped_Source_FlyBase_0000606_HG_114	gi|752374619|gb|KIO32341.1|	34.92	0.099	45.8	hypothetical protein M407DRAFT_18656 [Tulasnella calospora MUT 4182]
Dmel_0000606_eve_even_skipped_Source_FlyBase_0000606_HG_114	gi|909141682|gb|KNE66360.1|	29.91	0.11	45.4	hypothetical protein AMAG_11503 [Allomyces macrogynus ATCC 38327]
Dmel_0000606_eve_even_skipped_Source_FlyBase_0000606_HG_114	gi|944242041|gb|KQL06349.1|	40.74	0.14	44.7	hypothetical protein SETIT_004333mg, partial [Setaria italica]
Dmel_0000606_eve_even_skipped_Source_FlyBase_0000606_HG_114	gi|1021062738|emb|SAM01273.1|	41.79	0.15	45.1	hypothetical protein [Absidia glauca]
Dmel_0000606_eve_even_skipped_Source_FlyBase_0000606_HG_114	gi|671691676|emb|CDS06412.1|	43.64	0.19	44.7	hypothetical protein LRAMOSA08940 [Lichtheimia ramosa]
Dmel_0000606_eve_even_skipped_Source_FlyBase_0000606_HG_114	gi|909139489|gb|KNE64703.1|	28.38	0.23	44.3	hypothetical protein AMAG_10054 [Allomyces macrogynus ATCC 38327]
Dmel_0000606_eve_even_skipped_Source_FlyBase_0000606_HG_114	gi|597903680|ref|XP_007299139.1|	31.43	0.25	44.3	hypothetical protein STEHIDRAFT_136586 [Stereum hirsutum FP-91666 SS1]
Dmel_0000606_eve_even_skipped_Source_FlyBase_0000606_HG_114	gi|909137930|gb|KNE63504.1|	32.65	0.36	43.9	hypothetical protein AMAG_08626 [Allomyces macrogynus ATCC 38327]
Dmel_0000606_eve_even_skipped_Source_FlyBase_0000606_HG_114	gi|751733998|gb|KIM82295.1|	35.29	0.37	43.1	hypothetical protein PILCRDRAFT_820678 [Piloderma croceum F 1598]
Dmel_0000606_eve_even_skipped_Source_FlyBase_0000606_HG_114	gi|1147602645|ref|XP_020105287.1|	41.82	0.45	43.9	homeobox-DDT domain protein RLT2-like [Ananas comosus]
Dmel_0000606_eve_even_skipped_Source_FlyBase_0000606_HG_114	gi|1035935446|gb|OAY64233.1|	41.82	0.45	43.9	hypothetical protein ACMD2_16920 [Ananas comosus]
Dmel_0000606_eve_even_skipped_Source_FlyBase_0000606_HG_114	gi|573986935|ref|XP_006671388.1|	30.86	0.48	43.5	homeobox transcription factor, putative [Cordyceps militaris CM01]
Dmel_0000606_eve_even_skipped_Source_FlyBase_0000606_HG_114	gi|754378266|gb|KIP10875.1|	26.35	0.61	42.7	hypothetical protein PHLGIDRAFT_184498 [Phlebiopsis gigantea 11061_1 CR5-6]
Dmel_0000606_eve_even_skipped_Source_FlyBase_0000606_HG_114	gi|514780019|ref|XP_004969494.1|	40.74	0.63	43.5	PREDICTED: uncharacterized protein LOC101761385 isoform X1 [Setaria italica]
Dmel_0000606_eve_even_skipped_Source_FlyBase_0000606_HG_114	gi|357130694|ref|XP_003566982.1|	38.89	0.79	43.1	PREDICTED: uncharacterized protein LOC100827669 [Brachypodium distachyon]
Dmel_0000606_eve_even_skipped_Source_FlyBase_0000606_HG_114	gi|477536232|gb|ENH87705.1|	28.17	1.0	42.4	homeobox transcription [Colletotrichum orbiculare MAFF 240422]
Dmel_0000606_eve_even_skipped_Source_FlyBase_0000606_HG_114	gi|1021058826|emb|SAM05117.1|	40.43	2.6	41.2	hypothetical protein [Absidia glauca]
Dmel_0000606_eve_even_skipped_Source_FlyBase_0000606_HG_114	gi|909129038|gb|KNE56059.1|	36.54	3.1	40.8	hypothetical protein AMAG_01902 [Allomyces macrogynus ATCC 38327]
Dmel_0000606_eve_even_skipped_Source_FlyBase_0000606_HG_114	gi|551561586|ref|XP_005767626.1|	32.31	3.6	40.4	hypothetical protein EMIHUDRAFT_445626 [Emiliania huxleyi CCMP1516]
Dmel_0000606_eve_even_skipped_Source_FlyBase_0000606_HG_114	gi|342320109|gb|EGU12052.1|	29.21	4.8	40.4	Proteophosphoglycan 5 [Rhodotorula toruloides ATCC 204091]
Dmel_0000606_eve_even_skipped_Source_FlyBase_0000606_HG_114	gi|1000866861|gb|KXN92486.1|	26.09	9.4	39.3	Homeobox protein OTX1 B [Leucoagaricus sp. SymC.cos]
Dmel_0015561_unpg_unplugged_Source_FlyBase_0015561_HG_114	gi|700617474|emb|CEF71796.1|	54.55	3e-16	88.6	NKA SciNKA, partial [Sycon ciliatum]
Dmel_0015561_unpg_unplugged_Source_FlyBase_0015561_HG_114	gi|507133|gb|AAA20151.1|	38.10	4e-15	84.0	homeobox-containing protein, partial [Ephydatia fluviatilis]
Dmel_0015561_unpg_unplugged_Source_FlyBase_0015561_HG_114	gi|507132|gb|AAB04117.1|	50.62	1e-14	82.4	homeobox-containing protein [Ephydatia fluviatilis]
Dmel_0015561_unpg_unplugged_Source_FlyBase_0015561_HG_114	gi|3184521|gb|AAC18965.1|	49.38	3e-14	81.3	EmH-3, partial [Ephydatia muelleri]
Dmel_0015561_unpg_unplugged_Source_FlyBase_0015561_HG_114	gi|525314056|ref|NP_001266196.1|	40.00	5e-13	80.9	uncharacterized protein LOC100631603 [Amphimedon queenslandica]
Dmel_0015561_unpg_unplugged_Source_FlyBase_0015561_HG_114	gi|11066244|gb|AAG28516.1|AF197146_1	50.75	7e-13	77.4	homeobox protein NkxD, partial [Sycon raphanus]
Dmel_0015561_unpg_unplugged_Source_FlyBase_0015561_HG_114	gi|62238213|gb|AAX77090.1|	55.07	9e-13	75.1	homeobox protein demox, partial [Baikalospongia intermedia]
Dmel_0015561_unpg_unplugged_Source_FlyBase_0015561_HG_114	gi|62238209|gb|AAX77088.1|	55.07	1e-12	75.1	homeobox protein demox, partial [Potamolepis sp. ERM-2005]
Dmel_0015561_unpg_unplugged_Source_FlyBase_0015561_HG_114	gi|700617470|emb|CEF71795.1|	59.02	2e-12	77.8	Msx SciMsx, partial [Sycon ciliatum]
Dmel_0015561_unpg_unplugged_Source_FlyBase_0015561_HG_114	gi|765099183|ref|NP_001292180.1|	57.63	4e-12	77.4	homeobox protein Hox-B4-like [Amphimedon queenslandica]
Dmel_0015561_unpg_unplugged_Source_FlyBase_0015561_HG_114	gi|700617467|emb|CEF71794.1|	59.26	4e-12	76.3	Hmx SciHmx, partial [Sycon ciliatum]
Dmel_0015561_unpg_unplugged_Source_FlyBase_0015561_HG_114	gi|49659004|emb|CAD37943.1|	47.30	5e-12	74.7	homeobox protein HOXc1 [Suberites domuncula]
Dmel_0015561_unpg_unplugged_Source_FlyBase_0015561_HG_114	gi|49659002|emb|CAD37941.1|	59.32	5e-12	77.8	homeobox protein HOXa1 [Suberites domuncula]
Dmel_0015561_unpg_unplugged_Source_FlyBase_0015561_HG_114	gi|1133452412|ref|XP_019864339.1|	57.63	6e-12	77.0	PREDICTED: homeobox protein Hox-B4-like isoform X1 [Amphimedon queenslandica]
Dmel_0015561_unpg_unplugged_Source_FlyBase_0015561_HG_114	gi|62238211|gb|AAX77089.1|	54.69	9e-12	72.0	homeobox protein demox, partial [Lubomirskia baicalensis]
Dmel_0015561_unpg_unplugged_Source_FlyBase_0015561_HG_114	gi|32351033|gb|AAP75576.1|	54.69	1e-11	73.6	EmH-3 homeobox protein, partial [Trochospongilla horrida]
Dmel_0015561_unpg_unplugged_Source_FlyBase_0015561_HG_114	gi|700617482|emb|CEF71798.1|	56.67	2e-11	74.3	NKG SciNKG, partial [Sycon ciliatum]
Dmel_0015561_unpg_unplugged_Source_FlyBase_0015561_HG_114	gi|32351031|gb|AAP75575.1|	48.00	3e-11	72.0	EmH-3 homeobox protein, partial [Spongilla lacustris]
Dmel_0015561_unpg_unplugged_Source_FlyBase_0015561_HG_114	gi|94185|pir||S12541	45.07	4e-11	75.5	evx1 protein - murine sarcoma virus
Dmel_0015561_unpg_unplugged_Source_FlyBase_0015561_HG_114	gi|34786941|emb|CAD37942.1|	55.74	7e-11	74.3	homeobox protein HOXb1 [Suberites domuncula]
Dmel_0015561_unpg_unplugged_Source_FlyBase_0015561_HG_114	gi|32351029|gb|AAP75574.1|	53.03	2e-10	70.5	EmH-3 homeobox protein, partial [Eunapius fragilis]
Dmel_0015561_unpg_unplugged_Source_FlyBase_0015561_HG_114	gi|1053260936|ref|WP_066017155.1|	47.83	2e-10	72.0	hypothetical protein [Endozoicomonas atrinae]
Dmel_0015561_unpg_unplugged_Source_FlyBase_0015561_HG_114	gi|507131|gb|AAA20149.1|	56.45	2e-10	69.3	homeobox-containing protein, partial [Ephydatia fluviatilis]
Dmel_0015561_unpg_unplugged_Source_FlyBase_0015561_HG_114	gi|821173333|ref|NP_001295556.1|	50.79	2e-10	72.8	homeobox protein bagpipe-like [Amphimedon queenslandica]
Dmel_0015561_unpg_unplugged_Source_FlyBase_0015561_HG_114	gi|340375568|ref|XP_003386306.1|	53.12	7e-10	71.6	PREDICTED: brain-specific homeobox protein homolog [Amphimedon queenslandica]
Dmel_0015561_unpg_unplugged_Source_FlyBase_0015561_HG_114	gi|33641772|gb|AAQ24371.1|	52.38	9e-10	69.3	BarX/Bsh [Halichondria bowerbanki]
Dmel_0015561_unpg_unplugged_Source_FlyBase_0015561_HG_114	gi|340369432|ref|XP_003383252.1|	45.07	1e-09	70.1	PREDICTED: retinal homeobox protein Rx1-like [Amphimedon queenslandica]
Dmel_0015561_unpg_unplugged_Source_FlyBase_0015561_HG_114	gi|224456|prf||1105304A	52.63	2e-09	66.6	homeo box gene
Dmel_0015561_unpg_unplugged_Source_FlyBase_0015561_HG_114	gi|184191103|gb|ACC76764.1|	45.59	2e-09	68.2	NK5/6/7a variant 1 [Amphimedon queenslandica]
Dmel_0015561_unpg_unplugged_Source_FlyBase_0015561_HG_114	gi|525314304|ref|NP_001266247.1|	45.21	5e-09	68.2	uncharacterized protein LOC100636153 [Amphimedon queenslandica]
Dmel_0015561_unpg_unplugged_Source_FlyBase_0015561_HG_114	gi|1160146710|ref|WP_079396160.1|	51.85	1e-08	62.8	hypothetical protein [Pseudomonas aeruginosa]
Dmel_0015561_unpg_unplugged_Source_FlyBase_0015561_HG_114	gi|700617486|emb|CEF71799.1|	46.15	3e-08	65.9	NKC SciNKC, partial [Sycon ciliatum]
Dmel_0015561_unpg_unplugged_Source_FlyBase_0015561_HG_114	gi|340378369|ref|XP_003387700.1|	48.21	8e-08	63.9	PREDICTED: aristaless-related homeobox protein-like [Amphimedon queenslandica]
Dmel_0015561_unpg_unplugged_Source_FlyBase_0015561_HG_114	gi|62238167|gb|AAX77067.1|	66.67	1e-07	59.7	homeobox protein demox, partial [Spheciospongia vesparium]
Dmel_0015561_unpg_unplugged_Source_FlyBase_0015561_HG_114	gi|340378028|ref|XP_003387530.1|	47.46	1e-07	63.5	PREDICTED: paired box protein Pax-6-like [Amphimedon queenslandica]
Dmel_0015561_unpg_unplugged_Source_FlyBase_0015561_HG_114	gi|1133460033|ref|XP_019851214.1|	48.15	2e-07	63.5	PREDICTED: paired mesoderm homeobox protein 2-like [Amphimedon queenslandica]
Dmel_0015561_unpg_unplugged_Source_FlyBase_0015561_HG_114	gi|1070932210|gb|OEL20671.1|	37.18	4e-07	62.8	Homeobox-leucine zipper protein HOX23 [Dichanthelium oligosanthes]
Dmel_0015561_unpg_unplugged_Source_FlyBase_0015561_HG_114	gi|1133452436|ref|XP_019864348.1|	53.70	5e-07	63.2	PREDICTED: type I inositol 1,4,5-trisphosphate 5-phosphatase [Amphimedon queenslandica]
Dmel_0015561_unpg_unplugged_Source_FlyBase_0015561_HG_114	gi|62238205|gb|AAX77086.1|	64.10	7e-07	57.4	homeobox protein demox, partial [Ircinia felix]
Dmel_0015561_unpg_unplugged_Source_FlyBase_0015561_HG_114	gi|62238195|gb|AAX77081.1|	64.10	7e-07	57.4	homeobox protein demox, partial [Haliclona sp. sp5]
Dmel_0015561_unpg_unplugged_Source_FlyBase_0015561_HG_114	gi|62238191|gb|AAX77079.1|	64.10	7e-07	57.4	homeobox protein demox, partial [Ptilocaulis walpersi]
Dmel_0015561_unpg_unplugged_Source_FlyBase_0015561_HG_114	gi|470301610|ref|XP_004347395.1|	38.82	7e-07	62.4	hypothetical protein CAOG_04648 [Capsaspora owczarzaki ATCC 30864]
Dmel_0015561_unpg_unplugged_Source_FlyBase_0015561_HG_114	gi|62238193|gb|AAX77080.1|	64.10	7e-07	57.4	homeobox protein demox, partial [Halichondria melanadocia]
Dmel_0015561_unpg_unplugged_Source_FlyBase_0015561_HG_114	gi|670406612|ref|XP_008644855.1|	35.11	7e-07	62.0	homeobox-leucine zipper protein HOX23 [Zea mays]
Dmel_0015561_unpg_unplugged_Source_FlyBase_0015561_HG_114	gi|242039759|ref|XP_002467274.1|	35.80	9e-07	61.6	hypothetical protein SORBIDRAFT_01g022420 [Sorghum bicolor]
Dmel_0015561_unpg_unplugged_Source_FlyBase_0015561_HG_114	gi|62238207|gb|AAX77087.1|	64.10	1e-06	57.0	homeobox protein demox, partial [Dysidea sp. N27]
Dmel_0015561_unpg_unplugged_Source_FlyBase_0015561_HG_114	gi|750952453|gb|KIK10317.1|	43.42	1e-06	61.6	hypothetical protein K443DRAFT_118259 [Laccaria amethystina LaAM-08-1]
Dmel_0015561_unpg_unplugged_Source_FlyBase_0015561_HG_114	gi|751677330|gb|KIM27503.1|	48.33	1e-06	62.0	hypothetical protein M408DRAFT_329958 [Serendipita vermifera MAFF 305830]
Dmel_0015561_unpg_unplugged_Source_FlyBase_0015561_HG_114	gi|62238169|gb|AAX77068.1|	64.10	1e-06	56.6	homeobox protein demox, partial [Spheciospongia vesparium]
Dmel_0015561_unpg_unplugged_Source_FlyBase_0015561_HG_114	gi|62238183|gb|AAX77075.1|	64.10	2e-06	56.2	homeobox protein demox, partial [Mycale sp. sp12]
Dmel_0015561_unpg_unplugged_Source_FlyBase_0015561_HG_114	gi|62238171|gb|AAX77069.1|	64.10	2e-06	56.2	homeobox protein demox, partial [Placospongia melobesioides]
Dmel_0015561_unpg_unplugged_Source_FlyBase_0015561_HG_114	gi|353241025|emb|CCA72865.1|	39.24	2e-06	61.2	related to homeodomain transcription factor-Laccaria bicolor [Serendipita indica DSM 11827]
Dmel_0015561_unpg_unplugged_Source_FlyBase_0015561_HG_114	gi|62238173|gb|AAX77070.1|	64.10	2e-06	56.2	homeobox protein demox, partial [Agelas conifera]
Dmel_0015561_unpg_unplugged_Source_FlyBase_0015561_HG_114	gi|751045155|gb|KIK80967.1|	37.37	2e-06	60.8	hypothetical protein PAXRUDRAFT_210495 [Paxillus rubicundulus Ve08.2h10]
Dmel_0015561_unpg_unplugged_Source_FlyBase_0015561_HG_114	gi|326498463|dbj|BAJ98659.1|	30.43	3e-06	58.5	predicted protein [Hordeum vulgare subsp. vulgare]
Dmel_0015561_unpg_unplugged_Source_FlyBase_0015561_HG_114	gi|62238201|gb|AAX77084.1|	61.54	4e-06	55.5	homeobox protein demox, partial [Xestospongia muta]
Dmel_0015561_unpg_unplugged_Source_FlyBase_0015561_HG_114	gi|646388263|gb|KDQ53116.1|	45.90	4e-06	60.1	hypothetical protein JAAARDRAFT_435587 [Jaapia argillacea MUCL 33604]
Dmel_0015561_unpg_unplugged_Source_FlyBase_0015561_HG_114	gi|527182640|gb|EPS57454.1|	40.79	6e-06	57.4	hypothetical protein M569_17363, partial [Genlisea aurea]
Dmel_0015561_unpg_unplugged_Source_FlyBase_0015561_HG_114	gi|336370660|gb|EGN99000.1|	44.12	7e-06	59.7	hypothetical protein SERLA73DRAFT_90145 [Serpula lacrymans var. lacrymans S7.3]
Dmel_0015561_unpg_unplugged_Source_FlyBase_0015561_HG_114	gi|648162707|gb|KDR76406.1|	40.00	7e-06	58.5	hypothetical protein GALMADRAFT_67940, partial [Galerina marginata CBS 339.88]
Dmel_0015561_unpg_unplugged_Source_FlyBase_0015561_HG_114	gi|1133454154|ref|XP_019849051.1|	31.37	7e-06	58.2	PREDICTED: retina and anterior neural fold homeobox protein 2-like [Amphimedon queenslandica]
Dmel_0015561_unpg_unplugged_Source_FlyBase_0015561_HG_114	gi|597928520|ref|XP_007318604.1|	44.12	7e-06	59.3	hypothetical protein SERLADRAFT_438194 [Serpula lacrymans var. lacrymans S7.9]
Dmel_0015561_unpg_unplugged_Source_FlyBase_0015561_HG_114	gi|1021839061|gb|KZP27308.1|	41.18	8e-06	58.9	homeobox-domain-containing protein [Fibulorhizoctonia sp. CBS 109695]
Dmel_0015561_unpg_unplugged_Source_FlyBase_0015561_HG_114	gi|597904880|ref|XP_007299739.1|	37.37	8e-06	59.3	homeobox-domain-containing protein [Stereum hirsutum FP-91666 SS1]
Dmel_0015561_unpg_unplugged_Source_FlyBase_0015561_HG_114	gi|700617479|emb|CEF71797.1|	50.00	9e-06	58.2	NKB SciNKB, partial [Sycon ciliatum]
Dmel_0015561_unpg_unplugged_Source_FlyBase_0015561_HG_114	gi|1124117845|gb|OKY68289.1|	45.31	1e-05	58.9	Homeobox protein 10 [Phlebia centrifuga]
Dmel_0015561_unpg_unplugged_Source_FlyBase_0015561_HG_114	gi|749899199|gb|KIJ66768.1|	38.55	1e-05	58.5	hypothetical protein HYDPIDRAFT_108701 [Hydnomerulius pinastri MD-312]
Dmel_0015561_unpg_unplugged_Source_FlyBase_0015561_HG_114	gi|215458609|gb|EEB93423.1|	37.65	1e-05	55.5	hypothetical protein MPER_07921 [Moniliophthora perniciosa FA553]
Dmel_0015561_unpg_unplugged_Source_FlyBase_0015561_HG_114	gi|754378382|gb|KIP10990.1|	41.79	2e-05	55.5	hypothetical protein PHLGIDRAFT_100262, partial [Phlebiopsis gigantea 11061_1 CR5-6]
Dmel_0015561_unpg_unplugged_Source_FlyBase_0015561_HG_114	gi|125574603|gb|EAZ15887.1|	46.43	2e-05	55.5	hypothetical protein OsJ_31309 [Oryza sativa Japonica Group]
Dmel_0015561_unpg_unplugged_Source_FlyBase_0015561_HG_114	gi|595768426|ref|XP_007262756.1|	30.67	2e-05	58.2	hypothetical protein FOMMEDRAFT_102289 [Fomitiporia mediterranea MF3/22]
Dmel_0015561_unpg_unplugged_Source_FlyBase_0015561_HG_114	gi|751689713|gb|KIM39705.1|	36.05	2e-05	57.8	hypothetical protein M413DRAFT_28906 [Hebeloma cylindrosporum h7]
Dmel_0015561_unpg_unplugged_Source_FlyBase_0015561_HG_114	gi|749839068|gb|KIJ14209.1|	36.36	2e-05	57.8	hypothetical protein PAXINDRAFT_12861 [Paxillus involutus ATCC 200175]
Dmel_0015561_unpg_unplugged_Source_FlyBase_0015561_HG_114	gi|1002294547|ref|XP_015610704.1|	43.24	2e-05	57.0	PREDICTED: homeobox-leucine zipper protein HOX25 [Oryza sativa Japonica Group]
Dmel_0015561_unpg_unplugged_Source_FlyBase_0015561_HG_114	gi|170099525|ref|XP_001880981.1|	45.45	2e-05	57.8	homeodomain transcription factor [Laccaria bicolor S238N-H82]
Dmel_0015561_unpg_unplugged_Source_FlyBase_0015561_HG_114	gi|1013947444|gb|KYR01114.1|	46.38	2e-05	57.4	putative homeobox transcription factor [Dictyostelium lacteum]
Dmel_0015561_unpg_unplugged_Source_FlyBase_0015561_HG_114	gi|1052183372|ref|XP_017698997.1|	48.21	2e-05	55.1	PREDICTED: homeobox-leucine zipper protein HOX16-like [Phoenix dactylifera]
Dmel_0015561_unpg_unplugged_Source_FlyBase_0015561_HG_114	gi|187609447|sp|A2Z0Q0.1|HOX25_ORYSI	43.24	2e-05	56.2	RecName: Full=Homeobox-leucine zipper protein HOX25; AltName: Full=HD-ZIP protein HOX25; AltName: Full=Homeodomain transcription factor HOX25; AltName: Full=OsHox25
Dmel_0015561_unpg_unplugged_Source_FlyBase_0015561_HG_114	gi|7415622|dbj|BAA93464.1|	41.56	2e-05	57.0	homeobox protein PpHB5 [Physcomitrella patens]
Dmel_0015561_unpg_unplugged_Source_FlyBase_0015561_HG_114	gi|1149725915|ref|XP_020188841.1|	38.16	2e-05	57.0	homeobox-leucine zipper protein HOX21-like isoform X1 [Aegilops tauschii subsp. tauschii]
Dmel_0015561_unpg_unplugged_Source_FlyBase_0015561_HG_114	gi|1149725917|ref|XP_020188842.1|	38.16	2e-05	57.0	homeobox-leucine zipper protein HOX21-like isoform X2 [Aegilops tauschii subsp. tauschii]
Dmel_0015561_unpg_unplugged_Source_FlyBase_0015561_HG_114	gi|1032372|gb|AAA79778.1|	25.36	3e-05	55.8	homeodomain protein [Helianthus annuus]
Dmel_0015561_unpg_unplugged_Source_FlyBase_0015561_HG_114	gi|1024754900|gb|KZZ93903.1|	35.11	3e-05	57.8	Homeobox [Ascosphaera apis ARSEF 7405]
Dmel_0015561_unpg_unplugged_Source_FlyBase_0015561_HG_114	gi|1043285430|gb|OBZ72668.1|	44.44	3e-05	57.8	Homeobox protein CDX-2 [Grifola frondosa]
Dmel_0015561_unpg_unplugged_Source_FlyBase_0015561_HG_114	gi|670415809|ref|XP_008648902.1|	39.53	3e-05	55.8	homeobox-leucine zipper protein HOX18 [Zea mays]
Dmel_0015561_unpg_unplugged_Source_FlyBase_0015561_HG_114	gi|86129716|gb|ABC86567.1|	38.16	3e-05	56.6	homeodomain-leucine zipper transcription factor TaHDZipI-2 [Triticum aestivum]
Dmel_0015561_unpg_unplugged_Source_FlyBase_0015561_HG_114	gi|976908918|gb|KVH96112.1|	40.51	3e-05	56.6	Helix-turn-helix motif-containing protein [Cynara cardunculus var. scolymus]
Dmel_0015561_unpg_unplugged_Source_FlyBase_0015561_HG_114	gi|255678854|dbj|BAH94538.1|	43.24	3e-05	56.2	Os09g0379600 [Oryza sativa Japonica Group]
Dmel_0015561_unpg_unplugged_Source_FlyBase_0015561_HG_114	gi|168030384|ref|XP_001767703.1|	41.56	3e-05	56.6	predicted protein [Physcomitrella patens]
Dmel_0015561_unpg_unplugged_Source_FlyBase_0015561_HG_114	gi|598027067|ref|XP_007342906.1|	40.91	3e-05	55.1	homeobox-domain-containing protein, partial [Auricularia subglabra TFB-10046 SS5]
Dmel_0015561_unpg_unplugged_Source_FlyBase_0015561_HG_114	gi|765099191|ref|NP_001292184.1|	42.47	4e-05	57.0	uncharacterized protein LOC100642001 [Amphimedon queenslandica]
Dmel_0015561_unpg_unplugged_Source_FlyBase_0015561_HG_114	gi|765099191|ref|NP_001292184.1|	42.11	1e-04	55.5	uncharacterized protein LOC100642001 [Amphimedon queenslandica]
Dmel_0015561_unpg_unplugged_Source_FlyBase_0015561_HG_114	gi|691789876|emb|CDO74355.1|	46.77	4e-05	57.0	hypothetical protein BN946_scf184355.g3 [Trametes cinnabarina]
Dmel_0015561_unpg_unplugged_Source_FlyBase_0015561_HG_114	gi|1045917849|gb|OCH94896.1|	36.46	4e-05	56.2	homeobox-domain-containing protein [Obba rivulosa]
Dmel_0015561_unpg_unplugged_Source_FlyBase_0015561_HG_114	gi|187609463|sp|A3BYC1.2|HOX25_ORYSJ	43.24	4e-05	56.2	RecName: Full=Homeobox-leucine zipper protein HOX25; AltName: Full=HD-ZIP protein HOX25; AltName: Full=Homeodomain transcription factor HOX25; AltName: Full=OsHox25
Dmel_0015561_unpg_unplugged_Source_FlyBase_0015561_HG_114	gi|761903565|ref|XP_011409937.1|	46.43	4e-05	55.5	PREDICTED: homeobox protein LOX10 [Amphimedon queenslandica]
Dmel_0015561_unpg_unplugged_Source_FlyBase_0015561_HG_114	gi|761922685|gb|KIY44085.1|	45.00	4e-05	53.9	homeobox-domain-containing protein, partial [Fistulina hepatica ATCC 64428]
Dmel_0015561_unpg_unplugged_Source_FlyBase_0015561_HG_114	gi|1149708141|ref|XP_020180166.1|	35.85	4e-05	55.1	homeobox-leucine zipper protein HOX18-like [Aegilops tauschii subsp. tauschii]
Dmel_0015561_unpg_unplugged_Source_FlyBase_0015561_HG_114	gi|475494508|gb|EMT03764.1|	35.85	4e-05	55.1	Homeobox-leucine zipper protein HOX18 [Aegilops tauschii]
Dmel_0015561_unpg_unplugged_Source_FlyBase_0015561_HG_114	gi|441432060|ref|YP_007354102.1|	34.21	4e-05	53.5	Homeodomain-containing protein [Acanthamoeba polyphaga moumouvirus]
Dmel_0015561_unpg_unplugged_Source_FlyBase_0015561_HG_114	gi|749881573|gb|KIJ51105.1|	38.46	4e-05	57.0	hypothetical protein M422DRAFT_224555 [Sphaerobolus stellatus SS14]
Dmel_0015561_unpg_unplugged_Source_FlyBase_0015561_HG_114	gi|727627097|ref|XP_010484381.1|	29.32	4e-05	56.2	PREDICTED: homeobox-leucine zipper protein ATHB-5-like isoform X1 [Camelina sativa]
Dmel_0015561_unpg_unplugged_Source_FlyBase_0015561_HG_114	gi|1109280828|ref|XP_019164726.1|	38.96	4e-05	55.8	PREDICTED: homeobox-leucine zipper protein ATHB-13-like [Ipomoea nil]
Dmel_0015561_unpg_unplugged_Source_FlyBase_0015561_HG_114	gi|721614076|ref|XP_010227405.1|	43.06	5e-05	54.7	PREDICTED: homeobox-leucine zipper protein HOX18-like [Brachypodium distachyon]
Dmel_0015561_unpg_unplugged_Source_FlyBase_0015561_HG_114	gi|1109091188|ref|XP_019096043.1|	29.32	5e-05	55.8	PREDICTED: homeobox-leucine zipper protein ATHB-5-like isoform X2 [Camelina sativa]
Dmel_0015561_unpg_unplugged_Source_FlyBase_0015561_HG_114	gi|1023205703|gb|KZT02897.1|	42.86	5e-05	56.6	homeobox-domain-containing protein [Laetiporus sulphureus 93-53]
Dmel_0015561_unpg_unplugged_Source_FlyBase_0015561_HG_114	gi|751736101|gb|KIM84391.1|	39.13	5e-05	56.6	hypothetical protein PILCRDRAFT_6622 [Piloderma croceum F 1598]
Dmel_0015561_unpg_unplugged_Source_FlyBase_0015561_HG_114	gi|1063253143|gb|ODQ75569.1|	29.10	6e-05	56.6	hypothetical protein LIPSTDRAFT_102327 [Lipomyces starkeyi NRRL Y-11557]
Dmel_0015561_unpg_unplugged_Source_FlyBase_0015561_HG_114	gi|1029021602|ref|XP_016674617.1|	28.83	6e-05	55.5	PREDICTED: homeobox-leucine zipper protein ATHB-13-like [Gossypium hirsutum]
Dmel_0015561_unpg_unplugged_Source_FlyBase_0015561_HG_114	gi|1050555464|ref|XP_017626534.1|	28.83	6e-05	55.5	PREDICTED: homeobox-leucine zipper protein ATHB-13-like [Gossypium arboreum]
Dmel_0015561_unpg_unplugged_Source_FlyBase_0015561_HG_114	gi|658309660|ref|NP_001280955.1|	28.57	6e-05	55.5	homeobox-leucine zipper protein ATHB-13-like [Malus domestica]
Dmel_0015561_unpg_unplugged_Source_FlyBase_0015561_HG_114	gi|1149779657|ref|XP_020152926.1|	30.71	7e-05	54.7	homeobox-leucine zipper protein HOX24-like [Aegilops tauschii subsp. tauschii]
Dmel_0015561_unpg_unplugged_Source_FlyBase_0015561_HG_114	gi|596287407|ref|XP_007225770.1|	27.04	7e-05	55.5	homeobox-leucine zipper protein ATHB-13 [Prunus persica]
Dmel_0015561_unpg_unplugged_Source_FlyBase_0015561_HG_114	gi|224099733|ref|XP_002311597.1|	27.06	7e-05	55.5	homeobox-leucine zipper family protein [Populus trichocarpa]
Dmel_0015561_unpg_unplugged_Source_FlyBase_0015561_HG_114	gi|1112951710|gb|OJT05860.1|	50.00	7e-05	56.2	Homeobox protein 10 [Trametes pubescens]
Dmel_0015561_unpg_unplugged_Source_FlyBase_0015561_HG_114	gi|807758375|ref|XP_012183982.1|	37.18	7e-05	56.2	predicted protein [Fibroporia radiculosa]
Dmel_0015561_unpg_unplugged_Source_FlyBase_0015561_HG_114	gi|729293388|ref|XP_010532854.1|	30.63	7e-05	55.5	PREDICTED: homeobox-leucine zipper protein ATHB-13-like [Tarenaya hassleriana]
Dmel_0015561_unpg_unplugged_Source_FlyBase_0015561_HG_114	gi|125605524|gb|EAZ44560.1|	43.24	8e-05	53.5	hypothetical protein OsJ_29180 [Oryza sativa Japonica Group]
Dmel_0015561_unpg_unplugged_Source_FlyBase_0015561_HG_114	gi|184191097|gb|ACC76761.1|	28.95	8e-05	54.7	Hex [Amphimedon queenslandica]
Dmel_0015561_unpg_unplugged_Source_FlyBase_0015561_HG_114	gi|761949135|gb|KIY68830.1|	43.48	8e-05	55.8	homeobox-domain-containing protein [Cylindrobasidium torrendii FP15055 ss-10]
Dmel_0015561_unpg_unplugged_Source_FlyBase_0015561_HG_114	gi|823263742|ref|XP_012464631.1|	28.83	8e-05	55.1	PREDICTED: homeobox-leucine zipper protein ATHB-13 [Gossypium raimondii]
Dmel_0015561_unpg_unplugged_Source_FlyBase_0015561_HG_114	gi|1029091370|ref|XP_016705741.1|	28.83	8e-05	55.1	PREDICTED: homeobox-leucine zipper protein ATHB-13-like [Gossypium hirsutum]
Dmel_0015561_unpg_unplugged_Source_FlyBase_0015561_HG_114	gi|1023270953|gb|KZT65862.1|	32.69	9e-05	55.8	homeobox-domain-containing protein [Daedalea quercina L-15889]
Dmel_0015561_unpg_unplugged_Source_FlyBase_0015561_HG_114	gi|636615867|ref|XP_008039068.1|	50.00	9e-05	55.8	homeobox-domain-containing protein [Trametes versicolor FP-101664 SS1]
Dmel_0015561_unpg_unplugged_Source_FlyBase_0015561_HG_114	gi|1142625054|gb|ONL94116.1|	37.33	9e-05	53.5	Homeobox-transcription factor 102 [Zea mays]
Dmel_0015561_unpg_unplugged_Source_FlyBase_0015561_HG_114	gi|827756871|gb|KLO11565.1|	44.07	1e-04	55.8	hypothetical protein SCHPADRAFT_465737 [Schizopora paradoxa]
Dmel_0015561_unpg_unplugged_Source_FlyBase_0015561_HG_114	gi|514739608|ref|XP_004959426.1|	39.19	1e-04	55.1	PREDICTED: homeobox-leucine zipper protein HOX25-like [Setaria italica]
Dmel_0015561_unpg_unplugged_Source_FlyBase_0015561_HG_114	gi|727479911|ref|XP_010415789.1|	42.31	1e-04	53.5	PREDICTED: homeobox-leucine zipper protein ATHB-X isoform X2 [Camelina sativa]
Dmel_0015561_unpg_unplugged_Source_FlyBase_0015561_HG_114	gi|1137229410|gb|OMO93191.1|	25.67	1e-04	54.7	hypothetical protein CCACVL1_06598 [Corchorus capsularis]
Dmel_0015561_unpg_unplugged_Source_FlyBase_0015561_HG_114	gi|567892261|ref|XP_006438651.1|	27.67	1e-04	54.7	hypothetical protein CICLE_v10032279mg [Citrus clementina]
Dmel_0015561_unpg_unplugged_Source_FlyBase_0015561_HG_114	gi|727503703|ref|XP_010427901.1|	42.31	1e-04	53.5	PREDICTED: homeobox-leucine zipper protein ATHB-X-like [Camelina sativa]
Dmel_0015561_unpg_unplugged_Source_FlyBase_0015561_HG_114	gi|1063016916|gb|JAT46615.1|	34.09	1e-04	55.1	Homeobox-leucine zipper protein ATHB-16 [Anthurium amnicola]
Dmel_0015561_unpg_unplugged_Source_FlyBase_0015561_HG_114	gi|727596009|ref|XP_010470979.1|	37.21	1e-04	54.7	PREDICTED: homeobox-leucine zipper protein ATHB-13-like [Camelina sativa]
Dmel_0015561_unpg_unplugged_Source_FlyBase_0015561_HG_114	gi|168011015|ref|XP_001758199.1|	37.33	1e-04	55.1	predicted protein [Physcomitrella patens]
Dmel_0015561_unpg_unplugged_Source_FlyBase_0015561_HG_114	gi|1089743922|ref|XP_018700627.1|	31.63	1e-04	55.5	homeoprotein [Isaria fumosorosea ARSEF 2679]
Dmel_0015561_unpg_unplugged_Source_FlyBase_0015561_HG_114	gi|727479909|ref|XP_010415788.1|	42.31	1e-04	53.1	PREDICTED: homeobox-leucine zipper protein ATHB-X isoform X1 [Camelina sativa]
Dmel_0015561_unpg_unplugged_Source_FlyBase_0015561_HG_114	gi|340381446|ref|XP_003389232.1|	28.85	1e-04	55.1	PREDICTED: paired box protein Pax-6-like [Amphimedon queenslandica]
Dmel_0015561_unpg_unplugged_Source_FlyBase_0015561_HG_114	gi|1012354665|gb|KYP65852.1|	26.16	1e-04	54.3	Homeobox-leucine zipper protein ATHB-13 [Cajanus cajan]
Dmel_0015561_unpg_unplugged_Source_FlyBase_0015561_HG_114	gi|1111126006|ref|XP_019251413.1|	33.65	1e-04	53.5	PREDICTED: putative homeobox-leucine zipper protein ATHB-51 [Nicotiana attenuata]
Dmel_0015561_unpg_unplugged_Source_FlyBase_0015561_HG_114	gi|1150146790|ref|XP_020217407.1|	26.16	2e-04	54.3	homeobox-leucine zipper protein ATHB-13-like [Cajanus cajan]
Dmel_0015561_unpg_unplugged_Source_FlyBase_0015561_HG_114	gi|168033004|ref|XP_001769007.1|	40.28	2e-04	54.7	predicted protein [Physcomitrella patens]
Dmel_0015561_unpg_unplugged_Source_FlyBase_0015561_HG_114	gi|923686661|ref|XP_013655292.1|	46.27	2e-04	53.1	PREDICTED: homeobox-leucine zipper protein ATHB-X-like isoform X1 [Brassica napus]
Dmel_0015561_unpg_unplugged_Source_FlyBase_0015561_HG_114	gi|7415624|dbj|BAA93465.1|	40.28	2e-04	54.3	homeobox protein PpHB6 [Physcomitrella patens]
Dmel_0015561_unpg_unplugged_Source_FlyBase_0015561_HG_114	gi|1063018906|gb|JAT47610.1|	31.93	2e-04	54.3	Homeobox-leucine zipper protein ATHB-13 [Anthurium amnicola]
Dmel_0015561_unpg_unplugged_Source_FlyBase_0015561_HG_114	gi|15222452|ref|NP_177136.1|	37.65	2e-04	54.3	Homeobox-leucine zipper protein family [Arabidopsis thaliana]
Dmel_0015561_unpg_unplugged_Source_FlyBase_0015561_HG_114	gi|1032305260|gb|OAP19585.1|	37.65	2e-04	54.3	ATHB13 [Arabidopsis thaliana]
Dmel_0015561_unpg_unplugged_Source_FlyBase_0015561_HG_114	gi|1026990492|ref|XP_016607765.1|	36.71	2e-04	55.1	hypothetical protein SPPG_05107 [Spizellomyces punctatus DAOM BR117]
Dmel_0015561_unpg_unplugged_Source_FlyBase_0015561_HG_114	gi|1035379488|gb|OAX36224.1|	43.10	2e-04	55.1	homeobox-domain-containing protein [Rhizopogon vinicolor AM-OR11-026]
Dmel_0015561_unpg_unplugged_Source_FlyBase_0015561_HG_114	gi|1063036568|gb|JAT56441.1|	41.43	2e-04	53.5	Homeobox-leucine zipper protein HOX6 [Anthurium amnicola]
Dmel_0015561_unpg_unplugged_Source_FlyBase_0015561_HG_114	gi|1111911299|gb|OJJ76800.1|	29.27	2e-04	55.1	hypothetical protein ASPBRDRAFT_112584 [Aspergillus brasiliensis CBS 101740]
Dmel_0015561_unpg_unplugged_Source_FlyBase_0015561_HG_114	gi|923686665|ref|XP_013655293.1|	46.15	2e-04	52.4	PREDICTED: homeobox-leucine zipper protein ATHB-X-like isoform X2 [Brassica napus]
Dmel_0015561_unpg_unplugged_Source_FlyBase_0015561_HG_114	gi|1103342456|gb|OJA09777.1|	43.10	2e-04	55.1	hypothetical protein AZE42_07222 [Rhizopogon vesiculosus]
Dmel_0015561_unpg_unplugged_Source_FlyBase_0015561_HG_114	gi|21555784|gb|AAM63933.1|	37.65	2e-04	53.9	homeobox gene 13 protein [Arabidopsis thaliana]
Dmel_0015561_unpg_unplugged_Source_FlyBase_0015561_HG_114	gi|15232311|ref|NP_191598.1|	34.83	2e-04	54.3	homeobox-leucine zipper protein 3 [Arabidopsis thaliana]
[truncated: 702 more rows]
