# Supplementary material for: Reconstruction of the ancestral metazoan genome reveals an increase in genomic novelty
Source: Nat Commun. 2018 Apr 30;9:1730. doi: 10.1038/s41467-018-04136-5 (PMC5928047; doi:10.1038/s41467-018-04136-5)
Supplement: Supplementary file 12 — Supplementary Data 9 [file 41467_2018_4136_MOESM12_ESM.zip › Node 5 - Eumetazoa/HG_4207_seqs_BLAST_headers.cvs]

Query	Subject	%id	e-value	bit-score	Subject_description_[Organism]
Dmel_0002973_numb_numb_Source_FlyBase_0002973_HG_4207	gi|340380468|ref|XP_003388744.1|	29.93	2e-07	64.3	PREDICTED: low density lipoprotein receptor adapter protein 1-A-like [Amphimedon queenslandica]
Dmel_0002973_numb_numb_Source_FlyBase_0002973_HG_4207	gi|514681532|ref|XP_004988351.1|	28.07	5e-06	60.5	TK/HMTK protein kinase [Salpingoeca rosetta]
Dmel_0002973_numb_numb_Source_FlyBase_0002973_HG_4207	gi|194306165|dbj|BAG55496.1|	26.32	2e-05	58.5	protein tyrosine kinase [Monosiga ovata]
Dmel_0002973_numb_numb_Source_FlyBase_0002973_HG_4207	gi|194306165|dbj|BAG55496.1|	28.85	0.082	46.6	protein tyrosine kinase [Monosiga ovata]
Dmel_0002973_numb_numb_Source_FlyBase_0002973_HG_4207	gi|194306165|dbj|BAG55496.1|	29.06	0.17	45.8	protein tyrosine kinase [Monosiga ovata]
Dmel_0002973_numb_numb_Source_FlyBase_0002973_HG_4207	gi|514689963|ref|XP_004992556.1|	27.70	4e-05	57.0	TK/HMTK protein kinase [Salpingoeca rosetta]
Dmel_0002973_numb_numb_Source_FlyBase_0002973_HG_4207	gi|514655786|ref|XP_004987463.1|	29.51	6e-05	55.5	hypothetical protein PTSG_11505, partial [Salpingoeca rosetta]
Dmel_0002973_numb_numb_Source_FlyBase_0002973_HG_4207	gi|167535870|ref|XP_001749608.1|	28.80	8e-05	56.2	hypothetical protein [Monosiga brevicollis MX1]
Dmel_0002973_numb_numb_Source_FlyBase_0002973_HG_4207	gi|167535868|ref|XP_001749607.1|	32.76	8e-05	56.2	hypothetical protein [Monosiga brevicollis MX1]
Dmel_0002973_numb_numb_Source_FlyBase_0002973_HG_4207	gi|167535868|ref|XP_001749607.1|	22.95	0.047	47.4	hypothetical protein [Monosiga brevicollis MX1]
Dmel_0002973_numb_numb_Source_FlyBase_0002973_HG_4207	gi|167538563|ref|XP_001750944.1|	30.00	1e-04	55.1	hypothetical protein [Monosiga brevicollis MX1]
Dmel_0002973_numb_numb_Source_FlyBase_0002973_HG_4207	gi|1133455866|ref|XP_019849690.1|	30.08	2e-04	55.5	PREDICTED: ankyrin repeat and SAM domain-containing protein 1A-like [Amphimedon queenslandica]
Dmel_0002973_numb_numb_Source_FlyBase_0002973_HG_4207	gi|470309820|ref|XP_004364177.1|	33.33	4e-04	52.8	hypothetical protein CAOG_03338 [Capsaspora owczarzaki ATCC 30864]
Dmel_0002973_numb_numb_Source_FlyBase_0002973_HG_4207	gi|514689965|ref|XP_004992557.1|	31.07	0.001	52.4	TK/HMTK protein kinase [Salpingoeca rosetta]
Dmel_0002973_numb_numb_Source_FlyBase_0002973_HG_4207	gi|514685102|ref|XP_004990130.1|	27.97	0.003	51.6	TK/HMTK protein kinase [Salpingoeca rosetta]
Dmel_0002973_numb_numb_Source_FlyBase_0002973_HG_4207	gi|514685102|ref|XP_004990130.1|	25.78	6.0	40.8	TK/HMTK protein kinase [Salpingoeca rosetta]
Dmel_0002973_numb_numb_Source_FlyBase_0002973_HG_4207	gi|167525405|ref|XP_001747037.1|	27.34	0.024	48.5	hypothetical protein [Monosiga brevicollis MX1]
Dmel_0002973_numb_numb_Source_FlyBase_0002973_HG_4207	gi|514687699|ref|XP_004991426.1|	26.95	0.061	47.4	TK/HMTK protein kinase [Salpingoeca rosetta]
Dmel_0002973_numb_numb_Source_FlyBase_0002973_HG_4207	gi|167534310|ref|XP_001748833.1|	28.57	0.085	46.6	hypothetical protein [Monosiga brevicollis MX1]
Dmel_0002973_numb_numb_Source_FlyBase_0002973_HG_4207	gi|167526389|ref|XP_001747528.1|	23.31	0.12	45.4	hypothetical protein [Monosiga brevicollis MX1]
Dmel_0002973_numb_numb_Source_FlyBase_0002973_HG_4207	gi|194306163|dbj|BAG55497.1|	23.81	0.16	45.8	protein tyrosine kinase [Monosiga ovata]
Dmel_0002973_numb_numb_Source_FlyBase_0002973_HG_4207	gi|194306163|dbj|BAG55497.1|	25.18	1.9	42.4	protein tyrosine kinase [Monosiga ovata]
Dmel_0002973_numb_numb_Source_FlyBase_0002973_HG_4207	gi|167526708|ref|XP_001747687.1|	26.53	0.18	45.8	hypothetical protein [Monosiga brevicollis MX1]
Dmel_0002973_numb_numb_Source_FlyBase_0002973_HG_4207	gi|514697573|ref|XP_004996356.1|	24.09	0.50	44.3	TK/HMTK protein kinase [Salpingoeca rosetta]
Dmel_0002973_numb_numb_Source_FlyBase_0002973_HG_4207	gi|167533193|ref|XP_001748277.1|	30.53	0.85	43.5	hypothetical protein [Monosiga brevicollis MX1]
Dmel_0002973_numb_numb_Source_FlyBase_0002973_HG_4207	gi|738512849|ref|WP_036461357.1|	32.11	1.2	42.4	ABC transporter ATP-binding protein [Mycoplasma simbae]
Dmel_0002973_numb_numb_Source_FlyBase_0002973_HG_4207	gi|514689895|ref|XP_004992522.1|	27.22	1.4	42.4	hypothetical protein PTSG_07105 [Salpingoeca rosetta]
Dmel_0002973_numb_numb_Source_FlyBase_0002973_HG_4207	gi|514687895|ref|XP_004991524.1|	23.97	1.5	42.7	TK/HMTK protein kinase [Salpingoeca rosetta]
Dmel_0002973_numb_numb_Source_FlyBase_0002973_HG_4207	gi|514687895|ref|XP_004991524.1|	26.67	1.7	42.4	TK/HMTK protein kinase [Salpingoeca rosetta]
Dmel_0002973_numb_numb_Source_FlyBase_0002973_HG_4207	gi|167524992|ref|XP_001746831.1|	29.03	1.6	42.7	hypothetical protein [Monosiga brevicollis MX1]
Dmel_0002973_numb_numb_Source_FlyBase_0002973_HG_4207	gi|504916121|ref|WP_015103223.1|	35.78	1.7	40.0	hypothetical protein [Saccharothrix espanaensis]
Dmel_0002973_numb_numb_Source_FlyBase_0002973_HG_4207	gi|1124428659|ref|WP_074715759.1|	38.60	4.2	38.5	hypothetical protein [Ruminococcus flavefaciens]
