# Supplementary material for: Reconstruction of the ancestral metazoan genome reveals an increase in genomic novelty
Source: Nat Commun. 2018 Apr 30;9:1730. doi: 10.1038/s41467-018-04136-5 (PMC5928047; doi:10.1038/s41467-018-04136-5)
Supplement: Supplementary file 13 — Supplementary Data 10 [file 41467_2018_4136_MOESM13_ESM.zip]

Archive with 72 entries (66 files):
- Node 0 - Holozoa/Holozoa Ancestral all genes IDs.out
- Node 0 - Holozoa/Holozoa Ancestral annotated genes.out
- Node 0 - Holozoa/Holozoa Losses all genes IDs.out
- Node 0 - Holozoa/Holozoa Losses annotated_genes.out
- Node 0 - Holozoa/Holozoa Novel all genes IDs.out
- Node 0 - Holozoa/Holozoa Novel annotated genes.out
- Node 0 - Holozoa/Holozoa Novel Core all genes IDs.out
- Node 0 - Holozoa/Holozoa Novel Core annotated_genes.out
- Node 1/Node 1 Ancestral all genes IDs.out
- Node 1/Node 1 Ancestral annotated genes.out
- Node 1/Node 1 Novel all genes IDs.out
- Node 1/Node 1 Novel annotated genes.out
- Node 1/Node1 Losses all genes IDs.out
- Node 1/Node1 Losses annotated genes.out
- Node 1/Node1 Novel Core all genes IDs.out
- Node 1/Node1 Novel Core annotated genes.out
- Node 2/Node 2 Ancestral all genes IDs.out
- Node 2/Node 2 Ancestral annotated genes.out
- Node 2/Node 2 Losses all genes IDs.out
- Node 2/Node 2 Losses annotated genes.out
- Node 2/Node 2 Novel all genes IDs.out
- Node 2/Node 2 Novel annotated genes.out
- Node 2/Node2 Novel Core all genes IDs.out
- Node 2/Node2 Novel Core annotated genes.out
- Node 3 - Metazoa/Ctenophora-first/
- Node 3 - Metazoa/Ctenophora-first/Metazoa Ancestral all genes IDs.out
- Node 3 - Metazoa/Ctenophora-first/Metazoa Ancestral annotated genes.out
- Node 3 - Metazoa/Ctenophora-first/Metazoa Novel all genes IDs.out
- Node 3 - Metazoa/Ctenophora-first/Metazoa Novel annotated genes.out
- Node 3 - Metazoa/Metazoa Losses all genes IDs.out
- Node 3 - Metazoa/Metazoa Losses annotated genes.out
- Node 3 - Metazoa/Metazoa Novel Core all genes IDs.out
- Node 3 - Metazoa/Metazoa Novel Core annotated genes.out
- Node 3 - Metazoa/Porifera-first/
- Node 3 - Metazoa/Porifera-first/Metazoa Ancestral all genes IDs.out
- Node 3 - Metazoa/Porifera-first/Metazoa Ancestral annotated genes.out
- Node 3 - Metazoa/Porifera-first/Metazoa Novel all genes IDs.out
- Node 3 - Metazoa/Porifera-first/Metazoa Novel annotated_genes.out
- Node 4 - Eumetazoa/Ctenophora - first planulozoans/
- Node 4 - Eumetazoa/Ctenophora - first planulozoans/Eumetazoa Ancestral all genes IDs.out
- Node 4 - Eumetazoa/Ctenophora - first planulozoans/Eumetazoa Ancestral annotated genes.out
- Node 4 - Eumetazoa/Ctenophora - first planulozoans/Eumetazoa Novel all genes IDs.out
- Node 4 - Eumetazoa/Ctenophora - first planulozoans/Eumetazoa Novel annotated genes.out
- Node 4 - Eumetazoa/Eumetazoa Losses if Ctenophora first animals/
- Node 4 - Eumetazoa/Eumetazoa Losses if Ctenophora first animals/Eumetazoa Losses all genes IDs.out
- Node 4 - Eumetazoa/Eumetazoa Losses if Ctenophora first animals/Eumetazoa Losses annotated genes.out
- Node 4 - Eumetazoa/Eumetazoa Losses if Porifera first animals/
- Node 4 - Eumetazoa/Eumetazoa Losses if Porifera first animals/Eumetazoa Losses all genes IDs.out
- Node 4 - Eumetazoa/Eumetazoa Losses if Porifera first animals/Eumetazoa Losses annotated genes.out
- Node 4 - Eumetazoa/Eumetazoa Novel Core all genes IDs.out
- Node 4 - Eumetazoa/Eumetazoa Novel Core annotated genes.out
- Node 4 - Eumetazoa/Placozoa - first planulozoans/
- Node 4 - Eumetazoa/Placozoa - first planulozoans/Eumetazoa Ancestral all genes IDs.out
- Node 4 - Eumetazoa/Placozoa - first planulozoans/Eumetazoa Ancestral annotated genes.out
- Node 4 - Eumetazoa/Placozoa - first planulozoans/Eumetazoa Novel all genes IDs.out
- Node 4 - Eumetazoa/Placozoa - first planulozoans/Eumetazoa Novel annotated genes.txt
- Node 5 - Planulozoa/Planulozoa Ancestral all genes IDs.out
- Node 5 - Planulozoa/Planulozoa Ancestral annotated genes.out
- Node 5 - Planulozoa/Planulozoa Losses if ctenophorans are sister to planulozoans all genes IDs.out
- Node 5 - Planulozoa/Planulozoa Losses if ctenophorans are sister to planulozoans annotated genes.out
- Node 5 - Planulozoa/Planulozoa Losses if placozoans are sister to planulozoans all genes IDs.out
- Node 5 - Planulozoa/Planulozoa Losses if placozoans are sister to planulozoans annotated genes.out
- Node 5 - Planulozoa/Planulozoa Novel all genes IDs.out
- Node 5 - Planulozoa/Planulozoa Novel annotated genes.out
- Node 5 - Planulozoa/Planulozoa Novel Core all genes IDs.out
- Node 5 - Planulozoa/Planulozoa Novel Core annotated genes.out
- Node 6 - Bilateria/Bilateria Ancestral all genes IDs.out
- Node 6 - Bilateria/Bilateria Ancestral annotated genes.out
- Node 6 - Bilateria/Bilateria Losses all genes IDs.out
- Node 6 - Bilateria/Bilateria Losses annotated genes.out
- Node 6 - Bilateria/Bilateria Novel all genes IDs.out
- Node 6 - Bilateria/Bilateria Novel annotated genes.out
