# Supplementary material for: Reconstruction of the ancestral metazoan genome reveals an increase in genomic novelty
Source: Nat Commun. 2018 Apr 30;9:1730. doi: 10.1038/s41467-018-04136-5 (PMC5928047; doi:10.1038/s41467-018-04136-5)
Supplement: Supplementary file 13 — Supplementary Data 10 [file 41467_2018_4136_MOESM13_ESM.zip › Node 0 - Holozoa/Holozoa Ancestral all genes IDs.out]

HG_3688	Bnat_85625_estExt_fgenesh1_pg_C_50073	Atri_00025_350	Atri_00152_17	Atha_AT5G42150_1_Glutathione_S_transferase_family_protein	Ppat_45591_gw1_71_142_1	Ppat_117397_e_gw1_20_114_1	Cele_011239_R11A8_5_Protein_R11A8_5_R11A8_5_mRNA_complete_cds_Source_RefSeq_mRNA_Acc_NM_069512	Drer_068415_prostaglandin_E_synthase_2_like_Source_ZFIN_Acc_ZDB_GENE_040426_1063_ptgesl	Sarc_g2858	Adig_19129	Mmar_MMa08740	Spur_010609_Spur_010609	Aque_207507	Znev_08652	Acar_00013926	Spur_024702_Ptges2	Bflo_260810757	Skow_25557m	Smoe_103322_e_gw1_27_18_1	Ggal_007619	Hrob_78591	Tcas_270003893	Isca_ISCW020922-PA	Xtro_028197	Avag_18629001	Avag_35301001	Ehux_443792_estExtDG_fgenesh_newKGs_kg_C_2650010	Ehux_433989_estExtDG_fgenesh_newKGs_kg_C_160003	Lgig_180368	Pfuc_34612_1_55507_t1	Smim_8954_glutathione_S_transferase_putative_Ixodes_scapularis_gi_241751467_ref_XP_002406052_2e_88_279	Cgig_21909_Prostaglandin_E_synthase_2_Source_UniProtKB_TrEMBL_Acc_K1PID8	Smar_005236	Tadh_63654	Aque_207506	Mley_ML043320a	Aque_219661	Dpul_56335	Dmel_0004465_Su_P_Suppressor_of_ref_2_P_sterility_Source_FlyBase_0004465	Ctel_228714	Avag_02052001	Sros_04116T0	Pbac_3461578	Bmal_170595032	Pfuc_24203_1_40476_t1	Cint_001257	Csav_009873	Hsap_Ensmbl0148334_prostaglandin_E_synthase_2_Source_HGNC_Symbol_Acc_17822_PTGES2	Mbre_8222	Hmag_218366	Ttra_01603T0_01603_glutaredoxin_family_protein_387_aa	Odio_010348001	Sarc_g15208	Mmar_MMa46690	Pbac_3473110	Rfil_569424658_glutathione_S_transferase_glutaredoxin_Reticulomyxa_filosa	Rcul_t26071	Crei_142756_Chlre2_kg_scaffold_6000246	Rcul_t15503	Cfra_g4909	Avag_18631001	Pfuc_120076_1_21075_t1	Rcul_t15922	Adig_19131	Pbac_3476784
HG_12756	Bnat_59891_fgenesh1_kg_7_81_3210_1_CFAO_EXTA	Sarc_g5478	Hrob_170818	Sjap_0306530	Hmag_213225	Sman_076590	Ctel_226486	Adig_23771	Ctel_21433	Nvec_44097_	Adig_06276	Aque_225563
HG_17123	Cfra_g2914	Bnat_66250_fgenesh1_pg_1_285	Ehux_434638_estExtDG_fgenesh_newKGs_kg_C_200073	Sarc_g6853	Cow_02044T0	Sarc_g2278	Sarc_g20674	Sarc_g20311
HG_12820	Bnat_83042_fgenesh1_pg_101_16	Ttra_06697T0_06697	Sarc_g4931	Skow_35703m	Tadh_58371	Bnat_131943_aug1_16_g6651	Bflo_260833782	Ehux_200947_gm1_1300120	Sros_03480T0	Ehux_112589_fgeneshEH_pg_172_29	Ehux_204232_gm1_2100119	Rfil_569387495
HG_259	Bnat_39639_e_gw1_34_17_1	Mbre_33274	Ehux_62336_e_gw1_9_104_1	Ehux_73387_e_gw1_229_18_1	Ttra_00198T0_00198_lysosomal_protective_protein_chain_453_aa	Cow_00184T0	Atha_AT3G25420_1_scpl21_serine_carboxypeptidase_like_21	OcarG_95	Sros_12946T0	Atha_AT4G12910_1_scpl20_serine_carboxypeptidase_like_20	Tadh_28971	Tadh_14010	Bflo_260798268	Sros_02631T0	Lgig_159616	Lgig_206131	Cint_009143	Tadh_38444	Ppat_136699_e_gw1_131_120_1	Drer_052074_Uncharacterized_protein_Source_UniProtKB_TrEMBL_Acc_F1QYP6_BX957362_1	Lgig_165068	Xtro_032537	Ggal_011124	Bflo_260818230	Xtro_062394	Csav_000968	Tadh_28995	Atri_00163_17	Csav_000967	Hsap_Ensmbl0064601_cathepsin_A_Source_HGNC_Symbol_Acc_9251_CTSA	Spur_015939_Ppgb_3	Skow_22926m	Csav_000966	Csav_000965	Bflo_260834709	Cint_009147	Odio_002718001	Tadh_61540	Mbre_37373	Cele_018271_F41C3_5_Protein_F41C3_5_F41C3_5_mRNA_complete_cds_Source_RefSeq_mRNA_Acc_NM_062445	Tadh_26275	Tadh_32645	Crei_123507_e_gwW_90_1_1	Tadh_64355	Hrob_185271	Smim_28656_PREDICTED_similar_to_cathepsin_A_Strongylocentrotus_purpuratus_gi_72100675_ref_XP_798670_3e_168_493	Ctel_154061	Ctel_32896	Atri_00019_31	Bmal_170590658	Tadh_51073	Ppat_126071_e_gw1_58_58_1	Ppat_142060_e_gw1_186_4_1	Cint_013969	Gsal_7060_lysosomal_protective_protein	Cint_013968	Sjap_0301570	Atha_AT3G02110_1_scpl25_serine_carboxypeptidase_like_25	Cele_008741_F13D12_6_Protein_F13D12_6_F13D12_6_mRNA_complete_cds_Source_RefSeq_mRNA_Acc_NM_064106	Csav_011805	Atri_00016_118	Atri_00154_14	Ttra_09319T0_09319_cathepsin_A_498_aa	Spur_013245_Ppgb_1	Atha_AT1G28110_1_SCPL45_serine_carboxypeptidase_like_45	Ctel_174403	Smoe_75480_e_gw1_0_2208_1	Atha_AT2G33530_1_scpl46_serine_carboxypeptidase_like_46	Egra_03410	Atha_AT5G23210_1_SCPL34_serine_carboxypeptidase_like_34	Ppat_111698_e_gw1_2_134_1	Bnat_92688_estExt_fgenesh1_pm_C_530004	Atri_00038_40	Atha_AT3G52000_1_scpl36_serine_carboxypeptidase_like_36	Csav_000959	Ppat_59890_fgenesh1_pm_scaffold_200000011	Atha_AT5G08260_1_scpl35_serine_carboxypeptidase_like_35	Atha_AT2G24000_1_scpl22_serine_carboxypeptidase_like_22	Atri_00019_23	Skow_36950m	Atha_AT3G63470_1_scpl40_serine_carboxypeptidase_like_40	Tadh_29205	Atha_AT3G52020_1_scpl39_serine_carboxypeptidase_like_39	Smar_006026	Sman_172590_Family_S10_unassigned_peptidase_S10_family_Source_UniProtKB_TrEMBL_Acc_G4VHZ1	Drer_087307_cathepsin_A_Source_ZFIN_Acc_ZDB_GENE_030131_537_ctsa	Atri_00003_71	Smoe_96419_e_gw1_18_603_1	Smoe_101464_e_gw1_24_557_1	Cele_012445_Y16B4A_2_Protein_Y16B4A_2_Y16B4A_2_mRNA_complete_cds_Source_RefSeq_mRNA_Acc_NM_001277047	Ppat_129124_e_gw1_74_54_1	Atri_00173_6	Cint_004350	Atri_00089_99	Ppat_153305_e_gw1_392_4_1	Hmic_0503500	Atha_AT3G52010_1_scpl37_serine_carboxypeptidase_like_37	Acar_00013885	Atha_AT4G30810_1_scpl29_serine_carboxypeptidase_like_29	Smoe_22404_gw1_3_279_1	Cow_06354T0	Atha_AT3G17180_1_scpl33_serine_carboxypeptidase_like_33	Cint_013971	Csav_011806	Atri_00002_425	Odio_010351001	Ppat_156361_e_gw1_534_1_1	Smoe_166100_estExt_Genewise1Plus_C_30834	Atha_AT4G30610_1_BRS1_SCPL24_alpha_beta_Hydrolases_superfamily_protein	Atri_00034_48	Ppat_231902_scaf_146000024	Smoe_79313_e_gw1_2_1193_1	Smoe_230293_fgenesh1_pm_C_scaffold_4000043	Atha_AT2G05850_1_scpl38_serine_carboxypeptidase_like_38	Atha_AT2G35780_1_scpl26_serine_carboxypeptidase_like_26	Cint_021733	Atha_AT3G07990_1_SCPL27_serine_carboxypeptidase_like_27	Cint_013970	Atha_AT5G42230_1_scpl41_serine_carboxypeptidase_like_41	Atri_00071_88	Atha_AT1G43780_1_scpl44_serine_carboxypeptidase_like_44	Atri_00029_61	Atha_AT2G24010_1_scpl23_serine_carboxypeptidase_like_23	Smoe_78639_e_gw1_2_1196_1	Sros_02974T0	Ppat_55674_fgenesh1_pm_scaffold_16000017	Atri_00037_137	Ppat_106304_690018	Mbre_38512	Smoe_166104_estExt_Genewise1Plus_C_30842	Cele_021503_Y40D12A_2_Protein_Y40D12A_2_Y40D12A_2_mRNA_complete_cds_Source_RefSeq_mRNA_Acc_NM_066059	Atha_AT5G42240_1_scpl42_serine_carboxypeptidase_like_42	Crei_119383_e_gwW_30_38_1	Sros_02630T0	Smoe_271104_estExt_fgenesh1_kg_C_250023	Atha_AT2G35770_1_scpl28_serine_carboxypeptidase_like_28	Cfra_g2625	Ppat_58285_fgenesh1_pm_scaffold_98000018	Atri_00117_42	Ctel_219421	Bnat_86631_estExt_fgenesh1_pg_C_120105	Atha_AT4G15100_1_scpl30_serine_carboxypeptidase_like_30	Ttra_03600T0_03600_serine_carboxypeptidase_1_511_aa	Atha_AT1G11080_2_scpl31_serine_carboxypeptidase_like_31	Atha_AT1G61130_1_SCPL32_serine_carboxypeptidase_like_32	Cele_019617_K10C2_1_Protein_K10C2_1_K10C2_1_mRNA_complete_cds_Source_RefSeq_mRNA_Acc_NM_076678	Smoe_166630_estExt_Genewise1Plus_C_40602	Spur_012846_Ppgb	Ehux_461557_estExtDG_fgeneshEH_pg_C_50162	Atha_AT2G12480_2_SCPL43_serine_carboxypeptidase_like_43	Smoe_81136_e_gw1_4_672_1	Rcul_t46197	Atha_AT3G12240_1_SCPL15_serine_carboxypeptidase_like_15	Atha_AT3G12203_1_scpl17_serine_carboxypeptidase_like_17	Ctel_196707	Atri_02986_1	Atha_AT2G22920_2_SCPL12_serine_carboxypeptidase_like_12	Smoe_81911_e_gw1_4_1220_1	Smoe_403390_fgenesh2_pg_C_scaffold_1000227	Sjap_0024270	Bsch_g22493	Atha_AT2G23010_2_SCPL9_serine_carboxypeptidase_like_9	Bnat_89705_estExt_fgenesh1_pg_C_540031	Atha_AT2G23000_1_scpl10_serine_carboxypeptidase_like_10	Cow_08988T0	Atha_AT3G45010_1_scpl48_serine_carboxypeptidase_like_48	Atha_AT3G12230_1_scpl14_serine_carboxypeptidase_like_14	Isca_ISCW021184-PA	Atri_00029_63	Atha_AT2G22990_3_SNG1_SCPL8_sinapoylglucose_1	Isca_ISCW011531-PA	Atha_AT3G12220_1_scpl16_serine_carboxypeptidase_like_16	Atha_AT3G10450_1_SCPL7_serine_carboxypeptidase_like_7	Mmar_MMa23853	Atha_AT5G22980_1_scpl47_serine_carboxypeptidase_like_47	Pfuc_24250_1_18993_t1	Gsal_7061_lysosomal_protective_protein_isoform_1	Ctel_104617	Atha_AT1G73270_1_scpl6_serine_carboxypeptidase_like_6	Atri_00050_19	Atha_AT1G73280_1_scpl3_serine_carboxypeptidase_like_3	Mbre_11261	Cele_017969_F32A5_3_Protein_F32A5_3_F32A5_3_mRNA_complete_cds_Source_RefSeq_mRNA_Acc_NM_063108	Atha_AT5G36180_1_scpl1_serine_carboxypeptidase_like_1	Ehux_424894_estExtDG_fgenesh_newKGs_pm_C_3900010	Crei_138087_estExt_gwp_1W_C_260188	Aque_219000	Atha_AT1G73300_1_scpl2_serine_carboxypeptidase_like_2	Atha_AT5G09640_1_SNG2_SCPL19_serine_carboxypeptidase_like_19	Atha_AT1G73310_1_scpl4_serine_carboxypeptidase_like_4	Atha_AT2G22980_4_SCPL13_serine_carboxypeptidase_like_13	Atha_AT1G33540_1_scpl18_serine_carboxypeptidase_like_18	Atha_AT1G73290_1_scpl5_serine_carboxypeptidase_like_5	Sman_163970_Family_S10_non_peptidase_homologue_S10_family_Source_UniProtKB_TrEMBL_Acc_G4VL47	Smoe_74286_e_gw1_0_502_1	Cow_03561T0	Atha_AT2G22970_3_SCPL11_serine_carboxypeptidase_like_11	Scer_YBR139W_Putative_serine_type_carboxypeptidase_with_a_role_in_phytochelatin_synthesis_green_fluorescent_protein_GFP_fusion_protein_localizes_to_the_vacuole_expression_induced_by_nitrogen_limitation_in_a_GLN3_GAT1_independent_manner_Source_SGD_Acc_S000000343	Rfil_5693887409917_Reticulomyxa_filosa	Atri_00038_41	Smim_52888_Cpv_Haplochromis_burtoni_gi_154183809_gb_ABS70751_2e_158_468	Znev_11321	Atha_AT3G10410_1_SCPL49_CPY_SERINE_CARBOXYPEPTIDASE_LIKE_49	Drer_056480_carboxypeptidase_vitellogenic_like_Source_ZFIN_Acc_ZDB_GENE_031219_2_cpvl	Pfuc_2330_1_66281_t1	Smim_52900_Cpv_Haplochromis_burtoni_gi_154183809_gb_ABS70751_6e_158_467	Ehux_73108_e_gw1_211_29_1	Spun_03916T0	Rfil_569352620	Ppat_82531_scaf_104000030	Ppat_217910_estExt_Genewise1_C_1490109	Csav_000958	Ttra_04624T0_04624_serine_carboxypeptidase_417_aa	Bnat_92838_estExt_fgenesh1_pm_C_800008	Xtro_026305	Atri_00089_79	Lgig_134569	Isca_ISCW007492-PA	Bnat_90485_estExt_fgenesh1_pg_C_710078	Bnat_86215_estExt_fgenesh1_pg_C_90007	Rfil_569379370	Tcas_270016070	Cele_007462_C08H9_1_Protein_C08H9_1_C08H9_1_mRNA_complete_cds_Source_RefSeq_mRNA_Acc_NM_063733	Cgig_07785_Putative_serine_carboxypeptidase_CPVL_Source_UniProtKB_TrEMBL_Acc_K1Q7K0	Hrob_77890	OcarG_6457	Spur_026832_Ppgb_2	Isca_ISCW006427-PA	Mbre_38492	Smoe_122321_e_gw1_67_141_1	Ehux_311906_fgenesh_newKGs_pm_71_15	Acar_00006969	Aque_213738	Isca_ISCW013904-PA	Aque_213740	Lgig_134533	Tadh_59299	Ehux_122142_fgeneshEH_pg_1142_1	Ttra_08341T0_08341_vitellogenic_carboxypeptidase_498_aa	Crei_113124_e_gwW_6_103_1	Hsap_Ensmbl0106066_carboxypeptidase_vitellogenic_like_Source_HGNC_Symbol_Acc_14399_CPVL	Ppat_157274_e_gw1_814_7_1	Isca_ISCW003059-PA	Ppat_210076_estExt_Genewise1_C_590095	Sros_05618T0	Isca_ISCW014727-PA	Atri_00007_374	Bnat_87178_estExt_fgenesh1_pg_C_170154	Isca_ISCW018397-PA	Sarc_g25049	Spur_017601_Cpvl	Atha_AT3G56540_1_alpha_beta_Hydrolases_superfamily_protein	Isca_ISCW003663-PA	Bnat_126346_aug1_2_g1054	Ttra_11246T0_11246_serine_carboxypeptidase_473_aa	Avag_39526001	Smoe_85426_e_gw1_7_1047_1	Avag_31911001	Ttra_07490T0_07490_serine_carboxypeptidase_426_aa	Scer_YGL203C_Protease_involved_in_the_processing_of_killer_toxin_and_alpha_factor_precursor_cleaves_Lys_and_Arg_residues_from_the_C_terminus_of_peptides_and_proteins_Source_SGD_Acc_S000003171_KEX1_SGD	Rfil_569384943	Znev_02229	Ctel_199637	Skow_42953m	Cow_00464T0	Atha_AT1G15000_1_scpl50_serine_carboxypeptidase_like_50	Smoe_86355_e_gw1_7_36_1	Rfil_569379115	Dmel_0038738_CG4572	Ppat_223514_estExt_Genewise1_C_2620052	Avag_32660001	Ppat_115929_e_gw1_14_311_1	Aque_207159	Sarc_g5023	Atri_00089_80	Aque_202818	Isca_ISCW022356-PA	Crei_126671_estExt_gwp_1H_C_50298	Avag_13426001	Amac_16493T0	Avag_06323001	Scer_YMR297W_Vacuolar_carboxypeptidase_Y_proteinase_C_CPY_broad_specificity_C_terminal_exopeptidase_involved_in_non_specific_protein_degradation_in_the_vacuole_member_of_the_serine_carboxypeptidase_family_Source_SGD_Acc_S000004912_PRC1_SGD	Isca_ISCW010371-PA	Ppat_140218_e_gw1_164_14_1	Cfra_g523	Atri_00086_61	Ehux_194378_gm1_100678	Avag_40488001	Aque_228475	Bflo_260812078	Avag_40502001	Rfil_5694016326249_Reticulomyxa_filosa	Ehux_205752_gm1_2500022	OcarG_7370	OcarG_6512	Pfuc_2965_1_37460_t1	Avag_62950001	Avag_40883001	Avag_13424001	Avag_06325001	OcarG_6080	Sarc_g13620	Atha_AT5G22960_1_alpha_beta_Hydrolases_superfamily_protein	Ehux_56897_gw1_23_88_1	Ehux_107701_fgeneshEH_pg_94_54	Tadh_28056	Ehux_462461_estExtDG_fgeneshEH_pg_C_140158	Avag_49274001	Bflo_260812084	Atri_00038_45	Atri_02764_1	Bsch_g62587	Sros_03820T0	Cfra_g2838	Isca_ISCW002443-PA	Nvec_23885_Peptidase_S10	Atri_00003_317	Mbre_32911	Spur_013931_Scpep1	Isca_ISCW003052-PA	Spun_01188T0	Hmag_207513	Dmel_0051821_CG31821	Avag_19206001	Atri_00038_48	Ctel_188671	Atri_00007_373	Avag_40882001	Spun_01765T0	Avag_19205001	Smar_008933	Ctel_189653	Tadh_58150	Crei_189662_estExt_fgenesh2_pg_C_10021	Acar_00001487	Ehux_236771_gm1_24000034	Ctel_150430	Smim_41059_PREDICTED_serine_carboxypeptidase_like_Saccoglossus_kowalevskii_gi_291235674_ref_XP_002737769_1e_147_438	Tadh_21045	Drer_040072_serine_carboxypeptidase_1_Source_ZFIN_Acc_ZDB_GENE_040426_890_scpep1	Rfil_5693887429915_Reticulomyxa_filosa	Tcas_270001972	Csav_020102	Cele_019605_K10B2_2_Protein_K10B2_2_isoform_a_Source_RefSeq_mRNA_Acc_NM_062883	Cint_018159	Adig_05505	Ppat_147350_e_gw1_258_72_1	Amac_03444T0	Ehux_450856_estExtDG_Genemark1_C_340071	Bflo_260809047	Sarc_g6908	Acar_00019328	Dmel_0051823_CG31823	Tcas_270001778	Ggal_005045	Spur_013961_Spur_013961	Aque_225639	Skow_30803m	Atha_AT2G27920_1_SCPL51_serine_carboxypeptidase_like_51	Ctel_227023	Ehux_64059_e_gw1_21_40_1	Tcas_270001780	Isca_ISCW003656-PA	Pbac_3461666	Mley_ML12074a	Acar_00009166	Dmel_0035154_CG3344	Csav_012944	Rfil_569377240	Atri_00089_81	Atri_00089_85	Smoe_142327_estExt_Genewise1_C_40605	Crei_116235_e_gwW_1_523_1	Rfil_5693947538456_Reticulomyxa_filosa	Mley_ML12073a	Sarc_g1620	Tcas_270001779	Csav_012945	Rfil_569367970_serine_carboxypeptidase_like_protein_partial_Reticulomyxa_filosa	Cele_012530_Y32F6A_5_Protein_Y32F6A_5_isoform_b_Source_RefSeq_mRNA_Acc_NM_001269292	Csav_012942	Dmel_0052483_CG32483	Amac_04764T0	Atri_00089_84	Ctel_187771	Znev_04441	Lgig_183527	Ehux_120048_fgeneshEH_pg_568_2	Csav_012946	Csav_012941	Atri_00089_98	Csav_012943	Csav_012940	Smoe_122261_e_gw1_67_148_1	Pfuc_9449_1_17483_t1	Tadh_27354	Atri_00038_42	Isca_ISCW024936-PA	Bsch_g30711	Rfil_5693990127121_Reticulomyxa_filosa	Hsap_Ensmbl0121064_serine_carboxypeptidase_1_Source_HGNC_Symbol_Acc_29507_SCPEP1	Drer_078382_cathepsin_A_Source_HGNC_Symbol_Acc_9251_CTSA_1_of_2	Xtro_043340	Aque_203852	Isca_ISCW024751-PA	Pfuc_3170_1_51909_t1	Atha_AT2G22960_1_alpha_beta_Hydrolases_superfamily_protein	Rfil_569382041_serine_carboxypeptidase_III_precursor_Reticulomyxa_filosa	Atri_00038_21	Aque_209182	Adig_05504	Smoe_417974_fgenesh2_pg_C_scaffold_36000170	Atri_00089_88	Isca_ISCW012161-PA	Isca_ISCW014016-PA	Avag_52225001	Tadh_53189	Ehux_198526_gm1_800281	Smoe_413001_fgenesh2_pg_C_scaffold_19000223	Ctel_189139	Ehux_198523_gm1_800278	Isca_ISCW001417-PA	Rfil_569441864	Isca_ISCW024712-PA	Hrob_68894	Rfil_569366588	Isca_ISCW010424-PA	Rfil_5694015916260_Reticulomyxa_filosa	Aque_203850	Rfil_5693981777373_Reticulomyxa_filosa	Bflo_260781573	Ctel_53367	Isca_ISCW022360-PA	Tcas_270009583	Avag_52224001	Isca_ISCW024536-PA	Isca_ISCW001515-PA	Aque_203179	Isca_ISCW009405-PA	Rfil_569319805	Rfil_5693887439916_Reticulomyxa_filosa	Smoe_19745_gw1_60_181_1	Bflo_260781575	Spur_001629_Spur_001629	Isca_ISCW024278-PA	Rfil_5694111262614_Reticulomyxa_filosa	Rfil_5694103212965_Reticulomyxa_filosa	Rfil_569384942	Atri_00038_47	Atri_00029_64	Atri_00038_44	Atri_05077_1	Rfil_569438057	Isca_ISCW013905-PA	Bsch_g45857	Pfuc_3155_1_01345_t1	Rfil_569438508	Cgig_11647_Retinoid_inducible_serine_carboxypeptidase_Source_UniProtKB_TrEMBL_Acc_K1QG04	Hrob_69170	Smoe_402086_fgenesh2_pg_C_scaffold_0000091	Pfuc_22793_1_33294_t1	Ehux_243631_gm1_39400011	Aque_212884	Cgig_03504	Pfuc_117149_1_42548_t1	Pfuc_6746_1_38394_t1	Spur_019838_Spur_019838	Smoe_423213_fgenesh2_pg_C_scaffold_60000151	Atri_01132_1	Rfil_569437127_Vitellogenic_carboxypeptidase_partial_Reticulomyxa_filosa	Spur_025104_Spur_025104	Sjap_0023760	Isca_ISCW001512-PA	Rfil_569367038	Pfuc_104874_1_42446_t1	Atri_00089_82	Atri_00089_83	Atri_00035_56	Smoe_402084_fgenesh2_pg_C_scaffold_0000089	Atri_00029_60	Atri_00089_91	Atri_00089_89
HG_668	Bmal_170574522	Cint_005791	Isca_ISCW002578-PA	Smar_012052	Csav_011674	Cint_005801	Sarc_g10203	Csav_011677	Mmar_MMa26851	Csav_011675	Avag_55556001	Avag_44228001	Znev_08867	Csav_011672	Csav_011679	Csav_011676	Csav_011673	Scer_YDL102W_Catalytic_subunit_of_DNA_polymerase_delta_required_for_chromosomal_DNA_replication_during_mitosis_and_meiosis_intragenic_recombination_repair_of_double_strand_DNA_breaks_and_DNA_replication_during_nucleotide_excision_repair_NER_Source_SGD_Acc_S000002260_POL3_SGD	Cgig_07383_DNA_polymerase_Source_UniProtKB_TrEMBL_Acc_K1PLY1	Csav_011678	Atri_00017_217	Atha_AT5G63960_2_EMB2780_DNA_binding_nucleotide_binding_nucleic_acid_binding_DNA_directed_DNA_polymerases_DNA_directed_DNA_polymerases	Ctel_165849	Sman_087010_DNA_polymerase_Source_UniProtKB_TrEMBL_Acc_G4LXU9	Cint_005807	Lgig_194456	Dmel_0263600_DNApol_delta_DNA_polymerase_delta_Source_FlyBase_0263600	Drer_027689_polymerase_DNA_directed_delta_1_catalytic_subunit_Source_ZFIN_Acc_ZDB_GENE_060429_1_pold1	Ppat_75709_scaf_54000155	Amac_13501T0	Ttra_12400T0_12400	Bflo_260826580	Cfra_g2726	Tcas_270002921	Spur_003651_Pold_DNA_polymerase_Source_UniProtKB_TrEMBL_Acc_H3HPQ2	Tadh_18979	Hrob_91243	Dpul_317527	Sros_06200T0	Cele_008645_F10C2_4_Protein_F10C2_4_F10C2_4_mRNA_complete_cds_Source_RefSeq_mRNA_Acc_NM_073616	Acar_00020141	Smoe_155333_estExt_Genewise1_C_550018	Crei_189721_estExt_fgenesh2_pg_C_10108	Spun_00387T0	Bnat_55650_estExt_Genewise1Plus_C_660113	Mley_ML05971a	Bsch_g10353	Bsch_g23733	Ppat_159627_140109	Xtro_019806	Gsal_5045_dna_polymerase_delta_catalytic_subunit	Emul_01947	Egra_03975	Cow_00215T0	Rfil_569364115	Odio_008839001	Hmic_0432700	Falb_04721T0_04721	Mbre_27827	Sjap_0046040	OcarG_1346	Xtro_061925	Tspi_316972406	Adig_13283	Smim_42759_DNA_polymerase_delta_catalytic_subunit_putative_Ixodes_scapularis_gi_241993500_ref_XP_002399458_0_0_744	Atha_AT1G67500_2_REV3_recovery_protein_3	Isca_ISCW022920-PA	Tadh_34116	Spun_04150T0	Dpul_303502	Tadh_34128	Bflo_260823502	Csav_011680	Drer_058801_REV3_like_catalytic_subunit_of_DNA_polymerase_zeta_yeast_Source_ZFIN_Acc_ZDB_GENE_050302_55_rev3l	Mley_ML267920a	Skow_26464m	Amac_13625T0	Pbac_3460716	Mbre_14379	Atri_00057_201	Smar_011394	Hsap_Ensmbl0009413_REV3_like_polymerase_DNA_directed_zeta_catalytic_subunit_Source_HGNC_Symbol_Acc_9968_REV3L	Acar_00011298	Aque_215683	Lgig_107156	Smim_45856_DNA_polymerase_zeta_catalytic_subunit_Bos_taurus_gi_329663970_ref_NP_001193101_0_0_1019	Ggal_024199	Cint_015720	Bmal_170575674	Nvec_49661_DNA_pol_B_exo	Cele_021344_Y37B11A_2_Protein_Y37B11A_2_Y37B11A_2_mRNA_complete_cds_Source_RefSeq_mRNA_Acc_NM_065847	Rcul_t21606	Emul_00431	Egra_04163	Ctel_48797	Tcas_270002615	Amac_13756T0	Spun_07855T0	Znev_16522	Hmag_213432	Crei_117843_e_gwW_22_13_1	Ppat_164103_650058	Ctel_153186	Xtro_057746	Smoe_413713_fgenesh2_pg_C_scaffold_21000202	Bnat_138180_aug1_43_g12888	Adig_06975	Bnat_56701_estExt_Genewise1Plus_C_1140038	Odio_000937001	Dmel_0002891_mus205_mutagen_sensitive_205_Source_FlyBase_0002891	Ttra_12260T0_12260	Hrob_192588	Sman_125680_DNA_polymerase_Source_UniProtKB_TrEMBL_Acc_G4M1M0	Scer_YPL167C_Catalytic_subunit_of_DNA_polymerase_zeta_involved_in_translesion_synthesis_during_post_replication_repair_required_for_mutagenesis_induced_by_DNA_damage_involved_in_double_strand_break_repair_Source_SGD_Acc_S000006088_REV3_SGD	Cfra_g3834	Ehux_458972_estExtDG_Genemark1_C_4070024	Avag_49735001	Sros_00544T0	Hmic_0754700	OcarG_7664	Avag_07406001	Sarc_g7417	Spur_002282_Rev3_DNA_polymerase_Source_UniProtKB_TrEMBL_Acc_H3HKW3	Bnat_136614_aug1_35_g11322	Tspi_316974121	Ehux_455696_estExtDG_Genemark1_C_1530108	Rcul_t04947	Hsap_Ensmbl0062822_polymerase_DNA_directed_delta_1_catalytic_subunit_Source_HGNC_Symbol_Acc_9175_POLD1	Cint_015719	Csav_018051	Gsal_11827_dna_polymerase_zeta_catalytic_subunit	Falb_00182T3_00182	Falb_00182T2_00182	Falb_00182T0_00182	Falb_00182T1_00182	Falb_00182T4_00182	Falb_00182T5_00182	Falb_00182T6_00182	Falb_00182T7_00182	Cow_03843T0	Ppat_71296_scaf_32000008	Ehux_227431_gm1_13900063	Rcul_t15315	Csav_011681	Pfuc_22046_1_11432_t1	Smim_42760_polymerase_DNA_directed_delta_catalytic_subunit_Danio_rerio_gi_126540825_emb_CAM46996_2e_140_423	Aque_218612	Sjap_0210840	Ppat_82614_scaf_104000113	Pfuc_38332_1_41069_t1	Pfuc_20557_1_18727_t1	Ppat_82606_scaf_104000105	Cint_000107	Csav_018050	Hmag_213431	Aque_215682	Amac_13755T0	OcarG_7418	Spur_003650_Pold1	Hmag_226604	Rcul_t21607	Falb_00157T0_00157	Hsap_Ensmbl0142539_CTD_2545M3_6	Amac_13375T0	Cgig_25174_DNA_polymerase_zeta_catalytic_subunit_Source_UniProtKB_TrEMBL_Acc_K1QBY0	Rfil_5694123052134_Reticulomyxa_filosa	Pfuc_51719_1_20111_t1	Crei_172920_fgenesh2_pg_C_scaffold_19000319	Adig_10030	Tspi_316974120	Cgig_12176_DNA_polymerase_Source_UniProtKB_TrEMBL_Acc_K1P451	Bnat_136844_aug1_36_g11552	Pfuc_47714_1_05393_t1	Cint_005784	Smim_42756_DNA_polymerase_delta_catalytic_subunit_Thermobia_domestica_gi_324120692_dbj_BAJ78737_4e_68_234	Mmar_MMa44552	Adig_20321	Sarc_g3190	Nvec_874_	Pfuc_7741_1_24274_t1	Nvec_4645_	Nvec_9856_	Mmar_MMa51020	Bsch_g1834	Rcul_t04948	Ehux_227430_gm1_13900062	Nvec_26130_	Sarc_g1326	Isca_ISCW024079-PA	Ehux_354054_fgenesh_newKGs_kg_25_51_2701243_2	Tadh_34877	Lgig_107463	Pfuc_4362_1_30670_t1	Tadh_34124	Tadh_34129	Dpul_26394	Ctel_106116	Isca_ISCW022916-PA	Hmic_0754600	Sman_199960_DNA_polymerase_zeta_catalytic_subunit_putative_Source_UniProtKB_TrEMBL_Acc_G4LZ59	Sjap_0109610	Spur_009696_Spur_009696	Nvec_4647_	Sarc_g8026	Csav_018058	Bsch_g8805	Bflo_260823504	Sarc_g2727	Rfil_569375486_DNA_polymerase_zeta_catalytic_subunit_Reticulomyxa_filosa	Avag_49736001	Pfuc_4362_1_30671_t1	Pfuc_151624_1_57277_t1	Pfuc_26280_1_19116_t1	Tadh_9547	Pfuc_140275_1_42725_t1	Rcul_t21448	Sarc_g16701	Hmic_0755000	Gsal_12260_dna_polymerase_zeta_subunit	Pbac_3466375	Rcul_t39177
HG_3911	Bnat_71599_fgenesh1_pg_16_97	Ppat_149422_e_gw1_297_60_1	Bnat_90236_estExt_fgenesh1_pg_C_650122	Tadh_34127	Hrob_73503	Avag_15941001	Drer_015930_RWD_domain_containing_1_Source_ZFIN_Acc_ZDB_GENE_040718_270_rwdd1	Cow_04442T0	Smim_51823_RWD_domain_containing_protein_Rattus_norvegicus_gi_22129753_ref_NP_671487_6e_60_198	Isca_ISCW018678-PA	Nvec_56391_RWD	Xtro_030736	Smar_011435	Skow_33419m	Cgig_08437_RWD_domain_containing_protein_1_Source_UniProtKB_TrEMBL_Acc_K1PSL8	Dpul_5678	Ggal_024074	Ehux_424886_estExtDG_fgenesh_newKGs_pm_C_3890004	Rfil_569370556	Sros_02744T0	Bflo_260835288	Acar_00013619	Spun_02094T0	Lgig_66926	Bmal_170592935	Aque_227629	Mbre_30818	Gsal_6376_rwd_domain_containing_protein_1	Mmar_MMa48499	Emul_09275	OcarG_220	Tcas_270000784	Ctel_124119	Mmar_MMa48498	Hmic_0486000	Smoe_124867_e_gw1_76_205_1	Bsch_g4034	Egra_08914	Spur_002942_Rwdd1	Ggal_031085	Dmel_0039163_CG5515	Znev_07279	Ppat_171112_2760010	Sman_022150_RWD_domain_containing_protein_putative_Source_UniProtKB_TrEMBL_Acc_G4LWE0	Atri_00036_153	Atha_AT1G51730_1_Ubiquitin_conjugating_enzyme_family_protein	Mley_ML220722a	Cele_012037_T26E3_4_Protein_T26E3_4_T26E3_4_mRNA_complete_cds_Source_RefSeq_mRNA_Acc_NM_060806	Adig_03097	Odio_018070001	Hmag_223893	Scer_YDR152W_Highly_acidic_cytoplasmic_RWD_domain_containing_protein_of_unknown_function_forms_a_complex_with_Rbg2p_interacts_with_Rbg1p_and_Gcn1p_associates_with_translating_ribosomes_putative_intrinsically_unstructured_protein_Source_SGD_Acc_S000002559_GIR2_SGD	Rcul_t32947	Falb_04387T0_04387	Cfra_g7050	Sarc_g20185	Hsap_Ensmbl0111832_RWD_domain_containing_1_Source_HGNC_Symbol_Acc_20993_RWDD1	Ttra_04279T0_04279	Dmel_0034196_CG15605	Nvec_4099_	Ppat_89041_scaf_177000060	Rfil_5693986297231_partial_Reticulomyxa_filosa
HG_17090	Bnat_126918_aug1_3_g1626	Ehux_205428_gm1_2400120	Avag_54918001	Cow_07313T0	Cow_04146T0	Rfil_569384558_Phytanoyl_CoA_dioxygenase_Reticulomyxa_filosa	Sarc_g14820	Sros_05673T0
HG_16002	Nvec_6260_	Sarc_g6165	Cint_027908	Cint_022532	Nvec_5191_	Lgig_164211	Skow_26859m	Lgig_177044	Nvec_25918_
HG_8112	Ctel_186555	Ctel_196581	Ctel_221879	Ctel_186556	Mley_ML040510a	Bnat_22212_gw1_82_27_1	Csav_001428	Cele_009362_F33E2_6_Protein_F33E2_6_F33E2_6_mRNA_complete_cds_Source_RefSeq_mRNA_Acc_NM_060789	Sros_03172T0	Cint_023500	Sarc_g3690	Spur_004945_Sea_Hyr_Clect	Spur_018937_Hypp_2411	Amac_16887T0	Isca_ISCW013220-PA	Ctel_188516	Pfuc_11088_1_03022_t1	Bnat_25801_gw1_28_108_1	Falb_05273T0_05273	Pfuc_10147_1_24688_t1	Pfuc_3052_1_37485_t1	Smar_012291	Spur_011463_Hypp_648	Znev_05752
HG_3091	OcarG_8414	Bsch_g25332	Bflo_260809504	Skow_45268m	Znev_02875	Spur_024540_Pigt	Smim_67747_PREDICTED_CG11190_like_Saccoglossus_kowalevskii_gi_291232405_ref_XP_002736149_0_0_550	Smar_007071	Ggal_006210	Cgig_07197_GPI_transamidase_component_PIG_T_Source_UniProtKB_TrEMBL_Acc_K1QEM4	Xtro_046340	Tcas_270006777	Ctel_19388	Acar_00011858	Tadh_23458	Isca_ISCW006965-PA	Lgig_128945	Hmag_217648	Avag_13856001	Avag_42265001	Dmel_0030035_CG11190	Spun_04090T0	Dpul_302380	Aque_226513	Rcul_t19470	Hsap_Ensmbl0124155_phosphatidylinositol_glycan_anchor_biosynthesis_class_T_Source_HGNC_Symbol_Acc_14938_PIGT	Tspi_316970844	Sman_020210	Sjap_0043770	Bmal_170572980	Hrob_169373	Atha_AT3G07140_1_GPI_transamidase_component_Gpi16_subunit_family_protein	Mmar_MMa19517	Amac_17056T0	Amac_08808T0	Ppat_200018_4010005	Smoe_133060_e_gw1_116_72_1	Sjap_0309610	Scer_YHR188C_Transmembrane_protein_subunit_of_the_glycosylphosphatidylinositol_transamidase_complex_that_adds_GPIs_to_newly_synthesized_proteins_human_PIG_Tp_homolog_Source_SGD_Acc_S000001231_GPI16_SGD	Cint_028176	Cow_01922T0	Atri_00010_270	Spur_013159_Pigt_1	Egra_05668	Emul_00743	Mley_ML073227a	Ctel_109281	Pfuc_9057_1_45993_t1	Hmic_0519500	Pbac_3469052	Tspi_316964854	Cele_008918_F17C11_7_Protein_F17C11_7_isoform_b_F17C11_7_mRNA_complete_cds_Source_RefSeq_mRNA_Acc_NM_001028642	Sarc_g19356	Odio_008461001	Gsal_8318_gpi_transamidase_component_pig_t_like	Crei_188365_estExt_fgenesh2_pg_C_100092	Drer_075842_phosphatidylinositol_glycan_anchor_biosynthesis_class_T_Source_ZFIN_Acc_ZDB_GENE_090313_46_pigt	Hmic_0246400	Ttra_01451T0_01451_GPI_transamidase_component_GPI16_391_aa	Sros_08058T0	Nvec_31812_	Pfuc_17427_1_39946_t1	Rcul_t30880	Rfil_569368423_GPI_anchor_transamidase_partial_Reticulomyxa_filosa	Bsch_g8753	Nvec_48858_DUF1090	Tspi_316964852	Adig_07422	Falb_02366T0_02366	Nvec_3241_	Rfil_569306424	Sarc_g19355	Tspi_316960068
HG_12105	Bnat_62353_fgenesh1_kg_34_13_6284_1_CFAO_EXTA	Bnat_78783_fgenesh1_pg_57_34	Falb_04851T0_04851	Rfil_569418870	Bnat_89281_estExt_fgenesh1_pg_C_460103	Bnat_80056_fgenesh1_pg_67_65	Cow_08163T0	Bnat_75834_fgenesh1_pg_37_85	Rfil_569350985	Bnat_87214_estExt_fgenesh1_pg_C_170227	Rfil_5694091313441_Reticulomyxa_filosa	Bnat_89737_estExt_fgenesh1_pg_C_540120	Sarc_g3565
HG_11530	Bnat_67553_fgenesh1_pg_4_47	Avag_09647001	Sros_04288T0	Cfra_g4114	Sros_08354T0	Mbre_31424	Mbre_36542	Sros_02942T0	Ehux_214477_gm1_6100136	Sarc_g10265	Sarc_g6011	Sarc_g6902	Sros_07622T0	Mbre_11303
HG_48303	Hrob_93092	Sarc_g11080	Sarc_g4
HG_3606	Sarc_g7386	Bnat_141142_aug1_60_g15850	Cfra_g3451	Amac_03083T0	Adig_19893	Adig_09098	Avag_54662001	Tadh_64223	Mbre_26147	Drer_062558_ring_finger_and_SPRY_domain_containing_1_Source_ZFIN_Acc_ZDB_GENE_061026_2_rspry1	Tadh_58620	Bsch_g68207	Tspi_316968419	Skow_19973m	Ggal_002063	Tcas_270003964	Avag_36556001	Avag_05287001	Spur_025682_Rspry1L	Smar_000303	Dpul_62402	Spur_015685_Rnf123	Rcul_t33624	Nvec_47865_	Avag_64013001	Acar_00006574	Xtro_039863	Avag_40787001	Cow_02700T0	Sros_07841T0	Bflo_260798506	Cele_008876_F16A11_1_Protein_F16A11_1_isoform_a_Source_RefSeq_mRNA_Acc_NM_060098	Lgig_130506	Csav_008937	Cint_023251	Cint_018246	Bmal_170593069	Hrob_91560	Amac_10354T0	Isca_ISCW007255-PA	Ctel_155520	Pfuc_17027_1_32759_t1	Adig_13191	Ctel_153834	Smim_1187_RING_finger_and_SPRY_domain_containing_protein_putative_Ixodes_scapularis_gi_241626490_ref_XP_002407925_7e_40_147	Znev_13906	Csav_008938	Csav_008936	Smim_1175_PREDICTED_LOW_QUALITY_PROTEIN_RING_finger_and_SPRY_domain_containing_protein_like_Monodelphis_domestica_gi_334311701_ref_XP_003339653_3e_48_169	Csav_008939	Spur_003353_Rspry1_2	Cfra_g3131	Ctel_193507	Znev_16296	Sarc_g15603	Smim_1181_RING_finger_and_SPRY_domain_containing_protein_putative_Ixodes_scapularis_gi_241626490_ref_XP_002407925_1e_49_174	Pfuc_7615_1_38589_t1	Adig_08723	Rcul_t33628	Amac_10356T0	Hmag_226375	Bflo_260827889	Mmar_MMa55767	Sros_09716T0	Sarc_g25266	Sarc_g20264	Sarc_g8769	Hsap_Ensmbl0159579_ring_finger_and_SPRY_domain_containing_1_Source_HGNC_Symbol_Acc_29420_RSPRY1	Smim_1176_RING_finger_and_SPRY_domain_containing_protein_putative_Ixodes_scapularis_gi_241626490_ref_XP_002407925_1e_10_63_5
HG_14001	Cfra_g6461	Cfra_g6925	Cfra_g6651	Cfra_g6615	Cfra_g6855	Cfra_g7046	Cfra_g7056	Skow_04945m	Cfra_g7016	Cfra_g7036	Cfra_g7054
HG_2675	Sros_12606T0	Mbre_27254	Ttra_04822T0_04822_threonine_synthase_796_aa	Ehux_450832_estExtDG_Genemark1_C_320315	Bnat_53936_estExt_Genewise1Plus_C_260087	Ehux_462938_estExtDG_fgeneshEH_pg_C_190147	Scer_YCR053W_Threonine_synthase_conserved_protein_that_catalyzes_formation_of_threonine_from_O_phosphohomoserine_expression_is_regulated_by_the_GCN4_mediated_general_amino_acid_control_pathway_Source_SGD_Acc_S000000649_THR4_SGD	Spun_03208T0	Sarc_g10812	Cow_06446T0	Amac_01172T0	Cfra_g216	Cgig_07336_Threonine_synthase_like_2_Source_UniProtKB_TrEMBL_Acc_K1PM14	Ctel_160702	Mley_ML102255a	Xtro_004122	Ggal_025641	OcarG_3914	Acar_00008268	Hsap_Ensmbl0144115_threonine_synthase_like_2_S_cerevisiae_Source_HGNC_Symbol_Acc_25602_THNSL2	Drer_032584_threonine_synthase_like_2_S_cerevisiae_Source_ZFIN_Acc_ZDB_GENE_051127_19_thnsl2	Dpul_313680	Cint_010207	Smar_000287	Aque_225138	Mbre_27474	Adig_09666	Lgig_105242	Lgig_239640	Cow_08220T0	Sarc_g16514	Skow_29889m	Csav_004302	Skow_07485m	Ctel_214525	Cfra_g1721	Ctel_184338	Avag_11643001	Hsap_Ensmbl0185875_threonine_synthase_like_1_S_cerevisiae_Source_HGNC_Symbol_Acc_26160_THNSL1	Cgig_09616_Threonine_synthase_like_1_Source_UniProtKB_TrEMBL_Acc_K1PRV2	Bnat_130001_aug1_10_g4709	Avag_19884001	Xtro_040845	Spur_026278_Thnsl1	Ggal_037596	Ggal_012431	Bflo_260822581	Acar_00008339	Ehux_452329_estExtDG_Genemark1_C_600159	Bflo_260793189	Amac_05355T0	Hmag_212545	Adig_14192	Spur_028496_Thnsl1_1	Nvec_38386_PALP	Lgig_233860	Ehux_115438_fgeneshEH_pg_252_21	Adig_05233	Cgig_01440_Threonine_synthase_like_1_Source_UniProtKB_TrEMBL_Acc_K1PFY2	Spur_019333_Thnsl2	Ctel_69788	Rfil_569373458	OcarG_10844	Adig_06962	Pfuc_28204_1_11891_t2	Skow_15506m	Ehux_214220_gm1_6000158	Bsch_g29703	Cgig_07335_Threonine_synthase_like_2_Source_UniProtKB_TrEMBL_Acc_K1PE85	Rfil_569353359_threonine_synthase_like_protein_partial_Reticulomyxa_filosa	Rfil_569362958_threonine_synthase_like_2_Reticulomyxa_filosa	Dpul_245843	Rfil_569355960	Sarc_g104	Sarc_g7256	Sarc_g6748	Adig_21101	Pfuc_9264_1_09925_t1	Cgig_28238	Cgig_18523	Pfuc_44855_1_55941_t1	Spun_02572T0	Rfil_569385329	Avag_05101001
HG_44	Aque_219809	Hmic_0171600	Bnat_44917_e_gw1_106_24_1	Atha_AT5G25760_1_PEX4_UBC21_peroxin4	Atri_00043_59	Ppat_167880_1590087	Atri_00109_123	Crei_131472_estExt_gwp_1H_C_360026	Atri_02671_1	Spun_04490T0	Cow_02013T0	Scer_YGR133W_Peroxisomal_ubiquitin_conjugating_enzyme_required_for_peroxisomal_matrix_protein_import_and_peroxisome_biogenesis_Source_SGD_Acc_S000003365_PEX4_SGD	Bsch_g20716	Rfil_569424697_ubiquitin_conjugating_enzyme_E2_Reticulomyxa_filosa	Falb_00178T0_00178	Gsal_8277_ubiquitin_conjugating_enzyme_e2_d4	Ppat_164116_650087	Bsch_g63575	Ppat_183940_690085	Avag_04401001	Ppat_105371_340032	Atha_AT3G08690_1_UBC11_ATUBC11_ubiquitin_conjugating_enzyme_11	Atri_00158_5	Smoe_233935_fgenesh1_pm_C_scaffold_52000063	Avag_10404001	Smoe_270384_estExt_fgenesh1_kg_C_30042	Smoe_228916_fgenesh1_kg_C_scaffold_57000006	Smoe_180035_estExt_Genewise1Plus_C_570136	Bsch_g1281	Cow_03418T0	Cow_08446T0	Hrob_82387	Avag_55615001	Avag_18444001	Crei_152525_Chlre2_kg_scaffold_46000058	Bsch_g44717	Bsch_g44762	Avag_33217001	Atri_00089_23	Bsch_g44640	Sman_067980_Ubiquitin_conjugating_enzyme_E2_putative_Source_UniProtKB_TrEMBL_Acc_G4LZZ4	Bsch_g45010	Sros_06167T0	Sman_068000_Ubiquitin_conjugating_enzyme_E2_putative_Source_UniProtKB_TrEMBL_Acc_G4LZZ9	Amac_12025T0	Amac_09022T0	Pfuc_2004_1_29940_t1	Cint_007962	Bnat_55640_estExt_Genewise1Plus_C_660051	Bnat_58282_fgenesh1_pm_71_8	Mbre_20838	Atha_AT1G64230_4_UBC28_ubiquitin_conjugating_enzyme_28	Bsch_g37981	Drer_038576_ubiquitin_conjugating_enzyme_E2D_1b_Source_ZFIN_Acc_ZDB_GENE_030131_2735_ube2d1b	Ppat_228283_estExt_Genewise1_C_5330009	Bsch_g59869	Amac_02774T0	Scer_YGL058W_Ubiquitin_conjugating_enzyme_E2_involved_in_postreplication_repair_as_a_heterodimer_with_Rad18p_DSBR_and_checkpoint_control_as_a_heterodimer_with_Bre1p_ubiquitin_mediated_N_end_rule_protein_degradation_as_a_heterodimer_with_Ubr1p_Source_SGD_Acc_S000003026_RAD6_SGD	Znev_08928	Tcas_270002752	Hrob_184920	Scer_YDR177W_Ubiquitin_conjugating_enzyme_that_mediates_selective_degradation_of_short_lived_and_abnormal_proteins_plays_a_role_in_vesicle_biogenesis_and_ER_associated_protein_degradation_ERAD_component_of_the_cellular_stress_response_Source_SGD_Acc_S000002584_UBC1_SGD	Dmel_0011217_eff_effete_Source_FlyBase_0011217	Bsch_g44950	Atha_AT2G16740_1_UBC29_ubiquitin_conjugating_enzyme_29	Atri_00077_140	Xtro_046119	Atha_AT4G27960_2_UBC9_ubiquitin_conjugating_enzyme_9	Adig_02025	Sman_067990_Ubiquitin_conjugating_enzyme_E2_putative_Source_UniProtKB_TrEMBL_Acc_G4LZZ7	Bnat_58084_fgenesh1_pm_52_13	Bsch_g1280	Drer_029107_ubiquitin_conjugating_enzyme_E2D_1a_Source_ZFIN_Acc_ZDB_GENE_040426_1609_ube2d1a	Bflo_260794733	Atri_00061_43	Atha_AT5G53300_1_UBC10_ubiquitin_conjugating_enzyme_10	Cint_006560	Bsch_g56431	Atha_AT5G56150_1_UBC30_ubiquitin_conjugating_enzyme_30	Isca_ISCW018551-PA	Bsch_g63576	Spur_010580_Ube1	Atha_AT5G50870_2_UBC27_ubiquitin_conjugating_enzyme_27	Atha_AT5G41700_4_UBC8_ATUBC8_ubiquitin_conjugating_enzyme_8	Tadh_63134	Tspi_316979282	Bmal_170589261	Cele_002344_let_70_Protein_LET_70_let_70_mRNA_complete_cds_Source_RefSeq_mRNA_Acc_NM_069664	Rcul_t32507	Bsch_g65548	Bnat_72285_fgenesh1_pg_19_81	Skow_20708m	Lgig_212634	Aque_225757	Cele_006715_ubc_20_Protein_UBC_20_ubc_20_mRNA_complete_cds_Source_RefSeq_mRNA_Acc_NM_064773	Ehux_429671_estExtDG_Genewise1Plus_C_1740007	Atri_00152_3	Mley_ML00962a	Bsch_g71822	Cfra_g4139	Bsch_g56725	Rfil_569421591_Ubiquitin_conjugating_enzyme_family_protein_Reticulomyxa_filosa	Sarc_g13402	Drer_015057_ubiquitin_conjugating_enzyme_E2D_4_putative_Source_ZFIN_Acc_ZDB_GENE_070424_86_ube2d4	Avag_27419001	Emul_02538	Egra_05583	Tspi_316976948	Sros_08441T0	Avag_29168001	Bmal_170576821	Bsch_g66750	Crei_132836_estExt_gwp_1H_C_690050	Atha_AT1G36340_1_UBC31_ubiquitin_conjugating_enzyme_31	Adig_02323	Sarc_g503	Bsch_g44999	Ggal_033525	Acar_00004229	Hsap_Ensmbl0072401_ubiquitin_conjugating_enzyme_E2D_1_Source_HGNC_Symbol_Acc_12474_UBE2D1	Hmic_0232500	Skow_45056m	Spun_06286T0	Bsch_g33731	Lgig_205258	Odio_001211001	Ehux_78158_e_gw1_1774_7_1	Scer_YDR059C_Ubiquitin_conjugating_enzyme_that_mediates_selective_degradation_of_short_lived_abnormal_or_excess_proteins_including_histone_H3_central_component_of_the_cellular_stress_response_expression_is_heat_inducible_Source_SGD_Acc_S000002466_UBC5_SGD	Spun_06608T0	Smoe_185331_estExt_Genewise1Plus_C_1090085	Bsch_g44269	Tadh_33233	Bsch_g44510	Spur_023613_Ubc	Avag_43902001	Ttra_07915T0_07915_ubiquitin_carrier_protein_171_aa	Cele_006716_ubc_21_Protein_UBC_21_ubc_21_mRNA_complete_cds_Source_RefSeq_mRNA_Acc_NM_077101	Xtro_041238	Rcul_t27559	Sros_03317T0	Hmag_220093	Skow_20707m	Hrob_185973	Atri_00089_50	Sman_041390_Ubiquitin_conjugating_enzyme_E2_G_putative_Source_UniProtKB_TrEMBL_Acc_G4LWV8	Rfil_569432011_Ubiquitin_conjugating_enzyme_family_protein_Reticulomyxa_filosa	Sarc_g4222	Sjap_0306520	Atha_AT3G08700_1_UBC12_ubiquitin_conjugating_enzyme_12	Ggal_010372	Hmic_0518400	Adig_20196	Spun_01248T0	Cgig_21366_Ubiquitin_conjugating_enzyme_E2_17_kDa_Source_UniProtKB_TrEMBL_Acc_K1RAH6	Sros_10418T0	Acar_00002438	Hsap_Ensmbl0131508_ubiquitin_conjugating_enzyme_E2D_2_Source_HGNC_Symbol_Acc_12475_UBE2D2	Cint_023792	Drer_028252_ubiquitin_conjugating_enzyme_E2D_2_UBC4_5_homolog_yeast_like_Source_ZFIN_Acc_ZDB_GENE_030131_7384_ube2d2l	Ggal_031483	Odio_015461001	Xtro_046120	Acar_00002065	Csav_010379	Pfuc_2004_1_29939_t1	Spur_009521_Spur_009521	Drer_043484_ubiquitin_conjugating_enzyme_E2D_2_UBC4_5_homolog_yeast_Source_ZFIN_Acc_ZDB_GENE_120312_1_ube2d2	Mbre_17710	Mbre_17735	Sros_08103T0	Lgig_205254	Csav_010411	Aque_228798	Bmal_170585966	Rfil_569417892_Ubiquitin_conjugating_enzyme_family_protein_Reticulomyxa_filosa	Aque_222733	Pfuc_13338_1_03343_t1	Scer_YBR082C_Ubiquitin_conjugating_enzyme_E2_mediates_degradation_of_abnormal_or_excess_proteins_including_calmodulin_and_histone_H3_interacts_with_many_SCF_ubiquitin_protein_ligases_component_of_the_cellular_stress_response_Source_SGD_Acc_S000000286_UBC4_SGD	Cint_007951	Drer_038473_ubiquitin_conjugating_enzyme_E2D_3_Source_ZFIN_Acc_ZDB_GENE_030131_551_ube2d3	Hrob_186617	Sros_01769T0	Smoe_228312_fgenesh1_kg_C_scaffold_26000010	Bflo_260790311	Atha_AT2G02760_1_ATUBC2_UBC2_ubiquiting_conjugating_enzyme_2	Xtro_025066	Isca_ISCW009979-PA	Odio_010657001	Atha_AT1G14400_1_UBC1_ATUBC1_ubiquitin_carrier_protein_1	Smoe_271478_estExt_fgenesh1_kg_C_470025	Smoe_445637_estExt_fgenesh2_pg_C_590085	Avag_44614001	Ggal_020092	Ppat_165589_910042	Hsap_Ensmbl0109332_ubiquitin_conjugating_enzyme_E2D_3_Source_HGNC_Symbol_Acc_12476_UBE2D3	Sjap_0008090	Drer_003017_zgc_55512_Source_ZFIN_Acc_ZDB_GENE_030131_4195_zgc_55512	Ctel_148921	Acar_00020635	Gsal_1059_ubiquitin_conjugating_enzyme_rad6	Smim_20110_TPA_inf_ubiquitin_protein_ligase_Amblyomma_variegatum_gi_325303248_tpg_DAA34760_2e_115_334	Xtro_016183	Ggal_014072	Gsal_7734_ubiquitin_conjugating_enzyme_e2_17_kda	Hsap_Ensmbl0077721_ubiquitin_conjugating_enzyme_E2A_Source_HGNC_Symbol_Acc_12472_UBE2A	Ctel_211499	Bsch_g71475	Ggal_018399	Ggal_030005	Sjap_0057640	Atri_00078_103	Gsal_11486_ubiquitin_conjugating_enzyme_e2_g1	Drer_045877_ubiquitin_conjugating_enzyme_E2Nb_Source_ZFIN_Acc_ZDB_GENE_040426_1291_ube2nb	Drer_026035_ubiquitin_conjugating_enzyme_E2B_RAD6_homolog_Source_ZFIN_Acc_ZDB_GENE_040718_247_ube2b	Mley_ML19407a	Avag_17543001	Pbac_3473685	Amac_07824T0	Hrob_78113	Ttra_06129T0_06129_ubiquitin_conjugating_enzyme_E2_16_kDa_158_aa	Hmag_208509	Odio_013483001	Bsch_g10809	Atri_00004_90	Crei_133208_estExt_gwp_1H_C_890016	Aque_229828	Amac_09670T0	Drer_008748_ubiquitin_conjugating_enzyme_E2Na_Source_ZFIN_Acc_ZDB_GENE_040426_2873_ube2na	Dmel_0004436_UbcD6_Ubiquitin_conjugating_enzyme_Source_FlyBase_0004436	Acar_00012340	Mmar_MMa25420	Spur_000014_Ube2a	Cow_06883T0	Falb_03713T0_03713	Mley_ML003512a	Atha_AT5G62540_1_UBC3_ubiquitin_conjugating_enzyme_3	Spur_006199_Spur_006199	Dpul_120690	Sman_082050_Putative_ubiquitin_conjugating_enzyme_E2_25kD_Source_UniProtKB_TrEMBL_Acc_G4VDR2	Hmag_223698	Cele_006701_ubc_1_Protein_UBC_1_ubc_1_mRNA_complete_cds_Source_RefSeq_mRNA_Acc_NM_068079	Lgig_195991	Bsch_g40102	OcarG_5748	Egra_03013	Crei_129070_estExt_gwp_1H_C_10225	Hrob_75560	Drer_089055_ubiquitin_conjugating_enzyme_E2Ka_UBC1_homolog_yeast_Source_ZFIN_Acc_ZDB_GENE_050320_48_ube2ka	Drer_013505_ubiquitin_conjugating_enzyme_E2Kb_UBC1_homolog_yeast_Source_ZFIN_Acc_ZDB_GENE_980605_9_ube2kb	Ggal_036618	Hmag_223697	Bsch_g16729	Bsch_g39718	Bsch_g5100	Spun_06897T0	Dmel_0028913_CG3473	Bflo_260814047	Adig_18986	Bsch_g29373	Rcul_t30513	Bmal_170580097	Cgig_21850_Ubiquitin_conjugating_enzyme_E2_D4_Source_UniProtKB_TrEMBL_Acc_K1S029	Cgig_14861_Ubiquitin_conjugating_enzyme_E2_N_Source_UniProtKB_TrEMBL_Acc_K1Q7E4	Avag_36127001	Skow_14804m	Acar_00011102	Ctel_103291	Pbac_3466906	Tadh_25115	Avag_07350001	Bmal_170592027	Bsch_g65482	Ppat_143953_e_gw1_210_82_1	Mley_ML01094a	Cow_04214T0	Tadh_50867	Drer_053444_ubiquitin_conjugating_enzyme_E2A_RAD6_homolog_Source_ZFIN_Acc_ZDB_GENE_030616_72_ube2a	Spun_05969T0	Isca_ISCW018508-PA	Smar_013790	Ppat_147873_e_gw1_268_48_1	Ctel_21625	Tadh_37524	Sman_051010_Putative_ubiquitin_conjugating_enzyme_E2_C_Source_UniProtKB_TrEMBL_Acc_G4VKQ8	Csav_015848	Znev_02581	Tspi_316965577	Ppat_106208_660004	Sman_169440_Ubiquitin_conjugating_enzyme_rad6_putative_Source_UniProtKB_TrEMBL_Acc_G4LXU5	Dpul_299959	Emul_06598	Skow_23993m	Isca_ISCW001107-PA	Rcul_t31885	Egra_00514	Smar_005639	Ehux_197584_gm1_500763	Scer_YOR339C_Ubiquitin_conjugating_enzyme_most_similar_in_sequence_to_Xenopus_ubiquitin_conjugating_enzyme_E2_C_but_not_a_true_functional_homolog_of_this_E2_unlike_E2_C_not_required_for_the_degradation_of_mitotic_cyclin_Clb2_Source_SGD_Acc_S000005866_UBC11_SGD	Ppat_170260_2380011	Dpul_69870	Odio_013851001	Emul_05356	Atri_00016_148	Avag_65419001	Avag_44591001	Skow_24182m	Ctel_150271	Smim_52013_Ubiquitin_conjugating_enzyme_E2_17_kDa_Harpegnathos_saltator_gi_307213620_gb_EFN89006_4e_72_220	Avag_05337001	Bnat_85453_estExt_fgenesh1_pg_C_40120	Smar_006639	Spur_027607_Spur_027607	Csav_010347	Cow_06956T0	Rcul_t21170	Ctel_166298	Hmic_0977100	Znev_07352	Hmag_221410	Dpul_309332	Rfil_569385612	Atha_AT1G16890_3_UBC36_ubiquitin_conjugating_enzyme_36	Smar_008326	Odio_003874001	Znev_11733	Bsch_g25131	Bflo_260807593	Tadh_20134	Xtro_028042	Bsch_g4663	Avag_34000001	Bsch_g23775	Avag_20901001	Amac_02589T0	Atri_00021_18	Ggal_002191	Avag_27529001	Ggal_039649	Rfil_569381637	Drer_015292_ubiquitin_conjugating_enzyme_E2G_1a_UBC7_homolog_yeast_Source_ZFIN_Acc_ZDB_GENE_030131_6065_ube2g1a	Rcul_t41195	Smoe_74865_e_gw1_0_1472_1	Avag_56911001	Rcul_t47146	Tcas_270014480	Znev_02971	Tspi_316978996	Xtro_063993	Lgig_236339	Bnat_57667_fgenesh1_pm_24_3	Amac_01804T0	Acar_00014810	Acar_00008742	Cow_07576T0	Cele_006708_ubc_13_Protein_UBC_13_ubc_13_mRNA_complete_cds_Source_RefSeq_mRNA_Acc_NM_067871	Xtro_055325	Dmel_0015320_UbcD2_Ubiquitin_conjugating_enzyme_2_Source_FlyBase_0015320	Amac_04306T0	Tcas_270000919	Adig_08545	Aque_212504	Isca_ISCW020158-PA	Xtro_056595	Dmel_0038175_CG9602	Avag_50354001	Ehux_444197_estExtDG_fgenesh_newKGs_kg_C_2970026	Smoe_233193_fgenesh1_pm_C_scaffold_38000016	Avag_62265001	Bsch_g22465	Tcas_270013499	Avag_34005001	Smar_008921	Adig_08775	Smim_18164_ubiquitin_conjugating_enzyme_putative_Ixodes_scapularis_gi_241622324_ref_XP_002408933_2e_73_235	Bsch_g14930	Dpul_230542	Avag_04539001	Dmel_0000173_ben_bendless_Source_FlyBase_0000173	Cgig_06045_Ubiquitin_conjugating_enzyme_E2_C_Source_UniProtKB_TrEMBL_Acc_K1PFU5	Avag_14469001	Aque_222205	Dpul_305966	Hrob_185270	Spur_010881_Spur_010881	Mbre_15454	Cow_02291T0	Bnat_48609_estExt_Genewise1_C_290069	Sros_05286T0	Ttra_04718T0_04718_ubiquitin_carrier_protein_217_aa	Tcas_270004126	Dmel_0058045_CG40045	Emul_03283	Crei_190824_estExt_fgenesh2_pg_C_200130	Cfra_g371	Bsch_g47038	Egra_04929	Sjap_0029340	Sarc_g24426	Bflo_260785496	Bsch_g71218	Smim_12088_TPA_exp_ubiquitin_protein_ligase_Amblyomma_variegatum_gi_325303818_tpg_DAA34583_2e_89_267	Xtro_015658	Hrob_97921	Tadh_24883	Xtro_028257	Bnat_86901_estExt_fgenesh1_pg_C_140263	Adig_12572	Cgig_27757_Ubiquitin_conjugating_enzyme_E2_22_kDa_Source_UniProtKB_TrEMBL_Acc_K1R3M6	Hmag_232941	Rcul_t33783	Ggal_030529	Csav_010594	Avag_21759001	Egra_09251	Sman_028100_Putative_ubiquitin_conjugating_enzyme_E2_G_Source_UniProtKB_TrEMBL_Acc_G4V624	Cgig_10792_Ubiquitin_conjugating_enzyme_E2_24_kDa_Source_UniProtKB_TrEMBL_Acc_K1PBJ0	Ctel_31902	Mbre_35343	Isca_ISCW007981-PA	Bflo_260819871	Acar_00011012	Smim_23937_ubiquitin_conjugating_enzyme_E2_25kD_like_Acyrthosiphon_pisum_gi_240848551_ref_NP_001155723_3e_114_335	Tadh_22530	Bsch_g14160	Bsch_g55943	Csav_016489	Ctel_19728	Sros_00491T0	Znev_12635	Avag_49691001	Skow_02700m	Ggal_033423	Atri_00053_121	Mbre_37169	Spur_018598_Ubc13	Drer_089002_ubiquitin_conjugating_enzyme_E2E_1_Source_ZFIN_Acc_ZDB_GENE_071004_16_ube2e1	Hmag_232942	Hrob_154853	Gsal_2202_ubiquitin_conjugating_enzyme_e2_k	Skow_18608m	Bnat_47126_estExt_Genewise1_C_100094	Atha_AT1G63800_1_UBC5_ubiquitin_conjugating_enzyme_5	Atha_AT5G41340_1_UBC4_ATUBC4_ubiquitin_conjugating_enzyme_4	Atri_00009_148	Ppat_161932_370098	Smoe_58974_gw1_24_707_1	Atri_00038_89	Atha_AT2G46030_1_UBC6_ubiquitin_conjugating_enzyme_6	Smoe_81550_e_gw1_4_812_1	Cow_04078T0	Crei_116798_e_gwW_1_732_1	Ehux_434017_estExtDG_fgenesh_newKGs_kg_C_160036	Amac_17124T0	Amac_03962T0	Spun_03569T0	Amac_17433T0	Falb_02345T0_02345	Falb_02345T1_02345	Bsch_g10187	Odio_014645001	Bmal_170586058	Dmel_0029996_Ubc_E2H_Ubc_E2H_Source_FlyBase_0029996	Tcas_270014763	Cfra_g3056	Scer_YEL012W_Ubiquitin_conjugating_enzyme_that_negatively_regulates_gluconeogenesis_by_mediating_the_glucose_induced_ubiquitination_of_fructose_1_6_bisphosphatase_FBPase_cytoplasmic_enzyme_that_catalyzes_the_ubiquitination_of_histones_in_vitro_Source_SGD_Acc_S000000738_UBC8_SGD	Sarc_g4528	Tadh_23542	Xtro_013014	Dpul_302154	Cgig_16716_Ubiquitin_conjugating_enzyme_E2_H_Source_UniProtKB_TrEMBL_Acc_K1QCR6	Aque_228795	Smar_013657	Avag_31475001	Avag_63424001	Lgig_218945	Drer_000019_ubiquitin_conjugating_enzyme_E2H_UBC8_homolog_yeast_Source_ZFIN_Acc_ZDB_GENE_030616_67_ube2h	Smim_29519_PREDICTED_similar_to_ubiquitin_conjugating_enzyme_E2_H_isoform_Tribolium_castaneum_gi_91095029_ref_XP_966439_6e_114_332	Hrob_84251	Ctel_130972	Mley_ML148924a	Isca_ISCW018315-PA	Hmic_0490500	Rcul_t28018	Cele_006705_ubc_8_Protein_UBC_8_ubc_8_mRNA_complete_cds_Source_RefSeq_mRNA_Acc_NM_067844	Sjap_0062520	Emul_01063	Egra_00727	Ppat_107441_1610010	Gsal_6800_ubiquitin_conjugating_enzyme_e2_h	Ggal_012940	Acar_00001676	Pbac_3461392	Bflo_260798927	Tspi_316978145	Hsap_Ensmbl0186591_ubiquitin_conjugating_enzyme_E2H_Source_HGNC_Symbol_Acc_12484_UBE2H	Skow_36242m	Tcas_270009951	Znev_09333	Sros_02487T0	Spur_014145_Spur_014145	Adig_19949	Dmel_0037987_CG14739	Avag_58251001	Ehux_445078_estExtDG_fgenesh_newKGs_kg_C_3900017	Smim_29485_Ubiquitin_conjugating_enzyme_E2_17_kDa_Harpegnathos_saltator_gi_307213620_gb_EFN89006_1e_73_224	Mbre_32460	Emul_06456	Cow_02100T0	Sman_083400_Ubiquitin_conjugating_enzyme_13_Ubiquitin_conjugating_enzyme_13_putative_Source_UniProtKB_TrEMBL_Acc_Q2MK73	Avag_14053001	Avag_15905001	Avag_44613001	Sjap_0042100	Emul_02495	Avag_11492001	Dmel_0027936_vih_vihar_Source_FlyBase_0027936	Hmic_0699800	Tadh_55577	Hmic_0699700	Gsal_4363_ubiquitin_conjugating_enzyme_e2_c	Tcas_270009683	Dpul_231104	Atri_00061_2	Sman_145350_Putative_ubiquitin_conjugating_enzyme_h_Source_UniProtKB_TrEMBL_Acc_G4VIU1	Bnat_49890_estExt_Genewise1_C_600008	Ttra_03842T0_03842_ubiquitin_conjugating_enzyme_E2_C_167_aa	Skow_28590m	Cint_025715	Gsal_2666_ubiquitin_conjugating_enzyme_e2_24_kda_like	Hrob_156207	Ehux_416101_estExtDG_Genewise1_C_450012	Bnat_47609_estExt_Genewise1_C_160052	Csav_010412	Cint_018235	Mmar_MMa12013	Avag_56014001	Amac_14727T0	Bsch_g37096	Cgig_15505_Ubiquitin_conjugating_enzyme_E2_17_kDa_Source_UniProtKB_TrEMBL_Acc_K1RHM6	Scer_YDR092W_Ubiquitin_conjugating_enzyme_involved_in_the_error_free_DNA_postreplication_repair_pathway_interacts_with_Mms2p_to_assemble_ubiquitin_chains_at_the_Ub_Lys_63_residue_DNA_damage_triggers_redistribution_from_the_cytoplasm_to_the_nucleus_Source_SGD_Acc_S000002499_UBC13_SGD	Smim_17297_PREDICTED_ubiquitin_conjugating_enzyme_E2C_like_Saccoglossus_kowalevskii_gi_291238779_ref_XP_002739305_6e_83_253	Ctel_168305	Lgig_225382	Znev_03452	Sros_10238T0	Emul_07788	Egra_03699	Smim_47865_TPA_exp_ubiquitin_protein_ligase_Amblyomma_variegatum_gi_325303818_tpg_DAA34583_2e_97_288	Ppat_110248_estExt_fgenesh1_kg_C_1770001	Atha_AT3G24515_1_UBC37_ubiquitin_conjugating_enzyme_37	Cint_007971	Xtro_032550	Csav_003384	Amac_15216T0	Cfra_g4626	Tcas_270007227	Crei_77514_estExt_GenewiseW_1_C_20192	Dmel_0030386_CG2574	Bmal_170586190	Spun_02725T0	Mley_ML01494a	Spun_08287T0	Avag_65255001	Avag_21141001	Mbre_35275	Cow_06859T0	Crei_116503_e_gwW_1_720_1	Dmel_0035455_CG10862	Sjap_0030560	Bmal_170586062	Crei_692_fgenesh1_pm_C_scaffold_64000001	Drer_035770_ubiquitin_conjugating_enzyme_E2C_Source_ZFIN_Acc_ZDB_GENE_051030_48_ube2c	Hmag_219885	Sman_118220_Putative_ubiquitin_conjugating_enzyme_rad6_Source_UniProtKB_TrEMBL_Acc_G4V772	Atha_AT3G20060_1_UBC19_ubiquitin_conjugating_enzyme19	Lgig_166008	Aque_230009	Csav_016143	Spur_007154_Ube2c	Csav_016144	Smar_003148	Tspi_316968174	Znev_12069	Ctel_158723	Ggal_032683	Acar_00011054	Ttra_04695T0_04695_ubiquitin_conjugating_enzyme_E2_D_E_111_aa	Ttra_01663T0_01663_ubiquitin_conjugating_enzyme_E2_4_262_aa	Hsap_Ensmbl0170035_ubiquitin_conjugating_enzyme_E2E_3_Source_HGNC_Symbol_Acc_12479_UBE2E3	Bnat_47380_estExt_Genewise1_C_130127	Ppat_110232_estExt_fgenesh1_kg_C_1710003	Sarc_g24330	Tspi_316974472	Cele_006704_ubc_7_Protein_UBC_7_ubc_7_mRNA_complete_cds_Source_RefSeq_mRNA_Acc_NM_066732	Ppat_174580_70317	Tcas_270008468	Cgig_10129_Ubiquitin_conjugating_enzyme_E2_G1_Source_UniProtKB_TrEMBL_Acc_K1QP87	Smim_58720_ubiquitin_protein_ligase_putative_Ixodes_scapularis_gi_241611460_ref_XP_002406299_2e_113_329	Avag_53921001	Emul_04705	Egra_00287	Drer_069527_ubiquitin_conjugating_enzyme_E2G_1b_UBC7_homolog_yeast_Source_ZFIN_Acc_ZDB_GENE_040426_2939_ube2g1b	Spun_03397T0	Dpul_187657	Mley_ML005320a	Skow_35720m	Atri_00003_298	Avag_02070001	Ppat_212042_estExt_Genewise1_C_750116	Hrob_174887	Cow_05839T0	Cint_017801	Bflo_260820688	Rfil_569436931	Atri_00012_96	Spur_026224_Ube2g1	Mbre_36943	Lgig_176030	Sros_12895T0	Atha_AT3G46460_1_UBC13_ubiquitin_conjugating_enzyme_13	Amac_10430T0	Amac_03156T0	Atha_AT5G59300_1_UBC7_ATUBC7_ubiquitin_carrier_protein_7	Falb_04630T0_04630	Xtro_060592	Ggal_002552	Hsap_Ensmbl0107341_ubiquitin_conjugating_enzyme_E2R_2_Source_HGNC_Symbol_Acc_19907_UBE2R2	Acar_00012613	Xtro_004592	Drer_025404_ubiquitin_conjugating_enzyme_E2G_2_UBC7_homolog_yeast_Source_ZFIN_Acc_ZDB_GENE_050417_288_ube2g2	Xtro_014344	Drer_058740_ubiquitin_conjugating_enzyme_E2R_2_Source_ZFIN_Acc_ZDB_GENE_040718_344_ube2r2	Gsal_8390_ubiquitin_conjugating_enzyme_e2_g2	Csav_017957	Xtro_040321	Drer_069708_cell_division_cycle_34_homolog_S_cerevisiae_a_Source_ZFIN_Acc_ZDB_GENE_040426_713_cdc34a	Ggal_014999	Drer_012627_cell_division_cycle_34_homolog_S_cerevisiae_b_Source_ZFIN_Acc_ZDB_GENE_040718_439_cdc34b	Falb_00415T0_00415	Csav_011090	Cint_017508	Bsch_g2960	Ggal_009075	Cint_015354	Ctel_183711	Isca_ISCW019512-PA	Smim_44965_ubiquitin_protein_ligase_Ixodes_scapularis_gi_241590953_ref_XP_002403988_3e_113_329	OcarG_9697	Mmar_MMa20107	Smar_002844	Lgig_237097	Egra_05789	Emul_05276	Csav_002545	Acar_00008145	Tcas_270004881	Dmel_0015374_crl_courtless_Source_FlyBase_0015374	Lgig_230812	Znev_02458	Mbre_2142	Spun_02834T0	Dpul_196074	Hrob_71946	Hmic_0189200	Skow_12126m	Odio_003765001	Amac_03147T0	Tspi_316969391	OcarG_8095	Gsal_7062_ubiquitin_conjugating_enzyme_e2_r1	Atha_AT3G55380_2_UBC14_ubiquitin_conjugating_enzyme_14	Smim_26766_ubiquitin_protein_ligase_putative_Ixodes_scapularis_gi_240974026_ref_XP_002401731_1e_133_387	Ttra_04873T0_04873_ubiquitin_carrier_protein_189_aa	Hrob_185559	Cele_006702_ubc_3_Protein_UBC_3_ubc_3_mRNA_complete_cds_Source_RefSeq_mRNA_Acc_NM_058481	Cele_006709_ubc_14_Protein_UBC_14_ubc_14_mRNA_complete_cds_Source_RefSeq_mRNA_Acc_NM_060980	Bmal_170592469	Mmar_MMa29589	Bsch_g35080	Cgig_09510_Ubiquitin_conjugating_enzyme_E2_G2_Source_UniProtKB_TrEMBL_Acc_K1QBR6	Aque_218084	Mley_ML029914a	Cint_016841	Bmal_170577455	Dmel_0036516_CG7656	Pbac_3469383	Csav_013857	Rcul_t32328	Scer_YDR054C_Ubiquitin_conjugating_enzyme_E2_and_catalytic_subunit_of_SCF_ubiquitin_protein_ligase_complex_together_with_Skp1p_Rbx1p_Cdc53p_and_an_F_box_protein_that_regulates_cell_cycle_progression_by_targeting_key_substrates_for_degradation_Source_SGD_Acc_S000002461_CDC34_SGD	Mley_ML02976a	Sros_03487T0	Csav_013856	Odio_004805001	Scer_YMR022W_Ubiquitin_conjugating_enzyme_involved_in_the_ER_associated_protein_degradation_pathway_requires_Cue1p_for_recruitment_to_the_ER_membrane_proposed_to_be_involved_in_chromatin_assembly_Source_SGD_Acc_S000004624_UBC7_SGD	Spur_006804_Spur_006804	Spun_02441T0	Nvec_26407_UQ_con	Sjap_0015960	Sman_055960_Putative_ubiquitin_conjugating_enzyme_E2r_Source_UniProtKB_TrEMBL_Acc_G4VB90	Bflo_260820724	Lgig_145576	Sarc_g22239	Hmic_0317500	Smim_56588_ubiquitin_protein_ligase_putative_Ixodes_scapularis_gi_240974026_ref_XP_002401731_2e_130_379	Odio_016594001	Znev_03304	Mmar_MMa15456	Cint_027442	Odio_010169001	Dpul_300279	Tcas_270010080	Bflo_260821858	Spun_07072T0	Bmal_170583738	Spur_022648_Spur_022648	Atri_00051_56	Crei_57440_estExt_GenewiseH_1_C_240156	Atha_AT3G57870_1_AHUS5_EMB1637_SCE1_SCE1A_ATSCE1_sumo_conjugation_enzyme_1	Smoe_178439_estExt_Genewise1Plus_C_460016	Ppat_110049_estExt_fgenesh1_kg_C_1010003	Ppat_194167_2120072	Aque_205872	Crei_135149_estExt_gwp_1W_C_90123	Amac_09938T0	Ttra_00634T0_00634_SUMO_conjugating_enzyme_UBC9_161_aa	Acar_00001031	Sros_05091T0	Scer_YDL064W_SUMO_conjugating_enzyme_involved_in_the_Smt3p_conjugation_pathway_nuclear_protein_required_for_S_and_M_phase_cyclin_degradation_and_mitotic_control_involved_in_proteolysis_mediated_by_the_anaphase_promoting_complex_cyclosome_APCC_Source_SGD_Acc_S000002222_UBC9_SGD	Bmal_170589593	Avag_65178001	Rcul_t39623	Skow_43674m	Odio_004582001	Hmag_201505	Bsch_g31869	Falb_04921T0_04921	Amac_02195T0	Amac_00695T0	Drer_052649_ubiquitin_conjugating_enzyme_E2I2_Source_ZFIN_Acc_ZDB_GENE_010607_1_ube2i2	Egra_10209	Emul_09632	Bnat_87998_estExt_fgenesh1_pg_C_270015	Drer_007438_ubiquitin_conjugating_enzyme_E2I2_Source_ZFIN_Acc_ZDB_GENE_010607_1_ube2i2	Isca_ISCW014937-PA	Ggal_010363	Acar_00003329	Hsap_Ensmbl0103275_ubiquitin_conjugating_enzyme_E2I_Source_HGNC_Symbol_Acc_12485_UBE2I	Xtro_054232	Ggal_039418	Smar_015392	Tadh_31624	Cele_006706_ubc_9_Protein_UBC_9_ubc_9_mRNA_complete_cds_Source_RefSeq_mRNA_Acc_NM_001027987	Aque_229256	Bnat_57270_fgenesh1_pm_8_5	Hmic_0653700	Mley_ML271533a	Avag_06486001	Avag_31656001	Spur_005107_Ubc9	Hmic_0884600	Sjap_0079040	Sman_103710_Putative_ubiquitin_conjugating_enzyme_E2_I_Source_UniProtKB_TrEMBL_Acc_G4VRA7	Pfuc_5997_1_31105_t1	Atha_AT1G78870_1_UBC35_UBC13A_ubiquitin_conjugating_enzyme_35	Ttra_07654T0_07654_ubiquitin_conjugating_enzyme_E2_35_153_aa	Isca_ISCW006743-PA	Smoe_116003_e_gw1_52_97_1	Smoe_134879_e_gw1_130_35_1	Falb_04834T0_04834	Cfra_g1052	Hsap_Ensmbl0102069_ubiquitin_conjugating_enzyme_E2N_like_Source_HGNC_Symbol_Acc_31710_UBE2NL	Mmar_MMa14412	Hsap_Ensmbl0177889_ubiquitin_conjugating_enzyme_E2N_Source_HGNC_Symbol_Acc_12492_UBE2N	Dmel_0031331_CG5440	Mley_ML054910a	Crei_160028_acegs_kg_scaffold_69000018	OcarG_2800	Lgig_122144	Lgig_200069	Drer_034670_ubiquitin_conjugating_enzyme_E2E_2_Source_ZFIN_Acc_ZDB_GENE_040801_237_ube2e2	Drer_012244_ubiquitin_conjugating_enzyme_E2E_3_UBC4_5_homolog_yeast_Source_ZFIN_Acc_ZDB_GENE_030131_408_ube2e3	Ggal_018392	Hsap_Ensmbl0077152_ubiquitin_conjugating_enzyme_E2T_putative_Source_HGNC_Symbol_Acc_25009_UBE2T	Tadh_50876	Xtro_053748	Ctel_223360	Sarc_g1078	Bflo_260807595	Pfuc_7161_1_31348_t1	Skow_46047m	Cgig_05493_Ubiquitin_conjugating_enzyme_E2_E3_Source_UniProtKB_TrEMBL_Acc_K1PHT1	Cint_014090	Rcul_t26086	Spur_000429_Spur_000429	Cgig_07222_Ubiquitin_conjugating_enzyme_E2_17_kDa_Source_UniProtKB_TrEMBL_Acc_K1P8B7	Sros_07150T0	Avag_07945001	Ggal_000140	Avag_20035001	Acar_00004448	Sjap_0016020	Lgig_227184	Sman_055920_Putative_ubiquitin_conjugating_enzyme_E2_Source_UniProtKB_TrEMBL_Acc_G4VB87	Avag_58926001	Spur_007522_Ube2e	Aque_229412	Avag_29203001	Ehux_458065_estExtDG_Genemark1_C_2970002	Csav_004585	Aque_208008	Drer_063285_ubiquitin_conjugating_enzyme_E2T_putative_Source_ZFIN_Acc_ZDB_GENE_061013_547_ube2t	Tcas_270009677	Aque_214497	Aque_225577	Znev_14521	Aque_204013	Smoe_231563_fgenesh1_pm_C_scaffold_14000047	Csav_015582	Ctel_103167	Bnat_23744_gw1_21_68_1	Atha_AT3G13550_1_FUS9_EMB144_COP10_CIN4_Ubiquitin_conjugating_enzyme_family_protein	Cint_022006	Smim_64448_ubiquitin_conjugating_enzyme_E2_T_Mus_musculus_gi_13385530_ref_NP_080300_7e_59_192	Avag_25586001	Isca_ISCW022829-PA	Odio_001349001	Tadh_19187	Cint_029193	Cint_014258	Rfil_569438181_ubiquitin_conjugating_enzyme_E2_D3_Reticulomyxa_filosa	Avag_36991001	Hsap_Ensmbl0119048_ubiquitin_conjugating_enzyme_E2B_Source_HGNC_Symbol_Acc_12473_UBE2B	Bmal_170587852	Mbre_13387	Ttra_01292T0_01292_ubiquitin_carrier_protein_159_aa	Bflo_260807591	Gsal_5841_lesswright	Nvec_33407_UQ_con	Cgig_17465_Ubiquitin_conjugating_enzyme_E2_D2_Source_UniProtKB_TrEMBL_Acc_K1QHR4	Tadh_26380	Hsap_Ensmbl0170142_ubiquitin_conjugating_enzyme_E2E_1_Source_HGNC_Symbol_Acc_12477_UBE2E1	Cfra_g4480	Bflo_260814438	Hmic_0050800	Tadh_33263	Lgig_124502	Spur_008618_Spur_008618	Nvec_44322_UQ_con	Egra_07287	Skow_43340m	Ppat_104845_160027	Dpul_203669	OcarG_11044	Avag_25446001	Ppat_198289_3190020	Ehux_47260_gw1_3_82_1	Aque_206409	Bnat_48699_estExt_Genewise1_C_300136	Xtro_048534	Xtro_054513	Dmel_0026316_UbcD10_Ubiquitin_conjugating_enzyme_10_Source_FlyBase_0026316	Avag_15655001	Isca_ISCW009130-PA	Hsap_Ensmbl0185651_ubiquitin_conjugating_enzyme_E2L_3_Source_HGNC_Symbol_Acc_12488_UBE2L3	Ggal_002154	Smim_5454_TPA_exp_ubiquitin_protein_ligase_Amblyomma_variegatum_gi_325302630_tpg_DAA34423_1e_97_288	Acar_00001643	Avag_56259001	Ctel_153554	Ggal_039245	Znev_05594	Gsal_13363_ubiquitin_conjugating_enzyme_e2_a	Cele_006713_ubc_18_Protein_UBC_18_ubc_18_mRNA_complete_cds_Source_RefSeq_mRNA_Acc_NM_066140	Drer_019188_ubiquitin_conjugating_enzyme_E2L_3a_Source_ZFIN_Acc_ZDB_GENE_030131_2977_ube2l3a	Smar_015030	Lgig_198904	Sman_004350_Ubiquitin_conjugating_enzyme_E2_l_putative_Source_UniProtKB_TrEMBL_Acc_G4LXI7	Drer_027141_ubiquitin_conjugating_enzyme_E2L_3b_Source_ZFIN_Acc_ZDB_GENE_030131_662_ube2l3b	Smoe_95808_e_gw1_17_326_1	Tcas_270008746	Smim_56097_PREDICTED_similar_to_ubiquitin_conjugating_enzyme_E2I_Tribolium_castaneum_gi_91084299_ref_XP_971805_4e_92_274	Hrob_185754	Tspi_316975361	Skow_23734m	Tcas_270014869	Cint_009617	Ctel_220586	Smoe_271739_estExt_fgenesh1_kg_C_650006	Acar_00010504	Xtro_039688	Ppat_182960_610084	Smoe_152152_estExt_Genewise1_C_350335	Ppat_214589_estExt_Genewise1_C_1020079	Avag_57222001	Dpul_44414	Ppat_65453_scaf_6000135	Smar_007246	Ppat_181784_520096	Odio_003083001	Cow_07250T0	Cint_015490	Bflo_260783084	Mley_ML20852a	Csav_017747	Znev_03208	Atha_AT2G18600_1_Ubiquitin_conjugating_enzyme_family_protein	Ppat_48145_gw1_45_181_1	Aque_215311	Cgig_11374_NEDD8_conjugating_enzyme_Ubc12_Source_UniProtKB_TrEMBL_Acc_K1R8V5	Lgig_228262	Hrob_159451	Smim_50043_ubiquitin_protein_ligase_putative_Ixodes_scapularis_gi_241696777_ref_XP_002413097_6e_118_346	Ctel_149080	Atha_AT4G36800_1_RCE1_RUB1_conjugating_enzyme_1	Ttra_04072T0_04072_ubiquitin_carrier_protein_181_aa	Atri_00059_113	Dmel_0035853_Ubc12_Ubiquitin_conjugating_enzyme_12_Source_FlyBase_0035853	Csav_017748	Scer_YLR306W_Enzyme_that_mediates_the_conjugation_of_Rub1p_a_ubiquitin_like_protein_to_other_proteins_related_to_E2_ubiquitin_conjugating_enzymes_Source_SGD_Acc_S000004297_UBC12_SGD	Isca_ISCW011884-PA	Skow_33154m	Tcas_270003940	Amac_17088T0	Avag_57966001	Amac_17416T0	Tadh_32811	Sarc_g3193	OcarG_3230	Adig_17984	Avag_63502001	Znev_02215	Pbac_3476315	Skow_05236m	Hsap_Ensmbl0130725_ubiquitin_conjugating_enzyme_E2M_Source_HGNC_Symbol_Acc_12491_UBE2M	Isca_ISCW017132-PA	Falb_00425T0_00425	Aque_217461	Aque_222410	Cgig_13028_NEDD8_conjugating_enzyme_UBE2F_Source_UniProtKB_TrEMBL_Acc_K1RU74	Rfil_569441097	Cfra_g130	Ctel_205058	Cele_006707_ubc_12_Protein_UBC_12_ubc_12_mRNA_complete_cds_Source_RefSeq_mRNA_Acc_NM_060623	Smar_013449	Tcas_270015043	Hrob_76722	Smim_84111_ubiquitin_protein_ligase_putative_Ixodes_scapularis_gi_241151389_ref_XP_002406660_4e_89_269	Rcul_t27798	Cow_03735T0	Tspi_316973720	Mmar_MMa18800	Spur_001623_Ube2f	Dpul_301861	Hsap_Ensmbl0184182_ubiquitin_conjugating_enzyme_E2F_putative_Source_HGNC_Symbol_Acc_12480_UBE2F	Adig_15554	Aque_224692	Smar_002840	Hmag_212416	Lgig_201112	Emul_05269	Ggal_006035	Acar_00015649	Egra_08548	Mley_ML030010a	OcarG_6624	Csav_007728	Acar_00015726	Hrob_186164	Cow_07991T0	Mley_ML068120a	Xtro_000266	Xtro_063683	Sarc_g11362	Gsal_5825_nedd8_conjugating_enzyme_ube2f_like	Bnat_91690_estExt_fgenesh1_pg_C_1130036	Lgig_223907	Csav_015667	Cint_004770	Dmel_0015321_UbcD4_Ubiquitin_conjugating_enzyme_4_Source_FlyBase_0015321	Mley_ML07023a	Ggal_023065	Mbre_39004	Xtro_054669	Amac_06444T0	Cele_219376_C28G1_10_Protein_C28G1_10_C28G1_10_mRNA_complete_cds_Source_RefSeq_mRNA_Acc_NM_001270137	Smar_002513	Pfuc_1500_1_58540_t1	Sman_180170_Ubiquitin_conjugating_enzyme_e2S_putative_Source_UniProtKB_TrEMBL_Acc_G4LU94	Isca_ISCW013849-PA	Rfil_569366383_ubiquitin_conjugating_enzyme_Reticulomyxa_filosa	Csav_017431	Lgig_110263	Tcas_270012770	Ctel_21101	Dpul_230818	Hrob_71397	Smim_41646_PREDICTED_SUMO_conjugating_enzyme_UBC9_like_Bombus_terrestris_gi_340721877_ref_XP_003399340_4e_110_320	Mbre_15132	Dmel_0010602_lwr_lesswright_Source_FlyBase_0010602	Cow_04633T0	Emul_05051	Egra_00519	Znev_11395	Bflo_260817497	Pbac_3479471	Tspi_316965514	Sarc_g627	Adig_20201	OcarG_3391	Ehux_464866_estExtDG_fgeneshEH_pg_C_580089	Ehux_471004_estExtDG_fgeneshEH_pg_C_6830002	Amac_08522T0	Pbac_3472724	Sros_10373T0	Tspi_316968109	Ehux_429395_estExtDG_Genewise1Plus_C_1520037	Ehux_121756_fgeneshEH_pg_988_2	Tspi_316967670	Tadh_52134	Ehux_66742_e_gw1_53_46_1	Crei_171560_fgenesh2_pg_C_scaffold_1000181	Ehux_71223_e_gw1_143_27_1	Lgig_163624	Hsap_Ensmbl0175063_ubiquitin_conjugating_enzyme_E2C_Source_HGNC_Symbol_Acc_15937_UBE2C	Mmar_MMa21045	Ehux_122356_fgeneshEH_pg_1233_1	Atri_00034_26	Sros_04126T0	Isca_ISCW019982-PA	Tspi_316961851	Rfil_5694279297_kDa_Reticulomyxa_filosa	Avag_07513001	Bnat_87918_estExt_fgenesh1_pg_C_260016	Atha_AT1G50490_1_UBC20_ubiquitin_conjugating_enzyme_20	Egra_02154	Bnat_57952_fgenesh1_pm_41_4	Hmag_217988	Avag_55839001	Sjap_0102150	Mmar_MMa43795	OcarG_1791	Dmel_0017456_Ubc84D_Ubiquitin_conjugating_enzyme_84D_Source_FlyBase_0017456	Spur_012828_Spur_012828	Csav_009124	Nvec_15708_UQ_con	Avag_55834001	Aque_219526	Cgig_17486_Ubiquitin_conjugating_enzyme_E2_L3_Source_UniProtKB_TrEMBL_Acc_K1Q6I1	Tadh_30629	Acar_00007029	Mbre_3345	Rcul_t16353	Avag_14268001	Ehux_370211_fgenesh_newKGs_kg_430_18_2689401_1	Odio_008810001	Sjap_0011860	Dmel_0035584_CG17030	Mbre_3366	Smar_007620	Hmic_0337100	Egra_07838	Emul_00915	Avag_46089001	Tadh_53086	Hrob_181061	Bnat_73216_fgenesh1_pg_23_85	Sarc_g1597	Ehux_204731_gm1_2200188	Bnat_75331_fgenesh1_pg_34_20	Pbac_3471776	Dmel_0027609_morgue_modifier_of_rpr_and_grim_ubiquitously_expressed_Source_FlyBase_0027609	Csav_017452	Hmag_218226	Cow_00194T0	Drer_031775_ubiquitin_conjugating_enzyme_E2S_Source_HGNC_Symbol_Acc_17895_UBE2S	Cint_019401	Amac_02083T0	Lgig_230299	Pfuc_10363_1_31913_t1	Isca_ISCW009265-PA	Mmar_MMa00532	Adig_14203	Xtro_000267	Sjap_0070110	Bnat_81097_fgenesh1_pg_77_52	Bnat_86917_estExt_fgenesh1_pg_C_150058	Sarc_g18278	Spur_025553_Spur_025553	Atri_00095_71	Smoe_145850_estExt_Genewise1_C_110311	Atha_AT5G05080_1_UBC22_ATUBC22_ubiquitin_conjugating_enzyme_22	Smim_41627_PREDICTED_ubiquitin_conjugating_enzyme_E2S_like_Saccoglossus_kowalevskii_gi_291238148_ref_XP_002738991_2e_100_299	Hrob_62061	Aque_220228	Mbre_27984	Spur_005257_Ube2s	Znev_12453	Ppat_119740_e_gw1_30_112_1	Skow_01201m	Dmel_0030863_CG8188	Ctel_152679	Tcas_270013380	Smar_006081	Bflo_260801449	Dpul_305549	Ttra_00539T0_00539_ubiquitin_carrier_protein_247_aa	Spun_01821T0	Crei_111359_e_gwW_8_109_1	Spur_021499_Spur_021499	Ehux_440316_estExtDG_fgenesh_newKGs_kg_C_1230037	Rfil_569387967	Rcul_t16831	Nvec_21041_	Cgig_23531_Ubiquitin_conjugating_enzyme_E2_S_Source_UniProtKB_TrEMBL_Acc_K1R2J8	Bsch_g40457	Mmar_MMa42813	Rfil_569426028	Gsal_13126_lesswright	Cele_006731_uev_2_Protein_UEV_2_uev_2_mRNA_complete_cds_Source_RefSeq_mRNA_Acc_NM_065797	Spun_01747T0	Bnat_88093_estExt_fgenesh1_pg_C_280039	Sjap_0030390	Sman_082820_Putative_ubiquitin_conjugating_enzyme_morgue_Source_UniProtKB_TrEMBL_Acc_G4VC75	Ttra_04257T1_04257_ubiquitin_carrier_protein_150_aa	Ehux_57844_gw1_113_51_1	Ehux_57828_gw1_952_2_1	Ehux_47957_gw1_156_5_1	Aque_219810	Adig_17139	Adig_20299	Sjap_0015190	Sman_027370_Putative_nedd8_conjugating_enzyme_nce2_Source_UniProtKB_TrEMBL_Acc_G4VHA9	Bmal_170575891	Adig_17308	Avag_11584001	Lgig_98196	Hmic_0983600	Gsal_3259_ubiquitin_conjugating_enzyme_e2_l3	Emul_07249	Aque_210446	Bsch_g18693	Bmal_170585280	Avag_48180001	Avag_45684001	Avag_35107001	Avag_43010001	Pfuc_4058_1_01608_t1	Egra_09113	Dpul_56112	Pbac_3472577	Bflo_260800039	Mmar_MMa06767	Bsch_g21118	Avag_60485001	Xtro_023831	Smar_012946	Drer_025754_ubiquitin_conjugating_enzyme_E2F_putative_Source_ZFIN_Acc_ZDB_GENE_040426_2557_ube2f	Smar_001385	Cgig_18843	Aque_206132	Cint_003891	Hsap_Ensmbl0258984_UBE2F_SCLY_readthrough_NMD_candidate_Source_HGNC_Symbol_Acc_48339_UBE2F_SCLY	Pfuc_1989_1_08195_t1	Pfuc_12985_1_46585_t1	Bsch_g19859	Odio_010672001	Bsch_g21119	Mmar_MMa50241	Avag_57238001	Nvec_7202_UQ_con	Avag_57858001	Skow_05426m	Sros_05046T0	Smoe_6339_gw1_11_96_1	Spun_03106T0	Adig_15704	Avag_43775001	Avag_61733001	Tspi_316975948	Bsch_g2931	Nvec_23214_zf_CW	Odio_016472001	Hsap_Ensmbl0184787_ubiquitin_conjugating_enzyme_E2G_2_Source_HGNC_Symbol_Acc_12483_UBE2G2	Avag_64106001	Mmar_MMa35130	Hsap_Ensmbl0099804_cell_division_cycle_34_Source_HGNC_Symbol_Acc_1734_CDC34	Adig_03189	Adig_09995	Amac_00573T0	Avag_45419001	Pfuc_11497_1_68341_t1	Bsch_g44969	Skow_07928m	Mley_ML046519a	Xtro_060150	Hsap_Ensmbl0177414_ubiquitin_conjugating_enzyme_E2U_putative_Source_HGNC_Symbol_Acc_28559_UBE2U	Aque_225114	Ctel_94969	Tadh_58842	Spun_08112T0	Pbac_3468016	Spur_001959_Spur_001959	Ehux_440897_estExtDG_fgenesh_newKGs_kg_C_1380026	Spun_02763T0	Ehux_47307_gw1_72_13_1	Pfuc_6048_1_16818_t1	Bsch_g71397	Mmar_MMa53840	Pbac_3467282	Odio_011925001	Pfuc_87063_1_27915_t1	Bsch_g943	Spur_022259_E2	Avag_27892001	Cele_006711_ubc_16_Protein_UBC_16_ubc_16_mRNA_complete_cds_Source_RefSeq_mRNA_Acc_NM_061186	Lgig_152035	Skow_06492m	Smar_012584	Ctel_227297	Tadh_50463	Mmar_MMa05368	Bflo_260789817	Hrob_185420	Dpul_211776	Dmel_0033544_CG7220	Tcas_270003673	Hsap_Ensmbl0104343_ubiquitin_conjugating_enzyme_E2W_putative_Source_HGNC_Symbol_Acc_25616_UBE2W	Hmag_207158	Bmal_170592573	Ggal_030242	Znev_03753	Drer_044923_ubiquitin_conjugating_enzyme_E2W_putative_Source_ZFIN_Acc_ZDB_GENE_050506_94_ube2w	Drer_045360_hypothetical_protein_FLJ11011_like_H_sapiens_Source_ZFIN_Acc_ZDB_GENE_050113_1_flj11011l	Smim_12698_ubiquitin_conjugating_enzyme_E2W_putative_Xenopus_Silurana_tropicalis_gi_62859305_ref_NP_001016132_4e_90_269	Ggal_030243	Adig_20399	Hsap_Ensmbl0258677_Uncharacterized_protein_Source_UniProtKB_TrEMBL_Acc_H3BMM0_RP11_463D19_2	Cgig_20450_Putative_ubiquitin_conjugating_enzyme_E2_W_Source_UniProtKB_TrEMBL_Acc_K1QLI9	Isca_ISCW019323-PA	Avag_09374001	Avag_19732001	Cint_005658	Aque_227776	Mley_ML19324a	Avag_61940001	Avag_59707001	Cint_005655	Cow_00411T0	Smoe_270987_estExt_fgenesh1_kg_C_200013	Sros_00932T0	Falb_02053T0_02053	Atha_AT1G75440_1_UBC16_ubiquitin_conjugating_enzyme_16	Atha_AT1G45050_1_ATUBC2_1_UBC15_Ubiquitin_conjugating_enzyme_family_protein	Atha_AT5G42990_1_UBC18_ubiquitin_conjugating_enzyme_18	Ppat_221296_estExt_Genewise1_C_2110009	Smoe_172555_estExt_Genewise1Plus_C_180565	Amac_02345T0	Xtro_062103	Ehux_452424_estExtDG_Genemark1_C_620027	Atha_AT4G36410_1_UBC17_ubiquitin_conjugating_enzyme_17	Amac_00840T0	Crei_118369_e_gwW_24_158_1	Xtro_025857	Ppat_90138_scaf_193000028	Rcul_t00364	Adig_05982	Pfuc_5694_1_38192_t1	Isca_ISCW005644-PA	Sros_11140T0	Cele_006717_ubc_22_Protein_UBC_22_ubc_22_mRNA_complete_cds_Source_RefSeq_mRNA_Acc_NM_077100	Sarc_g14211	Skow_05410m	Amac_06446T0	Aque_220030	Cele_006719_ubc_24_Protein_UBC_24_ubc_24_mRNA_complete_cds_Source_RefSeq_mRNA_Acc_NM_063368	Avag_64796001	Avag_43007001	Avag_27889001	Avag_11589001	Avag_55270001	Avag_43004001	Avag_35105001	Ehux_49106_gw1_1406_1_1	Cele_006732_uev_3_Protein_UEV_3_uev_3_mRNA_complete_cds_Source_RefSeq_mRNA_Acc_NM_060081	Cele_018669_F52C6_12_Protein_F52C6_12_F52C6_12_mRNA_complete_cds_Source_RefSeq_mRNA_Acc_NM_061729	Avag_49690001	Hsap_Ensmbl0078967_ubiquitin_conjugating_enzyme_E2D_4_putative_Source_HGNC_Symbol_Acc_21647_UBE2D4	Avag_44612001	Avag_56012001	Smoe_425552_fgenesh2_pg_C_scaffold_75000011	Rfil_569377698_ubiquitin_conjugating_enzyme_E2_D3_Reticulomyxa_filosa	Atri_00048_203	Sros_09370T0	Spur_004487_Ube2m	Cint_023364	Rcul_t22187	Pfuc_7731_1_09625_t1	Hmag_229815	Sarc_g3735	Atha_AT2G32790_1_Ubiquitin_conjugating_enzyme_family_protein	Amac_10419T0	Cint_008296	Adig_19287	Pfuc_16135_1_18313_t1	Lgig_176806	Smim_18169_ubiquitin_conjugating_enzyme_putative_Ixodes_scapularis_gi_241622324_ref_XP_002408933_1e_50_178	Bmal_170579056	Hsap_Ensmbl0156587_ubiquitin_conjugating_enzyme_E2L_6_Source_HGNC_Symbol_Acc_12490_UBE2L6	Isca_ISCW012606-PA	Nvec_28696_UQ_con	Pfuc_474_1_43693_t1	Mmar_MMa01792	Rfil_569374369	Atri_00002_273	Ehux_58290_gw1_1_293_1	Pfuc_56738_1_41662_t1	Pfuc_60100_1_41729_t1	Mmar_MMa12044	Isca_ISCW000761-PA	Ctel_186751	Ehux_244872_gm1_43600020	Avag_35103001	Avag_43005001	Tspi_316967336	Hsap_Ensmbl0182247_ubiquitin_conjugating_enzyme_E2E_2_Source_HGNC_Symbol_Acc_12478_UBE2E2	Hsap_Ensmbl0108106_ubiquitin_conjugating_enzyme_E2S_Source_HGNC_Symbol_Acc_17895_UBE2S	Aque_217606	Avag_11587001	Avag_43011001	Avag_32811001	Avag_59102001	Pfuc_14753_1_54099_t1	Ehux_209196_gm1_3700248	Ehux_240551_gm1_31100011	Ehux_454184_estExtDG_Genemark1_C_1030143	Ehux_50303_gw1_2426_1_1	Skow_30291m	Skow_26390m	Bflo_260835162	Rfil_569324616	Rcul_t12708	Gsal_8807_bendless	Rfil_569348912	Bnat_27419_gw1_8_100_1	Hmag_227566	Hmic_0682100	Avag_34086001	Hsap_Ensmbl0078140_ubiquitin_conjugating_enzyme_E2K_Source_HGNC_Symbol_Acc_4914_UBE2K	Nvec_57663_UQ_con	Skow_14774m	Adig_08544	Pfuc_23067_1_11507_t1	Skow_31757m	Pfuc_22326_1_18862_t1	Rfil_569420529_Ubiquitin_conjugating_enzyme_family_protein_Reticulomyxa_filosa	Avag_39430001	Avag_67284001	Rfil_569417318	Mmar_MMa05181	Avag_10282001	Mmar_MMa28042	Mmar_MMa39851	Nvec_47222_UQ_con	Nvec_49873_	Avag_09762001	Avag_23319001	Rcul_t12709	Rfil_569349480_chromatin_remodelling_complex_subunit_Reticulomyxa_filosa	Rfil_569361237	Rfil_5693937828719_Reticulomyxa_filosa	Rfil_569405130_ubiquitin_conjugating_enzyme_family_protein_Reticulomyxa_filosa	Rfil_569417329_ubiquitin_conjugating_enzyme_E2_Reticulomyxa_filosa	Sarc_g19507	Sarc_g21180	Sarc_g21720	Smoe_101054_e_gw1_24_303_1	Spur_009639_Spur_009639	Sros_00639T0	Atri_00026_104	Avag_10185001	Avag_28942001	Bnat_143628_aug1_80_g18336
HG_2851	Pbac_3462040	Bnat_88928_estExt_fgenesh1_pg_C_400118	Smar_010826	Hsap_Ensmbl0264776_G_protein_coupled_receptor_89B_Source_HGNC_Symbol_Acc_13840_GPR89B	Drer_077983_G_protein_coupled_receptor_89A_Source_HGNC_Symbol_Acc_31984_GPR89A	Ggal_024938	Znev_04057	Cint_014978	Bflo_260803633	Hmag_223811	Hsap_Ensmbl0264337_G_protein_coupled_receptor_89A_Source_HGNC_Symbol_Acc_31984_GPR89A	Acar_00013738	Aque_215297	Ctel_190373	Cow_05654T0	Tcas_270016591	Sarc_g13401	Hrob_101766	Rcul_t25376	Lgig_201453	Spun_01458T0	Tadh_23402	Xtro_035592	Pfuc_1276_1_36905_t1	Bmal_170584844	Avag_56803001	Avag_43695001	Atha_AT1G64990_1_GTG1_GPCR_type_G_protein_1	Avag_31763001	Avag_37244001	Atha_AT4G27630_3_GTG2_GPCR_type_G_protein_2	Aque_215298	Smim_6941_PREDICTED_Golgi_pH_regulator_Danio_rerio_gi_292617455_ref_XP_002663360_0_0_615	Cele_013551_Y75B8A_16_Protein_Y75B8A_16_Y75B8A_16_mRNA_complete_cds_Source_RefSeq_mRNA_Acc_NM_067187	Cfra_g1078	Atri_00048_197	OcarG_10022	Dmel_0033995_CG8090	Smoe_235006_fgenesh1_pm_C_scaffold_73000024	Cele_007528_C11H1_2_Protein_C11H1_2_C11H1_2_mRNA_complete_cds_Source_RefSeq_mRNA_Acc_NM_077983	Spur_023701_Gpr89	Sjap_0016260	Emul_00344	Gsal_6688_golgi_ph_regulator_like	Egra_10205	Odio_014877001	Skow_16951m	Crei_118641_e_gwW_28_150_1	Avag_64241001	Adig_05102	Hsap_Ensmbl0117262_G_protein_coupled_receptor_89A_Source_HGNC_Symbol_Acc_31984_GPR89A	Sros_06740T0	Amac_15141T0	Hsap_Ensmbl0196644_G_protein_coupled_receptor_89C_Source_HGNC_Symbol_Acc_31985_GPR89C	Sman_135660_G_protein_coupled_receptor_putative_Source_UniProtKB_TrEMBL_Acc_C4Q3V0	Rfil_5694053124942_Reticulomyxa_filosa	Mbre_33399	Tspi_316979142	Amac_11299T0	Falb_00561T0_00561	Skow_16963m	Hmic_0556800	Hmag_223809	Spur_025013_Spur_025013	Aque_214293	Aque_205043	Isca_ISCW005452-PA	Aque_215299	Odio_012778001	Ehux_196838_gm1_500017	Mley_ML005342a
HG_2499	Mmar_MMa20821	Cele_007413_pro_2_Protein_PRO_2_pro_2_mRNA_complete_cds_Source_RefSeq_mRNA_Acc_NM_063823	Bmal_170573621	Dpul_322760	Isca_ISCW011532-PA	Xtro_063655	Ggal_003474	Ctel_141038	Hsap_Ensmbl0188976_nucleolar_complex_associated_2_homolog_S_cerevisiae_Source_HGNC_Symbol_Acc_24517_NOC2L	Znev_07763	Bflo_260813102	Skow_28452m	Scer_YOR206W_Protein_that_forms_a_nucleolar_complex_with_Mak21p_that_binds_to_90S_and_66S_pre_ribosomes_as_well_as_a_nuclear_complex_with_Noc3p_that_binds_to_66S_pre_ribosomes_both_complexes_mediate_intranuclear_transport_of_ribosomal_precursors_Source_SGD_Acc_S000005732_NOC2_SGD	Avag_05859001	Dmel_0032925_CG9246	Mbre_37390	Tcas_270011403	Amac_04606T0	Smim_67648_PREDICTED_nucleolar_complex_protein_homolog_partial_Oryctolagus_cuniculus_gi_291416304_ref_XP_002724385_1e_120_374	Avag_32460001	Amac_03315T0	Spun_03959T0	Cgig_22148_Nucleolar_complex_protein_2_like_protein_Source_UniProtKB_TrEMBL_Acc_K1QPC6	Atri_00020_9	Ttra_02854T0_02854	Cfra_g2739	Tadh_57673	Lgig_228789	Acar_00008439	Cint_011196	Cint_011177	Rcul_t11135	Cow_07226T0	Atha_AT2G18220_1_Noc2p_family	Hrob_67682	Smoe_144099_estExt_Genewise1_C_70959	Sros_02548T0	Spur_022539_Noc2L	Ppat_117081_e_gw1_18_38_1	Pbac_3465270	Sarc_g14564	Atri_00032_38	Tspi_316973383	Aque_227823	Emul_01692	Bnat_126363_aug1_2_g1071	Egra_09115	Crei_174200_fgenesh2_pg_C_scaffold_23000006	Falb_04763T0_04763	Sjap_0066670	Sman_154980_Putative_yeast_nucleolar_complex_Source_UniProtKB_TrEMBL_Acc_G4V871	Mley_ML28569a	Nvec_6206_	Odio_002788001	Atha_AT3G55510_1_RBL_Noc2p_family	Pfuc_14710_1_32470_t1	Mley_ML28567a	Hmag_226380	Smar_008443	Sarc_g14566	Ehux_95245_fgeneshEH_pg_1_516	Sarc_g14565	Falb_01668T0_01668	Lgig_228791	Hmic_0050500	Pbac_3472789	Drer_001754_nucleolar_complex_associated_2_homolog_S_cerevisiae_Source_ZFIN_Acc_ZDB_GENE_000607_75_noc2l	Cgig_22150_Nucleolar_complex_protein_2_like_protein_Source_UniProtKB_TrEMBL_Acc_K1R3I6	Adig_20695	Rfil_5693892099822_Reticulomyxa_filosa	Csav_015165	Odio_002790001	Hmag_226381	Ctel_188197	Hmag_218021	Rfil_5693892109823_Reticulomyxa_filosa	Smim_67647_PREDICTED_nucleolar_complex_protein_homolog_Ailuropoda_melanoleuca_gi_301789583_ref_XP_002930210_2e_05_50_8	Pfuc_2590_1_37326_t1	Sjap_0307680	Spur_003054_Spur_003054	Atri_00062_191
HG_2810	Gsal_14732_cop9_signalosome_complex_subunit_3	Dpul_300956	Bnat_91765_estExt_fgenesh1_pg_C_1170034	Ehux_435590_estExtDG_fgenesh_newKGs_kg_C_310041	Ppat_216017_estExt_Genewise1_C_1230007	Smoe_167575_estExt_Genewise1Plus_C_60225	Atha_AT5G14250_1_COP13_CSN3_FUS11_Proteasome_component_PCI_domain_protein	Ggal_007709	Acar_00004333	Cgig_28221_COP9_signalosome_complex_subunit_3_Source_UniProtKB_TrEMBL_Acc_K1QYH6	Bflo_260808767	Spun_06992T0	Hrob_192867	Xtro_012648	Cint_015873	Isca_ISCW018975-PA	Ctel_130389	Bsch_g7398	Bsch_g16830	Hmag_221022	Atri_00171_3	Cow_05187T0	Smim_33660_COP9_signalosome_subunit_CSN3_putative_Ixodes_scapularis_gi_242000518_ref_XP_002434902_0_0_614	Rfil_569362997_proteasome_component_region_PCI_domain_containing_protein_Reticulomyxa_filosa	Tadh_55861	Sjap_0302270	Aque_223298	Tcas_270014914	Lgig_205728	Dmel_0027055_CSN3_COP9_complex_homolog_subunit_3_Source_FlyBase_0027055	Avag_08537001	OcarG_9316	Tadh_34479	Znev_06119	Mmar_MMa43328	Adig_16990	Amac_15135T0	Sros_00937T0	Tspi_316977717	Pfuc_6205_1_38283_t1	Egra_05074	Emul_03344	Ttra_01666T0_01666_COP9_signalosome_complex_subunit_3_431_aa	Bmal_170579299	Rcul_t12201	Mbre_10101	Smar_004557	Avag_23341001	Drer_008623_COP9_constitutive_photomorphogenic_homolog_subunit_3_Source_ZFIN_Acc_ZDB_GENE_030131_7660_cops3	Cfra_g2232	Spur_019501_Spur_019501	Mmar_MMa43327	Skow_35756m	Aque_206352	Skow_35761m	Spur_003943_Spur_003943	Spur_006412_Cophs3	Aque_204965	Avag_60455001	Spur_001259_Spur_001259	Sman_164800_26S_proteasome_regulatory_subunit_S3_putative_Source_UniProtKB_TrEMBL_Acc_C4QII5	Pbac_3466495	Spur_016965_Spur_016965	Mley_ML210017a	Crei_100963_e_gwH_14_174_1	Odio_004762001	Spur_019974_Spur_019974	Cele_000815_csn_3_Protein_CSN_3_csn_3_mRNA_complete_cds_Source_RefSeq_mRNA_Acc_NM_067477	Hmag_210851	Spur_015547_Spur_015547	Sarc_g23041	Amac_11295T0	Spur_014593_Spur_014593	Mley_ML23731a
HG_242	Smar_010896	Dpul_304328	Tcas_270012893	Lgig_239025	Bflo_260814827	Dmel_0034880_alphaPS5_alphaPS5_Source_FlyBase_0034880	Smar_010780	Drer_012824_integrin_alpha_3b_Source_ZFIN_Acc_ZDB_GENE_050411_55_itga3b	Mley_ML463513a	Tspi_316972430	Xtro_018669	Bsch_g1095	Bsch_g24094	Bsch_g62632	Bmal_170572631	Acar_00016340	Drer_002956_si_dkey_32n7_4_Source_ZFIN_Acc_ZDB_GENE_110411_175_si_dkey_32n7_4	Ggal_032219	Ggal_023976	Cele_003929_pat_2_Protein_PAT_2_pat_2_mRNA_complete_cds_Source_RefSeq_mRNA_Acc_NM_066547	Smim_15948_integrin_alpha_ps_putative_Ixodes_scapularis_gi_242002812_ref_XP_002436049_0_0_1053	Hsap_Ensmbl0077943_integrin_alpha_8_Source_HGNC_Symbol_Acc_6144_ITGA8	Xtro_043772	Isca_ISCW003187-PA	Ggal_014220	Cint_005994	Bsch_g32268	Cint_006028	Cint_006023	Mley_ML09514a	Bsch_g6734	Skow_27279m	Ggal_023991	Drer_042282_integrin_alpha_6a_Source_ZFIN_Acc_ZDB_GENE_050309_23_itga6a	Ggal_004173	Drer_002507_integrin_alpha_10_Source_ZFIN_Acc_ZDB_GENE_100922_54_itga10	Csav_001077	Xtro_012783	Mmar_MMa16371	Acar_00004209	Bsch_g61579	Dmel_0003328_scb_scab_Source_FlyBase_0003328	Adig_17391	Acar_00008942	Hsap_Ensmbl0213949_integrin_alpha_1_Source_HGNC_Symbol_Acc_6134_ITGA1	Drer_074316_integrin_alpha_1_Source_ZFIN_Acc_ZDB_GENE_091118_115_itga1	Cgig_13155_Integrin_alpha_6_Source_UniProtKB_TrEMBL_Acc_K1QA47	Tcas_270012589	Dmel_0034005_alphaPS4_alphaPS4_Source_FlyBase_0034005	Hsap_Ensmbl0143127_integrin_alpha_10_Source_HGNC_Symbol_Acc_6135_ITGA10	Pfuc_6452_1_60020_t1	Hmag_228480	Dpul_60396	Skow_39051m	Xtro_059298	Dpul_245279	Hsap_Ensmbl0083457_integrin_alpha_E_antigen_CD103_human_mucosal_lymphocyte_antigen_1_alpha_polypeptide_Source_HGNC_Symbol_Acc_6147_ITGAE	Acar_00011386	Acar_00001799	Hsap_Ensmbl0264162_integrin_alpha_10_Source_HGNC_Symbol_Acc_6135_ITGA10	Xtro_040450	Drer_062974_integrin_alpha_2_CD49B_alpha_2_subunit_of_VLA_2_receptor_duplicate_2_Source_ZFIN_Acc_ZDB_GENE_091118_70_itga2_2	Xtro_009067	Mmar_MMa41733	Ggal_039365	Acar_00003950	Isca_ISCW005672-PA	Cgig_05638_Integrin_alpha_9_Source_UniProtKB_TrEMBL_Acc_K1PGF3	Acar_00003958	Xtro_063827	Mmar_MMa49034	Hsap_Ensmbl0137809_integrin_alpha_11_Source_HGNC_Symbol_Acc_6136_ITGA11	Ggal_037814	Smar_010929	Mmar_MMa49966	Bsch_g61573	Hsap_Ensmbl0005844_integrin_alpha_L_antigen_CD11A_p180_lymphocyte_function_associated_antigen_1_alpha_polypeptide_Source_HGNC_Symbol_Acc_6148_ITGAL	Acar_00012257	Hmag_226164	Drer_036086_integrin_alpha_11a_Source_ZFIN_Acc_ZDB_GENE_050324_1_itga11a	Ggal_014591	Acar_00011082	Adig_21102	Smim_54798_PREDICTED_integrin_alpha_PS2_like_Acyrthosiphon_pisum_gi_328697418_ref_XP_001945967_2e_177_555	Skow_16441m	Xtro_025397	OcarG_9424	Hsap_Ensmbl0156886_integrin_alpha_D_Source_HGNC_Symbol_Acc_6146_ITGAD	Znev_14089	Adig_21105	Smar_010781	Adig_19931	Xtro_017067	Cgig_23513_Integrin_alpha_4_Source_UniProtKB_TrEMBL_Acc_K1QIL4	Xtro_046000	Hsap_Ensmbl0115232_integrin_alpha_4_antigen_CD49D_alpha_4_subunit_of_VLA_4_receptor_Source_HGNC_Symbol_Acc_6140_ITGA4	Drer_061186_integrin_alpha_4_Source_ZFIN_Acc_ZDB_GENE_110411_108_itga4	Drer_007950_integrin_alpha_11b_Source_ZFIN_Acc_ZDB_GENE_071009_4_itga11b	Rcul_t25959	Bflo_260827674	Drer_006353_integrin_alpha_5_fibronectin_receptor_alpha_polypeptide_Source_ZFIN_Acc_ZDB_GENE_031116_52_itga5	Znev_08009	Hrob_194686	Cgig_08246_Integrin_alpha_4_Source_UniProtKB_TrEMBL_Acc_K1Q7K3	Nvec_684_	Bflo_260827676	Bflo_260828109	Mley_ML055113a	Mmar_MMa45464	Skow_27295m	OcarG_1988	Acar_00006502	Ggal_015231	Xtro_016407	Znev_06934	Avag_48661001	Ggal_012982	OcarG_3021	Acar_00006277	Tcas_270013290	Sjap_0063430	OcarG_1989	Sarc_g15841	Hsap_Ensmbl0140678_integrin_alpha_X_complement_component_3_receptor_4_subunit_Source_HGNC_Symbol_Acc_6152_ITGAX	Bflo_260802734	Csav_019709	Drer_006314_integrin_alpha_V_Source_ZFIN_Acc_ZDB_GENE_060616_382_itgav	Avag_61349001	Bsch_g52495	Cgig_21391_Integrin_alpha_PS3_Source_UniProtKB_TrEMBL_Acc_K1R6W8	Acar_00005550	Bflo_260811912	Acar_00015875	Tspi_316965724	Dmel_0004456_mew_multiple_edematous_wings_Source_FlyBase_0004456	Acar_00010091	Mmar_MMa45117	Xtro_062045	Acar_00014759	Sman_156620_Putative_integrin_alpha_ps_Source_UniProtKB_TrEMBL_Acc_G4VIL6	Lgig_135026	Hrob_158962	Mley_ML27362a	Ctel_224596	Smar_006224	Dpul_303480	Cgig_12568_Integrin_alpha_4_Source_UniProtKB_TrEMBL_Acc_K1R4S2	Xtro_047448	Dmel_0001250_if_inflated_Source_FlyBase_0001250	Smim_36579_integrin_alpha_ps_Aedes_aegypti_gi_157136654_ref_XP_001663809_2e_155_484	Smim_28913_PREDICTED_integrin_alpha_4_Monodelphis_domestica_gi_126326699_ref_XP_001377736_2e_100_342	Cint_013230	Cint_013228	Acar_00010387	Lgig_168627	Ggal_019958	Cint_013225	Aque_227504	Lgig_238706	Drer_018687_integrin_alpha_2b_platelet_glycoprotein_IIb_of_IIb_IIIa_complex_antigen_CD41B_Source_ZFIN_Acc_ZDB_GENE_051031_1_itga2b	Smar_010790	Xtro_009062	Bsch_g12132	Bsch_g37640	Cint_024886	Cint_024888	Csav_005986	Cint_024887	Bsch_g63252	Bflo_260800379	Csav_011385	Csav_011386	Odio_002549001	Drer_069946_integrin_alpha_6b_Source_ZFIN_Acc_ZDB_GENE_050320_5_itga6b	Hrob_175238	Avag_39831001	Bsch_g4202	Drer_037917_integrin_alpha_3a_Source_ZFIN_Acc_ZDB_GENE_090805_3_itga3a	Csav_005987	Spur_015920_Afi	Ctel_222780	Spur_013536_Api	Avag_39311001	Spur_000547_Aci_2	Ctel_199268	Bmal_170571987	Skow_27294m	Acar_00018396	Spur_022302_Aji	Spur_015379_Aci_1	Csav_011387	Cele_002081_ina_1_Protein_INA_1_ina_1_mRNA_complete_cds_Source_RefSeq_mRNA_Acc_NM_066631	Xtro_029197	Xtro_029208	Tadh_54908	Bflo_260793882	Hrob_168030	Spur_021008_Aki	Mmar_MMa50117	Znev_16293	Drer_091806_CABZ01072244_1	Rcul_t25958	Ctel_218861	Mmar_MMa09962	Znev_07312	Odio_014364001	Acar_00021632	Xtro_050595	Spur_015921_Adi	Cgig_12356_Integrin_alpha_8_Source_UniProtKB_TrEMBL_Acc_K1PAJ8	Spur_009159_Agi	OcarG_551	Bsch_g18989	Adig_16512	Isca_ISCW022321-PA	Smar_010791	Dpul_314079	Cint_001591	Nvec_56345_Integrin_alpha	Hrob_171551	Hmag_226165	Smar_014703	Aque_226713	Cint_001588	Bsch_g18988	Hmag_227516	Dpul_319840	Rcul_t17308	Cint_005413	Bsch_g12679	Acar_00009567	Smar_010782	Xtro_030728	Bsch_g37131	Tadh_54964	Aque_227501	Drer_044670_integrin_alpha_L_antigen_CD11A_p180_lymphocyte_function_associated_antigen_1_alpha_polypeptide_Source_HGNC_Symbol_Acc_6148_ITGAL	Bsch_g61222	OcarG_534	Drer_057787_integrin_alpha_E_antigen_CD103_human_mucosal_lymphocyte_antigen_1_alpha_polypeptide_Source_HGNC_Symbol_Acc_6147_ITGAE_1_of_2	Xtro_018668	Cint_025740	Xtro_018662	Aque_227503	Csav_005985	Spur_019039_Spur_019039	Drer_078717_integrin_alpha_8_Source_ZFIN_Acc_ZDB_GENE_080220_48_itga8	Hrob_191408	Sman_126140_ALPHA_INT1_Alpha_integrin_receptor_1_Putative_integrin_alpha_Source_UniProtKB_TrEMBL_Acc_C4PYZ0	Cgig_17565_Integrin_alpha_4_Source_UniProtKB_TrEMBL_Acc_K1QVX0	Odio_008947001	Mley_ML30811a	OcarG_3488	Cfra_g27	Drer_091383_Uncharacterized_protein_Source_UniProtKB_TrEMBL_Acc_F1QEK7_CABZ01072242_1	Gsal_14785_integrin_alpha_ps1	Aque_229546	Aque_205235	Hrob_191819	Spur_016618_Spur_016618	Avag_39312001	Emul_10798	Hmic_0468700	Egra_08660	Mmar_MMa35847	Sjap_0037690	Cow_01284T0	Cow_02006T0	Egra_00059	Emul_07448	Spur_020175_Spur_020175	Pfuc_13560_1_53968_t1	Csav_017016	Bflo_260823554	Ttra_11999T0_11999	Cow_04087T0	OcarG_7243	Pbac_3464239	Pbac_3472866	Hmic_0807500	Hsap_Ensmbl0091409_integrin_alpha_6_Source_HGNC_Symbol_Acc_6142_ITGA6	Odio_015294001	Znev_14086	Acar_00010924	Bsch_g58818	Cow_05059T0	Adig_14802	Pbac_3477890	Hrob_175239	Bsch_g63105	Bsch_g27746	Pfuc_41357_1_70405_t1	Znev_07313	Rcul_t17307	Odio_001025001	Gsal_10866_integrin_alpha_ps	Mmar_MMa49967	Ggal_035097	Ggal_038099	Bsch_g14610	Csav_011388	Lgig_168626	Bsch_g53891	Drer_089083_integrin_alpha_7_Source_ZFIN_Acc_ZDB_GENE_070501_10_itga7	Acar_00019235	Ggal_019581	OcarG_9425	Acar_00018152	Drer_086838_integrin_alpha_2_CD49B_alpha_2_subunit_of_VLA_2_receptor_Source_HGNC_Symbol_Acc_6137_ITGA2_2_of_2	Spur_000575_Spur_000575	Bsch_g19795	Bsch_g66128	Bsch_g31730	Cgig_05639_Integrin_alpha_4_Source_UniProtKB_TrEMBL_Acc_K1PPA7	Bsch_g37528	Bsch_g35066	Csav_001076	Aque_201695	Hsap_Ensmbl0005884_integrin_alpha_3_antigen_CD49C_alpha_3_subunit_of_VLA_3_receptor_Source_HGNC_Symbol_Acc_6139_ITGA3	Nvec_686_	Smim_36584_PREDICTED_integrin_alpha_PS2_like_Acyrthosiphon_pisum_gi_328697418_ref_XP_001945967_3e_73_253	Drer_032435_integrin_alpha_9_Source_ZFIN_Acc_ZDB_GENE_040426_1129_itga9	Csav_011579	Ctel_203434	Smar_014905	Mley_ML27361a	Spur_009788_Api_1_AlphaP_integrin_Source_UniProtKB_TrEMBL_Acc_Q9U6S1	Mmar_MMa49033	Skow_39057m	Hrob_175240	Acar_00019118	Smar_010784	Smim_57744_PREDICTED_integrin_alpha_PS1_Apis_mellifera_gi_328785538_ref_XP_625120_3_3e_08_58_5	Smim_82025_PREDICTED_integrin_alpha_PS1_Apis_mellifera_gi_328785538_ref_XP_625120_3_6e_09_59_3	Bsch_g69218	Pfuc_237854_1_28700_t1	Hrob_168031	Csav_012167	Csav_012170	Dpul_314098	Smar_010776	Ctel_135202	Ctel_203960	Bmal_170577638	Sjap_0063420	Hsap_Ensmbl0161638_integrin_alpha_5_fibronectin_receptor_alpha_polypeptide_Source_HGNC_Symbol_Acc_6141_ITGA5	Spur_005477_ItgaL	Hrob_168032	Acar_00019323	Spur_005371_Spur_005371	Spur_020682_Spur_020682	Spur_022211_Spur_022211	Pbac_3470071	Sarc_g16673	Xtro_058301	Hsap_Ensmbl0164171_integrin_alpha_2_CD49B_alpha_2_subunit_of_VLA_2_receptor_Source_HGNC_Symbol_Acc_6137_ITGA2	Cgig_21392_Integrin_alpha_4_Source_UniProtKB_TrEMBL_Acc_K1RCV7	Drer_069390_integrin_alpha_2_CD49B_alpha_2_subunit_of_VLA_2_receptor_duplicate_1_Source_ZFIN_Acc_ZDB_GENE_111011_4_itga2_1	Znev_07314	Pfuc_5212_1_38091_t1	Pfuc_12183_1_53795_t1	Smar_010783	Spur_002273_Aji_1	OcarG_9866	Spur_006423_Spur_006423	Spur_019038_Spur_019038	Hmag_232466	Cint_025613	Cint_025612	Spur_008204_Spur_008204	Drer_056018_integrin_alpha_6_like_Source_ZFIN_Acc_ZDB_GENE_040914_57_itga6l	Spur_013535_Spur_013535	Znev_14087	Nvec_57216_	Isca_ISCW003185-PA	Dpul_314099	Dpul_107233	Smim_28906_integrin_alpha_putative_Ixodes_scapularis_gi_241172341_ref_XP_002410729_2e_13_74_3	Pbac_3465347	Pbac_3473722	Hmic_0396500	Hmic_0722600	Acar_00004276	Acar_00020795	Hsap_Ensmbl0138448_integrin_alpha_V_Source_HGNC_Symbol_Acc_6150_ITGAV	Hsap_Ensmbl0005961_integrin_alpha_2b_platelet_glycoprotein_IIb_of_IIb_IIIa_complex_antigen_CD41_Source_HGNC_Symbol_Acc_6138_ITGA2B	Xtro_059812	Drer_096587_integrin_alpha_M_complement_component_3_receptor_3_subunit_Source_ZFIN_Acc_ZDB_GENE_110510_4_itgam	Ggal_038031	Hrob_158961	Pbac_3465209	Hmic_0188200	Hmic_0088100	Sman_158350	Gsal_10867_integrin_alpha_partial	Gsal_12779_integrin_alpha	Sjap_0037700	Gsal_11886_integrin_alpha	Gsal_2618_integrin_alpha_5	Hsap_Ensmbl0144668_integrin_alpha_9_Source_HGNC_Symbol_Acc_6145_ITGA9	Hmic_0534500	Hmic_0199200	Hmic_0283800	Hmic_0334500	Hmic_0049600	Hmic_0397000	Hmic_0144400	Hmic_0675400	Hmic_0344900	Hmic_0744900	Hmic_0012000	Hmic_0796000	Hmic_0858900	Hmic_0050000	Hmic_0169700	Hmic_0211100	Hmag_206055	Hmic_0067000	Hmic_0448900	Hmic_0911900	Hmic_0985500	Hmic_0903700	Hmic_0643600	Hmic_0130500	Hmic_0404400	Hmic_0594800	Hmic_0007900	Hmic_0901800	Hmic_0567700	Hmic_0239000	Hmic_0096200	Hmic_0142100	Hmic_0201100	Hmic_0793900	Hmic_0315400	Hmic_0702400	Hmic_0417000	Hmic_0943100	Hmic_0287400	Isca_ISCW003186-PA	Hmic_0440000	Hmic_0512500	Hmic_0655200	Hmic_0625000	Hmic_0807600	Hmic_0003800	Hmic_0275900	Hmic_0013100	Hmic_0504400	Hmic_0736500	Hmic_0328900	Hmic_0665200	Hmic_0198700	Hmic_0197600	Hmic_0051600	Hmic_0309700	Hmic_0513400	Hmic_0192000	Hmic_0507900	Hmic_0593800	Hmic_0603800	Hmic_0275100	Hmic_0670500	Hmic_0335600	Hmic_0628400	Hmic_0208000	Hmic_0060800	Hmic_0442100	Hmic_0672400	Hmic_0119500	Hmic_0212600	Hmic_0453900	Hmic_0227900	Hmic_0192600	Hmic_0736600	Hmic_0567800	Hmic_0917200	Hmic_0405400	Hmic_0827800	Hmic_0144100	Hmic_0307700	Hmic_0396600	Hmic_0887000	Hmic_0496700	Hmic_0632400	Hmic_0405300	Hmic_0815600	Hmic_0522600	Hmic_0450700	Hmic_0226200	Hmic_0743300	Hmic_0839500	Hmic_0036200	Hmic_0996100	Hmic_0135900	Hmic_0221800	Hmic_1005300	Smim_43770_transposase_partial_Drosophila_mauritiana_gi_157932_gb_AAA28703_8e_06_47_8	Hmic_0481200	Hmic_0860000	Hmic_0413900	Hmic_0148000	Hmic_0358800	Hmic_0995200	Hmic_0132200	Hmic_0344100	Hmic_0326300	Hmic_0345300	Hmic_0842100	Hmic_0232300	Hmic_0785800	Hmic_0398700	Hmic_0851300	Hmic_0855300	Hmic_1022600	Hmic_0510200	Hmic_0436700	Hmic_0770100	Hmic_0880300	Hmic_0541100	Hmic_1006700	Hmic_1026300	Hmic_0880900	Hmic_0812100	Hmic_0525400	Hmic_0981300	Hmic_0757000	Hmic_0903800	Smim_83353_Mariner_Mos1_transposase_Acromyrmex_echinatior_gi_332018604_gb_EGI59187_9e_17_75_9	Hrob_158963	Hrob_184522	Hsap_Ensmbl0169896_integrin_alpha_M_complement_component_3_receptor_3_subunit_Source_HGNC_Symbol_Acc_6149_ITGAM	Mmar_MMa53175	Adig_10614	Nvec_49104_	Nvec_20808_	Pbac_3478931	Pbac_3470686	Mmar_MMa09545	OcarG_2370	OcarG_4306	Pbac_3478934	Aque_229547	Rcul_t25957	Sman_156610	Smar_013856	Smar_014065	Znev_14215
HG_6724	Bnat_77971_fgenesh1_pg_51_113	Lgig_134414	Adig_14013	Xtro_025244	Tcas_270007099	Bflo_260809753	Drer_075344_transmembrane_protein_43_Source_ZFIN_Acc_ZDB_GENE_040426_2348_tmem43	Acar_00013387	Pfuc_13380_1_10598_t1	Cgig_18268_Transmembrane_protein_43_Source_UniProtKB_TrEMBL_Acc_K1QZ66	Dmel_0035825_CG8111	Nvec_10199_DUF1625	Ggal_010241	Znev_03103	Cow_00932T0	Ctel_228778	Hmag_202322	Cint_002779	OcarG_1970	Csav_011870	Cfra_g774	Bnat_87853_estExt_fgenesh1_pg_C_250029	Spur_010674_Tmem43	Ehux_464855_estExtDG_fgeneshEH_pg_C_580062	Sarc_g23084	Ehux_450366_estExtDG_Genemark1_C_250132	Sarc_g15059	Hmag_228042	Spur_016154_Spur_016154	Skow_22724m	Hmag_202323	Nvec_21280_	Hsap_Ensmbl0268279_RP11_434D12_1
HG_2546	Smar_011076	Mbre_33280	Mley_ML12843a	Bsch_g32780	Csav_006466	Drer_063333_nucleoporin_210_Source_ZFIN_Acc_ZDB_GENE_050208_132_nup210	Ggal_008128	Skow_11446m	Hsap_Ensmbl0132182_nucleoporin_210kDa_Source_HGNC_Symbol_Acc_30052_NUP210	Acar_00012664	Xtro_063982	Acar_00011633	Ggal_021990	Lgig_236288	Ctel_222865	Cgig_12107	Aque_223450	Tadh_51962	Bmal_170578186	Znev_07079	Hrob_166662	Sman_142550_Nuclear_pore_membrane_glycoprotein_gp210_related_Source_UniProtKB_TrEMBL_Acc_G4V642	Avag_30360001	Avag_04084001	Hmic_0441200	Dpul_309370	Tcas_270010411	Cele_003798_npp_12_Protein_NPP_12_npp_12_mRNA_complete_cds_Source_RefSeq_mRNA_Acc_NM_059454	Spur_004523_Nup210_2	Dmel_0033039_gp210_gp210_Source_FlyBase_0033039	Bflo_260825626	Spur_004524_Nup210	Smim_53559_PREDICTED_nuclear_pore_membrane_glycoprotein_210_Danio_rerio_gi_326678958_ref_XP_002667606_9e_74_263	Sjap_0048280	Cow_00221T0	Egra_01948	Smim_40799_PREDICTED_similar_to_Nuclear_pore_membrane_glycoprotein_210_precursor_POM210_Nuclear_pore_protein_gp210_Strongylocentrotus_purpuratus_gi_115653053_ref_XP_782857_1e_72_268	Emul_10910	Bflo_260825628	Rcul_t45822	Mmar_MMa50040	Hsap_Ensmbl0143552_nucleoporin_210kDa_like_Source_HGNC_Symbol_Acc_29915_NUP210L	Nvec_23878_Big_2	Isca_ISCW010656-PA	Xtro_032932	Cint_022035	Adig_11869	Aque_223446	Gsal_1605_nuclear_pore_membrane_glycoprotein_210	Smoe_99561_e_gw1_22_299_1	Hmag_210041	Sros_05477T0	Atri_00049_202	Atha_AT5G40480_1_EMB3012_embryo_defective_3012	Smim_53565_nuclear_pore_membrane_glycoprotein_210_precursor_Rattus_norvegicus_gi_16758020_ref_NP_445774_1e_56_207	Mmar_MMa34681	Hmag_215085	Pfuc_23664_1_62243_t1	Ppat_163274_540041	Cfra_g4434	Ttra_11617T0_11617	Adig_23279	Hmag_215086	Adig_10751	Spur_021052_Nup210_1	Smim_53555_Nuclear_pore_membrane_glycoprotein_210_Harpegnathos_saltator_gi_307209958_gb_EFN86735_4e_16_82_4	Nvec_21938_Big_2	Sarc_g21484	Sarc_g18140	Sarc_g823	Sarc_g5496	Sarc_g7025	Pfuc_2191_1_44268_t1	Smim_53557_PREDICTED_nucleoporin_210kDa_like_Monodelphis_domestica_gi_126307744_ref_XP_001372825_2e_14_82_4	Adig_17396	Pfuc_58693_1_34639_t1	Pfuc_38706_1_19682_t1	Isca_ISCW005902-PA	Pfuc_61725_1_20308_t1	Csav_011582	Nvec_40051_	Aque_200529	Smim_53564_nuclear_pore_membrane_glycoprotein_210_precursor_Rattus_norvegicus_gi_16758020_ref_NP_445774_3e_07_56_2	Sman_163440	Gsal_5593_hypothetical_protein	Smoe_414170_fgenesh2_pg_C_scaffold_23000034
HG_5793	Bnat_58183_fgenesh1_pm_61_13	Sros_11016T0	Mbre_19935	Ttra_04484T0_04484_generic_methyltransferase_1000_aa	Crei_118057_e_gwW_21_162_1	Avag_64524001	Aque_217231	Cgig_19932	Skow_21267m	Cfra_g4526	Tadh_58047	Ctel_226801	Lgig_239568	Tadh_58049	Ehux_73662_e_gw1_244_5_1	Sarc_g19793	Bflo_260815489	Hmag_223450	Nvec_7016_	Bflo_260815487	Adig_20501	Skow_30782m	Spur_026474_Spur_026474	Aque_201109	Skow_21275m	Cint_022862	Rfil_569387864_protein_of_unknown_function_DUF323_partial_Reticulomyxa_filosa	Hmag_220634	Hmag_220637	Bsch_g2234	Hrob_162449	Hmag_207333	Sarc_g21803	Spur_005565_Spur_005565	Sarc_g22936	Pfuc_35351_1_48195_t1	Bsch_g5072	Cint_016549
HG_2634	Cfra_g3360	Bnat_88403_estExt_fgenesh1_pg_C_310141	Pbac_3463935	Lgig_143948	Avag_30349001	Avag_04099001	Cow_07603T0	Tcas_270004708	Hrob_173556	Cgig_25647_LSM14_like_protein_A_Source_UniProtKB_TrEMBL_Acc_K1RIG6	Tadh_64222	Avag_18960001	Avag_30318001	Drer_025386_LSM14B_SCD6_homolog_B_S_cerevisiae_Source_ZFIN_Acc_ZDB_GENE_040426_779_lsm14b	Hrob_94372	Sarc_g13149	Hsap_Ensmbl0262860_LSM14A_SCD6_homolog_A_S_cerevisiae_Source_HGNC_Symbol_Acc_24489_LSM14A	Ggal_007884	Ggal_038559	Bmal_170583621	Xtro_005025	Hsap_Ensmbl0257103_LSM14A_SCD6_homolog_A_S_cerevisiae_Source_HGNC_Symbol_Acc_24489_LSM14A	Acar_00019965	Hmag_219414	Nvec_16708_	Drer_011408_LSM14_homolog_Ab_SCD6_S_cerevisiae_Source_ZFIN_Acc_ZDB_GENE_040426_2462_lsm14ab	Atri_00024_336	Bsch_g35788	Atri_00011_197	Atha_AT1G26110_1_DCP5_decapping_5	Hsap_Ensmbl0149657_LSM14B_SCD6_homolog_B_S_cerevisiae_Source_HGNC_Symbol_Acc_15887_LSM14B	Crei_118061_e_gwW_21_146_1	Odio_003340001	Cele_012484_car_1_Protein_CAR_1_car_1_mRNA_complete_cds_Source_RefSeq_mRNA_Acc_NM_060853	Drer_006600_LSM14_homolog_Aa_SCD6_S_cerevisiae_Source_ZFIN_Acc_ZDB_GENE_040426_1567_lsm14aa	Xtro_004278	Xtro_004276	Bflo_260834829	Tspi_316967688	Smar_000885	Acar_00015920	Smim_13994_LSM14_homolog_B_SCD6_S_cerevisiae_isoform_CRA_c_Homo_sapiens_gi_119595809_gb_EAW75403_2e_64_219	Rcul_t38279	Aque_213466	Scer_YPR129W_Protein_containing_an_Lsm_domain_negatively_regulates_translation_initiation_via_48S_preinitiation_complex_assembly_may_bind_RNA_and_have_a_role_in_RNA_processing_overproduction_suppresses_null_mutation_in_clathrin_heavy_chain_gene_CHC1_Source_SGD_Acc_S000006333_SCD6_SGD	Skow_30159m	Spur_013727_Lsm14A	Smoe_443169_estExt_fgenesh2_pg_C_300167	Hrob_64856	Csav_012060	Cint_023690	Adig_22079	Cint_023691	Cint_019438	Csav_012061	Znev_07767	Dmel_0041775_tral_trailer_hitch_Source_FlyBase_0041775	Dpul_319965	Ehux_448569_estExtDG_Genemark1_C_80531	Smim_30412_protein_LSM14_homolog_A_Danio_rerio_gi_42476222_ref_NP_956719_5e_71_240	Atha_AT4G19360_1_SCD6_protein_related	Spun_07894T0	Atha_AT5G45330_1_DCP5_L_decapping_5_like	Ttra_00604T0_00604	Mley_ML012512a	Ggal_008218	OcarG_7107	Mbre_33821	Bsch_g26081	Csav_012062	Spur_013728_Lsm14A_1	Mmar_MMa25118	Ctel_223725	Mmar_MMa53395	Egra_05193	Emul_05988	Rcul_t35721	Amac_01771T0	Hmic_0412900	Gsal_12143_protein_lsm14_homolog_b	Isca_ISCW011191-PA	Sros_12713T0	Mmar_MMa33169	Mmar_MMa34756	Aque_206128
HG_5881	Hmic_0029300	Mbre_22950	Smar_005875	Cele_017044_mrpl_18_Protein_MRPL_18_mrpl_18_mRNA_complete_cds_Source_RefSeq_mRNA_Acc_NM_066377	Bmal_170591873	Tspi_316967692	Hrob_112163	Spur_024751_Spur_024751	Spur_017943_Spur_017943	Dmel_0026741_mRpL18_mitochondrial_ribosomal_protein_L18_Source_FlyBase_0026741	Sjap_0214140	Sman_186560	Skow_23242m	Znev_11989	Ctel_182838	Smim_42076_PREDICTED_mitochondrial_ribosomal_protein_L18_like_Saccoglossus_kowalevskii_gi_291237767_ref_XP_002738804_3e_31_122	Csav_002878	Hsap_Ensmbl0112110_mitochondrial_ribosomal_protein_L18_Source_HGNC_Symbol_Acc_14477_MRPL18	Xtro_051508	Emul_00425	Mley_ML05739a	Cint_019322	Egra_02465	Lgig_76938	Ggal_018969	Acar_00004112	Cgig_17508_39S_ribosomal_protein_L18_mitochondrial_Source_UniProtKB_TrEMBL_Acc_K1QEK4	Tadh_59040	Nvec_53255_	Dpul_308640	Aque_224134	Rcul_t45602	Drer_060199_mitochondrial_ribosomal_protein_L18_Source_ZFIN_Acc_ZDB_GENE_061013_632_mrpl18	Cow_03557T0	Bflo_260820910	Isca_ISCW001488-PA	Pfuc_114068_1_28223_t1	Sros_10075T0	Odio_015118001	Sarc_g25000	Gsal_7576_39s_ribosomal_protein_mitochondrial_precursor
HG_6080	Avag_49546001	Avag_28437001	Avag_00569001	Avag_07670001	Bnat_83517_fgenesh1_pg_110_3	Falb_01583T0_01583	Cgig_17742_Coactosin_Source_UniProtKB_TrEMBL_Acc_K1QXD4	Spun_07234T0	Aque_227463	Lgig_231819	Cfra_g1461	Pfuc_6513_1_16941_t1	Hrob_194138	Cow_07594T0	Sarc_g2605	Cow_03674T0	OcarG_10769	Ctel_226752	Adig_21325	Mbre_34632	Nvec_9724_Cofilin_ADF	Bnat_91207_estExt_fgenesh1_pg_C_920070	Falb_01382T0_01382	OcarG_10808	Ctel_198378	Pfuc_6513_1_16940_t1	Ehux_431815_estExtDG_fgenesh_newKGs_kg_C_10198	Ttra_00530T0_00530
HG_545	Isca_ISCW011155-PA	Odio_010033001	Isca_ISCW024596-PA	Cgig_09325_Protein_Mpv17_Source_UniProtKB_TrEMBL_Acc_K1QEJ7	Crei_191611_estExt_fgenesh2_pg_C_260016	Aque_209096	Emul_02083	Avag_10796001	Smoe_88562_e_gw1_9_1020_1	Ehux_79327_est_orfs_86_425_EVC00082_Peroxisomal	Skow_11750m	Egra_03080	Ppat_25713_gw1_39_127_1	Aque_217187	Avag_10923001	Isca_ISCW024104-PA	Cele_022744_ZK470_1_Protein_ZK470_1_ZK470_1_mRNA_complete_cds_Source_RefSeq_mRNA_Acc_NM_076307	Sros_11693T0	Cow_05261T0	Sarc_g24960	Crei_185391_estExt_fgenesh2_kg_C_480001	Cgig_10224_Mpv17_like_protein_2_Source_UniProtKB_TrEMBL_Acc_K1PBS3	Crei_148797_Chlre2_kg_scaffold_24000196	Bflo_261289497	Ctel_92614	Cint_020716	Amac_11076T0	Bsch_g48500	Ctel_146770	Ehux_197154_gm1_500333	Isca_ISCW019220-PA	Atri_00095_157	Dmel_0029580_CG14778	Smar_003164	Aque_217186	Skow_40642m	Isca_ISCW024833-PA	Hsap_Ensmbl0254858_MPV17_mitochondrial_membrane_protein_like_2_Source_HGNC_Symbol_Acc_28177_MPV17L2	Atha_AT5G19750_1_Peroxisomal_membrane_22_kDa_Mpv17_PMP22_family_protein	Spur_010976_Pxmp2	Acar_00019207	Cint_026931	Ctel_164942	Mley_ML463520a	Xtro_053331	Lgig_208879	Drer_003144_peroxisomal_membrane_protein_2_Source_ZFIN_Acc_ZDB_GENE_040912_184_pxmp2	Ppat_161687_350040	Dmel_0026872_CG14777	Ehux_435533_estExtDG_fgenesh_newKGs_kg_C_280105	Rcul_t24664	Aque_226646	Cow_00806T0	Hsap_Ensmbl0176894_peroxisomal_membrane_protein_2_22kDa_Source_HGNC_Symbol_Acc_9716_PXMP2	Bnat_55945_estExt_Genewise1Plus_C_760033	Cgig_17510_Peroxisomal_membrane_protein_2_Source_UniProtKB_TrEMBL_Acc_K1QTP0	Cgig_13562_Peroxisomal_membrane_protein_2_Source_UniProtKB_TrEMBL_Acc_K1S618	Ctel_167689	Smoe_73281_e_gw1_0_1805_1	Tcas_270016212	Ppat_110615_estExt_fgenesh1_kg_C_3910002	Crei_117624_e_gwW_20_126_1	Hrob_80158	Atha_AT4G14305_1_Peroxisomal_membrane_22_kDa_Mpv17_PMP22_family_protein	Smoe_79996_e_gw1_3_1486_1	Ppat_231916_scaf_146000038	Isca_ISCW001982-PA	Atri_00067_168	Drer_032431_MpV17_transgene_murine_homolog_glomerulosclerosis_Source_ZFIN_Acc_ZDB_GENE_040426_1168_mpv17	Bsch_g3967	Ctel_150250	Ppat_231911_scaf_146000033	Lgig_143853	Lgig_112617	Ppat_26010_gw1_19_114_1	Bflo_260822151	Ttra_09416T0_09416_sym_1_229_aa	Isca_ISCW013076-PA	Atha_AT4G33905_1_Peroxisomal_membrane_22_kDa_Mpv17_PMP22_family_protein	Isca_ISCW006338-PA	Znev_06224	Smar_011722	Atha_AT5G43140_1_Peroxisomal_membrane_22_kDa_Mpv17_PMP22_family_protein	Atha_AT2G14860_1_Peroxisomal_membrane_22_kDa_Mpv17_PMP22_family_protein	Atha_AT4G04470_1_PMP22_Peroxisomal_membrane_22_kDa_Mpv17_PMP22_family_protein	Tspi_316971756	Drer_056367_MPV17_mitochondrial_membrane_protein_like_2_Source_ZFIN_Acc_ZDB_GENE_040718_306_mpv17l2	Ehux_103689_fgeneshEH_pg_52_68	Tcas_270013225	Scer_YLR251W_Protein_required_for_ethanol_metabolism_induced_by_heat_shock_and_localized_to_the_inner_mitochondrial_membrane_homologous_to_mammalian_peroxisomal_membrane_protein_Mpv17_Source_SGD_Acc_S000004241_SYM1_SGD	Cele_011826_T18D3_9_Protein_T18D3_9_T18D3_9_mRNA_complete_cds_Source_RefSeq_mRNA_Acc_NM_001029745	Ehux_364432_fgenesh_newKGs_kg_166_29_CX776693	Crei_117606_e_gwW_20_139_1	Isca_ISCW010267-PA	Gsal_9612_protein_mpv17_like	Crei_147983_Chlre2_kg_scaffold_20000125	Bflo_260832239	Spun_00149T0	Spur_009945_Spur_009945	Ehux_56404_gw1_290_17_1	Xtro_039669	Hmag_217313	Avag_10924001	Spun_03948T0	Mbre_23236	Crei_115244_e_gwW_12_94_1	Ppat_6594_gw1_211_40_1	Rcul_t42841	Odio_010032001	Atri_00144_1	Amac_16390T0	Dmel_0035252_CG7970	Ehux_46294_gw1_182_24_1	Isca_ISCW016376-PA	Dpul_191208	Dmel_0052262_CG32262	Sjap_0304840	Ehux_442561_estExtDG_fgenesh_newKGs_kg_C_1880012	Ehux_354636_fgenesh_newKGs_kg_28_129_EST_ALL_fasta_Contig3944	Tcas_270004174	Cow_06842T0	Bnat_92901_estExt_fgenesh1_pm_C_950002	OcarG_7354	Tcas_270013144	Rcul_t24551	Znev_11677	Cgig_18702_Mpv17_like_protein_2_Source_UniProtKB_TrEMBL_Acc_K1RTU8	Rcul_t20909	Dmel_0039930_CG11077	Smoe_446690_estExt_fgenesh2_pg_C_750032	Isca_ISCW016372-PA	Znev_14767	Cgig_20095_Mpv17_like_protein_Source_UniProtKB_TrEMBL_Acc_K1RHL5	Dmel_0052263_CG32263	Skow_26170m	Isca_ISCW016374-PA	Bnat_133282_aug1_20_g7990	Cgig_21221_Mpv17_like_protein_2_Source_UniProtKB_TrEMBL_Acc_K1S0D5	Skow_26166m	Isca_ISCW001843-PA	Dpul_204216	Dmel_0030481_CG1662	Cgig_25024_Protein_sym_1_Source_UniProtKB_TrEMBL_Acc_K1QAT1	Dmel_0040805_CG12355	Dpul_309248	Bflo_260801709	Aque_209095	Znev_00899	Tcas_270013093	Sros_07467T0	Dmel_0037292_CG2022	Atri_00037_157	Skow_26167m	Znev_04693	Bnat_88630_estExt_fgenesh1_pg_C_350063	Sman_036370_Putative_peroxisomal_membrane_protein_2_pxmp2_Source_UniProtKB_TrEMBL_Acc_G4VLV3	Skow_26169m	Ehux_443435_estExtDG_fgenesh_newKGs_kg_C_2400024	Smoe_124507_e_gw1_75_210_1	Smim_80139_CG12355_isoform_B_Drosophila_melanogaster_gi_161083929_ref_NP_001097610_8e_51_172	OcarG_3745	Adig_21346	Spur_016954_Spur_016954	Tadh_59011	Atha_AT3G24570_1_Peroxisomal_membrane_22_kDa_Mpv17_PMP22_family_protein	Crei_189296_estExt_fgenesh2_pg_C_140194	Falb_00853T0_00853	Hmag_218355	Ppat_132231_e_gw1_94_76_1	Hmic_0777900	Ehux_351457_fgenesh_newKGs_kg_11_86_EST_ALL_fasta_Contig9860	Dpul_230417	Smoe_84921_e_gw1_6_1340_1	Scer_YOR292C_Putative_protein_of_unknown_function_green_fluorescent_protein_GFP_fusion_protein_localizes_to_the_vacuole_YOR292C_is_not_an_essential_gene_Source_SGD_Acc_S000005818	Ppat_118074_e_gw1_22_133_1	Ctel_178256	Ctel_178253	Spun_04141T0	Atha_AT2G42770_1_Peroxisomal_membrane_22_kDa_Mpv17_PMP22_family_protein	Ctel_148624	Ehux_112267_fgeneshEH_pg_166_19	Ppat_159163_100024	Crei_148800_Chlre2_kg_scaffold_24000199	Amac_11195T0	Amac_15037T0	Dmel_0036217_CG5906	Hrob_169468	Avag_31607001	Sros_00068T0	Smar_015530	Bsch_g64076	Nvec_37448_Mpv17_PMP22	Skow_26171m	Rfil_569432157	Hmic_0459000	Znev_03380	Csav_006770	Mmar_MMa29203	Drer_075517_MPV17_mitochondrial_membrane_protein_like_Source_HGNC_Symbol_Acc_26827_MPV17L	Hmag_223553	Hrob_125752	Acar_00018479	Acar_00015299	Skow_26168m	Isca_ISCW006967-PA	Skow_04014m	Gsal_11460_mpv17_like_protein_2_like	Skow_06823m	Bsch_g50581	Ehux_201597_gm1_1400290	Isca_ISCW016377-PA	Pfuc_5759_1_09218_t1	Cow_01752T0	Avag_04998001	Avag_04875001	Smar_008729	Odio_001363001	Gsal_14754_protein_mpv17_like	Skow_35616m	Hsap_Ensmbl0115204_MpV17_mitochondrial_inner_membrane_protein_Source_HGNC_Symbol_Acc_7224_MPV17	Mley_ML09172a	Mmar_MMa00355	Spur_010537_Spur_010537	Rcul_t44112	Smim_38075_CG1662_PA_Drosophila_simulans_gi_159151064_gb_ABW92040_1e_20_92_0	Aque_209412	Skow_04010m	Isca_ISCW004813-PA	Smim_1139_protein_SYM1_putative_Pediculus_humanus_corporis_gi_242017961_ref_XP_002429452_7e_28_111	Atri_00130_27	Pfuc_4936_1_30826_t1	Spur_013887_Spur_013887	Atri_00109_31	Isca_ISCW009482-PA	Ehux_442616_estExtDG_fgenesh_newKGs_kg_C_1900038	Avag_10795001	Crei_174498_fgenesh2_pg_C_scaffold_28000098	Pfuc_40209_1_55761_t1	Ehux_230278_gm1_16200089	Rcul_t33339	Pfuc_12065_1_32155_t1	Hsap_Ensmbl0261130_Uncharacterized_protein_Source_UniProtKB_TrEMBL_Acc_H3BMD7_RP11_1021N1_1	Hsap_Ensmbl0156968_MPV17_mitochondrial_membrane_protein_like_Source_HGNC_Symbol_Acc_26827_MPV17L	Avag_34903001	Ehux_195657_gm1_300708	Hsap_Ensmbl0196502_sulfotransferase_family_cytosolic_1A_phenol_preferring_member_1_Source_HGNC_Symbol_Acc_11453_SULT1A1	Znev_12126	Ehux_200799_gm1_1200465	Isca_ISCW016375-PA	Ppat_160062_180037	Atri_00044_191
HG_9930	Sarc_g259	Ctel_223157	Hmag_233285	Skow_08029m	Cgig_20669_Rho_guanine_nucleotide_exchange_factor_10_Source_UniProtKB_TrEMBL_Acc_K1QZM5	Lgig_172169	Pfuc_830_1_15247_t1	Ggal_021564	Ggal_028240	Hsap_Ensmbl0214694_Rho_guanine_nucleotide_exchange_factor_GEF_33_Source_HGNC_Symbol_Acc_37252_ARHGEF33	Acar_00006079	Pfuc_2607_1_30172_t1	Xtro_063948	Spur_020894_Hypp_1002	Drer_097964_Rho_guanine_nucleotide_exchange_factor_GEF_33_Source_HGNC_Symbol_Acc_37252_ARHGEF33	Ggal_021565	Drer_092896_si_ch211_67f24_7_Source_ZFIN_Acc_ZDB_GENE_090313_129_si_ch211_67f24_7	Sros_08253T0
HG_2329	Bnat_73273_fgenesh1_pg_23_142	Cfra_g2942	Sros_02050T0	Sarc_g3834	Cow_00720T0	Bsch_g40345	Spun_03955T0	Rcul_t39741	Hmag_224295	Cint_011668	Tadh_23499	Bmal_170580620	Aque_224880	Gsal_13264_protein_fam40b	Adig_11964	Cint_011662	Mley_ML128210a	Cint_011661	Cgig_14210_Protein_FAM40A_Source_UniProtKB_TrEMBL_Acc_K1QH32	Csav_005396	Csav_005398	Hmic_0710600	Adig_11962	Skow_37680m	Acar_00012228	Csav_005395	Ctel_164543	Znev_05937	Tcas_270014779	Lgig_221410	Smar_010859	Xtro_062008	Egra_08410	Dpul_302834	Bflo_260798733	Csav_005397	Drer_074084_striatin_interacting_protein_1_Source_ZFIN_Acc_ZDB_GENE_040426_2927_strip1	Xtro_061537	Ggal_012925	Drer_059003_striatin_interacting_protein_2_Source_ZFIN_Acc_ZDB_GENE_120328_1_strip2	Avag_19844001	Spur_017507_Fam40a	Avag_23976001	Emul_06058	Acar_00014046	Dmel_0035437_CG11526	Isca_ISCW006739-PA	Tspi_316969548	Hsap_Ensmbl0128578_striatin_interacting_protein_2_Source_HGNC_Symbol_Acc_22209_STRIP2	Cele_017349_farl_11_Protein_FARL_11_farl_11_mRNA_complete_cds_Source_RefSeq_mRNA_Acc_NM_063066	Smim_26626_PREDICTED_FAR_Factor_ARrest_Like_family_member_farl_11_like_Saccoglossus_kowalevskii_gi_291230926_ref_XP_002735416_4e_178_523	Nvec_9814_DUF413	Odio_010881001	Sjap_0074130	Cint_011663	Pfuc_36255_1_41003_t1	Sjap_0114540	OcarG_2439	Ggal_000452	Sman_086920	Ttra_06824T0_06824	Hmag_224296	Sjap_0098080	Sman_169400	Smim_26627_PREDICTED_FAR_Factor_ARrest_Like_family_member_farl_11_like_Saccoglossus_kowalevskii_gi_291230926_ref_XP_002735416_2e_104_335	Mbre_37069	Rcul_t10386	Pfuc_36492_1_19595_t1	Hsap_Ensmbl0143093_striatin_interacting_protein_1_Source_HGNC_Symbol_Acc_25916_STRIP1	Nvec_40644_	Rcul_t44584	Sjap_0217030	Scer_YNL127W_Protein_involved_in_recovery_from_cell_cycle_arrest_in_response_to_pheromone_in_a_Far1p_independent_pathway_interacts_with_Far3p_Far7p_Far8p_Far9p_and_Far10p_has_similarity_to_the_N_and_C_termini_of_N_crassa_HAM_2_Source_SGD_Acc_S000005071_FAR11_SGD	Mmar_MMa42440	Mmar_MMa40621	Falb_01057T0_01057	Sarc_g5293	Pfuc_32469_1_62706_t1	Spur_003411_Spur_003411	Nvec_21383_	Egra_06305	Emul_10828	Pbac_3478231
HG_1662	Bnat_40797_e_gw1_46_98_1	Crei_112211_e_gwW_5_31_1	Atha_AT3G46100_1_ATHRS1_HRS1_Histidyl_tRNA_synthetase_1	Ppat_122115_e_gw1_38_231_1	Ppat_154003_e_gw1_407_7_1	Smoe_122255_e_gw1_67_201_1	Atri_00072_135	Ehux_435908_estExtDG_fgenesh_newKGs_kg_C_360016	Bnat_85238_estExt_fgenesh1_pg_C_30038	Atha_AT5G03406_1_Class_II_aaRS_and_biotin_synthetases_superfamily_protein	Bnat_84678_fgenesh1_pg_205_3	Mley_ML00471a	Tadh_58286	Atha_AT3G02760_1_Class_II_aaRS_and_biotin_synthetases_superfamily_protein	Cow_05209T0	Hsap_Ensmbl0170445_histidyl_tRNA_synthetase_Source_HGNC_Symbol_Acc_4816_HARS	Ggal_001150	Ggal_040480	Tcas_270006157	Avag_35523001	Skow_17217m	Ggal_040486	Tspi_316974790	Cint_017672	Cfra_g4813	Cint_017673	Acar_00012662	Falb_00582T0_00582	Avag_03281001	Cgig_06511_Histidyl_tRNA_synthetase_cytoplasmic_Source_UniProtKB_TrEMBL_Acc_K1P8Z2	Bsch_g47320	Atri_00071_77	Dmel_0027087_Aats_his_Histidyl_tRNA_synthetase_Source_FlyBase_0027087	Avag_59270001	Spun_02997T0	Gsal_14234_histidyl_trna_synthetase	Amac_13049T0	Znev_11598	Dpul_219129	Aque_217596	Lgig_153262	OcarG_1185	Avag_40768001	Smar_013406	Sman_023360_Putative_histidyl_tRNA_synthetase_Source_UniProtKB_TrEMBL_Acc_G4VFX6	Bflo_260780861	Mbre_37112	Ctel_183902	Isca_ISCW002175-PA	Xtro_035146	Avag_62528001	Emul_06372	Scer_YPR033C_Cytoplasmic_and_mitochondrial_histidine_tRNA_synthetase_efficient_mitochondrial_localization_requires_both_a_presequence_and_an_amino_terminal_sequence_mutations_in_human_ortholog_HARS2_are_associated_with_Perrault_syndrome_Source_SGD_Acc_S000006237_HTS1_SGD	Egra_00653	Hmic_0161600	Avag_11971001	Csav_017626	Csav_017624	Odio_002089001	Cele_002001_hars_1_Protein_HARS_1_isoform_b_hars_1_mRNA_complete_cds_Source_RefSeq_mRNA_Acc_NM_001028203	Amac_17223T0	Xtro_005727	Sjap_0007710	Hrob_156647	Bnat_84033_fgenesh1_pg_121_2	Rfil_569441316	Sarc_g16638	Drer_003693_histidyl_tRNA_synthetase_Source_ZFIN_Acc_ZDB_GENE_040912_152_hars	Cint_017674	Bflo_260786598	Nvec_13244_HGTP_anticodon	Spur_014179_Hars	Rcul_t19686	Avag_62693001	Avag_43181001	Bmal_170581686	Hmag_208503	Avag_62694001	Avag_58154001	Ehux_124945_fgeneshEH_pg_7276_1	Pbac_3479632	Smim_75968_LOC445827_protein_partial_Xenopus_laevis_gi_49899736_gb_AAH76748_1e_90_287	Rfil_5694006736569_partial_Reticulomyxa_filosa	Sros_12336T0	Pfuc_4398_1_52256_t1	Avag_53579001	Sarc_g2112	Mmar_MMa23455	Sros_11464T0	Rcul_t34222	Rfil_569365688_histidine_tRNA_ligase_Reticulomyxa_filosa	Adig_10192	Aque_217050	Cint_029440	Isca_ISCW004815-PA	Avag_53423001	OcarG_595	Spur_028462_Flj13072L	Mmar_MMa42822	Crei_118195_e_gwW_24_180_1	Avag_25287001	Aque_202764	Aque_215148	Smim_29848_PREDICTED_eukaryotic_translation_initiation_factor_alpha_kinase_4_Apis_mellifera_gi_328783713_ref_XP_001120977_1e_26_118	Aque_204475	Sarc_g10247	Rfil_569370619	Nvec_52437_	Sjap_0201330
HG_2505	Amac_04448T0	Amac_16164T0	Rcul_t47947	Cele_010644_K07G5_5_Protein_K07G5_5_K07G5_5_mRNA_complete_cds_Source_RefSeq_mRNA_Acc_NM_059627	Cele_044481_ZK185_5_Protein_ZK185_5_ZK185_5_mRNA_complete_cds_Source_RefSeq_mRNA_Acc_NM_001038374	Bmal_170588599	Cele_019803_PDB1_1_Protein_PDB1_1_isoform_a_Source_RefSeq_mRNA_Acc_NM_001047811	Nvec_14902_	Cele_019841_R02F11_3_Protein_R02F11_3_isoform_b_R02F11_3_mRNA_complete_cds_Source_RefSeq_mRNA_Acc_NM_001028895	Bmal_170592061	Bmal_170583158	Rcul_t39793	Ctel_181595	OcarG_4614	Cgig_25683_Putative_metal_tolerance_protein_C3_Source_UniProtKB_TrEMBL_Acc_K1QWV5	Hmic_0774700	Avag_26107001	Adig_23649	Avag_32092001	Avag_65067001	Egra_07385	Emul_07510	Avag_50644001	Avag_34658001	Cele_018948_F56C9_3_Protein_F56C9_3_F56C9_3_mRNA_complete_cds_Source_RefSeq_mRNA_Acc_NM_066210	Sjap_0302280	Falb_01799T0_01799	Avag_51738001	Sman_150230_Putative_cation_efflux_protein_zinc_transporter_Source_UniProtKB_TrEMBL_Acc_G4VF04	Hrob_150569	Avag_32531001	Aque_216124	Avag_07310001	Hrob_70308	Lgig_234372	Avag_21084001	Atri_00024_132	Lgig_167973	Hrob_63877	Bnat_34339_e_gw1_5_34_1	Tspi_316967675	Spun_02847T0	Amac_17301T0	Avag_08974001	Avag_29959001	Atha_AT1G16310_1_Cation_efflux_family_protein	Ppat_114889_e_gw1_11_107_1	Atha_AT1G79520_2_Cation_efflux_family_protein	Atri_00079_20	Smoe_173239_estExt_Genewise1Plus_C_210219	Smoe_96962_e_gw1_18_155_1	Cfra_g603	Aque_209787	Atri_00061_147	Avag_15546001	Amac_13111T0	Ppat_58669_fgenesh1_pm_scaffold_119000002	Smoe_96683_e_gw1_18_643_1	Avag_02259001	Ehux_42214_gw1_113_4_1	Ppat_185823_870033	Atha_AT3G58060_1_Cation_efflux_family_protein	Atha_AT2G39450_1_MTP11_ATMTP11_Cation_efflux_family_protein	Ppat_233820_estExt_fgenesh2_pg_C_1060042	Sarc_g12330	Spun_07345T0	Crei_150292_Chlre2_kg_scaffold_34000008	Rfil_569418857_CDF_transporter_membrane_protein_Reticulomyxa_filosa	Crei_175703_fgenesh2_pg_C_scaffold_34000009	Avag_04590001	Crei_150298_Chlre2_kg_scaffold_34000014	Rfil_569377530	Rfil_569407634_CDF_transporter_membrane_protein_partial_Reticulomyxa_filosa	Pfuc_32888_1_19476_t1	Ttra_04058T0_04058_cation_diffusion_facilitator_family_protein_321_aa	Rfil_569419625_cation_efflux_protein_zinc_transporter_Reticulomyxa_filosa	Avag_03071001	Cele_018280_F41C6_7_Protein_F41C6_7_F41C6_7_mRNA_complete_cds_Source_RefSeq_mRNA_Acc_NM_076763	Pfuc_26715_1_19139_t1	Avag_24246001	Skow_28300m	Pfuc_11660_1_32096_t1	Ppat_75831_scaf_55000094	Pfuc_2761_1_15933_t1	Ehux_241013_gm1_32100027	Pfuc_51990_1_41533_t1	Rfil_569419624	Crei_172356_fgenesh2_pg_C_scaffold_18000022
HG_1574	Mbre_32876	Bnat_90433_estExt_fgenesh1_pg_C_700067	Atha_AT5G11900_1_Translation_initiation_factor_SUI1_family_protein	Smoe_141796_estExt_Genewise1_C_30839	Ppat_211491_estExt_Genewise1_C_700156	Ppat_167243_1410023	Egra_03619	Emul_05772	Smoe_175548_estExt_Genewise1Plus_C_300255	Skow_41341m	Hmag_213575	Cgig_19799_Density_regulated_protein_Source_UniProtKB_TrEMBL_Acc_K1QGW4	Pbac_3472333	Isca_ISCW010458-PA	Atri_00025_11	Mley_ML00287a	Smar_001191	Sjap_0006250	Tspi_316975305	Sros_11994T0	Scer_YJR014W_Protein_of_unknown_function_associates_with_ribosomes_and_has_a_putative_RNA_binding_domain_interacts_with_Tma20p_similar_to_human_GRAP_and_human_DRP1_which_interacts_with_human_Tma20p_homolog_MCT_1_Source_SGD_Acc_S000003775_TMA22_SGD	Sman_077070	Bflo_260820932	Mmar_MMa22147	Csav_013753	Bmal_170582700	Amac_00469T0	Hrob_112230	Ggal_006010	Spun_07471T0	Smim_63055_Density_regulated_protein_putative_Ixodes_scapularis_gi_241694471_ref_XP_002402211_1e_94_284	Drer_037229_density_regulated_protein_Source_ZFIN_Acc_ZDB_GENE_040718_450_denr	Acar_00015731	Ggal_033977	Tadh_52695	Odio_012908001	Amac_01985T0	Xtro_061854	Aque_222665	Avag_48286001	Crei_122741_e_gwW_71_50_1	Ctel_152798	Spur_008407_Denr	Tcas_270012410	Hsap_Ensmbl0139726_density_regulated_protein_Source_HGNC_Symbol_Acc_2769_DENR	Cow_01960T0	Lgig_222001	Xtro_012740	Dmel_0030802_CG9099	Znev_02170	Cele_012932_Y47D3A_21_Protein_Y47D3A_21_Y47D3A_21_mRNA_complete_cds_Source_RefSeq_mRNA_Acc_NM_067049	Rcul_t27134	Dpul_216824	Adig_13137	Spur_004193_Hhat	Nvec_11420_MBOAT	Bsch_g8016	Bsch_g8017	Drer_074428_hedgehog_acyltransferase_Source_ZFIN_Acc_ZDB_GENE_051118_1_hhat	Skow_15918m	Spur_019068_Hhat_2	Ggal_016047	Bflo_260815452	Lgig_113414	Znev_01991	Ctel_198699	Smar_003047	Adig_02740	Bflo_260835908	Nvec_18558_	Bflo_260803467	Dmel_0024194_rasp_rasp_Source_FlyBase_0024194	Hsap_Ensmbl0054392_hedgehog_acyltransferase_Source_HGNC_Symbol_Acc_18270_HHAT	Ggal_008480	Acar_00006621	Hmag_227581	Drer_039051_hedgehog_acyltransferase_like_a_Source_ZFIN_Acc_ZDB_GENE_040426_1865_hhatla	Cele_013852_hhat_1_Protein_HHAT_1_hhat_1_mRNA_complete_cds_Source_RefSeq_mRNA_Acc_NM_001027318	Tcas_270011198	Rcul_t18868	Acar_00001382	Xtro_000465	Xtro_013573	Xtro_061302	Drer_005139_hedgehog_acyltransferase_like_b_Source_ZFIN_Acc_ZDB_GENE_050506_130_hhatlb	Odio_007235001	Spur_020897_HhatL	Pfuc_3308_1_66628_t1	Rcul_t40887	Cele_013312_hhat_2_Protein_HHAT_2_isoform_a_hhat_2_mRNA_complete_cds_Source_RefSeq_mRNA_Acc_NM_001268911	Acar_00018345	Hmag_216754	Isca_ISCW004632-PA	Smim_24528_Protein_cysteine_N_palmitoyltransferase_Rasp_Camponotus_floridanus_gi_307179911_gb_EFN68056_5e_25_108	Tspi_316967895	Bmal_170588815	Gsal_5579_density_regulated_protein	Rcul_t07898	Avag_40011001	Sarc_g20745	Rfil_569374039_mitochondrial_translation_initiation_factor_partial_Reticulomyxa_filosa	Rcul_t40888	Hrob_73306	Hrob_135643	Bmal_170579820	Tspi_316970723	Sarc_g20746	Pfuc_6280_1_59989_t1	Ehux_450441_estExtDG_Genemark1_C_260090	Hsap_Ensmbl0010282_hedgehog_acyltransferase_like_Source_HGNC_Symbol_Acc_13242_HHATL	Odio_007040001	Isca_ISCW004631-PA	Smim_24507_hedgehog_acyltransferase_putative_Ixodes_scapularis_gi_241176114_ref_XP_002399487_2e_08_57_0
HG_1398	Tspi_316977645	Drer_007092_XPA_binding_protein_2_Source_ZFIN_Acc_ZDB_GENE_040426_685_xab2	Bmal_170586946	Ppat_234525_estExt_fgenesh2_pg_C_1390014	Atri_00010_315	Atri_00060_168	Smoe_79566_e_gw1_3_606_1	Aque_214762	Bsch_g63047	Bsch_g62681	Rcul_t13082	Cgig_24439_Pre_mRNA_splicing_factor_SYF1_Source_UniProtKB_TrEMBL_Acc_K1Q7X3	Dmel_0033859_CG6197	Mmar_MMa18282	Dpul_313169	Hmag_205284	Tadh_21689	Odio_005623001	Znev_17702	Skow_43888m	Ctel_149139	Smar_012352	Acar_00016924	Xtro_005592	Xtro_005594	Bflo_260800805	OcarG_4467	Spun_04701T0	Hsap_Ensmbl0076924_XPA_binding_protein_2_Source_HGNC_Symbol_Acc_14089_XAB2	Cint_014371	Lgig_236450	Cele_016837_C50F2_3_Protein_C50F2_3_C50F2_3_mRNA_complete_cds_Source_RefSeq_mRNA_Acc_NM_058849	Isca_ISCW023297-PA	Csav_009364	Csav_009362	Csav_009363	Csav_009366	Ttra_00468T0_00468	Atha_AT5G28740_1_Tetratricopeptide_repeat_TPR_like_superfamily_protein	Hmic_0677000	Cow_02121T0	Csav_009365	Cfra_g813	Hrob_100710	Avag_04379001	Avag_10427001	Gsal_6392_pre_mrna_splicing_factor_syf1	Emul_02069	Egra_02073	Sros_07671T0	Falb_05516T0_05516	Sarc_g1820	Crei_60319_estExt_GenewiseH_1_C_830002	Mbre_28344	Bnat_38562_e_gw1_26_7_1	Mley_ML020016a	Sjap_0071210	Spur_025110_Xab2	Rfil_5693982417353_Reticulomyxa_filosa	Hmag_207122	Sman_166240_Hcnp_homolog_putative_Source_UniProtKB_TrEMBL_Acc_G4LY78	Nvec_40377_	Amac_04289T0	Amac_01786T0	Ehux_40952_gw1_3_15_1	Sarc_g20765	Smim_29834_PREDICTED_XPA_binding_protein_like_Saccoglossus_kowalevskii_gi_291225215_ref_XP_002732593_1e_148_444	Nvec_43326_TPR_2	Adig_21924	Aque_210583	Mmar_MMa46751	Adig_20762	Cint_014368	Sman_166250_Hcnp_homolog_putative_Source_UniProtKB_TrEMBL_Acc_G4LY77	Smim_29835_pre_mRNA_splicing_factor_Syf1_putative_Ixodes_scapularis_gi_241836192_ref_XP_002415091_8e_96_308	Smim_29854_pre_mRNA_splicing_factor_Syf1_putative_Ixodes_scapularis_gi_241836192_ref_XP_002415091_1e_79_262	Pbac_3471444	Scer_YDR416W_Member_of_the_NineTeen_Complex_NTC_that_contains_Prp19p_and_stabilizes_U6_snRNA_in_catalytic_forms_of_the_spliceosome_containing_U2_U5_and_U6_snRNAs_null_mutant_has_splicing_defect_and_arrests_in_G2_M_homologs_in_human_and_C_elegans_Source_SGD_Acc_S000002824_SYF1_SGD	Ctel_127463	Adig_21925	Pfuc_1814_1_00855_t1	Mmar_MMa03224	Aque_205910	Atri_00060_166	Nvec_22503_	Pfuc_31797_1_04791_t1	Nvec_10559_HAT	Pfuc_6586_1_60056_t1	Pfuc_20643_1_04097_t1	Rfil_569346728	Adig_23464	Aque_200163	Mmar_MMa34011	Atri_00060_170	Atri_00060_167	Rfil_569423026	Aque_210378	Rfil_569348830_spliceosome_complex_protein_Reticulomyxa_filosa	Mmar_MMa03223	Aque_208745	Aque_200023	Bflo_260800807	Spur_022227_Spur_022227	Atri_00060_169	Atri_00060_171
HG_33058	Cfra_g3178	Sarc_g24380	Cow_00551T0	Spun_06559T0
HG_5711	Bsch_g51842	Bsch_g53611	Hrob_160694	Tspi_316972506	OcarG_9330	Cgig_13722_Protein_OS_9_Source_UniProtKB_TrEMBL_Acc_K1P3H0	Bmal_170589796	Sjap_0029180	Lgig_73032	Smim_15670_amplified_in_osteosarcoma_precursor_Bos_taurus_gi_110665582_gb_ABG81437_5e_75_249	Tadh_60534	Sman_197920_Putative_cationic_amino_acid_transporter_Source_UniProtKB_TrEMBL_Acc_G4VIG9	Skow_19668m	Drer_020301_amplified_in_osteosarcoma_Source_ZFIN_Acc_ZDB_GENE_060929_32_os9	Ctel_109094	Acar_00007101	Smar_006970	Hmic_0544300	Aque_223055	Ehux_222736_gm1_10500012	Xtro_013655	Xtro_013657	Mmar_MMa08446	Rcul_t30548	Emul_05919	Egra_01719	Pbac_3462871	Spur_010375_Os9l	Isca_ISCW012956-PA	Hmag_231926	Adig_12131	Bflo_260799413	Mley_ML002612a	Cele_018611_F48E8_4_Protein_F48E8_4_F48E8_4_mRNA_complete_cds_Source_RefSeq_mRNA_Acc_NM_065762	Adig_20162	Hsap_Ensmbl0135506_osteosarcoma_amplified_9_endoplasmic_reticulum_lectin_Source_HGNC_Symbol_Acc_16994_OS9	Mmar_MMa46738	Ctel_196573	Crei_155857_acegs_kg_scaffold_6000018	Sarc_g20372	Nvec_12146_ICA69	Pbac_3472778	Pbac_3477965	Sjap_0104020
HG_5447	Bsch_g35631	Xtro_013818	Ggal_002975	Bflo_260831214	Hsap_Ensmbl0185838_guanine_nucleotide_binding_protein_G_protein_beta_polypeptide_1_like_Source_HGNC_Symbol_Acc_4397_GNB1L	Lgig_105898	Drer_036293_guanine_nucleotide_binding_protein_G_protein_beta_polypeptide_1_like_Source_ZFIN_Acc_ZDB_GENE_050320_77_gnb1l	Spur_004256_gnb1L	Cgig_15080_Guanine_nucleotide_binding_protein_subunit_beta_like_protein_1_Source_UniProtKB_TrEMBL_Acc_K1Q4Q6	Aque_224150	Skow_34704m	Mmar_MMa45380	Znev_08289	Spun_00502T0	Smar_013785	Cfra_g3731	Dmel_0033653_CG13192	Isca_ISCW019903-PA	Adig_16055	Ctel_149872	Atha_AT4G29860_1_EMB2757_TAN_Transducin_WD40_repeat_like_superfamily_protein	Ttra_04554T0_04554	Cow_00319T0	Smoe_98524_e_gw1_20_716_1	Tcas_270008663	Cint_023794	Atri_00225_2	Ppat_186507_940045	Bnat_146200_aug1_110_g20908	Hmag_226651	Dpul_96525	Hmag_226650	Hrob_189086	Bmal_170593585	Dpul_342987	Mley_ML12939a	Sros_08443T0	Smim_6680_PREDICTED_guanine_nucleotide_binding_protein_subunit_beta_like_protein_like_Meleagris_gallopavo_gi_326929524_ref_XP_003210913_3e_16_81_6	Rfil_569440895_G_protein_beta_WD_40_repeats_containing_protein_Reticulomyxa_filosa	Rcul_t06349	Tadh_59726	Rfil_569360740
HG_1533	OcarG_4062	Isca_ISCW015011-PA	OcarG_10376	Nvec_47414_	Hrob_165911	Smim_70223_phenylalanyl_tRNA_synthetase_beta_chain_putative_Ixodes_scapularis_gi_241828654_ref_XP_002414726_2e_167_496	Smar_010200	Znev_11759	Tadh_54414	Skow_37807m	Drer_053138_leucine_rich_repeat_containing_47_Source_ZFIN_Acc_ZDB_GENE_060503_289_lrrc47	Xtro_013278	Bsch_g38077	Tcas_270008920	Cint_008141	Bmal_170591721	Bsch_g38172	Spur_025928_Lrrc47	Cele_021828_Y54E10A_6_Protein_Y54E10A_6_Y54E10A_6_mRNA_complete_cds_Source_RefSeq_mRNA_Acc_NM_058714	Lgig_188753	Ctel_180705	Bnat_85766_estExt_fgenesh1_pg_C_60051	Ppat_234760_estExt_fgenesh2_pm_C_710009	Atri_00036_108	Ttra_01153T0_01153_phenylalanyl_tRNA_synthetase_beta_subunit_622_aa	Spun_08585T0	Ppat_117470_e_gw1_20_201_1	Drer_016864_phenylalanyl_tRNA_synthetase_beta_subunit_Source_ZFIN_Acc_ZDB_GENE_021206_2_farsb	Dmel_0039175_CG5706	Lgig_217906	Acar_00004827	Ggal_008398	Ctel_158835	Amac_07571T0	Atha_AT1G72550_1_tRNA_synthetase_beta_subunit_family_protein	Smoe_143204_estExt_Genewise1_C_60048	Xtro_006420	Hsap_Ensmbl0116120_phenylalanyl_tRNA_synthetase_beta_subunit_Source_HGNC_Symbol_Acc_17800_FARSB	Dpul_214647	Skow_00576m	Cow_05401T0	Cele_001498_fars_3_Protein_FARS_3_fars_3_mRNA_complete_cds_Source_RefSeq_mRNA_Acc_NM_063384	Bsch_g11643	Cfra_g569	Emul_01098	Bsch_g35200	Csav_009045	Avag_19858001	Avag_20660001	Amac_16946T0	Aque_226163	Hrob_109800	Smim_82726_phenylalanyl_tRNA_synthetase_beta_chain_Danio_rerio_gi_56090156_ref_NP_001007769_0_0_790	Cint_008666	Sarc_g15461	Csav_009046	Egra_05950	Csav_009044	Rcul_t43777	Ehux_441352_estExtDG_fgenesh_newKGs_kg_C_1510022	Sman_094060_Phenylalanyl_tRNA_synthetase_beta_chain_putative_Source_UniProtKB_TrEMBL_Acc_G4LV70	Scer_YLR060W_Beta_subunit_of_cytoplasmic_phenylalanyl_tRNA_synthetase_forms_a_tetramer_with_Frs2p_to_generate_active_enzyme_able_to_hydrolyze_mis_aminoacylated_tRNA_Phe_which_could_contribute_to_translational_quality_control_Source_SGD_Acc_S000004050_FRS1_SGD	Znev_11165	Sjap_0300830	Cint_008674	Mley_ML09868a	Mbre_26444	Isca_ISCW018574-PA	Cgig_11753_Phenylalanyl_tRNA_synthetase_beta_chain_Source_UniProtKB_TrEMBL_Acc_K1PIB7	Bmal_170579164	Bflo_260790865	Csav_009047	Odio_011864001	Sros_03638T0	Tadh_50402	Smar_011348	Gsal_13588_phenylalanyl_trna_synthetase_beta_chain	Pbac_3461613	Rfil_569422140	Falb_05261T0_05261	Tspi_316968451	Adig_00661	Cint_008681	OcarG_1225	Hmag_218686	Tcas_270001467	Spur_018688_Farsb	Hmag_204812	Hmag_218687	Tcas_270001466	Crei_193500_estExt_fgenesh2_pg_C_440021	Pfuc_8603_1_24432_t1	Spur_002162_Spur_002162	Nvec_3744_	Crei_177678_fgenesh2_pg_C_scaffold_44000022	Ggal_001446	Cgig_19736_Leucine_rich_repeat_containing_protein_47_Source_UniProtKB_TrEMBL_Acc_K1Q5E8	Aque_213210	Hsap_Ensmbl0130764_leucine_rich_repeat_containing_47_Source_HGNC_Symbol_Acc_29207_LRRC47	Acar_00008097	Csav_002364	Avag_35993001	Avag_51820001	Hmag_214425	OcarG_1224	Drer_088335_leucine_rich_repeat_containing_47_Source_HGNC_Symbol_Acc_29207_LRRC47_2_of_2	Adig_06060	Adig_20668	Ppat_103317_scaf_1840000002	Sman_063230_Putative_leucine_rich_repeat_containing_protein_Source_UniProtKB_TrEMBL_Acc_G4VF95	Sjap_0200500	Gsal_13381_leucine_rich_repeat_containing_protein_47	Adig_00662	Pfuc_49962_1_05449_t1	Hmic_0755500	Pbac_3471750	Spur_016003_Spur_016003	Mley_ML02881a	Smar_000003
HG_439	Xtro_054498	Hsap_Ensmbl0162402_ubiquitin_specific_peptidase_24_Source_HGNC_Symbol_Acc_12623_USP24	Skow_20933m	Ggal_017547	Drer_059925_ubiquitin_specific_peptidase_24_Source_ZFIN_Acc_ZDB_GENE_030131_4356_usp24	Acar_00000168	Tadh_59589	Mley_ML32957a	Ttra_02566T0_02566_ubiquitin_carboxyl_terminal_hydrolase_34_2423_aa	Hrob_143038	Emul_04243	Egra_02107	Acar_00001032	Ggal_022836	Drer_090301_ubiquitin_specific_peptidase_48_Source_ZFIN_Acc_ZDB_GENE_050522_197_usp48	OcarG_1778	Csav_015237	Tcas_270006582	Ttra_09585T0_09585_ubiquitin_carboxyl_terminal_hydrolase_34_2284_aa	Znev_09944	Hmic_0526100	Xtro_033814	Ctel_178380	Hmag_212010	Pfuc_6917_1_60151_t1	Dmel_0005632_faf_fat_facets_Source_FlyBase_0005632	Smim_82972_PREDICTED_probable_ubiquitin_carboxyl_terminal_hydrolase_FAF_X_like_isoform_Ailuropoda_melanoleuca_gi_301755326_ref_XP_002913509_0_0_1390	Bflo_260795991	Ggal_026130	Ggal_026131	Acar_00017669	Ggal_035868	Drer_013708_ubiquitin_specific_peptidase_9_Source_ZFIN_Acc_ZDB_GENE_061019_1_usp9	Ttra_05706T0_05706_ubiquitin_carboxyl_terminal_hydrolase_34_3106_aa	OcarG_455	Hsap_Ensmbl0115464_ubiquitin_specific_peptidase_34_Source_HGNC_Symbol_Acc_20066_USP34	Lgig_214699	Cow_03072T0	Smar_001589	Spur_008736_Usp48b	Bflo_260815082	Sros_11701T0	Tadh_27581	Skow_33230m	Ttra_10458T0_10458_ubiquitin_carboxyl_terminal_hydrolase_34_2816_aa	Bflo_260821294	Cgig_20310_Ubiquitin_carboxyl_terminal_hydrolase_48_Source_UniProtKB_TrEMBL_Acc_K1R3B1	Nvec_2588_	Avag_61272001	Avag_13353001	Smar_006759	Avag_38906001	Aque_209368	Ctel_183046	Spur_002851_Usp9Y_Ubiquitin_carboxyl_terminal_hydrolase_Source_UniProtKB_TrEMBL_Acc_H3HMG5	Nvec_21866_UCH	Atha_AT3G49600_1_UBP26_SUP32_ATUBP26_ubiquitin_specific_protease_26	Cgig_04665_Ubiquitin_carboxyl_terminal_hydrolase_Source_UniProtKB_TrEMBL_Acc_K1Q2D7	Smim_5668_PREDICTED_ubiquitin_carboxyl_terminal_hydrolase_24_Danio_rerio_gi_326676999_ref_XP_002665714_0_0_1476	Cgig_09215_Ubiquitin_carboxyl_terminal_hydrolase_Source_UniProtKB_TrEMBL_Acc_K1PNG3	Ctel_215538	Ttra_01226T0_01226	Lgig_120659	Hmag_221367	Skow_16368m	Spur_000893_Usp34_1_Ubiquitin_carboxyl_terminal_hydrolase_Source_UniProtKB_TrEMBL_Acc_H3HGZ6	Csav_008061	Csav_008062	Bnat_80602_fgenesh1_pg_72_82	Bnat_132559_aug1_18_g7267	Mley_ML034329a	Hmic_0418000	Ttra_04356T0_04356_ubiquitin_carboxyl_terminal_hydrolase_1319_aa	Amac_01901T0	Smoe_447032_estExt_fgenesh2_pg_C_820091	Avag_11989001	Avag_06870001	Avag_35507001	Dpul_329113	Rfil_569351361_ubiquitin_domain_containing_protein_partial_Reticulomyxa_filosa	Amac_00379T0	Bmal_170583692	Atri_00131_38	Rfil_569419313_MATH_domain_protein_partial_Reticulomyxa_filosa	Avag_62545001	Hrob_192681	Dpul_306876	Hmag_224533	Smoe_75187_e_gw1_0_378_1	Rcul_t42306	Mbre_31374	Avag_03805001	Ttra_01031T0_01031	Hrob_191231	Cow_06148T0	Gsal_901_ubiquitin_carboxyl_terminal_hydrolase_48	Rfil_569405034_ubiquitin_domain_containing_protein_partial_Reticulomyxa_filosa	Rcul_t34793	Hmic_0613400	Sman_131570_Ubiquitin_specific_peptidase_9X_C19_family_Source_UniProtKB_TrEMBL_Acc_G4VTI3	Rfil_569419574_Ubiquitin_carboxyl_terminal_hydrolase_family_protein_partial_Reticulomyxa_filosa	Emul_11192	Mbre_38117	Emul_06390	Rfil_5694002346707_partial_Reticulomyxa_filosa	Xtro_038836	Egra_05805	Egra_09228	Bsch_g61705	Csav_005258	Ttra_12421T0_12421	Sjap_0032170	Rfil_569358006	Sman_196290_Ubiquitin_carboxyl_terminal_hydrolase_Source_UniProtKB_TrEMBL_Acc_G4V883	Isca_ISCW009097-PA	Bnat_70851_fgenesh1_pg_13_166	Hmag_224718	Nvec_2637_	Cint_012249	Ttra_00392T0_00392	Mbre_27461	Bnat_84145_fgenesh1_pg_124_15	Tadh_60985	Bnat_78966_fgenesh1_pg_58_96	Gsal_7799_ubiquitin_carboxyl_terminal_hydrolase_faf_x	Adig_18181	Mmar_MMa43827	Sjap_0079300	Rfil_569384037_ubiquitin_domain_containing_protein_partial_Reticulomyxa_filosa	Cfra_g6896	Aque_210834	Mmar_MMa41878	Rfil_569382995_ubiquitin_domain_containing_protein_Reticulomyxa_filosa	Sarc_g3537	Pbac_3479771	Adig_03037	Gsal_569_ubiquitin_carboxyl_terminal_hydrolase_24	Sman_153690_Ubiquitin_specific_peptidase_9X_C19_family_Source_UniProtKB_TrEMBL_Acc_G4LX72	Aque_209382	Ttra_12028T0_12028	Ttra_12029T0_12029	Cint_005404	Cgig_02877_Ubiquitin_carboxyl_terminal_hydrolase_34_Source_UniProtKB_TrEMBL_Acc_K1PZR6	Adig_23380	Bnat_26107_gw1_56_56_1	Rfil_5693914329289_partial_Reticulomyxa_filosa	Bsch_g39781	Skow_30565m	Cgig_04932_Putative_ubiquitin_carboxyl_terminal_hydrolase_FAF_X_Source_UniProtKB_TrEMBL_Acc_K1PHE1	Pfuc_990_1_36777_t1	Aque_208873	Hrob_176291	Aque_212350	Spur_021896_Ubp24	OcarG_1779	Sman_198740_Ubiquitin_specific_peptidase_24_C19_family_Source_UniProtKB_TrEMBL_Acc_G4LX73	Rfil_569426691	Csav_015238	Isca_ISCW011212-PA	Adig_22316	Rfil_5694071064245_Reticulomyxa_filosa	Smim_18590_PREDICTED_MATH_meprin_associated_Traf_homology_domain_containing_family_member_math_33_like_Saccoglossus_kowalevskii_gi_291234617_ref_XP_002737245_4e_40_147	Mbre_3133	Ehux_437766_estExtDG_fgenesh_newKGs_kg_C_640067	Pbac_3463248	Rfil_569431248	Nvec_991_UCH	Mbre_23829	Cint_005407	Bsch_g11293	Bsch_g24825	Cint_005400	Adig_03038	Nvec_32470_BRE	Hsap_Ensmbl0114374_ubiquitin_specific_peptidase_9_Y_linked_Source_HGNC_Symbol_Acc_12633_USP9Y	Adig_16786	Aque_209036	Smim_5652_USP24_protein_Homo_sapiens_gi_20987359_gb_AAH29660_6e_46_164	Spur_015106_Spur_015106	Isca_ISCW008246-PA	Nvec_2589_	Bsch_g61612	Cgig_03536_Ubiquitin_carboxyl_terminal_hydrolase_24_Source_UniProtKB_TrEMBL_Acc_K1PYP4	Xtro_021068	Ggal_017051	Spur_023264_Usp24	Bsch_g11552	Adig_13472	Hmag_216824	Mley_ML034327a	Sjap_0032150	Smim_20193_denovo_path1_PREDICTED_probable_ubiquitin_carboxyl_terminal_hydrolase_FAF_X_isoform_Ornithorhynchus_anatinus_gi_149633777_ref_XP_001513326_5e_18_85_5	Aque_201089	Bsch_g15893	Adig_22372	Bsch_g39446	Bsch_g39447	Mmar_MMa15904	Bsch_g21698	Nvec_2635_	Pbac_3467507	Isca_ISCW010219-PA	Pbac_3467623	Bsch_g62045	Ggal_037306	Adig_18650	Ctel_215537	Bsch_g28381	Mmar_MMa16469	Mmar_MMa16471	Smim_14538_denovo_path1_ubiquitin_specific_protease_putative_Ixodes_scapularis_gi_241652648_ref_XP_002411295_2e_41_155	Aque_206950	Cfra_g4780	Mmar_MMa08762	Rfil_569391128_Ubiquitin_carboxyl_terminal_hydrolase_family_protein_Reticulomyxa_filosa	Sjap_0034090	Egra_03471	Rcul_t42307	Ggal_035259	Bsch_g61613	Pfuc_1567_1_58572_t1	Rfil_569440218	Bsch_g68717	Hmag_223849	Mmar_MMa37613	Isca_ISCW010220-PA	Avag_32131001	Avag_30130001	Smim_5667_novel_protein_similar_to_vertebrate_ubiquitin_specific_protease_Danio_rerio_gi_157886075_emb_CAM14158_6e_81_255	Rcul_t34795	Mley_ML32956a	Nvec_33119_	Spur_004047_Usp24_2	Aque_200768	Aque_203713	Bsch_g66727	Bsch_g68825	Bsch_g68410	Aque_220345	Bsch_g68685	Spur_014754_Spur_014754	Smim_5666_PREDICTED_ubiquitin_carboxyl_terminal_hydrolase_24_Monodelphis_domestica_gi_334321681_ref_XP_003340143_2e_47_176	Aque_212347	Avag_35506001	Pbac_3466148	Aque_210543	Cele_011980_T24B8_7_Protein_T24B8_7_isoform_a_Source_RefSeq_peptide_Acc_NP_495932	Aque_206629	Pfuc_47903_1_70616_t1	Aque_208118	Sjap_0082400	Gsal_1730_fat_isoform_a	Cint_005382	Smim_8213_denovo_path1_PREDICTED_ubiquitin_specific_peptidase_9_X_linked_Taeniopygia_guttata_gi_224042623_ref_XP_002192395_4e_88_293	Pbac_3464449	Mmar_MMa52296	Aque_211677	Aque_209743	Aque_211678	Aque_201975	Skow_37223m	Smim_82971_PREDICTED_probable_ubiquitin_carboxyl_terminal_hydrolase_FAF_X_like_isoform_Bombus_terrestris_gi_340713827_ref_XP_003395437_2e_28_117	Aque_211157	Mmar_MMa35377	Aque_206819	Gsal_3140_ubiquitin_carboxyl_terminal_hydrolase_24	Smim_14200_denovo_path1_PREDICTED_probable_ubiquitin_carboxyl_terminal_hydrolase_FAF_X_like_isoform_Pongo_abelii_gi_297709764_ref_XP_002831594_3e_22_100	Aque_200632	Aque_201501	Aque_203606	Avag_49959001	Isca_ISCW010221-PA	Mmar_MMa14759	Nvec_55899_	Odio_021829001	Ggal_028924	Gsal_9773_hypothetical_protein_putative_homolog_to_CAPTEDRAFT_215538_Capitella_teleta	Sjap_0088300	Sjap_0111870	Ehux_435417_estExtDG_fgenesh_newKGs_kg_C_270108	Gsal_4258_ubiquitin_specific_peptidase_9x_c19_family	Pbac_3472349	OcarG_10821	Nvec_19646_	Amac_00378T0	Aque_200625	Nvec_30019_	Pfuc_2617_1_44429_t1	Aque_201463	Ppat_164192_660053	Rfil_5693911299378_Reticulomyxa_filosa	Rfil_569440216_protein_kinase_Atypical_group_Reticulomyxa_filosa
HG_1621	Tspi_316977695	Bnat_66187_fgenesh1_pg_1_222	Atri_00027_84	Hrob_73100	Lgig_134790	Sarc_g3350	Avag_37232001	Avag_31751001	Ppat_202266_estExt_Genewise1_C_80200	Skow_11393m	Atha_AT3G49310_1_Major_facilitator_superfamily_protein	Cele_021870_Y54G2A_4_Protein_Y54G2A_4_Y54G2A_4_mRNA_complete_cds_Source_RefSeq_mRNA_Acc_NM_067873	Smoe_176583_estExt_Genewise1Plus_C_350516	Ppat_180679_440095	Avag_63702001	Avag_43708001	Ppat_204053_estExt_Genewise1_C_180008	Atha_AT1G64650_1_Major_facilitator_superfamily_protein	Atha_AT4G27720_1_Major_facilitator_superfamily_protein	Cgig_15686_Major_facilitator_superfamily_domain_containing_protein_5_Source_UniProtKB_TrEMBL_Acc_K1QRM0	Ctel_161785	Hrob_88702	Cfra_g3329	Sros_02768T0	Cow_06493T0	Crei_82040_estExt_GenewiseW_1_C_460010	Bflo_260837341	Ttra_10269T0_10269_major_facilitator_superfamily_transporter_469_aa	Bnat_90905_estExt_fgenesh1_pg_C_820058	Sros_04024T0	Crei_168698_fgenesh2_pg_C_scaffold_2000344	Spun_07415T0	Ttra_00138T0_00138_major_facilitator_superfamily_transporter_440_aa	Dpul_321809	Ctel_167222	Spur_028106_Mfsd5	Skow_22659m	Ehux_52888_gw1_48_70_1	Bflo_260807583	Adig_09312	Csav_017916	Znev_06876	Mbre_26888	Smim_22944_PREDICTED_similar_to_MGC143224_protein_Strongylocentrotus_purpuratus_gi_72020323_ref_XP_780162_8e_152_450	Mbre_15140	Lgig_115058	Rfil_569372639	Cgig_05189_Major_facilitator_superfamily_domain_containing_protein_5_Source_UniProtKB_TrEMBL_Acc_K1PAN8	Cgig_16983_Major_facilitator_superfamily_domain_containing_protein_5_Source_UniProtKB_TrEMBL_Acc_K1QJI5	Nvec_16411_DUF791	Hmag_209789	OcarG_10372	Acar_00006600	Amac_00867T0	Avag_17313001	Ehux_464080_estExtDG_fgeneshEH_pg_C_390054	Avag_57353001	Hsap_Ensmbl0182544_major_facilitator_superfamily_domain_containing_5_Source_HGNC_Symbol_Acc_28156_MFSD5	Aque_226358	Sarc_g23477	Ggal_023403	Ppat_115320_e_gw1_13_99_1	Pfuc_36397_1_55574_t1	Ehux_55298_gw1_751_2_1	Avag_44124001	Rcul_t00166	Xtro_027721	Avag_43719001	Bnat_29244_gw1_1_401_1	Cint_004183	Cint_004190	Avag_43715001	Ppat_174785_90009	Smar_001757	Tspi_316976826	Avag_50784001	Odio_000816001	Avag_48829001	Cfra_g236	Rfil_569411519_DUF791_domain_containing_protein_Reticulomyxa_filosa	Bnat_70014_fgenesh1_pg_10_249	Odio_013131001	Drer_015997_major_facilitator_superfamily_domain_containing_5_Source_ZFIN_Acc_ZDB_GENE_040718_468_mfsd5	Amac_02372T0	Atri_00041_109	Ehux_451273_estExtDG_Genemark1_C_390304	Avag_46046001	Avag_63694001	Avag_48830001	Avag_50783001	Tspi_316976824	Rfil_569375808	Avag_63695001	Avag_45685001	Avag_23650001	Avag_48179001	Ehux_218632_gm1_8000061	Pfuc_46321_1_34373_t1	Lgig_176318	Smar_001510	Ehux_97201_fgeneshEH_pg_9_58	Atha_AT2G23093_1_Major_facilitator_superfamily_protein	Adig_15413	Bnat_70015_fgenesh1_pg_10_250	Odio_013132001	Rcul_t16365	Rcul_t34424	Nvec_36670_	Avag_28593001	Ehux_209577_gm1_3900303	Isca_ISCW018098-PA	Rfil_569375807	Avag_45686001
HG_1357	Pfuc_505_1_29301_t1	Smim_1378_AOF_ONCMY_RecName_Full_Amine_oxidase_flavin_containing_AltName_Full_Monoamine_oxidase_Short_MAO_gi_3915606_sp_P49253_AOF_ONCMY_0_0_608	Smim_9420_PREDICTED_amine_oxidase_flavin_containing_like_Xenopus_Silurana_tropicalis_gi_301606444_ref_XP_002932838_8e_59_200	Bflo_260796105	Spur_025147_Spur_025147	Bflo_260796091	Skow_40327m	Ctel_106886	Skow_35559m	Avag_13219001	Znev_02345	Smar_002467	Smar_002484	Avag_50934001	Bflo_260814195	Hsap_Ensmbl0189221_monoamine_oxidase_A_Source_HGNC_Symbol_Acc_6833_MAOA	Lgig_190244	Cgig_22845_Amine_oxidase_flavin_containing_Source_UniProtKB_TrEMBL_Acc_K1Q5T1	Bflo_260814207	Bflo_260796945	Skow_35560m	Skow_35563m	Adig_04809	Ctel_227709	Nvec_38188_rve	Avag_64702001	Avag_60215001	Spur_001174_Maoa	Rfil_569442018_monoamine_oxidase_B_like_protein_Reticulomyxa_filosa	Spun_00867T0	Skow_22111m	Ctel_202784	Smar_006079	Cgig_13297_Amine_oxidase_flavin_containing_A_Source_UniProtKB_TrEMBL_Acc_K1PHG2	Ctel_171408	Aque_218481	Cgig_25618_Putative_flavin_containing_monoamine_oxidase_A_Source_UniProtKB_TrEMBL_Acc_K1QUT5	Bflo_260796343	Smar_005551	Bnat_80202_fgenesh1_pg_68_76	Skow_15857m	Acar_00017647	Mmar_MMa23077	Hsap_Ensmbl0069535_monoamine_oxidase_B_Source_HGNC_Symbol_Acc_6834_MAOB	Mmar_MMa38795	Ggal_035880	Xtro_010504	Drer_023712_monoamine_oxidase_Source_ZFIN_Acc_ZDB_GENE_040329_3_mao	Ggal_035883	Ggal_035881	Ggal_026107	Ggal_035882	Xtro_010521	Xtro_010517	Smim_79929_amine_oxidase_flavin_containing_B_Bos_taurus_gi_113205963_ref_NP_808813_1e_103_320	Pfuc_4827_1_67061_t1	Ctel_136246	Ctel_132857	Ggal_026110	Ggal_035878	Acar_00017642	Avag_26498001	Avag_14646001	Ttra_11146T0_11146_amine_oxidase_B_574_aa	Dpul_300978	Pfuc_505_1_29300_t1	Drer_092976_si_ch211_127i16_2_Source_ZFIN_Acc_ZDB_GENE_091204_54_si_ch211_127i16_2	Nvec_3920_	Spur_024755_Maoa_2	Cow_03417T0	Znev_14504	Ctel_178716	Mbre_23499	Falb_00062T0_00062	Hrob_185502	Cgig_22843_Amine_oxidase_flavin_containing_Source_UniProtKB_TrEMBL_Acc_K1QSR4	Sarc_g18437	Bnat_144483_aug1_88_g19191	Pfuc_25698_1_55088_t1	Spur_024267_Maob	Ggal_035877	Lgig_109903	Ctel_132959	Ggal_035879	Isca_ISCW024468-PA	Spur_001986_Maoa_1	Adig_01906	Aque_218480	Bsch_g36810	Bsch_g3910	Lgig_156653	OcarG_1309	Cgig_22844_Amine_oxidase_flavin_containing_Source_UniProtKB_TrEMBL_Acc_K1RCV4	Cint_026090	Bflo_260821617	Adig_01921	Isca_ISCW009623-PA	Isca_ISCW021957-PA	Cele_000138_amx_2_Protein_AMX_2_amx_2_mRNA_complete_cds_Source_RefSeq_mRNA_Acc_NM_060835	OcarG_1307	Pfuc_4827_1_67062_t1	Cfra_g1764	Bnat_139095_aug1_48_g13803	Ehux_244346_gm1_41700027	Cgig_01853_Amine_oxidase_flavin_containing_B_Source_UniProtKB_TrEMBL_Acc_K1QLX9	Isca_ISCW014002-PA	Mmar_MMa38406	Rfil_569442020_monoamine_oxidase_B_like_protein_Reticulomyxa_filosa	Isca_ISCW014047-PA	OcarG_1310	Pfuc_7684_1_67723_t1	OcarG_1308	Cgig_08462	Skow_17981m	Rfil_569442019	Pfuc_2249_1_51583_t1	Crei_187700_estExt_fgenesh2_pg_C_40196	Spur_001766_Maoa_3	Znev_00991	Spur_006556_Maoa_5	Isca_ISCW012047-PA	Isca_ISCW014003-PA	Spur_027112_MaoaL_1	Bflo_260796341	Znev_14896	Spur_001767_Maoa_4	Dmel_0039177_CG13611	Nvec_2583_	Pfuc_4267_1_08853_t1	Nvec_56515_Ribosomal_L30
HG_4692	Pbac_3465685	Sros_03239T0	Smoe_149782_estExt_Genewise1_C_240490	Ttra_02805T0_02805_E3_ubiquitin_protein_ligase_RNF123_1254_aa	Dmel_0038296_CG6752	Isca_ISCW018307-PA	Znev_10477	Ctel_219187	Smar_001320	Xtro_013085	Drer_091302_Uncharacterized_protein_Source_UniProtKB_TrEMBL_Acc_E7F1G5_CABZ01048349_1	Ggal_003908	Hmag_231723	Acar_00007572	Skow_31495m	Smim_58872_E3_ubiquitin_protein_ligase_RNF123_Harpegnathos_saltator_gi_307200504_gb_EFN80666_0_0_962	Atha_AT2G22010_2_RKP_related_to_KPC1	Atri_00010_305	Ppat_113448_e_gw1_7_33_1	Mley_ML054410a	Avag_27984001	Cgig_04788	Ppat_10281_gw1_98_11_1	Ppat_70590_scaf_28000195	Crei_176296_fgenesh2_pg_C_scaffold_31000209	Mbre_31870	Cfra_g1585	Avag_09845001	Sarc_g14318	Lgig_234381	Bnat_136979_aug1_37_g11687	Ttra_08466T0_08466	Nvec_12174_SPRY	Cgig_04787	Bsch_g65320	Cint_022949	Adig_17405	Cow_05577T0	Skow_31467m	Drer_031269_ring_finger_protein_123_Source_ZFIN_Acc_ZDB_GENE_050208_529_rnf123	Hsap_Ensmbl0164068_ring_finger_protein_123_Source_HGNC_Symbol_Acc_21148_RNF123	Adig_13811	Nvec_24433_	Hmag_217672	Csav_001875	Cint_019251	Adig_21058	Pfuc_590_1_00406_t1	Hmag_217673	Nvec_29996_Bombolitin	Pfuc_21636_1_33199_t1	Csav_001848	Pfuc_44779_1_34316_t1	Pfuc_22516_1_40369_t1	Pfuc_590_1_00405_t1
HG_1269	Drer_061052_nipped_b_homolog_b_Drosophila_Source_ZFIN_Acc_ZDB_GENE_030131_6070_nipblb	Bsch_g19155	Cint_022978	Cint_022979	Cint_005688	Csav_015692	Bsch_g5573	Csav_015693	Xtro_010395	Acar_00009210	Ggal_005698	Hsap_Ensmbl0164190_Nipped_B_homolog_Drosophila_Source_HGNC_Symbol_Acc_28862_NIPBL	Smim_19311_Nipped_B_protein_putative_Ixodes_scapularis_gi_241325975_ref_XP_002408225_0_0_1866	Drer_093281_nipped_b_homolog_a_Drosophila_Source_ZFIN_Acc_ZDB_GENE_060526_121_nipbla	Lgig_214826	Smar_011361	Pfuc_4013_1_37778_t1	Tcas_270014671	Bflo_260784421	Spur_013412_NipbL	Isca_ISCW005186-PA	Mmar_MMa39015	Spur_025723_NippbL	Znev_13239	Ctel_160616	Odio_013090001	Skow_14068m	Cgig_02811_Nipped_B_like_protein_Source_UniProtKB_TrEMBL_Acc_K1PKE4	Dpul_221684	Sman_017810_Putative_nipped_b_like_protein_Delangin_Scc2_homolog_Source_UniProtKB_TrEMBL_Acc_G4VNQ5	Mley_ML04462a	Aque_216410	Aque_216412	Egra_04781	Emul_03614	Gsal_5020_nipped_b_like_protein	Dmel_0026401_Nipped_B_Nipped_B_Source_FlyBase_0026401	Sjap_0063900	Sjap_0135130	Avag_13466001	Avag_47631001	Tadh_57843	Hrob_189155	Rcul_t01167	Avag_12331001	Avag_05147001	Bmal_170592268	Nvec_25038_	Ttra_07194T0_07194	Csav_015695	Cele_004166_pqn_85_Protein_PQN_85_pqn_85_mRNA_complete_cds_Source_RefSeq_mRNA_Acc_NM_061286	Tspi_316969835	Atri_00110_24	Aque_200134	Pbac_3468258	Cow_01761T0	Sarc_g25102	Atha_AT5G15540_1_EMB2773_ATSCC2_SCC2_PHD_finger_family_protein	Spun_08618T0	Hmag_221125	Sros_11869T0	Smoe_440913_estExt_fgenesh2_pg_C_130120	Crei_192929_estExt_fgenesh2_pg_C_380008	Cfra_g25	Bsch_g21054	Bsch_g60320	Bsch_g67414	Bsch_g67415	Xtro_024615	Ggal_035537	Ggal_021707	Xtro_010398	Hmic_0848700	Znev_16422	Bsch_g59172	Bsch_g60168	Ggal_028928	Adig_05467	Tspi_316969840	Sman_167860_Nipped_B_like_protein_Delangin_Scc2_homolog_Source_UniProtKB_TrEMBL_Acc_G4VQR3	Sjap_0300390	Gsal_4674_nipped_b_like_protein_scc2_homolog	Bsch_g60319	Bsch_g66058	Tspi_316969836	Hmag_209368	Emul_10511	Hmag_200658	Sarc_g24494	Sjap_0135140	Csav_015694	Drer_075378_Nipped_B_homolog_Drosophila_Source_HGNC_Symbol_Acc_28862_NIPBL_2_of_3	Pbac_3468973	Ggal_035539	Cint_028579	Sjap_0114680	Bnat_141559_aug1_63_g16267	Rfil_5694128341877_Reticulomyxa_filosa	Amac_09000T0	Amac_12047T0	Scer_YDR180W_Subunit_of_cohesin_loading_factor_Scc2p_Scc4p_a_complex_required_for_loading_of_cohesin_complexes_onto_chromosomes_involved_in_establishing_sister_chromatid_cohesion_during_DSB_repair_via_histone_H2AX_evolutionarily_conserved_adherin_Source_SGD_Acc_S000002588_SCC2_SGD	Sarc_g23725	Mbre_38935	Hrob_176730	Sarc_g25078	Sarc_g8931	Ggal_023680	Sjap_0122930	Dpul_114730	Sjap_0092820	Sjap_0304540	Crei_151268_Chlre2_kg_scaffold_38000006	Crei_194230_estExt_fgenesh2_pg_C_600056	Rcul_t38798	Ggal_035538	Sjap_0091310	Adig_00066	Falb_04993T0_04993	Nvec_28619_	Odio_016773001	Rcul_t09056	Rfil_569375721	Rfil_569395248_protein_kinase_partial_Reticulomyxa_filosa	Rfil_5693970697720_partial_Reticulomyxa_filosa	Rfil_569422907	Sarc_g10264	Sjap_0110340	Tcas_270004565	Tcas_270004566	Tspi_316976715
HG_1316	Cfra_g291	Drer_027016_golgi_brefeldin_A_resistant_guanine_nucleotide_exchange_factor_1_Source_HGNC_Symbol_Acc_4181_GBF1_1_of_2	Hmag_220935	Mbre_35734	Adig_06446	Hsap_Ensmbl0107862_golgi_brefeldin_A_resistant_guanine_nucleotide_exchange_factor_1_Source_HGNC_Symbol_Acc_4181_GBF1	Ggal_009030	Xtro_022082	Acar_00014235	Aque_226408	Emul_06934	Tspi_316973756	Spun_05921T0	Dmel_0264560_garz_gartenzwerg_Source_FlyBase_0264560	Cgig_13547_Golgi_specific_brefeldin_A_resistance_guanine_nucleotide_exchange_factor_1_Source_UniProtKB_TrEMBL_Acc_K1PI78	Egra_00614	Smar_004637	Odio_001090001	Dpul_197351	Cint_008869	Cint_008866	Hrob_77812	Cint_008886	Tadh_24514	Rcul_t37025	Sman_101280_Golgi_specific_brefeldin_A_resistance_factor_putative_Source_UniProtKB_TrEMBL_Acc_C4QNZ8	Tcas_270011755	Hmic_0572100	OcarG_664	Mley_ML115516a	Csav_014426	Csav_014427	Csav_014428	Csav_014429	Csav_014430	Csav_014431	Sjap_0080760	Ctel_227129	Spur_002387_Gbf1L	Skow_23505m	Pfuc_419_1_58109_t1	Lgig_130403	Znev_04923	Pbac_3461026	Avag_41344001	Avag_05401001	Bmal_170578719	Avag_01906001	Cow_00780T0	Spur_016361_GBF1	Adig_11609	Nvec_5942_Sec7	Bsch_g70174	Bsch_g21375	Smim_48150_PREDICTED_similar_to_GBF1_protein_Ciona_intestinalis_gi_198425083_ref_XP_002128867_0_0_890	Csav_014432	Gsal_1422_golgi_specific_brefeldin_a_resistance_guanine_nucleotide_exchange_factor_1	Nvec_55089_	Drer_088406_golgi_brefeldin_A_resistant_guanine_nucleotide_exchange_factor_1_Source_HGNC_Symbol_Acc_4181_GBF1_2_of_2	Sarc_g7291	Dpul_327619	Pbac_3468690	Nvec_20579_Tymo_45kd_70kd	Nvec_31358_	Bflo_260802151	Bsch_g35780	Smim_48118_novel_protein_similar_to_vertebrate_golgi_specific_brefeldin_A_resistance_factor_GBF1_Danio_rerio_gi_220673341_emb_CAX12770_1e_130_402	Isca_ISCW012910-PA	Bsch_g3190	Aque_208605	Aque_200028	Sarc_g21168	Aque_201887	Aque_205168	Aque_205172	Aque_202342	Aque_210275	Aque_204985	Sarc_g19767	Sjap_0080770	Smoe_15993_gw1_69_94_1	Aque_204168	Rfil_569429739	Gsal_1045_golgi_specific_brefeldin_a_resistance_factor	Bsch_g4881	Cele_007703_gbf_1_Protein_GBF_1_isoform_a_gbf_1_mRNA_complete_cds_Source_RefSeq_mRNA_Acc_NM_001268211	Bmal_170574447	Gsal_1423_golgi_specific_brefeldin_a_resistance_guanine_nucleotide_exchange_factor_1	Mley_ML23502a	Skow_23528m	Sarc_g9161	Sarc_g17913	Bflo_260802149	Aque_204944	Aque_202756	Bnat_143979_aug1_83_g18687	Atri_00017_131	Atri_00017_132	Aque_200077	Adig_11610	Atri_00017_129	Sjap_0312690	Aque_201170	Aque_204337
HG_14908	Sarc_g18015	Ttra_10495T0_10495	Tcas_270004543	Tcas_270011738	Tcas_270005446	Dpul_306152	Tcas_270013769	Hmag_230998	Tcas_270002426	Smar_011411
HG_62	Bnat_42881_e_gw1_68_78_1	Xtro_033306	Drer_071409_ADP_ribosylation_factor_like_3_Source_ZFIN_Acc_ZDB_GENE_030131_7518_arl3	Ggal_013046	Ctel_21289	Skow_46139m	Sros_06709T0	Smar_000806	Drer_056794_nucleophosmin_nucleoplasmin_3_Source_ZFIN_Acc_ZDB_GENE_050320_50_npm3	Isca_ISCW018586-PA	Bflo_260812782	Acar_00006347	Dmel_0038916_dnd_dead_end_Source_FlyBase_0038916	Ehux_105672_fgeneshEH_pg_70_87	Ttra_09271T0_09271_Cyp27a1_protein_728_aa	Hsap_Ensmbl0138175_ADP_ribosylation_factor_like_3_Source_HGNC_Symbol_Acc_694_ARL3	Cint_028182	Drer_028846_ADP_ribosylation_factor_like_3_like_1_Source_ZFIN_Acc_ZDB_GENE_040426_1649_arl3l1	Bnat_56626_estExt_Genewise1Plus_C_1090017	Bmal_170589365	Hrob_102089	Avag_31341001	Csav_014129	Avag_07247001	Sjap_0060570	Cele_000188_arl_3_Protein_ARL_3_arl_3_mRNA_complete_cds_Source_RefSeq_mRNA_Acc_NM_064636	Mmar_MMa32581	Crei_128761_estExt_gwp_1H_C_150116	Cgig_17093_ADP_ribosylation_factor_like_protein_2_Source_UniProtKB_TrEMBL_Acc_K1RUY4	Amac_01738T0	Bsch_g14297	Znev_14500	Xtro_048327	Smim_56898_ADP_ribosylation_factor_6_Harpegnathos_saltator_gi_307192533_gb_EFN75721_6e_118_342	Xtro_062438	Tadh_60721	Aque_225409	Amac_04843T0	Skow_02475m	Emul_07947	Bflo_260804599	Cow_06157T0	Egra_08195	Ehux_352650_fgenesh_newKGs_kg_17_131_EhuArl3a	Dmel_0004908_Arf84F_ADP_ribosylation_factor_84F_Source_FlyBase_0004908	Ppat_183081_620063	Hmag_231143	Cint_029281	Spun_02127T0	Dpul_309391	Cgig_18929_ADP_ribosylation_factor_like_protein_3_Source_UniProtKB_TrEMBL_Acc_K1QIG6	Cow_00212T0	Xtro_051732	Tadh_49674	Acar_00001219	Smar_006468	Xtro_003496	Drer_052928_ADP_ribosylation_factor_6b_Source_ZFIN_Acc_ZDB_GENE_030131_9056_arf6b	Mbre_35363	Ctel_138728	Ppat_225335_estExt_Genewise1_C_3150024	Xtro_000056	Hsap_Ensmbl0165527_ADP_ribosylation_factor_6_Source_HGNC_Symbol_Acc_659_ARF6	Bmal_170588639	Hrob_185548	Isca_ISCW009274-PA	Sros_00589T0	Tcas_270014695	Skow_46053m	Znev_10548	Sman_159930_ADP_ribosylation_factor_like_3_arl3_Source_UniProtKB_TrEMBL_Acc_G4LVZ0	Rcul_t25137	Avag_60251001	Ttra_05747T0_05747_ADP_ribosylation_factor_1_193_aa	Sjap_0013640	Amac_04230T0	Hmag_229699	Lgig_218213	Hsap_Ensmbl0213465_ADP_ribosylation_factor_like_2_Source_HGNC_Symbol_Acc_693_ARL2	Aque_226448	Lgig_228225	Avag_05345001	Odio_003708001	Drer_045989_ADP_ribosylation_factor_4a_Source_ZFIN_Acc_ZDB_GENE_040801_109_arf4a	Dpul_230571	Dmel_0013750_Arf51F_ADP_ribosylation_factor_51F_Source_FlyBase_0013750	Isca_ISCW000919-PA	Cow_00374T0	Sman_000730_ADP_ribosylation_factor_family_Source_UniProtKB_TrEMBL_Acc_G4LYF8	Atri_00218_2	Smoe_231996_fgenesh1_pm_C_scaffold_20000027	Mley_ML011720a	Sman_086900_ADP_ribosylation_factor_arf_putative_Source_UniProtKB_TrEMBL_Acc_G4LXT7	Aque_227293	Aque_223204	Tspi_316970450	Cele_001358_evl_20_Protein_EVL_20_evl_20_mRNA_complete_cds_Source_RefSeq_mRNA_Acc_NM_063378	Spur_006826_Arl3	Mley_ML019230a	Rcul_t38521	Tadh_51633	Amac_01540T0	Amac_04036T0	Amac_12251T0	Amac_05781T0	Pfuc_22356_1_33265_t1	Scer_YOR094W_Glucose_repressible_ADP_ribosylation_factor_GTPase_of_the_Ras_superfamily_involved_in_development_of_polarity_also_has_mRNA_binding_activity_Source_SGD_Acc_S000005620_ARF3_SGD	Mbre_8937	Lgig_187225	Rfil_569425772	Sros_02330T0	Cow_02497T0	Odio_003550001	Cint_011844	Hmic_0637500	Drer_014310_ADP_ribosylation_factor_like_1_Source_ZFIN_Acc_ZDB_GENE_040718_175_arl1	Avag_05048001	Scer_YBR164C_Soluble_GTPase_with_a_role_in_regulation_of_membrane_traffic_regulates_potassium_influx_G_protein_of_the_Ras_superfamily_similar_to_ADP_ribosylation_factor_Source_SGD_Acc_S000000368_ARL1_SGD	Bmal_170595361	Csav_000888	Xtro_031193	Dpul_130078	Drer_016393_ADP_ribosylation_factor_1_like_Source_ZFIN_Acc_ZDB_GENE_030131_5234_arf1l	Mbre_27378	Mbre_19648	Emul_09857	Smim_53001_ADP_ribosylation_factor_79F_putative_Ixodes_scapularis_gi_241102056_ref_XP_002409865_2e_109_321	Cele_000187_arl_1_Protein_ARL_1_arl_1_mRNA_complete_cds_Source_RefSeq_mRNA_Acc_NM_063415	Hmic_0162900	Aque_200487	Hrob_170325	Egra_09598	Adig_01293	Cele_000184_arf_6_Protein_ARF_6_arf_6_mRNA_complete_cds_Source_RefSeq_mRNA_Acc_NM_070610	Skow_19752m	Drer_015404_ADP_ribosylation_factor_like_3_like_2_Source_ZFIN_Acc_ZDB_GENE_040426_1678_arl3l2	Csav_011180	Bnat_35743_e_gw1_11_61_1	Lgig_228722	Aque_228445	Cow_08713T0	Csav_012975	Cele_000183_arf_3_Protein_ARF_3_arf_3_mRNA_complete_cds_Source_RefSeq_mRNA_Acc_NM_068935	Drer_069496_ADP_ribosylation_factor_like_2_Source_ZFIN_Acc_ZDB_GENE_041010_19_arl2	Lgig_236204	Skow_13695m	Isca_ISCW022927-PA	Dpul_231341	Hrob_64136	Scer_YDL192W_ADP_ribosylation_factor_GTPase_of_the_Ras_superfamily_involved_in_regulation_of_coated_vesicle_formation_in_intracellular_trafficking_within_the_Golgi_functionally_interchangeable_with_Arf2p_Source_SGD_Acc_S000002351_ARF1_SGD	Tcas_270013817	Drer_009484_ADP_ribosylation_factor_1_Source_ZFIN_Acc_ZDB_GENE_010724_5_arf1	Avag_31581001	Drer_070539_ADP_ribosylation_factor_3a_Source_ZFIN_Acc_ZDB_GENE_040801_176_arf3a	Bflo_260800101	Ctel_175705	Skow_31056m	Scer_YDL137W_ADP_ribosylation_factor_GTPase_of_the_Ras_superfamily_involved_in_regulation_of_coated_formation_vesicles_in_intracellular_trafficking_within_the_Golgi_functionally_interchangeable_with_Arf1p_Source_SGD_Acc_S000002296_ARF2_SGD	Emul_07893	Ctel_4023	Smar_010921	Znev_03897	Avag_34929001	Emul_09511	Egra_01150	Smim_9191_ADP_ribosylation_factor_79F_Argas_monolakensis_gi_114153122_gb_ABI52727_3e_129_371	Dmel_0010348_Arf79F_ADP_ribosylation_factor_79F_Source_FlyBase_0010348	Mmar_MMa14993	Skow_15035m	Amac_13035T0	Hmag_208565	Mley_ML040421a	Xtro_024422	Acar_00008084	Drer_036998_ADP_ribosylation_factor_3b_Source_ZFIN_Acc_ZDB_GENE_030616_356_arf3b	Nvec_56255_Arf	Smim_49638_ADP_ribosylation_factor_79F_Argas_monolakensis_gi_114153122_gb_ABI52727_3e_129_371	Nvec_42281_	Ggal_008647	Acar_00006769	Mbre_35269	Hsap_Ensmbl0143761_ADP_ribosylation_factor_1_Source_HGNC_Symbol_Acc_652_ARF1	Avag_27598001	Ehux_79310_est_orfs_76_408_EhuArf1b	Tadh_63238	OcarG_1597	Adig_01577	Bmal_170588901	Sjap_0213630	Xtro_030434	Xtro_018949	Rcul_t10772	Ctel_151740	Spur_003162_Arf1l2	Odio_012250001	Cint_009270	Aque_228491	Rcul_t09558	Drer_042382_ADP_ribosylation_factor_5_Source_HGNC_Symbol_Acc_658_ARF5_1_of_2	Ctel_228707	Drer_070472_ADP_ribosylation_factor_5_Source_ZFIN_Acc_ZDB_GENE_030910_5_arf5	Hrob_185550	Ehux_359104_fgenesh_newKGs_kg_76_44_EhuArl3a	Hrob_186077	Hmag_221593	Avag_50985001	Bmal_170575328	Ggal_019017	Ggal_038376	Bflo_260804133	Acar_00002815	Bnat_57035_fgenesh1_pm_2_2	Odio_007524001	Mley_ML032910a	Gsal_1700_adp_ribosylation_factor_4	Bflo_260837190	Cfra_g3892	Gsal_2099_adp_ribosylation_factor_1	Avag_00099001	Ppat_213616_estExt_Genewise1_C_910050	Avag_15934001	Tcas_270013960	Aque_228492	Bnat_86505_estExt_fgenesh1_pg_C_110055	Csav_000123	Acar_00011398	Smoe_232066_fgenesh1_pm_C_scaffold_21000044	Tspi_316966068	Ppat_207202_estExt_Genewise1_C_370197	Rcul_t31480	Spun_05130T0	Ppat_181267_470248	Sros_05610T0	Smoe_100907_e_gw1_24_702_1	Bsch_g18772	Crei_183074_estExt_fgenesh2_kg_C_110094	Xtro_005404	Emul_03174	Falb_00115T0_00115	Lgig_231498	Mbre_34340	Dmel_0000115_Arf72A_Arflike_at_72A_Source_FlyBase_0000115	Hsap_Ensmbl0004059_ADP_ribosylation_factor_5_Source_HGNC_Symbol_Acc_658_ARF5	Egra_03774	Ttra_02990T0_02990_ADP_ribosylation_factor_1_184_aa	Ttra_07906T0_07906_ADP_ribosylation_factor_5_192_aa	Odio_004417001	Csav_011935	Spur_000552_Arf1	Smim_53154_ADP_ribosylation_factor_Camponotus_floridanus_gi_307191077_gb_EFN74817_5e_112_327	Hmic_0811700	Bmal_170596696	Ppat_57793_fgenesh1_pm_scaffold_78000006	Cele_000182_arf_1_2_Protein_ARF_1_2_arf_1_2_mRNA_complete_cds_Source_RefSeq_mRNA_Acc_NM_065834	Znev_07467	Ppat_108476_2710011	Mley_ML04647a	Tadh_19616	Aque_228814	Bnat_51487_estExt_Genewise1Plus_C_10201	Crei_97325_e_gwH_5_133_1	Hmic_0151800	Smoe_75668_e_gw1_0_2760_1	Spur_018981_Arl11l2	Csav_011936	Smoe_140818_estExt_Genewise1_C_11555	Atha_AT1G70490_1_ATARFA1D_ARFA1D_Ras_related_small_GTP_binding_family_protein	Atha_AT2G47170_1_ARF1A1C_Ras_related_small_GTP_binding_family_protein	Atha_AT1G10630_1_ATARFA1F_ARFA1F_ADP_ribosylation_factor_A1F	Sjap_0008190	Crei_78189_estExt_GenewiseW_1_C_110380	Atha_AT3G62290_1_ATARFA1E_ARFA1E_ADP_ribosylation_factor_A1E	Atha_AT5G17060_1_ATARFB1B_ARFB1B_ADP_ribosylation_factor_B1B	Gsal_1366_gtp_binding_adp_ribosylation_factor_homolog_1_protein	Dmel_0013749_Arf102F_ADP_ribosylation_factor_102F_Source_FlyBase_0013749	Atha_AT5G14670_1_ATARFA1B_ARFA1B_ADP_ribosylation_factor_A1B	Avag_50370001	Odio_008857001	Ppat_211063_estExt_Genewise1_C_670119	Ppat_211437_estExt_Genewise1_C_700078	Sros_11428T0	Cint_010029	Ppat_107867_2010009	Spur_026944_Arf1l1	Ttra_04449T0_04449_ADP_ribosylation_factor_like_protein_1_175_aa	Sman_088650_Putative_adp_ribosylation_factor_arf_Source_UniProtKB_TrEMBL_Acc_G4VDJ6	Znev_06812	Ggal_009007	Atri_00048_110	Avag_53323001	Falb_02870T0_02870	Bflo_260792746	Bsch_g27778	Cow_08473T0	Ppat_193635_2010053	Ctel_226979	Ppat_164517_700060	Dpul_129159	Atha_AT3G03120_1_ATARFB1C_ARFB1C_ADP_ribosylation_factor_B1C	Pfuc_48550_1_20022_t1	Avag_26317001	Hmic_0046900	Smim_12318_ADP_ribosylation_factor_like_Xenopus_Silurana_tropicalis_gi_45361023_ref_NP_989148_7e_105_309	Csav_011937	Dpul_300544	Aque_230054	Rcul_t19146	Avag_34853001	Lgig_135017	Bsch_g13263	Skow_01554m	Spun_02806T0	Ppat_193626_2010044	Csav_000122	Sjap_0305670	Odio_008785001	Spur_003496_Arf4_5	Tcas_270002649	Nvec_37042_Arf	Hmic_0373800	Bnat_48937_estExt_Genewise1_C_360011	Atha_AT2G15310_1_ATARFB1A_ARFB1A_ADP_ribosylation_factor_B1A	Odio_008856001	Cint_007845	Spur_005271_Arl2	Bnat_92841_estExt_fgenesh1_pm_C_810002	Ehux_66532_e_gw1_50_95_1	Bnat_51815_estExt_Genewise1Plus_C_30222	Csav_007519	Sros_01160T0	Mbre_36954	Cgig_20174_ADP_ribosylation_factor_Source_UniProtKB_TrEMBL_Acc_K1PTH4	Atha_AT2G24765_1_ARF3_ARL1_ATARL1_ADP_ribosylation_factor_3	Hmag_223367	Tcas_270015598	OcarG_789	Nvec_11310_Arf	Cfra_g3344	Hsap_Ensmbl0113595_tripartite_motif_containing_23_Source_HGNC_Symbol_Acc_660_TRIM23	Emul_09640	Cow_06868T0	Bflo_260826053	Smar_007018	Ggal_023768	Ctel_154525	Crei_154000_Chlre2_kg_scaffold_72000014	OcarG_9088	Acar_00015551	Mmar_MMa38054	Skow_35039m	Smoe_95409_e_gw1_17_63_1	Mley_ML271532a	Ppat_56392_fgenesh1_pm_scaffold_34000049	Tcas_270006271	Rfil_569435803	Rfil_569338276	Znev_07168	Ppat_205503_estExt_Genewise1_C_280076	Mley_ML085028a	Bflo_260826221	Sjap_0072160	Sman_164660_ADP_ribosylation_factor_like_2_arl2_Source_UniProtKB_TrEMBL_Acc_G4LYV5	Tadh_63594	Dmel_0035866_CG7197	Gsal_14317_adp_ribosylation_factor_2	Rcul_t16830	Drer_073876_ADP_ribosylation_factor_4_Source_HGNC_Symbol_Acc_655_ARF4_2_of_3	Cgig_15931_ADP_ribosylation_factor_1_Source_UniProtKB_TrEMBL_Acc_K1RG92	Ttra_11137T0_11137_ADP_ribosylation_factor_1_189_aa	Atri_00019_217	Xtro_000966	Dpul_307454	Lgig_237084	Xtro_051160	Aque_228447	Sros_06239T0	Ehux_508456_MEL_estExtDG_fgenesh_newKGs_pm_C_80053	Rcul_t39414	Cele_000190_arf_1_1_Protein_ARF_1_1_arf_1_1_mRNA_complete_cds_Source_RefSeq_mRNA_Acc_NM_068841	Hsap_Ensmbl0273003_RP11_399J13_3	Isca_ISCW020461-PA	Csav_006759	Avag_59129001	Aque_223991	Ttra_12391T0_12391	Ehux_362631_fgenesh_newKGs_kg_134_32_EhuArl2	Spun_03500T0	Ctel_132688	Bnat_50972_estExt_Genewise1_C_1030007	Crei_190294_estExt_fgenesh2_pg_C_180068	OcarG_689	Egra_04428	Emul_01599	Tcas_270007893	Hmag_228161	Cgig_15934_ADP_ribosylation_factor_1_Source_UniProtKB_TrEMBL_Acc_K1R0D0	Acar_00004128	Znev_13051	Acar_00003439	Adig_07342	Nvec_18358_Arf	Tadh_58105	Scer_YMR138W_GTP_binding_protein_involved_in_beta_tubulin_Tub2p_folding_isolated_as_mutant_with_increased_chromosome_loss_and_sensitivity_to_benomyl_regulated_by_the_GTPase_activating_protein_Cin2p_the_human_retinitis_pigmentosa_2_RP2_homolog_Source_SGD_Acc_S000004746_CIN4_SGD	Gsal_14603_adp_ribosylation_factor_6	Bflo_260830200	Atha_AT2G18390_1_TTN5_HAL_ARL2_ATARLC1_ADP_ribosylation_factor_family_protein	Pbac_3461652	Avag_09083001	Drer_069420_tripartite_motif_containing_23_Source_ZFIN_Acc_ZDB_GENE_060929_804_trim23	Ggal_004944	Hrob_67615	Znev_04713	Pfuc_396_1_65384_t1	Csav_011939	Crei_127215_estExt_gwp_1H_C_40008	Bsch_g44526	Drer_035719_ADP_ribosylation_factor_like_5C_Source_ZFIN_Acc_ZDB_GENE_040426_1866_arl5c	Ehux_435977_estExtDG_fgenesh_newKGs_kg_C_360102	OcarG_4299	Cgig_08027_ADP_ribosylation_factor_1_Source_UniProtKB_TrEMBL_Acc_K1PJY7	Spur_018980_Arl11	Cgig_15932_ADP_ribosylation_factor_Source_UniProtKB_TrEMBL_Acc_K1RMG4	Csav_003287	Cint_007984	Cgig_04926_ADP_ribosylation_factor_related_protein_1_Source_UniProtKB_TrEMBL_Acc_K1RKD6	Nvec_53421_Arf	Tspi_316965963	Cgig_06007_ADP_ribosylation_factor_related_protein_1_Source_UniProtKB_TrEMBL_Acc_K1QFX3	Hsap_Ensmbl0272822_ADP_ribosylation_factor_3_Source_UniProtKB_TrEMBL_Acc_F5H423_RP11_302B13_5	Tspi_316976817	Bnat_35449_e_gw1_9_141_1	Bnat_46781_estExt_Genewise1_C_70056	Smim_45826_ADP_ribosylation_factor_79F_putative_Ixodes_scapularis_gi_241997540_ref_XP_002433419_4e_109_320	Bsch_g6086	Cgig_04657_ADP_ribosylation_factor_like_protein_6_Source_UniProtKB_TrEMBL_Acc_K1PBA9	Skow_41281m	Lgig_204362	Isca_ISCW015567-PA	Bflo_260818306	Cint_006473	Smar_002770	Znev_06803	Adig_06299	Pfuc_31047_1_55365_t1	Tadh_25605	Drer_032056_ADP_ribosylation_factor_like_6_Source_ZFIN_Acc_ZDB_GENE_041219_2_arl6	Hmag_224322	Hsap_Ensmbl0113966_ADP_ribosylation_factor_like_6_Source_HGNC_Symbol_Acc_13210_ARL6	Acar_00008967	Crei_24475_estExt_fgenesh1_pm_C_670004	Ctel_202236	Avag_19573001	Csav_000028	Mley_ML13252a	Sjap_0063590	Aque_222042	Bmal_170583859	Sman_105480_ADP_ribosylation_factor_like_6_arl6_Source_UniProtKB_TrEMBL_Acc_G4VC35	Cint_009643	Hrob_67698	Tcas_270009496	Spur_017987_Arl6	Dpul_43340	Bnat_55693_estExt_Genewise1Plus_C_670078	Cele_000193_arl_6_Protein_ARL_6_arl_6_mRNA_complete_cds_Source_RefSeq_mRNA_Acc_NM_065592	Aque_222041	Rcul_t43877	Dmel_0034446_CG7735	Odio_008140001	Amac_00866T0	Mley_ML01277a	Sros_03466T0	Spun_03390T0	Bflo_260814779	Drer_094709_ADP_ribosylation_factor_like_8_Source_ZFIN_Acc_ZDB_GENE_030131_5762_arl8	Hsap_Ensmbl0165997_ADP_ribosylation_factor_like_5B_Source_HGNC_Symbol_Acc_23052_ARL5B	Acar_00003784	Aque_228407	Acar_00005504	Sman_104680	Ppat_161356_320016	Ggal_013923	Ctel_2859	Drer_074210_ADP_ribosylation_factor_4_Source_HGNC_Symbol_Acc_655_ARF4_3_of_3	Xtro_046890	Ggal_020407	Adig_14210	Hmic_0686600	Tspi_316974783	Xtro_049256	Avag_31969001	Skow_11459m	Ppat_104464_60029	Falb_05969T0_05969	Drer_018627_ADP_ribosylation_factor_like_5A_Source_ZFIN_Acc_ZDB_GENE_040718_28_arl5a	Cow_00011T0	Mbre_5315	Smar_015679	Xtro_057378	Atha_AT3G22950_1_ATARFC1_ARFC1_ADP_ribosylation_factor_C1	Hsap_Ensmbl0162980_ADP_ribosylation_factor_like_5A_Source_HGNC_Symbol_Acc_696_ARL5A	Acar_00012192	Smoe_439326_estExt_fgenesh2_pg_C_60248	Hmag_227675	Ppat_158606_30063	Ctel_143205	Odio_009031001	Xtro_053859	Avag_50127001	Atri_00002_552	Ppat_110849_e_gw1_1_275_1	Cfra_g2760	Lgig_141482	Avag_52115001	Ttra_00409T0_00409_Arl5_family_small_GTPase_182_aa	Odio_007689001	Avag_20605001	Avag_41479001	Avag_01642001	Avag_28849001	Aque_222043	Xtro_057377	Cele_000189_arl_5_Protein_ARL_5_arl_5_mRNA_complete_cds_Source_RefSeq_mRNA_Acc_NM_066777	Tspi_316965563	Sjap_0027490	Csav_007224	Ehux_434388_estExtDG_fgenesh_newKGs_kg_C_180119	Avag_15935001	Ctel_199849	Bsch_g61742	Avag_14019001	Rfil_569342205_ADP_ribosylation_factor_Reticulomyxa_filosa	Hrob_83215	Egra_07565	Tcas_270004696	Cint_014015	Emul_04356	Mley_ML073226a	Avag_26319001	Skow_30055m	Avag_34852001	Hmag_201318	Ehux_443186_estExtDG_fgenesh_newKGs_kg_C_2250017	Spur_010140_Arl11l1	Avag_55514001	Tcas_270010616	Ctel_101983	Spur_025555_Arf6	Csav_012665	Smar_013065	Emul_00764	Rfil_569374248_ADP_ribosylation_factor_like_protein_Reticulomyxa_filosa	Hmic_0301400	Dpul_44292	Spun_08779T0	Crei_115019_e_gwW_11_149_1	Drer_033182_ADP_ribosylation_factor_like_4ab_Source_ZFIN_Acc_ZDB_GENE_030219_167_arl4ab	Xtro_055816	Hsap_Ensmbl0168374_ADP_ribosylation_factor_4_Source_HGNC_Symbol_Acc_655_ARF4	Bsch_g18124	Spur_018195_Arfl5	Skow_10146m	Avag_09060001	Smar_001375	Smim_59709_GTP_binding_ADP_ribosylation_factor_ARF1_putative_Ixodes_scapularis_gi_241557568_ref_XP_002399974_1e_113_333	Ehux_353587_fgenesh_newKGs_kg_22_57_EhuArf3	Cint_009265	Smim_70704_GTP_binding_ADP_ribosylation_factor_ARF1_putative_Ixodes_scapularis_gi_241557568_ref_XP_002399974_4e_113_331	Bsch_g12608	Adig_10126	Mley_ML279814a	Sjap_0133700	Sarc_g13679	Isca_ISCW007159-PA	Avag_30083001	Avag_17591001	Dpul_187433	Pfuc_1700_1_51388_t1	Sarc_g24752	Rfil_569393403_ADP_ribosylation_factor_partial_Reticulomyxa_filosa	Pbac_3466883	Ttra_03018T0_03018_ADP_ribosylation_factor_1_154_aa	Hrob_159718	Avag_10095001	Drer_014763_ADP_ribosylation_factor_2_Source_ZFIN_Acc_ZDB_GENE_040122_4_arf2	Bflo_260801798	Lgig_164018	Cint_026636	Amac_14075T0	Cint_024782	Acar_00009882	Drer_057606_ADP_ribosylation_factor_like_4Ca_Source_ZFIN_Acc_ZDB_GENE_050417_265_arl4ca	Drer_032708_ADP_ribosylation_factor_like_4Cb_Source_ZFIN_Acc_ZDB_GENE_040426_2382_arl4cb	Xtro_023856	Hsap_Ensmbl0188042_ADP_ribosylation_factor_like_4C_Source_HGNC_Symbol_Acc_698_ARL4C	Hmag_207037	Bnat_36398_e_gw1_14_123_1	Ggal_039006	Csav_013894	Sman_032180_ADP_ribosylation_factor_arf_putative_Source_UniProtKB_TrEMBL_Acc_G4LYN4	Hsap_Ensmbl0179674_ADP_ribosylation_factor_like_14_Source_HGNC_Symbol_Acc_22974_ARL14	Ppat_218815_estExt_Genewise1_C_1630058	Tcas_270015597	Lgig_227345	Xtro_019118	Spur_005519_Arl13bl	Gsal_9306_adp_ribosylation_factor_like_protein_5b_like	Cgig_03939_ADP_ribosylation_factor_Source_UniProtKB_TrEMBL_Acc_K1PIM4	Rfil_5694152460859_Reticulomyxa_filosa	Gsal_1766_adp_ribosylation_factor_like_protein_2	Ppat_232401_fgenesh2_pm_scaffold_78000021	Csav_007520	Falb_03814T0_03814	Acar_00013351	Xtro_034195	Ggal_017508	Hrob_186023	Hsap_Ensmbl0134287_ADP_ribosylation_factor_3_Source_HGNC_Symbol_Acc_654_ARF3	Crei_114636_e_gwW_11_152_1	Adig_11091	Amac_09218T0	Pfuc_37013_1_41024_t1	Csav_011938	Bnat_52757_estExt_Genewise1Plus_C_110058	Smoe_165998_estExt_Genewise1Plus_C_30612	Smoe_179259_estExt_Genewise1Plus_C_510310	Tspi_316970832	Bsch_g45256	Gsal_14072_gtp_binding_protein_sar1b	Avag_35119001	Crei_82091_estExt_GenewiseW_1_C_480028	Xtro_022861	Ggal_007043	Hmag_232459	Ppat_202041_estExt_Genewise1_C_70238	Avag_27914001	Sjap_0104110	Hrob_185823	Sman_073590_GTP_binding_protein_like_protein_Source_UniProtKB_TrEMBL_Acc_G4V709	Atri_00003_24	Amac_07763T0	Bnat_89996_estExt_fgenesh1_pg_C_600006	Atha_AT4G02080_1_ASAR1_ATSARA1C_ATSAR2_SAR2_secretion_associated_RAS_super_family_2	Ttra_01009T0_01009_GTP_binding_protein_SAR1A_193_aa	Amac_13345T0	Atha_AT1G56330_1_SAR1_ATSAR1_ATSARA1B_ATSAR1B_SAR1B_secretion_associated_RAS_1B	Atha_AT3G62560_1_Ras_related_small_GTP_binding_family_protein	Ppat_192599_1830015	Dpul_230846	Amac_13596T0	Scer_YPL218W_GTPase_GTP_binding_protein_of_the_ARF_family_component_of_COPII_coat_of_vesicles_required_for_transport_vesicle_formation_during_ER_to_Golgi_protein_transport_Source_SGD_Acc_S000006139_SAR1_SGD	Xtro_035204	Acar_00001780	Amac_09734T0	Smim_52476_GTP_binding_protein_SAR1B_putative_Pediculus_humanus_corporis_gi_242024491_ref_XP_002432661_1e_119_347	Cgig_01001_GTP_binding_protein_SAR1_Source_UniProtKB_TrEMBL_Acc_K1P0S8	Smar_012542	Cow_05271T0	Drer_068600_SAR1_homolog_B_S_cerevisiae_Source_ZFIN_Acc_ZDB_GENE_040426_1958_sar1b	Tadh_63191	Isca_ISCW004922-PA	Dpul_230523	Spun_00660T0	Ehux_432215_estExtDG_fgenesh_newKGs_kg_C_30310	Acar_00001433	Bmal_170588099	Ctel_156190	Falb_05008T0_05008	Lgig_210455	Cfra_g189	Hrob_185366	Cele_022678_sar_1_Protein_SAR_1_sar_1_mRNA_complete_cds_Source_RefSeq_mRNA_Acc_NM_068181	Atha_AT1G09180_1_ATSAR1_ATSARA1A_SARA1A_secretion_associated_RAS_super_family_1	Skow_14963m	Odio_005411001	Mbre_37186	Drer_033320_SAR1_gene_homolog_Ab_S_cerevisiae_Source_ZFIN_Acc_ZDB_GENE_050417_437_sar1ab	Cint_026225	Cint_011986	Hsap_Ensmbl0152700_SAR1_homolog_B_S_cerevisiae_Source_HGNC_Symbol_Acc_10535_SAR1B	Znev_13076	Sros_08655T0	Hmic_0298900	Spur_006767_Sar1	Tcas_270001011	Cgig_26043_GTP_binding_protein_SAR1b_Source_UniProtKB_TrEMBL_Acc_K1QLK8	Mmar_MMa56041	Emul_03103	Egra_08239	Bflo_260814444	Rfil_569406223_small_GTP_binding_protein_sar1_Reticulomyxa_filosa	Ppat_105647_440003	OcarG_7684	Bnat_56686_estExt_Genewise1Plus_C_1140003	Ehux_432137_estExtDG_fgenesh_newKGs_kg_C_30211	Dpul_127286	Ppat_62281_fgenesh1_kg_scaffold_10000014	Ctel_200263	Ehux_65295_e_gw1_34_22_1	Mley_ML076024a	Atha_AT5G37680_1_ATARLA1A_ARLA1A_ADP_ribosylation_factor_like_A1A	Ttra_12216T0_12216	Bflo_260814446	Atri_00086_35	Ggal_010346	Avag_35318001	Falb_04867T0_04867	Ppat_187270_1030002	Atha_AT3G49870_1_ATARLA1C_ARLA1C_ADP_ribosylation_factor_like_A1C	Atri_00060_154	Ttra_01040T0_01040_ADP_ribosylation_factor_like_protein_8A_188_aa	Crei_24097_estExt_fgenesh1_pm_C_130012	Atri_00003_19	Atha_AT5G67560_1_ATARLA1D_ARLA1D_ADP_ribosylation_factor_like_A1D	Ggal_033430	Smoe_173564_estExt_Genewise1Plus_C_220420	Dmel_0038947_sar1_sar1_Source_FlyBase_0038947	Avag_37196001	Cint_011990	Avag_17774001	Smim_28932_GTP_binding_protein_SAR1B_putative_Pediculus_humanus_corporis_gi_242024491_ref_XP_002432661_7e_93_278	Ppat_113279_e_gw1_6_379_1	Aque_212330	Aque_224835	Smoe_159101_estExt_Genewise1_C_850159	Mley_ML149649a	Nvec_214_Arf	Acar_00007162	Mbre_20347	Lgig_186914	Spur_017832_Arl7	Tadh_51173	Cgig_25755_ADP_ribosylation_factor_like_protein_4C_Source_UniProtKB_TrEMBL_Acc_K1QZV4	Lgig_203405	Smar_004488	Mley_ML342223a	Ehux_366595_fgenesh_newKGs_kg_224_24_EhuArfrp1	Bsch_g36317	Drer_063223_ADP_ribosylation_factor_like_14_Source_ZFIN_Acc_ZDB_GENE_070705_288_arl14	Sros_09008T0	Mbre_27379	Rfil_569434013	Ttra_08228T0_08228_Arl_A17_protein_223_aa	Falb_00827T0_00827	Ggal_015514	Hsap_Ensmbl0152213_ADP_ribosylation_factor_like_11_Source_HGNC_Symbol_Acc_24046_ARL11	Ggal_035695	OcarG_10927	Bnat_92430_estExt_fgenesh1_pm_C_220009	Bsch_g65567	Aque_214487	Ggal_033429	Bsch_g52877	Atha_AT1G02620_1_Ras_related_small_GTP_binding_family_protein	Aque_205829	Sros_08176T0	Drer_042794_Uncharacterized_protein_Source_UniProtKB_TrEMBL_Acc_E7F3R8_CABZ01079045_1	Drer_036637_ADP_ribosylation_factor_like_11_Source_ZFIN_Acc_ZDB_GENE_030131_3410_arl11	Hmag_220338	Acar_00013050	Xtro_063246	Xtro_024776	Mmar_MMa19011	Cint_009452	Gsal_6270_adp_ribosylation_factor_like_protein_8a	Rcul_t16383	Hrob_155828	Mmar_MMa44279	Pbac_3472026	Odio_017383001	Csav_014215	Pbac_3475250	Ppat_71658_scaf_33000169	Bnat_64575_fgenesh1_kg_79_14_4926_2_CFAO_EXTA	Drer_060775_ADP_ribosylation_factor_like_10_Source_ZFIN_Acc_ZDB_GENE_091204_51_arl10	Xtro_048325	Falb_06221T0_06221	Ggal_005303	Avag_39020001	Acar_00006205	Xtro_022519	Bmal_170579759	Tadh_17057	Ppat_148266_e_gw1_275_66_1	Bflo_260809966	Sjap_0207310	Mley_ML12953a	Mbre_38764	Bnat_79720_fgenesh1_pg_65_1	Cint_022731	Acar_00016526	Ctel_155130	Lgig_227376	Ehux_46749_gw1_15_30_1	Smoe_76414_e_gw1_1_956_1	Atri_00004_158	Xtro_054295	Atha_AT5G52210_1_ATARLB1_ATGB1_GB1_GTP_binding_protein_1	Ggal_011637	Skow_28085m	Tadh_28623	Smim_61493_ADP_ribosylation_factor_79F_putative_Ixodes_scapularis_gi_241117264_ref_XP_002401863_1e_33_126	Hmag_227386	Tcas_270009630	Znev_02946	Ehux_79321_est_orfs_83_419_EhuArl16	Hsap_Ensmbl0214087_ADP_ribosylation_factor_like_16_Source_HGNC_Symbol_Acc_27902_ARL16	Scer_YPL051W_GTPase_of_the_Ras_superfamily_required_to_recruit_Arl1p_to_the_Golgi_similar_to_ADP_ribosylation_factor_Source_SGD_Acc_S000005972_ARL3_SGD	Smar_007053	Dmel_0038915_CG17819	Tcas_270004482	Spun_02064T0	Drer_059498_ADP_ribosylation_factor_like_16_Source_ZFIN_Acc_ZDB_GENE_070410_114_arl16	Drer_052575_ADP_ribosylation_factor_like_13A_Source_ZFIN_Acc_ZDB_GENE_040426_1790_arl13a	Mbre_2913	Aque_226603	Mbre_9101	Cgig_15933_ADP_ribosylation_factor_Source_UniProtKB_TrEMBL_Acc_K1S5Y2	Amac_10127T0	Dpul_62089	Ppat_55195_fgenesh1_pm_scaffold_7000016	Acar_00002476	Smar_008393	Cgig_16837_ADP_ribosylation_factor_like_protein_8A_Source_UniProtKB_TrEMBL_Acc_K1RAE9	Cint_019226	Drer_070318_ADP_ribosylation_factor_like_8Bb_Source_ZFIN_Acc_ZDB_GENE_080516_10_arl8bb	Xtro_011378	Lgig_159702	Drer_006915_ADP_ribosylation_factor_like_8Ba_Source_ZFIN_Acc_ZDB_GENE_030131_9370_arl8ba	Skow_12136m	Atha_AT1G02430_1_ATARFD1B_ARFD1B_ADP_ribosylation_factor_D1B	Bnat_87953_estExt_fgenesh1_pg_C_260079	Skow_26994m	Hrob_156111	Lgig_204069	Bflo_260829477	Ggal_009835	Drer_057857_ADP_ribosylation_factor_related_protein_1_Source_ZFIN_Acc_ZDB_GENE_050227_14_arfrp1	Acar_00013500	Znev_09403	Smim_44116_ADP_ribosylation_factor_related_protein_Acromyrmex_echinatior_gi_332028448_gb_EGI68491_5e_102_303	Crei_193574_estExt_fgenesh2_pg_C_470041	Dmel_0030088_CG7039	Amac_08696T0	Cow_06307T0	Spur_006463_Arfrp1	Avag_63621001	Smar_015776	Dpul_312347	Ttra_08309T0_08309_ArfRP1_family_small_GTPase_195_aa	Aque_212916	OcarG_2550	Tcas_270013511	Gsal_8030_adp_ribosylation_factor_related_protein_1	Pfuc_15196_1_32519_t1	Ctel_138515	Hsap_Ensmbl0101246_ADP_ribosylation_factor_related_protein_1_Source_HGNC_Symbol_Acc_662_ARFRP1	Ggal_029776	Skow_34533m	Ggal_024815	Xtro_059416	Acar_00000522	Xtro_058527	Acar_00004074	Ctel_184387	Hsap_Ensmbl0143862_ADP_ribosylation_factor_like_8A_Source_HGNC_Symbol_Acc_25192_ARL8A	Ggal_000846	Ggal_040104	Hrob_156955	Aque_210837	Sarc_g5316	Drer_078686_ADP_ribosylation_factor_like_8A_Source_ZFIN_Acc_ZDB_GENE_030131_5025_arl8a	Ggal_013517	Emul_08826	Acar_00012310	Sman_166930_ADP_ribosylation_factor_like_10_arl10_Source_UniProtKB_TrEMBL_Acc_G4VC98	Dmel_0037551_Gie_GTPase_indispensable_for_equal_segregation_of_chromosomes_Source_FlyBase_0037551	Rcul_t16619	Bmal_170589153	Xtro_001981	Hmic_0048900	Bsch_g29653	Egra_06292	Bsch_g33844	Egra_08080	Ggal_014228	Dpul_306725	Crei_100357_e_gwH_12_95_1	Odio_008400001	Amac_04422T0	Spur_020641_Arl2l1l	Znev_13552	Cele_000192_arl_8_Protein_ARL_8_arl_8_mRNA_complete_cds_Source_RefSeq_mRNA_Acc_NM_070390	Emul_03045	Xtro_047855	Znev_07275	Ggal_038325	Cele_021841_Y54E10BR_2_Protein_Y54E10BR_2_Y54E10BR_2_mRNA_complete_cds_Source_RefSeq_mRNA_Acc_NM_058693	Tcas_270013986	Nvec_39092_Arf	Tspi_316965541	Ctel_213461	Sjap_0042820	Bmal_170579585	Znev_13107	Bsch_g64394	Tadh_19675	Hrob_83363	Sros_02369T0	Spun_02742T0	Bflo_260831039	Cgig_08372_ADP_ribosylation_factor_like_protein_13B_Source_UniProtKB_TrEMBL_Acc_K1PSY5	Cint_011943	Hmag_223707	Cow_03774T0	Nvec_31701_	Bnat_89398_estExt_fgenesh1_pg_C_480121	Drer_022934_ADP_ribosylation_factor_like_4aa_Source_ZFIN_Acc_ZDB_GENE_040426_1878_arl4aa	Spur_008046_Arl9_10	Bflo_260814480	Bnat_90714_estExt_fgenesh1_pg_C_770074	Pfuc_1700_1_51389_t1	Pfuc_96777_1_35171_t1	Spun_02756T0	Sarc_g1911	Atha_AT3G49860_1_ATARLA1B_ARLA1B_ADP_ribosylation_factor_like_A1B	Hmic_0190200	Rcul_t03637	Smim_12735_ADP_ribosylation_factor_like_protein_8B_A_Danio_rerio_gi_45387563_ref_NP_991129_1e_120_349	Csav_014216	Ppat_108412_2630009	Csav_014214	Isca_ISCW017893-PA	Hsap_Ensmbl0134108_ADP_ribosylation_factor_like_8B_Source_HGNC_Symbol_Acc_25564_ARL8B	Adig_23935	Rfil_569434545_Reticulomyxa_filosa	Mmar_MMa48104	Isca_ISCW001558-PA	Bsch_g11589	Bsch_g2973	Pfuc_955_1_29501_t2	Mmar_MMa50722	Pfuc_955_1_29501_t1	Bsch_g31732	Bsch_g53299	Avag_22133001	Avag_57914001	Pfuc_4960_1_30828_t1	Nvec_32972_Arf	Pfuc_8454_1_53180_t1	Egra_08367	Cgig_03050_ADP_ribosylation_factor_like_protein_1_Source_UniProtKB_TrEMBL_Acc_K1QJP6	Cgig_11992_GTP_binding_protein_ARD_1_Source_UniProtKB_TrEMBL_Acc_K1PIX7	Mmar_MMa55853	Smim_56618_ADP_ribosylation_factor_like_5A_Xenopus_Silurana_tropicalis_gi_55741936_ref_NP_001006744_3e_53_174	Sarc_g5806	Pfuc_455_1_58118_t1	Bsch_g23941	Adig_22121	Lgig_143354	Tspi_316972803	Avag_47269001	Bsch_g16631	Amac_14074T0	Hsap_Ensmbl0255863_Uncharacterized_protein_Source_UniProtKB_TrEMBL_Acc_H0YGG7_AC073610_5	Bmal_170571785	Mmar_MMa04617	Spur_010139_Arl11l3	Amac_09229T0	Pfuc_2912_1_51822_t1	Atha_AT1G02440_1_ATARFD1A_ARFD1A_ADP_ribosylation_factor_D1A	Nvec_57342_Arf	Drer_045074_ADP_ribosylation_factor_like_4D_Source_ZFIN_Acc_ZDB_GENE_030131_2293_arl4d	Bsch_g49333	Sarc_g2215	Hsap_Ensmbl0228696_ADP_ribosylation_factor_like_17B_Source_HGNC_Symbol_Acc_32387_ARL17B	Hsap_Ensmbl0258003_AC139677_7	Spur_013324_Arl11l5	Hsap_Ensmbl0185829_ADP_ribosylation_factor_like_17A_Source_HGNC_Symbol_Acc_24096_ARL17A	Hsap_Ensmbl0258372_Homo_sapiens_ADP_ribosylation_factor_like_17B_ARL17B_transcript_variant_2_mRNA_Source_RefSeq_mRNA_Acc_NM_001103154_ARL17A	Spur_016382_Ard1	Odio_017629001	Cint_026504	Cgig_15534_ADP_ribosylation_factor_H_Source_UniProtKB_TrEMBL_Acc_K1RNC3	Cgig_03554_ADP_ribosylation_factor_1_Source_UniProtKB_TrEMBL_Acc_K1PJ68	Isca_ISCW019261-PA	Odio_008332001	Adig_01576	Dmel_0039889_CG2219	Adig_05326	Pfuc_18988_1_03960_t1	Amac_16188T0	Rfil_569397213_ADP_ribosylation_factor_like_protein_Reticulomyxa_filosa	Hsap_Ensmbl0141748_ADP_ribosylation_factor_like_5C_Source_HGNC_Symbol_Acc_31111_ARL5C	Cele_000180_arc_1_Protein_ARC_1_arc_1_mRNA_complete_cds_Source_RefSeq_mRNA_Acc_NM_063688	Hsap_Ensmbl0185305_ADP_ribosylation_factor_like_15_Source_HGNC_Symbol_Acc_25945_ARL15	Xtro_050521	Ggal_024002	Acar_00015247	Drer_057995_ADP_ribosylation_factor_like_15b_Source_ZFIN_Acc_ZDB_GENE_080813_2_arl15b	Drer_076040_ADP_ribosylation_factor_like_15a_Source_ZFIN_Acc_ZDB_GENE_070209_3_arl15a	Pfuc_16202_1_25501_t1	Mmar_MMa37311	Dpul_247913	Mmar_MMa49485	Bsch_g51733	Isca_ISCW023258-PA	Hsap_Ensmbl0175906_ADP_ribosylation_factor_like_4D_Source_HGNC_Symbol_Acc_656_ARL4D	Dpul_54309	Znev_12996	Lgig_135548	Bsch_g57985	Rfil_5694144381211_Reticulomyxa_filosa	Ggal_029773	Pfuc_10669_1_60797_t1	Adig_06992	Mley_ML257628a	Gsal_5835_adp_ribosylation_factor_1	Skow_03020m	Bsch_g9825	Nvec_15207_Arf	Cele_021349_arl_13_Protein_ARL_13_isoform_a_arl_13_mRNA_complete_cds_Source_RefSeq_mRNA_Acc_NM_001037897	Spur_019558_Arl2l1	Amac_07192T0	Drer_012763_ADP_ribosylation_factor_like_13b_Source_ZFIN_Acc_ZDB_GENE_021217_3_arl13b	Smoe_58944_gw1_26_724_1	Mley_ML234519a	Sman_096160_ADP_ribosylation_factor_like_13_arl13_Source_UniProtKB_TrEMBL_Acc_G4VR65	Csav_018160	Sros_00295T0	Ppat_53224_gw1_424_29_1	Lgig_227454	OcarG_6885	Amac_08103T0	Avag_50276001	Hsap_Ensmbl0174225_ADP_ribosylation_factor_like_13A_Source_HGNC_Symbol_Acc_31709_ARL13A	Avag_56633001	Sjap_0096900	Avag_10361001	Bmal_170573415	Csav_018161	Bnat_25594_gw1_13_81_1	Csav_006573	Xtro_048131	Znev_04888	Adig_12960	Adig_23852	Sarc_g22094	Spun_07160T0	Hmic_0884200	Cfra_g1345	Mmar_MMa19139	Znev_16302	Amac_15147T0	Cgig_15823_ADP_ribosylation_factor_1_Source_UniProtKB_TrEMBL_Acc_K1R1Q1	Cgig_03940_ADP_ribosylation_factor_2_Source_UniProtKB_TrEMBL_Acc_K1PRH4	Cint_028575	Hsap_Ensmbl0196503_ADP_ribosylation_factor_like_9_Source_HGNC_Symbol_Acc_23592_ARL9	Ctel_97109	Cgig_08029	Ggal_010707	Xtro_055316	OcarG_1996	Adig_15217	Tadh_54332	Isca_ISCW002447-PA	Cgig_15649_ADP_ribosylation_factor_like_protein_11_Source_UniProtKB_TrEMBL_Acc_K1Q1D8	Pfuc_9683_1_31806_t1	Lgig_236548	Hmag_219106	Sros_05081T0	Pfuc_13656_1_32345_t1	Smar_003314	Sarc_g23719	Ctel_143279	Cgig_19413	Cgig_19414	Cgig_19416_ADP_ribosylation_factor_like_protein_2_Source_UniProtKB_TrEMBL_Acc_K1RTE0	Ctel_150697	Drer_071881_ADP_ribosylation_factor_like_9_Source_ZFIN_Acc_ZDB_GENE_060825_210_arl9	Cint_024153	Pbac_3465727	Cint_004864	Lgig_231732	Cint_000281	Csav_002803	Avag_33578001	Csav_018159	Avag_11002001	Mbre_5589	Isca_ISCW016688-PA	Dmel_0031254_CG13692	Rcul_t30575	Ggal_031535	Sros_00244T0	Crei_179304_fgenesh2_pg_C_scaffold_66000018	Tadh_60766	Adig_19920	Tspi_316969525	Mmar_MMa06621	Adig_12698	Pfuc_14542_1_32460_t1	Dmel_0030375_CG11356	Dmel_0053797_CG33797	Dpul_109322	Aque_204067	Xtro_008727	Sros_05097T0	Hsap_Ensmbl0079332_SAR1_homolog_A_S_cerevisiae_Source_HGNC_Symbol_Acc_10534_SAR1A	Hsap_Ensmbl0169379_ADP_ribosylation_factor_like_13B_Source_HGNC_Symbol_Acc_25419_ARL13B	Avag_08925001	Sros_12258T0	Ehux_353311_fgenesh_newKGs_kg_20_157_EhuArl8	Pbac_3470657	Sman_037190_Arf_related_protein_1_arfrp1_Source_UniProtKB_TrEMBL_Acc_G4VRG8	Ehux_62335_e_gw1_9_47_1	Ehux_76397_e_gw1_501_17_1	Ehux_78157_e_gw1_1760_1_1	Pfuc_482919_1_65106_t1	Mley_ML011721a	Nvec_2235_Arf	Isca_ISCW009322-PA	Gsal_6728_adp_ribosylation_factor_3	Odio_015195001	Pfuc_11190_1_68288_t1	Hsap_Ensmbl0120805_ADP_ribosylation_factor_like_1_Source_HGNC_Symbol_Acc_692_ARL1	Hsap_Ensmbl0122644_ADP_ribosylation_factor_like_4A_Source_HGNC_Symbol_Acc_695_ARL4A	Avag_23746001	Pbac_3475799	Hsap_Ensmbl0175414_ADP_ribosylation_factor_like_10_Source_HGNC_Symbol_Acc_22042_ARL10	Hsap_Ensmbl0257814_ARL17_protein_Source_UniProtKB_TrEMBL_Acc_Q9BVU5_ARL17	Smim_73090_GTP_binding_ADP_ribosylation_factor_ARF1_putative_Ixodes_scapularis_gi_241575252_ref_XP_002403180_7e_15_75_5	Adig_18480	Rcul_t03183	Nvec_16166_	Nvec_38597_Arf	Pfuc_1700_1_51387_t1	Pfuc_314665_1_28835_t1	Bflo_260826037	Amac_11291T0	Aque_212915	Ppat_95809_scaf_288000019	Rcul_t07584	Rfil_569358068	Rfil_569381355	Rfil_5694028765806_Reticulomyxa_filosa	Rfil_569414439_spliceosome_associated_protein_Reticulomyxa_filosa	Rfil_569433539_ADP_ribosylation_factor_arf_Reticulomyxa_filosa	Bnat_25757_gw1_120_30_1	Sarc_g13678	Smim_16206_PREDICTED_ADP_ribosylation_factor_like_protein_3_like_Nomascus_leucogenys_gi_332212694_ref_XP_003255454_8e_22_90_9	Spur_002343_Spur_002343	Znev_03475	Ttra_02008T0_02008	Znev_12993	Avag_14751001	Avag_28690001	Avag_50628001	Avag_45483001	Bnat_39414_e_gw1_32_58_1
HG_1404	Ppat_25795_gw1_5_139_1	Atha_AT4G27030_1_FAD4_FADA_fatty_acid_desaturase_A	Crei_118667_e_gwW_28_74_1	Smoe_77032_e_gw1_1_1778_1	Bnat_85139_estExt_fgenesh1_pg_C_20289	Cint_028235	Spur_000742_Ube2v1_2	Cint_002039	Cint_002047	Avag_62909001	Crei_187409_estExt_fgenesh2_pg_C_60116	Sros_01166T0	Odio_010401001	Hmag_232185	Hmic_0792300	Tadh_63282	Cele_006730_uev_1_Protein_UEV_1_uev_1_mRNA_complete_cds_Source_RefSeq_mRNA_Acc_NM_061177	Odio_006259001	Atha_AT1G23260_1_MMZ1_UEV1A_MMS_ZWEI_homologue_1	Egra_08920	Atri_00010_108	Ppat_163794_600078	Atri_00018_53	Emul_03840	Rcul_t46078	Amac_00237T0	Falb_00331T0_00331	Xtro_010542	Acar_00012069	Smim_64955_ubiquitin_conjugating_enzyme_putative_Ixodes_scapularis_gi_242001738_ref_XP_002435512_3e_84_254	Hsap_Ensmbl0169139_ubiquitin_conjugating_enzyme_E2_variant_2_Source_HGNC_Symbol_Acc_12495_UBE2V2	Ggal_024540	Bnat_31437_gw1_89_64_1	Atha_AT1G62190_1_Kua_ubiquitin_conjugating_enzyme_hybrid_localisation_domain	Atri_00062_120	Atha_AT2G22890_1_Kua_ubiquitin_conjugating_enzyme_hybrid_localisation_domain	Acar_00015319	Odio_010120001	Drer_011498_si_ch211_212o1_2_Source_ZFIN_Acc_ZDB_GENE_041111_310_si_ch211_212o1_2	Cgig_08502	Ctel_120395	Dpul_218891	Xtro_051783	Bflo_260798494	Drer_042732_transmembrane_protein_189_Source_ZFIN_Acc_ZDB_GENE_041010_150_tmem189	Cow_04505T0	Aque_211130	Skow_22586m	Hrob_111107	Cele_013136_Y53C10A_5_Protein_Y53C10A_5_Y53C10A_5_mRNA_complete_cds_Source_RefSeq_mRNA_Acc_NM_060635	Csav_004414	Dmel_0032850_Kua_Kua_Source_FlyBase_0032850	Spur_016294_Tmem189	Lgig_221531	Tadh_55713	Cint_018140	Hmag_211756	Mley_ML46089a	Hsap_Ensmbl0124208_TMEM189_UBE2V1_readthrough_Source_HGNC_Symbol_Acc_33521_TMEM189_UBE2V1	Tcas_270006701	Avag_10804001	Avag_10914001	Avag_44742001	Avag_44674001	Bmal_170590143	Znev_04164	Avag_66290001	Isca_ISCW002059-PA	Smim_15622_ubiquitin_conjugating_enzyme_putative_Ixodes_scapularis_gi_241163850_ref_XP_002409364_5e_60_192	Isca_ISCW019147-PA	Lgig_207488	Smoe_154323_estExt_Genewise1_C_470375	Hsap_Ensmbl0240849_transmembrane_protein_189_Source_HGNC_Symbol_Acc_16735_TMEM189	Isca_ISCW007247-PA	Smar_015672	Bsch_g71708	Dmel_0035601_Uev1A_Uev1A_Source_FlyBase_0035601	Znev_07770	Smar_014236	Tcas_270004707	Drer_028198_ubiquitin_conjugating_enzyme_E2_variant_2_Source_ZFIN_Acc_ZDB_GENE_040426_2919_ube2v2	Ggal_012992	Aque_223049	Xtro_051785	Dpul_299912	Cgig_15460_Ubiquitin_conjugating_enzyme_E2_variant_1_Source_UniProtKB_TrEMBL_Acc_K1RBM7	Cow_06796T0	Adig_19695	Acar_00019128	Ggal_038052	Spun_04246T0	Skow_39660m	Drer_041875_ubiquitin_conjugating_enzyme_E2_variant_1_Source_ZFIN_Acc_ZDB_GENE_051030_102_ube2v1	Bflo_260805569	Atha_AT2G36060_2_MMZ3_UEV1C_MMS_ZWEI_homologue_3	Ppat_200973_4900005	Avag_51258001	Avag_17102001	Scer_YGL087C_Ubiquitin_conjugating_enzyme_variant_involved_in_error_free_postreplication_repair_forms_a_heteromeric_complex_with_Ubc13p_an_active_ubiquitin_conjugating_enzyme_cooperates_with_chromatin_associated_RING_finger_proteins_Rad18p_and_Rad5p_Source_SGD_Acc_S000003055_MMS2_SGD	Hrob_185499	Atha_AT1G70660_1_MMZ2_UEV1B_MMS_ZWEI_homologue_2	Mbre_19977	Mmar_MMa12278	Atri_00030_203	Atha_AT3G52560_4_UEV1D_4_ubiquitin_E2_variant_1D_4	Amac_10796T0	Smoe_270524_estExt_fgenesh1_kg_C_60019	Smoe_268551_estExt_fgenesh1_pm_C_520031	Ppat_150140_e_gw1_311_40_1	Pbac_3472040	Sjap_0079620	Mley_ML463528a	Ctel_18565	Sjap_0306700	Ehux_416247_estExtDG_Genewise1_C_480061	Hsap_Ensmbl0244687_ubiquitin_conjugating_enzyme_E2_variant_1_Source_HGNC_Symbol_Acc_12494_UBE2V1	Tspi_316970493	Sarc_g13263	Hmic_0792400	Gsal_11968_ubiquitin_conjugating_enzyme_e2_variant_2	Nvec_35256_	Nvec_39170_	Rcul_t30583	Smim_11636_ubiquitin_conjugating_enzyme_putative_Ixodes_scapularis_gi_241626472_ref_XP_002407918_5e_21_88_2	Mmar_MMa26556
HG_4387	Bsch_g54077	Bsch_g2053	Bsch_g47093	Bflo_260803273	Drer_057929_nuclear_assembly_factor_1_homolog_S_cerevisiae_Source_ZFIN_Acc_ZDB_GENE_030131_4546_naf1	Acar_00004965	Skow_26531m	Skow_34949m	Lgig_229116	Avag_34596001	Avag_09814001	Znev_00638	Smim_67566_PREDICTED_H_ACA_ribonucleoprotein_complex_non_core_subunit_NAF1_Equus_caballus_gi_194208354_ref_XP_001498495_2e_42_168	Ggal_037997	Ggal_015443	Cow_03986T0	Cgig_20915_H_ACA_ribonucleoprotein_complex_non_core_subunit_NAF1_Source_UniProtKB_TrEMBL_Acc_K1QNU9	Cint_017511	Mmar_MMa27843	Tadh_60177	Rcul_t38863	Csav_004840	Hmag_215403	Nvec_33307_NAF1	Tcas_270011488	Dmel_0032701_CG10341	Odio_010394001	Sros_11456T0	Spur_023326_Naf1L	Bnat_139234_aug1_49_g13942	Smar_013736	Sarc_g7204	Aque_220654	Spun_00573T0	Amac_11620T0	Ctel_212561	Dpul_322388	Amac_11010T0	Mley_ML05134a	Atha_AT1G03530_1_ATNAF1_NAF1_nuclear_assembly_factor_1	Ttra_02889T0_02889_H_ACA_ribonucleoprotein_complex_non_core_subunit_NAF1_408_aa	Pbac_3463735	Dpul_109741	Dpul_105800	Smoe_412557_fgenesh2_pg_C_scaffold_18000133	Ppat_84191_scaf_120000108	Tspi_316972821	Atri_00003_353	Hsap_Ensmbl0145414_nuclear_assembly_factor_1_ribonucleoprotein_Source_HGNC_Symbol_Acc_25126_NAF1	Pfuc_7020_1_45557_t1	Falb_03448T0_03448	Bsch_g25934	Cele_009132_F25H8_2_Protein_F25H8_2_F25H8_2_mRNA_complete_cds_Source_RefSeq_mRNA_Acc_NM_069389	Scer_YNL124W_RNA_binding_protein_required_for_the_assembly_of_box_H_ACA_snoRNPs_and_thus_for_pre_rRNA_processing_forms_a_complex_with_Shq1p_and_interacts_with_H_ACA_snoRNP_components_Nhp2p_and_Cbf5p_similar_to_Gar1p_Source_SGD_Acc_S000005068_NAF1_SGD	Mmar_MMa27844	Rcul_t16539	Smim_12389_PREDICTED_hypothetical_protein_LOC100571954_Acyrthosiphon_pisum_gi_328699916_ref_XP_003241090_3e_05_49_7	Atha_AT4G03380_1_BEST_Arabidopsis_thaliana_protein_match_is_nuclear_assembly_factor_1_TAIR_AT1G03530_1_Has_29_Blast_hits_to_29_proteins_in_8_species_Archae_0_Bacteria_0_Metazoa_0_Fungi_0_Plants_29_Viruses_0_Other_Eukaryotes_0_source_NCBI_BLink
HG_19178	Crei_145404_Chlre2_kg_scaffold_14000037	Cfra_g2430	Cfra_g790	Sarc_g3642	Sarc_g4423	Sarc_g62	Sros_12273T0
HG_17177	Bnat_54470_estExt_Genewise1Plus_C_350029	Cow_01340T0	Ppat_94970_scaf_271000016	Smoe_230578_fgenesh1_pm_C_scaffold_5000134	Crei_137335_estExt_gwp_1W_C_200170	Sros_04960T0	Sarc_g19814	Mbre_9369
HG_4522	Egra_08902	Emul_10453	Ehux_240293_gm1_30500050	Smar_000768	Znev_01118	Smim_38652_PREDICTED_SMYD_family_member_5_Taeniopygia_guttata_gi_224050362_ref_XP_002187845_9e_160_465	Tcas_270001538	Cow_07464T0	Dpul_189934	Mley_ML003211a	Sman_121610_Putative_set_and_mynd_domain_containing_Source_UniProtKB_TrEMBL_Acc_G4VEC8	Tadh_28394	Cgig_09476_SET_and_MYND_domain_containing_protein_5_Source_UniProtKB_TrEMBL_Acc_K1PTY1	Lgig_231752	Hmag_207987	Skow_09976m	Sjap_0006410	Ctel_159764	Isca_ISCW000706-PA	Bsch_g12293	Bsch_g38831	Bsch_g46748	Ggal_025878	Drer_071669_SMYD_family_member_5_Source_ZFIN_Acc_ZDB_GENE_040912_39_smyd5	Csav_014864	Cint_004219	Hrob_193546	Dmel_0038869_CG3353	Avag_34454001	Avag_14329001	Xtro_025737	Spur_023722_Spur_023722	Bflo_260828157	Adig_06136	Sros_08216T0	Acar_00000599	Hmic_0691300	Gsal_1225_set_and_mynd_domain_containing_protein_5	Mbre_29283	Odio_007440001	Amac_01567T0	Amac_04063T0	Mmar_MMa38107	Adig_07962	Pfuc_3641_1_16142_t1	Sros_06018T0	Cow_08663T0	Pfuc_22137_1_33247_t1	Nvec_59339_	Crei_141604_Chlre2_kg_scaffold_5000014	Hsap_Ensmbl0135632_SMYD_family_member_5_Source_HGNC_Symbol_Acc_16258_SMYD5	Scer_YHR207C_Putative_S_adenosylmethionine_dependent_methyltransferase_zinc_finger_protein_contains_one_canonical_and_two_unusual_fingers_in_unusual_arrangements_deletion_enhances_replication_of_positive_strand_RNA_virus_Source_SGD_Acc_S000001250_SET5_SGD	Sarc_g1870	Hmag_207988	Ehux_255786_gm1_389100002	Odio_007438001	Sros_06016T0
HG_422	Crei_112723_e_gwW_3_479_1	Bnat_45220_e_gw1_115_11_1	Atha_AT5G60790_1_ATGCN1_GCN1_ABC_transporter_family_protein	Atri_00049_22	Smoe_417188_fgenesh2_pg_C_scaffold_33000198	Atha_AT3G54540_1_ATGCN4_GCN4_general_control_non_repressible_4	Atri_00002_474	Atri_00072_127	Ppat_185775_860087	Ppat_231060_scaf_119000055	Mbre_35317	Smoe_154355_estExt_Genewise1_C_470452	Hmag_224773	Ppat_192602_1830018	Ppat_161003_280200	Hrob_190415	Spun_07820T0	Aque_228394	Spur_002680_Abcf2	Sman_040540_Putative_atp_dependent_transporter_Source_UniProtKB_TrEMBL_Acc_G4VB63	Ppat_223577_estExt_Genewise1_C_2630069	Sjap_0218580	Sros_00881T0	Ctel_156967	Bnat_56979_fgenesh1_pm_1_4	Ehux_68429_e_gw1_78_4_1	Znev_05330	Mley_ML276921a	Tadh_23034	Falb_00574T0_00574	Lgig_167298	Cgig_02341_ATP_binding_cassette_sub_family_F_member_2_Source_UniProtKB_TrEMBL_Acc_K1Q0R4	Dmel_0030672_CG9281	Smar_015181	Tspi_316973875	Crei_132213_estExt_gwp_1H_C_480029	Cow_04599T0	Amac_12818T0	Amac_06656T0	Skow_07247m	Scer_YER036C_ATPase_of_the_ATP_binding_cassette_ABC_family_involved_in_40S_and_60S_ribosome_biogenesis_has_similarity_to_Gcn20p_shuttles_from_nucleus_to_cytoplasm_physically_interacts_with_Tif6p_Lsg1p_Source_SGD_Acc_S000000838_ARB1_SGD	Dpul_304799	Drer_089705_ATP_binding_cassette_sub_family_F_GCN20_member_3_Source_HGNC_Symbol_Acc_72_ABCF3	Isca_ISCW009589-PA	OcarG_3937	Spun_01444T0	Spun_06977T0	Sjap_0068000	Smim_18680_ABC_transporter_putative_Ixodes_scapularis_gi_241651546_ref_XP_002411282_0_0_1031	Skow_35490m	Sman_166040_ATP_dependent_transporter_putative_Source_UniProtKB_TrEMBL_Acc_C4QJ35	Crei_136828_estExt_gwp_1W_C_10749	Avag_32606001	Bmal_170580200	Odio_013315001	Bmal_170586728	Avag_39367001	Tcas_270007325	Rcul_t32441	Hmag_225543	Lgig_114038	Amac_16035T0	Cele_012097_abcf_2_Protein_ABCF_2_abcf_2_mRNA_complete_cds_Source_RefSeq_mRNA_Acc_NM_067378	Smar_014228	Cint_007529	Dpul_347354	Gsal_4737_atp_binding_cassette_sub_family_f_member_2	Ctel_171496	Hrob_185827	Scer_YFR009W_Positive_regulator_of_the_Gcn2p_kinase_activity_forms_a_complex_with_Gcn1p_proposed_to_stimulate_Gcn2p_activation_by_an_uncharged_tRNA_Source_SGD_Acc_S000001905_GCN20_SGD	Tspi_316976101	Cfra_g266	Emul_02559	Pbac_3460328	Egra_02905	Cint_007568	Znev_04455	Mbre_33067	Tcas_270013337	Cint_011088	Ctel_166316	Sarc_g13131	Drer_038785_ATP_binding_cassette_sub_family_F_GCN20_member_2a_Source_ZFIN_Acc_ZDB_GENE_030131_8714_abcf2a	Smar_009532	Drer_052331_ATP_binding_cassette_sub_family_F_member_2_like_LOC100000576_mRNA_Source_RefSeq_mRNA_Acc_NM_001201361_BX322787_1	Mley_ML01825a	Cint_011064	Bflo_260800839	Cint_011067	Xtro_031507	Ttra_08355T0_08355_ABC_transporter_F_family_member_4_1084_aa	Tcas_270002367	Cfra_g6274	Ehux_466207_estExtDG_fgeneshEH_pg_C_950015	Csav_008418	Dmel_0030321_CG1703	Csav_002142	Amac_05141T0	Cfra_g4600	Mmar_MMa09745	Smim_14294_PREDICTED_similar_to_AGAP012249_PA_Tribolium_castaneum_gi_91076670_ref_XP_971562_0_0_872	Tadh_20563	Hsap_Ensmbl0033050_ATP_binding_cassette_sub_family_F_GCN20_member_2_Source_HGNC_Symbol_Acc_71_ABCF2	Hmic_0696500	Bsch_g71307	Dpul_347363	Ppat_208576_estExt_Genewise1_C_470098	Atri_00009_359	Cow_03000T0	Lgig_133119	Ehux_451786_estExtDG_Genemark1_C_500077	Atha_AT1G64550_1_ATGCN3_GCN3_general_control_non_repressible_3	Dpul_347357	Skow_06812m	Bflo_260831910	Xtro_037613	Cele_006512_abcf_1_Protein_ABCF_1_abcf_1_mRNA_complete_cds_Source_RefSeq_mRNA_Acc_NM_073791	Ttra_02423T0_02423	Cow_02674T0	Mley_ML005326a	Avag_63710001	Cgig_27843_ATP_binding_cassette_sub_family_F_member_3_Source_UniProtKB_TrEMBL_Acc_K1R373	Acar_00008784	Ggal_013803	Tadh_27065	Rcul_t27638	Csav_017654	Csav_017652	Spur_009335_Abcf1	Csav_017656	Csav_017655	Csav_002143	Znev_11879	Ttra_08054T0_08054_ATP_dependent_transporter_725_aa	Smoe_175495_estExt_Genewise1Plus_C_300117	Hsap_Ensmbl0161204_ATP_binding_cassette_sub_family_F_GCN20_member_3_Source_HGNC_Symbol_Acc_72_ABCF3	Pbac_3462493	Aque_224659	Pfuc_814_1_65634_t1	Hsap_Ensmbl0204574_ATP_binding_cassette_sub_family_F_GCN20_member_1_Source_HGNC_Symbol_Acc_70_ABCF1	Ggal_021752	Cint_016144	Cint_016145	Cint_016146	Ggal_021754	Cele_018339_abcf_3_Protein_ABCF_3_abcf_3_mRNA_complete_cds_Source_RefSeq_mRNA_Acc_NM_065938	Acar_00010433	Bsch_g40748	Dmel_0036888_CG9330	Drer_031795_ATP_binding_cassette_sub_family_F_GCN20_member_1_Source_ZFIN_Acc_ZDB_GENE_050517_31_abcf1	Ehux_460993_estExtDG_fgeneshEH_pg_C_10277	Spur_013815_Abcf3	Falb_06031T0_06031	Avag_05729001	Avag_01731001	Odio_009828001	Sarc_g12223	Odio_014658001	OcarG_2422	Ehux_463753_estExtDG_fgeneshEH_pg_C_320087	Cfra_g4426	Adig_23549	Sros_05084T0	Hmic_0537900	Bnat_38359_e_gw1_25_2_1	Rfil_569367860	Bnat_55533_estExt_Genewise1Plus_C_620028	Nvec_27093_	Sjap_0010440	Ehux_51545_gw1_86_39_1	Mbre_34730	Bmal_170595577	Sman_049500_Putative_atp_dependent_transporter_Source_UniProtKB_TrEMBL_Acc_G4V904	Egra_08858	Ehux_41348_gw1_22_6_1	Ehux_112089_fgeneshEH_pg_162_59	Hrob_180511	Emul_01176	Cfra_g4039	Sros_00199T0	Rfil_5693993946981_partial_Reticulomyxa_filosa	Rfil_569403677_ABC_transporter_related_protein_partial_Reticulomyxa_filosa	Ttra_09384T0_09384	Mbre_515	Mbre_35339	Crei_122447_e_gwW_64_52_1	Pfuc_6093_1_31118_t1	Sjap_0306880	Bnat_89543_estExt_fgenesh1_pg_C_510081	Pfuc_25120_1_69684_t1	Isca_ISCW006228-PA	Cow_04269T0	Spun_01229T0	Bnat_55568_estExt_Genewise1Plus_C_630027	Amac_05142T0	Bnat_50642_estExt_Genewise1_C_870010	Mmar_MMa33816	Ehux_456686_estExtDG_Genemark1_C_1910029	Tspi_316966006	Bsch_g3801	Ppat_30640_gw1_125_42_1	Mmar_MMa21837	Gsal_9974_atp_binding_cassette_sub_family_f_member_3	Avag_43700001	Atha_AT5G64840_1_GCN5_ATGCN5_general_control_non_repressible_5	Xtro_051971	Smoe_80721_e_gw1_3_1641_1	Nvec_13936_ABC_tran	Atha_AT5G09930_1_ATGCN2_GCN2_ABC_transporter_family_protein	Hsap_Ensmbl0231129_ATP_binding_cassette_sub_family_F_GCN20_member_1_Source_HGNC_Symbol_Acc_70_ABCF1	Ehux_452041_estExtDG_Genemark1_C_550127	Isca_ISCW017659-PA	Ppat_201003_4950012	Bnat_90629_estExt_fgenesh1_pg_C_750033	Crei_142024_Chlre2_kg_scaffold_5000434	Atri_00010_339	Ehux_66965_e_gw1_56_46_1	Gsal_7363_atp_dependent_transporter	Sarc_g24856	Falb_05553T0_05553	Ehux_464368_estExtDG_fgeneshEH_pg_C_460046	Cgig_21468_ATP_binding_cassette_sub_family_F_member_1_Source_UniProtKB_TrEMBL_Acc_K1QTE3	Bnat_70328_fgenesh1_pg_11_219	Crei_187041_estExt_fgenesh2_pg_C_30090	Hsap_Ensmbl0236342_ATP_binding_cassette_sub_family_F_GCN20_member_1_Source_HGNC_Symbol_Acc_70_ABCF1	Ctel_89408	Bnat_57178_fgenesh1_pm_5_15	Bnat_92931_estExt_fgenesh1_pm_C_1010001	Bnat_68572_fgenesh1_pg_6_240	Adig_00820	Ppat_107004_1190008	Ttra_10879T0_10879_ATP_binding_cassette_sub_family_F_member_1_640_aa	Falb_02565T0_02565	Gsal_12124_atp_binding_cassette_sub_family_f_member_1	Bnat_71861_fgenesh1_pg_17_116	Tadh_34570	Sarc_g18579	Rcul_t05736	Rfil_569345640_ABC_transporter_ATP_binding_protein_partial_Reticulomyxa_filosa	Ehux_61142_e_gw1_1_162_1	Bnat_58475_fgenesh1_pm_96_3	Amac_05693T0	Crei_139628_estExt_gwp_1W_C_500045	Amac_12341T0	Mbre_9420	Ehux_210030_gm1_4100080	Ehux_450859_estExtDG_Genemark1_C_340076	Pfuc_13206_1_10574_t1	Nvec_14067_	Scer_YLR249W_Gamma_subunit_of_translational_elongation_factor_eEF1B_stimulates_the_binding_of_aminoacyl_tRNA_AA_tRNA_to_ribosomes_by_releasing_eEF1A_Tef1p_Tef2p_from_the_ribosomal_complex_contains_two_ABC_cassettes_binds_and_hydrolyzes_ATP_Source_SGD_Acc_S000004239_YEF3_SGD	Scer_YNL014W_Translational_elongation_factor_EF_3_paralog_of_YEF3_and_member_of_the_ABC_superfamily_stimulates_EF_1_alpha_dependent_binding_of_aminoacyl_tRNA_by_the_ribosome_normally_expressed_in_zinc_deficient_cells_Source_SGD_Acc_S000004959_HEF3_SGD	Sarc_g16970	Smoe_439600_estExt_fgenesh2_pg_C_70290	Bnat_87740_estExt_fgenesh1_pg_C_230171	Ctel_50323	Scer_YPL226W_ATP_binding_cassette_protein_that_cosediments_with_polysomes_and_is_required_for_biogenesis_of_the_small_ribosomal_subunit_Asn_Gln_rich_rich_region_supports_NU_prion_formation_and_susceptibility_to_PSI_prion_induction_Source_SGD_Acc_S000006147_NEW1_SGD	Spun_02943T0	Ehux_453200_estExtDG_Genemark1_C_750187	Sarc_g5601	Gsal_14613_atp_binding_cassette_sub_family_f_member_3	Cfra_g1537	Hmag_231904	Mbre_38053	Crei_121167_e_gwW_43_9_1	Crei_145770_Chlre2_kg_scaffold_15000084	Ctel_99332	Aque_211474	Ehux_437166_estExtDG_fgenesh_newKGs_kg_C_550024	Bnat_88498_estExt_fgenesh1_pg_C_330007	Ehux_116490_fgeneshEH_pg_294_22	Spun_06329T0	Ehux_231423_gm1_17200082	Gsal_14616_atp_binding_cassette_sub_family_f_member_2	Ehux_466248_estExtDG_fgeneshEH_pg_C_960044	Cfra_g6147	Ehux_117742_fgeneshEH_pg_358_5	Smim_44793_eIF2_interacting_protein_ABC50_putative_Ixodes_scapularis_gi_241333924_ref_XP_002408375_0_0_653	Rfil_569367857_ATP_binding_protein_Reticulomyxa_filosa	Sarc_g12234	Sros_00682T0	Mmar_MMa06993	Bsch_g7963	Sarc_g9996	Rfil_569346681	Ehux_438642_estExtDG_fgenesh_newKGs_kg_C_800068	Cfra_g4207	Nvec_16851_ABC_tran	Mmar_MMa25814	Crei_176625_fgenesh2_pg_C_scaffold_33000039	Dpul_327857	Adig_10832	Aque_202540	Ehux_259132_gm1_868800001	Adig_02651	Rfil_569386764	Aque_212632	Cfra_g4269	Sarc_g21885	Mley_ML005327a	Gsal_14614_atp_binding_cassette_sub_family_f_member_2	Pfuc_9088_1_02709_t1	Mmar_MMa44293	Sarc_g18237	Nvec_53312_	Ggal_038629	Falb_06029T0_06029	Sarc_g22007	Isca_ISCW013640-PA	Bnat_146474_aug1_115_g21182	Mmar_MMa49257	Sarc_g19628	Ctel_109635	Scer_YDR061W_Protein_with_similarity_to_ATP_binding_cassette_ABC_transporter_family_members_lacks_predicted_membrane_spanning_regions_transcriptionally_activated_by_Yrm1p_along_with_genes_involved_in_multidrug_resistance_Source_SGD_Acc_S000002468	Sarc_g22243	Crei_101592_e_gwH_1_494_1	Sarc_g10031	Aque_202853	Ehux_116655_fgeneshEH_pg_303_1	Sarc_g23381	Rcul_t32442	Cint_021310	Dpul_247555	Bsch_g52232	Odio_007319001	Mmar_MMa10838	Hsap_Ensmbl0232169_ATP_binding_cassette_sub_family_F_GCN20_member_1_Source_HGNC_Symbol_Acc_70_ABCF1	Bmal_170592317	Sarc_g16794	Ehux_247572_gm1_58800007	Sarc_g7447	Sarc_g21886	Sarc_g19020	Sarc_g16555	Sarc_g9785	Sarc_g8193	Sarc_g10502	Pfuc_92521_1_71394_t1	Hmag_231907	Spur_013814_Abcf3_1	Nvec_40978_	Ppat_91677_scaf_213000046	Ehux_356396_fgenesh_newKGs_kg_47_73_EST_ALL_fasta_Contig3225	Mmar_MMa05537	Pfuc_65531_1_41837_t1	Atri_00002_475
HG_316	Scer_YBR208C_Urea_amidolyase_contains_both_urea_carboxylase_and_allophanate_hydrolase_activities_degrades_urea_to_CO2_and_NH3_expression_sensitive_to_nitrogen_catabolite_repression_and_induced_by_allophanate_an_intermediate_in_allantoin_degradation_Source_SGD_Acc_S000000412_DUR1_2_SGD	Amac_08194T0	Amac_07289T0	OcarG_1981	Pbac_3460279	Spun_07606T0	Bnat_51495_estExt_Genewise1Plus_C_10223	Cint_016531	Cele_017864_pcca_1_Protein_PCCA_1_pcca_1_mRNA_complete_cds_Source_RefSeq_mRNA_Acc_NM_076892	Drer_028982_propionyl_Coenzyme_A_carboxylase_alpha_polypeptide_Source_ZFIN_Acc_ZDB_GENE_040718_246_pcca	Tadh_49717	Csav_019355	Csav_019352	Falb_01175T0_01175	Ggal_027209	Avag_56750001	Sros_01139T0	Lgig_138757	Csav_019354	Csav_019356	Smim_82973_PREDICTED_propionyl_CoA_carboxylase_alpha_chain_mitochondrial_Gallus_gallus_gi_118084650_ref_XP_416970_0_0_892	Csav_019353	Bflo_260795989	Avag_27670001	Dpul_187192	Xtro_044700	Cint_016533	Mbre_17922	Skow_30577m	Cfra_g1768	Smar_014086	Spur_024071_Pcca	Odio_002749001	Sman_165400_Putative_propionyl_CoA_carboxylase_alpha_subunit_Source_UniProtKB_TrEMBL_Acc_G4V7M2	Znev_01051	Spun_08077T0	Sjap_0089840	Hmag_226536	Gsal_26_propionyl_carboxylase_alpha_mitochondrial	Aque_228667	Hsap_Ensmbl0175198_propionyl_CoA_carboxylase_alpha_polypeptide_Source_HGNC_Symbol_Acc_8653_PCCA	Bsch_g20355	Bsch_g52622	Tcas_270007015	Cow_07770T0	Ttra_00475T0_00475_propionyl_CoA_carboxylase_subunit_alpha_739_aa	Ctel_228368	Hrob_188188	Ggal_027208	Csav_019358	Cgig_04931_Propionyl_CoA_carboxylase_alpha_chain_mitochondrial_Source_UniProtKB_TrEMBL_Acc_K1PAY7	Amac_12408T0	Isca_ISCW020769-PA	Xtro_013359	Hmic_0667700	Egra_07351	Emul_06939	Rcul_t26839	Xtro_036680	Ctel_161178	Drer_054046_methylcrotonoyl_Coenzyme_A_carboxylase_1_alpha_Source_ZFIN_Acc_ZDB_GENE_050208_450_mccc1	Dpul_302840	Tadh_18834	Smim_30032_PREDICTED_methylcrotonoyl_CoA_carboxylase_subunit_alpha_mitochondrial_Pan_troglodytes_gi_332818480_ref_XP_516898_3_0_0_840	Avag_27713001	Avag_07717001	Amac_15113T0	Aque_216670	Odio_013005001	Spun_08232T0	Cow_01568T0	Cgig_23847_Methylcrotonoyl_CoA_carboxylase_subunit_alpha_mitochondrial_Source_UniProtKB_TrEMBL_Acc_K1RSA6	Ttra_07870T0_07870_3_methylcrotonoyl_CoA_carboxylase_688_aa	Skow_20380m	Ggal_032512	Adig_05783	Cele_009319_mccc_1_Protein_MCCC_1_21ur_13999_mRNA_complete_cds_Source_RefSeq_mRNA_Acc_NM_069376	Acar_00007324	Lgig_103911	Znev_02063	Mbre_21541	Bflo_260796501	Acar_00003564	Ppat_176782_190151	Csav_012016	Hmag_212119	Sarc_g798	Cint_007911	Tcas_270007092	Csav_012014	Cfra_g3921	Atha_AT5G35360_3_CAC2_acetyl_Co_enzyme_a_carboxylase_biotin_carboxylase_subunit	Dmel_0039877_CG2118	Csav_012015	Ppat_113929_e_gw1_8_45_1	Smoe_77392_e_gw1_1_302_1	Sros_07327T0	Cint_007919	Atri_00002_642	Falb_02391T0_02391	Atha_AT1G03090_2_MCCA_methylcrotonyl_CoA_carboxylase_alpha_chain_mitochondrial_3_methylcrotonyl_CoA_carboxylase_1_MCCA	Smoe_438375_estExt_fgenesh2_pg_C_30051	Atri_00101_55	Atri_00025_261	Ppat_116924_e_gw1_18_36_1	Isca_ISCW016937-PA	Gsal_11665_methylcrotonoyl_carboxylase_subunit_mitochondrial	Smar_006754	Bnat_89012_estExt_fgenesh1_pg_C_420076	Crei_120475_e_gwW_38_86_1	Ctel_225318	Crei_122970_e_gwW_77_4_1	Cint_007945	Cint_007953	Bflo_260803106	Spur_011093_Mccc1	Mley_ML007322a	Cow_08680T0	Cint_007937	Smoe_411783_fgenesh2_pg_C_scaffold_16000108	Ttra_00052T0_00052_carbamoyl_phosphate_synthase_subunit_L_ATP_binding_750_aa	Skow_40890m	Smoe_411779_fgenesh2_pg_C_scaffold_16000104	Ppat_65885_scaf_8000087	Bnat_55169_estExt_Genewise1Plus_C_520122	Cint_015427	Cint_015426	Cgig_17251_Pyruvate_carboxylase_mitochondrial_Source_UniProtKB_TrEMBL_Acc_K1QHI5	Cint_015428	Hsap_Ensmbl0173599_pyruvate_carboxylase_Source_HGNC_Symbol_Acc_8636_PC	Sman_141360_Pyruvate_carboxylase_Source_UniProtKB_TrEMBL_Acc_G4V7Q4	Ctel_229262	Mley_ML007321a	Nvec_31994_CPSase_L_chain	Ctel_220007	Csav_002168	Csav_002167	Csav_002166	Drer_000972_pyruvate_carboxylase_a_Source_ZFIN_Acc_ZDB_GENE_090908_3_pcxa	Csav_002169	Tspi_316976943	Scer_YBR218C_Pyruvate_carboxylase_isoform_cytoplasmic_enzyme_that_converts_pyruvate_to_oxaloacetate_highly_similar_to_isoform_Pyc1p_but_differentially_regulated_mutations_in_the_human_homolog_are_associated_with_lactic_acidosis_Source_SGD_Acc_S000000422_PYC2_SGD	Dpul_299576	Dmel_0027580_CG1516	Znev_00045	Hrob_99990	Lgig_232430	Pbac_3465805	Hmag_211595	Avag_34726001	Avag_23503001	Odio_006037001	Csav_002170	Ctel_197241	Tadh_30016	Avag_08922001	Drer_051939_pyruvate_carboxylase_b_Source_ZFIN_Acc_ZDB_GENE_000831_1_pcxb	Adig_16784	Scer_YGL062W_Pyruvate_carboxylase_isoform_cytoplasmic_enzyme_that_converts_pyruvate_to_oxaloacetate_highly_similar_to_isoform_Pyc2p_but_differentially_regulated_mutations_in_the_human_homolog_are_associated_with_lactic_acidosis_Source_SGD_Acc_S000003030_PYC1_SGD	Sarc_g23758	Cfra_g1962	Avag_60401001	Smim_64709_PREDICTED_pyruvate_carboxylase_mitochondrial_like_isoform_Nasonia_vitripennis_gi_156540073_ref_XP_001600219_0_0_1736	Avag_55979001	Spun_08713T0	Amac_02715T0	Xtro_018435	Hrob_194608	Rfil_569365880_propionyl_CoA_carboxylase_subunit_alpha_partial_Reticulomyxa_filosa	Mbre_10371	Tcas_270005615	Smoe_411767_fgenesh2_pg_C_scaffold_16000092	Crei_133000_estExt_gwp_1H_C_770032	Amac_06308T0	Spur_006414_Pc	Bsch_g36083	Avag_46009001	Sarc_g20659	Znev_17387	Sarc_g7730	Nvec_15457_CPSase_L_D2	Scer_YMR207C_Mitochondrial_acetyl_coenzyme_A_carboxylase_catalyzes_the_production_of_malonyl_CoA_in_mitochondrial_fatty_acid_biosynthesis_Source_SGD_Acc_S000004820_HFA1_SGD	Cfra_g680	Cint_005895	Sjap_0056500	Cint_005884	Dmel_0033246_ACC_Acetyl_CoA_carboxylase_Source_FlyBase_0033246	Smim_69517_acetyl_CoA_carboxylase_putative_Pediculus_humanus_corporis_gi_242017480_ref_XP_002429216_0_0_2435	Tadh_22916	Sarc_g16031	Cint_005865	Tspi_316966120	Skow_23806m	Falb_02864T0_02864	Ehux_198024_gm1_700334	Tcas_270008988	Drer_078512_acetyl_Coenzyme_A_carboxylase_alpha_Source_ZFIN_Acc_ZDB_GENE_060526_74_acaca	Hsap_Ensmbl0132142_acetyl_CoA_carboxylase_alpha_Source_HGNC_Symbol_Acc_84_ACACA	Amac_16161T0	Xtro_019622	Bnat_18464_gw1_86_2_1	Lgig_199489	Amac_04451T0	Xtro_019624	Csav_006422	Nvec_46547_	Dpul_222043	Avag_21346001	Ggal_034072	Ggal_008719	Ppat_115301_e_gw1_13_35_1	Ppat_191193_1580036	Csav_006420	Csav_006421	Aque_227999	Ctel_150877	Drer_061994_acetyl_CoA_carboxylase_beta_Source_ZFIN_Acc_ZDB_GENE_060526_132_acacb	Cgig_24921_Acetyl_CoA_carboxylase_1_Source_UniProtKB_TrEMBL_Acc_K1R5U4	Avag_66873001	Xtro_019619	Rfil_569409747_acetyl_CoA_carboxylase_Reticulomyxa_filosa	Csav_006419	Avag_46447001	Csav_006426	Csav_006424	Csav_006417	Csav_006425	Csav_006418	Spun_01732T0	Avag_30647001	Smoe_183371_estExt_Genewise1Plus_C_830221	Gsal_4192_acetyl_carboxylase	Sros_03035T0	Cele_004076_pod_2_Protein_POD_2_isoform_c_Source_RefSeq_mRNA_Acc_NM_001267098	Bnat_92488_estExt_fgenesh1_pm_C_270009	Csav_019357	Acar_00009205	Amac_11270T0	Scer_YNR016C_Acetyl_CoA_carboxylase_biotin_containing_enzyme_that_catalyzes_the_carboxylation_of_acetyl_CoA_to_form_malonyl_CoA_required_for_de_novo_biosynthesis_of_long_chain_fatty_acids_Source_SGD_Acc_S000005299_ACC1_SGD	Mbre_10823	Mley_ML059212a	Csav_006423	Atri_00010_198	Nvec_46548_	Atha_AT1G36160_1_ACC1_AT_ACC1_EMB22_GK_PAS3_acetyl_CoA_carboxylase_1	Ehux_466668_estExtDG_fgeneshEH_pg_C_1100021	Atha_AT1G36180_1_ACC2_acetyl_CoA_carboxylase_2	Mley_ML069117a	Sros_12562T0	Egra_08844	Cow_06650T0	Cele_012131_T28F3_5_Protein_T28F3_5_isoform_b_T28F3_5_mRNA_complete_cds_Source_RefSeq_mRNA_Acc_NM_001269006	Avag_10002001	Bsch_g36082	Emul_04142	Ttra_08705T0_08705_acetyl_CoA_carboxylase_2242_aa	Nvec_6008_CPSase_L_D2	Ggal_021884	Bmal_170589405	Pbac_3465519	Rcul_t07599	Ggal_008073	Rfil_569374179_methylcrotonyl_CoA_carboxylase_partial_Reticulomyxa_filosa	Hrob_70230	Mley_ML053623a	Pfuc_11160_1_03037_t1	Hmag_230807	Sman_123710_Acetyl_CoA_carboxylase_Source_UniProtKB_TrEMBL_Acc_G4VJ84	Pfuc_414_1_22179_t1	Rfil_569365881	Crei_126933_estExt_gwp_1H_C_30465	Adig_10119	Mmar_MMa11744	Nvec_53601_	Isca_ISCW002808-PA	Mmar_MMa44475	Ehux_449545_estExtDG_Genemark1_C_170307	Pbac_3462843	Cow_06728T0	Pfuc_5758_1_67323_t1	Pfuc_17567_1_18465_t1	Pfuc_3363_1_01437_t1	Bflo_260788820	Odio_001202001	Adig_20553	Ctel_27991	Crei_122441_e_gwW_64_24_1	Spur_009625_Pcca_2	Ctel_91639	Adig_18275	Rcul_t37943	Rcul_t00185	Adig_01087	Spur_009310_Spur_009310	Tadh_9799	Mmar_MMa33666	Crei_124430_e_gwW_577_1_1	Spur_020584_Acac	Nvec_39825_CPSase_L_D2	Pfuc_7753_1_60290_t1	OcarG_8867	Bsch_g7492	Spur_005803_Pcca_1	Cow_08376T0	Bsch_g3848	Hmag_215880	Sarc_g12245	Pbac_3471976	Pfuc_13559_1_53967_t1	Mley_ML059211a	Spur_003588_Spur_003588	Ggal_035748	Mmar_MMa10301	Hmag_215881	Ehux_466669_estExtDG_fgeneshEH_pg_C_1100022	Acar_00019140	Mmar_MMa56718	Bsch_g7493	Sarc_g12275	Ctel_225810	Ggal_035749	Mmar_MMa41675	Bsch_g14276	Ggal_029563	Bsch_g63331	Pfuc_14829_1_68787_t1	Tadh_35084	Amac_14063T0	Bsch_g2316	Xtro_008301	Avag_67659001	Ehux_456927_estExtDG_Genemark1_C_2060056	Pbac_3474733	Isca_ISCW007660-PA	Acar_00006212	Avag_47248001	Mmar_MMa33938	Bsch_g21202	OcarG_1980	Mmar_MMa11745	Mmar_MMa41108	Odio_001201001	Hmag_205133	Pfuc_16655_1_32722_t1	Dpul_70042	Bsch_g27560	Sjap_0089770	Smar_007276	Cele_004258_pyc_1_Protein_PYC_1_isoform_a_Source_RefSeq_mRNA_Acc_NM_001269447	Bsch_g14154	Pbac_3462936	Rcul_t22365	Pbac_3470342	Bsch_g2313	Mley_ML148932a	Rcul_t27768	Rcul_t27767	Csav_002165	Pbac_3477927	Bsch_g2315	Sarc_g23762	Rfil_569407059_oxaloacetate_decarboxylase_alpha_chain_partial_Reticulomyxa_filosa	Pbac_3470255	Bsch_g67533	Nvec_11177_CPSase_L_chain	Sman_188100_Putative_pyruvate_carboxylase_Source_UniProtKB_TrEMBL_Acc_G4V7Q5	Spur_019298_Pc_1	Rcul_t00184	Mmar_MMa26503	Mmar_MMa41106	Cgig_24235_Acetyl_CoA_carboxylase_Source_UniProtKB_TrEMBL_Acc_K1R953	Acar_00019307	Acar_00002314	Rcul_t34585	Mmar_MMa44472	OcarG_9302	Pbac_3460733	Ehux_455280_estExtDG_Genemark1_C_1380097	Cgig_15097_Acetyl_CoA_carboxylase_Source_UniProtKB_TrEMBL_Acc_K1RG73	Smoe_407379_fgenesh2_pg_C_scaffold_7000010	Cgig_14352_Acetyl_CoA_carboxylase_Source_UniProtKB_TrEMBL_Acc_K1QJX8	Mley_ML053620a	Ggal_037970	Isca_ISCW021913-PA	Bflo_260788834	Sarc_g222	Cgig_03581_Acetyl_CoA_carboxylase_Source_UniProtKB_TrEMBL_Acc_K1PCX3	Spur_000607_Acaca	Odio_002986001	Hrob_69944	Sjap_0081470	Hmag_207801	Adig_08727	Nvec_8660_Carboxyl_trans	Cint_005948	Cgig_03579_Acetyl_CoA_carboxylase_Source_UniProtKB_TrEMBL_Acc_K1PYQ3	Ggal_038308	Cgig_15102_Acetyl_CoA_carboxylase_1_Source_UniProtKB_TrEMBL_Acc_K1RG77	Spur_013473_Acaca_1	Cgig_15099_Acetyl_CoA_carboxylase_Source_UniProtKB_TrEMBL_Acc_K1S5W4	Cgig_15919_Acetyl_CoA_carboxylase_2_Source_UniProtKB_TrEMBL_Acc_K1QQW8	Acar_00019344	Smim_69143_PREDICTED_acetyl_CoA_carboxylase_like_partial_Meleagris_gallopavo_gi_326931568_ref_XP_003211900_1e_111_348	Hmag_207802	Hmic_0382300	Isca_ISCW024131-PA	Lgig_176308	Ehux_429248_estExtDG_Genewise1Plus_C_1380028	Pfuc_102295_1_42415_t1	Sjap_0086560	Mmar_MMa22510	Pfuc_60266_1_12934_t1	Atri_00143_19	Avag_57484001	Sjap_0107560	Bsch_g35565	Mley_ML053621a	Nvec_3050_	Sjap_0089850	Adig_13126	Nvec_39713_BESS	Rcul_t34584	Bflo_260788822	Pbac_3462791	Tspi_316956073	Spur_004499_Acacb	Nvec_30335_BESS	Bflo_260788832	Mmar_MMa44473	Ggal_035230	Sarc_g11683	Nvec_29367_	Pfuc_26103_1_11745_t1	Cgig_15096_Acetyl_CoA_carboxylase_1_Source_UniProtKB_TrEMBL_Acc_K1RAK3	Cgig_03582_Acetyl_CoA_carboxylase_Source_UniProtKB_TrEMBL_Acc_K1PJ75	Skow_23901m	OcarG_4567	Sjap_0117400	Smoe_126483_e_gw1_83_145_1	Amac_07292T0	Avag_46010001	Avag_55980001	Aque_210301	Crei_153667_Chlre2_kg_scaffold_64000052	Acar_00020758	Mley_ML069116a	Ggal_028742	Pbac_3478480	Pfuc_3111_1_44581_t1	Sjap_0132420	Smoe_104838_e_gw1_30_134_1	Tspi_316956452	Tspi_316966146	Bflo_260818563
HG_8307	Cfra_g36	Bnat_83384_fgenesh1_pg_107_26	Mbre_34533	Bnat_87486_estExt_fgenesh1_pg_C_210007	Cfra_g3390	Cfra_g1361	Sarc_g16667	Ehux_215366_gm1_6500049	Cfra_g2158	Sros_09250T0	Ttra_08743T0_08743_glucokinase_318_aa	Sarc_g5746	Ehux_464599_estExtDG_fgeneshEH_pg_C_510086	Ehux_454319_estExtDG_Genemark1_C_1070103	Sarc_g16508	Crei_146575_Chlre2_kg_scaffold_1000399	Avag_36657001	Avag_36852001	Sarc_g5744	Ctel_95662	Sarc_g18030	Ehux_250065_gm1_86700002	Sarc_g7594	Sarc_g5340
HG_2999	Bsch_g16871	Bsch_g60024	Bsch_g60025	Cint_010618	Cint_023835	Cint_023834	Drer_061372_component_of_oligomeric_golgi_complex_7_Source_ZFIN_Acc_ZDB_GENE_061013_463_cog7	Ggal_009926	Xtro_027180	Lgig_194952	Cgig_18490_Conserved_oligomeric_Golgi_complex_subunit_7_Source_UniProtKB_TrEMBL_Acc_K1PJJ5	Spur_027492_Cog7	Ctel_161050	Isca_ISCW009577-PA	Smar_000875	Znev_05116	OcarG_7492	Csav_008605	Ggal_039468	Tadh_53345	Tcas_270002998	Odio_009343001	Spun_06847T0	Spur_023110_Cog7_1	Acar_00013428	Bflo_260830276	Dmel_0051040_Cog7_Cog7_Source_FlyBase_0051040	Atri_00106_57	Atha_AT5G51430_1_EYE_conserved_oligomeric_Golgi_complex_component_related_COG_complex_component_related	Avag_32342001	Hmag_230005	Aque_224705	Aque_224709	Smoe_148467_estExt_Genewise1_C_190422	Avag_04715001	Hmag_230006	Cint_027305	Aque_207752	Hrob_178406	Skow_08730m	Ppat_216575_estExt_Genewise1_C_1300137	Emul_04084	Egra_03549	Hmag_230004	Hmic_0228900	Avag_32340001	Acar_00021142	Nvec_13062_	Sarc_g11012	Smim_71229_conserved_oligomeric_golgi_complex_subunit_putative_Ixodes_scapularis_gi_241616578_ref_XP_002407978_1e_43_160	Cow_05318T0	Smim_71240_conserved_oligomeric_golgi_complex_subunit_putative_Ixodes_scapularis_gi_241616578_ref_XP_002407978_2e_82_275	Smim_71245_conserved_oligomeric_golgi_complex_subunit_putative_Ixodes_scapularis_gi_241616578_ref_XP_002407978_2e_56_197	Adig_11528	Pfuc_1732_1_15594_t1	Adig_02683	Cfra_g3126	Ttra_01357T0_01357	Hsap_Ensmbl0168434_component_of_oligomeric_golgi_complex_7_Source_HGNC_Symbol_Acc_18622_COG7	Rcul_t41432	Rfil_569366112	Mley_ML13971a	Sros_06874T0	Crei_141439_Chlre2_kg_scaffold_7000266	Bflo_260830278	Rfil_569366110	Mbre_33675	Mmar_MMa25087	Avag_04719001	Bmal_170582955	Gsal_14845_component_of_oligomeric_golgi_complex_7	Ehux_456733_estExtDG_Genemark1_C_1930069	Adig_15798	Spur_021635_Spur_021635
HG_3550	Bsch_g34000	Cint_023621	Csav_004421	Skow_32042m	Bflo_260818627	Lgig_84186	Adig_02179	Spur_025672_Zfpl1	Ctel_169662	Hrob_70089	Xtro_049946	Mmar_MMa43936	Cgig_16629_Zinc_finger_protein_like_1_Source_UniProtKB_TrEMBL_Acc_K1QSP4	Drer_011186_zinc_finger_protein_like_1_Source_ZFIN_Acc_ZDB_GENE_040426_1255_zfpl1	Znev_00148	Smim_39218_PREDICTED_similar_to_Zinc_finger_like_protein_Strongylocentrotus_purpuratus_gi_72015911_ref_XP_785452_3e_94_292	Hsap_Ensmbl0162300_zinc_finger_protein_like_1_Source_HGNC_Symbol_Acc_12868_ZFPL1	Bmal_170594283	Odio_003316001	Cele_021563_Y45G12B_2_Protein_Y45G12B_2_isoform_a_Source_RefSeq_mRNA_Acc_NM_071330	Emul_09413	Egra_00115	Dmel_0038950_CG5382	Tcas_270009770	Dpul_307805	Pbac_3465878	Isca_ISCW003405-PA	Sman_160950	Rcul_t16040	Avag_40776001	Avag_36560001	Avag_05291001	Sjap_0212040	Mley_ML306912a	Tspi_316978085	Cow_02673T0	Aque_218339	Aque_218338	Hmic_0548300	Sros_11515T0	Hmag_206689	Gsal_10874_zinc_finger_1	Ttra_02951T0_02951	Atri_00164_28	Ppat_110039_estExt_fgenesh1_kg_C_980008	Smoe_270336_estExt_fgenesh1_kg_C_20048	Ppat_108458_2690016	Atha_AT2G14835_1_RING_U_box_superfamily_protein	OcarG_395	Tadh_62055	Pfuc_2150_1_22881_t1	Hmag_220676	Mbre_29472	Sarc_g3479	Mmar_MMa43938	Csav_004420	Sros_01828T0	Nvec_26618_	Sman_071410
HG_3374	Bnat_81569_fgenesh1_pg_81_98	Atha_AT3G11040_1_Glycosyl_hydrolase_family_85	Atri_00153_52	Smoe_61572_gw1_6_891_1	Tadh_4447	Atha_AT5G05460_1_Glycosyl_hydrolase_family_85	Tcas_270012866	Spun_07118T0	Bflo_260801707	Znev_01660	Aque_222750	Mbre_34057	Lgig_119666	Acar_00015912	Ggal_019265	Drer_010035_endo_beta_N_acetylglucosaminidase_Source_ZFIN_Acc_ZDB_GENE_070112_1332_engase	Smar_006212	Ppat_115457_e_gw1_13_16_1	Smim_83793_cytosolic_endo_beta_N_acetylglucosaminidase_Homo_sapiens_gi_110431350_ref_NP_001036038_2e_112_359	Dpul_310328	Hrob_84071	Skow_43180m	Isca_ISCW021922-PA	Ctel_184001	Xtro_043623	Avag_16718001	Avag_33214001	Mley_ML07343a	Odio_013039001	Cow_03817T0	Cele_017164_eng_1_Protein_ENG_1_isoform_b_Source_RefSeq_mRNA_Acc_NM_001026067	Rcul_t26254	Bsch_g32078	Bmal_170579770	Dmel_0030839_CG5613	Sros_08537T0	Spur_020363_Enase	Cgig_13965_Cytosolic_endo_beta_N_acetylglucosaminidase_Source_UniProtKB_TrEMBL_Acc_K1Q7L8	Bsch_g63518	OcarG_3547	Sarc_g11767	Cfra_g3737	Ehux_124380_fgeneshEH_pg_5054_1	Gsal_4473_cytosolic_endo_beta_n_acetylglucosaminidase	Hmag_201944	Rfil_5693961798004_partial_Reticulomyxa_filosa	Bsch_g32065	Bsch_g13180	Ehux_465960_estExtDG_fgeneshEH_pg_C_870047	Crei_143639_Chlre2_kg_scaffold_2000367	Hmag_231535	Sman_174990_Putative_endo_beta_n_acetylglucosaminidase_Source_UniProtKB_TrEMBL_Acc_G4VS49	Nvec_42596_Glyco_hydro_85	Emul_04655	Egra_04074	Bsch_g48196	Csav_005823	Adig_04685	Sjap_0009440	Hsap_Ensmbl0167280_endo_beta_N_acetylglucosaminidase_Source_HGNC_Symbol_Acc_24622_ENGASE	Bsch_g16210	Bsch_g32087	Bsch_g55597	Sarc_g24043	Atha_AT3G61010_2_Ferritin_ribonucleotide_reductase_like_family_protein	Isca_ISCW021923-PA	OcarG_2698	Nvec_48262_	OcarG_2699	Sjap_0311470	Sjap_0316890	Bmal_170571160
HG_3286	Avag_62012001	Avag_10161001	Bmal_170576679	Smoe_101073_e_gw1_24_656_1	Ppat_197412_2930047	Atri_00103_55	Atha_AT1G17890_1_GER2_NAD_P_binding_Rossmann_fold_superfamily_protein	Atha_AT1G73250_1_ATFX_GER1_GDP_4_keto_6_deoxymannose_3_5_epimerase_4_reductase_1	Smar_011528	Ttra_04147T0_04147_GDP_L_fucose_synthase_320_aa	Tspi_316971577	Bflo_260803292	Gsal_1081_gdp_l_fucose_synthase	Avag_17081001	Falb_04742T0_04742	Sros_13178T0	Sman_104720_GMER_GDP_4_keto_6_deoxy_D_mannose_3_5_epimerase_4_reductase_Putative_nad_dependent_epimerase_dehydratase_Source_UniProtKB_TrEMBL_Acc_C1M169	Sarc_g12398	Hmag_228698	Avag_51241001	Odio_008849001	Csav_008234	Pfuc_73294_1_34834_t1	Mbre_34882	Acar_00001707	Bflo_260803294	Bflo_260785183	Dpul_190546	Tspi_316976398	Cint_023446	Cint_011654	Lgig_205768	Sjap_0050740	Spun_07492T0	Cele_019813_ger_1_Protein_GER_1_ger_1_mRNA_complete_cds_Source_RefSeq_mRNA_Acc_NM_066139	Skow_09804m	Hrob_185540	Drer_039666_tissue_specific_transplantation_antigen_P35B_Source_ZFIN_Acc_ZDB_GENE_040722_1_tsta3	Ctel_98567	Tadh_14880	Cgig_16408_GDP_L_fucose_synthetase_Source_UniProtKB_TrEMBL_Acc_K1PK93	Smim_36720_tissue_specific_transplantation_antigen_P35B_Xenopus_Silurana_tropicalis_gi_38383179_gb_AAH62507_3e_176_501	Csav_003438	Znev_05135	Drer_039669_tissue_specific_transplantation_antigen_P35B_Source_HGNC_Symbol_Acc_12390_TSTA3_2_of_3	Tcas_270008444	OcarG_2753	Csav_008235	Aque_217357	Hmic_0280500	Egra_10256	Emul_01779	Dmel_0034794_Gmer_GDP_4_keto_6_deoxy_D_mannose_3_5_epimerase_4_reductase_Source_FlyBase_0034794	Ggal_025935	Drer_042661_tissue_specific_transplantation_antigen_P35B_Source_HGNC_Symbol_Acc_12390_TSTA3_3_of_3	Isca_ISCW024796-PA	Spur_014789_Tsta3	Xtro_023543	Xtro_060983	Hsap_Ensmbl0104522_tissue_specific_transplantation_antigen_P35B_Source_HGNC_Symbol_Acc_12390_TSTA3	Ehux_206625_gm1_2700146	Isca_ISCW007586-PA	Rcul_t29064	Cint_018387	Rcul_t29068	Pfuc_28412_1_69876_t1	Pfuc_64660_1_41817_t1	Ehux_48539_gw1_769_3_1	Cint_026633	Pfuc_215891_1_64815_t1	Adig_24215	Adig_02926
HG_2958	Adig_10036	Bnat_87901_estExt_fgenesh1_pg_C_250153	Crei_130996_estExt_gwp_1H_C_290003	Spur_024983_Maf1	Cgig_17710_Repressor_of_RNA_polymerase_III_transcription_MAF1_like_protein_Source_UniProtKB_TrEMBL_Acc_K1PNA2	Ppat_161289_310125	Acar_00007148	Ctel_177534	Bflo_260810167	Skow_42417m	Cint_006221	Csav_005299	Csav_005301	Isca_ISCW019141-PA	Spun_04774T0	Drer_013122_MAF1_homolog_S_cerevisiae_Source_ZFIN_Acc_ZDB_GENE_040426_2788_maf1	Ppat_169393_2070030	Hmag_225435	Tcas_270007640	Smim_74807_negative_effector_of_RNA_polymerase_III_synthesis_putative_Ixodes_scapularis_gi_242001726_ref_XP_002435506_6e_107_318	Tadh_37075	Cow_06815T0	Lgig_155774	Znev_05522	Drer_036489_MAF1_homolog_S_cerevisiae_Source_HGNC_Symbol_Acc_24966_MAF1	Mley_ML012031a	Hsap_Ensmbl0179632_MAF1_homolog_S_cerevisiae_Source_HGNC_Symbol_Acc_24966_MAF1	Dpul_105183	Atri_00109_168	Mmar_MMa52189	Avag_29193001	Hrob_166724	Dmel_0058196_Maf1	Bsch_g33	Nvec_24632_	Avag_07955001	Aque_212335	Atha_AT5G13240_1_transcription_regulators	Smar_007630	OcarG_9505	Avag_20025001	Odio_007743001	Sros_01271T0	Cele_016622_mafr_1_Protein_MAFR_1_mafr_1_mRNA_complete_cds_Source_RefSeq_mRNA_Acc_NM_060376	Gsal_5576_repressor_of_rna_polymerase_iii_transcription_maf1_homolog	Sarc_g13509	Scer_YDR005C_Highly_conserved_negative_regulator_of_RNA_polymerase_III_binds_to_the_N_terminal_domain_of_the_Rpc160p_subunit_of_Pol_III_to_prevent_closed_complex_formation_localization_and_activity_are_regulated_by_phosphorylation_mediated_by_TORC1_protein_k_A_and_Sch9p_localizes_to_cytoplasm_during_vegetative_growth_and_translocates_to_the_nucleus_and_nucleolus_under_stress_conditions_Source_SGD_Acc_S000002412_MAF1_SGD	Cfra_g807	Bmal_170582006	Bmal_170574673	Ttra_07396T0_07396_mitogen_activated_protein_kinase_300_aa	Sjap_0059570	Sman_070680	Egra_09057	Emul_06763	Hmic_0163000	Mbre_24678	Pfuc_159902_1_35621_t1	Pbac_3473712	Falb_03144T0_03144	Dpul_57606	Mmar_MMa52191	Sjap_0059580	Isca_ISCW003137-PA
HG_7511	Cow_00438T0	Atha_AT5G55340_1_MBOAT_membrane_bound_O_acyl_transferase_family_protein	Ppat_161387_320100	Crei_141971_Chlre2_kg_scaffold_5000381	Crei_146104_Chlre2_kg_scaffold_16000195	Atha_AT3G51970_1_ATSAT1_ASAT1_ATASAT1_acyl_CoA_sterol_acyl_transferase_1	Crei_144862_Chlre2_kg_scaffold_12000056	Ppat_129220_e_gw1_74_87_1	Atha_AT5G55380_1_MBOAT_membrane_bound_O_acyl_transferase_family_protein	Sarc_g15103	Atha_AT1G34520_1_MBOAT_membrane_bound_O_acyl_transferase_family_protein	Crei_171320_fgenesh2_pg_C_scaffold_16000196	Atri_00028_68	Smoe_447564_estExt_fgenesh2_pg_C_930072	Atha_AT1G34490_1_MBOAT_membrane_bound_O_acyl_transferase_family_protein	Spun_04041T0	Atha_AT1G34500_1_MBOAT_membrane_bound_O_acyl_transferase_family_protein	Sarc_g4199	Crei_171316_fgenesh2_pg_C_scaffold_16000192	Atha_AT5G55320_1_MBOAT_membrane_bound_O_acyl_transferase_family_protein	Atha_AT5G55360_1_MBOAT_membrane_bound_O_acyl_transferase_family_protein	Atha_AT5G55370_1_MBOAT_membrane_bound_O_acyl_transferase_family_protein	Atha_AT5G55350_1_MBOAT_membrane_bound_O_acyl_transferase_family_protein	Atha_AT5G55330_1_MBOAT_membrane_bound_O_acyl_transferase_family_protein	Ehux_362080_fgenesh_newKGs_kg_124_30_2697318_1	Atha_AT5G51420_1_long_chain_alcohol_O_fatty_acyltransferase_family_protein_wax_synthase_family_protein	Avag_57722001	Sarc_g24388	Spun_05820T0
HG_3333	Aque_222263	Smar_003572	Tadh_19709	Gsal_12980_gpn_loop_gtpase_1	Hmag_231158	Cgig_27037_GPN_loop_GTPase_1_Source_UniProtKB_TrEMBL_Acc_K1R5L6	Cele_001661_gop_2_Protein_GOP_2_gop_2_mRNA_complete_cds_Source_RefSeq_mRNA_Acc_NM_065717	Lgig_115165	Rcul_t34599	Drer_043928_GPN_loop_GTPase_1_Source_HGNC_Symbol_Acc_17030_GPN1	Avag_34054001	Avag_66524001	Sman_072790_Xpa_binding_protein_1_Mbdin_putative_Source_UniProtKB_TrEMBL_Acc_G4LVZ8	Znev_05593	Smim_53135_gpn_loop_GTPase_Ictalurus_furcatus_gi_308321220_gb_ADO27762_2e_153_449	OcarG_2853	Ggal_026576	Hmic_0158700	Hrob_69993	Isca_ISCW016116-PA	Sros_02209T0	Skow_24069m	Egra_03287	Sjap_0303090	Bmal_170591823	Dpul_217322	Emul_00684	Odio_012392001	Mbre_34382	Amac_12134T0	Scer_YJR072C_Member_of_the_conserved_GPN_loop_GTPase_family_has_a_role_in_transport_of_RNA_polymerase_II_to_the_nucleus_exhibits_GTP_dependent_binding_to_PolII_has_ATPase_activity_involved_in_sister_chromatid_cohesion_phosphorylated_by_the_Pcl1p_Pho85p_kina_plex_human_homolog_XAB1_interacts_with_human_RNA_polymerase_II_Source_SGD_Acc_S000003833_NPA3_SGD	Amac_13207T0	Csav_008274	Spur_019011_Gpn1	Ehux_426517_estExtDG_Genewise1Plus_C_140150	Spun_01884T0	Bflo_260803065	Falb_03107T0_03107	Bnat_49201_estExt_Genewise1_C_420064	Csav_008275	Mley_ML258253a	Dmel_0040346_CG3704	Smoe_3016_gw1_64_6_1	Crei_41371_gwH_3_150_1	Ttra_02937T0_02937_GPN_loop_GTPase_1_351_aa	Acar_00008825	Tcas_270008775	Cow_00279T0	Rfil_569363774_AAA_ATPase_domain_containing_protein_Reticulomyxa_filosa	Adig_13423	Adig_09592	Ppat_215392_estExt_Genewise1_C_1140161	Pbac_3476658	Atri_00003_237	Atha_AT4G21800_1_QQT2_P_loop_containing_nucleoside_triphosphate_hydrolases_superfamily_protein	Cfra_g3614	Nvec_7413_ATP_bind_1	Ctel_176909	Pfuc_39174_1_48346_t1	Hsap_Ensmbl0198522_GPN_loop_GTPase_1_Source_HGNC_Symbol_Acc_17030_GPN1	Sarc_g20228	Rfil_569363773_XPA_binding_protein_Reticulomyxa_filosa	Bsch_g65570	Nvec_24698_ATP_bind_1	Sarc_g10243	Pfuc_45612_1_34347_t1	Mmar_MMa01137	Smoe_426106_fgenesh2_pg_C_scaffold_80000024	Sarc_g7729
HG_619	Smar_001914	Pbac_3460274	Bnat_53395_estExt_Genewise1Plus_C_190089	Bflo_260809835	Ppat_185217_810044	Smoe_146300_estExt_Genewise1_C_120260	Tadh_63547	Acar_00006389	Skow_08586m	Hmag_230220	Isca_ISCW001592-PA	Smar_012470	Crei_138803_estExt_gwp_1W_C_310173	Dpul_302792	Drer_016979_peptidase_mitochondrial_processing_beta_Source_ZFIN_Acc_ZDB_GENE_050220_10_pmpcb	Spur_021078_Pmpcb	Aque_222507	Dmel_0038271_CG3731	Avag_27432001	Avag_12875001	Tcas_270008520	Ggal_013458	Znev_08731	Xtro_062576	OcarG_2558	Csav_018356	Atha_AT3G02090_2_MPPBETA_Insulinase_Peptidase_family_M16_protein	Cint_012991	Ehux_438040_estExtDG_fgenesh_newKGs_kg_C_690036	Bsch_g40479	Cow_02340T0	Spun_02184T0	Xtro_049971	Emul_11030	Avag_30679001	Avag_62747001	Csav_018358	Hmic_0425200	Gsal_6967_mitochondrial_processing_peptidase_beta_subunit_m16_family	Hrob_185681	Acar_00000857	Cgig_17454_Mitochondrial_processing_peptidase_subunit_beta_Source_UniProtKB_TrEMBL_Acc_K1Q9P5	Smim_65140_processing_peptidase_beta_subunit_putative_Ixodes_scapularis_gi_241043304_ref_XP_002407106_0_0_610	Cint_013001	Hsap_Ensmbl0010256_ubiquinol_cytochrome_c_reductase_core_protein_I_Source_HGNC_Symbol_Acc_12585_UQCRC1	Sjap_0204880	Sman_009650_Mitochondrial_processing_peptidase_beta_subunit_M16_family_Source_UniProtKB_TrEMBL_Acc_G4LYP1	Amac_04547T0	Amac_15732T0	Rcul_t45872	Drer_052304_ubiquinol_cytochrome_c_reductase_core_protein_I_Source_ZFIN_Acc_ZDB_GENE_040426_1792_uqcrc1	Mley_ML005132a	Atri_00110_30	Ggal_009286	Ctel_170570	Falb_01367T0_01367	Smim_59559_processing_peptidase_beta_subunit_putative_Ixodes_scapularis_gi_241043304_ref_XP_002407106_0_0_547	Lgig_105568	Smar_012469	Xtro_060965	Csav_018357	Mbre_17882	Egra_00107	Sros_07355T0	Tspi_316965640	Sarc_g247	Xtro_046429	Scer_YLR163C_Smaller_subunit_of_the_mitochondrial_processing_protease_MPP_essential_processing_enzyme_that_cleaves_the_N_terminal_targeting_sequences_from_mitochondrially_imported_proteins_Source_SGD_Acc_S000004153_MAS1_SGD	Hrob_96341	Bmal_170574804	Ttra_03007T0_03007_processing_peptidase_beta_subunit_367_aa	Mmar_MMa39919	Cele_013880_mppb_1_Protein_MPPB_1_mppb_1_mRNA_complete_cds_Source_RefSeq_mRNA_Acc_NM_069175	Atri_00064_89	Amac_04892T0	Smar_012473	Nvec_46476_	Cfra_g5784	Cele_018963_ucr_1_Protein_UCR_1_ucr_1_mRNA_complete_cds_Source_RefSeq_mRNA_Acc_NM_065801	Aque_203919	Sros_07375T0	Cfra_g1568	Isca_ISCW016724-PA	Pfuc_2084_1_00959_t1	Spun_01544T0	Bmal_170595961	Ppat_211955_estExt_Genewise1_C_740203	Cfra_g5429	Adig_03850	Ppat_194593_2190084	Smoe_448827_estExt_fgenesh2_pg_C_1380008	Ppat_207121_estExt_Genewise1_C_370056	Rfil_569425175	Smoe_183257_estExt_Genewise1Plus_C_820152	Adig_21908	Atri_00056_160	Ppat_114884_e_gw1_11_184_1	Bmal_170591867	Atri_00030_199	Xtro_001656	Amac_07852T0	Smim_65597_mitochondrial_processing_peptidase_alpha_subunit_putative_Ixodes_scapularis_gi_241608598_ref_XP_002406607_0_0_651	Cint_014838	Cfra_g4030	Scer_YBL045C_Core_subunit_of_the_ubiquinol_cytochrome_c_reductase_complex_bc1_complex_which_is_a_component_of_the_mitochondrial_inner_membrane_electron_transport_chain_Source_SGD_Acc_S000000141_COR1_SGD	Isca_ISCW009643-PA	Dmel_0033235_CG8728	Rfil_569425181_mitochondrial_processing_peptidase_beta_subunit_Reticulomyxa_filosa	Drer_070566_peptidase_mitochondrial_processing_alpha_Source_ZFIN_Acc_ZDB_GENE_030131_5809_pmpca	Odio_002956001	Hsap_Ensmbl0165688_peptidase_mitochondrial_processing_alpha_Source_HGNC_Symbol_Acc_18667_PMPCA	Atha_AT1G51980_1_Insulinase_Peptidase_family_M16_protein	Tcas_270001053	Dpul_303461	Hrob_186101	Atha_AT3G16480_1_MPPalpha_mitochondrial_processing_peptidase_alpha_subunit	Skow_14171m	Amac_09639T0	Scer_YHR024C_Larger_subunit_of_the_mitochondrial_processing_protease_MPP_essential_processing_enzyme_that_cleaves_the_N_terminal_targeting_sequences_from_mitochondrially_imported_proteins_Source_SGD_Acc_S000001066_MAS2_SGD	Aque_220828	Ggal_003014	Cow_06706T0	Bflo_260811213	Bnat_91482_estExt_fgenesh1_pg_C_1020043	Znev_12974	Mley_ML09835a	Amac_03574T0	Xtro_036400	Hrob_185865	Cgig_11428_Mitochondrial_processing_peptidase_subunit_alpha_Source_UniProtKB_TrEMBL_Acc_K1PQM1	Skow_26609m	Acar_00015931	Ehux_443369_estExtDG_fgenesh_newKGs_kg_C_2350020	Drer_014794_ubiquinol_cytochrome_c_reductase_core_protein_IIa_Source_ZFIN_Acc_ZDB_GENE_040718_405_uqcrc2a	Sjap_0203980	Aque_229200	Sarc_g19391	Lgig_156673	Acar_00008622	Ggal_003914	Bflo_260801054	Bmal_170578038	Spun_06624T0	Crei_150501_Chlre2_kg_scaffold_32000054	Cfra_g6331	Mmar_MMa17984	Pfuc_27664_1_33631_t1	Sros_00919T0	Emul_10519	Egra_06892	Sarc_g6955	Smim_69056_PREDICTED_cytochrome_b_c1_complex_subunit_mitochondrial_like_Ornithorhynchus_anatinus_gi_149636806_ref_XP_001507390_4e_109_340	Bsch_g47834	Nvec_40817_Peptidase_M16_C	Sman_094050_Mitochondrial_processing_peptidase_non_peptidase_alpha_subunit_M16_family_Source_UniProtKB_TrEMBL_Acc_G4LV68	Avag_21269001	Lgig_222316	Cele_022159_mppa_1_Protein_MPPA_1_mppa_1_mRNA_complete_cds_Source_RefSeq_mRNA_Acc_NM_058487	Avag_02796001	Ctel_184508	Spur_018758_Pmpca	Sarc_g8897	Ttra_11281T0_11281_peptidase_subunit_alpha_926_aa	Tadh_21554	Rcul_t19394	Hmic_0614900	Cow_07363T0	Smar_009912	Drer_071691_ubiquinol_cytochrome_c_reductase_core_protein_IIb_Source_ZFIN_Acc_ZDB_GENE_030131_1269_uqcrc2b	Mbre_33628	Spur_022888_Uqcrc2	Mbre_31120	Tcas_270004017	Falb_04037T0_04037	Falb_01120T0_01120	Bsch_g37680	Rfil_569425182_mitochondrial_processing_peptidase_beta_subunit_Reticulomyxa_filosa	Avag_33437001	Tadh_53663	Hmag_223397	Hmag_223398	Znev_03238	Dpul_200339	Sros_04766T0	Crei_100068_e_gwH_11_318_1	Adig_09081	Spur_008722_Spur_008722	Cele_011679_ucr_2_2_Protein_UCR_2_2_ucr_2_2_mRNA_complete_cds_Source_RefSeq_mRNA_Acc_NM_078120	Sarc_g13538	Cele_012158_ucr_2_1_Protein_UCR_2_1_isoform_b_ucr_2_1_mRNA_complete_cds_Source_RefSeq_mRNA_Acc_NM_077611	Amac_04777T0	Atri_00064_91	Bmal_170588279	Ehux_254142_gm1_212700001	Bsch_g41904	Hsap_Ensmbl0105819_peptidase_mitochondrial_processing_beta_Source_HGNC_Symbol_Acc_9119_PMPCB	Dmel_0250814_CG4169	Odio_000370001	Odio_010880001	Odio_017078001	Ctel_155657	Rfil_569377579	Gsal_11299_mitochondrial_processing_peptidase	Odio_010882001	Adig_10819	Sros_13085T0	Ttra_02316T0_02316	Rcul_t00435	Rfil_569422270	Scer_YPR191W_Subunit_2_of_the_ubiquinol_cytochrome_c_reductase_complex_which_is_a_component_of_the_mitochondrial_inner_membrane_electron_transport_chain_phosphorylated_transcription_is_regulated_by_Hap1p_Hap2p_Hap3p_and_heme_Source_SGD_Acc_S000006395_QCR2_SGD	Cgig_05784_Cytochrome_b_c1_complex_subunit_2_mitochondrial_Source_UniProtKB_TrEMBL_Acc_K1QLS3	Aque_201141	Mmar_MMa31885	Cele_020757_ucr_2_3_Protein_UCR_2_3_ucr_2_3_mRNA_complete_cds_Source_RefSeq_mRNA_Acc_NM_064883	Sarc_g7278	Tspi_316977362	Spur_023656_Uqcrc2_1	Sarc_g7958	Cint_014839	Avag_59220001	Tspi_316954444	Mmar_MMa52055	Hsap_Ensmbl0140740_ubiquinol_cytochrome_c_reductase_core_protein_II_Source_HGNC_Symbol_Acc_12586_UQCRC2	Mley_ML07971a	Csav_020032	Hmag_217895	Nvec_55523_Peptidase_M16_C	Csav_007088	Rfil_569422271_mitochondrial_processing_peptidase_alpha_subunit_mitochondrial_precursor_Reticulomyxa_filosa	Aque_204651	OcarG_1065	Sarc_g17021	Hmag_201078	Mmar_MMa18806	Sarc_g1538	OcarG_5470	Pfuc_31366_1_62650_t1	Spur_022255_Spur_022255	Ctel_145315	Cfra_g5831	Hmag_203435	Pbac_3465821	OcarG_10491	Ppat_72440_scaf_37000028	Smoe_420945_fgenesh2_pg_C_scaffold_48000155
HG_3157	Bsch_g10697	Ctel_90714	Csav_004833	Csav_004834	Cint_010488	Cgig_11943_AMY_1_associating_protein_expressed_in_testis_1_Source_UniProtKB_TrEMBL_Acc_K1PU74	Skow_04259m	Bflo_260821400	Lgig_142246	Mley_ML13147a	Hmag_223305	Aque_215392	Avag_13516001	Avag_53235001	Xtro_039153	Tadh_55191	Spun_00763T0	Hrob_149301	Smar_003944	Sjap_0078000	Nvec_31082_Motilin_ghrelin	Amac_02178T0	Tcas_270016771	Amac_00667T0	Sman_084650	Sros_04284T0	Drer_006292_MYCBP_associated_testis_expressed_1_Source_HGNC_Symbol_Acc_24010_MAATS1	Mbre_33486	Adig_08170	Ttra_10463T0_10463_AMY_1_associating_protein_expressed_in_testis_1_744_aa	Egra_06606	Emul_06700	Nvec_16999_	Avag_28685001	Avag_14755001	Pfuc_50667_1_63386_t1	Odio_001005001	Gsal_8669_amy_1_associating_protein_expressed_in_testis_1_like	Spur_008184_Spur_008184	Cint_010486	Spur_004471_C3orf15	Acar_00003536	Spur_009370_C3orf15_1	Ggal_024121	Aque_219565	Pfuc_8675_1_53213_t1	Hmag_223308	Adig_08169	Mley_ML13146a	Adig_21373	Bnat_132868_aug1_19_g7576	Nvec_22468_CUT	Znev_04061	Hmag_223307	Adig_21380	Adig_11378	Adig_11379	Sjap_0103480	Sman_168020	Sman_168010	Adig_18960	Pfuc_266414_1_35932_t1	Crei_94144_fgenesh1_est_C_scaffold_10000069	Emul_09818	Pbac_3477156	Spur_028385_Spur_028385	Rfil_569424594	Mmar_MMa37994	Sman_084640	Crei_144349_Chlre2_kg_scaffold_10000229	Sarc_g6727
HG_3245	Bnat_54944_estExt_Genewise1Plus_C_460058	Tspi_316973286	Falb_01548T0_01548	Tspi_316973169	Ppat_218100_estExt_Genewise1_C_1520099	Ttra_02263T0_02263_60S_ribosomal_protein_L37_A_100_aa	Bflo_260821454	Dmel_0030616_RpL37a_Ribosomal_protein_L37a_Source_FlyBase_0030616	Ppat_205025_estExt_Genewise1_C_240133	Ppat_185387_830075	Aque_216408	Ppat_200899_4750032	Aque_209304	Smoe_81515_e_gw1_4_1659_1	Avag_33496001	Ppat_9441_gw1_222_31_1	Hmic_0150200	Mley_ML013518a	Avag_46482001	Atri_00109_15	Atha_AT1G52300_1_Zinc_binding_ribosomal_protein_family_protein	Atha_AT3G16080_1_Zinc_binding_ribosomal_protein_family_protein	Cgig_14579_Ribosomal_protein_L37_Source_UniProtKB_TrEMBL_Acc_K1PNZ8	Ctel_158783	Scer_YLR185W_Protein_component_of_the_large_60S_ribosomal_subunit_has_similarity_to_Rpl37Bp_and_to_rat_L37_ribosomal_protein_Source_SGD_Acc_S000004175_RPL37A_SGD	Scer_YDR500C_Protein_component_of_the_large_60S_ribosomal_subunit_has_similarity_to_Rpl37Ap_and_to_rat_L37_ribosomal_protein_Source_SGD_Acc_S000002908_RPL37B_SGD	Avag_08890001	Znev_09991	Spun_04030T0	Sman_035800_RPL37_60S_ribosomal_protein_L37_Source_UniProtKB_Swiss_Prot_Acc_O44125	Dpul_309347	Sjap_0014990	Smar_004353	Ggal_023898	Atha_AT1G15250_1_Zinc_binding_ribosomal_protein_family_protein	Ehux_309232_fgenesh_newKGs_pm_12_46	Hrob_107371	Tcas_270013725	Drer_034291_ribosomal_protein_L37_Source_ZFIN_Acc_ZDB_GENE_040625_39_rpl37	Gsal_7705_ribosomal_protein_l37a	Dmel_0034822_RpL37b_Ribosomal_protein_L37b_Source_FlyBase_0034822	Acar_00010092	Xtro_056679	Skow_17954m	Smim_40557_60S_ribosomal_protein_L37A_Lycosa_singoriensis_gi_161661043_gb_ABX75388_2e_59_187	Amac_10772T0	Amac_00213T0	Lgig_232303	Crei_126163_estExt_gwp_1H_C_80209	Bmal_170578935	Egra_02760	Hsap_Ensmbl0145592_ribosomal_protein_L37_Source_HGNC_Symbol_Acc_10347_RPL37	Sarc_g19481	Mbre_16444	Cow_07078T0	Csav_014356	Cint_024283	Pfuc_84750_1_20620_t1	Isca_ISCW020638-PA	Cint_024282	Cele_012179_W01D2_1_Protein_W01D2_1_W01D2_1_mRNA_complete_cds_Source_RefSeq_mRNA_Acc_NM_064671	Bnat_27710_gw1_53_68_1	Sros_07254T0	Cele_004451_rpl_37_Protein_RPL_37_rpl_37_mRNA_complete_cds_Source_RefSeq_mRNA_Acc_NM_065326	Odio_005054001	Rcul_t36926	Hrob_91627	Atri_00039_221	Nvec_43242_	Spur_010279_Spur_010279	Ehux_200568_gm1_1200234	Rcul_t19520
HG_2829	Nvec_37595_Ribosomal_S11	Bnat_92476_estExt_fgenesh1_pm_C_260014	Ppat_198161_3160005	Crei_24344_estExt_fgenesh1_pm_C_330005	Aque_228659	Mmar_MMa06193	Ppat_223910_estExt_Genewise1_C_2710075	Smoe_183051_estExt_Genewise1Plus_C_800095	Amac_12555T0	Csav_015247	Spur_025574_Rps14	Hmag_227990	Atri_00040_72	Cint_010364	Cow_00624T0	Dmel_0004403_RpS14a_Ribosomal_protein_S14a_Source_FlyBase_0004403	Mbre_6309	Skow_32954m	Tadh_36348	Sarc_g4125	Znev_11092	Cgig_11151_40S_ribosomal_protein_S14_Source_UniProtKB_TrEMBL_Acc_K1QQB6	Drer_036629_ribosomal_protein_S14_Source_ZFIN_Acc_ZDB_GENE_030131_8631_rps14	Xtro_034484	Ggal_007287	Acar_00014717	Gsal_3196_ribosomal_protein_s14	Cgig_00384_40S_ribosomal_protein_S14_Source_UniProtKB_TrEMBL_Acc_K1P7X2	Smar_009704	Hrob_111042	Dpul_230521	Hrob_194907	Tcas_270000834	Isca_ISCW023299-PA	Bflo_260802698	Atha_AT3G11510_1_Ribosomal_protein_S11_family_protein	Cfra_g6237	Atha_AT2G36160_1_Ribosomal_protein_S11_family_protein	Spun_01396T0	Scer_YCR031C_Ribosomal_protein_59_of_the_small_subunit_required_for_ribosome_assembly_and_20S_pre_rRNA_processing_mutations_confer_cryptopleurine_resistance_nearly_identical_to_Rps14Bp_and_similar_to_E_coli_S11_and_rat_S14_ribosomal_proteins_Source_SGD_Acc_S000000627_RPS14A_SGD	Cele_004483_rps_14_Protein_RPS_14_rps_14_mRNA_complete_cds_Source_RefSeq_mRNA_Acc_NM_066171	Mley_ML154192a	Atha_AT3G52580_1_Ribosomal_protein_S11_family_protein	Odio_008477001	Scer_YJL191W_Ribosomal_protein_59_of_the_small_subunit_required_for_ribosome_assembly_and_20S_pre_rRNA_processing_mutations_confer_cryptopleurine_resistance_nearly_identical_to_Rps14Ap_and_similar_to_E_coli_S11_and_rat_S14_ribosomal_proteins_Source_SGD_Acc_S000003727_RPS14B_SGD	Ctel_228439	Bmal_170579365	Lgig_209986	Avag_42044001	Avag_32837001	Avag_17367001	Ttra_08002T0_08002_40S_ribosomal_protein_S14_152_aa	Rcul_t18675	Ehux_69773_e_gw1_107_76_1	Sman_053830_Putative_40s_ribosomal_protein_S14_Source_UniProtKB_TrEMBL_Acc_G4VHS0	Sjap_0019470	Sjap_0313520	Bsch_g8166	Bsch_g44021	Falb_01157T0_01157	Hmic_0069900	Tspi_316974576	Tspi_316964793	Sros_01434T0	Rfil_569399537_40S_ribosomal_protein_S11_Reticulomyxa_filosa	Egra_02028	Emul_09226	Hsap_Ensmbl0164587_ribosomal_protein_S14_Source_HGNC_Symbol_Acc_10387_RPS14	Pfuc_9880_1_53441_t1	Smim_32204_40S_ribosomal_protein_S14_Latrodectus_hesperus_gi_318086962_gb_ADV40073_2e_36_128	Atri_00035_21	OcarG_10631	Smim_32158_40S_ribosomal_protein_S14_Latrodectus_hesperus_gi_318086962_gb_ADV40073_2e_28_107	Cint_028430
HG_39412	Cfra_g1641	Sarc_g2706	Nvec_42239_PGAM
HG_7118	Hrob_169578	Spur_020209_Spur_020209	Skow_24646m	Sarc_g950	Bflo_260816336	Hmag_227836	Sarc_g21518	Hmag_229531	Skow_09196m	Skow_09195m	Sarc_g19394	Skow_03155m	Skow_03153m	Nvec_39294_zf_CCCH	Nvec_52581_Synuclein	Bflo_260811851	Skow_28089m	Hmag_215582	Nvec_46898_Amelogenin	Pfuc_13148_1_25136_t1	Skow_22791m	Skow_05486m	Skow_27250m	Skow_13202m	Skow_36675m	Skow_24567m	Lgig_78920	Sarc_g11073	Sarc_g18938	Skow_09841m	Bflo_260821704
HG_80	Crei_121874_e_gwW_54_106_1	Ttra_02043T0_02043_TKL_DRK_protein_kinase_512_aa	Rfil_569421883_Kelch_repeat_containing_protein_Reticulomyxa_filosa	Ppat_203860_estExt_Genewise1_C_170015	Ppat_123192_e_gw1_43_23_1	Ppat_136578_e_gw1_130_16_1	Atha_AT4G38470_1_ACT_like_protein_tyrosine_kinase_family_protein	Atha_AT2G17700_1_ACT_like_protein_tyrosine_kinase_family_protein	Ppat_178475_310001	Atri_00001_158	Atri_00030_44	Smoe_444789_estExt_fgenesh2_pg_C_470226	Atha_AT4G35780_1_ACT_like_protein_tyrosine_kinase_family_protein	Crei_105918_e_gwH_37_17_1	Smoe_20996_gw1_6_176_1	Ppat_147244_e_gw1_257_8_1	Rfil_569369308	Smoe_24258_gw1_2_382_1	Ppat_188912_1260035	Atha_AT3G06640_1_PAS_domain_containing_protein_tyrosine_kinase_family_protein	Atha_AT1G67890_1_PAS_domain_containing_protein_tyrosine_kinase_family_protein	Ttra_08640T0_08640_TKL_protein_kinase_863_aa	Atri_00069_65	Crei_188909_estExt_fgenesh2_pg_C_120195	Tadh_1653	Smoe_56634_gw1_19_809_1	Ppat_30352_gw1_462_15_1	Atha_AT1G73660_1_protein_tyrosine_kinase_family_protein	Hsap_Ensmbl0157764_v_raf_murine_sarcoma_viral_oncogene_homolog_B_Source_HGNC_Symbol_Acc_1097_BRAF	Atha_AT1G18160_1_Protein_kinase_superfamily_protein	Ppat_121191_e_gw1_35_289_1	Dmel_0030018_slpr_slipper_Source_FlyBase_0030018	Ttra_01708T0_01708_TKL_protein_kinase_611_aa	Atha_AT5G03730_2_CTR1_SIS1_AtCTR1_Protein_kinase_superfamily_protein	Ppat_12054_gw1_118_37_1	Crei_102541_e_gwH_19_225_1	Atri_00058_178	Atri_00003_47	Aque_217124	Ctel_32270	Atha_AT3G06620_1_PAS_domain_containing_protein_tyrosine_kinase_family_protein	Smim_26472_Mitogen_activated_protein_kinase_kinase_kinase_9_Harpegnathos_saltator_gi_307191858_gb_EFN75282_0_0_804	Ppat_152756_e_gw1_375_15_1	Ppat_132148_e_gw1_93_53_1	Ppat_99879_scaf_402000010	Ppat_141531_e_gw1_180_55_1	Ttra_11783T0_11783	Xtro_051997	Bnat_43749_e_gw1_83_33_1	Bnat_30585_gw1_2_261_1	Bnat_23161_gw1_145_3_1	Bnat_43804_e_gw1_84_20_1	Smoe_97070_e_gw1_19_717_1	Ttra_11289T0_11289_TKL_protein_kinase_881_aa	Cow_03558T0	Smoe_10499_gw1_87_76_1	Crei_144026_Chlre2_kg_scaffold_9000257	Atri_00040_219	Avag_39355001	Ttra_09888T0_09888_TKL_protein_kinase_816_aa	Avag_32617001	Dpul_22954	Cgig_09511_Mitogen_activated_protein_kinase_kinase_kinase_13_B_Source_UniProtKB_TrEMBL_Acc_K1QIA3	Adig_15195	Atha_AT4G24480_1_Protein_kinase_superfamily_protein	Atha_AT5G11850_1_Protein_kinase_superfamily_protein	Crei_120324_e_gwW_35_18_1	Dpul_52374	OcarG_486	Drer_054533_v_raf_murine_sarcoma_3611_viral_oncogene_homolog_Source_ZFIN_Acc_ZDB_GENE_050102_2_araf	Hmic_0474300	Tspi_316968535	Ttra_02739T0_02739_TKL_protein_kinase_1439_aa	Ttra_09682T0_09682_TKL_protein_kinase_685_aa	Acar_00011023	Emul_06950	Tcas_270004311	Atri_00064_41	Spur_002696_Tak1	Sros_08045T0	Smoe_40493_gw1_68_153_1	Ehux_54983_gw1_11_162_1	Spur_000105_Mapkkk12_13	Aque_210557	Csav_000055	Cint_011860	Atri_00091_23	Atha_AT4G23050_2_PAS_domain_containing_protein_tyrosine_kinase_family_protein	Egra_09662	Ppat_127176_e_gw1_63_109_1	Cow_08864T0	Spur_027524_Raf	Crei_146433_Chlre2_kg_scaffold_1000257	Avag_52634001	Cow_01546T0	Ppat_123660_e_gw1_46_30_1	Hrob_81107	OcarG_9377	Ttra_02018T0_02018_TKL_protein_kinase_1022_aa	Bsch_g62056	Avag_15728001	Atha_AT5G58950_1_Protein_kinase_superfamily_protein	Bnat_33391_e_gw1_2_33_1	Znev_01103	Bmal_170592781	Tadh_26486	Csav_000056	Avag_61893001	Atri_00004_8	Crei_182152_estExt_fgenesh2_kg_C_50054	Hrob_74446	Bmal_170589507	Atha_AT3G58640_1_Mitogen_activated_protein_kinase_kinase_kinase_related	Crei_113099_e_gwW_6_137_1	Tcas_270005270	Atha_AT2G31010_1_Protein_kinase_superfamily_protein	Ggal_037261	Crei_94620_fgenesh1_est_C_scaffold_1000056	Ttra_07044T0_07044_HT1_protein_kinase_1707_aa	Hrob_76766	Avag_64873001	Drer_017661_v_raf_murine_sarcoma_viral_oncogene_homolog_B1_Source_ZFIN_Acc_ZDB_GENE_040805_1_braf	Ggal_037253	Acar_00000985	Ggal_019976	Ehux_361285_fgenesh_newKGs_kg_110_1_EST_ALL_fasta_Contig12459	Dmel_0003079_phl_pole_hole_Source_FlyBase_0003079	Csav_000242	Atha_AT1G08720_1_EDR1_ATEDR1_Protein_kinase_superfamily_protein	Ehux_354911_fgenesh_newKGs_kg_34_11_EST_ALL_fasta_Contig12459	Dmel_0036896_wnd_wallenda_Source_FlyBase_0036896	Cint_009782	Bnat_92587_estExt_fgenesh1_pm_C_370002	Sros_04629T0	Ttra_05410T0_05410_TKL_protein_kinase_1391_aa	Smoe_105905_e_gw1_32_457_1	Xtro_040587	Crei_189821_estExt_fgenesh2_pg_C_10271	Ttra_09544T0_09544_TKL_protein_kinase_533_aa	Cgig_03652_Mitogen_activated_protein_kinase_kinase_kinase_9_Source_UniProtKB_TrEMBL_Acc_K1Q1X5	Cint_009785	Lgig_104546	Ttra_06160T0_06160_TKL_DRK_protein_kinase_842_aa	Xtro_016378	Smar_002048	Ehux_54443_gw1_110_8_1	Hsap_Ensmbl0073803_mitogen_activated_protein_kinase_kinase_kinase_13_Source_HGNC_Symbol_Acc_6852_MAP3K13	Hrob_64665	Ttra_06631T0_06631_TKL_RIPK_protein_kinase_872_aa	Atri_00021_12	Cint_009790	Smim_43669_PREDICTED_mitogen_activated_protein_kinase_kinase_kinase_7_Bombus_terrestris_gi_340713629_ref_XP_003395343_1e_149_451	Ctel_17809	Hsap_Ensmbl0078061_v_raf_murine_sarcoma_3611_viral_oncogene_homolog_Source_HGNC_Symbol_Acc_646_ARAF	Sros_00902T0	Ppat_41526_gw1_96_140_1	Cint_007693	Atha_AT2G42640_1_Mitogen_activated_protein_kinase_kinase_kinase_related	Drer_079473_si_ch211_120p12_3_Source_ZFIN_Acc_ZDB_GENE_090312_24_si_ch211_120p12_3	Hrob_86641	Mbre_24816	Mbre_2266	Hsap_Ensmbl0135341_mitogen_activated_protein_kinase_kinase_kinase_7_Source_HGNC_Symbol_Acc_6859_MAP3K7	Sman_125370_Serine_threonine_kinase_Source_UniProtKB_TrEMBL_Acc_G4V711	Hmag_205518	Bnat_89900_estExt_fgenesh1_pg_C_570106	Cgig_19292_Mitogen_activated_protein_kinase_kinase_kinase_MLT_Source_UniProtKB_TrEMBL_Acc_K1QWV0	Odio_000905001	Ppat_135466_e_gw1_120_96_1	Mmar_MMa29294	Skow_19794m	Ggal_015199	Ppat_106226_660028	Atha_AT5G57610_1_Protein_kinase_superfamily_protein_with_octicosapeptide_Phox_Bem1p_domain	Ppat_136776_e_gw1_131_129_1	OcarG_4325	Atri_00049_246	Ppat_128329_e_gw1_69_163_1	OcarG_131	Smoe_160379_estExt_Genewise1_C_1000109	Atha_AT4G31170_1_Protein_kinase_superfamily_protein	Smoe_63609_gw1_12_703_1	Lgig_180583	Acar_00006168	Gsal_7333_mitogen_activated_protein_kinase_kinase_kinase_13_like	Cint_023589	Smoe_88196_e_gw1_9_530_1	Ttra_10843T0_10843_TKL_DRK_protein_kinase_438_aa	Ctel_223355	Pbac_3466691	Ehux_444392_estExtDG_fgenesh_newKGs_kg_C_3180004	Atri_00081_26	Atha_AT5G50180_1_Protein_kinase_superfamily_protein	Atri_00004_294	Cele_003396_mom_4_Protein_MOM_4_mom_4_mRNA_complete_cds_Source_RefSeq_mRNA_Acc_NM_060219	Mmar_MMa34416	Sjap_0015720	Drer_006978_sterile_alpha_motif_and_leucine_zipper_containing_kinase_AZK_Source_ZFIN_Acc_ZDB_GENE_070912_386_zak	Ppat_95041_scaf_272000029	Ehux_54864_gw1_61_61_1	Ehux_54516_gw1_32_66_1	Ehux_54496_gw1_149_22_1	Atri_00074_58	Avag_02980001	Ehux_67352_e_gw1_61_68_1	Atha_AT1G62400_1_HT1_Protein_kinase_superfamily_protein	Atri_00009_237	Atha_AT3G46930_1_Protein_kinase_superfamily_protein	Csav_001466	Csav_001465	Atri_00025_292	Smoe_146897_estExt_Genewise1_C_130896	Atha_AT3G06630_1_protein_kinase_family_protein	Sarc_g20099	Bnat_47086_estExt_Genewise1_C_90250	Rfil_5693917719201_Reticulomyxa_filosa	Bnat_37350_e_gw1_19_204_1	Mbre_28366	Atri_00030_158	Falb_01438T0_01438	Sros_13073T0	Skow_46273m	Nvec_39694_Pkinase_Tyr	Bnat_77112_fgenesh1_pg_45_154	Atha_AT2G24360_1_Protein_kinase_superfamily_protein	Rfil_569354283	Crei_189636_estExt_fgenesh2_pg_C_160230	Sros_04723T0	Sarc_g20497	Bnat_67919_fgenesh1_pg_4_413	OcarG_5837	Bnat_75293_fgenesh1_pg_33_154	Atha_AT5G01850_1_Protein_kinase_superfamily_protein	Ppat_146497_e_gw1_244_20_1	Cfra_g1295	Drer_020469_mitogen_activated_protein_kinase_kinase_kinase_7_Source_ZFIN_Acc_ZDB_GENE_041001_135_map3k7	Znev_09904	Odio_012676001	Spur_018191_Mapkkk9_1	Skow_31007m	Mmar_MMa54236	Ppat_140928_e_gw1_172_23_1	Hsap_Ensmbl0173327_mitogen_activated_protein_kinase_kinase_kinase_11_Source_HGNC_Symbol_Acc_6850_MAP3K11	Cow_04570T0	Ppat_106434_780020	Dpul_301643	Acar_00008497	Dmel_0026323_Tak1_TGF_beta_activated_kinase_1_Source_FlyBase_0026323	Acar_00021034	Acar_00003725	Pbac_3479370	Atha_AT4G14780_1_Protein_kinase_superfamily_protein	Atha_AT1G04700_1_PB1_domain_containing_protein_tyrosine_kinase	Ggal_025101	Ppat_45564_gw1_171_111_1	Atri_00058_154	Ppat_37426_gw1_262_47_1	Dmel_0046689_Takl1_Tak1_like_1_Source_FlyBase_0046689	Ppat_137263_e_gw1_136_38_1	Ppat_117260_e_gw1_19_208_1	Smar_003079	Atri_00039_196	Avag_18791001	Atri_00002_643	Rfil_569355064	Tcas_270012716	Rcul_t24823	Atha_AT3G27560_1_ATN1_Protein_kinase_superfamily_protein	Bflo_260789470	Skow_11138m	Odio_001877001	Sros_07786T0	Atha_AT3G01490_1_Protein_kinase_superfamily_protein	Atha_AT5G50000_1_Protein_kinase_superfamily_protein	Smoe_146775_estExt_Genewise1_C_130637	OcarG_1022	Drer_044615_sterile_alpha_motif_and_leucine_zipper_containing_kinase_AZK_Source_ZFIN_Acc_ZDB_GENE_070912_386_zak	Ppat_223038_estExt_Genewise1_C_2480010	Ppat_207978_estExt_Genewise1_C_430056	Crei_96175_fgenesh1_est_C_scaffold_64000010	Bsch_g6963	Rfil_569397095_LIM_type_zinc_finger_containing_protein_Reticulomyxa_filosa	Bflo_260831308	Tadh_25066	Ehux_66624_e_gw1_51_53_1	Crei_153159_Chlre2_kg_scaffold_55000020	Smim_35689_PREDICTED_mitogen_activated_protein_kinase_kinase_kinase_MLT_like_Anolis_carolinensis_gi_327281910_ref_XP_003225688_4e_108_355	Ctel_218964	Smoe_78499_e_gw1_2_513_1	Smar_008273	Avag_08187001	Ppat_95447_scaf_281000004	Atha_AT3G22750_1_Protein_kinase_superfamily_protein	Bsch_g764	Mley_ML016313a	Atha_AT3G63260_1_ATMRK1_Protein_kinase_superfamily_protein	Acar_00000929	Atha_AT5G40540_1_Protein_kinase_superfamily_protein	Acar_00004812	Bmal_170583637	Atha_AT3G46920_1_Protein_kinase_superfamily_protein_with_octicosapeptide_Phox_Bem1p_domain	Spur_027278_Mos	Lgig_166312	Acar_00012866	Isca_ISCW005961-PA	Hsap_Ensmbl0139625_mitogen_activated_protein_kinase_kinase_kinase_12_Source_HGNC_Symbol_Acc_6851_MAP3K12	Smoe_57136_gw1_47_477_1	Tspi_316976181	Crei_115082_e_gwW_12_111_1	Bsch_g20899	Ggal_017905	Znev_00116	Hsap_Ensmbl0006432_mitogen_activated_protein_kinase_kinase_kinase_9_Source_HGNC_Symbol_Acc_6861_MAP3K9	Hsap_Ensmbl0143674_Mitogen_activated_protein_kinase_kinase_kinase_MLK4_Source_UniProtKB_Swiss_Prot_Acc_Q5TCX8_MLK4	Sros_01588T0	Aque_221626	Drer_055672_mitogen_activated_protein_kinase_kinase_kinase_10_Source_ZFIN_Acc_ZDB_GENE_050419_112_map3k10	Atha_AT1G79570_1_Protein_kinase_superfamily_protein_with_octicosapeptide_Phox_Bem1p_domain	Csav_003368	Dpul_322731	Ppat_22641_gw1_31_114_1	Avag_07726001	Atha_AT1G16270_1_Protein_kinase_superfamily_protein_with_octicosapeptide_Phox_Bem1p_domain	Drer_006677_receptor_TNFRSF_interacting_serine_threonine_kinase_1_like_Source_ZFIN_Acc_ZDB_GENE_070705_132_ripk1l	Smoe_34528_gw1_3_740_1	Drer_042565_mitogen_activated_protein_kinase_kinase_kinase_12_map3k12_mRNA_Source_RefSeq_mRNA_Acc_NM_207094_MAP3K12	Hrob_81938	Atha_AT2G35050_1_Protein_kinase_superfamily_protein_with_octicosapeptide_Phox_Bem1p_domain	Crei_177668_fgenesh2_pg_C_scaffold_44000012	Cgig_06841_Mitogen_activated_protein_kinase_kinase_kinase_7_Source_UniProtKB_TrEMBL_Acc_K1PMN4	Ehux_447772_estExtDG_Genemark1_C_30571	Spur_015541_Tnni3k	Avag_61355001	Crei_187498_estExt_fgenesh2_pg_C_60265	Spur_023791_Tnni3k_1	Crei_97995_e_gwH_3_241_1	Skow_38409m	Bnat_69282_fgenesh1_pg_8_206	Crei_168263_fgenesh2_pg_C_scaffold_4000314	Rfil_569357903	Avag_02412001	Atri_00131_53	Skow_31707m	Smoe_37312_gw1_28_344_1	Atha_AT3G24715_1_Protein_kinase_superfamily_protein_with_octicosapeptide_Phox_Bem1p_domain	Ttra_06802T0_06802_TKL_protein_kinase_1057_aa	Bflo_260807397	Ctel_146577	Bflo_260806899	Egra_06569	Ppat_181706_510200	Pfuc_1389_1_07926_t1	Acar_00007723	Smoe_271276_estExt_fgenesh1_kg_C_350016	Xtro_027699	Hrob_111211	Skow_22587m	Smoe_37511_gw1_14_531_1	Ggal_010750	Xtro_037030	Atri_00153_25	Adig_14131	Bnat_75217_fgenesh1_pg_33_78	Emul_06845	Xtro_009018	Hmic_0516700	Atha_AT5G66710_1_Protein_kinase_superfamily_protein	Drer_009493_mitogen_activated_protein_kinase_kinase_kinase_13_Source_HGNC_Symbol_Acc_6852_MAP3K13	Lgig_217017	Crei_116962_e_gwW_18_194_1	Ppat_16276_gw1_85_62_1	Crei_117660_e_gwW_20_137_1	Cele_003374_mlk_1_Protein_MLK_1_isoform_b_mlk_1_mRNA_complete_cds_Source_RefSeq_mRNA_Acc_NM_171456	Ppat_45800_gw1_79_191_1	Bmal_170596743	Cint_020051	Adig_08626	Cow_02126T0	Ttra_02592T0_02592_TKL_protein_kinase_1265_aa	Atri_00021_291	Atha_AT3G59830_1_Integrin_linked_protein_kinase_family	Atha_AT2G31800_1_Integrin_linked_protein_kinase_family	Drer_086933_TNNI3_interacting_kinase_Source_ZFIN_Acc_ZDB_GENE_081104_399_tnni3k	Rfil_569396493_Kelch_repeat_containing_protein_Reticulomyxa_filosa	Bnat_55615_estExt_Genewise1Plus_C_650062	Bnat_137652_aug1_40_g12360	Smoe_131553_e_gw1_108_123_1	Atha_AT2G43850_1_Integrin_linked_protein_kinase_family	Atri_00066_143	Smoe_130298_e_gw1_100_176_1	Atha_AT4G18950_1_Integrin_linked_protein_kinase_family	Atha_AT1G14000_1_VIK_VH1_interacting_kinase	Cgig_17027	Cow_05099T0	Ttra_11458T0_11458_TKL_protein_kinase_551_aa	Bnat_37492_e_gw1_20_117_1	Cint_007716	Crei_189294_estExt_fgenesh2_pg_C_140192	Atha_AT3G58760_1_Integrin_linked_protein_kinase_family	Ehux_201455_gm1_1400148	Bmal_170581185	Csav_001464	Skow_14896m	Tspi_316977150	Ppat_129252_e_gw1_74_61_1	Drer_059406_v_raf_1_murine_leukemia_viral_oncogene_homolog_1b_Source_ZFIN_Acc_ZDB_GENE_090826_2_raf1b	Atri_00010_546	Ppat_192983_1910030	Ggal_020950	Smar_004900	Acar_00011445	Hsap_Ensmbl0259030_FPGT_TNNI3K_readthrough_Source_HGNC_Symbol_Acc_42952_FPGT_TNNI3K	Ggal_018501	Acar_00011088	Ehux_75503_e_gw1_378_1_1	Lgig_116428	Ttra_04220T0_04220_TKL_protein_kinase_1271_aa	Ehux_68311_e_gw1_75_17_1	Ttra_08657T0_08657_TKL_protein_kinase_544_aa	Crei_152015_Chlre2_kg_scaffold_42000095	Ttra_09042T0_09042_TKL_protein_kinase_652_aa	Ehux_241475_gm1_33300014	Bnat_91034_estExt_fgenesh1_pg_C_860045	Cele_016030_C24A1_3_Protein_C24A1_3_isoform_a_Source_RefSeq_mRNA_Acc_NM_001026011	Smoe_115356_e_gw1_51_109_1	Hsap_Ensmbl0132155_v_raf_1_murine_leukemia_viral_oncogene_homolog_1_Source_HGNC_Symbol_Acc_9829_RAF1	Hsap_LRG_413_v_raf_1_murine_leukemia_viral_oncogene_homolog_1_Source_HGNC_Symbol_Acc_9829_LRG_413	Znev_11742	Sros_09225T0	Atri_00024_199	Cow_05658T0	Dpul_315683	Ggal_007991	Ehux_62658_e_gw1_11_172_1	Ggal_036795	Xtro_010512	Smar_009684	Acar_00013056	Bnat_61056_fgenesh1_kg_17_66_4132_1_CFAO_EXTA	Crei_179359_fgenesh2_pg_C_scaffold_67000012	Crei_149643_Chlre2_kg_scaffold_25000122	Ppat_153043_e_gw1_385_24_1	Ppat_141256_e_gw1_176_24_1	Ppat_141244_e_gw1_176_81_1	Ppat_143431_e_gw1_202_41_1	Ppat_152740_e_gw1_374_35_1	Odio_007722001	OcarG_8811	Tcas_270001107	Spur_011816_Ripk1_4B	Ppat_140679_e_gw1_169_166_1	Hmag_223895	Atha_AT3G50730_1_Protein_kinase_superfamily_protein	Aque_221611	Crei_141851_Chlre2_kg_scaffold_5000261	Cele_003030_lin_45_Protein_LIN_45_isoform_b_Source_RefSeq_mRNA_Acc_NM_171368	Tadh_24886	Xtro_061412	Crei_141881_Chlre2_kg_scaffold_5000291	Ppat_5909_gw1_296_15_1	Crei_141886_Chlre2_kg_scaffold_5000296	Crei_183266_estExt_fgenesh2_kg_C_130087	Hrob_80813	Hmic_0269900	Crei_145353_Chlre2_kg_scaffold_13000266	Bflo_260833959	Mley_ML276913a	Crei_141700_Chlre2_kg_scaffold_5000110	Crei_122213_e_gwW_62_16_1	Adig_20398	Adig_01145	Xtro_043491	Avag_41872001	Avag_14404001	Ehux_468871_estExtDG_fgeneshEH_pg_C_2270020	Cfra_g6747	Bnat_67859_fgenesh1_pg_4_353	Ppat_184591_750001	OcarG_2508	Sarc_g6768	Ttra_10682T0_10682_TKL_protein_kinase_1424_aa	Drer_013491_mitogen_activated_protein_kinase_kinase_kinase_9_Source_ZFIN_Acc_ZDB_GENE_081113_5_map3k9	Falb_01842T0_01842	Spur_011470_Mapkkk9	Ttra_06630T0_06630_NB_ARC_domain_containing_protein_2721_aa	Ttra_05864T0_05864_TKL_LISK_protein_kinase_533_aa	Cfra_g1906	Cfra_g3367	Atri_00033_218	Sarc_g17899	Cfra_g3000	Amac_11110T0	Bnat_77113_fgenesh1_pg_45_155	Crei_171253_fgenesh2_pg_C_scaffold_16000129	Smar_010916	Rfil_5693992957023_partial_Reticulomyxa_filosa	Aque_228457	Bflo_260804119	Isca_ISCW001684-PA	Cfra_g499	Spun_06062T0	Sman_037210_Protein_kinase_Source_UniProtKB_TrEMBL_Acc_G4LXR2	Crei_177059_fgenesh2_pg_C_scaffold_39000009	Crei_159204_acegs_kg_scaffold_39000005	Hsap_Ensmbl0091436_Mitogen_activated_protein_kinase_kinase_kinase_MLT_Source_UniProtKB_Swiss_Prot_Acc_Q9NYL2_MLTK	Acar_00008031	Acar_00020001	Xtro_046183	Bnat_22751_gw1_9_80_1	Xtro_047169	Pfuc_367_1_65376_t1	Crei_118285_e_gwW_24_157_1	Bsch_g9262	Adig_04035	Crei_192311_estExt_fgenesh2_pg_C_340044	Ehux_372160_fgenesh_newKGs_kg_800_1_EST_ALL_fasta_Contig12459	Cow_04937T0	Atha_AT3G50720_1_Protein_kinase_superfamily_protein	Ttra_08199T0_08199_TKL_SHK_protein_kinase_424_aa	Smar_013958	Tadh_28028	Mmar_MMa54017	Sros_02276T0	Mmar_MMa54237	Cow_01131T0	Hmag_209572	Ttra_00025T0_00025_TKL_protein_kinase_1189_aa	Sros_10870T0	Atha_AT5G49470_2_PAS_domain_containing_protein_tyrosine_kinase_family_protein	OcarG_1495	Cfra_g3090	Pfuc_6947_1_09462_t1	Skow_15180m	Hrob_66475	Mbre_34639	Tspi_316972399	Sros_07470T0	Atri_00019_236	Crei_114199_e_gwW_9_218_1	Smar_013407	Bflo_260785088	Bnat_86862_estExt_fgenesh1_pg_C_140163	Mmar_MMa33389	Pbac_3463309	OcarG_4275	Pbac_3464683	Avag_50219001	Egra_07132	Crei_168632_fgenesh2_pg_C_scaffold_2000278	Xtro_043488	Ppat_153302_e_gw1_392_3_1	Bnat_69916_fgenesh1_pg_10_151	Skow_38788m	OcarG_2160	Ttra_05580T0_05580_TKL_protein_kinase_698_aa	Hrob_174094	Ttra_02623T0_02623_serine_threonine_protein_kinase_800_aa	Xtro_012476	Ttra_10798T0_10798	Nvec_21166_Pkinase	Hsap_Ensmbl0172680_v_mos_Moloney_murine_sarcoma_viral_oncogene_homolog_Source_HGNC_Symbol_Acc_7199_MOS	Smim_23168_protein_kinase_Mos1_Clytia_hemisphaerica_gi_222862988_gb_ACM68728_3e_42_153	Ppat_25578_gw1_3_201_1	Ttra_05635T0_05635_TKL_DRK_protein_kinase_507_aa	Smoe_118910_e_gw1_59_194_1	Drer_069744_v_mos_Moloney_murine_sarcoma_viral_oncogene_homolog_Source_ZFIN_Acc_ZDB_GENE_040428_3_mos	Ppat_7017_gw1_224_36_1	Ggal_024805	OcarG_5464	Spur_016455_Tlk1c	Ttra_11764T0_11764	Skow_24893m	Bnat_141924_aug1_66_g16632	Acar_00019522	Acar_00006496	Ggal_004360	Ggal_039172	Cow_04428T0	Skow_08831m	Adig_18717	Hmag_213957	Tspi_316966253	Crei_150340_Chlre2_kg_scaffold_34000056	Crei_123022_e_gwW_79_29_1	Crei_103256_e_gwH_21_100_1	Skow_08838m	Ehux_117187_fgeneshEH_pg_327_4	Ehux_113443_fgeneshEH_pg_189_26	Ehux_118901_fgeneshEH_pg_434_11	Smoe_117402_e_gw1_56_42_1	Smoe_8984_gw1_6_134_1	Ppat_36863_gw1_409_46_1	Ppat_151149_e_gw1_330_32_1	Smoe_8985_gw1_6_135_1	Crei_167780_fgenesh2_pg_C_scaffold_6000225	Ppat_148909_e_gw1_286_46_1	Ppat_8877_gw1_227_64_1	Ppat_48284_gw1_226_92_1	Ggal_038204	Ggal_009104	Nvec_36782_Pkinase	Hmic_0495600	Ggal_013281	Isca_ISCW002017-PA	Acar_00016328	Crei_180364_fgenesh2_pg_C_scaffold_88000039	Xtro_060344	Xtro_003560	Bnat_78962_fgenesh1_pg_58_92	Ttra_06505T0_06505_TKL_protein_kinase_1299_aa	Ttra_03389T0_03389_TKL_protein_kinase_394_aa	Cgig_17658_Ankyrin_repeat_and_protein_kinase_domain_containing_protein_1_Source_UniProtKB_TrEMBL_Acc_K1R9G5	Cow_08997T0	Mley_ML310327a	Hrob_189079	Crei_146782_Chlre2_kg_scaffold_1000606	Sros_03936T0	Acar_00010082	Drer_090965_receptor_interacting_serine_threonine_kinase_3_like_Source_ZFIN_Acc_ZDB_GENE_071115_4_ripk3l	Acar_00017716	Pfuc_2841_1_23090_t1	Nvec_18517_	Adig_04501	Spur_005215_Ripk1_4A	Crei_178318_fgenesh2_pg_C_scaffold_49000026	Bnat_84182_fgenesh1_pg_125_19	Bnat_84205_fgenesh1_pg_126_8	Emul_00495	Egra_08904	Bnat_84529_fgenesh1_pg_147_1	Bflo_260788656	Bflo_260831019	Xtro_024915	OcarG_7686	Acar_00020671	Bmal_170582355	Csav_012697	Drer_033713_receptor_interacting_serine_threonine_kinase_2_Source_ZFIN_Acc_ZDB_GENE_030902_3_ripk2	Mmar_MMa52113	Bsch_g58863	Hsap_Ensmbl0104312_receptor_interacting_serine_threonine_kinase_2_Source_HGNC_Symbol_Acc_10020_RIPK2	Ggal_025574	Ggal_020891	Bsch_g31289	Ggal_036418	Ggal_036419	Bsch_g28476	Crei_141857_Chlre2_kg_scaffold_5000267	Ctel_63964	Smoe_117448_e_gw1_56_180_1	Crei_181707_fgenesh2_pg_C_scaffold_1675000001	Crei_146199_Chlre2_kg_scaffold_1000023	Crei_141035_Chlre2_kg_scaffold_8000206	Avag_31821001	Mbre_11590	Ppat_141525_e_gw1_179_9_1	OcarG_8042	OcarG_9949	Rcul_t28889	Sman_176580_Serine_threonine_kinase_Source_UniProtKB_TrEMBL_Acc_G4VR18	Dpul_37687	Dpul_35725	Ttra_03009T0_03009_TKL_protein_kinase_2383_aa	Crei_152541_Chlre2_kg_scaffold_46000074	Avag_17234001	Crei_143360_Chlre2_kg_scaffold_2000088	Crei_113286_e_gwW_4_125_1	Mley_ML015738a	Ttra_05882T0_05882_TKL_MLK_protein_kinase_1551_aa	Bflo_260834659	Lgig_194882	Mley_ML388127a	Aque_211962	Hrob_191292	Mbre_8329	Avag_42131001	Drer_091521_mitogen_activated_protein_kinase_kinase_kinase_11_Source_HGNC_Symbol_Acc_6850_MAP3K11	Dmel_0033773_mos_mos_Source_FlyBase_0033773	Csav_011718	Csav_016529	Ehux_449295_estExtDG_Genemark1_C_150101	Acar_00017421	Xtro_063132	Csav_001581	Skow_25400m	Avag_35731001	Crei_182104_estExt_fgenesh2_kg_C_50001	Crei_152998_Chlre2_kg_scaffold_51000012	Ehux_455057_estExtDG_Genemark1_C_1310072	Crei_44654_gwH_10_159_1	Ttra_09358T0_09358_serine_threonine_protein_kinase_1013_aa	Skow_12934m	Bflo_260834625	Emul_03407	Egra_01059	Mmar_MMa48898	Rcul_t28218	Rcul_t41308	Pfuc_1172_1_29593_t1	OcarG_1648	Mmar_MMa48918	Crei_143499_Chlre2_kg_scaffold_2000227	Ppat_142405_e_gw1_191_41_1	Avag_52986001	Avag_36074001	Atha_AT5G58520_1_Protein_kinase_superfamily_protein	Bsch_g23417	Isca_ISCW011622-PA	Nvec_44119_	Emul_02730	Sman_176990_Serine_threonine_kinase_Source_UniProtKB_TrEMBL_Acc_G4VG61	Sjap_0100500	Nvec_11821_	Tcas_270011828	Cgig_24469_Kinase_suppressor_of_Ras_1_Source_UniProtKB_TrEMBL_Acc_K1RWN0	Ctel_228240	Pfuc_1820_1_29875_t1	Znev_04497	Drer_094526_kinase_suppressor_of_ras_2_Source_ZFIN_Acc_ZDB_GENE_030131_8047_ksr2	Lgig_104167	Bsch_g6520	Aque_226485	Bsch_g4823	Hsap_Ensmbl0171435_kinase_suppressor_of_ras_2_Source_HGNC_Symbol_Acc_18610_KSR2	Dpul_329047	Drer_030933_kinase_suppressor_of_ras_1_Source_HGNC_Symbol_Acc_6465_KSR1_1_of_2	Smim_63836_Kinase_suppressor_of_Ras_Harpegnathos_saltator_gi_307212118_gb_EFN87977_2e_165_509	Smar_007780	Tadh_59721	Smar_013833	Isca_ISCW017442-PA	Skow_28240m	Dmel_0015402_ksr_kinase_suppressor_of_ras_Source_FlyBase_0015402	Hmag_206960	Hsap_Ensmbl0137275_receptor_TNFRSF_interacting_serine_threonine_kinase_1_Source_HGNC_Symbol_Acc_10019_RIPK1	Crei_95946_fgenesh1_est_C_scaffold_45000032	Avag_61877001	Ehux_54259_gw1_64_38_1	Crei_153454_Chlre2_kg_scaffold_58000016	Bsch_g30071	Smim_19818_cAMP_dependent_protein_kinase_catalytic_subunit_putative_Pediculus_humanus_corporis_gi_242019696_ref_XP_002430295_3e_75_246	Cgig_23786_Serine_threonine_protein_kinase_transforming_protein_Rmil_Source_UniProtKB_TrEMBL_Acc_K1R3F9	Drer_096415_v_raf_1_murine_leukemia_viral_oncogene_homolog_1a_Source_ZFIN_Acc_ZDB_GENE_990415_41_raf1a	Lgig_176776	Cgig_19087_Serine_threonine_protein_kinase_transforming_protein_Rmil_Source_UniProtKB_TrEMBL_Acc_K1QFZ7	Mmar_MMa31714	Xtro_059914	Rcul_t25094	Csav_003343	Spur_000514_Ksr1	Smim_63848_PREDICTED_kinase_suppressor_of_Ras_like_isoform_Nasonia_vitripennis_gi_156548452_ref_XP_001605076_5e_115_358	Cele_002239_ksr_1_Protein_KSR_1_ksr_1_mRNA_complete_cds_Source_RefSeq_mRNA_Acc_NM_076995	Spur_009301_Ksr2	Avag_19954001	Avag_17423001	Sros_02857T0	Crei_183619_estExt_fgenesh2_kg_C_10116	Cow_01057T0	Crei_118138_e_gwW_21_78_1	OcarG_5932	Crei_172039_fgenesh2_pg_C_scaffold_1000660	Lgig_228139	Crei_191351_estExt_fgenesh2_pg_C_240240	Crei_184307_estExt_fgenesh2_kg_C_240072	Hmag_212572	Isca_ISCW014611-PA	Crei_173692_fgenesh2_pg_C_scaffold_22000216	Crei_143312_Chlre2_kg_scaffold_2000040	Crei_154472_Chlre2_kg_scaffold_80000029	Crei_194214_estExt_fgenesh2_pg_C_600036	Tspi_316969844	Smim_24079_kinase_suppressor_of_Ras_KSR_putative_Ixodes_scapularis_gi_241835826_ref_XP_002415062_2e_123_391	Crei_104900_e_gwH_34_36_1	Crei_103114_e_gwH_22_120_1	Smar_006673	Crei_194454_estExt_fgenesh2_pg_C_670049	Atha_AT1G01450_1_Protein_kinase_superfamily_protein	Crei_186211_estExt_fgenesh2_pg_C_80061	Crei_111413_e_gwW_8_118_1	Crei_148888_Chlre2_kg_scaffold_23000038	Crei_185240_estExt_fgenesh2_kg_C_420024	Ppat_152312_e_gw1_360_27_1	Ppat_143076_e_gw1_198_59_1	Crei_119320_e_gwW_30_103_1	Crei_144956_Chlre2_kg_scaffold_12000150	Lgig_235860	Atha_AT1G64300_1_Protein_kinase_family_protein	Avag_07471001	Avag_49351001	Sros_10622T0	Ppat_36354_gw1_31_259_1	Bmal_170582600	Gsal_7456_mitogen_activated_protein_kinase_kinase_kinase_9_isoform_2	Tadh_54111	Avag_21008001	Mmar_MMa21094	Ctel_188827	Dpul_329955	Cele_002240_ksr_2_Protein_KSR_2_isoform_a_Source_RefSeq_mRNA_Acc_NM_001026347	Odio_007724001	Spur_000515_Spur_000515	Aque_220546	Mley_ML276924a	Rcul_t31602	Sjap_0008690	Sman_125060_Serine_threonine_kinase_Source_UniProtKB_TrEMBL_Acc_G4LXX3	Pbac_3469118	Sarc_g4582	Crei_154825_Chlre2_kg_scaffold_92000010	Ggal_028705	Hrob_69369	Bsch_g64953	Isca_ISCW023496-PA	Dmel_0039015_Takl2_Tak1_like_2_Source_FlyBase_0039015	Hmag_230104	Hmag_230102	Hmag_216687	Cele_013643_Y105C5A_24_Protein_Y105C5A_24_Y105C5A_24_mRNA_complete_cds_Source_RefSeq_mRNA_Acc_NM_070487	Rcul_t20364	Odio_007721001	Avag_07470001	Avag_49352001	Sjap_0303770	Nvec_56201_	OcarG_496	Crei_166448_fgenesh2_pg_C_scaffold_7000367	Sman_058790_Protein_kinase_Source_UniProtKB_TrEMBL_Acc_G4VQN8	Csav_016797	OcarG_1102	Rcul_t32089	Znev_11117	Dpul_100485	Bmal_170594978	Csav_016472	Nvec_11865_Pkinase_Tyr	Mbre_31939	Crei_191253_estExt_fgenesh2_pg_C_240095	Cele_001008_dlk_1_Protein_DLK_1_isoform_a_Source_RefSeq_mRNA_Acc_NM_001026272	Rcul_t41307	Ehux_457955_estExtDG_Genemark1_C_2880010	Cele_006971_zak_1_Protein_ZAK_1_isoform_c_Source_RefSeq_mRNA_Acc_NM_001268013	Ppat_48522_gw1_48_157_1	Cele_013149_Y53F4B_1_Protein_Y53F4B_1_Y53F4B_1_mRNA_complete_cds_Source_RefSeq_mRNA_Acc_NM_064684	Pfuc_5171_1_23735_t1	Hsap_Ensmbl0116783_TNNI3_interacting_kinase_Source_HGNC_Symbol_Acc_19661_TNNI3K	Smim_35681_kinase_putative_Ixodes_scapularis_gi_241077604_ref_XP_002408831_4e_53_186	Adig_14132	Ppat_125984_e_gw1_57_113_1	OcarG_6505	OcarG_7867	Atha_AT5G07140_1_Protein_kinase_superfamily_protein	Sarc_g6589	Ttra_00862T0_00862_TKL_protein_kinase_1158_aa	Sarc_g6907	Sarc_g4709	Sarc_g12921	Sarc_g6958	Cfra_g3794	Sarc_g4135	Sarc_g23282	Mley_ML276922a	Hmag_214217	Crei_188997_estExt_fgenesh2_pg_C_130032	Cgig_01533_B_Raf_proto_oncogene_serine_threonine_protein_kinase_Source_UniProtKB_TrEMBL_Acc_K1PUV0	Smim_19819_cAMP_dependent_protein_kinase_catalytic_subunit_putative_Pediculus_humanus_corporis_gi_242019696_ref_XP_002430295_6e_85_278	Ctel_217324	Xtro_049610	Drer_009875_v_raf_1_murine_leukemia_viral_oncogene_homolog_1a_Source_ZFIN_Acc_ZDB_GENE_990415_41_raf1a	Cint_007702	Gsal_13370_serine_threonine_protein_kinase_araf	Ctel_197342	Rcul_t25093	Mmar_MMa32586	Pfuc_1585_1_29777_t1	Lgig_166313	Mbre_26234	Crei_193209_estExt_fgenesh2_pg_C_390128	Crei_175495_fgenesh2_pg_C_scaffold_30000173	Crei_180153_fgenesh2_pg_C_scaffold_81000002	Crei_141665_Chlre2_kg_scaffold_5000075	Sros_02019T0	Ppat_36754_gw1_366_16_1	Mbre_34119	Pfuc_1045_1_07778_t1	Nvec_53776_Pkinase_Tyr	Smim_29665_MAP3K12_protein_Homo_sapiens_gi_29476775_gb_AAH50050_1e_61_213	Lgig_238473	Ttra_09072T0_09072_TKL_protein_kinase_481_aa	Ehux_112101_fgeneshEH_pg_163_3	Ehux_230951_gm1_16800069	Nvec_44566_	Pfuc_66002_1_20384_t1	Cgig_17028	Cgig_17029_Protein_bicaudal_C_Source_UniProtKB_TrEMBL_Acc_K1RWK1	Ctel_199718	Crei_149751_Chlre2_kg_scaffold_27000020	Ppat_19398_gw1_67_95_1	Crei_100160_e_gwH_11_182_1	Mmar_MMa57065	Ctel_214930	Hsap_Ensmbl0141068_kinase_suppressor_of_ras_1_Source_HGNC_Symbol_Acc_6465_KSR1	Crei_166935_fgenesh2_pg_C_scaffold_5000404	Crei_179285_fgenesh2_pg_C_scaffold_64000067	Crei_148187_Chlre2_kg_scaffold_22000025	Atri_00131_51	Ppat_152462_e_gw1_366_15_1	Pbac_3463918	Csav_016945	Crei_171886_fgenesh2_pg_C_scaffold_1000507	Ppat_37439_gw1_327_40_1	Crei_152959_Chlre2_kg_scaffold_54000060	Crei_192752_estExt_fgenesh2_pg_C_360070	Csav_016758	Ppat_117116_e_gw1_19_233_1	Crei_147989_Chlre2_kg_scaffold_20000131	Ttra_08425T0_08425_serine_threonine_protein_kinase_1_821_aa	Mbre_6777	OcarG_5217	OcarG_5218	Gsal_7952_kinase_suppressor_of_ras_2	Ehux_58946_gw1_5_243_1	Ehux_424649_estExtDG_fgenesh_newKGs_pm_C_3190006	Ehux_443193_estExtDG_fgenesh_newKGs_kg_C_2250030	Crei_174533_fgenesh2_pg_C_scaffold_28000133	Ppat_48513_gw1_49_200_1	Ehux_241130_gm1_32400002	Crei_171442_fgenesh2_pg_C_scaffold_1000063	Crei_172943_fgenesh2_pg_C_scaffold_17000023	Ehux_68706_e_gw1_84_41_1	Crei_149445_Chlre2_kg_scaffold_26000180	Crei_102759_e_gwH_17_78_1	Crei_147758_Chlre2_kg_scaffold_17000130	Ppat_117525_e_gw1_20_244_1	Crei_173118_fgenesh2_pg_C_scaffold_17000198	Crei_169648_fgenesh2_pg_C_scaffold_11000087	Smoe_414266_fgenesh2_pg_C_scaffold_23000130	Crei_141961_Chlre2_kg_scaffold_5000371	Crei_168690_fgenesh2_pg_C_scaffold_2000336	Crei_142178_Chlre2_kg_scaffold_3000151	Crei_142679_Chlre2_kg_scaffold_6000169	Crei_190967_estExt_fgenesh2_pg_C_220035	Crei_142155_Chlre2_kg_scaffold_3000128	Crei_181731_fgenesh2_pg_C_scaffold_1929000001	Crei_149057_Chlre2_kg_scaffold_28000005	Crei_152403_Chlre2_kg_scaffold_45000065	Crei_152407_Chlre2_kg_scaffold_45000069	Crei_141061_Chlre2_kg_scaffold_8000232	Ttra_07217T0_07217_TKL_protein_kinase_520_aa	Crei_178953_fgenesh2_pg_C_scaffold_60000050	Crei_93335_fgenesh1_est_C_scaffold_8000055	Crei_119482_e_gwW_29_113_1	Crei_142863_Chlre2_kg_scaffold_6000353	Crei_116311_e_gwW_1_532_1	Crei_148848_Chlre2_kg_scaffold_24000247	Crei_117521_e_gwW_17_97_1	OcarG_594	Atri_00097_40	Crei_187858_estExt_fgenesh2_pg_C_20056	Crei_153292_Chlre2_kg_scaffold_57000027	Crei_151255_Chlre2_kg_scaffold_33000123	Crei_148850_Chlre2_kg_scaffold_24000249	Ehux_56529_gw1_23_85_1	Crei_170338_fgenesh2_pg_C_scaffold_13000089	Crei_116116_e_gwW_16_63_1	Ttra_04538T0_04538_TKL_protein_kinase_2336_aa	Crei_144267_Chlre2_kg_scaffold_10000147	Crei_147926_Chlre2_kg_scaffold_20000068	Crei_142771_Chlre2_kg_scaffold_6000261	Crei_187881_estExt_fgenesh2_pg_C_20095	Ppat_214960_estExt_Genewise1_C_1080015	Ppat_26849_gw1_226_55_1	Atha_AT5G41730_1_Protein_kinase_family_protein	Crei_187789_estExt_fgenesh2_pg_C_40335	Falb_01956T0_01956	Ttra_00119T0_00119_serine_threonine_protein_kinase_2070_aa	Crei_137480_estExt_gwp_1W_C_210002	Crei_141887_Chlre2_kg_scaffold_5000297	Crei_148889_Chlre2_kg_scaffold_23000039	OcarG_3278	Crei_94548_fgenesh1_est_C_scaffold_16000037	Crei_153355_Chlre2_kg_scaffold_60000044	Crei_149750_Chlre2_kg_scaffold_27000019	Aque_203469	Smoe_102237_e_gw1_25_261_1	Crei_171355_fgenesh2_pg_C_scaffold_16000231	Crei_146094_Chlre2_kg_scaffold_16000185	Crei_171353_fgenesh2_pg_C_scaffold_16000229	Crei_152165_Chlre2_kg_scaffold_44000028	Crei_172026_fgenesh2_pg_C_scaffold_1000647	Crei_151060_Chlre2_kg_scaffold_35000056	Ttra_10496T0_10496_salt_inducible_protein_kinase_879_aa	Ehux_65378_e_gw1_35_26_1	Crei_154624_Chlre2_kg_scaffold_85000016	Crei_194097_estExt_fgenesh2_pg_C_550011	Ppat_79410_scaf_79000008	Crei_171414_fgenesh2_pg_C_scaffold_1000035	Crei_171888_fgenesh2_pg_C_scaffold_1000509	Crei_181315_fgenesh2_pg_C_scaffold_798000001	Avag_43378001	Ehux_58133_gw1_561_5_1	Rcul_t24366	Ttra_09460T0_09460_serine_threonine_protein_kinase_1623_aa	Ehux_118114_fgeneshEH_pg_380_7	Mmar_MMa29382	Drer_094172_si_ch73_263f13_1_Source_ZFIN_Acc_ZDB_GENE_081104_271_si_ch73_263f13_1	Ppat_119797_e_gw1_30_212_1	Bflo_260834649	Hsap_Ensmbl0130758_mitogen_activated_protein_kinase_kinase_kinase_10_Source_HGNC_Symbol_Acc_6849_MAP3K10	Acar_00008829	Drer_068714_kinase_suppressor_of_ras_1_Source_HGNC_Symbol_Acc_6465_KSR1_2_of_2	Smim_3138_Mitogen_activated_protein_kinase_kinase_kinase_12_Dicentrarchus_labrax_gi_317418811_emb_CBN80849_9e_32_135	Bflo_260831312	Adig_20862	Ppat_133110_e_gw1_101_147_1	Pbac_3468784	Ehux_195699_gm1_300750	Ehux_447773_estExtDG_Genemark1_C_30572	Ehux_217739_gm1_7500102	Ehux_442430_estExtDG_fgenesh_newKGs_kg_C_1820063	Ehux_450055_estExtDG_Genemark1_C_220052	Hmag_213253	Gsal_13168_mitogen_activated_protein_kinase_kinase_kinase_12	Sjap_0015710	Smim_29650_PREDICTED_mitogen_activated_protein_kinase_kinase_kinase_13_A_like_isoform_Acyrthosiphon_pisum_gi_328708441_ref_XP_003243688_1e_26_119	Gsal_15342_mitogen_activated_protein_kinase_kinase_kinase_6	Ppat_36786_gw1_372_58_1	Pfuc_53206_1_05533_t1	Gsal_918_mitogen_activated_protein_kinase_kinase	Ppat_19410_gw1_145_77_1	Hmag_221279	Pbac_3473779	Smoe_96997_e_gw1_19_303_1	Hmag_229250	Hmag_230103	Ttra_03685T0_03685_serine_threonine_protein_kinase_2707_aa	Mmar_MMa10922	Rcul_t32963	Hsap_Ensmbl0168404_mixed_lineage_kinase_domain_like_Source_HGNC_Symbol_Acc_26617_MLKL	Pfuc_44224_1_48549_t1	Mmar_MMa50070	OcarG_4876	Mbre_33460	Pbac_3468937	Mmar_MMa10425	Mmar_MMa29295	Smim_3150_serine_threonine_protein_kinase_putative_Pediculus_humanus_corporis_gi_242023971_ref_XP_002432404_4e_13_75_1	Aque_211963	Nvec_50554_	Rcul_t41315	OcarG_10170	OcarG_10431	OcarG_10602	Atri_00131_50	OcarG_7022	Odio_015290001	Odio_001823001	Pbac_3467893	Pbac_3476086	Pfuc_19054_1_25774_t1	Pfuc_19603_1_04020_t1	Spur_014442_Spur_014442	Aque_223319	Ppat_100079_scaf_409000013	Smoe_415644_fgenesh2_pg_C_scaffold_28000063	Ppat_17918_gw1_51_108_1	Ppat_81416_scaf_95000004	Ppat_37431_gw1_16_187_1	Rfil_569420058	Rcul_t20363	Rcul_t24822	Sman_198260_Serine_threonine_kinase_Source_UniProtKB_TrEMBL_Acc_G4LWS4	Skow_07683m	Skow_27792m	Smoe_27395_gw1_2_539_1	Sros_10277T0	Tspi_316954424	Ttra_07517T0_07517	Ttra_12219T0_12219	Atri_00068_125	Atri_00003_46	Atri_00039_127	Atri_00039_128	Atri_00091_22	Avag_52985001	Avag_36076001	Bmal_170596175	Bnat_137404_aug1_39_g12112
HG_7206	Cfra_g6805	Znev_10139	Adig_20269	Cgig_12155_Proline_rich_AKT1_substrate_1_Source_UniProtKB_TrEMBL_Acc_K1RRN7	Lgig_231573	Ctel_189266	Skow_21173m	Dpul_324287	Bflo_260806046	Pfuc_47920_1_70620_t1	Smim_48559_PREDICTED_lobe_protein_like_Saccoglossus_kowalevskii_gi_291232464_ref_XP_002736178_2e_25_110	Smar_006834	Tcas_270001156	Isca_ISCW017627-PA	Hmag_233826	Hrob_162315	Pfuc_5470_1_09123_t1	Aque_217749	Adig_24188	Cow_06285T0	Ttra_09315T0_09315	Dmel_0001332_L_Lobe_Source_FlyBase_0001332	Tadh_63504	Spun_01304T0	Mmar_MMa43821	Pfuc_5470_1_09122_t1
HG_2097	Cfra_g4697	Bnat_46873_estExt_Genewise1_C_80016	Bnat_38386_e_gw1_25_73_1	Rfil_569380144	Ppat_189559_1340095	Ppat_208903_estExt_Genewise1_C_490182	Ppat_225811_estExt_Genewise1_C_3340054	Cfra_g5011	Ctel_153442	Smoe_84327_e_gw1_6_258_1	Aque_227801	Ppat_226507_estExt_Genewise1_C_3650015	Atha_AT1G26570_1_UGD1_ATUGD1_UDP_glucose_dehydrogenase_1	Atha_AT5G39320_1_UDP_glucose_6_dehydrogenase_family_protein	Atha_AT3G29360_1_UDP_glucose_6_dehydrogenase_family_protein	Atri_00110_38	Sarc_g24023	Drer_019838_UDP_glucose_dehydrogenase_Source_ZFIN_Acc_ZDB_GENE_011022_1_ugdh	Mbre_34909	Atha_AT5G15490_1_UDP_glucose_6_dehydrogenase_family_protein	Xtro_028075	Cow_00940T0	Sarc_g3214	Bflo_260823639	Crei_185081_estExt_fgenesh2_kg_C_380031	Dmel_0261445_sgl_sugarless_Source_FlyBase_0261445	Crei_133303_estExt_gwp_1H_C_930011	Sros_00388T0	Lgig_225098	Cgig_04131_UDP_glucose_6_dehydrogenase_Source_UniProtKB_TrEMBL_Acc_K1PBV0	Xtro_036025	Znev_10116	Ehux_423315_estExtDG_fgenesh_newKGs_pm_C_1330008	Isca_ISCW009911-PA	Skow_03770m	Csav_001222	Tadh_57391	Skow_39055m	Spun_02255T0	Smar_006129	Avag_62502001	Dpul_306816	Cele_005022_sqv_4_Protein_SQV_4_sqv_4_mRNA_complete_cds_Source_RefSeq_mRNA_Acc_NM_073329	Odio_010319001	Hrob_90436	Avag_21586001	Tcas_270003944	Avag_49845001	Spur_015445_Ugdh_UDP_glucose_6_dehydrogenase_Source_UniProtKB_TrEMBL_Acc_H3IMS4	Ggal_023101	Tspi_316968569	Cint_012120	Hmic_0920100	Emul_05805	Egra_00354	Bmal_170592475	Hmic_0919600	Avag_41781001	Sman_084830_UDP_glucose_6_dehydrogenase_Source_UniProtKB_TrEMBL_Acc_G4VFD1	Crei_129524_estExt_gwp_1H_C_180164	Ttra_05824T0_05824_UDP_glucose_6_dehydrogenase_418_aa	Ehux_444126_estExtDG_fgenesh_newKGs_kg_C_2930010	Ehux_443171_estExtDG_fgenesh_newKGs_kg_C_2240021	OcarG_9011	Sjap_0011330	Nvec_55023_UDPG_MGDP_dh	Rcul_t05606	Emul_09790	Egra_10101	Hmic_0860700	Smim_10406_UDP_glucose_dehydrogenase_putative_Ixodes_scapularis_gi_241574833_ref_XP_002403144_4e_146_430	Gsal_7572_udp_glucose_6_dehydrogenase	Atri_00016_356	Crei_40374_gwH_39_19_1	Adig_14314	Falb_02639T0_02639	Acar_00007088	Atri_00016_357	Isca_ISCW016065-PA	Nvec_50986_UDPG_MGDP_dh	Mmar_MMa41667	Pfuc_2244_1_08260_t1	Hmag_208605	Dpul_335486	Mmar_MMa44931	Hmag_208603	Falb_02641T0_02641	Atha_AT3G01010_1_UDP_glucose_GDP_mannose_dehydrogenase_family_protein	Rcul_t05605	Hmag_216155	Gsal_3939_udp_glucose_6_dehydrogenase	Bnat_57379_fgenesh1_pm_11_28	Hsap_Ensmbl0109814_UDP_glucose_6_dehydrogenase_Source_HGNC_Symbol_Acc_12525_UGDH	Avag_41783001	Smim_10416_UDP_glucose_6_dehydrogenase_putative_Pediculus_humanus_corporis_gi_242021953_ref_XP_002431407_9e_23_97_1	Nvec_49464_	Crei_109784_e_gwH_662_1_1	Rfil_569396443_UDP_N_acetyl_D_mannosaminuronate_dehydrogenase_partial_Reticulomyxa_filosa
HG_6099	Spun_05179T0	Bsch_g29394	Bsch_g7224	Cint_014135	Bflo_260806149	Smar_008905	Spur_014233_Mpnd	Tadh_54406	Drer_061989_MPN_domain_containing_Source_ZFIN_Acc_ZDB_GENE_060929_1162_mpnd	Znev_05099	Xtro_052121	Tcas_270006798	Lgig_140609	Ctel_110378	Dmel_0032348_CG4751	Dpul_23970	Isca_ISCW016991-PA	Hsap_Ensmbl0008382_MPN_domain_containing_Source_HGNC_Symbol_Acc_25934_MPND	Aque_217452	Hmag_230393	Csav_000957	Mley_ML053810a	Mmar_MMa27310	Acar_00018552	Mbre_26083	Smim_56987_PREDICTED_similar_to_AGAP008858_PA_Tribolium_castaneum_gi_91083749_ref_XP_971342_3e_38_147	Cfra_g4690	Crei_188109_estExt_fgenesh2_pg_C_20478	Csav_000956	Pfuc_430_1_29237_t1	Pbac_3470974	Pfuc_430_1_29236_t1	Adig_11821	Pbac_3473230	Adig_20161	Hmag_230392	Mmar_MMa09529	Smim_2480_MPN_domain_containing_protein_putative_Ixodes_scapularis_gi_241173425_ref_XP_002410849_4e_29_115	Pbac_3475196	Nvec_51466_
HG_6187	Bnat_91636_estExt_fgenesh1_pg_C_1100009	Skow_12677m	Spur_026689_PstkL	Ggal_028635	Cgig_24131_L_seryl_tRNA_Sec_kinase_Source_UniProtKB_TrEMBL_Acc_K1PPW9	Znev_00500	Ctel_208134	Hsap_Ensmbl0179988_phosphoseryl_tRNA_kinase_Source_HGNC_Symbol_Acc_28578_PSTK	Acar_00017191	Ggal_015646	Cfra_g1210	Hrob_163542	Sros_02035T0	Pfuc_80581_1_63850_t1	Smar_000796	Sarc_g7491	Sman_074770	Cow_05869T0	Dmel_0031041_CG12788	Sjap_0111380	Gsal_3345_l_seryl_trna_kinase_like	Smim_76462_PREDICTED_L_seryl_tRNA_Sec_kinase_Gallus_gallus_gi_118093132_ref_XP_001235013_2e_31_130	Tadh_58609	Tspi_316967313	Rcul_t36950	Xtro_021084	Bsch_g12337	Mley_ML032310a	Hmag_219580	Lgig_232809	Isca_ISCW010109-PA	Hmag_219579	Cele_013041_pstk_1_Protein_PSTK_1_pstk_1_mRNA_complete_cds_Source_RefSeq_mRNA_Acc_NM_067226	Bflo_260828223	Pfuc_189921_1_42947_t1	Nvec_8807_MMR_HSR1	Ttra_06408T0_06408	Rfil_5694164400351_Reticulomyxa_filosa	Sarc_g20793
HG_2273	Falb_03040T0_03040	Dpul_303875	Aque_224672	Aque_224676	Cele_011481_imp_2_Protein_IMP_2_imp_2_mRNA_complete_cds_Source_RefSeq_mRNA_Acc_NM_069678	Bnat_85384_estExt_fgenesh1_pg_C_30408	Cfra_g3537	Hsap_Ensmbl0101294_histocompatibility_minor_13_Source_HGNC_Symbol_Acc_16435_HM13	Tadh_58104	Amac_12020T0	Amac_09027T0	Cint_019835	Drer_037846_histocompatibility_minor_13_Source_ZFIN_Acc_ZDB_GENE_020802_3_hm13	Crei_99652_e_gwH_10_259_1	Tcas_270010389	Ctel_222251	Smoe_271219_estExt_fgenesh1_kg_C_320009	Csav_013399	Znev_03702	Bmal_170589275	Spun_02226T0	Ppat_124035_e_gw1_47_101_1	Atri_00019_366	Smar_014214	Atha_AT2G03120_1_ATSPP_SPP_signal_peptide_peptidase	Cint_026543	Dmel_0031260_Spp_Signal_peptide_protease_Source_FlyBase_0031260	Sros_10387T0	Smoe_117257_e_gw1_55_29_1	Odio_006719001	Cow_08391T0	Hrob_187510	Ttra_03531T0_03531_signal_peptide_peptidase_346_aa	Mley_ML018010a	Avag_65359001	Isca_ISCW006186-PA	Bflo_260829335	Lgig_102125	Tspi_316978225	Avag_26939001	Sjap_0212410	Ppat_170513_2470018	Aque_205463	Smim_41488_minor_histocompatibility_antigen_H13_isoform_Homo_sapiens_gi_23308607_ref_NP_110416_5e_124_370	Ggal_010006	Scer_YKL100C_Putative_protein_of_unknown_function_with_similarity_to_a_human_minor_histocompatibility_antigen_and_signal_peptide_peptidases_YKL100C_is_not_an_essential_gene_Source_SGD_Acc_S000001583	Gsal_13886_minor_histocompatibility_antigen_h13	Falb_03871T0_03871	Ppat_52037_gw1_1_609_1	Rcul_t15504	Hmag_216321	Hmic_0202000	OcarG_5764	Xtro_058632	Spur_016688_Hm13	Sarc_g4460	Xtro_051796	Cgig_10757_Minor_histocompatibility_antigen_H13_Source_UniProtKB_TrEMBL_Acc_K1RE30	Emul_07565	Bsch_g2063	Egra_00670	Pfuc_68481_1_27618_t1	Pfuc_30419_1_47976_t1	Ehux_467353_estExtDG_fgeneshEH_pg_C_1380009	Mmar_MMa22400	Sman_203140	Acar_00018455	Crei_190196_estExt_fgenesh2_pg_C_10854	Rfil_569402923_signal_peptide_peptidase_domain_containing_protein_partial_Reticulomyxa_filosa	Mbre_21539	Acar_00005278	Cint_026544	Spur_022736_Spur_022736	Csav_013400	Adig_08279	Spur_014622_Spur_014622	Csav_013398	Sarc_g9518	Bmal_170571980	Avag_61076001	Cele_016378_imp_3_Protein_IMP_3_imp_3_mRNA_complete_cds_Source_RefSeq_mRNA_Acc_NM_068885	Pfuc_28097_1_04622_t1	Mbre_25886	Ctel_39990	Smim_40019_PREDICTED_similar_to_AGAP008838_PA_Tribolium_castaneum_gi_91086655_ref_XP_967836_2e_13_70_5	Pbac_3475662
HG_489	Tspi_316972137	Spun_00363T0	Cow_06914T0	Spun_03349T0	Cow_03110T0	Falb_02277T0_02277	Isca_ISCW007883-PA	Drer_000086_intersectin_1_SH3_domain_protein_Source_ZFIN_Acc_ZDB_GENE_030616_226_itsn1	Cfra_g2769	Acar_00004907	Bflo_260791196	Ggal_025741	Amac_08327T0	Dpul_317679	Cow_08024T0	Xtro_030993	Cow_04520T0	Amac_00250T0	Amac_07432T0	Amac_10808T0	Hmic_0897900	Drer_000161_intersectin_2a_Source_ZFIN_Acc_ZDB_GENE_041014_84_itsn2a	OcarG_8439	Lgig_106084	Bnat_69278_fgenesh1_pg_8_202	Cow_08024T1	Acar_00002862	Ggal_016366	Nvec_37165_SH3_1	Xtro_059641	Hsap_Ensmbl0109686_SH3_domain_containing_19_Source_HGNC_Symbol_Acc_30418_SH3D19	Xtro_020706	Hmag_227234	Spur_028457_Itsn2_1	Ctel_221871	Bflo_260832297	Cow_05349T0	Bnat_70150_fgenesh1_pg_11_41	Ggal_026573	Ggal_036045	Acar_00013537	Bnat_90322_estExt_fgenesh1_pg_C_670065	Hrob_67445	Aque_217840	Spun_07456T0	Aque_217839	Cgig_14105_Intersectin_1_Source_UniProtKB_TrEMBL_Acc_K1RGX4	Tcas_270004168	Aque_217837	Aque_201588	Ttra_08675T0_08675	Csav_007217	Drer_054973_intersectin_2b_Source_ZFIN_Acc_ZDB_GENE_050309_102_itsn2b	Znev_10599	Spun_08691T0	Bnat_132027_aug1_16_g6735	Rfil_5694153810802_Reticulomyxa_filosa	Mmar_MMa28858	Bnat_28301_gw1_28_129_1	Mmar_MMa24780	Skow_29116m	Smim_32745_intersectin_predicted_Sorex_araneus_gi_189908184_gb_ACE60216_1e_160_470	Mbre_32963	Avag_54511001	Avag_18903001	Emul_11266	Falb_02039T0_02039	Falb_02039T1_02039	Sros_01041T0	Bflo_260818158	Rfil_5694143691243_Reticulomyxa_filosa	Bflo_260832295	Bflo_260816727	Mmar_MMa23784	Bflo_260816723	Smim_54954_sh3kbp1_protein_Xenopus_Silurana_tropicalis_gi_183986225_gb_AAI66366_2e_42_169	Hrob_96485	Znev_07752	Tadh_25635	Cgig_22740_CD2_associated_protein_Source_UniProtKB_TrEMBL_Acc_K1QWQ4	Cow_04397T0	Ttra_11448T0_11448	Hmag_226765	Bnat_138603_aug1_45_g13311	Cele_006405_itsn_1_Protein_ITSN_1_isoform_a_Source_RefSeq_mRNA_Acc_NM_001268998	Acar_00002058	Xtro_063630	Mmar_MMa40049	Xtro_058343	Sarc_g11957	Hsap_Ensmbl0214193_SH3_domain_containing_21_Source_HGNC_Symbol_Acc_26236_SH3D21	Avag_27658001	Bflo_260789512	Smar_006148	Sros_10475T0	Amac_12062T0	Egra_06032	Amac_08974T0	Adig_21476	Pfuc_14511_1_54067_t1	Smim_32791_PREDICTED_intersectin_isoform_Canis_lupus_familiaris_gi_74001185_ref_XP_535586_0_0_819	Sman_135790_Dynamin_associated_protein_putative_Source_UniProtKB_TrEMBL_Acc_G4M1K0	Mmar_MMa45942	Ctel_41359	Dpul_332604	Spur_019253_Itsn2	Skow_00445m	Pfuc_14057_1_32390_t1	Hrob_177874	Tspi_316968180	OcarG_5746	Hrob_190881	Hmag_213482	Lgig_106309	Skow_10182m	Xtro_039466	Dmel_0023388_Dap160_Dynamin_associated_protein_160_Source_FlyBase_0023388	Hrob_66884	Bsch_g63173	Bnat_128482_aug1_6_g3190	Avag_03027001	Isca_ISCW007884-PA	Rfil_5694043045306_Reticulomyxa_filosa	Pfuc_13647_1_53990_t1	Spun_03248T0	Egra_00552	Isca_ISCW020520-PA	Adig_17583	Cgig_15388_Intersectin_1_Source_UniProtKB_TrEMBL_Acc_K1R037	Ctel_194804	Rcul_t38963	Bmal_170572280	Tcas_270004167	Odio_011266001	Adig_19928	Avag_07014001	Odio_003445001	Hsap_Ensmbl0205726_intersectin_1_SH3_domain_protein_Source_HGNC_Symbol_Acc_6183_ITSN1	Smar_008278	Tadh_56499	Tcas_270002104	Hmag_224392	Mley_ML31038a	Avag_64976001	Avag_18904001	Lgig_125183	Pfuc_26479_1_62438_t1	Cfra_g1499	Avag_56737001	Hmic_0143600	Spur_020243_Sh3d19L_1	Hrob_168889	Smim_49568_PREDICTED_dynamin_binding_protein_like_Bombus_terrestris_gi_340709433_ref_XP_003393314_2e_38_159	Smar_013526	Emul_10359	Drer_041190_SH3_domain_containing_21_Source_HGNC_Symbol_Acc_26236_SH3D21	Ttra_05403T0_05403	Cgig_22739_SH3_domain_containing_kinase_binding_protein_1_Source_UniProtKB_TrEMBL_Acc_K1QMP9	Bflo_260833158	Rfil_569389249_intersectin_like_protein_partial_Reticulomyxa_filosa	Skow_34135m	Adig_19840	Cgig_27282_Intersectin_1_Source_UniProtKB_TrEMBL_Acc_K1RHD6	Pfuc_5636_1_45260_t1	Spur_016351_Sh3d19L	Sjap_0037040	Gsal_473_cd2_associated_protein	Falb_05732T0_05732	Bsch_g36939	Cow_02367T0	Sarc_g1732	Sros_09482T0	Ttra_03823T0_03823	Adig_16423	Hmag_212618	Nvec_20559_	Gsal_2348_dynamin_associated_protein_isoform_b	Xtro_030994	Spur_002254_Ehsh1	Csav_002577	Xtro_058508	Ggal_026572	Hsap_Ensmbl0198399_intersectin_2_Source_HGNC_Symbol_Acc_6184_ITSN2	Csav_002576	Adig_00519	Csav_002578	Pfuc_24691_1_54999_t1	Sarc_g23069	Tadh_25536	Falb_01266T0_01266	Falb_01266T1_01266	Falb_01266T2_01266	Adig_14499	Ttra_03404T0_03404	Ctel_88744	Ctel_37274	Ctel_175092	Mbre_31285	Nvec_51657_SH3_1	Ctel_186378	Bmal_170577085	Mbre_34742	Sarc_g11958	Isca_ISCW009099-PA	Ttra_05680T0_05680	Sros_11992T0	Cele_015128_B0303_7_Protein_B0303_7_isoform_a_Source_RefSeq_mRNA_Acc_NM_066517	Odio_009258001	Rfil_569362072_intersectin_like_protein_Reticulomyxa_filosa	Lgig_194465	Tspi_316978542	Nvec_39120_SH3_1	Csav_007218	Tspi_316962079	Bsch_g52207	Mley_ML074810a	Hmag_227249	Pfuc_25875_1_04479_t1	Pfuc_19858_1_25835_t1	Bsch_g460	Mbre_8485	Ttra_06464T0_06464_dynamin_binding_protein_914_aa	Bsch_g63225	Csav_007219	Nvec_52153_C2	Avag_16733001	Aque_217836	Avag_33233001	Pbac_3461319	Spur_003961_Itsn2_2	Mmar_MMa24781	Ttra_05379T0_05379	Mbre_10682	Lgig_56530	Nvec_48245_efhand	Sarc_g6969	Sarc_g14541	Sarc_g10782	Sarc_g15293	Sarc_g1991	Pfuc_3254_1_30379_t1	Mmar_MMa47340	Aque_217835	Bmal_170572282	Avag_33234001	Mmar_MMa45941	Aque_206354	Cint_012925	Ttra_00113T0_00113	Ttra_00393T0_00393	Pfuc_2580_1_58960_t1	Pfuc_25398_1_55061_t1	Ctel_160605	Pfuc_23663_1_40436_t1	Xtro_032403	Sjap_0124170	Znev_07753	Adig_02498	Rfil_569427687	Nvec_37166_	Aque_200600	Rcul_t15718	Rfil_5694043035305_Reticulomyxa_filosa	Scer_YLR425W_Guanine_nucleotide_exchange_factor_GEF_that_functions_to_modulate_Rho1p_activity_as_part_of_the_cell_integrity_signaling_pathway_multicopy_suppressor_of_tor2_mutation_and_ypk1_ypk2_double_mutation_potential_Cdc28p_substrate_Source_SGD_Acc_S000004417_TUS1_SGD
HG_898	Bnat_85634_estExt_fgenesh1_pg_C_50096	Tcas_270007355	Cow_01326T0	Adig_19176	Znev_01705	Dmel_0036510_CG7427	Smim_33584_leucine_zipper_protein_Branchiostoma_belcheri_tsingtauense_gi_32966900_gb_AAP92328_1e_149_429	Isca_ISCW023153-PA	Spur_015709_Dcun1d1	Odio_017581001	Hsap_Ensmbl0150401_DCN1_defective_in_cullin_neddylation_1_domain_containing_2_Source_HGNC_Symbol_Acc_20328_DCUN1D2	Sman_105330_Putative_leucine_zipper_protein_Source_UniProtKB_TrEMBL_Acc_G4V5D9	Cint_012690	Xtro_036651	Ggal_014300	Acar_00007273	Emul_10365	Ggal_027113	Amac_13096T0	Amac_17189T0	Sjap_0304460	Smar_002492	Rfil_569378417	Lgig_214717	Skow_26848m	Bmal_170586718	Acar_00000312	Xtro_036675	Avag_19603001	Spun_03111T0	Drer_041592_DCN1_defective_in_cullin_neddylation_1_domain_containing_2b_Source_ZFIN_Acc_ZDB_GENE_040625_171_dcun1d2b	Ctel_112003	Egra_08880	Atha_AT3G12760_1_CONTAINS_InterPro_DOMAIN_s_Defective_in_cullin_neddylation_protein_InterPro_IPR014764_Protein_of_unknown_function_DUF298_InterPro_IPR005176_UBA_like_InterPro_IPR009060_BEST_Arabidopsis_thaliana_protein_match_is_Domain_of_unknown_function_DUF298_TAIR_AT1G15860_2_Has_857_Blast_hits_to_855_proteins_in_202_species_Archae_0_Bacteria_0_Metazoa_482_Fungi_154_Plants_139_Viruses_0_Other_Eukaryotes_82_source_NCBI_BLink	Znev_00522	Sarc_g471	Gsal_7958_defective_in_cullin_neddylation_domain_containing_2	Hmic_0695700	Rcul_t14989	Xtro_063972	Ttra_07667T0_07667_leucine_zipper_protein_254_aa	Avag_08794001	Bnat_86693_estExt_fgenesh1_pg_C_120273	Smoe_403971_fgenesh2_pg_C_scaffold_1000808	Crei_189714_estExt_fgenesh2_pg_C_10097	Adig_05484	Hrob_77175	Cgig_18404_DCN1_like_protein_3_Source_UniProtKB_TrEMBL_Acc_K1Q2P2	Pfuc_2637_1_30195_t1	Smoe_81270_e_gw1_4_145_1	Tadh_49550	Aque_229362	Aque_213882	Hmag_210480	Isca_ISCW011085-PA	Smim_65339_DCN1_like_protein_4_Camponotus_floridanus_gi_307173638_gb_EFN64489_1e_108_325	Acar_00009601	Drer_040838_DCN1_defective_in_cullin_neddylation_1_domain_containing_2a_Source_ZFIN_Acc_ZDB_GENE_020416_2_dcun1d2a	Tcas_270016432	Dpul_299692	Smar_015574	Cgig_03817_DCN1_like_protein_4_Source_UniProtKB_TrEMBL_Acc_K1QIM5	Spur_023452_Dcun1d4	Skow_01193m	Dmel_0036967_CG6597	Hsap_Ensmbl0188215_DCN1_defective_in_cullin_neddylation_1_domain_containing_3_Source_HGNC_Symbol_Acc_28734_DCUN1D3	Spun_02730T0	Znev_01657	Xtro_036490	OcarG_961	Drer_011493_DCN1_defective_in_cullin_neddylation_1_domain_containing_3_Source_HGNC_Symbol_Acc_28734_DCUN1D3	Ggal_003552	Csav_018014	Ppat_172065_3270032	Ggal_022752	Spur_022515_Dcun1d3	Acar_00012181	Nvec_46597_	Atha_AT1G15860_3_Domain_of_unknown_function_DUF298	Csav_018017	Adig_24237	Drer_092394_DCN1_defective_in_cullin_neddylation_1_domain_containing_4_S_cerevisiae_Source_ZFIN_Acc_ZDB_GENE_041014_248_dcun1d4	Dpul_258927	Acar_00005938	Atri_00150_31	Skow_34011m	Tcas_270012281	Ggal_027704	Hsap_Ensmbl0109184_DCN1_defective_in_cullin_neddylation_1_domain_containing_4_Source_HGNC_Symbol_Acc_28998_DCUN1D4	Hmag_229499	Cint_012594	Xtro_048076	Cint_015600	Atri_00171_15	Csav_018015	Cow_04975T0	Smim_5910_defective_in_cullin_neddylation_protein_Bombyx_mori_gi_114051233_ref_NP_001040114_4e_86_271	Aque_204259	Atha_AT3G28970_1_AAR3_Domain_of_unknown_function_DUF298	Crei_99915_e_gwH_11_184_1	Dpul_214153	Smoe_88127_e_gw1_9_109_1	Csav_018016	Cele_010428_dcn_1_Protein_DCN_1_isoform_a_dcn_1_mRNA_complete_cds_Source_RefSeq_mRNA_Acc_NM_065465	Csav_008109	Lgig_111952	Smoe_138674_e_gw1_305_1_1	Hmag_225095	Sros_08104T0	Smoe_7816_gw1_45_56_1	Cow_05420T0	Ppat_166481_1170049	Scer_YLR128W_Scaffold_type_E3_ligase_required_for_cullin_neddylation_and_ubiquitin_ligase_activation_contains_a_ubiquitin_binding_domain_UBA_for_ubiquitin_and_Nedd8_Rub1p_interaction_and_a_PONY_domain_involved_in_cullin_binding_and_neddylation_Source_SGD_Acc_S000004118_DCN1_SGD	Pbac_3479501	Sros_07962T0	Dmel_0033784_CG13322	Amac_16138T0	Ehux_451253_estExtDG_Genemark1_C_390246	Bsch_g67200	Smar_010655	OcarG_863	Ttra_11222T0_11222	Avag_28624001	Amac_04474T0	Csav_009235	Atri_00022_380	Ttra_02586T0_02586_calcium_binding_EF_hand_domain_containing_protein_240_aa	Pfuc_2207_1_15728_t1	Ttra_09863T0_09863	Smoe_405551_fgenesh2_pg_C_scaffold_4000125	Nvec_23153_	Aque_206966	Ppat_98951_scaf_372000028	Adig_03371	Csav_009234	Isca_ISCW018970-PA	Hrob_177056	Ttra_00521T0_00521_defective_in_Cullin_neddylation_protein_DCN1_115_aa	Mbre_29340	Hsap_Ensmbl0137692_DCN1_defective_in_cullin_neddylation_1_domain_containing_5_Source_HGNC_Symbol_Acc_28409_DCUN1D5	Hsap_Ensmbl0043093_DCN1_defective_in_cullin_neddylation_1_domain_containing_1_Source_HGNC_Symbol_Acc_18184_DCUN1D1	Drer_096391_DCN1_defective_in_cullin_neddylation_1_domain_containing_5_S_cerevisiae_Source_ZFIN_Acc_ZDB_GENE_040426_2603_dcun1d5	Drer_037371_DCN1_defective_in_cullin_neddylation_1_domain_containing_1_S_cerevisiae_Source_ZFIN_Acc_ZDB_GENE_030131_5443_dcun1d1	Nvec_34771_	Mbre_33856	Mmar_MMa34717	Cfra_g6660	Spur_015710_Spur_015710	Csav_018018	Aque_214348	Atri_00022_379	Aque_202491	Aque_209981	Aque_212631	Aque_205501	Aque_208975	Aque_205202	Aque_202212	Aque_208475	Aque_212301	Aque_213165	Aque_203459	Pbac_3476525	Aque_207846	Crei_189712_estExt_fgenesh2_pg_C_10094	OcarG_7883	Mley_ML06914a
HG_1769	Tspi_316975619	Spur_004718_Mtif2L2	Bnat_44167_e_gw1_90_9_1	Smoe_98506_e_gw1_20_603_1	Spun_00765T0	Isca_ISCW016061-PA	Lgig_133278	Tadh_20009	Atri_00059_111	Dpul_306984	Nvec_50050_	Znev_04214	Rcul_t22043	Ppat_184790_770047	Atha_AT4G11160_1_Translation_initiation_factor_2_small_GTP_binding_protein	Ctel_173979	Amac_04725T0	Skow_15913m	Cfra_g981	Ggal_013160	Smar_010595	Dmel_0039588_CG12413	Amac_03408T0	Xtro_061279	Hsap_Ensmbl0085760_mitochondrial_translational_initiation_factor_2_Source_HGNC_Symbol_Acc_7441_MTIF2	Bnat_73818_fgenesh1_pg_26_66	Hrob_110518	Atha_AT1G17220_1_FUG1_Translation_initiation_factor_2_small_GTP_binding_protein	Drer_063213_mitochondrial_translational_initiation_factor_2_Source_ZFIN_Acc_ZDB_GENE_030131_1092_mtif2	Aque_222942	Acar_00003297	Cow_02579T0	Smoe_148692_estExt_Genewise1_C_200238	Bmal_170587154	Pfuc_1680_1_22713_t1	OcarG_673	Atri_00092_54	Ehux_419681_estExtDG_Genewise1_C_5400001	Cint_000257	Sros_01529T0	Avag_66812001	Mbre_17831	Adig_04392	Csav_007858	Ppat_182684_590109	Avag_64954001	Cele_009771_F46B6_6_Protein_F46B6_6_isoform_a_F46B6_6_mRNA_complete_cds_Source_RefSeq_mRNA_Acc_NM_001028765	Tcas_270011238	Falb_04169T0_04169	Ttra_01271T0_01271_translation_initiation_factor_IF_2_698_aa	Scer_YOL023W_Mitochondrial_translation_initiation_factor_2_Source_SGD_Acc_S000005383_IFM1_SGD	Ehux_466087_estExtDG_fgeneshEH_pg_C_900077	OcarG_5078	Isca_ISCW015150-PA	Hmic_0651900	Sman_167220_Putative_mitochondrial_translational_initiation_factor_Source_UniProtKB_TrEMBL_Acc_G4V7E1	Egra_00420	Emul_07454	Sjap_0211510	Gsal_2574_translation_initiation_factor_if_mitochondrial	Crei_103419_e_gwH_21_179_1	Pbac_3479443	Mley_ML01416a	Nvec_3698_GTP_EFTU	Odio_017158001	Sarc_g21061	Bsch_g724	Smim_43409_Translation_initiation_factor_IF_mitochondrial_Camponotus_floridanus_gi_307186124_gb_EFN71849_7e_126_389	Ehux_362434_fgenesh_newKGs_kg_131_46_2693288_1	Isca_ISCW024361-PA	Smim_43410_elongation_factor_Tu_GTP_binding_domain_containing_protein_Loa_loa_gi_312068750_ref_XP_003137360_6e_47_168	Bnat_139199_aug1_49_g13907	Bflo_260836507	Spur_016335_Mtif2L1	Crei_116089_e_gwW_16_7_1	Csav_007859	Crei_110598_e_gwH_1214_4_1	Smoe_133209_e_gw1_117_23_1	Hmag_225075	Rfil_569381437	Ttra_06550T0_06550_translation_initiation_factor_IF_2_630_aa	Cint_025357	Gsal_4965_mitochondrial_translational_initiation_factor_2	Mmar_MMa39493	Rfil_569412992_translation_initiation_factor_IF_2_Reticulomyxa_filosa	Crei_111122_e_gwH_2340_2_1	Sros_13228T0	Lgig_197221	Hmag_225073	Ehux_200898_gm1_1300071	Mmar_MMa39492	Avag_24185001	Hmag_228292	Gsal_4966_translation_initiation_factor_if_mitochondrial_like	Rfil_569435026_translation_initiation_factor_IF_2_partial_Reticulomyxa_filosa	Gsal_4964_translation_initiation_factor_if_mitochondrial	Hmag_225074	Cint_025358	Bsch_g723	Sarc_g4063	Sarc_g18413	Avag_67499001	Csav_007857	Crei_177252_fgenesh2_pg_C_scaffold_40000038	Ppat_80222_scaf_84000132	Nvec_32107_	Ppat_145549_e_gw1_229_44_1
HG_602	Bnat_39758_e_gw1_35_29_1	Avag_21671001	Avag_25361001	Avag_53719001	Avag_22987001	Avag_62204001	Cfra_g389	Cfra_g646	Sarc_g17099	Spun_03068T0	Avag_21974001	Spun_05841T0	Tadh_25485	Bnat_34159_e_gw1_4_18_1	Nvec_18399_AMP_binding	Sros_11594T0	Spun_04896T0	Ttra_06516T0_06516_amino_acid_adenylation_domain_containing_protein_4003_aa	Tcas_270013381	OcarG_2414	Bnat_82242_fgenesh1_pg_89_64	Skow_36642m	Spun_05072T0	Spun_08554T0	Avag_24122001	Avag_05098001	Dpul_333977	Sarc_g13952	Avag_21973001	Avag_57099001	Avag_62208001	Avag_51150001	Bflo_260827070	Avag_50668001	Avag_26123001	Csav_009679	Csav_009676	Avag_57564001	Avag_01563001	Avag_22776001	Cow_06995T0	Avag_25745001	Avag_38398001	Cgig_06353_Linear_gramicidin_synthetase_subunit_D_Source_UniProtKB_TrEMBL_Acc_K1Q6B8	Smar_000752	Avag_62207001	Avag_03278001	Avag_03467001	Avag_23524001	Spun_05360T0	Avag_63967001	Avag_38072001	Csav_009678	Avag_25289001	Avag_55281001	Avag_48960001	Avag_25042001	Amac_01434T0	Ctel_224942	Avag_66742001	Avag_47186001	Cint_011558	Avag_66403001	Avag_66401001	OcarG_5359	Scer_YBR115C_Alpha_aminoadipate_reductase_catalyzes_the_reduction_of_alpha_aminoadipate_to_alpha_aminoadipate_6_semialdehyde_which_is_the_fifth_step_in_biosynthesis_of_lysine_activation_requires_posttranslational_phosphopantetheinylation_by_Lys5p_Source_SGD_Acc_S000000319_LYS2_SGD	Avag_37927001	Avag_62651001	Dmel_0000527_e_ebony_Source_FlyBase_0000527	Mmar_MMa54427	Avag_61220001	Smar_000753	Avag_50376001	Znev_02014	Cfra_g2193	Ctel_168750	Avag_65335001	Lgig_171784	Skow_25466m	Avag_47057001	Ctel_189369	Avag_25064001	Avag_66743001	Avag_50645001	Avag_31816001	Avag_61219001	Avag_51151001	Avag_53391001	Avag_51590001	Avag_24776001	Avag_66961001	Bmal_170589826	Avag_07360001	Avag_52506001	Avag_22189001	Avag_24437001	Atha_AT5G35930_1_AMP_dependent_synthetase_and_ligase_family_protein	Lgig_174606	Cgig_22260_Linear_gramicidin_synthetase_subunit_D_Source_UniProtKB_TrEMBL_Acc_K1RDY5	Avag_56698001	Avag_48983001	Avag_65071001	Avag_23882001	Avag_23022001	Avag_44951001	Avag_56703001	Ttra_06971T0_06971_alpha_aminoadipate_reductase_Lys1p_1327_aa	Avag_59283001	Avag_25275001	Avag_56699001	Avag_47222001	Avag_26066001	Avag_66962001	Cfra_g6740	Avag_63772001	Avag_53452001	Ehux_314459_fgenesh_newKGs_pm_180_4	Dpul_304408	Ehux_454037_estExtDG_Genemark1_C_990058	Ppat_126153_e_gw1_58_22_1	Avag_24460001	Avag_24106001	Adig_09400	Smoe_149203_estExt_Genewise1_C_220377	Cfra_g3799	Avag_22946001	Avag_23261001	Skow_18938m	Avag_24690001	Avag_55573001	Ctel_130280	Avag_37817001	Avag_67018001	Avag_33539001	Avag_65701001	Bmal_170593777	Avag_62474001	Mbre_14686	Sarc_g265	Avag_02338001	Avag_29186001	Avag_07361001	Ctel_210260	Avag_38174001	Pfuc_2229_1_15737_t1	Avag_67020001	Avag_47041001	Avag_37762001	Avag_24105001	Pfuc_2229_1_15736_t1	Avag_43651001	Avag_22190001	Pfuc_1185_1_07826_t1	Avag_63814001	Ctel_186995	Avag_38775001	Sarc_g5510	Spun_07049T0	Amac_05635T0	Avag_10122001	Avag_03279001	Avag_28151001	Ehux_63406_e_gw1_16_74_1	Ctel_194586	Pfuc_1185_1_07828_t1	Avag_38576001	Cfra_g1058	Nvec_42438_	Ppat_103910_scaf_6157000001	Ehux_227706_gm1_14100066	Sarc_g13954	Avag_25362001	Ctel_195166	Ttra_10846T0_10846_polyketide_synthase_hetM_1344_aa	Avag_67331001	Hmag_210999	Hmag_214538	Bmal_170575311	Znev_13656	Sarc_g13953	Cele_013440_Y66D12A_14_Protein_Y66D12A_14_Y66D12A_14_mRNA_complete_cds_Source_RefSeq_mRNA_Acc_NM_067087	Bnat_20337_gw1_4_37_1	Cfra_g5584	Bsch_g32569	Amac_05636T0	Ehux_63439_e_gw1_16_73_1	Avag_38318001	Lgig_171783	Amac_13087T0	Sarc_g21356	Avag_03280001	Avag_23626001	Avag_38615001	Ehux_207972_gm1_3400082	Hmag_210998	Avag_26120001	Avag_25529001	Avag_51148001	Avag_38183001	Avag_36361001	Pfuc_55845_1_34587_t1	Avag_47226001	Bsch_g8061	Cfra_g6918	Avag_56700001	Avag_67017001	Nvec_20639_NAD_binding_4	Sarc_g6800	Sarc_g20567	Avag_65315001	Ehux_46705_gw1_180_19_1	Ehux_47403_gw1_171_13_1	Bsch_g12589	Bsch_g8062	Nvec_26002_CBM_1	Pfuc_755_1_07655_t1	Ehux_447381_estExtDG_Genemark1_C_10137	Mbre_6133	Sarc_g10386	Sarc_g15766	Sarc_g14295	Sarc_g5831	Sarc_g23353	Sarc_g25254	Sarc_g5115	Sarc_g9569	Crei_150646_Chlre2_kg_scaffold_31000012	Isca_ISCW011172-PA	Nvec_58799_	Ehux_203925_gm1_2000245	Ehux_220507_gm1_9100144	Avag_24459001	Mmar_MMa05648	Nvec_39238_	Nvec_8167_	Avag_13207001	Avag_50943001	Bnat_132096_aug1_16_g6804	Avag_53718001	Avag_26124001	Avag_47044001	Avag_65336001	Avag_23023001	Avag_22774001	Avag_66402001	Avag_23260001	Avag_15206001	Avag_52505001	Avag_23884001	Avag_67019001	Avag_37763001	Avag_03469001	Avag_22988001	Avag_24339001
HG_2232	Isca_ISCW004146-PA	Bnat_68391_fgenesh1_pg_6_59	Hrob_65292	Dpul_63741	Dpul_269241	Cgig_28194_Trimethylguanosine_synthase_Source_UniProtKB_TrEMBL_Acc_K1S3L6	Bflo_260829457	Nvec_40761_UPF0020	Adig_09366	Hmag_208213	Avag_17728001	Tadh_58107	Avag_42909001	Hmag_217080	Lgig_113851	Cow_02459T0	Sarc_g15229	Skow_00299m	Acar_00017711	Smoe_76241_e_gw1_1_914_1	Znev_10885	Drer_067916_trimethylguanosine_synthase_homolog_S_cerevisiae_Source_ZFIN_Acc_ZDB_GENE_070802_2_tgs1	Acar_00019343	Ppat_132047_e_gw1_92_71_1	Xtro_012461	Odio_000021001	Spur_009295_TgshL	Smim_10020_PREDICTED_similar_to_hepatocellular_carcinoma_associated_antigen_137_Ciona_intestinalis_gi_198435713_ref_XP_002131256_1e_76_255	Bsch_g40940	Ehux_350240_fgenesh_newKGs_kg_5_140_2687341_1	Sros_03761T0	Csav_018990	Atha_AT1G45231_2_S_adenosyl_L_methionine_dependent_methyltransferases_superfamily_protein	Spun_04955T0	Rcul_t37837	Cint_025027	Ggal_024711	Tcas_270004358	Atri_00003_227	Smar_012585	Cint_025026	Dmel_0260241_tatl_tat_like_Source_FlyBase_0260241	Atri_00019_57	Atha_AT1G30550_1_S_adenosyl_L_methionine_dependent_methyltransferases_superfamily_protein	Ggal_035968	Cint_025025	Tspi_316976317	Aque_216593	Mley_ML019130a	Rfil_569440200	Cele_011631_T08G11_4_Protein_T08G11_4_isoform_a_Source_RefSeq_mRNA_Acc_NM_059999	Amac_05517T0	Tspi_316974714	Ggal_035967	Pbac_3462948	Bnat_85235_estExt_fgenesh1_pg_C_30035	Ttra_05495T0_05495	OcarG_7052	Falb_05033T0_05033	Emul_05462	Ggal_035966	Egra_05167	Amac_01323T0	Pfuc_8257_1_45833_t1	Mbre_2498	Hmic_0741600	Cfra_g6517	Scer_YPL157W_Trimethyl_guanosine_synthase_conserved_nucleolar_methyl_transferase_that_converts_the_m_7_G_cap_structure_of_snRNAs_snoRNAs_and_telomerase_TLC1_RNA_to_m_2_2_7_G_also_required_for_nucleolar_assembly_and_splicing_of_meiotic_pre_mRNAs_Source_SGD_Acc_S000006078_TGS1_SGD	Hmic_0314900	Emul_04702	Egra_04223	Gsal_4106_trimethylguanosine_synthase	Sman_010800_S_adenosylmethionine_dependent_methyltransferase_related_Source_UniProtKB_TrEMBL_Acc_G4VMQ5	Gsal_2827_trimethylguanosine_synthase	Cfra_g3268	Sman_154780_S_adenosylmethionine_dependent_methyltransferase_related_Source_UniProtKB_TrEMBL_Acc_G4V9N5	Sjap_0061460	Sjap_0058050	Pfuc_130488_1_57156_t1	Bmal_170586146	Bnat_25227_gw1_24_101_1	Csav_018989	Hmic_0795900	Isca_ISCW004148-PA	Amac_01324T0	Aque_216594	Rcul_t30942	Sarc_g14639
HG_2056	Spur_011294_Ilkap_1	Cfra_g39	Bnat_52176_estExt_Genewise1Plus_C_60083	Cgig_10551_Methionine_synthase_Source_UniProtKB_TrEMBL_Acc_K1P5E0	Ehux_423073_estExtDG_fgenesh_newKGs_pm_C_1130025	Xtro_039980	Spun_06883T0	Amac_06462T0	Amac_15495T0	Acar_00003091	Dpul_314321	Ggal_017592	Skow_15910m	Sros_01727T0	Crei_76715_estExt_GenewiseW_1_C_30026	Bsch_g27351	OcarG_9687	Csav_013276	Csav_013277	Mbre_37476	Csav_013275	Ctel_173307	Cow_02686T0	Csav_013278	Lgig_210794	Smar_012907	Hrob_63136	Cele_010988_metr_1_Protein_METR_1_metr_1_mRNA_complete_cds_Source_RefSeq_mRNA_Acc_NM_063952	Avag_26214001	Avag_29610001	Bflo_260818579	Csav_013280	Ttra_06395T0_06395_methionine_synthase_1321_aa	Aque_214495	Rfil_569423491	Ggal_023311	Drer_039134_5_methyltetrahydrofolate_homocysteine_methyltransferase_Source_HGNC_Symbol_Acc_7468_MTR	Mmar_MMa19734	Hsap_Ensmbl0116984_5_methyltetrahydrofolate_homocysteine_methyltransferase_Source_HGNC_Symbol_Acc_7468_MTR	Aque_214498	Tspi_316975899	Tspi_316975920	Nvec_30296_Met_synt_B12	Hmag_221066	Ctel_87444	Adig_11353	Ehux_242970_gm1_37300035	Spur_014251_M_tr	Sarc_g1404	Sarc_g4054	Csav_013281	Sarc_g15333	Csav_013279	Crei_140812_estExt_gwp_1W_C_7950006	Adig_05130	Rfil_569347215_methionine_synthase_Reticulomyxa_filosa	Pfuc_5209_1_52483_t1	Ehux_463726_estExtDG_fgeneshEH_pg_C_320007	Falb_01320T0_01320	Aque_201620	Crei_49836_gwH_795_3_1	Crei_124797_e_gwW_795_8_1	Cint_017966	Adig_17917	Bsch_g54110	Mley_ML006918a	Pbac_3469155	Pfuc_1267_1_65936_t1	Aque_208007	Tspi_316975919	Mley_ML20741a	Ctel_39599	Hmag_212216	Pbac_3467572	Nvec_27156_Met_synt_B12	Hmag_202196	Ggal_035133	Mmar_MMa19735	Pbac_3464158	Nvec_53787_S_methyl_trans	Rfil_569402467_methionine_synthase_partial_Reticulomyxa_filosa	Sarc_g1683	Ppat_103986_scaf_7111000001	Nvec_41304_Rad50_zn_hook	Mmar_MMa47064	Sarc_g25026	Pbac_3474491	Cfra_g2107	Aque_205054	Pbac_3475911	Ehux_207566_gm1_3200016	Pbac_3473226	Spur_010061_Hypp_1896
HG_2144	Hmag_232584	Gsal_4290_uracil_dna_glycosylase	Cfra_g3773	Atha_AT3G18630_1_ATUNG_UNG_uracil_dna_glycosylase	Crei_108734_e_gwH_90_18_1	Bsch_g25470	Ttra_12160T0_12160	Bsch_g29842	Lgig_175470	Drer_094922_uracil_DNA_glycosylase_b_Source_ZFIN_Acc_ZDB_GENE_070705_360_ungb	Tadh_58651	Bnat_38800_e_gw1_28_155_1	Avag_00715001	Avag_54790001	Avag_66443001	Avag_03960001	Bmal_170591612	Bflo_260816423	Ggal_033675	Ctel_173370	Bflo_260828019	Hsap_Ensmbl0076248_uracil_DNA_glycosylase_Source_HGNC_Symbol_Acc_12572_UNG	Smar_006998	Ctel_219606	Hsap_LRG_124_uracil_DNA_glycosylase_Source_HGNC_Symbol_Acc_12572_LRG_124	Dpul_95942	Tspi_316969937	Skow_07627m	Adig_14423	Cint_005659	Cint_005651	Csav_005359	Csav_005360	Skow_24129m	Xtro_048248	Cow_01485T0	Cgig_06951_Uracil_DNA_glycosylase_Source_UniProtKB_TrEMBL_Acc_K1QWH6	Skow_06430m	Drer_042527_uracil_DNA_glycosylase_a_Source_ZFIN_Acc_ZDB_GENE_040426_900_unga	Rcul_t19711	Znev_07398	Lgig_114279	Cele_013241_ung_1_Protein_UNG_1_isoform_a_Source_RefSeq_mRNA_Acc_NM_067159	Hrob_157191	Csav_000438	Rfil_569421343_uracil_DNA_glycosylase_Reticulomyxa_filosa	Hmag_208495	Avag_19767001	Egra_03138	Emul_09896	Spur_004357_Udg	Avag_03572001	Mbre_30383	Smim_22963_uracil_DNA_glycosylase_putative_Ixodes_scapularis_gi_241999022_ref_XP_002434154_6e_94_289	Hmic_0545800	Isca_ISCW005110-PA	Odio_003242001	Atri_00029_134	Avag_58259001	Ehux_63526_e_gw1_17_33_1	Smoe_46714_gw1_176_60_1	Aque_227160	Amac_14087T0	Ehux_226938_gm1_13500111	Smoe_66695_gw1_2_1413_1	Scer_YML021C_Uracil_DNA_glycosylase_required_for_repair_of_uracil_in_DNA_formed_by_spontaneous_cytosine_deamination_not_required_for_strand_specific_mismatch_repair_cell_cycle_regulated_expressed_in_late_G1_localizes_to_mitochondria_and_nucleus_Source_SGD_Acc_S000004483_UNG1_SGD	Smoe_78447_e_gw1_2_1422_1	Mley_ML01881a	Ppat_143637_e_gw1_206_32_1	Ppat_119592_e_gw1_29_5_1	Spun_02964T0	Cgig_03082_Uracil_DNA_glycosylase_Source_UniProtKB_TrEMBL_Acc_K1QN00	Ppat_133772_e_gw1_106_145_1	Falb_02047T0_02047	Sman_158920_Putative_uracil_DNA_glycosylase_Source_UniProtKB_TrEMBL_Acc_G4VHW2	Ppat_115968_e_gw1_15_9_1	Sjap_0113430	OcarG_4496	Gsal_9629_uracil_dna_glycosylase	Ppat_149947_e_gw1_307_53_1	Adig_14399	Mmar_MMa34769	Ttra_11053T0_11053_uracil_DNA_glycosylase_817_aa	Sjap_0115290	Ppat_121192_e_gw1_35_12_1	Ggal_007986	Smar_009137	Rcul_t07014	Sarc_g10640	Sjap_0055250	Sjap_0310640	Pfuc_12644_1_32246_t1	Mmar_MMa34772	Amac_13024T0	Ppat_148169_e_gw1_272_12_1	Adig_05070	Atha_AT2G10550_1_Most_likely_an_inactive_paralog_of_the_uracil_DNA_glycosylase_AtUNG_At3g18630_generated_by_a_gene_duplication_event_and_subsequently_disrupted_by_transposon_insertions_PubMed_ID_20056608
HG_1816	Spun_06135T0	Hsap_Ensmbl0198924_DNA_cross_link_repair_1A_Source_HGNC_Symbol_Acc_17660_DCLRE1A	Cow_03178T0	Atri_00007_406	Spur_021517_Dclr2	Lgig_213948	Atha_AT2G45700_1_sterile_alpha_motif_SAM_domain_containing_protein	Mbre_8472	Smoe_415475_fgenesh2_pg_C_scaffold_27000089	Acar_00009857	Ppat_226781_estExt_Genewise1_C_3770006	Tadh_31281	Drer_053776_DNA_cross_link_repair_1A_PSO2_homolog_S_cerevisiae_Source_ZFIN_Acc_ZDB_GENE_050522_124_dclre1a	Acar_00020222	Ggal_032457	Ttra_11018T0_11018_DNA_repair_metallo_beta_lactamase_696_aa	Atri_00016_271	Aque_228250	Atha_AT3G26680_1_SNM1_ATSNM1_DNA_repair_metallo_beta_lactamase_family_protein	Sarc_g24297	Avag_31500001	Cgig_17747_DNA_cross_link_repair_1A_protein_Source_UniProtKB_TrEMBL_Acc_K1QXD7	Avag_06930001	Bflo_260828015	Ppat_135525_e_gw1_120_8_1	Ctel_226585	Dpul_41973	Spur_001847_Spur_001847	Tspi_316972306	Skow_41843m	Mley_ML14429a	Adig_03410	Rcul_t25425	Smar_013170	Sman_136360_Putative_dna_cross_link_repair_protein_pso2_snm1_Source_UniProtKB_TrEMBL_Acc_G4VEY6	Rfil_569421270	Sros_11300T0	Nvec_22167_	Acar_00002186	Spun_06125T0	Drer_068833_DNA_cross_link_repair_1B_Source_ZFIN_Acc_ZDB_GENE_061013_328_dclre1b	Dmel_0037338_Snm1_Snm1_Source_FlyBase_0037338	Skow_05494m	Hsap_Ensmbl0118655_DNA_cross_link_repair_1B_Source_HGNC_Symbol_Acc_17641_DCLRE1B	Amac_00670T0	Cgig_28059_DNA_cross_link_repair_1B_protein_Source_UniProtKB_TrEMBL_Acc_K1RB42	Emul_07005	Tadh_21698	Scer_YMR137C_Nuclease_required_for_a_post_incision_step_in_the_repair_of_DNA_single_and_double_strand_breaks_that_result_from_interstrand_crosslinks_produced_by_a_variety_of_mono_and_bi_functional_psoralen_derivatives_induced_by_UV_irradiation_Source_SGD_Acc_S000004745_PSO2_SGD	Xtro_028864	Bflo_260809984	Smoe_96540_e_gw1_18_53_1	Hmic_0160800	Hmag_212853	Egra_00862	Crei_154372_Chlre2_kg_scaffold_83000007	Sros_06160T0	Bnat_87597_estExt_fgenesh1_pg_C_220064	Ctel_225584	Ggal_002949	Sjap_0205290	Smim_16790_PREDICTED_DNA_cross_link_repair_1B_PSO2_homolog_S_cerevisiae_like_Saccoglossus_kowalevskii_gi_291220934_ref_XP_002730478_3e_61_219	Mbre_2631	Cow_03554T0	Znev_05356	Bflo_260837252	Crei_174912_fgenesh2_pg_C_scaffold_25000019	Hrob_188648	Aque_224865	Smoe_100130_e_gw1_23_773_1	Atri_00072_8	Cint_002989	Atha_AT1G27410_1_DNA_repair_metallo_beta_lactamase_family_protein	Csav_009381	Bsch_g31293	Bsch_g2142	Znev_07775	Rfil_5694035485577_Reticulomyxa_filosa	Ehux_209392_gm1_3900118	Bmal_170594001	Znev_07777	Atha_AT1G19025_1_DNA_repair_metallo_beta_lactamase_family_protein	Dpul_317592	Atri_00071_9	Ehux_450191_estExtDG_Genemark1_C_230217	Hmag_212852	Pfuc_53393_1_27328_t1	Amac_02180T0	Mley_ML046332a	Cfra_g1746	Ttra_10135T0_10135_DNA_cross_link_repair_1B_protein_480_aa	Skow_39483m	Smoe_409901_fgenesh2_pg_C_scaffold_11000284	Rfil_569429456	Nvec_15675_CP12	Rfil_569328115	Nvec_16859_	Bmal_170579436	Pbac_3461970	Pfuc_6097_1_16847_t1	Bflo_260828017	Drer_091768_Uncharacterized_protein_Source_UniProtKB_TrEMBL_Acc_E7F457_CR932360_4	Pfuc_6097_1_16844_t1	Hmag_216513	Adig_12968	Crei_146944_Chlre2_kg_scaffold_1000768	Atri_00015_10
HG_5818	Znev_04077	Bsch_g10648	Ctel_227809	Ggal_023119	Lgig_121560	Mmar_MMa25317	Spur_022171_Itfg2	Drer_002174_integrin_alpha_FG_GAP_repeat_containing_2_Source_ZFIN_Acc_ZDB_GENE_041008_161_itfg2	Cgig_04969_Integrin_alpha_FG_GAP_repeat_containing_protein_2_Source_UniProtKB_TrEMBL_Acc_K1PHB2	Hsap_Ensmbl0111203_integrin_alpha_FG_GAP_repeat_containing_2_Source_HGNC_Symbol_Acc_30879_ITFG2	Smim_51426_integrin_alpha_repeat_domain_containing_protein_putative_Ixodes_scapularis_gi_241608418_ref_XP_002405978_2e_123_371	Cow_04407T0	Csav_000974	Xtro_003464	Adig_12086	Smar_007240	Gsal_156_acetoacetyl_synthetase	Cfra_g4419	Sarc_g5128	Dpul_305327	Acar_00015052	Ttra_01659T0_01659_integrin_alpha_FG_GAP_repeat_containing_protein_2_343_aa	Isca_ISCW019648-PA	Bflo_260827074	Hmic_0778200	OcarG_9937	Emul_02264	Sjap_0020250	Egra_03890	Pfuc_22_1_14733_t1	Hrob_155178	Sman_139830_Putative_integrin_alpha_repeat_domain_containing_Source_UniProtKB_TrEMBL_Acc_G4VDG6	Pbac_3465531	Aque_203509	Tadh_63493	Aque_218607	Hmag_227320	Cint_013737	Rcul_t15000	Odio_009955001	Sros_08671T0	Mbre_25716	Bmal_170584961
HG_67	Mmar_MMa29285	Hmic_0198000	Bflo_260801092	Bnat_44183_e_gw1_90_10_1	Acar_00016482	Hsap_Ensmbl0011485_protein_phosphatase_5_catalytic_subunit_Source_HGNC_Symbol_Acc_9322_PPP5C	Atri_00021_284	Xtro_039599	Cow_02591T0	Znev_02950	Bmal_170579035	Sman_090860	Smar_005044	Ppat_106477_800025	Avag_17760001	Atha_AT2G42810_2_PP5_PP5_2_protein_phosphatase_5_2	Avag_43748001	Spun_02278T0	Csav_013266	Avag_37206001	Cele_012665_pph_5_Protein_PPH_5_isoform_b_pph_5_mRNA_complete_cds_Source_RefSeq_mRNA_Acc_NM_001269921	Smim_36602_PREDICTED_serine_threonine_protein_phosphatase_5_like_isoform_Nasonia_vitripennis_gi_156552647_ref_XP_001603324_0_0_647	Tspi_316977960	Spur_028312_Pp5c	Tcas_270009672	Cgig_21580_Serine_threonine_protein_phosphatase_5_Source_UniProtKB_TrEMBL_Acc_K1R1F4	Dmel_0005777_PpD3_Protein_phosphatase_D3_Source_FlyBase_0005777	Skow_19053m	Dpul_196725	Cint_001412	Mley_ML06399a	Sros_01707T0	Emul_08682	Smoe_425575_fgenesh2_pg_C_scaffold_75000034	Cint_027923	Egra_08737	Amac_00955T0	Hrob_156394	Amac_02466T0	Hmic_0018200	Cint_001419	Ttra_01306T0_01306_serine_threonine_protein_phosphatase_5_466_aa	Gsal_2682_protein_phosphatase_5	Cint_024608	Sjap_0010280	Csav_013267	Hmag_219581	Odio_009035001	Isca_ISCW013839-PA	Falb_05272T0_05272	Bsch_g72047	Ehux_232006_gm1_17700081	Cfra_g4554	Scer_YGR123C_Protein_serine_threonine_phosphatase_with_similarity_to_human_phosphatase_PP5_present_in_both_the_nucleus_and_cytoplasm_expressed_during_logarithmic_growth_computational_analyses_suggest_roles_in_phosphate_metabolism_and_rRNA_processing_Source_SGD_Acc_S000003355_PPT1_SGD	Mbre_35258	Cow_02563T0	Sarc_g805	Bnat_75278_fgenesh1_pg_33_139	Scer_YER133W_Type_1_serine_threonine_protein_phosphatase_catalytic_subunit_involved_in_many_processes_eg_glycogen_metabolism_sporulation_mitosis_accumulates_at_mating_projections_by_interaction_with_Afr1p_interacts_with_many_regulatory_subunits_Source_SGD_Acc_S000000935_GLC7_SGD	Crei_160030_acegs_kg_scaffold_69000020	Mbre_33999	Cfra_g3924	Sros_11302T0	Cow_06715T0	Spun_08007T0	Rfil_569423603	Atha_AT2G29400_1_TOPP1_PP1_AT_type_one_protein_phosphatase_1	Ehux_418014_estExtDG_Genewise1_C_1550018	Mbre_21183	Sros_06508T0	Cow_08096T0	Aque_222663	Smoe_144185_estExt_Genewise1_C_71165	Bflo_260803515	Tspi_316978601	Sros_04391T0	Odio_000953001	Xtro_054984	Falb_04109T0_04109	Ggal_016689	Ttra_03762T0_03762_serine_threonine_protein_phosphatase_PP1_328_aa	Skow_32297m	Acar_00003169	Avag_27657001	Avag_56735001	Csav_005107	Acar_00002077	Ggal_007265	Xtro_052896	Tadh_63380	Dpul_194510	Tspi_316966444	Csav_005109	OcarG_10304	Cele_001747_gsp_1_Protein_GSP_1_isoform_b_gsp_1_mRNA_complete_cds_Source_RefSeq_mRNA_Acc_NM_001269320	Bmal_170577529	Lgig_192316	OcarG_2931	Cint_011235	Atha_AT5G27840_2_TOPP8_Calcineurin_like_metallo_phosphoesterase_superfamily_protein	Atri_00165_51	Hsap_Ensmbl0186298_protein_phosphatase_1_catalytic_subunit_gamma_isozyme_Source_HGNC_Symbol_Acc_9283_PPP1CC	Avag_07013001	Bmal_170580743	Sros_04079T0	Cele_001748_gsp_2_Protein_GSP_2_gsp_2_mRNA_complete_cds_Source_RefSeq_mRNA_Acc_NM_001027445	Cgig_20764_Serine_threonine_protein_phosphatase_Source_UniProtKB_TrEMBL_Acc_K1QB83	Tadh_30170	Smim_60257_PREDICTED_protein_phosphatase_catalytic_subunit_gamma_like_isoform_Saccoglossus_kowalevskii_gi_291228508_ref_XP_002734210_0_0_637	Smim_31976_PREDICTED_protein_phosphatase_catalytic_subunit_beta_like_isoform_Saccoglossus_kowalevskii_gi_291222498_ref_XP_002731251_0_0_652	Cgig_13946_Serine_threonine_protein_phosphatase_Source_UniProtKB_TrEMBL_Acc_K1PXG6	Odio_009452001	Bnat_51359_estExt_Genewise1_C_1630001	Atha_AT5G59160_1_TOPP2_PPO_type_one_serine_threonine_protein_phosphatase_2	Avag_02104001	Znev_12258	Tcas_270011357	Amac_13834T0	Amac_11371T0	Znev_03910	Ppat_95594_scaf_283000030	Bnat_38144_e_gw1_23_69_1	Drer_044153_protein_phosphatase_1_catalytic_subunit_beta_isoform_Source_ZFIN_Acc_ZDB_GENE_030616_609_ppp1cb	Atha_AT3G05580_1_Calcineurin_like_metallo_phosphoesterase_superfamily_protein	Csav_005108	Ppat_160451_220110	Skow_36081m	Smar_013031	Odio_011843001	Ctel_150639	Hmic_0368000	Avag_02106001	Tcas_270006237	Dmel_0003132_Pp1_13C_Protein_phosphatase_1_at_13C_Source_FlyBase_0003132	Sjap_0016700	Sarc_g16648	Atha_AT1G64040_1_TOPP3_type_one_serine_threonine_protein_phosphatase_3	Sarc_g455	Acar_00009234	Atha_AT3G46820_1_TOPP5_type_one_serine_threonine_protein_phosphatase_5	Bflo_260838242	Avag_29248001	Avag_40701001	Mbre_20632	Bsch_g41489	Hrob_186595	Avag_36788001	Ggal_031272	Ggal_010423	Acar_00002608	Lgig_200510	Dmel_0003134_Pp1alpha_96A_Protein_phosphatase_1alpha_at_96A_Source_FlyBase_0003134	Drer_003486_protein_phosphatase_1_catalytic_subunit_alpha_isoform_a_Source_ZFIN_Acc_ZDB_GENE_040516_3_ppp1caa	Drer_090779_protein_phosphatase_1_catalytic_subunit_gamma_isoform_Source_ZFIN_Acc_ZDB_GENE_030131_5877_ppp1cc	Hsap_Ensmbl0113575_protein_phosphatase_2_catalytic_subunit_alpha_isozyme_Source_HGNC_Symbol_Acc_9299_PPP2CA	Hmag_201798	Ehux_358030_fgenesh_newKGs_kg_64_54_EST_ALL_fasta_Contig5883	Egra_08966	Rcul_t40386	Avag_16862001	Emul_05952	Dmel_0004103_Pp1_87B_Protein_phosphatase_1_at_87B_Source_FlyBase_0004103	Xtro_035093	Atha_AT2G39840_1_TOPP4_type_one_serine_threonine_protein_phosphatase_4	Ppat_207428_estExt_Genewise1_C_390047	Pfuc_1080_1_00598_t1	Hmag_214726	Drer_053404_zgc_56064_Source_ZFIN_Acc_ZDB_GENE_040426_877_zgc_56064	Dpul_231787	Sjap_0213050	Avag_63864001	Atha_AT2G42500_1_PP2A_3_protein_phosphatase_2A_3	Sman_035580_Serine_threonine_protein_phosphatase_Source_UniProtKB_TrEMBL_Acc_G4V7P4	Drer_071566_protein_phosphatase_1_catalytic_subunit_alpha_isoform_b_Source_ZFIN_Acc_ZDB_GENE_030131_5512_ppp1cab	Dmel_0000711_flw_flapwing_Source_FlyBase_0000711	Ppat_186751_970145	Ctel_154549	Znev_00658	Gsal_13312_serine_threonine_protein_phosphatase_pp1_beta_catalytic_subunit	Smoe_184770_estExt_Genewise1Plus_C_1000072	Mbre_38966	Hmag_210979	Hsap_Ensmbl0172531_protein_phosphatase_1_catalytic_subunit_alpha_isozyme_Source_HGNC_Symbol_Acc_9281_PPP1CA	Bflo_260836441	Mley_ML00486a	Drer_030224_protein_phosphatase_2_formerly_2A_catalytic_subunit_alpha_isoform_Source_ZFIN_Acc_ZDB_GENE_050417_441_ppp2ca	Cele_002363_let_92_Protein_LET_92_let_92_mRNA_complete_cds_Source_RefSeq_mRNA_Acc_NM_069846	Acar_00007971	Bsch_g64492	Ttra_08976T0_08976_serine_threonine_protein_phosphatase_796_aa	Cfra_g2509	Ppat_109960_estExt_fgenesh1_kg_C_810008	Falb_03844T0_03844	Lgig_184125	Cint_008260	Avag_40706001	Tcas_270008741	Hrob_156455	Isca_ISCW014549-PA	Smoe_270568_estExt_fgenesh1_kg_C_70032	Skow_35936m	Aque_229825	Amac_06923T0	Bsch_g48322	Bnat_22634_gw1_9_77_1	Tspi_316971469	Ppat_226377_estExt_Genewise1_C_3570039	Dmel_0004177_mts_microtubule_star_Source_FlyBase_0004177	Cint_001310	Odio_000162001	Atri_00009_77	Hrob_110458	Smar_005701	Atri_00077_208	Cgig_25935_Serine_threonine_protein_phosphatase_Source_UniProtKB_TrEMBL_Acc_K1QNZ3	Hmic_0032700	Emul_04621	Spur_025182_Ppp2ca_Serine_threonine_protein_phosphatase_Source_UniProtKB_TrEMBL_Acc_H3JF39	Tadh_27087	Dmel_0005779_PpD6_Protein_phosphatase_D6_Source_FlyBase_0005779	Bsch_g19099	Cint_009413	Cele_009079_F23B12_1_Protein_F23B12_1_F23B12_1_mRNA_complete_cds_Source_RefSeq_mRNA_Acc_NM_074173	Tadh_20850	Sman_028990_Serine_threonine_protein_phosphatase_Source_UniProtKB_TrEMBL_Acc_G4VGS2	Hrob_98479	Mley_ML049024a	Sjap_0033580	Bmal_170586978	Egra_10192	Ppat_165449_880102	Bmal_170572413	Atri_00097_27	Scer_YDL188C_Catalytic_subunit_of_protein_phosphatase_2A_PP2A_functionally_redundant_with_Pph21p_methylated_at_C_terminus_forms_alternate_complexes_with_several_regulatory_subunits_involved_in_signal_transduction_and_regulation_of_mitosis_Source_SGD_Acc_S000002347_PPH22_SGD	Scer_YDL134C_Catalytic_subunit_of_protein_phosphatase_2A_PP2A_functionally_redundant_with_Pph22p_methylated_at_C_terminus_forms_alternate_complexes_with_several_regulatory_subunits_involved_in_signal_transduction_and_regulation_of_mitosis_Source_SGD_Acc_S000002292_PPH21_SGD	Aque_225526	Mley_ML305520a	Atha_AT3G58500_1_PP2A_4_protein_phosphatase_2A_4	Avag_35563001	Spun_05229T0	Dmel_0005778_PpD5_Protein_phosphatase_D5_Source_FlyBase_0005778	Atha_AT1G59830_1_PP2A_1_protein_phosphatase_2A_2	Bnat_50713_estExt_Genewise1_C_900046	Avag_17986001	Ctel_227677	Mley_ML01121a	Spur_008700_Pp1L_Serine_threonine_protein_phosphatase_Source_UniProtKB_TrEMBL_Acc_H3I3W5	Pbac_3464691	Sarc_g24022	Atha_AT1G10430_1_PP2A_2_protein_phosphatase_2A_2	Atri_00133_47	Atha_AT5G43380_1_TOPP6_type_one_serine_threonine_protein_phosphatase_6	Atha_AT1G69960_1_PP2A_serine_threonine_protein_phosphatase_2A	Hrob_166542	Csav_001589	Smoe_175936_estExt_Genewise1Plus_C_320320	Cele_016398_C34D4_2_Protein_C34D4_2_C34D4_2_mRNA_complete_cds_Source_RefSeq_mRNA_Acc_NM_068724	Atri_00146_18	Atha_AT4G11240_1_TOPP7_Calcineurin_like_metallo_phosphoesterase_superfamily_protein	Sjap_0055890	Amac_03773T0	Lgig_196113	Sman_165490_Serine_threonine_protein_phosphatase_Source_UniProtKB_TrEMBL_Acc_C1LZY9	Gsal_3364_serine_threonine_protein_phosphatase_2a_catalytic_subunit_alpha_isoform	Dmel_0003140_PpY_55A_Protein_phosphatase_Y_at_55A_Source_FlyBase_0003140	Skow_27105m	Sman_030710_Serine_threonine_protein_phosphatase_Source_UniProtKB_TrEMBL_Acc_G4LW36	Cgig_13982_Serine_threonine_protein_phosphatase_5_Source_UniProtKB_TrEMBL_Acc_K1RSM7	Emul_10414	Ttra_03194T0_03194_serine_threonine_protein_phosphatase_PP_X_isozyme_2_306_aa	Hmag_229537	Cele_007922_pph_6_Protein_PPH_6_pph_6_mRNA_complete_cds_Source_RefSeq_mRNA_Acc_NM_065313	Odio_001580001	Gsal_8105_protein_phosphatase_catalytic_subunit	Odio_007155001	Acar_00011524	Cele_003969_pef_1_Protein_PEF_1_isoform_a_pef_1_mRNA_complete_cds_Source_RefSeq_mRNA_Acc_NM_171080	Cfra_g2374	Falb_04008T0_04008	Cele_004083_pph_1_Protein_PPH_1_pph_1_mRNA_complete_cds_Source_RefSeq_mRNA_Acc_NM_073333	Ppat_106610_870008	Cint_008274	Bnat_128748_aug1_7_g3456	Avag_07187001	Ppat_187264_1020103	Mmar_MMa13600	Skow_09433m	Avag_31268001	Mmar_MMa13914	Mmar_MMa13913	Adig_21399	Ctel_182833	Znev_14061	Aque_224217	Hrob_186046	Smim_20866_Ser_Thr_protein_phosphatase_putative_Ixodes_scapularis_gi_241828659_ref_XP_002414728_0_0_623	Xtro_014758	Drer_070570_protein_phosphatase_4_formerly_X_catalytic_subunit_a_Source_ZFIN_Acc_ZDB_GENE_030131_4433_ppp4ca	Cele_004085_pph_4_1_Protein_PPH_4_1_pph_4_1_mRNA_complete_cds_Source_RefSeq_mRNA_Acc_NM_067202	Isca_ISCW015013-PA	Xtro_044675	Acar_00014738	Znev_10249	Tadh_64151	Drer_076439_protein_phosphatase_4_formerly_X_catalytic_subunit_b_Source_ZFIN_Acc_ZDB_GENE_080219_32_ppp4cb	Spun_06703T0	Bmal_170584675	Gsal_10920_serine_threonine_protein_phosphatase_pp1_beta_catalytic_subunit	Ggal_001493	Bsch_g71619	Csav_007140	Bflo_260820756	Bflo_260820716	Avag_21792001	Znev_08799	Bmal_170588739	Xtro_036696	Drer_002949_protein_phosphatase_6_catalytic_subunit_Source_ZFIN_Acc_ZDB_GENE_040426_949_ppp6c	Ggal_037892	Gsal_14691_serine_threonine_protein_phosphatase_4_catalytic_subunit	Skow_04836m	Cint_010125	Dmel_0003139_PpV_Protein_phosphatase_V_Source_FlyBase_0003139	Tspi_316969188	Acar_00001966	Smoe_100159_e_gw1_23_853_1	Crei_132486_estExt_gwp_1H_C_560054	Amac_12578T0	Cgig_24319_Serine_threonine_protein_phosphatase_Source_UniProtKB_TrEMBL_Acc_K1RNB2	Cint_006084	Ttra_07462T0_07462	Cgig_02827_Serine_threonine_protein_phosphatase_Source_UniProtKB_TrEMBL_Acc_K1Q954	Cow_00053T0	Spur_027953_Ppp4c_Serine_threonine_protein_phosphatase_Source_UniProtKB_TrEMBL_Acc_H3JMW2	Bnat_48245_estExt_Genewise1_C_240094	Ehux_423224_estExtDG_fgenesh_newKGs_pm_C_1250009	Crei_193562_estExt_fgenesh2_pg_C_470013	Rcul_t35574	Emul_01929	Hmag_225084	Lgig_196510	Dpul_209708	Egra_01928	Sros_06420T0	Mbre_17180	Acar_00012510	Bsch_g64604	Bflo_260820718	Dmel_0023177_Pp4_19C_Protein_phosphatase_19C_Source_FlyBase_0023177	Ehux_415666_estExtDG_Genewise1_C_260008	Ctel_207038	Rfil_569357492	Tcas_270000912	Sarc_g16957	Amac_02039T0	Ctel_174443	Bmal_170585878	Ppat_169532_2120013	Sman_023150_Serine_threonine_protein_phosphatase_Source_UniProtKB_TrEMBL_Acc_G4VCC1	Dmel_0036212_CG11597	Ggal_026611	Odio_001249001	Tspi_316971342	Bflo_260820758	Bmal_170572893	Cele_006527_tax_6_Protein_TAX_6_isoform_b_tax_6_mRNA_complete_cds_Source_RefSeq_mRNA_Acc_NM_001026122	Ttra_09400T0_09400_serine_threonine_protein_phosphatase_6_catalytic_subunit_303_aa	Atri_00090_67	Bsch_g20758	Dmel_0004366_rdgC_retinal_degeneration_C_Source_FlyBase_0004366	Rfil_569399729_Serine_threonine_protein_phosphatase_Reticulomyxa_filosa	Mley_ML003242a	Atha_AT5G55260_1_PPX2_PPX_2_protein_phosphatase_X_2	Bflo_260794991	Amac_00527T0	Mbre_35497	Egra_02617	Cfra_g4623	Ctel_203586	Tadh_38140	Xtro_024402	Acar_00009938	Amac_00528T0	Amac_02040T0	Emul_02280	Rfil_569379933_serine_threonine_protein_phosphatase_PP1_Reticulomyxa_filosa	Ttra_08365T0_08365_serine_threonine_protein_phosphatase_307_aa	Acar_00012527	Dmel_0025573_PpN58A_Protein_phosphatase_N_at_58A_Source_FlyBase_0025573	Skow_29384m	Atha_AT4G26720_1_PPX1_PPX_1_protein_phosphatase_X_1	Avag_15865001	Dmel_0010015_CanA1_Calcineurin_A1_Source_FlyBase_0010015	Ggal_008411	Gsal_14367_protein_phosphatase_1_catalytic_subunit	Ehux_428010_estExtDG_Genewise1Plus_C_620068	Spun_04640T0	Pbac_3467275	Avag_53229001	Cow_01442T0	Ggal_039533	Bflo_260833430	Emul_03051	Odio_001193001	Egra_03760	Rcul_t00991	Sros_04860T0	Drer_025106_protein_phosphatase_3_catalytic_subunit_beta_isozyme_Source_ZFIN_Acc_ZDB_GENE_050417_406_ppp3cb	Crei_807_fgenesh1_pm_C_scaffold_331000001	Hmic_0456600	Egra_09073	Hmic_0524000	Drer_004988_protein_phosphatase_3_catalytic_subunit_alpha_isozyme_Source_ZFIN_Acc_ZDB_GENE_091113_24_ppp3ca	Mmar_MMa51972	Tcas_270003075	Cfra_g4885	Emul_06362	Egra_00575	Lgig_183550	Hmic_0416800	Falb_04634T0_04634	Xtro_024404	Avag_63163001	Emul_09626	Cgig_26072_Serine_threonine_protein_phosphatase_Source_UniProtKB_TrEMBL_Acc_K1QLM3	Cint_021644	Dpul_312053	Ppat_199822_3870061	Spur_001788_Ppp1cb_Serine_threonine_protein_phosphatase_Source_UniProtKB_TrEMBL_Acc_H3HJH4	Avag_09352001	Tadh_24726	Rfil_569441917	Pbac_3466697	Amac_14536T0	Tcas_270009091	Avag_26537001	Cele_004086_pph_4_2_Protein_PPH_4_2_isoform_a_Source_RefSeq_mRNA_Acc_NM_001027727	Mbre_38407	Cfra_g2909	Smar_004584	Amac_09593T0	Amac_07899T0	Spun_07631T0	Crei_144867_Chlre2_kg_scaffold_12000061	Dpul_303396	Atha_AT3G19980_1_ATFYPP3_EMB2736_STPP_FYPP3_flower_specific_phytochrome_associated_protein_phosphatase_3	Scer_YDR075W_Catalytic_subunit_of_protein_phosphatase_PP4_complex_active_complex_is_composed_of_Pph3p_and_Psy2p_with_Psy4p_apparently_providing_additional_substrate_specificity_in_some_cases_regulates_recovery_from_the_DNA_damage_checkpoint_and_also_the_gene_sion_and_single_strand_annealing_mediated_pathways_of_meiotic_double_strand_break_repair_involved_in_activation_of_Gln3p_to_alleviate_nitrogen_catabolite_repression_Pph3p_and_Psy2p_localize_to_foci_on_meiotic_chromosomes_Source_SGD_Acc_S000002482_PPH3_SGD	Ppat_206051_estExt_Genewise1_C_310177	Cgig_09380_Serine_threonine_protein_phosphatase_Source_UniProtKB_TrEMBL_Acc_K1QBE4	Bnat_56253_estExt_Genewise1Plus_C_890031	Lgig_170914	Atri_00171_40	Smar_010572	Atha_AT1G50370_1_Calcineurin_like_metallo_phosphoesterase_superfamily_protein	Ehux_416895_estExtDG_Genewise1_C_760005	Scer_YDL047W_Type_2A_related_serine_threonine_phosphatase_that_functions_in_the_G1_S_transition_of_the_mitotic_cycle_cytoplasmic_and_nuclear_protein_that_modulates_functions_mediated_by_Pkc1p_including_cell_wall_and_actin_cytoskeleton_organization_Source_SGD_Acc_S000002205_SIT4_SGD	Avag_32593001	Ppat_193894_2070045	Falb_06027T0_06027	Aque_227467	Smoe_232099_fgenesh1_pm_C_scaffold_21000077	Hmag_229623	Mley_ML368815a	Rcul_t48264	Amac_14974T0	Amac_02874T0	OcarG_1258	Mley_ML21007a	Falb_05332T0_05332	Ehux_445372_estExtDG_fgenesh_newKGs_kg_C_4370009	Ppat_165450_880103	Mley_ML17401a	Spun_01027T0	Scer_YNR032W_Putative_serine_threonine_protein_phosphatase_of_the_type_2A_like_phosphatase_family_required_for_glycogen_accumulation_interacts_with_Tap42p_which_binds_to_and_regulates_other_protein_phosphatases_Source_SGD_Acc_S000005315_PPG1_SGD	Avag_38302001	Pfuc_16284_1_61591_t1	Mmar_MMa20540	Skow_32518m	Avag_53615001	Dpul_72831	Ehux_439078_estExtDG_fgenesh_newKGs_kg_C_920028	Csav_011977	Mmar_MMa06470	Ehux_428593_estExtDG_Genewise1Plus_C_940032	Hsap_Ensmbl0149923_protein_phosphatase_4_catalytic_subunit_Source_HGNC_Symbol_Acc_9319_PPP4C	Bnat_55923_estExt_Genewise1Plus_C_750054	Xtro_039668	OcarG_8098	Rfil_569367618	Drer_053020_protein_phosphatase_2_formerly_2A_catalytic_subunit_beta_isoform_Source_ZFIN_Acc_ZDB_GENE_040426_2487_ppp2cb	Avag_02105001	Cint_008267	Rfil_569357883	Sjap_0129570	Dpul_68048	Pfuc_308_1_29190_t1	Ehux_467966_estExtDG_fgeneshEH_pg_C_1650043	Sjap_0133830	Csav_001588	Smoe_230666_fgenesh1_pm_C_scaffold_6000040	Smim_19734_Serine_threonine_protein_phosphatase_6_catalytic_subunit_Acromyrmex_echinatior_gi_332031632_gb_EGI71103_5e_122_357	Avag_66241001	Hsap_Ensmbl0104695_protein_phosphatase_2_catalytic_subunit_beta_isozyme_Source_HGNC_Symbol_Acc_9300_PPP2CB	Csav_001590	Bnat_38541_e_gw1_26_63_1	Nvec_49199_Metallophos	Smoe_235294_fgenesh1_pm_C_scaffold_82000001	Cele_021113_gsp_3_Protein_GSP_3_gsp_3_mRNA_complete_cds_Source_RefSeq_mRNA_Acc_NM_059028	Cele_020187_gsp_4_Protein_GSP_4_gsp_4_mRNA_complete_cds_Source_RefSeq_mRNA_Acc_NM_058836	Amac_05785T0	Bmal_170586246	Spur_011983_Ppp6c_1	Cgig_01666_Serine_threonine_protein_phosphatase_4_catalytic_subunit_Source_UniProtKB_TrEMBL_Acc_K1QR34	Sros_04836T0	Bmal_170591328	Cint_008276	Rcul_t14009	Smar_009923	Mmar_MMa16565	Amac_09506T0	Avag_06222001	Dmel_0046698_Pp1_Y2_Pp1_Y2_Source_FlyBase_0046698	Xtro_021336	Cele_014158_ZK938_1_Protein_ZK938_1_ZK938_1_mRNA_complete_cds_Source_RefSeq_mRNA_Acc_NM_063716	Cele_009948_F52H3_6_Protein_F52H3_6_F52H3_6_mRNA_complete_cds_Source_RefSeq_mRNA_Acc_NM_063766	Bmal_170594465	Bnat_92394_estExt_fgenesh1_pm_C_190028	Sjap_0028950	Bmal_170589908	Scer_YPL179W_Putative_protein_serine_threonine_phosphatase_null_mutation_enhances_efficiency_of_translational_suppressors_Source_SGD_Acc_S000006100_PPQ1_SGD	Bmal_170594909	Tspi_316962115	Scer_YML016C_Serine_threonine_protein_phosphatase_Z_isoform_of_Ppz2p_involved_in_regulation_of_potassium_transport_which_affects_osmotic_stability_cell_cycle_progression_and_halotolerance_Source_SGD_Acc_S000004478_PPZ1_SGD	Ctel_5100	Avag_20670001	Cele_008124_C47A4_3_Protein_C47A4_3_C47A4_3_mRNA_complete_cds_Source_RefSeq_mRNA_Acc_NM_070249	Cele_015661_C09H5_7_Protein_C09H5_7_C09H5_7_mRNA_complete_cds_Source_RefSeq_mRNA_Acc_NM_072685	Scer_YDR436W_Serine_threonine_protein_phosphatase_Z_isoform_of_Ppz1p_involved_in_regulation_of_potassium_transport_which_affects_osmotic_stability_cell_cycle_progression_and_halotolerance_Source_SGD_Acc_S000002844_PPZ2_SGD	Adig_11633	Rfil_569363258_serine_threonine_protein_phosphatase_Reticulomyxa_filosa	Nvec_50882_Metallophos	Sman_004810	Smar_011276	Emul_10913	Hmic_0215300	Egra_10241	Gsal_14437_serine_threonine_protein_phosphatase_pp1_gamma_catalytic_subunit	Drer_089608_protein_phosphatase_1_catalytic_subunit_beta_isoform_like_Source_ZFIN_Acc_ZDB_GENE_030131_6529_ppp1cbl	Xtro_022536	Bmal_170594295	Ehux_351312_fgenesh_newKGs_kg_10_155_2689469_2	Cele_011808_T16G12_7_Protein_T16G12_7_T16G12_7_mRNA_complete_cds_Source_RefSeq_mRNA_Acc_NM_001276795	Avag_39088001	Adig_02187	Cele_009101_F25B3_4_Protein_F25B3_4_F25B3_4_mRNA_complete_cds_Source_RefSeq_mRNA_Acc_NM_073069	Emul_05994	Egra_09552	Isca_ISCW012293-PA	Hmic_0259300	Tspi_316973982	Gsal_10723_tpa_inf_protein_phosphatase_catalytic_subunit_2	Falb_02358T0_02358	Cele_016081_C25A6_1_Protein_C25A6_1_C25A6_1_mRNA_complete_cds_Source_RefSeq_mRNA_Acc_NM_072031	Rfil_569352557	Gsal_9704_serine_threonine_protein_phosphatase_pp1_alpha_catalytic_subunit_isoform_1	Cele_022710_ZK354_9_Protein_ZK354_9_ZK354_9_mRNA_complete_cds_Source_RefSeq_mRNA_Acc_NM_068375	Cgig_08741_Serine_threonine_protein_phosphatase_PP1_beta_catalytic_subunit_Source_UniProtKB_TrEMBL_Acc_K1PWG7	Rcul_t17172	Mmar_MMa25229	Bmal_170594161	Bmal_170584936	Bnat_57542_fgenesh1_pm_18_15	Cele_044347_Y71G12B_30_Protein_Y71G12B_30_Y71G12B_30_mRNA_complete_cds_Source_RefSeq_mRNA_Acc_NM_001026652	Cfra_g5892	Rcul_t44801	Pbac_3470973	Cele_007354_C06A1_3_Protein_C06A1_3_C06A1_3_mRNA_complete_cds_Source_RefSeq_mRNA_Acc_NM_063875	OcarG_10259	Cele_010265_F58G1_3_Protein_F58G1_3_F58G1_3_mRNA_complete_cds_Source_RefSeq_mRNA_Acc_NM_064353	Cele_009054_F22D6_9_Protein_F22D6_9_F22D6_9_mRNA_complete_cds_Source_RefSeq_mRNA_Acc_NM_059611	Tspi_316972652	Rfil_569428996_Seven_like_Phosphatase_Reticulomyxa_filosa	Bmal_170586948	Rcul_t18265	Mmar_MMa24522	Cele_012008_T25B9_2_Protein_T25B9_2_T25B9_2_mRNA_complete_cds_Source_RefSeq_mRNA_Acc_NM_069591	Cele_013476_Y69E1A_4_Protein_Y69E1A_4_Y69E1A_4_mRNA_complete_cds_Source_RefSeq_mRNA_Acc_NM_069640	Cele_016010_C23G10_1_Protein_C23G10_1_isoform_b_Source_RefSeq_mRNA_Acc_NM_065950	Rcul_t10351	Cele_020053_R13A5_11_Protein_R13A5_11_R13A5_11_mRNA_complete_cds_Source_RefSeq_mRNA_Acc_NM_066265	Egra_09647	Emul_00694	Atri_00004_204	Emul_01198	Adig_17094	Rfil_569301877_serine_threonine_protein_phosphatase_PP2A_catalytic_subunit_partial_Reticulomyxa_filosa	Rfil_569423509_serine_threonine_protein_phosphatase_catalytic_subunit_partial_Reticulomyxa_filosa	OcarG_9349	Rfil_569375464	Gsal_12972_serine_threonine_protein_phosphatase_2b_catalytic_subunit_alpha_isoform_isoform_2	Bsch_g62976	Tspi_316962389	Aque_229811	Tspi_316963186	Mley_ML050822a	Znev_08435	Cow_00696T0	Bmal_170578499	Tspi_316972737	Cele_019951_R08C7_8_PP1_like_Ser_Thr_protein_phosphatase_Source_UniProtKB_TrEMBL_Acc_Q94370	Bmal_170590654	Cele_011133_R08A2_2_Protein_R08A2_2_R08A2_2_mRNA_complete_cds_Source_RefSeq_mRNA_Acc_NM_074231	Cele_007700_C24H11_2_Protein_C24H11_2_C24H11_2_mRNA_complete_cds_Source_RefSeq_mRNA_Acc_NM_067127	Cele_007699_C24H11_1_Protein_C24H11_1_C24H11_1_mRNA_complete_cds_Source_RefSeq_mRNA_Acc_NM_067126	Gsal_13142_phosphoprotein_phosphatase_1	Ttra_02265T0_02265_serine_threonine_protein_phosphatase_991_aa	Aque_213770	Bnat_71881_fgenesh1_pg_17_136	Tcas_270005134	Avag_27948001	Avag_11536001	Smar_004738	Spur_008844_Ppef2_Serine_threonine_protein_phosphatase_Source_UniProtKB_TrEMBL_Acc_H3I4A4	Isca_ISCW017508-PA	Cgig_27764_Serine_threonine_protein_phosphatase_Source_UniProtKB_TrEMBL_Acc_K1PVV7	Hmic_0808500	Emul_05880	Egra_09012	Avag_03162001	Sman_140770_Serine_threonine_protein_phosphatase_Source_UniProtKB_TrEMBL_Acc_G4VBC1	Bnat_87634_estExt_fgenesh1_pg_C_220144	Hrob_75249	Spur_011860_Ppef2_2_Serine_threonine_protein_phosphatase_Source_UniProtKB_TrEMBL_Acc_H3ICR4	Sjap_0005750	Bnat_91092_estExt_fgenesh1_pg_C_880045	Atha_AT1G03445_1_BSU1_Serine_threonine_protein_phosphatase_family_protein	Mbre_32893	Nvec_56433_Metallophos	Atha_AT5G63870_2_PP7_serine_threonine_phosphatase_7	Sros_03117T0	Hsap_Ensmbl0086717_protein_phosphatase_EF_hand_calcium_binding_domain_1_Source_HGNC_Symbol_Acc_9243_PPEF1	Ppat_184262_720053	Atha_AT4G03080_1_BSL1_BRI1_suppressor_1_BSU1_like_1	Hmic_0391500	Ppat_188328_1170101	Smoe_175932_estExt_Genewise1Plus_C_320315	Atri_00022_131	Drer_079413_protein_phosphatase_EF_hand_calcium_binding_domain_2_Source_HGNC_Symbol_Acc_9244_PPEF2	Ppat_162447_430033	Ggal_018767	Ehux_61797_e_gw1_5_38_1	Atri_00004_201	Ppat_149218_e_gw1_293_4_1	Gsal_10919_protein_phosphatase_d6	Xtro_060181	Drer_020191_protein_phosphatase_EF_hand_calcium_binding_domain_1_Source_ZFIN_Acc_ZDB_GENE_080303_27_ppef1	Smoe_438528_estExt_fgenesh2_pg_C_30413	Atha_AT2G27210_1_BSL3_BRI1_suppressor_1_BSU1_like_3	Atha_AT1G08420_1_BSL2_BRI1_suppressor_1_BSU1_like_2	Ppat_214344_estExt_Genewise1_C_1000020	Bnat_85745_estExt_fgenesh1_pg_C_60005	Crei_101543_e_gwH_1_558_1	Gsal_5950_nadh_ubiquinone_oxidoreductase_aggg_subunit	Lgig_104853	Smoe_127075_e_gw1_85_47_1	Mley_ML274442a	Ppat_10497_gw1_43_14_1	Rfil_569424458_protein_serine_threonine_phosphatase_Reticulomyxa_filosa	Ttra_04725T0_04725_serine_threonine_protein_phosphatase_789_aa	Ehux_417293_estExtDG_Genewise1_C_1020045	Xtro_023320	Xtro_023087	Egra_03024	Odio_003024001	Smim_7715_PREDICTED_serine_threonine_protein_phosphatase_2B_catalytic_subunit_3_like_Acyrthosiphon_pisum_gi_328719233_ref_XP_001945831_0_0_888	Avag_05206001	Mley_ML01742a	Cele_007763_C27B7_6_Protein_C27B7_6_C27B7_6_mRNA_complete_cds_Source_RefSeq_mRNA_Acc_NM_069146	Bnat_39166_e_gw1_30_25_1	Dmel_0011826_Pp2B_14D_Protein_phosphatase_2B_at_14D_Source_FlyBase_0011826	Dmel_0030758_CanA_14F_Calcineurin_A_at_14F_Source_FlyBase_0030758	Avag_13519001	Smim_59343_PREDICTED_serine_threonine_protein_phosphatase_2B_catalytic_subunit_3_like_Acyrthosiphon_pisum_gi_328719233_ref_XP_001945831_0_0_876	Hmic_0086600	Sjap_0047650	Odio_013510001	Sros_11785T0	Avag_34748001	Sman_141950_Serine_threonine_protein_phosphatase_Source_UniProtKB_TrEMBL_Acc_G4VM51	Rcul_t26165	Csav_007361	Drer_057456_protein_phosphatase_3_catalytic_subunit_gamma_isozyme_b_Source_ZFIN_Acc_ZDB_GENE_070112_1102_ppp3ccb	Avag_61959001	Drer_014962_protein_phosphatase_3_catalytic_subunit_gamma_isozyme_a_Source_ZFIN_Acc_ZDB_GENE_030829_36_ppp3cca	Acar_00010722	Avag_59688001	Avag_19751001	Dpul_62512	Cint_021645	Sjap_0300900	Xtro_024405	Csav_007362	Csav_007365	Csav_007367	Sman_126260_Serine_threonine_protein_phosphatase_Source_UniProtKB_TrEMBL_Acc_G4VPZ6	Hrob_67240	Csav_007360	Avag_46467001	Avag_08904001	Csav_007366	Csav_007369	Rfil_569367861	Hsap_Ensmbl0138814_protein_phosphatase_3_catalytic_subunit_alpha_isozyme_Source_HGNC_Symbol_Acc_9314_PPP3CA	Avag_12382001	Scer_YLR433C_Calcineurin_A_one_isoform_the_other_is_CMP2_of_the_catalytic_subunit_of_calcineurin_a_Ca_calmodulin_regulated_protein_phosphatase_which_regulates_Crz1p_a_stress_response_transcription_factor_the_other_calcineurin_subunit_is_CNB1_Source_SGD_Acc_S000004425_CNA1_SGD	Scer_YML057W_Calcineurin_A_one_isoform_the_other_is_CNA1_of_the_catalytic_subunit_of_calcineurin_a_Ca_calmodulin_regulated_protein_phosphatase_which_regulates_Crz1p_a_stress_response_transcription_factor_the_other_calcineurin_subunit_is_CNB1_Source_SGD_Acc_S000004521_CMP2_SGD	Csav_007368	Hrob_157436	Mbre_29480	Csav_007364	Adig_12695	Cint_021643	Rcul_t24449	Rfil_569437210	Ggal_020040	Rfil_569429946	Rfil_569351770_serine_threonine_protein_phosphatase_Reticulomyxa_filosa	OcarG_5039	Avag_26949001	Avag_20775001	Avag_05827001	Nvec_31501_	Ttra_09550T0_09550_serine_threonine_protein_phosphatase_2B_catalytic_subunit_3_614_aa	Spur_016657_Cnbs	Rfil_569416080_calcineurin_A_Reticulomyxa_filosa	Rcul_t27732	Rfil_569426900	Avag_51933001	Ggal_020041	Hmic_0451900	Sarc_g8536	Gsal_6178_serine_threonine_protein_phosphatase_2b_catalytic_subunit_alpha_isoform	Hrob_186366	Odio_016898001	Bsch_g63579	Ttra_04227T0_04227_serine_threonine_protein_phosphatase_810_aa	Ttra_10024T0_10024_serine_threonine_protein_phosphatase_2B_catalytic_subunit_1_949_aa	Rfil_569351765	Bnat_92480_estExt_fgenesh1_pm_C_260021	Mmar_MMa55270	Pbac_3476227	Sarc_g14590	Tspi_316972662	Spur_011110_Pp1	Rcul_t47525	Cint_027506	Mmar_MMa37399	Avag_21280001	Cint_008263	Adig_01705	Cele_018359_F42G8_8_Protein_F42G8_8_F42G8_8_mRNA_complete_cds_Source_RefSeq_mRNA_Acc_NM_068955	Bsch_g37603	Bsch_g62650	Isca_ISCW005791-PA	Cgig_13947_Serine_threonine_protein_phosphatase_Source_UniProtKB_TrEMBL_Acc_K1Q4I8	Lgig_142980	Ctel_110040	Cint_010785	OcarG_5157	Spur_013461_Hypp_717_Serine_threonine_protein_phosphatase_Source_UniProtKB_TrEMBL_Acc_H3IH82	Avag_45595001	Csav_016474	Avag_08357001	Avag_51057001	Aque_226482	Avag_12176001	Tcas_270004626	Odio_011800001	Smar_004423	Rcul_t20852	Ttra_00602T0_00602_serine_threonine_protein_phosphatase_681_aa	Sros_01621T0	Mbre_34386	Ttra_10657T0_10657_serine_threonine_protein_phosphatase_475_aa	Tspi_316964763	Cele_009893_F49E11_7_Protein_F49E11_7_F49E11_7_mRNA_complete_cds_Source_RefSeq_mRNA_Acc_NM_070099	Nvec_36816_	Pbac_3472698	Avag_64974001	Avag_37750001	Pfuc_911_1_29468_t1	Csav_007363	Spur_018404_Cn_Serine_threonine_protein_phosphatase_Source_UniProtKB_TrEMBL_Acc_H3IW20	Avag_67635001	Mbre_21581	Sarc_g23236	Mmar_MMa43819	Isca_ISCW024405-PA	Sjap_0098580	Gsal_3633_serine_threonine_protein_phosphatase_2b_catalytic_subunit_gamma_isoform_isoform_1	Pfuc_6626_1_67487_t1	Sjap_0063220	Hsap_Ensmbl0120910_protein_phosphatase_3_catalytic_subunit_gamma_isozyme_Source_HGNC_Symbol_Acc_9316_PPP3CC	Mmar_MMa04524	Adig_02772	Rcul_t27739	Cfra_g1514	Aque_213790	Mbre_33024	Pbac_3472683	Hmag_230667	Hsap_Ensmbl0119414_protein_phosphatase_6_catalytic_subunit_Source_HGNC_Symbol_Acc_9323_PPP6C	Pfuc_392_1_50834_t1	Dmel_0261399_Pp1_Y1	Tadh_56332	Znev_18017	Skow_14469m	Rcul_t08050	Sman_151410_Serine_threonine_protein_phosphatase_Source_UniProtKB_TrEMBL_Acc_G4V7T7	Rcul_t08049	Avag_17955001	Smim_38195_protein_phosphatase_7_putative_Ixodes_scapularis_gi_241155709_ref_XP_002407618_3e_68_229	Avag_17954001	Ppat_143678_e_gw1_206_14_1	Gsal_14272_serine_threonine_protein_phosphatase_pp1_gamma_catalytic_subunit	Pfuc_24497_1_26176_t1	Ppat_131514_e_gw1_89_30_1	Bmal_170572976	Rcul_t08765	Cele_017817_F26B1_5_Protein_F26B1_5_F26B1_5_mRNA_complete_cds_Source_RefSeq_mRNA_Acc_NM_001047189	Cele_022617_ZC477_2_Protein_ZC477_2_ZC477_2_mRNA_complete_cds_Source_RefSeq_mRNA_Acc_NM_068710	Tspi_316966658	Bmal_170591038	Cele_012741_Y40H4A_2_Protein_Y40H4A_2_Y40H4A_2_mRNA_complete_cds_Source_RefSeq_mRNA_Acc_NM_074208	Cele_020985_W03D8_2_Protein_W03D8_2_isoform_b_Source_RefSeq_mRNA_Acc_NM_001262313	Bmal_170580224	Cele_022622_ZC477_10_Protein_ZC477_10_ZC477_10_mRNA_complete_cds_Source_RefSeq_mRNA_Acc_NM_068709	Cele_010992_R03D7_8_Protein_R03D7_8_R03D7_8_mRNA_complete_cds_Source_RefSeq_mRNA_Acc_NM_063958	Bmal_170583391	Bmal_170571646	Cele_016239_C30A5_4_Protein_C30A5_4_C30A5_4_mRNA_complete_cds_Source_RefSeq_mRNA_Acc_NM_066396	Rcul_t34569	Rcul_t46390	Cele_017636_F20D6_6_Protein_F20D6_6_F20D6_6_mRNA_complete_cds_Source_RefSeq_mRNA_Acc_NM_072702	Cele_018232_F40E3_5_Protein_F40E3_5_F40E3_5_mRNA_complete_cds_Source_RefSeq_mRNA_Acc_NM_058618	Cele_018410_F44B9_9_Protein_F44B9_9_F44B9_9_mRNA_complete_cds_Source_RefSeq_mRNA_Acc_NM_066350	Nvec_38314_Metallophos	Cgig_20865_Serine_threonine_protein_phosphatase_PP1_isozyme_3_Source_UniProtKB_TrEMBL_Acc_K1RAD1	Adig_18912	Rfil_569404806_protein_serine_threonine_phosphatase_partial_Reticulomyxa_filosa	Sros_00612T0	Rcul_t07770	Sarc_g1022	Pfuc_8446_1_67870_t1	Tspi_316974369	Rcul_t27864	Cgig_08746_Serine_threonine_protein_phosphatase_PP1_beta_catalytic_subunit_Source_UniProtKB_TrEMBL_Acc_K1PWH0	Rcul_t37888	Rcul_t17809	Rcul_t45232	Bmal_170594115	Mmar_MMa35301	Spun_02974T0	Avag_23752001	Rcul_t07106	Bmal_170594113	Rcul_t17810	Spur_017759_Ppp1cb_1	Tspi_316972699	Spur_012785_Pp1A_Serine_threonine_protein_phosphatase_Source_UniProtKB_TrEMBL_Acc_H3IFB4	Rfil_569423772_serine_threonine_protein_phosphatase_PP1_Reticulomyxa_filosa	Adig_17554	Pfuc_12256_1_03212_t1	Smim_76526_Serine_threonine_protein_phosphatase_2A_catalytic_subunit_alpha_isoform_Camponotus_floridanus_gi_307168559_gb_EFN61617_5e_66_213	Cgig_08745_Serine_threonine_protein_phosphatase_PP1_beta_catalytic_subunit_Source_UniProtKB_TrEMBL_Acc_K1PNX1	Isca_ISCW021145-PA	Rcul_t27579	Odio_007492001	Rcul_t46225	Bmal_170571418	Ehux_59426_gw1_7_204_1	Sarc_g13050	Sarc_g6239	OcarG_4263	Ttra_06930T0_06930	Ttra_04842T0_04842_serine_threonine_protein_phosphatase_1112_aa	Ttra_01471T0_01471_calcineurin_subunit_A_778_aa	Mmar_MMa22892	Ehux_431187_estExtDG_Genewise1Plus_C_5880002	Cfra_g5337	Rfil_569371249	Aque_227469	Adig_08846	Cgig_00223_Serine_threonine_protein_phosphatase_4_catalytic_subunit_Source_UniProtKB_TrEMBL_Acc_K1QUL4	Nvec_9847_	Ttra_03139T0_03139	Smim_19730_PREDICTED_serine_threonine_protein_phosphatase_6_catalytic_subunit_like_partial_Pongo_abelii_gi_297685346_ref_XP_002820252_1e_38_137	Sarc_g6826	Emul_06204	Cfra_g6402	Bnat_35295_e_gw1_9_91_1	Pfuc_33598_1_33893_t1	Sjap_0095750	Atha_AT1G48120_1_hydrolases_protein_serine_threonine_phosphatases	Smim_56523_serine_threonine_protein_phosphatase_with_EF_hands_Mus_musculus_gi_124244035_ref_NP_035277_2e_23_100	Aque_203264	Ehux_55040_gw1_58_76_1	Smoe_12808_gw1_85_48_1	Mmar_MMa00578	Avag_25207001	Sjap_0083710	Pfuc_308_1_29189_t1	Nvec_3587_	Smim_65645_PREDICTED_serine_threonine_protein_phosphatase_putative_like_Saccoglossus_kowalevskii_gi_291230119_ref_XP_002735017_2e_40_142	Rcul_t16232	Pfuc_91796_1_20760_t1	Mmar_MMa38628	Sman_210990	Spur_000642_Pp1_1	Cgig_08743_Serine_threonine_protein_phosphatase_PP1_beta_catalytic_subunit_Source_UniProtKB_TrEMBL_Acc_K1QPC0	Rcul_t20168	Odio_007493001	Rcul_t09663	Mbre_16302	Mmar_MMa24523	Nvec_52368_	Rfil_569349878	Rfil_569418350	Pfuc_75831_1_49178_t1	Rfil_5694145501167_Reticulomyxa_filosa	Avag_63667001	Rfil_569395346_serine_threonine_protein_phosphatase_PP2A_catalytic_subunit_Reticulomyxa_filosa	Falb_00379T0_00379	Nvec_19115_	Mmar_MMa06300	Isca_ISCW014198-PA	Rfil_569382482	Rfil_569424457	Skow_10266m	Adig_18519	Pbac_3469650	Gsal_417_protein_ef_hand_calcium_binding_domain_2	Gsal_6306_serine_threonine_protein_phosphatase_with_ef_hands_partial	Gsal_7045_serine_threonine_protein_phosphatase_with_ef_hands_2_like	Sjap_0048230	Pfuc_49062_1_56066_t1	Hrob_153914	Spur_010511_Cnas	Cow_08254T0	Sros_11520T0	Ehux_44023_gw1_83_21_1	Crei_113957_e_gwW_2_401_1	Pfuc_116791_1_71659_t1	Hsap_Ensmbl0107758_protein_phosphatase_3_catalytic_subunit_beta_isozyme_Source_HGNC_Symbol_Acc_9315_PPP3CB	Smar_000170	Ctel_207039	Spur_028868_Ppef2_1	Hsap_Ensmbl0156194_protein_phosphatase_EF_hand_calcium_binding_domain_2_Source_HGNC_Symbol_Acc_9244_PPEF2	Smim_56530_PREDICTED_similar_to_ENSANGP00000004936_Strongylocentrotus_purpuratus_gi_115610667_ref_XP_780182_3e_36_141	Mley_ML274444a	Ctel_207049	Rfil_569384631	Rcul_t05109	Adig_17440	Mmar_MMa39847	Rfil_569367032_serine_threonine_protein_phosphatase_2B_catalytic_subunit_gamma_isoform_Reticulomyxa_filosa	Pbac_3476087	Sros_08238T0	Sjap_0114900	Ehux_47366_gw1_4_104_1	Spur_006550_Spur_006550	Hsap_Ensmbl0230510_PPP5_tetratricopeptide_repeat_domain_containing_1_Source_HGNC_Symbol_Acc_44209_PPP5D1	Rfil_569394590_serine_threonine_protein_phosphatase_Reticulomyxa_filosa	Atha_AT5G10900_1_Calcineurin_like_metallo_phosphoesterase_superfamily_protein	Egra_07594	Bnat_27299_gw1_127_11_1	Rcul_t37907	Ehux_44130_gw1_401_7_1	Ehux_114656_fgeneshEH_pg_225_40	Ehux_63953_e_gw1_20_117_1	Bmal_170575396	Rcul_t35632	Ehux_201002_gm1_1300175	Ehux_60829_gw1_20_125_1	Ehux_59418_gw1_13_143_1	Gsal_6180_serine_threonine_protein_phosphatase_5	Pfuc_109754_1_28180_t1	Rcul_t00767	Pfuc_95365_1_06223_t1	Avag_63668001	Bmal_170574605	Rcul_t09664	Sman_199620_Protein_phosphatase_1_putative_Source_UniProtKB_TrEMBL_Acc_G4M1X9	Bmal_170580222	Sjap_0053500	Ttra_01166T0_01166	Aque_222864	Rcul_t35631	Znev_16151	Bmal_170579461	OcarG_3909	Rcul_t31426	Bflo_260802352	Isca_ISCW003161-PA	Sjap_0053510	Rcul_t24450	Pfuc_97827_1_28069_t1	Bmal_170585876	Spur_005261_Ppp6c_Serine_threonine_protein_phosphatase_Source_UniProtKB_TrEMBL_Acc_H3HU88	Hsap_Ensmbl0213639_protein_phosphatase_1_catalytic_subunit_beta_isozyme_Source_HGNC_Symbol_Acc_9282_PPP1CB	Spur_006956_Pp1_2	Avag_64972001	Rcul_t00990	Bmal_170580062	Pfuc_17911_1_18493_t1	Pbac_3474332	Avag_24354001	Mmar_MMa02975	Pbac_3466168	Rcul_t20853	Mmar_MMa00579	Ttra_00846T0_00846	Mmar_MMa36059	Mmar_MMa23452	Rfil_569349879_Ser_Thr_protein_phosphatase_family_protein_Reticulomyxa_filosa	Mmar_MMa34105	Rcul_t39610	Rcul_t28673	Pbac_3478333	Rcul_t20176	OcarG_4262	Rcul_t16524	Smim_18776_serine_threonine_protein_phosphatase_putative_Ixodes_scapularis_gi_241999938_ref_XP_002434612_1e_25_107	Pbac_3473798	Rcul_t08359	Aque_206152	Rcul_t20169	Aque_222865	Ppat_58624_fgenesh1_pm_scaffold_116000012	Spun_02975T0	Rcul_t25013	Rcul_t36781	Rcul_t07108	Smim_38201_protein_phosphatase_7_putative_Ixodes_scapularis_gi_241155709_ref_XP_002407618_3e_14_75_9	Rcul_t08360	Rcul_t09132	Rcul_t31431	Rcul_t39613	Rfil_569343020	Rfil_569425706	Rfil_569356124	Sarc_g8793	Avag_12177001	Smim_18796_serine_threonine_protein_phosphatase_putative_Ixodes_scapularis_gi_241999938_ref_XP_002434612_4e_06_52_4	Bnat_147140_aug1_130_g21848	Tspi_316972700	Tspi_316972788	Avag_25473001	Avag_27327001	Avag_53250001	Bnat_147139_aug1_130_g21847	Bnat_147141_aug1_130_g21849
HG_1904	Adig_06682	Skow_45679m	Bsch_g28108	Bsch_g39237	Csav_003411	Cint_011728	Lgig_178463	Ctel_151106	Xtro_018449	Hsap_Ensmbl0087365_splicing_factor_3b_subunit_2_145kDa_Source_HGNC_Symbol_Acc_10769_SF3B2	Spur_003478_Sf3B2	Bflo_260791726	Cgig_05720_Splicing_factor_3B_subunit_2_Source_UniProtKB_TrEMBL_Acc_K1QGF1	Dpul_187692	Tcas_270009555	Tadh_20192	Dmel_0031493_CG3605	Drer_018049_splicing_factor_3b_subunit_2_Source_ZFIN_Acc_ZDB_GENE_070928_1_sf3b2	Hmag_227668	Aque_223950	Znev_04590	OcarG_5947	Hrob_100627	Tspi_316974422	Smim_80428_PREDICTED_similar_to_CG3605_CG3605_PA_Tribolium_castaneum_gi_189239495_ref_XP_975513_5e_151_451	Avag_17386001	Avag_21518001	Isca_ISCW006575-PA	Pfuc_28156_1_04625_t1	Odio_011669001	Znev_10390	Smar_014770	Cele_021004_W03F9_10_Protein_W03F9_10_W03F9_10_mRNA_complete_cds_Source_RefSeq_mRNA_Acc_NM_070740	Acar_00017977	Acar_00008437	Mley_ML01803a	Cow_06903T0	Cfra_g2713	Sros_09295T0	Spun_01430T0	Smar_013038	Sjap_0007110	Ppat_201031_5050010	Mbre_37714	Pbac_3461395	Atha_AT4G21660_2_proline_rich_spliceosome_associated_PSP_family_protein	Rcul_t13443	Emul_00840	Crei_123204_e_gwW_83_15_1	Ppat_132792_e_gw1_98_18_1	Egra_02086	Bmal_170596898	Sman_096810	Hmic_0696400	Gsal_1029_splicing_factor_3b_subunit_2	Mmar_MMa31997	Pfuc_287_1_36452_t1	Amac_13974T0	Amac_17255T0	Atri_00131_3	Smoe_413512_fgenesh2_pg_C_scaffold_21000001	Ehux_216021_gm1_6700215	Ttra_11215T0_11215_SF3B2_protein_527_aa	Bnat_23898_gw1_101_20_1	Falb_00314T0_00314	Sarc_g18266	Smoe_232603_fgenesh1_pm_C_scaffold_28000076	Bmal_170595641	Atri_00077_240	Sarc_g10118	Nvec_59527_DUF382	Atri_00013_148	Rfil_569423074	Sarc_g9456	Atri_00029_453	Scer_YMR240C_Protein_required_for_assembly_of_U2_snRNP_into_the_spliceosome_forms_a_complex_with_Hsh49p_and_Hsh155p_Source_SGD_Acc_S000004853_CUS1_SGD	Sman_199500	Isca_ISCW024275-PA	Mley_ML01802a	Smim_80451_splicing_factor_3B_subunit_putative_Ixodes_scapularis_gi_242002250_ref_XP_002435768_1e_68_246	Pfuc_287_1_36451_t1	Spur_003477_Sf3B2_1	Cele_021739_Y50D4A_5_Protein_Y50D4A_5_Y50D4A_5_mRNA_complete_cds_Source_RefSeq_mRNA_Acc_NM_001029081	Spur_007943_Spur_007943	Spur_011483_Sf3b2L	Dpul_222752	Xtro_063980	Atha_AT1G11520_1_pliceosome_associated_protein_related	Lgig_161356	Mley_ML01801a	Atri_00022_3	Atri_00119_1
HG_9908	Rfil_569423059_pantoate_beta_alanine_ligase_Reticulomyxa_filosa	Spun_05968T0	Bnat_89448_estExt_fgenesh1_pg_C_490108	Cow_06742T0	Amac_05784T0	Amac_12248T0	Smoe_84682_e_gw1_6_54_1	Ppat_176363_160234	Smoe_99962_e_gw1_23_48_1	Scer_YIL145C_Pantothenate_synthase_also_known_as_pantoate_beta_alanine_ligase_required_for_pantothenic_acid_biosynthesis_deletion_causes_pantothenic_acid_auxotrophy_homologous_to_E_coli_panC_Source_SGD_Acc_S000001407_PAN6_SGD	Sarc_g17302	Atri_00067_141	Atha_AT5G48840_1_PANC_PTS_ATPTS_homolog_of_bacterial_PANC	Ttra_00843T0_00843_pantoate_beta_alanine_ligase_327_aa	Cfra_g914	Mbre_13974	Crei_97116_e_gwH_7_153_1	Sarc_g17303
HG_1728	Sros_12070T0	Bsch_g15860	Cint_005933	Bflo_260834775	Xtro_063633	Xtro_050599	Pfuc_10993_1_17708_t1	Smar_005903	Drer_051888_increased_sodium_tolerance_1_homolog_yeast_Source_ZFIN_Acc_ZDB_GENE_030131_179_ist1	Lgig_177795	Acar_00007873	Ggal_001179	Dpul_193130	Hmag_229335	Hsap_Ensmbl0182149_increased_sodium_tolerance_1_homolog_yeast_Source_HGNC_Symbol_Acc_28977_IST1	Cgig_28370_IST1_like_protein_Source_UniProtKB_TrEMBL_Acc_K1QK98	Mmar_MMa35540	Tcas_270008007	Smim_16185_spindle_pole_body_protein_putative_Ixodes_scapularis_gi_241590948_ref_XP_002403987_1e_103_316	Bmal_170593779	Adig_11025	Znev_11553	Skow_08846m	Emul_10637	Emul_03715	Tadh_52631	Egra_05361	Egra_06774	Dmel_0035715_CG10103	Hmic_0705700	Isca_ISCW019513-PA	Hrob_80067	Smim_79241_spindle_pole_body_protein_putative_Ixodes_scapularis_gi_241590948_ref_XP_002403987_2e_106_323	OcarG_5624	Nvec_17426_DUF292	Ctel_169908	Hrob_93398	Gsal_6142_ist1_homolog	Ctel_162681	Sjap_0216550	Odio_008214001	Hrob_122553	Sman_057650_Protein_kiaa0174_putative_Source_UniProtKB_TrEMBL_Acc_G4M074	Pfuc_3601_1_44692_t1	Cele_010736_istr_1_Protein_K10C8_3_isoform_a_K10C8_3_mRNA_complete_cds_Source_RefSeq_mRNA_Acc_NM_073769	Spur_025915_Kiaa0174L	Cow_02851T0	Amac_10409T0	Aque_225541	Pbac_3466025	Aque_225540	Amac_03138T0	Avag_01401001	Avag_14252001	Tspi_316967151	Ttra_00375T0_00375	Ehux_363691_fgenesh_newKGs_kg_152_58_2693061_1	Mley_ML049632a	Spun_05349T0	Xtro_042958	Xtro_044810	Rcul_t04330	Mmar_MMa03388	Avag_45926001	Avag_43532001	Falb_00680T0_00680	Cfra_g5717	Ppat_119725_e_gw1_30_99_1	Atha_AT4G29440_1_Regulator_of_Vps4_activity_in_the_MVB_pathway_protein	Atha_AT2G19710_1_Regulator_of_Vps4_activity_in_the_MVB_pathway_protein	Atri_00036_176	Scer_YNL265C_Protein_with_a_positive_role_in_the_multivesicular_body_sorting_pathway_functions_and_forms_a_complex_with_Did2p_recruitment_to_endosomes_is_mediated_by_the_Vps2p_Vps24p_subcomplex_of_ESCRT_III_also_interacts_with_Vps4p_Source_SGD_Acc_S000005209_IST1_SGD	Smoe_66879_gw1_1_1714_1	Atha_AT1G25420_1_Regulator_of_Vps4_activity_in_the_MVB_pathway_protein	Ppat_130020_e_gw1_79_73_1	Atri_00079_36	Smoe_91777_e_gw1_12_813_1	Atha_AT1G34220_1_Regulator_of_Vps4_activity_in_the_MVB_pathway_protein	Cfra_g2839	Gsal_6338_ist1_homolog	Atri_00002_64	Atha_AT4G35730_1_Regulator_of_Vps4_activity_in_the_MVB_pathway_protein	Atri_00010_291	Bnat_25171_gw1_100_38_1	Smoe_66952_gw1_4_1452_1	Ppat_132304_e_gw1_95_31_1	Atha_AT1G13340_1_Regulator_of_Vps4_activity_in_the_MVB_pathway_protein	Atri_00003_268	Atha_AT2G14830_1_Regulator_of_Vps4_activity_in_the_MVB_pathway_protein	Ttra_02042T0_02042	Atha_AT1G79910_1_Regulator_of_Vps4_activity_in_the_MVB_pathway_protein	Sarc_g23504	Sarc_g22417	Atri_00200_8	Atha_AT1G52315_1_Regulator_of_Vps4_activity_in_the_MVB_pathway_protein	Rfil_569419090	Atha_AT4G32350_1_Regulator_of_Vps4_activity_in_the_MVB_pathway_protein	Atha_AT1G51900_1_Regulator_of_Vps4_activity_in_the_MVB_pathway_protein	Tspi_316967150	Ehux_123945_fgeneshEH_pg_3589_1	Atha_AT3G15490_1_Regulator_of_Vps4_activity_in_the_MVB_pathway_protein	Rfil_569424602	Sarc_g2738	Sarc_g22208	Atri_00137_31
HG_2015	Bnat_89535_estExt_fgenesh1_pg_C_510053	Ppat_178335_300026	Ppat_106052_590015	Ppat_136081_e_gw1_126_160_1	Scer_YLR448W_Protein_component_of_the_large_60S_ribosomal_subunit_has_similarity_to_Rpl6Ap_and_to_rat_L6_ribosomal_protein_binds_to_5_8S_rRNA_Source_SGD_Acc_S000004440_RPL6B_SGD	Ppat_136200_e_gw1_126_159_1	Cfra_g6312	Scer_YML073C_N_terminally_acetylated_protein_component_of_the_large_60S_ribosomal_subunit_has_similarity_to_Rpl6Bp_and_to_rat_L6_ribosomal_protein_binds_to_5_8S_rRNA_Source_SGD_Acc_S000004538_RPL6A_SGD	Sarc_g24249	Atri_00022_263	Cow_01106T0	Crei_183518_estExt_fgenesh2_kg_C_10006	Falb_00388T0_00388	Spun_00089T0	Tadh_37142	Mley_ML06904a	Atha_AT1G74050_1_Ribosomal_protein_L6_family_protein	Mbre_19213	Bflo_260833660	Spur_000395_Rpl6	Atha_AT1G74060_1_Ribosomal_protein_L6_family_protein	Atha_AT1G18540_1_Ribosomal_protein_L6_family_protein	Acar_00002991	Cint_001338	Amac_04064T0	Amac_01568T0	Bsch_g51479	Ggal_007680	Avag_52977001	Drer_058451_ribosomal_protein_L6_Source_ZFIN_Acc_ZDB_GENE_030131_8671_rpl6	Avag_36086001	Smoe_270686_estExt_fgenesh1_kg_C_90042	Skow_04848m	Hmag_211577	Odio_001185001	Sjap_0078050	Egra_00392	Emul_06592	Ttra_07015T0_07015	Aque_222655	Avag_14397001	Avag_41865001	Sman_038510_Putative_60s_ribosomal_protein_L6_Source_UniProtKB_TrEMBL_Acc_G4VTG3	Hrob_75097	Hmic_0311200	Ctel_152321	Lgig_207552	Pbac_3461359	Gsal_6026_60s_ribosomal_protein_l6	Cgig_17767_60S_ribosomal_protein_L6_Source_UniProtKB_TrEMBL_Acc_K1QW36	Isca_ISCW016112-PA	Bmal_170591568	Sros_06249T0	Dpul_231016	Tspi_316974130	Cele_004417_rpl_6_Protein_RPL_6_rpl_6_mRNA_complete_cds_Source_RefSeq_mRNA_Acc_NM_066183	Rcul_t38392	Smim_66460_60S_ribosomal_protein_L6_Lycosa_singoriensis_gi_161661033_gb_ABX75383_4e_128_372	Tcas_270009355	Dmel_0039857_RpL6_Ribosomal_protein_L6_Source_FlyBase_0039857	Odio_010858001	Mmar_MMa08884	Cgig_26346_60S_ribosomal_protein_L6_Source_UniProtKB_TrEMBL_Acc_K1RI08	Znev_14030	Xtro_009365	Bsch_g48013	Rfil_5694160240539_Reticulomyxa_filosa	Smar_011272	Acar_00020067	Egra_01773	Emul_05505	Nvec_13636_Ribosomal_L6e	Adig_05154	Sjap_0120750	Pfuc_6236_1_31149_t1	Ctel_103417	Bsch_g47384	Pfuc_95333_1_13513_t1	Hsap_Ensmbl0089009_ribosomal_protein_L6_Source_HGNC_Symbol_Acc_10362_RPL6	Pfuc_30633_1_19375_t1	Sman_010660_Putative_60s_ribosomal_protein_L6_Source_UniProtKB_TrEMBL_Acc_G4VMN8	OcarG_10337
HG_6017	Bsch_g11477	Cint_027100	Csav_002671	Drer_075422_Uncharacterized_protein_Source_UniProtKB_TrEMBL_Acc_E7F2U2_BX248510_1	Acar_00010607	Spur_007732_Spur_007732	Xtro_062564	Bflo_260830585	Skow_38975m	Hrob_191798	Sman_024030	Rcul_t29660	Lgig_139457	Tspi_316971584	Cele_011247_mrpl_49_Protein_MRPL_49_mrpl_49_mRNA_complete_cds_Source_RefSeq_mRNA_Acc_NM_073778	Ctel_164413	Bmal_170574372	Dpul_306763	Emul_05119	Egra_10019	Adig_02277	Adig_23097	Gsal_3245_39s_ribosomal_protein_mitochondrial	Isca_ISCW013100-PA	Sjap_0023780	Dmel_0030433_mRpL49_mitochondrial_ribosomal_protein_L49_Source_FlyBase_0030433	Tcas_270005068	Odio_000608001	Smim_24327_39S_ribosomal_protein_L49_putative_Ixodes_scapularis_gi_241692165_ref_XP_002400848_7e_25_103	Pfuc_1585_1_29776_t1	Cgig_03654_39S_ribosomal_protein_L49_mitochondrial_Source_UniProtKB_TrEMBL_Acc_K1QGY8	Hmag_216016	Hsap_Ensmbl0149792_mitochondrial_ribosomal_protein_L49_Source_HGNC_Symbol_Acc_1176_MRPL49	Mley_ML083026a	Tadh_59778	Sarc_g21881	Hmag_216015	Bnat_138491_aug1_45_g13199	Scer_YCR071C_Mitochondrial_ribosomal_protein_of_the_large_subunit_Source_SGD_Acc_S000000667_IMG2_SGD	Ehux_48702_gw1_84_48_1	Mmar_MMa23542
HG_33104	Cfra_g4607	Sarc_g2264	Sros_03735T0	Cfra_g5726
HG_9176	Cow_03836T0	Sarc_g15506	Nvec_56034_GATA	Isca_ISCW005909-PA	Bflo_260813396	Smar_009329	Drer_067669_zinc_finger_GATA_like_protein_1_Source_ZFIN_Acc_ZDB_GENE_060825_359_zglp1	Smim_72912_hCG2033729_isoform_CRA_d_Homo_sapiens_gi_119604501_gb_EAW84095_1e_24_105	Adig_09657	Ctel_202256	Hsap_Ensmbl0220201_zinc_finger_GATA_like_protein_1_Source_HGNC_Symbol_Acc_37245_ZGLP1	Mbre_35482	Sros_01016T0	Falb_06041T0_06041	Sros_02749T0	Mbre_33447	Hmag_213186	Sros_08338T0	Mbre_30999	Skow_07937m
HG_1260	Rcul_t29232	Bsch_g28841	Cint_008474	Csav_018705	Csav_018706	Cint_008482	Bflo_260835976	Xtro_031701	Cgig_22071_Cysteine_sulfinic_acid_decarboxylase_Source_UniProtKB_TrEMBL_Acc_K1QVC1	Hsap_Ensmbl0139631_cysteine_sulfinic_acid_decarboxylase_Source_HGNC_Symbol_Acc_18966_CSAD	Hsap_Ensmbl0144644_glutamate_decarboxylase_like_1_Source_HGNC_Symbol_Acc_27949_GADL1	Csav_005367	Cint_004386	Pfuc_5096_1_52451_t1	Drer_026348_cysteine_sulfinic_acid_decarboxylase_Source_ZFIN_Acc_ZDB_GENE_041114_36_csad	Lgig_127363	Ggal_012254	Lgig_160336	Skow_19680m	Bflo_260796183	Tadh_50906	Xtro_027732	Csav_014645	Acar_00008179	Csav_014644	Dpul_301204	Cint_022356	Csav_005369	Lgig_192210	Znev_04108	Cgig_26339_Cysteine_sulfinic_acid_decarboxylase_Source_UniProtKB_TrEMBL_Acc_K1QRN2	Csav_005370	Tadh_31153	Ggal_015612	Acar_00016555	Acar_00006961	Smar_004988	Dpul_114035	Xtro_040531	Znev_13278	Spur_027946_Csad_1	Skow_26488m	Mmar_MMa43970	Xtro_012900	Spur_002857_Gad	Xtro_040862	Bflo_260794288	Drer_027419_glutamate_decarboxylase_1b_Source_ZFIN_Acc_ZDB_GENE_030909_3_gad1b	Drer_055370_zgc_163121_Source_ZFIN_Acc_ZDB_GENE_070424_80_zgc_163121	Lgig_115956	Smim_1212_PREDICTED_similar_to_AGAP005866_PA_Tribolium_castaneum_gi_91085785_ref_XP_974463_0_0_708	Dmel_0000153_b_black_Source_FlyBase_0000153	Dpul_236646	Acar_00008543	Cint_004013	Dmel_0036975_CG5618	Skow_26500m	Tadh_60611	Znev_09851	Znev_18066	Dmel_0004516_Gad1_Glutamic_acid_decarboxylase_1_Source_FlyBase_0004516	Cint_008478	Tcas_270015020	Cow_05161T0	Hmag_219962	Dpul_129671	Aque_211848	Tcas_270009994	Smim_79498_PREDICTED_cysteine_sulfinic_acid_decarboxylase_like_Ailuropoda_melanoleuca_gi_301775767_ref_XP_002923320_4e_169_496	Csav_005371	Spur_027078_Csad	Ctel_151334	Cele_006762_unc_25_Protein_UNC_25_isoform_a_Source_RefSeq_mRNA_Acc_NM_067288	Tspi_316975505	Avag_37125001	Avag_06682001	Gsal_2072_glutamate_decarboxylase_1	Csav_014646	Ggal_018644	Odio_008657001	Tcas_270010776	Acar_00014159	Mbre_19231	Sros_06384T0	Ctel_93538	OcarG_5280	Csav_005372	Csav_014647	Cint_026380	Cint_017754	Mmar_MMa44104	Cgig_13237_Glutamate_decarboxylase_1_Source_UniProtKB_TrEMBL_Acc_K1Q1V1	Hrob_73271	Cint_026379	Bmal_170575883	Ggal_030605	Drer_093411_glutamate_decarboxylase_1a_Source_ZFIN_Acc_ZDB_GENE_070912_472_gad1a	Amac_08932T0	Cgig_07861_Glutamate_decarboxylase_like_protein_1_Source_UniProtKB_TrEMBL_Acc_K1P7P6	Sarc_g4798	Hrob_156213	Hmag_213738	Amac_16281T0	Cgig_00038_Glutamate_decarboxylase_2_Source_UniProtKB_TrEMBL_Acc_K1Q983	Pfuc_4750_1_16496_t1	Mley_ML234525a	Isca_ISCW014530-PA	Lgig_188515	Pfuc_2435_1_15821_t1	Mley_ML234524a	Bmal_170595006	Spun_03806T0	Spur_009056_Csad_2	Pbac_3470439	Cint_028245	Pfuc_114859_1_21040_t1	Pfuc_35004_1_33941_t1	Pfuc_27715_1_33636_t1	Hrob_62844	Ctel_51870	Bflo_260818362	Hmag_213737	Ctel_93585	Pfuc_2732_1_44480_t1	Rfil_569422479	Pfuc_2435_1_15819_t1	Pbac_3469929	Pfuc_18144_1_18515_t1	Isca_ISCW015494-PA	Pfuc_3548_1_52024_t1	Hsap_Ensmbl0136750_glutamate_decarboxylase_2_pancreatic_islets_and_brain_65kDa_Source_HGNC_Symbol_Acc_4093_GAD2	Znev_04110	Spur_027077_Spur_027077	Ehux_117801_fgeneshEH_pg_361_14	Lgig_124064	Drer_015537_glutamate_decarboxylase_2_Source_ZFIN_Acc_ZDB_GENE_030909_9_gad2	Hsap_Ensmbl0128683_glutamate_decarboxylase_1_brain_67kDa_Source_HGNC_Symbol_Acc_4092_GAD1
HG_881	Acar_00007685	Sjap_0019090	Bsch_g36408	Csav_011211	Skow_36736m	Bflo_260799359	Lgig_128233	Hsap_Ensmbl0143570_solute_carrier_family_39_zinc_transporter_member_1_Source_HGNC_Symbol_Acc_12876_SLC39A1	Ctel_26618	Skow_30657m	Skow_19445m	Dpul_303498	Egra_03220	Lgig_103006	Emul_06865	Bflo_260828677	Cgig_12799_Zinc_transporter_ZIP1_Source_UniProtKB_TrEMBL_Acc_K1QCX3	Drer_058257_solute_carrier_family_39_zinc_transporter_member_1_Source_ZFIN_Acc_ZDB_GENE_030131_9917_slc39a1	Hmic_0554100	Smim_57047_PREDICTED_Zinc_transporter_ZIP1_like_Saccoglossus_kowalevskii_gi_291241140_ref_XP_002740474_8e_72_236	Adig_00051	Tadh_54528	Cgig_24973_Zinc_transporter_ZIP1_Source_UniProtKB_TrEMBL_Acc_K1R685	Pfuc_3551_1_23358_t1	Avag_05983001	Bflo_260823858	Bflo_260821920	Bmal_170590612	Cgig_24788_Zinc_transporter_ZIP3_Source_UniProtKB_TrEMBL_Acc_K1S4I7	Spur_004666_Slc39a1_2	Spur_025045_Slc39a1_1	Spur_017722_Slc39a1_3	Mley_ML082722a	Odio_008688001	Znev_09529	Bflo_260816229	Dpul_210803	Xtro_043086	Pfuc_2633_1_51754_t1	Xtro_008023	Xtro_003636	Bflo_260830409	Smar_015383	Bmal_170580986	Avag_01523001	Mmar_MMa49615	Nvec_4313_Zip	Pfuc_93995_1_71424_t1	Mley_ML218910a	Gsal_4272_zinc_transporter_zip2	Bflo_260822322	Mley_ML218911a	Avag_27226001	Bflo_260822324	Pbac_3460893	Isca_ISCW015984-PA	Cele_009286_F31C3_4_Protein_F31C3_4_F31C3_4_mRNA_complete_cds_Source_RefSeq_mRNA_Acc_NM_061225	Tspi_316975906	Xtro_010103	Ctel_119498	Pfuc_5549_1_16690_t1	Ctel_108336	Pfuc_5549_1_16689_t1	Ctel_183767	Hrob_94735	Skow_41426m	Hmag_216743	Cele_017936_F30B5_7_Protein_F30B5_7_F30B5_7_mRNA_complete_cds_Source_RefSeq_mRNA_Acc_NM_068116	Lgig_74818	Smar_005570	Tcas_270003679	Spur_017721_Slc39a1	Odio_000968001	Csav_015456	Smim_26126_zinc_transporter_ZIP3_Xenopus_Silurana_tropicalis_gi_156717250_ref_NP_001096167_2e_44_164	Cgig_24789_Zinc_transporter_ZIP1_Source_UniProtKB_TrEMBL_Acc_K1QZ45	Isca_ISCW014525-PA	Ctel_229058	Hsap_Ensmbl0141873_solute_carrier_family_39_zinc_transporter_member_3_Source_HGNC_Symbol_Acc_17128_SLC39A3	Ctel_192867	Cele_014669_C06G8_3_Protein_C06G8_3_isoform_b_C06G8_3_mRNA_complete_cds_Source_RefSeq_mRNA_Acc_NM_001031625	Hrob_72339	Dmel_0033097_CG9430	Hrob_191647	Ggal_032253	Dpul_326723	Ctel_54529	Tcas_270003677	Tspi_316970710	Tcas_270009956	Ctel_38990	Znev_09385	Dpul_308662	Tcas_270003678	Hrob_144444	Skow_17512m	Hrob_185417	Cele_013207_Y54G9A_4_Protein_Y54G9A_4_Y54G9A_4_mRNA_complete_cds_Source_RefSeq_mRNA_Acc_NM_064475	Atri_00012_239	Pbac_3469579	Dpul_67795	Dpul_308677	Cele_018897_F55F8_9_Protein_F55F8_9_isoform_a_F55F8_9_mRNA_complete_cds_Source_RefSeq_mRNA_Acc_NM_001263043	Dpul_308636	Atha_AT1G55910_1_ZIP11_zinc_transporter_11_precursor	Rcul_t45651	Smar_000496	Isca_ISCW021587-PA	Dpul_32841	Dmel_0038412_Zip3_Zinc_iron_regulated_transporter_related_protein_3_Source_FlyBase_0038412	Sman_144140_Putative_zinc_iron_transporter_Source_UniProtKB_TrEMBL_Acc_G4VB41	Crei_183171_estExt_fgenesh2_kg_C_120074	Cgig_25188_Zinc_transporter_ZIP1_Source_UniProtKB_TrEMBL_Acc_K1QDS4	Znev_09299	Ttra_08240T0_08240_zinc_transporter_ZIP1_349_aa	Ehux_215869_gm1_6700063	OcarG_1436	Cow_04923T0	Acar_00010210	Dmel_0033096_ZIP1_Zinc_iron_regulated_transporter_related_protein_1_Source_FlyBase_0033096	Smar_008350	Bnat_131250_aug1_13_g5958	Smim_27504_zinc_iron_transporter_putative_Ixodes_scapularis_gi_241095082_ref_XP_002409471_6e_60_204	Bmal_170593255	Spur_002226_Slc39a3	Mmar_MMa55536	Ppat_145277_e_gw1_225_36_1	Znev_09384	Atri_00028_6	Hrob_133959	Znev_06809	Pfuc_5155_1_38080_t1	Cele_015940_C18A3_2_Protein_C18A3_2_C18A3_2_mRNA_complete_cds_Source_RefSeq_mRNA_Acc_NM_062725	Ppat_190331_1440078	Mley_ML03539a	Smoe_269005_estExt_fgenesh1_pm_C_680004	Spur_023864_Spur_023864	Ctel_21261	Ctel_186513	Cgig_27897_Zinc_transporter_ZIP3_Source_UniProtKB_TrEMBL_Acc_K1QRC7	Drer_016145_solute_carrier_family_39_zinc_transporter_member_3_Source_ZFIN_Acc_ZDB_GENE_060315_9_slc39a3	Cfra_g3674	Sarc_g3047	Bsch_g56938	Smim_76210_zinc_iron_transporter_putative_Ixodes_scapularis_gi_241095082_ref_XP_002409471_5e_22_102	Atha_AT5G59520_1_ZIP2_ZRT_IRT_like_protein_2	Rcul_t17851	Rcul_t25558	Ctel_220160	Cow_00711T0	Dmel_0038312_CG4334	Sarc_g3976	Znev_14873	Mmar_MMa49623	Sarc_g15931	Smim_17529_PREDICTED_zinc_transporter_ZIP3_like_Sus_scrofa_gi_311248312_ref_XP_003123074_4e_09_58_5	Pbac_3476633	Pfuc_428_1_07534_t1	Ppat_116705_e_gw1_17_136_1	Crei_182717_estExt_fgenesh2_kg_C_20078	Pbac_3466755	Rfil_569363197_zinc_permease_family_partial_Reticulomyxa_filosa	Odio_009494001	Odio_009493001	Bsch_g48134	Cfra_g3041	Pfuc_62333_1_48959_t1	Rcul_t17418	Rcul_t25559	Dpul_326725	Smim_10223_PREDICTED_similar_to_zinc_iron_transporter_Tribolium_castaneum_gi_91078996_ref_XP_974675_2e_23_107	Crei_168619_fgenesh2_pg_C_scaffold_2000265	Rcul_t01067	Mley_ML090225a	Hrob_172780	Rfil_569410777_ZIP_family_transporter_Reticulomyxa_filosa	Sjap_0022390	Pbac_3470078	Ppat_84433_scaf_123000064	Isca_ISCW012566-PA	Hsap_Ensmbl0267001_Uncharacterized_protein_Source_UniProtKB_TrEMBL_Acc_K7EQS6_AC006538_4	Pbac_3472137	Isca_ISCW009411-PA	Hsap_Ensmbl0165794_solute_carrier_family_39_zinc_transporter_member_2_Source_HGNC_Symbol_Acc_17127_SLC39A2	Mley_ML01234a
HG_22914	Cfra_g1286	Sarc_g1060	Sarc_g22538	Sarc_g12100	Cow_02170T0	Drer_093186_si_dkey_30j10_5_Source_ZFIN_Acc_ZDB_GENE_091118_81_si_dkey_30j10_5
HG_1172	Crei_188959_estExt_fgenesh2_pg_C_120273	Bnat_88846_estExt_fgenesh1_pg_C_390061	Sjap_0032660	Mley_ML238315a	Bsch_g15098	Cow_08298T0	Rfil_569381978_excision_repair_cross_complementing_rodent_repair_deficiency_complementation_group_3_partial_Reticulomyxa_filosa	Hrob_155693	Amac_01316T0	Cele_013441_Y66D12A_15_Protein_Y66D12A_15_Y66D12A_15_mRNA_complete_cds_Source_RefSeq_mRNA_Acc_NM_067086	Amac_05505T0	Cow_06159T0	Odio_003289001	Atha_AT5G41360_1_XPB2_ATXPB2_homolog_of_Xeroderma_pigmentosum_complementation_group_B_2	Tspi_316979455	Drer_002402_excision_repair_cross_complementing_rodent_repair_deficiency_complementation_group_3_Source_ZFIN_Acc_ZDB_GENE_030131_3043_ercc3	Cint_005835	Ctel_153297	Hsap_Ensmbl0163161_excision_repair_cross_complementing_rodent_repair_deficiency_complementation_group_3_Source_HGNC_Symbol_Acc_3435_ERCC3	Hmic_0087200	Ttra_11780T0_11780	Xtro_034301	Ppat_168477_1770065	Smoe_230853_fgenesh1_pm_C_scaffold_7000105	Ggal_037325	Smoe_147068_estExt_Genewise1_C_140430	Lgig_207144	Scer_YIL143C_Component_of_RNA_polymerase_transcription_factor_TFIIH_holoenzyme_has_DNA_dependent_ATPase_helicase_activity_and_is_required_with_Rad3p_for_unwinding_promoter_DNA_interacts_functionally_with_TFIIB_and_has_roles_in_transcription_start_site_select_d_in_gene_looping_to_juxtapose_initiation_and_termination_regions_involved_in_DNA_repair_homolog_of_human_ERCC3_Source_SGD_Acc_S000001405_SSL2_SGD	Smar_009998	Emul_05832	Egra_09289	Gsal_12100_rad25_xp_b_dna_repair_helicase	Tadh_22911	Ggal_018752	Acar_00009827	Bmal_170581278	Smim_61899_rad25_xp_B_DNA_repair_helicase_putative_Ixodes_scapularis_gi_241779174_ref_XP_002399857_0_0_1273	Atri_00001_403	Tcas_270003880	Spun_02356T0	Atha_AT5G41370_1_XPB1_ATXPB1_homolog_of_xeroderma_pigmentosum_complementation_group_B_1	Dmel_0001179_hay_haywire_Source_FlyBase_0001179	Isca_ISCW023179-PA	Znev_10747	Spur_025786_Ercc3	Sman_165580_Putative_rad25_xp_B_DNA_repair_helicase_Source_UniProtKB_TrEMBL_Acc_G4VRU8	Ehux_67391_e_gw1_62_39_1	Dpul_300803	Avag_03193001	Bflo_260821664	Cgig_14259_TFIIH_basal_transcription_factor_complex_helicase_XPB_subunit_Source_UniProtKB_TrEMBL_Acc_K1QR80	Spun_07416T0	Bsch_g37458	Cfra_g1985	Sros_03178T0	Mbre_32554	Avag_09472001	Avag_41636001	Skow_31030m	Rcul_t11145	Pfuc_39355_1_05073_t1	Falb_03861T0_03861	Bsch_g20559	Adig_23602	Aque_205396	OcarG_7281	Adig_21378	Sarc_g6649	Falb_05254T0_05254	Aque_200730	Sarc_g11435	Hmag_209352	Pbac_3462631	Smoe_108762_e_gw1_37_52_1	Mmar_MMa29024	Dpul_247765	Mmar_MMa46340	Crei_181520_fgenesh2_pg_C_scaffold_1125000001	Sjap_0104520	Smoe_93113_e_gw1_14_89_1	Skow_08702m	Cgig_19388_TFIIH_basal_transcription_factor_complex_helicase_XPB_subunit_Source_UniProtKB_TrEMBL_Acc_K1PUU8	OcarG_7282	Sarc_g1264	Bsch_g32618	Sjap_0116080	Spun_07417T0	Nvec_20782_OGFr_III	Nvec_13135_OGFr_III	Smoe_416209_fgenesh2_pg_C_scaffold_29000314	Hmag_211780	Rfil_569370482_DNA_repair_helicase_Reticulomyxa_filosa	Dpul_247766	Aque_202195	Ppat_103560_scaf_2991000001	Pfuc_26144_1_04502_t1	Cow_04968T0	Dpul_247764	Dpul_305854
HG_4934	Hrob_132470	Xtro_011245	Spur_027888_Bace1	Acar_00005779	Hsap_Ensmbl0182240_beta_site_APP_cleaving_enzyme_2_Source_HGNC_Symbol_Acc_934_BACE2	Tadh_55203	Lgig_125352	Ctel_153768	Xtro_008118	Bflo_260790155	Ggal_025948	Ggal_039869	Hsap_Ensmbl0186318_beta_site_APP_cleaving_enzyme_1_Source_HGNC_Symbol_Acc_933_BACE1	Ggal_011801	Tadh_55204	Bsch_g56933	Cgig_07802_Beta_secretase_1_Source_UniProtKB_TrEMBL_Acc_K1PZA2	Tadh_23825	Nvec_9198_Asp	Csav_003910	Ggal_025947	Hmag_231994	Adig_15676	Smim_59114_beta_site_APP_cleaving_enzyme_precursor_Xenopus_Silurana_tropicalis_gi_118404914_ref_NP_001072485_3e_73_249	Znev_14634	Cint_008898	Skow_18063m	Acar_00001380	Hmag_232244	Adig_01950	Drer_007177_Uncharacterized_protein_Source_UniProtKB_TrEMBL_Acc_E7F3Q0_CABZ01088933_1	Mbre_30808	Drer_044781_beta_site_APP_cleaving_enzyme_2_Source_ZFIN_Acc_ZDB_GENE_041010_68_bace2	Sman_175560_Memapsin_2_A01_family_Source_UniProtKB_TrEMBL_Acc_G4VD03	Mley_ML154145a	Gsal_14037_a_chain_crystal_structure_of_bace1_with_its_inhibitor	Drer_086067_beta_site_APP_cleaving_enzyme_2_Source_HGNC_Symbol_Acc_934_BACE2_2_of_2	Lgig_169338	Mbre_11093	Pfuc_4194_1_66910_t1	Sros_05615T0	Nvec_2863_Asp	Sjap_0051260	Nvec_2698_Adeno_E3_CR2	Pbac_3478207	Gsal_14038_beta_site_app_cleaving_enzyme_1	Sarc_g8101	Isca_ISCW007278-PA	Cow_08957T0	Sros_11738T0	Mbre_27939
HG_4846	Nvec_41378_	Bsch_g11233	Cint_002724	Csav_011333	Skow_17189m	Csav_011332	Csav_011331	Csav_011334	Bflo_260801994	Skow_16086m	Adig_00589	Aque_224582	Nvec_20595_	Nvec_717_Glyco_hydro_63	Cgig_22349	Adig_19136	Pfuc_2405_1_22971_t1	Cow_00094T0	Lgig_163313	Smar_003817	Pfuc_5518_1_02026_t1	Tadh_64174	Cgig_19211	Avag_31935001	Avag_00419001	Lgig_152994	Sros_07748T0	Scer_YMR196W_Putative_protein_of_unknown_function_green_fluorescent_protein_GFP_fusion_protein_localizes_to_the_cytoplasm_YMR196W_is_not_an_essential_gene_Source_SGD_Acc_S000004809	Bsch_g21627	Pfuc_6192_1_45385_t1	Spur_018796_Hypp_144	Aque_224581	Mbre_24198	Ttra_08340T0_08340_cytoplasm_protein_929_aa	Cfra_g431	Nvec_20596_DUF1237	Ctel_107552	OcarG_10537	Bsch_g45854	Cint_002753	Bsch_g62689	Nvec_21785_DIX	Pfuc_5518_1_02024_t1	Spur_023509_Spur_023509	Pfuc_16743_1_03756_t1	Pfuc_5518_1_02025_t1	Pfuc_112647_1_21021_t1	Sros_07618T0	Nvec_32306_	Pfuc_2743_1_15914_t1	Pfuc_55685_1_70820_t1
HG_5221	Bnat_55306_estExt_Genewise1Plus_C_550089	Pfuc_7588_1_09593_t1	Adig_05028	Cgig_22668_Protein_NEF1_Source_UniProtKB_TrEMBL_Acc_K1Q965	Hsap_Ensmbl0134825_transmembrane_protein_258_Source_HGNC_Symbol_Acc_1164_TMEM258	Ggal_005743	Acar_00017412	Skow_35214m	Ctel_98579	Ctel_142045	Xtro_057416	Lgig_196219	Drer_078785_transmembrane_protein_258_Source_ZFIN_Acc_ZDB_GENE_040426_1739_tmem258	Tadh_33018	Sarc_g20975	Rcul_t08232	Hmag_218713	Bmal_170593705	Dpul_93888	Dpul_222109	Bsch_g12758	Znev_08147	Sros_06091T0	Csav_001608	Emul_05841	Egra_09462	Dmel_0036667_CG9669	Bflo_260797789	Odio_002466001	Hmic_0319800	Cint_022120	Cint_022119	Smim_26230_PREDICTED_similar_to_UPF0197_transmembrane_protein_C11orf10_Hydra_magnipapillata_gi_221120364_ref_XP_002164061_3e_39_134	Isca_ISCW003402-PA	Avag_25910001	OcarG_1305	Avag_66608001	Cele_021960_Y57E12AM_1_Protein_Y57E12AM_1_Y57E12AM_1_mRNA_complete_cds_Source_RefSeq_mRNA_Acc_NM_072393	Sjap_0010920	Gsal_12802_upf0197_transmembrane_protein_c11orf10_homolog	Crei_155562_acegs_kg_scaffold_5000129	Atri_00064_56	Smoe_141036_estExt_Genewise1_C_20116	Cow_01262T0	Ppat_234470_estExt_fgenesh2_pg_C_1360087	Ttra_05997T0_05997	Atha_AT4G29735_2_unknown_protein_FUNCTIONS_IN_molecular_function_unknown_INVOLVED_IN_biological_process_unknown_LOCATED_IN_endomembrane_system_EXPRESSED_IN_23_plant_structures_EXPRESSED_DURING_15_growth_stages_CONTAINS_InterPro_DOMAIN_s_Uncharacterised_protein_family_UPF0197_InterPro_IPR007915_Has_190_Blast_hits_to_190_proteins_in_72_species_Archae_0_Bacteria_0_Metazoa_133_Fungi_0_Plants_48_Viruses_0_Other_Eukaryotes_9_source_NCBI_BLink
HG_5045	Hmic_0608500	Tspi_316968006	Drer_017046_WW_domain_binding_protein_11_Source_ZFIN_Acc_ZDB_GENE_040426_1829_wbp11	Acar_00010577	Ggal_019161	Xtro_006024	Ctel_220578	Spur_017942_Wbp11	Smar_007446	Skow_28419m	Smar_006771	Pfuc_1200_1_43934_t1	Znev_05924	Dmel_0024998_CG2685	Tcas_270003035	Sjap_0216870	Cgig_21831_WW_domain_binding_protein_11_Source_UniProtKB_TrEMBL_Acc_K1Q1Q0	Sman_163260	Emul_03279	Egra_02043	Dpul_307614	Hrob_166847	Hrob_184617	Tadh_53057	Avag_45840001	Bsch_g18464	Bsch_g29439	Hsap_Ensmbl0084463_WW_domain_binding_protein_11_Source_HGNC_Symbol_Acc_16461_WBP11	Lgig_106827	Rcul_t21261	Tspi_316963613	Hmag_209200	Odio_014921001	Mley_ML03034a	OcarG_8278	Gsal_6979_ww_domain_binding_protein_11	Aque_225651	Avag_41017001	Bmal_170588837	Mmar_MMa55317	Sarc_g14581	Spun_03212T0	Cele_009364_F33H1_3_Protein_F33H1_3_F33H1_3_mRNA_complete_cds_Source_RefSeq_mRNA_Acc_NM_063792	Spur_003164_Spur_003164	Smim_47584_PREDICTED_similar_to_MGC68961_protein_Strongylocentrotus_purpuratus_gi_72024083_ref_XP_795675_6e_11_67_4	Sros_04229T0	Hrob_174306	Nvec_45415_	Rcul_t02509
HG_4290	Bnat_67196_fgenesh1_pg_3_139	Bflo_260788228	OcarG_10310	Ggal_025509	Cgig_05985_RWD_domain_containing_protein_2B_Source_UniProtKB_TrEMBL_Acc_K1QLE3	Spur_008314_Rwdd2b	Skow_36841m	Bnat_85189_estExt_fgenesh1_pg_C_20395	Sros_11979T0	Ggal_025441	Tadh_54187	Tcas_270006181	Acar_00001465	Rcul_t38178	Hsap_Ensmbl0156253_RWD_domain_containing_2B_Source_HGNC_Symbol_Acc_1302_RWDD2B	Hrob_171049	Mbre_8082	Bmal_170577482	Znev_12202	Aque_217448	Drer_055426_RWD_domain_containing_2B_Source_ZFIN_Acc_ZDB_GENE_041001_119_rwdd2b	Hmag_224958	Smim_40659_RWD_domain_containing_protein_putative_Pediculus_humanus_corporis_gi_242006688_ref_XP_002424179_6e_57_194	Pbac_3468574	Avag_11934001	Dmel_0050338_CG30338	Acar_00017008	Avag_45038001	Sarc_g5553	Xtro_043691	Lgig_165633	Xtro_049071	Xtro_058863	Skow_39875m	Hsap_Ensmbl0013392_RWD_domain_containing_2A_Source_HGNC_Symbol_Acc_21385_RWDD2A	Bflo_260795271	Gsal_1053_rwd_domain_containing_protein_2b_like	Dpul_43629	Ctel_124827	Cfra_g5864	Sarc_g8131	Cint_027228	Nvec_24287_Homeobox	Smoe_424605_fgenesh2_pg_C_scaffold_68000086	Bflo_260837185	Bsch_g61159	Ehux_195432_gm1_300483	Hmic_0266800	Emul_01468	Egra_07158	Atri_00002_309	Bnat_88317_estExt_fgenesh1_pg_C_300141	Spun_07086T0	Bsch_g44759	Sjap_0209150	Sman_100070	Isca_ISCW021003-PA	Rfil_569350571	Pfuc_92736_1_06184_t1	Pfuc_29917_1_19334_t1
HG_775	Bsch_g13507	Csav_019470	Drer_026964_hexokinase_2_Source_ZFIN_Acc_ZDB_GENE_040426_2017_hk2	Acar_00005716	Ggal_039963	Ggal_006704	Ggal_006708	Ggal_035324	Ggal_028654	Ggal_015855	Hsap_Ensmbl0156515_hexokinase_1_Source_HGNC_Symbol_Acc_4922_HK1	Hsap_LRG_365_hexokinase_1_Source_HGNC_Symbol_Acc_4922_LRG_365	Cint_013803	Hsap_Ensmbl0159399_hexokinase_2_Source_HGNC_Symbol_Acc_4923_HK2	Xtro_018649	Csav_001126	Drer_039452_hexokinase_1_Source_ZFIN_Acc_ZDB_GENE_040426_2848_hk1	Xtro_019458	Bsch_g54017	Csav_001125	Bsch_g43991	Cint_021719	Hsap_Ensmbl0156510_hexokinase_domain_containing_1_Source_HGNC_Symbol_Acc_23302_HKDC1	Ggal_006706	Cint_013801	Xtro_019445	Xtro_041217	Acar_00009466	Csav_001127	Acar_00011676	Drer_038703_hexokinase_domain_containing_1_Source_ZFIN_Acc_ZDB_GENE_030131_9801_hkdc1	Xtro_064117	Bflo_260828321	Xtro_060081	Xtro_042535	Tadh_50939	Smim_g67742_t1_PREDICTED_similar_to_hexokinase_isoform_Tribolium_castaneum_gi_91077784_ref_XP_966410_2e_151_451	Avag_14325001	Tcas_270001484	Bmal_170587792	Skow_23849m	Smim_5147_Hexokinase_type_Harpegnathos_saltator_gi_307195044_gb_EFN77102_5e_169_494	Acar_00006764	Avag_34450001	Avag_01310001	Skow_07550m	Spur_020435_Hk1	Avag_01326001	Bmal_170590119	Avag_15910001	Avag_14044001	Hsap_Ensmbl0106633_glucokinase_hexokinase_4_Source_HGNC_Symbol_Acc_4195_GCK	Cgig_17042_Hexokinase_type_2_Source_UniProtKB_TrEMBL_Acc_K1QYF7	Tcas_270001485	Spur_019378_Hk1_1	Nvec_38340_Hexokinase_1	Cgig_07559_Hexokinase_type_2_Source_UniProtKB_TrEMBL_Acc_K1Q5Y2	Dmel_0042710_Hex_t2_Hex_t2_Source_FlyBase_0042710	Dpul_300056	Lgig_164838	Odio_010674001	Dmel_0001186_Hex_A_Hexokinase_A_Source_FlyBase_0001186	Lgig_94696	Emul_04218	Egra_04572	Cele_008780_F14B4_2_Protein_F14B4_2_isoform_a_F14B4_2_mRNA_complete_cds_Source_RefSeq_mRNA_Acc_NM_001025935	Avag_51009001	Avag_11485001	Lgig_124707	Cint_019432	Cint_019431	Hmag_221805	Csav_007813	Rcul_t39415	Sjap_0302060	Emul_04055	Egra_03740	Pfuc_3179_1_66601_t1	Spun_00973T0	Znev_17894	Atha_AT1G47840_1_HXK3_hexokinase_3	Smar_012828	Spun_02373T0	Sman_043030_Hexokinase_Source_UniProtKB_Swiss_Prot_Acc_Q26609	Aque_212546	Rcul_t04588	Hmic_0590700	Atri_00254_6	OcarG_3119	Gsal_5919_hexokinase	Atri_00199_3	Ctel_18168	Emul_04469	Egra_08884	Smim_41980_hexokinase_A_isoform_B_Drosophila_melanogaster_gi_24640843_ref_NP_727350_0_0_528	Znev_08517	Dpul_307951	Xtro_015719	Pfuc_19086_1_40118_t1	Avag_07647001	Avag_49567001	Cele_010416_H25P06_1_Protein_H25P06_1_H25P06_1_mRNA_complete_cds_Source_RefSeq_mRNA_Acc_NM_060504	Cgig_19126_Hexokinase_type_2_Source_UniProtKB_TrEMBL_Acc_K1RCD0	Mmar_MMa01169	Avag_00597001	Hrob_105497	Spur_022358_Hk1_2	Hmic_0590500	Amac_14480T0	Ppat_107319_1500009	Amac_12511T0	Dmel_0001187_Hex_C_Hexokinase_C_Source_FlyBase_0001187	Ppat_57994_fgenesh1_pm_scaffold_84000041	Hmic_0322200	Smoe_441916_estExt_fgenesh2_pg_C_200083	Avag_51042001	Drer_068006_glucokinase_hexokinase_4_maturity_onset_diabetes_of_the_young_2_Source_ZFIN_Acc_ZDB_GENE_060825_204_gck	Ppat_227410_estExt_Genewise1_C_4140012	Cow_05118T0	Atri_00053_120	Atri_00056_128	Ppat_57223_fgenesh1_pm_scaffold_58000019	Ppat_115056_e_gw1_12_202_1	Ppat_112282_e_gw1_3_308_1	Atha_AT1G50460_1_HKL1_ATHKL1_hexokinase_like_1	Lgig_233221	Smar_005692	Ppat_227173_estExt_Genewise1_C_4010007	Ppat_235076_estExt_fgenesh2_pm_C_1220011	Atha_AT3G20040_1_ATHXK4_HKL2_Hexokinase	Atha_AT4G29130_1_ATHXK1_GIN2_HXK1_hexokinase_1	Scer_YDR516C_Non_essential_protein_of_unknown_function_required_for_transcriptional_induction_of_the_early_meiotic_specific_transcription_factor_IME1_required_for_sporulation_expression_is_regulated_by_glucose_repression_transcription_factors_Mig1_2p_Source_SGD_Acc_S000002924_EMI2_SGD	Atha_AT2G19860_1_ATHXK2_HXK2_hexokinase_2	Ppat_143967_e_gw1_210_61_1	Ctel_151872	Smoe_231902_fgenesh1_pm_C_scaffold_19000002	Pfuc_6339_1_16899_t1	Mley_ML069127a	Hsap_Ensmbl0160883_hexokinase_3_white_cell_Source_HGNC_Symbol_Acc_4925_HK3	Crei_123020_e_gwW_79_19_1	Scer_YGL253W_Hexokinase_isoenzyme_2_that_catalyzes_phosphorylation_of_glucose_in_the_cytosol_predominant_hexokinase_during_growth_on_glucose_functions_in_the_nucleus_to_repress_expression_of_HXK1_and_GLK1_and_to_induce_expression_of_its_own_gene_Source_SGD_Acc_S000003222_HXK2_SGD	Mmar_MMa25812	Dmel_0042711_Hex_t1_Hex_t1_Source_FlyBase_0042711	Smoe_150326_estExt_Genewise1_C_260430	Smoe_117919_e_gw1_57_357_1	Ehux_428156_estExtDG_Genewise1Plus_C_690069	Smar_010170	Ppat_208275_estExt_Genewise1_C_450097	Smim_58080_hexokinase_putative_Ixodes_scapularis_gi_241683836_ref_XP_002412751_3e_146_436	Avag_28468001	Cele_022306_Y77E11A_1_Protein_Y77E11A_1_Y77E11A_1_mRNA_complete_cds_Source_RefSeq_mRNA_Acc_NM_067687	Scer_YCL040W_Glucokinase_catalyzes_the_phosphorylation_of_glucose_at_C6_in_the_first_irreversible_step_of_glucose_metabolism_one_of_three_glucose_phosphorylating_enzymes_expression_regulated_by_non_fermentable_carbon_sources_Source_SGD_Acc_S000000545_GLK1_SGD	Ppat_147353_e_gw1_258_56_1	Bmal_170586054	Emul_08458	Egra_00344	Atha_AT4G37840_1_HKL3_hexokinase_like_3	Hmic_0320900	Cgig_23886_Hexokinase_type_2_Source_UniProtKB_TrEMBL_Acc_K1S5N3	Skow_26481m	Bnat_136010_aug1_32_g10718	Gsal_6735_hexokinase_hkdc1_like	Scer_YFR053C_Hexokinase_isoenzyme_1_a_cytosolic_protein_that_catalyzes_phosphorylation_of_glucose_during_glucose_metabolism_expression_is_highest_during_growth_on_non_glucose_carbon_sources_glucose_induced_repression_involves_the_hexokinase_Hxk2p_Source_SGD_Acc_S000001949_HXK1_SGD	Isca_ISCW012387-PA	Bsch_g18920	Tspi_316971273	Falb_03060T0_03060	Odio_015019001	Skow_11190m	Cfra_g2059	Bsch_g32307	Mmar_MMa51268	Pfuc_3179_1_66600_t1	Adig_09605	Bmal_170570993	Rcul_t14112	Hmic_0322100	Ggal_001780	Rcul_t37485	Mmar_MMa22406	Rfil_569394175_hexokinase_Reticulomyxa_filosa	Bsch_g63378	Rcul_t36049	Odio_015020001	Bmal_170578301	Rcul_t36033	Tspi_316967989	Mmar_MMa53122	Sarc_g16696	Rcul_t41617	Rcul_t36048	Gsal_5903_hexokinase_a	Amac_08126T0	Amac_07213T0	Rfil_569363948	Spur_025394_Spur_025394	Sarc_g1981	Sarc_g4664	Scer_YLR446W_Putative_protein_of_unknown_function_with_similarity_to_hexokinases_transcript_is_upregulated_during_sporulation_and_the_unfolded_protein_response_YLR446W_is_not_an_essential_gene_Source_SGD_Acc_S000004438	Smim_24193_PREDICTED_hexokinase_like_partial_Anolis_carolinensis_gi_327286224_ref_XP_003227831_9e_09_61_6	Gsal_4821_hypothetical_protein	Atri_00199_2	Rcul_t25212	Avag_11486001
HG_366	Spur_024016_Alas2	Bnat_41839_e_gw1_56_9_1	Cow_04431T0	Sarc_g2469	Amac_04985T0	Hrob_189320	Drer_038643_aminolevulinate_delta_synthetase_2_Source_ZFIN_Acc_ZDB_GENE_001229_1_alas2	Aque_228717	Sarc_g13001	Acar_00006616	Acar_00010965	Spun_06914T0	Xtro_047667	Hsap_Ensmbl0158578_aminolevulinate_delta_synthase_2_Source_HGNC_Symbol_Acc_397_ALAS2	Isca_ISCW020754-PA	Skow_40291m	Tadh_55298	Cgig_21885_5_aminolevulinate_synthase_erythroid_specific_mitochondrial_Source_UniProtKB_TrEMBL_Acc_K1PXC6	Znev_07674	Ctel_165396	Hsap_Ensmbl0023330_aminolevulinate_delta_synthase_1_Source_HGNC_Symbol_Acc_396_ALAS1	Sarc_g24151	Cfra_g4748	Csav_007691	Csav_007689	Xtro_023657	Xtro_023656	Csav_007690	Csav_007692	Drer_021059_aminolevulinate_delta_synthetase_1_Source_ZFIN_Acc_ZDB_GENE_001229_2_alas1	Bflo_260798761	Avag_45367001	Avag_17647001	Csav_007693	Sman_045260_5_aminolevulinic_acid_synthase_Source_UniProtKB_TrEMBL_Acc_G4VBS0	Smar_003149	Dmel_0020764_Alas_Aminolevulinate_synthase_Source_FlyBase_0020764	Scer_YDR232W_5_aminolevulinate_synthase_catalyzes_the_first_step_in_the_heme_biosynthetic_pathway_an_N_terminal_signal_sequence_is_required_for_localization_to_the_mitochondrial_matrix_expression_is_regulated_by_Hap2p_Hap3p_Source_SGD_Acc_S000002640_HEM1_SGD	Sarc_g11677	Avag_35150001	Avag_02682001	Tcas_270006907	Lgig_182709	Hmag_221797	Dpul_225386	Dpul_320395	OcarG_9292	Smim_42211_5_aminolevulinate_synthase_Limulus_polyphemus_gi_4433540_gb_AAD20805_0_0_594	Mbre_38536	Egra_08706	Emul_02197	Sjap_0209020	Sros_06335T0	Csav_007688	Mley_ML062230a	Falb_03482T0_03482	Hmic_0064300	Mmar_MMa00164	Mmar_MMa04511	Nvec_11194_	Mmar_MMa17790	Ggal_006285	Ggal_035503	Emul_02971	Egra_02084	Smim_17163_5_aminolevulinate_synthase_Limulus_polyphemus_gi_4433540_gb_AAD20805_8e_164_479	Gsal_4472_aminolevulinate_synthase	Odio_004013001	Amac_03664T0	Egra_01542	Emul_08361	Mley_ML10895a	Hmic_0025600	Dmel_0036208_CG10361	Znev_04085	Cow_01715T0	Mbre_10030	Bnat_57084_fgenesh1_pm_3_20	Skow_24308m	Tadh_19375	Csav_020101	Cele_012007_T25B9_1_Protein_T25B9_1_T25B9_1_mRNA_complete_cds_Source_RefSeq_mRNA_Acc_NM_069590	Drer_005643_glycine_C_acetyltransferase_Source_ZFIN_Acc_ZDB_GENE_060518_3_gcat	Cint_027079	Lgig_207612	Cint_009139	Bmal_170571686	Cint_027078	Acar_00015214	Cint_022398	Xtro_034842	Xtro_060580	Ppat_158381_e_gw1_10377_1_1	Sros_07624T0	Bsch_g40723	Falb_03968T0_03968	Ctel_60780	Rcul_t46435	Bflo_260809095	OcarG_343	Cow_01715T1	Ctel_164338	Smim_18015_glycine_C_acetyltransferase_amino_3_ketobutyrate_CoA_ligase_putative_Ixodes_scapularis_gi_241779560_ref_XP_002399929_0_0_524	Ggal_020093	Hrob_185935	Isca_ISCW015295-PA	Cgig_25279_2_amino_3_ketobutyrate_coenzyme_A_ligase_mitochondrial_Source_UniProtKB_TrEMBL_Acc_K1S3Y1	Dpul_302058	Atha_AT5G04620_2_ATBIOF_BIOF_biotin_F	Mmar_MMa55771	Aque_214596	Cint_027077	Cint_022397	Rfil_569352027_5_aminolevulinic_acid_synthase_partial_Reticulomyxa_filosa	Tspi_316964664	Smoe_92159_e_gw1_13_787_1	Avag_29493001	Rfil_569430778_5_aminolevulinate_synthase_partial_Reticulomyxa_filosa	Avag_32243001	Cint_027425	Avag_65746001	Ppat_188417_1180143	Avag_56809001	Atri_00111_27	Sros_09087T0	OcarG_3882	Pbac_3467949	Ttra_04987T0_04987_2_amino_3_ketobutyrate_coenzyme_A_ligase_295_aa	Spur_017417_Gcat_1	Drer_074287_serine_palmitoyltransferase_long_chain_base_subunit_2b_Source_ZFIN_Acc_ZDB_GENE_080305_8_sptlc2b	Spur_014244_Sptlc2_1	Tcas_270006148	Hmag_204847	Isca_ISCW014209-PA	Ggal_014693	Drer_018976_serine_palmitoyltransferase_long_chain_base_subunit_2a_Source_ZFIN_Acc_ZDB_GENE_050522_23_sptlc2a	Avag_04642001	Avag_36118001	Skow_38679m	Ehux_62552_e_gw1_10_19_1	Avag_28115001	Amac_11848T0	Dpul_307317	Avag_29892001	Sman_079380_Serine_palmitoyltransferase_2_Source_UniProtKB_TrEMBL_Acc_G4V7A1	Hrob_80970	Ggal_017050	Cow_01369T0	Hsap_Ensmbl0172296_serine_palmitoyltransferase_long_chain_base_subunit_3_Source_HGNC_Symbol_Acc_16253_SPTLC3	Odio_017709001	Sarc_g24581	Bflo_260836379	Amac_05053T0	Falb_01156T0_01156	Xtro_024212	Ttra_04488T0_04488_serine_palmitoyltransferase_2_493_aa	Mbre_20161	Tadh_30228	Hsap_Ensmbl0100596_serine_palmitoyltransferase_long_chain_base_subunit_2_Source_HGNC_Symbol_Acc_11278_SPTLC2	Rfil_569438077	Smar_010798	Hrob_66644	Avag_14372001	Csav_010898	Avag_41839001	Cgig_25480_Serine_palmitoyltransferase_2_Source_UniProtKB_TrEMBL_Acc_K1PZ49	Acar_00016997	Spur_005274_Sptlc2	Spun_04116T0	Crei_115899_e_gwW_15_128_1	Skow_31200m	Pfuc_6928_1_38431_t1	Znev_04384	Avag_16962001	Ctel_165279	Avag_34322001	Skow_31197m	Tspi_316971001	Odio_007663001	Adig_00768	Emul_07665	Xtro_017709	Lgig_212374	Cow_00401T0	Bnat_52830_estExt_Genewise1Plus_C_120054	Amac_04277T0	Egra_01582	Ctel_203947	Aque_221213	Rcul_t18762	Bnat_84787_estExt_fgenesh1_pg_C_10060	Skow_39675m	Amac_01778T0	Ehux_72721_e_gw1_190_15_1	Atha_AT5G23670_1_LCB2_long_chain_base2	Spun_04482T0	Ppat_152834_e_gw1_377_1_1	Cele_011932_sptl_3_Protein_SPTL_3_isoform_b_Source_RefSeq_mRNA_Acc_NM_001269618	Cfra_g2475	Cele_018398_sptl_2_Protein_SPTL_2_isoform_b_Source_RefSeq_mRNA_Acc_NM_072663	Gsal_2060_5_aminolevulinate_synthase	Hmic_0854200	Smoe_86377_e_gw1_7_985_1	Mley_ML02205a	Cgig_15668_Serine_palmitoyltransferase_2_Source_UniProtKB_TrEMBL_Acc_K1Q8S1	Nvec_29250_Aminotran_1_2	Lgig_233207	Avag_41837001	Adig_01001	Avag_14371001	Atri_00001_79	Atha_AT3G48780_1_ATSPT1_SPT1_serine_palmitoyltransferase_1	Sros_02423T0	Dmel_0002524_lace_lace_Source_FlyBase_0002524	Dpul_301811	Scer_YDR062W_Component_of_serine_palmitoyltransferase_responsible_along_with_Lcb1p_for_the_first_committed_step_in_sphingolipid_synthesis_which_is_the_condensation_of_serine_with_palmitoyl_CoA_to_form_3_ketosphinganine_Source_SGD_Acc_S000002469_LCB2_SGD	Smar_010800	Mley_ML065722a	Lgig_206050	Smar_010577	Bsch_g53608	Avag_28113001	Hmic_0427800	Avag_36120001	Atha_AT3G48790_1_Pyridoxal_phosphate_PLP_dependent_transferases_superfamily_protein	Gsal_12715_serine_palmitoyltransferase_2	Mmar_MMa38376	Crei_119291_e_gwW_27_56_1	Isca_ISCW006720-PA	Cint_012497	Crei_117112_e_gwW_18_89_1	Smar_010357	Ctel_226782	Smar_006615	Tspi_316969664	Nvec_33803_Aminotran_1_2	Xtro_032068	Smim_49466_serine_palmitoyltransferase_putative_Ixodes_scapularis_gi_241831485_ref_XP_002414858_0_0_717	Mmar_MMa16463	Nvec_40788_	Hrob_108446	Emul_10721	Skow_33596m	Acar_00001270	Ehux_432901_estExtDG_fgenesh_newKGs_kg_C_70167	Egra_09892	Spur_003982_Gcat	Sjap_0029360	Sman_028080_Serine_palmitoyltransferase_1_Source_UniProtKB_TrEMBL_Acc_G4V628	Nvec_33262_DOMON	Spun_03484T0	Ppat_198015_3110071	Smim_2245_serine_palmitoyltransferase_long_chain_base_subunit_Xenopus_Silurana_tropicalis_gi_118601191_ref_NP_001073042_2e_135_404	Hsap_LRG_272_serine_palmitoyltransferase_long_chain_base_subunit_1_Source_HGNC_Symbol_Acc_11277_LRG_272	Avag_26829001	Avag_39173001	Aque_229068	Dmel_0086532_Spt_I_Serine_palmitoyltransferase_subunit_I_Source_FlyBase_0086532	Avag_26391001	Hmag_212472	OcarG_9770	Drer_042995_serine_palmitoyltransferase_long_chain_base_subunit_1_Source_ZFIN_Acc_ZDB_GENE_050522_61_sptlc1	Atha_AT4G36480_1_ATLCB1_LCB1_EMB2779_FBR11_long_chain_base1	Gsal_10873_serine_palmitoyltransferase_1	Mbre_34401	Cgig_25481_Serine_palmitoyltransferase_2_Source_UniProtKB_TrEMBL_Acc_K1Q6D6	Ggal_021940	Avag_43345001	Atri_00168_3	Bsch_g18795	Dpul_120555	Odio_002308001	Znev_06163	Smim_67512_serine_palmitoyltransferase_putative_Ixodes_scapularis_gi_241831485_ref_XP_002414858_5e_127_382	Csav_016961	Lgig_182203	Acar_00001186	Cint_008493	Smoe_230105_fgenesh1_pm_C_scaffold_2000025	Amac_09720T0	Amac_07779T0	Cint_008506	Cfra_g2681	Csav_016924	Csav_016925	Avag_61223001	Bflo_260795249	Spur_028904_Serpa	Ttra_11779T0_11779	Cele_016020_sptl_1_Protein_SPTL_1_isoform_a_sptl_1_mRNA_complete_cds_Source_RefSeq_mRNA_Acc_NM_001026807	Bflo_260836395	Cow_06878T0	Ctel_126786	Crei_109821_e_gwH_690_1_1	Rcul_t18763	Tcas_270009013	Tcas_270009012	Isca_ISCW024126-PA	Pfuc_29170_1_47915_t1	Cfra_g5663	Odio_003932001	Sjap_0072130	Rfil_569398522_serine_palmitoyltransferase_Reticulomyxa_filosa	Pfuc_10063_1_68138_t1	Rcul_t21488	Scer_YMR296C_Component_of_serine_palmitoyltransferase_responsible_along_with_Lcb2p_for_the_first_committed_step_in_sphingolipid_synthesis_which_is_the_condensation_of_serine_with_palmitoyl_CoA_to_form_3_ketosphinganine_Source_SGD_Acc_S000004911_LCB1_SGD	Tadh_58555	Crei_125504_e_gwW_1293_5_1	Dpul_301500	Bmal_170584735	Hmag_225033	Sros_08381T0	Rfil_569399811_serine_palmitoyltransferase_complex_subunit_predicted_Reticulomyxa_filosa	Tspi_316978594	Rfil_569396489_serine_palmitoyltransferase_Reticulomyxa_filosa	Mley_ML016356a	Adig_04931	Pfuc_8452_1_45863_t1	Falb_02606T0_02606	Adig_12155	Adig_20309	Rfil_569319476	Mmar_MMa00423	Sjap_0206200	Avag_25601001	Cint_008487	Ttra_04988T0_04988	Adig_10020	Tadh_58556	Adig_05991	Hsap_Ensmbl0100116_glycine_C_acetyltransferase_Source_HGNC_Symbol_Acc_4188_GCAT	Cint_024802	Smar_002196	Rcul_t31466	Pbac_3469880	Rfil_569378875	Rcul_t18764	Bmal_170581169	Cgig_15094_Serine_palmitoyltransferase_2_Source_UniProtKB_TrEMBL_Acc_K1PQ19	Smim_76243_serine_palmitoyltransferase_putative_Ixodes_scapularis_gi_241831485_ref_XP_002414858_1e_87_280	Pfuc_19483_1_61920_t1	OcarG_3220	Cfra_g6618	Pbac_3472836	Gsal_2548_serine_palmitoyltransferase_2	Nvec_28731_	Isca_ISCW017699-PA	Skow_26148m	Sros_02421T0	Rfil_569376094_partial_Reticulomyxa_filosa	Avag_25641001	Avag_52943001	Acar_00021559	Rfil_569439830	Hmag_225034	Ppat_65855_scaf_8000057	Nvec_2298_	Drer_030743_serine_palmitoyltransferase_long_chain_base_subunit_3_Source_ZFIN_Acc_ZDB_GENE_041210_281_sptlc3	Hsap_Ensmbl0090054_serine_palmitoyltransferase_long_chain_base_subunit_1_Source_HGNC_Symbol_Acc_11277_SPTLC1	Smar_009293	Odio_010384001	Spur_003983_Gcat_2	Avag_23146001	Bsch_g17270	Rcul_t21489	Nvec_40732_	Mmar_MMa16470	Cint_008496	Spur_025765_Spur_025765	Bmal_170571504	Emul_01424	Sarc_g8305	Bsch_g23702	Smim_33405_5_aminolevulinate_synthase_erythroid_specific_mitochondrial_Harpegnathos_saltator_gi_307207088_gb_EFN84897_4e_23_99_4	Cele_016021_C23H3_5_Protein_C23H3_5_C23H3_5_mRNA_complete_cds_Source_RefSeq_mRNA_Acc_NM_061246	Sarc_g8213	Sarc_g16688	Pfuc_46450_1_34377_t1	Sarc_g16479	Ehux_250705_gm1_96900007	Crei_155011_Chlre2_kg_scaffold_144000001	Smim_70772_PREDICTED_serine_palmitoyltransferase_like_isoform_Anolis_carolinensis_gi_327263304_ref_XP_003216460_3e_15_78_6	Nvec_15724_	Amac_09719T0	Nvec_53465_	Rcul_t31893	Rfil_5694115422450_partial_Reticulomyxa_filosa	Smoe_66363_gw1_11_1028_1
HG_4629	Bnat_88810_estExt_fgenesh1_pg_C_380130	Ctel_223709	Bsch_g6638	Dpul_301869	Tcas_270004377	Smar_008744	Hrob_65077	Smim_4354_UPF0105_protein_C14orf124_like_protein_Camponotus_floridanus_gi_307185039_gb_EFN71268_3e_111_335	Adig_07470	Lgig_219736	Spur_001333_C14orf124	Tspi_316971718	Csav_007633	Skow_12546m	Xtro_036892	Sros_12672T0	Znev_02789	Acar_00008889	Ctel_184531	Bflo_260834603	Hmag_200582	Dmel_0033769_CG8768	Acar_00020928	Cfra_g538	Drer_068215_short_chain_dehydrogenase_reductase_family_39U_member_1_Source_ZFIN_Acc_ZDB_GENE_060929_104_sdr39u1	Avag_05488001	Avag_01006001	Hmic_0074900	Egra_03707	Adig_21974	Emul_10368	Cgig_18948_Epimerase_family_protein_SDR39U1_Source_UniProtKB_TrEMBL_Acc_K1R481	Spur_027030_Spur_027030	Sjap_0028500	Mley_ML35704a	Mmar_MMa47863	Isca_ISCW019145-PA	Atri_00182_12	Sarc_g4834	Atha_AT2G21280_1_GC1_ATSULA_SULA_NAD_P_binding_Rossmann_fold_superfamily_protein	Hsap_Ensmbl0100445_short_chain_dehydrogenase_reductase_family_39U_member_1_Source_HGNC_Symbol_Acc_20275_SDR39U1	Smoe_173339_estExt_Genewise1Plus_C_210526	Ppat_131169_e_gw1_87_39_1	Bsch_g58077	Rcul_t23976	Nvec_48261_	Crei_122924_e_gwW_74_6_1	Sarc_g7648	Sman_025150_Sugar_nucleotide_epimerase_related_Source_UniProtKB_TrEMBL_Acc_G4VPG6	Pbac_3467622	Gsal_6312_epimerase_family_protein_sdr39u1_like	Gsal_6313_epimerase_family_protein_sdr39u1	Pfuc_121184_1_13761_t1	Nvec_18067_	Odio_016619001	Odio_016620001
HG_3786	Bsch_g3976	Cint_015211	Csav_018550	Drer_060987_chromosome_12_open_reading_frame_4_Source_HGNC_Symbol_Acc_1184_C25H12orf4	Acar_00009327	Cgig_26049	Znev_00460	Ggal_027891	Ctel_117173	Smim_51745_PREDICTED_uncharacterized_protein_C12orf4_homolog_Meleagris_gallopavo_gi_326912556_ref_XP_003202615_4e_166_494	Isca_ISCW009010-PA	Smar_012600	Bflo_260827058	Lgig_108291	Skow_45886m	Spur_010150_C12orf4	OcarG_10126	Tadh_2109	Cow_01276T0	Nvec_3212_APC10	Tcas_270014514	Hrob_111877	Xtro_063720	Pbac_3463712	Xtro_013117	Aque_215657	Avag_29573001	Mley_ML07088a	Rcul_t08557	Avag_26176001	Hmic_0394200	Emul_10442	Egra_07695	Ggal_036479	Dpul_311543	Hsap_Ensmbl0047621_chromosome_12_open_reading_frame_4_Source_HGNC_Symbol_Acc_1184_C12orf4	Hmag_221076	Pfuc_845_1_15262_t1	Sros_07125T0	Dmel_0039589_CG9986	Sman_163270	Sjap_0212480	Mbre_25304	Sarc_g5639	Mmar_MMa49183	Odio_012947001	Ttra_08123T0_08123	Tspi_316961445	Tspi_316967669	Cele_008339_C55A6_10_Protein_C55A6_10_isoform_a_Source_RefSeq_mRNA_Acc_NM_001269400	Bmal_170577161	Mmar_MMa39472	Sarc_g25179
HG_19191	Bnat_73238_fgenesh1_pg_23_107	Aque_229352	Aque_204437	Cfra_g5661	Aque_200542	Sarc_g16567	Aque_203794
HG_4161	Bsch_g14324	Cint_010617	Znev_00523	Drer_056504_FSHD_region_gene_1_Source_HGNC_Symbol_Acc_3954_FRG1	Spur_004445_Frg1_1	Ggal_022075	Acar_00006762	Dpul_303869	Xtro_027264	Tcas_270016441	Smar_010656	Spur_004608_Frg1	Skow_17287m	Ctel_201566	Dmel_0036964_CG6480	Bflo_260832942	Lgig_104723	Isca_ISCW011087-PA	Hmic_0323600	Egra_02295	Cgig_00266_Protein_FRG1_Source_UniProtKB_TrEMBL_Acc_K1Q8R2	Emul_05948	Nvec_27918_	Avag_22671001	Hrob_110978	Pfuc_915_1_43851_t1	Odio_012603001	Sman_037290	Hmag_212983	Csav_013666	Hsap_Ensmbl0149531_FSHD_region_gene_1_family_member_B_Source_HGNC_Symbol_Acc_15792_FRG1B	Tadh_56229	Sros_01137T0	Cele_014177_frg_1_Protein_FRG_1_frg_1_mRNA_complete_cds_Source_RefSeq_mRNA_Acc_NM_067295	Bmal_170595719	Avag_22668001	Sjap_0061050	Hsap_Ensmbl0109536_FSHD_region_gene_1_Source_HGNC_Symbol_Acc_3954_FRG1	Tspi_316973757	Mmar_MMa21599	Aque_227645	Gsal_375_protein_frg1	Avag_09749001	Mley_ML02952a	Cow_01343T0	Mbre_15040	Hsap_Ensmbl0220023_AL592183_1	Pfuc_85676_1_27888_t1	Spun_01280T0	Hsap_Ensmbl0260380_FSHD_region_gene_1_Source_HGNC_Symbol_Acc_3954_FRG1	Cfra_g1881	Rcul_t43914	Aque_227644	Bmal_170582577	Sman_142280	Sman_142260
HG_1002	Nvec_10799_	Bnat_90553_estExt_fgenesh1_pg_C_730032	Ctel_227933	Skow_00351m	Tadh_61286	Lgig_233281	Tadh_61285	Aque_223964	Aque_217181	Sros_07142T0	Pfuc_7131_1_67628_t1	Spun_00651T0	Aque_209411	Aque_223724	Tadh_61648	Mbre_38789	Lgig_237554	Odio_006813001	Nvec_10794_	Cint_008524	Odio_008589001	Adig_07582	Cow_05023T0	Skow_24301m	Dmel_0030575_CG5321	Aque_223727	Cow_00499T0	Dmel_0033830_CG10814	Skow_09879m	Cfra_g4980	Skow_02176m	Tadh_38529	Smar_006826	Dpul_226211	Tadh_25731	Znev_07611	Odio_015915001	Bflo_260810424	Csav_015902	Sarc_g1441	Spur_018177_Bbox1_6	Ctel_152626	Dmel_0014903_CG14630	Tadh_34256	Ttra_07602T0_07602_gamma_butyrobetaine_dioxygenase_449_aa	Pfuc_20189_1_25857_t1	Tadh_33849	Dpul_207173	Skow_30395m	Spur_008389_Bbox1_3	Mmar_MMa45702	Spur_015738_Bbox1_5	Nvec_28563_Gamma_BBH	Bflo_260826626	Tadh_26039	Bflo_260790149	Acar_00004648	Spun_03215T0	Spur_015737_Bbox1_4	Avag_51773001	Smim_76446_gamma_butyrobetaine_dioxygenase_Capsaspora_owczarzaki_ATCC_30864_gi_320163075_gb_EFW39974_8e_117_361	Avag_35942001	Xtro_010015	Tadh_25346	Spur_004965_Bbox1_2	Amac_12194T0	Tadh_34259	Isca_ISCW012479-PA	Xtro_039817	Tadh_13890	Ggal_021676	Pfuc_8280_1_02576_t1	Bflo_260805254	Falb_04521T0_04521	Hmag_224779	Drer_036135_butyrobetaine_gamma_2_oxoglutarate_dioxygenase_1_gamma_butyrobetaine_hydroxylase_Source_ZFIN_Acc_ZDB_GENE_050417_218_bbox1	Nvec_35552_	Nvec_39157_	Amac_05833T0	Smim_g5816_t1_gamma_butyrobetaine_dioxygenase_Capsaspora_owczarzaki_ATCC_30864_gi_320163075_gb_EFW39974_2e_74_251	Tadh_7204	Skow_03648m	Cow_02350T0	Aque_209413	Amac_08189T0	Cele_001523_gbh_2_Protein_GBH_2_gbh_2_mRNA_complete_cds_Source_RefSeq_mRNA_Acc_NM_063392	Isca_ISCW024731-PA	Acar_00015407	Hsap_Ensmbl0267946_trimethyllysine_hydroxylase_epsilon_Source_HGNC_Symbol_Acc_18308_TMLHE	Amac_07282T0	Adig_15106	Rfil_569364813_gamma_butyrobetaine_dioxygenase_Reticulomyxa_filosa	Avag_48412001	Drer_077547_trimethyllysine_hydroxylase_epsilon_Source_ZFIN_Acc_ZDB_GENE_091204_144_tmlhe	Cele_001522_gbh_1_Protein_GBH_1_gbh_1_mRNA_complete_cds_Source_RefSeq_mRNA_Acc_NM_063904	Lgig_216511	Isca_ISCW012481-PA	Adig_02423	Ggal_012029	Ttra_01648T0_01648_trimethyllysine_dioxygenase_339_aa	Cgig_10086_Trimethyllysine_dioxygenase_mitochondrial_Source_UniProtKB_TrEMBL_Acc_K1QTC9	Znev_00212	Dmel_0038795_CG4335	Ctel_143189	Spur_000970_Bbox1	Spun_03067T0	Cfra_g1179	Spur_009359_Tmlhe	Hsap_Ensmbl0185973_trimethyllysine_hydroxylase_epsilon_Source_HGNC_Symbol_Acc_18308_TMLHE	Bflo_260817254	Avag_43215001	Spur_019482_Spur_019482	Rfil_569431571	Pfuc_9906_1_68112_t1	Sarc_g2655	Pbac_3468772	Avag_38946001	Dpul_306710	Tadh_62652	Pbac_3466561	Mbre_23751	Hrob_161402	Sros_01787T0	Ehux_254578_gm1_251900001	Nvec_21840_Gamma_BBH	Ctel_222703	Aque_209409	Scer_YHL021C_Putative_protein_of_unknown_function_the_authentic_non_tagged_protein_is_detected_in_highly_purified_mitochondria_in_high_throughput_studies_null_mutant_displays_reduced_frequency_of_mitochondrial_genome_loss_Source_SGD_Acc_S000001013_AIM17_SGD	Cint_026351	Aque_203970	Bflo_260805252	Adig_02853	Falb_02252T0_02252	Nvec_35553_	Spur_002636_Bbox1_1	Spur_023841_Bbox1_7	Tadh_34501	Adig_15105	Odio_013679001	Nvec_39277_Gamma_BBH	Spur_024422_Bbox	Ctel_202411	Csav_016564	Ehux_234407_gm1_20400031	Ehux_451329_estExtDG_Genemark1_C_400204	Csav_002586	Adig_07584	Cow_05147T0	Falb_02254T0_02254	Pfuc_67721_1_13067_t1	Spur_007321_Tmlhe_1	Mley_ML02458a	Isca_ISCW009715-PA	Pfuc_132626_1_06537_t1	Aque_217185	Tadh_62306	OcarG_8391	Falb_04519T0_04519	Spur_013721_Spur_013721	Hsap_Ensmbl0129151_butyrobetaine_gamma_2_oxoglutarate_dioxygenase_gamma_butyrobetaine_hydroxylase_1_Source_HGNC_Symbol_Acc_964_BBOX1	Spur_026593_Spur_026593	Aque_216099	Mmar_MMa13979	Nvec_59348_	Pfuc_118576_1_71674_t1	Pfuc_29834_1_11991_t1	Pfuc_33197_1_62727_t1
HG_10855	Spur_004884_Cd209L	Lgig_103342	Hrob_88608	Bflo_260835310	Spur_028032_Spur_028032	Lgig_143209	Lgig_103053	Lgig_102471	Lgig_103213	Skow_22631m	Ctel_68069	Lgig_86297	Lgig_102265	Lgig_157804	Lgig_115408	Sarc_g241
HG_3833	Tspi_316974328	Atha_AT5G08335_1_ATSTE14B_ATICMTB_ICMTB_Isoprenylcysteine_carboxyl_methyltransferase_ICMT_family	Bnat_87304_estExt_fgenesh1_pg_C_190009	Cgig_12414_Protein_S_isoprenylcysteine_O_methyltransferase_Source_UniProtKB_TrEMBL_Acc_K1PPT4	Pfuc_29_1_65190_t1	Pfuc_1129_1_29573_t1	Tadh_57388	Znev_00388	Dmel_0036336_ste14_isoprenylcysteine_carboxylmethyltransferase_Source_FlyBase_0036336	Lgig_217923	Drer_020241_isoprenylcysteine_carboxyl_methyltransferase_Source_ZFIN_Acc_ZDB_GENE_050417_90_icmt	Aque_226953	Rcul_t31603	Skow_20035m	Bflo_260793268	Hmag_215631	Mley_ML18593a	Csav_014536	Mbre_7483	Sros_04137T0	Dpul_300937	Tcas_270006711	Hrob_105479	Smim_74059_PREDICTED_protein_S_isoprenylcysteine_O_methyltransferase_like_Monodelphis_domestica_gi_126329520_ref_XP_001377133_1e_87_269	Cele_017673_F21F3_3_Protein_F21F3_3_F21F3_3_mRNA_complete_cds_Source_RefSeq_mRNA_Acc_NM_059072	Cint_028503	Cint_022634	Spur_022879_Icmt	Ctel_223498	Xtro_006391	Adig_01899	Ggal_000932	Cele_019710_M01E11_1_Protein_M01E11_1_M01E11_1_mRNA_complete_cds_Source_RefSeq_mRNA_Acc_NM_059234	Ggal_039789	Cow_08111T0	Sjap_0303920	Bmal_170574415	Ehux_235099_gm1_21300067	Spun_04070T0	Avag_57994001	Avag_21909001	Rfil_569400084_protein_S_isoprenylcysteine_O_methyltransferase_Reticulomyxa_filosa	Amac_06344T0	Amac_02677T0	Falb_01870T0_01870	OcarG_8983	Sman_080130	Scer_YDR410C_Farnesyl_cysteine_carboxyl_methyltransferase_mediates_the_carboxyl_methylation_step_during_C_terminal_CAAX_motif_processing_of_a_factor_and_RAS_proteins_in_the_endoplasmic_reticulum_localizes_to_the_ER_membrane_Source_SGD_Acc_S000002818_STE14_SGD	Emul_02447	Egra_00505	Smoe_91230_e_gw1_12_507_1	Rfil_569439413_isoprenylcysteine_carboxyl_methyltransferase_partial_Reticulomyxa_filosa	Emul_09910	Sarc_g21659	Atha_AT5G23320_1_ATSTE14_STE14_ATSTE14A_ATPCM_ATICMTA_ICMTA_STE14A_homolog_of_yeast_STE14_A	Ppat_134528_e_gw1_112_53_1	Atri_00019_333	Crei_146308_Chlre2_kg_scaffold_1000132	Isca_ISCW020027-PA	Bsch_g68707	Odio_011694001	Smar_003326	Bsch_g5376	Odio_022091001	Bsch_g28508	Hsap_Ensmbl0116237_isoprenylcysteine_carboxyl_methyltransferase_Source_HGNC_Symbol_Acc_5350_ICMT
HG_669	Aque_220557	Bmal_170592807	Cint_011124	Csav_008616	Spur_014852_Ubr4_2	Cgig_08963_E3_ubiquitin_protein_ligase_UBR4_Source_UniProtKB_TrEMBL_Acc_K1PCQ2	Lgig_156120	Smar_006167	Bsch_g60652	Adig_15549	Znev_08788	Drer_009549_ubiquitin_protein_ligase_E3_component_n_recognin_4_Source_ZFIN_Acc_ZDB_GENE_090313_341_ubr4	OcarG_8130	Ggal_006213	Smim_67732_PREDICTED_e3_ubiquitin_protein_ligase_UBR4_Pan_troglodytes_gi_114554360_ref_XP_513158_0_0_4373	Skow_07039m	Isca_ISCW016136-PA	Tcas_270000763	Bnat_133328_aug1_21_g8036	Bflo_260793654	Nvec_31640_	Dpul_307613	Xtro_044990	Smoe_141341_estExt_Genewise1_C_21117	Emul_09080	Hrob_189522	Mmar_MMa46825	Bnat_137334_aug1_38_g12042	Ppat_122877_e_gw1_42_93_1	Dpul_251822	Ppat_206047_estExt_Genewise1_C_310173	Avag_41224001	Atri_00006_138	Atha_AT3G02260_1_BIG_DOC1_TIR3_UMB1_ASA1_LPR1_CRM1_auxin_transport_protein_BIG	Avag_37332001	Ttra_10618T0_10618_auxin_transporter_5978_aa	Ctel_154354	Hmag_227617	Dmel_0011230_poe_purity_of_essence_Source_FlyBase_0011230	Atri_00090_53	Pfuc_41215_1_48440_t1	Aque_211256	Aque_204492	Bsch_g45662	Cint_011116	Spur_026187_Ubr4_7	Xtro_016901	Spur_000531_Ubr4	Pfuc_1510_1_51324_t1	Acar_00013333	Hrob_189521	Tadh_24165	Hmag_202926	Pfuc_2872_1_15974_t1	Avag_58471001	Odio_003979001	Aque_202266	Bmal_170592805	Dpul_336853	Aque_209518	Cow_08275T0	Dpul_53638	Ehux_207692_gm1_3200142	Bnat_141119_aug1_60_g15827	Cele_016650_C44E4_1_Protein_C44E4_1_isoform_a_Source_RefSeq_mRNA_Acc_NM_059006	Rfil_569436236	Mmar_MMa38460	Sjap_0040600	Sman_162000	Gsal_8935_e3_ubiquitin_protein_ligase_ubr4	Mmar_MMa38458	Hmic_0364800	Egra_07987	Bsch_g45663	Csav_008445	Cint_024633	OcarG_618	Hmag_221190	Lgig_205969	Spur_020640_Ubr4_6	Acar_00013015	Smoe_404572_fgenesh2_pg_C_scaffold_2000560	Csav_008444	Nvec_54281_KAP_NTPase	Smoe_444506_estExt_fgenesh2_pg_C_440215	Adig_14758	Acar_00001876	Spur_019862_Ubr4_5	Spur_021714_Spur_021714	Gsal_8930_e3_ubiquitin_protein_ligase_ubr4	Spur_008626_Spur_008626	Bnat_141120_aug1_60_g15828	Aque_214263	Mmar_MMa49141	Rfil_569436235	Aque_202127	OcarG_8129	Sjap_0309820	Isca_ISCW024340-PA	Nvec_30021_	Spur_003505_Spur_003505	Nvec_50738_	Nvec_3709_	Dpul_334668	Dpul_324279	Adig_14757	Pfuc_20473_1_40231_t1	Isca_ISCW016138-PA	Spur_017382_Ubr4_3	Hmag_204695	Adig_23442	Adig_14759	Adig_15548	Hsap_Ensmbl0127481_ubiquitin_protein_ligase_E3_component_n_recognin_4_Source_HGNC_Symbol_Acc_30313_UBR4	Ggal_006215	Aque_204983	Odio_003978001	Acar_00021295	Spur_020170_Spur_020170	Dpul_320771	Sjap_0040640	Nvec_11567_Peptidase_M13	Gsal_288_e3_ubiquitin_protein_ligase_ubr4	Cfra_g5435	Spur_021009_Spur_021009	Mmar_MMa46823	Hmag_204696	Spur_027477_Ubr4L	Pfuc_35810_1_19570_t1	Mmar_MMa38238	Spur_007438_Spur_007438	Spur_026964_Spur_026964	Pfuc_65744_1_70987_t1	Mmar_MMa06827	Rcul_t24597	Spur_002186_Spur_002186	Mmar_MMa31579	Dpul_320763	Dpul_320770	Sjap_0105410	Aque_205222	Adig_21117	Mmar_MMa46822	Cint_027868	OcarG_8735	Aque_201545	Bnat_141118_aug1_60_g15826	Nvec_55553_	Mmar_MMa56118	Aque_200227	Atri_00014_122	Rcul_t24598	Sman_118280	Sjap_0040610	Sman_191880	Sjap_0115880	Avag_37333001
HG_3921	Bnat_84965_estExt_fgenesh1_pg_C_10483	Bnat_86973_estExt_fgenesh1_pg_C_150203	Drer_070834_TAF13_RNA_polymerase_II_TATA_box_binding_protein_TBP_associated_factor_Source_ZFIN_Acc_ZDB_GENE_030131_2873_taf13	Znev_07284	Xtro_045001	Acar_00009978	Ggal_024457	Ctel_176701	Hsap_Ensmbl0197780_TAF13_RNA_polymerase_II_TATA_box_binding_protein_TBP_associated_factor_18kDa_Source_HGNC_Symbol_Acc_11546_TAF13	Smar_015479	Csav_004540	Smim_50742_transcription_initiation_factor_IID_subunit_Argas_monolakensis_gi_114153252_gb_ABI52792_2e_72_222	Cint_023377	Cgig_06976_Transcription_initiation_factor_TFIID_subunit_13_Source_UniProtKB_TrEMBL_Acc_K1PUX6	OcarG_950	Tcas_270002114	Skow_00407m	Nvec_4293_TFIID_18kDa	Smoe_106159_e_gw1_32_42_1	Lgig_179564	Dmel_0032847_Taf13_TBP_associated_factor_13_Source_FlyBase_0032847	Cele_006397_taf_13_Protein_TAF_13_taf_13_mRNA_complete_cds_Source_RefSeq_mRNA_Acc_NM_063888	Hrob_89477	Dpul_92781	Avag_41149001	Odio_012380001	Spur_014732_TfIID13	Hmag_230623	Bsch_g32742	Tadh_56419	Bsch_g55355	Bmal_170588559	Aque_220841	Tspi_316971107	Ppat_19499_gw1_40_68_1	Mley_ML077620a	Atha_AT1G02680_1_TAF13_TBP_associated_factor_13	Ppat_28456_gw1_32_109_1	Cow_04186T0	Sman_210960_Serine_threonine_kinase_Source_UniProtKB_TrEMBL_Acc_G4VTV3	Egra_05848	Emul_03347	Sjap_0307390	Rcul_t36827	Gsal_3749_transcription_initiation_factor_tfiid_subunit_13	Cfra_g1884	Mmar_MMa20285	Spun_04720T0	Atri_00119_118	Ttra_00935T0_00935_transcription_initiation_factor_TFIID_subunit_13_244_aa	Smar_012986	Smar_013922	Sarc_g16741	Sros_03418T0	Scer_YML098W_TFIID_subunit_19_kDa_involved_in_RNA_polymerase_II_transcription_initiation_similar_to_histone_H4_with_atypical_histone_fold_motif_of_Spt3_like_transcription_factors_Source_SGD_Acc_S000004564_TAF13_SGD	Ehux_248440_gm1_66700006	Pfuc_14526_1_10705_t1	Sarc_g14608	Amac_13445T0	Amac_13690T0	Pbac_3476781
HG_3569	Bnat_42519_e_gw1_65_79_1	Skow_28574m	Ctel_156347	Spur_022327_Spur_022327	Ggal_030179	Lgig_119940	Hsap_Ensmbl0120533_enhancer_of_yellow_2_homolog_Drosophila_Source_HGNC_Symbol_Acc_24449_ENY2	Bflo_260781825	Acar_00021100	Xtro_057318	Smar_004198	Hrob_181843	Isca_ISCW020673-PA	Drer_070046_enhancer_of_yellow_2_homolog_Drosophila_Source_ZFIN_Acc_ZDB_GENE_040718_124_eny2	Acar_00015709	Sjap_0009750	Sman_038300	Cint_005631	Avag_64043001	Avag_63892001	Avag_06468001	Hmag_217828	Isca_ISCW019596-PA	Gsal_7095_enhancer_of_yellow_2_transcription_factor_homolog	Avag_66895001	Bsch_g64166	Rcul_t43412	Rfil_569372671	Smoe_164290_estExt_Genewise1Plus_C_01987	Spur_024737_Spur_024737	Emul_07064	Ppat_184100_700143	Ppat_179334_350123	Hmic_0732900	Avag_63899001	Atri_00092_159	Egra_07260	Dpul_302195	Ppat_139781_e_gw1_160_106_1	Znev_02204	Cow_01937T0	Ehux_207356_gm1_3100142	Smar_015628	Crei_132645_estExt_gwp_1H_C_640031	Emul_07163	Egra_07568	Aque_215763	Aque_209577	Odio_013025001	Tspi_316967868	Atha_AT3G27100_2_FUNCTIONS_IN_molecular_function_unknown_INVOLVED_IN_biological_process_unknown_EXPRESSED_IN_23_plant_structures_EXPRESSED_DURING_13_growth_stages_CONTAINS_InterPro_DOMAIN_s_Transcription_factor_enhancer_of_yellow_2_InterPro_IPR018783_Has_30201_Blast_hits_to_17322_proteins_in_780_species_Archae_12_Bacteria_1396_Metazoa_17338_Fungi_3422_Plants_5037_Viruses_0_Other_Eukaryotes_2996_source_NCBI_BLink	Dmel_0000618_e_y_2_enhancer_of_yellow_2_Source_FlyBase_0000618	Amac_10359T0	Bmal_170578023	Tadh_63557	Mbre_34005	Tcas_270007314	Mley_ML07261a	Dmel_0040670_e_y_2b_enhancer_of_yellow_2b_Source_FlyBase_0040670	Amac_03086T0	Hmic_0255000	Smim_45908_enhancer_of_yellow_transcription_factor_homolog_Ciona_intestinalis_gi_118343731_ref_NP_001071686_1e_10_63_2	Cgig_06042_Enhancer_of_yellow_2_transcription_factor_like_protein_Source_UniProtKB_TrEMBL_Acc_K1PVY7	Scer_YBR111W_A_Component_of_both_the_SAGA_histone_acetylase_and_TREX_2_complexes_interacts_with_RNA_polymerase_II_involved_in_mRNA_export_coupled_transcription_activation_and_elongation_involved_in_post_transcriptional_tethering_of_active_genes_to_the_nuclear_p_ry_and_to_non_nascent_mRNP_Source_SGD_Acc_S000028510_SUS1_SGD	Sros_05236T0	Sarc_g2268	Gsal_4915_hypothetical_protein	Ggal_034942
HG_4032	Bsch_g28884	Tadh_53685	Skow_00787m	Ggal_011266	Acar_00015365	Spur_004379_Flj33220	Bflo_260819972	Znev_05552	Sros_01443T0	Lgig_109560	Mbre_16520	Cgig_06702	Atri_00025_308	Spun_03128T0	Cint_015938	Cow_08100T0	Atha_AT4G31150_1_endonuclease_V_family_protein	Hrob_85315	Amac_11745T0	Mley_ML32745a	Smoe_84652_e_gw1_6_1283_1	Ctel_222948	OcarG_8608	Smar_000113	Cint_027518	Crei_101276_e_gwH_16_43_1	Ttra_04477T0_04477_endonuclease_V_family_protein_298_aa	Dpul_328008	Csav_017478	Hmag_231519	Amac_06222T0	Ppat_134563_e_gw1_113_55_1	Falb_02085T0_02085	Avag_65476001	Rfil_569412904_endonuclease_V_Reticulomyxa_filosa	Xtro_042473	Egra_09179	Emul_11162	Hmic_0977800	Aque_220208	Adig_11685	Nvec_6166_	Ctel_122997	Gsal_3253_endonuclease_v	Pbac_3479769	Bnat_125534_aug1_1_g242	Ehux_208917_gm1_3600319	Ehux_112798_fgeneshEH_pg_176_16	Pfuc_915_1_43847_t1	Mmar_MMa53589	Hsap_Ensmbl0173818_endonuclease_V_Source_HGNC_Symbol_Acc_26640_ENDOV	Pfuc_61364_1_20303_t1	Sarc_g4483	Pbac_3470542	Cgig_28562	Rfil_569397734_Endonuclease_V_family_protein_partial_Reticulomyxa_filosa	Nvec_56956_	Sarc_g6665	Rfil_5694162400431_Reticulomyxa_filosa	Hmic_0354200	Pbac_3472158
HG_8122	Mley_ML02316a	Ehux_248628_gm1_68800005	Ehux_249435_gm1_78000001	Ppat_127281_e_gw1_64_33_1	Bnat_87497_estExt_fgenesh1_pg_C_210038	Sros_12174T0	Smoe_161470_estExt_Genewise1_C_1160044	Hmag_221812	Atha_AT5G42370_2_Calcineurin_like_metallo_phosphoesterase_superfamily_protein	Atri_00022_41	Tadh_54771	Cfra_g2295	Cow_08627T0	Mbre_23508	Hmag_221811	Bnat_146640_aug1_118_g21348	Ehux_216454_gm1_6900176	Rfil_5694074194114_partial_Reticulomyxa_filosa	Nvec_58650	Sarc_g19597	Sarc_g4202	Sarc_g21903	Adig_23647	Rfil_569410839_phosphodiesterase_alkaline_phosphatase_D_like_protein_partial_Reticulomyxa_filosa	Bnat_140179_aug1_54_g14887
HG_10309	Bnat_91856_estExt_fgenesh1_pg_C_1250015	Atri_00149_82	Smoe_82518_e_gw1_5_1032_1	Atha_AT4G17830_2_Peptidase_M20_M25_M40_family_protein	Ppat_175929_140285	Crei_155546_acegs_kg_scaffold_5000113	Aque_227481	Cfra_g3721	Smoe_92972_e_gw1_13_1054_1	Sarc_g5819	Aque_223479	Sarc_g9361	Smoe_410560_fgenesh2_pg_C_scaffold_13000058
[truncated: 11,944,767 more chars]
