# Supplementary material for: Reconstruction of the ancestral metazoan genome reveals an increase in genomic novelty
Source: Nat Commun. 2018 Apr 30;9:1730. doi: 10.1038/s41467-018-04136-5 (PMC5928047; doi:10.1038/s41467-018-04136-5)
Supplement: Supplementary file 13 — Supplementary Data 10 [file 41467_2018_4136_MOESM13_ESM.zip › Node 0 - Holozoa/Holozoa Ancestral annotated genes.out]

HG_3688	
Hsap_Ensmbl0148334_prostaglandin_E_synthase_2_Source_
HGNC_Symbol_Acc_17822_PTGES2	
Dmel_0004465_Su_P_Suppressor_of_ref_2_P_sterility_Source_FlyBase_0004465	
Cgig_21909_Prostaglandin_E_synthase_2_Source_UniProtKB_TrEMBL_Acc_K1PID8	
Cele_011239_R11A8_5_Protein_R11A8_5_R11A8_5_mRNA_complete_cds_Source_RefSeq_mRNA_Acc_NM_069512	
Drer_068415_prostaglandin_E_synthase_2_like_Source_ZFIN_Acc_ZDB_GENE_040426_1063_ptgesl	
Spur_010609_Spur_010609	Spur_024702_Ptges2	
Smim_8954_glutathione_S_transferase_putative_Ixodes_scapularis_gi_241751467_ref_XP_002406052_2e_88_279	
Atha_AT5G42150_1_Glutathione_S_transferase_family_protein	
Ttra_01603T0_01603_glutaredoxin_family_protein_387_aa	
Rfil_569424658_glutathione_S_transferase_glutaredoxin_Reticulomyxa_filosa	

HG_12756	
Sman_076590	
Nvec_44097_	

HG_17123	
This group of homology does not contain any annotated genome

HG_12820	
Ttra_06697T0_06697	
Rfil_569387495	

HG_259	
Hsap_Ensmbl0064601_cathepsin_A_Source_
HGNC_Symbol_Acc_9251_CTSA	Hsap_Ensmbl0106066_carboxypeptidase_vitellogenic_like_Source_
HGNC_Symbol_Acc_14399_CPVL	Hsap_Ensmbl0121064_serine_carboxypeptidase_1_Source_
HGNC_Symbol_Acc_29507_SCPEP1	
Dmel_0038738_CG4572	Dmel_0051821_CG31821	Dmel_0051823_CG31823	Dmel_0035154_CG3344	Dmel_0052483_CG32483	
Cgig_07785_Putative_serine_carboxypeptidase_CPVL_Source_UniProtKB_TrEMBL_Acc_K1Q7K0	Cgig_11647_Retinoid_inducible_serine_carboxypeptidase_Source_UniProtKB_TrEMBL_Acc_K1QG04	Cgig_03504	
Cele_018271_F41C3_5_Protein_F41C3_5_F41C3_5_mRNA_complete_cds_Source_RefSeq_mRNA_Acc_NM_062445	Cele_008741_F13D12_6_Protein_F13D12_6_F13D12_6_mRNA_complete_cds_Source_RefSeq_mRNA_Acc_NM_064106	Cele_012445_Y16B4A_2_Protein_Y16B4A_2_Y16B4A_2_mRNA_complete_cds_Source_RefSeq_mRNA_Acc_NM_001277047	Cele_021503_Y40D12A_2_Protein_Y40D12A_2_Y40D12A_2_mRNA_complete_cds_Source_RefSeq_mRNA_Acc_NM_066059	Cele_019617_K10C2_1_Protein_K10C2_1_K10C2_1_mRNA_complete_cds_Source_RefSeq_mRNA_Acc_NM_076678	Cele_017969_F32A5_3_Protein_F32A5_3_F32A5_3_mRNA_complete_cds_Source_RefSeq_mRNA_Acc_NM_063108	Cele_007462_C08H9_1_Protein_C08H9_1_C08H9_1_mRNA_complete_cds_Source_RefSeq_mRNA_Acc_NM_063733	Cele_019605_K10B2_2_Protein_K10B2_2_isoform_a_Source_RefSeq_mRNA_Acc_NM_062883	Cele_012530_Y32F6A_5_Protein_Y32F6A_5_isoform_b_Source_RefSeq_mRNA_Acc_NM_001269292	
Drer_052074_Uncharacterized_protein_Source_UniProtKB_TrEMBL_Acc_F1QYP6_BX957362_1	Drer_087307_cathepsin_A_Source_ZFIN_Acc_ZDB_GENE_030131_537_ctsa	Drer_056480_carboxypeptidase_vitellogenic_like_Source_ZFIN_Acc_ZDB_GENE_031219_2_cpvl	Drer_040072_serine_carboxypeptidase_1_Source_ZFIN_Acc_ZDB_GENE_040426_890_scpep1	Drer_078382_cathepsin_A_Source_
HGNC_Symbol_Acc_9251_CTSA_1_of_2	
Spur_015939_Ppgb_3	Spur_013245_Ppgb_1	Spur_012846_Ppgb	Spur_026832_Ppgb_2	Spur_017601_Cpvl	Spur_013931_Scpep1	Spur_013961_Spur_013961	Spur_001629_Spur_001629	Spur_019838_Spur_019838	Spur_025104_Spur_025104	
Smim_28656_PREDICTED_similar_to_cathepsin_A_Strongylocentrotus_purpuratus_gi_72100675_ref_XP_798670_3e_168_493	Smim_52888_Cpv_Haplochromis_burtoni_gi_154183809_gb_ABS70751_2e_158_468	Smim_52900_Cpv_Haplochromis_burtoni_gi_154183809_gb_ABS70751_6e_158_467	Smim_41059_PREDICTED_serine_carboxypeptidase_like_Saccoglossus_kowalevskii_gi_291235674_ref_XP_002737769_1e_147_438	
Sman_172590_Family_S10_unassigned_peptidase_S10_family_Source_UniProtKB_TrEMBL_Acc_G4VHZ1	Sman_163970_Family_S10_non_peptidase_homologue_S10_family_Source_UniProtKB_TrEMBL_Acc_G4VL47	
Gsal_7060_lysosomal_protective_protein	Gsal_7061_lysosomal_protective_protein_isoform_1	
Nvec_23885_Peptidase_S10	
Scer_YBR139W_Putative_serine_type_carboxypeptidase_with_a_role_in_phytochelatin_synthesis_green_fluorescent_protein_GFP_fusion_protein_localizes_to_the_vacuole_expression_induced_by_nitrogen_limitation_in_a_GLN3_GAT1_independent_manner_Source_SGD_Acc_S000000343	Scer_YGL203C_Protease_involved_in_the_processing_of_killer_toxin_and_alpha_factor_precursor_cleaves_Lys_and_Arg_residues_from_the_C_terminus_of_peptides_and_proteins_Source_SGD_Acc_S000003171_KEX1_SGD	Scer_YMR297W_Vacuolar_carboxypeptidase_Y_proteinase_C_CPY_broad_specificity_C_terminal_exopeptidase_involved_in_non_specific_protein_degradation_in_the_vacuole_member_of_the_serine_carboxypeptidase_family_Source_SGD_Acc_S000004912_PRC1_SGD	
Atha_AT3G25420_1_scpl21_serine_carboxypeptidase_like_21	Atha_AT4G12910_1_scpl20_serine_carboxypeptidase_like_20	Atha_AT3G02110_1_scpl25_serine_carboxypeptidase_like_25	Atha_AT1G28110_1_SCPL45_serine_carboxypeptidase_like_45	Atha_AT2G33530_1_scpl46_serine_carboxypeptidase_like_46	Atha_AT5G23210_1_SCPL34_serine_carboxypeptidase_like_34	Atha_AT3G52000_1_scpl36_serine_carboxypeptidase_like_36	Atha_AT5G08260_1_scpl35_serine_carboxypeptidase_like_35	Atha_AT2G24000_1_scpl22_serine_carboxypeptidase_like_22	Atha_AT3G63470_1_scpl40_serine_carboxypeptidase_like_40	Atha_AT3G52020_1_scpl39_serine_carboxypeptidase_like_39	Atha_AT3G52010_1_scpl37_serine_carboxypeptidase_like_37	Atha_AT4G30810_1_scpl29_serine_carboxypeptidase_like_29	Atha_AT3G17180_1_scpl33_serine_carboxypeptidase_like_33	Atha_AT4G30610_1_BRS1_SCPL24_alpha_beta_Hydrolases_superfamily_protein	Atha_AT2G05850_1_scpl38_serine_carboxypeptidase_like_38	Atha_AT2G35780_1_scpl26_serine_carboxypeptidase_like_26	Atha_AT3G07990_1_SCPL27_serine_carboxypeptidase_like_27	Atha_AT5G42230_1_scpl41_serine_carboxypeptidase_like_41	Atha_AT1G43780_1_scpl44_serine_carboxypeptidase_like_44	Atha_AT2G24010_1_scpl23_serine_carboxypeptidase_like_23	Atha_AT5G42240_1_scpl42_serine_carboxypeptidase_like_42	Atha_AT2G35770_1_scpl28_serine_carboxypeptidase_like_28	Atha_AT4G15100_1_scpl30_serine_carboxypeptidase_like_30	Atha_AT1G11080_2_scpl31_serine_carboxypeptidase_like_31	Atha_AT1G61130_1_SCPL32_serine_carboxypeptidase_like_32	Atha_AT2G12480_2_SCPL43_serine_carboxypeptidase_like_43	Atha_AT3G12240_1_SCPL15_serine_carboxypeptidase_like_15	Atha_AT3G12203_1_scpl17_serine_carboxypeptidase_like_17	Atha_AT2G22920_2_SCPL12_serine_carboxypeptidase_like_12	Atha_AT2G23010_2_SCPL9_serine_carboxypeptidase_like_9	Atha_AT2G23000_1_scpl10_serine_carboxypeptidase_like_10	Atha_AT3G45010_1_scpl48_serine_carboxypeptidase_like_48	Atha_AT3G12230_1_scpl14_serine_carboxypeptidase_like_14	Atha_AT2G22990_3_SNG1_SCPL8_sinapoylglucose_1	Atha_AT3G12220_1_scpl16_serine_carboxypeptidase_like_16	Atha_AT3G10450_1_SCPL7_serine_carboxypeptidase_like_7	Atha_AT5G22980_1_scpl47_serine_carboxypeptidase_like_47	Atha_AT1G73270_1_scpl6_serine_carboxypeptidase_like_6	Atha_AT1G73280_1_scpl3_serine_carboxypeptidase_like_3	Atha_AT5G36180_1_scpl1_serine_carboxypeptidase_like_1	Atha_AT1G73300_1_scpl2_serine_carboxypeptidase_like_2	Atha_AT5G09640_1_SNG2_SCPL19_serine_carboxypeptidase_like_19	Atha_AT1G73310_1_scpl4_serine_carboxypeptidase_like_4	Atha_AT2G22980_4_SCPL13_serine_carboxypeptidase_like_13	Atha_AT1G33540_1_scpl18_serine_carboxypeptidase_like_18	Atha_AT1G73290_1_scpl5_serine_carboxypeptidase_like_5	Atha_AT2G22970_3_SCPL11_serine_carboxypeptidase_like_11	Atha_AT3G10410_1_SCPL49_CPY_SERINE_CARBOXYPEPTIDASE_LIKE_49	Atha_AT3G56540_1_alpha_beta_Hydrolases_superfamily_protein	Atha_AT1G15000_1_scpl50_serine_carboxypeptidase_like_50	Atha_AT5G22960_1_alpha_beta_Hydrolases_superfamily_protein	Atha_AT2G27920_1_SCPL51_serine_carboxypeptidase_like_51	Atha_AT2G22960_1_alpha_beta_Hydrolases_superfamily_protein	
Ttra_00198T0_00198_lysosomal_protective_protein_chain_453_aa	Ttra_09319T0_09319_cathepsin_A_498_aa	Ttra_03600T0_03600_serine_carboxypeptidase_1_511_aa	Ttra_04624T0_04624_serine_carboxypeptidase_417_aa	Ttra_08341T0_08341_vitellogenic_carboxypeptidase_498_aa	Ttra_11246T0_11246_serine_carboxypeptidase_473_aa	Ttra_07490T0_07490_serine_carboxypeptidase_426_aa	
Rfil_5693887409917_Reticulomyxa_filosa	Rfil_569352620	Rfil_569379370	Rfil_569384943	Rfil_569379115	Rfil_5694016326249_Reticulomyxa_filosa	Rfil_5693887429915_Reticulomyxa_filosa	Rfil_569377240	Rfil_5693947538456_Reticulomyxa_filosa	Rfil_569367970_serine_carboxypeptidase_like_protein_partial_Reticulomyxa_filosa	Rfil_5693990127121_Reticulomyxa_filosa	Rfil_569382041_serine_carboxypeptidase_III_precursor_Reticulomyxa_filosa	Rfil_569441864	Rfil_569366588	Rfil_5694015916260_Reticulomyxa_filosa	Rfil_5693981777373_Reticulomyxa_filosa	Rfil_569319805	Rfil_5693887439916_Reticulomyxa_filosa	Rfil_5694111262614_Reticulomyxa_filosa	Rfil_5694103212965_Reticulomyxa_filosa	Rfil_569384942	Rfil_569438057	Rfil_569438508	Rfil_569437127_Vitellogenic_carboxypeptidase_partial_Reticulomyxa_filosa	Rfil_569367038	

HG_668	
Hsap_Ensmbl0009413_REV3_like_polymerase_DNA_directed_zeta_catalytic_subunit_Source_
HGNC_Symbol_Acc_9968_REV3L	Hsap_Ensmbl0062822_polymerase_DNA_directed_delta_1_catalytic_subunit_Source_
HGNC_Symbol_Acc_9175_POLD1	Hsap_Ensmbl0142539_CTD_2545M3_6	
Dmel_0263600_DNApol_delta_DNA_polymerase_delta_Source_FlyBase_0263600	Dmel_0002891_mus205_mutagen_sensitive_205_Source_FlyBase_0002891	
Cgig_07383_DNA_polymerase_Source_UniProtKB_TrEMBL_Acc_K1PLY1	Cgig_25174_DNA_polymerase_zeta_catalytic_subunit_Source_UniProtKB_TrEMBL_Acc_K1QBY0	Cgig_12176_DNA_polymerase_Source_UniProtKB_TrEMBL_Acc_K1P451	
Cele_008645_F10C2_4_Protein_F10C2_4_F10C2_4_mRNA_complete_cds_Source_RefSeq_mRNA_Acc_NM_073616	Cele_021344_Y37B11A_2_Protein_Y37B11A_2_Y37B11A_2_mRNA_complete_cds_Source_RefSeq_mRNA_Acc_NM_065847	
Drer_027689_polymerase_DNA_directed_delta_1_catalytic_subunit_Source_ZFIN_Acc_ZDB_GENE_060429_1_pold1	Drer_058801_REV3_like_catalytic_subunit_of_DNA_polymerase_zeta_yeast_Source_ZFIN_Acc_ZDB_GENE_050302_55_rev3l	
Spur_003651_Pold_DNA_polymerase_Source_UniProtKB_TrEMBL_Acc_H3HPQ2	Spur_002282_Rev3_DNA_polymerase_Source_UniProtKB_TrEMBL_Acc_H3HKW3	Spur_003650_Pold1	Spur_009696_Spur_009696	
Smim_42759_DNA_polymerase_delta_catalytic_subunit_putative_Ixodes_scapularis_gi_241993500_ref_XP_002399458_0_0_744	Smim_45856_DNA_polymerase_zeta_catalytic_subunit_Bos_taurus_gi_329663970_ref_NP_001193101_0_0_1019	Smim_42760_polymerase_DNA_directed_delta_catalytic_subunit_Danio_rerio_gi_126540825_emb_CAM46996_2e_140_423	Smim_42756_DNA_polymerase_delta_catalytic_subunit_Thermobia_domestica_gi_324120692_dbj_BAJ78737_4e_68_234	
Sman_087010_DNA_polymerase_Source_UniProtKB_TrEMBL_Acc_G4LXU9	Sman_125680_DNA_polymerase_Source_UniProtKB_TrEMBL_Acc_G4M1M0	Sman_199960_DNA_polymerase_zeta_catalytic_subunit_putative_Source_UniProtKB_TrEMBL_Acc_G4LZ59	
Gsal_5045_dna_polymerase_delta_catalytic_subunit	Gsal_11827_dna_polymerase_zeta_catalytic_subunit	Gsal_12260_dna_polymerase_zeta_subunit	
Nvec_49661_DNA_pol_B_exo	Nvec_874_	Nvec_4645_	Nvec_9856_	Nvec_26130_	Nvec_4647_	
Scer_YDL102W_Catalytic_subunit_of_DNA_polymerase_delta_required_for_chromosomal_DNA_replication_during_mitosis_and_meiosis_intragenic_recombination_repair_of_double_strand_DNA_breaks_and_DNA_replication_during_nucleotide_excision_repair_NER_Source_SGD_Acc_S000002260_POL3_SGD	Scer_YPL167C_Catalytic_subunit_of_DNA_polymerase_zeta_involved_in_translesion_synthesis_during_post_replication_repair_required_for_mutagenesis_induced_by_DNA_damage_involved_in_double_strand_break_repair_Source_SGD_Acc_S000006088_REV3_SGD	
Atha_AT5G63960_2_EMB2780_DNA_binding_nucleotide_binding_nucleic_acid_binding_DNA_directed_DNA_polymerases_DNA_directed_DNA_polymerases	Atha_AT1G67500_2_REV3_recovery_protein_3	
Ttra_12400T0_12400	Ttra_12260T0_12260	
Rfil_569364115	Rfil_5694123052134_Reticulomyxa_filosa	Rfil_569375486_DNA_polymerase_zeta_catalytic_subunit_Reticulomyxa_filosa	

HG_3911	
Hsap_Ensmbl0111832_RWD_domain_containing_1_Source_
HGNC_Symbol_Acc_20993_RWDD1	
Dmel_0039163_CG5515	Dmel_0034196_CG15605	
Cgig_08437_RWD_domain_containing_protein_1_Source_UniProtKB_TrEMBL_Acc_K1PSL8	
Cele_012037_T26E3_4_Protein_T26E3_4_T26E3_4_mRNA_complete_cds_Source_RefSeq_mRNA_Acc_NM_060806	
Drer_015930_RWD_domain_containing_1_Source_ZFIN_Acc_ZDB_GENE_040718_270_rwdd1	
Spur_002942_Rwdd1	
Smim_51823_RWD_domain_containing_protein_Rattus_norvegicus_gi_22129753_ref_NP_671487_6e_60_198	
Sman_022150_RWD_domain_containing_protein_putative_Source_UniProtKB_TrEMBL_Acc_G4LWE0	
Gsal_6376_rwd_domain_containing_protein_1	
Nvec_56391_RWD	Nvec_4099_	
Scer_YDR152W_Highly_acidic_cytoplasmic_RWD_domain_containing_protein_of_unknown_function_forms_a_complex_with_Rbg2p_interacts_with_Rbg1p_and_Gcn1p_associates_with_translating_ribosomes_putative_intrinsically_unstructured_protein_Source_SGD_Acc_S000002559_GIR2_SGD	
Atha_AT1G51730_1_Ubiquitin_conjugating_enzyme_family_protein	
Ttra_04279T0_04279	
Rfil_569370556	Rfil_5693986297231_partial_Reticulomyxa_filosa	

HG_17090	
Rfil_569384558_Phytanoyl_CoA_dioxygenase_Reticulomyxa_filosa	

HG_16002	
Nvec_6260_	Nvec_5191_	Nvec_25918_	

HG_8112	
Cele_009362_F33E2_6_Protein_F33E2_6_F33E2_6_mRNA_complete_cds_Source_RefSeq_mRNA_Acc_NM_060789	
Spur_004945_Sea_Hyr_Clect	Spur_018937_Hypp_2411	Spur_011463_Hypp_648	

HG_3091	
Hsap_Ensmbl0124155_phosphatidylinositol_glycan_anchor_biosynthesis_class_T_Source_
HGNC_Symbol_Acc_14938_PIGT	
Dmel_0030035_CG11190	
Cgig_07197_GPI_transamidase_component_PIG_T_Source_UniProtKB_TrEMBL_Acc_K1QEM4	
Cele_008918_F17C11_7_Protein_F17C11_7_isoform_b_F17C11_7_mRNA_complete_cds_Source_RefSeq_mRNA_Acc_NM_001028642	
Drer_075842_phosphatidylinositol_glycan_anchor_biosynthesis_class_T_Source_ZFIN_Acc_ZDB_GENE_090313_46_pigt	
Spur_024540_Pigt	Spur_013159_Pigt_1	
Smim_67747_PREDICTED_CG11190_like_Saccoglossus_kowalevskii_gi_291232405_ref_XP_002736149_0_0_550	
Sman_020210	
Gsal_8318_gpi_transamidase_component_pig_t_like	
Nvec_31812_	Nvec_48858_DUF1090	Nvec_3241_	
Scer_YHR188C_Transmembrane_protein_subunit_of_the_glycosylphosphatidylinositol_transamidase_complex_that_adds_GPIs_to_newly_synthesized_proteins_human_PIG_Tp_homolog_Source_SGD_Acc_S000001231_GPI16_SGD	
Atha_AT3G07140_1_GPI_transamidase_component_Gpi16_subunit_family_protein	
Ttra_01451T0_01451_GPI_transamidase_component_GPI16_391_aa	
Rfil_569368423_GPI_anchor_transamidase_partial_Reticulomyxa_filosa	Rfil_569306424	

HG_12105	
Rfil_569418870	Rfil_569350985	Rfil_5694091313441_Reticulomyxa_filosa	

HG_11530	
This group of homology does not contain any annotated genome

HG_48303	
This group of homology does not contain any annotated genome

HG_3606	
Hsap_Ensmbl0159579_ring_finger_and_SPRY_domain_containing_1_Source_
HGNC_Symbol_Acc_29420_RSPRY1	
Cele_008876_F16A11_1_Protein_F16A11_1_isoform_a_Source_RefSeq_mRNA_Acc_NM_060098	
Drer_062558_ring_finger_and_SPRY_domain_containing_1_Source_ZFIN_Acc_ZDB_GENE_061026_2_rspry1	
Spur_025682_Rspry1L	Spur_015685_Rnf123	Spur_003353_Rspry1_2	
Smim_1187_RING_finger_and_SPRY_domain_containing_protein_putative_Ixodes_scapularis_gi_241626490_ref_XP_002407925_7e_40_147	Smim_1175_PREDICTED_LOW_QUALITY_PROTEIN_RING_finger_and_SPRY_domain_containing_protein_like_Monodelphis_domestica_gi_334311701_ref_XP_003339653_3e_48_169	Smim_1181_RING_finger_and_SPRY_domain_containing_protein_putative_Ixodes_scapularis_gi_241626490_ref_XP_002407925_1e_49_174	Smim_1176_RING_finger_and_SPRY_domain_containing_protein_putative_Ixodes_scapularis_gi_241626490_ref_XP_002407925_1e_10_63_5	
Nvec_47865_	

HG_14001	
This group of homology does not contain any annotated genome

HG_2675	
Hsap_Ensmbl0144115_threonine_synthase_like_2_S_cerevisiae_Source_
HGNC_Symbol_Acc_25602_THNSL2	Hsap_Ensmbl0185875_threonine_synthase_like_1_S_cerevisiae_Source_
HGNC_Symbol_Acc_26160_THNSL1	
Cgig_07336_Threonine_synthase_like_2_Source_UniProtKB_TrEMBL_Acc_K1PM14	Cgig_09616_Threonine_synthase_like_1_Source_UniProtKB_TrEMBL_Acc_K1PRV2	Cgig_01440_Threonine_synthase_like_1_Source_UniProtKB_TrEMBL_Acc_K1PFY2	Cgig_07335_Threonine_synthase_like_2_Source_UniProtKB_TrEMBL_Acc_K1PE85	Cgig_28238	Cgig_18523	
Drer_032584_threonine_synthase_like_2_S_cerevisiae_Source_ZFIN_Acc_ZDB_GENE_051127_19_thnsl2	
Spur_026278_Thnsl1	Spur_028496_Thnsl1_1	Spur_019333_Thnsl2	
Nvec_38386_PALP	
Scer_YCR053W_Threonine_synthase_conserved_protein_that_catalyzes_formation_of_threonine_from_O_phosphohomoserine_expression_is_regulated_by_the_GCN4_mediated_general_amino_acid_control_pathway_Source_SGD_Acc_S000000649_THR4_SGD	
Ttra_04822T0_04822_threonine_synthase_796_aa	
Rfil_569373458	Rfil_569353359_threonine_synthase_like_protein_partial_Reticulomyxa_filosa	Rfil_569362958_threonine_synthase_like_2_Reticulomyxa_filosa	Rfil_569355960	Rfil_569385329	

HG_44	
Hsap_Ensmbl0072401_ubiquitin_conjugating_enzyme_E2D_1_Source_
HGNC_Symbol_Acc_12474_UBE2D1	Hsap_Ensmbl0131508_ubiquitin_conjugating_enzyme_E2D_2_Source_
HGNC_Symbol_Acc_12475_UBE2D2	Hsap_Ensmbl0109332_ubiquitin_conjugating_enzyme_E2D_3_Source_
HGNC_Symbol_Acc_12476_UBE2D3	Hsap_Ensmbl0077721_ubiquitin_conjugating_enzyme_E2A_Source_
HGNC_Symbol_Acc_12472_UBE2A	Hsap_Ensmbl0186591_ubiquitin_conjugating_enzyme_E2H_Source_
HGNC_Symbol_Acc_12484_UBE2H	Hsap_Ensmbl0170035_ubiquitin_conjugating_enzyme_E2E_3_Source_
HGNC_Symbol_Acc_12479_UBE2E3	Hsap_Ensmbl0107341_ubiquitin_conjugating_enzyme_E2R_2_Source_
HGNC_Symbol_Acc_19907_UBE2R2	Hsap_Ensmbl0103275_ubiquitin_conjugating_enzyme_E2I_Source_
HGNC_Symbol_Acc_12485_UBE2I	Hsap_Ensmbl0102069_ubiquitin_conjugating_enzyme_E2N_like_Source_
HGNC_Symbol_Acc_31710_UBE2NL	Hsap_Ensmbl0177889_ubiquitin_conjugating_enzyme_E2N_Source_
HGNC_Symbol_Acc_12492_UBE2N	Hsap_Ensmbl0077152_ubiquitin_conjugating_enzyme_E2T_putative_Source_
HGNC_Symbol_Acc_25009_UBE2T	Hsap_Ensmbl0119048_ubiquitin_conjugating_enzyme_E2B_Source_
HGNC_Symbol_Acc_12473_UBE2B	Hsap_Ensmbl0170142_ubiquitin_conjugating_enzyme_E2E_1_Source_
HGNC_Symbol_Acc_12477_UBE2E1	Hsap_Ensmbl0185651_ubiquitin_conjugating_enzyme_E2L_3_Source_
HGNC_Symbol_Acc_12488_UBE2L3	Hsap_Ensmbl0130725_ubiquitin_conjugating_enzyme_E2M_Source_
HGNC_Symbol_Acc_12491_UBE2M	Hsap_Ensmbl0184182_ubiquitin_conjugating_enzyme_E2F_putative_Source_
HGNC_Symbol_Acc_12480_UBE2F	Hsap_Ensmbl0175063_ubiquitin_conjugating_enzyme_E2C_Source_
HGNC_Symbol_Acc_15937_UBE2C	Hsap_Ensmbl0258984_UBE2F_SCLY_readthrough_NMD_candidate_Source_
HGNC_Symbol_Acc_48339_UBE2F_SCLY	Hsap_Ensmbl0184787_ubiquitin_conjugating_enzyme_E2G_2_Source_
HGNC_Symbol_Acc_12483_UBE2G2	Hsap_Ensmbl0099804_cell_division_cycle_34_Source_
HGNC_Symbol_Acc_1734_CDC34	Hsap_Ensmbl0177414_ubiquitin_conjugating_enzyme_E2U_putative_Source_
HGNC_Symbol_Acc_28559_UBE2U	Hsap_Ensmbl0104343_ubiquitin_conjugating_enzyme_E2W_putative_Source_
HGNC_Symbol_Acc_25616_UBE2W	Hsap_Ensmbl0258677_Uncharacterized_protein_Source_UniProtKB_TrEMBL_Acc_H3BMM0_RP11_463D19_2	Hsap_Ensmbl0078967_ubiquitin_conjugating_enzyme_E2D_4_putative_Source_
HGNC_Symbol_Acc_21647_UBE2D4	Hsap_Ensmbl0156587_ubiquitin_conjugating_enzyme_E2L_6_Source_
HGNC_Symbol_Acc_12490_UBE2L6	Hsap_Ensmbl0182247_ubiquitin_conjugating_enzyme_E2E_2_Source_
HGNC_Symbol_Acc_12478_UBE2E2	Hsap_Ensmbl0108106_ubiquitin_conjugating_enzyme_E2S_Source_
HGNC_Symbol_Acc_17895_UBE2S	Hsap_Ensmbl0078140_ubiquitin_conjugating_enzyme_E2K_Source_
HGNC_Symbol_Acc_4914_UBE2K	
Dmel_0011217_eff_effete_Source_FlyBase_0011217	Dmel_0004436_UbcD6_Ubiquitin_conjugating_enzyme_Source_FlyBase_0004436	Dmel_0028913_CG3473	Dmel_0015320_UbcD2_Ubiquitin_conjugating_enzyme_2_Source_FlyBase_0015320	Dmel_0038175_CG9602	Dmel_0000173_ben_bendless_Source_FlyBase_0000173	Dmel_0058045_CG40045	Dmel_0029996_Ubc_E2H_Ubc_E2H_Source_FlyBase_0029996	Dmel_0037987_CG14739	Dmel_0027936_vih_vihar_Source_FlyBase_0027936	Dmel_0030386_CG2574	Dmel_0035455_CG10862	Dmel_0015374_crl_courtless_Source_FlyBase_0015374	Dmel_0036516_CG7656	Dmel_0031331_CG5440	Dmel_0026316_UbcD10_Ubiquitin_conjugating_enzyme_10_Source_FlyBase_0026316	Dmel_0035853_Ubc12_Ubiquitin_conjugating_enzyme_12_Source_FlyBase_0035853	Dmel_0015321_UbcD4_Ubiquitin_conjugating_enzyme_4_Source_FlyBase_0015321	Dmel_0010602_lwr_lesswright_Source_FlyBase_0010602	Dmel_0017456_Ubc84D_Ubiquitin_conjugating_enzyme_84D_Source_FlyBase_0017456	Dmel_0035584_CG17030	Dmel_0027609_morgue_modifier_of_rpr_and_grim_ubiquitously_expressed_Source_FlyBase_0027609	Dmel_0030863_CG8188	Dmel_0033544_CG7220	
Cgig_21366_Ubiquitin_conjugating_enzyme_E2_17_kDa_Source_UniProtKB_TrEMBL_Acc_K1RAH6	Cgig_21850_Ubiquitin_conjugating_enzyme_E2_D4_Source_UniProtKB_TrEMBL_Acc_K1S029	Cgig_14861_Ubiquitin_conjugating_enzyme_E2_N_Source_UniProtKB_TrEMBL_Acc_K1Q7E4	Cgig_06045_Ubiquitin_conjugating_enzyme_E2_C_Source_UniProtKB_TrEMBL_Acc_K1PFU5	Cgig_27757_Ubiquitin_conjugating_enzyme_E2_22_kDa_Source_UniProtKB_TrEMBL_Acc_K1R3M6	Cgig_10792_Ubiquitin_conjugating_enzyme_E2_24_kDa_Source_UniProtKB_TrEMBL_Acc_K1PBJ0	Cgig_16716_Ubiquitin_conjugating_enzyme_E2_H_Source_UniProtKB_TrEMBL_Acc_K1QCR6	Cgig_15505_Ubiquitin_conjugating_enzyme_E2_17_kDa_Source_UniProtKB_TrEMBL_Acc_K1RHM6	Cgig_10129_Ubiquitin_conjugating_enzyme_E2_G1_Source_UniProtKB_TrEMBL_Acc_K1QP87	Cgig_09510_Ubiquitin_conjugating_enzyme_E2_G2_Source_UniProtKB_TrEMBL_Acc_K1QBR6	Cgig_05493_Ubiquitin_conjugating_enzyme_E2_E3_Source_UniProtKB_TrEMBL_Acc_K1PHT1	Cgig_07222_Ubiquitin_conjugating_enzyme_E2_17_kDa_Source_UniProtKB_TrEMBL_Acc_K1P8B7	Cgig_17465_Ubiquitin_conjugating_enzyme_E2_D2_Source_UniProtKB_TrEMBL_Acc_K1QHR4	Cgig_11374_NEDD8_conjugating_enzyme_Ubc12_Source_UniProtKB_TrEMBL_Acc_K1R8V5	Cgig_13028_NEDD8_conjugating_enzyme_UBE2F_Source_UniProtKB_TrEMBL_Acc_K1RU74	Cgig_17486_Ubiquitin_conjugating_enzyme_E2_L3_Source_UniProtKB_TrEMBL_Acc_K1Q6I1	Cgig_23531_Ubiquitin_conjugating_enzyme_E2_S_Source_UniProtKB_TrEMBL_Acc_K1R2J8	Cgig_18843	Cgig_20450_Putative_ubiquitin_conjugating_enzyme_E2_W_Source_UniProtKB_TrEMBL_Acc_K1QLI9	
Cele_002344_let_70_Protein_LET_70_let_70_mRNA_complete_cds_Source_RefSeq_mRNA_Acc_NM_069664	Cele_006715_ubc_20_Protein_UBC_20_ubc_20_mRNA_complete_cds_Source_RefSeq_mRNA_Acc_NM_064773	Cele_006716_ubc_21_Protein_UBC_21_ubc_21_mRNA_complete_cds_Source_RefSeq_mRNA_Acc_NM_077101	Cele_006701_ubc_1_Protein_UBC_1_ubc_1_mRNA_complete_cds_Source_RefSeq_mRNA_Acc_NM_068079	Cele_006708_ubc_13_Protein_UBC_13_ubc_13_mRNA_complete_cds_Source_RefSeq_mRNA_Acc_NM_067871	Cele_006705_ubc_8_Protein_UBC_8_ubc_8_mRNA_complete_cds_Source_RefSeq_mRNA_Acc_NM_067844	Cele_006704_ubc_7_Protein_UBC_7_ubc_7_mRNA_complete_cds_Source_RefSeq_mRNA_Acc_NM_066732	Cele_006702_ubc_3_Protein_UBC_3_ubc_3_mRNA_complete_cds_Source_RefSeq_mRNA_Acc_NM_058481	Cele_006709_ubc_14_Protein_UBC_14_ubc_14_mRNA_complete_cds_Source_RefSeq_mRNA_Acc_NM_060980	Cele_006706_ubc_9_Protein_UBC_9_ubc_9_mRNA_complete_cds_Source_RefSeq_mRNA_Acc_NM_001027987	Cele_006713_ubc_18_Protein_UBC_18_ubc_18_mRNA_complete_cds_Source_RefSeq_mRNA_Acc_NM_066140	Cele_006707_ubc_12_Protein_UBC_12_ubc_12_mRNA_complete_cds_Source_RefSeq_mRNA_Acc_NM_060623	Cele_219376_C28G1_10_Protein_C28G1_10_C28G1_10_mRNA_complete_cds_Source_RefSeq_mRNA_Acc_NM_001270137	Cele_006731_uev_2_Protein_UEV_2_uev_2_mRNA_complete_cds_Source_RefSeq_mRNA_Acc_NM_065797	Cele_006711_ubc_16_Protein_UBC_16_ubc_16_mRNA_complete_cds_Source_RefSeq_mRNA_Acc_NM_061186	Cele_006717_ubc_22_Protein_UBC_22_ubc_22_mRNA_complete_cds_Source_RefSeq_mRNA_Acc_NM_077100	Cele_006719_ubc_24_Protein_UBC_24_ubc_24_mRNA_complete_cds_Source_RefSeq_mRNA_Acc_NM_063368	Cele_006732_uev_3_Protein_UEV_3_uev_3_mRNA_complete_cds_Source_RefSeq_mRNA_Acc_NM_060081	Cele_018669_F52C6_12_Protein_F52C6_12_F52C6_12_mRNA_complete_cds_Source_RefSeq_mRNA_Acc_NM_061729	
Drer_038576_ubiquitin_conjugating_enzyme_E2D_1b_Source_ZFIN_Acc_ZDB_GENE_030131_2735_ube2d1b	Drer_029107_ubiquitin_conjugating_enzyme_E2D_1a_Source_ZFIN_Acc_ZDB_GENE_040426_1609_ube2d1a	Drer_015057_ubiquitin_conjugating_enzyme_E2D_4_putative_Source_ZFIN_Acc_ZDB_GENE_070424_86_ube2d4	Drer_028252_ubiquitin_conjugating_enzyme_E2D_2_UBC4_5_homolog_yeast_like_Source_ZFIN_Acc_ZDB_GENE_030131_7384_ube2d2l	Drer_043484_ubiquitin_conjugating_enzyme_E2D_2_UBC4_5_homolog_yeast_Source_ZFIN_Acc_ZDB_GENE_120312_1_ube2d2	Drer_038473_ubiquitin_conjugating_enzyme_E2D_3_Source_ZFIN_Acc_ZDB_GENE_030131_551_ube2d3	Drer_003017_zgc_55512_Source_ZFIN_Acc_ZDB_GENE_030131_4195_zgc_55512	Drer_045877_ubiquitin_conjugating_enzyme_E2Nb_Source_ZFIN_Acc_ZDB_GENE_040426_1291_ube2nb	Drer_026035_ubiquitin_conjugating_enzyme_E2B_RAD6_homolog_Source_ZFIN_Acc_ZDB_GENE_040718_247_ube2b	Drer_008748_ubiquitin_conjugating_enzyme_E2Na_Source_ZFIN_Acc_ZDB_GENE_040426_2873_ube2na	Drer_089055_ubiquitin_conjugating_enzyme_E2Ka_UBC1_homolog_yeast_Source_ZFIN_Acc_ZDB_GENE_050320_48_ube2ka	Drer_013505_ubiquitin_conjugating_enzyme_E2Kb_UBC1_homolog_yeast_Source_ZFIN_Acc_ZDB_GENE_980605_9_ube2kb	Drer_053444_ubiquitin_conjugating_enzyme_E2A_RAD6_homolog_Source_ZFIN_Acc_ZDB_GENE_030616_72_ube2a	Drer_015292_ubiquitin_conjugating_enzyme_E2G_1a_UBC7_homolog_yeast_Source_ZFIN_Acc_ZDB_GENE_030131_6065_ube2g1a	Drer_089002_ubiquitin_conjugating_enzyme_E2E_1_Source_ZFIN_Acc_ZDB_GENE_071004_16_ube2e1	Drer_000019_ubiquitin_conjugating_enzyme_E2H_UBC8_homolog_yeast_Source_ZFIN_Acc_ZDB_GENE_030616_67_ube2h	Drer_035770_ubiquitin_conjugating_enzyme_E2C_Source_ZFIN_Acc_ZDB_GENE_051030_48_ube2c	Drer_069527_ubiquitin_conjugating_enzyme_E2G_1b_UBC7_homolog_yeast_Source_ZFIN_Acc_ZDB_GENE_040426_2939_ube2g1b	Drer_025404_ubiquitin_conjugating_enzyme_E2G_2_UBC7_homolog_yeast_Source_ZFIN_Acc_ZDB_GENE_050417_288_ube2g2	Drer_058740_ubiquitin_conjugating_enzyme_E2R_2_Source_ZFIN_Acc_ZDB_GENE_040718_344_ube2r2	Drer_069708_cell_division_cycle_34_homolog_S_cerevisiae_a_Source_ZFIN_Acc_ZDB_GENE_040426_713_cdc34a	Drer_012627_cell_division_cycle_34_homolog_S_cerevisiae_b_Source_ZFIN_Acc_ZDB_GENE_040718_439_cdc34b	Drer_052649_ubiquitin_conjugating_enzyme_E2I2_Source_ZFIN_Acc_ZDB_GENE_010607_1_ube2i2	Drer_007438_ubiquitin_conjugating_enzyme_E2I2_Source_ZFIN_Acc_ZDB_GENE_010607_1_ube2i2	Drer_034670_ubiquitin_conjugating_enzyme_E2E_2_Source_ZFIN_Acc_ZDB_GENE_040801_237_ube2e2	Drer_012244_ubiquitin_conjugating_enzyme_E2E_3_UBC4_5_homolog_yeast_Source_ZFIN_Acc_ZDB_GENE_030131_408_ube2e3	Drer_063285_ubiquitin_conjugating_enzyme_E2T_putative_Source_ZFIN_Acc_ZDB_GENE_061013_547_ube2t	Drer_019188_ubiquitin_conjugating_enzyme_E2L_3a_Source_ZFIN_Acc_ZDB_GENE_030131_2977_ube2l3a	Drer_027141_ubiquitin_conjugating_enzyme_E2L_3b_Source_ZFIN_Acc_ZDB_GENE_030131_662_ube2l3b	Drer_031775_ubiquitin_conjugating_enzyme_E2S_Source_
HGNC_Symbol_Acc_17895_UBE2S	Drer_025754_ubiquitin_conjugating_enzyme_E2F_putative_Source_ZFIN_Acc_ZDB_GENE_040426_2557_ube2f	Drer_044923_ubiquitin_conjugating_enzyme_E2W_putative_Source_ZFIN_Acc_ZDB_GENE_050506_94_ube2w	Drer_045360_hypothetical_protein_FLJ11011_like_H_sapiens_Source_ZFIN_Acc_ZDB_GENE_050113_1_flj11011l	
Spur_010580_Ube1	Spur_023613_Ubc	Spur_009521_Spur_009521	Spur_000014_Ube2a	Spur_006199_Spur_006199	Spur_027607_Spur_027607	Spur_010881_Spur_010881	Spur_018598_Ubc13	Spur_014145_Spur_014145	Spur_007154_Ube2c	Spur_026224_Ube2g1	Spur_006804_Spur_006804	Spur_022648_Spur_022648	Spur_005107_Ubc9	Spur_000429_Spur_000429	Spur_007522_Ube2e	Spur_008618_Spur_008618	Spur_001623_Ube2f	Spur_012828_Spur_012828	Spur_025553_Spur_025553	Spur_005257_Ube2s	Spur_021499_Spur_021499	Spur_001959_Spur_001959	Spur_022259_E2	Spur_004487_Ube2m	Spur_009639_Spur_009639	
Smim_20110_TPA_inf_ubiquitin_protein_ligase_Amblyomma_variegatum_gi_325303248_tpg_DAA34760_2e_115_334	Smim_52013_Ubiquitin_conjugating_enzyme_E2_17_kDa_Harpegnathos_saltator_gi_307213620_gb_EFN89006_4e_72_220	Smim_18164_ubiquitin_conjugating_enzyme_putative_Ixodes_scapularis_gi_241622324_ref_XP_002408933_2e_73_235	Smim_12088_TPA_exp_ubiquitin_protein_ligase_Amblyomma_variegatum_gi_325303818_tpg_DAA34583_2e_89_267	Smim_23937_ubiquitin_conjugating_enzyme_E2_25kD_like_Acyrthosiphon_pisum_gi_240848551_ref_NP_001155723_3e_114_335	Smim_29519_PREDICTED_similar_to_ubiquitin_conjugating_enzyme_E2_H_isoform_Tribolium_castaneum_gi_91095029_ref_XP_966439_6e_114_332	Smim_29485_Ubiquitin_conjugating_enzyme_E2_17_kDa_Harpegnathos_saltator_gi_307213620_gb_EFN89006_1e_73_224	Smim_17297_PREDICTED_ubiquitin_conjugating_enzyme_E2C_like_Saccoglossus_kowalevskii_gi_291238779_ref_XP_002739305_6e_83_253	Smim_47865_TPA_exp_ubiquitin_protein_ligase_Amblyomma_variegatum_gi_325303818_tpg_DAA34583_2e_97_288	Smim_58720_ubiquitin_protein_ligase_putative_Ixodes_scapularis_gi_241611460_ref_XP_002406299_2e_113_329	Smim_44965_ubiquitin_protein_ligase_Ixodes_scapularis_gi_241590953_ref_XP_002403988_3e_113_329	Smim_26766_ubiquitin_protein_ligase_putative_Ixodes_scapularis_gi_240974026_ref_XP_002401731_1e_133_387	Smim_56588_ubiquitin_protein_ligase_putative_Ixodes_scapularis_gi_240974026_ref_XP_002401731_2e_130_379	Smim_64448_ubiquitin_conjugating_enzyme_E2_T_Mus_musculus_gi_13385530_ref_NP_080300_7e_59_192	Smim_5454_TPA_exp_ubiquitin_protein_ligase_Amblyomma_variegatum_gi_325302630_tpg_DAA34423_1e_97_288	Smim_56097_PREDICTED_similar_to_ubiquitin_conjugating_enzyme_E2I_Tribolium_castaneum_gi_91084299_ref_XP_971805_4e_92_274	Smim_50043_ubiquitin_protein_ligase_putative_Ixodes_scapularis_gi_241696777_ref_XP_002413097_6e_118_346	Smim_84111_ubiquitin_protein_ligase_putative_Ixodes_scapularis_gi_241151389_ref_XP_002406660_4e_89_269	Smim_41646_PREDICTED_SUMO_conjugating_enzyme_UBC9_like_Bombus_terrestris_gi_340721877_ref_XP_003399340_4e_110_320	Smim_41627_PREDICTED_ubiquitin_conjugating_enzyme_E2S_like_Saccoglossus_kowalevskii_gi_291238148_ref_XP_002738991_2e_100_299	Smim_12698_ubiquitin_conjugating_enzyme_E2W_putative_Xenopus_Silurana_tropicalis_gi_62859305_ref_NP_001016132_4e_90_269	Smim_18169_ubiquitin_conjugating_enzyme_putative_Ixodes_scapularis_gi_241622324_ref_XP_002408933_1e_50_178	
Sman_067980_Ubiquitin_conjugating_enzyme_E2_putative_Source_UniProtKB_TrEMBL_Acc_G4LZZ4	Sman_068000_Ubiquitin_conjugating_enzyme_E2_putative_Source_UniProtKB_TrEMBL_Acc_G4LZZ9	Sman_067990_Ubiquitin_conjugating_enzyme_E2_putative_Source_UniProtKB_TrEMBL_Acc_G4LZZ7	Sman_041390_Ubiquitin_conjugating_enzyme_E2_G_putative_Source_UniProtKB_TrEMBL_Acc_G4LWV8	Sman_082050_Putative_ubiquitin_conjugating_enzyme_E2_25kD_Source_UniProtKB_TrEMBL_Acc_G4VDR2	Sman_051010_Putative_ubiquitin_conjugating_enzyme_E2_C_Source_UniProtKB_TrEMBL_Acc_G4VKQ8	Sman_169440_Ubiquitin_conjugating_enzyme_rad6_putative_Source_UniProtKB_TrEMBL_Acc_G4LXU5	Sman_028100_Putative_ubiquitin_conjugating_enzyme_E2_G_Source_UniProtKB_TrEMBL_Acc_G4V624	Sman_083400_Ubiquitin_conjugating_enzyme_13_Ubiquitin_conjugating_enzyme_13_putative_Source_UniProtKB_TrEMBL_Acc_Q2MK73	Sman_145350_Putative_ubiquitin_conjugating_enzyme_h_Source_UniProtKB_TrEMBL_Acc_G4VIU1	Sman_118220_Putative_ubiquitin_conjugating_enzyme_rad6_Source_UniProtKB_TrEMBL_Acc_G4V772	Sman_055960_Putative_ubiquitin_conjugating_enzyme_E2r_Source_UniProtKB_TrEMBL_Acc_G4VB90	Sman_103710_Putative_ubiquitin_conjugating_enzyme_E2_I_Source_UniProtKB_TrEMBL_Acc_G4VRA7	Sman_055920_Putative_ubiquitin_conjugating_enzyme_E2_Source_UniProtKB_TrEMBL_Acc_G4VB87	Sman_004350_Ubiquitin_conjugating_enzyme_E2_l_putative_Source_UniProtKB_TrEMBL_Acc_G4LXI7	Sman_180170_Ubiquitin_conjugating_enzyme_e2S_putative_Source_UniProtKB_TrEMBL_Acc_G4LU94	Sman_082820_Putative_ubiquitin_conjugating_enzyme_morgue_Source_UniProtKB_TrEMBL_Acc_G4VC75	Sman_027370_Putative_nedd8_conjugating_enzyme_nce2_Source_UniProtKB_TrEMBL_Acc_G4VHA9	
Gsal_8277_ubiquitin_conjugating_enzyme_e2_d4	Gsal_1059_ubiquitin_conjugating_enzyme_rad6	Gsal_7734_ubiquitin_conjugating_enzyme_e2_17_kda	Gsal_11486_ubiquitin_conjugating_enzyme_e2_g1	Gsal_2202_ubiquitin_conjugating_enzyme_e2_k	Gsal_6800_ubiquitin_conjugating_enzyme_e2_h	Gsal_4363_ubiquitin_conjugating_enzyme_e2_c	Gsal_2666_ubiquitin_conjugating_enzyme_e2_24_kda_like	Gsal_8390_ubiquitin_conjugating_enzyme_e2_g2	Gsal_7062_ubiquitin_conjugating_enzyme_e2_r1	Gsal_5841_lesswright	Gsal_13363_ubiquitin_conjugating_enzyme_e2_a	Gsal_5825_nedd8_conjugating_enzyme_ube2f_like	Gsal_13126_lesswright	Gsal_3259_ubiquitin_conjugating_enzyme_e2_l3	Gsal_8807_bendless	
Nvec_26407_UQ_con	Nvec_33407_UQ_con	Nvec_44322_UQ_con	Nvec_15708_UQ_con	Nvec_21041_	Nvec_7202_UQ_con	Nvec_23214_zf_CW	Nvec_28696_UQ_con	Nvec_57663_UQ_con	Nvec_47222_UQ_con	Nvec_49873_	
Scer_YGR133W_Peroxisomal_ubiquitin_conjugating_enzyme_required_for_peroxisomal_matrix_protein_import_and_peroxisome_biogenesis_Source_SGD_Acc_S000003365_PEX4_SGD	Scer_YGL058W_Ubiquitin_conjugating_enzyme_E2_involved_in_postreplication_repair_as_a_heterodimer_with_Rad18p_DSBR_and_checkpoint_control_as_a_heterodimer_with_Bre1p_ubiquitin_mediated_N_end_rule_protein_degradation_as_a_heterodimer_with_Ubr1p_Source_SGD_Acc_S000003026_RAD6_SGD	Scer_YDR177W_Ubiquitin_conjugating_enzyme_that_mediates_selective_degradation_of_short_lived_and_abnormal_proteins_plays_a_role_in_vesicle_biogenesis_and_ER_associated_protein_degradation_ERAD_component_of_the_cellular_stress_response_Source_SGD_Acc_S000002584_UBC1_SGD	Scer_YDR059C_Ubiquitin_conjugating_enzyme_that_mediates_selective_degradation_of_short_lived_abnormal_or_excess_proteins_including_histone_H3_central_component_of_the_cellular_stress_response_expression_is_heat_inducible_Source_SGD_Acc_S000002466_UBC5_SGD	Scer_YBR082C_Ubiquitin_conjugating_enzyme_E2_mediates_degradation_of_abnormal_or_excess_proteins_including_calmodulin_and_histone_H3_interacts_with_many_SCF_ubiquitin_protein_ligases_component_of_the_cellular_stress_response_Source_SGD_Acc_S000000286_UBC4_SGD	Scer_YOR339C_Ubiquitin_conjugating_enzyme_most_similar_in_sequence_to_Xenopus_ubiquitin_conjugating_enzyme_E2_C_but_not_a_true_functional_homolog_of_this_E2_unlike_E2_C_not_required_for_the_degradation_of_mitotic_cyclin_Clb2_Source_SGD_Acc_S000005866_UBC11_SGD	Scer_YEL012W_Ubiquitin_conjugating_enzyme_that_negatively_regulates_gluconeogenesis_by_mediating_the_glucose_induced_ubiquitination_of_fructose_1_6_bisphosphatase_FBPase_cytoplasmic_enzyme_that_catalyzes_the_ubiquitination_of_histones_in_vitro_Source_SGD_Acc_S000000738_UBC8_SGD	Scer_YDR092W_Ubiquitin_conjugating_enzyme_involved_in_the_error_free_DNA_postreplication_repair_pathway_interacts_with_Mms2p_to_assemble_ubiquitin_chains_at_the_Ub_Lys_63_residue_DNA_damage_triggers_redistribution_from_the_cytoplasm_to_the_nucleus_Source_SGD_Acc_S000002499_UBC13_SGD	Scer_YDR054C_Ubiquitin_conjugating_enzyme_E2_and_catalytic_subunit_of_SCF_ubiquitin_protein_ligase_complex_together_with_Skp1p_Rbx1p_Cdc53p_and_an_F_box_protein_that_regulates_cell_cycle_progression_by_targeting_key_substrates_for_degradation_Source_SGD_Acc_S000002461_CDC34_SGD	Scer_YMR022W_Ubiquitin_conjugating_enzyme_involved_in_the_ER_associated_protein_degradation_pathway_requires_Cue1p_for_recruitment_to_the_ER_membrane_proposed_to_be_involved_in_chromatin_assembly_Source_SGD_Acc_S000004624_UBC7_SGD	Scer_YDL064W_SUMO_conjugating_enzyme_involved_in_the_Smt3p_conjugation_pathway_nuclear_protein_required_for_S_and_M_phase_cyclin_degradation_and_mitotic_control_involved_in_proteolysis_mediated_by_the_anaphase_promoting_complex_cyclosome_APCC_Source_SGD_Acc_S000002222_UBC9_SGD	Scer_YLR306W_Enzyme_that_mediates_the_conjugation_of_Rub1p_a_ubiquitin_like_protein_to_other_proteins_related_to_E2_ubiquitin_conjugating_enzymes_Source_SGD_Acc_S000004297_UBC12_SGD	
Atha_AT5G25760_1_PEX4_UBC21_peroxin4	Atha_AT3G08690_1_UBC11_ATUBC11_ubiquitin_conjugating_enzyme_11	Atha_AT1G64230_4_UBC28_ubiquitin_conjugating_enzyme_28	Atha_AT2G16740_1_UBC29_ubiquitin_conjugating_enzyme_29	Atha_AT4G27960_2_UBC9_ubiquitin_conjugating_enzyme_9	Atha_AT5G53300_1_UBC10_ubiquitin_conjugating_enzyme_10	Atha_AT5G56150_1_UBC30_ubiquitin_conjugating_enzyme_30	Atha_AT5G50870_2_UBC27_ubiquitin_conjugating_enzyme_27	Atha_AT5G41700_4_UBC8_ATUBC8_ubiquitin_conjugating_enzyme_8	Atha_AT1G36340_1_UBC31_ubiquitin_conjugating_enzyme_31	Atha_AT3G08700_1_UBC12_ubiquitin_conjugating_enzyme_12	Atha_AT2G02760_1_ATUBC2_UBC2_ubiquiting_conjugating_enzyme_2	Atha_AT1G14400_1_UBC1_ATUBC1_ubiquitin_carrier_protein_1	Atha_AT5G62540_1_UBC3_ubiquitin_conjugating_enzyme_3	Atha_AT1G16890_3_UBC36_ubiquitin_conjugating_enzyme_36	Atha_AT1G63800_1_UBC5_ubiquitin_conjugating_enzyme_5	Atha_AT5G41340_1_UBC4_ATUBC4_ubiquitin_conjugating_enzyme_4	Atha_AT2G46030_1_UBC6_ubiquitin_conjugating_enzyme_6	Atha_AT3G24515_1_UBC37_ubiquitin_conjugating_enzyme_37	Atha_AT3G20060_1_UBC19_ubiquitin_conjugating_enzyme19	Atha_AT3G46460_1_UBC13_ubiquitin_conjugating_enzyme_13	Atha_AT5G59300_1_UBC7_ATUBC7_ubiquitin_carrier_protein_7	Atha_AT3G55380_2_UBC14_ubiquitin_conjugating_enzyme_14	Atha_AT3G57870_1_AHUS5_EMB1637_SCE1_SCE1A_ATSCE1_sumo_conjugation_enzyme_1	Atha_AT1G78870_1_UBC35_UBC13A_ubiquitin_conjugating_enzyme_35	Atha_AT3G13550_1_FUS9_EMB144_COP10_CIN4_Ubiquitin_conjugating_enzyme_family_protein	Atha_AT2G18600_1_Ubiquitin_conjugating_enzyme_family_protein	Atha_AT4G36800_1_RCE1_RUB1_conjugating_enzyme_1	Atha_AT1G50490_1_UBC20_ubiquitin_conjugating_enzyme_20	Atha_AT5G05080_1_UBC22_ATUBC22_ubiquitin_conjugating_enzyme_22	Atha_AT1G75440_1_UBC16_ubiquitin_conjugating_enzyme_16	Atha_AT1G45050_1_ATUBC2_1_UBC15_Ubiquitin_conjugating_enzyme_family_protein	Atha_AT5G42990_1_UBC18_ubiquitin_conjugating_enzyme_18	Atha_AT4G36410_1_UBC17_ubiquitin_conjugating_enzyme_17	Atha_AT2G32790_1_Ubiquitin_conjugating_enzyme_family_protein	
Ttra_07915T0_07915_ubiquitin_carrier_protein_171_aa	Ttra_06129T0_06129_ubiquitin_conjugating_enzyme_E2_16_kDa_158_aa	Ttra_04718T0_04718_ubiquitin_carrier_protein_217_aa	Ttra_03842T0_03842_ubiquitin_conjugating_enzyme_E2_C_167_aa	Ttra_04695T0_04695_ubiquitin_conjugating_enzyme_E2_D_E_111_aa	Ttra_01663T0_01663_ubiquitin_conjugating_enzyme_E2_4_262_aa	Ttra_04873T0_04873_ubiquitin_carrier_protein_189_aa	Ttra_00634T0_00634_SUMO_conjugating_enzyme_UBC9_161_aa	Ttra_07654T0_07654_ubiquitin_conjugating_enzyme_E2_35_153_aa	Ttra_01292T0_01292_ubiquitin_carrier_protein_159_aa	Ttra_04072T0_04072_ubiquitin_carrier_protein_181_aa	Ttra_00539T0_00539_ubiquitin_carrier_protein_247_aa	Ttra_04257T1_04257_ubiquitin_carrier_protein_150_aa	
Rfil_569424697_ubiquitin_conjugating_enzyme_E2_Reticulomyxa_filosa	Rfil_569421591_Ubiquitin_conjugating_enzyme_family_protein_Reticulomyxa_filosa	Rfil_569432011_Ubiquitin_conjugating_enzyme_family_protein_Reticulomyxa_filosa	Rfil_569417892_Ubiquitin_conjugating_enzyme_family_protein_Reticulomyxa_filosa	Rfil_569385612	Rfil_569381637	Rfil_569436931	Rfil_569438181_ubiquitin_conjugating_enzyme_E2_D3_Reticulomyxa_filosa	Rfil_569441097	Rfil_569366383_ubiquitin_conjugating_enzyme_Reticulomyxa_filosa	Rfil_5694279297_kDa_Reticulomyxa_filosa	Rfil_569387967	Rfil_569426028	Rfil_569377698_ubiquitin_conjugating_enzyme_E2_D3_Reticulomyxa_filosa	Rfil_569374369	Rfil_569324616	Rfil_569348912	Rfil_569420529_Ubiquitin_conjugating_enzyme_family_protein_Reticulomyxa_filosa	Rfil_569417318	Rfil_569349480_chromatin_remodelling_complex_subunit_Reticulomyxa_filosa	Rfil_569361237	Rfil_5693937828719_Reticulomyxa_filosa	Rfil_569405130_ubiquitin_conjugating_enzyme_family_protein_Reticulomyxa_filosa	Rfil_569417329_ubiquitin_conjugating_enzyme_E2_Reticulomyxa_filosa	

HG_2851	
Hsap_Ensmbl0264776_G_protein_coupled_receptor_89B_Source_
HGNC_Symbol_Acc_13840_GPR89B	Hsap_Ensmbl0264337_G_protein_coupled_receptor_89A_Source_
HGNC_Symbol_Acc_31984_GPR89A	Hsap_Ensmbl0117262_G_protein_coupled_receptor_89A_Source_
HGNC_Symbol_Acc_31984_GPR89A	Hsap_Ensmbl0196644_G_protein_coupled_receptor_89C_Source_
HGNC_Symbol_Acc_31985_GPR89C	
Dmel_0033995_CG8090	
Cele_013551_Y75B8A_16_Protein_Y75B8A_16_Y75B8A_16_mRNA_complete_cds_Source_RefSeq_mRNA_Acc_NM_067187	Cele_007528_C11H1_2_Protein_C11H1_2_C11H1_2_mRNA_complete_cds_Source_RefSeq_mRNA_Acc_NM_077983	
Drer_077983_G_protein_coupled_receptor_89A_Source_
HGNC_Symbol_Acc_31984_GPR89A	
Spur_023701_Gpr89	Spur_025013_Spur_025013	
Smim_6941_PREDICTED_Golgi_pH_regulator_Danio_rerio_gi_292617455_ref_XP_002663360_0_0_615	
Sman_135660_G_protein_coupled_receptor_putative_Source_UniProtKB_TrEMBL_Acc_C4Q3V0	
Gsal_6688_golgi_ph_regulator_like	
Atha_AT1G64990_1_GTG1_GPCR_type_G_protein_1	Atha_AT4G27630_3_GTG2_GPCR_type_G_protein_2	
Rfil_5694053124942_Reticulomyxa_filosa	

HG_2499	
Hsap_Ensmbl0188976_nucleolar_complex_associated_2_homolog_S_cerevisiae_Source_
HGNC_Symbol_Acc_24517_NOC2L	
Dmel_0032925_CG9246	
Cgig_22148_Nucleolar_complex_protein_2_like_protein_Source_UniProtKB_TrEMBL_Acc_K1QPC6	Cgig_22150_Nucleolar_complex_protein_2_like_protein_Source_UniProtKB_TrEMBL_Acc_K1R3I6	
Cele_007413_pro_2_Protein_PRO_2_pro_2_mRNA_complete_cds_Source_RefSeq_mRNA_Acc_NM_063823	
Drer_001754_nucleolar_complex_associated_2_homolog_S_cerevisiae_Source_ZFIN_Acc_ZDB_GENE_000607_75_noc2l	
Spur_022539_Noc2L	Spur_003054_Spur_003054	
Smim_67648_PREDICTED_nucleolar_complex_protein_homolog_partial_Oryctolagus_cuniculus_gi_291416304_ref_XP_002724385_1e_120_374	Smim_67647_PREDICTED_nucleolar_complex_protein_homolog_Ailuropoda_melanoleuca_gi_301789583_ref_XP_002930210_2e_05_50_8	
Sman_154980_Putative_yeast_nucleolar_complex_Source_UniProtKB_TrEMBL_Acc_G4V871	
Nvec_6206_	
Scer_YOR206W_Protein_that_forms_a_nucleolar_complex_with_Mak21p_that_binds_to_90S_and_66S_pre_ribosomes_as_well_as_a_nuclear_complex_with_Noc3p_that_binds_to_66S_pre_ribosomes_both_complexes_mediate_intranuclear_transport_of_ribosomal_precursors_Source_SGD_Acc_S000005732_NOC2_SGD	
Atha_AT2G18220_1_Noc2p_family	Atha_AT3G55510_1_RBL_Noc2p_family	
Ttra_02854T0_02854	
Rfil_5693892099822_Reticulomyxa_filosa	Rfil_5693892109823_Reticulomyxa_filosa	

HG_2810	
Dmel_0027055_CSN3_COP9_complex_homolog_subunit_3_Source_FlyBase_0027055	
Cgig_28221_COP9_signalosome_complex_subunit_3_Source_UniProtKB_TrEMBL_Acc_K1QYH6	
Cele_000815_csn_3_Protein_CSN_3_csn_3_mRNA_complete_cds_Source_RefSeq_mRNA_Acc_NM_067477	
Drer_008623_COP9_constitutive_photomorphogenic_homolog_subunit_3_Source_ZFIN_Acc_ZDB_GENE_030131_7660_cops3	
Spur_019501_Spur_019501	Spur_003943_Spur_003943	Spur_006412_Cophs3	Spur_001259_Spur_001259	Spur_016965_Spur_016965	Spur_019974_Spur_019974	Spur_015547_Spur_015547	Spur_014593_Spur_014593	
Smim_33660_COP9_signalosome_subunit_CSN3_putative_Ixodes_scapularis_gi_242000518_ref_XP_002434902_0_0_614	
Sman_164800_26S_proteasome_regulatory_subunit_S3_putative_Source_UniProtKB_TrEMBL_Acc_C4QII5	
Gsal_14732_cop9_signalosome_complex_subunit_3	
Atha_AT5G14250_1_COP13_CSN3_FUS11_Proteasome_component_PCI_domain_protein	
Ttra_01666T0_01666_COP9_signalosome_complex_subunit_3_431_aa	
Rfil_569362997_proteasome_component_region_PCI_domain_containing_protein_Reticulomyxa_filosa	

HG_242	
Hsap_Ensmbl0077943_integrin_alpha_8_Source_
HGNC_Symbol_Acc_6144_ITGA8	Hsap_Ensmbl0213949_integrin_alpha_1_Source_
HGNC_Symbol_Acc_6134_ITGA1	Hsap_Ensmbl0143127_integrin_alpha_10_Source_
HGNC_Symbol_Acc_6135_ITGA10	Hsap_Ensmbl0083457_integrin_alpha_E_antigen_CD103_human_mucosal_lymphocyte_antigen_1_alpha_polypeptide_Source_
HGNC_Symbol_Acc_6147_ITGAE	Hsap_Ensmbl0264162_integrin_alpha_10_Source_
HGNC_Symbol_Acc_6135_ITGA10	Hsap_Ensmbl0137809_integrin_alpha_11_Source_
HGNC_Symbol_Acc_6136_ITGA11	Hsap_Ensmbl0005844_integrin_alpha_L_antigen_CD11A_p180_lymphocyte_function_associated_antigen_1_alpha_polypeptide_Source_
HGNC_Symbol_Acc_6148_ITGAL	Hsap_Ensmbl0156886_integrin_alpha_D_Source_
HGNC_Symbol_Acc_6146_ITGAD	Hsap_Ensmbl0115232_integrin_alpha_4_antigen_CD49D_alpha_4_subunit_of_VLA_4_receptor_Source_
HGNC_Symbol_Acc_6140_ITGA4	Hsap_Ensmbl0140678_integrin_alpha_X_complement_component_3_receptor_4_subunit_Source_
HGNC_Symbol_Acc_6152_ITGAX	Hsap_Ensmbl0091409_integrin_alpha_6_Source_
HGNC_Symbol_Acc_6142_ITGA6	Hsap_Ensmbl0005884_integrin_alpha_3_antigen_CD49C_alpha_3_subunit_of_VLA_3_receptor_Source_
HGNC_Symbol_Acc_6139_ITGA3	Hsap_Ensmbl0161638_integrin_alpha_5_fibronectin_receptor_alpha_polypeptide_Source_
HGNC_Symbol_Acc_6141_ITGA5	Hsap_Ensmbl0164171_integrin_alpha_2_CD49B_alpha_2_subunit_of_VLA_2_receptor_Source_
HGNC_Symbol_Acc_6137_ITGA2	Hsap_Ensmbl0138448_integrin_alpha_V_Source_
HGNC_Symbol_Acc_6150_ITGAV	Hsap_Ensmbl0005961_integrin_alpha_2b_platelet_glycoprotein_IIb_of_IIb_IIIa_complex_antigen_CD41_Source_
HGNC_Symbol_Acc_6138_ITGA2B	Hsap_Ensmbl0144668_integrin_alpha_9_Source_
HGNC_Symbol_Acc_6145_ITGA9	Hsap_Ensmbl0169896_integrin_alpha_M_complement_component_3_receptor_3_subunit_Source_
HGNC_Symbol_Acc_6149_ITGAM	
Dmel_0034880_alphaPS5_alphaPS5_Source_FlyBase_0034880	Dmel_0003328_scb_scab_Source_FlyBase_0003328	Dmel_0034005_alphaPS4_alphaPS4_Source_FlyBase_0034005	Dmel_0004456_mew_multiple_edematous_wings_Source_FlyBase_0004456	Dmel_0001250_if_inflated_Source_FlyBase_0001250	
Cgig_13155_Integrin_alpha_6_Source_UniProtKB_TrEMBL_Acc_K1QA47	Cgig_05638_Integrin_alpha_9_Source_UniProtKB_TrEMBL_Acc_K1PGF3	Cgig_23513_Integrin_alpha_4_Source_UniProtKB_TrEMBL_Acc_K1QIL4	Cgig_08246_Integrin_alpha_4_Source_UniProtKB_TrEMBL_Acc_K1Q7K3	Cgig_21391_Integrin_alpha_PS3_Source_UniProtKB_TrEMBL_Acc_K1R6W8	Cgig_12568_Integrin_alpha_4_Source_UniProtKB_TrEMBL_Acc_K1R4S2	Cgig_12356_Integrin_alpha_8_Source_UniProtKB_TrEMBL_Acc_K1PAJ8	Cgig_17565_Integrin_alpha_4_Source_UniProtKB_TrEMBL_Acc_K1QVX0	Cgig_05639_Integrin_alpha_4_Source_UniProtKB_TrEMBL_Acc_K1PPA7	Cgig_21392_Integrin_alpha_4_Source_UniProtKB_TrEMBL_Acc_K1RCV7	
Cele_003929_pat_2_Protein_PAT_2_pat_2_mRNA_complete_cds_Source_RefSeq_mRNA_Acc_NM_066547	Cele_002081_ina_1_Protein_INA_1_ina_1_mRNA_complete_cds_Source_RefSeq_mRNA_Acc_NM_066631	
Drer_012824_integrin_alpha_3b_Source_ZFIN_Acc_ZDB_GENE_050411_55_itga3b	Drer_002956_si_dkey_32n7_4_Source_ZFIN_Acc_ZDB_GENE_110411_175_si_dkey_32n7_4	Drer_042282_integrin_alpha_6a_Source_ZFIN_Acc_ZDB_GENE_050309_23_itga6a	Drer_002507_integrin_alpha_10_Source_ZFIN_Acc_ZDB_GENE_100922_54_itga10	Drer_074316_integrin_alpha_1_Source_ZFIN_Acc_ZDB_GENE_091118_115_itga1	Drer_062974_integrin_alpha_2_CD49B_alpha_2_subunit_of_VLA_2_receptor_duplicate_2_Source_ZFIN_Acc_ZDB_GENE_091118_70_itga2_2	Drer_036086_integrin_alpha_11a_Source_ZFIN_Acc_ZDB_GENE_050324_1_itga11a	Drer_061186_integrin_alpha_4_Source_ZFIN_Acc_ZDB_GENE_110411_108_itga4	Drer_007950_integrin_alpha_11b_Source_ZFIN_Acc_ZDB_GENE_071009_4_itga11b	Drer_006353_integrin_alpha_5_fibronectin_receptor_alpha_polypeptide_Source_ZFIN_Acc_ZDB_GENE_031116_52_itga5	Drer_006314_integrin_alpha_V_Source_ZFIN_Acc_ZDB_GENE_060616_382_itgav	Drer_018687_integrin_alpha_2b_platelet_glycoprotein_IIb_of_IIb_IIIa_complex_antigen_CD41B_Source_ZFIN_Acc_ZDB_GENE_051031_1_itga2b	Drer_069946_integrin_alpha_6b_Source_ZFIN_Acc_ZDB_GENE_050320_5_itga6b	Drer_037917_integrin_alpha_3a_Source_ZFIN_Acc_ZDB_GENE_090805_3_itga3a	Drer_091806_CABZ01072244_1	Drer_044670_integrin_alpha_L_antigen_CD11A_p180_lymphocyte_function_associated_antigen_1_alpha_polypeptide_Source_
HGNC_Symbol_Acc_6148_ITGAL	Drer_057787_integrin_alpha_E_antigen_CD103_human_mucosal_lymphocyte_antigen_1_alpha_polypeptide_Source_
HGNC_Symbol_Acc_6147_ITGAE_1_of_2	Drer_078717_integrin_alpha_8_Source_ZFIN_Acc_ZDB_GENE_080220_48_itga8	Drer_091383_Uncharacterized_protein_Source_UniProtKB_TrEMBL_Acc_F1QEK7_CABZ01072242_1	Drer_089083_integrin_alpha_7_Source_ZFIN_Acc_ZDB_GENE_070501_10_itga7	Drer_086838_integrin_alpha_2_CD49B_alpha_2_subunit_of_VLA_2_receptor_Source_
HGNC_Symbol_Acc_6137_ITGA2_2_of_2	Drer_032435_integrin_alpha_9_Source_ZFIN_Acc_ZDB_GENE_040426_1129_itga9	Drer_069390_integrin_alpha_2_CD49B_alpha_2_subunit_of_VLA_2_receptor_duplicate_1_Source_ZFIN_Acc_ZDB_GENE_111011_4_itga2_1	Drer_056018_integrin_alpha_6_like_Source_ZFIN_Acc_ZDB_GENE_040914_57_itga6l	Drer_096587_integrin_alpha_M_complement_component_3_receptor_3_subunit_Source_ZFIN_Acc_ZDB_GENE_110510_4_itgam	
Spur_015920_Afi	Spur_013536_Api	Spur_000547_Aci_2	Spur_022302_Aji	Spur_015379_Aci_1	Spur_021008_Aki	Spur_015921_Adi	Spur_009159_Agi	Spur_019039_Spur_019039	Spur_016618_Spur_016618	Spur_020175_Spur_020175	Spur_000575_Spur_000575	Spur_009788_Api_1_AlphaP_integrin_Source_UniProtKB_TrEMBL_Acc_Q9U6S1	Spur_005477_ItgaL	Spur_005371_Spur_005371	Spur_020682_Spur_020682	Spur_022211_Spur_022211	Spur_002273_Aji_1	Spur_006423_Spur_006423	Spur_019038_Spur_019038	Spur_008204_Spur_008204	Spur_013535_Spur_013535	
Smim_15948_integrin_alpha_ps_putative_Ixodes_scapularis_gi_242002812_ref_XP_002436049_0_0_1053	Smim_54798_PREDICTED_integrin_alpha_PS2_like_Acyrthosiphon_pisum_gi_328697418_ref_XP_001945967_2e_177_555	Smim_36579_integrin_alpha_ps_Aedes_aegypti_gi_157136654_ref_XP_001663809_2e_155_484	Smim_28913_PREDICTED_integrin_alpha_4_Monodelphis_domestica_gi_126326699_ref_XP_001377736_2e_100_342	Smim_36584_PREDICTED_integrin_alpha_PS2_like_Acyrthosiphon_pisum_gi_328697418_ref_XP_001945967_3e_73_253	Smim_57744_PREDICTED_integrin_alpha_PS1_Apis_mellifera_gi_328785538_ref_XP_625120_3_3e_08_58_5	Smim_82025_PREDICTED_integrin_alpha_PS1_Apis_mellifera_gi_328785538_ref_XP_625120_3_6e_09_59_3	Smim_28906_integrin_alpha_putative_Ixodes_scapularis_gi_241172341_ref_XP_002410729_2e_13_74_3	Smim_43770_transposase_partial_Drosophila_mauritiana_gi_157932_gb_AAA28703_8e_06_47_8	Smim_83353_Mariner_Mos1_transposase_Acromyrmex_echinatior_gi_332018604_gb_EGI59187_9e_17_75_9	
Sman_156620_Putative_integrin_alpha_ps_Source_UniProtKB_TrEMBL_Acc_G4VIL6	Sman_126140_ALPHA_INT1_Alpha_integrin_receptor_1_Putative_integrin_alpha_Source_UniProtKB_TrEMBL_Acc_C4PYZ0	Sman_158350	Sman_156610	
Gsal_14785_integrin_alpha_ps1	Gsal_10866_integrin_alpha_ps	Gsal_10867_integrin_alpha_partial	Gsal_12779_integrin_alpha	Gsal_11886_integrin_alpha	Gsal_2618_integrin_alpha_5	
Nvec_684_	Nvec_56345_Integrin_alpha	Nvec_686_	Nvec_57216_	Nvec_49104_	Nvec_20808_	
Ttra_11999T0_11999	

HG_6724	
Hsap_Ensmbl0268279_RP11_434D12_1	
Dmel_0035825_CG8111	
Cgig_18268_Transmembrane_protein_43_Source_UniProtKB_TrEMBL_Acc_K1QZ66	
Drer_075344_transmembrane_protein_43_Source_ZFIN_Acc_ZDB_GENE_040426_2348_tmem43	
Spur_010674_Tmem43	Spur_016154_Spur_016154	
Nvec_10199_DUF1625	Nvec_21280_	

HG_2546	
Hsap_Ensmbl0132182_nucleoporin_210kDa_Source_
HGNC_Symbol_Acc_30052_NUP210	Hsap_Ensmbl0143552_nucleoporin_210kDa_like_Source_
HGNC_Symbol_Acc_29915_NUP210L	
Dmel_0033039_gp210_gp210_Source_FlyBase_0033039	
Cgig_12107	
Cele_003798_npp_12_Protein_NPP_12_npp_12_mRNA_complete_cds_Source_RefSeq_mRNA_Acc_NM_059454	
Drer_063333_nucleoporin_210_Source_ZFIN_Acc_ZDB_GENE_050208_132_nup210	
Spur_004523_Nup210_2	Spur_004524_Nup210	Spur_021052_Nup210_1	
Smim_53559_PREDICTED_nuclear_pore_membrane_glycoprotein_210_Danio_rerio_gi_326678958_ref_XP_002667606_9e_74_263	Smim_40799_PREDICTED_similar_to_Nuclear_pore_membrane_glycoprotein_210_precursor_POM210_Nuclear_pore_protein_gp210_Strongylocentrotus_purpuratus_gi_115653053_ref_XP_782857_1e_72_268	Smim_53565_nuclear_pore_membrane_glycoprotein_210_precursor_Rattus_norvegicus_gi_16758020_ref_NP_445774_1e_56_207	Smim_53555_Nuclear_pore_membrane_glycoprotein_210_Harpegnathos_saltator_gi_307209958_gb_EFN86735_4e_16_82_4	Smim_53557_PREDICTED_nucleoporin_210kDa_like_Monodelphis_domestica_gi_126307744_ref_XP_001372825_2e_14_82_4	Smim_53564_nuclear_pore_membrane_glycoprotein_210_precursor_Rattus_norvegicus_gi_16758020_ref_NP_445774_3e_07_56_2	
Sman_142550_Nuclear_pore_membrane_glycoprotein_gp210_related_Source_UniProtKB_TrEMBL_Acc_G4V642	Sman_163440	
Gsal_1605_nuclear_pore_membrane_glycoprotein_210	Gsal_5593_hypothetical_protein	
Nvec_23878_Big_2	Nvec_21938_Big_2	Nvec_40051_	
Atha_AT5G40480_1_EMB3012_embryo_defective_3012	
Ttra_11617T0_11617	

HG_5793	
Cgig_19932	
Spur_026474_Spur_026474	Spur_005565_Spur_005565	
Nvec_7016_	
Ttra_04484T0_04484_generic_methyltransferase_1000_aa	
Rfil_569387864_protein_of_unknown_function_DUF323_partial_Reticulomyxa_filosa	

HG_2634	
Hsap_Ensmbl0262860_LSM14A_SCD6_homolog_A_S_cerevisiae_Source_
HGNC_Symbol_Acc_24489_LSM14A	Hsap_Ensmbl0257103_LSM14A_SCD6_homolog_A_S_cerevisiae_Source_
HGNC_Symbol_Acc_24489_LSM14A	Hsap_Ensmbl0149657_LSM14B_SCD6_homolog_B_S_cerevisiae_Source_
HGNC_Symbol_Acc_15887_LSM14B	
Dmel_0041775_tral_trailer_hitch_Source_FlyBase_0041775	
Cgig_25647_LSM14_like_protein_A_Source_UniProtKB_TrEMBL_Acc_K1RIG6	
Cele_012484_car_1_Protein_CAR_1_car_1_mRNA_complete_cds_Source_RefSeq_mRNA_Acc_NM_060853	
Drer_025386_LSM14B_SCD6_homolog_B_S_cerevisiae_Source_ZFIN_Acc_ZDB_GENE_040426_779_lsm14b	Drer_011408_LSM14_homolog_Ab_SCD6_S_cerevisiae_Source_ZFIN_Acc_ZDB_GENE_040426_2462_lsm14ab	Drer_006600_LSM14_homolog_Aa_SCD6_S_cerevisiae_Source_ZFIN_Acc_ZDB_GENE_040426_1567_lsm14aa	
Spur_013727_Lsm14A	Spur_013728_Lsm14A_1	
Smim_13994_LSM14_homolog_B_SCD6_S_cerevisiae_isoform_CRA_c_Homo_sapiens_gi_119595809_gb_EAW75403_2e_64_219	Smim_30412_protein_LSM14_homolog_A_Danio_rerio_gi_42476222_ref_NP_956719_5e_71_240	
Gsal_12143_protein_lsm14_homolog_b	
Nvec_16708_	
Scer_YPR129W_Protein_containing_an_Lsm_domain_negatively_regulates_translation_initiation_via_48S_preinitiation_complex_assembly_may_bind_RNA_and_have_a_role_in_RNA_processing_overproduction_suppresses_null_mutation_in_clathrin_heavy_chain_gene_CHC1_Source_SGD_Acc_S000006333_SCD6_SGD	
Atha_AT1G26110_1_DCP5_decapping_5	Atha_AT4G19360_1_SCD6_protein_related	Atha_AT5G45330_1_DCP5_L_decapping_5_like	
Ttra_00604T0_00604	

HG_5881	
Hsap_Ensmbl0112110_mitochondrial_ribosomal_protein_L18_Source_
HGNC_Symbol_Acc_14477_MRPL18	
Dmel_0026741_mRpL18_mitochondrial_ribosomal_protein_L18_Source_FlyBase_0026741	
Cgig_17508_39S_ribosomal_protein_L18_mitochondrial_Source_UniProtKB_TrEMBL_Acc_K1QEK4	
Cele_017044_mrpl_18_Protein_MRPL_18_mrpl_18_mRNA_complete_cds_Source_RefSeq_mRNA_Acc_NM_066377	
Drer_060199_mitochondrial_ribosomal_protein_L18_Source_ZFIN_Acc_ZDB_GENE_061013_632_mrpl18	
Spur_024751_Spur_024751	Spur_017943_Spur_017943	
Smim_42076_PREDICTED_mitochondrial_ribosomal_protein_L18_like_Saccoglossus_kowalevskii_gi_291237767_ref_XP_002738804_3e_31_122	
Sman_186560	
Gsal_7576_39s_ribosomal_protein_mitochondrial_precursor	
Nvec_53255_	

HG_6080	
Cgig_17742_Coactosin_Source_UniProtKB_TrEMBL_Acc_K1QXD4	
Nvec_9724_Cofilin_ADF	
Ttra_00530T0_00530	

HG_545	
Hsap_Ensmbl0254858_MPV17_mitochondrial_membrane_protein_like_2_Source_
HGNC_Symbol_Acc_28177_MPV17L2	Hsap_Ensmbl0176894_peroxisomal_membrane_protein_2_22kDa_Source_
HGNC_Symbol_Acc_9716_PXMP2	Hsap_Ensmbl0115204_MpV17_mitochondrial_inner_membrane_protein_Source_
HGNC_Symbol_Acc_7224_MPV17	Hsap_Ensmbl0261130_Uncharacterized_protein_Source_UniProtKB_TrEMBL_Acc_H3BMD7_RP11_1021N1_1	Hsap_Ensmbl0156968_MPV17_mitochondrial_membrane_protein_like_Source_
HGNC_Symbol_Acc_26827_MPV17L	Hsap_Ensmbl0196502_sulfotransferase_family_cytosolic_1A_phenol_preferring_member_1_Source_
HGNC_Symbol_Acc_11453_SULT1A1	
Dmel_0029580_CG14778	Dmel_0026872_CG14777	Dmel_0035252_CG7970	Dmel_0052262_CG32262	Dmel_0039930_CG11077	Dmel_0052263_CG32263	Dmel_0030481_CG1662	Dmel_0040805_CG12355	Dmel_0037292_CG2022	Dmel_0036217_CG5906	
Cgig_09325_Protein_Mpv17_Source_UniProtKB_TrEMBL_Acc_K1QEJ7	Cgig_10224_Mpv17_like_protein_2_Source_UniProtKB_TrEMBL_Acc_K1PBS3	Cgig_17510_Peroxisomal_membrane_protein_2_Source_UniProtKB_TrEMBL_Acc_K1QTP0	Cgig_13562_Peroxisomal_membrane_protein_2_Source_UniProtKB_TrEMBL_Acc_K1S618	Cgig_18702_Mpv17_like_protein_2_Source_UniProtKB_TrEMBL_Acc_K1RTU8	Cgig_20095_Mpv17_like_protein_Source_UniProtKB_TrEMBL_Acc_K1RHL5	Cgig_21221_Mpv17_like_protein_2_Source_UniProtKB_TrEMBL_Acc_K1S0D5	Cgig_25024_Protein_sym_1_Source_UniProtKB_TrEMBL_Acc_K1QAT1	
Cele_022744_ZK470_1_Protein_ZK470_1_ZK470_1_mRNA_complete_cds_Source_RefSeq_mRNA_Acc_NM_076307	Cele_011826_T18D3_9_Protein_T18D3_9_T18D3_9_mRNA_complete_cds_Source_RefSeq_mRNA_Acc_NM_001029745	
Drer_003144_peroxisomal_membrane_protein_2_Source_ZFIN_Acc_ZDB_GENE_040912_184_pxmp2	Drer_032431_MpV17_transgene_murine_homolog_glomerulosclerosis_Source_ZFIN_Acc_ZDB_GENE_040426_1168_mpv17	Drer_056367_MPV17_mitochondrial_membrane_protein_like_2_Source_ZFIN_Acc_ZDB_GENE_040718_306_mpv17l2	Drer_075517_MPV17_mitochondrial_membrane_protein_like_Source_
HGNC_Symbol_Acc_26827_MPV17L	
Spur_010976_Pxmp2	Spur_009945_Spur_009945	Spur_016954_Spur_016954	Spur_010537_Spur_010537	Spur_013887_Spur_013887	
Smim_80139_CG12355_isoform_B_Drosophila_melanogaster_gi_161083929_ref_NP_001097610_8e_51_172	Smim_38075_CG1662_PA_Drosophila_simulans_gi_159151064_gb_ABW92040_1e_20_92_0	Smim_1139_protein_SYM1_putative_Pediculus_humanus_corporis_gi_242017961_ref_XP_002429452_7e_28_111	
Sman_036370_Putative_peroxisomal_membrane_protein_2_pxmp2_Source_UniProtKB_TrEMBL_Acc_G4VLV3	
Gsal_9612_protein_mpv17_like	Gsal_11460_mpv17_like_protein_2_like	Gsal_14754_protein_mpv17_like	
Nvec_37448_Mpv17_PMP22	
Scer_YLR251W_Protein_required_for_ethanol_metabolism_induced_by_heat_shock_and_localized_to_the_inner_mitochondrial_membrane_homologous_to_mammalian_peroxisomal_membrane_protein_Mpv17_Source_SGD_Acc_S000004241_SYM1_SGD	Scer_YOR292C_Putative_protein_of_unknown_function_green_fluorescent_protein_GFP_fusion_protein_localizes_to_the_vacuole_YOR292C_is_not_an_essential_gene_Source_SGD_Acc_S000005818	
Atha_AT5G19750_1_Peroxisomal_membrane_22_kDa_Mpv17_PMP22_family_protein	Atha_AT4G14305_1_Peroxisomal_membrane_22_kDa_Mpv17_PMP22_family_protein	Atha_AT4G33905_1_Peroxisomal_membrane_22_kDa_Mpv17_PMP22_family_protein	Atha_AT5G43140_1_Peroxisomal_membrane_22_kDa_Mpv17_PMP22_family_protein	Atha_AT2G14860_1_Peroxisomal_membrane_22_kDa_Mpv17_PMP22_family_protein	Atha_AT4G04470_1_PMP22_Peroxisomal_membrane_22_kDa_Mpv17_PMP22_family_protein	Atha_AT3G24570_1_Peroxisomal_membrane_22_kDa_Mpv17_PMP22_family_protein	Atha_AT2G42770_1_Peroxisomal_membrane_22_kDa_Mpv17_PMP22_family_protein	
Ttra_09416T0_09416_sym_1_229_aa	
Rfil_569432157	

HG_9930	
Hsap_Ensmbl0214694_Rho_guanine_nucleotide_exchange_factor_GEF_33_Source_
HGNC_Symbol_Acc_37252_AR
HGEF33	
Cgig_20669_Rho_guanine_nucleotide_exchange_factor_10_Source_UniProtKB_TrEMBL_Acc_K1QZM5	
Drer_097964_Rho_guanine_nucleotide_exchange_factor_GEF_33_Source_
HGNC_Symbol_Acc_37252_AR
HGEF33	Drer_092896_si_ch211_67f24_7_Source_ZFIN_Acc_ZDB_GENE_090313_129_si_ch211_67f24_7	
Spur_020894_Hypp_1002	

HG_2329	
Hsap_Ensmbl0128578_striatin_interacting_protein_2_Source_
HGNC_Symbol_Acc_22209_STRIP2	Hsap_Ensmbl0143093_striatin_interacting_protein_1_Source_
HGNC_Symbol_Acc_25916_STRIP1	
Dmel_0035437_CG11526	
Cgig_14210_Protein_FAM40A_Source_UniProtKB_TrEMBL_Acc_K1QH32	
Cele_017349_farl_11_Protein_FARL_11_farl_11_mRNA_complete_cds_Source_RefSeq_mRNA_Acc_NM_063066	
Drer_074084_striatin_interacting_protein_1_Source_ZFIN_Acc_ZDB_GENE_040426_2927_strip1	Drer_059003_striatin_interacting_protein_2_Source_ZFIN_Acc_ZDB_GENE_120328_1_strip2	
Spur_017507_Fam40a	Spur_003411_Spur_003411	
Smim_26626_PREDICTED_FAR_Factor_ARrest_Like_family_member_farl_11_like_Saccoglossus_kowalevskii_gi_291230926_ref_XP_002735416_4e_178_523	Smim_26627_PREDICTED_FAR_Factor_ARrest_Like_family_member_farl_11_like_Saccoglossus_kowalevskii_gi_291230926_ref_XP_002735416_2e_104_335	
Sman_086920	Sman_169400	
Gsal_13264_protein_fam40b	
Nvec_9814_DUF413	Nvec_40644_	Nvec_21383_	
Scer_YNL127W_Protein_involved_in_recovery_from_cell_cycle_arrest_in_response_to_pheromone_in_a_Far1p_independent_pathway_interacts_with_Far3p_Far7p_Far8p_Far9p_and_Far10p_has_similarity_to_the_N_and_C_termini_of_N_crassa_HAM_2_Source_SGD_Acc_S000005071_FAR11_SGD	
Ttra_06824T0_06824	

HG_1662	
Hsap_Ensmbl0170445_histidyl_tRNA_synthetase_Source_
HGNC_Symbol_Acc_4816_HARS	
Dmel_0027087_Aats_his_Histidyl_tRNA_synthetase_Source_FlyBase_0027087	
Cgig_06511_Histidyl_tRNA_synthetase_cytoplasmic_Source_UniProtKB_TrEMBL_Acc_K1P8Z2	
Cele_002001_hars_1_Protein_HARS_1_isoform_b_hars_1_mRNA_complete_cds_Source_RefSeq_mRNA_Acc_NM_001028203	
Drer_003693_histidyl_tRNA_synthetase_Source_ZFIN_Acc_ZDB_GENE_040912_152_hars	
Spur_014179_Hars	Spur_028462_Flj13072L	
Smim_75968_LOC445827_protein_partial_Xenopus_laevis_gi_49899736_gb_AAH76748_1e_90_287	Smim_29848_PREDICTED_eukaryotic_translation_initiation_factor_alpha_kinase_4_Apis_mellifera_gi_328783713_ref_XP_001120977_1e_26_118	
Sman_023360_Putative_histidyl_tRNA_synthetase_Source_UniProtKB_TrEMBL_Acc_G4VFX6	
Gsal_14234_histidyl_trna_synthetase	
Nvec_13244_
HGTP_anticodon	Nvec_52437_	
Scer_YPR033C_Cytoplasmic_and_mitochondrial_histidine_tRNA_synthetase_efficient_mitochondrial_localization_requires_both_a_presequence_and_an_amino_terminal_sequence_mutations_in_human_ortholog_HARS2_are_associated_with_Perrault_syndrome_Source_SGD_Acc_S000006237_HTS1_SGD	
Atha_AT3G46100_1_ATHRS1_HRS1_Histidyl_tRNA_synthetase_1	Atha_AT5G03406_1_Class_II_aaRS_and_biotin_synthetases_superfamily_protein	Atha_AT3G02760_1_Class_II_aaRS_and_biotin_synthetases_superfamily_protein	
Rfil_569441316	Rfil_5694006736569_partial_Reticulomyxa_filosa	Rfil_569365688_histidine_tRNA_ligase_Reticulomyxa_filosa	Rfil_569370619	

HG_2505	
Cgig_25683_Putative_metal_tolerance_protein_C3_Source_UniProtKB_TrEMBL_Acc_K1QWV5	
Cele_010644_K07G5_5_Protein_K07G5_5_K07G5_5_mRNA_complete_cds_Source_RefSeq_mRNA_Acc_NM_059627	Cele_044481_ZK185_5_Protein_ZK185_5_ZK185_5_mRNA_complete_cds_Source_RefSeq_mRNA_Acc_NM_001038374	Cele_019803_PDB1_1_Protein_PDB1_1_isoform_a_Source_RefSeq_mRNA_Acc_NM_001047811	Cele_019841_R02F11_3_Protein_R02F11_3_isoform_b_R02F11_3_mRNA_complete_cds_Source_RefSeq_mRNA_Acc_NM_001028895	Cele_018948_F56C9_3_Protein_F56C9_3_F56C9_3_mRNA_complete_cds_Source_RefSeq_mRNA_Acc_NM_066210	Cele_018280_F41C6_7_Protein_F41C6_7_F41C6_7_mRNA_complete_cds_Source_RefSeq_mRNA_Acc_NM_076763	
Sman_150230_Putative_cation_efflux_protein_zinc_transporter_Source_UniProtKB_TrEMBL_Acc_G4VF04	
Nvec_14902_	
Atha_AT1G16310_1_Cation_efflux_family_protein	Atha_AT1G79520_2_Cation_efflux_family_protein	Atha_AT3G58060_1_Cation_efflux_family_protein	Atha_AT2G39450_1_MTP11_ATMTP11_Cation_efflux_family_protein	
Ttra_04058T0_04058_cation_diffusion_facilitator_family_protein_321_aa	
Rfil_569418857_CDF_transporter_membrane_protein_Reticulomyxa_filosa	Rfil_569377530	Rfil_569407634_CDF_transporter_membrane_protein_partial_Reticulomyxa_filosa	Rfil_569419625_cation_efflux_protein_zinc_transporter_Reticulomyxa_filosa	Rfil_569419624	

HG_1574	
Hsap_Ensmbl0139726_density_regulated_protein_Source_
HGNC_Symbol_Acc_2769_DENR	Hsap_Ensmbl0054392_hedgehog_acyltransferase_Source_
HGNC_Symbol_Acc_18270_HHAT	Hsap_Ensmbl0010282_hedgehog_acyltransferase_like_Source_
HGNC_Symbol_Acc_13242_HHATL	
Dmel_0030802_CG9099	Dmel_0024194_rasp_rasp_Source_FlyBase_0024194	
Cgig_19799_Density_regulated_protein_Source_UniProtKB_TrEMBL_Acc_K1QGW4	
Cele_012932_Y47D3A_21_Protein_Y47D3A_21_Y47D3A_21_mRNA_complete_cds_Source_RefSeq_mRNA_Acc_NM_067049	Cele_013852_hhat_1_Protein_HHAT_1_hhat_1_mRNA_complete_cds_Source_RefSeq_mRNA_Acc_NM_001027318	Cele_013312_hhat_2_Protein_HHAT_2_isoform_a_hhat_2_mRNA_complete_cds_Source_RefSeq_mRNA_Acc_NM_001268911	
Drer_037229_density_regulated_protein_Source_ZFIN_Acc_ZDB_GENE_040718_450_denr	Drer_074428_hedgehog_acyltransferase_Source_ZFIN_Acc_ZDB_GENE_051118_1_hhat	Drer_039051_hedgehog_acyltransferase_like_a_Source_ZFIN_Acc_ZDB_GENE_040426_1865_hhatla	Drer_005139_hedgehog_acyltransferase_like_b_Source_ZFIN_Acc_ZDB_GENE_050506_130_hhatlb	
Spur_008407_Denr	Spur_004193_Hhat	Spur_019068_Hhat_2	Spur_020897_HhatL	
Smim_63055_Density_regulated_protein_putative_Ixodes_scapularis_gi_241694471_ref_XP_002402211_1e_94_284	Smim_24528_Protein_cysteine_N_palmitoyltransferase_Rasp_Camponotus_floridanus_gi_307179911_gb_EFN68056_5e_25_108	Smim_24507_hedgehog_acyltransferase_putative_Ixodes_scapularis_gi_241176114_ref_XP_002399487_2e_08_57_0	
Sman_077070	
Gsal_5579_density_regulated_protein	
Nvec_11420_MBOAT	Nvec_18558_	
Scer_YJR014W_Protein_of_unknown_function_associates_with_ribosomes_and_has_a_putative_RNA_binding_domain_interacts_with_Tma20p_similar_to_human_GRAP_and_human_DRP1_which_interacts_with_human_Tma20p_homolog_MCT_1_Source_SGD_Acc_S000003775_TMA22_SGD	
Atha_AT5G11900_1_Translation_initiation_factor_SUI1_family_protein	
Rfil_569374039_mitochondrial_translation_initiation_factor_partial_Reticulomyxa_filosa	

HG_1398	
Hsap_Ensmbl0076924_XPA_binding_protein_2_Source_
HGNC_Symbol_Acc_14089_XAB2	
Dmel_0033859_CG6197	
Cgig_24439_Pre_mRNA_splicing_factor_SYF1_Source_UniProtKB_TrEMBL_Acc_K1Q7X3	
Cele_016837_C50F2_3_Protein_C50F2_3_C50F2_3_mRNA_complete_cds_Source_RefSeq_mRNA_Acc_NM_058849	
Drer_007092_XPA_binding_protein_2_Source_ZFIN_Acc_ZDB_GENE_040426_685_xab2	
Spur_025110_Xab2	Spur_022227_Spur_022227	
Smim_29834_PREDICTED_XPA_binding_protein_like_Saccoglossus_kowalevskii_gi_291225215_ref_XP_002732593_1e_148_444	Smim_29835_pre_mRNA_splicing_factor_Syf1_putative_Ixodes_scapularis_gi_241836192_ref_XP_002415091_8e_96_308	Smim_29854_pre_mRNA_splicing_factor_Syf1_putative_Ixodes_scapularis_gi_241836192_ref_XP_002415091_1e_79_262	
Sman_166240_Hcnp_homolog_putative_Source_UniProtKB_TrEMBL_Acc_G4LY78	Sman_166250_Hcnp_homolog_putative_Source_UniProtKB_TrEMBL_Acc_G4LY77	
Gsal_6392_pre_mrna_splicing_factor_syf1	
Nvec_40377_	Nvec_43326_TPR_2	Nvec_22503_	Nvec_10559_HAT	
Scer_YDR416W_Member_of_the_NineTeen_Complex_NTC_that_contains_Prp19p_and_stabilizes_U6_snRNA_in_catalytic_forms_of_the_spliceosome_containing_U2_U5_and_U6_snRNAs_null_mutant_has_splicing_defect_and_arrests_in_G2_M_homologs_in_human_and_C_elegans_Source_SGD_Acc_S000002824_SYF1_SGD	
Atha_AT5G28740_1_Tetratricopeptide_repeat_TPR_like_superfamily_protein	
Ttra_00468T0_00468	
Rfil_5693982417353_Reticulomyxa_filosa	Rfil_569346728	Rfil_569423026	Rfil_569348830_spliceosome_complex_protein_Reticulomyxa_filosa	

HG_33058	
This group of homology does not contain any annotated genome

HG_5711	
Hsap_Ensmbl0135506_osteosarcoma_amplified_9_endoplasmic_reticulum_lectin_Source_
HGNC_Symbol_Acc_16994_OS9	
Cgig_13722_Protein_OS_9_Source_UniProtKB_TrEMBL_Acc_K1P3H0	
Cele_018611_F48E8_4_Protein_F48E8_4_F48E8_4_mRNA_complete_cds_Source_RefSeq_mRNA_Acc_NM_065762	
Drer_020301_amplified_in_osteosarcoma_Source_ZFIN_Acc_ZDB_GENE_060929_32_os9	
Spur_010375_Os9l	
Smim_15670_amplified_in_osteosarcoma_precursor_Bos_taurus_gi_110665582_gb_ABG81437_5e_75_249	
Sman_197920_Putative_cationic_amino_acid_transporter_Source_UniProtKB_TrEMBL_Acc_G4VIG9	
Nvec_12146_ICA69	

HG_5447	
Hsap_Ensmbl0185838_guanine_nucleotide_binding_protein_G_protein_beta_polypeptide_1_like_Source_
HGNC_Symbol_Acc_4397_GNB1L	
Dmel_0033653_CG13192	
Cgig_15080_Guanine_nucleotide_binding_protein_subunit_beta_like_protein_1_Source_UniProtKB_TrEMBL_Acc_K1Q4Q6	
Drer_036293_guanine_nucleotide_binding_protein_G_protein_beta_polypeptide_1_like_Source_ZFIN_Acc_ZDB_GENE_050320_77_gnb1l	
Spur_004256_gnb1L	
Smim_6680_PREDICTED_guanine_nucleotide_binding_protein_subunit_beta_like_protein_like_Meleagris_gallopavo_gi_326929524_ref_XP_003210913_3e_16_81_6	
Atha_AT4G29860_1_EMB2757_TAN_Transducin_WD40_repeat_like_superfamily_protein	
Ttra_04554T0_04554	
Rfil_569440895_G_protein_beta_WD_40_repeats_containing_protein_Reticulomyxa_filosa	Rfil_569360740	

HG_1533	
Hsap_Ensmbl0116120_phenylalanyl_tRNA_synthetase_beta_subunit_Source_
HGNC_Symbol_Acc_17800_FARSB	Hsap_Ensmbl0130764_leucine_rich_repeat_containing_47_Source_
HGNC_Symbol_Acc_29207_LRRC47	
Dmel_0039175_CG5706	
Cgig_11753_Phenylalanyl_tRNA_synthetase_beta_chain_Source_UniProtKB_TrEMBL_Acc_K1PIB7	Cgig_19736_Leucine_rich_repeat_containing_protein_47_Source_UniProtKB_TrEMBL_Acc_K1Q5E8	
Cele_021828_Y54E10A_6_Protein_Y54E10A_6_Y54E10A_6_mRNA_complete_cds_Source_RefSeq_mRNA_Acc_NM_058714	Cele_001498_fars_3_Protein_FARS_3_fars_3_mRNA_complete_cds_Source_RefSeq_mRNA_Acc_NM_063384	
Drer_053138_leucine_rich_repeat_containing_47_Source_ZFIN_Acc_ZDB_GENE_060503_289_lrrc47	Drer_016864_phenylalanyl_tRNA_synthetase_beta_subunit_Source_ZFIN_Acc_ZDB_GENE_021206_2_farsb	Drer_088335_leucine_rich_repeat_containing_47_Source_
HGNC_Symbol_Acc_29207_LRRC47_2_of_2	
Spur_025928_Lrrc47	Spur_018688_Farsb	Spur_002162_Spur_002162	Spur_016003_Spur_016003	
Smim_70223_phenylalanyl_tRNA_synthetase_beta_chain_putative_Ixodes_scapularis_gi_241828654_ref_XP_002414726_2e_167_496	Smim_82726_phenylalanyl_tRNA_synthetase_beta_chain_Danio_rerio_gi_56090156_ref_NP_001007769_0_0_790	
Sman_094060_Phenylalanyl_tRNA_synthetase_beta_chain_putative_Source_UniProtKB_TrEMBL_Acc_G4LV70	Sman_063230_Putative_leucine_rich_repeat_containing_protein_Source_UniProtKB_TrEMBL_Acc_G4VF95	
Gsal_13588_phenylalanyl_trna_synthetase_beta_chain	Gsal_13381_leucine_rich_repeat_containing_protein_47	
Nvec_47414_	Nvec_3744_	
Scer_YLR060W_Beta_subunit_of_cytoplasmic_phenylalanyl_tRNA_synthetase_forms_a_tetramer_with_Frs2p_to_generate_active_enzyme_able_to_hydrolyze_mis_aminoacylated_tRNA_Phe_which_could_contribute_to_translational_quality_control_Source_SGD_Acc_S000004050_FRS1_SGD	
Atha_AT1G72550_1_tRNA_synthetase_beta_subunit_family_protein	
Ttra_01153T0_01153_phenylalanyl_tRNA_synthetase_beta_subunit_622_aa	
Rfil_569422140	

HG_439	
Hsap_Ensmbl0162402_ubiquitin_specific_peptidase_24_Source_
HGNC_Symbol_Acc_12623_USP24	Hsap_Ensmbl0115464_ubiquitin_specific_peptidase_34_Source_
HGNC_Symbol_Acc_20066_USP34	Hsap_Ensmbl0114374_ubiquitin_specific_peptidase_9_Y_linked_Source_
HGNC_Symbol_Acc_12633_USP9Y	
Dmel_0005632_faf_fat_facets_Source_FlyBase_0005632	
Cgig_20310_Ubiquitin_carboxyl_terminal_hydrolase_48_Source_UniProtKB_TrEMBL_Acc_K1R3B1	Cgig_04665_Ubiquitin_carboxyl_terminal_hydrolase_Source_UniProtKB_TrEMBL_Acc_K1Q2D7	Cgig_09215_Ubiquitin_carboxyl_terminal_hydrolase_Source_UniProtKB_TrEMBL_Acc_K1PNG3	Cgig_02877_Ubiquitin_carboxyl_terminal_hydrolase_34_Source_UniProtKB_TrEMBL_Acc_K1PZR6	Cgig_04932_Putative_ubiquitin_carboxyl_terminal_hydrolase_FAF_X_Source_UniProtKB_TrEMBL_Acc_K1PHE1	Cgig_03536_Ubiquitin_carboxyl_terminal_hydrolase_24_Source_UniProtKB_TrEMBL_Acc_K1PYP4	
Cele_011980_T24B8_7_Protein_T24B8_7_isoform_a_Source_RefSeq_peptide_Acc_NP_495932	
Drer_059925_ubiquitin_specific_peptidase_24_Source_ZFIN_Acc_ZDB_GENE_030131_4356_usp24	Drer_090301_ubiquitin_specific_peptidase_48_Source_ZFIN_Acc_ZDB_GENE_050522_197_usp48	Drer_013708_ubiquitin_specific_peptidase_9_Source_ZFIN_Acc_ZDB_GENE_061019_1_usp9	
Spur_008736_Usp48b	Spur_002851_Usp9Y_Ubiquitin_carboxyl_terminal_hydrolase_Source_UniProtKB_TrEMBL_Acc_H3HMG5	Spur_000893_Usp34_1_Ubiquitin_carboxyl_terminal_hydrolase_Source_UniProtKB_TrEMBL_Acc_H3
HGZ6	Spur_021896_Ubp24	Spur_015106_Spur_015106	Spur_023264_Usp24	Spur_004047_Usp24_2	Spur_014754_Spur_014754	
Smim_82972_PREDICTED_probable_ubiquitin_carboxyl_terminal_hydrolase_FAF_X_like_isoform_Ailuropoda_melanoleuca_gi_301755326_ref_XP_002913509_0_0_1390	Smim_5668_PREDICTED_ubiquitin_carboxyl_terminal_hydrolase_24_Danio_rerio_gi_326676999_ref_XP_002665714_0_0_1476	Smim_18590_PREDICTED_MATH_meprin_associated_Traf_homology_domain_containing_family_member_math_33_like_Saccoglossus_kowalevskii_gi_291234617_ref_XP_002737245_4e_40_147	Smim_5652_USP24_protein_Homo_sapiens_gi_20987359_gb_AAH29660_6e_46_164	Smim_20193_denovo_path1_PREDICTED_probable_ubiquitin_carboxyl_terminal_hydrolase_FAF_X_isoform_Ornithorhynchus_anatinus_gi_149633777_ref_XP_001513326_5e_18_85_5	Smim_14538_denovo_path1_ubiquitin_specific_protease_putative_Ixodes_scapularis_gi_241652648_ref_XP_002411295_2e_41_155	Smim_5667_novel_protein_similar_to_vertebrate_ubiquitin_specific_protease_Danio_rerio_gi_157886075_emb_CAM14158_6e_81_255	Smim_5666_PREDICTED_ubiquitin_carboxyl_terminal_hydrolase_24_Monodelphis_domestica_gi_334321681_ref_XP_003340143_2e_47_176	Smim_8213_denovo_path1_PREDICTED_ubiquitin_specific_peptidase_9_X_linked_Taeniopygia_guttata_gi_224042623_ref_XP_002192395_4e_88_293	Smim_82971_PREDICTED_probable_ubiquitin_carboxyl_terminal_hydrolase_FAF_X_like_isoform_Bombus_terrestris_gi_340713827_ref_XP_003395437_2e_28_117	Smim_14200_denovo_path1_PREDICTED_probable_ubiquitin_carboxyl_terminal_hydrolase_FAF_X_like_isoform_Pongo_abelii_gi_297709764_ref_XP_002831594_3e_22_100	
Sman_131570_Ubiquitin_specific_peptidase_9X_C19_family_Source_UniProtKB_TrEMBL_Acc_G4VTI3	Sman_196290_Ubiquitin_carboxyl_terminal_hydrolase_Source_UniProtKB_TrEMBL_Acc_G4V883	Sman_153690_Ubiquitin_specific_peptidase_9X_C19_family_Source_UniProtKB_TrEMBL_Acc_G4LX72	Sman_198740_Ubiquitin_specific_peptidase_24_C19_family_Source_UniProtKB_TrEMBL_Acc_G4LX73	
Gsal_901_ubiquitin_carboxyl_terminal_hydrolase_48	Gsal_7799_ubiquitin_carboxyl_terminal_hydrolase_faf_x	Gsal_569_ubiquitin_carboxyl_terminal_hydrolase_24	Gsal_1730_fat_isoform_a	Gsal_3140_ubiquitin_carboxyl_terminal_hydrolase_24	Gsal_9773_hypothetical_protein_putative_homolog_to_CAPTEDRAFT_215538_Capitella_teleta	Gsal_4258_ubiquitin_specific_peptidase_9x_c19_family	
Nvec_2588_	Nvec_21866_UCH	Nvec_2637_	Nvec_991_UCH	Nvec_32470_BRE	Nvec_2589_	Nvec_2635_	Nvec_33119_	Nvec_55899_	Nvec_19646_	Nvec_30019_	
Atha_AT3G49600_1_UBP26_SUP32_ATUBP26_ubiquitin_specific_protease_26	
Ttra_02566T0_02566_ubiquitin_carboxyl_terminal_hydrolase_34_2423_aa	Ttra_09585T0_09585_ubiquitin_carboxyl_terminal_hydrolase_34_2284_aa	Ttra_05706T0_05706_ubiquitin_carboxyl_terminal_hydrolase_34_3106_aa	Ttra_10458T0_10458_ubiquitin_carboxyl_terminal_hydrolase_34_2816_aa	Ttra_01226T0_01226	Ttra_04356T0_04356_ubiquitin_carboxyl_terminal_hydrolase_1319_aa	Ttra_01031T0_01031	Ttra_12421T0_12421	Ttra_00392T0_00392	Ttra_12028T0_12028	Ttra_12029T0_12029	
Rfil_569351361_ubiquitin_domain_containing_protein_partial_Reticulomyxa_filosa	Rfil_569419313_MATH_domain_protein_partial_Reticulomyxa_filosa	Rfil_569405034_ubiquitin_domain_containing_protein_partial_Reticulomyxa_filosa	Rfil_569419574_Ubiquitin_carboxyl_terminal_hydrolase_family_protein_partial_Reticulomyxa_filosa	Rfil_5694002346707_partial_Reticulomyxa_filosa	Rfil_569358006	Rfil_569384037_ubiquitin_domain_containing_protein_partial_Reticulomyxa_filosa	Rfil_569382995_ubiquitin_domain_containing_protein_Reticulomyxa_filosa	Rfil_5693914329289_partial_Reticulomyxa_filosa	Rfil_569426691	Rfil_5694071064245_Reticulomyxa_filosa	Rfil_569431248	Rfil_569391128_Ubiquitin_carboxyl_terminal_hydrolase_family_protein_Reticulomyxa_filosa	Rfil_569440218	Rfil_5693911299378_Reticulomyxa_filosa	Rfil_569440216_protein_kinase_Atypical_group_Reticulomyxa_filosa	

HG_1621	
Hsap_Ensmbl0182544_major_facilitator_superfamily_domain_containing_5_Source_
HGNC_Symbol_Acc_28156_MFSD5	
Cgig_15686_Major_facilitator_superfamily_domain_containing_protein_5_Source_UniProtKB_TrEMBL_Acc_K1QRM0	Cgig_05189_Major_facilitator_superfamily_domain_containing_protein_5_Source_UniProtKB_TrEMBL_Acc_K1PAN8	Cgig_16983_Major_facilitator_superfamily_domain_containing_protein_5_Source_UniProtKB_TrEMBL_Acc_K1QJI5	
Cele_021870_Y54G2A_4_Protein_Y54G2A_4_Y54G2A_4_mRNA_complete_cds_Source_RefSeq_mRNA_Acc_NM_067873	
Drer_015997_major_facilitator_superfamily_domain_containing_5_Source_ZFIN_Acc_ZDB_GENE_040718_468_mfsd5	
Spur_028106_Mfsd5	
Smim_22944_PREDICTED_similar_to_MGC143224_protein_Strongylocentrotus_purpuratus_gi_72020323_ref_XP_780162_8e_152_450	
Nvec_16411_DUF791	Nvec_36670_	
Atha_AT3G49310_1_Major_facilitator_superfamily_protein	Atha_AT1G64650_1_Major_facilitator_superfamily_protein	Atha_AT4G27720_1_Major_facilitator_superfamily_protein	Atha_AT2G23093_1_Major_facilitator_superfamily_protein	
Ttra_10269T0_10269_major_facilitator_superfamily_transporter_469_aa	Ttra_00138T0_00138_major_facilitator_superfamily_transporter_440_aa	
Rfil_569372639	Rfil_569411519_DUF791_domain_containing_protein_Reticulomyxa_filosa	Rfil_569375808	Rfil_569375807	

HG_1357	
Hsap_Ensmbl0189221_monoamine_oxidase_A_Source_
HGNC_Symbol_Acc_6833_MAOA	Hsap_Ensmbl0069535_monoamine_oxidase_B_Source_
HGNC_Symbol_Acc_6834_MAOB	
Dmel_0039177_CG13611	
Cgig_22845_Amine_oxidase_flavin_containing_Source_UniProtKB_TrEMBL_Acc_K1Q5T1	Cgig_13297_Amine_oxidase_flavin_containing_A_Source_UniProtKB_TrEMBL_Acc_K1P
HG2	Cgig_25618_Putative_flavin_containing_monoamine_oxidase_A_Source_UniProtKB_TrEMBL_Acc_K1QUT5	Cgig_22843_Amine_oxidase_flavin_containing_Source_UniProtKB_TrEMBL_Acc_K1QSR4	Cgig_22844_Amine_oxidase_flavin_containing_Source_UniProtKB_TrEMBL_Acc_K1RCV4	Cgig_01853_Amine_oxidase_flavin_containing_B_Source_UniProtKB_TrEMBL_Acc_K1QLX9	Cgig_08462	
Cele_000138_amx_2_Protein_AMX_2_amx_2_mRNA_complete_cds_Source_RefSeq_mRNA_Acc_NM_060835	
Drer_023712_monoamine_oxidase_Source_ZFIN_Acc_ZDB_GENE_040329_3_mao	Drer_092976_si_ch211_127i16_2_Source_ZFIN_Acc_ZDB_GENE_091204_54_si_ch211_127i16_2	
Spur_025147_Spur_025147	Spur_001174_Maoa	Spur_024755_Maoa_2	Spur_024267_Maob	Spur_001986_Maoa_1	Spur_001766_Maoa_3	Spur_006556_Maoa_5	Spur_027112_MaoaL_1	Spur_001767_Maoa_4	
Smim_1378_AOF_ONCMY_RecName_Full_Amine_oxidase_flavin_containing_AltName_Full_Monoamine_oxidase_Short_MAO_gi_3915606_sp_P49253_AOF_ONCMY_0_0_608	Smim_9420_PREDICTED_amine_oxidase_flavin_containing_like_Xenopus_Silurana_tropicalis_gi_301606444_ref_XP_002932838_8e_59_200	Smim_79929_amine_oxidase_flavin_containing_B_Bos_taurus_gi_113205963_ref_NP_808813_1e_103_320	
Nvec_38188_rve	Nvec_3920_	Nvec_2583_	Nvec_56515_Ribosomal_L30	
Ttra_11146T0_11146_amine_oxidase_B_574_aa	
Rfil_569442018_monoamine_oxidase_B_like_protein_Reticulomyxa_filosa	Rfil_569442020_monoamine_oxidase_B_like_protein_Reticulomyxa_filosa	Rfil_569442019	

HG_4692	
Hsap_Ensmbl0164068_ring_finger_protein_123_Source_
HGNC_Symbol_Acc_21148_RNF123	
Dmel_0038296_CG6752	
Cgig_04788	Cgig_04787	
Drer_091302_Uncharacterized_protein_Source_UniProtKB_TrEMBL_Acc_E7F1G5_CABZ01048349_1	Drer_031269_ring_finger_protein_123_Source_ZFIN_Acc_ZDB_GENE_050208_529_rnf123	
Smim_58872_E3_ubiquitin_protein_ligase_RNF123_Harpegnathos_saltator_gi_307200504_gb_EFN80666_0_0_962	
Nvec_12174_SPRY	Nvec_24433_	Nvec_29996_Bombolitin	
Atha_AT2G22010_2_RKP_related_to_KPC1	
Ttra_02805T0_02805_E3_ubiquitin_protein_ligase_RNF123_1254_aa	Ttra_08466T0_08466	

HG_1269	
Hsap_Ensmbl0164190_Nipped_B_homolog_Drosophila_Source_
HGNC_Symbol_Acc_28862_NIPBL	
Dmel_0026401_Nipped_B_Nipped_B_Source_FlyBase_0026401	
Cgig_02811_Nipped_B_like_protein_Source_UniProtKB_TrEMBL_Acc_K1PKE4	
Cele_004166_pqn_85_Protein_PQN_85_pqn_85_mRNA_complete_cds_Source_RefSeq_mRNA_Acc_NM_061286	
Drer_061052_nipped_b_homolog_b_Drosophila_Source_ZFIN_Acc_ZDB_GENE_030131_6070_nipblb	Drer_093281_nipped_b_homolog_a_Drosophila_Source_ZFIN_Acc_ZDB_GENE_060526_121_nipbla	Drer_075378_Nipped_B_homolog_Drosophila_Source_
HGNC_Symbol_Acc_28862_NIPBL_2_of_3	
Spur_013412_NipbL	Spur_025723_NippbL	
Smim_19311_Nipped_B_protein_putative_Ixodes_scapularis_gi_241325975_ref_XP_002408225_0_0_1866	
Sman_017810_Putative_nipped_b_like_protein_Delangin_Scc2_homolog_Source_UniProtKB_TrEMBL_Acc_G4VNQ5	Sman_167860_Nipped_B_like_protein_Delangin_Scc2_homolog_Source_UniProtKB_TrEMBL_Acc_G4VQR3	
Gsal_5020_nipped_b_like_protein	Gsal_4674_nipped_b_like_protein_scc2_homolog	
Nvec_25038_	Nvec_28619_	
Scer_YDR180W_Subunit_of_cohesin_loading_factor_Scc2p_Scc4p_a_complex_required_for_loading_of_cohesin_complexes_onto_chromosomes_involved_in_establishing_sister_chromatid_cohesion_during_DSB_repair_via_histone_H2AX_evolutionarily_conserved_adherin_Source_SGD_Acc_S000002588_SCC2_SGD	
Atha_AT5G15540_1_EMB2773_ATSCC2_SCC2_PHD_finger_family_protein	
Ttra_07194T0_07194	
Rfil_5694128341877_Reticulomyxa_filosa	Rfil_569375721	Rfil_569395248_protein_kinase_partial_Reticulomyxa_filosa	Rfil_5693970697720_partial_Reticulomyxa_filosa	Rfil_569422907	

HG_1316	
Hsap_Ensmbl0107862_golgi_brefeldin_A_resistant_guanine_nucleotide_exchange_factor_1_Source_
HGNC_Symbol_Acc_4181_GBF1	
Dmel_0264560_garz_gartenzwerg_Source_FlyBase_0264560	
Cgig_13547_Golgi_specific_brefeldin_A_resistance_guanine_nucleotide_exchange_factor_1_Source_UniProtKB_TrEMBL_Acc_K1PI78	
Cele_007703_gbf_1_Protein_GBF_1_isoform_a_gbf_1_mRNA_complete_cds_Source_RefSeq_mRNA_Acc_NM_001268211	
Drer_027016_golgi_brefeldin_A_resistant_guanine_nucleotide_exchange_factor_1_Source_
HGNC_Symbol_Acc_4181_GBF1_1_of_2	Drer_088406_golgi_brefeldin_A_resistant_guanine_nucleotide_exchange_factor_1_Source_
HGNC_Symbol_Acc_4181_GBF1_2_of_2	
Spur_002387_Gbf1L	Spur_016361_GBF1	
Smim_48150_PREDICTED_similar_to_GBF1_protein_Ciona_intestinalis_gi_198425083_ref_XP_002128867_0_0_890	Smim_48118_novel_protein_similar_to_vertebrate_golgi_specific_brefeldin_A_resistance_factor_GBF1_Danio_rerio_gi_220673341_emb_CAX12770_1e_130_402	
Sman_101280_Golgi_specific_brefeldin_A_resistance_factor_putative_Source_UniProtKB_TrEMBL_Acc_C4QNZ8	
Gsal_1422_golgi_specific_brefeldin_a_resistance_guanine_nucleotide_exchange_factor_1	Gsal_1045_golgi_specific_brefeldin_a_resistance_factor	Gsal_1423_golgi_specific_brefeldin_a_resistance_guanine_nucleotide_exchange_factor_1	
Nvec_5942_Sec7	Nvec_55089_	Nvec_20579_Tymo_45kd_70kd	Nvec_31358_	
Rfil_569429739	

HG_14908	
Ttra_10495T0_10495	

HG_62	
Hsap_Ensmbl0138175_ADP_ribosylation_factor_like_3_Source_
HGNC_Symbol_Acc_694_ARL3	Hsap_Ensmbl0165527_ADP_ribosylation_factor_6_Source_
HGNC_Symbol_Acc_659_ARF6	Hsap_Ensmbl0213465_ADP_ribosylation_factor_like_2_Source_
HGNC_Symbol_Acc_693_ARL2	Hsap_Ensmbl0143761_ADP_ribosylation_factor_1_Source_
HGNC_Symbol_Acc_652_ARF1	Hsap_Ensmbl0004059_ADP_ribosylation_factor_5_Source_
HGNC_Symbol_Acc_658_ARF5	Hsap_Ensmbl0113595_tripartite_motif_containing_23_Source_
HGNC_Symbol_Acc_660_TRIM23	Hsap_Ensmbl0273003_RP11_399J13_3	Hsap_Ensmbl0272822_ADP_ribosylation_factor_3_Source_UniProtKB_TrEMBL_Acc_F5H423_RP11_302B13_5	Hsap_Ensmbl0113966_ADP_ribosylation_factor_like_6_Source_
HGNC_Symbol_Acc_13210_ARL6	Hsap_Ensmbl0165997_ADP_ribosylation_factor_like_5B_Source_
HGNC_Symbol_Acc_23052_ARL5B	Hsap_Ensmbl0162980_ADP_ribosylation_factor_like_5A_Source_
HGNC_Symbol_Acc_696_ARL5A	Hsap_Ensmbl0168374_ADP_ribosylation_factor_4_Source_
HGNC_Symbol_Acc_655_ARF4	Hsap_Ensmbl0188042_ADP_ribosylation_factor_like_4C_Source_
HGNC_Symbol_Acc_698_ARL4C	Hsap_Ensmbl0179674_ADP_ribosylation_factor_like_14_Source_
HGNC_Symbol_Acc_22974_ARL14	Hsap_Ensmbl0134287_ADP_ribosylation_factor_3_Source_
HGNC_Symbol_Acc_654_ARF3	Hsap_Ensmbl0152700_SAR1_homolog_B_S_cerevisiae_Source_
HGNC_Symbol_Acc_10535_SAR1B	Hsap_Ensmbl0152213_ADP_ribosylation_factor_like_11_Source_
HGNC_Symbol_Acc_24046_ARL11	Hsap_Ensmbl0214087_ADP_ribosylation_factor_like_16_Source_
HGNC_Symbol_Acc_27902_ARL16	Hsap_Ensmbl0101246_ADP_ribosylation_factor_related_protein_1_Source_
HGNC_Symbol_Acc_662_ARFRP1	Hsap_Ensmbl0143862_ADP_ribosylation_factor_like_8A_Source_
HGNC_Symbol_Acc_25192_ARL8A	Hsap_Ensmbl0134108_ADP_ribosylation_factor_like_8B_Source_
HGNC_Symbol_Acc_25564_ARL8B	Hsap_Ensmbl0255863_Uncharacterized_protein_Source_UniProtKB_TrEMBL_Acc_H0YGG7_AC073610_5	Hsap_Ensmbl0228696_ADP_ribosylation_factor_like_17B_Source_
HGNC_Symbol_Acc_32387_ARL17B	Hsap_Ensmbl0258003_AC139677_7	Hsap_Ensmbl0185829_ADP_ribosylation_factor_like_17A_Source_
HGNC_Symbol_Acc_24096_ARL17A	Hsap_Ensmbl0258372_Homo_sapiens_ADP_ribosylation_factor_like_17B_ARL17B_transcript_variant_2_mRNA_Source_RefSeq_mRNA_Acc_NM_001103154_ARL17A	Hsap_Ensmbl0141748_ADP_ribosylation_factor_like_5C_Source_
HGNC_Symbol_Acc_31111_ARL5C	Hsap_Ensmbl0185305_ADP_ribosylation_factor_like_15_Source_
HGNC_Symbol_Acc_25945_ARL15	Hsap_Ensmbl0175906_ADP_ribosylation_factor_like_4D_Source_
HGNC_Symbol_Acc_656_ARL4D	Hsap_Ensmbl0174225_ADP_ribosylation_factor_like_13A_Source_
HGNC_Symbol_Acc_31709_ARL13A	Hsap_Ensmbl0196503_ADP_ribosylation_factor_like_9_Source_
HGNC_Symbol_Acc_23592_ARL9	Hsap_Ensmbl0079332_SAR1_homolog_A_S_cerevisiae_Source_
HGNC_Symbol_Acc_10534_SAR1A	Hsap_Ensmbl0169379_ADP_ribosylation_factor_like_13B_Source_
HGNC_Symbol_Acc_25419_ARL13B	Hsap_Ensmbl0120805_ADP_ribosylation_factor_like_1_Source_
HGNC_Symbol_Acc_692_ARL1	Hsap_Ensmbl0122644_ADP_ribosylation_factor_like_4A_Source_
HGNC_Symbol_Acc_695_ARL4A	Hsap_Ensmbl0175414_ADP_ribosylation_factor_like_10_Source_
HGNC_Symbol_Acc_22042_ARL10	Hsap_Ensmbl0257814_ARL17_protein_Source_UniProtKB_TrEMBL_Acc_Q9BVU5_ARL17	
Dmel_0038916_dnd_dead_end_Source_FlyBase_0038916	Dmel_0004908_Arf84F_ADP_ribosylation_factor_84F_Source_FlyBase_0004908	Dmel_0013750_Arf51F_ADP_ribosylation_factor_51F_Source_FlyBase_0013750	Dmel_0010348_Arf79F_ADP_ribosylation_factor_79F_Source_FlyBase_0010348	Dmel_0000115_Arf72A_Arflike_at_72A_Source_FlyBase_0000115	Dmel_0013749_Arf102F_ADP_ribosylation_factor_102F_Source_FlyBase_0013749	Dmel_0035866_CG7197	Dmel_0034446_CG7735	Dmel_0038947_sar1_sar1_Source_FlyBase_0038947	Dmel_0038915_CG17819	Dmel_0030088_CG7039	Dmel_0037551_Gie_GTPase_indispensable_for_equal_segregation_of_chromosomes_Source_FlyBase_0037551	Dmel_0039889_CG2219	Dmel_0031254_CG13692	Dmel_0030375_CG11356	Dmel_0053797_CG33797	
Cgig_17093_ADP_ribosylation_factor_like_protein_2_Source_UniProtKB_TrEMBL_Acc_K1RUY4	Cgig_18929_ADP_ribosylation_factor_like_protein_3_Source_UniProtKB_TrEMBL_Acc_K1QIG6	Cgig_20174_ADP_ribosylation_factor_Source_UniProtKB_TrEMBL_Acc_K1PTH4	Cgig_15931_ADP_ribosylation_factor_1_Source_UniProtKB_TrEMBL_Acc_K1RG92	Cgig_15934_ADP_ribosylation_factor_1_Source_UniProtKB_TrEMBL_Acc_K1R0D0	Cgig_08027_ADP_ribosylation_factor_1_Source_UniProtKB_TrEMBL_Acc_K1PJY7	Cgig_15932_ADP_ribosylation_factor_Source_UniProtKB_TrEMBL_Acc_K1RMG4	Cgig_04926_ADP_ribosylation_factor_related_protein_1_Source_UniProtKB_TrEMBL_Acc_K1RKD6	Cgig_06007_ADP_ribosylation_factor_related_protein_1_Source_UniProtKB_TrEMBL_Acc_K1QFX3	Cgig_04657_ADP_ribosylation_factor_like_protein_6_Source_UniProtKB_TrEMBL_Acc_K1PBA9	Cgig_03939_ADP_ribosylation_factor_Source_UniProtKB_TrEMBL_Acc_K1PIM4	Cgig_01001_GTP_binding_protein_SAR1_Source_UniProtKB_TrEMBL_Acc_K1P0S8	Cgig_26043_GTP_binding_protein_SAR1b_Source_UniProtKB_TrEMBL_Acc_K1QLK8	Cgig_25755_ADP_ribosylation_factor_like_protein_4C_Source_UniProtKB_TrEMBL_Acc_K1QZV4	Cgig_15933_ADP_ribosylation_factor_Source_UniProtKB_TrEMBL_Acc_K1S5Y2	Cgig_16837_ADP_ribosylation_factor_like_protein_8A_Source_UniProtKB_TrEMBL_Acc_K1RAE9	Cgig_08372_ADP_ribosylation_factor_like_protein_13B_Source_UniProtKB_TrEMBL_Acc_K1PSY5	Cgig_03050_ADP_ribosylation_factor_like_protein_1_Source_UniProtKB_TrEMBL_Acc_K1QJP6	Cgig_11992_GTP_binding_protein_ARD_1_Source_UniProtKB_TrEMBL_Acc_K1PIX7	Cgig_15534_ADP_ribosylation_factor_H_Source_UniProtKB_TrEMBL_Acc_K1RNC3	Cgig_03554_ADP_ribosylation_factor_1_Source_UniProtKB_TrEMBL_Acc_K1PJ68	Cgig_15823_ADP_ribosylation_factor_1_Source_UniProtKB_TrEMBL_Acc_K1R1Q1	Cgig_03940_ADP_ribosylation_factor_2_Source_UniProtKB_TrEMBL_Acc_K1PRH4	Cgig_08029	Cgig_15649_ADP_ribosylation_factor_like_protein_11_Source_UniProtKB_TrEMBL_Acc_K1Q1D8	Cgig_19413	Cgig_19414	Cgig_19416_ADP_ribosylation_factor_like_protein_2_Source_UniProtKB_TrEMBL_Acc_K1RTE0	
Cele_000188_arl_3_Protein_ARL_3_arl_3_mRNA_complete_cds_Source_RefSeq_mRNA_Acc_NM_064636	Cele_001358_evl_20_Protein_EVL_20_evl_20_mRNA_complete_cds_Source_RefSeq_mRNA_Acc_NM_063378	Cele_000187_arl_1_Protein_ARL_1_arl_1_mRNA_complete_cds_Source_RefSeq_mRNA_Acc_NM_063415	Cele_000184_arf_6_Protein_ARF_6_arf_6_mRNA_complete_cds_Source_RefSeq_mRNA_Acc_NM_070610	Cele_000183_arf_3_Protein_ARF_3_arf_3_mRNA_complete_cds_Source_RefSeq_mRNA_Acc_NM_068935	Cele_000182_arf_1_2_Protein_ARF_1_2_arf_1_2_mRNA_complete_cds_Source_RefSeq_mRNA_Acc_NM_065834	Cele_000190_arf_1_1_Protein_ARF_1_1_arf_1_1_mRNA_complete_cds_Source_RefSeq_mRNA_Acc_NM_068841	Cele_000193_arl_6_Protein_ARL_6_arl_6_mRNA_complete_cds_Source_RefSeq_mRNA_Acc_NM_065592	Cele_000189_arl_5_Protein_ARL_5_arl_5_mRNA_complete_cds_Source_RefSeq_mRNA_Acc_NM_066777	Cele_022678_sar_1_Protein_SAR_1_sar_1_mRNA_complete_cds_Source_RefSeq_mRNA_Acc_NM_068181	Cele_000192_arl_8_Protein_ARL_8_arl_8_mRNA_complete_cds_Source_RefSeq_mRNA_Acc_NM_070390	Cele_021841_Y54E10BR_2_Protein_Y54E10BR_2_Y54E10BR_2_mRNA_complete_cds_Source_RefSeq_mRNA_Acc_NM_058693	Cele_000180_arc_1_Protein_ARC_1_arc_1_mRNA_complete_cds_Source_RefSeq_mRNA_Acc_NM_063688	Cele_021349_arl_13_Protein_ARL_13_isoform_a_arl_13_mRNA_complete_cds_Source_RefSeq_mRNA_Acc_NM_001037897	
Drer_071409_ADP_ribosylation_factor_like_3_Source_ZFIN_Acc_ZDB_GENE_030131_7518_arl3	Drer_056794_nucleophosmin_nucleoplasmin_3_Source_ZFIN_Acc_ZDB_GENE_050320_50_npm3	Drer_028846_ADP_ribosylation_factor_like_3_like_1_Source_ZFIN_Acc_ZDB_GENE_040426_1649_arl3l1	Drer_052928_ADP_ribosylation_factor_6b_Source_ZFIN_Acc_ZDB_GENE_030131_9056_arf6b	Drer_045989_ADP_ribosylation_factor_4a_Source_ZFIN_Acc_ZDB_GENE_040801_109_arf4a	Drer_014310_ADP_ribosylation_factor_like_1_Source_ZFIN_Acc_ZDB_GENE_040718_175_arl1	Drer_016393_ADP_ribosylation_factor_1_like_Source_ZFIN_Acc_ZDB_GENE_030131_5234_arf1l	Drer_015404_ADP_ribosylation_factor_like_3_like_2_Source_ZFIN_Acc_ZDB_GENE_040426_1678_arl3l2	Drer_069496_ADP_ribosylation_factor_like_2_Source_ZFIN_Acc_ZDB_GENE_041010_19_arl2	Drer_009484_ADP_ribosylation_factor_1_Source_ZFIN_Acc_ZDB_GENE_010724_5_arf1	Drer_070539_ADP_ribosylation_factor_3a_Source_ZFIN_Acc_ZDB_GENE_040801_176_arf3a	Drer_036998_ADP_ribosylation_factor_3b_Source_ZFIN_Acc_ZDB_GENE_030616_356_arf3b	Drer_042382_ADP_ribosylation_factor_5_Source_
HGNC_Symbol_Acc_658_ARF5_1_of_2	Drer_070472_ADP_ribosylation_factor_5_Source_ZFIN_Acc_ZDB_GENE_030910_5_arf5	Drer_073876_ADP_ribosylation_factor_4_Source_
HGNC_Symbol_Acc_655_ARF4_2_of_3	Drer_069420_tripartite_motif_containing_23_Source_ZFIN_Acc_ZDB_GENE_060929_804_trim23	Drer_035719_ADP_ribosylation_factor_like_5C_Source_ZFIN_Acc_ZDB_GENE_040426_1866_arl5c	Drer_032056_ADP_ribosylation_factor_like_6_Source_ZFIN_Acc_ZDB_GENE_041219_2_arl6	Drer_094709_ADP_ribosylation_factor_like_8_Source_ZFIN_Acc_ZDB_GENE_030131_5762_arl8	Drer_074210_ADP_ribosylation_factor_4_Source_
HGNC_Symbol_Acc_655_ARF4_3_of_3	Drer_018627_ADP_ribosylation_factor_like_5A_Source_ZFIN_Acc_ZDB_GENE_040718_28_arl5a	Drer_033182_ADP_ribosylation_factor_like_4ab_Source_ZFIN_Acc_ZDB_GENE_030219_167_arl4ab	Drer_014763_ADP_ribosylation_factor_2_Source_ZFIN_Acc_ZDB_GENE_040122_4_arf2	Drer_057606_ADP_ribosylation_factor_like_4Ca_Source_ZFIN_Acc_ZDB_GENE_050417_265_arl4ca	Drer_032708_ADP_ribosylation_factor_like_4Cb_Source_ZFIN_Acc_ZDB_GENE_040426_2382_arl4cb	Drer_068600_SAR1_homolog_B_S_cerevisiae_Source_ZFIN_Acc_ZDB_GENE_040426_1958_sar1b	Drer_033320_SAR1_gene_homolog_Ab_S_cerevisiae_Source_ZFIN_Acc_ZDB_GENE_050417_437_sar1ab	Drer_063223_ADP_ribosylation_factor_like_14_Source_ZFIN_Acc_ZDB_GENE_070705_288_arl14	Drer_042794_Uncharacterized_protein_Source_UniProtKB_TrEMBL_Acc_E7F3R8_CABZ01079045_1	Drer_036637_ADP_ribosylation_factor_like_11_Source_ZFIN_Acc_ZDB_GENE_030131_3410_arl11	Drer_060775_ADP_ribosylation_factor_like_10_Source_ZFIN_Acc_ZDB_GENE_091204_51_arl10	Drer_059498_ADP_ribosylation_factor_like_16_Source_ZFIN_Acc_ZDB_GENE_070410_114_arl16	Drer_052575_ADP_ribosylation_factor_like_13A_Source_ZFIN_Acc_ZDB_GENE_040426_1790_arl13a	Drer_070318_ADP_ribosylation_factor_like_8Bb_Source_ZFIN_Acc_ZDB_GENE_080516_10_arl8bb	Drer_006915_ADP_ribosylation_factor_like_8Ba_Source_ZFIN_Acc_ZDB_GENE_030131_9370_arl8ba	Drer_057857_ADP_ribosylation_factor_related_protein_1_Source_ZFIN_Acc_ZDB_GENE_050227_14_arfrp1	Drer_078686_ADP_ribosylation_factor_like_8A_Source_ZFIN_Acc_ZDB_GENE_030131_5025_arl8a	Drer_022934_ADP_ribosylation_factor_like_4aa_Source_ZFIN_Acc_ZDB_GENE_040426_1878_arl4aa	Drer_045074_ADP_ribosylation_factor_like_4D_Source_ZFIN_Acc_ZDB_GENE_030131_2293_arl4d	Drer_057995_ADP_ribosylation_factor_like_15b_Source_ZFIN_Acc_ZDB_GENE_080813_2_arl15b	Drer_076040_ADP_ribosylation_factor_like_15a_Source_ZFIN_Acc_ZDB_GENE_070209_3_arl15a	Drer_012763_ADP_ribosylation_factor_like_13b_Source_ZFIN_Acc_ZDB_GENE_021217_3_arl13b	Drer_071881_ADP_ribosylation_factor_like_9_Source_ZFIN_Acc_ZDB_GENE_060825_210_arl9	
Spur_006826_Arl3	Spur_003162_Arf1l2	Spur_000552_Arf1	Spur_018981_Arl11l2	Spur_026944_Arf1l1	Spur_003496_Arf4_5	Spur_005271_Arl2	Spur_018980_Arl11	Spur_017987_Arl6	Spur_010140_Arl11l1	Spur_025555_Arf6	Spur_018195_Arfl5	Spur_005519_Arl13bl	Spur_006767_Sar1	Spur_017832_Arl7	Spur_006463_Arfrp1	Spur_020641_Arl2l1l	Spur_008046_Arl9_10	Spur_010139_Arl11l3	Spur_013324_Arl11l5	Spur_016382_Ard1	Spur_019558_Arl2l1	Spur_002343_Spur_002343	
Smim_56898_ADP_ribosylation_factor_6_Harpegnathos_saltator_gi_307192533_gb_EFN75721_6e_118_342	Smim_53001_ADP_ribosylation_factor_79F_putative_Ixodes_scapularis_gi_241102056_ref_XP_002409865_2e_109_321	Smim_9191_ADP_ribosylation_factor_79F_Argas_monolakensis_gi_114153122_gb_ABI52727_3e_129_371	Smim_49638_ADP_ribosylation_factor_79F_Argas_monolakensis_gi_114153122_gb_ABI52727_3e_129_371	Smim_53154_ADP_ribosylation_factor_Camponotus_floridanus_gi_307191077_gb_EFN74817_5e_112_327	Smim_12318_ADP_ribosylation_factor_like_Xenopus_Silurana_tropicalis_gi_45361023_ref_NP_989148_7e_105_309	Smim_45826_ADP_ribosylation_factor_79F_putative_Ixodes_scapularis_gi_241997540_ref_XP_002433419_4e_109_320	Smim_59709_GTP_binding_ADP_ribosylation_factor_ARF1_putative_Ixodes_scapularis_gi_241557568_ref_XP_002399974_1e_113_333	Smim_70704_GTP_binding_ADP_ribosylation_factor_ARF1_putative_Ixodes_scapularis_gi_241557568_ref_XP_002399974_4e_113_331	Smim_52476_GTP_binding_protein_SAR1B_putative_Pediculus_humanus_corporis_gi_242024491_ref_XP_002432661_1e_119_347	Smim_28932_GTP_binding_protein_SAR1B_putative_Pediculus_humanus_corporis_gi_242024491_ref_XP_002432661_7e_93_278	Smim_61493_ADP_ribosylation_factor_79F_putative_Ixodes_scapularis_gi_241117264_ref_XP_002401863_1e_33_126	Smim_44116_ADP_ribosylation_factor_related_protein_Acromyrmex_echinatior_gi_332028448_gb_EGI68491_5e_102_303	Smim_12735_ADP_ribosylation_factor_like_protein_8B_A_Danio_rerio_gi_45387563_ref_NP_991129_1e_120_349	Smim_56618_ADP_ribosylation_factor_like_5A_Xenopus_Silurana_tropicalis_gi_55741936_ref_NP_001006744_3e_53_174	Smim_73090_GTP_binding_ADP_ribosylation_factor_ARF1_putative_Ixodes_scapularis_gi_241575252_ref_XP_002403180_7e_15_75_5	Smim_16206_PREDICTED_ADP_ribosylation_factor_like_protein_3_like_Nomascus_leucogenys_gi_332212694_ref_XP_003255454_8e_22_90_9	
Sman_159930_ADP_ribosylation_factor_like_3_arl3_Source_UniProtKB_TrEMBL_Acc_G4LVZ0	Sman_000730_ADP_ribosylation_factor_family_Source_UniProtKB_TrEMBL_Acc_G4LYF8	Sman_086900_ADP_ribosylation_factor_arf_putative_Source_UniProtKB_TrEMBL_Acc_G4LXT7	Sman_088650_Putative_adp_ribosylation_factor_arf_Source_UniProtKB_TrEMBL_Acc_G4VDJ6	Sman_164660_ADP_ribosylation_factor_like_2_arl2_Source_UniProtKB_TrEMBL_Acc_G4LYV5	Sman_105480_ADP_ribosylation_factor_like_6_arl6_Source_UniProtKB_TrEMBL_Acc_G4VC35	Sman_104680	Sman_032180_ADP_ribosylation_factor_arf_putative_Source_UniProtKB_TrEMBL_Acc_G4LYN4	Sman_073590_GTP_binding_protein_like_protein_Source_UniProtKB_TrEMBL_Acc_G4V709	Sman_166930_ADP_ribosylation_factor_like_10_arl10_Source_UniProtKB_TrEMBL_Acc_G4VC98	Sman_096160_ADP_ribosylation_factor_like_13_arl13_Source_UniProtKB_TrEMBL_Acc_G4VR65	Sman_037190_Arf_related_protein_1_arfrp1_Source_UniProtKB_TrEMBL_Acc_G4VRG8	
Gsal_1700_adp_ribosylation_factor_4	Gsal_2099_adp_ribosylation_factor_1	Gsal_1366_gtp_binding_adp_ribosylation_factor_homolog_1_protein	Gsal_14317_adp_ribosylation_factor_2	Gsal_14603_adp_ribosylation_factor_6	Gsal_9306_adp_ribosylation_factor_like_protein_5b_like	Gsal_1766_adp_ribosylation_factor_like_protein_2	Gsal_14072_gtp_binding_protein_sar1b	Gsal_6270_adp_ribosylation_factor_like_protein_8a	Gsal_8030_adp_ribosylation_factor_related_protein_1	Gsal_5835_adp_ribosylation_factor_1	Gsal_6728_adp_ribosylation_factor_3	
Nvec_56255_Arf	Nvec_42281_	Nvec_37042_Arf	Nvec_11310_Arf	Nvec_18358_Arf	Nvec_53421_Arf	Nvec_214_Arf	Nvec_39092_Arf	Nvec_31701_	Nvec_32972_Arf	Nvec_57342_Arf	Nvec_15207_Arf	Nvec_2235_Arf	Nvec_16166_	Nvec_38597_Arf	
Scer_YOR094W_Glucose_repressible_ADP_ribosylation_factor_GTPase_of_the_Ras_superfamily_involved_in_development_of_polarity_also_has_mRNA_binding_activity_Source_SGD_Acc_S000005620_ARF3_SGD	Scer_YBR164C_Soluble_GTPase_with_a_role_in_regulation_of_membrane_traffic_regulates_potassium_influx_G_protein_of_the_Ras_superfamily_similar_to_ADP_ribosylation_factor_Source_SGD_Acc_S000000368_ARL1_SGD	Scer_YDL192W_ADP_ribosylation_factor_GTPase_of_the_Ras_superfamily_involved_in_regulation_of_coated_vesicle_formation_in_intracellular_trafficking_within_the_Golgi_functionally_interchangeable_with_Arf2p_Source_SGD_Acc_S000002351_ARF1_SGD	Scer_YDL137W_ADP_ribosylation_factor_GTPase_of_the_Ras_superfamily_involved_in_regulation_of_coated_formation_vesicles_in_intracellular_trafficking_within_the_Golgi_functionally_interchangeable_with_Arf1p_Source_SGD_Acc_S000002296_ARF2_SGD	Scer_YMR138W_GTP_binding_protein_involved_in_beta_tubulin_Tub2p_folding_isolated_as_mutant_with_increased_chromosome_loss_and_sensitivity_to_benomyl_regulated_by_the_GTPase_activating_protein_Cin2p_the_human_retinitis_pigmentosa_2_RP2_homolog_Source_SGD_Acc_S000004746_CIN4_SGD	Scer_YPL218W_GTPase_GTP_binding_protein_of_the_ARF_family_component_of_COPII_coat_of_vesicles_required_for_transport_vesicle_formation_during_ER_to_Golgi_protein_transport_Source_SGD_Acc_S000006139_SAR1_SGD	Scer_YPL051W_GTPase_of_the_Ras_superfamily_required_to_recruit_Arl1p_to_the_Golgi_similar_to_ADP_ribosylation_factor_Source_SGD_Acc_S000005972_ARL3_SGD	
Atha_AT1G70490_1_ATARFA1D_ARFA1D_Ras_related_small_GTP_binding_family_protein	Atha_AT2G47170_1_ARF1A1C_Ras_related_small_GTP_binding_family_protein	Atha_AT1G10630_1_ATARFA1F_ARFA1F_ADP_ribosylation_factor_A1F	Atha_AT3G62290_1_ATARFA1E_ARFA1E_ADP_ribosylation_factor_A1E	Atha_AT5G17060_1_ATARFB1B_ARFB1B_ADP_ribosylation_factor_B1B	Atha_AT5G14670_1_ATARFA1B_ARFA1B_ADP_ribosylation_factor_A1B	Atha_AT3G03120_1_ATARFB1C_ARFB1C_ADP_ribosylation_factor_B1C	Atha_AT2G15310_1_ATARFB1A_ARFB1A_ADP_ribosylation_factor_B1A	Atha_AT2G24765_1_ARF3_ARL1_ATARL1_ADP_ribosylation_factor_3	Atha_AT2G18390_1_TTN5_HAL_ARL2_ATARLC1_ADP_ribosylation_factor_family_protein	Atha_AT3G22950_1_ATARFC1_ARFC1_ADP_ribosylation_factor_C1	Atha_AT4G02080_1_ASAR1_ATSARA1C_ATSAR2_SAR2_secretion_associated_RAS_super_family_2	Atha_AT1G56330_1_SAR1_ATSAR1_ATSARA1B_ATSAR1B_SAR1B_secretion_associated_RAS_1B	Atha_AT3G62560_1_Ras_related_small_GTP_binding_family_protein	Atha_AT1G09180_1_ATSAR1_ATSARA1A_SARA1A_secretion_associated_RAS_super_family_1	Atha_AT5G37680_1_ATARLA1A_ARLA1A_ADP_ribosylation_factor_like_A1A	Atha_AT3G49870_1_ATARLA1C_ARLA1C_ADP_ribosylation_factor_like_A1C	Atha_AT5G67560_1_ATARLA1D_ARLA1D_ADP_ribosylation_factor_like_A1D	Atha_AT1G02620_1_Ras_related_small_GTP_binding_family_protein	Atha_AT5G52210_1_ATARLB1_ATGB1_GB1_GTP_binding_protein_1	Atha_AT1G02430_1_ATARFD1B_ARFD1B_ADP_ribosylation_factor_D1B	Atha_AT3G49860_1_ATARLA1B_ARLA1B_ADP_ribosylation_factor_like_A1B	Atha_AT1G02440_1_ATARFD1A_ARFD1A_ADP_ribosylation_factor_D1A	
Ttra_09271T0_09271_Cyp27a1_protein_728_aa	Ttra_05747T0_05747_ADP_ribosylation_factor_1_193_aa	Ttra_02990T0_02990_ADP_ribosylation_factor_1_184_aa	Ttra_07906T0_07906_ADP_ribosylation_factor_5_192_aa	Ttra_04449T0_04449_ADP_ribosylation_factor_like_protein_1_175_aa	Ttra_11137T0_11137_ADP_ribosylation_factor_1_189_aa	Ttra_12391T0_12391	Ttra_00409T0_00409_Arl5_family_small_GTPase_182_aa	Ttra_03018T0_03018_ADP_ribosylation_factor_1_154_aa	Ttra_01009T0_01009_GTP_binding_protein_SAR1A_193_aa	Ttra_12216T0_12216	Ttra_01040T0_01040_ADP_ribosylation_factor_like_protein_8A_188_aa	Ttra_08228T0_08228_Arl_A17_protein_223_aa	Ttra_08309T0_08309_ArfRP1_family_small_GTPase_195_aa	Ttra_02008T0_02008	
Rfil_569425772	Rfil_569435803	Rfil_569338276	Rfil_569342205_ADP_ribosylation_factor_Reticulomyxa_filosa	Rfil_569374248_ADP_ribosylation_factor_like_protein_Reticulomyxa_filosa	Rfil_569393403_ADP_ribosylation_factor_partial_Reticulomyxa_filosa	Rfil_5694152460859_Reticulomyxa_filosa	Rfil_569406223_small_GTP_binding_protein_sar1_Reticulomyxa_filosa	Rfil_569434013	Rfil_569434545_Reticulomyxa_filosa	Rfil_569397213_ADP_ribosylation_factor_like_protein_Reticulomyxa_filosa	Rfil_5694144381211_Reticulomyxa_filosa	Rfil_569358068	Rfil_569381355	Rfil_5694028765806_Reticulomyxa_filosa	Rfil_569414439_spliceosome_associated_protein_Reticulomyxa_filosa	Rfil_569433539_ADP_ribosylation_factor_arf_Reticulomyxa_filosa	

HG_1404	
Hsap_Ensmbl0169139_ubiquitin_conjugating_enzyme_E2_variant_2_Source_
HGNC_Symbol_Acc_12495_UBE2V2	Hsap_Ensmbl0124208_TMEM189_UBE2V1_readthrough_Source_
HGNC_Symbol_Acc_33521_TMEM189_UBE2V1	Hsap_Ensmbl0240849_transmembrane_protein_189_Source_
HGNC_Symbol_Acc_16735_TMEM189	Hsap_Ensmbl0244687_ubiquitin_conjugating_enzyme_E2_variant_1_Source_
HGNC_Symbol_Acc_12494_UBE2V1	
Dmel_0032850_Kua_Kua_Source_FlyBase_0032850	Dmel_0035601_Uev1A_Uev1A_Source_FlyBase_0035601	
Cgig_08502	Cgig_15460_Ubiquitin_conjugating_enzyme_E2_variant_1_Source_UniProtKB_TrEMBL_Acc_K1RBM7	
Cele_006730_uev_1_Protein_UEV_1_uev_1_mRNA_complete_cds_Source_RefSeq_mRNA_Acc_NM_061177	Cele_013136_Y53C10A_5_Protein_Y53C10A_5_Y53C10A_5_mRNA_complete_cds_Source_RefSeq_mRNA_Acc_NM_060635	
Drer_011498_si_ch211_212o1_2_Source_ZFIN_Acc_ZDB_GENE_041111_310_si_ch211_212o1_2	Drer_042732_transmembrane_protein_189_Source_ZFIN_Acc_ZDB_GENE_041010_150_tmem189	Drer_028198_ubiquitin_conjugating_enzyme_E2_variant_2_Source_ZFIN_Acc_ZDB_GENE_040426_2919_ube2v2	Drer_041875_ubiquitin_conjugating_enzyme_E2_variant_1_Source_ZFIN_Acc_ZDB_GENE_051030_102_ube2v1	
Spur_000742_Ube2v1_2	Spur_016294_Tmem189	
Smim_64955_ubiquitin_conjugating_enzyme_putative_Ixodes_scapularis_gi_242001738_ref_XP_002435512_3e_84_254	Smim_15622_ubiquitin_conjugating_enzyme_putative_Ixodes_scapularis_gi_241163850_ref_XP_002409364_5e_60_192	Smim_11636_ubiquitin_conjugating_enzyme_putative_Ixodes_scapularis_gi_241626472_ref_XP_002407918_5e_21_88_2	
Gsal_11968_ubiquitin_conjugating_enzyme_e2_variant_2	
Nvec_35256_	Nvec_39170_	
Scer_YGL087C_Ubiquitin_conjugating_enzyme_variant_involved_in_error_free_postreplication_repair_forms_a_heteromeric_complex_with_Ubc13p_an_active_ubiquitin_conjugating_enzyme_cooperates_with_chromatin_associated_RING_finger_proteins_Rad18p_and_Rad5p_Source_SGD_Acc_S000003055_MMS2_SGD	
Atha_AT4G27030_1_FAD4_FADA_fatty_acid_desaturase_A	Atha_AT1G23260_1_MMZ1_UEV1A_MMS_ZWEI_homologue_1	Atha_AT1G62190_1_Kua_ubiquitin_conjugating_enzyme_hybrid_localisation_domain	Atha_AT2G22890_1_Kua_ubiquitin_conjugating_enzyme_hybrid_localisation_domain	Atha_AT2G36060_2_MMZ3_UEV1C_MMS_ZWEI_homologue_3	Atha_AT1G70660_1_MMZ2_UEV1B_MMS_ZWEI_homologue_2	Atha_AT3G52560_4_UEV1D_4_ubiquitin_E2_variant_1D_4	

HG_4387	
Hsap_Ensmbl0145414_nuclear_assembly_factor_1_ribonucleoprotein_Source_
HGNC_Symbol_Acc_25126_NAF1	
Dmel_0032701_CG10341	
Cgig_20915_H_ACA_ribonucleoprotein_complex_non_core_subunit_NAF1_Source_UniProtKB_TrEMBL_Acc_K1QNU9	
Cele_009132_F25H8_2_Protein_F25H8_2_F25H8_2_mRNA_complete_cds_Source_RefSeq_mRNA_Acc_NM_069389	
Drer_057929_nuclear_assembly_factor_1_homolog_S_cerevisiae_Source_ZFIN_Acc_ZDB_GENE_030131_4546_naf1	
Spur_023326_Naf1L	
Smim_67566_PREDICTED_H_ACA_ribonucleoprotein_complex_non_core_subunit_NAF1_Equus_caballus_gi_194208354_ref_XP_001498495_2e_42_168	Smim_12389_PREDICTED_hypothetical_protein_LOC100571954_Acyrthosiphon_pisum_gi_328699916_ref_XP_003241090_3e_05_49_7	
Nvec_33307_NAF1	
Scer_YNL124W_RNA_binding_protein_required_for_the_assembly_of_box_H_ACA_snoRNPs_and_thus_for_pre_rRNA_processing_forms_a_complex_with_Shq1p_and_interacts_with_H_ACA_snoRNP_components_Nhp2p_and_Cbf5p_similar_to_Gar1p_Source_SGD_Acc_S000005068_NAF1_SGD	
Atha_AT1G03530_1_ATNAF1_NAF1_nuclear_assembly_factor_1	Atha_AT4G03380_1_BEST_Arabidopsis_thaliana_protein_match_is_nuclear_assembly_factor_1_TAIR_AT1G03530_1_Has_29_Blast_hits_to_29_proteins_in_8_species_Archae_0_Bacteria_0_Metazoa_0_Fungi_0_Plants_29_Viruses_0_Other_Eukaryotes_0_source_NCBI_BLink	
Ttra_02889T0_02889_H_ACA_ribonucleoprotein_complex_non_core_subunit_NAF1_408_aa	

HG_19178	
This group of homology does not contain any annotated genome

HG_17177	
This group of homology does not contain any annotated genome

HG_4522	
Hsap_Ensmbl0135632_SMYD_family_member_5_Source_
HGNC_Symbol_Acc_16258_SMYD5	
Dmel_0038869_CG3353	
Cgig_09476_SET_and_MYND_domain_containing_protein_5_Source_UniProtKB_TrEMBL_Acc_K1PTY1	
Drer_071669_SMYD_family_member_5_Source_ZFIN_Acc_ZDB_GENE_040912_39_smyd5	
Spur_023722_Spur_023722	
Smim_38652_PREDICTED_SMYD_family_member_5_Taeniopygia_guttata_gi_224050362_ref_XP_002187845_9e_160_465	
Sman_121610_Putative_set_and_mynd_domain_containing_Source_UniProtKB_TrEMBL_Acc_G4VEC8	
Gsal_1225_set_and_mynd_domain_containing_protein_5	
Nvec_59339_	
Scer_YHR207C_Putative_S_adenosylmethionine_dependent_methyltransferase_zinc_finger_protein_contains_one_canonical_and_two_unusual_fingers_in_unusual_arrangements_deletion_enhances_replication_of_positive_strand_RNA_virus_Source_SGD_Acc_S000001250_SET5_SGD	

HG_422	
Hsap_Ensmbl0033050_ATP_binding_cassette_sub_family_F_GCN20_member_2_Source_
HGNC_Symbol_Acc_71_ABCF2	Hsap_Ensmbl0161204_ATP_binding_cassette_sub_family_F_GCN20_member_3_Source_
HGNC_Symbol_Acc_72_ABCF3	Hsap_Ensmbl0204574_ATP_binding_cassette_sub_family_F_GCN20_member_1_Source_
HGNC_Symbol_Acc_70_ABCF1	Hsap_Ensmbl0231129_ATP_binding_cassette_sub_family_F_GCN20_member_1_Source_
HGNC_Symbol_Acc_70_ABCF1	Hsap_Ensmbl0236342_ATP_binding_cassette_sub_family_F_GCN20_member_1_Source_
HGNC_Symbol_Acc_70_ABCF1	Hsap_Ensmbl0232169_ATP_binding_cassette_sub_family_F_GCN20_member_1_Source_
HGNC_Symbol_Acc_70_ABCF1	
Dmel_0030672_CG9281	Dmel_0030321_CG1703	Dmel_0036888_CG9330	
Cgig_02341_ATP_binding_cassette_sub_family_F_member_2_Source_UniProtKB_TrEMBL_Acc_K1Q0R4	Cgig_27843_ATP_binding_cassette_sub_family_F_member_3_Source_UniProtKB_TrEMBL_Acc_K1R373	Cgig_21468_ATP_binding_cassette_sub_family_F_member_1_Source_UniProtKB_TrEMBL_Acc_K1QTE3	
Cele_012097_abcf_2_Protein_ABCF_2_abcf_2_mRNA_complete_cds_Source_RefSeq_mRNA_Acc_NM_067378	Cele_006512_abcf_1_Protein_ABCF_1_abcf_1_mRNA_complete_cds_Source_RefSeq_mRNA_Acc_NM_073791	Cele_018339_abcf_3_Protein_ABCF_3_abcf_3_mRNA_complete_cds_Source_RefSeq_mRNA_Acc_NM_065938	
Drer_089705_ATP_binding_cassette_sub_family_F_GCN20_member_3_Source_
HGNC_Symbol_Acc_72_ABCF3	Drer_038785_ATP_binding_cassette_sub_family_F_GCN20_member_2a_Source_ZFIN_Acc_ZDB_GENE_030131_8714_abcf2a	Drer_052331_ATP_binding_cassette_sub_family_F_member_2_like_LOC100000576_mRNA_Source_RefSeq_mRNA_Acc_NM_001201361_BX322787_1	Drer_031795_ATP_binding_cassette_sub_family_F_GCN20_member_1_Source_ZFIN_Acc_ZDB_GENE_050517_31_abcf1	
Spur_002680_Abcf2	Spur_009335_Abcf1	Spur_013815_Abcf3	Spur_013814_Abcf3_1	
Smim_18680_ABC_transporter_putative_Ixodes_scapularis_gi_241651546_ref_XP_002411282_0_0_1031	Smim_14294_PREDICTED_similar_to_AGAP012249_PA_Tribolium_castaneum_gi_91076670_ref_XP_971562_0_0_872	Smim_44793_eIF2_interacting_protein_ABC50_putative_Ixodes_scapularis_gi_241333924_ref_XP_002408375_0_0_653	
Sman_040540_Putative_atp_dependent_transporter_Source_UniProtKB_TrEMBL_Acc_G4VB63	Sman_166040_ATP_dependent_transporter_putative_Source_UniProtKB_TrEMBL_Acc_C4QJ35	Sman_049500_Putative_atp_dependent_transporter_Source_UniProtKB_TrEMBL_Acc_G4V904	
Gsal_4737_atp_binding_cassette_sub_family_f_member_2	Gsal_9974_atp_binding_cassette_sub_family_f_member_3	Gsal_7363_atp_dependent_transporter	Gsal_12124_atp_binding_cassette_sub_family_f_member_1	Gsal_14613_atp_binding_cassette_sub_family_f_member_3	Gsal_14616_atp_binding_cassette_sub_family_f_member_2	Gsal_14614_atp_binding_cassette_sub_family_f_member_2	
Nvec_27093_	Nvec_13936_ABC_tran	Nvec_14067_	Nvec_16851_ABC_tran	Nvec_53312_	Nvec_40978_	
Scer_YER036C_ATPase_of_the_ATP_binding_cassette_ABC_family_involved_in_40S_and_60S_ribosome_biogenesis_has_similarity_to_Gcn20p_shuttles_from_nucleus_to_cytoplasm_physically_interacts_with_Tif6p_Lsg1p_Source_SGD_Acc_S000000838_ARB1_SGD	Scer_YFR009W_Positive_regulator_of_the_Gcn2p_kinase_activity_forms_a_complex_with_Gcn1p_proposed_to_stimulate_Gcn2p_activation_by_an_uncharged_tRNA_Source_SGD_Acc_S000001905_GCN20_SGD	Scer_YLR249W_Gamma_subunit_of_translational_elongation_factor_eEF1B_stimulates_the_binding_of_aminoacyl_tRNA_AA_tRNA_to_ribosomes_by_releasing_eEF1A_Tef1p_Tef2p_from_the_ribosomal_complex_contains_two_ABC_cassettes_binds_and_hydrolyzes_ATP_Source_SGD_Acc_S000004239_YEF3_SGD	Scer_YNL014W_Translational_elongation_factor_EF_3_paralog_of_YEF3_and_member_of_the_ABC_superfamily_stimulates_EF_1_alpha_dependent_binding_of_aminoacyl_tRNA_by_the_ribosome_normally_expressed_in_zinc_deficient_cells_Source_SGD_Acc_S000004959_HEF3_SGD	Scer_YPL226W_ATP_binding_cassette_protein_that_cosediments_with_polysomes_and_is_required_for_biogenesis_of_the_small_ribosomal_subunit_Asn_Gln_rich_rich_region_supports_NU_prion_formation_and_susceptibility_to_PSI_prion_induction_Source_SGD_Acc_S000006147_NEW1_SGD	Scer_YDR061W_Protein_with_similarity_to_ATP_binding_cassette_ABC_transporter_family_members_lacks_predicted_membrane_spanning_regions_transcriptionally_activated_by_Yrm1p_along_with_genes_involved_in_multidrug_resistance_Source_SGD_Acc_S000002468	
Atha_AT5G60790_1_ATGCN1_GCN1_ABC_transporter_family_protein	Atha_AT3G54540_1_ATGCN4_GCN4_general_control_non_repressible_4	Atha_AT1G64550_1_ATGCN3_GCN3_general_control_non_repressible_3	Atha_AT5G64840_1_GCN5_ATGCN5_general_control_non_repressible_5	Atha_AT5G09930_1_ATGCN2_GCN2_ABC_transporter_family_protein	
Ttra_08355T0_08355_ABC_transporter_F_family_member_4_1084_aa	Ttra_02423T0_02423	Ttra_08054T0_08054_ATP_dependent_transporter_725_aa	Ttra_09384T0_09384	Ttra_10879T0_10879_ATP_binding_cassette_sub_family_F_member_1_640_aa	
Rfil_569367860	Rfil_5693993946981_partial_Reticulomyxa_filosa	Rfil_569403677_ABC_transporter_related_protein_partial_Reticulomyxa_filosa	Rfil_569345640_ABC_transporter_ATP_binding_protein_partial_Reticulomyxa_filosa	Rfil_569367857_ATP_binding_protein_Reticulomyxa_filosa	Rfil_569346681	Rfil_569386764	

HG_316	
Hsap_Ensmbl0175198_propionyl_CoA_carboxylase_alpha_polypeptide_Source_
HGNC_Symbol_Acc_8653_PCCA	Hsap_Ensmbl0173599_pyruvate_carboxylase_Source_
HGNC_Symbol_Acc_8636_PC	Hsap_Ensmbl0132142_acetyl_CoA_carboxylase_alpha_Source_
HGNC_Symbol_Acc_84_ACACA	
Dmel_0039877_CG2118	Dmel_0027580_CG1516	Dmel_0033246_ACC_Acetyl_CoA_carboxylase_Source_FlyBase_0033246	
Cgig_04931_Propionyl_CoA_carboxylase_alpha_chain_mitochondrial_Source_UniProtKB_TrEMBL_Acc_K1PAY7	Cgig_23847_Methylcrotonoyl_CoA_carboxylase_subunit_alpha_mitochondrial_Source_UniProtKB_TrEMBL_Acc_K1RSA6	Cgig_17251_Pyruvate_carboxylase_mitochondrial_Source_UniProtKB_TrEMBL_Acc_K1QHI5	Cgig_24921_Acetyl_CoA_carboxylase_1_Source_UniProtKB_TrEMBL_Acc_K1R5U4	Cgig_24235_Acetyl_CoA_carboxylase_Source_UniProtKB_TrEMBL_Acc_K1R953	Cgig_15097_Acetyl_CoA_carboxylase_Source_UniProtKB_TrEMBL_Acc_K1RG73	Cgig_14352_Acetyl_CoA_carboxylase_Source_UniProtKB_TrEMBL_Acc_K1QJX8	Cgig_03581_Acetyl_CoA_carboxylase_Source_UniProtKB_TrEMBL_Acc_K1PCX3	Cgig_03579_Acetyl_CoA_carboxylase_Source_UniProtKB_TrEMBL_Acc_K1PYQ3	Cgig_15102_Acetyl_CoA_carboxylase_1_Source_UniProtKB_TrEMBL_Acc_K1RG77	Cgig_15099_Acetyl_CoA_carboxylase_Source_UniProtKB_TrEMBL_Acc_K1S5W4	Cgig_15919_Acetyl_CoA_carboxylase_2_Source_UniProtKB_TrEMBL_Acc_K1QQW8	Cgig_15096_Acetyl_CoA_carboxylase_1_Source_UniProtKB_TrEMBL_Acc_K1RAK3	Cgig_03582_Acetyl_CoA_carboxylase_Source_UniProtKB_TrEMBL_Acc_K1PJ75	
Cele_017864_pcca_1_Protein_PCCA_1_pcca_1_mRNA_complete_cds_Source_RefSeq_mRNA_Acc_NM_076892	Cele_009319_mccc_1_Protein_MCCC_1_21ur_13999_mRNA_complete_cds_Source_RefSeq_mRNA_Acc_NM_069376	Cele_004076_pod_2_Protein_POD_2_isoform_c_Source_RefSeq_mRNA_Acc_NM_001267098	Cele_012131_T28F3_5_Protein_T28F3_5_isoform_b_T28F3_5_mRNA_complete_cds_Source_RefSeq_mRNA_Acc_NM_001269006	Cele_004258_pyc_1_Protein_PYC_1_isoform_a_Source_RefSeq_mRNA_Acc_NM_001269447	
Drer_028982_propionyl_Coenzyme_A_carboxylase_alpha_polypeptide_Source_ZFIN_Acc_ZDB_GENE_040718_246_pcca	Drer_054046_methylcrotonoyl_Coenzyme_A_carboxylase_1_alpha_Source_ZFIN_Acc_ZDB_GENE_050208_450_mccc1	Drer_000972_pyruvate_carboxylase_a_Source_ZFIN_Acc_ZDB_GENE_090908_3_pcxa	Drer_051939_pyruvate_carboxylase_b_Source_ZFIN_Acc_ZDB_GENE_000831_1_pcxb	Drer_078512_acetyl_Coenzyme_A_carboxylase_alpha_Source_ZFIN_Acc_ZDB_GENE_060526_74_acaca	Drer_061994_acetyl_CoA_carboxylase_beta_Source_ZFIN_Acc_ZDB_GENE_060526_132_acacb	
Spur_024071_Pcca	Spur_011093_Mccc1	Spur_006414_Pc	Spur_009625_Pcca_2	Spur_009310_Spur_009310	Spur_020584_Acac	Spur_005803_Pcca_1	Spur_003588_Spur_003588	Spur_019298_Pc_1	Spur_000607_Acaca	Spur_013473_Acaca_1	Spur_004499_Acacb	
Smim_82973_PREDICTED_propionyl_CoA_carboxylase_alpha_chain_mitochondrial_Gallus_gallus_gi_118084650_ref_XP_416970_0_0_892	Smim_30032_PREDICTED_methylcrotonoyl_CoA_carboxylase_subunit_alpha_mitochondrial_Pan_troglodytes_gi_332818480_ref_XP_516898_3_0_0_840	Smim_64709_PREDICTED_pyruvate_carboxylase_mitochondrial_like_isoform_Nasonia_vitripennis_gi_156540073_ref_XP_001600219_0_0_1736	Smim_69517_acetyl_CoA_carboxylase_putative_Pediculus_humanus_corporis_gi_242017480_ref_XP_002429216_0_0_2435	Smim_69143_PREDICTED_acetyl_CoA_carboxylase_like_partial_Meleagris_gallopavo_gi_326931568_ref_XP_003211900_1e_111_348	
Sman_165400_Putative_propionyl_CoA_carboxylase_alpha_subunit_Source_UniProtKB_TrEMBL_Acc_G4V7M2	Sman_141360_Pyruvate_carboxylase_Source_UniProtKB_TrEMBL_Acc_G4V7Q4	Sman_123710_Acetyl_CoA_carboxylase_Source_UniProtKB_TrEMBL_Acc_G4VJ84	Sman_188100_Putative_pyruvate_carboxylase_Source_UniProtKB_TrEMBL_Acc_G4V7Q5	
Gsal_26_propionyl_carboxylase_alpha_mitochondrial	Gsal_11665_methylcrotonoyl_carboxylase_subunit_mitochondrial	Gsal_4192_acetyl_carboxylase	
Nvec_31994_CPSase_L_chain	Nvec_15457_CPSase_L_D2	Nvec_46547_	Nvec_46548_	Nvec_6008_CPSase_L_D2	Nvec_53601_	Nvec_39825_CPSase_L_D2	Nvec_11177_CPSase_L_chain	Nvec_8660_Carboxyl_trans	Nvec_3050_	Nvec_39713_BESS	Nvec_30335_BESS	Nvec_29367_	
Scer_YBR208C_Urea_amidolyase_contains_both_urea_carboxylase_and_allophanate_hydrolase_activities_degrades_urea_to_CO2_and_NH3_expression_sensitive_to_nitrogen_catabolite_repression_and_induced_by_allophanate_an_intermediate_in_allantoin_degradation_Source_SGD_Acc_S000000412_DUR1_2_SGD	Scer_YBR218C_Pyruvate_carboxylase_isoform_cytoplasmic_enzyme_that_converts_pyruvate_to_oxaloacetate_highly_similar_to_isoform_Pyc1p_but_differentially_regulated_mutations_in_the_human_homolog_are_associated_with_lactic_acidosis_Source_SGD_Acc_S000000422_PYC2_SGD	Scer_YGL062W_Pyruvate_carboxylase_isoform_cytoplasmic_enzyme_that_converts_pyruvate_to_oxaloacetate_highly_similar_to_isoform_Pyc2p_but_differentially_regulated_mutations_in_the_human_homolog_are_associated_with_lactic_acidosis_Source_SGD_Acc_S000003030_PYC1_SGD	Scer_YMR207C_Mitochondrial_acetyl_coenzyme_A_carboxylase_catalyzes_the_production_of_malonyl_CoA_in_mitochondrial_fatty_acid_biosynthesis_Source_SGD_Acc_S000004820_HFA1_SGD	Scer_YNR016C_Acetyl_CoA_carboxylase_biotin_containing_enzyme_that_catalyzes_the_carboxylation_of_acetyl_CoA_to_form_malonyl_CoA_required_for_de_novo_biosynthesis_of_long_chain_fatty_acids_Source_SGD_Acc_S000005299_ACC1_SGD	
Atha_AT5G35360_3_CAC2_acetyl_Co_enzyme_a_carboxylase_biotin_carboxylase_subunit	Atha_AT1G03090_2_MCCA_methylcrotonyl_CoA_carboxylase_alpha_chain_mitochondrial_3_methylcrotonyl_CoA_carboxylase_1_MCCA	Atha_AT1G36160_1_ACC1_AT_ACC1_EMB22_GK_PAS3_acetyl_CoA_carboxylase_1	Atha_AT1G36180_1_ACC2_acetyl_CoA_carboxylase_2	
Ttra_00475T0_00475_propionyl_CoA_carboxylase_subunit_alpha_739_aa	Ttra_07870T0_07870_3_methylcrotonoyl_CoA_carboxylase_688_aa	Ttra_00052T0_00052_carbamoyl_phosphate_synthase_subunit_L_ATP_binding_750_aa	Ttra_08705T0_08705_acetyl_CoA_carboxylase_2242_aa	
Rfil_569365880_propionyl_CoA_carboxylase_subunit_alpha_partial_Reticulomyxa_filosa	Rfil_569409747_acetyl_CoA_carboxylase_Reticulomyxa_filosa	Rfil_569374179_methylcrotonyl_CoA_carboxylase_partial_Reticulomyxa_filosa	Rfil_569365881	Rfil_569407059_oxaloacetate_decarboxylase_alpha_chain_partial_Reticulomyxa_filosa	

HG_8307	
Ttra_08743T0_08743_glucokinase_318_aa	

HG_2999	
Hsap_Ensmbl0168434_component_of_oligomeric_golgi_complex_7_Source_
HGNC_Symbol_Acc_18622_COG7	
Dmel_0051040_Cog7_Cog7_Source_FlyBase_0051040	
Cgig_18490_Conserved_oligomeric_Golgi_complex_subunit_7_Source_UniProtKB_TrEMBL_Acc_K1PJJ5	
Drer_061372_component_of_oligomeric_golgi_complex_7_Source_ZFIN_Acc_ZDB_GENE_061013_463_cog7	
Spur_027492_Cog7	Spur_023110_Cog7_1	Spur_021635_Spur_021635	
Smim_71229_conserved_oligomeric_golgi_complex_subunit_putative_Ixodes_scapularis_gi_241616578_ref_XP_002407978_1e_43_160	Smim_71240_conserved_oligomeric_golgi_complex_subunit_putative_Ixodes_scapularis_gi_241616578_ref_XP_002407978_2e_82_275	Smim_71245_conserved_oligomeric_golgi_complex_subunit_putative_Ixodes_scapularis_gi_241616578_ref_XP_002407978_2e_56_197	
Gsal_14845_component_of_oligomeric_golgi_complex_7	
Nvec_13062_	
Atha_AT5G51430_1_EYE_conserved_oligomeric_Golgi_complex_component_related_COG_complex_component_related	
Ttra_01357T0_01357	
Rfil_569366112	Rfil_569366110	

HG_3550	
Hsap_Ensmbl0162300_zinc_finger_protein_like_1_Source_
HGNC_Symbol_Acc_12868_ZFPL1	
Dmel_0038950_CG5382	
Cgig_16629_Zinc_finger_protein_like_1_Source_UniProtKB_TrEMBL_Acc_K1QSP4	
Cele_021563_Y45G12B_2_Protein_Y45G12B_2_isoform_a_Source_RefSeq_mRNA_Acc_NM_071330	
Drer_011186_zinc_finger_protein_like_1_Source_ZFIN_Acc_ZDB_GENE_040426_1255_zfpl1	
Spur_025672_Zfpl1	
Smim_39218_PREDICTED_similar_to_Zinc_finger_like_protein_Strongylocentrotus_purpuratus_gi_72015911_ref_XP_785452_3e_94_292	
Sman_160950	Sman_071410	
Gsal_10874_zinc_finger_1	
Nvec_26618_	
Atha_AT2G14835_1_RING_U_box_superfamily_protein	
Ttra_02951T0_02951	

HG_3374	
Hsap_Ensmbl0167280_endo_beta_N_acetylglucosaminidase_Source_
HGNC_Symbol_Acc_24622_ENGASE	
Dmel_0030839_CG5613	
Cgig_13965_Cytosolic_endo_beta_N_acetylglucosaminidase_Source_UniProtKB_TrEMBL_Acc_K1Q7L8	
Cele_017164_eng_1_Protein_ENG_1_isoform_b_Source_RefSeq_mRNA_Acc_NM_001026067	
Drer_010035_endo_beta_N_acetylglucosaminidase_Source_ZFIN_Acc_ZDB_GENE_070112_1332_engase	
Spur_020363_Enase	
Smim_83793_cytosolic_endo_beta_N_acetylglucosaminidase_Homo_sapiens_gi_110431350_ref_NP_001036038_2e_112_359	
Sman_174990_Putative_endo_beta_n_acetylglucosaminidase_Source_UniProtKB_TrEMBL_Acc_G4VS49	
Gsal_4473_cytosolic_endo_beta_n_acetylglucosaminidase	
Nvec_42596_Glyco_hydro_85	Nvec_48262_	
Atha_AT3G11040_1_Glycosyl_hydrolase_family_85	Atha_AT5G05460_1_Glycosyl_hydrolase_family_85	Atha_AT3G61010_2_Ferritin_ribonucleotide_reductase_like_family_protein	
Rfil_5693961798004_partial_Reticulomyxa_filosa	

HG_3286	
Hsap_Ensmbl0104522_tissue_specific_transplantation_antigen_P35B_Source_
HGNC_Symbol_Acc_12390_TSTA3	
Dmel_0034794_Gmer_GDP_4_keto_6_deoxy_D_mannose_3_5_epimerase_4_reductase_Source_FlyBase_0034794	
Cgig_16408_GDP_L_fucose_synthetase_Source_UniProtKB_TrEMBL_Acc_K1PK93	
Cele_019813_ger_1_Protein_GER_1_ger_1_mRNA_complete_cds_Source_RefSeq_mRNA_Acc_NM_066139	
Drer_039666_tissue_specific_transplantation_antigen_P35B_Source_ZFIN_Acc_ZDB_GENE_040722_1_tsta3	Drer_039669_tissue_specific_transplantation_antigen_P35B_Source_
HGNC_Symbol_Acc_12390_TSTA3_2_of_3	Drer_042661_tissue_specific_transplantation_antigen_P35B_Source_
HGNC_Symbol_Acc_12390_TSTA3_3_of_3	
Spur_014789_Tsta3	
Smim_36720_tissue_specific_transplantation_antigen_P35B_Xenopus_Silurana_tropicalis_gi_38383179_gb_AAH62507_3e_176_501	
Atha_AT1G17890_1_GER2_NAD_P_binding_Rossmann_fold_superfamily_protein	Sman_104720_GMER_GDP_4_keto_6_deoxy_D_mannose_3_5_epimerase_4_reductase_Putative_nad_dependent_epimerase_dehydratase_Source_UniProtKB_TrEMBL_Acc_C1M169	
Gsal_1081_gdp_l_fucose_synthase	
Atha_AT1G17890_1_GER2_NAD_P_binding_Rossmann_fold_superfamily_protein	Atha_AT1G73250_1_ATFX_GER1_GDP_4_keto_6_deoxymannose_3_5_epimerase_4_reductase_1	
Ttra_04147T0_04147_GDP_L_fucose_synthase_320_aa	

HG_2958	
Hsap_Ensmbl0179632_MAF1_homolog_S_cerevisiae_Source_
HGNC_Symbol_Acc_24966_MAF1	
Dmel_0058196_Maf1	
Cgig_17710_Repressor_of_RNA_polymerase_III_transcription_MAF1_like_protein_Source_UniProtKB_TrEMBL_Acc_K1PNA2	
Cele_016622_mafr_1_Protein_MAFR_1_mafr_1_mRNA_complete_cds_Source_RefSeq_mRNA_Acc_NM_060376	
Drer_013122_MAF1_homolog_S_cerevisiae_Source_ZFIN_Acc_ZDB_GENE_040426_2788_maf1	Drer_036489_MAF1_homolog_S_cerevisiae_Source_
HGNC_Symbol_Acc_24966_MAF1	
Spur_024983_Maf1	
Smim_74807_negative_effector_of_RNA_polymerase_III_synthesis_putative_Ixodes_scapularis_gi_242001726_ref_XP_002435506_6e_107_318	
Sman_070680	
Gsal_5576_repressor_of_rna_polymerase_iii_transcription_maf1_homolog	
Nvec_24632_	
Scer_YDR005C_Highly_conserved_negative_regulator_of_RNA_polymerase_III_binds_to_the_N_terminal_domain_of_the_Rpc160p_subunit_of_Pol_III_to_prevent_closed_complex_formation_localization_and_activity_are_regulated_by_phosphorylation_mediated_by_TORC1_protein_k_A_and_Sch9p_localizes_to_cytoplasm_during_vegetative_growth_and_translocates_to_the_nucleus_and_nucleolus_under_stress_conditions_Source_SGD_Acc_S000002412_MAF1_SGD	
Atha_AT5G13240_1_transcription_regulators	
Ttra_07396T0_07396_mitogen_activated_protein_kinase_300_aa	

HG_7511	
Atha_AT5G55340_1_MBOAT_membrane_bound_O_acyl_transferase_family_protein	Atha_AT3G51970_1_ATSAT1_ASAT1_ATASAT1_acyl_CoA_sterol_acyl_transferase_1	Atha_AT5G55380_1_MBOAT_membrane_bound_O_acyl_transferase_family_protein	Atha_AT1G34520_1_MBOAT_membrane_bound_O_acyl_transferase_family_protein	Atha_AT1G34490_1_MBOAT_membrane_bound_O_acyl_transferase_family_protein	Atha_AT1G34500_1_MBOAT_membrane_bound_O_acyl_transferase_family_protein	Atha_AT5G55320_1_MBOAT_membrane_bound_O_acyl_transferase_family_protein	Atha_AT5G55360_1_MBOAT_membrane_bound_O_acyl_transferase_family_protein	Atha_AT5G55370_1_MBOAT_membrane_bound_O_acyl_transferase_family_protein	Atha_AT5G55350_1_MBOAT_membrane_bound_O_acyl_transferase_family_protein	Atha_AT5G55330_1_MBOAT_membrane_bound_O_acyl_transferase_family_protein	Atha_AT5G51420_1_long_chain_alcohol_O_fatty_acyltransferase_family_protein_wax_synthase_family_protein	

HG_3333	
Hsap_Ensmbl0198522_GPN_loop_GTPase_1_Source_
HGNC_Symbol_Acc_17030_GPN1	
Dmel_0040346_CG3704	
Cgig_27037_GPN_loop_GTPase_1_Source_UniProtKB_TrEMBL_Acc_K1R5L6	
Cele_001661_gop_2_Protein_GOP_2_gop_2_mRNA_complete_cds_Source_RefSeq_mRNA_Acc_NM_065717	
Drer_043928_GPN_loop_GTPase_1_Source_
HGNC_Symbol_Acc_17030_GPN1	
Spur_019011_Gpn1	
Smim_53135_gpn_loop_GTPase_Ictalurus_furcatus_gi_308321220_gb_ADO27762_2e_153_449	
Sman_072790_Xpa_binding_protein_1_Mbdin_putative_Source_UniProtKB_TrEMBL_Acc_G4LVZ8	
Gsal_12980_gpn_loop_gtpase_1	
Nvec_7413_ATP_bind_1	Nvec_24698_ATP_bind_1	
Scer_YJR072C_Member_of_the_conserved_GPN_loop_GTPase_family_has_a_role_in_transport_of_RNA_polymerase_II_to_the_nucleus_exhibits_GTP_dependent_binding_to_PolII_has_ATPase_activity_involved_in_sister_chromatid_cohesion_phosphorylated_by_the_Pcl1p_Pho85p_kina_plex_human_homolog_XAB1_interacts_with_human_RNA_polymerase_II_Source_SGD_Acc_S000003833_NPA3_SGD	
Atha_AT4G21800_1_QQT2_P_loop_containing_nucleoside_triphosphate_hydrolases_superfamily_protein	
Ttra_02937T0_02937_GPN_loop_GTPase_1_351_aa	
Rfil_569363774_AAA_ATPase_domain_containing_protein_Reticulomyxa_filosa	Rfil_569363773_XPA_binding_protein_Reticulomyxa_filosa	

HG_619	
Hsap_Ensmbl0010256_ubiquinol_cytochrome_c_reductase_core_protein_I_Source_
HGNC_Symbol_Acc_12585_UQCRC1	Hsap_Ensmbl0165688_peptidase_mitochondrial_processing_alpha_Source_
HGNC_Symbol_Acc_18667_PMPCA	Hsap_Ensmbl0105819_peptidase_mitochondrial_processing_beta_Source_
HGNC_Symbol_Acc_9119_PMPCB	Hsap_Ensmbl0140740_ubiquinol_cytochrome_c_reductase_core_protein_II_Source_
HGNC_Symbol_Acc_12586_UQCRC2	
Dmel_0038271_CG3731	Dmel_0033235_CG8728	Dmel_0250814_CG4169	
Cgig_17454_Mitochondrial_processing_peptidase_subunit_beta_Source_UniProtKB_TrEMBL_Acc_K1Q9P5	Cgig_11428_Mitochondrial_processing_peptidase_subunit_alpha_Source_UniProtKB_TrEMBL_Acc_K1PQM1	Cgig_05784_Cytochrome_b_c1_complex_subunit_2_mitochondrial_Source_UniProtKB_TrEMBL_Acc_K1QLS3	
Cele_013880_mppb_1_Protein_MPPB_1_mppb_1_mRNA_complete_cds_Source_RefSeq_mRNA_Acc_NM_069175	Cele_018963_ucr_1_Protein_UCR_1_ucr_1_mRNA_complete_cds_Source_RefSeq_mRNA_Acc_NM_065801	Cele_022159_mppa_1_Protein_MPPA_1_mppa_1_mRNA_complete_cds_Source_RefSeq_mRNA_Acc_NM_058487	Cele_011679_ucr_2_2_Protein_UCR_2_2_ucr_2_2_mRNA_complete_cds_Source_RefSeq_mRNA_Acc_NM_078120	Cele_012158_ucr_2_1_Protein_UCR_2_1_isoform_b_ucr_2_1_mRNA_complete_cds_Source_RefSeq_mRNA_Acc_NM_077611	Cele_020757_ucr_2_3_Protein_UCR_2_3_ucr_2_3_mRNA_complete_cds_Source_RefSeq_mRNA_Acc_NM_064883	
Drer_016979_peptidase_mitochondrial_processing_beta_Source_ZFIN_Acc_ZDB_GENE_050220_10_pmpcb	Drer_052304_ubiquinol_cytochrome_c_reductase_core_protein_I_Source_ZFIN_Acc_ZDB_GENE_040426_1792_uqcrc1	Drer_070566_peptidase_mitochondrial_processing_alpha_Source_ZFIN_Acc_ZDB_GENE_030131_5809_pmpca	Drer_014794_ubiquinol_cytochrome_c_reductase_core_protein_IIa_Source_ZFIN_Acc_ZDB_GENE_040718_405_uqcrc2a	Drer_071691_ubiquinol_cytochrome_c_reductase_core_protein_IIb_Source_ZFIN_Acc_ZDB_GENE_030131_1269_uqcrc2b	
Spur_021078_Pmpcb	Spur_018758_Pmpca	Spur_022888_Uqcrc2	Spur_008722_Spur_008722	Spur_023656_Uqcrc2_1	Spur_022255_Spur_022255	
Smim_65140_processing_peptidase_beta_subunit_putative_Ixodes_scapularis_gi_241043304_ref_XP_002407106_0_0_610	Smim_59559_processing_peptidase_beta_subunit_putative_Ixodes_scapularis_gi_241043304_ref_XP_002407106_0_0_547	Smim_65597_mitochondrial_processing_peptidase_alpha_subunit_putative_Ixodes_scapularis_gi_241608598_ref_XP_002406607_0_0_651	Smim_69056_PREDICTED_cytochrome_b_c1_complex_subunit_mitochondrial_like_Ornithorhynchus_anatinus_gi_149636806_ref_XP_001507390_4e_109_340	
Sman_009650_Mitochondrial_processing_peptidase_beta_subunit_M16_family_Source_UniProtKB_TrEMBL_Acc_G4LYP1	Sman_094050_Mitochondrial_processing_peptidase_non_peptidase_alpha_subunit_M16_family_Source_UniProtKB_TrEMBL_Acc_G4LV68	
Gsal_6967_mitochondrial_processing_peptidase_beta_subunit_m16_family	Gsal_11299_mitochondrial_processing_peptidase	
Nvec_46476_	Nvec_40817_Peptidase_M16_C	Nvec_55523_Peptidase_M16_C	
Scer_YLR163C_Smaller_subunit_of_the_mitochondrial_processing_protease_MPP_essential_processing_enzyme_that_cleaves_the_N_terminal_targeting_sequences_from_mitochondrially_imported_proteins_Source_SGD_Acc_S000004153_MAS1_SGD	Scer_YBL045C_Core_subunit_of_the_ubiquinol_cytochrome_c_reductase_complex_bc1_complex_which_is_a_component_of_the_mitochondrial_inner_membrane_electron_transport_chain_Source_SGD_Acc_S000000141_COR1_SGD	Scer_YHR024C_Larger_subunit_of_the_mitochondrial_processing_protease_MPP_essential_processing_enzyme_that_cleaves_the_N_terminal_targeting_sequences_from_mitochondrially_imported_proteins_Source_SGD_Acc_S000001066_MAS2_SGD	Scer_YPR191W_Subunit_2_of_the_ubiquinol_cytochrome_c_reductase_complex_which_is_a_component_of_the_mitochondrial_inner_membrane_electron_transport_chain_phosphorylated_transcription_is_regulated_by_Hap1p_Hap2p_Hap3p_and_heme_Source_SGD_Acc_S000006395_QCR2_SGD	
Atha_AT3G02090_2_MPPBETA_Insulinase_Peptidase_family_M16_protein	Atha_AT1G51980_1_Insulinase_Peptidase_family_M16_protein	Atha_AT3G16480_1_MPPalpha_mitochondrial_processing_peptidase_alpha_subunit	
Ttra_03007T0_03007_processing_peptidase_beta_subunit_367_aa	Ttra_11281T0_11281_peptidase_subunit_alpha_926_aa	Ttra_02316T0_02316	
Rfil_569425175	Rfil_569425181_mitochondrial_processing_peptidase_beta_subunit_Reticulomyxa_filosa	Rfil_569425182_mitochondrial_processing_peptidase_beta_subunit_Reticulomyxa_filosa	Rfil_569377579	Rfil_569422270	Rfil_569422271_mitochondrial_processing_peptidase_alpha_subunit_mitochondrial_precursor_Reticulomyxa_filosa	

HG_3157	
Cgig_11943_AMY_1_associating_protein_expressed_in_testis_1_Source_UniProtKB_TrEMBL_Acc_K1PU74	
Drer_006292_MYCBP_associated_testis_expressed_1_Source_
HGNC_Symbol_Acc_24010_MAATS1	
Spur_008184_Spur_008184	Spur_004471_C3orf15	Spur_009370_C3orf15_1	Spur_028385_Spur_028385	
Sman_084650	Sman_168020	Sman_168010	Sman_084640	
Gsal_8669_amy_1_associating_protein_expressed_in_testis_1_like	
Nvec_31082_Motilin_ghrelin	Nvec_16999_	Nvec_22468_CUT	
Ttra_10463T0_10463_AMY_1_associating_protein_expressed_in_testis_1_744_aa	
Rfil_569424594	

HG_3245	
Hsap_Ensmbl0145592_ribosomal_protein_L37_Source_
HGNC_Symbol_Acc_10347_RPL37	
Dmel_0030616_RpL37a_Ribosomal_protein_L37a_Source_FlyBase_0030616	Dmel_0034822_RpL37b_Ribosomal_protein_L37b_Source_FlyBase_0034822	
Cgig_14579_Ribosomal_protein_L37_Source_UniProtKB_TrEMBL_Acc_K1PNZ8	
Cele_012179_W01D2_1_Protein_W01D2_1_W01D2_1_mRNA_complete_cds_Source_RefSeq_mRNA_Acc_NM_064671	Cele_004451_rpl_37_Protein_RPL_37_rpl_37_mRNA_complete_cds_Source_RefSeq_mRNA_Acc_NM_065326	
Drer_034291_ribosomal_protein_L37_Source_ZFIN_Acc_ZDB_GENE_040625_39_rpl37	
Spur_010279_Spur_010279	
Smim_40557_60S_ribosomal_protein_L37A_Lycosa_singoriensis_gi_161661043_gb_ABX75388_2e_59_187	
Sman_035800_RPL37_60S_ribosomal_protein_L37_Source_UniProtKB_Swiss_Prot_Acc_O44125	
Gsal_7705_ribosomal_protein_l37a	
Nvec_43242_	
Scer_YLR185W_Protein_component_of_the_large_60S_ribosomal_subunit_has_similarity_to_Rpl37Bp_and_to_rat_L37_ribosomal_protein_Source_SGD_Acc_S000004175_RPL37A_SGD	Scer_YDR500C_Protein_component_of_the_large_60S_ribosomal_subunit_has_similarity_to_Rpl37Ap_and_to_rat_L37_ribosomal_protein_Source_SGD_Acc_S000002908_RPL37B_SGD	
Atha_AT1G52300_1_Zinc_binding_ribosomal_protein_family_protein	Atha_AT3G16080_1_Zinc_binding_ribosomal_protein_family_protein	Atha_AT1G15250_1_Zinc_binding_ribosomal_protein_family_protein	
Ttra_02263T0_02263_60S_ribosomal_protein_L37_A_100_aa	

HG_2829	
Hsap_Ensmbl0164587_ribosomal_protein_S14_Source_
HGNC_Symbol_Acc_10387_RPS14	
Dmel_0004403_RpS14a_Ribosomal_protein_S14a_Source_FlyBase_0004403	
Cgig_11151_40S_ribosomal_protein_S14_Source_UniProtKB_TrEMBL_Acc_K1QQB6	Cgig_00384_40S_ribosomal_protein_S14_Source_UniProtKB_TrEMBL_Acc_K1P7X2	
Cele_004483_rps_14_Protein_RPS_14_rps_14_mRNA_complete_cds_Source_RefSeq_mRNA_Acc_NM_066171	
Drer_036629_ribosomal_protein_S14_Source_ZFIN_Acc_ZDB_GENE_030131_8631_rps14	
Spur_025574_Rps14	
Smim_32204_40S_ribosomal_protein_S14_Latrodectus_hesperus_gi_318086962_gb_ADV40073_2e_36_128	Smim_32158_40S_ribosomal_protein_S14_Latrodectus_hesperus_gi_318086962_gb_ADV40073_2e_28_107	
Sman_053830_Putative_40s_ribosomal_protein_S14_Source_UniProtKB_TrEMBL_Acc_G4VHS0	
Gsal_3196_ribosomal_protein_s14	
Nvec_37595_Ribosomal_S11	
Scer_YCR031C_Ribosomal_protein_59_of_the_small_subunit_required_for_ribosome_assembly_and_20S_pre_rRNA_processing_mutations_confer_cryptopleurine_resistance_nearly_identical_to_Rps14Bp_and_similar_to_E_coli_S11_and_rat_S14_ribosomal_proteins_Source_SGD_Acc_S000000627_RPS14A_SGD	Scer_YJL191W_Ribosomal_protein_59_of_the_small_subunit_required_for_ribosome_assembly_and_20S_pre_rRNA_processing_mutations_confer_cryptopleurine_resistance_nearly_identical_to_Rps14Ap_and_similar_to_E_coli_S11_and_rat_S14_ribosomal_proteins_Source_SGD_Acc_S000003727_RPS14B_SGD	
Atha_AT3G11510_1_Ribosomal_protein_S11_family_protein	Atha_AT2G36160_1_Ribosomal_protein_S11_family_protein	Atha_AT3G52580_1_Ribosomal_protein_S11_family_protein	
Ttra_08002T0_08002_40S_ribosomal_protein_S14_152_aa	
Rfil_569399537_40S_ribosomal_protein_S11_Reticulomyxa_filosa	

HG_39412	
Nvec_42239_PGAM	

HG_7118	
Spur_020209_Spur_020209	
Nvec_39294_zf_CCCH	Nvec_52581_Synuclein	Nvec_46898_Amelogenin	

HG_80	
Hsap_Ensmbl0157764_v_raf_murine_sarcoma_viral_oncogene_homolog_B_Source_
HGNC_Symbol_Acc_1097_BRAF	Hsap_Ensmbl0073803_mitogen_activated_protein_kinase_kinase_kinase_13_Source_
HGNC_Symbol_Acc_6852_MAP3K13	Hsap_Ensmbl0078061_v_raf_murine_sarcoma_3611_viral_oncogene_homolog_Source_
HGNC_Symbol_Acc_646_ARAF	Hsap_Ensmbl0135341_mitogen_activated_protein_kinase_kinase_kinase_7_Source_
HGNC_Symbol_Acc_6859_MAP3K7	Hsap_Ensmbl0173327_mitogen_activated_protein_kinase_kinase_kinase_11_Source_
HGNC_Symbol_Acc_6850_MAP3K11	Hsap_Ensmbl0139625_mitogen_activated_protein_kinase_kinase_kinase_12_Source_
HGNC_Symbol_Acc_6851_MAP3K12	Hsap_Ensmbl0006432_mitogen_activated_protein_kinase_kinase_kinase_9_Source_
HGNC_Symbol_Acc_6861_MAP3K9	Hsap_Ensmbl0143674_Mitogen_activated_protein_kinase_kinase_kinase_MLK4_Source_UniProtKB_Swiss_Prot_Acc_Q5TCX8_MLK4	Hsap_Ensmbl0259030_FPGT_TNNI3K_readthrough_Source_
HGNC_Symbol_Acc_42952_FPGT_TNNI3K	Hsap_Ensmbl0132155_v_raf_1_murine_leukemia_viral_oncogene_homolog_1_Source_
HGNC_Symbol_Acc_9829_RAF1	Hsap_LRG_413_v_raf_1_murine_leukemia_viral_oncogene_homolog_1_Source_
HGNC_Symbol_Acc_9829_LRG_413	Hsap_Ensmbl0091436_Mitogen_activated_protein_kinase_kinase_kinase_MLT_Source_UniProtKB_Swiss_Prot_Acc_Q9NYL2_MLTK	Hsap_Ensmbl0172680_v_mos_Moloney_murine_sarcoma_viral_oncogene_homolog_Source_
HGNC_Symbol_Acc_7199_MOS	Hsap_Ensmbl0104312_receptor_interacting_serine_threonine_kinase_2_Source_
HGNC_Symbol_Acc_10020_RIPK2	Hsap_Ensmbl0171435_kinase_suppressor_of_ras_2_Source_
HGNC_Symbol_Acc_18610_KSR2	Hsap_Ensmbl0137275_receptor_TNFRSF_interacting_serine_threonine_kinase_1_Source_
HGNC_Symbol_Acc_10019_RIPK1	Hsap_Ensmbl0116783_TNNI3_interacting_kinase_Source_
HGNC_Symbol_Acc_19661_TNNI3K	Hsap_Ensmbl0141068_kinase_suppressor_of_ras_1_Source_
HGNC_Symbol_Acc_6465_KSR1	Hsap_Ensmbl0130758_mitogen_activated_protein_kinase_kinase_kinase_10_Source_
HGNC_Symbol_Acc_6849_MAP3K10	Hsap_Ensmbl0168404_mixed_lineage_kinase_domain_like_Source_
HGNC_Symbol_Acc_26617_MLKL	
Dmel_0030018_slpr_slipper_Source_FlyBase_0030018	Dmel_0003079_phl_pole_hole_Source_FlyBase_0003079	Dmel_0036896_wnd_wallenda_Source_FlyBase_0036896	Dmel_0026323_Tak1_TGF_beta_activated_kinase_1_Source_FlyBase_0026323	Dmel_0046689_Takl1_Tak1_like_1_Source_FlyBase_0046689	Dmel_0033773_mos_mos_Source_FlyBase_0033773	Dmel_0015402_ksr_kinase_suppressor_of_ras_Source_FlyBase_0015402	Dmel_0039015_Takl2_Tak1_like_2_Source_FlyBase_0039015	
Cgig_09511_Mitogen_activated_protein_kinase_kinase_kinase_13_B_Source_UniProtKB_TrEMBL_Acc_K1QIA3	Cgig_03652_Mitogen_activated_protein_kinase_kinase_kinase_9_Source_UniProtKB_TrEMBL_Acc_K1Q1X5	Cgig_19292_Mitogen_activated_protein_kinase_kinase_kinase_MLT_Source_UniProtKB_TrEMBL_Acc_K1QWV0	Cgig_06841_Mitogen_activated_protein_kinase_kinase_kinase_7_Source_UniProtKB_TrEMBL_Acc_K1PMN4	Cgig_17027	Cgig_17658_Ankyrin_repeat_and_protein_kinase_domain_containing_protein_1_Source_UniProtKB_TrEMBL_Acc_K1R9G5	Cgig_24469_Kinase_suppressor_of_Ras_1_Source_UniProtKB_TrEMBL_Acc_K1RWN0	Cgig_23786_Serine_threonine_protein_kinase_transforming_protein_Rmil_Source_UniProtKB_TrEMBL_Acc_K1R3F9	Cgig_19087_Serine_threonine_protein_kinase_transforming_protein_Rmil_Source_UniProtKB_TrEMBL_Acc_K1QFZ7	Cgig_01533_B_Raf_proto_oncogene_serine_threonine_protein_kinase_Source_UniProtKB_TrEMBL_Acc_K1PUV0	Cgig_17028	Cgig_17029_Protein_bicaudal_C_Source_UniProtKB_TrEMBL_Acc_K1RWK1	
Cele_003396_mom_4_Protein_MOM_4_mom_4_mRNA_complete_cds_Source_RefSeq_mRNA_Acc_NM_060219	Cele_003374_mlk_1_Protein_MLK_1_isoform_b_mlk_1_mRNA_complete_cds_Source_RefSeq_mRNA_Acc_NM_171456	Cele_016030_C24A1_3_Protein_C24A1_3_isoform_a_Source_RefSeq_mRNA_Acc_NM_001026011	Cele_003030_lin_45_Protein_LIN_45_isoform_b_Source_RefSeq_mRNA_Acc_NM_171368	Cele_002239_ksr_1_Protein_KSR_1_ksr_1_mRNA_complete_cds_Source_RefSeq_mRNA_Acc_NM_076995	Cele_002240_ksr_2_Protein_KSR_2_isoform_a_Source_RefSeq_mRNA_Acc_NM_001026347	Cele_013643_Y105C5A_24_Protein_Y105C5A_24_Y105C5A_24_mRNA_complete_cds_Source_RefSeq_mRNA_Acc_NM_070487	Cele_001008_dlk_1_Protein_DLK_1_isoform_a_Source_RefSeq_mRNA_Acc_NM_001026272	Cele_006971_zak_1_Protein_ZAK_1_isoform_c_Source_RefSeq_mRNA_Acc_NM_001268013	Cele_013149_Y53F4B_1_Protein_Y53F4B_1_Y53F4B_1_mRNA_complete_cds_Source_RefSeq_mRNA_Acc_NM_064684	
Drer_054533_v_raf_murine_sarcoma_3611_viral_oncogene_homolog_Source_ZFIN_Acc_ZDB_GENE_050102_2_araf	Drer_017661_v_raf_murine_sarcoma_viral_oncogene_homolog_B1_Source_ZFIN_Acc_ZDB_GENE_040805_1_braf	Drer_079473_si_ch211_120p12_3_Source_ZFIN_Acc_ZDB_GENE_090312_24_si_ch211_120p12_3	Drer_006978_sterile_alpha_motif_and_leucine_zipper_containing_kinase_AZK_Source_ZFIN_Acc_ZDB_GENE_070912_386_zak	Drer_020469_mitogen_activated_protein_kinase_kinase_kinase_7_Source_ZFIN_Acc_ZDB_GENE_041001_135_map3k7	Drer_044615_sterile_alpha_motif_and_leucine_zipper_containing_kinase_AZK_Source_ZFIN_Acc_ZDB_GENE_070912_386_zak	Drer_055672_mitogen_activated_protein_kinase_kinase_kinase_10_Source_ZFIN_Acc_ZDB_GENE_050419_112_map3k10	Drer_006677_receptor_TNFRSF_interacting_serine_threonine_kinase_1_like_Source_ZFIN_Acc_ZDB_GENE_070705_132_ripk1l	Drer_042565_mitogen_activated_protein_kinase_kinase_kinase_12_map3k12_mRNA_Source_RefSeq_mRNA_Acc_NM_207094_MAP3K12	Drer_009493_mitogen_activated_protein_kinase_kinase_kinase_13_Source_
HGNC_Symbol_Acc_6852_MAP3K13	Drer_086933_TNNI3_interacting_kinase_Source_ZFIN_Acc_ZDB_GENE_081104_399_tnni3k	Drer_059406_v_raf_1_murine_leukemia_viral_oncogene_homolog_1b_Source_ZFIN_Acc_ZDB_GENE_090826_2_raf1b	Drer_013491_mitogen_activated_protein_kinase_kinase_kinase_9_Source_ZFIN_Acc_ZDB_GENE_081113_5_map3k9	Drer_069744_v_mos_Moloney_murine_sarcoma_viral_oncogene_homolog_Source_ZFIN_Acc_ZDB_GENE_040428_3_mos	Drer_090965_receptor_interacting_serine_threonine_kinase_3_like_Source_ZFIN_Acc_ZDB_GENE_071115_4_ripk3l	Drer_033713_receptor_interacting_serine_threonine_kinase_2_Source_ZFIN_Acc_ZDB_GENE_030902_3_ripk2	Drer_091521_mitogen_activated_protein_kinase_kinase_kinase_11_Source_
HGNC_Symbol_Acc_6850_MAP3K11	Drer_094526_kinase_suppressor_of_ras_2_Source_ZFIN_Acc_ZDB_GENE_030131_8047_ksr2	Drer_030933_kinase_suppressor_of_ras_1_Source_
HGNC_Symbol_Acc_6465_KSR1_1_of_2	Drer_096415_v_raf_1_murine_leukemia_viral_oncogene_homolog_1a_Source_ZFIN_Acc_ZDB_GENE_990415_41_raf1a	Drer_009875_v_raf_1_murine_leukemia_viral_oncogene_homolog_1a_Source_ZFIN_Acc_ZDB_GENE_990415_41_raf1a	Drer_094172_si_ch73_263f13_1_Source_ZFIN_Acc_ZDB_GENE_081104_271_si_ch73_263f13_1	Drer_068714_kinase_suppressor_of_ras_1_Source_
HGNC_Symbol_Acc_6465_KSR1_2_of_2	
Spur_002696_Tak1	Spur_000105_Mapkkk12_13	Spur_027524_Raf	Spur_018191_Mapkkk9_1	Spur_027278_Mos	Spur_015541_Tnni3k	Spur_023791_Tnni3k_1	Spur_011816_Ripk1_4B	Spur_011470_Mapkkk9	Spur_016455_Tlk1c	Spur_005215_Ripk1_4A	Spur_000514_Ksr1	Spur_009301_Ksr2	Spur_000515_Spur_000515	Spur_014442_Spur_014442	
Smim_26472_Mitogen_activated_protein_kinase_kinase_kinase_9_Harpegnathos_saltator_gi_307191858_gb_EFN75282_0_0_804	Smim_43669_PREDICTED_mitogen_activated_protein_kinase_kinase_kinase_7_Bombus_terrestris_gi_340713629_ref_XP_003395343_1e_149_451	Smim_35689_PREDICTED_mitogen_activated_protein_kinase_kinase_kinase_MLT_like_Anolis_carolinensis_gi_327281910_ref_XP_003225688_4e_108_355	Smim_23168_protein_kinase_Mos1_Clytia_hemisphaerica_gi_222862988_gb_ACM68728_3e_42_153	Smim_63836_Kinase_suppressor_of_Ras_Harpegnathos_saltator_gi_307212118_gb_EFN87977_2e_165_509	Smim_19818_cAMP_dependent_protein_kinase_catalytic_subunit_putative_Pediculus_humanus_corporis_gi_242019696_ref_XP_002430295_3e_75_246	Smim_63848_PREDICTED_kinase_suppressor_of_Ras_like_isoform_Nasonia_vitripennis_gi_156548452_ref_XP_001605076_5e_115_358	Smim_24079_kinase_suppressor_of_Ras_KSR_putative_Ixodes_scapularis_gi_241835826_ref_XP_002415062_2e_123_391	Smim_35681_kinase_putative_Ixodes_scapularis_gi_241077604_ref_XP_002408831_4e_53_186	Smim_19819_cAMP_dependent_protein_kinase_catalytic_subunit_putative_Pediculus_humanus_corporis_gi_242019696_ref_XP_002430295_6e_85_278	Smim_29665_MAP3K12_protein_Homo_sapiens_gi_29476775_gb_AAH50050_1e_61_213	Smim_3138_Mitogen_activated_protein_kinase_kinase_kinase_12_Dicentrarchus_labrax_gi_317418811_emb_CBN80849_9e_32_135	Smim_29650_PREDICTED_mitogen_activated_protein_kinase_kinase_kinase_13_A_like_isoform_Acyrthosiphon_pisum_gi_328708441_ref_XP_003243688_1e_26_119	Smim_3150_serine_threonine_protein_kinase_putative_Pediculus_humanus_corporis_gi_242023971_ref_XP_002432404_4e_13_75_1	
Sman_125370_Serine_threonine_kinase_Source_UniProtKB_TrEMBL_Acc_G4V711	Sman_037210_Protein_kinase_Source_UniProtKB_TrEMBL_Acc_G4LXR2	Sman_176580_Serine_threonine_kinase_Source_UniProtKB_TrEMBL_Acc_G4VR18	Sman_176990_Serine_threonine_kinase_Source_UniProtKB_TrEMBL_Acc_G4VG61	Sman_125060_Serine_threonine_kinase_Source_UniProtKB_TrEMBL_Acc_G4LXX3	Sman_058790_Protein_kinase_Source_UniProtKB_TrEMBL_Acc_G4VQN8	Sman_198260_Serine_threonine_kinase_Source_UniProtKB_TrEMBL_Acc_G4LWS4	
Gsal_7333_mitogen_activated_protein_kinase_kinase_kinase_13_like	Gsal_7456_mitogen_activated_protein_kinase_kinase_kinase_9_isoform_2	Gsal_13370_serine_threonine_protein_kinase_araf	Gsal_7952_kinase_suppressor_of_ras_2	Gsal_13168_mitogen_activated_protein_kinase_kinase_kinase_12	Gsal_15342_mitogen_activated_protein_kinase_kinase_kinase_6	Gsal_918_mitogen_activated_protein_kinase_kinase	
Nvec_39694_Pkinase_Tyr	Nvec_21166_Pkinase	Nvec_36782_Pkinase	Nvec_18517_	Nvec_44119_	Nvec_11821_	Nvec_56201_	Nvec_11865_Pkinase_Tyr	Nvec_53776_Pkinase_Tyr	Nvec_44566_	Nvec_50554_	
Atha_AT4G38470_1_ACT_like_protein_tyrosine_kinase_family_protein	Atha_AT2G17700_1_ACT_like_protein_tyrosine_kinase_family_protein	Atha_AT4G35780_1_ACT_like_protein_tyrosine_kinase_family_protein	Atha_AT3G06640_1_PAS_domain_containing_protein_tyrosine_kinase_family_protein	Atha_AT1G67890_1_PAS_domain_containing_protein_tyrosine_kinase_family_protein	Atha_AT1G73660_1_protein_tyrosine_kinase_family_protein	Atha_AT1G18160_1_Protein_kinase_superfamily_protein	Atha_AT5G03730_2_CTR1_SIS1_AtCTR1_Protein_kinase_superfamily_protein	Atha_AT3G06620_1_PAS_domain_containing_protein_tyrosine_kinase_family_protein	Atha_AT4G24480_1_Protein_kinase_superfamily_protein	Atha_AT5G11850_1_Protein_kinase_superfamily_protein	Atha_AT4G23050_2_PAS_domain_containing_protein_tyrosine_kinase_family_protein	Atha_AT5G58950_1_Protein_kinase_superfamily_protein	Atha_AT3G58640_1_Mitogen_activated_protein_kinase_kinase_kinase_related	Atha_AT2G31010_1_Protein_kinase_superfamily_protein	Atha_AT1G08720_1_EDR1_ATEDR1_Protein_kinase_superfamily_protein	Atha_AT2G42640_1_Mitogen_activated_protein_kinase_kinase_kinase_related	Atha_AT5G57610_1_Protein_kinase_superfamily_protein_with_octicosapeptide_Phox_Bem1p_domain	Atha_AT4G31170_1_Protein_kinase_superfamily_protein	Atha_AT5G50180_1_Protein_kinase_superfamily_protein	Atha_AT1G62400_1_HT1_Protein_kinase_superfamily_protein	Atha_AT3G46930_1_Protein_kinase_superfamily_protein	Atha_AT3G06630_1_protein_kinase_family_protein	Atha_AT2G24360_1_Protein_kinase_superfamily_protein	Atha_AT5G01850_1_Protein_kinase_superfamily_protein	Atha_AT4G14780_1_Protein_kinase_superfamily_protein	Atha_AT1G04700_1_PB1_domain_containing_protein_tyrosine_kinase	Atha_AT3G27560_1_ATN1_Protein_kinase_superfamily_protein	Atha_AT3G01490_1_Protein_kinase_superfamily_protein	Atha_AT5G50000_1_Protein_kinase_superfamily_protein	Atha_AT3G22750_1_Protein_kinase_superfamily_protein	Atha_AT3G63260_1_ATMRK1_Protein_kinase_superfamily_protein	Atha_AT5G40540_1_Protein_kinase_superfamily_protein	Atha_AT3G46920_1_Protein_kinase_superfamily_protein_with_octicosapeptide_Phox_Bem1p_domain	Atha_AT1G79570_1_Protein_kinase_superfamily_protein_with_octicosapeptide_Phox_Bem1p_domain	Atha_AT1G16270_1_Protein_kinase_superfamily_protein_with_octicosapeptide_Phox_Bem1p_domain	Atha_AT2G35050_1_Protein_kinase_superfamily_protein_with_octicosapeptide_Phox_Bem1p_domain	Atha_AT3G24715_1_Protein_kinase_superfamily_protein_with_octicosapeptide_Phox_Bem1p_domain	Atha_AT5G66710_1_Protein_kinase_superfamily_protein	Atha_AT3G59830_1_Integrin_linked_protein_kinase_family	Atha_AT2G31800_1_Integrin_linked_protein_kinase_family	Atha_AT2G43850_1_Integrin_linked_protein_kinase_family	Atha_AT4G18950_1_Integrin_linked_protein_kinase_family	Atha_AT1G14000_1_VIK_VH1_interacting_kinase	Atha_AT3G58760_1_Integrin_linked_protein_kinase_family	Atha_AT3G50730_1_Protein_kinase_superfamily_protein	Atha_AT3G50720_1_Protein_kinase_superfamily_protein	Atha_AT5G49470_2_PAS_domain_containing_protein_tyrosine_kinase_family_protein	Atha_AT5G58520_1_Protein_kinase_superfamily_protein	Atha_AT1G01450_1_Protein_kinase_superfamily_protein	Atha_AT1G64300_1_Protein_kinase_family_protein	Atha_AT5G07140_1_Protein_kinase_superfamily_protein	Atha_AT5G41730_1_Protein_kinase_family_protein	
Ttra_02043T0_02043_TKL_DRK_protein_kinase_512_aa	Ttra_08640T0_08640_TKL_protein_kinase_863_aa	Ttra_01708T0_01708_TKL_protein_kinase_611_aa	Ttra_11783T0_11783	Ttra_11289T0_11289_TKL_protein_kinase_881_aa	Ttra_09888T0_09888_TKL_protein_kinase_816_aa	Ttra_02739T0_02739_TKL_protein_kinase_1439_aa	Ttra_09682T0_09682_TKL_protein_kinase_685_aa	Ttra_02018T0_02018_TKL_protein_kinase_1022_aa	Ttra_07044T0_07044_HT1_protein_kinase_1707_aa	Ttra_05410T0_05410_TKL_protein_kinase_1391_aa	Ttra_09544T0_09544_TKL_protein_kinase_533_aa	Ttra_06160T0_06160_TKL_DRK_protein_kinase_842_aa	Ttra_06631T0_06631_TKL_RIPK_protein_kinase_872_aa	Ttra_10843T0_10843_TKL_DRK_protein_kinase_438_aa	Ttra_06802T0_06802_TKL_protein_kinase_1057_aa	Ttra_02592T0_02592_TKL_protein_kinase_1265_aa	Ttra_11458T0_11458_TKL_protein_kinase_551_aa	Ttra_04220T0_04220_TKL_protein_kinase_1271_aa	Ttra_08657T0_08657_TKL_protein_kinase_544_aa	Ttra_09042T0_09042_TKL_protein_kinase_652_aa	Ttra_10682T0_10682_TKL_protein_kinase_1424_aa	Ttra_06630T0_06630_NB_ARC_domain_containing_protein_2721_aa	Ttra_05864T0_05864_TKL_LISK_protein_kinase_533_aa	Ttra_08199T0_08199_TKL_SHK_protein_kinase_424_aa	Ttra_00025T0_00025_TKL_protein_kinase_1189_aa	Ttra_05580T0_05580_TKL_protein_kinase_698_aa	Ttra_02623T0_02623_serine_threonine_protein_kinase_800_aa	Ttra_10798T0_10798	Ttra_05635T0_05635_TKL_DRK_protein_kinase_507_aa	Ttra_11764T0_11764	Ttra_06505T0_06505_TKL_protein_kinase_1299_aa	Ttra_03389T0_03389_TKL_protein_kinase_394_aa	Ttra_03009T0_03009_TKL_protein_kinase_2383_aa	Ttra_05882T0_05882_TKL_MLK_protein_kinase_1551_aa	Ttra_09358T0_09358_serine_threonine_protein_kinase_1013_aa	Ttra_00862T0_00862_TKL_protein_kinase_1158_aa	Ttra_09072T0_09072_TKL_protein_kinase_481_aa	Ttra_08425T0_08425_serine_threonine_protein_kinase_1_821_aa	Ttra_07217T0_07217_TKL_protein_kinase_520_aa	Ttra_04538T0_04538_TKL_protein_kinase_2336_aa	Ttra_00119T0_00119_serine_threonine_protein_kinase_2070_aa	Ttra_10496T0_10496_salt_inducible_protein_kinase_879_aa	Ttra_09460T0_09460_serine_threonine_protein_kinase_1623_aa	Ttra_03685T0_03685_serine_threonine_protein_kinase_2707_aa	Ttra_07517T0_07517	Ttra_12219T0_12219	
Rfil_569421883_Kelch_repeat_containing_protein_Reticulomyxa_filosa	Rfil_569369308	Rfil_5693917719201_Reticulomyxa_filosa	Rfil_569354283	Rfil_569355064	Rfil_569397095_LIM_type_zinc_finger_containing_protein_Reticulomyxa_filosa	Rfil_569357903	Rfil_569396493_Kelch_repeat_containing_protein_Reticulomyxa_filosa	Rfil_5693992957023_partial_Reticulomyxa_filosa	Rfil_569420058	

HG_7206	
Dmel_0001332_L_Lobe_Source_FlyBase_0001332	
Cgig_12155_Proline_rich_AKT1_substrate_1_Source_UniProtKB_TrEMBL_Acc_K1RRN7	
Smim_48559_PREDICTED_lobe_protein_like_Saccoglossus_kowalevskii_gi_291232464_ref_XP_002736178_2e_25_110	
Ttra_09315T0_09315	

HG_2097	
Hsap_Ensmbl0109814_UDP_glucose_6_dehydrogenase_Source_
HGNC_Symbol_Acc_12525_UGDH	
Dmel_0261445_sgl_sugarless_Source_FlyBase_0261445	
Cgig_04131_UDP_glucose_6_dehydrogenase_Source_UniProtKB_TrEMBL_Acc_K1PBV0	
Cele_005022_sqv_4_Protein_SQV_4_sqv_4_mRNA_complete_cds_Source_RefSeq_mRNA_Acc_NM_073329	
Drer_019838_UDP_glucose_dehydrogenase_Source_ZFIN_Acc_ZDB_GENE_011022_1_ugdh	
Spur_015445_Ugdh_UDP_glucose_6_dehydrogenase_Source_UniProtKB_TrEMBL_Acc_H3IMS4	
Smim_10406_UDP_glucose_dehydrogenase_putative_Ixodes_scapularis_gi_241574833_ref_XP_002403144_4e_146_430	Smim_10416_UDP_glucose_6_dehydrogenase_putative_Pediculus_humanus_corporis_gi_242021953_ref_XP_002431407_9e_23_97_1	
Sman_084830_UDP_glucose_6_dehydrogenase_Source_UniProtKB_TrEMBL_Acc_G4VFD1	
Gsal_7572_udp_glucose_6_dehydrogenase	Gsal_3939_udp_glucose_6_dehydrogenase	
Nvec_55023_UDPG_MGDP_dh	Nvec_50986_UDPG_MGDP_dh	Nvec_49464_	
Atha_AT1G26570_1_UGD1_ATUGD1_UDP_glucose_dehydrogenase_1	Atha_AT5G39320_1_UDP_glucose_6_dehydrogenase_family_protein	Atha_AT3G29360_1_UDP_glucose_6_dehydrogenase_family_protein	Atha_AT5G15490_1_UDP_glucose_6_dehydrogenase_family_protein	Atha_AT3G01010_1_UDP_glucose_GDP_mannose_dehydrogenase_family_protein	
Ttra_05824T0_05824_UDP_glucose_6_dehydrogenase_418_aa	
Rfil_569380144	Rfil_569396443_UDP_N_acetyl_D_mannosaminuronate_dehydrogenase_partial_Reticulomyxa_filosa	

HG_6099	
Hsap_Ensmbl0008382_MPN_domain_containing_Source_
HGNC_Symbol_Acc_25934_MPND	
Dmel_0032348_CG4751	
Drer_061989_MPN_domain_containing_Source_ZFIN_Acc_ZDB_GENE_060929_1162_mpnd	
Spur_014233_Mpnd	
Smim_56987_PREDICTED_similar_to_AGAP008858_PA_Tribolium_castaneum_gi_91083749_ref_XP_971342_3e_38_147	Smim_2480_MPN_domain_containing_protein_putative_Ixodes_scapularis_gi_241173425_ref_XP_002410849_4e_29_115	
Nvec_51466_	

HG_6187	
Hsap_Ensmbl0179988_phosphoseryl_tRNA_kinase_Source_
HGNC_Symbol_Acc_28578_PSTK	
Dmel_0031041_CG12788	
Cgig_24131_L_seryl_tRNA_Sec_kinase_Source_UniProtKB_TrEMBL_Acc_K1PPW9	
Cele_013041_pstk_1_Protein_PSTK_1_pstk_1_mRNA_complete_cds_Source_RefSeq_mRNA_Acc_NM_067226	
Spur_026689_PstkL	
Smim_76462_PREDICTED_L_seryl_tRNA_Sec_kinase_Gallus_gallus_gi_118093132_ref_XP_001235013_2e_31_130	
Sman_074770	
Gsal_3345_l_seryl_trna_kinase_like	
Nvec_8807_MMR_HSR1	
Ttra_06408T0_06408	
Rfil_5694164400351_Reticulomyxa_filosa	

HG_2273	
Hsap_Ensmbl0101294_histocompatibility_minor_13_Source_
HGNC_Symbol_Acc_16435_HM13	
Dmel_0031260_Spp_Signal_peptide_protease_Source_FlyBase_0031260	
Cgig_10757_Minor_histocompatibility_antigen_H13_Source_UniProtKB_TrEMBL_Acc_K1RE30	
Cele_011481_imp_2_Protein_IMP_2_imp_2_mRNA_complete_cds_Source_RefSeq_mRNA_Acc_NM_069678	Cele_016378_imp_3_Protein_IMP_3_imp_3_mRNA_complete_cds_Source_RefSeq_mRNA_Acc_NM_068885	
Drer_037846_histocompatibility_minor_13_Source_ZFIN_Acc_ZDB_GENE_020802_3_hm13	
Spur_016688_Hm13	Spur_022736_Spur_022736	Spur_014622_Spur_014622	
Smim_41488_minor_histocompatibility_antigen_H13_isoform_Homo_sapiens_gi_23308607_ref_NP_110416_5e_124_370	Smim_40019_PREDICTED_similar_to_AGAP008838_PA_Tribolium_castaneum_gi_91086655_ref_XP_967836_2e_13_70_5	
Sman_203140	
Gsal_13886_minor_histocompatibility_antigen_h13	
Scer_YKL100C_Putative_protein_of_unknown_function_with_similarity_to_a_human_minor_histocompatibility_antigen_and_signal_peptide_peptidases_YKL100C_is_not_an_essential_gene_Source_SGD_Acc_S000001583	
Atha_AT2G03120_1_ATSPP_SPP_signal_peptide_peptidase	
Ttra_03531T0_03531_signal_peptide_peptidase_346_aa	
Rfil_569402923_signal_peptide_peptidase_domain_containing_protein_partial_Reticulomyxa_filosa	

HG_489	
Hsap_Ensmbl0109686_SH3_domain_containing_19_Source_
HGNC_Symbol_Acc_30418_SH3D19	Hsap_Ensmbl0214193_SH3_domain_containing_21_Source_
HGNC_Symbol_Acc_26236_SH3D21	Hsap_Ensmbl0205726_intersectin_1_SH3_domain_protein_Source_
HGNC_Symbol_Acc_6183_ITSN1	Hsap_Ensmbl0198399_intersectin_2_Source_
HGNC_Symbol_Acc_6184_ITSN2	
Dmel_0023388_Dap160_Dynamin_associated_protein_160_Source_FlyBase_0023388	
Cgig_14105_Intersectin_1_Source_UniProtKB_TrEMBL_Acc_K1RGX4	Cgig_22740_CD2_associated_protein_Source_UniProtKB_TrEMBL_Acc_K1QWQ4	Cgig_15388_Intersectin_1_Source_UniProtKB_TrEMBL_Acc_K1R037	Cgig_22739_SH3_domain_containing_kinase_binding_protein_1_Source_UniProtKB_TrEMBL_Acc_K1QMP9	Cgig_27282_Intersectin_1_Source_UniProtKB_TrEMBL_Acc_K1RHD6	
Cele_006405_itsn_1_Protein_ITSN_1_isoform_a_Source_RefSeq_mRNA_Acc_NM_001268998	Cele_015128_B0303_7_Protein_B0303_7_isoform_a_Source_RefSeq_mRNA_Acc_NM_066517	
Drer_000086_intersectin_1_SH3_domain_protein_Source_ZFIN_Acc_ZDB_GENE_030616_226_itsn1	Drer_000161_intersectin_2a_Source_ZFIN_Acc_ZDB_GENE_041014_84_itsn2a	Drer_054973_intersectin_2b_Source_ZFIN_Acc_ZDB_GENE_050309_102_itsn2b	Drer_041190_SH3_domain_containing_21_Source_
HGNC_Symbol_Acc_26236_SH3D21	
Spur_028457_Itsn2_1	Spur_019253_Itsn2	Spur_020243_Sh3d19L_1	Spur_016351_Sh3d19L	Spur_002254_Ehsh1	Spur_003961_Itsn2_2	
Smim_32745_intersectin_predicted_Sorex_araneus_gi_189908184_gb_ACE60216_1e_160_470	Smim_54954_sh3kbp1_protein_Xenopus_Silurana_tropicalis_gi_183986225_gb_AAI66366_2e_42_169	Smim_32791_PREDICTED_intersectin_isoform_Canis_lupus_familiaris_gi_74001185_ref_XP_535586_0_0_819	Smim_49568_PREDICTED_dynamin_binding_protein_like_Bombus_terrestris_gi_340709433_ref_XP_003393314_2e_38_159	
Sman_135790_Dynamin_associated_protein_putative_Source_UniProtKB_TrEMBL_Acc_G4M1K0	
Gsal_473_cd2_associated_protein	Gsal_2348_dynamin_associated_protein_isoform_b	
Nvec_37165_SH3_1	Nvec_20559_	Nvec_51657_SH3_1	Nvec_39120_SH3_1	Nvec_52153_C2	Nvec_48245_efhand	Nvec_37166_	
Scer_YLR425W_Guanine_nucleotide_exchange_factor_GEF_that_functions_to_modulate_Rho1p_activity_as_part_of_the_cell_integrity_signaling_pathway_multicopy_suppressor_of_tor2_mutation_and_ypk1_ypk2_double_mutation_potential_Cdc28p_substrate_Source_SGD_Acc_S000004417_TUS1_SGD	
Ttra_08675T0_08675	Ttra_11448T0_11448	Ttra_05403T0_05403	Ttra_03823T0_03823	Ttra_03404T0_03404	Ttra_05680T0_05680	Ttra_06464T0_06464_dynamin_binding_protein_914_aa	Ttra_05379T0_05379	Ttra_00113T0_00113	Ttra_00393T0_00393	
Rfil_5694153810802_Reticulomyxa_filosa	Rfil_5694143691243_Reticulomyxa_filosa	Rfil_5694043045306_Reticulomyxa_filosa	Rfil_569389249_intersectin_like_protein_partial_Reticulomyxa_filosa	Rfil_569362072_intersectin_like_protein_Reticulomyxa_filosa	Rfil_569427687	Rfil_5694043035305_Reticulomyxa_filosa	

HG_898	
Hsap_Ensmbl0150401_DCN1_defective_in_cullin_neddylation_1_domain_containing_2_Source_
HGNC_Symbol_Acc_20328_DCUN1D2	Hsap_Ensmbl0188215_DCN1_defective_in_cullin_neddylation_1_domain_containing_3_Source_
HGNC_Symbol_Acc_28734_DCUN1D3	Hsap_Ensmbl0109184_DCN1_defective_in_cullin_neddylation_1_domain_containing_4_Source_
HGNC_Symbol_Acc_28998_DCUN1D4	Hsap_Ensmbl0137692_DCN1_defective_in_cullin_neddylation_1_domain_containing_5_Source_
HGNC_Symbol_Acc_28409_DCUN1D5	Hsap_Ensmbl0043093_DCN1_defective_in_cullin_neddylation_1_domain_containing_1_Source_
HGNC_Symbol_Acc_18184_DCUN1D1	
Dmel_0036510_CG7427	Dmel_0036967_CG6597	Dmel_0033784_CG13322	
Cgig_18404_DCN1_like_protein_3_Source_UniProtKB_TrEMBL_Acc_K1Q2P2	Cgig_03817_DCN1_like_protein_4_Source_UniProtKB_TrEMBL_Acc_K1QIM5	
Cele_010428_dcn_1_Protein_DCN_1_isoform_a_dcn_1_mRNA_complete_cds_Source_RefSeq_mRNA_Acc_NM_065465	
Drer_041592_DCN1_defective_in_cullin_neddylation_1_domain_containing_2b_Source_ZFIN_Acc_ZDB_GENE_040625_171_dcun1d2b	Drer_040838_DCN1_defective_in_cullin_neddylation_1_domain_containing_2a_Source_ZFIN_Acc_ZDB_GENE_020416_2_dcun1d2a	Drer_011493_DCN1_defective_in_cullin_neddylation_1_domain_containing_3_Source_
HGNC_Symbol_Acc_28734_DCUN1D3	Drer_092394_DCN1_defective_in_cullin_neddylation_1_domain_containing_4_S_cerevisiae_Source_ZFIN_Acc_ZDB_GENE_041014_248_dcun1d4	Drer_096391_DCN1_defective_in_cullin_neddylation_1_domain_containing_5_S_cerevisiae_Source_ZFIN_Acc_ZDB_GENE_040426_2603_dcun1d5	Drer_037371_DCN1_defective_in_cullin_neddylation_1_domain_containing_1_S_cerevisiae_Source_ZFIN_Acc_ZDB_GENE_030131_5443_dcun1d1	
Spur_015709_Dcun1d1	Spur_023452_Dcun1d4	Spur_022515_Dcun1d3	Spur_015710_Spur_015710	
Smim_33584_leucine_zipper_protein_Branchiostoma_belcheri_tsingtauense_gi_32966900_gb_AAP92328_1e_149_429	Smim_65339_DCN1_like_protein_4_Camponotus_floridanus_gi_307173638_gb_EFN64489_1e_108_325	Smim_5910_defective_in_cullin_neddylation_protein_Bombyx_mori_gi_114051233_ref_NP_001040114_4e_86_271	
Sman_105330_Putative_leucine_zipper_protein_Source_UniProtKB_TrEMBL_Acc_G4V5D9	
Gsal_7958_defective_in_cullin_neddylation_domain_containing_2	
Nvec_46597_	Nvec_23153_	Nvec_34771_	
Scer_YLR128W_Scaffold_type_E3_ligase_required_for_cullin_neddylation_and_ubiquitin_ligase_activation_contains_a_ubiquitin_binding_domain_UBA_for_ubiquitin_and_Nedd8_Rub1p_interaction_and_a_PONY_domain_involved_in_cullin_binding_and_neddylation_Source_SGD_Acc_S000004118_DCN1_SGD	
Atha_AT3G12760_1_CONTAINS_InterPro_DOMAIN_s_Defective_in_cullin_neddylation_protein_InterPro_IPR014764_Protein_of_unknown_function_DUF298_InterPro_IPR005176_UBA_like_InterPro_IPR009060_BEST_Arabidopsis_thaliana_protein_match_is_Domain_of_unknown_function_DUF298_TAIR_AT1G15860_2_Has_857_Blast_hits_to_855_proteins_in_202_species_Archae_0_Bacteria_0_Metazoa_482_Fungi_154_Plants_139_Viruses_0_Other_Eukaryotes_82_source_NCBI_BLink	Atha_AT1G15860_3_Domain_of_unknown_function_DUF298	Atha_AT3G28970_1_AAR3_Domain_of_unknown_function_DUF298	
Ttra_07667T0_07667_leucine_zipper_protein_254_aa	Ttra_11222T0_11222	Ttra_02586T0_02586_calcium_binding_EF_hand_domain_containing_protein_240_aa	Ttra_09863T0_09863	Ttra_00521T0_00521_defective_in_Cullin_neddylation_protein_DCN1_115_aa	
Rfil_569378417	

HG_1769	
Hsap_Ensmbl0085760_mitochondrial_translational_initiation_factor_2_Source_
HGNC_Symbol_Acc_7441_MTIF2	
Dmel_0039588_CG12413	
Cele_009771_F46B6_6_Protein_F46B6_6_isoform_a_F46B6_6_mRNA_complete_cds_Source_RefSeq_mRNA_Acc_NM_001028765	
Drer_063213_mitochondrial_translational_initiation_factor_2_Source_ZFIN_Acc_ZDB_GENE_030131_1092_mtif2	
Spur_004718_Mtif2L2	Spur_016335_Mtif2L1	
Smim_43409_Translation_initiation_factor_IF_mitochondrial_Camponotus_floridanus_gi_307186124_gb_EFN71849_7e_126_389	Smim_43410_elongation_factor_Tu_GTP_binding_domain_containing_protein_Loa_loa_gi_312068750_ref_XP_003137360_6e_47_168	
Sman_167220_Putative_mitochondrial_translational_initiation_factor_Source_UniProtKB_TrEMBL_Acc_G4V7E1	
Gsal_2574_translation_initiation_factor_if_mitochondrial	Gsal_4965_mitochondrial_translational_initiation_factor_2	Gsal_4966_translation_initiation_factor_if_mitochondrial_like	Gsal_4964_translation_initiation_factor_if_mitochondrial	
Nvec_50050_	Nvec_3698_GTP_EFTU	Nvec_32107_	
Scer_YOL023W_Mitochondrial_translation_initiation_factor_2_Source_SGD_Acc_S000005383_IFM1_SGD	
Atha_AT4G11160_1_Translation_initiation_factor_2_small_GTP_binding_protein	Atha_AT1G17220_1_FUG1_Translation_initiation_factor_2_small_GTP_binding_protein	
Ttra_01271T0_01271_translation_initiation_factor_IF_2_698_aa	Ttra_06550T0_06550_translation_initiation_factor_IF_2_630_aa	
Rfil_569381437	Rfil_569412992_translation_initiation_factor_IF_2_Reticulomyxa_filosa	Rfil_569435026_translation_initiation_factor_IF_2_partial_Reticulomyxa_filosa	

HG_602	
Dmel_0000527_e_ebony_Source_FlyBase_0000527	
Cgig_06353_Linear_gramicidin_synthetase_subunit_D_Source_UniProtKB_TrEMBL_Acc_K1Q6B8	Cgig_22260_Linear_gramicidin_synthetase_subunit_D_Source_UniProtKB_TrEMBL_Acc_K1RDY5	
Cele_013440_Y66D12A_14_Protein_Y66D12A_14_Y66D12A_14_mRNA_complete_cds_Source_RefSeq_mRNA_Acc_NM_067087	
Nvec_18399_AMP_binding	Nvec_42438_	Nvec_20639_NAD_binding_4	Nvec_26002_CBM_1	Nvec_58799_	Nvec_39238_	Nvec_8167_	
Scer_YBR115C_Alpha_aminoadipate_reductase_catalyzes_the_reduction_of_alpha_aminoadipate_to_alpha_aminoadipate_6_semialdehyde_which_is_the_fifth_step_in_biosynthesis_of_lysine_activation_requires_posttranslational_phosphopantetheinylation_by_Lys5p_Source_SGD_Acc_S000000319_LYS2_SGD	
Atha_AT5G35930_1_AMP_dependent_synthetase_and_ligase_family_protein	
Ttra_06516T0_06516_amino_acid_adenylation_domain_containing_protein_4003_aa	Scer_YBR115C_Alpha_aminoadipate_reductase_catalyzes_the_reduction_of_alpha_aminoadipate_to_alpha_aminoadipate_6_semialdehyde_which_is_the_fifth_step_in_biosynthesis_of_lysine_activation_requires_posttranslational_phosphopantetheinylation_by_Lys5p_Source_SGD_Acc_S000000319_LYS2_SGD	Ttra_06971T0_06971_alpha_aminoadipate_reductase_Lys1p_1327_aa	Ttra_10846T0_10846_polyketide_synthase_hetM_1344_aa	

HG_2232	
Dmel_0260241_tatl_tat_like_Source_FlyBase_0260241	
Cgig_28194_Trimethylguanosine_synthase_Source_UniProtKB_TrEMBL_Acc_K1S3L6	
Cele_011631_T08G11_4_Protein_T08G11_4_isoform_a_Source_RefSeq_mRNA_Acc_NM_059999	
Drer_067916_trimethylguanosine_synthase_homolog_S_cerevisiae_Source_ZFIN_Acc_ZDB_GENE_070802_2_tgs1	
Spur_009295_TgshL	
Smim_10020_PREDICTED_similar_to_hepatocellular_carcinoma_associated_antigen_137_Ciona_intestinalis_gi_198435713_ref_XP_002131256_1e_76_255	
Sman_010800_S_adenosylmethionine_dependent_methyltransferase_related_Source_UniProtKB_TrEMBL_Acc_G4VMQ5	Sman_154780_S_adenosylmethionine_dependent_methyltransferase_related_Source_UniProtKB_TrEMBL_Acc_G4V9N5	
Gsal_4106_trimethylguanosine_synthase	Gsal_2827_trimethylguanosine_synthase	
Nvec_40761_UPF0020	
Scer_YPL157W_Trimethyl_guanosine_synthase_conserved_nucleolar_methyl_transferase_that_converts_the_m_7_G_cap_structure_of_snRNAs_snoRNAs_and_telomerase_TLC1_RNA_to_m_2_2_7_G_also_required_for_nucleolar_assembly_and_splicing_of_meiotic_pre_mRNAs_Source_SGD_Acc_S000006078_TGS1_SGD	
Atha_AT1G45231_2_S_adenosyl_L_methionine_dependent_methyltransferases_superfamily_protein	Atha_AT1G30550_1_S_adenosyl_L_methionine_dependent_methyltransferases_superfamily_protein	
Ttra_05495T0_05495	
Rfil_569440200	

HG_2056	
Hsap_Ensmbl0116984_5_methyltetrahydrofolate_homocysteine_methyltransferase_Source_
HGNC_Symbol_Acc_7468_MTR	
Cgig_10551_Methionine_synthase_Source_UniProtKB_TrEMBL_Acc_K1P5E0	
Cele_010988_metr_1_Protein_METR_1_metr_1_mRNA_complete_cds_Source_RefSeq_mRNA_Acc_NM_063952	
Drer_039134_5_methyltetrahydrofolate_homocysteine_methyltransferase_Source_
HGNC_Symbol_Acc_7468_MTR	
Spur_011294_Ilkap_1	Spur_014251_M_tr	Spur_010061_Hypp_1896	
Nvec_30296_Met_synt_B12	Nvec_27156_Met_synt_B12	Nvec_53787_S_methyl_trans	Nvec_41304_Rad50_zn_hook	
Ttra_06395T0_06395_methionine_synthase_1321_aa	
Rfil_569423491	Rfil_569347215_methionine_synthase_Reticulomyxa_filosa	Rfil_569402467_methionine_synthase_partial_Reticulomyxa_filosa	

HG_2144	
Hsap_Ensmbl0076248_uracil_DNA_glycosylase_Source_
HGNC_Symbol_Acc_12572_UNG	Hsap_LRG_124_uracil_DNA_glycosylase_Source_
HGNC_Symbol_Acc_12572_LRG_124	
Cgig_06951_Uracil_DNA_glycosylase_Source_UniProtKB_TrEMBL_Acc_K1QWH6	Cgig_03082_Uracil_DNA_glycosylase_Source_UniProtKB_TrEMBL_Acc_K1QN00	
Cele_013241_ung_1_Protein_UNG_1_isoform_a_Source_RefSeq_mRNA_Acc_NM_067159	
Drer_094922_uracil_DNA_glycosylase_b_Source_ZFIN_Acc_ZDB_GENE_070705_360_ungb	Drer_042527_uracil_DNA_glycosylase_a_Source_ZFIN_Acc_ZDB_GENE_040426_900_unga	
Spur_004357_Udg	
Smim_22963_uracil_DNA_glycosylase_putative_Ixodes_scapularis_gi_241999022_ref_XP_002434154_6e_94_289	
Sman_158920_Putative_uracil_DNA_glycosylase_Source_UniProtKB_TrEMBL_Acc_G4VHW2	
Gsal_4290_uracil_dna_glycosylase	Gsal_9629_uracil_dna_glycosylase	
Scer_YML021C_Uracil_DNA_glycosylase_required_for_repair_of_uracil_in_DNA_formed_by_spontaneous_cytosine_deamination_not_required_for_strand_specific_mismatch_repair_cell_cycle_regulated_expressed_in_late_G1_localizes_to_mitochondria_and_nucleus_Source_SGD_Acc_S000004483_UNG1_SGD	
Atha_AT3G18630_1_ATUNG_UNG_uracil_dna_glycosylase	Atha_AT2G10550_1_Most_likely_an_inactive_paralog_of_the_uracil_DNA_glycosylase_AtUNG_At3g18630_generated_by_a_gene_duplication_event_and_subsequently_disrupted_by_transposon_insertions_PubMed_ID_20056608	
Ttra_12160T0_12160	Ttra_11053T0_11053_uracil_DNA_glycosylase_817_aa	
Rfil_569421343_uracil_DNA_glycosylase_Reticulomyxa_filosa	

HG_1816	
Hsap_Ensmbl0198924_DNA_cross_link_repair_1A_Source_
HGNC_Symbol_Acc_17660_DCLRE1A	Hsap_Ensmbl0118655_DNA_cross_link_repair_1B_Source_
HGNC_Symbol_Acc_17641_DCLRE1B	
Dmel_0037338_Snm1_Snm1_Source_FlyBase_0037338	
Cgig_17747_DNA_cross_link_repair_1A_protein_Source_UniProtKB_TrEMBL_Acc_K1QXD7	Cgig_28059_DNA_cross_link_repair_1B_protein_Source_UniProtKB_TrEMBL_Acc_K1RB42	
Drer_053776_DNA_cross_link_repair_1A_PSO2_homolog_S_cerevisiae_Source_ZFIN_Acc_ZDB_GENE_050522_124_dclre1a	Drer_068833_DNA_cross_link_repair_1B_Source_ZFIN_Acc_ZDB_GENE_061013_328_dclre1b	Drer_091768_Uncharacterized_protein_Source_UniProtKB_TrEMBL_Acc_E7F457_CR932360_4	
Spur_021517_Dclr2	Spur_001847_Spur_001847	
Smim_16790_PREDICTED_DNA_cross_link_repair_1B_PSO2_homolog_S_cerevisiae_like_Saccoglossus_kowalevskii_gi_291220934_ref_XP_002730478_3e_61_219	
Sman_136360_Putative_dna_cross_link_repair_protein_pso2_snm1_Source_UniProtKB_TrEMBL_Acc_G4VEY6	
Nvec_22167_	Nvec_15675_CP12	Nvec_16859_	
Scer_YMR137C_Nuclease_required_for_a_post_incision_step_in_the_repair_of_DNA_single_and_double_strand_breaks_that_result_from_interstrand_crosslinks_produced_by_a_variety_of_mono_and_bi_functional_psoralen_derivatives_induced_by_UV_irradiation_Source_SGD_Acc_S000004745_PSO2_SGD	
Atha_AT2G45700_1_sterile_alpha_motif_SAM_domain_containing_protein	Atha_AT3G26680_1_SNM1_ATSNM1_DNA_repair_metallo_beta_lactamase_family_protein	Atha_AT1G27410_1_DNA_repair_metallo_beta_lactamase_family_protein	Atha_AT1G19025_1_DNA_repair_metallo_beta_lactamase_family_protein	
Ttra_11018T0_11018_DNA_repair_metallo_beta_lactamase_696_aa	Ttra_10135T0_10135_DNA_cross_link_repair_1B_protein_480_aa	
Rfil_569421270	Rfil_5694035485577_Reticulomyxa_filosa	Rfil_569429456	Rfil_569328115	

HG_5818	
Hsap_Ensmbl0111203_integrin_alpha_FG_GAP_repeat_containing_2_Source_
HGNC_Symbol_Acc_30879_ITFG2	
Cgig_04969_Integrin_alpha_FG_GAP_repeat_containing_protein_2_Source_UniProtKB_TrEMBL_Acc_K1PHB2	
Drer_002174_integrin_alpha_FG_GAP_repeat_containing_2_Source_ZFIN_Acc_ZDB_GENE_041008_161_itfg2	
Spur_022171_Itfg2	
Smim_51426_integrin_alpha_repeat_domain_containing_protein_putative_Ixodes_scapularis_gi_241608418_ref_XP_002405978_2e_123_371	
Sman_139830_Putative_integrin_alpha_repeat_domain_containing_Source_UniProtKB_TrEMBL_Acc_G4VDG6	
Gsal_156_acetoacetyl_synthetase	
Ttra_01659T0_01659_integrin_alpha_FG_GAP_repeat_containing_protein_2_343_aa	

HG_67	
Hsap_Ensmbl0011485_protein_phosphatase_5_catalytic_subunit_Source_
HGNC_Symbol_Acc_9322_PPP5C	Hsap_Ensmbl0186298_protein_phosphatase_1_catalytic_subunit_gamma_isozyme_Source_
HGNC_Symbol_Acc_9283_PPP1CC	Hsap_Ensmbl0113575_protein_phosphatase_2_catalytic_subunit_alpha_isozyme_Source_
HGNC_Symbol_Acc_9299_PPP2CA	Hsap_Ensmbl0172531_protein_phosphatase_1_catalytic_subunit_alpha_isozyme_Source_
HGNC_Symbol_Acc_9281_PPP1CA	Hsap_Ensmbl0149923_protein_phosphatase_4_catalytic_subunit_Source_
HGNC_Symbol_Acc_9319_PPP4C	Hsap_Ensmbl0104695_protein_phosphatase_2_catalytic_subunit_beta_isozyme_Source_
HGNC_Symbol_Acc_9300_PPP2CB	Hsap_Ensmbl0086717_protein_phosphatase_EF_hand_calcium_binding_domain_1_Source_
HGNC_Symbol_Acc_9243_PPEF1	Hsap_Ensmbl0138814_protein_phosphatase_3_catalytic_subunit_alpha_isozyme_Source_
HGNC_Symbol_Acc_9314_PPP3CA	Hsap_Ensmbl0120910_protein_phosphatase_3_catalytic_subunit_gamma_isozyme_Source_
HGNC_Symbol_Acc_9316_PPP3CC	Hsap_Ensmbl0119414_protein_phosphatase_6_catalytic_subunit_Source_
HGNC_Symbol_Acc_9323_PPP6C	Hsap_Ensmbl0107758_protein_phosphatase_3_catalytic_subunit_beta_isozyme_Source_
HGNC_Symbol_Acc_9315_PPP3CB	Hsap_Ensmbl0156194_protein_phosphatase_EF_hand_calcium_binding_domain_2_Source_
HGNC_Symbol_Acc_9244_PPEF2	Hsap_Ensmbl0230510_PPP5_tetratricopeptide_repeat_domain_containing_1_Source_
HGNC_Symbol_Acc_44209_PPP5D1	Hsap_Ensmbl0213639_protein_phosphatase_1_catalytic_subunit_beta_isozyme_Source_
HGNC_Symbol_Acc_9282_PPP1CB	
Dmel_0005777_PpD3_Protein_phosphatase_D3_Source_FlyBase_0005777	Dmel_0003132_Pp1_13C_Protein_phosphatase_1_at_13C_Source_FlyBase_0003132	Dmel_0003134_Pp1alpha_96A_Protein_phosphatase_1alpha_at_96A_Source_FlyBase_0003134	Dmel_0004103_Pp1_87B_Protein_phosphatase_1_at_87B_Source_FlyBase_0004103	Dmel_0000711_flw_flapwing_Source_FlyBase_0000711	Dmel_0004177_mts_microtubule_star_Source_FlyBase_0004177	Dmel_0005779_PpD6_Protein_phosphatase_D6_Source_FlyBase_0005779	Dmel_0005778_PpD5_Protein_phosphatase_D5_Source_FlyBase_0005778	Dmel_0003140_PpY_55A_Protein_phosphatase_Y_at_55A_Source_FlyBase_0003140	Dmel_0003139_PpV_Protein_phosphatase_V_Source_FlyBase_0003139	Dmel_0023177_Pp4_19C_Protein_phosphatase_19C_Source_FlyBase_0023177	Dmel_0036212_CG11597	Dmel_0004366_rdgC_retinal_degeneration_C_Source_FlyBase_0004366	Dmel_0025573_PpN58A_Protein_phosphatase_N_at_58A_Source_FlyBase_0025573	Dmel_0010015_CanA1_Calcineurin_A1_Source_FlyBase_0010015	Dmel_0046698_Pp1_Y2_Pp1_Y2_Source_FlyBase_0046698	Dmel_0011826_Pp2B_14D_Protein_phosphatase_2B_at_14D_Source_FlyBase_0011826	Dmel_0030758_CanA_14F_Calcineurin_A_at_14F_Source_FlyBase_0030758	Dmel_0261399_Pp1_Y1	
Cgig_21580_Serine_threonine_protein_phosphatase_5_Source_UniProtKB_TrEMBL_Acc_K1R1F4	Cgig_20764_Serine_threonine_protein_phosphatase_Source_UniProtKB_TrEMBL_Acc_K1QB83	Cgig_13946_Serine_threonine_protein_phosphatase_Source_UniProtKB_TrEMBL_Acc_K1PXG6	Cgig_25935_Serine_threonine_protein_phosphatase_Source_UniProtKB_TrEMBL_Acc_K1QNZ3	Cgig_13982_Serine_threonine_protein_phosphatase_5_Source_UniProtKB_TrEMBL_Acc_K1RSM7	Cgig_24319_Serine_threonine_protein_phosphatase_Source_UniProtKB_TrEMBL_Acc_K1RNB2	Cgig_02827_Serine_threonine_protein_phosphatase_Source_UniProtKB_TrEMBL_Acc_K1Q954	Cgig_26072_Serine_threonine_protein_phosphatase_Source_UniProtKB_TrEMBL_Acc_K1QLM3	Cgig_09380_Serine_threonine_protein_phosphatase_Source_UniProtKB_TrEMBL_Acc_K1QBE4	Cgig_01666_Serine_threonine_protein_phosphatase_4_catalytic_subunit_Source_UniProtKB_TrEMBL_Acc_K1QR34	Cgig_08741_Serine_threonine_protein_phosphatase_PP1_beta_catalytic_subunit_Source_UniProtKB_TrEMBL_Acc_K1PWG7	Cgig_27764_Serine_threonine_protein_phosphatase_Source_UniProtKB_TrEMBL_Acc_K1PVV7	Cgig_13947_Serine_threonine_protein_phosphatase_Source_UniProtKB_TrEMBL_Acc_K1Q4I8	Cgig_20865_Serine_threonine_protein_phosphatase_PP1_isozyme_3_Source_UniProtKB_TrEMBL_Acc_K1RAD1	Cgig_08746_Serine_threonine_protein_phosphatase_PP1_beta_catalytic_subunit_Source_UniProtKB_TrEMBL_Acc_K1PWH0	Cgig_08745_Serine_threonine_protein_phosphatase_PP1_beta_catalytic_subunit_Source_UniProtKB_TrEMBL_Acc_K1PNX1	Cgig_00223_Serine_threonine_protein_phosphatase_4_catalytic_subunit_Source_UniProtKB_TrEMBL_Acc_K1QUL4	Cgig_08743_Serine_threonine_protein_phosphatase_PP1_beta_catalytic_subunit_Source_UniProtKB_TrEMBL_Acc_K1QPC0	
Cele_012665_pph_5_Protein_PPH_5_isoform_b_pph_5_mRNA_complete_cds_Source_RefSeq_mRNA_Acc_NM_001269921	Cele_001747_gsp_1_Protein_GSP_1_isoform_b_gsp_1_mRNA_complete_cds_Source_RefSeq_mRNA_Acc_NM_001269320	Cele_001748_gsp_2_Protein_GSP_2_gsp_2_mRNA_complete_cds_Source_RefSeq_mRNA_Acc_NM_001027445	Cele_002363_let_92_Protein_LET_92_let_92_mRNA_complete_cds_Source_RefSeq_mRNA_Acc_NM_069846	Cele_009079_F23B12_1_Protein_F23B12_1_F23B12_1_mRNA_complete_cds_Source_RefSeq_mRNA_Acc_NM_074173	Cele_016398_C34D4_2_Protein_C34D4_2_C34D4_2_mRNA_complete_cds_Source_RefSeq_mRNA_Acc_NM_068724	Cele_007922_pph_6_Protein_PPH_6_pph_6_mRNA_complete_cds_Source_RefSeq_mRNA_Acc_NM_065313	Cele_003969_pef_1_Protein_PEF_1_isoform_a_pef_1_mRNA_complete_cds_Source_RefSeq_mRNA_Acc_NM_171080	Cele_004083_pph_1_Protein_PPH_1_pph_1_mRNA_complete_cds_Source_RefSeq_mRNA_Acc_NM_073333	Cele_004085_pph_4_1_Protein_PPH_4_1_pph_4_1_mRNA_complete_cds_Source_RefSeq_mRNA_Acc_NM_067202	Cele_006527_tax_6_Protein_TAX_6_isoform_b_tax_6_mRNA_complete_cds_Source_RefSeq_mRNA_Acc_NM_001026122	Cele_004086_pph_4_2_Protein_PPH_4_2_isoform_a_Source_RefSeq_mRNA_Acc_NM_001027727	Cele_021113_gsp_3_Protein_GSP_3_gsp_3_mRNA_complete_cds_Source_RefSeq_mRNA_Acc_NM_059028	Cele_020187_gsp_4_Protein_GSP_4_gsp_4_mRNA_complete_cds_Source_RefSeq_mRNA_Acc_NM_058836	Cele_014158_ZK938_1_Protein_ZK938_1_ZK938_1_mRNA_complete_cds_Source_RefSeq_mRNA_Acc_NM_063716	Cele_009948_F52H3_6_Protein_F52H3_6_F52H3_6_mRNA_complete_cds_Source_RefSeq_mRNA_Acc_NM_063766	Cele_008124_C47A4_3_Protein_C47A4_3_C47A4_3_mRNA_complete_cds_Source_RefSeq_mRNA_Acc_NM_070249	Cele_015661_C09H5_7_Protein_C09H5_7_C09H5_7_mRNA_complete_cds_Source_RefSeq_mRNA_Acc_NM_072685	Cele_011808_T16G12_7_Protein_T16G12_7_T16G12_7_mRNA_complete_cds_Source_RefSeq_mRNA_Acc_NM_001276795	Cele_009101_F25B3_4_Protein_F25B3_4_F25B3_4_mRNA_complete_cds_Source_RefSeq_mRNA_Acc_NM_073069	Cele_016081_C25A6_1_Protein_C25A6_1_C25A6_1_mRNA_complete_cds_Source_RefSeq_mRNA_Acc_NM_072031	Cele_022710_ZK354_9_Protein_ZK354_9_ZK354_9_mRNA_complete_cds_Source_RefSeq_mRNA_Acc_NM_068375	Cele_044347_Y71G12B_30_Protein_Y71G12B_30_Y71G12B_30_mRNA_complete_cds_Source_RefSeq_mRNA_Acc_NM_001026652	Cele_007354_C06A1_3_Protein_C06A1_3_C06A1_3_mRNA_complete_cds_Source_RefSeq_mRNA_Acc_NM_063875	Cele_010265_F58G1_3_Protein_F58G1_3_F58G1_3_mRNA_complete_cds_Source_RefSeq_mRNA_Acc_NM_064353	Cele_009054_F22D6_9_Protein_F22D6_9_F22D6_9_mRNA_complete_cds_Source_RefSeq_mRNA_Acc_NM_059611	Cele_012008_T25B9_2_Protein_T25B9_2_T25B9_2_mRNA_complete_cds_Source_RefSeq_mRNA_Acc_NM_069591	Cele_013476_Y69E1A_4_Protein_Y69E1A_4_Y69E1A_4_mRNA_complete_cds_Source_RefSeq_mRNA_Acc_NM_069640	Cele_016010_C23G10_1_Protein_C23G10_1_isoform_b_Source_RefSeq_mRNA_Acc_NM_065950	Cele_020053_R13A5_11_Protein_R13A5_11_R13A5_11_mRNA_complete_cds_Source_RefSeq_mRNA_Acc_NM_066265	Cele_019951_R08C7_8_PP1_like_Ser_Thr_protein_phosphatase_Source_UniProtKB_TrEMBL_Acc_Q94370	Cele_011133_R08A2_2_Protein_R08A2_2_R08A2_2_mRNA_complete_cds_Source_RefSeq_mRNA_Acc_NM_074231	Cele_007700_C24H11_2_Protein_C24H11_2_C24H11_2_mRNA_complete_cds_Source_RefSeq_mRNA_Acc_NM_067127	Cele_007699_C24H11_1_Protein_C24H11_1_C24H11_1_mRNA_complete_cds_Source_RefSeq_mRNA_Acc_NM_067126	Cele_007763_C27B7_6_Protein_C27B7_6_C27B7_6_mRNA_complete_cds_Source_RefSeq_mRNA_Acc_NM_069146	Cele_018359_F42G8_8_Protein_F42G8_8_F42G8_8_mRNA_complete_cds_Source_RefSeq_mRNA_Acc_NM_068955	Cele_009893_F49E11_7_Protein_F49E11_7_F49E11_7_mRNA_complete_cds_Source_RefSeq_mRNA_Acc_NM_070099	Cele_017817_F26B1_5_Protein_F26B1_5_F26B1_5_mRNA_complete_cds_Source_RefSeq_mRNA_Acc_NM_001047189	Cele_022617_ZC477_2_Protein_ZC477_2_ZC477_2_mRNA_complete_cds_Source_RefSeq_mRNA_Acc_NM_068710	Cele_012741_Y40H4A_2_Protein_Y40H4A_2_Y40H4A_2_mRNA_complete_cds_Source_RefSeq_mRNA_Acc_NM_074208	Cele_020985_W03D8_2_Protein_W03D8_2_isoform_b_Source_RefSeq_mRNA_Acc_NM_001262313	Cele_022622_ZC477_10_Protein_ZC477_10_ZC477_10_mRNA_complete_cds_Source_RefSeq_mRNA_Acc_NM_068709	Cele_010992_R03D7_8_Protein_R03D7_8_R03D7_8_mRNA_complete_cds_Source_RefSeq_mRNA_Acc_NM_063958	Cele_016239_C30A5_4_Protein_C30A5_4_C30A5_4_mRNA_complete_cds_Source_RefSeq_mRNA_Acc_NM_066396	Cele_017636_F20D6_6_Protein_F20D6_6_F20D6_6_mRNA_complete_cds_Source_RefSeq_mRNA_Acc_NM_072702	Cele_018232_F40E3_5_Protein_F40E3_5_F40E3_5_mRNA_complete_cds_Source_RefSeq_mRNA_Acc_NM_058618	Cele_018410_F44B9_9_Protein_F44B9_9_F44B9_9_mRNA_complete_cds_Source_RefSeq_mRNA_Acc_NM_066350	
Drer_044153_protein_phosphatase_1_catalytic_subunit_beta_isoform_Source_ZFIN_Acc_ZDB_GENE_030616_609_ppp1cb	Drer_003486_protein_phosphatase_1_catalytic_subunit_alpha_isoform_a_Source_ZFIN_Acc_ZDB_GENE_040516_3_ppp1caa	Drer_090779_protein_phosphatase_1_catalytic_subunit_gamma_isoform_Source_ZFIN_Acc_ZDB_GENE_030131_5877_ppp1cc	Drer_053404_zgc_56064_Source_ZFIN_Acc_ZDB_GENE_040426_877_zgc_56064	Drer_071566_protein_phosphatase_1_catalytic_subunit_alpha_isoform_b_Source_ZFIN_Acc_ZDB_GENE_030131_5512_ppp1cab	Drer_030224_protein_phosphatase_2_formerly_2A_catalytic_subunit_alpha_isoform_Source_ZFIN_Acc_ZDB_GENE_050417_441_ppp2ca	Drer_070570_protein_phosphatase_4_formerly_X_catalytic_subunit_a_Source_ZFIN_Acc_ZDB_GENE_030131_4433_ppp4ca	Drer_076439_protein_phosphatase_4_formerly_X_catalytic_subunit_b_Source_ZFIN_Acc_ZDB_GENE_080219_32_ppp4cb	Drer_002949_protein_phosphatase_6_catalytic_subunit_Source_ZFIN_Acc_ZDB_GENE_040426_949_ppp6c	Drer_025106_protein_phosphatase_3_catalytic_subunit_beta_isozyme_Source_ZFIN_Acc_ZDB_GENE_050417_406_ppp3cb	Drer_004988_protein_phosphatase_3_catalytic_subunit_alpha_isozyme_Source_ZFIN_Acc_ZDB_GENE_091113_24_ppp3ca	Drer_053020_protein_phosphatase_2_formerly_2A_catalytic_subunit_beta_isoform_Source_ZFIN_Acc_ZDB_GENE_040426_2487_ppp2cb	Drer_089608_protein_phosphatase_1_catalytic_subunit_beta_isoform_like_Source_ZFIN_Acc_ZDB_GENE_030131_6529_ppp1cbl	Drer_079413_protein_phosphatase_EF_hand_calcium_binding_domain_2_Source_
HGNC_Symbol_Acc_9244_PPEF2	Drer_020191_protein_phosphatase_EF_hand_calcium_binding_domain_1_Source_ZFIN_Acc_ZDB_GENE_080303_27_ppef1	Drer_057456_protein_phosphatase_3_catalytic_subunit_gamma_isozyme_b_Source_ZFIN_Acc_ZDB_GENE_070112_1102_ppp3ccb	Drer_014962_protein_phosphatase_3_catalytic_subunit_gamma_isozyme_a_Source_ZFIN_Acc_ZDB_GENE_030829_36_ppp3cca	
Spur_028312_Pp5c	Spur_025182_Ppp2ca_Serine_threonine_protein_phosphatase_Source_UniProtKB_TrEMBL_Acc_H3JF39	Spur_008700_Pp1L_Serine_threonine_protein_phosphatase_Source_UniProtKB_TrEMBL_Acc_H3I3W5	Spur_027953_Ppp4c_Serine_threonine_protein_phosphatase_Source_UniProtKB_TrEMBL_Acc_H3JMW2	Spur_001788_Ppp1cb_Serine_threonine_protein_phosphatase_Source_UniProtKB_TrEMBL_Acc_H3HJH4	Spur_011983_Ppp6c_1	Spur_008844_Ppef2_Serine_threonine_protein_phosphatase_Source_UniProtKB_TrEMBL_Acc_H3I4A4	Spur_011860_Ppef2_2_Serine_threonine_protein_phosphatase_Source_UniProtKB_TrEMBL_Acc_H3ICR4	Spur_016657_Cnbs	Spur_011110_Pp1	Spur_013461_Hypp_717_Serine_threonine_protein_phosphatase_Source_UniProtKB_TrEMBL_Acc_H3IH82	Spur_018404_Cn_Serine_threonine_protein_phosphatase_Source_UniProtKB_TrEMBL_Acc_H3IW20	Spur_017759_Ppp1cb_1	Spur_012785_Pp1A_Serine_threonine_protein_phosphatase_Source_UniProtKB_TrEMBL_Acc_H3IFB4	Spur_000642_Pp1_1	Spur_010511_Cnas	Spur_028868_Ppef2_1	Spur_006550_Spur_006550	Spur_005261_Ppp6c_Serine_threonine_protein_phosphatase_Source_UniProtKB_TrEMBL_Acc_H3HU88	Spur_006956_Pp1_2	
Smim_36602_PREDICTED_serine_threonine_protein_phosphatase_5_like_isoform_Nasonia_vitripennis_gi_156552647_ref_XP_001603324_0_0_647	Smim_60257_PREDICTED_protein_phosphatase_catalytic_subunit_gamma_like_isoform_Saccoglossus_kowalevskii_gi_291228508_ref_XP_002734210_0_0_637	Smim_31976_PREDICTED_protein_phosphatase_catalytic_subunit_beta_like_isoform_Saccoglossus_kowalevskii_gi_291222498_ref_XP_002731251_0_0_652	Smim_20866_Ser_Thr_protein_phosphatase_putative_Ixodes_scapularis_gi_241828659_ref_XP_002414728_0_0_623	Smim_19734_Serine_threonine_protein_phosphatase_6_catalytic_subunit_Acromyrmex_echinatior_gi_332031632_gb_EGI71103_5e_122_357	Smim_7715_PREDICTED_serine_threonine_protein_phosphatase_2B_catalytic_subunit_3_like_Acyrthosiphon_pisum_gi_328719233_ref_XP_001945831_0_0_888	Smim_59343_PREDICTED_serine_threonine_protein_phosphatase_2B_catalytic_subunit_3_like_Acyrthosiphon_pisum_gi_328719233_ref_XP_001945831_0_0_876	Smim_38195_protein_phosphatase_7_putative_Ixodes_scapularis_gi_241155709_ref_XP_002407618_3e_68_229	Smim_76526_Serine_threonine_protein_phosphatase_2A_catalytic_subunit_alpha_isoform_Camponotus_floridanus_gi_307168559_gb_EFN61617_5e_66_213	Smim_19730_PREDICTED_serine_threonine_protein_phosphatase_6_catalytic_subunit_like_partial_Pongo_abelii_gi_297685346_ref_XP_002820252_1e_38_137	Smim_56523_serine_threonine_protein_phosphatase_with_EF_hands_Mus_musculus_gi_124244035_ref_NP_035277_2e_23_100	Smim_65645_PREDICTED_serine_threonine_protein_phosphatase_putative_like_Saccoglossus_kowalevskii_gi_291230119_ref_XP_002735017_2e_40_142	Smim_56530_PREDICTED_similar_to_ENSANGP00000004936_Strongylocentrotus_purpuratus_gi_115610667_ref_XP_780182_3e_36_141	Smim_18776_serine_threonine_protein_phosphatase_putative_Ixodes_scapularis_gi_241999938_ref_XP_002434612_1e_25_107	Smim_38201_protein_phosphatase_7_putative_Ixodes_scapularis_gi_241155709_ref_XP_002407618_3e_14_75_9	Smim_18796_serine_threonine_protein_phosphatase_putative_Ixodes_scapularis_gi_241999938_ref_XP_002434612_4e_06_52_4	
Sman_090860	Sman_035580_Serine_threonine_protein_phosphatase_Source_UniProtKB_TrEMBL_Acc_G4V7P4	Sman_028990_Serine_threonine_protein_phosphatase_Source_UniProtKB_TrEMBL_Acc_G4VGS2	Sman_165490_Serine_threonine_protein_phosphatase_Source_UniProtKB_TrEMBL_Acc_C1LZY9	Sman_030710_Serine_threonine_protein_phosphatase_Source_UniProtKB_TrEMBL_Acc_G4LW36	Sman_023150_Serine_threonine_protein_phosphatase_Source_UniProtKB_TrEMBL_Acc_G4VCC1	Sman_004810	Sman_140770_Serine_threonine_protein_phosphatase_Source_UniProtKB_TrEMBL_Acc_G4VBC1	Sman_141950_Serine_threonine_protein_phosphatase_Source_UniProtKB_TrEMBL_Acc_G4VM51	Sman_126260_Serine_threonine_protein_phosphatase_Source_UniProtKB_TrEMBL_Acc_G4VPZ6	Sman_151410_Serine_threonine_protein_phosphatase_Source_UniProtKB_TrEMBL_Acc_G4V7T7	Sman_210990	Sman_199620_Protein_phosphatase_1_putative_Source_UniProtKB_TrEMBL_Acc_G4M1X9	
Gsal_2682_protein_phosphatase_5	Gsal_13312_serine_threonine_protein_phosphatase_pp1_beta_catalytic_subunit	Gsal_3364_serine_threonine_protein_phosphatase_2a_catalytic_subunit_alpha_isoform	Gsal_8105_protein_phosphatase_catalytic_subunit	Gsal_10920_serine_threonine_protein_phosphatase_pp1_beta_catalytic_subunit	Gsal_14691_serine_threonine_protein_phosphatase_4_catalytic_subunit	Gsal_14367_protein_phosphatase_1_catalytic_subunit	Gsal_14437_serine_threonine_protein_phosphatase_pp1_gamma_catalytic_subunit	Gsal_10723_tpa_inf_protein_phosphatase_catalytic_subunit_2	Gsal_9704_serine_threonine_protein_phosphatase_pp1_alpha_catalytic_subunit_isoform_1	Gsal_12972_serine_threonine_protein_phosphatase_2b_catalytic_subunit_alpha_isoform_isoform_2	Gsal_13142_phosphoprotein_phosphatase_1	Gsal_10919_protein_phosphatase_d6	Gsal_5950_nadh_ubiquinone_oxidoreductase_aggg_subunit	Gsal_6178_serine_threonine_protein_phosphatase_2b_catalytic_subunit_alpha_isoform	Gsal_3633_serine_threonine_protein_phosphatase_2b_catalytic_subunit_gamma_isoform_isoform_1	Gsal_14272_serine_threonine_protein_phosphatase_pp1_gamma_catalytic_subunit	Gsal_417_protein_ef_hand_calcium_binding_domain_2	Gsal_6306_serine_threonine_protein_phosphatase_with_ef_hands_partial	Gsal_7045_serine_threonine_protein_phosphatase_with_ef_hands_2_like	Gsal_6180_serine_threonine_protein_phosphatase_5	
Nvec_49199_Metallophos	Nvec_50882_Metallophos	Nvec_56433_Metallophos	Nvec_31501_	Nvec_36816_	Nvec_38314_Metallophos	Nvec_9847_	Nvec_3587_	Nvec_52368_	Nvec_19115_	
Scer_YGR123C_Protein_serine_threonine_phosphatase_with_similarity_to_human_phosphatase_PP5_present_in_both_the_nucleus_and_cytoplasm_expressed_during_logarithmic_growth_computational_analyses_suggest_roles_in_phosphate_metabolism_and_rRNA_processing_Source_SGD_Acc_S000003355_PPT1_SGD	Scer_YER133W_Type_1_serine_threonine_protein_phosphatase_catalytic_subunit_involved_in_many_processes_eg_glycogen_metabolism_sporulation_mitosis_accumulates_at_mating_projections_by_interaction_with_Afr1p_interacts_with_many_regulatory_subunits_Source_SGD_Acc_S000000935_GLC7_SGD	Scer_YDL188C_Catalytic_subunit_of_protein_phosphatase_2A_PP2A_functionally_redundant_with_Pph21p_methylated_at_C_terminus_forms_alternate_complexes_with_several_regulatory_subunits_involved_in_signal_transduction_and_regulation_of_mitosis_Source_SGD_Acc_S000002347_PPH22_SGD	Scer_YDL134C_Catalytic_subunit_of_protein_phosphatase_2A_PP2A_functionally_redundant_with_Pph22p_methylated_at_C_terminus_forms_alternate_complexes_with_several_regulatory_subunits_involved_in_signal_transduction_and_regulation_of_mitosis_Source_SGD_Acc_S000002292_PPH21_SGD	Scer_YDR075W_Catalytic_subunit_of_protein_phosphatase_PP4_complex_active_complex_is_composed_of_Pph3p_and_Psy2p_with_Psy4p_apparently_providing_additional_substrate_specificity_in_some_cases_regulates_recovery_from_the_DNA_damage_checkpoint_and_also_the_gene_sion_and_single_strand_annealing_mediated_pathways_of_meiotic_double_strand_break_repair_involved_in_activation_of_Gln3p_to_alleviate_nitrogen_catabolite_repression_Pph3p_and_Psy2p_localize_to_foci_on_meiotic_chromosomes_Source_SGD_Acc_S000002482_PPH3_SGD	Scer_YDL047W_Type_2A_related_serine_threonine_phosphatase_that_functions_in_the_G1_S_transition_of_the_mitotic_cycle_cytoplasmic_and_nuclear_protein_that_modulates_functions_mediated_by_Pkc1p_including_cell_wall_and_actin_cytoskeleton_organization_Source_SGD_Acc_S000002205_SIT4_SGD	Scer_YNR032W_Putative_serine_threonine_protein_phosphatase_of_the_type_2A_like_phosphatase_family_required_for_glycogen_accumulation_interacts_with_Tap42p_which_binds_to_and_regulates_other_protein_phosphatases_Source_SGD_Acc_S000005315_PPG1_SGD	Scer_YPL179W_Putative_protein_serine_threonine_phosphatase_null_mutation_enhances_efficiency_of_translational_suppressors_Source_SGD_Acc_S000006100_PPQ1_SGD	Scer_YML016C_Serine_threonine_protein_phosphatase_Z_isoform_of_Ppz2p_involved_in_regulation_of_potassium_transport_which_affects_osmotic_stability_cell_cycle_progression_and_halotolerance_Source_SGD_Acc_S000004478_PPZ1_SGD	Scer_YDR436W_Serine_threonine_protein_phosphatase_Z_isoform_of_Ppz1p_involved_in_regulation_of_potassium_transport_which_affects_osmotic_stability_cell_cycle_progression_and_halotolerance_Source_SGD_Acc_S000002844_PPZ2_SGD	Scer_YLR433C_Calcineurin_A_one_isoform_the_other_is_CMP2_of_the_catalytic_subunit_of_calcineurin_a_Ca_calmodulin_regulated_protein_phosphatase_which_regulates_Crz1p_a_stress_response_transcription_factor_the_other_calcineurin_subunit_is_CNB1_Source_SGD_Acc_S000004425_CNA1_SGD	Scer_YML057W_Calcineurin_A_one_isoform_the_other_is_CNA1_of_the_catalytic_subunit_of_calcineurin_a_Ca_calmodulin_regulated_protein_phosphatase_which_regulates_Crz1p_a_stress_response_transcription_factor_the_other_calcineurin_subunit_is_CNB1_Source_SGD_Acc_S000004521_CMP2_SGD	
Atha_AT2G42810_2_PP5_PP5_2_protein_phosphatase_5_2	Atha_AT2G29400_1_TOPP1_PP1_AT_type_one_protein_phosphatase_1	Atha_AT5G27840_2_TOPP8_Calcineurin_like_metallo_phosphoesterase_superfamily_protein	Atha_AT5G59160_1_TOPP2_PPO_type_one_serine_threonine_protein_phosphatase_2	Atha_AT3G05580_1_Calcineurin_like_metallo_phosphoesterase_superfamily_protein	Atha_AT1G64040_1_TOPP3_type_one_serine_threonine_protein_phosphatase_3	Atha_AT3G46820_1_TOPP5_type_one_serine_threonine_protein_phosphatase_5	Atha_AT2G39840_1_TOPP4_type_one_serine_threonine_protein_phosphatase_4	Atha_AT2G42500_1_PP2A_3_protein_phosphatase_2A_3	Atha_AT3G58500_1_PP2A_4_protein_phosphatase_2A_4	Atha_AT1G59830_1_PP2A_1_protein_phosphatase_2A_2	Atha_AT1G10430_1_PP2A_2_protein_phosphatase_2A_2	Atha_AT5G43380_1_TOPP6_type_one_serine_threonine_protein_phosphatase_6	Atha_AT1G69960_1_PP2A_serine_threonine_protein_phosphatase_2A	Atha_AT4G11240_1_TOPP7_Calcineurin_like_metallo_phosphoesterase_superfamily_protein	Atha_AT5G55260_1_PPX2_PPX_2_protein_phosphatase_X_2	Atha_AT4G26720_1_PPX1_PPX_1_protein_phosphatase_X_1	Atha_AT3G19980_1_ATFYPP3_EMB2736_STPP_FYPP3_flower_specific_phytochrome_associated_protein_phosphatase_3	Atha_AT1G50370_1_Calcineurin_like_metallo_phosphoesterase_superfamily_protein	Atha_AT1G03445_1_BSU1_Serine_threonine_protein_phosphatase_family_protein	Atha_AT5G63870_2_PP7_serine_threonine_phosphatase_7	Atha_AT4G03080_1_BSL1_BRI1_suppressor_1_BSU1_like_1	Atha_AT2G27210_1_BSL3_BRI1_suppressor_1_BSU1_like_3	Atha_AT1G08420_1_BSL2_BRI1_suppressor_1_BSU1_like_2	Atha_AT1G48120_1_hydrolases_protein_serine_threonine_phosphatases	Atha_AT5G10900_1_Calcineurin_like_metallo_phosphoesterase_superfamily_protein	
Ttra_01306T0_01306_serine_threonine_protein_phosphatase_5_466_aa	Ttra_03762T0_03762_serine_threonine_protein_phosphatase_PP1_328_aa	Ttra_08976T0_08976_serine_threonine_protein_phosphatase_796_aa	Ttra_03194T0_03194_serine_threonine_protein_phosphatase_PP_X_isozyme_2_306_aa	Ttra_07462T0_07462	Ttra_09400T0_09400_serine_threonine_protein_phosphatase_6_catalytic_subunit_303_aa	Ttra_08365T0_08365_serine_threonine_protein_phosphatase_307_aa	Ttra_02265T0_02265_serine_threonine_protein_phosphatase_991_aa	Ttra_04725T0_04725_serine_threonine_protein_phosphatase_789_aa	Ttra_09550T0_09550_serine_threonine_protein_phosphatase_2B_catalytic_subunit_3_614_aa	Ttra_04227T0_04227_serine_threonine_protein_phosphatase_810_aa	Ttra_10024T0_10024_serine_threonine_protein_phosphatase_2B_catalytic_subunit_1_949_aa	Ttra_00602T0_00602_serine_threonine_protein_phosphatase_681_aa	Ttra_10657T0_10657_serine_threonine_protein_phosphatase_475_aa	Ttra_06930T0_06930	Ttra_04842T0_04842_serine_threonine_protein_phosphatase_1112_aa	Ttra_01471T0_01471_calcineurin_subunit_A_778_aa	Ttra_03139T0_03139	Ttra_01166T0_01166	Ttra_00846T0_00846	
Rfil_569423603	Rfil_569357492	Rfil_569399729_Serine_threonine_protein_phosphatase_Reticulomyxa_filosa	Rfil_569379933_serine_threonine_protein_phosphatase_PP1_Reticulomyxa_filosa	Rfil_569441917	Rfil_569367618	Rfil_569357883	Rfil_569363258_serine_threonine_protein_phosphatase_Reticulomyxa_filosa	Rfil_569352557	Rfil_569428996_Seven_like_Phosphatase_Reticulomyxa_filosa	Rfil_569301877_serine_threonine_protein_phosphatase_PP2A_catalytic_subunit_partial_Reticulomyxa_filosa	Rfil_569423509_serine_threonine_protein_phosphatase_catalytic_subunit_partial_Reticulomyxa_filosa	Rfil_569375464	Rfil_569424458_protein_serine_threonine_phosphatase_Reticulomyxa_filosa	Rfil_569367861	Rfil_569437210	Rfil_569429946	Rfil_569351770_serine_threonine_protein_phosphatase_Reticulomyxa_filosa	Rfil_569416080_calcineurin_A_Reticulomyxa_filosa	Rfil_569426900	Rfil_569351765	Rfil_569404806_protein_serine_threonine_phosphatase_partial_Reticulomyxa_filosa	Rfil_569423772_serine_threonine_protein_phosphatase_PP1_Reticulomyxa_filosa	Rfil_569371249	Rfil_569349878	Rfil_569418350	Rfil_5694145501167_Reticulomyxa_filosa	Rfil_569395346_serine_threonine_protein_phosphatase_PP2A_catalytic_subunit_Reticulomyxa_filosa	Rfil_569382482	Rfil_569424457	Rfil_569384631	Rfil_569367032_serine_threonine_protein_phosphatase_2B_catalytic_subunit_gamma_isoform_Reticulomyxa_filosa	Rfil_569394590_serine_threonine_protein_phosphatase_Reticulomyxa_filosa	Rfil_569349879_Ser_Thr_protein_phosphatase_family_protein_Reticulomyxa_filosa	Rfil_569343020	Rfil_569425706	Rfil_569356124	

HG_1904	
Hsap_Ensmbl0087365_splicing_factor_3b_subunit_2_145kDa_Source_
HGNC_Symbol_Acc_10769_SF3B2	
Dmel_0031493_CG3605	
Cgig_05720_Splicing_factor_3B_subunit_2_Source_UniProtKB_TrEMBL_Acc_K1QGF1	
Cele_021004_W03F9_10_Protein_W03F9_10_W03F9_10_mRNA_complete_cds_Source_RefSeq_mRNA_Acc_NM_070740	Cele_021739_Y50D4A_5_Protein_Y50D4A_5_Y50D4A_5_mRNA_complete_cds_Source_RefSeq_mRNA_Acc_NM_001029081	
Drer_018049_splicing_factor_3b_subunit_2_Source_ZFIN_Acc_ZDB_GENE_070928_1_sf3b2	
Spur_003478_Sf3B2	Spur_003477_Sf3B2_1	Spur_007943_Spur_007943	Spur_011483_Sf3b2L	
Smim_80428_PREDICTED_similar_to_CG3605_CG3605_PA_Tribolium_castaneum_gi_189239495_ref_XP_975513_5e_151_451	Smim_80451_splicing_factor_3B_subunit_putative_Ixodes_scapularis_gi_242002250_ref_XP_002435768_1e_68_246	
Sman_096810	Sman_199500	
Gsal_1029_splicing_factor_3b_subunit_2	
Nvec_59527_DUF382	
Scer_YMR240C_Protein_required_for_assembly_of_U2_snRNP_into_the_spliceosome_forms_a_complex_with_Hsh49p_and_Hsh155p_Source_SGD_Acc_S000004853_CUS1_SGD	
Atha_AT4G21660_2_proline_rich_spliceosome_associated_PSP_family_protein	Atha_AT1G11520_1_pliceosome_associated_protein_related	
Ttra_11215T0_11215_SF3B2_protein_527_aa	
Rfil_569423074	

HG_9908	
Scer_YIL145C_Pantothenate_synthase_also_known_as_pantoate_beta_alanine_ligase_required_for_pantothenic_acid_biosynthesis_deletion_causes_pantothenic_acid_auxotrophy_homologous_to_E_coli_panC_Source_SGD_Acc_S000001407_PAN6_SGD	
Atha_AT5G48840_1_PANC_PTS_ATPTS_homolog_of_bacterial_PANC	
Ttra_00843T0_00843_pantoate_beta_alanine_ligase_327_aa	
Rfil_569423059_pantoate_beta_alanine_ligase_Reticulomyxa_filosa	

HG_1728	
Hsap_Ensmbl0182149_increased_sodium_tolerance_1_homolog_yeast_Source_
HGNC_Symbol_Acc_28977_IST1	
Dmel_0035715_CG10103	
Cgig_28370_IST1_like_protein_Source_UniProtKB_TrEMBL_Acc_K1QK98	
Cele_010736_istr_1_Protein_K10C8_3_isoform_a_K10C8_3_mRNA_complete_cds_Source_RefSeq_mRNA_Acc_NM_073769	
Drer_051888_increased_sodium_tolerance_1_homolog_yeast_Source_ZFIN_Acc_ZDB_GENE_030131_179_ist1	
Spur_025915_Kiaa0174L	
Smim_16185_spindle_pole_body_protein_putative_Ixodes_scapularis_gi_241590948_ref_XP_002403987_1e_103_316	Smim_79241_spindle_pole_body_protein_putative_Ixodes_scapularis_gi_241590948_ref_XP_002403987_2e_106_323	
Sman_057650_Protein_kiaa0174_putative_Source_UniProtKB_TrEMBL_Acc_G4M074	
Gsal_6142_ist1_homolog	Gsal_6338_ist1_homolog	
Nvec_17426_DUF292	
Scer_YNL265C_Protein_with_a_positive_role_in_the_multivesicular_body_sorting_pathway_functions_and_forms_a_complex_with_Did2p_recruitment_to_endosomes_is_mediated_by_the_Vps2p_Vps24p_subcomplex_of_ESCRT_III_also_interacts_with_Vps4p_Source_SGD_Acc_S000005209_IST1_SGD	
Atha_AT4G29440_1_Regulator_of_Vps4_activity_in_the_MVB_pathway_protein	Atha_AT2G19710_1_Regulator_of_Vps4_activity_in_the_MVB_pathway_protein	Atha_AT1G25420_1_Regulator_of_Vps4_activity_in_the_MVB_pathway_protein	Atha_AT1G34220_1_Regulator_of_Vps4_activity_in_the_MVB_pathway_protein	Atha_AT4G35730_1_Regulator_of_Vps4_activity_in_the_MVB_pathway_protein	Atha_AT1G13340_1_Regulator_of_Vps4_activity_in_the_MVB_pathway_protein	Atha_AT2G14830_1_Regulator_of_Vps4_activity_in_the_MVB_pathway_protein	Atha_AT1G79910_1_Regulator_of_Vps4_activity_in_the_MVB_pathway_protein	Atha_AT1G52315_1_Regulator_of_Vps4_activity_in_the_MVB_pathway_protein	Atha_AT4G32350_1_Regulator_of_Vps4_activity_in_the_MVB_pathway_protein	Atha_AT1G51900_1_Regulator_of_Vps4_activity_in_the_MVB_pathway_protein	Atha_AT3G15490_1_Regulator_of_Vps4_activity_in_the_MVB_pathway_protein	
Ttra_00375T0_00375	Ttra_02042T0_02042	
Rfil_569419090	Rfil_569424602	

HG_2015	
Hsap_Ensmbl0089009_ribosomal_protein_L6_Source_
HGNC_Symbol_Acc_10362_RPL6	
Dmel_0039857_RpL6_Ribosomal_protein_L6_Source_FlyBase_0039857	
Cgig_17767_60S_ribosomal_protein_L6_Source_UniProtKB_TrEMBL_Acc_K1QW36	Cgig_26346_60S_ribosomal_protein_L6_Source_UniProtKB_TrEMBL_Acc_K1RI08	
Cele_004417_rpl_6_Protein_RPL_6_rpl_6_mRNA_complete_cds_Source_RefSeq_mRNA_Acc_NM_066183	
Drer_058451_ribosomal_protein_L6_Source_ZFIN_Acc_ZDB_GENE_030131_8671_rpl6	
Spur_000395_Rpl6	
Smim_66460_60S_ribosomal_protein_L6_Lycosa_singoriensis_gi_161661033_gb_ABX75383_4e_128_372	
Sman_038510_Putative_60s_ribosomal_protein_L6_Source_UniProtKB_TrEMBL_Acc_G4VTG3	Sman_010660_Putative_60s_ribosomal_protein_L6_Source_UniProtKB_TrEMBL_Acc_G4VMN8	
Gsal_6026_60s_ribosomal_protein_l6	
Nvec_13636_Ribosomal_L6e	
Scer_YLR448W_Protein_component_of_the_large_60S_ribosomal_subunit_has_similarity_to_Rpl6Ap_and_to_rat_L6_ribosomal_protein_binds_to_5_8S_rRNA_Source_SGD_Acc_S000004440_RPL6B_SGD	Scer_YML073C_N_terminally_acetylated_protein_component_of_the_large_60S_ribosomal_subunit_has_similarity_to_Rpl6Bp_and_to_rat_L6_ribosomal_protein_binds_to_5_8S_rRNA_Source_SGD_Acc_S000004538_RPL6A_SGD	
Atha_AT1G74050_1_Ribosomal_protein_L6_family_protein	Atha_AT1G74060_1_Ribosomal_protein_L6_family_protein	Atha_AT1G18540_1_Ribosomal_protein_L6_family_protein	
Ttra_07015T0_07015	
Rfil_5694160240539_Reticulomyxa_filosa	

HG_6017	
Hsap_Ensmbl0149792_mitochondrial_ribosomal_protein_L49_Source_
HGNC_Symbol_Acc_1176_MRPL49	
Dmel_0030433_mRpL49_mitochondrial_ribosomal_protein_L49_Source_FlyBase_0030433	
Cgig_03654_39S_ribosomal_protein_L49_mitochondrial_Source_UniProtKB_TrEMBL_Acc_K1QGY8	
Cele_011247_mrpl_49_Protein_MRPL_49_mrpl_49_mRNA_complete_cds_Source_RefSeq_mRNA_Acc_NM_073778	
Drer_075422_Uncharacterized_protein_Source_UniProtKB_TrEMBL_Acc_E7F2U2_BX248510_1	
Spur_007732_Spur_007732	
Smim_24327_39S_ribosomal_protein_L49_putative_Ixodes_scapularis_gi_241692165_ref_XP_002400848_7e_25_103	
Sman_024030	
Gsal_3245_39s_ribosomal_protein_mitochondrial	
Scer_YCR071C_Mitochondrial_ribosomal_protein_of_the_large_subunit_Source_SGD_Acc_S000000667_IMG2_SGD	

HG_33104	
This group of homology does not contain any annotated genome

HG_9176	
Hsap_Ensmbl0220201_zinc_finger_GATA_like_protein_1_Source_
HGNC_Symbol_Acc_37245_ZGLP1	
Drer_067669_zinc_finger_GATA_like_protein_1_Source_ZFIN_Acc_ZDB_GENE_060825_359_zglp1	
Smim_72912_hCG2033729_isoform_CRA_d_Homo_sapiens_gi_119604501_gb_EAW84095_1e_24_105	
Nvec_56034_GATA	

HG_1260	
Hsap_Ensmbl0139631_cysteine_sulfinic_acid_decarboxylase_Source_
HGNC_Symbol_Acc_18966_CSAD	Hsap_Ensmbl0144644_glutamate_decarboxylase_like_1_Source_
HGNC_Symbol_Acc_27949_GADL1	Hsap_Ensmbl0136750_glutamate_decarboxylase_2_pancreatic_islets_and_brain_65kDa_Source_
HGNC_Symbol_Acc_4093_GAD2	Hsap_Ensmbl0128683_glutamate_decarboxylase_1_brain_67kDa_Source_
HGNC_Symbol_Acc_4092_GAD1	
Dmel_0000153_b_black_Source_FlyBase_0000153	Dmel_0036975_CG5618	Dmel_0004516_Gad1_Glutamic_acid_decarboxylase_1_Source_FlyBase_0004516	
Cgig_22071_Cysteine_sulfinic_acid_decarboxylase_Source_UniProtKB_TrEMBL_Acc_K1QVC1	Cgig_26339_Cysteine_sulfinic_acid_decarboxylase_Source_UniProtKB_TrEMBL_Acc_K1QRN2	Cgig_13237_Glutamate_decarboxylase_1_Source_UniProtKB_TrEMBL_Acc_K1Q1V1	Cgig_07861_Glutamate_decarboxylase_like_protein_1_Source_UniProtKB_TrEMBL_Acc_K1P7P6	Cgig_00038_Glutamate_decarboxylase_2_Source_UniProtKB_TrEMBL_Acc_K1Q983	
Cele_006762_unc_25_Protein_UNC_25_isoform_a_Source_RefSeq_mRNA_Acc_NM_067288	
Drer_026348_cysteine_sulfinic_acid_decarboxylase_Source_ZFIN_Acc_ZDB_GENE_041114_36_csad	Drer_027419_glutamate_decarboxylase_1b_Source_ZFIN_Acc_ZDB_GENE_030909_3_gad1b	Drer_055370_zgc_163121_Source_ZFIN_Acc_ZDB_GENE_070424_80_zgc_163121	Drer_093411_glutamate_decarboxylase_1a_Source_ZFIN_Acc_ZDB_GENE_070912_472_gad1a	Drer_015537_glutamate_decarboxylase_2_Source_ZFIN_Acc_ZDB_GENE_030909_9_gad2	
Spur_027946_Csad_1	Spur_002857_Gad	Spur_027078_Csad	Spur_009056_Csad_2	Spur_027077_Spur_027077	
Smim_1212_PREDICTED_similar_to_AGAP005866_PA_Tribolium_castaneum_gi_91085785_ref_XP_974463_0_0_708	Smim_79498_PREDICTED_cysteine_sulfinic_acid_decarboxylase_like_Ailuropoda_melanoleuca_gi_301775767_ref_XP_002923320_4e_169_496	
Gsal_2072_glutamate_decarboxylase_1	
Rfil_569422479	

HG_881	
Hsap_Ensmbl0143570_solute_carrier_family_39_zinc_transporter_member_1_Source_
HGNC_Symbol_Acc_12876_SLC39A1	Hsap_Ensmbl0141873_solute_carrier_family_39_zinc_transporter_member_3_Source_
HGNC_Symbol_Acc_17128_SLC39A3	Hsap_Ensmbl0267001_Uncharacterized_protein_Source_UniProtKB_TrEMBL_Acc_K7EQS6_AC006538_4	Hsap_Ensmbl0165794_solute_carrier_family_39_zinc_transporter_member_2_Source_
HGNC_Symbol_Acc_17127_SLC39A2	
Dmel_0033097_CG9430	Dmel_0038412_Zip3_Zinc_iron_regulated_transporter_related_protein_3_Source_FlyBase_0038412	Dmel_0033096_ZIP1_Zinc_iron_regulated_transporter_related_protein_1_Source_FlyBase_0033096	Dmel_0038312_CG4334	
Cgig_12799_Zinc_transporter_ZIP1_Source_UniProtKB_TrEMBL_Acc_K1QCX3	Cgig_24973_Zinc_transporter_ZIP1_Source_UniProtKB_TrEMBL_Acc_K1R685	Cgig_24788_Zinc_transporter_ZIP3_Source_UniProtKB_TrEMBL_Acc_K1S4I7	Cgig_24789_Zinc_transporter_ZIP1_Source_UniProtKB_TrEMBL_Acc_K1QZ45	Cgig_25188_Zinc_transporter_ZIP1_Source_UniProtKB_TrEMBL_Acc_K1QDS4	Cgig_27897_Zinc_transporter_ZIP3_Source_UniProtKB_TrEMBL_Acc_K1QRC7	
Cele_009286_F31C3_4_Protein_F31C3_4_F31C3_4_mRNA_complete_cds_Source_RefSeq_mRNA_Acc_NM_061225	Cele_017936_F30B5_7_Protein_F30B5_7_F30B5_7_mRNA_complete_cds_Source_RefSeq_mRNA_Acc_NM_068116	Cele_014669_C06G8_3_Protein_C06G8_3_isoform_b_C06G8_3_mRNA_complete_cds_Source_RefSeq_mRNA_Acc_NM_001031625	Cele_013207_Y54G9A_4_Protein_Y54G9A_4_Y54G9A_4_mRNA_complete_cds_Source_RefSeq_mRNA_Acc_NM_064475	Cele_018897_F55F8_9_Protein_F55F8_9_isoform_a_F55F8_9_mRNA_complete_cds_Source_RefSeq_mRNA_Acc_NM_001263043	Cele_015940_C18A3_2_Protein_C18A3_2_C18A3_2_mRNA_complete_cds_Source_RefSeq_mRNA_Acc_NM_062725	
Drer_058257_solute_carrier_family_39_zinc_transporter_member_1_Source_ZFIN_Acc_ZDB_GENE_030131_9917_slc39a1	Drer_016145_solute_carrier_family_39_zinc_transporter_member_3_Source_ZFIN_Acc_ZDB_GENE_060315_9_slc39a3	
Spur_004666_Slc39a1_2	Spur_025045_Slc39a1_1	Spur_017722_Slc39a1_3	Spur_017721_Slc39a1	Spur_002226_Slc39a3	Spur_023864_Spur_023864	
Smim_57047_PREDICTED_Zinc_transporter_ZIP1_like_Saccoglossus_kowalevskii_gi_291241140_ref_XP_002740474_8e_72_236	Smim_26126_zinc_transporter_ZIP3_Xenopus_Silurana_tropicalis_gi_156717250_ref_NP_001096167_2e_44_164	Smim_27504_zinc_iron_transporter_putative_Ixodes_scapularis_gi_241095082_ref_XP_002409471_6e_60_204	Smim_76210_zinc_iron_transporter_putative_Ixodes_scapularis_gi_241095082_ref_XP_002409471_5e_22_102	Smim_17529_PREDICTED_zinc_transporter_ZIP3_like_Sus_scrofa_gi_311248312_ref_XP_003123074_4e_09_58_5	Smim_10223_PREDICTED_similar_to_zinc_iron_transporter_Tribolium_castaneum_gi_91078996_ref_XP_974675_2e_23_107	
Sman_144140_Putative_zinc_iron_transporter_Source_UniProtKB_TrEMBL_Acc_G4VB41	
Gsal_4272_zinc_transporter_zip2	
Nvec_4313_Zip	
Atha_AT1G55910_1_ZIP11_zinc_transporter_11_precursor	Atha_AT5G59520_1_ZIP2_ZRT_IRT_like_protein_2	
Ttra_08240T0_08240_zinc_transporter_ZIP1_349_aa	
Rfil_569363197_zinc_permease_family_partial_Reticulomyxa_filosa	Rfil_569410777_ZIP_family_transporter_Reticulomyxa_filosa	

HG_22914	
Drer_093186_si_dkey_30j10_5_Source_ZFIN_Acc_ZDB_GENE_091118_81_si_dkey_30j10_5	

HG_1172	
Hsap_Ensmbl0163161_excision_repair_cross_complementing_rodent_repair_deficiency_complementation_group_3_Source_
HGNC_Symbol_Acc_3435_ERCC3	
Dmel_0001179_hay_haywire_Source_FlyBase_0001179	
Cgig_14259_TFIIH_basal_transcription_factor_complex_helicase_XPB_subunit_Source_UniProtKB_TrEMBL_Acc_K1QR80	Cgig_19388_TFIIH_basal_transcription_factor_complex_helicase_XPB_subunit_Source_UniProtKB_TrEMBL_Acc_K1PUU8	
Cele_013441_Y66D12A_15_Protein_Y66D12A_15_Y66D12A_15_mRNA_complete_cds_Source_RefSeq_mRNA_Acc_NM_067086	
Drer_002402_excision_repair_cross_complementing_rodent_repair_deficiency_complementation_group_3_Source_ZFIN_Acc_ZDB_GENE_030131_3043_ercc3	
Spur_025786_Ercc3	
Smim_61899_rad25_xp_B_DNA_repair_helicase_putative_Ixodes_scapularis_gi_241779174_ref_XP_002399857_0_0_1273	
Sman_165580_Putative_rad25_xp_B_DNA_repair_helicase_Source_UniProtKB_TrEMBL_Acc_G4VRU8	
Gsal_12100_rad25_xp_b_dna_repair_helicase	
Nvec_20782_OGFr_III	Nvec_13135_OGFr_III	
Scer_YIL143C_Component_of_RNA_polymerase_transcription_factor_TFIIH_holoenzyme_has_DNA_dependent_ATPase_helicase_activity_and_is_required_with_Rad3p_for_unwinding_promoter_DNA_interacts_functionally_with_TFIIB_and_has_roles_in_transcription_start_site_select_d_in_gene_looping_to_juxtapose_initiation_and_termination_regions_involved_in_DNA_repair_homolog_of_human_ERCC3_Source_SGD_Acc_S000001405_SSL2_SGD	
Atha_AT5G41360_1_XPB2_ATXPB2_homolog_of_Xeroderma_pigmentosum_complementation_group_B_2	Atha_AT5G41370_1_XPB1_ATXPB1_homolog_of_xeroderma_pigmentosum_complementation_group_B_1	
Ttra_11780T0_11780	
Rfil_569381978_excision_repair_cross_complementing_rodent_repair_deficiency_complementation_group_3_partial_Reticulomyxa_filosa	Rfil_569370482_DNA_repair_helicase_Reticulomyxa_filosa	

HG_4934	
Hsap_Ensmbl0182240_beta_site_APP_cleaving_enzyme_2_Source_
HGNC_Symbol_Acc_934_BACE2	Hsap_Ensmbl0186318_beta_site_APP_cleaving_enzyme_1_Source_
HGNC_Symbol_Acc_933_BACE1	
Cgig_07802_Beta_secretase_1_Source_UniProtKB_TrEMBL_Acc_K1PZA2	
Drer_007177_Uncharacterized_protein_Source_UniProtKB_TrEMBL_Acc_E7F3Q0_CABZ01088933_1	Drer_044781_beta_site_APP_cleaving_enzyme_2_Source_ZFIN_Acc_ZDB_GENE_041010_68_bace2	Drer_086067_beta_site_APP_cleaving_enzyme_2_Source_
HGNC_Symbol_Acc_934_BACE2_2_of_2	
Spur_027888_Bace1	
Smim_59114_beta_site_APP_cleaving_enzyme_precursor_Xenopus_Silurana_tropicalis_gi_118404914_ref_NP_001072485_3e_73_249	
Sman_175560_Memapsin_2_A01_family_Source_UniProtKB_TrEMBL_Acc_G4VD03	
Gsal_14037_a_chain_crystal_structure_of_bace1_with_its_inhibitor	Gsal_14038_beta_site_app_cleaving_enzyme_1	
Nvec_9198_Asp	Nvec_2863_Asp	Nvec_2698_Adeno_E3_CR2	

HG_4846	
Cgig_22349	Cgig_19211	
Spur_018796_Hypp_144	Spur_023509_Spur_023509	
Nvec_41378_	Nvec_20595_	Nvec_717_Glyco_hydro_63	Nvec_20596_DUF1237	Nvec_21785_DIX	Nvec_32306_	
Scer_YMR196W_Putative_protein_of_unknown_function_green_fluorescent_protein_GFP_fusion_protein_localizes_to_the_cytoplasm_YMR196W_is_not_an_essential_gene_Source_SGD_Acc_S000004809	
Ttra_08340T0_08340_cytoplasm_protein_929_aa	

HG_5221	
Hsap_Ensmbl0134825_transmembrane_protein_258_Source_
HGNC_Symbol_Acc_1164_TMEM258	
Dmel_0036667_CG9669	
Cgig_22668_Protein_NEF1_Source_UniProtKB_TrEMBL_Acc_K1Q965	
Cele_021960_Y57E12AM_1_Protein_Y57E12AM_1_Y57E12AM_1_mRNA_complete_cds_Source_RefSeq_mRNA_Acc_NM_072393	
Drer_078785_transmembrane_protein_258_Source_ZFIN_Acc_ZDB_GENE_040426_1739_tmem258	
Smim_26230_PREDICTED_similar_to_UPF0197_transmembrane_protein_C11orf10_Hydra_magnipapillata_gi_221120364_ref_XP_002164061_3e_39_134	
Gsal_12802_upf0197_transmembrane_protein_c11orf10_homolog	
Atha_AT4G29735_2_unknown_protein_FUNCTIONS_IN_molecular_function_unknown_INVOLVED_IN_biological_process_unknown_LOCATED_IN_endomembrane_system_EXPRESSED_IN_23_plant_structures_EXPRESSED_DURING_15_growth_stages_CONTAINS_InterPro_DOMAIN_s_Uncharacterised_protein_family_UPF0197_InterPro_IPR007915_Has_190_Blast_hits_to_190_proteins_in_72_species_Archae_0_Bacteria_0_Metazoa_133_Fungi_0_Plants_48_Viruses_0_Other_Eukaryotes_9_source_NCBI_BLink	
Ttra_05997T0_05997	

HG_5045	
Hsap_Ensmbl0084463_WW_domain_binding_protein_11_Source_
HGNC_Symbol_Acc_16461_WBP11	
Dmel_0024998_CG2685	
Cgig_21831_WW_domain_binding_protein_11_Source_UniProtKB_TrEMBL_Acc_K1Q1Q0	
Cele_009364_F33H1_3_Protein_F33H1_3_F33H1_3_mRNA_complete_cds_Source_RefSeq_mRNA_Acc_NM_063792	
Drer_017046_WW_domain_binding_protein_11_Source_ZFIN_Acc_ZDB_GENE_040426_1829_wbp11	
Spur_017942_Wbp11	Spur_003164_Spur_003164	
Smim_47584_PREDICTED_similar_to_MGC68961_protein_Strongylocentrotus_purpuratus_gi_72024083_ref_XP_795675_6e_11_67_4	
Sman_163260	
Gsal_6979_ww_domain_binding_protein_11	
Nvec_45415_	

HG_4290	
Hsap_Ensmbl0156253_RWD_domain_containing_2B_Source_
HGNC_Symbol_Acc_1302_RWDD2B	Hsap_Ensmbl0013392_RWD_domain_containing_2A_Source_
HGNC_Symbol_Acc_21385_RWDD2A	
Dmel_0050338_CG30338	
Cgig_05985_RWD_domain_containing_protein_2B_Source_UniProtKB_TrEMBL_Acc_K1QLE3	
Drer_055426_RWD_domain_containing_2B_Source_ZFIN_Acc_ZDB_GENE_041001_119_rwdd2b	
Spur_008314_Rwdd2b	
Smim_40659_RWD_domain_containing_protein_putative_Pediculus_humanus_corporis_gi_242006688_ref_XP_002424179_6e_57_194	
Sman_100070	
Gsal_1053_rwd_domain_containing_protein_2b_like	
Nvec_24287_Homeobox	
Rfil_569350571	

HG_775	
Hsap_Ensmbl0156515_hexokinase_1_Source_
HGNC_Symbol_Acc_4922_HK1	Hsap_LRG_365_hexokinase_1_Source_
HGNC_Symbol_Acc_4922_LRG_365	Hsap_Ensmbl0159399_hexokinase_2_Source_
HGNC_Symbol_Acc_4923_HK2	Hsap_Ensmbl0156510_hexokinase_domain_containing_1_Source_
HGNC_Symbol_Acc_23302_HKDC1	Hsap_Ensmbl0106633_glucokinase_hexokinase_4_Source_
HGNC_Symbol_Acc_4195_GCK	Hsap_Ensmbl0160883_hexokinase_3_white_cell_Source_
HGNC_Symbol_Acc_4925_HK3	
Dmel_0042710_Hex_t2_Hex_t2_Source_FlyBase_0042710	Dmel_0001186_Hex_A_Hexokinase_A_Source_FlyBase_0001186	Dmel_0001187_Hex_C_Hexokinase_C_Source_FlyBase_0001187	Dmel_0042711_Hex_t1_Hex_t1_Source_FlyBase_0042711	
Cgig_17042_Hexokinase_type_2_Source_UniProtKB_TrEMBL_Acc_K1QYF7	Cgig_07559_Hexokinase_type_2_Source_UniProtKB_TrEMBL_Acc_K1Q5Y2	Cgig_19126_Hexokinase_type_2_Source_UniProtKB_TrEMBL_Acc_K1RCD0	Cgig_23886_Hexokinase_type_2_Source_UniProtKB_TrEMBL_Acc_K1S5N3	
Cele_008780_F14B4_2_Protein_F14B4_2_isoform_a_F14B4_2_mRNA_complete_cds_Source_RefSeq_mRNA_Acc_NM_001025935	Cele_010416_H25P06_1_Protein_H25P06_1_H25P06_1_mRNA_complete_cds_Source_RefSeq_mRNA_Acc_NM_060504	Cele_022306_Y77E11A_1_Protein_Y77E11A_1_Y77E11A_1_mRNA_complete_cds_Source_RefSeq_mRNA_Acc_NM_067687	
Drer_026964_hexokinase_2_Source_ZFIN_Acc_ZDB_GENE_040426_2017_hk2	Drer_039452_hexokinase_1_Source_ZFIN_Acc_ZDB_GENE_040426_2848_hk1	Drer_038703_hexokinase_domain_containing_1_Source_ZFIN_Acc_ZDB_GENE_030131_9801_hkdc1	Drer_068006_glucokinase_hexokinase_4_maturity_onset_diabetes_of_the_young_2_Source_ZFIN_Acc_ZDB_GENE_060825_204_gck	
Spur_020435_Hk1	Spur_019378_Hk1_1	Spur_022358_Hk1_2	Spur_025394_Spur_025394	
Smim_g67742_t1_PREDICTED_similar_to_hexokinase_isoform_Tribolium_castaneum_gi_91077784_ref_XP_966410_2e_151_451	Smim_5147_Hexokinase_type_Harpegnathos_saltator_gi_307195044_gb_EFN77102_5e_169_494	Smim_41980_hexokinase_A_isoform_B_Drosophila_melanogaster_gi_24640843_ref_NP_727350_0_0_528	Smim_58080_hexokinase_putative_Ixodes_scapularis_gi_241683836_ref_XP_002412751_3e_146_436	Smim_24193_PREDICTED_hexokinase_like_partial_Anolis_carolinensis_gi_327286224_ref_XP_003227831_9e_09_61_6	
Sman_043030_Hexokinase_Source_UniProtKB_Swiss_Prot_Acc_Q26609	
Gsal_5919_hexokinase	Gsal_6735_hexokinase_hkdc1_like	Gsal_5903_hexokinase_a	Gsal_4821_hypothetical_protein	
Nvec_38340_Hexokinase_1	
Scer_YDR516C_Non_essential_protein_of_unknown_function_required_for_transcriptional_induction_of_the_early_meiotic_specific_transcription_factor_IME1_required_for_sporulation_expression_is_regulated_by_glucose_repression_transcription_factors_Mig1_2p_Source_SGD_Acc_S000002924_EMI2_SGD	Scer_YGL253W_Hexokinase_isoenzyme_2_that_catalyzes_phosphorylation_of_glucose_in_the_cytosol_predominant_hexokinase_during_growth_on_glucose_functions_in_the_nucleus_to_repress_expression_of_HXK1_and_GLK1_and_to_induce_expression_of_its_own_gene_Source_SGD_Acc_S000003222_HXK2_SGD	Scer_YCL040W_Glucokinase_catalyzes_the_phosphorylation_of_glucose_at_C6_in_the_first_irreversible_step_of_glucose_metabolism_one_of_three_glucose_phosphorylating_enzymes_expression_regulated_by_non_fermentable_carbon_sources_Source_SGD_Acc_S000000545_GLK1_SGD	Scer_YFR053C_Hexokinase_isoenzyme_1_a_cytosolic_protein_that_catalyzes_phosphorylation_of_glucose_during_glucose_metabolism_expression_is_highest_during_growth_on_non_glucose_carbon_sources_glucose_induced_repression_involves_the_hexokinase_Hxk2p_Source_SGD_Acc_S000001949_HXK1_SGD	Scer_YLR446W_Putative_protein_of_unknown_function_with_similarity_to_hexokinases_transcript_is_upregulated_during_sporulation_and_the_unfolded_protein_response_YLR446W_is_not_an_essential_gene_Source_SGD_Acc_S000004438	
Atha_AT1G47840_1_HXK3_hexokinase_3	Atha_AT1G50460_1_HKL1_ATHKL1_hexokinase_like_1	Atha_AT3G20040_1_ATHXK4_HKL2_Hexokinase	Atha_AT4G29130_1_ATHXK1_GIN2_HXK1_hexokinase_1	Atha_AT2G19860_1_ATHXK2_HXK2_hexokinase_2	Atha_AT4G37840_1_HKL3_hexokinase_like_3	
Rfil_569394175_hexokinase_Reticulomyxa_filosa	Rfil_569363948	

HG_366	
Hsap_Ensmbl0158578_aminolevulinate_delta_synthase_2_Source_
HGNC_Symbol_Acc_397_ALAS2	Hsap_Ensmbl0023330_aminolevulinate_delta_synthase_1_Source_
HGNC_Symbol_Acc_396_ALAS1	Hsap_Ensmbl0172296_serine_palmitoyltransferase_long_chain_base_subunit_3_Source_
HGNC_Symbol_Acc_16253_SPTLC3	Hsap_Ensmbl0100596_serine_palmitoyltransferase_long_chain_base_subunit_2_Source_
HGNC_Symbol_Acc_11278_SPTLC2	Hsap_LRG_272_serine_palmitoyltransferase_long_chain_base_subunit_1_Source_
HGNC_Symbol_Acc_11277_LRG_272	Hsap_Ensmbl0100116_glycine_C_acetyltransferase_Source_
HGNC_Symbol_Acc_4188_GCAT	Hsap_Ensmbl0090054_serine_palmitoyltransferase_long_chain_base_subunit_1_Source_
HGNC_Symbol_Acc_11277_SPTLC1	
Dmel_0020764_Alas_Aminolevulinate_synthase_Source_FlyBase_0020764	Dmel_0036208_CG10361	Dmel_0002524_lace_lace_Source_FlyBase_0002524	Dmel_0086532_Spt_I_Serine_palmitoyltransferase_subunit_I_Source_FlyBase_0086532	
Cgig_21885_5_aminolevulinate_synthase_erythroid_specific_mitochondrial_Source_UniProtKB_TrEMBL_Acc_K1PXC6	Cgig_25279_2_amino_3_ketobutyrate_coenzyme_A_ligase_mitochondrial_Source_UniProtKB_TrEMBL_Acc_K1S3Y1	Cgig_25480_Serine_palmitoyltransferase_2_Source_UniProtKB_TrEMBL_Acc_K1PZ49	Cgig_15668_Serine_palmitoyltransferase_2_Source_UniProtKB_TrEMBL_Acc_K1Q8S1	Cgig_25481_Serine_palmitoyltransferase_2_Source_UniProtKB_TrEMBL_Acc_K1Q6D6	Cgig_15094_Serine_palmitoyltransferase_2_Source_UniProtKB_TrEMBL_Acc_K1PQ19	
Cele_012007_T25B9_1_Protein_T25B9_1_T25B9_1_mRNA_complete_cds_Source_RefSeq_mRNA_Acc_NM_069590	Cele_011932_sptl_3_Protein_SPTL_3_isoform_b_Source_RefSeq_mRNA_Acc_NM_001269618	Cele_018398_sptl_2_Protein_SPTL_2_isoform_b_Source_RefSeq_mRNA_Acc_NM_072663	Cele_016020_sptl_1_Protein_SPTL_1_isoform_a_sptl_1_mRNA_complete_cds_Source_RefSeq_mRNA_Acc_NM_001026807	Cele_016021_C23H3_5_Protein_C23H3_5_C23H3_5_mRNA_complete_cds_Source_RefSeq_mRNA_Acc_NM_061246	
Drer_038643_aminolevulinate_delta_synthetase_2_Source_ZFIN_Acc_ZDB_GENE_001229_1_alas2	Drer_021059_aminolevulinate_delta_synthetase_1_Source_ZFIN_Acc_ZDB_GENE_001229_2_alas1	Drer_005643_glycine_C_acetyltransferase_Source_ZFIN_Acc_ZDB_GENE_060518_3_gcat	Drer_074287_serine_palmitoyltransferase_long_chain_base_subunit_2b_Source_ZFIN_Acc_ZDB_GENE_080305_8_sptlc2b	Drer_018976_serine_palmitoyltransferase_long_chain_base_subunit_2a_Source_ZFIN_Acc_ZDB_GENE_050522_23_sptlc2a	Drer_042995_serine_palmitoyltransferase_long_chain_base_subunit_1_Source_ZFIN_Acc_ZDB_GENE_050522_61_sptlc1	Drer_030743_serine_palmitoyltransferase_long_chain_base_subunit_3_Source_ZFIN_Acc_ZDB_GENE_041210_281_sptlc3	
Spur_024016_Alas2	Spur_017417_Gcat_1	Spur_014244_Sptlc2_1	Spur_005274_Sptlc2	Spur_003982_Gcat	Spur_028904_Serpa	Spur_003983_Gcat_2	Spur_025765_Spur_025765	
Smim_42211_5_aminolevulinate_synthase_Limulus_polyphemus_gi_4433540_gb_AAD20805_0_0_594	Smim_17163_5_aminolevulinate_synthase_Limulus_polyphemus_gi_4433540_gb_AAD20805_8e_164_479	Smim_18015_glycine_C_acetyltransferase_amino_3_ketobutyrate_CoA_ligase_putative_Ixodes_scapularis_gi_241779560_ref_XP_002399929_0_0_524	Smim_49466_serine_palmitoyltransferase_putative_Ixodes_scapularis_gi_241831485_ref_XP_002414858_0_0_717	Smim_2245_serine_palmitoyltransferase_long_chain_base_subunit_Xenopus_Silurana_tropicalis_gi_118601191_ref_NP_001073042_2e_135_404	Smim_67512_serine_palmitoyltransferase_putative_Ixodes_scapularis_gi_241831485_ref_XP_002414858_5e_127_382	Smim_76243_serine_palmitoyltransferase_putative_Ixodes_scapularis_gi_241831485_ref_XP_002414858_1e_87_280	Smim_33405_5_aminolevulinate_synthase_erythroid_specific_mitochondrial_Harpegnathos_saltator_gi_307207088_gb_EFN84897_4e_23_99_4	Smim_70772_PREDICTED_serine_palmitoyltransferase_like_isoform_Anolis_carolinensis_gi_327263304_ref_XP_003216460_3e_15_78_6	
Sman_045260_5_aminolevulinic_acid_synthase_Source_UniProtKB_TrEMBL_Acc_G4VBS0	Sman_079380_Serine_palmitoyltransferase_2_Source_UniProtKB_TrEMBL_Acc_G4V7A1	Sman_028080_Serine_palmitoyltransferase_1_Source_UniProtKB_TrEMBL_Acc_G4V628	
Gsal_4472_aminolevulinate_synthase	Gsal_2060_5_aminolevulinate_synthase	Gsal_12715_serine_palmitoyltransferase_2	Gsal_10873_serine_palmitoyltransferase_1	Gsal_2548_serine_palmitoyltransferase_2	
Nvec_11194_	Nvec_29250_Aminotran_1_2	Nvec_33803_Aminotran_1_2	Nvec_40788_	Nvec_33262_DOMON	Nvec_28731_	Nvec_2298_	Nvec_40732_	Nvec_15724_	Nvec_53465_	
Scer_YDR232W_5_aminolevulinate_synthase_catalyzes_the_first_step_in_the_heme_biosynthetic_pathway_an_N_terminal_signal_sequence_is_required_for_localization_to_the_mitochondrial_matrix_expression_is_regulated_by_Hap2p_Hap3p_Source_SGD_Acc_S000002640_HEM1_SGD	Scer_YDR062W_Component_of_serine_palmitoyltransferase_responsible_along_with_Lcb1p_for_the_first_committed_step_in_sphingolipid_synthesis_which_is_the_condensation_of_serine_with_palmitoyl_CoA_to_form_3_ketosphinganine_Source_SGD_Acc_S000002469_LCB2_SGD	Scer_YMR296C_Component_of_serine_palmitoyltransferase_responsible_along_with_Lcb2p_for_the_first_committed_step_in_sphingolipid_synthesis_which_is_the_condensation_of_serine_with_palmitoyl_CoA_to_form_3_ketosphinganine_Source_SGD_Acc_S000004911_LCB1_SGD	
Atha_AT5G04620_2_ATBIOF_BIOF_biotin_F	Atha_AT5G23670_1_LCB2_long_chain_base2	Atha_AT3G48780_1_ATSPT1_SPT1_serine_palmitoyltransferase_1	Atha_AT3G48790_1_Pyridoxal_phosphate_PLP_dependent_transferases_superfamily_protein	Atha_AT4G36480_1_ATLCB1_LCB1_EMB2779_FBR11_long_chain_base1	
Ttra_04987T0_04987_2_amino_3_ketobutyrate_coenzyme_A_ligase_295_aa	Ttra_04488T0_04488_serine_palmitoyltransferase_2_493_aa	Ttra_11779T0_11779	Ttra_04988T0_04988	
Rfil_569352027_5_aminolevulinic_acid_synthase_partial_Reticulomyxa_filosa	Rfil_569430778_5_aminolevulinate_synthase_partial_Reticulomyxa_filosa	Rfil_569438077	Rfil_569398522_serine_palmitoyltransferase_Reticulomyxa_filosa	Rfil_569399811_serine_palmitoyltransferase_complex_subunit_predicted_Reticulomyxa_filosa	Rfil_569396489_serine_palmitoyltransferase_Reticulomyxa_filosa	Rfil_569319476	Rfil_569378875	Rfil_569376094_partial_Reticulomyxa_filosa	Rfil_569439830	Rfil_5694115422450_partial_Reticulomyxa_filosa	

HG_4629	
Hsap_Ensmbl0100445_short_chain_dehydrogenase_reductase_family_39U_member_1_Source_
HGNC_Symbol_Acc_20275_SDR39U1	
Dmel_0033769_CG8768	
Cgig_18948_Epimerase_family_protein_SDR39U1_Source_UniProtKB_TrEMBL_Acc_K1R481	
Drer_068215_short_chain_dehydrogenase_reductase_family_39U_member_1_Source_ZFIN_Acc_ZDB_GENE_060929_104_sdr39u1	
Spur_001333_C14orf124	Spur_027030_Spur_027030	
Smim_4354_UPF0105_protein_C14orf124_like_protein_Camponotus_floridanus_gi_307185039_gb_EFN71268_3e_111_335	
Atha_AT2G21280_1_GC1_ATSULA_SULA_NAD_P_binding_Rossmann_fold_superfamily_protein	Sman_025150_Sugar_nucleotide_epimerase_related_Source_UniProtKB_TrEMBL_Acc_G4VPG6	
Gsal_6312_epimerase_family_protein_sdr39u1_like	Gsal_6313_epimerase_family_protein_sdr39u1	
Nvec_48261_	Nvec_18067_	
Atha_AT2G21280_1_GC1_ATSULA_SULA_NAD_P_binding_Rossmann_fold_superfamily_protein	

HG_3786	
Hsap_Ensmbl0047621_chromosome_12_open_reading_frame_4_Source_
HGNC_Symbol_Acc_1184_C12orf4	
Dmel_0039589_CG9986	
Cgig_26049	
Cele_008339_C55A6_10_Protein_C55A6_10_isoform_a_Source_RefSeq_mRNA_Acc_NM_001269400	
Drer_060987_chromosome_12_open_reading_frame_4_Source_
HGNC_Symbol_Acc_1184_C25H12orf4	
Spur_010150_C12orf4	
Smim_51745_PREDICTED_uncharacterized_protein_C12orf4_homolog_Meleagris_gallopavo_gi_326912556_ref_XP_003202615_4e_166_494	
Sman_163270	
Nvec_3212_APC10	
Ttra_08123T0_08123	

HG_19191	
This group of homology does not contain any annotated genome

HG_4161	
Hsap_Ensmbl0149531_FSHD_region_gene_1_family_member_B_Source_
HGNC_Symbol_Acc_15792_FRG1B	Hsap_Ensmbl0109536_FSHD_region_gene_1_Source_
HGNC_Symbol_Acc_3954_FRG1	Hsap_Ensmbl0220023_AL592183_1	Hsap_Ensmbl0260380_FSHD_region_gene_1_Source_
HGNC_Symbol_Acc_3954_FRG1	
Dmel_0036964_CG6480	
Cgig_00266_Protein_FRG1_Source_UniProtKB_TrEMBL_Acc_K1Q8R2	
Cele_014177_frg_1_Protein_FRG_1_frg_1_mRNA_complete_cds_Source_RefSeq_mRNA_Acc_NM_067295	
Drer_056504_FSHD_region_gene_1_Source_
HGNC_Symbol_Acc_3954_FRG1	
Spur_004445_Frg1_1	Spur_004608_Frg1	
Sman_037290	Sman_142280	Sman_142260	
Gsal_375_protein_frg1	
Nvec_27918_	

HG_1002	
Hsap_Ensmbl0267946_trimethyllysine_hydroxylase_epsilon_Source_
HGNC_Symbol_Acc_18308_TMLHE	Hsap_Ensmbl0185973_trimethyllysine_hydroxylase_epsilon_Source_
HGNC_Symbol_Acc_18308_TMLHE	Hsap_Ensmbl0129151_butyrobetaine_gamma_2_oxoglutarate_dioxygenase_gamma_butyrobetaine_hydroxylase_1_Source_
HGNC_Symbol_Acc_964_BBOX1	
Dmel_0030575_CG5321	Dmel_0033830_CG10814	Dmel_0014903_CG14630	Dmel_0038795_CG4335	
Cgig_10086_Trimethyllysine_dioxygenase_mitochondrial_Source_UniProtKB_TrEMBL_Acc_K1QTC9	
Cele_001523_gbh_2_Protein_GBH_2_gbh_2_mRNA_complete_cds_Source_RefSeq_mRNA_Acc_NM_063392	Cele_001522_gbh_1_Protein_GBH_1_gbh_1_mRNA_complete_cds_Source_RefSeq_mRNA_Acc_NM_063904	
Drer_036135_butyrobetaine_gamma_2_oxoglutarate_dioxygenase_1_gamma_butyrobetaine_hydroxylase_Source_ZFIN_Acc_ZDB_GENE_050417_218_bbox1	Drer_077547_trimethyllysine_hydroxylase_epsilon_Source_ZFIN_Acc_ZDB_GENE_091204_144_tmlhe	
Spur_018177_Bbox1_6	Spur_008389_Bbox1_3	Spur_015738_Bbox1_5	Spur_015737_Bbox1_4	Spur_004965_Bbox1_2	Spur_000970_Bbox1	Spur_009359_Tmlhe	Spur_019482_Spur_019482	Spur_002636_Bbox1_1	Spur_023841_Bbox1_7	Spur_024422_Bbox	Spur_007321_Tmlhe_1	Spur_013721_Spur_013721	Spur_026593_Spur_026593	
Smim_76446_gamma_butyrobetaine_dioxygenase_Capsaspora_owczarzaki_ATCC_30864_gi_320163075_gb_EFW39974_8e_117_361	Smim_g5816_t1_gamma_butyrobetaine_dioxygenase_Capsaspora_owczarzaki_ATCC_30864_gi_320163075_gb_EFW39974_2e_74_251	
Nvec_10799_	Nvec_10794_	Nvec_28563_Gamma_BBH	Nvec_35552_	Nvec_39157_	Nvec_21840_Gamma_BBH	Nvec_35553_	Nvec_39277_Gamma_BBH	Nvec_59348_	
Scer_YHL021C_Putative_protein_of_unknown_function_the_authentic_non_tagged_protein_is_detected_in_highly_purified_mitochondria_in_high_throughput_studies_null_mutant_displays_reduced_frequency_of_mitochondrial_genome_loss_Source_SGD_Acc_S000001013_AIM17_SGD	
Ttra_07602T0_07602_gamma_butyrobetaine_dioxygenase_449_aa	Ttra_01648T0_01648_trimethyllysine_dioxygenase_339_aa	
Rfil_569364813_gamma_butyrobetaine_dioxygenase_Reticulomyxa_filosa	Rfil_569431571	

HG_10855	
Spur_004884_Cd209L	Spur_028032_Spur_028032	

HG_3833	
Hsap_Ensmbl0116237_isoprenylcysteine_carboxyl_methyltransferase_Source_
HGNC_Symbol_Acc_5350_ICMT	
Dmel_0036336_ste14_isoprenylcysteine_carboxylmethyltransferase_Source_FlyBase_0036336	
Cgig_12414_Protein_S_isoprenylcysteine_O_methyltransferase_Source_UniProtKB_TrEMBL_Acc_K1PPT4	
Cele_017673_F21F3_3_Protein_F21F3_3_F21F3_3_mRNA_complete_cds_Source_RefSeq_mRNA_Acc_NM_059072	Cele_019710_M01E11_1_Protein_M01E11_1_M01E11_1_mRNA_complete_cds_Source_RefSeq_mRNA_Acc_NM_059234	
Drer_020241_isoprenylcysteine_carboxyl_methyltransferase_Source_ZFIN_Acc_ZDB_GENE_050417_90_icmt	
Spur_022879_Icmt	
Smim_74059_PREDICTED_protein_S_isoprenylcysteine_O_methyltransferase_like_Monodelphis_domestica_gi_126329520_ref_XP_001377133_1e_87_269	
Sman_080130	
Scer_YDR410C_Farnesyl_cysteine_carboxyl_methyltransferase_mediates_the_carboxyl_methylation_step_during_C_terminal_CAAX_motif_processing_of_a_factor_and_RAS_proteins_in_the_endoplasmic_reticulum_localizes_to_the_ER_membrane_Source_SGD_Acc_S000002818_STE14_SGD	
Atha_AT5G08335_1_ATSTE14B_ATICMTB_ICMTB_Isoprenylcysteine_carboxyl_methyltransferase_ICMT_family	Atha_AT5G23320_1_ATSTE14_STE14_ATSTE14A_ATPCM_ATICMTA_ICMTA_STE14A_homolog_of_yeast_STE14_A	
Rfil_569400084_protein_S_isoprenylcysteine_O_methyltransferase_Reticulomyxa_filosa	Rfil_569439413_isoprenylcysteine_carboxyl_methyltransferase_partial_Reticulomyxa_filosa	

HG_669	
Hsap_Ensmbl0127481_ubiquitin_protein_ligase_E3_component_n_recognin_4_Source_
HGNC_Symbol_Acc_30313_UBR4	
Dmel_0011230_poe_purity_of_essence_Source_FlyBase_0011230	
Cgig_08963_E3_ubiquitin_protein_ligase_UBR4_Source_UniProtKB_TrEMBL_Acc_K1PCQ2	
Cele_016650_C44E4_1_Protein_C44E4_1_isoform_a_Source_RefSeq_mRNA_Acc_NM_059006	
Drer_009549_ubiquitin_protein_ligase_E3_component_n_recognin_4_Source_ZFIN_Acc_ZDB_GENE_090313_341_ubr4	
Spur_014852_Ubr4_2	Spur_026187_Ubr4_7	Spur_000531_Ubr4	Spur_020640_Ubr4_6	Spur_019862_Ubr4_5	Spur_021714_Spur_021714	Spur_008626_Spur_008626	Spur_003505_Spur_003505	Spur_017382_Ubr4_3	Spur_020170_Spur_020170	Spur_021009_Spur_021009	Spur_027477_Ubr4L	Spur_007438_Spur_007438	Spur_026964_Spur_026964	Spur_002186_Spur_002186	
Smim_67732_PREDICTED_e3_ubiquitin_protein_ligase_UBR4_Pan_troglodytes_gi_114554360_ref_XP_513158_0_0_4373	
Sman_162000	Sman_118280	Sman_191880	
Gsal_8935_e3_ubiquitin_protein_ligase_ubr4	Gsal_8930_e3_ubiquitin_protein_ligase_ubr4	Gsal_288_e3_ubiquitin_protein_ligase_ubr4	
Nvec_31640_	Nvec_54281_KAP_NTPase	Nvec_30021_	Nvec_50738_	Nvec_3709_	Nvec_11567_Peptidase_M13	Nvec_55553_	
Atha_AT3G02260_1_BIG_DOC1_TIR3_UMB1_ASA1_LPR1_CRM1_auxin_transport_protein_BIG	
Ttra_10618T0_10618_auxin_transporter_5978_aa	
Rfil_569436236	Rfil_569436235	

HG_3921	
Hsap_Ensmbl0197780_TAF13_RNA_polymerase_II_TATA_box_binding_protein_TBP_associated_factor_18kDa_Source_
HGNC_Symbol_Acc_11546_TAF13	
Dmel_0032847_Taf13_TBP_associated_factor_13_Source_FlyBase_0032847	
Cgig_06976_Transcription_initiation_factor_TFIID_subunit_13_Source_UniProtKB_TrEMBL_Acc_K1PUX6	
Cele_006397_taf_13_Protein_TAF_13_taf_13_mRNA_complete_cds_Source_RefSeq_mRNA_Acc_NM_063888	
Drer_070834_TAF13_RNA_polymerase_II_TATA_box_binding_protein_TBP_associated_factor_Source_ZFIN_Acc_ZDB_GENE_030131_2873_taf13	
Spur_014732_TfIID13	
Smim_50742_transcription_initiation_factor_IID_subunit_Argas_monolakensis_gi_114153252_gb_ABI52792_2e_72_222	
Sman_210960_Serine_threonine_kinase_Source_UniProtKB_TrEMBL_Acc_G4VTV3	
Gsal_3749_transcription_initiation_factor_tfiid_subunit_13	
Nvec_4293_TFIID_18kDa	
Scer_YML098W_TFIID_subunit_19_kDa_involved_in_RNA_polymerase_II_transcription_initiation_similar_to_histone_H4_with_atypical_histone_fold_motif_of_Spt3_like_transcription_factors_Source_SGD_Acc_S000004564_TAF13_SGD	
Atha_AT1G02680_1_TAF13_TBP_associated_factor_13	
Ttra_00935T0_00935_transcription_initiation_factor_TFIID_subunit_13_244_aa	

HG_3569	
Hsap_Ensmbl0120533_enhancer_of_yellow_2_homolog_Drosophila_Source_
HGNC_Symbol_Acc_24449_ENY2	
Dmel_0000618_e_y_2_enhancer_of_yellow_2_Source_FlyBase_0000618	Dmel_0040670_e_y_2b_enhancer_of_yellow_2b_Source_FlyBase_0040670	
Cgig_06042_Enhancer_of_yellow_2_transcription_factor_like_protein_Source_UniProtKB_TrEMBL_Acc_K1PVY7	
Drer_070046_enhancer_of_yellow_2_homolog_Drosophila_Source_ZFIN_Acc_ZDB_GENE_040718_124_eny2	
Spur_022327_Spur_022327	Spur_024737_Spur_024737	
Smim_45908_enhancer_of_yellow_transcription_factor_homolog_Ciona_intestinalis_gi_118343731_ref_NP_001071686_1e_10_63_2	
Sman_038300	
Gsal_7095_enhancer_of_yellow_2_transcription_factor_homolog	Gsal_4915_hypothetical_protein	
Scer_YBR111W_A_Component_of_both_the_SAGA_histone_acetylase_and_TREX_2_complexes_interacts_with_RNA_polymerase_II_involved_in_mRNA_export_coupled_transcription_activation_and_elongation_involved_in_post_transcriptional_tethering_of_active_genes_to_the_nuclear_p_ry_and_to_non_nascent_mRNP_Source_SGD_Acc_S000028510_SUS1_SGD	
Atha_AT3G27100_2_FUNCTIONS_IN_molecular_function_unknown_INVOLVED_IN_biological_process_unknown_EXPRESSED_IN_23_plant_structures_EXPRESSED_DURING_13_growth_stages_CONTAINS_InterPro_DOMAIN_s_Transcription_factor_enhancer_of_yellow_2_InterPro_IPR018783_Has_30201_Blast_hits_to_17322_proteins_in_780_species_Archae_12_Bacteria_1396_Metazoa_17338_Fungi_3422_Plants_5037_Viruses_0_Other_Eukaryotes_2996_source_NCBI_BLink	
Rfil_569372671	

HG_4032	
Hsap_Ensmbl0173818_endonuclease_V_Source_
HGNC_Symbol_Acc_26640_ENDOV	
Cgig_06702	Cgig_28562	
Spur_004379_Flj33220	
Gsal_3253_endonuclease_v	
Nvec_6166_	Nvec_56956_	
Atha_AT4G31150_1_endonuclease_V_family_protein	
Ttra_04477T0_04477_endonuclease_V_family_protein_298_aa	
Rfil_569412904_endonuclease_V_Reticulomyxa_filosa	Rfil_569397734_Endonuclease_V_family_protein_partial_Reticulomyxa_filosa	Rfil_5694162400431_Reticulomyxa_filosa	

HG_8122	
Nvec_58650	
Atha_AT5G42370_2_Calcineurin_like_metallo_phosphoesterase_superfamily_protein	
Rfil_5694074194114_partial_Reticulomyxa_filosa	Rfil_569410839_phosphodiesterase_alkaline_phosphatase_D_like_protein_partial_Reticulomyxa_filosa	

HG_10309	
Atha_AT4G17830_2_Peptidase_M20_M25_M40_family_protein	

HG_3528	
Hsap_Ensmbl0159210_SNF8_ESCRT_II_complex_subunit_Source_
HGNC_Symbol_Acc_17028_SNF8	
Dmel_0260940_lsn_larsen_Source_FlyBase_0260940	
Cgig_06279_Vacuolar_sorting_protein_SNF8_Source_UniProtKB_TrEMBL_Acc_K1P959	
Cele_016167_vps_22_Protein_VPS_22_vps_22_mRNA_complete_cds_Source_RefSeq_mRNA_Acc_NM_065651	
Drer_058076_SNF8_ESCRT_II_complex_subunit_homolog_S_cerevisiae_Source_ZFIN_Acc_ZDB_GENE_041114_117_snf8	
Spur_021774_Snf8	
Smim_72925_RNA_polymerase_II_transcription_factor_complex_subunit_putative_Ixodes_scapularis_gi_241176355_ref_XP_002399546_2e_121_356	
Sman_198850	
Gsal_11860_vacuolar_sorting_protein_snf8	
Scer_YPL002C_Component_of_the_ESCRT_II_complex_which_is_involved_in_ubiquitin_dependent_sorting_of_proteins_into_the_endosome_appears_to_be_functionally_related_to_SNF7_involved_in_glucose_derepression_Source_SGD_Acc_S000005923_SNF8_SGD	
Atha_AT4G27040_1_VPS22_EAP30_Vps36_family_protein	
Ttra_00415T0_00415_vacuolar_sorting_protein_SNF8_259_aa	
Rfil_569423077_vacuolar_sorting_protein_Reticulomyxa_filosa	

HG_3616	
Scer_YMR136W_Protein_containing_GATA_family_zinc_finger_motifs_similar_to_Gln3p_and_Dal80p_expression_repressed_by_leucine_Source_SGD_Acc_S000004744_GAT2_SGD	Scer_YIR013C_Protein_containing_GATA_family_zinc_finger_motifs_Source_SGD_Acc_S000001452_GAT4_SGD	Scer_YLR013W_Protein_containing_GATA_family_zinc_finger_motifs_Source_SGD_Acc_S000004003_GAT3_SGD	
Atha_AT4G32890_1_GATA9_GATA_transcription_factor_9	Atha_AT5G56860_1_GNC_GATA21_GATA_type_zinc_finger_transcription_factor_family_protein	Atha_AT1G08010_1_GATA11_GATA_transcription_factor_11	Atha_AT3G45170_1_GATA14_GATA_transcription_factor_14	Atha_AT4G26150_1_CGA1_GATA22_GNL_cytokinin_responsive_gata_factor_1	Atha_AT5G26930_1_GATA23_GATA_transcription_factor_23	Atha_AT4G36240_1_GATA7_GATA_transcription_factor_7	Atha_AT3G24050_1_GATA1_GATA_transcription_factor_1	Atha_AT3G54810_2_BME3_ZF_BME3_GATA8_Plant_specific_GATA_type_zinc_finger_transcription_factor_family_protein	Atha_AT5G66320_1_GATA5_GATA_transcription_factor_5	Atha_AT1G08000_1_GATA10_GATA_transcription_factor_10	Atha_AT5G25830_1_GATA12_GATA_transcription_factor_12	Atha_AT3G51080_1_GATA6_GATA_transcription_factor_6	Atha_AT3G16870_1_GATA17_GATA_transcription_factor_17	Atha_AT3G60530_1_GATA4_GATA_transcription_factor_4	Atha_AT4G36620_1_GATA19_GATA_transcription_factor_19	Atha_AT2G18380_1_GATA20_GATA_transcription_factor_20	Atha_AT4G16141_1_GATA_type_zinc_finger_transcription_factor_family_protein	Atha_AT5G49300_1_GATA16_GATA_transcription_factor_16	Atha_AT4G34680_1_GATA3_GATA_transcription_factor_3	Atha_AT3G20750_1_GATA29_GATA_transcription_factor_29	Atha_AT2G45050_1_GATA2_GATA_transcription_factor_2	Atha_AT3G06740_1_GATA15_GATA_transcription_factor_15	Atha_AT3G50870_1_MNP_HAN_GATA18_GATA_type_zinc_finger_transcription_factor_family_protein	Atha_AT2G28340_1_GATA13_GATA_transcription_factor_13	

HG_2861	
Hsap_Ensmbl0054116_trafficking_protein_particle_complex_3_Source_
HGNC_Symbol_Acc_19942_TRAPPC3	Hsap_Ensmbl0173626_trafficking_protein_particle_complex_3_like_Source_
HGNC_Symbol_Acc_21090_TRAPPC3L	
Dmel_0260859_Bet3	
Cgig_22209_Trafficking_protein_particle_complex_subunit_3_Source_UniProtKB_TrEMBL_Acc_K1QH85	
Cele_014222_trpp_3_Protein_ZK1098_5_ZK1098_5_mRNA_complete_cds_Source_RefSeq_mRNA_Acc_NM_066699	
Drer_045364_trafficking_protein_particle_complex_3_Source_ZFIN_Acc_ZDB_GENE_040801_120_trappc3	
Spur_020624_trappc3	
Smim_29473_trafficking_protein_particle_complex_subunit_putative_Ixodes_scapularis_gi_241794795_ref_XP_002414502_2e_102_303	
Sman_149360	
Gsal_3355_trafficking_protein_particle_complex_subunit_3_like	
Nvec_11972_TRAPP_Bet3	Nvec_28737_	Nvec_48368_	
Scer_YKR068C_Hydrophilic_protein_that_acts_in_conjunction_with_SNARE_proteins_in_targeting_and_fusion_of_ER_to_Golgi_transport_vesicles_component_of_the_TRAPP_transport_protein_particle_complex_Source_SGD_Acc_S000001776_BET3_SGD	
Atha_AT5G54750_2_Transport_protein_particle_TRAPP_component	
Ttra_01383T0_01383_trafficking_protein_particle_complex_subunit_3_189_aa	
Rfil_569417319	

HG_2685	
Hsap_Ensmbl0197872_family_with_sequence_similarity_49_member_A_Source_
HGNC_Symbol_Acc_25373_FAM49A	Hsap_Ensmbl0153310_family_with_sequence_similarity_49_member_B_Source_
HGNC_Symbol_Acc_25216_FAM49B	
Dmel_0052066_CG32066	
Cgig_21231_Protein_FAM49B_Source_UniProtKB_TrEMBL_Acc_K1RAR8	Cgig_21232_Protein_FAM49B_Source_UniProtKB_TrEMBL_Acc_K1RH16	
Cele_019944_R07G3_8_Protein_R07G3_8_R07G3_8_mRNA_complete_cds_Source_RefSeq_mRNA_Acc_NM_063198	
Drer_045417_family_with_sequence_similarity_49_member_Bb_Source_ZFIN_Acc_ZDB_GENE_040426_2590_fam49bb	Drer_006672_zinc_finger_protein_395_Source_ZFIN_Acc_ZDB_GENE_031002_50_znf395	Drer_035907_family_with_sequence_similarity_49_member_A_Source_ZFIN_Acc_ZDB_GENE_040801_125_fam49a	Drer_020929_family_with_sequence_similarity_49_member_Ba_Source_ZFIN_Acc_ZDB_GENE_030131_9537_fam49ba	
Spur_003652_Fam49b	Spur_014605_Spur_014605	
Smim_76872_uncharacterized_protein_LOC100171826_Pongo_abelii_gi_197099614_ref_NP_001124953_5e_46_155	Smim_42955_AF208851_BM_009_Homo_sapiens_gi_7582290_gb_AAF64265_AF208851_2e_46_158	
Gsal_14493_protein_fam49b	Gsal_1332_protein_fam49a_like	
Ttra_09735T0_09735	
Rfil_569422731_family_with_sequence_similarity_49_member_A_like_isoform_2_partial_Reticulomyxa_filosa	Rfil_569385237	Rfil_5694070354274_partial_Reticulomyxa_filosa	

HG_10276	
Spur_027583_Spur_027583	

HG_2597	
Hsap_Ensmbl0131558_exocyst_complex_component_4_Source_
HGNC_Symbol_Acc_30389_EXOC4	
Dmel_0262603_sec8_sec8_Source_FlyBase_0262603	
Cgig_04142_Exocyst_complex_component_4_Source_UniProtKB_TrEMBL_Acc_K1PIA4	
Cele_004753_sec_8_Protein_SEC_8_sec_8_mRNA_complete_cds_Source_RefSeq_mRNA_Acc_NM_060331	
Drer_004336_exocyst_complex_component_4_Source_ZFIN_Acc_ZDB_GENE_041210_112_exoc4	
Spur_015969_Exoc4	Spur_001084_Exoc4_1	Spur_001083_Exoc4_2	
Smim_49653_exocyst_componenet_sec8_putative_Ixodes_scapularis_gi_240957931_ref_XP_002400164_1e_150_473	
Gsal_4519_exocyst_complex_component_4	
Nvec_7920_Sec15	Nvec_37775_	
Scer_YPR055W_Essential_121kDa_subunit_of_the_exocyst_complex_Sec3p_Sec5p_Sec6p_Sec8p_Sec10p_Sec15p_Exo70p_and_Exo84p_which_has_the_essential_function_of_mediating_polarized_targeting_of_secretory_vesicles_to_active_sites_of_exocytosis_Source_SGD_Acc_S000006259_SEC8_SGD	
Ttra_04360T0_04360_MHC_I_family_protein_1390_aa	

HG_11292	
Cgig_09569_Periaxin_Source_UniProtKB_TrEMBL_Acc_K1QCY2	

HG_652	
Hsap_Ensmbl0184979_ubiquitin_specific_peptidase_18_Source_
HGNC_Symbol_Acc_12616_USP18	Hsap_Ensmbl0161133_ubiquitin_specific_peptidase_41_Source_
HGNC_Symbol_Acc_20070_USP41	Hsap_Ensmbl0187555_ubiquitin_specific_peptidase_7_herpes_virus_associated_Source_
HGNC_Symbol_Acc_12630_USP7	Hsap_Ensmbl0085982_ubiquitin_specific_peptidase_40_Source_
HGNC_Symbol_Acc_20069_USP40	Hsap_Ensmbl0090686_ubiquitin_specific_peptidase_48_Source_
HGNC_Symbol_Acc_18533_USP48	
Dmel_0016756_Ubp64E_Ubiquitin_specific_protease_64E_Source_FlyBase_0016756	Dmel_0030366_Usp7_ubiquitin_specific_protease_7_Source_FlyBase_0030366	
Cgig_21402_Ubiquitin_carboxyl_terminal_hydrolase_Source_UniProtKB_TrEMBL_Acc_K1RCW8	Cgig_08892_Ubiquitin_carboxyl_terminal_hydrolase_Source_UniProtKB_TrEMBL_Acc_K1P6N8	Cgig_04725_Ubiquitin_carboxyl_terminal_hydrolase_Source_UniProtKB_TrEMBL_Acc_K1PB73	
Cele_010406_math_33_Protein_MATH_33_isoform_c_math_33_mRNA_complete_cds_Source_RefSeq_mRNA_Acc_NM_001028841	Cele_011507_T05H10_1_Protein_T05H10_1_T05H10_1_mRNA_complete_cds_Source_RefSeq_mRNA_Acc_NM_063285	Cele_009267_usp_48_Protein_USP_48_usp_48_mRNA_complete_cds_Source_RefSeq_mRNA_Acc_NM_060123	Cele_004167_pqn_87_Protein_PQN_87_isoform_a_pqn_87_mRNA_complete_cds_Source_RefSeq_mRNA_Acc_NM_064193	
Drer_071197_ubiquitin_specific_peptidase_40_Source_ZFIN_Acc_ZDB_GENE_060518_5_usp40	Drer_073710_ubiquitin_specific_peptidase_7_herpes_virus_associated_Source_ZFIN_Acc_ZDB_GENE_030131_3656_usp7	Drer_088890_ubiquitin_specific_peptidase_47_Source_ZFIN_Acc_ZDB_GENE_070719_7_usp47	
Spur_010737_Usp7_Ubiquitin_carboxyl_terminal_hydrolase_Source_UniProtKB_TrEMBL_Acc_H3I9K7	Spur_022193_Spur_022193	Spur_010610_Spur_010610	Spur_027530_Spur_027530	Spur_017218_Spur_017218	
Smim_33055_PREDICTED_LOW_QUALITY_PROTEIN_ubiquitin_carboxyl_terminal_hydrolase_7_Apis_mellifera_gi_328782136_ref_XP_003250090_0_0_1524	Smim_18589_PREDICTED_MATH_meprin_associated_Traf_homology_domain_containing_family_member_math_33_like_Saccoglossus_kowalevskii_gi_291234617_ref_XP_002737245_5e_11_64_7	
Sman_089180_DUB7_Ubiquitin_carboxyl_terminal_hydrolase_Source_UniProtKB_TrEMBL_Acc_G4VAA7	
Gsal_6766_ubiquitin_carboxyl_terminal_hydrolase_7	Gsal_11423_ubiquitin_carboxyl_terminal_hydrolase_7	Gsal_8936_ubiquitin_carboxyl_terminal_hydrolase_47	Gsal_15340_ubl_carboxyl_terminal_hydrolase_18	
Nvec_24189_	Nvec_12300_UCH	Nvec_20219_UCH	Nvec_29469_UCH	
Scer_YMR304W_Ubiquitin_specific_protease_involved_in_protein_deubiquitination_catalytic_activity_regulated_by_an_N_terminal_TRAF_like_domain_and_and_C_terminal_sequences_physically_interacts_with_anaphase_promoting_complex_cyclosome_APC_C_activator_Cdh1p_Source_SGD_Acc_S000004920_UBP15_SGD	
Atha_AT5G06600_1_UBP12_ubiquitin_specific_protease_12	Atha_AT3G11910_1_UBP13_ubiquitin_specific_protease_13	
Ttra_00606T0_00606_ubiquitin_carboxyl_terminal_hydrolase_1039_aa	Ttra_09415T0_09415_ubiquitin_carboxyl_terminal_hydrolase_1298_aa	Ttra_07438T0_07438_nc_protein_1089_aa	Ttra_00466T0_00466	Ttra_04644T0_04644_ubiquitin_carboxyl_terminal_hydrolase_991_aa	Ttra_11921T0_11921	Ttra_01865T0_01865	Ttra_07382T0_07382	
Rfil_5694136171573_partial_Reticulomyxa_filosa	Rfil_569404625_ubiquitin_carboxyl_terminal_hydrolase_Reticulomyxa_filosa	Rfil_569337288_Clan_CA_family_C19_ubiquitin_hydrolase_like_cysteine_peptidase_partial_Reticulomyxa_filosa	Rfil_569367472	Rfil_569426450	Rfil_569412856_Ubiquitin_carboxyl_terminal_hydrolase_family_protein_partial_Reticulomyxa_filosa	Rfil_569431496_peptidase_C19_family_protein_partial_Reticulomyxa_filosa	

HG_2732	
Hsap_Ensmbl0255730_2_oxoisovalerate_dehydrogenase_subunit_alpha_mitochondrial_Uncharacterized_protein_Source_UniProtKB_TrEMBL_Acc_F5H5P2_CTC_435M10_3	Hsap_Ensmbl0248098_branched_chain_keto_acid_dehydrogenase_E1_alpha_polypeptide_Source_
HGNC_Symbol_Acc_986_BCKDHA	
Dmel_0037709_CG8199	
Cgig_24793_2_oxoisovalerate_dehydrogenase_subunit_alpha_mitochondrial_Source_UniProtKB_TrEMBL_Acc_K1S4J4	
Cele_012713_Y39E4A_3_Protein_Y39E4A_3_isoform_a_Y39E4A_3_mRNA_complete_cds_Source_RefSeq_mRNA_Acc_NM_001038287	Cele_012799_Y43F4A_4_Protein_Y43F4A_4_Y43F4A_4_mRNA_complete_cds_Source_RefSeq_mRNA_Acc_NM_067327	
Drer_040555_branched_chain_keto_acid_dehydrogenase_E1_alpha_polypeptide_Source_ZFIN_Acc_ZDB_GENE_050522_376_bckdha	
Spur_019645_Bckdha	
Smim_28662_pyruvate_dehydrogenase_putative_Ixodes_scapularis_gi_241999616_ref_XP_002434451_7e_160_463	
Gsal_6213_2_oxoisovalerate_dehydrogenase_subunit_mitochondrial_like	
Nvec_4364_E1_dh	Nvec_57290_E1_dh	
Atha_AT1G21400_1_Thiamin_diphosphate_binding_fold_THDP_binding_superfamily_protein	Atha_AT5G09300_1_Thiamin_diphosphate_binding_fold_THDP_binding_superfamily_protein	Atha_AT5G34780_1_Thiamin_diphosphate_binding_fold_THDP_binding_superfamily_protein	
Ttra_06205T0_06205_transmembrane_protein_91_441_aa	
Rfil_569416023_branched_chain_keto_acid_dehydrogenase_E1_alpha_polypeptide_Reticulomyxa_filosa	

HG_546	
Hsap_Ensmbl0022267_four_and_a_half_LIM_domains_1_Source_
HGNC_Symbol_Acc_3702_FHL1	Hsap_Ensmbl0183386_four_and_a_half_LIM_domains_3_Source_
HGNC_Symbol_Acc_3704_FHL3	Hsap_Ensmbl0112214_four_and_a_half_LIM_domains_5_Source_
HGNC_Symbol_Acc_17371_FHL5	Hsap_Ensmbl0139174_prickle_homolog_1_Drosophila_Source_
HGNC_Symbol_Acc_17019_PRICKLE1	Hsap_Ensmbl0124593_prickle_homolog_4_Drosophila_Source_
HGNC_Symbol_Acc_16805_PRICKLE4	Hsap_Ensmbl0012211_prickle_homolog_3_Drosophila_Source_
HGNC_Symbol_Acc_6645_PRICKLE3	Hsap_Ensmbl0135269_testis_derived_transcript_3_LIM_domains_Source_
HGNC_Symbol_Acc_14620_TES	Hsap_Ensmbl0163637_prickle_homolog_2_Drosophila_Source_
HGNC_Symbol_Acc_20340_PRICKLE2	Hsap_Ensmbl0115641_four_and_a_half_LIM_domains_2_Source_
HGNC_Symbol_Acc_3703_FHL2	Hsap_Ensmbl0071282_LIM_and_cysteine_rich_domains_1_Source_
HGNC_Symbol_Acc_6633_LMCD1	
Dmel_0261565_Lmpt_Limpet_Source_FlyBase_0261565	Dmel_0003090_pk_prickle_Source_FlyBase_0003090	Dmel_0263934_esn_espinas_Source_FlyBase_0263934	Dmel_0034223_Tes_Testin_ortholog_Source_FlyBase_0034223	
Cgig_27326_Four_and_a_half_LIM_domains_protein_2_Source_UniProtKB_TrEMBL_Acc_K1R1Q9	Cgig_15345_Testin_Source_UniProtKB_TrEMBL_Acc_K1Q754	Cgig_23631_Prickle_like_protein_2_Source_UniProtKB_TrEMBL_Acc_K1RL29	Cgig_27327_Prickle_like_protein_3_Source_UniProtKB_TrEMBL_Acc_K1RBV4	
Cele_006407_lim_9_Protein_LIM_9_isoform_a_Source_RefSeq_mRNA_Acc_NM_001030056	Cele_015217_tes_1_Protein_TES_1_tes_1_mRNA_complete_cds_Source_RefSeq_mRNA_Acc_NM_068789	Cele_022727_prkl_1_Protein_PRKL_1_isoform_a_prkl_1_mRNA_complete_cds_Source_RefSeq_mRNA_Acc_NM_171372	
Drer_071498_four_and_a_half_LIM_domains_1a_Source_ZFIN_Acc_ZDB_GENE_040206_1_fhl1a	Drer_056653_four_and_a_half_LIM_domains_1b_Source_ZFIN_Acc_ZDB_GENE_031219_1_fhl1b	Drer_003991_four_and_a_half_LIM_domains_2b_Source_ZFIN_Acc_ZDB_GENE_041010_121_fhl2b	Drer_014805_four_and_a_half_LIM_domains_5_Source_ZFIN_Acc_ZDB_GENE_040822_3_fhl5	Drer_042018_four_and_a_half_LIM_domains_2a_Source_ZFIN_Acc_ZDB_GENE_040808_49_fhl2a	Drer_059158_four_and_a_half_LIM_domains_3b_Source_ZFIN_Acc_ZDB_GENE_030131_8356_fhl3b	Drer_020982_prickle_homolog_2_Drosophila_Source_
HGNC_Symbol_Acc_20340_PRICKLE2_1_of_2	Drer_037593_prickle_like_2_Drosophila_Source_ZFIN_Acc_ZDB_GENE_030724_6_prickle2	Drer_045694_prickle_homolog_1_Drosophila_b_Source_ZFIN_Acc_ZDB_GENE_030131_2152_prickle1b	Drer_040649_prickle_like_1_Drosophila_a_Source_ZFIN_Acc_ZDB_GENE_030724_5_prickle1a	Drer_073996_prickle_homolog_3_Drosophila_Source_ZFIN_Acc_ZDB_GENE_081105_86_prickle3	Drer_051857_testis_derived_transcript_3_LIM_domains_Source_ZFIN_Acc_ZDB_GENE_040718_59_tes	Drer_002002_LIM_and_cysteine_rich_domains_1_Source_ZFIN_Acc_ZDB_GENE_040426_1067_lmcd1	Drer_034643_four_and_a_half_LIM_domains_3a_Source_ZFIN_Acc_ZDB_GENE_030131_4741_fhl3a	
Spur_023090_Pric	Spur_007981_Lmpt	Spur_023091_Pric2	Spur_007148_triple_lim	
Smim_82116_PREDICTED_four_and_a_half_LIM_domains_protein_Apis_mellifera_gi_328786758_ref_XP_393694_4_0_0_731	Smim_57384_LIM_domain_containing_protein_putative_Ixodes_scapularis_gi_241172983_ref_XP_002410816_6e_154_443	Smim_37073_Protein_prickle_Camponotus_floridanus_gi_307172138_gb_EFN63686_2e_167_504	Smim_56969_prickle_putative_Pediculus_humanus_corporis_gi_242008871_ref_XP_002425220_3e_86_266	
Sman_048560_Putative_four_and_A_half_lim_domains_Source_UniProtKB_TrEMBL_Acc_G4VSB7	Sman_012810_Putative_four_and_A_half_lim_domains_Source_UniProtKB_TrEMBL_Acc_G4V9H0	Sman_143130_Putative_four_and_A_half_lim_domains_Source_UniProtKB_TrEMBL_Acc_G4VNJ2	
Gsal_1813_four_and_a_half_lim_domains_protein_2	Gsal_4938_four_and_a_half_lim_domains_protein_2	Gsal_2251_four_and_a_half_lim_domains_2	Gsal_10690_testis_derived_transcript	
Nvec_26948_LIM	Nvec_38221_	Nvec_22219_LIM	Nvec_30367_	Nvec_26945_PET	Nvec_26947_LIM	Nvec_43770_PET	

HG_32993	
This group of homology does not contain any annotated genome

HG_2515	
Hsap_Ensmbl0164187_LMBR1_domain_containing_2_Source_
HGNC_Symbol_Acc_25287_LMBRD2	
Dmel_0037689_CG8135	
Cgig_09979_LMBR1_domain_containing_protein_2_Source_UniProtKB_TrEMBL_Acc_K1PRK7	
Cele_008165_C47G2_4_Protein_C47G2_4_C47G2_4_mRNA_complete_cds_Source_RefSeq_mRNA_Acc_NM_064012	
Drer_017312_LMBR1_domain_containing_2b_Source_ZFIN_Acc_ZDB_GENE_030131_7197_lmbrd2b	Drer_034710_LMBR1_domain_containing_2a_Source_ZFIN_Acc_ZDB_GENE_050417_32_lmbrd2a	
Spur_028528_Lmbr2_2	Spur_017048_Lmbrd2	Spur_011833_Lmbrd2_1	Spur_026066_Spur_026066	
Smim_37054_LMBR1_domain_containing_protein_B_putative_Ixodes_scapularis_gi_241601860_ref_XP_002405064_5e_123_379	Smim_37044_LMBR1_domain_containing_protein_homolog_Tribolium_castaneum_gi_297139749_ref_NP_001171929_2e_35_139	Smim_37051_PREDICTED_LMBR1_domain_containing_protein_like_Ailuropoda_melanoleuca_gi_301775990_ref_XP_002923406_7e_12_67_4	
Gsal_13999_lmbr1_domain_containing_protein_2	
Nvec_11651_	Nvec_57220_	
Atha_AT5G65290_1_LMBR1_like_membrane_protein	
Ttra_06059T0_06059_LMBR1_domain_containing_protein_2_B_696_aa	

HG_2603	
Hsap_Ensmbl0236765_decapping_exoribonuclease_Source_
HGNC_Symbol_Acc_2992_DXO	Hsap_Ensmbl0204348_decapping_exoribonuclease_Source_
HGNC_Symbol_Acc_2992_DXO	
Dmel_0030793_CG9125	Dmel_0260932_cuff_cutoff_Source_FlyBase_0260932	
Cgig_05893_Protein_Dom3Z_Source_UniProtKB_TrEMBL_Acc_K1P9Q1	
Cele_001050_dom_3_Protein_DOM_3_dom_3_mRNA_complete_cds_Source_RefSeq_mRNA_Acc_NM_059095	Cele_022432_math_43_Protein_MATH_43_math_43_mRNA_complete_cds_Source_RefSeq_mRNA_Acc_NM_182463	Cele_008561_F07H5_10_Protein_F07H5_10_F07H5_10_mRNA_complete_cds_Source_RefSeq_mRNA_Acc_NM_063475	
Drer_036852_decapping_exoribonuclease_Source_
HGNC_Symbol_Acc_2992_DXO	
Spur_016289_Dom3hz	Spur_004475_Dom3zL_3	Spur_027879_Spur_027879	Spur_000536_Dom3zL_2	Spur_000535_Dom3zL	Spur_027645_Spur_027645	Spur_019628_Dom3zL_4	Spur_025222_Spur_025222	Spur_021431_Spur_021431	Spur_008659_Spur_008659	Spur_000887_Spur_000887	
Smim_45246_PREDICTED_protein_Dom3Z_like_Nasonia_vitripennis_gi_156544670_ref_XP_001605161_4e_66_223	Smim_32372_protein_Dom3Z_putative_Ixodes_scapularis_gi_240978884_ref_XP_002403061_6e_40_149	Smim_82850_protein_Dom3Z_putative_Ixodes_scapularis_gi_240978884_ref_XP_002403061_2e_62_209	
Nvec_4572_	Nvec_57776_EB	Nvec_46996_	
Scer_YGL246C_Nuclear_protein_with_decapping_endonuclease_activity_targeted_toward_mRNAs_with_unmethylated_7_methylguanosine_cap_structures_binds_to_and_stabilizes_the_exoribonuclease_Rat1p_required_for_pre_rRNA_processing_homologous_to_human_DOM3Z_Source_SGD_Acc_S000003215_RAI1_SGD	
Atha_AT4G17620_1_glycine_rich_protein	

HG_5498	
Hsap_Ensmbl0127080_inositol_1_3_4_5_6_pentakisphosphate_2_kinase_Source_
HGNC_Symbol_Acc_14645_IPPK	
Dmel_0050295_Ipk1_Ipk1_Source_FlyBase_0050295	
Cgig_15211_Inositol_pentakisphosphate_2_kinase_Source_UniProtKB_TrEMBL_Acc_K1QVW5	
Drer_003446_inositol_1_3_4_5_6_pentakisphosphate_2_kinase_Source_ZFIN_Acc_ZDB_GENE_050327_41_ippk	
Spur_022902_Ippk	
Smim_42615_inositol_pentakisphosphate_kinase_putative_Ixodes_scapularis_gi_241720804_ref_XP_002413625_6e_50_174	
Gsal_7999_inositol_pentakisphosphate_2_kinase_like	
Nvec_6694_	Nvec_12480_DUF941	
Atha_AT5G42810_1_ATIPK1_IPK1_inositol_pentakisphosphate_2_kinase_1	Atha_AT1G58643_1_Inositol_pentakisphosphate_2_kinase_family_protein	Atha_AT1G22100_1_Inositol_pentakisphosphate_2_kinase_family_protein	Atha_AT1G59171_1_Inositol_pentakisphosphate_2_kinase_family_protein	
Rfil_569378731_3_4_5_6_pentakisphosphate_2_kinase_Reticulomyxa_filosa	

HG_1584	
Hsap_Ensmbl0115145_signal_transducing_adaptor_molecule_SH3_domain_and_ITAM_motif_2_Source_
HGNC_Symbol_Acc_11358_STAM2	Hsap_Ensmbl0260045_signal_transducing_adaptor_molecule_SH3_domain_and_ITAM_motif_1_Source_
HGNC_Symbol_Acc_11357_STAM	Hsap_Ensmbl0136738_signal_transducing_adaptor_molecule_SH3_domain_and_ITAM_motif_1_Source_
HGNC_Symbol_Acc_11357_STAM	Hsap_Ensmbl0100351_GRB2_related_adaptor_protein_2_Source_
HGNC_Symbol_Acc_4563_GRAP2	
Dmel_0027363_Stam_Signal_transducing_adaptor_molecule_Source_FlyBase_0027363	
Cgig_16438_Signal_transducing_adapter_molecule_2_Source_UniProtKB_TrEMBL_Acc_K1QJ88	
Cele_004109_stam_1_Protein_STAM_1_isoform_a_Source_RefSeq_mRNA_Acc_NM_059309	
Drer_005318_signal_transducing_adaptor_molecule_SH3_domain_and_ITAM_motif_2_Source_ZFIN_Acc_ZDB_GENE_041114_64_stam2	Drer_002127_signal_transducing_adaptor_molecule_SH3_domain_and_ITAM_motif_1_Source_ZFIN_Acc_ZDB_GENE_031118_123_stam	
Spur_011190_Stam	Spur_023163_Spur_023163	Spur_028525_Stam_1	
Smim_58746_signal_transducing_adapter_molecule_putative_Ixodes_scapularis_gi_241123081_ref_XP_002403780_1e_85_272	Smim_4517_PREDICTED_signal_transducing_adaptor_molecule_SH3_domain_and_ITAM_motif_like_Saccoglossus_kowalevskii_gi_291239797_ref_XP_002739807_3e_148_447	
Sman_126520_Putative_signal_transducing_adapter_molecule_Stam_Source_UniProtKB_TrEMBL_Acc_G4VN39	
Gsal_5757_rho_guanine_nucleotide_exchange_factor_7	Gsal_14245_signal_transducing_adapter_molecule_2	
Nvec_53310_VHS	Nvec_24045_	Nvec_55718_	
Scer_YGR136W_Protein_containing_an_N_terminal_SH3_domain_binds_Las17p_which_is_a_homolog_of_human_Wiskott_Aldrich_Syndrome_protein_involved_in_actin_patch_assembly_and_actin_polymerization_Source_SGD_Acc_S000003368_LSB1_SGD	Scer_YHL002W_Subunit_of_the_endosomal_Vps27p_Hse1p_complex_required_for_sorting_of_ubiquitinated_membrane_proteins_into_intralumenal_vesicles_prior_to_vacuolar_degradation_as_well_as_for_recycling_of_Golgi_proteins_and_formation_of_lumenal_membranes_Source_SGD_Acc_S000000994_HSE1_SGD	
Ttra_06644T0_06644	Ttra_03966T0_03966	

HG_2339	
Hsap_Ensmbl0148248_surfeit_4_Source_
HGNC_Symbol_Acc_11476_SURF4	Hsap_Ensmbl0260181_surfeit_4_Source_
HGNC_Symbol_Acc_11476_SURF4	
Dmel_0019925_Surf4_Surfeit_4_Source_FlyBase_0019925	Dmel_0032313_CG14070	Dmel_0038051_CG17207	
Cgig_09644_Surfeit_locus_protein_4_Source_UniProtKB_TrEMBL_Acc_K1PJP7	
Cele_004788_sft_4_Protein_SFT_4_sft_4_mRNA_complete_cds_Source_RefSeq_mRNA_Acc_NM_076569	Cele_011379_T02E1_7_Protein_T02E1_7_T02E1_7_mRNA_complete_cds_Source_RefSeq_mRNA_Acc_NM_059834	
Drer_002702_surfeit_gene_4_Source_ZFIN_Acc_ZDB_GENE_040426_1426_surf4	Drer_035131_surfeit_gene_4_like_Source_ZFIN_Acc_ZDB_GENE_040718_172_surf4l	
Spur_006044_Surf4	
Smim_79405_surfeit_4_protein_putative_Ixodes_scapularis_gi_241604631_ref_XP_002405925_2e_150_432	
Sman_174450_Surfeit_locus_protein_putative_Source_UniProtKB_TrEMBL_Acc_G4M133	
Gsal_13595_surfeit_locus_protein_4_homolog	
Scer_YGR284C_Protein_localized_to_COPII_coated_vesicles_involved_in_vesicle_formation_and_incorporation_of_specific_secretory_cargo_Source_SGD_Acc_S000003516_ERV29_SGD	

HG_5586	
Scer_YCR004C_Protein_of_unknown_function_has_sequence_and_structural_similarity_to_flavodoxins_predicted_to_be_palmitoylated_the_authentic_non_tagged_protein_is_detected_in_highly_purified_mitochondria_in_high_throughput_studies_Source_SGD_Acc_S000000597_YCP4_SGD	Scer_YDR032C_Protein_with_similarity_to_members_of_a_family_of_flavodoxin_like_proteins_induced_by_oxidative_stress_in_a_Yap1p_dependent_manner_the_authentic_non_tagged_protein_is_detected_in_highly_purified_mitochondria_in_high_throughput_studies_Source_SGD_Acc_S000002439_PST2_SGD	Scer_YBR052C_Protein_of_unknown_function_member_of_a_flavodoxin_like_fold_protein_family_that_includes_Pst2p_and_Ycp4p_green_fluorescent_protein_GFP_fusion_protein_localizes_to_the_cytoplasm_in_a_punctate_pattern_Source_SGD_Acc_S000000256_RFS1_SGD	
Atha_AT4G27270_1_Quinone_reductase_family_protein	Atha_AT4G36750_1_Quinone_reductase_family_protein	Atha_AT5G58800_1_Quinone_reductase_family_protein	Atha_AT5G54500_2_FQR1_flavodoxin_like_quinone_reductase_1	
Rfil_569379141	

HG_2427	
Hsap_Ensmbl0144895_eukaryotic_translation_initiation_factor_2A_65kDa_Source_
HGNC_Symbol_Acc_3254_EIF2A	
Dmel_0037135_CG7414	
Cgig_28301_Eukaryotic_translation_initiation_factor_2A_Source_UniProtKB_TrEMBL_Acc_K1PR47	
Cele_008480_E04D5_1_Protein_E04D5_1_isoform_a_Source_RefSeq_mRNA_Acc_NM_063838	Cele_077781_F40E3_7_Protein_F40E3_7_F40E3_7_mRNA_complete_cds_Source_RefSeq_mRNA_Acc_NM_001136301	
Drer_044479_eukaryotic_translation_initiation_factor_2A_Source_ZFIN_Acc_ZDB_GENE_050626_52_eif2a	
Spur_028706_Eif2a_3	
Smim_44820_eukaryotic_translation_initiation_factor_2A_Nasonia_vitripennis_gi_229576987_ref_NP_001153415_3e_53_191	Smim_44884_PREDICTED_eukaryotic_translation_initiation_factor_2A_Monodelphis_domestica_gi_126338105_ref_XP_001363561_2e_43_160	
Sman_175840_Nuclease_related_Source_UniProtKB_TrEMBL_Acc_G4LXC5	Sman_175850_Nuclease_related_Source_UniProtKB_TrEMBL_Acc_G4LXC6	
Gsal_6515_eukaryotic_translation_initiation_factor_2a	Gsal_6514_eukaryotic_translation_initiation_factor_2a	
Nvec_33066_RF_1	Nvec_22971_	
Scer_YGR054W_Eukaryotic_initiation_factor_eIF_2A_associates_specifically_with_both_40S_subunits_and_80_S_ribosomes_and_interacts_genetically_with_both_eIF5b_and_eIF4E_homologous_to_mammalian_eIF2A_Source_SGD_Acc_S000003286	
Atha_AT1G73180_1_Eukaryotic_translation_initiation_factor_eIF2A_family_protein	
Ttra_02033T0_02033_eukaryotic_translation_initiation_factor_2A_641_aa	
Rfil_5694128461872_Reticulomyxa_filosa	

HG_1672	
Hsap_Ensmbl0123505_adenosylmethionine_decarboxylase_1_Source_
HGNC_Symbol_Acc_457_AMD1	
Dmel_0019932_SamDC_S_adenosylmethionine_decarboxylase_Source_FlyBase_0019932	
Cgig_22213_S_adenosylmethionine_decarboxylase_proenzyme_Source_UniProtKB_TrEMBL_Acc_K1RGI5	
Cele_004875_smd_1_Protein_SMD_1_smd_1_mRNA_complete_cds_Source_RefSeq_mRNA_Acc_NM_061047	
Drer_043856_adenosylmethionine_decarboxylase_1_Source_ZFIN_Acc_ZDB_GENE_040426_760_amd1	
Spur_005743_Amd1	
Smim_77788_S_adenosylmethionine_decarboxylase_putative_Ixodes_scapularis_gi_242001692_ref_XP_002435489_2e_64_211	Smim_77792_S_adenosylmethionine_decarboxylase_putative_Ixodes_scapularis_gi_242001692_ref_XP_002435489_6e_89_277	
Nvec_51304_SAM_decarbox	
Scer_YOL052C_S_adenosylmethionine_decarboxylase_required_for_the_biosynthesis_of_spermidine_and_spermine_cells_lacking_Spe2p_require_spermine_or_spermidine_for_growth_in_the_presence_of_oxygen_but_not_when_grown_anaerobically_Source_SGD_Acc_S000005412_SPE2_SGD	
Atha_AT3G25570_1_Adenosylmethionine_decarboxylase_family_protein	Atha_AT3G02470_1_SAMDC_S_adenosylmethionine_decarboxylase	Atha_AT5G15950_1_Adenosylmethionine_decarboxylase_family_protein	Atha_AT5G18930_1_BUD2_SAMDC4_Adenosylmethionine_decarboxylase_family_protein	
Ttra_02809T0_02809_S_adenosylmethionine_decarboxylase_401_aa	
Rfil_569322695	

HG_5762	
Hsap_Ensmbl0175279_apoptosis_inducing_TAF9_like_domain_1_Source_
HGNC_Symbol_Acc_23163_APITD1	Hsap_Ensmbl0251503_APITD1_CORT_readthrough_Source_
HGNC_Symbol_Acc_38843_APITD1_CORT	
Cgig_18520_Centromere_protein_S_Source_UniProtKB_TrEMBL_Acc_K1QI51	
Cele_013014_Y48E1C_1_Protein_Y48E1C_1_isoform_b_Y48E1C_1_mRNA_complete_cds_Source_RefSeq_mRNA_Acc_NM_064426	
Drer_070485_apoptosis_inducing_TAF9_like_domain_1_Source_ZFIN_Acc_ZDB_GENE_080723_52_apitd1	
Smim_55609_centromere_protein_S_Xenopus_laevis_gi_148225734_ref_NP_001084907_3e_25_101	
Sman_054230	
Scer_YOL086W_A_Putative_protein_of_unknown_function_mutant_in_a_srs2_mutant_background_displays_MMS_hypersensitivity_ortholog_of_human_MHF1_a_component_of_the_Fanconi_anemia_FA_complex_that_is_involved_in_maintaining_genome_stability_Source_SGD_Acc_S000007626	
Atha_AT5G50930_1_Histone_superfamily_protein	
Ttra_02331T0_02331	
Rfil_5693998626829_partial_Reticulomyxa_filosa	

HG_30992	
This group of homology does not contain any annotated genome

HG_1367	
Hsap_Ensmbl0141391_slowmo_homolog_1_Drosophila_Source_
HGNC_Symbol_Acc_24639_SLMO1	Hsap_Ensmbl0101166_slowmo_homolog_2_Drosophila_Source_
HGNC_Symbol_Acc_15892_SLMO2	Hsap_Ensmbl0169230_PRELI_domain_containing_1_Source_
HGNC_Symbol_Acc_30255_PRELID1	
Dmel_0033413_prel_preli_like_Source_FlyBase_0033413	Dmel_0029161_slmo_slowmo_Source_FlyBase_0029161	
Cgig_11520_PRELI_domain_containing_protein_1_mitochondrial_Source_UniProtKB_TrEMBL_Acc_K1P4W2	Cgig_23183_Slowmo_like_protein_2_Source_UniProtKB_TrEMBL_Acc_K1QTU2	
Cele_007144_B0334_4_Protein_B0334_4_B0334_4_mRNA_complete_cds_Source_RefSeq_mRNA_Acc_NM_064056	Cele_008856_F15D3_6_Protein_F15D3_6_F15D3_6_mRNA_complete_cds_Source_RefSeq_mRNA_Acc_NM_060551	
Drer_009505_slowmo_homolog_2_Drosophila_Source_ZFIN_Acc_ZDB_GENE_031002_13_slmo2	Drer_055288_slowmo_homolog_1_Drosophila_Source_ZFIN_Acc_ZDB_GENE_130530_654_slmo1	Drer_057423_PRELI_domain_containing_1a_Source_ZFIN_Acc_ZDB_GENE_040426_1341_prelid1a	Drer_044169_PRELI_domain_containing_1b_Source_ZFIN_Acc_ZDB_GENE_050522_169_prelid1b	
Spur_015369_Spur_015369	Spur_026735_Slmoh2	
Smim_77817_putative_slowmo_protein_Latrodectus_hesperus_gi_318086950_gb_ADV40067_1e_134_387	Smim_9758_TPA_inf_intramitochondrial_sorting_protein_family_like_protein_Amblyomma_variegatum_gi_325303938_tpg_DAA34643_2e_46_162	
Sman_059100_Msf1_px19_related_Source_UniProtKB_TrEMBL_Acc_G4VJ36	
Gsal_12635_px19_like_protein	Gsal_11373_protein_slowmo_homolog_1	
Scer_YDR185C_Mitochondrial_protein_of_unknown_function_similar_to_Ups1p_and_Ups2p_which_are_involved_in_regulation_of_mitochondrial_cardiolipin_and_phosphatidylethanolamine_levels_null_is_viable_but_interacts_synthetically_with_ups1_and_ups2_mutations_Source_SGD_Acc_S000002593_UPS3_SGD	Scer_YLR168C_Mitochondrial_intermembrane_space_protein_involved_in_regulation_of_mitochondrial_cardiolipin_and_phosphatidylethanolamine_levels_null_has_defects_in_mitochondrial_morphology_similar_to_Ups1p_Ups3p_and_to_human_PRELI_Source_SGD_Acc_S000004158_UPS2_SGD	Scer_YLR193C_Mitochondrial_intermembrane_space_protein_that_regulates_mitochondrial_cardiolipin_levels_null_has_defects_in_Mgm1p_processing_integrity_of_mitochondrial_inner_membrane_complexes_and_mitochondrial_morphology_ortholog_of_human_PRELI_Source_SGD_Acc_S000004183_UPS1_SGD	
Atha_AT5G13070_1_MSF1_like_family_protein	
Rfil_569419065	

HG_22968	
This group of homology does not contain any annotated genome

HG_5369	
Hsap_Ensmbl0184983_NADH_dehydrogenase_ubiquinone_1_alpha_subcomplex_6_14kDa_Source_
HGNC_Symbol_Acc_7690_NDUFA6	Hsap_Ensmbl0273397_NADH_dehydrogenase_ubiquinone_1_alpha_subcomplex_6_14kDa_Source_
HGNC_Symbol_Acc_7690_NDUFA6	Hsap_Ensmbl0272765_NADH_dehydrogenase_ubiquinone_1_alpha_subcomplex_6_14kDa_Source_
HGNC_Symbol_Acc_7690_NDUFA6	
Dmel_0033570_CG7712	
Cgig_01372	
Drer_038028_NADH_dehydrogenase_ubiquinone_1_alpha_subcomplex_6_Source_ZFIN_Acc_ZDB_GENE_040426_1124_ndufa6	
Spur_001925_Ndufa6	
Smim_16293_NADH_dehydrogenase_putative_Aedes_aegypti_gi_157112956_ref_XP_001657696_3e_43_147	
Gsal_8340_nadh_dehydrogenase	
Nvec_5628_Complex1_LYR	

HG_1543	
Hsap_Ensmbl0161011_sequestosome_1_Source_
HGNC_Symbol_Acc_11280_SQSTM1	
Dmel_0003231_ref_2_P_refractory_to_sigma_P_Source_FlyBase_0003231	
Cgig_04110_Sequestosome_1_Source_UniProtKB_TrEMBL_Acc_K1QI43	Cgig_04109_Sequestosome_1_Source_UniProtKB_TrEMBL_Acc_K1PXV3	Cgig_08723	Cgig_04111	
Cele_012516_sqst_4_Protein_Y32B12A_1_Y32B12A_1_mRNA_complete_cds_Source_RefSeq_mRNA_Acc_NM_074772	Cele_011737_sqst_1_Protein_T12G3_1_isoform_a_Source_RefSeq_mRNA_Acc_NM_001268679	Cele_021495_sqst_2_Protein_Y40C5A_1_21ur_10109_mRNA_complete_cds_Source_RefSeq_mRNA_Acc_NM_068770	Cele_012067_sqst_3_Protein_T26H2_5_T26H2_5_mRNA_complete_cds_Source_RefSeq_mRNA_Acc_NM_075337	Cele_015552_C06G3_6_Protein_C06G3_6_C06G3_6_mRNA_complete_cds_Source_RefSeq_mRNA_Acc_NM_068685	Cele_012520_Y32B12A_5_Protein_Y32B12A_5_Y32B12A_5_mRNA_complete_cds_Source_RefSeq_mRNA_Acc_NM_074771	
Drer_075014_sequestosome_1_Source_ZFIN_Acc_ZDB_GENE_040426_2204_sqstm1	
Spur_007251_Sqst1L	
Smim_16008_oxidative_stress_protein_Aurelia_aurita_gi_59861145_gb_AAX09928_1e_31_127	
Nvec_52196_	Nvec_34808_PB1	Nvec_41272_PB1	Nvec_54813_	
Ttra_04900T0_04900	
Rfil_569372661	Rfil_569398739_cyclophilin_RNA_interacting_protein_partial_Reticulomyxa_filosa	

HG_1631	
Hsap_Ensmbl0100983_glutathione_synthetase_Source_
HGNC_Symbol_Acc_4624_GSS	
Dmel_0030882_GS_Glutathione_Synthetase_Source_FlyBase_0030882	
Cgig_08507_Glutathione_synthetase_Source_UniProtKB_TrEMBL_Acc_K1P746	
Cele_010941_gss_1_Protein_GSS_1_gss_1_mRNA_complete_cds_Source_RefSeq_mRNA_Acc_NM_063610	
Drer_037706_glutathione_synthetase_Source_ZFIN_Acc_ZDB_GENE_041010_208_gss	
Spur_019312_Gss_1	Spur_000830_Gss	Spur_025851_Spur_025851	Spur_018894_Gss_2	
Smim_33000_glutathione_synthetase_putative_Ixodes_scapularis_gi_241169887_ref_XP_002410472_7e_105_325	Smim_32994_glutathione_synthetase_isoform_F_Drosophila_melanogaster_gi_281361036_ref_NP_573256_3_2e_15_75_9	Smim_23596_Glutathione_synthetase_Lepeophtheirus_salmonis_gi_290462777_gb_ADD24436_8e_17_83_2	
Sman_142960_Glutathione_synthetase_Source_UniProtKB_TrEMBL_Acc_G4VNT7	Sman_177650	Sman_188430	
Nvec_28474_GSH_synthase	
Scer_YOL049W_Glutathione_synthetase_catalyzes_the_ATP_dependent_synthesis_of_glutathione_GSH_from_gamma_glutamylcysteine_and_glycine_induced_by_oxidative_stress_and_heat_shock_Source_SGD_Acc_S000005409_GSH2_SGD	
Atha_AT5G27380_1_GSH2_GSHB_glutathione_synthetase_2	
Ttra_03066T0_03066_glutathione_synthetase_525_aa	
Rfil_569421607	

HG_5328	
Hsap_Ensmbl0154945_ankyrin_repeat_domain_40_Source_
HGNC_Symbol_Acc_28233_ANKRD40	
Cgig_15010_Ankyrin_repeat_domain_containing_protein_40_Source_UniProtKB_TrEMBL_Acc_K1PXP3	
Cele_011270_R31_2_Protein_R31_2_isoform_a_Source_RefSeq_mRNA_Acc_NM_001047689	
Drer_076490_ankyrin_repeat_domain_40_Source_ZFIN_Acc_ZDB_GENE_120612_2_ankrd40	
Spur_004095_Ankrd40	Spur_005053_Spur_005053	
Smim_39761_ankyrin_repeat_containing_protein_Ixodes_scapularis_gi_241802305_ref_XP_002414525_2e_60_201	
Nvec_37826_	

HG_1414	
Hsap_Ensmbl0136877_folylpolyglutamate_synthase_Source_
HGNC_Symbol_Acc_3824_FPGS	
Dmel_0030407_CG2543	Dmel_0051773_CG31773	
Cgig_03604_Folylpolyglutamate_synthase_Source_UniProtKB_TrEMBL_Acc_K1PCW2	
Cele_017777_F25B5_6_Protein_F25B5_6_isoform_c_F25B5_6_mRNA_complete_cds_Source_RefSeq_mRNA_Acc_NM_001027377	
Drer_044809_folylpolyglutamate_synthase_Source_ZFIN_Acc_ZDB_GENE_040426_2781_fpgs	
Spur_008984_Fpgs_2	Spur_004376_Fpgs	Spur_005157_Fpgs_6	Spur_023099_Fpgs_5	Spur_017016_Fpgs_4	Spur_016587_Fpgs_3	Spur_005244_Fpgs_1	Spur_003443_Fpgs_7	Spur_024939_Fpgs_8	
Smim_18980_folylpolyglutamate_synthase_mitochondrial_Danio_rerio_gi_47087409_ref_NP_998602_6e_113_353	
Sman_162030_Folylpolyglutamate_synthase_Source_UniProtKB_TrEMBL_Acc_G4V6Z6	
Gsal_1521_folylpolyglutamate_mitochondrial_like	
Nvec_23978_ERF	Nvec_23980_Mur_ligase_C	
Scer_YMR113W_Dihydrofolate_synthetase_involved_in_folic_acid_biosynthesis_catalyzes_the_conversion_of_dihydropteroate_to_dihydrofolate_in_folate_coenzyme_biosynthesis_Source_SGD_Acc_S000004719_FOL3_SGD	Scer_YOR241W_Folylpolyglutamate_synthetase_catalyzes_extension_of_the_glutamate_chains_of_the_folate_coenzymes_required_for_methionine_synthesis_and_for_maintenance_of_mitochondrial_DNA_Source_SGD_Acc_S000005767_MET7_SGD	Scer_YKL132C_Putative_dihydrofolate_synthetase_has_similarity_to_Fol3p_and_to_E_coli_folylpolyglutamate_synthetase_dihydrofolate_synthetase_the_authentic_non_tagged_protein_is_detected_in_highly_purified_mitochondria_in_high_throughput_studies_Source_SGD_Acc_S000001615_RMA1_SGD	
Atha_AT3G55630_3_ATDFD_DFD_FPGS3_DHFS_FPGS_homolog_D	Atha_AT5G41480_1_EMB9_GLA1_ATDFA_DFA_Folylpolyglutamate_synthetase_family_protein	Atha_AT5G05980_1_ATDFB_DFB_FPGS1_DHFS_FPGS_homolog_B	Atha_AT3G10160_1_ATDFC_DFC_FPGS2_DHFS_FPGS_homolog_C	
Ttra_09687T0_09687_folylpolyglutamate_synthase_573_aa	
Rfil_569406563_folylpolyglutamate_synthase_Reticulomyxa_filosa	Rfil_569416851_tetrahydrofolate_synthase_partial_Reticulomyxa_filosa	Rfil_569371257_folylpolyglutamate_synthase_Reticulomyxa_filosa	Rfil_569368881_putative_folylpolyglutamate_synthase_Reticulomyxa_filosa	

HG_8575	
Gsal_15207_hypothetical_protein	
Atha_AT3G24560_2_RSY3_Adenine_nucleotide_alpha_hydrolases_like_superfamily_protein	
Ttra_03550T0_03550_PP_loop_family_protein_357_aa	

HG_5416	
Hsap_Ensmbl0120725_SIL1_nucleotide_exchange_factor_Source_
HGNC_Symbol_Acc_24624_SIL1	
Dmel_0039296_CG10420	
Cgig_02603_Nucleotide_exchange_factor_SIL1_Source_UniProtKB_TrEMBL_Acc_K1Q074	
Spur_014272_Sil1	
Smim_42338_PREDICTED_nucleotide_exchange_factor_SIL1_like_Meleagris_gallopavo_gi_326928267_ref_XP_003210302_6e_20_98_2	
Sman_180180_Sil1_putative_Source_UniProtKB_TrEMBL_Acc_C4QPP8	
Nvec_12894_FH2	
Scer_YOL031C_Nucleotide_exchange_factor_for_the_endoplasmic_reticulum_ER_lumenal_Hsp70_chaperone_Kar2p_required_for_protein_translocation_into_the_ER_homolog_of_Yarrowia_lipolytica_SLS1_GrpE_like_protein_Source_SGD_Acc_S000005391_SIL1_SGD	
Ttra_08347T0_08347	
Rfil_569436767	

HG_4661	
Hsap_Ensmbl0172339_ALG14_UDP_N_acetylglucosaminyltransferase_subunit_Source_
HGNC_Symbol_Acc_28287_ALG14	
Dmel_0030645_CG6308	
Cele_019725_hpo_16	
Drer_039671_asparagine_linked_glycosylation_14_homolog_S_cerevisiae_Source_ZFIN_Acc_ZDB_GENE_041010_195_alg14	
Spur_027430_Alg14h	
Smim_5367_PREDICTED_UDP_N_acetylglucosamine_transferase_subunit_ALG14_homolog_Gallus_gallus_gi_118094299_ref_XP_430156_6e_64_207	
Sman_045430_Glycosyltransferase_related_Source_UniProtKB_TrEMBL_Acc_G4LXQ1	
Gsal_3077_udp_n_acetylglucosamine_transferase_subunit_alg14_homolog	
Nvec_53268_	
Scer_YBR070C_Component_of_UDP_GlcNAc_transferase_required_for_the_second_step_of_dolichyl_linked_oligosaccharide_synthesis_anchors_the_catalytic_subunit_Alg13p_to_the_ER_membrane_similar_to_bacterial_and_human_glycosyltransferases_Source_SGD_Acc_S000000274_ALG14_SGD	
Atha_AT4G18230_1_FUNCTIONS_IN_molecular_function_unknown_INVOLVED_IN_biological_process_unknown_LOCATED_IN_endomembrane_system_EXPRESSED_IN_23_plant_structures_EXPRESSED_DURING_13_growth_stages_CONTAINS_InterPro_DOMAIN_s_Oligosaccharide_biosynthesis_protein_Alg14_like_InterPro_IPR013969_Has_640_Blast_hits_to_640_proteins_in_277_species_Archae_4_Bacteria_281_Metazoa_94_Fungi_127_Plants_57_Viruses_0_Other_Eukaryotes_77_source_NCBI_BLink	
Ttra_05803T0_05803_UDP_N_acetylglucosamine_transferase_subunit_ALG14_226_aa	

HG_4397	
Hsap_Ensmbl0133398_mediator_complex_subunit_10_Source_
HGNC_Symbol_Acc_28760_MED10	
Dmel_0036581_MED10_Mediator_complex_subunit_10_Source_FlyBase_0036581	
Cgig_03268_Mediator_of_RNA_polymerase_II_transcription_subunit_10_Source_UniProtKB_TrEMBL_Acc_K1PWW5	
Cele_007014_mdt_10_Protein_MDT_10_mdt_10_mRNA_complete_cds_Source_RefSeq_mRNA_Acc_NM_063249	
Drer_070623_mediator_of_RNA_polymerase_II_transcription_subunit_10_homolog_Source_ZFIN_Acc_ZDB_GENE_070117_2423_med10	
Spur_018480_Med10	Spur_025260_Spur_025260	
Smim_29417_nut2_putative_Ixodes_scapularis_gi_241684961_ref_XP_002412765_2e_73_225	
Sman_025340	
Gsal_3221_mediator_of_rna_polymerase_ii_transcription_subunit_10	
Scer_YPR168W_Subunit_of_the_RNA_polymerase_II_mediator_complex_associates_with_core_polymerase_subunits_to_form_the_RNA_polymerase_II_holoenzyme_required_for_transcriptional_activation_and_has_a_role_in_basal_transcription_Source_SGD_Acc_S000006372_NUT2_SGD	
Atha_AT5G41910_1_MED10A_Mediator_complex_subunit_Med10	Atha_AT1G26665_2_Mediator_complex_subunit_Med10	
Rfil_569414500_RNA_polymerase_II_mediator_complex_protein_Reticulomyxa_filosa	

HG_423	
Hsap_Ensmbl0111218_protein_arginine_methyltransferase_8_Source_
HGNC_Symbol_Acc_5188_PRMT8	Hsap_Ensmbl0185238_protein_arginine_methyltransferase_3_Source_
HGNC_Symbol_Acc_30163_PRMT3	Hsap_Ensmbl0198890_protein_arginine_methyltransferase_6_Source_
HGNC_Symbol_Acc_18241_PRMT6	Hsap_Ensmbl0160310_protein_arginine_methyltransferase_2_Source_
HGNC_Symbol_Acc_5186_PRMT2	Hsap_Ensmbl0126457_protein_arginine_methyltransferase_1_Source_
HGNC_Symbol_Acc_5187_PRMT1	Hsap_Ensmbl0142453_coactivator_associated_arginine_methyltransferase_1_Source_
HGNC_Symbol_Acc_23393_CARM1	
Dmel_0037834_Art1_Arginine_methyltransferase_1_Source_FlyBase_0037834	Dmel_0038306_Art3_Arginine_methyltransferase_3_Source_FlyBase_0038306	Dmel_0038189_Art6_Arginine_methyltransferase_6_Source_FlyBase_0038189	Dmel_0032329_Art8_Arginine_methyltransferase_8_Source_FlyBase_0032329	Dmel_0031592_Art2_Arginine_methyltransferase_2_Source_FlyBase_0031592	Dmel_0037770_Art4_Arginine_methyltransferase_4_Source_FlyBase_0037770	Dmel_0052152_CG32152	Dmel_0038188_Art9_Arginine_methyltransferase_9_Source_FlyBase_0038188	
Cgig_20527	Cgig_14628_Protein_arginine_N_methyltransferase_1_Source_UniProtKB_TrEMBL_Acc_K1PH31	Cgig_07577_Protein_arginine_N_methyltransferase_3_Source_UniProtKB_TrEMBL_Acc_K1R3Q5	Cgig_14648_Histone_arginine_methyltransferase_CARM1_Source_UniProtKB_TrEMBL_Acc_K1PNU2	Cgig_28570_Protein_arginine_N_methyltransferase_6_Source_UniProtKB_TrEMBL_Acc_K1QI78	
Cele_013766_prmt_1_Protein_PRMT_1_prmt_1_mRNA_complete_cds_Source_RefSeq_mRNA_Acc_NM_075508	
Drer_069706_protein_arginine_methyltransferase_6_Source_ZFIN_Acc_ZDB_GENE_040914_7_prmt6	Drer_045760_protein_arginine_methyltransferase_8b_Source_ZFIN_Acc_ZDB_GENE_030131_7791_prmt8b	Drer_019791_protein_arginine_methyltransferase_3_Source_ZFIN_Acc_ZDB_GENE_041105_1_prmt3	Drer_040633_Uncharacterized_protein_Source_UniProtKB_TrEMBL_Acc_E7F3B5_CABZ01016567_1	Drer_063212_protein_arginine_methyltransferase_2_Source_ZFIN_Acc_ZDB_GENE_041104_1_prmt2	Drer_010246_protein_arginine_methyltransferase_1_Source_ZFIN_Acc_ZDB_GENE_030131_693_prmt1	Drer_091531_coactivator_associated_arginine_methyltransferase_1_like_Source_ZFIN_Acc_ZDB_GENE_090312_219_carm1l	Drer_018698_coactivator_associated_arginine_methyltransferase_1_Source_ZFIN_Acc_ZDB_GENE_040724_77_carm1	
Spur_015627_Prmt2	Spur_022635_Spur_022635	Spur_023021_Spur_023021	Spur_025581_Carm1	Spur_001244_M_transf	Spur_011712_Prmt3	Spur_006287_Spur_006287	Spur_027173_Spur_027173	Spur_019302_Spur_019302	
Smim_75655_protein_arginine_N_methyltransferase_PRMT1_putative_Ixodes_scapularis_gi_241814081_ref_XP_002416539_0_0_636	Smim_24087_protein_arginine_N_methyltransferase_PRMT1_putative_Ixodes_scapularis_gi_241814081_ref_XP_002416539_0_0_625	Smim_39053_protein_arginine_N_methyltransferase_PRMT1_putative_Ixodes_scapularis_gi_240995603_ref_XP_002404627_1e_99_308	Smim_42819_PREDICTED_histone_arginine_methyltransferase_CARMER_like_Bombus_terrestris_gi_340720716_ref_XP_003398778_0_0_709	Smim_11839_protein_arginine_methyltransferase_3_isoform_CRA_a_Homo_sapiens_gi_119588739_gb_EAW68333_3e_65_212	Smim_11851_PREDICTED_heterogeneous_nuclear_ribonucleoprotein_methyltransferase_like_3_like_Saccoglossus_kowalevskii_gi_291220836_ref_XP_002730429_4e_60_209	
Sman_029240_PRMT1	Sman_211290	Sman_070340	
Gsal_1312_protein_arginine_n_methyltransferase_1	Gsal_8854_protein_arginine_n_methyltransferase_3	Gsal_9200_histone_arginine_methyltransferase_carmer_like	Gsal_7286_histone_arginine_methyltransferase_carm1	
Nvec_52816_	Nvec_23673_DUF855	Nvec_29686_Mit_preoteolip	Nvec_49801_	Nvec_23615_	Nvec_33870_	Nvec_41409_zf_C2H2	
Scer_YBR034C_Nuclear_SAM_dependent_mono_and_asymmetric_arginine_dimethylating_methyltransferase_that_modifies_hnRNPs_including_Npl3p_and_Hrp1p_affecting_their_activity_and_nuclear_export_methylates_U1_snRNP_protein_Snp1p_and_ribosomal_protein_Rps2p_Source_SGD_Acc_S000000238_HMT1_SGD	
Atha_AT3G20020_1_ATPRMT6_PRMT6_protein_arginine_methyltransferase_6	Atha_AT2G19670_1_ATPRMT1A_PRMT1A_protein_arginine_methyltransferase_1A	Atha_AT4G29510_1_ATPRMT11_PRMT11_ATPRMT1B_PRMT1B_arginine_methyltransferase_11	Atha_AT1G04870_2_PRMT10_ATPRMT10_protein_arginine_methyltransferase_10	Atha_AT3G12270_1_ATPRMT3_PRMT3_protein_arginine_methyltransferase_3	Atha_AT3G06930_2_ATPRMT4B_PRMT4B_protein_arginine_methyltransferase_4B	Atha_AT5G49020_1_ATPRMT4A_PRMT4A_protein_arginine_methyltransferase_4A	
Ttra_03754T0_03754_PRMT_1_protein_346_aa	Ttra_01393T0_01393_protein_arginine_N_methyltransferase_6_391_aa	
Rfil_569422512	Rfil_569439654	Rfil_569403235_protein_arginine_methyltransferase_Reticulomyxa_filosa	Rfil_569439653	Rfil_569428527	Rfil_569375307	

HG_832	
Hsap_Ensmbl0084207_glutathione_S_transferase_pi_1_Source_
HGNC_Symbol_Acc_4638_GSTP1	Hsap_Ensmbl0134202_glutathione_S_transferase_mu_3_brain_Source_
HGNC_Symbol_Acc_4635_GSTM3	Hsap_Ensmbl0213366_glutathione_S_transferase_mu_2_muscle_Source_
HGNC_Symbol_Acc_4634_GSTM2	Hsap_Ensmbl0134201_glutathione_S_transferase_mu_5_Source_
HGNC_Symbol_Acc_4637_GSTM5	Hsap_Ensmbl0134184_glutathione_S_transferase_mu_1_Source_
HGNC_Symbol_Acc_4632_GSTM1	Hsap_Ensmbl0168765_glutathione_S_transferase_mu_4_Source_
HGNC_Symbol_Acc_4636_GSTM4	
Cgig_26265_Glutathione_S_transferase_P_1_Source_UniProtKB_TrEMBL_Acc_K1Q6E7	Cgig_14211_Glutathione_S_transferase_Y1_Source_UniProtKB_TrEMBL_Acc_K1QPX6	Cgig_00124	Cgig_09915	
Drer_057338_glutathione_S_transferase_pi_2_Source_ZFIN_Acc_ZDB_GENE_050601_1_gstp2	Drer_005039_glutathione_S_transferase_pi_1_Source_ZFIN_Acc_ZDB_GENE_020806_4_gstp1	Drer_042533_glutathione_S_transferase_M_Source_ZFIN_Acc_ZDB_GENE_030911_2_gstm	Drer_029473_zgc_173994_Source_ZFIN_Acc_ZDB_GENE_080218_30_zgc_173994	Drer_088116_glutathione_S_transferase_M3_brain_Source_ZFIN_Acc_ZDB_GENE_050309_24_gstm3	
Smim_25619_glutathione_S_transferase_Haemaphysalis_longicornis_gi_34539115_gb_AAQ74441_3e_70_224	Smim_57843_glutathione_S_transferase_Haemaphysalis_longicornis_gi_34539115_gb_AAQ74441_2e_75_237	Smim_64591_glutathione_S_transferase_Haemaphysalis_longicornis_gi_34539115_gb_AAQ74441_2e_69_222	Smim_31489_glutathione_S_transferase_Haemaphysalis_longicornis_gi_34539115_gb_AAQ74441_3e_82_254	Smim_72588_glutathione_S_transferase_Haemaphysalis_longicornis_gi_34539115_gb_AAQ74441_1e_85_263	Smim_31500_putative_glutathione_S_transferase_Dermacentor_variabilis_gi_194246025_gb_ACF35504_8e_61_197	
Sman_163610_Glutathione_S_transferase_class_mu_26_kDa_isozyme_Source_UniProtKB_Swiss_Prot_Acc_P15964	Sman_102070_Glutathione_S_transferase_class_mu_26_kDa_isozyme_Source_UniProtKB_Swiss_Prot_Acc_P35661	
Gsal_4337_glutathione_s_transferase_mu_3	
Nvec_48679_	Nvec_21630_	Nvec_48680_	
Rfil_569434182	Rfil_569350369	Rfil_569353856	Rfil_569375253_Reticulomyxa_filosa	Rfil_569386260	

HG_1109	
Hsap_Ensmbl0108963_diphthamide_biosynthesis_1_Source_
HGNC_Symbol_Acc_3003_DPH1	Hsap_Ensmbl0132768_DPH2_homolog_S_cerevisiae_Source_
HGNC_Symbol_Acc_3004_DPH2	
Dmel_0036194_CG11652	Dmel_0038272_CG7265	
Cgig_10149_Diphthamide_biosynthesis_protein_1_Source_UniProtKB_TrEMBL_Acc_K1QBX2	Cgig_24141_Diphthamide_biosynthesis_protein_2_Source_UniProtKB_TrEMBL_Acc_K1R4T1	
Cele_007576_dph_1_Protein_DPH_1_dph_1_mRNA_complete_cds_Source_RefSeq_mRNA_Acc_NM_065349	Cele_007488_dph_2_Protein_DPH_2_isoform_a_Source_RefSeq_mRNA_Acc_NM_001267328	
Drer_057973_DPH1_homolog_S_cerevisiae_Source_ZFIN_Acc_ZDB_GENE_050417_411_dph1	Drer_078077_DPH2_homolog_S_cerevisiae_Source_ZFIN_Acc_ZDB_GENE_030219_100_dph2	
Spur_026195_Spur_026195	Spur_008385_Dph2h	
Smim_47781_DPH1_LITVA_RecName_Full_Diphthamide_biosynthesis_protein_AltName_Full_DPH1_homolog_AltName_Full_Tumor_suppressor_like_protein_Short_TSL_gi_122079954_sp_Q3T7C9_DPH1_LITVA_3e_171_497	Smim_60488_PREDICTED_diphthamide_biosynthesis_protein_like_Saccoglossus_kowalevskii_gi_291235029_ref_XP_002737448_1e_152_455	Smim_56211_PREDICTED_diphthamide_biosynthesis_protein_like_Saccoglossus_kowalevskii_gi_291235029_ref_XP_002737448_5e_75_248	
Sman_030930_Diphthamide_biosynthesis_protein_1_Source_UniProtKB_TrEMBL_Acc_G4VLU1	Sman_174680_Putative_diphteria_toxin_resistance_protein_2_dph2_Source_UniProtKB_TrEMBL_Acc_G4VL96	
Gsal_3325_diphthamide_biosynthesis_protein_1	
Nvec_43192_Ribosomal_L9_C	Nvec_37985_	Nvec_2766_	
Scer_YIL103W_Protein_required_along_with_Dph2p_Kti11p_Jjj3p_and_Dph5p_for_synthesis_of_diphthamide_which_is_a_modified_histidine_residue_of_translation_elongation_factor_2_Eft1p_or_Eft2p_may_act_in_a_complex_with_Dph2p_and_Kti11p_Source_SGD_Acc_S000001365_DPH1_SGD	Scer_YKL191W_Protein_required_along_with_Dph1p_Kti11p_Jjj3p_and_Dph5p_for_synthesis_of_diphthamide_which_is_a_modified_histidine_residue_of_translation_elongation_factor_2_Eft1p_or_Eft2p_may_act_in_a_complex_with_Dph1p_and_Kti11p_Source_SGD_Acc_S000001674_DPH2_SGD	
Atha_AT5G62030_1_diphthamide_synthesis_DPH2_family_protein	Atha_AT3G59630_1_diphthamide_synthesis_DPH2_family_protein	
Ttra_11863T0_11863	Ttra_04523T0_04523	
Rfil_569418322_dph2_like_ovca_Reticulomyxa_filosa	Rfil_569377813	Rfil_569377812_diphthamide_biosynthesis_protein_2_Reticulomyxa_filosa	Rfil_569441918	

HG_8622	
This group of homology does not contain any annotated genome

HG_4356	
Hsap_Ensmbl0112651_mitochondrial_ribosomal_protein_L2_Source_
HGNC_Symbol_Acc_14056_MRPL2	
Dmel_0036135_mRpL2_mitochondrial_ribosomal_protein_L2_Source_FlyBase_0036135	
Cgig_10500_39S_ribosomal_protein_L2_mitochondrial_Source_UniProtKB_TrEMBL_Acc_K1PWT6	
Cele_018932_mrpl_2_Protein_MRPL_2_mrpl_2_mRNA_complete_cds_Source_RefSeq_mRNA_Acc_NM_067586	
Drer_062568_mitochondrial_ribosomal_protein_L2_Source_
HGNC_Symbol_Acc_14056_MRPL2	
Spur_007327_Mrpl2l	
Smim_35520_ribosomal_protein_L2_putative_Ixodes_scapularis_gi_242002638_ref_XP_002435962_1e_65_214	Smim_35507_39S_ribosomal_protein_L2_mitochondrial_Camponotus_floridanus_gi_307173904_gb_EFN64652_7e_16_77_4	
Sman_199450_Mitochondrial_ribosomal_protein_L2_putative_Source_UniProtKB_TrEMBL_Acc_G4M1U0	
Gsal_2407_39s_ribosomal_protein_mitochondrial_like	Gsal_6849_39s_ribosomal_protein_mitochondrial	
Nvec_43058_Ribosomal_L2_C	
Scer_YEL050C_Mitochondrial_ribosomal_protein_of_the_large_subunit_has_similarity_to_E_coli_L2_ribosomal_protein_fat21_mutant_allele_causes_inability_to_utilize_oleate_and_may_interfere_with_activity_of_the_Adr1p_transcription_factor_Source_SGD_Acc_S000000776_RML2_SGD	

HG_4444	
Hsap_Ensmbl0173467_anterior_gradient_3_Source_
HGNC_Symbol_Acc_24167_AGR3	Hsap_Ensmbl0106541_anterior_gradient_2_Source_
HGNC_Symbol_Acc_328_AGR2	Hsap_Ensmbl0117862_thioredoxin_domain_containing_12_endoplasmic_reticulum_Source_
HGNC_Symbol_Acc_24626_TXNDC12	
Cgig_07787_Thioredoxin_domain_containing_protein_12_Source_UniProtKB_TrEMBL_Acc_K1R0M4	
Cele_018656_F49H12_5_Protein_F49H12_5_F49H12_5_mRNA_complete_cds_Source_RefSeq_mRNA_Acc_NM_075980	Cele_013263_Y57A10A_23_Protein_Y57A10A_23_Y57A10A_23_mRNA_complete_cds_Source_RefSeq_mRNA_Acc_NM_064198	
Drer_038980_thioredoxin_domain_containing_12_endoplasmic_reticulum_Source_ZFIN_Acc_ZDB_GENE_050522_497_txndc12	Drer_070480_anterior_gradient_homolog_2_Xenopus_laevis_Source_ZFIN_Acc_ZDB_GENE_050417_214_agr2	Drer_060682_zgc_165571_Source_ZFIN_Acc_ZDB_GENE_030131_7249_zgc_165571	
Spur_017162_Spur_017162	Spur_012773_Spur_012773	Spur_023649_Spur_023649	
Nvec_45044_Thioredoxin	Nvec_37688_Thioredoxin	Nvec_25045_DUF638	Nvec_24984_	Nvec_24986_	Nvec_40586_	
Ttra_11587T0_11587	Ttra_04581T0_04581	

HG_12974	
Nvec_41854_FA_hydroxylase	Nvec_12656_CS	Nvec_15182_	Nvec_49407_	Nvec_6446_DENN	Nvec_42046_	

HG_14565	
This group of homology does not contain any annotated genome

HG_13613	
This group of homology does not contain any annotated genome

HG_17172	
Scer_YDR041W_Mitochondrial_ribosomal_protein_of_the_small_subunit_has_similarity_to_E_coli_S10_ribosomal_protein_essential_for_viability_unlike_most_other_mitoribosomal_proteins_Source_SGD_Acc_S000002448_RSM10_SGD	

HG_7562	
Atha_AT5G49960_1_unknown_protein_CONTAINS_InterPro_DOMAIN_s_Protein_of_unknown_function_DUF1012_InterPro_IPR010420_BEST_Arabidopsis_thaliana_protein_match_is_Protein_of_unknown_function_DUF1012_TAIR_AT5G02940_1_Has_1807_Blast_hits_to_1807_proteins_in_277_species_Archae_0_Bacteria_0_Metazoa_736_Fungi_347_Plants_385_Viruses_0_Other_Eukaryotes_339_source_NCBI_BLink	Atha_AT5G43745_1_Protein_of_unknown_function_DUF1012	Atha_AT5G02940_1_Protein_of_unknown_function_DUF1012	
Ttra_02210T0_02210_DMI1_protein_688_aa	Ttra_06905T0_06905_DMI1_protein_884_aa	

HG_4403	
Hsap_Ensmbl0008952_SEC62_homolog_S_cerevisiae_Source_
HGNC_Symbol_Acc_11846_SEC62	
Dmel_0011584_Trp1_Translocation_protein_1_Source_FlyBase_0011584	
Cgig_10430_Translocation_protein_SEC62_Source_UniProtKB_TrEMBL_Acc_K1QKJ7	
Cele_007683_C18E9_2_Protein_C18E9_2_isoform_a_C18E9_2_mRNA_complete_cds_Source_RefSeq_mRNA_Acc_NM_063507	
Drer_019951_SEC62_homolog_S_cerevisiae_Source_ZFIN_Acc_ZDB_GENE_050913_83_sec62	
Spur_007684_Sec62h	Spur_004984_Sec62_1	
Smim_13367_AGAP009788_PA_Anopheles_gambiae_str_PEST_gi_158298706_ref_XP_318883_4_6e_90_286	
Sman_119980	
Gsal_11021_translocation_protein_sec62	
Scer_YPL094C_Essential_subunit_of_Sec63_complex_Sec63p_Sec62p_Sec66p_and_Sec72p_with_Sec61_complex_Kar2p_BiP_and_Lhs1p_forms_a_channel_competent_for_SRP_dependent_and_post_translational_SRP_independent_protein_targeting_and_import_into_the_ER_Source_SGD_Acc_S000006015_SEC62_SGD	

HG_317	
Hsap_Ensmbl0197977_ELOVL_fatty_acid_elongase_2_Source_
HGNC_Symbol_Acc_14416_ELOVL2	Hsap_Ensmbl0012660_ELOVL_fatty_acid_elongase_5_Source_
HGNC_Symbol_Acc_21308_ELOVL5	Hsap_Ensmbl0118402_ELOVL_fatty_acid_elongase_4_Source_
HGNC_Symbol_Acc_14415_ELOVL4	Hsap_Ensmbl0164181_ELOVL_fatty_acid_elongase_7_Source_
HGNC_Symbol_Acc_26292_ELOVL7	Hsap_Ensmbl0066322_ELOVL_fatty_acid_elongase_1_Source_
HGNC_Symbol_Acc_14418_ELOVL1	
Dmel_0053110_CG33110	Dmel_0036128_Elo68beta_Elongase_68beta_Source_FlyBase_0036128	Dmel_0034383_CG17821	Dmel_0037764_CG9459	Dmel_0051522_CG31522	Dmel_0051523_CG31523	Dmel_0052072_Elo68alpha_Elongase_68alpha_Source_FlyBase_0052072	Dmel_0039030_CG6660	Dmel_0038983_CG5326	Dmel_0034382_CG18609	Dmel_0260942_bond_james_bond_Source_FlyBase_0260942	Dmel_0037761_CG8534	Dmel_0038986_CG5278	Dmel_0037534_CG2781	Dmel_0037763_CG16904	Dmel_0037762_eloF_elongase_F_Source_FlyBase_0037762	Dmel_0051141_CG31141	Dmel_0050008_CG30008	Dmel_0037765_CG9458	
Cgig_08431_Elongation_of_very_long_chain_fatty_acids_protein_4_Source_UniProtKB_TrEMBL_Acc_K1S1T4	Cgig_20977_Elongation_of_very_long_chain_fatty_acids_protein_4_Source_UniProtKB_TrEMBL_Acc_K1QU72	Cgig_12627_Elongation_of_very_long_chain_fatty_acids_protein_4_Source_UniProtKB_TrEMBL_Acc_K1R6N6	Cgig_07566_Elongation_of_very_long_chain_fatty_acids_protein_4_Source_UniProtKB_TrEMBL_Acc_K1PLU1	Cgig_25941_Elongation_of_very_long_chain_fatty_acids_protein_7_Source_UniProtKB_TrEMBL_Acc_K1QNZ8	Cgig_17961_Elongation_of_very_long_chain_fatty_acids_protein_4_Source_UniProtKB_TrEMBL_Acc_K1PZ07	Cgig_20976_Elongation_of_very_long_chain_fatty_acids_protein_4_Source_UniProtKB_TrEMBL_Acc_K1Q891	
Drer_004979_ELOVL_family_member_5_elongation_of_long_chain_fatty_acids_yeast_Source_ZFIN_Acc_ZDB_GENE_040407_2_elovl5	Drer_068551_zgc_153394_Source_ZFIN_Acc_ZDB_GENE_060929_240_zgc_153394	Drer_045414_elongation_of_very_long_chain_fatty_acids_FEN1_Elo2_SUR4_Elo3_yeast_like_2_Source_ZFIN_Acc_ZDB_GENE_060421_5612_elovl2	Drer_005785_ELOVL_family_member_7_elongation_of_long_chain_fatty_acids_yeast_b_Source_ZFIN_Acc_ZDB_GENE_030131_5485_elovl7b	Drer_069279_ELOVL_family_member_7_elongation_of_long_chain_fatty_acids_yeast_a_Source_ZFIN_Acc_ZDB_GENE_030131_6149_elovl7a	Drer_058356_elongation_of_very_long_chain_fatty_acids_FEN1_Elo2_SUR4_Elo3_yeast_like_1b_Source_ZFIN_Acc_ZDB_GENE_040426_2755_elovl1b	Drer_057365_zgc_112263_Source_ZFIN_Acc_ZDB_GENE_050522_453_zgc_112263	Drer_027495_elongation_of_very_long_chain_fatty_acids_FEN1_Elo2_SUR4_Elo3_yeast_like_4b_Source_ZFIN_Acc_ZDB_GENE_030131_7672_elovl4b	Drer_002412_elongation_of_very_long_chain_fatty_acids_FEN1_Elo2_SUR4_Elo3_yeast_like_1a_Source_ZFIN_Acc_ZDB_GENE_041010_66_elovl1a	Drer_093260_ELOVL_fatty_acid_elongase_4_Source_
HGNC_Symbol_Acc_14415_ELOVL4_3_of_3	Drer_006773_elongation_of_very_long_chain_fatty_acids_FEN1_Elo2_SUR4_Elo3_yeast_like_4a_Source_ZFIN_Acc_ZDB_GENE_040426_1767_elovl4a	
Spur_000334_Elovl4_1	Spur_020397_Elovl4	Spur_008250_Elovl2	Spur_010539_Elovl7	Spur_014787_Spur_014787	Spur_014209_Elovl4_3	Spur_004226_Elovl4_2	Spur_008346_Spur_008346	
Smim_2323_PREDICTED_elongation_of_very_long_chain_fatty_acids_protein_4_like_Acyrthosiphon_pisum_gi_328713854_ref_XP_003245194_3e_80_251	Smim_28017_Elongation_of_very_long_chain_fatty_acids_protein_Acromyrmex_echinatior_gi_332024769_gb_EGI64958_1e_63_213	Smim_26231_Elongation_of_very_long_chain_fatty_acids_protein_Acromyrmex_echinatior_gi_332024769_gb_EGI64958_6e_83_263	Smim_70833_PREDICTED_elongation_of_very_long_chain_fatty_acids_protein_AAEL008004_like_Nasonia_vitripennis_gi_156553618_ref_XP_001600048_3e_76_246	Smim_31521_PREDICTED_elongation_of_very_long_chain_fatty_acids_protein_AAEL008004_like_partial_Apis_mellifera_gi_66535318_ref_XP_623221_3e_54_188	Smim_7332_elongase_putative_Aedes_aegypti_gi_157123636_ref_XP_001660239_1e_115_351	Smim_14213_PREDICTED_elongation_of_very_long_chain_fatty_acids_protein_AAEL008004_like_Apis_mellifera_gi_328776407_ref_XP_001120442_7e_50_174	Smim_77380_PREDICTED_elongation_of_very_long_chain_fatty_acids_protein_AAEL008004_like_Bombus_terrestris_gi_340722277_ref_XP_003399534_2e_56_194	Smim_82392_fatty_acyl_CoA_elongase_putative_Ixodes_scapularis_gi_241169178_ref_XP_002410351_2e_80_252	Smim_9123_fatty_acyl_CoA_elongase_putative_Ixodes_scapularis_gi_241169178_ref_XP_002410351_4e_61_202	Smim_31520_PREDICTED_elongation_of_very_long_chain_fatty_acids_protein_AAEL008004_like_isoform_3_Acyrthosiphon_pisum_gi_328696668_ref_XP_003240094_2e_55_191	Smim_31526_PREDICTED_elongation_of_very_long_chain_fatty_acids_protein_AAEL008004_like_Nasonia_vitripennis_gi_156553618_ref_XP_001600048_1e_51_182	Smim_55529_elongation_of_very_long_chain_fatty_acids_protein_putative_Pediculus_humanus_corporis_gi_242023582_ref_XP_002432211_1e_62_208	Smim_31527_elongation_of_very_long_chain_fatty_acids_protein_7_Macaca_mulatta_gi_302565758_ref_NP_001181184_1e_22_99_4	Smim_49456_elongation_of_very_long_chain_fatty_acids_protein_putative_Pediculus_humanus_corporis_gi_242023582_ref_XP_002432211_2e_13_70_5	Smim_9124_fatty_acyl_CoA_elongase_putative_Ixodes_scapularis_gi_241169178_ref_XP_002410351_2e_28_113	Smim_41233_Elongation_of_very_long_chain_fatty_acids_protein_Acromyrmex_echinatior_gi_332024768_gb_EGI64957_1e_12_68_2	
Sman_130370_Elongation_of_fatty_acids_protein_1_Source_UniProtKB_TrEMBL_Acc_G4VGB8	Sman_051810_Elongation_of_fatty_acids_protein_1_Source_UniProtKB_TrEMBL_Acc_G4VI44	Sman_010770	Sman_010720_Elongation_of_fatty_acids_protein_1_Source_UniProtKB_TrEMBL_Acc_G4VMP4	
Gsal_7014_elongation_of_very_long_chain_fatty_acids_protein_4	Gsal_3918_elongation_of_very_long_chain_fatty_acids_protein_4	Gsal_7574_elongation_of_very_long_chain_fatty_acids_protein_aael008004_like	
Nvec_7377_ELO	Nvec_7376_ELO	Nvec_14072_ELO	
Scer_YLR372W_Elongase_involved_in_fatty_acid_and_sphingolipid_biosynthesis_synthesizes_very_long_chain_20_26_carbon_fatty_acids_from_C18_CoA_primers_involved_in_regulation_of_sphingolipid_biosynthesis_Source_SGD_Acc_S000004364_SUR4_SGD	Scer_YCR034W_Fatty_acid_elongase_involved_in_sphingolipid_biosynthesis_acts_on_fatty_acids_of_up_to_24_carbons_in_length_mutations_have_regulatory_effects_on_1_3_beta_glucan_synthase_vacuolar_ATPase_and_the_secretory_pathway_Source_SGD_Acc_S000000630_FEN1_SGD	Scer_YJL196C_Elongase_I_medium_chain_acyl_elongase_catalyzes_carboxy_terminal_elongation_of_unsaturated_C12_C16_fatty_acyl_CoAs_to_C16_C18_fatty_acids_Source_SGD_Acc_S000003732_ELO1_SGD	
Atha_AT3G06460_1_GNS1_SUR4_membrane_protein_family	Atha_AT3G06470_1_GNS1_SUR4_membrane_protein_family	
Ttra_10445T0_10445_GNS1_SUR4_family_protein_265_aa	Ttra_04533T0_04533_GNS1_SUR4_family_protein_325_aa	Ttra_03346T0_03346_fatty_acid_elongase_248_aa	Ttra_04536T0_04536_GNS1_SUR4_family_protein_264_aa	Ttra_09138T0_09138_fatty_acid_elongase_252_aa	Ttra_07016T0_07016_GNS1_SUR4_family_protein_182_aa	Ttra_10506T0_10506_GNS1_SUR4_family_protein_263_aa	Ttra_04009T0_04009_polyunsaturated_fatty_acid_elongation_enzyme_309_aa	Ttra_12068T0_12068	
Rfil_569379418_steroid_isomerase_Reticulomyxa_filosa	Rfil_569402862_putative_microsomal_very_long_chain_fatty_acid_elongase_Reticulomyxa_filosa	Rfil_569365827_putative_microsomal_very_long_chain_fatty_acid_elongase_Reticulomyxa_filosa	

HG_3296	
Hsap_Ensmbl0100029_pescadillo_ribosomal_biogenesis_factor_1_Source_
HGNC_Symbol_Acc_8848_PES1	
Dmel_0032138_CG4364	
Cgig_24464_Pescadillo_like_protein_Source_UniProtKB_TrEMBL_Acc_K1RWM6	
Cele_003063_lpd_7_Protein_LPD_7_lpd_7_mRNA_complete_cds_Source_RefSeq_mRNA_Acc_NM_066260	
Drer_018902_pescadillo_Source_ZFIN_Acc_ZDB_GENE_990415_206_pes	
Spur_003521_Pes1	Spur_011792_Spur_011792	
Smim_59928_PREDICTED_pescadillo_homolog_Anolis_carolinensis_gi_327284251_ref_XP_003226852_3e_106_333	
Sman_055800_Pescadillo_related_Source_UniProtKB_TrEMBL_Acc_G4VRP5	
Gsal_7616_pescadillo_homolog	
Nvec_41092_	
Scer_YGR103W_Component_of_several_different_pre_ribosomal_particles_forms_a_complex_with_Ytm1p_and_Erb1p_that_is_required_for_maturation_of_the_large_ribosomal_subunit_required_for_exit_from_G_sub_Scer_0_sub_Scer_and_the_initiation_of_cell_proliferation_Source_SGD_Acc_S000003335_NOP7_SGD	
Atha_AT5G14520_1_pescadillo_related	
Ttra_01540T0_01540_pescadillo_634_aa	
Rfil_569418981	

HG_4139	
Hsap_Ensmbl0205089_cyclin_I_family_member_2_Source_
HGNC_Symbol_Acc_33869_CCNI2	Hsap_Ensmbl0118816_cyclin_I_Source_
HGNC_Symbol_Acc_1595_CCNI	Hsap_Ensmbl0138764_cyclin_G2_Source_
HGNC_Symbol_Acc_1593_CCNG2	Hsap_Ensmbl0113328_cyclin_G1_Source_
HGNC_Symbol_Acc_1592_CCNG1	
Dmel_0039858_CycG_Cyclin_G_Source_FlyBase_0039858	
Cgig_11423_Cyclin_I_Source_UniProtKB_TrEMBL_Acc_K1QB09	Cgig_23738	
Drer_068214_cyclin_I_Source_ZFIN_Acc_ZDB_GENE_040426_2898_ccni	Drer_033046_cyclin_I_family_member_2_Source_ZFIN_Acc_ZDB_GENE_081106_2_ccni2	Drer_076667_cyclin_G1_Source_ZFIN_Acc_ZDB_GENE_020322_1_ccng1	Drer_017602_cyclin_G2_Source_ZFIN_Acc_ZDB_GENE_021016_1_ccng2	
Spur_007312_CycI	Spur_009985_CycG	
Nvec_52798_	

HG_3384	
Hsap_Ensmbl0181625_SLX1_structure_specific_endonuclease_subunit_homolog_B_S_cerevisiae_Source_
HGNC_Symbol_Acc_28748_SLX1B	Hsap_Ensmbl0132207_SLX1_structure_specific_endonuclease_subunit_homolog_A_S_cerevisiae_Source_
HGNC_Symbol_Acc_20922_SLX1A	
Dmel_0037263_slx1_nuclease_slx1_Source_FlyBase_0037263	
Cgig_09053_Structure_specific_endonuclease_subunit_slx1_Source_UniProtKB_TrEMBL_Acc_K1QSF5	
Cele_018909_slx_1_Protein_SLX_1_slx_1_mRNA_complete_cds_Source_RefSeq_mRNA_Acc_NM_059140	
Drer_077494_SLX1_structure_specific_endonuclease_subunit_homolog_A_S_cerevisiae_Source_
HGNC_Symbol_Acc_20922_SLX1A	
Spur_011930_Giyd2	
Smim_16822_PREDICTED_GIY_YIG_domain_containing_protein_putative_like_Saccoglossus_kowalevskii_gi_291231787_ref_XP_002735844_5e_85_265	
Sman_106040	Sman_181420	
Gsal_3335_structure_specific_endonuclease_subunit_slx1_like	
Scer_YBR228W_Subunit_of_a_complex_with_Slx4p_that_hydrolyzes_5_branches_from_duplex_DNA_in_response_to_stalled_or_converging_replication_forks_function_overlaps_with_that_of_Sgs1p_Top3p_Source_SGD_Acc_S000000432_SLX1_SGD	
Atha_AT2G30350_2_Excinuclease_ABC_C_subunit_N_terminal	Atha_AT5G43210_1_Excinuclease_ABC_C_subunit_N_terminal	
Ttra_08561T0_08561_structure_specific_endonuclease_SLX1_332_aa	
Rfil_5694052094976_Reticulomyxa_filosa	

HG_3560	
Hsap_Ensmbl0117543_diphthamide_biosynthesis_5_Source_
HGNC_Symbol_Acc_24270_DPH5	
Dmel_0024558_Dph5_Diphthamide_methyltransferase_Source_FlyBase_0024558	
Cele_007194_B0491_7_Protein_B0491_7_B0491_7_mRNA_complete_cds_Source_RefSeq_mRNA_Acc_NM_064026	
Drer_011931_DPH5_homolog_S_cerevisiae_Source_ZFIN_Acc_ZDB_GENE_041114_85_dph5	
Spur_027420_Dph5	
Smim_38308_diphthine_synthase_Danio_rerio_gi_55925307_ref_NP_001007387_2e_127_373	
Sman_025570_Diphthine_synthase_Source_UniProtKB_TrEMBL_Acc_G4VPC1	
Gsal_5994_diphthine_synthase	
Nvec_49534_	
Scer_YLR172C_Methyltransferase_required_for_synthesis_of_diphthamide_which_is_a_modified_histidine_residue_of_translation_elongation_factor_2_Eft1p_or_Eft2p_not_essential_for_viability_GFP_Dph5p_fusion_protein_localizes_to_the_cytoplasm_Source_SGD_Acc_S000004162_DPH5_SGD	
Atha_AT4G31790_1_Tetrapyrrole_Corrin_Porphyrin_Methylases	
Ttra_05578T0_05578_diphthine_synthase_298_aa	
Rfil_569362898	Rfil_569362899_diphthamide_biosynthesis_protein_5_Reticulomyxa_filosa	

HG_3431	
Hsap_Ensmbl0115947_origin_recognition_complex_subunit_4_Source_
HGNC_Symbol_Acc_8490_ORC4	
Dmel_0023181_Orc4_Origin_recognition_complex_subunit_4_Source_FlyBase_0023181	
Cgig_18322_Origin_recognition_complex_subunit_4_Source_UniProtKB_TrEMBL_Acc_K1QBQ5	
Cele_012651_orc_4_Protein_ORC_4_orc_4_mRNA_complete_cds_Source_RefSeq_mRNA_Acc_NM_066947	
Drer_029014_origin_recognition_complex_subunit_4_Source_ZFIN_Acc_ZDB_GENE_040426_2224_orc4	
Spur_024094_Orc4	Spur_000813_Spur_000813	
Smim_82106_PREDICTED_origin_recognition_complex_subunit_4_like_Anolis_carolinensis_gi_327280570_ref_XP_003225025_3e_120_367	
Sman_042210_Putative_origin_recognition_complex_subunit_Source_UniProtKB_TrEMBL_Acc_G4VJU5	
Gsal_12465_origin_recognition_complex_subunit_4	
Nvec_58280_	
Scer_YPR162C_Subunit_of_the_origin_recognition_complex_which_directs_DNA_replication_by_binding_to_replication_origins_and_is_also_involved_in_transcriptional_silencing_Source_SGD_Acc_S000006366_ORC4_SGD	
Atha_AT2G01120_2_ORC4_origin_recognition_complex_subunit_4	
Ttra_06112T0_06112_origin_recognition_complex_subunit_584_aa	
Rfil_569441635	

HG_3079	
Hsap_Ensmbl0148218_aminolevulinate_dehydratase_Source_
HGNC_Symbol_Acc_395_ALAD	
Dmel_0036271_Pbgs_Porphobilinogen_synthase_Source_FlyBase_0036271	
Cgig_07183_Delta_aminolevulinic_acid_dehydratase_Source_UniProtKB_TrEMBL_Acc_K1QQ74	
Drer_052815_aminolevulinate_dehydratase_Source_ZFIN_Acc_ZDB_GENE_050417_123_alad	
Spur_013551_Alad_1_Delta_aminolevulinic_acid_dehydratase_Source_UniProtKB_TrEMBL_Acc_H3I
HG9	Spur_010234_Alad	
Smim_7906_porphobilinogen_synthase_Aedes_aegypti_gi_157127939_ref_XP_001661237_1e_128_379	Smim_7902_PREDICTED_delta_aminolevulinic_acid_dehydratase_like_Nasonia_vitripennis_gi_156545691_ref_XP_001604460_5e_06_48_9	
Sman_045810_Delta_aminolevulinic_acid_dehydratase_Source_UniProtKB_TrEMBL_Acc_G4VPP6	
Gsal_3163_delta_aminolevulinic_acid_dehydratase	
Scer_YGL040C_Aminolevulinate_dehydratase_a_homo_octameric_enzyme_catalyzes_the_conversion_of_5_aminolevulinate_to_porphobilinogen_the_second_step_in_heme_biosynthesis_enzymatic_activity_is_zinc_dependent_localizes_to_the_cytoplasm_and_nucleus_Source_SGD_Acc_S000003008_HEM2_SGD	
Atha_AT1G69740_1_HEMB1_Aldolase_superfamily_protein	Atha_AT1G44318_1_hemb2_Aldolase_superfamily_protein	
Ttra_02981T0_02981_delta_aminolevulinic_acid_dehydratase_339_aa	
Rfil_569398897_delta_aminolevulinic_acid_dehydratase_partial_Reticulomyxa_filosa	Rfil_569375960	Rfil_569375961_delta_aminolevulinic_acid_dehydratase_Reticulomyxa_filosa	

HG_3167	
Hsap_Ensmbl0183569_serine_hydrolase_like_2_Source_
HGNC_Symbol_Acc_29446_SERHL2	
Dmel_0035309_CG15879	Dmel_0035312_CG15820	Dmel_0026570_CG5704	Dmel_0020545_kraken_kraken_Source_FlyBase_0020545	Dmel_0037070_CG11309	Dmel_0037071_CG7632	Dmel_0026593_CG5707	
Drer_032340_serine_hydrolase_like_Source_ZFIN_Acc_ZDB_GENE_030131_1368_serhl	
Smim_42052_PREDICTED_probable_serine_hydrolase_like_isoform_Bombus_terrestris_gi_340711359_ref_XP_003394244_2e_58_198	Smim_42048_serine_hydrolase_like_Xenopus_laevis_gi_147899135_ref_NP_001079604_7e_61_206	
Nvec_29053_	
Ttra_06726T0_06726_alpha_beta_hydrolase_fold_501_aa	Ttra_09058T0_09058_alpha_beta_hydrolase_fold_327_aa	
Rfil_569426631	

HG_10089	
Hsap_Ensmbl0152463_oleoyl_ACP_hydrolase_Source_
HGNC_Symbol_Acc_25625_OLAH	
Drer_058502_oleoyl_ACP_hydrolase_Source_ZFIN_Acc_ZDB_GENE_060312_17_olah	
Spur_020471_Olah	Spur_020472_Hypp_975	

HG_3255	
Hsap_Ensmbl0197498_ribosome_production_factor_2_homolog_S_cerevisiae_Source_
HGNC_Symbol_Acc_20870_RPF2	
Dmel_0038585_CG7993	
Cgig_10471_Brix_domain_containing_protein_1_Source_UniProtKB_TrEMBL_Acc_K1PQQ0	Cgig_17635_Brix_domain_containing_protein_1_Source_UniProtKB_TrEMBL_Acc_K1R2N7	
Cele_021830_Y54E10A_10_Protein_Y54E10A_10_Y54E10A_10_mRNA_complete_cds_Source_RefSeq_mRNA_Acc_NM_058716	
Drer_043960_ribosome_production_factor_2_homolog_S_cerevisiae_Source_ZFIN_Acc_ZDB_GENE_040426_2501_rpf2	
Spur_017333_Bxdc1	Spur_025476_Bxdc1_1	
Smim_13228_ribosomal_biogenesis_protein_putative_Ixodes_scapularis_gi_241997522_ref_XP_002433410_3e_122_364	
Sman_028340_Brix_domain_containing_protein_putative_Source_UniProtKB_TrEMBL_Acc_G4LWY8	
Gsal_14032_ribosome_production_factor_2_homolog	
Nvec_18988_Brix	
Scer_YKR081C_Essential_protein_involved_in_the_processing_of_pre_rRNA_and_the_assembly_of_the_60S_ribosomal_subunit_interacts_with_ribosomal_protein_L11_localizes_predominantly_to_the_nucleolus_constituent_of_66S_pre_ribosomal_particles_Source_SGD_Acc_S000001789_RPF2_SGD	
Atha_AT3G23620_1_Ribosomal_RNA_processing_Brix_domain_protein	
Ttra_07820T0_07820_brix_domain_containing_protein_1_325_aa	
Rfil_569439970	

HG_3343	
Hsap_Ensmbl0119718_eukaryotic_translation_initiation_factor_2B_subunit_2_beta_39kDa_Source_
HGNC_Symbol_Acc_3258_EIF2B2	
Dmel_0024996_eIF2B_beta_eIF2B_beta_Source_FlyBase_0024996	
Cgig_28873_Translation_initiation_factor_eIF_2B_subunit_beta_Source_UniProtKB_TrEMBL_Acc_K1RMS0	
Cele_012950_Y47H9C_7_Protein_Y47H9C_7_Y47H9C_7_mRNA_complete_cds_Source_RefSeq_mRNA_Acc_NM_060613	
Drer_041397_eukaryotic_translation_initiation_factor_2B_subunit_2_beta_Source_ZFIN_Acc_ZDB_GENE_040426_2605_eif2b2	
Spur_007869_Eif2b2	Spur_004173_Eif2Bb	
Smim_56571_PREDICTED_eukaryotic_translation_initiation_factor_2B_subunit_beta_39kDa_like_Saccoglossus_kowalevskii_gi_291242163_ref_XP_002740976_3e_109_332	
Sman_014620_Putative_translation_initiation_factor_eif_2b_beta_subunit_Source_UniProtKB_TrEMBL_Acc_G4VBU8	
Nvec_27994_IF_2B	
Scer_YLR291C_Beta_subunit_of_the_translation_initiation_factor_eIF2B_the_guanine_nucleotide_exchange_factor_for_eIF2_activity_subsequently_regulated_by_phosphorylated_eIF2_first_identified_as_a_negative_regulator_of_GCN4_expression_Source_SGD_Acc_S000004282_GCD7_SGD	
Atha_AT3G07300_3_NagB_RpiA_CoA_transferase_like_superfamily_protein	
Ttra_10719T0_10719_translation_initiation_factor_eIF_2B_subunit_beta_393_aa	

HG_596	
Hsap_Ensmbl0268083_Delta_3_5_Delta_2_4_dienoyl_CoA_isomerase_mitochondrial_Source_UniProtKB_TrEMBL_Acc_M0QXS7_AC104534_3	Hsap_Ensmbl0117569_polypyrimidine_tract_binding_protein_2_Source_
HGNC_Symbol_Acc_17662_PTBP2	Hsap_Ensmbl0119314_polypyrimidine_tract_binding_protein_3_Source_
HGNC_Symbol_Acc_10253_PTBP3	Hsap_Ensmbl0143889_heterogeneous_nuclear_ribonucleoprotein_L_like_Source_
HGNC_Symbol_Acc_25127_HNRNPLL	Hsap_Ensmbl0104824_heterogeneous_nuclear_ribonucleoprotein_L_Source_
HGNC_Symbol_Acc_5045_HNRNPL	Hsap_Ensmbl0011304_polypyrimidine_tract_binding_protein_1_Source_
HGNC_Symbol_Acc_9583_PTBP1	
Dmel_0011224_heph_hephaestus_Source_FlyBase_0011224	Dmel_0003435_sm_smooth_Source_FlyBase_0003435	
Cgig_04091_Regulator_of_differentiation_1_Source_UniProtKB_TrEMBL_Acc_K1PR25	Cgig_21606_Heterogeneous_nuclear_ribonucleoprotein_L_Source_UniProtKB_TrEMBL_Acc_K1QHI2	Cgig_22096_Heterogeneous_nuclear_ribonucleoprotein_L_Source_UniProtKB_TrEMBL_Acc_K1R255	Cgig_22095_Heterogeneous_nuclear_ribonucleoprotein_L_Source_UniProtKB_TrEMBL_Acc_K1QVF4	Cgig_08511_Polypyrimidine_tract_binding_protein_1_Source_UniProtKB_TrEMBL_Acc_K1PST3	
Cele_004207_ptb_1_Protein_PTB_1_isoform_a_ptb_1_mRNA_complete_cds_Source_RefSeq_mRNA_Acc_NM_171035	Cele_016624_C44B7_2_Protein_C44B7_2_isoform_b_C44B7_2_mRNA_complete_cds_Source_RefSeq_mRNA_Acc_NM_063011	
Drer_031907_polypyrimidine_tract_binding_protein_1b_Source_ZFIN_Acc_ZDB_GENE_030131_9796_ptbp1b	Drer_019362_polypyrimidine_tract_binding_protein_1a_Source_ZFIN_Acc_ZDB_GENE_050522_492_ptbp1a	Drer_015901_polypyrimidine_tract_binding_protein_2b_Source_ZFIN_Acc_ZDB_GENE_060810_49_ptbp2b	Drer_043757_polypyrimidine_tract_binding_protein_3_Source_ZFIN_Acc_ZDB_GENE_091116_1_ptbp3	Drer_015230_polypyrimidine_tract_binding_protein_2a_Source_ZFIN_Acc_ZDB_GENE_050320_141_ptbp2a	Drer_035324_heterogeneous_nuclear_ribonucleoprotein_L_Source_ZFIN_Acc_ZDB_GENE_040426_710_hnrpl	Drer_059303_heterogeneous_nuclear_ribonucleoprotein_L2_Source_ZFIN_Acc_ZDB_GENE_040426_2707_hnrnpl2	Drer_087233_Uncharacterized_protein_Source_UniProtKB_TrEMBL_Acc_F1QUP8_CABZ01100304_1	
Spur_000961_Ptb	Spur_012409_Spur_012409	Spur_004403_Hnrpl	Spur_002063_HnrnpLiA	
Smim_36273_polypyrimidine_tract_binding_protein_putative_Ixodes_scapularis_gi_241997960_ref_XP_002433623_0_0_656	Smim_80184_heterogeneous_nuclear_ribonucleoprotein_L_partial_Aplysia_californica_gi_59323997_gb_AAW84264_9e_83_257	Smim_80191_heterogeneous_nuclear_ribonucleoprotein_L_putative_Ixodes_scapularis_gi_241631201_ref_XP_002410244_6e_27_104	
Sman_036590_Putative_polypyrimidine_tract_binding_protein_Source_UniProtKB_TrEMBL_Acc_G4VQG0	Sman_138050_Polypyrimidine_tract_binding_protein_putative_Source_UniProtKB_TrEMBL_Acc_G4LZU2	Sman_051530_Heterogeneous_nuclear_ribonucleoprotein_l_Hnrnp_l_putative_Source_UniProtKB_TrEMBL_Acc_C4QB35	Sman_149700_Heterogeneous_nuclear_ribonucleoprotein_l_Hnrnp_l_putative_Source_UniProtKB_TrEMBL_Acc_C4QB42	Sman_006440_Heterogeneous_nuclear_ribonucleoprotein_l_Hnrnp_l_putative_Source_UniProtKB_TrEMBL_Acc_G4LZ56	Sman_142300_Putative_polypyrimidine_tract_binding_protein_Source_UniProtKB_TrEMBL_Acc_G4VRP8	
Gsal_8561_regulator_of_differentiation_1	Gsal_1519_regulator_of_differentiation_1	Gsal_3890_heterogeneous_nuclear_ribonucleoprotein_l	Gsal_3896_polypyrimidine_tract_binding_protein_1	Gsal_8988_polypyrimidine_tract_binding_protein_1	Gsal_10173_polypyrimidine_tract_binding_protein_2	
Nvec_42066_	Nvec_31227_RIO1	Nvec_32274_RRM_1	Nvec_35014_	Nvec_28379_PUF	
Atha_AT1G43190_1_PTB3_polypyrimidine_tract_binding_protein_3	Atha_AT3G01150_1_PTB_ATPTB1_PTB1_polypyrimidine_tract_binding_protein_1	Atha_AT5G53180_1_ATPTB2_PTB2_polypyrimidine_tract_binding_protein_2	
Ttra_11387T0_11387	Ttra_07729T0_07729	Ttra_12398T0_12398	
Rfil_5694064534495_Reticulomyxa_filosa	Rfil_569322722	Rfil_5693950028374_partial_Reticulomyxa_filosa	

HG_5998	
Hsap_Ensmbl0187954_cysteine_histidine_rich_1_Source_
HGNC_Symbol_Acc_17806_CYHR1	
Dmel_0052486_CG32486	
Drer_061057_cysteine_histidine_rich_1_Source_ZFIN_Acc_ZDB_GENE_060929_720_cyhr1	
Spur_020505_Cyhr1	
Smim_25111_PREDICTED_cysteine_and_histidine_rich_protein_homolog_Acyrthosiphon_pisum_gi_193704765_ref_XP_001948062_2e_61_209	Smim_56247_PREDICTED_similar_to_CG32486_CG32486_PD_Tribolium_castaneum_gi_91083547_ref_XP_966730_3e_78_251	
Nvec_3675_TRAP_alpha	

HG_11033	
Nvec_42800_DUF28	
Atha_AT2G25830_1_YebC_related	

HG_2839	
Hsap_Ensmbl0075643_molybdenum_cofactor_sulfurase_Source_
HGNC_Symbol_Acc_18234_MOCOS	
Dmel_0002641_mal_maroon_like_Source_FlyBase_0002641	
Cgig_25238_Molybdenum_cofactor_sulfurase_Source_UniProtKB_TrEMBL_Acc_K1R8L6	
Cele_010983_mocs_1_Protein_MOCS_1_mocs_1_mRNA_complete_cds_Source_RefSeq_mRNA_Acc_NM_078151	
Spur_001079_Mocos	Spur_028167_Mocos_1	Spur_025660_Spur_025660	
Nvec_20705_	
Atha_AT1G30910_1_Molybdenum_cofactor_sulfurase_family_protein	Atha_AT5G44720_1_Molybdenum_cofactor_sulfurase_family_protein	Atha_AT1G16540_1_SIR3_LOS5_ABA3_ATABA3_ACI2_molybdenum_cofactor_sulfurase_LOS5_ABA3	
Ttra_09676T0_09676_molybdenum_cofactor_sulfurase_708_aa	

HG_3302	
Hsap_Ensmbl0182446_nuclear_protein_localization_4_homolog_S_cerevisiae_Source_
HGNC_Symbol_Acc_18261_NPLOC4	
Dmel_0039348_Npl4_Npl4_ortholog_Source_FlyBase_0039348	
Cele_019121_npl_4_2_Protein_NPL_4_2_isoform_b_npl_4_2_mRNA_complete_cds_Source_RefSeq_mRNA_Acc_NM_062692	Cele_019120_npl_4_1_Protein_NPL_4_1_isoform_b_npl_4_1_mRNA_complete_cds_Source_RefSeq_mRNA_Acc_NM_062695	
Drer_071393_nuclear_protein_localization_4_homolog_S_cerevisiae_Source_ZFIN_Acc_ZDB_GENE_030131_5658_nploc4	
Spur_018617_Nploc4	
Smim_21268_PREDICTED_nuclear_protein_localization_protein_4_homolog_Bombus_terrestris_gi_340721568_ref_XP_003399190_0_0_776	
Sman_039180_Nuclear_protein_localization_putative_Source_UniProtKB_TrEMBL_Acc_C4Q7T4	
Gsal_8747_nuclear_protein_localization_protein_4_homolog	
Nvec_15061_	Nvec_2359_zf_NPL4	Nvec_6555_zf_RanBP	
Scer_YBR170C_Ubiquitin_binding_protein_involved_in_protein_degradation_Cdc48p_Npl4p_Ufd1p_complex_participates_in_ER_associated_degradation_ERAD_while_Cdc48p_Npl4p_Vms1p_complex_participates_in_mitochondria_associated_degradation_MAD_Source_SGD_Acc_S000000374_NPL4_SGD	
Rfil_5694162200444_Reticulomyxa_filosa	

HG_1996	
Hsap_Ensmbl0119707_RNA_binding_motif_protein_25_Source_
HGNC_Symbol_Acc_23244_RBM25	
Dmel_0028474_CG4119	
Cgig_06772_RNA_binding_protein_25_Source_UniProtKB_TrEMBL_Acc_K1PZU2	
Cele_012245_W04D2_6_Protein_W04D2_6_isoform_a_W04D2_6_mRNA_complete_cds_Source_RefSeq_mRNA_Acc_NM_073732	
Drer_039266_RNA_binding_motif_protein_25_Source_
HGNC_Symbol_Acc_23244_RBM25_2_of_2	
Spur_014885_Rbm25	
Smim_79825_ensconsin_putative_Ixodes_scapularis_gi_241576123_ref_XP_002403332_5e_101_337	
Sman_078610_Putative_rna_binding_motif_protein_25_Source_UniProtKB_TrEMBL_Acc_G4V9Z2	
Gsal_8350_rna_binding_motif_protein_25	
Nvec_26185_	
Atha_AT1G60200_1_splicing_factor_PWI_domain_containing_protein_RNA_recognition_motif_RRM_containing_protein	
Rfil_569420380	

HG_3038	
Hsap_Ensmbl0122335_serine_active_site_containing_1_Source_
HGNC_Symbol_Acc_21061_SERAC1	
Dmel_0032699_CG10383	Dmel_0039430_CG5455	
Cgig_16121_Protein_SERAC1_Source_UniProtKB_TrEMBL_Acc_K1QN02	
Cele_008925_F17H10_1_Protein_F17H10_1_F17H10_1_mRNA_complete_cds_Source_RefSeq_mRNA_Acc_NM_077776	
Drer_056121_serine_active_site_containing_1_Source_ZFIN_Acc_ZDB_GENE_040616_1_serac1	
Spur_023795_Serac1	Spur_019003_Spur_019003	Spur_017339_Hypp_875	Spur_024239_Hypp_2718	Spur_010435_Hypp_1918	Spur_017448_Hypp_2325	
Smim_56942_PREDICTED_protein_SERAC1_like_Meleagris_gallopavo_gi_326915771_ref_XP_003204186_1e_73_254	Smim_56923_PREDICTED_protein_SERAC1_like_Nasonia_vitripennis_gi_156544331_ref_XP_001607290_8e_12_68_6	
Sman_029160_Putative_ribonuclease_p_mrp_subunit_Source_UniProtKB_TrEMBL_Acc_G4VGU6	
Nvec_5975_	
Atha_AT4G34310_1_alpha_beta_Hydrolases_superfamily_protein	
Ttra_05096T0_05096_SERAC1_741_aa	

HG_3126	
Hsap_Ensmbl0157106_SMG1_phosphatidylinositol_3_kinase_related_kinase_Source_
HGNC_Symbol_Acc_30045_SMG1	Hsap_Ensmbl0261740_BolA_like_protein_2_Source_UniProtKB_TrEMBL_Acc_H3BV85_RP11_345J4_5	
Cgig_24989_Serine_threonine_protein_kinase_SMG1_Source_UniProtKB_TrEMBL_Acc_K1QQ53	
Drer_054570_PI_3_kinase_related_kinase_SMG_1_Source_ZFIN_Acc_ZDB_GENE_061013_767_smg1	
Spur_024303_SmG1	Spur_008309_Spur_008309	Spur_016754_SmG1	
Smim_63970_PREDICTED_serine_threonine_protein_kinase_SMG1_Xenopus_Silurana_tropicalis_gi_301605254_ref_XP_002932267_0_0_624	Smim_63966_Serine_threonine_protein_kinase_SMG1_Camponotus_floridanus_gi_307191200_gb_EFN74897_0_0_620	Smim_63980_PI_3_kinase_related_kinase_SMG_Danio_rerio_gi_115528056_gb_AAI24614_1e_90_308	Smim_63981_PREDICTED_similar_to_Serine_threonine_protein_kinase_SMG1_SMG_partial_Strongylocentrotus_purpuratus_gi_115712715_ref_XP_788693_1e_49_185	
Nvec_28941_PI3_PI4_kinase	Nvec_52455_	Nvec_48367_	Nvec_33772_	

HG_2371	
Hsap_Ensmbl0265228_pre_mRNA_processing_factor_3_Source_
HGNC_Symbol_Acc_17348_PRPF3	
Dmel_0036915_CG7757	
Cgig_25737_U4_U6_small_nuclear_ribonucleoprotein_Prp3_Source_UniProtKB_TrEMBL_Acc_K1QX30	Cgig_03165_U4_U6_small_nuclear_ribonucleoprotein_Prp3_Source_UniProtKB_TrEMBL_Acc_K1PJQ0	
Cele_010844_prp_3_Protein_PRP_3_prp_3_mRNA_complete_cds_Source_RefSeq_mRNA_Acc_NM_066899	
Drer_058430_PRP3_pre_mRNA_processing_factor_3_homolog_yeast_Source_ZFIN_Acc_ZDB_GENE_040823_3_prpf3	Drer_086425_PRP3_pre_mRNA_processing_factor_3_homolog_yeast_Source_ZFIN_Acc_ZDB_GENE_040823_3_prpf3	
Spur_019769_Prpf3_1	Spur_019770_Prpf3	
Smim_58954_u4_u6_small_nuclear_ribonucleoprotein_putative_Ixodes_scapularis_gi_241701196_ref_XP_002402825_0_0_666	
Sman_060900_U4_U6_associated_RNA_splicing_factor_related_Source_UniProtKB_TrEMBL_Acc_G4VBP4	
Gsal_4773_u4_u6_small_nuclear_ribonucleoprotein_prp3	
Nvec_27055_PWI	
Scer_YDR473C_Splicing_factor_component_of_the_U4_U6_U5_snRNP_complex_Source_SGD_Acc_S000002881_PRP3_SGD	
Atha_AT1G28060_1_Pre_mRNA_splicing_factor_3	Atha_AT3G55930_1_Pre_mRNA_splicing_factor_3	Atha_AT3G56790_1_RNA_splicing_factor_related	
Ttra_00434T0_00434	
Rfil_5694074524107_partial_Reticulomyxa_filosa	Rfil_569383002	

HG_6373	
Hsap_Ensmbl0133858_zinc_finger_C3H1_type_containing_Source_
HGNC_Symbol_Acc_28328_ZFC3H1	
Cgig_08204_Zinc_finger_C3H1_domain_containing_protein_Source_UniProtKB_TrEMBL_Acc_K1Q3V0	
Drer_014615_zinc_finger_C3H1_type_containing_Source_
HGNC_Symbol_Acc_28328_ZFC3H1	
Spur_026250_Zfc3h1	Spur_026251_Spur_026251	
Nvec_41383_	Nvec_25144_	Nvec_45981_	

HG_2195	
Hsap_Ensmbl0113141_IK_cytokine_down_regulator_of_HLA_II_Source_
HGNC_Symbol_Acc_5958_IK	
Dmel_0037660_CG18005	
Cgig_10884_Protein_Red_Source_UniProtKB_TrEMBL_Acc_K1PBC7	Cgig_10883_Protein_Red_Source_UniProtKB_TrEMBL_Acc_K1P561	
Cele_004896_smu_2_Protein_SMU_2_smu_2_mRNA_complete_cds_Source_RefSeq_mRNA_Acc_NM_062158	
Drer_004161_IK_cytokine_Source_ZFIN_Acc_ZDB_GENE_030131_960_ik	
Spur_002914_Spur_002914	Spur_023338_Spur_023338	
Smim_34478_IK_cytokine_down_regulator_of_HLA_class_II_putative_Ixodes_scapularis_gi_242001034_ref_XP_002435160_2e_167_491	
Sman_004480_Red_protein_Ik_factor_Cytokine_ik_putative_Source_UniProtKB_TrEMBL_Acc_G4LXH6	
Gsal_9661_protein_red	
Nvec_1300_	Nvec_50218_	
Atha_AT2G26460_1_SMU2_RED_family_protein	
Rfil_5694077344014_Reticulomyxa_filosa	

HG_2283	
Hsap_Ensmbl0095059_deoxyhypusine_synthase_Source_
HGNC_Symbol_Acc_2869_DHPS	
Dmel_0035854_CG8005	
Cgig_03602_Deoxyhypusine_synthase_Source_UniProtKB_TrEMBL_Acc_K1PYN7	
Cele_012460_dhps_1_Protein_DHPS_1_dhps_1_mRNA_complete_cds_Source_RefSeq_mRNA_Acc_NM_064156	
Drer_003270_deoxyhypusine_synthase_Source_ZFIN_Acc_ZDB_GENE_040426_2001_dhps	Drer_092002_deoxyhypusine_synthase_Source_
HGNC_Symbol_Acc_2869_DHPS_2_of_2	
Spur_012301_Dhps_1	Spur_017680_Dhps_3	Spur_022098_Dhps_4	Spur_004739_Dhps	Spur_009085_Dhps_2	Spur_025930_Dhps_5	Spur_006116_Spur_006116	
Smim_32401_PREDICTED_probable_deoxyhypusine_synthase_like_Apis_mellifera_gi_328785635_ref_XP_003250628_1e_94_290	Smim_32419_PREDICTED_probable_deoxyhypusine_synthase_like_Bombus_terrestris_gi_340728937_ref_XP_003402768_4e_41_148	
Sman_065120_Putative_deoxyhypusine_synthase_Source_UniProtKB_TrEMBL_Acc_G4VCR2	
Gsal_10446_deoxyhypusine_synthase	Gsal_1395_deoxyhypusine_synthase	
Nvec_24522_DS	
Scer_YHR068W_Deoxyhypusine_synthase_catalyzes_formation_of_deoxyhypusine_the_first_step_in_hypusine_biosynthesis_triggers_posttranslational_hypusination_of_translation_elongation_factor_eIF_5A_and_regulates_its_intracellular_levels_tetrameric_Source_SGD_Acc_S000001110_DYS1_SGD	
Atha_AT5G05920_1_DHS_EDA22_deoxyhypusine_synthase	
Ttra_06376T0_06376_deoxyhypusine_synthase_415_aa	Scer_YHR068W_Deoxyhypusine_synthase_catalyzes_formation_of_deoxyhypusine_the_first_step_in_hypusine_biosynthesis_triggers_posttranslational_hypusination_of_translation_elongation_factor_eIF_5A_and_regulates_its_intracellular_levels_tetrameric_Source_SGD_Acc_S000001110_DYS1_SGD	
Rfil_569358072	Rfil_569358071	

HG_9959	
Scer_YBR249C_3_deoxy_D_arabino_heptulosonate_7_phosphate_DAHP_synthase_catalyzes_the_first_step_in_aromatic_amino_acid_biosynthesis_and_is_feedback_inhibited_by_tyrosine_or_high_concentrations_of_phenylalanine_or_tryptophan_Source_SGD_Acc_S000000453_ARO4_SGD	Scer_YDR035W_3_deoxy_D_arabino_heptulosonate_7_phosphate_DAHP_synthase_catalyzes_the_first_step_in_aromatic_amino_acid_biosynthesis_and_is_feedback_inhibited_by_phenylalanine_or_high_concentration_of_tyrosine_or_tryptophan_Source_SGD_Acc_S000002442_ARO3_SGD	

HG_1867	
Hsap_Ensmbl0197958_ribosomal_protein_L12_Source_
HGNC_Symbol_Acc_10302_RPL12	
Dmel_0034968_RpL12_Ribosomal_protein_L12_Source_FlyBase_0034968	
Cgig_00595_60S_ribosomal_protein_L12_Source_UniProtKB_TrEMBL_Acc_K1PM66	Cgig_09164_60S_ribosomal_protein_L12_Source_UniProtKB_TrEMBL_Acc_K1Q2L2	
Cele_004424_rpl_12_Protein_RPL_12_isoform_a_rpl_12_mRNA_complete_cds_Source_RefSeq_mRNA_Acc_NM_070141	
Drer_006691_ribosomal_protein_L12_Source_ZFIN_Acc_ZDB_GENE_030131_5297_rpl12	
Spur_017132_Chrna9	Spur_020487_Spur_020487	
Smim_41756_40S_ribosomal_protein_S2_Ornithodoros_parkeri_gi_149287164_gb_ABR23481_3e_96_286	
Sman_012750_Putative_60s_ribosomal_protein_L12_Source_UniProtKB_TrEMBL_Acc_G4V9G5	
Gsal_13597_60s_ribosomal_protein_l12	
Nvec_19611_	
Scer_YDR418W_Protein_component_of_the_large_60S_ribosomal_subunit_nearly_identical_to_Rpl12Ap_rpl12a_rpl12b_double_mutant_exhibits_slow_growth_and_slow_translation_has_similarity_to_E_coli_L11_and_rat_L12_ribosomal_proteins_Source_SGD_Acc_S000002826_RPL12B_SGD	
Atha_AT3G53430_1_Ribosomal_protein_L11_family_protein	Atha_AT2G37190_1_Ribosomal_protein_L11_family_protein	Atha_AT5G60670_1_Ribosomal_protein_L11_family_protein	
Ttra_11025T0_11025_60S_ribosomal_protein_L12_161_aa	

HG_1779	
Hsap_Ensmbl0136942_ribosomal_protein_L35_Source_
HGNC_Symbol_Acc_10344_RPL35	
Dmel_0029785_RpL35_Ribosomal_protein_L35_Source_FlyBase_0029785	
Cgig_27197_60S_ribosomal_protein_L35_Source_UniProtKB_TrEMBL_Acc_K1R4Z4	Cgig_00612	
Cele_004449_rpl_35_Protein_RPL_35_rpl_35_mRNA_complete_cds_Source_RefSeq_mRNA_Acc_NM_066301	
Drer_018334_ribosomal_protein_L35_Source_ZFIN_Acc_ZDB_GENE_020419_2_rpl35	
Spur_010528_Rpl35	
Smim_18235_60S_ribosomal_protein_L35_Lycosa_singoriensis_gi_161661027_gb_ABX75380_2e_55_177	
Sman_004940_Putative_60s_ribosomal_protein_L35_Source_UniProtKB_TrEMBL_Acc_G4V5M1	
Gsal_8608_ribosomal_protein_l35	
Nvec_38468_Ribosomal_L29	
Scer_YDL136W_Protein_component_of_the_large_60S_ribosomal_subunit_identical_to_Rpl35Ap_and_has_similarity_to_rat_L35_ribosomal_protein_Source_SGD_Acc_S000002295_RPL35B_SGD	
Atha_AT2G39390_1_Ribosomal_L29_family_protein	Atha_AT3G55170_1_Ribosomal_L29_family_protein	Atha_AT3G09500_1_Ribosomal_L29_family_protein	Atha_AT5G02610_2_Ribosomal_L29_family_protein	
Ttra_06187T0_06187_ribosomal_protein_L35_124_aa	
Rfil_569369172	

HG_603	
Hsap_Ensmbl0117399_cell_division_cycle_20_Source_
HGNC_Symbol_Acc_1723_CDC20	Hsap_Ensmbl0105325_fizzy_cell_division_cycle_20_related_1_Drosophila_Source_
HGNC_Symbol_Acc_24824_FZR1	Hsap_Ensmbl0164287_cell_division_cycle_20B_Source_
HGNC_Symbol_Acc_24222_CDC20B	
Dmel_0001086_fzy_fizzy_Source_FlyBase_0001086	Dmel_0262699_rap_retina_aberrant_in_pattern_Source_FlyBase_0262699	Dmel_0034937_fzr2_fizzy_related_2_Source_FlyBase_0034937	Dmel_0000351_cort_cortex_Source_FlyBase_0000351	
Cgig_26594_Cell_division_cycle_protein_20_like_protein_Source_UniProtKB_TrEMBL_Acc_K1R5H7	Cgig_13322_Cell_division_cycle_protein_20_like_protein_Source_UniProtKB_TrEMBL_Acc_K1QJU3	Cgig_03530_Fizzy_related_like_protein_Source_UniProtKB_TrEMBL_Acc_K1PS08	Cgig_01053_Anaphase_promoting_complex_subunit_cdc20_Source_UniProtKB_TrEMBL_Acc_K1PVI6	
Cele_001510_fzr_1_Protein_FZR_1_fzr_1_mRNA_complete_cds_Source_RefSeq_mRNA_Acc_NM_063674	Cele_001511_fzy_1_Protein_FZY_1_fzy_1_mRNA_complete_cds_Source_RefSeq_mRNA_Acc_NM_062650	
Drer_020192_cell_division_cycle_20_homolog_Source_ZFIN_Acc_ZDB_GENE_040426_2044_cdc20	Drer_022810_si_ch73_182a11_1_Source_ZFIN_Acc_ZDB_GENE_131120_69_si_ch73_182a11_1	Drer_015254_fizzy_cell_division_cycle_20_related_1_Drosophila_Source_ZFIN_Acc_ZDB_GENE_040426_712_fzr1	
Spur_019392_Cdh1	Spur_004395_Cdc20	Spur_011436_Spur_011436	Spur_007134_Spur_007134	Spur_015611_Spur_015611	Spur_022624_Spur_022624	
Smim_77487_PREDICTED_fizzy_related_protein_homolog_Nasonia_vitripennis_gi_156537047_ref_XP_001601463_0_0_724	Smim_35381_PREDICTED_Cdc20_like_Saccoglossus_kowalevskii_gi_291244309_ref_XP_002742040_3e_137_408	Smim_35384_PREDICTED_Cdc20_like_Saccoglossus_kowalevskii_gi_291244309_ref_XP_002742040_9e_49_175	
Sman_004060_Putative_cell_division_cycle_20_Cdc20_Fizzy_Source_UniProtKB_TrEMBL_Acc_G4V6B3	Sman_132020_Cell_division_cycle_20_Fizzy_related_Source_UniProtKB_TrEMBL_Acc_G4VNY6	
Gsal_13572_cell_division_cycle_protein_20_homolog	Gsal_12369_cell_division_cycle_20_related	
Nvec_41443_	Nvec_34659_WD40	Nvec_43298_WD40	Nvec_24123_RCSD	Nvec_39032_	Nvec_7988_	
Scer_YGL003C_Cell_cycle_regulated_activator_of_the_anaphase_promoting_complex_cyclosome_APC_C_which_directs_ubiquitination_of_cyclins_resulting_in_mitotic_exit_targets_the_APC_C_to_specific_substrates_including_Cdc20p_Ase1p_Cin8p_and_Fin1p_Source_SGD_Acc_S000002971_CDH1_SGD	Scer_YGL116W_Cell_cycle_regulated_activator_of_anaphase_promoting_complex_cyclosome_APC_C_which_is_required_for_metaphase_anaphase_transition_directs_ubiquitination_of_mitotic_cyclins_Pds1p_and_other_anaphase_inhibitors_potential_Cdc28p_substrate_Source_SGD_Acc_S000003084_CDC20_SGD	Scer_YGR225W_Activator_of_meiotic_anaphase_promoting_complex_APC_C_Cdc20p_family_member_required_for_initiation_of_spore_wall_assembly_required_for_Clb1p_degradation_during_meiosis_Source_SGD_Acc_S000003457_AMA1_SGD	
Atha_AT4G33270_1_CDC20_1_Transducin_family_protein_WD_40_repeat_family_protein	Atha_AT4G33260_1_CDC20_2_Transducin_family_protein_WD_40_repeat_family_protein	Atha_AT5G27080_1_Transducin_family_protein_WD_40_repeat_family_protein	Atha_AT5G27570_1_Transducin_WD40_repeat_like_superfamily_protein	Atha_AT5G26900_1_Transducin_family_protein_WD_40_repeat_family_protein	Atha_AT4G22910_1_FZR2_CCS52A1_FIZZY_related_2	Atha_AT5G13840_1_FZR3_FIZZY_related_3	Atha_AT4G11920_1_CCS52A2_FZR1_cell_cycle_switch_protein_52_A2	Atha_AT5G27945_1_Transducin_WD40_repeat_like_superfamily_protein	
Ttra_05545T0_05545_Cdc20_498_aa	Ttra_05490T0_05490_cell_cycle_switch_protein_CCS52a_646_aa	
Rfil_5694081273846_Reticulomyxa_filosa	Rfil_569437155_WD_repeat_containing_protein_srw1_Reticulomyxa_filosa	Rfil_569426540	Rfil_569424413_WD_repeat_protein_Reticulomyxa_filosa	Rfil_569426541_WD40_repeat_containing_protein_Reticulomyxa_filosa	Rfil_569435047_DNA_polymerase_alpha_partial_Reticulomyxa_filosa	

HG_6244	
Nvec_34688_Zip	
Scer_YKL175W_Vacuolar_membrane_zinc_transporter_transports_zinc_from_storage_in_the_vacuole_to_the_cytoplasm_when_needed_transcription_is_induced_under_conditions_of_zinc_deficiency_Source_SGD_Acc_S000001658_ZRT3_SGD	
Atha_AT3G20870_1_ZTP29_ZIP_metal_ion_transporter_family	

HG_43060	
This group of homology does not contain any annotated genome

HG_6068	
Cgig_13734_Putative_pyridoxine_biosynthesis_SNZERR_Source_UniProtKB_TrEMBL_Acc_K1QMG8	
Nvec_22563_	
Scer_YMR096W_Protein_involved_in_vitamin_B6_biosynthesis_member_of_a_stationary_phase_induced_gene_family_coregulated_with_SNO1_interacts_with_Sno1p_and_with_Yhr198p_perhaps_as_a_multiprotein_complex_containing_other_Snz_and_Sno_proteins_Source_SGD_Acc_S000004702_SNZ1_SGD	Scer_YNL333W_Member_of_a_stationary_phase_induced_gene_family_transcription_of_SNZ2_is_induced_prior_to_diauxic_shift_and_also_in_the_absence_of_thiamin_in_a_Thi2p_dependent_manner_forms_a_coregulated_gene_pair_with_SNO2_interacts_with_Thi11p_Source_SGD_Acc_S000005277_SNZ2_SGD	Scer_YFL059W_Member_of_a_stationary_phase_induced_gene_family_transcription_of_SNZ2_is_induced_prior_to_diauxic_shift_and_also_in_the_absence_of_thiamin_in_a_Thi2p_dependent_manner_forms_a_coregulated_gene_pair_with_SNO3_Source_SGD_Acc_S000001835_SNZ3_SGD	
Atha_AT5G01410_1_PDX1_ATPDX1_3_RSR4_PDX1_3_ATPDX1_Aldolase_type_TIM_barrel_family_protein	Atha_AT2G38230_1_ATPDX1_1_PDX1_1_pyridoxine_biosynthesis_1_1	Atha_AT3G16050_1_A37_ATPDX1_2_PDX1_2_pyridoxine_biosynthesis_1_2	Atha_AT2G38210_1_PDX1L4_putative_PDX1_like_protein_4	
Rfil_569433267_Pyridoxal_biosynthesis_lyase_Reticulomyxa_filosa	

HG_2242	
Hsap_Ensmbl0164654_missing_oocyte_meiosis_regulator_homolog_Drosophila_Source_
HGNC_Symbol_Acc_21905_MIOS	
Dmel_0031399_mio_missing_oocyte_Source_FlyBase_0031399	
Cgig_25146_WD_repeat_containing_protein_mio_Source_UniProtKB_TrEMBL_Acc_K1QBW2	Cgig_25145_WD_repeat_containing_protein_mio_B_Source_UniProtKB_TrEMBL_Acc_K1Q445	Cgig_08128_WD_repeat_containing_protein_mio_Source_UniProtKB_TrEMBL_Acc_K1QL39	Cgig_03746_WD_repeat_containing_protein_mio_Source_UniProtKB_TrEMBL_Acc_K1QTD0	Cgig_03861_WD_repeat_containing_protein_mio_Source_UniProtKB_TrEMBL_Acc_K1QHV7	
Cele_018193_F39C12_1_Protein_F39C12_1_F39C12_1_mRNA_complete_cds_Source_RefSeq_mRNA_Acc_NM_076424	
Drer_010995_missing_oocyte_meiosis_regulator_homolog_Drosophila_Source_ZFIN_Acc_ZDB_GENE_040426_856_mios	
Spur_009941_Mios	Spur_018037_Mios_1	Spur_018456_Spur_018456	
Smim_29487_WD_repeat_containing_protein_mio_Danio_rerio_gi_41152065_ref_NP_958490_5e_135_420	Smim_29465_PREDICTED_WD_repeat_containing_protein_mio_B_Apis_mellifera_gi_328791385_ref_XP_001122492_5e_32_128	
Sman_172540	
Gsal_14519_wd_repeat_containing_protein_mio_b_like	Gsal_2864_wd_repeat_containing_protein_mio_like	Gsal_10293_wd_repeat_containing_protein_mio_like	
Nvec_42786_	Nvec_6716_	
Scer_YBL104C_Subunit_of_the_SEA_Seh1_associated_complex_a_coatomer_related_complex_that_associates_dynamically_with_the_vacuole_has_an_N_terminal_beta_propeller_fold_and_a_C_terminal_RING_motif_promoter_contains_multiple_GCN4_binding_sites_Source_SGD_Acc_S000000200_SEA4_SGD	
Ttra_01145T0_01145_WD_repeat_containing_protein_mio_1017_aa	

HG_2066	
Hsap_Ensmbl0262814_mitochondrial_ribosomal_protein_L12_Source_
HGNC_Symbol_Acc_10378_MRPL12	
Dmel_0011787_mRpL12_mitochondrial_ribosomal_protein_L12_Source_FlyBase_0011787	
Cgig_24463_39S_ribosomal_protein_L12_mitochondrial_Source_UniProtKB_TrEMBL_Acc_K1RDB1	
Cele_012361_mrpl_12_Protein_MRPL_12_mrpl_12_mRNA_complete_cds_Source_RefSeq_mRNA_Acc_NM_066959	
Drer_038768_mitochondrial_ribosomal_protein_L12_Source_ZFIN_Acc_ZDB_GENE_050417_187_mrpl12	
Spur_024214_Mrpl12_like	
Smim_10675_similar_to_CG5012_PA_Papilio_xuthus_gi_183979274_dbj_BAG30798_5e_47_161	
Sman_066740_Mitochondrial_60S_ribosomal_protein_L7_L12_putative_Source_UniProtKB_TrEMBL_Acc_G4LVG9	
Gsal_457_60s_ribosomal_protein_l7_l12	Gsal_3485_mitochondrial_ribosomal_protein_partial	
Nvec_40517_	Nvec_25302_Ribosomal_60s	
Scer_YGL068W_Protein_associated_with_the_mitochondrial_nucleoid_putative_mitochondrial_ribosomal_protein_with_similarity_to_E_coli_L7_L12_ribosomal_protein_required_for_normal_respiratory_growth_Source_SGD_Acc_S000003036_MNP1_SGD	
Atha_AT4G36420_1_Ribosomal_protein_L12_family_protein	Atha_AT4G37660_1_Ribosomal_protein_L12_ATP_dependent_Clp_protease_adaptor_protein_ClpS_family_protein	Atha_AT3G06040_1_Ribosomal_protein_L12_ATP_dependent_Clp_protease_adaptor_protein_ClpS_family_protein	Atha_AT1G70190_1_Ribosomal_protein_L7_L12_oligomerisation_Ribosomal_protein_L7_L12_C_terminal_adaptor_protein_ClpS_like	Atha_AT3G27850_1_RPL12_C_ribosomal_protein_L12_C	Atha_AT3G27830_1_RPL12_A_RPL12_ribosomal_protein_L12_A	Atha_AT3G27840_1_RPL12_B_ribosomal_protein_L12_B	Atha_AT2G03130_1_Ribosomal_protein_L12_ATP_dependent_Clp_protease_adaptor_protein_ClpS_family_protein	
Rfil_569350996_ribosomal_protein_L7_L12_Reticulomyxa_filosa	

HG_170	
Hsap_Ensmbl0005007_UPF1_regulator_of_nonsense_transcripts_homolog_yeast_Source_
HGNC_Symbol_Acc_9962_UPF1	Hsap_LRG_268_senataxin_Source_
HGNC_Symbol_Acc_445_LRG_268	Hsap_LRG_250_immunoglobulin_mu_binding_protein_2_Source_
HGNC_Symbol_Acc_5542_LRG_250	Hsap_Ensmbl0107290_senataxin_Source_
HGNC_Symbol_Acc_445_SETX	Hsap_Ensmbl0138346_DNA_replication_helicase_nuclease_2_Source_
HGNC_Symbol_Acc_2939_DNA2	Hsap_Ensmbl0130589_helicase_with_zinc_finger_2_transcriptional_coactivator_Source_
HGNC_Symbol_Acc_30021_HELZ2	Hsap_Ensmbl0198265_helicase_with_zinc_finger_Source_
HGNC_Symbol_Acc_16878_HELZ	Hsap_Ensmbl0132740_immunoglobulin_mu_binding_protein_2_Source_
HGNC_Symbol_Acc_5542_IGHMBP2	
Dmel_0030354_Upf1_Upf1_Source_FlyBase_0030354	Dmel_0035842_CG7504	Dmel_0030170_CG2990	Dmel_0033889_CG6701	Dmel_0041164_armi_armitage_Source_FlyBase_0041164	Dmel_0034187_CG6967	Dmel_0036451_CG9425	Dmel_0050094_CG30094	
Cgig_04054_Regulator_of_nonsense_transcripts_1_Source_UniProtKB_TrEMBL_Acc_K1PBZ4	Cgig_26505_Putative_helicase_Mov10l1_Source_UniProtKB_TrEMBL_Acc_K1QVC7	Cgig_12697_Helicase_sen1_Source_UniProtKB_TrEMBL_Acc_K1R999	Cgig_26506_Putative_helicase_Mov10l1_Source_UniProtKB_TrEMBL_Acc_K1R4Y5	Cgig_00144	Cgig_02458_DNA_binding_protein_SMUBP_2_Source_UniProtKB_TrEMBL_Acc_K1PTU1	Cgig_27441	Cgig_17537	Cgig_09722_Putative_helicase_MOV_10_Source_UniProtKB_TrEMBL_Acc_K1QA54	Cgig_20563_Putative_helicase_with_zinc_finger_domain_Source_UniProtKB_TrEMBL_Acc_K1RFQ6	Cgig_27060	Cgig_08467_DNA2_like_helicase_Source_UniProtKB_TrEMBL_Acc_K1PSQ1	Cgig_17666	Cgig_27445	Cgig_17663	Cgig_18402	Cgig_11864_Putative_regulator_of_nonsense_transcripts_1_Source_UniProtKB_TrEMBL_Acc_K1QWN8	Cgig_17664	Cgig_18403_Putative_helicase_with_zinc_finger_domain_Source_UniProtKB_TrEMBL_Acc_K1PV33	Cgig_27443	
Cele_008099_C44H9_4_Protein_C44H9_4_C44H9_4_mRNA_complete_cds_Source_RefSeq_mRNA_Acc_NM_073812	Cele_007329_C05C10_2_Protein_C05C10_2_isoform_b_C05C10_2_mRNA_complete_cds_Source_RefSeq_mRNA_Acc_NM_063740	Cele_004880_smg_2_Protein_SMG_2_smg_2_mRNA_complete_cds_Source_RefSeq_mRNA_Acc_NM_058428	Cele_001016_dna_2_Protein_DNA_2_isoform_a_Source_RefSeq_mRNA_Acc_NM_064114	Cele_016566_eri_7_Protein_ERI_7_eri_7_mRNA_complete_cds_Source_RefSeq_mRNA_Acc_NM_058973	
Drer_016302_upf1_regulator_of_nonsense_transcripts_homolog_yeast_Source_ZFIN_Acc_ZDB_GENE_040426_2836_upf1	Drer_069274_immunoglobulin_mu_binding_protein_2_Source_ZFIN_Acc_ZDB_GENE_050419_258_ighmbp2	Drer_078759_DNA_replication_helicase_2_homolog_yeast_Source_ZFIN_Acc_ZDB_GENE_090313_71_dna2	Drer_022996_senataxin_Source_ZFIN_Acc_ZDB_GENE_070402_1_setx	Drer_061177_Moloney_leukemia_virus_10_homolog_b_tandem_duplicate_1_Source_ZFIN_Acc_ZDB_GENE_030131_9089_mov10b_1	Drer_059037_Mov10l1_Moloney_leukemia_virus_10_like_1_homolog_mouse_Source_
HGNC_Symbol_Acc_7201_MOV10L1	Drer_015829_Moloney_leukemia_virus_10_homolog_a_Source_ZFIN_Acc_ZDB_GENE_091230_8_mov10a	Drer_056065_Moloney_leukemia_virus_10_homolog_b_tandem_duplicate_2_Source_ZFIN_Acc_ZDB_GENE_060526_371_mov10b_2	Drer_016527_helicase_with_zinc_finger_2_transcriptional_coactivator_Source_ZFIN_Acc_ZDB_GENE_120920_1_helz2	Drer_012446_helicase_with_zinc_finger_2_transcriptional_coactivator_Source_
HGNC_Symbol_Acc_30021_HELZ2_1_of_3	Drer_012600_helicase_with_zinc_finger_2_transcriptional_coactivator_Source_
HGNC_Symbol_Acc_30021_HELZ2_2_of_3	Drer_030560_helicase_with_zinc_finger_Source_ZFIN_Acc_ZDB_GENE_040426_2419_helz	
Spur_020230_C4orf21	Spur_020765_Ighmbp2_2	Spur_003748_Mov10l	Spur_008215_Upf1	Spur_017363_Dna2h	Spur_004333_Pric285_3	Spur_017293_Pric285	Spur_020884_Spur_020884	Spur_020882_Spur_020882	Spur_018019_Ighmbp2	Spur_013965_Mol10l1	Spur_013438_Pric285_4	Spur_022710_Helz	Spur_013437_Helz_1	Spur_020009_Spur_020009	Spur_004714_Spur_004714	Spur_028865_Mov10	Spur_008761_Spur_008761	Spur_026809_Dna2_2	Spur_003747_Mov10L_2	Spur_016797_Pric285_1	Spur_027447_Spur_027447	Spur_017311_Spur_017311	Spur_028163_Spur_028163	Spur_009355_Spur_009355	Spur_027847_Spur_027847	Spur_004605_Dna2heli	Spur_019500_Spur_019500	Spur_002473_Unk_42	Spur_009008_Spur_009008	Spur_015563_Spur_015563	
Smim_61381_splicing_endonuclease_positive_effector_sen1_putative_Ixodes_scapularis_gi_241634349_ref_XP_002410507_2e_101_358	Smim_51613_PREDICTED_LOW_QUALITY_PROTEIN_DNA_binding_protein_SMUBP_like_Ailuropoda_melanoleuca_gi_301787841_ref_XP_002929345_0_0_869	Smim_71299_nonsense_mediated_mRNA_decay_protein_putative_Ixodes_scapularis_gi_241598902_ref_XP_002404932_0_0_1399	Smim_61392_splicing_endonuclease_positive_effector_sen1_putative_Ixodes_scapularis_gi_241634349_ref_XP_002410507_1e_59_224	Smim_23755_PREDICTED_DNA2_like_helicase_Monodelphis_domestica_gi_334313841_ref_XP_001369134_1e_156_495	Smim_23916_helicase_with_zinc_finger_protein_domain_helz_putative_Pediculus_humanus_corporis_gi_242008842_ref_XP_002425206_0_0_1165	Smim_11455_denovo_path1_Mov10l1_Moloney_leukemia_virus_10_like_homolog_Xenopus_Silurana_tropicalis_gi_118404674_ref_NP_001072624_4e_37_143	Smim_20075_denovo_path1_cardiac_specific_isoform_of_Mov10_like_Mus_musculus_gi_31979229_gb_AAP60176_9e_18_83_2	Smim_71301_Putative_regulator_of_nonsense_transcripts_Camponotus_floridanus_gi_307188109_gb_EFN72941_2e_153_460	
Sman_061590_Nonsense_mediated_mRNA_decay_protein_1_Rent1_putative_Source_UniProtKB_TrEMBL_Acc_C4QDY6	Sman_197880_Putative_dna_replication_helicase_dna2_Source_UniProtKB_TrEMBL_Acc_G4VIF6	
Gsal_4749_regulator_of_nonsense_transcripts_1	Gsal_89_regulator_of_nonsense_transcripts_1	Gsal_12210_nonsense_mediated_mrna_decay_protein_1	Gsal_1570_dna2_like_helicase	Gsal_4748_regulator_of_nonsense_transcripts_1	Gsal_2608_regulator_of_nonsense_transcripts_1	Gsal_1571_dna_replication_helicase_dna2	Gsal_9495_dna2_like_helicase	
Nvec_44103_	Nvec_55538_zf_BED	Nvec_36660_	Nvec_5916_R3H	Nvec_47951_	Nvec_34154_UvrD_helicase	Nvec_56273_	Nvec_45519_RNB	Nvec_25920_DUF1193	Nvec_3481_Viral_helicase1	Nvec_56108_Kelch_2	Nvec_19368_DEAD	Nvec_57422_	Nvec_23422_Propeptide_C1	Nvec_35262_	Nvec_36659_	Nvec_22688_Ribosomal_L21p	Nvec_59216_DUF1540	Nvec_47275_	
Scer_YKL017C_Hexameric_DNA_polymerase_alpha_associated_DNA_helicase_A_involved_in_lagging_strand_DNA_synthesis_contains_single_stranded_DNA_stimulated_ATPase_and_dATPase_activities_replication_protein_A_stimulates_helicase_and_ATPase_activities_Source_SGD_Acc_S000001500_HCS1_SGD	Scer_YMR080C_ATP_dependent_RNA_helicase_of_the_SFI_superfamily_involved_in_nonsense_mediated_mRNA_decay_required_for_efficient_translation_termination_at_nonsense_codons_and_targeting_of_NMD_substrates_to_P_bodies_involved_in_telomere_maintenance_Source_SGD_Acc_S000004685_NAM7_SGD	Scer_YHR164C_Tripartite_DNA_replication_factor_with_single_stranded_DNA_dependent_ATPase_ATP_dependent_nuclease_and_helicase_activities_required_for_Okazaki_fragment_processing_involved_in_DNA_repair_cell_cycle_dependent_localization_Source_SGD_Acc_S000001207_DNA2_SGD	Scer_YLR430W_Presumed_helicase_required_for_RNA_polymerase_II_transcription_termination_and_processing_of_RNAs_homolog_of_Senataxin_which_causes_Ataxia_Oculomotor_Apraxia_2_and_a_dominant_form_of_amyotrophic_lateral_sclerosis_Source_SGD_Acc_S000004422_SEN1_SGD	Scer_YER176W_DNA_dependent_ATPase_DNA_helicase_belonging_to_the_Dna2p_and_Nam7p_like_family_of_helicases_that_is_involved_in_modulating_translation_termination_interacts_with_the_translation_termination_factors_localized_to_polysomes_Source_SGD_Acc_S000000978_ECM32_SGD	
Atha_AT2G19120_1_P_loop_containing_nucleoside_triphosphate_hydrolases_superfamily_protein	Atha_AT5G52090_1_P_loop_containing_nucleoside_triphosphate_hydrolases_superfamily_protein	Atha_AT4G15570_1_MAA3_P_loop_containing_nucleoside_triphosphate_hydrolases_superfamily_protein	Atha_AT5G37150_1_P_loop_containing_nucleoside_triphosphate_hydrolases_superfamily_protein	Atha_AT1G05460_1_SDE3_P_loop_containing_nucleoside_triphosphate_hydrolases_superfamily_protein	Atha_AT4G05540_1_P_loop_containing_nucleoside_triphosphate_hydrolases_superfamily_protein	Atha_AT1G16800_1_P_loop_containing_nucleoside_triphosphate_hydrolases_superfamily_protein	Atha_AT5G47010_1_UPF1_LBA1_ATUPF1_RNA_helicase_putative	Atha_AT4G30100_1_P_loop_containing_nucleoside_triphosphate_hydrolases_superfamily_protein	Atha_AT5G37140_1_P_loop_containing_nucleoside_triphosphate_hydrolases_superfamily_protein	Atha_AT5G35970_1_P_loop_containing_nucleoside_triphosphate_hydrolases_superfamily_protein	Atha_AT5G37160_1_P_loop_containing_nucleoside_triphosphate_hydrolases_superfamily_protein	Atha_AT2G03270_1_DNA_binding_protein_putative	Atha_AT1G65810_1_P_loop_containing_nucleoside_triphosphate_hydrolases_superfamily_protein	Atha_AT5G37030_1_P_loop_containing_nucleoside_triphosphate_hydrolases_superfamily_protein	Atha_AT1G65780_1_P_loop_containing_nucleoside_triphosphate_hydrolases_superfamily_protein	Atha_AT1G08840_2_emb2411_DNA_replication_helicase_putative	
Ttra_11148T0_11148_TRNA_splicing_endonuclease_positive_effector_1099_aa	Ttra_08464T0_08464_DNA_binding_protein_SMUBP_2_1091_aa	Ttra_02906T0_02906	Ttra_11895T0_11895	Ttra_04046T0_04046_DNA_binding_protein_SMUBP_2_680_aa	Ttra_01164T0_01164	Ttra_01163T0_01163	Ttra_03799T0_03799	
Rfil_569338394	Rfil_569403459_putative_DNA_helicase_Reticulomyxa_filosa	Rfil_569376033_ATP_dependent_RNA_helicase_of_the_SFI_superfamily_required_for_nonsense_mediated_mRNA_decay_and_for_partial_Reticulomyxa_filosa	Rfil_569366637	Rfil_569377805_DNA2_NAM7_helicase_family_transcriptional_regulator_partial_Reticulomyxa_filosa	Rfil_569405473_partial_Reticulomyxa_filosa	Rfil_569375295_ATP_dependent_helicase_Reticulomyxa_filosa	Rfil_569356437_regulator_of_nonsense_transcripts_Reticulomyxa_filosa	Rfil_569376027	Rfil_569409844_DNA_binding_protein_SMUBP_2_partial_Reticulomyxa_filosa	Rfil_569367877_phage_head_tail_adaptor_family_protein_partial_Reticulomyxa_filosa	Rfil_5693932028859_partial_Reticulomyxa_filosa	Rfil_569364329	Rfil_569327389	Rfil_569366273	Rfil_569389570_nonsense_mediated_mRNA_decay_protein_partial_Reticulomyxa_filosa	Rfil_569423705	

HG_1826	
Hsap_Ensmbl0037474_NOP2_Sun_RNA_methyltransferase_family_member_2_Source_
HGNC_Symbol_Acc_25994_NSUN2	
Dmel_0026079_Nsun2_NOP2_Sun_domain_family_member_2_ortholog_Source_FlyBase_0026079	
Cgig_15300_tRNA_Cytosine_5_methyltransferase_NSUN2_Source_UniProtKB_TrEMBL_Acc_K1Q9M0	
Cele_021686_Y48G8AL_5_Protein_Y48G8AL_5_Y48G8AL_5_mRNA_complete_cds_Source_RefSeq_mRNA_Acc_NM_058429	
Drer_056665_NOL1_NOP2_Sun_domain_family_member_2_Source_ZFIN_Acc_ZDB_GENE_030131_4017_nsun2	
Spur_018234_Nsun2	
Smim_79541_tRNA_cytosine_5_methyltransferase_Acromyrmex_echinatior_gi_332021238_gb_EGI61623_2e_171_510	Smim_79550_tRNA_cytosine_5_methyltransferase_NSUN2_putative_Ixodes_scapularis_gi_241152010_ref_XP_002406816_2e_16_82_8	
Sman_175950_Putative_methyltransferase_ncl1_Source_UniProtKB_TrEMBL_Acc_C1M0Q1	
Gsal_2269_trna_cytosine_c_methyltransferase_like	
Nvec_27756_	Nvec_32698_RuvB_N	
Scer_YBL024W_S_adenosyl_L_methionine_dependent_tRNA_m5C_methyltransferase_methylates_cytosine_to_m5C_at_several_positions_in_tRNAs_and_intron_containing_pre_tRNAs_similar_to_Nop2p_and_human_proliferation_associated_nucleolar_protein_p120_Source_SGD_Acc_S000000120_NCL1_SGD	
Atha_AT4G40000_1_S_adenosyl_L_methionine_dependent_methyltransferases_superfamily_protein	Atha_AT2G22400_1_S_adenosyl_L_methionine_dependent_methyltransferases_superfamily_protein	
Ttra_04964T0_04964_tRNA_cytosine_5_methyltransferase_NSUN2_617_aa	Ttra_02737T0_02737_NOL1_NOP2_Sun_family_protein_673_aa	
Rfil_569372835	Rfil_5693931088880_Reticulomyxa_filosa	

HG_5916	
Hsap_Ensmbl0151353_transmembrane_protein_18_Source_
HGNC_Symbol_Acc_25257_TMEM18	
Dmel_0050051_CG30051	
Cgig_27376_Transmembrane_protein_18_Source_UniProtKB_TrEMBL_Acc_K1R6M5	
Drer_036704_transmembrane_protein_18_Source_ZFIN_Acc_ZDB_GENE_040927_26_tmem18	
Smim_82484_transmembrane_protein_putative_Ixodes_scapularis_gi_241063666_ref_XP_002408197_3e_50_168	
Sman_104000	
Atha_AT1G34350_2_unknown_protein_FUNCTIONS_IN_molecular_function_unknown_INVOLVED_IN_biological_process_unknown_LOCATED_IN_cellular_component_unknown_EXPRESSED_IN_23_plant_structures_EXPRESSED_DURING_13_growth_stages	
Ttra_01517T0_01517	

HG_9918	
Atha_AT3G57180_1_BPG2_P_loop_containing_nucleoside_triphosphate_hydrolases_superfamily_protein	Atha_AT4G10620_1_P_loop_containing_nucleoside_triphosphate_hydrolases_superfamily_protein	
Ttra_12149T0_12149	
Rfil_569378448	

HG_4897	
Hsap_Ensmbl0154781_coiled_coil_domain_containing_174_Source_
HGNC_Symbol_Acc_28033_CCDC174	
Dmel_0038583_CG7183	
Cgig_23264	
Drer_023858_coiled_coil_domain_containing_174_Source_ZFIN_Acc_ZDB_GENE_050320_54_ccdc174	
Spur_024037_C3orf19_1	Spur_017248_C3orf19	
Smim_g39074_t1_PREDICTED_uncharacterized_protein_C3orf19_like_Monodelphis_domestica_gi_126336223_ref_XP_001366446_5e_31_129	
Nvec_59143_E_MAP_115	

HG_2113	
Hsap_Ensmbl0117143_UDP_N_acteylglucosamine_pyrophosphorylase_1_Source_
HGNC_Symbol_Acc_12457_UAP1	Hsap_Ensmbl0197355_UDP_N_acteylglucosamine_pyrophosphorylase_1_like_1_Source_
HGNC_Symbol_Acc_28082_UAP1L1	
Dmel_0259749_mmy_mummy_Source_FlyBase_0259749	
Cgig_07751_UDP_N_acetylhexosamine_pyrophosphorylase_Source_UniProtKB_TrEMBL_Acc_K1R4X9	
Cele_007965_C36A4_4_Protein_C36A4_4_C36A4_4_mRNA_complete_cds_Source_RefSeq_mRNA_Acc_NM_065376	
Drer_013082_UDP_N_acteylglucosamine_pyrophosphorylase_1_like_1_Source_ZFIN_Acc_ZDB_GENE_040426_1056_uap1l1	Drer_052170_UDP_N_acteylglucosamine_pyrophosphorylase_1_Source_ZFIN_Acc_ZDB_GENE_030131_1233_uap1	
Spur_027188_Udp1	Spur_024274_Spur_024274	
Smim_43166_3_UDP_N_acetylglucosamine_pyrophosphorylase_putative_Ixodes_scapularis_gi_241601331_ref_XP_002405280_7e_151_443	Smim_33678_UDP_N_acetylhexosamine_pyrophosphorylase_like_protein_Danio_rerio_gi_41053559_ref_NP_956588_4e_35_135	
Sman_043350_UDP_n_acetylglucosamine_pyrophosphorylase_Source_UniProtKB_TrEMBL_Acc_G4VIY9	
Gsal_3218_udp_n_acetylhexosamine_pyrophosphorylase_like	
Nvec_19753_	
Scer_YDL103C_UDP_N_acetylglucosamine_pyrophosphorylase_catalyzes_the_formation_of_UDP_N_acetylglucosamine_UDP_GlcNAc_which_is_important_in_cell_wall_biosynthesis_protein_N_glycosylation_and_GPI_anchor_biosynthesis_Source_SGD_Acc_S000002261_QRI1_SGD	
Atha_AT2G35020_1_GlcNAc1pUT2_N_acetylglucosamine_1_phosphate_uridylyltransferase_2	Atha_AT1G31070_2_GlcNAc1pUT1_N_acetylglucosamine_1_phosphate_uridylyltransferase_1	
Ttra_04638T0_04638_UDP_N_acetylglucosamine_pyrophosphorylase_489_aa	
Rfil_569373762	

HG_2201	
Hsap_Ensmbl0105402_N_ethylmaleimide_sensitive_factor_attachment_protein_alpha_Source_
HGNC_Symbol_Acc_7641_NAPA	Hsap_Ensmbl0125814_N_ethylmaleimide_sensitive_factor_attachment_protein_beta_Source_
HGNC_Symbol_Acc_15751_NAPB	
Dmel_0250791_Snap_Soluble_NSF_attachment_protein_Source_FlyBase_0250791	
Cgig_11129_Alpha_soluble_NSF_attachment_protein_Source_UniProtKB_TrEMBL_Acc_K1P541	Cgig_03211_Alpha_soluble_NSF_attachment_protein_Source_UniProtKB_TrEMBL_Acc_K1PJL1	
Cele_017016_snap_1_Protein_SNAP_1_snap_1_mRNA_complete_cds_Source_RefSeq_mRNA_Acc_NM_072698	
Drer_067605_N_ethylmaleimide_sensitive_factor_attachment_protein_alpha_Source_
HGNC_Symbol_Acc_7641_NAPA_2_of_2	Drer_020405_N_ethylmaleimide_sensitive_fusion_protein_attachment_protein_alpha_Source_ZFIN_Acc_ZDB_GENE_030131_5290_napa	Drer_013669_N_ethylmaleimide_sensitive_factor_attachment_protein_beta_a_Source_ZFIN_Acc_ZDB_GENE_050522_230_napba	Drer_069101_N_ethylmaleimide_sensitive_factor_attachment_protein_beta_Source_
HGNC_Symbol_Acc_15751_NAPB_2_of_2	
Spur_019300_Napa	
Smim_32656_protein_required_for_fusion_of_vesicles_in_vesicular_transport_alpha_SNAP_putative_Ixodes_scapularis_gi_241825609_ref_XP_002416615_3e_152_438	Smim_73763_Soluble_NSF_attachment_protein_putative_Pediculus_humanus_corporis_gi_242024716_ref_XP_002432772_2e_71_232	Smim_g32052_t1_protein_required_for_fusion_of_vesicles_in_vesicular_transport_alpha_SNAP_putative_Ixodes_scapularis_gi_241825609_ref_XP_002416615_1e_46_168	
Sman_060950_Putative_soluble_NSF_attachment_protein_SNAP_Source_UniProtKB_TrEMBL_Acc_G4VBQ1	
Gsal_3941_soluble_nsf_attachment	
Nvec_46161_	
Scer_YBL050W_Peripheral_membrane_protein_required_for_vesicular_transport_between_ER_and_Golgi_the_priming_step_in_homotypic_vacuole_fusion_and_autophagy_stimulates_the_ATPase_activity_of_Sec18p_has_similarity_to_mammalian_alpha_SNAP_Source_SGD_Acc_S000000146_SEC17_SGD	
Atha_AT3G56190_1_ALPHA_SNAP2_ASNAP_alpha_soluble_NSF_attachment_protein_2	Atha_AT3G56450_1_ALPHA_SNAP1_alpha_soluble_NSF_attachment_protein_1	
Ttra_03653T0_03653_alpha_soluble_NSF_attachment_protein_288_aa	
Rfil_569369078	Rfil_569387755	Rfil_569431375	

HG_2025	
Hsap_Ensmbl0166183_asparaginase_homolog_S_cerevisiae_Source_
HGNC_Symbol_Acc_20123_ASPG	
Dmel_0029689_CG6428	Dmel_0037759_CG8526	
Cgig_25475_L_asparaginase_Source_UniProtKB_TrEMBL_Acc_K1Q6D0	Cgig_25478_L_asparaginase_Source_UniProtKB_TrEMBL_Acc_K1QL09	Cgig_25474_L_asparaginase_Source_UniProtKB_TrEMBL_Acc_K1PZ42	Cgig_25477_L_asparaginase_Source_UniProtKB_TrEMBL_Acc_K1QEE8	Cgig_07312	
Cele_007756_C27A7_5_Protein_C27A7_5_isoform_a_Source_RefSeq_mRNA_Acc_NM_073648	
Drer_093734_asparaginase_homolog_S_cerevisiae_Source_
HGNC_Symbol_Acc_20123_ASPG_3_of_3	Drer_093289_asparaginase_homolog_S_cerevisiae_Source_
HGNC_Symbol_Acc_20123_ASPG_2_of_3	Drer_052942_asparaginase_homolog_S_cerevisiae_Source_ZFIN_Acc_ZDB_GENE_070820_14_aspg	
Spur_007448_Lpp60	Spur_006824_Spur_006824	
Smim_54453_l_asparaginase_i_Aedes_aegypti_gi_157132129_ref_XP_001662477_2e_156_469	Smim_54441_L_asparaginase_Camponotus_floridanus_gi_307178114_gb_EFN66941_1e_08_59_3	
Sman_153810_Putative_l_asparaginase_I_Source_UniProtKB_TrEMBL_Acc_G4VJ31	
Gsal_3745_l_asparaginase_i	
Nvec_13784_	Nvec_14638_	Nvec_13655_	Nvec_13381_Asparaginase	Nvec_20954_	Nvec_37242_Ank	
Ttra_11830T0_11830	
Rfil_569357757_L_asparaginase_Reticulomyxa_filosa	Rfil_569393384_asparaginase_Reticulomyxa_filosa	

HG_1094	
Hsap_Ensmbl0146282_arginyl_tRNA_synthetase_2_mitochondrial_Source_
HGNC_Symbol_Acc_21406_RARS2	Hsap_Ensmbl0113643_arginyl_tRNA_synthetase_Source_
HGNC_Symbol_Acc_9870_RARS	
Dmel_0027093_Aats_arg_Arginyl_tRNA_synthetase_Source_FlyBase_0027093	Dmel_0037526_CG10092	
Cgig_19203_Putative_arginyl_tRNA_synthetase_mitochondrial_Source_UniProtKB_TrEMBL_Acc_K1Q462	Cgig_04914_Arginyl_tRNA_synthetase_cytoplasmic_Source_UniProtKB_TrEMBL_Acc_K1QYI9	Cgig_01757_Arginyl_tRNA_synthetase_Source_UniProtKB_TrEMBL_Acc_K1QAY8	Cgig_04915_Arginyl_tRNA_synthetase_cytoplasmic_Source_UniProtKB_TrEMBL_Acc_K1RIB1	Cgig_00504	
Cele_004679_rars_1_Protein_RARS_1_isoform_a_Source_RefSeq_mRNA_Acc_NM_001027380	Cele_004680_rars_2_Protein_RARS_2_rars_2_mRNA_complete_cds_Source_RefSeq_mRNA_Acc_NM_062826	
Drer_032277_arginyl_tRNA_synthetase_2_mitochondrial_putative_Source_ZFIN_Acc_ZDB_GENE_040426_1244_rars2	Drer_054530_arginyl_tRNA_synthetase_Source_ZFIN_Acc_ZDB_GENE_030131_9014_rars	
Spur_017414_RarS	Spur_022099_Rars2	Spur_026540_Spur_026540	Spur_017674_Spur_017674	
Smim_56278_LOC733251_protein_Xenopus_laevis_gi_66912037_gb_AAH97633_0_0_803	Smim_52834_PREDICTED_probable_arginyl_tRNA_synthetase_mitochondrial_like_Monodelphis_domestica_gi_126310309_ref_XP_001366951_6e_79_263	Smim_31483_PREDICTED_probable_arginyl_tRNA_synthetase_mitochondrial_like_Callithrix_jacchus_gi_296198734_ref_XP_002746843_4e_10_65_9	Smim_31487_probable_arginyl_tRNA_synthetase_mitochondrial_Rattus_norvegicus_gi_157820403_ref_NP_001100113_4e_38_150	Smim_52821_arginyl_tRNA_synthetase_putative_Ixodes_scapularis_gi_242000538_ref_XP_002434912_2e_22_93_6	
Sman_133280_Putative_arginyl_tRNA_synthetase_Source_UniProtKB_TrEMBL_Acc_G4V8B4	Sman_153430_Putative_arginyl_tRNA_synthetase_Source_UniProtKB_TrEMBL_Acc_G4VK38	
Gsal_4482_arginyl_trna_synthetase	Gsal_11338_arginyl_trna_synthetase	Gsal_3510_probable_arginyl_trna_mitochondrial	Gsal_3541_arginyl_trna_synthetase_like	
Nvec_7606_	
Scer_YDR341C_Arginyl_tRNA_synthetase_proposed_to_be_cytoplasmic_but_the_authentic_non_tagged_protein_is_detected_in_highly_purified_mitochondria_in_high_throughput_studies_Source_SGD_Acc_S000002749	Scer_YHR091C_Mitochondrial_arginyl_tRNA_synthetase_Source_SGD_Acc_S000001133_MSR1_SGD	
Atha_AT4G26300_1_emb1027_Arginyl_tRNA_synthetase_class_Ic	Atha_AT1G66530_1_Arginyl_tRNA_synthetase_class_Ic	
Ttra_07631T0_07631_arginyl_tRNA_synthetase_734_aa	Ttra_06855T0_06855_arginyl_tRNA_synthetase_547_aa	
Rfil_569355806	Rfil_5693962417980_partial_Reticulomyxa_filosa	Rfil_5694061474621_partial_Reticulomyxa_filosa	Rfil_569374620	

HG_1182	
Hsap_LRG_461_excision_repair_cross_complementing_rodent_repair_deficiency_complementation_group_2_Source_
HGNC_Symbol_Acc_3434_LRG_461	Hsap_Ensmbl0104884_excision_repair_cross_complementing_rodent_repair_deficiency_complementation_group_2_Source_
HGNC_Symbol_Acc_3434_ERCC2	
Dmel_0261850_Xpd_Xeroderma_pigmentosum_D_Source_FlyBase_0261850	Dmel_0029798_CG4078	
Cgig_11282_TFIIH_basal_transcription_factor_complex_helicase_subunit_Source_UniProtKB_TrEMBL_Acc_K1PYR9	
Cele_021752_Y50D7A_2_Protein_Y50D7A_2_Y50D7A_2_mRNA_complete_cds_Source_RefSeq_mRNA_Acc_NM_064781	Cele_009124_rtel_1_Protein_RTEL_1_rtel_1_mRNA_complete_cds_Source_RefSeq_mRNA_Acc_NM_060368	Cele_021759_Y50D7A_11_Protein_Y50D7A_11_Y50D7A_11_mRNA_complete_cds_Source_RefSeq_mRNA_Acc_NM_001027729	
Drer_021985_excision_repair_cross_complementing_rodent_repair_deficiency_complementation_group_2_Source_ZFIN_Acc_ZDB_GENE_040426_997_ercc2	Drer_035074_regulator_of_telomere_elongation_helicase_1_Source_ZFIN_Acc_ZDB_GENE_050306_11_rtel1	
Spur_001305_Ercc2_3	Spur_023149_Ercc2_1	Spur_012100_Ercc2	Spur_028740_Spur_028740	
Smim_64480_TFIIH_basal_transcription_factor_complex_helicase_subunit_Salmo_salar_gi_213511929_ref_NP_001133411_0_0_1184	Smim_45450_PREDICTED_regulator_of_telomere_elongation_helicase_like_Xenopus_Silurana_tropicalis_gi_301629712_ref_XP_002943978_4e_123_387	
Sman_199100_DNA_repair_helicase_rad3_xp_d_putative_Source_UniProtKB_TrEMBL_Acc_G4M132	Sman_136280_Putative_regulator_of_telomere_elongation_helicase_1_rtel1_Source_UniProtKB_TrEMBL_Acc_G4VKQ3	
Gsal_9598_tfiih_basal_transcription_factor_complex_helicase_xpd_subunit	Gsal_5859_regulator_of_telomere_elongation_helicase_1_like	Gsal_13599_tfiih_basal_transcription_factor_complex_helicase_xpd_subunit_like	
Nvec_6724_	Nvec_22915_DEAD_2	
Scer_YER171W_5_to_3_DNA_helicase_involved_in_nucleotide_excision_repair_and_transcription_subunit_of_RNA_polII_initiation_factor_TFIIH_and_of_Nucleotide_Excision_Repair_Factor_3_NEF3_homolog_of_human_XPD_protein_mutant_has_aneuploidy_tolerance_Source_SGD_Acc_S000000973_RAD3_SGD	
Atha_AT1G03190_1_ATXPD_UVH6_RAD3_like_DNA_binding_helicase_protein	Atha_AT1G79950_1_RAD3_like_DNA_binding_helicase_protein	
Ttra_00331T0_00331_TFIIH_basal_transcription_factor_complex_helicase_subunit_817_aa	
Rfil_569383975	Rfil_569383974	Rfil_5694099053132_partial_Reticulomyxa_filosa	Rfil_569332063	Rfil_569427842	

HG_5184	
Hsap_Ensmbl0116918_translin_associated_factor_X_Source_
HGNC_Symbol_Acc_12380_TSNAX	Hsap_Ensmbl0270106_TSNAX_DISC1_readthrough_NMD_candidate_Source_
HGNC_Symbol_Acc_49177_TSNAX_DISC1	
Dmel_0038327_Trax_Translin_associated_factor_X_Source_FlyBase_0038327	
Cgig_16518_Translin_associated_protein_X_Source_UniProtKB_TrEMBL_Acc_K1R8Y9	
Drer_038995_translin_associated_factor_X_Source_ZFIN_Acc_ZDB_GENE_050913_80_tsnax	
Spur_009819_Tsnax_1	Spur_003970_Tsnax	
Smim_55720_translin_associated_factor_X_putative_Ixodes_scapularis_gi_241701388_ref_XP_002413170_6e_76_244	
Nvec_44369_Translin	
Atha_AT2G03780_1_Translin_family_protein	

HG_33035	
Ttra_08225T0_08225	

HG_19903	
This group of homology does not contain any annotated genome

HG_1270	
Spur_027615_ZanL	
Gsal_10797_uncharacterized_protein_c5orf25_like	
Nvec_49570_LEA_4	Nvec_21069_KE2	Nvec_26064_	Nvec_28079_MCPsignal	Nvec_26882_MCPsignal	Nvec_16331_MCPsignal	Nvec_11938_	Nvec_13194_	Nvec_57270_	Nvec_23911_	Nvec_17474_Protamine_P2	Nvec_52526_LEA_4	Nvec_11553_	Nvec_16308_MSSP	Nvec_58074_CBM_14	Nvec_48579_	Nvec_17705_	Nvec_33454_PAN	Nvec_57574_	

HG_1609	
Hsap_Ensmbl0182557_spinster_homolog_3_Drosophila_Source_
HGNC_Symbol_Acc_28433_SPNS3	Hsap_Ensmbl0183018_spinster_homolog_2_Drosophila_Source_
HGNC_Symbol_Acc_26992_SPNS2	Hsap_Ensmbl0169682_spinster_homolog_1_Drosophila_Source_
HGNC_Symbol_Acc_30621_SPNS1	
Dmel_0086676_spin_spinster_Source_FlyBase_0086676	
Cgig_10034_Spinster_like_protein_1_Source_UniProtKB_TrEMBL_Acc_K1QTC7	Cgig_17407	
Cele_008033_spin_2_Protein_C39E9_10_C39E9_10_mRNA_complete_cds_Source_RefSeq_mRNA_Acc_NM_070112	Cele_008598_spin_3_Protein_F09A5_1_F09A5_1_mRNA_complete_cds_Source_RefSeq_mRNA_Acc_NM_077780	Cele_007549_spin_1_Protein_C13C4_5_C13C4_5_mRNA_complete_cds_Source_RefSeq_mRNA_Acc_NM_073640	Cele_013739_spin_4_Protein_Y111B2A_19_Y111B2A_19_mRNA_complete_cds_Source_RefSeq_mRNA_Acc_NM_067249	
Drer_061017_spinster_homolog_2_Drosophila_Source_ZFIN_Acc_ZDB_GENE_030131_5843_spns2	Drer_011925_spinster_homolog_1_Drosophila_Source_ZFIN_Acc_ZDB_GENE_020228_1_spns1	Drer_035459_spinster_homolog_3_Drosophila_Source_ZFIN_Acc_ZDB_GENE_060531_7_spns3	
Spur_000847_Spnsh1	
Smim_14008_Protein_spinster_Acromyrmex_echinatior_gi_332026548_gb_EGI66666_1e_164_488	Smim_67135_PREDICTED_similar_to_spinster_CG8428_PC_Tribolium_castaneum_gi_91084527_ref_XP_972584_1e_145_438	
Sman_156410_Transporter_spinster_related_Source_UniProtKB_TrEMBL_Acc_G4VA06	
Gsal_5851_protein_spinster_homolog_1_like	
Nvec_22779_	
Atha_AT5G64500_1_Major_facilitator_superfamily_protein	Atha_AT2G22730_1_Major_facilitator_superfamily_protein	Atha_AT5G65687_1_Major_facilitator_superfamily_protein	
Ttra_02564T0_02564_major_facilitator_superfamily_transporter_MFS_1_527_aa	Ttra_01135T0_01135_major_facilitator_superfamily_transporter_MFS_1_543_aa	

HG_17974	
Scer_YHR059W_Protein_of_unknown_function_required_for_survival_upon_exposure_to_K1_killer_toxin_Source_SGD_Acc_S000001101_FYV4_SGD	

HG_4768	
Hsap_Ensmbl0127837_angio_associated_migratory_cell_protein_Source_
HGNC_Symbol_Acc_18_AAMP	
Dmel_0036460_CG5114	
Cgig_27732_Angio_associated_migratory_cell_protein_Source_UniProtKB_TrEMBL_Acc_K1R3K8	
Cele_013735_Y111B2A_12_Protein_Y111B2A_12_isoform_a_Source_RefSeq_mRNA_Acc_NM_001268246	
Drer_045019_angio_associated_migratory_cell_protein_Source_ZFIN_Acc_ZDB_GENE_040426_2370_aamp	
Spur_026888_Aamp	Spur_027737_Spur_027737	
Smim_9145_PREDICTED_similar_to_LOC495692_protein_Strongylocentrotus_purpuratus_gi_115694510_ref_XP_791451_1e_88_284	
Sman_040100	
Gsal_10219_angio_associated_migratory_cell	
Nvec_22898_WD40	
Scer_YIR012W_Essential_protein_involved_in_a_late_step_of_60S_ribosomal_subunit_assembly_or_modification_contains_multiple_WD_repeats_interacts_with_Qsr1p_in_a_two_hybrid_assay_Source_SGD_Acc_S000001451_SQT1_SGD	

HG_15837	
Scer_YER055C_ATP_phosphoribosyltransferase_a_hexameric_enzyme_catalyzes_the_first_step_in_histidine_biosynthesis_mutations_cause_histidine_auxotrophy_and_sensitivity_to_Cu_Co_and_Ni_salts_transcription_is_regulated_by_general_amino_acid_control_Source_SGD_Acc_S000000857_HIS1_SGD	

HG_1141	
Hsap_Ensmbl0117308_UDP_galactose_4_epimerase_Source_
HGNC_Symbol_Acc_4116_GALE	
Dmel_0035147_Gale_UDP_galactose_4_epimerase_Source_FlyBase_0035147	
Cgig_26385_UDP_glucose_4_epimerase_Source_UniProtKB_TrEMBL_Acc_K1QYA2	
Cele_008132_gale_1_Protein_GALE_1_isoform_b_gale_1_mRNA_complete_cds_Source_RefSeq_mRNA_Acc_NM_001025881	
Drer_002401_UDP_galactose_4_epimerase_Source_ZFIN_Acc_ZDB_GENE_060421_6479_gale	
Spur_020720_Gale	
Smim_52112_PREDICTED_UDP_glucose_4_epimerase_like_Monodelphis_domestica_gi_126328560_ref_XP_001362366_3e_160_463	Smim_69766_UDP_glucose_4_epimerase_UDP_sulfoquinovose_synthase_putative_Ixodes_scapularis_gi_241671832_ref_XP_002411421_4e_87_270	Smim_5373_UDP_glucose_4_epimerase_UDP_sulfoquinovose_synthase_putative_Ixodes_scapularis_gi_241671832_ref_XP_002411421_5e_70_225	
Atha_AT5G44480_1_DUR_NAD_P_binding_Rossmann_fold_superfamily_protein	Atha_AT4G20460_1_NAD_P_binding_Rossmann_fold_superfamily_protein	Atha_AT1G64440_1_RHD1_REB1_UGE4_NAD_P_binding_Rossmann_fold_superfamily_protein	Atha_AT1G30620_1_HSR8_MUR4_UXE1_NAD_P_binding_Rossmann_fold_superfamily_protein	Sman_070780_UDP_glucose_4_epimerase_Source_UniProtKB_TrEMBL_Acc_G4VEM1	Atha_AT2G34850_1_MEE25_NAD_P_binding_Rossmann_fold_superfamily_protein	
Gsal_1412_udp_glucose_4_epimerase_like	
Nvec_30795_Epimerase	Nvec_15042_	Nvec_39842_	
Scer_YBR019C_UDP_glucose_4_epimerase_catalyzes_the_interconversion_of_UDP_galactose_and_UDP_D_glucose_in_galactose_metabolism_also_catalyzes_the_conversion_of_alpha_D_glucose_or_alpha_D_galactose_to_their_beta_anomers_Source_SGD_Acc_S000000223_GAL10_SGD	
Atha_AT1G63180_1_UGE3_UDP_D_glucose_UDP_D_galactose_4_epimerase_3	Atha_AT5G44480_1_DUR_NAD_P_binding_Rossmann_fold_superfamily_protein	Atha_AT4G10960_1_UGE5_UDP_D_glucose_UDP_D_galactose_4_epimerase_5	Atha_AT1G12780_1_UGE1_ATUGE1_UDP_D_glucose_UDP_D_galactose_4_epimerase_1	Atha_AT4G23920_1_UGE2_ATUGE2_UDP_D_glucose_UDP_D_galactose_4_epimerase_2	Atha_AT4G20460_1_NAD_P_binding_Rossmann_fold_superfamily_protein	Atha_AT1G64440_1_RHD1_REB1_UGE4_NAD_P_binding_Rossmann_fold_superfamily_protein	Atha_AT1G30620_1_HSR8_MUR4_UXE1_NAD_P_binding_Rossmann_fold_superfamily_protein	Atha_AT2G34850_1_MEE25_NAD_P_binding_Rossmann_fold_superfamily_protein	Atha_AT3G28530_1_UDP_glucose_4_epimerases	
Ttra_04925T0_04925_UDP_glucose_4_epimerase_367_aa	Ttra_04999T0_04999_UDP_glucose_4_epimerase_349_aa	
Rfil_569400213_UDP_glucose_4_epimerase_Reticulomyxa_filosa	Rfil_5694002126714_Reticulomyxa_filosa	Rfil_569369894_3_galactosyltransferase_Reticulomyxa_filosa	

HG_1053	
Hsap_Ensmbl0083123_branched_chain_keto_acid_dehydrogenase_E1_beta_polypeptide_Source_
HGNC_Symbol_Acc_987_BCKDHB	Hsap_Ensmbl0168291_pyruvate_dehydrogenase_lipoamide_beta_Source_
HGNC_Symbol_Acc_8808_PDHB	
Dmel_0039635_CG11876	Dmel_0039993_CG17691	
Cgig_11089_2_oxoisovalerate_dehydrogenase_subunit_beta_mitochondrial_Source_UniProtKB_TrEMBL_Acc_K1QL54	Cgig_09310_Pyruvate_dehydrogenase_E1_component_subunit_beta_mitochondrial_Source_UniProtKB_TrEMBL_Acc_K1Q329	Cgig_01170_Pyruvate_dehydrogenase_E1_component_subunit_beta_mitochondrial_Source_UniProtKB_TrEMBL_Acc_K1QWY0	
Cele_006518_tag_173_Protein_TAG_173_tag_173_mRNA_complete_cds_Source_RefSeq_mRNA_Acc_NM_059748	Cele_015413_pdhb_1_Protein_PDHB_1_pdhb_1_mRNA_complete_cds_Source_RefSeq_mRNA_Acc_NM_067939	
Drer_021346_pyruvate_dehydrogenase_lipoamide_beta_Source_ZFIN_Acc_ZDB_GENE_040426_2173_pdhb	Drer_086611_branched_chain_keto_acid_dehydrogenase_E1_beta_polypeptide_Source_
HGNC_Symbol_Acc_987_BCKDHB_2_of_2	
Spur_008970_Bckdhb	Spur_028354_Pdhb	Spur_021375_Spur_021375	
Smim_29165_branched_chain_alpha_keto_acid_dehydrogenase_putative_Ixodes_scapularis_gi_242004182_ref_XP_002436268_0_0_584	Smim_74490_branched_chain_alpha_keto_acid_dehydrogenase_putative_Ixodes_scapularis_gi_241600523_ref_XP_002405161_2e_153_442	Smim_74478_branched_chain_alpha_keto_acid_dehydrogenase_putative_Ixodes_scapularis_gi_241600523_ref_XP_002405161_4e_08_56_2	
Sman_002510_Pyruvate_dehydrogenase_Lipoamide_Source_UniProtKB_TrEMBL_Acc_G4VF59	
Gsal_4903_2_oxoisovalerate_dehydrogenase_subunit_mitochondrial	Gsal_13103_pyruvate_dehydrogenase	
Nvec_50675_	Nvec_27708_Transketolase_C	
Scer_YBR221C_E1_beta_subunit_of_the_pyruvate_dehydrogenase_PDH_complex_which_is_an_evolutionarily_conserved_multi_protein_complex_found_in_mitochondria_Source_SGD_Acc_S000000425_PDB1_SGD	
Atha_AT3G13450_1_DIN4_Transketolase_family_protein	Atha_AT1G55510_1_BCDH_BETA1_branched_chain_alpha_keto_acid_decarboxylase_E1_beta_subunit	Atha_AT5G50850_1_MAB1_Transketolase_family_protein	Atha_AT1G30120_1_PDH_E1_BETA_pyruvate_dehydrogenase_E1_beta	Atha_AT2G34590_1_Transketolase_family_protein	
Ttra_02297T0_02297_2_oxoisovalerate_dehydrogenase_subunit_beta_374_aa	Ttra_07252T0_07252_pyruvate_dehydrogenase_E1_component_subunit_beta_353_aa	
Rfil_569366454_Transketolase_pyridine_binding_domain_containing_protein_partial_Reticulomyxa_filosa	Rfil_569436156_Transketolase_pyridine_binding_domain_containing_protein_partial_Reticulomyxa_filosa	Rfil_569354815	Rfil_5694162640422_Reticulomyxa_filosa	

HG_5055	
Hsap_Ensmbl0110628_solute_carrier_family_22_member_18_Source_
HGNC_Symbol_Acc_10964_SLC22A18	
Cgig_13632_Solute_carrier_family_22_member_18_Source_UniProtKB_TrEMBL_Acc_K1RFY7	
Cele_008273_C53B4_3_Protein_C53B4_3_C53B4_3_mRNA_complete_cds_Source_RefSeq_mRNA_Acc_NM_069156	
Drer_052271_solute_carrier_family_22_organic_cation_transporter_member_18_Source_ZFIN_Acc_ZDB_GENE_051120_165_slc22a18	
Spur_012704_Slc22a18	
Nvec_19706_TrbL	Nvec_11185_DXP_reductoisom	
Ttra_02415T0_02415_solute_carrier_family_22_member_18_399_aa	
Rfil_569357524	

HG_4727	
Cgig_04851_GPI_transamidase_component_PIG_S_Source_UniProtKB_TrEMBL_Acc_K1PHI6	
Cele_011776_hpo_5_Protein_HPO_5_hpo_5_mRNA_complete_cds_Source_RefSeq_mRNA_Acc_NM_069451	
Drer_017813_phosphatidylinositol_glycan_anchor_biosynthesis_class_S_Source_ZFIN_Acc_ZDB_GENE_060929_436_pigs	
Spur_025298_Pigs2	
Smim_53943_GPI_transamidase_component_PIG_S_putative_Ixodes_scapularis_gi_241709930_ref_XP_002412041_8e_122_380	
Gsal_6090_gpi_transamidase_component_pig_s_like	
Nvec_5243_	
Scer_YDR434W_Transmembrane_protein_subunit_of_the_glycosylphosphatidylinositol_transamidase_complex_that_adds_GPIs_to_newly_synthesized_proteins_human_PIG_Sp_homolog_Source_SGD_Acc_S000002842_GPI17_SGD	
Atha_AT3G07180_1_GPI_transamidase_component_PIG_S_related	
Ttra_06144T0_06144_GPI_transamidase_component_PIG_S_499_aa	
Rfil_5694165250316_partial_Reticulomyxa_filosa	

HG_4815	
Hsap_Ensmbl0149547_etoposide_induced_2_4_Source_
HGNC_Symbol_Acc_13276_EI24	
Dmel_0031635_CG15626	
Cgig_18367_Etoposide_induced_protein_2_4_like_protein_Source_UniProtKB_TrEMBL_Acc_K1QPA2	
Cele_018150_epg_4_Protein_EPG_4_epg_4_mRNA_complete_cds_Source_RefSeq_mRNA_Acc_NM_066174	
Drer_053840_etoposide_induced_2_4_Source_ZFIN_Acc_ZDB_GENE_050417_457_ei24	
Spur_004463_Ei24	Spur_025916_Ei24_1	
Smim_61097_Etoposide_induced_protein_4_like_protein_Camponotus_floridanus_gi_307170914_gb_EFN63017_1e_45_165	
Nvec_51178_wnt	
Atha_AT4G06676_1_CONTAINS_InterPro_DOMAIN_s_Etoposide_induced_2_4_InterPro_IPR009890_Has_264_Blast_hits_to_262_proteins_in_100_species_Archae_0_Bacteria_0_Metazoa_130_Fungi_16_Plants_79_Viruses_0_Other_Eukaryotes_39_source_NCBI_BLink	
Ttra_01104T0_01104_etoposide_induced_protein_2_4_468_aa	
Rfil_5694154600771_Reticulomyxa_filosa	

HG_367	
Hsap_Ensmbl0089159_paxillin_Source_
HGNC_Symbol_Acc_9718_PXN	Hsap_Ensmbl0257207_LIM_and_senescent_cell_antigen_like_containing_domain_protein_3_Uncharacterized_protein_cDNA_FLJ59124_highly_similar_to_Particularly_interesting_newCys_His_protein_cDNA_FLJ79109_highly_similar_to_Particularly_interesting_newCys_His_protein_Source_UniProtKB_TrEMBL_Acc_B4DPH6_LIMS3	Hsap_Ensmbl0159840_zyxin_Source_
HGNC_Symbol_Acc_13200_ZYX	Hsap_Ensmbl0173210_actin_binding_LIM_protein_family_member_3_Source_
HGNC_Symbol_Acc_29132_ABLIM3	Hsap_Ensmbl0163995_actin_binding_LIM_protein_family_member_2_Source_
HGNC_Symbol_Acc_19195_ABLIM2	Hsap_Ensmbl0072163_LIM_and_senescent_cell_antigen_like_domains_2_Source_
HGNC_Symbol_Acc_16084_LIMS2	Hsap_Ensmbl0169756_LIM_and_senescent_cell_antigen_like_domains_1_Source_
HGNC_Symbol_Acc_6616_LIMS1	Hsap_Ensmbl0256671_LIM_and_senescent_cell_antigen_like_domains_3_like_Source_
HGNC_Symbol_Acc_39941_LIMS3L	Hsap_Ensmbl0140682_transforming_growth_factor_beta_1_induced_transcript_1_Source_
HGNC_Symbol_Acc_11767_TGFB1I1	
Dmel_0041789_Pax_Paxillin_Source_FlyBase_0041789	Dmel_0083919_Zasp52_Z_band_alternatively_spliced_PDZ_motif_protein_52_Source_FlyBase_0083919	Dmel_0051624_CG31624	Dmel_0051988_CG31988	Dmel_0050178_CG30178	Dmel_0085354_CG34325	Dmel_0020249_stck_steamer_duck_Source_FlyBase_0020249	Dmel_0051352_Unc_115a	Dmel_0260463_Unc_115b	
Cgig_22346_Paxillin_Source_UniProtKB_TrEMBL_Acc_K1QUU3	Cgig_25809_PDZ_and_LIM_domain_protein_5_Source_UniProtKB_TrEMBL_Acc_K1PQ23	Cgig_04803_LIM_domain_containing_protein_unc_97_Source_UniProtKB_TrEMBL_Acc_K1PHL0	
Cele_016197_pxl_1_Protein_PXL_1_isoform_a_Source_RefSeq_mRNA_Acc_NM_001026014	Cele_006826_unc_97_Protein_UNC_97_unc_97_mRNA_complete_cds_Source_RefSeq_mRNA_Acc_NM_076542	Cele_006839_unc_115_Protein_UNC_115_isoform_b_unc_115_mRNA_complete_cds_Source_RefSeq_mRNA_Acc_NM_001029371	Cele_012379_Y1A5A_1_Protein_Y1A5A_1_Y1A5A_1_mRNA_complete_cds_Source_RefSeq_mRNA_Acc_NM_065400	Cele_004030_pin_2_Protein_PIN_2_isoform_a_Source_RefSeq_mRNA_Acc_NM_001268743	Cele_006824_unc_95_Protein_UNC_95_unc_95_mRNA_complete_cds_Source_RefSeq_mRNA_Acc_NM_170938	Cele_007740_C26C6_6_Protein_C26C6_6_C26C6_6_mRNA_complete_cds_Source_RefSeq_mRNA_Acc_NM_059705	Cele_022030_Y65B4A_7_Protein_Y65B4A_7_Y65B4A_7_mRNA_complete_cds_Source_RefSeq_mRNA_Acc_NM_058363	Cele_016389_C34B2_4_Protein_C34B2_4_C34B2_4_mRNA_complete_cds_Source_RefSeq_mRNA_Acc_NM_060392	Cele_018000_F33D11_1_Protein_F33D11_1_F33D11_1_mRNA_complete_cds_Source_RefSeq_mRNA_Acc_NM_059297	
Drer_060149_actin_binding_LIM_protein_1a_Source_ZFIN_Acc_ZDB_GENE_080219_41_ablim1a	Drer_045064_actin_binding_LIM_protein_1b_Source_ZFIN_Acc_ZDB_GENE_050327_91_ablim1b	Drer_055223_actin_binding_LIM_protein_family_member_2_Source_ZFIN_Acc_ZDB_GENE_100316_5_ablim2	Drer_060766_paxillin_Source_
HGNC_Symbol_Acc_9718_PXN_1_of_3	Drer_088590_paxillin_a_Source_ZFIN_Acc_ZDB_GENE_040105_1_pxna	Drer_086858_paxillin_a_Source_ZFIN_Acc_ZDB_GENE_040105_1_pxna	Drer_027600_PDZ_and_LIM_domain_5b_Source_ZFIN_Acc_ZDB_GENE_040426_908_pdlim5b	Drer_079315_leupaxin_Source_
HGNC_Symbol_Acc_14061_LPXN	Drer_014976_LIM_and_senescent_cell_antigen_like_domains_2_Source_ZFIN_Acc_ZDB_GENE_050522_56_lims2	Drer_026985_LIM_and_senescent_cell_antigen_like_domains_1_Source_ZFIN_Acc_ZDB_GENE_050522_236_lims1	Drer_087298_actin_binding_LIM_protein_family_member_3_Source_
HGNC_Symbol_Acc_29132_ABLIM3_2_of_3	Drer_088168_actin_binding_LIM_protein_family_member_3_Source_ZFIN_Acc_ZDB_GENE_070112_1122_ablim3	Drer_029772_actin_binding_LIM_protein_family_member_3_Source_ZFIN_Acc_ZDB_GENE_070112_1122_ablim3	Drer_075733_zyxin_Source_ZFIN_Acc_ZDB_GENE_070928_18_zyx	
Spur_008331_Paxillin	Spur_008026_Ablim1	Spur_014226_Lim2	Spur_022663_Spur_022663	Spur_006272_Actbp_limph	Spur_001315_Ablim	
Smim_31179_LIM_domain_binding_protein_putative_Ixodes_scapularis_gi_241708208_ref_XP_002413321_7e_110_355	Smim_2558_Paxillin_putative_Ixodes_scapularis_gi_241613226_ref_XP_002407362_0_0_565	Smim_35618_LIM_and_senescent_cell_antigen_like_containing_domain_protein_Harpegnathos_saltator_gi_307210658_gb_EFN87081_0_0_520	Smim_35182_ablim_putative_Pediculus_humanus_corporis_gi_242017898_ref_XP_002429421_0_0_630	Smim_26646_putative_LIM_domain_protein_Trichinella_spiralis_gi_339244391_ref_XP_003378121_1e_13_71_2	
Sman_157310_Putative_lim_domain_Source_UniProtKB_TrEMBL_Acc_G4VCR0	Sman_020540_Pinch_putative_Source_UniProtKB_TrEMBL_Acc_G4M007	Sman_000790_Actin_binding_LIM_protein_family_member_2_related_Source_UniProtKB_TrEMBL_Acc_G4V666	Sman_165070_Putative_pinch_Source_UniProtKB_TrEMBL_Acc_G4V7W1	Sman_140310_Paxillin_related_Source_UniProtKB_TrEMBL_Acc_G4LVB2	Sman_140320	
Gsal_13982_pdz_and_lim_domain_protein_7	Gsal_14439_transforming_growth_factor_beta_1_induced_transcript_1_protein	Gsal_2095_lim_protein_pin_2	Gsal_874_actin_binding_lim_protein_1	Gsal_5228_lim_domain_containing_protein_unc_97	Gsal_3175_unc_isoform_c	
Nvec_13716_LIM	Nvec_20996_LIM	Nvec_34203_	Nvec_9083_	
Scer_YKR090W_LIM_domain_containing_protein_that_localizes_to_sites_of_polarized_growth_required_for_selection_and_or_maintenance_of_polarized_growth_sites_may_modulate_signaling_by_the_GTPases_Cdc42p_and_Rho1p_has_similarity_to_metazoan_paxillin_Source_SGD_Acc_S000001798_PXL1_SGD	
Ttra_08509T0_08509_LIM_domain_containing_protein_unc_97_595_aa	Ttra_00923T0_00923	Ttra_02875T0_02875_paxillin_236_aa	Ttra_00030T0_00030	Ttra_04221T0_04221_FHL3_protein_308_aa	Ttra_06733T0_06733_paxillin_322_aa	Ttra_03198T0_03198	Ttra_03371T0_03371_LIM_domain_containing_protein_B_777_aa	Ttra_10697T0_10697_cysteine_rich_protein_2_241_aa	Ttra_11404T0_11404	Ttra_09408T0_09408_leupaxin_345_aa	Ttra_02123T0_02123	Ttra_03633T0_03633_paxillin_537_aa	Ttra_00441T0_00441_PXL_1_protein_572_aa	Ttra_07546T0_07546	Ttra_06232T0_06232	Ttra_11647T0_11647	Ttra_07705T0_07705	Ttra_06903T0_06903	

HG_776	
Hsap_Ensmbl0160200_cystathionine_beta_synthase_Source_
HGNC_Symbol_Acc_1550_CBS	
Dmel_0031148_Cbs_Cystathionine_beta_synthase_Source_FlyBase_0031148	
Cgig_10546_Cysteine_synthase_Source_UniProtKB_TrEMBL_Acc_K1P5D4	Cgig_14929_Cystathionine_beta_synthase_Source_UniProtKB_TrEMBL_Acc_K1PUE0	
Cele_010759_cysl_2_Protein_CYSL_2_cysl_2_mRNA_complete_cds_Source_RefSeq_mRNA_Acc_NM_064607	Cele_019096_cysl_4_Protein_CYSL_4_cysl_4_mRNA_complete_cds_Source_RefSeq_mRNA_Acc_NM_071146	Cele_018783_cbs_2_Protein_CBS_2_cbs_2_mRNA_complete_cds_Source_RefSeq_mRNA_Acc_NM_061814	Cele_007653_cysl_1_Protein_CYSL_1_cysl_1_mRNA_complete_cds_Source_RefSeq_mRNA_Acc_NM_077269	Cele_013866_cbs_1_Protein_CBS_1_isoform_b_cbs_1_mRNA_complete_cds_Source_RefSeq_mRNA_Acc_NM_001270163	Cele_019962_cysl_3_Protein_CYSL_3_isoform_a_Source_RefSeq_mRNA_Acc_NM_071645	Cele_019094_F59A7_7_Protein_F59A7_7_F59A7_7_mRNA_complete_cds_Source_RefSeq_mRNA_Acc_NM_071148	
Drer_010946_cystathionine_beta_synthase_b_Source_ZFIN_Acc_ZDB_GENE_021030_3_cbsb	Drer_053500_cystathionine_beta_synthase_a_Source_ZFIN_Acc_ZDB_GENE_050417_367_cbsa	
Spur_026470_CysKL	Spur_017058_Cbs	Spur_009317_Spur_009317	Spur_024701_Cbs_1	
Smim_40689_PREDICTED_cystathionine_beta_synthase_isoform_Nomascus_leucogenys_gi_332263379_ref_XP_003280724_0_0_577	
Sman_125070_Cysteine_synthase_putative_Source_UniProtKB_TrEMBL_Acc_G4LXX5	
Gsal_13183_cystathionine_beta_synthase	
Nvec_2393_	Nvec_32365_PALP	Nvec_18116_PALP	Nvec_2970_	Nvec_44496_	Nvec_33288_	
Scer_YGR012W_Putative_cysteine_synthase_localized_to_the_mitochondrial_outer_membrane_Source_SGD_Acc_S000003244	Scer_YGR155W_Cystathionine_beta_synthase_catalyzes_synthesis_of_cystathionine_from_serine_and_homocysteine_the_first_committed_step_in_cysteine_biosynthesis_responsible_for_hydrogen_sulfide_generation_mutations_in_human_ortholog_cause_homocystinuria_Source_SGD_Acc_S000003387_CYS4_SGD	
Atha_AT1G55880_1_Pyridoxal_5_phosphate_dependent_enzyme_family_protein	Atha_AT3G59760_1_OASC_ATCS_C_O_acetylserine_thiol_lyase_isoform_C	Atha_AT3G22460_1_OASA2_O_acetylserine_thiol_lyase_OAS_TL_isoform_A2	Atha_AT4G14880_1_OASA1_OLD3_CYTACS1_O_acetylserine_thiol_lyase_OAS_TL_isoform_A1	Atha_AT2G43750_1_OASB_ACS1_CPACS1_ATCS_B_O_acetylserine_thiol_lyase_B	Atha_AT3G03630_1_CS26_cysteine_synthase_26	Atha_AT5G28030_2_DES1_L_cysteine_desulfhydrase_1	Atha_AT5G28020_1_CYSD2_ATCYSD2_cysteine_synthase_D2	Atha_AT3G61440_1_ATCYSC1_ARATH_BSAS3_1_CYSC1_cysteine_synthase_C1	Atha_AT3G04940_1_ATCYSD1_CYSD1_cysteine_synthase_D1	
Ttra_12047T0_12047	Ttra_10946T0_10946_cysteine_synthase_386_aa	Ttra_05246T0_05246_cystathionine_beta_synthase_495_aa	
Rfil_569408472_cystathionine_beta_synthase_partial_Reticulomyxa_filosa	

HG_3796	
Hsap_Ensmbl0007520_TSR3_20S_rRNA_accumulation_homolog_S_cerevisiae_Source_
HGNC_Symbol_Acc_14175_TSR3	
Dmel_0038313_CG4338	
Cgig_26589_UPF0293_protein_C16orf42_like_protein_Source_UniProtKB_TrEMBL_Acc_K1RC21	
Cele_018679_F52C12_2_Protein_F52C12_2_F52C12_2_mRNA_complete_cds_Source_RefSeq_mRNA_Acc_NM_171282	
Drer_038567_TSR3_20S_rRNA_accumulation_homolog_S_cerevisiae_Source_ZFIN_Acc_ZDB_GENE_040718_63_tsr3	
Spur_025793_Spur_025793_Probable_ribosome_biogenesis_protein_Spur_025793gn_Source_UniProtKB_TrEMBL_Acc_H3JGU1	Spur_017999_Hypp_2365_Probable_ribosome_biogenesis_protein_Spur_017999gn_Source_UniProtKB_TrEMBL_Acc_H3IUX3	
Smim_33619_PREDICTED_probable_ribosome_biogenesis_protein_C16orf42_like_Bombus_terrestris_gi_340717903_ref_XP_003397413_6e_78_247	
Sman_042650_Probable_ribosome_biogenesis_protein_042650_Source_UniProtKB_TrEMBL_Acc_G4VRD4	
Gsal_4268_methyltransferase_like_protein_6	
Nvec_53876_DUF367	
Scer_YOR006C_Protein_required_for_correct_processing_of_the_20S_pre_rRNA_at_site_D_to_generate_mature_18S_rRNA_green_fluorescent_protein_GFP_fusion_protein_localizes_to_both_the_cytoplasm_and_the_nucleus_Source_SGD_Acc_S000005532_TSR3_SGD	
Atha_AT5G10070_2_RNase_L_inhibitor_protein_related	
Ttra_11576T0_11576	
Rfil_5694006276582_Reticulomyxa_filosa	

HG_4171	
Hsap_Ensmbl0087152_ataxin_7_like_3_Source_
HGNC_Symbol_Acc_25416_ATXN7L3	Hsap_Ensmbl0253719_ataxin_7_like_3B_Source_
HGNC_Symbol_Acc_37931_ATXN7L3B	
Dmel_0036804_Sgf11_Sgf11_Source_FlyBase_0036804	
Drer_079131_si_dkeyp_118b1_2_Source_ZFIN_Acc_ZDB_GENE_030131_7685_si_dkeyp_118b1_2	Drer_029331_ataxin_7_like_3_Source_ZFIN_Acc_ZDB_GENE_030616_253_atxn7l3	
Smim_81473_PREDICTED_putative_ataxin_7_like_protein_3_like_protein_like_Pongo_abelii_gi_297692463_ref_XP_002823571_1e_05_46_6	Smim_81481_Ataxin_7_like_3_Danio_rerio_gi_92097974_gb_AAI15133_0_003_42_7	
Nvec_38680_DUF951	
Scer_YPL047W_Integral_subunit_of_SAGA_histone_acetyltransferase_complex_regulates_transcription_of_a_subset_of_SAGA_regulated_genes_required_for_the_Ubp8p_association_with_SAGA_and_for_H2B_deubiquitylation_Source_SGD_Acc_S000005968_SGF11_SGD	
Atha_AT5G58575_1_CONTAINS_InterPro_DOMAIN_s_Sgf11_transcriptional_regulation_InterPro_IPR013246_Has_30201_Blast_hits_to_17322_proteins_in_780_species_Archae_12_Bacteria_1396_Metazoa_17338_Fungi_3422_Plants_5037_Viruses_0_Other_Eukaryotes_2996_source_NCBI_BLink	

HG_13972	
Cgig_13188_CDGSH_iron_sulfur_domain_containing_protein_3_mitochondrial_Source_UniProtKB_TrEMBL_Acc_K1Q475	

HG_4083	
Dmel_0032149_CG4036	
Cgig_09034_Alkylated_DNA_repair_protein_alkB_like_protein_4_Source_UniProtKB_TrEMBL_Acc_K1PK44	
Cele_017304_F09F7_7_Protein_F09F7_7_isoform_b_F09F7_7_mRNA_complete_cds_Source_RefSeq_mRNA_Acc_NM_171125	
Drer_052247_alkB_alkylation_repair_homolog_4_E_coli_Source_ZFIN_Acc_ZDB_GENE_060526_275_alkbh4	
Spur_000664_Spur_000664	
Smim_11797_alkylated_DNA_repair_protein_alkB_homolog_4_Rattus_norvegicus_gi_157786898_ref_NP_001099390_8e_68_225	
Sman_119120_Oxygenase_related_Source_UniProtKB_TrEMBL_Acc_C4QTP7	Sman_197790	Sman_081600	
Gsal_12116_probable_alpha_ketoglutarate_dependent_dioxygenase_abh4_like	
Nvec_57673	

HG_12715	
Ttra_01399T0_01399_pirin_domain_containing_protein_258_aa	
Rfil_569379758_Pirin_domain_containing_protein_Reticulomyxa_filosa	

HG_3931	
Hsap_Ensmbl0020426_MNAT_CDK_activating_kinase_assembly_factor_1_Source_
HGNC_Symbol_Acc_7181_MNAT1	
Dmel_0024956_Mat1_Mat1_Source_FlyBase_0024956	
Cgig_02662_CDK_activating_kinase_assembly_factor_MAT1_Source_UniProtKB_TrEMBL_Acc_K1Q034	
Cele_018769_mnat_1_Protein_MNAT_1_mnat_1_mRNA_complete_cds_Source_RefSeq_mRNA_Acc_NM_061879	
Drer_002077_menage_a_trois_homolog_1_Source_ZFIN_Acc_ZDB_GENE_041010_203_mnat1	
Spur_014250_Mat1	
Sman_045750_Putative_cak_assembly_factor_Source_UniProtKB_TrEMBL_Acc_G4VPH1	
Gsal_14714_cdk_activating_kinase_assembly_factor_mat1_like	
Nvec_27923_	
Scer_YDR460W_Subunit_of_TFIIH_and_nucleotide_excision_repair_factor_3_complexes_involved_in_transcription_initiation_required_for_nucleotide_excision_repair_ring_finger_protein_similar_to_mammalian_CAK_and_TFIIH_subunit_Source_SGD_Acc_S000002868_TFB3_SGD	
Atha_AT4G30820_1_cyclin_dependent_kinase_activating_kinase_assembly_factor_related_CDK_activating_kinase_assembly_factor_related	
Ttra_12288T0_12288	
Rfil_569424593	

HG_3667	
Hsap_Ensmbl0169180_exportin_6_Source_
HGNC_Symbol_Acc_19733_XPO6	
Dmel_0001337_Exp6_Exportin_6_Source_FlyBase_0001337	
Cgig_26590_Exportin_6_Source_UniProtKB_TrEMBL_Acc_K1RVH7	
Drer_041217_exportin_6_Source_ZFIN_Acc_ZDB_GENE_030131_5912_xpo6	
Spur_000270_Xpo6	Spur_019340_Xpo6_1	Spur_023250_Spur_023250	
Smim_77500_Exportin_6_putative_Ixodes_scapularis_gi_241747890_ref_XP_002405663_1e_114_365	Smim_77522_PREDICTED_exportin_6_like_partial_Meleagris_gallopavo_gi_326929341_ref_XP_003210825_4e_72_247	Smim_77496_Exportin_6_putative_Ixodes_scapularis_gi_241747890_ref_XP_002405663_1e_40_155	
Nvec_34970_	Nvec_57910_SAPS	Nvec_37470_	
Ttra_10547T0_10547	
Rfil_5693897559704_Reticulomyxa_filosa	

HG_3755	
Hsap_Ensmbl0067334_deoxynucleotidyltransferase_terminal_interacting_protein_2_Source_
HGNC_Symbol_Acc_24013_DNTTIP2	
Dmel_0037504_CG1142	
Cele_021715_Y49F6B_2_Protein_Y49F6B_2_Y49F6B_2_mRNA_complete_cds_Source_RefSeq_mRNA_Acc_NM_062162	
Drer_057648_deoxynucleotidyltransferase_terminal_interacting_protein_2_Source_ZFIN_Acc_ZDB_GENE_080513_5_dnttip2	
Spur_023616_Dnttip2	Spur_014034_Spur_014034	
Smim_9342_PREDICTED_similar_to_deoxynucleotidyltransferase_terminal_interacting_protein_Taeniopygia_guttata_gi_224057406_ref_XP_002189712_6e_44_166	
Sman_038980	
Gsal_1033_deoxynucleotidyltransferase_terminal_interacting_protein_2_like	
Nvec_47747_PMC2NT	
Scer_YLR051C_Essential_nucleolar_protein_involved_in_the_early_steps_of_35S_rRNA_processing_interacts_with_Faf1p_member_of_a_transcriptionally_co_regulated_set_of_genes_called_the_RRB_regulon_Source_SGD_Acc_S000004041_FCF2_SGD	
Atha_AT5G30495_2_Fcf2_pre_rRNA_processing_protein	Atha_AT1G54770_1_Fcf2_pre_rRNA_processing_protein	
Ttra_07324T0_07324_rRNA_processing_protein_FCF2_411_aa	

HG_3843	
Hsap_Ensmbl0122882_ecdysoneless_homolog_Drosophila_Source_
HGNC_Symbol_Acc_17029_ECD	
Dmel_0000543_ecd_ecdysoneless_Source_FlyBase_0000543	
Cgig_21254_SGT1_like_protein_Source_UniProtKB_TrEMBL_Acc_K1R4R8	
Drer_022944_ecdysoneless_homolog_Drosophila_Source_ZFIN_Acc_ZDB_GENE_030131_6304_ecd	
Spur_027976_Ecd	
Smim_16273_SGT1_protein_putative_Ixodes_scapularis_gi_241694858_ref_XP_002411815_9e_27_112	Smim_16276_SGT1_protein_putative_Ixodes_scapularis_gi_241694858_ref_XP_002411815_6e_82_272	
Sman_163180	
Gsal_4832_protein_sgt1_like	
Nvec_27609_	Nvec_2632_	
Atha_AT5G65490_1_FUNCTIONS_IN_molecular_function_unknown_INVOLVED_IN_biological_process_unknown_LOCATED_IN_chloroplast_EXPRESSED_IN_22_plant_structures_EXPRESSED_DURING_13_growth_stages_CONTAINS_InterPro_DOMAIN_s_SGT1_InterPro_IPR010770_Has_1807_Blast_hits_to_1807_proteins_in_277_species_Archae_0_Bacteria_0_Metazoa_736_Fungi_347_Plants_385_Viruses_0_Other_Eukaryotes_339_source_NCBI_BLink	
Ttra_00131T0_00131	
Rfil_569441444	

HG_3579	
Hsap_Ensmbl0167671_UBX_domain_protein_6_Source_
HGNC_Symbol_Acc_14928_UBXN6	
Dmel_0034372_Gint3_GDI_interacting_protein_3_Source_FlyBase_0034372	
Cgig_21056_UBX_domain_containing_protein_6_Source_UniProtKB_TrEMBL_Acc_K1QS27	
Cele_019163_ubxn_6_Protein_UBXN_6_ubxn_6_mRNA_complete_cds_Source_RefSeq_mRNA_Acc_NM_068247	
Drer_003087_UBX_domain_protein_6_Source_ZFIN_Acc_ZDB_GENE_030131_5680_ubxn6	
Spur_020853_Ubxd1	Spur_012427_Ubxd1_1	
Smim_61556_PREDICTED_similar_to_UBX_domain_containing_protein_Tribolium_castaneum_gi_91085807_ref_XP_974668_1e_104_328	
Sman_020450	
Gsal_13093_ubx_domain_containing_protein_6	
Nvec_40066_UBX	Nvec_38240_UBX	
Atha_AT2G01650_1_PUX2_plant_UBX_domain_containing_protein_2	
Ttra_07976T0_07976_UBX_domain_containing_protein_6_443_aa	
Rfil_569423183	

HG_15017	
Nvec_46109_	
Ttra_00540T0_00540	

HG_4042	
Hsap_Ensmbl0124562_small_nuclear_ribonucleoprotein_polypeptide_C_Source_
HGNC_Symbol_Acc_11157_SNRPC	
Dmel_0261792_snRNP_U1_C_small_ribonucleoprotein_particle_U1_subunit_C_Source_FlyBase_0261792	
Cgig_11307_U1_small_nuclear_ribonucleoprotein_C_Source_UniProtKB_TrEMBL_Acc_K1PNT8	
Cele_017238_F08B4_7_Protein_F08B4_7_F08B4_7_mRNA_complete_cds_Source_RefSeq_mRNA_Acc_NM_069089	
Drer_009871_small_nuclear_ribonucleoprotein_polypeptide_C_Source_ZFIN_Acc_ZDB_GENE_020419_26_snrpc	
Spur_020766_SnrpC_U1_small_nuclear_ribonucleoprotein_C_Source_UniProtKB_TrEMBL_Acc_H3J2M9	
Smim_67985_U1_small_nuclear_ribonucleoprotein_C_putative_Ixodes_scapularis_gi_241640727_ref_XP_002410902_2e_41_145	
Sman_113660_Cleavage_and_polyadenylation_specificity_factor_putative_Source_UniProtKB_TrEMBL_Acc_C1M270	
Nvec_47949_	
Scer_YLR298C_Component_of_the_U1_snRNP_complex_required_for_pre_mRNA_splicing_putative_ortholog_of_human_U1C_protein_which_is_involved_in_formation_of_a_complex_between_U1_snRNP_and_the_pre_mRNA_5_splice_site_Source_SGD_Acc_S000004289_YHC1_SGD	
Atha_AT4G03120_1_C2H2_and_C2HC_zinc_fingers_superfamily_protein	
Ttra_03192T0_03192	

HG_4130	
Hsap_Ensmbl0166889_protein_associated_with_topoisomerase_II_homolog_1_yeast_Source_
HGNC_Symbol_Acc_26721_PATL1	Hsap_Ensmbl0229474_protein_associated_with_topoisomerase_II_homolog_2_yeast_Source_
HGNC_Symbol_Acc_33630_PATL2	
Dmel_0028470_Patr_1_Protein_associated_with_topo_II_related_1_Source_FlyBase_0028470	
Cgig_12909_PAT1_like_protein_1_Source_UniProtKB_TrEMBL_Acc_K1RXV8	
Cele_009661_patr_1_Protein_PATR_1_patr_1_mRNA_complete_cds_Source_RefSeq_mRNA_Acc_NM_064113	
Drer_017423_protein_associated_with_topoisomerase_II_homolog_1_yeast_Source_ZFIN_Acc_ZDB_GENE_070209_83_patl1	Drer_089567_protein_associated_with_topoisomerase_II_homolog_2_yeast_Source_
HGNC_Symbol_Acc_33630_PATL2	
Spur_019858_Patl1	Spur_016243_Spur_016243	
Smim_39389_PREDICTED_LOW_QUALITY_PROTEIN_protein_PAT1_homolog_like_Anolis_carolinensis_gi_327260448_ref_XP_003215046_9e_46_183	

HG_11497	
Scer_YDR354W_Anthranilate_phosphoribosyl_transferase_of_the_tryptophan_biosynthetic_pathway_catalyzes_the_phosphoribosylation_of_anthranilate_subject_to_the_general_control_system_of_amino_acid_biosynthesis_Source_SGD_Acc_S000002762_TRP4_SGD	
Atha_AT5G17990_1_TRP1_pat1_tryptophan_biosynthesis_1	

HG_350	
Hsap_Ensmbl0117411_UDP_Gal_betaGlcNAc_beta_1_4_galactosyltransferase_polypeptide_2_Source_
HGNC_Symbol_Acc_925_B4GALT2	Hsap_Ensmbl0158850_UDP_Gal_betaGlcNAc_beta_1_4_galactosyltransferase_polypeptide_3_Source_
HGNC_Symbol_Acc_926_B4GALT3	Hsap_Ensmbl0118276_UDP_Gal_betaGlcNAc_beta_1_4_galactosyltransferase_polypeptide_6_Source_
HGNC_Symbol_Acc_929_B4GALT6	Hsap_Ensmbl0158470_UDP_Gal_betaGlcNAc_beta_1_4_galactosyltransferase_polypeptide_5_Source_
HGNC_Symbol_Acc_928_B4GALT5	Hsap_Ensmbl0086062_UDP_Gal_betaGlcNAc_beta_1_4_galactosyltransferase_polypeptide_1_Source_
HGNC_Symbol_Acc_924_B4GALT1	Hsap_Ensmbl0027847_xylosylprotein_beta_1_4_galactosyltransferase_polypeptide_7_Source_
HGNC_Symbol_Acc_930_B4GALT7	Hsap_Ensmbl0121578_UDP_Gal_betaGlcNAc_beta_1_4_galactosyltransferase_polypeptide_4_Source_
HGNC_Symbol_Acc_927_B4GALT4	
Dmel_0027538_beta4GalNAcTA_beta4GalNAcTA_Source_FlyBase_0027538	Dmel_0039258_beta4GalT7_beta_4_galactosyltransferase_7_Source_FlyBase_0039258	Dmel_0039625_beta4GalNAcTB_beta4GalNAcTB_Source_FlyBase_0039625	
Cgig_01009_Beta_1_4_N_acetylgalactosaminyltransferase_bre_4_Source_UniProtKB_TrEMBL_Acc_K1Q7E5	Cgig_28074_Beta_1_4_N_acetylgalactosaminyltransferase_bre_4_Source_UniProtKB_TrEMBL_Acc_K1QXQ5	Cgig_13995_Beta_1_4_N_acetylgalactosaminyltransferase_bre_4_Source_UniProtKB_TrEMBL_Acc_K1P3C3	Cgig_02250_Beta_1_4_N_acetylgalactosaminyltransferase_bre_4_Source_UniProtKB_TrEMBL_Acc_K1PU72	Cgig_19010_Beta_1_4_N_acetylgalactosaminyltransferase_bre_4_Source_UniProtKB_TrEMBL_Acc_K1QNJ7	Cgig_20799_Beta_1_4_N_acetylgalactosaminyltransferase_bre_4_Source_UniProtKB_TrEMBL_Acc_K1RVA0	Cgig_11279_Beta_1_4_N_acetylgalactosaminyltransferase_bre_4_Source_UniProtKB_TrEMBL_Acc_K1R9Q7	Cgig_28237_Beta_1_4_galactosyltransferase_1_Source_UniProtKB_TrEMBL_Acc_K1PYH7	Cgig_20798_Beta_1_4_N_acetylgalactosaminyltransferase_bre_4_Source_UniProtKB_TrEMBL_Acc_K1RBR7	Cgig_17136_Beta_1_4_N_acetylgalactosaminyltransferase_bre_4_Source_UniProtKB_TrEMBL_Acc_K1QFR7	Cgig_02434_Beta_1_4_N_acetylgalactosaminyltransferase_bre_4_Source_UniProtKB_TrEMBL_Acc_K1PTV0	Cgig_13446_Beta_1_4_galactosyltransferase_7_Source_UniProtKB_TrEMBL_Acc_K1QT40	Cgig_00749_Beta_1_4_N_acetylgalactosaminyltransferase_bre_4_Source_UniProtKB_TrEMBL_Acc_K1PLZ5	Cgig_22477	
Cele_000269_bre_4_Protein_BRE_4_bre_4_mRNA_complete_cds_Source_RefSeq_mRNA_Acc_NM_058471	Cele_012206_W02B12_11_Protein_W02B12_11_W02B12_11_mRNA_complete_cds_Source_RefSeq_mRNA_Acc_NM_064048	Cele_005021_sqv_3_Protein_SQV_3_sqv_3_mRNA_complete_cds_Source_RefSeq_mRNA_Acc_NM_066763	
Drer_052326_UDP_Gal_betaGlcNAc_beta_1_4_galactosyltransferase_polypeptide_1_Source_
HGNC_Symbol_Acc_924_B4GALT1_2_of_2	Drer_018853_si_dkey_199f5_8_Source_ZFIN_Acc_ZDB_GENE_030131_4733_si_dkey_199f5_8	Drer_062329_Uncharacterized_protein_Source_UniProtKB_TrEMBL_Acc_E7F264_BX323050_1	Drer_077994_UDP_Gal_betaGlcNAc_beta_1_4_galactosyltransferase_polypeptide_2_Source_ZFIN_Acc_ZDB_GENE_070912_258_b4galt2	Drer_004798_UDP_Gal_betaGlcNAc_beta_1_4_galactosyltransferase_polypeptide_4_Source_ZFIN_Acc_ZDB_GENE_041114_103_b4galt4	Drer_010301_UDP_Gal_betaGlcNAc_beta_1_4_galactosyltransferase_polypeptide_6_Source_ZFIN_Acc_ZDB_GENE_040426_789_b4galt6	Drer_037815_UDP_Gal_betaGlcNAc_beta_1_4_galactosyltransferase_polypeptide_5_Source_ZFIN_Acc_ZDB_GENE_060628_3_b4galt5	Drer_021899_xylosylprotein_beta_1_4_galactosyltransferase_polypeptide_7_galactosyltransferase_I_Source_ZFIN_Acc_ZDB_GENE_040727_3_b4galt7	Drer_002634_UDP_Gal_betaGlcNAc_beta_1_4_galactosyltransferase_polypeptide_1_Source_ZFIN_Acc_ZDB_GENE_050417_236_b4galt1	
Spur_023564_Spur_023564	Spur_024837_B4galt6_7	Spur_008080_B4galt6	Spur_010686_B4galt6_2	Spur_016569_B4galt6_3	Spur_025145_B4galt5_3	Spur_015831_B4galt5_5	Spur_009773_B4galt5_1	Spur_002887_B4galt5	Spur_021359_B4galt5_2	Spur_021360_B4galt6_6	Spur_020850_B4galt6_5	Spur_019192_B4galt6_4	Spur_024298_B3galt5_5	Spur_027923_B4galt5_4	Spur_007019_B4galt6_8	Spur_019007_B4galt7_1	Spur_011046_B4galt6_1	Spur_017838_B4galt7	Spur_020160_Spur_020160	
Smim_59472_PREDICTED_beta_4_N_acetylgalactosaminyltransferase_bre_4_like_Bombus_terrestris_gi_340729171_ref_XP_003402881_6e_125_377	Smim_75538_beta_4_N_acetylgalactosaminyl_transferase_BRE_4_putative_Ixodes_scapularis_gi_241246281_ref_XP_002402643_1e_106_327	Smim_52126_xylosylprotein_beta4_galactosyltransferase_putative_Pediculus_humanus_corporis_gi_242024543_ref_XP_002432687_6e_97_302	
Sman_211240_Putative_beta_1_4_galactosyltransferase_Source_UniProtKB_TrEMBL_Acc_G4VNW8	Sman_021370_Putative_beta_1_4_galactosyltransferase_Source_UniProtKB_TrEMBL_Acc_G4VT32	Sman_056260_Putative_beta_1_4_galactosyltransferase_Source_UniProtKB_TrEMBL_Acc_G4V5Y6	Sman_024650_Beta_1_4_galactosyltransferase_3_4_related_Source_UniProtKB_TrEMBL_Acc_G4VIQ6	Sman_047240_Putative_beta_1_4_galactosyltransferase_Source_UniProtKB_TrEMBL_Acc_G4VNB7	Sman_015920_Putative_beta_1_4_galactosyltransferase_Source_UniProtKB_TrEMBL_Acc_G4VJP0	Sman_153110	Sman_210290_B4GAL_T7_Putative_beta_1_4_galactosyltransferase_Source_UniProtKB_TrEMBL_Acc_G4VJK7	Sman_146430_Putative_beta_1_4_galactosyltransferase_Source_UniProtKB_TrEMBL_Acc_G4VRQ9	Sman_007950_Putative_beta_1_4_galactosyltransferase_Source_UniProtKB_TrEMBL_Acc_G4VJ61	
Gsal_2854_beta_galactosyltransferase_2	Gsal_5763_beta_galactosyltransferase_2_like	Gsal_11437_udp_gal_glucosylceramide_beta_14_galactosyltransferase	
Nvec_24498_Galactosyl_T_2	Nvec_6787_	
Ttra_05453T0_05453_xylosyltransferase_2_875_aa	

HG_3538	
Hsap_Ensmbl0160075_SSU72_RNA_polymerase_II_CTD_phosphatase_homolog_S_cerevisiae_Source_
HGNC_Symbol_Acc_25016_SSU72	
Dmel_0031054_Ssu72_Ssu72_ortholog_Source_FlyBase_0031054	
Cgig_14055_RNA_polymerase_II_subunit_A_C_terminal_domain_phosphatase_SSU72_Source_UniProtKB_TrEMBL_Acc_K1PZA7	
Cele_020480_ssup_72_Protein_SSUP_72_ssup_72_mRNA_complete_cds_Source_RefSeq_mRNA_Acc_NM_062985	
Drer_031216_SSU72_RNA_polymerase_II_CTD_phosphatase_homolog_S_cerevisiae_Source_ZFIN_Acc_ZDB_GENE_040426_1689_ssu72	
Spur_026118_Ssu72	
Smim_48985_LDL_receptor_related_protein_putative_Ixodes_scapularis_gi_241177326_ref_XP_002399947_3e_61_195	
Nvec_2027_	
Scer_YNL222W_Transcription_RNA_processing_factor_that_associates_with_TFIIB_and_cleavage_polyadenylation_factor_Pta1p_exhibits_phosphatase_activity_on_serine_5_of_the_RNA_polymerase_II_C_terminal_domain_affects_start_site_selection_in_vivo_Source_SGD_Acc_S000005166_SSU72_SGD	
Atha_AT1G73820_1_Ssu72_like_family_protein	
Ttra_10575T0_10575_RNA_polymerase_II_subunit_A_domain_phosphatase_SSU72_553_aa	

HG_3626	
Hsap_Ensmbl0177954_ribosomal_protein_S27_Source_
HGNC_Symbol_Acc_10416_RPS27	Hsap_Ensmbl0185088_ribosomal_protein_S27_like_Source_
HGNC_Symbol_Acc_18476_RPS27L	
Dmel_0039300_RpS27_Ribosomal_protein_S27_Source_FlyBase_0039300	
Cgig_04762_40S_ribosomal_protein_S27_Source_UniProtKB_TrEMBL_Acc_K1QHF0	
Cele_004496_rps_27_Protein_RPS_27_rps_27_mRNA_complete_cds_Source_RefSeq_mRNA_Acc_NM_070733	
Drer_023298_ribosomal_protein_S27_isoform_1_Source_ZFIN_Acc_ZDB_GENE_050522_549_rps27_1	Drer_090186_ribosomal_protein_S27_isoform_2_Source_ZFIN_Acc_ZDB_GENE_040426_1735_rps27_2	Drer_055475_ribosomal_protein_S27_isoform_2_Source_ZFIN_Acc_ZDB_GENE_040426_1735_rps27_2	
Spur_006034_Rps27_40S_ribosomal_protein_S27_Source_UniProtKB_TrEMBL_Acc_H3HWF0	
Smim_69576_40S_ribosomal_protein_S27_Lycosa_singoriensis_gi_161669268_gb_ABX75486_2e_53_171	
Sman_041650_Putative_40s_ribosomal_protein_S27_Source_UniProtKB_TrEMBL_Acc_G4VN01	
Gsal_1533_40s_ribosomal_protein_s27_like	
Scer_YKL156W_Protein_component_of_the_small_40S_ribosomal_subunit_nearly_identical_to_Rps27Bp_and_has_similarity_to_rat_S27_ribosomal_protein_Source_SGD_Acc_S000001639_RPS27A_SGD	Scer_YHR021C_Protein_component_of_the_small_40S_ribosomal_subunit_nearly_identical_to_Rps27Ap_and_has_similarity_to_rat_S27_ribosomal_protein_Source_SGD_Acc_S000001063_RPS27B_SGD	
Atha_AT3G61110_1_ARS27A_RS27A_ribosomal_protein_S27	Atha_AT2G45710_1_Zinc_binding_ribosomal_protein_family_protein	Atha_AT5G47930_1_Zinc_binding_ribosomal_protein_family_protein	Atha_AT3G61111_1_Zinc_binding_ribosomal_protein_family_protein	

HG_6873	
Hsap_Ensmbl0198498_translation_machinery_associated_16_homolog_S_cerevisiae_Source_
HGNC_Symbol_Acc_25638_TMA16	
Dmel_0030611_CG15027	
Drer_008068_translation_machinery_associated_16_homolog_S_cerevisiae_Source_ZFIN_Acc_ZDB_GENE_050522_20_tma16	
Spur_024164_C4orf43L	Spur_017854_Spur_017854	
Smim_49327_upf0534_protein_c4orf43_like_protein_Ictalurus_furcatus_gi_308322463_gb_ADO28369_3e_22_97_1	
Nvec_19728_	

HG_3714	
Hsap_Ensmbl0110066_suppressor_of_variegation_4_20_homolog_1_Drosophila_Source_
HGNC_Symbol_Acc_24283_SUV420H1	Hsap_Ensmbl0133247_suppressor_of_variegation_4_20_homolog_2_Drosophila_Source_
HGNC_Symbol_Acc_28405_SUV420H2	
Dmel_0025639_Hmt4_20_Histone_methyltransferase_4_20_Source_FlyBase_0025639	
Cgig_07764	
Cele_016313_set_4_Protein_SET_4_set_4_mRNA_complete_cds_Source_RefSeq_mRNA_Acc_NM_062871	
Drer_041081_suppressor_of_variegation_4_20_homolog_1_Drosophila_Source_ZFIN_Acc_ZDB_GENE_041114_22_suv420h1	Drer_075461_suppressor_of_variegation_4_20_homolog_2_Drosophila_Source_ZFIN_Acc_ZDB_GENE_080523_2_suv420h2	
Spur_015324_Suv420h1L	
Smim_71228_Histone_lysine_N_methyltransferase_Suv4_20_Camponotus_floridanus_gi_307172382_gb_EFN63848_3e_125_412	Smim_40944_PREDICTED_similar_to_Suv4_20_CG13363_PA_Tribolium_castaneum_gi_91081535_ref_XP_974904_1e_75_263	Smim_53408_PREDICTED_suppressor_of_variegation_4_20_homolog_isoform_Oryctolagus_cuniculus_gi_291414235_ref_XP_002723366_4e_09_60_8	
Sman_062530_Suppressor_of_variegation_4_20_related_Source_UniProtKB_TrEMBL_Acc_G4VJK1	Sman_062540	
Gsal_436_suppressor_of_variegation_4_20_related	
Nvec_16333_SET	Nvec_51227_Toxin_24	

HG_6961	
Hsap_Ensmbl0162601_Myb_like_SWIRM_and_MPN_domains_1_Source_
HGNC_Symbol_Acc_29401_MYSM1	
Cgig_20426_Histone_H2A_deubiquitinase_MYSM1_Source_UniProtKB_TrEMBL_Acc_K1QPB4	Cgig_11076_Histone_H2A_deubiquitinase_MYSM1_Source_UniProtKB_TrEMBL_Acc_K1R6B4	
Drer_034693_Myb_like_SWIRM_and_MPN_domains_1_Source_ZFIN_Acc_ZDB_GENE_041014_28_mysm1	
Spur_003545_Mysm1	Spur_011661_Mysm1L	Spur_013542_Spur_013542	
Nvec_51089_I_set	Nvec_45334_Mov34	Nvec_15010_	Nvec_5005_	

HG_2783	
Hsap_Ensmbl0172795_decapping_mRNA_2_Source_
HGNC_Symbol_Acc_24452_DCP2	
Dmel_0036534_Dcp2_Decapping_protein_2_Source_FlyBase_0036534	
Cgig_05973_mRNA_decapping_enzyme_2_Source_UniProtKB_TrEMBL_Acc_K1PW28	
Cele_003582_dcap_2_Protein_DCAP_2_isoform_b_dcap_2_mRNA_complete_cds_Source_RefSeq_mRNA_Acc_NM_070208	
Drer_039016_DCP2_decapping_enzyme_homolog_S_cerevisiae_Source_ZFIN_Acc_ZDB_GENE_040426_851_dcp2	
Spur_026788_Dcp2	
Smim_17770_PREDICTED_mRNA_decapping_enzyme_like_Nasonia_vitripennis_gi_156537470_ref_XP_001607167_4e_82_265	
Sman_006190	
Gsal_12725_mrna_decapping_enzyme_2	
Scer_YNL118C_Catalytic_subunit_of_the_Dcp1p_Dcp2p_decapping_enzyme_complex_which_removes_the_5_cap_structure_from_mRNAs_prior_to_their_degradation_member_of_the_Nudix_hydrolase_family_Source_SGD_Acc_S000005062_DCP2_SGD	
Atha_AT5G13570_2_DCP2_decapping_2	
Ttra_06681T0_06681_mRNA_decapping_complex_subunit_Dcp2_341_aa	

HG_3070	
Hsap_Ensmbl0180902_D_2_hydroxyglutarate_dehydrogenase_Source_
HGNC_Symbol_Acc_28358_D2
HGDH	
Dmel_0023507_CG3835	
Cgig_22853_D_2_hydroxyglutarate_dehydrogenase_mitochondrial_Source_UniProtKB_TrEMBL_Acc_K1QDC6	Cgig_00028_D_2_hydroxyglutarate_dehydrogenase_mitochondrial_Source_UniProtKB_TrEMBL_Acc_K1Q990	
Cele_010055_F54D5_12_Protein_F54D5_12_F54D5_12_mRNA_complete_cds_Source_RefSeq_mRNA_Acc_NM_064064	
Drer_060210_D_2_hydroxyglutarate_dehydrogenase_Source_ZFIN_Acc_ZDB_GENE_070112_482_d2
HGdh	
Spur_019982_D2
HGdh	
Smim_57157_PREDICTED_similar_to_d_lactate_dehydrognease_putative_Tribolium_castaneum_gi_189235632_ref_XP_001807867_6e_101_315	Smim_20744_D_lactate_dehydrogenase_cytochrome_mitochondrial_precursor_putative_D_lactate_ferricytochrome_c_oxidoreductase_putative_Candida_dubliniensis_CD36_gi_241953021_ref_XP_002419232_1e_04_46_2	
Nvec_4962_FAD_binding_4	
Scer_YDL178W_D_lactate_dehydrogenase_located_in_the_mitochondrial_matrix_Source_SGD_Acc_S000002337_DLD2_SGD	Scer_YEL071W_D_lactate_dehydrogenase_part_of_the_retrograde_regulon_which_consists_of_genes_whose_expression_is_stimulated_by_damage_to_mitochondria_and_reduced_in_cells_grown_with_glutamate_as_the_sole_nitrogen_source_located_in_the_cytoplasm_Source_SGD_Acc_S000000797_DLD3_SGD	
Atha_AT4G36400_1_FAD_linked_oxidases_family_protein	
Ttra_01657T0_01657_D_2_hydroxyglutarate_dehydrogenase_499_aa	
Rfil_569377078	

HG_653	
Hsap_Ensmbl0137955_Rab_geranylgeranyltransferase_beta_subunit_Source_
HGNC_Symbol_Acc_9796_RABGGTB	Hsap_Ensmbl0257365_farnesyltransferase_CAAX_box_beta_Source_
HGNC_Symbol_Acc_3785_FNTB	Hsap_Ensmbl0125954_CHURC1_FNTB_readthrough_Source_
HGNC_Symbol_Acc_42960_CHURC1_FNTB	Hsap_Ensmbl0164219_protein_geranylgeranyltransferase_type_I_beta_subunit_Source_
HGNC_Symbol_Acc_8895_PGGT1B	
Dmel_0028970_betaggt_II_beta_subunit_of_type_II_geranylgeranyl_transferase_Source_FlyBase_0028970	Dmel_0038424_CG17565	Dmel_0015000_betaggt_I_beta_subunit_of_type_I_geranylgeranyl_transferase_Source_FlyBase_0015000	
Cgig_18064_Geranylgeranyl_transferase_type_2_subunit_beta_Source_UniProtKB_TrEMBL_Acc_K1QIP5	Cgig_09796_Geranylgeranyl_transferase_type_1_subunit_beta_Source_UniProtKB_TrEMBL_Acc_K1PY80	Cgig_05852_Protein_farnesyltransferase_subunit_beta_Source_UniProtKB_TrEMBL_Acc_K1QG68	
Cele_015099_ggtb_1_Protein_GGTB_1_isoform_a_Source_RefSeq_mRNA_Acc_NM_066158	Cele_006465_fntb_1_Protein_FNTB_1_fntb_1_mRNA_complete_cds_Source_RefSeq_mRNA_Acc_NM_074179	Cele_013002_Y48E1B_3_Protein_Y48E1B_3_isoform_d_Source_RefSeq_mRNA_Acc_NM_001267470	
Drer_068587_Rab_geranylgeranyltransferase_beta_subunit_Source_ZFIN_Acc_ZDB_GENE_040426_2116_rabggtb	Drer_027916_farnesyltransferase_CAAX_box_beta_Source_ZFIN_Acc_ZDB_GENE_030131_2220_fntb	Drer_058613_protein_geranylgeranyltransferase_type_I_beta_subunit_Source_ZFIN_Acc_ZDB_GENE_050913_85_pggt1b	
Spur_028360_Rabggtb	Spur_022162_Spur_022162	Spur_004697_Spur_004697	Spur_026787_Spur_026787	Spur_025270_Spur_025270	
Smim_26416_PREDICTED_geranylgeranyl_transferase_type_subunit_beta_like_Anolis_carolinensis_gi_327276701_ref_XP_003223106_4e_65_211	Smim_26410_geranylgeranyl_transferase_type_subunit_beta_Danio_rerio_gi_76253908_ref_NP_998277_1e_90_277	Smim_55853_PREDICTED_geranylgeranyl_transferase_type_subunit_beta_like_partial_Sus_scrofa_gi_311249975_ref_XP_003123896_3e_97_296	Smim_16282_denovo_path1_farnesyltransferase_subunit_beta_Esox_lucius_gi_225716280_gb_ACO13986_1e_25_103	
Sman_150160_Putative_geranylgeranyl_transferase_type_II_beta_subunit_Source_UniProtKB_TrEMBL_Acc_G4VI00	Sman_066960_Putative_geranylgeranyl_transferase_type_I_beta_subunit_Source_UniProtKB_TrEMBL_Acc_G4VIK5	Sman_065780	
Gsal_717_geranylgeranyl_transferase_type_2_subunit_beta	Gsal_3687_geranylgeranyl_transferase_type_1_subunit_beta_like	Gsal_10304_caax_beta	Gsal_5850_protein_farnesyltransferase_subunit_beta	Gsal_488_hypothetical_protein	
Nvec_15453_Prenyltrans	Nvec_58_Prenyltrans	Nvec_18098_Prenyltrans	Nvec_54406_	
Scer_YPR176C_Beta_subunit_of_Type_II_geranylgeranyltransferase_required_for_vesicular_transport_between_the_endoplasmic_reticulum_and_the_Golgi_provides_a_membrane_attachment_moiety_to_Rab_like_proteins_Ypt1p_and_Sec4p_Source_SGD_Acc_S000006380_BET2_SGD	Scer_YDL090C_Beta_subunit_of_the_CAAX_farnesyltransferase_FTase_that_prenylates_the_a_factor_mating_pheromone_and_Ras_proteins_required_for_the_membrane_localization_of_Ras_proteins_and_a_factor_homolog_of_the_mammalian_FTase_beta_subunit_Source_SGD_Acc_S000002248_RAM1_SGD	Scer_YGL155W_Beta_subunit_of_geranylgeranyltransferase_type_I_catalyzes_geranylgeranylation_to_the_cysteine_residue_in_proteins_containing_a_C_terminal_CaaX_sequence_ending_in_Leu_or_Phe_has_substrates_important_for_morphogenesis_Source_SGD_Acc_S000003123_CDC43_SGD	
Atha_AT3G12070_1_AtRGTB2_RGTB2_RAB_geranylgeranyl_transferase_beta_subunit_2	Atha_AT5G12210_1_AtRGTB1_RGTB1_RAB_geranylgeranyl_transferase_beta_subunit_1	Atha_AT2G39550_1_ATGGT_IB_GGB_PGGT_I_Prenyltransferase_family_protein	Atha_AT5G40280_1_ERA1_ATFTB_WIG_Prenyltransferase_family_protein	
Ttra_06695T0_06695_geranylgeranyl_transferase_type_2_subunit_beta_315_aa	Ttra_04526T0_04526_farnesyltransferase_373_aa	Ttra_10708T0_10708_geranylgeranyltransferase_type_I_388_aa	
Rfil_569377233	Rfil_5694096633209_partial_Reticulomyxa_filosa	Rfil_569389658_protein_farnesyltransferase_beta_subunit_partial_Reticulomyxa_filosa	Rfil_569389659_farnesyltransferase_beta_subunit_Reticulomyxa_filosa	Rfil_569343589	

HG_10135	
Nvec_22043_	Nvec_26662_	Nvec_51883_Extensin_2	Nvec_22044_	Nvec_52855_	Nvec_54819_	Nvec_22045_Amelogenin	

HG_81745	
This group of homology does not contain any annotated genome

HG_2654	
Hsap_Ensmbl0150593_programmed_cell_death_4_neoplastic_transformation_inhibitor_Source_
HGNC_Symbol_Acc_8763_PDCD4	
Dmel_0030520_Pdcd4_Programmed_cell_death_4_ortholog_Source_FlyBase_0030520	
Cgig_10106_Programmed_cell_death_protein_4_Source_UniProtKB_TrEMBL_Acc_K1R0L3	Cgig_28820_Programmed_cell_death_protein_4_Source_UniProtKB_TrEMBL_Acc_K1QQP1	
Drer_041022_programmed_cell_death_4b_Source_ZFIN_Acc_ZDB_GENE_030131_9847_pdcd4b	Drer_021702_programmed_cell_death_4a_Source_ZFIN_Acc_ZDB_GENE_040426_1920_pdcd4a	
Spur_003182_Pdcd4	
Smim_70805_programmed_cell_death_involved_protein_putative_Ixodes_scapularis_gi_241326643_ref_XP_002408251_0_0_543	
Sman_072110_Programmed_cell_death_putative_Source_UniProtKB_TrEMBL_Acc_G4M099	
Gsal_10683_programmed_cell_death_protein_4	
Nvec_41500_	
Atha_AT4G30680_1_Initiation_factor_eIF_4_gamma_MA3	Atha_AT5G63190_1_MA3_domain_containing_protein	Atha_AT1G22730_1_MA3_domain_containing_protein	Atha_AT4G24800_1_MA3_domain_containing_protein	Atha_AT3G48390_1_MA3_domain_containing_protein	
Rfil_5694165950277_Reticulomyxa_filosa	Rfil_5694054034905_partial_Reticulomyxa_filosa	

HG_2830	
Dmel_0003742_tra2_transformer_2_Source_FlyBase_0003742	
Cgig_18347_Transformer_2_like_protein_beta_Source_UniProtKB_TrEMBL_Acc_K1R3G0	
Cele_004705_rsp_8_Protein_RSP_8_isoform_a_Source_RefSeq_mRNA_Acc_NM_001268213	
Drer_042049_cold_inducible_RNA_binding_protein_Source_
HGNC_Symbol_Acc_1982_CIRBP_2_of_2	Drer_007863_transformer_2_alpha_Source_ZFIN_Acc_ZDB_GENE_040426_1391_tra2a	Drer_002168_transformer_2_beta_homolog_Drosophila_Source_ZFIN_Acc_ZDB_GENE_040426_1094_tra2b	
Spur_011134_Sf_arg_Serr10	Spur_001605_Sfrs10	
Smim_25855_transformer_protein_C_putative_Ixodes_scapularis_gi_241655012_ref_XP_002411352_1e_61_201	
Sman_045950_Transformer_2_related_Source_UniProtKB_TrEMBL_Acc_G4VPQ9	Sman_050920_Transformer_2_related_Source_UniProtKB_TrEMBL_Acc_G4VMJ2	
Gsal_11842_transformer_2_protein	Gsal_6043_hypothetical_protein	
Nvec_28070_RRM_1	
Atha_AT5G59860_1_RNA_binding_RRM_RBD_RNP_motifs_family_protein	
Ttra_02112T0_02112	
Rfil_5694132331712_Reticulomyxa_filosa	

HG_10271	
Rfil_569422162	Rfil_5693997286868_Reticulomyxa_filosa	

HG_2478	
Hsap_Ensmbl0149100_eukaryotic_translation_initiation_factor_3_subunit_M_Source_
HGNC_Symbol_Acc_24460_EIF3M	
Dmel_0033902_Tango7_Transport_and_Golgi_organization_7_Source_FlyBase_0033902	
Cgig_27107_Eukaryotic_translation_initiation_factor_3_subunit_M_Source_UniProtKB_TrEMBL_Acc_K1R0D7	
Cele_019543_cif_1_Protein_CIF_1_cif_1_mRNA_complete_cds_Source_RefSeq_mRNA_Acc_NM_068217	
Drer_013931_eukaryotic_translation_initiation_factor_3_subunit_M_Source_ZFIN_Acc_ZDB_GENE_040426_2643_eif3m	
Spur_022386_Eif3m	Spur_000678_Spur_000678	Spur_005175_Spur_005175	
Smim_59345_dendritic_cell_protein_putative_Ixodes_scapularis_gi_242001538_ref_XP_002435412_3e_165_480	
Sman_029410_Dendritic_cell_protein_putative_Source_UniProtKB_TrEMBL_Acc_G4LWA6	
Gsal_10528_eukaryotic_translation_initiation_factor_3_subunit_m	
Atha_AT3G02200_2_Proteasome_component_PCI_domain_protein	Atha_AT5G15610_1_Proteasome_component_PCI_domain_protein	
Ttra_09556T0_09556_eukaryotic_translation_initiation_factor_3_subunit_M_283_aa	
Rfil_569369353	

HG_35733	
This group of homology does not contain any annotated genome

HG_2437	
Hsap_Ensmbl0154582_transcription_elongation_factor_B_SIII_polypeptide_1_15kDa_elongin_C_Source_
HGNC_Symbol_Acc_11617_TCEB1	
Dmel_0023211_Elongin_C_Elongin_C_Source_FlyBase_0023211	
Cgig_00789_Transcription_elongation_factor_B_polypeptide_1_Source_UniProtKB_TrEMBL_Acc_K1QZ08	
Cele_001236_elc_1_Protein_ELC_1_elc_1_mRNA_complete_cds_Source_RefSeq_mRNA_Acc_NM_065004	Cele_077680_F54F7_10_Protein_F54F7_10_F54F7_10_mRNA_complete_cds_Source_RefSeq_mRNA_Acc_NM_001129676	Cele_001237_elc_2_Protein_ELC_2_Source_UniProtKB_TrEMBL_Acc_Q23153	
Drer_045355_transcription_elongation_factor_B_SIII_polypeptide_1a_Source_ZFIN_Acc_ZDB_GENE_040912_120_tceb1a	Drer_045359_transcription_elongation_factor_B_SIII_polypeptide_1b_Source_ZFIN_Acc_ZDB_GENE_040718_138_tceb1b	
Spur_001062_ElgC	
Smim_20668_RNA_polymerase_II_transcription_elongation_factor_Rhipicephalus_sanguineus_gi_260908467_gb_ACX53953_2e_69_214	
Sman_009320	
Gsal_1970_elongation_factor_siii_p15_subunit	
Nvec_10676_Skp1_POZ	Nvec_57492_Skp1_POZ	
Scer_YPL046C_Elongin_C_conserved_among_eukaryotes_forms_a_complex_with_Cul3p_that_polyubiquitylates_monoubiquitylated_RNA_polymerase_II_to_trigger_its_proteolysis_plays_a_role_in_global_genomic_repair_Source_SGD_Acc_S000005967_ELC1_SGD	
Atha_AT5G59140_1_BTB_POZ_domain_containing_protein	

HG_2525	
Hsap_Ensmbl0142002_dipeptidyl_peptidase_9_Source_
HGNC_Symbol_Acc_18648_DPP9	Hsap_Ensmbl0074603_dipeptidyl_peptidase_8_Source_
HGNC_Symbol_Acc_16490_DPP8	
Dmel_0039240_CG3744	
Cgig_11234_Dipeptidyl_peptidase_8_Source_UniProtKB_TrEMBL_Acc_K1RE36	
Cele_001056_dpf_3_Protein_DPF_3_isoform_a_dpf_3_mRNA_complete_cds_Source_RefSeq_mRNA_Acc_NM_059555	
Drer_052606_dipeptidyl_peptidase_9_Source_ZFIN_Acc_ZDB_GENE_061013_777_dpp9	
Spur_008537_Dpp9	
Smim_10625_PREDICTED_dipeptidyl_peptidase_9_like_isoform_Nasonia_vitripennis_gi_156538563_ref_XP_001607433_0_0_667	Smim_10624_dipeptidyl_peptidase_putative_Ixodes_scapularis_gi_241998408_ref_XP_002433847_2e_53_191	
Sman_127840_Dipeptidyl_peptidase_9_S09_family_Source_UniProtKB_TrEMBL_Acc_G4VMP5	
Gsal_3764_dipeptidyl_peptidase_9_s09_family	Gsal_6317_inactive_dipeptidyl_peptidase_10_like	Gsal_14347_dipeptidyl_peptidase_9	Gsal_8533_hypothetical_protein	
Nvec_30173_	Nvec_30174_	Nvec_52477_	
Atha_AT5G24260_1_prolyl_oligopeptidase_family_protein	
Ttra_00071T0_00071_peptidase_S9B_dipeptidylpeptidase_IV_domain_containing_protein_780_aa	
Rfil_569420581	Rfil_569303710	

HG_138	
Hsap_Ensmbl0176715_acyl_CoA_synthetase_family_member_3_Source_
HGNC_Symbol_Acc_27288_ACSF3	Hsap_Ensmbl0167107_acyl_CoA_synthetase_family_member_2_Source_
HGNC_Symbol_Acc_26101_ACSF2	
Dmel_0034553_CG9993	Dmel_0029945_CG18155	Dmel_0031703_CG12512	Dmel_0027601_pdgy_pudgy_Source_FlyBase_0027601	Dmel_0034552_CG17999	Dmel_0039156_CG6178	Dmel_0038734_CG11453	Dmel_0033733_CG8834	Dmel_0037996_CG4830	Dmel_0038732_CG11391	Dmel_0038733_CG11407	Dmel_0035006_CG4563	Dmel_0035642_CG18586	Dmel_0035641_CG5568	Dmel_0038730_CG6300	Dmel_0038731_CG11659	
Cgig_11692_Acyl_CoA_synthetase_family_member_3_mitochondrial_Source_UniProtKB_TrEMBL_Acc_K1QZD7	Cgig_15331_Acyl_CoA_synthetase_family_member_2_mitochondrial_Source_UniProtKB_TrEMBL_Acc_K1R4C4	Cgig_14867_Putative_4_coumarate_CoA_ligase_2_Source_UniProtKB_TrEMBL_Acc_K1Q1F7	Cgig_13706_4_coumarate_CoA_ligase_Source_UniProtKB_TrEMBL_Acc_K1RFD4	Cgig_03737_Acyl_CoA_synthetase_family_member_2_mitochondrial_Source_UniProtKB_TrEMBL_Acc_K1PYE5	Cgig_19712_Acyl_CoA_synthetase_family_member_2_mitochondrial_Source_UniProtKB_TrEMBL_Acc_K1QPN1	Cgig_26404_Acyl_CoA_synthetase_family_member_2_mitochondrial_Source_UniProtKB_TrEMBL_Acc_K1QXW9	Cgig_03738_Acyl_CoA_synthetase_family_member_2_mitochondrial_Source_UniProtKB_TrEMBL_Acc_K1QIU0	Cgig_25900_Acyl_CoA_synthetase_family_member_2_mitochondrial_Source_UniProtKB_TrEMBL_Acc_K1Q9F1	Cgig_08875_Acyl_CoA_synthetase_family_member_2_mitochondrial_Source_UniProtKB_TrEMBL_Acc_K1Q4P6	Cgig_08536_Acyl_CoA_synthetase_family_member_2_mitochondrial_Source_UniProtKB_TrEMBL_Acc_K1RD00	Cgig_26410_Acyl_CoA_synthetase_family_member_2_mitochondrial_Source_UniProtKB_TrEMBL_Acc_K1QXX3	Cgig_08874_Acyl_CoA_synthetase_family_member_2_mitochondrial_Source_UniProtKB_TrEMBL_Acc_K1PXP0	Cgig_22290_4_coumarate_CoA_ligase_like_7_Source_UniProtKB_TrEMBL_Acc_K1RE86	Cgig_10257_Plipastatin_synthetase_subunit_D_Source_UniProtKB_TrEMBL_Acc_K1Q403	Cgig_26409_Acyl_CoA_synthetase_family_member_2_mitochondrial_Source_UniProtKB_TrEMBL_Acc_K1S323	Cgig_13893_Acyl_CoA_synthetase_family_member_2_mitochondrial_Source_UniProtKB_TrEMBL_Acc_K1PHC5	Cgig_12897_4_coumarate_CoA_ligase_2_Source_UniProtKB_TrEMBL_Acc_K1PWP1	Cgig_10094_4_coumarate_CoA_ligase_like_7_Source_UniProtKB_TrEMBL_Acc_K1PSP3	Cgig_01657_4_coumarate_CoA_ligase_1_Source_UniProtKB_TrEMBL_Acc_K1PLV7	Cgig_02497_4_coumarate_CoA_ligase_like_7_Source_UniProtKB_TrEMBL_Acc_K1PKS6	Cgig_15679_4_coumarate_CoA_ligase_like_7_Source_UniProtKB_TrEMBL_Acc_K1QHV2	Cgig_15680_4_coumarate_CoA_ligase_like_7_Source_UniProtKB_TrEMBL_Acc_K1QRL5	Cgig_15681_4_coumarate_CoA_ligase_1_Source_UniProtKB_TrEMBL_Acc_K1QYW9	
Cele_018488_acs_1_Protein_ACS_1_isoform_b_acs_1_mRNA_complete_cds_Source_RefSeq_mRNA_Acc_NM_001028767	Cele_016849_acs_21_Protein_ACS_21_acs_21_mRNA_complete_cds_Source_RefSeq_mRNA_Acc_NM_071444	Cele_018269_acs_11_Protein_ACS_11_acs_11_mRNA_complete_cds_Source_RefSeq_mRNA_Acc_NM_062447	Cele_007228_acs_7_Protein_ACS_7_acs_7_mRNA_complete_cds_Source_RefSeq_mRNA_Acc_NM_063578	Cele_008669_acs_14_Protein_ACS_14_acs_14_mRNA_complete_cds_Source_RefSeq_mRNA_Acc_NM_073050	Cele_009221_acs_2_Protein_ACS_2_acs_2_mRNA_complete_cds_Source_RefSeq_mRNA_Acc_NM_074468	Cele_009106_acs_12_Protein_ACS_12_acs_12_mRNA_complete_cds_Source_RefSeq_mRNA_Acc_NM_075634	Cele_020634_acs_9_Protein_ACS_9_acs_9_mRNA_complete_cds_Source_RefSeq_mRNA_Acc_NM_078327	Cele_007082_acs_10_Protein_ACS_10_acs_10_mRNA_complete_cds_Source_RefSeq_mRNA_Acc_NM_074101	Cele_022849_acs_6_Protein_ACS_6_acs_6_mRNA_complete_cds_Source_RefSeq_mRNA_Acc_NM_063049	Cele_003179_mec_18_Protein_MEC_18_mec_18_mRNA_complete_cds_Source_RefSeq_mRNA_Acc_NM_076330	Cele_016108_C25G6_3_Protein_C25G6_3_C25G6_3_mRNA_complete_cds_Source_RefSeq_mRNA_Acc_NM_075830	Cele_016324_C32E8_6_Protein_C32E8_6_isoform_a_Source_RefSeq_mRNA_Acc_NM_170845	Cele_018579_acs_16_Protein_ACS_16_acs_16_mRNA_complete_cds_Source_RefSeq_mRNA_Acc_NM_058458	
Drer_059503_Uncharacterized_protein_Source_UniProtKB_TrEMBL_Acc_E7F2S8_CR848706_1	Drer_061201_acyl_CoA_synthetase_family_member_2_Source_ZFIN_Acc_ZDB_GENE_060825_7_acsf2	
Spur_008639_Acsf2_1	Spur_004654_Acsf3	Spur_009289_4Cl_1	Spur_016362_Acsf2	Spur_020301_Acsf2_3	Spur_020300_Spur_020300	Spur_021869_4Cl	Spur_004656_Spur_004656	Spur_003877_Acsf2_2	
Smim_53106_PREDICTED_acyl_CoA_synthetase_family_member_3_mitochondrial_like_Danio_rerio_gi_125822623_ref_XP_690782_1e_130_397	Smim_81056_PREDICTED_fatty_Acid_CoA_Synthetase_family_member_acs_like_Saccoglossus_kowalevskii_gi_291228112_ref_XP_002734032_2e_178_529	Smim_41095_ACSF2_MACFA_RecName_Full_Acyl_CoA_synthetase_family_member_mitochondrial_Flags_Precursor_gi_75075869_sp_Q4R4Z9_ACSF2_MACFA_6e_84_273	Smim_41093_AMP_dependent_synthetase_and_ligase_Ochrobactrum_intermedium_LMG_3301_gi_239831428_ref_ZP_04679757_1e_42_159	Smim_53108_PREDICTED_acyl_CoA_synthetase_family_member_3_mitochondrial_Equus_caballus_gi_149701810_ref_XP_001488201_2e_20_95_5	
Nvec_30311_	Nvec_54379_AMP_binding	Nvec_50949_AMP_binding	Nvec_7991_	Nvec_28869_AMP_binding	Nvec_54490_AMP_binding	Nvec_31957_	Nvec_48516_AMP_binding	Nvec_16214_AMP_binding	Nvec_53246_AMP_binding	Nvec_16391_AMP_binding	Nvec_36835_AMP_binding	Nvec_48304_AMP_binding	Nvec_49687_AMP_binding	Nvec_58684_AMP_binding	Nvec_2184_AMP_binding	Nvec_1655_Wzy_C	Nvec_54496_	Nvec_19092_	Nvec_39565_	Nvec_53029_	Nvec_57182_AMP_binding	Nvec_43771_AMP_binding	Nvec_45441_	Nvec_51879_	Nvec_49817_	Nvec_49816_	Nvec_2154_LRR_1	Nvec_43003_	Nvec_27374_	Nvec_373_Somatomedin_B	
Scer_YBR222C_Peroxisomal_protein_that_binds_AMP_and_mRNA_localizes_to_both_the_peroxisomal_peripheral_membrane_and_matrix_expression_is_highly_inducible_by_oleic_acid_similar_to_E_coli_long_chain_acyl_CoA_synthetase_Source_SGD_Acc_S000000426_PCS60_SGD	
Atha_AT1G20510_1_OPCL1_OPC_8_0_CoA_ligase1	Atha_AT3G16170_1_AMP_dependent_synthetase_and_ligase_family_protein	Atha_AT3G48990_1_AMP_dependent_synthetase_and_ligase_family_protein	Atha_AT4G05160_1_AMP_dependent_synthetase_and_ligase_family_protein	Atha_AT1G65060_1_4CL3_4_coumarate_CoA_ligase_3	Atha_AT3G21240_1_4CL2_AT4CL2_4_coumarate_CoA_ligase_2	Atha_AT3G21230_1_4CL5_4_coumarate_CoA_ligase_5	Atha_AT4G19010_1_AMP_dependent_synthetase_and_ligase_family_protein	Atha_AT1G20500_1_AMP_dependent_synthetase_and_ligase_family_protein	Atha_AT1G20480_1_AMP_dependent_synthetase_and_ligase_family_protein	Atha_AT3G16910_1_AAE7_ACN1_acyl_activating_enzyme_7	Atha_AT1G51680_1_4CL1_4CL_1_AT4CL1_4_coumarate_CoA_ligase_1	Atha_AT1G20560_1_AAE1_acyl_activating_enzyme_1	Atha_AT5G38120_1_4CL8_AMP_dependent_synthetase_and_ligase_family_protein	Atha_AT1G77240_1_AMP_dependent_synthetase_and_ligase_family_protein	Atha_AT5G63380_1_AMP_dependent_synthetase_and_ligase_family_protein	Atha_AT5G16340_1_AMP_dependent_synthetase_and_ligase_family_protein	Atha_AT1G30520_1_AAE14_acyl_activating_enzyme_14	Atha_AT1G66120_1_AMP_dependent_synthetase_and_ligase_family_protein	Atha_AT2G17650_1_AMP_dependent_synthetase_and_ligase_family_protein	Atha_AT1G62940_1_ACOS5_acyl_CoA_synthetase_5	Atha_AT1G21540_1_AMP_dependent_synthetase_and_ligase_family_protein	Atha_AT1G21530_2_AMP_dependent_synthetase_and_ligase_family_protein	Atha_AT1G65880_1_BZO1_benzoyloxyglucosinolate_1	Atha_AT1G65890_1_AAE12_acyl_activating_enzyme_12	Atha_AT5G16370_1_AAE5_acyl_activating_enzyme_5	Atha_AT1G75960_1_AMP_dependent_synthetase_and_ligase_family_protein	Atha_AT1G20490_1_AMP_dependent_synthetase_and_ligase_family_protein	Atha_AT1G76290_1_AMP_dependent_synthetase_and_ligase_family_protein	Atha_AT1G68270_1_AMP_dependent_synthetase_and_ligase_family_protein	
Ttra_12142T0_12142	Ttra_05771T0_05771_AMP_dependent_synthetase_and_ligase_1676_aa	Ttra_06891T0_06891_AMP_dependent_synthetase_and_ligase_2768_aa	
Rfil_5693994983_AAE13_Reticulomyxa_filosa	Rfil_569390685_AMP_dependent_synthetase_and_ligase_Reticulomyxa_filosa	Rfil_569432539_AMP_binding_enzyme_Reticulomyxa_filosa	Rfil_569379895_acyl_CoA_synthetase_Reticulomyxa_filosa	

HG_547	
Hsap_Ensmbl0150995_inositol_1_4_5_trisphosphate_receptor_type_1_Source_
HGNC_Symbol_Acc_6180_ITPR1	Hsap_Ensmbl0096433_inositol_1_4_5_trisphosphate_receptor_type_3_Source_
HGNC_Symbol_Acc_6182_ITPR3	Hsap_Ensmbl0123104_inositol_1_4_5_trisphosphate_receptor_type_2_Source_
HGNC_Symbol_Acc_6181_ITPR2	
Dmel_0010051_Itp_r83A_Inositol_1_4_5_tris_phosphate_receptor_Source_FlyBase_0010051	
Cgig_15056_Inositol_1_4_5_trisphosphate_receptor_type_1_Source_UniProtKB_TrEMBL_Acc_K1REV1	Cgig_15053_Inositol_1_4_5_trisphosphate_receptor_type_1_Source_UniProtKB_TrEMBL_Acc_K1S4E2	Cgig_01263_Inositol_1_4_5_trisphosphate_receptor_type_1_Source_UniProtKB_TrEMBL_Acc_K1P0N8	
Cele_002173_itr_1_Protein_ITR_1_isoform_a_itr_1_mRNA_complete_cds_Source_RefSeq_mRNA_Acc_NM_001027999	
Drer_014655_inositol_1_4_5_triphosphate_receptor_type_1a_Source_ZFIN_Acc_ZDB_GENE_070604_3_itpr1a	Drer_074149_inositol_1_4_5_trisphosphate_receptor_type_1_Source_
HGNC_Symbol_Acc_6180_ITPR1_2_of_2	Drer_011909_inositol_1_4_5_triphosphate_receptor_type_2_Source_ZFIN_Acc_ZDB_GENE_050419_192_itpr2	Drer_061741_inositol_1_4_5_triphosphate_receptor_type_3_Source_ZFIN_Acc_ZDB_GENE_070605_1_itpr3
[truncated: 6,687,815 more chars]
