# Supplementary material for: Reconstruction of the ancestral metazoan genome reveals an increase in genomic novelty
Source: Nat Commun. 2018 Apr 30;9:1730. doi: 10.1038/s41467-018-04136-5 (PMC5928047; doi:10.1038/s41467-018-04136-5)
Supplement: Supplementary file 13 — Supplementary Data 10 [file 41467_2018_4136_MOESM13_ESM.zip › Node 0 - Holozoa/Holozoa Losses all genes IDs.out]

HG_10619	Atha_AT3G51670_1_SEC14_cytosolic_factor_family_protein_phosphoglyceride_transfer_family_protein	Atha_AT1G72160_1_Sec14p_like_phosphatidylinositol_transfer_family_protein	Smoe_65145_gw1_13_831_1	Smoe_91570_e_gw1_12_138_1	Atri_00023_41	Atha_AT4G09160_1_SEC14_cytosolic_factor_family_protein_phosphoglyceride_transfer_family_protein	Smoe_90159_e_gw1_11_965_1	Atha_AT1G30690_1_Sec14p_like_phosphatidylinositol_transfer_family_protein	Atri_00070_63	Atha_AT1G72150_1_PATL1_PATELLIN_1	Atha_AT1G22530_1_PATL2_PATELLIN_2	Atri_00067_17	Atri_00032_16	Crei_111979_e_gwW_5_129_1	Scer_YJL145W_Non_classical_phosphatidylinositol_transfer_protein_PITP_exhibits_PI_but_not_PC_transfer_activity_localizes_to_the_peripheral_endoplasmic_reticulum_cytosol_and_microsomes_similar_to_Sec14p_Source_SGD_Acc_S000003681_SFH5_SGD	Atha_AT2G15670_1_BEST_Arabidopsis_thaliana_protein_match_is_SEC14_cytosolic_factor_family_protein_phosphoglyceride_transfer_family_protein_TAIR_AT3G51670_1_Has_15_Blast_hits_to_15_proteins_in_5_species_Archae_0_Bacteria_0_Metazoa_0_Fungi_0_Plants_15_Viruses_0_Other_Eukaryotes_0_source_NCBI_BLink
HG_21250	Ppat_230430_scaf_105000072	Ppat_88368_scaf_169000013	Ppat_233795_estExt_fgenesh2_pg_C_1050071	Ppat_80446_scaf_86000073	Spun_05261T0	Spun_08255T0	Ppat_73711_scaf_43000081
HG_38929	Bnat_70148_fgenesh1_pg_11_39	Amac_15046T0	Amac_11203T0
HG_9842	Ehux_200127_gm1_1100299	Ehux_45247_gw1_133_19_1	Ehux_68073_e_gw1_72_11_1	Atha_AT1G67060_1_unknown_protein_FUNCTIONS_IN_molecular_function_unknown_INVOLVED_IN_biological_process_unknown_LOCATED_IN_plasma_membrane_EXPRESSED_IN_22_plant_structures_EXPRESSED_DURING_13_growth_stages_Has_283_Blast_hits_to_281_proteins_in_136_species_Archae_0_Bacteria_145_Metazoa_0_Fungi_65_Plants_41_Viruses_0_Other_Eukaryotes_32_source_NCBI_BLink	Atri_00079_63	Smoe_105153_e_gw1_30_476_1	Ppat_154620_e_gw1_432_7_1	Spun_04121T0	Amac_11234T0	Amac_15074T0	Amac_14206T0	Amac_11235T0	Amac_12902T0	Amac_15073T0	Ehux_70381_e_gw1_121_76_1	Amac_11232T0	Amac_11236T0	Amac_15075T0	Amac_12900T0
HG_34179	Amac_02816T0	Amac_14924T0	Spun_02480T0	Ttra_03944T0_03944
HG_29541	Ppat_163350_540164	Ppat_84739_scaf_127000007	Ppat_166880_1270006	Scer_YEL023C_Putative_protein_of_unknown_function_expression_is_increased_greatly_during_sporulation_YEL023C_is_not_an_essential_gene_Source_SGD_Acc_S000000749	Ppat_92397_scaf_224000046
HG_24577	Amac_13340T0	Amac_13590T0	Spun_00644T0	Spun_03305T0	Ppat_167557_1500060	Spun_02230T0
HG_21729	Scer_YDR415C_Putative_protein_of_unknown_function_Source_SGD_Acc_S000002823	Falb_05030T0_05030	Falb_01603T0_01603	Spun_01663T0	Ttra_12257T0_12257	Spun_02125T0
HG_8719	Crei_141982_Chlre2_kg_scaffold_5000392	Ppat_106491_810011	Atha_AT1G56080_1_unknown_protein_FUNCTIONS_IN_molecular_function_unknown_INVOLVED_IN_biological_process_unknown_LOCATED_IN_plasma_membrane_EXPRESSED_IN_12_plant_structures_EXPRESSED_DURING_6_growth_stages_BEST_Arabidopsis_thaliana_protein_match_is_unknown_protein_TAIR_AT1G16520_1_Has_196_Blast_hits_to_193_proteins_in_50_species_Archae_2_Bacteria_0_Metazoa_9_Fungi_2_Plants_132_Viruses_0_Other_Eukaryotes_51_source_NCBI_BLink	Smoe_234336_fgenesh1_pm_C_scaffold_59000033	Ppat_131443_e_gw1_88_194_1	Smoe_228243_fgenesh1_kg_C_scaffold_24000001	Ppat_215579_estExt_Genewise1_C_1160107	Atha_AT1G16520_1_unknown_protein_FUNCTIONS_IN_molecular_function_unknown_INVOLVED_IN_biological_process_unknown_LOCATED_IN_plasma_membrane_EXPRESSED_IN_22_plant_structures_EXPRESSED_DURING_13_growth_stages_BEST_Arabidopsis_thaliana_protein_match_is_unknown_protein_TAIR_AT1G56080_1_Has_243_Blast_hits_to_234_proteins_in_69_species_Archae_2_Bacteria_2_Metazoa_61_Fungi_9_Plants_125_Viruses_0_Other_Eukaryotes_44_source_NCBI_BLink	Ppat_173519_4780008	Ppat_117540_e_gw1_21_93_1	Atri_00032_107	Ppat_173445_4600017	Ppat_130780_e_gw1_84_82_1	Atri_00019_456	Ehux_236932_gm1_24200048	Ehux_454089_estExtDG_Genemark1_C_1010162	Atha_AT4G15545_1_unknown_protein_BEST_Arabidopsis_thaliana_protein_match_is_unknown_protein_TAIR_AT1G16520_1_Has_30201_Blast_hits_to_17322_proteins_in_780_species_Archae_12_Bacteria_1396_Metazoa_17338_Fungi_3422_Plants_5037_Viruses_0_Other_Eukaryotes_2996_source_NCBI_BLink	Smoe_232963_fgenesh1_pm_C_scaffold_34000031	Smoe_174630_estExt_Genewise1Plus_C_260302	Spun_00551T0	Ttra_04818T0_04818	Ppat_92905_scaf_233000020	Ppat_37605_gw1_14_249_1
HG_19360	Ehux_240956_gm1_32000019	Ehux_257210_gm1_585800001	Ehux_224068_gm1_11400099	Ehux_196712_gm1_400834	Ehux_454549_estExtDG_Genemark1_C_1140101	Ehux_439477_estExtDG_fgenesh_newKGs_kg_C_1020014	Spun_01946T0
HG_13567	Spun_05138T0	Amac_06020T0	Amac_09356T0	Spun_06910T0	Spun_03761T0	Amac_06393T0	Amac_02638T0	Amac_10418T0	Amac_03146T0	Ehux_198479_gm1_800234	Spun_00539T0
HG_14278	Ehux_219676_gm1_8700111	Amac_13924T0	Amac_11465T0	Amac_13926T0	Amac_11466T0	Amac_13925T0	Amac_02614T0	Amac_06417T0	Amac_11467T0	Spun_07097T0	Spun_03958T0
HG_47764	Bnat_128955_aug1_7_g3663	Amac_01065T0	Amac_05247T0
HG_2773	Crei_179467_fgenesh2_pg_C_scaffold_68000010	Crei_142546_Chlre2_kg_scaffold_6000036	Crei_170066_fgenesh2_pg_C_scaffold_12000125	Crei_192937_estExt_fgenesh2_pg_C_380023	Crei_193036_estExt_fgenesh2_pg_C_370036	Crei_151453_Chlre2_kg_scaffold_37000039	Crei_194409_estExt_fgenesh2_pg_C_660041	Crei_153708_Chlre2_kg_scaffold_66000037	Crei_153709_Chlre2_kg_scaffold_66000038	Atha_AT3G57620_1_glyoxal_oxidase_related_protein	Crei_149818_Chlre2_kg_scaffold_27000087	Crei_148340_Chlre2_kg_scaffold_22000178	Crei_168649_fgenesh2_pg_C_scaffold_2000295	Crei_168650_fgenesh2_pg_C_scaffold_2000296	Crei_149201_Chlre2_kg_scaffold_28000149	Crei_149819_Chlre2_kg_scaffold_27000088	Crei_175189_fgenesh2_pg_C_scaffold_27000092	Crei_187368_estExt_fgenesh2_pg_C_60043	Atri_00109_136	Crei_149735_Chlre2_kg_scaffold_27000004	Atha_AT5G19580_1_glyoxal_oxidase_related_protein	Smoe_89852_e_gw1_10_140_1	Ppat_230053_scaf_91000044	Ppat_190327_1440074	Smoe_231119_fgenesh1_pm_C_scaffold_10000024	Spun_07033T0	Atri_00225_3	Ppat_110805_e_gw1_1_135_1	Atha_AT1G67290_1_glyoxal_oxidase_related_protein	Ppat_123214_e_gw1_43_42_1	Ppat_107573_1730014	Ppat_144609_e_gw1_217_55_1	Ppat_192018_1720003	Ppat_204599_estExt_Genewise1_C_210175	Ppat_234093_estExt_fgenesh2_pg_C_1190015	Ppat_205869_estExt_Genewise1_C_300138	Atri_00061_280	Ppat_60460_fgenesh1_pm_scaffold_248000004	Ppat_182545_580108	Ppat_202850_estExt_Genewise1_C_120109	Ppat_209785_estExt_Genewise1_C_560124	Ppat_119103_e_gw1_27_38_1	Ppat_57034_fgenesh1_pm_scaffold_53000001	Atha_AT1G19900_1_glyoxal_oxidase_related_protein	Atri_00027_56	Ppat_86229_scaf_143000056	Ppat_219903_estExt_Genewise1_C_1830073	Ppat_169254_2010064	Ppat_184909_780078	Smoe_441651_estExt_fgenesh2_pg_C_180076	Atha_AT3G53950_1_glyoxal_oxidase_related_protein	Ppat_121452_e_gw1_36_225_1	Atri_00027_55	Smoe_413959_fgenesh2_pg_C_scaffold_22000086	Ppat_154008_e_gw1_408_8_1	Atha_AT1G14430_1_glyoxal_oxidase_related_protein	Ppat_151231_e_gw1_333_32_1	Ppat_99058_scaf_376000005	Atri_00165_37	Ppat_138695_e_gw1_149_22_1	Ppat_181837_520184	Atri_00001_156	Atha_AT1G75620_1_glyoxal_oxidase_related_protein	Ppat_211424_estExt_Genewise1_C_700061	Ppat_132576_e_gw1_97_49_1	Ppat_161812_360077	Spun_00751T0	Smoe_77682_e_gw1_1_1329_1	Ppat_110746_e_gw1_1_134_1	Atri_00166_41	Spun_05615T0	Ppat_76327_scaf_58000083	Ppat_230930_scaf_113000072	Crei_159157_acegs_kg_scaffold_37000010	Crei_175950_fgenesh2_pg_C_scaffold_32000081	Smoe_410009_fgenesh2_pg_C_scaffold_11000392	Ppat_86838_scaf_150000071	Ppat_88544_scaf_171000020	Ppat_90769_scaf_201000031	Smoe_432583_fgenesh2_pg_C_scaffold_496000001	Ppat_66325_scaf_10000084	Ppat_73575_scaf_42000133	Ttra_03932T0_03932
HG_9588	Bnat_85121_estExt_fgenesh1_pg_C_20229	Amac_02734T0	Rfil_569378728	Rfil_569383512	Bnat_89892_estExt_fgenesh1_pg_C_570079	Ppat_22122_gw1_22_47_1	Ppat_137722_e_gw1_139_18_1	Ttra_02966T0_02966_transmembrane_protein_481_aa	Atha_AT5G51150_1_Mitochondrial_import_inner_membrane_translocase_subunit_Tim17_Tim22_Tim23_family_protein	Spun_01500T0	Ttra_03704T0_03704	Spun_04988T0	Ttra_00357T0_00357_integral_membrane_protein_419_aa	Spun_06666T0	Smoe_165273_estExt_Genewise1Plus_C_11916	Atri_00002_172	Falb_03323T0_03323	Amac_06288T0	Ttra_02916T0_02916
HG_21573	Amac_03003T0	Amac_10282T0	Ttra_01941T0_01941	Amac_15657T0	Amac_09519T0	Amac_05869T0
HG_24180	Ehux_221263_gm1_9500160	Bnat_140250_aug1_55_g14958	Ehux_223781_gm1_11100154	Ehux_237371_gm1_24800075	Spun_06480T0	Bnat_129316_aug1_8_g4024
HG_42969	Ehux_357395_fgenesh_newKGs_kg_58_65_2688077_1	Amac_12793T0	Amac_06633T0
HG_45576	Ttra_00650T0_00650	Rfil_569378072	Spun_07431T0
HG_34735	Spun_08225T0	Rfil_5694118362335_Reticulomyxa_filosa	Rfil_5694098173161_partial_Reticulomyxa_filosa	Rfil_5693930168904_partial_Reticulomyxa_filosa
HG_29590	Ppat_231444_scaf_130000084	Ppat_90171_scaf_194000006	Ppat_71143_scaf_31000095	Spun_07972T0	Smoe_5315_gw1_1_130_1
HG_47559	Ehux_221911_gm1_9900120	Amac_08997T0	Amac_12050T0
HG_42982	Rfil_5694080153891_Reticulomyxa_filosa	Spun_07823T0	Scer_YBL001C_Non_essential_protein_of_unknown_function_likely_exists_as_tetramer_may_be_regulated_by_the_binding_of_small_molecule_ligands_possibly_sulfate_ions_may_have_a_role_in_yeast_cell_wall_biogenesis_Source_SGD_Acc_S000000097_ECM15_SGD
HG_41387	Scer_YLR155C_Cell_wall_L_asparaginase_II_involved_in_asparagine_catabolism_expression_induced_during_nitrogen_starvation_ORF_contains_a_short_non_coding_RNA_that_enhances_expression_of_full_length_gene_reference_strain_S288C_has_four_copies_of_ASP3_Source_SGD_Acc_S000004145_ASP3_1_SGD	Scer_YDR321W_Cytosolic_L_asparaginase_involved_in_asparagine_catabolism_Source_SGD_Acc_S000002729_ASP1_SGD	Crei_95022_fgenesh1_est_C_scaffold_21000002
HG_21778	Ppat_162271_410096	Ppat_75511_scaf_53000115	Ppat_171136_2760061	Atri_00057_66	Atha_AT1G09195_2_FUNCTIONS_IN_molecular_function_unknown_INVOLVED_IN_biological_process_unknown_CONTAINS_InterPro_DOMAIN_s_Metal_dependent_phosphohydrolase_HD_subdomain_InterPro_IPR006674_Ppx_GppA_phosphatase_InterPro_IPR003695	Scer_YGL252C_Sensor_of_mitochondrial_dysfunction_regulates_the_subcellular_location_of_Rtg1p_and_Rtg3p_transcriptional_activators_of_the_retrograde_RTG_and_TOR_pathways_Rtg2p_is_inhibited_by_the_phosphorylated_form_of_Mks1p_Source_SGD_Acc_S000003221_RTG2_SGD
HG_32032	Amac_10993T0	Amac_11595T0	Scer_YAL033W_Subunit_of_both_RNase_MRP_and_nuclear_RNase_P_RNase_MRP_cleaves_pre_rRNA_while_nuclear_RNase_P_cleaves_tRNA_precursors_to_generate_mature_5_ends_and_facilitates_turnover_of_nuclear_RNAs_Source_SGD_Acc_S000000031_POP5_SGD	Ttra_04557T0_04557_ribonuclease_P_MRP_protein_subunit_POP5_116_aa
HG_18562	Falb_05988T0_05988	Smoe_89331_e_gw1_10_725_1	Ppat_11458_gw1_88_19_1	Atha_AT5G60760_1_P_loop_containing_nucleoside_triphosphate_hydrolases_superfamily_protein	Ppat_116289_e_gw1_15_47_1	Atha_AT3G45090_1_P_loop_containing_nucleoside_triphosphate_hydrolases_superfamily_protein	Ppat_113500_e_gw1_7_309_1	Atri_00009_18
HG_20552	Crei_194188_estExt_fgenesh2_pg_C_570041	Ttra_06066T0_06066	Amac_10964T0	Amac_11561T0	Ttra_03473T0_03473	Ttra_03690T0_03690	Ttra_09937T0_09937
HG_44829	Falb_05180T1_05180	Falb_05180T0_05180	Bnat_138600_aug1_45_g13308
HG_31954	Ehux_111026_fgeneshEH_pg_143_64	Spun_04189T0	Amac_11377T0	Amac_13840T0
HG_27794	Spun_06185T0	Amac_15702T0	Ehux_230302_gm1_16200113	Amac_04517T0	Bnat_140344_aug1_55_g15052
HG_19939	Ttra_04631T0_04631_AAA_ATPase_1428_aa	Ttra_02994T0_02994	Spun_00910T0	Ttra_06196T0_06196	Ehux_457149_estExtDG_Genemark1_C_2240036	Ehux_458027_estExtDG_Genemark1_C_2930056	Ehux_458028_estExtDG_Genemark1_C_2930057
HG_27384	Amac_05114T0	Amac_11793T0	Falb_01209T0_01209	Ttra_08298T0_08298	Spun_03292T0
HG_18270	Crei_164328_fgenesh2_kg_C_scaffold_37000045	Ppat_170344_2410051	Atri_00033_138	Ppat_172093_3300008	Smoe_105903_e_gw1_32_111_1	Atha_AT2G11890_1_adenylate_cyclases	Amac_06262T0	Spun_06605T0
HG_34302	Atri_00111_129	Atha_AT1G65000_1_unknown_protein_BEST_Arabidopsis_thaliana_protein_match_is_unknown_protein_TAIR_AT5G38060_1_Has_49_Blast_hits_to_49_proteins_in_14_species_Archae_0_Bacteria_0_Metazoa_0_Fungi_0_Plants_49_Viruses_0_Other_Eukaryotes_0_source_NCBI_BLink	Amac_04217T0	Amac_01727T0
HG_65964	Spun_01637T0	Rfil_569415767_RmlC_like_cupin_family_protein_Reticulomyxa_filosa
HG_25534	Bnat_85224_estExt_fgenesh1_pg_C_30011	Ehux_448380_estExtDG_Genemark1_C_70248	Rfil_5693991597068_Reticulomyxa_filosa	Ttra_02499T0_02499_phosphatidate_cytidylyltransferase_325_aa	Scer_YOR311C_Diacylglycerol_kinase_localized_to_the_endoplasmic_reticulum_ER_overproduction_induces_enlargement_of_ER_like_membrane_structures_and_suppresses_a_temperature_sensitive_sly1_mutation_contains_a_CTP_transferase_domain_Source_SGD_Acc_S000005838_DGK1_SGD
HG_19373	Bnat_90674_estExt_fgenesh1_pg_C_760056	Ehux_225517_gm1_12500046	Falb_05262T0_05262	Ppat_233612_estExt_fgenesh2_pg_C_910069	Smoe_440944_estExt_fgenesh2_pg_C_130210	Amac_04661T0	Amac_03331T0
HG_17236	Bnat_70898_fgenesh1_pg_13_213	Amac_06250T0	Amac_12027T0	Amac_11778T0	Amac_09020T0	Amac_09019T0	Amac_12026T0	Amac_09021T0
HG_5889	Crei_193756_estExt_fgenesh2_pg_C_480012	Atri_00059_157	Ppat_124760_e_gw1_51_229_1	Atha_AT2G37660_1_NAD_P_binding_Rossmann_fold_superfamily_protein	Bnat_86815_estExt_fgenesh1_pg_C_140061	Ppat_161093_290187	Atha_AT3G18890_1_NAD_P_binding_Rossmann_fold_superfamily_protein	Ppat_209343_estExt_Genewise1_C_530168	Ehux_120739_fgeneshEH_pg_700_1	Ppat_108314_2480007	Crei_118820_e_gwW_26_198_1	Ehux_429362_estExtDG_Genewise1Plus_C_1500030	Crei_116066_e_gwW_16_166_1	Smoe_170290_estExt_Genewise1Plus_C_110641	Bnat_87963_estExt_fgenesh1_pg_C_260111	Atri_00012_216	Smoe_99168_e_gw1_21_300_1	Atri_00014_20	Bnat_87867_estExt_fgenesh1_pg_C_250073	Atha_AT2G34460_1_NAD_P_binding_Rossmann_fold_superfamily_protein	Smoe_174568_estExt_Genewise1Plus_C_260139	Smoe_83318_e_gw1_5_1249_1	Smoe_106162_e_gw1_33_466_1	Ehux_349981_fgenesh_newKGs_kg_4_222_EST_ALL_fasta_Contig6279	Ehux_362530_fgenesh_newKGs_kg_133_3_EST_ALL_fasta_Contig6279	Atha_AT5G02240_1_NAD_P_binding_Rossmann_fold_superfamily_protein	Ppat_231162_scaf_126000039	Ppat_168786_1890017	Bnat_68631_fgenesh1_pg_6_299	Bnat_82980_fgenesh1_pg_100_23	Ehux_466065_estExtDG_fgeneshEH_pg_C_900014	Smoe_271112_estExt_fgenesh1_kg_C_260001	Smoe_439356_estExt_fgenesh2_pg_C_60327	Crei_182715_estExt_fgenesh2_kg_C_20076	Bnat_85827_estExt_fgenesh1_pg_C_60208	Ppat_164024_640026	Crei_115042_e_gwW_12_198_1	Scer_YMR090W_Putative_protein_of_unknown_function_with_similarity_to_DTDP_glucose_4_6_dehydratases_GFP_fusion_protein_localizes_to_the_cytoplasm_up_regulated_in_response_to_the_fungicide_mancozeb_not_essential_for_viability_Source_SGD_Acc_S000004696	Bnat_86964_estExt_fgenesh1_pg_C_150187	Ehux_454747_estExtDG_Genemark1_C_1200093	Ppat_67716_scaf_15000248	Crei_93396_fgenesh1_est_C_scaffold_7000042
HG_27894	Crei_173696_fgenesh2_pg_C_scaffold_22000220	Crei_192574_estExt_fgenesh2_pg_C_310036	Ttra_02100T0_02100	Crei_175034_fgenesh2_pg_C_scaffold_25000141	Spun_07624T0
HG_64792	Falb_05685T0_05685	Ttra_04066T0_04066
HG_30354	Spun_02138T0	Ehux_236798_gm1_24000061	Ehux_205353_gm1_2400045	Ehux_248363_gm1_66000001
HG_14578	Bnat_73545_fgenesh1_pg_24_201	Ehux_207272_gm1_3100058	Spun_07987T0	Amac_15504T0	Amac_14625T0	Amac_12660T0	Rfil_569382663	Ttra_05656T0_05656	Amac_14593T0	Amac_15501T0
HG_13352	Ehux_464624_estExtDG_fgeneshEH_pg_C_520037	Spun_02319T0	Ppat_184801_770064	Amac_07800T0	Ttra_10333T0_10333_phosphomevalonate_kinase_574_aa	Atri_00045_147	Amac_09696T0	Atha_AT1G31910_1_GHMP_kinase_family_protein	Smoe_84252_e_gw1_6_223_1	Falb_00228T0_00228	Scer_YMR220W_Phosphomevalonate_kinase_an_essential_cytosolic_enzyme_that_acts_in_the_biosynthesis_of_isoprenoids_and_sterols_including_ergosterol_from_mevalonate_Source_SGD_Acc_S000004833_ERG8_SGD	Rfil_569425087
HG_3517	Ehux_457504_estExtDG_Genemark1_C_2510015	Atri_00022_375	Crei_180472_fgenesh2_pg_C_scaffold_87000017	Crei_186238_estExt_fgenesh2_pg_C_80097	Crei_193010_estExt_fgenesh2_pg_C_380151	Atha_AT5G22940_1_F8H_FRA8_homolog	Crei_167935_fgenesh2_pg_C_scaffold_6000380	Crei_151408_Chlre2_kg_scaffold_38000146	Smoe_442723_estExt_fgenesh2_pg_C_260194	Smoe_5415_gw1_502_1_1	Atha_AT2G28110_1_FRA8_IRX7_Exostosin_family_protein	Ppat_150374_e_gw1_315_12_1	Ppat_115417_e_gw1_13_109_1	Ppat_194463_2170048	Smoe_442111_estExt_fgenesh2_pg_C_210321	Atha_AT1G27440_1_GUT2_IRX10_ATGUT1_Exostosin_family_protein	Atha_AT5G61840_1_GUT1_Exostosin_family_protein	Ppat_187754_1100040	Ppat_202121_estExt_Genewise1_C_70337	Atri_00016_41	Crei_169942_fgenesh2_pg_C_scaffold_12000001	Crei_175783_fgenesh2_pg_C_scaffold_34000089	Crei_147523_Chlre2_kg_scaffold_19000197	Ehux_204071_gm1_2000391	Crei_172818_fgenesh2_pg_C_scaffold_19000217	Atha_AT3G57630_1_exostosin_family_protein	Crei_186240_estExt_fgenesh2_pg_C_80100	Crei_147553_Chlre2_kg_scaffold_19000227	Crei_190537_estExt_fgenesh2_pg_C_190180	Crei_180471_fgenesh2_pg_C_scaffold_87000016	Crei_148777_Chlre2_kg_scaffold_24000176	Crei_175522_fgenesh2_pg_C_scaffold_30000200	Crei_176731_fgenesh2_pg_C_scaffold_33000145	Crei_175920_fgenesh2_pg_C_scaffold_32000051	Atri_00050_15	Ehux_203804_gm1_2000124	Ehux_207083_gm1_2800235	Crei_144509_Chlre2_kg_scaffold_11000054	Crei_192138_estExt_fgenesh2_pg_C_300138	Ehux_449356_estExtDG_Genemark1_C_150406	Ehux_462116_estExtDG_fgeneshEH_pg_C_100252	Ehux_205723_gm1_2400415	Crei_190983_estExt_fgenesh2_pg_C_220070	Crei_186708_estExt_fgenesh2_pg_C_50016	Crei_141711_Chlre2_kg_scaffold_5000121	Crei_143550_Chlre2_kg_scaffold_2000278	Crei_168652_fgenesh2_pg_C_scaffold_2000298	Ehux_211179_gm1_4700053	Crei_191232_estExt_fgenesh2_pg_C_240067	Falb_02431T0_02431	Ehux_458556_estExtDG_Genemark1_C_3490027	Ehux_206753_gm1_2700274	Ehux_237278_gm1_24700052	Crei_141712_Chlre2_kg_scaffold_5000122	Crei_147074_Chlre2_kg_scaffold_1000898	Crei_154139_Chlre2_kg_scaffold_74000021	Ehux_311205_fgenesh_newKGs_pm_52_20	Ehux_468087_estExtDG_fgeneshEH_pg_C_1720003	Crei_177354_fgenesh2_pg_C_scaffold_41000050	Crei_179787_fgenesh2_pg_C_scaffold_76000017	Crei_95806_fgenesh1_est_C_scaffold_40000026	Crei_95682_fgenesh1_est_C_scaffold_38000006	Ppat_98001_scaf_340000021	Ehux_468527_estExtDG_fgeneshEH_pg_C_1960041	Crei_174201_fgenesh2_pg_C_scaffold_23000007	Crei_177357_fgenesh2_pg_C_scaffold_41000053	Ehux_219932_gm1_8800166	Ehux_229911_gm1_15900075	Smoe_431709_fgenesh2_pg_C_scaffold_167000001	Atri_00022_377
HG_45002	Crei_160596_acegs_kg_scaffold_70a000008	Crei_51466_gwH_70_21_1	Falb_05206T0_05206
HG_73373	Amac_08813T0	Ttra_07205T0_07205
HG_23464	Amac_07298T0	Amac_12539T0	Amac_08201T0	Smoe_6301_gw1_5_98_1	Spun_01691T0	Amac_14499T0
HG_21568	Rfil_569367584	Rfil_5694087553605_partial_Reticulomyxa_filosa	Rfil_569319361	Amac_03164T0	Amac_10438T0	Rfil_569368317
HG_17336	Bnat_81896_fgenesh1_pg_85_57	Smoe_441953_estExt_fgenesh2_pg_C_200177	Ppat_194126_2120014	Ppat_116475_e_gw1_16_202_1	Ppat_66640_scaf_11000159	Atri_00009_205	Atha_AT4G00450_1_CRP_CCT_RNA_polymerase_II_transcription_mediators	Scer_YCR081W_Subunit_of_the_RNA_polymerase_II_mediator_complex_associates_with_core_polymerase_subunits_to_form_the_RNA_polymerase_II_holoenzyme_essential_for_transcriptional_regulation_involved_in_glucose_repression_Source_SGD_Acc_S000000677_SRB8_SGD
HG_20101	Crei_185010_estExt_fgenesh2_kg_C_350016	Ppat_213187_estExt_Genewise1_C_870026	Smoe_102360_e_gw1_26_752_1	Atha_AT4G14600_1_Target_SNARE_coiled_coil_domain_protein	Atha_AT1G29060_1_Target_SNARE_coiled_coil_domain_protein	Scer_YKL006C_A_Intra_Golgi_v_SNARE_required_for_transport_of_proteins_between_an_early_and_a_later_Golgi_compartment_Source_SGD_Acc_S000002101_SFT1_SGD	Atri_00067_72
HG_83654	Spun_03355T0	Bnat_142002_aug1_66_g16710
HG_32760	Spun_03746T0	Amac_08402T0	Amac_12385T0	Ttra_02557T0_02557
HG_9046	Atri_00009_330	Atha_AT1G63220_1_Calcium_dependent_lipid_binding_CaLB_domain_family_protein	Atri_00009_331	Crei_166690_fgenesh2_pg_C_scaffold_5000159	Crei_94296_fgenesh1_est_C_scaffold_12000028	Crei_183549_estExt_fgenesh2_kg_C_10041	Crei_154598_Chlre2_kg_scaffold_88000034	Crei_193344_estExt_fgenesh2_pg_C_410104	Crei_193339_estExt_fgenesh2_pg_C_410097	Crei_185219_estExt_fgenesh2_kg_C_410023	Crei_193343_estExt_fgenesh2_pg_C_410103	Crei_192466_estExt_fgenesh2_pg_C_320089	Crei_159730_acegs_kg_scaffold_53000008	Smoe_148785_estExt_Genewise1_C_200717	Ppat_172440_3520024	Ppat_230734_scaf_111000031	Crei_177412_fgenesh2_pg_C_scaffold_41000108	Amac_02868T0	Smoe_438513_estExt_fgenesh2_pg_C_30390	Ppat_158835_70101	Atha_AT4G00467_1_Calcium_dependent_lipid_binding_CaLB_domain_family_protein
HG_25342	Bnat_70026_fgenesh1_pg_10_261	Spun_06414T0	Ehux_102487_fgeneshEH_pg_40_80	Ehux_222469_gm1_10300121	Ehux_200994_gm1_1300167
HG_60344	Scer_YDL202W_Mitochondrial_ribosomal_protein_of_the_large_subunit_Source_SGD_Acc_S000002361_MRPL11_SGD	Ehux_465535_estExtDG_fgeneshEH_pg_C_730073
HG_17213	Bnat_68035_fgenesh1_pg_5_111	Rfil_569426057	Atri_00097_30	Ppat_45171_gw1_70_181_1	Ppat_45218_gw1_312_66_1	Atha_AT2G46180_1_GC4_golgin_candidate_4	Atha_AT3G61570_1_GC3_GDAP1_GRIP_related_ARF_binding_domain_containing_protein_1	Spun_08259T0
HG_38745	Falb_03087T0_03087	Ttra_00837T0_00837	Falb_03087T1_03087
HG_26991	Falb_00762T0_00762	Falb_04573T0_04573	Amac_16280T0	Ttra_04883T0_04883	Amac_08929T0
HG_9458	Spun_07866T0	Ppat_123406_e_gw1_44_7_1	Smoe_95906_e_gw1_17_179_1	Atha_AT3G01500_2_CA1_carbonic_anhydrase_1	Smoe_86779_e_gw1_8_1438_1	Smoe_80889_e_gw1_4_403_1	Ppat_205864_estExt_Genewise1_C_300133	Smoe_102513_e_gw1_26_167_1	Ppat_162454_430073	Ppat_147703_e_gw1_264_64_1	Atha_AT5G14740_1_CA2_CA18_BETA_CA2_carbonic_anhydrase_2	Atri_00058_190	Ppat_130288_e_gw1_81_197_1	Atha_AT1G23730_1_ATBCA3_BCA3_beta_carbonic_anhydrase_3	Atha_AT1G58180_2_ATBCA6_BCA6_beta_carbonic_anhydrase_6	Atri_00002_7	Atha_AT1G70410_2_ATBCA4_BCA4_beta_carbonic_anhydrase_4	Atha_AT4G33580_2_ATBCA5_BCA5_beta_carbonic_anhydrase_5	Smoe_25779_gw1_4_392_1	Smoe_81873_e_gw1_4_398_1
HG_53454	Bnat_42011_e_gw1_59_23_1	Spun_05158T0
HG_13265	Atha_AT3G21175_1_ZML1_TIFY2B_GATA24_ZIM_like_1	Atri_00033_200	Atha_AT4G24470_3_TIFY1_GATA_type_zinc_finger_protein_with_TIFY_domain	Atha_AT1G51600_1_ZML2_TIFY2A_GATA28_ZIM_LIKE_2	Ppat_16797_gw1_68_123_1	Ppat_232610_fgenesh2_pm_scaffold_111000001	Spun_07980T0	Ppat_57561_fgenesh1_pm_scaffold_69000012	Ppat_145290_e_gw1_226_30_1	Atri_00019_427	Smoe_177195_estExt_Genewise1Plus_C_380364	Smoe_409922_fgenesh2_pg_C_scaffold_11000305
HG_54060	Bnat_73583_fgenesh1_pg_25_16	Spun_08497T0
HG_25547	Spun_04989T0	Scer_YBR101C_Hsp70_Ssa1p_nucleotide_exchange_factor_cytosolic_homolog_of_Sil1p_which_is_the_nucleotide_exchange_factor_for_BiP_Kar2p_in_the_endoplasmic_reticulum_Source_SGD_Acc_S000000305_FES1_SGD	Amac_05133T0	Ttra_09034T0_09034	Amac_16023T0
HG_25201	Ttra_00794T0_00794_serine_threonine_protein_kinase_2351_aa	Amac_01286T0	Amac_05476T0	Amac_01287T0	Amac_05477T0
HG_44837	Falb_02719T0_02719	Falb_02113T0_02113	Ttra_08073T0_08073
HG_25970	Ppat_234211_estExt_fgenesh2_pg_C_1260097	Falb_04698T0_04698	Atri_00106_135	Smoe_439444_estExt_fgenesh2_pg_C_60516	Atha_AT3G56720_3_unknown_protein_FUNCTIONS_IN_molecular_function_unknown_INVOLVED_IN_biological_process_unknown_LOCATED_IN_cellular_component_unknown_EXPRESSED_IN_24_plant_structures_EXPRESSED_DURING_15_growth_stages
HG_20373	Atri_00077_192	Atha_AT5G51340_1_Tetratricopeptide_repeat_TPR_like_superfamily_protein	Smoe_440330_estExt_fgenesh2_pg_C_100198	Ppat_137874_e_gw1_141_9_1	Ppat_191301_1590059	Spun_00100T0	Ppat_69878_scaf_25000108
HG_17093	Atha_AT2G01770_1_VIT1_ATVIT1_vacuolar_iron_transporter_1	Atri_00176_5	Smoe_57965_gw1_35_612_1	Amac_03775T0	Ppat_129414_e_gw1_76_133_1	Amac_06925T0	Rfil_569310580_protein_of_unknown_function_DUF125_transmembrane_Reticulomyxa_filosa	Scer_YLR220W_Putative_vacuolar_Fe2_Mn2_transporter_suppresses_respiratory_deficit_of_yfh1_mutants_which_lack_the_ortholog_of_mammalian_frataxin_by_preventing_mitochondrial_iron_accumulation_Source_SGD_Acc_S000004210_CCC1_SGD
HG_44819	Spun_08133T0	Ppat_88882_scaf_175000049	Spun_04519T0
HG_11702	Amac_06126T0	Crei_150904_Chlre2_kg_scaffold_36000032	Spun_04978T0	Amac_09235T0	Amac_09254T0	Amac_12899T0	Amac_06127T0	Amac_14207T0	Amac_09253T0	Ehux_369509_fgenesh_newKGs_kg_373_4_EST_ALL_fasta_Contig11950	Amac_09236T0	Amac_06142T0	Ehux_218284_gm1_7800183	Amac_06143T0
HG_11090	Amac_16356T0	Amac_16084T0	Amac_05199T0	Spun_02818T0	Amac_08850T0	Amac_08831T0	Amac_16375T0	Amac_08828T0	Amac_08866T0	Ppat_103141_scaf_1362000001	Amac_11462T0	Amac_16332T0	Amac_13920T0	Ehux_224896_gm1_12000068	Amac_16372T0
HG_34310	Amac_16377T0	Amac_08825T0	Crei_194746_estExt_fgenesh2_pg_C_730024	Amac_08824T0
HG_21886	Spun_01981T0	Ppat_140119_e_gw1_163_44_1	Smoe_418784_fgenesh2_pg_C_scaffold_39000177	Atha_AT3G25545_1_unknown_protein_FUNCTIONS_IN_molecular_function_unknown_INVOLVED_IN_biological_process_unknown_LOCATED_IN_cellular_component_unknown_EXPRESSED_IN_23_plant_structures_EXPRESSED_DURING_13_growth_stages_Has_38_Blast_hits_to_38_proteins_in_14_species_Archae_0_Bacteria_0_Metazoa_0_Fungi_0_Plants_38_Viruses_0_Other_Eukaryotes_0_source_NCBI_BLink	Atri_00053_15	Atri_00068_179
HG_16123	Spun_00345T0	Atha_AT4G20330_1_Transcription_initiation_factor_TFIIE_beta_subunit	Scer_YKR062W_TFIIE_small_subunit_involved_in_RNA_polymerase_II_transcription_initiation_Source_SGD_Acc_S000001770_TFA2_SGD	Atha_AT4G21010_1_Transcription_initiation_factor_TFIIE_beta_subunit	Atri_00057_224	Ppat_191014_1550072	Smoe_107428_e_gw1_35_604_1	Crei_144686_Chlre2_kg_scaffold_11000231	Rfil_569439222
HG_45133	Spun_03990T0	Ehux_206473_gm1_2600362	Ehux_213011_gm1_5600012
HG_39005	Bnat_72538_fgenesh1_pg_20_98	Spun_05444T0	Ehux_228548_gm1_14800081
HG_39310	Scer_YDR026C_Protein_of_unknown_function_that_may_interact_with_ribosomes_based_on_co_purification_experiments_Myb_like_DNA_binding_protein_that_may_bind_to_the_Ter_region_of_rDNA_interacts_physically_with_Fob1p_Source_SGD_Acc_S000002433	Scer_YBR049C_RNA_polymerase_I_enhancer_binding_protein_DNA_binding_protein_which_binds_to_genes_transcribed_by_both_RNA_polymerase_I_and_RNA_polymerase_II_required_for_termination_of_RNA_polymerase_I_transcription_Source_SGD_Acc_S000000253_REB1_SGD	Smoe_419617_fgenesh2_pg_C_scaffold_43000098
HG_32942	Scer_YER026C_Phosphatidylserine_synthase_functions_in_phospholipid_biosynthesis_catalyzes_the_reaction_CDP_diaclyglycerol_L_serine_CMP_L_1_phosphatidylserine_transcriptionally_repressed_by_myo_inositol_and_choline_Source_SGD_Acc_S000000828_CHO1_SGD	Rfil_569421908_CDP_diacylglycerol_serine_O_phosphatidyltransferase_Reticulomyxa_filosa	Rfil_569440680_CDP_diacylglycerol_serine_O_phosphatidyltransferase_Reticulomyxa_filosa	Spun_00229T0
HG_34364	Ttra_02023T0_02023	Amac_06319T0	Amac_02703T0	Spun_08700T0
HG_25250	Spun_02600T0	Smoe_440291_estExt_fgenesh2_pg_C_100122	Amac_09379T0	Amac_06001T0	Ppat_132230_e_gw1_94_58_1
HG_23080	Spun_00253T0	Amac_01298T0	Amac_02081T0	Amac_00572T0	Ehux_365039_fgenesh_newKGs_kg_177_26_CX772514	Amac_00571T0
HG_34177	Amac_03200T0	Spun_01209T0	Amac_10472T0	Ttra_08703T0_08703
HG_7688	Atha_AT3G17380_1_TRAF_like_family_protein	Atha_AT1G65050_1_TRAF_like_superfamily_protein	Atha_AT3G20370_1_TRAF_like_family_protein	Atha_AT1G69650_1_TRAF_like_family_protein	Atha_AT2G32870_1_TRAF_like_family_protein	Atha_AT1G69660_1_TRAF_like_family_protein	Atha_AT2G32880_1_TRAF_like_family_protein	Atha_AT3G22080_1_TRAF_like_family_protein	Atha_AT5G26260_1_TRAF_like_family_protein	Atha_AT3G28220_1_TRAF_like_family_protein	Atha_AT1G65370_1_TRAF_like_family_protein	Atha_AT4G00780_1_TRAF_like_family_protein	Atha_AT4G09770_1_TRAF_like_family_protein	Atha_AT5G26320_1_TRAF_like_family_protein	Atha_AT5G26280_1_TRAF_like_family_protein	Atha_AT4G09780_1_TRAF_like_family_protein	Atha_AT2G04170_1_TRAF_like_family_protein	Atha_AT2G04190_1_TRAF_like_family_protein	Spun_06025T0	Atha_AT3G20380_1_TRAF_like_family_protein	Atha_AT4G01390_1_TRAF_like_family_protein	Atha_AT3G46190_1_TRAF_like_family_protein	Atha_AT3G20360_1_TRAF_like_family_protein	Atha_AT1G58270_1_ZW9_TRAF_like_family_protein	Atha_AT1G65150_1_TRAF_like_family_protein	Atha_AT2G15710_1_TRAF_like_family_protein	Atha_AT5G26300_1_TRAF_like_family_protein	Atha_AT5G26290_1_TRAF_like_family_protein
HG_6499	Bnat_78784_fgenesh1_pg_57_35	Ppat_194644_2210010	Ppat_131577_e_gw1_89_23_1	Ppat_214425_estExt_Genewise1_C_1010035	Ppat_194787_2240017	Ehux_246816_gm1_53000017	Smoe_109895_e_gw1_39_235_1	Atha_AT1G22710_1_SUC2_SUT1_ATSUC2_sucrose_proton_symporter_2	Smoe_177267_estExt_Genewise1Plus_C_390027	Atri_00033_30	Atha_AT5G06170_1_ATSUC9_SUC9_sucrose_proton_symporter_9	Atha_AT1G09960_1_SUT4_ATSUT4_SUC4_ATSUC4_sucrose_transporter_4	Smoe_232150_fgenesh1_pm_C_scaffold_22000041	Ehux_107069_fgeneshEH_pg_87_34	Atha_AT1G71880_1_SUC1_ATSUC1_sucrose_proton_symporter_1	Smoe_76990_e_gw1_1_367_1	Atha_AT1G66570_1_ATSUC7_SUC7_sucrose_proton_symporter_7	Atha_AT1G71890_1_SUC5_ATSUC5_Major_facilitator_superfamily_protein	Atha_AT2G14670_1_ATSUC8_SUC8_sucrose_proton_symporter_8	Atha_AT5G43610_1_ATSUC6_SUC6_sucrose_proton_symporter_6	Atha_AT2G02860_1_SUT2_ATSUC3_SUC3_ATSUT2_sucrose_transporter_2	Atri_00010_378	Smoe_266927_estExt_fgenesh1_pm_C_60050	Ppat_195881_2490031	Ppat_158803_70042	Atri_00025_331	Spun_07865T0	Amac_05608T0	Spun_04424T0	Atri_00010_375	Amac_01405T0	Ttra_02114T0_02114_sucrose_transporter_3_507_aa	Rfil_569409838_solute_carrier_family_45_member_4_Reticulomyxa_filosa	Ttra_00182T0_00182_sucrose_transporter_3_560_aa	Ttra_08915T0_08915	Atri_00010_376
HG_29047	Amac_04551T0	Amac_15735T0	Spun_01599T0	Scer_YLR063W_Putative_S_adenosylmethionine_dependent_methyltransferase_green_fluorescent_protein_GFP_fusion_protein_localizes_to_the_cytoplasm_YLR063W_is_not_an_essential_gene_Source_SGD_Acc_S000004053	Bnat_128909_aug1_7_g3617
HG_70515	Falb_03339T0_03339	Ttra_02572T0_02572
HG_64628	Crei_193895_estExt_fgenesh2_pg_C_490059	Falb_04584T0_04584
HG_9535	Falb_04396T0_04396	Smoe_438203_estExt_fgenesh2_pg_C_20314	Ppat_169930_2240060	Ppat_181866_530046	Smoe_438117_estExt_fgenesh2_pg_C_20067	Ppat_20357_gw1_2_68_1	Atri_00147_32	Atri_00155_9	Atha_AT3G25690_1_CHUP1_Hydroxyproline_rich_glycoprotein_family_protein	Smoe_85268_e_gw1_7_623_1	Atha_AT4G18570_1_Tetratricopeptide_repeat_TPR_like_superfamily_protein	Atri_00021_78	Atri_00045_109	Atha_AT1G48280_1_hydroxyproline_rich_glycoprotein_family_protein	Atha_AT1G07120_1_FUNCTIONS_IN_molecular_function_unknown_INVOLVED_IN_biological_process_unknown_LOCATED_IN_chloroplast_envelope_EXPRESSED_IN_inflorescence_meristem_petal_leaf_whorl_flower_EXPRESSED_DURING_4_anthesis_petal_differentiation_and_expansion_stage_BEST_Arabidopsis_thaliana_protein_match_is_Tetratricopeptide_repeat_TPR_like_superfamily_protein_TAIR_AT4G18570_1_Has_288_Blast_hits_to_260_proteins_in_50_species_Archae_0_Bacteria_8_Metazoa_27_Fungi_15_Plants_163_Viruses_0_Other_Eukaryotes_75_source_NCBI_BLink	Atri_00136_36	Atha_AT1G52080_1_AR791_actin_binding_protein_family	Atri_00002_399	Atri_00868_1	Atha_AT2G36650_1_unknown_protein_Has_35333_Blast_hits_to_34131_proteins_in_2444_species_Archae_798_Bacteria_22429_Metazoa_974_Fungi_991_Plants_531_Viruses_0_Other_Eukaryotes_9610_source_NCBI_BLink
HG_34190	Spun_03207T0	Amac_04295T0	Ehux_116488_fgeneshEH_pg_294_20	Amac_01791T0
HG_25319	Ehux_453190_estExtDG_Genemark1_C_750137	Spun_01911T0	Crei_154259_Chlre2_kg_scaffold_79000017	Ehux_200170_gm1_1100342	Ehux_122725_fgeneshEH_pg_1454_1
HG_22502	Amac_15546T0	Amac_16586T0	Amac_16248T0	Falb_04496T0_04496	Amac_04360T0	Ehux_202609_gm1_1700132
HG_17398	Crei_105401_e_gwH_31_216_1	Atha_AT3G21140_1_Pyridoxamine_5_phosphate_oxidase_family_protein	Atha_AT1G51560_1_Pyridoxamine_5_phosphate_oxidase_family_protein	Atri_00025_170	Smoe_77203_e_gw1_1_1575_1	Ppat_120477_e_gw1_33_95_1	Ppat_149716_e_gw1_303_65_1	Spun_07963T0
HG_17326	Bnat_80742_fgenesh1_pg_73_110	Crei_145427_Chlre2_kg_scaffold_14000060	Amac_05338T0	Amac_01155T0	Spun_06947T0	Ttra_02791T0_02791_dual_specificity_protein_phosphatase_217_aa	Amac_12739T0	Amac_14708T0
HG_47762	Ehux_213674_gm1_5800163	Ppat_160256_200104	Spun_01320T0
HG_73924	Ttra_07363T0_07363	Spun_00657T0
HG_31903	Spun_02805T0	Amac_06113T0	Amac_09266T0	Ehux_436978_estExtDG_fgenesh_newKGs_kg_C_510065
HG_25501	Bnat_82535_fgenesh1_pg_93_71	Amac_03190T0	Scer_YEL019C_SUMO_ligase_and_component_of_the_SMC5_SMC6_complex_this_complex_plays_a_key_role_in_the_removal_of_X_shaped_DNA_structures_that_arise_between_sister_chromatids_during_DNA_replication_and_repair_mutants_are_sensitive_to_methyl_methanesulfonate_and_ncreased_spontaneous_mutation_and_mitotic_recombination_Source_SGD_Acc_S000000745_MMS21_SGD	Rfil_5694066234426_Reticulomyxa_filosa	Amac_10481T0
HG_19340	Spun_01997T0	Scer_YGR125W_Putative_protein_of_unknown_function_deletion_mutant_has_decreased_rapamycin_resistance_but_normal_wormannin_resistance_green_fluorescent_protein_GFP_fusion_protein_localizes_to_the_vacuole_Source_SGD_Acc_S000003357	Bnat_143126_aug1_76_g17834	Amac_07301T0	Amac_08204T0	Ehux_211646_gm1_4800251	Ehux_358486_fgenesh_newKGs_kg_70_3_EST_ALL_fasta_Contig12422
HG_20450	Atri_00037_94	Atha_AT4G35540_1_zinc_ion_binding_transcription_regulators	Spun_06194T0	Bnat_131620_aug1_15_g6328	Atri_00037_96	Ttra_07666T0_07666	Atri_00016_111
HG_78924	Ppat_51671_gw1_24_205_1	Spun_08058T0
HG_78514	Spun_03560T0	Ppat_82215_scaf_101000079
HG_39341	Bnat_86000_estExt_fgenesh1_pg_C_70227	Amac_14685T0	Amac_12721T0
HG_64590	Crei_187475_estExt_fgenesh2_pg_C_60226	Spun_05857T0
HG_17900	Atha_AT5G26570_1_PWD_OK1_ATGWD3_catalytics_carbohydrate_kinases_phosphoglucan_water_dikinases	Smoe_99378_e_gw1_21_371_1	Atri_00005_53	Ppat_104427_30023	Ppat_179025_340053	Crei_192398_estExt_fgenesh2_pg_C_320003	Spun_05052T0	Ppat_233072_estExt_fgenesh2_pg_C_710005
HG_15497	Ppat_150995_e_gw1_325_40_1	Spun_07163T0	Atha_AT5G56080_1_ATNAS2_NAS2_nicotianamine_synthase_2	Atha_AT5G04950_1_NAS1_ATNAS1_nicotianamine_synthase_1	Atri_00045_213	Atha_AT1G56430_1_ATNAS4_NAS4_nicotianamine_synthase_4	Atha_AT1G09240_1_NAS3_ATNAS3_nicotianamine_synthase_3	Atri_00058_21	Bnat_136707_aug1_35_g11415	Atha_AT4G26483_1_nicotianamine_synthases
HG_22264	Amac_12677T0	Amac_14637T0	Amac_08912T0	Spun_06128T0	Ttra_03585T0_03585	Amac_16267T0
HG_17393	Bnat_88963_estExt_fgenesh1_pg_C_410078	Ehux_422811_estExtDG_fgenesh_newKGs_pm_C_970002	Ehux_96944_fgeneshEH_pg_8_56	Ehux_466509_estExtDG_fgeneshEH_pg_C_1040052	Bnat_129114_aug1_8_g3822	Falb_02803T0_02803	Ehux_116534_fgeneshEH_pg_297_10	Ehux_433418_estExtDG_fgenesh_newKGs_kg_C_110069
HG_3382	Bnat_89334_estExt_fgenesh1_pg_C_470088	Atri_00150_5	Smoe_267830_estExt_fgenesh1_pm_C_260047	Atha_AT2G13680_1_CALS5_GLS2_ATGSL02_callose_synthase_5	Atri_00044_69	Ppat_143195_e_gw1_199_78_1	Smoe_163802_estExt_Genewise1Plus_C_00811	Atha_AT1G06490_1_ATGSL07_gsl07_atgsl7_GSL7_glucan_synthase_like_7	Smoe_439692_estExt_fgenesh2_pg_C_70511	Atri_00044_62	Atha_AT1G05570_1_CALS1_GSL06_ATGSL6_ATGSL06_GSL6_callose_synthase_1	Atri_00011_28	Atha_AT5G13000_1_ATGSL12_gsl12_glucan_synthase_like_12	Ppat_185944_880098	Ppat_207622_estExt_Genewise1_C_400112	Atha_AT4G03550_1_ATGSL05_GSL05_ATGSL5_PMR4_GSL5_glucan_synthase_like_5	Atha_AT3G07160_1_ATGSL10_gsl10_CALS9_glucan_synthase_like_10	Smoe_177798_estExt_Genewise1Plus_C_420064	Atha_AT2G31960_1_ATGSL03_GSL03_ATGSL3_glucan_synthase_like_3	Atha_AT3G59100_1_ATGSL11_gsl11_glucan_synthase_like_11	Atri_00058_112	Atha_AT2G36850_1_ATGSL08_GSL8_GSL08_ATGSL8_CHOR_glucan_synthase_like_8	Atri_00111_135	Ppat_127776_e_gw1_67_119_1	Ppat_190367_1450031	Ppat_175718_130334	Ppat_115455_e_gw1_13_32_1	Smoe_133452_e_gw1_119_1_1	Ppat_183499_660051	Ppat_199665_3790031	Atha_AT3G14570_1_ATGSL04_gsl04_atgsl4_glucan_synthase_like_4	Atha_AT4G04970_1_ATGSL1_ATGSL01_GSL01_GSL1_glucan_synthase_like_1	Ppat_183682_670134	Ppat_139798_e_gw1_160_55_1	Atha_AT5G36870_1_ATGSL09_gsl09_atgsl9_glucan_synthase_like_9	Ppat_117054_e_gw1_18_9_1	Atri_00014_10	Ehux_448185_estExtDG_Genemark1_C_50423	Smoe_449402_estExt_fgenesh2_pg_C_5020002	Smoe_431892_fgenesh2_pg_C_scaffold_174000023	Smoe_429757_fgenesh2_pg_C_scaffold_119000078	Crei_147446_Chlre2_kg_scaffold_19000120	Scer_YLR342W_Catalytic_subunit_of_1_3_beta_D_glucan_synthase_functionally_redundant_with_alternate_catalytic_subunit_Gsc2p_binds_to_regulatory_subunit_Rho1p_involved_in_cell_wall_synthesis_and_maintenance_localizes_to_sites_of_cell_wall_remodeling_Source_SGD_Acc_S000004334_FKS1_SGD	Scer_YGR032W_Catalytic_subunit_of_1_3_beta_glucan_synthase_involved_in_formation_of_the_inner_layer_of_the_spore_wall_activity_positively_regulated_by_Rho1p_and_negatively_by_Smk1p_has_similarity_to_an_alternate_catalytic_subunit_Fks1p_Gsc1p_Source_SGD_Acc_S000003264_GSC2_SGD	Ehux_448791_estExtDG_Genemark1_C_100490	Scer_YMR306W_Protein_involved_in_spore_wall_assembly_has_similarity_to_1_3_beta_D_glucan_synthase_catalytic_subunits_Fks1p_and_Gsc2p_the_authentic_non_tagged_protein_is_detected_in_highly_purified_mitochondria_in_high_throughput_studies_Source_SGD_Acc_S000004923_FKS3_SGD	Amac_00577T0	Amac_00576T0	Amac_02086T0	Amac_00083T0	Amac_10642T0	Crei_144973_Chlre2_kg_scaffold_12000167	Crei_100817_e_gwH_14_98_1	Crei_99146_e_gwH_2_118_1	Crei_115707_e_gwW_14_100_1	Smoe_427055_fgenesh2_pg_C_scaffold_87000165	Crei_123118_e_gwW_82_28_1	Atri_00044_63	Atri_00014_9	Crei_181503_fgenesh2_pg_C_scaffold_1098000001	Crei_151753_Chlre2_kg_scaffold_40000036	Atri_00037_93	Crei_151751_Chlre2_kg_scaffold_40000034	Atri_00081_7	Atri_00044_193	Atri_00081_6	Smoe_76407_e_gw1_1_603_1	Atha_AT3G14780_1_CONTAINS_InterPro_DOMAIN_s_Transposase_Ptta_En_Spm_plant_InterPro_IPR004252_BEST_Arabidopsis_thaliana_protein_match_is_glucan_synthase_like_4_TAIR_AT3G14570_2_Has_315_Blast_hits_to_313_proteins_in_50_species_Archae_2_Bacteria_16_Metazoa_11_Fungi_7_Plants_181_Viruses_2_Other_Eukaryotes_96_source_NCBI_BLink	Atri_00014_8	Atha_AT2G30680_1_BEST_Arabidopsis_thaliana_protein_match_is_glucan_synthase_like_3_TAIR_AT2G31960_2_Has_80_Blast_hits_to_80_proteins_in_12_species_Archae_0_Bacteria_0_Metazoa_0_Fungi_0_Plants_80_Viruses_0_Other_Eukaryotes_0_source_NCBI_BLink	Atha_AT3G32050_1_unknown_protein_BEST_Arabidopsis_thaliana_protein_match_is_unknown_protein_TAIR_AT3G14780_1_Has_22_Blast_hits_to_22_proteins_in_2_species_Archae_0_Bacteria_0_Metazoa_0_Fungi_0_Plants_22_Viruses_0_Other_Eukaryotes_0_source_NCBI_BLink	Smoe_123063_e_gw1_70_108_1
HG_50322	Amac_13303T0	Amac_16840T0	Ttra_04867T0_04867
HG_30544	Bnat_76983_fgenesh1_pg_45_25	Amac_02817T0	Amac_14926T0	Amac_14925T0
HG_13888	Atha_AT2G45150_1_CDS4_cytidinediphosphate_diacylglycerol_synthase_4	Atha_AT3G60620_1_CDS5_cytidinediphosphate_diacylglycerol_synthase_5	Crei_188754_estExt_fgenesh2_pg_C_110316	Bnat_34567_e_gw1_6_217_1	Smoe_270747_estExt_fgenesh1_kg_C_110029	Atri_00044_250	Ppat_132160_e_gw1_93_57_1	Ppat_134556_e_gw1_113_43_1	Ehux_55362_gw1_290_13_1	Falb_00222T0_00222	Ttra_05786T0_05786_phosphatidate_cytidylyltransferase_312_aa
HG_18560	Falb_04592T0_04592	Amac_13174T0	Spun_01852T0	Amac_12161T0	Ttra_02111T0_02111	Scer_YOR017W_Protein_with_a_role_in_5_end_processing_of_mitochondrial_RNAs_located_in_the_mitochondrial_membrane_Source_SGD_Acc_S000005543_PET127_SGD	Bnat_128401_aug1_6_g3109	Bnat_128402_aug1_6_g3110
HG_63210	Spun_06139T0	Ehux_75261_e_gw1_355_7_1
HG_12767	Bnat_66403_fgenesh1_pg_1_438	Crei_146231_Chlre2_kg_scaffold_1000055	Spun_01773T0	Atri_00133_32	Ttra_08280T0_08280	Atri_00078_197	Smoe_411205_fgenesh2_pg_C_scaffold_14000258	Atha_AT1G18950_1_DDT_domain_superfamily	Ppat_117938_e_gw1_22_267_1	Ppat_121945_e_gw1_38_225_1	Atha_AT5G25580_1_BEST_Arabidopsis_thaliana_protein_match_is_DDT_domain_superfamily_TAIR_AT1G18950_1_Has_178_Blast_hits_to_178_proteins_in_75_species_Archae_0_Bacteria_4_Metazoa_51_Fungi_33_Plants_60_Viruses_1_Other_Eukaryotes_29_source_NCBI_BLink	Atri_00129_67
HG_13711	Ehux_243044_gm1_37600006	Ehux_236138_gm1_23000070	Ttra_08886T0_08886	Ehux_209093_gm1_3700145	Falb_03796T0_03796	Falb_00014T0_00014	Falb_02528T0_02528	Falb_03704T0_03704	Amac_11682T0	Amac_11066T0	Ehux_236914_gm1_24200030
HG_44963	Crei_148272_Chlre2_kg_scaffold_22000110	Amac_04796T0	Amac_03478T0
HG_25519	Smoe_92107_e_gw1_13_532_1	Atha_AT3G16990_1_Haem_oxygenase_like_multi_helical	Atri_00045_210	Ppat_107287_1450015	Spun_08045T0
HG_25245	Spun_07082T0	Bnat_133456_aug1_21_g8164	Ehux_461008_estExtDG_fgeneshEH_pg_C_10326	Ehux_215521_gm1_6500204	Ehux_106553_fgeneshEH_pg_79_73
HG_17357	Bnat_85468_estExt_fgenesh1_pg_C_40152	Amac_14020T0	Rfil_569383249	Scer_YLR087C_Protein_required_for_fermentation_at_low_temperature_the_authentic_non_tagged_protein_is_detected_in_highly_purified_mitochondria_in_high_throughput_studies_Source_SGD_Acc_S000004077_CSF1_SGD	Falb_03386T0_03386	Falb_03387T0_03387	Amac_13577T0	Amac_13578T0
HG_25299	Bnat_67087_fgenesh1_pg_3_30	Bnat_83003_fgenesh1_pg_100_46	Amac_01878T0	Amac_00356T0	Bnat_90217_estExt_fgenesh1_pg_C_650060
HG_23772	Spun_02636T0	Falb_01626T0_01626	Ttra_09690T0_09690	Amac_04781T0	Amac_03460T0	Scer_YDR231C_Mitochondrial_inner_membrane_protein_required_for_proteolytic_processing_of_Cox2p_and_its_assembly_into_cytochrome_c_oxidase_Source_SGD_Acc_S000002639_COX20_SGD
HG_15748	Spun_04813T0	Spun_03716T0	Falb_04977T0_04977	Amac_12099T0	Amac_13240T0	Ttra_09338T0_09338	Amac_16897T0	Scer_YMR155W_Putative_protein_of_unknown_function_identified_as_interacting_with_Hsp82p_in_a_high_throughput_two_hybrid_screen_Source_SGD_Acc_S000004764	Scer_YDL054C_Protein_with_similarity_to_mammalian_monocarboxylate_permeases_which_are_involved_in_transport_of_monocarboxylic_acids_across_the_plasma_membrane_mutant_is_not_deficient_in_monocarboxylate_transport_Source_SGD_Acc_S000002212_MCH1_SGD
HG_54647	Bnat_87954_estExt_fgenesh1_pg_C_260080	Spun_01675T0
HG_47944	Falb_02856T0_02856	Falb_06271T0_06271	Ttra_01177T0_01177
HG_13063	Ppat_63722_scaf_1000096	Atri_00058_97	Smoe_99787_e_gw1_22_365_1	Scer_YGL084C_Plasma_membrane_protein_involved_in_remodeling_GPI_anchors_member_of_the_MBOAT_family_of_putative_membrane_bound_O_acyltransferases_proposed_to_be_involved_in_glycerol_transport_Source_SGD_Acc_S000003052_GUP1_SGD	Scer_YPL189W_Probable_membrane_protein_with_a_possible_role_in_proton_symport_of_glycerol_member_of_the_MBOAT_family_of_putative_membrane_bound_O_acyltransferases_Gup1p_homolog_Source_SGD_Acc_S000006110_GUP2_SGD	Atha_AT1G57600_1_MBOAT_membrane_bound_O_acyl_transferase_family_protein	Spun_07524T0	Falb_01139T0_01139	Amac_08560T0	Crei_146988_Chlre2_kg_scaffold_1000812	Rfil_569371476_glycerol_H_symporter_partial_Reticulomyxa_filosa	Amac_09977T0
HG_34459	Amac_14635T0	Amac_12674T0	Spun_06924T0	Ttra_01598T0_01598
HG_40105	Amac_13008T0	Amac_12351T0	Atha_AT2G13770_1_CONTAINS_InterPro_DOMAIN_s_Putative_harbinger_transposase_derived_nuclease_InterPro_IPR006912_Has_451_Blast_hits_to_352_proteins_in_33_species_Archae_0_Bacteria_0_Metazoa_28_Fungi_8_Plants_388_Viruses_0_Other_Eukaryotes_27_source_NCBI_BLink
HG_25586	Ttra_09727T0_09727	Amac_07596T0	Amac_16968T0	Spun_00184T0	Falb_04379T0_04379
HG_30352	Bnat_85874_estExt_fgenesh1_pg_C_60324	Spun_04147T0	Rfil_569416865_2_nitropropane_dioxygenase_Reticulomyxa_filosa	Rfil_569416864_2_nitropropane_dioxygenase_Reticulomyxa_filosa
HG_39113	Bnat_128754_aug1_7_g3462	Amac_15563T0	Amac_16605T0
HG_45000	Amac_04240T0	Amac_01746T0	Bnat_137668_aug1_40_g12376
HG_7775	Bnat_80873_fgenesh1_pg_75_37	Rfil_569365077	Rfil_569410615_RhoGAP_domain_containing_protein_partial_Reticulomyxa_filosa	Rfil_569413384_RhoGAP_domain_containing_protein_partial_Reticulomyxa_filosa	Rfil_569401367_RhoGAP_domain_containing_protein_partial_Reticulomyxa_filosa	Rfil_569422274_RhoGAP_domain_containing_protein_partial_Reticulomyxa_filosa	Rfil_569379005_RhoGAP_domain_containing_protein_Reticulomyxa_filosa	Bnat_81625_fgenesh1_pg_82_54	Rfil_569437614	Rfil_569365666_rac_GTPase_activating_protein_Reticulomyxa_filosa	Rfil_569417440	Rfil_569354895	Rfil_569348767	Rfil_569374333	Ehux_355997_fgenesh_newKGs_kg_43_50_2690015_2	Falb_03665T0_03665	Rfil_569402757_rac_GTPase_activating_protein_partial_Reticulomyxa_filosa	Rfil_5694057834760_partial_Reticulomyxa_filosa	Rfil_569367643	Rfil_569397606_GTPase_activating_protein_partial_Reticulomyxa_filosa	Rfil_569420755_RhoGAP_domain_containing_protein_Reticulomyxa_filosa	Ehux_259646_gm1_954200001	Rfil_569384852	Rfil_569355874	Rfil_569365076	Rfil_5694008656506_partial_Reticulomyxa_filosa	Rfil_569424477
HG_12798	Smoe_448592_estExt_fgenesh2_pg_C_1240041	Amac_04432T0	Amac_16179T0	Ppat_98953_scaf_372000030	Smoe_448970_estExt_fgenesh2_pg_C_1460039	Smoe_432432_fgenesh2_pg_C_scaffold_323000003	Smoe_432624_fgenesh2_pg_C_scaffold_576000001	Smoe_412258_fgenesh2_pg_C_scaffold_17000211	Smoe_431149_fgenesh2_pg_C_scaffold_146000039	Smoe_431151_fgenesh2_pg_C_scaffold_146000041	Atri_00002_485	Atha_AT5G43630_1_TZP_zinc_knuckle_CCHC_type_family_protein
HG_34149	Falb_01612T0_01612	Ehux_252962_gm1_151000005	Ehux_249961_gm1_84800007	Ehux_227438_gm1_13900070
HG_18983	Bnat_40580_e_gw1_44_21_1	Amac_03169T0	Amac_10443T0	Ehux_441026_estExtDG_fgenesh_newKGs_kg_C_1420027	Crei_117610_e_gwW_20_220_1	Ttra_01472T0_01472_phytoene_desaturase_1459_aa	Ppat_104152_scaf_8899000001
HG_64585	Crei_186063_estExt_fgenesh2_kg_C_940002	Spun_06372T0
HG_16572	Crei_147582_Chlre2_kg_scaffold_19000256	Ppat_187412_1050013	Smoe_448010_estExt_fgenesh2_pg_C_1070066	Ppat_179572_360144	Atha_AT5G61450_1_P_loop_containing_nucleoside_triphosphate_hydrolases_superfamily_protein	Atri_00106_98	Smoe_233334_fgenesh1_pm_C_scaffold_40000079	Falb_01513T0_01513	Crei_94881_fgenesh1_est_C_scaffold_19000054
HG_28549	Falb_05495T0_05495	Amac_14961T0	Amac_02860T0	Spun_01961T0	Bnat_146471_aug1_115_g21179
HG_25668	Bnat_91827_estExt_fgenesh1_pg_C_1220019	Spun_04071T0	Amac_12031T0	Scer_YBR153W_Diaminohydroxyphoshoribosylaminopyrimidine_deaminase_catalyzes_the_second_step_of_the_riboflavin_biosynthesis_pathway_Source_SGD_Acc_S000000357_RIB7_SGD	Amac_09015T0
HG_22787	Smoe_431601_fgenesh2_pg_C_scaffold_161000027	Smoe_415635_fgenesh2_pg_C_scaffold_28000054	Spun_00278T0	Smoe_431600_fgenesh2_pg_C_scaffold_161000026	Smoe_409612_fgenesh2_pg_C_scaffold_10000510	Smoe_415951_fgenesh2_pg_C_scaffold_29000056
HG_8757	Spun_06530T0	Ppat_86933_scaf_152000033	Crei_112030_e_gwW_5_310_1	Crei_186828_estExt_fgenesh2_pg_C_50208	Bnat_88839_estExt_fgenesh1_pg_C_390036	Smoe_37133_gw1_18_469_1	Ppat_137598_e_gw1_138_162_1	Atri_00059_188	Bnat_137672_aug1_40_g12380	Smoe_48764_gw1_105_178_1	Atri_01243_1	Smoe_58851_gw1_20_859_1	Atha_AT1G76800_1_Vacuolar_iron_transporter_VIT_family_protein	Atha_AT1G21140_1_Vacuolar_iron_transporter_VIT_family_protein	Atri_00022_106	Smoe_431624_fgenesh2_pg_C_scaffold_163000018	Atha_AT3G43630_1_Vacuolar_iron_transporter_VIT_family_protein	Atha_AT3G25190_1_Vacuolar_iron_transporter_VIT_family_protein	Atha_AT3G43660_1_Vacuolar_iron_transporter_VIT_family_protein	Atri_00030_4	Smoe_412615_fgenesh2_pg_C_scaffold_18000191	Atri_00052_14
HG_24137	Ppat_143705_e_gw1_206_61_1	Amac_03455T0	Amac_04775T0	Amac_16072T0	Spun_01000T0	Bnat_134063_aug1_23_g8771
HG_13947	Spun_05249T0	Spun_05154T0	Amac_05266T0	Spun_04543T0	Spun_03702T0	Ehux_434760_estExtDG_fgenesh_newKGs_kg_C_210060	Spun_01974T0	Spun_05107T0	Spun_06166T0	Falb_01318T1_01318	Falb_01318T0_01318
HG_15602	Smoe_143427_estExt_Genewise1_C_60612	Spun_08314T0	Atha_AT3G54460_1_SNF2_domain_containing_protein_helicase_domain_containing_protein_F_box_family_protein	Atri_00063_12	Ppat_116197_e_gw1_15_318_1	Atri_00063_11	Ehux_310632_fgenesh_newKGs_pm_36_63	Smoe_415387_fgenesh2_pg_C_scaffold_27000001	Smoe_426184_fgenesh2_pg_C_scaffold_81000017
HG_13263	Crei_177670_fgenesh2_pg_C_scaffold_44000014	Crei_179100_fgenesh2_pg_C_scaffold_59000016	Ehux_200064_gm1_1100236	Amac_01504T0	Amac_03999T0	Amac_02560T0	Amac_17477T0	Amac_02574T0	Amac_14058T0	Amac_17225T0	Amac_03998T0	Amac_17226T0
HG_7703	Spun_04048T0	Ppat_172159_3340027	Crei_186919_estExt_fgenesh2_pg_C_50335	Ppat_100775_scaf_438000004	Atri_00061_15	Ppat_82152_scaf_101000016	Ppat_172191_3350045	Atri_00137_19	Smoe_437207_estExt_fgenesh2_pg_C_00013	Smoe_407120_fgenesh2_pg_C_scaffold_6000371	Atri_00137_38	Atha_AT4G30710_1_QWRF8_Family_of_unknown_function_DUF566	Atha_AT3G19570_2_SCO3_QWRF1_Family_of_unknown_function_DUF566	Atha_AT2G24070_1_QWRF4_Family_of_unknown_function_DUF566	Atha_AT1G49890_1_QWRF2_Family_of_unknown_function_DUF566	Atha_AT5G43160_1_QWRF9_Family_of_unknown_function_DUF566	Ppat_97015_scaf_316000039	Atha_AT2G44190_1_EDE1_QWRF5_Family_of_unknown_function_DUF566	Atha_AT4G25190_2_QWRF7_Family_of_unknown_function_DUF566	Atha_AT2G20815_1_QWRF3_Family_of_unknown_function_DUF566	Atha_AT3G60000_2_QWRF6_Family_of_unknown_function_DUF566	Ppat_101880_scaf_505000005	Atha_AT2G20616_1_Family_of_unknown_function_DUF566	Atha_AT4G30740_1_unknown_protein_FUNCTIONS_IN_molecular_function_unknown_INVOLVED_IN_biological_process_unknown_LOCATED_IN_chloroplast_BEST_Arabidopsis_thaliana_protein_match_is_Family_of_unknown_function_DUF566_TAIR_AT4G30710_1_Has_43_Blast_hits_to_43_proteins_in_9_species_Archae_0_Bacteria_0_Metazoa_0_Fungi_0_Plants_43_Viruses_0_Other_Eukaryotes_0_source_NCBI_BLink	Smoe_428233_fgenesh2_pg_C_scaffold_100000005	Ttra_10124T0_10124	Atri_00106_69	Atri_00003_378
HG_64580	Crei_184728_estExt_fgenesh2_kg_C_290023	Scer_YJR124C_Putative_protein_of_unknown_function_expression_induced_under_calcium_shortage_Source_SGD_Acc_S000003885
HG_15487	Ppat_102204_scaf_546000004	Ppat_168907_1940001	Ppat_144525_e_gw1_215_28_1	Atri_00101_138	Smoe_88058_e_gw1_9_203_1	Atha_AT2G26850_1_F_box_family_protein	Atha_AT2G32560_1_F_box_family_protein	Smoe_409561_fgenesh2_pg_C_scaffold_10000459	Atha_AT2G41170_1_F_box_family_protein	Spun_07665T0
HG_20494	Crei_119977_e_gwW_31_202_1	Atri_00049_112	Atha_AT3G30841_1_Cofactor_independent_phosphoglycerate_mutase	Smoe_268500_estExt_fgenesh1_pm_C_510008	Ppat_162619_450070	Atha_AT4G09520_1_Cofactor_independent_phosphoglycerate_mutase	Falb_03538T0_03538
HG_15005	Spun_00257T0	Falb_01486T0_01486	Ppat_164132_650119	Ppat_189758_1370020	Atha_AT1G33490_1_unknown_protein_CONTAINS_InterPro_DOMAIN_s_Protein_of_unknown_function_DUF2062_InterPro_IPR018639_BEST_Arabidopsis_thaliana_protein_match_is_unknown_protein_TAIR_AT4G10140_1_Has_88_Blast_hits_to_88_proteins_in_29_species_Archae_0_Bacteria_28_Metazoa_0_Fungi_0_Plants_54_Viruses_0_Other_Eukaryotes_6_source_NCBI_BLink	Smoe_101056_e_gw1_24_712_1	Atri_00099_88	Atha_AT4G10140_1_unknown_protein_FUNCTIONS_IN_molecular_function_unknown_INVOLVED_IN_N_terminal_protein_myristoylation_EXPRESSED_IN_24_plant_structures_EXPRESSED_DURING_15_growth_stages_CONTAINS_InterPro_DOMAIN_s_Protein_of_unknown_function_DUF2062_InterPro_IPR018639_BEST_Arabidopsis_thaliana_protein_match_is_unknown_protein_TAIR_AT1G33490_1_Has_30201_Blast_hits_to_17322_proteins_in_780_species_Archae_12_Bacteria_1396_Metazoa_17338_Fungi_3422_Plants_5037_Viruses_0_Other_Eukaryotes_2996_source_NCBI_BLink	Smoe_142363_estExt_Genewise1_C_40688	Ttra_05041T0_05041_cytoplasmic_membrane_protein_154_aa
HG_33415	Spun_06154T0	Smoe_444170_estExt_fgenesh2_pg_C_400164	Ppat_78138_scaf_69000094	Smoe_446840_estExt_fgenesh2_pg_C_780085
HG_21661	Bnat_67101_fgenesh1_pg_3_44	Ttra_07742T0_07742_haloalkane_dehalogenase_363_aa	Spun_08674T0	Spun_02015T0	Amac_10871T0	Amac_00295T0
HG_39705	Ttra_09085T0_09085	Falb_01934T1_01934	Falb_01934T0_01934
HG_10410	Amac_05905T0	Spun_02435T0	Amac_09485T0	Atha_AT2G16460_1_Protein_of_unknown_function_DUF1640	Spun_03043T0	Ppat_206609_estExt_Genewise1_C_340201	Ppat_130678_e_gw1_84_218_1	Atha_AT3G51090_1_Protein_of_unknown_function_DUF1640	Ppat_47294_gw1_20_236_1	Atri_00001_210	Ppat_224758_estExt_Genewise1_C_2990012	Smoe_68264_gw1_4_1532_1	Smoe_439685_estExt_fgenesh2_pg_C_70497	Scer_YFL046W_Putative_protein_of_unknown_function_the_authentic_non_tagged_protein_is_detected_in_highly_purified_mitochondria_in_high_throughput_studies_Source_SGD_Acc_S000001848_FMP32_SGD	Falb_02008T0_02008	Crei_190964_estExt_fgenesh2_pg_C_220032	Ehux_228538_gm1_14800071
HG_45118	Crei_95650_fgenesh1_est_C_scaffold_35000019	Amac_15308T0	Amac_14837T0
HG_83611	Spun_00414T0	Ttra_06030T0_06030
HG_30347	Amac_13443T0	Scer_YDL167C_Putative_RNA_binding_protein_of_unknown_function_localizes_to_stress_granules_induced_by_glucose_deprivation_predicted_to_be_involved_in_ribosome_biogenesis_Source_SGD_Acc_S000002326_NRP1_SGD	Ehux_459155_estExtDG_Genemark1_C_4430018	Amac_13689T0
HG_64134	Spun_02535T0	Crei_176537_fgenesh2_pg_C_scaffold_35000067
HG_15587	Ppat_149091_e_gw1_290_9_1	Ppat_145243_e_gw1_225_13_1	Crei_190049_estExt_fgenesh2_pg_C_10626	Smoe_118803_e_gw1_59_312_1	Atha_AT1G44446_1_CH1_ATCAO_CAO_Pheophorbide_a_oxygenase_family_protein_with_Rieske_2Fe_2S_domain	Atri_00017_76	Spun_02072T0	Bnat_89482_estExt_fgenesh1_pg_C_500033	Bnat_85514_estExt_fgenesh1_pg_C_40260
HG_19074	Spun_05961T0	Amac_06914T0	Amac_03769T0	Ttra_06085T0_06085	Amac_02528T0	Amac_01015T0	Ttra_05863T0_05863_Mpv17_439_aa
HG_8324	Scer_YMR019W_Protein_that_binds_Sin3p_in_a_two_hybrid_assay_contains_a_Zn_II_2Cys6_zinc_finger_domain_characteristic_of_DNA_binding_proteins_computational_analysis_suggests_a_role_in_regulation_of_expression_of_genes_encoding_transporters_Source_SGD_Acc_S000004621_STB4_SGD	Amac_07453T0	Spun_04805T0	Amac_05277T0	Amac_00277T0	Amac_10840T0	Amac_01094T0	Amac_09831T0	Amac_11977T0	Amac_09070T0	Amac_14042T0	Amac_12391T0	Amac_07671T0	Amac_08349T0	Amac_07304T0	Amac_08207T0	Amac_14491T0	Amac_13546T0	Amac_13800T0	Amac_12531T0	Spun_06834T0	Scer_YHR178W_Transcription_factor_involved_in_regulating_multidrug_resistance_and_oxidative_stress_response_forms_a_heterodimer_with_Pdr1p_contains_a_Zn_II_2Cys6_zinc_finger_domain_that_interacts_with_a_pleiotropic_drug_resistance_element_in_vitro_Source_SGD_Acc_S000001221_STB5_SGD	Amac_03985T0	Ttra_10354T0_10354
HG_15000	Ppat_160600_240008	Crei_180097_fgenesh2_pg_C_scaffold_83000001	Spun_00625T0	Ehux_103867_fgeneshEH_pg_53_117	Ehux_251320_gm1_107700002	Ehux_435634_estExtDG_fgenesh_newKGs_kg_C_310098	Crei_181667_fgenesh2_pg_C_scaffold_1460000001	Rfil_569367847	Spun_07159T0	Crei_194693_estExt_fgenesh2_pg_C_780081
HG_38943	Amac_12696T0	Amac_14660T0	Ehux_224298_gm1_11700021
HG_10295	Spun_06335T0	Ttra_01092T0_01092	Amac_12149T0	Amac_13198T0	Amac_12127T0	Amac_13184T0	Amac_12128T0	Amac_13197T0	Ttra_04000T0_04000	Amac_16020T0	Amac_10189T0	Amac_09178T0	Amac_12148T0	Amac_08772T0	Amac_13185T0	Amac_13186T0	Amac_12147T0
HG_39380	Amac_07169T0	Amac_08078T0	Crei_194675_estExt_fgenesh2_pg_C_780053
HG_36227	Amac_09536T0	Amac_13164T0	Ttra_03494T0_03494	Spun_06130T0
HG_18996	Scer_YDL198C_Mitochondrial_GTP_GDP_transporter_essential_for_mitochondrial_genome_maintenance_has_a_role_in_mitochondrial_iron_transport_member_of_the_mitochondrial_carrier_family_Source_SGD_Acc_S000002357_GGC1_SGD	Bnat_52610_estExt_Genewise1Plus_C_90190	Spun_00497T0	Amac_04618T0	Spun_01778T0	Rfil_569418977	Rfil_569436761
HG_5150	Atha_AT2G33070_3_NSP2_nitrile_specifier_protein_2	Atha_AT3G16390_1_NSP3_nitrile_specifier_protein_3	Atha_AT3G16410_1_NSP4_nitrile_specifier_protein_4	Atha_AT3G16400_1_ATMLP_470_NSP1_ATNSP1_nitrile_specifier_protein_1	Ppat_169186_2000009	Atha_AT1G52060_1_Mannose_binding_lectin_superfamily_protein	Falb_01462T0_01462	Atha_AT1G52000_1_Mannose_binding_lectin_superfamily_protein	Atha_AT1G52070_1_Mannose_binding_lectin_superfamily_protein	Atha_AT1G73040_1_Mannose_binding_lectin_superfamily_protein	Atri_00036_94	Atri_00002_350	Atha_AT2G39330_1_JAL23_jacalin_related_lectin_23	Atha_AT2G39310_1_JAL22_jacalin_related_lectin_22	Atri_00036_92	Atha_AT1G19715_3_Mannose_binding_lectin_superfamily_protein	Atha_AT5G38550_1_Mannose_binding_lectin_superfamily_protein	Atha_AT1G52100_1_Mannose_binding_lectin_superfamily_protein	Atri_00036_93	Atha_AT3G16460_1_Mannose_binding_lectin_superfamily_protein	Atha_AT1G52030_2_MBP2_MBP1_2_F_ATMBP_myrosinase_binding_protein_2	Atha_AT1G52050_1_Mannose_binding_lectin_superfamily_protein	Atha_AT3G16470_1_JR1_Mannose_binding_lectin_superfamily_protein	Atha_AT3G16420_1_PBP1_JAL30_PYK10_binding_protein_1	Atha_AT3G16430_1_JAL31_jacalin_related_lectin_31	Atha_AT5G35940_1_Mannose_binding_lectin_superfamily_protein	Atha_AT1G60095_1_Mannose_binding_lectin_superfamily_protein	Atha_AT3G21380_1_Mannose_binding_lectin_superfamily_protein	Atha_AT1G52040_1_MBP1_ATMBP_myrosinase_binding_protein_1	Atha_AT1G33790_2_jacalin_lectin_family_protein	Atha_AT1G60130_1_Mannose_binding_lectin_superfamily_protein	Atha_AT1G60110_1_Mannose_binding_lectin_superfamily_protein	Atha_AT5G49870_1_Mannose_binding_lectin_superfamily_protein	Atha_AT1G57570_1_Mannose_binding_lectin_superfamily_protein	Atha_AT5G28520_1_Mannose_binding_lectin_superfamily_protein	Atha_AT3G16440_1_ATMLP_300B_MEE36_MLP_300B_myrosinase_binding_protein_like_protein_300B	Atha_AT2G25980_1_Mannose_binding_lectin_superfamily_protein	Atha_AT5G35950_1_Mannose_binding_lectin_superfamily_protein	Atha_AT3G16450_1_Mannose_binding_lectin_superfamily_protein	Atha_AT1G52110_1_Mannose_binding_lectin_superfamily_protein	Atha_AT5G49850_1_Mannose_binding_lectin_superfamily_protein	Atri_00002_344	Atha_AT5G38540_1_Mannose_binding_lectin_superfamily_protein	Atha_AT1G61230_1_Mannose_binding_lectin_superfamily_protein	Atha_AT5G49860_1_Mannose_binding_lectin_superfamily_protein	Atha_AT1G52120_1_Mannose_binding_lectin_superfamily_protein	Atri_00002_343	Atha_AT1G52130_1_Mannose_binding_lectin_superfamily_protein	Atha_AT1G58160_1_Mannose_binding_lectin_superfamily_protein	Atha_AT5G46000_1_Mannose_binding_lectin_superfamily_protein
HG_16585	Crei_179483_fgenesh2_pg_C_scaffold_68000026	Ppat_183160_630052	Ppat_18405_gw1_135_48_1	Atri_00004_43	Atha_AT5G64780_1_Uncharacterised_conserved_protein_UCP009193	Atha_AT4G09830_1_Uncharacterised_conserved_protein_UCP009193	Atri_00078_167	Spun_00433T0	Atri_00078_166
HG_30688	Bnat_76541_fgenesh1_pg_42_19	Spun_00963T0	Amac_01041T0	Amac_02550T0
HG_15687	Ttra_05345T0_05345_polymorphic_outer_membrane_protein_12246_aa	Ttra_11742T0_11742	Amac_03528T0	Amac_08116T0	Amac_07204T0	Spun_05139T0	Ttra_04455T0_04455	Ttra_11741T0_11741	Ttra_05387T0_05387
HG_17278	Atha_AT3G27460_1_SGF29_tudor_like_domain	Ppat_200963_4880001	Atha_AT5G40550_1_SGF29_tudor_like_domain	Smoe_89941_e_gw1_10_1019_1	Atri_00049_274	Ppat_176729_190060	Falb_01223T0_01223	Scer_YCL010C_Component_of_the_HAT_Core_module_of_the_SAGA_SLIK_and_ADA_complexes_HAT_Core_module_also_contains_Gcn5p_Ngg1p_and_Ada2p_binds_methylated_histone_H3K4_involved_in_transcriptional_regulation_through_SAGA_recruitment_to_target_promoters_and_H3_a_tion_Source_SGD_Acc_S000000516_SGF29_SGD
HG_15205	Crei_117659_e_gwW_20_66_1	Smoe_97903_e_gw1_20_662_1	Ppat_111900_e_gw1_3_131_1	Atha_AT1G80380_2_P_loop_containing_nucleoside_triphosphate_hydrolases_superfamily_protein	Atri_00122_28	Ehux_247483_gm1_58100009	Amac_09505T0	Spun_07731T0	Scer_YGR205W_ATP_binding_protein_of_unknown_function_crystal_structure_resembles_that_of_E_coli_pantothenate_kinase_and_other_small_kinases_null_mutant_is_sensitive_to_expression_of_the_top1_T722A_allele_Source_SGD_Acc_S000003437_TDA10_SGD	Ppat_70351_scaf_27000180
HG_6173	Atri_00093_23	Atha_AT1G29400_1_AML5_ML5_MEI2_like_protein_5	Amac_07175T0	Atha_AT4G18120_1_AML3_ML3_MEI2_like_3	Atri_00049_115	Ppat_184872_780034	Atha_AT2G42890_1_AML2_ML2_MEI2_like_2	Amac_08085T0	Atha_AT5G07290_1_AML4_ML4_MEI2_like_4	Ppat_148104_e_gw1_271_39_1	Crei_152680_Chlre2_kg_scaffold_50000014	Smoe_440826_estExt_fgenesh2_pg_C_120305	Atha_AT5G61960_1_AML1_ML1_MEI2_like_protein_1	Smoe_91923_e_gw1_12_24_1	Smoe_438348_estExt_fgenesh2_pg_C_20754	Ehux_72409_e_gw1_178_18_1	Falb_03041T0_03041	Amac_05382T0	Ppat_94993_scaf_271000039	Amac_01197T0	Atri_00016_62	Spun_05679T0	Ppat_2326_gw1_238_5_1	Atha_AT3G26120_1_TEL1_terminal_EAR1_like_1	Ppat_12987_gw1_66_48_1	Atri_00008_53	Atha_AT1G67770_1_TEL2_terminal_EAR1_like_2	Ttra_05757T0_05757_RNA_recognition_domain_containing_protein_2_family_protein_678_aa	Smoe_75352_e_gw1_0_1620_1	Smoe_406603_fgenesh2_pg_C_scaffold_5000484	Atha_AT5G07930_3_MCT2_MEI2_C_terminal_RRM_only_like_2	Atha_AT1G37140_1_MCT1_MEI2_C_terminal_RRM_only_like_1	Amac_05383T0	Atri_00008_54	Atri_00010_377	Atri_00145_15	Smoe_115394_e_gw1_51_272_1	Ppat_164811_780010	Atri_00043_38
HG_16034	Spun_00739T0	Amac_01713T0	Amac_04203T0	Amac_02340T0	Amac_00836T0	Ttra_11232T0_11232	Scer_YBL007C_Cytoskeletal_protein_binding_protein_required_for_assembly_of_the_cortical_actin_cytoskeleton_interacts_with_proteins_regulating_actin_dynamics_and_proteins_required_for_endocytosis_found_in_the_nucleus_and_cell_cortex_has_3_SH3_domains_Source_SGD_Acc_S000000103_SLA1_SGD	Amac_01715T0	Amac_01714T0
HG_28726	Amac_15553T0	Amac_16595T0	Bnat_125645_aug1_1_g353	Scer_YCR015C_Putative_protein_of_unknown_function_YCR015C_is_not_an_essential_gene_Source_SGD_Acc_S000000608	Spun_06156T0
HG_23570	Crei_175576_fgenesh2_pg_C_scaffold_29000049	Ehux_63935_e_gw1_19_33_1	Falb_00167T0_00167	Amac_06689T0	Crei_95438_fgenesh1_est_C_scaffold_29000011	Amac_12848T0
HG_20143	Amac_13664T0	Amac_13413T0	Amac_13665T0	Amac_13417T0	Spun_01299T0	Scer_YGR165W_Mitochondrial_ribosomal_protein_of_the_small_subunit_null_mutant_does_not_grow_on_glycerol_is_sensitive_to_2_4_dichlorophenol_and_accumulates_large_lipid_droplets_Source_SGD_Acc_S000003397_MRPS35_SGD	Ttra_07661T0_07661
HG_83624	Spun_01734T0	Ttra_00548T0_00548
HG_36089	Bnat_135338_aug1_29_g10046	Amac_03174T0	Amac_10448T0	Amac_10449T0
HG_34393	Crei_192637_estExt_fgenesh2_pg_C_310139	Amac_06942T0	Amac_03789T0	Amac_06943T0
HG_30834	Amac_11161T0	Spun_01058T0	Crei_109589_e_gwH_521_16_1	Amac_16455T0
HG_21825	Bnat_83658_fgenesh1_pg_112_32	Spun_05667T0	Ttra_02995T0_02995	Spun_03054T0	Spun_06397T0	Ttra_03594T0_03594
HG_21656	Bnat_66395_fgenesh1_pg_1_430	Spun_08372T0	Ttra_06842T0_06842_MFS_permease_479_aa	Ttra_09206T0_09206	Crei_147306_Chlre2_kg_scaffold_18000231	Ehux_193730_gm1_100030
HG_18545	Ehux_229375_gm1_15500044	Atri_00002_66	Amac_16469T0	Atha_AT5G16060_1_Cytochrome_c_oxidase_biogenesis_protein_Cmc1_like	Falb_02372T0_02372	Smoe_82262_e_gw1_4_1717_1	Ttra_08605T0_08605	Ppat_123305_e_gw1_44_112_1
HG_20535	Crei_172229_fgenesh2_pg_C_scaffold_1000850	Atha_AT4G26980_1_RNI_like_superfamily_protein	Spun_06953T0	Ppat_131553_e_gw1_89_49_1	Smoe_116472_e_gw1_54_250_1	Atri_00198_1	Atri_02876_1
HG_48845	Amac_06569T0	Amac_15386T0	Ttra_09827T0_09827
HG_39498	Amac_11406T0	Ttra_06005T0_06005	Amac_13865T0
HG_15782	Bnat_82640_fgenesh1_pg_95_23	Atri_00068_37	Crei_142254_Chlre2_kg_scaffold_3000227	Spun_07805T0	Smoe_443353_estExt_fgenesh2_pg_C_320103	Amac_03078T0	Atha_AT4G26310_2_elongation_factor_P_EF_P_family_protein	Amac_10350T0	Falb_04363T0_04363
HG_16188	Ppat_30287_gw1_375_34_1	Atri_00045_282	Ppat_134565_e_gw1_113_91_1	Atha_AT4G15840_1_BTB_POZ_domain_containing_protein	Ppat_219111_estExt_Genewise1_C_1690004	Spun_08118T0	Spun_06004T0	Ppat_73901_scaf_44000108	Spun_07639T0
HG_13130	Falb_00498T7_00498	Falb_00498T6_00498	Falb_00498T5_00498	Falb_00498T4_00498	Falb_00498T2_00498	Falb_00498T1_00498	Falb_00498T3_00498	Falb_00498T0_00498	Falb_00498T8_00498	Ppat_2298_gw1_312_15_1	Smoe_79807_e_gw1_3_245_1	Falb_03613T0_03613
HG_39239	Bnat_81886_fgenesh1_pg_85_47	Amac_00148T0	Amac_10696T0
HG_33131	Ehux_120434_fgeneshEH_pg_633_2	Ehux_211564_gm1_4800169	Spun_05529T0	Scer_YCL047C_Protein_involved_in_the_filamentation_pathway_interacts_physically_with_Kss1p_and_suppresses_the_filamentation_defect_of_a_kss1_deletion_Source_SGD_Acc_S000000552_POF1_SGD
HG_25179	Amac_05400T0	Amac_01212T0	Bnat_76529_fgenesh1_pg_42_7	Amac_01213T0	Amac_05401T0
HG_20940	Falb_02162T0_02162	Spun_06861T0	Amac_00844T0	Scer_YHR194W_Mitochondrial_inner_membrane_protein_with_similarity_to_Mdm32p_required_for_normal_mitochondrial_morphology_and_inheritance_interacts_genetically_with_MMM1_MDM10_MDM12_and_MDM34_Source_SGD_Acc_S000001237_MDM31_SGD	Amac_02349T0	Ttra_10746T0_10746	Scer_YOR147W_Mitochondrial_inner_membrane_protein_with_similarity_to_Mdm31p_required_for_normal_mitochondrial_morphology_and_inheritance_interacts_genetically_with_MMM1_MDM10_MDM12_and_MDM34_Source_SGD_Acc_S000005673_MDM32_SGD
HG_44774	Amac_00589T0	Amac_02099T0	Bnat_137900_aug1_41_g12608
HG_6740	Atha_AT3G44510_2_alpha_beta_Hydrolases_superfamily_protein	Crei_172820_fgenesh2_pg_C_scaffold_19000219	Atha_AT1G08310_2_alpha_beta_Hydrolases_superfamily_protein	Falb_01854T0_01854	Atha_AT1G74300_1_alpha_beta_Hydrolases_superfamily_protein	Ppat_137721_e_gw1_139_70_1	Ppat_2950_gw1_266_9_1	Ppat_206327_estExt_Genewise1_C_330078	Atri_00080_51	Atha_AT5G02970_1_alpha_beta_Hydrolases_superfamily_protein	Atha_AT3G09690_1_alpha_beta_Hydrolases_superfamily_protein	Atha_AT3G54240_1_alpha_beta_Hydrolases_superfamily_protein	Atha_AT2G36290_1_alpha_beta_Hydrolases_superfamily_protein	Smoe_113544_e_gw1_46_301_1	Atha_AT3G48410_1_alpha_beta_Hydrolases_superfamily_protein	Atha_AT5G22460_1_alpha_beta_Hydrolases_superfamily_protein	Atri_00114_17	Smoe_177296_estExt_Genewise1Plus_C_390099	Atha_AT1G74280_1_alpha_beta_Hydrolases_superfamily_protein	Atri_00114_21	Smoe_99785_e_gw1_22_459_1	Atha_AT1G74290_1_alpha_beta_Hydrolases_superfamily_protein	Ppat_8965_gw1_409_24_1	Smoe_80078_e_gw1_3_490_1	Atha_AT3G03240_1_alpha_beta_Hydrolases_superfamily_protein	Ppat_139246_e_gw1_155_26_1	Smoe_121216_e_gw1_64_174_1	Smoe_170810_estExt_Genewise1Plus_C_120685	Ppat_99968_scaf_405000001	Smoe_173531_estExt_Genewise1Plus_C_220331	Atha_AT3G03230_1_alpha_beta_Hydrolases_superfamily_protein	Atri_00114_19	Ppat_99969_scaf_405000002	Atri_00114_20
HG_42701	Amac_01233T0	Amac_05422T0	Bnat_135592_aug1_30_g10300
HG_36950	Amac_13962T0	Amac_17241T0	Ttra_05785T0_05785	Spun_07439T0
HG_30916	Bnat_87962_estExt_fgenesh1_pg_C_260110	Amac_11245T0	Amac_15082T0	Scer_YPR018W_Largest_subunit_p90_of_the_Chromatin_Assembly_Complex_CAF_1_chromatin_assembly_by_CAF_1_is_important_for_multiple_processes_including_silencing_at_telomeres_mating_type_loci_and_rDNA_maintenance_of_kinetochore_structure_deactivation_of_the_mage_checkpoint_after_DNA_repair_and_chromatin_dynamics_during_transcription_Source_SGD_Acc_S000006222_RLF2_SGD
HG_30747	Amac_06967T0	Rfil_5694139561432_Reticulomyxa_filosa	Rfil_5694009156493_Reticulomyxa_filosa	Rfil_5694010606434_partial_Reticulomyxa_filosa
HG_20584	Spun_07696T0	Scer_YPL184C_RNA_binding_protein_proposed_to_be_involved_in_translational_regulation_binds_specific_categories_of_mRNAs_including_those_that_contain_upstream_open_reading_frames_uORFs_and_internal_ribosome_entry_sites_IRES_Source_SGD_Acc_S000006105_MRN1_SGD	Amac_01117T0	Ehux_202534_gm1_1700057	Falb_00962T0_00962	Amac_05299T0	Scer_YML117W_Putative_RNA_binding_protein_that_associates_with_mRNAs_encoding_cell_wall_proteins_in_high_throughput_studies_deletion_mutants_display_increased_sensitivity_to_some_cell_wall_disrupting_agents_expression_negatively_regulated_by_cAMP_Source_SGD_Acc_S000004585_NAB6_SGD
HG_17401	Atha_AT1G70820_1_phosphoglucomutase_putative_glucose_phosphomutase_putative	Atha_AT5G17530_3_phosphoglucosamine_mutase_family_protein	Atri_00106_20	Smoe_100482_e_gw1_23_657_1	Atri_00148_23	Ppat_86956_scaf_152000056	Crei_119219_e_gwW_27_157_1	Falb_02969T0_02969
HG_10864	Atha_AT2G44230_1_Plant_protein_of_unknown_function_DUF946	Crei_144253_Chlre2_kg_scaffold_10000133	Ttra_02189T0_02189	Smoe_231324_fgenesh1_pm_C_scaffold_12000054	Ppat_150522_e_gw1_318_9_1	Atha_AT3G04350_1_Plant_protein_of_unknown_function_DUF946	Atha_AT2G44260_2_Plant_protein_of_unknown_function_DUF946	Ppat_143102_e_gw1_199_49_1	Atha_AT1G04090_1_Plant_protein_of_unknown_function_DUF946	Atha_AT5G18490_1_Plant_protein_of_unknown_function_DUF946	Atha_AT5G43950_1_Plant_protein_of_unknown_function_DUF946	Atha_AT3G01880_1_Plant_protein_of_unknown_function_DUF946	Atha_AT3G01870_1_Plant_protein_of_unknown_function_DUF946	Atri_00068_82	Atri_00039_112	Spun_02071T0
HG_44587	Ttra_06590T0_06590	Amac_05433T0	Amac_01243T0
HG_39339	Bnat_85918_estExt_fgenesh1_pg_C_70020	Amac_13044T0	Amac_14062T0
HG_23583	Crei_183037_estExt_fgenesh2_kg_C_110055	Ehux_450707_estExtDG_Genemark1_C_310101	Ehux_439988_estExtDG_fgenesh_newKGs_kg_C_1150003	Scer_YPR159W_Type_II_integral_membrane_protein_required_for_beta_1_6_glucan_biosynthesis_putative_beta_glucan_synthase_localizes_to_the_ER_plasma_membrane_sites_of_polarized_growth_and_secretory_vesicles_functionally_redundant_with_Skn1p_Source_SGD_Acc_S000006363_KRE6_SGD	Scer_YGR143W_Protein_involved_in_sphingolipid_biosynthesis_type_II_membrane_protein_with_similarity_to_Kre6p_Source_SGD_Acc_S000003375_SKN1_SGD	Crei_188646_estExt_fgenesh2_pg_C_110173
HG_21920	Bnat_89956_estExt_fgenesh1_pg_C_590016	Ttra_00491T0_00491	Spun_01651T0	Rfil_569417687	Spun_05203T0	Spun_04562T0
HG_14502	Bnat_53112_estExt_Genewise1Plus_C_150166	Bnat_89611_estExt_fgenesh1_pg_C_520093	Spun_06773T0	Spun_00016T0	Atri_00046_37	Smoe_233423_fgenesh1_pm_C_scaffold_42000035	Ppat_107232_1420008	Atha_AT1G15330_1_Cystathionine_beta_synthase_CBS_protein	Ppat_124063_e_gw1_47_92_1	Atha_AT1G80090_1_Cystathionine_beta_synthase_CBS_family_protein
HG_25156	Atha_AT5G64250_2_Aldolase_type_TIM_barrel_family_protein	Ppat_222108_estExt_Genewise1_C_2260005	Atri_00038_236	Smoe_267769_estExt_fgenesh1_pm_C_240088	Spun_05769T0
HG_18284	Crei_182302_estExt_fgenesh2_kg_C_30055	Atri_00010_12	Ppat_188302_1170067	Atha_AT4G16450_1_unknown_protein_FUNCTIONS_IN_molecular_function_unknown_INVOLVED_IN_photorespiration_LOCATED_IN_mitochondrion_mitochondrial_membrane_mitochondrial_respiratory_chain_complex_I_respiratory_chain_complex_I_membrane_EXPRESSED_IN_25_plant_structures_EXPRESSED_DURING_15_growth_stages_Has_30201_Blast_hits_to_17322_proteins_in_780_species_Archae_12_Bacteria_1396_Metazoa_17338_Fungi_3422_Plants_5037_Viruses_0_Other_Eukaryotes_2996_source_NCBI_BLink	Ehux_207496_gm1_3100282	Ttra_02833T0_02833	Smoe_229708_fgenesh1_kg_C_scaffold_140000001	Falb_02592T0_02592
HG_44341	Amac_03256T0	Ppat_103860_scaf_5641000001	Amac_10532T0
HG_19210	Bnat_75376_fgenesh1_pg_34_65	Crei_170392_fgenesh2_pg_C_scaffold_13000143	Amac_05688T0	Amac_12346T0	Spun_02567T0	Ppat_97805_scaf_335000029	Ttra_08802T0_08802
HG_7685	Atri_00017_72	Atha_AT3G52950_1_CBS_octicosapeptide_Phox_Bemp1_PB1_domains_containing_protein	Smoe_32029_gw1_46_162_1	Smoe_149040_estExt_Genewise1_C_210615	Atha_AT2G36500_1_CBS_octicosapeptide_Phox_Bemp1_PB1_domains_containing_protein	Ppat_185733_860018	Ppat_131260_e_gw1_87_23_1	Smoe_62607_gw1_12_642_1	Amac_13125T0	Amac_17310T0	Ppat_114781_e_gw1_11_64_1	Ppat_131064_e_gw1_86_19_1	Atri_00013_41	Amac_10227T0	Amac_02926T0	Atha_AT5G63490_1_CBS_octicosapeptide_Phox_Bemp1_PB1_domains_containing_protein	Ttra_10276T0_10276	Ppat_135403_e_gw1_119_17_1	Atha_AT5G50640_1_CBS_octicosapeptide_Phox_Bemp1_PB1_domains_containing_protein	Ehux_452228_estExtDG_Genemark1_C_580244	Ehux_251736_gm1_116300006	Spun_08334T0	Spun_06279T0	Ehux_107314_fgeneshEH_pg_89_90	Ehux_227227_gm1_13700095	Bnat_140997_aug1_59_g15705	Ehux_108007_fgeneshEH_pg_98_31	Ehux_246913_gm1_53600011
HG_25497	Bnat_82209_fgenesh1_pg_89_31	Ttra_02457T0_02457	Amac_08731T0	Amac_10159T0	Spun_00792T0
HG_17947	Spun_00943T0	Ehux_61501_e_gw1_4_231_1	Crei_58818_estExt_GenewiseH_1_C_380110	Bnat_22562_gw1_22_56_1	Amac_16596T0	Ehux_72578_e_gw1_183_11_1	Amac_15554T0	Crei_142191_Chlre2_kg_scaffold_3000164
HG_25256	Bnat_59573_fgenesh1_kg_5_63_1556_1_CFAO_EXTA	Bnat_88671_estExt_fgenesh1_pg_C_360038	Bnat_91518_estExt_fgenesh1_pg_C_1040012	Bnat_91187_estExt_fgenesh1_pg_C_920022	Spun_08564T0
HG_22713	Atha_AT4G11980_1_ATNUDT14_ATNUDX14_NUDX14_nudix_hydrolase_homolog_14	Smoe_103175_e_gw1_27_327_1	Ppat_132915_e_gw1_99_108_1	Atri_02820_1	Spun_04129T0	Atri_02726_1
HG_19264	Amac_12632T0	Crei_170374_fgenesh2_pg_C_scaffold_13000125	Ehux_434178_estExtDG_fgenesh_newKGs_kg_C_170043	Rfil_5694034785605_Reticulomyxa_filosa	Amac_17496T0	Amac_17497T0	Rfil_5694079853906_partial_Reticulomyxa_filosa
HG_17127	Falb_01800T0_01800	Spun_04172T0	Scer_YGL225W_Golgi_GDP_mannose_transporter_regulates_Golgi_function_and_glycosylation_in_Golgi_Source_SGD_Acc_S000003193_VRG4_SGD	Amac_07291T0	Scer_YER039C_Protein_of_unknown_function_has_homology_to_Vrg4p_Source_SGD_Acc_S000000841_HVG1_SGD	Amac_08196T0	Ehux_226633_gm1_13300123	Scer_YER039C_A_Putative_protein_of_unknown_function_YER039C_A_is_not_an_essential_gene_Source_SGD_Acc_S000007226
HG_17263	Bnat_73083_fgenesh1_pg_22_187	Ttra_02630T0_02630	Ehux_443296_estExtDG_fgenesh_newKGs_kg_C_2310015	Ehux_425017_estExtDG_fgenesh_newKGs_pm_C_4460004	Scer_YGL085W_Putative_protein_of_unknown_function_mutant_has_long_chronological_lifespan_has_homology_to_Staphylococcus_aureus_nuclease_GFP_fusion_protein_localizes_to_mitochondria_is_induced_in_response_to_the_DNA_damaging_agent_MMS_Source_SGD_Acc_S000003053_LCL3_SGD	Ehux_251835_gm1_118900005	Ehux_99421_fgeneshEH_pg_19_9	Falb_00954T0_00954
HG_46665	Ehux_203362_gm1_1800421	Falb_01107T0_01107	Ehux_96137_fgeneshEH_pg_4_367
HG_13002	Atri_00154_52	Smoe_229939_fgenesh1_pm_C_scaffold_0000124	Atha_AT3G02160_1_Bromodomain_transcription_factor	Ppat_16291_gw1_83_89_1	Ttra_10163T0_10163	Atri_00013_256	Atha_AT5G15570_1_Bromodomain_transcription_factor	Atha_AT4G34340_1_TAF8_TBP_associated_factor_8	Atha_AT1G31240_1_Bromodomain_transcription_factor	Ehux_119924_fgeneshEH_pg_545_5	Atri_00118_1	Scer_YML114C_TFIID_subunit_65_kDa_involved_in_RNA_polymerase_II_transcription_initiation_Source_SGD_Acc_S000004582_TAF8_SGD
HG_11001	Spun_08257T0	Amac_02705T0	Bnat_80378_fgenesh1_pg_70_81	Spun_00888T0	Amac_01236T0	Scer_YHR071W_Cyclin_interacts_with_and_phosphorylated_by_Pho85p_cyclin_dependent_kinase_Cdk_induced_by_Gcn4p_at_level_of_transcription_specifically_required_for_Gcn4p_degradation_may_be_sensor_of_cellular_protein_biosynthetic_capacity_Source_SGD_Acc_S000001113_PCL5_SGD	Amac_06317T0	Amac_02706T0	Amac_09001T0	Amac_12044T0	Spun_05440T0	Spun_06520T0	Spun_04014T0	Spun_00581T0	Spun_06402T0
HG_27662	Ehux_231375_gm1_17200034	Crei_151553_Chlre2_kg_scaffold_37000139	Falb_05669T0_05669	Ehux_213863_gm1_5900084	Spun_05750T0
HG_19364	Falb_02620T0_02620	Ehux_446709_estExtDG_fgenesh_newKGs_kg_C_9870002	Amac_09072T0	Amac_11975T0	Spun_03531T0	Scer_YER002W_Constituent_of_66S_pre_ribosomal_particles_involved_in_60S_ribosomal_subunit_biogenesis_Source_SGD_Acc_S000000804_NOP16_SGD	Rfil_569436308_ribosome_biogenesis_protein_Nop16_predicted_Reticulomyxa_filosa
HG_20169	Amac_00636T0	Amac_02148T0	Spun_07075T0	Ttra_00274T0_00274	Ttra_05191T0_05191	Falb_04080T0_04080	Ttra_05391T0_05391
HG_54261	Bnat_79454_fgenesh1_pg_62_85	Spun_07186T0
HG_31771	Ttra_01467T0_01467	Spun_07008T0	Amac_16117T0	Amac_05223T0
HG_21641	Crei_144725_Chlre2_kg_scaffold_11000270	Ttra_07945T0_07945	Spun_04626T0	Amac_11905T0	Amac_09134T0	Crei_188732_estExt_fgenesh2_pg_C_110283
HG_17345	Spun_06812T0	Spun_02277T0	Spun_00880T0	Spun_04966T0	Spun_07915T0	Amac_01760T0	Amac_04255T0	Rfil_569434426_peroxidase_Reticulomyxa_filosa
HG_34296	Crei_150338_Chlre2_kg_scaffold_34000054	Amac_08898T0	Amac_16295T0	Spun_01204T0
HG_70411	Ehux_50002_gw1_1661_4_1	Scer_YEL030C_A_Identified_by_gene_trapping_microarray_based_expression_analysis_and_genome_wide_homology_searching_Source_SGD_Acc_S000028619
HG_17801	Ttra_04595T0_04595	Ttra_07751T0_07751	Ttra_02786T0_02786	Falb_04795T0_04795	Ttra_07849T0_07849	Ttra_11219T0_11219	Ttra_00176T0_00176	Ttra_10351T0_10351
HG_16583	Crei_174692_fgenesh2_pg_C_scaffold_26000074	Scer_YLR138W_Na_H_antiporter_involved_in_sodium_and_potassium_efflux_through_the_plasma_membrane_required_for_alkali_cation_tolerance_at_acidic_pH_Source_SGD_Acc_S000004128_NHA1_SGD	Amac_17469T0	Spun_02903T0	Amac_10920T0	Amac_11519T0	Amac_02567T0	Ehux_68376_e_gw1_76_38_1	Amac_04638T0
HG_44987	Crei_193664_estExt_fgenesh2_pg_C_450083	Crei_178000_fgenesh2_pg_C_scaffold_46000004	Spun_06367T0
HG_11291	Amac_03951T0	Atha_AT1G36070_1_Transducin_WD40_repeat_like_superfamily_protein	Ppat_120301_e_gw1_32_47_1	Ppat_152827_e_gw1_376_13_1	Smoe_105976_e_gw1_32_339_1	Atri_00061_39	Atha_AT3G13340_1_Transducin_WD40_repeat_like_superfamily_protein	Atha_AT5G56190_2_Transducin_WD40_repeat_like_superfamily_protein	Spun_00088T0	Atri_00010_175	Crei_118469_e_gwW_23_30_1	Atha_AT1G55680_1_Transducin_WD40_repeat_like_superfamily_protein	Atha_AT1G78070_1_Transducin_WD40_repeat_like_superfamily_protein	Amac_17129T0	Amac_17130T0
HG_30340	Bnat_44846_e_gw1_104_28_1	Amac_08284T0	Amac_07378T0	Ehux_228095_gm1_14400030
HG_23163	Ttra_10658T0_10658	Ttra_11444T0_11444	Amac_15768T0	Spun_02388T0	Falb_01506T0_01506	Amac_04585T0
HG_35719	Spun_02517T0	Spun_04823T0	Ttra_08252T0_08252	Ttra_03331T0_03331
HG_36220	Amac_07956T0	Amac_17453T0	Scer_YIL156W_B_Putative_protein_of_unknown_function_originally_identified_based_on_homology_to_i_Scer_Ashbya_gossypii_i_Scer_and_other_related_yeasts_Source_SGD_Acc_S000028511	Ttra_07935T0_07935
HG_16547	Rfil_569349949	Rfil_569382799	Rfil_569306916	Rfil_569331653	Rfil_569330595	Rfil_569319419	Rfil_569330287	Rfil_569349439	Spun_03072T0
HG_21690	Spun_07337T0	Amac_08823T0	Amac_16378T0	Ttra_12044T0_12044	Bnat_74640_fgenesh1_pg_30_56	Falb_02757T0_02757
HG_25602	Amac_04636T0	Amac_03467T0	Amac_04786T0	Ehux_309643_fgenesh_newKGs_pm_18_17	Amac_04633T0
HG_30440	Amac_06074T0	Amac_09301T0	Spun_05642T0	Ttra_05304T0_05304_integral_membrane_protein_247_aa
HG_22488	Amac_12819T0	Amac_06657T0	Scer_YPR091C_Putative_protein_of_unknown_function_may_interact_with_ribosomes_based_on_co_purification_experiments_GFP_fusion_protein_localizes_to_the_ER_contains_a_PH_domain_and_binds_phosphatidylinositols_and_other_lipids_in_a_large_scale_study_Source_SGD_Acc_S000006295	Ttra_08086T0_08086	Spun_05728T0	Falb_06301T0_06301
HG_6325	Atha_AT3G62210_1_EDA32_Putative_endonuclease_or_glycosyl_hydrolase	Ppat_125967_e_gw1_57_91_1	Ppat_112426_e_gw1_4_333_1	Atri_00045_78	Atha_AT3G62200_1_Putative_endonuclease_or_glycosyl_hydrolase	Spun_05395T0	Atri_00040_21	Atha_AT5G61190_1_putative_endonuclease_or_glycosyl_hydrolase_with_C2H2_type_zinc_finger_domain	Smoe_227265_fgenesh1_kg_C_scaffold_1000021	Atha_AT5G64710_1_Putative_endonuclease_or_glycosyl_hydrolase	Ttra_05508T0_05508	Ppat_134054_e_gw1_107_80_1	Ppat_173873_10577	Atha_AT5G61180_1_Putative_endonuclease_or_glycosyl_hydrolase	Smoe_57723_gw1_24_674_1	Atri_00110_59	Smoe_419584_fgenesh2_pg_C_scaffold_43000065	Atha_AT2G15560_1_Putative_endonuclease_or_glycosyl_hydrolase	Smoe_113855_e_gw1_47_525_1	Atha_AT5G09840_1_Putative_endonuclease_or_glycosyl_hydrolase	Atha_AT3G62050_1_Putative_endonuclease_or_glycosyl_hydrolase	Atha_AT3G60940_1_Putative_endonuclease_or_glycosyl_hydrolase	Atha_AT3G61028_2_Putative_endonuclease_or_glycosyl_hydrolase	Ppat_162624_450096	Ppat_87321_scaf_156000070	Smoe_417477_fgenesh2_pg_C_scaffold_34000253	Atha_AT5G35640_1_Putative_endonuclease_or_glycosyl_hydrolase	Atha_AT3G62850_1_zinc_finger_protein_related	Atha_AT3G13280_1_Putative_endonuclease_or_glycosyl_hydrolase	Atha_AT5G39640_1_Putative_endonuclease_or_glycosyl_hydrolase	Atha_AT3G56730_2_Putative_endonuclease_or_glycosyl_hydrolase	Smoe_426280_fgenesh2_pg_C_scaffold_81000113	Atha_AT4G30760_1_Putative_endonuclease_or_glycosyl_hydrolase	Atha_AT2G38365_1_unknown_protein_Has_7_Blast_hits_to_7_proteins_in_2_species_Archae_0_Bacteria_0_Metazoa_0_Fungi_0_Plants_7_Viruses_0_Other_Eukaryotes_0_source_NCBI_BLink	Atha_AT3G62460_1_Putative_endonuclease_or_glycosyl_hydrolase	Atha_AT5G64450_1_BEST_Arabidopsis_thaliana_protein_match_is_Putative_endonuclease_or_glycosyl_hydrolase_TAIR_AT3G62200_1_Has_1807_Blast_hits_to_1807_proteins_in_277_species_Archae_0_Bacteria_0_Metazoa_736_Fungi_347_Plants_385_Viruses_0_Other_Eukaryotes_339_source_NCBI_BLink	Atha_AT5G64590_1_BEST_Arabidopsis_thaliana_protein_match_is_Putative_endonuclease_or_glycosyl_hydrolase_TAIR_AT3G62200_1_Has_1807_Blast_hits_to_1807_proteins_in_277_species_Archae_0_Bacteria_0_Metazoa_736_Fungi_347_Plants_385_Viruses_0_Other_Eukaryotes_339_source_NCBI_BLink	Atri_00040_20
HG_36151	Amac_00406T0	Amac_01926T0	Spun_00823T0	Ttra_05274T0_05274
HG_25487	Spun_08338T0	Ehux_438664_estExtDG_fgenesh_newKGs_kg_C_810065	Amac_01368T0	Crei_189972_estExt_fgenesh2_pg_C_10506	Amac_05565T0
HG_20943	Falb_05579T0_05579	Ppat_131799_e_gw1_91_214_1	Ppat_133924_e_gw1_107_258_1	Smoe_124561_e_gw1_75_226_1	Ppat_180278_410087	Atha_AT2G35736_1_unknown_protein_FUNCTIONS_IN_molecular_function_unknown_INVOLVED_IN_biological_process_unknown_LOCATED_IN_endomembrane_system_EXPRESSED_IN_22_plant_structures_EXPRESSED_DURING_13_growth_stages_BEST_Arabidopsis_thaliana_protein_match_is_unknown_protein_TAIR_AT4G25225_1_Has_78_Blast_hits_to_78_proteins_in_13_species_Archae_0_Bacteria_0_Metazoa_0_Fungi_0_Plants_78_Viruses_0_Other_Eukaryotes_0_source_NCBI_BLink	Atha_AT4G25225_1_unknown_protein_LOCATED_IN_endomembrane_system_BEST_Arabidopsis_thaliana_protein_match_is_unknown_protein_TAIR_AT2G35736_2_Has_78_Blast_hits_to_78_proteins_in_13_species_Archae_0_Bacteria_0_Metazoa_0_Fungi_0_Plants_78_Viruses_0_Other_Eukaryotes_0_source_NCBI_BLink
HG_30012	Atha_AT2G27590_1_S_adenosyl_L_methionine_dependent_methyltransferases_superfamily_protein	Atri_00040_122	Smoe_112059_e_gw1_43_129_1	Smoe_137959_e_gw1_178_10_1	Spun_00700T0
HG_54425	Bnat_84803_estExt_fgenesh1_pg_C_10091	Spun_06464T0
HG_9943	Amac_14628T0	Amac_12664T0	Amac_16049T0	Amac_04332T0	Amac_06635T0	Amac_05159T0	Amac_05158T0	Amac_05160T0	Amac_04331T0	Amac_12636T0	Amac_01829T0	Amac_12666T0	Amac_12667T0	Amac_05157T0	Amac_05156T0	Amac_12634T0	Ppat_104065_scaf_8091000001	Ttra_01276T0_01276
HG_27808	Crei_109257_e_gwH_249_3_1	Amac_11497T0	Amac_10900T0	Amac_05022T0	Amac_11879T0
HG_34406	Spun_05250T0	Falb_03181T0_03181	Falb_05029T0_05029	Ttra_02252T0_02252
HG_30509	Amac_13116T0	Bnat_144709_aug1_90_g19417	Amac_17304T0	Amac_17303T0
HG_30814	Bnat_84357_fgenesh1_pg_131_11	Ehux_226023_gm1_12900102	Ehux_211177_gm1_4700051	Spun_02001T0
HG_33116	Amac_05576T0	Amac_01377T0	Falb_00785T0_00785	Ehux_454751_estExtDG_Genemark1_C_1200109
HG_14523	Amac_07325T0	Amac_08229T0	Spun_03496T0	Spun_05254T0	Falb_05623T0_05623	Ehux_212350_gm1_5200128	Spun_04215T0	Ttra_07733T0_07733	Falb_01779T0_01779	Spun_05140T0
HG_7741	Ppat_152928_e_gw1_380_7_1	Ppat_46628_gw1_106_129_1	Smoe_116437_e_gw1_54_253_1	Smoe_35818_gw1_4_764_1	Atha_AT2G02240_1_MEE66_F_box_family_protein	Atha_AT5G24560_1_AtPP2_B12_PP2_B12_phloem_protein_2_B12	Ppat_7268_gw1_403_21_1	Smoe_271662_estExt_fgenesh1_kg_C_590022	Atha_AT2G02250_1_AtPP2_B2_PP2_B2_phloem_protein_2_B2	Atha_AT2G02360_1_AtPP2_B10_PP2_B10_phloem_protein_2_B10	Atha_AT1G80110_1_ATPP2_B11_PP2_B11_phloem_protein_2_B11	Atha_AT2G02230_1_AtPP2_B1_PP2_B1_phloem_protein_2_B1	Atha_AT2G02340_1_AtPP2_B8_PP2_B8_phloem_protein_2_B8	Atha_AT1G09155_1_AtPP2_B15_PP2_B15_phloem_protein_2_B15	Atha_AT1G56240_1_AtPP2_B13_PP2_B13_phloem_protein_2_B13	Atha_AT2G02300_1_AtPP2_B5_PP2_B5_phloem_protein_2_B5	Atha_AT1G56250_1_AtPP2_B14_PP2_B14_phloem_protein_2_B14	Atha_AT2G02310_1_AtPP2_B6_PP2_B6_phloem_protein_2_B6	Ppat_232139_scaf_149000081	Atha_AT2G02320_1_AtPP2_B7_PP2_B7_phloem_protein_2_B7	Atha_AT4G19840_1_ATPP2_A1_ATPP2A_1_PP2_A1_phloem_protein_2_A1	Spun_06391T0	Atha_AT1G33920_1_ATPP2_A4_PP2_A4_phloem_protein_2_A4	Atri_00067_127	Atha_AT2G02350_1_SKIP3_AtPP2_B9_SKP1_interacting_partner_3	Atha_AT4G19850_2_lectin_related	Atha_AT2G02280_1_AtPP2_B4_PP2_B4_phloem_protein_2_B4	Atha_AT5G45090_1_AtPP2_A7_PP2_A7_phloem_protein_2_A7
HG_41299	Amac_01470T0	Amac_03957T0	Crei_183452_estExt_fgenesh2_kg_C_160020
HG_17353	Falb_03695T0_03695	Ppat_189221_1300077	Ppat_189830_1380010	Ppat_212057_estExt_Genewise1_C_760005	Ppat_4239_gw1_257_24_1	Crei_166944_fgenesh2_pg_C_scaffold_5000413	Atha_AT3G24800_1_PRT1_proteolysis_1	Atri_00067_174
HG_38918	Bnat_69588_fgenesh1_pg_9_183	Amac_13919T0	Amac_11461T0
HG_17609	Rfil_569342521	Amac_03569T0	Amac_04887T0	Ttra_06826T0_06826_Qb_SNARE_232_aa	Rfil_569419438	Falb_05736T0_05736	Spun_02450T0	Rfil_5694152780849_Reticulomyxa_filosa
HG_19167	Bnat_71403_fgenesh1_pg_15_185	Rfil_5694109582681_Reticulomyxa_filosa	Ehux_465939_estExtDG_fgeneshEH_pg_C_860098	Ehux_124258_fgeneshEH_pg_4625_1	Ehux_454145_estExtDG_Genemark1_C_1030030	Ehux_255753_gm1_385000002	Spun_07280T0
HG_42689	Amac_00906T0	Amac_02411T0	Ehux_309124_fgenesh_newKGs_pm_11_30
HG_28568	Amac_16962T0	Amac_12528T0	Amac_14486T0	Amac_14488T0	Ppat_168035_1640026
HG_1066	Crei_115858_e_gwW_15_154_1	Atha_AT5G07100_1_WRKY26_WRKY_DNA_binding_protein_26	Smoe_125080_e_gw1_77_283_1	Ppat_26902_gw1_35_201_1	Ppat_18161_gw1_157_36_1	Smoe_56793_gw1_39_447_1	Ppat_15794_gw1_135_38_1	Smoe_66769_gw1_11_1052_1	Smoe_24407_gw1_4_346_1	Atha_AT4G26640_2_WRKY20_AtWRKY20_WRKY_family_transcription_factor_family_protein	Atri_00088_135	Atri_00023_51	Atha_AT2G30250_1_WRKY25_ATWRKY25_WRKY_DNA_binding_protein_25	Atha_AT2G03340_1_WRKY3_WRKY_DNA_binding_protein_3	Atri_00058_48	Atha_AT3G01080_1_WRKY58_ATWRKY58_WRKY_DNA_binding_protein_58	Atha_AT2G37260_1_TTG2_ATWRKY44_WRKY44_DSL1_WRKY_family_transcription_factor_family_protein	Falb_03083T0_03083	Ppat_19202_gw1_166_27_1	Atha_AT1G13960_1_WRKY4_WRKY_DNA_binding_protein_4	Atha_AT5G49520_1_WRKY48_ATWRKY48_WRKY_DNA_binding_protein_48	Atri_00061_28	Atha_AT2G38470_1_WRKY33_ATWRKY33_WRKY_DNA_binding_protein_33	Atha_AT2G04880_1_ZAP1_ATWRKY1_WRKY1_zinc_dependent_activator_protein_1	Atri_00089_65	Atha_AT5G56270_1_WRKY2_ATWRKY2_WRKY_DNA_binding_protein_2	Ppat_19197_gw1_115_63_1	Atri_00023_152	Atha_AT1G69310_1_WRKY57_ATWRKY57_WRKY_DNA_binding_protein_57	Atha_AT4G18170_1_WRKY28_ATWRKY28_WRKY_DNA_binding_protein_28	Smoe_69431_gw1_0_1823_1	Smoe_69405_gw1_4_1622_1	Ppat_137776_e_gw1_140_97_1	Atha_AT5G46350_1_WRKY8_ATWRKY8_WRKY_DNA_binding_protein_8	Smoe_29247_gw1_19_327_1	Atha_AT4G26440_1_WRKY34_ATWRKY34_MSP3_WRKY_DNA_binding_protein_34	Atri_00110_53	Atha_AT2G47260_1_WRKY23_ATWRKY23_WRKY_DNA_binding_protein_23	Atri_00003_226	Ppat_118564_e_gw1_25_129_1	Ppat_129018_e_gw1_73_71_1	Ppat_19217_gw1_137_58_1	Atha_AT1G29860_1_WRKY71_ATWRKY71_WRKY_DNA_binding_protein_71	Ppat_139677_e_gw1_159_68_1	Ppat_19842_gw1_109_45_1	Atha_AT1G55600_1_WRKY10_ATWRKY10_MINI3_WRKY_DNA_binding_protein_10	Smoe_81371_e_gw1_4_1665_1	Ppat_121365_e_gw1_35_333_1	Atha_AT5G13080_1_WRKY75_ATWRKY75_WRKY_DNA_binding_protein_75	Ppat_49643_gw1_198_128_1	Ppat_145911_e_gw1_235_59_1	Atha_AT4G30935_1_WRKY32_ATWRKY32_WRKY_DNA_binding_protein_32	Atha_AT3G01970_1_WRKY45_ATWRKY45_WRKY_DNA_binding_protein_45	Ppat_122251_e_gw1_39_143_1	Ppat_154002_e_gw1_407_30_1	Ppat_9551_gw1_244_25_1	Atri_00078_120	Atha_AT3G62340_1_WRKY68_AtWRKY68_WRKY_family_transcription_factor	Smoe_92733_e_gw1_13_308_1	Atha_AT1G68150_1_WRKY9_ATWRKY9_WRKY_DNA_binding_protein_9	Atha_AT5G15130_1_WRKY72_ATWRKY72_WRKY_DNA_binding_protein_72	Atri_00156_14	Ppat_9656_gw1_246_77_1	Ppat_8693_gw1_426_27_1	Atha_AT4G01720_1_WRKY47_AtWRKY47_WRKY_family_transcription_factor	Atri_00045_126	Ppat_140129_e_gw1_163_7_1	Atha_AT4G04450_1_WRKY42_AtWRKY42_WRKY_family_transcription_factor	Ppat_104466_70002	Atha_AT2G23320_1_WRKY15_WRKY_DNA_binding_protein_15	Ppat_210806_estExt_Genewise1_C_650158	Ppat_139623_e_gw1_158_71_1	Atha_AT1G64000_1_WRKY56_ATWRKY56_WRKY_DNA_binding_protein_56	Atri_00002_490	Ppat_29606_gw1_13_215_1	Ppat_124219_e_gw1_48_6_1	Atri_00019_399	Ppat_114886_e_gw1_11_168_1	Ppat_38878_gw1_426_49_1	Atri_00012_223	Atha_AT2G44745_1_WRKY_family_transcription_factor	Atha_AT2G30590_1_WRKY21_WRKY_DNA_binding_protein_21	Smoe_29146_gw1_1_691_1	Ppat_54343_gw1_5_658_1	Atha_AT5G43290_1_WRKY49_ATWRKY49_WRKY_DNA_binding_protein_49	Atri_00078_97	Atha_AT4G22070_1_WRKY31_ATWRKY31_WRKY_DNA_binding_protein_31	Atha_AT1G62300_1_WRKY6_ATWRKY6_WRKY_family_transcription_factor	Atha_AT2G24570_1_WRKY17_ATWRKY17_WRKY_DNA_binding_protein_17	Atri_00015_38	Atha_AT5G41570_1_WRKY24_ATWRKY24_WRKY_DNA_binding_protein_24	Atha_AT5G26170_1_WRKY50_ATWRKY50_WRKY_DNA_binding_protein_50	Atha_AT4G24240_1_WRKY7_ATWRKY7_WRKY_DNA_binding_protein_7	Atri_00078_162	Ppat_29585_gw1_39_164_1	Atha_AT1G18860_1_WRKY61_ATWRKY61_WRKY_DNA_binding_protein_61	Atha_AT5G28650_1_WRKY74_ATWRKY74_WRKY_DNA_binding_protein_74	Atha_AT2G46130_1_WRKY43_ATWRKY43_WRKY_DNA_binding_protein_43	Atha_AT4G31550_1_WRKY11_ATWRKY11_WRKY_DNA_binding_protein_11	Smoe_147026_estExt_Genewise1_C_140317	Atha_AT4G23550_1_WRKY29_ATWRKY29_WRKY_family_transcription_factor	Atha_AT4G01250_1_WRKY22_AtWRKY22_WRKY_family_transcription_factor	Atha_AT1G80840_1_WRKY40_ATWRKY40_WRKY_DNA_binding_protein_40	Atri_00053_9	Atha_AT5G52830_1_WRKY27_ATWRKY27_WRKY_DNA_binding_protein_27	Atha_AT5G64810_1_WRKY51_ATWRKY51_WRKY_DNA_binding_protein_51	Atha_AT4G31800_1_WRKY18_ATWRKY18_WRKY_DNA_binding_protein_18	Atha_AT3G04670_1_WRKY39_ATWRKY39_WRKY_DNA_binding_protein_39	Atha_AT4G39410_1_WRKY13_ATWRKY13_WRKY_DNA_binding_protein_13	Atha_AT2G21900_1_WRKY59_ATWRKY59_WRKY_DNA_binding_protein_59	Atri_00045_191	Atha_AT2G25000_1_WRKY60_ATWRKY60_WRKY_DNA_binding_protein_60	Ppat_29874_gw1_47_186_1	Smoe_77979_e_gw1_2_656_1	Atri_00065_184	Atha_AT1G29280_1_WRKY65_ATWRKY65_WRKY_DNA_binding_protein_65	Atri_00065_183	Atri_00032_2	Atha_AT1G69810_1_WRKY36_ATWRKY36_WRKY_DNA_binding_protein_36	Atha_AT2G34830_1_WRKY35_MEE24_AtWRKY35_WRKY_DNA_binding_protein_35	Atha_AT1G30650_1_WRKY14_ATWRKY14_AR411_WRKY_DNA_binding_protein_14	Atha_AT3G58710_1_WRKY69_ATWRKY69_WRKY_DNA_binding_protein_69	Smoe_29692_gw1_1_715_1	Atri_00130_14	Atha_AT5G24110_1_WRKY30_ATWRKY30_WRKY_DNA_binding_protein_30	Atri_00015_82	Ttra_08859T0_08859_WRKY_transcription_factor_1_491_aa	Atha_AT2G40740_1_WRKY55_ATWRKY55_WRKY_DNA_binding_protein_55	Atha_AT4G23810_1_WRKY53_ATWRKY53_WRKY_family_transcription_factor	Atri_00015_81	Ppat_122959_e_gw1_42_180_1	Smoe_29703_gw1_5_537_1	Atha_AT2G40750_1_WRKY54_ATWRKY54_WRKY_DNA_binding_protein_54	Atri_00077_87	Atha_AT4G11070_1_WRKY41_AtWRKY41_WRKY_family_transcription_factor	Atha_AT2G46400_1_WRKY46_ATWRKY46_WRKY_DNA_binding_protein_46	Atha_AT3G56400_1_WRKY70_ATWRKY70_WRKY_DNA_binding_protein_70	Atri_00077_88	Atri_00004_51	Ttra_02819T0_02819	Atha_AT1G66560_1_WRKY64_ATWRKY64_WRKY_DNA_binding_protein_64	Atri_00104_42	Smoe_73220_gw1_4_1722_1	Smoe_73221_gw1_14_1023_1	Atha_AT5G01900_1_WRKY62_ATWRKY62_WRKY_DNA_binding_protein_62	Ppat_64403_scaf_2000280	Atri_00053_169	Smoe_108669_e_gw1_37_246_1	Atha_AT5G22570_1_WRKY38_ATWRKY38_WRKY_DNA_binding_protein_38	Atha_AT1G66550_1_WRKY67_ATWRKY67_WRKY_DNA_binding_protein_67	Atha_AT1G66600_1_WRKY63_ATWRKY63_ABO3_ABA_overly_sensitive_mutant_3	Atha_AT1G80590_1_WRKY66_ATWRKY66_WRKY_DNA_binding_protein_66	Smoe_73225_gw1_14_1024_1	Atri_00053_170	Atri_00013_85	Atha_AT3G32090_1_WRKY_family_transcription_factor	Atha_AT3G56390_1_BEST_Arabidopsis_thaliana_protein_match_is_WRKY_DNA_binding_protein_55_TAIR_AT2G40740_2_Has_12_Blast_hits_to_12_proteins_in_2_species_Archae_0_Bacteria_0_Metazoa_0_Fungi_0_Plants_12_Viruses_0_Other_Eukaryotes_0_source_NCBI_BLink	Atri_00089_64	Atri_00142_29
HG_21685	Spun_04425T0	Amac_05798T0	Amac_12238T0	Spun_03471T0	Scer_YDR058C_Triacylglycerol_lipase_that_is_localized_to_the_mitochondria_has_lipolytic_activity_towards_triacylglycerols_and_diacylglycerols_when_expressed_in_E_coli_Source_SGD_Acc_S000002465_TGL2_SGD	Ttra_09712T0_09712_esterase_lipase_thioesterase_family_active_site_289_aa
HG_14846	Spun_05439T0	Falb_00145T0_00145	Spun_06493T0	Spun_04619T0	Amac_06646T0	Amac_12808T0	Amac_11059T0	Amac_11673T0	Ttra_03962T0_03962
HG_13620	Smoe_104828_e_gw1_30_295_1	Ppat_10927_gw1_198_14_1	Atha_AT1G06590_1_unknown_protein_Has_380_Blast_hits_to_268_proteins_in_109_species_Archae_0_Bacteria_0_Metazoa_245_Fungi_73_Plants_49_Viruses_0_Other_Eukaryotes_13_source_NCBI_BLink	Rfil_569373739	Crei_171845_fgenesh2_pg_C_scaffold_1000466	Atri_00032_110	Atri_00040_225	Atri_00024_86	Atri_00032_112	Scer_YOR249C_Subunit_of_the_Anaphase_Promoting_Complex_Cyclosome_APC_C_which_is_a_ubiquitin_protein_ligase_required_for_degradation_of_anaphase_inhibitors_including_mitotic_cyclins_during_the_metaphase_anaphase_transition_component_of_the_platform_domain_o_APC_C_based_on_structural_analysis_Source_SGD_Acc_S000005775_APC5_SGD
HG_24379	Bnat_141163_aug1_60_g15871	Ppat_163523_570023	Atri_00010_271	Atha_AT1G50910_1_unknown_protein_Has_1105_Blast_hits_to_802_proteins_in_217_species_Archae_2_Bacteria_177_Metazoa_445_Fungi_210_Plants_58_Viruses_6_Other_Eukaryotes_207_source_NCBI_BLink	Smoe_437283_estExt_fgenesh2_pg_C_00188	Spun_08297T0
HG_52573	Spun_08174T0	Ttra_04053T0_04053	Ttra_04054T0_04054
HG_36210	Amac_06643T0	Amac_12801T0	Spun_00099T0	Ttra_08131T0_08131
HG_24666	Ppat_161498_330153	Ppat_170596_2510048	Atri_00115_23	Atha_AT4G21320_1_HSA32_Aldolase_type_TIM_barrel_family_protein	Spun_05625T0	Smoe_4184_gw1_89_15_1
HG_18264	Spun_08438T0	Amac_00372T0	Amac_01896T0	Falb_03056T0_03056	Ttra_00684T0_00684	Rfil_569435054_FtsX_domain_containing_protein_Reticulomyxa_filosa	Rfil_569370758_DUF214_family_protein_Reticulomyxa_filosa	Rfil_569435053
HG_50313	Amac_12720T0	Amac_14684T0	Ttra_03034T0_03034
HG_41850	Amac_01766T0	Bnat_141334_aug1_62_g16042	Amac_04261T0
HG_28819	Falb_05471T0_05471	Rfil_569330275	Rfil_569421771	Rfil_569330272	Rfil_569425977_Helicase_like_protein_encoded_within_the_telomeric_Y_element_partial_Reticulomyxa_filosa
HG_69581	Ehux_210555_gm1_4500022	Scer_YCR020C_Protein_of_unknown_function_has_weak_similarity_to_proteins_involved_in_thiamin_metabolism_expression_is_induced_in_the_absence_of_thiamin_Source_SGD_Acc_S000000613_PET18_SGD
HG_22373	Spun_06602T0	Amac_13233T0	Bnat_141608_aug1_63_g16316	Amac_12105T0	Falb_04961T0_04961	Ppat_85207_scaf_131000107
HG_17125	Ppat_162012_380106	Atha_AT3G05670_1_RING_U_box_protein	Ppat_63700_scaf_1000074	Smoe_407641_fgenesh2_pg_C_scaffold_7000272	Atri_00057_79	Rfil_569419690	Scer_YPR093C_Ubiquitin_ligase_that_modifies_and_regulates_RNA_Pol_II_involved_in_a_putative_alcohol_responsive_signaling_pathway_accumulates_in_the_nucleus_under_alcohol_stress_contains_a_Ring_PHD_finger_domain_similar_to_the_mammalian_rA9_protein_Source_SGD_Acc_S000006297_ASR1_SGD	Atri_00006_160
HG_44954	Crei_147265_Chlre2_kg_scaffold_18000190	Amac_16939T0	Amac_07568T0
HG_7111	Atha_AT1G21660_1_Chaperone_DnaJ_domain_superfamily_protein	Atha_AT1G75100_1_JAC1_J_domain_protein_required_for_chloroplast_accumulation_response_1	Spun_02188T0	Falb_02510T0_02510	Atha_AT4G12770_1_Chaperone_DnaJ_domain_superfamily_protein	Amac_02406T0	Atha_AT4G12780_1_Chaperone_DnaJ_domain_superfamily_protein	Atha_AT1G30280_1_Chaperone_DnaJ_domain_superfamily_protein	Atri_00059_122	Smoe_447002_estExt_fgenesh2_pg_C_820021	Atri_00011_98	Atri_00001_131	Atri_00001_343	Crei_169796_fgenesh2_pg_C_scaffold_11000235	Atri_00092_59	Atha_AT1G75310_1_AUL1_auxin_like_1_protein	Atha_AT4G36520_1_Chaperone_DnaJ_domain_superfamily_protein	Scer_YDR320C_Auxilin_like_protein_involved_in_vesicular_transport_clathrin_binding_protein_required_for_uncoating_of_clathrin_coated_vesicles_Source_SGD_Acc_S000002728_SWA2_SGD	Ppat_9706_gw1_222_34_1	Ppat_19881_gw1_165_60_1	Smoe_88449_e_gw1_9_1156_1	Ppat_19885_gw1_125_40_1	Smoe_115323_e_gw1_51_475_1	Ppat_19880_gw1_152_96_1	Smoe_107613_e_gw1_35_670_1	Ehux_463538_estExtDG_fgeneshEH_pg_C_270067	Ttra_00817T0_00817	Ppat_100543_scaf_428000014	Bnat_143702_aug1_80_g18410	Atri_00001_342	Atri_00001_341
HG_24579	Amac_16483T0	Amac_16706T0	Spun_04083T0	Ttra_09605T0_09605	Scer_YPL228W_Beta_RNA_5_triphosphatase_subunit_of_the_mRNA_capping_enzyme_a_heterodimer_the_other_subunit_is_CEG1_a_guanylyltransferase_involved_in_adding_the_5_cap_to_mRNA_the_mammalian_enzyme_is_a_single_bifunctional_polypeptide_Source_SGD_Acc_S000006149_CET1_SGD	Scer_YMR180C_RNA_5_triphosphatase_localizes_to_both_the_nucleus_and_cytoplasm_Source_SGD_Acc_S000004792_CTL1_SGD
HG_39299	Ehux_122589_fgeneshEH_pg_1356_2	Ehux_465691_estExtDG_fgeneshEH_pg_C_760082	Amac_07232T0
HG_6334	Ppat_22921_gw1_39_101_1	Ppat_198455_3260039	Ppat_59465_fgenesh1_pm_scaffold_169000009	Ppat_108211_2370007	Atha_AT5G16890_1_Exostosin_family_protein	Ppat_105690_450022	Ppat_203566_estExt_Genewise1_C_150184	Ppat_119709_e_gw1_30_67_1	Ppat_214811_estExt_Genewise1_C_1060038	Smoe_107675_e_gw1_35_291_1	Ppat_23082_gw1_48_63_1	Smoe_98362_e_gw1_20_656_1	Atri_00062_193	Smoe_147086_estExt_Genewise1_C_140480	Atri_00095_112	Atha_AT3G03650_1_EDA5_Exostosin_family_protein	Atha_AT3G45400_1_exostosin_family_protein	Atha_AT1G74680_1_Exostosin_family_protein	Atha_AT2G35100_1_ARAD1_Exostosin_family_protein	Atri_00119_56	Ppat_120864_e_gw1_34_316_1	Smoe_85747_e_gw1_7_607_1	Atri_00010_452	Atha_AT1G67410_1_Exostosin_family_protein	Atha_AT5G44930_1_ARAD2_Exostosin_family_protein	Ppat_96602_scaf_307000010	Smoe_99588_e_gw1_22_236_1	Atha_AT1G34270_1_Exostosin_family_protein	Smoe_418827_fgenesh2_pg_C_scaffold_39000220	Atri_00033_223	Atri_00013_154	Ehux_217147_gm1_7200160	Ehux_203929_gm1_2000249	Ehux_199738_gm1_1000438	Falb_02973T0_02973	Ehux_111194_fgeneshEH_pg_147_40	Ehux_223228_gm1_10800128	Ehux_215578_gm1_6600007
HG_17858	Ehux_233096_gm1_18800026	Atri_00047_190	Atha_AT1G18600_1_ATRBL12_RBL12_RHOMBOID_like_protein_12	Ppat_53495_gw1_12_355_1	Atha_AT1G74130_1_Rhomboid_related_intramembrane_serine_protease_family_protein	Ehux_204209_gm1_2100096	Atha_AT1G74140_5_Rhomboid_related_intramembrane_serine_protease_family_protein	Spun_03979T0
HG_21913	Bnat_89500_estExt_fgenesh1_pg_C_500074	Crei_193694_estExt_fgenesh2_pg_C_460002	Crei_185368_estExt_fgenesh2_kg_C_460002	Crei_177206_fgenesh2_pg_C_scaffold_39000156	Spun_06348T0	Ehux_102714_fgeneshEH_pg_43_10
HG_65010	Spun_07698T0	Ttra_10594T0_10594
HG_8046	Ppat_139521_e_gw1_158_32_1	Crei_78925_estExt_GenewiseW_1_C_10093	Smoe_75198_e_gw1_0_2143_1	Ttra_01421T0_01421_LIMR_family_protein_477_aa	Atha_AT5G01460_1_LMBR1_like_membrane_protein	Atha_AT3G08930_1_LMBR1_like_membrane_protein	Atri_00029_433	Smoe_99001_e_gw1_21_451_1	Ppat_116489_e_gw1_16_250_1	Spun_02978T0	Smoe_138681_e_gw1_311_2_1	Amac_03084T0	Smoe_416719_fgenesh2_pg_C_scaffold_31000234	Amac_10357T0	Rfil_5694082623798_Reticulomyxa_filosa	Falb_03301T0_03301	Rfil_569428201	Atri_00034_120	Smoe_413556_fgenesh2_pg_C_scaffold_21000045	Smoe_432210_fgenesh2_pg_C_scaffold_208000003	Smoe_416716_fgenesh2_pg_C_scaffold_31000231	Smoe_416718_fgenesh2_pg_C_scaffold_31000233	Smoe_413555_fgenesh2_pg_C_scaffold_21000044	Rfil_569428204_LMBR1_like_conserved_region_containing_protein_Reticulomyxa_filosa	Atri_00034_121	Smoe_416714_fgenesh2_pg_C_scaffold_31000229
HG_32905	Ehux_200040_gm1_1100212	Amac_08243T0	Amac_07341T0	Bnat_144691_aug1_90_g19399
HG_36190	Amac_03779T0	Amac_06930T0	Spun_08142T0	Ttra_03071T0_03071
HG_9647	Bnat_86177_estExt_fgenesh1_pg_C_80253	Spun_03360T0	Amac_16758T0	Amac_16539T0	Spun_07470T0	Falb_04898T0_04898	Smoe_113356_e_gw1_46_342_1	Crei_113438_e_gwW_4_347_1	Atha_AT1G15870_1_Mitochondrial_glycoprotein_family_protein	Atri_00012_343	Ppat_110085_estExt_fgenesh1_kg_C_1180003	Atri_00003_69	Atha_AT5G02050_1_Mitochondrial_glycoprotein_family_protein	Scer_YIL070C_Acidic_protein_of_the_mitochondrial_matrix_involved_in_oxidative_phosphorylation_related_to_the_human_complement_receptor_gC1q_R_Source_SGD_Acc_S000001332_MAM33_SGD	Crei_183418_estExt_fgenesh2_kg_C_150043	Atha_AT1G80720_1_Mitochondrial_glycoprotein_family_protein	Atha_AT4G32605_1_Mitochondrial_glycoprotein_family_protein	Atha_AT4G31930_1_Mitochondrial_glycoprotein_family_protein	Ppat_87374_scaf_157000011
HG_53858	Bnat_67932_fgenesh1_pg_5_8	Spun_03422T0
HG_24164	Ehux_197225_gm1_500404	Amac_16754T0	Amac_16536T0	Bnat_139269_aug1_49_g13977	Rfil_569437675_conserved_fungal_protein_Reticulomyxa_filosa	Spun_06136T0
HG_38752	Ttra_07094T0_07094	Ttra_12309T0_12309	Spun_04830T0
HG_17958	Spun_05934T0	Amac_02628T0	Amac_06403T0	Crei_149900_Chlre2_kg_scaffold_27000169	Amac_03585T0	Amac_04634T0	Amac_04905T0	Amac_03587T0
HG_14972	Smoe_33888_gw1_25_356_1	Atha_AT3G19970_1_alpha_beta_Hydrolases_superfamily_protein	Smoe_65425_gw1_14_803_1	Ppat_23940_gw1_10_82_1	Ppat_14500_gw1_137_28_1	Atha_AT2G18245_1_alpha_beta_Hydrolases_superfamily_protein	Atri_00044_243	Atri_00029_8	Atri_00011_122	Amac_08792T0
HG_21024	Amac_01004T0	Amac_02516T0	Ppat_167766_1570004	Ppat_163013_500134	Ppat_167288_1420060	Ppat_87368_scaf_157000005	Rfil_569423494
HG_254	Atha_AT4G22710_1_CYP706A2_cytochrome_P450_family_706_subfamily_A_polypeptide_2	Atha_AT5G44620_1_CYP706A3_cytochrome_P450_family_706_subfamily_A_polypeptide_3	Atha_AT4G22690_1_CYP706A1_cytochrome_P450_family_706_subfamily_A_polypeptide_1	Atha_AT5G24950_1_CYP71A15_cytochrome_P450_family_71_subfamily_A_polypeptide_15	Atha_AT4G15330_1_CYP705A1_cytochrome_P450_family_705_subfamily_A_polypeptide_1	Atha_AT3G20935_1_CYP705A28_cytochrome_P450_family_705_subfamily_A_polypeptide_28	Atha_AT2G27010_1_CYP705A9_cytochrome_P450_family_705_subfamily_A_polypeptide_9	Atha_AT2G14100_1_CYP705A13_cytochrome_P450_family_705_subfamily_A_polypeptide_13	Atha_AT3G20110_1_CYP705A20_cytochrome_P450_family_705_subfamily_A_polypeptide_20	Atha_AT3G20120_1_CYP705A21_cytochrome_P450_family_705_subfamily_A_polypeptide_21	Smoe_63552_gw1_4_1172_1	Atha_AT3G20100_1_CYP705A19_cytochrome_P450_family_705_subfamily_A_polypeptide_19	Atha_AT3G20940_1_CYP705A30_cytochrome_P450_family_705_subfamily_A_polypeptide_30	Atha_AT3G20140_1_CYP705A23_cytochrome_P450_family_705_subfamily_A_polypeptide_23	Atri_00022_290	Smoe_111062_e_gw1_41_24_1	Smoe_110820_e_gw1_41_89_1	Atha_AT4G13310_1_CYP71A20_cytochrome_P450_family_71_subfamily_A_polypeptide_20	Smoe_107419_e_gw1_35_145_1	Atri_00022_287	Atha_AT4G13770_1_CYP83A1_REF2_cytochrome_P450_family_83_subfamily_A_polypeptide_1	Atha_AT3G48300_1_CYP71A23_cytochrome_P450_family_71_subfamily_A_polypeptide_23	Atha_AT5G67310_1_CYP81G1_cytochrome_P450_family_81_subfamily_G_polypeptide_1	Atha_AT3G48290_2_CYP71A24_cytochrome_P450_family_71_subfamily_A_polypeptide_24	Atha_AT4G13290_1_CYP71A19_cytochrome_P450_family_71_subfamily_A_polypeptide_19	Smoe_77761_e_gw1_1_364_1	Atha_AT3G32047_1_Cytochrome_P450_superfamily_protein	Atha_AT3G48270_1_CYP71A26_cytochrome_P450_family_71_subfamily_A_polypeptide_26	Atri_00001_452	Smoe_74166_e_gw1_0_1187_1	Atha_AT3G48280_1_CYP71A25_cytochrome_P450_family_71_subfamily_A_polypeptide_25	Atha_AT3G48310_1_CYP71A22_cytochrome_P450_family_71_subfamily_A_polypeptide_22	Atri_00066_178	Atha_AT4G37340_1_CYP81D3_cytochrome_P450_family_81_subfamily_D_polypeptide_3	Smoe_78428_e_gw1_2_293_1	Atha_AT5G57220_1_CYP81F2_cytochrome_P450_family_81_subfamily_F_polypeptide_2	Smoe_229947_fgenesh1_pm_C_scaffold_0000132	Atha_AT5G04330_1_Cytochrome_P450_superfamily_protein	Ppat_31879_gw1_198_77_1	Smoe_126936_e_gw1_85_46_1	Atha_AT5G47990_1_CYP705A5_THAD_THAD1_cytochrome_P450_family_705_subfamily_A_polypeptide_5	Ppat_98753_scaf_366000008	Ppat_201018_5040003	Ppat_200880_4750013	Smoe_115634_e_gw1_51_93_1	Atha_AT5G09970_1_CYP78A7_cytochrome_P450_family_78_subfamily_A_polypeptide_7	Atha_AT4G37370_1_CYP81D8_cytochrome_P450_family_81_subfamily_D_polypeptide_8	Atha_AT4G37400_1_CYP81F3_cytochrome_P450_family_81_subfamily_F_polypeptide_3	Smoe_78844_e_gw1_2_767_1	Smoe_83018_e_gw1_5_245_1	Smoe_78680_e_gw1_2_303_1	Smoe_421431_fgenesh2_pg_C_scaffold_51000163	Atha_AT2G30770_1_CYP71A13_cytochrome_P450_family_71_subfamily_A_polypeptide_13	Atha_AT1G28430_1_CYP705A24_cytochrome_P450_family_705_subfamily_A_polypeptide_24	Smoe_421437_fgenesh2_pg_C_scaffold_51000169	Atha_AT5G36220_1_CYP81D1_CYP91A1_cytochrome_p450_81d1	Atha_AT4G37360_1_CYP81D2_cytochrome_P450_family_81_subfamily_D_polypeptide_2	Ppat_106848_1020008	Atha_AT4G20240_1_CYP71A27_cytochrome_P450_family_71_subfamily_A_polypeptide_27	Smoe_168443_estExt_Genewise1Plus_C_71051	Atha_AT4G15350_1_CYP705A2_cytochrome_P450_family_705_subfamily_A_polypeptide_2	Atha_AT1G66540_1_Cytochrome_P450_superfamily_protein	Atha_AT3G20080_1_CYP705A15_cytochrome_P450_family_705_subfamily_A_polypeptide_15	Atha_AT4G37310_1_CYP81H1_cytochrome_P450_family_81_subfamily_H_polypeptide_1	Atha_AT3G20950_1_CYP705A32_cytochrome_P450_family_705_subfamily_A_polypeptide_32	Atri_00059_227	Smoe_159100_estExt_Genewise1_C_850155	Ppat_102043_scaf_526000004	Smoe_419267_fgenesh2_pg_C_scaffold_41000176	Atha_AT4G15360_1_CYP705A3_cytochrome_P450_family_705_subfamily_A_polypeptide_3	Atha_AT2G45580_1_CYP76C3_cytochrome_P450_family_76_subfamily_C_polypeptide_3	Atha_AT3G28740_1_CYP81D1_Cytochrome_P450_superfamily_protein	Atha_AT5G07990_1_TT7_CYP75B1_D501_Cytochrome_P450_superfamily_protein	Smoe_78600_e_gw1_2_288_1	Atha_AT3G26280_1_CYP71B4_cytochrome_P450_family_71_subfamily_B_polypeptide_4	Ppat_152476_e_gw1_367_9_1	Ppat_122209_e_gw1_39_105_1	Smoe_271465_estExt_fgenesh1_kg_C_470009	Atha_AT4G12300_1_CYP706A4_cytochrome_P450_family_706_subfamily_A_polypeptide_4	Smoe_78293_e_gw1_2_766_1	Atha_AT5G24960_1_CYP71A14_cytochrome_P450_family_71_subfamily_A_polypeptide_14	Atri_00027_36	Atha_AT4G31950_1_CYP82C3_cytochrome_P450_family_82_subfamily_C_polypeptide_3	Smoe_77009_e_gw1_1_502_1	Atha_AT5G35715_1_CYP71B8_cytochrome_P450_family_71_subfamily_B_polypeptide_8	Smoe_107475_e_gw1_35_149_1	Smoe_166299_estExt_Genewise1Plus_C_31354	Atha_AT5G25140_1_CYP71B13_cytochrome_P450_family_71_subfamily_B_polypeptide_13	Atha_AT1G01190_1_CYP78A8_cytochrome_P450_family_78_subfamily_A_polypeptide_8	Atha_AT5G25120_1_CYP71B11_ytochrome_p450_family_71_subfamily_B_polypeptide_11	Smoe_111015_e_gw1_41_93_1	Atha_AT5G06900_1_CYP93D1_cytochrome_P450_family_93_subfamily_D_polypeptide_1	Atri_00039_130	Atri_00040_47	Atha_AT2G05180_1_CYP705A6_cytochrome_P450_family_705_subfamily_A_polypeptide_6	Atha_AT3G20090_1_CYP705A18_cytochrome_P450_family_705_subfamily_A_polypeptide_18	Atha_AT4G15380_1_CYP705A4_cytochrome_P450_family_705_subfamily_A_polypeptide_4	Smoe_107558_e_gw1_35_39_1	Atha_AT4G37410_1_CYP81F4_cytochrome_P450_family_81_subfamily_F_polypeptide_4	Atha_AT3G26230_1_CYP71B24_cytochrome_P450_family_71_subfamily_B_polypeptide_24	Smoe_92671_e_gw1_13_253_1	Atha_AT3G26270_1_CYP71B25_cytochrome_P450_family_71_subfamily_B_polypeptide_25	Atha_AT4G37330_1_CYP81D4_cytochrome_P450_family_81_subfamily_D_polypeptide_4	Smoe_90326_e_gw1_11_441_1	Atha_AT2G27000_1_CYP705A8_cytochrome_P450_family_705_subfamily_A_polypeptide_8	Atri_00001_175	Smoe_17683_gw1_112_68_1	Ppat_167047_1340001	Atri_00066_181	Smoe_132063_e_gw1_110_74_1	Atri_00057_144	Atha_AT3G26300_1_CYP71B34_cytochrome_P450_family_71_subfamily_B_polypeptide_34	Ppat_151293_e_gw1_334_32_1	Atha_AT3G26310_1_CYP71B35_cytochrome_P450_family_71_subfamily_B_polypeptide_35	Ppat_204665_estExt_Genewise1_C_220019	Smoe_116580_e_gw1_54_91_1	Atri_00040_202	Atha_AT5G57260_1_CYP71B10_cytochrome_P450_family_71_subfamily_B_polypeptide_10	Atri_00338_1	Atri_03588_1	Atha_AT3G26330_1_CYP71B37_cytochrome_P450_family_71_subfamily_B_polypeptide_37	Atha_AT3G20130_1_CYP705A22_cytochrome_P450_family_705_subfamily_A_polypeptide_22	Smoe_175973_estExt_Genewise1Plus_C_320377	Atri_00077_91	Ppat_149034_e_gw1_288_46_1	Atha_AT1G13100_1_CYP71B29_cytochrome_P450_family_71_subfamily_B_polypeptide_29	Smoe_161090_estExt_Genewise1_C_1100223	Smoe_139115_e_gw1_691_2_1	Smoe_116408_e_gw1_53_65_1	Smoe_113883_e_gw1_47_107_1	Smoe_90715_e_gw1_11_633_1	Atha_AT2G45560_1_CYP76C1_cytochrome_P450_family_76_subfamily_C_polypeptide_1	Smoe_403735_fgenesh2_pg_C_scaffold_1000572	Smoe_90567_e_gw1_11_384_1	Smoe_116184_e_gw1_53_138_1	Smoe_85436_e_gw1_7_221_1	Smoe_93924_e_gw1_14_364_1	Smoe_90455_e_gw1_11_259_1	Atri_00024_290	Smoe_12440_gw1_7_225_1	Smoe_77597_e_gw1_1_192_1	Smoe_127583_e_gw1_87_42_1	Smoe_12447_gw1_7_227_1	Smoe_12450_gw1_7_229_1	Smoe_64553_gw1_7_1059_1	Atri_00092_5	Ppat_147541_e_gw1_262_34_1	Atha_AT5G04630_1_CYP77A9_cytochrome_P450_family_77_subfamily_A_polypeptide_9	Atha_AT3G10560_1_UNE9_CYP77A7_Cytochrome_P450_superfamily_protein	Atha_AT1G64940_1_CYP89A6_cytochrome_P450_family_87_subfamily_A_polypeptide_6	Atha_AT5G04660_1_CYP77A4_cytochrome_P450_family_77_subfamily_A_polypeptide_4	Atha_AT3G10570_1_CYP77A6_cytochrome_P450_family_77_subfamily_A_polypeptide_6	Atha_AT1G64950_1_CYP89A5_cytochrome_P450_family_89_subfamily_A_polypeptide_5	Atha_AT2G12190_1_Cytochrome_P450_superfamily_protein	Ppat_148103_e_gw1_271_47_1	Atha_AT1G11610_2_CYP71A18_cytochrome_P450_family_71_subfamily_A_polypeptide_18	Atha_AT2G45570_1_CYP76C2_cytochrome_P450_family_76_subfamily_C_polypeptide_2	Ppat_172320_3420014	Atha_AT1G50520_1_CYP705A27_cytochrome_P450_family_705_subfamily_A_polypeptide_27	Atha_AT4G12310_1_CYP706A5_cytochrome_P450_family_706_subfamily_A_polypeptide_5	Smoe_12239_gw1_16_152_1	Smoe_76773_e_gw1_1_476_1	Smoe_235879_fgenesh1_pm_C_scaffold_101000013	Atha_AT1G01280_1_CYP703A2_CYP703_cytochrome_P450_family_703_subfamily_A_polypeptide_2	Smoe_124314_e_gw1_74_75_1	Atri_00032_211	Atri_00066_186	Ppat_120688_e_gw1_33_86_1	Atha_AT3G26190_1_CYP71B21_cytochrome_P450_family_71_subfamily_B_polypeptide_21	Atri_00022_288	Smoe_22425_gw1_1_372_1	Atha_AT3G44250_1_CYP71B38_cytochrome_P450_family_71_subfamily_B_polypeptide_38	Atha_AT1G33720_1_CYP76C6_cytochrome_P450_family_76_subfamily_C_polypeptide_6	Smoe_111723_e_gw1_43_151_1	Smoe_86204_e_gw1_7_405_1	Smoe_404347_fgenesh2_pg_C_scaffold_2000335	Atri_00069_158	Atha_AT5G25130_1_CYP71B12_cytochrome_P450_family_71_subfamily_B_polypeptide_12	Ppat_167379_1440031	Atha_AT4G12320_1_CYP706A6_cytochrome_P450_family_706_subfamily_A_polypeptide_6	Atha_AT5G25180_1_CYP71B14_cytochrome_P450_family_71_subfamily_B_polypeptide_14	Smoe_78340_e_gw1_2_286_1	Atha_AT2G45550_1_CYP76C4_cytochrome_P450_family_76_subfamily_C_polypeptide_4	Smoe_15275_gw1_93_63_1	Atri_00181_32	Atri_00181_21	Atha_AT2G24180_1_CYP71B6_cytochrome_p450_71b6	Atri_00181_7	Atha_AT2G30750_1_CYP71A12_cytochrome_P450_family_71_subfamily_A_polypeptide_12	Atri_00181_13	Ppat_64513_scaf_2000390	Smoe_86187_e_gw1_7_404_1	Atri_00181_33	Smoe_26356_gw1_0_799_1	Atri_00039_137	Smoe_169986_estExt_Genewise1Plus_C_100834	Smoe_271925_estExt_fgenesh1_kg_C_820002	Smoe_183227_estExt_Genewise1Plus_C_820077	Smoe_421782_fgenesh2_pg_C_scaffold_53000139	Ppat_189599_1350041	Atri_00166_24	Atri_00039_131	Smoe_111866_e_gw1_43_55_1	Atri_00181_25	Atri_00110_124	Atha_AT3G26170_1_CYP71B19_cytochrome_P450_family_71_subfamily_B_polypeptide_19	Atri_00181_34	Atri_00181_11	Atri_03082_1	Atha_AT5G06905_1_CYP712A2_cytochrome_P450_family_712_subfamily_A_polypeptide_2	Atri_00047_192	Smoe_85404_e_gw1_7_596_1	Atri_00181_16	Smoe_78910_e_gw1_2_292_1	Smoe_117920_e_gw1_57_80_1	Atha_AT3G26180_1_CYP71B20_cytochrome_P450_family_71_subfamily_B_polypeptide_20	Atri_00059_230	Atha_AT3G26320_1_CYP71B36_cytochrome_P450_family_71_subfamily_B_polypeptide_36	Atha_AT4G12330_1_CYP706A7_cytochrome_P450_family_706_subfamily_A_polypeptide_7	Atha_AT4G36220_1_FAH1_CYP84A1_ferulic_acid_5_hydroxylase_1	Atha_AT4G37430_1_CYP91A2_CYP81F1_cytochrome_P450_family_91_subfamily_A_polypeptide_2	Atri_03314_1	Atha_AT3G25180_1_CYP82G1_cytochrome_P450_family_82_subfamily_G_polypeptide_1	Atha_AT2G40890_1_CYP98A3_cytochrome_P450_family_98_subfamily_A_polypeptide_3	Smoe_107837_e_gw1_35_150_1	Ppat_31920_gw1_10_191_1	Atri_00066_179	Atri_00066_180	Atri_00066_184	Atri_00010_314	Atha_AT2G42250_1_CYP712A1_cytochrome_P450_family_712_subfamily_A_polypeptide_1	Atha_AT4G31500_1_CYP83B1_SUR2_RNT1_RED1_ATR4_cytochrome_P450_family_83_subfamily_B_polypeptide_1	Ppat_220794_estExt_Genewise1_C_2000006	Smoe_230667_fgenesh1_pm_C_scaffold_6000041	Atri_00101_79	Smoe_22493_gw1_14_347_1	Atha_AT3G48320_1_CYP71A21_cytochrome_P450_family_71_subfamily_A_polypeptide_21	Smoe_228641_fgenesh1_kg_C_scaffold_42000004	Atri_00059_231	Atha_AT2G23220_1_CYP81D6_cytochrome_P450_family_81_subfamily_D_polypeptide_6	Atha_AT2G23190_1_CYP81D7_cytochrome_P450_family_81_subfamily_D_polypeptide_7	Atha_AT4G31970_1_CYP82C2_cytochrome_P450_family_82_subfamily_C_polypeptide_2	Atha_AT5G10600_1_CYP81K2_cytochrome_P450_family_81_subfamily_K_polypeptide_2	Atha_AT1G11600_1_CYP77B1_cytochrome_P450_family_77_subfamily_B_polypeptide_1	Smoe_12227_gw1_47_82_1	Ppat_32062_gw1_314_46_1	Smoe_118026_e_gw1_57_197_1	Smoe_426456_fgenesh2_pg_C_scaffold_83000058	Smoe_158927_estExt_Genewise1_C_830110	Ppat_64909_scaf_4000024	Smoe_1587_gw1_7_29_1	Smoe_422497_fgenesh2_pg_C_scaffold_57000020	Smoe_445434_estExt_fgenesh2_pg_C_570026	Smoe_77365_e_gw1_1_394_1	Ppat_75572_scaf_54000018	Atha_AT4G37320_1_CYP81D5_cytochrome_P450_family_81_subfamily_D_polypeptide_5	Smoe_159093_estExt_Genewise1_C_850132	Ppat_181978_540041	Atha_AT1G64930_1_CYP89A7_cytochrome_P450_family_87_subfamily_A_polypeptide_7	Atri_00047_191	Atha_AT3G20960_1_CYP705A33_cytochrome_P450_family_705_subfamily_A_polypeptide_33	Atri_00030_76	Smoe_112052_e_gw1_43_465_1	Atha_AT1G13080_1_CYP71B2_cytochrome_P450_family_71_subfamily_B_polypeptide_2	Atha_AT1G13110_1_CYP71B7_cytochrome_P450_family_71_subfamily_B_polypeptide_7	Atha_AT3G61040_1_CYP76C7_cytochrome_P450_family_76_subfamily_C_polypeptide_7	Ppat_149501_e_gw1_298_22_1	Atri_00066_185	Amac_13140T0	Amac_13138T0	Smoe_87054_e_gw1_8_676_1	Amac_17327T0	Amac_17296T0	Ppat_150408_e_gw1_315_25_1	Smoe_267088_estExt_fgenesh1_pm_C_80016	Atha_AT5G10610_1_CYP81K1_cytochrome_P450_family_81_subfamily_K_polypeptide_1	Atri_00047_120	Ppat_87503_scaf_158000059	Ppat_140533_e_gw1_168_38_1	Atha_AT3G53300_1_CYP71B31_cytochrome_P450_family_71_subfamily_B_polypeptide_31	Atha_AT5G42590_1_CYP71A16_cytochrome_P450_family_71_subfamily_A_polypeptide_16	Smoe_128662_e_gw1_91_39_1	Smoe_81338_e_gw1_4_680_1	Smoe_18538_gw1_73_89_1	Smoe_427487_fgenesh2_pg_C_scaffold_91000059	Atha_AT3G53280_1_CYP71B5_cytochrome_p450_71b5	Amac_17326T0	Atha_AT2G46660_1_CYP78A6_cytochrome_P450_family_78_subfamily_A_polypeptide_6	Atri_00181_31	Atri_00181_14	Atri_00174_10	Atri_00018_128	Atri_00032_230	Smoe_124363_e_gw1_74_110_1	Atri_00032_219	Atri_01717_2	Atha_AT1G33730_1_CYP76C5_cytochrome_P450_family_76_subfamily_C_polypeptide_5	Atha_AT1G50560_1_CYP705A25_cytochrome_P450_family_705_subfamily_A_polypeptide_25	Atri_00011_119	Smoe_113134_e_gw1_45_108_1	Smoe_93385_e_gw1_14_162_1	Atri_00039_136	Ppat_115760_e_gw1_14_225_1	Smoe_90256_e_gw1_11_382_1	Atri_00040_62	Smoe_22308_gw1_0_529_1	Smoe_90850_e_gw1_11_381_1	Smoe_116301_e_gw1_53_62_1	Atri_00024_291	Smoe_403386_fgenesh2_pg_C_scaffold_1000223	Smoe_12223_gw1_47_81_1	Smoe_236973_fgenesh1_pm_C_scaffold_313000001	Smoe_113951_e_gw1_47_87_1	Smoe_116635_e_gw1_54_99_1	Atri_04578_1	Atha_AT3G26830_1_PAD3_CYP71B15_Cytochrome_P450_superfamily_protein	Atha_AT4G31940_1_CYP82C4_cytochrome_P450_family_82_subfamily_C_polypeptide_4	Atha_AT1G13090_1_CYP71B28_cytochrome_P450_family_71_subfamily_B_polypeptide_28	Atha_AT5G42580_1_CYP705A12_cytochrome_P450_family_705_subfamily_A_polypeptide_12	Atri_00059_226	Atha_AT3G26200_1_CYP71B22_cytochrome_P450_family_71_subfamily_B_polypeptide_22	Atha_AT2G25160_1_CYP82F1_cytochrome_P450_family_82_subfamily_F_polypeptide_1	Ppat_2770_gw1_256_12_1	Atha_AT3G26210_1_CYP71B23_cytochrome_P450_family_71_subfamily_B_polypeptide_23	Atha_AT1G58260_1_CYP79C2_CYP79C3P_cytochrome_p450_79c2	Atha_AT3G26150_1_CYP71B16_cytochrome_P450_family_71_subfamily_B_polypeptide_16	Atha_AT2G30490_1_ATC4H_C4H_CYP73A5_REF3_cinnamate_4_hydroxylase	Smoe_74427_e_gw1_0_513_1	Atri_00056_69	Smoe_424982_fgenesh2_pg_C_scaffold_71000012	Atha_AT5G25900_1_GA3_CYP701A3_ATKO1_GA_requiring_3	Atha_AT5G05260_1_CYP79A2_cytochrome_p450_79a2	Atha_AT2G22330_1_CYP79B3_cytochrome_P450_family_79_subfamily_B_polypeptide_3	Atha_AT4G39950_1_CYP79B2_cytochrome_P450_family_79_subfamily_B_polypeptide_2	Smoe_421373_fgenesh2_pg_C_scaffold_51000105	Atri_01717_1	Smoe_166599_estExt_Genewise1Plus_C_40491	Smoe_118120_e_gw1_57_83_1	Smoe_27866_gw1_5_450_1	Atha_AT3G52970_2_CYP76G1_cytochrome_P450_family_76_subfamily_G_polypeptide_1	Smoe_22371_gw1_7_407_1	Smoe_22372_gw1_53_130_1	Atri_02359_1	Atri_00039_129	Atri_00181_35	Ppat_140101_e_gw1_163_81_1	Ppat_110816_e_gw1_1_355_1	Ppat_211162_estExt_Genewise1_C_680090	Atha_AT3G26290_1_CYP71B26_cytochrome_P450_family_71_subfamily_B_polypeptide_26	Atha_AT3G26160_1_CYP71B17_cytochrome_P450_family_71_subfamily_B_polypeptide_17	Atha_AT3G26220_1_CYP71B3_cytochrome_P450_family_71_subfamily_B_polypeptide_3	Atri_00084_12	Atri_00091_61	Atri_00032_222	Ppat_32141_gw1_276_54_1	Smoe_158157_estExt_Genewise1_C_750113	Ppat_165869_980044	Atha_AT2G02580_1_CYP71B9_cytochrome_P450_family_71_subfamily_B_polypeptide_9	Atha_AT1G16410_1_CYP79F1_BUS1_SPS1_cytochrome_p450_79f1	Atha_AT1G79370_1_CYP79C1_cytochrome_P450_family_79_subfamily_C_polypeptide_1	Atha_AT1G16400_1_CYP79F2_cytochrome_P450_family_79_subfamily_F_polypeptide_2	Atri_00028_38	Atha_AT1G74550_1_CYP98A9_cytochrome_P450_family_98_subfamily_A_polypeptide_9	Smoe_421935_fgenesh2_pg_C_scaffold_54000102	Smoe_165663_estExt_Genewise1Plus_C_21159	Atri_00174_11	Atri_03564_1	Ppat_111667_e_gw1_2_557_1	Smoe_111377_e_gw1_42_52_1	Smoe_11244_gw1_24_101_1	Smoe_113757_e_gw1_47_77_1	Atha_AT3G03470_1_CYP89A9_cytochrome_P450_family_87_subfamily_A_polypeptide_9	Atha_AT3G61880_2_CYP78A9_cytochrome_p450_78a9	Ehux_470128_estExtDG_fgeneshEH_pg_C_3780013	Smoe_437557_estExt_fgenesh2_pg_C_00766	Atri_00025_258	Amac_13145T0	Atha_AT1G13710_1_CYP78A5_KLU_cytochrome_P450_family_78_subfamily_A_polypeptide_5	Atri_05472_1	Atri_00181_30	Atha_AT1G74110_1_CYP78A10_cytochrome_P450_family_78_subfamily_A_polypeptide_10	Atri_00181_22	Atha_AT1G74540_1_CYP98A8_cytochrome_P450_family_98_subfamily_A_polypeptide_8	Atri_00181_10	Smoe_114008_e_gw1_47_85_1	Ppat_63679_scaf_1000053	Ppat_186336_910162	Atri_00022_293	Atri_00062_27	Ppat_219188_estExt_Genewise1_C_1690130	Smoe_419293_fgenesh2_pg_C_scaffold_41000202	Atri_04502_1	Smoe_20611_gw1_0_398_1	Atri_00013_122	Atri_00047_173	Atri_00066_182	Ppat_133330_e_gw1_102_70_1	Atri_00181_27	Smoe_131964_e_gw1_110_25_1	Smoe_102826_e_gw1_26_173_1	Smoe_90651_e_gw1_11_363_1	Smoe_111331_e_gw1_42_487_1	Atri_00181_23	Ppat_22681_gw1_276_47_1	Ppat_139150_e_gw1_154_19_1	Smoe_117816_e_gw1_57_90_1	Amac_17332T0	Smoe_271116_estExt_fgenesh1_kg_C_260005	Smoe_82394_e_gw1_4_276_1	Atri_00047_194	Smoe_93320_e_gw1_14_326_1	Ppat_38848_gw1_15_298_1	Atri_00010_208	Smoe_418209_fgenesh2_pg_C_scaffold_37000101	Ppat_50846_gw1_10_263_1	Atri_00047_119	Atri_01143_2	Atri_00091_62	Atri_00028_35	Atri_00010_210	Atha_AT1G64900_1_CYP89A2_CYP89_cytochrome_P450_family_89_subfamily_A_polypeptide_2	Amac_13141T0	Atri_00028_37	Smoe_35341_gw1_8_752_1	Atri_00032_217	Smoe_5625_gw1_133_17_1	Atri_00166_35	Atri_05343_1	Smoe_93267_e_gw1_14_836_1	Atri_00039_126	Smoe_115322_e_gw1_51_102_1	Atri_00024_289	Atha_AT5G61320_1_CYP89A3_cytochrome_P450_family_89_subfamily_A_polypeptide_3	Atha_AT5G35917_1_CYP79A3P_cytochrome_P450_family_79_subfamily_A_polypeptide_3_pseudogene	Atri_00057_143	Atri_00013_121	Atri_00032_210	Ppat_138465_e_gw1_147_3_1	Atri_00032_214	Atha_AT3G53290_1_CYP71B30P_cytochrome_P450_family_71_subfamily_B_polypeptide_30_pseudogene	Atri_00032_215	Atha_AT3G53305_1_CYP71B32_cytochrome_P450_family_71_subfamily_B_polypeptide_32	Atri_00037_109	Atri_00067_194	Atri_00181_19	Atri_00030_77	Atri_00174_12	Atri_00166_32	Ppat_27776_gw1_11_153_1	Atri_00039_135	Atri_00047_195	Atri_00181_8	Smoe_124545_e_gw1_75_28_1	Ppat_65209_scaf_5000073	Atri_00067_195	Atri_00059_233	Atha_AT4G20235_1_CYP71A28_cytochrome_P450_family_71_subfamily_A_polypeptide_28	Atha_AT5G35920_1_CYP79A4P_cytochrome_P450_family_79_subfamily_A_polypeptide_4_pseudogene	Atha_AT1G58265_1_Cytochrome_P450_superfamily_protein	Atha_AT3G61035_1_Cytochrome_P450_superfamily_protein	Atri_00039_134	Smoe_18539_gw1_85_73_1	Smoe_38682_gw1_85_139_1	Smoe_18531_gw1_49_98_1	Smoe_138476_e_gw1_225_4_1	Atri_00018_44	Smoe_419692_fgenesh2_pg_C_scaffold_43000173	Smoe_29411_gw1_0_1017_1	Smoe_421429_fgenesh2_pg_C_scaffold_51000161	Atri_00018_43	Atri_00084_13	Atri_00181_36	Smoe_422266_fgenesh2_pg_C_scaffold_55000176	Smoe_424622_fgenesh2_pg_C_scaffold_69000014	Smoe_418924_fgenesh2_pg_C_scaffold_40000077	Smoe_97800_e_gw1_19_247_1	Smoe_108196_e_gw1_36_361_1	Smoe_407745_fgenesh2_pg_C_scaffold_7000376	Smoe_6870_gw1_1_171_1	Atri_00049_259	Smoe_7436_gw1_2_171_1	Atri_00084_14	Smoe_428157_fgenesh2_pg_C_scaffold_99000007	Atri_00181_28	Smoe_7445_gw1_44_49_1	Smoe_109058_e_gw1_37_196_1	Smoe_419691_fgenesh2_pg_C_scaffold_43000172	Smoe_421438_fgenesh2_pg_C_scaffold_51000170	Smoe_424897_fgenesh2_pg_C_scaffold_70000128	Smoe_404307_fgenesh2_pg_C_scaffold_2000295	Smoe_414343_fgenesh2_pg_C_scaffold_23000207	Smoe_418925_fgenesh2_pg_C_scaffold_40000078	Smoe_420743_fgenesh2_pg_C_scaffold_47000217	Smoe_422035_fgenesh2_pg_C_scaffold_54000202	Smoe_115332_e_gw1_51_187_1	Smoe_421432_fgenesh2_pg_C_scaffold_51000164	Smoe_18561_gw1_51_183_1	Smoe_408377_fgenesh2_pg_C_scaffold_8000403	Smoe_414697_fgenesh2_pg_C_scaffold_24000217	Smoe_29118_gw1_0_1002_1	Smoe_124537_e_gw1_75_73_1	Atri_00066_189	Atri_00066_187	Smoe_409747_fgenesh2_pg_C_scaffold_11000130	Atri_00059_225	Smoe_420626_fgenesh2_pg_C_scaffold_47000100	Smoe_16133_gw1_37_173_1	Smoe_409838_fgenesh2_pg_C_scaffold_11000221	Smoe_29565_gw1_5_535_1	Atri_00001_451	Atri_00066_188	Smoe_432094_fgenesh2_pg_C_scaffold_188000009	Atri_00066_183	Smoe_428160_fgenesh2_pg_C_scaffold_99000010	Atri_00560_1	Smoe_429099_fgenesh2_pg_C_scaffold_110000082	Atri_00036_161	Atri_00181_18	Smoe_7233_gw1_139_27_1	Atri_00010_211	Atri_00029_251	Atha_AT4G12334_1_Cytochrome_P450_superfamily_protein	Atri_00005_100	Atri_00028_36	Atri_00047_193	Atri_00010_207	Atri_00059_221	Atri_00059_229	Atri_00032_212	Atri_00022_289	Atri_00022_295	Atri_00022_294	Atri_00032_209	Atri_00032_216	Atri_00059_224	Atri_00059_228	Atri_00181_29
HG_42725	Spun_05129T0	Crei_99449_e_gwH_9_247_1	Scer_YHR063C_2_dehydropantoate_2_reductase_part_of_the_pantothenic_acid_pathway_structurally_homologous_to_E_coli_panE_Source_SGD_Acc_S000001105_PAN5_SGD
HG_42861	Spun_00898T0	Rfil_569317355	Rfil_569352141_glyoxalase_Reticulomyxa_filosa
HG_30835	Spun_04525T0	Crei_153314_Chlre2_kg_scaffold_60000003	Crei_153316_Chlre2_kg_scaffold_60000005	Crei_153315_Chlre2_kg_scaffold_60000004
HG_33032	Spun_03563T0	Ttra_07127T0_07127	Amac_04146T0	Amac_01650T0
HG_21247	Ppat_205034_estExt_Genewise1_C_240143	Atha_AT2G02955_1_MEE12_maternal_effect_embryo_arrest_12	Atri_00038_242	Smoe_115616_e_gw1_51_416_1	Atha_AT4G01340_1_CHP_rich_zinc_finger_protein_related	Atha_AT4G01335_1_FUNCTIONS_IN_molecular_function_unknown_INVOLVED_IN_biological_process_unknown_LOCATED_IN_endomembrane_system_BEST_Arabidopsis_thaliana_protein_match_is_CHP_rich_zinc_finger_protein_related_TAIR_AT4G01340_1_Has_13_Blast_hits_to_13_proteins_in_2_species_Archae_0_Bacteria_0_Metazoa_0_Fungi_0_Plants_13_Viruses_0_Other_Eukaryotes_0_source_NCBI_BLink	Spun_01470T0
HG_8515	Amac_00903T0	Amac_02408T0	Smoe_100588_e_gw1_23_485_1	Smoe_232195_fgenesh1_pm_C_scaffold_23000040	Atha_AT2G15220_1_Plant_basic_secretory_protein_BSP_family_protein	Atri_00045_334	Ppat_190917_1540026	Smoe_89504_e_gw1_10_391_1	Atha_AT2G15130_1_Plant_basic_secretory_protein_BSP_family_protein	Smoe_104190_e_gw1_29_385_1	Smoe_131787_e_gw1_109_111_1	Smoe_100635_e_gw1_23_488_1	Smoe_100633_e_gw1_23_310_1	Smoe_118519_e_gw1_58_173_1	Smoe_100667_e_gw1_23_308_1	Smoe_118618_e_gw1_58_231_1	Smoe_86137_e_gw1_7_1365_1	Smoe_59499_gw1_18_764_1	Smoe_422726_fgenesh2_pg_C_scaffold_58000017	Atha_AT2G15170_1_Plant_basic_secretory_protein_BSP_family_protein	Smoe_100569_e_gw1_23_486_1	Atri_00007_372	Smoe_100832_e_gw1_23_921_1	Atha_AT2G42900_1_Plant_basic_secretory_protein_BSP_family_protein
HG_16271	Amac_16479T0	Ehux_213749_gm1_5800238	Amac_08130T0	Amac_08131T0	Amac_16504T0	Amac_16703T0	Amac_16728T0	Amac_07217T0	Amac_16481T0
HG_44708	Amac_07419T0	Amac_08315T0	Ehux_436681_estExtDG_fgenesh_newKGs_kg_C_460112
HG_9560	Ppat_197597_3000029	Smoe_105772_e_gw1_32_392_1	Atri_00002_393	Smoe_228264_fgenesh1_kg_C_scaffold_24000022	Atri_00002_391	Atha_AT3G18215_1_Protein_of_unknown_function_DUF599	Atha_AT5G24600_1_Protein_of_unknown_function_DUF599	Ppat_26444_gw1_19_120_1	Atha_AT4G31330_1_Protein_of_unknown_function_DUF599	Atha_AT5G10580_1_Protein_of_unknown_function_DUF599	Atri_00025_234	Smoe_101278_e_gw1_24_685_1	Atha_AT5G46060_1_Protein_of_unknown_function_DUF599	Atha_AT5G24790_1_Protein_of_unknown_function_DUF599	Atri_00021_165	Spun_01365T0	Spun_04149T0	Atha_AT5G43180_1_Protein_of_unknown_function_DUF599	Spun_07661T0	Atri_00077_96
HG_22929	Falb_05599T0_05599	Rfil_569418605_rap_ran_GTPase_activating_protein_Reticulomyxa_filosa	Rfil_569404289_histidine_kinase_partial_Reticulomyxa_filosa	Rfil_569387003	Rfil_5693959068101_Reticulomyxa_filosa	Bnat_143259_aug1_77_g17967
HG_25367	Bnat_72140_fgenesh1_pg_18_161	Spun_08139T0	Spun_03059T0	Crei_144901_Chlre2_kg_scaffold_12000095	Ttra_11822T0_11822
HG_17953	Atha_AT2G32020_1_Acyl_CoA_N_acyltransferases_NAT_superfamily_protein	Atha_AT2G32030_1_Acyl_CoA_N_acyltransferases_NAT_superfamily_protein	Ppat_104139_scaf_8782000002	Ppat_161961_370180	Smoe_90075_e_gw1_11_613_1	Ppat_158674_40077	Atha_AT3G22560_1_Acyl_CoA_N_acyltransferases_NAT_superfamily_protein	Spun_02420T0
HG_15816	Amac_05090T0	Amac_05088T0	Amac_05087T0	Amac_16834T0	Amac_05089T0	Ttra_08613T0_08613	Amac_16002T0	Amac_11163T0	Amac_12124T0
HG_48828	Amac_05699T0	Amac_12337T0	Ttra_05572T0_05572_PHP_domain_containing_protein_474_aa
HG_39545	Bnat_91002_estExt_fgenesh1_pg_C_850070	Amac_07729T0	Amac_09772T0
HG_29551	Ppat_166246_1070006	Atri_00022_389	Atha_AT3G57570_2_ARM_repeat_superfamily_protein	Smoe_82324_e_gw1_4_1455_1	Spun_06534T0
HG_70304	Ehux_450621_estExtDG_Genemark1_C_280095	Spun_06528T0
HG_14475	Spun_06696T0	Spun_01929T0	Scer_YIR007W_Putative_protein_of_unknown_function_green_fluorescent_protein_GFP_fusion_protein_localizes_to_the_cytoplasm_YIR007W_is_a_non_essential_gene_Source_SGD_Acc_S000001446	Bnat_128443_aug1_6_g3151	Falb_02313T0_02313	Amac_10544T0	Amac_03273T0	Amac_06757T0	Amac_15922T0	Amac_11888T0
HG_81199	Rfil_569381284	Spun_08722T0
HG_27806	Crei_108655_e_gwH_91_15_1	Amac_11416T0	Amac_11415T0	Amac_13872T0	Amac_13873T0
HG_64809	Falb_05281T0_05281	Ttra_07227T0_07227
HG_25298	Ppat_160951_280088	Ehux_241408_gm1_33100027	Ehux_437013_estExtDG_fgenesh_newKGs_kg_C_520008	Ehux_245072_gm1_44500014	Falb_05353T0_05353
HG_8937	Ppat_214162_estExt_Genewise1_C_980065	Crei_154846_Chlre2_kg_scaffold_97000017	Atha_AT1G18480_1_Calcineurin_like_metallo_phosphoesterase_superfamily_protein	Smoe_65599_gw1_3_1317_1	Atri_00066_164	Crei_189179_estExt_fgenesh2_pg_C_140022	Ppat_3965_gw1_194_21_1	Atri_00023_9	Ppat_3832_gw1_412_7_1	Smoe_123773_e_gw1_73_281_1	Atha_AT1G07010_3_Calcineurin_like_metallo_phosphoesterase_superfamily_protein	Spun_06789T0	Ehux_107003_fgeneshEH_pg_86_79	Crei_181068_fgenesh2_pg_C_scaffold_327000002	Ehux_47931_gw1_3_89_1	Ehux_47965_gw1_75_41_1	Atri_00016_25	Ehux_220501_gm1_9100138	Rfil_569398693_serine_threonine_protein_phosphatase_Reticulomyxa_filosa	Atri_00067_210	Crei_158118_acegs_kg_scaffold_24000032	Ehux_199870_gm1_1100042
HG_10865	Spun_03321T0	Atri_00071_21	Smoe_437711_estExt_fgenesh2_pg_C_01084	Atha_AT1G43850_1_SEU_SEUSS_transcriptional_co_regulator	Ppat_159711_150031	Atha_AT4G25520_1_SLK1_SEUSS_like_1	Atha_AT4G25515_1_SLK3_SEUSS_like_3	Amac_12159T0	Smoe_409769_fgenesh2_pg_C_scaffold_11000152	Atri_00069_80	Atha_AT5G62090_1_SLK2_SEUSS_like_2	Ppat_162254_410044	Ppat_171180_2790013	Smoe_405025_fgenesh2_pg_C_scaffold_3000248	Ppat_86357_scaf_144000086	Scer_YDL233W_Putative_protein_of_unknown_function_green_fluorescent_protein_GFP_fusion_protein_localizes_to_the_cytoplasm_and_nucleus_YDL233W_is_not_an_essential_gene_Source_SGD_Acc_S000002392
HG_69366	Ehux_196549_gm1_400671	Spun_03063T0
HG_70130	Ehux_432540_estExtDG_fgenesh_newKGs_kg_C_50112	Spun_05020T0
HG_17287	Bnat_76338_fgenesh1_pg_40_121	Ehux_113054_fgeneshEH_pg_181_18	Spun_04629T0	Crei_188466_estExt_fgenesh2_pg_C_100244	Falb_00779T0_00779	Amac_07495T0	Amac_08391T0	Scer_YDR493W_Protein_required_for_assembly_of_the_cytochrome_bc_1_complex_facilitates_insertion_of_Rip1p_into_the_complex_at_a_late_stage_of_assembly_localized_to_the_mitochondrial_matrix_null_mutant_exhibits_a_respiratory_growth_defect_and_reduced_mitochond_inc_levels_which_is_characteristic_of_mutations_affecting_bc_1_complex_assembly_conserved_in_metazoans_Source_SGD_Acc_S000002901_MZM1_SGD
HG_17592	Bnat_22783_gw1_22_64_1	Ehux_103216_fgeneshEH_pg_47_83	Crei_188638_estExt_fgenesh2_pg_C_110163	Bnat_126442_aug1_2_g1150	Ehux_464350_estExtDG_fgeneshEH_pg_C_460007	Ehux_202969_gm1_1800028	Spun_00553T0	Ehux_222692_gm1_10400138
HG_11212	Atha_AT5G40340_1_Tudor_PWWP_MBT_superfamily_protein	Atri_00058_222	Atha_AT3G09670_1_Tudor_PWWP_MBT_superfamily_protein	Atri_00080_36	Atha_AT5G02950_1_Tudor_PWWP_MBT_superfamily_protein	Crei_187054_estExt_fgenesh2_pg_C_30113	Crei_169916_fgenesh2_pg_C_scaffold_11000355	Spun_01485T0	Atha_AT5G27650_1_Tudor_PWWP_MBT_superfamily_protein	Atha_AT3G05430_1_Tudor_PWWP_MBT_superfamily_protein	Atri_00057_251	Atha_AT3G27860_1_Tudor_PWWP_MBT_superfamily_protein	Atri_00095_90	Atri_00095_91	Atha_AT3G54760_1_dentin_sialophosphoprotein_related
HG_39353	Bnat_86190_estExt_fgenesh1_pg_C_80287	Amac_15593T0	Amac_16639T0
HG_27978	Ttra_11441T0_11441	Amac_03788T0	Amac_06940T0	Amac_06941T0	Amac_06944T0
HG_30743	Bnat_79270_fgenesh1_pg_61_28	Ttra_06879T0_06879	Amac_08319T0	Amac_07423T0
HG_29054	Amac_07680T0	Amac_09824T0	Amac_14025T0	Spun_03153T0	Ttra_10010T0_10010_Svf1_family_protein_394_aa
HG_25157	Amac_12689T0	Amac_14651T0	Ehux_459824_estExtDG_Genemark1_C_6480008	Ehux_466532_estExtDG_fgeneshEH_pg_C_1050028	Spun_05890T0
HG_32621	Bnat_26247_gw1_2_183_1	Ppat_158384_e_gw1_10478_2_1	Scer_YEL066W_D_Amino_acid_N_acetyltransferase_catalyzes_N_acetylation_of_D_amino_acids_through_ordered_bi_bi_mechanism_in_which_acetyl_CoA_is_first_substrate_bound_and_CoA_is_last_product_liberated_similar_to_Hpa2p_acetylates_histones_weakly_in_vitro_Source_SGD_Acc_S000000792_HPA3_SGD	Scer_YPR193C_Tetrameric_histone_acetyltransferase_with_similarity_to_Gcn5p_Hat1p_Elp3p_and_Hpa3p_acetylates_histones_H3_and_H4_in_vitro_and_exhibits_autoacetylation_activity_Source_SGD_Acc_S000006397_HPA2_SGD
HG_47751	Ehux_210261_gm1_4300026	Amac_16900T0	Amac_07519T0
HG_35692	Ehux_254633_gm1_256500001	Amac_02940T0	Spun_04518T0	Amac_15027T0
HG_12825	Bnat_88957_estExt_fgenesh1_pg_C_410062	Atha_AT2G02570_1_nucleic_acid_binding_RNA_binding	Ppat_129985_e_gw1_79_70_1	Atri_00099_109	Ppat_163763_590212	Crei_186844_estExt_fgenesh2_pg_C_50232	Smoe_91379_e_gw1_12_822_1	Ppat_124845_e_gw1_51_85_1	Rfil_569363193	Falb_01505T0_01505	Spun_07712T0	Falb_03736T0_03736
HG_26939	Amac_12400T0	Amac_14052T0	Scer_YNL085W_Protein_that_forms_a_complex_with_Pbp1p_that_may_mediate_posttranscriptional_regulation_of_HO_involved_in_propagation_of_M2_dsRNA_satellite_of_L_A_virus_allelic_variation_affects_mitochondrial_genome_stability_drug_resistance_and_more_Source_SGD_Acc_S000005029_MKT1_SGD	Bnat_127488_aug1_4_g2196	Rfil_569357183
HG_68991	Ehux_105756_fgeneshEH_pg_71_62	Spun_01273T0
HG_25649	Bnat_90686_estExt_fgenesh1_pg_C_760086	Amac_15521T0	Amac_14572T0	Amac_15522T0	Ttra_08854T0_08854
HG_12807	Atha_AT5G02250_1_EMB2730_RNR1_ATMTRNASEII_Ribonuclease_II_R_family_protein	Smoe_145357_estExt_Genewise1_C_100149	Ppat_120849_e_gw1_34_41_1	Ttra_04336T0_04336_ribonuclease_II_859_aa	Atri_00012_188	Spun_04752T0	Amac_08380T0	Amac_07486T0	Scer_YMR287C_3_5_exoribonuclease_component_of_the_mitochondrial_degradosome_along_with_the_ATP_dependent_RNA_helicase_Suv3p_the_degradosome_associates_with_the_ribosome_and_mediates_turnover_of_aberrant_or_unprocessed_RNAs_Source_SGD_Acc_S000004900_DSS1_SGD	Falb_01685T0_01685	Ttra_05129T0_05129_ribonuclease_II_654_aa	Ehux_439833_estExtDG_fgenesh_newKGs_kg_C_1090038
HG_49378	Atri_00032_25	Scer_YNL091W_Protein_of_unknown_function_mediates_sensitivity_to_salt_stress_interacts_physically_with_the_splicing_factor_Msl1p_and_also_displays_genetic_interaction_with_MSL1_Source_SGD_Acc_S000005035_NST1_SGD	Atha_AT2G34780_1_EMB1611_MEE22_maternal_effect_embryo_arrest_22
HG_11909	Crei_120914_e_gwW_40_28_1	Ppat_175102_100265	Ppat_114591_e_gw1_10_100_1	Ppat_116428_e_gw1_16_81_1	Ppat_132196_e_gw1_94_39_1	Ppat_165702_940044	Atri_00005_125	Smoe_271002_estExt_fgenesh1_kg_C_200039	Atha_AT5G54770_1_THI1_TZ_THI4_thiazole_biosynthetic_enzyme_chloroplast_ARA6_THI1_THI4	Spun_04258T0	Amac_00229T0	Scer_YGR144W_Thiazole_synthase_abundant_protein_involved_in_the_formation_of_the_thiazole_moiety_of_thiamine_during_thiamine_biosynthesis_acts_more_as_a_co_substrate_rather_than_an_enzyme_by_providing_the_sulphur_source_for_thiazole_formation_undergoes_a_sing_nover_only_required_for_mitochondrial_genome_stability_in_response_to_DNA_damaging_agents_Source_SGD_Acc_S000003376_THI4_SGD	Amac_10789T0	Ppat_66750_scaf_12000035
