# Supplementary material for: Reconstruction of the ancestral metazoan genome reveals an increase in genomic novelty
Source: Nat Commun. 2018 Apr 30;9:1730. doi: 10.1038/s41467-018-04136-5 (PMC5928047; doi:10.1038/s41467-018-04136-5)
Supplement: Supplementary file 13 — Supplementary Data 10 [file 41467_2018_4136_MOESM13_ESM.zip › Node 0 - Holozoa/Holozoa Losses annotated_genes.out]

HG_10619	 Scer_YJL145W_Non_classical_phosphatidylinositol_transfer_protein_PITP_exhibits_PI_but_not_PC_transfer_activity_localizes_to_the_peripheral_endoplasmic_reticulum_cytosol_and_microsomes_similar_to_Sec14p_Source_SGD_Acc_S000003681_SFH5_SGD	 Atha_AT3G51670_1_SEC14_cytosolic_factor_family_protein_phosphoglyceride_transfer_family_protein	Atha_AT1G72160_1_Sec14p_like_phosphatidylinositol_transfer_family_protein	Atha_AT4G09160_1_SEC14_cytosolic_factor_family_protein_phosphoglyceride_transfer_family_protein	Atha_AT1G30690_1_Sec14p_like_phosphatidylinositol_transfer_family_protein	Atha_AT1G72150_1_PATL1_PATELLIN_1	Atha_AT1G22530_1_PATL2_PATELLIN_2	Atha_AT2G15670_1_BEST_Arabidopsis_thaliana_protein_match_is_SEC14_cytosolic_factor_family_protein_phosphoglyceride_transfer_family_protein_TAIR_AT3G51670_1_Has_15_Blast_hits_to_15_proteins_in_5_species_Archae_0_Bacteria_0_Metazoa_0_Fungi_0_Plants_15_Viruses_0_Other_Eukaryotes_0_source_NCBI_BLink	 

HG_21250	 This group of homology does not contain any annotated genome 

HG_38929	 This group of homology does not contain any annotated genome 

HG_9842	 Atha_AT1G67060_1_unknown_protein_FUNCTIONS_IN_molecular_function_unknown_INVOLVED_IN_biological_process_unknown_LOCATED_IN_plasma_membrane_EXPRESSED_IN_22_plant_structures_EXPRESSED_DURING_13_growth_stages_Has_283_Blast_hits_to_281_proteins_in_136_species_Archae_0_Bacteria_145_Metazoa_0_Fungi_65_Plants_41_Viruses_0_Other_Eukaryotes_32_source_NCBI_BLink	 

HG_34179	 Ttra_03944T0_03944	 

HG_29541	 Scer_YEL023C_Putative_protein_of_unknown_function_expression_is_increased_greatly_during_sporulation_YEL023C_is_not_an_essential_gene_Source_SGD_Acc_S000000749	 

HG_24577	 This group of homology does not contain any annotated genome 

HG_21729	 Scer_YDR415C_Putative_protein_of_unknown_function_Source_SGD_Acc_S000002823	 Ttra_12257T0_12257	 

HG_8719	 Atha_AT1G56080_1_unknown_protein_FUNCTIONS_IN_molecular_function_unknown_INVOLVED_IN_biological_process_unknown_LOCATED_IN_plasma_membrane_EXPRESSED_IN_12_plant_structures_EXPRESSED_DURING_6_growth_stages_BEST_Arabidopsis_thaliana_protein_match_is_unknown_protein_TAIR_AT1G16520_1_Has_196_Blast_hits_to_193_proteins_in_50_species_Archae_2_Bacteria_0_Metazoa_9_Fungi_2_Plants_132_Viruses_0_Other_Eukaryotes_51_source_NCBI_BLink	Atha_AT1G16520_1_unknown_protein_FUNCTIONS_IN_molecular_function_unknown_INVOLVED_IN_biological_process_unknown_LOCATED_IN_plasma_membrane_EXPRESSED_IN_22_plant_structures_EXPRESSED_DURING_13_growth_stages_BEST_Arabidopsis_thaliana_protein_match_is_unknown_protein_TAIR_AT1G56080_1_Has_243_Blast_hits_to_234_proteins_in_69_species_Archae_2_Bacteria_2_Metazoa_61_Fungi_9_Plants_125_Viruses_0_Other_Eukaryotes_44_source_NCBI_BLink	Atha_AT4G15545_1_unknown_protein_BEST_Arabidopsis_thaliana_protein_match_is_unknown_protein_TAIR_AT1G16520_1_Has_30201_Blast_hits_to_17322_proteins_in_780_species_Archae_12_Bacteria_1396_Metazoa_17338_Fungi_3422_Plants_5037_Viruses_0_Other_Eukaryotes_2996_source_NCBI_BLink	 Ttra_04818T0_04818	 

HG_19360	 This group of homology does not contain any annotated genome 

HG_13567	 This group of homology does not contain any annotated genome 

HG_14278	 This group of homology does not contain any annotated genome 

HG_47764	 This group of homology does not contain any annotated genome 

HG_2773	 Atha_AT3G57620_1_glyoxal_oxidase_related_protein	Atha_AT5G19580_1_glyoxal_oxidase_related_protein	Atha_AT1G67290_1_glyoxal_oxidase_related_protein	Atha_AT1G19900_1_glyoxal_oxidase_related_protein	Atha_AT3G53950_1_glyoxal_oxidase_related_protein	Atha_AT1G14430_1_glyoxal_oxidase_related_protein	Atha_AT1G75620_1_glyoxal_oxidase_related_protein	 Ttra_03932T0_03932	 

HG_9588	 Atha_AT5G51150_1_Mitochondrial_import_inner_membrane_translocase_subunit_Tim17_Tim22_Tim23_family_protein	 Ttra_02966T0_02966_transmembrane_protein_481_aa	Ttra_03704T0_03704	Ttra_00357T0_00357_integral_membrane_protein_419_aa	Ttra_02916T0_02916	 Rfil_569378728	Rfil_569383512	 

HG_21573	 Ttra_01941T0_01941	 

HG_24180	 This group of homology does not contain any annotated genome 

HG_42969	 This group of homology does not contain any annotated genome 

HG_45576	 Ttra_00650T0_00650	 Rfil_569378072	 

HG_34735	 Rfil_5694118362335_Reticulomyxa_filosa	Rfil_5694098173161_partial_Reticulomyxa_filosa	Rfil_5693930168904_partial_Reticulomyxa_filosa	 

HG_29590	 This group of homology does not contain any annotated genome 

HG_47559	 This group of homology does not contain any annotated genome 

HG_42982	 Scer_YBL001C_Non_essential_protein_of_unknown_function_likely_exists_as_tetramer_may_be_regulated_by_the_binding_of_small_molecule_ligands_possibly_sulfate_ions_may_have_a_role_in_yeast_cell_wall_biogenesis_Source_SGD_Acc_S000000097_ECM15_SGD	 Rfil_5694080153891_Reticulomyxa_filosa	 

HG_41387	 Scer_YLR155C_Cell_wall_L_asparaginase_II_involved_in_asparagine_catabolism_expression_induced_during_nitrogen_starvation_ORF_contains_a_short_non_coding_RNA_that_enhances_expression_of_full_length_gene_reference_strain_S288C_has_four_copies_of_ASP3_Source_SGD_Acc_S000004145_ASP3_1_SGD	Scer_YDR321W_Cytosolic_L_asparaginase_involved_in_asparagine_catabolism_Source_SGD_Acc_S000002729_ASP1_SGD	 

HG_21778	 Scer_YGL252C_Sensor_of_mitochondrial_dysfunction_regulates_the_subcellular_location_of_Rtg1p_and_Rtg3p_transcriptional_activators_of_the_retrograde_RTG_and_TOR_pathways_Rtg2p_is_inhibited_by_the_phosphorylated_form_of_Mks1p_Source_SGD_Acc_S000003221_RTG2_SGD	 Atha_AT1G09195_2_FUNCTIONS_IN_molecular_function_unknown_INVOLVED_IN_biological_process_unknown_CONTAINS_InterPro_DOMAIN_s_Metal_dependent_phosphohydrolase_HD_subdomain_InterPro_IPR006674_Ppx_GppA_phosphatase_InterPro_IPR003695	 

HG_32032	 Scer_YAL033W_Subunit_of_both_RNase_MRP_and_nuclear_RNase_P_RNase_MRP_cleaves_pre_rRNA_while_nuclear_RNase_P_cleaves_tRNA_precursors_to_generate_mature_5_ends_and_facilitates_turnover_of_nuclear_RNAs_Source_SGD_Acc_S000000031_POP5_SGD	 Ttra_04557T0_04557_ribonuclease_P_MRP_protein_subunit_POP5_116_aa	 

HG_18562	 Atha_AT5G60760_1_P_loop_containing_nucleoside_triphosphate_hydrolases_superfamily_protein	Atha_AT3G45090_1_P_loop_containing_nucleoside_triphosphate_hydrolases_superfamily_protein	 

HG_20552	 Ttra_06066T0_06066	Ttra_03473T0_03473	Ttra_03690T0_03690	Ttra_09937T0_09937	 

HG_44829	 This group of homology does not contain any annotated genome 

HG_31954	 This group of homology does not contain any annotated genome 

HG_27794	 This group of homology does not contain any annotated genome 

HG_19939	 Ttra_04631T0_04631_AAA_ATPase_1428_aa	Ttra_02994T0_02994	Ttra_06196T0_06196	 

HG_27384	 Ttra_08298T0_08298	 

HG_18270	 Atha_AT2G11890_1_adenylate_cyclases	 

HG_34302	 Atha_AT1G65000_1_unknown_protein_BEST_Arabidopsis_thaliana_protein_match_is_unknown_protein_TAIR_AT5G38060_1_Has_49_Blast_hits_to_49_proteins_in_14_species_Archae_0_Bacteria_0_Metazoa_0_Fungi_0_Plants_49_Viruses_0_Other_Eukaryotes_0_source_NCBI_BLink	 

HG_65964	 Rfil_569415767_RmlC_like_cupin_family_protein_Reticulomyxa_filosa	 

HG_25534	 Scer_YOR311C_Diacylglycerol_kinase_localized_to_the_endoplasmic_reticulum_ER_overproduction_induces_enlargement_of_ER_like_membrane_structures_and_suppresses_a_temperature_sensitive_sly1_mutation_contains_a_CTP_transferase_domain_Source_SGD_Acc_S000005838_DGK1_SGD	 Ttra_02499T0_02499_phosphatidate_cytidylyltransferase_325_aa	 Rfil_5693991597068_Reticulomyxa_filosa	 

HG_19373	 This group of homology does not contain any annotated genome 

HG_17236	 This group of homology does not contain any annotated genome 

HG_5889	 Atha_AT2G37660_1_NAD_P_binding_Rossmann_fold_superfamily_protein	Atha_AT3G18890_1_NAD_P_binding_Rossmann_fold_superfamily_protein	Atha_AT2G34460_1_NAD_P_binding_Rossmann_fold_superfamily_protein	Atha_AT5G02240_1_NAD_P_binding_Rossmann_fold_superfamily_protein	 Scer_YMR090W_Putative_protein_of_unknown_function_with_similarity_to_DTDP_glucose_4_6_dehydratases_GFP_fusion_protein_localizes_to_the_cytoplasm_up_regulated_in_response_to_the_fungicide_mancozeb_not_essential_for_viability_Source_SGD_Acc_S000004696	 Atha_AT2G37660_1_NAD_P_binding_Rossmann_fold_superfamily_protein	Atha_AT3G18890_1_NAD_P_binding_Rossmann_fold_superfamily_protein	Atha_AT2G34460_1_NAD_P_binding_Rossmann_fold_superfamily_protein	Atha_AT5G02240_1_NAD_P_binding_Rossmann_fold_superfamily_protein	 

HG_27894	 Ttra_02100T0_02100	 

HG_64792	 Ttra_04066T0_04066	 

HG_30354	 This group of homology does not contain any annotated genome 

HG_14578	 Ttra_05656T0_05656	 Rfil_569382663	 

HG_13352	 Scer_YMR220W_Phosphomevalonate_kinase_an_essential_cytosolic_enzyme_that_acts_in_the_biosynthesis_of_isoprenoids_and_sterols_including_ergosterol_from_mevalonate_Source_SGD_Acc_S000004833_ERG8_SGD	 Atha_AT1G31910_1_GHMP_kinase_family_protein	 Ttra_10333T0_10333_phosphomevalonate_kinase_574_aa	 Rfil_569425087	 

HG_3517	 Atha_AT5G22940_1_F8H_FRA8_homolog	Atha_AT2G28110_1_FRA8_IRX7_Exostosin_family_protein	Atha_AT1G27440_1_GUT2_IRX10_ATGUT1_Exostosin_family_protein	Atha_AT5G61840_1_GUT1_Exostosin_family_protein	Atha_AT3G57630_1_exostosin_family_protein	 

HG_45002	 This group of homology does not contain any annotated genome 

HG_73373	 Ttra_07205T0_07205	 

HG_23464	 This group of homology does not contain any annotated genome 

HG_21568	 Rfil_569367584	Rfil_5694087553605_partial_Reticulomyxa_filosa	Rfil_569319361	Rfil_569368317	 

HG_17336	 Scer_YCR081W_Subunit_of_the_RNA_polymerase_II_mediator_complex_associates_with_core_polymerase_subunits_to_form_the_RNA_polymerase_II_holoenzyme_essential_for_transcriptional_regulation_involved_in_glucose_repression_Source_SGD_Acc_S000000677_SRB8_SGD	 Atha_AT4G00450_1_CRP_CCT_RNA_polymerase_II_transcription_mediators	 

HG_20101	 Scer_YKL006C_A_Intra_Golgi_v_SNARE_required_for_transport_of_proteins_between_an_early_and_a_later_Golgi_compartment_Source_SGD_Acc_S000002101_SFT1_SGD	 Atha_AT4G14600_1_Target_SNARE_coiled_coil_domain_protein	Atha_AT1G29060_1_Target_SNARE_coiled_coil_domain_protein	 

HG_83654	 This group of homology does not contain any annotated genome 

HG_32760	 Ttra_02557T0_02557	 

HG_9046	 Atha_AT1G63220_1_Calcium_dependent_lipid_binding_CaLB_domain_family_protein	Atha_AT4G00467_1_Calcium_dependent_lipid_binding_CaLB_domain_family_protein	 

HG_25342	 This group of homology does not contain any annotated genome 

HG_60344	 Scer_YDL202W_Mitochondrial_ribosomal_protein_of_the_large_subunit_Source_SGD_Acc_S000002361_MRPL11_SGD	 

HG_17213	 Atha_AT2G46180_1_GC4_golgin_candidate_4	Atha_AT3G61570_1_GC3_GDAP1_GRIP_related_ARF_binding_domain_containing_protein_1	 Rfil_569426057	 

HG_38745	 Ttra_00837T0_00837	 

HG_26991	 Ttra_04883T0_04883	 

HG_9458	 Atha_AT3G01500_2_CA1_carbonic_anhydrase_1	Atha_AT5G14740_1_CA2_CA18_BETA_CA2_carbonic_anhydrase_2	Atha_AT1G23730_1_ATBCA3_BCA3_beta_carbonic_anhydrase_3	Atha_AT1G58180_2_ATBCA6_BCA6_beta_carbonic_anhydrase_6	Atha_AT1G70410_2_ATBCA4_BCA4_beta_carbonic_anhydrase_4	Atha_AT4G33580_2_ATBCA5_BCA5_beta_carbonic_anhydrase_5	 

HG_53454	 This group of homology does not contain any annotated genome 

HG_13265	 Atha_AT3G21175_1_ZML1_TIFY2B_GATA24_ZIM_like_1	Atha_AT4G24470_3_TIFY1_GATA_type_zinc_finger_protein_with_TIFY_domain	Atha_AT1G51600_1_ZML2_TIFY2A_GATA28_ZIM_LIKE_2	 

HG_54060	 This group of homology does not contain any annotated genome 

HG_25547	 Scer_YBR101C_Hsp70_Ssa1p_nucleotide_exchange_factor_cytosolic_homolog_of_Sil1p_which_is_the_nucleotide_exchange_factor_for_BiP_Kar2p_in_the_endoplasmic_reticulum_Source_SGD_Acc_S000000305_FES1_SGD	 Ttra_09034T0_09034	 

HG_25201	 Ttra_00794T0_00794_serine_threonine_protein_kinase_2351_aa	 

HG_44837	 Ttra_08073T0_08073	 

HG_25970	 Atha_AT3G56720_3_unknown_protein_FUNCTIONS_IN_molecular_function_unknown_INVOLVED_IN_biological_process_unknown_LOCATED_IN_cellular_component_unknown_EXPRESSED_IN_24_plant_structures_EXPRESSED_DURING_15_growth_stages	 

HG_20373	 Atha_AT5G51340_1_Tetratricopeptide_repeat_TPR_like_superfamily_protein	 

HG_17093	 Scer_YLR220W_Putative_vacuolar_Fe2_Mn2_transporter_suppresses_respiratory_deficit_of_yfh1_mutants_which_lack_the_ortholog_of_mammalian_frataxin_by_preventing_mitochondrial_iron_accumulation_Source_SGD_Acc_S000004210_CCC1_SGD	 Atha_AT2G01770_1_VIT1_ATVIT1_vacuolar_iron_transporter_1	 Rfil_569310580_protein_of_unknown_function_DUF125_transmembrane_Reticulomyxa_filosa	 

HG_44819	 This group of homology does not contain any annotated genome 

HG_11702	 This group of homology does not contain any annotated genome 

HG_11090	 This group of homology does not contain any annotated genome 

HG_34310	 This group of homology does not contain any annotated genome 

HG_21886	 Atha_AT3G25545_1_unknown_protein_FUNCTIONS_IN_molecular_function_unknown_INVOLVED_IN_biological_process_unknown_LOCATED_IN_cellular_component_unknown_EXPRESSED_IN_23_plant_structures_EXPRESSED_DURING_13_growth_stages_Has_38_Blast_hits_to_38_proteins_in_14_species_Archae_0_Bacteria_0_Metazoa_0_Fungi_0_Plants_38_Viruses_0_Other_Eukaryotes_0_source_NCBI_BLink	 

HG_16123	 Scer_YKR062W_TFIIE_small_subunit_involved_in_RNA_polymerase_II_transcription_initiation_Source_SGD_Acc_S000001770_TFA2_SGD	 Atha_AT4G20330_1_Transcription_initiation_factor_TFIIE_beta_subunit	Atha_AT4G21010_1_Transcription_initiation_factor_TFIIE_beta_subunit	 Rfil_569439222	 

HG_45133	 This group of homology does not contain any annotated genome 

HG_39005	 This group of homology does not contain any annotated genome 

HG_39310	 Scer_YDR026C_Protein_of_unknown_function_that_may_interact_with_ribosomes_based_on_co_purification_experiments_Myb_like_DNA_binding_protein_that_may_bind_to_the_Ter_region_of_rDNA_interacts_physically_with_Fob1p_Source_SGD_Acc_S000002433	Scer_YBR049C_RNA_polymerase_I_enhancer_binding_protein_DNA_binding_protein_which_binds_to_genes_transcribed_by_both_RNA_polymerase_I_and_RNA_polymerase_II_required_for_termination_of_RNA_polymerase_I_transcription_Source_SGD_Acc_S000000253_REB1_SGD	 

HG_32942	 Scer_YER026C_Phosphatidylserine_synthase_functions_in_phospholipid_biosynthesis_catalyzes_the_reaction_CDP_diaclyglycerol_L_serine_CMP_L_1_phosphatidylserine_transcriptionally_repressed_by_myo_inositol_and_choline_Source_SGD_Acc_S000000828_CHO1_SGD	 Rfil_569421908_CDP_diacylglycerol_serine_O_phosphatidyltransferase_Reticulomyxa_filosa	Rfil_569440680_CDP_diacylglycerol_serine_O_phosphatidyltransferase_Reticulomyxa_filosa	 

HG_34364	 Ttra_02023T0_02023	 

HG_25250	 This group of homology does not contain any annotated genome 

HG_23080	 This group of homology does not contain any annotated genome 

HG_34177	 Ttra_08703T0_08703	 

HG_7688	 Atha_AT3G17380_1_TRAF_like_family_protein	Atha_AT1G65050_1_TRAF_like_superfamily_protein	Atha_AT3G20370_1_TRAF_like_family_protein	Atha_AT1G69650_1_TRAF_like_family_protein	Atha_AT2G32870_1_TRAF_like_family_protein	Atha_AT1G69660_1_TRAF_like_family_protein	Atha_AT2G32880_1_TRAF_like_family_protein	Atha_AT3G22080_1_TRAF_like_family_protein	Atha_AT5G26260_1_TRAF_like_family_protein	Atha_AT3G28220_1_TRAF_like_family_protein	Atha_AT1G65370_1_TRAF_like_family_protein	Atha_AT4G00780_1_TRAF_like_family_protein	Atha_AT4G09770_1_TRAF_like_family_protein	Atha_AT5G26320_1_TRAF_like_family_protein	Atha_AT5G26280_1_TRAF_like_family_protein	Atha_AT4G09780_1_TRAF_like_family_protein	Atha_AT2G04170_1_TRAF_like_family_protein	Atha_AT2G04190_1_TRAF_like_family_protein	Atha_AT3G20380_1_TRAF_like_family_protein	Atha_AT4G01390_1_TRAF_like_family_protein	Atha_AT3G46190_1_TRAF_like_family_protein	Atha_AT3G20360_1_TRAF_like_family_protein	Atha_AT1G58270_1_ZW9_TRAF_like_family_protein	Atha_AT1G65150_1_TRAF_like_family_protein	Atha_AT2G15710_1_TRAF_like_family_protein	Atha_AT5G26300_1_TRAF_like_family_protein	Atha_AT5G26290_1_TRAF_like_family_protein	 

HG_6499	 Atha_AT1G22710_1_SUC2_SUT1_ATSUC2_sucrose_proton_symporter_2	Atha_AT5G06170_1_ATSUC9_SUC9_sucrose_proton_symporter_9	Atha_AT1G09960_1_SUT4_ATSUT4_SUC4_ATSUC4_sucrose_transporter_4	Atha_AT1G71880_1_SUC1_ATSUC1_sucrose_proton_symporter_1	Atha_AT1G66570_1_ATSUC7_SUC7_sucrose_proton_symporter_7	Atha_AT1G71890_1_SUC5_ATSUC5_Major_facilitator_superfamily_protein	Atha_AT2G14670_1_ATSUC8_SUC8_sucrose_proton_symporter_8	Atha_AT5G43610_1_ATSUC6_SUC6_sucrose_proton_symporter_6	Atha_AT2G02860_1_SUT2_ATSUC3_SUC3_ATSUT2_sucrose_transporter_2	 Ttra_02114T0_02114_sucrose_transporter_3_507_aa	Ttra_00182T0_00182_sucrose_transporter_3_560_aa	Ttra_08915T0_08915	 Rfil_569409838_solute_carrier_family_45_member_4_Reticulomyxa_filosa	 

HG_29047	 Scer_YLR063W_Putative_S_adenosylmethionine_dependent_methyltransferase_green_fluorescent_protein_GFP_fusion_protein_localizes_to_the_cytoplasm_YLR063W_is_not_an_essential_gene_Source_SGD_Acc_S000004053	 

HG_70515	 Ttra_02572T0_02572	 

HG_64628	 This group of homology does not contain any annotated genome 

HG_9535	 Atha_AT3G25690_1_CHUP1_Hydroxyproline_rich_glycoprotein_family_protein	Atha_AT4G18570_1_Tetratricopeptide_repeat_TPR_like_superfamily_protein	Atha_AT1G48280_1_hydroxyproline_rich_glycoprotein_family_protein	Atha_AT1G07120_1_FUNCTIONS_IN_molecular_function_unknown_INVOLVED_IN_biological_process_unknown_LOCATED_IN_chloroplast_envelope_EXPRESSED_IN_inflorescence_meristem_petal_leaf_whorl_flower_EXPRESSED_DURING_4_anthesis_petal_differentiation_and_expansion_stage_BEST_Arabidopsis_thaliana_protein_match_is_Tetratricopeptide_repeat_TPR_like_superfamily_protein_TAIR_AT4G18570_1_Has_288_Blast_hits_to_260_proteins_in_50_species_Archae_0_Bacteria_8_Metazoa_27_Fungi_15_Plants_163_Viruses_0_Other_Eukaryotes_75_source_NCBI_BLink	Atha_AT1G52080_1_AR791_actin_binding_protein_family	Atha_AT2G36650_1_unknown_protein_Has_35333_Blast_hits_to_34131_proteins_in_2444_species_Archae_798_Bacteria_22429_Metazoa_974_Fungi_991_Plants_531_Viruses_0_Other_Eukaryotes_9610_source_NCBI_BLink	 

HG_34190	 This group of homology does not contain any annotated genome 

HG_25319	 This group of homology does not contain any annotated genome 

HG_22502	 This group of homology does not contain any annotated genome 

HG_17398	 Atha_AT3G21140_1_Pyridoxamine_5_phosphate_oxidase_family_protein	Atha_AT1G51560_1_Pyridoxamine_5_phosphate_oxidase_family_protein	 

HG_17326	 Ttra_02791T0_02791_dual_specificity_protein_phosphatase_217_aa	 

HG_47762	 This group of homology does not contain any annotated genome 

HG_73924	 Ttra_07363T0_07363	 

HG_31903	 This group of homology does not contain any annotated genome 

HG_25501	 Scer_YEL019C_SUMO_ligase_and_component_of_the_SMC5_SMC6_complex_this_complex_plays_a_key_role_in_the_removal_of_X_shaped_DNA_structures_that_arise_between_sister_chromatids_during_DNA_replication_and_repair_mutants_are_sensitive_to_methyl_methanesulfonate_and_ncreased_spontaneous_mutation_and_mitotic_recombination_Source_SGD_Acc_S000000745_MMS21_SGD	 Rfil_5694066234426_Reticulomyxa_filosa	 

HG_19340	 Scer_YGR125W_Putative_protein_of_unknown_function_deletion_mutant_has_decreased_rapamycin_resistance_but_normal_wormannin_resistance_green_fluorescent_protein_GFP_fusion_protein_localizes_to_the_vacuole_Source_SGD_Acc_S000003357	 

HG_20450	 Atha_AT4G35540_1_zinc_ion_binding_transcription_regulators	 Ttra_07666T0_07666	 

HG_78924	 This group of homology does not contain any annotated genome 

HG_78514	 This group of homology does not contain any annotated genome 

HG_39341	 This group of homology does not contain any annotated genome 

HG_64590	 This group of homology does not contain any annotated genome 

HG_17900	 Atha_AT5G26570_1_PWD_OK1_ATGWD3_catalytics_carbohydrate_kinases_phosphoglucan_water_dikinases	 

HG_15497	 Atha_AT5G56080_1_ATNAS2_NAS2_nicotianamine_synthase_2	Atha_AT5G04950_1_NAS1_ATNAS1_nicotianamine_synthase_1	Atha_AT1G56430_1_ATNAS4_NAS4_nicotianamine_synthase_4	Atha_AT1G09240_1_NAS3_ATNAS3_nicotianamine_synthase_3	Atha_AT4G26483_1_nicotianamine_synthases	 

HG_22264	 Ttra_03585T0_03585	 

HG_17393	 This group of homology does not contain any annotated genome 

HG_3382	 Scer_YLR342W_Catalytic_subunit_of_1_3_beta_D_glucan_synthase_functionally_redundant_with_alternate_catalytic_subunit_Gsc2p_binds_to_regulatory_subunit_Rho1p_involved_in_cell_wall_synthesis_and_maintenance_localizes_to_sites_of_cell_wall_remodeling_Source_SGD_Acc_S000004334_FKS1_SGD	Scer_YGR032W_Catalytic_subunit_of_1_3_beta_glucan_synthase_involved_in_formation_of_the_inner_layer_of_the_spore_wall_activity_positively_regulated_by_Rho1p_and_negatively_by_Smk1p_has_similarity_to_an_alternate_catalytic_subunit_Fks1p_Gsc1p_Source_SGD_Acc_S000003264_GSC2_SGD	Scer_YMR306W_Protein_involved_in_spore_wall_assembly_has_similarity_to_1_3_beta_D_glucan_synthase_catalytic_subunits_Fks1p_and_Gsc2p_the_authentic_non_tagged_protein_is_detected_in_highly_purified_mitochondria_in_high_throughput_studies_Source_SGD_Acc_S000004923_FKS3_SGD	 Atha_AT2G13680_1_CALS5_GLS2_ATGSL02_callose_synthase_5	Atha_AT1G06490_1_ATGSL07_gsl07_atgsl7_GSL7_glucan_synthase_like_7	Atha_AT1G05570_1_CALS1_GSL06_ATGSL6_ATGSL06_GSL6_callose_synthase_1	Atha_AT5G13000_1_ATGSL12_gsl12_glucan_synthase_like_12	Atha_AT4G03550_1_ATGSL05_GSL05_ATGSL5_PMR4_GSL5_glucan_synthase_like_5	Atha_AT3G07160_1_ATGSL10_gsl10_CALS9_glucan_synthase_like_10	Atha_AT2G31960_1_ATGSL03_GSL03_ATGSL3_glucan_synthase_like_3	Atha_AT3G59100_1_ATGSL11_gsl11_glucan_synthase_like_11	Atha_AT2G36850_1_ATGSL08_GSL8_GSL08_ATGSL8_CHOR_glucan_synthase_like_8	Atha_AT3G14570_1_ATGSL04_gsl04_atgsl4_glucan_synthase_like_4	Atha_AT4G04970_1_ATGSL1_ATGSL01_GSL01_GSL1_glucan_synthase_like_1	Atha_AT5G36870_1_ATGSL09_gsl09_atgsl9_glucan_synthase_like_9	Atha_AT3G14780_1_CONTAINS_InterPro_DOMAIN_s_Transposase_Ptta_En_Spm_plant_InterPro_IPR004252_BEST_Arabidopsis_thaliana_protein_match_is_glucan_synthase_like_4_TAIR_AT3G14570_2_Has_315_Blast_hits_to_313_proteins_in_50_species_Archae_2_Bacteria_16_Metazoa_11_Fungi_7_Plants_181_Viruses_2_Other_Eukaryotes_96_source_NCBI_BLink	Atha_AT2G30680_1_BEST_Arabidopsis_thaliana_protein_match_is_glucan_synthase_like_3_TAIR_AT2G31960_2_Has_80_Blast_hits_to_80_proteins_in_12_species_Archae_0_Bacteria_0_Metazoa_0_Fungi_0_Plants_80_Viruses_0_Other_Eukaryotes_0_source_NCBI_BLink	Atha_AT3G32050_1_unknown_protein_BEST_Arabidopsis_thaliana_protein_match_is_unknown_protein_TAIR_AT3G14780_1_Has_22_Blast_hits_to_22_proteins_in_2_species_Archae_0_Bacteria_0_Metazoa_0_Fungi_0_Plants_22_Viruses_0_Other_Eukaryotes_0_source_NCBI_BLink	 

HG_50322	 Ttra_04867T0_04867	 

HG_30544	 This group of homology does not contain any annotated genome 

HG_13888	 Atha_AT2G45150_1_CDS4_cytidinediphosphate_diacylglycerol_synthase_4	Atha_AT3G60620_1_CDS5_cytidinediphosphate_diacylglycerol_synthase_5	 Ttra_05786T0_05786_phosphatidate_cytidylyltransferase_312_aa	 

HG_18560	 Scer_YOR017W_Protein_with_a_role_in_5_end_processing_of_mitochondrial_RNAs_located_in_the_mitochondrial_membrane_Source_SGD_Acc_S000005543_PET127_SGD	 Ttra_02111T0_02111	 

HG_63210	 This group of homology does not contain any annotated genome 

HG_12767	 Atha_AT1G18950_1_DDT_domain_superfamily	Atha_AT5G25580_1_BEST_Arabidopsis_thaliana_protein_match_is_DDT_domain_superfamily_TAIR_AT1G18950_1_Has_178_Blast_hits_to_178_proteins_in_75_species_Archae_0_Bacteria_4_Metazoa_51_Fungi_33_Plants_60_Viruses_1_Other_Eukaryotes_29_source_NCBI_BLink	 Ttra_08280T0_08280	 

HG_13711	 Ttra_08886T0_08886	 

HG_44963	 This group of homology does not contain any annotated genome 

HG_25519	 Atha_AT3G16990_1_Haem_oxygenase_like_multi_helical	 

HG_25245	 This group of homology does not contain any annotated genome 

HG_17357	 Scer_YLR087C_Protein_required_for_fermentation_at_low_temperature_the_authentic_non_tagged_protein_is_detected_in_highly_purified_mitochondria_in_high_throughput_studies_Source_SGD_Acc_S000004077_CSF1_SGD	 Rfil_569383249	 

HG_25299	 This group of homology does not contain any annotated genome 

HG_23772	 Scer_YDR231C_Mitochondrial_inner_membrane_protein_required_for_proteolytic_processing_of_Cox2p_and_its_assembly_into_cytochrome_c_oxidase_Source_SGD_Acc_S000002639_COX20_SGD	 Ttra_09690T0_09690	 

HG_15748	 Scer_YMR155W_Putative_protein_of_unknown_function_identified_as_interacting_with_Hsp82p_in_a_high_throughput_two_hybrid_screen_Source_SGD_Acc_S000004764	Scer_YDL054C_Protein_with_similarity_to_mammalian_monocarboxylate_permeases_which_are_involved_in_transport_of_monocarboxylic_acids_across_the_plasma_membrane_mutant_is_not_deficient_in_monocarboxylate_transport_Source_SGD_Acc_S000002212_MCH1_SGD	 Ttra_09338T0_09338	 

HG_54647	 This group of homology does not contain any annotated genome 

HG_47944	 Ttra_01177T0_01177	 

HG_13063	 Scer_YGL084C_Plasma_membrane_protein_involved_in_remodeling_GPI_anchors_member_of_the_MBOAT_family_of_putative_membrane_bound_O_acyltransferases_proposed_to_be_involved_in_glycerol_transport_Source_SGD_Acc_S000003052_GUP1_SGD	Scer_YPL189W_Probable_membrane_protein_with_a_possible_role_in_proton_symport_of_glycerol_member_of_the_MBOAT_family_of_putative_membrane_bound_O_acyltransferases_Gup1p_homolog_Source_SGD_Acc_S000006110_GUP2_SGD	 Atha_AT1G57600_1_MBOAT_membrane_bound_O_acyl_transferase_family_protein	 Rfil_569371476_glycerol_H_symporter_partial_Reticulomyxa_filosa	 

HG_34459	 Ttra_01598T0_01598	 

HG_40105	 Atha_AT2G13770_1_CONTAINS_InterPro_DOMAIN_s_Putative_harbinger_transposase_derived_nuclease_InterPro_IPR006912_Has_451_Blast_hits_to_352_proteins_in_33_species_Archae_0_Bacteria_0_Metazoa_28_Fungi_8_Plants_388_Viruses_0_Other_Eukaryotes_27_source_NCBI_BLink	 

HG_25586	 Ttra_09727T0_09727	 

HG_30352	 Rfil_569416865_2_nitropropane_dioxygenase_Reticulomyxa_filosa	Rfil_569416864_2_nitropropane_dioxygenase_Reticulomyxa_filosa	 

HG_39113	 This group of homology does not contain any annotated genome 

HG_45000	 This group of homology does not contain any annotated genome 

HG_7775	 Rfil_569365077	Rfil_569410615_RhoGAP_domain_containing_protein_partial_Reticulomyxa_filosa	Rfil_569413384_RhoGAP_domain_containing_protein_partial_Reticulomyxa_filosa	Rfil_569401367_RhoGAP_domain_containing_protein_partial_Reticulomyxa_filosa	Rfil_569422274_RhoGAP_domain_containing_protein_partial_Reticulomyxa_filosa	Rfil_569379005_RhoGAP_domain_containing_protein_Reticulomyxa_filosa	Rfil_569437614	Rfil_569365666_rac_GTPase_activating_protein_Reticulomyxa_filosa	Rfil_569417440	Rfil_569354895	Rfil_569348767	Rfil_569374333	Rfil_569402757_rac_GTPase_activating_protein_partial_Reticulomyxa_filosa	Rfil_5694057834760_partial_Reticulomyxa_filosa	Rfil_569367643	Rfil_569397606_GTPase_activating_protein_partial_Reticulomyxa_filosa	Rfil_569420755_RhoGAP_domain_containing_protein_Reticulomyxa_filosa	Rfil_569384852	Rfil_569355874	Rfil_569365076	Rfil_5694008656506_partial_Reticulomyxa_filosa	Rfil_569424477	 

HG_12798	 Atha_AT5G43630_1_TZP_zinc_knuckle_CCHC_type_family_protein	 

HG_34149	 This group of homology does not contain any annotated genome 

HG_18983	 Ttra_01472T0_01472_phytoene_desaturase_1459_aa	 

HG_64585	 This group of homology does not contain any annotated genome 

HG_16572	 Atha_AT5G61450_1_P_loop_containing_nucleoside_triphosphate_hydrolases_superfamily_protein	 

HG_28549	 This group of homology does not contain any annotated genome 

HG_25668	 Scer_YBR153W_Diaminohydroxyphoshoribosylaminopyrimidine_deaminase_catalyzes_the_second_step_of_the_riboflavin_biosynthesis_pathway_Source_SGD_Acc_S000000357_RIB7_SGD	 

HG_22787	 This group of homology does not contain any annotated genome 

HG_8757	 Atha_AT1G76800_1_Vacuolar_iron_transporter_VIT_family_protein	Atha_AT1G21140_1_Vacuolar_iron_transporter_VIT_family_protein	Atha_AT3G43630_1_Vacuolar_iron_transporter_VIT_family_protein	Atha_AT3G25190_1_Vacuolar_iron_transporter_VIT_family_protein	Atha_AT3G43660_1_Vacuolar_iron_transporter_VIT_family_protein	 

HG_24137	 This group of homology does not contain any annotated genome 

HG_13947	 This group of homology does not contain any annotated genome 

HG_15602	 Atha_AT3G54460_1_SNF2_domain_containing_protein_helicase_domain_containing_protein_F_box_family_protein	 

HG_13263	 This group of homology does not contain any annotated genome 

HG_7703	 Atha_AT4G30710_1_QWRF8_Family_of_unknown_function_DUF566	Atha_AT3G19570_2_SCO3_QWRF1_Family_of_unknown_function_DUF566	Atha_AT2G24070_1_QWRF4_Family_of_unknown_function_DUF566	Atha_AT1G49890_1_QWRF2_Family_of_unknown_function_DUF566	Atha_AT5G43160_1_QWRF9_Family_of_unknown_function_DUF566	Atha_AT2G44190_1_EDE1_QWRF5_Family_of_unknown_function_DUF566	Atha_AT4G25190_2_QWRF7_Family_of_unknown_function_DUF566	Atha_AT2G20815_1_QWRF3_Family_of_unknown_function_DUF566	Atha_AT3G60000_2_QWRF6_Family_of_unknown_function_DUF566	Atha_AT2G20616_1_Family_of_unknown_function_DUF566	Atha_AT4G30740_1_unknown_protein_FUNCTIONS_IN_molecular_function_unknown_INVOLVED_IN_biological_process_unknown_LOCATED_IN_chloroplast_BEST_Arabidopsis_thaliana_protein_match_is_Family_of_unknown_function_DUF566_TAIR_AT4G30710_1_Has_43_Blast_hits_to_43_proteins_in_9_species_Archae_0_Bacteria_0_Metazoa_0_Fungi_0_Plants_43_Viruses_0_Other_Eukaryotes_0_source_NCBI_BLink	 Ttra_10124T0_10124	 

HG_64580	 Scer_YJR124C_Putative_protein_of_unknown_function_expression_induced_under_calcium_shortage_Source_SGD_Acc_S000003885	 

HG_15487	 Atha_AT2G26850_1_F_box_family_protein	Atha_AT2G32560_1_F_box_family_protein	Atha_AT2G41170_1_F_box_family_protein	 

HG_20494	 Atha_AT3G30841_1_Cofactor_independent_phosphoglycerate_mutase	Atha_AT4G09520_1_Cofactor_independent_phosphoglycerate_mutase	 

HG_15005	 Atha_AT1G33490_1_unknown_protein_CONTAINS_InterPro_DOMAIN_s_Protein_of_unknown_function_DUF2062_InterPro_IPR018639_BEST_Arabidopsis_thaliana_protein_match_is_unknown_protein_TAIR_AT4G10140_1_Has_88_Blast_hits_to_88_proteins_in_29_species_Archae_0_Bacteria_28_Metazoa_0_Fungi_0_Plants_54_Viruses_0_Other_Eukaryotes_6_source_NCBI_BLink	Atha_AT4G10140_1_unknown_protein_FUNCTIONS_IN_molecular_function_unknown_INVOLVED_IN_N_terminal_protein_myristoylation_EXPRESSED_IN_24_plant_structures_EXPRESSED_DURING_15_growth_stages_CONTAINS_InterPro_DOMAIN_s_Protein_of_unknown_function_DUF2062_InterPro_IPR018639_BEST_Arabidopsis_thaliana_protein_match_is_unknown_protein_TAIR_AT1G33490_1_Has_30201_Blast_hits_to_17322_proteins_in_780_species_Archae_12_Bacteria_1396_Metazoa_17338_Fungi_3422_Plants_5037_Viruses_0_Other_Eukaryotes_2996_source_NCBI_BLink	 Ttra_05041T0_05041_cytoplasmic_membrane_protein_154_aa	 

HG_33415	 This group of homology does not contain any annotated genome 

HG_21661	 Ttra_07742T0_07742_haloalkane_dehalogenase_363_aa	 

HG_39705	 Ttra_09085T0_09085	 

HG_10410	 Scer_YFL046W_Putative_protein_of_unknown_function_the_authentic_non_tagged_protein_is_detected_in_highly_purified_mitochondria_in_high_throughput_studies_Source_SGD_Acc_S000001848_FMP32_SGD	 Atha_AT2G16460_1_Protein_of_unknown_function_DUF1640	Atha_AT3G51090_1_Protein_of_unknown_function_DUF1640	 

HG_45118	 This group of homology does not contain any annotated genome 

HG_83611	 Ttra_06030T0_06030	 

HG_30347	 Scer_YDL167C_Putative_RNA_binding_protein_of_unknown_function_localizes_to_stress_granules_induced_by_glucose_deprivation_predicted_to_be_involved_in_ribosome_biogenesis_Source_SGD_Acc_S000002326_NRP1_SGD	 

HG_64134	 This group of homology does not contain any annotated genome 

HG_15587	 Atha_AT1G44446_1_CH1_ATCAO_CAO_Pheophorbide_a_oxygenase_family_protein_with_Rieske_2Fe_2S_domain	 

HG_19074	 Ttra_06085T0_06085	Ttra_05863T0_05863_Mpv17_439_aa	 

HG_8324	 Scer_YMR019W_Protein_that_binds_Sin3p_in_a_two_hybrid_assay_contains_a_Zn_II_2Cys6_zinc_finger_domain_characteristic_of_DNA_binding_proteins_computational_analysis_suggests_a_role_in_regulation_of_expression_of_genes_encoding_transporters_Source_SGD_Acc_S000004621_STB4_SGD	Scer_YHR178W_Transcription_factor_involved_in_regulating_multidrug_resistance_and_oxidative_stress_response_forms_a_heterodimer_with_Pdr1p_contains_a_Zn_II_2Cys6_zinc_finger_domain_that_interacts_with_a_pleiotropic_drug_resistance_element_in_vitro_Source_SGD_Acc_S000001221_STB5_SGD	 Ttra_10354T0_10354	 

HG_15000	 Rfil_569367847	 

HG_38943	 This group of homology does not contain any annotated genome 

HG_10295	 Ttra_01092T0_01092	Ttra_04000T0_04000	 

HG_39380	 This group of homology does not contain any annotated genome 

HG_36227	 Ttra_03494T0_03494	 

HG_18996	 Scer_YDL198C_Mitochondrial_GTP_GDP_transporter_essential_for_mitochondrial_genome_maintenance_has_a_role_in_mitochondrial_iron_transport_member_of_the_mitochondrial_carrier_family_Source_SGD_Acc_S000002357_GGC1_SGD	 Rfil_569418977	Rfil_569436761	 

HG_5150	 Atha_AT2G33070_3_NSP2_nitrile_specifier_protein_2	Atha_AT3G16390_1_NSP3_nitrile_specifier_protein_3	Atha_AT3G16410_1_NSP4_nitrile_specifier_protein_4	Atha_AT3G16400_1_ATMLP_470_NSP1_ATNSP1_nitrile_specifier_protein_1	Atha_AT1G52060_1_Mannose_binding_lectin_superfamily_protein	Atha_AT1G52000_1_Mannose_binding_lectin_superfamily_protein	Atha_AT1G52070_1_Mannose_binding_lectin_superfamily_protein	Atha_AT1G73040_1_Mannose_binding_lectin_superfamily_protein	Atha_AT2G39330_1_JAL23_jacalin_related_lectin_23	Atha_AT2G39310_1_JAL22_jacalin_related_lectin_22	Atha_AT1G19715_3_Mannose_binding_lectin_superfamily_protein	Atha_AT5G38550_1_Mannose_binding_lectin_superfamily_protein	Atha_AT1G52100_1_Mannose_binding_lectin_superfamily_protein	Atha_AT3G16460_1_Mannose_binding_lectin_superfamily_protein	Atha_AT1G52030_2_MBP2_MBP1_2_F_ATMBP_myrosinase_binding_protein_2	Atha_AT1G52050_1_Mannose_binding_lectin_superfamily_protein	Atha_AT3G16470_1_JR1_Mannose_binding_lectin_superfamily_protein	Atha_AT3G16420_1_PBP1_JAL30_PYK10_binding_protein_1	Atha_AT3G16430_1_JAL31_jacalin_related_lectin_31	Atha_AT5G35940_1_Mannose_binding_lectin_superfamily_protein	Atha_AT1G60095_1_Mannose_binding_lectin_superfamily_protein	Atha_AT3G21380_1_Mannose_binding_lectin_superfamily_protein	Atha_AT1G52040_1_MBP1_ATMBP_myrosinase_binding_protein_1	Atha_AT1G33790_2_jacalin_lectin_family_protein	Atha_AT1G60130_1_Mannose_binding_lectin_superfamily_protein	Atha_AT1G60110_1_Mannose_binding_lectin_superfamily_protein	Atha_AT5G49870_1_Mannose_binding_lectin_superfamily_protein	Atha_AT1G57570_1_Mannose_binding_lectin_superfamily_protein	Atha_AT5G28520_1_Mannose_binding_lectin_superfamily_protein	Atha_AT3G16440_1_ATMLP_300B_MEE36_MLP_300B_myrosinase_binding_protein_like_protein_300B	Atha_AT2G25980_1_Mannose_binding_lectin_superfamily_protein	Atha_AT5G35950_1_Mannose_binding_lectin_superfamily_protein	Atha_AT3G16450_1_Mannose_binding_lectin_superfamily_protein	Atha_AT1G52110_1_Mannose_binding_lectin_superfamily_protein	Atha_AT5G49850_1_Mannose_binding_lectin_superfamily_protein	Atha_AT5G38540_1_Mannose_binding_lectin_superfamily_protein	Atha_AT1G61230_1_Mannose_binding_lectin_superfamily_protein	Atha_AT5G49860_1_Mannose_binding_lectin_superfamily_protein	Atha_AT1G52120_1_Mannose_binding_lectin_superfamily_protein	Atha_AT1G52130_1_Mannose_binding_lectin_superfamily_protein	Atha_AT1G58160_1_Mannose_binding_lectin_superfamily_protein	Atha_AT5G46000_1_Mannose_binding_lectin_superfamily_protein	 

HG_16585	 Atha_AT5G64780_1_Uncharacterised_conserved_protein_UCP009193	Atha_AT4G09830_1_Uncharacterised_conserved_protein_UCP009193	 

HG_30688	 This group of homology does not contain any annotated genome 

HG_15687	 Ttra_05345T0_05345_polymorphic_outer_membrane_protein_12246_aa	Ttra_11742T0_11742	Ttra_04455T0_04455	Ttra_11741T0_11741	Ttra_05387T0_05387	 

HG_17278	 Scer_YCL010C_Component_of_the_HAT_Core_module_of_the_SAGA_SLIK_and_ADA_complexes_HAT_Core_module_also_contains_Gcn5p_Ngg1p_and_Ada2p_binds_methylated_histone_H3K4_involved_in_transcriptional_regulation_through_SAGA_recruitment_to_target_promoters_and_H3_a_tion_Source_SGD_Acc_S000000516_SGF29_SGD	 Atha_AT3G27460_1_SGF29_tudor_like_domain	Atha_AT5G40550_1_SGF29_tudor_like_domain	 

HG_15205	 Scer_YGR205W_ATP_binding_protein_of_unknown_function_crystal_structure_resembles_that_of_E_coli_pantothenate_kinase_and_other_small_kinases_null_mutant_is_sensitive_to_expression_of_the_top1_T722A_allele_Source_SGD_Acc_S000003437_TDA10_SGD	 Atha_AT1G80380_2_P_loop_containing_nucleoside_triphosphate_hydrolases_superfamily_protein	 

HG_6173	 Atha_AT1G29400_1_AML5_ML5_MEI2_like_protein_5	Atha_AT4G18120_1_AML3_ML3_MEI2_like_3	Atha_AT2G42890_1_AML2_ML2_MEI2_like_2	Atha_AT5G07290_1_AML4_ML4_MEI2_like_4	Atha_AT5G61960_1_AML1_ML1_MEI2_like_protein_1	Atha_AT3G26120_1_TEL1_terminal_EAR1_like_1	Atha_AT1G67770_1_TEL2_terminal_EAR1_like_2	Atha_AT5G07930_3_MCT2_MEI2_C_terminal_RRM_only_like_2	Atha_AT1G37140_1_MCT1_MEI2_C_terminal_RRM_only_like_1	 Ttra_05757T0_05757_RNA_recognition_domain_containing_protein_2_family_protein_678_aa	 

HG_16034	 Scer_YBL007C_Cytoskeletal_protein_binding_protein_required_for_assembly_of_the_cortical_actin_cytoskeleton_interacts_with_proteins_regulating_actin_dynamics_and_proteins_required_for_endocytosis_found_in_the_nucleus_and_cell_cortex_has_3_SH3_domains_Source_SGD_Acc_S000000103_SLA1_SGD	 Ttra_11232T0_11232	 

HG_28726	 Scer_YCR015C_Putative_protein_of_unknown_function_YCR015C_is_not_an_essential_gene_Source_SGD_Acc_S000000608	 

HG_23570	 This group of homology does not contain any annotated genome 

HG_20143	 Scer_YGR165W_Mitochondrial_ribosomal_protein_of_the_small_subunit_null_mutant_does_not_grow_on_glycerol_is_sensitive_to_2_4_dichlorophenol_and_accumulates_large_lipid_droplets_Source_SGD_Acc_S000003397_MRPS35_SGD	 Ttra_07661T0_07661	 

HG_83624	 Ttra_00548T0_00548	 

HG_36089	 This group of homology does not contain any annotated genome 

HG_34393	 This group of homology does not contain any annotated genome 

HG_30834	 This group of homology does not contain any annotated genome 

HG_21825	 Ttra_02995T0_02995	Ttra_03594T0_03594	 

HG_21656	 Ttra_06842T0_06842_MFS_permease_479_aa	Ttra_09206T0_09206	 

HG_18545	 Atha_AT5G16060_1_Cytochrome_c_oxidase_biogenesis_protein_Cmc1_like	 Ttra_08605T0_08605	 

HG_20535	 Atha_AT4G26980_1_RNI_like_superfamily_protein	 

HG_48845	 Ttra_09827T0_09827	 

HG_39498	 Ttra_06005T0_06005	 

HG_15782	 Atha_AT4G26310_2_elongation_factor_P_EF_P_family_protein	 

HG_16188	 Atha_AT4G15840_1_BTB_POZ_domain_containing_protein	 

HG_13130	 This group of homology does not contain any annotated genome 

HG_39239	 This group of homology does not contain any annotated genome 

HG_33131	 Scer_YCL047C_Protein_involved_in_the_filamentation_pathway_interacts_physically_with_Kss1p_and_suppresses_the_filamentation_defect_of_a_kss1_deletion_Source_SGD_Acc_S000000552_POF1_SGD	 

HG_25179	 This group of homology does not contain any annotated genome 

HG_20940	 Scer_YHR194W_Mitochondrial_inner_membrane_protein_with_similarity_to_Mdm32p_required_for_normal_mitochondrial_morphology_and_inheritance_interacts_genetically_with_MMM1_MDM10_MDM12_and_MDM34_Source_SGD_Acc_S000001237_MDM31_SGD	Scer_YOR147W_Mitochondrial_inner_membrane_protein_with_similarity_to_Mdm31p_required_for_normal_mitochondrial_morphology_and_inheritance_interacts_genetically_with_MMM1_MDM10_MDM12_and_MDM34_Source_SGD_Acc_S000005673_MDM32_SGD	 Ttra_10746T0_10746	 

HG_44774	 This group of homology does not contain any annotated genome 

HG_6740	 Atha_AT3G44510_2_alpha_beta_Hydrolases_superfamily_protein	Atha_AT1G08310_2_alpha_beta_Hydrolases_superfamily_protein	Atha_AT1G74300_1_alpha_beta_Hydrolases_superfamily_protein	Atha_AT5G02970_1_alpha_beta_Hydrolases_superfamily_protein	Atha_AT3G09690_1_alpha_beta_Hydrolases_superfamily_protein	Atha_AT3G54240_1_alpha_beta_Hydrolases_superfamily_protein	Atha_AT2G36290_1_alpha_beta_Hydrolases_superfamily_protein	Atha_AT3G48410_1_alpha_beta_Hydrolases_superfamily_protein	Atha_AT5G22460_1_alpha_beta_Hydrolases_superfamily_protein	Atha_AT1G74280_1_alpha_beta_Hydrolases_superfamily_protein	Atha_AT1G74290_1_alpha_beta_Hydrolases_superfamily_protein	Atha_AT3G03240_1_alpha_beta_Hydrolases_superfamily_protein	Atha_AT3G03230_1_alpha_beta_Hydrolases_superfamily_protein	 

HG_42701	 This group of homology does not contain any annotated genome 

HG_36950	 Ttra_05785T0_05785	 

HG_30916	 Scer_YPR018W_Largest_subunit_p90_of_the_Chromatin_Assembly_Complex_CAF_1_chromatin_assembly_by_CAF_1_is_important_for_multiple_processes_including_silencing_at_telomeres_mating_type_loci_and_rDNA_maintenance_of_kinetochore_structure_deactivation_of_the_mage_checkpoint_after_DNA_repair_and_chromatin_dynamics_during_transcription_Source_SGD_Acc_S000006222_RLF2_SGD	 

HG_30747	 Rfil_5694139561432_Reticulomyxa_filosa	Rfil_5694009156493_Reticulomyxa_filosa	Rfil_5694010606434_partial_Reticulomyxa_filosa	 

HG_20584	 Scer_YPL184C_RNA_binding_protein_proposed_to_be_involved_in_translational_regulation_binds_specific_categories_of_mRNAs_including_those_that_contain_upstream_open_reading_frames_uORFs_and_internal_ribosome_entry_sites_IRES_Source_SGD_Acc_S000006105_MRN1_SGD	Scer_YML117W_Putative_RNA_binding_protein_that_associates_with_mRNAs_encoding_cell_wall_proteins_in_high_throughput_studies_deletion_mutants_display_increased_sensitivity_to_some_cell_wall_disrupting_agents_expression_negatively_regulated_by_cAMP_Source_SGD_Acc_S000004585_NAB6_SGD	 

HG_17401	 Atha_AT1G70820_1_phosphoglucomutase_putative_glucose_phosphomutase_putative	Atha_AT5G17530_3_phosphoglucosamine_mutase_family_protein	 

HG_10864	 Atha_AT2G44230_1_Plant_protein_of_unknown_function_DUF946	Atha_AT3G04350_1_Plant_protein_of_unknown_function_DUF946	Atha_AT2G44260_2_Plant_protein_of_unknown_function_DUF946	Atha_AT1G04090_1_Plant_protein_of_unknown_function_DUF946	Atha_AT5G18490_1_Plant_protein_of_unknown_function_DUF946	Atha_AT5G43950_1_Plant_protein_of_unknown_function_DUF946	Atha_AT3G01880_1_Plant_protein_of_unknown_function_DUF946	Atha_AT3G01870_1_Plant_protein_of_unknown_function_DUF946	 Ttra_02189T0_02189	 

HG_44587	 Ttra_06590T0_06590	 

HG_39339	 This group of homology does not contain any annotated genome 

HG_23583	 Scer_YPR159W_Type_II_integral_membrane_protein_required_for_beta_1_6_glucan_biosynthesis_putative_beta_glucan_synthase_localizes_to_the_ER_plasma_membrane_sites_of_polarized_growth_and_secretory_vesicles_functionally_redundant_with_Skn1p_Source_SGD_Acc_S000006363_KRE6_SGD	Scer_YGR143W_Protein_involved_in_sphingolipid_biosynthesis_type_II_membrane_protein_with_similarity_to_Kre6p_Source_SGD_Acc_S000003375_SKN1_SGD	 

HG_21920	 Ttra_00491T0_00491	 Rfil_569417687	 

HG_14502	 Atha_AT1G15330_1_Cystathionine_beta_synthase_CBS_protein	Atha_AT1G80090_1_Cystathionine_beta_synthase_CBS_family_protein	 

HG_25156	 Atha_AT5G64250_2_Aldolase_type_TIM_barrel_family_protein	 

HG_18284	 Atha_AT4G16450_1_unknown_protein_FUNCTIONS_IN_molecular_function_unknown_INVOLVED_IN_photorespiration_LOCATED_IN_mitochondrion_mitochondrial_membrane_mitochondrial_respiratory_chain_complex_I_respiratory_chain_complex_I_membrane_EXPRESSED_IN_25_plant_structures_EXPRESSED_DURING_15_growth_stages_Has_30201_Blast_hits_to_17322_proteins_in_780_species_Archae_12_Bacteria_1396_Metazoa_17338_Fungi_3422_Plants_5037_Viruses_0_Other_Eukaryotes_2996_source_NCBI_BLink	 Ttra_02833T0_02833	 

HG_44341	 This group of homology does not contain any annotated genome 

HG_19210	 Ttra_08802T0_08802	 

HG_7685	 Atha_AT3G52950_1_CBS_octicosapeptide_Phox_Bemp1_PB1_domains_containing_protein	Atha_AT2G36500_1_CBS_octicosapeptide_Phox_Bemp1_PB1_domains_containing_protein	Atha_AT5G63490_1_CBS_octicosapeptide_Phox_Bemp1_PB1_domains_containing_protein	Atha_AT5G50640_1_CBS_octicosapeptide_Phox_Bemp1_PB1_domains_containing_protein	 Ttra_10276T0_10276	 

HG_25497	 Ttra_02457T0_02457	 

HG_17947	 This group of homology does not contain any annotated genome 

HG_25256	 This group of homology does not contain any annotated genome 

HG_22713	 Atha_AT4G11980_1_ATNUDT14_ATNUDX14_NUDX14_nudix_hydrolase_homolog_14	 

HG_19264	 Rfil_5694034785605_Reticulomyxa_filosa	Rfil_5694079853906_partial_Reticulomyxa_filosa	 

HG_17127	 Scer_YGL225W_Golgi_GDP_mannose_transporter_regulates_Golgi_function_and_glycosylation_in_Golgi_Source_SGD_Acc_S000003193_VRG4_SGD	Scer_YER039C_Protein_of_unknown_function_has_homology_to_Vrg4p_Source_SGD_Acc_S000000841_HVG1_SGD	Scer_YER039C_A_Putative_protein_of_unknown_function_YER039C_A_is_not_an_essential_gene_Source_SGD_Acc_S000007226	 

HG_17263	 Scer_YGL085W_Putative_protein_of_unknown_function_mutant_has_long_chronological_lifespan_has_homology_to_Staphylococcus_aureus_nuclease_GFP_fusion_protein_localizes_to_mitochondria_is_induced_in_response_to_the_DNA_damaging_agent_MMS_Source_SGD_Acc_S000003053_LCL3_SGD	 Ttra_02630T0_02630	 

HG_46665	 This group of homology does not contain any annotated genome 

HG_13002	 Scer_YML114C_TFIID_subunit_65_kDa_involved_in_RNA_polymerase_II_transcription_initiation_Source_SGD_Acc_S000004582_TAF8_SGD	 Atha_AT3G02160_1_Bromodomain_transcription_factor	Atha_AT5G15570_1_Bromodomain_transcription_factor	Atha_AT4G34340_1_TAF8_TBP_associated_factor_8	Atha_AT1G31240_1_Bromodomain_transcription_factor	 Ttra_10163T0_10163	 

HG_11001	 Scer_YHR071W_Cyclin_interacts_with_and_phosphorylated_by_Pho85p_cyclin_dependent_kinase_Cdk_induced_by_Gcn4p_at_level_of_transcription_specifically_required_for_Gcn4p_degradation_may_be_sensor_of_cellular_protein_biosynthetic_capacity_Source_SGD_Acc_S000001113_PCL5_SGD	 

HG_27662	 This group of homology does not contain any annotated genome 

HG_19364	 Scer_YER002W_Constituent_of_66S_pre_ribosomal_particles_involved_in_60S_ribosomal_subunit_biogenesis_Source_SGD_Acc_S000000804_NOP16_SGD	 Rfil_569436308_ribosome_biogenesis_protein_Nop16_predicted_Reticulomyxa_filosa	 

HG_20169	 Ttra_00274T0_00274	Ttra_05191T0_05191	Ttra_05391T0_05391	 

HG_54261	 This group of homology does not contain any annotated genome 

HG_31771	 Ttra_01467T0_01467	 

HG_21641	 Ttra_07945T0_07945	 

HG_17345	 Rfil_569434426_peroxidase_Reticulomyxa_filosa	 

HG_34296	 This group of homology does not contain any annotated genome 

HG_70411	 Scer_YEL030C_A_Identified_by_gene_trapping_microarray_based_expression_analysis_and_genome_wide_homology_searching_Source_SGD_Acc_S000028619	 

HG_17801	 Ttra_04595T0_04595	Ttra_07751T0_07751	Ttra_02786T0_02786	Ttra_07849T0_07849	Ttra_11219T0_11219	Ttra_00176T0_00176	Ttra_10351T0_10351	 

HG_16583	 Scer_YLR138W_Na_H_antiporter_involved_in_sodium_and_potassium_efflux_through_the_plasma_membrane_required_for_alkali_cation_tolerance_at_acidic_pH_Source_SGD_Acc_S000004128_NHA1_SGD	 

HG_44987	 This group of homology does not contain any annotated genome 

HG_11291	 Atha_AT1G36070_1_Transducin_WD40_repeat_like_superfamily_protein	Atha_AT3G13340_1_Transducin_WD40_repeat_like_superfamily_protein	Atha_AT5G56190_2_Transducin_WD40_repeat_like_superfamily_protein	Atha_AT1G55680_1_Transducin_WD40_repeat_like_superfamily_protein	Atha_AT1G78070_1_Transducin_WD40_repeat_like_superfamily_protein	 

HG_30340	 This group of homology does not contain any annotated genome 

HG_23163	 Ttra_10658T0_10658	Ttra_11444T0_11444	 

HG_35719	 Ttra_08252T0_08252	Ttra_03331T0_03331	 

HG_36220	 Scer_YIL156W_B_Putative_protein_of_unknown_function_originally_identified_based_on_homology_to_i_Scer_Ashbya_gossypii_i_Scer_and_other_related_yeasts_Source_SGD_Acc_S000028511	 Ttra_07935T0_07935	 

HG_16547	 Rfil_569349949	Rfil_569382799	Rfil_569306916	Rfil_569331653	Rfil_569330595	Rfil_569319419	Rfil_569330287	Rfil_569349439	 

HG_21690	 Ttra_12044T0_12044	 

HG_25602	 This group of homology does not contain any annotated genome 

HG_30440	 Ttra_05304T0_05304_integral_membrane_protein_247_aa	 

HG_22488	 Scer_YPR091C_Putative_protein_of_unknown_function_may_interact_with_ribosomes_based_on_co_purification_experiments_GFP_fusion_protein_localizes_to_the_ER_contains_a_PH_domain_and_binds_phosphatidylinositols_and_other_lipids_in_a_large_scale_study_Source_SGD_Acc_S000006295	 Ttra_08086T0_08086	 

HG_6325	 Atha_AT3G62210_1_EDA32_Putative_endonuclease_or_glycosyl_hydrolase	Atha_AT3G62200_1_Putative_endonuclease_or_glycosyl_hydrolase	Atha_AT5G61190_1_putative_endonuclease_or_glycosyl_hydrolase_with_C2H2_type_zinc_finger_domain	Atha_AT5G64710_1_Putative_endonuclease_or_glycosyl_hydrolase	Atha_AT5G61180_1_Putative_endonuclease_or_glycosyl_hydrolase	Atha_AT2G15560_1_Putative_endonuclease_or_glycosyl_hydrolase	Atha_AT5G09840_1_Putative_endonuclease_or_glycosyl_hydrolase	Atha_AT3G62050_1_Putative_endonuclease_or_glycosyl_hydrolase	Atha_AT3G60940_1_Putative_endonuclease_or_glycosyl_hydrolase	Atha_AT3G61028_2_Putative_endonuclease_or_glycosyl_hydrolase	Atha_AT5G35640_1_Putative_endonuclease_or_glycosyl_hydrolase	Atha_AT3G62850_1_zinc_finger_protein_related	Atha_AT3G13280_1_Putative_endonuclease_or_glycosyl_hydrolase	Atha_AT5G39640_1_Putative_endonuclease_or_glycosyl_hydrolase	Atha_AT3G56730_2_Putative_endonuclease_or_glycosyl_hydrolase	Atha_AT4G30760_1_Putative_endonuclease_or_glycosyl_hydrolase	Atha_AT2G38365_1_unknown_protein_Has_7_Blast_hits_to_7_proteins_in_2_species_Archae_0_Bacteria_0_Metazoa_0_Fungi_0_Plants_7_Viruses_0_Other_Eukaryotes_0_source_NCBI_BLink	Atha_AT3G62460_1_Putative_endonuclease_or_glycosyl_hydrolase	Atha_AT5G64450_1_BEST_Arabidopsis_thaliana_protein_match_is_Putative_endonuclease_or_glycosyl_hydrolase_TAIR_AT3G62200_1_Has_1807_Blast_hits_to_1807_proteins_in_277_species_Archae_0_Bacteria_0_Metazoa_736_Fungi_347_Plants_385_Viruses_0_Other_Eukaryotes_339_source_NCBI_BLink	Atha_AT5G64590_1_BEST_Arabidopsis_thaliana_protein_match_is_Putative_endonuclease_or_glycosyl_hydrolase_TAIR_AT3G62200_1_Has_1807_Blast_hits_to_1807_proteins_in_277_species_Archae_0_Bacteria_0_Metazoa_736_Fungi_347_Plants_385_Viruses_0_Other_Eukaryotes_339_source_NCBI_BLink	 Ttra_05508T0_05508	 

HG_36151	 Ttra_05274T0_05274	 

HG_25487	 This group of homology does not contain any annotated genome 

HG_20943	 Atha_AT2G35736_1_unknown_protein_FUNCTIONS_IN_molecular_function_unknown_INVOLVED_IN_biological_process_unknown_LOCATED_IN_endomembrane_system_EXPRESSED_IN_22_plant_structures_EXPRESSED_DURING_13_growth_stages_BEST_Arabidopsis_thaliana_protein_match_is_unknown_protein_TAIR_AT4G25225_1_Has_78_Blast_hits_to_78_proteins_in_13_species_Archae_0_Bacteria_0_Metazoa_0_Fungi_0_Plants_78_Viruses_0_Other_Eukaryotes_0_source_NCBI_BLink	Atha_AT4G25225_1_unknown_protein_LOCATED_IN_endomembrane_system_BEST_Arabidopsis_thaliana_protein_match_is_unknown_protein_TAIR_AT2G35736_2_Has_78_Blast_hits_to_78_proteins_in_13_species_Archae_0_Bacteria_0_Metazoa_0_Fungi_0_Plants_78_Viruses_0_Other_Eukaryotes_0_source_NCBI_BLink	 

HG_30012	 Atha_AT2G27590_1_S_adenosyl_L_methionine_dependent_methyltransferases_superfamily_protein	 

HG_54425	 This group of homology does not contain any annotated genome 

HG_9943	 Ttra_01276T0_01276	 

HG_27808	 This group of homology does not contain any annotated genome 

HG_34406	 Ttra_02252T0_02252	 

HG_30509	 This group of homology does not contain any annotated genome 

HG_30814	 This group of homology does not contain any annotated genome 

HG_33116	 This group of homology does not contain any annotated genome 

HG_14523	 Ttra_07733T0_07733	 

HG_7741	 Atha_AT2G02240_1_MEE66_F_box_family_protein	Atha_AT5G24560_1_AtPP2_B12_PP2_B12_phloem_protein_2_B12	Atha_AT2G02250_1_AtPP2_B2_PP2_B2_phloem_protein_2_B2	Atha_AT2G02360_1_AtPP2_B10_PP2_B10_phloem_protein_2_B10	Atha_AT1G80110_1_ATPP2_B11_PP2_B11_phloem_protein_2_B11	Atha_AT2G02230_1_AtPP2_B1_PP2_B1_phloem_protein_2_B1	Atha_AT2G02340_1_AtPP2_B8_PP2_B8_phloem_protein_2_B8	Atha_AT1G09155_1_AtPP2_B15_PP2_B15_phloem_protein_2_B15	Atha_AT1G56240_1_AtPP2_B13_PP2_B13_phloem_protein_2_B13	Atha_AT2G02300_1_AtPP2_B5_PP2_B5_phloem_protein_2_B5	Atha_AT1G56250_1_AtPP2_B14_PP2_B14_phloem_protein_2_B14	Atha_AT2G02310_1_AtPP2_B6_PP2_B6_phloem_protein_2_B6	Atha_AT2G02320_1_AtPP2_B7_PP2_B7_phloem_protein_2_B7	Atha_AT4G19840_1_ATPP2_A1_ATPP2A_1_PP2_A1_phloem_protein_2_A1	Atha_AT1G33920_1_ATPP2_A4_PP2_A4_phloem_protein_2_A4	Atha_AT2G02350_1_SKIP3_AtPP2_B9_SKP1_interacting_partner_3	Atha_AT4G19850_2_lectin_related	Atha_AT2G02280_1_AtPP2_B4_PP2_B4_phloem_protein_2_B4	Atha_AT5G45090_1_AtPP2_A7_PP2_A7_phloem_protein_2_A7	 

HG_41299	 This group of homology does not contain any annotated genome 

HG_17353	 Atha_AT3G24800_1_PRT1_proteolysis_1	 

HG_38918	 This group of homology does not contain any annotated genome 

HG_17609	 Ttra_06826T0_06826_Qb_SNARE_232_aa	 Rfil_569342521	Rfil_569419438	Rfil_5694152780849_Reticulomyxa_filosa	 

HG_19167	 Rfil_5694109582681_Reticulomyxa_filosa	 

HG_42689	 This group of homology does not contain any annotated genome 

HG_28568	 This group of homology does not contain any annotated genome 

HG_1066	 Atha_AT5G07100_1_WRKY26_WRKY_DNA_binding_protein_26	Atha_AT4G26640_2_WRKY20_AtWRKY20_WRKY_family_transcription_factor_family_protein	Atha_AT2G30250_1_WRKY25_ATWRKY25_WRKY_DNA_binding_protein_25	Atha_AT2G03340_1_WRKY3_WRKY_DNA_binding_protein_3	Atha_AT3G01080_1_WRKY58_ATWRKY58_WRKY_DNA_binding_protein_58	Atha_AT2G37260_1_TTG2_ATWRKY44_WRKY44_DSL1_WRKY_family_transcription_factor_family_protein	Atha_AT1G13960_1_WRKY4_WRKY_DNA_binding_protein_4	Atha_AT5G49520_1_WRKY48_ATWRKY48_WRKY_DNA_binding_protein_48	Atha_AT2G38470_1_WRKY33_ATWRKY33_WRKY_DNA_binding_protein_33	Atha_AT2G04880_1_ZAP1_ATWRKY1_WRKY1_zinc_dependent_activator_protein_1	Atha_AT5G56270_1_WRKY2_ATWRKY2_WRKY_DNA_binding_protein_2	Atha_AT1G69310_1_WRKY57_ATWRKY57_WRKY_DNA_binding_protein_57	Atha_AT4G18170_1_WRKY28_ATWRKY28_WRKY_DNA_binding_protein_28	Atha_AT5G46350_1_WRKY8_ATWRKY8_WRKY_DNA_binding_protein_8	Atha_AT4G26440_1_WRKY34_ATWRKY34_MSP3_WRKY_DNA_binding_protein_34	Atha_AT2G47260_1_WRKY23_ATWRKY23_WRKY_DNA_binding_protein_23	Atha_AT1G29860_1_WRKY71_ATWRKY71_WRKY_DNA_binding_protein_71	Atha_AT1G55600_1_WRKY10_ATWRKY10_MINI3_WRKY_DNA_binding_protein_10	Atha_AT5G13080_1_WRKY75_ATWRKY75_WRKY_DNA_binding_protein_75	Atha_AT4G30935_1_WRKY32_ATWRKY32_WRKY_DNA_binding_protein_32	Atha_AT3G01970_1_WRKY45_ATWRKY45_WRKY_DNA_binding_protein_45	Atha_AT3G62340_1_WRKY68_AtWRKY68_WRKY_family_transcription_factor	Atha_AT1G68150_1_WRKY9_ATWRKY9_WRKY_DNA_binding_protein_9	Atha_AT5G15130_1_WRKY72_ATWRKY72_WRKY_DNA_binding_protein_72	Atha_AT4G01720_1_WRKY47_AtWRKY47_WRKY_family_transcription_factor	Atha_AT4G04450_1_WRKY42_AtWRKY42_WRKY_family_transcription_factor	Atha_AT2G23320_1_WRKY15_WRKY_DNA_binding_protein_15	Atha_AT1G64000_1_WRKY56_ATWRKY56_WRKY_DNA_binding_protein_56	Atha_AT2G44745_1_WRKY_family_transcription_factor	Atha_AT2G30590_1_WRKY21_WRKY_DNA_binding_protein_21	Atha_AT5G43290_1_WRKY49_ATWRKY49_WRKY_DNA_binding_protein_49	Atha_AT4G22070_1_WRKY31_ATWRKY31_WRKY_DNA_binding_protein_31	Atha_AT1G62300_1_WRKY6_ATWRKY6_WRKY_family_transcription_factor	Atha_AT2G24570_1_WRKY17_ATWRKY17_WRKY_DNA_binding_protein_17	Atha_AT5G41570_1_WRKY24_ATWRKY24_WRKY_DNA_binding_protein_24	Atha_AT5G26170_1_WRKY50_ATWRKY50_WRKY_DNA_binding_protein_50	Atha_AT4G24240_1_WRKY7_ATWRKY7_WRKY_DNA_binding_protein_7	Atha_AT1G18860_1_WRKY61_ATWRKY61_WRKY_DNA_binding_protein_61	Atha_AT5G28650_1_WRKY74_ATWRKY74_WRKY_DNA_binding_protein_74	Atha_AT2G46130_1_WRKY43_ATWRKY43_WRKY_DNA_binding_protein_43	Atha_AT4G31550_1_WRKY11_ATWRKY11_WRKY_DNA_binding_protein_11	Atha_AT4G23550_1_WRKY29_ATWRKY29_WRKY_family_transcription_factor	Atha_AT4G01250_1_WRKY22_AtWRKY22_WRKY_family_transcription_factor	Atha_AT1G80840_1_WRKY40_ATWRKY40_WRKY_DNA_binding_protein_40	Atha_AT5G52830_1_WRKY27_ATWRKY27_WRKY_DNA_binding_protein_27	Atha_AT5G64810_1_WRKY51_ATWRKY51_WRKY_DNA_binding_protein_51	Atha_AT4G31800_1_WRKY18_ATWRKY18_WRKY_DNA_binding_protein_18	Atha_AT3G04670_1_WRKY39_ATWRKY39_WRKY_DNA_binding_protein_39	Atha_AT4G39410_1_WRKY13_ATWRKY13_WRKY_DNA_binding_protein_13	Atha_AT2G21900_1_WRKY59_ATWRKY59_WRKY_DNA_binding_protein_59	Atha_AT2G25000_1_WRKY60_ATWRKY60_WRKY_DNA_binding_protein_60	Atha_AT1G29280_1_WRKY65_ATWRKY65_WRKY_DNA_binding_protein_65	Atha_AT1G69810_1_WRKY36_ATWRKY36_WRKY_DNA_binding_protein_36	Atha_AT2G34830_1_WRKY35_MEE24_AtWRKY35_WRKY_DNA_binding_protein_35	Atha_AT1G30650_1_WRKY14_ATWRKY14_AR411_WRKY_DNA_binding_protein_14	Atha_AT3G58710_1_WRKY69_ATWRKY69_WRKY_DNA_binding_protein_69	Atha_AT5G24110_1_WRKY30_ATWRKY30_WRKY_DNA_binding_protein_30	Atha_AT2G40740_1_WRKY55_ATWRKY55_WRKY_DNA_binding_protein_55	Atha_AT4G23810_1_WRKY53_ATWRKY53_WRKY_family_transcription_factor	Atha_AT2G40750_1_WRKY54_ATWRKY54_WRKY_DNA_binding_protein_54	Atha_AT4G11070_1_WRKY41_AtWRKY41_WRKY_family_transcription_factor	Atha_AT2G46400_1_WRKY46_ATWRKY46_WRKY_DNA_binding_protein_46	Atha_AT3G56400_1_WRKY70_ATWRKY70_WRKY_DNA_binding_protein_70	Atha_AT1G66560_1_WRKY64_ATWRKY64_WRKY_DNA_binding_protein_64	Atha_AT5G01900_1_WRKY62_ATWRKY62_WRKY_DNA_binding_protein_62	Atha_AT5G22570_1_WRKY38_ATWRKY38_WRKY_DNA_binding_protein_38	Atha_AT1G66550_1_WRKY67_ATWRKY67_WRKY_DNA_binding_protein_67	Atha_AT1G66600_1_WRKY63_ATWRKY63_ABO3_ABA_overly_sensitive_mutant_3	Atha_AT1G80590_1_WRKY66_ATWRKY66_WRKY_DNA_binding_protein_66	Atha_AT3G32090_1_WRKY_family_transcription_factor	Atha_AT3G56390_1_BEST_Arabidopsis_thaliana_protein_match_is_WRKY_DNA_binding_protein_55_TAIR_AT2G40740_2_Has_12_Blast_hits_to_12_proteins_in_2_species_Archae_0_Bacteria_0_Metazoa_0_Fungi_0_Plants_12_Viruses_0_Other_Eukaryotes_0_source_NCBI_BLink	 Ttra_08859T0_08859_WRKY_transcription_factor_1_491_aa	Ttra_02819T0_02819	 

HG_21685	 Scer_YDR058C_Triacylglycerol_lipase_that_is_localized_to_the_mitochondria_has_lipolytic_activity_towards_triacylglycerols_and_diacylglycerols_when_expressed_in_E_coli_Source_SGD_Acc_S000002465_TGL2_SGD	 Ttra_09712T0_09712_esterase_lipase_thioesterase_family_active_site_289_aa	 

HG_14846	 Ttra_03962T0_03962	 

HG_13620	 Scer_YOR249C_Subunit_of_the_Anaphase_Promoting_Complex_Cyclosome_APC_C_which_is_a_ubiquitin_protein_ligase_required_for_degradation_of_anaphase_inhibitors_including_mitotic_cyclins_during_the_metaphase_anaphase_transition_component_of_the_platform_domain_o_APC_C_based_on_structural_analysis_Source_SGD_Acc_S000005775_APC5_SGD	 Atha_AT1G06590_1_unknown_protein_Has_380_Blast_hits_to_268_proteins_in_109_species_Archae_0_Bacteria_0_Metazoa_245_Fungi_73_Plants_49_Viruses_0_Other_Eukaryotes_13_source_NCBI_BLink	 Rfil_569373739	 

HG_24379	 Atha_AT1G50910_1_unknown_protein_Has_1105_Blast_hits_to_802_proteins_in_217_species_Archae_2_Bacteria_177_Metazoa_445_Fungi_210_Plants_58_Viruses_6_Other_Eukaryotes_207_source_NCBI_BLink	 

HG_52573	 Ttra_04053T0_04053	Ttra_04054T0_04054	 

HG_36210	 Ttra_08131T0_08131	 

HG_24666	 Atha_AT4G21320_1_HSA32_Aldolase_type_TIM_barrel_family_protein	 

HG_18264	 Ttra_00684T0_00684	 Rfil_569435054_FtsX_domain_containing_protein_Reticulomyxa_filosa	Rfil_569370758_DUF214_family_protein_Reticulomyxa_filosa	Rfil_569435053	 

HG_50313	 Ttra_03034T0_03034	 

HG_41850	 This group of homology does not contain any annotated genome 

HG_28819	 Rfil_569330275	Rfil_569421771	Rfil_569330272	Rfil_569425977_Helicase_like_protein_encoded_within_the_telomeric_Y_element_partial_Reticulomyxa_filosa	 

HG_69581	 Scer_YCR020C_Protein_of_unknown_function_has_weak_similarity_to_proteins_involved_in_thiamin_metabolism_expression_is_induced_in_the_absence_of_thiamin_Source_SGD_Acc_S000000613_PET18_SGD	 

HG_22373	 This group of homology does not contain any annotated genome 

HG_17125	 Scer_YPR093C_Ubiquitin_ligase_that_modifies_and_regulates_RNA_Pol_II_involved_in_a_putative_alcohol_responsive_signaling_pathway_accumulates_in_the_nucleus_under_alcohol_stress_contains_a_Ring_PHD_finger_domain_similar_to_the_mammalian_rA9_protein_Source_SGD_Acc_S000006297_ASR1_SGD	 Atha_AT3G05670_1_RING_U_box_protein	 Rfil_569419690	 

HG_44954	 This group of homology does not contain any annotated genome 

HG_7111	 Scer_YDR320C_Auxilin_like_protein_involved_in_vesicular_transport_clathrin_binding_protein_required_for_uncoating_of_clathrin_coated_vesicles_Source_SGD_Acc_S000002728_SWA2_SGD	 Atha_AT1G21660_1_Chaperone_DnaJ_domain_superfamily_protein	Atha_AT1G75100_1_JAC1_J_domain_protein_required_for_chloroplast_accumulation_response_1	Atha_AT4G12770_1_Chaperone_DnaJ_domain_superfamily_protein	Atha_AT4G12780_1_Chaperone_DnaJ_domain_superfamily_protein	Atha_AT1G30280_1_Chaperone_DnaJ_domain_superfamily_protein	Atha_AT1G75310_1_AUL1_auxin_like_1_protein	Atha_AT4G36520_1_Chaperone_DnaJ_domain_superfamily_protein	 Ttra_00817T0_00817	 

HG_24579	 Scer_YPL228W_Beta_RNA_5_triphosphatase_subunit_of_the_mRNA_capping_enzyme_a_heterodimer_the_other_subunit_is_CEG1_a_guanylyltransferase_involved_in_adding_the_5_cap_to_mRNA_the_mammalian_enzyme_is_a_single_bifunctional_polypeptide_Source_SGD_Acc_S000006149_CET1_SGD	Scer_YMR180C_RNA_5_triphosphatase_localizes_to_both_the_nucleus_and_cytoplasm_Source_SGD_Acc_S000004792_CTL1_SGD	 Ttra_09605T0_09605	 

HG_39299	 This group of homology does not contain any annotated genome 

HG_6334	 Atha_AT5G16890_1_Exostosin_family_protein	Atha_AT3G03650_1_EDA5_Exostosin_family_protein	Atha_AT3G45400_1_exostosin_family_protein	Atha_AT1G74680_1_Exostosin_family_protein	Atha_AT2G35100_1_ARAD1_Exostosin_family_protein	Atha_AT1G67410_1_Exostosin_family_protein	Atha_AT5G44930_1_ARAD2_Exostosin_family_protein	Atha_AT1G34270_1_Exostosin_family_protein	 

HG_17858	 Atha_AT1G18600_1_ATRBL12_RBL12_RHOMBOID_like_protein_12	Atha_AT1G74130_1_Rhomboid_related_intramembrane_serine_protease_family_protein	Atha_AT1G74140_5_Rhomboid_related_intramembrane_serine_protease_family_protein	 

HG_21913	 This group of homology does not contain any annotated genome 

HG_65010	 Ttra_10594T0_10594	 

HG_8046	 Atha_AT5G01460_1_LMBR1_like_membrane_protein	Atha_AT3G08930_1_LMBR1_like_membrane_protein	 Ttra_01421T0_01421_LIMR_family_protein_477_aa	 Rfil_5694082623798_Reticulomyxa_filosa	Rfil_569428201	Rfil_569428204_LMBR1_like_conserved_region_containing_protein_Reticulomyxa_filosa	 

HG_32905	 This group of homology does not contain any annotated genome 

HG_36190	 Ttra_03071T0_03071	 

HG_9647	 Scer_YIL070C_Acidic_protein_of_the_mitochondrial_matrix_involved_in_oxidative_phosphorylation_related_to_the_human_complement_receptor_gC1q_R_Source_SGD_Acc_S000001332_MAM33_SGD	 Atha_AT1G15870_1_Mitochondrial_glycoprotein_family_protein	Atha_AT5G02050_1_Mitochondrial_glycoprotein_family_protein	Atha_AT1G80720_1_Mitochondrial_glycoprotein_family_protein	Atha_AT4G32605_1_Mitochondrial_glycoprotein_family_protein	Atha_AT4G31930_1_Mitochondrial_glycoprotein_family_protein	 

HG_53858	 This group of homology does not contain any annotated genome 

HG_24164	 Rfil_569437675_conserved_fungal_protein_Reticulomyxa_filosa	 

HG_38752	 Ttra_07094T0_07094	Ttra_12309T0_12309	 

HG_17958	 This group of homology does not contain any annotated genome 

HG_14972	 Atha_AT3G19970_1_alpha_beta_Hydrolases_superfamily_protein	Atha_AT2G18245_1_alpha_beta_Hydrolases_superfamily_protein	 

HG_21024	 Rfil_569423494	 

HG_254	 Atha_AT4G22710_1_CYP706A2_cytochrome_P450_family_706_subfamily_A_polypeptide_2	Atha_AT5G44620_1_CYP706A3_cytochrome_P450_family_706_subfamily_A_polypeptide_3	Atha_AT4G22690_1_CYP706A1_cytochrome_P450_family_706_subfamily_A_polypeptide_1	Atha_AT5G24950_1_CYP71A15_cytochrome_P450_family_71_subfamily_A_polypeptide_15	Atha_AT4G15330_1_CYP705A1_cytochrome_P450_family_705_subfamily_A_polypeptide_1	Atha_AT3G20935_1_CYP705A28_cytochrome_P450_family_705_subfamily_A_polypeptide_28	Atha_AT2G27010_1_CYP705A9_cytochrome_P450_family_705_subfamily_A_polypeptide_9	Atha_AT2G14100_1_CYP705A13_cytochrome_P450_family_705_subfamily_A_polypeptide_13	Atha_AT3G20110_1_CYP705A20_cytochrome_P450_family_705_subfamily_A_polypeptide_20	Atha_AT3G20120_1_CYP705A21_cytochrome_P450_family_705_subfamily_A_polypeptide_21	Atha_AT3G20100_1_CYP705A19_cytochrome_P450_family_705_subfamily_A_polypeptide_19	Atha_AT3G20940_1_CYP705A30_cytochrome_P450_family_705_subfamily_A_polypeptide_30	Atha_AT3G20140_1_CYP705A23_cytochrome_P450_family_705_subfamily_A_polypeptide_23	Atha_AT4G13310_1_CYP71A20_cytochrome_P450_family_71_subfamily_A_polypeptide_20	Atha_AT4G13770_1_CYP83A1_REF2_cytochrome_P450_family_83_subfamily_A_polypeptide_1	Atha_AT3G48300_1_CYP71A23_cytochrome_P450_family_71_subfamily_A_polypeptide_23	Atha_AT5G67310_1_CYP81G1_cytochrome_P450_family_81_subfamily_G_polypeptide_1	Atha_AT3G48290_2_CYP71A24_cytochrome_P450_family_71_subfamily_A_polypeptide_24	Atha_AT4G13290_1_CYP71A19_cytochrome_P450_family_71_subfamily_A_polypeptide_19	Atha_AT3G32047_1_Cytochrome_P450_superfamily_protein	Atha_AT3G48270_1_CYP71A26_cytochrome_P450_family_71_subfamily_A_polypeptide_26	Atha_AT3G48280_1_CYP71A25_cytochrome_P450_family_71_subfamily_A_polypeptide_25	Atha_AT3G48310_1_CYP71A22_cytochrome_P450_family_71_subfamily_A_polypeptide_22	Atha_AT4G37340_1_CYP81D3_cytochrome_P450_family_81_subfamily_D_polypeptide_3	Atha_AT5G57220_1_CYP81F2_cytochrome_P450_family_81_subfamily_F_polypeptide_2	Atha_AT5G04330_1_Cytochrome_P450_superfamily_protein	Atha_AT5G47990_1_CYP705A5_THAD_THAD1_cytochrome_P450_family_705_subfamily_A_polypeptide_5	Atha_AT5G09970_1_CYP78A7_cytochrome_P450_family_78_subfamily_A_polypeptide_7	Atha_AT4G37370_1_CYP81D8_cytochrome_P450_family_81_subfamily_D_polypeptide_8	Atha_AT4G37400_1_CYP81F3_cytochrome_P450_family_81_subfamily_F_polypeptide_3	Atha_AT2G30770_1_CYP71A13_cytochrome_P450_family_71_subfamily_A_polypeptide_13	Atha_AT1G28430_1_CYP705A24_cytochrome_P450_family_705_subfamily_A_polypeptide_24	Atha_AT5G36220_1_CYP81D1_CYP91A1_cytochrome_p450_81d1	Atha_AT4G37360_1_CYP81D2_cytochrome_P450_family_81_subfamily_D_polypeptide_2	Atha_AT4G20240_1_CYP71A27_cytochrome_P450_family_71_subfamily_A_polypeptide_27	Atha_AT4G15350_1_CYP705A2_cytochrome_P450_family_705_subfamily_A_polypeptide_2	Atha_AT1G66540_1_Cytochrome_P450_superfamily_protein	Atha_AT3G20080_1_CYP705A15_cytochrome_P450_family_705_subfamily_A_polypeptide_15	Atha_AT4G37310_1_CYP81H1_cytochrome_P450_family_81_subfamily_H_polypeptide_1	Atha_AT3G20950_1_CYP705A32_cytochrome_P450_family_705_subfamily_A_polypeptide_32	Atha_AT4G15360_1_CYP705A3_cytochrome_P450_family_705_subfamily_A_polypeptide_3	Atha_AT2G45580_1_CYP76C3_cytochrome_P450_family_76_subfamily_C_polypeptide_3	Atha_AT3G28740_1_CYP81D1_Cytochrome_P450_superfamily_protein	Atha_AT5G07990_1_TT7_CYP75B1_D501_Cytochrome_P450_superfamily_protein	Atha_AT3G26280_1_CYP71B4_cytochrome_P450_family_71_subfamily_B_polypeptide_4	Atha_AT4G12300_1_CYP706A4_cytochrome_P450_family_706_subfamily_A_polypeptide_4	Atha_AT5G24960_1_CYP71A14_cytochrome_P450_family_71_subfamily_A_polypeptide_14	Atha_AT4G31950_1_CYP82C3_cytochrome_P450_family_82_subfamily_C_polypeptide_3	Atha_AT5G35715_1_CYP71B8_cytochrome_P450_family_71_subfamily_B_polypeptide_8	Atha_AT5G25140_1_CYP71B13_cytochrome_P450_family_71_subfamily_B_polypeptide_13	Atha_AT1G01190_1_CYP78A8_cytochrome_P450_family_78_subfamily_A_polypeptide_8	Atha_AT5G25120_1_CYP71B11_ytochrome_p450_family_71_subfamily_B_polypeptide_11	Atha_AT5G06900_1_CYP93D1_cytochrome_P450_family_93_subfamily_D_polypeptide_1	Atha_AT2G05180_1_CYP705A6_cytochrome_P450_family_705_subfamily_A_polypeptide_6	Atha_AT3G20090_1_CYP705A18_cytochrome_P450_family_705_subfamily_A_polypeptide_18	Atha_AT4G15380_1_CYP705A4_cytochrome_P450_family_705_subfamily_A_polypeptide_4	Atha_AT4G37410_1_CYP81F4_cytochrome_P450_family_81_subfamily_F_polypeptide_4	Atha_AT3G26230_1_CYP71B24_cytochrome_P450_family_71_subfamily_B_polypeptide_24	Atha_AT3G26270_1_CYP71B25_cytochrome_P450_family_71_subfamily_B_polypeptide_25	Atha_AT4G37330_1_CYP81D4_cytochrome_P450_family_81_subfamily_D_polypeptide_4	Atha_AT2G27000_1_CYP705A8_cytochrome_P450_family_705_subfamily_A_polypeptide_8	Atha_AT3G26300_1_CYP71B34_cytochrome_P450_family_71_subfamily_B_polypeptide_34	Atha_AT3G26310_1_CYP71B35_cytochrome_P450_family_71_subfamily_B_polypeptide_35	Atha_AT5G57260_1_CYP71B10_cytochrome_P450_family_71_subfamily_B_polypeptide_10	Atha_AT3G26330_1_CYP71B37_cytochrome_P450_family_71_subfamily_B_polypeptide_37	Atha_AT3G20130_1_CYP705A22_cytochrome_P450_family_705_subfamily_A_polypeptide_22	Atha_AT1G13100_1_CYP71B29_cytochrome_P450_family_71_subfamily_B_polypeptide_29	Atha_AT2G45560_1_CYP76C1_cytochrome_P450_family_76_subfamily_C_polypeptide_1	Atha_AT5G04630_1_CYP77A9_cytochrome_P450_family_77_subfamily_A_polypeptide_9	Atha_AT3G10560_1_UNE9_CYP77A7_Cytochrome_P450_superfamily_protein	Atha_AT1G64940_1_CYP89A6_cytochrome_P450_family_87_subfamily_A_polypeptide_6	Atha_AT5G04660_1_CYP77A4_cytochrome_P450_family_77_subfamily_A_polypeptide_4	Atha_AT3G10570_1_CYP77A6_cytochrome_P450_family_77_subfamily_A_polypeptide_6	Atha_AT1G64950_1_CYP89A5_cytochrome_P450_family_89_subfamily_A_polypeptide_5	Atha_AT2G12190_1_Cytochrome_P450_superfamily_protein	Atha_AT1G11610_2_CYP71A18_cytochrome_P450_family_71_subfamily_A_polypeptide_18	Atha_AT2G45570_1_CYP76C2_cytochrome_P450_family_76_subfamily_C_polypeptide_2	Atha_AT1G50520_1_CYP705A27_cytochrome_P450_family_705_subfamily_A_polypeptide_27	Atha_AT4G12310_1_CYP706A5_cytochrome_P450_family_706_subfamily_A_polypeptide_5	Atha_AT1G01280_1_CYP703A2_CYP703_cytochrome_P450_family_703_subfamily_A_polypeptide_2	Atha_AT3G26190_1_CYP71B21_cytochrome_P450_family_71_subfamily_B_polypeptide_21	Atha_AT3G44250_1_CYP71B38_cytochrome_P450_family_71_subfamily_B_polypeptide_38	Atha_AT1G33720_1_CYP76C6_cytochrome_P450_family_76_subfamily_C_polypeptide_6	Atha_AT5G25130_1_CYP71B12_cytochrome_P450_family_71_subfamily_B_polypeptide_12	Atha_AT4G12320_1_CYP706A6_cytochrome_P450_family_706_subfamily_A_polypeptide_6	Atha_AT5G25180_1_CYP71B14_cytochrome_P450_family_71_subfamily_B_polypeptide_14	Atha_AT2G45550_1_CYP76C4_cytochrome_P450_family_76_subfamily_C_polypeptide_4	Atha_AT2G24180_1_CYP71B6_cytochrome_p450_71b6	Atha_AT2G30750_1_CYP71A12_cytochrome_P450_family_71_subfamily_A_polypeptide_12	Atha_AT3G26170_1_CYP71B19_cytochrome_P450_family_71_subfamily_B_polypeptide_19	Atha_AT5G06905_1_CYP712A2_cytochrome_P450_family_712_subfamily_A_polypeptide_2	Atha_AT3G26180_1_CYP71B20_cytochrome_P450_family_71_subfamily_B_polypeptide_20	Atha_AT3G26320_1_CYP71B36_cytochrome_P450_family_71_subfamily_B_polypeptide_36	Atha_AT4G12330_1_CYP706A7_cytochrome_P450_family_706_subfamily_A_polypeptide_7	Atha_AT4G36220_1_FAH1_CYP84A1_ferulic_acid_5_hydroxylase_1	Atha_AT4G37430_1_CYP91A2_CYP81F1_cytochrome_P450_family_91_subfamily_A_polypeptide_2	Atha_AT3G25180_1_CYP82G1_cytochrome_P450_family_82_subfamily_G_polypeptide_1	Atha_AT2G40890_1_CYP98A3_cytochrome_P450_family_98_subfamily_A_polypeptide_3	Atha_AT2G42250_1_CYP712A1_cytochrome_P450_family_712_subfamily_A_polypeptide_1	Atha_AT4G31500_1_CYP83B1_SUR2_RNT1_RED1_ATR4_cytochrome_P450_family_83_subfamily_B_polypeptide_1	Atha_AT3G48320_1_CYP71A21_cytochrome_P450_family_71_subfamily_A_polypeptide_21	Atha_AT2G23220_1_CYP81D6_cytochrome_P450_family_81_subfamily_D_polypeptide_6	Atha_AT2G23190_1_CYP81D7_cytochrome_P450_family_81_subfamily_D_polypeptide_7	Atha_AT4G31970_1_CYP82C2_cytochrome_P450_family_82_subfamily_C_polypeptide_2	Atha_AT5G10600_1_CYP81K2_cytochrome_P450_family_81_subfamily_K_polypeptide_2	Atha_AT1G11600_1_CYP77B1_cytochrome_P450_family_77_subfamily_B_polypeptide_1	Atha_AT4G37320_1_CYP81D5_cytochrome_P450_family_81_subfamily_D_polypeptide_5	Atha_AT1G64930_1_CYP89A7_cytochrome_P450_family_87_subfamily_A_polypeptide_7	Atha_AT3G20960_1_CYP705A33_cytochrome_P450_family_705_subfamily_A_polypeptide_33	Atha_AT1G13080_1_CYP71B2_cytochrome_P450_family_71_subfamily_B_polypeptide_2	Atha_AT1G13110_1_CYP71B7_cytochrome_P450_family_71_subfamily_B_polypeptide_7	Atha_AT3G61040_1_CYP76C7_cytochrome_P450_family_76_subfamily_C_polypeptide_7	Atha_AT5G10610_1_CYP81K1_cytochrome_P450_family_81_subfamily_K_polypeptide_1	Atha_AT3G53300_1_CYP71B31_cytochrome_P450_family_71_subfamily_B_polypeptide_31	Atha_AT5G42590_1_CYP71A16_cytochrome_P450_family_71_subfamily_A_polypeptide_16	Atha_AT3G53280_1_CYP71B5_cytochrome_p450_71b5	Atha_AT2G46660_1_CYP78A6_cytochrome_P450_family_78_subfamily_A_polypeptide_6	Atha_AT1G33730_1_CYP76C5_cytochrome_P450_family_76_subfamily_C_polypeptide_5	Atha_AT1G50560_1_CYP705A25_cytochrome_P450_family_705_subfamily_A_polypeptide_25	Atha_AT3G26830_1_PAD3_CYP71B15_Cytochrome_P450_superfamily_protein	Atha_AT4G31940_1_CYP82C4_cytochrome_P450_family_82_subfamily_C_polypeptide_4	Atha_AT1G13090_1_CYP71B28_cytochrome_P450_family_71_subfamily_B_polypeptide_28	Atha_AT5G42580_1_CYP705A12_cytochrome_P450_family_705_subfamily_A_polypeptide_12	Atha_AT3G26200_1_CYP71B22_cytochrome_P450_family_71_subfamily_B_polypeptide_22	Atha_AT2G25160_1_CYP82F1_cytochrome_P450_family_82_subfamily_F_polypeptide_1	Atha_AT3G26210_1_CYP71B23_cytochrome_P450_family_71_subfamily_B_polypeptide_23	Atha_AT1G58260_1_CYP79C2_CYP79C3P_cytochrome_p450_79c2	Atha_AT3G26150_1_CYP71B16_cytochrome_P450_family_71_subfamily_B_polypeptide_16	Atha_AT2G30490_1_ATC4H_C4H_CYP73A5_REF3_cinnamate_4_hydroxylase	Atha_AT5G25900_1_GA3_CYP701A3_ATKO1_GA_requiring_3	Atha_AT5G05260_1_CYP79A2_cytochrome_p450_79a2	Atha_AT2G22330_1_CYP79B3_cytochrome_P450_family_79_subfamily_B_polypeptide_3	Atha_AT4G39950_1_CYP79B2_cytochrome_P450_family_79_subfamily_B_polypeptide_2	Atha_AT3G52970_2_CYP76G1_cytochrome_P450_family_76_subfamily_G_polypeptide_1	Atha_AT3G26290_1_CYP71B26_cytochrome_P450_family_71_subfamily_B_polypeptide_26	Atha_AT3G26160_1_CYP71B17_cytochrome_P450_family_71_subfamily_B_polypeptide_17	Atha_AT3G26220_1_CYP71B3_cytochrome_P450_family_71_subfamily_B_polypeptide_3	Atha_AT2G02580_1_CYP71B9_cytochrome_P450_family_71_subfamily_B_polypeptide_9	Atha_AT1G16410_1_CYP79F1_BUS1_SPS1_cytochrome_p450_79f1	Atha_AT1G79370_1_CYP79C1_cytochrome_P450_family_79_subfamily_C_polypeptide_1	Atha_AT1G16400_1_CYP79F2_cytochrome_P450_family_79_subfamily_F_polypeptide_2	Atha_AT1G74550_1_CYP98A9_cytochrome_P450_family_98_subfamily_A_polypeptide_9	Atha_AT3G03470_1_CYP89A9_cytochrome_P450_family_87_subfamily_A_polypeptide_9	Atha_AT3G61880_2_CYP78A9_cytochrome_p450_78a9	Atha_AT1G13710_1_CYP78A5_KLU_cytochrome_P450_family_78_subfamily_A_polypeptide_5	Atha_AT1G74110_1_CYP78A10_cytochrome_P450_family_78_subfamily_A_polypeptide_10	Atha_AT1G74540_1_CYP98A8_cytochrome_P450_family_98_subfamily_A_polypeptide_8	Atha_AT1G64900_1_CYP89A2_CYP89_cytochrome_P450_family_89_subfamily_A_polypeptide_2	Atha_AT5G61320_1_CYP89A3_cytochrome_P450_family_89_subfamily_A_polypeptide_3	Atha_AT5G35917_1_CYP79A3P_cytochrome_P450_family_79_subfamily_A_polypeptide_3_pseudogene	Atha_AT3G53290_1_CYP71B30P_cytochrome_P450_family_71_subfamily_B_polypeptide_30_pseudogene	Atha_AT3G53305_1_CYP71B32_cytochrome_P450_family_71_subfamily_B_polypeptide_32	Atha_AT4G20235_1_CYP71A28_cytochrome_P450_family_71_subfamily_A_polypeptide_28	Atha_AT5G35920_1_CYP79A4P_cytochrome_P450_family_79_subfamily_A_polypeptide_4_pseudogene	Atha_AT1G58265_1_Cytochrome_P450_superfamily_protein	Atha_AT3G61035_1_Cytochrome_P450_superfamily_protein	Atha_AT4G12334_1_Cytochrome_P450_superfamily_protein	 

HG_42725	 Scer_YHR063C_2_dehydropantoate_2_reductase_part_of_the_pantothenic_acid_pathway_structurally_homologous_to_E_coli_panE_Source_SGD_Acc_S000001105_PAN5_SGD	 

HG_42861	 Rfil_569317355	Rfil_569352141_glyoxalase_Reticulomyxa_filosa	 

HG_30835	 This group of homology does not contain any annotated genome 

HG_33032	 Ttra_07127T0_07127	 

HG_21247	 Atha_AT2G02955_1_MEE12_maternal_effect_embryo_arrest_12	Atha_AT4G01340_1_CHP_rich_zinc_finger_protein_related	Atha_AT4G01335_1_FUNCTIONS_IN_molecular_function_unknown_INVOLVED_IN_biological_process_unknown_LOCATED_IN_endomembrane_system_BEST_Arabidopsis_thaliana_protein_match_is_CHP_rich_zinc_finger_protein_related_TAIR_AT4G01340_1_Has_13_Blast_hits_to_13_proteins_in_2_species_Archae_0_Bacteria_0_Metazoa_0_Fungi_0_Plants_13_Viruses_0_Other_Eukaryotes_0_source_NCBI_BLink	 

HG_8515	 Atha_AT2G15220_1_Plant_basic_secretory_protein_BSP_family_protein	Atha_AT2G15130_1_Plant_basic_secretory_protein_BSP_family_protein	Atha_AT2G15170_1_Plant_basic_secretory_protein_BSP_family_protein	Atha_AT2G42900_1_Plant_basic_secretory_protein_BSP_family_protein	 

HG_16271	 This group of homology does not contain any annotated genome 

HG_44708	 This group of homology does not contain any annotated genome 

HG_9560	 Atha_AT3G18215_1_Protein_of_unknown_function_DUF599	Atha_AT5G24600_1_Protein_of_unknown_function_DUF599	Atha_AT4G31330_1_Protein_of_unknown_function_DUF599	Atha_AT5G10580_1_Protein_of_unknown_function_DUF599	Atha_AT5G46060_1_Protein_of_unknown_function_DUF599	Atha_AT5G24790_1_Protein_of_unknown_function_DUF599	Atha_AT5G43180_1_Protein_of_unknown_function_DUF599	 

HG_22929	 Rfil_569418605_rap_ran_GTPase_activating_protein_Reticulomyxa_filosa	Rfil_569404289_histidine_kinase_partial_Reticulomyxa_filosa	Rfil_569387003	Rfil_5693959068101_Reticulomyxa_filosa	 

HG_25367	 Ttra_11822T0_11822	 

HG_17953	 Atha_AT2G32020_1_Acyl_CoA_N_acyltransferases_NAT_superfamily_protein	Atha_AT2G32030_1_Acyl_CoA_N_acyltransferases_NAT_superfamily_protein	Atha_AT3G22560_1_Acyl_CoA_N_acyltransferases_NAT_superfamily_protein	 

HG_15816	 Ttra_08613T0_08613	 

HG_48828	 Ttra_05572T0_05572_PHP_domain_containing_protein_474_aa	 

HG_39545	 This group of homology does not contain any annotated genome 

HG_29551	 Atha_AT3G57570_2_ARM_repeat_superfamily_protein	 

HG_70304	 This group of homology does not contain any annotated genome 

HG_14475	 Scer_YIR007W_Putative_protein_of_unknown_function_green_fluorescent_protein_GFP_fusion_protein_localizes_to_the_cytoplasm_YIR007W_is_a_non_essential_gene_Source_SGD_Acc_S000001446	 

HG_81199	 Rfil_569381284	 

HG_27806	 This group of homology does not contain any annotated genome 

HG_64809	 Ttra_07227T0_07227	 

HG_25298	 This group of homology does not contain any annotated genome 

HG_8937	 Atha_AT1G18480_1_Calcineurin_like_metallo_phosphoesterase_superfamily_protein	Atha_AT1G07010_3_Calcineurin_like_metallo_phosphoesterase_superfamily_protein	 Rfil_569398693_serine_threonine_protein_phosphatase_Reticulomyxa_filosa	 

HG_10865	 Scer_YDL233W_Putative_protein_of_unknown_function_green_fluorescent_protein_GFP_fusion_protein_localizes_to_the_cytoplasm_and_nucleus_YDL233W_is_not_an_essential_gene_Source_SGD_Acc_S000002392	 Atha_AT1G43850_1_SEU_SEUSS_transcriptional_co_regulator	Atha_AT4G25520_1_SLK1_SEUSS_like_1	Atha_AT4G25515_1_SLK3_SEUSS_like_3	Atha_AT5G62090_1_SLK2_SEUSS_like_2	 

HG_69366	 This group of homology does not contain any annotated genome 

HG_70130	 This group of homology does not contain any annotated genome 

HG_17287	 Scer_YDR493W_Protein_required_for_assembly_of_the_cytochrome_bc_1_complex_facilitates_insertion_of_Rip1p_into_the_complex_at_a_late_stage_of_assembly_localized_to_the_mitochondrial_matrix_null_mutant_exhibits_a_respiratory_growth_defect_and_reduced_mitochond_inc_levels_which_is_characteristic_of_mutations_affecting_bc_1_complex_assembly_conserved_in_metazoans_Source_SGD_Acc_S000002901_MZM1_SGD	 

HG_17592	 This group of homology does not contain any annotated genome 

HG_11212	 Atha_AT5G40340_1_Tudor_PWWP_MBT_superfamily_protein	Atha_AT3G09670_1_Tudor_PWWP_MBT_superfamily_protein	Atha_AT5G02950_1_Tudor_PWWP_MBT_superfamily_protein	Atha_AT5G27650_1_Tudor_PWWP_MBT_superfamily_protein	Atha_AT3G05430_1_Tudor_PWWP_MBT_superfamily_protein	Atha_AT3G27860_1_Tudor_PWWP_MBT_superfamily_protein	Atha_AT3G54760_1_dentin_sialophosphoprotein_related	 

HG_39353	 This group of homology does not contain any annotated genome 

HG_27978	 Ttra_11441T0_11441	 

HG_30743	 Ttra_06879T0_06879	 

HG_29054	 Ttra_10010T0_10010_Svf1_family_protein_394_aa	 

HG_25157	 This group of homology does not contain any annotated genome 

HG_32621	 Scer_YEL066W_D_Amino_acid_N_acetyltransferase_catalyzes_N_acetylation_of_D_amino_acids_through_ordered_bi_bi_mechanism_in_which_acetyl_CoA_is_first_substrate_bound_and_CoA_is_last_product_liberated_similar_to_Hpa2p_acetylates_histones_weakly_in_vitro_Source_SGD_Acc_S000000792_HPA3_SGD	Scer_YPR193C_Tetrameric_histone_acetyltransferase_with_similarity_to_Gcn5p_Hat1p_Elp3p_and_Hpa3p_acetylates_histones_H3_and_H4_in_vitro_and_exhibits_autoacetylation_activity_Source_SGD_Acc_S000006397_HPA2_SGD	 

HG_47751	 This group of homology does not contain any annotated genome 

HG_35692	 This group of homology does not contain any annotated genome 

HG_12825	 Atha_AT2G02570_1_nucleic_acid_binding_RNA_binding	 Rfil_569363193	 

HG_26939	 Scer_YNL085W_Protein_that_forms_a_complex_with_Pbp1p_that_may_mediate_posttranscriptional_regulation_of_HO_involved_in_propagation_of_M2_dsRNA_satellite_of_L_A_virus_allelic_variation_affects_mitochondrial_genome_stability_drug_resistance_and_more_Source_SGD_Acc_S000005029_MKT1_SGD	 Scer_YNL085W_Protein_that_forms_a_complex_with_Pbp1p_that_may_mediate_posttranscriptional_regulation_of_HO_involved_in_propagation_of_M2_dsRNA_satellite_of_L_A_virus_allelic_variation_affects_mitochondrial_genome_stability_drug_resistance_and_more_Source_SGD_Acc_S000005029_MKT1_SGD	 Rfil_569357183	 

HG_68991	 This group of homology does not contain any annotated genome 

HG_25649	 Ttra_08854T0_08854	 

HG_12807	 Scer_YMR287C_3_5_exoribonuclease_component_of_the_mitochondrial_degradosome_along_with_the_ATP_dependent_RNA_helicase_Suv3p_the_degradosome_associates_with_the_ribosome_and_mediates_turnover_of_aberrant_or_unprocessed_RNAs_Source_SGD_Acc_S000004900_DSS1_SGD	 Atha_AT5G02250_1_EMB2730_RNR1_ATMTRNASEII_Ribonuclease_II_R_family_protein	 Ttra_04336T0_04336_ribonuclease_II_859_aa	Ttra_05129T0_05129_ribonuclease_II_654_aa	 

HG_49378	 Scer_YNL091W_Protein_of_unknown_function_mediates_sensitivity_to_salt_stress_interacts_physically_with_the_splicing_factor_Msl1p_and_also_displays_genetic_interaction_with_MSL1_Source_SGD_Acc_S000005035_NST1_SGD	 Atha_AT2G34780_1_EMB1611_MEE22_maternal_effect_embryo_arrest_22	 

HG_11909	 Scer_YGR144W_Thiazole_synthase_abundant_protein_involved_in_the_formation_of_the_thiazole_moiety_of_thiamine_during_thiamine_biosynthesis_acts_more_as_a_co_substrate_rather_than_an_enzyme_by_providing_the_sulphur_source_for_thiazole_formation_undergoes_a_sing_nover_only_required_for_mitochondrial_genome_stability_in_response_to_DNA_damaging_agents_Source_SGD_Acc_S000003376_THI4_SGD	 Atha_AT5G54770_1_THI1_TZ_THI4_thiazole_biosynthetic_enzyme_chloroplast_ARA6_THI1_THI4	
