# Supplementary material for: Reconstruction of the ancestral metazoan genome reveals an increase in genomic novelty
Source: Nat Commun. 2018 Apr 30;9:1730. doi: 10.1038/s41467-018-04136-5 (PMC5928047; doi:10.1038/s41467-018-04136-5)
Supplement: Supplementary file 13 — Supplementary Data 10 [file 41467_2018_4136_MOESM13_ESM.zip › Node 0 - Holozoa/Holozoa Novel all genes IDs.out]

HG_16002	Nvec_6260_	Sarc_g6165	Cint_027908	Cint_022532	Nvec_5191_	Lgig_164211	Skow_26859m	Lgig_177044	Nvec_25918_
HG_48303	Hrob_93092	Sarc_g11080	Sarc_g4
HG_14001	Cfra_g6461	Cfra_g6925	Cfra_g6651	Cfra_g6615	Cfra_g6855	Cfra_g7046	Cfra_g7056	Skow_04945m	Cfra_g7016	Cfra_g7036	Cfra_g7054
HG_5881	Hmic_0029300	Mbre_22950	Smar_005875	Cele_017044_mrpl_18_Protein_MRPL_18_mrpl_18_mRNA_complete_cds_Source_RefSeq_mRNA_Acc_NM_066377	Bmal_170591873	Tspi_316967692	Hrob_112163	Spur_024751_Spur_024751	Spur_017943_Spur_017943	Dmel_0026741_mRpL18_mitochondrial_ribosomal_protein_L18_Source_FlyBase_0026741	Sjap_0214140	Sman_186560	Skow_23242m	Znev_11989	Ctel_182838	Smim_42076_PREDICTED_mitochondrial_ribosomal_protein_L18_like_Saccoglossus_kowalevskii_gi_291237767_ref_XP_002738804_3e_31_122	Csav_002878	Hsap_Ensmbl0112110_mitochondrial_ribosomal_protein_L18_Source_HGNC_Symbol_Acc_14477_MRPL18	Xtro_051508	Emul_00425	Mley_ML05739a	Cint_019322	Egra_02465	Lgig_76938	Ggal_018969	Acar_00004112	Cgig_17508_39S_ribosomal_protein_L18_mitochondrial_Source_UniProtKB_TrEMBL_Acc_K1QEK4	Tadh_59040	Nvec_53255_	Dpul_308640	Aque_224134	Rcul_t45602	Drer_060199_mitochondrial_ribosomal_protein_L18_Source_ZFIN_Acc_ZDB_GENE_061013_632_mrpl18	Cow_03557T0	Bflo_260820910	Isca_ISCW001488-PA	Pfuc_114068_1_28223_t1	Sros_10075T0	Odio_015118001	Sarc_g25000	Gsal_7576_39s_ribosomal_protein_mitochondrial_precursor
HG_9930	Sarc_g259	Ctel_223157	Hmag_233285	Skow_08029m	Cgig_20669_Rho_guanine_nucleotide_exchange_factor_10_Source_UniProtKB_TrEMBL_Acc_K1QZM5	Lgig_172169	Pfuc_830_1_15247_t1	Ggal_021564	Ggal_028240	Hsap_Ensmbl0214694_Rho_guanine_nucleotide_exchange_factor_GEF_33_Source_HGNC_Symbol_Acc_37252_ARHGEF33	Acar_00006079	Pfuc_2607_1_30172_t1	Xtro_063948	Spur_020894_Hypp_1002	Drer_097964_Rho_guanine_nucleotide_exchange_factor_GEF_33_Source_HGNC_Symbol_Acc_37252_ARHGEF33	Ggal_021565	Drer_092896_si_ch211_67f24_7_Source_ZFIN_Acc_ZDB_GENE_090313_129_si_ch211_67f24_7	Sros_08253T0
HG_39412	Cfra_g1641	Sarc_g2706	Nvec_42239_PGAM
HG_7118	Hrob_169578	Spur_020209_Spur_020209	Skow_24646m	Sarc_g950	Bflo_260816336	Hmag_227836	Sarc_g21518	Hmag_229531	Skow_09196m	Skow_09195m	Sarc_g19394	Skow_03155m	Skow_03153m	Nvec_39294_zf_CCCH	Nvec_52581_Synuclein	Bflo_260811851	Skow_28089m	Hmag_215582	Nvec_46898_Amelogenin	Pfuc_13148_1_25136_t1	Skow_22791m	Skow_05486m	Skow_27250m	Skow_13202m	Skow_36675m	Skow_24567m	Lgig_78920	Sarc_g11073	Sarc_g18938	Skow_09841m	Bflo_260821704
HG_33104	Cfra_g4607	Sarc_g2264	Sros_03735T0	Cfra_g5726
HG_22914	Cfra_g1286	Sarc_g1060	Sarc_g22538	Sarc_g12100	Cow_02170T0	Drer_093186_si_dkey_30j10_5_Source_ZFIN_Acc_ZDB_GENE_091118_81_si_dkey_30j10_5
HG_4934	Hrob_132470	Xtro_011245	Spur_027888_Bace1	Acar_00005779	Hsap_Ensmbl0182240_beta_site_APP_cleaving_enzyme_2_Source_HGNC_Symbol_Acc_934_BACE2	Tadh_55203	Lgig_125352	Ctel_153768	Xtro_008118	Bflo_260790155	Ggal_025948	Ggal_039869	Hsap_Ensmbl0186318_beta_site_APP_cleaving_enzyme_1_Source_HGNC_Symbol_Acc_933_BACE1	Ggal_011801	Tadh_55204	Bsch_g56933	Cgig_07802_Beta_secretase_1_Source_UniProtKB_TrEMBL_Acc_K1PZA2	Tadh_23825	Nvec_9198_Asp	Csav_003910	Ggal_025947	Hmag_231994	Adig_15676	Smim_59114_beta_site_APP_cleaving_enzyme_precursor_Xenopus_Silurana_tropicalis_gi_118404914_ref_NP_001072485_3e_73_249	Znev_14634	Cint_008898	Skow_18063m	Acar_00001380	Hmag_232244	Adig_01950	Drer_007177_Uncharacterized_protein_Source_UniProtKB_TrEMBL_Acc_E7F3Q0_CABZ01088933_1	Mbre_30808	Drer_044781_beta_site_APP_cleaving_enzyme_2_Source_ZFIN_Acc_ZDB_GENE_041010_68_bace2	Sman_175560_Memapsin_2_A01_family_Source_UniProtKB_TrEMBL_Acc_G4VD03	Mley_ML154145a	Gsal_14037_a_chain_crystal_structure_of_bace1_with_its_inhibitor	Drer_086067_beta_site_APP_cleaving_enzyme_2_Source_HGNC_Symbol_Acc_934_BACE2_2_of_2	Lgig_169338	Mbre_11093	Pfuc_4194_1_66910_t1	Sros_05615T0	Nvec_2863_Asp	Sjap_0051260	Nvec_2698_Adeno_E3_CR2	Pbac_3478207	Gsal_14038_beta_site_app_cleaving_enzyme_1	Sarc_g8101	Isca_ISCW007278-PA	Cow_08957T0	Sros_11738T0	Mbre_27939
HG_10855	Spur_004884_Cd209L	Lgig_103342	Hrob_88608	Bflo_260835310	Spur_028032_Spur_028032	Lgig_143209	Lgig_103053	Lgig_102471	Lgig_103213	Skow_22631m	Ctel_68069	Lgig_86297	Lgig_102265	Lgig_157804	Lgig_115408	Sarc_g241
HG_10276	Skow_05533m	Skow_37332m	Spur_027583_Spur_027583	Skow_33559m	Skow_05517m	Skow_05526m	Skow_05518m	Skow_05532m	Skow_05519m	Skow_14445m	Skow_30023m	Skow_29525m	Skow_00922m	Mbre_30066	Sarc_g20704	Bflo_260791858	Skow_17965m
HG_32993	Sarc_g13104	Cfra_g4862	Sarc_g6361	Sros_08733T0
HG_12974	Nvec_41854_FA_hydroxylase	Nvec_12656_CS	Nvec_15182_	Nvec_49407_	Nvec_6446_DENN	Nvec_42046_	Bflo_260793515	Lgig_111129	Mley_ML19071a	Bflo_260794465	Skow_29899m	Sarc_g21355
HG_4139	Hrob_189386	Ctel_178449	Hrob_189916	Drer_068214_cyclin_I_Source_ZFIN_Acc_ZDB_GENE_040426_2898_ccni	Ctel_120467	Ggal_018658	Xtro_009033	Cint_007140	Ggal_039111	Bsch_g18815	Acar_00011992	Hsap_Ensmbl0205089_cyclin_I_family_member_2_Source_HGNC_Symbol_Acc_33869_CCNI2	Xtro_057169	Spur_007312_CycI	Skow_04904m	Bsch_g68999	Bsch_g37645	Bflo_260786520	Pfuc_8933_1_60524_t1	Smar_010870	Ggal_016827	Drer_033046_cyclin_I_family_member_2_Source_ZFIN_Acc_ZDB_GENE_081106_2_ccni2	Skow_04898m	Acar_00011949	Ctel_86653	Spur_009985_CycG	Xtro_014000	OcarG_8404	Lgig_191775	Hsap_Ensmbl0118816_cyclin_I_Source_HGNC_Symbol_Acc_1595_CCNI	Xtro_062015	Drer_076667_cyclin_G1_Source_ZFIN_Acc_ZDB_GENE_020322_1_ccng1	Cgig_11423_Cyclin_I_Source_UniProtKB_TrEMBL_Acc_K1QB09	Cgig_23738	Avag_21830001	Ggal_002633	Mley_ML11641a	Hmag_225190	Hsap_Ensmbl0138764_cyclin_G2_Source_HGNC_Symbol_Acc_1593_CCNG2	Hsap_Ensmbl0113328_cyclin_G1_Source_HGNC_Symbol_Acc_1592_CCNG1	Avag_06472001	Avag_63886001	Isca_ISCW021860-PA	Bflo_260786518	Xtro_017352	Acar_00014367	Avag_64040001	Pfuc_938_1_58310_t1	Lgig_56833	Znev_00198	Csav_003247	Dmel_0039858_CycG_Cyclin_G_Source_FlyBase_0039858	Sarc_g456	Cfra_g2511	Tcas_270016570	Nvec_52798_	Drer_017602_cyclin_G2_Source_ZFIN_Acc_ZDB_GENE_021016_1_ccng2	Odio_011131001	Odio_015806001	Hrob_184718	Hrob_193012	Sros_06514T0
HG_3126	Drer_054570_PI_3_kinase_related_kinase_SMG_1_Source_ZFIN_Acc_ZDB_GENE_061013_767_smg1	Cgig_24989_Serine_threonine_protein_kinase_SMG1_Source_UniProtKB_TrEMBL_Acc_K1QQ53	Bflo_260824441	Znev_06108	Skow_33530m	Lgig_229624	Acar_00001105	Hsap_Ensmbl0157106_SMG1_phosphatidylinositol_3_kinase_related_kinase_Source_HGNC_Symbol_Acc_30045_SMG1	Ggal_011024	Ctel_205240	Hmag_233453	Nvec_28941_PI3_PI4_kinase	Smim_63970_PREDICTED_serine_threonine_protein_kinase_SMG1_Xenopus_Silurana_tropicalis_gi_301605254_ref_XP_002932267_0_0_624	Bsch_g11839	Adig_22229	Spur_024303_SmG1	Adig_06840	Tspi_316974713	Spur_008309_Spur_008309	Bsch_g63915	Bsch_g63914	Bsch_g59573	Smim_63966_Serine_threonine_protein_kinase_SMG1_Camponotus_floridanus_gi_307191200_gb_EFN74897_0_0_620	Tcas_270003848	Pfuc_4480_1_52295_t1	Spur_016754_SmG1	Mmar_MMa16431	Adig_11512	Aque_206014	OcarG_3608	Bsch_g34554	Bsch_g4821	Smim_63980_PI_3_kinase_related_kinase_SMG_Danio_rerio_gi_115528056_gb_AAI24614_1e_90_308	Xtro_058948	Aque_223695	Hmag_233454	Adig_12441	Xtro_062283	OcarG_3606	Rcul_t23524	Hsap_Ensmbl0261740_BolA_like_protein_2_Source_UniProtKB_TrEMBL_Acc_H3BV85_RP11_345J4_5	Xtro_064047	Bmal_170592663	Avag_02482001	Smim_63981_PREDICTED_similar_to_Serine_threonine_protein_kinase_SMG1_SMG_partial_Strongylocentrotus_purpuratus_gi_115712715_ref_XP_788693_1e_49_185	Rcul_t29376	Rcul_t23523	Bsch_g36583	Mmar_MMa04264	Mmar_MMa04260	Mmar_MMa56182	Sarc_g7854	Xtro_006451	Cint_012584	Bsch_g52716	Pfuc_2341_1_08300_t1	Hmag_233455	Pfuc_2588_1_51734_t1	Pfuc_54271_1_70793_t1	Pfuc_2588_1_51735_t1	Pfuc_19182_1_18616_t1	Smar_004503	Pbac_3465976	Nvec_52455_	Nvec_48367_	Nvec_33772_
HG_43060	Cfra_g6178	Sarc_g16084	Adig_06807
HG_19903	Mbre_33569	Lgig_233567	Mbre_32545	Sros_06724T0	Sros_04676T0	Pfuc_14203_1_10678_t1	Sarc_g19522
HG_1270	Pfuc_23251_1_04282_t1	Skow_12838m	Nvec_49570_LEA_4	Nvec_21069_KE2	Nvec_26064_	Skow_05245m	Skow_30983m	Skow_29062m	Skow_06681m	Skow_00666m	Skow_13348m	Skow_29701m	Skow_26650m	Skow_46180m	Skow_07081m	Spur_027615_ZanL	Skow_42712m	Skow_00657m	Skow_02729m	Hrob_69230	Pfuc_19693_1_40172_t1	Skow_05024m	Bflo_260782257	Skow_25681m	Ctel_221063	Skow_19717m	Nvec_28079_MCPsignal	Nvec_26882_MCPsignal	Skow_29945m	Nvec_16331_MCPsignal	Skow_19953m	Sarc_g12054	Skow_16955m	Pfuc_1560_1_22648_t2	Skow_21650m	Skow_16420m	Smar_009657	Skow_03439m	Nvec_11938_	Skow_17805m	Nvec_13194_	Skow_21981m	Pfuc_11261_1_53678_t1	Pfuc_35264_1_33953_t1	Pfuc_22754_1_11483_t1	Nvec_57270_	Skow_08190m	Skow_21980m	Sarc_g2396	Skow_03992m	Skow_09962m	Skow_20861m	Skow_18358m	Cint_000277	Lgig_176940	Lgig_116782	Skow_41504m	Nvec_23911_	Pbac_3469917	Skow_24875m	Nvec_17474_Protamine_P2	Skow_10366m	Skow_41514m	Pfuc_452657_1_57779_t1	Nvec_52526_LEA_4	Bflo_260833038	Skow_13351m	Skow_28988m	Bflo_260830075	Lgig_87817	Skow_37876m	Skow_08747m	Skow_03438m	Skow_25443m	Tcas_270015927	Skow_41030m	Skow_02726m	Skow_02728m	Skow_09677m	Skow_07483m	Nvec_11553_	Pfuc_350219_1_28880_t1	Lgig_166627	Skow_35535m	Pfuc_568794_1_43362_t1	Pfuc_410322_1_14490_t1	Skow_00726m	Skow_00727m	Xtro_058893	Nvec_16308_MSSP	Pfuc_37534_1_55616_t1	Skow_23310m	Ctel_204920	Pfuc_6645_1_09399_t1	Skow_06119m	Lgig_132229	Nvec_58074_CBM_14	Pbac_3462259	Bflo_260834631	Ctel_200691	Nvec_48579_	Pfuc_2340_1_22963_t1	Nvec_17705_	Skow_19962m	Dpul_114043	Dpul_322818	Lgig_129947	Gsal_10797_uncharacterized_protein_c5orf25_like	Skow_36967m	Lgig_197950	Hmag_213764	Hmag_227102	Lgig_164222	Hmag_230400	Bflo_260814596	Hrob_179780	Smar_009489	Lgig_107683	Pfuc_173892_1_35694_t1	Lgig_112172	Nvec_33454_PAN	Aque_224052	Lgig_157666	Lgig_161907	Lgig_164223	Lgig_168296	Lgig_239422	Mley_ML032218a	Skow_12158m	Bflo_260797018	Nvec_57574_	Pfuc_1183_1_65872_t1	Skow_12163m	Bmal_170571732	Pbac_3464955	Pfuc_3464_1_08635_t1	Pfuc_4693_1_45008_t1	Bflo_260796627
HG_4130	Cfra_g3284	Ctel_225516	Bsch_g27125	Csav_004133	Acar_00006495	Hsap_Ensmbl0166889_protein_associated_with_topoisomerase_II_homolog_1_yeast_Source_HGNC_Symbol_Acc_26721_PATL1	Drer_017423_protein_associated_with_topoisomerase_II_homolog_1_yeast_Source_ZFIN_Acc_ZDB_GENE_070209_83_patl1	Lgig_168358	Aque_228019	Acar_00019566	Drer_089567_protein_associated_with_topoisomerase_II_homolog_2_yeast_Source_HGNC_Symbol_Acc_33630_PATL2	Acar_00006801	Acar_00019041	Xtro_030950	Isca_ISCW003914-PA	Xtro_058926	Ggal_039456	Skow_32918m	Tadh_54328	Ggal_003392	Smim_39389_PREDICTED_LOW_QUALITY_PROTEIN_protein_PAT1_homolog_like_Anolis_carolinensis_gi_327260448_ref_XP_003215046_9e_46_183	Mmar_MMa48631	Cow_03202T0	Pfuc_3987_1_37763_t1	Dpul_300176	Hmag_229958	Spur_019858_Patl1	Adig_10525	Xtro_026139	Sarc_g17152	Pbac_3460773	Smar_003118	Tcas_270008618	Mley_ML200231a	Cgig_12909_PAT1_like_protein_1_Source_UniProtKB_TrEMBL_Acc_K1RXV8	Znev_10926	OcarG_4510	Odio_015761001	Cele_009661_patr_1_Protein_PATR_1_patr_1_mRNA_complete_cds_Source_RefSeq_mRNA_Acc_NM_064113	Bmal_170597035	Bmal_170581837	Mbre_33059	Sarc_g7285	Hrob_188811	Spur_016243_Spur_016243	Dmel_0028470_Patr_1_Protein_associated_with_topo_II_related_1_Source_FlyBase_0028470	Rcul_t35688	Hsap_Ensmbl0229474_protein_associated_with_topoisomerase_II_homolog_2_yeast_Source_HGNC_Symbol_Acc_33630_PATL2	Tspi_316969985	Sros_00067T0	Mley_ML200232a	Pbac_3474549
HG_81745	Sarc_g11347	Avag_24142001
HG_8456	Sarc_g22436	Bflo_260816533	Skow_44083m	Ctel_153245	Dmel_0039831_CG12054	Spur_022428_Z374	Ggal_018115	Spur_003239_Z373	Xtro_001665	Acar_00007020	Isca_ISCW005796-PA	Drer_056793_JAZF_zinc_finger_1b_Source_ZFIN_Acc_ZDB_GENE_041212_56_jazf1b	Tadh_31105	Adig_20854	Drer_036243_JAZF_zinc_finger_1a_Source_ZFIN_Acc_ZDB_GENE_060503_492_jazf1a	Znev_16868	Nvec_56181_	OcarG_4424	Cow_02434T0	Hmag_214684	Cow_04135T0	Bmal_170581276	Hsap_Ensmbl0153814_JAZF_zinc_finger_1_Source_HGNC_Symbol_Acc_28917_JAZF1	Rcul_t09954
HG_22384	Cele_008194_C49C3_4_Protein_C49C3_4_21ur_11407_mRNA_complete_cds_Source_RefSeq_mRNA_Acc_NM_070679	Cele_012134_T28F3_8_Protein_T28F3_8_T28F3_8_mRNA_complete_cds_Source_RefSeq_mRNA_Acc_NM_070674	Sjap_0314290	Sarc_g19870	Mbre_23295	Sros_07419T0
HG_14119	Skow_09123m	Lgig_167254	Bflo_260823294	Hmag_219980	Lgig_158321	Lgig_143745	Skow_01427m	Skow_09118m	Pfuc_23713_1_04325_t1	Aque_201926	Sarc_g4009
HG_7138	Avag_40440001	Ctel_162455	Rcul_t32992	Spur_015449_Gtlf3b	Csav_005049	Adig_21967	Cele_014226_ZK1098_11_Protein_ZK1098_11_ZK1098_11_mRNA_complete_cds_Source_RefSeq_mRNA_Acc_NM_001027811	Smim_32945_protein_GTLF3B_putative_Ixodes_scapularis_gi_242000866_ref_XP_002435076_3e_16_77_8	Xtro_027372	Bflo_260792589	Drer_038281_chromosome_17_open_reading_frame_103_Source_HGNC_Symbol_Acc_30770_C3H17orf103	Isca_ISCW019202-PA	Ggal_007554	Aque_210257	Hsap_Ensmbl0154035_chromosome_17_open_reading_frame_103_Source_HGNC_Symbol_Acc_30770_C17orf103	Bsch_g45216	Tadh_56094	Pbac_3478608	Bsch_g35609	Acar_00001585	Skow_22314m	Mmar_MMa50350	Znev_09622	Drer_052417_im_6904045_Source_ZFIN_Acc_ZDB_GENE_050506_75_im_6904045	Dpul_318643	Cfra_g4236	Pfuc_15765_1_61547_t1	Mley_ML20027a	Sarc_g21540	Avag_59219001	Dmel_0052163_CG32163
HG_1877	Sjap_0075240	Bsch_g1855	Xtro_017669	Ggal_017295	Acar_00008244	Ctel_171891	Skow_26206m	Smar_008801	Bsch_g61993	Isca_ISCW018108-PA	Lgig_137121	Znev_07619	Spur_022191_Zyg11b	Hsap_Ensmbl0203995_zyg_11_family_member_A_cell_cycle_regulator_Source_HGNC_Symbol_Acc_32058_ZYG11A	Skow_26248m	Smim_47109_Protein_zyg_11_like_protein_B_Harpegnathos_saltator_gi_307196970_gb_EFN78345_0_0_565	Dpul_308901	Tcas_270009168	Drer_045828_si_ch1073_82l19_1_Source_ZFIN_Acc_ZDB_GENE_030131_5941_si_ch1073_82l19_1	Hsap_Ensmbl0162378_zyg_11_family_member_B_cell_cycle_regulator_Source_HGNC_Symbol_Acc_25820_ZYG11B	Pfuc_730_1_36662_t1	Skow_09712m	Cint_026175	Avag_30367001	Avag_04075001	Bflo_260793642	Lgig_139253	Drer_009257_zer_1_homolog_C_elegans_Source_ZFIN_Acc_ZDB_GENE_040426_2307_zer1	Cele_020762_zer_1_Protein_ZER_1_isoform_b_Source_RefSeq_mRNA_Acc_NM_171078	Xtro_028117	Ggal_007412	Hsap_Ensmbl0160445_zyg_11_related_cell_cycle_regulator_Source_HGNC_Symbol_Acc_30960_ZER1	Odio_013233001	Rcul_t40744	Bflo_260815895	Dmel_0043458_CG12084	Spur_004760_Zer1	Smar_001157	Smar_001155	Skow_15576m	Bsch_g5868	Bmal_170591959	Dpul_203195	Cint_026174	Smim_2992_PREDICTED_similar_to_AGAP005961_PA_Tribolium_castaneum_gi_91079981_ref_XP_970437_0_0_681	Bsch_g56011	Bsch_g69209	Tcas_270003243	Adig_11557	Znev_03297	Bmal_170575782	Avag_46843001	Hrob_105637	Cgig_01585_Zer_1_like_protein_Source_UniProtKB_TrEMBL_Acc_K1PLY0	Avag_30294001	Rcul_t17319	Cint_029010	Emul_10423	Egra_04028	Pfuc_12410_1_32193_t1	Avag_00355001	Avag_24021001	Tspi_316974932	Tadh_53463	Isca_ISCW008366-PA	Mley_ML45535a	Csav_001265	OcarG_7635	Cfra_g295	Pfuc_5380_1_67229_t1	Nvec_15433_Arm	Cele_006996_zyg_11_Protein_ZYG_11_zyg_11_mRNA_complete_cds_Source_RefSeq_mRNA_Acc_NM_063276	Hmag_216253	Sman_157770	OcarG_6191	Bflo_260793638	Sarc_g12272	Bsch_g64782	Gsal_9981_protein_zyg_11_homolog_b_like	Nvec_22886_LRR_1	Sros_12591T0	Gsal_2176_protein_zyg_11_homolog_b_like	Hmic_0995400	Drer_007737_zyg_11_homolog_C_elegans_Source_ZFIN_Acc_ZDB_GENE_041014_17_zyg11	Hmag_223395	Hmic_0284300	Hmic_0077100	Sjap_0310950	Sarc_g847	Bflo_260793640	Skow_01712m	OcarG_2642	Mbre_30407	Sarc_g10711	Sarc_g7518	OcarG_607	Hmic_0692800	Hmic_0458100	Hmic_0076300	Smar_010694	Nvec_15650_	Rcul_t46104	Hmic_0728200	OcarG_4292	Hmic_0364100	Hmic_0284200
HG_19665	Bsch_g22469	Bsch_g35889	Bsch_g2345	Bsch_g2343	Hmag_227330	Pfuc_8765_1_24473_t1	Cfra_g6584
HG_10130	Sarc_g7238	Sarc_g7703	Sarc_g2184	Drer_089275_Uncharacterized_protein_Source_UniProtKB_TrEMBL_Acc_F1QXY9_CABZ01112401_1	Drer_091137_Uncharacterized_protein_Source_UniProtKB_TrEMBL_Acc_F1RC93_CABZ01079258_1	Drer_089533_Uncharacterized_protein_Source_UniProtKB_TrEMBL_Acc_F1QVA5_BX005484_1	Drer_086154_Uncharacterized_protein_Source_UniProtKB_TrEMBL_Acc_F1QRS1_CABZ01053196_1	Drer_088483_Uncharacterized_protein_Source_UniProtKB_TrEMBL_Acc_F1QCF7_CABZ01031933_1	Skow_01359m	Spur_010855_Spur_010855	Spur_009687_Spur_009687	Lgig_71069	Mley_ML205633a	Sarc_g19902	Nvec_50302_DUF963	Pfuc_19_1_57923_t1	Pfuc_225103_1_35841_t1	Skow_04293m
HG_6801	Cele_008973_F20D1_1_Protein_F20D1_1_F20D1_1_mRNA_complete_cds_Source_RefSeq_mRNA_Acc_NM_078083	Bmal_170587314	Cgig_21915_Transmembrane_protein_C9orf7_Source_UniProtKB_TrEMBL_Acc_K1PIE4	Ctel_167106	Lgig_135243	Znev_03504	Dpul_128200	Tcas_270007428	Dmel_0261722_fwe_flower_Source_FlyBase_0261722	Csav_009101	Avag_01650001	Smim_53452_Transmembrane_protein_C9orf7_Acromyrmex_echinatior_gi_332030760_gb_EGI70436_1e_35_131	Bflo_260811029	Skow_17325m	Drer_090818_calcium_channel_flower_domain_containing_1_Source_HGNC_Symbol_Acc_1365_CACFD1	Hsap_Ensmbl0260502_calcium_channel_flower_domain_containing_1_Source_HGNC_Symbol_Acc_1365_CACFD1	Xtro_015070	Adig_01447	Odio_014300001	Acar_00021342	Hmag_232967	Avag_00054001	Ggal_004734	Hrob_68553	Odio_007934001	Ggal_038383	Tadh_53141	Isca_ISCW023317-PA	Hrob_193312	Skow_17348m	Sros_05382T0	Hsap_Ensmbl0160325_calcium_channel_flower_domain_containing_1_Source_HGNC_Symbol_Acc_1365_CACFD1	Odio_017438001	Sarc_g6401
HG_33527	Skow_29806m	Skow_29808m	Mbre_28368	Sarc_g22169
HG_32952	Cfra_g525	Sarc_g605	Mbre_7164	Sros_02005T0
HG_23469	Sarc_g24176	Hmag_200161	Spur_000915_Spur_000915	Hmag_210939	Hmag_212949	Pfuc_12958_1_68574_t1
HG_4159	Bflo_260798560	Cgig_16245_Rhophilin_2_B_Source_UniProtKB_TrEMBL_Acc_K1QDG7	Skow_41760m	Bsch_g12939	Csav_018466	Csav_018465	Cint_009068	Cint_009066	Cint_009070	Spur_012299_Rhpn1	Ggal_025954	Drer_052454_rhophilin_Rho_GTPase_binding_protein_1_Source_ZFIN_Acc_ZDB_GENE_081031_79_rhpn1	Acar_00001565	Ggal_007674	Mmar_MMa17496	Xtro_060715	Xtro_039607	Drer_014577_rhophilin_Rho_GTPase_binding_protein_2_Source_ZFIN_Acc_ZDB_GENE_030131_9927_rhpn2	Isca_ISCW019137-PA	Odio_017314001	Znev_17757	Tcas_270010028	Smim_3063_rhophilin_putative_Ixodes_scapularis_gi_242001718_ref_XP_002435502_0_0_725	Lgig_155816	Smar_003977	Hsap_Ensmbl0158106_rhophilin_Rho_GTPase_binding_protein_1_Source_HGNC_Symbol_Acc_19973_RHPN1	Ctel_93887	Hsap_Ensmbl0131941_rhophilin_Rho_GTPase_binding_protein_2_Source_HGNC_Symbol_Acc_19974_RHPN2	Dpul_43798	Dmel_0026374_Rhp_Rhophilin_Source_FlyBase_0026374	Acar_00007100	Bsch_g3222	Pfuc_3056_1_37488_t1	Tadh_55599	Smim_62347_rhophilin_putative_Ixodes_scapularis_gi_242001718_ref_XP_002435502_3e_163_485	Tspi_316967686	Rcul_t21860	Pfuc_103312_1_20911_t1	Gsal_1843_isoform_a	Adig_04529	Sros_07749T0	Egra_00766	Cint_009071	Hmic_0205200	Sarc_g22172	Smim_62355_PREDICTED_similar_to_rhophilin_Tribolium_castaneum_gi_91085665_ref_XP_971529_1e_30_120	Sros_01088T0	Rcul_t21859	OcarG_8053	Mbre_13006	Csav_018467	OcarG_2549	Pfuc_29524_1_11973_t1	Pfuc_145506_1_21239_t1	Bflo_260798562	Nvec_9752_	Nvec_25105_	Hmic_0205300	OcarG_9057
HG_5380	Cgig_27618_Thymidine_phosphorylase_Source_UniProtKB_TrEMBL_Acc_K1QUF9	Cgig_27619_Thymidine_phosphorylase_Source_UniProtKB_TrEMBL_Acc_K1R192	Skow_09079m	Acar_00010856	Spur_020617_Tymp	Adig_00372	Lgig_218516	Xtro_034300	Xtro_062631	Smar_003125	Smar_004291	Dpul_300152	Znev_12464	Mmar_MMa30782	Bflo_260800029	Ctel_177354	Mmar_MMa22600	Hsap_Ensmbl0025708_thymidine_phosphorylase_Source_HGNC_Symbol_Acc_3148_TYMP	Hmag_203898	Avag_43108001	Avag_26906001	Avag_20515001	Avag_01218001	Avag_61575001	Ctel_201070	Ctel_103958	Sros_04718T0	Egra_02999	Emul_04018	Mbre_31810	Hmic_0138600	Mley_ML04382a	Dpul_309953	Sarc_g21084	Smim_12670_Thymidine_phosphorylase_Salmo_salar_gi_209730558_gb_ACI66148_3e_16_78_2	Pfuc_31495_1_33800_t1	Ctel_138143	Pfuc_207651_1_14191_t1	Pbac_3467132	Ctel_188974	Smim_65378_Thymidine_phosphorylase_Salmo_salar_gi_213511662_ref_NP_001133751_2e_79_258	Pfuc_526_1_29309_t1	Mley_ML208313a	Pbac_3468898	Spur_011400_Spur_011400	Nvec_55901_DUF225	Nvec_48917_Glycos_trans_3N	Nvec_55340_PYNP_C
HG_25652	Cfra_g768	Sros_04920T0	Hmag_207815	Aque_203053	Sarc_g13241
HG_4659	Cele_012740_Y40B1B_8_Protein_Y40B1B_8_Y40B1B_8_mRNA_complete_cds_Source_RefSeq_mRNA_Acc_NM_060963	Bmal_170593293	Hrob_185089	Rcul_t42739	Lgig_162156	Ctel_112558	Isca_ISCW010155-PA	Acar_00006974	Smim_71738_solute_carrier_putative_Ixodes_scapularis_gi_241616524_ref_XP_002407975_1e_118_358	Ggal_000331	Drer_035181_solute_carrier_family_25_member_46_Source_ZFIN_Acc_ZDB_GENE_040718_296_slc25a46	Xtro_058845	Xtro_045970	Smar_012686	Skow_38417m	Tcas_270014568	Tspi_316979305	Dpul_308941	Znev_15241	Cgig_23833_Solute_carrier_family_25_member_46_Source_UniProtKB_TrEMBL_Acc_K1Q696	Tadh_54562	Bflo_260829875	Dmel_0030717_CG8931	Dmel_0032664_CG5755	Spur_002345_Slc25a46	Spur_016004_Slc25a46_1	Cint_016922	Cint_029564	Hmic_0225700	Cint_029563	Nvec_41780_Mito_carr	Csav_010191	Hsap_Ensmbl0164209_solute_carrier_family_25_member_46_Source_HGNC_Symbol_Acc_25198_SLC25A46	Adig_21774	Avag_40914001	Avag_05550001	Avag_13188001	Pfuc_24917_1_33475_t1	Sjap_0301830	Emul_00852	Mley_ML010511a	Ctel_57909	OcarG_9976	Avag_60855001	Sman_128570	Cow_02753T0	Pbac_3467584	Hmag_223729	Egra_10438	Cfra_g2113	Sarc_g3819	Sarc_g8261	Mmar_MMa15761	Egra_00732	Nvec_20456_
HG_10881	Sros_02411T0	Nvec_59206_	Adig_07061	Nvec_40836_	Nvec_5098_Pox_A14	Hmag_220723	Nvec_16013_DUF1248	Hmag_220724	Aque_219080	Hmag_224040	Nvec_16288_Dabb	Hmag_230340	Hmag_209324	Sarc_g17396	Nvec_38126_	Nvec_49566_
HG_3090	Bmal_170590674	Cele_019837_R02F2_8_Protein_R02F2_8_R02F2_8_mRNA_complete_cds_Source_RefSeq_mRNA_Acc_NM_065772	Cgig_17637_Lysine_histidine_transporter_1_Source_UniProtKB_TrEMBL_Acc_K1RT88	Csav_013304	Avag_01424001	Bmal_170574411	Cele_017663_F21D12_3_Protein_F21D12_3_F21D12_3_mRNA_complete_cds_Source_RefSeq_mRNA_Acc_NM_063131	Csav_013192	Csav_013303	Cele_012529_Y32F6A_4_Protein_Y32F6A_4_Y32F6A_4_mRNA_complete_cds_Source_RefSeq_mRNA_Acc_NM_073279	Cint_027130	Cint_027129	Ctel_113427	Cele_012487_Y18D10A_23_Protein_Y18D10A_23_Y18D10A_23_mRNA_complete_cds_Source_RefSeq_mRNA_Acc_NM_060850	Avag_45906001	Cele_022012_Y59H11AR_4_Protein_Y59H11AR_4_Y59H11AR_4_mRNA_complete_cds_Source_RefSeq_mRNA_Acc_NM_069066	Smim_36275_putative_vacuolar_amino_acid_transporter_Latrodectus_hesperus_gi_318087024_gb_ADV40104_1e_138_411	Pfuc_2781_1_66457_t1	Smim_34556_vacuolar_amino_acid_transporter_putative_Pediculus_humanus_corporis_gi_242003872_ref_XP_002422893_3e_114_350	Cint_003553	Cele_021156_Y4C6B_2_Protein_Y4C6B_2_isoform_a_Y4C6B_2_mRNA_complete_cds_Source_RefSeq_mRNA_Acc_NM_001028307	Tadh_22725	Hmag_202503	Bflo_260810428	Bflo_260810430	Znev_11611	Odio_010899001	Smar_013995	Bmal_170575790	Hmag_224159	Hmag_233408	Cfra_g4089	Hmag_212342	Adig_01285	Bsch_g12038	Bsch_g54289	Bsch_g15128	Spur_005391_AapL	Rcul_t24121	Smim_15069_vacuolar_amino_acid_transporter_putative_Pediculus_humanus_corporis_gi_242003872_ref_XP_002422893_5e_94_301	Spur_001531_Cpp	Bsch_g3309	Hmag_233410	Avag_45905001	Hmag_225267	Ctel_197482	Spur_022552_AapL	Pbac_3472595	Mmar_MMa26558	Dmel_0039255_CG13646	Pbac_3472382	Bsch_g43320	Hmag_227064	Bsch_g3308	Bsch_g46628	Pfuc_2781_1_66456_t1	Isca_ISCW016413-PA	Sarc_g16861	Hmag_201495	Hmag_230696	Bmal_170579951	Pbac_3464258	Rcul_t24122	Bsch_g64197	Hmag_227066	Mbre_25158	Mbre_38331	Sros_09531T0	Bmal_170579949	Sarc_g7865	Sarc_g20358
HG_941	Cfra_g654	Sjap_0003020	Tspi_316970779	Avag_26522001	Lgig_161296	Odio_010623001	Lgig_206444	Spur_018692_Groucho	Sarc_g13141	Nvec_4548_WD40	Xtro_031397	Xtro_031409	Csav_009455	Csav_009449	Csav_009457	Csav_009454	Csav_009456	Csav_009451	Csav_009450	Csav_009458	Csav_009453	Csav_009452	Drer_042484_transducin_like_enhancer_of_split_2_E_sp1_homolog_Drosophila_Source_ZFIN_Acc_ZDB_GENE_030131_2826_tle2	Cint_017756	Dmel_0001139_gro_groucho_Source_FlyBase_0001139	Acar_00010782	Mley_ML030526a	Pbac_3468027	Drer_008767_si_dkey_42p8_3_Source_ZFIN_Acc_ZDB_GENE_050208_677_si_dkey_42p8_3	Nvec_23865_	Nvec_4311_	Ctel_168379	Mmar_MMa02187	Ggal_020507	Hsap_Ensmbl0196781_transducin_like_enhancer_of_split_1_E_sp1_homolog_Drosophila_Source_HGNC_Symbol_Acc_11837_TLE1	Acar_00002673	Xtro_022625	Acar_00002919	Ggal_024456	Xtro_030562	Ggal_032172	Smim_9423_protein_groucho_putative_Pediculus_humanus_corporis_gi_242013098_ref_XP_002427252_0_0_733	Hsap_Ensmbl0065717_transducin_like_enhancer_of_split_2_E_sp1_homolog_Drosophila_Source_HGNC_Symbol_Acc_11838_TLE2	Isca_ISCW006956-PA	Ggal_013164	Xtro_030566	Hsap_Ensmbl0140332_transducin_like_enhancer_of_split_3_E_sp1_homolog_Drosophila_Source_HGNC_Symbol_Acc_11839_TLE3	Acar_00014628	Acar_00010728	Ggal_028279	Mmar_MMa02188	Bsch_g29793	Tcas_270002870	Smim_22152_protein_groucho_putative_Pediculus_humanus_corporis_gi_242013098_ref_XP_002427252_0_0_981	Tadh_49955	Avag_07173001	Drer_069006_groucho_1_Source_ZFIN_Acc_ZDB_GENE_990415_85_gro1	Drer_002787_groucho_2_Source_ZFIN_Acc_ZDB_GENE_990415_86_gro2	Cint_017742	Bflo_260784155	Csav_010623	Skow_21730m	Csav_010626	Csav_010631	Csav_010630	Cgig_21617_Transducin_like_enhancer_protein_4_Source_UniProtKB_TrEMBL_Acc_K1QHJ0	Tcas_270002842	Csav_010629	Csav_010628	Avag_24434001	Csav_010632	Csav_010625	Hrob_184828	Znev_05643	Smar_011808	Csav_010627	Bsch_g33685	Csav_010624	Bsch_g50765	Bsch_g57751	Bsch_g32046	Bsch_g51631	Hsap_Ensmbl0106829_transducin_like_enhancer_of_split_4_E_sp1_homolog_Drosophila_Source_HGNC_Symbol_Acc_11840_TLE4	Mmar_MMa38678	Xtro_031406	Drer_019588_chico_Source_ZFIN_Acc_ZDB_GENE_000210_28_chico	Znev_09438	Pfuc_977_1_36755_t1	Adig_04586	Drer_021805_amino_terminal_enhancer_of_split_Source_ZFIN_Acc_ZDB_GENE_040426_1409_aes	Tcas_270002225	Dpul_299755	Rcul_t05857	Hsap_Ensmbl0104964_amino_terminal_enhancer_of_split_Source_HGNC_Symbol_Acc_307_AES	Xtro_031413	Dpul_299754	Emul_00356	Drer_067832_zgc_136336_Source_ZFIN_Acc_ZDB_GENE_060512_84_zgc_136336	Egra_02898	Avag_26521001	Avag_31249001	Hrob_87586	Sjap_0022300	Gsal_9169_groucho_protein	Bsch_g731	Sman_150080_Transducin_like_enhancer_protein_1_Source_UniProtKB_TrEMBL_Acc_G4VI13	Hmic_0783200	Hmag_234294	Sman_165280_Groucho_related_Source_UniProtKB_TrEMBL_Acc_G4VFE2	Gsal_14990_transducin_like_enhancer_protein_3	Emul_07523	Egra_09672	Ggal_005117	Ggal_034750	Bmal_170592831	Avag_29154001	Isca_ISCW011345-PA	Avag_21371001	Avag_47525001	Pbac_3475467	Hrob_171585	Hmic_0710800	Avag_10704001	Hrob_99110	Rcul_t14329	Avag_31250001	Hrob_87650	Cele_006773_unc_37_Protein_UNC_37_unc_37_mRNA_complete_cds_Source_RefSeq_mRNA_Acc_NM_059531	Aque_205431	Aque_209563	Aque_203284	Aque_202605	Aque_205561	Cfra_g2249	Aque_206414	Aque_200402	Aque_209569	Aque_209163	Aque_205321	Aque_200143	Aque_206203	Hsap_Ensmbl0104953_transducin_like_enhancer_of_split_6_E_sp1_homolog_Drosophila_Source_HGNC_Symbol_Acc_30788_TLE6	Aque_200821	Aque_200117	Pfuc_77029_1_13193_t1	Aque_200917	Aque_205022	Tspi_316954545	Aque_200004	Sarc_g25068	Dpul_264215	OcarG_4940	Avag_22475001	Dpul_267913	Nvec_45298_DUF827	Spur_017807_Tle1_Groucho	Mmar_MMa02189	Mmar_MMa15593	Pfuc_977_1_36756_t1	Smim_24832_protein_groucho_putative_Ixodes_scapularis_gi_241563160_ref_XP_002401550_7e_17_80_9	Sarc_g24492	Sarc_g5035	Tspi_316970777	Aque_213545	Dpul_264214	Aque_203672	Aque_213541	Mmar_MMa55688	Smim_10381_PREDICTED_similar_to_groucho_protein_Tribolium_castaneum_gi_189234796_ref_XP_967319_8e_05_47_4	Nvec_14711_HIM	Nvec_20188_	Nvec_46440_	Rcul_t05855
HG_19916	Bsch_g7603	Dpul_325791	Sarc_g5351
HG_5534	Drer_062834_ECSIT_homolog_Drosophila_Source_ZFIN_Acc_ZDB_GENE_030131_1332_ecsit	Acar_00016712	Smim_17938_intermediate_in_Toll_signal_transduction_pathway_putative_Ixodes_scapularis_gi_241594106_ref_XP_002404254_2e_121_371	Xtro_036500	Spur_012096_Ecsit	Bflo_260801072	Smar_008072	Dpul_329178	Isca_ISCW009512-PA	Ctel_163254	Znev_07957	Cgig_02845_Evolutionarily_conserved_signaling_intermediate_in_Toll_pathway_mitochondrial_Source_UniProtKB_TrEMBL_Acc_K1PQT7	Lgig_94819	Avag_25052001	Avag_26149001	Dmel_0028436_ECSIT_ECSIT_Source_FlyBase_0028436	Hrob_76513	Tcas_270010908	Skow_09430m	Tspi_316971703	Tadh_53698	Sjap_0206160	Sman_015880_Putative_ecsit_Evolutionarily_conserved_signaling_intermediate_in_toll_pathways_Source_UniProtKB_TrEMBL_Acc_G4VSP0	Nvec_11397_ECSIT	Hmag_210740	Emul_06957	Egra_05442	Cele_021202_Y17G9B_5_Protein_Y17G9B_5_Y17G9B_5_mRNA_complete_cds_Source_RefSeq_mRNA_Acc_NM_068230	Pfuc_8703_1_09815_t1	Mmar_MMa31099	Rcul_t08011	Hmic_0705600	Gsal_13360_ecsit_evolutionarily_conserved_signaling_intermediate_in_toll_pathways	Aque_220186	Hsap_Ensmbl0130159_ECSIT_signalling_integrator_Source_HGNC_Symbol_Acc_29548_ECSIT	Bmal_170585986	Sarc_g14136	Cfra_g2859	Mbre_28699	Cow_04859T0	Sarc_g14135	Smar_000444	Hmag_205591	Sarc_g4924	Sjap_0206150
HG_4474	Bsch_g64054	Bsch_g64626	Cint_026283	Cint_026284	Csav_009993	Bflo_260825752	Hsap_Ensmbl0149503_inner_centromere_protein_antigens_135_155kDa_Source_HGNC_Symbol_Acc_6058_INCENP	Cgig_26534_Inner_centromere_protein_Source_UniProtKB_TrEMBL_Acc_K1QVE4	Lgig_229356	Spur_015416_IncenpL	Ggal_032034	Ggal_012176	Ggal_012158	Ggal_032035	Pfuc_6148_1_52720_t1	Ggal_012165	Skow_38035m	Acar_00019205	Acar_00021680	Acar_00017287	Xtro_014718	Xtro_014714	Mmar_MMa16700	Smar_013818	Acar_00017294	Acar_00017299	Bmal_170572161	Odio_008431001	Ctel_210320	Odio_002136001	Mley_ML13719a	Dpul_311417	Sros_08558T0	Hmag_226693	Cele_002047_icp_1_Protein_ICP_1_icp_1_mRNA_complete_cds_Source_RefSeq_mRNA_Acc_NM_058555	Tadh_61840	Cfra_g3420	Bmal_170573002	Aque_200594	Mley_ML174745a	Dpul_237130	Aque_228081	Rcul_t35852	Adig_09889	OcarG_1159	Hrob_172571	Mbre_35549	Znev_02579	Ggal_012175	Sarc_g186	Sarc_g6495	Hrob_192979	Drer_077270_inner_centromere_protein_antigens_135_155kDa_Source_HGNC_Symbol_Acc_6058_INCENP	Dmel_0260991_Incenp_Inner_centromere_protein_Source_FlyBase_0260991	Tcas_270010755	Xtro_042459	Acar_00017293	Pbac_3469564
HG_14045	Cgig_05207_Sarcoplasmic_reticulum_histidine_rich_calcium_binding_protein_Source_UniProtKB_TrEMBL_Acc_K1QK84	Lgig_161657	Ctel_222340	Hrob_161142	Hmag_233226	Skow_32305m	Drer_045947_histidine_rich_calcium_binding_protein_Source_HGNC_Symbol_Acc_5178_HRC	Sarc_g6077	Hsap_Ensmbl0130528_histidine_rich_calcium_binding_protein_Source_HGNC_Symbol_Acc_5178_HRC
HG_7963	Spur_013508_Mitosin	Skow_38513m	Drer_055133_centromere_protein_F_mitosin_Source_ZFIN_Acc_ZDB_GENE_041111_205_cenpf	OcarG_2274	Cgig_25187_Centromere_protein_F_Source_UniProtKB_TrEMBL_Acc_K1Q659	Bflo_260830491	Pfuc_40255_1_41164_t1	Nvec_26831_	Acar_00005750	Hsap_Ensmbl0117724_centromere_protein_F_350_400kDa_Source_HGNC_Symbol_Acc_1857_CENPF	Xtro_061437	Xtro_050022	Ggal_037712	Ggal_015880	Isca_ISCW009365-PA	Cow_03140T0	Sros_09546T0	Ggal_037709	Ggal_015754	Drer_090986_Uncharacterized_protein_Source_UniProtKB_TrEMBL_Acc_E7FBE0_BX323449_4	Hmag_224960	Adig_03500	Ggal_037710	Hmag_229978	Pfuc_74656_1_71096_t1	Sarc_g3506
HG_656	Hmag_210229	Hmag_220027	Hmag_208085	Hmag_200880	Bsch_g13402	Aque_212891	Aque_210941	Hmag_223156	Hmag_212157	Hmag_222234	Aque_216824	Hmag_227681	Hmag_207708	Aque_218182	Hmag_226155	Hmag_229495	Hmag_201832	Hmag_203517	Hmag_200536	Hmag_212863	Hmag_227722	Aque_203849	Hmag_202494	Hmag_204935	Hmag_222774	Hmag_231198	Hmag_230039	Hmag_229447	Hmag_207846	Hmag_200349	Hmag_201046	Hmag_205199	Aque_221880	Hmag_207707	Aque_229134	Aque_221051	Hmag_207773	Hmag_218465	Hmag_216565	Hmag_213336	Hmag_233864	Hmag_232141	Hmag_202855	Hmag_229334	Hmag_205093	Hmag_212491	Hmag_207402	Hmag_211723	Hmag_232120	Hmag_224887	Hmag_225620	Hmag_209618	Hmag_232142	Hmag_227560	Hmag_222833	Hmag_201734	Hmag_219026	Aque_216229	Hmag_229274	Hmag_208482	Hmag_222873	Hmag_200762	Hmag_223100	Hmag_210987	Hmag_201756	Hmag_231314	Hmag_209499	Hmag_207216	Hmag_231923	Hmag_221270	Hmag_230899	Bflo_260831170	Hmag_206659	Hmag_207219	Hmag_214352	Hmag_205195	Hmag_221614	Hmag_208046	Hmag_213330	Hmag_222505	Hmag_201422	Hmag_211341	Hmag_221320	Hmag_204009	Hmag_208483	Hmag_215609	Hmag_225426	Hmag_210628	Hmag_208108	Hmag_201113	Hmag_210422	Hmag_232622	Hmag_208109	Hmag_208110	Hmag_210643	Hmag_224562	Hmag_222396	Hmag_202840	Hmag_211396	Hmag_212585	Hmag_205451	Hmag_227564	Hmag_224276	Hmag_220037	Hmag_204657	Hmag_210233	Hmag_228889	Hmag_206368	Hmag_222397	Hmag_217365	Aque_222910	Hmag_228025	Hmag_215829	Hmag_211397	Hmag_200110	Hmag_221173	Hmag_202857	Hmag_230706	Hmag_207985	Hmag_201852	Hmag_216692	Hmag_209953	Hmag_209689	Hmag_221255	Hmag_214667	Hmag_215273	Hmag_223476	Hmag_206952	Hmag_216589	Hmag_206660	Hmag_201236	Hmag_211579	Hmag_222380	Hmag_206128	Hmag_201618	Hmag_211545	Hmag_210151	Hmag_205981	Hmag_201885	Hmag_209954	Hmag_204707	Hmag_205273	Hmag_218375	Hmag_227788	Hmag_225415	Hmag_211847	Hmag_222371	Hmag_220506	Hmag_212608	Hmag_214849	Hmag_201355	Hmag_213888	Hmag_213754	Aque_219378	Aque_200811	Aque_224380	Hmag_219037	Aque_229117	Hmag_221408	Hmag_222597	Aque_212210	Hmag_200890	Hmag_220509	Hmag_225757	Hmag_201992	Hmag_207325	Hmag_204995	Hmag_221862	Hmag_206213	Hmag_212549	Hmag_200321	Hmag_208484	Hmag_206026	Hmag_230123	Hmag_222874	Hmag_215547	Hmag_223282	Hmag_230293	Hmag_225130	Hmag_202437	Hmag_209850	Hmag_208772	Hmag_215515	Hmag_233975	Hmag_221301	Hmag_218503	Hmag_207356	Hmag_206092	Hmag_207944	Hmag_214751	Hmag_200244	Hmag_216419	Hmag_209158	Hmag_202346	Hmag_207735	Hmag_201108	Hmag_208419	Hmag_202570	Hmag_217476	Hmag_210330	Hmag_215664	Hmag_210232	Hmag_233520	Hmag_205704	Hmag_226289	Hmag_221274	Hmag_211017	Hmag_201114	Hmag_233519	Hmag_225158	Hmag_204471	Hmag_229275	Hmag_212563	Hmag_225719	Hmag_203664	Hmag_215890	Hmag_215077	Hmag_218095	Hmag_226168	Hmag_223067	Hmag_231199	Hmag_215891	Hmag_216576	Hmag_210152	Hmag_214191	Sarc_g9273	Hmag_232928	Hmag_201109	Hmag_213058	Mmar_MMa16028	Aque_201246	Aque_219400	Hmag_227662	Hmag_216873	Hmag_207840	Hmag_210507	Hmag_207340	Mmar_MMa29816	Sarc_g20273
HG_2684	Nvec_42285_	Nvec_30907_THAP	Nvec_18495_	Nvec_23335_PARP	Nvec_20412_TUDOR	Nvec_18748_F5_F8_type_C	Nvec_50745_CBM_10	Nvec_13145_Ribosomal_L30	Nvec_1486_CUB	Nvec_6259_	Nvec_43283_	Nvec_16705_	Nvec_978_	Nvec_13146_Laminin_G_2	Nvec_18714_	Nvec_49406_Prion_octapep	Nvec_2831_	Nvec_15855_BNR	Nvec_18841_	Nvec_19621_	Nvec_30759_	Nvec_2_	Nvec_29464_	Nvec_34653_	Nvec_10141_	Nvec_29750_	Nvec_28440_	Nvec_11149_	Nvec_50803_	Nvec_13917_	Nvec_58555_	Nvec_12698_	Nvec_41140_	Nvec_3177_	Nvec_30528_	Nvec_33868_	Nvec_58066_	Nvec_38229_	Nvec_38464_	Nvec_9108_	Nvec_32157_	Nvec_40044_	Nvec_44737_	Nvec_39702_	Nvec_16134_	Nvec_14843_	Nvec_8980_Endonuclease_7	Nvec_10493_Keratin_B2	Nvec_46681_AT_hook	Nvec_11874_	Nvec_47671_	Nvec_17551_	Nvec_53127_DUF1010	Nvec_47756_	Nvec_19776_	Nvec_10813_	Nvec_55291_DUF1534	Nvec_27798_	Nvec_11576_	Nvec_50805_	Nvec_49949_	Nvec_4129_	Nvec_57315_	Nvec_31156_	Nvec_2861_	Nvec_45675_	Nvec_10501_	Nvec_47971_	Nvec_23134_	Nvec_26493_	Nvec_55261_	Nvec_48934_	Nvec_8898_WSC	Nvec_51391_	Nvec_44907_	Nvec_20647_	Nvec_4902_	Nvec_3779_	Nvec_3453_	Nvec_7250_	Nvec_48623_	Nvec_34716_	Sarc_g14456	Nvec_57771_
HG_41856	Hmag_218034	Sarc_g10586	Hmag_214054
HG_41036	Bsch_g330	Cfra_g5287	Sarc_g16116
HG_63858	Nvec_57398_	Sarc_g11953
HG_4896	Nvec_20446_HLH	Aque_219962	Cfra_g3692	Cele_001955_hlh_11_Protein_HLH_11_isoform_d_hlh_11_mRNA_complete_cds_Source_RefSeq_mRNA_Acc_NM_001027456	Bmal_170595257	Bmal_170575487	Znev_01926	Acar_00016086	Drer_074641_transcription_factor_AP_4_activating_enhancer_binding_protein_4_Source_ZFIN_Acc_ZDB_GENE_090810_1_tfap4	Pfuc_4162_1_66900_t1	Dmel_0001994_crp_cropped_Source_FlyBase_0001994	Spur_003179_Ap4	Xtro_061401	Ctel_45346	Cgig_26909_Transcription_factor_AP_4_Source_UniProtKB_TrEMBL_Acc_K1R904	Dpul_303137	Csav_000597	Lgig_65706	Cint_026074	Cint_018656	Avag_19775001	Adig_19325	Odio_001435001	Avag_41145001	Avag_09347001	Avag_03581001	Bflo_260833586	Mmar_MMa17997	Tspi_316974038	Hrob_183458	Skow_40946m	Isca_ISCW013477-PA	Hrob_176727	OcarG_1815	Gsal_872_transcription_factor_ap_4	Smim_58210_Transcription_factor_AP_4_Esox_lucius_gi_225716024_gb_ACO13858_1e_22_92_4	Sarc_g13376	Sros_09885T0	Tadh_56276	Spur_007723_Tcfap4L	Isca_ISCW013476-PA	Tcas_270005579	Smar_007048	Smim_62125_adaptor_protein_complex_4_AP_4_putative_Ixodes_scapularis_gi_241750474_ref_XP_002400891_2e_12_70_9	Mmar_MMa04975	Odio_013642001	Hsap_Ensmbl0090447_transcription_factor_AP_4_activating_enhancer_binding_protein_4_Source_HGNC_Symbol_Acc_11745_TFAP4
HG_32145	Sarc_g22824	OcarG_4020	OcarG_9922	OcarG_9923
HG_47959	Mley_ML000120a	Pbac_3475025	Sarc_g2463
HG_2870	Bsch_g68210	Cgig_15000_Williams_Beuren_syndrome_chromosomal_region_14_protein_Source_UniProtKB_TrEMBL_Acc_K1PXL9	Sarc_g4928	Smim_81674_MLX_interacting_protein_Acromyrmex_echinatior_gi_332020853_gb_EGI61251_4e_72_266	Znev_12090	Aque_226477	Sarc_g1383	Nvec_10010_HLH	Dmel_0032940_Mio_Mlx_interactor_Source_FlyBase_0032940	Ctel_219042	OcarG_8493	Skow_09250m	Cele_003378_mml_1_Protein_MML_1_isoform_a_mml_1_mRNA_complete_cds_Source_RefSeq_mRNA_Acc_NM_066230	Ctel_221598	Hmag_222483	Xtro_059208	Hsap_Ensmbl0262077_MLX_interacting_protein_like_Source_HGNC_Symbol_Acc_12744_MLXIPL	Hsap_Ensmbl0009950_MLX_interacting_protein_like_Source_HGNC_Symbol_Acc_12744_MLXIPL	Acar_00007531	Lgig_142988	Dpul_56269	Hrob_82735	Spur_008845_Mlx_Ip	Csav_019852	Xtro_060220	Xtro_008179	Hsap_Ensmbl0175727_MLX_interacting_protein_Source_HGNC_Symbol_Acc_17055_MLXIP	Drer_089107_MLX_interacting_protein_like_Source_HGNC_Symbol_Acc_12744_MLXIPL	Tadh_28773	Ggal_006999	Hrob_70763	Acar_00011300	Drer_059474_MLX_interacting_protein_Source_ZFIN_Acc_ZDB_GENE_060526_8_mlxip	Acar_00020413	Sman_162080	Hrob_191939	Hmic_0756900	Skow_30879m	Mley_ML070810a	Lgig_119609	Pbac_3466872	Emul_04166	Egra_02998	Bmal_170574973	Bmal_170571029	Rcul_t41282	Smar_009262	Tspi_316973669	Tcas_270006597	Rcul_t41281	Sjap_0056840	Ggal_001010	Dpul_56271	Lgig_161770	Acar_00013407	Hrob_145277	Gsal_10476_mlx_interacting_protein	Cow_06415T0	Odio_009077001	Pfuc_34585_1_70133_t1	Spur_021882_Spur_021882	Lgig_232686	Spur_012601_Hypp_2040	Gsal_2310_hypothetical_protein	Rcul_t41283	Sjap_0311420
HG_2565	Rcul_t33054	Bsch_g64515	Odio_011447001	Bflo_260782801	Xtro_060373	Bflo_260788410	Xtro_048980	Acar_00005962	Ggal_015027	Hsap_Ensmbl0182827_acyl_CoA_binding_domain_containing_3_Source_HGNC_Symbol_Acc_15453_ACBD3	Lgig_115642	Skow_20913m	Ctel_178819	Drer_042623_acyl_Coenzyme_A_binding_domain_containing_3_Source_ZFIN_Acc_ZDB_GENE_040426_1930_acbd3	Avag_13703001	Bmal_170593847	Cele_012765_Y41E3_7_Protein_Y41E3_7_isoform_a_Source_RefSeq_mRNA_Acc_NM_001047560	Cgig_13441_Golgi_resident_protein_GCP60_Source_UniProtKB_TrEMBL_Acc_K1QT36	Avag_07806001	Avag_27789001	Bsch_g9633	Smim_78489_Protein_TMED8_Acromyrmex_echinatior_gi_332030336_gb_EGI70079_3e_141_425	Avag_00376001	Drer_024602_acyl_CoA_binding_domain_containing_3_Source_HGNC_Symbol_Acc_15453_ACBD3	Znev_01046	Hmag_207125	Hrob_64054	Tcas_270005782	Smar_012899	Hsap_Ensmbl0100580_transmembrane_emp24_protein_transport_domain_containing_8_Source_HGNC_Symbol_Acc_18633_TMED8	Ggal_036883	Dmel_0031061_CG14232	Ggal_031916	Bsch_g718	Xtro_024208	Egra_00867	Hmic_0439700	Hrob_117203	Emul_05833	Egra_00337	Acar_00016931	Emul_01594	Rcul_t25048	Sman_167230	Sman_164500	Sjap_0069450	Sjap_0089260	Tspi_316978255	Hrob_181600	Hmic_0884500	Nvec_31228_EMP24_GP25L	OcarG_11148	Adig_15373	Mley_ML154136a	Pbac_3461354	Gsal_2267_golgi_resident_protein_gcp60	Mmar_MMa24097	Spur_007586_Acbd3L	Gsal_2679_golgi_resident_protein_gcp60	Isca_ISCW012443-PA	Mmar_MMa46574	Tadh_57022	Cfra_g2289	Sros_02222T0	Cow_02995T0	Mbre_31641	Csav_015436	Sarc_g1148	Rcul_t33055	Dpul_228988	Sarc_g15530	Spur_004350_Acbd3	Pfuc_16874_1_61649_t1	Mmar_MMa24099	Bflo_260782799	Hmag_205933	Bmal_170593841	Sjap_0306110	Odio_011449001	Rcul_t02362	Pbac_3474303	Gsal_15364_sjchgc01107_protein	Nvec_3028_	Pbac_3470033	Bmal_170593845
HG_42731	Cfra_g1173	Sarc_g15125	Cow_07374T0
HG_39620	Cgig_03780_Putative_amidohydrolase_ytcJ_Source_UniProtKB_TrEMBL_Acc_K1QJ02	Cgig_08449	Sarc_g8958
HG_33384	Cgig_16160_Ankyrin_repeat_and_protein_kinase_domain_containing_protein_1_Source_UniProtKB_TrEMBL_Acc_K1Q9H1	Pfuc_40345_1_70359_t1	Ctel_93586	Sarc_g6267
HG_33079	Cfra_g3947	Sarc_g3666	Sarc_g9666	Adig_17028
HG_22953	Cfra_g3899	Sarc_g6001	Sarc_g10646	Avag_03914001	Avag_50182001	Sarc_g4147
HG_14960	Cint_025894	Skow_00898m	Sarc_g19594	Nvec_13801_LEA_4	Lgig_138343	Nvec_54376_DUF1300	Lgig_169843	Nvec_50969_Cation_efflux	Skow_44066m	Bflo_260783489
HG_11807	Sarc_g12279	Skow_11905m	Tadh_61255	Spur_010760_Spur_010760	Cgig_19814	Drer_088444_selenoprotein_L_sell_mRNA_Source_RefSeq_mRNA_Acc_NM_001190382_CU929133_1	Spur_027803_Spur_027803	Cgig_06182	Ctel_186353	Lgig_111068	Csav_010610
HG_15243	Aque_227924	Ctel_192515	Bflo_260829138	Sarc_g23011	OcarG_1157	Skow_35205m	Skow_35206m
HG_38809	Sarc_g6382	Sros_05732T0	Mbre_31431
HG_5781	Smar_009205	Bsch_g14118	Cint_002654	Skow_28388m	Cgig_22021_Mediator_of_RNA_polymerase_II_transcription_subunit_15_Source_UniProtKB_TrEMBL_Acc_K1QA26	Cgig_15205_Mediator_of_RNA_polymerase_II_transcription_subunit_15_Source_UniProtKB_TrEMBL_Acc_K1QA34	Bflo_260808285	Xtro_009267	Lgig_238290	Isca_ISCW010764-PA	Cfra_g919	Smim_55918_positive_cofactor_subunit_of_a_RNA_polymerase_II_multiprotein_coactivator_putative_Ixodes_scapularis_gi_241684480_ref_XP_002401270_3e_131_398	Ggal_010367	Tcas_270007150	Ctel_120706	Spur_014420_Spur_014420	Dpul_60117	Pfuc_12166_1_61006_t1	Dmel_0027592_MED15_Mediator_complex_subunit_15_Source_FlyBase_0027592	Spur_005876_Med15	Tadh_59125	Skow_28390m	Csav_006962	Hrob_185989	Odio_015092001	Dpul_341016	OcarG_2193	Pbac_3464888	Nvec_56145_	Tspi_316973954	Mley_ML126217a	Mmar_MMa56336	Rcul_t41848	Nvec_4617_Extensin_2	Cgig_22018_Mediator_of_RNA_polymerase_II_transcription_subunit_15_Source_UniProtKB_TrEMBL_Acc_K1QQX0	Ctel_26891	Csav_006971	Dpul_228404	Tcas_270007149	Isca_ISCW010765-PA	Spur_017222_Spur_017222	Hsap_Ensmbl0099917_mediator_complex_subunit_15_Source_HGNC_Symbol_Acc_14248_MED15	Nvec_37588_
HG_8682	Skow_20417m	Lgig_99061	Aque_215284	Pbac_3461404	Sros_02500T0	Skow_18718m	Skow_21261m	Bflo_260797469	Mbre_23983	Nvec_12553_	Hmag_228225	Smar_010201	Csav_013936	Nvec_38670_	Dmel_0036677_CG13023	Hmag_211835	Hmag_211403	Hmag_212163	Nvec_40011_	Hmag_221806	Bflo_260804057	Bflo_260819030	Sarc_g6372
HG_6989	Hrob_89617	Hmag_227188	Hmag_227189	Tcas_270005286	Cfra_g6264	Sarc_g8742	OcarG_10200	Cgig_22755_Zinc_finger_CCCH_domain_containing_protein_11A_Source_UniProtKB_TrEMBL_Acc_K1RA74	Skow_45445m	Pfuc_1783_1_44137_t1	Acar_00021361	Pfuc_4175_1_23519_t1	Acar_00009940	Acar_00019816	Hsap_Ensmbl0058673_zinc_finger_CCCH_type_containing_11A_Source_HGNC_Symbol_Acc_29093_ZC3H11A	Ctel_227798	Ggal_000747	Drer_009754_zinc_finger_CCCH_type_containing_11A_Source_ZFIN_Acc_ZDB_GENE_030131_3272_zc3h11a	Spur_028258_Zc3m11a	Smim_9708_Zgc_73328_protein_Danio_rerio_gi_37589754_gb_AAH59648_7e_44_166	Cow_02473T0	Dpul_55759	Ctel_118081	Aque_209954	Znev_06723	Tspi_316975255	Lgig_128024	Ggal_038519	Acar_00020408	Mbre_32719	Xtro_059918	Xtro_000931
HG_6175	Sarc_g17344	Skow_01223m	Smar_000418	Sarc_g17343	Sarc_g17342	Sarc_g10050	Sarc_g17341	Sarc_g14410	Pfuc_51239_1_20107_t1	Sarc_g175	Sarc_g11397	Sarc_g11671	Sarc_g11669	Sarc_g11670	Sarc_g17278	Sarc_g19458	Sarc_g11672	Sarc_g17969	Sarc_g2762	Sarc_g16493	Sarc_g14409	Sarc_g17276	Sarc_g23738	Sarc_g13405	Sarc_g2090	Sarc_g23741	Sarc_g13276	Sarc_g5405	Sarc_g17277	Sarc_g6409	Sarc_g1496	Sarc_g13275	Sarc_g1497	Sarc_g11944	Sarc_g11675	Sarc_g13709	Sarc_g20181	Sarc_g11330	Sarc_g10472
HG_33056	Cfra_g3124	Sarc_g16024	Sarc_g16025	Cow_07805T0
HG_18191	Ctel_101016	Sarc_g11452	Lgig_143747	Ctel_202244	Ctel_223881	Ctel_197295	Ctel_216953	Ctel_204516
HG_40456	Bflo_260782231	Sarc_g18739	Pfuc_92914_1_28013_t1
HG_39000	Cow_05876T0	Sarc_g16119	Cfra_g2366
HG_5750	Bsch_g4358	Drer_040039_pituitary_tumor_transforming_1_interacting_protein_b_Source_ZFIN_Acc_ZDB_GENE_041010_10_pttg1ipb	Acar_00008099	Ggal_030583	Cgig_22215	Ggal_014707	Xtro_059345	Xtro_044210	Xtro_007508	Ggal_009087	Skow_34203m	Csav_006666	Drer_090156_pituitary_tumor_transforming_1_interacting_protein_a_Source_ZFIN_Acc_ZDB_GENE_030131_505_pttg1ipa	Bflo_260789459	Drer_091208_Uncharacterized_protein_Source_UniProtKB_TrEMBL_Acc_E7F727_CABZ01072585_1	Cint_021996	Smar_011635	Lgig_204974	Ctel_228897	Mley_ML039721a	Cow_00003T0	Tadh_62353	Smim_82113_pituitary_tumor_transforming_interacting_protein_gene_precursor_Xenopus_laevis_gi_148234939_ref_NP_001089241_3e_15_77_8	Adig_10952	Tadh_59390	Adig_07289	Tadh_56145	Pbac_3472242	Nvec_48424_PSI	Bflo_260788342	Isca_ISCW012502-PA	Hmag_203907	Tadh_57629	Tadh_59389	Mbre_37700	Hrob_181575	Spur_008870_Spur_008870	Tadh_59391	Nvec_39103_PSI	Tadh_51780	Hmag_202186	Hmag_205842	Adig_22373	Sarc_g3767
HG_28167	Smim_33184_SCP1_PONLE_RecName_Full_Sarcoplasmic_calcium_binding_protein_AltName_Full_Sarcoplasmic_calcium_binding_protein_I_Short_SCP_I_gi_134309_sp_P05946_SCP1_PONLE_5e_73_228	Tcas_270015413	Dmel_0020908_Scp1_Sarcoplasmic_calcium_binding_protein_1_Source_FlyBase_0020908	Mmar_MMa22585	Isca_ISCW014255-PA
HG_18993	Sros_07820T0	Sros_06176T0	Mbre_28783	Aque_229646	Cfra_g1478	Sarc_g24007
HG_33102	Cfra_g4563	Sarc_g929	Sarc_g15275	Cow_06702T0
HG_16100	Bflo_260826329	Bflo_260800811	Bflo_260785159	Bflo_260791820	Skow_12128m	Sarc_g5050	Hmag_217068	Nvec_52135_RCSD	Skow_32910m
HG_42849	Cfra_g2774	Sarc_g16428	Cow_05589T0
HG_3067	Nvec_57433_RRM_1	Cgig_17095_AT_rich_interactive_domain_containing_protein_4B_Source_UniProtKB_TrEMBL_Acc_K1QY05	Dmel_0085451_CG34422	Znev_11977	Gsal_1901_isoform_d	Dpul_46806	Hmag_210622	Hmic_0775400	Smar_014515	Avag_10454001	Xtro_026194	Skow_29818m	Avag_04350001	Adig_16155	Tadh_57024	Emul_06857	Nvec_30707_ARID	Egra_00495	Bmal_170596074	Hsap_Ensmbl0032219_AT_rich_interactive_domain_4A_RBP1_like_Source_HGNC_Symbol_Acc_9885_ARID4A	Acar_00014391	Ggal_019625	Ggal_000021	Ggal_019626	Xtro_063751	Drer_043873_AT_rich_interactive_domain_4A_RBP1_like_Source_ZFIN_Acc_ZDB_GENE_050809_105_arid4a	Ggal_023109	Ggal_000384	Acar_00001348	Drer_090656_translocase_of_outer_mitochondrial_membrane_20_homolog_a_yeast_Source_ZFIN_Acc_ZDB_GENE_040426_1976_tomm20a	Hsap_Ensmbl0054267_AT_rich_interactive_domain_4B_RBP1_like_Source_HGNC_Symbol_Acc_15550_ARID4B	Cow_01097T0	Tcas_270009433	Cint_019320	Cint_023772	OcarG_9128	Xtro_028658	Mmar_MMa12914	Smim_1563_AT_rich_interactive_domain_containing_protein_4B_Camponotus_floridanus_gi_307187154_gb_EFN72397_5e_56_224	Bsch_g61768	Xtro_028671	Spur_009801_Arid4b	Cele_044689_arid_1_Protein_ARID_1_arid_1_mRNA_complete_cds_Source_RefSeq_mRNA_Acc_NM_001047716	Bmal_170596076	Lgig_119273	Gsal_15109_at_rich_interactive_domain_containing_protein_4a	Aque_225237	Mley_ML01813a	Csav_000307	Sjap_0093800	Spur_021181_Arid4b_1	OcarG_9788	Hmag_233246	Pfuc_36878_1_55593_t1	Avag_11082001	Isca_ISCW010712-PA	Sarc_g4441	Bmal_170595675	Pfuc_25872_1_55104_t1	Pfuc_65807_1_56390_t1	Pfuc_4344_1_66946_t1	Ctel_146844	Spur_027403_Hypp_267	Hrob_79016	Dpul_238628	Dpul_330086	Mmar_MMa04604	Mley_ML37301a	Pfuc_25872_1_55103_t1
HG_42880	Cfra_g3280	Sarc_g576	Avag_33080001
HG_26968	Cfra_g2649	Sarc_g15192	Cfra_g4610	Sarc_g956	Cow_00266T0
HG_5857	Bsch_g7511	Csav_008816	Cint_008602	Skow_14159m	Drer_040005_sec1_family_domain_containing_2_Source_ZFIN_Acc_ZDB_GENE_050320_143_scfd2	Spur_009387_Scfd2	Ctel_126088	Smar_010544	Znev_08785	Lgig_235701	Hsap_Ensmbl0184178_sec1_family_domain_containing_2_Source_HGNC_Symbol_Acc_30676_SCFD2	Smim_39905_PREDICTED_sec1_family_domain_containing_like_Saccoglossus_kowalevskii_gi_291233721_ref_XP_002736804_3e_116_374	Tadh_53138	Cint_026057	Bflo_260828693	Xtro_025537	Dpul_307302	Adig_21083	Cint_028845	Hmag_224063	Ggal_022559	Hrob_194573	Acar_00005703	Drer_093336_sec1_family_domain_containing_2_Source_HGNC_Symbol_Acc_30676_SCFD2_2_of_2	Rcul_t04196	Ggal_022562	Isca_ISCW014544-PA	Spur_004295_Spur_004295	Lgig_176592	Nvec_16091_7tm_1	Mley_ML00636a	Avag_22393001	Sarc_g23554	Cfra_g3195	Sarc_g4513	Acar_00010399	Odio_007995001	Hmag_204044	Rcul_t04197
HG_17959	Cfra_g2444	Cfra_g6853	Cfra_g3299	Sarc_g15074	Nvec_703_	Sros_13245T0	Mbre_26972	Nvec_52398_
HG_5084	Aque_214371	Sarc_g14290	Spur_015594_Gopc_1	Bflo_260789540	Nvec_4077_PDZ	Hsap_Ensmbl0047932_golgi_associated_PDZ_and_coiled_coil_motif_containing_Source_HGNC_Symbol_Acc_17643_GOPC	Acar_00014036	Ggal_023990	Xtro_061671	Xtro_028166	Cgig_23619_Golgi_associated_PDZ_and_coiled_coil_motif_containing_protein_Source_UniProtKB_TrEMBL_Acc_K1R1H6	Drer_023117_golgi_associated_PDZ_and_coiled_coil_motif_containing_Source_ZFIN_Acc_ZDB_GENE_030131_5086_gopc	Smar_006146	Bsch_g23931	Csav_009358	Cint_017767	Skow_03161m	Ctel_119090	Isca_ISCW020126-PA	Lgig_212273	Bmal_170593487	Hmag_230059	Avag_01239001	Avag_28792001	Smim_34304_pist_gopc_cal_fig_putative_Ixodes_scapularis_gi_241603786_ref_XP_002405758_2e_142_418	Cele_014101_gopc_1_Protein_GOPC_1_isoform_b_gopc_1_mRNA_complete_cds_Source_RefSeq_mRNA_Acc_NM_001026707	Spur_008723_Gopc	Hrob_181830	Tadh_13274	Tcas_270007679	Avag_43090001	Avag_26889001	Odio_018156001	Pfuc_14609_1_54079_t1	Rcul_t26826	Znev_05815	Znev_05818	Tspi_316967966	Tspi_316968014	Mmar_MMa55973	Mley_ML14423a	Bsch_g3008	Adig_02040	Avag_26890001	Hmic_0475100	Sros_02317T0	Cele_014100_ZK849_1_Protein_ZK849_1_ZK849_1_mRNA_complete_cds_Source_RefSeq_mRNA_Acc_NM_061075	Odio_018155001	Hmag_220582	Pbac_3473309	Pbac_3478212
HG_3479	Skow_34746m	Drer_006837_v_myc_myelocytomatosis_viral_related_oncogene_neuroblastoma_derived_avian_Source_ZFIN_Acc_ZDB_GENE_020711_1_mycn	Nvec_9409_HLH	Pfuc_4931_1_30820_t1	Cgig_20790_Myc_protein_Source_UniProtKB_TrEMBL_Acc_K1Q3V3	Xtro_033800	Xtro_063891	Bflo_260829931	Drer_007241_myelocytomatosis_oncogene_b_Source_ZFIN_Acc_ZDB_GENE_040426_780_mycb	Bsch_g41847	Acar_00011139	Hsap_Ensmbl0134323_v_myc_avian_myelocytomatosis_viral_oncogene_neuroblastoma_derived_homolog_Source_HGNC_Symbol_Acc_7559_MYCN	Acar_00010164	Ggal_026259	Ggal_036097	Ggal_026510	Hsap_Ensmbl0136997_v_myc_avian_myelocytomatosis_viral_oncogene_homolog_Source_HGNC_Symbol_Acc_7553_MYC	Xtro_054171	Ggal_039774	Nvec_7691_	Adig_22792	Tadh_57914	Acar_00019520	Lgig_88480	Ctel_166474	Nvec_7690_	Adig_22791	Xtro_023946	Drer_077473_myelocytomatosis_oncogene_homolog_Source_ZFIN_Acc_ZDB_GENE_030219_51_mych	Sarc_g15696	Xtro_061257	Drer_045695_myelocytomatosis_oncogene_a_Source_ZFIN_Acc_ZDB_GENE_990415_162_myca	Hmag_220288	Hmag_227429	Cfra_g6217	Aque_207239	Adig_02624	Nvec_22384_HLH	Hsap_Ensmbl0116990_v_myc_avian_myelocytomatosis_viral_oncogene_lung_carcinoma_derived_homolog_Source_HGNC_Symbol_Acc_7555_MYCL	Mmar_MMa42413	Dmel_0262656_dm_diminutive_Source_FlyBase_0262656	Hmag_222803	Dpul_7346	Cow_03433T0	Hmag_228210	Isca_ISCW023000-PA	Drer_034956_v_myc_avian_myelocytomatosis_viral_oncogene_lung_carcinoma_derived_homolog_b_Source_ZFIN_Acc_ZDB_GENE_030131_5561_myclb	Tcas_270003094	Spur_003166_Myc_Myc_protein_Source_UniProtKB_TrEMBL_Acc_Q26649	Hrob_138301	Pbac_3469348	Mley_ML004911a	Nvec_22386_HLH	Cfra_g5960	Znev_03784	Cow_06158T0	Mbre_33423	Tadh_56571	Drer_006003_v_myc_avian_myelocytomatosis_viral_oncogene_lung_carcinoma_derived_homolog_a_Source_ZFIN_Acc_ZDB_GENE_040426_2439_mycla	Adig_22785	Nvec_13201_	Mbre_30793	Smim_73321_REF_cotransformation_assay_oncogene_putative_Ixodes_scapularis_gi_241842361_ref_XP_002415391_8e_06_55_8	Pbac_3467297
HG_7472	Bsch_g44295	Hsap_Ensmbl0050393_mitochondrial_calcium_uniporter_regulator_1_Source_HGNC_Symbol_Acc_21097_MCUR1	Xtro_004851	Acar_00003550	Drer_016964_mitochondrial_calcium_uniporter_regulator_1_Source_HGNC_Symbol_Acc_21097_MCUR1	Ggal_020705	Ggal_027835	Ctel_168302	Acar_00001420	Hrob_100974	Skow_08423m	Bflo_260819881	Spur_013724_Ccdc90a	Xtro_029870	Drer_044626_coiled_coil_domain_containing_90B_Source_ZFIN_Acc_ZDB_GENE_040724_162_ccdc90b	OcarG_2883	Rcul_t01065	Lgig_163625	Hsap_Ensmbl0137500_coiled_coil_domain_containing_90B_Source_HGNC_Symbol_Acc_28108_CCDC90B	Cow_06215T0	Tadh_60167	Aque_225548	Cfra_g4532	Sarc_g4002	Sarc_g19928	Adig_24378
HG_4313	Nvec_51330_C1_3	Nvec_58045_Thyroglobulin_1	Adig_18698	Adig_07648	Nvec_32860_Lipase_GDSL	Skow_01731m	Skow_31775m	Nvec_23509_XET_C	Skow_06289m	Skow_42147m	Pfuc_8863_1_31657_t1	Nvec_48723_	Nvec_2750_	Nvec_43286_	Skow_08962m	Nvec_47891_RVT_1	Adig_10106	Nvec_24156_HMG_box	Nvec_37246_RVT_1	Nvec_9714_RnaseH	Nvec_50637_Drf_FH1	Nvec_2226_RVT_1	Pfuc_135261_1_06550_t1	Skow_11321m	Nvec_34554_RVT_1	Nvec_27985_	Nvec_6982_Plasmodium_HRP	Nvec_18313_Trans_reg_C	Ctel_204045	Nvec_54653_Peptidase_M24	Skow_28114m	Nvec_29557_	Nvec_29228_	Nvec_1905_	Nvec_51930_	Nvec_7710_	Nvec_42765_	Nvec_33945_Rubella_Capsid	Adig_13892	Nvec_5930_Alpha_GJ	Skow_37856m	Nvec_53112_NOP5NT	Nvec_25414_	Nvec_9988_	Nvec_23200_	Nvec_42753_	Nvec_38486_	Nvec_3259_MdcD	Nvec_55012_	Nvec_3884_	Nvec_32821_	Nvec_42499_	Nvec_14750_	Sarc_g1108	Nvec_21156_	Nvec_28989_	Nvec_39295_	Pfuc_45414_1_70550_t1	Pfuc_133711_1_21167_t1	Skow_27243m
HG_39428	Cow_06523T0	Sarc_g11621	Cow_04918T0
HG_43009	Cfra_g5313	Sarc_g8024	Adig_00580
HG_1953	OcarG_3862	Hmag_216525	Cgig_20544_Afadin_Source_UniProtKB_TrEMBL_Acc_K1R9Y0	Smim_54349_3_afadin_putative_Pediculus_humanus_corporis_gi_242025058_ref_XP_002432943_0_0_1297	Znev_08719	Smar_004706	Lgig_210615	Isca_ISCW019802-PA	Bmal_170576853	Adig_11516	Nvec_28087_	Tadh_170	Avag_61296001	Avag_18112001	Ctel_228923	Sros_12550T0	Tcas_270007440	OcarG_3861	Skow_41465m	Avag_14851001	Mbre_27690	Dmel_0259212_cno_canoe_Source_FlyBase_0259212	Odio_002751001	Dpul_316993	Csav_017818	Acar_00008247	Bsch_g18319	Bsch_g20342	Bflo_260823346	Ggal_036881	Ggal_018461	Xtro_050350	Drer_029472_myeloid_lymphoid_or_mixed_lineage_leukemia_trithorax_homolog_Drosophila_translocated_to_4_Source_ZFIN_Acc_ZDB_GENE_050419_52_mllt4	Cint_025702	Drer_088310_myeloid_lymphoid_or_mixed_lineage_leukemia_trithorax_homolog_Drosophila_translocated_to_4_Source_HGNC_Symbol_Acc_7137_MLLT4_2_of_3	Spur_023856_Afdn	Tspi_316968564	Hrob_184008	Znev_16378	Spur_025904_Mllt4	Cele_021009_afd_1_Protein_AFD_1_isoform_c_Source_RefSeq_mRNA_Acc_NM_001026489	Sjap_0064280	Gsal_7437_isoform_b	Pfuc_21235_1_33165_t1	Pfuc_1180_1_15378_t1	Hmic_0662200	Rcul_t34382	Mmar_MMa38452	Emul_08120	Egra_08396	Sjap_0057340	Pfuc_143976_1_13915_t1	Sarc_g15648	Sman_174270	Mmar_MMa24030	Sman_164340_Afadin_Af_6_protein_putative_Source_UniProtKB_TrEMBL_Acc_G4M0E4	Mmar_MMa38446	Pfuc_54606_1_56179_t1	Tspi_316968596	Bsch_g9022	Cint_025703	Cint_008046	Hmag_216526	Tcas_270007439	Sman_169130_Afadin_Af_6_protein_putative_Source_UniProtKB_TrEMBL_Acc_G4M0V1	Ctel_145014	Pfuc_29674_1_11981_t1	Pbac_3463471	Hsap_Ensmbl0130396_myeloid_lymphoid_or_mixed_lineage_leukemia_trithorax_homolog_Drosophila_translocated_to_4_Source_HGNC_Symbol_Acc_7137_MLLT4	Mley_ML31032a	Bsch_g9023	Spur_011011_Spur_011011	Avag_61297001	Mmar_MMa41180	Gsal_504_afadin_af_6_protein	Gsal_817_afadin	Pbac_3463562	Mmar_MMa27452	Lgig_121024	Gsal_7520_afadin	Ctel_144984	Gsal_12062_pdz_domain_protein	Pfuc_12244_1_03202_t1	Pfuc_108281_1_49628_t1	Pfuc_38522_1_41078_t1	Mmar_MMa17144	Spur_025905_TchhL	Mmar_MMa22211	Drer_090354_myeloid_lymphoid_or_mixed_lineage_leukemia_trithorax_homolog_Drosophila_translocated_to_4_Source_HGNC_Symbol_Acc_7137_MLLT4_3_of_3	Smim_76661_afadin_putative_Ixodes_scapularis_gi_241593532_ref_XP_002404205_5e_10_70_9	Nvec_44752_	Mmar_MMa27451	Sman_174290	Sjap_0120190	Avag_61295001	Avag_40322001
HG_6025	Cint_018074	Cele_007923_C34C12_4_Protein_C34C12_4_C34C12_4_mRNA_complete_cds_Source_RefSeq_mRNA_Acc_NM_065314	Bmal_170579415	Hmag_213998	Isca_ISCW023656-PA	Ggal_023102	Xtro_028043	Pfuc_22986_1_04259_t1	Skow_27453m	Cgig_20049	Smar_015532	Lgig_195608	Bflo_260833961	Dpul_103759	Adig_06206	Hrob_185806	Avag_64990001	Avag_27674001	Tcas_270012965	Mley_ML154510a	Drer_005799_small_integral_membrane_protein_14_Source_ZFIN_Acc_ZDB_GENE_040426_22_smim14	Emul_06694	Egra_10392	Avag_56755001	Tspi_316975302	Rcul_t29908	Sarc_g1405	Gsal_132_uncharacterized_protein_c4orf34_homolog	Hsap_Ensmbl0163683_small_integral_membrane_protein_14_Source_HGNC_Symbol_Acc_27321_SMIM14	Spur_008909_Spur_008909	Znev_03388	Dmel_0035020_CG13585	Sjap_0051410	Sman_100040	Hmic_0383900	Sros_11955T0	Cow_06492T0	Odio_006031001	Aque_216807
HG_42793	Sarc_g16301	Tadh_60970	Tadh_60971
HG_6437	Skow_31060m	Skow_40279m	Nvec_35374_Nucleoplasmin	Skow_18911m	Cint_028259	Hmag_227069	Skow_41459m	Skow_03355m	Skow_03336m	Skow_03359m	Skow_03333m	Skow_03356m	Skow_03362m	Skow_03337m	Skow_03354m	Skow_03342m	Skow_03335m	Skow_03334m	Skow_03349m	Skow_03344m	Skow_03353m	Skow_03361m	Hmag_225126	Skow_03351m	Skow_03360m	Skow_07353m	Nvec_8345_SNF7	Bflo_260809827	Skow_16760m	Mley_ML073041a	Lgig_166778	Sarc_g5611	Lgig_148621	Mley_ML24011a	Nvec_36690_	Skow_41807m	Smar_015175
HG_34118	Nvec_18246_SRF_TF	Nvec_54077_SRF_TF	Nvec_4809_SRF_TF	Sarc_g10922
HG_28126	Lgig_233792	Skow_34707m	Drer_069017_elastin_b_Source_ZFIN_Acc_ZDB_GENE_061212_2_elnb	Mley_ML21861a	Sarc_g7881
HG_4364	Pbac_3460519	Smar_010555	Drer_057439_PHD_finger_protein_1_Source_HGNC_Symbol_Acc_8919_PHF1	Isca_ISCW018780-PA	Lgig_224538	Cint_026271	Znev_08387	Hsap_Ensmbl0225553_PHD_finger_protein_1_Source_HGNC_Symbol_Acc_8919_PHF1	Cgig_26896_Metal_response_element_binding_transcription_factor_2_Source_UniProtKB_TrEMBL_Acc_K1QLD3	Acar_00005650	Xtro_042382	Acar_00018499	Drer_078050_PHD_finger_protein_19_Source_ZFIN_Acc_ZDB_GENE_081105_128_phf19	Acar_00004065	Hsap_Ensmbl0112511_PHD_finger_protein_1_Source_HGNC_Symbol_Acc_8919_PHF1	Acar_00002510	Odio_012432001	Bsch_g49688	Ggal_009493	Hsap_Ensmbl0143033_metal_response_element_binding_transcription_factor_2_Source_HGNC_Symbol_Acc_29535_MTF2	Dpul_301671	Skow_36320m	Csav_001652	Xtro_049747	Spur_023024_Mtf2	Drer_005590_metal_response_element_binding_transcription_factor_2_Source_ZFIN_Acc_ZDB_GENE_060512_94_mtf2	Bsch_g61448	Bflo_260786310	Xtro_043920	Tcas_270000755	Tadh_56605	Dmel_0003044_Pcl_Polycomblike_Source_FlyBase_0003044	Csav_001651	Smim_24394_Mtf2_protein_Danio_rerio_gi_126631861_gb_AAI34004_2e_42_150	Mmar_MMa32102	Hsap_Ensmbl0119403_PHD_finger_protein_19_Source_HGNC_Symbol_Acc_24566_PHF19	Ggal_002418	OcarG_8494	Ctel_187445	Mley_ML015729a	Pfuc_70277_1_71051_t1	Spur_027739_Spur_027739	Aque_216787	Tadh_64161	Smim_24391_metal_response_element_binding_transcription_factor_Gallus_gallus_gi_45383155_ref_NP_989839_7e_16_78_2	Mley_ML015732a	Mley_ML08446a	Skow_19138m	Hmag_224420	Sarc_g2536	Pfuc_91783_1_20757_t1	Mmar_MMa30287	Skow_14148m	Smim_24389_PHD_finger_protein_19_Rattus_norvegicus_gi_157819009_ref_NP_001100040_2e_12_75_1	Bflo_260786314	Mmar_MMa32103	Cfra_g2164	Acar_00020140	Hrob_160715
HG_58016	Sarc_g22966	Skow_14197m
HG_16131	Nvec_12320_	Nvec_44300_Pentapeptide_2	Isca_ISCW015210-PA	Lgig_104339	Skow_00991m	Ctel_55901	Sarc_g22132	Lgig_171981	Lgig_172213
HG_14130	Lgig_138021	Sarc_g9687	Pfuc_181185_1_50066_t1	Pfuc_10479_1_68200_t1	Ctel_185790	Hmag_212814	Nvec_8024_GYF	Skow_21681m	Skow_11560m	Hrob_182992	Skow_11598m
HG_42775	Cfra_g1653	Sarc_g12222	Sros_05414T0
HG_70833	Gsal_5007_hypothetical_protein	Sarc_g1395
HG_64777	Sarc_g21843	Pfuc_48039_1_05403_t1
HG_65383	Ctel_204456	Sarc_g7979
HG_16459	Lgig_85298	Skow_15998m	Cint_028740	Lgig_78386	Lgig_140995	Lgig_106207	Sarc_g4403	Sarc_g25276	Tcas_270000895
HG_15169	Pfuc_18948_1_25768_t1	Mley_ML279826a	Pfuc_121300_1_06458_t1	Pfuc_228400_1_50208_t1	Pfuc_30180_1_40788_t1	Pfuc_8964_1_60530_t1	Pfuc_128127_1_57139_t1	Skow_26509m	Sarc_g6709
HG_11810	Sarc_g7867	Csav_016853	OcarG_5286	Aque_221386
HG_948	Znev_05539	Hsap_Ensmbl0116584_Rho_Rac_guanine_nucleotide_exchange_factor_GEF_2_Source_HGNC_Symbol_Acc_682_ARHGEF2	Cow_01013T0	Drer_091607_Rho_guanine_nucleotide_exchange_factor_GEF_28_Source_HGNC_Symbol_Acc_30322_ARHGEF28_2_of_2	Drer_055837_Rho_guanine_nucleotide_exchange_factor_GEF_1b_Source_ZFIN_Acc_ZDB_GENE_060616_136_arhgef1b	Xtro_014110	Xtro_014111	Hsap_Ensmbl0268861_Rho_guanine_nucleotide_exchange_factor_18_Source_UniProtKB_TrEMBL_Acc_M0R125_CTD_2207O23_3	Ggal_011057	Ctel_209220	Drer_060415_Rho_guanine_nucleotide_exchange_factor_GEF_28_Source_ZFIN_Acc_ZDB_GENE_060531_28_arhgef28	Dpul_52830	Drer_067634_Rho_guanine_nucleotide_exchange_factor_GEF_12b_Source_ZFIN_Acc_ZDB_GENE_070705_36_arhgef12b	Hsap_Ensmbl0132694_Rho_guanine_nucleotide_exchange_factor_GEF_11_Source_HGNC_Symbol_Acc_14580_ARHGEF11	Ggal_010766	Ggal_021624	Hsap_Ensmbl0196914_Rho_guanine_nucleotide_exchange_factor_GEF_12_Source_HGNC_Symbol_Acc_14193_ARHGEF12	Smar_010363	Xtro_062829	Xtro_037075	Acar_00015361	Bsch_g21090	Bsch_g31367	Bsch_g31366	Smim_3520_3_PREDICTED_rho_guanine_nucleotide_exchange_factor_12_like_Bombus_terrestris_gi_340709994_ref_XP_003393584_0_0_787	Xtro_051338	Acar_00003250	Drer_030532_Rho_guanine_nucleotide_exchange_factor_GEF_12_Source_HGNC_Symbol_Acc_14193_ARHGEF12_1_of_2	Bflo_260836401	Skow_20809m	Lgig_113144	Ctel_220966	Smar_013686	Hrob_83702	Xtro_028760	Xtro_028774	Isca_ISCW023724-PA	Bsch_g51183	Spur_016644_Rhogef11l	Hrob_189723	Cele_006468_rhgf_1_Protein_RHGF_1_rhgf_1_mRNA_complete_cds_Source_RefSeq_mRNA_Acc_NM_077390	Cgig_23103_Rho_guanine_nucleotide_exchange_factor_12_Source_UniProtKB_TrEMBL_Acc_K1RR99	Tcas_270003794	Tadh_62108	Spur_024046_Rhogef11l_1	Bmal_170584200	Dmel_0023172_RhoGEF2_RhoGEF2_Source_FlyBase_0023172	Aque_219617	Bsch_g51181	Hrob_75172	Hmag_231685	Mbre_25782	Acar_00009130	Drer_075819_rho_rac_guanine_nucleotide_exchange_factor_GEF_2_Source_ZFIN_Acc_ZDB_GENE_030717_1_arhgef2	Drer_023868_A_kinase_PRKA_anchor_protein_13_Source_HGNC_Symbol_Acc_371_AKAP13_1_of_2	Drer_040380_Rho_guanine_nucleotide_exchange_factor_GEF_1a_Source_ZFIN_Acc_ZDB_GENE_030722_5_arhgef1a	Spur_028249_Akap13	Avag_43625001	Sros_05878T0	Hsap_Ensmbl0170776_A_kinase_PRKA_anchor_protein_13_Source_HGNC_Symbol_Acc_371_AKAP13	Avag_56489001	OcarG_3636	Mley_ML07723a	Ggal_005645	Smim_31154_PREDICTED_similar_to_RHO_guanyl_nucleotide_exchange_factor_Tribolium_castaneum_gi_189238697_ref_XP_967832_1e_178_558	Xtro_036674	Bsch_g23776	Avag_08496001	Ggal_024023	Rcul_t12385	Avag_39611001	Smar_001405	Tadh_54719	Smim_32047_PREDICTED_similar_to_RHO_guanyl_nucleotide_exchange_factor_Tribolium_castaneum_gi_189238697_ref_XP_967832_8e_139_455	Drer_042308_rho_rac_guanine_nucleotide_exchange_factor_GEF_18b_Source_ZFIN_Acc_ZDB_GENE_070705_462_arhgef18b	Nvec_18836_C1_1	Sros_08756T0	Drer_079358_A_kinase_PRKA_anchor_protein_13_Source_HGNC_Symbol_Acc_371_AKAP13_2_of_2	Nvec_55983_RhoGEF	Skow_02315m	Tcas_270010070	Dpul_240350	Hrob_145845	Csav_006123	Cgig_07280_A_kinase_anchor_protein_13_Source_UniProtKB_TrEMBL_Acc_K1QTJ8	OcarG_8148	Mley_ML07265a	Bflo_260794617	Pfuc_9621_1_38933_t1	Adig_05110	Znev_02917	Lgig_112428	Mmar_MMa02424	Hmag_211097	Pfuc_8011_1_17228_t1	Acar_00016204	Dmel_0032796_CG10188	Adig_07272	Cint_028748	Skow_30919m	Xtro_016581	Sros_00833T0	Bsch_g49064	Odio_000506001	Isca_ISCW023722-PA	Lgig_112963	Ctel_87566	Tcas_270003793	Drer_052482_Rho_guanine_nucleotide_exchange_factor_GEF_11_Source_ZFIN_Acc_ZDB_GENE_070604_1_arhgef11	Bmal_170571582	Mmar_MMa31515	Bsch_g28148	Tadh_54348	Rcul_t11750	Cele_013681_Y105E8A_24_Protein_Y105E8A_24_isoform_a_Source_RefSeq_mRNA_Acc_NM_001026512	Rcul_t01334	Pbac_3470199	Dpul_104788	Rcul_t12378	OcarG_4286	Mley_ML07725a	Xtro_033342	Mmar_MMa18599	Pfuc_7440_1_02447_t1	Spur_015839_Spur_015839	Rcul_t12379	Adig_07270	Rcul_t12377	Rcul_t12119	Spur_028707_Spur_028707	Avag_43627001	Sarc_g8981	Pfuc_612_1_58169_t1	Pfuc_612_1_58168_t1	Lgig_157703	Smim_32057_PREDICTED_similar_to_RHO_guanyl_nucleotide_exchange_factor_Tribolium_castaneum_gi_189238697_ref_XP_967832_6e_14_77_8	Dpul_276769	Drer_088737_Uncharacterized_protein_Source_UniProtKB_TrEMBL_Acc_E7F206_BX005423_3	Spur_005906_Spur_005906	Adig_07271	Nvec_13375_	Acar_00019442	Ctel_205799	Ctel_209221	Rcul_t22961	Ctel_220967	Dpul_305046	Dpul_119316	Dpul_252796	Drer_051709_Uncharacterized_protein_Source_UniProtKB_TrEMBL_Acc_E7FE18_BX005423_1	Drer_011157_rho_rac_guanine_nucleotide_exchange_factor_GEF_18a_Source_ZFIN_Acc_ZDB_GENE_040516_14_arhgef18a	Drer_095458_si_dkey_240h12_3_Source_ZFIN_Acc_ZDB_GENE_070705_405_si_dkey_240h12_3	Hsap_Ensmbl0104880_Rho_Rac_guanine_nucleotide_exchange_factor_GEF_18_Source_HGNC_Symbol_Acc_17090_ARHGEF18	Hsap_Ensmbl0076928_Rho_guanine_nucleotide_exchange_factor_GEF_1_Source_HGNC_Symbol_Acc_681_ARHGEF1	Hsap_Ensmbl0263264_CTB_133G6_1	Pbac_3462098	Mmar_MMa29427	Pbac_3477466	Mley_ML276935a	Pbac_3473187	Mmar_MMa19019	Mmar_MMa20808	Mmar_MMa38745	Rcul_t48302	Spur_028250_Spur_028250	Avag_02034001	Avag_39610001
HG_5651	Cele_000209_asg_1_Protein_ASG_1_asg_1_mRNA_complete_cds_Source_RefSeq_mRNA_Acc_NM_059951	Cele_000210_asg_2_Protein_ASG_2_asg_2_mRNA_complete_cds_Source_RefSeq_mRNA_Acc_NM_076751	Bmal_170588935	Dmel_0010612_l_2_06225_lethal_2_06225_Source_FlyBase_0010612	Spur_013135_Atp5l_ATP_synthase_G_chain_Source_UniProtKB_TrEMBL_Acc_Q9BMI6	Tspi_316974174	Mley_ML15652a	Sros_05225T0	Ctel_181476	Sman_129080	Znev_10765	Sjap_0061340	Bflo_260813159	Hrob_189182	Tcas_270006474	Mbre_30748	Rcul_t00878	Lgig_230848	Pfuc_1248_1_36892_t1	Gsal_8699_lethal_06225	Skow_40184m	Dpul_230756	Acar_00006947	Spur_003273_Atp5l_1	Aque_222242	Ggal_011160	Isca_ISCW007401-PA	Sarc_g19764	Cow_06756T0	Tadh_51313	Emul_00710	Drer_011841_ATP_synthase_H_transporting_mitochondrial_F0_complex_subunit_g_Source_ZFIN_Acc_ZDB_GENE_030131_5177_atp5l	Xtro_022292	Hmic_0849700	Egra_05595	Hsap_Ensmbl0249222_ATP_synthase_H_transporting_mitochondrial_Fo_complex_subunit_G2_Source_HGNC_Symbol_Acc_13213_ATP5L2	Avag_02163001	Avag_09766001	Avag_60103001	Dmel_0031941_CG7211	Hmag_225108	Hsap_Ensmbl0167283_ATP_synthase_H_transporting_mitochondrial_Fo_complex_subunit_G_Source_HGNC_Symbol_Acc_14247_ATP5L	Odio_011387001	Mmar_MMa50267
HG_8681	Mley_ML046521a	Pbac_3469449	Aque_224922	Sarc_g21454	Xtro_005308	Xtro_016042	Hsap_Ensmbl0108309_RUN_domain_containing_3A_Source_HGNC_Symbol_Acc_16984_RUNDC3A	Acar_00015873	Ggal_014547	Hsap_Ensmbl0105784_RUN_domain_containing_3B_Source_HGNC_Symbol_Acc_30286_RUNDC3B	Ggal_037421	Drer_007245_RUN_domain_containing_3A_Source_HGNC_Symbol_Acc_16984_RUNDC3A_2_of_2	Drer_009961_RUN_domain_containing_3b_Source_ZFIN_Acc_ZDB_GENE_041114_121_rundc3b	Drer_002546_RUN_domain_containing_3Ab_Source_ZFIN_Acc_ZDB_GENE_040426_842_rundc3ab	Acar_00017024	Tadh_53784	Lgig_118736	Spur_002116_Hypp_3008	Ctel_99849	Ctel_169643	Hrob_168657	OcarG_310	Pbac_3464983
HG_60821	Cfra_g4855	Dmel_0033340_CG13751
HG_34746	Mley_ML025021a	Sarc_g579	Sarc_g23916	Sarc_g13279
HG_147831	Hsap_Ensmbl0215462_Sarcoma_antigen_NY_SAR_79_Uncharacterized_protein_Source_UniProtKB_TrEMBL_Acc_Q86WE6_AL136218_1
HG_5934	Mmar_MMa15693	Bsch_g29852	Bsch_g7071	Xtro_057174	Xtro_058783	Hsap_Ensmbl0164244_proline_rich_coiled_coil_1_Source_HGNC_Symbol_Acc_28164_PRRC1	Ggal_023659	Skow_36200m	Bflo_260797072	Drer_044304_proline_rich_coiled_coil_1_Source_ZFIN_Acc_ZDB_GENE_041024_9_prrc1	Spur_024997_Prrc1	Avag_59208001	Avag_57404001	Cgig_02110_Protein_PRRC1_A_Source_UniProtKB_TrEMBL_Acc_K1Q157	Smim_6893_PREDICTED_proline_rich_coiled_coil_like_Saccoglossus_kowalevskii_gi_291222999_ref_XP_002731503_2e_83_269	Acar_00012433	Lgig_171554	Ctel_179604	Smar_012701	Isca_ISCW019787-PA	Hrob_88976	Dpul_62984	Znev_05793	Adig_20639	Pfuc_9352_1_24553_t1	Tadh_54551	Bflo_260797068	Nvec_25997_	Mley_ML225218a	Pfuc_1748_1_29858_t1	Tspi_316968687	Tcas_270010619	Bmal_170575334	Pbac_3466856	Cfra_g5766	Hmag_223429	Cele_015454_C04G6_4_Protein_C04G6_4_C04G6_4_mRNA_complete_cds_Source_RefSeq_mRNA_Acc_NM_062537	Sarc_g5393	Smim_3213_FLJ00410_protein_Homo_sapiens_gi_21748660_dbj_BAC03467_1e_05_48_5	Lgig_171553	Nvec_45101_AdoMetDC_leader	Nvec_36420_
HG_5120	Aque_213191	Bsch_g49519	Csav_010574	Ggal_001441	Acar_00003604	Xtro_001080	Xtro_061495	Drer_091777_mitogen_activated_protein_kinase_associated_protein_1_Source_ZFIN_Acc_ZDB_GENE_041111_178_mapkap1	Bflo_260797513	Tadh_52453	Smar_009721	Lgig_180365	Mmar_MMa04203	Ctel_63074	Isca_ISCW023223-PA	Znev_10440	Dpul_327533	Cow_00876T0	Smim_9330_mitogen_activated_protein_kinase_associated_protein_1r_Homo_sapiens_gi_48762798_gb_AAT46480_9e_76_248	Rcul_t20881	Mbre_11503	Skow_08970m	Dmel_0033935_Sin1_SAPK_interacting_protein_1_Source_FlyBase_0033935	Cfra_g5876	Tcas_270002641	Cele_013261_sinh_1_Protein_SINH_1_sinh_1_mRNA_complete_cds_Source_RefSeq_mRNA_Acc_NM_064195	Sros_06408T0	Spur_024598_Mip1	Cgig_20285_Target_of_rapamycin_complex_2_subunit_MAPKAP1_Source_UniProtKB_TrEMBL_Acc_K1QWI5	Bsch_g9749	Spur_025504_Mapkap1	Hsap_Ensmbl0119487_mitogen_activated_protein_kinase_associated_protein_1_Source_HGNC_Symbol_Acc_18752_MAPKAP1	Sarc_g15711	Sarc_g5544	Sarc_g9716	Bflo_260797515	Pfuc_3117_1_08536_t1	Nvec_55439_	Pfuc_48184_1_12648_t1	Hmag_224209	Smim_9326_Stress_activated_map_kinase_interacting_protein_Acromyrmex_echinatior_gi_332019682_gb_EGI60156_3e_21_96_3	Mmar_MMa24840	Mley_ML07324a	Adig_13364	Hmag_224207	Hmag_224212	Tspi_316965629
HG_14863	Cfra_g3159	Sarc_g17740	Sarc_g17974	Sarc_g5708	Sarc_g17548	Cow_07771T0	Sarc_g191	Sarc_g17739	Sarc_g17738	Sarc_g18352
HG_5790	Rcul_t35057	Spur_004268_Akap10	Avag_49534001	Avag_07680001	Avag_28423001	Cele_004348_rgs_5_Protein_RGS_5_isoform_a_rgs_5_mRNA_complete_cds_Source_RefSeq_mRNA_Acc_NM_065828	Avag_00550001	Acar_00014685	Drer_059549_A_kinase_PRKA_anchor_protein_10_Source_ZFIN_Acc_ZDB_GENE_030131_2535_akap10	Xtro_012731	Ggal_007445	Tadh_28528	Bmal_170591576	Tcas_270014100	Lgig_133668	Bflo_260820938	Pfuc_8468_1_24400_t1	Ctel_222842	Mley_ML017421a	Cgig_19885_A_kinase_anchor_protein_10_mitochondrial_Source_UniProtKB_TrEMBL_Acc_K1RGX2	Cgig_11060_A_kinase_anchor_protein_10_mitochondrial_Source_UniProtKB_TrEMBL_Acc_K1RFR7	Skow_42512m	Dmel_0040079_pkaap_pkaap_Source_FlyBase_0040079	Dpul_303761	Isca_ISCW000072-PA	OcarG_358	Mmar_MMa30633	Znev_17557	Nvec_5008_	Sros_06604T0	Smim_61861_A_kinase_PRKA_anchor_protein_10_Mus_musculus_gi_56238102_emb_CAI25996_5e_44_167	Adig_10894	Hrob_190041	Mbre_33740	Tspi_316979246	Hmag_201995	Sarc_g20357	Pfuc_3678_1_37656_t1	Odio_000203001	Znev_09116	Hrob_170840	Cow_01807T0	Smim_3844_kinase_anchor_protein_10_putative_Pediculus_humanus_corporis_gi_242010546_ref_XP_002426026_7e_23_101
HG_40277	Cow_02015T0	Cfra_g5392	Sarc_g181
HG_4560	Bsch_g29219	OcarG_4479	Bsch_g34128	Drer_088699_PDZ_domain_containing_8_Source_ZFIN_Acc_ZDB_GENE_110310_2_pdzd8	Acar_00010117	Ggal_015105	Ctel_228988	Skow_17175m	Xtro_060642	Hsap_Ensmbl0165650_PDZ_domain_containing_8_Source_HGNC_Symbol_Acc_26974_PDZD8	Znev_11509	Hmag_214418	Xtro_059785	Cgig_12118_PDZ_domain_containing_protein_8_Source_UniProtKB_TrEMBL_Acc_K1PAR0	Lgig_173946	Tcas_270002642	Smar_007468	Spur_021135_Pdzd8	Pfuc_5591_1_16704_t1	Dmel_0030358_CG10362	Xtro_063744	Isca_ISCW008391-PA	Aque_222759	Avag_54766001	Cele_008274_C53B4_4_Protein_C53B4_4_isoform_b_C53B4_4_mRNA_complete_cds_Source_RefSeq_mRNA_Acc_NM_069157	Bmal_170588723	Tspi_316976809	Cow_01095T0	Pbac_3462549	Tadh_56130	Nvec_33963_	Dpul_236735	Rcul_t20199	Sros_12208T0	Odio_018182001	Dpul_97942	Mbre_25982	Cfra_g4099	Bsch_g43369	Tspi_316976836	Tspi_316963841	Rcul_t28176	Sarc_g7138	Sarc_g22778	Pfuc_10956_1_10239_t1	Aque_203285	Rcul_t18398
HG_23444	Lgig_162472	Skow_13566m	Skow_13565m	Skow_04810m	Sarc_g5081	Skow_16732m
HG_23275	Nvec_29754_	Tadh_62074	Tadh_62776	Sarc_g24933	Tadh_62502	Tadh_62403
HG_65688	Ctel_90143	Sarc_g415
HG_64736	Nvec_6222_zf_C2H2	Sarc_g16969
HG_6102	Bsch_g12464	Nvec_24666_ITAM	Nvec_31809_	Nvec_55707_ITAM	Bsch_g23806	Nvec_29702_	Nvec_16487_ITAM	Nvec_13034_ITAM	Mley_ML08108a	Skow_21686m	Skow_23240m	Skow_30702m	Nvec_33072_Arm	Csav_013219	Lgig_110994	Sarc_g4457	Skow_32950m	Nvec_7995_	Hmag_234403	Hmag_234402	Skow_04478m	Bflo_260784467	Nvec_30437_Casein_kappa	Spur_018903_Spur_018903	Csav_010384	Lgig_175560	Lgig_119311	Lgig_83973	Hmag_227164	Skow_14539m	Skow_25448m	Skow_02483m	Nvec_12621_	Hmag_217529	Skow_30691m	Hrob_161019	Spur_016484_Hypp_825	Sarc_g21815	Nvec_54176_	Nvec_45732_
HG_2770	Bsch_g38865	Spur_024178_Spur_024178	Acar_00010034	Hsap_Ensmbl0132254_ADP_ribosylation_factor_interacting_protein_2_Source_HGNC_Symbol_Acc_17160_ARFIP2	Ctel_154485	Skow_27120m	Znev_00498	Smim_76650_ADP_ribosylation_factor_interacting_protein_putative_Ixodes_scapularis_gi_241743278_ref_XP_002414200_2e_157_458	Bflo_260812543	Xtro_035859	Pfuc_12367_1_53809_t1	Drer_070055_ADP_ribosylation_factor_interacting_protein_1_arfaptin_1_Source_ZFIN_Acc_ZDB_GENE_040426_2690_arfip1	Csav_004472	Smar_006474	Hsap_Ensmbl0164144_ADP_ribosylation_factor_interacting_protein_1_Source_HGNC_Symbol_Acc_21496_ARFIP1	Ggal_016414	Acar_00015743	Xtro_003879	Xtro_062708	Cgig_15712_Arfaptin_1_Source_UniProtKB_TrEMBL_Acc_K1QZB0	Dpul_59193	Isca_ISCW022668-PA	Lgig_171807	Hrob_64935	Dmel_0037884_CG17184	Tcas_270014395	OcarG_5234	Avag_18240001	Avag_20230001	Hmag_225050	Hmag_225051	Hmag_225049	Avag_42439001	Tspi_316974724	Avag_43998001	Tadh_15005	Cow_03660T0	Odio_001348001	Hrob_151577	Aque_228148	Spur_011861_Arfip1	Avag_42054001	Adig_18353	Odio_007018001	Avag_32849001	Bmal_170591258	Avag_60984001	Avag_42219001	Pfuc_19869_1_04045_t1	Mley_ML18193a	Pbac_3466451	Rcul_t02421	Nvec_24402_	Sjap_0117090	Tspi_316961691	Sman_073210_Putative_adp_ribosylation_factor_interacting_protein_Source_UniProtKB_TrEMBL_Acc_G4VA81	Mmar_MMa16245	Cele_010040_F54C8_7_Protein_F54C8_7_isoform_b_Source_RefSeq_mRNA_Acc_NM_181932	Hmic_0310500	Emul_04088	Egra_09898	Sros_09296T0	Hrob_171761	Rcul_t21053	Ggal_035598	Ggal_027966	Gsal_5844_isoform_a	Hrob_164377	Cfra_g5367	Sarc_g5182	Sarc_g16200	Ggal_029387	Mbre_33086	Mbre_5745	Ggal_037675	Drer_056664_ADP_ribosylation_factor_interacting_protein_2b_Source_ZFIN_Acc_ZDB_GENE_050417_131_arfip2b	Drer_059244_ADP_ribosylation_factor_interacting_protein_2a_Source_ZFIN_Acc_ZDB_GENE_041010_221_arfip2a	Avag_32848001
HG_42716	Cfra_g977	Sarc_g12408	Hmag_212183
HG_2289	Cfra_g475	Sarc_g13226	Hmag_221870	Bsch_g13307	Csav_017996	Cint_013936	Cint_013942	Drer_079504_mitofusin_2_Source_ZFIN_Acc_ZDB_GENE_081105_44_mfn2	Skow_05545m	Drer_005121_mitofusin_1b_Source_ZFIN_Acc_ZDB_GENE_040426_1553_mfn1b	Hsap_Ensmbl0116688_mitofusin_2_Source_HGNC_Symbol_Acc_16877_MFN2	Ggal_007187	Xtro_028581	Xtro_028580	Ggal_014578	Ggal_014580	Bflo_260793224	Dpul_303481	Tcas_270013086	Acar_00004729	Hsap_Ensmbl0171109_mitofusin_1_Source_HGNC_Symbol_Acc_18262_MFN1	Isca_ISCW010714-PA	Dmel_0029870_Marf_Mitochondrial_assembly_regulatory_factor_Source_FlyBase_0029870	Smar_015011	Znev_08806	Smim_g33326_t1_transmembrane_GTPase_mfn_putative_Ixodes_scapularis_gi_241716113_ref_XP_002403834_0_0_1036	Xtro_015768	Xtro_061725	Mmar_MMa30288	Lgig_179669	Ctel_158045	Drer_011884_mitofusin_1_Source_HGNC_Symbol_Acc_18262_MFN1_2_of_4	Hrob_87998	Nvec_4104_Fzo_mitofusin	Spur_007142_Mfn	Tadh_26969	Sjap_0002860	Sman_132620_Transmembrane_gtpase_mfn_Mitofusin_1_Fzo_homolog_putative_Source_UniProtKB_TrEMBL_Acc_G4LUE7	Avag_09816001	Avag_34593001	Avag_02198001	Adig_11227	Cele_001509_fzo_1_Protein_FZO_1_fzo_1_mRNA_complete_cds_Source_RefSeq_mRNA_Acc_NM_062760	Rcul_t44426	Hmic_0911600	Egra_08939	Rcul_t23009	Emul_02781	Gsal_12300_transmembrane_gtpase_mfn_mitofusin_1_fzo_homolog	Bmal_170575566	OcarG_4216	Mley_ML02764a	Adig_12173	Tspi_316979626	Hrob_181106	Odio_010467001	Dmel_0011596_fzo_fuzzy_onions_Source_FlyBase_0011596	Adig_08580	Sros_09484T0	Bsch_g21523	Acar_00007819	Skow_46188m	Drer_079219_mitofusin_1_Source_HGNC_Symbol_Acc_18262_MFN1_3_of_4	Gsal_11991_transmembrane_gtpase_mfn_mitofusin_1_fzo_homolog	Aque_227817	Aque_208752	Hmag_221869	Cow_00950T0	Pbac_3470096	Pfuc_11967_1_60971_t1	Sarc_g17916	Sarc_g3950	Mbre_25320	Cfra_g46	Spur_009673_Mfnl1	Spur_009674_Mfnl2	Bsch_g37510	Pfuc_3822_1_37712_t1	Adig_08579	Drer_091745_Uncharacterized_protein_Source_UniProtKB_TrEMBL_Acc_E7EXQ4_CABZ01055591_1	Sarc_g7150	Pfuc_3822_1_37715_t1	Tadh_57779	Cfra_g4613	Spur_009926_Hypp_1881
HG_115	Nvec_50722_Cullin	Nvec_24514_	Nvec_44806_Hist_deacetyl	Nvec_19713_	Nvec_36853_DNA_pol_B_exo	Nvec_48102_Ribosomal_S17	Nvec_38642_IF4E	Nvec_379_ADK	Nvec_1937_	Nvec_22074_	Nvec_36834_Rap_GAP	Nvec_51199_	Nvec_31490_Aa_trans	Nvec_30632_Acyltransferase	Nvec_11959_	Nvec_3515_	Nvec_56549_Spermine_synth	Nvec_46138_	Nvec_8768_TrmB	Nvec_44778_TPR_2	Nvec_11016_DUF726	Nvec_45157_	Nvec_25409_PSD1	Nvec_21573_WD40	Nvec_49814_	Nvec_38893_UMPH_1	Nvec_52789_	Nvec_12959_Peptidase_M16_C	Nvec_25442_	Nvec_12588_	Nvec_53415_efhand	Nvec_9010_RVP	Nvec_38675_HEAT	Nvec_9975_7tm_2	Nvec_15122_	Nvec_46889_	Nvec_53581_	Nvec_49651_EGF_CA	Nvec_46206_HLH	Nvec_10425_	Nvec_29906_	Nvec_4381_RVT_1	Nvec_29747_Ank	Nvec_15441_RVT_1	Nvec_49519_DUF1378	Nvec_29039_	Nvec_42015_	Nvec_20931_	Nvec_21366_YL1	Nvec_7446_SH2	Nvec_40820_Pkinase_Tyr	Nvec_30964_	Nvec_33267_F5_F8_type_C	Nvec_23047_	Nvec_17455_Ank	Nvec_26735_rve	Nvec_39409_	Nvec_30644_	Nvec_18780_	Nvec_7770_Aldolase_II	Nvec_33453_BRF1	Nvec_39747_	Nvec_50270_	Nvec_10507_7tm_1	Nvec_30384_	Nvec_22086_Ion_trans_2	Nvec_41271_EGF	Nvec_32912_	Nvec_16326_Sushi	Cele_008859_F15D4_2_Protein_F15D4_2_F15D4_2_mRNA_complete_cds_Source_RefSeq_mRNA_Acc_NM_064402	Nvec_46094_	Nvec_27752_ASC	Nvec_23912_	Nvec_23160_DUF1136	Nvec_2671_Amidohydro_2	Nvec_9638_WD40	Nvec_40230_	Nvec_52737_B_lectin	Nvec_13329_C1_2	Nvec_55155_	Nvec_21063_	Nvec_32058_	Nvec_3059_REJ	Nvec_12156_	Nvec_56744_	Nvec_15827_	Nvec_2294_Extensin_2	Nvec_44259_MORN	Nvec_58307_	Nvec_2190_SGS	Nvec_3074_	Nvec_5539_Plasmodium_HRP	Nvec_35112_	Nvec_5869_	Nvec_33752_I_set	Nvec_57745_Extensin_2	Nvec_37880_	Nvec_54840_	Nvec_31375_IQ	Nvec_3970_Drf_FH1	Nvec_35445_	Nvec_9222_7tm_1	Nvec_18059_Tyr_Deacylase	Nvec_12111_	Nvec_28913_	Nvec_41368_	Nvec_56764_	Nvec_318_	Nvec_14354_TEP1_N	Nvec_38767_Filamin	Adig_05265	Nvec_21022_	Nvec_41066_	Nvec_30415_M	Nvec_39125_DUF164	Nvec_24487_	Ggal_036866	Nvec_13100_	Nvec_43412_	Nvec_48361_	Nvec_43613_	Nvec_25166_	Nvec_48920_	Nvec_30117_	Nvec_14766_	Nvec_47635_	Nvec_59604	Nvec_44658_	Nvec_21994_	Nvec_45308_	Nvec_50652_	Nvec_31108_	Nvec_3601_DUF765	Nvec_23716_	Nvec_18514_	Nvec_38641_	Nvec_19132_	Nvec_38978_	Nvec_52392_	Nvec_22547_	Nvec_47580_	Nvec_47610_	Nvec_1318_	Nvec_8988_	Nvec_43137_	Nvec_29496_	Nvec_4204_DUF765	Nvec_13941_	Nvec_41224_DUF765	Nvec_23442_	Nvec_11000_	Nvec_7839_	Nvec_46157_	Nvec_15205_	Nvec_32594_	Nvec_14826_	Nvec_11970_	Nvec_48718_	Nvec_31130_	Nvec_57030_	Nvec_50900_	Nvec_47825_	Nvec_9069_	Nvec_30656_	Nvec_43000_	Nvec_12760_DUF765	Nvec_12682_DUF1336	Nvec_16314_DUF765	Nvec_43717_	Nvec_35026_	Nvec_8422_	Nvec_43046_	Nvec_38948_	Nvec_37910_	Nvec_2915_	Nvec_36228_	Nvec_37889_	Nvec_14956_	Nvec_12674_	Nvec_524_	Nvec_55086_	Nvec_2747_	Nvec_14727_	Nvec_47430_	Nvec_21233_	Nvec_48217_	Nvec_15454_	Nvec_29318_	Nvec_5594_	Nvec_6413_	Nvec_40734_DUF765	Nvec_18638_DUF765	Nvec_11588_	Nvec_45361_	Nvec_57084_	Nvec_6839_	Nvec_29207_	Nvec_41354_	Nvec_16436_DUF765	Nvec_19181_	Nvec_14039_	Nvec_53321_	Nvec_4586_DUF765	Nvec_23161_	Nvec_38625_	Nvec_52722_	Nvec_37896_	Nvec_45377_	Nvec_45961_	Nvec_39773_DUF765	Nvec_19732_	Nvec_1981_	Nvec_15013_	Nvec_52745_	Nvec_43468_	Nvec_49211_	Nvec_10667_	Nvec_5286_	Nvec_20053_DUF765	Nvec_43731_	Nvec_30190_	Nvec_9174_	Nvec_37747_	Nvec_56961_	Nvec_39848_	Nvec_32567_	Nvec_5250_	Nvec_34503_	Nvec_20669_	Nvec_8846_	Nvec_44783_	Nvec_3006_	Nvec_26694_	Nvec_26393_	Nvec_1540_	Nvec_46688_	Nvec_13641_	Nvec_8174_	Nvec_46361_	Nvec_29960_	Nvec_16330_	Nvec_25181_	Nvec_38487_	Nvec_29704_	Nvec_23253_	Nvec_41197_	Nvec_27058_	Nvec_25680_	Nvec_39278_	Nvec_53325_	Nvec_54383_	Nvec_16044_	Nvec_12393_	Nvec_52161_	Nvec_23020_	Nvec_15685_	Nvec_41531_	Nvec_20710_	Nvec_39514_	Nvec_24611_	Nvec_17987_	Nvec_53265_	Nvec_55765_	Nvec_43349_	Nvec_32645_	Nvec_46485_	Nvec_39977_	Nvec_29878_	Nvec_36996_	Nvec_27866_	Nvec_12870_	Nvec_30336_	Nvec_18474_	Nvec_8191_	Nvec_26310_	Nvec_54339_	Nvec_30978_	Nvec_52302_	Nvec_46791_	Nvec_7956_	Nvec_52283_	Nvec_36967_	Nvec_12358_	Nvec_33980_	Nvec_47213_	Nvec_52638_	Nvec_57204_DUF765	Nvec_37610_	Nvec_15537_	Nvec_42646_DUF765	Nvec_52710_	Nvec_14916_	Nvec_18123_	Nvec_8543_	Nvec_53089_	Nvec_13544_	Nvec_44920_	Nvec_25053_	Nvec_1736_	Nvec_29978_	Nvec_40947_	Nvec_41112_	Nvec_29037_	Nvec_27295_	Nvec_22214_	Nvec_44850_	Nvec_10608_	Nvec_32799_	Nvec_48029_	Nvec_41779_	Nvec_56737_	Nvec_53848_	Nvec_22981_	Nvec_58350_	Nvec_34686_	Nvec_55206_	Nvec_13840_	Nvec_48334_	Nvec_22418_	Nvec_36738_	Nvec_28058_	Nvec_6345_	Nvec_1894_	Nvec_18823_	Nvec_54029_DUF765	Nvec_57778	Nvec_35366_	Nvec_22452_	Nvec_24337_	Nvec_28033_	Nvec_13217_	Nvec_45536_	Nvec_29217_	Nvec_27903_	Nvec_25575_	Nvec_43960_Toxin_19	Nvec_2221_	Nvec_3084_	Nvec_19004_	Nvec_46321_DUF765	Nvec_33697_	Nvec_52633_	Nvec_29389_	Nvec_24316_	Nvec_10491_	Nvec_5754_	Nvec_49267_	Nvec_28324_	Nvec_4657_	Nvec_19659_	Nvec_175_	Nvec_31351_	Nvec_27240_DUF765	Nvec_17566_	Nvec_7708_	Nvec_47807_	Nvec_2222_	Nvec_14019_	Nvec_23700_	Nvec_33340_	Nvec_24360_	Nvec_32750_	Nvec_19273_	Nvec_15853_	Nvec_59373	Nvec_53743_	Nvec_13387_	Nvec_57591_	Nvec_41011_	Nvec_52493_DUF765	Nvec_30576_	Nvec_50748_	Nvec_27108_	Nvec_37030_	Nvec_42337_	Nvec_53245_	Nvec_1805_	Nvec_32565_	Nvec_37131_	Nvec_50444_	Nvec_14396_	Nvec_58695	Nvec_7552_	Nvec_2728_	Nvec_56967_	Nvec_37411_	Nvec_45029_	Nvec_55811_	Nvec_5303_	Nvec_15377_	Nvec_19926_	Nvec_17005_DUF765	Nvec_28515_	Nvec_43874_	Nvec_8733_	Nvec_56302_	Nvec_1459_	Nvec_35988_	Nvec_39375_	Nvec_43538_	Nvec_50670_	Nvec_13399_	Nvec_46651_	Nvec_1885_	Nvec_876_	Nvec_36003_	Nvec_15306_	Nvec_12435_	Nvec_3677_	Nvec_1239_	Nvec_50060_	Nvec_2195_	Nvec_49577_	Nvec_27816_	Nvec_40583_	Nvec_14383_	Nvec_753_	Nvec_58509	Nvec_3973_	Nvec_58005_	Nvec_5162_	Nvec_13197_DUF765	Nvec_18774_	Nvec_57318_	Nvec_38659_	Nvec_20200_	Nvec_14523_	Nvec_44516_	Nvec_44913_	Nvec_46149_	Nvec_51469_	Nvec_44900_	Nvec_16113_	Nvec_36435_	Nvec_6535_	Nvec_24720_	Nvec_40862_	Nvec_5107_	Nvec_50614_	Nvec_49677_	Nvec_24553_	Nvec_47127_	Nvec_30677_	Nvec_44936_UCR_TM	Nvec_59539_	Nvec_19569_	Nvec_18933_	Nvec_16374_	Nvec_24798_	Nvec_15081_	Nvec_41735_	Nvec_9536_	Nvec_56965_	Nvec_5856_	Nvec_55260_	Nvec_454_	Nvec_32855_	Nvec_16924_	Nvec_10567_	Nvec_45949_	Nvec_7279_	Nvec_36119_	Nvec_53521_	Nvec_42492_	Nvec_37019_	Nvec_59510_	Nvec_17901_	Nvec_12153_	Nvec_35822_DUF765	Nvec_21702_	Nvec_40465_	Nvec_17626_	Nvec_39012_	Nvec_516_	Nvec_12793_	Nvec_46691_DUF765	Nvec_19592_	Nvec_58763_	Nvec_55315_	Nvec_11993_	Nvec_22515_	Nvec_9210_	Nvec_6726_	Nvec_17701_	Nvec_56806_	Nvec_56822_	Nvec_51095_	Nvec_30823_	Nvec_30669_	Nvec_19301_	Nvec_51740_	Nvec_36181_	Nvec_13994_	Nvec_9111_	Nvec_54089_	Nvec_54313_	Nvec_25891_	Nvec_34798_	Nvec_27248_	Nvec_7929_	Nvec_57151_	Nvec_21293_	Nvec_1863_	Nvec_40885_	Nvec_47445_	Nvec_33698_	Nvec_36941_	Nvec_25872_	Nvec_13552_	Nvec_35501_	Nvec_279_rve	Nvec_4437_	Nvec_21861_	Nvec_56306_	Nvec_2166_	Nvec_59324_	Nvec_50524_	Nvec_16765_	Nvec_45427_	Nvec_49256_	Nvec_45525_	Nvec_19807_	Nvec_42272_	Nvec_49418_	Nvec_30165_	Nvec_42579_	Nvec_34552_	Nvec_23941_	Nvec_17297_	Nvec_1420_	Nvec_28661_	Nvec_7837_	Nvec_1746_	Nvec_9854_	Nvec_47315_	Nvec_48730_	Nvec_31367_	Nvec_27823_	Nvec_11350_	Nvec_4147_	Nvec_47208_	Nvec_32003_	Nvec_2194_	Nvec_8860_	Nvec_7024_	Nvec_19315_	Nvec_42996_Neur_chan_memb	Nvec_46663_	Nvec_49082_	Nvec_36087_	Nvec_17082_	Nvec_51374_	Nvec_24786_	Nvec_21569_	Nvec_48816_	Nvec_39395_	Nvec_24822_	Nvec_53639_	Nvec_47151_	Nvec_7969_	Nvec_5062_	Nvec_2426_	Nvec_3518_Ank	Nvec_55000_DUF765	Nvec_33369_	Nvec_52596_	Nvec_15611_	Nvec_13084_	Nvec_45924_	Nvec_48738_	Nvec_6274_	Nvec_47618_	Nvec_25836_	Nvec_59238	Nvec_46112_	Nvec_52100_	Nvec_13203_	Nvec_20337_	Nvec_2869_	Nvec_18012_Flavoprotein	Nvec_55243_	Nvec_19108_	Nvec_1971_	Nvec_17859_	Nvec_33475_	Nvec_54502_	Nvec_35386_	Nvec_17014_	Nvec_49788_	Nvec_47449_	Nvec_55776_	Nvec_21311_	Nvec_58800_	Nvec_42937_	Nvec_795_	Nvec_48026_	Nvec_43133_	Nvec_24159_	Nvec_18776_DUF765	Nvec_44042_	Nvec_58927_	Nvec_42924_	Nvec_22083_	Nvec_33797_	Nvec_7340_	Nvec_28582_	Nvec_28183_	Nvec_39107_Lyase_8	Nvec_56871_	Nvec_12908_Drf_FH1	Nvec_45068_	Nvec_4105_WAP	Nvec_11224_	Nvec_20039_LRR_1	Nvec_5222_Ras	Nvec_7222_	Nvec_26704_bZIP_2	Nvec_34241_RuvA_C	Adig_12561	Adig_13072	Nvec_58088_HLH	Nvec_57135_	Nvec_11166_CARD	Nvec_30905_	Nvec_36958_	Nvec_29661_DUF872	Nvec_30748_RBM1CTR	Nvec_52762_	Nvec_45900_Chordopox_A13L	Nvec_14435_	Nvec_48514_	Nvec_8550_MASE1	Nvec_35297_CO_deh_flav_C	Nvec_32763_Histone_HNS	Nvec_6886_	Nvec_12453_DUF765	Nvec_43510_	Nvec_21689_	Nvec_43466_DEAD	Nvec_8996_DUF765	Nvec_23012_	Nvec_28825_COX8	Nvec_15848_	Nvec_1195_	Nvec_21779_	Nvec_59788_	Nvec_11081_	Nvec_7555_	Nvec_3293_	Nvec_25921_	Nvec_4735_	Nvec_26132_	Nvec_17821_PQ_loop	Nvec_35028_	Nvec_30829_	Nvec_50032_	Nvec_44084_	Nvec_17162_	Nvec_19244_	Nvec_25598_	Nvec_26199_	Nvec_37066_	Nvec_1940_	Nvec_44533_	Nvec_37676_	Nvec_4560_	Nvec_9985_	Nvec_38078_	Nvec_39410_	Nvec_50135_	Nvec_897_	Nvec_49017_DUF765	Nvec_40614_	Nvec_37222_	Nvec_56430_	Nvec_22502_FtsL	Nvec_22621_	Nvec_17747_	Nvec_40102_	Nvec_56876_	Nvec_55041_	Nvec_49285_	Nvec_32832_	Nvec_30732_	Nvec_31357_	Nvec_48039_	Nvec_29965_	Nvec_17133_	Nvec_31086_	Nvec_26956_	Nvec_343_	Nvec_26762_	Nvec_43098_	Nvec_38151_	Nvec_51146_	Nvec_46641_	Nvec_261_	Nvec_44611_DUF765	Nvec_20081_	Nvec_34396_	Nvec_4378_	Nvec_58079	Nvec_50750_	Nvec_50800_	Nvec_59569_	Nvec_7158_Copper_fist	Nvec_58686_	Nvec_5582_	Nvec_8232_	Nvec_45457_	Nvec_32543_	Nvec_2138_	Nvec_39247_	Nvec_36650_	Nvec_43244_	Nvec_26533_	Nvec_55208_	Nvec_9296_	Nvec_3957_	Nvec_37939_	Nvec_32720_	Nvec_33166_	Nvec_52165_	Nvec_40987_	Nvec_38949_	Nvec_4628_	Nvec_14086_POR	Nvec_9445_	Nvec_1535_	Nvec_25775_	Nvec_48297_	Nvec_3149_	Nvec_44497_	Nvec_30594_	Nvec_41956_	Nvec_52028_	Nvec_48900_	Nvec_41568_	Nvec_59460	Nvec_42404_	Nvec_49201_	Nvec_13520_	Nvec_58703	Nvec_34430_	Nvec_17505_	Nvec_13008_	Nvec_40550_	Nvec_39503_	Nvec_52563_	Nvec_49040_SlyX	Nvec_36586_	Nvec_52630_	Nvec_12705_	Nvec_53934_	Nvec_30600_	Nvec_35732_	Nvec_12282_	Nvec_30140_	Nvec_53407_	Nvec_39690_	Nvec_2526_	Nvec_42354_GETHR	Nvec_5609_	Nvec_50465_	Nvec_18484_	Nvec_21711_	Nvec_13728_	Nvec_47774_	Nvec_45434_	Nvec_17640_DUF329	Nvec_39280_	Nvec_20204_UCR_TM	Nvec_58683_	Nvec_18165_	Nvec_25764_	Nvec_27874_	Nvec_21097_	Nvec_31592_	Nvec_29521_	Nvec_7861_MMR_HSR1	Nvec_17848_	Nvec_31452_Telo_bind	Nvec_39260_DUF765	Nvec_6342_	Nvec_42175_	Nvec_56894_	Nvec_23309_	Nvec_20114_	Nvec_4523_	Nvec_42589_	Nvec_48897_	Nvec_20823_	Nvec_15671_DUF765	Nvec_34253_	Nvec_48557_	Nvec_30457_	Nvec_36241_	Nvec_9213_	Nvec_17580_	Nvec_33351_	Nvec_48356_	Nvec_53920_	Nvec_31140_	Nvec_42936_	Nvec_47480_	Nvec_17013_	Nvec_49896_	Nvec_3420_	Nvec_57120_	Nvec_51214_	Nvec_28961_	Nvec_13763_	Nvec_29495_	Nvec_21334_	Nvec_47128_	Nvec_719_	Nvec_44312_	Nvec_4499_	Nvec_23203_	Nvec_36841_	Nvec_31700_RNA_pol_Rpb1_R	Nvec_29954_	Nvec_26923_	Nvec_26464_	Nvec_50042_	Nvec_21474_	Nvec_4857_	Nvec_10647_	Nvec_14529_S10_plectin	Nvec_48240_	Nvec_9035_	Nvec_1405_	Nvec_47452_	Nvec_15961_	Nvec_40107_	Nvec_23894_	Nvec_16615_	Nvec_33625_	Nvec_42650_	Nvec_33599_	Nvec_54105_	Nvec_10765_	Nvec_48220_	Nvec_30574_	Nvec_24484_	Nvec_56749_	Nvec_783_	Nvec_20759_	Nvec_41485_	Nvec_12554_	Nvec_40640_	Nvec_14827_Neur_chan_LBD	Nvec_33516_	Nvec_26645_	Nvec_50117_EB1	Nvec_12360_	Nvec_40073_	Nvec_25523_	Nvec_741_Agenet	Nvec_12310_	Nvec_353_ACBP	Nvec_22126_Glyco_transf_10	Nvec_12688_	Nvec_13059_	Nvec_13143_	Nvec_22432_	Nvec_48100_Transformer	Nvec_132_	Nvec_13746_	Nvec_14300_	Nvec_15928_BA14K	Nvec_31868_	Nvec_30432_	Nvec_15268_	Nvec_15339_	Nvec_29285_DUF1201	Nvec_58039_	Nvec_44498_BA14K	Nvec_16590_	Nvec_9665_	Nvec_1898_	Nvec_22277_BA14K	Nvec_51989_Extensin_2	Nvec_32525_DED	Nvec_7086_	Nvec_23267_	Nvec_24731_DUF1534	Nvec_28062_RimM	Nvec_29275_	Nvec_44829_	Nvec_740_DUF1131	Nvec_57700_Parecho_VpG	Nvec_6419_	Nvec_52926_	Nvec_31314_	Nvec_34979_	Nvec_55207_	Nvec_41366_	Nvec_46405_	Nvec_46764_	Nvec_47614_	Nvec_49046_BA14K	Nvec_52189_DUF454	Nvec_54769_	Nvec_55964_	Nvec_56429_Phage_Coat_Gp8	Nvec_59791_	Sarc_g10809	Bmal_170576143
HG_30721	Cow_06016T0	Cfra_g4801	Sarc_g182	Sarc_g8423
HG_4394	Hmag_218113	Hmag_218114	Acar_00020516	Hmag_209145	Lgig_124815	Skow_05388m	Skow_30909m	Skow_38922m	Skow_15570m	Skow_21036m	Skow_41520m	Skow_05386m	Aque_206018	Aque_206462	Aque_208430	Aque_200522	Aque_226271	Aque_208474	Aque_226270	Nvec_52488_	Skow_20678m	Skow_37474m	Nvec_54688_DUF963	Skow_13562m	Nvec_16461_	Nvec_15663_Plasmodium_HRP	Nvec_27219_Cad	Lgig_174741	Skow_29227m	Csav_003833	Aque_222896	Aque_213376	Lgig_177065	Skow_06778m	Lgig_174078	Nvec_1942_	Sarc_g22289	Nvec_46026_Collagen	Nvec_30314_CBS	Smar_012611	Isca_ISCW013293-PA	Hmag_225182	Znev_05418	Lgig_88919	Nvec_49280_	Hmag_215540	Mley_ML26312a	Skow_37305m	Nvec_51102_	Nvec_43083_	Pfuc_406940_1_43277_t1	Aque_200424	Aque_214900	Aque_208193	Aque_211686	Rcul_t03464	Sarc_g23900	Bflo_260785405	Smar_002501
HG_10807	Cow_00508T0	Cfra_g6159	Smar_000783	Cgig_11359	Lgig_233867	Smim_53234_ccr4_not_transcription_complex_Schistosoma_mansoni_gi_256074388_ref_XP_002573507_1e_15_89_7	Znev_04874	Gsal_9308_ccr4_not_transcription_complex	Emul_04619	Dpul_336030	Egra_01525	Ctel_206927	Hmic_0456300	Mbre_35641	Spur_027509_Hypp_278	Pfuc_6173_1_23970_t1
HG_13140	Cfra_g7014	Skow_22438m	Skow_13759m	Skow_22446m	Skow_22439m	Skow_22447m	Skow_08432m	Skow_13760m	Skow_08433m	Skow_08268m	Skow_17859m	Skow_08431m
HG_7342	Cele_008980_tag_299_Protein_TAG_299_tag_299_mRNA_complete_cds_Source_RefSeq_mRNA_Acc_NM_078086	Isca_ISCW012881-PA	Sman_032790	Hrob_96981	Sjap_0059660	Spur_005826_Spur_005826	Hmag_224004	Adig_05519	Emul_07090	Egra_08583	Pfuc_896_1_58294_t1	Ctel_157027	Xtro_057052	Lgig_149539	Ggal_019392	Tcas_270013459	Hsap_Ensmbl0272901_single_pass_membrane_protein_with_aspartate_rich_tail_1_Source_HGNC_Symbol_Acc_25055_SMDT1	Drer_095826_single_pass_membrane_protein_with_aspartate_rich_tail_1_Source_ZFIN_Acc_ZDB_GENE_110411_114_smdt1	Znev_14122	Acar_00003817	Sjap_0207130	Sjap_0108260	Dmel_0062440_CG17680	Sman_152270	Rcul_t13674	Gsal_6770_hypothetical_protein	Sarc_g10373	Aque_223667	Hsap_Ensmbl0272835_single_pass_membrane_protein_with_aspartate_rich_tail_1_Source_HGNC_Symbol_Acc_25055_SMDT1	Lgig_185103
HG_23662	Skow_43829m	Lgig_113213	Skow_27628m	Bflo_260785457	Sarc_g12884	Hmag_219290
HG_5052	Cgig_25117_Pleckstrin_like_protein_domain_containing_family_G_member_5_Source_UniProtKB_TrEMBL_Acc_K1RE88	Hmag_231654	Drer_025902_pleckstrin_homology_domain_containing_family_G_with_RhoGef_domain_member_5a_Source_ZFIN_Acc_ZDB_GENE_060503_766_plekhg5a	Tcas_270007859	Drer_089038_Uncharacterized_protein_Source_UniProtKB_TrEMBL_Acc_E7F431_CABZ01057013_1	Xtro_054377	Bflo_260790849	Lgig_134475	Tadh_64013	Hsap_Ensmbl0171680_pleckstrin_homology_domain_containing_family_G_with_RhoGef_domain_member_5_Source_HGNC_Symbol_Acc_29105_PLEKHG5	Hsap_LRG_262_pleckstrin_homology_domain_containing_family_G_with_RhoGef_domain_member_5_Source_HGNC_Symbol_Acc_29105_LRG_262	Adig_22060	Hmag_226867	Skow_30903m	Ctel_90087	Hsap_Ensmbl0008323_pleckstrin_homology_domain_containing_family_G_with_RhoGef_domain_member_6_Source_HGNC_Symbol_Acc_25562_PLEKHG6	Tspi_316969969	Cele_006476_rhgf_2_Protein_RHGF_2_rhgf_2_mRNA_complete_cds_Source_RefSeq_mRNA_Acc_NM_062322	Znev_12101	Smar_011835	Aque_212368	Pbac_3463699	Isca_ISCW008875-PA	Hrob_192686	Dmel_0261556_CG42674	OcarG_7403	Bmal_170571429	Rcul_t47744	Spur_026073_Plekhg5	Spur_014333_Plekhg5_1	Hrob_181074	Avag_56813001	Avag_65749001	Avag_29496001	Odio_014206001	Hmag_226866	Cfra_g6606	Pfuc_4067_1_66872_t1	OcarG_5999	Pfuc_15066_1_46831_t1	Lgig_169847	Znev_12102	Ggal_021665	Mmar_MMa33708	Mmar_MMa43945	Rcul_t40640	Sman_203160	Tadh_59463	Bmal_170571427
HG_53793	Nvec_5210_Keratin_B2	Sarc_g9717
HG_7666	Mbre_36003	Cfra_g2410	Skow_42072m	Sarc_g7265	Drer_078054_spindle_apparatus_coiled_coil_protein_1_Source_HGNC_Symbol_Acc_26010_SPDL1	Acar_00015946	Nvec_52664_Filament	Xtro_043089	Ggal_003001	Sarc_g10787	Sros_04533T0	Bflo_260783123	Hmag_224635	Tadh_57283	Aque_224855	Cow_02305T0	Spur_028609_Ccdc99	Cint_023089	Csav_006384	Ctel_224200	Pfuc_10285_1_10111_t1	Adig_01655	Dpul_227314	Dmel_0031549_Spindly_Spindly_Source_FlyBase_0031549	Tcas_270007854	Znev_04558	Hsap_Ensmbl0040275_spindle_apparatus_coiled_coil_protein_1_Source_HGNC_Symbol_Acc_26010_SPDL1
HG_11531	Aque_226993	Cgig_12881_Ankyrin_2_Source_UniProtKB_TrEMBL_Acc_K1QYU3	Cow_03834T0	OcarG_6502	Cfra_g2195	Sarc_g4818	Sarc_g4012	Sarc_g10559	Sarc_g4841	Mmar_MMa29336	Pfuc_156517_1_13985_t1	Pfuc_179304_1_28543_t1
HG_37809	Sarc_g19298	Bflo_260782239	Bflo_260782237	Bflo_260783483
HG_42816	Cfra_g2169	Sarc_g4495	Sros_05397T0
HG_33090	Cfra_g4305	Hmag_201458	Hmag_204534	Hmag_203289
HG_45782	Hmag_229678	Hmag_200345	Sarc_g23898
HG_7135	Hsap_Ensmbl0123684_lysophosphatidylglycerol_acyltransferase_1_Source_HGNC_Symbol_Acc_28985_LPGAT1	Bflo_260830379	Ctel_112881	Xtro_031524	Ctel_127675	Dpul_62348	Tcas_270005684	Smim_9943_lysophosphatidic_acid_acyltransferase_LPAAT_putative_Ixodes_scapularis_gi_242000594_ref_XP_002434940_3e_123_370	Acar_00016026	Bmal_170595807	Ggal_015992	Lgig_219893	Cele_019465_acl_14_Protein_ACL_14_isoform_a_acl_14_mRNA_complete_cds_Source_RefSeq_mRNA_Acc_NM_073011	Cgig_17167_Acyl_CoA_lysophosphatidylglycerol_acyltransferase_1_Source_UniProtKB_TrEMBL_Acc_K1QBQ9	Hrob_192431	Drer_013542_lysophosphatidylglycerol_acyltransferase_1_Source_ZFIN_Acc_ZDB_GENE_030131_2906_lpgat1	Cele_008581_acl_13_Protein_ACL_13_acl_13_mRNA_complete_cds_Source_RefSeq_mRNA_Acc_NM_069969	Cele_015295_acl_12_Protein_ACL_12_acl_12_mRNA_complete_cds_Source_RefSeq_mRNA_Acc_NM_076859	Bmal_170585648	Skow_35997m	Tspi_316964146	Isca_ISCW006029-PA	Cfra_g4128	Rcul_t09866	Bmal_170595811	Sarc_g3494	Znev_02691	Cint_026015	Odio_013303001	Mmar_MMa13781	Odio_013305001
HG_6075	Mbre_34344	Aque_225920	Tadh_57137	Sros_06466T0	Hmag_225637	Cele_012556_mrps_10_Protein_MRPS_10_mrps_10_mRNA_complete_cds_Source_RefSeq_mRNA_Acc_NM_067284	Bmal_170575482	Rcul_t48351	Avag_12908001	Tspi_316974898	Dmel_0038307_mRpS10_mitochondrial_ribosomal_protein_S10_Source_FlyBase_0038307	Ctel_172568	Avag_54169001	Egra_06474	Emul_04365	Hrob_135844	Tcas_270005779	Smar_013059	Znev_02819	Spur_018851_Spur_018851	Isca_ISCW012124-PA	Smim_68055_ribosomal_protein_S10_putative_Ixodes_scapularis_gi_241676642_ref_XP_002412559_1e_49_167	Gsal_7128_28s_ribosomal_protein_mitochondrial	Skow_23212m	Drer_045913_mitochondrial_ribosomal_protein_S10_Source_ZFIN_Acc_ZDB_GENE_040914_39_mrps10	Lgig_86941	Acar_00001172	Sman_099300_Mitochondrial_28S_ribosomal_protein_S10_S10mt_MRP_S10_putative_Source_UniProtKB_TrEMBL_Acc_G4LUY8	Sjap_0201250	Ggal_016059	Bflo_261289223	Hsap_Ensmbl0048544_mitochondrial_ribosomal_protein_S10_Source_HGNC_Symbol_Acc_14502_MRPS10	Xtro_056733	Pfuc_5263_1_52507_t1	Dpul_301800	Cgig_20497_28S_ribosomal_protein_S10_mitochondrial_Source_UniProtKB_TrEMBL_Acc_K1R1T1	Hmic_0364900	Nvec_42217_	Odio_010733001	Sarc_g22434
HG_5923	OcarG_557	Cgig_14680_KTEL_motif_containing_protein_1_Source_UniProtKB_TrEMBL_Acc_K1Q9M3	Acar_00013553	Isca_ISCW013303-PA	Hsap_Ensmbl0163389_protein_O_glucosyltransferase_1_Source_HGNC_Symbol_Acc_22954_POGLUT1	Ggal_024921	Smim_16482_PREDICTED_similar_to_RIKEN_cDNA_9630046K23_gene_isoform_Strongylocentrotus_purpuratus_gi_115666316_ref_XP_779911_2e_171_495	Spur_013075_Ktelc1	Cfra_g21	Avag_46607001	Avag_40994001	Skow_21378m	Ggal_024923	Ggal_034892	Bflo_260810659	Bflo_260810693	Smar_010186	Znev_06811	Lgig_225910	Cint_024463	Csav_006745	Hrob_103469	Dmel_0051139_CG31139	Csav_006744	Drer_053463_protein_O_glucosyltransferase_1_Source_ZFIN_Acc_ZDB_GENE_051120_24_poglut1	Tcas_270007100	Tadh_18924	Dpul_305151	Ctel_20245	Tspi_316965151	Dmel_0086253_rumi_rumi_Source_FlyBase_0086253	Rcul_t16444	Sarc_g12552	Aque_228766	Tspi_316964985	Hmag_234338	Nvec_24100_	Adig_23744	Avag_52474001	Nvec_22831_	Tspi_316964314
HG_4822	Hsap_Ensmbl0183066_WBP2_N_terminal_like_Source_HGNC_Symbol_Acc_28389_WBP2NL	Cele_008404_D2013_6_Protein_D2013_6_D2013_6_mRNA_complete_cds_Source_RefSeq_mRNA_Acc_NM_063586	Bmal_170571678	Cele_015955_C18B2_4_Protein_C18B2_4_C18B2_4_mRNA_complete_cds_Source_RefSeq_mRNA_Acc_NM_076219	Tspi_316971021	Cgig_19166_WW_domain_binding_protein_2_Source_UniProtKB_TrEMBL_Acc_K1QKR5	Hrob_90408	Lgig_216116	Tcas_270011522	Dpul_305547	Isca_ISCW003803-PA	Znev_05950	Emul_04135	Egra_02116	Ctel_167487	Hmic_0115000	Sman_038210_Putative_ww_domain_binding_protein_2_WBP_2_Source_UniProtKB_TrEMBL_Acc_G4VNS9	Bflo_260800988	Sjap_0076250	Dmel_0036318_Wbp2_Wbp2_ortholog_Source_FlyBase_0036318	Tspi_316970982	Smar_013728	Ggal_003470	Acar_00007356	Smim_56602_WW_domain_binding_protein_putative_Ixodes_scapularis_gi_241303210_ref_XP_002407570_8e_75_242	Acar_00003859	Xtro_015079	Skow_21615m	Drer_056605_WW_domain_binding_protein_2_Source_ZFIN_Acc_ZDB_GENE_050522_137_wbp2	Rcul_t22258	Xtro_027547	Xtro_027549	Ggal_037206	Cint_021738	Csav_004507	Hrob_182232	Odio_011506001	Mley_ML032918a	Avag_19037001	Ggal_019405	Avag_44347001	Tadh_63698	Spur_023646_Wbp2nL	Hmag_209442	Tspi_316970988	Drer_044852_WBP2_N_terminal_like_Source_ZFIN_Acc_ZDB_GENE_030131_4012_wbp2nl	Cow_00757T0	Pfuc_59770_1_56278_t1	Hmag_204946	Sarc_g2266	Adig_22915	Mmar_MMa27349	Gsal_5550_ww_domain_binding_protein_2	Mmar_MMa50919
HG_17224	Nvec_10368_	Sarc_g21952	Smar_010100	Bflo_260806217	Aque_211685	Aque_208195	Lgig_176025	Lgig_174633
HG_42883	Cfra_g3320	Sarc_g2423	Cow_04542T0
HG_19858	Lgig_104497	Hmag_205901	Pfuc_96051_1_56886_t1	Hrob_169049	Bmal_170578433	Bmal_170578427	Sarc_g6718
HG_25504	Avag_55361001	Avag_22758001	Avag_54088001	Avag_53419001	Sarc_g19578
HG_26520	Drer_090747_chromosome_5_open_reading_frame_15_Source_HGNC_Symbol_Acc_20656_C21H5orf15	Ggal_010503	Hsap_Ensmbl0113583_chromosome_5_open_reading_frame_15_Source_HGNC_Symbol_Acc_20656_C5orf15	Sarc_g20611	Bflo_260819352
HG_23439	Lgig_140782	Skow_22494m	Skow_33309m	Ctel_57635	Sarc_g8123	Lgig_140858
HG_9306	Cfra_g515	Sarc_g15144	Sarc_g1102	Cfra_g3917	Cfra_g3264	Sarc_g15197	Sarc_g311	Sarc_g17547	Sarc_g1697	Sarc_g1902	Sarc_g16563	Sarc_g12333	Sarc_g4737	Cfra_g1917	Sarc_g2036	Cfra_g2810	Sarc_g2037	Sarc_g21105	Cgig_00417	Sarc_g8761
HG_13991	Ctel_217035	Bflo_260794911	OcarG_11101	Cow_00723T0	Cfra_g4998	Sarc_g2211	Bflo_260794913	Mbre_31460
HG_13204	Csav_004307	Nvec_32468_Drf_FH1	Skow_26976m	Sarc_g10636	Nvec_20174_DedA	Csav_002643	Nvec_35102_Spore_permease	Skow_34609m	Skow_21266m	Pfuc_202770_1_42991_t1	Nvec_48379_	Lgig_112046
HG_34736	Ctel_53364	Smim_83743_type_a_pre_proallatostatin_Macrobrachium_rosenbergii_gi_67907322_gb_AAY82901_4e_14_84_7	Lgig_170020	Sarc_g15937
HG_1667	Ggal_039229	Acar_00003190	Hsap_Ensmbl0262655_spondin_1_extracellular_matrix_protein_Source_HGNC_Symbol_Acc_11252_SPON1	Ggal_019602	Xtro_019866	Drer_010029_spondin_1a_Source_ZFIN_Acc_ZDB_GENE_000427_9_spon1a	Drer_023694_spondin_1b_Source_ZFIN_Acc_ZDB_GENE_000427_10_spon1b	Tadh_61837	Bflo_260826742	Znev_13330	Dpul_321105	Smim_51683_F_spondin_putative_Ixodes_scapularis_gi_241705268_ref_XP_002413250_0_0_705	Bmal_170581256	Mmar_MMa47282	Tcas_270005305	Avag_00248001	Mmar_MMa51867	Tspi_316970141	Cint_021826	Cele_006893_spon_1_Protein_SPON_1_spon_1_mRNA_complete_cds_Source_RefSeq_mRNA_Acc_NM_063072	Tspi_316970157	Smar_011117	Znev_12888	Avag_55912001	Avag_00249001	Csav_011106	Dmel_0026721_fat_spondin_fat_spondin_Source_FlyBase_0026721	Cint_021827	Bsch_g70168	Isca_ISCW012675-PA	Mmar_MMa35959	Csav_011108	Ctel_229301	Csav_011107	Cint_013170	Mmar_MMa14730	Skow_08220m	Gsal_1553_fat_isoform_b	Tcas_270005186	Bmal_170572049	Spur_020379_SponL	Sros_09907T0	Tcas_270005185	Lgig_117765	Hmic_0333900	Egra_03330	Emul_00209	Ctel_211563	Ctel_45025	Dpul_56940	Smar_011876	Tcas_270001386	Bflo_260825830	Dmel_0033710_CG17739	Znev_13626	Dmel_0050046_CG30046	Dmel_0050203_CG30203	Mmar_MMa30149	Drer_002732_spondin_2b_extracellular_matrix_protein_Source_ZFIN_Acc_ZDB_GENE_990415_161_spon2b	Acar_00010105	OcarG_7140	Xtro_045490	Ggal_025300	Tadh_52700	Sjap_0018640	Drer_025465_spondin_2a_extracellular_matrix_protein_Source_ZFIN_Acc_ZDB_GENE_990415_160_spon2a	Lgig_217518	OcarG_8056	Tadh_52699	OcarG_1900	Spur_009594_Spon2Lf	Dpul_323705	Mmar_MMa30646	Smim_20914_PREDICTED_similar_to_GA10108_PA_Tribolium_castaneum_gi_91078104_ref_XP_972867_6e_81_264	Rcul_t09984	Hrob_147427	Znev_01131	Adig_01059	Znev_16902	Isca_ISCW007520-PA	Dmel_0020269_mspo_M_spondin_Source_FlyBase_0020269	Bflo_260814229	Spur_023241_Spur_023241	Adig_14261	Hrob_147435	Rcul_t09986	Acar_00003133	Hrob_163455	Sarc_g10485	Cgig_00258_Spondin_1_Source_UniProtKB_TrEMBL_Acc_K1PMP8	Pfuc_103960_1_20923_t1	Pfuc_30082_1_26507_t1	Sjap_0018610	Mmar_MMa47279	Isca_ISCW007519-PA	Mmar_MMa07842	Tcas_270001384	Gsal_4557_1_protein	Isca_ISCW001821-PA	Smim_60246_f_spondin_Aedes_aegypti_gi_157117142_ref_XP_001652955_2e_04_46_6	Mmar_MMa29393	Sros_07930T0	OcarG_3124
HG_32325	Cfra_g2920	Sarc_g4804	Sarc_g9888	Cow_07100T0
HG_27149	Lgig_236745	Cgig_25293_Sarcoplasmic_calcium_binding_proteins_II_V_VI_and_VII_Source_UniProtKB_TrEMBL_Acc_K1QVU7	Znev_16717	Pfuc_7318_1_52933_t1	Tcas_270015595
HG_71055	Sarc_g20437	Skow_30312m
HG_22910	Cfra_g1205	Sarc_g5467	Sarc_g9707	Sarc_g5981	Sarc_g7248	Bmal_170580293
HG_81746	Sarc_g11348	Avag_24146001
HG_5267	Tspi_316971583	Bsch_g23361	Bsch_g9353	Bsch_g7924	Cint_017033	Cint_026337	Bflo_260806893	Acar_00005228	Xtro_018034	Ggal_009273	Drer_018953_glutamate_cysteine_ligase_modifier_subunit_Source_ZFIN_Acc_ZDB_GENE_030131_5906_gclm	Hsap_Ensmbl0023909_glutamate_cysteine_ligase_modifier_subunit_Source_HGNC_Symbol_Acc_4312_GCLM	Smar_009795	Skow_14185m	Smim_13372_glutamate_cysteine_ligase_regulatory_subunit_Danio_rerio_gi_41054139_ref_NP_956139_1e_62_207	Lgig_213728	Ctel_218747	Cgig_14941_Glutamate_cysteine_ligase_regulatory_subunit_Source_UniProtKB_TrEMBL_Acc_K1Q9C8	Mmar_MMa33404	Aque_220865	Tadh_63651	Hmag_220500	Znev_03169	Spur_002909_Gclm	Avag_31016001	Avag_08564001	Avag_55030001	Avag_02594001	Hmic_0390500	Hrob_67967	Egra_03042	Emul_00056	Dmel_0046114_Gclm_Glutamate_cysteine_ligase_modifier_subunit_Source_FlyBase_0046114	OcarG_10834	Tcas_270009698	Cele_017084_E01A2_1_Protein_E01A2_1_isoform_b_Source_RefSeq_mRNA_Acc_NM_001128967	Bmal_170590398	Sros_08265T0	Adig_18404	Cow_07784T0	Mbre_25929	Odio_006303001	Avag_23647001	Csav_009243	Cfra_g6482	Rcul_t22186	Spur_012118_Spur_012118
HG_27162	Spur_023367_Spur_023367	Acar_00019733	Adig_13417	Adig_16888	Sarc_g13641
HG_26041	Pfuc_9039_1_24514_t1	Cint_026884	Pfuc_295950_1_21657_t1	Pfuc_85113_1_49335_t1	Sarc_g14315
HG_4078	Mley_ML15044a	Mley_ML327422a	Pbac_3465834	Sarc_g24902	Bsch_g11277	Bsch_g810	Drer_077322_sosondowah_ankyrin_repeat_domain_family_member_C_Source_HGNC_Symbol_Acc_26149_SOWAHC_2_of_3	Xtro_005483	Hsap_Ensmbl0198142_sosondowah_ankyrin_repeat_domain_family_member_C_Source_HGNC_Symbol_Acc_26149_SOWAHC	Lgig_176234	Cgig_19759_Ankyrin_repeat_domain_containing_protein_57_Source_UniProtKB_TrEMBL_Acc_K1QIE7	Drer_079125_sosondowah_ankyrin_repeat_domain_family_member_A_Source_HGNC_Symbol_Acc_27033_SOWAHA_2_of_2	Drer_059582_sosondowah_ankyrin_repeat_domain_family_Cb_Source_ZFIN_Acc_ZDB_GENE_061215_96_sowahcb	Csav_006104	Acar_00012211	Hrob_189195	Cint_007757	Tadh_60168	Drer_087152_sosondowah_ankyrin_repeat_domain_family_member_D_Source_HGNC_Symbol_Acc_32960_SOWAHD	Hsap_Ensmbl0198944_sosondowah_ankyrin_repeat_domain_family_member_A_Source_HGNC_Symbol_Acc_27033_SOWAHA	Mmar_MMa50878	Dmel_0036302_sowah_sosondowah_Source_FlyBase_0036302	Hsap_Ensmbl0186212_sosondowah_ankyrin_repeat_domain_family_member_B_Source_HGNC_Symbol_Acc_32958_SOWAHB	Pfuc_1350_1_15441_t1	Znev_13681	Bflo_260834619	Odio_008651001	Skow_20567m	Spur_012760_Spur_012760	Drer_077861_sosondowah_ankyrin_repeat_domain_family_member_Aa_Source_ZFIN_Acc_ZDB_GENE_100910_3_sowahaa	Ggal_037124	Mmar_MMa17721	Dpul_53087	Cow_01647T0	Hmag_228193	Spur_012762_Hypp_7048	Sman_163320_Ank_repeat_containing_putative_Source_UniProtKB_TrEMBL_Acc_G4LZI1	Hsap_Ensmbl0187808_sosondowah_ankyrin_repeat_domain_family_member_D_Source_HGNC_Symbol_Acc_32960_SOWAHD	Drer_091023_sosondowah_ankyrin_repeat_domain_family_Ca_Source_ZFIN_Acc_ZDB_GENE_081104_106_sowahca	Tcas_270003550	Dpul_104949	Pbac_3468986	Tcas_270003549	Hmag_230501	Xtro_034141	Aque_229918	Xtro_009034	Drer_091818_Uncharacterized_protein_Source_UniProtKB_TrEMBL_Acc_E7F344_CR381544_1	Sjap_0101140	Ctel_188677	Ctel_219925	Smim_81684_PREDICTED_ankyrin_repeat_domain_containing_protein_56_like_partial_Acyrthosiphon_pisum_gi_328722427_ref_XP_003247578_5e_19_89_0	Rcul_t38731	Smim_58510_PREDICTED_similar_to_ankyrin_repeat_domain_57_Ciona_intestinalis_gi_198434447_ref_XP_002125739_1e_08_63_5	Smar_007686	Znev_13684	Smim_81720_Ankyrin_repeat_domain_containing_protein_56_Camponotus_floridanus_gi_307177863_gb_EFN66823_1e_05_47_8	Dpul_245714	Znev_17925	Odio_008459001	Nvec_29691_	Mley_ML15046a	Smim_58508_PREDICTED_hypothetical_protein_LOC100648397_Bombus_terrestris_gi_340716550_ref_XP_003396760_0_002_41_6
HG_2778	Smar_007957	Drer_063036_Uncharacterized_protein_Source_UniProtKB_TrEMBL_Acc_E7EZJ7_BX005008_2	Skow_29949m	Ggal_001319	Drer_053210_pleckstrin_and_Sec7_domain_containing_3_like_Source_ZFIN_Acc_ZDB_GENE_030131_8195_psd3l	Drer_078102_pleckstrin_and_Sec7_domain_containing_Source_HGNC_Symbol_Acc_9507_PSD_2_of_3	Hsap_Ensmbl0146005_pleckstrin_and_Sec7_domain_containing_2_Source_HGNC_Symbol_Acc_19092_PSD2	Acar_00002316	Acar_00013882	Ggal_024840	Ggal_009095	Sman_147020_Putative_arf6_guanine_nucleotide_exchange_factor_Source_UniProtKB_TrEMBL_Acc_G4VKT4	Hrob_140744	Znev_08428	Hsap_Ensmbl0059915_pleckstrin_and_Sec7_domain_containing_Source_HGNC_Symbol_Acc_9507_PSD	Hsap_Ensmbl0125637_pleckstrin_and_Sec7_domain_containing_4_Source_HGNC_Symbol_Acc_19096_PSD4	Lgig_209989	Pfuc_486_1_65483_t1	Avag_11965001	Hmic_0135000	Dmel_0051158_Efa6_Efa6_pleckstrin_and_Sec7_domain_containing_Source_FlyBase_0051158	Ctel_113638	Isca_ISCW022041-PA	Avag_03286001	Avag_35527001	Tcas_270000843	Dpul_307660	Smim_1840_PREDICTED_similar_to_arf6_guanine_nucleotide_exchange_factor_Tribolium_castaneum_gi_91091766_ref_XP_969387_0_0_647	Cgig_20375_PH_and_SEC7_domain_containing_protein_3_Source_UniProtKB_TrEMBL_Acc_K1QGH0	Hrob_191305	Egra_07833	Bmal_170588859	Cele_013223_efa_6_Protein_EFA_6_isoform_a_Source_RefSeq_mRNA_Acc_NM_070016	Tadh_59149	Rcul_t35646	Spur_005611_Spur_005611	Mley_ML42442a	Rcul_t06023	Spur_006725_Psd3L	Pbac_3462852	Cfra_g222	Hmag_212535	Bsch_g63596	Cint_010021	Bflo_260830932	Xtro_002734	Tspi_316970859	Avag_62519001	Acar_00013969	Drer_076702_pleckstrin_and_Sec7_domain_containing_Source_HGNC_Symbol_Acc_9507_PSD_1_of_3	Xtro_002733	Spur_013618_Psd3	Xtro_009695	Xtro_000019	Xtro_056494	Xtro_000020	Aque_228662	Hmag_208657	Hrob_151631	Nvec_54595_Sec7	Sarc_g9497	Sarc_g19566	Sarc_g22872	Sros_07715T0	Hmag_208656	Cgig_20374	Pfuc_10269_1_68166_t1	Mmar_MMa36569	Mmar_MMa26892	Mmar_MMa36571	Csav_007109	Mmar_MMa26893	Spur_015806_Spur_015806	Gsal_10180_arf6_guanine_nucleotide_exchange_factor	Aque_228661	Smar_014884	Avag_62518001
HG_2649	Hsap_Ensmbl0152689_RAS_guanyl_releasing_protein_3_calcium_and_DAG_regulated_Source_HGNC_Symbol_Acc_14545_RASGRP3	OcarG_2281	Ggal_031964	Ctel_154022	Drer_061796_RAS_guanyl_releasing_protein_4_Source_ZFIN_Acc_ZDB_GENE_050419_110_rasgrp4	Rcul_t03379	Hsap_Ensmbl0171777_RAS_guanyl_releasing_protein_4_Source_HGNC_Symbol_Acc_18958_RASGRP4	Bflo_260803750	Tadh_19834	Acar_00009216	Xtro_063742	Xtro_041947	Xtro_039215	Ggal_016973	Smim_83143_PREDICTED_RAS_guanyl_releasing_protein_3_Oryctolagus_cuniculus_gi_291386947_ref_XP_002709817_2e_154_470	Ggal_016974	Cint_022201	Acar_00015630	Skow_31182m	Aque_202821	Aque_202021	Cgig_23902_Ras_guanyl_releasing_protein_3_Source_UniProtKB_TrEMBL_Acc_K1S5P8	Cint_010274	Spur_020062_Rasgrp3	Csav_007517	Aque_208285	Smar_013727	Avag_36158001	Aque_222827	Avag_28075001	Avag_22636001	Avag_41815001	Acar_00002484	Mmar_MMa43933	Lgig_132094	Znev_07302	Drer_062328_RAS_guanyl_releasing_protein_2_calcium_and_DAG_regulated_Source_ZFIN_Acc_ZDB_GENE_091118_124_rasgrp2	Isca_ISCW017019-PA	Sarc_g5371	Cele_009100_rgef_1_Protein_RGEF_1_isoform_b_rgef_1_mRNA_complete_cds_Source_RefSeq_mRNA_Acc_NM_001276913	Mmar_MMa43931	Adig_15694	Nvec_22391_C1_1	Bsch_g45837	Dpul_30396	Ggal_015834	Drer_087154_RAS_guanyl_releasing_protein_2_calcium_and_DAG_regulated_Source_HGNC_Symbol_Acc_9879_RASGRP2_2_of_2	Bsch_g62571	Pfuc_5454_1_02001_t1	Bsch_g62572	Bmal_170579039	Hsap_Ensmbl0172575_RAS_guanyl_releasing_protein_1_calcium_and_DAG_regulated_Source_HGNC_Symbol_Acc_9878_RASGRP1	Xtro_006145	Hmag_229049	Pfuc_106830_1_06347_t1	Gsal_2353_ras_guanyl_releasing_protein_3	Sarc_g14426	Bsch_g65871	Tspi_316978036	Acar_00014019	Rcul_t03381	Bmal_170571758	Sros_12020T0	Gsal_7675_ras_guanyl_releasing_protein_3	Bmal_170596451	Sarc_g4842	Pfuc_5454_1_01999_t1	Pfuc_44172_1_19912_t1	Csav_007518	Csav_007516	Hsap_Ensmbl0068831_RAS_guanyl_releasing_protein_2_calcium_and_DAG_regulated_Source_HGNC_Symbol_Acc_9879_RASGRP2	Drer_077864_RAS_guanyl_releasing_protein_3_calcium_and_DAG_regulated_Source_ZFIN_Acc_ZDB_GENE_070424_82_rasgrp3	Pfuc_5454_1_02000_t1	Nvec_8431_Spt4	Hmag_229048	Adig_21717
HG_1894	OcarG_7434	Bsch_g15064	Cint_016243	Csav_017078	Skow_34183m	Lgig_237418	Cgig_06804_Dpy_19_like_protein_1_Source_UniProtKB_TrEMBL_Acc_K1QDJ4	Drer_077869_dpy_19_like_1_like_H_sapiens_Source_ZFIN_Acc_ZDB_GENE_030521_11_dpy19l1l	Drer_069995_Uncharacterized_protein_Source_UniProtKB_TrEMBL_Acc_E7FB04_AL935296_1	Znev_02179	Spur_010439_Dpy19l1	Dpul_326263	Hmag_231339	Smim_26991_protein_dpy_19_homolog_Danio_rerio_gi_50838818_ref_NP_001002868_2e_65_224	Xtro_002993	Hsap_Ensmbl0173852_dpy_19_like_1_C_elegans_Source_HGNC_Symbol_Acc_22205_DPY19L1	Adig_15072	Odio_014749001	Acar_00007328	Hrob_105874	Ggal_019831	Ctel_6584	Bflo_260803912	Rcul_t45286	Cele_001078_dpy_19_Protein_DPY_19_dpy_19_mRNA_complete_cds_Source_RefSeq_mRNA_Acc_NM_066508	Tspi_316974205	Avag_49667001	Mley_ML021136a	Bsch_g604	Sman_123950	Avag_47538001	Sjap_0023600	Drer_079013_dpy_19_like_3_C_elegans_Source_HGNC_Symbol_Acc_27120_DPY19L3	Tspi_316974023	Hrob_82169	Cgig_18061_Dpy_19_like_protein_3_Source_UniProtKB_TrEMBL_Acc_K1PWP7	Smar_010767	Odio_008918001	OcarG_3711	Adig_11731	Ggal_007244	Lgig_107140	Skow_34489m	Bmal_170585744	Rcul_t20412	Xtro_062034	Hmic_0583000	Hrob_87041	Mbre_38470	Smar_005559	Gsal_13985_protein_dpy_19_homolog_1_like	Emul_10674	Egra_07090	Ctel_119091	Spur_027789_Spur_027789	Pfuc_9266_1_02732_t1	Acar_00000458	Bmal_170592023	Cfra_g4521	Acar_00003739	Ggal_025695	Xtro_014585	Sros_05849T0	Sarc_g24427	Dmel_0030946_CG6659	Sarc_g24855	Pbac_3463771	Bsch_g31922	Hmag_212582	Mmar_MMa07585	Smim_26977_hCG1645499_isoform_CRA_a_Homo_sapiens_gi_119614444_gb_EAW94038_7e_69_229	Pbac_3471767	Cfra_g4590	Pfuc_27899_1_04611_t1	Adig_18159	Spur_024038_Spur_024038	Bflo_260796975	Mbre_32928	Nvec_36628_Bac_Ubq_Cox	Cgig_21590_Dpy_19_like_protein_3_Source_UniProtKB_TrEMBL_Acc_K1R1G3	Sarc_g318	Adig_19560	Rcul_t20416	Hmag_221084	Hsap_Ensmbl0178904_dpy_19_like_3_C_elegans_Source_HGNC_Symbol_Acc_27120_DPY19L3	Smim_26995_PREDICTED_similar_to_KIAA0877_like_Strongylocentrotus_purpuratus_gi_72004538_ref_XP_785579_2e_20_94_4	Ctel_98001	Smim_26976_PREDICTED_similar_to_KIAA0877_like_Strongylocentrotus_purpuratus_gi_72004538_ref_XP_785579_1e_17_84_3	Mmar_MMa53158	Nvec_55469_	Spur_005140_Spur_005140	Hsap_Ensmbl0177990_dpy_19_like_2_C_elegans_Source_HGNC_Symbol_Acc_19414_DPY19L2	Gsal_6308_protein_dumpy_19_like	Spur_005475_Spur_005475	Hsap_Ensmbl0156162_dpy_19_like_4_C_elegans_Source_HGNC_Symbol_Acc_27829_DPY19L4	Pfuc_72_1_00131_t1	Nvec_35249_
HG_1589	Bsch_g12674	Cint_004611	Drer_059233_runt_related_transcription_factor_2b_Source_ZFIN_Acc_ZDB_GENE_040629_4_runx2b	Drer_040261_runt_related_transcription_factor_2a_Source_ZFIN_Acc_ZDB_GENE_040629_3_runx2a	Drer_052826_runt_related_transcription_factor_3_Source_ZFIN_Acc_ZDB_GENE_000605_2_runx3	Hsap_Ensmbl0124813_runt_related_transcription_factor_2_Source_HGNC_Symbol_Acc_10472_RUNX2	Xtro_030875	Acar_00012773	Xtro_002966	Xtro_060162	Ggal_026910	Drer_025921_runt_related_transcription_factor_1_Source_ZFIN_Acc_ZDB_GENE_000605_1_runx1	Bflo_260791512	Ggal_034492	Hsap_Ensmbl0020633_runt_related_transcription_factor_3_Source_HGNC_Symbol_Acc_10473_RUNX3	Acar_00017581	Csav_006826	Adig_09207	Xtro_002249	Skow_05496m	Ggal_025762	Ctel_142159	Mmar_MMa45507	Hmag_216688	Tadh_25179	Spur_006917_Runt1_Transcription_factor_SpRunt_1_Source_UniProtKB_TrEMBL_Acc_Q26628	Nvec_45335_Runt	Mmar_MMa45509	Dmel_0002576_lz_lozenge_Source_FlyBase_0002576	Pfuc_852_1_65671_t1	Isca_ISCW004493-PA	Tcas_270012747	Tcas_270012714	Mmar_MMa05872	Dmel_0083981_RunxA	Lgig_96224	Dpul_290555	Odio_000129001	Mmar_MMa32859	Cgig_05366_Runt_related_transcription_factor_1_Source_UniProtKB_TrEMBL_Acc_K1QHH1	Dpul_290557	Znev_06322	Emul_04637	Tcas_270012808	Spur_007852_Runt2	Gsal_2403_protein_lozenge	Aque_210949	Dmel_0259162_RunxB	Dpul_290556	Dmel_0003300_run_runt_Source_FlyBase_0003300	Sman_174320_Putative_lozenge_Source_UniProtKB_TrEMBL_Acc_G4VRL8	Hmic_0790000	Znev_06323	OcarG_6690	Avag_11848001	Avag_03429001	Avag_55198001	Avag_20155001	Hmic_0789900	Dpul_290554	Tcas_270012809	Hrob_125059	Hrob_105591	Tspi_316969394	Mley_ML03045a	Sarc_g5177	Cele_004393_rnt_1_Protein_RNT_1_rnt_1_mRNA_complete_cds_Source_RefSeq_mRNA_Acc_NM_059278	Cfra_g3294	Drer_087646_runt_related_transcription_factor_1_Source_HGNC_Symbol_Acc_10471_RUNX1_2_of_2	Cow_00880T0	Smar_009403	Mmar_MMa05874	Smim_23976_runt_protein_Cupiennius_salei_gi_7671526_emb_CAB89494_6e_49_161	Sjap_0130210	Sarc_g17558	Isca_ISCW023333-PA	Cfra_g4331	Cfra_g749	Cow_08438T0	Rcul_t28541	Smim_66498_runt_protein_Cupiennius_salei_gi_7671526_emb_CAB89494_9e_64_199	Sarc_g24182	Cfra_g2199	Sarc_g342	Sarc_g6946	Sarc_g18386	Pfuc_852_1_65672_t1	Acar_00005045	Hsap_Ensmbl0159216_runt_related_transcription_factor_1_Source_HGNC_Symbol_Acc_10471_RUNX1	Isca_ISCW023331-PA	Pbac_3475116	Smim_5240_runt_protein_Glomeris_marginata_gi_194353812_emb_CAK50844_9e_10_65_1	Smar_008148	Smim_60226_hypothetical_protein_IscW_ISCW023331_Ixodes_scapularis_gi_241789063_ref_XP_002414470_0_006_39_3	Smim_23970_runt_protein_Glomeris_marginata_gi_194353812_emb_CAK50844_2e_04_47_4	Odio_001565001	Sjap_0106830	Spur_025612_Runt1_1
HG_17529	Cow_07581T0	Cfra_g4200	Sarc_g13003	Sarc_g5773	Sarc_g7622	Sarc_g7181	Sarc_g22692	Skow_34175m
HG_6554	Lgig_161254	Cgig_16136_Lipopolysaccharide_cholinephosphotransferase_licD_Source_UniProtKB_TrEMBL_Acc_K1QE68	Avag_57723001	Pfuc_6838_1_02312_t1	Lgig_164923	Lgig_152443	Ctel_213888	Avag_44954001	Avag_47761001	Ctel_192260	Avag_11438001	Gsal_7137_lipopolysaccharide_choline_phosphotransferase_like_protein	Ctel_198719	Avag_57562001	Hrob_182656	Avag_22926001	Ctel_216121	Avag_20579001	Avag_00118001	Ctel_194131	Ctel_211109	Ctel_225771	Ctel_201034	Ctel_197756	Avag_06613001	Ctel_209009	Avag_28214001	Ctel_207152	Ctel_193433	Avag_65878001	Ctel_186032	Ctel_187730	Ctel_207763	Sarc_g604	Gsal_13699_hypothetical_protein_putative_homolog_to_CAPTEDRAFT_213888_Capitella_teleta	Avag_49607001
HG_32889	Ctel_195135	Nvec_32480_	Nvec_20693_	Sarc_g18810
HG_25125	Mley_ML03987a	Mley_ML16034a	Pbac_3463579	Sarc_g12185	Pbac_3466993
HG_27021	Cfra_g6058	Sarc_g849	Hmag_203040	Odio_008603001	Odio_008608001
HG_8313	Cow_07487T0	Sarc_g1474	Cfra_g3457	Adig_06022	Skow_43656m	Spur_027611_Polg2	Xtro_027515	Acar_00001060	Cgig_07694_DNA_polymerase_subunit_gamma_2_mitochondrial_Source_UniProtKB_TrEMBL_Acc_K1PLM0	Ggal_005560	Lgig_228927	Tadh_60892	Bflo_260817493	Tcas_270011807	Drer_074933_polymerase_DNA_directed_gamma_2_accessory_subunit_Source_ZFIN_Acc_ZDB_GENE_060810_116_polg2	Smim_29575_3_A_Chain_A_Crystal_Structure_Of_Pol_Gb_Delta_I4_gi_304445770_pdb_3IKL_A_4e_37_149	Hsap_Ensmbl0256525_polymerase_DNA_directed_gamma_2_accessory_subunit_Source_HGNC_Symbol_Acc_9180_POLG2	Dpul_334148	Isca_ISCW009886-PA	Dmel_0004407_DNApol_gamma35_DNA_polymerase_gamma_35kD_Source_FlyBase_0004407	Mley_ML08092a	Nvec_3089_	Hsap_Ensmbl0262917_polymerase_DNA_directed_gamma_2_accessory_subunit_Source_HGNC_Symbol_Acc_9180_POLG2	Znev_14735
HG_4893	Bsch_g54871	Bsch_g47318	Spur_014478_Cox4i1	Hrob_69935	Ggal_038214	Acar_00005351	Drer_022509_cytochrome_c_oxidase_subunit_IV_isoform_2_Source_ZFIN_Acc_ZDB_GENE_040426_1775_cox4i2	Hsap_Ensmbl0131143_cytochrome_c_oxidase_subunit_IV_isoform_1_Source_HGNC_Symbol_Acc_2265_COX4I1	Bflo_260819026	Dpul_230889	Xtro_009703	Tspi_316966767	Drer_032970_cytochrome_c_oxidase_subunit_IV_isoform_1_Source_ZFIN_Acc_ZDB_GENE_030131_5175_cox4i1	Skow_12351m	Xtro_057499	Smar_015016	Dmel_0032833_CoIV_Cytochrome_c_oxidase_subunit_IV_Source_FlyBase_0032833	Smim_18354_cytochrome_c_oxidase_polyprotein_IV_Ornithodoros_parkeri_gi_149287114_gb_ABR23456_4e_68_215	Hsap_Ensmbl0131055_cytochrome_c_oxidase_subunit_IV_isoform_2_lung_Source_HGNC_Symbol_Acc_16232_COX4I2	Acar_00011198	Tcas_270011048	Znev_03481	Dmel_0033020_CG10396	Avag_13180001	Avag_13855001	Odio_009793001	Avag_05560001	Rcul_t39467	Bmal_170572880	Drer_012388_Uncharacterized_protein_Source_UniProtKB_TrEMBL_Acc_F1R6I1_CU855779_1	Cele_012354_W09C5_8_Protein_W09C5_8_W09C5_8_mRNA_complete_cds_Source_RefSeq_mRNA_Acc_NM_060993	Sman_128610_Cytochrome_c_oxidase_Source_UniProtKB_TrEMBL_Acc_G4VS06	Adig_05853	Hmic_0744200	Emul_00755	Ctel_161420	Egra_06368	Hmag_224310	Tadh_60142	Sjap_0305060	Gsal_13384_cytochrome_c_oxidase_subunit_iv	Lgig_98360	Pfuc_90329_1_71359_t1	Pfuc_36850_1_12264_t1	Spur_022062_Spur_022062	Lgig_98823	Ctel_220890	Cow_07599T0	Pbac_3471895	Smim_83487_Cytochrome_c_oxidase_subunit_4_isoform_mitochondrial_Camponotus_floridanus_gi_307168872_gb_EFN61796_2e_06_52_8	Xtro_055707	Sarc_g25097
HG_32356	Cfra_g3555	Sarc_g24254	Sarc_g19162	Dpul_267907
HG_6023	Pfuc_320_1_50794_t1	Pfuc_1687_1_37085_t1	Pfuc_3746_1_66772_t1	Lgig_86040	Lgig_143192	Nvec_10091_	Avag_66517001	Hmag_231814	Pfuc_171128_1_42874_t1	Pfuc_115095_1_71642_t1	Pfuc_18722_1_32946_t1	Pfuc_161912_1_42837_t1	Pfuc_5723_1_23883_t1	Pfuc_213997_1_28640_t1	Pfuc_90490_1_06148_t1	Pfuc_93491_1_71412_t1	Pfuc_388083_1_50423_t1	Pfuc_55406_1_63476_t1	Pfuc_279680_1_07052_t1	Pfuc_489_1_58141_t1	Pfuc_234105_1_21531_t1	Pfuc_96888_1_06239_t1	Pfuc_3746_1_66771_t1	Pfuc_83306_1_63899_t1	Pfuc_5276_1_16620_t1	Sarc_g782	Pfuc_348002_1_50388_t1	Pfuc_267239_1_21608_t1	Pfuc_174601_1_14081_t1	Pfuc_270452_1_50283_t1	Pfuc_104208_1_56967_t1	Pfuc_82121_1_71169_t1	Pfuc_598439_1_28999_t1	Pfuc_375885_1_14467_t1	Pfuc_1400_1_58489_t1	Pfuc_629356_1_07254_t1	Pfuc_24093_1_04356_t1	Pfuc_45321_1_12579_t1	Pfuc_5373_1_16651_t1	Pfuc_34275_1_70119_t1	Pfuc_49242_1_41462_t1
HG_48945	Mbre_34061	Sros_06062T0	Sarc_g1505
HG_42637	Cfra_g5444	Cow_05778T0	Sarc_g23604
HG_30401	Avag_49602001	Avag_64385001	Avag_01922001	Sarc_g14173
HG_13745	Sarc_g1747	Sarc_g9985	Cfra_g5114	Pfuc_2528_1_37303_t1	Sarc_g5092	Cgig_12698_Putative_helicase_senataxin_Source_UniProtKB_TrEMBL_Acc_K1RT27	Sarc_g16300	Cfra_g6450	Sarc_g22095	Sarc_g7270	Sarc_g12478
HG_39918	Bsch_g12959	Bsch_g4249	Sarc_g21446
HG_4016	Mmar_MMa52128	Emul_07836	Egra_05700	Hmic_0540900	Cgig_14556_E3_ubiquitin_protein_ligase_MARCH5_Source_UniProtKB_TrEMBL_Acc_K1PZZ0	Cgig_14555_E3_ubiquitin_protein_ligase_MARCH5_Source_UniProtKB_TrEMBL_Acc_K1PSQ2	Hsap_Ensmbl0198060_membrane_associated_ring_finger_C3HC4_5_Source_HGNC_Symbol_Acc_26025_MARCH5	Hrob_185741	Ctel_219527	Bflo_260831023	Drer_032552_membrane_associated_ring_finger_C3HC4_5_Source_ZFIN_Acc_ZDB_GENE_070424_47_march5	Lgig_214381	Smim_84053_E3_ubiquitin_protein_ligase_MARCH5_Salmo_salar_gi_213513732_ref_NP_001133506_3e_128_378	Ggal_011138	Gsal_10014_e3_ubiquitin_protein_ligase_march5	Acar_00006301	Spur_016136_March5	Xtro_021195	Xtro_026625	Drer_028559_membrane_associated_ring_finger_C3HC4_5_like_Source_ZFIN_Acc_ZDB_GENE_030131_4792_march5l	Acar_00005964	Hmag_207392	Dmel_0030015_CG10761	Cint_028956	Cint_016385	Cint_028957	Odio_001179001	Sjap_0216450	Dmel_0029661_CG16781	Bflo_260821113	Csav_006276	Cint_016384	Cele_010913_M110_3_Protein_M110_3_M110_3_mRNA_complete_cds_Source_RefSeq_mRNA_Acc_NM_063327	Dmel_0037242_CG9855	Csav_006278	Znev_12170	Smar_004114	Dmel_0039498_CG17991	Cgig_09450_E3_ubiquitin_protein_ligase_MARCH5_Source_UniProtKB_TrEMBL_Acc_K1PUY1	Dpul_306676	OcarG_1846	Skow_06840m	Tcas_270014042	Avag_11626001	Avag_19904001	Nvec_34061_	Tadh_58535	Aque_228236	Cfra_g4414	Sarc_g21647	Cow_01003T0	Adig_13401	Tspi_316971679	Sman_010110	Sros_06589T0	Csav_006277	Mmar_MMa48806	Pfuc_12294_1_68475_t1	Pfuc_1262_1_29647_t1	Isca_ISCW010114-PA	Aque_228237	Pfuc_169326_1_21351_t1	Rcul_t06033
HG_32866	Aque_227932	Cfra_g4789	Aque_204793	Sarc_g8827
HG_5061	Ctel_186957	Bflo_260834534	Csav_019503	Nvec_44777_	Nvec_47881_	Nvec_47890_DUF652	Nvec_26787_DUF652	Nvec_6428_DUF652	Znev_16273	Nvec_53200_Apolipoprotein	Nvec_49271_DUF916	Hmag_211932	Nvec_24510_	Skow_26436m	Skow_16518m	Skow_17764m	Nvec_59566	Skow_20296m	Nvec_28213_OEP	Nvec_42156_	Nvec_46496_Tropomyosin	Nvec_12786_	Nvec_35955_EMP24_GP25L	Aque_202898	Skow_40288m	Skow_00904m	Bflo_260790923	Skow_23258m	Nvec_30205_	Nvec_2744_	Ctel_53576	Skow_06499m	Pfuc_5792_1_52616_t1	Nvec_40216_	Adig_05151	Skow_43588m	Hmag_207487	Skow_30429m	Pfuc_288941_1_35980_t1	Nvec_9486_	Nvec_12546_JTB	Nvec_16830_	Nvec_23664_	Nvec_24748_	Nvec_50224_	Nvec_51433_	Sarc_g15271	Nvec_42506_Root_cap	Pfuc_443514_1_50466_t1	Skow_17638m	Bflo_260827569
HG_7763	Bflo_260804561	Skow_29333m	Smim_23840_PREDICTED_similar_to_GA10531_PA_Tribolium_castaneum_gi_91079830_ref_XP_970174_8e_57_203	Tcas_270003289	Dmel_0034420_CG10737	Smar_005264	Tspi_316965517	Znev_18410	Adig_18245	Isca_ISCW017806-PA	Smar_012647	Ctel_219768	Tadh_60201	Nvec_49531_C2	Cele_020012_R11G1_6_Protein_R11G1_6_isoform_a_Source_RefSeq_mRNA_Acc_NM_171654	Bmal_170579703	Bmal_170579705	Rcul_t21104	Dpul_328892	Rcul_t21100	Smim_23828_Serine_threonine_protein_kinase_D3_Harpegnathos_saltator_gi_307194687_gb_EFN76946_1e_45_180	Lgig_157106	Spur_015188_Spur_015188	Sarc_g22647	Hrob_188305	Smar_001505	Spur_026346_Spur_026346
HG_3585	Mley_ML351742a	Pbac_3463870	Dmel_0035519_CG1309	Xtro_051929	Lgig_235472	Cfra_g2968	Avag_14305001	Cele_018131_F37A4_1_Protein_F37A4_1_F37A4_1_mRNA_complete_cds_Source_RefSeq_mRNA_Acc_NM_066074	Cgig_11555_Protein_BAT5_Source_UniProtKB_TrEMBL_Acc_K1QAM6	Acar_00017146	Znev_07144	Tcas_270003703	Bmal_170579679	Drer_078929_abhydrolase_domain_containing_16A_Source_ZFIN_Acc_ZDB_GENE_010601_2_abhd16a	Spur_028664_Bat5	Hrob_185319	Bflo_260811205	Smar_013441	Avag_34429001	Hsap_Ensmbl0206403_abhydrolase_domain_containing_16A_Source_HGNC_Symbol_Acc_13921_ABHD16A	Hsap_Ensmbl0230475_abhydrolase_domain_containing_16A_Source_HGNC_Symbol_Acc_13921_ABHD16A	Ctel_165072	Hsap_Ensmbl0231488_abhydrolase_domain_containing_16A_Source_HGNC_Symbol_Acc_13921_ABHD16A	Smim_21219_PREDICTED_HLA_B_associated_transcript_5_like_Saccoglossus_kowalevskii_gi_291225105_ref_XP_002732542_5e_171_502	Hsap_Ensmbl0204427_abhydrolase_domain_containing_16A_Source_HGNC_Symbol_Acc_13921_ABHD16A	Dpul_65805	Avag_21994001	Skow_43937m	Avag_01346001	Isca_ISCW002670-PA	Hsap_Ensmbl0183260_abhydrolase_domain_containing_16B_Source_HGNC_Symbol_Acc_16128_ABHD16B	Cint_006712	Cint_006724	Tadh_53422	Cow_04678T0	Tspi_316974480	Sarc_g1839	Odio_000090001	Egra_01063	Emul_08357	Aque_219029	Hmic_0312100	OcarG_9545	Csav_002676	Hmag_234370	Mmar_MMa15575	Gsal_7182_abhydrolase_domain_containing_protein_16a	Pfuc_6165_1_02186_t1	Sman_084790_Protein_bat5_S09_family_Source_UniProtKB_TrEMBL_Acc_C4QK30	Sjap_0036220	Cint_006733	Rcul_t08020	Sjap_0206440	Sman_176590_S09_family_protease_S09_family_Source_UniProtKB_TrEMBL_Acc_G4VR19	Csav_002677	Csav_002674	Sarc_g5215	Sarc_g23565	Pfuc_54664_1_34566_t1	Pfuc_38112_1_12310_t1	Skow_43933m	Adig_11384	Tspi_316974479	Adig_15470	Smim_73531_PREDICTED_HLA_B_associated_transcript_5_like_Saccoglossus_kowalevskii_gi_291225105_ref_XP_002732542_4e_11_65_5
HG_12437	Cgig_04435_Sarcoplasmic_calcium_binding_protein_Source_UniProtKB_TrEMBL_Acc_K1PBH1	Cgig_06146_Sarcoplasmic_calcium_binding_protein_Source_UniProtKB_TrEMBL_Acc_K1QVZ9	Pfuc_14157_1_39588_t1	Cgig_06807_Sarcoplasmic_calcium_binding_protein_Source_UniProtKB_TrEMBL_Acc_K1PY28	Cgig_06808_Sarcoplasmic_calcium_binding_protein_Source_UniProtKB_TrEMBL_Acc_K1Q5G7	Cgig_14139_Sarcoplasmic_calcium_binding_protein_Source_UniProtKB_TrEMBL_Acc_K1QJB4	Cgig_12959	Cgig_06806_Sarcoplasmic_calcium_binding_protein_Source_UniProtKB_TrEMBL_Acc_K1R5D8	Pfuc_160573_1_14008_t1	Cgig_12958	Pfuc_2284_1_01033_t1	Pfuc_320649_1_36017_t1	Pfuc_4067_1_66871_t1
HG_38746	Sarc_g5111	OcarG_4925	Sarc_g19579
HG_636	Bflo_260790351	Bsch_g11776	Cint_028847	Cint_000870	Csav_009581	Csav_003141	Xtro_016007	Cint_010148	Cint_010157	Ggal_007659	Drer_017799_transglutaminase_1_K_polypeptide_Source_ZFIN_Acc_ZDB_GENE_030131_9032_tgm1	Drer_040569_transglutaminase_1_like_4_Source_ZFIN_Acc_ZDB_GENE_050913_29_tgm1l4	Drer_012130_transglutaminase_1_like_1_Source_ZFIN_Acc_ZDB_GENE_060503_139_tgm1l1	Xtro_016004	Ggal_019372	Xtro_016022	Xtro_016003	Hsap_Ensmbl0166948_transglutaminase_6_Source_HGNC_Symbol_Acc_16255_TGM6	Hsap_Ensmbl0125780_transglutaminase_3_Source_HGNC_Symbol_Acc_11779_TGM3	Acar_00004174	Drer_005913_transglutaminase_1_Source_HGNC_Symbol_Acc_11777_TGM1_1_of_6	Csav_016981	Bflo_260820646	Csav_016980	Xtro_016028	Ggal_007658	Hsap_Ensmbl0159495_transglutaminase_7_Source_HGNC_Symbol_Acc_30790_TGM7	Ctel_125845	Mmar_MMa10554	Bflo_260798160	Ggal_020857	Xtro_061691	Ggal_010948	Drer_036893_coagulation_factor_XIII_A1_polypeptide_b_Source_ZFIN_Acc_ZDB_GENE_030131_9634_f13a1b	Smar_005331	Hsap_Ensmbl0163810_transglutaminase_4_Source_HGNC_Symbol_Acc_11780_TGM4	Skow_35549m	Xtro_016012	Ggal_038435	Skow_10511m	Spur_005702_transglutL_Extracellular_transglutaminase_Source_UniProtKB_TrEMBL_Acc_C4P258	Ggal_036433	Skow_06727m	Xtro_018585	Acar_00014878	Xtro_032031	Odio_008698001	Drer_074155_transglutaminase_5_like_Source_ZFIN_Acc_ZDB_GENE_110411_176_tgm5l	Acar_00013104	Drer_045453_coagulation_factor_XIII_A1_polypeptide_a_tandem_duplicate_1_Source_ZFIN_Acc_ZDB_GENE_060929_1250_f13a1a_1	Drer_044084_transglutaminase_1_Source_HGNC_Symbol_Acc_11777_TGM1_6_of_6	Znev_13185	Drer_094832_coagulation_factor_XIII_A1_polypeptide_Source_HGNC_Symbol_Acc_3531_F13A1_3_of_3	Smim_18880_ANNU_SCHAM_RecName_Full_Annulin_AltName_Full_Protein_glutamine_gamma_glutamyltransferase_AltName_Full_Transglutaminase_gi_1703311_sp_P52183_ANNU_SCHAM_0_0_760	Mmar_MMa44155	Cgig_24965_Protein_glutamine_gamma_glutamyltransferase_K_Source_UniProtKB_TrEMBL_Acc_K1QSW2	Znev_10791	Xtro_016021	Smim_18879_TGMH_TACTR_RecName_Full_Hemocyte_protein_glutamine_gamma_glutamyltransferase_AltName_Full_Hemocyte_transglutaminase_Short_TGase_gi_1729925_sp_Q05187_TGMH_TACTR_0_0_879	Ctel_122859	Drer_074094_transglutaminase_2b_Source_ZFIN_Acc_ZDB_GENE_030131_2576_tgm2b	Smim_69492_ANNU_SCHAM_RecName_Full_Annulin_AltName_Full_Protein_glutamine_gamma_glutamyltransferase_AltName_Full_Transglutaminase_gi_1703311_sp_P52183_ANNU_SCHAM_0_0_800	Tcas_270007058	Lgig_231723	Drer_093381_transglutaminase_2_like_Source_ZFIN_Acc_ZDB_GENE_050420_97_tgm2l	Ctel_156823	Lgig_188829	Mley_ML25826a	Lgig_122446	Tcas_270004163	Bflo_260816243	Znev_09523	Smar_007712	Tspi_316967578	Smim_19699_TGMH_TACTR_RecName_Full_Hemocyte_protein_glutamine_gamma_glutamyltransferase_AltName_Full_Hemocyte_transglutaminase_Short_TGase_gi_1729925_sp_Q05187_TGMH_TACTR_0_0_889	Tcas_270007059	Lgig_120391	Hmag_218847	Dpul_304762	Mmar_MMa19232	Pbac_3462531	Dpul_300148	Skow_45688m	Acar_00011636	Ctel_227328	Drer_019024_transglutaminase_1_like_2_Source_ZFIN_Acc_ZDB_GENE_110408_37_tgm1l2	Odio_015261001	Spur_024337_tranglutamnt1_1_Nuclear_transglutaminase_Source_UniProtKB_TrEMBL_Acc_C4P259	Drer_070157_transglutaminase_2_C_polypeptide_A_Source_ZFIN_Acc_ZDB_GENE_040912_78_tgm2a	Acar_00004165	Mley_ML03126a	Cgig_09854_Annulin_Source_UniProtKB_TrEMBL_Acc_K1QKI2	Bflo_260816239	Hsap_Ensmbl0104055_transglutaminase_5_Source_HGNC_Symbol_Acc_11781_TGM5	Acar_00006144	Xtro_016018	Dmel_0031975_Tg_Transglutaminase_Source_FlyBase_0031975	Spur_027592_trngltam	Aque_218054	Dpul_301901	Dpul_194472	Dpul_192601	Xtro_037729	Dpul_44050	Acar_00001543	Mmar_MMa20554	Csav_009583	Dpul_204033	Pbac_3463243	Skow_06722m	Smar_008411	Cgig_01530_Protein_glutamine_gamma_glutamyltransferase_K_Source_UniProtKB_TrEMBL_Acc_K1QSE3	Bsch_g70190	Acar_00020118	Acar_00018968	Ggal_007657	Acar_00011803	Aque_207946	Acar_00020991	Xtro_056982	Pfuc_9928_1_46123_t1	Adig_17869	Isca_ISCW019476-PA	Isca_ISCW013869-PA	Cgig_01021_Protein_glutamine_gamma_glutamyltransferase_K_Source_UniProtKB_TrEMBL_Acc_K1QEF9	Isca_ISCW019478-PA	Ggal_022314	Acar_00017682	Adig_01279	Spur_008727_Tgm1	Nvec_42288_Transglut_N	Adig_01277	Adig_01276	Acar_00001633	Bsch_g65834	Csav_009582	Rcul_t35863	Pfuc_4209_1_01660_t1	Csav_009580	Acar_00004034	Avag_06654001	Isca_ISCW009303-PA	Pfuc_17807_1_32856_t1	Pfuc_3902_1_44819_t1	Dpul_111732	Cfra_g1042	Pfuc_4090_1_37797_t1	Hrob_124807	Aque_225421	Sarc_g1382	Pfuc_3902_1_44817_t1	Bflo_260816241	Cfra_g2521	Isca_ISCW003887-PA	Pfuc_26933_1_62452_t1	Sarc_g1765	Avag_49214001	Nvec_57180_Transglut_core	Gsal_4459_protein_glutamine_gamma_glutamyltransferase_6_isoform_2	Avag_41185001	Pfuc_3902_1_44822_t1	Pfuc_3902_1_44818_t1	Xtro_016023	Isca_ISCW019474-PA	Spur_015010_Spur_015010	Pfuc_17232_1_03810_t1	Pfuc_4090_1_37796_t1	Hsap_Ensmbl0198959_transglutaminase_2_Source_HGNC_Symbol_Acc_11778_TGM2	Nvec_41551_Transglut_N	Drer_097651_transglutaminase_8_Source_ZFIN_Acc_ZDB_GENE_120718_3_tgm8	Pfuc_7485_1_45665_t1	Pfuc_7240_1_24177_t1	Pfuc_4209_1_01663_t1	Sarc_g7194	Pfuc_16918_1_47034_t1	Cint_000089	Cint_000090	Cint_000088	Bsch_g41935	Cgig_03185_Hemocyte_protein_glutamine_gamma_glutamyltransferase_Source_UniProtKB_TrEMBL_Acc_K1PJP3	Bsch_g21505	Pfuc_70433_1_49103_t1	Rcul_t35861	Pfuc_7240_1_24178_t1	Pfuc_30482_1_04740_t1	Pfuc_55766_1_48838_t1	Pfuc_28862_1_55280_t1	Spur_024336_tranglutamnt1	Acar_00018638	Pfuc_94192_1_13499_t1	Bsch_g1860	Acar_00019534	Hsap_Ensmbl0124491_coagulation_factor_XIII_A1_polypeptide_Source_HGNC_Symbol_Acc_3531_F13A1	Cint_010154	Bsch_g18261	Cgig_01531_Protein_glutamine_gamma_glutamyltransferase_4_Source_UniProtKB_TrEMBL_Acc_K1PKF5	Bsch_g18262	Pbac_3473177	Pfuc_16089_1_39780_t1	Pfuc_7485_1_45662_t1	Pfuc_8129_1_02551_t1	Pfuc_15250_1_32523_t1	Pfuc_29897_1_33733_t1	Bsch_g27353	Bsch_g33617	Bsch_g38109	Acar_00012612	Pfuc_14849_1_03559_t1	Pfuc_3268_1_23269_t1	Pfuc_12312_1_25013_t1	Pfuc_419538_1_14499_t1	Sarc_g19941	Isca_ISCW011738-PA	Pfuc_83950_1_06013_t1	Sarc_g2970	Hmag_218846	Mmar_MMa44156	Mmar_MMa19233	Isca_ISCW019475-PA	Pfuc_10027_1_31862_t1	Pfuc_6772_1_02297_t1	Pfuc_3902_1_44821_t1	Pfuc_60518_1_41742_t1	Pfuc_9067_1_67970_t1	Spur_021062_tranglutamntI	Cint_026298	Nvec_24908_Transglut_C	Isca_ISCW019477-PA	Hsap_Ensmbl0166947_erythrocyte_membrane_protein_band_4_2_Source_HGNC_Symbol_Acc_3381_EPB42	Isca_ISCW011739-PA	Hmag_232290	Avag_41186001	Avag_06653001	Nvec_21181_	Pfuc_12891_1_46567_t1	Pfuc_56445_1_34597_t1	Tspi_316967579
HG_33623	Cgig_14339	Pfuc_3964_1_08781_t1	Lgig_171503	Sarc_g24078
HG_26751	Csav_009954	Cint_012213	Csav_019990	Skow_37257m	Sarc_g3571
HG_17163	Cfra_g11	Avag_30505001	Avag_46532001	Aque_217465	Cow_06333T0	Sarc_g878	Mbre_10813	Aque_227797
HG_7490	Cele_014079_ZK792_7_Protein_ZK792_7_ZK792_7_mRNA_complete_cds_Source_RefSeq_mRNA_Acc_NM_069813	Dpul_307927	Znev_10594	Lgig_237661	Odio_016813001	Hrob_185536	Avag_34044001	Avag_66534001	Isca_ISCW008365-PA	Avag_33737001	Ctel_121495	Spur_021527_Mppe1L	Bflo_260817465	Avag_19352001	Cgig_26924	Tcas_270004164	Skow_22396m	Rcul_t18248	Lgig_229698	Sarc_g2948	Odio_011732001	Smim_14920_PREDICTED_metallophosphoesterase_homolog_Acyrthosiphon_pisum_gi_328706311_ref_XP_001950146_9e_17_83_2	Avag_23741001	Pfuc_214016_1_28643_t1	Nvec_45255_Ribosomal_L36	Adig_23180	Dmel_0259985_Mppe_Metallophosphoesterase_Source_FlyBase_0259985	Isca_ISCW011844-PA	Nvec_30476_
HG_4331	Sarc_g3392	Sarc_g2789	Cfra_g716	Cfra_g2487	Cfra_g3201	Cfra_g288	Sarc_g21169	Sarc_g21083	Sarc_g14623	Cfra_g4713	Sarc_g23959	Sarc_g24791	Sarc_g3473	Sarc_g1230	Sarc_g1706	Sarc_g17669	Cfra_g1189	Sarc_g24790	Cfra_g4501	Cfra_g1168	Cfra_g2607	Sarc_g789	Cfra_g4884	Sarc_g17479	Sarc_g3858	Sarc_g5002	Sarc_g15504	Sarc_g14913	Sarc_g24081	Sarc_g16472	Cfra_g391	Cfra_g2636	Sarc_g17121	Sarc_g10135	Sarc_g1004	Sarc_g2395	Sarc_g19843	Sarc_g14717	Sarc_g18380	Sarc_g14709	Cow_05110T0	Sarc_g15865	Sarc_g17927	Sarc_g24104	Sarc_g14718	Sarc_g5131	Sarc_g3380	Sarc_g10807	Sarc_g4980	Sarc_g1238	Sarc_g10097	Sarc_g18561	Sarc_g2356	Cow_05257T0	Sarc_g14708	Sarc_g14707	Sarc_g12543	Sarc_g4420	Sarc_g10656
HG_4067	OcarG_942	Bsch_g33102	Csav_000180	Csav_000179	Cgig_01868_Cell_cycle_regulator_Mat89Bb_like_protein_Source_UniProtKB_TrEMBL_Acc_K1PFJ4	Ggal_022761	Acar_00011980	Drer_011764_asunder_spermatogenesis_regulator_homolog_Drosphila_Source_ZFIN_Acc_ZDB_GENE_030131_6224_asun	Isca_ISCW022242-PA	Ctel_125637	Smar_009868	Smim_2586_cell_cycle_regulator_Mat89Bb_homolog_Bos_taurus_gi_114051071_ref_NP_001039964_0_0_731	Spur_015622_C12orf11L	Lgig_116674	Skow_14028m	Znev_10855	Bflo_260809994	Tcas_270012357	Xtro_035984	Dpul_1338	Aque_224540	Hrob_193797	Dpul_335678	Csav_000178	Hsap_Ensmbl0064102_asunder_spermatogenesis_regulator_Source_HGNC_Symbol_Acc_20174_ASUN	Dmel_0020407_asun_asunder_Source_FlyBase_0020407	Cgig_04159_Cell_cycle_regulator_Mat89Bb_like_protein_Source_UniProtKB_TrEMBL_Acc_K1PZ98	Bmal_170580641	Avag_62059001	Rcul_t27939	Avag_20265001	Odio_017708001	Adig_01124	Tadh_30328	Pfuc_11875_1_46433_t1	Pbac_3468719	Cele_019822_R02D3_4_Protein_R02D3_4_R02D3_4_mRNA_complete_cds_Source_RefSeq_mRNA_Acc_NM_067480	Hmic_0939200	Hmic_0939900	Sman_077810	Egra_03918	Emul_03802	Rcul_t24263	Rcul_t24262	Cfra_g31	Sarc_g22207	Sarc_g9492	Nvec_30303_	Gsal_4503_cell_cycle_regulator_mat89bb_homolog	Sman_172000	Sman_188800	Adig_03304	Cgig_02179_Cell_cycle_regulator_Mat89Bb_like_protein_Source_UniProtKB_TrEMBL_Acc_K1PUA7	Lgig_160260	Tspi_316976891	Cow_04901T0	Rcul_t17259	Sarc_g3810
HG_46342	Nvec_28262_Sarcoglycan_1	Nvec_9973_Gp5_C	Nvec_13863_CXC
HG_42035	Sarc_g13673	Cow_04128T1	Cow_04128T0
HG_34452	Sarc_g2352	Pfuc_40691_1_12423_t1	Pfuc_28169_1_47873_t1	Pfuc_28462_1_47889_t1
HG_33026	Cfra_g2304	Cfra_g3250	Sarc_g13355	Cow_08681T0
HG_16434	Sarc_g7679	Lgig_123536	Nvec_13069_	Nvec_18975_	Hmag_233312	Lgig_124746	Skow_00071m	Smar_002591	Skow_13120m
HG_20151	Cfra_g5326	Avag_11670001	Avag_22949001	Rcul_t29410	Nvec_29027_	Ctel_205504	Bflo_260819457
HG_10841	Pfuc_8438_1_67866_t1	Pfuc_34100_1_70113_t1	Pfuc_388558_1_50428_t1	Skow_36422m	Pfuc_453534_1_50472_t1	Skow_36431m	Pfuc_498335_1_36151_t1	Skow_18373m	Hmag_226107	Pfuc_1198_1_29610_t1	Gsal_7892_putative_homolog_to_CG32249_Drosophila_melanogaster	Pfuc_390300_1_36089_t1	Pfuc_264679_1_64919_t1	Hmag_200136	Pfuc_173127_1_57361_t1	Sarc_g25196
HG_42837	Cfra_g2591	Sarc_g413	Mbre_35698
HG_32948	Hmag_212174	Adig_00452	Adig_00492	Sarc_g5884
HG_2148	Bflo_260834079	Bflo_260789570	Bsch_g10400	Drer_078617_Uncharacterized_protein_Source_UniProtKB_TrEMBL_Acc_F1RDV1_CABZ01048958_1	Drer_094570_si_ch211_226h7_2_Source_ZFIN_Acc_ZDB_GENE_130531_8_si_ch211_226h7_2	Drer_093101_Uncharacterized_protein_Source_UniProtKB_TrEMBL_Acc_F1R7C1_BX005305_7	Drer_093365_si_ch211_226h7_3_Source_ZFIN_Acc_ZDB_GENE_130531_9_si_ch211_226h7_3	Drer_095409_si_ch211_226h7_8_Source_ZFIN_Acc_ZDB_GENE_130531_7_si_ch211_226h7_8	Drer_092704_Uncharacterized_protein_Source_UniProtKB_TrEMBL_Acc_F1QZI0_BX072532_3	Drer_092250_Uncharacterized_protein_Source_UniProtKB_TrEMBL_Acc_F1RCU2_BX072532_2	Drer_092778_Uncharacterized_protein_Source_UniProtKB_TrEMBL_Acc_F1R803_BX072532_4	Drer_094951_Uncharacterized_protein_Source_UniProtKB_TrEMBL_Acc_E9QHC1_BX072532_5	Drer_097826_si_dkey_239b22_2_Source_ZFIN_Acc_ZDB_GENE_131120_8_si_dkey_239b22_2	Drer_074642_Uncharacterized_protein_Source_UniProtKB_TrEMBL_Acc_F1QAQ1_BX072532_1	Drer_074150_si_ch211_226h7_5_Source_ZFIN_Acc_ZDB_GENE_130531_3_si_ch211_226h7_5	Drer_074683_Uncharacterized_protein_Source_UniProtKB_TrEMBL_Acc_E7FF05_CABZ01048960_1	Drer_076196_si_ch211_226h7_6_Source_ZFIN_Acc_ZDB_GENE_130531_12_si_ch211_226h7_6	Drer_079628_si_ch73_338o16_4_Source_ZFIN_Acc_ZDB_GENE_131119_14_si_ch73_338o16_4	Drer_097080_si_ch73_181m17_1_Source_ZFIN_Acc_ZDB_GENE_131122_49_si_ch73_181m17_1	Cint_016440	Bsch_g71953	Csav_002882	Odio_012270001	Odio_015812001	Cint_019188	Odio_014802001	Acar_00001460	Hsap_Ensmbl0169347_glycoprotein_2_zymogen_granule_membrane_Source_HGNC_Symbol_Acc_4441_GP2	Adig_01110	Odio_004393001	Xtro_053741	Odio_007429001	Odio_005950001	Xtro_009542	Drer_087784_si_dkeyp_110a12_4_Source_ZFIN_Acc_ZDB_GENE_131121_498_si_dkeyp_110a12_4	Xtro_009545	Ggal_001597	Ggal_039643	Ggal_039640	Acar_00015107	Hsap_Ensmbl0169344_uromodulin_Source_HGNC_Symbol_Acc_12559_UMOD	Nvec_56964_Zona_pellucida	Odio_001228001	Csav_010796	Odio_014901001	Odio_017453001	Xtro_061165	Drer_087227_Uncharacterized_protein_Source_UniProtKB_TrEMBL_Acc_E7F465_CU856520_1	Xtro_036517	Xtro_026981	Xtro_013542	Ggal_006921	Hsap_Ensmbl0138315_oncoprotein_induced_transcript_3_Source_HGNC_Symbol_Acc_29953_OIT3	Acar_00000747	Bflo_260801221	Odio_011589001	Cint_020209	Ggal_039641	Xtro_009541	Odio_014799001	Xtro_009535	Odio_004859001	Spur_020423_Spur_020423	Drer_051959_zgc_66449_Source_ZFIN_Acc_ZDB_GENE_030131_5618_zgc_66449	Adig_17151	Skow_21705m	Bsch_g70287	Odio_015883001	Bflo_260788921	Cgig_11382_Pancreatic_secretory_granule_membrane_major_glycoprotein_GP2_Source_UniProtKB_TrEMBL_Acc_K1QTE6	Drer_086117_si_dkey_9c18_13_Source_ZFIN_Acc_ZDB_GENE_121214_192_si_dkey_9c18_13	Mley_ML24843a	Drer_088671_CABZ01078124_1	Drer_052779_zgc_153932_Source_ZFIN_Acc_ZDB_GENE_070209_223_zgc_153932	Drer_089465_CABZ01048956_1	Drer_088732_Uncharacterized_protein_Source_UniProtKB_TrEMBL_Acc_E7FEN1_BX284640_1	Drer_075855_si_ch73_341p18_7_Source_ZFIN_Acc_ZDB_GENE_090313_152_si_ch73_341p18_7	Bflo_260811874	Drer_090161_Uncharacterized_protein_Source_UniProtKB_TrEMBL_Acc_E7EZI1_CABZ01076078_1	Adig_15338	Skow_06389m	Lgig_143026	Bflo_260823466	Drer_088794_si_ch73_180n10_1_Source_ZFIN_Acc_ZDB_GENE_130603_83_si_ch73_180n10_1	Bflo_260784721	Bflo_260823468	Skow_06386m	Skow_06394m	Dpul_42271	Odio_017298001	Odio_006061001	Xtro_060991	Mley_ML25991a	Drer_097588_si_dkey_175d9_1_Source_ZFIN_Acc_ZDB_GENE_131121_277_si_dkey_175d9_1	Hrob_187953	Odio_003471001	Sarc_g21907
HG_33144	Cfra_g6804	Sarc_g946	Cow_00959T0	Adig_15773
HG_9620	Cow_00732T0	Cow_05416T0	Cow_08457T0	Cow_08499T0	Cow_08458T0	Cow_08459T0	Cow_08460T0	Cow_06349T0	Cow_04403T0	Cow_06348T0	Cow_02888T0	Cow_01502T0	Cow_06435T0	Cfra_g5146	Sarc_g7114	Sarc_g21261	Sarc_g9157	Cow_04402T0	Cow_08494T0
HG_25561	Sarc_g13685	Cfra_g1635	Egra_03905	Emul_05363	Hmic_0381500
HG_5225	Isca_ISCW016834-PA	Smim_19332_uncharacterized_conserved_protein_Glossina_morsitans_morsitans_gi_289743593_gb_ADD20544_3e_25_104	Bsch_g38427	Bsch_g492	Cint_011742	Cint_021701	Ggal_002276	Xtro_059327	Ggal_023732	Smar_015525	Bflo_260787765	Xtro_063265	Xtro_000984	Ggal_037943	Dmel_0029873_CG3918	Tcas_270003217	Xtro_060502	Ctel_122553	Acar_00015342	Nvec_42466_zf_CCHC	Ctel_184851	Znev_11613	Odio_008143001	Drer_043728_SREK1_interacting_protein_1_Source_ZFIN_Acc_ZDB_GENE_051030_24_srek1ip1	Skow_07940m	Aque_218761	Spur_003390_Spur_003390	Hrob_189191	Sman_136950	Cgig_19336_Protein_SFRS12IP1_Source_UniProtKB_TrEMBL_Acc_K1QUX0	Smar_009378	Hsap_Ensmbl0153006_SREK1_interacting_protein_1_Source_HGNC_Symbol_Acc_26716_SREK1IP1	Sros_05660T0	Avag_24029001	Avag_32740001	Cgig_01316_Protein_SFRS12IP1_Source_UniProtKB_TrEMBL_Acc_K1QML0	Cfra_g2939	Egra_06754	Emul_01390	Bmal_170572601	Cow_00357T0	Cele_015746_C13F10_7_Protein_C13F10_7_C13F10_7_mRNA_complete_cds_Source_RefSeq_mRNA_Acc_NM_072431	Sarc_g4882	Gsal_11003_uncharacterized_conserved_protein	Sjap_0015080	OcarG_2336	Smar_004462	Nvec_57235_
HG_3878	Bsch_g19800	Avag_39220001	Cint_002140	Bsch_g36276	Cint_027258	Cint_022875	Bsch_g54890	Bsch_g6877	Bsch_g23421	Bsch_g10841	Bsch_g42784	Bsch_g67210	Bsch_g57294	Bsch_g59067	Bsch_g34250	Bsch_g64020	Bsch_g55492	Bsch_g19353	Bsch_g69410	Cint_025634	Bsch_g7258	Bsch_g49369	Bsch_g66708	Bsch_g52479	Bsch_g19777	Bsch_g70872	Bsch_g67804	Bsch_g48754	Bsch_g48907	Cint_020882	Bsch_g20515	Bsch_g64935	Bsch_g65300	Bsch_g35319	Bsch_g49496	Bsch_g51979	Bsch_g60843	Bsch_g70623	Bsch_g11254	Bsch_g69750	Bsch_g50407	Bsch_g59519	Bsch_g52079	Avag_20892001	Bsch_g31092	Bsch_g17891	Bsch_g24211	Bsch_g61254	Bsch_g37699	Bsch_g59819	Avag_43189001	Bsch_g16004	Bsch_g63112	Bsch_g42090	Bsch_g14947	Bsch_g66707	Bsch_g42785	Bsch_g66199	Bsch_g45271	Bsch_g48085	Bsch_g54695	Bsch_g43924	Bsch_g63406	Sarc_g3877	Bsch_g9568
HG_6996	Lgig_122315	Sarc_g17945	Nvec_53681_	Nvec_23750_	Skow_38744m	Lgig_116810	Nvec_25691_	Skow_10052m	Pbac_3462547	Lgig_102421	Skow_16958m	Nvec_38255_IGPD	Ctel_50769	Skow_05243m	Skow_16953m	Skow_16960m	Skow_09519m	Skow_16961m	Skow_32208m	Skow_00854m	Skow_10057m	Lgig_126397	Skow_21352m	Lgig_103433	Skow_10059m	Lgig_237244	Pfuc_72836_1_49144_t1	Nvec_23749_	Skow_21354m	Skow_10055m	Aque_200869	Skow_08525m
HG_12109	Bflo_260806535	Hsap_Ensmbl0109674_nei_endonuclease_VIII_like_3_E_coli_Source_HGNC_Symbol_Acc_24573_NEIL3	Drer_020079_nei_endonuclease_VIII_like_3_E_coli_Source_ZFIN_Acc_ZDB_GENE_041114_18_neil3	Acar_00021414	Acar_00018472	Acar_00005848	Ggal_037417	Ggal_017422	Sarc_g20310	Cgig_14894_Endonuclease_VIII_like_3_Source_UniProtKB_TrEMBL_Acc_K1RB31	Lgig_175681	Xtro_062127	Lgig_174963
HG_2777	Mmar_MMa12957	Bsch_g21623	Bsch_g33638	Drer_074867_stromal_interaction_molecule_2_Source_HGNC_Symbol_Acc_19205_STIM2_2_of_2	Ggal_023141	Znev_04237	Spur_025356_Stim1	Dmel_0045073_Stim_Stromal_interaction_molecule_Source_FlyBase_0045073	Bflo_260806785	Ctel_147177	Dpul_59440	Smar_011471	Acar_00014544	Hsap_Ensmbl0109689_stromal_interaction_molecule_2_Source_HGNC_Symbol_Acc_19205_STIM2	Isca_ISCW017522-PA	Lgig_104732	Drer_001776_stromal_interaction_molecule_2b_Source_ZFIN_Acc_ZDB_GENE_120404_3_stim2b	Tcas_270005983	Cgig_22563_Stromal_interaction_molecule_1_Source_UniProtKB_TrEMBL_Acc_K1QEU3	Rcul_t02359	Smim_75179_3_PREDICTED_stromal_interaction_molecule_like_Saccoglossus_kowalevskii_gi_291233235_ref_XP_002736559_4e_148_450	Tadh_15307	Avag_26839001	Avag_26380001	Aque_218651	Drer_061560_stromal_interaction_molecule_1b_Source_ZFIN_Acc_ZDB_GENE_060531_4_stim1b	Acar_00003465	Hrob_189915	Avag_26376001	Avag_39178001	Hsap_LRG_164_stromal_interaction_molecule_1_Source_HGNC_Symbol_Acc_11386_LRG_164	Xtro_001969	Skow_19870m	Xtro_039820	Sjap_0207510	Xtro_060846	Sman_174640	Avag_34794001	Mley_ML047931a	Bmal_170591484	Avag_34796001	Hmag_231698	Hrob_151351	OcarG_469	Emul_02937	Egra_00846	Ggal_022025	Hmic_0061800	Gsal_79_stromal_interaction_molecule_1_precursor	Drer_060723_stromal_interaction_molecule_1a_Source_ZFIN_Acc_ZDB_GENE_060503_914_stim1a	Pfuc_511_1_65488_t1	Cele_021910_stim_1_Protein_STIM_1_isoform_c_stim_1_mRNA_complete_cds_Source_RefSeq_mRNA_Acc_NM_001027745	Tspi_316978708	Cow_00133T0	Odio_014829001	Hsap_Ensmbl0167323_stromal_interaction_molecule_1_Source_HGNC_Symbol_Acc_11386_STIM1	Sarc_g18530	Ggal_027982	Smim_35170_PREDICTED_stromal_interaction_molecule_like_Saccoglossus_kowalevskii_gi_291233235_ref_XP_002736559_2e_89_293	Nvec_38379_GspM	Mmar_MMa54492	Adig_18999	Avag_26838001	Adig_01908	Sros_04978T0	Pfuc_14217_1_18103_t1	Mbre_35825	Mmar_MMa36691	Pfuc_14217_1_18104_t1	Hrob_164352	Pfuc_511_1_65487_t1	Mmar_MMa14126	Avag_26379001	Spur_025355_Spur_025355	Tspi_316965394	Avag_26837001
HG_3064	Bflo_260819710	Rcul_t12149	Cint_027564	Xtro_028634	Xtro_064103	Acar_00008776	Ggal_021892	Hsap_Ensmbl0023318_endoplasmic_reticulum_protein_44_Source_HGNC_Symbol_Acc_18311_ERP44	Drer_019008_endoplasmic_reticulum_protein_44_Source_ZFIN_Acc_ZDB_GENE_040426_1902_erp44	Avag_43935001	Avag_57775001	OcarG_1490	Sros_08898T0	Znev_01800	Dmel_0030734_CG9911	Cow_04697T0	Cele_016278_C30H7_2_Protein_C30H7_2_isoform_a_C30H7_2_mRNA_complete_cds_Source_RefSeq_mRNA_Acc_NM_001047175	Odio_002411001	Cint_002784	Csav_009331	Dpul_306744	Cfra_g2540	Bmal_170574963	Lgig_131935	Odio_001820001	Bsch_g13986	Ctel_163818	Smim_29050_PREDICTED_similar_to_CG9911_CG9911_PA_Tribolium_castaneum_gi_91092520_ref_XP_971182_2e_155_455	Cgig_09642_Endoplasmic_reticulum_resident_protein_ERp44_Source_UniProtKB_TrEMBL_Acc_K1P6B3	Hrob_106306	Avag_17360001	Gsal_12363_endoplasmic_reticulum_resident_protein_44	Avag_62217001	Sarc_g15409	Hmag_229187	Tadh_37324	Cint_002791	Pbac_3462087	Mley_ML044912a	Egra_08879	Skow_26450m	Sarc_g20778	Emul_07259	Dmel_0037498_CG10029	Smar_007757	Bmal_170588601	Sjap_0302530	Tspi_316967489	Hmic_0598300	Spur_018702_Txndc4	Tcas_270012869	Cele_015510_C06A6_5_Protein_C06A6_5_C06A6_5_mRNA_complete_cds_Source_RefSeq_mRNA_Acc_NM_068902	Aque_215590	Mbre_39286	Nvec_16167_	Adig_12725	Adig_17826	Sman_144840_Putative_thioredoxin_like_protein_Source_UniProtKB_TrEMBL_Acc_G4VMZ6	Rcul_t12148	Mmar_MMa20691	Mley_ML044913a	Cfra_g2263	Pbac_3466664	Cele_018358_F42G8_7_Protein_F42G8_7_F42G8_7_mRNA_complete_cds_Source_RefSeq_mRNA_Acc_NM_068956	Lgig_60316	Avag_66233001	Adig_12726	Rcul_t28634	Rcul_t28163	Pfuc_10621_1_53565_t1	Aque_218090	Sarc_g16371	Sarc_g22785	Gsal_11018_endoplasmic_reticulum_resident_protein_44
HG_10380	Isca_ISCW004803-PA	Smar_002654	Dpul_333645	Dpul_319946	Odio_000631001	Smim_22012_LARP7_protein_Bos_taurus_gi_112362436_gb_AAI19944_4e_21_95_9	Aque_216899	Bsch_g47703	Mmar_MMa42325	Dpul_342412	Pbac_3463465	Nvec_13046_La	Sarc_g12094	Dpul_333643	Dpul_274413	Rcul_t01568	Smim_21976_PREDICTED_La_autoantigen_like_Saccoglossus_kowalevskii_gi_291235177_ref_XP_002737523_2e_05_48_9
HG_1981	Ctel_124995	Lgig_223842	Adig_07929	Bsch_g4975	Cint_014763	Mmar_MMa20866	Skow_29959m	Aque_219533	Lgig_171984	Aque_228702	Tcas_270011069	Dpul_300170	Hsap_Ensmbl0143466_inhibitor_of_kappa_light_polypeptide_gene_enhancer_in_B_cells_kinase_epsilon_Source_HGNC_Symbol_Acc_14552_IKBKE	Nvec_36983_Pkinase	Smar_011778	Spur_016839_Ikk1	Csav_002756	Avag_18828001	Acar_00003243	Cgig_12313_Inhibitor_of_nuclear_factor_kappa_B_kinase_subunit_epsilon_Source_UniProtKB_TrEMBL_Acc_K1QHY5	Cgig_12310_Inhibitor_of_nuclear_factor_kappa_B_kinase_subunit_epsilon_Source_UniProtKB_TrEMBL_Acc_K1QYZ7	Cgig_03837_Inhibitor_of_nuclear_factor_kappa_B_kinase_subunit_epsilon_Source_UniProtKB_TrEMBL_Acc_K1PYC1	OcarG_6500	Ggal_021757	Xtro_015947	Skow_42383m	Drer_063708_TANK_binding_kinase_1_Source_ZFIN_Acc_ZDB_GENE_060512_359_tbk1	Lgig_168021	Acar_00012863	Hmag_212610	Dmel_0086657_ik2_IkappaB_kinase_like_2_Source_FlyBase_0086657	Smim_45403_PREDICTED_serine_threonine_protein_kinase_TBK1_like_Acyrthosiphon_pisum_gi_193595380_ref_XP_001946184_0_0_553	Bsch_g3892	Cint_024223	Cint_011687	Bflo_260825546	Hsap_Ensmbl0263528_inhibitor_of_kappa_light_polypeptide_gene_enhancer_in_B_cells_kinase_epsilon_Source_HGNC_Symbol_Acc_14552_IKBKE	Cint_024222	Csav_002757	Ggal_015982	Mmar_MMa54022	Isca_ISCW020049-PA	Znev_09491	Xtro_062529	Spur_004671_Tbk1	Hsap_Ensmbl0183735_TANK_binding_kinase_1_Source_HGNC_Symbol_Acc_11584_TBK1	Drer_070606_inhibitor_of_kappa_light_polypeptide_gene_enhancer_in_B_cells_kinase_epsilon_Source_ZFIN_Acc_ZDB_GENE_040718_251_ikbke	Lgig_105441	Odio_001810001	Cgig_16955_Inhibitor_of_nuclear_factor_kappa_B_kinase_subunit_epsilon_Source_UniProtKB_TrEMBL_Acc_K1RCR0	Pbac_3470977	Tcas_270010406	Hrob_191604	Hrob_193700	Spur_007638_Ikke	Spur_027909_Ikke_1	Spur_011356_Tbk1_1	Bflo_260796079	Cgig_04654_Serine_threonine_protein_kinase_TBK1_Source_UniProtKB_TrEMBL_Acc_K1PQF2	Rcul_t16534	Avag_02989001	Lgig_125486	Hrob_174894	Ctel_196427	Smim_35881_I_kappa_B_kinase_Crassostrea_gigas_gi_2961203_gb_AAC05683_1e_97_311	Cgig_12642_Serine_threonine_protein_kinase_TBK1_Source_UniProtKB_TrEMBL_Acc_K1Q957	Bmal_170581384	Cgig_16954_Serine_threonine_protein_kinase_TBK1_Source_UniProtKB_TrEMBL_Acc_K1R6M4	Hrob_191565	Mley_ML12938a	Smar_002690	Bsch_g3893	Bsch_g42828	Mley_ML010534a	Avag_67653001	Lgig_175137	Pfuc_6773_1_02302_t1	Dmel_0024222_ird5_immune_response_deficient_5_Source_FlyBase_0024222	Pfuc_52263_1_63416_t1	Pbac_3463757	Isca_ISCW002130-PA	Spur_008255_Ikk2	OcarG_2358	Skow_03214m	Cele_011299_ikke_1_Protein_IKKE_1_isoform_c_Source_RefSeq_mRNA_Acc_NM_181899	Cele_012726_Y39G8B_5_Protein_Y39G8B_5_Y39G8B_5_mRNA_complete_cds_Source_RefSeq_mRNA_Acc_NM_064528	Rcul_t02376	Sarc_g23925	Pfuc_11221_1_53670_t1	Pfuc_9947_1_17553_t1	Adig_07930	Lgig_168022	Pbac_3465585	Pbac_3475432	Nvec_28772_	Nvec_50072_	Pfuc_10062_1_17570_t1	Pfuc_34140_1_33909_t1	Pfuc_48600_1_70638_t1	Pfuc_95308_1_20817_t1	Smim_45374_IkappaB_kinase_like_isoform_B_Drosophila_melanogaster_gi_24585471_ref_NP_724278_7e_07_54_3	Sros_08939T0
HG_31945	Adig_13272	Cgig_16706_Sarcolemmal_membrane_associated_protein_Source_UniProtKB_TrEMBL_Acc_K1QKW5	Pfuc_1756_1_51403_t1	Pfuc_9188_1_53304_t1
HG_32656	Cele_009114_F25D7_5_Protein_F25D7_5_F25D7_5_mRNA_complete_cds_Source_RefSeq_mRNA_Acc_NM_060324	Cele_013498_Y70G10A_2_Protein_Y70G10A_2_Y70G10A_2_mRNA_complete_cds_Source_RefSeq_mRNA_Acc_NM_066865	Pfuc_1336_1_36964_t1	Sarc_g5064
HG_8884	Mmar_MMa41199	Hmag_220063	Mmar_MMa53294	Hmag_205422	Hmag_204083	Hmag_226072	Mmar_MMa29043	Mmar_MMa53293	Hmag_206192	Sarc_g1861	Hmag_220060	Hmag_229840	Hmag_220061	Hmag_208629	Hmag_202086	Lgig_230991	Pfuc_12755_1_17910_t1	Hmag_208630	Cgig_25096	Hmag_220062	Smim_56976_VP302_LYCMC_RecName_Full_Venom_protein_302_Flags_Precursor_gi_317412179_sp_P0CJ14_VP302_LYCMC_4e_11_62_4	Mmar_MMa33142
HG_25543	Bflo_260798909	Adig_15100	Cfra_g281	Sarc_g16346	Sarc_g5546
HG_31020	Cfra_g6269	Sros_10620T0	Sarc_g22588	Mbre_9410
HG_7478	Bsch_g56476	Cint_006496	Csav_019292	Skow_22394m	Nvec_52369_2OG_FeII_Oxy	Lgig_74562	Hmag_222079	Pfuc_5343_1_23759_t1	Znev_07393	Smim_63959_probable_alpha_ketoglutarate_dependent_dioxygenase_ABH5_Xenopus_laevis_gi_148231788_ref_NP_001085704_2e_114_347	Spur_008877_Alkbh5	Bflo_260817481	Ggal_007966	Acar_00009439	Drer_063003_alkB_alkylation_repair_homolog_5_E_coli_Source_ZFIN_Acc_ZDB_GENE_061013_602_alkbh5	Smar_013901	Adig_20302	Ctel_35874	Csav_019293	Xtro_059003	Cgig_12748_Alkylated_DNA_repair_protein_alkB_like_protein_5_Source_UniProtKB_TrEMBL_Acc_K1PKD6	Hmag_222080	Xtro_012702	Odio_008886001	Rcul_t25149	Pfuc_29000_1_33698_t1	Cint_022232	Sarc_g6418	Hsap_Ensmbl0091542_alkB_alkylation_repair_homolog_5_E_coli_Source_HGNC_Symbol_Acc_25996_ALKBH5
HG_10467	Skow_08370m	Nvec_52752_Fil_haemagg	Skow_30019m	Aque_206910	Ctel_220371	Hmag_231834	Nvec_43767_DUF278	Sarc_g11117	Nvec_53755_	Nvec_18860_TIG	Pfuc_23025_1_04266_t1	Lgig_158976	Aque_208209	Pfuc_129422_1_49813_t1	Hmag_227994	Nvec_33617_	Tcas_270011771
HG_2375	Pfuc_4650_1_30754_t1	Odio_017142001	Cint_026866	Csav_012095	Csav_012094	Lgig_189873	Cgig_04085_Protein_FAM46A_Source_UniProtKB_TrEMBL_Acc_K1PBY4	Smar_009404	Csav_012096	Skow_33410m	Smim_29553_Protein_FAM46A_Acromyrmex_echinatior_gi_332028296_gb_EGI68343_0_0_533	Ctel_128073	Mmar_MMa36418	Bflo_260818296	Hsap_Ensmbl0174016_family_with_sequence_similarity_46_member_D_Source_HGNC_Symbol_Acc_28399_FAM46D	Mmar_MMa23284	Znev_01204	Hrob_122760	Tcas_270001823	Isca_ISCW019114-PA	Spur_013612_Fam46c	Dmel_0050497_CG30497	Hsap_Ensmbl0183508_family_with_sequence_similarity_46_member_C_Source_HGNC_Symbol_Acc_24712_FAM46C	Mmar_MMa22020	Ggal_040360	Xtro_040441	Xtro_061119	Xtro_021819	Hsap_Ensmbl0158246_family_with_sequence_similarity_46_member_B_Source_HGNC_Symbol_Acc_28273_FAM46B	Drer_039943_family_with_sequence_similarity_46_member_Ba_Source_ZFIN_Acc_ZDB_GENE_061110_129_fam46ba	Mley_ML144210a	Xtro_044693	Acar_00016483	Ggal_025530	Cele_004131_pqn_44_Protein_PQN_44_isoform_c_Source_RefSeq_mRNA_Acc_NM_170865	Bmal_170587686	Drer_010437_family_with_sequence_similarity_46_member_C_Source_ZFIN_Acc_ZDB_GENE_030131_5365_fam46c	Ggal_011580	Acar_00010990	Drer_011797_family_with_sequence_similarity_46_member_Bb_Source_ZFIN_Acc_ZDB_GENE_060503_431_fam46bb	Ggal_036198	Ggal_023291	Drer_037183_family_with_sequence_similarity_46_member_A_Source_HGNC_Symbol_Acc_18345_FAM46A_1_of_2	Drer_054641_family_with_sequence_similarity_46_member_A_Source_ZFIN_Acc_ZDB_GENE_071004_35_fam46a	Drer_062830_family_with_sequence_similarity_46_member_D_Source_HGNC_Symbol_Acc_28399_FAM46D	Acar_00017064	Xtro_062508	Nvec_8977_	Dpul_13279	Hsap_Ensmbl0112773_family_with_sequence_similarity_46_member_A_Source_HGNC_Symbol_Acc_18345_FAM46A	Adig_11767	OcarG_9897	Tadh_14293	Tadh_3407	Avag_30833001	Avag_04785001	Hmag_211306	Avag_34959001	Aque_221933	Avag_50792001	Sman_180510_Prion_like_Q_n_rich_domain_bearing_protein_protein_Source_UniProtKB_TrEMBL_Acc_G4M0E2	Avag_19332001	Avag_24989001	Hrob_185949	Tspi_316967416	Gsal_6586_protein_fam46c_like	Avag_09626001	Avag_55529001	Rcul_t24222	Sjap_0201880	Cfra_g5719	Sarc_g445	Gsal_2477_prion_like_q_n_rich_domain_bearing_protein_protein	Rcul_t26607	Pbac_3472000	Sjap_0111660	Avag_58411001	Avag_41493001	Mbre_39283	Rcul_t42912	Sros_08877T0	Sros_03678T0
HG_17194	Sarc_g21701	Bmal_170570970	Bmal_170570944	Bmal_170588357	Hmic_0521200	Bmal_170573473	Hmic_0610600	Bmal_170582420
HG_8224	Cele_019277_sgcb_1_Protein_SGCB_1_sgcb_1_mRNA_complete_cds_Source_RefSeq_mRNA_Acc_NM_061309	Rcul_t02008	Tspi_316975314	Isca_ISCW008925-PA	Skow_42914m	Bmal_170581575	Znev_14018	Hsap_LRG_204_sarcoglycan_beta_43kDa_dystrophin_associated_glycoprotein_Source_HGNC_Symbol_Acc_10806_LRG_204	Spur_025626_Sgcb	Acar_00005893	Tcas_270002457	Ggal_022600	Ggal_031451	Xtro_025535	Lgig_234314	Smim_18702_sarcoglycan_putative_Ixodes_scapularis_gi_241646750_ref_XP_002411113_5e_111_335	Smar_008123	Bflo_260806971	Hsap_Ensmbl0163069_sarcoglycan_beta_43kDa_dystrophin_associated_glycoprotein_Source_HGNC_Symbol_Acc_10806_SGCB	Drer_052341_sarcoglycan_beta_dystrophin_associated_glycoprotein_Source_ZFIN_Acc_ZDB_GENE_030131_6695_sgcb	Aque_227745	Dmel_0038042_Scgbeta_Sarcoglycan_beta_Source_FlyBase_0038042	Mmar_MMa32929	Hmag_204239	Mmar_MMa39026
HG_42645	Cfra_g134	Sarc_g23220	Sros_06214T0
HG_32997	Cfra_g3533	Sarc_g5911	Cow_04612T0	Sarc_g4333
HG_71960	Lgig_153739	Sarc_g17705
HG_39483	Sarc_g9186	Mbre_31143	Sros_03310T0
HG_4999	Bsch_g18471	Cint_013305	Acar_00009019	Drer_007181_NAD_kinase_2_mitochondrial_Source_ZFIN_Acc_ZDB_GENE_040801_202_nadk2	Xtro_010405	Cgig_11101_UPF0465_protein_C5orf33_Source_UniProtKB_TrEMBL_Acc_K1QXJ1	Ggal_005621	Ctel_170107	Smar_011065	Ggal_005620	Smim_52520_poly_p_ATP_NAD_kinase_putative_Ixodes_scapularis_gi_240977023_ref_XP_002402575_3e_176_510	Cele_012463_Y17G7B_10_Protein_Y17G7B_10_isoform_b_Source_RefSeq_mRNA_Acc_NM_064165	Dpul_318645	Znev_07214	Spur_005304_C5orf33	Isca_ISCW015928-PA	Spur_027421_C5orf33_1	Tspi_316969736	Bmal_170580095	Csav_002104	Csav_002103	Tcas_270009904	Bflo_260811716	Skow_37272m	Dmel_0033373_CG8080	Rcul_t26460	Cele_022307_Y77E11A_2_Protein_Y77E11A_2_Y77E11A_2_mRNA_complete_cds_Source_RefSeq_mRNA_Acc_NM_067683	Egra_07767	Cfra_g872	Aque_215571	Emul_10225	Hrob_122130	Hsap_Ensmbl0152620_NAD_kinase_2_mitochondrial_Source_HGNC_Symbol_Acc_26404_NADK2	Gsal_2961_nad_kinase_domain_containing_protein_1_isoform_1	Cow_00395T0	Csav_002100	Lgig_137351	Sman_126160_Putative_poly_P_ATP_NAD_kinase_Source_UniProtKB_TrEMBL_Acc_G4VPV9	Sjap_0045860	Skow_41869m	Lgig_171397	Sarc_g7451	Mmar_MMa23974	Sarc_g4864	Mmar_MMa41365	Lgig_171386	Pfuc_7138_1_45593_t1
HG_516	Aque_208984	Bsch_g30940	Bsch_g45160	Adig_23635	Bsch_g61839	Bsch_g65022	Bsch_g57549	Bsch_g52120	Aque_213718	Spur_022728_TpaseL_14	Bsch_g64284	Cint_028524	Cint_029520	Skow_22262m	Bsch_g68649	Cint_022613	Skow_13984m	Bsch_g21509	Adig_19245	Nvec_35067_	Skow_41872m	Skow_23158m	Ctel_218263	Skow_04962m	Skow_22006m	Skow_03683m	Aque_208221	Skow_37663m	Ctel_199598	Skow_23636m	Skow_35343m	Ctel_200167	Aque_230285	Skow_42338m	Skow_35006m	Skow_13767m	Bsch_g45784	Bsch_g10477	Bsch_g49409	Csav_016175	Bsch_g39141	Bsch_g67319	Cint_018109	Bsch_g41292	Cint_027748	Cint_027608	Cint_027419	Adig_08925	Cint_029604	Skow_43899m	Bsch_g44577	Bsch_g69231	Bsch_g43064	Skow_35349m	Aque_208931	Cint_027071	Skow_39024m	Spur_007531_Hypp_519	Skow_35295m	Skow_31114m	Aque_213883	Aque_225281	Aque_204722	OcarG_8512	Skow_19596m	Skow_32736m	Skow_34818m	Spur_026698_Rag1l6	Aque_220721	Skow_21585m	Aque_214532	Bsch_g38810	Pfuc_1268_1_58423_t1	Bsch_g52525	Skow_00013m	Aque_209546	Bsch_g29437	Pfuc_15525_1_39714_t1	Adig_00911	Bsch_g70136	Skow_34735m	Skow_17929m	Skow_30129m	Skow_11107m	Skow_22256m	Bsch_g40660	Aque_211052	Ctel_208937	Hmag_203061	Hmag_202009	Skow_14532m	Bsch_g51935	Bsch_g40035	Skow_37315m	Skow_33828m	Hmag_216433	Bsch_g54300	Bsch_g41879	Skow_28096m	Adig_15692	Bsch_g49206	Skow_39608m	Skow_40198m	Hmag_206746	Bsch_g23232	Ctel_216401	Cint_006757	Hmag_206262	Smim_82829_PREDICTED_THAP_domain_containing_protein_9_like_Acyrthosiphon_pisum_gi_328697130_ref_XP_003240244_2e_39_157	Tcas_270010043	Skow_42220m	Aque_210227	Aque_213329	Pfuc_15126_1_18193_t1	Aque_211073	Bsch_g60380	Hmag_210027	Aque_222901	Skow_18740m	Smar_003602	Skow_40204m	Skow_41556m	Spur_019065_Hypp_2419	Aque_222432	Hmag_219990	Aque_221858	Pfuc_13163_1_68605_t1	Aque_224379	Tcas_270011285	Smar_004485	Smim_g51606_t1_THAP_domain_containing_protein_9_Camponotus_floridanus_gi_307183395_gb_EFN70236_6e_19_95_5	Isca_ISCW012317-PA	Spur_013057_TpaseL_7	Aque_227035	Bsch_g18394	Bsch_g54299	Aque_222330	Skow_37308m	Skow_15715m	Skow_10429m	Aque_203673	Skow_35285m	Aque_203873	Aque_204399	Aque_220720	Skow_34640m	Aque_222894	Aque_218041	Skow_04106m	Hmag_226335	Aque_214562	Aque_222868	Skow_33827m	Hmag_227405	Aque_228960	Hmag_216461	Aque_205842	Aque_213378	Aque_210499	Aque_219267	Bsch_g51929	Nvec_52650_DUF229	Bsch_g69665	Bsch_g51988	Adig_08225	Skow_07086m	Skow_37192m	Bsch_g47056	Bsch_g70463	Bsch_g51113	Bsch_g72107	Bsch_g59951	Bsch_g52105	Bsch_g63166	Bsch_g48831	Bsch_g51475	Pfuc_66962_1_71008_t1	Cgig_15374	Aque_215100	Skow_15216m	Aque_216346	Ctel_190460	Skow_33994m	Aque_208761	Isca_ISCW004133-PA	Aque_225455	Spur_008810_Hypp_1807	Hmag_201855	Adig_07054	Skow_03421m	Spur_019791_RtL_48	Bsch_g47321	Adig_13796	Bsch_g67546	Aque_222873	Skow_33019m	Skow_36075m	Skow_18848m	Skow_18636m	Skow_30136m	Skow_12442m	Skow_05536m	Skow_46496m	Skow_06646m	Hmag_206747	Aque_207336	Skow_03218m	Skow_42210m	Aque_226886	Hmag_202541	Hmag_205118	Skow_43907m	Skow_09303m	Nvec_29865_	Pfuc_12177_1_10420_t1	Pfuc_3207_1_44614_t1	Pfuc_24228_1_11602_t1	OcarG_8949	Nvec_34178_	Aque_208705	Aque_226782	Skow_28436m	Pfuc_20574_1_25875_t1	Spur_002626_Spur_002626	Skow_31412m	Skow_35734m	Tcas_270002659	Adig_07725	Hmag_221983	Hmag_206346	Hmag_231645	Skow_15716m	Aque_219326	Aque_216838	Aque_212428	Smim_53968_hypothetical_protein_IscW_ISCW024572_Ixodes_scapularis_gi_241620890_ref_XP_002408722_8e_05_48_1	Smim_69563_hypothetical_protein_TcasGA2_TC013755_Tribolium_castaneum_gi_270007212_gb_EFA03660_1e_08_57_8	Skow_34005m	Skow_32648m	Skow_01128m	Skow_04325m	Skow_00330m	Sarc_g1640	Skow_35370m	Skow_10447m	Skow_40256m	Skow_15081m	Skow_33025m	Skow_08748m	Skow_42344m	Skow_33023m	Aque_223373	Spur_015447_Spur_015447
HG_1284	Cgig_01193_Alpha_1_3_mannosyl_glycoprotein_4_beta_N_acetylglucosaminyltransferase_C_Source_UniProtKB_TrEMBL_Acc_K1Q784	Cgig_05778_Alpha_1_3_mannosyl_glycoprotein_4_beta_N_acetylglucosaminyltransferase_C_Source_UniProtKB_TrEMBL_Acc_K1PG82	Lgig_172688	Pfuc_175_1_29132_t1	Bsch_g23854	Bsch_g59233	Csav_012164	Cint_005475	Ctel_170426	Cgig_09873_Alpha_1_3_mannosyl_glycoprotein_4_beta_N_acetylglucosaminyltransferase_B_Source_UniProtKB_TrEMBL_Acc_K1PC15	Ggal_015965	Ggal_015966	Cint_022844	Xtro_024552	Bflo_260806909	Tcas_270004512	Xtro_032624	Drer_063330_mannosyl_alpha_1_3_glycoprotein_beta_1_4_N_acetylglucosaminyltransferase_isozyme_A_Source_ZFIN_Acc_ZDB_GENE_070912_27_mgat4a	Dmel_0036447_CG17173	Dpul_310736	Hrob_72364	Smim_33866_PREDICTED_alpha_3_mannosyl_glycoprotein_4_beta_N_acetylglucosaminyltransferase_B_like_Apis_mellifera_gi_328777437_ref_XP_395880_4_0_0_561	Acar_00012562	Cint_017580	Ggal_027001	Drer_079103_zgc_154054_Source_ZFIN_Acc_ZDB_GENE_061103_283_zgc_154054	Drer_004115_mannosyl_alpha_1_3_glycoprotein_beta_1_4_N_acetylglucosaminyltransferase_isozyme_B_Source_ZFIN_Acc_ZDB_GENE_040704_19_mgat4b	Ggal_009513	Acar_00015914	Dmel_0036446_CG9384	Lgig_123029	Xtro_042031	Rcul_t13375	Tadh_30432	Znev_06056	Skow_42488m	Adig_11149	OcarG_3819	Acar_00002378	Bflo_260805088	Avag_08707001	Tadh_26013	Drer_037852_zgc_101663_Source_ZFIN_Acc_ZDB_GENE_041114_149_zgc_101663	Avag_37585001	Hrob_190605	Tadh_56567	Bmal_170588291	Hsap_Ensmbl0205301_Glycosyltransferase_54_domain_containing_protein_Source_UniProtKB_Swiss_Prot_Acc_A6NG13_RP11_542P2_1	Acar_00004847	Cow_04068T0	Bflo_260805084	Ctel_220409	Pfuc_27360_1_62473_t1	Odio_008330001	Mbre_30843	Hsap_Ensmbl0161013_mannosyl_alpha_1_3_glycoprotein_beta_1_4_N_acetylglucosaminyltransferase_isozyme_B_Source_HGNC_Symbol_Acc_7048_MGAT4B	Spur_024839_Mgat4c_1	Cgig_26109_Alpha_1_3_mannosyl_glycoprotein_4_beta_N_acetylglucosaminyltransferase_C_Source_UniProtKB_TrEMBL_Acc_K1R903	Ctel_200535	Hmag_207965	Ggal_000302	Ctel_116124	Smim_83636_PREDICTED_alpha_3_mannosyl_glycoprotein_4_beta_N_acetylglucosaminyltransferase_A_like_Saccoglossus_kowalevskii_gi_291237533_ref_XP_002738683_8e_66_225	Tspi_316972405	Smar_008131	Cow_04096T0	Pfuc_41_1_50574_t1	Spur_005707_Mgat4c	Ggal_018166	Bflo_260805086	Tadh_61341	Acar_00010954	Xtro_025696	Pfuc_2596_1_66391_t1	Drer_041791_mannosyl_alpha_1_3_glycoprotein_beta_1_4_N_acetylglucosaminyltransferase_isozyme_C_putative_Source_ZFIN_Acc_ZDB_GENE_091204_429_mgat4c	Bsch_g6169	Nvec_4543_	Hsap_Ensmbl0182050_mannosyl_alpha_1_3_glycoprotein_beta_1_4_N_acetylglucosaminyltransferase_isozyme_C_putative_Source_HGNC_Symbol_Acc_30871_MGAT4C	Tadh_32367	Skow_01840m	Tadh_55928	Ctel_63657	Nvec_49055_Glyco_transf_54	Adig_03486	Adig_09408	Spur_022051_Spur_022051	Ctel_214969	Adig_12862	Mmar_MMa44384	Cgig_09632_Alpha_1_3_mannosyl_glycoprotein_4_beta_N_acetylglucosaminyltransferase_C_Source_UniProtKB_TrEMBL_Acc_K1P6D5	Adig_18505	Odio_005160001	Acar_00021470	Nvec_22540_Glyco_transf_54	Cgig_01194_Alpha_1_3_mannosyl_glycoprotein_4_beta_N_acetylglucosaminyltransferase_C_Source_UniProtKB_TrEMBL_Acc_K1P0P9	Hmag_234465	Rcul_t00988	Nvec_13268_Glyco_transf_54	Sarc_g18704	Tadh_51821	Hmag_216386	Bsch_g24404	Isca_ISCW013665-PA	Nvec_36247_Glyco_transf_54	Spur_011580_Mgat4b	Bsch_g42572	Csav_002904	Nvec_22382_Glyco_transf_54	Nvec_36245_Glyco_transf_54	Hmag_222388	Mmar_MMa41058	Cint_021076	Sarc_g18703	Cfra_g2484	Hrob_161981	Sros_02232T0	Hmag_220132	Sarc_g5297	Cgig_23504_Alpha_1_3_mannosyl_glycoprotein_4_beta_N_acetylglucosaminyltransferase_C_Source_UniProtKB_TrEMBL_Acc_K1R4B6	Adig_06381	Ctel_182039	Hsap_Ensmbl0184774_Putative_inactive_alpha_1_3_mannosyl_glycoprotein_4_beta_N_acetylglucosaminyltransferase_like_protein_LOC641515_Source_UniProtKB_Swiss_Prot_Acc_Q49AQ9_RP11_480I12_4	Adig_12860	Cow_01808T0	Mmar_MMa44386	Pfuc_4212_1_37838_t1	OcarG_8287	Pfuc_10539_1_53550_t1	Rcul_t44749	Pfuc_89308_1_27954_t1	Rcul_t41074	Dpul_256895	Hrob_178391	Hmag_205975	Spur_003679_Spur_003679	Hsap_Ensmbl0071073_mannosyl_alpha_1_3_glycoprotein_beta_1_4_N_acetylglucosaminyltransferase_isozyme_A_Source_HGNC_Symbol_Acc_7047_MGAT4A	Smim_35455_N_acetylglucosaminyltransferase_VI_putative_Pediculus_humanus_corporis_gi_242022462_ref_XP_002431659_5e_06_51_2	Nvec_47921_
HG_18207	Lgig_120099	Lgig_77129	Sarc_g15472	Sarc_g11440	Gsal_12494_polymorphic_mucin_truncated_splice_variant_ic6_2	Lgig_80921	Lgig_116166	Skow_32965m
HG_11975	Hmag_217431	Sarc_g10476	Sarc_g1627	Sarc_g11674	Sarc_g14990	Sarc_g11676	Sarc_g10475	Sarc_g24582	Sarc_g11404	Sarc_g24152	Sarc_g11673	Sarc_g14989	Sarc_g18241	Sarc_g10045
HG_10613	Sarc_g21103	Adig_11282	Pfuc_2526_1_23001_t1	Aque_216532	Nvec_36121_CH	Hrob_159034	Rcul_t44873	Tspi_316975412
HG_26969	Cfra_g2730	Aque_209408	Sarc_g23640	Odio_011553001	Lgig_233347
HG_32992	Cfra_g1358	Sarc_g12948	Cow_07156T0
HG_25984	Hmag_202984	Hmag_221960	Hmag_218490	Sarc_g10637	Sarc_g17118
HG_5616	Sarc_g9179	Bsch_g26729	Znev_01335	Dmel_0035082_CG2811	Spur_017416_Spur_017416	Skow_27411m	Dpul_99606	Tadh_17273	Skow_07656m	Pfuc_3322_1_59199_t1	Cele_023489_F42A10_9_Protein_F42A10_9_F42A10_9_mRNA_complete_cds_Source_RefSeq_mRNA_Acc_NM_001027403	Cgig_23326_AIG2_like_domain_containing_protein_1_Source_UniProtKB_TrEMBL_Acc_K1Q7V3	Tcas_270010478	Spur_024243_Spur_024243	Cgig_28318_AIG2_like_domain_containing_protein_1_A_Source_UniProtKB_TrEMBL_Acc_K1QK71	Acar_00003431	Bflo_260794206	Ggal_035750	Bmal_170575480	Isca_ISCW014663-PA	Smar_012802	Ctel_160818	Cgig_17804_AIG2_like_domain_containing_protein_1_Source_UniProtKB_TrEMBL_Acc_K1QDK6	Smim_11131_UPF0131_protein_CG2811_Caligus_rogercresseyi_gi_225711754_gb_ACO11723_3e_39_141	Hrob_88252	Hsap_Ensmbl0134864_gamma_glutamylamine_cyclotransferase_Source_HGNC_Symbol_Acc_25100_GGACT	Cgig_18570	Xtro_053016	Lgig_124020	Adig_19233	Drer_038248_gamma_glutamylamine_cyclotransferase_tandem_duplicate_2_Source_ZFIN_Acc_ZDB_GENE_040912_8_ggact_2	Drer_070579_gamma_glutamylamine_cyclotransferase_tandem_duplicate_3_Source_ZFIN_Acc_ZDB_GENE_070424_26_ggact_3	Ctel_218803	Pfuc_4745_1_59590_t1	Mley_ML02879a	Drer_070581_gamma_glutamylamine_cyclotransferase_tandem_duplicate_1_Source_ZFIN_Acc_ZDB_GENE_061103_94_ggact_1	Skow_08883m	Odio_015661001	Cint_015091	Rcul_t06254	Mmar_MMa51838	Cgig_07575	Pfuc_133714_1_21169_t1	Skow_08889m	Dmel_0035083_Tina_1_Troponin_C_akin_1_Source_FlyBase_0035083
HG_7328	Adig_09372	Cele_010229_F58A4_6_Protein_F58A4_6_F58A4_6_mRNA_complete_cds_Source_RefSeq_mRNA_Acc_NM_066726	Tcas_270008932	Ctel_148849	Znev_06044	Dmel_0030039_CG12123	Spur_000848_Spur_000848	Tspi_316975347	Lgig_103988	Dpul_221500	Tadh_62014	Bflo_260809542	Emul_06793	Egra_03537	Hrob_71776	Hmic_0180500	Skow_23714m	Smim_50219_PREDICTED_uncharacterized_protein_F58A4_6_like_Bombus_terrestris_gi_340712595_ref_XP_003394841_1e_25_110	Aque_226542	Sjap_0013300	Cow_05556T0	Sman_087330	Sarc_g14577	Pfuc_6528_1_02262_t1	Pfuc_14083_1_39582_t1	Pbac_3474872	Isca_ISCW001471-PA
HG_8244	Sarc_g13163	Sarc_g16584	Mbre_30683	Sarc_g1220	Sarc_g581	Sarc_g3608	Sarc_g13835	Sarc_g18951	Sarc_g5664	Sarc_g24724	Sarc_g2427	Sarc_g12344	Sarc_g13783	Sarc_g1992	Sarc_g12080	Sarc_g11539	Sarc_g2319	Sarc_g11540	Sarc_g11579	Sarc_g2428	Sarc_g18499	Sarc_g14723	Sarc_g3556	Sarc_g11149	Sarc_g11473
HG_11255	Hmag_208709	Cfra_g185	Sarc_g23733	Cow_04534T0	Mley_ML012032a	Hmag_226316	Nvec_42962_	Smar_007107	Znev_07325	Smim_83022_AGAP006029_PA_Anopheles_gambiae_str_PEST_gi_158295196_ref_XP_316074_4_8e_35_133	Lgig_155613	Isca_ISCW003654-PA	Ctel_98575	Rcul_t40226	Dpul_316560
HG_42981	Sarc_g15930	Cow_04503T0	Sarc_g15929
HG_7055	Sarc_g9183	Cow_07879T0	Cgig_02065_Max_binding_protein_MNT_Source_UniProtKB_TrEMBL_Acc_K1QLP9	Skow_28253m	Smar_003191	Ggal_009348	Cow_03883T0	Drer_073988_MAX_binding_protein_b_Source_ZFIN_Acc_ZDB_GENE_070820_8_mntb	Bflo_260802167	Lgig_237546	Bflo_260789902	Hsap_Ensmbl0070444_MAX_network_transcriptional_repressor_Source_HGNC_Symbol_Acc_7188_MNT	Xtro_063987	OcarG_8732	Adig_17793	Tcas_270008772	Hmag_210859	Isca_ISCW007968-PA	Spur_026205_Mnt	Pfuc_15123_1_61451_t1	Dpul_261850	Znev_01279	Mmar_MMa54451	Hrob_194759	Ctel_197484	Xtro_042105	Smim_38895_max_binding_protein_mnt_putative_Ixodes_scapularis_gi_241594851_ref_XP_002404397_3e_31_132	Dmel_0023215_Mnt_Mnt_Source_FlyBase_0023215	Acar_00011527	Bflo_260802169	Acar_00020716	Drer_088513_si_dkey_95o3_4_Source_ZFIN_Acc_ZDB_GENE_121214_300_si_dkey_95o3_4
HG_33972	Skow_22082m	Hmag_234434	Nvec_25210_	Sarc_g21254
HG_4783	Bflo_260795559	Tadh_59516	Mbre_33227	Hmag_233824	Skow_03679m	Lgig_158835	Bsch_g43598	Mley_ML07373a	Drer_086911_si_dkey_100n23_5_Source_ZFIN_Acc_ZDB_GENE_070912_347_si_dkey_100n23_5	Smar_008621	Mley_ML002634a	Mley_ML002635a	Cint_019776	Mley_ML002631a	Pbac_3466418	Hmag_233816	Sros_10672T0	Pbac_3466771	Pbac_3465971	Aque_218433	OcarG_7930	Aque_219426	Cgig_01928	Aque_219424	Aque_219430	Aque_223198	Aque_219429	Aque_219428	Aque_219425	Adig_10422	Aque_219432	Aque_219431	Aque_223197	Aque_223199	Aque_219423	Aque_219427	Aque_223195	Aque_223196	Tadh_59515	Aque_223886	Aque_223885	Aque_200256	Mley_ML002633a	Aque_219422	Mley_ML002632a	Adig_10423	Aque_206338	Sarc_g1782
HG_4566	Cele_004790_sgn_1_Protein_SGN_1_sgn_1_mRNA_complete_cds_Source_RefSeq_mRNA_Acc_NM_063466	Bmal_170595217	Rcul_t43782	Smim_21110_PREDICTED_zeta_sarcoglycan_like_Danio_rerio_gi_292609611_ref_XP_002660447_2e_90_282	Ctel_178434	Bflo_260828516	Lgig_205347	Skow_25591m	Drer_009789_sarcoglycan_delta_dystrophin_associated_glycoprotein_Source_ZFIN_Acc_ZDB_GENE_030131_3684_sgcd	Tcas_270005447	Drer_090659_sarcoglycan_zeta_Source_HGNC_Symbol_Acc_14075_SGCZ	Hsap_Ensmbl0170624_sarcoglycan_delta_35kDa_dystrophin_associated_glycoprotein_Source_HGNC_Symbol_Acc_10807_SGCD	Spur_002069_Sgcz	Dpul_13929	Hsap_Ensmbl0185053_sarcoglycan_zeta_Source_HGNC_Symbol_Acc_14075_SGCZ	Znev_11436	Acar_00005358	Ggal_027609	Ggal_022210	Cgig_14848_Delta_sarcoglycan_Source_UniProtKB_TrEMBL_Acc_K1Q8H7	Hsap_Ensmbl0102683_sarcoglycan_gamma_35kDa_dystrophin_associated_glycoprotein_Source_HGNC_Symbol_Acc_10809_SGCG	Hsap_LRG_207_sarcoglycan_gamma_35kDa_dystrophin_associated_glycoprotein_Source_HGNC_Symbol_Acc_10809_LRG_207	Xtro_045562	Drer_090096_sarcoglycan_gamma_Source_ZFIN_Acc_ZDB_GENE_030724_2_sgcg	Drer_038107_sarcoglycan_gamma_Source_ZFIN_Acc_ZDB_GENE_030724_2_sgcg	Mmar_MMa21632	Hmag_220519	Dmel_0025391_Scgdelta_Sarcoglycan_delta_Source_FlyBase_0025391	Acar_00002925	Smar_004088	Acar_00003754	Ggal_006172	Smim_15470_delta_sarcoglycan_Danio_rerio_gi_49227301_ref_NP_001001816_2e_49_176	Xtro_012441	Mmar_MMa04083	Mmar_MMa21633	Mbre_6251	Adig_03306	Ggal_036767	Adig_24339	Sros_10961T0	Mmar_MMa48579	Xtro_045565	Smar_004090	Mmar_MMa21634	Pfuc_4507_1_37909_t1	Cow_04854T0	Isca_ISCW014086-PA	Cgig_06508	Aque_220636	Aque_220637
HG_32938	Cfra_g330	Sarc_g7938	Sros_10738T0	Sarc_g3168
HG_73564	Sros_00423T0	Sarc_g832
HG_27721	Lgig_164889	Sarc_g13411	Hmag_223087	Isca_ISCW018333-PA	Rcul_t10788
HG_6108	Bsch_g16696	Skow_39119m	Acar_00011214	Csav_003312	Smim_52634_PREDICTED_acylglycerol_kinase_mitochondrial_like_Nasonia_vitripennis_gi_156550269_ref_XP_001602692_2e_85_277	Smar_005695	Ggal_020966	Xtro_061577	Xtro_043583	Drer_009837_acylglycerol_kinase_Source_ZFIN_Acc_ZDB_GENE_030131_6202_agk	Znev_07920	Dpul_231244	Hsap_Ensmbl0262327_acylglycerol_kinase_Source_HGNC_Symbol_Acc_21869_AGK	Ctel_217000	Hrob_193990	Tadh_61027	Hmag_232201	Spur_005836_Lipk	Ggal_036793	Lgig_145650	Mley_ML003011a	Odio_014891001	Pfuc_5447_1_52542_t1	Dmel_0260750_Mulk_Multi_substrate_lipid_kinase_Source_FlyBase_0260750	Nvec_24092_	Aque_220635	Isca_ISCW008061-PA	Tcas_270005682	Pbac_3464868	Avag_07262001	Rcul_t01331	Cele_018674_F52C9_3_Protein_F52C9_3_F52C9_3_mRNA_complete_cds_Source_RefSeq_mRNA_Acc_NM_065737	Cfra_g250	Sarc_g3527	Bmal_170578929	Pfuc_2488_1_30131_t1	Aque_204313	Adig_09179	Isca_ISCW008062-PA	Hsap_Ensmbl0006530_acylglycerol_kinase_Source_HGNC_Symbol_Acc_21869_AGK
HG_65161	Nvec_11001_Filaggrin	Sarc_g8855
HG_13766	Bsch_g15263	Nvec_43318_Vg_Tdu	Nvec_51530_	Sarc_g4645	Drer_087119_Uncharacterized_protein_Source_UniProtKB_TrEMBL_Acc_F1QFZ4_CABZ01118004_1	Bflo_260795859	Drer_088253_Uncharacterized_protein_Source_UniProtKB_TrEMBL_Acc_F1R954_CABZ01065246_1	Tcas_270001162	Skow_38438m	Nvec_53633_	Sarc_g7893
HG_13010	Aque_213367	Sarc_g19412	Smar_005392	Ctel_191285	Pfuc_606636_1_57835_t1	Smar_004475	Pfuc_39466_1_26890_t1	Hrob_179290	Aque_213365	Aque_206754	Aque_213364	Aque_209427
HG_41960	Avag_06572001	Avag_28658001	Sarc_g5025
HG_5982	Nvec_58178_UBACT	Nvec_50940_	Nvec_35780_	Skow_20904m	Nvec_44944_	Nvec_23154_	Nvec_32688_PAZ	Nvec_4879_	Nvec_11603_	Nvec_15491_zf_C3HC4	Nvec_42817_zf_C3HC4	Nvec_57032_	Nvec_51714_	Nvec_40323_zf_C3HC4	Nvec_31402_	Nvec_59594_zf_C3HC4	Nvec_51079_zf_C3HC4	Nvec_41318_	Nvec_42603_	Nvec_37049_Acylphosphatase	Nvec_38560_zf_C3HC4	Nvec_6414_	Nvec_51564_	Nvec_45602_Ribosomal_S30AE	Nvec_10454_	Nvec_52053_Cytomega_UL20A	Nvec_50995_Foamy_BEL	Nvec_44450_	Nvec_24971_	Nvec_20722_	Nvec_16547_	Nvec_1700_	Nvec_10892_	Nvec_11581_	Nvec_34248_	Nvec_8481_	Nvec_27618_	Nvec_11824_	Nvec_24426_	Nvec_27964_	Sarc_g10517
HG_568	Sarc_g14276	Sarc_g22360	Sarc_g11499	Sarc_g14128	Dpul_124434	Sarc_g14783	Sarc_g7053	Sarc_g17886	Sarc_g12122	Sarc_g9233	Cfra_g6689	Sarc_g14630	Sarc_g22105	Sarc_g15701	Sarc_g14366	Sarc_g20994	Sarc_g15715	Sarc_g21285	Sarc_g23064	Sarc_g19589	Sarc_g21866	Sarc_g7347	Sarc_g11781	Sarc_g10870	Sarc_g11176	Sarc_g20939	Sarc_g10018	Sarc_g22735	Sarc_g18925	Sarc_g13979	Sarc_g10581	Sarc_g16399	Sarc_g23300	Sarc_g15903	Sarc_g11031	Sarc_g11067	Sarc_g16552	Sarc_g12277	Sarc_g14815	Sarc_g14661	Sarc_g47	Sarc_g23491	Sarc_g6754	Sarc_g11066	Sarc_g16573	Sarc_g10781	Sarc_g8549	Sarc_g23328	Sarc_g15286	Sarc_g11637	Sarc_g11875	Sarc_g21120	Sarc_g19143	Sarc_g15016	Sarc_g14861	Sarc_g12017	Sarc_g20544	Sarc_g6738	Sarc_g13876	Sarc_g13119	Sarc_g15775	Sarc_g16362	Sarc_g9670	Sarc_g7348	Sarc_g15967	Sarc_g11609	Sarc_g17460	Sarc_g10599	Sarc_g17960	Sarc_g18971	Sarc_g10580	Sarc_g13097	Sarc_g11323	Sarc_g23974	Sarc_g19104	Sarc_g21594	Sarc_g10012	Sarc_g12925	Sarc_g17602	Sarc_g24868	Sarc_g20090	Sarc_g11032	Sarc_g20517	Sarc_g16714	Sarc_g21117	Sarc_g13817	Sarc_g6954	Sarc_g15859	Sarc_g511	Sarc_g509	Sarc_g17028	Sarc_g21812	Sarc_g10848	Sarc_g20538	Sarc_g11982	Sarc_g20193	Sarc_g23210	Sarc_g19524	Sarc_g7088	Sarc_g19613	Sarc_g21373	Sarc_g20419	Sarc_g24356	Sarc_g22535	Sarc_g9024	Sarc_g22553	Sarc_g14154	Sarc_g13370	Sarc_g21622	Sarc_g20673	Sarc_g13950	Sarc_g18166	Sarc_g11981	Sarc_g10978	Sarc_g12581	Sarc_g595	Sarc_g14508	Sarc_g9009	Sarc_g14538	Sarc_g22228	Sarc_g25041	Sarc_g496	Sarc_g17724	Sarc_g23301	Sarc_g6369	Sarc_g21955	Sarc_g22511	Sarc_g25171	Sarc_g18371	Sarc_g25123	Sarc_g12352	Sarc_g15242	Sarc_g24013	Sarc_g791	Sarc_g24848	Sarc_g11438	Sarc_g17361	Sarc_g9963	Sarc_g18167	Sarc_g5441	Sarc_g5370	Sarc_g16518	Sarc_g1977	Sarc_g14743	Sarc_g10945	Sarc_g20318	Sarc_g17441	Sarc_g11072	Sarc_g15241	Sarc_g9669	Sarc_g14684	Sarc_g24623	Sarc_g70	Sarc_g12974	Sarc_g21251	Sarc_g10130	Sarc_g21471	Sarc_g15167	Sarc_g20634	Sarc_g16161	Sarc_g21151	Sarc_g10991	Sarc_g14694	Sarc_g13836	Sarc_g20805	Sarc_g1490	Sarc_g15182	Sarc_g24769	Sarc_g21448	Sarc_g11040	Sarc_g8836	Sarc_g21604	Sarc_g5456	Sarc_g12614	Sarc_g2286	Sarc_g13440	Sarc_g13171	Sarc_g10728	Sarc_g10854	Sarc_g21683	Sarc_g18415	Sarc_g20682	Sarc_g6138	Sarc_g21512	Sarc_g15010	Sarc_g17339	Sarc_g24593	Sarc_g23229	Sarc_g15837	Sarc_g23089	Sarc_g23480	Sarc_g11757	Sarc_g14605	Sarc_g3747	Sarc_g1303	Sarc_g11456	Sarc_g1585	Sarc_g23830	Sarc_g19421	Sarc_g21066	Sarc_g21142	Sarc_g10941	Sarc_g8869	Sarc_g4332	Sarc_g18189	Sarc_g20891	Sarc_g17864	Sarc_g11895	Sarc_g24956	Sarc_g15873	Sarc_g20819	Sarc_g19593	Sarc_g22879	Sarc_g7523	Sarc_g18277	Sarc_g11925	Sarc_g4901	Sarc_g25273	Sarc_g24811	Sarc_g12351	Sarc_g9231	Sarc_g23452	Sarc_g10712	Sarc_g2505	Sarc_g17335	Sarc_g14068	Sarc_g13710	Sarc_g20527	Sarc_g13002	Sarc_g15583	Sarc_g19117	Sarc_g18888	Sarc_g13904	Sarc_g21831	Sarc_g24622	Sarc_g23362	Sarc_g24869	Sarc_g14271	Sarc_g25268	Sarc_g16553	Sarc_g22670	Sarc_g15009	Sarc_g16477	Sarc_g19265	Sarc_g1584	Sarc_g14606	Sarc_g4467	Sarc_g10664	Sarc_g17362	Sarc_g21788	Sarc_g21501	Sarc_g14573	Sarc_g20126	Sarc_g11967	Sarc_g15925	Sarc_g14615	Sarc_g1247	Sarc_g17782	Sarc_g18093	Sarc_g15774	Sarc_g11622	Sarc_g21378	Sarc_g17462	Sarc_g4811	Sarc_g23582	Sarc_g16760	Sarc_g12663	Sarc_g22106
HG_6093	Bsch_g35012	Odio_016927001	Ctel_151749	Ctel_174193	Xtro_052912	Acar_00017356	Ggal_024282	Hsap_Ensmbl0167769_alkaline_ceramidase_1_Source_HGNC_Symbol_Acc_18356_ACER1	Ggal_002414	Avag_53269001	Avag_47841001	Ctel_124752	Csav_013903	Drer_077782_alkaline_ceramidase_2_Source_HGNC_Symbol_Acc_23675_ACER2	Cint_000094	Avag_19577001	Tadh_23096	Spur_007119_Spur_007119	Cint_023348	Smim_7317_Alkaline_ceramidase_Harpegnathos_saltator_gi_307205335_gb_EFN83683_1e_104_315	Drer_010347_alkaline_ceramidase_1_Source_ZFIN_Acc_ZDB_GENE_050417_70_acer1	Skow_35058m	Bflo_260829743	Rcul_t13590	Cele_020947_W02F12_2_Protein_W02F12_2_W02F12_2_mRNA_complete_cds_Source_RefSeq_mRNA_Acc_NM_072296	Csav_013904	Cint_021779	Znev_09447	Odio_019852001	Cint_000095	Xtro_047335	Bsch_g65223	Dmel_0045064_bwa_brain_washing_Source_FlyBase_0045064	Avag_31965001	Cint_000096	Hsap_Ensmbl0177076_alkaline_ceramidase_2_Source_HGNC_Symbol_Acc_23675_ACER2	Bmal_170590256	Cfra_g4417	Adig_13706	Nvec_17456_
HG_34478	Lgig_112517	Ctel_58944	Nvec_28013_	Sarc_g3970
HG_9679	Pbac_3465419	Lgig_124879	Nvec_41591_Competence	Nvec_45512_DUF748	Nvec_18709_	Skow_16886m	Sarc_g10649	Nvec_52678_Scramblase	Nvec_47121_Baculo_PEP_C	Lgig_145316	Lgig_137704	Nvec_26871_Baculo_PEP_C	Nvec_44328_	Skow_35334m	Lgig_88691	Hmag_211684	Lgig_176981	Pfuc_26849_1_11804_t1	Hsap_Ensmbl0198854_chromosome_1_open_reading_frame_68_Source_HGNC_Symbol_Acc_29468_C1orf68
HG_22926	Cfra_g1908	Sarc_g15591	Sarc_g15592	Sarc_g15914	Sarc_g21807	Cow_00870T0
HG_4711	Bsch_g60402	Csav_002593	Drer_020948_germ_cell_less_homolog_1_Drosophila_Source_ZFIN_Acc_ZDB_GENE_030131_865_gmcl1	Hsap_Ensmbl0087338_germ_cell_less_spermatogenesis_associated_1_Source_HGNC_Symbol_Acc_23843_GMCL1	Acar_00009743	Xtro_017994	Bflo_260830878	Spur_006481_Gcl	Spur_013316_Gmcl1	Skow_42457m	Aque_221903	Smar_006000	Lgig_221919	Ctel_183544	Znev_09390	Cint_000856	Mmar_MMa26862	Cgig_13523_Germ_cell_less_protein_like_1_Source_UniProtKB_TrEMBL_Acc_K1RA15	Tcas_270004797	Dmel_0005695_gcl_germ_cell_less_Source_FlyBase_0005695	Dpul_328395	Odio_009386001	Pfuc_642_1_65555_t1	Cint_000861	Cele_013382_gcl_1_Protein_GCL_1_gcl_1_mRNA_complete_cds_Source_RefSeq_mRNA_Acc_NM_070184	Nvec_33677_	Isca_ISCW000239-PA	Egra_07437	Emul_07650	Cfra_g2309	Rcul_t35597	Cow_07856T0	Bmal_170585131	Hmic_0775500	Adig_02105	Hrob_189017	Gsal_213_germ_cell_less_1_like	Sarc_g414	Tadh_52379	Smim_72356_germ_cell_less_protein_Aedes_aegypti_gi_157111522_ref_XP_001651601_3e_48_174	Smim_72355_PREDICTED_protein_germ_cell_less_Apis_mellifera_gi_66509580_ref_XP_624703_2e_44_161	OcarG_4332	Pfuc_16922_1_10987_t1	Gsal_3241_btb_poz_domain_containing_protein_13	Smim_72339_Protein_germ_cell_less_Acromyrmex_echinatior_gi_332027961_gb_EGI68012_8e_05_46_2	Sarc_g12521
HG_20105	Cfra_g127	Sarc_g1096	Cow_08129T0	Sarc_g16707	Cfra_g1554	Cow_06284T0	Sarc_g6977
HG_13064	Skow_05377m	Ctel_208380	Ctel_122670	Dpul_318831	Dpul_243907	Lgig_71120	Skow_13773m	Lgig_121495	Nvec_1012_ORC6	Sarc_g18319	Skow_29300m	Skow_27341m
HG_2591	Avag_56128001	Cint_000497	Odio_018144001	Xtro_013735	Acar_00014998	Drer_042409_ral_guanine_nucleotide_dissociation_stimulator_Source_HGNC_Symbol_Acc_9842_RALGDS	Xtro_013734	Ggal_007516	Znev_17758	Hsap_Ensmbl0143344_ral_guanine_nucleotide_dissociation_stimulator_like_1_Source_HGNC_Symbol_Acc_30281_RGL1	Ggal_007518	Drer_071213_ral_guanine_nucleotide_dissociation_stimulator_like_3a_Source_ZFIN_Acc_ZDB_GENE_101130_1_rgl3a	Lgig_238436	Bflo_260811093	Dpul_49847	Odio_012442001	Ctel_226540	Drer_007727_ral_guanine_nucleotide_dissociation_stimulator_like_2_Source_ZFIN_Acc_ZDB_GENE_010131_1_rgl2	Skow_25468m	Acar_00016645	Smar_013976	Ggal_005387	Aque_215748	Hrob_195027	Acar_00016031	Acar_00005024	Cint_026955	Cele_017891_rgl_1_Protein_RGL_1_isoform_b_rgl_1_mRNA_complete_cds_Source_RefSeq_mRNA_Acc_NM_001129668	Hsap_Ensmbl0237441_ral_guanine_nucleotide_dissociation_stimulator_like_2_Source_HGNC_Symbol_Acc_9769_RGL2	Hsap_Ensmbl0206282_ral_guanine_nucleotide_dissociation_stimulator_like_2_Source_HGNC_Symbol_Acc_9769_RGL2	Smim_53478_PREDICTED_LOW_QUALITY_PROTEIN_ral_guanine_nucleotide_dissociation_stimulator_Apis_mellifera_gi_328787292_ref_XP_003250919_5e_79_264	Xtro_036526	Drer_022185_ral_guanine_nucleotide_dissociation_stimulator_like_3_Source_HGNC_Symbol_Acc_30282_RGL3_1_of_2	Pfuc_18401_1_47212_t1	Isca_ISCW015672-PA	Cint_026956	Spur_013369_RgL1	Dmel_0026376_Rgl_Ral_guanine_nucleotide_exchange_factor_Source_FlyBase_0026376	Cgig_18883_Ral_guanine_nucleotide_dissociation_stimulator_like_1_Source_UniProtKB_TrEMBL_Acc_K1RCP2	Tcas_270004403	Tadh_53399	Acar_00003538	Xtro_044021	Hsap_Ensmbl0224841_ral_guanine_nucleotide_dissociation_stimulator_like_2_Source_HGNC_Symbol_Acc_9769_RGL2	Drer_090443_Uncharacterized_protein_Source_UniProtKB_TrEMBL_Acc_E7F695_CABZ01081904_1	Spur_002357_Spur_002357	Drer_005989_ral_guanine_nucleotide_dissociation_stimulator_like_1_Source_ZFIN_Acc_ZDB_GENE_040426_1816_rgl1	Hsap_Ensmbl0160271_ral_guanine_nucleotide_dissociation_stimulator_Source_HGNC_Symbol_Acc_9842_RALGDS	Pfuc_12924_1_53879_t1	Bmal_170586862	Rcul_t46151	Hmag_207429	Avag_55425001	Avag_64940001	Avag_56516001	Smim_53480_Ral_guanine_nucleotide_dissociation_stimulator_like_Acromyrmex_echinatior_gi_332021945_gb_EGI62275_1e_36_139	Hsap_Ensmbl0159496_ral_guanine_nucleotide_dissociation_stimulator_like_4_Source_HGNC_Symbol_Acc_31911_RGL4	Csav_005780	OcarG_3053	Tspi_316971170	Drer_069385_Ral_GEF_with_PH_domain_and_SH3_binding_motif_1_Source_HGNC_Symbol_Acc_16851_RALGPS1	Hmag_207427	Hmag_207428	Smim_61244_RGL1_HUMAN_RecName_Full_Ral_guanine_nucleotide_dissociation_stimulator_like_Short_RalGDS_like_gi_14548230_sp_Q9NZL6_RGL1_HUMAN_2e_12_68_9	Tspi_316971169	Rcul_t46152	Smim_53467_Ral_guanine_nucleotide_dissociation_stimulator_like_Harpegnathos_saltator_gi_307192833_gb_EFN75893_6e_27_114	Mley_ML04305a	Sarc_g23461	Spur_004133_Spur_004133	Cgig_00787	Pfuc_143566_1_28398_t1	Hsap_Ensmbl0205517_ral_guanine_nucleotide_dissociation_stimulator_like_3_Source_HGNC_Symbol_Acc_30282_RGL3	Hmag_216173	Csav_005756	Acar_00020117	Odio_012443001
HG_40347	Cow_04149T0	Cfra_g950	Sarc_g13483
HG_23514	Skow_05580m	Bflo_260787067	Bflo_260787069	Sarc_g16242	Bflo_260787065	Bflo_260815092
HG_13866	Mley_ML04152a	Skow_05324m	Nvec_1794_	Nvec_30481_	Nvec_56761_	Nvec_10291_Ataxin_2_N	Hrob_180711	Lgig_162773	Lgig_168293	Sarc_g3170	Avag_60342001
HG_6964	Mbre_5424	Cfra_g3032	Sarc_g8840	Acar_00011665	Mley_ML03232a	Xtro_046197	Skow_22901m	Isca_ISCW023866-PA	Drer_037713_PEST_proteolytic_signal_containing_nuclear_protein_Source_ZFIN_Acc_ZDB_GENE_041010_130_pcnp	Dpul_230121	Ggal_024698	Tadh_31722	Cint_000609	Mmar_MMa45196	Ctel_225837	Rcul_t30984	Spur_022594_Pcnp	Hmag_203741	Tspi_316966594	Znev_10311	Hmic_0205100	Hrob_86171	Tcas_270012063	Pfuc_4547_1_44957_t1	Smim_77827_PCNP_PEST_proteolytic_signal_containing_nuclear_protein_putative_Ixodes_scapularis_gi_241784935_ref_XP_002400484_8e_44_151	Bflo_260790647	Sjap_0307350	Sman_074330	Egra_02820	Lgig_229218	Hsap_Ensmbl0081154_PEST_proteolytic_signal_containing_nuclear_protein_Source_HGNC_Symbol_Acc_30023_PCNP	Spur_008851_Spur_008851
HG_2921	Adig_24662	Sarc_g6565	Bsch_g3281	Cint_005403	Csav_011856	Bflo_260830322	Znev_10830	Cgig_10268_E3_ubiquitin_protein_ligase_CBL_B_Source_UniProtKB_TrEMBL_Acc_K1Q5V0	Isca_ISCW019991-PA	Smar_005580	Tcas_270004013	Ggal_010935	Xtro_046653	Dmel_0020224_Cbl_Cbl_Source_FlyBase_0020224	Tspi_316974413	Drer_015199_Cas_Br_M_murine_ecotropic_retroviral_transforming_sequence_b_Source_ZFIN_Acc_ZDB_GENE_030616_417_cblb	Acar_00002150	Drer_009958_Cas_Br_M_murine_ecotropic_retroviral_transforming_sequence_Source_ZFIN_Acc_ZDB_GENE_041114_207_cbl	Acar_00006362	Hsap_Ensmbl0114423_Cbl_proto_oncogene_B_E3_ubiquitin_protein_ligase_Source_HGNC_Symbol_Acc_1542_CBLB	Hsap_Ensmbl0110395_Cbl_proto_oncogene_E3_ubiquitin_protein_ligase_Source_HGNC_Symbol_Acc_1541_CBL	Ggal_024726	Xtro_061204	Nvec_51713_	Hrob_178287	Bsch_g38040	Xtro_035178	Rcul_t17653	Drer_078217_Cbl_proto_oncogene_C_E3_ubiquitin_protein_ligase_Source_HGNC_Symbol_Acc_15961_CBLC	Bmal_170573888	Hrob_156201	Avag_18918001	Avag_54496001	Hsap_Ensmbl0142273_Cbl_proto_oncogene_C_E3_ubiquitin_protein_ligase_Source_HGNC_Symbol_Acc_15961_CBLC	Avag_33692001	Cow_03232T0	Hrob_179710	Tadh_23727	Cele_004829_sli_1_Protein_SLI_1_isoform_b_sli_1_mRNA_complete_cds_Source_RefSeq_mRNA_Acc_NM_001029626	Sman_005020_Putative_cbl_Source_UniProtKB_TrEMBL_Acc_G4VQX3	Lgig_156016	Sjap_0077150	Emul_02948	Nvec_20851_Cbl_N3	Egra_02793	Hmic_0445200	Spur_007863_Cbl	Acar_00008993	Odio_009095001	Smim_37295_E3_ubiquitin_ligase_putative_Ixodes_scapularis_gi_241651245_ref_XP_002410277_2e_71_229	Sros_09506T0	Hmag_215939	Aque_222277	Mbre_36983	Mley_ML12991a	Sarc_g11093	Xtro_060921	Smim_37279_E3_ubiquitin_ligase_putative_Ixodes_scapularis_gi_241651245_ref_XP_002410277_9e_114_342	OcarG_8276	Pfuc_15888_1_18280_t1	Emul_00198	Hmag_215302	Pbac_3471934	Cfra_g4204	Mley_ML09223a	Hrob_179709	Bsch_g5312	Cint_026920	Smim_37287_E3_ubiquitin_ligase_putative_Ixodes_scapularis_gi_241651245_ref_XP_002410277_3e_45_171	Spur_007862_Cblr1	Mley_ML02551a	Pbac_3472251	Gsal_778_signal_transduction_protein_cbl_c	Hrob_166408
HG_1820	Bsch_g24216	Bsch_g46121	Skow_36855m	Ggal_001007	Smim_48031_zfh4_putative_Pediculus_humanus_corporis_gi_242009051_ref_XP_002425306_0_0_1269	Hsap_Ensmbl0140836_zinc_finger_homeobox_3_Source_HGNC_Symbol_Acc_777_ZFHX3	Spur_017348_Atbf1	Acar_00008073	Ggal_030234	Drer_073681_zinc_finger_homeobox_3_Source_ZFIN_Acc_ZDB_GENE_030131_7577_zfhx3	Xtro_050732	Drer_075542_zinc_finger_homeobox_4_Source_ZFIN_Acc_ZDB_GENE_070530_3_zfhx4	Mmar_MMa34925	Tcas_270004902	Pfuc_83933_1_27843_t1	Xtro_037423	Smim_74620_Zn_finger_homeodomain_Tribolium_castaneum_gi_270004902_gb_EFA01350_0_0_1434	Isca_ISCW017915-PA	Pfuc_85935_1_13360_t1	Ggal_025229	Cgig_12805_Zinc_finger_homeobox_protein_4_Source_UniProtKB_TrEMBL_Acc_K1QV62	Ctel_215623	Xtro_048837	Lgig_91252	Mmar_MMa03327	Acar_00007230	Dpul_35537	Drer_073944_zinc_finger_homeobox_3_Source_HGNC_Symbol_Acc_777_ZFHX3_2_of_2	Hrob_184094	Bflo_260798426	Hsap_Ensmbl0136367_zinc_finger_homeobox_2_Source_HGNC_Symbol_Acc_20152_ZFHX2	Odio_015204001	Dmel_0004607_zfh2_Zn_finger_homeodomain_2_Source_FlyBase_0004607	Hmic_0455300	Egra_00955	Emul_07954	Sman_171420	Bmal_170593443	Sman_090160_Putative_lhx3_Source_UniProtKB_TrEMBL_Acc_G4VQV1	Sman_171380	Sjap_0062720	Smim_48021_Zn_finger_homeodomain_Tribolium_castaneum_gi_270004902_gb_EFA01350_0_0_706	Bsch_g42198	Bsch_g46120	Ctel_198958	Cgig_12804_Zinc_finger_homeobox_protein_3_Source_UniProtKB_TrEMBL_Acc_K1Q9D5	Cele_022518_zfh_2_Protein_ZFH_2_zfh_2_mRNA_complete_cds_Source_RefSeq_mRNA_Acc_NM_058380	Cint_022365	Acar_00013105	Bsch_g46119	Bmal_170593449	Tspi_316961721	Dpul_233159	Znev_06490	Pfuc_29077_1_19279_t1	Pfuc_5128_1_38072_t1	Mmar_MMa35902	Tspi_316968127	Smar_008424	Pfuc_82221_1_34938_t1	Gsal_2038_homeobox_domain_protein	Avag_48222001	Ggal_037942	Pfuc_160419_1_21314_t1	Hrob_125426	Hrob_138586	Avag_48922001	Csav_016910	Bsch_g49891	Pfuc_8491_1_38766_t1	Csav_016911	Hrob_148597	Ggal_035873	Ctel_102070	Smim_53125_arrowhead_putative_Ixodes_scapularis_gi_241716001_ref_XP_002412129_6e_41_142	Isca_ISCW011461-PA	Drer_088880_zinc_finger_homeobox_2_Source_ZFIN_Acc_ZDB_GENE_030131_6699_zfhx2	Pfuc_83977_1_71217_t1	Hrob_148596	Sjap_0037850	Lgig_160791	Gsal_13810_lim_homeobox_protein_awh	Hmic_0359800	Egra_05281	Cint_022364	Emul_04544	Avag_67431001	Ctel_50347	Sarc_g17221	Bsch_g8408	Bsch_g8580	Tspi_316968120	Avag_48923001	Sjap_0108630	Gsal_7096_zinc_finger_homeobox_protein_3	Mmar_MMa09617	Ctel_215624	Pfuc_5128_1_38073_t1	Pfuc_32216_1_12094_t1	Isca_ISCW017916-PA	Acar_00018716	Dpul_40221	Rcul_t13634	Smar_013779	Smim_74616_Zfhx4_protein_putative_Ixodes_scapularis_gi_241335268_ref_XP_002408392_2e_08_59_3	Hsap_Ensmbl0091656_zinc_finger_homeobox_4_Source_HGNC_Symbol_Acc_30939_ZFHX4	Avag_47247001	Pfuc_103451_1_20914_t1	Pfuc_303490_1_07082_t1
HG_13984	Nvec_58771	Bflo_260783840	Nvec_41475_HSA	Sarc_g3028	Nvec_37028_Ice_nucleation	Nvec_20809_	Pfuc_13203_1_61169_t1	Nvec_14761_	Nvec_17281_	Skow_31113m	Pfuc_849_1_58275_t1
HG_42584	Sarc_g10679	Mley_ML239516a	Mley_ML239517a
HG_3227	Nvec_42709_	Avag_31361001	Avag_26384001	Dpul_40846	Tcas_270005620	Bflo_260831496	Skow_04624m	Cfra_g2754	Bsch_g35333	Bsch_g64810	Csav_011004	Ggal_024604	Hsap_Ensmbl0036054_TBC1_domain_family_member_23_Source_HGNC_Symbol_Acc_25622_TBC1D23	Cgig_10267_TBC1_domain_family_member_23_Source_UniProtKB_TrEMBL_Acc_K1PYY9	Acar_00011059	Xtro_025919	Znev_10767	Lgig_229906	Csav_011005	Drer_044357_TBC1_domain_family_member_23_Source_ZFIN_Acc_ZDB_GENE_040426_1253_tbc1d23	Spur_002824_Spur_002824	Cint_017804	Smim_59762_RAB_GTPase_activating_protein_putative_Ixodes_scapularis_gi_241651248_ref_XP_002410278_0_0_636	Cint_017803	Cint_017806	Tadh_30693	Dmel_0031304_CG4552	Adig_07269	Emul_02372	Egra_05205	Mmar_MMa01153	Hmic_0612600	Hmag_209600	Aque_219625	Hrob_194841	Smar_005581	Avag_39180001	Sman_176370	Avag_26842001	Tspi_316972883	Ctel_183535	Bsch_g35334	Hmag_226636	Isca_ISCW019993-PA	Spur_002825_Tbc1d23	OcarG_5477	Mley_ML005354a	Pfuc_9759_1_68083_t1	Sros_05569T0	Cele_008974_tbc_1_Protein_TBC_1_tbc_1_mRNA_complete_cds_Source_RefSeq_mRNA_Acc_NM_078084	Nvec_57490_Rhodanese	Bmal_170589417	Gsal_234_tbc1_domain_family_member_23	Sjap_0055980	Rcul_t11842	Spur_006609_Spur_006609	Odio_000419001	Mbre_33200	Pbac_3475682	Aque_203096	Sarc_g23048	Odio_006186001	Nvec_25305_	Dpul_96933	Sarc_g1884	Sarc_g21293	Sjap_0058910	Gsal_14319_tbc1_domain_family_member_23	Nvec_37729_	Spur_023436_Spur_023436
HG_7229	Adig_07221	Lgig_222143	Cgig_11122_Mesoderm_specific_transcript_like_protein_Source_UniProtKB_TrEMBL_Acc_K1S3F2	Isca_ISCW020124-PA	Bflo_260816096	Skow_25884m	Bsch_g13761	Cint_016426	Cfra_g2440	Sarc_g5154	Tadh_55848	Bflo_260816092	Avag_03664001	Bflo_260816094	Spur_000080_Mestl	Hsap_Ensmbl0106484_mesoderm_specific_transcript_Source_HGNC_Symbol_Acc_7028_MEST	Drer_032319_mesoderm_specific_transcript_Source_ZFIN_Acc_ZDB_GENE_991111_5_mest	Xtro_054206	Hsap_Ensmbl0264872_mesoderm_specific_transcript_Source_HGNC_Symbol_Acc_7028_MEST	Acar_00002525	Ggal_013151	Tadh_55454	Mmar_MMa31296	Cfra_g1648	Skow_07382m	Pfuc_53671_1_20163_t1	Tadh_55453	Hmag_206493	Hrob_160651	Sarc_g13747
HG_2343	Bsch_g1013	Bsch_g34522	Bsch_g12507	Bsch_g31751	Csav_016659	Cint_004447	Lgig_182533	Cint_003958	Cint_003956	Csav_016941	Csav_016940	Cgig_22928_Tumor_protein_63_Source_UniProtKB_TrEMBL_Acc_K1RC48	Ctel_137251	Skow_00567m	Bflo_260841507	Smim_65116_p53_tumor_suppressor_homolog_partial_Loligo_forbesii_gi_1244764_gb_AAA98564_1e_56_198	Drer_017953_tumor_protein_p73_Source_ZFIN_Acc_ZDB_GENE_030814_2_tp73	Xtro_053761	Ggal_001485	Hsap_Ensmbl0073282_tumor_protein_p63_Source_HGNC_Symbol_Acc_15979_TP63	Xtro_053759	Xtro_010981	Skow_19677m	Drer_035559_tumor_protein_p53_Source_ZFIN_Acc_ZDB_GENE_990415_270_tp53	Dpul_304717	Ggal_032705	Ggal_011836	Xtro_055541	Drer_044356_tumor_protein_p63_Source_ZFIN_Acc_ZDB_GENE_030819_1_tp63	Acar_00001746	Hsap_LRG_321_tumor_protein_p53_Source_HGNC_Symbol_Acc_11998_LRG_321	Hsap_Ensmbl0078900_tumor_protein_p73_Source_HGNC_Symbol_Acc_12003_TP73	Tadh_64021	Spur_008979_P53L	Znev_11991	Smim_2837_p53_like_protein_Crassostrea_gigas_gi_121663752_emb_CAJ85664_2e_52_189	Smar_002642	Tcas_270016436	Hsap_Ensmbl0141510_tumor_protein_p53_Source_HGNC_Symbol_Acc_11998_TP53	Tcas_270016435	Hmag_213214	Adig_22494	Bflo_260807949	Hrob_167604	Rcul_t01488	Mbre_25618	Smim_20056_p73_like_protein_Haliotis_tuberculata_gi_113431922_emb_CAL36910_1e_48_177	Cint_023481	Csav_016939	Mmar_MMa14192	Isca_ISCW018042-PA	Cow_00511T0	Nvec_57906_	Isca_ISCW012889-PA	Tspi_316968108	Dmel_0039044_p53_p53_Source_FlyBase_0039044	Hrob_107137	Smim_2831_p53_like_protein_Crassostrea_gigas_gi_121663752_emb_CAJ85664_1e_30_123	Sarc_g20331	Smar_002643	Smim_3286_p63_like_transcription_factor_Saccoglossus_kowalevskii_gi_269784945_ref_NP_001161624_5e_25_106	Smim_2847_tumor_suppressor_p53_like_protein_Branchiostoma_belcheri_tsingtauense_gi_323772104_gb_ADL27911_3e_19_93_6	Acar_00021196	Bsch_g20534	Aque_216740	Sros_04497T0	Bsch_g3511	Mmar_MMa51578	Pfuc_1425_1_22573_t1	Bflo_260792929	Bsch_g8104	Mbre_27210	Adig_14351	Nvec_11782_P53_tetramer	Sros_07599T0	Bsch_g49441	Adig_18786	Acar_00000376	Cfra_g150	Bflo_260792933	Mmar_MMa51582	Bsch_g3509	Nvec_8251_P53	Pfuc_24317_1_62295_t1	Mmar_MMa51177	Spur_008975_Spur_008975	Acar_00002870	Sros_07598T0	Mmar_MMa03069	Mmar_MMa56446	Smim_65110_65110	Znev_08088
HG_2255	Rcul_t29062	Smim_36895_PREDICTED_protein_lin_10_like_Apis_mellifera_gi_328793153_ref_XP_001123207_0_0_600	Sarc_g9729	Drer_090675_amyloid_beta_A4_precursor_protein_binding_family_A_member_3_Source_HGNC_Symbol_Acc_580_APBA3	Drer_060639_amyloid_beta_A4_precursor_protein_binding_family_A_member_2b_Source_ZFIN_Acc_ZDB_GENE_030131_5371_apba2b	Xtro_035994	Ggal_006252	Avag_05057001	Ggal_001055	Acar_00001073	Bflo_260814686	Avag_04822001	Spur_008420_Spur_008420	Drer_074328_amyloid_beta_A4_precursor_protein_binding_family_A_member_1b_Source_ZFIN_Acc_ZDB_GENE_070925_3_apba1b	Hsap_Ensmbl0107282_amyloid_beta_A4_precursor_protein_binding_family_A_member_1_Source_HGNC_Symbol_Acc_578_APBA1	Xtro_058745	Ggal_024333	Spur_027064_Apba1_1	Drer_063314_amyloid_beta_A4_precursor_protein_binding_family_A_member_2a_Source_ZFIN_Acc_ZDB_GENE_121107_1_apba2a	Isca_ISCW015381-PA	Hrob_189162	Emul_02916	Egra_09467	Sman_144990_Amyloid_beta_A4_protein_related_Source_UniProtKB_TrEMBL_Acc_G4VJS5	Ctel_180422	Hmic_0781100	Sjap_0000950	Mmar_MMa48804	Nvec_27031_	Dpul_308950	Adig_13577	Tcas_270014439	Drer_014105_amyloid_beta_A4_precursor_protein_binding_family_A_member_1a_Source_ZFIN_Acc_ZDB_GENE_060526_175_apba1a	Odio_014830001	Csav_018584	Lgig_171259	Cele_002999_lin_10_Protein_LIN_10_isoform_a_Source_RefSeq_mRNA_Acc_NM_059825	Hsap_Ensmbl0011132_amyloid_beta_A4_precursor_protein_binding_family_A_member_3_Source_HGNC_Symbol_Acc_580_APBA3	Dmel_0052677_X11Lbeta_X11Lbeta_Source_FlyBase_0052677	Xtro_063357	Xtro_059587	Cgig_17177_Protein_lin_10_Source_UniProtKB_TrEMBL_Acc_K1Q7P5	Bsch_g7925	Hrob_180860	Dmel_0026313_X11L_X11L_Source_FlyBase_0026313	Znev_02972	Tspi_316968441	Avag_34939001	Aque_215356	Hmag_221208	Smar_004570	Skow_26241m	Tadh_23199	Bmal_170571289	Mley_ML20164a	Spur_008419_Apba1	Acar_00000298	Acar_00008888	Lgig_55607	Cfra_g2019	Cgig_18734_Amyloid_beta_A4_protein_binding_family_A_member_2_Source_UniProtKB_TrEMBL_Acc_K1QMK7	Pbac_3478358	OcarG_916	Mmar_MMa32442	Bmal_170579219	Cfra_g5292	Cfra_g5826	Sarc_g13815	Sarc_g4680	Mmar_MMa33884	Pfuc_155302_1_57292_t1	Pfuc_1560_1_22650_t1	Cfra_g4619	Sarc_g10380	Sarc_g10645	Pfuc_13113_1_39444_t1	Lgig_171256	Pfuc_49314_1_12677_t1	Ctel_210704	Pfuc_10831_1_39112_t1	Dpul_111902	Nvec_27033_	OcarG_8547	Avag_04820001
HG_17968	Cfra_g3877	Tadh_58155	Adig_02501	Nvec_36348_	Aque_214723
HG_5420	Bsch_g46914	Smim_82743_oxidoreductase_putative_Ixodes_scapularis_gi_241602407_ref_XP_002405450_4e_180_517	Nvec_14345_GFO_IDH_MocA	Dmel_0027597_CG17712	Smar_014529	Spur_020964_Gfod2	Cint_019028	Skow_39498m	Tcas_270003088	Cgig_07728_Glucose_fructose_oxidoreductase_domain_containing_protein_1_Source_UniProtKB_TrEMBL_Acc_K1PTI3	Bflo_260798212	Znev_12135	Lgig_114597	Tadh_24232	Acar_00001252	Mmar_MMa07316	Isca_ISCW009946-PA	Hmag_205309	Adig_04600	Ggal_001817	Drer_061363_glucose_fructose_oxidoreductase_domain_containing_1_Source_HGNC_Symbol_Acc_21096_GFOD1	Acar_00004190	Xtro_054189	Ggal_020749	Ctel_120941	Xtro_034069	Hrob_184878	Drer_061145_glucose_fructose_oxidoreductase_domain_containing_2_Source_ZFIN_Acc_ZDB_GENE_061103_64_gfod2	Pfuc_28560_1_11912_t1	Pfuc_16414_1_61609_t1	Cfra_g2121	Ggal_039601	Csav_009573	Sarc_g4401	Tspi_316970535	Aque_212960	Rcul_t09386	Hsap_Ensmbl0145990_glucose_fructose_oxidoreductase_domain_containing_1_Source_HGNC_Symbol_Acc_21096_GFOD1	Hsap_Ensmbl0141098_glucose_fructose_oxidoreductase_domain_containing_2_Source_HGNC_Symbol_Acc_28159_GFOD2	Xtro_054188	OcarG_1400	Odio_000692001	Mley_ML128224a	Aque_201337	Odio_000691001	Avag_31471001	Avag_02029001
HG_10434	Sarc_g20561	Cfra_g1864	Sarc_g6594	Sarc_g8126	Sarc_g15299	Sarc_g9776	Sarc_g21139	Sarc_g7986	Sarc_g20560	Sarc_g21479	Cow_00827T0	Sarc_g25147	Cfra_g5925	Sarc_g24783	Sarc_g3543	Sarc_g21804	Sarc_g24362
HG_9787	Lgig_176632	Lgig_174809	Lgig_142512	Skow_10537m	Nvec_27180_	Pfuc_993_1_15297_t1	Pfuc_120320_1_06446_t1	Ctel_194629	Lgig_174811	Lgig_173142	Lgig_174825	Nvec_22260_	Nvec_35670_ubiquitin	Hmag_204816	Sarc_g1909	Lgig_175303	Lgig_174826	Lgig_175304	Nvec_54949_Protamine_P1
HG_15024	Cfra_g6616	Sarc_g20779	Lgig_174403	Lgig_97717	Lgig_175124	Lgig_175595	Hmag_201035	Lgig_65865	Ctel_136995	Lgig_137323
HG_3278	Cint_025008	Acar_00015187	Odio_009537001	Ggal_010032	Znev_00214	Spur_026356_Ankrd12	Cgig_15620_Ankyrin_repeat_domain_containing_protein_12_Source_UniProtKB_TrEMBL_Acc_K1RBQ6	Xtro_024614	Drer_051886_ankyrin_repeat_domain_11_Source_ZFIN_Acc_ZDB_GENE_030131_3932_ankrd11	Acar_00016762	Ggal_010033	Nvec_55227_Ank	Drer_052419_ankyrin_repeat_domain_12_Source_ZFIN_Acc_ZDB_GENE_040426_846_ankrd12	Xtro_055075	Spur_008899_Bard1L	Adig_17393	Ggal_005502	Skow_42569m	Xtro_031175	Cint_025282	Csav_002316	Acar_00003401	Ggal_013668	Sman_126440_Putative_ankyrin_repeat_domain_protein_Source_UniProtKB_TrEMBL_Acc_G4V5P0	Avag_52551001	Rcul_t34912	Hrob_169538	Sjap_0027880	Bsch_g38333	Cint_005311	Ggal_013667	Ctel_157745	Tcas_270016292	Dpul_314610	Lgig_134039	Mmar_MMa35420	Znev_02451	Smar_008406	Dmel_0036305_CG10984	Smim_52971_ankyrin_repeat_containing_protein_putative_Pediculus_humanus_corporis_gi_242023787_ref_XP_002432312_1e_123_390	Pfuc_354_1_22156_t1	Ggal_023372	Hmic_0346300	Egra_04331	Emul_05547	Emul_09007	Ggal_034939	Hrob_169540	Skow_28799m	Sarc_g12160	Acar_00019799	Lgig_236666	Pfuc_354_1_22157_t1	Isca_ISCW014864-PA	Avag_40894001	Avag_51493001	Avag_60630001	Avag_52553001	Csav_008171	Gsal_3946_ankyrin_repeat_domain_protein	Rcul_t34910	Emul_08356	Adig_18582	Xtro_008761	Ggal_001843	Emul_07085	Emul_05552	Sjap_0083240	Egra_06548	Hsap_Ensmbl0101745_ankyrin_repeat_domain_12_Source_HGNC_Symbol_Acc_29135_ANKRD12	Hsap_Ensmbl0167522_ankyrin_repeat_domain_11_Source_HGNC_Symbol_Acc_21316_ANKRD11	Isca_ISCW014865-PA	Smim_1327_AF121775_nasopharyngeal_carcinoma_susceptibility_protein_LZ16_Homo_sapiens_gi_6690397_gb_AAF24125_AF121775_7e_05_48_5
HG_15160	Cgig_28093_Translation_initiation_factor_IF_2_Source_UniProtKB_TrEMBL_Acc_K1RUT6	Nvec_40538_	Nvec_3371_	Nvec_47033_WAP	Lgig_129583	Hmag_229605	Hmag_219176	Sarc_g19933	Nvec_11566_	Nvec_36640_
HG_5939	Hmag_206578	Skow_38397m	Skow_40270m	Skow_11339m	Skow_11323m	Skow_11331m	Skow_11328m	Bflo_260811795	Skow_43973m	Skow_30767m	Skow_05954m	Skow_28582m	Skow_26594m	Nvec_7660_	Hsap_Ensmbl0235878_Protein_LOC101060037_Source_UniProtKB_TrEMBL_Acc_M0R212_AP001468_1	Nvec_50102_Phage_fiber	Sarc_g6303	Nvec_6617_	Skow_24713m	Skow_11327m	Skow_11324m	Skow_11322m	Skow_06920m	Skow_11329m	Ctel_191997	Skow_11330m	Skow_11338m	Skow_11320m	Skow_11334m	Skow_11332m	Skow_24714m	Skow_17615m	Skow_11333m	Skow_11318m	Hmag_219402	Sarc_g7274	Hmag_229019	Skow_11337m	Skow_11319m	Skow_11336m	Skow_11335m	Pfuc_25564_1_40577_t1
HG_25546	Cfra_g1283	Sarc_g3437	Sarc_g3438	Sarc_g16072	Skow_41999m
HG_7997	Bsch_g14743	Bsch_g71423	Ctel_19199	Cgig_08015_Deoxyribonucleoside_5_monophosphate_N_glycosidase_Source_UniProtKB_TrEMBL_Acc_K1PDN3	Csav_017022	Avag_14021001	Cgig_04631_Deoxyribonucleoside_5_monophosphate_N_glycosidase_Source_UniProtKB_TrEMBL_Acc_K1R0L0	Cint_021658	Tadh_32238	OcarG_449	Cgig_00562_Putative_deoxyribonucleoside_5_monophosphate_N_glycosidase_Source_UniProtKB_TrEMBL_Acc_K1PN91	Hsap_Ensmbl0112667_2_deoxynucleoside_5_phosphate_N_hydrolase_1_Source_HGNC_Symbol_Acc_21218_DNPH1	Aque_216098	Drer_075730_2_deoxynucleoside_5_phosphate_N_hydrolase_1_Source_ZFIN_Acc_ZDB_GENE_081107_5_dnph1	Skow_03589m	Skow_21971m	Cgig_09672_Putative_deoxyribonucleoside_5_monophosphate_N_glycosidase_Source_UniProtKB_TrEMBL_Acc_K1Q9Z1	Pfuc_25209_1_11677_t1	Adig_11339	Spur_024577_Spur_024577	Skow_21967m	Sarc_g23572	Spur_014943_Spur_014943	Mmar_MMa01880	Aque_216246	Cint_021654
HG_11896	Sarc_g8560	Bflo_260782109	Ctel_188863	Skow_04084m	Skow_28039m	Skow_28033m	Skow_28030m	Skow_23297m	Skow_03551m	Skow_05169m	Hrob_92299	Skow_31717m	Bflo_260782040	Pfuc_514325_1_07226_t1
HG_7054	Cele_003035_lin_52_Protein_LIN_52_isoform_a_Source_RefSeq_mRNA_Acc_NM_001268104	Bmal_170585223	Csav_011397	Hsap_Ensmbl0205659_lin_52_homolog_C_elegans_Source_HGNC_Symbol_Acc_19856_LIN52	Acar_00016050	Bflo_260818739	Lgig_220335	Spur_022626_Lin52	Ctel_182255	Ggal_031928	Hrob_63585	Mmar_MMa50120	Znev_02092	Drer_070833_lin_52_homolog_C_elegans_Source_ZFIN_Acc_ZDB_GENE_061110_82_lin52	OcarG_1539	Sjap_0059840	Smim_18368_lin_52_homolog_Salmo_salar_gi_209731804_gb_ACI66771_1e_33_123	Sman_062270_12_5_kDa_retinal_tissue_protein_Rtp12_5_putative_Source_UniProtKB_TrEMBL_Acc_G4LVN8	Tcas_270005293	Hmic_0515800	Dpul_218385	Gsal_12965_lin_52_homolog	Pbac_3475008	Hmag_205749	Rcul_t41957	Aque_222849	Xtro_057010	Tadh_61351	Dmel_0029800_lin_52_lin_52_Source_FlyBase_0029800	Mley_ML358814a	Odio_013760001	Sarc_g10568
HG_5537	Pbac_3479360	Cfra_g636	Sarc_g12006	Sarc_g17873	Ctel_50157	Adig_12005	Nvec_21686_	Nvec_51890_BCCT	Hmag_208802	Adig_02089	Mley_ML296214a	Mley_ML00553a	Pbac_3461366	Nvec_27169_BCCT	Hmag_219075	Mley_ML131717a	Pbac_3460629	Adig_12800	Pbac_3463675	Nvec_17504_BCCT	Nvec_22632_	Hmag_222799	Mley_ML071166a	Mley_ML051713a	Mley_ML03038a	Pbac_3463303	Nvec_450_BCCT	Adig_16061	Adig_16783	Mley_ML03039a	Hmag_219074	Pbac_3477877	Hmag_222800	Nvec_19830_ATP_synt_8	Nvec_51891_Sdh_cyt	Nvec_22631_	Pbac_3466969	Nvec_27168_Peptidase_A24	Nvec_38195_	Nvec_21687_	Pbac_3474189	Mley_ML131718a	Bflo_260832912	Nvec_21503_	Nvec_42998_	Nvec_31302_
HG_17945	Cfra_g381	Sarc_g8698	Cfra_g4496	Cow_06154T0	Sros_01033T0	Mbre_33450	Sarc_g8120	Sarc_g4538
HG_20815	Adig_00437	Sarc_g8697	Sarc_g10720	Hmag_201642	Sarc_g9449	Nvec_46954_	Sarc_g4149
HG_56675	Hrob_72433	Sarc_g15760
HG_12999	Pbac_3461896	Lgig_132683	Skow_22079m	Lgig_148101	Sarc_g2704	Nvec_20283_	Hmag_203396	Skow_13898m	Lgig_118201	Lgig_121770	Pbac_3466253	Pfuc_15824_1_32596_t1
HG_4700	Bflo_260825879	Bflo_260809674	Bflo_260830969	Bflo_260841729	Bflo_260841621	Bflo_260841635	Bflo_260794770	Bflo_260809666	Bflo_260804211	Bflo_260787396	Bflo_260831077	Bflo_260805553	Bflo_260841733	Bflo_260808435	Bflo_260841741	Bflo_260841745	Bflo_260841743	Bflo_260841735	Bflo_260827272	Bflo_260819848	Lgig_137029	Bflo_260841739	Lgig_114484	Bflo_260836048	Nvec_20740_	Bflo_260812463	Bflo_260841737	Bflo_260841625	Skow_36764m	Bflo_260841731	Bflo_260835568	Bflo_260836050	Bflo_260841619	Bflo_260830967	Bflo_260787511	Bflo_260841637	Skow_35857m	Bflo_260841727	Bflo_260836040	Bflo_260794117	Bflo_260835594	Sarc_g16766	Skow_35704m	Bflo_260786445	Bflo_260820264	Bflo_260786423	Bflo_260841631	Bflo_260815143	Bflo_260841789	Bflo_260841623	Bflo_260809580	Bflo_260809614	Bflo_260799730	Bflo_260833604	Bflo_260807200
HG_3159	Cint_016170	Bsch_g24133	Bsch_g66220	Csav_015730	Odio_000526001	Drer_004055_UHRF1_ICBP90_binding_protein_1_like_Source_ZFIN_Acc_ZDB_GENE_041210_177_uhrf1bp1l	Ggal_018826	Hsap_Ensmbl0111647_UHRF1_binding_protein_1_like_Source_HGNC_Symbol_Acc_29102_UHRF1BP1L	Csav_015731	Acar_00012549	Xtro_049121	Xtro_062965	Skow_12184m	Acar_00001452	Ctel_105822	Ggal_004352	Drer_077011_UHRF1_binding_protein_1_Source_ZFIN_Acc_ZDB_GENE_090312_82_uhrf1bp1	Cgig_03904_UHRF1_binding_protein_1_like_protein_Source_UniProtKB_TrEMBL_Acc_K1PRJ4	Hsap_Ensmbl0065060_UHRF1_binding_protein_1_Source_HGNC_Symbol_Acc_21216_UHRF1BP1	Nvec_31266_PKI	Avag_45157001	Avag_18586001	Hmag_212658	Smar_013268	Avag_31218001	Lgig_104431	Dpul_318097	Rcul_t33681	Smim_6006_PREDICTED_similar_to_AGAP008379_PA_Tribolium_castaneum_gi_189236457_ref_XP_973878_9e_160_513	Adig_23025	Cele_008094_C44H4_4_Protein_C44H4_4_C44H4_4_mRNA_complete_cds_Source_RefSeq_mRNA_Acc_NM_078026	Bmal_170589439	Hrob_116796	Tcas_270005939	Emul_00665	Xtro_027084	Egra_10092	Znev_04353	Spur_005005_Uhrf1bp1L	Dmel_0083962_CG34126	Tadh_32779	Hmic_0151300	Tspi_316979168	OcarG_9800	Gsal_106_uhrf1_binding_protein_1_like	Spur_010460_Spur_010460	Sjap_0007920	Isca_ISCW013299-PA	Sman_141600	Aque_224948	Avag_63964001	Cow_06583T0	Cfra_g3978	Acar_00018302	Cint_022580	Sros_07166T0	Sros_00531T0	Gsal_6397_uhrf1_binding_protein_1_like	Nvec_56437_	Sarc_g8917	Sarc_g22528	Sarc_g9190	Sarc_g8197	Sarc_g7804	Pfuc_2172_1_58810_t1	Pfuc_7111_1_38459_t1	Smim_6014_PREDICTED_UHRF1_binding_protein_like_isoform_Apis_mellifera_gi_328779033_ref_XP_392165_4_1e_15_85_1	Gsal_8169_hypothetical_protein	Mbre_30050	Sjap_0124280	Avag_63962001	Avag_31219001	Avag_63963001	Avag_45158001
HG_1859	Bsch_g1831	Cint_024332	Cint_014897	Cint_014892	Csav_008006	Csav_008005	Csav_008004	Csav_008003	Bsch_g61999	Acar_00015175	Ggal_039401	Ggal_009011	Ggal_016876	Xtro_058857	Smar_006028	Hsap_Ensmbl0184634_mediator_complex_subunit_12_Source_HGNC_Symbol_Acc_11957_MED12	Spur_024633_Med12L_3	Acar_00007787	Skow_12877m	Znev_07980	Isca_ISCW006114-PA	Dmel_0001324_kto_kohtalo_Source_FlyBase_0001324	Ctel_163894	Lgig_130112	Tcas_270007822	Bflo_260796801	Dpul_202343	Avag_55073001	Rcul_t03721	Odio_013469001	Hrob_105468	Spur_014130_Med12l	Adig_20573	Adig_01315	Aque_227449	Tspi_316965781	Avag_01476001	Avag_01477001	Bmal_170582089	Sjap_0008040	Tadh_52198	Cgig_03641_Mediator_of_RNA_polymerase_II_transcription_subunit_12_Source_UniProtKB_TrEMBL_Acc_K1QJ34	Pfuc_10915_1_32003_t1	Sman_166410_Putative_thyroid_hormone_receptor_associated_protein_Source_UniProtKB_TrEMBL_Acc_G4VDR6	Bsch_g26998	Hsap_Ensmbl0144893_mediator_complex_subunit_12_like_Source_HGNC_Symbol_Acc_16050_MED12L	Cgig_08674_Mediator_of_RNA_polymerase_II_transcription_subunit_12_like_protein_Source_UniProtKB_TrEMBL_Acc_K1R7M5	Spur_022847_Med12L_2	Bflo_260796803	Bsch_g62136	Tspi_316965779	Odio_013467001	Mley_ML045212a	Smim_80750_Mediator_of_RNA_polymerase_II_transcription_subunit_12_like_protein_Camponotus_floridanus_gi_307190214_gb_EFN74329_2e_94_315	Mmar_MMa02717	Nvec_53084_	Tadh_52197	Adig_17891	Bmal_170582087	Pfuc_1691_1_58639_t1	Adig_01314	Cele_001081_dpy_22_Protein_DPY_22_dpy_22_mRNA_complete_cds_Source_RefSeq_mRNA_Acc_NM_077244	Sarc_g23281	Bsch_g3587	Bsch_g39247	Smim_81880_thyroid_hormone_receptor_associated_protein_putative_Ixodes_scapularis_gi_242002504_ref_XP_002435895_0_0_586	Tspi_316964443	Nvec_30060_	Mmar_MMa23948	Nvec_34932_Cytadhesin_P30	Bsch_g62137	OcarG_9446	Odio_013468001	Hmag_227255	Hmic_0719500	Nvec_54441_FKBP_C	Egra_07038	Emul_05143	Smim_81845_thyroid_hormone_receptor_associated_protein_putative_Ixodes_scapularis_gi_242002504_ref_XP_002435895_0_0_595	Mmar_MMa48260	Nvec_29383_Gamma_thionin	Hmag_225080	Nvec_53086_	Tspi_316962117	Nvec_59630_	Hmag_227257	Smim_1096_thyroid_hormone_receptor_associated_protein_putative_Ixodes_scapularis_gi_242002504_ref_XP_002435895_6e_13_70_1	Mmar_MMa21931	Mmar_MMa09032	Cow_07858T0	Pbac_3466805	Csav_007992	Mley_ML045216a	Drer_056800_mediator_of_RNA_polymerase_II_transcription_subunit_12_homolog_Source_ZFIN_Acc_ZDB_GENE_060125_1_med12	Pbac_3473605	Isca_ISCW006116-PA	Mley_ML045214a	Rcul_t03722	Nvec_4135_	Bmal_170582079	Bmal_170582081	Bmal_170582083
HG_22934	Cfra_g2497	Sarc_g4326	Cfra_g4396	Sarc_g1006	Cow_05081T0	OcarG_8504
HG_7837	Hmag_222674	Nvec_42560_ig	Pbac_3461729	Skow_38895m	Skow_03135m	Skow_21055m	Sarc_g20575	Lgig_135882	Skow_12235m	Skow_21049m	Skow_21056m	Skow_21053m	Mley_ML170110a	Lgig_86709	Skow_21051m	Skow_21047m	Lgig_138899	Nvec_7863_Pentaxin	Skow_40525m	Skow_40526m	Hmag_205626	Nvec_44884_	Skow_33319m	Lgig_152799	Nvec_42487_Extensin_2	Pfuc_76157_1_56539_t1	Skow_26047m
HG_8036	Acar_00018707	Ggal_015724	Ctel_215896	Skow_40679m	Dmel_0032013_Scgalpha_Sarcoglycan_alpha_Source_FlyBase_0032013	Tcas_270013517	Znev_00391	Dpul_113963	Mmar_MMa47297	Isca_ISCW007524-PA	Smim_57051_epsilon_sarcoglycan_putative_Ixodes_scapularis_gi_241647950_ref_XP_002410003_1e_66_215	Drer_012138_sarcoglycan_epsilon_Source_ZFIN_Acc_ZDB_GENE_030724_1_sgce	Smar_013957	Hsap_Ensmbl0127990_sarcoglycan_epsilon_Source_HGNC_Symbol_Acc_10808_SGCE	Acar_00013483	Xtro_043809	Xtro_007318	Spur_017200_Sgce	Drer_074156_sarcoglycan_alpha_Source_ZFIN_Acc_ZDB_GENE_041111_121_sgca	Hsap_Ensmbl0108823_sarcoglycan_alpha_50kDa_dystrophin_associated_glycoprotein_Source_HGNC_Symbol_Acc_10805_SGCA	Hmag_216143	Adig_06362	Bflo_260807711	Nvec_19610_	Skow_36406m	OcarG_7532
HG_5811	Pbac_3462663	Skow_15700m	Nvec_7107_	Skow_00887m	Skow_10929m	Skow_00890m	Sarc_g1953	Skow_14793m	Nvec_2361_	Skow_33435m	Skow_17197m	Ctel_144232	Nvec_6151_Extensin_2	Skow_19161m	Bflo_260836232	Lgig_123535	Nvec_30949_	Ctel_96996	Skow_07270m	Mley_ML06512a	Skow_00879m	Skow_28899m	Skow_43853m	Skow_27264m	Skow_00880m	Skow_09213m	Skow_28887m	Bflo_260805748	Skow_18027m	Skow_18567m	Nvec_20631_KH_2	Nvec_49836_	Ggal_035389	Lgig_148605	Pfuc_449289_1_07202_t1	Bflo_260834519	Skow_18026m	Pfuc_482529_1_72391_t1	Isca_ISCW009930-PA	Lgig_114398	Nvec_43528_	Nvec_27769_	Pbac_3476350
HG_30771	Avag_17116001	Sarc_g3911	Avag_51275001	Avag_24608001
HG_22883	Sarc_g1235	Cfra_g205	Sarc_g11498	Sarc_g2944	Adig_02173	Hmag_223180
HG_22811	Odio_017586001	Sros_02002T0	Sarc_g505	Cfra_g3078	Sarc_g21149	Cfra_g4184
HG_31000	Cow_01632T0	Cfra_g3607	Sarc_g20689	Cfra_g6604
HG_32923	Cfra_g140	Sarc_g22959	Cfra_g5459	Cow_06275T0
HG_2244	Csav_012036	Cfra_g5327	Gsal_376_growth_factor_receptor_bound_protein_2	Cele_004774_sem_5_Protein_SEM_5_sem_5_mRNA_complete_cds_Source_RefSeq_mRNA_Acc_NM_076941	Ggal_019667	Drer_006468_GRB2_related_adaptor_protein_2a_Source_ZFIN_Acc_ZDB_GENE_050417_275_grap2a	Smim_47785_C_elegans_sem_5_putative_Ixodes_scapularis_gi_240952180_ref_XP_002399341_3e_145_414	Hmag_213323	Ggal_012993	Acar_00006419	Skow_05728m	Xtro_027387	Smim_55294_PREDICTED_protein_enhancer_of_sevenless_2B_like_Nasonia_vitripennis_gi_156548550_ref_XP_001605040_6e_123_357	Adig_14202	Drer_074837_GRB2_related_adaptor_protein_2b_Source_ZFIN_Acc_ZDB_GENE_040426_1485_grap2b	Hsap_Ensmbl0177885_growth_factor_receptor_bound_protein_2_Source_HGNC_Symbol_Acc_4566_GRB2	Cow_08012T0	Skow_05732m	Avag_05955001	Mley_ML04613a	Avag_12292001	Avag_37678001	Lgig_196407	Adig_15775	Mley_ML398321a	Cgig_20339_Growth_factor_receptor_bound_protein_2_Source_UniProtKB_TrEMBL_Acc_K1QP30	Drer_038059_growth_factor_receptor_bound_protein_2b_Source_ZFIN_Acc_ZDB_GENE_040426_1975_grb2b	Drer_014709_growth_factor_receptor_bound_protein_2a_Source_ZFIN_Acc_ZDB_GENE_041121_1_grb2a	Acar_00008402	Cint_011733	Spur_003586_Grb2_1	Ggal_033231	Znev_06421	Sarc_g19541	Csav_006921	Hsap_Ensmbl0154016_GRB2_related_adaptor_protein_Source_HGNC_Symbol_Acc_4562_GRAP	Xtro_049061	Smar_005728	Tcas_270012400	Dmel_0004638_drk_downstream_of_receptor_kinase_Source_FlyBase_0004638	Isca_ISCW016244-PA	Bmal_170589347	Rcul_t01361	Acar_00007282	Xtro_035203	Tspi_316970483	Hsap_Ensmbl0189152_GRB2_related_adaptor_protein_like_Source_HGNC_Symbol_Acc_37240_GRAPL	Drer_005414_GRB2_related_adaptor_protein_a_Source_ZFIN_Acc_ZDB_GENE_050522_347_grapa	Drer_022668_GRB2_related_adaptor_protein_b_Source_ZFIN_Acc_ZDB_GENE_050913_4_grapb	Sros_04141T0	Sjap_0303680	Odio_000948001	Xtro_059939	Sman_044530_Putative_growth_factor_receptor_bound_protein_Source_UniProtKB_TrEMBL_Acc_G4VQT2	OcarG_9954	Spur_003585_Drk	Hmic_0238800	Bflo_260809113	Egra_06740	Emul_03026	Sman_062950_Growth_factor_receptor_bound_protein_putative_Source_UniProtKB_TrEMBL_Acc_G4M1G7	Sjap_0070740	Mmar_MMa14183	Cint_001039	Cint_001043	Csav_012041	Hrob_73497	Odio_000949001	Spur_003555_Spur_003555	Avag_38762001	Cint_001040	Avag_47270001	Cint_023819	Ctel_93061	Aque_218437	Hrob_73566	Hrob_73962	Odio_011370001	Hrob_137293	Sarc_g7573	Mmar_MMa43871	Ctel_188758	Hrob_177600	Pbac_3475842	OcarG_3864
HG_32208	Skow_10928m	Lgig_131309	Skow_28639m	Sarc_g5785
HG_4817	Bsch_g390	Acar_00002988	Cint_026391	Drer_012672_general_transcription_factor_IIE_polypeptide_2_beta_Source_ZFIN_Acc_ZDB_GENE_030131_6794_gtf2e2	Hsap_Ensmbl0197265_general_transcription_factor_IIE_polypeptide_2_beta_34kDa_Source_HGNC_Symbol_Acc_4651_GTF2E2	Skow_45784m	Ggal_016708	Bflo_260809705	Smim_62013_transcription_initiation_factor_IIE_beta_subunit_putative_Ixodes_scapularis_gi_241625997_ref_XP_002407851_4e_129_378	Lgig_127089	Isca_ISCW007887-PA	Smar_014722	Cgig_25824_Transcription_initiation_factor_IIE_subunit_beta_Source_UniProtKB_TrEMBL_Acc_K1PQ36	Spur_001512_Gtf2E2	Xtro_024636	Tcas_270009449	Smar_011948	Dpul_210668	Ctel_218991	Dmel_0015829_TfIIEbeta_Transcription_factor_IIEbeta_Source_FlyBase_0015829	Dpul_206273	Sjap_0095580	Sman_079910	Emul_07157	Pfuc_6470_1_52770_t1	Spur_017897_Gtf2E2_1	Egra_03072	Znev_09363	Tadh_54747	Bmal_170592070	Odio_015464001	Gsal_13779_general_transcription_factor_polypeptide_beta_34kda	Adig_21323	Hmic_0012600	Nvec_3099_TFIIE_beta	Rcul_t17880	Cele_010054_F54D5_11_Protein_F54D5_11_F54D5_11_mRNA_complete_cds_Source_RefSeq_mRNA_Acc_NM_064065	Hmag_221701	Hrob_73187	Hmic_0012700	Mley_ML22265a	Aque_227681	Avag_08628001	Avag_62357001	Smar_004919	Cow_00449T0	Sarc_g5057	Sros_05258T0	Mbre_22493
HG_16399	Nvec_14447_EutH	Nvec_8051_	Skow_26231m	Skow_27002m	Nvec_14604_PT	Nvec_12486_7TMR_DISM_7TM	Nvec_56411_MoCF_biosynth	Sarc_g21656	Tcas_270003831
HG_26985	Cfra_g3860	Sarc_g5458	Sros_08788T0	Cow_06554T0	Mbre_32376
HG_32567	Cfra_g1565	Sarc_g20953	Sros_06819T0	Sarc_g18478
HG_22911	Cfra_g1228	Avag_63706001	Sarc_g8681	Sarc_g8491	Avag_43704001	Cow_05493T0
HG_5516	Ctel_221115	Bsch_g12145	Csav_019506	Bsch_g22079	Bflo_260791754	Skow_38942m	Lgig_129312	Nvec_30295_	Hsap_Ensmbl0151445_VPS33B_interacting_protein_apical_basolateral_polarity_regulator_spe_39_homolog_Source_HGNC_Symbol_Acc_20347_VIPAS39	Hrob_188265	Mmar_MMa32155	Xtro_024211	Ggal_017009	OcarG_490	Spur_005292_Spur_005292	Acar_00016960	Znev_02804	Smim_35387_Si_ch211_20b12_Danio_rerio_gi_67678177_gb_AAH97010_4e_58_208	Smar_011568	Rcul_t04989	Sros_12743T0	Aque_225240	Bsch_g21966	Csav_019505	Odio_003284001	Isca_ISCW006613-PA	Pfuc_2474_1_66349_t1	Tadh_57031	Dpul_299612	Cfra_g787	Sarc_g1003	Cele_004975_spe_39_Protein_SPE_39_isoform_a_Source_RefSeq_mRNA_Acc_NM_072317	Dmel_0039702_Vps16B_Vacuolar_protein_sorting_16B_Source_FlyBase_0039702	Mbre_28265	Rcul_t04992	Sarc_g21453	Tcas_270015080	Sarc_g10685	Drer_030976_VPS33B_interacting_protein_apical_basolateral_polarity_regulator_spe_39_homolog_Source_ZFIN_Acc_ZDB_GENE_040520_1_vipas39	Hmag_228019	Sros_12742T0
HG_20572	Spur_009928_Hypp_60	Xtro_002971	Sarc_g10783	Spur_022299_Spur_022299	Skow_37466m	Skow_37470m	Spur_011553_Hypp_1987
HG_3484	Nvec_42286_	Nvec_25727_	Nvec_24046_	Nvec_17739_DUF885	Adig_17050	Nvec_23062_	Nvec_43316_	Nvec_23807_DUF885	Nvec_32511_DUF885	Nvec_50779_DUF885	Adig_13274	Hmag_216360	Hmag_225684	Adig_14780	Adig_20899	Nvec_51975_	Adig_03821	Adig_03820	Hmag_212170	Nvec_55210_DUF885	Adig_13158	Adig_24192	Nvec_1671_Extensin_2	Nvec_26494_	Adig_20900	Adig_13025	Hmag_206006	Adig_13024	Nvec_16446_	Nvec_42316_	Nvec_35208_EGF_CA	Nvec_57064_	Nvec_27680_	Adig_13273	Nvec_36074_DUF885	Adig_14427	Adig_22678	Nvec_55209_WRKY	Adig_13002	Adig_22217	Adig_14428	Adig_13026	Nvec_26205_Interferon	Nvec_43314_	Nvec_41582_TYA	Adig_03882	Nvec_22974_TYA	Nvec_43313_	Nvec_17633_DUF308	Hmag_215640	Hmag_202345	Nvec_22513_	Adig_18310	Hmag_212171	Hmag_215639	Nvec_43312_	Adig_13157	Nvec_55893_	Nvec_8720_	Nvec_43119_	Sarc_g9375	Nvec_30313_	Nvec_31320_	Adig_10814	Adig_11766	Mley_ML22973a	Nvec_22105_	Nvec_55587_Merozoite_SPAM	Nvec_25620_	Nvec_49257_	Sarc_g9376
HG_42743	Cfra_g1277	Avag_23643001	Avag_54397001
HG_7228	Lgig_156241	Ggal_038177	Ggal_002947	Xtro_001651	Xtro_001649	Smar_012354	Skow_32501m	Cint_026722	Cgig_18922_snRNA_activating_protein_complex_subunit_4_Source_UniProtKB_TrEMBL_Acc_K1R090	Odio_017293001	Znev_10589	Cele_001568_snpc_4_Protein_GEI_11_isoform_a_gei_11_mRNA_complete_cds_Source_RefSeq_mRNA_Acc_NM_060010	Hsap_Ensmbl0165684_small_nuclear_RNA_activating_complex_polypeptide_4_190kDa_Source_HGNC_Symbol_Acc_11137_SNAPC4	Tcas_270016448	Isca_ISCW003831-PA	Hrob_191441	Bsch_g8157	Acar_00011379	Sarc_g18765	Smim_41156_PREDICTED_snRNA_activating_protein_complex_subunit_4_like_Meleagris_gallopavo_gi_326930496_ref_XP_003211382_7e_25_114	Dmel_0037540_Pbp95_PSEA_binding_protein_95kD_Source_FlyBase_0037540	Spur_024441_Snapc4L	Bmal_170582869	Pfuc_19000_1_11179_t1	Cint_026720	Cint_026721	Rcul_t25840	Ctel_121817	Adig_06222	Spur_025206_Spur_025206
HG_28148	Bflo_260784240	Bflo_260814758	Nvec_45003_DUF1610	Sarc_g14648	Bflo_260794453
HG_30684	Mley_ML167015a	Sarc_g4535	Sarc_g7058	Pbac_3464171
HG_9245	Dpul_100138	Dpul_106149	Dpul_113096	Dpul_343148	Dpul_324911	Dpul_118034	Dpul_111161	Dpul_114903	Dpul_274945	Dpul_114253	Dpul_322882	Dpul_260667	Dpul_322064	Dpul_103770	Dpul_332746	Dpul_340854	Dpul_260812	Sarc_g12494	Sarc_g18454	Sarc_g4640	Dpul_118552
HG_4095	Nvec_44890_	Cele_017066_maco_1_Protein_MACO_1_maco_1_mRNA_complete_cds_Source_RefSeq_mRNA_Acc_NM_059501	Xtro_007971	Acar_00013565	Lgig_232281	Xtro_056267	Ggal_001595	Bmal_170593133	Csav_012037	Ctel_145976	Bflo_260836152	Dmel_0050389_CG30389	Cgig_12754_Macoilin_Source_UniProtKB_TrEMBL_Acc_K1QA81	Tcas_270011551	Spur_028461_Tmem57	Drer_005625_transmembrane_protein_57a_Source_ZFIN_Acc_ZDB_GENE_040426_1097_tmem57a	Skow_39387m	Smar_006151	Znev_05286	Avag_12687001	Adig_02039	Avag_37524001	Hmag_219493	Smim_49699_macoilin_Danio_rerio_gi_59897125_gb_AAX11929_0_0_612	Cint_026854	Hrob_117258	Cint_026852	Cint_026853	Dpul_322995	Avag_27265001	Drer_012741_transmembrane_protein_57b_Source_ZFIN_Acc_ZDB_GENE_040426_1188_tmem57b	Avag_58632001	Emul_00496	Egra_07510	Hsap_Ensmbl0204178_transmembrane_protein_57_Source_HGNC_Symbol_Acc_25572_TMEM57	Rcul_t37356	Drer_056092_transmembrane_protein_57_Source_HGNC_Symbol_Acc_25572_TMEM57_3_of_3	Spur_019439_Tmem57_2	Tspi_316970036	Aque_215046	Mmar_MMa01743	Sman_177280_Tmem57_protein_putative_Source_UniProtKB_TrEMBL_Acc_C4QNP7	Gsal_6905_macoilin	Rcul_t37354	Tspi_316970037	Hmic_0705900	Sman_186740	Tadh_60986	Isca_ISCW020967-PA	Sjap_0098770	Hrob_91322	Dpul_249941	Cfra_g1687	Cow_09146T0	Pfuc_3455_1_08628_t1	OcarG_7352	Mmar_MMa13160	Mley_ML15006a	Sjap_0314550	Pfuc_3728_1_01524_t1	Gsal_6909_macoilin_short	Smim_83888_PREDICTED_macoilin_like_Nasonia_vitripennis_gi_156543036_ref_XP_001604294_3e_06_51_6	Gsal_5321_macoilin_short
HG_3855	Bsch_g13390	Bsch_g9862	Bsch_g3855	Avag_62338001	Dpul_199545	Avag_27687001	Tadh_63479	Ctel_169726	Bflo_260825323	Sjap_0035690	Hrob_157299	Avag_22799001	Bmal_170588919	Avag_07039001	Cele_021312_Y32H12A_4_Protein_Y32H12A_4_Y32H12A_4_mRNA_complete_cds_Source_RefSeq_mRNA_Acc_NM_065746	Znev_06584	Sman_046160	Xtro_061902	Mmar_MMa36267	Smar_015592	Xtro_062719	Lgig_98316	Hmag_207317	Spur_028073_Ipp2	Mmar_MMa38648	Gsal_5798_protein_phosphatase_inhibitor_2	Ggal_011325	Skow_08161m	Aque_221994	Pfuc_90453_1_20730_t1	Hmic_0559500	Tcas_270011942	Cgig_12736_Protein_phosphatase_inhibitor_2_Source_UniProtKB_TrEMBL_Acc_K1RJQ4	Dmel_0028429_I_2_Inhibitor_2_Source_FlyBase_0028429	Ggal_039585	Rcul_t22491	Emul_00556	Egra_07847	OcarG_7534	Odio_004435001	Smim_59067_PREDICTED_protein_phosphatase_inhibitor_like_Nasonia_vitripennis_gi_156555471_ref_XP_001606232_2e_34_128	Drer_054007_protein_phosphatase_1_regulatory_inhibitor_subunit_2_Source_ZFIN_Acc_ZDB_GENE_040426_1814_ppp1r2	Hsap_Ensmbl0184203_protein_phosphatase_1_regulatory_inhibitor_subunit_2_Source_HGNC_Symbol_Acc_9288_PPP1R2	Isca_ISCW018532-PA	Nvec_12463_IPP_2	Dmel_0032632_CG6380	Tspi_316971424	Acar_00004170	Pbac_3472560	Mmar_MMa47958	Sros_02501T0	Mbre_36436	Cfra_g1976	Sarc_g6068	Rcul_t04389	Hrob_80706	Dmel_0032626_CG12620
HG_16322	Sarc_g4374	Aque_228043	Ctel_80396	Aque_202055	Aque_202056	Sarc_g15932	Aque_206576	Aque_206578	Aque_206577
HG_1436	OcarG_1742	Bsch_g40118	Csav_014619	Cint_025095	Cint_007384	Tcas_270015096	Smar_006489	Znev_02233	Pfuc_1270_1_36901_t1	Bflo_260796537	Skow_13484m	Dmel_0040206_krz_kurtz_Source_FlyBase_0040206	Spur_006155_Arrb2n	Isca_ISCW006152-PA	Dpul_309236	Avag_53800001	Spur_023889_Arrb1	Dpul_329620	Lgig_120072	Avag_13864001	Avag_42275001	Hmag_226707	Tadh_64255	Drer_039215_arrestin_beta_2a_Source_ZFIN_Acc_ZDB_GENE_030131_29_arrb2a	Ctel_177196	Hrob_113955	Drer_043241_arrestin_beta_1_Source_ZFIN_Acc_ZDB_GENE_060824_1_arrb1	Hmic_0546100	Odio_011282001	Csav_014621	Hrob_89686	Avag_27454001	Sjap_0301390	Emul_08025	Egra_01315	Cgig_17761_Beta_arrestin_1_Source_UniProtKB_TrEMBL_Acc_K1QR59	Ggal_006752	Sman_126080_Putative_beta_arrestin_1_Source_UniProtKB_TrEMBL_Acc_G4VB17	Sjap_0047270	Acar_00009128	Hsap_Ensmbl0120500_arrestin_3_retinal_X_arrestin_Source_HGNC_Symbol_Acc_710_ARR3	Csav_014620	Aque_227558	Cele_000195_arr_1_Protein_ARR_1_arr_1_mRNA_complete_cds_Source_RefSeq_mRNA_Acc_NM_075782	Hmic_0728400	Drer_011545_arrestin_beta_2b_Source_ZFIN_Acc_ZDB_GENE_040426_1332_arrb2b	Emul_07154	Egra_08680	Xtro_021181	Tcas_270008184	Gsal_1360_beta_arrestin_1	Dpul_306464	Smim_2453_arrestin1_precursor_Dianemobius_nigrofasciatus_gi_124107284_dbj_BAF45419_2e_139_412	Xtro_021189	Drer_038378_S_antigen_retina_and_pineal_gland_arrestin_b_Source_ZFIN_Acc_ZDB_GENE_050913_98_sagb	Xtro_059866	Cgig_17760_Beta_arrestin_1_Source_UniProtKB_TrEMBL_Acc_K1QIN5	Acar_00005821	Dmel_0000121_Arr2_Arrestin_2_Source_FlyBase_0000121	Tspi_316971948	Dmel_0000120_Arr1_Arrestin_1_Source_FlyBase_0000120	Ggal_002602	Xtro_058656	Znev_13334	Mmar_MMa03492	Xtro_050169	Bmal_170586922	Dpul_308798	Tcas_270011050	Drer_012610_S_antigen_retina_and_pineal_gland_arrestin_a_Source_ZFIN_Acc_ZDB_GENE_040426_1538_saga	Isca_ISCW006452-PA	Mmar_MMa42599	Mmar_MMa21439	Isca_ISCW007699-PA	Tcas_270001245	Drer_056511_arrestin_3a_retinal_X_arrestin_Source_ZFIN_Acc_ZDB_GENE_040718_102_arr3a	Mmar_MMa33501	Avag_44318001	Sman_176980_Putative_beta_arrestin_1_Source_UniProtKB_TrEMBL_Acc_G4VG60	Znev_05636	Smim_66728_ARRH_LIMPO_RecName_Full_Arrestin_lateral_eye_gi_1703416_sp_P51484_ARRH_LIMPO_0_0_593	Dpul_300546	Sjap_0083410	Dpul_300146	Dmel_0052683_CG32683	Gsal_11297_beta_arrestin_1	Dpul_306848	Cow_01077T0	Sman_152290_Putative_beta_arrestin_1_Source_UniProtKB_TrEMBL_Acc_G4V5Y7	Mley_ML047926a	Xtro_037534	Mbre_8749	Bsch_g61836	Cint_029120	Sman_122900_Putative_beta_arrestin_1_Source_UniProtKB_TrEMBL_Acc_G4VCF9	Smim_15252_PREDICTED_similar_to_beta_arrestin_Tribolium_castaneum_gi_189233648_ref_XP_972556_4e_123_367	Adig_17453	Mmar_MMa28680	Hsap_Ensmbl0141480_arrestin_beta_2_Source_HGNC_Symbol_Acc_712_ARRB2	Spur_017460_Arrb1c	Pbac_3466600	Pfuc_26242_1_26288_t1	Sros_07382T0	Mmar_MMa11069	Mmar_MMa42598	Cow_02203T0	Sjap_0047250	Mmar_MMa42597	Gsal_2870_beta_arrestin_1	Pbac_3475817	Cfra_g2347	Mmar_MMa11068	Sarc_g18279	Smim_14780_arrestin_putative_Ixodes_scapularis_gi_241645196_ref_XP_002409700_5e_25_107	Sarc_g20442	Sarc_g8280	Isca_ISCW023687-PA	Gsal_11304_beta_arrestin_1	OcarG_10978
HG_16545	Adig_10805	Nvec_14331_SAG	Sarc_g6921	Aque_229288	Tadh_53964	Hmag_227676
HG_7496	Cele_023407_cex_1_Protein_CEX_1_cex_1_mRNA_complete_cds_Source_RefSeq_mRNA_Acc_NM_062633	Tspi_316969628	Rcul_t24902	Tcas_270001853	Rcul_t47645	Rcul_t27271	Dmel_0020907_Scp2_Sarcoplasmic_calcium_binding_protein_2_Source_FlyBase_0020907	Lgig_204304	Smar_005829	Cele_023408_cex_2_Protein_CEX_2_isoform_b_cex_2_mRNA_complete_cds_Source_RefSeq_mRNA_Acc_NM_001027157	Znev_16135	Lgig_237907	Rcul_t05671	Dpul_230460	Ctel_225832	Bflo_260807713	Cgig_02998_Calexcitin_2_Source_UniProtKB_TrEMBL_Acc_K1PZI2	Smim_6061_PREDICTED_calexcitin_like_isoform_Acyrthosiphon_pisum_gi_328698627_ref_XP_003240689_9e_41_146	Bflo_260784253	Smar_001192	Pfuc_19416_1_25802_t1	Pfuc_21463_1_47453_t1	Rcul_t35238	Lgig_236865	Rcul_t05880	Isca_ISCW005913-PA	Rcul_t27786	Pfuc_103531_1_13620_t1	Rcul_t03905
HG_48098	Avag_60237001	Sarc_g24047	Sarc_g22758
HG_3324	Spur_003592_Orai2L	Bsch_g39586	Cint_008172	Cint_025752	Csav_002587	Hsap_LRG_93_ORAI_calcium_release_activated_calcium_modulator_1_Source_HGNC_Symbol_Acc_25896_LRG_93	Acar_00001840	Ggal_006734	Drer_004154_ORAI_calcium_release_activated_calcium_modulator_1b_Source_ZFIN_Acc_ZDB_GENE_050522_100_orai1b	Skow_10472m	Bflo_260803461	Xtro_008123	Drer_011515_ORAI_calcium_release_activated_calcium_modulator_1_Source_HGNC_Symbol_Acc_25896_ORAI1	Lgig_160514	Drer_035148_ORAI_calcium_release_activated_calcium_modulator_2_Source_ZFIN_Acc_ZDB_GENE_060531_127_orai2	Acar_00007481	Ggal_002837	Xtro_009731	Smar_004595	Nvec_52913_	Odio_009597001	Isca_ISCW018630-PA	Ctel_226023	Dmel_0041585_olf186_F_olf186_F_Source_FlyBase_0041585	Dpul_192146	Lgig_215032	Hrob_90258	Znev_06647	Tcas_270009055	Znev_03384	Hsap_Ensmbl0182500_ORAI_calcium_release_activated_calcium_modulator_1_Source_HGNC_Symbol_Acc_25896_ORAI1	Tcas_270015634	Avag_07904001	Hrob_124660	Sman_076650	Mmar_MMa15352	Cele_015648_orai_1_Protein_ORAI_1_isoform_b_orai_1_mRNA_complete_cds_Source_RefSeq_mRNA_Acc_NM_001267905	Bmal_170577325	Hmag_212757	Mmar_MMa46857	Mmar_MMa33481	Emul_04380	Egra_09273	Hmic_0358400	Smim_69294_calcium_release_activated_calcium_channel_protein_putative_Ixodes_scapularis_gi_242000244_ref_XP_002434765_2e_66_212	Avag_29229001	Smim_60918_calcium_release_activated_calcium_channel_protein_putative_Ixodes_scapularis_gi_242000244_ref_XP_002434765_2e_78_243	Cfra_g6629	Avag_12648001	OcarG_7029	Avag_37484001	Pfuc_65596_1_20370_t1	Tadh_52705	Sarc_g8828	Cow_00536T0	Pbac_3470638	Mbre_21799	Sros_05291T0	Adig_19404	Sarc_g4486	Aque_226480	Rcul_t22886	Pfuc_8565_1_31617_t1	Hsap_Ensmbl0175938_ORAI_calcium_release_activated_calcium_modulator_3_Source_HGNC_Symbol_Acc_28185_ORAI3	Tspi_316973797	Rcul_t22887	Cfra_g4265	Cow_00132T0	Smim_16713_calcium_release_activated_calcium_channel_protein_putative_Ixodes_scapularis_gi_242000244_ref_XP_002434765_4e_19_85_5	Sjap_0308840	Hsap_Ensmbl0160991_ORAI_calcium_release_activated_calcium_modulator_2_Source_HGNC_Symbol_Acc_21667_ORAI2	Rcul_t05878	Avag_61308001
HG_6401	Ctel_90635	Skow_03042m	Skow_35393m	Skow_16781m	Skow_39254m	Skow_00156m	Skow_05573m	Skow_07294m	Lgig_141312	Skow_30103m	Lgig_176507	Mley_ML282533a	Sarc_g11720	Skow_01581m	Skow_34220m	Skow_38278m	Skow_22975m	Skow_01697m	Mley_ML08715a	Skow_18367m	Hrob_146079	Nvec_21375_	Nvec_43708_TPR_2	Skow_01696m	Skow_44753m	Skow_23908m	Skow_05937m	Skow_35811m	Skow_22974m	Dpul_325578	Lgig_138306	Skow_40023m	Odio_006806001	Hsap_Ensmbl0267900_leucine_zipper_protein_4_Source_HGNC_Symbol_Acc_24971_LUZP4	Pbac_3463499	Bflo_260795537	Smar_011152
HG_33150	Cfra_g7052	Nvec_39471_	Nvec_39472_	Hrob_146185
HG_19713	Mley_ML056959a	Pbac_3460433	Cint_022706	Skow_29267m	Pbac_3478154	Pbac_3479237	Sarc_g662
HG_25600	Cfra_g5862	Cow_09086T0	Sarc_g21290	Cfra_g263	Sarc_g11426
HG_20108	Cfra_g495	Dmel_0054010_CG34010	Dmel_0031974_CG12560	Dmel_0031184_CG14615	Dmel_0032670_CG5783	Dmel_0032668_CG17681	Dmel_0032669_CG15155
HG_4240	Ctel_164667	Avag_66623001	Avag_01508001	Ctel_105619	Ctel_138466	Avag_14146001	Ctel_139607	Ctel_142392	Avag_07079001	Ctel_138477	Ctel_142404	Ctel_105645	Ctel_139517	Sarc_g17113	Ctel_105668	Ctel_142439	Lgig_171918	Ctel_146169	Ctel_133414	Hmag_219429	Hmag_219432	Hmag_219424	Sarc_g17114	Hmag_219431	Sarc_g3468	Ctel_138495	Ctel_76768	Ctel_142426	Cfra_g2542	Sarc_g15844	Lgig_113221	Ctel_138465	Ctel_70307	Sarc_g5876	Pfuc_9643_1_38942_t1	Ctel_67386	Ctel_142394	Hrob_69148	Hmag_219426	Hrob_192448	Sarc_g20057	Sarc_g12342	Sros_05000T0	Sarc_g5433	Ctel_59738	Ctel_59745	Hmag_219430	Hmag_219425	Ctel_136066	Lgig_153931	Ctel_142441	Hrob_140232	Lgig_232426	Hrob_85174	Hrob_107888	Ctel_69917	Ctel_69907	Pfuc_4544_1_67011_t1	Hrob_194975	Bflo_260797287	Bflo_260795777
HG_3607	Pbac_3460622	Cele_008686_F11A10_5_Protein_F11A10_5_F11A10_5_mRNA_complete_cds_Source_RefSeq_mRNA_Acc_NM_069893	Bmal_170584430	Znev_06349	Ctel_224662	Smar_006512	Acar_00008012	Avag_04755001	Rcul_t36822	Spur_007634_St15l_1	Cgig_12718_Suppressor_of_tumorigenicity_protein_7_like_protein_Source_UniProtKB_TrEMBL_Acc_K1QFA8	Dpul_113026	Hrob_95795	Avag_32305001	Bflo_260814109	Skow_30257m	Tcas_270000957	Lgig_225469	Drer_032603_suppression_of_tumorigenicity_7_like_Source_ZFIN_Acc_ZDB_GENE_080219_43_st7l	Avag_34236001	Avag_16872001	Cint_024198	Ggal_015265	Egra_03014	Acar_00017657	Emul_05179	Cint_024197	Isca_ISCW002742-PA	Dmel_0037026_CG3634	Hsap_Ensmbl0007341_suppression_of_tumorigenicity_7_like_Source_HGNC_Symbol_Acc_18441_ST7L	Ggal_002335	Csav_019290	Cint_024196	Ggal_039408	Xtro_060604	Gsal_13981_suppressor_of_tumorigenicity_7_protein_homolog	Mley_ML108020a	Csav_019289	Xtro_047064	Csav_019291	Hmag_232005	Tspi_316976734	Xtro_015099	Odio_010855001	Sman_212540_Putative_suppression_of_tumorigenicity_Source_UniProtKB_TrEMBL_Acc_G4VET9	Hmic_0463300	Mmar_MMa37569	Drer_039960_suppression_of_tumorigenicity_7_Source_HGNC_Symbol_Acc_11351_ST7	Aque_219947	Cint_028379	Smim_29569_PREDICTED_suppression_of_tumorigenicity_7_like_Saccoglossus_kowalevskii_gi_291229400_ref_XP_002734644_7e_170_491	Cow_00304T0	Sjap_0076160	Smim_29565_suppression_of_tumorigenicity_7_isoform_a_Ginglymostoma_cirratum_gi_115521005_gb_ABJ08880_4e_101_313	Nvec_7603_	Mmar_MMa00729	Adig_01208	Cint_014106	Pfuc_6336_1_67422_t1	Pfuc_19665_1_47330_t1	Cfra_g4101	Hsap_Ensmbl0004866_suppression_of_tumorigenicity_7_Source_HGNC_Symbol_Acc_11351_ST7	Adig_02061	Cgig_12719_ST7_like_protein_Source_UniProtKB_TrEMBL_Acc_K1QNC7	Lgig_139866	Avag_24177001
HG_42656	Cfra_g268	Sarc_g14005	Cow_07811T0
HG_81691	Sarc_g4847	Avag_15572001
HG_5624	Nvec_9149_Lipase_GDSL	Bsch_g16438	Bsch_g38859	Bsch_g17708	Bsch_g45243	Bsch_g41785	Bsch_g66956	Bsch_g904	Bsch_g33375	Bsch_g4678	Bsch_g41627	Bsch_g25010	Bsch_g21461	Csav_015941	Cint_005935	Cint_012085	Bsch_g46723	Bsch_g17540	Nvec_20380_Lipase_GDSL	Nvec_39104_Lipase_GDSL	Lgig_232991	Lgig_228625	Lgig_234721	Nvec_16292_Lipase_GDSL	Cint_007323	Csav_007160	Bsch_g44293	Nvec_58952_	Csav_007181	Lgig_152474	Lgig_228111	Lgig_168042	Hmag_214056	Lgig_167849	Csav_005430	Lgig_174930	Hmag_221187	Sarc_g3133	Nvec_18282_SEC_C	Lgig_153351	Cfra_g2179	Cint_026208	Lgig_170762	Nvec_13120_Desulfoferrod_N	Nvec_56204_
HG_13933	Nvec_8123_Tfb2	Skow_14330m	Skow_07179m	Skow_02212m	Pbac_3461418	Skow_08665m	Spur_023804_Hypp_2687	Sarc_g4119	Lgig_136268	Nvec_7205_NADH_dehy_S2_C	Nvec_26612_NC
HG_13764	Adig_06495	Adig_21124	Nvec_22720_KID	Adig_20537	Adig_19269	Nvec_24887_PspA_IM30	Nvec_20999_Mod_r	Nvec_32255_Spectrin	Nvec_4096_	Nvec_25216_DUF1589	Sarc_g24885
HG_3375	Hmag_226780	Bsch_g10880	Bsch_g59863	Xtro_034744	Drer_076111_Uncharacterized_protein_Source_UniProtKB_TrEMBL_Acc_E7F0M8_CABZ01072254_1	Cgig_09906_Glycosyltransferase_8_domain_containing_protein_4_Source_UniProtKB_TrEMBL_Acc_K1QCP5	Hsap_Ensmbl0172986_glucoside_xylosyltransferase_2_Source_HGNC_Symbol_Acc_33383_GXYLT2	Ggal_012646	Acar_00014563	Drer_044191_glucoside_xylosyltransferase_2_Source_ZFIN_Acc_ZDB_GENE_070424_64_gxylt2	Cint_019589	Skow_05062m	Odio_004365001	Ctel_217021	Spur_007914_Glt8L	Drer_022550_glucoside_xylosyltransferase_1b_Source_ZFIN_Acc_ZDB_GENE_041210_116_gxylt1b	Csav_017924	Hsap_Ensmbl0151233_glucoside_xylosyltransferase_1_Source_HGNC_Symbol_Acc_27482_GXYLT1	Csav_017925	Csav_006517	Ggal_015499	Znev_03803	Cint_025426	Cint_025425	Lgig_130505	Xtro_009357	Smim_32707_PREDICTED_similar_to_GLT8D3_protein_Tribolium_castaneum_gi_91090075_ref_XP_969798_1e_120_365	Xtro_014829	Dpul_204739	Tadh_18847	Csav_017722	Tadh_18350	Acar_00016146	Avag_39411001	Avag_32561001	Adig_23175	Dmel_0039273_CG9996	Odio_007665001	Hrob_155673	Rcul_t47042	Isca_ISCW014359-PA	Isca_ISCW005574-PA	Ctel_208845	Pfuc_2566_1_44415_t1	Isca_ISCW007775-PA	Pfuc_14136_1_46716_t1	Pfuc_26437_1_40625_t1	Isca_ISCW019642-PA	Bsch_g5882	Mmar_MMa50657	Tcas_270013726	Nvec_18019_	Pfuc_4494_1_16418_t1	Isca_ISCW022758-PA	Isca_ISCW000163-PA	Isca_ISCW006314-PA	Isca_ISCW005308-PA	Isca_ISCW014156-PA	Odio_017867001	Sarc_g22303	Isca_ISCW009544-PA	Isca_ISCW004449-PA	Isca_ISCW012809-PA	Pfuc_4494_1_16417_t1	Pfuc_38672_1_41086_t1	Isca_ISCW007774-PA	OcarG_4327	Isca_ISCW014360-PA	Isca_ISCW005307-PA	Odio_016037001	Rcul_t43294
HG_43759	Sman_045600	Sarc_g8432	Sjap_0034350
HG_42879	Cfra_g3276	Sarc_g507	Cow_04841T0
HG_3158	Sros_07410T0	Dpul_187655	Bsch_g38484	Bsch_g67492	Cint_015167	Cint_015157	Spur_009549_Spur_009549	Csav_013504	Hrob_69589	Adig_21853	Aque_217670	Odio_011528001	Hmag_226151	Hmag_226149	Hmag_226150	Tadh_64065	Skow_00314m	Cow_08633T0	Ctel_176202	Lgig_186095	Isca_ISCW005775-PA	Mmar_MMa12030	Ggal_024853	Mley_ML052315a	Nvec_19067_PDZ	Cgig_24846_Syntenin_1_Source_UniProtKB_TrEMBL_Acc_K1QH68	Drer_030097_syndecan_binding_protein_syntenin_Source_ZFIN_Acc_ZDB_GENE_081104_57_sdcbp	Smar_004238	Hsap_Ensmbl0137575_syndecan_binding_protein_syntenin_Source_HGNC_Symbol_Acc_10662_SDCBP	Bflo_260797269	Xtro_012491	Sros_08532T0	Smim_13615_syntenin_putative_Ixodes_scapularis_gi_242001440_ref_XP_002435363_1e_110_334	Tcas_270013239	Pfuc_1539_1_08006_t1	Acar_00005323	Znev_01799	Acar_00008176	Drer_012513_syndecan_binding_protein_syntenin_2_Source_ZFIN_Acc_ZDB_GENE_030131_3727_sdcbp2	Hsap_Ensmbl0125775_syndecan_binding_protein_syntenin_2_Source_HGNC_Symbol_Acc_15756_SDCBP2	Mbre_17135	Sjap_0038980	Hmic_0559100	Ctel_228690	Bsch_g68994	Bmal_170593987	Sman_068530_Putative_syntenin_Source_UniProtKB_TrEMBL_Acc_G4VM57	Egra_02937	Emul_01550	Hmic_0506900	Mley_ML063330a	Sarc_g5816	Cfra_g975	Cfra_g6698	Sarc_g5564	Bsch_g68983	Sman_147000_Putative_syntenin_2_Syndecan_binding_protein_2_Source_UniProtKB_TrEMBL_Acc_G4VKT1	Cow_02800T0	Gsal_6150_syndecan_binding_protein	Ctel_198845	Sarc_g10426	Sjap_0214890
HG_42228	Sarc_g1887	Mbre_8548	Mley_ML34229a
HG_32813	Hmag_219751	Hmag_213536	Hmag_219756	Sarc_g2964
HG_5263	Bsch_g20129	Csav_014633	Cint_004008	Drer_070866_transmembrane_protein_11_Source_ZFIN_Acc_ZDB_GENE_050417_37_tmem11	Ggal_007558	Xtro_013332	Acar_00001562	Hsap_Ensmbl0178307_transmembrane_protein_11_Source_HGNC_Symbol_Acc_16823_TMEM11	Skow_14762m	Tadh_52909	Spur_017221_Spur_017221	Adig_00875	Ctel_202693	Ctel_227136	Xtro_061563	Dpul_35278	Smar_004559	Znev_12819	Hmag_227677	Bflo_260824281	Dmel_0044419_Pmi_Pmi_Source_FlyBase_0044419	Mley_ML046113a	Tcas_270008048	Aque_218246	Cgig_05035_Transmembrane_protein_11_Source_UniProtKB_TrEMBL_Acc_K1PX08	Znev_16092	Isca_ISCW018976-PA	Smim_33646_Transmembrane_protein_11_like_protein_Acromyrmex_echinatior_gi_332020893_gb_EGI61291_3e_41_144	Cow_08137T0	Hrob_160886	Sman_135960	Emul_06463	Egra_05690	Hmic_0730300	Mmar_MMa03626	Sjap_0013850	Tspi_316972902	Mmar_MMa44501	Rcul_t42075	Cfra_g404	Sarc_g510	Mbre_26931	Gsal_702_transmembrane_protein_mitochondrial_like	Sros_01726T0	Mmar_MMa36862
HG_4806	Rcul_t18473	Cele_018423_F44E2_10_Protein_F44E2_10_F44E2_10_mRNA_complete_cds_Source_RefSeq_mRNA_Acc_NM_066550	Ctel_148335	Bflo_260809464	Xtro_026811	Csav_016034	Tadh_4592	Csav_016033	Ggal_011488	Hrob_80430	Acar_00003037	Smar_001294	Lgig_103588	Smim_9468_PREDICTED_malectin_B_like_Bombus_terrestris_gi_340719033_ref_XP_003397962_7e_113_336	Drer_059630_malectin_Source_ZFIN_Acc_ZDB_GENE_081105_187_mlec	Skow_16118m	Tcas_270013373	Hmag_228799	Hmic_0438200	Isca_ISCW011374-PA	Csav_016035	Tspi_316975427	Aque_219901	Aque_206601	Znev_11495	Emul_01316	Isca_ISCW024140-PA	Egra_06285	Dpul_307649	Avag_39342001	Avag_15742001	Avag_52646001	Avag_32629001	Csav_016032	Cgig_11576_Malectin_Source_UniProtKB_TrEMBL_Acc_K1PVG9	Sjap_0069900	Cint_019885	Cint_019886	Bmal_170589978	Spur_006160_Spur_006160	Sros_00579T0	Dmel_0032916_CG9257	Cint_027066	Avag_38216001	Sman_005060	Cfra_g4274	Hsap_Ensmbl0110917_malectin_Source_HGNC_Symbol_Acc_28973_MLEC	Nvec_3961_	Mmar_MMa31163	Sarc_g18908	Sarc_g10669	Pfuc_7197_1_45605_t1	Mmar_MMa31162	Rcul_t22661
HG_3834	Adig_02951	Bsch_g25265	Bflo_260807003	Cgig_00761	Cgig_01150	Znev_17037	Ctel_19242	Sarc_g14417	Isca_ISCW018163-PA	Dpul_129039	Skow_17278m	Isca_ISCW018161-PA	Dmel_0031284_CG3876	Lgig_203082	Lgig_104682	Rcul_t45384	Cele_007045_tag_189_Protein_TAG_189_tag_189_mRNA_complete_cds_Source_RefSeq_mRNA_Acc_NM_065565	Spur_016224_Spur_016224	Tcas_270005499	Drer_044596_post_GPI_attachment_to_proteins_2_Source_ZFIN_Acc_ZDB_GENE_050320_119_pgap2	Spur_023393_Frag1	Hrob_92277	Adig_02952	Avag_03729001	Avag_18714001	Emul_07110	Skow_05163m	Egra_01595	Pfuc_8671_1_60479_t1	Cint_026473	Isca_ISCW023531-PA	Pfuc_4467_1_52293_t1	Cow_04441T0	Lgig_104796	Ctel_117781	Skow_38010m	Sman_035730_Putative_fgf_receptor_activating_protein_Source_UniProtKB_TrEMBL_Acc_G4VHK6	Znev_15395	Spur_008725_Frag1_1	Sjap_0040150	Rcul_t22094	Cgig_12115_Post_GPI_attachment_to_proteins_factor_2_like_protein_Source_UniProtKB_TrEMBL_Acc_K1PQ26	Hrob_123698	Smar_015234	Smim_69671_post_GPI_attachment_to_proteins_factor_Xenopus_Silurana_tropicalis_gi_163914973_ref_NP_001106477_2e_25_104	Odio_015398001	Dpul_97698	Emul_03810	Egra_08859	Smim_69633_FGF_receptor_activating_protein_putative_Ixodes_scapularis_gi_241326675_ref_XP_002408256_6e_36_133	Pfuc_1296_1_29658_t1	Spur_022439_Spur_022439	Sman_153890_Putative_fgf_receptor_activating_protein_Source_UniProtKB_TrEMBL_Acc_G4VJ18	Avag_13865001	Avag_42276001	Smim_62965_FGF_receptor_activating_protein_putative_Ixodes_scapularis_gi_241788743_ref_XP_002414462_9e_58_191	Tcas_270002991	Skow_40962m	Hmag_216676	Sman_138810_Putative_fgf_receptor_activating_protein_Source_UniProtKB_TrEMBL_Acc_G4V763	Cele_012610_Y38F1A_8_Protein_Y38F1A_8_Y38F1A_8_mRNA_complete_cds_Source_RefSeq_mRNA_Acc_NM_064365	Gsal_8827_post_gpi_attachment_to_proteins_factor_2	Mley_ML039719a	Bmal_170590598	Sjap_0045930	Dmel_0031283_CG15880
HG_42997	Cfra_g5174	Sros_10690T0	Mbre_32918
HG_6952	Hsap_Ensmbl0180098_tRNA_selenocysteine_1_associated_protein_1_Source_HGNC_Symbol_Acc_30813_TRNAU1AP	Isca_ISCW017278-PA	Smar_005808	Pfuc_10289_1_68170_t1	Egra_01589	Ggal_001992	Cow_07597T0	Skow_45951m	Adig_20403	Tadh_57967	Drer_056475_tRNA_selenocysteine_1_associated_protein_1b_Source_ZFIN_Acc_ZDB_GENE_040426_2386_trnau1apb	Skow_45945m	Bflo_260829407	Ctel_181109	Drer_036015_chromosome_6_open_reading_frame_52_Source_HGNC_Symbol_Acc_20881_C19H6orf52	Acar_00003918	Acar_00018607	Csav_020066	Sarc_g9060	Lgig_234570	Acar_00004109	Bsch_g41314	Xtro_031233	Xtro_058790	Hsap_Ensmbl0137434_chromosome_6_open_reading_frame_52_Source_HGNC_Symbol_Acc_20881_C6orf52	Ggal_020739	Rcul_t30748	Rcul_t13467	Tspi_316961878	Mbre_24194	Ggal_036476	Nvec_52109_Vicilin_N
HG_22978	Hmag_224701	Bflo_260822443	Ctel_31742	Sarc_g23316	Skow_01311m	Sarc_g20413
HG_34112	Csav_006344	Lgig_116432	Sarc_g10154	Bflo_260822933
HG_15045	Lgig_231501	Nvec_57341_	Bflo_260811281	Sarc_g8137	Skow_11085m	Mley_ML028710a	Lgig_144028	Lgig_122987	Lgig_144043	Pbac_3468035
HG_10606	Hmag_225492	Pbac_3474716	Pbac_3473578	Pbac_3479495	Hmag_206231	Hmag_206230	Hmag_205714	Hmag_205715	Skow_36135m	Sarc_g21697	Pbac_3462882	Aque_218406	Bflo_260789468	Ctel_209450	Sarc_g24517	Pfuc_26930_1_11814_t1
HG_5097	Bsch_g60087	Ggal_013552	Ggal_038897	Ggal_013547	Ggal_002853	Tcas_270002071	Smar_004493	Xtro_042706	Hsap_Ensmbl0006576_putative_homeodomain_transcription_factor_2_Source_HGNC_Symbol_Acc_13411_PHTF2	Acar_00006098	Ctel_227509	Drer_057708_putative_homeodomain_transcription_factor_1_Source_HGNC_Symbol_Acc_8939_PHTF1	Acar_00000151	Dpul_217520	Csav_001711	Dmel_0028579_phtf_phtf_Source_FlyBase_0028579	Znev_06209	Isca_ISCW009148-PA	Lgig_137384	Hrob_71070	Odio_014575001	Cfra_g1098	Spur_007387_Phtf2L	Gsal_8509_homeodomain_transcription_factor	Emul_10028	Egra_02044	Xtro_060323	Cgig_04102_Putative_homeodomain_transcription_factor_Source_UniProtKB_TrEMBL_Acc_K1QEL4	Sjap_0059960	Hmag_231418	Cint_027840	Hsap_Ensmbl0116793_putative_homeodomain_transcription_factor_1_Source_HGNC_Symbol_Acc_8939_PHTF1	Xtro_062665	Sman_173830_Putative_homeodomain_transcription_factor_Phtf_Source_UniProtKB_TrEMBL_Acc_G4LUK4	Pfuc_9591_1_53386_t1	Hrob_70780	Drer_077204_putative_homeodomain_transcription_factor_2_Source_ZFIN_Acc_ZDB_GENE_040711_4_phtf2	Smim_48060_PREDICTED_putative_homeodomain_transcription_factor_like_Apis_mellifera_gi_328778712_ref_XP_624274_3_1e_36_139	Pbac_3466970	Dpul_8633	Sarc_g9461	Smim_48066_Putative_homeodomain_transcription_factor_Acromyrmex_echinatior_gi_332022697_gb_EGI62974_2e_33_136	Lgig_137488	Cow_02357T0	Odio_014576001	Pfuc_9591_1_53387_t1	Sarc_g22801	Nvec_56707_DUF1361	Mley_ML09534a	Pfuc_278253_1_21630_t1	Sman_199560_Putative_homeodomain_transcription_factor_Phtf_Source_UniProtKB_TrEMBL_Acc_G4M1W6
HG_32029	Isca_ISCW012028-PA	Cfra_g1766	Znev_02050	Znev_02049
HG_30502	Spur_004861_Srp7	Spur_012170_Spur_012170	Spur_012169_Unk_1	Sarc_g3522
HG_3973	Ggal_027999	Acar_00005515	Dpul_200873	OcarG_11130	Lgig_188125	Gsal_15404_trna_nucleotidyltransferase_mitochondrial	Dmel_0037369_CG2100	Drer_075297_tRNA_nucleotidyl_transferase_CCA_adding_1_Source_ZFIN_Acc_ZDB_GENE_040625_176_trnt1	Avag_11510001	Smim_82856_PREDICTED_similar_to_Chain_A_Crystal_Structure_Of_Human_Cca_Adding_Enzyme_partial_Strongylocentrotus_purpuratus_gi_115640845_ref_XP_784774_3e_77_246	Xtro_060102	Xtro_053801	Tadh_25022	Mbre_39173	Hrob_174911	Isca_ISCW010383-PA	Odio_010167001	Avag_14066001	Tspi_316966728	Avag_15893001	Cele_010089_hpo_31_Protein_HPO_31_hpo_31_mRNA_complete_cds_Source_RefSeq_mRNA_Acc_NM_001028805	Spur_020463_trnt1	Ctel_151154	Spur_016782_trnt1_1	Tcas_270009743	Bmal_170594816	Znev_02952	Hmag_233532	Bsch_g28608	Csav_012763	Cint_014512	Skow_45286m	Avag_27976001	Aque_215900	Smar_003370	Cfra_g1160	Smar_001901	Nvec_54104_PolyA_pol	Aque_207233	Sjap_0150030	Sjap_0105010	Aque_215898	Sros_10959T0	Mley_ML024911a	Emul_04629	Egra_03539	Cow_04900T0	Rcul_t29342	Pfuc_14897_1_46812_t1	Pbac_3461957	Avag_27975001	Avag_11511001	Mley_ML011715a	Sman_164610_Putative_homeobox_protein_Source_UniProtKB_TrEMBL_Acc_G4VEK2	Mley_ML011713a	Pbac_3466665	Mmar_MMa37249	Sarc_g7236	Smim_82863_poly_A_polymerase_putative_Ixodes_scapularis_gi_241674815_ref_XP_002400153_6e_41_151	Sarc_g22268	Adig_16816	Hsap_Ensmbl0072756_tRNA_nucleotidyl_transferase_CCA_adding_1_Source_HGNC_Symbol_Acc_17341_TRNT1	Pbac_3471550	Mmar_MMa42079
HG_15742	Cfra_g2891	Cele_008851_F15B9_8_Protein_F15B9_8_F15B9_8_mRNA_complete_cds_Source_RefSeq_mRNA_Acc_NM_073848	Sarc_g7937	Cfra_g4625	Sarc_g13548	Cfra_g6299	Sarc_g20800	Sarc_g3915	Sarc_g8771
HG_3797	Pbac_3462506	Skow_08323m	Rcul_t17553	Cele_010465_K01D12_6_Protein_K01D12_6_K01D12_6_mRNA_complete_cds_Source_RefSeq_mRNA_Acc_NM_073704	Bmal_170578986	Smar_009680	Tcas_270006624	Ggal_007138	Bflo_260828871	Xtro_041130	Drer_089357_family_with_sequence_similarity_73_member_B_Source_ZFIN_Acc_ZDB_GENE_050320_135_fam73b	Cint_026306	Hsap_Ensmbl0148343_family_with_sequence_similarity_73_member_B_Source_HGNC_Symbol_Acc_23621_FAM73B	Spur_007678_Fam73b	Spur_017840_Fam73b_1	Ctel_148737	Lgig_132861	Dpul_47172	Hsap_Ensmbl0180488_family_with_sequence_similarity_73_member_A_Source_HGNC_Symbol_Acc_24741_FAM73A	Ggal_014540	Acar_00006118	Hrob_91604	Dmel_0030037_CG12125	Drer_020596_family_with_sequence_similarity_73_member_A_Source_ZFIN_Acc_ZDB_GENE_041010_193_fam73a	Xtro_048530	Znev_07587	Aque_212096	Csav_004254	Aque_212097	Skow_27687m	Hmag_211342	Aque_207918	Sjap_0012800	Avag_36177001	Avag_28060001	Emul_05330	Sman_049930	Egra_06380	Sros_04823T0	Cfra_g5125	Aque_212098	Adig_01836	Hmic_0557700	Odio_005256001	Gsal_9099_isoform_a	Sarc_g1777	Mbre_35524	Cgig_09648_Protein_FAM73B_Source_UniProtKB_TrEMBL_Acc_K1PCA6	Ctel_121993	Isca_ISCW006369-PA	Smim_80116_PREDICTED_similar_to_CG12125_CG12125_PA_Tribolium_castaneum_gi_91092588_ref_XP_970012_1e_25_105	Nvec_3708_DUF374	Acar_00016955	Aque_203477	Sarc_g5948	Smim_80115_CG12125_isoform_A_Drosophila_melanogaster_gi_24640586_ref_NP_572476_7e_21_94_4	Smim_80114_CG12125_isoform_A_Drosophila_melanogaster_gi_24640586_ref_NP_572476_8e_12_67_4	Mmar_MMa37501	Xtro_028761	Isca_ISCW010305-PA	Mley_ML019818a	Mley_ML1541108a
HG_3715	Aque_227050	Pfuc_6001_1_38252_t1	Cgig_00740	Pfuc_11714_1_32103_t1	Pfuc_3107_1_16023_t1	Pfuc_49739_1_05443_t1	Aque_210529	Bflo_260817062	Cgig_02533	Aque_209734	Bflo_260785321	Aque_205073	Pfuc_3241_1_51942_t1	Aque_204888	Pfuc_115266_1_64348_t1	Aque_217598	Aque_217113	Lgig_165357	Aque_203310	Pfuc_19141_1_03977_t1	Pfuc_50569_1_20079_t1	Lgig_173358	Aque_222478	Aque_215586	Skow_16352m	Aque_206788	Aque_215599	Aque_215585	Aque_221868	Aque_213234	Pfuc_70359_1_63742_t1	Aque_208546	Pfuc_19013_1_32973_t1	Lgig_163734	Sarc_g21763	Pfuc_22656_1_40384_t1	Pfuc_8179_1_53113_t1	Aque_200423	Bflo_261289587	Pfuc_3025_1_59109_t1	Pfuc_40422_1_48404_t1	Sarc_g9899	Cgig_16726	Sarc_g13849	Pfuc_1326_1_07901_t1	Cgig_04314	Cgig_04355	Lgig_165499	Pfuc_296876_1_07073_t1	Pfuc_91106_1_42256_t1	Ctel_211621	Pfuc_2181_1_37237_t1	Pfuc_69298_1_27634_t1	Pfuc_12930_1_10539_t1	Bflo_260836857	Aque_214287	Pfuc_198162_1_72052_t1	Pfuc_220884_1_43034_t1	Bflo_260812271	Pfuc_56709_1_48857_t1	Pfuc_4940_1_38026_t1	Pfuc_8686_1_67914_t1	Sarc_g8408	Aque_201146	Sarc_g13292
HG_44688	Cow_00317T0	Sarc_g2012	Odio_016348001
HG_2438	Hmic_0373500	Mley_ML06934a	Hrob_82157	Lgig_223175	Emul_09238	Egra_10437	Znev_07367	Smar_001691	Tadh_27324	Mbre_32839	Bflo_260815138	Skow_08612m	Smim_26910_PREDICTED_optic_atrophy_like_isoform_Apis_mellifera_gi_328787419_ref_XP_623413_0_0_556	Isca_ISCW019381-PA	Sjap_0029320	Cgig_12557	Gsal_10825_mitochondrial_dynamin_like_120_kda_protein	Rcul_t29882	Cele_001134_eat_3_Protein_EAT_3_eat_3_mRNA_complete_cds_Source_RefSeq_mRNA_Acc_NM_063585	Tspi_316973213	Dpul_207426	Hrob_75114	Dmel_0261276_opa1_like_optic_atrophy_1_like_Source_FlyBase_0261276	Tcas_270006550	Sman_028120_Optic_atrophy_1_like_protein_opa1_Source_UniProtKB_TrEMBL_Acc_G4V622	Drer_044329_optic_atrophy_1_human_Source_ZFIN_Acc_ZDB_GENE_041114_7_opa1	Avag_56038001	Cow_05098T0	Avag_19484001	Ctel_183812	Bmal_170581863	Avag_57703001	Bsch_g68629	Bsch_g68651	Avag_47738001	Ggal_011569	Xtro_060826	Xtro_036723	Cint_010122	Csav_004154	Csav_004153	Bflo_260813134	Hsap_LRG_337_optic_atrophy_1_autosomal_dominant_Source_HGNC_Symbol_Acc_8140_LRG_337	Sros_01771T0	Acar_00011096	Hmag_225959	Odio_011283001	Cfra_g3354	Pbac_3460662	Aque_210933	Spur_009807_Opa1L_N_term	Spur_008764_Opa1	Adig_24277	Skow_02195m	Sarc_g4763	Bsch_g31152	Smim_2075_PREDICTED_LOW_QUALITY_PROTEIN_dynamin_like_120_kDa_protein_mitochondrial_like_Bombus_terrestris_gi_340729775_ref_XP_003403171_1e_87_289	Adig_13254	Rcul_t29883	Spur_006815_Opa1L_C_term	Nvec_2557_	Mley_ML06933a	OcarG_2355	Sros_01770T0	Adig_09123	Pfuc_1971_1_29926_t1	Sarc_g20643	Bsch_g36953	Pfuc_6625_1_16963_t1	Hmag_225958	Smim_21217_PREDICTED_LOW_QUALITY_PROTEIN_dynamin_like_120_kDa_protein_mitochondrial_like_Bombus_terrestris_gi_340729775_ref_XP_003403171_9e_49_174	Aque_201755	Sarc_g10853	Mmar_MMa37074	Skow_02199m	Sarc_g8889	Sarc_g10054	Spur_017884_Spur_017884	Spur_005774_Spur_005774	Hsap_Ensmbl0198836_optic_atrophy_1_autosomal_dominant_Source_HGNC_Symbol_Acc_8140_OPA1	Adig_23347	Pbac_3467982	Rcul_t44838
HG_26903	Sarc_g20063	Adig_06498	Nvec_32737_	Nvec_57332_	Sarc_g18709
HG_17966	Cfra_g3671	Sarc_g1780	Mbre_8486	Sros_11126T0	Sarc_g6704	Sarc_g4020	Sarc_g20531	Sarc_g17522
HG_16330	Cfra_g6501	Cfra_g6330	Sarc_g9400	Sarc_g20032	Sarc_g37	Sarc_g16192	Sarc_g7231	Nvec_55571_PAS	Hmag_215873
HG_42669	Cfra_g420	Avag_35668001	Avag_64637001
HG_43685	Nvec_35467_	Sarc_g11062	Spur_016183_Spur_016183
HG_3049	Bsch_g11943	Bsch_g7496	Cint_026770	Cint_004936	Drer_061021_family_with_sequence_similarity_160_member_A1_Source_ZFIN_Acc_ZDB_GENE_090312_132_fam160a1	Cint_026771	Ggal_035596	Ggal_016394	Acar_00002836	Ggal_005392	Xtro_020700	Xtro_023065	Drer_078188_family_with_sequence_similarity_160_member_A2_Source_ZFIN_Acc_ZDB_GENE_070912_291_fam160a2	Isca_ISCW015193-PA	Acar_00011170	Hsap_Ensmbl0051009_family_with_sequence_similarity_160_member_A2_Source_HGNC_Symbol_Acc_25378_FAM160A2	Bflo_260833248	Znev_02636	Avag_05439001	Avag_50102001	Spur_025354_Hypp_228	Ctel_183880	Lgig_137063	Drer_090760_family_with_sequence_similarity_160_member_A1_Source_HGNC_Symbol_Acc_34237_FAM160A1_2_of_2	Skow_07388m	Smar_007478	Cgig_09223	Odio_003153001	Hrob_94403	Csav_017286	Avag_63291001	Smim_52841_chromosome_11_open_reading_frame_56_isoform_CRA_a_Homo_sapiens_gi_119589143_gb_EAW68737_4e_91_298	Nvec_22188_	Tcas_270015022	Dmel_0025681_CG3558	Rcul_t03211	Csav_017284	Hmic_0747200	Tspi_316974935	Aque_216639	Hmag_231192	Egra_08903	Avag_00957001	Emul_03592	Bmal_170580150	Mmar_MMa51101	Sman_149080	Spur_006525_Fam160a2L	Cele_015485_C05D11_8_Protein_C05D11_8_C05D11_8_mRNA_complete_cds_Source_RefSeq_mRNA_Acc_NM_066006	OcarG_2461	Adig_23520	Mbre_36947	Avag_00956001	Pfuc_12606_1_25053_t1	Avag_05440001	Spur_012132_Spur_012132	Cint_027620	Sjap_0018710	Egra_02776	Emul_04317	Sjap_0018720	Gsal_1090_fts_and_hook_interacting_protein_homolog	Pfuc_21461_1_54758_t1	Hmic_0543700	Gsal_9236_fts_and_hook_interacting_protein_homolog	Cow_04867T0	Tspi_316955108	Gsal_1088_fts_and_hook_interacting_protein_homolog	Smim_52814_UPF0518_protein_CG3558_Camponotus_floridanus_gi_307165887_gb_EFN60242_3e_41_159	Cfra_g6410	Sarc_g7029	Pfuc_46070_1_55983_t1	Hmag_231191	Lgig_79581	Gsal_12305_fam160a1_protein	Hsap_Ensmbl0164142_family_with_sequence_similarity_160_member_A1_Source_HGNC_Symbol_Acc_34237_FAM160A1	Sjap_0097010	Sros_05395T0
HG_2294	Mley_ML07553a	Gsal_61_oxysterol_binding_protein_1	Adig_12575	Xtro_011086	Ggal_024072	Drer_063542_collagen_type_IV_alpha_3_Goodpasture_antigen_binding_protein_Source_HGNC_Symbol_Acc_2205_COL4A3BP_2_of_2	Hsap_Ensmbl0113163_collagen_type_IV_alpha_3_Goodpasture_antigen_binding_protein_Source_HGNC_Symbol_Acc_2205_COL4A3BP	Acar_00008495	Bsch_g25479	Hmag_208187	Spur_020174_Osbp2_1	Odio_012357001	Sjap_0040080	Mbre_17242	Tadh_22163	Csav_017562	Pbac_3472943	Cgig_20676_Collagen_type_IV_alpha_3_binding_protein_Source_UniProtKB_TrEMBL_Acc_K1RCW2	Sjap_0214450	Gsal_9294_phosphoinositol_4_phosphate_adaptor	Hrob_114561	Hmag_224479	Lgig_234681	Avag_35611001	Dmel_0027569_cert_ceramide_transfer_protein_Source_FlyBase_0027569	Mbre_32502	Sman_139430_Phosphoinositol_4_phosphate_adaptor_protein_putative_Source_UniProtKB_TrEMBL_Acc_G4LZD6	Avag_35629001	Bsch_g58667	Bsch_g60298	Spur_005003_Col4a3bp	Rcul_t10341	Drer_024325_collagen_type_IV_alpha_3_Goodpasture_antigen_binding_protein_a_Source_ZFIN_Acc_ZDB_GENE_080724_10_col4a3bpa	Znev_02996	Ctel_22682	Tcas_270010089	Pbac_3479487	Bflo_260821884	Skow_43173m	Cow_06220T0	Smar_006800	Odio_003521001	Tspi_316969852	Avag_18458001	Avag_32983001	Dpul_40354	Smim_60395_Collagen_type_IV_alpha_3_binding_protein_Harpegnathos_saltator_gi_307205339_gb_EFN83687_0_0_707	Sman_173020_Putative_goodpasture_antigen_binding_protein_Source_UniProtKB_TrEMBL_Acc_G4V5B5	Sjap_0067410	Aque_230123	Sros_04492T0	Hmic_0367900	Spur_003763_Spur_003763	Sarc_g9998	Cele_009120_F25H2_6_Protein_F25H2_6_F25H2_6_mRNA_complete_cds_Source_RefSeq_mRNA_Acc_NM_060361	Egra_01361	Emul_00786	Bmal_170580427	Rcul_t13737	Mmar_MMa29809	OcarG_5554	Pfuc_3960_1_66849_t1	Cow_04224T0	Isca_ISCW001503-PA	Mmar_MMa48210	Bsch_g58828	Mmar_MMa48211	Skow_24148m	Avag_38098001	Mley_ML148524a	Cow_00712T0	Spur_025506_Spur_025506	Pbac_3464074	Mley_ML20874a	Pbac_3479611	Bmal_170571464	Nvec_10226_	Nvec_21376_	Sjap_0078490
HG_33009	Sarc_g24224	Cow_03568T0	Cow_03569T0	Cow_03571T0
HG_17948	Cfra_g844	Sarc_g8396	Sarc_g188	Cfra_g4398	Cow_00753T0	Sarc_g5848	Sarc_g5040	Cfra_g5665
HG_4609	Cow_03491T0	Cgig_23386_Pleckstrin_like_protein_domain_containing_family_G_member_7_Source_UniProtKB_TrEMBL_Acc_K1QX47	Cow_03402T0	Spur_008684_Flj46688l1	Drer_062855_pleckstrin_homology_domain_containing_family_G_with_RhoGef_domain_member_7_Source_ZFIN_Acc_ZDB_GENE_070410_15_plekhg7	Tspi_316968509	Cgig_21491_Pleckstrin_like_protein_domain_containing_family_G_member_7_Source_UniProtKB_TrEMBL_Acc_K1PLH2	Hrob_175167	Hsap_Ensmbl0187510_pleckstrin_homology_domain_containing_family_G_with_RhoGef_domain_member_7_Source_HGNC_Symbol_Acc_33829_PLEKHG7	Xtro_060703	Sjap_0038480	Cele_022391_Y95B8A_12_Protein_Y95B8A_12_isoform_f_Y95B8A_12_mRNA_complete_cds_Source_RefSeq_mRNA_Acc_NM_001129087	Sman_176920_Putative_neuronal_RhoA_GEF_protein_Source_UniProtKB_TrEMBL_Acc_G4VGH5	Sarc_g14046	Acar_00012188	Bflo_260814097	Skow_25769m	Lgig_174939	Adig_19471	Xtro_033337	Nvec_973_	Dpul_95014	Ctel_140689	Hrob_159593	Ggal_018379	Smar_012231	Mley_ML11974a	Spur_006107_Flj46688l2	Spur_007771_Flj46688l1_1	Csav_009858	Isca_ISCW010836-PA	Znev_06564	Gsal_9242_neuronal_gef_protein	Hmag_200709	Sros_12291T0	Tadh_60035	Mmar_MMa07891	Smim_49256_Rho_RAC_guanine_nucleotide_exchange_factor_putative_Pediculus_humanus_corporis_gi_242005311_ref_XP_002423513_7e_154_472	Bmal_170585028	Rcul_t17487	Hrob_160527	Rcul_t43594	Rcul_t14291	Cgig_12879_Pleckstrin_like_protein_domain_containing_family_G_member_7_Source_UniProtKB_TrEMBL_Acc_K1Q603	Aque_228907	Hrob_160526	Gsal_3236_pleckstrin_like_protein_domain_containing_family_g_member_7	Smim_49334_Rho_RAC_guanine_nucleotide_exchange_factor_putative_Pediculus_humanus_corporis_gi_242005311_ref_XP_002423513_1e_24_107	Hrob_160914	Pfuc_14572_1_39622_t1	Cint_010047	Hrob_159594	Lgig_165161	OcarG_6358	Pfuc_25055_1_11668_t1	Sarc_g14027
HG_8102	Cfra_g3567	Sarc_g21839	Pfuc_4384_1_08886_t1	Sarc_g14523	Sarc_g5332	Sarc_g19248	Sarc_g20648	Sarc_g7473	Sarc_g22002	Sarc_g7037	Sarc_g6511	Sarc_g21428	Sarc_g5750	Sarc_g10548	Sarc_g8147	Sarc_g7440	Sarc_g4060	Sarc_g1216	Sarc_g10062	Sarc_g7895	Sarc_g22150	Sarc_g23240	Sarc_g19247	Sarc_g22149	Sarc_g6174
HG_14142	Cow_07791T0	Adig_06657	Sros_02121T0	Hmag_229723	Hmag_229722	Nvec_17185_LIM	Mbre_36489	Tadh_53827	Sarc_g333	Nvec_5444_	Tadh_59544
HG_42682	Cfra_g643	Sarc_g1849	Cow_05453T0
HG_6409	Bsch_g12986	Bsch_g36815	Cint_028541	Csav_014031	Ctel_172679	Lgig_230882	Drer_013979_Nedd4_family_interacting_protein_1_Source_ZFIN_Acc_ZDB_GENE_030131_2767_ndfip1	Smar_015407	Znev_18492	Tcas_270006011	Drer_008057_Nedd4_family_interacting_protein_1_like_Source_ZFIN_Acc_ZDB_GENE_040718_207_ndfip1l	Ggal_011839	Drer_033928_Nedd4_family_interacting_protein_2_Source_ZFIN_Acc_ZDB_GENE_040426_2662_ndfip2	Xtro_038608	Xtro_042319	Hsap_Ensmbl0131507_Nedd4_family_interacting_protein_1_Source_HGNC_Symbol_Acc_17592_NDFIP1	Skow_34018m	Acar_00013169	Bflo_260833446	Xtro_031844	Dpul_309287	Ggal_029541	Dmel_0052177_Ndfip_Nedd4_family_interacting_protein_Source_FlyBase_0052177	Acar_00015838	Mmar_MMa22995	Adig_01632	Spur_004353	Tadh_56783	Cfra_g3669	Sros_05476T0	Nvec_51248_	Mley_ML05078a	Hsap_Ensmbl0102471_Nedd4_family_interacting_protein_2_Source_HGNC_Symbol_Acc_18537_NDFIP2	Pfuc_3628_1_66752_t1	Nvec_4638_DUF1283	Cow_04830T0	Acar_00019266
HG_26150	Nvec_49724_	Nvec_50303_zf_C2H2	Nvec_21766_zf_C2H2	Nvec_15217_Sec23_helical	Sarc_g3711
HG_4248	Bsch_g37846	Csav_014199	Lgig_139400	Spur_020871_Lmbr1L	Hrob_113731	Ctel_167057	Xtro_060694	Znev_14630	Smar_009791	Acar_00010956	Dpul_12109	Drer_024092_limb_region_1_homolog_mouse_Source_ZFIN_Acc_ZDB_GENE_090128_4_lmbr1	Tcas_270000933	Xtro_024439	Rcul_t26327	Bflo_260799469	Acar_00015364	Drer_004745_limb_region_1_like_Source_ZFIN_Acc_ZDB_GENE_030131_9906_lmbr1l	Hsap_Ensmbl0105983_limb_development_membrane_protein_1_Source_HGNC_Symbol_Acc_13243_LMBR1	Dmel_0027539_CG5807	Adig_11292	Skow_36984m	Xtro_059411	Bmal_170575520	Ggal_010317	Ggal_030628	Xtro_029611	Tadh_21081	Aque_204976	Cele_019877_R05D3_2_Protein_R05D3_2_R05D3_2_mRNA_complete_cds_Source_RefSeq_mRNA_Acc_NM_066446	Aque_223200	Mley_ML010517a	Pbac_3463533	Nvec_7928_	Isca_ISCW019815-PA	Cow_05973T0	Nvec_47806_	Bsch_g46598	OcarG_2182	Sjap_0032690	Cgig_07239_Limb_region_1_like_protein_Source_UniProtKB_TrEMBL_Acc_K1PUC8	Sman_197540_Putative_poly_P_ATP_NAD_kinase_Source_UniProtKB_TrEMBL_Acc_G4VF28	Cgig_08860_Limb_region_1_like_protein_Source_UniProtKB_TrEMBL_Acc_K1QP66	Hsap_Ensmbl0139636_limb_development_membrane_protein_1_like_Source_HGNC_Symbol_Acc_18268_LMBR1L	Tspi_316974792	Pfuc_121_1_22012_t1	Pbac_3465362	Adig_06440	Sarc_g22131	Gsal_10243_protein_lmbr1l_like	Smim_5477_PREDICTED_similar_to_lipocalin_interacting_membrane_receptor_limr_Tribolium_castaneum_gi_91091508_ref_XP_969167_1e_59_206	Adig_11291	Mley_ML00411a	Cgig_00485_Protein_LMBR1L_Source_UniProtKB_TrEMBL_Acc_K1PFL4	Isca_ISCW007617-PA	Sarc_g9910	Smim_5458_PREDICTED_similar_to_lipocalin_interacting_membrane_receptor_limr_Tribolium_castaneum_gi_91091508_ref_XP_969167_1e_11_65_9	Odio_005457001	Isca_ISCW012716-PA
HG_28889	Sarc_g21703	Nvec_11589_DUF165	Nvec_51903_Herpes_UL49_5	Nvec_5872_Herpes_UL49_5	Nvec_922_DUF1532
HG_26888	Cow_04056T0	Cow_01925T0	Cow_03952T0	Sarc_g23567	Sarc_g2736
HG_1806	Mbre_33902	Sros_05702T0	Bsch_g10957	Bsch_g12917	Csav_015558	Cint_026612	Skow_10962m	Bflo_260782782	Acar_00007881	Drer_027172_phosphatase_and_actin_regulator_2_Source_ZFIN_Acc_ZDB_GENE_040724_11_phactr2	Smim_34229_Phosphatase_and_actin_regulator_Camponotus_floridanus_gi_307186399_gb_EFN72033_2e_84_277	Smim_22077_Phosphatase_and_actin_regulator_Camponotus_floridanus_gi_307186399_gb_EFN72033_5e_87_285	Ggal_036468	Acar_00004259	Ggal_020751	Lgig_94754	Xtro_004825	Xtro_004827	Ctel_77116	Hsap_Ensmbl0204138_phosphatase_and_actin_regulator_4_Source_HGNC_Symbol_Acc_25793_PHACTR4	Xtro_021550	Drer_032221_phosphatase_and_actin_regulator_4b_Source_ZFIN_Acc_ZDB_GENE_040426_1131_phactr4b	Xtro_011036	Hsap_Ensmbl0112419_phosphatase_and_actin_regulator_2_Source_HGNC_Symbol_Acc_20956_PHACTR2	Ggal_007767	Hsap_Ensmbl0087495_phosphatase_and_actin_regulator_3_Source_HGNC_Symbol_Acc_15833_PHACTR3	Ggal_004518	Xtro_044617	Hrob_136611	Drer_058243_phosphatase_and_actin_regulator_3a_Source_ZFIN_Acc_ZDB_GENE_080220_4_phactr3a	Sman_168130_Phosphatase_and_actin_regulator_putative_Source_UniProtKB_TrEMBL_Acc_G4LUR4	Spur_017749_Ppactr2	Egra_07712	Ggal_022322	Emul_02049	Dpul_314711	Drer_019304_phosphatase_and_actin_regulator_3b_Source_ZFIN_Acc_ZDB_GENE_050522_156_phactr3b	Spur_021270_Ppactr2L	Smar_006926	Znev_09204	Cgig_24847_Phosphatase_and_actin_regulator_1_Source_UniProtKB_TrEMBL_Acc_K1QQU6	Hsap_Ensmbl0112137_phosphatase_and_actin_regulator_1_Source_HGNC_Symbol_Acc_20990_PHACTR1	Tcas_270012945	Drer_023916_Uncharacterized_protein_Source_UniProtKB_TrEMBL_Acc_F1R9D7_CABZ01067098_1	Rcul_t36855	Tadh_57921	Hrob_76965	Isca_ISCW011227-PA	Dmel_0052264_CG32264	Gsal_12875_phosphatase_and_actin_regulator_2	Aque_227786	Hmic_0251700	Odio_006975001	Avag_08927001	Avag_46442001	Mley_ML27461a	Avag_34724001	Bmal_170587846	Cele_009174_F26H9_2_Protein_F26H9_2_F26H9_2_mRNA_complete_cds_Source_RefSeq_mRNA_Acc_NM_060077	Hmag_218151	Mmar_MMa20093	Tspi_316969709	Hrob_194337	Pfuc_1539_1_08008_t1	Hrob_65061	Mmar_MMa55458	Mbre_9130	Nvec_54504_RPEL	Cow_06250T0	Sjap_0113240	Xtro_021549	Bsch_g46623	Drer_015552_phosphatase_and_actin_regulator_4a_Source_ZFIN_Acc_ZDB_GENE_051030_69_phactr4a	Csav_016796	Smar_006923	Drer_086333_Uncharacterized_protein_Source_UniProtKB_TrEMBL_Acc_E7EYE5_CABZ01084952_1	Pfuc_1539_1_08007_t1	Hrob_171047	Dpul_99525	Acar_00003602	Gsal_2237_phosphatase_and_actin_regulator_2	Gsal_3352_phosphatase_and_actin_regulator_1	Odio_014438001	Odio_005328001	Hmic_0285300	Emul_08867	Sarc_g16743	Egra_04032	Sros_10480T0	Pfuc_7964_1_17222_t1	Cfra_g1255	Sarc_g9404	Sarc_g6497	Mmar_MMa18394	Lgig_157437	OcarG_1740	Odio_022544001	Hrob_160950	Mmar_MMa42613	Mmar_MMa21927	Nvec_21737_	Odio_030433001	Smim_22065_22065	Avag_08928001
HG_23766	Nvec_58969_Avidin	Nvec_19792_SspH	Lgig_166928	Nvec_54830_Fascin	Sarc_g23629	Pbac_3475403
HG_63850	Lgig_164186	Sarc_g1470
HG_14588	Hmag_216309	Pfuc_2231_1_15740_t1	Pbac_3469353	Lgig_140704	Mley_ML35304a	Skow_43131m	Hmag_232542	Skow_29081m	Mley_ML175612a	Sarc_g4715
