# Supplementary material for: Reconstruction of the ancestral metazoan genome reveals an increase in genomic novelty
Source: Nat Commun. 2018 Apr 30;9:1730. doi: 10.1038/s41467-018-04136-5 (PMC5928047; doi:10.1038/s41467-018-04136-5)
Supplement: Supplementary file 13 — Supplementary Data 10 [file 41467_2018_4136_MOESM13_ESM.zip › Node 0 - Holozoa/Holozoa Novel annotated genes.out]

HG_16002	
Nvec_6260_	Nvec_5191_	Nvec_25918_	

HG_48303	
This group of homology does not contain any annotated genome

HG_14001	
This group of homology does not contain any annotated genome

HG_5881	
Hsap_Ensmbl0112110_mitochondrial_ribosomal_protein_L18_Source_
HGNC_Symbol_Acc_14477_MRPL18	
Dmel_0026741_mRpL18_mitochondrial_ribosomal_protein_L18_Source_FlyBase_0026741	
Cgig_17508_39S_ribosomal_protein_L18_mitochondrial_Source_UniProtKB_TrEMBL_Acc_K1QEK4	
Cele_017044_mrpl_18_Protein_MRPL_18_mrpl_18_mRNA_complete_cds_Source_RefSeq_mRNA_Acc_NM_066377	
Drer_060199_mitochondrial_ribosomal_protein_L18_Source_ZFIN_Acc_ZDB_GENE_061013_632_mrpl18	
Spur_024751_Spur_024751	Spur_017943_Spur_017943	
Smim_42076_PREDICTED_mitochondrial_ribosomal_protein_L18_like_Saccoglossus_kowalevskii_gi_291237767_ref_XP_002738804_3e_31_122	
Sman_186560	
Gsal_7576_39s_ribosomal_protein_mitochondrial_precursor	
Nvec_53255_	

HG_9930	
Hsap_Ensmbl0214694_Rho_guanine_nucleotide_exchange_factor_GEF_33_Source_
HGNC_Symbol_Acc_37252_AR
HGEF33	
Cgig_20669_Rho_guanine_nucleotide_exchange_factor_10_Source_UniProtKB_TrEMBL_Acc_K1QZM5	
Drer_097964_Rho_guanine_nucleotide_exchange_factor_GEF_33_Source_
HGNC_Symbol_Acc_37252_AR
HGEF33	Drer_092896_si_ch211_67f24_7_Source_ZFIN_Acc_ZDB_GENE_090313_129_si_ch211_67f24_7	
Spur_020894_Hypp_1002	

HG_39412	
Nvec_42239_PGAM	

HG_7118	
Spur_020209_Spur_020209	
Nvec_39294_zf_CCCH	Nvec_52581_Synuclein	Nvec_46898_Amelogenin	

HG_33104	
This group of homology does not contain any annotated genome

HG_22914	
Drer_093186_si_dkey_30j10_5_Source_ZFIN_Acc_ZDB_GENE_091118_81_si_dkey_30j10_5	

HG_4934	
Hsap_Ensmbl0182240_beta_site_APP_cleaving_enzyme_2_Source_
HGNC_Symbol_Acc_934_BACE2	Hsap_Ensmbl0186318_beta_site_APP_cleaving_enzyme_1_Source_
HGNC_Symbol_Acc_933_BACE1	
Cgig_07802_Beta_secretase_1_Source_UniProtKB_TrEMBL_Acc_K1PZA2	
Drer_007177_Uncharacterized_protein_Source_UniProtKB_TrEMBL_Acc_E7F3Q0_CABZ01088933_1	Drer_044781_beta_site_APP_cleaving_enzyme_2_Source_ZFIN_Acc_ZDB_GENE_041010_68_bace2	Drer_086067_beta_site_APP_cleaving_enzyme_2_Source_
HGNC_Symbol_Acc_934_BACE2_2_of_2	
Spur_027888_Bace1	
Smim_59114_beta_site_APP_cleaving_enzyme_precursor_Xenopus_Silurana_tropicalis_gi_118404914_ref_NP_001072485_3e_73_249	
Sman_175560_Memapsin_2_A01_family_Source_UniProtKB_TrEMBL_Acc_G4VD03	
Gsal_14037_a_chain_crystal_structure_of_bace1_with_its_inhibitor	Gsal_14038_beta_site_app_cleaving_enzyme_1	
Nvec_9198_Asp	Nvec_2863_Asp	Nvec_2698_Adeno_E3_CR2	

HG_10855	
Spur_004884_Cd209L	Spur_028032_Spur_028032	

HG_10276	
Spur_027583_Spur_027583	

HG_32993	
This group of homology does not contain any annotated genome

HG_12974	
Nvec_41854_FA_hydroxylase	Nvec_12656_CS	Nvec_15182_	Nvec_49407_	Nvec_6446_DENN	Nvec_42046_	

HG_4139	
Hsap_Ensmbl0205089_cyclin_I_family_member_2_Source_
HGNC_Symbol_Acc_33869_CCNI2	Hsap_Ensmbl0118816_cyclin_I_Source_
HGNC_Symbol_Acc_1595_CCNI	Hsap_Ensmbl0138764_cyclin_G2_Source_
HGNC_Symbol_Acc_1593_CCNG2	Hsap_Ensmbl0113328_cyclin_G1_Source_
HGNC_Symbol_Acc_1592_CCNG1	
Dmel_0039858_CycG_Cyclin_G_Source_FlyBase_0039858	
Cgig_11423_Cyclin_I_Source_UniProtKB_TrEMBL_Acc_K1QB09	Cgig_23738	
Drer_068214_cyclin_I_Source_ZFIN_Acc_ZDB_GENE_040426_2898_ccni	Drer_033046_cyclin_I_family_member_2_Source_ZFIN_Acc_ZDB_GENE_081106_2_ccni2	Drer_076667_cyclin_G1_Source_ZFIN_Acc_ZDB_GENE_020322_1_ccng1	Drer_017602_cyclin_G2_Source_ZFIN_Acc_ZDB_GENE_021016_1_ccng2	
Spur_007312_CycI	Spur_009985_CycG	
Nvec_52798_	

HG_3126	
Hsap_Ensmbl0157106_SMG1_phosphatidylinositol_3_kinase_related_kinase_Source_
HGNC_Symbol_Acc_30045_SMG1	Hsap_Ensmbl0261740_BolA_like_protein_2_Source_UniProtKB_TrEMBL_Acc_H3BV85_RP11_345J4_5	
Cgig_24989_Serine_threonine_protein_kinase_SMG1_Source_UniProtKB_TrEMBL_Acc_K1QQ53	
Drer_054570_PI_3_kinase_related_kinase_SMG_1_Source_ZFIN_Acc_ZDB_GENE_061013_767_smg1	
Spur_024303_SmG1	Spur_008309_Spur_008309	Spur_016754_SmG1	
Smim_63970_PREDICTED_serine_threonine_protein_kinase_SMG1_Xenopus_Silurana_tropicalis_gi_301605254_ref_XP_002932267_0_0_624	Smim_63966_Serine_threonine_protein_kinase_SMG1_Camponotus_floridanus_gi_307191200_gb_EFN74897_0_0_620	Smim_63980_PI_3_kinase_related_kinase_SMG_Danio_rerio_gi_115528056_gb_AAI24614_1e_90_308	Smim_63981_PREDICTED_similar_to_Serine_threonine_protein_kinase_SMG1_SMG_partial_Strongylocentrotus_purpuratus_gi_115712715_ref_XP_788693_1e_49_185	
Nvec_28941_PI3_PI4_kinase	Nvec_52455_	Nvec_48367_	Nvec_33772_	

HG_43060	
This group of homology does not contain any annotated genome

HG_19903	
This group of homology does not contain any annotated genome

HG_1270	
Spur_027615_ZanL	
Gsal_10797_uncharacterized_protein_c5orf25_like	
Nvec_49570_LEA_4	Nvec_21069_KE2	Nvec_26064_	Nvec_28079_MCPsignal	Nvec_26882_MCPsignal	Nvec_16331_MCPsignal	Nvec_11938_	Nvec_13194_	Nvec_57270_	Nvec_23911_	Nvec_17474_Protamine_P2	Nvec_52526_LEA_4	Nvec_11553_	Nvec_16308_MSSP	Nvec_58074_CBM_14	Nvec_48579_	Nvec_17705_	Nvec_33454_PAN	Nvec_57574_	

HG_4130	
Hsap_Ensmbl0166889_protein_associated_with_topoisomerase_II_homolog_1_yeast_Source_
HGNC_Symbol_Acc_26721_PATL1	Hsap_Ensmbl0229474_protein_associated_with_topoisomerase_II_homolog_2_yeast_Source_
HGNC_Symbol_Acc_33630_PATL2	
Dmel_0028470_Patr_1_Protein_associated_with_topo_II_related_1_Source_FlyBase_0028470	
Cgig_12909_PAT1_like_protein_1_Source_UniProtKB_TrEMBL_Acc_K1RXV8	
Cele_009661_patr_1_Protein_PATR_1_patr_1_mRNA_complete_cds_Source_RefSeq_mRNA_Acc_NM_064113	
Drer_017423_protein_associated_with_topoisomerase_II_homolog_1_yeast_Source_ZFIN_Acc_ZDB_GENE_070209_83_patl1	Drer_089567_protein_associated_with_topoisomerase_II_homolog_2_yeast_Source_
HGNC_Symbol_Acc_33630_PATL2	
Spur_019858_Patl1	Spur_016243_Spur_016243	
Smim_39389_PREDICTED_LOW_QUALITY_PROTEIN_protein_PAT1_homolog_like_Anolis_carolinensis_gi_327260448_ref_XP_003215046_9e_46_183	

HG_81745	
This group of homology does not contain any annotated genome

HG_8456	
Hsap_Ensmbl0153814_JAZF_zinc_finger_1_Source_
HGNC_Symbol_Acc_28917_JAZF1	
Dmel_0039831_CG12054	
Drer_056793_JAZF_zinc_finger_1b_Source_ZFIN_Acc_ZDB_GENE_041212_56_jazf1b	Drer_036243_JAZF_zinc_finger_1a_Source_ZFIN_Acc_ZDB_GENE_060503_492_jazf1a	
Spur_022428_Z374	Spur_003239_Z373	
Nvec_56181_	

HG_22384	
Cele_008194_C49C3_4_Protein_C49C3_4_21ur_11407_mRNA_complete_cds_Source_RefSeq_mRNA_Acc_NM_070679	Cele_012134_T28F3_8_Protein_T28F3_8_T28F3_8_mRNA_complete_cds_Source_RefSeq_mRNA_Acc_NM_070674	

HG_14119	
This group of homology does not contain any annotated genome

HG_7138	
Hsap_Ensmbl0154035_chromosome_17_open_reading_frame_103_Source_
HGNC_Symbol_Acc_30770_C17orf103	
Dmel_0052163_CG32163	
Cele_014226_ZK1098_11_Protein_ZK1098_11_ZK1098_11_mRNA_complete_cds_Source_RefSeq_mRNA_Acc_NM_001027811	
Drer_038281_chromosome_17_open_reading_frame_103_Source_
HGNC_Symbol_Acc_30770_C3H17orf103	Drer_052417_im_6904045_Source_ZFIN_Acc_ZDB_GENE_050506_75_im_6904045	
Spur_015449_Gtlf3b	
Smim_32945_protein_GTLF3B_putative_Ixodes_scapularis_gi_242000866_ref_XP_002435076_3e_16_77_8	

HG_1877	
Hsap_Ensmbl0203995_zyg_11_family_member_A_cell_cycle_regulator_Source_
HGNC_Symbol_Acc_32058_ZYG11A	Hsap_Ensmbl0162378_zyg_11_family_member_B_cell_cycle_regulator_Source_
HGNC_Symbol_Acc_25820_ZYG11B	Hsap_Ensmbl0160445_zyg_11_related_cell_cycle_regulator_Source_
HGNC_Symbol_Acc_30960_ZER1	
Dmel_0043458_CG12084	
Cgig_01585_Zer_1_like_protein_Source_UniProtKB_TrEMBL_Acc_K1PLY0	
Cele_020762_zer_1_Protein_ZER_1_isoform_b_Source_RefSeq_mRNA_Acc_NM_171078	Cele_006996_zyg_11_Protein_ZYG_11_zyg_11_mRNA_complete_cds_Source_RefSeq_mRNA_Acc_NM_063276	
Drer_045828_si_ch1073_82l19_1_Source_ZFIN_Acc_ZDB_GENE_030131_5941_si_ch1073_82l19_1	Drer_009257_zer_1_homolog_C_elegans_Source_ZFIN_Acc_ZDB_GENE_040426_2307_zer1	Drer_007737_zyg_11_homolog_C_elegans_Source_ZFIN_Acc_ZDB_GENE_041014_17_zyg11	
Spur_022191_Zyg11b	Spur_004760_Zer1	
Smim_47109_Protein_zyg_11_like_protein_B_Harpegnathos_saltator_gi_307196970_gb_EFN78345_0_0_565	Smim_2992_PREDICTED_similar_to_AGAP005961_PA_Tribolium_castaneum_gi_91079981_ref_XP_970437_0_0_681	
Sman_157770	
Gsal_9981_protein_zyg_11_homolog_b_like	Gsal_2176_protein_zyg_11_homolog_b_like	
Nvec_15433_Arm	Nvec_22886_LRR_1	Nvec_15650_	

HG_19665	
This group of homology does not contain any annotated genome

HG_10130	
Drer_089275_Uncharacterized_protein_Source_UniProtKB_TrEMBL_Acc_F1QXY9_CABZ01112401_1	Drer_091137_Uncharacterized_protein_Source_UniProtKB_TrEMBL_Acc_F1RC93_CABZ01079258_1	Drer_089533_Uncharacterized_protein_Source_UniProtKB_TrEMBL_Acc_F1QVA5_BX005484_1	Drer_086154_Uncharacterized_protein_Source_UniProtKB_TrEMBL_Acc_F1QRS1_CABZ01053196_1	Drer_088483_Uncharacterized_protein_Source_UniProtKB_TrEMBL_Acc_F1QCF7_CABZ01031933_1	
Spur_010855_Spur_010855	Spur_009687_Spur_009687	
Nvec_50302_DUF963	

HG_6801	
Hsap_Ensmbl0260502_calcium_channel_flower_domain_containing_1_Source_
HGNC_Symbol_Acc_1365_CACFD1	Hsap_Ensmbl0160325_calcium_channel_flower_domain_containing_1_Source_
HGNC_Symbol_Acc_1365_CACFD1	
Dmel_0261722_fwe_flower_Source_FlyBase_0261722	
Cgig_21915_Transmembrane_protein_C9orf7_Source_UniProtKB_TrEMBL_Acc_K1PIE4	
Cele_008973_F20D1_1_Protein_F20D1_1_F20D1_1_mRNA_complete_cds_Source_RefSeq_mRNA_Acc_NM_078083	
Drer_090818_calcium_channel_flower_domain_containing_1_Source_
HGNC_Symbol_Acc_1365_CACFD1	
Smim_53452_Transmembrane_protein_C9orf7_Acromyrmex_echinatior_gi_332030760_gb_EGI70436_1e_35_131	

HG_33527	
This group of homology does not contain any annotated genome

HG_32952	
This group of homology does not contain any annotated genome

HG_23469	
Spur_000915_Spur_000915	

HG_4159	
Hsap_Ensmbl0158106_rhophilin_Rho_GTPase_binding_protein_1_Source_
HGNC_Symbol_Acc_19973_RHPN1	Hsap_Ensmbl0131941_rhophilin_Rho_GTPase_binding_protein_2_Source_
HGNC_Symbol_Acc_19974_RHPN2	
Dmel_0026374_Rhp_Rhophilin_Source_FlyBase_0026374	
Cgig_16245_Rhophilin_2_B_Source_UniProtKB_TrEMBL_Acc_K1QDG7	
Drer_052454_rhophilin_Rho_GTPase_binding_protein_1_Source_ZFIN_Acc_ZDB_GENE_081031_79_rhpn1	Drer_014577_rhophilin_Rho_GTPase_binding_protein_2_Source_ZFIN_Acc_ZDB_GENE_030131_9927_rhpn2	
Spur_012299_Rhpn1	
Smim_3063_rhophilin_putative_Ixodes_scapularis_gi_242001718_ref_XP_002435502_0_0_725	Smim_62347_rhophilin_putative_Ixodes_scapularis_gi_242001718_ref_XP_002435502_3e_163_485	Smim_62355_PREDICTED_similar_to_rhophilin_Tribolium_castaneum_gi_91085665_ref_XP_971529_1e_30_120	
Gsal_1843_isoform_a	
Nvec_9752_	Nvec_25105_	

HG_5380	
Hsap_Ensmbl0025708_thymidine_phosphorylase_Source_
HGNC_Symbol_Acc_3148_TYMP	
Cgig_27618_Thymidine_phosphorylase_Source_UniProtKB_TrEMBL_Acc_K1QUF9	Cgig_27619_Thymidine_phosphorylase_Source_UniProtKB_TrEMBL_Acc_K1R192	
Spur_020617_Tymp	Spur_011400_Spur_011400	
Smim_12670_Thymidine_phosphorylase_Salmo_salar_gi_209730558_gb_ACI66148_3e_16_78_2	Smim_65378_Thymidine_phosphorylase_Salmo_salar_gi_213511662_ref_NP_001133751_2e_79_258	
Nvec_55901_DUF225	Nvec_48917_Glycos_trans_3N	Nvec_55340_PYNP_C	

HG_25652	
This group of homology does not contain any annotated genome

HG_4659	
Hsap_Ensmbl0164209_solute_carrier_family_25_member_46_Source_
HGNC_Symbol_Acc_25198_SLC25A46	
Dmel_0030717_CG8931	Dmel_0032664_CG5755	
Cgig_23833_Solute_carrier_family_25_member_46_Source_UniProtKB_TrEMBL_Acc_K1Q696	
Cele_012740_Y40B1B_8_Protein_Y40B1B_8_Y40B1B_8_mRNA_complete_cds_Source_RefSeq_mRNA_Acc_NM_060963	
Drer_035181_solute_carrier_family_25_member_46_Source_ZFIN_Acc_ZDB_GENE_040718_296_slc25a46	
Spur_002345_Slc25a46	Spur_016004_Slc25a46_1	
Smim_71738_solute_carrier_putative_Ixodes_scapularis_gi_241616524_ref_XP_002407975_1e_118_358	
Sman_128570	
Nvec_41780_Mito_carr	Nvec_20456_	

HG_10881	
Nvec_59206_	Nvec_40836_	Nvec_5098_Pox_A14	Nvec_16013_DUF1248	Nvec_16288_Dabb	Nvec_38126_	Nvec_49566_	

HG_3090	
Dmel_0039255_CG13646	
Cgig_17637_Lysine_histidine_transporter_1_Source_UniProtKB_TrEMBL_Acc_K1RT88	
Cele_019837_R02F2_8_Protein_R02F2_8_R02F2_8_mRNA_complete_cds_Source_RefSeq_mRNA_Acc_NM_065772	Cele_017663_F21D12_3_Protein_F21D12_3_F21D12_3_mRNA_complete_cds_Source_RefSeq_mRNA_Acc_NM_063131	Cele_012529_Y32F6A_4_Protein_Y32F6A_4_Y32F6A_4_mRNA_complete_cds_Source_RefSeq_mRNA_Acc_NM_073279	Cele_012487_Y18D10A_23_Protein_Y18D10A_23_Y18D10A_23_mRNA_complete_cds_Source_RefSeq_mRNA_Acc_NM_060850	Cele_022012_Y59H11AR_4_Protein_Y59H11AR_4_Y59H11AR_4_mRNA_complete_cds_Source_RefSeq_mRNA_Acc_NM_069066	Cele_021156_Y4C6B_2_Protein_Y4C6B_2_isoform_a_Y4C6B_2_mRNA_complete_cds_Source_RefSeq_mRNA_Acc_NM_001028307	
Spur_005391_AapL	Spur_001531_Cpp	Spur_022552_AapL	
Smim_36275_putative_vacuolar_amino_acid_transporter_Latrodectus_hesperus_gi_318087024_gb_ADV40104_1e_138_411	Smim_34556_vacuolar_amino_acid_transporter_putative_Pediculus_humanus_corporis_gi_242003872_ref_XP_002422893_3e_114_350	Smim_15069_vacuolar_amino_acid_transporter_putative_Pediculus_humanus_corporis_gi_242003872_ref_XP_002422893_5e_94_301	

HG_941	
Hsap_Ensmbl0196781_transducin_like_enhancer_of_split_1_E_sp1_homolog_Drosophila_Source_
HGNC_Symbol_Acc_11837_TLE1	Hsap_Ensmbl0065717_transducin_like_enhancer_of_split_2_E_sp1_homolog_Drosophila_Source_
HGNC_Symbol_Acc_11838_TLE2	Hsap_Ensmbl0140332_transducin_like_enhancer_of_split_3_E_sp1_homolog_Drosophila_Source_
HGNC_Symbol_Acc_11839_TLE3	Hsap_Ensmbl0106829_transducin_like_enhancer_of_split_4_E_sp1_homolog_Drosophila_Source_
HGNC_Symbol_Acc_11840_TLE4	Hsap_Ensmbl0104964_amino_terminal_enhancer_of_split_Source_
HGNC_Symbol_Acc_307_AES	Hsap_Ensmbl0104953_transducin_like_enhancer_of_split_6_E_sp1_homolog_Drosophila_Source_
HGNC_Symbol_Acc_30788_TLE6	
Dmel_0001139_gro_groucho_Source_FlyBase_0001139	
Cgig_21617_Transducin_like_enhancer_protein_4_Source_UniProtKB_TrEMBL_Acc_K1QHJ0	
Cele_006773_unc_37_Protein_UNC_37_unc_37_mRNA_complete_cds_Source_RefSeq_mRNA_Acc_NM_059531	
Drer_042484_transducin_like_enhancer_of_split_2_E_sp1_homolog_Drosophila_Source_ZFIN_Acc_ZDB_GENE_030131_2826_tle2	Drer_008767_si_dkey_42p8_3_Source_ZFIN_Acc_ZDB_GENE_050208_677_si_dkey_42p8_3	Drer_069006_groucho_1_Source_ZFIN_Acc_ZDB_GENE_990415_85_gro1	Drer_002787_groucho_2_Source_ZFIN_Acc_ZDB_GENE_990415_86_gro2	Drer_019588_chico_Source_ZFIN_Acc_ZDB_GENE_000210_28_chico	Drer_021805_amino_terminal_enhancer_of_split_Source_ZFIN_Acc_ZDB_GENE_040426_1409_aes	Drer_067832_zgc_136336_Source_ZFIN_Acc_ZDB_GENE_060512_84_zgc_136336	
Spur_018692_Groucho	Spur_017807_Tle1_Groucho	
Smim_9423_protein_groucho_putative_Pediculus_humanus_corporis_gi_242013098_ref_XP_002427252_0_0_733	Smim_22152_protein_groucho_putative_Pediculus_humanus_corporis_gi_242013098_ref_XP_002427252_0_0_981	Smim_24832_protein_groucho_putative_Ixodes_scapularis_gi_241563160_ref_XP_002401550_7e_17_80_9	Smim_10381_PREDICTED_similar_to_groucho_protein_Tribolium_castaneum_gi_189234796_ref_XP_967319_8e_05_47_4	
Sman_150080_Transducin_like_enhancer_protein_1_Source_UniProtKB_TrEMBL_Acc_G4VI13	Sman_165280_Groucho_related_Source_UniProtKB_TrEMBL_Acc_G4VFE2	
Gsal_9169_groucho_protein	Gsal_14990_transducin_like_enhancer_protein_3	
Nvec_4548_WD40	Nvec_23865_	Nvec_4311_	Nvec_45298_DUF827	Nvec_14711_HIM	Nvec_20188_	Nvec_46440_	

HG_19916	
This group of homology does not contain any annotated genome

HG_5534	
Hsap_Ensmbl0130159_ECSIT_signalling_integrator_Source_
HGNC_Symbol_Acc_29548_ECSIT	
Dmel_0028436_ECSIT_ECSIT_Source_FlyBase_0028436	
Cgig_02845_Evolutionarily_conserved_signaling_intermediate_in_Toll_pathway_mitochondrial_Source_UniProtKB_TrEMBL_Acc_K1PQT7	
Cele_021202_Y17G9B_5_Protein_Y17G9B_5_Y17G9B_5_mRNA_complete_cds_Source_RefSeq_mRNA_Acc_NM_068230	
Drer_062834_ECSIT_homolog_Drosophila_Source_ZFIN_Acc_ZDB_GENE_030131_1332_ecsit	
Spur_012096_Ecsit	
Smim_17938_intermediate_in_Toll_signal_transduction_pathway_putative_Ixodes_scapularis_gi_241594106_ref_XP_002404254_2e_121_371	
Sman_015880_Putative_ecsit_Evolutionarily_conserved_signaling_intermediate_in_toll_pathways_Source_UniProtKB_TrEMBL_Acc_G4VSP0	
Gsal_13360_ecsit_evolutionarily_conserved_signaling_intermediate_in_toll_pathways	
Nvec_11397_ECSIT	

HG_4474	
Hsap_Ensmbl0149503_inner_centromere_protein_antigens_135_155kDa_Source_
HGNC_Symbol_Acc_6058_INCENP	
Dmel_0260991_Incenp_Inner_centromere_protein_Source_FlyBase_0260991	
Cgig_26534_Inner_centromere_protein_Source_UniProtKB_TrEMBL_Acc_K1QVE4	
Cele_002047_icp_1_Protein_ICP_1_icp_1_mRNA_complete_cds_Source_RefSeq_mRNA_Acc_NM_058555	
Drer_077270_inner_centromere_protein_antigens_135_155kDa_Source_
HGNC_Symbol_Acc_6058_INCENP	
Spur_015416_IncenpL	

HG_14045	
Hsap_Ensmbl0130528_histidine_rich_calcium_binding_protein_Source_
HGNC_Symbol_Acc_5178_HRC	
Cgig_05207_Sarcoplasmic_reticulum_histidine_rich_calcium_binding_protein_Source_UniProtKB_TrEMBL_Acc_K1QK84	
Drer_045947_histidine_rich_calcium_binding_protein_Source_
HGNC_Symbol_Acc_5178_HRC	

HG_7963	
Hsap_Ensmbl0117724_centromere_protein_F_350_400kDa_Source_
HGNC_Symbol_Acc_1857_CENPF	
Cgig_25187_Centromere_protein_F_Source_UniProtKB_TrEMBL_Acc_K1Q659	
Drer_055133_centromere_protein_F_mitosin_Source_ZFIN_Acc_ZDB_GENE_041111_205_cenpf	Drer_090986_Uncharacterized_protein_Source_UniProtKB_TrEMBL_Acc_E7FBE0_BX323449_4	
Spur_013508_Mitosin	
Nvec_26831_	

HG_656	
This group of homology does not contain any annotated genome

HG_2684	
Nvec_42285_	Nvec_30907_THAP	Nvec_18495_	Nvec_23335_PARP	Nvec_20412_TUDOR	Nvec_18748_F5_F8_type_C	Nvec_50745_CBM_10	Nvec_13145_Ribosomal_L30	Nvec_1486_CUB	Nvec_6259_	Nvec_43283_	Nvec_16705_	Nvec_978_	Nvec_13146_Laminin_G_2	Nvec_18714_	Nvec_49406_Prion_octapep	Nvec_2831_	Nvec_15855_BNR	Nvec_18841_	Nvec_19621_	Nvec_30759_	Nvec_2_	Nvec_29464_	Nvec_34653_	Nvec_10141_	Nvec_29750_	Nvec_28440_	Nvec_11149_	Nvec_50803_	Nvec_13917_	Nvec_58555_	Nvec_12698_	Nvec_41140_	Nvec_3177_	Nvec_30528_	Nvec_33868_	Nvec_58066_	Nvec_38229_	Nvec_38464_	Nvec_9108_	Nvec_32157_	Nvec_40044_	Nvec_44737_	Nvec_39702_	Nvec_16134_	Nvec_14843_	Nvec_8980_Endonuclease_7	Nvec_10493_Keratin_B2	Nvec_46681_AT_hook	Nvec_11874_	Nvec_47671_	Nvec_17551_	Nvec_53127_DUF1010	Nvec_47756_	Nvec_19776_	Nvec_10813_	Nvec_55291_DUF1534	Nvec_27798_	Nvec_11576_	Nvec_50805_	Nvec_49949_	Nvec_4129_	Nvec_57315_	Nvec_31156_	Nvec_2861_	Nvec_45675_	Nvec_10501_	Nvec_47971_	Nvec_23134_	Nvec_26493_	Nvec_55261_	Nvec_48934_	Nvec_8898_WSC	Nvec_51391_	Nvec_44907_	Nvec_20647_	Nvec_4902_	Nvec_3779_	Nvec_3453_	Nvec_7250_	Nvec_48623_	Nvec_34716_	Nvec_57771_	

HG_41856	
This group of homology does not contain any annotated genome

HG_41036	
This group of homology does not contain any annotated genome

HG_63858	
Nvec_57398_	

HG_4896	
Hsap_Ensmbl0090447_transcription_factor_AP_4_activating_enhancer_binding_protein_4_Source_
HGNC_Symbol_Acc_11745_TFAP4	
Dmel_0001994_crp_cropped_Source_FlyBase_0001994	
Cgig_26909_Transcription_factor_AP_4_Source_UniProtKB_TrEMBL_Acc_K1R904	
Cele_001955_hlh_11_Protein_HLH_11_isoform_d_hlh_11_mRNA_complete_cds_Source_RefSeq_mRNA_Acc_NM_001027456	
Drer_074641_transcription_factor_AP_4_activating_enhancer_binding_protein_4_Source_ZFIN_Acc_ZDB_GENE_090810_1_tfap4	
Spur_003179_Ap4	Spur_007723_Tcfap4L	
Smim_58210_Transcription_factor_AP_4_Esox_lucius_gi_225716024_gb_ACO13858_1e_22_92_4	Smim_62125_adaptor_protein_complex_4_AP_4_putative_Ixodes_scapularis_gi_241750474_ref_XP_002400891_2e_12_70_9	
Gsal_872_transcription_factor_ap_4	
Nvec_20446_HLH	

HG_32145	
This group of homology does not contain any annotated genome

HG_47959	
This group of homology does not contain any annotated genome

HG_2870	
Hsap_Ensmbl0262077_MLX_interacting_protein_like_Source_
HGNC_Symbol_Acc_12744_MLXIPL	Hsap_Ensmbl0009950_MLX_interacting_protein_like_Source_
HGNC_Symbol_Acc_12744_MLXIPL	Hsap_Ensmbl0175727_MLX_interacting_protein_Source_
HGNC_Symbol_Acc_17055_MLXIP	
Dmel_0032940_Mio_Mlx_interactor_Source_FlyBase_0032940	
Cgig_15000_Williams_Beuren_syndrome_chromosomal_region_14_protein_Source_UniProtKB_TrEMBL_Acc_K1PXL9	
Cele_003378_mml_1_Protein_MML_1_isoform_a_mml_1_mRNA_complete_cds_Source_RefSeq_mRNA_Acc_NM_066230	
Drer_089107_MLX_interacting_protein_like_Source_
HGNC_Symbol_Acc_12744_MLXIPL	Drer_059474_MLX_interacting_protein_Source_ZFIN_Acc_ZDB_GENE_060526_8_mlxip	
Spur_008845_Mlx_Ip	Spur_021882_Spur_021882	Spur_012601_Hypp_2040	
Smim_81674_MLX_interacting_protein_Acromyrmex_echinatior_gi_332020853_gb_EGI61251_4e_72_266	
Sman_162080	
Gsal_10476_mlx_interacting_protein	Gsal_2310_hypothetical_protein	
Nvec_10010_HLH	

HG_2565	
Hsap_Ensmbl0182827_acyl_CoA_binding_domain_containing_3_Source_
HGNC_Symbol_Acc_15453_ACBD3	Hsap_Ensmbl0100580_transmembrane_emp24_protein_transport_domain_containing_8_Source_
HGNC_Symbol_Acc_18633_TMED8	
Dmel_0031061_CG14232	
Cgig_13441_Golgi_resident_protein_GCP60_Source_UniProtKB_TrEMBL_Acc_K1QT36	
Cele_012765_Y41E3_7_Protein_Y41E3_7_isoform_a_Source_RefSeq_mRNA_Acc_NM_001047560	
Drer_042623_acyl_Coenzyme_A_binding_domain_containing_3_Source_ZFIN_Acc_ZDB_GENE_040426_1930_acbd3	Drer_024602_acyl_CoA_binding_domain_containing_3_Source_
HGNC_Symbol_Acc_15453_ACBD3	
Spur_007586_Acbd3L	Spur_004350_Acbd3	
Smim_78489_Protein_TMED8_Acromyrmex_echinatior_gi_332030336_gb_EGI70079_3e_141_425	
Sman_167230	Sman_164500	
Gsal_2267_golgi_resident_protein_gcp60	Gsal_2679_golgi_resident_protein_gcp60	Gsal_15364_sjc
HGc01107_protein	
Nvec_31228_EMP24_GP25L	Nvec_3028_	

HG_42731	
This group of homology does not contain any annotated genome

HG_39620	
Cgig_03780_Putative_amidohydrolase_ytcJ_Source_UniProtKB_TrEMBL_Acc_K1QJ02	Cgig_08449	

HG_33384	
Cgig_16160_Ankyrin_repeat_and_protein_kinase_domain_containing_protein_1_Source_UniProtKB_TrEMBL_Acc_K1Q9H1	

HG_33079	
This group of homology does not contain any annotated genome

HG_22953	
This group of homology does not contain any annotated genome

HG_14960	
Nvec_13801_LEA_4	Nvec_54376_DUF1300	Nvec_50969_Cation_efflux	

HG_11807	
Cgig_19814	Cgig_06182	
Drer_088444_selenoprotein_L_sell_mRNA_Source_RefSeq_mRNA_Acc_NM_001190382_CU929133_1	
Spur_010760_Spur_010760	Spur_027803_Spur_027803	

HG_15243	
This group of homology does not contain any annotated genome

HG_38809	
This group of homology does not contain any annotated genome

HG_5781	
Hsap_Ensmbl0099917_mediator_complex_subunit_15_Source_
HGNC_Symbol_Acc_14248_MED15	
Dmel_0027592_MED15_Mediator_complex_subunit_15_Source_FlyBase_0027592	
Cgig_22021_Mediator_of_RNA_polymerase_II_transcription_subunit_15_Source_UniProtKB_TrEMBL_Acc_K1QA26	Cgig_15205_Mediator_of_RNA_polymerase_II_transcription_subunit_15_Source_UniProtKB_TrEMBL_Acc_K1QA34	Cgig_22018_Mediator_of_RNA_polymerase_II_transcription_subunit_15_Source_UniProtKB_TrEMBL_Acc_K1QQX0	
Spur_014420_Spur_014420	Spur_005876_Med15	Spur_017222_Spur_017222	
Smim_55918_positive_cofactor_subunit_of_a_RNA_polymerase_II_multiprotein_coactivator_putative_Ixodes_scapularis_gi_241684480_ref_XP_002401270_3e_131_398	
Nvec_56145_	Nvec_4617_Extensin_2	Nvec_37588_	

HG_8682	
Dmel_0036677_CG13023	
Nvec_12553_	Nvec_38670_	Nvec_40011_	

HG_6989	
Hsap_Ensmbl0058673_zinc_finger_CCCH_type_containing_11A_Source_
HGNC_Symbol_Acc_29093_ZC3H11A	
Cgig_22755_Zinc_finger_CCCH_domain_containing_protein_11A_Source_UniProtKB_TrEMBL_Acc_K1RA74	
Drer_009754_zinc_finger_CCCH_type_containing_11A_Source_ZFIN_Acc_ZDB_GENE_030131_3272_zc3h11a	
Spur_028258_Zc3m11a	
Smim_9708_Zgc_73328_protein_Danio_rerio_gi_37589754_gb_AAH59648_7e_44_166	

HG_6175	
This group of homology does not contain any annotated genome

HG_33056	
This group of homology does not contain any annotated genome

HG_18191	
This group of homology does not contain any annotated genome

HG_40456	
This group of homology does not contain any annotated genome

HG_39000	
This group of homology does not contain any annotated genome

HG_5750	
Cgig_22215	
Drer_040039_pituitary_tumor_transforming_1_interacting_protein_b_Source_ZFIN_Acc_ZDB_GENE_041010_10_pttg1ipb	Drer_090156_pituitary_tumor_transforming_1_interacting_protein_a_Source_ZFIN_Acc_ZDB_GENE_030131_505_pttg1ipa	Drer_091208_Uncharacterized_protein_Source_UniProtKB_TrEMBL_Acc_E7F727_CABZ01072585_1	
Spur_008870_Spur_008870	
Smim_82113_pituitary_tumor_transforming_interacting_protein_gene_precursor_Xenopus_laevis_gi_148234939_ref_NP_001089241_3e_15_77_8	
Nvec_48424_PSI	Nvec_39103_PSI	

HG_28167	
Dmel_0020908_Scp1_Sarcoplasmic_calcium_binding_protein_1_Source_FlyBase_0020908	
Smim_33184_SCP1_PONLE_RecName_Full_Sarcoplasmic_calcium_binding_protein_AltName_Full_Sarcoplasmic_calcium_binding_protein_I_Short_SCP_I_gi_134309_sp_P05946_SCP1_PONLE_5e_73_228	

HG_18993	
This group of homology does not contain any annotated genome

HG_33102	
This group of homology does not contain any annotated genome

HG_16100	
Nvec_52135_RCSD	

HG_42849	
This group of homology does not contain any annotated genome

HG_3067	
Hsap_Ensmbl0032219_AT_rich_interactive_domain_4A_RBP1_like_Source_
HGNC_Symbol_Acc_9885_ARID4A	Hsap_Ensmbl0054267_AT_rich_interactive_domain_4B_RBP1_like_Source_
HGNC_Symbol_Acc_15550_ARID4B	
Dmel_0085451_CG34422	
Cgig_17095_AT_rich_interactive_domain_containing_protein_4B_Source_UniProtKB_TrEMBL_Acc_K1QY05	
Cele_044689_arid_1_Protein_ARID_1_arid_1_mRNA_complete_cds_Source_RefSeq_mRNA_Acc_NM_001047716	
Drer_043873_AT_rich_interactive_domain_4A_RBP1_like_Source_ZFIN_Acc_ZDB_GENE_050809_105_arid4a	Drer_090656_translocase_of_outer_mitochondrial_membrane_20_homolog_a_yeast_Source_ZFIN_Acc_ZDB_GENE_040426_1976_tomm20a	
Spur_009801_Arid4b	Spur_021181_Arid4b_1	Spur_027403_Hypp_267	
Smim_1563_AT_rich_interactive_domain_containing_protein_4B_Camponotus_floridanus_gi_307187154_gb_EFN72397_5e_56_224	
Gsal_1901_isoform_d	Gsal_15109_at_rich_interactive_domain_containing_protein_4a	
Nvec_57433_RRM_1	Nvec_30707_ARID	

HG_42880	
This group of homology does not contain any annotated genome

HG_26968	
This group of homology does not contain any annotated genome

HG_5857	
Hsap_Ensmbl0184178_sec1_family_domain_containing_2_Source_
HGNC_Symbol_Acc_30676_SCFD2	
Drer_040005_sec1_family_domain_containing_2_Source_ZFIN_Acc_ZDB_GENE_050320_143_scfd2	Drer_093336_sec1_family_domain_containing_2_Source_
HGNC_Symbol_Acc_30676_SCFD2_2_of_2	
Spur_009387_Scfd2	Spur_004295_Spur_004295	
Smim_39905_PREDICTED_sec1_family_domain_containing_like_Saccoglossus_kowalevskii_gi_291233721_ref_XP_002736804_3e_116_374	
Nvec_16091_7tm_1	

HG_17959	
Nvec_703_	Nvec_52398_	

HG_5084	
Hsap_Ensmbl0047932_golgi_associated_PDZ_and_coiled_coil_motif_containing_Source_
HGNC_Symbol_Acc_17643_GOPC	
Cgig_23619_Golgi_associated_PDZ_and_coiled_coil_motif_containing_protein_Source_UniProtKB_TrEMBL_Acc_K1R1H6	
Cele_014101_gopc_1_Protein_GOPC_1_isoform_b_gopc_1_mRNA_complete_cds_Source_RefSeq_mRNA_Acc_NM_001026707	Cele_014100_ZK849_1_Protein_ZK849_1_ZK849_1_mRNA_complete_cds_Source_RefSeq_mRNA_Acc_NM_061075	
Drer_023117_golgi_associated_PDZ_and_coiled_coil_motif_containing_Source_ZFIN_Acc_ZDB_GENE_030131_5086_gopc	
Spur_015594_Gopc_1	Spur_008723_Gopc	
Smim_34304_pist_gopc_cal_fig_putative_Ixodes_scapularis_gi_241603786_ref_XP_002405758_2e_142_418	
Nvec_4077_PDZ	

HG_3479	
Hsap_Ensmbl0134323_v_myc_avian_myelocytomatosis_viral_oncogene_neuroblastoma_derived_homolog_Source_
HGNC_Symbol_Acc_7559_MYCN	Hsap_Ensmbl0136997_v_myc_avian_myelocytomatosis_viral_oncogene_homolog_Source_
HGNC_Symbol_Acc_7553_MYC	Hsap_Ensmbl0116990_v_myc_avian_myelocytomatosis_viral_oncogene_lung_carcinoma_derived_homolog_Source_
HGNC_Symbol_Acc_7555_MYCL	
Dmel_0262656_dm_diminutive_Source_FlyBase_0262656	
Cgig_20790_Myc_protein_Source_UniProtKB_TrEMBL_Acc_K1Q3V3	
Drer_006837_v_myc_myelocytomatosis_viral_related_oncogene_neuroblastoma_derived_avian_Source_ZFIN_Acc_ZDB_GENE_020711_1_mycn	Drer_007241_myelocytomatosis_oncogene_b_Source_ZFIN_Acc_ZDB_GENE_040426_780_mycb	Drer_077473_myelocytomatosis_oncogene_homolog_Source_ZFIN_Acc_ZDB_GENE_030219_51_mych	Drer_045695_myelocytomatosis_oncogene_a_Source_ZFIN_Acc_ZDB_GENE_990415_162_myca	Drer_034956_v_myc_avian_myelocytomatosis_viral_oncogene_lung_carcinoma_derived_homolog_b_Source_ZFIN_Acc_ZDB_GENE_030131_5561_myclb	Drer_006003_v_myc_avian_myelocytomatosis_viral_oncogene_lung_carcinoma_derived_homolog_a_Source_ZFIN_Acc_ZDB_GENE_040426_2439_mycla	
Spur_003166_Myc_Myc_protein_Source_UniProtKB_TrEMBL_Acc_Q26649	
Smim_73321_REF_cotransformation_assay_oncogene_putative_Ixodes_scapularis_gi_241842361_ref_XP_002415391_8e_06_55_8	
Nvec_9409_HLH	Nvec_7691_	Nvec_7690_	Nvec_22384_HLH	Nvec_22386_HLH	Nvec_13201_	

HG_7472	
Hsap_Ensmbl0050393_mitochondrial_calcium_uniporter_regulator_1_Source_
HGNC_Symbol_Acc_21097_MCUR1	Hsap_Ensmbl0137500_coiled_coil_domain_containing_90B_Source_
HGNC_Symbol_Acc_28108_CCDC90B	
Drer_016964_mitochondrial_calcium_uniporter_regulator_1_Source_
HGNC_Symbol_Acc_21097_MCUR1	Drer_044626_coiled_coil_domain_containing_90B_Source_ZFIN_Acc_ZDB_GENE_040724_162_ccdc90b	
Spur_013724_Ccdc90a	

HG_4313	
Nvec_51330_C1_3	Nvec_58045_Thyroglobulin_1	Nvec_32860_Lipase_GDSL	Nvec_23509_XET_C	Nvec_48723_	Nvec_2750_	Nvec_43286_	Nvec_47891_RVT_1	Nvec_24156_HMG_box	Nvec_37246_RVT_1	Nvec_9714_RnaseH	Nvec_50637_Drf_FH1	Nvec_2226_RVT_1	Nvec_34554_RVT_1	Nvec_27985_	Nvec_6982_Plasmodium_HRP	Nvec_18313_Trans_reg_C	Nvec_54653_Peptidase_M24	Nvec_29557_	Nvec_29228_	Nvec_1905_	Nvec_51930_	Nvec_7710_	Nvec_42765_	Nvec_33945_Rubella_Capsid	Nvec_5930_Alpha_GJ	Nvec_53112_NOP5NT	Nvec_25414_	Nvec_9988_	Nvec_23200_	Nvec_42753_	Nvec_38486_	Nvec_3259_MdcD	Nvec_55012_	Nvec_3884_	Nvec_32821_	Nvec_42499_	Nvec_14750_	Nvec_21156_	Nvec_28989_	Nvec_39295_	

HG_39428	
This group of homology does not contain any annotated genome

HG_43009	
This group of homology does not contain any annotated genome

HG_1953	
Hsap_Ensmbl0130396_myeloid_lymphoid_or_mixed_lineage_leukemia_trithorax_homolog_Drosophila_translocated_to_4_Source_
HGNC_Symbol_Acc_7137_MLLT4	
Dmel_0259212_cno_canoe_Source_FlyBase_0259212	
Cgig_20544_Afadin_Source_UniProtKB_TrEMBL_Acc_K1R9Y0	
Cele_021009_afd_1_Protein_AFD_1_isoform_c_Source_RefSeq_mRNA_Acc_NM_001026489	
Drer_029472_myeloid_lymphoid_or_mixed_lineage_leukemia_trithorax_homolog_Drosophila_translocated_to_4_Source_ZFIN_Acc_ZDB_GENE_050419_52_mllt4	Drer_088310_myeloid_lymphoid_or_mixed_lineage_leukemia_trithorax_homolog_Drosophila_translocated_to_4_Source_
HGNC_Symbol_Acc_7137_MLLT4_2_of_3	Drer_090354_myeloid_lymphoid_or_mixed_lineage_leukemia_trithorax_homolog_Drosophila_translocated_to_4_Source_
HGNC_Symbol_Acc_7137_MLLT4_3_of_3	
Spur_023856_Afdn	Spur_025904_Mllt4	Spur_011011_Spur_011011	Spur_025905_TchhL	
Smim_54349_3_afadin_putative_Pediculus_humanus_corporis_gi_242025058_ref_XP_002432943_0_0_1297	Smim_76661_afadin_putative_Ixodes_scapularis_gi_241593532_ref_XP_002404205_5e_10_70_9	
Sman_174270	Sman_164340_Afadin_Af_6_protein_putative_Source_UniProtKB_TrEMBL_Acc_G4M0E4	Sman_169130_Afadin_Af_6_protein_putative_Source_UniProtKB_TrEMBL_Acc_G4M0V1	Sman_174290	
Gsal_7437_isoform_b	Gsal_504_afadin_af_6_protein	Gsal_817_afadin	Gsal_7520_afadin	Gsal_12062_pdz_domain_protein	
Nvec_28087_	Nvec_44752_	

HG_6025	
Hsap_Ensmbl0163683_small_integral_membrane_protein_14_Source_
HGNC_Symbol_Acc_27321_SMIM14	
Dmel_0035020_CG13585	
Cgig_20049	
Cele_007923_C34C12_4_Protein_C34C12_4_C34C12_4_mRNA_complete_cds_Source_RefSeq_mRNA_Acc_NM_065314	
Drer_005799_small_integral_membrane_protein_14_Source_ZFIN_Acc_ZDB_GENE_040426_22_smim14	
Spur_008909_Spur_008909	
Drer_005799_small_integral_membrane_protein_14_Source_ZFIN_Acc_ZDB_GENE_040426_22_smim14	Hsap_Ensmbl0163683_small_integral_membrane_protein_14_Source_
HGNC_Symbol_Acc_27321_SMIM14	
Sman_100040	
Gsal_132_uncharacterized_protein_c4orf34_homolog	

HG_42793	
This group of homology does not contain any annotated genome

HG_6437	
Nvec_35374_Nucleoplasmin	Nvec_8345_SNF7	Nvec_36690_	

HG_34118	
Nvec_18246_SRF_TF	Nvec_54077_SRF_TF	Nvec_4809_SRF_TF	

HG_28126	
Drer_069017_elastin_b_Source_ZFIN_Acc_ZDB_GENE_061212_2_elnb	

HG_4364	
Hsap_Ensmbl0225553_PHD_finger_protein_1_Source_
HGNC_Symbol_Acc_8919_PHF1	Hsap_Ensmbl0112511_PHD_finger_protein_1_Source_
HGNC_Symbol_Acc_8919_PHF1	Hsap_Ensmbl0143033_metal_response_element_binding_transcription_factor_2_Source_
HGNC_Symbol_Acc_29535_MTF2	Hsap_Ensmbl0119403_PHD_finger_protein_19_Source_
HGNC_Symbol_Acc_24566_PHF19	
Dmel_0003044_Pcl_Polycomblike_Source_FlyBase_0003044	
Cgig_26896_Metal_response_element_binding_transcription_factor_2_Source_UniProtKB_TrEMBL_Acc_K1QLD3	
Drer_057439_PHD_finger_protein_1_Source_
HGNC_Symbol_Acc_8919_PHF1	Drer_078050_PHD_finger_protein_19_Source_ZFIN_Acc_ZDB_GENE_081105_128_phf19	Drer_005590_metal_response_element_binding_transcription_factor_2_Source_ZFIN_Acc_ZDB_GENE_060512_94_mtf2	
Spur_023024_Mtf2	Spur_027739_Spur_027739	
Smim_24394_Mtf2_protein_Danio_rerio_gi_126631861_gb_AAI34004_2e_42_150	Smim_24391_metal_response_element_binding_transcription_factor_Gallus_gallus_gi_45383155_ref_NP_989839_7e_16_78_2	Smim_24389_PHD_finger_protein_19_Rattus_norvegicus_gi_157819009_ref_NP_001100040_2e_12_75_1	

HG_58016	
This group of homology does not contain any annotated genome

HG_16131	
Nvec_12320_	Nvec_44300_Pentapeptide_2	

HG_14130	
Nvec_8024_GYF	

HG_42775	
This group of homology does not contain any annotated genome

HG_70833	
Gsal_5007_hypothetical_protein	

HG_64777	
This group of homology does not contain any annotated genome

HG_65383	
This group of homology does not contain any annotated genome

HG_16459	
This group of homology does not contain any annotated genome

HG_15169	
This group of homology does not contain any annotated genome

HG_11810	
This group of homology does not contain any annotated genome

HG_948	
Hsap_Ensmbl0116584_Rho_Rac_guanine_nucleotide_exchange_factor_GEF_2_Source_
HGNC_Symbol_Acc_682_AR
HGEF2	Hsap_Ensmbl0268861_Rho_guanine_nucleotide_exchange_factor_18_Source_UniProtKB_TrEMBL_Acc_M0R125_CTD_2207O23_3	Hsap_Ensmbl0132694_Rho_guanine_nucleotide_exchange_factor_GEF_11_Source_
HGNC_Symbol_Acc_14580_AR
HGEF11	Hsap_Ensmbl0196914_Rho_guanine_nucleotide_exchange_factor_GEF_12_Source_
HGNC_Symbol_Acc_14193_AR
HGEF12	Hsap_Ensmbl0170776_A_kinase_PRKA_anchor_protein_13_Source_
HGNC_Symbol_Acc_371_AKAP13	Hsap_Ensmbl0104880_Rho_Rac_guanine_nucleotide_exchange_factor_GEF_18_Source_
HGNC_Symbol_Acc_17090_AR
HGEF18	Hsap_Ensmbl0076928_Rho_guanine_nucleotide_exchange_factor_GEF_1_Source_
HGNC_Symbol_Acc_681_AR
HGEF1	Hsap_Ensmbl0263264_CTB_133G6_1	
Dmel_0023172_RhoGEF2_RhoGEF2_Source_FlyBase_0023172	Dmel_0032796_CG10188	
Cgig_23103_Rho_guanine_nucleotide_exchange_factor_12_Source_UniProtKB_TrEMBL_Acc_K1RR99	Cgig_07280_A_kinase_anchor_protein_13_Source_UniProtKB_TrEMBL_Acc_K1QTJ8	
Cele_006468_r
HGf_1_Protein_R
HGF_1_r
HGf_1_mRNA_complete_cds_Source_RefSeq_mRNA_Acc_NM_077390	Cele_013681_Y105E8A_24_Protein_Y105E8A_24_isoform_a_Source_RefSeq_mRNA_Acc_NM_001026512	
Drer_091607_Rho_guanine_nucleotide_exchange_factor_GEF_28_Source_
HGNC_Symbol_Acc_30322_AR
HGEF28_2_of_2	Drer_055837_Rho_guanine_nucleotide_exchange_factor_GEF_1b_Source_ZFIN_Acc_ZDB_GENE_060616_136_ar
HGef1b	Drer_060415_Rho_guanine_nucleotide_exchange_factor_GEF_28_Source_ZFIN_Acc_ZDB_GENE_060531_28_ar
HGef28	Drer_067634_Rho_guanine_nucleotide_exchange_factor_GEF_12b_Source_ZFIN_Acc_ZDB_GENE_070705_36_ar
HGef12b	Drer_030532_Rho_guanine_nucleotide_exchange_factor_GEF_12_Source_
HGNC_Symbol_Acc_14193_AR
HGEF12_1_of_2	Drer_075819_rho_rac_guanine_nucleotide_exchange_factor_GEF_2_Source_ZFIN_Acc_ZDB_GENE_030717_1_ar
HGef2	Drer_023868_A_kinase_PRKA_anchor_protein_13_Source_
HGNC_Symbol_Acc_371_AKAP13_1_of_2	Drer_040380_Rho_guanine_nucleotide_exchange_factor_GEF_1a_Source_ZFIN_Acc_ZDB_GENE_030722_5_ar
HGef1a	Drer_042308_rho_rac_guanine_nucleotide_exchange_factor_GEF_18b_Source_ZFIN_Acc_ZDB_GENE_070705_462_ar
HGef18b	Drer_079358_A_kinase_PRKA_anchor_protein_13_Source_
HGNC_Symbol_Acc_371_AKAP13_2_of_2	Drer_052482_Rho_guanine_nucleotide_exchange_factor_GEF_11_Source_ZFIN_Acc_ZDB_GENE_070604_1_ar
HGef11	Drer_088737_Uncharacterized_protein_Source_UniProtKB_TrEMBL_Acc_E7F206_BX005423_3	Drer_051709_Uncharacterized_protein_Source_UniProtKB_TrEMBL_Acc_E7FE18_BX005423_1	Drer_011157_rho_rac_guanine_nucleotide_exchange_factor_GEF_18a_Source_ZFIN_Acc_ZDB_GENE_040516_14_ar
HGef18a	Drer_095458_si_dkey_240h12_3_Source_ZFIN_Acc_ZDB_GENE_070705_405_si_dkey_240h12_3	
Spur_016644_Rhogef11l	Spur_024046_Rhogef11l_1	Spur_028249_Akap13	Spur_015839_Spur_015839	Spur_028707_Spur_028707	Spur_005906_Spur_005906	Spur_028250_Spur_028250	
Smim_3520_3_PREDICTED_rho_guanine_nucleotide_exchange_factor_12_like_Bombus_terrestris_gi_340709994_ref_XP_003393584_0_0_787	Smim_31154_PREDICTED_similar_to_RHO_guanyl_nucleotide_exchange_factor_Tribolium_castaneum_gi_189238697_ref_XP_967832_1e_178_558	Smim_32047_PREDICTED_similar_to_RHO_guanyl_nucleotide_exchange_factor_Tribolium_castaneum_gi_189238697_ref_XP_967832_8e_139_455	Smim_32057_PREDICTED_similar_to_RHO_guanyl_nucleotide_exchange_factor_Tribolium_castaneum_gi_189238697_ref_XP_967832_6e_14_77_8	
Nvec_18836_C1_1	Nvec_55983_RhoGEF	Nvec_13375_	

HG_5651	
Hsap_Ensmbl0249222_ATP_synthase_H_transporting_mitochondrial_Fo_complex_subunit_G2_Source_
HGNC_Symbol_Acc_13213_ATP5L2	Hsap_Ensmbl0167283_ATP_synthase_H_transporting_mitochondrial_Fo_complex_subunit_G_Source_
HGNC_Symbol_Acc_14247_ATP5L	
Dmel_0010612_l_2_06225_lethal_2_06225_Source_FlyBase_0010612	Dmel_0031941_CG7211	
Cele_000209_asg_1_Protein_ASG_1_asg_1_mRNA_complete_cds_Source_RefSeq_mRNA_Acc_NM_059951	Cele_000210_asg_2_Protein_ASG_2_asg_2_mRNA_complete_cds_Source_RefSeq_mRNA_Acc_NM_076751	
Drer_011841_ATP_synthase_H_transporting_mitochondrial_F0_complex_subunit_g_Source_ZFIN_Acc_ZDB_GENE_030131_5177_atp5l	
Spur_013135_Atp5l_ATP_synthase_G_chain_Source_UniProtKB_TrEMBL_Acc_Q9BMI6	Spur_003273_Atp5l_1	
Sman_129080	
Gsal_8699_lethal_06225	

HG_8681	
Hsap_Ensmbl0108309_RUN_domain_containing_3A_Source_
HGNC_Symbol_Acc_16984_RUNDC3A	Hsap_Ensmbl0105784_RUN_domain_containing_3B_Source_
HGNC_Symbol_Acc_30286_RUNDC3B	
Drer_007245_RUN_domain_containing_3A_Source_
HGNC_Symbol_Acc_16984_RUNDC3A_2_of_2	Drer_009961_RUN_domain_containing_3b_Source_ZFIN_Acc_ZDB_GENE_041114_121_rundc3b	Drer_002546_RUN_domain_containing_3Ab_Source_ZFIN_Acc_ZDB_GENE_040426_842_rundc3ab	
Spur_002116_Hypp_3008	

HG_60821	
Dmel_0033340_CG13751	

HG_34746	
This group of homology does not contain any annotated genome

HG_147831	
Hsap_Ensmbl0215462_Sarcoma_antigen_NY_SAR_79_Uncharacterized_protein_Source_UniProtKB_TrEMBL_Acc_Q86WE6_AL136218_1	

HG_5934	
Hsap_Ensmbl0164244_proline_rich_coiled_coil_1_Source_
HGNC_Symbol_Acc_28164_PRRC1	
Cgig_02110_Protein_PRRC1_A_Source_UniProtKB_TrEMBL_Acc_K1Q157	
Cele_015454_C04G6_4_Protein_C04G6_4_C04G6_4_mRNA_complete_cds_Source_RefSeq_mRNA_Acc_NM_062537	
Drer_044304_proline_rich_coiled_coil_1_Source_ZFIN_Acc_ZDB_GENE_041024_9_prrc1	
Spur_024997_Prrc1	
Smim_6893_PREDICTED_proline_rich_coiled_coil_like_Saccoglossus_kowalevskii_gi_291222999_ref_XP_002731503_2e_83_269	Smim_3213_FLJ00410_protein_Homo_sapiens_gi_21748660_dbj_BAC03467_1e_05_48_5	
Nvec_25997_	Nvec_45101_AdoMetDC_leader	Nvec_36420_	

HG_5120	
Hsap_Ensmbl0119487_mitogen_activated_protein_kinase_associated_protein_1_Source_
HGNC_Symbol_Acc_18752_MAPKAP1	
Dmel_0033935_Sin1_SAPK_interacting_protein_1_Source_FlyBase_0033935	
Cgig_20285_Target_of_rapamycin_complex_2_subunit_MAPKAP1_Source_UniProtKB_TrEMBL_Acc_K1QWI5	
Cele_013261_sinh_1_Protein_SINH_1_sinh_1_mRNA_complete_cds_Source_RefSeq_mRNA_Acc_NM_064195	
Drer_091777_mitogen_activated_protein_kinase_associated_protein_1_Source_ZFIN_Acc_ZDB_GENE_041111_178_mapkap1	
Spur_024598_Mip1	Spur_025504_Mapkap1	
Smim_9330_mitogen_activated_protein_kinase_associated_protein_1r_Homo_sapiens_gi_48762798_gb_AAT46480_9e_76_248	Smim_9326_Stress_activated_map_kinase_interacting_protein_Acromyrmex_echinatior_gi_332019682_gb_EGI60156_3e_21_96_3	
Nvec_55439_	

HG_14863	
This group of homology does not contain any annotated genome

HG_5790	
Dmel_0040079_pkaap_pkaap_Source_FlyBase_0040079	
Cgig_19885_A_kinase_anchor_protein_10_mitochondrial_Source_UniProtKB_TrEMBL_Acc_K1RGX2	Cgig_11060_A_kinase_anchor_protein_10_mitochondrial_Source_UniProtKB_TrEMBL_Acc_K1RFR7	
Cele_004348_rgs_5_Protein_RGS_5_isoform_a_rgs_5_mRNA_complete_cds_Source_RefSeq_mRNA_Acc_NM_065828	
Drer_059549_A_kinase_PRKA_anchor_protein_10_Source_ZFIN_Acc_ZDB_GENE_030131_2535_akap10	
Spur_004268_Akap10	
Smim_61861_A_kinase_PRKA_anchor_protein_10_Mus_musculus_gi_56238102_emb_CAI25996_5e_44_167	Smim_3844_kinase_anchor_protein_10_putative_Pediculus_humanus_corporis_gi_242010546_ref_XP_002426026_7e_23_101	
Nvec_5008_	

HG_40277	
This group of homology does not contain any annotated genome

HG_4560	
Hsap_Ensmbl0165650_PDZ_domain_containing_8_Source_
HGNC_Symbol_Acc_26974_PDZD8	
Dmel_0030358_CG10362	
Cgig_12118_PDZ_domain_containing_protein_8_Source_UniProtKB_TrEMBL_Acc_K1PAR0	
Cele_008274_C53B4_4_Protein_C53B4_4_isoform_b_C53B4_4_mRNA_complete_cds_Source_RefSeq_mRNA_Acc_NM_069157	
Drer_088699_PDZ_domain_containing_8_Source_ZFIN_Acc_ZDB_GENE_110310_2_pdzd8	
Spur_021135_Pdzd8	
Nvec_33963_	

HG_23444	
This group of homology does not contain any annotated genome

HG_23275	
Nvec_29754_	

HG_65688	
This group of homology does not contain any annotated genome

HG_64736	
Nvec_6222_zf_C2H2	

HG_6102	
Spur_018903_Spur_018903	Spur_016484_Hypp_825	
Nvec_24666_ITAM	Nvec_31809_	Nvec_55707_ITAM	Nvec_29702_	Nvec_16487_ITAM	Nvec_13034_ITAM	Nvec_33072_Arm	Nvec_7995_	Nvec_30437_Casein_kappa	Nvec_12621_	Nvec_54176_	Nvec_45732_	

HG_2770	
Hsap_Ensmbl0132254_ADP_ribosylation_factor_interacting_protein_2_Source_
HGNC_Symbol_Acc_17160_ARFIP2	Hsap_Ensmbl0164144_ADP_ribosylation_factor_interacting_protein_1_Source_
HGNC_Symbol_Acc_21496_ARFIP1	
Dmel_0037884_CG17184	
Cgig_15712_Arfaptin_1_Source_UniProtKB_TrEMBL_Acc_K1QZB0	
Cele_010040_F54C8_7_Protein_F54C8_7_isoform_b_Source_RefSeq_mRNA_Acc_NM_181932	
Drer_070055_ADP_ribosylation_factor_interacting_protein_1_arfaptin_1_Source_ZFIN_Acc_ZDB_GENE_040426_2690_arfip1	Drer_056664_ADP_ribosylation_factor_interacting_protein_2b_Source_ZFIN_Acc_ZDB_GENE_050417_131_arfip2b	Drer_059244_ADP_ribosylation_factor_interacting_protein_2a_Source_ZFIN_Acc_ZDB_GENE_041010_221_arfip2a	
Spur_024178_Spur_024178	Spur_011861_Arfip1	
Smim_76650_ADP_ribosylation_factor_interacting_protein_putative_Ixodes_scapularis_gi_241743278_ref_XP_002414200_2e_157_458	
Sman_073210_Putative_adp_ribosylation_factor_interacting_protein_Source_UniProtKB_TrEMBL_Acc_G4VA81	
Gsal_5844_isoform_a	
Nvec_24402_	

HG_42716	
This group of homology does not contain any annotated genome

HG_2289	
Hsap_Ensmbl0116688_mitofusin_2_Source_
HGNC_Symbol_Acc_16877_MFN2	Hsap_Ensmbl0171109_mitofusin_1_Source_
HGNC_Symbol_Acc_18262_MFN1	
Dmel_0029870_Marf_Mitochondrial_assembly_regulatory_factor_Source_FlyBase_0029870	Dmel_0011596_fzo_fuzzy_onions_Source_FlyBase_0011596	
Cele_001509_fzo_1_Protein_FZO_1_fzo_1_mRNA_complete_cds_Source_RefSeq_mRNA_Acc_NM_062760	
Drer_079504_mitofusin_2_Source_ZFIN_Acc_ZDB_GENE_081105_44_mfn2	Drer_005121_mitofusin_1b_Source_ZFIN_Acc_ZDB_GENE_040426_1553_mfn1b	Drer_011884_mitofusin_1_Source_
HGNC_Symbol_Acc_18262_MFN1_2_of_4	Drer_079219_mitofusin_1_Source_
HGNC_Symbol_Acc_18262_MFN1_3_of_4	Drer_091745_Uncharacterized_protein_Source_UniProtKB_TrEMBL_Acc_E7EXQ4_CABZ01055591_1	
Spur_007142_Mfn	Spur_009673_Mfnl1	Spur_009674_Mfnl2	Spur_009926_Hypp_1881	
Smim_g33326_t1_transmembrane_GTPase_mfn_putative_Ixodes_scapularis_gi_241716113_ref_XP_002403834_0_0_1036	
Sman_132620_Transmembrane_gtpase_mfn_Mitofusin_1_Fzo_homolog_putative_Source_UniProtKB_TrEMBL_Acc_G4LUE7	
Gsal_12300_transmembrane_gtpase_mfn_mitofusin_1_fzo_homolog	Gsal_11991_transmembrane_gtpase_mfn_mitofusin_1_fzo_homolog	
Nvec_4104_Fzo_mitofusin	

HG_115	
Cele_008859_F15D4_2_Protein_F15D4_2_F15D4_2_mRNA_complete_cds_Source_RefSeq_mRNA_Acc_NM_064402	
Nvec_50722_Cullin	Nvec_24514_	Nvec_44806_Hist_deacetyl	Nvec_19713_	Nvec_36853_DNA_pol_B_exo	Nvec_48102_Ribosomal_S17	Nvec_38642_IF4E	Nvec_379_ADK	Nvec_1937_	Nvec_22074_	Nvec_36834_Rap_GAP	Nvec_51199_	Nvec_31490_Aa_trans	Nvec_30632_Acyltransferase	Nvec_11959_	Nvec_3515_	Nvec_56549_Spermine_synth	Nvec_46138_	Nvec_8768_TrmB	Nvec_44778_TPR_2	Nvec_11016_DUF726	Nvec_45157_	Nvec_25409_PSD1	Nvec_21573_WD40	Nvec_49814_	Nvec_38893_UMPH_1	Nvec_52789_	Nvec_12959_Peptidase_M16_C	Nvec_25442_	Nvec_12588_	Nvec_53415_efhand	Nvec_9010_RVP	Nvec_38675_HEAT	Nvec_9975_7tm_2	Nvec_15122_	Nvec_46889_	Nvec_53581_	Nvec_49651_EGF_CA	Nvec_46206_HLH	Nvec_10425_	Nvec_29906_	Nvec_4381_RVT_1	Nvec_29747_Ank	Nvec_15441_RVT_1	Nvec_49519_DUF1378	Nvec_29039_	Nvec_42015_	Nvec_20931_	Nvec_21366_YL1	Nvec_7446_SH2	Nvec_40820_Pkinase_Tyr	Nvec_30964_	Nvec_33267_F5_F8_type_C	Nvec_23047_	Nvec_17455_Ank	Nvec_26735_rve	Nvec_39409_	Nvec_30644_	Nvec_18780_	Nvec_7770_Aldolase_II	Nvec_33453_BRF1	Nvec_39747_	Nvec_50270_	Nvec_10507_7tm_1	Nvec_30384_	Nvec_22086_Ion_trans_2	Nvec_41271_EGF	Nvec_32912_	Nvec_16326_Sushi	Nvec_46094_	Nvec_27752_ASC	Nvec_23912_	Nvec_23160_DUF1136	Nvec_2671_Amidohydro_2	Nvec_9638_WD40	Nvec_40230_	Nvec_52737_B_lectin	Nvec_13329_C1_2	Nvec_55155_	Nvec_21063_	Nvec_32058_	Nvec_3059_REJ	Nvec_12156_	Nvec_56744_	Nvec_15827_	Nvec_2294_Extensin_2	Nvec_44259_MORN	Nvec_58307_	Nvec_2190_SGS	Nvec_3074_	Nvec_5539_Plasmodium_HRP	Nvec_35112_	Nvec_5869_	Nvec_33752_I_set	Nvec_57745_Extensin_2	Nvec_37880_	Nvec_54840_	Nvec_31375_IQ	Nvec_3970_Drf_FH1	Nvec_35445_	Nvec_9222_7tm_1	Nvec_18059_Tyr_Deacylase	Nvec_12111_	Nvec_28913_	Nvec_41368_	Nvec_56764_	Nvec_318_	Nvec_14354_TEP1_N	Nvec_38767_Filamin	Nvec_21022_	Nvec_41066_	Nvec_30415_M	Nvec_39125_DUF164	Nvec_24487_	Nvec_13100_	Nvec_43412_	Nvec_48361_	Nvec_43613_	Nvec_25166_	Nvec_48920_	Nvec_30117_	Nvec_14766_	Nvec_47635_	Nvec_59604	Nvec_44658_	Nvec_21994_	Nvec_45308_	Nvec_50652_	Nvec_31108_	Nvec_3601_DUF765	Nvec_23716_	Nvec_18514_	Nvec_38641_	Nvec_19132_	Nvec_38978_	Nvec_52392_	Nvec_22547_	Nvec_47580_	Nvec_47610_	Nvec_1318_	Nvec_8988_	Nvec_43137_	Nvec_29496_	Nvec_4204_DUF765	Nvec_13941_	Nvec_41224_DUF765	Nvec_23442_	Nvec_11000_	Nvec_7839_	Nvec_46157_	Nvec_15205_	Nvec_32594_	Nvec_14826_	Nvec_11970_	Nvec_48718_	Nvec_31130_	Nvec_57030_	Nvec_50900_	Nvec_47825_	Nvec_9069_	Nvec_30656_	Nvec_43000_	Nvec_12760_DUF765	Nvec_12682_DUF1336	Nvec_16314_DUF765	Nvec_43717_	Nvec_35026_	Nvec_8422_	Nvec_43046_	Nvec_38948_	Nvec_37910_	Nvec_2915_	Nvec_36228_	Nvec_37889_	Nvec_14956_	Nvec_12674_	Nvec_524_	Nvec_55086_	Nvec_2747_	Nvec_14727_	Nvec_47430_	Nvec_21233_	Nvec_48217_	Nvec_15454_	Nvec_29318_	Nvec_5594_	Nvec_6413_	Nvec_40734_DUF765	Nvec_18638_DUF765	Nvec_11588_	Nvec_45361_	Nvec_57084_	Nvec_6839_	Nvec_29207_	Nvec_41354_	Nvec_16436_DUF765	Nvec_19181_	Nvec_14039_	Nvec_53321_	Nvec_4586_DUF765	Nvec_23161_	Nvec_38625_	Nvec_52722_	Nvec_37896_	Nvec_45377_	Nvec_45961_	Nvec_39773_DUF765	Nvec_19732_	Nvec_1981_	Nvec_15013_	Nvec_52745_	Nvec_43468_	Nvec_49211_	Nvec_10667_	Nvec_5286_	Nvec_20053_DUF765	Nvec_43731_	Nvec_30190_	Nvec_9174_	Nvec_37747_	Nvec_56961_	Nvec_39848_	Nvec_32567_	Nvec_5250_	Nvec_34503_	Nvec_20669_	Nvec_8846_	Nvec_44783_	Nvec_3006_	Nvec_26694_	Nvec_26393_	Nvec_1540_	Nvec_46688_	Nvec_13641_	Nvec_8174_	Nvec_46361_	Nvec_29960_	Nvec_16330_	Nvec_25181_	Nvec_38487_	Nvec_29704_	Nvec_23253_	Nvec_41197_	Nvec_27058_	Nvec_25680_	Nvec_39278_	Nvec_53325_	Nvec_54383_	Nvec_16044_	Nvec_12393_	Nvec_52161_	Nvec_23020_	Nvec_15685_	Nvec_41531_	Nvec_20710_	Nvec_39514_	Nvec_24611_	Nvec_17987_	Nvec_53265_	Nvec_55765_	Nvec_43349_	Nvec_32645_	Nvec_46485_	Nvec_39977_	Nvec_29878_	Nvec_36996_	Nvec_27866_	Nvec_12870_	Nvec_30336_	Nvec_18474_	Nvec_8191_	Nvec_26310_	Nvec_54339_	Nvec_30978_	Nvec_52302_	Nvec_46791_	Nvec_7956_	Nvec_52283_	Nvec_36967_	Nvec_12358_	Nvec_33980_	Nvec_47213_	Nvec_52638_	Nvec_57204_DUF765	Nvec_37610_	Nvec_15537_	Nvec_42646_DUF765	Nvec_52710_	Nvec_14916_	Nvec_18123_	Nvec_8543_	Nvec_53089_	Nvec_13544_	Nvec_44920_	Nvec_25053_	Nvec_1736_	Nvec_29978_	Nvec_40947_	Nvec_41112_	Nvec_29037_	Nvec_27295_	Nvec_22214_	Nvec_44850_	Nvec_10608_	Nvec_32799_	Nvec_48029_	Nvec_41779_	Nvec_56737_	Nvec_53848_	Nvec_22981_	Nvec_58350_	Nvec_34686_	Nvec_55206_	Nvec_13840_	Nvec_48334_	Nvec_22418_	Nvec_36738_	Nvec_28058_	Nvec_6345_	Nvec_1894_	Nvec_18823_	Nvec_54029_DUF765	Nvec_57778	Nvec_35366_	Nvec_22452_	Nvec_24337_	Nvec_28033_	Nvec_13217_	Nvec_45536_	Nvec_29217_	Nvec_27903_	Nvec_25575_	Nvec_43960_Toxin_19	Nvec_2221_	Nvec_3084_	Nvec_19004_	Nvec_46321_DUF765	Nvec_33697_	Nvec_52633_	Nvec_29389_	Nvec_24316_	Nvec_10491_	Nvec_5754_	Nvec_49267_	Nvec_28324_	Nvec_4657_	Nvec_19659_	Nvec_175_	Nvec_31351_	Nvec_27240_DUF765	Nvec_17566_	Nvec_7708_	Nvec_47807_	Nvec_2222_	Nvec_14019_	Nvec_23700_	Nvec_33340_	Nvec_24360_	Nvec_32750_	Nvec_19273_	Nvec_15853_	Nvec_59373	Nvec_53743_	Nvec_13387_	Nvec_57591_	Nvec_41011_	Nvec_52493_DUF765	Nvec_30576_	Nvec_50748_	Nvec_27108_	Nvec_37030_	Nvec_42337_	Nvec_53245_	Nvec_1805_	Nvec_32565_	Nvec_37131_	Nvec_50444_	Nvec_14396_	Nvec_58695	Nvec_7552_	Nvec_2728_	Nvec_56967_	Nvec_37411_	Nvec_45029_	Nvec_55811_	Nvec_5303_	Nvec_15377_	Nvec_19926_	Nvec_17005_DUF765	Nvec_28515_	Nvec_43874_	Nvec_8733_	Nvec_56302_	Nvec_1459_	Nvec_35988_	Nvec_39375_	Nvec_43538_	Nvec_50670_	Nvec_13399_	Nvec_46651_	Nvec_1885_	Nvec_876_	Nvec_36003_	Nvec_15306_	Nvec_12435_	Nvec_3677_	Nvec_1239_	Nvec_50060_	Nvec_2195_	Nvec_49577_	Nvec_27816_	Nvec_40583_	Nvec_14383_	Nvec_753_	Nvec_58509	Nvec_3973_	Nvec_58005_	Nvec_5162_	Nvec_13197_DUF765	Nvec_18774_	Nvec_57318_	Nvec_38659_	Nvec_20200_	Nvec_14523_	Nvec_44516_	Nvec_44913_	Nvec_46149_	Nvec_51469_	Nvec_44900_	Nvec_16113_	Nvec_36435_	Nvec_6535_	Nvec_24720_	Nvec_40862_	Nvec_5107_	Nvec_50614_	Nvec_49677_	Nvec_24553_	Nvec_47127_	Nvec_30677_	Nvec_44936_UCR_TM	Nvec_59539_	Nvec_19569_	Nvec_18933_	Nvec_16374_	Nvec_24798_	Nvec_15081_	Nvec_41735_	Nvec_9536_	Nvec_56965_	Nvec_5856_	Nvec_55260_	Nvec_454_	Nvec_32855_	Nvec_16924_	Nvec_10567_	Nvec_45949_	Nvec_7279_	Nvec_36119_	Nvec_53521_	Nvec_42492_	Nvec_37019_	Nvec_59510_	Nvec_17901_	Nvec_12153_	Nvec_35822_DUF765	Nvec_21702_	Nvec_40465_	Nvec_17626_	Nvec_39012_	Nvec_516_	Nvec_12793_	Nvec_46691_DUF765	Nvec_19592_	Nvec_58763_	Nvec_55315_	Nvec_11993_	Nvec_22515_	Nvec_9210_	Nvec_6726_	Nvec_17701_	Nvec_56806_	Nvec_56822_	Nvec_51095_	Nvec_30823_	Nvec_30669_	Nvec_19301_	Nvec_51740_	Nvec_36181_	Nvec_13994_	Nvec_9111_	Nvec_54089_	Nvec_54313_	Nvec_25891_	Nvec_34798_	Nvec_27248_	Nvec_7929_	Nvec_57151_	Nvec_21293_	Nvec_1863_	Nvec_40885_	Nvec_47445_	Nvec_33698_	Nvec_36941_	Nvec_25872_	Nvec_13552_	Nvec_35501_	Nvec_279_rve	Nvec_4437_	Nvec_21861_	Nvec_56306_	Nvec_2166_	Nvec_59324_	Nvec_50524_	Nvec_16765_	Nvec_45427_	Nvec_49256_	Nvec_45525_	Nvec_19807_	Nvec_42272_	Nvec_49418_	Nvec_30165_	Nvec_42579_	Nvec_34552_	Nvec_23941_	Nvec_17297_	Nvec_1420_	Nvec_28661_	Nvec_7837_	Nvec_1746_	Nvec_9854_	Nvec_47315_	Nvec_48730_	Nvec_31367_	Nvec_27823_	Nvec_11350_	Nvec_4147_	Nvec_47208_	Nvec_32003_	Nvec_2194_	Nvec_8860_	Nvec_7024_	Nvec_19315_	Nvec_42996_Neur_chan_memb	Nvec_46663_	Nvec_49082_	Nvec_36087_	Nvec_17082_	Nvec_51374_	Nvec_24786_	Nvec_21569_	Nvec_48816_	Nvec_39395_	Nvec_24822_	Nvec_53639_	Nvec_47151_	Nvec_7969_	Nvec_5062_	Nvec_2426_	Nvec_3518_Ank	Nvec_55000_DUF765	Nvec_33369_	Nvec_52596_	Nvec_15611_	Nvec_13084_	Nvec_45924_	Nvec_48738_	Nvec_6274_	Nvec_47618_	Nvec_25836_	Nvec_59238	Nvec_46112_	Nvec_52100_	Nvec_13203_	Nvec_20337_	Nvec_2869_	Nvec_18012_Flavoprotein	Nvec_55243_	Nvec_19108_	Nvec_1971_	Nvec_17859_	Nvec_33475_	Nvec_54502_	Nvec_35386_	Nvec_17014_	Nvec_49788_	Nvec_47449_	Nvec_55776_	Nvec_21311_	Nvec_58800_	Nvec_42937_	Nvec_795_	Nvec_48026_	Nvec_43133_	Nvec_24159_	Nvec_18776_DUF765	Nvec_44042_	Nvec_58927_	Nvec_42924_	Nvec_22083_	Nvec_33797_	Nvec_7340_	Nvec_28582_	Nvec_28183_	Nvec_39107_Lyase_8	Nvec_56871_	Nvec_12908_Drf_FH1	Nvec_45068_	Nvec_4105_WAP	Nvec_11224_	Nvec_20039_LRR_1	Nvec_5222_Ras	Nvec_7222_	Nvec_26704_bZIP_2	Nvec_34241_RuvA_C	Nvec_58088_HLH	Nvec_57135_	Nvec_11166_CARD	Nvec_30905_	Nvec_36958_	Nvec_29661_DUF872	Nvec_30748_RBM1CTR	Nvec_52762_	Nvec_45900_Chordopox_A13L	Nvec_14435_	Nvec_48514_	Nvec_8550_MASE1	Nvec_35297_CO_deh_flav_C	Nvec_32763_Histone_HNS	Nvec_6886_	Nvec_12453_DUF765	Nvec_43510_	Nvec_21689_	Nvec_43466_DEAD	Nvec_8996_DUF765	Nvec_23012_	Nvec_28825_COX8	Nvec_15848_	Nvec_1195_	Nvec_21779_	Nvec_59788_	Nvec_11081_	Nvec_7555_	Nvec_3293_	Nvec_25921_	Nvec_4735_	Nvec_26132_	Nvec_17821_PQ_loop	Nvec_35028_	Nvec_30829_	Nvec_50032_	Nvec_44084_	Nvec_17162_	Nvec_19244_	Nvec_25598_	Nvec_26199_	Nvec_37066_	Nvec_1940_	Nvec_44533_	Nvec_37676_	Nvec_4560_	Nvec_9985_	Nvec_38078_	Nvec_39410_	Nvec_50135_	Nvec_897_	Nvec_49017_DUF765	Nvec_40614_	Nvec_37222_	Nvec_56430_	Nvec_22502_FtsL	Nvec_22621_	Nvec_17747_	Nvec_40102_	Nvec_56876_	Nvec_55041_	Nvec_49285_	Nvec_32832_	Nvec_30732_	Nvec_31357_	Nvec_48039_	Nvec_29965_	Nvec_17133_	Nvec_31086_	Nvec_26956_	Nvec_343_	Nvec_26762_	Nvec_43098_	Nvec_38151_	Nvec_51146_	Nvec_46641_	Nvec_261_	Nvec_44611_DUF765	Nvec_20081_	Nvec_34396_	Nvec_4378_	Nvec_58079	Nvec_50750_	Nvec_50800_	Nvec_59569_	Nvec_7158_Copper_fist	Nvec_58686_	Nvec_5582_	Nvec_8232_	Nvec_45457_	Nvec_32543_	Nvec_2138_	Nvec_39247_	Nvec_36650_	Nvec_43244_	Nvec_26533_	Nvec_55208_	Nvec_9296_	Nvec_3957_	Nvec_37939_	Nvec_32720_	Nvec_33166_	Nvec_52165_	Nvec_40987_	Nvec_38949_	Nvec_4628_	Nvec_14086_POR	Nvec_9445_	Nvec_1535_	Nvec_25775_	Nvec_48297_	Nvec_3149_	Nvec_44497_	Nvec_30594_	Nvec_41956_	Nvec_52028_	Nvec_48900_	Nvec_41568_	Nvec_59460	Nvec_42404_	Nvec_49201_	Nvec_13520_	Nvec_58703	Nvec_34430_	Nvec_17505_	Nvec_13008_	Nvec_40550_	Nvec_39503_	Nvec_52563_	Nvec_49040_SlyX	Nvec_36586_	Nvec_52630_	Nvec_12705_	Nvec_53934_	Nvec_30600_	Nvec_35732_	Nvec_12282_	Nvec_30140_	Nvec_53407_	Nvec_39690_	Nvec_2526_	Nvec_42354_GETHR	Nvec_5609_	Nvec_50465_	Nvec_18484_	Nvec_21711_	Nvec_13728_	Nvec_47774_	Nvec_45434_	Nvec_17640_DUF329	Nvec_39280_	Nvec_20204_UCR_TM	Nvec_58683_	Nvec_18165_	Nvec_25764_	Nvec_27874_	Nvec_21097_	Nvec_31592_	Nvec_29521_	Nvec_7861_MMR_HSR1	Nvec_17848_	Nvec_31452_Telo_bind	Nvec_39260_DUF765	Nvec_6342_	Nvec_42175_	Nvec_56894_	Nvec_23309_	Nvec_20114_	Nvec_4523_	Nvec_42589_	Nvec_48897_	Nvec_20823_	Nvec_15671_DUF765	Nvec_34253_	Nvec_48557_	Nvec_30457_	Nvec_36241_	Nvec_9213_	Nvec_17580_	Nvec_33351_	Nvec_48356_	Nvec_53920_	Nvec_31140_	Nvec_42936_	Nvec_47480_	Nvec_17013_	Nvec_49896_	Nvec_3420_	Nvec_57120_	Nvec_51214_	Nvec_28961_	Nvec_13763_	Nvec_29495_	Nvec_21334_	Nvec_47128_	Nvec_719_	Nvec_44312_	Nvec_4499_	Nvec_23203_	Nvec_36841_	Nvec_31700_RNA_pol_Rpb1_R	Nvec_29954_	Nvec_26923_	Nvec_26464_	Nvec_50042_	Nvec_21474_	Nvec_4857_	Nvec_10647_	Nvec_14529_S10_plectin	Nvec_48240_	Nvec_9035_	Nvec_1405_	Nvec_47452_	Nvec_15961_	Nvec_40107_	Nvec_23894_	Nvec_16615_	Nvec_33625_	Nvec_42650_	Nvec_33599_	Nvec_54105_	Nvec_10765_	Nvec_48220_	Nvec_30574_	Nvec_24484_	Nvec_56749_	Nvec_783_	Nvec_20759_	Nvec_41485_	Nvec_12554_	Nvec_40640_	Nvec_14827_Neur_chan_LBD	Nvec_33516_	Nvec_26645_	Nvec_50117_EB1	Nvec_12360_	Nvec_40073_	Nvec_25523_	Nvec_741_Agenet	Nvec_12310_	Nvec_353_ACBP	Nvec_22126_Glyco_transf_10	Nvec_12688_	Nvec_13059_	Nvec_13143_	Nvec_22432_	Nvec_48100_Transformer	Nvec_132_	Nvec_13746_	Nvec_14300_	Nvec_15928_BA14K	Nvec_31868_	Nvec_30432_	Nvec_15268_	Nvec_15339_	Nvec_29285_DUF1201	Nvec_58039_	Nvec_44498_BA14K	Nvec_16590_	Nvec_9665_	Nvec_1898_	Nvec_22277_BA14K	Nvec_51989_Extensin_2	Nvec_32525_DED	Nvec_7086_	Nvec_23267_	Nvec_24731_DUF1534	Nvec_28062_RimM	Nvec_29275_	Nvec_44829_	Nvec_740_DUF1131	Nvec_57700_Parecho_VpG	Nvec_6419_	Nvec_52926_	Nvec_31314_	Nvec_34979_	Nvec_55207_	Nvec_41366_	Nvec_46405_	Nvec_46764_	Nvec_47614_	Nvec_49046_BA14K	Nvec_52189_DUF454	Nvec_54769_	Nvec_55964_	Nvec_56429_Phage_Coat_Gp8	Nvec_59791_	

HG_30721	
This group of homology does not contain any annotated genome

HG_4394	
Nvec_52488_	Nvec_54688_DUF963	Nvec_16461_	Nvec_15663_Plasmodium_HRP	Nvec_27219_Cad	Nvec_1942_	Nvec_46026_Collagen	Nvec_30314_CBS	Nvec_49280_	Nvec_51102_	Nvec_43083_	

HG_10807	
Cgig_11359	
Spur_027509_Hypp_278	
Smim_53234_ccr4_not_transcription_complex_Schistosoma_mansoni_gi_256074388_ref_XP_002573507_1e_15_89_7	
Gsal_9308_ccr4_not_transcription_complex	

HG_13140	
This group of homology does not contain any annotated genome

HG_7342	
Hsap_Ensmbl0272901_single_pass_membrane_protein_with_aspartate_rich_tail_1_Source_
HGNC_Symbol_Acc_25055_SMDT1	Hsap_Ensmbl0272835_single_pass_membrane_protein_with_aspartate_rich_tail_1_Source_
HGNC_Symbol_Acc_25055_SMDT1	
Dmel_0062440_CG17680	
Cele_008980_tag_299_Protein_TAG_299_tag_299_mRNA_complete_cds_Source_RefSeq_mRNA_Acc_NM_078086	
Drer_095826_single_pass_membrane_protein_with_aspartate_rich_tail_1_Source_ZFIN_Acc_ZDB_GENE_110411_114_smdt1	
Spur_005826_Spur_005826	
Sman_032790	Sman_152270	
Gsal_6770_hypothetical_protein	

HG_23662	
This group of homology does not contain any annotated genome

HG_5052	
Hsap_Ensmbl0171680_pleckstrin_homology_domain_containing_family_G_with_RhoGef_domain_member_5_Source_
HGNC_Symbol_Acc_29105_PLEK
HG5	Hsap_LRG_262_pleckstrin_homology_domain_containing_family_G_with_RhoGef_domain_member_5_Source_
HGNC_Symbol_Acc_29105_LRG_262	Hsap_Ensmbl0008323_pleckstrin_homology_domain_containing_family_G_with_RhoGef_domain_member_6_Source_
HGNC_Symbol_Acc_25562_PLEK
HG6	
Dmel_0261556_CG42674	
Cgig_25117_Pleckstrin_like_protein_domain_containing_family_G_member_5_Source_UniProtKB_TrEMBL_Acc_K1RE88	
Cele_006476_r
HGf_2_Protein_R
HGF_2_r
HGf_2_mRNA_complete_cds_Source_RefSeq_mRNA_Acc_NM_062322	
Drer_025902_pleckstrin_homology_domain_containing_family_G_with_RhoGef_domain_member_5a_Source_ZFIN_Acc_ZDB_GENE_060503_766_plek
HG5a	Drer_089038_Uncharacterized_protein_Source_UniProtKB_TrEMBL_Acc_E7F431_CABZ01057013_1	
Spur_026073_Plek
HG5	Spur_014333_Plek
HG5_1	
Sman_203160	

HG_53793	
Nvec_5210_Keratin_B2	

HG_7666	
Hsap_Ensmbl0040275_spindle_apparatus_coiled_coil_protein_1_Source_
HGNC_Symbol_Acc_26010_SPDL1	
Dmel_0031549_Spindly_Spindly_Source_FlyBase_0031549	
Drer_078054_spindle_apparatus_coiled_coil_protein_1_Source_
HGNC_Symbol_Acc_26010_SPDL1	
Spur_028609_Ccdc99	
Nvec_52664_Filament	

HG_11531	
Cgig_12881_Ankyrin_2_Source_UniProtKB_TrEMBL_Acc_K1QYU3	

HG_37809	
This group of homology does not contain any annotated genome

HG_42816	
This group of homology does not contain any annotated genome

HG_33090	
This group of homology does not contain any annotated genome

HG_45782	
This group of homology does not contain any annotated genome

HG_7135	
Hsap_Ensmbl0123684_lysophosphatidylglycerol_acyltransferase_1_Source_
HGNC_Symbol_Acc_28985_LPGAT1	
Cgig_17167_Acyl_CoA_lysophosphatidylglycerol_acyltransferase_1_Source_UniProtKB_TrEMBL_Acc_K1QBQ9	
Cele_019465_acl_14_Protein_ACL_14_isoform_a_acl_14_mRNA_complete_cds_Source_RefSeq_mRNA_Acc_NM_073011	Cele_008581_acl_13_Protein_ACL_13_acl_13_mRNA_complete_cds_Source_RefSeq_mRNA_Acc_NM_069969	Cele_015295_acl_12_Protein_ACL_12_acl_12_mRNA_complete_cds_Source_RefSeq_mRNA_Acc_NM_076859	
Drer_013542_lysophosphatidylglycerol_acyltransferase_1_Source_ZFIN_Acc_ZDB_GENE_030131_2906_lpgat1	
Smim_9943_lysophosphatidic_acid_acyltransferase_LPAAT_putative_Ixodes_scapularis_gi_242000594_ref_XP_002434940_3e_123_370	

HG_6075	
Hsap_Ensmbl0048544_mitochondrial_ribosomal_protein_S10_Source_
HGNC_Symbol_Acc_14502_MRPS10	
Dmel_0038307_mRpS10_mitochondrial_ribosomal_protein_S10_Source_FlyBase_0038307	
Cgig_20497_28S_ribosomal_protein_S10_mitochondrial_Source_UniProtKB_TrEMBL_Acc_K1R1T1	
Cele_012556_mrps_10_Protein_MRPS_10_mrps_10_mRNA_complete_cds_Source_RefSeq_mRNA_Acc_NM_067284	
Drer_045913_mitochondrial_ribosomal_protein_S10_Source_ZFIN_Acc_ZDB_GENE_040914_39_mrps10	
Spur_018851_Spur_018851	
Smim_68055_ribosomal_protein_S10_putative_Ixodes_scapularis_gi_241676642_ref_XP_002412559_1e_49_167	
Sman_099300_Mitochondrial_28S_ribosomal_protein_S10_S10mt_MRP_S10_putative_Source_UniProtKB_TrEMBL_Acc_G4LUY8	
Gsal_7128_28s_ribosomal_protein_mitochondrial	
Nvec_42217_	

HG_5923	
Hsap_Ensmbl0163389_protein_O_glucosyltransferase_1_Source_
HGNC_Symbol_Acc_22954_POGLUT1	
Dmel_0051139_CG31139	Dmel_0086253_rumi_rumi_Source_FlyBase_0086253	
Cgig_14680_KTEL_motif_containing_protein_1_Source_UniProtKB_TrEMBL_Acc_K1Q9M3	
Drer_053463_protein_O_glucosyltransferase_1_Source_ZFIN_Acc_ZDB_GENE_051120_24_poglut1	
Spur_013075_Ktelc1	
Smim_16482_PREDICTED_similar_to_RIKEN_cDNA_9630046K23_gene_isoform_Strongylocentrotus_purpuratus_gi_115666316_ref_XP_779911_2e_171_495	
Nvec_24100_	Nvec_22831_	

HG_4822	
Hsap_Ensmbl0183066_WBP2_N_terminal_like_Source_
HGNC_Symbol_Acc_28389_WBP2NL	
Dmel_0036318_Wbp2_Wbp2_ortholog_Source_FlyBase_0036318	
Cgig_19166_WW_domain_binding_protein_2_Source_UniProtKB_TrEMBL_Acc_K1QKR5	
Cele_008404_D2013_6_Protein_D2013_6_D2013_6_mRNA_complete_cds_Source_RefSeq_mRNA_Acc_NM_063586	Cele_015955_C18B2_4_Protein_C18B2_4_C18B2_4_mRNA_complete_cds_Source_RefSeq_mRNA_Acc_NM_076219	
Drer_056605_WW_domain_binding_protein_2_Source_ZFIN_Acc_ZDB_GENE_050522_137_wbp2	Drer_044852_WBP2_N_terminal_like_Source_ZFIN_Acc_ZDB_GENE_030131_4012_wbp2nl	
Spur_023646_Wbp2nL	
Smim_56602_WW_domain_binding_protein_putative_Ixodes_scapularis_gi_241303210_ref_XP_002407570_8e_75_242	
Sman_038210_Putative_ww_domain_binding_protein_2_WBP_2_Source_UniProtKB_TrEMBL_Acc_G4VNS9	
Gsal_5550_ww_domain_binding_protein_2	

HG_17224	
Nvec_10368_	

HG_42883	
This group of homology does not contain any annotated genome

HG_19858	
This group of homology does not contain any annotated genome

HG_25504	
This group of homology does not contain any annotated genome

HG_26520	
Hsap_Ensmbl0113583_chromosome_5_open_reading_frame_15_Source_
HGNC_Symbol_Acc_20656_C5orf15	
Drer_090747_chromosome_5_open_reading_frame_15_Source_
HGNC_Symbol_Acc_20656_C21H5orf15	

HG_23439	
This group of homology does not contain any annotated genome

HG_9306	
Cgig_00417	

HG_13991	
This group of homology does not contain any annotated genome

HG_13204	
Nvec_32468_Drf_FH1	Nvec_20174_DedA	Nvec_35102_Spore_permease	Nvec_48379_	

HG_34736	
Smim_83743_type_a_pre_proallatostatin_Macrobrachium_rosenbergii_gi_67907322_gb_AAY82901_4e_14_84_7	

HG_1667	
Hsap_Ensmbl0262655_spondin_1_extracellular_matrix_protein_Source_
HGNC_Symbol_Acc_11252_SPON1	
Dmel_0026721_fat_spondin_fat_spondin_Source_FlyBase_0026721	Dmel_0033710_CG17739	Dmel_0050046_CG30046	Dmel_0050203_CG30203	Dmel_0020269_mspo_M_spondin_Source_FlyBase_0020269	
Cgig_00258_Spondin_1_Source_UniProtKB_TrEMBL_Acc_K1PMP8	
Cele_006893_spon_1_Protein_SPON_1_spon_1_mRNA_complete_cds_Source_RefSeq_mRNA_Acc_NM_063072	
Drer_010029_spondin_1a_Source_ZFIN_Acc_ZDB_GENE_000427_9_spon1a	Drer_023694_spondin_1b_Source_ZFIN_Acc_ZDB_GENE_000427_10_spon1b	Drer_002732_spondin_2b_extracellular_matrix_protein_Source_ZFIN_Acc_ZDB_GENE_990415_161_spon2b	Drer_025465_spondin_2a_extracellular_matrix_protein_Source_ZFIN_Acc_ZDB_GENE_990415_160_spon2a	
Spur_020379_SponL	Spur_009594_Spon2Lf	Spur_023241_Spur_023241	
Smim_51683_F_spondin_putative_Ixodes_scapularis_gi_241705268_ref_XP_002413250_0_0_705	Smim_20914_PREDICTED_similar_to_GA10108_PA_Tribolium_castaneum_gi_91078104_ref_XP_972867_6e_81_264	Smim_60246_f_spondin_Aedes_aegypti_gi_157117142_ref_XP_001652955_2e_04_46_6	
Gsal_1553_fat_isoform_b	Gsal_4557_1_protein	

HG_32325	
This group of homology does not contain any annotated genome

HG_27149	
Cgig_25293_Sarcoplasmic_calcium_binding_proteins_II_V_VI_and_VII_Source_UniProtKB_TrEMBL_Acc_K1QVU7	

HG_71055	
This group of homology does not contain any annotated genome

HG_22910	
This group of homology does not contain any annotated genome

HG_81746	
This group of homology does not contain any annotated genome

HG_5267	
Hsap_Ensmbl0023909_glutamate_cysteine_ligase_modifier_subunit_Source_
HGNC_Symbol_Acc_4312_GCLM	
Dmel_0046114_Gclm_Glutamate_cysteine_ligase_modifier_subunit_Source_FlyBase_0046114	
Cgig_14941_Glutamate_cysteine_ligase_regulatory_subunit_Source_UniProtKB_TrEMBL_Acc_K1Q9C8	
Cele_017084_E01A2_1_Protein_E01A2_1_isoform_b_Source_RefSeq_mRNA_Acc_NM_001128967	
Drer_018953_glutamate_cysteine_ligase_modifier_subunit_Source_ZFIN_Acc_ZDB_GENE_030131_5906_gclm	
Spur_002909_Gclm	Spur_012118_Spur_012118	
Smim_13372_glutamate_cysteine_ligase_regulatory_subunit_Danio_rerio_gi_41054139_ref_NP_956139_1e_62_207	

HG_27162	
Spur_023367_Spur_023367	

HG_26041	
This group of homology does not contain any annotated genome

HG_4078	
Hsap_Ensmbl0198142_sosondowah_ankyrin_repeat_domain_family_member_C_Source_
HGNC_Symbol_Acc_26149_SOWAHC	Hsap_Ensmbl0198944_sosondowah_ankyrin_repeat_domain_family_member_A_Source_
HGNC_Symbol_Acc_27033_SOWAHA	Hsap_Ensmbl0186212_sosondowah_ankyrin_repeat_domain_family_member_B_Source_
HGNC_Symbol_Acc_32958_SOWAHB	Hsap_Ensmbl0187808_sosondowah_ankyrin_repeat_domain_family_member_D_Source_
HGNC_Symbol_Acc_32960_SOWAHD	
Dmel_0036302_sowah_sosondowah_Source_FlyBase_0036302	
Cgig_19759_Ankyrin_repeat_domain_containing_protein_57_Source_UniProtKB_TrEMBL_Acc_K1QIE7	
Drer_077322_sosondowah_ankyrin_repeat_domain_family_member_C_Source_
HGNC_Symbol_Acc_26149_SOWAHC_2_of_3	Drer_079125_sosondowah_ankyrin_repeat_domain_family_member_A_Source_
HGNC_Symbol_Acc_27033_SOWAHA_2_of_2	Drer_059582_sosondowah_ankyrin_repeat_domain_family_Cb_Source_ZFIN_Acc_ZDB_GENE_061215_96_sowahcb	Drer_087152_sosondowah_ankyrin_repeat_domain_family_member_D_Source_
HGNC_Symbol_Acc_32960_SOWAHD	Drer_077861_sosondowah_ankyrin_repeat_domain_family_member_Aa_Source_ZFIN_Acc_ZDB_GENE_100910_3_sowahaa	Drer_091023_sosondowah_ankyrin_repeat_domain_family_Ca_Source_ZFIN_Acc_ZDB_GENE_081104_106_sowahca	Drer_091818_Uncharacterized_protein_Source_UniProtKB_TrEMBL_Acc_E7F344_CR381544_1	
Spur_012760_Spur_012760	Spur_012762_Hypp_7048	
Smim_81684_PREDICTED_ankyrin_repeat_domain_containing_protein_56_like_partial_Acyrthosiphon_pisum_gi_328722427_ref_XP_003247578_5e_19_89_0	Smim_58510_PREDICTED_similar_to_ankyrin_repeat_domain_57_Ciona_intestinalis_gi_198434447_ref_XP_002125739_1e_08_63_5	Smim_81720_Ankyrin_repeat_domain_containing_protein_56_Camponotus_floridanus_gi_307177863_gb_EFN66823_1e_05_47_8	Smim_58508_PREDICTED_hypothetical_protein_LOC100648397_Bombus_terrestris_gi_340716550_ref_XP_003396760_0_002_41_6	
Sman_163320_Ank_repeat_containing_putative_Source_UniProtKB_TrEMBL_Acc_G4LZI1	
Nvec_29691_	

HG_2778	
Hsap_Ensmbl0146005_pleckstrin_and_Sec7_domain_containing_2_Source_
HGNC_Symbol_Acc_19092_PSD2	Hsap_Ensmbl0059915_pleckstrin_and_Sec7_domain_containing_Source_
HGNC_Symbol_Acc_9507_PSD	Hsap_Ensmbl0125637_pleckstrin_and_Sec7_domain_containing_4_Source_
HGNC_Symbol_Acc_19096_PSD4	
Dmel_0051158_Efa6_Efa6_pleckstrin_and_Sec7_domain_containing_Source_FlyBase_0051158	
Cgig_20375_PH_and_SEC7_domain_containing_protein_3_Source_UniProtKB_TrEMBL_Acc_K1QGH0	Cgig_20374	
Cele_013223_efa_6_Protein_EFA_6_isoform_a_Source_RefSeq_mRNA_Acc_NM_070016	
Drer_063036_Uncharacterized_protein_Source_UniProtKB_TrEMBL_Acc_E7EZJ7_BX005008_2	Drer_053210_pleckstrin_and_Sec7_domain_containing_3_like_Source_ZFIN_Acc_ZDB_GENE_030131_8195_psd3l	Drer_078102_pleckstrin_and_Sec7_domain_containing_Source_
HGNC_Symbol_Acc_9507_PSD_2_of_3	Drer_076702_pleckstrin_and_Sec7_domain_containing_Source_
HGNC_Symbol_Acc_9507_PSD_1_of_3	
Spur_005611_Spur_005611	Spur_006725_Psd3L	Spur_013618_Psd3	Spur_015806_Spur_015806	
Smim_1840_PREDICTED_similar_to_arf6_guanine_nucleotide_exchange_factor_Tribolium_castaneum_gi_91091766_ref_XP_969387_0_0_647	
Sman_147020_Putative_arf6_guanine_nucleotide_exchange_factor_Source_UniProtKB_TrEMBL_Acc_G4VKT4	
Gsal_10180_arf6_guanine_nucleotide_exchange_factor	
Nvec_54595_Sec7	

HG_2649	
Hsap_Ensmbl0152689_RAS_guanyl_releasing_protein_3_calcium_and_DAG_regulated_Source_
HGNC_Symbol_Acc_14545_RASGRP3	Hsap_Ensmbl0171777_RAS_guanyl_releasing_protein_4_Source_
HGNC_Symbol_Acc_18958_RASGRP4	Hsap_Ensmbl0172575_RAS_guanyl_releasing_protein_1_calcium_and_DAG_regulated_Source_
HGNC_Symbol_Acc_9878_RASGRP1	Hsap_Ensmbl0068831_RAS_guanyl_releasing_protein_2_calcium_and_DAG_regulated_Source_
HGNC_Symbol_Acc_9879_RASGRP2	
Cgig_23902_Ras_guanyl_releasing_protein_3_Source_UniProtKB_TrEMBL_Acc_K1S5P8	
Cele_009100_rgef_1_Protein_RGEF_1_isoform_b_rgef_1_mRNA_complete_cds_Source_RefSeq_mRNA_Acc_NM_001276913	
Drer_061796_RAS_guanyl_releasing_protein_4_Source_ZFIN_Acc_ZDB_GENE_050419_110_rasgrp4	Drer_062328_RAS_guanyl_releasing_protein_2_calcium_and_DAG_regulated_Source_ZFIN_Acc_ZDB_GENE_091118_124_rasgrp2	Drer_087154_RAS_guanyl_releasing_protein_2_calcium_and_DAG_regulated_Source_
HGNC_Symbol_Acc_9879_RASGRP2_2_of_2	Drer_077864_RAS_guanyl_releasing_protein_3_calcium_and_DAG_regulated_Source_ZFIN_Acc_ZDB_GENE_070424_82_rasgrp3	
Spur_020062_Rasgrp3	
Smim_83143_PREDICTED_RAS_guanyl_releasing_protein_3_Oryctolagus_cuniculus_gi_291386947_ref_XP_002709817_2e_154_470	
Gsal_2353_ras_guanyl_releasing_protein_3	Gsal_7675_ras_guanyl_releasing_protein_3	
Nvec_22391_C1_1	Nvec_8431_Spt4	

HG_1894	
Hsap_Ensmbl0173852_dpy_19_like_1_C_elegans_Source_
HGNC_Symbol_Acc_22205_DPY19L1	Hsap_Ensmbl0178904_dpy_19_like_3_C_elegans_Source_
HGNC_Symbol_Acc_27120_DPY19L3	Hsap_Ensmbl0177990_dpy_19_like_2_C_elegans_Source_
HGNC_Symbol_Acc_19414_DPY19L2	Hsap_Ensmbl0156162_dpy_19_like_4_C_elegans_Source_
HGNC_Symbol_Acc_27829_DPY19L4	
Dmel_0030946_CG6659	
Cgig_06804_Dpy_19_like_protein_1_Source_UniProtKB_TrEMBL_Acc_K1QDJ4	Cgig_18061_Dpy_19_like_protein_3_Source_UniProtKB_TrEMBL_Acc_K1PWP7	Cgig_21590_Dpy_19_like_protein_3_Source_UniProtKB_TrEMBL_Acc_K1R1G3	
Cele_001078_dpy_19_Protein_DPY_19_dpy_19_mRNA_complete_cds_Source_RefSeq_mRNA_Acc_NM_066508	
Drer_077869_dpy_19_like_1_like_H_sapiens_Source_ZFIN_Acc_ZDB_GENE_030521_11_dpy19l1l	Drer_069995_Uncharacterized_protein_Source_UniProtKB_TrEMBL_Acc_E7FB04_AL935296_1	Drer_079013_dpy_19_like_3_C_elegans_Source_
HGNC_Symbol_Acc_27120_DPY19L3	
Spur_010439_Dpy19l1	Spur_027789_Spur_027789	Spur_024038_Spur_024038	Spur_005140_Spur_005140	Spur_005475_Spur_005475	
Smim_26991_protein_dpy_19_homolog_Danio_rerio_gi_50838818_ref_NP_001002868_2e_65_224	Smim_26977_hCG1645499_isoform_CRA_a_Homo_sapiens_gi_119614444_gb_EAW94038_7e_69_229	Smim_26995_PREDICTED_similar_to_KIAA0877_like_Strongylocentrotus_purpuratus_gi_72004538_ref_XP_785579_2e_20_94_4	Smim_26976_PREDICTED_similar_to_KIAA0877_like_Strongylocentrotus_purpuratus_gi_72004538_ref_XP_785579_1e_17_84_3	
Sman_123950	
Gsal_13985_protein_dpy_19_homolog_1_like	Gsal_6308_protein_dumpy_19_like	
Nvec_36628_Bac_Ubq_Cox	Nvec_55469_	Nvec_35249_	

HG_1589	
Hsap_Ensmbl0124813_runt_related_transcription_factor_2_Source_
HGNC_Symbol_Acc_10472_RUNX2	Hsap_Ensmbl0020633_runt_related_transcription_factor_3_Source_
HGNC_Symbol_Acc_10473_RUNX3	Hsap_Ensmbl0159216_runt_related_transcription_factor_1_Source_
HGNC_Symbol_Acc_10471_RUNX1	
Dmel_0002576_lz_lozenge_Source_FlyBase_0002576	Dmel_0083981_RunxA	Dmel_0259162_RunxB	Dmel_0003300_run_runt_Source_FlyBase_0003300	
Cgig_05366_Runt_related_transcription_factor_1_Source_UniProtKB_TrEMBL_Acc_K1QHH1	
Cele_004393_rnt_1_Protein_RNT_1_rnt_1_mRNA_complete_cds_Source_RefSeq_mRNA_Acc_NM_059278	
Drer_059233_runt_related_transcription_factor_2b_Source_ZFIN_Acc_ZDB_GENE_040629_4_runx2b	Drer_040261_runt_related_transcription_factor_2a_Source_ZFIN_Acc_ZDB_GENE_040629_3_runx2a	Drer_052826_runt_related_transcription_factor_3_Source_ZFIN_Acc_ZDB_GENE_000605_2_runx3	Drer_025921_runt_related_transcription_factor_1_Source_ZFIN_Acc_ZDB_GENE_000605_1_runx1	Drer_087646_runt_related_transcription_factor_1_Source_
HGNC_Symbol_Acc_10471_RUNX1_2_of_2	
Spur_006917_Runt1_Transcription_factor_SpRunt_1_Source_UniProtKB_TrEMBL_Acc_Q26628	Spur_007852_Runt2	Spur_025612_Runt1_1	
Smim_23976_runt_protein_Cupiennius_salei_gi_7671526_emb_CAB89494_6e_49_161	Smim_66498_runt_protein_Cupiennius_salei_gi_7671526_emb_CAB89494_9e_64_199	Smim_5240_runt_protein_Glomeris_marginata_gi_194353812_emb_CAK50844_9e_10_65_1	Smim_60226_hypothetical_protein_IscW_ISCW023331_Ixodes_scapularis_gi_241789063_ref_XP_002414470_0_006_39_3	Smim_23970_runt_protein_Glomeris_marginata_gi_194353812_emb_CAK50844_2e_04_47_4	
Sman_174320_Putative_lozenge_Source_UniProtKB_TrEMBL_Acc_G4VRL8	
Gsal_2403_protein_lozenge	
Nvec_45335_Runt	

HG_17529	
This group of homology does not contain any annotated genome

HG_6554	
Cgig_16136_Lipopolysaccharide_cholinephosphotransferase_licD_Source_UniProtKB_TrEMBL_Acc_K1QE68	
Gsal_7137_lipopolysaccharide_choline_phosphotransferase_like_protein	Gsal_13699_hypothetical_protein_putative_homolog_to_CAPTEDRAFT_213888_Capitella_teleta	

HG_32889	
Nvec_32480_	Nvec_20693_	

HG_25125	
This group of homology does not contain any annotated genome

HG_27021	
This group of homology does not contain any annotated genome

HG_8313	
Hsap_Ensmbl0256525_polymerase_DNA_directed_gamma_2_accessory_subunit_Source_
HGNC_Symbol_Acc_9180_POLG2	Hsap_Ensmbl0262917_polymerase_DNA_directed_gamma_2_accessory_subunit_Source_
HGNC_Symbol_Acc_9180_POLG2	
Dmel_0004407_DNApol_gamma35_DNA_polymerase_gamma_35kD_Source_FlyBase_0004407	
Cgig_07694_DNA_polymerase_subunit_gamma_2_mitochondrial_Source_UniProtKB_TrEMBL_Acc_K1PLM0	
Drer_074933_polymerase_DNA_directed_gamma_2_accessory_subunit_Source_ZFIN_Acc_ZDB_GENE_060810_116_polg2	
Spur_027611_Polg2	
Smim_29575_3_A_Chain_A_Crystal_Structure_Of_Pol_Gb_Delta_I4_gi_304445770_pdb_3IKL_A_4e_37_149	
Nvec_3089_	

HG_4893	
Hsap_Ensmbl0131143_cytochrome_c_oxidase_subunit_IV_isoform_1_Source_
HGNC_Symbol_Acc_2265_COX4I1	Hsap_Ensmbl0131055_cytochrome_c_oxidase_subunit_IV_isoform_2_lung_Source_
HGNC_Symbol_Acc_16232_COX4I2	
Dmel_0032833_CoIV_Cytochrome_c_oxidase_subunit_IV_Source_FlyBase_0032833	Dmel_0033020_CG10396	
Cele_012354_W09C5_8_Protein_W09C5_8_W09C5_8_mRNA_complete_cds_Source_RefSeq_mRNA_Acc_NM_060993	
Drer_022509_cytochrome_c_oxidase_subunit_IV_isoform_2_Source_ZFIN_Acc_ZDB_GENE_040426_1775_cox4i2	Drer_032970_cytochrome_c_oxidase_subunit_IV_isoform_1_Source_ZFIN_Acc_ZDB_GENE_030131_5175_cox4i1	Drer_012388_Uncharacterized_protein_Source_UniProtKB_TrEMBL_Acc_F1R6I1_CU855779_1	
Spur_014478_Cox4i1	Spur_022062_Spur_022062	
Smim_18354_cytochrome_c_oxidase_polyprotein_IV_Ornithodoros_parkeri_gi_149287114_gb_ABR23456_4e_68_215	Smim_83487_Cytochrome_c_oxidase_subunit_4_isoform_mitochondrial_Camponotus_floridanus_gi_307168872_gb_EFN61796_2e_06_52_8	
Sman_128610_Cytochrome_c_oxidase_Source_UniProtKB_TrEMBL_Acc_G4VS06	
Gsal_13384_cytochrome_c_oxidase_subunit_iv	

HG_32356	
This group of homology does not contain any annotated genome

HG_6023	
Nvec_10091_	

HG_48945	
This group of homology does not contain any annotated genome

HG_42637	
This group of homology does not contain any annotated genome

HG_30401	
This group of homology does not contain any annotated genome

HG_13745	
Cgig_12698_Putative_helicase_senataxin_Source_UniProtKB_TrEMBL_Acc_K1RT27	

HG_39918	
This group of homology does not contain any annotated genome

HG_4016	
Hsap_Ensmbl0198060_membrane_associated_ring_finger_C3HC4_5_Source_
HGNC_Symbol_Acc_26025_MARCH5	
Dmel_0030015_CG10761	Dmel_0029661_CG16781	Dmel_0037242_CG9855	Dmel_0039498_CG17991	
Cgig_14556_E3_ubiquitin_protein_ligase_MARCH5_Source_UniProtKB_TrEMBL_Acc_K1PZZ0	Cgig_14555_E3_ubiquitin_protein_ligase_MARCH5_Source_UniProtKB_TrEMBL_Acc_K1PSQ2	Cgig_09450_E3_ubiquitin_protein_ligase_MARCH5_Source_UniProtKB_TrEMBL_Acc_K1PUY1	
Cele_010913_M110_3_Protein_M110_3_M110_3_mRNA_complete_cds_Source_RefSeq_mRNA_Acc_NM_063327	
Drer_032552_membrane_associated_ring_finger_C3HC4_5_Source_ZFIN_Acc_ZDB_GENE_070424_47_march5	Drer_028559_membrane_associated_ring_finger_C3HC4_5_like_Source_ZFIN_Acc_ZDB_GENE_030131_4792_march5l	
Spur_016136_March5	
Smim_84053_E3_ubiquitin_protein_ligase_MARCH5_Salmo_salar_gi_213513732_ref_NP_001133506_3e_128_378	
Sman_010110	
Gsal_10014_e3_ubiquitin_protein_ligase_march5	
Nvec_34061_	

HG_32866	
This group of homology does not contain any annotated genome

HG_5061	
Nvec_44777_	Nvec_47881_	Nvec_47890_DUF652	Nvec_26787_DUF652	Nvec_6428_DUF652	Nvec_53200_Apolipoprotein	Nvec_49271_DUF916	Nvec_24510_	Nvec_59566	Nvec_28213_OEP	Nvec_42156_	Nvec_46496_Tropomyosin	Nvec_12786_	Nvec_35955_EMP24_GP25L	Nvec_30205_	Nvec_2744_	Nvec_40216_	Nvec_9486_	Nvec_12546_JTB	Nvec_16830_	Nvec_23664_	Nvec_24748_	Nvec_50224_	Nvec_51433_	Nvec_42506_Root_cap	

HG_7763	
Dmel_0034420_CG10737	
Cele_020012_R11G1_6_Protein_R11G1_6_isoform_a_Source_RefSeq_mRNA_Acc_NM_171654	
Spur_015188_Spur_015188	Spur_026346_Spur_026346	
Smim_23840_PREDICTED_similar_to_GA10531_PA_Tribolium_castaneum_gi_91079830_ref_XP_970174_8e_57_203	Smim_23828_Serine_threonine_protein_kinase_D3_Harpegnathos_saltator_gi_307194687_gb_EFN76946_1e_45_180	
Nvec_49531_C2	

HG_3585	
Hsap_Ensmbl0206403_abhydrolase_domain_containing_16A_Source_
HGNC_Symbol_Acc_13921_ABHD16A	Hsap_Ensmbl0230475_abhydrolase_domain_containing_16A_Source_
HGNC_Symbol_Acc_13921_ABHD16A	Hsap_Ensmbl0231488_abhydrolase_domain_containing_16A_Source_
HGNC_Symbol_Acc_13921_ABHD16A	Hsap_Ensmbl0204427_abhydrolase_domain_containing_16A_Source_
HGNC_Symbol_Acc_13921_ABHD16A	Hsap_Ensmbl0183260_abhydrolase_domain_containing_16B_Source_
HGNC_Symbol_Acc_16128_ABHD16B	
Dmel_0035519_CG1309	
Cgig_11555_Protein_BAT5_Source_UniProtKB_TrEMBL_Acc_K1QAM6	
Cele_018131_F37A4_1_Protein_F37A4_1_F37A4_1_mRNA_complete_cds_Source_RefSeq_mRNA_Acc_NM_066074	
Drer_078929_abhydrolase_domain_containing_16A_Source_ZFIN_Acc_ZDB_GENE_010601_2_abhd16a	
Spur_028664_Bat5	
Smim_21219_PREDICTED_HLA_B_associated_transcript_5_like_Saccoglossus_kowalevskii_gi_291225105_ref_XP_002732542_5e_171_502	Smim_73531_PREDICTED_HLA_B_associated_transcript_5_like_Saccoglossus_kowalevskii_gi_291225105_ref_XP_002732542_4e_11_65_5	
Sman_084790_Protein_bat5_S09_family_Source_UniProtKB_TrEMBL_Acc_C4QK30	Sman_176590_S09_family_protease_S09_family_Source_UniProtKB_TrEMBL_Acc_G4VR19	
Gsal_7182_abhydrolase_domain_containing_protein_16a	

HG_12437	
Cgig_04435_Sarcoplasmic_calcium_binding_protein_Source_UniProtKB_TrEMBL_Acc_K1PBH1	Cgig_06146_Sarcoplasmic_calcium_binding_protein_Source_UniProtKB_TrEMBL_Acc_K1QVZ9	Cgig_06807_Sarcoplasmic_calcium_binding_protein_Source_UniProtKB_TrEMBL_Acc_K1PY28	Cgig_06808_Sarcoplasmic_calcium_binding_protein_Source_UniProtKB_TrEMBL_Acc_K1Q5G7	Cgig_14139_Sarcoplasmic_calcium_binding_protein_Source_UniProtKB_TrEMBL_Acc_K1QJB4	Cgig_12959	Cgig_06806_Sarcoplasmic_calcium_binding_protein_Source_UniProtKB_TrEMBL_Acc_K1R5D8	Cgig_12958	

HG_38746	
This group of homology does not contain any annotated genome

HG_636	
Hsap_Ensmbl0166948_transglutaminase_6_Source_
HGNC_Symbol_Acc_16255_TGM6	Hsap_Ensmbl0125780_transglutaminase_3_Source_
HGNC_Symbol_Acc_11779_TGM3	Hsap_Ensmbl0159495_transglutaminase_7_Source_
HGNC_Symbol_Acc_30790_TGM7	Hsap_Ensmbl0163810_transglutaminase_4_Source_
HGNC_Symbol_Acc_11780_TGM4	Hsap_Ensmbl0104055_transglutaminase_5_Source_
HGNC_Symbol_Acc_11781_TGM5	Hsap_Ensmbl0198959_transglutaminase_2_Source_
HGNC_Symbol_Acc_11778_TGM2	Hsap_Ensmbl0124491_coagulation_factor_XIII_A1_polypeptide_Source_
HGNC_Symbol_Acc_3531_F13A1	Hsap_Ensmbl0166947_erythrocyte_membrane_protein_band_4_2_Source_
HGNC_Symbol_Acc_3381_EPB42	
Dmel_0031975_Tg_Transglutaminase_Source_FlyBase_0031975	
Cgig_24965_Protein_glutamine_gamma_glutamyltransferase_K_Source_UniProtKB_TrEMBL_Acc_K1QSW2	Cgig_09854_Annulin_Source_UniProtKB_TrEMBL_Acc_K1QKI2	Cgig_01530_Protein_glutamine_gamma_glutamyltransferase_K_Source_UniProtKB_TrEMBL_Acc_K1QSE3	Cgig_01021_Protein_glutamine_gamma_glutamyltransferase_K_Source_UniProtKB_TrEMBL_Acc_K1QEF9	Cgig_03185_Hemocyte_protein_glutamine_gamma_glutamyltransferase_Source_UniProtKB_TrEMBL_Acc_K1PJP3	Cgig_01531_Protein_glutamine_gamma_glutamyltransferase_4_Source_UniProtKB_TrEMBL_Acc_K1PKF5	
Drer_017799_transglutaminase_1_K_polypeptide_Source_ZFIN_Acc_ZDB_GENE_030131_9032_tgm1	Drer_040569_transglutaminase_1_like_4_Source_ZFIN_Acc_ZDB_GENE_050913_29_tgm1l4	Drer_012130_transglutaminase_1_like_1_Source_ZFIN_Acc_ZDB_GENE_060503_139_tgm1l1	Drer_005913_transglutaminase_1_Source_
HGNC_Symbol_Acc_11777_TGM1_1_of_6	Drer_036893_coagulation_factor_XIII_A1_polypeptide_b_Source_ZFIN_Acc_ZDB_GENE_030131_9634_f13a1b	Drer_074155_transglutaminase_5_like_Source_ZFIN_Acc_ZDB_GENE_110411_176_tgm5l	Drer_045453_coagulation_factor_XIII_A1_polypeptide_a_tandem_duplicate_1_Source_ZFIN_Acc_ZDB_GENE_060929_1250_f13a1a_1	Drer_044084_transglutaminase_1_Source_
HGNC_Symbol_Acc_11777_TGM1_6_of_6	Drer_094832_coagulation_factor_XIII_A1_polypeptide_Source_
HGNC_Symbol_Acc_3531_F13A1_3_of_3	Drer_074094_transglutaminase_2b_Source_ZFIN_Acc_ZDB_GENE_030131_2576_tgm2b	Drer_093381_transglutaminase_2_like_Source_ZFIN_Acc_ZDB_GENE_050420_97_tgm2l	Drer_019024_transglutaminase_1_like_2_Source_ZFIN_Acc_ZDB_GENE_110408_37_tgm1l2	Drer_070157_transglutaminase_2_C_polypeptide_A_Source_ZFIN_Acc_ZDB_GENE_040912_78_tgm2a	Drer_097651_transglutaminase_8_Source_ZFIN_Acc_ZDB_GENE_120718_3_tgm8	
Spur_005702_transglutL_Extracellular_transglutaminase_Source_UniProtKB_TrEMBL_Acc_C4P258	Spur_024337_tranglutamnt1_1_Nuclear_transglutaminase_Source_UniProtKB_TrEMBL_Acc_C4P259	Spur_027592_trngltam	Spur_008727_Tgm1	Spur_015010_Spur_015010	Spur_024336_tranglutamnt1	Spur_021062_tranglutamntI	
Smim_18880_ANNU_SCHAM_RecName_Full_Annulin_AltName_Full_Protein_glutamine_gamma_glutamyltransferase_AltName_Full_Transglutaminase_gi_1703311_sp_P52183_ANNU_SCHAM_0_0_760	Smim_18879_TGMH_TACTR_RecName_Full_Hemocyte_protein_glutamine_gamma_glutamyltransferase_AltName_Full_Hemocyte_transglutaminase_Short_TGase_gi_1729925_sp_Q05187_TGMH_TACTR_0_0_879	Smim_69492_ANNU_SCHAM_RecName_Full_Annulin_AltName_Full_Protein_glutamine_gamma_glutamyltransferase_AltName_Full_Transglutaminase_gi_1703311_sp_P52183_ANNU_SCHAM_0_0_800	Smim_19699_TGMH_TACTR_RecName_Full_Hemocyte_protein_glutamine_gamma_glutamyltransferase_AltName_Full_Hemocyte_transglutaminase_Short_TGase_gi_1729925_sp_Q05187_TGMH_TACTR_0_0_889	
Gsal_4459_protein_glutamine_gamma_glutamyltransferase_6_isoform_2	
Nvec_42288_Transglut_N	Nvec_57180_Transglut_core	Nvec_41551_Transglut_N	Nvec_24908_Transglut_C	Nvec_21181_	

HG_33623	
Cgig_14339	

HG_26751	
This group of homology does not contain any annotated genome

HG_17163	
This group of homology does not contain any annotated genome

HG_7490	
Dmel_0259985_Mppe_Metallophosphoesterase_Source_FlyBase_0259985	
Cgig_26924	
Cele_014079_ZK792_7_Protein_ZK792_7_ZK792_7_mRNA_complete_cds_Source_RefSeq_mRNA_Acc_NM_069813	
Spur_021527_Mppe1L	
Smim_14920_PREDICTED_metallophosphoesterase_homolog_Acyrthosiphon_pisum_gi_328706311_ref_XP_001950146_9e_17_83_2	
Nvec_45255_Ribosomal_L36	Nvec_30476_	

HG_4331	
This group of homology does not contain any annotated genome

HG_4067	
Hsap_Ensmbl0064102_asunder_spermatogenesis_regulator_Source_
HGNC_Symbol_Acc_20174_ASUN	
Dmel_0020407_asun_asunder_Source_FlyBase_0020407	
Cgig_01868_Cell_cycle_regulator_Mat89Bb_like_protein_Source_UniProtKB_TrEMBL_Acc_K1PFJ4	Cgig_04159_Cell_cycle_regulator_Mat89Bb_like_protein_Source_UniProtKB_TrEMBL_Acc_K1PZ98	Cgig_02179_Cell_cycle_regulator_Mat89Bb_like_protein_Source_UniProtKB_TrEMBL_Acc_K1PUA7	
Cele_019822_R02D3_4_Protein_R02D3_4_R02D3_4_mRNA_complete_cds_Source_RefSeq_mRNA_Acc_NM_067480	
Drer_011764_asunder_spermatogenesis_regulator_homolog_Drosphila_Source_ZFIN_Acc_ZDB_GENE_030131_6224_asun	
Spur_015622_C12orf11L	
Smim_2586_cell_cycle_regulator_Mat89Bb_homolog_Bos_taurus_gi_114051071_ref_NP_001039964_0_0_731	
Sman_077810	Sman_172000	Sman_188800	
Gsal_4503_cell_cycle_regulator_mat89bb_homolog	
Nvec_30303_	

HG_46342	
Nvec_28262_Sarcoglycan_1	Nvec_9973_Gp5_C	Nvec_13863_CXC	

HG_42035	
This group of homology does not contain any annotated genome

HG_34452	
This group of homology does not contain any annotated genome

HG_33026	
This group of homology does not contain any annotated genome

HG_16434	
Nvec_13069_	Nvec_18975_	

HG_20151	
Nvec_29027_	

HG_10841	
Gsal_7892_putative_homolog_to_CG32249_Drosophila_melanogaster	

HG_42837	
This group of homology does not contain any annotated genome

HG_32948	
This group of homology does not contain any annotated genome

HG_2148	
Hsap_Ensmbl0169347_glycoprotein_2_zymogen_granule_membrane_Source_
HGNC_Symbol_Acc_4441_GP2	Hsap_Ensmbl0169344_uromodulin_Source_
HGNC_Symbol_Acc_12559_UMOD	Hsap_Ensmbl0138315_oncoprotein_induced_transcript_3_Source_
HGNC_Symbol_Acc_29953_OIT3	
Cgig_11382_Pancreatic_secretory_granule_membrane_major_glycoprotein_GP2_Source_UniProtKB_TrEMBL_Acc_K1QTE6	
Drer_078617_Uncharacterized_protein_Source_UniProtKB_TrEMBL_Acc_F1RDV1_CABZ01048958_1	Drer_094570_si_ch211_226h7_2_Source_ZFIN_Acc_ZDB_GENE_130531_8_si_ch211_226h7_2	Drer_093101_Uncharacterized_protein_Source_UniProtKB_TrEMBL_Acc_F1R7C1_BX005305_7	Drer_093365_si_ch211_226h7_3_Source_ZFIN_Acc_ZDB_GENE_130531_9_si_ch211_226h7_3	Drer_095409_si_ch211_226h7_8_Source_ZFIN_Acc_ZDB_GENE_130531_7_si_ch211_226h7_8	Drer_092704_Uncharacterized_protein_Source_UniProtKB_TrEMBL_Acc_F1QZI0_BX072532_3	Drer_092250_Uncharacterized_protein_Source_UniProtKB_TrEMBL_Acc_F1RCU2_BX072532_2	Drer_092778_Uncharacterized_protein_Source_UniProtKB_TrEMBL_Acc_F1R803_BX072532_4	Drer_094951_Uncharacterized_protein_Source_UniProtKB_TrEMBL_Acc_E9QHC1_BX072532_5	Drer_097826_si_dkey_239b22_2_Source_ZFIN_Acc_ZDB_GENE_131120_8_si_dkey_239b22_2	Drer_074642_Uncharacterized_protein_Source_UniProtKB_TrEMBL_Acc_F1QAQ1_BX072532_1	Drer_074150_si_ch211_226h7_5_Source_ZFIN_Acc_ZDB_GENE_130531_3_si_ch211_226h7_5	Drer_074683_Uncharacterized_protein_Source_UniProtKB_TrEMBL_Acc_E7FF05_CABZ01048960_1	Drer_076196_si_ch211_226h7_6_Source_ZFIN_Acc_ZDB_GENE_130531_12_si_ch211_226h7_6	Drer_079628_si_ch73_338o16_4_Source_ZFIN_Acc_ZDB_GENE_131119_14_si_ch73_338o16_4	Drer_097080_si_ch73_181m17_1_Source_ZFIN_Acc_ZDB_GENE_131122_49_si_ch73_181m17_1	Drer_087784_si_dkeyp_110a12_4_Source_ZFIN_Acc_ZDB_GENE_131121_498_si_dkeyp_110a12_4	Drer_087227_Uncharacterized_protein_Source_UniProtKB_TrEMBL_Acc_E7F465_CU856520_1	Drer_051959_zgc_66449_Source_ZFIN_Acc_ZDB_GENE_030131_5618_zgc_66449	Drer_086117_si_dkey_9c18_13_Source_ZFIN_Acc_ZDB_GENE_121214_192_si_dkey_9c18_13	Drer_088671_CABZ01078124_1	Drer_052779_zgc_153932_Source_ZFIN_Acc_ZDB_GENE_070209_223_zgc_153932	Drer_089465_CABZ01048956_1	Drer_088732_Uncharacterized_protein_Source_UniProtKB_TrEMBL_Acc_E7FEN1_BX284640_1	Drer_075855_si_ch73_341p18_7_Source_ZFIN_Acc_ZDB_GENE_090313_152_si_ch73_341p18_7	Drer_090161_Uncharacterized_protein_Source_UniProtKB_TrEMBL_Acc_E7EZI1_CABZ01076078_1	Drer_088794_si_ch73_180n10_1_Source_ZFIN_Acc_ZDB_GENE_130603_83_si_ch73_180n10_1	Drer_097588_si_dkey_175d9_1_Source_ZFIN_Acc_ZDB_GENE_131121_277_si_dkey_175d9_1	
Spur_020423_Spur_020423	
Nvec_56964_Zona_pellucida	

HG_33144	
This group of homology does not contain any annotated genome

HG_9620	
This group of homology does not contain any annotated genome

HG_25561	
This group of homology does not contain any annotated genome

HG_5225	
Hsap_Ensmbl0153006_SREK1_interacting_protein_1_Source_
HGNC_Symbol_Acc_26716_SREK1IP1	
Dmel_0029873_CG3918	
Cgig_19336_Protein_SFRS12IP1_Source_UniProtKB_TrEMBL_Acc_K1QUX0	Cgig_01316_Protein_SFRS12IP1_Source_UniProtKB_TrEMBL_Acc_K1QML0	
Cele_015746_C13F10_7_Protein_C13F10_7_C13F10_7_mRNA_complete_cds_Source_RefSeq_mRNA_Acc_NM_072431	
Drer_043728_SREK1_interacting_protein_1_Source_ZFIN_Acc_ZDB_GENE_051030_24_srek1ip1	
Spur_003390_Spur_003390	
Smim_19332_uncharacterized_conserved_protein_Glossina_morsitans_morsitans_gi_289743593_gb_ADD20544_3e_25_104	
Sman_136950	
Gsal_11003_uncharacterized_conserved_protein	
Nvec_42466_zf_CCHC	Nvec_57235_	

HG_3878	
This group of homology does not contain any annotated genome

HG_6996	
Nvec_53681_	Nvec_23750_	Nvec_25691_	Nvec_38255_IGPD	Nvec_23749_	

HG_12109	
Hsap_Ensmbl0109674_nei_endonuclease_VIII_like_3_E_coli_Source_
HGNC_Symbol_Acc_24573_NEIL3	
Cgig_14894_Endonuclease_VIII_like_3_Source_UniProtKB_TrEMBL_Acc_K1RB31	
Drer_020079_nei_endonuclease_VIII_like_3_E_coli_Source_ZFIN_Acc_ZDB_GENE_041114_18_neil3	

HG_2777	
Hsap_Ensmbl0109689_stromal_interaction_molecule_2_Source_
HGNC_Symbol_Acc_19205_STIM2	Hsap_LRG_164_stromal_interaction_molecule_1_Source_
HGNC_Symbol_Acc_11386_LRG_164	Hsap_Ensmbl0167323_stromal_interaction_molecule_1_Source_
HGNC_Symbol_Acc_11386_STIM1	
Dmel_0045073_Stim_Stromal_interaction_molecule_Source_FlyBase_0045073	
Cgig_22563_Stromal_interaction_molecule_1_Source_UniProtKB_TrEMBL_Acc_K1QEU3	
Cele_021910_stim_1_Protein_STIM_1_isoform_c_stim_1_mRNA_complete_cds_Source_RefSeq_mRNA_Acc_NM_001027745	
Drer_074867_stromal_interaction_molecule_2_Source_
HGNC_Symbol_Acc_19205_STIM2_2_of_2	Drer_001776_stromal_interaction_molecule_2b_Source_ZFIN_Acc_ZDB_GENE_120404_3_stim2b	Drer_061560_stromal_interaction_molecule_1b_Source_ZFIN_Acc_ZDB_GENE_060531_4_stim1b	Drer_060723_stromal_interaction_molecule_1a_Source_ZFIN_Acc_ZDB_GENE_060503_914_stim1a	
Spur_025356_Stim1	Spur_025355_Spur_025355	
Smim_75179_3_PREDICTED_stromal_interaction_molecule_like_Saccoglossus_kowalevskii_gi_291233235_ref_XP_002736559_4e_148_450	Smim_35170_PREDICTED_stromal_interaction_molecule_like_Saccoglossus_kowalevskii_gi_291233235_ref_XP_002736559_2e_89_293	
Sman_174640	
Gsal_79_stromal_interaction_molecule_1_precursor	
Nvec_38379_GspM	

HG_3064	
Hsap_Ensmbl0023318_endoplasmic_reticulum_protein_44_Source_
HGNC_Symbol_Acc_18311_ERP44	
Dmel_0030734_CG9911	Dmel_0037498_CG10029	
Cgig_09642_Endoplasmic_reticulum_resident_protein_ERp44_Source_UniProtKB_TrEMBL_Acc_K1P6B3	
Cele_016278_C30H7_2_Protein_C30H7_2_isoform_a_C30H7_2_mRNA_complete_cds_Source_RefSeq_mRNA_Acc_NM_001047175	Cele_015510_C06A6_5_Protein_C06A6_5_C06A6_5_mRNA_complete_cds_Source_RefSeq_mRNA_Acc_NM_068902	Cele_018358_F42G8_7_Protein_F42G8_7_F42G8_7_mRNA_complete_cds_Source_RefSeq_mRNA_Acc_NM_068956	
Drer_019008_endoplasmic_reticulum_protein_44_Source_ZFIN_Acc_ZDB_GENE_040426_1902_erp44	
Spur_018702_Txndc4	
Smim_29050_PREDICTED_similar_to_CG9911_CG9911_PA_Tribolium_castaneum_gi_91092520_ref_XP_971182_2e_155_455	
Sman_144840_Putative_thioredoxin_like_protein_Source_UniProtKB_TrEMBL_Acc_G4VMZ6	
Gsal_12363_endoplasmic_reticulum_resident_protein_44	Gsal_11018_endoplasmic_reticulum_resident_protein_44	
Nvec_16167_	

HG_10380	
Smim_22012_LARP7_protein_Bos_taurus_gi_112362436_gb_AAI19944_4e_21_95_9	Smim_21976_PREDICTED_La_autoantigen_like_Saccoglossus_kowalevskii_gi_291235177_ref_XP_002737523_2e_05_48_9	
Nvec_13046_La	

HG_1981	
Hsap_Ensmbl0143466_inhibitor_of_kappa_light_polypeptide_gene_enhancer_in_B_cells_kinase_epsilon_Source_
HGNC_Symbol_Acc_14552_IKBKE	Hsap_Ensmbl0263528_inhibitor_of_kappa_light_polypeptide_gene_enhancer_in_B_cells_kinase_epsilon_Source_
HGNC_Symbol_Acc_14552_IKBKE	Hsap_Ensmbl0183735_TANK_binding_kinase_1_Source_
HGNC_Symbol_Acc_11584_TBK1	
Dmel_0086657_ik2_IkappaB_kinase_like_2_Source_FlyBase_0086657	Dmel_0024222_ird5_immune_response_deficient_5_Source_FlyBase_0024222	
Cgig_12313_Inhibitor_of_nuclear_factor_kappa_B_kinase_subunit_epsilon_Source_UniProtKB_TrEMBL_Acc_K1QHY5	Cgig_12310_Inhibitor_of_nuclear_factor_kappa_B_kinase_subunit_epsilon_Source_UniProtKB_TrEMBL_Acc_K1QYZ7	Cgig_03837_Inhibitor_of_nuclear_factor_kappa_B_kinase_subunit_epsilon_Source_UniProtKB_TrEMBL_Acc_K1PYC1	Cgig_16955_Inhibitor_of_nuclear_factor_kappa_B_kinase_subunit_epsilon_Source_UniProtKB_TrEMBL_Acc_K1RCR0	Cgig_04654_Serine_threonine_protein_kinase_TBK1_Source_UniProtKB_TrEMBL_Acc_K1PQF2	Cgig_12642_Serine_threonine_protein_kinase_TBK1_Source_UniProtKB_TrEMBL_Acc_K1Q957	Cgig_16954_Serine_threonine_protein_kinase_TBK1_Source_UniProtKB_TrEMBL_Acc_K1R6M4	
Cele_011299_ikke_1_Protein_IKKE_1_isoform_c_Source_RefSeq_mRNA_Acc_NM_181899	Cele_012726_Y39G8B_5_Protein_Y39G8B_5_Y39G8B_5_mRNA_complete_cds_Source_RefSeq_mRNA_Acc_NM_064528	
Drer_063708_TANK_binding_kinase_1_Source_ZFIN_Acc_ZDB_GENE_060512_359_tbk1	Drer_070606_inhibitor_of_kappa_light_polypeptide_gene_enhancer_in_B_cells_kinase_epsilon_Source_ZFIN_Acc_ZDB_GENE_040718_251_ikbke	
Spur_016839_Ikk1	Spur_004671_Tbk1	Spur_007638_Ikke	Spur_027909_Ikke_1	Spur_011356_Tbk1_1	Spur_008255_Ikk2	
Smim_45403_PREDICTED_serine_threonine_protein_kinase_TBK1_like_Acyrthosiphon_pisum_gi_193595380_ref_XP_001946184_0_0_553	Smim_35881_I_kappa_B_kinase_Crassostrea_gigas_gi_2961203_gb_AAC05683_1e_97_311	Smim_45374_IkappaB_kinase_like_isoform_B_Drosophila_melanogaster_gi_24585471_ref_NP_724278_7e_07_54_3	
Nvec_36983_Pkinase	Nvec_28772_	Nvec_50072_	

HG_31945	
Cgig_16706_Sarcolemmal_membrane_associated_protein_Source_UniProtKB_TrEMBL_Acc_K1QKW5	

HG_32656	
Cele_009114_F25D7_5_Protein_F25D7_5_F25D7_5_mRNA_complete_cds_Source_RefSeq_mRNA_Acc_NM_060324	Cele_013498_Y70G10A_2_Protein_Y70G10A_2_Y70G10A_2_mRNA_complete_cds_Source_RefSeq_mRNA_Acc_NM_066865	

HG_8884	
Cgig_25096	
Smim_56976_VP302_LYCMC_RecName_Full_Venom_protein_302_Flags_Precursor_gi_317412179_sp_P0CJ14_VP302_LYCMC_4e_11_62_4	

HG_25543	
This group of homology does not contain any annotated genome

HG_31020	
This group of homology does not contain any annotated genome

HG_7478	
Hsap_Ensmbl0091542_alkB_alkylation_repair_homolog_5_E_coli_Source_
HGNC_Symbol_Acc_25996_ALKBH5	
Cgig_12748_Alkylated_DNA_repair_protein_alkB_like_protein_5_Source_UniProtKB_TrEMBL_Acc_K1PKD6	
Drer_063003_alkB_alkylation_repair_homolog_5_E_coli_Source_ZFIN_Acc_ZDB_GENE_061013_602_alkbh5	
Spur_008877_Alkbh5	
Smim_63959_probable_alpha_ketoglutarate_dependent_dioxygenase_ABH5_Xenopus_laevis_gi_148231788_ref_NP_001085704_2e_114_347	
Nvec_52369_2OG_FeII_Oxy	

HG_10467	
Nvec_52752_Fil_haemagg	Nvec_43767_DUF278	Nvec_53755_	Nvec_18860_TIG	Nvec_33617_	

HG_2375	
Hsap_Ensmbl0174016_family_with_sequence_similarity_46_member_D_Source_
HGNC_Symbol_Acc_28399_FAM46D	Hsap_Ensmbl0183508_family_with_sequence_similarity_46_member_C_Source_
HGNC_Symbol_Acc_24712_FAM46C	Hsap_Ensmbl0158246_family_with_sequence_similarity_46_member_B_Source_
HGNC_Symbol_Acc_28273_FAM46B	Hsap_Ensmbl0112773_family_with_sequence_similarity_46_member_A_Source_
HGNC_Symbol_Acc_18345_FAM46A	
Dmel_0050497_CG30497	
Cgig_04085_Protein_FAM46A_Source_UniProtKB_TrEMBL_Acc_K1PBY4	
Cele_004131_pqn_44_Protein_PQN_44_isoform_c_Source_RefSeq_mRNA_Acc_NM_170865	
Drer_039943_family_with_sequence_similarity_46_member_Ba_Source_ZFIN_Acc_ZDB_GENE_061110_129_fam46ba	Drer_010437_family_with_sequence_similarity_46_member_C_Source_ZFIN_Acc_ZDB_GENE_030131_5365_fam46c	Drer_011797_family_with_sequence_similarity_46_member_Bb_Source_ZFIN_Acc_ZDB_GENE_060503_431_fam46bb	Drer_037183_family_with_sequence_similarity_46_member_A_Source_
HGNC_Symbol_Acc_18345_FAM46A_1_of_2	Drer_054641_family_with_sequence_similarity_46_member_A_Source_ZFIN_Acc_ZDB_GENE_071004_35_fam46a	Drer_062830_family_with_sequence_similarity_46_member_D_Source_
HGNC_Symbol_Acc_28399_FAM46D	
Spur_013612_Fam46c	
Smim_29553_Protein_FAM46A_Acromyrmex_echinatior_gi_332028296_gb_EGI68343_0_0_533	
Sman_180510_Prion_like_Q_n_rich_domain_bearing_protein_protein_Source_UniProtKB_TrEMBL_Acc_G4M0E2	
Gsal_6586_protein_fam46c_like	Gsal_2477_prion_like_q_n_rich_domain_bearing_protein_protein	
Nvec_8977_	

HG_17194	
This group of homology does not contain any annotated genome

HG_8224	
Hsap_LRG_204_sarcoglycan_beta_43kDa_dystrophin_associated_glycoprotein_Source_
HGNC_Symbol_Acc_10806_LRG_204	Hsap_Ensmbl0163069_sarcoglycan_beta_43kDa_dystrophin_associated_glycoprotein_Source_
HGNC_Symbol_Acc_10806_SGCB	
Dmel_0038042_Scgbeta_Sarcoglycan_beta_Source_FlyBase_0038042	
Cele_019277_sgcb_1_Protein_SGCB_1_sgcb_1_mRNA_complete_cds_Source_RefSeq_mRNA_Acc_NM_061309	
Drer_052341_sarcoglycan_beta_dystrophin_associated_glycoprotein_Source_ZFIN_Acc_ZDB_GENE_030131_6695_sgcb	
Spur_025626_Sgcb	
Smim_18702_sarcoglycan_putative_Ixodes_scapularis_gi_241646750_ref_XP_002411113_5e_111_335	

HG_42645	
This group of homology does not contain any annotated genome

HG_32997	
This group of homology does not contain any annotated genome

HG_71960	
This group of homology does not contain any annotated genome

HG_39483	
This group of homology does not contain any annotated genome

HG_4999	
Hsap_Ensmbl0152620_NAD_kinase_2_mitochondrial_Source_
HGNC_Symbol_Acc_26404_NADK2	
Dmel_0033373_CG8080	
Cgig_11101_UPF0465_protein_C5orf33_Source_UniProtKB_TrEMBL_Acc_K1QXJ1	
Cele_012463_Y17G7B_10_Protein_Y17G7B_10_isoform_b_Source_RefSeq_mRNA_Acc_NM_064165	Cele_022307_Y77E11A_2_Protein_Y77E11A_2_Y77E11A_2_mRNA_complete_cds_Source_RefSeq_mRNA_Acc_NM_067683	
Drer_007181_NAD_kinase_2_mitochondrial_Source_ZFIN_Acc_ZDB_GENE_040801_202_nadk2	
Spur_005304_C5orf33	Spur_027421_C5orf33_1	
Smim_52520_poly_p_ATP_NAD_kinase_putative_Ixodes_scapularis_gi_240977023_ref_XP_002402575_3e_176_510	
Sman_126160_Putative_poly_P_ATP_NAD_kinase_Source_UniProtKB_TrEMBL_Acc_G4VPV9	
Gsal_2961_nad_kinase_domain_containing_protein_1_isoform_1	

HG_516	
Cgig_15374	
Spur_022728_TpaseL_14	Spur_007531_Hypp_519	Spur_026698_Rag1l6	Spur_019065_Hypp_2419	Spur_013057_TpaseL_7	Spur_008810_Hypp_1807	Spur_019791_RtL_48	Spur_002626_Spur_002626	Spur_015447_Spur_015447	
Smim_82829_PREDICTED_THAP_domain_containing_protein_9_like_Acyrthosiphon_pisum_gi_328697130_ref_XP_003240244_2e_39_157	Smim_g51606_t1_THAP_domain_containing_protein_9_Camponotus_floridanus_gi_307183395_gb_EFN70236_6e_19_95_5	Smim_53968_hypothetical_protein_IscW_ISCW024572_Ixodes_scapularis_gi_241620890_ref_XP_002408722_8e_05_48_1	Smim_69563_hypothetical_protein_TcasGA2_TC013755_Tribolium_castaneum_gi_270007212_gb_EFA03660_1e_08_57_8	
Nvec_35067_	Nvec_52650_DUF229	Nvec_29865_	Nvec_34178_	

HG_1284	
Hsap_Ensmbl0205301_Glycosyltransferase_54_domain_containing_protein_Source_UniProtKB_Swiss_Prot_Acc_A6NG13_RP11_542P2_1	Hsap_Ensmbl0161013_mannosyl_alpha_1_3_glycoprotein_beta_1_4_N_acetylglucosaminyltransferase_isozyme_B_Source_
HGNC_Symbol_Acc_7048_MGAT4B	Hsap_Ensmbl0182050_mannosyl_alpha_1_3_glycoprotein_beta_1_4_N_acetylglucosaminyltransferase_isozyme_C_putative_Source_
HGNC_Symbol_Acc_30871_MGAT4C	Hsap_Ensmbl0184774_Putative_inactive_alpha_1_3_mannosyl_glycoprotein_4_beta_N_acetylglucosaminyltransferase_like_protein_LOC641515_Source_UniProtKB_Swiss_Prot_Acc_Q49AQ9_RP11_480I12_4	Hsap_Ensmbl0071073_mannosyl_alpha_1_3_glycoprotein_beta_1_4_N_acetylglucosaminyltransferase_isozyme_A_Source_
HGNC_Symbol_Acc_7047_MGAT4A	
Dmel_0036447_CG17173	Dmel_0036446_CG9384	
Cgig_01193_Alpha_1_3_mannosyl_glycoprotein_4_beta_N_acetylglucosaminyltransferase_C_Source_UniProtKB_TrEMBL_Acc_K1Q784	Cgig_05778_Alpha_1_3_mannosyl_glycoprotein_4_beta_N_acetylglucosaminyltransferase_C_Source_UniProtKB_TrEMBL_Acc_K1PG82	Cgig_09873_Alpha_1_3_mannosyl_glycoprotein_4_beta_N_acetylglucosaminyltransferase_B_Source_UniProtKB_TrEMBL_Acc_K1PC15	Cgig_26109_Alpha_1_3_mannosyl_glycoprotein_4_beta_N_acetylglucosaminyltransferase_C_Source_UniProtKB_TrEMBL_Acc_K1R903	Cgig_09632_Alpha_1_3_mannosyl_glycoprotein_4_beta_N_acetylglucosaminyltransferase_C_Source_UniProtKB_TrEMBL_Acc_K1P6D5	Cgig_01194_Alpha_1_3_mannosyl_glycoprotein_4_beta_N_acetylglucosaminyltransferase_C_Source_UniProtKB_TrEMBL_Acc_K1P0P9	Cgig_23504_Alpha_1_3_mannosyl_glycoprotein_4_beta_N_acetylglucosaminyltransferase_C_Source_UniProtKB_TrEMBL_Acc_K1R4B6	
Drer_063330_mannosyl_alpha_1_3_glycoprotein_beta_1_4_N_acetylglucosaminyltransferase_isozyme_A_Source_ZFIN_Acc_ZDB_GENE_070912_27_mgat4a	Drer_079103_zgc_154054_Source_ZFIN_Acc_ZDB_GENE_061103_283_zgc_154054	Drer_004115_mannosyl_alpha_1_3_glycoprotein_beta_1_4_N_acetylglucosaminyltransferase_isozyme_B_Source_ZFIN_Acc_ZDB_GENE_040704_19_mgat4b	Drer_037852_zgc_101663_Source_ZFIN_Acc_ZDB_GENE_041114_149_zgc_101663	Drer_041791_mannosyl_alpha_1_3_glycoprotein_beta_1_4_N_acetylglucosaminyltransferase_isozyme_C_putative_Source_ZFIN_Acc_ZDB_GENE_091204_429_mgat4c	
Spur_024839_Mgat4c_1	Spur_005707_Mgat4c	Spur_022051_Spur_022051	Spur_011580_Mgat4b	Spur_003679_Spur_003679	
Smim_33866_PREDICTED_alpha_3_mannosyl_glycoprotein_4_beta_N_acetylglucosaminyltransferase_B_like_Apis_mellifera_gi_328777437_ref_XP_395880_4_0_0_561	Smim_83636_PREDICTED_alpha_3_mannosyl_glycoprotein_4_beta_N_acetylglucosaminyltransferase_A_like_Saccoglossus_kowalevskii_gi_291237533_ref_XP_002738683_8e_66_225	Smim_35455_N_acetylglucosaminyltransferase_VI_putative_Pediculus_humanus_corporis_gi_242022462_ref_XP_002431659_5e_06_51_2	
Nvec_4543_	Nvec_49055_Glyco_transf_54	Nvec_22540_Glyco_transf_54	Nvec_13268_Glyco_transf_54	Nvec_36247_Glyco_transf_54	Nvec_22382_Glyco_transf_54	Nvec_36245_Glyco_transf_54	Nvec_47921_	

HG_18207	
Gsal_12494_polymorphic_mucin_truncated_splice_variant_ic6_2	

HG_11975	
This group of homology does not contain any annotated genome

HG_10613	
Nvec_36121_CH	

HG_26969	
This group of homology does not contain any annotated genome

HG_32992	
This group of homology does not contain any annotated genome

HG_25984	
This group of homology does not contain any annotated genome

HG_5616	
Hsap_Ensmbl0134864_gamma_glutamylamine_cyclotransferase_Source_
HGNC_Symbol_Acc_25100_GGACT	
Dmel_0035082_CG2811	Dmel_0035083_Tina_1_Troponin_C_akin_1_Source_FlyBase_0035083	
Cgig_23326_AIG2_like_domain_containing_protein_1_Source_UniProtKB_TrEMBL_Acc_K1Q7V3	Cgig_28318_AIG2_like_domain_containing_protein_1_A_Source_UniProtKB_TrEMBL_Acc_K1QK71	Cgig_17804_AIG2_like_domain_containing_protein_1_Source_UniProtKB_TrEMBL_Acc_K1QDK6	Cgig_18570	Cgig_07575	
Cele_023489_F42A10_9_Protein_F42A10_9_F42A10_9_mRNA_complete_cds_Source_RefSeq_mRNA_Acc_NM_001027403	
Drer_038248_gamma_glutamylamine_cyclotransferase_tandem_duplicate_2_Source_ZFIN_Acc_ZDB_GENE_040912_8_ggact_2	Drer_070579_gamma_glutamylamine_cyclotransferase_tandem_duplicate_3_Source_ZFIN_Acc_ZDB_GENE_070424_26_ggact_3	Drer_070581_gamma_glutamylamine_cyclotransferase_tandem_duplicate_1_Source_ZFIN_Acc_ZDB_GENE_061103_94_ggact_1	
Spur_017416_Spur_017416	Spur_024243_Spur_024243	
Smim_11131_UPF0131_protein_CG2811_Caligus_rogercresseyi_gi_225711754_gb_ACO11723_3e_39_141	

HG_7328	
Dmel_0030039_CG12123	
Cele_010229_F58A4_6_Protein_F58A4_6_F58A4_6_mRNA_complete_cds_Source_RefSeq_mRNA_Acc_NM_066726	
Spur_000848_Spur_000848	
Smim_50219_PREDICTED_uncharacterized_protein_F58A4_6_like_Bombus_terrestris_gi_340712595_ref_XP_003394841_1e_25_110	
Sman_087330	

HG_8244	
This group of homology does not contain any annotated genome

HG_11255	
Smim_83022_AGAP006029_PA_Anopheles_gambiae_str_PEST_gi_158295196_ref_XP_316074_4_8e_35_133	
Nvec_42962_	

HG_42981	
This group of homology does not contain any annotated genome

HG_7055	
Hsap_Ensmbl0070444_MAX_network_transcriptional_repressor_Source_
HGNC_Symbol_Acc_7188_MNT	
Dmel_0023215_Mnt_Mnt_Source_FlyBase_0023215	
Cgig_02065_Max_binding_protein_MNT_Source_UniProtKB_TrEMBL_Acc_K1QLP9	
Drer_073988_MAX_binding_protein_b_Source_ZFIN_Acc_ZDB_GENE_070820_8_mntb	Drer_088513_si_dkey_95o3_4_Source_ZFIN_Acc_ZDB_GENE_121214_300_si_dkey_95o3_4	
Spur_026205_Mnt	
Smim_38895_max_binding_protein_mnt_putative_Ixodes_scapularis_gi_241594851_ref_XP_002404397_3e_31_132	

HG_33972	
Nvec_25210_	

HG_4783	
Cgig_01928	
Drer_086911_si_dkey_100n23_5_Source_ZFIN_Acc_ZDB_GENE_070912_347_si_dkey_100n23_5	

HG_4566	
Hsap_Ensmbl0170624_sarcoglycan_delta_35kDa_dystrophin_associated_glycoprotein_Source_
HGNC_Symbol_Acc_10807_SGCD	Hsap_Ensmbl0185053_sarcoglycan_zeta_Source_
HGNC_Symbol_Acc_14075_SGCZ	Hsap_Ensmbl0102683_sarcoglycan_gamma_35kDa_dystrophin_associated_glycoprotein_Source_
HGNC_Symbol_Acc_10809_SGCG	Hsap_LRG_207_sarcoglycan_gamma_35kDa_dystrophin_associated_glycoprotein_Source_
HGNC_Symbol_Acc_10809_LRG_207	
Dmel_0025391_Scgdelta_Sarcoglycan_delta_Source_FlyBase_0025391	
Cgig_14848_Delta_sarcoglycan_Source_UniProtKB_TrEMBL_Acc_K1Q8H7	Cgig_06508	
Cele_004790_sgn_1_Protein_SGN_1_sgn_1_mRNA_complete_cds_Source_RefSeq_mRNA_Acc_NM_063466	
Drer_009789_sarcoglycan_delta_dystrophin_associated_glycoprotein_Source_ZFIN_Acc_ZDB_GENE_030131_3684_sgcd	Drer_090659_sarcoglycan_zeta_Source_
HGNC_Symbol_Acc_14075_SGCZ	Drer_090096_sarcoglycan_gamma_Source_ZFIN_Acc_ZDB_GENE_030724_2_sgcg	Drer_038107_sarcoglycan_gamma_Source_ZFIN_Acc_ZDB_GENE_030724_2_sgcg	
Spur_002069_Sgcz	
Smim_21110_PREDICTED_zeta_sarcoglycan_like_Danio_rerio_gi_292609611_ref_XP_002660447_2e_90_282	Smim_15470_delta_sarcoglycan_Danio_rerio_gi_49227301_ref_NP_001001816_2e_49_176	

HG_32938	
This group of homology does not contain any annotated genome

HG_73564	
This group of homology does not contain any annotated genome

HG_27721	
This group of homology does not contain any annotated genome

HG_6108	
Hsap_Ensmbl0262327_acylglycerol_kinase_Source_
HGNC_Symbol_Acc_21869_AGK	Hsap_Ensmbl0006530_acylglycerol_kinase_Source_
HGNC_Symbol_Acc_21869_AGK	
Dmel_0260750_Mulk_Multi_substrate_lipid_kinase_Source_FlyBase_0260750	
Cele_018674_F52C9_3_Protein_F52C9_3_F52C9_3_mRNA_complete_cds_Source_RefSeq_mRNA_Acc_NM_065737	
Drer_009837_acylglycerol_kinase_Source_ZFIN_Acc_ZDB_GENE_030131_6202_agk	
Spur_005836_Lipk	
Smim_52634_PREDICTED_acylglycerol_kinase_mitochondrial_like_Nasonia_vitripennis_gi_156550269_ref_XP_001602692_2e_85_277	
Nvec_24092_	

HG_65161	
Nvec_11001_Filaggrin	

HG_13766	
Drer_087119_Uncharacterized_protein_Source_UniProtKB_TrEMBL_Acc_F1QFZ4_CABZ01118004_1	Drer_088253_Uncharacterized_protein_Source_UniProtKB_TrEMBL_Acc_F1R954_CABZ01065246_1	
Nvec_43318_Vg_Tdu	Nvec_51530_	Nvec_53633_	

HG_13010	
This group of homology does not contain any annotated genome

HG_41960	
This group of homology does not contain any annotated genome

HG_5982	
Nvec_58178_UBACT	Nvec_50940_	Nvec_35780_	Nvec_44944_	Nvec_23154_	Nvec_32688_PAZ	Nvec_4879_	Nvec_11603_	Nvec_15491_zf_C3HC4	Nvec_42817_zf_C3HC4	Nvec_57032_	Nvec_51714_	Nvec_40323_zf_C3HC4	Nvec_31402_	Nvec_59594_zf_C3HC4	Nvec_51079_zf_C3HC4	Nvec_41318_	Nvec_42603_	Nvec_37049_Acylphosphatase	Nvec_38560_zf_C3HC4	Nvec_6414_	Nvec_51564_	Nvec_45602_Ribosomal_S30AE	Nvec_10454_	Nvec_52053_Cytomega_UL20A	Nvec_50995_Foamy_BEL	Nvec_44450_	Nvec_24971_	Nvec_20722_	Nvec_16547_	Nvec_1700_	Nvec_10892_	Nvec_11581_	Nvec_34248_	Nvec_8481_	Nvec_27618_	Nvec_11824_	Nvec_24426_	Nvec_27964_	

HG_568	
This group of homology does not contain any annotated genome

HG_6093	
Hsap_Ensmbl0167769_alkaline_ceramidase_1_Source_
HGNC_Symbol_Acc_18356_ACER1	Hsap_Ensmbl0177076_alkaline_ceramidase_2_Source_
HGNC_Symbol_Acc_23675_ACER2	
Dmel_0045064_bwa_brain_washing_Source_FlyBase_0045064	
Cele_020947_W02F12_2_Protein_W02F12_2_W02F12_2_mRNA_complete_cds_Source_RefSeq_mRNA_Acc_NM_072296	
Drer_077782_alkaline_ceramidase_2_Source_
HGNC_Symbol_Acc_23675_ACER2	Drer_010347_alkaline_ceramidase_1_Source_ZFIN_Acc_ZDB_GENE_050417_70_acer1	
Spur_007119_Spur_007119	
Smim_7317_Alkaline_ceramidase_Harpegnathos_saltator_gi_307205335_gb_EFN83683_1e_104_315	
Nvec_17456_	

HG_34478	
Nvec_28013_	

HG_9679	
Hsap_Ensmbl0198854_chromosome_1_open_reading_frame_68_Source_
HGNC_Symbol_Acc_29468_C1orf68	
Nvec_41591_Competence	Nvec_45512_DUF748	Nvec_18709_	Nvec_52678_Scramblase	Nvec_47121_Baculo_PEP_C	Nvec_26871_Baculo_PEP_C	Nvec_44328_	

HG_22926	
This group of homology does not contain any annotated genome

HG_4711	
Hsap_Ensmbl0087338_germ_cell_less_spermatogenesis_associated_1_Source_
HGNC_Symbol_Acc_23843_GMCL1	
Dmel_0005695_gcl_germ_cell_less_Source_FlyBase_0005695	
Cgig_13523_Germ_cell_less_protein_like_1_Source_UniProtKB_TrEMBL_Acc_K1RA15	
Cele_013382_gcl_1_Protein_GCL_1_gcl_1_mRNA_complete_cds_Source_RefSeq_mRNA_Acc_NM_070184	
Drer_020948_germ_cell_less_homolog_1_Drosophila_Source_ZFIN_Acc_ZDB_GENE_030131_865_gmcl1	
Spur_006481_Gcl	Spur_013316_Gmcl1	
Smim_72356_germ_cell_less_protein_Aedes_aegypti_gi_157111522_ref_XP_001651601_3e_48_174	Smim_72355_PREDICTED_protein_germ_cell_less_Apis_mellifera_gi_66509580_ref_XP_624703_2e_44_161	Smim_72339_Protein_germ_cell_less_Acromyrmex_echinatior_gi_332027961_gb_EGI68012_8e_05_46_2	
Gsal_213_germ_cell_less_1_like	Gsal_3241_btb_poz_domain_containing_protein_13	
Nvec_33677_	

HG_20105	
This group of homology does not contain any annotated genome

HG_13064	
Nvec_1012_ORC6	

HG_2591	
Hsap_Ensmbl0143344_ral_guanine_nucleotide_dissociation_stimulator_like_1_Source_
HGNC_Symbol_Acc_30281_RGL1	Hsap_Ensmbl0237441_ral_guanine_nucleotide_dissociation_stimulator_like_2_Source_
HGNC_Symbol_Acc_9769_RGL2	Hsap_Ensmbl0206282_ral_guanine_nucleotide_dissociation_stimulator_like_2_Source_
HGNC_Symbol_Acc_9769_RGL2	Hsap_Ensmbl0224841_ral_guanine_nucleotide_dissociation_stimulator_like_2_Source_
HGNC_Symbol_Acc_9769_RGL2	Hsap_Ensmbl0160271_ral_guanine_nucleotide_dissociation_stimulator_Source_
HGNC_Symbol_Acc_9842_RALGDS	Hsap_Ensmbl0159496_ral_guanine_nucleotide_dissociation_stimulator_like_4_Source_
HGNC_Symbol_Acc_31911_RGL4	Hsap_Ensmbl0205517_ral_guanine_nucleotide_dissociation_stimulator_like_3_Source_
HGNC_Symbol_Acc_30282_RGL3	
Dmel_0026376_Rgl_Ral_guanine_nucleotide_exchange_factor_Source_FlyBase_0026376	
Cgig_18883_Ral_guanine_nucleotide_dissociation_stimulator_like_1_Source_UniProtKB_TrEMBL_Acc_K1RCP2	Cgig_00787	
Cele_017891_rgl_1_Protein_RGL_1_isoform_b_rgl_1_mRNA_complete_cds_Source_RefSeq_mRNA_Acc_NM_001129668	
Drer_042409_ral_guanine_nucleotide_dissociation_stimulator_Source_
HGNC_Symbol_Acc_9842_RALGDS	Drer_071213_ral_guanine_nucleotide_dissociation_stimulator_like_3a_Source_ZFIN_Acc_ZDB_GENE_101130_1_rgl3a	Drer_007727_ral_guanine_nucleotide_dissociation_stimulator_like_2_Source_ZFIN_Acc_ZDB_GENE_010131_1_rgl2	Drer_022185_ral_guanine_nucleotide_dissociation_stimulator_like_3_Source_
HGNC_Symbol_Acc_30282_RGL3_1_of_2	Drer_090443_Uncharacterized_protein_Source_UniProtKB_TrEMBL_Acc_E7F695_CABZ01081904_1	Drer_005989_ral_guanine_nucleotide_dissociation_stimulator_like_1_Source_ZFIN_Acc_ZDB_GENE_040426_1816_rgl1	Drer_069385_Ral_GEF_with_PH_domain_and_SH3_binding_motif_1_Source_
HGNC_Symbol_Acc_16851_RALGPS1	
Spur_013369_RgL1	Spur_002357_Spur_002357	Spur_004133_Spur_004133	
Smim_53478_PREDICTED_LOW_QUALITY_PROTEIN_ral_guanine_nucleotide_dissociation_stimulator_Apis_mellifera_gi_328787292_ref_XP_003250919_5e_79_264	Smim_53480_Ral_guanine_nucleotide_dissociation_stimulator_like_Acromyrmex_echinatior_gi_332021945_gb_EGI62275_1e_36_139	Smim_61244_RGL1_HUMAN_RecName_Full_Ral_guanine_nucleotide_dissociation_stimulator_like_Short_RalGDS_like_gi_14548230_sp_Q9NZL6_RGL1_HUMAN_2e_12_68_9	Smim_53467_Ral_guanine_nucleotide_dissociation_stimulator_like_Harpegnathos_saltator_gi_307192833_gb_EFN75893_6e_27_114	

HG_40347	
This group of homology does not contain any annotated genome

HG_23514	
This group of homology does not contain any annotated genome

HG_13866	
Nvec_1794_	Nvec_30481_	Nvec_56761_	Nvec_10291_Ataxin_2_N	

HG_6964	
Hsap_Ensmbl0081154_PEST_proteolytic_signal_containing_nuclear_protein_Source_
HGNC_Symbol_Acc_30023_PCNP	
Drer_037713_PEST_proteolytic_signal_containing_nuclear_protein_Source_ZFIN_Acc_ZDB_GENE_041010_130_pcnp	
Spur_022594_Pcnp	Spur_008851_Spur_008851	
Smim_77827_PCNP_PEST_proteolytic_signal_containing_nuclear_protein_putative_Ixodes_scapularis_gi_241784935_ref_XP_002400484_8e_44_151	
Sman_074330	

HG_2921	
Hsap_Ensmbl0114423_Cbl_proto_oncogene_B_E3_ubiquitin_protein_ligase_Source_
HGNC_Symbol_Acc_1542_CBLB	Hsap_Ensmbl0110395_Cbl_proto_oncogene_E3_ubiquitin_protein_ligase_Source_
HGNC_Symbol_Acc_1541_CBL	Hsap_Ensmbl0142273_Cbl_proto_oncogene_C_E3_ubiquitin_protein_ligase_Source_
HGNC_Symbol_Acc_15961_CBLC	
Dmel_0020224_Cbl_Cbl_Source_FlyBase_0020224	
Cgig_10268_E3_ubiquitin_protein_ligase_CBL_B_Source_UniProtKB_TrEMBL_Acc_K1Q5V0	
Cele_004829_sli_1_Protein_SLI_1_isoform_b_sli_1_mRNA_complete_cds_Source_RefSeq_mRNA_Acc_NM_001029626	
Drer_015199_Cas_Br_M_murine_ecotropic_retroviral_transforming_sequence_b_Source_ZFIN_Acc_ZDB_GENE_030616_417_cblb	Drer_009958_Cas_Br_M_murine_ecotropic_retroviral_transforming_sequence_Source_ZFIN_Acc_ZDB_GENE_041114_207_cbl	Drer_078217_Cbl_proto_oncogene_C_E3_ubiquitin_protein_ligase_Source_
HGNC_Symbol_Acc_15961_CBLC	
Spur_007863_Cbl	Spur_007862_Cblr1	
Smim_37295_E3_ubiquitin_ligase_putative_Ixodes_scapularis_gi_241651245_ref_XP_002410277_2e_71_229	Smim_37279_E3_ubiquitin_ligase_putative_Ixodes_scapularis_gi_241651245_ref_XP_002410277_9e_114_342	Smim_37287_E3_ubiquitin_ligase_putative_Ixodes_scapularis_gi_241651245_ref_XP_002410277_3e_45_171	
Sman_005020_Putative_cbl_Source_UniProtKB_TrEMBL_Acc_G4VQX3	
Gsal_778_signal_transduction_protein_cbl_c	
Nvec_51713_	Nvec_20851_Cbl_N3	

HG_1820	
Hsap_Ensmbl0140836_zinc_finger_homeobox_3_Source_
HGNC_Symbol_Acc_777_ZFHX3	Hsap_Ensmbl0136367_zinc_finger_homeobox_2_Source_
HGNC_Symbol_Acc_20152_ZFHX2	Hsap_Ensmbl0091656_zinc_finger_homeobox_4_Source_
HGNC_Symbol_Acc_30939_ZFHX4	
Dmel_0004607_zfh2_Zn_finger_homeodomain_2_Source_FlyBase_0004607	
Cgig_12805_Zinc_finger_homeobox_protein_4_Source_UniProtKB_TrEMBL_Acc_K1QV62	Cgig_12804_Zinc_finger_homeobox_protein_3_Source_UniProtKB_TrEMBL_Acc_K1Q9D5	
Cele_022518_zfh_2_Protein_ZFH_2_zfh_2_mRNA_complete_cds_Source_RefSeq_mRNA_Acc_NM_058380	
Drer_073681_zinc_finger_homeobox_3_Source_ZFIN_Acc_ZDB_GENE_030131_7577_zfhx3	Drer_075542_zinc_finger_homeobox_4_Source_ZFIN_Acc_ZDB_GENE_070530_3_zfhx4	Drer_073944_zinc_finger_homeobox_3_Source_
HGNC_Symbol_Acc_777_ZFHX3_2_of_2	Drer_088880_zinc_finger_homeobox_2_Source_ZFIN_Acc_ZDB_GENE_030131_6699_zfhx2	
Spur_017348_Atbf1	
Smim_48031_zfh4_putative_Pediculus_humanus_corporis_gi_242009051_ref_XP_002425306_0_0_1269	Smim_74620_Zn_finger_homeodomain_Tribolium_castaneum_gi_270004902_gb_EFA01350_0_0_1434	Smim_48021_Zn_finger_homeodomain_Tribolium_castaneum_gi_270004902_gb_EFA01350_0_0_706	Smim_53125_arrowhead_putative_Ixodes_scapularis_gi_241716001_ref_XP_002412129_6e_41_142	Smim_74616_Zfhx4_protein_putative_Ixodes_scapularis_gi_241335268_ref_XP_002408392_2e_08_59_3	
Sman_171420	Sman_090160_Putative_lhx3_Source_UniProtKB_TrEMBL_Acc_G4VQV1	Sman_171380	
Gsal_2038_homeobox_domain_protein	Gsal_13810_lim_homeobox_protein_awh	Gsal_7096_zinc_finger_homeobox_protein_3	

HG_13984	
Nvec_58771	Nvec_41475_HSA	Nvec_37028_Ice_nucleation	Nvec_20809_	Nvec_14761_	Nvec_17281_	

HG_42584	
This group of homology does not contain any annotated genome

HG_3227	
Hsap_Ensmbl0036054_TBC1_domain_family_member_23_Source_
HGNC_Symbol_Acc_25622_TBC1D23	
Dmel_0031304_CG4552	
Cgig_10267_TBC1_domain_family_member_23_Source_UniProtKB_TrEMBL_Acc_K1PYY9	
Cele_008974_tbc_1_Protein_TBC_1_tbc_1_mRNA_complete_cds_Source_RefSeq_mRNA_Acc_NM_078084	
Drer_044357_TBC1_domain_family_member_23_Source_ZFIN_Acc_ZDB_GENE_040426_1253_tbc1d23	
Spur_002824_Spur_002824	Spur_002825_Tbc1d23	Spur_006609_Spur_006609	Spur_023436_Spur_023436	
Smim_59762_RAB_GTPase_activating_protein_putative_Ixodes_scapularis_gi_241651248_ref_XP_002410278_0_0_636	
Sman_176370	
Gsal_234_tbc1_domain_family_member_23	Gsal_14319_tbc1_domain_family_member_23	
Nvec_42709_	Nvec_57490_Rhodanese	Nvec_25305_	Nvec_37729_	

HG_7229	
Hsap_Ensmbl0106484_mesoderm_specific_transcript_Source_
HGNC_Symbol_Acc_7028_MEST	Hsap_Ensmbl0264872_mesoderm_specific_transcript_Source_
HGNC_Symbol_Acc_7028_MEST	
Cgig_11122_Mesoderm_specific_transcript_like_protein_Source_UniProtKB_TrEMBL_Acc_K1S3F2	
Drer_032319_mesoderm_specific_transcript_Source_ZFIN_Acc_ZDB_GENE_991111_5_mest	
Spur_000080_Mestl	

HG_2343	
Hsap_Ensmbl0073282_tumor_protein_p63_Source_
HGNC_Symbol_Acc_15979_TP63	Hsap_LRG_321_tumor_protein_p53_Source_
HGNC_Symbol_Acc_11998_LRG_321	Hsap_Ensmbl0078900_tumor_protein_p73_Source_
HGNC_Symbol_Acc_12003_TP73	Hsap_Ensmbl0141510_tumor_protein_p53_Source_
HGNC_Symbol_Acc_11998_TP53	
Dmel_0039044_p53_p53_Source_FlyBase_0039044	
Cgig_22928_Tumor_protein_63_Source_UniProtKB_TrEMBL_Acc_K1RC48	
Drer_017953_tumor_protein_p73_Source_ZFIN_Acc_ZDB_GENE_030814_2_tp73	Drer_035559_tumor_protein_p53_Source_ZFIN_Acc_ZDB_GENE_990415_270_tp53	Drer_044356_tumor_protein_p63_Source_ZFIN_Acc_ZDB_GENE_030819_1_tp63	
Spur_008979_P53L	Spur_008975_Spur_008975	
Smim_65116_p53_tumor_suppressor_homolog_partial_Loligo_forbesii_gi_1244764_gb_AAA98564_1e_56_198	Smim_2837_p53_like_protein_Crassostrea_gigas_gi_121663752_emb_CAJ85664_2e_52_189	Smim_20056_p73_like_protein_Haliotis_tuberculata_gi_113431922_emb_CAL36910_1e_48_177	Smim_2831_p53_like_protein_Crassostrea_gigas_gi_121663752_emb_CAJ85664_1e_30_123	Smim_3286_p63_like_transcription_factor_Saccoglossus_kowalevskii_gi_269784945_ref_NP_001161624_5e_25_106	Smim_2847_tumor_suppressor_p53_like_protein_Branchiostoma_belcheri_tsingtauense_gi_323772104_gb_ADL27911_3e_19_93_6	Smim_65110_65110	
Nvec_57906_	Nvec_11782_P53_tetramer	Nvec_8251_P53	

HG_2255	
Hsap_Ensmbl0107282_amyloid_beta_A4_precursor_protein_binding_family_A_member_1_Source_
HGNC_Symbol_Acc_578_APBA1	Hsap_Ensmbl0011132_amyloid_beta_A4_precursor_protein_binding_family_A_member_3_Source_
HGNC_Symbol_Acc_580_APBA3	
Dmel_0052677_X11Lbeta_X11Lbeta_Source_FlyBase_0052677	Dmel_0026313_X11L_X11L_Source_FlyBase_0026313	
Cgig_17177_Protein_lin_10_Source_UniProtKB_TrEMBL_Acc_K1Q7P5	Cgig_18734_Amyloid_beta_A4_protein_binding_family_A_member_2_Source_UniProtKB_TrEMBL_Acc_K1QMK7	
Cele_002999_lin_10_Protein_LIN_10_isoform_a_Source_RefSeq_mRNA_Acc_NM_059825	
Drer_090675_amyloid_beta_A4_precursor_protein_binding_family_A_member_3_Source_
HGNC_Symbol_Acc_580_APBA3	Drer_060639_amyloid_beta_A4_precursor_protein_binding_family_A_member_2b_Source_ZFIN_Acc_ZDB_GENE_030131_5371_apba2b	Drer_074328_amyloid_beta_A4_precursor_protein_binding_family_A_member_1b_Source_ZFIN_Acc_ZDB_GENE_070925_3_apba1b	Drer_063314_amyloid_beta_A4_precursor_protein_binding_family_A_member_2a_Source_ZFIN_Acc_ZDB_GENE_121107_1_apba2a	Drer_014105_amyloid_beta_A4_precursor_protein_binding_family_A_member_1a_Source_ZFIN_Acc_ZDB_GENE_060526_175_apba1a	
Spur_008420_Spur_008420	Spur_027064_Apba1_1	Spur_008419_Apba1	
Smim_36895_PREDICTED_protein_lin_10_like_Apis_mellifera_gi_328793153_ref_XP_001123207_0_0_600	
Sman_144990_Amyloid_beta_A4_protein_related_Source_UniProtKB_TrEMBL_Acc_G4VJS5	
Nvec_27031_	Nvec_27033_	

HG_17968	
Nvec_36348_	

HG_5420	
Hsap_Ensmbl0145990_glucose_fructose_oxidoreductase_domain_containing_1_Source_
HGNC_Symbol_Acc_21096_GFOD1	Hsap_Ensmbl0141098_glucose_fructose_oxidoreductase_domain_containing_2_Source_
HGNC_Symbol_Acc_28159_GFOD2	
Dmel_0027597_CG17712	
Cgig_07728_Glucose_fructose_oxidoreductase_domain_containing_protein_1_Source_UniProtKB_TrEMBL_Acc_K1PTI3	
Drer_061363_glucose_fructose_oxidoreductase_domain_containing_1_Source_
HGNC_Symbol_Acc_21096_GFOD1	Drer_061145_glucose_fructose_oxidoreductase_domain_containing_2_Source_ZFIN_Acc_ZDB_GENE_061103_64_gfod2	
Spur_020964_Gfod2	
Smim_82743_oxidoreductase_putative_Ixodes_scapularis_gi_241602407_ref_XP_002405450_4e_180_517	
Nvec_14345_GFO_IDH_MocA	

HG_10434	
This group of homology does not contain any annotated genome

HG_9787	
Nvec_27180_	Nvec_22260_	Nvec_35670_ubiquitin	Nvec_54949_Protamine_P1	

HG_15024	
This group of homology does not contain any annotated genome

HG_3278	
Hsap_Ensmbl0101745_ankyrin_repeat_domain_12_Source_
HGNC_Symbol_Acc_29135_ANKRD12	Hsap_Ensmbl0167522_ankyrin_repeat_domain_11_Source_
HGNC_Symbol_Acc_21316_ANKRD11	
Dmel_0036305_CG10984	
Cgig_15620_Ankyrin_repeat_domain_containing_protein_12_Source_UniProtKB_TrEMBL_Acc_K1RBQ6	
Drer_051886_ankyrin_repeat_domain_11_Source_ZFIN_Acc_ZDB_GENE_030131_3932_ankrd11	Drer_052419_ankyrin_repeat_domain_12_Source_ZFIN_Acc_ZDB_GENE_040426_846_ankrd12	
Spur_026356_Ankrd12	Spur_008899_Bard1L	
Smim_52971_ankyrin_repeat_containing_protein_putative_Pediculus_humanus_corporis_gi_242023787_ref_XP_002432312_1e_123_390	Smim_1327_AF121775_nasopharyngeal_carcinoma_susceptibility_protein_LZ16_Homo_sapiens_gi_6690397_gb_AAF24125_AF121775_7e_05_48_5	
Sman_126440_Putative_ankyrin_repeat_domain_protein_Source_UniProtKB_TrEMBL_Acc_G4V5P0	
Gsal_3946_ankyrin_repeat_domain_protein	
Nvec_55227_Ank	

HG_15160	
Cgig_28093_Translation_initiation_factor_IF_2_Source_UniProtKB_TrEMBL_Acc_K1RUT6	
Nvec_40538_	Nvec_3371_	Nvec_47033_WAP	Nvec_11566_	Nvec_36640_	

HG_5939	
Hsap_Ensmbl0235878_Protein_LOC101060037_Source_UniProtKB_TrEMBL_Acc_M0R212_AP001468_1	
Nvec_7660_	Nvec_50102_Phage_fiber	Nvec_6617_	

HG_25546	
This group of homology does not contain any annotated genome

HG_7997	
Hsap_Ensmbl0112667_2_deoxynucleoside_5_phosphate_N_hydrolase_1_Source_
HGNC_Symbol_Acc_21218_DNPH1	
Cgig_08015_Deoxyribonucleoside_5_monophosphate_N_glycosidase_Source_UniProtKB_TrEMBL_Acc_K1PDN3	Cgig_04631_Deoxyribonucleoside_5_monophosphate_N_glycosidase_Source_UniProtKB_TrEMBL_Acc_K1R0L0	Cgig_00562_Putative_deoxyribonucleoside_5_monophosphate_N_glycosidase_Source_UniProtKB_TrEMBL_Acc_K1PN91	Cgig_09672_Putative_deoxyribonucleoside_5_monophosphate_N_glycosidase_Source_UniProtKB_TrEMBL_Acc_K1Q9Z1	
Drer_075730_2_deoxynucleoside_5_phosphate_N_hydrolase_1_Source_ZFIN_Acc_ZDB_GENE_081107_5_dnph1	
Spur_024577_Spur_024577	Spur_014943_Spur_014943	

HG_11896	
This group of homology does not contain any annotated genome

HG_7054	
Hsap_Ensmbl0205659_lin_52_homolog_C_elegans_Source_
HGNC_Symbol_Acc_19856_LIN52	
Dmel_0029800_lin_52_lin_52_Source_FlyBase_0029800	
Cele_003035_lin_52_Protein_LIN_52_isoform_a_Source_RefSeq_mRNA_Acc_NM_001268104	
Drer_070833_lin_52_homolog_C_elegans_Source_ZFIN_Acc_ZDB_GENE_061110_82_lin52	
Spur_022626_Lin52	
Smim_18368_lin_52_homolog_Salmo_salar_gi_209731804_gb_ACI66771_1e_33_123	
Sman_062270_12_5_kDa_retinal_tissue_protein_Rtp12_5_putative_Source_UniProtKB_TrEMBL_Acc_G4LVN8	
Gsal_12965_lin_52_homolog	

HG_5537	
Nvec_21686_	Nvec_51890_BCCT	Nvec_27169_BCCT	Nvec_17504_BCCT	Nvec_22632_	Nvec_450_BCCT	Nvec_19830_ATP_synt_8	Nvec_51891_Sdh_cyt	Nvec_22631_	Nvec_27168_Peptidase_A24	Nvec_38195_	Nvec_21687_	Nvec_21503_	Nvec_42998_	Nvec_31302_	

HG_17945	
This group of homology does not contain any annotated genome

HG_20815	
Nvec_46954_	

HG_56675	
This group of homology does not contain any annotated genome

HG_12999	
Nvec_20283_	

HG_4700	
Nvec_20740_	

HG_3159	
Hsap_Ensmbl0111647_UHRF1_binding_protein_1_like_Source_
HGNC_Symbol_Acc_29102_UHRF1BP1L	Hsap_Ensmbl0065060_UHRF1_binding_protein_1_Source_
HGNC_Symbol_Acc_21216_UHRF1BP1	
Dmel_0083962_CG34126	
Cgig_03904_UHRF1_binding_protein_1_like_protein_Source_UniProtKB_TrEMBL_Acc_K1PRJ4	
Cele_008094_C44H4_4_Protein_C44H4_4_C44H4_4_mRNA_complete_cds_Source_RefSeq_mRNA_Acc_NM_078026	
Drer_004055_UHRF1_ICBP90_binding_protein_1_like_Source_ZFIN_Acc_ZDB_GENE_041210_177_uhrf1bp1l	Drer_077011_UHRF1_binding_protein_1_Source_ZFIN_Acc_ZDB_GENE_090312_82_uhrf1bp1	
Spur_005005_Uhrf1bp1L	Spur_010460_Spur_010460	
Smim_6006_PREDICTED_similar_to_AGAP008379_PA_Tribolium_castaneum_gi_189236457_ref_XP_973878_9e_160_513	Smim_6014_PREDICTED_UHRF1_binding_protein_like_isoform_Apis_mellifera_gi_328779033_ref_XP_392165_4_1e_15_85_1	
Sman_141600	
Gsal_106_uhrf1_binding_protein_1_like	Gsal_6397_uhrf1_binding_protein_1_like	Gsal_8169_hypothetical_protein	
Nvec_31266_PKI	Nvec_56437_	

HG_1859	
Hsap_Ensmbl0184634_mediator_complex_subunit_12_Source_
HGNC_Symbol_Acc_11957_MED12	Hsap_Ensmbl0144893_mediator_complex_subunit_12_like_Source_
HGNC_Symbol_Acc_16050_MED12L	
Dmel_0001324_kto_kohtalo_Source_FlyBase_0001324	
Cgig_03641_Mediator_of_RNA_polymerase_II_transcription_subunit_12_Source_UniProtKB_TrEMBL_Acc_K1QJ34	Cgig_08674_Mediator_of_RNA_polymerase_II_transcription_subunit_12_like_protein_Source_UniProtKB_TrEMBL_Acc_K1R7M5	
Cele_001081_dpy_22_Protein_DPY_22_dpy_22_mRNA_complete_cds_Source_RefSeq_mRNA_Acc_NM_077244	
Drer_056800_mediator_of_RNA_polymerase_II_transcription_subunit_12_homolog_Source_ZFIN_Acc_ZDB_GENE_060125_1_med12	
Spur_024633_Med12L_3	Spur_014130_Med12l	Spur_022847_Med12L_2	
Smim_80750_Mediator_of_RNA_polymerase_II_transcription_subunit_12_like_protein_Camponotus_floridanus_gi_307190214_gb_EFN74329_2e_94_315	Smim_81880_thyroid_hormone_receptor_associated_protein_putative_Ixodes_scapularis_gi_242002504_ref_XP_002435895_0_0_586	Smim_81845_thyroid_hormone_receptor_associated_protein_putative_Ixodes_scapularis_gi_242002504_ref_XP_002435895_0_0_595	Smim_1096_thyroid_hormone_receptor_associated_protein_putative_Ixodes_scapularis_gi_242002504_ref_XP_002435895_6e_13_70_1	
Sman_166410_Putative_thyroid_hormone_receptor_associated_protein_Source_UniProtKB_TrEMBL_Acc_G4VDR6	
Nvec_53084_	Nvec_30060_	Nvec_34932_Cytadhesin_P30	Nvec_54441_FKBP_C	Nvec_29383_Gamma_thionin	Nvec_53086_	Nvec_59630_	Nvec_4135_	

HG_22934	
This group of homology does not contain any annotated genome

HG_7837	
Nvec_42560_ig	Nvec_7863_Pentaxin	Nvec_44884_	Nvec_42487_Extensin_2	

HG_8036	
Hsap_Ensmbl0127990_sarcoglycan_epsilon_Source_
HGNC_Symbol_Acc_10808_SGCE	Hsap_Ensmbl0108823_sarcoglycan_alpha_50kDa_dystrophin_associated_glycoprotein_Source_
HGNC_Symbol_Acc_10805_SGCA	
Dmel_0032013_Scgalpha_Sarcoglycan_alpha_Source_FlyBase_0032013	
Drer_012138_sarcoglycan_epsilon_Source_ZFIN_Acc_ZDB_GENE_030724_1_sgce	Drer_074156_sarcoglycan_alpha_Source_ZFIN_Acc_ZDB_GENE_041111_121_sgca	
Spur_017200_Sgce	
Smim_57051_epsilon_sarcoglycan_putative_Ixodes_scapularis_gi_241647950_ref_XP_002410003_1e_66_215	
Nvec_19610_	

HG_5811	
Nvec_7107_	Nvec_2361_	Nvec_6151_Extensin_2	Nvec_30949_	Nvec_20631_KH_2	Nvec_49836_	Nvec_43528_	Nvec_27769_	

HG_30771	
This group of homology does not contain any annotated genome

HG_22883	
This group of homology does not contain any annotated genome

HG_22811	
This group of homology does not contain any annotated genome

HG_31000	
This group of homology does not contain any annotated genome

HG_32923	
This group of homology does not contain any annotated genome

HG_2244	
Hsap_Ensmbl0177885_growth_factor_receptor_bound_protein_2_Source_
HGNC_Symbol_Acc_4566_GRB2	Hsap_Ensmbl0154016_GRB2_related_adaptor_protein_Source_
HGNC_Symbol_Acc_4562_GRAP	Hsap_Ensmbl0189152_GRB2_related_adaptor_protein_like_Source_
HGNC_Symbol_Acc_37240_GRAPL	
Dmel_0004638_drk_downstream_of_receptor_kinase_Source_FlyBase_0004638	
Cgig_20339_Growth_factor_receptor_bound_protein_2_Source_UniProtKB_TrEMBL_Acc_K1QP30	
Cele_004774_sem_5_Protein_SEM_5_sem_5_mRNA_complete_cds_Source_RefSeq_mRNA_Acc_NM_076941	
Drer_006468_GRB2_related_adaptor_protein_2a_Source_ZFIN_Acc_ZDB_GENE_050417_275_grap2a	Drer_074837_GRB2_related_adaptor_protein_2b_Source_ZFIN_Acc_ZDB_GENE_040426_1485_grap2b	Drer_038059_growth_factor_receptor_bound_protein_2b_Source_ZFIN_Acc_ZDB_GENE_040426_1975_grb2b	Drer_014709_growth_factor_receptor_bound_protein_2a_Source_ZFIN_Acc_ZDB_GENE_041121_1_grb2a	Drer_005414_GRB2_related_adaptor_protein_a_Source_ZFIN_Acc_ZDB_GENE_050522_347_grapa	Drer_022668_GRB2_related_adaptor_protein_b_Source_ZFIN_Acc_ZDB_GENE_050913_4_grapb	
Spur_003586_Grb2_1	Spur_003585_Drk	Spur_003555_Spur_003555	
Smim_47785_C_elegans_sem_5_putative_Ixodes_scapularis_gi_240952180_ref_XP_002399341_3e_145_414	Smim_55294_PREDICTED_protein_enhancer_of_sevenless_2B_like_Nasonia_vitripennis_gi_156548550_ref_XP_001605040_6e_123_357	
Sman_044530_Putative_growth_factor_receptor_bound_protein_Source_UniProtKB_TrEMBL_Acc_G4VQT2	Sman_062950_Growth_factor_receptor_bound_protein_putative_Source_UniProtKB_TrEMBL_Acc_G4M1G7	
Gsal_376_growth_factor_receptor_bound_protein_2	

HG_32208	
This group of homology does not contain any annotated genome

HG_4817	
Hsap_Ensmbl0197265_general_transcription_factor_IIE_polypeptide_2_beta_34kDa_Source_
HGNC_Symbol_Acc_4651_GTF2E2	
Dmel_0015829_TfIIEbeta_Transcription_factor_IIEbeta_Source_FlyBase_0015829	
Cgig_25824_Transcription_initiation_factor_IIE_subunit_beta_Source_UniProtKB_TrEMBL_Acc_K1PQ36	
Cele_010054_F54D5_11_Protein_F54D5_11_F54D5_11_mRNA_complete_cds_Source_RefSeq_mRNA_Acc_NM_064065	
Drer_012672_general_transcription_factor_IIE_polypeptide_2_beta_Source_ZFIN_Acc_ZDB_GENE_030131_6794_gtf2e2	
Spur_001512_Gtf2E2	Spur_017897_Gtf2E2_1	
Smim_62013_transcription_initiation_factor_IIE_beta_subunit_putative_Ixodes_scapularis_gi_241625997_ref_XP_002407851_4e_129_378	
Sman_079910	
Gsal_13779_general_transcription_factor_polypeptide_beta_34kda	
Nvec_3099_TFIIE_beta	

HG_16399	
Nvec_14447_EutH	Nvec_8051_	Nvec_14604_PT	Nvec_12486_7TMR_DISM_7TM	Nvec_56411_MoCF_biosynth	

HG_26985	
This group of homology does not contain any annotated genome

HG_32567	
This group of homology does not contain any annotated genome

HG_22911	
This group of homology does not contain any annotated genome

HG_5516	
Hsap_Ensmbl0151445_VPS33B_interacting_protein_apical_basolateral_polarity_regulator_spe_39_homolog_Source_
HGNC_Symbol_Acc_20347_VIPAS39	
Dmel_0039702_Vps16B_Vacuolar_protein_sorting_16B_Source_FlyBase_0039702	
Cele_004975_spe_39_Protein_SPE_39_isoform_a_Source_RefSeq_mRNA_Acc_NM_072317	
Drer_030976_VPS33B_interacting_protein_apical_basolateral_polarity_regulator_spe_39_homolog_Source_ZFIN_Acc_ZDB_GENE_040520_1_vipas39	
Spur_005292_Spur_005292	
Smim_35387_Si_ch211_20b12_Danio_rerio_gi_67678177_gb_AAH97010_4e_58_208	
Nvec_30295_	

HG_20572	
Spur_009928_Hypp_60	Spur_022299_Spur_022299	Spur_011553_Hypp_1987	

HG_3484	
Nvec_42286_	Nvec_25727_	Nvec_24046_	Nvec_17739_DUF885	Nvec_23062_	Nvec_43316_	Nvec_23807_DUF885	Nvec_32511_DUF885	Nvec_50779_DUF885	Nvec_51975_	Nvec_55210_DUF885	Nvec_1671_Extensin_2	Nvec_26494_	Nvec_16446_	Nvec_42316_	Nvec_35208_EGF_CA	Nvec_57064_	Nvec_27680_	Nvec_36074_DUF885	Nvec_55209_WRKY	Nvec_26205_Interferon	Nvec_43314_	Nvec_41582_TYA	Nvec_22974_TYA	Nvec_43313_	Nvec_17633_DUF308	Nvec_22513_	Nvec_43312_	Nvec_55893_	Nvec_8720_	Nvec_43119_	Nvec_30313_	Nvec_31320_	Nvec_22105_	Nvec_55587_Merozoite_SPAM	Nvec_25620_	Nvec_49257_	

HG_42743	
This group of homology does not contain any annotated genome

HG_7228	
Hsap_Ensmbl0165684_small_nuclear_RNA_activating_complex_polypeptide_4_190kDa_Source_
HGNC_Symbol_Acc_11137_SNAPC4	
Dmel_0037540_Pbp95_PSEA_binding_protein_95kD_Source_FlyBase_0037540	
Cgig_18922_snRNA_activating_protein_complex_subunit_4_Source_UniProtKB_TrEMBL_Acc_K1R090	
Cele_001568_snpc_4_Protein_GEI_11_isoform_a_gei_11_mRNA_complete_cds_Source_RefSeq_mRNA_Acc_NM_060010	
Spur_024441_Snapc4L	Spur_025206_Spur_025206	
Smim_41156_PREDICTED_snRNA_activating_protein_complex_subunit_4_like_Meleagris_gallopavo_gi_326930496_ref_XP_003211382_7e_25_114	

HG_28148	
Nvec_45003_DUF1610	

HG_30684	
This group of homology does not contain any annotated genome

HG_9245	
This group of homology does not contain any annotated genome

HG_4095	
Hsap_Ensmbl0204178_transmembrane_protein_57_Source_
HGNC_Symbol_Acc_25572_TMEM57	
Dmel_0050389_CG30389	
Cgig_12754_Macoilin_Source_UniProtKB_TrEMBL_Acc_K1QA81	
Cele_017066_maco_1_Protein_MACO_1_maco_1_mRNA_complete_cds_Source_RefSeq_mRNA_Acc_NM_059501	
Drer_005625_transmembrane_protein_57a_Source_ZFIN_Acc_ZDB_GENE_040426_1097_tmem57a	Drer_012741_transmembrane_protein_57b_Source_ZFIN_Acc_ZDB_GENE_040426_1188_tmem57b	Drer_056092_transmembrane_protein_57_Source_
HGNC_Symbol_Acc_25572_TMEM57_3_of_3	
Spur_028461_Tmem57	Spur_019439_Tmem57_2	
Smim_49699_macoilin_Danio_rerio_gi_59897125_gb_AAX11929_0_0_612	Smim_83888_PREDICTED_macoilin_like_Nasonia_vitripennis_gi_156543036_ref_XP_001604294_3e_06_51_6	
Sman_177280_Tmem57_protein_putative_Source_UniProtKB_TrEMBL_Acc_C4QNP7	Sman_186740	
Gsal_6905_macoilin	Gsal_6909_macoilin_short	Gsal_5321_macoilin_short	
Nvec_44890_	

HG_3855	
Hsap_Ensmbl0184203_protein_phosphatase_1_regulatory_inhibitor_subunit_2_Source_
HGNC_Symbol_Acc_9288_PPP1R2	
Dmel_0028429_I_2_Inhibitor_2_Source_FlyBase_0028429	Dmel_0032632_CG6380	Dmel_0032626_CG12620	
Cgig_12736_Protein_phosphatase_inhibitor_2_Source_UniProtKB_TrEMBL_Acc_K1RJQ4	
Cele_021312_Y32H12A_4_Protein_Y32H12A_4_Y32H12A_4_mRNA_complete_cds_Source_RefSeq_mRNA_Acc_NM_065746	
Drer_054007_protein_phosphatase_1_regulatory_inhibitor_subunit_2_Source_ZFIN_Acc_ZDB_GENE_040426_1814_ppp1r2	
Spur_028073_Ipp2	
Smim_59067_PREDICTED_protein_phosphatase_inhibitor_like_Nasonia_vitripennis_gi_156555471_ref_XP_001606232_2e_34_128	
Sman_046160	
Gsal_5798_protein_phosphatase_inhibitor_2	
Nvec_12463_IPP_2	

HG_16322	
This group of homology does not contain any annotated genome

HG_1436	
Hsap_Ensmbl0120500_arrestin_3_retinal_X_arrestin_Source_
HGNC_Symbol_Acc_710_ARR3	Hsap_Ensmbl0141480_arrestin_beta_2_Source_
HGNC_Symbol_Acc_712_ARRB2	
Dmel_0040206_krz_kurtz_Source_FlyBase_0040206	Dmel_0000121_Arr2_Arrestin_2_Source_FlyBase_0000121	Dmel_0000120_Arr1_Arrestin_1_Source_FlyBase_0000120	Dmel_0052683_CG32683	
Cgig_17761_Beta_arrestin_1_Source_UniProtKB_TrEMBL_Acc_K1QR59	Cgig_17760_Beta_arrestin_1_Source_UniProtKB_TrEMBL_Acc_K1QIN5	
Cele_000195_arr_1_Protein_ARR_1_arr_1_mRNA_complete_cds_Source_RefSeq_mRNA_Acc_NM_075782	
Drer_039215_arrestin_beta_2a_Source_ZFIN_Acc_ZDB_GENE_030131_29_arrb2a	Drer_043241_arrestin_beta_1_Source_ZFIN_Acc_ZDB_GENE_060824_1_arrb1	Drer_011545_arrestin_beta_2b_Source_ZFIN_Acc_ZDB_GENE_040426_1332_arrb2b	Drer_038378_S_antigen_retina_and_pineal_gland_arrestin_b_Source_ZFIN_Acc_ZDB_GENE_050913_98_sagb	Drer_012610_S_antigen_retina_and_pineal_gland_arrestin_a_Source_ZFIN_Acc_ZDB_GENE_040426_1538_saga	Drer_056511_arrestin_3a_retinal_X_arrestin_Source_ZFIN_Acc_ZDB_GENE_040718_102_arr3a	
Spur_006155_Arrb2n	Spur_023889_Arrb1	Spur_017460_Arrb1c	
Smim_2453_arrestin1_precursor_Dianemobius_nigrofasciatus_gi_124107284_dbj_BAF45419_2e_139_412	Smim_66728_ARRH_LIMPO_RecName_Full_Arrestin_lateral_eye_gi_1703416_sp_P51484_ARRH_LIMPO_0_0_593	Smim_15252_PREDICTED_similar_to_beta_arrestin_Tribolium_castaneum_gi_189233648_ref_XP_972556_4e_123_367	Smim_14780_arrestin_putative_Ixodes_scapularis_gi_241645196_ref_XP_002409700_5e_25_107	
Sman_126080_Putative_beta_arrestin_1_Source_UniProtKB_TrEMBL_Acc_G4VB17	Sman_176980_Putative_beta_arrestin_1_Source_UniProtKB_TrEMBL_Acc_G4VG60	Sman_152290_Putative_beta_arrestin_1_Source_UniProtKB_TrEMBL_Acc_G4V5Y7	Sman_122900_Putative_beta_arrestin_1_Source_UniProtKB_TrEMBL_Acc_G4VCF9	
Gsal_1360_beta_arrestin_1	Gsal_11297_beta_arrestin_1	Gsal_2870_beta_arrestin_1	Gsal_11304_beta_arrestin_1	

HG_16545	
Nvec_14331_SAG	

HG_7496	
Dmel_0020907_Scp2_Sarcoplasmic_calcium_binding_protein_2_Source_FlyBase_0020907	
Cgig_02998_Calexcitin_2_Source_UniProtKB_TrEMBL_Acc_K1PZI2	
Cele_023407_cex_1_Protein_CEX_1_cex_1_mRNA_complete_cds_Source_RefSeq_mRNA_Acc_NM_062633	Cele_023408_cex_2_Protein_CEX_2_isoform_b_cex_2_mRNA_complete_cds_Source_RefSeq_mRNA_Acc_NM_001027157	
Smim_6061_PREDICTED_calexcitin_like_isoform_Acyrthosiphon_pisum_gi_328698627_ref_XP_003240689_9e_41_146	

HG_48098	
This group of homology does not contain any annotated genome

HG_3324	
Hsap_LRG_93_ORAI_calcium_release_activated_calcium_modulator_1_Source_
HGNC_Symbol_Acc_25896_LRG_93	Hsap_Ensmbl0182500_ORAI_calcium_release_activated_calcium_modulator_1_Source_
HGNC_Symbol_Acc_25896_ORAI1	Hsap_Ensmbl0175938_ORAI_calcium_release_activated_calcium_modulator_3_Source_
HGNC_Symbol_Acc_28185_ORAI3	Hsap_Ensmbl0160991_ORAI_calcium_release_activated_calcium_modulator_2_Source_
HGNC_Symbol_Acc_21667_ORAI2	
Dmel_0041585_olf186_F_olf186_F_Source_FlyBase_0041585	
Cele_015648_orai_1_Protein_ORAI_1_isoform_b_orai_1_mRNA_complete_cds_Source_RefSeq_mRNA_Acc_NM_001267905	
Drer_004154_ORAI_calcium_release_activated_calcium_modulator_1b_Source_ZFIN_Acc_ZDB_GENE_050522_100_orai1b	Drer_011515_ORAI_calcium_release_activated_calcium_modulator_1_Source_
HGNC_Symbol_Acc_25896_ORAI1	Drer_035148_ORAI_calcium_release_activated_calcium_modulator_2_Source_ZFIN_Acc_ZDB_GENE_060531_127_orai2	
Spur_003592_Orai2L	
Smim_69294_calcium_release_activated_calcium_channel_protein_putative_Ixodes_scapularis_gi_242000244_ref_XP_002434765_2e_66_212	Smim_60918_calcium_release_activated_calcium_channel_protein_putative_Ixodes_scapularis_gi_242000244_ref_XP_002434765_2e_78_243	Smim_16713_calcium_release_activated_calcium_channel_protein_putative_Ixodes_scapularis_gi_242000244_ref_XP_002434765_4e_19_85_5	
Sman_076650	
Nvec_52913_	

HG_6401	
Hsap_Ensmbl0267900_leucine_zipper_protein_4_Source_
HGNC_Symbol_Acc_24971_LUZP4	
Nvec_21375_	Nvec_43708_TPR_2	

HG_33150	
Nvec_39471_	Nvec_39472_	

HG_19713	
This group of homology does not contain any annotated genome

HG_25600	
This group of homology does not contain any annotated genome

HG_20108	
Dmel_0054010_CG34010	Dmel_0031974_CG12560	Dmel_0031184_CG14615	Dmel_0032670_CG5783	Dmel_0032668_CG17681	Dmel_0032669_CG15155	

HG_4240	
This group of homology does not contain any annotated genome

HG_3607	
Hsap_Ensmbl0007341_suppression_of_tumorigenicity_7_like_Source_
HGNC_Symbol_Acc_18441_ST7L	Hsap_Ensmbl0004866_suppression_of_tumorigenicity_7_Source_
HGNC_Symbol_Acc_11351_ST7	
Dmel_0037026_CG3634	
Cgig_12718_Suppressor_of_tumorigenicity_protein_7_like_protein_Source_UniProtKB_TrEMBL_Acc_K1QFA8	Cgig_12719_ST7_like_protein_Source_UniProtKB_TrEMBL_Acc_K1QNC7	
Cele_008686_F11A10_5_Protein_F11A10_5_F11A10_5_mRNA_complete_cds_Source_RefSeq_mRNA_Acc_NM_069893	
Drer_032603_suppression_of_tumorigenicity_7_like_Source_ZFIN_Acc_ZDB_GENE_080219_43_st7l	Drer_039960_suppression_of_tumorigenicity_7_Source_
HGNC_Symbol_Acc_11351_ST7	
Spur_007634_St15l_1	
Smim_29569_PREDICTED_suppression_of_tumorigenicity_7_like_Saccoglossus_kowalevskii_gi_291229400_ref_XP_002734644_7e_170_491	Smim_29565_suppression_of_tumorigenicity_7_isoform_a_Ginglymostoma_cirratum_gi_115521005_gb_ABJ08880_4e_101_313	
Sman_212540_Putative_suppression_of_tumorigenicity_Source_UniProtKB_TrEMBL_Acc_G4VET9	
Gsal_13981_suppressor_of_tumorigenicity_7_protein_homolog	
Nvec_7603_	

HG_42656	
This group of homology does not contain any annotated genome

HG_81691	
This group of homology does not contain any annotated genome

HG_5624	
Nvec_9149_Lipase_GDSL	Nvec_20380_Lipase_GDSL	Nvec_39104_Lipase_GDSL	Nvec_16292_Lipase_GDSL	Nvec_58952_	Nvec_18282_SEC_C	Nvec_13120_Desulfoferrod_N	Nvec_56204_	

HG_13933	
Spur_023804_Hypp_2687	
Nvec_8123_Tfb2	Nvec_7205_NADH_dehy_S2_C	Nvec_26612_NC	

HG_13764	
Nvec_22720_KID	Nvec_24887_PspA_IM30	Nvec_20999_Mod_r	Nvec_32255_Spectrin	Nvec_4096_	Nvec_25216_DUF1589	

HG_3375	
Hsap_Ensmbl0172986_glucoside_xylosyltransferase_2_Source_
HGNC_Symbol_Acc_33383_GXYLT2	Hsap_Ensmbl0151233_glucoside_xylosyltransferase_1_Source_
HGNC_Symbol_Acc_27482_GXYLT1	
Dmel_0039273_CG9996	
Cgig_09906_Glycosyltransferase_8_domain_containing_protein_4_Source_UniProtKB_TrEMBL_Acc_K1QCP5	
Drer_076111_Uncharacterized_protein_Source_UniProtKB_TrEMBL_Acc_E7F0M8_CABZ01072254_1	Drer_044191_glucoside_xylosyltransferase_2_Source_ZFIN_Acc_ZDB_GENE_070424_64_gxylt2	Drer_022550_glucoside_xylosyltransferase_1b_Source_ZFIN_Acc_ZDB_GENE_041210_116_gxylt1b	
Spur_007914_Glt8L	
Smim_32707_PREDICTED_similar_to_GLT8D3_protein_Tribolium_castaneum_gi_91090075_ref_XP_969798_1e_120_365	
Nvec_18019_	

HG_43759	
Sman_045600	

HG_42879	
This group of homology does not contain any annotated genome

HG_3158	
Hsap_Ensmbl0137575_syndecan_binding_protein_syntenin_Source_
HGNC_Symbol_Acc_10662_SDCBP	Hsap_Ensmbl0125775_syndecan_binding_protein_syntenin_2_Source_
HGNC_Symbol_Acc_15756_SDCBP2	
Cgig_24846_Syntenin_1_Source_UniProtKB_TrEMBL_Acc_K1QH68	
Drer_030097_syndecan_binding_protein_syntenin_Source_ZFIN_Acc_ZDB_GENE_081104_57_sdcbp	Drer_012513_syndecan_binding_protein_syntenin_2_Source_ZFIN_Acc_ZDB_GENE_030131_3727_sdcbp2	
Spur_009549_Spur_009549	
Smim_13615_syntenin_putative_Ixodes_scapularis_gi_242001440_ref_XP_002435363_1e_110_334	
Sman_068530_Putative_syntenin_Source_UniProtKB_TrEMBL_Acc_G4VM57	Sman_147000_Putative_syntenin_2_Syndecan_binding_protein_2_Source_UniProtKB_TrEMBL_Acc_G4VKT1	
Gsal_6150_syndecan_binding_protein	
Nvec_19067_PDZ	

HG_42228	
This group of homology does not contain any annotated genome

HG_32813	
This group of homology does not contain any annotated genome

HG_5263	
Hsap_Ensmbl0178307_transmembrane_protein_11_Source_
HGNC_Symbol_Acc_16823_TMEM11	
Dmel_0044419_Pmi_Pmi_Source_FlyBase_0044419	
Cgig_05035_Transmembrane_protein_11_Source_UniProtKB_TrEMBL_Acc_K1PX08	
Drer_070866_transmembrane_protein_11_Source_ZFIN_Acc_ZDB_GENE_050417_37_tmem11	
Spur_017221_Spur_017221	
Smim_33646_Transmembrane_protein_11_like_protein_Acromyrmex_echinatior_gi_332020893_gb_EGI61291_3e_41_144	
Sman_135960	
Gsal_702_transmembrane_protein_mitochondrial_like	

HG_4806	
Hsap_Ensmbl0110917_malectin_Source_
HGNC_Symbol_Acc_28973_MLEC	
Dmel_0032916_CG9257	
Cgig_11576_Malectin_Source_UniProtKB_TrEMBL_Acc_K1PVG9	
Cele_018423_F44E2_10_Protein_F44E2_10_F44E2_10_mRNA_complete_cds_Source_RefSeq_mRNA_Acc_NM_066550	
Drer_059630_malectin_Source_ZFIN_Acc_ZDB_GENE_081105_187_mlec	
Spur_006160_Spur_006160	
Smim_9468_PREDICTED_malectin_B_like_Bombus_terrestris_gi_340719033_ref_XP_003397962_7e_113_336	
Sman_005060	
Nvec_3961_	

HG_3834	
Dmel_0031284_CG3876	Dmel_0031283_CG15880	
Cgig_00761	Cgig_01150	Cgig_12115_Post_GPI_attachment_to_proteins_factor_2_like_protein_Source_UniProtKB_TrEMBL_Acc_K1PQ26	
Cele_007045_tag_189_Protein_TAG_189_tag_189_mRNA_complete_cds_Source_RefSeq_mRNA_Acc_NM_065565	Cele_012610_Y38F1A_8_Protein_Y38F1A_8_Y38F1A_8_mRNA_complete_cds_Source_RefSeq_mRNA_Acc_NM_064365	
Drer_044596_post_GPI_attachment_to_proteins_2_Source_ZFIN_Acc_ZDB_GENE_050320_119_pgap2	
Spur_016224_Spur_016224	Spur_023393_Frag1	Spur_008725_Frag1_1	Spur_022439_Spur_022439	
Smim_69671_post_GPI_attachment_to_proteins_factor_Xenopus_Silurana_tropicalis_gi_163914973_ref_NP_001106477_2e_25_104	Smim_69633_FGF_receptor_activating_protein_putative_Ixodes_scapularis_gi_241326675_ref_XP_002408256_6e_36_133	Smim_62965_FGF_receptor_activating_protein_putative_Ixodes_scapularis_gi_241788743_ref_XP_002414462_9e_58_191	
Sman_035730_Putative_fgf_receptor_activating_protein_Source_UniProtKB_TrEMBL_Acc_G4VHK6	Sman_153890_Putative_fgf_receptor_activating_protein_Source_UniProtKB_TrEMBL_Acc_G4VJ18	Sman_138810_Putative_fgf_receptor_activating_protein_Source_UniProtKB_TrEMBL_Acc_G4V763	
Gsal_8827_post_gpi_attachment_to_proteins_factor_2	

HG_42997	
This group of homology does not contain any annotated genome

HG_6952	
Hsap_Ensmbl0180098_tRNA_selenocysteine_1_associated_protein_1_Source_
HGNC_Symbol_Acc_30813_TRNAU1AP	Hsap_Ensmbl0137434_chromosome_6_open_reading_frame_52_Source_
HGNC_Symbol_Acc_20881_C6orf52	
Drer_056475_tRNA_selenocysteine_1_associated_protein_1b_Source_ZFIN_Acc_ZDB_GENE_040426_2386_trnau1apb	Drer_036015_chromosome_6_open_reading_frame_52_Source_
HGNC_Symbol_Acc_20881_C19H6orf52	
Nvec_52109_Vicilin_N	

HG_22978	
This group of homology does not contain any annotated genome

HG_34112	
This group of homology does not contain any annotated genome

HG_15045	
Nvec_57341_	

HG_10606	
This group of homology does not contain any annotated genome

HG_5097	
Hsap_Ensmbl0006576_putative_homeodomain_transcription_factor_2_Source_
HGNC_Symbol_Acc_13411_PHTF2	Hsap_Ensmbl0116793_putative_homeodomain_transcription_factor_1_Source_
HGNC_Symbol_Acc_8939_PHTF1	
Dmel_0028579_phtf_phtf_Source_FlyBase_0028579	
Cgig_04102_Putative_homeodomain_transcription_factor_Source_UniProtKB_TrEMBL_Acc_K1QEL4	
Drer_057708_putative_homeodomain_transcription_factor_1_Source_
HGNC_Symbol_Acc_8939_PHTF1	Drer_077204_putative_homeodomain_transcription_factor_2_Source_ZFIN_Acc_ZDB_GENE_040711_4_phtf2	
Spur_007387_Phtf2L	
Smim_48060_PREDICTED_putative_homeodomain_transcription_factor_like_Apis_mellifera_gi_328778712_ref_XP_624274_3_1e_36_139	Smim_48066_Putative_homeodomain_transcription_factor_Acromyrmex_echinatior_gi_332022697_gb_EGI62974_2e_33_136	
Sman_173830_Putative_homeodomain_transcription_factor_Phtf_Source_UniProtKB_TrEMBL_Acc_G4LUK4	Sman_199560_Putative_homeodomain_transcription_factor_Phtf_Source_UniProtKB_TrEMBL_Acc_G4M1W6	
Gsal_8509_homeodomain_transcription_factor	
Nvec_56707_DUF1361	

HG_32029	
This group of homology does not contain any annotated genome

HG_30502	
Spur_004861_Srp7	Spur_012170_Spur_012170	Spur_012169_Unk_1	

HG_3973	
Hsap_Ensmbl0072756_tRNA_nucleotidyl_transferase_CCA_adding_1_Source_
HGNC_Symbol_Acc_17341_TRNT1	
Dmel_0037369_CG2100	
Cele_010089_hpo_31_Protein_HPO_31_hpo_31_mRNA_complete_cds_Source_RefSeq_mRNA_Acc_NM_001028805	
Drer_075297_tRNA_nucleotidyl_transferase_CCA_adding_1_Source_ZFIN_Acc_ZDB_GENE_040625_176_trnt1	
Spur_020463_trnt1	Spur_016782_trnt1_1	
Smim_82856_PREDICTED_similar_to_Chain_A_Crystal_Structure_Of_Human_Cca_Adding_Enzyme_partial_Strongylocentrotus_purpuratus_gi_115640845_ref_XP_784774_3e_77_246	Smim_82863_poly_A_polymerase_putative_Ixodes_scapularis_gi_241674815_ref_XP_002400153_6e_41_151	
Sman_164610_Putative_homeobox_protein_Source_UniProtKB_TrEMBL_Acc_G4VEK2	
Gsal_15404_trna_nucleotidyltransferase_mitochondrial	
Nvec_54104_PolyA_pol	

HG_15742	
Cele_008851_F15B9_8_Protein_F15B9_8_F15B9_8_mRNA_complete_cds_Source_RefSeq_mRNA_Acc_NM_073848	

HG_3797	
Hsap_Ensmbl0148343_family_with_sequence_similarity_73_member_B_Source_
HGNC_Symbol_Acc_23621_FAM73B	Hsap_Ensmbl0180488_family_with_sequence_similarity_73_member_A_Source_
HGNC_Symbol_Acc_24741_FAM73A	
Dmel_0030037_CG12125	
Cgig_09648_Protein_FAM73B_Source_UniProtKB_TrEMBL_Acc_K1PCA6	
Cele_010465_K01D12_6_Protein_K01D12_6_K01D12_6_mRNA_complete_cds_Source_RefSeq_mRNA_Acc_NM_073704	
Drer_089357_family_with_sequence_similarity_73_member_B_Source_ZFIN_Acc_ZDB_GENE_050320_135_fam73b	Drer_020596_family_with_sequence_similarity_73_member_A_Source_ZFIN_Acc_ZDB_GENE_041010_193_fam73a	
Spur_007678_Fam73b	Spur_017840_Fam73b_1	
Smim_80116_PREDICTED_similar_to_CG12125_CG12125_PA_Tribolium_castaneum_gi_91092588_ref_XP_970012_1e_25_105	Smim_80115_CG12125_isoform_A_Drosophila_melanogaster_gi_24640586_ref_NP_572476_7e_21_94_4	Smim_80114_CG12125_isoform_A_Drosophila_melanogaster_gi_24640586_ref_NP_572476_8e_12_67_4	
Sman_049930	
Gsal_9099_isoform_a	
Nvec_3708_DUF374	

HG_3715	
Cgig_00740	Cgig_02533	Cgig_16726	Cgig_04314	Cgig_04355	

HG_44688	
This group of homology does not contain any annotated genome

HG_2438	
Hsap_LRG_337_optic_atrophy_1_autosomal_dominant_Source_
HGNC_Symbol_Acc_8140_LRG_337	Hsap_Ensmbl0198836_optic_atrophy_1_autosomal_dominant_Source_
HGNC_Symbol_Acc_8140_OPA1	
Dmel_0261276_opa1_like_optic_atrophy_1_like_Source_FlyBase_0261276	
Cgig_12557	
Cele_001134_eat_3_Protein_EAT_3_eat_3_mRNA_complete_cds_Source_RefSeq_mRNA_Acc_NM_063585	
Drer_044329_optic_atrophy_1_human_Source_ZFIN_Acc_ZDB_GENE_041114_7_opa1	
Spur_009807_Opa1L_N_term	Spur_008764_Opa1	Spur_006815_Opa1L_C_term	Spur_017884_Spur_017884	Spur_005774_Spur_005774	
Smim_26910_PREDICTED_optic_atrophy_like_isoform_Apis_mellifera_gi_328787419_ref_XP_623413_0_0_556	Smim_2075_PREDICTED_LOW_QUALITY_PROTEIN_dynamin_like_120_kDa_protein_mitochondrial_like_Bombus_terrestris_gi_340729775_ref_XP_003403171_1e_87_289	Smim_21217_PREDICTED_LOW_QUALITY_PROTEIN_dynamin_like_120_kDa_protein_mitochondrial_like_Bombus_terrestris_gi_340729775_ref_XP_003403171_9e_49_174	
Sman_028120_Optic_atrophy_1_like_protein_opa1_Source_UniProtKB_TrEMBL_Acc_G4V622	
Gsal_10825_mitochondrial_dynamin_like_120_kda_protein	
Nvec_2557_	

HG_26903	
Nvec_32737_	Nvec_57332_	

HG_17966	
This group of homology does not contain any annotated genome

HG_16330	
Nvec_55571_PAS	

HG_42669	
This group of homology does not contain any annotated genome

HG_43685	
Spur_016183_Spur_016183	
Nvec_35467_	

HG_3049	
Hsap_Ensmbl0051009_family_with_sequence_similarity_160_member_A2_Source_
HGNC_Symbol_Acc_25378_FAM160A2	Hsap_Ensmbl0164142_family_with_sequence_similarity_160_member_A1_Source_
HGNC_Symbol_Acc_34237_FAM160A1	
Dmel_0025681_CG3558	
Cgig_09223	
Cele_015485_C05D11_8_Protein_C05D11_8_C05D11_8_mRNA_complete_cds_Source_RefSeq_mRNA_Acc_NM_066006	
Drer_061021_family_with_sequence_similarity_160_member_A1_Source_ZFIN_Acc_ZDB_GENE_090312_132_fam160a1	Drer_078188_family_with_sequence_similarity_160_member_A2_Source_ZFIN_Acc_ZDB_GENE_070912_291_fam160a2	Drer_090760_family_with_sequence_similarity_160_member_A1_Source_
HGNC_Symbol_Acc_34237_FAM160A1_2_of_2	
Spur_025354_Hypp_228	Spur_006525_Fam160a2L	Spur_012132_Spur_012132	
Smim_52841_chromosome_11_open_reading_frame_56_isoform_CRA_a_Homo_sapiens_gi_119589143_gb_EAW68737_4e_91_298	Smim_52814_UPF0518_protein_CG3558_Camponotus_floridanus_gi_307165887_gb_EFN60242_3e_41_159	
Sman_149080	
Gsal_1090_fts_and_hook_interacting_protein_homolog	Gsal_9236_fts_and_hook_interacting_protein_homolog	Gsal_1088_fts_and_hook_interacting_protein_homolog	Gsal_12305_fam160a1_protein	
Nvec_22188_	

HG_2294	
Hsap_Ensmbl0113163_collagen_type_IV_alpha_3_Goodpasture_antigen_binding_protein_Source_
HGNC_Symbol_Acc_2205_COL4A3BP	
Dmel_0027569_cert_ceramide_transfer_protein_Source_FlyBase_0027569	
Cgig_20676_Collagen_type_IV_alpha_3_binding_protein_Source_UniProtKB_TrEMBL_Acc_K1RCW2	
Cele_009120_F25H2_6_Protein_F25H2_6_F25H2_6_mRNA_complete_cds_Source_RefSeq_mRNA_Acc_NM_060361	
Drer_063542_collagen_type_IV_alpha_3_Goodpasture_antigen_binding_protein_Source_
HGNC_Symbol_Acc_2205_COL4A3BP_2_of_2	Drer_024325_collagen_type_IV_alpha_3_Goodpasture_antigen_binding_protein_a_Source_ZFIN_Acc_ZDB_GENE_080724_10_col4a3bpa	
Spur_020174_Osbp2_1	Spur_005003_Col4a3bp	Spur_003763_Spur_003763	Spur_025506_Spur_025506	
Smim_60395_Collagen_type_IV_alpha_3_binding_protein_Harpegnathos_saltator_gi_307205339_gb_EFN83687_0_0_707	
Sman_139430_Phosphoinositol_4_phosphate_adaptor_protein_putative_Source_UniProtKB_TrEMBL_Acc_G4LZD6	Sman_173020_Putative_goodpasture_antigen_binding_protein_Source_UniProtKB_TrEMBL_Acc_G4V5B5	
Gsal_61_oxysterol_binding_protein_1	Gsal_9294_phosphoinositol_4_phosphate_adaptor	
Nvec_10226_	Nvec_21376_	

HG_33009	
This group of homology does not contain any annotated genome

HG_17948	
This group of homology does not contain any annotated genome

HG_4609	
Hsap_Ensmbl0187510_pleckstrin_homology_domain_containing_family_G_with_RhoGef_domain_member_7_Source_
HGNC_Symbol_Acc_33829_PLEK
HG7	
Cgig_23386_Pleckstrin_like_protein_domain_containing_family_G_member_7_Source_UniProtKB_TrEMBL_Acc_K1QX47	Cgig_21491_Pleckstrin_like_protein_domain_containing_family_G_member_7_Source_UniProtKB_TrEMBL_Acc_K1PLH2	Cgig_12879_Pleckstrin_like_protein_domain_containing_family_G_member_7_Source_UniProtKB_TrEMBL_Acc_K1Q603	
Cele_022391_Y95B8A_12_Protein_Y95B8A_12_isoform_f_Y95B8A_12_mRNA_complete_cds_Source_RefSeq_mRNA_Acc_NM_001129087	
Drer_062855_pleckstrin_homology_domain_containing_family_G_with_RhoGef_domain_member_7_Source_ZFIN_Acc_ZDB_GENE_070410_15_plek
HG7	
Spur_008684_Flj46688l1	Spur_006107_Flj46688l2	Spur_007771_Flj46688l1_1	
Smim_49256_Rho_RAC_guanine_nucleotide_exchange_factor_putative_Pediculus_humanus_corporis_gi_242005311_ref_XP_002423513_7e_154_472	Smim_49334_Rho_RAC_guanine_nucleotide_exchange_factor_putative_Pediculus_humanus_corporis_gi_242005311_ref_XP_002423513_1e_24_107	
Sman_176920_Putative_neuronal_RhoA_GEF_protein_Source_UniProtKB_TrEMBL_Acc_G4VGH5	
Gsal_9242_neuronal_gef_protein	Gsal_3236_pleckstrin_like_protein_domain_containing_family_g_member_7	
Nvec_973_	

HG_8102	
This group of homology does not contain any annotated genome

HG_14142	
Nvec_17185_LIM	Nvec_5444_	

HG_42682	
This group of homology does not contain any annotated genome

HG_6409	
Hsap_Ensmbl0131507_Nedd4_family_interacting_protein_1_Source_
HGNC_Symbol_Acc_17592_NDFIP1	Hsap_Ensmbl0102471_Nedd4_family_interacting_protein_2_Source_
HGNC_Symbol_Acc_18537_NDFIP2	
Dmel_0052177_Ndfip_Nedd4_family_interacting_protein_Source_FlyBase_0052177	
Drer_013979_Nedd4_family_interacting_protein_1_Source_ZFIN_Acc_ZDB_GENE_030131_2767_ndfip1	Drer_008057_Nedd4_family_interacting_protein_1_like_Source_ZFIN_Acc_ZDB_GENE_040718_207_ndfip1l	Drer_033928_Nedd4_family_interacting_protein_2_Source_ZFIN_Acc_ZDB_GENE_040426_2662_ndfip2	
Spur_004353	
Nvec_51248_	Nvec_4638_DUF1283	

HG_26150	
Nvec_49724_	Nvec_50303_zf_C2H2	Nvec_21766_zf_C2H2	Nvec_15217_Sec23_helical	

HG_4248	
Hsap_Ensmbl0105983_limb_development_membrane_protein_1_Source_
HGNC_Symbol_Acc_13243_LMBR1	Hsap_Ensmbl0139636_limb_development_membrane_protein_1_like_Source_
HGNC_Symbol_Acc_18268_LMBR1L	
Dmel_0027539_CG5807	
Cgig_07239_Limb_region_1_like_protein_Source_UniProtKB_TrEMBL_Acc_K1PUC8	Cgig_08860_Limb_region_1_like_protein_Source_UniProtKB_TrEMBL_Acc_K1QP66	Cgig_00485_Protein_LMBR1L_Source_UniProtKB_TrEMBL_Acc_K1PFL4	
Cele_019877_R05D3_2_Protein_R05D3_2_R05D3_2_mRNA_complete_cds_Source_RefSeq_mRNA_Acc_NM_066446	
Drer_024092_limb_region_1_homolog_mouse_Source_ZFIN_Acc_ZDB_GENE_090128_4_lmbr1	Drer_004745_limb_region_1_like_Source_ZFIN_Acc_ZDB_GENE_030131_9906_lmbr1l	
Spur_020871_Lmbr1L	
Smim_5477_PREDICTED_similar_to_lipocalin_interacting_membrane_receptor_limr_Tribolium_castaneum_gi_91091508_ref_XP_969167_1e_59_206	Smim_5458_PREDICTED_similar_to_lipocalin_interacting_membrane_receptor_limr_Tribolium_castaneum_gi_91091508_ref_XP_969167_1e_11_65_9	
Sman_197540_Putative_poly_P_ATP_NAD_kinase_Source_UniProtKB_TrEMBL_Acc_G4VF28	
Gsal_10243_protein_lmbr1l_like	
Nvec_7928_	Nvec_47806_	

HG_28889	
Nvec_11589_DUF165	Nvec_51903_Herpes_UL49_5	Nvec_5872_Herpes_UL49_5	Nvec_922_DUF1532	

HG_26888	
This group of homology does not contain any annotated genome

HG_1806	
Hsap_Ensmbl0204138_phosphatase_and_actin_regulator_4_Source_
HGNC_Symbol_Acc_25793_PHACTR4	Hsap_Ensmbl0112419_phosphatase_and_actin_regulator_2_Source_
HGNC_Symbol_Acc_20956_PHACTR2	Hsap_Ensmbl0087495_phosphatase_and_actin_regulator_3_Source_
HGNC_Symbol_Acc_15833_PHACTR3	Hsap_Ensmbl0112137_phosphatase_and_actin_regulator_1_Source_
HGNC_Symbol_Acc_20990_PHACTR1	
Dmel_0052264_CG32264	
Cgig_24847_Phosphatase_and_actin_regulator_1_Source_UniProtKB_TrEMBL_Acc_K1QQU6	
Cele_009174_F26H9_2_Protein_F26H9_2_F26H9_2_mRNA_complete_cds_Source_RefSeq_mRNA_Acc_NM_060077	
Drer_027172_phosphatase_and_actin_regulator_2_Source_ZFIN_Acc_ZDB_GENE_040724_11_phactr2	Drer_032221_phosphatase_and_actin_regulator_4b_Source_ZFIN_Acc_ZDB_GENE_040426_1131_phactr4b	Drer_058243_phosphatase_and_actin_regulator_3a_Source_ZFIN_Acc_ZDB_GENE_080220_4_phactr3a	Drer_019304_phosphatase_and_actin_regulator_3b_Source_ZFIN_Acc_ZDB_GENE_050522_156_phactr3b	Drer_023916_Uncharacterized_protein_Source_UniProtKB_TrEMBL_Acc_F1R9D7_CABZ01067098_1	Drer_015552_phosphatase_and_actin_regulator_4a_Source_ZFIN_Acc_ZDB_GENE_051030_69_phactr4a	Drer_086333_Uncharacterized_protein_Source_UniProtKB_TrEMBL_Acc_E7EYE5_CABZ01084952_1	
Spur_017749_Ppactr2	Spur_021270_Ppactr2L	
Smim_34229_Phosphatase_and_actin_regulator_Camponotus_floridanus_gi_307186399_gb_EFN72033_2e_84_277	Smim_22077_Phosphatase_and_actin_regulator_Camponotus_floridanus_gi_307186399_gb_EFN72033_5e_87_285	Smim_22065_22065	
Sman_168130_Phosphatase_and_actin_regulator_putative_Source_UniProtKB_TrEMBL_Acc_G4LUR4	
Gsal_12875_phosphatase_and_actin_regulator_2	Gsal_2237_phosphatase_and_actin_regulator_2	Gsal_3352_phosphatase_and_actin_regulator_1	
Nvec_54504_RPEL	Nvec_21737_	

HG_23766	
Nvec_58969_Avidin	Nvec_19792_SspH	Nvec_54830_Fascin	

HG_63850	
This group of homology does not contain any annotated genome

HG_14588	
This group of homology does not contain any annotated genome
