# Supplementary material for: Reconstruction of the ancestral metazoan genome reveals an increase in genomic novelty
Source: Nat Commun. 2018 Apr 30;9:1730. doi: 10.1038/s41467-018-04136-5 (PMC5928047; doi:10.1038/s41467-018-04136-5)
Supplement: Supplementary file 13 — Supplementary Data 10 [file 41467_2018_4136_MOESM13_ESM.zip › Node 0 - Holozoa/Holozoa Novel Core all genes IDs.out]

HG_2770	Bsch_g38865	Spur_024178_Spur_024178	Acar_00010034	Hsap_Ensmbl0132254_ADP_ribosylation_factor_interacting_protein_2_Source_HGNC_Symbol_Acc_17160_ARFIP2	Ctel_154485	Skow_27120m	Znev_00498	Smim_76650_ADP_ribosylation_factor_interacting_protein_putative_Ixodes_scapularis_gi_241743278_ref_XP_002414200_2e_157_458	Bflo_260812543	Xtro_035859	Pfuc_12367_1_53809_t1	Drer_070055_ADP_ribosylation_factor_interacting_protein_1_arfaptin_1_Source_ZFIN_Acc_ZDB_GENE_040426_2690_arfip1	Csav_004472	Smar_006474	Hsap_Ensmbl0164144_ADP_ribosylation_factor_interacting_protein_1_Source_HGNC_Symbol_Acc_21496_ARFIP1	Ggal_016414	Acar_00015743	Xtro_003879	Xtro_062708	Cgig_15712_Arfaptin_1_Source_UniProtKB_TrEMBL_Acc_K1QZB0	Dpul_59193	Isca_ISCW022668-PA	Lgig_171807	Hrob_64935	Dmel_0037884_CG17184	Tcas_270014395	OcarG_5234	Avag_18240001	Avag_20230001	Hmag_225050	Hmag_225051	Hmag_225049	Avag_42439001	Tspi_316974724	Avag_43998001	Tadh_15005	Cow_03660T0	Odio_001348001	Hrob_151577	Aque_228148	Spur_011861_Arfip1	Avag_42054001	Adig_18353	Odio_007018001	Avag_32849001	Bmal_170591258	Avag_60984001	Avag_42219001	Pfuc_19869_1_04045_t1	Mley_ML18193a	Pbac_3466451	Rcul_t02421	Nvec_24402_	Sjap_0117090	Tspi_316961691	Sman_073210_Putative_adp_ribosylation_factor_interacting_protein_Source_UniProtKB_TrEMBL_Acc_G4VA81	Mmar_MMa16245	Cele_010040_F54C8_7_Protein_F54C8_7_isoform_b_Source_RefSeq_mRNA_Acc_NM_181932	Hmic_0310500	Emul_04088	Egra_09898	Sros_09296T0	Hrob_171761	Rcul_t21053	Ggal_035598	Ggal_027966	Gsal_5844_isoform_a	Hrob_164377	Cfra_g5367	Sarc_g5182	Sarc_g16200	Ggal_029387	Mbre_33086	Mbre_5745	Ggal_037675	Drer_056664_ADP_ribosylation_factor_interacting_protein_2b_Source_ZFIN_Acc_ZDB_GENE_050417_131_arfip2b	Drer_059244_ADP_ribosylation_factor_interacting_protein_2a_Source_ZFIN_Acc_ZDB_GENE_041010_221_arfip2a	Avag_32848001
HG_2289	Cfra_g475	Sarc_g13226	Hmag_221870	Bsch_g13307	Csav_017996	Cint_013936	Cint_013942	Drer_079504_mitofusin_2_Source_ZFIN_Acc_ZDB_GENE_081105_44_mfn2	Skow_05545m	Drer_005121_mitofusin_1b_Source_ZFIN_Acc_ZDB_GENE_040426_1553_mfn1b	Hsap_Ensmbl0116688_mitofusin_2_Source_HGNC_Symbol_Acc_16877_MFN2	Ggal_007187	Xtro_028581	Xtro_028580	Ggal_014578	Ggal_014580	Bflo_260793224	Dpul_303481	Tcas_270013086	Acar_00004729	Hsap_Ensmbl0171109_mitofusin_1_Source_HGNC_Symbol_Acc_18262_MFN1	Isca_ISCW010714-PA	Dmel_0029870_Marf_Mitochondrial_assembly_regulatory_factor_Source_FlyBase_0029870	Smar_015011	Znev_08806	Smim_g33326_t1_transmembrane_GTPase_mfn_putative_Ixodes_scapularis_gi_241716113_ref_XP_002403834_0_0_1036	Xtro_015768	Xtro_061725	Mmar_MMa30288	Lgig_179669	Ctel_158045	Drer_011884_mitofusin_1_Source_HGNC_Symbol_Acc_18262_MFN1_2_of_4	Hrob_87998	Nvec_4104_Fzo_mitofusin	Spur_007142_Mfn	Tadh_26969	Sjap_0002860	Sman_132620_Transmembrane_gtpase_mfn_Mitofusin_1_Fzo_homolog_putative_Source_UniProtKB_TrEMBL_Acc_G4LUE7	Avag_09816001	Avag_34593001	Avag_02198001	Adig_11227	Cele_001509_fzo_1_Protein_FZO_1_fzo_1_mRNA_complete_cds_Source_RefSeq_mRNA_Acc_NM_062760	Rcul_t44426	Hmic_0911600	Egra_08939	Rcul_t23009	Emul_02781	Gsal_12300_transmembrane_gtpase_mfn_mitofusin_1_fzo_homolog	Bmal_170575566	OcarG_4216	Mley_ML02764a	Adig_12173	Tspi_316979626	Hrob_181106	Odio_010467001	Dmel_0011596_fzo_fuzzy_onions_Source_FlyBase_0011596	Adig_08580	Sros_09484T0	Bsch_g21523	Acar_00007819	Skow_46188m	Drer_079219_mitofusin_1_Source_HGNC_Symbol_Acc_18262_MFN1_3_of_4	Gsal_11991_transmembrane_gtpase_mfn_mitofusin_1_fzo_homolog	Aque_227817	Aque_208752	Hmag_221869	Cow_00950T0	Pbac_3470096	Pfuc_11967_1_60971_t1	Sarc_g17916	Sarc_g3950	Mbre_25320	Cfra_g46	Spur_009673_Mfnl1	Spur_009674_Mfnl2	Bsch_g37510	Pfuc_3822_1_37712_t1	Adig_08579	Drer_091745_Uncharacterized_protein_Source_UniProtKB_TrEMBL_Acc_E7EXQ4_CABZ01055591_1	Sarc_g7150	Pfuc_3822_1_37715_t1	Tadh_57779	Cfra_g4613	Spur_009926_Hypp_1881
HG_3064	Bflo_260819710	Rcul_t12149	Cint_027564	Xtro_028634	Xtro_064103	Acar_00008776	Ggal_021892	Hsap_Ensmbl0023318_endoplasmic_reticulum_protein_44_Source_HGNC_Symbol_Acc_18311_ERP44	Drer_019008_endoplasmic_reticulum_protein_44_Source_ZFIN_Acc_ZDB_GENE_040426_1902_erp44	Avag_43935001	Avag_57775001	OcarG_1490	Sros_08898T0	Znev_01800	Dmel_0030734_CG9911	Cow_04697T0	Cele_016278_C30H7_2_Protein_C30H7_2_isoform_a_C30H7_2_mRNA_complete_cds_Source_RefSeq_mRNA_Acc_NM_001047175	Odio_002411001	Cint_002784	Csav_009331	Dpul_306744	Cfra_g2540	Bmal_170574963	Lgig_131935	Odio_001820001	Bsch_g13986	Ctel_163818	Smim_29050_PREDICTED_similar_to_CG9911_CG9911_PA_Tribolium_castaneum_gi_91092520_ref_XP_971182_2e_155_455	Cgig_09642_Endoplasmic_reticulum_resident_protein_ERp44_Source_UniProtKB_TrEMBL_Acc_K1P6B3	Hrob_106306	Avag_17360001	Gsal_12363_endoplasmic_reticulum_resident_protein_44	Avag_62217001	Sarc_g15409	Hmag_229187	Tadh_37324	Cint_002791	Pbac_3462087	Mley_ML044912a	Egra_08879	Skow_26450m	Sarc_g20778	Emul_07259	Dmel_0037498_CG10029	Smar_007757	Bmal_170588601	Sjap_0302530	Tspi_316967489	Hmic_0598300	Spur_018702_Txndc4	Tcas_270012869	Cele_015510_C06A6_5_Protein_C06A6_5_C06A6_5_mRNA_complete_cds_Source_RefSeq_mRNA_Acc_NM_068902	Aque_215590	Mbre_39286	Nvec_16167_	Adig_12725	Adig_17826	Sman_144840_Putative_thioredoxin_like_protein_Source_UniProtKB_TrEMBL_Acc_G4VMZ6	Rcul_t12148	Mmar_MMa20691	Mley_ML044913a	Cfra_g2263	Pbac_3466664	Cele_018358_F42G8_7_Protein_F42G8_7_F42G8_7_mRNA_complete_cds_Source_RefSeq_mRNA_Acc_NM_068956	Lgig_60316	Avag_66233001	Adig_12726	Rcul_t28634	Rcul_t28163	Pfuc_10621_1_53565_t1	Aque_218090	Sarc_g16371	Sarc_g22785	Gsal_11018_endoplasmic_reticulum_resident_protein_44
HG_3227	Nvec_42709_	Avag_31361001	Avag_26384001	Dpul_40846	Tcas_270005620	Bflo_260831496	Skow_04624m	Cfra_g2754	Bsch_g35333	Bsch_g64810	Csav_011004	Ggal_024604	Hsap_Ensmbl0036054_TBC1_domain_family_member_23_Source_HGNC_Symbol_Acc_25622_TBC1D23	Cgig_10267_TBC1_domain_family_member_23_Source_UniProtKB_TrEMBL_Acc_K1PYY9	Acar_00011059	Xtro_025919	Znev_10767	Lgig_229906	Csav_011005	Drer_044357_TBC1_domain_family_member_23_Source_ZFIN_Acc_ZDB_GENE_040426_1253_tbc1d23	Spur_002824_Spur_002824	Cint_017804	Smim_59762_RAB_GTPase_activating_protein_putative_Ixodes_scapularis_gi_241651248_ref_XP_002410278_0_0_636	Cint_017803	Cint_017806	Tadh_30693	Dmel_0031304_CG4552	Adig_07269	Emul_02372	Egra_05205	Mmar_MMa01153	Hmic_0612600	Hmag_209600	Aque_219625	Hrob_194841	Smar_005581	Avag_39180001	Sman_176370	Avag_26842001	Tspi_316972883	Ctel_183535	Bsch_g35334	Hmag_226636	Isca_ISCW019993-PA	Spur_002825_Tbc1d23	OcarG_5477	Mley_ML005354a	Pfuc_9759_1_68083_t1	Sros_05569T0	Cele_008974_tbc_1_Protein_TBC_1_tbc_1_mRNA_complete_cds_Source_RefSeq_mRNA_Acc_NM_078084	Nvec_57490_Rhodanese	Bmal_170589417	Gsal_234_tbc1_domain_family_member_23	Sjap_0055980	Rcul_t11842	Spur_006609_Spur_006609	Odio_000419001	Mbre_33200	Pbac_3475682	Aque_203096	Sarc_g23048	Odio_006186001	Nvec_25305_	Dpul_96933	Sarc_g1884	Sarc_g21293	Sjap_0058910	Gsal_14319_tbc1_domain_family_member_23	Nvec_37729_	Spur_023436_Spur_023436
HG_2438	Hmic_0373500	Mley_ML06934a	Hrob_82157	Lgig_223175	Emul_09238	Egra_10437	Znev_07367	Smar_001691	Tadh_27324	Mbre_32839	Bflo_260815138	Skow_08612m	Smim_26910_PREDICTED_optic_atrophy_like_isoform_Apis_mellifera_gi_328787419_ref_XP_623413_0_0_556	Isca_ISCW019381-PA	Sjap_0029320	Cgig_12557	Gsal_10825_mitochondrial_dynamin_like_120_kda_protein	Rcul_t29882	Cele_001134_eat_3_Protein_EAT_3_eat_3_mRNA_complete_cds_Source_RefSeq_mRNA_Acc_NM_063585	Tspi_316973213	Dpul_207426	Hrob_75114	Dmel_0261276_opa1_like_optic_atrophy_1_like_Source_FlyBase_0261276	Tcas_270006550	Sman_028120_Optic_atrophy_1_like_protein_opa1_Source_UniProtKB_TrEMBL_Acc_G4V622	Drer_044329_optic_atrophy_1_human_Source_ZFIN_Acc_ZDB_GENE_041114_7_opa1	Avag_56038001	Cow_05098T0	Avag_19484001	Ctel_183812	Bmal_170581863	Avag_57703001	Bsch_g68629	Bsch_g68651	Avag_47738001	Ggal_011569	Xtro_060826	Xtro_036723	Cint_010122	Csav_004154	Csav_004153	Bflo_260813134	Hsap_LRG_337_optic_atrophy_1_autosomal_dominant_Source_HGNC_Symbol_Acc_8140_LRG_337	Sros_01771T0	Acar_00011096	Hmag_225959	Odio_011283001	Cfra_g3354	Pbac_3460662	Aque_210933	Spur_009807_Opa1L_N_term	Spur_008764_Opa1	Adig_24277	Skow_02195m	Sarc_g4763	Bsch_g31152	Smim_2075_PREDICTED_LOW_QUALITY_PROTEIN_dynamin_like_120_kDa_protein_mitochondrial_like_Bombus_terrestris_gi_340729775_ref_XP_003403171_1e_87_289	Adig_13254	Rcul_t29883	Spur_006815_Opa1L_C_term	Nvec_2557_	Mley_ML06933a	OcarG_2355	Sros_01770T0	Adig_09123	Pfuc_1971_1_29926_t1	Sarc_g20643	Bsch_g36953	Pfuc_6625_1_16963_t1	Hmag_225958	Smim_21217_PREDICTED_LOW_QUALITY_PROTEIN_dynamin_like_120_kDa_protein_mitochondrial_like_Bombus_terrestris_gi_340729775_ref_XP_003403171_9e_49_174	Aque_201755	Sarc_g10853	Mmar_MMa37074	Skow_02199m	Sarc_g8889	Sarc_g10054	Spur_017884_Spur_017884	Spur_005774_Spur_005774	Hsap_Ensmbl0198836_optic_atrophy_1_autosomal_dominant_Source_HGNC_Symbol_Acc_8140_OPA1	Adig_23347	Pbac_3467982	Rcul_t44838
