# Supplementary material for: Reconstruction of the ancestral metazoan genome reveals an increase in genomic novelty
Source: Nat Commun. 2018 Apr 30;9:1730. doi: 10.1038/s41467-018-04136-5 (PMC5928047; doi:10.1038/s41467-018-04136-5)
Supplement: Supplementary file 13 — Supplementary Data 10 [file 41467_2018_4136_MOESM13_ESM.zip › Node 0 - Holozoa/Holozoa Novel Core annotated_genes.out]

HG_2770	
Hsap_Ensmbl0132254_ADP_ribosylation_factor_interacting_protein_2_Source_HGNC_Symbol_Acc_17160_ARFIP2	Hsap_Ensmbl0164144_ADP_ribosylation_factor_interacting_protein_1_Source_HGNC_Symbol_Acc_21496_ARFIP1	
Dmel_0037884_CG17184	
Cgig_15712_Arfaptin_1_Source_UniProtKB_TrEMBL_Acc_K1QZB0	
Cele_010040_F54C8_7_Protein_F54C8_7_isoform_b_Source_RefSeq_mRNA_Acc_NM_181932	
Drer_070055_ADP_ribosylation_factor_interacting_protein_1_arfaptin_1_Source_ZFIN_Acc_ZDB_GENE_040426_2690_arfip1	Drer_056664_ADP_ribosylation_factor_interacting_protein_2b_Source_ZFIN_Acc_ZDB_GENE_050417_131_arfip2b	Drer_059244_ADP_ribosylation_factor_interacting_protein_2a_Source_ZFIN_Acc_ZDB_GENE_041010_221_arfip2a	
Spur_024178_Spur_024178	Spur_011861_Arfip1	
Smim_76650_ADP_ribosylation_factor_interacting_protein_putative_Ixodes_scapularis_gi_241743278_ref_XP_002414200_2e_157_458	
Sman_073210_Putative_adp_ribosylation_factor_interacting_protein_Source_UniProtKB_TrEMBL_Acc_G4VA81	
Gsal_5844_isoform_a	
Nvec_24402_	
HG_2289	
Hsap_Ensmbl0116688_mitofusin_2_Source_HGNC_Symbol_Acc_16877_MFN2	Hsap_Ensmbl0171109_mitofusin_1_Source_HGNC_Symbol_Acc_18262_MFN1	
Dmel_0029870_Marf_Mitochondrial_assembly_regulatory_factor_Source_FlyBase_0029870	Dmel_0011596_fzo_fuzzy_onions_Source_FlyBase_0011596	
Cele_001509_fzo_1_Protein_FZO_1_fzo_1_mRNA_complete_cds_Source_RefSeq_mRNA_Acc_NM_062760	
Drer_079504_mitofusin_2_Source_ZFIN_Acc_ZDB_GENE_081105_44_mfn2	Drer_005121_mitofusin_1b_Source_ZFIN_Acc_ZDB_GENE_040426_1553_mfn1b	Drer_011884_mitofusin_1_Source_HGNC_Symbol_Acc_18262_MFN1_2_of_4	Drer_079219_mitofusin_1_Source_HGNC_Symbol_Acc_18262_MFN1_3_of_4	Drer_091745_Uncharacterized_protein_Source_UniProtKB_TrEMBL_Acc_E7EXQ4_CABZ01055591_1	
Spur_007142_Mfn	Spur_009673_Mfnl1	Spur_009674_Mfnl2	Spur_009926_Hypp_1881	
Smim_g33326_t1_transmembrane_GTPase_mfn_putative_Ixodes_scapularis_gi_241716113_ref_XP_002403834_0_0_1036	
Sman_132620_Transmembrane_gtpase_mfn_Mitofusin_1_Fzo_homolog_putative_Source_UniProtKB_TrEMBL_Acc_G4LUE7	
Gsal_12300_transmembrane_gtpase_mfn_mitofusin_1_fzo_homolog	Gsal_11991_transmembrane_gtpase_mfn_mitofusin_1_fzo_homolog	
Nvec_4104_Fzo_mitofusin	
HG_3064	
Hsap_Ensmbl0023318_endoplasmic_reticulum_protein_44_Source_HGNC_Symbol_Acc_18311_ERP44	
Dmel_0030734_CG9911	Dmel_0037498_CG10029	
Cgig_09642_Endoplasmic_reticulum_resident_protein_ERp44_Source_UniProtKB_TrEMBL_Acc_K1P6B3	
Cele_016278_C30H7_2_Protein_C30H7_2_isoform_a_C30H7_2_mRNA_complete_cds_Source_RefSeq_mRNA_Acc_NM_001047175	Cele_015510_C06A6_5_Protein_C06A6_5_C06A6_5_mRNA_complete_cds_Source_RefSeq_mRNA_Acc_NM_068902	Cele_018358_F42G8_7_Protein_F42G8_7_F42G8_7_mRNA_complete_cds_Source_RefSeq_mRNA_Acc_NM_068956	
Drer_019008_endoplasmic_reticulum_protein_44_Source_ZFIN_Acc_ZDB_GENE_040426_1902_erp44	
Spur_018702_Txndc4	
Smim_29050_PREDICTED_similar_to_CG9911_CG9911_PA_Tribolium_castaneum_gi_91092520_ref_XP_971182_2e_155_455	
Sman_144840_Putative_thioredoxin_like_protein_Source_UniProtKB_TrEMBL_Acc_G4VMZ6	
Gsal_12363_endoplasmic_reticulum_resident_protein_44	Gsal_11018_endoplasmic_reticulum_resident_protein_44	
Nvec_16167_	
HG_3227	
Hsap_Ensmbl0036054_TBC1_domain_family_member_23_Source_HGNC_Symbol_Acc_25622_TBC1D23	
Dmel_0031304_CG4552	
Cgig_10267_TBC1_domain_family_member_23_Source_UniProtKB_TrEMBL_Acc_K1PYY9	
Cele_008974_tbc_1_Protein_TBC_1_tbc_1_mRNA_complete_cds_Source_RefSeq_mRNA_Acc_NM_078084	
Drer_044357_TBC1_domain_family_member_23_Source_ZFIN_Acc_ZDB_GENE_040426_1253_tbc1d23	
Spur_002824_Spur_002824	Spur_002825_Tbc1d23	Spur_006609_Spur_006609	Spur_023436_Spur_023436	
Smim_59762_RAB_GTPase_activating_protein_putative_Ixodes_scapularis_gi_241651248_ref_XP_002410278_0_0_636	
Sman_176370	
Gsal_234_tbc1_domain_family_member_23	Gsal_14319_tbc1_domain_family_member_23	
Nvec_42709_	Nvec_57490_Rhodanese	Nvec_25305_	Nvec_37729_	
HG_2438	
Hsap_LRG_337_optic_atrophy_1_autosomal_dominant_Source_HGNC_Symbol_Acc_8140_LRG_337	Hsap_Ensmbl0198836_optic_atrophy_1_autosomal_dominant_Source_HGNC_Symbol_Acc_8140_OPA1	
Dmel_0261276_opa1_like_optic_atrophy_1_like_Source_FlyBase_0261276	
Cgig_12557	
Cele_001134_eat_3_Protein_EAT_3_eat_3_mRNA_complete_cds_Source_RefSeq_mRNA_Acc_NM_063585	
Drer_044329_optic_atrophy_1_human_Source_ZFIN_Acc_ZDB_GENE_041114_7_opa1	
Spur_009807_Opa1L_N_term	Spur_008764_Opa1	Spur_006815_Opa1L_C_term	Spur_017884_Spur_017884	Spur_005774_Spur_005774	
Smim_26910_PREDICTED_optic_atrophy_like_isoform_Apis_mellifera_gi_328787419_ref_XP_623413_0_0_556	Smim_2075_PREDICTED_LOW_QUALITY_PROTEIN_dynamin_like_120_kDa_protein_mitochondrial_like_Bombus_terrestris_gi_340729775_ref_XP_003403171_1e_87_289	Smim_21217_PREDICTED_LOW_QUALITY_PROTEIN_dynamin_like_120_kDa_protein_mitochondrial_like_Bombus_terrestris_gi_340729775_ref_XP_003403171_9e_49_174	
Sman_028120_Optic_atrophy_1_like_protein_opa1_Source_UniProtKB_TrEMBL_Acc_G4V622	
Gsal_10825_mitochondrial_dynamin_like_120_kda_protein	
Nvec_2557_	
