# Supplementary material for: Reconstruction of the ancestral metazoan genome reveals an increase in genomic novelty
Source: Nat Commun. 2018 Apr 30;9:1730. doi: 10.1038/s41467-018-04136-5 (PMC5928047; doi:10.1038/s41467-018-04136-5)
Supplement: Supplementary file 13 — Supplementary Data 10 [file 41467_2018_4136_MOESM13_ESM.zip › Node 1/Node 1 Ancestral all genes IDs.out]

HG_3776	Isca_ISCW016197-PA	Ctel_218874	Drer_060849_discs_large_Drosophila_homolog_associated_protein_4a_Source_ZFIN_Acc_ZDB_GENE_080219_51_dlgap4a	Drer_037415_discs_large_Drosophila_homolog_associated_protein_1b_Source_ZFIN_Acc_ZDB_GENE_091116_98_dlgap1b	Xtro_025357	Drer_076070_discs_large_Drosophila_homolog_associated_protein_2_Source_HGNC_Symbol_Acc_2906_DLGAP2_2_of_3	Drer_012823_discs_large_Drosophila_homolog_associated_protein_4b_Source_ZFIN_Acc_ZDB_GENE_101215_2_dlgap4b	Drer_014280_discs_large_Drosophila_homolog_associated_protein_1a_Source_ZFIN_Acc_ZDB_GENE_030616_580_dlgap1a	Hmag_219793	Dmel_0259978_vlc_vulcan_Source_FlyBase_0259978	Hsap_Ensmbl0269562_discs_large_Drosophila_homolog_associated_protein_4_Source_HGNC_Symbol_Acc_24476_DLGAP4	Ggal_026331	Hsap_Ensmbl0080845_discs_large_Drosophila_homolog_associated_protein_4_Source_HGNC_Symbol_Acc_24476_DLGAP4	Hsap_Ensmbl0198010_discs_large_Drosophila_homolog_associated_protein_2_Source_HGNC_Symbol_Acc_2906_DLGAP2	Acar_00005144	Ggal_001565	Acar_00009646	Drer_059340_discs_large_Drosophila_homolog_associated_protein_2a_Source_ZFIN_Acc_ZDB_GENE_101215_1_dlgap2a	Cgig_26094_Disks_large_associated_protein_1_Source_UniProtKB_TrEMBL_Acc_K1RYI8	Cow_07783T0	Emul_02524	Ggal_023839	Hsap_Ensmbl0170579_discs_large_Drosophila_homolog_associated_protein_1_Source_HGNC_Symbol_Acc_2905_DLGAP1	Tcas_270009986	Acar_00021368	Bflo_260835752	Spur_010478_Hypp_616	Skow_13089m	Smim_34564_Disks_large_associated_protein_Camponotus_floridanus_gi_307189752_gb_EFN74045_6e_48_185	Xtro_037684	Nvec_52527_GKAP	Dpul_301948	Egra_07120	Skow_41976m	Xtro_035507	Lgig_159884	Pfuc_2212_1_66229_t1	Mley_ML03326a	Ggal_003970	Acar_00013190	Gsal_5115_hepatoma_up_regulated_protein	Xtro_015446	Hsap_Ensmbl0116544_discs_large_Drosophila_homolog_associated_protein_3_Source_HGNC_Symbol_Acc_30368_DLGAP3	Xtro_015445	Hmic_0374200	Avag_49861001	Tadh_60595	Znev_07551	Cele_020968_W03A5_4_Protein_W03A5_4_W03A5_4_mRNA_complete_cds_Source_RefSeq_mRNA_Acc_NM_065755	Bmal_170581748	Drer_055459_discs_large_Drosophila_homolog_associated_protein_3_Source_ZFIN_Acc_ZDB_GENE_060503_413_dlgap3	Pbac_3478994	Avag_20685001	Mley_ML143015a	Pfuc_113896_1_42521_t1	Odio_004973001	Hrob_167795	Bflo_260827491	Smar_013794	Ggal_036156	Acar_00009435	Drer_092376_discs_large_Drosophila_homolog_associated_protein_2b_Source_ZFIN_Acc_ZDB_GENE_040724_191_dlgap2b	Acar_00020363	Gsal_7027_hypothetical_protein	Adig_08502	Pbac_3467727	Pbac_3475999
HG_7649	Bsch_g35375	Cint_017897	Csav_010213	Acar_00014982	Xtro_059631	Skow_45605m	Isca_ISCW005013-PA	Hsap_Ensmbl0177225_Parkinson_disease_7_domain_containing_1_Source_HGNC_Symbol_Acc_26616_PDDC1	Tadh_63511	Smim_27635_Parkinson_disease_7_domain_containing_protein_putative_Ixodes_scapularis_gi_241177230_ref_XP_002399900_5e_111_328	Hmag_207009	Hmag_200486	Drer_053609_Parkinson_disease_7_domain_containing_1_Source_ZFIN_Acc_ZDB_GENE_051030_96_pddc1	Ggal_032100	Spur_001289_Pddc1	Mmar_MMa54062	Aque_215325	Cow_06107T0	Ctel_219247	Adig_04114	Cgig_05149_Parkinson_disease_7_domain_containing_protein_1_Source_UniProtKB_TrEMBL_Acc_K1Q3A8	Cgig_28704_Parkinson_disease_7_domain_containing_protein_1_Source_UniProtKB_TrEMBL_Acc_K1R5J7	Znev_06200	Skow_35420m	Pfuc_65322_1_63655_t1
HG_259	Bnat_39639_e_gw1_34_17_1	Mbre_33274	Ehux_62336_e_gw1_9_104_1	Ehux_73387_e_gw1_229_18_1	Ttra_00198T0_00198_lysosomal_protective_protein_chain_453_aa	Cow_00184T0	Atha_AT3G25420_1_scpl21_serine_carboxypeptidase_like_21	OcarG_95	Sros_12946T0	Atha_AT4G12910_1_scpl20_serine_carboxypeptidase_like_20	Tadh_28971	Tadh_14010	Bflo_260798268	Sros_02631T0	Lgig_159616	Lgig_206131	Cint_009143	Tadh_38444	Ppat_136699_e_gw1_131_120_1	Drer_052074_Uncharacterized_protein_Source_UniProtKB_TrEMBL_Acc_F1QYP6_BX957362_1	Lgig_165068	Xtro_032537	Ggal_011124	Bflo_260818230	Xtro_062394	Csav_000968	Tadh_28995	Atri_00163_17	Csav_000967	Hsap_Ensmbl0064601_cathepsin_A_Source_HGNC_Symbol_Acc_9251_CTSA	Spur_015939_Ppgb_3	Skow_22926m	Csav_000966	Csav_000965	Bflo_260834709	Cint_009147	Odio_002718001	Tadh_61540	Mbre_37373	Cele_018271_F41C3_5_Protein_F41C3_5_F41C3_5_mRNA_complete_cds_Source_RefSeq_mRNA_Acc_NM_062445	Tadh_26275	Tadh_32645	Crei_123507_e_gwW_90_1_1	Tadh_64355	Hrob_185271	Smim_28656_PREDICTED_similar_to_cathepsin_A_Strongylocentrotus_purpuratus_gi_72100675_ref_XP_798670_3e_168_493	Ctel_154061	Ctel_32896	Atri_00019_31	Bmal_170590658	Tadh_51073	Ppat_126071_e_gw1_58_58_1	Ppat_142060_e_gw1_186_4_1	Cint_013969	Gsal_7060_lysosomal_protective_protein	Cint_013968	Sjap_0301570	Atha_AT3G02110_1_scpl25_serine_carboxypeptidase_like_25	Cele_008741_F13D12_6_Protein_F13D12_6_F13D12_6_mRNA_complete_cds_Source_RefSeq_mRNA_Acc_NM_064106	Csav_011805	Atri_00016_118	Atri_00154_14	Ttra_09319T0_09319_cathepsin_A_498_aa	Spur_013245_Ppgb_1	Atha_AT1G28110_1_SCPL45_serine_carboxypeptidase_like_45	Ctel_174403	Smoe_75480_e_gw1_0_2208_1	Atha_AT2G33530_1_scpl46_serine_carboxypeptidase_like_46	Egra_03410	Atha_AT5G23210_1_SCPL34_serine_carboxypeptidase_like_34	Ppat_111698_e_gw1_2_134_1	Bnat_92688_estExt_fgenesh1_pm_C_530004	Atri_00038_40	Atha_AT3G52000_1_scpl36_serine_carboxypeptidase_like_36	Csav_000959	Ppat_59890_fgenesh1_pm_scaffold_200000011	Atha_AT5G08260_1_scpl35_serine_carboxypeptidase_like_35	Atha_AT2G24000_1_scpl22_serine_carboxypeptidase_like_22	Atri_00019_23	Skow_36950m	Atha_AT3G63470_1_scpl40_serine_carboxypeptidase_like_40	Tadh_29205	Atha_AT3G52020_1_scpl39_serine_carboxypeptidase_like_39	Smar_006026	Sman_172590_Family_S10_unassigned_peptidase_S10_family_Source_UniProtKB_TrEMBL_Acc_G4VHZ1	Drer_087307_cathepsin_A_Source_ZFIN_Acc_ZDB_GENE_030131_537_ctsa	Atri_00003_71	Smoe_96419_e_gw1_18_603_1	Smoe_101464_e_gw1_24_557_1	Cele_012445_Y16B4A_2_Protein_Y16B4A_2_Y16B4A_2_mRNA_complete_cds_Source_RefSeq_mRNA_Acc_NM_001277047	Ppat_129124_e_gw1_74_54_1	Atri_00173_6	Cint_004350	Atri_00089_99	Ppat_153305_e_gw1_392_4_1	Hmic_0503500	Atha_AT3G52010_1_scpl37_serine_carboxypeptidase_like_37	Acar_00013885	Atha_AT4G30810_1_scpl29_serine_carboxypeptidase_like_29	Smoe_22404_gw1_3_279_1	Cow_06354T0	Atha_AT3G17180_1_scpl33_serine_carboxypeptidase_like_33	Cint_013971	Csav_011806	Atri_00002_425	Odio_010351001	Ppat_156361_e_gw1_534_1_1	Smoe_166100_estExt_Genewise1Plus_C_30834	Atha_AT4G30610_1_BRS1_SCPL24_alpha_beta_Hydrolases_superfamily_protein	Atri_00034_48	Ppat_231902_scaf_146000024	Smoe_79313_e_gw1_2_1193_1	Smoe_230293_fgenesh1_pm_C_scaffold_4000043	Atha_AT2G05850_1_scpl38_serine_carboxypeptidase_like_38	Atha_AT2G35780_1_scpl26_serine_carboxypeptidase_like_26	Cint_021733	Atha_AT3G07990_1_SCPL27_serine_carboxypeptidase_like_27	Cint_013970	Atha_AT5G42230_1_scpl41_serine_carboxypeptidase_like_41	Atri_00071_88	Atha_AT1G43780_1_scpl44_serine_carboxypeptidase_like_44	Atri_00029_61	Atha_AT2G24010_1_scpl23_serine_carboxypeptidase_like_23	Smoe_78639_e_gw1_2_1196_1	Sros_02974T0	Ppat_55674_fgenesh1_pm_scaffold_16000017	Atri_00037_137	Ppat_106304_690018	Mbre_38512	Smoe_166104_estExt_Genewise1Plus_C_30842	Cele_021503_Y40D12A_2_Protein_Y40D12A_2_Y40D12A_2_mRNA_complete_cds_Source_RefSeq_mRNA_Acc_NM_066059	Atha_AT5G42240_1_scpl42_serine_carboxypeptidase_like_42	Crei_119383_e_gwW_30_38_1	Sros_02630T0	Smoe_271104_estExt_fgenesh1_kg_C_250023	Atha_AT2G35770_1_scpl28_serine_carboxypeptidase_like_28	Cfra_g2625	Ppat_58285_fgenesh1_pm_scaffold_98000018	Atri_00117_42	Ctel_219421	Bnat_86631_estExt_fgenesh1_pg_C_120105	Atha_AT4G15100_1_scpl30_serine_carboxypeptidase_like_30	Ttra_03600T0_03600_serine_carboxypeptidase_1_511_aa	Atha_AT1G11080_2_scpl31_serine_carboxypeptidase_like_31	Atha_AT1G61130_1_SCPL32_serine_carboxypeptidase_like_32	Cele_019617_K10C2_1_Protein_K10C2_1_K10C2_1_mRNA_complete_cds_Source_RefSeq_mRNA_Acc_NM_076678	Smoe_166630_estExt_Genewise1Plus_C_40602	Spur_012846_Ppgb	Ehux_461557_estExtDG_fgeneshEH_pg_C_50162	Atha_AT2G12480_2_SCPL43_serine_carboxypeptidase_like_43	Smoe_81136_e_gw1_4_672_1	Rcul_t46197	Atha_AT3G12240_1_SCPL15_serine_carboxypeptidase_like_15	Atha_AT3G12203_1_scpl17_serine_carboxypeptidase_like_17	Ctel_196707	Atri_02986_1	Atha_AT2G22920_2_SCPL12_serine_carboxypeptidase_like_12	Smoe_81911_e_gw1_4_1220_1	Smoe_403390_fgenesh2_pg_C_scaffold_1000227	Sjap_0024270	Bsch_g22493	Atha_AT2G23010_2_SCPL9_serine_carboxypeptidase_like_9	Bnat_89705_estExt_fgenesh1_pg_C_540031	Atha_AT2G23000_1_scpl10_serine_carboxypeptidase_like_10	Cow_08988T0	Atha_AT3G45010_1_scpl48_serine_carboxypeptidase_like_48	Atha_AT3G12230_1_scpl14_serine_carboxypeptidase_like_14	Isca_ISCW021184-PA	Atri_00029_63	Atha_AT2G22990_3_SNG1_SCPL8_sinapoylglucose_1	Isca_ISCW011531-PA	Atha_AT3G12220_1_scpl16_serine_carboxypeptidase_like_16	Atha_AT3G10450_1_SCPL7_serine_carboxypeptidase_like_7	Mmar_MMa23853	Atha_AT5G22980_1_scpl47_serine_carboxypeptidase_like_47	Pfuc_24250_1_18993_t1	Gsal_7061_lysosomal_protective_protein_isoform_1	Ctel_104617	Atha_AT1G73270_1_scpl6_serine_carboxypeptidase_like_6	Atri_00050_19	Atha_AT1G73280_1_scpl3_serine_carboxypeptidase_like_3	Mbre_11261	Cele_017969_F32A5_3_Protein_F32A5_3_F32A5_3_mRNA_complete_cds_Source_RefSeq_mRNA_Acc_NM_063108	Atha_AT5G36180_1_scpl1_serine_carboxypeptidase_like_1	Ehux_424894_estExtDG_fgenesh_newKGs_pm_C_3900010	Crei_138087_estExt_gwp_1W_C_260188	Aque_219000	Atha_AT1G73300_1_scpl2_serine_carboxypeptidase_like_2	Atha_AT5G09640_1_SNG2_SCPL19_serine_carboxypeptidase_like_19	Atha_AT1G73310_1_scpl4_serine_carboxypeptidase_like_4	Atha_AT2G22980_4_SCPL13_serine_carboxypeptidase_like_13	Atha_AT1G33540_1_scpl18_serine_carboxypeptidase_like_18	Atha_AT1G73290_1_scpl5_serine_carboxypeptidase_like_5	Sman_163970_Family_S10_non_peptidase_homologue_S10_family_Source_UniProtKB_TrEMBL_Acc_G4VL47	Smoe_74286_e_gw1_0_502_1	Cow_03561T0	Atha_AT2G22970_3_SCPL11_serine_carboxypeptidase_like_11	Scer_YBR139W_Putative_serine_type_carboxypeptidase_with_a_role_in_phytochelatin_synthesis_green_fluorescent_protein_GFP_fusion_protein_localizes_to_the_vacuole_expression_induced_by_nitrogen_limitation_in_a_GLN3_GAT1_independent_manner_Source_SGD_Acc_S000000343	Rfil_5693887409917_Reticulomyxa_filosa	Atri_00038_41	Smim_52888_Cpv_Haplochromis_burtoni_gi_154183809_gb_ABS70751_2e_158_468	Znev_11321	Atha_AT3G10410_1_SCPL49_CPY_SERINE_CARBOXYPEPTIDASE_LIKE_49	Drer_056480_carboxypeptidase_vitellogenic_like_Source_ZFIN_Acc_ZDB_GENE_031219_2_cpvl	Pfuc_2330_1_66281_t1	Smim_52900_Cpv_Haplochromis_burtoni_gi_154183809_gb_ABS70751_6e_158_467	Ehux_73108_e_gw1_211_29_1	Spun_03916T0	Rfil_569352620	Ppat_82531_scaf_104000030	Ppat_217910_estExt_Genewise1_C_1490109	Csav_000958	Ttra_04624T0_04624_serine_carboxypeptidase_417_aa	Bnat_92838_estExt_fgenesh1_pm_C_800008	Xtro_026305	Atri_00089_79	Lgig_134569	Isca_ISCW007492-PA	Bnat_90485_estExt_fgenesh1_pg_C_710078	Bnat_86215_estExt_fgenesh1_pg_C_90007	Rfil_569379370	Tcas_270016070	Cele_007462_C08H9_1_Protein_C08H9_1_C08H9_1_mRNA_complete_cds_Source_RefSeq_mRNA_Acc_NM_063733	Cgig_07785_Putative_serine_carboxypeptidase_CPVL_Source_UniProtKB_TrEMBL_Acc_K1Q7K0	Hrob_77890	OcarG_6457	Spur_026832_Ppgb_2	Isca_ISCW006427-PA	Mbre_38492	Smoe_122321_e_gw1_67_141_1	Ehux_311906_fgenesh_newKGs_pm_71_15	Acar_00006969	Aque_213738	Isca_ISCW013904-PA	Aque_213740	Lgig_134533	Tadh_59299	Ehux_122142_fgeneshEH_pg_1142_1	Ttra_08341T0_08341_vitellogenic_carboxypeptidase_498_aa	Crei_113124_e_gwW_6_103_1	Hsap_Ensmbl0106066_carboxypeptidase_vitellogenic_like_Source_HGNC_Symbol_Acc_14399_CPVL	Ppat_157274_e_gw1_814_7_1	Isca_ISCW003059-PA	Ppat_210076_estExt_Genewise1_C_590095	Sros_05618T0	Isca_ISCW014727-PA	Atri_00007_374	Bnat_87178_estExt_fgenesh1_pg_C_170154	Isca_ISCW018397-PA	Sarc_g25049	Spur_017601_Cpvl	Atha_AT3G56540_1_alpha_beta_Hydrolases_superfamily_protein	Isca_ISCW003663-PA	Bnat_126346_aug1_2_g1054	Ttra_11246T0_11246_serine_carboxypeptidase_473_aa	Avag_39526001	Smoe_85426_e_gw1_7_1047_1	Avag_31911001	Ttra_07490T0_07490_serine_carboxypeptidase_426_aa	Scer_YGL203C_Protease_involved_in_the_processing_of_killer_toxin_and_alpha_factor_precursor_cleaves_Lys_and_Arg_residues_from_the_C_terminus_of_peptides_and_proteins_Source_SGD_Acc_S000003171_KEX1_SGD	Rfil_569384943	Znev_02229	Ctel_199637	Skow_42953m	Cow_00464T0	Atha_AT1G15000_1_scpl50_serine_carboxypeptidase_like_50	Smoe_86355_e_gw1_7_36_1	Rfil_569379115	Dmel_0038738_CG4572	Ppat_223514_estExt_Genewise1_C_2620052	Avag_32660001	Ppat_115929_e_gw1_14_311_1	Aque_207159	Sarc_g5023	Atri_00089_80	Aque_202818	Isca_ISCW022356-PA	Crei_126671_estExt_gwp_1H_C_50298	Avag_13426001	Amac_16493T0	Avag_06323001	Scer_YMR297W_Vacuolar_carboxypeptidase_Y_proteinase_C_CPY_broad_specificity_C_terminal_exopeptidase_involved_in_non_specific_protein_degradation_in_the_vacuole_member_of_the_serine_carboxypeptidase_family_Source_SGD_Acc_S000004912_PRC1_SGD	Isca_ISCW010371-PA	Ppat_140218_e_gw1_164_14_1	Cfra_g523	Atri_00086_61	Ehux_194378_gm1_100678	Avag_40488001	Aque_228475	Bflo_260812078	Avag_40502001	Rfil_5694016326249_Reticulomyxa_filosa	Ehux_205752_gm1_2500022	OcarG_7370	OcarG_6512	Pfuc_2965_1_37460_t1	Avag_62950001	Avag_40883001	Avag_13424001	Avag_06325001	OcarG_6080	Sarc_g13620	Atha_AT5G22960_1_alpha_beta_Hydrolases_superfamily_protein	Ehux_56897_gw1_23_88_1	Ehux_107701_fgeneshEH_pg_94_54	Tadh_28056	Ehux_462461_estExtDG_fgeneshEH_pg_C_140158	Avag_49274001	Bflo_260812084	Atri_00038_45	Atri_02764_1	Bsch_g62587	Sros_03820T0	Cfra_g2838	Isca_ISCW002443-PA	Nvec_23885_Peptidase_S10	Atri_00003_317	Mbre_32911	Spur_013931_Scpep1	Isca_ISCW003052-PA	Spun_01188T0	Hmag_207513	Dmel_0051821_CG31821	Avag_19206001	Atri_00038_48	Ctel_188671	Atri_00007_373	Avag_40882001	Spun_01765T0	Avag_19205001	Smar_008933	Ctel_189653	Tadh_58150	Crei_189662_estExt_fgenesh2_pg_C_10021	Acar_00001487	Ehux_236771_gm1_24000034	Ctel_150430	Smim_41059_PREDICTED_serine_carboxypeptidase_like_Saccoglossus_kowalevskii_gi_291235674_ref_XP_002737769_1e_147_438	Tadh_21045	Drer_040072_serine_carboxypeptidase_1_Source_ZFIN_Acc_ZDB_GENE_040426_890_scpep1	Rfil_5693887429915_Reticulomyxa_filosa	Tcas_270001972	Csav_020102	Cele_019605_K10B2_2_Protein_K10B2_2_isoform_a_Source_RefSeq_mRNA_Acc_NM_062883	Cint_018159	Adig_05505	Ppat_147350_e_gw1_258_72_1	Amac_03444T0	Ehux_450856_estExtDG_Genemark1_C_340071	Bflo_260809047	Sarc_g6908	Acar_00019328	Dmel_0051823_CG31823	Tcas_270001778	Ggal_005045	Spur_013961_Spur_013961	Aque_225639	Skow_30803m	Atha_AT2G27920_1_SCPL51_serine_carboxypeptidase_like_51	Ctel_227023	Ehux_64059_e_gw1_21_40_1	Tcas_270001780	Isca_ISCW003656-PA	Pbac_3461666	Mley_ML12074a	Acar_00009166	Dmel_0035154_CG3344	Csav_012944	Rfil_569377240	Atri_00089_81	Atri_00089_85	Smoe_142327_estExt_Genewise1_C_40605	Crei_116235_e_gwW_1_523_1	Rfil_5693947538456_Reticulomyxa_filosa	Mley_ML12073a	Sarc_g1620	Tcas_270001779	Csav_012945	Rfil_569367970_serine_carboxypeptidase_like_protein_partial_Reticulomyxa_filosa	Cele_012530_Y32F6A_5_Protein_Y32F6A_5_isoform_b_Source_RefSeq_mRNA_Acc_NM_001269292	Csav_012942	Dmel_0052483_CG32483	Amac_04764T0	Atri_00089_84	Ctel_187771	Znev_04441	Lgig_183527	Ehux_120048_fgeneshEH_pg_568_2	Csav_012946	Csav_012941	Atri_00089_98	Csav_012943	Csav_012940	Smoe_122261_e_gw1_67_148_1	Pfuc_9449_1_17483_t1	Tadh_27354	Atri_00038_42	Isca_ISCW024936-PA	Bsch_g30711	Rfil_5693990127121_Reticulomyxa_filosa	Hsap_Ensmbl0121064_serine_carboxypeptidase_1_Source_HGNC_Symbol_Acc_29507_SCPEP1	Drer_078382_cathepsin_A_Source_HGNC_Symbol_Acc_9251_CTSA_1_of_2	Xtro_043340	Aque_203852	Isca_ISCW024751-PA	Pfuc_3170_1_51909_t1	Atha_AT2G22960_1_alpha_beta_Hydrolases_superfamily_protein	Rfil_569382041_serine_carboxypeptidase_III_precursor_Reticulomyxa_filosa	Atri_00038_21	Aque_209182	Adig_05504	Smoe_417974_fgenesh2_pg_C_scaffold_36000170	Atri_00089_88	Isca_ISCW012161-PA	Isca_ISCW014016-PA	Avag_52225001	Tadh_53189	Ehux_198526_gm1_800281	Smoe_413001_fgenesh2_pg_C_scaffold_19000223	Ctel_189139	Ehux_198523_gm1_800278	Isca_ISCW001417-PA	Rfil_569441864	Isca_ISCW024712-PA	Hrob_68894	Rfil_569366588	Isca_ISCW010424-PA	Rfil_5694015916260_Reticulomyxa_filosa	Aque_203850	Rfil_5693981777373_Reticulomyxa_filosa	Bflo_260781573	Ctel_53367	Isca_ISCW022360-PA	Tcas_270009583	Avag_52224001	Isca_ISCW024536-PA	Isca_ISCW001515-PA	Aque_203179	Isca_ISCW009405-PA	Rfil_569319805	Rfil_5693887439916_Reticulomyxa_filosa	Smoe_19745_gw1_60_181_1	Bflo_260781575	Spur_001629_Spur_001629	Isca_ISCW024278-PA	Rfil_5694111262614_Reticulomyxa_filosa	Rfil_5694103212965_Reticulomyxa_filosa	Rfil_569384942	Atri_00038_47	Atri_00029_64	Atri_00038_44	Atri_05077_1	Rfil_569438057	Isca_ISCW013905-PA	Bsch_g45857	Pfuc_3155_1_01345_t1	Rfil_569438508	Cgig_11647_Retinoid_inducible_serine_carboxypeptidase_Source_UniProtKB_TrEMBL_Acc_K1QG04	Hrob_69170	Smoe_402086_fgenesh2_pg_C_scaffold_0000091	Pfuc_22793_1_33294_t1	Ehux_243631_gm1_39400011	Aque_212884	Cgig_03504	Pfuc_117149_1_42548_t1	Pfuc_6746_1_38394_t1	Spur_019838_Spur_019838	Smoe_423213_fgenesh2_pg_C_scaffold_60000151	Atri_01132_1	Rfil_569437127_Vitellogenic_carboxypeptidase_partial_Reticulomyxa_filosa	Spur_025104_Spur_025104	Sjap_0023760	Isca_ISCW001512-PA	Rfil_569367038	Pfuc_104874_1_42446_t1	Atri_00089_82	Atri_00089_83	Atri_00035_56	Smoe_402084_fgenesh2_pg_C_scaffold_0000089	Atri_00029_60	Atri_00089_91	Atri_00089_89
HG_15194	Cow_05232T0	Aque_205867	Ttra_05529T0_05529
HG_668	Bmal_170574522	Cint_005791	Isca_ISCW002578-PA	Smar_012052	Csav_011674	Cint_005801	Sarc_g10203	Csav_011677	Mmar_MMa26851	Csav_011675	Avag_55556001	Avag_44228001	Znev_08867	Csav_011672	Csav_011679	Csav_011676	Csav_011673	Scer_YDL102W_Catalytic_subunit_of_DNA_polymerase_delta_required_for_chromosomal_DNA_replication_during_mitosis_and_meiosis_intragenic_recombination_repair_of_double_strand_DNA_breaks_and_DNA_replication_during_nucleotide_excision_repair_NER_Source_SGD_Acc_S000002260_POL3_SGD	Cgig_07383_DNA_polymerase_Source_UniProtKB_TrEMBL_Acc_K1PLY1	Csav_011678	Atri_00017_217	Atha_AT5G63960_2_EMB2780_DNA_binding_nucleotide_binding_nucleic_acid_binding_DNA_directed_DNA_polymerases_DNA_directed_DNA_polymerases	Ctel_165849	Sman_087010_DNA_polymerase_Source_UniProtKB_TrEMBL_Acc_G4LXU9	Cint_005807	Lgig_194456	Dmel_0263600_DNApol_delta_DNA_polymerase_delta_Source_FlyBase_0263600	Drer_027689_polymerase_DNA_directed_delta_1_catalytic_subunit_Source_ZFIN_Acc_ZDB_GENE_060429_1_pold1	Ppat_75709_scaf_54000155	Amac_13501T0	Ttra_12400T0_12400	Bflo_260826580	Cfra_g2726	Tcas_270002921	Spur_003651_Pold_DNA_polymerase_Source_UniProtKB_TrEMBL_Acc_H3HPQ2	Tadh_18979	Hrob_91243	Dpul_317527	Sros_06200T0	Cele_008645_F10C2_4_Protein_F10C2_4_F10C2_4_mRNA_complete_cds_Source_RefSeq_mRNA_Acc_NM_073616	Acar_00020141	Smoe_155333_estExt_Genewise1_C_550018	Crei_189721_estExt_fgenesh2_pg_C_10108	Spun_00387T0	Bnat_55650_estExt_Genewise1Plus_C_660113	Mley_ML05971a	Bsch_g10353	Bsch_g23733	Ppat_159627_140109	Xtro_019806	Gsal_5045_dna_polymerase_delta_catalytic_subunit	Emul_01947	Egra_03975	Cow_00215T0	Rfil_569364115	Odio_008839001	Hmic_0432700	Falb_04721T0_04721	Mbre_27827	Sjap_0046040	OcarG_1346	Xtro_061925	Tspi_316972406	Adig_13283	Smim_42759_DNA_polymerase_delta_catalytic_subunit_putative_Ixodes_scapularis_gi_241993500_ref_XP_002399458_0_0_744	Atha_AT1G67500_2_REV3_recovery_protein_3	Isca_ISCW022920-PA	Tadh_34116	Spun_04150T0	Dpul_303502	Tadh_34128	Bflo_260823502	Csav_011680	Drer_058801_REV3_like_catalytic_subunit_of_DNA_polymerase_zeta_yeast_Source_ZFIN_Acc_ZDB_GENE_050302_55_rev3l	Mley_ML267920a	Skow_26464m	Amac_13625T0	Pbac_3460716	Mbre_14379	Atri_00057_201	Smar_011394	Hsap_Ensmbl0009413_REV3_like_polymerase_DNA_directed_zeta_catalytic_subunit_Source_HGNC_Symbol_Acc_9968_REV3L	Acar_00011298	Aque_215683	Lgig_107156	Smim_45856_DNA_polymerase_zeta_catalytic_subunit_Bos_taurus_gi_329663970_ref_NP_001193101_0_0_1019	Ggal_024199	Cint_015720	Bmal_170575674	Nvec_49661_DNA_pol_B_exo	Cele_021344_Y37B11A_2_Protein_Y37B11A_2_Y37B11A_2_mRNA_complete_cds_Source_RefSeq_mRNA_Acc_NM_065847	Rcul_t21606	Emul_00431	Egra_04163	Ctel_48797	Tcas_270002615	Amac_13756T0	Spun_07855T0	Znev_16522	Hmag_213432	Crei_117843_e_gwW_22_13_1	Ppat_164103_650058	Ctel_153186	Xtro_057746	Smoe_413713_fgenesh2_pg_C_scaffold_21000202	Bnat_138180_aug1_43_g12888	Adig_06975	Bnat_56701_estExt_Genewise1Plus_C_1140038	Odio_000937001	Dmel_0002891_mus205_mutagen_sensitive_205_Source_FlyBase_0002891	Ttra_12260T0_12260	Hrob_192588	Sman_125680_DNA_polymerase_Source_UniProtKB_TrEMBL_Acc_G4M1M0	Scer_YPL167C_Catalytic_subunit_of_DNA_polymerase_zeta_involved_in_translesion_synthesis_during_post_replication_repair_required_for_mutagenesis_induced_by_DNA_damage_involved_in_double_strand_break_repair_Source_SGD_Acc_S000006088_REV3_SGD	Cfra_g3834	Ehux_458972_estExtDG_Genemark1_C_4070024	Avag_49735001	Sros_00544T0	Hmic_0754700	OcarG_7664	Avag_07406001	Sarc_g7417	Spur_002282_Rev3_DNA_polymerase_Source_UniProtKB_TrEMBL_Acc_H3HKW3	Bnat_136614_aug1_35_g11322	Tspi_316974121	Ehux_455696_estExtDG_Genemark1_C_1530108	Rcul_t04947	Hsap_Ensmbl0062822_polymerase_DNA_directed_delta_1_catalytic_subunit_Source_HGNC_Symbol_Acc_9175_POLD1	Cint_015719	Csav_018051	Gsal_11827_dna_polymerase_zeta_catalytic_subunit	Falb_00182T3_00182	Falb_00182T2_00182	Falb_00182T0_00182	Falb_00182T1_00182	Falb_00182T4_00182	Falb_00182T5_00182	Falb_00182T6_00182	Falb_00182T7_00182	Cow_03843T0	Ppat_71296_scaf_32000008	Ehux_227431_gm1_13900063	Rcul_t15315	Csav_011681	Pfuc_22046_1_11432_t1	Smim_42760_polymerase_DNA_directed_delta_catalytic_subunit_Danio_rerio_gi_126540825_emb_CAM46996_2e_140_423	Aque_218612	Sjap_0210840	Ppat_82614_scaf_104000113	Pfuc_38332_1_41069_t1	Pfuc_20557_1_18727_t1	Ppat_82606_scaf_104000105	Cint_000107	Csav_018050	Hmag_213431	Aque_215682	Amac_13755T0	OcarG_7418	Spur_003650_Pold1	Hmag_226604	Rcul_t21607	Falb_00157T0_00157	Hsap_Ensmbl0142539_CTD_2545M3_6	Amac_13375T0	Cgig_25174_DNA_polymerase_zeta_catalytic_subunit_Source_UniProtKB_TrEMBL_Acc_K1QBY0	Rfil_5694123052134_Reticulomyxa_filosa	Pfuc_51719_1_20111_t1	Crei_172920_fgenesh2_pg_C_scaffold_19000319	Adig_10030	Tspi_316974120	Cgig_12176_DNA_polymerase_Source_UniProtKB_TrEMBL_Acc_K1P451	Bnat_136844_aug1_36_g11552	Pfuc_47714_1_05393_t1	Cint_005784	Smim_42756_DNA_polymerase_delta_catalytic_subunit_Thermobia_domestica_gi_324120692_dbj_BAJ78737_4e_68_234	Mmar_MMa44552	Adig_20321	Sarc_g3190	Nvec_874_	Pfuc_7741_1_24274_t1	Nvec_4645_	Nvec_9856_	Mmar_MMa51020	Bsch_g1834	Rcul_t04948	Ehux_227430_gm1_13900062	Nvec_26130_	Sarc_g1326	Isca_ISCW024079-PA	Ehux_354054_fgenesh_newKGs_kg_25_51_2701243_2	Tadh_34877	Lgig_107463	Pfuc_4362_1_30670_t1	Tadh_34124	Tadh_34129	Dpul_26394	Ctel_106116	Isca_ISCW022916-PA	Hmic_0754600	Sman_199960_DNA_polymerase_zeta_catalytic_subunit_putative_Source_UniProtKB_TrEMBL_Acc_G4LZ59	Sjap_0109610	Spur_009696_Spur_009696	Nvec_4647_	Sarc_g8026	Csav_018058	Bsch_g8805	Bflo_260823504	Sarc_g2727	Rfil_569375486_DNA_polymerase_zeta_catalytic_subunit_Reticulomyxa_filosa	Avag_49736001	Pfuc_4362_1_30671_t1	Pfuc_151624_1_57277_t1	Pfuc_26280_1_19116_t1	Tadh_9547	Pfuc_140275_1_42725_t1	Rcul_t21448	Sarc_g16701	Hmic_0755000	Gsal_12260_dna_polymerase_zeta_subunit	Pbac_3466375	Rcul_t39177
HG_3911	Bnat_71599_fgenesh1_pg_16_97	Ppat_149422_e_gw1_297_60_1	Bnat_90236_estExt_fgenesh1_pg_C_650122	Tadh_34127	Hrob_73503	Avag_15941001	Drer_015930_RWD_domain_containing_1_Source_ZFIN_Acc_ZDB_GENE_040718_270_rwdd1	Cow_04442T0	Smim_51823_RWD_domain_containing_protein_Rattus_norvegicus_gi_22129753_ref_NP_671487_6e_60_198	Isca_ISCW018678-PA	Nvec_56391_RWD	Xtro_030736	Smar_011435	Skow_33419m	Cgig_08437_RWD_domain_containing_protein_1_Source_UniProtKB_TrEMBL_Acc_K1PSL8	Dpul_5678	Ggal_024074	Ehux_424886_estExtDG_fgenesh_newKGs_pm_C_3890004	Rfil_569370556	Sros_02744T0	Bflo_260835288	Acar_00013619	Spun_02094T0	Lgig_66926	Bmal_170592935	Aque_227629	Mbre_30818	Gsal_6376_rwd_domain_containing_protein_1	Mmar_MMa48499	Emul_09275	OcarG_220	Tcas_270000784	Ctel_124119	Mmar_MMa48498	Hmic_0486000	Smoe_124867_e_gw1_76_205_1	Bsch_g4034	Egra_08914	Spur_002942_Rwdd1	Ggal_031085	Dmel_0039163_CG5515	Znev_07279	Ppat_171112_2760010	Sman_022150_RWD_domain_containing_protein_putative_Source_UniProtKB_TrEMBL_Acc_G4LWE0	Atri_00036_153	Atha_AT1G51730_1_Ubiquitin_conjugating_enzyme_family_protein	Mley_ML220722a	Cele_012037_T26E3_4_Protein_T26E3_4_T26E3_4_mRNA_complete_cds_Source_RefSeq_mRNA_Acc_NM_060806	Adig_03097	Odio_018070001	Hmag_223893	Scer_YDR152W_Highly_acidic_cytoplasmic_RWD_domain_containing_protein_of_unknown_function_forms_a_complex_with_Rbg2p_interacts_with_Rbg1p_and_Gcn1p_associates_with_translating_ribosomes_putative_intrinsically_unstructured_protein_Source_SGD_Acc_S000002559_GIR2_SGD	Rcul_t32947	Falb_04387T0_04387	Cfra_g7050	Sarc_g20185	Hsap_Ensmbl0111832_RWD_domain_containing_1_Source_HGNC_Symbol_Acc_20993_RWDD1	Ttra_04279T0_04279	Dmel_0034196_CG15605	Nvec_4099_	Ppat_89041_scaf_177000060	Rfil_5693986297231_partial_Reticulomyxa_filosa
HG_3647	Mley_ML45008a	Hrob_177154	Csav_017614	Csav_017615	Spun_08418T0	Cint_015936	Hmag_200212	Bsch_g18097	Dpul_305068	Gsal_2459_swi_snf_related_matrix_associated_actin_dependent_regulator_of_chromatin_subfamily_e_member_1	Xtro_046186	Xtro_060236	Ggal_006164	Hsap_Ensmbl0073584_SWI_SNF_related_matrix_associated_actin_dependent_regulator_of_chromatin_subfamily_e_member_1_Source_HGNC_Symbol_Acc_11109_SMARCE1	Acar_00015833	Drer_016871_SWI_SNF_related_matrix_associated_actin_dependent_regulator_of_chromatin_subfamily_e_member_1_Source_ZFIN_Acc_ZDB_GENE_030131_967_smarce1	Smim_19464_SWI_SNF_related_matrix_associated_actin_dependent_regulator_chromatin_subfamily_E_member_Camponotus_floridanus_gi_307187667_gb_EFN72639_3e_119_375	Isca_ISCW021016-PA	Ctel_156119	Adig_10473	Skow_17721m	Hrob_188630	Znev_11984	Smar_004982	Bmal_170591438	Bflo_260794186	Lgig_111061	Sman_154640_SWI_SNF_related_Source_UniProtKB_TrEMBL_Acc_G4V6I7	Sjap_0000110	Emul_01225	Egra_07675	Aque_224100	Odio_004177001	Mmar_MMa46578	Tcas_270005653	Pfuc_35842_1_55552_t1	Cgig_03516_SWI_SNF_related_matrix_associated_actin_dependent_regulator_chromatin_subfamily_E_member_1_Source_UniProtKB_TrEMBL_Acc_K1QJ62	Dmel_0030093_dalao_dalao_Source_FlyBase_0030093	Tadh_53566	Nvec_2908_HMG_box	Spur_009282_Smarce1	Cele_022182_swsn_3_Protein_SWSN_3_swsn_3_mRNA_complete_cds_Source_RefSeq_mRNA_Acc_NM_065212	Rcul_t18323	Ctel_111479	Bsch_g35748	Hrob_178410	Hmic_0301900	Pbac_3477590	Hrob_187893	Hrob_167700	Bsch_g46540	Pfuc_49753_1_70671_t1	Pfuc_18369_1_61816_t1	Cow_00396T0	Hmag_219746	Hrob_160584	Hrob_193025	Hrob_182662	Mmar_MMa38136	Nvec_40888_	Tspi_316958763	Bflo_260794188
HG_17090	Bnat_126918_aug1_3_g1626	Ehux_205428_gm1_2400120	Avag_54918001	Cow_07313T0	Cow_04146T0	Rfil_569384558_Phytanoyl_CoA_dioxygenase_Reticulomyxa_filosa	Sarc_g14820	Sros_05673T0
HG_2980	Acar_00002539	Bmal_170594706	Hrob_105555	Cgig_09886_Phosphatidylcholine_transfer_protein_Source_UniProtKB_TrEMBL_Acc_K1QQV4	Lgig_203934	Ctel_116953	Bflo_260829221	Bsch_g12067	Skow_31622m	Bsch_g57140	Cint_013222	Spur_009866_Pctp	Drer_073985_phosphatidylcholine_transfer_protein_Source_ZFIN_Acc_ZDB_GENE_081022_182_pctp	Ggal_004887	Aque_218587	Hmag_230546	Mley_ML025031a	Bsch_g37168	Hrob_151661	Cow_08792T0	Odio_005082001	Hsap_Ensmbl0141179_phosphatidylcholine_transfer_protein_Source_HGNC_Symbol_Acc_8752_PCTP	Amac_06641T0	Amac_12799T0	Adig_18438	Avag_39112001	Avag_26767001	Csav_005418	Pfuc_28653_1_55262_t1	Avag_06993001	Bflo_260800132	OcarG_6320	Sros_05562T0	Spur_020679_Stard7	Spun_06121T0	Acar_00015701	Skow_08095m	Smim_2369_START_domain_containing_7_isoform_CRA_b_Mus_musculus_gi_148696238_gb_EDL28185_4e_91_290	Drer_074858_StAR_related_lipid_transfer_START_domain_containing_7_Source_HGNC_Symbol_Acc_18063_STARD7	Tadh_58714	Pfuc_4732_1_16488_t1	Xtro_009395	Adig_07324	Ctel_157995	Znev_14269	Hsap_Ensmbl0084090_StAR_related_lipid_transfer_START_domain_containing_7_Source_HGNC_Symbol_Acc_18063_STARD7	Isca_ISCW022307-PA	Avag_08557001	Tcas_270002517	Lgig_84508	Cint_004446	Dpul_23821	Csav_009621	Bsch_g51707	Pbac_3477511	Avag_31440001	Dmel_0032513_CG6565	Hmag_220317	Emul_07219	Hmic_0163100	Cele_007386_C06H2_2_Protein_C06H2_2_C06H2_2_mRNA_complete_cds_Source_RefSeq_mRNA_Acc_NM_073429	Mbre_33197	Cgig_09824_StAR_related_lipid_transfer_protein_7_mitochondrial_Source_UniProtKB_TrEMBL_Acc_K1R0F4	Egra_09533	Pfuc_5032_1_67143_t1	Avag_31009001	Gsal_13474_star_related_lipid_transfer_protein_mitochondrial	Mley_ML14307a	Hrob_69451	Rcul_t36493	Sman_066330	Sjap_0038430	Mmar_MMa07832	Avag_31010001	Ctel_209565
HG_8200	Bsch_g3325	Hrob_181053	Aque_228333	Spur_022450_Blnk	Znev_01619	Cow_09017T0	Drer_090607_SH2_domain_containing_6_Source_HGNC_Symbol_Acc_30439_SH2D6	Ggal_011282	Ggal_038883	Pfuc_2406_1_58895_t1	Lgig_232830	Skow_07566m	OcarG_4553	Acar_00012824	Acar_00006020	Xtro_026586	Xtro_060295	Hsap_Ensmbl0152292_SH2_domain_containing_6_Source_HGNC_Symbol_Acc_30439_SH2D6	Smim_44795_B_cell_linker_protein_Epinephelus_coioides_gi_327239598_gb_AEA39643_8e_12_64_7	Dmel_0039748_CG15529	Tcas_270001585	Hsap_Ensmbl0095585_B_cell_linker_Source_HGNC_Symbol_Acc_14211_BLNK	Hsap_Ensmbl0262509_B_cell_linker_Source_HGNC_Symbol_Acc_14211_BLNK	Drer_042722_B_cell_linker_Source_ZFIN_Acc_ZDB_GENE_040702_4_blnk
HG_3091	OcarG_8414	Bsch_g25332	Bflo_260809504	Skow_45268m	Znev_02875	Spur_024540_Pigt	Smim_67747_PREDICTED_CG11190_like_Saccoglossus_kowalevskii_gi_291232405_ref_XP_002736149_0_0_550	Smar_007071	Ggal_006210	Cgig_07197_GPI_transamidase_component_PIG_T_Source_UniProtKB_TrEMBL_Acc_K1QEM4	Xtro_046340	Tcas_270006777	Ctel_19388	Acar_00011858	Tadh_23458	Isca_ISCW006965-PA	Lgig_128945	Hmag_217648	Avag_13856001	Avag_42265001	Dmel_0030035_CG11190	Spun_04090T0	Dpul_302380	Aque_226513	Rcul_t19470	Hsap_Ensmbl0124155_phosphatidylinositol_glycan_anchor_biosynthesis_class_T_Source_HGNC_Symbol_Acc_14938_PIGT	Tspi_316970844	Sman_020210	Sjap_0043770	Bmal_170572980	Hrob_169373	Atha_AT3G07140_1_GPI_transamidase_component_Gpi16_subunit_family_protein	Mmar_MMa19517	Amac_17056T0	Amac_08808T0	Ppat_200018_4010005	Smoe_133060_e_gw1_116_72_1	Sjap_0309610	Scer_YHR188C_Transmembrane_protein_subunit_of_the_glycosylphosphatidylinositol_transamidase_complex_that_adds_GPIs_to_newly_synthesized_proteins_human_PIG_Tp_homolog_Source_SGD_Acc_S000001231_GPI16_SGD	Cint_028176	Cow_01922T0	Atri_00010_270	Spur_013159_Pigt_1	Egra_05668	Emul_00743	Mley_ML073227a	Ctel_109281	Pfuc_9057_1_45993_t1	Hmic_0519500	Pbac_3469052	Tspi_316964854	Cele_008918_F17C11_7_Protein_F17C11_7_isoform_b_F17C11_7_mRNA_complete_cds_Source_RefSeq_mRNA_Acc_NM_001028642	Sarc_g19356	Odio_008461001	Gsal_8318_gpi_transamidase_component_pig_t_like	Crei_188365_estExt_fgenesh2_pg_C_100092	Drer_075842_phosphatidylinositol_glycan_anchor_biosynthesis_class_T_Source_ZFIN_Acc_ZDB_GENE_090313_46_pigt	Hmic_0246400	Ttra_01451T0_01451_GPI_transamidase_component_GPI16_391_aa	Sros_08058T0	Nvec_31812_	Pfuc_17427_1_39946_t1	Rcul_t30880	Rfil_569368423_GPI_anchor_transamidase_partial_Reticulomyxa_filosa	Bsch_g8753	Nvec_48858_DUF1090	Tspi_316964852	Adig_07422	Falb_02366T0_02366	Nvec_3241_	Rfil_569306424	Sarc_g19355	Tspi_316960068
HG_7181	Drer_076069_UBA_like_domain_containing_1a_Source_ZFIN_Acc_ZDB_GENE_040718_191_ubald1a	Bsch_g45384	Skow_28431m	Dpul_230342	Znev_04115	Smim_60126_Protein_FAM100B_Camponotus_floridanus_gi_307184495_gb_EFN70884_5e_42_144	Hmag_227759	Isca_ISCW010830-PA	Ctel_111978	Acar_00008032	Hsap_Ensmbl0185262_UBA_like_domain_containing_2_Source_HGNC_Symbol_Acc_28438_UBALD2	Drer_020976_UBA_like_domain_containing_1b_Source_ZFIN_Acc_ZDB_GENE_050522_446_ubald1b	Tcas_270004677	Lgig_57845	Drer_076968_UBA_like_domain_containing_2_Source_ZFIN_Acc_ZDB_GENE_050522_185_ubald2	Csav_017529	Bflo_260824407	Cgig_28227	Smar_007505	Cow_05475T0	Avag_33436001	Xtro_054035	Hrob_116278	Ggal_012309	Tspi_316978791	Mmar_MMa32611	Rcul_t02613	Mmar_MMa14847	Pfuc_64573_1_56366_t1	Ggal_035252	Aque_225652
HG_3518	Xtro_031042	Drer_037363_suppression_of_tumorigenicity_5_Source_ZFIN_Acc_ZDB_GENE_030131_2547_st5	Acar_00009771	Ggal_009521	Xtro_020265	Xtro_009561	Aque_215673	Bnat_146247_aug1_111_g20955	Cow_02450T0	Lgig_116963	Smar_006825	Xtro_046383	Xtro_046387	Ggal_003163	Acar_00010923	Ggal_020939	Xtro_046388	Ctel_183656	Avag_49175001	Bnat_68886_fgenesh1_pg_7_181	Bsch_g29673	Bsch_g52793	Ggal_000209	Acar_00004570	Acar_00002811	Pfuc_38738_1_70285_t1	Pfuc_15389_1_10811_t1	Cgig_13083_Suppression_of_tumorigenicity_5_Source_UniProtKB_TrEMBL_Acc_K1QQT9	Hsap_Ensmbl0162777_DENN_MADD_domain_containing_2D_Source_HGNC_Symbol_Acc_26192_DENND2D	Drer_073738_DENN_MADD_domain_containing_2C_Source_ZFIN_Acc_ZDB_GENE_081105_71_dennd2c	Ehux_102478_fgeneshEH_pg_40_71	Znev_05141	Bnat_76657_fgenesh1_pg_42_135	Tcas_270013113	Drer_030250_DENN_MADD_domain_containing_2Db_Source_ZFIN_Acc_ZDB_GENE_041114_34_dennd2db	Hrob_102916	Dpul_254225	Dpul_274679	Dpul_334025	Bmal_170589487	Mley_ML36888a	Drer_058666_DENN_MADD_domain_containing_2Da_Source_ZFIN_Acc_ZDB_GENE_061013_542_dennd2da	Mley_ML008315a	Pbac_3463071	Pbac_3468754	Mley_ML034668a	Hsap_Ensmbl0146966_DENN_MADD_domain_containing_2A_Source_HGNC_Symbol_Acc_22212_DENND2A	Rcul_t16401	Spur_020201_Dennd2a	Hsap_Ensmbl0175984_DENN_MADD_domain_containing_2C_Source_HGNC_Symbol_Acc_24748_DENND2C	Spur_011582_Spur_011582	Skow_12878m	Mley_ML36889a	Acar_00021671	Dpul_254229	Dpul_308158	Acar_00018265	Pfuc_12838_1_46561_t1	Smim_49817_PREDICTED_suppression_of_tumorigenicity_5_protein_like_partial_Xenopus_Silurana_tropicalis_gi_301627492_ref_XP_002942911_3e_13_74_3	OcarG_4928	Hsap_Ensmbl0166444_suppression_of_tumorigenicity_5_Source_HGNC_Symbol_Acc_11350_ST5	Skow_43026m
HG_3606	Sarc_g7386	Bnat_141142_aug1_60_g15850	Cfra_g3451	Amac_03083T0	Adig_19893	Adig_09098	Avag_54662001	Tadh_64223	Mbre_26147	Drer_062558_ring_finger_and_SPRY_domain_containing_1_Source_ZFIN_Acc_ZDB_GENE_061026_2_rspry1	Tadh_58620	Bsch_g68207	Tspi_316968419	Skow_19973m	Ggal_002063	Tcas_270003964	Avag_36556001	Avag_05287001	Spur_025682_Rspry1L	Smar_000303	Dpul_62402	Spur_015685_Rnf123	Rcul_t33624	Nvec_47865_	Avag_64013001	Acar_00006574	Xtro_039863	Avag_40787001	Cow_02700T0	Sros_07841T0	Bflo_260798506	Cele_008876_F16A11_1_Protein_F16A11_1_isoform_a_Source_RefSeq_mRNA_Acc_NM_060098	Lgig_130506	Csav_008937	Cint_023251	Cint_018246	Bmal_170593069	Hrob_91560	Amac_10354T0	Isca_ISCW007255-PA	Ctel_155520	Pfuc_17027_1_32759_t1	Adig_13191	Ctel_153834	Smim_1187_RING_finger_and_SPRY_domain_containing_protein_putative_Ixodes_scapularis_gi_241626490_ref_XP_002407925_7e_40_147	Znev_13906	Csav_008938	Csav_008936	Smim_1175_PREDICTED_LOW_QUALITY_PROTEIN_RING_finger_and_SPRY_domain_containing_protein_like_Monodelphis_domestica_gi_334311701_ref_XP_003339653_3e_48_169	Csav_008939	Spur_003353_Rspry1_2	Cfra_g3131	Ctel_193507	Znev_16296	Sarc_g15603	Smim_1181_RING_finger_and_SPRY_domain_containing_protein_putative_Ixodes_scapularis_gi_241626490_ref_XP_002407925_1e_49_174	Pfuc_7615_1_38589_t1	Adig_08723	Rcul_t33628	Amac_10356T0	Hmag_226375	Bflo_260827889	Mmar_MMa55767	Sros_09716T0	Sarc_g25266	Sarc_g20264	Sarc_g8769	Hsap_Ensmbl0159579_ring_finger_and_SPRY_domain_containing_1_Source_HGNC_Symbol_Acc_29420_RSPRY1	Smim_1176_RING_finger_and_SPRY_domain_containing_protein_putative_Ixodes_scapularis_gi_241626490_ref_XP_002407925_1e_10_63_5
HG_2675	Sros_12606T0	Mbre_27254	Ttra_04822T0_04822_threonine_synthase_796_aa	Ehux_450832_estExtDG_Genemark1_C_320315	Bnat_53936_estExt_Genewise1Plus_C_260087	Ehux_462938_estExtDG_fgeneshEH_pg_C_190147	Scer_YCR053W_Threonine_synthase_conserved_protein_that_catalyzes_formation_of_threonine_from_O_phosphohomoserine_expression_is_regulated_by_the_GCN4_mediated_general_amino_acid_control_pathway_Source_SGD_Acc_S000000649_THR4_SGD	Spun_03208T0	Sarc_g10812	Cow_06446T0	Amac_01172T0	Cfra_g216	Cgig_07336_Threonine_synthase_like_2_Source_UniProtKB_TrEMBL_Acc_K1PM14	Ctel_160702	Mley_ML102255a	Xtro_004122	Ggal_025641	OcarG_3914	Acar_00008268	Hsap_Ensmbl0144115_threonine_synthase_like_2_S_cerevisiae_Source_HGNC_Symbol_Acc_25602_THNSL2	Drer_032584_threonine_synthase_like_2_S_cerevisiae_Source_ZFIN_Acc_ZDB_GENE_051127_19_thnsl2	Dpul_313680	Cint_010207	Smar_000287	Aque_225138	Mbre_27474	Adig_09666	Lgig_105242	Lgig_239640	Cow_08220T0	Sarc_g16514	Skow_29889m	Csav_004302	Skow_07485m	Ctel_214525	Cfra_g1721	Ctel_184338	Avag_11643001	Hsap_Ensmbl0185875_threonine_synthase_like_1_S_cerevisiae_Source_HGNC_Symbol_Acc_26160_THNSL1	Cgig_09616_Threonine_synthase_like_1_Source_UniProtKB_TrEMBL_Acc_K1PRV2	Bnat_130001_aug1_10_g4709	Avag_19884001	Xtro_040845	Spur_026278_Thnsl1	Ggal_037596	Ggal_012431	Bflo_260822581	Acar_00008339	Ehux_452329_estExtDG_Genemark1_C_600159	Bflo_260793189	Amac_05355T0	Hmag_212545	Adig_14192	Spur_028496_Thnsl1_1	Nvec_38386_PALP	Lgig_233860	Ehux_115438_fgeneshEH_pg_252_21	Adig_05233	Cgig_01440_Threonine_synthase_like_1_Source_UniProtKB_TrEMBL_Acc_K1PFY2	Spur_019333_Thnsl2	Ctel_69788	Rfil_569373458	OcarG_10844	Adig_06962	Pfuc_28204_1_11891_t2	Skow_15506m	Ehux_214220_gm1_6000158	Bsch_g29703	Cgig_07335_Threonine_synthase_like_2_Source_UniProtKB_TrEMBL_Acc_K1PE85	Rfil_569353359_threonine_synthase_like_protein_partial_Reticulomyxa_filosa	Rfil_569362958_threonine_synthase_like_2_Reticulomyxa_filosa	Dpul_245843	Rfil_569355960	Sarc_g104	Sarc_g7256	Sarc_g6748	Adig_21101	Pfuc_9264_1_09925_t1	Cgig_28238	Cgig_18523	Pfuc_44855_1_55941_t1	Spun_02572T0	Rfil_569385329	Avag_05101001
HG_6677	Cgig_16520_Phosphatidylinositol_glycan_biosynthesis_class_F_protein_Source_UniProtKB_TrEMBL_Acc_K1Q934	Pfuc_7496_1_31399_t1	Lgig_110699	Ggal_031279	Xtro_055317	Drer_032780_phosphatidylinositol_glycan_class_F_Source_ZFIN_Acc_ZDB_GENE_040426_1801_pigf	Bflo_260803794	Hsap_Ensmbl0151665_phosphatidylinositol_glycan_anchor_biosynthesis_class_F_Source_HGNC_Symbol_Acc_8962_PIGF	Ctel_225794	Hrob_66403	Smar_012640	Ppat_166353_1140037	Smim_70637_PREDICTED_phosphatidylinositol_glycan_biosynthesis_class_F_protein_like_Anolis_carolinensis_gi_327265448_ref_XP_003217520_7e_23_101	Cint_021994	Spur_013507_Pigf	Atri_00011_216	Znev_18460	Tcas_270010076	Mmar_MMa49842	Aque_227302	Avag_34506001	Atha_AT1G16040_1_FUNCTIONS_IN_molecular_function_unknown_INVOLVED_IN_GPI_anchor_biosynthetic_process_LOCATED_IN_integral_to_membrane_endoplasmic_reticulum_membrane_EXPRESSED_IN_24_plant_structures_EXPRESSED_DURING_13_growth_stages_CONTAINS_InterPro_DOMAIN_s_GPI_biosynthesis_protein_Pig_F_InterPro_IPR009580_Has_280_Blast_hits_to_280_proteins_in_133_species_Archae_0_Bacteria_0_Metazoa_113_Fungi_111_Plants_44_Viruses_0_Other_Eukaryotes_12_source_NCBI_BLink	Sjap_0200250	Smoe_439394_estExt_fgenesh2_pg_C_60416	Tadh_59237	Dmel_0036893_CG9376	Avag_43075001	Scer_YDR302W_ER_membrane_protein_involved_in_a_late_step_of_glycosylphosphatidylinositol_GPI_anchor_assembly_involved_in_the_addition_of_phosphoethanolamine_to_the_multiply_mannosylated_GPI_intermediate_human_PIG_Fp_is_a_functional_homolog_Source_SGD_Acc_S000002710_GPI11_SGD	Cow_03020T0	Falb_04128T0_04128	Ttra_08330T0_08330	Aque_207178	Dpul_300687	Csav_006194	Rfil_569434866
HG_44	Aque_219809	Hmic_0171600	Bnat_44917_e_gw1_106_24_1	Atha_AT5G25760_1_PEX4_UBC21_peroxin4	Atri_00043_59	Ppat_167880_1590087	Atri_00109_123	Crei_131472_estExt_gwp_1H_C_360026	Atri_02671_1	Spun_04490T0	Cow_02013T0	Scer_YGR133W_Peroxisomal_ubiquitin_conjugating_enzyme_required_for_peroxisomal_matrix_protein_import_and_peroxisome_biogenesis_Source_SGD_Acc_S000003365_PEX4_SGD	Bsch_g20716	Rfil_569424697_ubiquitin_conjugating_enzyme_E2_Reticulomyxa_filosa	Falb_00178T0_00178	Gsal_8277_ubiquitin_conjugating_enzyme_e2_d4	Ppat_164116_650087	Bsch_g63575	Ppat_183940_690085	Avag_04401001	Ppat_105371_340032	Atha_AT3G08690_1_UBC11_ATUBC11_ubiquitin_conjugating_enzyme_11	Atri_00158_5	Smoe_233935_fgenesh1_pm_C_scaffold_52000063	Avag_10404001	Smoe_270384_estExt_fgenesh1_kg_C_30042	Smoe_228916_fgenesh1_kg_C_scaffold_57000006	Smoe_180035_estExt_Genewise1Plus_C_570136	Bsch_g1281	Cow_03418T0	Cow_08446T0	Hrob_82387	Avag_55615001	Avag_18444001	Crei_152525_Chlre2_kg_scaffold_46000058	Bsch_g44717	Bsch_g44762	Avag_33217001	Atri_00089_23	Bsch_g44640	Sman_067980_Ubiquitin_conjugating_enzyme_E2_putative_Source_UniProtKB_TrEMBL_Acc_G4LZZ4	Bsch_g45010	Sros_06167T0	Sman_068000_Ubiquitin_conjugating_enzyme_E2_putative_Source_UniProtKB_TrEMBL_Acc_G4LZZ9	Amac_12025T0	Amac_09022T0	Pfuc_2004_1_29940_t1	Cint_007962	Bnat_55640_estExt_Genewise1Plus_C_660051	Bnat_58282_fgenesh1_pm_71_8	Mbre_20838	Atha_AT1G64230_4_UBC28_ubiquitin_conjugating_enzyme_28	Bsch_g37981	Drer_038576_ubiquitin_conjugating_enzyme_E2D_1b_Source_ZFIN_Acc_ZDB_GENE_030131_2735_ube2d1b	Ppat_228283_estExt_Genewise1_C_5330009	Bsch_g59869	Amac_02774T0	Scer_YGL058W_Ubiquitin_conjugating_enzyme_E2_involved_in_postreplication_repair_as_a_heterodimer_with_Rad18p_DSBR_and_checkpoint_control_as_a_heterodimer_with_Bre1p_ubiquitin_mediated_N_end_rule_protein_degradation_as_a_heterodimer_with_Ubr1p_Source_SGD_Acc_S000003026_RAD6_SGD	Znev_08928	Tcas_270002752	Hrob_184920	Scer_YDR177W_Ubiquitin_conjugating_enzyme_that_mediates_selective_degradation_of_short_lived_and_abnormal_proteins_plays_a_role_in_vesicle_biogenesis_and_ER_associated_protein_degradation_ERAD_component_of_the_cellular_stress_response_Source_SGD_Acc_S000002584_UBC1_SGD	Dmel_0011217_eff_effete_Source_FlyBase_0011217	Bsch_g44950	Atha_AT2G16740_1_UBC29_ubiquitin_conjugating_enzyme_29	Atri_00077_140	Xtro_046119	Atha_AT4G27960_2_UBC9_ubiquitin_conjugating_enzyme_9	Adig_02025	Sman_067990_Ubiquitin_conjugating_enzyme_E2_putative_Source_UniProtKB_TrEMBL_Acc_G4LZZ7	Bnat_58084_fgenesh1_pm_52_13	Bsch_g1280	Drer_029107_ubiquitin_conjugating_enzyme_E2D_1a_Source_ZFIN_Acc_ZDB_GENE_040426_1609_ube2d1a	Bflo_260794733	Atri_00061_43	Atha_AT5G53300_1_UBC10_ubiquitin_conjugating_enzyme_10	Cint_006560	Bsch_g56431	Atha_AT5G56150_1_UBC30_ubiquitin_conjugating_enzyme_30	Isca_ISCW018551-PA	Bsch_g63576	Spur_010580_Ube1	Atha_AT5G50870_2_UBC27_ubiquitin_conjugating_enzyme_27	Atha_AT5G41700_4_UBC8_ATUBC8_ubiquitin_conjugating_enzyme_8	Tadh_63134	Tspi_316979282	Bmal_170589261	Cele_002344_let_70_Protein_LET_70_let_70_mRNA_complete_cds_Source_RefSeq_mRNA_Acc_NM_069664	Rcul_t32507	Bsch_g65548	Bnat_72285_fgenesh1_pg_19_81	Skow_20708m	Lgig_212634	Aque_225757	Cele_006715_ubc_20_Protein_UBC_20_ubc_20_mRNA_complete_cds_Source_RefSeq_mRNA_Acc_NM_064773	Ehux_429671_estExtDG_Genewise1Plus_C_1740007	Atri_00152_3	Mley_ML00962a	Bsch_g71822	Cfra_g4139	Bsch_g56725	Rfil_569421591_Ubiquitin_conjugating_enzyme_family_protein_Reticulomyxa_filosa	Sarc_g13402	Drer_015057_ubiquitin_conjugating_enzyme_E2D_4_putative_Source_ZFIN_Acc_ZDB_GENE_070424_86_ube2d4	Avag_27419001	Emul_02538	Egra_05583	Tspi_316976948	Sros_08441T0	Avag_29168001	Bmal_170576821	Bsch_g66750	Crei_132836_estExt_gwp_1H_C_690050	Atha_AT1G36340_1_UBC31_ubiquitin_conjugating_enzyme_31	Adig_02323	Sarc_g503	Bsch_g44999	Ggal_033525	Acar_00004229	Hsap_Ensmbl0072401_ubiquitin_conjugating_enzyme_E2D_1_Source_HGNC_Symbol_Acc_12474_UBE2D1	Hmic_0232500	Skow_45056m	Spun_06286T0	Bsch_g33731	Lgig_205258	Odio_001211001	Ehux_78158_e_gw1_1774_7_1	Scer_YDR059C_Ubiquitin_conjugating_enzyme_that_mediates_selective_degradation_of_short_lived_abnormal_or_excess_proteins_including_histone_H3_central_component_of_the_cellular_stress_response_expression_is_heat_inducible_Source_SGD_Acc_S000002466_UBC5_SGD	Spun_06608T0	Smoe_185331_estExt_Genewise1Plus_C_1090085	Bsch_g44269	Tadh_33233	Bsch_g44510	Spur_023613_Ubc	Avag_43902001	Ttra_07915T0_07915_ubiquitin_carrier_protein_171_aa	Cele_006716_ubc_21_Protein_UBC_21_ubc_21_mRNA_complete_cds_Source_RefSeq_mRNA_Acc_NM_077101	Xtro_041238	Rcul_t27559	Sros_03317T0	Hmag_220093	Skow_20707m	Hrob_185973	Atri_00089_50	Sman_041390_Ubiquitin_conjugating_enzyme_E2_G_putative_Source_UniProtKB_TrEMBL_Acc_G4LWV8	Rfil_569432011_Ubiquitin_conjugating_enzyme_family_protein_Reticulomyxa_filosa	Sarc_g4222	Sjap_0306520	Atha_AT3G08700_1_UBC12_ubiquitin_conjugating_enzyme_12	Ggal_010372	Hmic_0518400	Adig_20196	Spun_01248T0	Cgig_21366_Ubiquitin_conjugating_enzyme_E2_17_kDa_Source_UniProtKB_TrEMBL_Acc_K1RAH6	Sros_10418T0	Acar_00002438	Hsap_Ensmbl0131508_ubiquitin_conjugating_enzyme_E2D_2_Source_HGNC_Symbol_Acc_12475_UBE2D2	Cint_023792	Drer_028252_ubiquitin_conjugating_enzyme_E2D_2_UBC4_5_homolog_yeast_like_Source_ZFIN_Acc_ZDB_GENE_030131_7384_ube2d2l	Ggal_031483	Odio_015461001	Xtro_046120	Acar_00002065	Csav_010379	Pfuc_2004_1_29939_t1	Spur_009521_Spur_009521	Drer_043484_ubiquitin_conjugating_enzyme_E2D_2_UBC4_5_homolog_yeast_Source_ZFIN_Acc_ZDB_GENE_120312_1_ube2d2	Mbre_17710	Mbre_17735	Sros_08103T0	Lgig_205254	Csav_010411	Aque_228798	Bmal_170585966	Rfil_569417892_Ubiquitin_conjugating_enzyme_family_protein_Reticulomyxa_filosa	Aque_222733	Pfuc_13338_1_03343_t1	Scer_YBR082C_Ubiquitin_conjugating_enzyme_E2_mediates_degradation_of_abnormal_or_excess_proteins_including_calmodulin_and_histone_H3_interacts_with_many_SCF_ubiquitin_protein_ligases_component_of_the_cellular_stress_response_Source_SGD_Acc_S000000286_UBC4_SGD	Cint_007951	Drer_038473_ubiquitin_conjugating_enzyme_E2D_3_Source_ZFIN_Acc_ZDB_GENE_030131_551_ube2d3	Hrob_186617	Sros_01769T0	Smoe_228312_fgenesh1_kg_C_scaffold_26000010	Bflo_260790311	Atha_AT2G02760_1_ATUBC2_UBC2_ubiquiting_conjugating_enzyme_2	Xtro_025066	Isca_ISCW009979-PA	Odio_010657001	Atha_AT1G14400_1_UBC1_ATUBC1_ubiquitin_carrier_protein_1	Smoe_271478_estExt_fgenesh1_kg_C_470025	Smoe_445637_estExt_fgenesh2_pg_C_590085	Avag_44614001	Ggal_020092	Ppat_165589_910042	Hsap_Ensmbl0109332_ubiquitin_conjugating_enzyme_E2D_3_Source_HGNC_Symbol_Acc_12476_UBE2D3	Sjap_0008090	Drer_003017_zgc_55512_Source_ZFIN_Acc_ZDB_GENE_030131_4195_zgc_55512	Ctel_148921	Acar_00020635	Gsal_1059_ubiquitin_conjugating_enzyme_rad6	Smim_20110_TPA_inf_ubiquitin_protein_ligase_Amblyomma_variegatum_gi_325303248_tpg_DAA34760_2e_115_334	Xtro_016183	Ggal_014072	Gsal_7734_ubiquitin_conjugating_enzyme_e2_17_kda	Hsap_Ensmbl0077721_ubiquitin_conjugating_enzyme_E2A_Source_HGNC_Symbol_Acc_12472_UBE2A	Ctel_211499	Bsch_g71475	Ggal_018399	Ggal_030005	Sjap_0057640	Atri_00078_103	Gsal_11486_ubiquitin_conjugating_enzyme_e2_g1	Drer_045877_ubiquitin_conjugating_enzyme_E2Nb_Source_ZFIN_Acc_ZDB_GENE_040426_1291_ube2nb	Drer_026035_ubiquitin_conjugating_enzyme_E2B_RAD6_homolog_Source_ZFIN_Acc_ZDB_GENE_040718_247_ube2b	Mley_ML19407a	Avag_17543001	Pbac_3473685	Amac_07824T0	Hrob_78113	Ttra_06129T0_06129_ubiquitin_conjugating_enzyme_E2_16_kDa_158_aa	Hmag_208509	Odio_013483001	Bsch_g10809	Atri_00004_90	Crei_133208_estExt_gwp_1H_C_890016	Aque_229828	Amac_09670T0	Drer_008748_ubiquitin_conjugating_enzyme_E2Na_Source_ZFIN_Acc_ZDB_GENE_040426_2873_ube2na	Dmel_0004436_UbcD6_Ubiquitin_conjugating_enzyme_Source_FlyBase_0004436	Acar_00012340	Mmar_MMa25420	Spur_000014_Ube2a	Cow_06883T0	Falb_03713T0_03713	Mley_ML003512a	Atha_AT5G62540_1_UBC3_ubiquitin_conjugating_enzyme_3	Spur_006199_Spur_006199	Dpul_120690	Sman_082050_Putative_ubiquitin_conjugating_enzyme_E2_25kD_Source_UniProtKB_TrEMBL_Acc_G4VDR2	Hmag_223698	Cele_006701_ubc_1_Protein_UBC_1_ubc_1_mRNA_complete_cds_Source_RefSeq_mRNA_Acc_NM_068079	Lgig_195991	Bsch_g40102	OcarG_5748	Egra_03013	Crei_129070_estExt_gwp_1H_C_10225	Hrob_75560	Drer_089055_ubiquitin_conjugating_enzyme_E2Ka_UBC1_homolog_yeast_Source_ZFIN_Acc_ZDB_GENE_050320_48_ube2ka	Drer_013505_ubiquitin_conjugating_enzyme_E2Kb_UBC1_homolog_yeast_Source_ZFIN_Acc_ZDB_GENE_980605_9_ube2kb	Ggal_036618	Hmag_223697	Bsch_g16729	Bsch_g39718	Bsch_g5100	Spun_06897T0	Dmel_0028913_CG3473	Bflo_260814047	Adig_18986	Bsch_g29373	Rcul_t30513	Bmal_170580097	Cgig_21850_Ubiquitin_conjugating_enzyme_E2_D4_Source_UniProtKB_TrEMBL_Acc_K1S029	Cgig_14861_Ubiquitin_conjugating_enzyme_E2_N_Source_UniProtKB_TrEMBL_Acc_K1Q7E4	Avag_36127001	Skow_14804m	Acar_00011102	Ctel_103291	Pbac_3466906	Tadh_25115	Avag_07350001	Bmal_170592027	Bsch_g65482	Ppat_143953_e_gw1_210_82_1	Mley_ML01094a	Cow_04214T0	Tadh_50867	Drer_053444_ubiquitin_conjugating_enzyme_E2A_RAD6_homolog_Source_ZFIN_Acc_ZDB_GENE_030616_72_ube2a	Spun_05969T0	Isca_ISCW018508-PA	Smar_013790	Ppat_147873_e_gw1_268_48_1	Ctel_21625	Tadh_37524	Sman_051010_Putative_ubiquitin_conjugating_enzyme_E2_C_Source_UniProtKB_TrEMBL_Acc_G4VKQ8	Csav_015848	Znev_02581	Tspi_316965577	Ppat_106208_660004	Sman_169440_Ubiquitin_conjugating_enzyme_rad6_putative_Source_UniProtKB_TrEMBL_Acc_G4LXU5	Dpul_299959	Emul_06598	Skow_23993m	Isca_ISCW001107-PA	Rcul_t31885	Egra_00514	Smar_005639	Ehux_197584_gm1_500763	Scer_YOR339C_Ubiquitin_conjugating_enzyme_most_similar_in_sequence_to_Xenopus_ubiquitin_conjugating_enzyme_E2_C_but_not_a_true_functional_homolog_of_this_E2_unlike_E2_C_not_required_for_the_degradation_of_mitotic_cyclin_Clb2_Source_SGD_Acc_S000005866_UBC11_SGD	Ppat_170260_2380011	Dpul_69870	Odio_013851001	Emul_05356	Atri_00016_148	Avag_65419001	Avag_44591001	Skow_24182m	Ctel_150271	Smim_52013_Ubiquitin_conjugating_enzyme_E2_17_kDa_Harpegnathos_saltator_gi_307213620_gb_EFN89006_4e_72_220	Avag_05337001	Bnat_85453_estExt_fgenesh1_pg_C_40120	Smar_006639	Spur_027607_Spur_027607	Csav_010347	Cow_06956T0	Rcul_t21170	Ctel_166298	Hmic_0977100	Znev_07352	Hmag_221410	Dpul_309332	Rfil_569385612	Atha_AT1G16890_3_UBC36_ubiquitin_conjugating_enzyme_36	Smar_008326	Odio_003874001	Znev_11733	Bsch_g25131	Bflo_260807593	Tadh_20134	Xtro_028042	Bsch_g4663	Avag_34000001	Bsch_g23775	Avag_20901001	Amac_02589T0	Atri_00021_18	Ggal_002191	Avag_27529001	Ggal_039649	Rfil_569381637	Drer_015292_ubiquitin_conjugating_enzyme_E2G_1a_UBC7_homolog_yeast_Source_ZFIN_Acc_ZDB_GENE_030131_6065_ube2g1a	Rcul_t41195	Smoe_74865_e_gw1_0_1472_1	Avag_56911001	Rcul_t47146	Tcas_270014480	Znev_02971	Tspi_316978996	Xtro_063993	Lgig_236339	Bnat_57667_fgenesh1_pm_24_3	Amac_01804T0	Acar_00014810	Acar_00008742	Cow_07576T0	Cele_006708_ubc_13_Protein_UBC_13_ubc_13_mRNA_complete_cds_Source_RefSeq_mRNA_Acc_NM_067871	Xtro_055325	Dmel_0015320_UbcD2_Ubiquitin_conjugating_enzyme_2_Source_FlyBase_0015320	Amac_04306T0	Tcas_270000919	Adig_08545	Aque_212504	Isca_ISCW020158-PA	Xtro_056595	Dmel_0038175_CG9602	Avag_50354001	Ehux_444197_estExtDG_fgenesh_newKGs_kg_C_2970026	Smoe_233193_fgenesh1_pm_C_scaffold_38000016	Avag_62265001	Bsch_g22465	Tcas_270013499	Avag_34005001	Smar_008921	Adig_08775	Smim_18164_ubiquitin_conjugating_enzyme_putative_Ixodes_scapularis_gi_241622324_ref_XP_002408933_2e_73_235	Bsch_g14930	Dpul_230542	Avag_04539001	Dmel_0000173_ben_bendless_Source_FlyBase_0000173	Cgig_06045_Ubiquitin_conjugating_enzyme_E2_C_Source_UniProtKB_TrEMBL_Acc_K1PFU5	Avag_14469001	Aque_222205	Dpul_305966	Hrob_185270	Spur_010881_Spur_010881	Mbre_15454	Cow_02291T0	Bnat_48609_estExt_Genewise1_C_290069	Sros_05286T0	Ttra_04718T0_04718_ubiquitin_carrier_protein_217_aa	Tcas_270004126	Dmel_0058045_CG40045	Emul_03283	Crei_190824_estExt_fgenesh2_pg_C_200130	Cfra_g371	Bsch_g47038	Egra_04929	Sjap_0029340	Sarc_g24426	Bflo_260785496	Bsch_g71218	Smim_12088_TPA_exp_ubiquitin_protein_ligase_Amblyomma_variegatum_gi_325303818_tpg_DAA34583_2e_89_267	Xtro_015658	Hrob_97921	Tadh_24883	Xtro_028257	Bnat_86901_estExt_fgenesh1_pg_C_140263	Adig_12572	Cgig_27757_Ubiquitin_conjugating_enzyme_E2_22_kDa_Source_UniProtKB_TrEMBL_Acc_K1R3M6	Hmag_232941	Rcul_t33783	Ggal_030529	Csav_010594	Avag_21759001	Egra_09251	Sman_028100_Putative_ubiquitin_conjugating_enzyme_E2_G_Source_UniProtKB_TrEMBL_Acc_G4V624	Cgig_10792_Ubiquitin_conjugating_enzyme_E2_24_kDa_Source_UniProtKB_TrEMBL_Acc_K1PBJ0	Ctel_31902	Mbre_35343	Isca_ISCW007981-PA	Bflo_260819871	Acar_00011012	Smim_23937_ubiquitin_conjugating_enzyme_E2_25kD_like_Acyrthosiphon_pisum_gi_240848551_ref_NP_001155723_3e_114_335	Tadh_22530	Bsch_g14160	Bsch_g55943	Csav_016489	Ctel_19728	Sros_00491T0	Znev_12635	Avag_49691001	Skow_02700m	Ggal_033423	Atri_00053_121	Mbre_37169	Spur_018598_Ubc13	Drer_089002_ubiquitin_conjugating_enzyme_E2E_1_Source_ZFIN_Acc_ZDB_GENE_071004_16_ube2e1	Hmag_232942	Hrob_154853	Gsal_2202_ubiquitin_conjugating_enzyme_e2_k	Skow_18608m	Bnat_47126_estExt_Genewise1_C_100094	Atha_AT1G63800_1_UBC5_ubiquitin_conjugating_enzyme_5	Atha_AT5G41340_1_UBC4_ATUBC4_ubiquitin_conjugating_enzyme_4	Atri_00009_148	Ppat_161932_370098	Smoe_58974_gw1_24_707_1	Atri_00038_89	Atha_AT2G46030_1_UBC6_ubiquitin_conjugating_enzyme_6	Smoe_81550_e_gw1_4_812_1	Cow_04078T0	Crei_116798_e_gwW_1_732_1	Ehux_434017_estExtDG_fgenesh_newKGs_kg_C_160036	Amac_17124T0	Amac_03962T0	Spun_03569T0	Amac_17433T0	Falb_02345T0_02345	Falb_02345T1_02345	Bsch_g10187	Odio_014645001	Bmal_170586058	Dmel_0029996_Ubc_E2H_Ubc_E2H_Source_FlyBase_0029996	Tcas_270014763	Cfra_g3056	Scer_YEL012W_Ubiquitin_conjugating_enzyme_that_negatively_regulates_gluconeogenesis_by_mediating_the_glucose_induced_ubiquitination_of_fructose_1_6_bisphosphatase_FBPase_cytoplasmic_enzyme_that_catalyzes_the_ubiquitination_of_histones_in_vitro_Source_SGD_Acc_S000000738_UBC8_SGD	Sarc_g4528	Tadh_23542	Xtro_013014	Dpul_302154	Cgig_16716_Ubiquitin_conjugating_enzyme_E2_H_Source_UniProtKB_TrEMBL_Acc_K1QCR6	Aque_228795	Smar_013657	Avag_31475001	Avag_63424001	Lgig_218945	Drer_000019_ubiquitin_conjugating_enzyme_E2H_UBC8_homolog_yeast_Source_ZFIN_Acc_ZDB_GENE_030616_67_ube2h	Smim_29519_PREDICTED_similar_to_ubiquitin_conjugating_enzyme_E2_H_isoform_Tribolium_castaneum_gi_91095029_ref_XP_966439_6e_114_332	Hrob_84251	Ctel_130972	Mley_ML148924a	Isca_ISCW018315-PA	Hmic_0490500	Rcul_t28018	Cele_006705_ubc_8_Protein_UBC_8_ubc_8_mRNA_complete_cds_Source_RefSeq_mRNA_Acc_NM_067844	Sjap_0062520	Emul_01063	Egra_00727	Ppat_107441_1610010	Gsal_6800_ubiquitin_conjugating_enzyme_e2_h	Ggal_012940	Acar_00001676	Pbac_3461392	Bflo_260798927	Tspi_316978145	Hsap_Ensmbl0186591_ubiquitin_conjugating_enzyme_E2H_Source_HGNC_Symbol_Acc_12484_UBE2H	Skow_36242m	Tcas_270009951	Znev_09333	Sros_02487T0	Spur_014145_Spur_014145	Adig_19949	Dmel_0037987_CG14739	Avag_58251001	Ehux_445078_estExtDG_fgenesh_newKGs_kg_C_3900017	Smim_29485_Ubiquitin_conjugating_enzyme_E2_17_kDa_Harpegnathos_saltator_gi_307213620_gb_EFN89006_1e_73_224	Mbre_32460	Emul_06456	Cow_02100T0	Sman_083400_Ubiquitin_conjugating_enzyme_13_Ubiquitin_conjugating_enzyme_13_putative_Source_UniProtKB_TrEMBL_Acc_Q2MK73	Avag_14053001	Avag_15905001	Avag_44613001	Sjap_0042100	Emul_02495	Avag_11492001	Dmel_0027936_vih_vihar_Source_FlyBase_0027936	Hmic_0699800	Tadh_55577	Hmic_0699700	Gsal_4363_ubiquitin_conjugating_enzyme_e2_c	Tcas_270009683	Dpul_231104	Atri_00061_2	Sman_145350_Putative_ubiquitin_conjugating_enzyme_h_Source_UniProtKB_TrEMBL_Acc_G4VIU1	Bnat_49890_estExt_Genewise1_C_600008	Ttra_03842T0_03842_ubiquitin_conjugating_enzyme_E2_C_167_aa	Skow_28590m	Cint_025715	Gsal_2666_ubiquitin_conjugating_enzyme_e2_24_kda_like	Hrob_156207	Ehux_416101_estExtDG_Genewise1_C_450012	Bnat_47609_estExt_Genewise1_C_160052	Csav_010412	Cint_018235	Mmar_MMa12013	Avag_56014001	Amac_14727T0	Bsch_g37096	Cgig_15505_Ubiquitin_conjugating_enzyme_E2_17_kDa_Source_UniProtKB_TrEMBL_Acc_K1RHM6	Scer_YDR092W_Ubiquitin_conjugating_enzyme_involved_in_the_error_free_DNA_postreplication_repair_pathway_interacts_with_Mms2p_to_assemble_ubiquitin_chains_at_the_Ub_Lys_63_residue_DNA_damage_triggers_redistribution_from_the_cytoplasm_to_the_nucleus_Source_SGD_Acc_S000002499_UBC13_SGD	Smim_17297_PREDICTED_ubiquitin_conjugating_enzyme_E2C_like_Saccoglossus_kowalevskii_gi_291238779_ref_XP_002739305_6e_83_253	Ctel_168305	Lgig_225382	Znev_03452	Sros_10238T0	Emul_07788	Egra_03699	Smim_47865_TPA_exp_ubiquitin_protein_ligase_Amblyomma_variegatum_gi_325303818_tpg_DAA34583_2e_97_288	Ppat_110248_estExt_fgenesh1_kg_C_1770001	Atha_AT3G24515_1_UBC37_ubiquitin_conjugating_enzyme_37	Cint_007971	Xtro_032550	Csav_003384	Amac_15216T0	Cfra_g4626	Tcas_270007227	Crei_77514_estExt_GenewiseW_1_C_20192	Dmel_0030386_CG2574	Bmal_170586190	Spun_02725T0	Mley_ML01494a	Spun_08287T0	Avag_65255001	Avag_21141001	Mbre_35275	Cow_06859T0	Crei_116503_e_gwW_1_720_1	Dmel_0035455_CG10862	Sjap_0030560	Bmal_170586062	Crei_692_fgenesh1_pm_C_scaffold_64000001	Drer_035770_ubiquitin_conjugating_enzyme_E2C_Source_ZFIN_Acc_ZDB_GENE_051030_48_ube2c	Hmag_219885	Sman_118220_Putative_ubiquitin_conjugating_enzyme_rad6_Source_UniProtKB_TrEMBL_Acc_G4V772	Atha_AT3G20060_1_UBC19_ubiquitin_conjugating_enzyme19	Lgig_166008	Aque_230009	Csav_016143	Spur_007154_Ube2c	Csav_016144	Smar_003148	Tspi_316968174	Znev_12069	Ctel_158723	Ggal_032683	Acar_00011054	Ttra_04695T0_04695_ubiquitin_conjugating_enzyme_E2_D_E_111_aa	Ttra_01663T0_01663_ubiquitin_conjugating_enzyme_E2_4_262_aa	Hsap_Ensmbl0170035_ubiquitin_conjugating_enzyme_E2E_3_Source_HGNC_Symbol_Acc_12479_UBE2E3	Bnat_47380_estExt_Genewise1_C_130127	Ppat_110232_estExt_fgenesh1_kg_C_1710003	Sarc_g24330	Tspi_316974472	Cele_006704_ubc_7_Protein_UBC_7_ubc_7_mRNA_complete_cds_Source_RefSeq_mRNA_Acc_NM_066732	Ppat_174580_70317	Tcas_270008468	Cgig_10129_Ubiquitin_conjugating_enzyme_E2_G1_Source_UniProtKB_TrEMBL_Acc_K1QP87	Smim_58720_ubiquitin_protein_ligase_putative_Ixodes_scapularis_gi_241611460_ref_XP_002406299_2e_113_329	Avag_53921001	Emul_04705	Egra_00287	Drer_069527_ubiquitin_conjugating_enzyme_E2G_1b_UBC7_homolog_yeast_Source_ZFIN_Acc_ZDB_GENE_040426_2939_ube2g1b	Spun_03397T0	Dpul_187657	Mley_ML005320a	Skow_35720m	Atri_00003_298	Avag_02070001	Ppat_212042_estExt_Genewise1_C_750116	Hrob_174887	Cow_05839T0	Cint_017801	Bflo_260820688	Rfil_569436931	Atri_00012_96	Spur_026224_Ube2g1	Mbre_36943	Lgig_176030	Sros_12895T0	Atha_AT3G46460_1_UBC13_ubiquitin_conjugating_enzyme_13	Amac_10430T0	Amac_03156T0	Atha_AT5G59300_1_UBC7_ATUBC7_ubiquitin_carrier_protein_7	Falb_04630T0_04630	Xtro_060592	Ggal_002552	Hsap_Ensmbl0107341_ubiquitin_conjugating_enzyme_E2R_2_Source_HGNC_Symbol_Acc_19907_UBE2R2	Acar_00012613	Xtro_004592	Drer_025404_ubiquitin_conjugating_enzyme_E2G_2_UBC7_homolog_yeast_Source_ZFIN_Acc_ZDB_GENE_050417_288_ube2g2	Xtro_014344	Drer_058740_ubiquitin_conjugating_enzyme_E2R_2_Source_ZFIN_Acc_ZDB_GENE_040718_344_ube2r2	Gsal_8390_ubiquitin_conjugating_enzyme_e2_g2	Csav_017957	Xtro_040321	Drer_069708_cell_division_cycle_34_homolog_S_cerevisiae_a_Source_ZFIN_Acc_ZDB_GENE_040426_713_cdc34a	Ggal_014999	Drer_012627_cell_division_cycle_34_homolog_S_cerevisiae_b_Source_ZFIN_Acc_ZDB_GENE_040718_439_cdc34b	Falb_00415T0_00415	Csav_011090	Cint_017508	Bsch_g2960	Ggal_009075	Cint_015354	Ctel_183711	Isca_ISCW019512-PA	Smim_44965_ubiquitin_protein_ligase_Ixodes_scapularis_gi_241590953_ref_XP_002403988_3e_113_329	OcarG_9697	Mmar_MMa20107	Smar_002844	Lgig_237097	Egra_05789	Emul_05276	Csav_002545	Acar_00008145	Tcas_270004881	Dmel_0015374_crl_courtless_Source_FlyBase_0015374	Lgig_230812	Znev_02458	Mbre_2142	Spun_02834T0	Dpul_196074	Hrob_71946	Hmic_0189200	Skow_12126m	Odio_003765001	Amac_03147T0	Tspi_316969391	OcarG_8095	Gsal_7062_ubiquitin_conjugating_enzyme_e2_r1	Atha_AT3G55380_2_UBC14_ubiquitin_conjugating_enzyme_14	Smim_26766_ubiquitin_protein_ligase_putative_Ixodes_scapularis_gi_240974026_ref_XP_002401731_1e_133_387	Ttra_04873T0_04873_ubiquitin_carrier_protein_189_aa	Hrob_185559	Cele_006702_ubc_3_Protein_UBC_3_ubc_3_mRNA_complete_cds_Source_RefSeq_mRNA_Acc_NM_058481	Cele_006709_ubc_14_Protein_UBC_14_ubc_14_mRNA_complete_cds_Source_RefSeq_mRNA_Acc_NM_060980	Bmal_170592469	Mmar_MMa29589	Bsch_g35080	Cgig_09510_Ubiquitin_conjugating_enzyme_E2_G2_Source_UniProtKB_TrEMBL_Acc_K1QBR6	Aque_218084	Mley_ML029914a	Cint_016841	Bmal_170577455	Dmel_0036516_CG7656	Pbac_3469383	Csav_013857	Rcul_t32328	Scer_YDR054C_Ubiquitin_conjugating_enzyme_E2_and_catalytic_subunit_of_SCF_ubiquitin_protein_ligase_complex_together_with_Skp1p_Rbx1p_Cdc53p_and_an_F_box_protein_that_regulates_cell_cycle_progression_by_targeting_key_substrates_for_degradation_Source_SGD_Acc_S000002461_CDC34_SGD	Mley_ML02976a	Sros_03487T0	Csav_013856	Odio_004805001	Scer_YMR022W_Ubiquitin_conjugating_enzyme_involved_in_the_ER_associated_protein_degradation_pathway_requires_Cue1p_for_recruitment_to_the_ER_membrane_proposed_to_be_involved_in_chromatin_assembly_Source_SGD_Acc_S000004624_UBC7_SGD	Spur_006804_Spur_006804	Spun_02441T0	Nvec_26407_UQ_con	Sjap_0015960	Sman_055960_Putative_ubiquitin_conjugating_enzyme_E2r_Source_UniProtKB_TrEMBL_Acc_G4VB90	Bflo_260820724	Lgig_145576	Sarc_g22239	Hmic_0317500	Smim_56588_ubiquitin_protein_ligase_putative_Ixodes_scapularis_gi_240974026_ref_XP_002401731_2e_130_379	Odio_016594001	Znev_03304	Mmar_MMa15456	Cint_027442	Odio_010169001	Dpul_300279	Tcas_270010080	Bflo_260821858	Spun_07072T0	Bmal_170583738	Spur_022648_Spur_022648	Atri_00051_56	Crei_57440_estExt_GenewiseH_1_C_240156	Atha_AT3G57870_1_AHUS5_EMB1637_SCE1_SCE1A_ATSCE1_sumo_conjugation_enzyme_1	Smoe_178439_estExt_Genewise1Plus_C_460016	Ppat_110049_estExt_fgenesh1_kg_C_1010003	Ppat_194167_2120072	Aque_205872	Crei_135149_estExt_gwp_1W_C_90123	Amac_09938T0	Ttra_00634T0_00634_SUMO_conjugating_enzyme_UBC9_161_aa	Acar_00001031	Sros_05091T0	Scer_YDL064W_SUMO_conjugating_enzyme_involved_in_the_Smt3p_conjugation_pathway_nuclear_protein_required_for_S_and_M_phase_cyclin_degradation_and_mitotic_control_involved_in_proteolysis_mediated_by_the_anaphase_promoting_complex_cyclosome_APCC_Source_SGD_Acc_S000002222_UBC9_SGD	Bmal_170589593	Avag_65178001	Rcul_t39623	Skow_43674m	Odio_004582001	Hmag_201505	Bsch_g31869	Falb_04921T0_04921	Amac_02195T0	Amac_00695T0	Drer_052649_ubiquitin_conjugating_enzyme_E2I2_Source_ZFIN_Acc_ZDB_GENE_010607_1_ube2i2	Egra_10209	Emul_09632	Bnat_87998_estExt_fgenesh1_pg_C_270015	Drer_007438_ubiquitin_conjugating_enzyme_E2I2_Source_ZFIN_Acc_ZDB_GENE_010607_1_ube2i2	Isca_ISCW014937-PA	Ggal_010363	Acar_00003329	Hsap_Ensmbl0103275_ubiquitin_conjugating_enzyme_E2I_Source_HGNC_Symbol_Acc_12485_UBE2I	Xtro_054232	Ggal_039418	Smar_015392	Tadh_31624	Cele_006706_ubc_9_Protein_UBC_9_ubc_9_mRNA_complete_cds_Source_RefSeq_mRNA_Acc_NM_001027987	Aque_229256	Bnat_57270_fgenesh1_pm_8_5	Hmic_0653700	Mley_ML271533a	Avag_06486001	Avag_31656001	Spur_005107_Ubc9	Hmic_0884600	Sjap_0079040	Sman_103710_Putative_ubiquitin_conjugating_enzyme_E2_I_Source_UniProtKB_TrEMBL_Acc_G4VRA7	Pfuc_5997_1_31105_t1	Atha_AT1G78870_1_UBC35_UBC13A_ubiquitin_conjugating_enzyme_35	Ttra_07654T0_07654_ubiquitin_conjugating_enzyme_E2_35_153_aa	Isca_ISCW006743-PA	Smoe_116003_e_gw1_52_97_1	Smoe_134879_e_gw1_130_35_1	Falb_04834T0_04834	Cfra_g1052	Hsap_Ensmbl0102069_ubiquitin_conjugating_enzyme_E2N_like_Source_HGNC_Symbol_Acc_31710_UBE2NL	Mmar_MMa14412	Hsap_Ensmbl0177889_ubiquitin_conjugating_enzyme_E2N_Source_HGNC_Symbol_Acc_12492_UBE2N	Dmel_0031331_CG5440	Mley_ML054910a	Crei_160028_acegs_kg_scaffold_69000018	OcarG_2800	Lgig_122144	Lgig_200069	Drer_034670_ubiquitin_conjugating_enzyme_E2E_2_Source_ZFIN_Acc_ZDB_GENE_040801_237_ube2e2	Drer_012244_ubiquitin_conjugating_enzyme_E2E_3_UBC4_5_homolog_yeast_Source_ZFIN_Acc_ZDB_GENE_030131_408_ube2e3	Ggal_018392	Hsap_Ensmbl0077152_ubiquitin_conjugating_enzyme_E2T_putative_Source_HGNC_Symbol_Acc_25009_UBE2T	Tadh_50876	Xtro_053748	Ctel_223360	Sarc_g1078	Bflo_260807595	Pfuc_7161_1_31348_t1	Skow_46047m	Cgig_05493_Ubiquitin_conjugating_enzyme_E2_E3_Source_UniProtKB_TrEMBL_Acc_K1PHT1	Cint_014090	Rcul_t26086	Spur_000429_Spur_000429	Cgig_07222_Ubiquitin_conjugating_enzyme_E2_17_kDa_Source_UniProtKB_TrEMBL_Acc_K1P8B7	Sros_07150T0	Avag_07945001	Ggal_000140	Avag_20035001	Acar_00004448	Sjap_0016020	Lgig_227184	Sman_055920_Putative_ubiquitin_conjugating_enzyme_E2_Source_UniProtKB_TrEMBL_Acc_G4VB87	Avag_58926001	Spur_007522_Ube2e	Aque_229412	Avag_29203001	Ehux_458065_estExtDG_Genemark1_C_2970002	Csav_004585	Aque_208008	Drer_063285_ubiquitin_conjugating_enzyme_E2T_putative_Source_ZFIN_Acc_ZDB_GENE_061013_547_ube2t	Tcas_270009677	Aque_214497	Aque_225577	Znev_14521	Aque_204013	Smoe_231563_fgenesh1_pm_C_scaffold_14000047	Csav_015582	Ctel_103167	Bnat_23744_gw1_21_68_1	Atha_AT3G13550_1_FUS9_EMB144_COP10_CIN4_Ubiquitin_conjugating_enzyme_family_protein	Cint_022006	Smim_64448_ubiquitin_conjugating_enzyme_E2_T_Mus_musculus_gi_13385530_ref_NP_080300_7e_59_192	Avag_25586001	Isca_ISCW022829-PA	Odio_001349001	Tadh_19187	Cint_029193	Cint_014258	Rfil_569438181_ubiquitin_conjugating_enzyme_E2_D3_Reticulomyxa_filosa	Avag_36991001	Hsap_Ensmbl0119048_ubiquitin_conjugating_enzyme_E2B_Source_HGNC_Symbol_Acc_12473_UBE2B	Bmal_170587852	Mbre_13387	Ttra_01292T0_01292_ubiquitin_carrier_protein_159_aa	Bflo_260807591	Gsal_5841_lesswright	Nvec_33407_UQ_con	Cgig_17465_Ubiquitin_conjugating_enzyme_E2_D2_Source_UniProtKB_TrEMBL_Acc_K1QHR4	Tadh_26380	Hsap_Ensmbl0170142_ubiquitin_conjugating_enzyme_E2E_1_Source_HGNC_Symbol_Acc_12477_UBE2E1	Cfra_g4480	Bflo_260814438	Hmic_0050800	Tadh_33263	Lgig_124502	Spur_008618_Spur_008618	Nvec_44322_UQ_con	Egra_07287	Skow_43340m	Ppat_104845_160027	Dpul_203669	OcarG_11044	Avag_25446001	Ppat_198289_3190020	Ehux_47260_gw1_3_82_1	Aque_206409	Bnat_48699_estExt_Genewise1_C_300136	Xtro_048534	Xtro_054513	Dmel_0026316_UbcD10_Ubiquitin_conjugating_enzyme_10_Source_FlyBase_0026316	Avag_15655001	Isca_ISCW009130-PA	Hsap_Ensmbl0185651_ubiquitin_conjugating_enzyme_E2L_3_Source_HGNC_Symbol_Acc_12488_UBE2L3	Ggal_002154	Smim_5454_TPA_exp_ubiquitin_protein_ligase_Amblyomma_variegatum_gi_325302630_tpg_DAA34423_1e_97_288	Acar_00001643	Avag_56259001	Ctel_153554	Ggal_039245	Znev_05594	Gsal_13363_ubiquitin_conjugating_enzyme_e2_a	Cele_006713_ubc_18_Protein_UBC_18_ubc_18_mRNA_complete_cds_Source_RefSeq_mRNA_Acc_NM_066140	Drer_019188_ubiquitin_conjugating_enzyme_E2L_3a_Source_ZFIN_Acc_ZDB_GENE_030131_2977_ube2l3a	Smar_015030	Lgig_198904	Sman_004350_Ubiquitin_conjugating_enzyme_E2_l_putative_Source_UniProtKB_TrEMBL_Acc_G4LXI7	Drer_027141_ubiquitin_conjugating_enzyme_E2L_3b_Source_ZFIN_Acc_ZDB_GENE_030131_662_ube2l3b	Smoe_95808_e_gw1_17_326_1	Tcas_270008746	Smim_56097_PREDICTED_similar_to_ubiquitin_conjugating_enzyme_E2I_Tribolium_castaneum_gi_91084299_ref_XP_971805_4e_92_274	Hrob_185754	Tspi_316975361	Skow_23734m	Tcas_270014869	Cint_009617	Ctel_220586	Smoe_271739_estExt_fgenesh1_kg_C_650006	Acar_00010504	Xtro_039688	Ppat_182960_610084	Smoe_152152_estExt_Genewise1_C_350335	Ppat_214589_estExt_Genewise1_C_1020079	Avag_57222001	Dpul_44414	Ppat_65453_scaf_6000135	Smar_007246	Ppat_181784_520096	Odio_003083001	Cow_07250T0	Cint_015490	Bflo_260783084	Mley_ML20852a	Csav_017747	Znev_03208	Atha_AT2G18600_1_Ubiquitin_conjugating_enzyme_family_protein	Ppat_48145_gw1_45_181_1	Aque_215311	Cgig_11374_NEDD8_conjugating_enzyme_Ubc12_Source_UniProtKB_TrEMBL_Acc_K1R8V5	Lgig_228262	Hrob_159451	Smim_50043_ubiquitin_protein_ligase_putative_Ixodes_scapularis_gi_241696777_ref_XP_002413097_6e_118_346	Ctel_149080	Atha_AT4G36800_1_RCE1_RUB1_conjugating_enzyme_1	Ttra_04072T0_04072_ubiquitin_carrier_protein_181_aa	Atri_00059_113	Dmel_0035853_Ubc12_Ubiquitin_conjugating_enzyme_12_Source_FlyBase_0035853	Csav_017748	Scer_YLR306W_Enzyme_that_mediates_the_conjugation_of_Rub1p_a_ubiquitin_like_protein_to_other_proteins_related_to_E2_ubiquitin_conjugating_enzymes_Source_SGD_Acc_S000004297_UBC12_SGD	Isca_ISCW011884-PA	Skow_33154m	Tcas_270003940	Amac_17088T0	Avag_57966001	Amac_17416T0	Tadh_32811	Sarc_g3193	OcarG_3230	Adig_17984	Avag_63502001	Znev_02215	Pbac_3476315	Skow_05236m	Hsap_Ensmbl0130725_ubiquitin_conjugating_enzyme_E2M_Source_HGNC_Symbol_Acc_12491_UBE2M	Isca_ISCW017132-PA	Falb_00425T0_00425	Aque_217461	Aque_222410	Cgig_13028_NEDD8_conjugating_enzyme_UBE2F_Source_UniProtKB_TrEMBL_Acc_K1RU74	Rfil_569441097	Cfra_g130	Ctel_205058	Cele_006707_ubc_12_Protein_UBC_12_ubc_12_mRNA_complete_cds_Source_RefSeq_mRNA_Acc_NM_060623	Smar_013449	Tcas_270015043	Hrob_76722	Smim_84111_ubiquitin_protein_ligase_putative_Ixodes_scapularis_gi_241151389_ref_XP_002406660_4e_89_269	Rcul_t27798	Cow_03735T0	Tspi_316973720	Mmar_MMa18800	Spur_001623_Ube2f	Dpul_301861	Hsap_Ensmbl0184182_ubiquitin_conjugating_enzyme_E2F_putative_Source_HGNC_Symbol_Acc_12480_UBE2F	Adig_15554	Aque_224692	Smar_002840	Hmag_212416	Lgig_201112	Emul_05269	Ggal_006035	Acar_00015649	Egra_08548	Mley_ML030010a	OcarG_6624	Csav_007728	Acar_00015726	Hrob_186164	Cow_07991T0	Mley_ML068120a	Xtro_000266	Xtro_063683	Sarc_g11362	Gsal_5825_nedd8_conjugating_enzyme_ube2f_like	Bnat_91690_estExt_fgenesh1_pg_C_1130036	Lgig_223907	Csav_015667	Cint_004770	Dmel_0015321_UbcD4_Ubiquitin_conjugating_enzyme_4_Source_FlyBase_0015321	Mley_ML07023a	Ggal_023065	Mbre_39004	Xtro_054669	Amac_06444T0	Cele_219376_C28G1_10_Protein_C28G1_10_C28G1_10_mRNA_complete_cds_Source_RefSeq_mRNA_Acc_NM_001270137	Smar_002513	Pfuc_1500_1_58540_t1	Sman_180170_Ubiquitin_conjugating_enzyme_e2S_putative_Source_UniProtKB_TrEMBL_Acc_G4LU94	Isca_ISCW013849-PA	Rfil_569366383_ubiquitin_conjugating_enzyme_Reticulomyxa_filosa	Csav_017431	Lgig_110263	Tcas_270012770	Ctel_21101	Dpul_230818	Hrob_71397	Smim_41646_PREDICTED_SUMO_conjugating_enzyme_UBC9_like_Bombus_terrestris_gi_340721877_ref_XP_003399340_4e_110_320	Mbre_15132	Dmel_0010602_lwr_lesswright_Source_FlyBase_0010602	Cow_04633T0	Emul_05051	Egra_00519	Znev_11395	Bflo_260817497	Pbac_3479471	Tspi_316965514	Sarc_g627	Adig_20201	OcarG_3391	Ehux_464866_estExtDG_fgeneshEH_pg_C_580089	Ehux_471004_estExtDG_fgeneshEH_pg_C_6830002	Amac_08522T0	Pbac_3472724	Sros_10373T0	Tspi_316968109	Ehux_429395_estExtDG_Genewise1Plus_C_1520037	Ehux_121756_fgeneshEH_pg_988_2	Tspi_316967670	Tadh_52134	Ehux_66742_e_gw1_53_46_1	Crei_171560_fgenesh2_pg_C_scaffold_1000181	Ehux_71223_e_gw1_143_27_1	Lgig_163624	Hsap_Ensmbl0175063_ubiquitin_conjugating_enzyme_E2C_Source_HGNC_Symbol_Acc_15937_UBE2C	Mmar_MMa21045	Ehux_122356_fgeneshEH_pg_1233_1	Atri_00034_26	Sros_04126T0	Isca_ISCW019982-PA	Tspi_316961851	Rfil_5694279297_kDa_Reticulomyxa_filosa	Avag_07513001	Bnat_87918_estExt_fgenesh1_pg_C_260016	Atha_AT1G50490_1_UBC20_ubiquitin_conjugating_enzyme_20	Egra_02154	Bnat_57952_fgenesh1_pm_41_4	Hmag_217988	Avag_55839001	Sjap_0102150	Mmar_MMa43795	OcarG_1791	Dmel_0017456_Ubc84D_Ubiquitin_conjugating_enzyme_84D_Source_FlyBase_0017456	Spur_012828_Spur_012828	Csav_009124	Nvec_15708_UQ_con	Avag_55834001	Aque_219526	Cgig_17486_Ubiquitin_conjugating_enzyme_E2_L3_Source_UniProtKB_TrEMBL_Acc_K1Q6I1	Tadh_30629	Acar_00007029	Mbre_3345	Rcul_t16353	Avag_14268001	Ehux_370211_fgenesh_newKGs_kg_430_18_2689401_1	Odio_008810001	Sjap_0011860	Dmel_0035584_CG17030	Mbre_3366	Smar_007620	Hmic_0337100	Egra_07838	Emul_00915	Avag_46089001	Tadh_53086	Hrob_181061	Bnat_73216_fgenesh1_pg_23_85	Sarc_g1597	Ehux_204731_gm1_2200188	Bnat_75331_fgenesh1_pg_34_20	Pbac_3471776	Dmel_0027609_morgue_modifier_of_rpr_and_grim_ubiquitously_expressed_Source_FlyBase_0027609	Csav_017452	Hmag_218226	Cow_00194T0	Drer_031775_ubiquitin_conjugating_enzyme_E2S_Source_HGNC_Symbol_Acc_17895_UBE2S	Cint_019401	Amac_02083T0	Lgig_230299	Pfuc_10363_1_31913_t1	Isca_ISCW009265-PA	Mmar_MMa00532	Adig_14203	Xtro_000267	Sjap_0070110	Bnat_81097_fgenesh1_pg_77_52	Bnat_86917_estExt_fgenesh1_pg_C_150058	Sarc_g18278	Spur_025553_Spur_025553	Atri_00095_71	Smoe_145850_estExt_Genewise1_C_110311	Atha_AT5G05080_1_UBC22_ATUBC22_ubiquitin_conjugating_enzyme_22	Smim_41627_PREDICTED_ubiquitin_conjugating_enzyme_E2S_like_Saccoglossus_kowalevskii_gi_291238148_ref_XP_002738991_2e_100_299	Hrob_62061	Aque_220228	Mbre_27984	Spur_005257_Ube2s	Znev_12453	Ppat_119740_e_gw1_30_112_1	Skow_01201m	Dmel_0030863_CG8188	Ctel_152679	Tcas_270013380	Smar_006081	Bflo_260801449	Dpul_305549	Ttra_00539T0_00539_ubiquitin_carrier_protein_247_aa	Spun_01821T0	Crei_111359_e_gwW_8_109_1	Spur_021499_Spur_021499	Ehux_440316_estExtDG_fgenesh_newKGs_kg_C_1230037	Rfil_569387967	Rcul_t16831	Nvec_21041_	Cgig_23531_Ubiquitin_conjugating_enzyme_E2_S_Source_UniProtKB_TrEMBL_Acc_K1R2J8	Bsch_g40457	Mmar_MMa42813	Rfil_569426028	Gsal_13126_lesswright	Cele_006731_uev_2_Protein_UEV_2_uev_2_mRNA_complete_cds_Source_RefSeq_mRNA_Acc_NM_065797	Spun_01747T0	Bnat_88093_estExt_fgenesh1_pg_C_280039	Sjap_0030390	Sman_082820_Putative_ubiquitin_conjugating_enzyme_morgue_Source_UniProtKB_TrEMBL_Acc_G4VC75	Ttra_04257T1_04257_ubiquitin_carrier_protein_150_aa	Ehux_57844_gw1_113_51_1	Ehux_57828_gw1_952_2_1	Ehux_47957_gw1_156_5_1	Aque_219810	Adig_17139	Adig_20299	Sjap_0015190	Sman_027370_Putative_nedd8_conjugating_enzyme_nce2_Source_UniProtKB_TrEMBL_Acc_G4VHA9	Bmal_170575891	Adig_17308	Avag_11584001	Lgig_98196	Hmic_0983600	Gsal_3259_ubiquitin_conjugating_enzyme_e2_l3	Emul_07249	Aque_210446	Bsch_g18693	Bmal_170585280	Avag_48180001	Avag_45684001	Avag_35107001	Avag_43010001	Pfuc_4058_1_01608_t1	Egra_09113	Dpul_56112	Pbac_3472577	Bflo_260800039	Mmar_MMa06767	Bsch_g21118	Avag_60485001	Xtro_023831	Smar_012946	Drer_025754_ubiquitin_conjugating_enzyme_E2F_putative_Source_ZFIN_Acc_ZDB_GENE_040426_2557_ube2f	Smar_001385	Cgig_18843	Aque_206132	Cint_003891	Hsap_Ensmbl0258984_UBE2F_SCLY_readthrough_NMD_candidate_Source_HGNC_Symbol_Acc_48339_UBE2F_SCLY	Pfuc_1989_1_08195_t1	Pfuc_12985_1_46585_t1	Bsch_g19859	Odio_010672001	Bsch_g21119	Mmar_MMa50241	Avag_57238001	Nvec_7202_UQ_con	Avag_57858001	Skow_05426m	Sros_05046T0	Smoe_6339_gw1_11_96_1	Spun_03106T0	Adig_15704	Avag_43775001	Avag_61733001	Tspi_316975948	Bsch_g2931	Nvec_23214_zf_CW	Odio_016472001	Hsap_Ensmbl0184787_ubiquitin_conjugating_enzyme_E2G_2_Source_HGNC_Symbol_Acc_12483_UBE2G2	Avag_64106001	Mmar_MMa35130	Hsap_Ensmbl0099804_cell_division_cycle_34_Source_HGNC_Symbol_Acc_1734_CDC34	Adig_03189	Adig_09995	Amac_00573T0	Avag_45419001	Pfuc_11497_1_68341_t1	Bsch_g44969	Skow_07928m	Mley_ML046519a	Xtro_060150	Hsap_Ensmbl0177414_ubiquitin_conjugating_enzyme_E2U_putative_Source_HGNC_Symbol_Acc_28559_UBE2U	Aque_225114	Ctel_94969	Tadh_58842	Spun_08112T0	Pbac_3468016	Spur_001959_Spur_001959	Ehux_440897_estExtDG_fgenesh_newKGs_kg_C_1380026	Spun_02763T0	Ehux_47307_gw1_72_13_1	Pfuc_6048_1_16818_t1	Bsch_g71397	Mmar_MMa53840	Pbac_3467282	Odio_011925001	Pfuc_87063_1_27915_t1	Bsch_g943	Spur_022259_E2	Avag_27892001	Cele_006711_ubc_16_Protein_UBC_16_ubc_16_mRNA_complete_cds_Source_RefSeq_mRNA_Acc_NM_061186	Lgig_152035	Skow_06492m	Smar_012584	Ctel_227297	Tadh_50463	Mmar_MMa05368	Bflo_260789817	Hrob_185420	Dpul_211776	Dmel_0033544_CG7220	Tcas_270003673	Hsap_Ensmbl0104343_ubiquitin_conjugating_enzyme_E2W_putative_Source_HGNC_Symbol_Acc_25616_UBE2W	Hmag_207158	Bmal_170592573	Ggal_030242	Znev_03753	Drer_044923_ubiquitin_conjugating_enzyme_E2W_putative_Source_ZFIN_Acc_ZDB_GENE_050506_94_ube2w	Drer_045360_hypothetical_protein_FLJ11011_like_H_sapiens_Source_ZFIN_Acc_ZDB_GENE_050113_1_flj11011l	Smim_12698_ubiquitin_conjugating_enzyme_E2W_putative_Xenopus_Silurana_tropicalis_gi_62859305_ref_NP_001016132_4e_90_269	Ggal_030243	Adig_20399	Hsap_Ensmbl0258677_Uncharacterized_protein_Source_UniProtKB_TrEMBL_Acc_H3BMM0_RP11_463D19_2	Cgig_20450_Putative_ubiquitin_conjugating_enzyme_E2_W_Source_UniProtKB_TrEMBL_Acc_K1QLI9	Isca_ISCW019323-PA	Avag_09374001	Avag_19732001	Cint_005658	Aque_227776	Mley_ML19324a	Avag_61940001	Avag_59707001	Cint_005655	Cow_00411T0	Smoe_270987_estExt_fgenesh1_kg_C_200013	Sros_00932T0	Falb_02053T0_02053	Atha_AT1G75440_1_UBC16_ubiquitin_conjugating_enzyme_16	Atha_AT1G45050_1_ATUBC2_1_UBC15_Ubiquitin_conjugating_enzyme_family_protein	Atha_AT5G42990_1_UBC18_ubiquitin_conjugating_enzyme_18	Ppat_221296_estExt_Genewise1_C_2110009	Smoe_172555_estExt_Genewise1Plus_C_180565	Amac_02345T0	Xtro_062103	Ehux_452424_estExtDG_Genemark1_C_620027	Atha_AT4G36410_1_UBC17_ubiquitin_conjugating_enzyme_17	Amac_00840T0	Crei_118369_e_gwW_24_158_1	Xtro_025857	Ppat_90138_scaf_193000028	Rcul_t00364	Adig_05982	Pfuc_5694_1_38192_t1	Isca_ISCW005644-PA	Sros_11140T0	Cele_006717_ubc_22_Protein_UBC_22_ubc_22_mRNA_complete_cds_Source_RefSeq_mRNA_Acc_NM_077100	Sarc_g14211	Skow_05410m	Amac_06446T0	Aque_220030	Cele_006719_ubc_24_Protein_UBC_24_ubc_24_mRNA_complete_cds_Source_RefSeq_mRNA_Acc_NM_063368	Avag_64796001	Avag_43007001	Avag_27889001	Avag_11589001	Avag_55270001	Avag_43004001	Avag_35105001	Ehux_49106_gw1_1406_1_1	Cele_006732_uev_3_Protein_UEV_3_uev_3_mRNA_complete_cds_Source_RefSeq_mRNA_Acc_NM_060081	Cele_018669_F52C6_12_Protein_F52C6_12_F52C6_12_mRNA_complete_cds_Source_RefSeq_mRNA_Acc_NM_061729	Avag_49690001	Hsap_Ensmbl0078967_ubiquitin_conjugating_enzyme_E2D_4_putative_Source_HGNC_Symbol_Acc_21647_UBE2D4	Avag_44612001	Avag_56012001	Smoe_425552_fgenesh2_pg_C_scaffold_75000011	Rfil_569377698_ubiquitin_conjugating_enzyme_E2_D3_Reticulomyxa_filosa	Atri_00048_203	Sros_09370T0	Spur_004487_Ube2m	Cint_023364	Rcul_t22187	Pfuc_7731_1_09625_t1	Hmag_229815	Sarc_g3735	Atha_AT2G32790_1_Ubiquitin_conjugating_enzyme_family_protein	Amac_10419T0	Cint_008296	Adig_19287	Pfuc_16135_1_18313_t1	Lgig_176806	Smim_18169_ubiquitin_conjugating_enzyme_putative_Ixodes_scapularis_gi_241622324_ref_XP_002408933_1e_50_178	Bmal_170579056	Hsap_Ensmbl0156587_ubiquitin_conjugating_enzyme_E2L_6_Source_HGNC_Symbol_Acc_12490_UBE2L6	Isca_ISCW012606-PA	Nvec_28696_UQ_con	Pfuc_474_1_43693_t1	Mmar_MMa01792	Rfil_569374369	Atri_00002_273	Ehux_58290_gw1_1_293_1	Pfuc_56738_1_41662_t1	Pfuc_60100_1_41729_t1	Mmar_MMa12044	Isca_ISCW000761-PA	Ctel_186751	Ehux_244872_gm1_43600020	Avag_35103001	Avag_43005001	Tspi_316967336	Hsap_Ensmbl0182247_ubiquitin_conjugating_enzyme_E2E_2_Source_HGNC_Symbol_Acc_12478_UBE2E2	Hsap_Ensmbl0108106_ubiquitin_conjugating_enzyme_E2S_Source_HGNC_Symbol_Acc_17895_UBE2S	Aque_217606	Avag_11587001	Avag_43011001	Avag_32811001	Avag_59102001	Pfuc_14753_1_54099_t1	Ehux_209196_gm1_3700248	Ehux_240551_gm1_31100011	Ehux_454184_estExtDG_Genemark1_C_1030143	Ehux_50303_gw1_2426_1_1	Skow_30291m	Skow_26390m	Bflo_260835162	Rfil_569324616	Rcul_t12708	Gsal_8807_bendless	Rfil_569348912	Bnat_27419_gw1_8_100_1	Hmag_227566	Hmic_0682100	Avag_34086001	Hsap_Ensmbl0078140_ubiquitin_conjugating_enzyme_E2K_Source_HGNC_Symbol_Acc_4914_UBE2K	Nvec_57663_UQ_con	Skow_14774m	Adig_08544	Pfuc_23067_1_11507_t1	Skow_31757m	Pfuc_22326_1_18862_t1	Rfil_569420529_Ubiquitin_conjugating_enzyme_family_protein_Reticulomyxa_filosa	Avag_39430001	Avag_67284001	Rfil_569417318	Mmar_MMa05181	Avag_10282001	Mmar_MMa28042	Mmar_MMa39851	Nvec_47222_UQ_con	Nvec_49873_	Avag_09762001	Avag_23319001	Rcul_t12709	Rfil_569349480_chromatin_remodelling_complex_subunit_Reticulomyxa_filosa	Rfil_569361237	Rfil_5693937828719_Reticulomyxa_filosa	Rfil_569405130_ubiquitin_conjugating_enzyme_family_protein_Reticulomyxa_filosa	Rfil_569417329_ubiquitin_conjugating_enzyme_E2_Reticulomyxa_filosa	Sarc_g19507	Sarc_g21180	Sarc_g21720	Smoe_101054_e_gw1_24_303_1	Spur_009639_Spur_009639	Sros_00639T0	Atri_00026_104	Avag_10185001	Avag_28942001	Bnat_143628_aug1_80_g18336
HG_2851	Pbac_3462040	Bnat_88928_estExt_fgenesh1_pg_C_400118	Smar_010826	Hsap_Ensmbl0264776_G_protein_coupled_receptor_89B_Source_HGNC_Symbol_Acc_13840_GPR89B	Drer_077983_G_protein_coupled_receptor_89A_Source_HGNC_Symbol_Acc_31984_GPR89A	Ggal_024938	Znev_04057	Cint_014978	Bflo_260803633	Hmag_223811	Hsap_Ensmbl0264337_G_protein_coupled_receptor_89A_Source_HGNC_Symbol_Acc_31984_GPR89A	Acar_00013738	Aque_215297	Ctel_190373	Cow_05654T0	Tcas_270016591	Sarc_g13401	Hrob_101766	Rcul_t25376	Lgig_201453	Spun_01458T0	Tadh_23402	Xtro_035592	Pfuc_1276_1_36905_t1	Bmal_170584844	Avag_56803001	Avag_43695001	Atha_AT1G64990_1_GTG1_GPCR_type_G_protein_1	Avag_31763001	Avag_37244001	Atha_AT4G27630_3_GTG2_GPCR_type_G_protein_2	Aque_215298	Smim_6941_PREDICTED_Golgi_pH_regulator_Danio_rerio_gi_292617455_ref_XP_002663360_0_0_615	Cele_013551_Y75B8A_16_Protein_Y75B8A_16_Y75B8A_16_mRNA_complete_cds_Source_RefSeq_mRNA_Acc_NM_067187	Cfra_g1078	Atri_00048_197	OcarG_10022	Dmel_0033995_CG8090	Smoe_235006_fgenesh1_pm_C_scaffold_73000024	Cele_007528_C11H1_2_Protein_C11H1_2_C11H1_2_mRNA_complete_cds_Source_RefSeq_mRNA_Acc_NM_077983	Spur_023701_Gpr89	Sjap_0016260	Emul_00344	Gsal_6688_golgi_ph_regulator_like	Egra_10205	Odio_014877001	Skow_16951m	Crei_118641_e_gwW_28_150_1	Avag_64241001	Adig_05102	Hsap_Ensmbl0117262_G_protein_coupled_receptor_89A_Source_HGNC_Symbol_Acc_31984_GPR89A	Sros_06740T0	Amac_15141T0	Hsap_Ensmbl0196644_G_protein_coupled_receptor_89C_Source_HGNC_Symbol_Acc_31985_GPR89C	Sman_135660_G_protein_coupled_receptor_putative_Source_UniProtKB_TrEMBL_Acc_C4Q3V0	Rfil_5694053124942_Reticulomyxa_filosa	Mbre_33399	Tspi_316979142	Amac_11299T0	Falb_00561T0_00561	Skow_16963m	Hmic_0556800	Hmag_223809	Spur_025013_Spur_025013	Aque_214293	Aque_205043	Isca_ISCW005452-PA	Aque_215299	Odio_012778001	Ehux_196838_gm1_500017	Mley_ML005342a
HG_2499	Mmar_MMa20821	Cele_007413_pro_2_Protein_PRO_2_pro_2_mRNA_complete_cds_Source_RefSeq_mRNA_Acc_NM_063823	Bmal_170573621	Dpul_322760	Isca_ISCW011532-PA	Xtro_063655	Ggal_003474	Ctel_141038	Hsap_Ensmbl0188976_nucleolar_complex_associated_2_homolog_S_cerevisiae_Source_HGNC_Symbol_Acc_24517_NOC2L	Znev_07763	Bflo_260813102	Skow_28452m	Scer_YOR206W_Protein_that_forms_a_nucleolar_complex_with_Mak21p_that_binds_to_90S_and_66S_pre_ribosomes_as_well_as_a_nuclear_complex_with_Noc3p_that_binds_to_66S_pre_ribosomes_both_complexes_mediate_intranuclear_transport_of_ribosomal_precursors_Source_SGD_Acc_S000005732_NOC2_SGD	Avag_05859001	Dmel_0032925_CG9246	Mbre_37390	Tcas_270011403	Amac_04606T0	Smim_67648_PREDICTED_nucleolar_complex_protein_homolog_partial_Oryctolagus_cuniculus_gi_291416304_ref_XP_002724385_1e_120_374	Avag_32460001	Amac_03315T0	Spun_03959T0	Cgig_22148_Nucleolar_complex_protein_2_like_protein_Source_UniProtKB_TrEMBL_Acc_K1QPC6	Atri_00020_9	Ttra_02854T0_02854	Cfra_g2739	Tadh_57673	Lgig_228789	Acar_00008439	Cint_011196	Cint_011177	Rcul_t11135	Cow_07226T0	Atha_AT2G18220_1_Noc2p_family	Hrob_67682	Smoe_144099_estExt_Genewise1_C_70959	Sros_02548T0	Spur_022539_Noc2L	Ppat_117081_e_gw1_18_38_1	Pbac_3465270	Sarc_g14564	Atri_00032_38	Tspi_316973383	Aque_227823	Emul_01692	Bnat_126363_aug1_2_g1071	Egra_09115	Crei_174200_fgenesh2_pg_C_scaffold_23000006	Falb_04763T0_04763	Sjap_0066670	Sman_154980_Putative_yeast_nucleolar_complex_Source_UniProtKB_TrEMBL_Acc_G4V871	Mley_ML28569a	Nvec_6206_	Odio_002788001	Atha_AT3G55510_1_RBL_Noc2p_family	Pfuc_14710_1_32470_t1	Mley_ML28567a	Hmag_226380	Smar_008443	Sarc_g14566	Ehux_95245_fgeneshEH_pg_1_516	Sarc_g14565	Falb_01668T0_01668	Lgig_228791	Hmic_0050500	Pbac_3472789	Drer_001754_nucleolar_complex_associated_2_homolog_S_cerevisiae_Source_ZFIN_Acc_ZDB_GENE_000607_75_noc2l	Cgig_22150_Nucleolar_complex_protein_2_like_protein_Source_UniProtKB_TrEMBL_Acc_K1R3I6	Adig_20695	Rfil_5693892099822_Reticulomyxa_filosa	Csav_015165	Odio_002790001	Hmag_226381	Ctel_188197	Hmag_218021	Rfil_5693892109823_Reticulomyxa_filosa	Smim_67647_PREDICTED_nucleolar_complex_protein_homolog_Ailuropoda_melanoleuca_gi_301789583_ref_XP_002930210_2e_05_50_8	Pfuc_2590_1_37326_t1	Sjap_0307680	Spur_003054_Spur_003054	Atri_00062_191
HG_7140	Cow_03340T0	Cele_015126_B0303_4_Protein_B0303_4_B0303_4_mRNA_complete_cds_Source_RefSeq_mRNA_Acc_NM_066515	Bmal_170591514	Isca_ISCW010017-PA	Hsap_Ensmbl0164897_transmembrane_and_ubiquitin_like_domain_containing_1_Source_HGNC_Symbol_Acc_21709_TMUB1	Bflo_260799443	Drer_038787_transmembrane_and_ubiquitin_like_domain_containing_1_Source_ZFIN_Acc_ZDB_GENE_040426_2504_tmub1	Skow_34902m	Hsap_Ensmbl0168591_transmembrane_and_ubiquitin_like_domain_containing_2_Source_HGNC_Symbol_Acc_28459_TMUB2	Spur_009125_Tmub2	Cgig_08696_Transmembrane_and_ubiquitin_like_domain_containing_protein_1_Source_UniProtKB_TrEMBL_Acc_K1P6V6	Acar_00016896	Dpul_308644	Drer_056467_transmembrane_and_ubiquitin_like_domain_containing_2_Source_ZFIN_Acc_ZDB_GENE_030616_254_tmub2	Znev_00775	Acar_00002915	Rcul_t15997	Lgig_110966	Csav_015874	Xtro_006683	Cint_009947	Xtro_007302	Pfuc_286_1_29157_t1	Hrob_114448	Ctel_185076	Smim_48494_Transmembrane_and_ubiquitin_like_domain_containing_protein_Harpegnathos_saltator_gi_307204944_gb_EFN83483_1e_19_93_2	Tadh_53805	Odio_007547001	Aque_217015	Mley_ML007434a	Tcas_270017139
HG_2810	Gsal_14732_cop9_signalosome_complex_subunit_3	Dpul_300956	Bnat_91765_estExt_fgenesh1_pg_C_1170034	Ehux_435590_estExtDG_fgenesh_newKGs_kg_C_310041	Ppat_216017_estExt_Genewise1_C_1230007	Smoe_167575_estExt_Genewise1Plus_C_60225	Atha_AT5G14250_1_COP13_CSN3_FUS11_Proteasome_component_PCI_domain_protein	Ggal_007709	Acar_00004333	Cgig_28221_COP9_signalosome_complex_subunit_3_Source_UniProtKB_TrEMBL_Acc_K1QYH6	Bflo_260808767	Spun_06992T0	Hrob_192867	Xtro_012648	Cint_015873	Isca_ISCW018975-PA	Ctel_130389	Bsch_g7398	Bsch_g16830	Hmag_221022	Atri_00171_3	Cow_05187T0	Smim_33660_COP9_signalosome_subunit_CSN3_putative_Ixodes_scapularis_gi_242000518_ref_XP_002434902_0_0_614	Rfil_569362997_proteasome_component_region_PCI_domain_containing_protein_Reticulomyxa_filosa	Tadh_55861	Sjap_0302270	Aque_223298	Tcas_270014914	Lgig_205728	Dmel_0027055_CSN3_COP9_complex_homolog_subunit_3_Source_FlyBase_0027055	Avag_08537001	OcarG_9316	Tadh_34479	Znev_06119	Mmar_MMa43328	Adig_16990	Amac_15135T0	Sros_00937T0	Tspi_316977717	Pfuc_6205_1_38283_t1	Egra_05074	Emul_03344	Ttra_01666T0_01666_COP9_signalosome_complex_subunit_3_431_aa	Bmal_170579299	Rcul_t12201	Mbre_10101	Smar_004557	Avag_23341001	Drer_008623_COP9_constitutive_photomorphogenic_homolog_subunit_3_Source_ZFIN_Acc_ZDB_GENE_030131_7660_cops3	Cfra_g2232	Spur_019501_Spur_019501	Mmar_MMa43327	Skow_35756m	Aque_206352	Skow_35761m	Spur_003943_Spur_003943	Spur_006412_Cophs3	Aque_204965	Avag_60455001	Spur_001259_Spur_001259	Sman_164800_26S_proteasome_regulatory_subunit_S3_putative_Source_UniProtKB_TrEMBL_Acc_C4QII5	Pbac_3466495	Spur_016965_Spur_016965	Mley_ML210017a	Crei_100963_e_gwH_14_174_1	Odio_004762001	Spur_019974_Spur_019974	Cele_000815_csn_3_Protein_CSN_3_csn_3_mRNA_complete_cds_Source_RefSeq_mRNA_Acc_NM_067477	Hmag_210851	Spur_015547_Spur_015547	Sarc_g23041	Amac_11295T0	Spur_014593_Spur_014593	Mley_ML23731a
HG_242	Smar_010896	Dpul_304328	Tcas_270012893	Lgig_239025	Bflo_260814827	Dmel_0034880_alphaPS5_alphaPS5_Source_FlyBase_0034880	Smar_010780	Drer_012824_integrin_alpha_3b_Source_ZFIN_Acc_ZDB_GENE_050411_55_itga3b	Mley_ML463513a	Tspi_316972430	Xtro_018669	Bsch_g1095	Bsch_g24094	Bsch_g62632	Bmal_170572631	Acar_00016340	Drer_002956_si_dkey_32n7_4_Source_ZFIN_Acc_ZDB_GENE_110411_175_si_dkey_32n7_4	Ggal_032219	Ggal_023976	Cele_003929_pat_2_Protein_PAT_2_pat_2_mRNA_complete_cds_Source_RefSeq_mRNA_Acc_NM_066547	Smim_15948_integrin_alpha_ps_putative_Ixodes_scapularis_gi_242002812_ref_XP_002436049_0_0_1053	Hsap_Ensmbl0077943_integrin_alpha_8_Source_HGNC_Symbol_Acc_6144_ITGA8	Xtro_043772	Isca_ISCW003187-PA	Ggal_014220	Cint_005994	Bsch_g32268	Cint_006028	Cint_006023	Mley_ML09514a	Bsch_g6734	Skow_27279m	Ggal_023991	Drer_042282_integrin_alpha_6a_Source_ZFIN_Acc_ZDB_GENE_050309_23_itga6a	Ggal_004173	Drer_002507_integrin_alpha_10_Source_ZFIN_Acc_ZDB_GENE_100922_54_itga10	Csav_001077	Xtro_012783	Mmar_MMa16371	Acar_00004209	Bsch_g61579	Dmel_0003328_scb_scab_Source_FlyBase_0003328	Adig_17391	Acar_00008942	Hsap_Ensmbl0213949_integrin_alpha_1_Source_HGNC_Symbol_Acc_6134_ITGA1	Drer_074316_integrin_alpha_1_Source_ZFIN_Acc_ZDB_GENE_091118_115_itga1	Cgig_13155_Integrin_alpha_6_Source_UniProtKB_TrEMBL_Acc_K1QA47	Tcas_270012589	Dmel_0034005_alphaPS4_alphaPS4_Source_FlyBase_0034005	Hsap_Ensmbl0143127_integrin_alpha_10_Source_HGNC_Symbol_Acc_6135_ITGA10	Pfuc_6452_1_60020_t1	Hmag_228480	Dpul_60396	Skow_39051m	Xtro_059298	Dpul_245279	Hsap_Ensmbl0083457_integrin_alpha_E_antigen_CD103_human_mucosal_lymphocyte_antigen_1_alpha_polypeptide_Source_HGNC_Symbol_Acc_6147_ITGAE	Acar_00011386	Acar_00001799	Hsap_Ensmbl0264162_integrin_alpha_10_Source_HGNC_Symbol_Acc_6135_ITGA10	Xtro_040450	Drer_062974_integrin_alpha_2_CD49B_alpha_2_subunit_of_VLA_2_receptor_duplicate_2_Source_ZFIN_Acc_ZDB_GENE_091118_70_itga2_2	Xtro_009067	Mmar_MMa41733	Ggal_039365	Acar_00003950	Isca_ISCW005672-PA	Cgig_05638_Integrin_alpha_9_Source_UniProtKB_TrEMBL_Acc_K1PGF3	Acar_00003958	Xtro_063827	Mmar_MMa49034	Hsap_Ensmbl0137809_integrin_alpha_11_Source_HGNC_Symbol_Acc_6136_ITGA11	Ggal_037814	Smar_010929	Mmar_MMa49966	Bsch_g61573	Hsap_Ensmbl0005844_integrin_alpha_L_antigen_CD11A_p180_lymphocyte_function_associated_antigen_1_alpha_polypeptide_Source_HGNC_Symbol_Acc_6148_ITGAL	Acar_00012257	Hmag_226164	Drer_036086_integrin_alpha_11a_Source_ZFIN_Acc_ZDB_GENE_050324_1_itga11a	Ggal_014591	Acar_00011082	Adig_21102	Smim_54798_PREDICTED_integrin_alpha_PS2_like_Acyrthosiphon_pisum_gi_328697418_ref_XP_001945967_2e_177_555	Skow_16441m	Xtro_025397	OcarG_9424	Hsap_Ensmbl0156886_integrin_alpha_D_Source_HGNC_Symbol_Acc_6146_ITGAD	Znev_14089	Adig_21105	Smar_010781	Adig_19931	Xtro_017067	Cgig_23513_Integrin_alpha_4_Source_UniProtKB_TrEMBL_Acc_K1QIL4	Xtro_046000	Hsap_Ensmbl0115232_integrin_alpha_4_antigen_CD49D_alpha_4_subunit_of_VLA_4_receptor_Source_HGNC_Symbol_Acc_6140_ITGA4	Drer_061186_integrin_alpha_4_Source_ZFIN_Acc_ZDB_GENE_110411_108_itga4	Drer_007950_integrin_alpha_11b_Source_ZFIN_Acc_ZDB_GENE_071009_4_itga11b	Rcul_t25959	Bflo_260827674	Drer_006353_integrin_alpha_5_fibronectin_receptor_alpha_polypeptide_Source_ZFIN_Acc_ZDB_GENE_031116_52_itga5	Znev_08009	Hrob_194686	Cgig_08246_Integrin_alpha_4_Source_UniProtKB_TrEMBL_Acc_K1Q7K3	Nvec_684_	Bflo_260827676	Bflo_260828109	Mley_ML055113a	Mmar_MMa45464	Skow_27295m	OcarG_1988	Acar_00006502	Ggal_015231	Xtro_016407	Znev_06934	Avag_48661001	Ggal_012982	OcarG_3021	Acar_00006277	Tcas_270013290	Sjap_0063430	OcarG_1989	Sarc_g15841	Hsap_Ensmbl0140678_integrin_alpha_X_complement_component_3_receptor_4_subunit_Source_HGNC_Symbol_Acc_6152_ITGAX	Bflo_260802734	Csav_019709	Drer_006314_integrin_alpha_V_Source_ZFIN_Acc_ZDB_GENE_060616_382_itgav	Avag_61349001	Bsch_g52495	Cgig_21391_Integrin_alpha_PS3_Source_UniProtKB_TrEMBL_Acc_K1R6W8	Acar_00005550	Bflo_260811912	Acar_00015875	Tspi_316965724	Dmel_0004456_mew_multiple_edematous_wings_Source_FlyBase_0004456	Acar_00010091	Mmar_MMa45117	Xtro_062045	Acar_00014759	Sman_156620_Putative_integrin_alpha_ps_Source_UniProtKB_TrEMBL_Acc_G4VIL6	Lgig_135026	Hrob_158962	Mley_ML27362a	Ctel_224596	Smar_006224	Dpul_303480	Cgig_12568_Integrin_alpha_4_Source_UniProtKB_TrEMBL_Acc_K1R4S2	Xtro_047448	Dmel_0001250_if_inflated_Source_FlyBase_0001250	Smim_36579_integrin_alpha_ps_Aedes_aegypti_gi_157136654_ref_XP_001663809_2e_155_484	Smim_28913_PREDICTED_integrin_alpha_4_Monodelphis_domestica_gi_126326699_ref_XP_001377736_2e_100_342	Cint_013230	Cint_013228	Acar_00010387	Lgig_168627	Ggal_019958	Cint_013225	Aque_227504	Lgig_238706	Drer_018687_integrin_alpha_2b_platelet_glycoprotein_IIb_of_IIb_IIIa_complex_antigen_CD41B_Source_ZFIN_Acc_ZDB_GENE_051031_1_itga2b	Smar_010790	Xtro_009062	Bsch_g12132	Bsch_g37640	Cint_024886	Cint_024888	Csav_005986	Cint_024887	Bsch_g63252	Bflo_260800379	Csav_011385	Csav_011386	Odio_002549001	Drer_069946_integrin_alpha_6b_Source_ZFIN_Acc_ZDB_GENE_050320_5_itga6b	Hrob_175238	Avag_39831001	Bsch_g4202	Drer_037917_integrin_alpha_3a_Source_ZFIN_Acc_ZDB_GENE_090805_3_itga3a	Csav_005987	Spur_015920_Afi	Ctel_222780	Spur_013536_Api	Avag_39311001	Spur_000547_Aci_2	Ctel_199268	Bmal_170571987	Skow_27294m	Acar_00018396	Spur_022302_Aji	Spur_015379_Aci_1	Csav_011387	Cele_002081_ina_1_Protein_INA_1_ina_1_mRNA_complete_cds_Source_RefSeq_mRNA_Acc_NM_066631	Xtro_029197	Xtro_029208	Tadh_54908	Bflo_260793882	Hrob_168030	Spur_021008_Aki	Mmar_MMa50117	Znev_16293	Drer_091806_CABZ01072244_1	Rcul_t25958	Ctel_218861	Mmar_MMa09962	Znev_07312	Odio_014364001	Acar_00021632	Xtro_050595	Spur_015921_Adi	Cgig_12356_Integrin_alpha_8_Source_UniProtKB_TrEMBL_Acc_K1PAJ8	Spur_009159_Agi	OcarG_551	Bsch_g18989	Adig_16512	Isca_ISCW022321-PA	Smar_010791	Dpul_314079	Cint_001591	Nvec_56345_Integrin_alpha	Hrob_171551	Hmag_226165	Smar_014703	Aque_226713	Cint_001588	Bsch_g18988	Hmag_227516	Dpul_319840	Rcul_t17308	Cint_005413	Bsch_g12679	Acar_00009567	Smar_010782	Xtro_030728	Bsch_g37131	Tadh_54964	Aque_227501	Drer_044670_integrin_alpha_L_antigen_CD11A_p180_lymphocyte_function_associated_antigen_1_alpha_polypeptide_Source_HGNC_Symbol_Acc_6148_ITGAL	Bsch_g61222	OcarG_534	Drer_057787_integrin_alpha_E_antigen_CD103_human_mucosal_lymphocyte_antigen_1_alpha_polypeptide_Source_HGNC_Symbol_Acc_6147_ITGAE_1_of_2	Xtro_018668	Cint_025740	Xtro_018662	Aque_227503	Csav_005985	Spur_019039_Spur_019039	Drer_078717_integrin_alpha_8_Source_ZFIN_Acc_ZDB_GENE_080220_48_itga8	Hrob_191408	Sman_126140_ALPHA_INT1_Alpha_integrin_receptor_1_Putative_integrin_alpha_Source_UniProtKB_TrEMBL_Acc_C4PYZ0	Cgig_17565_Integrin_alpha_4_Source_UniProtKB_TrEMBL_Acc_K1QVX0	Odio_008947001	Mley_ML30811a	OcarG_3488	Cfra_g27	Drer_091383_Uncharacterized_protein_Source_UniProtKB_TrEMBL_Acc_F1QEK7_CABZ01072242_1	Gsal_14785_integrin_alpha_ps1	Aque_229546	Aque_205235	Hrob_191819	Spur_016618_Spur_016618	Avag_39312001	Emul_10798	Hmic_0468700	Egra_08660	Mmar_MMa35847	Sjap_0037690	Cow_01284T0	Cow_02006T0	Egra_00059	Emul_07448	Spur_020175_Spur_020175	Pfuc_13560_1_53968_t1	Csav_017016	Bflo_260823554	Ttra_11999T0_11999	Cow_04087T0	OcarG_7243	Pbac_3464239	Pbac_3472866	Hmic_0807500	Hsap_Ensmbl0091409_integrin_alpha_6_Source_HGNC_Symbol_Acc_6142_ITGA6	Odio_015294001	Znev_14086	Acar_00010924	Bsch_g58818	Cow_05059T0	Adig_14802	Pbac_3477890	Hrob_175239	Bsch_g63105	Bsch_g27746	Pfuc_41357_1_70405_t1	Znev_07313	Rcul_t17307	Odio_001025001	Gsal_10866_integrin_alpha_ps	Mmar_MMa49967	Ggal_035097	Ggal_038099	Bsch_g14610	Csav_011388	Lgig_168626	Bsch_g53891	Drer_089083_integrin_alpha_7_Source_ZFIN_Acc_ZDB_GENE_070501_10_itga7	Acar_00019235	Ggal_019581	OcarG_9425	Acar_00018152	Drer_086838_integrin_alpha_2_CD49B_alpha_2_subunit_of_VLA_2_receptor_Source_HGNC_Symbol_Acc_6137_ITGA2_2_of_2	Spur_000575_Spur_000575	Bsch_g19795	Bsch_g66128	Bsch_g31730	Cgig_05639_Integrin_alpha_4_Source_UniProtKB_TrEMBL_Acc_K1PPA7	Bsch_g37528	Bsch_g35066	Csav_001076	Aque_201695	Hsap_Ensmbl0005884_integrin_alpha_3_antigen_CD49C_alpha_3_subunit_of_VLA_3_receptor_Source_HGNC_Symbol_Acc_6139_ITGA3	Nvec_686_	Smim_36584_PREDICTED_integrin_alpha_PS2_like_Acyrthosiphon_pisum_gi_328697418_ref_XP_001945967_3e_73_253	Drer_032435_integrin_alpha_9_Source_ZFIN_Acc_ZDB_GENE_040426_1129_itga9	Csav_011579	Ctel_203434	Smar_014905	Mley_ML27361a	Spur_009788_Api_1_AlphaP_integrin_Source_UniProtKB_TrEMBL_Acc_Q9U6S1	Mmar_MMa49033	Skow_39057m	Hrob_175240	Acar_00019118	Smar_010784	Smim_57744_PREDICTED_integrin_alpha_PS1_Apis_mellifera_gi_328785538_ref_XP_625120_3_3e_08_58_5	Smim_82025_PREDICTED_integrin_alpha_PS1_Apis_mellifera_gi_328785538_ref_XP_625120_3_6e_09_59_3	Bsch_g69218	Pfuc_237854_1_28700_t1	Hrob_168031	Csav_012167	Csav_012170	Dpul_314098	Smar_010776	Ctel_135202	Ctel_203960	Bmal_170577638	Sjap_0063420	Hsap_Ensmbl0161638_integrin_alpha_5_fibronectin_receptor_alpha_polypeptide_Source_HGNC_Symbol_Acc_6141_ITGA5	Spur_005477_ItgaL	Hrob_168032	Acar_00019323	Spur_005371_Spur_005371	Spur_020682_Spur_020682	Spur_022211_Spur_022211	Pbac_3470071	Sarc_g16673	Xtro_058301	Hsap_Ensmbl0164171_integrin_alpha_2_CD49B_alpha_2_subunit_of_VLA_2_receptor_Source_HGNC_Symbol_Acc_6137_ITGA2	Cgig_21392_Integrin_alpha_4_Source_UniProtKB_TrEMBL_Acc_K1RCV7	Drer_069390_integrin_alpha_2_CD49B_alpha_2_subunit_of_VLA_2_receptor_duplicate_1_Source_ZFIN_Acc_ZDB_GENE_111011_4_itga2_1	Znev_07314	Pfuc_5212_1_38091_t1	Pfuc_12183_1_53795_t1	Smar_010783	Spur_002273_Aji_1	OcarG_9866	Spur_006423_Spur_006423	Spur_019038_Spur_019038	Hmag_232466	Cint_025613	Cint_025612	Spur_008204_Spur_008204	Drer_056018_integrin_alpha_6_like_Source_ZFIN_Acc_ZDB_GENE_040914_57_itga6l	Spur_013535_Spur_013535	Znev_14087	Nvec_57216_	Isca_ISCW003185-PA	Dpul_314099	Dpul_107233	Smim_28906_integrin_alpha_putative_Ixodes_scapularis_gi_241172341_ref_XP_002410729_2e_13_74_3	Pbac_3465347	Pbac_3473722	Hmic_0396500	Hmic_0722600	Acar_00004276	Acar_00020795	Hsap_Ensmbl0138448_integrin_alpha_V_Source_HGNC_Symbol_Acc_6150_ITGAV	Hsap_Ensmbl0005961_integrin_alpha_2b_platelet_glycoprotein_IIb_of_IIb_IIIa_complex_antigen_CD41_Source_HGNC_Symbol_Acc_6138_ITGA2B	Xtro_059812	Drer_096587_integrin_alpha_M_complement_component_3_receptor_3_subunit_Source_ZFIN_Acc_ZDB_GENE_110510_4_itgam	Ggal_038031	Hrob_158961	Pbac_3465209	Hmic_0188200	Hmic_0088100	Sman_158350	Gsal_10867_integrin_alpha_partial	Gsal_12779_integrin_alpha	Sjap_0037700	Gsal_11886_integrin_alpha	Gsal_2618_integrin_alpha_5	Hsap_Ensmbl0144668_integrin_alpha_9_Source_HGNC_Symbol_Acc_6145_ITGA9	Hmic_0534500	Hmic_0199200	Hmic_0283800	Hmic_0334500	Hmic_0049600	Hmic_0397000	Hmic_0144400	Hmic_0675400	Hmic_0344900	Hmic_0744900	Hmic_0012000	Hmic_0796000	Hmic_0858900	Hmic_0050000	Hmic_0169700	Hmic_0211100	Hmag_206055	Hmic_0067000	Hmic_0448900	Hmic_0911900	Hmic_0985500	Hmic_0903700	Hmic_0643600	Hmic_0130500	Hmic_0404400	Hmic_0594800	Hmic_0007900	Hmic_0901800	Hmic_0567700	Hmic_0239000	Hmic_0096200	Hmic_0142100	Hmic_0201100	Hmic_0793900	Hmic_0315400	Hmic_0702400	Hmic_0417000	Hmic_0943100	Hmic_0287400	Isca_ISCW003186-PA	Hmic_0440000	Hmic_0512500	Hmic_0655200	Hmic_0625000	Hmic_0807600	Hmic_0003800	Hmic_0275900	Hmic_0013100	Hmic_0504400	Hmic_0736500	Hmic_0328900	Hmic_0665200	Hmic_0198700	Hmic_0197600	Hmic_0051600	Hmic_0309700	Hmic_0513400	Hmic_0192000	Hmic_0507900	Hmic_0593800	Hmic_0603800	Hmic_0275100	Hmic_0670500	Hmic_0335600	Hmic_0628400	Hmic_0208000	Hmic_0060800	Hmic_0442100	Hmic_0672400	Hmic_0119500	Hmic_0212600	Hmic_0453900	Hmic_0227900	Hmic_0192600	Hmic_0736600	Hmic_0567800	Hmic_0917200	Hmic_0405400	Hmic_0827800	Hmic_0144100	Hmic_0307700	Hmic_0396600	Hmic_0887000	Hmic_0496700	Hmic_0632400	Hmic_0405300	Hmic_0815600	Hmic_0522600	Hmic_0450700	Hmic_0226200	Hmic_0743300	Hmic_0839500	Hmic_0036200	Hmic_0996100	Hmic_0135900	Hmic_0221800	Hmic_1005300	Smim_43770_transposase_partial_Drosophila_mauritiana_gi_157932_gb_AAA28703_8e_06_47_8	Hmic_0481200	Hmic_0860000	Hmic_0413900	Hmic_0148000	Hmic_0358800	Hmic_0995200	Hmic_0132200	Hmic_0344100	Hmic_0326300	Hmic_0345300	Hmic_0842100	Hmic_0232300	Hmic_0785800	Hmic_0398700	Hmic_0851300	Hmic_0855300	Hmic_1022600	Hmic_0510200	Hmic_0436700	Hmic_0770100	Hmic_0880300	Hmic_0541100	Hmic_1006700	Hmic_1026300	Hmic_0880900	Hmic_0812100	Hmic_0525400	Hmic_0981300	Hmic_0757000	Hmic_0903800	Smim_83353_Mariner_Mos1_transposase_Acromyrmex_echinatior_gi_332018604_gb_EGI59187_9e_17_75_9	Hrob_158963	Hrob_184522	Hsap_Ensmbl0169896_integrin_alpha_M_complement_component_3_receptor_3_subunit_Source_HGNC_Symbol_Acc_6149_ITGAM	Mmar_MMa53175	Adig_10614	Nvec_49104_	Nvec_20808_	Pbac_3478931	Pbac_3470686	Mmar_MMa09545	OcarG_2370	OcarG_4306	Pbac_3478934	Aque_229547	Rcul_t25957	Sman_156610	Smar_013856	Smar_014065	Znev_14215
HG_6724	Bnat_77971_fgenesh1_pg_51_113	Lgig_134414	Adig_14013	Xtro_025244	Tcas_270007099	Bflo_260809753	Drer_075344_transmembrane_protein_43_Source_ZFIN_Acc_ZDB_GENE_040426_2348_tmem43	Acar_00013387	Pfuc_13380_1_10598_t1	Cgig_18268_Transmembrane_protein_43_Source_UniProtKB_TrEMBL_Acc_K1QZ66	Dmel_0035825_CG8111	Nvec_10199_DUF1625	Ggal_010241	Znev_03103	Cow_00932T0	Ctel_228778	Hmag_202322	Cint_002779	OcarG_1970	Csav_011870	Cfra_g774	Bnat_87853_estExt_fgenesh1_pg_C_250029	Spur_010674_Tmem43	Ehux_464855_estExtDG_fgeneshEH_pg_C_580062	Sarc_g23084	Ehux_450366_estExtDG_Genemark1_C_250132	Sarc_g15059	Hmag_228042	Spur_016154_Spur_016154	Skow_22724m	Hmag_202323	Nvec_21280_	Hsap_Ensmbl0268279_RP11_434D12_1
HG_2546	Smar_011076	Mbre_33280	Mley_ML12843a	Bsch_g32780	Csav_006466	Drer_063333_nucleoporin_210_Source_ZFIN_Acc_ZDB_GENE_050208_132_nup210	Ggal_008128	Skow_11446m	Hsap_Ensmbl0132182_nucleoporin_210kDa_Source_HGNC_Symbol_Acc_30052_NUP210	Acar_00012664	Xtro_063982	Acar_00011633	Ggal_021990	Lgig_236288	Ctel_222865	Cgig_12107	Aque_223450	Tadh_51962	Bmal_170578186	Znev_07079	Hrob_166662	Sman_142550_Nuclear_pore_membrane_glycoprotein_gp210_related_Source_UniProtKB_TrEMBL_Acc_G4V642	Avag_30360001	Avag_04084001	Hmic_0441200	Dpul_309370	Tcas_270010411	Cele_003798_npp_12_Protein_NPP_12_npp_12_mRNA_complete_cds_Source_RefSeq_mRNA_Acc_NM_059454	Spur_004523_Nup210_2	Dmel_0033039_gp210_gp210_Source_FlyBase_0033039	Bflo_260825626	Spur_004524_Nup210	Smim_53559_PREDICTED_nuclear_pore_membrane_glycoprotein_210_Danio_rerio_gi_326678958_ref_XP_002667606_9e_74_263	Sjap_0048280	Cow_00221T0	Egra_01948	Smim_40799_PREDICTED_similar_to_Nuclear_pore_membrane_glycoprotein_210_precursor_POM210_Nuclear_pore_protein_gp210_Strongylocentrotus_purpuratus_gi_115653053_ref_XP_782857_1e_72_268	Emul_10910	Bflo_260825628	Rcul_t45822	Mmar_MMa50040	Hsap_Ensmbl0143552_nucleoporin_210kDa_like_Source_HGNC_Symbol_Acc_29915_NUP210L	Nvec_23878_Big_2	Isca_ISCW010656-PA	Xtro_032932	Cint_022035	Adig_11869	Aque_223446	Gsal_1605_nuclear_pore_membrane_glycoprotein_210	Smoe_99561_e_gw1_22_299_1	Hmag_210041	Sros_05477T0	Atri_00049_202	Atha_AT5G40480_1_EMB3012_embryo_defective_3012	Smim_53565_nuclear_pore_membrane_glycoprotein_210_precursor_Rattus_norvegicus_gi_16758020_ref_NP_445774_1e_56_207	Mmar_MMa34681	Hmag_215085	Pfuc_23664_1_62243_t1	Ppat_163274_540041	Cfra_g4434	Ttra_11617T0_11617	Adig_23279	Hmag_215086	Adig_10751	Spur_021052_Nup210_1	Smim_53555_Nuclear_pore_membrane_glycoprotein_210_Harpegnathos_saltator_gi_307209958_gb_EFN86735_4e_16_82_4	Nvec_21938_Big_2	Sarc_g21484	Sarc_g18140	Sarc_g823	Sarc_g5496	Sarc_g7025	Pfuc_2191_1_44268_t1	Smim_53557_PREDICTED_nucleoporin_210kDa_like_Monodelphis_domestica_gi_126307744_ref_XP_001372825_2e_14_82_4	Adig_17396	Pfuc_58693_1_34639_t1	Pfuc_38706_1_19682_t1	Isca_ISCW005902-PA	Pfuc_61725_1_20308_t1	Csav_011582	Nvec_40051_	Aque_200529	Smim_53564_nuclear_pore_membrane_glycoprotein_210_precursor_Rattus_norvegicus_gi_16758020_ref_NP_445774_3e_07_56_2	Sman_163440	Gsal_5593_hypothetical_protein	Smoe_414170_fgenesh2_pg_C_scaffold_23000034
HG_2634	Cfra_g3360	Bnat_88403_estExt_fgenesh1_pg_C_310141	Pbac_3463935	Lgig_143948	Avag_30349001	Avag_04099001	Cow_07603T0	Tcas_270004708	Hrob_173556	Cgig_25647_LSM14_like_protein_A_Source_UniProtKB_TrEMBL_Acc_K1RIG6	Tadh_64222	Avag_18960001	Avag_30318001	Drer_025386_LSM14B_SCD6_homolog_B_S_cerevisiae_Source_ZFIN_Acc_ZDB_GENE_040426_779_lsm14b	Hrob_94372	Sarc_g13149	Hsap_Ensmbl0262860_LSM14A_SCD6_homolog_A_S_cerevisiae_Source_HGNC_Symbol_Acc_24489_LSM14A	Ggal_007884	Ggal_038559	Bmal_170583621	Xtro_005025	Hsap_Ensmbl0257103_LSM14A_SCD6_homolog_A_S_cerevisiae_Source_HGNC_Symbol_Acc_24489_LSM14A	Acar_00019965	Hmag_219414	Nvec_16708_	Drer_011408_LSM14_homolog_Ab_SCD6_S_cerevisiae_Source_ZFIN_Acc_ZDB_GENE_040426_2462_lsm14ab	Atri_00024_336	Bsch_g35788	Atri_00011_197	Atha_AT1G26110_1_DCP5_decapping_5	Hsap_Ensmbl0149657_LSM14B_SCD6_homolog_B_S_cerevisiae_Source_HGNC_Symbol_Acc_15887_LSM14B	Crei_118061_e_gwW_21_146_1	Odio_003340001	Cele_012484_car_1_Protein_CAR_1_car_1_mRNA_complete_cds_Source_RefSeq_mRNA_Acc_NM_060853	Drer_006600_LSM14_homolog_Aa_SCD6_S_cerevisiae_Source_ZFIN_Acc_ZDB_GENE_040426_1567_lsm14aa	Xtro_004278	Xtro_004276	Bflo_260834829	Tspi_316967688	Smar_000885	Acar_00015920	Smim_13994_LSM14_homolog_B_SCD6_S_cerevisiae_isoform_CRA_c_Homo_sapiens_gi_119595809_gb_EAW75403_2e_64_219	Rcul_t38279	Aque_213466	Scer_YPR129W_Protein_containing_an_Lsm_domain_negatively_regulates_translation_initiation_via_48S_preinitiation_complex_assembly_may_bind_RNA_and_have_a_role_in_RNA_processing_overproduction_suppresses_null_mutation_in_clathrin_heavy_chain_gene_CHC1_Source_SGD_Acc_S000006333_SCD6_SGD	Skow_30159m	Spur_013727_Lsm14A	Smoe_443169_estExt_fgenesh2_pg_C_300167	Hrob_64856	Csav_012060	Cint_023690	Adig_22079	Cint_023691	Cint_019438	Csav_012061	Znev_07767	Dmel_0041775_tral_trailer_hitch_Source_FlyBase_0041775	Dpul_319965	Ehux_448569_estExtDG_Genemark1_C_80531	Smim_30412_protein_LSM14_homolog_A_Danio_rerio_gi_42476222_ref_NP_956719_5e_71_240	Atha_AT4G19360_1_SCD6_protein_related	Spun_07894T0	Atha_AT5G45330_1_DCP5_L_decapping_5_like	Ttra_00604T0_00604	Mley_ML012512a	Ggal_008218	OcarG_7107	Mbre_33821	Bsch_g26081	Csav_012062	Spur_013728_Lsm14A_1	Mmar_MMa25118	Ctel_223725	Mmar_MMa53395	Egra_05193	Emul_05988	Rcul_t35721	Amac_01771T0	Hmic_0412900	Gsal_12143_protein_lsm14_homolog_b	Isca_ISCW011191-PA	Sros_12713T0	Mmar_MMa33169	Mmar_MMa34756	Aque_206128
HG_6636	Bsch_g26704	Cint_016783	Csav_011747	Csav_011746	Skow_11146m	Spur_004839_Csrp2bp	Ggal_014153	Acar_00013990	Xtro_030216	Pfuc_3237_1_01371_t1	Bflo_260815477	Smar_008951	Smim_55158_cysteine_rich_protein_binding_protein_putative_Ixodes_scapularis_gi_241718557_ref_XP_002403961_8e_176_529	Dpul_5739	Lgig_235280	Isca_ISCW021223-PA	Ctel_225867	Znev_02989	Cow_06324T0	Hrob_65431	Dmel_0032691_Atac2_ATAC_complex_component_2_Source_FlyBase_0032691	Amac_03261T0	Tadh_28067	Nvec_34106_Acetyltransf_1	Aque_228420	Spun_07270T0	Falb_02609T0_02609	Nvec_54140_TFA	Bsch_g26705	Csav_011745	Tcas_270009941	Aque_204683	Hsap_Ensmbl0149474_CSRP2_binding_protein_Source_HGNC_Symbol_Acc_15904_CSRP2BP
HG_5881	Hmic_0029300	Mbre_22950	Smar_005875	Cele_017044_mrpl_18_Protein_MRPL_18_mrpl_18_mRNA_complete_cds_Source_RefSeq_mRNA_Acc_NM_066377	Bmal_170591873	Tspi_316967692	Hrob_112163	Spur_024751_Spur_024751	Spur_017943_Spur_017943	Dmel_0026741_mRpL18_mitochondrial_ribosomal_protein_L18_Source_FlyBase_0026741	Sjap_0214140	Sman_186560	Skow_23242m	Znev_11989	Ctel_182838	Smim_42076_PREDICTED_mitochondrial_ribosomal_protein_L18_like_Saccoglossus_kowalevskii_gi_291237767_ref_XP_002738804_3e_31_122	Csav_002878	Hsap_Ensmbl0112110_mitochondrial_ribosomal_protein_L18_Source_HGNC_Symbol_Acc_14477_MRPL18	Xtro_051508	Emul_00425	Mley_ML05739a	Cint_019322	Egra_02465	Lgig_76938	Ggal_018969	Acar_00004112	Cgig_17508_39S_ribosomal_protein_L18_mitochondrial_Source_UniProtKB_TrEMBL_Acc_K1QEK4	Tadh_59040	Nvec_53255_	Dpul_308640	Aque_224134	Rcul_t45602	Drer_060199_mitochondrial_ribosomal_protein_L18_Source_ZFIN_Acc_ZDB_GENE_061013_632_mrpl18	Cow_03557T0	Bflo_260820910	Isca_ISCW001488-PA	Pfuc_114068_1_28223_t1	Sros_10075T0	Odio_015118001	Sarc_g25000	Gsal_7576_39s_ribosomal_protein_mitochondrial_precursor
HG_6080	Avag_49546001	Avag_28437001	Avag_00569001	Avag_07670001	Bnat_83517_fgenesh1_pg_110_3	Falb_01583T0_01583	Cgig_17742_Coactosin_Source_UniProtKB_TrEMBL_Acc_K1QXD4	Spun_07234T0	Aque_227463	Lgig_231819	Cfra_g1461	Pfuc_6513_1_16941_t1	Hrob_194138	Cow_07594T0	Sarc_g2605	Cow_03674T0	OcarG_10769	Ctel_226752	Adig_21325	Mbre_34632	Nvec_9724_Cofilin_ADF	Bnat_91207_estExt_fgenesh1_pg_C_920070	Falb_01382T0_01382	OcarG_10808	Ctel_198378	Pfuc_6513_1_16940_t1	Ehux_431815_estExtDG_fgenesh_newKGs_kg_C_10198	Ttra_00530T0_00530
HG_545	Isca_ISCW011155-PA	Odio_010033001	Isca_ISCW024596-PA	Cgig_09325_Protein_Mpv17_Source_UniProtKB_TrEMBL_Acc_K1QEJ7	Crei_191611_estExt_fgenesh2_pg_C_260016	Aque_209096	Emul_02083	Avag_10796001	Smoe_88562_e_gw1_9_1020_1	Ehux_79327_est_orfs_86_425_EVC00082_Peroxisomal	Skow_11750m	Egra_03080	Ppat_25713_gw1_39_127_1	Aque_217187	Avag_10923001	Isca_ISCW024104-PA	Cele_022744_ZK470_1_Protein_ZK470_1_ZK470_1_mRNA_complete_cds_Source_RefSeq_mRNA_Acc_NM_076307	Sros_11693T0	Cow_05261T0	Sarc_g24960	Crei_185391_estExt_fgenesh2_kg_C_480001	Cgig_10224_Mpv17_like_protein_2_Source_UniProtKB_TrEMBL_Acc_K1PBS3	Crei_148797_Chlre2_kg_scaffold_24000196	Bflo_261289497	Ctel_92614	Cint_020716	Amac_11076T0	Bsch_g48500	Ctel_146770	Ehux_197154_gm1_500333	Isca_ISCW019220-PA	Atri_00095_157	Dmel_0029580_CG14778	Smar_003164	Aque_217186	Skow_40642m	Isca_ISCW024833-PA	Hsap_Ensmbl0254858_MPV17_mitochondrial_membrane_protein_like_2_Source_HGNC_Symbol_Acc_28177_MPV17L2	Atha_AT5G19750_1_Peroxisomal_membrane_22_kDa_Mpv17_PMP22_family_protein	Spur_010976_Pxmp2	Acar_00019207	Cint_026931	Ctel_164942	Mley_ML463520a	Xtro_053331	Lgig_208879	Drer_003144_peroxisomal_membrane_protein_2_Source_ZFIN_Acc_ZDB_GENE_040912_184_pxmp2	Ppat_161687_350040	Dmel_0026872_CG14777	Ehux_435533_estExtDG_fgenesh_newKGs_kg_C_280105	Rcul_t24664	Aque_226646	Cow_00806T0	Hsap_Ensmbl0176894_peroxisomal_membrane_protein_2_22kDa_Source_HGNC_Symbol_Acc_9716_PXMP2	Bnat_55945_estExt_Genewise1Plus_C_760033	Cgig_17510_Peroxisomal_membrane_protein_2_Source_UniProtKB_TrEMBL_Acc_K1QTP0	Cgig_13562_Peroxisomal_membrane_protein_2_Source_UniProtKB_TrEMBL_Acc_K1S618	Ctel_167689	Smoe_73281_e_gw1_0_1805_1	Tcas_270016212	Ppat_110615_estExt_fgenesh1_kg_C_3910002	Crei_117624_e_gwW_20_126_1	Hrob_80158	Atha_AT4G14305_1_Peroxisomal_membrane_22_kDa_Mpv17_PMP22_family_protein	Smoe_79996_e_gw1_3_1486_1	Ppat_231916_scaf_146000038	Isca_ISCW001982-PA	Atri_00067_168	Drer_032431_MpV17_transgene_murine_homolog_glomerulosclerosis_Source_ZFIN_Acc_ZDB_GENE_040426_1168_mpv17	Bsch_g3967	Ctel_150250	Ppat_231911_scaf_146000033	Lgig_143853	Lgig_112617	Ppat_26010_gw1_19_114_1	Bflo_260822151	Ttra_09416T0_09416_sym_1_229_aa	Isca_ISCW013076-PA	Atha_AT4G33905_1_Peroxisomal_membrane_22_kDa_Mpv17_PMP22_family_protein	Isca_ISCW006338-PA	Znev_06224	Smar_011722	Atha_AT5G43140_1_Peroxisomal_membrane_22_kDa_Mpv17_PMP22_family_protein	Atha_AT2G14860_1_Peroxisomal_membrane_22_kDa_Mpv17_PMP22_family_protein	Atha_AT4G04470_1_PMP22_Peroxisomal_membrane_22_kDa_Mpv17_PMP22_family_protein	Tspi_316971756	Drer_056367_MPV17_mitochondrial_membrane_protein_like_2_Source_ZFIN_Acc_ZDB_GENE_040718_306_mpv17l2	Ehux_103689_fgeneshEH_pg_52_68	Tcas_270013225	Scer_YLR251W_Protein_required_for_ethanol_metabolism_induced_by_heat_shock_and_localized_to_the_inner_mitochondrial_membrane_homologous_to_mammalian_peroxisomal_membrane_protein_Mpv17_Source_SGD_Acc_S000004241_SYM1_SGD	Cele_011826_T18D3_9_Protein_T18D3_9_T18D3_9_mRNA_complete_cds_Source_RefSeq_mRNA_Acc_NM_001029745	Ehux_364432_fgenesh_newKGs_kg_166_29_CX776693	Crei_117606_e_gwW_20_139_1	Isca_ISCW010267-PA	Gsal_9612_protein_mpv17_like	Crei_147983_Chlre2_kg_scaffold_20000125	Bflo_260832239	Spun_00149T0	Spur_009945_Spur_009945	Ehux_56404_gw1_290_17_1	Xtro_039669	Hmag_217313	Avag_10924001	Spun_03948T0	Mbre_23236	Crei_115244_e_gwW_12_94_1	Ppat_6594_gw1_211_40_1	Rcul_t42841	Odio_010032001	Atri_00144_1	Amac_16390T0	Dmel_0035252_CG7970	Ehux_46294_gw1_182_24_1	Isca_ISCW016376-PA	Dpul_191208	Dmel_0052262_CG32262	Sjap_0304840	Ehux_442561_estExtDG_fgenesh_newKGs_kg_C_1880012	Ehux_354636_fgenesh_newKGs_kg_28_129_EST_ALL_fasta_Contig3944	Tcas_270004174	Cow_06842T0	Bnat_92901_estExt_fgenesh1_pm_C_950002	OcarG_7354	Tcas_270013144	Rcul_t24551	Znev_11677	Cgig_18702_Mpv17_like_protein_2_Source_UniProtKB_TrEMBL_Acc_K1RTU8	Rcul_t20909	Dmel_0039930_CG11077	Smoe_446690_estExt_fgenesh2_pg_C_750032	Isca_ISCW016372-PA	Znev_14767	Cgig_20095_Mpv17_like_protein_Source_UniProtKB_TrEMBL_Acc_K1RHL5	Dmel_0052263_CG32263	Skow_26170m	Isca_ISCW016374-PA	Bnat_133282_aug1_20_g7990	Cgig_21221_Mpv17_like_protein_2_Source_UniProtKB_TrEMBL_Acc_K1S0D5	Skow_26166m	Isca_ISCW001843-PA	Dpul_204216	Dmel_0030481_CG1662	Cgig_25024_Protein_sym_1_Source_UniProtKB_TrEMBL_Acc_K1QAT1	Dmel_0040805_CG12355	Dpul_309248	Bflo_260801709	Aque_209095	Znev_00899	Tcas_270013093	Sros_07467T0	Dmel_0037292_CG2022	Atri_00037_157	Skow_26167m	Znev_04693	Bnat_88630_estExt_fgenesh1_pg_C_350063	Sman_036370_Putative_peroxisomal_membrane_protein_2_pxmp2_Source_UniProtKB_TrEMBL_Acc_G4VLV3	Skow_26169m	Ehux_443435_estExtDG_fgenesh_newKGs_kg_C_2400024	Smoe_124507_e_gw1_75_210_1	Smim_80139_CG12355_isoform_B_Drosophila_melanogaster_gi_161083929_ref_NP_001097610_8e_51_172	OcarG_3745	Adig_21346	Spur_016954_Spur_016954	Tadh_59011	Atha_AT3G24570_1_Peroxisomal_membrane_22_kDa_Mpv17_PMP22_family_protein	Crei_189296_estExt_fgenesh2_pg_C_140194	Falb_00853T0_00853	Hmag_218355	Ppat_132231_e_gw1_94_76_1	Hmic_0777900	Ehux_351457_fgenesh_newKGs_kg_11_86_EST_ALL_fasta_Contig9860	Dpul_230417	Smoe_84921_e_gw1_6_1340_1	Scer_YOR292C_Putative_protein_of_unknown_function_green_fluorescent_protein_GFP_fusion_protein_localizes_to_the_vacuole_YOR292C_is_not_an_essential_gene_Source_SGD_Acc_S000005818	Ppat_118074_e_gw1_22_133_1	Ctel_178256	Ctel_178253	Spun_04141T0	Atha_AT2G42770_1_Peroxisomal_membrane_22_kDa_Mpv17_PMP22_family_protein	Ctel_148624	Ehux_112267_fgeneshEH_pg_166_19	Ppat_159163_100024	Crei_148800_Chlre2_kg_scaffold_24000199	Amac_11195T0	Amac_15037T0	Dmel_0036217_CG5906	Hrob_169468	Avag_31607001	Sros_00068T0	Smar_015530	Bsch_g64076	Nvec_37448_Mpv17_PMP22	Skow_26171m	Rfil_569432157	Hmic_0459000	Znev_03380	Csav_006770	Mmar_MMa29203	Drer_075517_MPV17_mitochondrial_membrane_protein_like_Source_HGNC_Symbol_Acc_26827_MPV17L	Hmag_223553	Hrob_125752	Acar_00018479	Acar_00015299	Skow_26168m	Isca_ISCW006967-PA	Skow_04014m	Gsal_11460_mpv17_like_protein_2_like	Skow_06823m	Bsch_g50581	Ehux_201597_gm1_1400290	Isca_ISCW016377-PA	Pfuc_5759_1_09218_t1	Cow_01752T0	Avag_04998001	Avag_04875001	Smar_008729	Odio_001363001	Gsal_14754_protein_mpv17_like	Skow_35616m	Hsap_Ensmbl0115204_MpV17_mitochondrial_inner_membrane_protein_Source_HGNC_Symbol_Acc_7224_MPV17	Mley_ML09172a	Mmar_MMa00355	Spur_010537_Spur_010537	Rcul_t44112	Smim_38075_CG1662_PA_Drosophila_simulans_gi_159151064_gb_ABW92040_1e_20_92_0	Aque_209412	Skow_04010m	Isca_ISCW004813-PA	Smim_1139_protein_SYM1_putative_Pediculus_humanus_corporis_gi_242017961_ref_XP_002429452_7e_28_111	Atri_00130_27	Pfuc_4936_1_30826_t1	Spur_013887_Spur_013887	Atri_00109_31	Isca_ISCW009482-PA	Ehux_442616_estExtDG_fgenesh_newKGs_kg_C_1900038	Avag_10795001	Crei_174498_fgenesh2_pg_C_scaffold_28000098	Pfuc_40209_1_55761_t1	Ehux_230278_gm1_16200089	Rcul_t33339	Pfuc_12065_1_32155_t1	Hsap_Ensmbl0261130_Uncharacterized_protein_Source_UniProtKB_TrEMBL_Acc_H3BMD7_RP11_1021N1_1	Hsap_Ensmbl0156968_MPV17_mitochondrial_membrane_protein_like_Source_HGNC_Symbol_Acc_26827_MPV17L	Avag_34903001	Ehux_195657_gm1_300708	Hsap_Ensmbl0196502_sulfotransferase_family_cytosolic_1A_phenol_preferring_member_1_Source_HGNC_Symbol_Acc_11453_SULT1A1	Znev_12126	Ehux_200799_gm1_1200465	Isca_ISCW016375-PA	Ppat_160062_180037	Atri_00044_191
HG_2329	Bnat_73273_fgenesh1_pg_23_142	Cfra_g2942	Sros_02050T0	Sarc_g3834	Cow_00720T0	Bsch_g40345	Spun_03955T0	Rcul_t39741	Hmag_224295	Cint_011668	Tadh_23499	Bmal_170580620	Aque_224880	Gsal_13264_protein_fam40b	Adig_11964	Cint_011662	Mley_ML128210a	Cint_011661	Cgig_14210_Protein_FAM40A_Source_UniProtKB_TrEMBL_Acc_K1QH32	Csav_005396	Csav_005398	Hmic_0710600	Adig_11962	Skow_37680m	Acar_00012228	Csav_005395	Ctel_164543	Znev_05937	Tcas_270014779	Lgig_221410	Smar_010859	Xtro_062008	Egra_08410	Dpul_302834	Bflo_260798733	Csav_005397	Drer_074084_striatin_interacting_protein_1_Source_ZFIN_Acc_ZDB_GENE_040426_2927_strip1	Xtro_061537	Ggal_012925	Drer_059003_striatin_interacting_protein_2_Source_ZFIN_Acc_ZDB_GENE_120328_1_strip2	Avag_19844001	Spur_017507_Fam40a	Avag_23976001	Emul_06058	Acar_00014046	Dmel_0035437_CG11526	Isca_ISCW006739-PA	Tspi_316969548	Hsap_Ensmbl0128578_striatin_interacting_protein_2_Source_HGNC_Symbol_Acc_22209_STRIP2	Cele_017349_farl_11_Protein_FARL_11_farl_11_mRNA_complete_cds_Source_RefSeq_mRNA_Acc_NM_063066	Smim_26626_PREDICTED_FAR_Factor_ARrest_Like_family_member_farl_11_like_Saccoglossus_kowalevskii_gi_291230926_ref_XP_002735416_4e_178_523	Nvec_9814_DUF413	Odio_010881001	Sjap_0074130	Cint_011663	Pfuc_36255_1_41003_t1	Sjap_0114540	OcarG_2439	Ggal_000452	Sman_086920	Ttra_06824T0_06824	Hmag_224296	Sjap_0098080	Sman_169400	Smim_26627_PREDICTED_FAR_Factor_ARrest_Like_family_member_farl_11_like_Saccoglossus_kowalevskii_gi_291230926_ref_XP_002735416_2e_104_335	Mbre_37069	Rcul_t10386	Pfuc_36492_1_19595_t1	Hsap_Ensmbl0143093_striatin_interacting_protein_1_Source_HGNC_Symbol_Acc_25916_STRIP1	Nvec_40644_	Rcul_t44584	Sjap_0217030	Scer_YNL127W_Protein_involved_in_recovery_from_cell_cycle_arrest_in_response_to_pheromone_in_a_Far1p_independent_pathway_interacts_with_Far3p_Far7p_Far8p_Far9p_and_Far10p_has_similarity_to_the_N_and_C_termini_of_N_crassa_HAM_2_Source_SGD_Acc_S000005071_FAR11_SGD	Mmar_MMa42440	Mmar_MMa40621	Falb_01057T0_01057	Sarc_g5293	Pfuc_32469_1_62706_t1	Spur_003411_Spur_003411	Nvec_21383_	Egra_06305	Emul_10828	Pbac_3478231
HG_1662	Bnat_40797_e_gw1_46_98_1	Crei_112211_e_gwW_5_31_1	Atha_AT3G46100_1_ATHRS1_HRS1_Histidyl_tRNA_synthetase_1	Ppat_122115_e_gw1_38_231_1	Ppat_154003_e_gw1_407_7_1	Smoe_122255_e_gw1_67_201_1	Atri_00072_135	Ehux_435908_estExtDG_fgenesh_newKGs_kg_C_360016	Bnat_85238_estExt_fgenesh1_pg_C_30038	Atha_AT5G03406_1_Class_II_aaRS_and_biotin_synthetases_superfamily_protein	Bnat_84678_fgenesh1_pg_205_3	Mley_ML00471a	Tadh_58286	Atha_AT3G02760_1_Class_II_aaRS_and_biotin_synthetases_superfamily_protein	Cow_05209T0	Hsap_Ensmbl0170445_histidyl_tRNA_synthetase_Source_HGNC_Symbol_Acc_4816_HARS	Ggal_001150	Ggal_040480	Tcas_270006157	Avag_35523001	Skow_17217m	Ggal_040486	Tspi_316974790	Cint_017672	Cfra_g4813	Cint_017673	Acar_00012662	Falb_00582T0_00582	Avag_03281001	Cgig_06511_Histidyl_tRNA_synthetase_cytoplasmic_Source_UniProtKB_TrEMBL_Acc_K1P8Z2	Bsch_g47320	Atri_00071_77	Dmel_0027087_Aats_his_Histidyl_tRNA_synthetase_Source_FlyBase_0027087	Avag_59270001	Spun_02997T0	Gsal_14234_histidyl_trna_synthetase	Amac_13049T0	Znev_11598	Dpul_219129	Aque_217596	Lgig_153262	OcarG_1185	Avag_40768001	Smar_013406	Sman_023360_Putative_histidyl_tRNA_synthetase_Source_UniProtKB_TrEMBL_Acc_G4VFX6	Bflo_260780861	Mbre_37112	Ctel_183902	Isca_ISCW002175-PA	Xtro_035146	Avag_62528001	Emul_06372	Scer_YPR033C_Cytoplasmic_and_mitochondrial_histidine_tRNA_synthetase_efficient_mitochondrial_localization_requires_both_a_presequence_and_an_amino_terminal_sequence_mutations_in_human_ortholog_HARS2_are_associated_with_Perrault_syndrome_Source_SGD_Acc_S000006237_HTS1_SGD	Egra_00653	Hmic_0161600	Avag_11971001	Csav_017626	Csav_017624	Odio_002089001	Cele_002001_hars_1_Protein_HARS_1_isoform_b_hars_1_mRNA_complete_cds_Source_RefSeq_mRNA_Acc_NM_001028203	Amac_17223T0	Xtro_005727	Sjap_0007710	Hrob_156647	Bnat_84033_fgenesh1_pg_121_2	Rfil_569441316	Sarc_g16638	Drer_003693_histidyl_tRNA_synthetase_Source_ZFIN_Acc_ZDB_GENE_040912_152_hars	Cint_017674	Bflo_260786598	Nvec_13244_HGTP_anticodon	Spur_014179_Hars	Rcul_t19686	Avag_62693001	Avag_43181001	Bmal_170581686	Hmag_208503	Avag_62694001	Avag_58154001	Ehux_124945_fgeneshEH_pg_7276_1	Pbac_3479632	Smim_75968_LOC445827_protein_partial_Xenopus_laevis_gi_49899736_gb_AAH76748_1e_90_287	Rfil_5694006736569_partial_Reticulomyxa_filosa	Sros_12336T0	Pfuc_4398_1_52256_t1	Avag_53579001	Sarc_g2112	Mmar_MMa23455	Sros_11464T0	Rcul_t34222	Rfil_569365688_histidine_tRNA_ligase_Reticulomyxa_filosa	Adig_10192	Aque_217050	Cint_029440	Isca_ISCW004815-PA	Avag_53423001	OcarG_595	Spur_028462_Flj13072L	Mmar_MMa42822	Crei_118195_e_gwW_24_180_1	Avag_25287001	Aque_202764	Aque_215148	Smim_29848_PREDICTED_eukaryotic_translation_initiation_factor_alpha_kinase_4_Apis_mellifera_gi_328783713_ref_XP_001120977_1e_26_118	Aque_204475	Sarc_g10247	Rfil_569370619	Nvec_52437_	Sjap_0201330
HG_1750	Cgig_23983_Protein_regulator_of_cytokinesis_1_Source_UniProtKB_TrEMBL_Acc_K1QGU0	Bnat_74661_fgenesh1_pg_30_77	Falb_02296T0_02296	Aque_225371	Dpul_306019	Znev_12120	Nvec_58681_MAP65_ASE1	Skow_31334m	Bnat_91647_estExt_fgenesh1_pg_C_1100051	Bflo_260830981	Skow_31335m	Cow_07973T0	Bsch_g42711	Hrob_78775	Smim_57359_PREDICTED_protein_regulator_of_cytokinesis_isoform_Monodelphis_domestica_gi_126273681_ref_XP_001363680_5e_83_283	Tcas_270015868	Cint_027687	Tcas_270009131	Ctel_226476	Ggal_028134	Xtro_033710	Hrob_91651	Mley_ML033613a	Smim_31088_PREDICTED_protein_regulator_of_cytokinesis_Equus_caballus_gi_338717308_ref_XP_001498877_3_2e_53_199	Xtro_061737	Spur_003897_Prc1L	Xtro_039214	Pbac_3460432	Pfuc_1501_1_58543_t1	Tcas_270009984	Csav_006565	Lgig_53299	Dmel_0030242_sofe_sister_of_feo_Source_FlyBase_0030242	Dmel_0030241_feo_fascetto_Source_FlyBase_0030241	OcarG_7896	Hmag_219640	Acar_00004108	Mmar_MMa32676	Tadh_58568	Scer_YOR058C_Mitotic_spindle_midzone_localized_microtubule_associated_protein_MAP_family_member_required_for_spindle_elongation_and_stabilization_undergoes_cell_cycle_regulated_degradation_by_anaphase_promoting_complex_potential_Cdc28p_substrate_Source_SGD_Acc_S000005584_ASE1_SGD	Odio_000204001	Drer_005098_protein_regulator_of_cytokinesis_1_Source_HGNC_Symbol_Acc_9341_PRC1_1_of_3	Acar_00000273	Hrob_191943	Drer_010511_protein_regulator_of_cytokinesis_1a_Source_ZFIN_Acc_ZDB_GENE_020801_3_prc1a	Isca_ISCW019129-PA	Ggal_020907	Smar_010096	Adig_13399	Adig_14111	Mbre_31889	Avag_66814001	Csav_006564	Sman_016870	Mmar_MMa24977	Znev_06484	Gsal_8997_protein_regulator_of_cytokinesis_1	Acar_00020189	Isca_ISCW011459-PA	Spun_01480T0	Hmag_205524	Mmar_MMa33994	Sjap_0028290	Hrob_188448	Znev_14701	Drer_005993_protein_regulator_of_cytokinesis_1b_Source_ZFIN_Acc_ZDB_GENE_040426_777_prc1b	Hsap_Ensmbl0198901_protein_regulator_of_cytokinesis_1_Source_HGNC_Symbol_Acc_9341_PRC1	Sros_09348T0	Cgig_23984	Pfuc_6120_1_02173_t1	Sjap_0078950	Znev_14702	Ctel_187378	Cgig_25113_Protein_regulator_of_cytokinesis_1_Source_UniProtKB_TrEMBL_Acc_K1RXF9	Lgig_159127	Dpul_310665	Rcul_t36808	Rcul_t20735	Mley_ML136014a	Pbac_3464638	Pbac_3474432	Pbac_3475383	Pbac_3479657	Pbac_3474151	Pbac_3474220	Pbac_3478962	Pbac_3479693	Pbac_3478847	Pbac_3477436	Pbac_3475240	Pbac_3472140	Pbac_3474086	Pbac_3477061	Pbac_3465949	Pbac_3479021	Pbac_3463036	Pbac_3467853	Pbac_3471743	Pbac_3476527	Pbac_3476109	Znev_05549	Znev_14700
HG_1574	Mbre_32876	Bnat_90433_estExt_fgenesh1_pg_C_700067	Atha_AT5G11900_1_Translation_initiation_factor_SUI1_family_protein	Smoe_141796_estExt_Genewise1_C_30839	Ppat_211491_estExt_Genewise1_C_700156	Ppat_167243_1410023	Egra_03619	Emul_05772	Smoe_175548_estExt_Genewise1Plus_C_300255	Skow_41341m	Hmag_213575	Cgig_19799_Density_regulated_protein_Source_UniProtKB_TrEMBL_Acc_K1QGW4	Pbac_3472333	Isca_ISCW010458-PA	Atri_00025_11	Mley_ML00287a	Smar_001191	Sjap_0006250	Tspi_316975305	Sros_11994T0	Scer_YJR014W_Protein_of_unknown_function_associates_with_ribosomes_and_has_a_putative_RNA_binding_domain_interacts_with_Tma20p_similar_to_human_GRAP_and_human_DRP1_which_interacts_with_human_Tma20p_homolog_MCT_1_Source_SGD_Acc_S000003775_TMA22_SGD	Sman_077070	Bflo_260820932	Mmar_MMa22147	Csav_013753	Bmal_170582700	Amac_00469T0	Hrob_112230	Ggal_006010	Spun_07471T0	Smim_63055_Density_regulated_protein_putative_Ixodes_scapularis_gi_241694471_ref_XP_002402211_1e_94_284	Drer_037229_density_regulated_protein_Source_ZFIN_Acc_ZDB_GENE_040718_450_denr	Acar_00015731	Ggal_033977	Tadh_52695	Odio_012908001	Amac_01985T0	Xtro_061854	Aque_222665	Avag_48286001	Crei_122741_e_gwW_71_50_1	Ctel_152798	Spur_008407_Denr	Tcas_270012410	Hsap_Ensmbl0139726_density_regulated_protein_Source_HGNC_Symbol_Acc_2769_DENR	Cow_01960T0	Lgig_222001	Xtro_012740	Dmel_0030802_CG9099	Znev_02170	Cele_012932_Y47D3A_21_Protein_Y47D3A_21_Y47D3A_21_mRNA_complete_cds_Source_RefSeq_mRNA_Acc_NM_067049	Rcul_t27134	Dpul_216824	Adig_13137	Spur_004193_Hhat	Nvec_11420_MBOAT	Bsch_g8016	Bsch_g8017	Drer_074428_hedgehog_acyltransferase_Source_ZFIN_Acc_ZDB_GENE_051118_1_hhat	Skow_15918m	Spur_019068_Hhat_2	Ggal_016047	Bflo_260815452	Lgig_113414	Znev_01991	Ctel_198699	Smar_003047	Adig_02740	Bflo_260835908	Nvec_18558_	Bflo_260803467	Dmel_0024194_rasp_rasp_Source_FlyBase_0024194	Hsap_Ensmbl0054392_hedgehog_acyltransferase_Source_HGNC_Symbol_Acc_18270_HHAT	Ggal_008480	Acar_00006621	Hmag_227581	Drer_039051_hedgehog_acyltransferase_like_a_Source_ZFIN_Acc_ZDB_GENE_040426_1865_hhatla	Cele_013852_hhat_1_Protein_HHAT_1_hhat_1_mRNA_complete_cds_Source_RefSeq_mRNA_Acc_NM_001027318	Tcas_270011198	Rcul_t18868	Acar_00001382	Xtro_000465	Xtro_013573	Xtro_061302	Drer_005139_hedgehog_acyltransferase_like_b_Source_ZFIN_Acc_ZDB_GENE_050506_130_hhatlb	Odio_007235001	Spur_020897_HhatL	Pfuc_3308_1_66628_t1	Rcul_t40887	Cele_013312_hhat_2_Protein_HHAT_2_isoform_a_hhat_2_mRNA_complete_cds_Source_RefSeq_mRNA_Acc_NM_001268911	Acar_00018345	Hmag_216754	Isca_ISCW004632-PA	Smim_24528_Protein_cysteine_N_palmitoyltransferase_Rasp_Camponotus_floridanus_gi_307179911_gb_EFN68056_5e_25_108	Tspi_316967895	Bmal_170588815	Gsal_5579_density_regulated_protein	Rcul_t07898	Avag_40011001	Sarc_g20745	Rfil_569374039_mitochondrial_translation_initiation_factor_partial_Reticulomyxa_filosa	Rcul_t40888	Hrob_73306	Hrob_135643	Bmal_170579820	Tspi_316970723	Sarc_g20746	Pfuc_6280_1_59989_t1	Ehux_450441_estExtDG_Genemark1_C_260090	Hsap_Ensmbl0010282_hedgehog_acyltransferase_like_Source_HGNC_Symbol_Acc_13242_HHATL	Odio_007040001	Isca_ISCW004631-PA	Smim_24507_hedgehog_acyltransferase_putative_Ixodes_scapularis_gi_241176114_ref_XP_002399487_2e_08_57_0
HG_1398	Tspi_316977645	Drer_007092_XPA_binding_protein_2_Source_ZFIN_Acc_ZDB_GENE_040426_685_xab2	Bmal_170586946	Ppat_234525_estExt_fgenesh2_pg_C_1390014	Atri_00010_315	Atri_00060_168	Smoe_79566_e_gw1_3_606_1	Aque_214762	Bsch_g63047	Bsch_g62681	Rcul_t13082	Cgig_24439_Pre_mRNA_splicing_factor_SYF1_Source_UniProtKB_TrEMBL_Acc_K1Q7X3	Dmel_0033859_CG6197	Mmar_MMa18282	Dpul_313169	Hmag_205284	Tadh_21689	Odio_005623001	Znev_17702	Skow_43888m	Ctel_149139	Smar_012352	Acar_00016924	Xtro_005592	Xtro_005594	Bflo_260800805	OcarG_4467	Spun_04701T0	Hsap_Ensmbl0076924_XPA_binding_protein_2_Source_HGNC_Symbol_Acc_14089_XAB2	Cint_014371	Lgig_236450	Cele_016837_C50F2_3_Protein_C50F2_3_C50F2_3_mRNA_complete_cds_Source_RefSeq_mRNA_Acc_NM_058849	Isca_ISCW023297-PA	Csav_009364	Csav_009362	Csav_009363	Csav_009366	Ttra_00468T0_00468	Atha_AT5G28740_1_Tetratricopeptide_repeat_TPR_like_superfamily_protein	Hmic_0677000	Cow_02121T0	Csav_009365	Cfra_g813	Hrob_100710	Avag_04379001	Avag_10427001	Gsal_6392_pre_mrna_splicing_factor_syf1	Emul_02069	Egra_02073	Sros_07671T0	Falb_05516T0_05516	Sarc_g1820	Crei_60319_estExt_GenewiseH_1_C_830002	Mbre_28344	Bnat_38562_e_gw1_26_7_1	Mley_ML020016a	Sjap_0071210	Spur_025110_Xab2	Rfil_5693982417353_Reticulomyxa_filosa	Hmag_207122	Sman_166240_Hcnp_homolog_putative_Source_UniProtKB_TrEMBL_Acc_G4LY78	Nvec_40377_	Amac_04289T0	Amac_01786T0	Ehux_40952_gw1_3_15_1	Sarc_g20765	Smim_29834_PREDICTED_XPA_binding_protein_like_Saccoglossus_kowalevskii_gi_291225215_ref_XP_002732593_1e_148_444	Nvec_43326_TPR_2	Adig_21924	Aque_210583	Mmar_MMa46751	Adig_20762	Cint_014368	Sman_166250_Hcnp_homolog_putative_Source_UniProtKB_TrEMBL_Acc_G4LY77	Smim_29835_pre_mRNA_splicing_factor_Syf1_putative_Ixodes_scapularis_gi_241836192_ref_XP_002415091_8e_96_308	Smim_29854_pre_mRNA_splicing_factor_Syf1_putative_Ixodes_scapularis_gi_241836192_ref_XP_002415091_1e_79_262	Pbac_3471444	Scer_YDR416W_Member_of_the_NineTeen_Complex_NTC_that_contains_Prp19p_and_stabilizes_U6_snRNA_in_catalytic_forms_of_the_spliceosome_containing_U2_U5_and_U6_snRNAs_null_mutant_has_splicing_defect_and_arrests_in_G2_M_homologs_in_human_and_C_elegans_Source_SGD_Acc_S000002824_SYF1_SGD	Ctel_127463	Adig_21925	Pfuc_1814_1_00855_t1	Mmar_MMa03224	Aque_205910	Atri_00060_166	Nvec_22503_	Pfuc_31797_1_04791_t1	Nvec_10559_HAT	Pfuc_6586_1_60056_t1	Pfuc_20643_1_04097_t1	Rfil_569346728	Adig_23464	Aque_200163	Mmar_MMa34011	Atri_00060_170	Atri_00060_167	Rfil_569423026	Aque_210378	Rfil_569348830_spliceosome_complex_protein_Reticulomyxa_filosa	Mmar_MMa03223	Aque_208745	Aque_200023	Bflo_260800807	Spur_022227_Spur_022227	Atri_00060_169	Atri_00060_171
HG_33227	Mley_ML07769a	Cow_02047T0	Pbac_3479722	Pbac_3462073
HG_63937	Cow_02295T0	Sros_03155T0
HG_848	Bsch_g10166	Bsch_g35561	Bsch_g35582	Cint_016558	Csav_018549	Ggal_001093	Ggal_028462	Hsap_Ensmbl0143437_aryl_hydrocarbon_receptor_nuclear_translocator_Source_HGNC_Symbol_Acc_700_ARNT	Acar_00011720	Xtro_028476	Skow_11795m	Xtro_028478	Smim_51252_PREDICTED_similar_to_arylhydrocarbon_receptor_nuclear_translocator_homolog_b_Tribolium_castaneum_gi_189233619_ref_XP_970422_1e_154_465	Acar_00011475	Xtro_019591	Xtro_063126	Ggal_010384	Acar_00020112	Bflo_260830027	Ctel_180266	Ggal_010386	Hsap_Ensmbl0172379_aryl_hydrocarbon_receptor_nuclear_translocator_2_Source_HGNC_Symbol_Acc_16876_ARNT2	Spur_000129_Arnt	Csav_018548	Cgig_17200_Aryl_hydrocarbon_receptor_nuclear_translocator_like_protein_Source_UniProtKB_TrEMBL_Acc_K1RFA8	Dpul_309730	Hrob_110615	Tcas_270014664	Lgig_179263	Isca_ISCW023999-PA	Smar_013730	Dmel_0264075_tgo_tango_Source_FlyBase_0264075	Znev_02980	Tadh_14211	Spur_022971_Arnt_1	Ggal_036568	Ggal_022780	Spur_019518_ArntL	Skow_05956m	Spur_027935_Bmal	Drer_021855_aryl_hydrocarbon_receptor_nuclear_translocator_Source_ZFIN_Acc_ZDB_GENE_060126_7_arnt	Pfuc_39991_1_05104_t1	Xtro_052231	Acar_00012243	Hsap_Ensmbl0029153_aryl_hydrocarbon_receptor_nuclear_translocator_like_2_Source_HGNC_Symbol_Acc_18984_ARNTL2	Hsap_Ensmbl0133794_aryl_hydrocarbon_receptor_nuclear_translocator_like_Source_HGNC_Symbol_Acc_701_ARNTL	Ggal_032095	Drer_035732_aryl_hydrocarbon_receptor_nuclear_translocator_like_1b_Source_ZFIN_Acc_ZDB_GENE_030408_1_arntl1b	Acar_00004489	Drer_006791_aryl_hydrocarbon_receptor_nuclear_translocator_like_1a_Source_ZFIN_Acc_ZDB_GENE_000509_1_arntl1a	Aque_211840	Hrob_137275	Nvec_28816_PAS	Tspi_316968799	Aque_212589	Ctel_190538	Mmar_MMa33675	Sman_123420_Aryl_hydrocarbon_receptor_nuclear_translocator_homolog_Darnt_putative_Source_UniProtKB_TrEMBL_Acc_G4LVK2	Dmel_0023094_cyc_cycle_Source_FlyBase_0023094	Ctel_121312	Znev_09580	Avag_15573001	Mley_ML001510a	Ctel_122174	OcarG_2488	Bflo_260833470	Mmar_MMa07222	Rcul_t32368	Drer_016536_neuronal_PAS_domain_protein_2_Source_ZFIN_Acc_ZDB_GENE_030408_3_npas2	Adig_24126	Mley_ML06412a	Odio_006030001	Mmar_MMa39757	Cgig_27765_Circadian_locomoter_output_cycles_protein_kaput_Source_UniProtKB_TrEMBL_Acc_K1Q3K0	Xtro_047061	Tcas_270004792	Acar_00001007	Avag_00297001	Dmel_0023076_Clk_Clock_Source_FlyBase_0023076	Adig_15907	Tadh_56750	Cele_000095_aha_1_Protein_AHA_1_isoform_b_aha_1_mRNA_complete_cds_Source_RefSeq_mRNA_Acc_NM_001264397	Dpul_346996	Adig_14925	Dpul_346995	Nvec_23556_	Smim_58709_cycle_protein_Tribolium_castaneum_gi_270004808_gb_EFA01256_3e_79_253	Nvec_15721_	Mmar_MMa33047	Ctel_141966	Bmal_170593337	Cint_022855	Adig_08869	Smim_51251_3_PREDICTED_similar_to_arylhydrocarbon_receptor_nuclear_translocator_homolog_b_Tribolium_castaneum_gi_189233619_ref_XP_970422_4e_116_357	Gsal_8151_aryl_hydrocarbon_receptor_nuclear_translocator_homolog	Avag_46159001	Rcul_t11083	Sjap_0303860	Emul_10810	Egra_04173	Hmag_212348	Drer_058449_aryl_hydrocarbon_receptor_nuclear_translocator_2_Source_ZFIN_Acc_ZDB_GENE_001207_3_arnt2	Tcas_270004808	Ctel_104448	Adig_21671	Cgig_25278_Aryl_hydrocarbon_receptor_nuclear_translocator_like_protein_1_Source_UniProtKB_TrEMBL_Acc_K1RKH4	Ggal_008620	Pfuc_18654_1_47238_t1	Avag_20039001	Skow_07390m	Xtro_005089	Drer_003631_clock_homolog_3_mouse_Source_ZFIN_Acc_ZDB_GENE_030408_2_clock3	Acar_00009362	Acar_00007899	Mmar_MMa25808	Drer_011703_clock_Source_ZFIN_Acc_ZDB_GENE_990630_14_clock	Spur_017407_Clock	Ggal_036747	Ggal_036748	Ggal_022354	Xtro_045529	Xtro_045528	Ggal_014735	Ggal_027029	Ggal_035797	Tspi_316974172	Hrob_127280	Spur_020284_Bmal_1	Nvec_25662_HLH	Smar_003224	Ctel_88932	Ctel_88605	Ctel_199895	Znev_09571	Odio_027679001	Dmel_0261703_gce_germ_cell_expressed_bHLH_PAS_Source_FlyBase_0261703	Dpul_247693	Mmar_MMa43492	Bflo_260827322	Lgig_237855	Avag_02875001	Bmal_170587398	Isca_ISCW008805-PA	Tcas_270004547	Pbac_3468486	Hsap_Ensmbl0134852_clock_circadian_regulator_Source_HGNC_Symbol_Acc_2082_CLOCK	Adig_15906	Hsap_Ensmbl0170485_neuronal_PAS_domain_protein_2_Source_HGNC_Symbol_Acc_7895_NPAS2	Isca_ISCW007040-PA	Cow_06970T0	Odio_011437001	Dmel_0002723_Met_Methoprene_tolerant_Source_FlyBase_0002723	Avag_07942001	Cgig_25277_Aryl_hydrocarbon_receptor_nuclear_translocator_like_protein_1_Source_UniProtKB_TrEMBL_Acc_K1REF6	Lgig_137978	Smim_51737_hypoxia_inducible_factor_alpha_putative_Pediculus_humanus_corporis_gi_242020804_ref_XP_002430841_6e_25_118	Isca_ISCW010910-PA	Avag_50882001	Cele_021446_hlh_33_Protein_HLH_33_hlh_33_mRNA_complete_cds_Source_RefSeq_mRNA_Acc_NM_065064	Isca_ISCW010173-PA	Lgig_166445	Mmar_MMa39760	Nvec_58721	Pfuc_13942_1_10662_t1	Isca_ISCW000615-PA	Mmar_MMa48059	Spur_005453_Spur_005453	Smim_58707_Bmal1_protein_putative_Ixodes_scapularis_gi_241060786_ref_XP_002408047_3e_22_92_0	Mmar_MMa08798	Lgig_68740	Mmar_MMa54666	Lgig_137940	Tspi_316974760	Cgig_27766	Hsap_Ensmbl0166049_PAS_domain_containing_1_Source_HGNC_Symbol_Acc_20686_PASD1	Nvec_25663_	Znev_07054	Bmal_170578601	Ctel_226814	Dpul_99056	Ggal_035796	Gsal_12567_hypoxia_inducible_factor_1_partial	Nvec_25665_TolA	Nvec_11646_C2	Mley_ML36101a	Sjap_0204410	Avag_64267001
HG_5447	Bsch_g35631	Xtro_013818	Ggal_002975	Bflo_260831214	Hsap_Ensmbl0185838_guanine_nucleotide_binding_protein_G_protein_beta_polypeptide_1_like_Source_HGNC_Symbol_Acc_4397_GNB1L	Lgig_105898	Drer_036293_guanine_nucleotide_binding_protein_G_protein_beta_polypeptide_1_like_Source_ZFIN_Acc_ZDB_GENE_050320_77_gnb1l	Spur_004256_gnb1L	Cgig_15080_Guanine_nucleotide_binding_protein_subunit_beta_like_protein_1_Source_UniProtKB_TrEMBL_Acc_K1Q4Q6	Aque_224150	Skow_34704m	Mmar_MMa45380	Znev_08289	Spun_00502T0	Smar_013785	Cfra_g3731	Dmel_0033653_CG13192	Isca_ISCW019903-PA	Adig_16055	Ctel_149872	Atha_AT4G29860_1_EMB2757_TAN_Transducin_WD40_repeat_like_superfamily_protein	Ttra_04554T0_04554	Cow_00319T0	Smoe_98524_e_gw1_20_716_1	Tcas_270008663	Cint_023794	Atri_00225_2	Ppat_186507_940045	Bnat_146200_aug1_110_g20908	Hmag_226651	Dpul_96525	Hmag_226650	Hrob_189086	Bmal_170593585	Dpul_342987	Mley_ML12939a	Sros_08443T0	Smim_6680_PREDICTED_guanine_nucleotide_binding_protein_subunit_beta_like_protein_like_Meleagris_gallopavo_gi_326929524_ref_XP_003210913_3e_16_81_6	Rfil_569440895_G_protein_beta_WD_40_repeats_containing_protein_Reticulomyxa_filosa	Rcul_t06349	Tadh_59726	Rfil_569360740
HG_1533	OcarG_4062	Isca_ISCW015011-PA	OcarG_10376	Nvec_47414_	Hrob_165911	Smim_70223_phenylalanyl_tRNA_synthetase_beta_chain_putative_Ixodes_scapularis_gi_241828654_ref_XP_002414726_2e_167_496	Smar_010200	Znev_11759	Tadh_54414	Skow_37807m	Drer_053138_leucine_rich_repeat_containing_47_Source_ZFIN_Acc_ZDB_GENE_060503_289_lrrc47	Xtro_013278	Bsch_g38077	Tcas_270008920	Cint_008141	Bmal_170591721	Bsch_g38172	Spur_025928_Lrrc47	Cele_021828_Y54E10A_6_Protein_Y54E10A_6_Y54E10A_6_mRNA_complete_cds_Source_RefSeq_mRNA_Acc_NM_058714	Lgig_188753	Ctel_180705	Bnat_85766_estExt_fgenesh1_pg_C_60051	Ppat_234760_estExt_fgenesh2_pm_C_710009	Atri_00036_108	Ttra_01153T0_01153_phenylalanyl_tRNA_synthetase_beta_subunit_622_aa	Spun_08585T0	Ppat_117470_e_gw1_20_201_1	Drer_016864_phenylalanyl_tRNA_synthetase_beta_subunit_Source_ZFIN_Acc_ZDB_GENE_021206_2_farsb	Dmel_0039175_CG5706	Lgig_217906	Acar_00004827	Ggal_008398	Ctel_158835	Amac_07571T0	Atha_AT1G72550_1_tRNA_synthetase_beta_subunit_family_protein	Smoe_143204_estExt_Genewise1_C_60048	Xtro_006420	Hsap_Ensmbl0116120_phenylalanyl_tRNA_synthetase_beta_subunit_Source_HGNC_Symbol_Acc_17800_FARSB	Dpul_214647	Skow_00576m	Cow_05401T0	Cele_001498_fars_3_Protein_FARS_3_fars_3_mRNA_complete_cds_Source_RefSeq_mRNA_Acc_NM_063384	Bsch_g11643	Cfra_g569	Emul_01098	Bsch_g35200	Csav_009045	Avag_19858001	Avag_20660001	Amac_16946T0	Aque_226163	Hrob_109800	Smim_82726_phenylalanyl_tRNA_synthetase_beta_chain_Danio_rerio_gi_56090156_ref_NP_001007769_0_0_790	Cint_008666	Sarc_g15461	Csav_009046	Egra_05950	Csav_009044	Rcul_t43777	Ehux_441352_estExtDG_fgenesh_newKGs_kg_C_1510022	Sman_094060_Phenylalanyl_tRNA_synthetase_beta_chain_putative_Source_UniProtKB_TrEMBL_Acc_G4LV70	Scer_YLR060W_Beta_subunit_of_cytoplasmic_phenylalanyl_tRNA_synthetase_forms_a_tetramer_with_Frs2p_to_generate_active_enzyme_able_to_hydrolyze_mis_aminoacylated_tRNA_Phe_which_could_contribute_to_translational_quality_control_Source_SGD_Acc_S000004050_FRS1_SGD	Znev_11165	Sjap_0300830	Cint_008674	Mley_ML09868a	Mbre_26444	Isca_ISCW018574-PA	Cgig_11753_Phenylalanyl_tRNA_synthetase_beta_chain_Source_UniProtKB_TrEMBL_Acc_K1PIB7	Bmal_170579164	Bflo_260790865	Csav_009047	Odio_011864001	Sros_03638T0	Tadh_50402	Smar_011348	Gsal_13588_phenylalanyl_trna_synthetase_beta_chain	Pbac_3461613	Rfil_569422140	Falb_05261T0_05261	Tspi_316968451	Adig_00661	Cint_008681	OcarG_1225	Hmag_218686	Tcas_270001467	Spur_018688_Farsb	Hmag_204812	Hmag_218687	Tcas_270001466	Crei_193500_estExt_fgenesh2_pg_C_440021	Pfuc_8603_1_24432_t1	Spur_002162_Spur_002162	Nvec_3744_	Crei_177678_fgenesh2_pg_C_scaffold_44000022	Ggal_001446	Cgig_19736_Leucine_rich_repeat_containing_protein_47_Source_UniProtKB_TrEMBL_Acc_K1Q5E8	Aque_213210	Hsap_Ensmbl0130764_leucine_rich_repeat_containing_47_Source_HGNC_Symbol_Acc_29207_LRRC47	Acar_00008097	Csav_002364	Avag_35993001	Avag_51820001	Hmag_214425	OcarG_1224	Drer_088335_leucine_rich_repeat_containing_47_Source_HGNC_Symbol_Acc_29207_LRRC47_2_of_2	Adig_06060	Adig_20668	Ppat_103317_scaf_1840000002	Sman_063230_Putative_leucine_rich_repeat_containing_protein_Source_UniProtKB_TrEMBL_Acc_G4VF95	Sjap_0200500	Gsal_13381_leucine_rich_repeat_containing_protein_47	Adig_00662	Pfuc_49962_1_05449_t1	Hmic_0755500	Pbac_3471750	Spur_016003_Spur_016003	Mley_ML02881a	Smar_000003
HG_439	Xtro_054498	Hsap_Ensmbl0162402_ubiquitin_specific_peptidase_24_Source_HGNC_Symbol_Acc_12623_USP24	Skow_20933m	Ggal_017547	Drer_059925_ubiquitin_specific_peptidase_24_Source_ZFIN_Acc_ZDB_GENE_030131_4356_usp24	Acar_00000168	Tadh_59589	Mley_ML32957a	Ttra_02566T0_02566_ubiquitin_carboxyl_terminal_hydrolase_34_2423_aa	Hrob_143038	Emul_04243	Egra_02107	Acar_00001032	Ggal_022836	Drer_090301_ubiquitin_specific_peptidase_48_Source_ZFIN_Acc_ZDB_GENE_050522_197_usp48	OcarG_1778	Csav_015237	Tcas_270006582	Ttra_09585T0_09585_ubiquitin_carboxyl_terminal_hydrolase_34_2284_aa	Znev_09944	Hmic_0526100	Xtro_033814	Ctel_178380	Hmag_212010	Pfuc_6917_1_60151_t1	Dmel_0005632_faf_fat_facets_Source_FlyBase_0005632	Smim_82972_PREDICTED_probable_ubiquitin_carboxyl_terminal_hydrolase_FAF_X_like_isoform_Ailuropoda_melanoleuca_gi_301755326_ref_XP_002913509_0_0_1390	Bflo_260795991	Ggal_026130	Ggal_026131	Acar_00017669	Ggal_035868	Drer_013708_ubiquitin_specific_peptidase_9_Source_ZFIN_Acc_ZDB_GENE_061019_1_usp9	Ttra_05706T0_05706_ubiquitin_carboxyl_terminal_hydrolase_34_3106_aa	OcarG_455	Hsap_Ensmbl0115464_ubiquitin_specific_peptidase_34_Source_HGNC_Symbol_Acc_20066_USP34	Lgig_214699	Cow_03072T0	Smar_001589	Spur_008736_Usp48b	Bflo_260815082	Sros_11701T0	Tadh_27581	Skow_33230m	Ttra_10458T0_10458_ubiquitin_carboxyl_terminal_hydrolase_34_2816_aa	Bflo_260821294	Cgig_20310_Ubiquitin_carboxyl_terminal_hydrolase_48_Source_UniProtKB_TrEMBL_Acc_K1R3B1	Nvec_2588_	Avag_61272001	Avag_13353001	Smar_006759	Avag_38906001	Aque_209368	Ctel_183046	Spur_002851_Usp9Y_Ubiquitin_carboxyl_terminal_hydrolase_Source_UniProtKB_TrEMBL_Acc_H3HMG5	Nvec_21866_UCH	Atha_AT3G49600_1_UBP26_SUP32_ATUBP26_ubiquitin_specific_protease_26	Cgig_04665_Ubiquitin_carboxyl_terminal_hydrolase_Source_UniProtKB_TrEMBL_Acc_K1Q2D7	Smim_5668_PREDICTED_ubiquitin_carboxyl_terminal_hydrolase_24_Danio_rerio_gi_326676999_ref_XP_002665714_0_0_1476	Cgig_09215_Ubiquitin_carboxyl_terminal_hydrolase_Source_UniProtKB_TrEMBL_Acc_K1PNG3	Ctel_215538	Ttra_01226T0_01226	Lgig_120659	Hmag_221367	Skow_16368m	Spur_000893_Usp34_1_Ubiquitin_carboxyl_terminal_hydrolase_Source_UniProtKB_TrEMBL_Acc_H3HGZ6	Csav_008061	Csav_008062	Bnat_80602_fgenesh1_pg_72_82	Bnat_132559_aug1_18_g7267	Mley_ML034329a	Hmic_0418000	Ttra_04356T0_04356_ubiquitin_carboxyl_terminal_hydrolase_1319_aa	Amac_01901T0	Smoe_447032_estExt_fgenesh2_pg_C_820091	Avag_11989001	Avag_06870001	Avag_35507001	Dpul_329113	Rfil_569351361_ubiquitin_domain_containing_protein_partial_Reticulomyxa_filosa	Amac_00379T0	Bmal_170583692	Atri_00131_38	Rfil_569419313_MATH_domain_protein_partial_Reticulomyxa_filosa	Avag_62545001	Hrob_192681	Dpul_306876	Hmag_224533	Smoe_75187_e_gw1_0_378_1	Rcul_t42306	Mbre_31374	Avag_03805001	Ttra_01031T0_01031	Hrob_191231	Cow_06148T0	Gsal_901_ubiquitin_carboxyl_terminal_hydrolase_48	Rfil_569405034_ubiquitin_domain_containing_protein_partial_Reticulomyxa_filosa	Rcul_t34793	Hmic_0613400	Sman_131570_Ubiquitin_specific_peptidase_9X_C19_family_Source_UniProtKB_TrEMBL_Acc_G4VTI3	Rfil_569419574_Ubiquitin_carboxyl_terminal_hydrolase_family_protein_partial_Reticulomyxa_filosa	Emul_11192	Mbre_38117	Emul_06390	Rfil_5694002346707_partial_Reticulomyxa_filosa	Xtro_038836	Egra_05805	Egra_09228	Bsch_g61705	Csav_005258	Ttra_12421T0_12421	Sjap_0032170	Rfil_569358006	Sman_196290_Ubiquitin_carboxyl_terminal_hydrolase_Source_UniProtKB_TrEMBL_Acc_G4V883	Isca_ISCW009097-PA	Bnat_70851_fgenesh1_pg_13_166	Hmag_224718	Nvec_2637_	Cint_012249	Ttra_00392T0_00392	Mbre_27461	Bnat_84145_fgenesh1_pg_124_15	Tadh_60985	Bnat_78966_fgenesh1_pg_58_96	Gsal_7799_ubiquitin_carboxyl_terminal_hydrolase_faf_x	Adig_18181	Mmar_MMa43827	Sjap_0079300	Rfil_569384037_ubiquitin_domain_containing_protein_partial_Reticulomyxa_filosa	Cfra_g6896	Aque_210834	Mmar_MMa41878	Rfil_569382995_ubiquitin_domain_containing_protein_Reticulomyxa_filosa	Sarc_g3537	Pbac_3479771	Adig_03037	Gsal_569_ubiquitin_carboxyl_terminal_hydrolase_24	Sman_153690_Ubiquitin_specific_peptidase_9X_C19_family_Source_UniProtKB_TrEMBL_Acc_G4LX72	Aque_209382	Ttra_12028T0_12028	Ttra_12029T0_12029	Cint_005404	Cgig_02877_Ubiquitin_carboxyl_terminal_hydrolase_34_Source_UniProtKB_TrEMBL_Acc_K1PZR6	Adig_23380	Bnat_26107_gw1_56_56_1	Rfil_5693914329289_partial_Reticulomyxa_filosa	Bsch_g39781	Skow_30565m	Cgig_04932_Putative_ubiquitin_carboxyl_terminal_hydrolase_FAF_X_Source_UniProtKB_TrEMBL_Acc_K1PHE1	Pfuc_990_1_36777_t1	Aque_208873	Hrob_176291	Aque_212350	Spur_021896_Ubp24	OcarG_1779	Sman_198740_Ubiquitin_specific_peptidase_24_C19_family_Source_UniProtKB_TrEMBL_Acc_G4LX73	Rfil_569426691	Csav_015238	Isca_ISCW011212-PA	Adig_22316	Rfil_5694071064245_Reticulomyxa_filosa	Smim_18590_PREDICTED_MATH_meprin_associated_Traf_homology_domain_containing_family_member_math_33_like_Saccoglossus_kowalevskii_gi_291234617_ref_XP_002737245_4e_40_147	Mbre_3133	Ehux_437766_estExtDG_fgenesh_newKGs_kg_C_640067	Pbac_3463248	Rfil_569431248	Nvec_991_UCH	Mbre_23829	Cint_005407	Bsch_g11293	Bsch_g24825	Cint_005400	Adig_03038	Nvec_32470_BRE	Hsap_Ensmbl0114374_ubiquitin_specific_peptidase_9_Y_linked_Source_HGNC_Symbol_Acc_12633_USP9Y	Adig_16786	Aque_209036	Smim_5652_USP24_protein_Homo_sapiens_gi_20987359_gb_AAH29660_6e_46_164	Spur_015106_Spur_015106	Isca_ISCW008246-PA	Nvec_2589_	Bsch_g61612	Cgig_03536_Ubiquitin_carboxyl_terminal_hydrolase_24_Source_UniProtKB_TrEMBL_Acc_K1PYP4	Xtro_021068	Ggal_017051	Spur_023264_Usp24	Bsch_g11552	Adig_13472	Hmag_216824	Mley_ML034327a	Sjap_0032150	Smim_20193_denovo_path1_PREDICTED_probable_ubiquitin_carboxyl_terminal_hydrolase_FAF_X_isoform_Ornithorhynchus_anatinus_gi_149633777_ref_XP_001513326_5e_18_85_5	Aque_201089	Bsch_g15893	Adig_22372	Bsch_g39446	Bsch_g39447	Mmar_MMa15904	Bsch_g21698	Nvec_2635_	Pbac_3467507	Isca_ISCW010219-PA	Pbac_3467623	Bsch_g62045	Ggal_037306	Adig_18650	Ctel_215537	Bsch_g28381	Mmar_MMa16469	Mmar_MMa16471	Smim_14538_denovo_path1_ubiquitin_specific_protease_putative_Ixodes_scapularis_gi_241652648_ref_XP_002411295_2e_41_155	Aque_206950	Cfra_g4780	Mmar_MMa08762	Rfil_569391128_Ubiquitin_carboxyl_terminal_hydrolase_family_protein_Reticulomyxa_filosa	Sjap_0034090	Egra_03471	Rcul_t42307	Ggal_035259	Bsch_g61613	Pfuc_1567_1_58572_t1	Rfil_569440218	Bsch_g68717	Hmag_223849	Mmar_MMa37613	Isca_ISCW010220-PA	Avag_32131001	Avag_30130001	Smim_5667_novel_protein_similar_to_vertebrate_ubiquitin_specific_protease_Danio_rerio_gi_157886075_emb_CAM14158_6e_81_255	Rcul_t34795	Mley_ML32956a	Nvec_33119_	Spur_004047_Usp24_2	Aque_200768	Aque_203713	Bsch_g66727	Bsch_g68825	Bsch_g68410	Aque_220345	Bsch_g68685	Spur_014754_Spur_014754	Smim_5666_PREDICTED_ubiquitin_carboxyl_terminal_hydrolase_24_Monodelphis_domestica_gi_334321681_ref_XP_003340143_2e_47_176	Aque_212347	Avag_35506001	Pbac_3466148	Aque_210543	Cele_011980_T24B8_7_Protein_T24B8_7_isoform_a_Source_RefSeq_peptide_Acc_NP_495932	Aque_206629	Pfuc_47903_1_70616_t1	Aque_208118	Sjap_0082400	Gsal_1730_fat_isoform_a	Cint_005382	Smim_8213_denovo_path1_PREDICTED_ubiquitin_specific_peptidase_9_X_linked_Taeniopygia_guttata_gi_224042623_ref_XP_002192395_4e_88_293	Pbac_3464449	Mmar_MMa52296	Aque_211677	Aque_209743	Aque_211678	Aque_201975	Skow_37223m	Smim_82971_PREDICTED_probable_ubiquitin_carboxyl_terminal_hydrolase_FAF_X_like_isoform_Bombus_terrestris_gi_340713827_ref_XP_003395437_2e_28_117	Aque_211157	Mmar_MMa35377	Aque_206819	Gsal_3140_ubiquitin_carboxyl_terminal_hydrolase_24	Smim_14200_denovo_path1_PREDICTED_probable_ubiquitin_carboxyl_terminal_hydrolase_FAF_X_like_isoform_Pongo_abelii_gi_297709764_ref_XP_002831594_3e_22_100	Aque_200632	Aque_201501	Aque_203606	Avag_49959001	Isca_ISCW010221-PA	Mmar_MMa14759	Nvec_55899_	Odio_021829001	Ggal_028924	Gsal_9773_hypothetical_protein_putative_homolog_to_CAPTEDRAFT_215538_Capitella_teleta	Sjap_0088300	Sjap_0111870	Ehux_435417_estExtDG_fgenesh_newKGs_kg_C_270108	Gsal_4258_ubiquitin_specific_peptidase_9x_c19_family	Pbac_3472349	OcarG_10821	Nvec_19646_	Amac_00378T0	Aque_200625	Nvec_30019_	Pfuc_2617_1_44429_t1	Aque_201463	Ppat_164192_660053	Rfil_5693911299378_Reticulomyxa_filosa	Rfil_569440216_protein_kinase_Atypical_group_Reticulomyxa_filosa
HG_1621	Tspi_316977695	Bnat_66187_fgenesh1_pg_1_222	Atri_00027_84	Hrob_73100	Lgig_134790	Sarc_g3350	Avag_37232001	Avag_31751001	Ppat_202266_estExt_Genewise1_C_80200	Skow_11393m	Atha_AT3G49310_1_Major_facilitator_superfamily_protein	Cele_021870_Y54G2A_4_Protein_Y54G2A_4_Y54G2A_4_mRNA_complete_cds_Source_RefSeq_mRNA_Acc_NM_067873	Smoe_176583_estExt_Genewise1Plus_C_350516	Ppat_180679_440095	Avag_63702001	Avag_43708001	Ppat_204053_estExt_Genewise1_C_180008	Atha_AT1G64650_1_Major_facilitator_superfamily_protein	Atha_AT4G27720_1_Major_facilitator_superfamily_protein	Cgig_15686_Major_facilitator_superfamily_domain_containing_protein_5_Source_UniProtKB_TrEMBL_Acc_K1QRM0	Ctel_161785	Hrob_88702	Cfra_g3329	Sros_02768T0	Cow_06493T0	Crei_82040_estExt_GenewiseW_1_C_460010	Bflo_260837341	Ttra_10269T0_10269_major_facilitator_superfamily_transporter_469_aa	Bnat_90905_estExt_fgenesh1_pg_C_820058	Sros_04024T0	Crei_168698_fgenesh2_pg_C_scaffold_2000344	Spun_07415T0	Ttra_00138T0_00138_major_facilitator_superfamily_transporter_440_aa	Dpul_321809	Ctel_167222	Spur_028106_Mfsd5	Skow_22659m	Ehux_52888_gw1_48_70_1	Bflo_260807583	Adig_09312	Csav_017916	Znev_06876	Mbre_26888	Smim_22944_PREDICTED_similar_to_MGC143224_protein_Strongylocentrotus_purpuratus_gi_72020323_ref_XP_780162_8e_152_450	Mbre_15140	Lgig_115058	Rfil_569372639	Cgig_05189_Major_facilitator_superfamily_domain_containing_protein_5_Source_UniProtKB_TrEMBL_Acc_K1PAN8	Cgig_16983_Major_facilitator_superfamily_domain_containing_protein_5_Source_UniProtKB_TrEMBL_Acc_K1QJI5	Nvec_16411_DUF791	Hmag_209789	OcarG_10372	Acar_00006600	Amac_00867T0	Avag_17313001	Ehux_464080_estExtDG_fgeneshEH_pg_C_390054	Avag_57353001	Hsap_Ensmbl0182544_major_facilitator_superfamily_domain_containing_5_Source_HGNC_Symbol_Acc_28156_MFSD5	Aque_226358	Sarc_g23477	Ggal_023403	Ppat_115320_e_gw1_13_99_1	Pfuc_36397_1_55574_t1	Ehux_55298_gw1_751_2_1	Avag_44124001	Rcul_t00166	Xtro_027721	Avag_43719001	Bnat_29244_gw1_1_401_1	Cint_004183	Cint_004190	Avag_43715001	Ppat_174785_90009	Smar_001757	Tspi_316976826	Avag_50784001	Odio_000816001	Avag_48829001	Cfra_g236	Rfil_569411519_DUF791_domain_containing_protein_Reticulomyxa_filosa	Bnat_70014_fgenesh1_pg_10_249	Odio_013131001	Drer_015997_major_facilitator_superfamily_domain_containing_5_Source_ZFIN_Acc_ZDB_GENE_040718_468_mfsd5	Amac_02372T0	Atri_00041_109	Ehux_451273_estExtDG_Genemark1_C_390304	Avag_46046001	Avag_63694001	Avag_48830001	Avag_50783001	Tspi_316976824	Rfil_569375808	Avag_63695001	Avag_45685001	Avag_23650001	Avag_48179001	Ehux_218632_gm1_8000061	Pfuc_46321_1_34373_t1	Lgig_176318	Smar_001510	Ehux_97201_fgeneshEH_pg_9_58	Atha_AT2G23093_1_Major_facilitator_superfamily_protein	Adig_15413	Bnat_70015_fgenesh1_pg_10_250	Odio_013132001	Rcul_t16365	Rcul_t34424	Nvec_36670_	Avag_28593001	Ehux_209577_gm1_3900303	Isca_ISCW018098-PA	Rfil_569375807	Avag_45686001
HG_1357	Pfuc_505_1_29301_t1	Smim_1378_AOF_ONCMY_RecName_Full_Amine_oxidase_flavin_containing_AltName_Full_Monoamine_oxidase_Short_MAO_gi_3915606_sp_P49253_AOF_ONCMY_0_0_608	Smim_9420_PREDICTED_amine_oxidase_flavin_containing_like_Xenopus_Silurana_tropicalis_gi_301606444_ref_XP_002932838_8e_59_200	Bflo_260796105	Spur_025147_Spur_025147	Bflo_260796091	Skow_40327m	Ctel_106886	Skow_35559m	Avag_13219001	Znev_02345	Smar_002467	Smar_002484	Avag_50934001	Bflo_260814195	Hsap_Ensmbl0189221_monoamine_oxidase_A_Source_HGNC_Symbol_Acc_6833_MAOA	Lgig_190244	Cgig_22845_Amine_oxidase_flavin_containing_Source_UniProtKB_TrEMBL_Acc_K1Q5T1	Bflo_260814207	Bflo_260796945	Skow_35560m	Skow_35563m	Adig_04809	Ctel_227709	Nvec_38188_rve	Avag_64702001	Avag_60215001	Spur_001174_Maoa	Rfil_569442018_monoamine_oxidase_B_like_protein_Reticulomyxa_filosa	Spun_00867T0	Skow_22111m	Ctel_202784	Smar_006079	Cgig_13297_Amine_oxidase_flavin_containing_A_Source_UniProtKB_TrEMBL_Acc_K1PHG2	Ctel_171408	Aque_218481	Cgig_25618_Putative_flavin_containing_monoamine_oxidase_A_Source_UniProtKB_TrEMBL_Acc_K1QUT5	Bflo_260796343	Smar_005551	Bnat_80202_fgenesh1_pg_68_76	Skow_15857m	Acar_00017647	Mmar_MMa23077	Hsap_Ensmbl0069535_monoamine_oxidase_B_Source_HGNC_Symbol_Acc_6834_MAOB	Mmar_MMa38795	Ggal_035880	Xtro_010504	Drer_023712_monoamine_oxidase_Source_ZFIN_Acc_ZDB_GENE_040329_3_mao	Ggal_035883	Ggal_035881	Ggal_026107	Ggal_035882	Xtro_010521	Xtro_010517	Smim_79929_amine_oxidase_flavin_containing_B_Bos_taurus_gi_113205963_ref_NP_808813_1e_103_320	Pfuc_4827_1_67061_t1	Ctel_136246	Ctel_132857	Ggal_026110	Ggal_035878	Acar_00017642	Avag_26498001	Avag_14646001	Ttra_11146T0_11146_amine_oxidase_B_574_aa	Dpul_300978	Pfuc_505_1_29300_t1	Drer_092976_si_ch211_127i16_2_Source_ZFIN_Acc_ZDB_GENE_091204_54_si_ch211_127i16_2	Nvec_3920_	Spur_024755_Maoa_2	Cow_03417T0	Znev_14504	Ctel_178716	Mbre_23499	Falb_00062T0_00062	Hrob_185502	Cgig_22843_Amine_oxidase_flavin_containing_Source_UniProtKB_TrEMBL_Acc_K1QSR4	Sarc_g18437	Bnat_144483_aug1_88_g19191	Pfuc_25698_1_55088_t1	Spur_024267_Maob	Ggal_035877	Lgig_109903	Ctel_132959	Ggal_035879	Isca_ISCW024468-PA	Spur_001986_Maoa_1	Adig_01906	Aque_218480	Bsch_g36810	Bsch_g3910	Lgig_156653	OcarG_1309	Cgig_22844_Amine_oxidase_flavin_containing_Source_UniProtKB_TrEMBL_Acc_K1RCV4	Cint_026090	Bflo_260821617	Adig_01921	Isca_ISCW009623-PA	Isca_ISCW021957-PA	Cele_000138_amx_2_Protein_AMX_2_amx_2_mRNA_complete_cds_Source_RefSeq_mRNA_Acc_NM_060835	OcarG_1307	Pfuc_4827_1_67062_t1	Cfra_g1764	Bnat_139095_aug1_48_g13803	Ehux_244346_gm1_41700027	Cgig_01853_Amine_oxidase_flavin_containing_B_Source_UniProtKB_TrEMBL_Acc_K1QLX9	Isca_ISCW014002-PA	Mmar_MMa38406	Rfil_569442020_monoamine_oxidase_B_like_protein_Reticulomyxa_filosa	Isca_ISCW014047-PA	OcarG_1310	Pfuc_7684_1_67723_t1	OcarG_1308	Cgig_08462	Skow_17981m	Rfil_569442019	Pfuc_2249_1_51583_t1	Crei_187700_estExt_fgenesh2_pg_C_40196	Spur_001766_Maoa_3	Znev_00991	Spur_006556_Maoa_5	Isca_ISCW012047-PA	Isca_ISCW014003-PA	Spur_027112_MaoaL_1	Bflo_260796341	Znev_14896	Spur_001767_Maoa_4	Dmel_0039177_CG13611	Nvec_2583_	Pfuc_4267_1_08853_t1	Nvec_56515_Ribosomal_L30
HG_4692	Pbac_3465685	Sros_03239T0	Smoe_149782_estExt_Genewise1_C_240490	Ttra_02805T0_02805_E3_ubiquitin_protein_ligase_RNF123_1254_aa	Dmel_0038296_CG6752	Isca_ISCW018307-PA	Znev_10477	Ctel_219187	Smar_001320	Xtro_013085	Drer_091302_Uncharacterized_protein_Source_UniProtKB_TrEMBL_Acc_E7F1G5_CABZ01048349_1	Ggal_003908	Hmag_231723	Acar_00007572	Skow_31495m	Smim_58872_E3_ubiquitin_protein_ligase_RNF123_Harpegnathos_saltator_gi_307200504_gb_EFN80666_0_0_962	Atha_AT2G22010_2_RKP_related_to_KPC1	Atri_00010_305	Ppat_113448_e_gw1_7_33_1	Mley_ML054410a	Avag_27984001	Cgig_04788	Ppat_10281_gw1_98_11_1	Ppat_70590_scaf_28000195	Crei_176296_fgenesh2_pg_C_scaffold_31000209	Mbre_31870	Cfra_g1585	Avag_09845001	Sarc_g14318	Lgig_234381	Bnat_136979_aug1_37_g11687	Ttra_08466T0_08466	Nvec_12174_SPRY	Cgig_04787	Bsch_g65320	Cint_022949	Adig_17405	Cow_05577T0	Skow_31467m	Drer_031269_ring_finger_protein_123_Source_ZFIN_Acc_ZDB_GENE_050208_529_rnf123	Hsap_Ensmbl0164068_ring_finger_protein_123_Source_HGNC_Symbol_Acc_21148_RNF123	Adig_13811	Nvec_24433_	Hmag_217672	Csav_001875	Cint_019251	Adig_21058	Pfuc_590_1_00406_t1	Hmag_217673	Nvec_29996_Bombolitin	Pfuc_21636_1_33199_t1	Csav_001848	Pfuc_44779_1_34316_t1	Pfuc_22516_1_40369_t1	Pfuc_590_1_00405_t1
HG_1269	Drer_061052_nipped_b_homolog_b_Drosophila_Source_ZFIN_Acc_ZDB_GENE_030131_6070_nipblb	Bsch_g19155	Cint_022978	Cint_022979	Cint_005688	Csav_015692	Bsch_g5573	Csav_015693	Xtro_010395	Acar_00009210	Ggal_005698	Hsap_Ensmbl0164190_Nipped_B_homolog_Drosophila_Source_HGNC_Symbol_Acc_28862_NIPBL	Smim_19311_Nipped_B_protein_putative_Ixodes_scapularis_gi_241325975_ref_XP_002408225_0_0_1866	Drer_093281_nipped_b_homolog_a_Drosophila_Source_ZFIN_Acc_ZDB_GENE_060526_121_nipbla	Lgig_214826	Smar_011361	Pfuc_4013_1_37778_t1	Tcas_270014671	Bflo_260784421	Spur_013412_NipbL	Isca_ISCW005186-PA	Mmar_MMa39015	Spur_025723_NippbL	Znev_13239	Ctel_160616	Odio_013090001	Skow_14068m	Cgig_02811_Nipped_B_like_protein_Source_UniProtKB_TrEMBL_Acc_K1PKE4	Dpul_221684	Sman_017810_Putative_nipped_b_like_protein_Delangin_Scc2_homolog_Source_UniProtKB_TrEMBL_Acc_G4VNQ5	Mley_ML04462a	Aque_216410	Aque_216412	Egra_04781	Emul_03614	Gsal_5020_nipped_b_like_protein	Dmel_0026401_Nipped_B_Nipped_B_Source_FlyBase_0026401	Sjap_0063900	Sjap_0135130	Avag_13466001	Avag_47631001	Tadh_57843	Hrob_189155	Rcul_t01167	Avag_12331001	Avag_05147001	Bmal_170592268	Nvec_25038_	Ttra_07194T0_07194	Csav_015695	Cele_004166_pqn_85_Protein_PQN_85_pqn_85_mRNA_complete_cds_Source_RefSeq_mRNA_Acc_NM_061286	Tspi_316969835	Atri_00110_24	Aque_200134	Pbac_3468258	Cow_01761T0	Sarc_g25102	Atha_AT5G15540_1_EMB2773_ATSCC2_SCC2_PHD_finger_family_protein	Spun_08618T0	Hmag_221125	Sros_11869T0	Smoe_440913_estExt_fgenesh2_pg_C_130120	Crei_192929_estExt_fgenesh2_pg_C_380008	Cfra_g25	Bsch_g21054	Bsch_g60320	Bsch_g67414	Bsch_g67415	Xtro_024615	Ggal_035537	Ggal_021707	Xtro_010398	Hmic_0848700	Znev_16422	Bsch_g59172	Bsch_g60168	Ggal_028928	Adig_05467	Tspi_316969840	Sman_167860_Nipped_B_like_protein_Delangin_Scc2_homolog_Source_UniProtKB_TrEMBL_Acc_G4VQR3	Sjap_0300390	Gsal_4674_nipped_b_like_protein_scc2_homolog	Bsch_g60319	Bsch_g66058	Tspi_316969836	Hmag_209368	Emul_10511	Hmag_200658	Sarc_g24494	Sjap_0135140	Csav_015694	Drer_075378_Nipped_B_homolog_Drosophila_Source_HGNC_Symbol_Acc_28862_NIPBL_2_of_3	Pbac_3468973	Ggal_035539	Cint_028579	Sjap_0114680	Bnat_141559_aug1_63_g16267	Rfil_5694128341877_Reticulomyxa_filosa	Amac_09000T0	Amac_12047T0	Scer_YDR180W_Subunit_of_cohesin_loading_factor_Scc2p_Scc4p_a_complex_required_for_loading_of_cohesin_complexes_onto_chromosomes_involved_in_establishing_sister_chromatid_cohesion_during_DSB_repair_via_histone_H2AX_evolutionarily_conserved_adherin_Source_SGD_Acc_S000002588_SCC2_SGD	Sarc_g23725	Mbre_38935	Hrob_176730	Sarc_g25078	Sarc_g8931	Ggal_023680	Sjap_0122930	Dpul_114730	Sjap_0092820	Sjap_0304540	Crei_151268_Chlre2_kg_scaffold_38000006	Crei_194230_estExt_fgenesh2_pg_C_600056	Rcul_t38798	Ggal_035538	Sjap_0091310	Adig_00066	Falb_04993T0_04993	Nvec_28619_	Odio_016773001	Rcul_t09056	Rfil_569375721	Rfil_569395248_protein_kinase_partial_Reticulomyxa_filosa	Rfil_5693970697720_partial_Reticulomyxa_filosa	Rfil_569422907	Sarc_g10264	Sjap_0110340	Tcas_270004565	Tcas_270004566	Tspi_316976715
HG_1316	Cfra_g291	Drer_027016_golgi_brefeldin_A_resistant_guanine_nucleotide_exchange_factor_1_Source_HGNC_Symbol_Acc_4181_GBF1_1_of_2	Hmag_220935	Mbre_35734	Adig_06446	Hsap_Ensmbl0107862_golgi_brefeldin_A_resistant_guanine_nucleotide_exchange_factor_1_Source_HGNC_Symbol_Acc_4181_GBF1	Ggal_009030	Xtro_022082	Acar_00014235	Aque_226408	Emul_06934	Tspi_316973756	Spun_05921T0	Dmel_0264560_garz_gartenzwerg_Source_FlyBase_0264560	Cgig_13547_Golgi_specific_brefeldin_A_resistance_guanine_nucleotide_exchange_factor_1_Source_UniProtKB_TrEMBL_Acc_K1PI78	Egra_00614	Smar_004637	Odio_001090001	Dpul_197351	Cint_008869	Cint_008866	Hrob_77812	Cint_008886	Tadh_24514	Rcul_t37025	Sman_101280_Golgi_specific_brefeldin_A_resistance_factor_putative_Source_UniProtKB_TrEMBL_Acc_C4QNZ8	Tcas_270011755	Hmic_0572100	OcarG_664	Mley_ML115516a	Csav_014426	Csav_014427	Csav_014428	Csav_014429	Csav_014430	Csav_014431	Sjap_0080760	Ctel_227129	Spur_002387_Gbf1L	Skow_23505m	Pfuc_419_1_58109_t1	Lgig_130403	Znev_04923	Pbac_3461026	Avag_41344001	Avag_05401001	Bmal_170578719	Avag_01906001	Cow_00780T0	Spur_016361_GBF1	Adig_11609	Nvec_5942_Sec7	Bsch_g70174	Bsch_g21375	Smim_48150_PREDICTED_similar_to_GBF1_protein_Ciona_intestinalis_gi_198425083_ref_XP_002128867_0_0_890	Csav_014432	Gsal_1422_golgi_specific_brefeldin_a_resistance_guanine_nucleotide_exchange_factor_1	Nvec_55089_	Drer_088406_golgi_brefeldin_A_resistant_guanine_nucleotide_exchange_factor_1_Source_HGNC_Symbol_Acc_4181_GBF1_2_of_2	Sarc_g7291	Dpul_327619	Pbac_3468690	Nvec_20579_Tymo_45kd_70kd	Nvec_31358_	Bflo_260802151	Bsch_g35780	Smim_48118_novel_protein_similar_to_vertebrate_golgi_specific_brefeldin_A_resistance_factor_GBF1_Danio_rerio_gi_220673341_emb_CAX12770_1e_130_402	Isca_ISCW012910-PA	Bsch_g3190	Aque_208605	Aque_200028	Sarc_g21168	Aque_201887	Aque_205168	Aque_205172	Aque_202342	Aque_210275	Aque_204985	Sarc_g19767	Sjap_0080770	Smoe_15993_gw1_69_94_1	Aque_204168	Rfil_569429739	Gsal_1045_golgi_specific_brefeldin_a_resistance_factor	Bsch_g4881	Cele_007703_gbf_1_Protein_GBF_1_isoform_a_gbf_1_mRNA_complete_cds_Source_RefSeq_mRNA_Acc_NM_001268211	Bmal_170574447	Gsal_1423_golgi_specific_brefeldin_a_resistance_guanine_nucleotide_exchange_factor_1	Mley_ML23502a	Skow_23528m	Sarc_g9161	Sarc_g17913	Bflo_260802149	Aque_204944	Aque_202756	Bnat_143979_aug1_83_g18687	Atri_00017_131	Atri_00017_132	Aque_200077	Adig_11610	Atri_00017_129	Sjap_0312690	Aque_201170	Aque_204337
HG_5318	Bnat_59632_fgenesh1_kg_5_122_1549_1_CFAO_EXTA	Dpul_311487	Avag_41467001	Avag_09601001	Avag_04444001	Avag_57030001	Atri_00019_396	Ggal_000226	Bsch_g54521	Bsch_g54607	Csav_017993	Skow_01081m	Lgig_177673	Spur_021199_Spur_021199	Smar_004052	Drer_027687_transmembrane_protein_230_Source_HGNC_Symbol_Acc_15876_TMEM230_1_of_2	Xtro_053539	Tcas_270002277	Ctel_20122	Bflo_260806301	Isca_ISCW012625-PA	Smim_22396_uncharacterized_protein_LOC100114926_isoform_Nasonia_vitripennis_gi_229577217_ref_NP_001153328_1e_34_125	Cow_08809T0	Znev_05201	Rcul_t23027	Drer_069674_transmembrane_protein_230_Source_HGNC_Symbol_Acc_15876_TMEM230_2_of_2	Falb_00881T0_00881	Aque_221913	Aque_203437	Tadh_58639	Hrob_84739	Tspi_316974403	Smoe_69689_gw1_9_1141_1	Adig_04944	Ppat_19552_gw1_153_50_1	Ppat_28953_gw1_19_139_1	Crei_162615_fgenesh2_kg_C_scaffold_1000123	Ppat_19551_gw1_80_90_1	Ttra_00672T0_00672_UPF0414_transmembrane_protein_C20orf30_166_aa	Smoe_130333_e_gw1_100_54_1	Atha_AT4G29850_1_Eukaryotic_protein_of_unknown_function_DUF872	Atha_AT3G29170_1_Eukaryotic_protein_of_unknown_function_DUF872	Atha_AT2G19350_1_Eukaryotic_protein_of_unknown_function_DUF872	Hsap_Ensmbl0089063_transmembrane_protein_230_Source_HGNC_Symbol_Acc_15876_TMEM230	Ppat_230563_scaf_108000034	Tspi_316974645	Smoe_86306_e_gw1_7_1387_1	Dmel_0032871_CG2611
HG_62	Bnat_42881_e_gw1_68_78_1	Xtro_033306	Drer_071409_ADP_ribosylation_factor_like_3_Source_ZFIN_Acc_ZDB_GENE_030131_7518_arl3	Ggal_013046	Ctel_21289	Skow_46139m	Sros_06709T0	Smar_000806	Drer_056794_nucleophosmin_nucleoplasmin_3_Source_ZFIN_Acc_ZDB_GENE_050320_50_npm3	Isca_ISCW018586-PA	Bflo_260812782	Acar_00006347	Dmel_0038916_dnd_dead_end_Source_FlyBase_0038916	Ehux_105672_fgeneshEH_pg_70_87	Ttra_09271T0_09271_Cyp27a1_protein_728_aa	Hsap_Ensmbl0138175_ADP_ribosylation_factor_like_3_Source_HGNC_Symbol_Acc_694_ARL3	Cint_028182	Drer_028846_ADP_ribosylation_factor_like_3_like_1_Source_ZFIN_Acc_ZDB_GENE_040426_1649_arl3l1	Bnat_56626_estExt_Genewise1Plus_C_1090017	Bmal_170589365	Hrob_102089	Avag_31341001	Csav_014129	Avag_07247001	Sjap_0060570	Cele_000188_arl_3_Protein_ARL_3_arl_3_mRNA_complete_cds_Source_RefSeq_mRNA_Acc_NM_064636	Mmar_MMa32581	Crei_128761_estExt_gwp_1H_C_150116	Cgig_17093_ADP_ribosylation_factor_like_protein_2_Source_UniProtKB_TrEMBL_Acc_K1RUY4	Amac_01738T0	Bsch_g14297	Znev_14500	Xtro_048327	Smim_56898_ADP_ribosylation_factor_6_Harpegnathos_saltator_gi_307192533_gb_EFN75721_6e_118_342	Xtro_062438	Tadh_60721	Aque_225409	Amac_04843T0	Skow_02475m	Emul_07947	Bflo_260804599	Cow_06157T0	Egra_08195	Ehux_352650_fgenesh_newKGs_kg_17_131_EhuArl3a	Dmel_0004908_Arf84F_ADP_ribosylation_factor_84F_Source_FlyBase_0004908	Ppat_183081_620063	Hmag_231143	Cint_029281	Spun_02127T0	Dpul_309391	Cgig_18929_ADP_ribosylation_factor_like_protein_3_Source_UniProtKB_TrEMBL_Acc_K1QIG6	Cow_00212T0	Xtro_051732	Tadh_49674	Acar_00001219	Smar_006468	Xtro_003496	Drer_052928_ADP_ribosylation_factor_6b_Source_ZFIN_Acc_ZDB_GENE_030131_9056_arf6b	Mbre_35363	Ctel_138728	Ppat_225335_estExt_Genewise1_C_3150024	Xtro_000056	Hsap_Ensmbl0165527_ADP_ribosylation_factor_6_Source_HGNC_Symbol_Acc_659_ARF6	Bmal_170588639	Hrob_185548	Isca_ISCW009274-PA	Sros_00589T0	Tcas_270014695	Skow_46053m	Znev_10548	Sman_159930_ADP_ribosylation_factor_like_3_arl3_Source_UniProtKB_TrEMBL_Acc_G4LVZ0	Rcul_t25137	Avag_60251001	Ttra_05747T0_05747_ADP_ribosylation_factor_1_193_aa	Sjap_0013640	Amac_04230T0	Hmag_229699	Lgig_218213	Hsap_Ensmbl0213465_ADP_ribosylation_factor_like_2_Source_HGNC_Symbol_Acc_693_ARL2	Aque_226448	Lgig_228225	Avag_05345001	Odio_003708001	Drer_045989_ADP_ribosylation_factor_4a_Source_ZFIN_Acc_ZDB_GENE_040801_109_arf4a	Dpul_230571	Dmel_0013750_Arf51F_ADP_ribosylation_factor_51F_Source_FlyBase_0013750	Isca_ISCW000919-PA	Cow_00374T0	Sman_000730_ADP_ribosylation_factor_family_Source_UniProtKB_TrEMBL_Acc_G4LYF8	Atri_00218_2	Smoe_231996_fgenesh1_pm_C_scaffold_20000027	Mley_ML011720a	Sman_086900_ADP_ribosylation_factor_arf_putative_Source_UniProtKB_TrEMBL_Acc_G4LXT7	Aque_227293	Aque_223204	Tspi_316970450	Cele_001358_evl_20_Protein_EVL_20_evl_20_mRNA_complete_cds_Source_RefSeq_mRNA_Acc_NM_063378	Spur_006826_Arl3	Mley_ML019230a	Rcul_t38521	Tadh_51633	Amac_01540T0	Amac_04036T0	Amac_12251T0	Amac_05781T0	Pfuc_22356_1_33265_t1	Scer_YOR094W_Glucose_repressible_ADP_ribosylation_factor_GTPase_of_the_Ras_superfamily_involved_in_development_of_polarity_also_has_mRNA_binding_activity_Source_SGD_Acc_S000005620_ARF3_SGD	Mbre_8937	Lgig_187225	Rfil_569425772	Sros_02330T0	Cow_02497T0	Odio_003550001	Cint_011844	Hmic_0637500	Drer_014310_ADP_ribosylation_factor_like_1_Source_ZFIN_Acc_ZDB_GENE_040718_175_arl1	Avag_05048001	Scer_YBR164C_Soluble_GTPase_with_a_role_in_regulation_of_membrane_traffic_regulates_potassium_influx_G_protein_of_the_Ras_superfamily_similar_to_ADP_ribosylation_factor_Source_SGD_Acc_S000000368_ARL1_SGD	Bmal_170595361	Csav_000888	Xtro_031193	Dpul_130078	Drer_016393_ADP_ribosylation_factor_1_like_Source_ZFIN_Acc_ZDB_GENE_030131_5234_arf1l	Mbre_27378	Mbre_19648	Emul_09857	Smim_53001_ADP_ribosylation_factor_79F_putative_Ixodes_scapularis_gi_241102056_ref_XP_002409865_2e_109_321	Cele_000187_arl_1_Protein_ARL_1_arl_1_mRNA_complete_cds_Source_RefSeq_mRNA_Acc_NM_063415	Hmic_0162900	Aque_200487	Hrob_170325	Egra_09598	Adig_01293	Cele_000184_arf_6_Protein_ARF_6_arf_6_mRNA_complete_cds_Source_RefSeq_mRNA_Acc_NM_070610	Skow_19752m	Drer_015404_ADP_ribosylation_factor_like_3_like_2_Source_ZFIN_Acc_ZDB_GENE_040426_1678_arl3l2	Csav_011180	Bnat_35743_e_gw1_11_61_1	Lgig_228722	Aque_228445	Cow_08713T0	Csav_012975	Cele_000183_arf_3_Protein_ARF_3_arf_3_mRNA_complete_cds_Source_RefSeq_mRNA_Acc_NM_068935	Drer_069496_ADP_ribosylation_factor_like_2_Source_ZFIN_Acc_ZDB_GENE_041010_19_arl2	Lgig_236204	Skow_13695m	Isca_ISCW022927-PA	Dpul_231341	Hrob_64136	Scer_YDL192W_ADP_ribosylation_factor_GTPase_of_the_Ras_superfamily_involved_in_regulation_of_coated_vesicle_formation_in_intracellular_trafficking_within_the_Golgi_functionally_interchangeable_with_Arf2p_Source_SGD_Acc_S000002351_ARF1_SGD	Tcas_270013817	Drer_009484_ADP_ribosylation_factor_1_Source_ZFIN_Acc_ZDB_GENE_010724_5_arf1	Avag_31581001	Drer_070539_ADP_ribosylation_factor_3a_Source_ZFIN_Acc_ZDB_GENE_040801_176_arf3a	Bflo_260800101	Ctel_175705	Skow_31056m	Scer_YDL137W_ADP_ribosylation_factor_GTPase_of_the_Ras_superfamily_involved_in_regulation_of_coated_formation_vesicles_in_intracellular_trafficking_within_the_Golgi_functionally_interchangeable_with_Arf1p_Source_SGD_Acc_S000002296_ARF2_SGD	Emul_07893	Ctel_4023	Smar_010921	Znev_03897	Avag_34929001	Emul_09511	Egra_01150	Smim_9191_ADP_ribosylation_factor_79F_Argas_monolakensis_gi_114153122_gb_ABI52727_3e_129_371	Dmel_0010348_Arf79F_ADP_ribosylation_factor_79F_Source_FlyBase_0010348	Mmar_MMa14993	Skow_15035m	Amac_13035T0	Hmag_208565	Mley_ML040421a	Xtro_024422	Acar_00008084	Drer_036998_ADP_ribosylation_factor_3b_Source_ZFIN_Acc_ZDB_GENE_030616_356_arf3b	Nvec_56255_Arf	Smim_49638_ADP_ribosylation_factor_79F_Argas_monolakensis_gi_114153122_gb_ABI52727_3e_129_371	Nvec_42281_	Ggal_008647	Acar_00006769	Mbre_35269	Hsap_Ensmbl0143761_ADP_ribosylation_factor_1_Source_HGNC_Symbol_Acc_652_ARF1	Avag_27598001	Ehux_79310_est_orfs_76_408_EhuArf1b	Tadh_63238	OcarG_1597	Adig_01577	Bmal_170588901	Sjap_0213630	Xtro_030434	Xtro_018949	Rcul_t10772	Ctel_151740	Spur_003162_Arf1l2	Odio_012250001	Cint_009270	Aque_228491	Rcul_t09558	Drer_042382_ADP_ribosylation_factor_5_Source_HGNC_Symbol_Acc_658_ARF5_1_of_2	Ctel_228707	Drer_070472_ADP_ribosylation_factor_5_Source_ZFIN_Acc_ZDB_GENE_030910_5_arf5	Hrob_185550	Ehux_359104_fgenesh_newKGs_kg_76_44_EhuArl3a	Hrob_186077	Hmag_221593	Avag_50985001	Bmal_170575328	Ggal_019017	Ggal_038376	Bflo_260804133	Acar_00002815	Bnat_57035_fgenesh1_pm_2_2	Odio_007524001	Mley_ML032910a	Gsal_1700_adp_ribosylation_factor_4	Bflo_260837190	Cfra_g3892	Gsal_2099_adp_ribosylation_factor_1	Avag_00099001	Ppat_213616_estExt_Genewise1_C_910050	Avag_15934001	Tcas_270013960	Aque_228492	Bnat_86505_estExt_fgenesh1_pg_C_110055	Csav_000123	Acar_00011398	Smoe_232066_fgenesh1_pm_C_scaffold_21000044	Tspi_316966068	Ppat_207202_estExt_Genewise1_C_370197	Rcul_t31480	Spun_05130T0	Ppat_181267_470248	Sros_05610T0	Smoe_100907_e_gw1_24_702_1	Bsch_g18772	Crei_183074_estExt_fgenesh2_kg_C_110094	Xtro_005404	Emul_03174	Falb_00115T0_00115	Lgig_231498	Mbre_34340	Dmel_0000115_Arf72A_Arflike_at_72A_Source_FlyBase_0000115	Hsap_Ensmbl0004059_ADP_ribosylation_factor_5_Source_HGNC_Symbol_Acc_658_ARF5	Egra_03774	Ttra_02990T0_02990_ADP_ribosylation_factor_1_184_aa	Ttra_07906T0_07906_ADP_ribosylation_factor_5_192_aa	Odio_004417001	Csav_011935	Spur_000552_Arf1	Smim_53154_ADP_ribosylation_factor_Camponotus_floridanus_gi_307191077_gb_EFN74817_5e_112_327	Hmic_0811700	Bmal_170596696	Ppat_57793_fgenesh1_pm_scaffold_78000006	Cele_000182_arf_1_2_Protein_ARF_1_2_arf_1_2_mRNA_complete_cds_Source_RefSeq_mRNA_Acc_NM_065834	Znev_07467	Ppat_108476_2710011	Mley_ML04647a	Tadh_19616	Aque_228814	Bnat_51487_estExt_Genewise1Plus_C_10201	Crei_97325_e_gwH_5_133_1	Hmic_0151800	Smoe_75668_e_gw1_0_2760_1	Spur_018981_Arl11l2	Csav_011936	Smoe_140818_estExt_Genewise1_C_11555	Atha_AT1G70490_1_ATARFA1D_ARFA1D_Ras_related_small_GTP_binding_family_protein	Atha_AT2G47170_1_ARF1A1C_Ras_related_small_GTP_binding_family_protein	Atha_AT1G10630_1_ATARFA1F_ARFA1F_ADP_ribosylation_factor_A1F	Sjap_0008190	Crei_78189_estExt_GenewiseW_1_C_110380	Atha_AT3G62290_1_ATARFA1E_ARFA1E_ADP_ribosylation_factor_A1E	Atha_AT5G17060_1_ATARFB1B_ARFB1B_ADP_ribosylation_factor_B1B	Gsal_1366_gtp_binding_adp_ribosylation_factor_homolog_1_protein	Dmel_0013749_Arf102F_ADP_ribosylation_factor_102F_Source_FlyBase_0013749	Atha_AT5G14670_1_ATARFA1B_ARFA1B_ADP_ribosylation_factor_A1B	Avag_50370001	Odio_008857001	Ppat_211063_estExt_Genewise1_C_670119	Ppat_211437_estExt_Genewise1_C_700078	Sros_11428T0	Cint_010029	Ppat_107867_2010009	Spur_026944_Arf1l1	Ttra_04449T0_04449_ADP_ribosylation_factor_like_protein_1_175_aa	Sman_088650_Putative_adp_ribosylation_factor_arf_Source_UniProtKB_TrEMBL_Acc_G4VDJ6	Znev_06812	Ggal_009007	Atri_00048_110	Avag_53323001	Falb_02870T0_02870	Bflo_260792746	Bsch_g27778	Cow_08473T0	Ppat_193635_2010053	Ctel_226979	Ppat_164517_700060	Dpul_129159	Atha_AT3G03120_1_ATARFB1C_ARFB1C_ADP_ribosylation_factor_B1C	Pfuc_48550_1_20022_t1	Avag_26317001	Hmic_0046900	Smim_12318_ADP_ribosylation_factor_like_Xenopus_Silurana_tropicalis_gi_45361023_ref_NP_989148_7e_105_309	Csav_011937	Dpul_300544	Aque_230054	Rcul_t19146	Avag_34853001	Lgig_135017	Bsch_g13263	Skow_01554m	Spun_02806T0	Ppat_193626_2010044	Csav_000122	Sjap_0305670	Odio_008785001	Spur_003496_Arf4_5	Tcas_270002649	Nvec_37042_Arf	Hmic_0373800	Bnat_48937_estExt_Genewise1_C_360011	Atha_AT2G15310_1_ATARFB1A_ARFB1A_ADP_ribosylation_factor_B1A	Odio_008856001	Cint_007845	Spur_005271_Arl2	Bnat_92841_estExt_fgenesh1_pm_C_810002	Ehux_66532_e_gw1_50_95_1	Bnat_51815_estExt_Genewise1Plus_C_30222	Csav_007519	Sros_01160T0	Mbre_36954	Cgig_20174_ADP_ribosylation_factor_Source_UniProtKB_TrEMBL_Acc_K1PTH4	Atha_AT2G24765_1_ARF3_ARL1_ATARL1_ADP_ribosylation_factor_3	Hmag_223367	Tcas_270015598	OcarG_789	Nvec_11310_Arf	Cfra_g3344	Hsap_Ensmbl0113595_tripartite_motif_containing_23_Source_HGNC_Symbol_Acc_660_TRIM23	Emul_09640	Cow_06868T0	Bflo_260826053	Smar_007018	Ggal_023768	Ctel_154525	Crei_154000_Chlre2_kg_scaffold_72000014	OcarG_9088	Acar_00015551	Mmar_MMa38054	Skow_35039m	Smoe_95409_e_gw1_17_63_1	Mley_ML271532a	Ppat_56392_fgenesh1_pm_scaffold_34000049	Tcas_270006271	Rfil_569435803	Rfil_569338276	Znev_07168	Ppat_205503_estExt_Genewise1_C_280076	Mley_ML085028a	Bflo_260826221	Sjap_0072160	Sman_164660_ADP_ribosylation_factor_like_2_arl2_Source_UniProtKB_TrEMBL_Acc_G4LYV5	Tadh_63594	Dmel_0035866_CG7197	Gsal_14317_adp_ribosylation_factor_2	Rcul_t16830	Drer_073876_ADP_ribosylation_factor_4_Source_HGNC_Symbol_Acc_655_ARF4_2_of_3	Cgig_15931_ADP_ribosylation_factor_1_Source_UniProtKB_TrEMBL_Acc_K1RG92	Ttra_11137T0_11137_ADP_ribosylation_factor_1_189_aa	Atri_00019_217	Xtro_000966	Dpul_307454	Lgig_237084	Xtro_051160	Aque_228447	Sros_06239T0	Ehux_508456_MEL_estExtDG_fgenesh_newKGs_pm_C_80053	Rcul_t39414	Cele_000190_arf_1_1_Protein_ARF_1_1_arf_1_1_mRNA_complete_cds_Source_RefSeq_mRNA_Acc_NM_068841	Hsap_Ensmbl0273003_RP11_399J13_3	Isca_ISCW020461-PA	Csav_006759	Avag_59129001	Aque_223991	Ttra_12391T0_12391	Ehux_362631_fgenesh_newKGs_kg_134_32_EhuArl2	Spun_03500T0	Ctel_132688	Bnat_50972_estExt_Genewise1_C_1030007	Crei_190294_estExt_fgenesh2_pg_C_180068	OcarG_689	Egra_04428	Emul_01599	Tcas_270007893	Hmag_228161	Cgig_15934_ADP_ribosylation_factor_1_Source_UniProtKB_TrEMBL_Acc_K1R0D0	Acar_00004128	Znev_13051	Acar_00003439	Adig_07342	Nvec_18358_Arf	Tadh_58105	Scer_YMR138W_GTP_binding_protein_involved_in_beta_tubulin_Tub2p_folding_isolated_as_mutant_with_increased_chromosome_loss_and_sensitivity_to_benomyl_regulated_by_the_GTPase_activating_protein_Cin2p_the_human_retinitis_pigmentosa_2_RP2_homolog_Source_SGD_Acc_S000004746_CIN4_SGD	Gsal_14603_adp_ribosylation_factor_6	Bflo_260830200	Atha_AT2G18390_1_TTN5_HAL_ARL2_ATARLC1_ADP_ribosylation_factor_family_protein	Pbac_3461652	Avag_09083001	Drer_069420_tripartite_motif_containing_23_Source_ZFIN_Acc_ZDB_GENE_060929_804_trim23	Ggal_004944	Hrob_67615	Znev_04713	Pfuc_396_1_65384_t1	Csav_011939	Crei_127215_estExt_gwp_1H_C_40008	Bsch_g44526	Drer_035719_ADP_ribosylation_factor_like_5C_Source_ZFIN_Acc_ZDB_GENE_040426_1866_arl5c	Ehux_435977_estExtDG_fgenesh_newKGs_kg_C_360102	OcarG_4299	Cgig_08027_ADP_ribosylation_factor_1_Source_UniProtKB_TrEMBL_Acc_K1PJY7	Spur_018980_Arl11	Cgig_15932_ADP_ribosylation_factor_Source_UniProtKB_TrEMBL_Acc_K1RMG4	Csav_003287	Cint_007984	Cgig_04926_ADP_ribosylation_factor_related_protein_1_Source_UniProtKB_TrEMBL_Acc_K1RKD6	Nvec_53421_Arf	Tspi_316965963	Cgig_06007_ADP_ribosylation_factor_related_protein_1_Source_UniProtKB_TrEMBL_Acc_K1QFX3	Hsap_Ensmbl0272822_ADP_ribosylation_factor_3_Source_UniProtKB_TrEMBL_Acc_F5H423_RP11_302B13_5	Tspi_316976817	Bnat_35449_e_gw1_9_141_1	Bnat_46781_estExt_Genewise1_C_70056	Smim_45826_ADP_ribosylation_factor_79F_putative_Ixodes_scapularis_gi_241997540_ref_XP_002433419_4e_109_320	Bsch_g6086	Cgig_04657_ADP_ribosylation_factor_like_protein_6_Source_UniProtKB_TrEMBL_Acc_K1PBA9	Skow_41281m	Lgig_204362	Isca_ISCW015567-PA	Bflo_260818306	Cint_006473	Smar_002770	Znev_06803	Adig_06299	Pfuc_31047_1_55365_t1	Tadh_25605	Drer_032056_ADP_ribosylation_factor_like_6_Source_ZFIN_Acc_ZDB_GENE_041219_2_arl6	Hmag_224322	Hsap_Ensmbl0113966_ADP_ribosylation_factor_like_6_Source_HGNC_Symbol_Acc_13210_ARL6	Acar_00008967	Crei_24475_estExt_fgenesh1_pm_C_670004	Ctel_202236	Avag_19573001	Csav_000028	Mley_ML13252a	Sjap_0063590	Aque_222042	Bmal_170583859	Sman_105480_ADP_ribosylation_factor_like_6_arl6_Source_UniProtKB_TrEMBL_Acc_G4VC35	Cint_009643	Hrob_67698	Tcas_270009496	Spur_017987_Arl6	Dpul_43340	Bnat_55693_estExt_Genewise1Plus_C_670078	Cele_000193_arl_6_Protein_ARL_6_arl_6_mRNA_complete_cds_Source_RefSeq_mRNA_Acc_NM_065592	Aque_222041	Rcul_t43877	Dmel_0034446_CG7735	Odio_008140001	Amac_00866T0	Mley_ML01277a	Sros_03466T0	Spun_03390T0	Bflo_260814779	Drer_094709_ADP_ribosylation_factor_like_8_Source_ZFIN_Acc_ZDB_GENE_030131_5762_arl8	Hsap_Ensmbl0165997_ADP_ribosylation_factor_like_5B_Source_HGNC_Symbol_Acc_23052_ARL5B	Acar_00003784	Aque_228407	Acar_00005504	Sman_104680	Ppat_161356_320016	Ggal_013923	Ctel_2859	Drer_074210_ADP_ribosylation_factor_4_Source_HGNC_Symbol_Acc_655_ARF4_3_of_3	Xtro_046890	Ggal_020407	Adig_14210	Hmic_0686600	Tspi_316974783	Xtro_049256	Avag_31969001	Skow_11459m	Ppat_104464_60029	Falb_05969T0_05969	Drer_018627_ADP_ribosylation_factor_like_5A_Source_ZFIN_Acc_ZDB_GENE_040718_28_arl5a	Cow_00011T0	Mbre_5315	Smar_015679	Xtro_057378	Atha_AT3G22950_1_ATARFC1_ARFC1_ADP_ribosylation_factor_C1	Hsap_Ensmbl0162980_ADP_ribosylation_factor_like_5A_Source_HGNC_Symbol_Acc_696_ARL5A	Acar_00012192	Smoe_439326_estExt_fgenesh2_pg_C_60248	Hmag_227675	Ppat_158606_30063	Ctel_143205	Odio_009031001	Xtro_053859	Avag_50127001	Atri_00002_552	Ppat_110849_e_gw1_1_275_1	Cfra_g2760	Lgig_141482	Avag_52115001	Ttra_00409T0_00409_Arl5_family_small_GTPase_182_aa	Odio_007689001	Avag_20605001	Avag_41479001	Avag_01642001	Avag_28849001	Aque_222043	Xtro_057377	Cele_000189_arl_5_Protein_ARL_5_arl_5_mRNA_complete_cds_Source_RefSeq_mRNA_Acc_NM_066777	Tspi_316965563	Sjap_0027490	Csav_007224	Ehux_434388_estExtDG_fgenesh_newKGs_kg_C_180119	Avag_15935001	Ctel_199849	Bsch_g61742	Avag_14019001	Rfil_569342205_ADP_ribosylation_factor_Reticulomyxa_filosa	Hrob_83215	Egra_07565	Tcas_270004696	Cint_014015	Emul_04356	Mley_ML073226a	Avag_26319001	Skow_30055m	Avag_34852001	Hmag_201318	Ehux_443186_estExtDG_fgenesh_newKGs_kg_C_2250017	Spur_010140_Arl11l1	Avag_55514001	Tcas_270010616	Ctel_101983	Spur_025555_Arf6	Csav_012665	Smar_013065	Emul_00764	Rfil_569374248_ADP_ribosylation_factor_like_protein_Reticulomyxa_filosa	Hmic_0301400	Dpul_44292	Spun_08779T0	Crei_115019_e_gwW_11_149_1	Drer_033182_ADP_ribosylation_factor_like_4ab_Source_ZFIN_Acc_ZDB_GENE_030219_167_arl4ab	Xtro_055816	Hsap_Ensmbl0168374_ADP_ribosylation_factor_4_Source_HGNC_Symbol_Acc_655_ARF4	Bsch_g18124	Spur_018195_Arfl5	Skow_10146m	Avag_09060001	Smar_001375	Smim_59709_GTP_binding_ADP_ribosylation_factor_ARF1_putative_Ixodes_scapularis_gi_241557568_ref_XP_002399974_1e_113_333	Ehux_353587_fgenesh_newKGs_kg_22_57_EhuArf3	Cint_009265	Smim_70704_GTP_binding_ADP_ribosylation_factor_ARF1_putative_Ixodes_scapularis_gi_241557568_ref_XP_002399974_4e_113_331	Bsch_g12608	Adig_10126	Mley_ML279814a	Sjap_0133700	Sarc_g13679	Isca_ISCW007159-PA	Avag_30083001	Avag_17591001	Dpul_187433	Pfuc_1700_1_51388_t1	Sarc_g24752	Rfil_569393403_ADP_ribosylation_factor_partial_Reticulomyxa_filosa	Pbac_3466883	Ttra_03018T0_03018_ADP_ribosylation_factor_1_154_aa	Hrob_159718	Avag_10095001	Drer_014763_ADP_ribosylation_factor_2_Source_ZFIN_Acc_ZDB_GENE_040122_4_arf2	Bflo_260801798	Lgig_164018	Cint_026636	Amac_14075T0	Cint_024782	Acar_00009882	Drer_057606_ADP_ribosylation_factor_like_4Ca_Source_ZFIN_Acc_ZDB_GENE_050417_265_arl4ca	Drer_032708_ADP_ribosylation_factor_like_4Cb_Source_ZFIN_Acc_ZDB_GENE_040426_2382_arl4cb	Xtro_023856	Hsap_Ensmbl0188042_ADP_ribosylation_factor_like_4C_Source_HGNC_Symbol_Acc_698_ARL4C	Hmag_207037	Bnat_36398_e_gw1_14_123_1	Ggal_039006	Csav_013894	Sman_032180_ADP_ribosylation_factor_arf_putative_Source_UniProtKB_TrEMBL_Acc_G4LYN4	Hsap_Ensmbl0179674_ADP_ribosylation_factor_like_14_Source_HGNC_Symbol_Acc_22974_ARL14	Ppat_218815_estExt_Genewise1_C_1630058	Tcas_270015597	Lgig_227345	Xtro_019118	Spur_005519_Arl13bl	Gsal_9306_adp_ribosylation_factor_like_protein_5b_like	Cgig_03939_ADP_ribosylation_factor_Source_UniProtKB_TrEMBL_Acc_K1PIM4	Rfil_5694152460859_Reticulomyxa_filosa	Gsal_1766_adp_ribosylation_factor_like_protein_2	Ppat_232401_fgenesh2_pm_scaffold_78000021	Csav_007520	Falb_03814T0_03814	Acar_00013351	Xtro_034195	Ggal_017508	Hrob_186023	Hsap_Ensmbl0134287_ADP_ribosylation_factor_3_Source_HGNC_Symbol_Acc_654_ARF3	Crei_114636_e_gwW_11_152_1	Adig_11091	Amac_09218T0	Pfuc_37013_1_41024_t1	Csav_011938	Bnat_52757_estExt_Genewise1Plus_C_110058	Smoe_165998_estExt_Genewise1Plus_C_30612	Smoe_179259_estExt_Genewise1Plus_C_510310	Tspi_316970832	Bsch_g45256	Gsal_14072_gtp_binding_protein_sar1b	Avag_35119001	Crei_82091_estExt_GenewiseW_1_C_480028	Xtro_022861	Ggal_007043	Hmag_232459	Ppat_202041_estExt_Genewise1_C_70238	Avag_27914001	Sjap_0104110	Hrob_185823	Sman_073590_GTP_binding_protein_like_protein_Source_UniProtKB_TrEMBL_Acc_G4V709	Atri_00003_24	Amac_07763T0	Bnat_89996_estExt_fgenesh1_pg_C_600006	Atha_AT4G02080_1_ASAR1_ATSARA1C_ATSAR2_SAR2_secretion_associated_RAS_super_family_2	Ttra_01009T0_01009_GTP_binding_protein_SAR1A_193_aa	Amac_13345T0	Atha_AT1G56330_1_SAR1_ATSAR1_ATSARA1B_ATSAR1B_SAR1B_secretion_associated_RAS_1B	Atha_AT3G62560_1_Ras_related_small_GTP_binding_family_protein	Ppat_192599_1830015	Dpul_230846	Amac_13596T0	Scer_YPL218W_GTPase_GTP_binding_protein_of_the_ARF_family_component_of_COPII_coat_of_vesicles_required_for_transport_vesicle_formation_during_ER_to_Golgi_protein_transport_Source_SGD_Acc_S000006139_SAR1_SGD	Xtro_035204	Acar_00001780	Amac_09734T0	Smim_52476_GTP_binding_protein_SAR1B_putative_Pediculus_humanus_corporis_gi_242024491_ref_XP_002432661_1e_119_347	Cgig_01001_GTP_binding_protein_SAR1_Source_UniProtKB_TrEMBL_Acc_K1P0S8	Smar_012542	Cow_05271T0	Drer_068600_SAR1_homolog_B_S_cerevisiae_Source_ZFIN_Acc_ZDB_GENE_040426_1958_sar1b	Tadh_63191	Isca_ISCW004922-PA	Dpul_230523	Spun_00660T0	Ehux_432215_estExtDG_fgenesh_newKGs_kg_C_30310	Acar_00001433	Bmal_170588099	Ctel_156190	Falb_05008T0_05008	Lgig_210455	Cfra_g189	Hrob_185366	Cele_022678_sar_1_Protein_SAR_1_sar_1_mRNA_complete_cds_Source_RefSeq_mRNA_Acc_NM_068181	Atha_AT1G09180_1_ATSAR1_ATSARA1A_SARA1A_secretion_associated_RAS_super_family_1	Skow_14963m	Odio_005411001	Mbre_37186	Drer_033320_SAR1_gene_homolog_Ab_S_cerevisiae_Source_ZFIN_Acc_ZDB_GENE_050417_437_sar1ab	Cint_026225	Cint_011986	Hsap_Ensmbl0152700_SAR1_homolog_B_S_cerevisiae_Source_HGNC_Symbol_Acc_10535_SAR1B	Znev_13076	Sros_08655T0	Hmic_0298900	Spur_006767_Sar1	Tcas_270001011	Cgig_26043_GTP_binding_protein_SAR1b_Source_UniProtKB_TrEMBL_Acc_K1QLK8	Mmar_MMa56041	Emul_03103	Egra_08239	Bflo_260814444	Rfil_569406223_small_GTP_binding_protein_sar1_Reticulomyxa_filosa	Ppat_105647_440003	OcarG_7684	Bnat_56686_estExt_Genewise1Plus_C_1140003	Ehux_432137_estExtDG_fgenesh_newKGs_kg_C_30211	Dpul_127286	Ppat_62281_fgenesh1_kg_scaffold_10000014	Ctel_200263	Ehux_65295_e_gw1_34_22_1	Mley_ML076024a	Atha_AT5G37680_1_ATARLA1A_ARLA1A_ADP_ribosylation_factor_like_A1A	Ttra_12216T0_12216	Bflo_260814446	Atri_00086_35	Ggal_010346	Avag_35318001	Falb_04867T0_04867	Ppat_187270_1030002	Atha_AT3G49870_1_ATARLA1C_ARLA1C_ADP_ribosylation_factor_like_A1C	Atri_00060_154	Ttra_01040T0_01040_ADP_ribosylation_factor_like_protein_8A_188_aa	Crei_24097_estExt_fgenesh1_pm_C_130012	Atri_00003_19	Atha_AT5G67560_1_ATARLA1D_ARLA1D_ADP_ribosylation_factor_like_A1D	Ggal_033430	Smoe_173564_estExt_Genewise1Plus_C_220420	Dmel_0038947_sar1_sar1_Source_FlyBase_0038947	Avag_37196001	Cint_011990	Avag_17774001	Smim_28932_GTP_binding_protein_SAR1B_putative_Pediculus_humanus_corporis_gi_242024491_ref_XP_002432661_7e_93_278	Ppat_113279_e_gw1_6_379_1	Aque_212330	Aque_224835	Smoe_159101_estExt_Genewise1_C_850159	Mley_ML149649a	Nvec_214_Arf	Acar_00007162	Mbre_20347	Lgig_186914	Spur_017832_Arl7	Tadh_51173	Cgig_25755_ADP_ribosylation_factor_like_protein_4C_Source_UniProtKB_TrEMBL_Acc_K1QZV4	Lgig_203405	Smar_004488	Mley_ML342223a	Ehux_366595_fgenesh_newKGs_kg_224_24_EhuArfrp1	Bsch_g36317	Drer_063223_ADP_ribosylation_factor_like_14_Source_ZFIN_Acc_ZDB_GENE_070705_288_arl14	Sros_09008T0	Mbre_27379	Rfil_569434013	Ttra_08228T0_08228_Arl_A17_protein_223_aa	Falb_00827T0_00827	Ggal_015514	Hsap_Ensmbl0152213_ADP_ribosylation_factor_like_11_Source_HGNC_Symbol_Acc_24046_ARL11	Ggal_035695	OcarG_10927	Bnat_92430_estExt_fgenesh1_pm_C_220009	Bsch_g65567	Aque_214487	Ggal_033429	Bsch_g52877	Atha_AT1G02620_1_Ras_related_small_GTP_binding_family_protein	Aque_205829	Sros_08176T0	Drer_042794_Uncharacterized_protein_Source_UniProtKB_TrEMBL_Acc_E7F3R8_CABZ01079045_1	Drer_036637_ADP_ribosylation_factor_like_11_Source_ZFIN_Acc_ZDB_GENE_030131_3410_arl11	Hmag_220338	Acar_00013050	Xtro_063246	Xtro_024776	Mmar_MMa19011	Cint_009452	Gsal_6270_adp_ribosylation_factor_like_protein_8a	Rcul_t16383	Hrob_155828	Mmar_MMa44279	Pbac_3472026	Odio_017383001	Csav_014215	Pbac_3475250	Ppat_71658_scaf_33000169	Bnat_64575_fgenesh1_kg_79_14_4926_2_CFAO_EXTA	Drer_060775_ADP_ribosylation_factor_like_10_Source_ZFIN_Acc_ZDB_GENE_091204_51_arl10	Xtro_048325	Falb_06221T0_06221	Ggal_005303	Avag_39020001	Acar_00006205	Xtro_022519	Bmal_170579759	Tadh_17057	Ppat_148266_e_gw1_275_66_1	Bflo_260809966	Sjap_0207310	Mley_ML12953a	Mbre_38764	Bnat_79720_fgenesh1_pg_65_1	Cint_022731	Acar_00016526	Ctel_155130	Lgig_227376	Ehux_46749_gw1_15_30_1	Smoe_76414_e_gw1_1_956_1	Atri_00004_158	Xtro_054295	Atha_AT5G52210_1_ATARLB1_ATGB1_GB1_GTP_binding_protein_1	Ggal_011637	Skow_28085m	Tadh_28623	Smim_61493_ADP_ribosylation_factor_79F_putative_Ixodes_scapularis_gi_241117264_ref_XP_002401863_1e_33_126	Hmag_227386	Tcas_270009630	Znev_02946	Ehux_79321_est_orfs_83_419_EhuArl16	Hsap_Ensmbl0214087_ADP_ribosylation_factor_like_16_Source_HGNC_Symbol_Acc_27902_ARL16	Scer_YPL051W_GTPase_of_the_Ras_superfamily_required_to_recruit_Arl1p_to_the_Golgi_similar_to_ADP_ribosylation_factor_Source_SGD_Acc_S000005972_ARL3_SGD	Smar_007053	Dmel_0038915_CG17819	Tcas_270004482	Spun_02064T0	Drer_059498_ADP_ribosylation_factor_like_16_Source_ZFIN_Acc_ZDB_GENE_070410_114_arl16	Drer_052575_ADP_ribosylation_factor_like_13A_Source_ZFIN_Acc_ZDB_GENE_040426_1790_arl13a	Mbre_2913	Aque_226603	Mbre_9101	Cgig_15933_ADP_ribosylation_factor_Source_UniProtKB_TrEMBL_Acc_K1S5Y2	Amac_10127T0	Dpul_62089	Ppat_55195_fgenesh1_pm_scaffold_7000016	Acar_00002476	Smar_008393	Cgig_16837_ADP_ribosylation_factor_like_protein_8A_Source_UniProtKB_TrEMBL_Acc_K1RAE9	Cint_019226	Drer_070318_ADP_ribosylation_factor_like_8Bb_Source_ZFIN_Acc_ZDB_GENE_080516_10_arl8bb	Xtro_011378	Lgig_159702	Drer_006915_ADP_ribosylation_factor_like_8Ba_Source_ZFIN_Acc_ZDB_GENE_030131_9370_arl8ba	Skow_12136m	Atha_AT1G02430_1_ATARFD1B_ARFD1B_ADP_ribosylation_factor_D1B	Bnat_87953_estExt_fgenesh1_pg_C_260079	Skow_26994m	Hrob_156111	Lgig_204069	Bflo_260829477	Ggal_009835	Drer_057857_ADP_ribosylation_factor_related_protein_1_Source_ZFIN_Acc_ZDB_GENE_050227_14_arfrp1	Acar_00013500	Znev_09403	Smim_44116_ADP_ribosylation_factor_related_protein_Acromyrmex_echinatior_gi_332028448_gb_EGI68491_5e_102_303	Crei_193574_estExt_fgenesh2_pg_C_470041	Dmel_0030088_CG7039	Amac_08696T0	Cow_06307T0	Spur_006463_Arfrp1	Avag_63621001	Smar_015776	Dpul_312347	Ttra_08309T0_08309_ArfRP1_family_small_GTPase_195_aa	Aque_212916	OcarG_2550	Tcas_270013511	Gsal_8030_adp_ribosylation_factor_related_protein_1	Pfuc_15196_1_32519_t1	Ctel_138515	Hsap_Ensmbl0101246_ADP_ribosylation_factor_related_protein_1_Source_HGNC_Symbol_Acc_662_ARFRP1	Ggal_029776	Skow_34533m	Ggal_024815	Xtro_059416	Acar_00000522	Xtro_058527	Acar_00004074	Ctel_184387	Hsap_Ensmbl0143862_ADP_ribosylation_factor_like_8A_Source_HGNC_Symbol_Acc_25192_ARL8A	Ggal_000846	Ggal_040104	Hrob_156955	Aque_210837	Sarc_g5316	Drer_078686_ADP_ribosylation_factor_like_8A_Source_ZFIN_Acc_ZDB_GENE_030131_5025_arl8a	Ggal_013517	Emul_08826	Acar_00012310	Sman_166930_ADP_ribosylation_factor_like_10_arl10_Source_UniProtKB_TrEMBL_Acc_G4VC98	Dmel_0037551_Gie_GTPase_indispensable_for_equal_segregation_of_chromosomes_Source_FlyBase_0037551	Rcul_t16619	Bmal_170589153	Xtro_001981	Hmic_0048900	Bsch_g29653	Egra_06292	Bsch_g33844	Egra_08080	Ggal_014228	Dpul_306725	Crei_100357_e_gwH_12_95_1	Odio_008400001	Amac_04422T0	Spur_020641_Arl2l1l	Znev_13552	Cele_000192_arl_8_Protein_ARL_8_arl_8_mRNA_complete_cds_Source_RefSeq_mRNA_Acc_NM_070390	Emul_03045	Xtro_047855	Znev_07275	Ggal_038325	Cele_021841_Y54E10BR_2_Protein_Y54E10BR_2_Y54E10BR_2_mRNA_complete_cds_Source_RefSeq_mRNA_Acc_NM_058693	Tcas_270013986	Nvec_39092_Arf	Tspi_316965541	Ctel_213461	Sjap_0042820	Bmal_170579585	Znev_13107	Bsch_g64394	Tadh_19675	Hrob_83363	Sros_02369T0	Spun_02742T0	Bflo_260831039	Cgig_08372_ADP_ribosylation_factor_like_protein_13B_Source_UniProtKB_TrEMBL_Acc_K1PSY5	Cint_011943	Hmag_223707	Cow_03774T0	Nvec_31701_	Bnat_89398_estExt_fgenesh1_pg_C_480121	Drer_022934_ADP_ribosylation_factor_like_4aa_Source_ZFIN_Acc_ZDB_GENE_040426_1878_arl4aa	Spur_008046_Arl9_10	Bflo_260814480	Bnat_90714_estExt_fgenesh1_pg_C_770074	Pfuc_1700_1_51389_t1	Pfuc_96777_1_35171_t1	Spun_02756T0	Sarc_g1911	Atha_AT3G49860_1_ATARLA1B_ARLA1B_ADP_ribosylation_factor_like_A1B	Hmic_0190200	Rcul_t03637	Smim_12735_ADP_ribosylation_factor_like_protein_8B_A_Danio_rerio_gi_45387563_ref_NP_991129_1e_120_349	Csav_014216	Ppat_108412_2630009	Csav_014214	Isca_ISCW017893-PA	Hsap_Ensmbl0134108_ADP_ribosylation_factor_like_8B_Source_HGNC_Symbol_Acc_25564_ARL8B	Adig_23935	Rfil_569434545_Reticulomyxa_filosa	Mmar_MMa48104	Isca_ISCW001558-PA	Bsch_g11589	Bsch_g2973	Pfuc_955_1_29501_t2	Mmar_MMa50722	Pfuc_955_1_29501_t1	Bsch_g31732	Bsch_g53299	Avag_22133001	Avag_57914001	Pfuc_4960_1_30828_t1	Nvec_32972_Arf	Pfuc_8454_1_53180_t1	Egra_08367	Cgig_03050_ADP_ribosylation_factor_like_protein_1_Source_UniProtKB_TrEMBL_Acc_K1QJP6	Cgig_11992_GTP_binding_protein_ARD_1_Source_UniProtKB_TrEMBL_Acc_K1PIX7	Mmar_MMa55853	Smim_56618_ADP_ribosylation_factor_like_5A_Xenopus_Silurana_tropicalis_gi_55741936_ref_NP_001006744_3e_53_174	Sarc_g5806	Pfuc_455_1_58118_t1	Bsch_g23941	Adig_22121	Lgig_143354	Tspi_316972803	Avag_47269001	Bsch_g16631	Amac_14074T0	Hsap_Ensmbl0255863_Uncharacterized_protein_Source_UniProtKB_TrEMBL_Acc_H0YGG7_AC073610_5	Bmal_170571785	Mmar_MMa04617	Spur_010139_Arl11l3	Amac_09229T0	Pfuc_2912_1_51822_t1	Atha_AT1G02440_1_ATARFD1A_ARFD1A_ADP_ribosylation_factor_D1A	Nvec_57342_Arf	Drer_045074_ADP_ribosylation_factor_like_4D_Source_ZFIN_Acc_ZDB_GENE_030131_2293_arl4d	Bsch_g49333	Sarc_g2215	Hsap_Ensmbl0228696_ADP_ribosylation_factor_like_17B_Source_HGNC_Symbol_Acc_32387_ARL17B	Hsap_Ensmbl0258003_AC139677_7	Spur_013324_Arl11l5	Hsap_Ensmbl0185829_ADP_ribosylation_factor_like_17A_Source_HGNC_Symbol_Acc_24096_ARL17A	Hsap_Ensmbl0258372_Homo_sapiens_ADP_ribosylation_factor_like_17B_ARL17B_transcript_variant_2_mRNA_Source_RefSeq_mRNA_Acc_NM_001103154_ARL17A	Spur_016382_Ard1	Odio_017629001	Cint_026504	Cgig_15534_ADP_ribosylation_factor_H_Source_UniProtKB_TrEMBL_Acc_K1RNC3	Cgig_03554_ADP_ribosylation_factor_1_Source_UniProtKB_TrEMBL_Acc_K1PJ68	Isca_ISCW019261-PA	Odio_008332001	Adig_01576	Dmel_0039889_CG2219	Adig_05326	Pfuc_18988_1_03960_t1	Amac_16188T0	Rfil_569397213_ADP_ribosylation_factor_like_protein_Reticulomyxa_filosa	Hsap_Ensmbl0141748_ADP_ribosylation_factor_like_5C_Source_HGNC_Symbol_Acc_31111_ARL5C	Cele_000180_arc_1_Protein_ARC_1_arc_1_mRNA_complete_cds_Source_RefSeq_mRNA_Acc_NM_063688	Hsap_Ensmbl0185305_ADP_ribosylation_factor_like_15_Source_HGNC_Symbol_Acc_25945_ARL15	Xtro_050521	Ggal_024002	Acar_00015247	Drer_057995_ADP_ribosylation_factor_like_15b_Source_ZFIN_Acc_ZDB_GENE_080813_2_arl15b	Drer_076040_ADP_ribosylation_factor_like_15a_Source_ZFIN_Acc_ZDB_GENE_070209_3_arl15a	Pfuc_16202_1_25501_t1	Mmar_MMa37311	Dpul_247913	Mmar_MMa49485	Bsch_g51733	Isca_ISCW023258-PA	Hsap_Ensmbl0175906_ADP_ribosylation_factor_like_4D_Source_HGNC_Symbol_Acc_656_ARL4D	Dpul_54309	Znev_12996	Lgig_135548	Bsch_g57985	Rfil_5694144381211_Reticulomyxa_filosa	Ggal_029773	Pfuc_10669_1_60797_t1	Adig_06992	Mley_ML257628a	Gsal_5835_adp_ribosylation_factor_1	Skow_03020m	Bsch_g9825	Nvec_15207_Arf	Cele_021349_arl_13_Protein_ARL_13_isoform_a_arl_13_mRNA_complete_cds_Source_RefSeq_mRNA_Acc_NM_001037897	Spur_019558_Arl2l1	Amac_07192T0	Drer_012763_ADP_ribosylation_factor_like_13b_Source_ZFIN_Acc_ZDB_GENE_021217_3_arl13b	Smoe_58944_gw1_26_724_1	Mley_ML234519a	Sman_096160_ADP_ribosylation_factor_like_13_arl13_Source_UniProtKB_TrEMBL_Acc_G4VR65	Csav_018160	Sros_00295T0	Ppat_53224_gw1_424_29_1	Lgig_227454	OcarG_6885	Amac_08103T0	Avag_50276001	Hsap_Ensmbl0174225_ADP_ribosylation_factor_like_13A_Source_HGNC_Symbol_Acc_31709_ARL13A	Avag_56633001	Sjap_0096900	Avag_10361001	Bmal_170573415	Csav_018161	Bnat_25594_gw1_13_81_1	Csav_006573	Xtro_048131	Znev_04888	Adig_12960	Adig_23852	Sarc_g22094	Spun_07160T0	Hmic_0884200	Cfra_g1345	Mmar_MMa19139	Znev_16302	Amac_15147T0	Cgig_15823_ADP_ribosylation_factor_1_Source_UniProtKB_TrEMBL_Acc_K1R1Q1	Cgig_03940_ADP_ribosylation_factor_2_Source_UniProtKB_TrEMBL_Acc_K1PRH4	Cint_028575	Hsap_Ensmbl0196503_ADP_ribosylation_factor_like_9_Source_HGNC_Symbol_Acc_23592_ARL9	Ctel_97109	Cgig_08029	Ggal_010707	Xtro_055316	OcarG_1996	Adig_15217	Tadh_54332	Isca_ISCW002447-PA	Cgig_15649_ADP_ribosylation_factor_like_protein_11_Source_UniProtKB_TrEMBL_Acc_K1Q1D8	Pfuc_9683_1_31806_t1	Lgig_236548	Hmag_219106	Sros_05081T0	Pfuc_13656_1_32345_t1	Smar_003314	Sarc_g23719	Ctel_143279	Cgig_19413	Cgig_19414	Cgig_19416_ADP_ribosylation_factor_like_protein_2_Source_UniProtKB_TrEMBL_Acc_K1RTE0	Ctel_150697	Drer_071881_ADP_ribosylation_factor_like_9_Source_ZFIN_Acc_ZDB_GENE_060825_210_arl9	Cint_024153	Pbac_3465727	Cint_004864	Lgig_231732	Cint_000281	Csav_002803	Avag_33578001	Csav_018159	Avag_11002001	Mbre_5589	Isca_ISCW016688-PA	Dmel_0031254_CG13692	Rcul_t30575	Ggal_031535	Sros_00244T0	Crei_179304_fgenesh2_pg_C_scaffold_66000018	Tadh_60766	Adig_19920	Tspi_316969525	Mmar_MMa06621	Adig_12698	Pfuc_14542_1_32460_t1	Dmel_0030375_CG11356	Dmel_0053797_CG33797	Dpul_109322	Aque_204067	Xtro_008727	Sros_05097T0	Hsap_Ensmbl0079332_SAR1_homolog_A_S_cerevisiae_Source_HGNC_Symbol_Acc_10534_SAR1A	Hsap_Ensmbl0169379_ADP_ribosylation_factor_like_13B_Source_HGNC_Symbol_Acc_25419_ARL13B	Avag_08925001	Sros_12258T0	Ehux_353311_fgenesh_newKGs_kg_20_157_EhuArl8	Pbac_3470657	Sman_037190_Arf_related_protein_1_arfrp1_Source_UniProtKB_TrEMBL_Acc_G4VRG8	Ehux_62335_e_gw1_9_47_1	Ehux_76397_e_gw1_501_17_1	Ehux_78157_e_gw1_1760_1_1	Pfuc_482919_1_65106_t1	Mley_ML011721a	Nvec_2235_Arf	Isca_ISCW009322-PA	Gsal_6728_adp_ribosylation_factor_3	Odio_015195001	Pfuc_11190_1_68288_t1	Hsap_Ensmbl0120805_ADP_ribosylation_factor_like_1_Source_HGNC_Symbol_Acc_692_ARL1	Hsap_Ensmbl0122644_ADP_ribosylation_factor_like_4A_Source_HGNC_Symbol_Acc_695_ARL4A	Avag_23746001	Pbac_3475799	Hsap_Ensmbl0175414_ADP_ribosylation_factor_like_10_Source_HGNC_Symbol_Acc_22042_ARL10	Hsap_Ensmbl0257814_ARL17_protein_Source_UniProtKB_TrEMBL_Acc_Q9BVU5_ARL17	Smim_73090_GTP_binding_ADP_ribosylation_factor_ARF1_putative_Ixodes_scapularis_gi_241575252_ref_XP_002403180_7e_15_75_5	Adig_18480	Rcul_t03183	Nvec_16166_	Nvec_38597_Arf	Pfuc_1700_1_51387_t1	Pfuc_314665_1_28835_t1	Bflo_260826037	Amac_11291T0	Aque_212915	Ppat_95809_scaf_288000019	Rcul_t07584	Rfil_569358068	Rfil_569381355	Rfil_5694028765806_Reticulomyxa_filosa	Rfil_569414439_spliceosome_associated_protein_Reticulomyxa_filosa	Rfil_569433539_ADP_ribosylation_factor_arf_Reticulomyxa_filosa	Bnat_25757_gw1_120_30_1	Sarc_g13678	Smim_16206_PREDICTED_ADP_ribosylation_factor_like_protein_3_like_Nomascus_leucogenys_gi_332212694_ref_XP_003255454_8e_22_90_9	Spur_002343_Spur_002343	Znev_03475	Ttra_02008T0_02008	Znev_12993	Avag_14751001	Avag_28690001	Avag_50628001	Avag_45483001	Bnat_39414_e_gw1_32_58_1
HG_1404	Ppat_25795_gw1_5_139_1	Atha_AT4G27030_1_FAD4_FADA_fatty_acid_desaturase_A	Crei_118667_e_gwW_28_74_1	Smoe_77032_e_gw1_1_1778_1	Bnat_85139_estExt_fgenesh1_pg_C_20289	Cint_028235	Spur_000742_Ube2v1_2	Cint_002039	Cint_002047	Avag_62909001	Crei_187409_estExt_fgenesh2_pg_C_60116	Sros_01166T0	Odio_010401001	Hmag_232185	Hmic_0792300	Tadh_63282	Cele_006730_uev_1_Protein_UEV_1_uev_1_mRNA_complete_cds_Source_RefSeq_mRNA_Acc_NM_061177	Odio_006259001	Atha_AT1G23260_1_MMZ1_UEV1A_MMS_ZWEI_homologue_1	Egra_08920	Atri_00010_108	Ppat_163794_600078	Atri_00018_53	Emul_03840	Rcul_t46078	Amac_00237T0	Falb_00331T0_00331	Xtro_010542	Acar_00012069	Smim_64955_ubiquitin_conjugating_enzyme_putative_Ixodes_scapularis_gi_242001738_ref_XP_002435512_3e_84_254	Hsap_Ensmbl0169139_ubiquitin_conjugating_enzyme_E2_variant_2_Source_HGNC_Symbol_Acc_12495_UBE2V2	Ggal_024540	Bnat_31437_gw1_89_64_1	Atha_AT1G62190_1_Kua_ubiquitin_conjugating_enzyme_hybrid_localisation_domain	Atri_00062_120	Atha_AT2G22890_1_Kua_ubiquitin_conjugating_enzyme_hybrid_localisation_domain	Acar_00015319	Odio_010120001	Drer_011498_si_ch211_212o1_2_Source_ZFIN_Acc_ZDB_GENE_041111_310_si_ch211_212o1_2	Cgig_08502	Ctel_120395	Dpul_218891	Xtro_051783	Bflo_260798494	Drer_042732_transmembrane_protein_189_Source_ZFIN_Acc_ZDB_GENE_041010_150_tmem189	Cow_04505T0	Aque_211130	Skow_22586m	Hrob_111107	Cele_013136_Y53C10A_5_Protein_Y53C10A_5_Y53C10A_5_mRNA_complete_cds_Source_RefSeq_mRNA_Acc_NM_060635	Csav_004414	Dmel_0032850_Kua_Kua_Source_FlyBase_0032850	Spur_016294_Tmem189	Lgig_221531	Tadh_55713	Cint_018140	Hmag_211756	Mley_ML46089a	Hsap_Ensmbl0124208_TMEM189_UBE2V1_readthrough_Source_HGNC_Symbol_Acc_33521_TMEM189_UBE2V1	Tcas_270006701	Avag_10804001	Avag_10914001	Avag_44742001	Avag_44674001	Bmal_170590143	Znev_04164	Avag_66290001	Isca_ISCW002059-PA	Smim_15622_ubiquitin_conjugating_enzyme_putative_Ixodes_scapularis_gi_241163850_ref_XP_002409364_5e_60_192	Isca_ISCW019147-PA	Lgig_207488	Smoe_154323_estExt_Genewise1_C_470375	Hsap_Ensmbl0240849_transmembrane_protein_189_Source_HGNC_Symbol_Acc_16735_TMEM189	Isca_ISCW007247-PA	Smar_015672	Bsch_g71708	Dmel_0035601_Uev1A_Uev1A_Source_FlyBase_0035601	Znev_07770	Smar_014236	Tcas_270004707	Drer_028198_ubiquitin_conjugating_enzyme_E2_variant_2_Source_ZFIN_Acc_ZDB_GENE_040426_2919_ube2v2	Ggal_012992	Aque_223049	Xtro_051785	Dpul_299912	Cgig_15460_Ubiquitin_conjugating_enzyme_E2_variant_1_Source_UniProtKB_TrEMBL_Acc_K1RBM7	Cow_06796T0	Adig_19695	Acar_00019128	Ggal_038052	Spun_04246T0	Skow_39660m	Drer_041875_ubiquitin_conjugating_enzyme_E2_variant_1_Source_ZFIN_Acc_ZDB_GENE_051030_102_ube2v1	Bflo_260805569	Atha_AT2G36060_2_MMZ3_UEV1C_MMS_ZWEI_homologue_3	Ppat_200973_4900005	Avag_51258001	Avag_17102001	Scer_YGL087C_Ubiquitin_conjugating_enzyme_variant_involved_in_error_free_postreplication_repair_forms_a_heteromeric_complex_with_Ubc13p_an_active_ubiquitin_conjugating_enzyme_cooperates_with_chromatin_associated_RING_finger_proteins_Rad18p_and_Rad5p_Source_SGD_Acc_S000003055_MMS2_SGD	Hrob_185499	Atha_AT1G70660_1_MMZ2_UEV1B_MMS_ZWEI_homologue_2	Mbre_19977	Mmar_MMa12278	Atri_00030_203	Atha_AT3G52560_4_UEV1D_4_ubiquitin_E2_variant_1D_4	Amac_10796T0	Smoe_270524_estExt_fgenesh1_kg_C_60019	Smoe_268551_estExt_fgenesh1_pm_C_520031	Ppat_150140_e_gw1_311_40_1	Pbac_3472040	Sjap_0079620	Mley_ML463528a	Ctel_18565	Sjap_0306700	Ehux_416247_estExtDG_Genewise1_C_480061	Hsap_Ensmbl0244687_ubiquitin_conjugating_enzyme_E2_variant_1_Source_HGNC_Symbol_Acc_12494_UBE2V1	Tspi_316970493	Sarc_g13263	Hmic_0792400	Gsal_11968_ubiquitin_conjugating_enzyme_e2_variant_2	Nvec_35256_	Nvec_39170_	Rcul_t30583	Smim_11636_ubiquitin_conjugating_enzyme_putative_Ixodes_scapularis_gi_241626472_ref_XP_002407918_5e_21_88_2	Mmar_MMa26556
HG_4299	Bnat_74920_fgenesh1_pg_31_147	Xtro_049937	Smar_015624	Lgig_233379	Drer_033757_non_SMC_condensin_II_complex_subunit_H2_Source_ZFIN_Acc_ZDB_GENE_041210_172_ncaph2	Smoe_402556_fgenesh2_pg_C_scaffold_0000561	Ttra_08711T0_08711_condensin_2_complex_subunit_H2_672_aa	Adig_09201	Ehux_106321_fgeneshEH_pg_76_57	Acar_00012857	Ggal_039615	Bsch_g67092	Ctel_219248	Cgig_27413_Condensin_2_complex_subunit_H2_Source_UniProtKB_TrEMBL_Acc_K1QEW4	Mbre_26851	Bflo_260827062	Cow_00175T0	Aque_207156	Bmal_170580982	Spur_025864_Ncaph1	Cint_029687	Aque_201692	Mmar_MMa45160	Skow_42949m	Rcul_t04438	Atri_00003_244	Acar_00019535	Crei_175339_fgenesh2_pg_C_scaffold_30000017	Hrob_186121	Ggal_022377	Spur_017803_Spur_017803	Mley_ML13566a	Spur_011757_Spur_011757	Mmar_MMa24935	Atha_AT3G16730_1_CONTAINS_InterPro_DOMAIN_s_Non_SMC_condensin_II_complex_subunit_H2_like_InterPro_IPR009378_Has_249_Blast_hits_to_211_proteins_in_82_species_Archae_0_Bacteria_0_Metazoa_145_Fungi_8_Plants_30_Viruses_0_Other_Eukaryotes_66_source_NCBI_BLink	Bsch_g68830	Sros_09385T0	Bsch_g46566	Csav_018740	Isca_ISCW015698-PA	Cint_005101	Atri_00003_246	Tadh_52130	Dpul_225579	Atri_00337_1	Smim_62766_condensin_complex_subunit_H2_putative_Ixodes_scapularis_gi_240953833_ref_XP_002399696_1e_16_92_0	Tcas_270002412	Znev_14142	Cele_016202_kle_2_Protein_KLE_2_kle_2_mRNA_complete_cds_Source_RefSeq_mRNA_Acc_NM_066326	Pfuc_2993_1_30315_t1	Hsap_Ensmbl0025770_non_SMC_condensin_II_complex_subunit_H2_Source_HGNC_Symbol_Acc_25071_NCAPH2	OcarG_2063	Dmel_0037831_Cap_H2_Chromosome_associated_protein_H2_Source_FlyBase_0037831	Smim_62746_62746
HG_4387	Bsch_g54077	Bsch_g2053	Bsch_g47093	Bflo_260803273	Drer_057929_nuclear_assembly_factor_1_homolog_S_cerevisiae_Source_ZFIN_Acc_ZDB_GENE_030131_4546_naf1	Acar_00004965	Skow_26531m	Skow_34949m	Lgig_229116	Avag_34596001	Avag_09814001	Znev_00638	Smim_67566_PREDICTED_H_ACA_ribonucleoprotein_complex_non_core_subunit_NAF1_Equus_caballus_gi_194208354_ref_XP_001498495_2e_42_168	Ggal_037997	Ggal_015443	Cow_03986T0	Cgig_20915_H_ACA_ribonucleoprotein_complex_non_core_subunit_NAF1_Source_UniProtKB_TrEMBL_Acc_K1QNU9	Cint_017511	Mmar_MMa27843	Tadh_60177	Rcul_t38863	Csav_004840	Hmag_215403	Nvec_33307_NAF1	Tcas_270011488	Dmel_0032701_CG10341	Odio_010394001	Sros_11456T0	Spur_023326_Naf1L	Bnat_139234_aug1_49_g13942	Smar_013736	Sarc_g7204	Aque_220654	Spun_00573T0	Amac_11620T0	Ctel_212561	Dpul_322388	Amac_11010T0	Mley_ML05134a	Atha_AT1G03530_1_ATNAF1_NAF1_nuclear_assembly_factor_1	Ttra_02889T0_02889_H_ACA_ribonucleoprotein_complex_non_core_subunit_NAF1_408_aa	Pbac_3463735	Dpul_109741	Dpul_105800	Smoe_412557_fgenesh2_pg_C_scaffold_18000133	Ppat_84191_scaf_120000108	Tspi_316972821	Atri_00003_353	Hsap_Ensmbl0145414_nuclear_assembly_factor_1_ribonucleoprotein_Source_HGNC_Symbol_Acc_25126_NAF1	Pfuc_7020_1_45557_t1	Falb_03448T0_03448	Bsch_g25934	Cele_009132_F25H8_2_Protein_F25H8_2_F25H8_2_mRNA_complete_cds_Source_RefSeq_mRNA_Acc_NM_069389	Scer_YNL124W_RNA_binding_protein_required_for_the_assembly_of_box_H_ACA_snoRNPs_and_thus_for_pre_rRNA_processing_forms_a_complex_with_Shq1p_and_interacts_with_H_ACA_snoRNP_components_Nhp2p_and_Cbf5p_similar_to_Gar1p_Source_SGD_Acc_S000005068_NAF1_SGD	Mmar_MMa27844	Rcul_t16539	Smim_12389_PREDICTED_hypothetical_protein_LOC100571954_Acyrthosiphon_pisum_gi_328699916_ref_XP_003241090_3e_05_49_7	Atha_AT4G03380_1_BEST_Arabidopsis_thaliana_protein_match_is_nuclear_assembly_factor_1_TAIR_AT1G03530_1_Has_29_Blast_hits_to_29_proteins_in_8_species_Archae_0_Bacteria_0_Metazoa_0_Fungi_0_Plants_29_Viruses_0_Other_Eukaryotes_0_source_NCBI_BLink
HG_4563	Bsch_g42000	Ggal_024646	Cint_008243	Acar_00011414	Xtro_029268	Csav_000084	Drer_003641_trk_fused_gene_Source_ZFIN_Acc_ZDB_GENE_030131_8410_tfg	Spur_014259_Tfg	Hsap_Ensmbl0114354_TRK_fused_gene_Source_HGNC_Symbol_Acc_11758_TFG	Smim_57880_trk_fused_Xenopus_Silurana_tropicalis_gi_269784697_ref_NP_001007962_4e_68_231	Ctel_180567	Bflo_260834364	Znev_11307	Skow_25367m	Cgig_09756_Protein_TFG_Source_UniProtKB_TrEMBL_Acc_K1PJM5	Smar_010851	Dpul_226181	Lgig_106345	Tcas_270003685	Hmag_207830	Isca_ISCW024619-PA	Nvec_38324_PB1	Adig_15224	OcarG_8411	Hrob_89755	Tadh_25159	Avag_04748001	Avag_32315001	Tspi_316969484	Rcul_t44464	Avag_16879001	Sjap_0072030	Avag_34242001	Pbac_3461571	Emul_06401	Cow_04788T0	Mmar_MMa37765	Egra_00576	Hmic_0882100	Aque_226738	Gsal_12915_protein_tfg	Mbre_5046	Odio_030791001	Cele_006565_tfg_1_Protein_TFG_1_tfg_1_mRNA_complete_cds_Source_RefSeq_mRNA_Acc_NM_061061	Sros_11918T0	Cele_013507_Y71A12B_10_Protein_Y71A12B_10_isoform_a_Y71A12B_10_mRNA_complete_cds_Source_RefSeq_mRNA_Acc_NM_001265333	Pfuc_12502_1_32216_t1	Csav_000085	Hmag_231821	Hrob_189584	Mley_ML046313a	Mley_ML15005a	Sman_154040_Sugar_nucleotide_epimerase_related_Source_UniProtKB_TrEMBL_Acc_C4QDC5	Sman_078030
HG_831	Smoe_65764_gw1_4_1364_1	Tadh_28738	Ttra_01021T0_01021_STE_STE11_protein_kinase_841_aa	Znev_09754	Csav_008373	Csav_008371	Csav_008372	Ggal_023686	Acar_00014475	Xtro_033844	Xtro_033842	Spur_005305_Mekk1	Hsap_Ensmbl0095015_mitogen_activated_protein_kinase_kinase_kinase_1_E3_ubiquitin_protein_ligase_Source_HGNC_Symbol_Acc_6848_MAP3K1	Tcas_270001582	Bflo_260832285	Cint_023987	Cint_023986	Spur_027423_Mekk1_1	Cint_023988	Skow_03602m	Hmic_0735000	Tspi_316975081	Emul_04635	Egra_00789	Tadh_10277	Csav_008374	Cgig_14644_Mitogen_activated_protein_kinase_kinase_kinase_1_Source_UniProtKB_TrEMBL_Acc_K1Q9R5	Ctel_95566	Ctel_184398	Drer_088180_mitogen_activated_protein_kinase_kinase_kinase_1_E3_ubiquitin_protein_ligase_Source_ZFIN_Acc_ZDB_GENE_090313_412_map3k1	Ttra_02730T0_02730_STE_STE11_protein_kinase_1193_aa	Smar_011884	Drer_005416_mitogen_activated_protein_kinase_kinase_kinase_5_Source_ZFIN_Acc_ZDB_GENE_030827_3_map3k5	Nvec_41851_Pkinase	Lgig_162448	Acar_00017562	Acar_00021149	Drer_069933_mitogen_activated_protein_kinase_kinase_kinase_6_Source_HGNC_Symbol_Acc_6858_MAP3K6	Znev_08936	Smim_70231_Mitogen_activated_protein_kinase_kinase_kinase_15_Acromyrmex_echinatior_gi_332027798_gb_EGI67863_0_0_1581	Hsap_Ensmbl0180815_mitogen_activated_protein_kinase_kinase_kinase_15_Source_HGNC_Symbol_Acc_31689_MAP3K15	Sros_13011T0	Smar_008949	Drer_013310_mitogen_activated_protein_kinase_kinase_kinase_15_Source_HGNC_Symbol_Acc_31689_MAP3K15	Hsap_Ensmbl0197442_mitogen_activated_protein_kinase_kinase_kinase_5_Source_HGNC_Symbol_Acc_6857_MAP3K5	Isca_ISCW010233-PA	Ggal_022482	Rcul_t41152	Dmel_0014006_Pk92B_Protein_kinase_at_92B_Source_FlyBase_0014006	Sman_050380_Protein_kinase_Source_UniProtKB_TrEMBL_Acc_G4LWI4	Skow_25188m	Bflo_260835134	Xtro_013645	Acar_00016711	Hrob_62517	Atha_AT5G55090_1_MAPKKK15_mitogen_activated_protein_kinase_kinase_kinase_15	Avag_16170001	Ggal_026448	Cele_003822_nsy_1_Protein_NSY_1_Source_UniProtKB_TrEMBL_Acc_Q21029	Lgig_189920	Gsal_11527_mitogen_activated_protein_kinase_kinase_kinase_1	Xtro_005271	Atha_AT4G26890_1_MAPKKK16_mitogen_activated_protein_kinase_kinase_kinase_16	Avag_02948001	Ttra_08683T0_08683_STE_STE11_protein_kinase_893_aa	Bnat_83085_fgenesh1_pg_101_59	Mley_ML055024a	Egra_04742	Znev_12720	Emul_08877	Tcas_270001936	Dmel_0024329_Mekk1_Mekk1_Source_FlyBase_0024329	Bmal_170579434	Avag_67092001	Mley_ML35652a	Adig_12404	Atri_00015_13	Isca_ISCW002207-PA	Scer_YNR031C_MAP_kinase_kinase_kinase_of_the_HOG1_mitogen_activated_signaling_pathway_interacts_with_Ssk1p_leading_to_autophosphorylation_and_activation_of_Ssk2p_which_phosphorylates_Pbs2p_also_mediates_actin_cytoskeleton_recovery_from_osmotic_stress_Source_SGD_Acc_S000005314_SSK2_SGD	Aque_226719	Cow_06694T0	Atha_AT3G50310_1_MAPKKK20_mitogen_activated_protein_kinase_kinase_kinase_20	Cgig_11917_Mitogen_activated_protein_kinase_kinase_kinase_5_Source_UniProtKB_TrEMBL_Acc_K1PHY7	Atha_AT4G36950_1_MAPKKK21_mitogen_activated_protein_kinase_kinase_kinase_21	Skow_31731m	Ttra_02237T0_02237_serine_threonine_protein_kinase_699_aa	Atha_AT5G67080_1_MAPKKK19_mitogen_activated_protein_kinase_kinase_kinase_19	Bnat_82269_fgenesh1_pg_90_11	Gsal_10816_protein_kinase	Spur_025219_Mekk5	Pbac_3460803	Bnat_88915_estExt_fgenesh1_pg_C_400070	Hmag_213965	Bsch_g30590	Falb_05917T0_05917	OcarG_2042	Hrob_189913	Sros_11019T0	Pbac_3476501	Atha_AT3G46160_1_Protein_kinase_superfamily_protein	Hmag_227271	Ehux_47894_gw1_205_11_1	Bsch_g18162	Atha_AT3G45670_1_Protein_kinase_superfamily_protein	Cele_013694_Y106G6A_1_Protein_Y106G6A_1_Y106G6A_1_mRNA_complete_cds_Source_RefSeq_mRNA_Acc_NM_060228	Nvec_9807_Pkinase_Tyr	Spur_010872_Mapkkk5	Pfuc_32273_1_40867_t1	Sjap_0018650	Bsch_g30591	Sjap_0112540	Atha_AT2G34290_1_Protein_kinase_superfamily_protein	Atha_AT2G41920_1_Protein_kinase_superfamily_protein	Rcul_t41153	Hmag_227272	Acar_00012240	Isca_ISCW001564-PA	Skow_25197m	Gsal_12422_mitogen_activated_protein_kinase_kinase_kinase_15	Atha_AT5G27790_1_Protein_kinase_superfamily_protein	Atha_AT2G05060_1_Protein_kinase_superfamily_protein	Atha_AT2G41910_1_Protein_kinase_superfamily_protein	Mley_ML14549a	Pfuc_3444_1_37589_t1	Sjap_0311890	Sjap_0069170	Pfuc_3444_1_37590_t1	Pfuc_49765_1_70675_t1	Atha_AT3G45790_1_Protein_kinase_superfamily_protein	Atha_AT3G46140_1_Protein_kinase_superfamily_protein	OcarG_6792	Cint_020007	Crei_114487_e_gwW_10_130_1	Atha_AT2G41930_1_Protein_kinase_superfamily_protein	Atha_AT2G42550_1_Protein_kinase_superfamily_protein	Atha_AT2G40560_1_Protein_kinase_superfamily_protein	Spur_002076_Unk_68	Drer_074219_zgc_171516_Source_ZFIN_Acc_ZDB_GENE_070928_11_zgc_171516	Drer_088314_Uncharacterized_protein_Source_UniProtKB_TrEMBL_Acc_E7F129_CT476804_3	Acar_00020929	Xtro_054129	Acar_00019691	Skow_25216m	Mmar_MMa25400	Tspi_316975080	Mley_ML017317a	Avag_47035001	Pbac_3465723	Aque_203414	Ggal_038025	Hmag_213537	Adig_00719	Adig_02886	Adig_19749	Adig_11363	Adig_04315	Hmag_214676	Hmag_223346	Atha_AT2G43930_1_Protein_kinase_superfamily_protein	Hmag_226794	Hmag_210889	Gsal_6531_mitogen_activated_protein_kinase_kinase_kinase_4	Hmag_203353	Hmag_202632	Hmag_220206	Hmag_208498	Sjap_0133840	Mmar_MMa24479	Pfuc_8016_1_38678_t1	Atha_AT4G04632_1_Protein_kinase_superfamily_protein	Avag_39718001	Pbac_3475350	Sman_198700_Protein_kinase_Source_UniProtKB_TrEMBL_Acc_G4LX36	Hmag_231493	Hsap_Ensmbl0198909_mitogen_activated_protein_kinase_kinase_kinase_3_Source_HGNC_Symbol_Acc_6855_MAP3K3	Isca_ISCW001078-PA	Mmar_MMa16148	Isca_ISCW002206-PA	Mley_ML055022a	Pfuc_51584_1_56116_t1	Pfuc_3444_1_37592_t1	Spur_009852_Unk_81	Aque_226718	Sjap_0098560	Aque_226390	Aque_226391	Atha_AT2G18530_1_Protein_kinase_superfamily_protein	Avag_39720001	Avag_39719001
HG_17177	Bnat_54470_estExt_Genewise1Plus_C_350029	Cow_01340T0	Ppat_94970_scaf_271000016	Smoe_230578_fgenesh1_pm_C_scaffold_5000134	Crei_137335_estExt_gwp_1W_C_200170	Sros_04960T0	Sarc_g19814	Mbre_9369
HG_4522	Egra_08902	Emul_10453	Ehux_240293_gm1_30500050	Smar_000768	Znev_01118	Smim_38652_PREDICTED_SMYD_family_member_5_Taeniopygia_guttata_gi_224050362_ref_XP_002187845_9e_160_465	Tcas_270001538	Cow_07464T0	Dpul_189934	Mley_ML003211a	Sman_121610_Putative_set_and_mynd_domain_containing_Source_UniProtKB_TrEMBL_Acc_G4VEC8	Tadh_28394	Cgig_09476_SET_and_MYND_domain_containing_protein_5_Source_UniProtKB_TrEMBL_Acc_K1PTY1	Lgig_231752	Hmag_207987	Skow_09976m	Sjap_0006410	Ctel_159764	Isca_ISCW000706-PA	Bsch_g12293	Bsch_g38831	Bsch_g46748	Ggal_025878	Drer_071669_SMYD_family_member_5_Source_ZFIN_Acc_ZDB_GENE_040912_39_smyd5	Csav_014864	Cint_004219	Hrob_193546	Dmel_0038869_CG3353	Avag_34454001	Avag_14329001	Xtro_025737	Spur_023722_Spur_023722	Bflo_260828157	Adig_06136	Sros_08216T0	Acar_00000599	Hmic_0691300	Gsal_1225_set_and_mynd_domain_containing_protein_5	Mbre_29283	Odio_007440001	Amac_01567T0	Amac_04063T0	Mmar_MMa38107	Adig_07962	Pfuc_3641_1_16142_t1	Sros_06018T0	Cow_08663T0	Pfuc_22137_1_33247_t1	Nvec_59339_	Crei_141604_Chlre2_kg_scaffold_5000014	Hsap_Ensmbl0135632_SMYD_family_member_5_Source_HGNC_Symbol_Acc_16258_SMYD5	Scer_YHR207C_Putative_S_adenosylmethionine_dependent_methyltransferase_zinc_finger_protein_contains_one_canonical_and_two_unusual_fingers_in_unusual_arrangements_deletion_enhances_replication_of_positive_strand_RNA_virus_Source_SGD_Acc_S000001250_SET5_SGD	Sarc_g1870	Hmag_207988	Ehux_255786_gm1_389100002	Odio_007438001	Sros_06016T0
HG_422	Crei_112723_e_gwW_3_479_1	Bnat_45220_e_gw1_115_11_1	Atha_AT5G60790_1_ATGCN1_GCN1_ABC_transporter_family_protein	Atri_00049_22	Smoe_417188_fgenesh2_pg_C_scaffold_33000198	Atha_AT3G54540_1_ATGCN4_GCN4_general_control_non_repressible_4	Atri_00002_474	Atri_00072_127	Ppat_185775_860087	Ppat_231060_scaf_119000055	Mbre_35317	Smoe_154355_estExt_Genewise1_C_470452	Hmag_224773	Ppat_192602_1830018	Ppat_161003_280200	Hrob_190415	Spun_07820T0	Aque_228394	Spur_002680_Abcf2	Sman_040540_Putative_atp_dependent_transporter_Source_UniProtKB_TrEMBL_Acc_G4VB63	Ppat_223577_estExt_Genewise1_C_2630069	Sjap_0218580	Sros_00881T0	Ctel_156967	Bnat_56979_fgenesh1_pm_1_4	Ehux_68429_e_gw1_78_4_1	Znev_05330	Mley_ML276921a	Tadh_23034	Falb_00574T0_00574	Lgig_167298	Cgig_02341_ATP_binding_cassette_sub_family_F_member_2_Source_UniProtKB_TrEMBL_Acc_K1Q0R4	Dmel_0030672_CG9281	Smar_015181	Tspi_316973875	Crei_132213_estExt_gwp_1H_C_480029	Cow_04599T0	Amac_12818T0	Amac_06656T0	Skow_07247m	Scer_YER036C_ATPase_of_the_ATP_binding_cassette_ABC_family_involved_in_40S_and_60S_ribosome_biogenesis_has_similarity_to_Gcn20p_shuttles_from_nucleus_to_cytoplasm_physically_interacts_with_Tif6p_Lsg1p_Source_SGD_Acc_S000000838_ARB1_SGD	Dpul_304799	Drer_089705_ATP_binding_cassette_sub_family_F_GCN20_member_3_Source_HGNC_Symbol_Acc_72_ABCF3	Isca_ISCW009589-PA	OcarG_3937	Spun_01444T0	Spun_06977T0	Sjap_0068000	Smim_18680_ABC_transporter_putative_Ixodes_scapularis_gi_241651546_ref_XP_002411282_0_0_1031	Skow_35490m	Sman_166040_ATP_dependent_transporter_putative_Source_UniProtKB_TrEMBL_Acc_C4QJ35	Crei_136828_estExt_gwp_1W_C_10749	Avag_32606001	Bmal_170580200	Odio_013315001	Bmal_170586728	Avag_39367001	Tcas_270007325	Rcul_t32441	Hmag_225543	Lgig_114038	Amac_16035T0	Cele_012097_abcf_2_Protein_ABCF_2_abcf_2_mRNA_complete_cds_Source_RefSeq_mRNA_Acc_NM_067378	Smar_014228	Cint_007529	Dpul_347354	Gsal_4737_atp_binding_cassette_sub_family_f_member_2	Ctel_171496	Hrob_185827	Scer_YFR009W_Positive_regulator_of_the_Gcn2p_kinase_activity_forms_a_complex_with_Gcn1p_proposed_to_stimulate_Gcn2p_activation_by_an_uncharged_tRNA_Source_SGD_Acc_S000001905_GCN20_SGD	Tspi_316976101	Cfra_g266	Emul_02559	Pbac_3460328	Egra_02905	Cint_007568	Znev_04455	Mbre_33067	Tcas_270013337	Cint_011088	Ctel_166316	Sarc_g13131	Drer_038785_ATP_binding_cassette_sub_family_F_GCN20_member_2a_Source_ZFIN_Acc_ZDB_GENE_030131_8714_abcf2a	Smar_009532	Drer_052331_ATP_binding_cassette_sub_family_F_member_2_like_LOC100000576_mRNA_Source_RefSeq_mRNA_Acc_NM_001201361_BX322787_1	Mley_ML01825a	Cint_011064	Bflo_260800839	Cint_011067	Xtro_031507	Ttra_08355T0_08355_ABC_transporter_F_family_member_4_1084_aa	Tcas_270002367	Cfra_g6274	Ehux_466207_estExtDG_fgeneshEH_pg_C_950015	Csav_008418	Dmel_0030321_CG1703	Csav_002142	Amac_05141T0	Cfra_g4600	Mmar_MMa09745	Smim_14294_PREDICTED_similar_to_AGAP012249_PA_Tribolium_castaneum_gi_91076670_ref_XP_971562_0_0_872	Tadh_20563	Hsap_Ensmbl0033050_ATP_binding_cassette_sub_family_F_GCN20_member_2_Source_HGNC_Symbol_Acc_71_ABCF2	Hmic_0696500	Bsch_g71307	Dpul_347363	Ppat_208576_estExt_Genewise1_C_470098	Atri_00009_359	Cow_03000T0	Lgig_133119	Ehux_451786_estExtDG_Genemark1_C_500077	Atha_AT1G64550_1_ATGCN3_GCN3_general_control_non_repressible_3	Dpul_347357	Skow_06812m	Bflo_260831910	Xtro_037613	Cele_006512_abcf_1_Protein_ABCF_1_abcf_1_mRNA_complete_cds_Source_RefSeq_mRNA_Acc_NM_073791	Ttra_02423T0_02423	Cow_02674T0	Mley_ML005326a	Avag_63710001	Cgig_27843_ATP_binding_cassette_sub_family_F_member_3_Source_UniProtKB_TrEMBL_Acc_K1R373	Acar_00008784	Ggal_013803	Tadh_27065	Rcul_t27638	Csav_017654	Csav_017652	Spur_009335_Abcf1	Csav_017656	Csav_017655	Csav_002143	Znev_11879	Ttra_08054T0_08054_ATP_dependent_transporter_725_aa	Smoe_175495_estExt_Genewise1Plus_C_300117	Hsap_Ensmbl0161204_ATP_binding_cassette_sub_family_F_GCN20_member_3_Source_HGNC_Symbol_Acc_72_ABCF3	Pbac_3462493	Aque_224659	Pfuc_814_1_65634_t1	Hsap_Ensmbl0204574_ATP_binding_cassette_sub_family_F_GCN20_member_1_Source_HGNC_Symbol_Acc_70_ABCF1	Ggal_021752	Cint_016144	Cint_016145	Cint_016146	Ggal_021754	Cele_018339_abcf_3_Protein_ABCF_3_abcf_3_mRNA_complete_cds_Source_RefSeq_mRNA_Acc_NM_065938	Acar_00010433	Bsch_g40748	Dmel_0036888_CG9330	Drer_031795_ATP_binding_cassette_sub_family_F_GCN20_member_1_Source_ZFIN_Acc_ZDB_GENE_050517_31_abcf1	Ehux_460993_estExtDG_fgeneshEH_pg_C_10277	Spur_013815_Abcf3	Falb_06031T0_06031	Avag_05729001	Avag_01731001	Odio_009828001	Sarc_g12223	Odio_014658001	OcarG_2422	Ehux_463753_estExtDG_fgeneshEH_pg_C_320087	Cfra_g4426	Adig_23549	Sros_05084T0	Hmic_0537900	Bnat_38359_e_gw1_25_2_1	Rfil_569367860	Bnat_55533_estExt_Genewise1Plus_C_620028	Nvec_27093_	Sjap_0010440	Ehux_51545_gw1_86_39_1	Mbre_34730	Bmal_170595577	Sman_049500_Putative_atp_dependent_transporter_Source_UniProtKB_TrEMBL_Acc_G4V904	Egra_08858	Ehux_41348_gw1_22_6_1	Ehux_112089_fgeneshEH_pg_162_59	Hrob_180511	Emul_01176	Cfra_g4039	Sros_00199T0	Rfil_5693993946981_partial_Reticulomyxa_filosa	Rfil_569403677_ABC_transporter_related_protein_partial_Reticulomyxa_filosa	Ttra_09384T0_09384	Mbre_515	Mbre_35339	Crei_122447_e_gwW_64_52_1	Pfuc_6093_1_31118_t1	Sjap_0306880	Bnat_89543_estExt_fgenesh1_pg_C_510081	Pfuc_25120_1_69684_t1	Isca_ISCW006228-PA	Cow_04269T0	Spun_01229T0	Bnat_55568_estExt_Genewise1Plus_C_630027	Amac_05142T0	Bnat_50642_estExt_Genewise1_C_870010	Mmar_MMa33816	Ehux_456686_estExtDG_Genemark1_C_1910029	Tspi_316966006	Bsch_g3801	Ppat_30640_gw1_125_42_1	Mmar_MMa21837	Gsal_9974_atp_binding_cassette_sub_family_f_member_3	Avag_43700001	Atha_AT5G64840_1_GCN5_ATGCN5_general_control_non_repressible_5	Xtro_051971	Smoe_80721_e_gw1_3_1641_1	Nvec_13936_ABC_tran	Atha_AT5G09930_1_ATGCN2_GCN2_ABC_transporter_family_protein	Hsap_Ensmbl0231129_ATP_binding_cassette_sub_family_F_GCN20_member_1_Source_HGNC_Symbol_Acc_70_ABCF1	Ehux_452041_estExtDG_Genemark1_C_550127	Isca_ISCW017659-PA	Ppat_201003_4950012	Bnat_90629_estExt_fgenesh1_pg_C_750033	Crei_142024_Chlre2_kg_scaffold_5000434	Atri_00010_339	Ehux_66965_e_gw1_56_46_1	Gsal_7363_atp_dependent_transporter	Sarc_g24856	Falb_05553T0_05553	Ehux_464368_estExtDG_fgeneshEH_pg_C_460046	Cgig_21468_ATP_binding_cassette_sub_family_F_member_1_Source_UniProtKB_TrEMBL_Acc_K1QTE3	Bnat_70328_fgenesh1_pg_11_219	Crei_187041_estExt_fgenesh2_pg_C_30090	Hsap_Ensmbl0236342_ATP_binding_cassette_sub_family_F_GCN20_member_1_Source_HGNC_Symbol_Acc_70_ABCF1	Ctel_89408	Bnat_57178_fgenesh1_pm_5_15	Bnat_92931_estExt_fgenesh1_pm_C_1010001	Bnat_68572_fgenesh1_pg_6_240	Adig_00820	Ppat_107004_1190008	Ttra_10879T0_10879_ATP_binding_cassette_sub_family_F_member_1_640_aa	Falb_02565T0_02565	Gsal_12124_atp_binding_cassette_sub_family_f_member_1	Bnat_71861_fgenesh1_pg_17_116	Tadh_34570	Sarc_g18579	Rcul_t05736	Rfil_569345640_ABC_transporter_ATP_binding_protein_partial_Reticulomyxa_filosa	Ehux_61142_e_gw1_1_162_1	Bnat_58475_fgenesh1_pm_96_3	Amac_05693T0	Crei_139628_estExt_gwp_1W_C_500045	Amac_12341T0	Mbre_9420	Ehux_210030_gm1_4100080	Ehux_450859_estExtDG_Genemark1_C_340076	Pfuc_13206_1_10574_t1	Nvec_14067_	Scer_YLR249W_Gamma_subunit_of_translational_elongation_factor_eEF1B_stimulates_the_binding_of_aminoacyl_tRNA_AA_tRNA_to_ribosomes_by_releasing_eEF1A_Tef1p_Tef2p_from_the_ribosomal_complex_contains_two_ABC_cassettes_binds_and_hydrolyzes_ATP_Source_SGD_Acc_S000004239_YEF3_SGD	Scer_YNL014W_Translational_elongation_factor_EF_3_paralog_of_YEF3_and_member_of_the_ABC_superfamily_stimulates_EF_1_alpha_dependent_binding_of_aminoacyl_tRNA_by_the_ribosome_normally_expressed_in_zinc_deficient_cells_Source_SGD_Acc_S000004959_HEF3_SGD	Sarc_g16970	Smoe_439600_estExt_fgenesh2_pg_C_70290	Bnat_87740_estExt_fgenesh1_pg_C_230171	Ctel_50323	Scer_YPL226W_ATP_binding_cassette_protein_that_cosediments_with_polysomes_and_is_required_for_biogenesis_of_the_small_ribosomal_subunit_Asn_Gln_rich_rich_region_supports_NU_prion_formation_and_susceptibility_to_PSI_prion_induction_Source_SGD_Acc_S000006147_NEW1_SGD	Spun_02943T0	Ehux_453200_estExtDG_Genemark1_C_750187	Sarc_g5601	Gsal_14613_atp_binding_cassette_sub_family_f_member_3	Cfra_g1537	Hmag_231904	Mbre_38053	Crei_121167_e_gwW_43_9_1	Crei_145770_Chlre2_kg_scaffold_15000084	Ctel_99332	Aque_211474	Ehux_437166_estExtDG_fgenesh_newKGs_kg_C_550024	Bnat_88498_estExt_fgenesh1_pg_C_330007	Ehux_116490_fgeneshEH_pg_294_22	Spun_06329T0	Ehux_231423_gm1_17200082	Gsal_14616_atp_binding_cassette_sub_family_f_member_2	Ehux_466248_estExtDG_fgeneshEH_pg_C_960044	Cfra_g6147	Ehux_117742_fgeneshEH_pg_358_5	Smim_44793_eIF2_interacting_protein_ABC50_putative_Ixodes_scapularis_gi_241333924_ref_XP_002408375_0_0_653	Rfil_569367857_ATP_binding_protein_Reticulomyxa_filosa	Sarc_g12234	Sros_00682T0	Mmar_MMa06993	Bsch_g7963	Sarc_g9996	Rfil_569346681	Ehux_438642_estExtDG_fgenesh_newKGs_kg_C_800068	Cfra_g4207	Nvec_16851_ABC_tran	Mmar_MMa25814	Crei_176625_fgenesh2_pg_C_scaffold_33000039	Dpul_327857	Adig_10832	Aque_202540	Ehux_259132_gm1_868800001	Adig_02651	Rfil_569386764	Aque_212632	Cfra_g4269	Sarc_g21885	Mley_ML005327a	Gsal_14614_atp_binding_cassette_sub_family_f_member_2	Pfuc_9088_1_02709_t1	Mmar_MMa44293	Sarc_g18237	Nvec_53312_	Ggal_038629	Falb_06029T0_06029	Sarc_g22007	Isca_ISCW013640-PA	Bnat_146474_aug1_115_g21182	Mmar_MMa49257	Sarc_g19628	Ctel_109635	Scer_YDR061W_Protein_with_similarity_to_ATP_binding_cassette_ABC_transporter_family_members_lacks_predicted_membrane_spanning_regions_transcriptionally_activated_by_Yrm1p_along_with_genes_involved_in_multidrug_resistance_Source_SGD_Acc_S000002468	Sarc_g22243	Crei_101592_e_gwH_1_494_1	Sarc_g10031	Aque_202853	Ehux_116655_fgeneshEH_pg_303_1	Sarc_g23381	Rcul_t32442	Cint_021310	Dpul_247555	Bsch_g52232	Odio_007319001	Mmar_MMa10838	Hsap_Ensmbl0232169_ATP_binding_cassette_sub_family_F_GCN20_member_1_Source_HGNC_Symbol_Acc_70_ABCF1	Bmal_170592317	Sarc_g16794	Ehux_247572_gm1_58800007	Sarc_g7447	Sarc_g21886	Sarc_g19020	Sarc_g16555	Sarc_g9785	Sarc_g8193	Sarc_g10502	Pfuc_92521_1_71394_t1	Hmag_231907	Spur_013814_Abcf3_1	Nvec_40978_	Ppat_91677_scaf_213000046	Ehux_356396_fgenesh_newKGs_kg_47_73_EST_ALL_fasta_Contig3225	Mmar_MMa05537	Pfuc_65531_1_41837_t1	Atri_00002_475
HG_4346	Nvec_2672_GSHPx	Bsch_g24277	Csav_018528	Cgig_06216	Pfuc_6868_1_60135_t1	Cint_028558	Cint_027866	Ctel_223475	Skow_01204m	Drer_079482_GID_complex_subunit_4_Source_HGNC_Symbol_Acc_28453_GID4	Dpul_305259	Tcas_270012579	Lgig_185216	Xtro_026522	Ggal_007872	Smar_007511	Acar_00009589	Znev_04746	Adig_20332	Isca_ISCW019218-PA	Smim_16470_Uncharacterized_protein_C17orf39_like_protein_Camponotus_floridanus_gi_307190720_gb_EFN74636_2e_115_337	Bflo_260831595	Tadh_53720	Spur_008876_Bfar	Rcul_t09931	Avag_36024001	Avag_11070001	Tspi_316973078	Bsch_g68492	Bsch_g68175	Mley_ML143022a	Spun_07095T0	Aque_229407	Hmag_233570	Sjap_0005650	Hsap_Ensmbl0141034_GID_complex_subunit_4_Source_HGNC_Symbol_Acc_28453_GID4	Hrob_194499	Sman_190020	Odio_014068001	Cow_08009T0	Amac_08328T0	Amac_12552T0	Amac_14511T0	Hmic_0816000	Sros_08411T0	Pbac_3478087	Egra_04227	Emul_01549	Atha_AT2G37680_1_CONTAINS_InterPro_DOMAIN_s_Vacuolar_import_degradation_protein_Vid24_InterPro_IPR018618_Has_318_Blast_hits_to_317_proteins_in_131_species_Archae_0_Bacteria_0_Metazoa_80_Fungi_184_Plants_51_Viruses_0_Other_Eukaryotes_3_source_NCBI_BLink	Smoe_438814_estExt_fgenesh2_pg_C_40333	Ppat_141330_e_gw1_177_111_1	Atri_00012_267	Scer_YGR066C_Putative_protein_of_unknown_function_Source_SGD_Acc_S000003298	Spur_028121_Spur_028121	Scer_YBR105C_Peripheral_membrane_protein_located_at_Vid_vacuole_import_and_degradation_vesicles_regulates_fructose_1_6_bisphosphatase_FBPase_targeting_to_the_vacuole_promotes_proteasome_dependent_catabolite_degradation_of_FBPase_Source_SGD_Acc_S000000309_VID24_SGD	Tspi_316961811	Mmar_MMa53264	Ppat_95200_scaf_276000008	Tspi_316961809
HG_49	Smar_006488	Bnat_53228_estExt_Genewise1Plus_C_170031	Ehux_231597_gm1_17400026	Skow_25687m	Hrob_63568	Bnat_131619_aug1_15_g6327	Skow_25671m	Skow_02434m	Smar_000600	Skow_04420m	Bflo_260818942	Mmar_MMa52565	Spur_004186_BchE	Csav_018983	Bflo_260805160	Mmar_MMa36599	Bflo_260823702	Drer_041595_carboxylesterase_3_Source_ZFIN_Acc_ZDB_GENE_030131_9563_ces3	Bflo_260825602	Bflo_260805158	Cgig_15905_Neuroligin_3_Source_UniProtKB_TrEMBL_Acc_K1R8Q9	Pfuc_3508_1_52001_t1	Mmar_MMa26822	Hsap_Ensmbl0172824_carboxylesterase_4A_Source_HGNC_Symbol_Acc_26741_CES4A	Bflo_260822761	Cgig_07410_Neuroligin_4_Y_linked_Source_UniProtKB_TrEMBL_Acc_K1RIG4	Mmar_MMa03168	Skow_04417m	Dmel_0034736_CG6018	Lgig_154015	Isca_ISCW022244-PA	Spur_019204_Spur_019204	Bflo_260789639	Pfuc_3807_1_52090_t1	Lgig_108735	Isca_ISCW024395-PA	Tcas_270012656	Bflo_260819306	Cgig_25888_Liver_carboxylesterase_22_Source_UniProtKB_TrEMBL_Acc_K1QWL6	Cgig_10189_Neuroligin_4_X_linked_Source_UniProtKB_TrEMBL_Acc_K1QS99	Drer_011636_si_ch211_93f2_1_Source_ZFIN_Acc_ZDB_GENE_041014_96_si_ch211_93f2_1	Xtro_060836	Spur_019203_AchE_6	Xtro_059942	Adig_05180	Pfuc_3114_1_37504_t1	Ctel_83097	Skow_04415m	Csav_018984	Bflo_260789641	Bflo_260832680	Dpul_305141	Bflo_260832686	Pfuc_11749_1_68397_t1	Bflo_260818938	Adig_01918	Spur_022763_AchE_7	Cgig_25887_Carboxylesterase_3_Source_UniProtKB_TrEMBL_Acc_K1QQB1	Bflo_260818948	Bflo_260832682	Bflo_260832688	Tcas_270010314	Nvec_56819_COesterase	Skow_02491m	Hsap_Ensmbl0198848_carboxylesterase_1_Source_HGNC_Symbol_Acc_1863_CES1	Skow_05156m	Hsap_Ensmbl0262243_carboxylesterase_1_Source_HGNC_Symbol_Acc_1863_CES1	Xtro_005064	Xtro_060685	Xtro_005063	Pfuc_537_1_07552_t1	Bflo_260832674	Skow_07908m	Skow_15350m	Ctel_228594	Lgig_168171	Smim_30165_acetylcholinesterase_putative_Ixodes_scapularis_gi_241002088_ref_XP_002404877_5e_76_252	Pfuc_1994_1_29938_t1	Bflo_260798604	Dpul_48040	Spur_006123_AchE	Xtro_005068	Mmar_MMa45266	Ctel_141788	Tcas_270012575	Tcas_270001901	Bflo_260818944	Isca_ISCW006617-PA	Pfuc_3413_1_23300_t1	Tcas_270012576	Pfuc_3114_1_37505_t1	Spur_012186_AchE_9	Spur_004761_Ache_14	Isca_ISCW021541-PA	Tcas_270010309	Xtro_062711	Pfuc_3114_1_37506_t1	Skow_40007m	Tadh_19242	Pfuc_42196_1_34228_t1	Dpul_320226	Csav_018985	Spur_004181_Bche_3	Lgig_235796	Csav_018986	Xtro_062546	Hmic_0644400	Skow_02424m	Znev_12703	Cgig_28875_Carboxylesterase_2_Source_UniProtKB_TrEMBL_Acc_K1R0N3	Dpul_320238	Nvec_56597_COesterase	Lgig_85685	Tadh_1836	Pfuc_55945_1_12857_t1	Tcas_270010315	Bflo_260799800	Mmar_MMa46012	Bflo_260832690	Bflo_260783774	Bflo_260787265	Tadh_32115	Skow_15329m	Znev_02218	Bflo_260834306	Hrob_120724	Csav_018987	Dpul_53255	Ctel_217818	Ctel_228175	Ggal_038589	Bflo_260832684	Ggal_005487	Bflo_260832664	Tadh_1914	Ctel_118172	Znev_12702	Skow_08497m	Bflo_260832666	Skow_08482m	Tcas_270012138	Sman_136690_Family_S9_non_peptidase_homologue_S09_family_Source_UniProtKB_TrEMBL_Acc_G4LUT1	Cele_000038_ace_4_Protein_ACE_4_ace_4_mRNA_complete_cds_Source_RefSeq_mRNA_Acc_NM_064561	Odio_008573001	Bflo_260787966	Znev_02223	Egra_00737	Gsal_3255_acetylcholinesterase	Cgig_25139_Cholinesterase_Source_UniProtKB_TrEMBL_Acc_K1PWA8	Bflo_261289251	Tcas_270010311	Bflo_260832670	Smar_012245	Bflo_260824103	Bflo_260818940	Bflo_260799027	Skow_23841m	Acar_00011099	Isca_ISCW014780-PA	Nvec_33198_7tm_1	Bflo_260824051	Odio_002180001	Bflo_260822875	Ggal_008191	Isca_ISCW001837-PA	Bflo_260812487	Skow_43299m	Skow_16716m	Bsch_g6826	Bflo_260791166	Znev_05318	Ctel_170585	Cgig_25869_Carboxylesterase_7_Source_UniProtKB_TrEMBL_Acc_K1QHL5	Bflo_260808660	Pfuc_13602_1_61235_t1	Isca_ISCW022961-PA	Emul_01048	Skow_03558m	Bflo_260824047	Pfuc_2178_1_44261_t1	Isca_ISCW020819-PA	Cgig_28878_Fatty_acyl_CoA_hydrolase_medium_chain_Source_UniProtKB_TrEMBL_Acc_K1RGI1	Hsap_Ensmbl0170835_carboxyl_ester_lipase_Source_HGNC_Symbol_Acc_1848_CEL	Xtro_013731	Ggal_008193	Bflo_260819328	Dmel_0015575_alpha_Est7_alpha_Esterase_7_Source_FlyBase_0015575	Skow_04447m	Bflo_260824097	Bflo_260824101	Znev_12774	Ctel_57291	Cint_025571	Skow_08500m	Tspi_316978127	Bsch_g69667	Bsch_g28772	Cint_025570	Cint_009596	Znev_02219	Tcas_270008668	Drer_053709_Uncharacterized_protein_Source_UniProtKB_TrEMBL_Acc_E7FF77_CU694453_2	Spur_001298_AcheL_2	Isca_ISCW006205-PA	Bflo_260822330	Dpul_240264	Avag_40123001	Skow_02425m	Bflo_260793092	Smar_003942	Avag_32076001	Smim_27400_PREDICTED_neuroligin_4_X_linked_isoform_Callithrix_jacchus_gi_296234851_ref_XP_002762641_5e_80_271	Bflo_260824105	Bflo_260831104	Sjap_0045440	Bflo_260821537	Tadh_2392	Tcas_270010310	Avag_66929001	Acar_00011025	Mmar_MMa33283	Cint_011279	Adig_12608	Cint_011277	Pfuc_666_1_36635_t1	Ggal_038470	Bflo_260796853	Bflo_260822419	Smim_34754_acetylcholinesterase_putative_Ixodes_scapularis_gi_241256846_ref_XP_002404490_6e_109_348	Bmal_170592104	Ctel_210466	Emul_04089	Bflo_260812930	Smim_9297_acetylcholinesterase_putative_Ixodes_scapularis_gi_241036014_ref_XP_002406790_2e_122_384	Smim_30169_acetylcholinesterase_putative_Ixodes_scapularis_gi_241036014_ref_XP_002406790_2e_65_224	Ctel_125790	Ctel_157584	Bflo_260824049	Smar_002834	Sman_154600_Acetylcholinesterase_Acetylcholinesterase_putative_Source_UniProtKB_TrEMBL_Acc_Q71SU7	Cgig_20731_Neuroligin_4_Y_linked_Source_UniProtKB_TrEMBL_Acc_K1QAJ8	Isca_ISCW020821-PA	Egra_01874	Bflo_260826261	Ctel_43877	Tcas_270002815	Pfuc_24053_1_18980_t1	Bflo_260796855	Cgig_05726_Neuroligin_4_X_linked_Source_UniProtKB_TrEMBL_Acc_K1PA46	Skow_15328m	Isca_ISCW014411-PA	Dpul_240263	Nvec_9981_	Tadh_61104	Cgig_05728_Cholinesterase_Source_UniProtKB_TrEMBL_Acc_K1PP63	Bflo_260806482	Dpul_305140	Dmel_0015569_alpha_Est10_alpha_Esterase_10_Source_FlyBase_0015569	Spur_004185_Ache_10	Spur_002589_AchE_2	Bflo_260826860	Mmar_MMa06088	Rcul_t23731	Spur_022408_Ache_11	Ctel_214836	Bflo_260796427	Tcas_270008042	Acar_00004816	Dpul_305716	Bflo_260799025	Bflo_260790099	Dpul_304160	Lgig_84542	Isca_ISCW016978-PA	Spur_011236_Ache_19	Dmel_0029690_CG6414	Pfuc_666_1_36634_t1	Csav_018988	Bflo_260818934	Lgig_106681	Isca_ISCW020830-PA	Lgig_113809	Bflo_260825223	Spur_011237_Bche_4	Cgig_05727_Neuroligin_4_X_linked_Source_UniProtKB_TrEMBL_Acc_K1PGA2	Hrob_76935	Dpul_307908	Drer_077761_neuroligin_4b_Source_ZFIN_Acc_ZDB_GENE_100309_1_nlgn4b	Isca_ISCW001748-PA	Ctel_184636	Cele_018958_F56C11_6_Protein_F56C11_6_isoform_a_Source_RefSeq_mRNA_Acc_NM_058287	Sjap_0015690	Isca_ISCW023613-PA	Acar_00006164	Avag_26087001	Bsch_g20041	Cgig_28877_Fatty_acyl_CoA_hydrolase_medium_chain_Source_UniProtKB_TrEMBL_Acc_K1RAZ5	Acar_00011033	Spur_021033_Ache_25	Ctel_27472	Isca_ISCW001079-PA	Bflo_260796857	Mmar_MMa47352	Cow_00569T0	Bflo_260798412	Xtro_014225	Bflo_260811998	Xtro_055612	Falb_06225T0_06225	Isca_ISCW014784-PA	Cele_017431_F13H6_3_Protein_F13H6_3_F13H6_3_mRNA_complete_cds_Source_RefSeq_mRNA_Acc_NM_072220	Ttra_11220T0_11220_carboxylesterase_547_aa	Bflo_260837198	Bflo_260805504	Ctel_85430	Smim_76188_esterase_putative_Ixodes_scapularis_gi_241686724_ref_XP_002411694_2e_164_494	Avag_02462001	Tcas_270010308	Spur_002965_AcheL_3	Tcas_270012655	Xtro_046343	Cele_000037_ace_3_Protein_ACE_3_ace_3_mRNA_complete_cds_Source_RefSeq_mRNA_Acc_NM_064562	Isca_ISCW020825-PA	Tspi_316977453	Tcas_270008669	Znev_17972	Tadh_34819	Tcas_270007941	Dpul_44337	Lgig_102164	Bmal_170581723	Skow_02421m	Cgig_19698_Fatty_acyl_CoA_hydrolase_medium_chain_Source_UniProtKB_TrEMBL_Acc_K1Q2Z6	Avag_51838001	Spur_002970_Spur_002970	Csav_014351	Spur_005168_Ache_13	Ctel_136943	Bflo_261289633	Ctel_27602	Bflo_260827411	Pfuc_822_1_22335_t1	Mmar_MMa33454	Avag_26035001	Bflo_260826263	Tcas_270011475	Bflo_260797044	Dpul_39257	Hmic_0686400	Bsch_g12809	Hmic_0175500	Spur_010791_Ces2	Dmel_0015576_alpha_Est8_alpha_Esterase_8_Source_FlyBase_0015576	Pfuc_3015_1_37477_t1	Hsap_Ensmbl0159398_carboxylesterase_5A_Source_HGNC_Symbol_Acc_26459_CES5A	Dpul_105048	Hsap_Ensmbl0146938_neuroligin_4_X_linked_Source_HGNC_Symbol_Acc_14287_NLGN4X	Lgig_67060	Avag_31142001	Mbre_38638	Dpul_311139	Mmar_MMa20865	Avag_12101001	Xtro_014224	Csav_015060	Tcas_270001902	Spur_000519_Bche_5	Tcas_270008560	Skow_04416m	Nvec_28537_	Acar_00007384	Drer_088003_si_ch211_71n6_4_Source_ZFIN_Acc_ZDB_GENE_091204_213_si_ch211_71n6_4	Bsch_g43371	Isca_ISCW023610-PA	Dpul_192973	Smim_66807_acetylcholinesterase_putative_Ixodes_scapularis_gi_241256846_ref_XP_002404490_4e_101_324	Bflo_260822417	Bflo_260832692	Cow_04951T0	Isca_ISCW004315-PA	Lgig_216480	Bflo_260798414	Tadh_32031	Tadh_32073	Spur_002605_AchE_5	Dpul_225204	Tcas_270015768	Lgig_113227	Ggal_015414	Znev_00356	Xtro_045141	Tcas_270001857	Dmel_0001987_Gli_Gliotactin_Source_FlyBase_0001987	Bflo_260824109	Skow_35495m	Hmag_213104	Mmar_MMa40416	Dpul_97670	Cint_021880	Bflo_260796701	Nvec_38136_COesterase	Cint_017592	Smar_000421	Dmel_0032131_CG3841	Pfuc_16499_1_46987_t1	Dmel_0000326_clt_cricklet_Source_FlyBase_0000326	Acar_00000821	Tspi_316972186	Bflo_260810173	Ggal_026790	Cgig_23915_Crystal_protein_Source_UniProtKB_TrEMBL_Acc_K1RAD0	Spur_005169_Hox5	Znev_01720	Smim_g53457_t1_acetylcholinesterase_putative_Ixodes_scapularis_gi_241570976_ref_XP_002402742_1e_74_249	Bflo_260788348	Tcas_270008850	Dmel_0015568_alpha_Est1_alpha_Esterase_1_Source_FlyBase_0015568	Bflo_260808510	Dmel_0015574_alpha_Est6_alpha_Esterase_6_Source_FlyBase_0015574	Bflo_260805704	Drer_062581_neuroligin_3a_Source_ZFIN_Acc_ZDB_GENE_071219_1_nlgn3a	Cele_019654_K11G9_3_Protein_K11G9_3_K11G9_3_mRNA_complete_cds_Source_RefSeq_mRNA_Acc_NM_072290	Skow_39481m	Lgig_108546	Cele_019653_K11G9_2_Protein_K11G9_2_K11G9_2_mRNA_complete_cds_Source_RefSeq_mRNA_Acc_NM_072291	Bflo_260826211	Bflo_260834308	Cgig_19559_Cholinesterase_Source_UniProtKB_TrEMBL_Acc_K1Q0B1	Mmar_MMa22346	Lgig_73627	Nvec_23484_COesterase	Spur_005785_AcheL_4	Cele_001578_ges_1_Protein_GES_1_ges_1_mRNA_complete_cds_Source_RefSeq_mRNA_Acc_NM_071010	Drer_017490_carboxyl_ester_lipase_tandem_duplicate_1_Source_ZFIN_Acc_ZDB_GENE_030131_1201_cel_1	Dmel_0039084_CG10175	Avag_42740001	Skow_12088m	Mbre_31457	Tcas_270005811	Ggal_026789	Drer_079455_neuroligin_4a_Source_ZFIN_Acc_ZDB_GENE_100309_2_nlgn4a	Sros_12925T0	Ggal_008895	Pfuc_4627_1_52324_t1	Avag_35745001	Avag_42607001	Avag_28131001	Smar_010089	Csav_009942	Rcul_t48353	Dpul_212681	Xtro_060237	Cele_000036_ace_2_Protein_ACE_2_ace_2_mRNA_complete_cds_Source_RefSeq_mRNA_Acc_NM_058740	Smim_3687_acetylcholinesterase_Liposcelis_entomophila_gi_220684350_gb_ACI16651_0_0_785	Drer_079251_neuroligin_2b_Source_ZFIN_Acc_ZDB_GENE_090918_3_nlgn2b	Znev_02228	Cgig_01190_cAMP_regulated_D2_protein_Source_UniProtKB_TrEMBL_Acc_K1P6V9	Cele_017478_F15A8_6_Protein_F15A8_6_F15A8_6_mRNA_complete_cds_Source_RefSeq_mRNA_Acc_NM_076360	Avag_40075001	Cow_05396T0	Cgig_19411_Acetylcholinesterase_Source_UniProtKB_TrEMBL_Acc_K1QLY1	Avag_61037001	Avag_67438001	Tcas_270010317	Bflo_260796699	Bsch_g63095	Spur_004183_AchE_3	Bflo_260790097	Adig_23567	Avag_30956001	Isca_ISCW012339-PA	Skow_38619m	Cgig_22322_Neuroligin_4_Y_linked_Source_UniProtKB_TrEMBL_Acc_K1R1I9	Rcul_t04091	Pfuc_555_1_50945_t1	Znev_07097	Ctel_34043	Cele_016862_C52A10_1_Protein_C52A10_1_C52A10_1_mRNA_complete_cds_Source_RefSeq_mRNA_Acc_NM_071996	Bflo_260789841	Tcas_270004063	Csav_005570	Mmar_MMa12723	Dmel_0051146_Nlg1_Neuroligin_1_Source_FlyBase_0051146	Emul_11191	Gsal_3043_achain_electrophorus_electricus_acetylcholinesterase	Dmel_0032132_CG4382	Tcas_270004066	Acar_00005526	Dmel_0015577_alpha_Est9_alpha_Esterase_9_Source_FlyBase_0015577	Xtro_013732	Dmel_0261393_alpha_Est5_alpha_Esterase_5_Source_FlyBase_0261393	Isca_ISCW013353-PA	Hsap_Ensmbl0169992_neuroligin_2_Source_HGNC_Symbol_Acc_14290_NLGN2	Cgig_12286_Carboxylesterase_8_Source_UniProtKB_TrEMBL_Acc_K1Q1H2	Tcas_270010316	Cele_015077_B0238_13_Protein_B0238_13_B0238_13_mRNA_complete_cds_Source_RefSeq_mRNA_Acc_NM_072000	Znev_12048	Znev_01844	Drer_077329_neuroligin_2a_Source_ZFIN_Acc_ZDB_GENE_090918_2_nlgn2a	Bflo_260832676	Bnat_126295_aug1_2_g1003	Bnat_78009_fgenesh1_pg_51_151	Skow_05913m	Nvec_58527_	Mmar_MMa24299	Sros_00684T0	Ctel_107637	Bnat_81458_fgenesh1_pg_80_107	Isca_ISCW005431-PA	Smim_8957_acetylcholinesterase_putative_Ixodes_scapularis_gi_241671161_ref_XP_002400010_5e_156_476	Pfuc_8479_1_02602_t1	Bflo_260784494	Bflo_260824555	Mmar_MMa25174	Pbac_3461548	Mley_ML206411a	Tcas_270014753	Ctel_24098	Isca_ISCW013301-PA	Skow_18000m	Isca_ISCW007848-PA	Tcas_270005598	Smar_008254	Isca_ISCW007849-PA	Drer_062376_neuroligin_3b_Source_ZFIN_Acc_ZDB_GENE_060526_197_nlgn3b	Smar_004829	Mley_ML10267a	Skow_03247m	Dmel_0004108_Nrt_Neurotactin_Source_FlyBase_0004108	Bflo_260800103	Pbac_3461272	Hsap_Ensmbl0196338_neuroligin_3_Source_HGNC_Symbol_Acc_14289_NLGN3	Mley_ML046339a	Mbre_30292	Csav_016778	Bflo_260837192	Mbre_30920	Smim_32313_PREDICTED_Para_nitrobenzyl_esterase_like_Saccoglossus_kowalevskii_gi_291239601_ref_XP_002739714_1e_63_221	Znev_01464	Mley_ML20569a	Ctel_85348	Egra_00962	Mley_ML08722a	Acar_00014976	Xtro_059807	Znev_01779	Ttra_08946T0_08946_cAMP_regulated_D2_protein_511_aa	Smim_46279_carboxylesterase_putative_Ixodes_scapularis_gi_241619186_ref_XP_002407087_2e_140_417	Bflo_260787143	Mley_ML07919a	Isca_ISCW022255-PA	Znev_10214	Avag_03683001	Ctel_64405	Ctel_43776	Bflo_260827413	Tadh_52793	Ctel_77827	Ehux_211721_gm1_5000048	Bsch_g48068	Isca_ISCW022246-PA	Dpul_312876	Znev_12960	Isca_ISCW020835-PA	Acar_00010329	Tcas_270014148	Isca_ISCW022251-PA	Bflo_260824557	Dpul_303775	Ctel_186007	Ctel_104800	Avag_14653001	Cgig_28903_Cholinesterase_Source_UniProtKB_TrEMBL_Acc_K1R0R4	Dmel_0015572_alpha_Est4_alpha_Esterase_4_Source_FlyBase_0015572	Cgig_18348_Neuroligin_2_Source_UniProtKB_TrEMBL_Acc_K1RMS8	Rcul_t17948	Ehux_98624_fgeneshEH_pg_15_42	Lgig_63955	Spun_01256T0	Dmel_0000024_Ace_Acetylcholine_esterase_Source_FlyBase_0000024	Ctel_89732	Spur_002971_AchE	Sros_04546T0	Dmel_0034076_Jhedup_Juvenile_hormone_esterase_duplication_Source_FlyBase_0034076	Mley_ML16903a	Dpul_105042	Ctel_143530	Ttra_03019T0_03019_carboxylesterase_type_B_490_aa	Bflo_260785054	Dmel_0083975_CG34139	Ehux_451801_estExtDG_Genemark1_C_500124	Skow_18992m	Lgig_189120	Znev_07005	Ttra_01574T0_01574_cAMP_regulated_D2_protein_539_aa	Lgig_72137	Tcas_270001082	Isca_ISCW003278-PA	Tadh_61120	Isca_ISCW017638-PA	Skow_12160m	Ggal_014849	Tadh_19080	Mley_ML046330a	Ctel_111930	Ttra_01420T0_01420_carboxylesterase_564_aa	Pfuc_13893_1_18052_t1	Dpul_10046	Ctel_204250	Rcul_t14968	Dpul_62803	Isca_ISCW022252-PA	Pbac_3461938	Cint_017593	Isca_ISCW020837-PA	Csav_016749	Bsch_g43291	Csav_005470	Znev_07007	Tcas_270001098	Ttra_08094T0_08094_carboxylesterase_510_aa	Cgig_18182_Liver_carboxylesterase_4_Source_UniProtKB_TrEMBL_Acc_K1QZK7	Mley_ML16031a	Ctel_182179	Tcas_270001099	Bflo_260805036	Avag_59735001	Csav_005503	Bsch_g33398	Bflo_260807977	Xtro_037518	Isca_ISCW020827-PA	Mbre_35597	Avag_14580001	Avag_18087001	Bnat_89091_estExt_fgenesh1_pg_C_430091	Smim_71882_carboxylesterase_Athalia_rosae_gi_62086395_dbj_BAD91555_3e_59_204	Bflo_260808456	Egra_09386	Csav_005504	Avag_67452001	Ggal_035773	Ggal_026127	Bmal_170573362	Crei_111927_e_gwW_5_107_1	Lgig_184457	Isca_ISCW006206-PA	Tspi_316968422	Isca_ISCW012483-PA	Cele_018878_glit_1_Protein_GLIT_1_glit_1_mRNA_complete_cds_Source_RefSeq_mRNA_Acc_NM_076406	Dmel_0010052_Jhe_Juvenile_hormone_esterase_Source_FlyBase_0010052	Cint_015297	Pfuc_8253_1_02567_t1	Isca_ISCW020828-PA	Emul_08326	Acar_00021290	Sros_11995T0	Lgig_75952	Mbre_25670	Bflo_260808460	Avag_16372001	Bflo_260807975	Bflo_260808458	Ctel_115335	Avag_27015001	Bnat_126087_aug1_2_g795	Acar_00007548	Isca_ISCW022256-PA	Aque_219190	Ctel_229344	Bflo_260824954	Smim_76176_esterase_putative_Ixodes_scapularis_gi_241686724_ref_XP_002411694_3e_160_484	Rfil_569423827_carboxylesterase_partial_Reticulomyxa_filosa	Nvec_37257_	Bmal_170586802	Znev_13209	Bflo_260796429	Dmel_0027584_CG4757	Tadh_31923	Bnat_140529_aug1_56_g15237	Tadh_32085	Tcas_270016204	Smim_3965_PREDICTED_venom_carboxylesterase_6_Nasonia_vitripennis_gi_156553685_ref_XP_001599809_4e_64_224	Bflo_260796693	Drer_029822_carboxyl_ester_lipase_tandem_duplicate_2_Source_ZFIN_Acc_ZDB_GENE_061110_10_cel_2	Rcul_t43821	Spun_02690T0	Ctel_120934	Mmar_MMa44013	Isca_ISCW022870-PA	Bsch_g42536	Acar_00010961	Acar_00018781	Hrob_68508	Dmel_0015570_alpha_Est2_alpha_Esterase_2_Source_FlyBase_0015570	Mbre_32887	Isca_ISCW020832-PA	Tadh_31975	Dpul_60001	Isca_ISCW011399-PA	Bflo_260813354	Acar_00018128	Isca_ISCW020833-PA	Tadh_31933	Bflo_260787167	Smar_012252	Isca_ISCW011400-PA	Isca_ISCW011398-PA	Tcas_270007291	Odio_002694001	Cele_022178_Y71H2AM_13_Protein_Y71H2AM_13_Y71H2AM_13_mRNA_complete_cds_Source_RefSeq_mRNA_Acc_NM_065208	Ctel_222750	Ctel_225804	Dmel_0000592_Est_6_Esterase_6_Source_FlyBase_0000592	Lgig_169331	Bnat_83349_fgenesh1_pg_106_38	Spur_002973_BcheL	Ehux_193920_gm1_100220	Smim_41680_PREDICTED_similar_to_CG34139_CG34139_PA_Tribolium_castaneum_gi_91082043_ref_XP_971088_1e_161_494	Rcul_t22079	Rcul_t31318	Cele_000035_ace_1_Protein_ACE_1_ace_1_mRNA_complete_cds_Source_RefSeq_mRNA_Acc_NM_078259	Csav_016748	Hsap_Ensmbl0261972_carboxylesterase_5A_Source_HGNC_Symbol_Acc_26459_CES5A	Mmar_MMa41338	Znev_02226	Avag_17051001	Rcul_t24579	Tcas_270010312	Mmar_MMa39792	Znev_02224	Rcul_t09987	Smar_014113	Smim_37918_neuroligin_putative_Aedes_aegypti_gi_157134466_ref_XP_001656324_5e_45_168	Cgig_04526_Bile_salt_activated_lipase_Source_UniProtKB_TrEMBL_Acc_K1PBH7	Cgig_00401_Neuroligin_4_X_linked_Source_UniProtKB_TrEMBL_Acc_K1PMH2	Mmar_MMa48236	Smim_75892_PREDICTED_similar_to_CG34139_CG34139_PA_Tribolium_castaneum_gi_91082043_ref_XP_971088_8e_128_404	Rcul_t38316	Cgig_04525_Neuroligin_4_X_linked_Source_UniProtKB_TrEMBL_Acc_K1QHR6	Mmar_MMa08358	Dmel_0015571_alpha_Est3_alpha_Esterase_3_Source_FlyBase_0015571	Tcas_270007708	Mmar_MMa49080	Adig_01916	Gsal_7090_partial	Mmar_MMa17599	Znev_18523	Smar_006487	Bflo_260832678	Dpul_104600	Bflo_260819933	Tcas_270006593	Ggal_038465	Sjap_0301410	Bflo_260841813	Bnat_142181_aug1_67_g16889	Bsch_g11961	Bsch_g29100	Drer_058492_si_dkey_30c15_17_Source_ZFIN_Acc_ZDB_GENE_060503_450_si_dkey_30c15_17	Bflo_260832668	Cgig_18352_Neuroligin_4_X_linked_Source_UniProtKB_TrEMBL_Acc_K1QX10	Nvec_8608_	Isca_ISCW015800-PA	Tcas_270007392	Smim_81343_acetylcholinesterase_precursor_putative_Ixodes_scapularis_gi_241997614_ref_XP_002433456_5e_20_83_2	Bflo_260832662	Ctel_39960	Smar_002833	Avag_26491001	Rfil_569434917	Cint_021799	Rfil_569430577	Cgig_21348_cAMP_regulated_D2_protein_Source_UniProtKB_TrEMBL_Acc_K1R068	Ttra_02222T0_02222_carboxylesterase_type_B_540_aa	Skow_12103m	Tcas_270015551	Ehux_104256_fgeneshEH_pg_58_54	Skow_32145m	Avag_58989001	Bflo_260803824	Tcas_270008700	Mmar_MMa23886	Spur_000518_Bche_2	Znev_17070	Odio_003827001	Cele_019477_K07C11_4_Protein_K07C11_4_K07C11_4_mRNA_complete_cds_Source_RefSeq_mRNA_Acc_NM_072713	Tspi_316976651	Avag_09258001	Tadh_61115	Spun_05837T0	Odio_002424001	Csav_014347	Cgig_21351_Cholinesterase_Source_UniProtKB_TrEMBL_Acc_K1RG45	Nvec_30325_	Hrob_104203	Tcas_270008701	Odio_014771001	Bsch_g11904	Bsch_g20907	Bsch_g19166	Bsch_g46565	Bsch_g16172	Bsch_g15711	Nvec_43484_	Acar_00004479	Nvec_10885_COesterase	Bmal_170592481	Xtro_051721	Isca_ISCW020290-PA	Avag_04109001	Cele_016863_C52A10_2_Protein_C52A10_2_C52A10_2_mRNA_complete_cds_Source_RefSeq_mRNA_Acc_NM_071997	Avag_30338001	Isca_ISCW006376-PA	Cele_017205_F07C4_12_Protein_F07C4_12_isoform_b_Source_RefSeq_mRNA_Acc_NM_001038386	Cele_015067_B0238_1_Protein_B0238_1_B0238_1_mRNA_complete_cds_Source_RefSeq_mRNA_Acc_NM_071999	Bflo_260787149	Cele_019652_K11G9_1_Protein_K11G9_1_K11G9_1_mRNA_complete_cds_Source_RefSeq_mRNA_Acc_NM_072292	Xtro_003183	Smim_28309_PREDICTED_neuroligin_4_Y_linked_Apis_mellifera_gi_328787140_ref_XP_396706_3_5e_161_498	Skow_01694m	Pfuc_22926_1_69527_t1	Pfuc_3015_1_37475_t1	Sman_125350_BC026374_protein_S09_family_Source_UniProtKB_TrEMBL_Acc_G4V715	Rcul_t38317	Isca_ISCW003637-PA	Ctel_228965	Isca_ISCW019926-PA	Cele_017432_F13H6_4_Protein_F13H6_4_F13H6_4_mRNA_complete_cds_Source_RefSeq_mRNA_Acc_NM_072221	Bflo_260787165	Nvec_53891_	Spur_015750_Nlgn4y	Isca_ISCW015477-PA	Isca_ISCW000833-PA	Cgig_07156_Neuroligin_4_X_linked_Source_UniProtKB_TrEMBL_Acc_K1QS61	Lgig_91354	Spur_020107_AchE_4	Avag_30897001	Bflo_260824617	Isca_ISCW009289-PA	Acar_00011289	Znev_14951	Isca_ISCW002384-PA	Mmar_MMa03586	Smar_015762	Tcas_270015137	Mmar_MMa48507	Isca_ISCW001132-PA	Isca_ISCW010310-PA	Cele_015071_B0238_7_Protein_B0238_7_B0238_7_mRNA_complete_cds_Source_RefSeq_mRNA_Acc_NM_072006	Mmar_MMa49673	Hrob_142616	Bflo_260818950	Cgig_11612_Neuroligin_4_X_linked_Source_UniProtKB_TrEMBL_Acc_K1QAW5	Avag_08620001	Rcul_t16712	Lgig_133444	Spur_021785_Nlgn4xL	Odio_014791001	Smim_56917_esterase_putative_Ixodes_scapularis_gi_241647481_ref_XP_002411141_1e_143_436	Pfuc_18483_1_03918_t1	Spur_014911_Ache_23	Odio_007367001	Isca_ISCW024894-PA	Isca_ISCW019823-PA	Odio_014947001	Isca_ISCW009205-PA	Isca_ISCW023612-PA	Odio_016824001	Pfuc_2223_1_37245_t1	Isca_ISCW023611-PA	Adig_01917	Skow_06358m	Nvec_53892_	Isca_ISCW007946-PA	Odio_017997001	Ctel_168085	Dpul_62811	Bflo_260821302	Bsch_g12743	Bsch_g60122	Bsch_g1805	Rcul_t41733	Bflo_260797046	Isca_ISCW021542-PA	Ctel_41336	Sjap_0070510	Pfuc_37747_1_55623_t1	Spur_012426_Ache_22	Skow_02498m	Tspi_316960761	Spur_004184_BcheL_2	Hmic_0686500	Smim_30164_acetylcholinesterase_putative_Ixodes_scapularis_gi_241751015_ref_XP_002412504_3e_31_125	Spur_004182_Spur_004182	Drer_077710_neuroligin_1_Source_ZFIN_Acc_ZDB_GENE_090918_1_nlgn1	Spur_011469_Ache_20	Smim_30167_acetylcholinesterase_putative_Ixodes_scapularis_gi_241751015_ref_XP_002412504_2e_38_147	Spur_012184_BchE	Acar_00016274	Ctel_212607	Bflo_260824099	Spur_000154_AchE_1	Ctel_219963	Smar_007911	Spur_012185_Ache_21	Spur_028072_Ache_26	Dmel_0031866_neuroligin_neuroligin_Source_FlyBase_0031866	Gsal_7091_acetylcholinesterase	Spur_008473_Ache_18	Bsch_g35246	Smar_010368	Spur_005118_Spur_005118	Spur_000150_Spur_000150	Isca_ISCW022245-PA	Spur_000153_AchE_8	Znev_15907	Acar_00008679	Lgig_169333	Csav_013386	Tadh_61121	Csav_019041	Bflo_260824551	Hsap_Ensmbl0262617_AC020766_1	Smim_9909_PREDICTED_similar_to_CG34139_CG34139_PA_Tribolium_castaneum_gi_91082043_ref_XP_971088_7e_77_266	Isca_ISCW024448-PA	Pfuc_2123_1_44248_t1	Isca_ISCW007846-PA	Skow_18873m	Avag_18979001	Bflo_260813352	Znev_01695	Spur_002604_Spur_002604	Dmel_0083963_CG34127	Spur_007439_Hypp_1720	Bsch_g53451	Smim_59892_Neuroligin_4_X_linked_Acromyrmex_echinatior_gi_332025966_gb_EGI66119_8e_70_236	Bsch_g18997	Hsap_Ensmbl0172828_carboxylesterase_3_Source_HGNC_Symbol_Acc_1865_CES3	Pfuc_3015_1_37478_t1	Bsch_g49353	Tcas_270007399	Isca_ISCW001836-PA	Spur_021263_Spur_021263	Spur_000520_Spur_000520	Smar_015627	Spur_026312_Spur_026312	Lgig_133409	Tadh_64430	Bsch_g15427	Pfuc_364_1_00261_t1	Csav_009937	Znev_14604	Drer_020084_thyroglobulin_Source_ZFIN_Acc_ZDB_GENE_030519_1_tg	Isca_ISCW022250-PA	Bsch_g20042	Cgig_18349_Acetylcholinesterase_Source_UniProtKB_TrEMBL_Acc_K1QFP8	Bsch_g44807	Smim_23006_Neuroligin_Camponotus_floridanus_gi_307189590_gb_EFN73951_2e_112_354	Spur_011737_Spur_011737	Xtro_024028	Bsch_g63732	Ctel_93848	Hrob_115104	Rcul_t37693	Cint_027990	Bsch_g13113	Bsch_g1327	Bsch_g34770	Bsch_g30429	Bsch_g57240	Tcas_270006811	Mbre_22755	Hsap_Ensmbl0165246_neuroligin_4_Y_linked_Source_HGNC_Symbol_Acc_15529_NLGN4Y	Acar_00000950	Rcul_t08875	Bsch_g45742	Znev_02227	Bflo_260796695	Spur_021786_Spur_021786	Isca_ISCW022249-PA	Tcas_270006592	Pbac_3463993	Dpul_308571	Sros_02916T0	Dmel_0000594_Est_P_Esterase_P_Source_FlyBase_0000594	Tadh_34708	Odio_004386001	Rcul_t33541	Rcul_t08892	Hrob_85245	Nvec_8609_	Cele_020891_T28C12_4_Protein_T28C12_4_isoform_a_T28C12_4_mRNA_complete_cds_Source_RefSeq_mRNA_Acc_NM_072212	Dmel_0031327_CG5397	Hmic_0722400	Hrob_91427	Tadh_32071	Bsch_g36525	Odio_008571001	Bsch_g57825	Csav_012121	Mmar_MMa52320	Smim_27404_ACES_BUNFA_RecName_Full_Acetylcholinesterase_Short_AChE_Flags_Precursor_gi_34978375_sp_Q92035_ACES_BUNFA_1e_14_81_6	Pfuc_168402_1_50010_t1	Tcas_270015410	Isca_ISCW017836-PA	Tcas_270009450	Odio_007112001	Hrob_71063	Isca_ISCW006896-PA	Isca_ISCW022036-PA	Mley_ML073237a	Bsch_g28075	Spur_022067_Spur_022067	Odio_005385001	Odio_001867001	Bsch_g60753	Cele_020125_R173_3_Protein_R173_3_R173_3_mRNA_complete_cds_Source_RefSeq_mRNA_Acc_NM_076786	Odio_015838001	Ctel_75979	Bsch_g16349	Bsch_g6498	Bflo_260800112	Bflo_260824948	Sros_02917T0	Bsch_g38259	Bsch_g67091	Bsch_g37663	Bsch_g9037	Acar_00001770	Tcas_270007292	Rcul_t43194	Tcas_270014993	Pfuc_4045_1_30590_t1	Pfuc_212802_1_50158_t1	Spur_009041_Ache_16	Bsch_g71152	Bsch_g57242	Nvec_40548_COesterase	Bsch_g7038	Smim_28055_PREDICTED_similar_to_CG34127_CG34127_PA_Tribolium_castaneum_gi_189237043_ref_XP_001810887_2e_26_112	Isca_ISCW007945-PA	Drer_087133_Uncharacterized_protein_Source_UniProtKB_TrEMBL_Acc_E7F5U4_BX005472_1	Bflo_260797048	Cele_008451_E01G6_3_Protein_E01G6_3_E01G6_3_mRNA_complete_cds_Source_RefSeq_mRNA_Acc_NM_077641	Isca_ISCW014233-PA	Bsch_g25437	Cint_024238	Cint_029092	Rfil_569436017_acetylcholinesterase_like_protein_Reticulomyxa_filosa	Egra_10385	Nvec_24363_COesterase	Bsch_g47451	Pfuc_3810_1_23411_t1	Rcul_t31319	Rcul_t41734	Cint_021960	Spur_026819_Spur_026819	Emul_09955	Falb_01625T0_01625	Avag_31311001	Odio_003218001	Cele_006412_nlg_1_Protein_NLG_1_isoform_c_nlg_1_mRNA_complete_cds_Source_RefSeq_mRNA_Acc_NM_001270295	Odio_014425001	Hmic_0818200	Dpul_311743	Dpul_311742	Rcul_t05701	Pfuc_134833_1_28353_t1	Pfuc_29226_1_62564_t1	Gsal_13176_butyrylcholinesterase_precursor	Pfuc_27432_1_40671_t1	Pfuc_607_1_36609_t1	Pfuc_59445_1_27463_t1	Hrob_123655	Bflo_260824950	Hrob_135521	Znev_01735	Sjap_0036280	Avag_12528001	Sjap_0008850	Avag_54157001	Tspi_316976010	Cele_012202_W02B12_4_Protein_W02B12_4_W02B12_4_mRNA_complete_cds_Source_RefSeq_mRNA_Acc_NM_064042	Bsch_g30428	Bsch_g38204	Bsch_g65141	Spur_000155_EsteraseL	Ctel_116024	Spur_002972_AcheL	Tadh_13189	Tspi_316971537	Tspi_316975060	Bflo_260796697	Bnat_138393_aug1_44_g13101	Pfuc_25950_1_04485_t1	Bmal_170586264	Cint_029030	Smar_003588	Cele_013540_Y75B8A_3_Protein_Y75B8A_3_Y75B8A_3_mRNA_complete_cds_Source_RefSeq_mRNA_Acc_NM_067175	Ctel_196692	Isca_ISCW022937-PA	Tcas_270006727	Odio_003905001	Pfuc_324383_1_72281_t1	Dpul_301975	Bsch_g36419	Smim_24814_PREDICTED_similar_to_CG34127_CG34127_PA_Tribolium_castaneum_gi_189237043_ref_XP_001810887_1e_44_164	Smim_37922_PREDICTED_neuroligin_4_Y_linked_like_Acyrthosiphon_pisum_gi_193697635_ref_XP_001944497_7e_43_148	Bflo_260787163	Znev_17401	Isca_ISCW020978-PA	Mmar_MMa55159	Bsch_g45741	Sjap_0019620	Isca_ISCW022078-PA	Spur_014912_Ache_24	Ehux_200171_gm1_1100343	Znev_01778	Dmel_0034972_CG10339	Bsch_g62816	Spur_016260_Nlgn4yL	Znev_00985	Isca_ISCW015340-PA	Isca_ISCW024669-PA	Dmel_0037090_Est_Q_Esterase_Q_Source_FlyBase_0037090	Bsch_g46813	Smim_72524_AGAP003568_PA_Anopheles_gambiae_str_PEST_gi_333468797_gb_EAL40590_4_2e_44_164	Mmar_MMa09731	Bflo_260824619	Lgig_140246	Mmar_MMa56805	Smim_51030_PREDICTED_similar_to_CG34127_CG34127_PA_Tribolium_castaneum_gi_189237043_ref_XP_001810887_3e_42_158	Mmar_MMa19193	Drer_041569_carboxylesterase_2_intestine_liver_Source_ZFIN_Acc_ZDB_GENE_061013_99_ces2	Smim_41684_AGAP003568_PA_Anopheles_gambiae_str_PEST_gi_333468797_gb_EAL40590_4_3e_36_140	Mmar_MMa05984	Mmar_MMa48356	Smar_008640	Tadh_61106	Odio_002620001	Drer_031796_acetylcholinesterase_Source_ZFIN_Acc_ZDB_GENE_010906_1_ache	Hsap_Ensmbl0087085_acetylcholinesterase_Yt_blood_group_Source_HGNC_Symbol_Acc_108_ACHE	Falb_02896T0_02896	Bsch_g49284	Sjap_0103240	Rcul_t43829	Isca_ISCW020829-PA	Isca_ISCW020826-PA	Isca_ISCW021543-PA	Gsal_14855_protein_glit_1	Dmel_0033943_CG12869	Cele_022840_ZK994_1_Protein_ZK994_1_ZK994_1_mRNA_complete_cds_Source_RefSeq_mRNA_Acc_NM_072789	Rcul_t05698	Rcul_t35055	Smar_012948	Hrob_91416	Hrob_84683	Hrob_114110	Rcul_t15801	Skow_30486m	Bsch_g58421	Tcas_270006726	Dmel_0032057_CG9287	Isca_ISCW024484-PA	Bsch_g7715	Sman_082690_Neuroligin_3_S09_family_Source_UniProtKB_TrEMBL_Acc_G4VC89	Avag_07216001	Ctel_117886	Hrob_127658	Isca_ISCW001875-PA	Hrob_125958	Pfuc_272_1_65341_t1	Pbac_3461169	Pfuc_25487_1_33509_t1	Hrob_85549	Znev_01490	Bsch_g62578	Tspi_316963820	Cele_007691_C23H4_2_Protein_C23H4_2_C23H4_2_mRNA_complete_cds_Source_RefSeq_mRNA_Acc_NM_077636	Mmar_MMa34559	Cele_011364_T02B5_3_Protein_T02B5_3_T02B5_3_mRNA_complete_cds_Source_RefSeq_mRNA_Acc_NM_074103	Bsch_g63678	Dpul_27821	Bflo_260805502	Odio_004385001	Bnat_127821_aug1_5_g2529	Smim_37939_Neuroligin_Camponotus_floridanus_gi_307189590_gb_EFN73951_3e_67_229	Smim_30301_Neuroligin_Camponotus_floridanus_gi_307175321_gb_EFN65349_2e_38_145	Pfuc_9505_1_09967_t1	Tcas_270007394	Mmar_MMa04678	Bsch_g7039	Bsch_g70839	Bsch_g71151	Dpul_225207	Cele_011362_T02B5_1_Protein_T02B5_1_T02B5_1_mRNA_complete_cds_Source_RefSeq_mRNA_Acc_NM_074105	Cele_020892_T28C12_5_Protein_T28C12_5_T28C12_5_mRNA_complete_cds_Source_RefSeq_mRNA_Acc_NM_072211	Tspi_316976009	Isca_ISCW013331-PA	Cele_007695_C23H4_7_Protein_C23H4_7_C23H4_7_mRNA_complete_cds_Source_RefSeq_mRNA_Acc_NM_171784	Cele_007692_C23H4_3_Protein_C23H4_3_C23H4_3_mRNA_complete_cds_Source_RefSeq_mRNA_Acc_NM_077637	Cele_007693_C23H4_4_Protein_C23H4_4_isoform_a_Source_RefSeq_mRNA_Acc_NM_001270258	Cele_015284_C01B10_10_Protein_C01B10_10_C01B10_10_mRNA_complete_cds_Source_RefSeq_mRNA_Acc_NM_068620	Cele_015279_C01B10_4_Protein_C01B10_4_C01B10_4_mRNA_complete_cds_Source_RefSeq_mRNA_Acc_NM_068621	Cele_015930_C17H12_4_Protein_C17H12_4_C17H12_4_mRNA_complete_cds_Source_RefSeq_mRNA_Acc_NM_068642	Cele_020688_T22D1_11_Protein_T22D1_11_T22D1_11_mRNA_complete_cds_Source_RefSeq_mRNA_Acc_NM_068669	Cele_016595_C42D4_2_Protein_C42D4_2_C42D4_2_mRNA_complete_cds_Source_RefSeq_mRNA_Acc_NM_068732	Cele_013875_ZC376_3_Protein_ZC376_3_ZC376_3_mRNA_complete_cds_Source_RefSeq_mRNA_Acc_NM_074107	Cele_013874_ZC376_2_Protein_ZC376_2_isoform_b_Source_RefSeq_mRNA_Acc_NM_001269638	Cele_013873_ZC376_1_Protein_ZC376_1_ZC376_1_mRNA_complete_cds_Source_RefSeq_mRNA_Acc_NM_074109	Rcul_t44166	Lgig_85131	Cele_010116_F55F3_2_Protein_F55F3_2_isoform_b_F55F3_2_mRNA_complete_cds_Source_RefSeq_mRNA_Acc_NM_171793	Dmel_0032058_CG9289	Dmel_0001114_Glt_Glutactin_Source_FlyBase_0001114	Cele_020330_T07H6_1_Protein_T07H6_1_isoform_a_Source_RefSeq_mRNA_Acc_NM_171704	Rcul_t31055	Bmal_170581725	Znev_14317	Pfuc_9510_1_09970_t1	Cgig_07153	Pfuc_17347_1_25594_t1	Ctel_145251	Ctel_145259	Cgig_07154	Hrob_127337	Tcas_270007390	Hrob_127427	Cgig_11610_Neuroligin_4_Y_linked_Source_UniProtKB_TrEMBL_Acc_K1PIF7	Cgig_11609_Neuroligin_1_Source_UniProtKB_TrEMBL_Acc_K1PB44	Cgig_07155_Neuroligin_1_Source_UniProtKB_TrEMBL_Acc_K1Q6B0	Smar_013845	Tcas_270006725	Znev_18481	Znev_15823	Cgig_11611_Neuroligin_4_Y_linked_Source_UniProtKB_TrEMBL_Acc_K1PQG4	Hrob_127551	Cgig_11139	Cgig_11608	Hrob_184496	Smim_77988_PREDICTED_similar_to_CG34127_CG34127_PA_Tribolium_castaneum_gi_189237043_ref_XP_001810887_9e_43_159	Smim_82324_Neuroligin_4_Y_linked_Acromyrmex_echinatior_gi_332016822_gb_EGI57633_5e_23_94_7	Pfuc_26910_1_55186_t1	Cgig_15320_Para_nitrobenzyl_esterase_Source_UniProtKB_TrEMBL_Acc_K1QUV2	Avag_33656001	Pfuc_82472_1_13256_t1	Pfuc_5404_1_38132_t1	Pfuc_607_1_36608_t1	Cgig_18350_Neuroligin_2_Source_UniProtKB_TrEMBL_Acc_K1QP84	Pfuc_151084_1_06646_t1	Pfuc_11086_1_60854_t1	Csav_015061	Odio_004672001	Odio_013000001	Cint_014330	Ctel_99580	Dpul_234925	Pfuc_367674_1_14460_t1	Nvec_56595_	Mmar_MMa56684	Nvec_18617_	Cint_022416	Pbac_3460852	Odio_017107001	Avag_18760001	Mmar_MMa19618	Ctel_223593	Tcas_270010318	Isca_ISCW020834-PA	Pfuc_6885_1_67578_t1	Pfuc_5534_1_23815_t1	Ehux_195280_gm1_300331	Ctel_138418	Isca_ISCW015797-PA	Hrob_162770	Ctel_204133	Pfuc_22743_1_69512_t1	Lgig_176378	Smim_71883_esterase_putative_Ixodes_scapularis_gi_241114862_ref_XP_002400477_6e_35_139	Ctel_226317	Gsal_14858_neuroligin_4_x_linked_protein	Isca_ISCW023615-PA	Pbac_3464524	Isca_ISCW003776-PA	Isca_ISCW020818-PA	Pfuc_94025_1_56841_t1	Isca_ISCW022253-PA	Isca_ISCW010323-PA	Dpul_308699	Sman_106970_Family_S9_non_peptidase_homologue_S09_family_Source_UniProtKB_TrEMBL_Acc_G4V9H7	Mmar_MMa05014	Mmar_MMa43325	Dpul_245878	Dpul_245893	Dpul_255710	Smim_37917_PREDICTED_similar_to_CG34139_CG34139_PA_Tribolium_castaneum_gi_91082043_ref_XP_971088_1e_22_102	Egra_02747	Emul_10915	Hmic_0218200	Ehux_449415_estExtDG_Genemark1_C_160144	Isca_ISCW014932-PA	Mmar_MMa26155	Isca_ISCW019824-PA	Ehux_196403_gm1_400525	Hrob_127654	Ehux_198450_gm1_800205	Ehux_216077_gm1_6800046	Ehux_251280_gm1_107000001	Ehux_238966_gm1_27900036	Ehux_242175_gm1_35300020	Gsal_1903_family_s9_non_peptidase_homologue_s09_family	Gsal_1904_neuroligin_x_linked_isoform_2	Odio_011326001	Gsal_3457_acetylcholinesterase	Gsal_6292_neuroligin_1_isoform_1	Odio_006378001	Hrob_194533	Hrob_177728	Hrob_127777	Odio_016036001	Hrob_170957	Hrob_78450	Pfuc_33248_1_19492_t1	Tcas_270007398	Pfuc_17004_1_25572_t1	Isca_ISCW015798-PA	Pfuc_50215_1_70689_t1	Odio_006395001	Hsap_Ensmbl0042832_thyroglobulin_Source_HGNC_Symbol_Acc_11764_TG	Rcul_t08200	Isca_ISCW015220-PA	Spur_014180_Spur_014180	Hsap_Ensmbl0114200_butyrylcholinesterase_Source_HGNC_Symbol_Acc_983_BCHE	Isca_ISCW020831-PA	Isca_ISCW007847-PA	Isca_ISCW009994-PA	Isca_ISCW022248-PA	Isca_ISCW011397-PA	Mmar_MMa49079	Smim_59907_CG34139_isoform_B_Drosophila_melanogaster_gi_281362119_ref_NP_001163661_3e_13_76_3	Smim_37935_CG34139_isoform_D_Drosophila_melanogaster_gi_281362123_ref_NP_001163662_1e_11_71_6	Smim_32314_carboxylesterase_putative_Ixodes_scapularis_gi_241619186_ref_XP_002407087_3e_35_134	Pfuc_13893_1_18053_t1	Smim_31202_carboxylesterase_putative_Ixodes_scapularis_gi_241619186_ref_XP_002407087_2e_10_63_2	Spur_017364_Spur_017364	Isca_ISCW022254-PA	Isca_ISCW023614-PA	Pfuc_63435_1_56352_t1	Mley_ML08721a	Pfuc_13893_1_18054_t1	Mmar_MMa37449	Pfuc_364_1_00263_t1	Mmar_MMa44458	Smim_9908_PREDICTED_venom_carboxylesterase_6_like_Acyrthosiphon_pisum_gi_193579936_ref_XP_001950765_1e_12_69_3	Mmar_MMa52564	Mmar_MMa56995	Nvec_24362_NOGCT	Nvec_32314_	Nvec_34442_	Odio_001530001	Odio_016129001	Odio_016859001	Odio_017976001	Odio_008615001	Odio_017996001	Pbac_3470470	Pfuc_103972_1_20925_t1	Pfuc_46094_1_48615_t1	Pfuc_27713_1_47851_t1	Pfuc_77100_1_71125_t1	Pfuc_164774_1_21336_t1	Avag_62346001	Pfuc_20672_1_62023_t1	Pfuc_220114_1_57510_t1	Pfuc_37090_1_70219_t1	Rcul_t27616	Pfuc_719_1_07647_t1	Pfuc_82650_1_27811_t1	Bflo_260789587	Rcul_t01942	Rcul_t30757	Rcul_t08893	Rcul_t08894	Rcul_t09988	Rcul_t12955	Rcul_t20286	Bmal_170577829	Tspi_316958079	Rcul_t36025	Tspi_316975605	Rcul_t47725	Sjap_0015680	Sjap_0106690	Bflo_260824952	Smar_014370	Smim_34753_PREDICTED_similar_to_Fatty_acyl_CoA_hydrolase_precursor_medium_chain_Taeniopygia_guttata_gi_224064951_ref_XP_002189963_1e_04_47_8	Smim_41063_41063	Smim_80853_serine_threonine_protein_kinase_Cherax_quadricarinatus_gi_342326354_gb_AEL23092_5e_04_44_7	Spur_001215_Spur_001215	Spur_019925_Spur_019925	Avag_30809001	Spur_012187_Spur_012187	Tadh_62092	Tcas_270004067	Tcas_270015194	Znev_12704	Znev_12705	Znev_13137	Avag_61407001	Avag_26582001	Bmal_170572070	Bnat_138010_aug1_42_g12718
HG_13513	Avag_49884001	Hmag_232428	Hmag_214958	Rfil_569435752_nucleotide_sugar_dehydrogenase_Reticulomyxa_filosa	Ppat_103490_scaf_2660000001	Cow_06936T0	Spun_00289T0	Avag_45412001	Sjap_0127500	OcarG_9138	Mbre_22083
HG_4305	Bnat_86963_estExt_fgenesh1_pg_C_150186	Lgig_230360	Cow_06886T0	Drer_045092_CDK5_regulatory_subunit_associated_protein_3_Source_ZFIN_Acc_ZDB_GENE_040625_90_cdk5rap3	Cgig_23802_CDK5_regulatory_subunit_associated_protein_3_Source_UniProtKB_TrEMBL_Acc_K1PYW7	Bflo_260790161	Tadh_50915	Atri_00022_237	Smim_2683_Cdk5rap3_protein_Rattus_norvegicus_gi_51980438_gb_AAH81793_2e_142_430	Smoe_172615_estExt_Genewise1Plus_C_190011	Tcas_270004493	Ppat_198662_3350034	Acar_00006596	Xtro_057094	Atha_AT5G06830_1_unknown_protein_CONTAINS_InterPro_DOMAIN_s_Protein_of_unknown_function_DUF773_InterPro_IPR008491_Has_365_Blast_hits_to_359_proteins_in_109_species_Archae_9_Bacteria_13_Metazoa_209_Fungi_7_Plants_47_Viruses_0_Other_Eukaryotes_80_source_NCBI_BLink	Dpul_307824	Skow_15682m	Mley_ML03364a	OcarG_1249	Znev_18026	Dmel_0050291_CG30291	Ctel_19870	Bsch_g55208	Mmar_MMa55941	Avag_61991001	Spur_022429_Cdk5rap3	Cele_013765_cdkr_3_Protein_Y113G7B_16_Y113G7B_16_mRNA_complete_cds_Source_RefSeq_mRNA_Acc_NM_075509	Isca_ISCW008446-PA	Mbre_31317	Rcul_t12285	Nvec_51621_	Sros_03295T0	Pbac_3461198	Bmal_170593687	Sjap_0210940	Csav_012130	Hmag_223312	Pfuc_2490_1_51696_t1	Tspi_316975215	Emul_01862	Ehux_457151_estExtDG_Genemark1_C_2240043	Hsap_Ensmbl0108465_CDK5_regulatory_subunit_associated_protein_3_Source_HGNC_Symbol_Acc_18673_CDK5RAP3	Aque_224938	Bsch_g55207	Adig_03123	Hrob_188883	Hmic_0186100	Egra_08129	Odio_013815001	Ggal_035380	Isca_ISCW010494-PA	Pfuc_14475_1_61358_t1	Cgig_23801_CDK5RAP3_like_protein_Source_UniProtKB_TrEMBL_Acc_K1R613	Ttra_04493T0_04493_CDK5_regulatory_subunit_associated_protein_3_481_aa	Aque_224936	Gsal_14831_cdk5_regulatory_subunit_associated_protein_3	Ehux_258900_gm1_834900002	Avag_61987001	Mley_ML03365a
HG_316	Scer_YBR208C_Urea_amidolyase_contains_both_urea_carboxylase_and_allophanate_hydrolase_activities_degrades_urea_to_CO2_and_NH3_expression_sensitive_to_nitrogen_catabolite_repression_and_induced_by_allophanate_an_intermediate_in_allantoin_degradation_Source_SGD_Acc_S000000412_DUR1_2_SGD	Amac_08194T0	Amac_07289T0	OcarG_1981	Pbac_3460279	Spun_07606T0	Bnat_51495_estExt_Genewise1Plus_C_10223	Cint_016531	Cele_017864_pcca_1_Protein_PCCA_1_pcca_1_mRNA_complete_cds_Source_RefSeq_mRNA_Acc_NM_076892	Drer_028982_propionyl_Coenzyme_A_carboxylase_alpha_polypeptide_Source_ZFIN_Acc_ZDB_GENE_040718_246_pcca	Tadh_49717	Csav_019355	Csav_019352	Falb_01175T0_01175	Ggal_027209	Avag_56750001	Sros_01139T0	Lgig_138757	Csav_019354	Csav_019356	Smim_82973_PREDICTED_propionyl_CoA_carboxylase_alpha_chain_mitochondrial_Gallus_gallus_gi_118084650_ref_XP_416970_0_0_892	Csav_019353	Bflo_260795989	Avag_27670001	Dpul_187192	Xtro_044700	Cint_016533	Mbre_17922	Skow_30577m	Cfra_g1768	Smar_014086	Spur_024071_Pcca	Odio_002749001	Sman_165400_Putative_propionyl_CoA_carboxylase_alpha_subunit_Source_UniProtKB_TrEMBL_Acc_G4V7M2	Znev_01051	Spun_08077T0	Sjap_0089840	Hmag_226536	Gsal_26_propionyl_carboxylase_alpha_mitochondrial	Aque_228667	Hsap_Ensmbl0175198_propionyl_CoA_carboxylase_alpha_polypeptide_Source_HGNC_Symbol_Acc_8653_PCCA	Bsch_g20355	Bsch_g52622	Tcas_270007015	Cow_07770T0	Ttra_00475T0_00475_propionyl_CoA_carboxylase_subunit_alpha_739_aa	Ctel_228368	Hrob_188188	Ggal_027208	Csav_019358	Cgig_04931_Propionyl_CoA_carboxylase_alpha_chain_mitochondrial_Source_UniProtKB_TrEMBL_Acc_K1PAY7	Amac_12408T0	Isca_ISCW020769-PA	Xtro_013359	Hmic_0667700	Egra_07351	Emul_06939	Rcul_t26839	Xtro_036680	Ctel_161178	Drer_054046_methylcrotonoyl_Coenzyme_A_carboxylase_1_alpha_Source_ZFIN_Acc_ZDB_GENE_050208_450_mccc1	Dpul_302840	Tadh_18834	Smim_30032_PREDICTED_methylcrotonoyl_CoA_carboxylase_subunit_alpha_mitochondrial_Pan_troglodytes_gi_332818480_ref_XP_516898_3_0_0_840	Avag_27713001	Avag_07717001	Amac_15113T0	Aque_216670	Odio_013005001	Spun_08232T0	Cow_01568T0	Cgig_23847_Methylcrotonoyl_CoA_carboxylase_subunit_alpha_mitochondrial_Source_UniProtKB_TrEMBL_Acc_K1RSA6	Ttra_07870T0_07870_3_methylcrotonoyl_CoA_carboxylase_688_aa	Skow_20380m	Ggal_032512	Adig_05783	Cele_009319_mccc_1_Protein_MCCC_1_21ur_13999_mRNA_complete_cds_Source_RefSeq_mRNA_Acc_NM_069376	Acar_00007324	Lgig_103911	Znev_02063	Mbre_21541	Bflo_260796501	Acar_00003564	Ppat_176782_190151	Csav_012016	Hmag_212119	Sarc_g798	Cint_007911	Tcas_270007092	Csav_012014	Cfra_g3921	Atha_AT5G35360_3_CAC2_acetyl_Co_enzyme_a_carboxylase_biotin_carboxylase_subunit	Dmel_0039877_CG2118	Csav_012015	Ppat_113929_e_gw1_8_45_1	Smoe_77392_e_gw1_1_302_1	Sros_07327T0	Cint_007919	Atri_00002_642	Falb_02391T0_02391	Atha_AT1G03090_2_MCCA_methylcrotonyl_CoA_carboxylase_alpha_chain_mitochondrial_3_methylcrotonyl_CoA_carboxylase_1_MCCA	Smoe_438375_estExt_fgenesh2_pg_C_30051	Atri_00101_55	Atri_00025_261	Ppat_116924_e_gw1_18_36_1	Isca_ISCW016937-PA	Gsal_11665_methylcrotonoyl_carboxylase_subunit_mitochondrial	Smar_006754	Bnat_89012_estExt_fgenesh1_pg_C_420076	Crei_120475_e_gwW_38_86_1	Ctel_225318	Crei_122970_e_gwW_77_4_1	Cint_007945	Cint_007953	Bflo_260803106	Spur_011093_Mccc1	Mley_ML007322a	Cow_08680T0	Cint_007937	Smoe_411783_fgenesh2_pg_C_scaffold_16000108	Ttra_00052T0_00052_carbamoyl_phosphate_synthase_subunit_L_ATP_binding_750_aa	Skow_40890m	Smoe_411779_fgenesh2_pg_C_scaffold_16000104	Ppat_65885_scaf_8000087	Bnat_55169_estExt_Genewise1Plus_C_520122	Cint_015427	Cint_015426	Cgig_17251_Pyruvate_carboxylase_mitochondrial_Source_UniProtKB_TrEMBL_Acc_K1QHI5	Cint_015428	Hsap_Ensmbl0173599_pyruvate_carboxylase_Source_HGNC_Symbol_Acc_8636_PC	Sman_141360_Pyruvate_carboxylase_Source_UniProtKB_TrEMBL_Acc_G4V7Q4	Ctel_229262	Mley_ML007321a	Nvec_31994_CPSase_L_chain	Ctel_220007	Csav_002168	Csav_002167	Csav_002166	Drer_000972_pyruvate_carboxylase_a_Source_ZFIN_Acc_ZDB_GENE_090908_3_pcxa	Csav_002169	Tspi_316976943	Scer_YBR218C_Pyruvate_carboxylase_isoform_cytoplasmic_enzyme_that_converts_pyruvate_to_oxaloacetate_highly_similar_to_isoform_Pyc1p_but_differentially_regulated_mutations_in_the_human_homolog_are_associated_with_lactic_acidosis_Source_SGD_Acc_S000000422_PYC2_SGD	Dpul_299576	Dmel_0027580_CG1516	Znev_00045	Hrob_99990	Lgig_232430	Pbac_3465805	Hmag_211595	Avag_34726001	Avag_23503001	Odio_006037001	Csav_002170	Ctel_197241	Tadh_30016	Avag_08922001	Drer_051939_pyruvate_carboxylase_b_Source_ZFIN_Acc_ZDB_GENE_000831_1_pcxb	Adig_16784	Scer_YGL062W_Pyruvate_carboxylase_isoform_cytoplasmic_enzyme_that_converts_pyruvate_to_oxaloacetate_highly_similar_to_isoform_Pyc2p_but_differentially_regulated_mutations_in_the_human_homolog_are_associated_with_lactic_acidosis_Source_SGD_Acc_S000003030_PYC1_SGD	Sarc_g23758	Cfra_g1962	Avag_60401001	Smim_64709_PREDICTED_pyruvate_carboxylase_mitochondrial_like_isoform_Nasonia_vitripennis_gi_156540073_ref_XP_001600219_0_0_1736	Avag_55979001	Spun_08713T0	Amac_02715T0	Xtro_018435	Hrob_194608	Rfil_569365880_propionyl_CoA_carboxylase_subunit_alpha_partial_Reticulomyxa_filosa	Mbre_10371	Tcas_270005615	Smoe_411767_fgenesh2_pg_C_scaffold_16000092	Crei_133000_estExt_gwp_1H_C_770032	Amac_06308T0	Spur_006414_Pc	Bsch_g36083	Avag_46009001	Sarc_g20659	Znev_17387	Sarc_g7730	Nvec_15457_CPSase_L_D2	Scer_YMR207C_Mitochondrial_acetyl_coenzyme_A_carboxylase_catalyzes_the_production_of_malonyl_CoA_in_mitochondrial_fatty_acid_biosynthesis_Source_SGD_Acc_S000004820_HFA1_SGD	Cfra_g680	Cint_005895	Sjap_0056500	Cint_005884	Dmel_0033246_ACC_Acetyl_CoA_carboxylase_Source_FlyBase_0033246	Smim_69517_acetyl_CoA_carboxylase_putative_Pediculus_humanus_corporis_gi_242017480_ref_XP_002429216_0_0_2435	Tadh_22916	Sarc_g16031	Cint_005865	Tspi_316966120	Skow_23806m	Falb_02864T0_02864	Ehux_198024_gm1_700334	Tcas_270008988	Drer_078512_acetyl_Coenzyme_A_carboxylase_alpha_Source_ZFIN_Acc_ZDB_GENE_060526_74_acaca	Hsap_Ensmbl0132142_acetyl_CoA_carboxylase_alpha_Source_HGNC_Symbol_Acc_84_ACACA	Amac_16161T0	Xtro_019622	Bnat_18464_gw1_86_2_1	Lgig_199489	Amac_04451T0	Xtro_019624	Csav_006422	Nvec_46547_	Dpul_222043	Avag_21346001	Ggal_034072	Ggal_008719	Ppat_115301_e_gw1_13_35_1	Ppat_191193_1580036	Csav_006420	Csav_006421	Aque_227999	Ctel_150877	Drer_061994_acetyl_CoA_carboxylase_beta_Source_ZFIN_Acc_ZDB_GENE_060526_132_acacb	Cgig_24921_Acetyl_CoA_carboxylase_1_Source_UniProtKB_TrEMBL_Acc_K1R5U4	Avag_66873001	Xtro_019619	Rfil_569409747_acetyl_CoA_carboxylase_Reticulomyxa_filosa	Csav_006419	Avag_46447001	Csav_006426	Csav_006424	Csav_006417	Csav_006425	Csav_006418	Spun_01732T0	Avag_30647001	Smoe_183371_estExt_Genewise1Plus_C_830221	Gsal_4192_acetyl_carboxylase	Sros_03035T0	Cele_004076_pod_2_Protein_POD_2_isoform_c_Source_RefSeq_mRNA_Acc_NM_001267098	Bnat_92488_estExt_fgenesh1_pm_C_270009	Csav_019357	Acar_00009205	Amac_11270T0	Scer_YNR016C_Acetyl_CoA_carboxylase_biotin_containing_enzyme_that_catalyzes_the_carboxylation_of_acetyl_CoA_to_form_malonyl_CoA_required_for_de_novo_biosynthesis_of_long_chain_fatty_acids_Source_SGD_Acc_S000005299_ACC1_SGD	Mbre_10823	Mley_ML059212a	Csav_006423	Atri_00010_198	Nvec_46548_	Atha_AT1G36160_1_ACC1_AT_ACC1_EMB22_GK_PAS3_acetyl_CoA_carboxylase_1	Ehux_466668_estExtDG_fgeneshEH_pg_C_1100021	Atha_AT1G36180_1_ACC2_acetyl_CoA_carboxylase_2	Mley_ML069117a	Sros_12562T0	Egra_08844	Cow_06650T0	Cele_012131_T28F3_5_Protein_T28F3_5_isoform_b_T28F3_5_mRNA_complete_cds_Source_RefSeq_mRNA_Acc_NM_001269006	Avag_10002001	Bsch_g36082	Emul_04142	Ttra_08705T0_08705_acetyl_CoA_carboxylase_2242_aa	Nvec_6008_CPSase_L_D2	Ggal_021884	Bmal_170589405	Pbac_3465519	Rcul_t07599	Ggal_008073	Rfil_569374179_methylcrotonyl_CoA_carboxylase_partial_Reticulomyxa_filosa	Hrob_70230	Mley_ML053623a	Pfuc_11160_1_03037_t1	Hmag_230807	Sman_123710_Acetyl_CoA_carboxylase_Source_UniProtKB_TrEMBL_Acc_G4VJ84	Pfuc_414_1_22179_t1	Rfil_569365881	Crei_126933_estExt_gwp_1H_C_30465	Adig_10119	Mmar_MMa11744	Nvec_53601_	Isca_ISCW002808-PA	Mmar_MMa44475	Ehux_449545_estExtDG_Genemark1_C_170307	Pbac_3462843	Cow_06728T0	Pfuc_5758_1_67323_t1	Pfuc_17567_1_18465_t1	Pfuc_3363_1_01437_t1	Bflo_260788820	Odio_001202001	Adig_20553	Ctel_27991	Crei_122441_e_gwW_64_24_1	Spur_009625_Pcca_2	Ctel_91639	Adig_18275	Rcul_t37943	Rcul_t00185	Adig_01087	Spur_009310_Spur_009310	Tadh_9799	Mmar_MMa33666	Crei_124430_e_gwW_577_1_1	Spur_020584_Acac	Nvec_39825_CPSase_L_D2	Pfuc_7753_1_60290_t1	OcarG_8867	Bsch_g7492	Spur_005803_Pcca_1	Cow_08376T0	Bsch_g3848	Hmag_215880	Sarc_g12245	Pbac_3471976	Pfuc_13559_1_53967_t1	Mley_ML059211a	Spur_003588_Spur_003588	Ggal_035748	Mmar_MMa10301	Hmag_215881	Ehux_466669_estExtDG_fgeneshEH_pg_C_1100022	Acar_00019140	Mmar_MMa56718	Bsch_g7493	Sarc_g12275	Ctel_225810	Ggal_035749	Mmar_MMa41675	Bsch_g14276	Ggal_029563	Bsch_g63331	Pfuc_14829_1_68787_t1	Tadh_35084	Amac_14063T0	Bsch_g2316	Xtro_008301	Avag_67659001	Ehux_456927_estExtDG_Genemark1_C_2060056	Pbac_3474733	Isca_ISCW007660-PA	Acar_00006212	Avag_47248001	Mmar_MMa33938	Bsch_g21202	OcarG_1980	Mmar_MMa11745	Mmar_MMa41108	Odio_001201001	Hmag_205133	Pfuc_16655_1_32722_t1	Dpul_70042	Bsch_g27560	Sjap_0089770	Smar_007276	Cele_004258_pyc_1_Protein_PYC_1_isoform_a_Source_RefSeq_mRNA_Acc_NM_001269447	Bsch_g14154	Pbac_3462936	Rcul_t22365	Pbac_3470342	Bsch_g2313	Mley_ML148932a	Rcul_t27768	Rcul_t27767	Csav_002165	Pbac_3477927	Bsch_g2315	Sarc_g23762	Rfil_569407059_oxaloacetate_decarboxylase_alpha_chain_partial_Reticulomyxa_filosa	Pbac_3470255	Bsch_g67533	Nvec_11177_CPSase_L_chain	Sman_188100_Putative_pyruvate_carboxylase_Source_UniProtKB_TrEMBL_Acc_G4V7Q5	Spur_019298_Pc_1	Rcul_t00184	Mmar_MMa26503	Mmar_MMa41106	Cgig_24235_Acetyl_CoA_carboxylase_Source_UniProtKB_TrEMBL_Acc_K1R953	Acar_00019307	Acar_00002314	Rcul_t34585	Mmar_MMa44472	OcarG_9302	Pbac_3460733	Ehux_455280_estExtDG_Genemark1_C_1380097	Cgig_15097_Acetyl_CoA_carboxylase_Source_UniProtKB_TrEMBL_Acc_K1RG73	Smoe_407379_fgenesh2_pg_C_scaffold_7000010	Cgig_14352_Acetyl_CoA_carboxylase_Source_UniProtKB_TrEMBL_Acc_K1QJX8	Mley_ML053620a	Ggal_037970	Isca_ISCW021913-PA	Bflo_260788834	Sarc_g222	Cgig_03581_Acetyl_CoA_carboxylase_Source_UniProtKB_TrEMBL_Acc_K1PCX3	Spur_000607_Acaca	Odio_002986001	Hrob_69944	Sjap_0081470	Hmag_207801	Adig_08727	Nvec_8660_Carboxyl_trans	Cint_005948	Cgig_03579_Acetyl_CoA_carboxylase_Source_UniProtKB_TrEMBL_Acc_K1PYQ3	Ggal_038308	Cgig_15102_Acetyl_CoA_carboxylase_1_Source_UniProtKB_TrEMBL_Acc_K1RG77	Spur_013473_Acaca_1	Cgig_15099_Acetyl_CoA_carboxylase_Source_UniProtKB_TrEMBL_Acc_K1S5W4	Cgig_15919_Acetyl_CoA_carboxylase_2_Source_UniProtKB_TrEMBL_Acc_K1QQW8	Acar_00019344	Smim_69143_PREDICTED_acetyl_CoA_carboxylase_like_partial_Meleagris_gallopavo_gi_326931568_ref_XP_003211900_1e_111_348	Hmag_207802	Hmic_0382300	Isca_ISCW024131-PA	Lgig_176308	Ehux_429248_estExtDG_Genewise1Plus_C_1380028	Pfuc_102295_1_42415_t1	Sjap_0086560	Mmar_MMa22510	Pfuc_60266_1_12934_t1	Atri_00143_19	Avag_57484001	Sjap_0107560	Bsch_g35565	Mley_ML053621a	Nvec_3050_	Sjap_0089850	Adig_13126	Nvec_39713_BESS	Rcul_t34584	Bflo_260788822	Pbac_3462791	Tspi_316956073	Spur_004499_Acacb	Nvec_30335_BESS	Bflo_260788832	Mmar_MMa44473	Ggal_035230	Sarc_g11683	Nvec_29367_	Pfuc_26103_1_11745_t1	Cgig_15096_Acetyl_CoA_carboxylase_1_Source_UniProtKB_TrEMBL_Acc_K1RAK3	Cgig_03582_Acetyl_CoA_carboxylase_Source_UniProtKB_TrEMBL_Acc_K1PJ75	Skow_23901m	OcarG_4567	Sjap_0117400	Smoe_126483_e_gw1_83_145_1	Amac_07292T0	Avag_46010001	Avag_55980001	Aque_210301	Crei_153667_Chlre2_kg_scaffold_64000052	Acar_00020758	Mley_ML069116a	Ggal_028742	Pbac_3478480	Pfuc_3111_1_44581_t1	Sjap_0132420	Smoe_104838_e_gw1_30_134_1	Tspi_316956452	Tspi_316966146	Bflo_260818563
HG_2999	Bsch_g16871	Bsch_g60024	Bsch_g60025	Cint_010618	Cint_023835	Cint_023834	Drer_061372_component_of_oligomeric_golgi_complex_7_Source_ZFIN_Acc_ZDB_GENE_061013_463_cog7	Ggal_009926	Xtro_027180	Lgig_194952	Cgig_18490_Conserved_oligomeric_Golgi_complex_subunit_7_Source_UniProtKB_TrEMBL_Acc_K1PJJ5	Spur_027492_Cog7	Ctel_161050	Isca_ISCW009577-PA	Smar_000875	Znev_05116	OcarG_7492	Csav_008605	Ggal_039468	Tadh_53345	Tcas_270002998	Odio_009343001	Spun_06847T0	Spur_023110_Cog7_1	Acar_00013428	Bflo_260830276	Dmel_0051040_Cog7_Cog7_Source_FlyBase_0051040	Atri_00106_57	Atha_AT5G51430_1_EYE_conserved_oligomeric_Golgi_complex_component_related_COG_complex_component_related	Avag_32342001	Hmag_230005	Aque_224705	Aque_224709	Smoe_148467_estExt_Genewise1_C_190422	Avag_04715001	Hmag_230006	Cint_027305	Aque_207752	Hrob_178406	Skow_08730m	Ppat_216575_estExt_Genewise1_C_1300137	Emul_04084	Egra_03549	Hmag_230004	Hmic_0228900	Avag_32340001	Acar_00021142	Nvec_13062_	Sarc_g11012	Smim_71229_conserved_oligomeric_golgi_complex_subunit_putative_Ixodes_scapularis_gi_241616578_ref_XP_002407978_1e_43_160	Cow_05318T0	Smim_71240_conserved_oligomeric_golgi_complex_subunit_putative_Ixodes_scapularis_gi_241616578_ref_XP_002407978_2e_82_275	Smim_71245_conserved_oligomeric_golgi_complex_subunit_putative_Ixodes_scapularis_gi_241616578_ref_XP_002407978_2e_56_197	Adig_11528	Pfuc_1732_1_15594_t1	Adig_02683	Cfra_g3126	Ttra_01357T0_01357	Hsap_Ensmbl0168434_component_of_oligomeric_golgi_complex_7_Source_HGNC_Symbol_Acc_18622_COG7	Rcul_t41432	Rfil_569366112	Mley_ML13971a	Sros_06874T0	Crei_141439_Chlre2_kg_scaffold_7000266	Bflo_260830278	Rfil_569366110	Mbre_33675	Mmar_MMa25087	Avag_04719001	Bmal_170582955	Gsal_14845_component_of_oligomeric_golgi_complex_7	Ehux_456733_estExtDG_Genemark1_C_1930069	Adig_15798	Spur_021635_Spur_021635
HG_3550	Bsch_g34000	Cint_023621	Csav_004421	Skow_32042m	Bflo_260818627	Lgig_84186	Adig_02179	Spur_025672_Zfpl1	Ctel_169662	Hrob_70089	Xtro_049946	Mmar_MMa43936	Cgig_16629_Zinc_finger_protein_like_1_Source_UniProtKB_TrEMBL_Acc_K1QSP4	Drer_011186_zinc_finger_protein_like_1_Source_ZFIN_Acc_ZDB_GENE_040426_1255_zfpl1	Znev_00148	Smim_39218_PREDICTED_similar_to_Zinc_finger_like_protein_Strongylocentrotus_purpuratus_gi_72015911_ref_XP_785452_3e_94_292	Hsap_Ensmbl0162300_zinc_finger_protein_like_1_Source_HGNC_Symbol_Acc_12868_ZFPL1	Bmal_170594283	Odio_003316001	Cele_021563_Y45G12B_2_Protein_Y45G12B_2_isoform_a_Source_RefSeq_mRNA_Acc_NM_071330	Emul_09413	Egra_00115	Dmel_0038950_CG5382	Tcas_270009770	Dpul_307805	Pbac_3465878	Isca_ISCW003405-PA	Sman_160950	Rcul_t16040	Avag_40776001	Avag_36560001	Avag_05291001	Sjap_0212040	Mley_ML306912a	Tspi_316978085	Cow_02673T0	Aque_218339	Aque_218338	Hmic_0548300	Sros_11515T0	Hmag_206689	Gsal_10874_zinc_finger_1	Ttra_02951T0_02951	Atri_00164_28	Ppat_110039_estExt_fgenesh1_kg_C_980008	Smoe_270336_estExt_fgenesh1_kg_C_20048	Ppat_108458_2690016	Atha_AT2G14835_1_RING_U_box_superfamily_protein	OcarG_395	Tadh_62055	Pfuc_2150_1_22881_t1	Hmag_220676	Mbre_29472	Sarc_g3479	Mmar_MMa43938	Csav_004420	Sros_01828T0	Nvec_26618_	Sman_071410
HG_7552	Skow_43415m	Aque_222065	Cow_06565T0	Bsch_g15178	Aque_217769	Spur_003501_Plek	Ggal_015553	Acar_00005841	Acar_00000879	Drer_012789_pleckstrin_2_Source_ZFIN_Acc_ZDB_GENE_080219_2_plek2	Ggal_014229	Hsap_Ensmbl0115956_pleckstrin_Source_HGNC_Symbol_Acc_9070_PLEK	Xtro_019368	Adig_14550	Bsch_g28529	Xtro_037796	Hsap_Ensmbl0100558_pleckstrin_2_Source_HGNC_Symbol_Acc_19238_PLEK2	Cgig_17855_Pleckstrin_Source_UniProtKB_TrEMBL_Acc_K1QJG4	Lgig_153656	Nvec_32410_DEP	Adig_16517	Falb_01907T0_01907
HG_4129	Bnat_55918_estExt_Genewise1Plus_C_750044	Smoe_228566_fgenesh1_kg_C_scaffold_38000011	Tadh_31103	Lgig_210048	Pfuc_301_1_14966_t1	Aque_223588	Atri_00007_56	Ppat_214625_estExt_Genewise1_C_1030037	Skow_29054m	Dpul_219863	Atha_AT2G30000_1_PHF5_like_protein	Hrob_186106	Bflo_260801040	Bmal_170583173	Spur_027966_Sf3b14b	Csav_012844	Tcas_270015230	Cint_004649	Znev_01796	Mley_ML08923a	Dpul_56587	Crei_194293_estExt_fgenesh2_pg_C_580022	Ehux_446407_estExtDG_fgenesh_newKGs_kg_C_7710006	Sman_011720	Sjap_0058950	Hsap_Ensmbl0100410_PHD_finger_protein_5A_Source_HGNC_Symbol_Acc_18000_PHF5A	Xtro_015083	Smar_009814	Ggal_019471	Acar_00004647	Sros_08785T0	Mbre_37730	Cele_004016_phf_5_Protein_PHF_5_phf_5_mRNA_complete_cds_Source_RefSeq_mRNA_Acc_NM_001027738	Pbac_3477152	Avag_15747001	Spun_03457T0	Gsal_12866_phd_finger_like_domain_containing_protein_5a	Tspi_316972203	Dmel_0031822_CG9548	Amac_12957T0	Cow_07044T0	Amac_14149T0	Gsal_6799_phd_finger_like_domain_containing_protein_5a	Csav_012845	Cint_004650	Hmag_233458	Xtro_063726	Drer_045155_PHD_finger_protein_5A_Source_ZFIN_Acc_ZDB_GENE_021219_3_phf5a	Ctel_226225	Odio_007580001	Odio_007575001	Falb_00815T0_00815	Rcul_t15767	Isca_ISCW018236-PA	Mmar_MMa56758	Scer_YPR094W_Component_of_the_SF3b_subcomplex_of_the_U2_snRNP_zinc_cluster_protein_involved_in_pre_mRNA_splicing_and_cycloheximide_resistance_Source_SGD_Acc_S000006298_RDS3_SGD	Emul_08381	Egra_09321
HG_3374	Bnat_81569_fgenesh1_pg_81_98	Atha_AT3G11040_1_Glycosyl_hydrolase_family_85	Atri_00153_52	Smoe_61572_gw1_6_891_1	Tadh_4447	Atha_AT5G05460_1_Glycosyl_hydrolase_family_85	Tcas_270012866	Spun_07118T0	Bflo_260801707	Znev_01660	Aque_222750	Mbre_34057	Lgig_119666	Acar_00015912	Ggal_019265	Drer_010035_endo_beta_N_acetylglucosaminidase_Source_ZFIN_Acc_ZDB_GENE_070112_1332_engase	Smar_006212	Ppat_115457_e_gw1_13_16_1	Smim_83793_cytosolic_endo_beta_N_acetylglucosaminidase_Homo_sapiens_gi_110431350_ref_NP_001036038_2e_112_359	Dpul_310328	Hrob_84071	Skow_43180m	Isca_ISCW021922-PA	Ctel_184001	Xtro_043623	Avag_16718001	Avag_33214001	Mley_ML07343a	Odio_013039001	Cow_03817T0	Cele_017164_eng_1_Protein_ENG_1_isoform_b_Source_RefSeq_mRNA_Acc_NM_001026067	Rcul_t26254	Bsch_g32078	Bmal_170579770	Dmel_0030839_CG5613	Sros_08537T0	Spur_020363_Enase	Cgig_13965_Cytosolic_endo_beta_N_acetylglucosaminidase_Source_UniProtKB_TrEMBL_Acc_K1Q7L8	Bsch_g63518	OcarG_3547	Sarc_g11767	Cfra_g3737	Ehux_124380_fgeneshEH_pg_5054_1	Gsal_4473_cytosolic_endo_beta_n_acetylglucosaminidase	Hmag_201944	Rfil_5693961798004_partial_Reticulomyxa_filosa	Bsch_g32065	Bsch_g13180	Ehux_465960_estExtDG_fgeneshEH_pg_C_870047	Crei_143639_Chlre2_kg_scaffold_2000367	Hmag_231535	Sman_174990_Putative_endo_beta_n_acetylglucosaminidase_Source_UniProtKB_TrEMBL_Acc_G4VS49	Nvec_42596_Glyco_hydro_85	Emul_04655	Egra_04074	Bsch_g48196	Csav_005823	Adig_04685	Sjap_0009440	Hsap_Ensmbl0167280_endo_beta_N_acetylglucosaminidase_Source_HGNC_Symbol_Acc_24622_ENGASE	Bsch_g16210	Bsch_g32087	Bsch_g55597	Sarc_g24043	Atha_AT3G61010_2_Ferritin_ribonucleotide_reductase_like_family_protein	Isca_ISCW021923-PA	OcarG_2698	Nvec_48262_	OcarG_2699	Sjap_0311470	Sjap_0316890	Bmal_170571160
HG_4217	Nvec_42412_zf_C2H2	Aque_225903	Bnat_125673_aug1_1_g381	Cgig_12293_Agmatinase_mitochondrial_Source_UniProtKB_TrEMBL_Acc_K1Q8V9	Aque_229865	OcarG_7690	Avag_51546001	Spur_004607_Agmat_1	Avag_01540001	Spur_000012_Agmat	Ctel_153964	Avag_32209001	Csav_015511	Drer_059700_agmatine_ureohydrolase_agmatinase_Source_ZFIN_Acc_ZDB_GENE_060929_696_agmat	Bflo_260796865	Avag_29459001	Ctel_160862	Cow_02598T0	Csav_003231	Avag_46962001	Cint_019323	Ggal_022199	Avag_65021001	Smim_1396_Putative_agmatinase_Marinobacter_sp_ELB17_gi_126664826_ref_ZP_01735810_3e_142_415	Csav_003232	Cint_019326	Mmar_MMa29789	Cint_021849	Skow_28542m	Ppat_234776_estExt_fgenesh2_pm_C_720012	Cint_021848	Lgig_142007	Cint_021918	Smoe_73545_e_gw1_0_671_1	Atri_00002_256	Spun_01827T0	Atha_AT4G08900_1_arginase	Atha_AT4G08870_1_Arginase_deacetylase_superfamily_protein	Aque_200891	Aque_205302	Bsch_g11118	Ctel_183614	Ctel_183154	Adig_21752	Hsap_Ensmbl0116771_agmatine_ureohydrolase_agmatinase_Source_HGNC_Symbol_Acc_18407_AGMAT	Lgig_105703	Csav_003233	Xtro_014948	Xtro_014944	Xtro_058315	Aque_200476	Aque_203007	Ggal_004915	Adig_16282	Cint_021847	Skow_14607m	Nvec_52914_	Nvec_3935_	Rfil_569419756	Smim_15412_denovo_path2_putative_arginase_agmatinase_formiminoglutamase_Klebsiella_pneumoniae_subsp_pneumoniae_NTUH_K2044_gi_238896094_ref_YP_002920830_8e_13_68_2	Smim_1398_arginase_agmatinase_formimionoglutamate_hydrolase_Herbaspirillum_seropedicae_SmR1_gi_300311047_ref_YP_003775139_5e_10_63_2
HG_292	Bnat_72321_fgenesh1_pg_19_117	Ggal_039155	Ggal_011144	Hsap_Ensmbl0170537_transmembrane_channel_like_7_Source_HGNC_Symbol_Acc_23000_TMC7	Cow_04208T0	Xtro_059406	Drer_031757_transmembrane_channel_like_4_Source_ZFIN_Acc_ZDB_GENE_030131_7489_tmc4	Cint_009470	Csav_006726	Xtro_029894	Cint_009473	Csav_006725	Acar_00016508	Cint_025853	Csav_006727	Acar_00001374	Spur_004437_Tmc5	Bsch_g2065	Hmag_223880	Sros_02485T0	Xtro_059149	Bsch_g37234	Bflo_260808985	Lgig_228947	Cint_022507	Ggal_011186	Acar_00016525	Drer_013252_transmembrane_channel_like_5_Source_HGNC_Symbol_Acc_22999_TMC5	Hsap_Ensmbl0103534_transmembrane_channel_like_5_Source_HGNC_Symbol_Acc_22999_TMC5	Tadh_53748	Hsap_LRG_118_transmembrane_channel_like_6_Source_HGNC_Symbol_Acc_18021_LRG_118	Tcas_270004494	Acar_00001481	Isca_ISCW016233-PA	Znev_07385	Xtro_029892	Acar_00015881	Bflo_260808993	Lgig_53152	Cgig_25771_Transmembrane_channel_like_protein_7_Source_UniProtKB_TrEMBL_Acc_K1RJJ0	Lgig_228950	Tadh_53750	Znev_00992	Adig_01185	Skow_24954m	Ctel_22791	Cint_022508	Tadh_53751	Cgig_13960_Transmembrane_channel_like_protein_7_Source_UniProtKB_TrEMBL_Acc_K1Q7L4	Smar_015424	Skow_24956m	Ctel_24904	Smar_009915	Adig_20306	Mley_ML033236a	Ctel_150917	Sros_08494T0	Cgig_22045_Transmembrane_channel_like_protein_7_Source_UniProtKB_TrEMBL_Acc_K1QXM3	Mmar_MMa15293	Dpul_201218	Spur_004436_Tmc7	Bflo_260797485	Drer_069787_transmembrane_channel_like_6a_Source_ZFIN_Acc_ZDB_GENE_081114_3_tmc6a	Smim_34570_Transmembrane_channel_like_protein_7_Harpegnathos_saltator_gi_307209991_gb_EFN86760_2e_94_314	Csav_010340	Mley_ML05129a	Mley_ML13178a	Cint_002519	Csav_010339	Bsch_g37233	Hsap_Ensmbl0269159_CU151838_2	Hsap_Ensmbl0263166_CU457734_2	Hsap_Ensmbl0270942_Transmembrane_channel_like_protein_4_Source_UniProtKB_TrEMBL_Acc_C9JFU4_AC245052_2	Hsap_Ensmbl0272723_transmembrane_channel_like_4_Source_HGNC_Symbol_Acc_22998_TMC4	Hsap_Ensmbl0272946_transmembrane_channel_like_4_Source_HGNC_Symbol_Acc_22998_TMC4	Pbac_3462181	Pfuc_11879_1_10387_t1	Isca_ISCW019054-PA	Bflo_260800851	Drer_004875_transmembrane_channel_like_6_Source_HGNC_Symbol_Acc_18021_TMC6_1_of_2	Aque_229245	Ctel_108687	Xtro_042458	Ggal_011633	Nvec_15718_	Drer_033104_transmembrane_channel_like_2_Source_HGNC_Symbol_Acc_16527_TMC2_2_of_2	Drer_060545_transmembrane_channel_like_8_Source_HGNC_Symbol_Acc_20474_TMC8	Dpul_319521	OcarG_720	Xtro_006903	Sros_08868T0	Adig_02306	Mley_ML03785a	Odio_005217001	Isca_ISCW003598-PA	Acar_00012388	Mley_ML13179a
HG_2958	Adig_10036	Bnat_87901_estExt_fgenesh1_pg_C_250153	Crei_130996_estExt_gwp_1H_C_290003	Spur_024983_Maf1	Cgig_17710_Repressor_of_RNA_polymerase_III_transcription_MAF1_like_protein_Source_UniProtKB_TrEMBL_Acc_K1PNA2	Ppat_161289_310125	Acar_00007148	Ctel_177534	Bflo_260810167	Skow_42417m	Cint_006221	Csav_005299	Csav_005301	Isca_ISCW019141-PA	Spun_04774T0	Drer_013122_MAF1_homolog_S_cerevisiae_Source_ZFIN_Acc_ZDB_GENE_040426_2788_maf1	Ppat_169393_2070030	Hmag_225435	Tcas_270007640	Smim_74807_negative_effector_of_RNA_polymerase_III_synthesis_putative_Ixodes_scapularis_gi_242001726_ref_XP_002435506_6e_107_318	Tadh_37075	Cow_06815T0	Lgig_155774	Znev_05522	Drer_036489_MAF1_homolog_S_cerevisiae_Source_HGNC_Symbol_Acc_24966_MAF1	Mley_ML012031a	Hsap_Ensmbl0179632_MAF1_homolog_S_cerevisiae_Source_HGNC_Symbol_Acc_24966_MAF1	Dpul_105183	Atri_00109_168	Mmar_MMa52189	Avag_29193001	Hrob_166724	Dmel_0058196_Maf1	Bsch_g33	Nvec_24632_	Avag_07955001	Aque_212335	Atha_AT5G13240_1_transcription_regulators	Smar_007630	OcarG_9505	Avag_20025001	Odio_007743001	Sros_01271T0	Cele_016622_mafr_1_Protein_MAFR_1_mafr_1_mRNA_complete_cds_Source_RefSeq_mRNA_Acc_NM_060376	Gsal_5576_repressor_of_rna_polymerase_iii_transcription_maf1_homolog	Sarc_g13509	Scer_YDR005C_Highly_conserved_negative_regulator_of_RNA_polymerase_III_binds_to_the_N_terminal_domain_of_the_Rpc160p_subunit_of_Pol_III_to_prevent_closed_complex_formation_localization_and_activity_are_regulated_by_phosphorylation_mediated_by_TORC1_protein_k_A_and_Sch9p_localizes_to_cytoplasm_during_vegetative_growth_and_translocates_to_the_nucleus_and_nucleolus_under_stress_conditions_Source_SGD_Acc_S000002412_MAF1_SGD	Cfra_g807	Bmal_170582006	Bmal_170574673	Ttra_07396T0_07396_mitogen_activated_protein_kinase_300_aa	Sjap_0059570	Sman_070680	Egra_09057	Emul_06763	Hmic_0163000	Mbre_24678	Pfuc_159902_1_35621_t1	Pbac_3473712	Falb_03144T0_03144	Dpul_57606	Mmar_MMa52191	Sjap_0059580	Isca_ISCW003137-PA
HG_7511	Cow_00438T0	Atha_AT5G55340_1_MBOAT_membrane_bound_O_acyl_transferase_family_protein	Ppat_161387_320100	Crei_141971_Chlre2_kg_scaffold_5000381	Crei_146104_Chlre2_kg_scaffold_16000195	Atha_AT3G51970_1_ATSAT1_ASAT1_ATASAT1_acyl_CoA_sterol_acyl_transferase_1	Crei_144862_Chlre2_kg_scaffold_12000056	Ppat_129220_e_gw1_74_87_1	Atha_AT5G55380_1_MBOAT_membrane_bound_O_acyl_transferase_family_protein	Sarc_g15103	Atha_AT1G34520_1_MBOAT_membrane_bound_O_acyl_transferase_family_protein	Crei_171320_fgenesh2_pg_C_scaffold_16000196	Atri_00028_68	Smoe_447564_estExt_fgenesh2_pg_C_930072	Atha_AT1G34490_1_MBOAT_membrane_bound_O_acyl_transferase_family_protein	Spun_04041T0	Atha_AT1G34500_1_MBOAT_membrane_bound_O_acyl_transferase_family_protein	Sarc_g4199	Crei_171316_fgenesh2_pg_C_scaffold_16000192	Atha_AT5G55320_1_MBOAT_membrane_bound_O_acyl_transferase_family_protein	Atha_AT5G55360_1_MBOAT_membrane_bound_O_acyl_transferase_family_protein	Atha_AT5G55370_1_MBOAT_membrane_bound_O_acyl_transferase_family_protein	Atha_AT5G55350_1_MBOAT_membrane_bound_O_acyl_transferase_family_protein	Atha_AT5G55330_1_MBOAT_membrane_bound_O_acyl_transferase_family_protein	Ehux_362080_fgenesh_newKGs_kg_124_30_2697318_1	Atha_AT5G51420_1_long_chain_alcohol_O_fatty_acyltransferase_family_protein_wax_synthase_family_protein	Avag_57722001	Sarc_g24388	Spun_05820T0
HG_3333	Aque_222263	Smar_003572	Tadh_19709	Gsal_12980_gpn_loop_gtpase_1	Hmag_231158	Cgig_27037_GPN_loop_GTPase_1_Source_UniProtKB_TrEMBL_Acc_K1R5L6	Cele_001661_gop_2_Protein_GOP_2_gop_2_mRNA_complete_cds_Source_RefSeq_mRNA_Acc_NM_065717	Lgig_115165	Rcul_t34599	Drer_043928_GPN_loop_GTPase_1_Source_HGNC_Symbol_Acc_17030_GPN1	Avag_34054001	Avag_66524001	Sman_072790_Xpa_binding_protein_1_Mbdin_putative_Source_UniProtKB_TrEMBL_Acc_G4LVZ8	Znev_05593	Smim_53135_gpn_loop_GTPase_Ictalurus_furcatus_gi_308321220_gb_ADO27762_2e_153_449	OcarG_2853	Ggal_026576	Hmic_0158700	Hrob_69993	Isca_ISCW016116-PA	Sros_02209T0	Skow_24069m	Egra_03287	Sjap_0303090	Bmal_170591823	Dpul_217322	Emul_00684	Odio_012392001	Mbre_34382	Amac_12134T0	Scer_YJR072C_Member_of_the_conserved_GPN_loop_GTPase_family_has_a_role_in_transport_of_RNA_polymerase_II_to_the_nucleus_exhibits_GTP_dependent_binding_to_PolII_has_ATPase_activity_involved_in_sister_chromatid_cohesion_phosphorylated_by_the_Pcl1p_Pho85p_kina_plex_human_homolog_XAB1_interacts_with_human_RNA_polymerase_II_Source_SGD_Acc_S000003833_NPA3_SGD	Amac_13207T0	Csav_008274	Spur_019011_Gpn1	Ehux_426517_estExtDG_Genewise1Plus_C_140150	Spun_01884T0	Bflo_260803065	Falb_03107T0_03107	Bnat_49201_estExt_Genewise1_C_420064	Csav_008275	Mley_ML258253a	Dmel_0040346_CG3704	Smoe_3016_gw1_64_6_1	Crei_41371_gwH_3_150_1	Ttra_02937T0_02937_GPN_loop_GTPase_1_351_aa	Acar_00008825	Tcas_270008775	Cow_00279T0	Rfil_569363774_AAA_ATPase_domain_containing_protein_Reticulomyxa_filosa	Adig_13423	Adig_09592	Ppat_215392_estExt_Genewise1_C_1140161	Pbac_3476658	Atri_00003_237	Atha_AT4G21800_1_QQT2_P_loop_containing_nucleoside_triphosphate_hydrolases_superfamily_protein	Cfra_g3614	Nvec_7413_ATP_bind_1	Ctel_176909	Pfuc_39174_1_48346_t1	Hsap_Ensmbl0198522_GPN_loop_GTPase_1_Source_HGNC_Symbol_Acc_17030_GPN1	Sarc_g20228	Rfil_569363773_XPA_binding_protein_Reticulomyxa_filosa	Bsch_g65570	Nvec_24698_ATP_bind_1	Sarc_g10243	Pfuc_45612_1_34347_t1	Mmar_MMa01137	Smoe_426106_fgenesh2_pg_C_scaffold_80000024	Sarc_g7729
HG_619	Smar_001914	Pbac_3460274	Bnat_53395_estExt_Genewise1Plus_C_190089	Bflo_260809835	Ppat_185217_810044	Smoe_146300_estExt_Genewise1_C_120260	Tadh_63547	Acar_00006389	Skow_08586m	Hmag_230220	Isca_ISCW001592-PA	Smar_012470	Crei_138803_estExt_gwp_1W_C_310173	Dpul_302792	Drer_016979_peptidase_mitochondrial_processing_beta_Source_ZFIN_Acc_ZDB_GENE_050220_10_pmpcb	Spur_021078_Pmpcb	Aque_222507	Dmel_0038271_CG3731	Avag_27432001	Avag_12875001	Tcas_270008520	Ggal_013458	Znev_08731	Xtro_062576	OcarG_2558	Csav_018356	Atha_AT3G02090_2_MPPBETA_Insulinase_Peptidase_family_M16_protein	Cint_012991	Ehux_438040_estExtDG_fgenesh_newKGs_kg_C_690036	Bsch_g40479	Cow_02340T0	Spun_02184T0	Xtro_049971	Emul_11030	Avag_30679001	Avag_62747001	Csav_018358	Hmic_0425200	Gsal_6967_mitochondrial_processing_peptidase_beta_subunit_m16_family	Hrob_185681	Acar_00000857	Cgig_17454_Mitochondrial_processing_peptidase_subunit_beta_Source_UniProtKB_TrEMBL_Acc_K1Q9P5	Smim_65140_processing_peptidase_beta_subunit_putative_Ixodes_scapularis_gi_241043304_ref_XP_002407106_0_0_610	Cint_013001	Hsap_Ensmbl0010256_ubiquinol_cytochrome_c_reductase_core_protein_I_Source_HGNC_Symbol_Acc_12585_UQCRC1	Sjap_0204880	Sman_009650_Mitochondrial_processing_peptidase_beta_subunit_M16_family_Source_UniProtKB_TrEMBL_Acc_G4LYP1	Amac_04547T0	Amac_15732T0	Rcul_t45872	Drer_052304_ubiquinol_cytochrome_c_reductase_core_protein_I_Source_ZFIN_Acc_ZDB_GENE_040426_1792_uqcrc1	Mley_ML005132a	Atri_00110_30	Ggal_009286	Ctel_170570	Falb_01367T0_01367	Smim_59559_processing_peptidase_beta_subunit_putative_Ixodes_scapularis_gi_241043304_ref_XP_002407106_0_0_547	Lgig_105568	Smar_012469	Xtro_060965	Csav_018357	Mbre_17882	Egra_00107	Sros_07355T0	Tspi_316965640	Sarc_g247	Xtro_046429	Scer_YLR163C_Smaller_subunit_of_the_mitochondrial_processing_protease_MPP_essential_processing_enzyme_that_cleaves_the_N_terminal_targeting_sequences_from_mitochondrially_imported_proteins_Source_SGD_Acc_S000004153_MAS1_SGD	Hrob_96341	Bmal_170574804	Ttra_03007T0_03007_processing_peptidase_beta_subunit_367_aa	Mmar_MMa39919	Cele_013880_mppb_1_Protein_MPPB_1_mppb_1_mRNA_complete_cds_Source_RefSeq_mRNA_Acc_NM_069175	Atri_00064_89	Amac_04892T0	Smar_012473	Nvec_46476_	Cfra_g5784	Cele_018963_ucr_1_Protein_UCR_1_ucr_1_mRNA_complete_cds_Source_RefSeq_mRNA_Acc_NM_065801	Aque_203919	Sros_07375T0	Cfra_g1568	Isca_ISCW016724-PA	Pfuc_2084_1_00959_t1	Spun_01544T0	Bmal_170595961	Ppat_211955_estExt_Genewise1_C_740203	Cfra_g5429	Adig_03850	Ppat_194593_2190084	Smoe_448827_estExt_fgenesh2_pg_C_1380008	Ppat_207121_estExt_Genewise1_C_370056	Rfil_569425175	Smoe_183257_estExt_Genewise1Plus_C_820152	Adig_21908	Atri_00056_160	Ppat_114884_e_gw1_11_184_1	Bmal_170591867	Atri_00030_199	Xtro_001656	Amac_07852T0	Smim_65597_mitochondrial_processing_peptidase_alpha_subunit_putative_Ixodes_scapularis_gi_241608598_ref_XP_002406607_0_0_651	Cint_014838	Cfra_g4030	Scer_YBL045C_Core_subunit_of_the_ubiquinol_cytochrome_c_reductase_complex_bc1_complex_which_is_a_component_of_the_mitochondrial_inner_membrane_electron_transport_chain_Source_SGD_Acc_S000000141_COR1_SGD	Isca_ISCW009643-PA	Dmel_0033235_CG8728	Rfil_569425181_mitochondrial_processing_peptidase_beta_subunit_Reticulomyxa_filosa	Drer_070566_peptidase_mitochondrial_processing_alpha_Source_ZFIN_Acc_ZDB_GENE_030131_5809_pmpca	Odio_002956001	Hsap_Ensmbl0165688_peptidase_mitochondrial_processing_alpha_Source_HGNC_Symbol_Acc_18667_PMPCA	Atha_AT1G51980_1_Insulinase_Peptidase_family_M16_protein	Tcas_270001053	Dpul_303461	Hrob_186101	Atha_AT3G16480_1_MPPalpha_mitochondrial_processing_peptidase_alpha_subunit	Skow_14171m	Amac_09639T0	Scer_YHR024C_Larger_subunit_of_the_mitochondrial_processing_protease_MPP_essential_processing_enzyme_that_cleaves_the_N_terminal_targeting_sequences_from_mitochondrially_imported_proteins_Source_SGD_Acc_S000001066_MAS2_SGD	Aque_220828	Ggal_003014	Cow_06706T0	Bflo_260811213	Bnat_91482_estExt_fgenesh1_pg_C_1020043	Znev_12974	Mley_ML09835a	Amac_03574T0	Xtro_036400	Hrob_185865	Cgig_11428_Mitochondrial_processing_peptidase_subunit_alpha_Source_UniProtKB_TrEMBL_Acc_K1PQM1	Skow_26609m	Acar_00015931	Ehux_443369_estExtDG_fgenesh_newKGs_kg_C_2350020	Drer_014794_ubiquinol_cytochrome_c_reductase_core_protein_IIa_Source_ZFIN_Acc_ZDB_GENE_040718_405_uqcrc2a	Sjap_0203980	Aque_229200	Sarc_g19391	Lgig_156673	Acar_00008622	Ggal_003914	Bflo_260801054	Bmal_170578038	Spun_06624T0	Crei_150501_Chlre2_kg_scaffold_32000054	Cfra_g6331	Mmar_MMa17984	Pfuc_27664_1_33631_t1	Sros_00919T0	Emul_10519	Egra_06892	Sarc_g6955	Smim_69056_PREDICTED_cytochrome_b_c1_complex_subunit_mitochondrial_like_Ornithorhynchus_anatinus_gi_149636806_ref_XP_001507390_4e_109_340	Bsch_g47834	Nvec_40817_Peptidase_M16_C	Sman_094050_Mitochondrial_processing_peptidase_non_peptidase_alpha_subunit_M16_family_Source_UniProtKB_TrEMBL_Acc_G4LV68	Avag_21269001	Lgig_222316	Cele_022159_mppa_1_Protein_MPPA_1_mppa_1_mRNA_complete_cds_Source_RefSeq_mRNA_Acc_NM_058487	Avag_02796001	Ctel_184508	Spur_018758_Pmpca	Sarc_g8897	Ttra_11281T0_11281_peptidase_subunit_alpha_926_aa	Tadh_21554	Rcul_t19394	Hmic_0614900	Cow_07363T0	Smar_009912	Drer_071691_ubiquinol_cytochrome_c_reductase_core_protein_IIb_Source_ZFIN_Acc_ZDB_GENE_030131_1269_uqcrc2b	Mbre_33628	Spur_022888_Uqcrc2	Mbre_31120	Tcas_270004017	Falb_04037T0_04037	Falb_01120T0_01120	Bsch_g37680	Rfil_569425182_mitochondrial_processing_peptidase_beta_subunit_Reticulomyxa_filosa	Avag_33437001	Tadh_53663	Hmag_223397	Hmag_223398	Znev_03238	Dpul_200339	Sros_04766T0	Crei_100068_e_gwH_11_318_1	Adig_09081	Spur_008722_Spur_008722	Cele_011679_ucr_2_2_Protein_UCR_2_2_ucr_2_2_mRNA_complete_cds_Source_RefSeq_mRNA_Acc_NM_078120	Sarc_g13538	Cele_012158_ucr_2_1_Protein_UCR_2_1_isoform_b_ucr_2_1_mRNA_complete_cds_Source_RefSeq_mRNA_Acc_NM_077611	Amac_04777T0	Atri_00064_91	Bmal_170588279	Ehux_254142_gm1_212700001	Bsch_g41904	Hsap_Ensmbl0105819_peptidase_mitochondrial_processing_beta_Source_HGNC_Symbol_Acc_9119_PMPCB	Dmel_0250814_CG4169	Odio_000370001	Odio_010880001	Odio_017078001	Ctel_155657	Rfil_569377579	Gsal_11299_mitochondrial_processing_peptidase	Odio_010882001	Adig_10819	Sros_13085T0	Ttra_02316T0_02316	Rcul_t00435	Rfil_569422270	Scer_YPR191W_Subunit_2_of_the_ubiquinol_cytochrome_c_reductase_complex_which_is_a_component_of_the_mitochondrial_inner_membrane_electron_transport_chain_phosphorylated_transcription_is_regulated_by_Hap1p_Hap2p_Hap3p_and_heme_Source_SGD_Acc_S000006395_QCR2_SGD	Cgig_05784_Cytochrome_b_c1_complex_subunit_2_mitochondrial_Source_UniProtKB_TrEMBL_Acc_K1QLS3	Aque_201141	Mmar_MMa31885	Cele_020757_ucr_2_3_Protein_UCR_2_3_ucr_2_3_mRNA_complete_cds_Source_RefSeq_mRNA_Acc_NM_064883	Sarc_g7278	Tspi_316977362	Spur_023656_Uqcrc2_1	Sarc_g7958	Cint_014839	Avag_59220001	Tspi_316954444	Mmar_MMa52055	Hsap_Ensmbl0140740_ubiquinol_cytochrome_c_reductase_core_protein_II_Source_HGNC_Symbol_Acc_12586_UQCRC2	Mley_ML07971a	Csav_020032	Hmag_217895	Nvec_55523_Peptidase_M16_C	Csav_007088	Rfil_569422271_mitochondrial_processing_peptidase_alpha_subunit_mitochondrial_precursor_Reticulomyxa_filosa	Aque_204651	OcarG_1065	Sarc_g17021	Hmag_201078	Mmar_MMa18806	Sarc_g1538	OcarG_5470	Pfuc_31366_1_62650_t1	Spur_022255_Spur_022255	Ctel_145315	Cfra_g5831	Hmag_203435	Pbac_3465821	OcarG_10491	Ppat_72440_scaf_37000028	Smoe_420945_fgenesh2_pg_C_scaffold_48000155
HG_3421	Cow_06703T0	Smim_14265_Nuclear_receptor_binding_protein_Harpegnathos_saltator_gi_307202843_gb_EFN82103_0_0_674	Dpul_308604	Znev_12071	Lgig_202640	Ggal_026590	Drer_056089_nuclear_receptor_binding_protein_1_Source_ZFIN_Acc_ZDB_GENE_041001_146_nrbp1	Csav_008368	Drer_032951_nuclear_receptor_binding_protein_2_Source_ZFIN_Acc_ZDB_GENE_070713_4_nrbp2	Cint_015856	Dmel_0027497_Madm_MLF1_adaptor_molecule_Source_FlyBase_0027497	Avag_19133001	Smar_009158	Acar_00015929	Avag_61100001	Hrob_185521	Ggal_000103	Cele_010427_hpo_11_Protein_HPO_11_hpo_11_mRNA_complete_cds_Source_RefSeq_mRNA_Acc_NM_059621	Avag_44183001	Acar_00000552	Skow_06122m	Avag_54443001	Cint_015855	Tadh_57937	Ctel_222925	Hsap_Ensmbl0260533_nuclear_receptor_binding_protein_2_Source_HGNC_Symbol_Acc_19339_NRBP2	Tspi_316967513	Drer_009626_nuclear_receptor_binding_protein_2_Source_HGNC_Symbol_Acc_19339_NRBP2_1_of_2	Bsch_g12928	Bmal_170593229	Spur_020168_Nrbp	Adig_15500	Xtro_027388	Aque_216462	Rcul_t45506	Tcas_270013752	OcarG_1848	Isca_ISCW014140-PA	Odio_000337001	Mley_ML082120a	Mley_ML008314a	Egra_05919	Emul_02450	Cgig_00822_Nuclear_receptor_binding_protein_Source_UniProtKB_TrEMBL_Acc_K1P797	Hmag_205534	Znev_16297	Bmal_170593231	Hmic_0750500	Sman_046140_Protein_kinase_Source_UniProtKB_TrEMBL_Acc_G4VPT2	Sjap_0035680	Hsap_Ensmbl0185189_nuclear_receptor_binding_protein_2_Source_HGNC_Symbol_Acc_19339_NRBP2	Cgig_25059_Nuclear_receptor_binding_like_protein_Source_UniProtKB_TrEMBL_Acc_K1R774	Mmar_MMa12736	Dpul_266093	Gsal_5376_nuclear_receptor_binding_protein	Sros_08264T0	Pfuc_799_1_07695_t1	Mbre_38328	Pfuc_799_1_07694_t1	Hmag_212016	Hmag_228705	Rcul_t45507	Hmag_212015	Hsap_Ensmbl0115216_nuclear_receptor_binding_protein_1_Source_HGNC_Symbol_Acc_7993_NRBP1	Cint_022492	Tcas_270013751	Odio_015728001	Gsal_189_protein_kinase	Xtro_059782
HG_3245	Bnat_54944_estExt_Genewise1Plus_C_460058	Tspi_316973286	Falb_01548T0_01548	Tspi_316973169	Ppat_218100_estExt_Genewise1_C_1520099	Ttra_02263T0_02263_60S_ribosomal_protein_L37_A_100_aa	Bflo_260821454	Dmel_0030616_RpL37a_Ribosomal_protein_L37a_Source_FlyBase_0030616	Ppat_205025_estExt_Genewise1_C_240133	Ppat_185387_830075	Aque_216408	Ppat_200899_4750032	Aque_209304	Smoe_81515_e_gw1_4_1659_1	Avag_33496001	Ppat_9441_gw1_222_31_1	Hmic_0150200	Mley_ML013518a	Avag_46482001	Atri_00109_15	Atha_AT1G52300_1_Zinc_binding_ribosomal_protein_family_protein	Atha_AT3G16080_1_Zinc_binding_ribosomal_protein_family_protein	Cgig_14579_Ribosomal_protein_L37_Source_UniProtKB_TrEMBL_Acc_K1PNZ8	Ctel_158783	Scer_YLR185W_Protein_component_of_the_large_60S_ribosomal_subunit_has_similarity_to_Rpl37Bp_and_to_rat_L37_ribosomal_protein_Source_SGD_Acc_S000004175_RPL37A_SGD	Scer_YDR500C_Protein_component_of_the_large_60S_ribosomal_subunit_has_similarity_to_Rpl37Ap_and_to_rat_L37_ribosomal_protein_Source_SGD_Acc_S000002908_RPL37B_SGD	Avag_08890001	Znev_09991	Spun_04030T0	Sman_035800_RPL37_60S_ribosomal_protein_L37_Source_UniProtKB_Swiss_Prot_Acc_O44125	Dpul_309347	Sjap_0014990	Smar_004353	Ggal_023898	Atha_AT1G15250_1_Zinc_binding_ribosomal_protein_family_protein	Ehux_309232_fgenesh_newKGs_pm_12_46	Hrob_107371	Tcas_270013725	Drer_034291_ribosomal_protein_L37_Source_ZFIN_Acc_ZDB_GENE_040625_39_rpl37	Gsal_7705_ribosomal_protein_l37a	Dmel_0034822_RpL37b_Ribosomal_protein_L37b_Source_FlyBase_0034822	Acar_00010092	Xtro_056679	Skow_17954m	Smim_40557_60S_ribosomal_protein_L37A_Lycosa_singoriensis_gi_161661043_gb_ABX75388_2e_59_187	Amac_10772T0	Amac_00213T0	Lgig_232303	Crei_126163_estExt_gwp_1H_C_80209	Bmal_170578935	Egra_02760	Hsap_Ensmbl0145592_ribosomal_protein_L37_Source_HGNC_Symbol_Acc_10347_RPL37	Sarc_g19481	Mbre_16444	Cow_07078T0	Csav_014356	Cint_024283	Pfuc_84750_1_20620_t1	Isca_ISCW020638-PA	Cint_024282	Cele_012179_W01D2_1_Protein_W01D2_1_W01D2_1_mRNA_complete_cds_Source_RefSeq_mRNA_Acc_NM_064671	Bnat_27710_gw1_53_68_1	Sros_07254T0	Cele_004451_rpl_37_Protein_RPL_37_rpl_37_mRNA_complete_cds_Source_RefSeq_mRNA_Acc_NM_065326	Odio_005054001	Rcul_t36926	Hrob_91627	Atri_00039_221	Nvec_43242_	Spur_010279_Spur_010279	Ehux_200568_gm1_1200234	Rcul_t19520
HG_7247	Adig_07526	Cgig_14578_F_box_only_protein_4_Source_UniProtKB_TrEMBL_Acc_K1PH44	Bsch_g40164	Avag_54757001	Avag_04507001	Bflo_260821452	Ctel_124120	Spur_008662_Fbxo4	Rcul_t34393	Nvec_19345_Arf	Lgig_232302	Skow_17931m	Hrob_170819	Drer_074170_F_box_protein_4_Source_HGNC_Symbol_Acc_13583_FBXO4	Ggal_023923	Pfuc_9548_1_24581_t1	Acar_00010425	Aque_219205	Xtro_012263	Hmag_207713	Sros_03586T0	Sros_03590T0	Cow_03934T0	Mbre_7969	Hsap_Ensmbl0151876_F_box_protein_4_Source_HGNC_Symbol_Acc_13583_FBXO4	Ttra_07697T0_07697
HG_3069	Cele_001794_gta_1_Protein_GTA_1_gta_1_mRNA_complete_cds_Source_RefSeq_mRNA_Acc_NM_069461	Ctel_205968	Scer_YGR019W_Gamma_aminobutyrate_GABA_transaminase_4_aminobutyrate_aminotransferase_involved_in_the_4_aminobutyrate_and_glutamate_degradation_pathways_required_for_normal_oxidative_stress_tolerance_and_nitrogen_utilization_Source_SGD_Acc_S000003251_UGA1_SGD	Bmal_170584137	Smim_81765_4_aminobutyrate_aminotransferase_putative_Ixodes_scapularis_gi_241608398_ref_XP_002405970_0_0_588	Isca_ISCW019639-PA	Cow_08363T0	Cint_004182	Ggal_011853	Cint_004184	Cint_004192	Cint_004180	Odio_015479001	Cint_004225	Bsch_g59299	Dpul_213117	Csav_001269	Aque_223173	Csav_001268	Xtro_019018	Cgig_25808_4_aminobutyrate_aminotransferase_mitochondrial_Source_UniProtKB_TrEMBL_Acc_K1QXS3	Skow_09429m	Rcul_t32757	Acar_00006780	Bflo_260801124	Rcul_t14516	Avag_11918001	Aque_223174	Aque_223171	Avag_45057001	Lgig_156617	Dmel_0036927_CG7433	Hrob_114909	Drer_006031_4_aminobutyrate_aminotransferase_Source_ZFIN_Acc_ZDB_GENE_031006_4_abat	Cgig_27541_4_aminobutyrate_aminotransferase_mitochondrial_Source_UniProtKB_TrEMBL_Acc_K1QQ79	Dpul_128904	Tcas_270013519	Avag_03338001	Bflo_260790288	Avag_16437001	Bflo_260824521	Znev_12085	Aque_223175	Aque_223172	Dpul_213935	Aque_225653	Spur_005256_Abat	Tadh_60215	Ctel_228193	Ehux_448114_estExtDG_Genemark1_C_50113	Skow_04487m	Spur_024406_Abat_1	Mmar_MMa19031	Cint_004217	Pfuc_3586_1_59290_t1	Aque_225654	Gsal_3149_4_aminobutyrate_mitochondrial	Adig_04867	Nvec_40870_	Dpul_322315	Cint_004177	OcarG_10062	Hmag_222939	Pfuc_177539_1_06758_t1	Rfil_569419899	Avag_22490001	Rfil_5693991657066_partial_Reticulomyxa_filosa	OcarG_10152	OcarG_10151	Pfuc_161321_1_64623_t1	Bflo_260824519	Rfil_569419898	Gsal_13791_4_aminobutyrate_mitochondrial_like	Nvec_22022_	Skow_09440m
HG_2829	Nvec_37595_Ribosomal_S11	Bnat_92476_estExt_fgenesh1_pm_C_260014	Ppat_198161_3160005	Crei_24344_estExt_fgenesh1_pm_C_330005	Aque_228659	Mmar_MMa06193	Ppat_223910_estExt_Genewise1_C_2710075	Smoe_183051_estExt_Genewise1Plus_C_800095	Amac_12555T0	Csav_015247	Spur_025574_Rps14	Hmag_227990	Atri_00040_72	Cint_010364	Cow_00624T0	Dmel_0004403_RpS14a_Ribosomal_protein_S14a_Source_FlyBase_0004403	Mbre_6309	Skow_32954m	Tadh_36348	Sarc_g4125	Znev_11092	Cgig_11151_40S_ribosomal_protein_S14_Source_UniProtKB_TrEMBL_Acc_K1QQB6	Drer_036629_ribosomal_protein_S14_Source_ZFIN_Acc_ZDB_GENE_030131_8631_rps14	Xtro_034484	Ggal_007287	Acar_00014717	Gsal_3196_ribosomal_protein_s14	Cgig_00384_40S_ribosomal_protein_S14_Source_UniProtKB_TrEMBL_Acc_K1P7X2	Smar_009704	Hrob_111042	Dpul_230521	Hrob_194907	Tcas_270000834	Isca_ISCW023299-PA	Bflo_260802698	Atha_AT3G11510_1_Ribosomal_protein_S11_family_protein	Cfra_g6237	Atha_AT2G36160_1_Ribosomal_protein_S11_family_protein	Spun_01396T0	Scer_YCR031C_Ribosomal_protein_59_of_the_small_subunit_required_for_ribosome_assembly_and_20S_pre_rRNA_processing_mutations_confer_cryptopleurine_resistance_nearly_identical_to_Rps14Bp_and_similar_to_E_coli_S11_and_rat_S14_ribosomal_proteins_Source_SGD_Acc_S000000627_RPS14A_SGD	Cele_004483_rps_14_Protein_RPS_14_rps_14_mRNA_complete_cds_Source_RefSeq_mRNA_Acc_NM_066171	Mley_ML154192a	Atha_AT3G52580_1_Ribosomal_protein_S11_family_protein	Odio_008477001	Scer_YJL191W_Ribosomal_protein_59_of_the_small_subunit_required_for_ribosome_assembly_and_20S_pre_rRNA_processing_mutations_confer_cryptopleurine_resistance_nearly_identical_to_Rps14Ap_and_similar_to_E_coli_S11_and_rat_S14_ribosomal_proteins_Source_SGD_Acc_S000003727_RPS14B_SGD	Ctel_228439	Bmal_170579365	Lgig_209986	Avag_42044001	Avag_32837001	Avag_17367001	Ttra_08002T0_08002_40S_ribosomal_protein_S14_152_aa	Rcul_t18675	Ehux_69773_e_gw1_107_76_1	Sman_053830_Putative_40s_ribosomal_protein_S14_Source_UniProtKB_TrEMBL_Acc_G4VHS0	Sjap_0019470	Sjap_0313520	Bsch_g8166	Bsch_g44021	Falb_01157T0_01157	Hmic_0069900	Tspi_316974576	Tspi_316964793	Sros_01434T0	Rfil_569399537_40S_ribosomal_protein_S11_Reticulomyxa_filosa	Egra_02028	Emul_09226	Hsap_Ensmbl0164587_ribosomal_protein_S14_Source_HGNC_Symbol_Acc_10387_RPS14	Pfuc_9880_1_53441_t1	Smim_32204_40S_ribosomal_protein_S14_Latrodectus_hesperus_gi_318086962_gb_ADV40073_2e_36_128	Atri_00035_21	OcarG_10631	Smim_32158_40S_ribosomal_protein_S14_Latrodectus_hesperus_gi_318086962_gb_ADV40073_2e_28_107	Cint_028430
HG_1898	Bnat_138007_aug1_42_g12715	Hrob_169769	Skow_41854m	Xtro_036485	Bnat_87870_estExt_fgenesh1_pg_C_250079	Aque_223047	Drer_019763_acid_phosphatase_5a_tartrate_resistant_Source_ZFIN_Acc_ZDB_GENE_040426_2864_acp5a	Aque_223046	Aque_223045	Cele_008531_F02E9_7_Protein_F02E9_7_F02E9_7_mRNA_complete_cds_Source_RefSeq_mRNA_Acc_NM_059882	Cow_02836T0	Adig_06366	Spur_002938_Acp5a	Skow_41862m	Spur_012246_Acp5	Drer_008921_acid_phosphatase_5b_tartrate_resistant_Source_ZFIN_Acc_ZDB_GENE_040718_151_acp5b	Smim_43907_acid_phosphatase_putative_Ixodes_scapularis_gi_240977033_ref_XP_002402580_3e_93_290	Hmag_214344	Cint_015403	Lgig_118056	Adig_06365	Lgig_161303	Lgig_118400	Skow_41188m	Csav_014307	Acar_00016764	Nvec_32742_Metallophos	Spur_023327_trap5	Isca_ISCW015933-PA	Atri_00024_16	Avag_27028001	Avag_36376001	Avag_45172001	Bsch_g48807	Csav_019651	Bmal_170592907	Ppat_114693_e_gw1_11_113_1	Ehux_362183_fgenesh_newKGs_kg_126_17_2696242_1	Adig_01037	Smoe_91117_e_gw1_11_987_1	Avag_45173001	Avag_45191001	Smoe_228150_fgenesh1_kg_C_scaffold_20000020	Sros_07838T0	Bsch_g44887	Cgig_23441_Tartrate_resistant_acid_phosphatase_type_5_Source_UniProtKB_TrEMBL_Acc_K1QZN9	Atha_AT1G25230_1_Calcineurin_like_metallo_phosphoesterase_superfamily_protein	Sros_07461T0	Rcul_t35655	Mbre_33457	Atha_AT1G14700_1_PAP3_ATPAP3_purple_acid_phosphatase_3	Ctel_187889	Atha_AT2G01880_1_PAP7_ATPAP7_purple_acid_phosphatase_7	Atha_AT2G01890_1_PAP8_ATPAP8_purple_acid_phosphatase_8	Mbre_27973	Lgig_133469	Atha_AT3G17790_1_ATACP5_ATPAP17_PAP17_purple_acid_phosphatase_17	Bnat_127177_aug1_4_g1885	Cint_015905	Ctel_202056	Csav_015607	Mbre_30765	Rcul_t17052	Rcul_t46160	Ppat_131125_e_gw1_86_37_1	Odio_009029001	Odio_002584001	Ehux_231396_gm1_17200055	Ctel_188423	Hmag_229458	Rcul_t09022	Odio_016736001	Rfil_5693974957587_Reticulomyxa_filosa	Odio_018007001	Rcul_t39486	Avag_45193001	Rfil_569428136	Nvec_17877_Metallophos	Ehux_116476_fgeneshEH_pg_294_8	Bnat_91556_estExt_fgenesh1_pg_C_1060013	Rcul_t09023	Nvec_10933_	Rfil_569439435	Cint_018091	Avag_45192001	Odio_014786001	Rcul_t06184	Rfil_569374061_Ser_Thr_protein_phosphatase_family_protein_Reticulomyxa_filosa	Rcul_t31562	Bsch_g23566	Rcul_t39940	Bsch_g56513	Rcul_t33409	Crei_98052_e_gwH_3_365_1	OcarG_2198	Spun_07060T0	Rcul_t39487	Rcul_t20778	Rcul_t20779	Rfil_5694060394671_Reticulomyxa_filosa	Hsap_Ensmbl0102575_acid_phosphatase_5_tartrate_resistant_Source_HGNC_Symbol_Acc_124_ACP5	Skow_41241m
HG_80	Crei_121874_e_gwW_54_106_1	Ttra_02043T0_02043_TKL_DRK_protein_kinase_512_aa	Rfil_569421883_Kelch_repeat_containing_protein_Reticulomyxa_filosa	Ppat_203860_estExt_Genewise1_C_170015	Ppat_123192_e_gw1_43_23_1	Ppat_136578_e_gw1_130_16_1	Atha_AT4G38470_1_ACT_like_protein_tyrosine_kinase_family_protein	Atha_AT2G17700_1_ACT_like_protein_tyrosine_kinase_family_protein	Ppat_178475_310001	Atri_00001_158	Atri_00030_44	Smoe_444789_estExt_fgenesh2_pg_C_470226	Atha_AT4G35780_1_ACT_like_protein_tyrosine_kinase_family_protein	Crei_105918_e_gwH_37_17_1	Smoe_20996_gw1_6_176_1	Ppat_147244_e_gw1_257_8_1	Rfil_569369308	Smoe_24258_gw1_2_382_1	Ppat_188912_1260035	Atha_AT3G06640_1_PAS_domain_containing_protein_tyrosine_kinase_family_protein	Atha_AT1G67890_1_PAS_domain_containing_protein_tyrosine_kinase_family_protein	Ttra_08640T0_08640_TKL_protein_kinase_863_aa	Atri_00069_65	Crei_188909_estExt_fgenesh2_pg_C_120195	Tadh_1653	Smoe_56634_gw1_19_809_1	Ppat_30352_gw1_462_15_1	Atha_AT1G73660_1_protein_tyrosine_kinase_family_protein	Hsap_Ensmbl0157764_v_raf_murine_sarcoma_viral_oncogene_homolog_B_Source_HGNC_Symbol_Acc_1097_BRAF	Atha_AT1G18160_1_Protein_kinase_superfamily_protein	Ppat_121191_e_gw1_35_289_1	Dmel_0030018_slpr_slipper_Source_FlyBase_0030018	Ttra_01708T0_01708_TKL_protein_kinase_611_aa	Atha_AT5G03730_2_CTR1_SIS1_AtCTR1_Protein_kinase_superfamily_protein	Ppat_12054_gw1_118_37_1	Crei_102541_e_gwH_19_225_1	Atri_00058_178	Atri_00003_47	Aque_217124	Ctel_32270	Atha_AT3G06620_1_PAS_domain_containing_protein_tyrosine_kinase_family_protein	Smim_26472_Mitogen_activated_protein_kinase_kinase_kinase_9_Harpegnathos_saltator_gi_307191858_gb_EFN75282_0_0_804	Ppat_152756_e_gw1_375_15_1	Ppat_132148_e_gw1_93_53_1	Ppat_99879_scaf_402000010	Ppat_141531_e_gw1_180_55_1	Ttra_11783T0_11783	Xtro_051997	Bnat_43749_e_gw1_83_33_1	Bnat_30585_gw1_2_261_1	Bnat_23161_gw1_145_3_1	Bnat_43804_e_gw1_84_20_1	Smoe_97070_e_gw1_19_717_1	Ttra_11289T0_11289_TKL_protein_kinase_881_aa	Cow_03558T0	Smoe_10499_gw1_87_76_1	Crei_144026_Chlre2_kg_scaffold_9000257	Atri_00040_219	Avag_39355001	Ttra_09888T0_09888_TKL_protein_kinase_816_aa	Avag_32617001	Dpul_22954	Cgig_09511_Mitogen_activated_protein_kinase_kinase_kinase_13_B_Source_UniProtKB_TrEMBL_Acc_K1QIA3	Adig_15195	Atha_AT4G24480_1_Protein_kinase_superfamily_protein	Atha_AT5G11850_1_Protein_kinase_superfamily_protein	Crei_120324_e_gwW_35_18_1	Dpul_52374	OcarG_486	Drer_054533_v_raf_murine_sarcoma_3611_viral_oncogene_homolog_Source_ZFIN_Acc_ZDB_GENE_050102_2_araf	Hmic_0474300	Tspi_316968535	Ttra_02739T0_02739_TKL_protein_kinase_1439_aa	Ttra_09682T0_09682_TKL_protein_kinase_685_aa	Acar_00011023	Emul_06950	Tcas_270004311	Atri_00064_41	Spur_002696_Tak1	Sros_08045T0	Smoe_40493_gw1_68_153_1	Ehux_54983_gw1_11_162_1	Spur_000105_Mapkkk12_13	Aque_210557	Csav_000055	Cint_011860	Atri_00091_23	Atha_AT4G23050_2_PAS_domain_containing_protein_tyrosine_kinase_family_protein	Egra_09662	Ppat_127176_e_gw1_63_109_1	Cow_08864T0	Spur_027524_Raf	Crei_146433_Chlre2_kg_scaffold_1000257	Avag_52634001	Cow_01546T0	Ppat_123660_e_gw1_46_30_1	Hrob_81107	OcarG_9377	Ttra_02018T0_02018_TKL_protein_kinase_1022_aa	Bsch_g62056	Avag_15728001	Atha_AT5G58950_1_Protein_kinase_superfamily_protein	Bnat_33391_e_gw1_2_33_1	Znev_01103	Bmal_170592781	Tadh_26486	Csav_000056	Avag_61893001	Atri_00004_8	Crei_182152_estExt_fgenesh2_kg_C_50054	Hrob_74446	Bmal_170589507	Atha_AT3G58640_1_Mitogen_activated_protein_kinase_kinase_kinase_related	Crei_113099_e_gwW_6_137_1	Tcas_270005270	Atha_AT2G31010_1_Protein_kinase_superfamily_protein	Ggal_037261	Crei_94620_fgenesh1_est_C_scaffold_1000056	Ttra_07044T0_07044_HT1_protein_kinase_1707_aa	Hrob_76766	Avag_64873001	Drer_017661_v_raf_murine_sarcoma_viral_oncogene_homolog_B1_Source_ZFIN_Acc_ZDB_GENE_040805_1_braf	Ggal_037253	Acar_00000985	Ggal_019976	Ehux_361285_fgenesh_newKGs_kg_110_1_EST_ALL_fasta_Contig12459	Dmel_0003079_phl_pole_hole_Source_FlyBase_0003079	Csav_000242	Atha_AT1G08720_1_EDR1_ATEDR1_Protein_kinase_superfamily_protein	Ehux_354911_fgenesh_newKGs_kg_34_11_EST_ALL_fasta_Contig12459	Dmel_0036896_wnd_wallenda_Source_FlyBase_0036896	Cint_009782	Bnat_92587_estExt_fgenesh1_pm_C_370002	Sros_04629T0	Ttra_05410T0_05410_TKL_protein_kinase_1391_aa	Smoe_105905_e_gw1_32_457_1	Xtro_040587	Crei_189821_estExt_fgenesh2_pg_C_10271	Ttra_09544T0_09544_TKL_protein_kinase_533_aa	Cgig_03652_Mitogen_activated_protein_kinase_kinase_kinase_9_Source_UniProtKB_TrEMBL_Acc_K1Q1X5	Cint_009785	Lgig_104546	Ttra_06160T0_06160_TKL_DRK_protein_kinase_842_aa	Xtro_016378	Smar_002048	Ehux_54443_gw1_110_8_1	Hsap_Ensmbl0073803_mitogen_activated_protein_kinase_kinase_kinase_13_Source_HGNC_Symbol_Acc_6852_MAP3K13	Hrob_64665	Ttra_06631T0_06631_TKL_RIPK_protein_kinase_872_aa	Atri_00021_12	Cint_009790	Smim_43669_PREDICTED_mitogen_activated_protein_kinase_kinase_kinase_7_Bombus_terrestris_gi_340713629_ref_XP_003395343_1e_149_451	Ctel_17809	Hsap_Ensmbl0078061_v_raf_murine_sarcoma_3611_viral_oncogene_homolog_Source_HGNC_Symbol_Acc_646_ARAF	Sros_00902T0	Ppat_41526_gw1_96_140_1	Cint_007693	Atha_AT2G42640_1_Mitogen_activated_protein_kinase_kinase_kinase_related	Drer_079473_si_ch211_120p12_3_Source_ZFIN_Acc_ZDB_GENE_090312_24_si_ch211_120p12_3	Hrob_86641	Mbre_24816	Mbre_2266	Hsap_Ensmbl0135341_mitogen_activated_protein_kinase_kinase_kinase_7_Source_HGNC_Symbol_Acc_6859_MAP3K7	Sman_125370_Serine_threonine_kinase_Source_UniProtKB_TrEMBL_Acc_G4V711	Hmag_205518	Bnat_89900_estExt_fgenesh1_pg_C_570106	Cgig_19292_Mitogen_activated_protein_kinase_kinase_kinase_MLT_Source_UniProtKB_TrEMBL_Acc_K1QWV0	Odio_000905001	Ppat_135466_e_gw1_120_96_1	Mmar_MMa29294	Skow_19794m	Ggal_015199	Ppat_106226_660028	Atha_AT5G57610_1_Protein_kinase_superfamily_protein_with_octicosapeptide_Phox_Bem1p_domain	Ppat_136776_e_gw1_131_129_1	OcarG_4325	Atri_00049_246	Ppat_128329_e_gw1_69_163_1	OcarG_131	Smoe_160379_estExt_Genewise1_C_1000109	Atha_AT4G31170_1_Protein_kinase_superfamily_protein	Smoe_63609_gw1_12_703_1	Lgig_180583	Acar_00006168	Gsal_7333_mitogen_activated_protein_kinase_kinase_kinase_13_like	Cint_023589	Smoe_88196_e_gw1_9_530_1	Ttra_10843T0_10843_TKL_DRK_protein_kinase_438_aa	Ctel_223355	Pbac_3466691	Ehux_444392_estExtDG_fgenesh_newKGs_kg_C_3180004	Atri_00081_26	Atha_AT5G50180_1_Protein_kinase_superfamily_protein	Atri_00004_294	Cele_003396_mom_4_Protein_MOM_4_mom_4_mRNA_complete_cds_Source_RefSeq_mRNA_Acc_NM_060219	Mmar_MMa34416	Sjap_0015720	Drer_006978_sterile_alpha_motif_and_leucine_zipper_containing_kinase_AZK_Source_ZFIN_Acc_ZDB_GENE_070912_386_zak	Ppat_95041_scaf_272000029	Ehux_54864_gw1_61_61_1	Ehux_54516_gw1_32_66_1	Ehux_54496_gw1_149_22_1	Atri_00074_58	Avag_02980001	Ehux_67352_e_gw1_61_68_1	Atha_AT1G62400_1_HT1_Protein_kinase_superfamily_protein	Atri_00009_237	Atha_AT3G46930_1_Protein_kinase_superfamily_protein	Csav_001466	Csav_001465	Atri_00025_292	Smoe_146897_estExt_Genewise1_C_130896	Atha_AT3G06630_1_protein_kinase_family_protein	Sarc_g20099	Bnat_47086_estExt_Genewise1_C_90250	Rfil_5693917719201_Reticulomyxa_filosa	Bnat_37350_e_gw1_19_204_1	Mbre_28366	Atri_00030_158	Falb_01438T0_01438	Sros_13073T0	Skow_46273m	Nvec_39694_Pkinase_Tyr	Bnat_77112_fgenesh1_pg_45_154	Atha_AT2G24360_1_Protein_kinase_superfamily_protein	Rfil_569354283	Crei_189636_estExt_fgenesh2_pg_C_160230	Sros_04723T0	Sarc_g20497	Bnat_67919_fgenesh1_pg_4_413	OcarG_5837	Bnat_75293_fgenesh1_pg_33_154	Atha_AT5G01850_1_Protein_kinase_superfamily_protein	Ppat_146497_e_gw1_244_20_1	Cfra_g1295	Drer_020469_mitogen_activated_protein_kinase_kinase_kinase_7_Source_ZFIN_Acc_ZDB_GENE_041001_135_map3k7	Znev_09904	Odio_012676001	Spur_018191_Mapkkk9_1	Skow_31007m	Mmar_MMa54236	Ppat_140928_e_gw1_172_23_1	Hsap_Ensmbl0173327_mitogen_activated_protein_kinase_kinase_kinase_11_Source_HGNC_Symbol_Acc_6850_MAP3K11	Cow_04570T0	Ppat_106434_780020	Dpul_301643	Acar_00008497	Dmel_0026323_Tak1_TGF_beta_activated_kinase_1_Source_FlyBase_0026323	Acar_00021034	Acar_00003725	Pbac_3479370	Atha_AT4G14780_1_Protein_kinase_superfamily_protein	Atha_AT1G04700_1_PB1_domain_containing_protein_tyrosine_kinase	Ggal_025101	Ppat_45564_gw1_171_111_1	Atri_00058_154	Ppat_37426_gw1_262_47_1	Dmel_0046689_Takl1_Tak1_like_1_Source_FlyBase_0046689	Ppat_137263_e_gw1_136_38_1	Ppat_117260_e_gw1_19_208_1	Smar_003079	Atri_00039_196	Avag_18791001	Atri_00002_643	Rfil_569355064	Tcas_270012716	Rcul_t24823	Atha_AT3G27560_1_ATN1_Protein_kinase_superfamily_protein	Bflo_260789470	Skow_11138m	Odio_001877001	Sros_07786T0	Atha_AT3G01490_1_Protein_kinase_superfamily_protein	Atha_AT5G50000_1_Protein_kinase_superfamily_protein	Smoe_146775_estExt_Genewise1_C_130637	OcarG_1022	Drer_044615_sterile_alpha_motif_and_leucine_zipper_containing_kinase_AZK_Source_ZFIN_Acc_ZDB_GENE_070912_386_zak	Ppat_223038_estExt_Genewise1_C_2480010	Ppat_207978_estExt_Genewise1_C_430056	Crei_96175_fgenesh1_est_C_scaffold_64000010	Bsch_g6963	Rfil_569397095_LIM_type_zinc_finger_containing_protein_Reticulomyxa_filosa	Bflo_260831308	Tadh_25066	Ehux_66624_e_gw1_51_53_1	Crei_153159_Chlre2_kg_scaffold_55000020	Smim_35689_PREDICTED_mitogen_activated_protein_kinase_kinase_kinase_MLT_like_Anolis_carolinensis_gi_327281910_ref_XP_003225688_4e_108_355	Ctel_218964	Smoe_78499_e_gw1_2_513_1	Smar_008273	Avag_08187001	Ppat_95447_scaf_281000004	Atha_AT3G22750_1_Protein_kinase_superfamily_protein	Bsch_g764	Mley_ML016313a	Atha_AT3G63260_1_ATMRK1_Protein_kinase_superfamily_protein	Acar_00000929	Atha_AT5G40540_1_Protein_kinase_superfamily_protein	Acar_00004812	Bmal_170583637	Atha_AT3G46920_1_Protein_kinase_superfamily_protein_with_octicosapeptide_Phox_Bem1p_domain	Spur_027278_Mos	Lgig_166312	Acar_00012866	Isca_ISCW005961-PA	Hsap_Ensmbl0139625_mitogen_activated_protein_kinase_kinase_kinase_12_Source_HGNC_Symbol_Acc_6851_MAP3K12	Smoe_57136_gw1_47_477_1	Tspi_316976181	Crei_115082_e_gwW_12_111_1	Bsch_g20899	Ggal_017905	Znev_00116	Hsap_Ensmbl0006432_mitogen_activated_protein_kinase_kinase_kinase_9_Source_HGNC_Symbol_Acc_6861_MAP3K9	Hsap_Ensmbl0143674_Mitogen_activated_protein_kinase_kinase_kinase_MLK4_Source_UniProtKB_Swiss_Prot_Acc_Q5TCX8_MLK4	Sros_01588T0	Aque_221626	Drer_055672_mitogen_activated_protein_kinase_kinase_kinase_10_Source_ZFIN_Acc_ZDB_GENE_050419_112_map3k10	Atha_AT1G79570_1_Protein_kinase_superfamily_protein_with_octicosapeptide_Phox_Bem1p_domain	Csav_003368	Dpul_322731	Ppat_22641_gw1_31_114_1	Avag_07726001	Atha_AT1G16270_1_Protein_kinase_superfamily_protein_with_octicosapeptide_Phox_Bem1p_domain	Drer_006677_receptor_TNFRSF_interacting_serine_threonine_kinase_1_like_Source_ZFIN_Acc_ZDB_GENE_070705_132_ripk1l	Smoe_34528_gw1_3_740_1	Drer_042565_mitogen_activated_protein_kinase_kinase_kinase_12_map3k12_mRNA_Source_RefSeq_mRNA_Acc_NM_207094_MAP3K12	Hrob_81938	Atha_AT2G35050_1_Protein_kinase_superfamily_protein_with_octicosapeptide_Phox_Bem1p_domain	Crei_177668_fgenesh2_pg_C_scaffold_44000012	Cgig_06841_Mitogen_activated_protein_kinase_kinase_kinase_7_Source_UniProtKB_TrEMBL_Acc_K1PMN4	Ehux_447772_estExtDG_Genemark1_C_30571	Spur_015541_Tnni3k	Avag_61355001	Crei_187498_estExt_fgenesh2_pg_C_60265	Spur_023791_Tnni3k_1	Crei_97995_e_gwH_3_241_1	Skow_38409m	Bnat_69282_fgenesh1_pg_8_206	Crei_168263_fgenesh2_pg_C_scaffold_4000314	Rfil_569357903	Avag_02412001	Atri_00131_53	Skow_31707m	Smoe_37312_gw1_28_344_1	Atha_AT3G24715_1_Protein_kinase_superfamily_protein_with_octicosapeptide_Phox_Bem1p_domain	Ttra_06802T0_06802_TKL_protein_kinase_1057_aa	Bflo_260807397	Ctel_146577	Bflo_260806899	Egra_06569	Ppat_181706_510200	Pfuc_1389_1_07926_t1	Acar_00007723	Smoe_271276_estExt_fgenesh1_kg_C_350016	Xtro_027699	Hrob_111211	Skow_22587m	Smoe_37511_gw1_14_531_1	Ggal_010750	Xtro_037030	Atri_00153_25	Adig_14131	Bnat_75217_fgenesh1_pg_33_78	Emul_06845	Xtro_009018	Hmic_0516700	Atha_AT5G66710_1_Protein_kinase_superfamily_protein	Drer_009493_mitogen_activated_protein_kinase_kinase_kinase_13_Source_HGNC_Symbol_Acc_6852_MAP3K13	Lgig_217017	Crei_116962_e_gwW_18_194_1	Ppat_16276_gw1_85_62_1	Crei_117660_e_gwW_20_137_1	Cele_003374_mlk_1_Protein_MLK_1_isoform_b_mlk_1_mRNA_complete_cds_Source_RefSeq_mRNA_Acc_NM_171456	Ppat_45800_gw1_79_191_1	Bmal_170596743	Cint_020051	Adig_08626	Cow_02126T0	Ttra_02592T0_02592_TKL_protein_kinase_1265_aa	Atri_00021_291	Atha_AT3G59830_1_Integrin_linked_protein_kinase_family	Atha_AT2G31800_1_Integrin_linked_protein_kinase_family	Drer_086933_TNNI3_interacting_kinase_Source_ZFIN_Acc_ZDB_GENE_081104_399_tnni3k	Rfil_569396493_Kelch_repeat_containing_protein_Reticulomyxa_filosa	Bnat_55615_estExt_Genewise1Plus_C_650062	Bnat_137652_aug1_40_g12360	Smoe_131553_e_gw1_108_123_1	Atha_AT2G43850_1_Integrin_linked_protein_kinase_family	Atri_00066_143	Smoe_130298_e_gw1_100_176_1	Atha_AT4G18950_1_Integrin_linked_protein_kinase_family	Atha_AT1G14000_1_VIK_VH1_interacting_kinase	Cgig_17027	Cow_05099T0	Ttra_11458T0_11458_TKL_protein_kinase_551_aa	Bnat_37492_e_gw1_20_117_1	Cint_007716	Crei_189294_estExt_fgenesh2_pg_C_140192	Atha_AT3G58760_1_Integrin_linked_protein_kinase_family	Ehux_201455_gm1_1400148	Bmal_170581185	Csav_001464	Skow_14896m	Tspi_316977150	Ppat_129252_e_gw1_74_61_1	Drer_059406_v_raf_1_murine_leukemia_viral_oncogene_homolog_1b_Source_ZFIN_Acc_ZDB_GENE_090826_2_raf1b	Atri_00010_546	Ppat_192983_1910030	Ggal_020950	Smar_004900	Acar_00011445	Hsap_Ensmbl0259030_FPGT_TNNI3K_readthrough_Source_HGNC_Symbol_Acc_42952_FPGT_TNNI3K	Ggal_018501	Acar_00011088	Ehux_75503_e_gw1_378_1_1	Lgig_116428	Ttra_04220T0_04220_TKL_protein_kinase_1271_aa	Ehux_68311_e_gw1_75_17_1	Ttra_08657T0_08657_TKL_protein_kinase_544_aa	Crei_152015_Chlre2_kg_scaffold_42000095	Ttra_09042T0_09042_TKL_protein_kinase_652_aa	Ehux_241475_gm1_33300014	Bnat_91034_estExt_fgenesh1_pg_C_860045	Cele_016030_C24A1_3_Protein_C24A1_3_isoform_a_Source_RefSeq_mRNA_Acc_NM_001026011	Smoe_115356_e_gw1_51_109_1	Hsap_Ensmbl0132155_v_raf_1_murine_leukemia_viral_oncogene_homolog_1_Source_HGNC_Symbol_Acc_9829_RAF1	Hsap_LRG_413_v_raf_1_murine_leukemia_viral_oncogene_homolog_1_Source_HGNC_Symbol_Acc_9829_LRG_413	Znev_11742	Sros_09225T0	Atri_00024_199	Cow_05658T0	Dpul_315683	Ggal_007991	Ehux_62658_e_gw1_11_172_1	Ggal_036795	Xtro_010512	Smar_009684	Acar_00013056	Bnat_61056_fgenesh1_kg_17_66_4132_1_CFAO_EXTA	Crei_179359_fgenesh2_pg_C_scaffold_67000012	Crei_149643_Chlre2_kg_scaffold_25000122	Ppat_153043_e_gw1_385_24_1	Ppat_141256_e_gw1_176_24_1	Ppat_141244_e_gw1_176_81_1	Ppat_143431_e_gw1_202_41_1	Ppat_152740_e_gw1_374_35_1	Odio_007722001	OcarG_8811	Tcas_270001107	Spur_011816_Ripk1_4B	Ppat_140679_e_gw1_169_166_1	Hmag_223895	Atha_AT3G50730_1_Protein_kinase_superfamily_protein	Aque_221611	Crei_141851_Chlre2_kg_scaffold_5000261	Cele_003030_lin_45_Protein_LIN_45_isoform_b_Source_RefSeq_mRNA_Acc_NM_171368	Tadh_24886	Xtro_061412	Crei_141881_Chlre2_kg_scaffold_5000291	Ppat_5909_gw1_296_15_1	Crei_141886_Chlre2_kg_scaffold_5000296	Crei_183266_estExt_fgenesh2_kg_C_130087	Hrob_80813	Hmic_0269900	Crei_145353_Chlre2_kg_scaffold_13000266	Bflo_260833959	Mley_ML276913a	Crei_141700_Chlre2_kg_scaffold_5000110	Crei_122213_e_gwW_62_16_1	Adig_20398	Adig_01145	Xtro_043491	Avag_41872001	Avag_14404001	Ehux_468871_estExtDG_fgeneshEH_pg_C_2270020	Cfra_g6747	Bnat_67859_fgenesh1_pg_4_353	Ppat_184591_750001	OcarG_2508	Sarc_g6768	Ttra_10682T0_10682_TKL_protein_kinase_1424_aa	Drer_013491_mitogen_activated_protein_kinase_kinase_kinase_9_Source_ZFIN_Acc_ZDB_GENE_081113_5_map3k9	Falb_01842T0_01842	Spur_011470_Mapkkk9	Ttra_06630T0_06630_NB_ARC_domain_containing_protein_2721_aa	Ttra_05864T0_05864_TKL_LISK_protein_kinase_533_aa	Cfra_g1906	Cfra_g3367	Atri_00033_218	Sarc_g17899	Cfra_g3000	Amac_11110T0	Bnat_77113_fgenesh1_pg_45_155	Crei_171253_fgenesh2_pg_C_scaffold_16000129	Smar_010916	Rfil_5693992957023_partial_Reticulomyxa_filosa	Aque_228457	Bflo_260804119	Isca_ISCW001684-PA	Cfra_g499	Spun_06062T0	Sman_037210_Protein_kinase_Source_UniProtKB_TrEMBL_Acc_G4LXR2	Crei_177059_fgenesh2_pg_C_scaffold_39000009	Crei_159204_acegs_kg_scaffold_39000005	Hsap_Ensmbl0091436_Mitogen_activated_protein_kinase_kinase_kinase_MLT_Source_UniProtKB_Swiss_Prot_Acc_Q9NYL2_MLTK	Acar_00008031	Acar_00020001	Xtro_046183	Bnat_22751_gw1_9_80_1	Xtro_047169	Pfuc_367_1_65376_t1	Crei_118285_e_gwW_24_157_1	Bsch_g9262	Adig_04035	Crei_192311_estExt_fgenesh2_pg_C_340044	Ehux_372160_fgenesh_newKGs_kg_800_1_EST_ALL_fasta_Contig12459	Cow_04937T0	Atha_AT3G50720_1_Protein_kinase_superfamily_protein	Ttra_08199T0_08199_TKL_SHK_protein_kinase_424_aa	Smar_013958	Tadh_28028	Mmar_MMa54017	Sros_02276T0	Mmar_MMa54237	Cow_01131T0	Hmag_209572	Ttra_00025T0_00025_TKL_protein_kinase_1189_aa	Sros_10870T0	Atha_AT5G49470_2_PAS_domain_containing_protein_tyrosine_kinase_family_protein	OcarG_1495	Cfra_g3090	Pfuc_6947_1_09462_t1	Skow_15180m	Hrob_66475	Mbre_34639	Tspi_316972399	Sros_07470T0	Atri_00019_236	Crei_114199_e_gwW_9_218_1	Smar_013407	Bflo_260785088	Bnat_86862_estExt_fgenesh1_pg_C_140163	Mmar_MMa33389	Pbac_3463309	OcarG_4275	Pbac_3464683	Avag_50219001	Egra_07132	Crei_168632_fgenesh2_pg_C_scaffold_2000278	Xtro_043488	Ppat_153302_e_gw1_392_3_1	Bnat_69916_fgenesh1_pg_10_151	Skow_38788m	OcarG_2160	Ttra_05580T0_05580_TKL_protein_kinase_698_aa	Hrob_174094	Ttra_02623T0_02623_serine_threonine_protein_kinase_800_aa	Xtro_012476	Ttra_10798T0_10798	Nvec_21166_Pkinase	Hsap_Ensmbl0172680_v_mos_Moloney_murine_sarcoma_viral_oncogene_homolog_Source_HGNC_Symbol_Acc_7199_MOS	Smim_23168_protein_kinase_Mos1_Clytia_hemisphaerica_gi_222862988_gb_ACM68728_3e_42_153	Ppat_25578_gw1_3_201_1	Ttra_05635T0_05635_TKL_DRK_protein_kinase_507_aa	Smoe_118910_e_gw1_59_194_1	Drer_069744_v_mos_Moloney_murine_sarcoma_viral_oncogene_homolog_Source_ZFIN_Acc_ZDB_GENE_040428_3_mos	Ppat_7017_gw1_224_36_1	Ggal_024805	OcarG_5464	Spur_016455_Tlk1c	Ttra_11764T0_11764	Skow_24893m	Bnat_141924_aug1_66_g16632	Acar_00019522	Acar_00006496	Ggal_004360	Ggal_039172	Cow_04428T0	Skow_08831m	Adig_18717	Hmag_213957	Tspi_316966253	Crei_150340_Chlre2_kg_scaffold_34000056	Crei_123022_e_gwW_79_29_1	Crei_103256_e_gwH_21_100_1	Skow_08838m	Ehux_117187_fgeneshEH_pg_327_4	Ehux_113443_fgeneshEH_pg_189_26	Ehux_118901_fgeneshEH_pg_434_11	Smoe_117402_e_gw1_56_42_1	Smoe_8984_gw1_6_134_1	Ppat_36863_gw1_409_46_1	Ppat_151149_e_gw1_330_32_1	Smoe_8985_gw1_6_135_1	Crei_167780_fgenesh2_pg_C_scaffold_6000225	Ppat_148909_e_gw1_286_46_1	Ppat_8877_gw1_227_64_1	Ppat_48284_gw1_226_92_1	Ggal_038204	Ggal_009104	Nvec_36782_Pkinase	Hmic_0495600	Ggal_013281	Isca_ISCW002017-PA	Acar_00016328	Crei_180364_fgenesh2_pg_C_scaffold_88000039	Xtro_060344	Xtro_003560	Bnat_78962_fgenesh1_pg_58_92	Ttra_06505T0_06505_TKL_protein_kinase_1299_aa	Ttra_03389T0_03389_TKL_protein_kinase_394_aa	Cgig_17658_Ankyrin_repeat_and_protein_kinase_domain_containing_protein_1_Source_UniProtKB_TrEMBL_Acc_K1R9G5	Cow_08997T0	Mley_ML310327a	Hrob_189079	Crei_146782_Chlre2_kg_scaffold_1000606	Sros_03936T0	Acar_00010082	Drer_090965_receptor_interacting_serine_threonine_kinase_3_like_Source_ZFIN_Acc_ZDB_GENE_071115_4_ripk3l	Acar_00017716	Pfuc_2841_1_23090_t1	Nvec_18517_	Adig_04501	Spur_005215_Ripk1_4A	Crei_178318_fgenesh2_pg_C_scaffold_49000026	Bnat_84182_fgenesh1_pg_125_19	Bnat_84205_fgenesh1_pg_126_8	Emul_00495	Egra_08904	Bnat_84529_fgenesh1_pg_147_1	Bflo_260788656	Bflo_260831019	Xtro_024915	OcarG_7686	Acar_00020671	Bmal_170582355	Csav_012697	Drer_033713_receptor_interacting_serine_threonine_kinase_2_Source_ZFIN_Acc_ZDB_GENE_030902_3_ripk2	Mmar_MMa52113	Bsch_g58863	Hsap_Ensmbl0104312_receptor_interacting_serine_threonine_kinase_2_Source_HGNC_Symbol_Acc_10020_RIPK2	Ggal_025574	Ggal_020891	Bsch_g31289	Ggal_036418	Ggal_036419	Bsch_g28476	Crei_141857_Chlre2_kg_scaffold_5000267	Ctel_63964	Smoe_117448_e_gw1_56_180_1	Crei_181707_fgenesh2_pg_C_scaffold_1675000001	Crei_146199_Chlre2_kg_scaffold_1000023	Crei_141035_Chlre2_kg_scaffold_8000206	Avag_31821001	Mbre_11590	Ppat_141525_e_gw1_179_9_1	OcarG_8042	OcarG_9949	Rcul_t28889	Sman_176580_Serine_threonine_kinase_Source_UniProtKB_TrEMBL_Acc_G4VR18	Dpul_37687	Dpul_35725	Ttra_03009T0_03009_TKL_protein_kinase_2383_aa	Crei_152541_Chlre2_kg_scaffold_46000074	Avag_17234001	Crei_143360_Chlre2_kg_scaffold_2000088	Crei_113286_e_gwW_4_125_1	Mley_ML015738a	Ttra_05882T0_05882_TKL_MLK_protein_kinase_1551_aa	Bflo_260834659	Lgig_194882	Mley_ML388127a	Aque_211962	Hrob_191292	Mbre_8329	Avag_42131001	Drer_091521_mitogen_activated_protein_kinase_kinase_kinase_11_Source_HGNC_Symbol_Acc_6850_MAP3K11	Dmel_0033773_mos_mos_Source_FlyBase_0033773	Csav_011718	Csav_016529	Ehux_449295_estExtDG_Genemark1_C_150101	Acar_00017421	Xtro_063132	Csav_001581	Skow_25400m	Avag_35731001	Crei_182104_estExt_fgenesh2_kg_C_50001	Crei_152998_Chlre2_kg_scaffold_51000012	Ehux_455057_estExtDG_Genemark1_C_1310072	Crei_44654_gwH_10_159_1	Ttra_09358T0_09358_serine_threonine_protein_kinase_1013_aa	Skow_12934m	Bflo_260834625	Emul_03407	Egra_01059	Mmar_MMa48898	Rcul_t28218	Rcul_t41308	Pfuc_1172_1_29593_t1	OcarG_1648	Mmar_MMa48918	Crei_143499_Chlre2_kg_scaffold_2000227	Ppat_142405_e_gw1_191_41_1	Avag_52986001	Avag_36074001	Atha_AT5G58520_1_Protein_kinase_superfamily_protein	Bsch_g23417	Isca_ISCW011622-PA	Nvec_44119_	Emul_02730	Sman_176990_Serine_threonine_kinase_Source_UniProtKB_TrEMBL_Acc_G4VG61	Sjap_0100500	Nvec_11821_	Tcas_270011828	Cgig_24469_Kinase_suppressor_of_Ras_1_Source_UniProtKB_TrEMBL_Acc_K1RWN0	Ctel_228240	Pfuc_1820_1_29875_t1	Znev_04497	Drer_094526_kinase_suppressor_of_ras_2_Source_ZFIN_Acc_ZDB_GENE_030131_8047_ksr2	Lgig_104167	Bsch_g6520	Aque_226485	Bsch_g4823	Hsap_Ensmbl0171435_kinase_suppressor_of_ras_2_Source_HGNC_Symbol_Acc_18610_KSR2	Dpul_329047	Drer_030933_kinase_suppressor_of_ras_1_Source_HGNC_Symbol_Acc_6465_KSR1_1_of_2	Smim_63836_Kinase_suppressor_of_Ras_Harpegnathos_saltator_gi_307212118_gb_EFN87977_2e_165_509	Smar_007780	Tadh_59721	Smar_013833	Isca_ISCW017442-PA	Skow_28240m	Dmel_0015402_ksr_kinase_suppressor_of_ras_Source_FlyBase_0015402	Hmag_206960	Hsap_Ensmbl0137275_receptor_TNFRSF_interacting_serine_threonine_kinase_1_Source_HGNC_Symbol_Acc_10019_RIPK1	Crei_95946_fgenesh1_est_C_scaffold_45000032	Avag_61877001	Ehux_54259_gw1_64_38_1	Crei_153454_Chlre2_kg_scaffold_58000016	Bsch_g30071	Smim_19818_cAMP_dependent_protein_kinase_catalytic_subunit_putative_Pediculus_humanus_corporis_gi_242019696_ref_XP_002430295_3e_75_246	Cgig_23786_Serine_threonine_protein_kinase_transforming_protein_Rmil_Source_UniProtKB_TrEMBL_Acc_K1R3F9	Drer_096415_v_raf_1_murine_leukemia_viral_oncogene_homolog_1a_Source_ZFIN_Acc_ZDB_GENE_990415_41_raf1a	Lgig_176776	Cgig_19087_Serine_threonine_protein_kinase_transforming_protein_Rmil_Source_UniProtKB_TrEMBL_Acc_K1QFZ7	Mmar_MMa31714	Xtro_059914	Rcul_t25094	Csav_003343	Spur_000514_Ksr1	Smim_63848_PREDICTED_kinase_suppressor_of_Ras_like_isoform_Nasonia_vitripennis_gi_156548452_ref_XP_001605076_5e_115_358	Cele_002239_ksr_1_Protein_KSR_1_ksr_1_mRNA_complete_cds_Source_RefSeq_mRNA_Acc_NM_076995	Spur_009301_Ksr2	Avag_19954001	Avag_17423001	Sros_02857T0	Crei_183619_estExt_fgenesh2_kg_C_10116	Cow_01057T0	Crei_118138_e_gwW_21_78_1	OcarG_5932	Crei_172039_fgenesh2_pg_C_scaffold_1000660	Lgig_228139	Crei_191351_estExt_fgenesh2_pg_C_240240	Crei_184307_estExt_fgenesh2_kg_C_240072	Hmag_212572	Isca_ISCW014611-PA	Crei_173692_fgenesh2_pg_C_scaffold_22000216	Crei_143312_Chlre2_kg_scaffold_2000040	Crei_154472_Chlre2_kg_scaffold_80000029	Crei_194214_estExt_fgenesh2_pg_C_600036	Tspi_316969844	Smim_24079_kinase_suppressor_of_Ras_KSR_putative_Ixodes_scapularis_gi_241835826_ref_XP_002415062_2e_123_391	Crei_104900_e_gwH_34_36_1	Crei_103114_e_gwH_22_120_1	Smar_006673	Crei_194454_estExt_fgenesh2_pg_C_670049	Atha_AT1G01450_1_Protein_kinase_superfamily_protein	Crei_186211_estExt_fgenesh2_pg_C_80061	Crei_111413_e_gwW_8_118_1	Crei_148888_Chlre2_kg_scaffold_23000038	Crei_185240_estExt_fgenesh2_kg_C_420024	Ppat_152312_e_gw1_360_27_1	Ppat_143076_e_gw1_198_59_1	Crei_119320_e_gwW_30_103_1	Crei_144956_Chlre2_kg_scaffold_12000150	Lgig_235860	Atha_AT1G64300_1_Protein_kinase_family_protein	Avag_07471001	Avag_49351001	Sros_10622T0	Ppat_36354_gw1_31_259_1	Bmal_170582600	Gsal_7456_mitogen_activated_protein_kinase_kinase_kinase_9_isoform_2	Tadh_54111	Avag_21008001	Mmar_MMa21094	Ctel_188827	Dpul_329955	Cele_002240_ksr_2_Protein_KSR_2_isoform_a_Source_RefSeq_mRNA_Acc_NM_001026347	Odio_007724001	Spur_000515_Spur_000515	Aque_220546	Mley_ML276924a	Rcul_t31602	Sjap_0008690	Sman_125060_Serine_threonine_kinase_Source_UniProtKB_TrEMBL_Acc_G4LXX3	Pbac_3469118	Sarc_g4582	Crei_154825_Chlre2_kg_scaffold_92000010	Ggal_028705	Hrob_69369	Bsch_g64953	Isca_ISCW023496-PA	Dmel_0039015_Takl2_Tak1_like_2_Source_FlyBase_0039015	Hmag_230104	Hmag_230102	Hmag_216687	Cele_013643_Y105C5A_24_Protein_Y105C5A_24_Y105C5A_24_mRNA_complete_cds_Source_RefSeq_mRNA_Acc_NM_070487	Rcul_t20364	Odio_007721001	Avag_07470001	Avag_49352001	Sjap_0303770	Nvec_56201_	OcarG_496	Crei_166448_fgenesh2_pg_C_scaffold_7000367	Sman_058790_Protein_kinase_Source_UniProtKB_TrEMBL_Acc_G4VQN8	Csav_016797	OcarG_1102	Rcul_t32089	Znev_11117	Dpul_100485	Bmal_170594978	Csav_016472	Nvec_11865_Pkinase_Tyr	Mbre_31939	Crei_191253_estExt_fgenesh2_pg_C_240095	Cele_001008_dlk_1_Protein_DLK_1_isoform_a_Source_RefSeq_mRNA_Acc_NM_001026272	Rcul_t41307	Ehux_457955_estExtDG_Genemark1_C_2880010	Cele_006971_zak_1_Protein_ZAK_1_isoform_c_Source_RefSeq_mRNA_Acc_NM_001268013	Ppat_48522_gw1_48_157_1	Cele_013149_Y53F4B_1_Protein_Y53F4B_1_Y53F4B_1_mRNA_complete_cds_Source_RefSeq_mRNA_Acc_NM_064684	Pfuc_5171_1_23735_t1	Hsap_Ensmbl0116783_TNNI3_interacting_kinase_Source_HGNC_Symbol_Acc_19661_TNNI3K	Smim_35681_kinase_putative_Ixodes_scapularis_gi_241077604_ref_XP_002408831_4e_53_186	Adig_14132	Ppat_125984_e_gw1_57_113_1	OcarG_6505	OcarG_7867	Atha_AT5G07140_1_Protein_kinase_superfamily_protein	Sarc_g6589	Ttra_00862T0_00862_TKL_protein_kinase_1158_aa	Sarc_g6907	Sarc_g4709	Sarc_g12921	Sarc_g6958	Cfra_g3794	Sarc_g4135	Sarc_g23282	Mley_ML276922a	Hmag_214217	Crei_188997_estExt_fgenesh2_pg_C_130032	Cgig_01533_B_Raf_proto_oncogene_serine_threonine_protein_kinase_Source_UniProtKB_TrEMBL_Acc_K1PUV0	Smim_19819_cAMP_dependent_protein_kinase_catalytic_subunit_putative_Pediculus_humanus_corporis_gi_242019696_ref_XP_002430295_6e_85_278	Ctel_217324	Xtro_049610	Drer_009875_v_raf_1_murine_leukemia_viral_oncogene_homolog_1a_Source_ZFIN_Acc_ZDB_GENE_990415_41_raf1a	Cint_007702	Gsal_13370_serine_threonine_protein_kinase_araf	Ctel_197342	Rcul_t25093	Mmar_MMa32586	Pfuc_1585_1_29777_t1	Lgig_166313	Mbre_26234	Crei_193209_estExt_fgenesh2_pg_C_390128	Crei_175495_fgenesh2_pg_C_scaffold_30000173	Crei_180153_fgenesh2_pg_C_scaffold_81000002	Crei_141665_Chlre2_kg_scaffold_5000075	Sros_02019T0	Ppat_36754_gw1_366_16_1	Mbre_34119	Pfuc_1045_1_07778_t1	Nvec_53776_Pkinase_Tyr	Smim_29665_MAP3K12_protein_Homo_sapiens_gi_29476775_gb_AAH50050_1e_61_213	Lgig_238473	Ttra_09072T0_09072_TKL_protein_kinase_481_aa	Ehux_112101_fgeneshEH_pg_163_3	Ehux_230951_gm1_16800069	Nvec_44566_	Pfuc_66002_1_20384_t1	Cgig_17028	Cgig_17029_Protein_bicaudal_C_Source_UniProtKB_TrEMBL_Acc_K1RWK1	Ctel_199718	Crei_149751_Chlre2_kg_scaffold_27000020	Ppat_19398_gw1_67_95_1	Crei_100160_e_gwH_11_182_1	Mmar_MMa57065	Ctel_214930	Hsap_Ensmbl0141068_kinase_suppressor_of_ras_1_Source_HGNC_Symbol_Acc_6465_KSR1	Crei_166935_fgenesh2_pg_C_scaffold_5000404	Crei_179285_fgenesh2_pg_C_scaffold_64000067	Crei_148187_Chlre2_kg_scaffold_22000025	Atri_00131_51	Ppat_152462_e_gw1_366_15_1	Pbac_3463918	Csav_016945	Crei_171886_fgenesh2_pg_C_scaffold_1000507	Ppat_37439_gw1_327_40_1	Crei_152959_Chlre2_kg_scaffold_54000060	Crei_192752_estExt_fgenesh2_pg_C_360070	Csav_016758	Ppat_117116_e_gw1_19_233_1	Crei_147989_Chlre2_kg_scaffold_20000131	Ttra_08425T0_08425_serine_threonine_protein_kinase_1_821_aa	Mbre_6777	OcarG_5217	OcarG_5218	Gsal_7952_kinase_suppressor_of_ras_2	Ehux_58946_gw1_5_243_1	Ehux_424649_estExtDG_fgenesh_newKGs_pm_C_3190006	Ehux_443193_estExtDG_fgenesh_newKGs_kg_C_2250030	Crei_174533_fgenesh2_pg_C_scaffold_28000133	Ppat_48513_gw1_49_200_1	Ehux_241130_gm1_32400002	Crei_171442_fgenesh2_pg_C_scaffold_1000063	Crei_172943_fgenesh2_pg_C_scaffold_17000023	Ehux_68706_e_gw1_84_41_1	Crei_149445_Chlre2_kg_scaffold_26000180	Crei_102759_e_gwH_17_78_1	Crei_147758_Chlre2_kg_scaffold_17000130	Ppat_117525_e_gw1_20_244_1	Crei_173118_fgenesh2_pg_C_scaffold_17000198	Crei_169648_fgenesh2_pg_C_scaffold_11000087	Smoe_414266_fgenesh2_pg_C_scaffold_23000130	Crei_141961_Chlre2_kg_scaffold_5000371	Crei_168690_fgenesh2_pg_C_scaffold_2000336	Crei_142178_Chlre2_kg_scaffold_3000151	Crei_142679_Chlre2_kg_scaffold_6000169	Crei_190967_estExt_fgenesh2_pg_C_220035	Crei_142155_Chlre2_kg_scaffold_3000128	Crei_181731_fgenesh2_pg_C_scaffold_1929000001	Crei_149057_Chlre2_kg_scaffold_28000005	Crei_152403_Chlre2_kg_scaffold_45000065	Crei_152407_Chlre2_kg_scaffold_45000069	Crei_141061_Chlre2_kg_scaffold_8000232	Ttra_07217T0_07217_TKL_protein_kinase_520_aa	Crei_178953_fgenesh2_pg_C_scaffold_60000050	Crei_93335_fgenesh1_est_C_scaffold_8000055	Crei_119482_e_gwW_29_113_1	Crei_142863_Chlre2_kg_scaffold_6000353	Crei_116311_e_gwW_1_532_1	Crei_148848_Chlre2_kg_scaffold_24000247	Crei_117521_e_gwW_17_97_1	OcarG_594	Atri_00097_40	Crei_187858_estExt_fgenesh2_pg_C_20056	Crei_153292_Chlre2_kg_scaffold_57000027	Crei_151255_Chlre2_kg_scaffold_33000123	Crei_148850_Chlre2_kg_scaffold_24000249	Ehux_56529_gw1_23_85_1	Crei_170338_fgenesh2_pg_C_scaffold_13000089	Crei_116116_e_gwW_16_63_1	Ttra_04538T0_04538_TKL_protein_kinase_2336_aa	Crei_144267_Chlre2_kg_scaffold_10000147	Crei_147926_Chlre2_kg_scaffold_20000068	Crei_142771_Chlre2_kg_scaffold_6000261	Crei_187881_estExt_fgenesh2_pg_C_20095	Ppat_214960_estExt_Genewise1_C_1080015	Ppat_26849_gw1_226_55_1	Atha_AT5G41730_1_Protein_kinase_family_protein	Crei_187789_estExt_fgenesh2_pg_C_40335	Falb_01956T0_01956	Ttra_00119T0_00119_serine_threonine_protein_kinase_2070_aa	Crei_137480_estExt_gwp_1W_C_210002	Crei_141887_Chlre2_kg_scaffold_5000297	Crei_148889_Chlre2_kg_scaffold_23000039	OcarG_3278	Crei_94548_fgenesh1_est_C_scaffold_16000037	Crei_153355_Chlre2_kg_scaffold_60000044	Crei_149750_Chlre2_kg_scaffold_27000019	Aque_203469	Smoe_102237_e_gw1_25_261_1	Crei_171355_fgenesh2_pg_C_scaffold_16000231	Crei_146094_Chlre2_kg_scaffold_16000185	Crei_171353_fgenesh2_pg_C_scaffold_16000229	Crei_152165_Chlre2_kg_scaffold_44000028	Crei_172026_fgenesh2_pg_C_scaffold_1000647	Crei_151060_Chlre2_kg_scaffold_35000056	Ttra_10496T0_10496_salt_inducible_protein_kinase_879_aa	Ehux_65378_e_gw1_35_26_1	Crei_154624_Chlre2_kg_scaffold_85000016	Crei_194097_estExt_fgenesh2_pg_C_550011	Ppat_79410_scaf_79000008	Crei_171414_fgenesh2_pg_C_scaffold_1000035	Crei_171888_fgenesh2_pg_C_scaffold_1000509	Crei_181315_fgenesh2_pg_C_scaffold_798000001	Avag_43378001	Ehux_58133_gw1_561_5_1	Rcul_t24366	Ttra_09460T0_09460_serine_threonine_protein_kinase_1623_aa	Ehux_118114_fgeneshEH_pg_380_7	Mmar_MMa29382	Drer_094172_si_ch73_263f13_1_Source_ZFIN_Acc_ZDB_GENE_081104_271_si_ch73_263f13_1	Ppat_119797_e_gw1_30_212_1	Bflo_260834649	Hsap_Ensmbl0130758_mitogen_activated_protein_kinase_kinase_kinase_10_Source_HGNC_Symbol_Acc_6849_MAP3K10	Acar_00008829	Drer_068714_kinase_suppressor_of_ras_1_Source_HGNC_Symbol_Acc_6465_KSR1_2_of_2	Smim_3138_Mitogen_activated_protein_kinase_kinase_kinase_12_Dicentrarchus_labrax_gi_317418811_emb_CBN80849_9e_32_135	Bflo_260831312	Adig_20862	Ppat_133110_e_gw1_101_147_1	Pbac_3468784	Ehux_195699_gm1_300750	Ehux_447773_estExtDG_Genemark1_C_30572	Ehux_217739_gm1_7500102	Ehux_442430_estExtDG_fgenesh_newKGs_kg_C_1820063	Ehux_450055_estExtDG_Genemark1_C_220052	Hmag_213253	Gsal_13168_mitogen_activated_protein_kinase_kinase_kinase_12	Sjap_0015710	Smim_29650_PREDICTED_mitogen_activated_protein_kinase_kinase_kinase_13_A_like_isoform_Acyrthosiphon_pisum_gi_328708441_ref_XP_003243688_1e_26_119	Gsal_15342_mitogen_activated_protein_kinase_kinase_kinase_6	Ppat_36786_gw1_372_58_1	Pfuc_53206_1_05533_t1	Gsal_918_mitogen_activated_protein_kinase_kinase	Ppat_19410_gw1_145_77_1	Hmag_221279	Pbac_3473779	Smoe_96997_e_gw1_19_303_1	Hmag_229250	Hmag_230103	Ttra_03685T0_03685_serine_threonine_protein_kinase_2707_aa	Mmar_MMa10922	Rcul_t32963	Hsap_Ensmbl0168404_mixed_lineage_kinase_domain_like_Source_HGNC_Symbol_Acc_26617_MLKL	Pfuc_44224_1_48549_t1	Mmar_MMa50070	OcarG_4876	Mbre_33460	Pbac_3468937	Mmar_MMa10425	Mmar_MMa29295	Smim_3150_serine_threonine_protein_kinase_putative_Pediculus_humanus_corporis_gi_242023971_ref_XP_002432404_4e_13_75_1	Aque_211963	Nvec_50554_	Rcul_t41315	OcarG_10170	OcarG_10431	OcarG_10602	Atri_00131_50	OcarG_7022	Odio_015290001	Odio_001823001	Pbac_3467893	Pbac_3476086	Pfuc_19054_1_25774_t1	Pfuc_19603_1_04020_t1	Spur_014442_Spur_014442	Aque_223319	Ppat_100079_scaf_409000013	Smoe_415644_fgenesh2_pg_C_scaffold_28000063	Ppat_17918_gw1_51_108_1	Ppat_81416_scaf_95000004	Ppat_37431_gw1_16_187_1	Rfil_569420058	Rcul_t20363	Rcul_t24822	Sman_198260_Serine_threonine_kinase_Source_UniProtKB_TrEMBL_Acc_G4LWS4	Skow_07683m	Skow_27792m	Smoe_27395_gw1_2_539_1	Sros_10277T0	Tspi_316954424	Ttra_07517T0_07517	Ttra_12219T0_12219	Atri_00068_125	Atri_00003_46	Atri_00039_127	Atri_00039_128	Atri_00091_22	Avag_52985001	Avag_36076001	Bmal_170596175	Bnat_137404_aug1_39_g12112
HG_7206	Cfra_g6805	Znev_10139	Adig_20269	Cgig_12155_Proline_rich_AKT1_substrate_1_Source_UniProtKB_TrEMBL_Acc_K1RRN7	Lgig_231573	Ctel_189266	Skow_21173m	Dpul_324287	Bflo_260806046	Pfuc_47920_1_70620_t1	Smim_48559_PREDICTED_lobe_protein_like_Saccoglossus_kowalevskii_gi_291232464_ref_XP_002736178_2e_25_110	Smar_006834	Tcas_270001156	Isca_ISCW017627-PA	Hmag_233826	Hrob_162315	Pfuc_5470_1_09123_t1	Aque_217749	Adig_24188	Cow_06285T0	Ttra_09315T0_09315	Dmel_0001332_L_Lobe_Source_FlyBase_0001332	Tadh_63504	Spun_01304T0	Mmar_MMa43821	Pfuc_5470_1_09122_t1
HG_2361	Cow_01759T0	Smar_011360	Bflo_260784417	Skow_38613m	Lgig_208622	Cow_05519T0	Lgig_199394	Dpul_221682	Smim_32384_non_specific_lipid_transfer_protein_Danio_rerio_gi_41053664_ref_NP_957159_0_0_681	Mmar_MMa27799	Mmar_MMa55275	Mmar_MMa55272	Amac_14941T0	Spur_006383_Scp2	Tadh_59384	Bflo_260813310	Ctel_179150	Drer_036496_sterol_carrier_protein_2b_Source_ZFIN_Acc_ZDB_GENE_041010_196_scp2b	Ctel_212283	Acar_00008417	Ggal_017306	Hmag_225222	Drer_012194_sterol_carrier_protein_2a_Source_ZFIN_Acc_ZDB_GENE_040426_1846_scp2a	Cint_014441	Bsch_g405	Hmag_225221	Hrob_181809	Hmag_217644	Cgig_03143_Non_specific_lipid_transfer_protein_Source_UniProtKB_TrEMBL_Acc_K1RB71	Aque_221015	Csav_018834	Xtro_017674	Csav_018329	Cint_018917	Csav_018835	Znev_03114	Ehux_235617_gm1_22300014	Cint_018916	Bsch_g37872	Cele_003773_nlt_1_Protein_NLT_1_nlt_1_mRNA_complete_cds_Source_RefSeq_mRNA_Acc_NM_063760	Tadh_59382	Bsch_g406	Tcas_270015166	OcarG_6019	Dmel_0015808_ScpX_Sterol_carrier_protein_X_related_thiolase_Source_FlyBase_0015808	Nvec_19024_Thiolase_C	Adig_03633	Crei_163013_fgenesh2_kg_C_scaffold_17000002	Bmal_170594766	Mbre_36228	Avag_11387001	Avag_67026001	Csav_018330	Nvec_1573_Thiolase_C	Dmel_0032715_CG17597	Isca_ISCW022661-PA	Smim_25403_3_keto_acyl_CoA_thiolase_putative_Ixodes_scapularis_gi_241742051_ref_XP_002414159_0_0_614	Odio_004242001	Avag_66824001	Cele_013284_daf_22_Protein_DAF_22_daf_22_mRNA_complete_cds_Source_RefSeq_mRNA_Acc_NM_064238	Cgig_23480_Non_specific_lipid_transfer_protein_Source_UniProtKB_TrEMBL_Acc_K1QII9	Hsap_Ensmbl0116171_sterol_carrier_protein_2_Source_HGNC_Symbol_Acc_10606_SCP2	Rcul_t32657	Nvec_12155_	Hmag_201334	Aque_208023	Pfuc_1064_1_15332_t1	OcarG_10278	Skow_38617m	Sros_11735T0	Ctel_213709	Hmag_225724	Adig_07528	Rcul_t32178	Hmag_223197	Rcul_t25532	Avag_23079001	Spur_013357_Spur_013357	Spun_03348T0	Rfil_569438492_nonspecific_lipid_transfer_protein_Reticulomyxa_filosa	Ctel_108170	Ehux_64557_e_gw1_24_42_1	Adig_16027
HG_2097	Cfra_g4697	Bnat_46873_estExt_Genewise1_C_80016	Bnat_38386_e_gw1_25_73_1	Rfil_569380144	Ppat_189559_1340095	Ppat_208903_estExt_Genewise1_C_490182	Ppat_225811_estExt_Genewise1_C_3340054	Cfra_g5011	Ctel_153442	Smoe_84327_e_gw1_6_258_1	Aque_227801	Ppat_226507_estExt_Genewise1_C_3650015	Atha_AT1G26570_1_UGD1_ATUGD1_UDP_glucose_dehydrogenase_1	Atha_AT5G39320_1_UDP_glucose_6_dehydrogenase_family_protein	Atha_AT3G29360_1_UDP_glucose_6_dehydrogenase_family_protein	Atri_00110_38	Sarc_g24023	Drer_019838_UDP_glucose_dehydrogenase_Source_ZFIN_Acc_ZDB_GENE_011022_1_ugdh	Mbre_34909	Atha_AT5G15490_1_UDP_glucose_6_dehydrogenase_family_protein	Xtro_028075	Cow_00940T0	Sarc_g3214	Bflo_260823639	Crei_185081_estExt_fgenesh2_kg_C_380031	Dmel_0261445_sgl_sugarless_Source_FlyBase_0261445	Crei_133303_estExt_gwp_1H_C_930011	Sros_00388T0	Lgig_225098	Cgig_04131_UDP_glucose_6_dehydrogenase_Source_UniProtKB_TrEMBL_Acc_K1PBV0	Xtro_036025	Znev_10116	Ehux_423315_estExtDG_fgenesh_newKGs_pm_C_1330008	Isca_ISCW009911-PA	Skow_03770m	Csav_001222	Tadh_57391	Skow_39055m	Spun_02255T0	Smar_006129	Avag_62502001	Dpul_306816	Cele_005022_sqv_4_Protein_SQV_4_sqv_4_mRNA_complete_cds_Source_RefSeq_mRNA_Acc_NM_073329	Odio_010319001	Hrob_90436	Avag_21586001	Tcas_270003944	Avag_49845001	Spur_015445_Ugdh_UDP_glucose_6_dehydrogenase_Source_UniProtKB_TrEMBL_Acc_H3IMS4	Ggal_023101	Tspi_316968569	Cint_012120	Hmic_0920100	Emul_05805	Egra_00354	Bmal_170592475	Hmic_0919600	Avag_41781001	Sman_084830_UDP_glucose_6_dehydrogenase_Source_UniProtKB_TrEMBL_Acc_G4VFD1	Crei_129524_estExt_gwp_1H_C_180164	Ttra_05824T0_05824_UDP_glucose_6_dehydrogenase_418_aa	Ehux_444126_estExtDG_fgenesh_newKGs_kg_C_2930010	Ehux_443171_estExtDG_fgenesh_newKGs_kg_C_2240021	OcarG_9011	Sjap_0011330	Nvec_55023_UDPG_MGDP_dh	Rcul_t05606	Emul_09790	Egra_10101	Hmic_0860700	Smim_10406_UDP_glucose_dehydrogenase_putative_Ixodes_scapularis_gi_241574833_ref_XP_002403144_4e_146_430	Gsal_7572_udp_glucose_6_dehydrogenase	Atri_00016_356	Crei_40374_gwH_39_19_1	Adig_14314	Falb_02639T0_02639	Acar_00007088	Atri_00016_357	Isca_ISCW016065-PA	Nvec_50986_UDPG_MGDP_dh	Mmar_MMa41667	Pfuc_2244_1_08260_t1	Hmag_208605	Dpul_335486	Mmar_MMa44931	Hmag_208603	Falb_02641T0_02641	Atha_AT3G01010_1_UDP_glucose_GDP_mannose_dehydrogenase_family_protein	Rcul_t05605	Hmag_216155	Gsal_3939_udp_glucose_6_dehydrogenase	Bnat_57379_fgenesh1_pm_11_28	Hsap_Ensmbl0109814_UDP_glucose_6_dehydrogenase_Source_HGNC_Symbol_Acc_12525_UGDH	Avag_41783001	Smim_10416_UDP_glucose_6_dehydrogenase_putative_Pediculus_humanus_corporis_gi_242021953_ref_XP_002431407_9e_23_97_1	Nvec_49464_	Crei_109784_e_gwH_662_1_1	Rfil_569396443_UDP_N_acetyl_D_mannosaminuronate_dehydrogenase_partial_Reticulomyxa_filosa
HG_6187	Bnat_91636_estExt_fgenesh1_pg_C_1100009	Skow_12677m	Spur_026689_PstkL	Ggal_028635	Cgig_24131_L_seryl_tRNA_Sec_kinase_Source_UniProtKB_TrEMBL_Acc_K1PPW9	Znev_00500	Ctel_208134	Hsap_Ensmbl0179988_phosphoseryl_tRNA_kinase_Source_HGNC_Symbol_Acc_28578_PSTK	Acar_00017191	Ggal_015646	Cfra_g1210	Hrob_163542	Sros_02035T0	Pfuc_80581_1_63850_t1	Smar_000796	Sarc_g7491	Sman_074770	Cow_05869T0	Dmel_0031041_CG12788	Sjap_0111380	Gsal_3345_l_seryl_trna_kinase_like	Smim_76462_PREDICTED_L_seryl_tRNA_Sec_kinase_Gallus_gallus_gi_118093132_ref_XP_001235013_2e_31_130	Tadh_58609	Tspi_316967313	Rcul_t36950	Xtro_021084	Bsch_g12337	Mley_ML032310a	Hmag_219580	Lgig_232809	Isca_ISCW010109-PA	Hmag_219579	Cele_013041_pstk_1_Protein_PSTK_1_pstk_1_mRNA_complete_cds_Source_RefSeq_mRNA_Acc_NM_067226	Bflo_260828223	Pfuc_189921_1_42947_t1	Nvec_8807_MMR_HSR1	Ttra_06408T0_06408	Rfil_5694164400351_Reticulomyxa_filosa	Sarc_g20793
HG_2273	Falb_03040T0_03040	Dpul_303875	Aque_224672	Aque_224676	Cele_011481_imp_2_Protein_IMP_2_imp_2_mRNA_complete_cds_Source_RefSeq_mRNA_Acc_NM_069678	Bnat_85384_estExt_fgenesh1_pg_C_30408	Cfra_g3537	Hsap_Ensmbl0101294_histocompatibility_minor_13_Source_HGNC_Symbol_Acc_16435_HM13	Tadh_58104	Amac_12020T0	Amac_09027T0	Cint_019835	Drer_037846_histocompatibility_minor_13_Source_ZFIN_Acc_ZDB_GENE_020802_3_hm13	Crei_99652_e_gwH_10_259_1	Tcas_270010389	Ctel_222251	Smoe_271219_estExt_fgenesh1_kg_C_320009	Csav_013399	Znev_03702	Bmal_170589275	Spun_02226T0	Ppat_124035_e_gw1_47_101_1	Atri_00019_366	Smar_014214	Atha_AT2G03120_1_ATSPP_SPP_signal_peptide_peptidase	Cint_026543	Dmel_0031260_Spp_Signal_peptide_protease_Source_FlyBase_0031260	Sros_10387T0	Smoe_117257_e_gw1_55_29_1	Odio_006719001	Cow_08391T0	Hrob_187510	Ttra_03531T0_03531_signal_peptide_peptidase_346_aa	Mley_ML018010a	Avag_65359001	Isca_ISCW006186-PA	Bflo_260829335	Lgig_102125	Tspi_316978225	Avag_26939001	Sjap_0212410	Ppat_170513_2470018	Aque_205463	Smim_41488_minor_histocompatibility_antigen_H13_isoform_Homo_sapiens_gi_23308607_ref_NP_110416_5e_124_370	Ggal_010006	Scer_YKL100C_Putative_protein_of_unknown_function_with_similarity_to_a_human_minor_histocompatibility_antigen_and_signal_peptide_peptidases_YKL100C_is_not_an_essential_gene_Source_SGD_Acc_S000001583	Gsal_13886_minor_histocompatibility_antigen_h13	Falb_03871T0_03871	Ppat_52037_gw1_1_609_1	Rcul_t15504	Hmag_216321	Hmic_0202000	OcarG_5764	Xtro_058632	Spur_016688_Hm13	Sarc_g4460	Xtro_051796	Cgig_10757_Minor_histocompatibility_antigen_H13_Source_UniProtKB_TrEMBL_Acc_K1RE30	Emul_07565	Bsch_g2063	Egra_00670	Pfuc_68481_1_27618_t1	Pfuc_30419_1_47976_t1	Ehux_467353_estExtDG_fgeneshEH_pg_C_1380009	Mmar_MMa22400	Sman_203140	Acar_00018455	Crei_190196_estExt_fgenesh2_pg_C_10854	Rfil_569402923_signal_peptide_peptidase_domain_containing_protein_partial_Reticulomyxa_filosa	Mbre_21539	Acar_00005278	Cint_026544	Spur_022736_Spur_022736	Csav_013400	Adig_08279	Spur_014622_Spur_014622	Csav_013398	Sarc_g9518	Bmal_170571980	Avag_61076001	Cele_016378_imp_3_Protein_IMP_3_imp_3_mRNA_complete_cds_Source_RefSeq_mRNA_Acc_NM_068885	Pfuc_28097_1_04622_t1	Mbre_25886	Ctel_39990	Smim_40019_PREDICTED_similar_to_AGAP008838_PA_Tribolium_castaneum_gi_91086655_ref_XP_967836_2e_13_70_5	Pbac_3475662
HG_2185	Smar_000889	Bsch_g22111	Cint_019437	Acar_00015945	Bflo_260834827	Spur_003868_Taf4	Drer_068192_TAF4_RNA_polymerase_II_TATA_box_binding_protein_TBP_associated_factor_135kDa_Source_HGNC_Symbol_Acc_11537_TAF4_2_of_2	Ggal_039017	Ggal_039019	Ggal_008211	Ggal_039018	Ggal_036022	Xtro_004273	Xtro_012886	Lgig_143973	Ggal_036023	Drer_075805_si_dkey_219c3_2_Source_ZFIN_Acc_ZDB_GENE_090313_238_si_dkey_219c3_2	Ggal_024358	Bflo_260819580	Bflo_260819582	Pfuc_7059_1_09478_t1	Xtro_063504	Hsap_Ensmbl0141384_TAF4b_RNA_polymerase_II_TATA_box_binding_protein_TBP_associated_factor_105kDa_Source_HGNC_Symbol_Acc_11538_TAF4B	Drer_075732_TAF4b_RNA_polymerase_II_TATA_box_binding_protein_TBP_associated_factor_Source_ZFIN_Acc_ZDB_GENE_070424_105_taf4b	Acar_00002009	Cgig_25646_Transcription_initiation_factor_TFIID_subunit_4_Source_UniProtKB_TrEMBL_Acc_K1RCI1	Csav_012039	Hrob_191983	Smim_30378_PREDICTED_similar_to_TBP_associated_factor_4_Taeniopygia_guttata_gi_224078468_ref_XP_002195087_2e_19_89_7	Odio_009202001	Dpul_304474	Znev_00810	Tcas_270001439	Tspi_316976251	Dmel_0010280_Taf4_TBP_associated_factor_4_Source_FlyBase_0010280	Aque_218665	Skow_30155m	Hmag_225967	Adig_08722	Nvec_810_TAF4	Mmar_MMa43244	Cele_006385_taf_4_Protein_TAF_4_taf_4_mRNA_complete_cds_Source_RefSeq_mRNA_Acc_NM_058327	Bmal_170588459	Bsch_g34059	Bsch_g70595	Csav_012038	Smim_13962_transcription_initiation_factor_TFII_D_subunit_4B_putative_Ixodes_scapularis_gi_241680853_ref_XP_002411576_1e_136_407	Lgig_143961	Isca_ISCW011188-PA	Ctel_223724	Bflo_260834825	OcarG_7106	Hsap_Ensmbl0130699_TAF4_RNA_polymerase_II_TATA_box_binding_protein_TBP_associated_factor_135kDa_Source_HGNC_Symbol_Acc_11537_TAF4	Mmar_MMa53473	Smim_30384_transcription_initiation_factor_TFII_D_subunit_4B_putative_Ixodes_scapularis_gi_241680853_ref_XP_002411576_7e_36_139	Ggal_007844	Bsch_g57145	Bflo_260834823	Ggal_007840	Mmar_MMa17905	Pfuc_19366_1_54574_t1	Smim_30385_transcription_initiation_factor_TFII_D_subunit_4B_putative_Ixodes_scapularis_gi_241680853_ref_XP_002411576_1e_54_186	Drer_036750_TAF4_RNA_polymerase_II_TATA_box_binding_protein_TBP_associated_factor_135kDa_Source_HGNC_Symbol_Acc_11537_TAF4_1_of_2	Drer_090925_Uncharacterized_protein_Source_UniProtKB_TrEMBL_Acc_E7EY25_CABZ01112548_1	Avag_04303001	Avag_10508001	Aque_218667	Mley_ML032524a	Rcul_t25286	Aque_204843	Aque_204072	Sjap_0006080	Sman_015220_Transcription_initiation_factor_putative_Source_UniProtKB_TrEMBL_Acc_G4LYR1	Emul_08167	Gsal_6625_transcription_initiation_factor_tfiid_subunit_4	Hmic_0560600	Egra_01677	Pbac_3479426	Cow_04370T0	Mley_ML028017a	Mmar_MMa53474	Spun_03008T0	Rcul_t37362	Aque_205258	Dmel_0041103_nht_no_hitter_Source_FlyBase_0041103	Dpul_104176	Aque_202515	Acar_00019486	Drer_088197_Uncharacterized_protein_Source_UniProtKB_TrEMBL_Acc_E7F910_CU627988_1	Nvec_21774_	Aque_209325	Scer_YMR005W_TFIID_subunit_48_kDa_involved_in_RNA_polymerase_II_transcription_initiation_potential_Cdc28p_substrate_Source_SGD_Acc_S000004607_TAF4_SGD
HG_6275	Hmag_217377	Spur_019472_Mul1	Skow_20426m	Tcas_270013001	Lgig_208864	Drer_021398_mitochondrial_E3_ubiquitin_ligase_1a_Source_ZFIN_Acc_ZDB_GENE_050102_5_mul1a	Znev_01768	Acar_00001230	Pfuc_3301_1_44644_t1	Dmel_0035483_Mul1_Mitochondrial_E3_ubiquitin_protein_ligase_1_homologue_Source_FlyBase_0035483	Nvec_25082_	Mley_ML006119a	Pbac_3467773	Smim_83576_PREDICTED_CG1134_like_Saccoglossus_kowalevskii_gi_291227838_ref_XP_002733890_1e_54_192	Avag_41470001	Cow_01796T0	Bflo_260820946	Cgig_07125_Mitochondrial_ubiquitin_ligase_activator_of_NFKB_1_Source_UniProtKB_TrEMBL_Acc_K1R9W0	Sros_09361T0	Hsap_Ensmbl0090432_mitochondrial_E3_ubiquitin_protein_ligase_1_Source_HGNC_Symbol_Acc_25762_MUL1	Ggal_002068	Adig_08030	Mley_ML006122a	Smar_004594	Drer_052527_mitochondrial_E3_ubiquitin_ligase_1b_Source_ZFIN_Acc_ZDB_GENE_050208_236_mul1b	Xtro_014952	Ctel_213689	Drer_039322_Uncharacterized_protein_Source_UniProtKB_TrEMBL_Acc_F1Q8T3_CABZ01088149_1	OcarG_5146	Dpul_305162	Spun_05160T0	Isca_ISCW014414-PA	Ggal_010085	Cow_05241T0	Avag_57027001	Hmag_217376	Rfil_5694078433976_Reticulomyxa_filosa	Avag_12831001
HG_489	Tspi_316972137	Spun_00363T0	Cow_06914T0	Spun_03349T0	Cow_03110T0	Falb_02277T0_02277	Isca_ISCW007883-PA	Drer_000086_intersectin_1_SH3_domain_protein_Source_ZFIN_Acc_ZDB_GENE_030616_226_itsn1	Cfra_g2769	Acar_00004907	Bflo_260791196	Ggal_025741	Amac_08327T0	Dpul_317679	Cow_08024T0	Xtro_030993	Cow_04520T0	Amac_00250T0	Amac_07432T0	Amac_10808T0	Hmic_0897900	Drer_000161_intersectin_2a_Source_ZFIN_Acc_ZDB_GENE_041014_84_itsn2a	OcarG_8439	Lgig_106084	Bnat_69278_fgenesh1_pg_8_202	Cow_08024T1	Acar_00002862	Ggal_016366	Nvec_37165_SH3_1	Xtro_059641	Hsap_Ensmbl0109686_SH3_domain_containing_19_Source_HGNC_Symbol_Acc_30418_SH3D19	Xtro_020706	Hmag_227234	Spur_028457_Itsn2_1	Ctel_221871	Bflo_260832297	Cow_05349T0	Bnat_70150_fgenesh1_pg_11_41	Ggal_026573	Ggal_036045	Acar_00013537	Bnat_90322_estExt_fgenesh1_pg_C_670065	Hrob_67445	Aque_217840	Spun_07456T0	Aque_217839	Cgig_14105_Intersectin_1_Source_UniProtKB_TrEMBL_Acc_K1RGX4	Tcas_270004168	Aque_217837	Aque_201588	Ttra_08675T0_08675	Csav_007217	Drer_054973_intersectin_2b_Source_ZFIN_Acc_ZDB_GENE_050309_102_itsn2b	Znev_10599	Spun_08691T0	Bnat_132027_aug1_16_g6735	Rfil_5694153810802_Reticulomyxa_filosa	Mmar_MMa28858	Bnat_28301_gw1_28_129_1	Mmar_MMa24780	Skow_29116m	Smim_32745_intersectin_predicted_Sorex_araneus_gi_189908184_gb_ACE60216_1e_160_470	Mbre_32963	Avag_54511001	Avag_18903001	Emul_11266	Falb_02039T0_02039	Falb_02039T1_02039	Sros_01041T0	Bflo_260818158	Rfil_5694143691243_Reticulomyxa_filosa	Bflo_260832295	Bflo_260816727	Mmar_MMa23784	Bflo_260816723	Smim_54954_sh3kbp1_protein_Xenopus_Silurana_tropicalis_gi_183986225_gb_AAI66366_2e_42_169	Hrob_96485	Znev_07752	Tadh_25635	Cgig_22740_CD2_associated_protein_Source_UniProtKB_TrEMBL_Acc_K1QWQ4	Cow_04397T0	Ttra_11448T0_11448	Hmag_226765	Bnat_138603_aug1_45_g13311	Cele_006405_itsn_1_Protein_ITSN_1_isoform_a_Source_RefSeq_mRNA_Acc_NM_001268998	Acar_00002058	Xtro_063630	Mmar_MMa40049	Xtro_058343	Sarc_g11957	Hsap_Ensmbl0214193_SH3_domain_containing_21_Source_HGNC_Symbol_Acc_26236_SH3D21	Avag_27658001	Bflo_260789512	Smar_006148	Sros_10475T0	Amac_12062T0	Egra_06032	Amac_08974T0	Adig_21476	Pfuc_14511_1_54067_t1	Smim_32791_PREDICTED_intersectin_isoform_Canis_lupus_familiaris_gi_74001185_ref_XP_535586_0_0_819	Sman_135790_Dynamin_associated_protein_putative_Source_UniProtKB_TrEMBL_Acc_G4M1K0	Mmar_MMa45942	Ctel_41359	Dpul_332604	Spur_019253_Itsn2	Skow_00445m	Pfuc_14057_1_32390_t1	Hrob_177874	Tspi_316968180	OcarG_5746	Hrob_190881	Hmag_213482	Lgig_106309	Skow_10182m	Xtro_039466	Dmel_0023388_Dap160_Dynamin_associated_protein_160_Source_FlyBase_0023388	Hrob_66884	Bsch_g63173	Bnat_128482_aug1_6_g3190	Avag_03027001	Isca_ISCW007884-PA	Rfil_5694043045306_Reticulomyxa_filosa	Pfuc_13647_1_53990_t1	Spun_03248T0	Egra_00552	Isca_ISCW020520-PA	Adig_17583	Cgig_15388_Intersectin_1_Source_UniProtKB_TrEMBL_Acc_K1R037	Ctel_194804	Rcul_t38963	Bmal_170572280	Tcas_270004167	Odio_011266001	Adig_19928	Avag_07014001	Odio_003445001	Hsap_Ensmbl0205726_intersectin_1_SH3_domain_protein_Source_HGNC_Symbol_Acc_6183_ITSN1	Smar_008278	Tadh_56499	Tcas_270002104	Hmag_224392	Mley_ML31038a	Avag_64976001	Avag_18904001	Lgig_125183	Pfuc_26479_1_62438_t1	Cfra_g1499	Avag_56737001	Hmic_0143600	Spur_020243_Sh3d19L_1	Hrob_168889	Smim_49568_PREDICTED_dynamin_binding_protein_like_Bombus_terrestris_gi_340709433_ref_XP_003393314_2e_38_159	Smar_013526	Emul_10359	Drer_041190_SH3_domain_containing_21_Source_HGNC_Symbol_Acc_26236_SH3D21	Ttra_05403T0_05403	Cgig_22739_SH3_domain_containing_kinase_binding_protein_1_Source_UniProtKB_TrEMBL_Acc_K1QMP9	Bflo_260833158	Rfil_569389249_intersectin_like_protein_partial_Reticulomyxa_filosa	Skow_34135m	Adig_19840	Cgig_27282_Intersectin_1_Source_UniProtKB_TrEMBL_Acc_K1RHD6	Pfuc_5636_1_45260_t1	Spur_016351_Sh3d19L	Sjap_0037040	Gsal_473_cd2_associated_protein	Falb_05732T0_05732	Bsch_g36939	Cow_02367T0	Sarc_g1732	Sros_09482T0	Ttra_03823T0_03823	Adig_16423	Hmag_212618	Nvec_20559_	Gsal_2348_dynamin_associated_protein_isoform_b	Xtro_030994	Spur_002254_Ehsh1	Csav_002577	Xtro_058508	Ggal_026572	Hsap_Ensmbl0198399_intersectin_2_Source_HGNC_Symbol_Acc_6184_ITSN2	Csav_002576	Adig_00519	Csav_002578	Pfuc_24691_1_54999_t1	Sarc_g23069	Tadh_25536	Falb_01266T0_01266	Falb_01266T1_01266	Falb_01266T2_01266	Adig_14499	Ttra_03404T0_03404	Ctel_88744	Ctel_37274	Ctel_175092	Mbre_31285	Nvec_51657_SH3_1	Ctel_186378	Bmal_170577085	Mbre_34742	Sarc_g11958	Isca_ISCW009099-PA	Ttra_05680T0_05680	Sros_11992T0	Cele_015128_B0303_7_Protein_B0303_7_isoform_a_Source_RefSeq_mRNA_Acc_NM_066517	Odio_009258001	Rfil_569362072_intersectin_like_protein_Reticulomyxa_filosa	Lgig_194465	Tspi_316978542	Nvec_39120_SH3_1	Csav_007218	Tspi_316962079	Bsch_g52207	Mley_ML074810a	Hmag_227249	Pfuc_25875_1_04479_t1	Pfuc_19858_1_25835_t1	Bsch_g460	Mbre_8485	Ttra_06464T0_06464_dynamin_binding_protein_914_aa	Bsch_g63225	Csav_007219	Nvec_52153_C2	Avag_16733001	Aque_217836	Avag_33233001	Pbac_3461319	Spur_003961_Itsn2_2	Mmar_MMa24781	Ttra_05379T0_05379	Mbre_10682	Lgig_56530	Nvec_48245_efhand	Sarc_g6969	Sarc_g14541	Sarc_g10782	Sarc_g15293	Sarc_g1991	Pfuc_3254_1_30379_t1	Mmar_MMa47340	Aque_217835	Bmal_170572282	Avag_33234001	Mmar_MMa45941	Aque_206354	Cint_012925	Ttra_00113T0_00113	Ttra_00393T0_00393	Pfuc_2580_1_58960_t1	Pfuc_25398_1_55061_t1	Ctel_160605	Pfuc_23663_1_40436_t1	Xtro_032403	Sjap_0124170	Znev_07753	Adig_02498	Rfil_569427687	Nvec_37166_	Aque_200600	Rcul_t15718	Rfil_5694043035305_Reticulomyxa_filosa	Scer_YLR425W_Guanine_nucleotide_exchange_factor_GEF_that_functions_to_modulate_Rho1p_activity_as_part_of_the_cell_integrity_signaling_pathway_multicopy_suppressor_of_tor2_mutation_and_ypk1_ypk2_double_mutation_potential_Cdc28p_substrate_Source_SGD_Acc_S000004417_TUS1_SGD
HG_898	Bnat_85634_estExt_fgenesh1_pg_C_50096	Tcas_270007355	Cow_01326T0	Adig_19176	Znev_01705	Dmel_0036510_CG7427	Smim_33584_leucine_zipper_protein_Branchiostoma_belcheri_tsingtauense_gi_32966900_gb_AAP92328_1e_149_429	Isca_ISCW023153-PA	Spur_015709_Dcun1d1	Odio_017581001	Hsap_Ensmbl0150401_DCN1_defective_in_cullin_neddylation_1_domain_containing_2_Source_HGNC_Symbol_Acc_20328_DCUN1D2	Sman_105330_Putative_leucine_zipper_protein_Source_UniProtKB_TrEMBL_Acc_G4V5D9	Cint_012690	Xtro_036651	Ggal_014300	Acar_00007273	Emul_10365	Ggal_027113	Amac_13096T0	Amac_17189T0	Sjap_0304460	Smar_002492	Rfil_569378417	Lgig_214717	Skow_26848m	Bmal_170586718	Acar_00000312	Xtro_036675	Avag_19603001	Spun_03111T0	Drer_041592_DCN1_defective_in_cullin_neddylation_1_domain_containing_2b_Source_ZFIN_Acc_ZDB_GENE_040625_171_dcun1d2b	Ctel_112003	Egra_08880	Atha_AT3G12760_1_CONTAINS_InterPro_DOMAIN_s_Defective_in_cullin_neddylation_protein_InterPro_IPR014764_Protein_of_unknown_function_DUF298_InterPro_IPR005176_UBA_like_InterPro_IPR009060_BEST_Arabidopsis_thaliana_protein_match_is_Domain_of_unknown_function_DUF298_TAIR_AT1G15860_2_Has_857_Blast_hits_to_855_proteins_in_202_species_Archae_0_Bacteria_0_Metazoa_482_Fungi_154_Plants_139_Viruses_0_Other_Eukaryotes_82_source_NCBI_BLink	Znev_00522	Sarc_g471	Gsal_7958_defective_in_cullin_neddylation_domain_containing_2	Hmic_0695700	Rcul_t14989	Xtro_063972	Ttra_07667T0_07667_leucine_zipper_protein_254_aa	Avag_08794001	Bnat_86693_estExt_fgenesh1_pg_C_120273	Smoe_403971_fgenesh2_pg_C_scaffold_1000808	Crei_189714_estExt_fgenesh2_pg_C_10097	Adig_05484	Hrob_77175	Cgig_18404_DCN1_like_protein_3_Source_UniProtKB_TrEMBL_Acc_K1Q2P2	Pfuc_2637_1_30195_t1	Smoe_81270_e_gw1_4_145_1	Tadh_49550	Aque_229362	Aque_213882	Hmag_210480	Isca_ISCW011085-PA	Smim_65339_DCN1_like_protein_4_Camponotus_floridanus_gi_307173638_gb_EFN64489_1e_108_325	Acar_00009601	Drer_040838_DCN1_defective_in_cullin_neddylation_1_domain_containing_2a_Source_ZFIN_Acc_ZDB_GENE_020416_2_dcun1d2a	Tcas_270016432	Dpul_299692	Smar_015574	Cgig_03817_DCN1_like_protein_4_Source_UniProtKB_TrEMBL_Acc_K1QIM5	Spur_023452_Dcun1d4	Skow_01193m	Dmel_0036967_CG6597	Hsap_Ensmbl0188215_DCN1_defective_in_cullin_neddylation_1_domain_containing_3_Source_HGNC_Symbol_Acc_28734_DCUN1D3	Spun_02730T0	Znev_01657	Xtro_036490	OcarG_961	Drer_011493_DCN1_defective_in_cullin_neddylation_1_domain_containing_3_Source_HGNC_Symbol_Acc_28734_DCUN1D3	Ggal_003552	Csav_018014	Ppat_172065_3270032	Ggal_022752	Spur_022515_Dcun1d3	Acar_00012181	Nvec_46597_	Atha_AT1G15860_3_Domain_of_unknown_function_DUF298	Csav_018017	Adig_24237	Drer_092394_DCN1_defective_in_cullin_neddylation_1_domain_containing_4_S_cerevisiae_Source_ZFIN_Acc_ZDB_GENE_041014_248_dcun1d4	Dpul_258927	Acar_00005938	Atri_00150_31	Skow_34011m	Tcas_270012281	Ggal_027704	Hsap_Ensmbl0109184_DCN1_defective_in_cullin_neddylation_1_domain_containing_4_Source_HGNC_Symbol_Acc_28998_DCUN1D4	Hmag_229499	Cint_012594	Xtro_048076	Cint_015600	Atri_00171_15	Csav_018015	Cow_04975T0	Smim_5910_defective_in_cullin_neddylation_protein_Bombyx_mori_gi_114051233_ref_NP_001040114_4e_86_271	Aque_204259	Atha_AT3G28970_1_AAR3_Domain_of_unknown_function_DUF298	Crei_99915_e_gwH_11_184_1	Dpul_214153	Smoe_88127_e_gw1_9_109_1	Csav_018016	Cele_010428_dcn_1_Protein_DCN_1_isoform_a_dcn_1_mRNA_complete_cds_Source_RefSeq_mRNA_Acc_NM_065465	Csav_008109	Lgig_111952	Smoe_138674_e_gw1_305_1_1	Hmag_225095	Sros_08104T0	Smoe_7816_gw1_45_56_1	Cow_05420T0	Ppat_166481_1170049	Scer_YLR128W_Scaffold_type_E3_ligase_required_for_cullin_neddylation_and_ubiquitin_ligase_activation_contains_a_ubiquitin_binding_domain_UBA_for_ubiquitin_and_Nedd8_Rub1p_interaction_and_a_PONY_domain_involved_in_cullin_binding_and_neddylation_Source_SGD_Acc_S000004118_DCN1_SGD	Pbac_3479501	Sros_07962T0	Dmel_0033784_CG13322	Amac_16138T0	Ehux_451253_estExtDG_Genemark1_C_390246	Bsch_g67200	Smar_010655	OcarG_863	Ttra_11222T0_11222	Avag_28624001	Amac_04474T0	Csav_009235	Atri_00022_380	Ttra_02586T0_02586_calcium_binding_EF_hand_domain_containing_protein_240_aa	Pfuc_2207_1_15728_t1	Ttra_09863T0_09863	Smoe_405551_fgenesh2_pg_C_scaffold_4000125	Nvec_23153_	Aque_206966	Ppat_98951_scaf_372000028	Adig_03371	Csav_009234	Isca_ISCW018970-PA	Hrob_177056	Ttra_00521T0_00521_defective_in_Cullin_neddylation_protein_DCN1_115_aa	Mbre_29340	Hsap_Ensmbl0137692_DCN1_defective_in_cullin_neddylation_1_domain_containing_5_Source_HGNC_Symbol_Acc_28409_DCUN1D5	Hsap_Ensmbl0043093_DCN1_defective_in_cullin_neddylation_1_domain_containing_1_Source_HGNC_Symbol_Acc_18184_DCUN1D1	Drer_096391_DCN1_defective_in_cullin_neddylation_1_domain_containing_5_S_cerevisiae_Source_ZFIN_Acc_ZDB_GENE_040426_2603_dcun1d5	Drer_037371_DCN1_defective_in_cullin_neddylation_1_domain_containing_1_S_cerevisiae_Source_ZFIN_Acc_ZDB_GENE_030131_5443_dcun1d1	Nvec_34771_	Mbre_33856	Mmar_MMa34717	Cfra_g6660	Spur_015710_Spur_015710	Csav_018018	Aque_214348	Atri_00022_379	Aque_202491	Aque_209981	Aque_212631	Aque_205501	Aque_208975	Aque_205202	Aque_202212	Aque_208475	Aque_212301	Aque_213165	Aque_203459	Pbac_3476525	Aque_207846	Crei_189712_estExt_fgenesh2_pg_C_10094	OcarG_7883	Mley_ML06914a
HG_1769	Tspi_316975619	Spur_004718_Mtif2L2	Bnat_44167_e_gw1_90_9_1	Smoe_98506_e_gw1_20_603_1	Spun_00765T0	Isca_ISCW016061-PA	Lgig_133278	Tadh_20009	Atri_00059_111	Dpul_306984	Nvec_50050_	Znev_04214	Rcul_t22043	Ppat_184790_770047	Atha_AT4G11160_1_Translation_initiation_factor_2_small_GTP_binding_protein	Ctel_173979	Amac_04725T0	Skow_15913m	Cfra_g981	Ggal_013160	Smar_010595	Dmel_0039588_CG12413	Amac_03408T0	Xtro_061279	Hsap_Ensmbl0085760_mitochondrial_translational_initiation_factor_2_Source_HGNC_Symbol_Acc_7441_MTIF2	Bnat_73818_fgenesh1_pg_26_66	Hrob_110518	Atha_AT1G17220_1_FUG1_Translation_initiation_factor_2_small_GTP_binding_protein	Drer_063213_mitochondrial_translational_initiation_factor_2_Source_ZFIN_Acc_ZDB_GENE_030131_1092_mtif2	Aque_222942	Acar_00003297	Cow_02579T0	Smoe_148692_estExt_Genewise1_C_200238	Bmal_170587154	Pfuc_1680_1_22713_t1	OcarG_673	Atri_00092_54	Ehux_419681_estExtDG_Genewise1_C_5400001	Cint_000257	Sros_01529T0	Avag_66812001	Mbre_17831	Adig_04392	Csav_007858	Ppat_182684_590109	Avag_64954001	Cele_009771_F46B6_6_Protein_F46B6_6_isoform_a_F46B6_6_mRNA_complete_cds_Source_RefSeq_mRNA_Acc_NM_001028765	Tcas_270011238	Falb_04169T0_04169	Ttra_01271T0_01271_translation_initiation_factor_IF_2_698_aa	Scer_YOL023W_Mitochondrial_translation_initiation_factor_2_Source_SGD_Acc_S000005383_IFM1_SGD	Ehux_466087_estExtDG_fgeneshEH_pg_C_900077	OcarG_5078	Isca_ISCW015150-PA	Hmic_0651900	Sman_167220_Putative_mitochondrial_translational_initiation_factor_Source_UniProtKB_TrEMBL_Acc_G4V7E1	Egra_00420	Emul_07454	Sjap_0211510	Gsal_2574_translation_initiation_factor_if_mitochondrial	Crei_103419_e_gwH_21_179_1	Pbac_3479443	Mley_ML01416a	Nvec_3698_GTP_EFTU	Odio_017158001	Sarc_g21061	Bsch_g724	Smim_43409_Translation_initiation_factor_IF_mitochondrial_Camponotus_floridanus_gi_307186124_gb_EFN71849_7e_126_389	Ehux_362434_fgenesh_newKGs_kg_131_46_2693288_1	Isca_ISCW024361-PA	Smim_43410_elongation_factor_Tu_GTP_binding_domain_containing_protein_Loa_loa_gi_312068750_ref_XP_003137360_6e_47_168	Bnat_139199_aug1_49_g13907	Bflo_260836507	Spur_016335_Mtif2L1	Crei_116089_e_gwW_16_7_1	Csav_007859	Crei_110598_e_gwH_1214_4_1	Smoe_133209_e_gw1_117_23_1	Hmag_225075	Rfil_569381437	Ttra_06550T0_06550_translation_initiation_factor_IF_2_630_aa	Cint_025357	Gsal_4965_mitochondrial_translational_initiation_factor_2	Mmar_MMa39493	Rfil_569412992_translation_initiation_factor_IF_2_Reticulomyxa_filosa	Crei_111122_e_gwH_2340_2_1	Sros_13228T0	Lgig_197221	Hmag_225073	Ehux_200898_gm1_1300071	Mmar_MMa39492	Avag_24185001	Hmag_228292	Gsal_4966_translation_initiation_factor_if_mitochondrial_like	Rfil_569435026_translation_initiation_factor_IF_2_partial_Reticulomyxa_filosa	Gsal_4964_translation_initiation_factor_if_mitochondrial	Hmag_225074	Cint_025358	Bsch_g723	Sarc_g4063	Sarc_g18413	Avag_67499001	Csav_007857	Crei_177252_fgenesh2_pg_C_scaffold_40000038	Ppat_80222_scaf_84000132	Nvec_32107_	Ppat_145549_e_gw1_229_44_1
HG_40353	Sros_06838T0	Mbre_33651	Cow_03537T0
HG_602	Bnat_39758_e_gw1_35_29_1	Avag_21671001	Avag_25361001	Avag_53719001	Avag_22987001	Avag_62204001	Cfra_g389	Cfra_g646	Sarc_g17099	Spun_03068T0	Avag_21974001	Spun_05841T0	Tadh_25485	Bnat_34159_e_gw1_4_18_1	Nvec_18399_AMP_binding	Sros_11594T0	Spun_04896T0	Ttra_06516T0_06516_amino_acid_adenylation_domain_containing_protein_4003_aa	Tcas_270013381	OcarG_2414	Bnat_82242_fgenesh1_pg_89_64	Skow_36642m	Spun_05072T0	Spun_08554T0	Avag_24122001	Avag_05098001	Dpul_333977	Sarc_g13952	Avag_21973001	Avag_57099001	Avag_62208001	Avag_51150001	Bflo_260827070	Avag_50668001	Avag_26123001	Csav_009679	Csav_009676	Avag_57564001	Avag_01563001	Avag_22776001	Cow_06995T0	Avag_25745001	Avag_38398001	Cgig_06353_Linear_gramicidin_synthetase_subunit_D_Source_UniProtKB_TrEMBL_Acc_K1Q6B8	Smar_000752	Avag_62207001	Avag_03278001	Avag_03467001	Avag_23524001	Spun_05360T0	Avag_63967001	Avag_38072001	Csav_009678	Avag_25289001	Avag_55281001	Avag_48960001	Avag_25042001	Amac_01434T0	Ctel_224942	Avag_66742001	Avag_47186001	Cint_011558	Avag_66403001	Avag_66401001	OcarG_5359	Scer_YBR115C_Alpha_aminoadipate_reductase_catalyzes_the_reduction_of_alpha_aminoadipate_to_alpha_aminoadipate_6_semialdehyde_which_is_the_fifth_step_in_biosynthesis_of_lysine_activation_requires_posttranslational_phosphopantetheinylation_by_Lys5p_Source_SGD_Acc_S000000319_LYS2_SGD	Avag_37927001	Avag_62651001	Dmel_0000527_e_ebony_Source_FlyBase_0000527	Mmar_MMa54427	Avag_61220001	Smar_000753	Avag_50376001	Znev_02014	Cfra_g2193	Ctel_168750	Avag_65335001	Lgig_171784	Skow_25466m	Avag_47057001	Ctel_189369	Avag_25064001	Avag_66743001	Avag_50645001	Avag_31816001	Avag_61219001	Avag_51151001	Avag_53391001	Avag_51590001	Avag_24776001	Avag_66961001	Bmal_170589826	Avag_07360001	Avag_52506001	Avag_22189001	Avag_24437001	Atha_AT5G35930_1_AMP_dependent_synthetase_and_ligase_family_protein	Lgig_174606	Cgig_22260_Linear_gramicidin_synthetase_subunit_D_Source_UniProtKB_TrEMBL_Acc_K1RDY5	Avag_56698001	Avag_48983001	Avag_65071001	Avag_23882001	Avag_23022001	Avag_44951001	Avag_56703001	Ttra_06971T0_06971_alpha_aminoadipate_reductase_Lys1p_1327_aa	Avag_59283001	Avag_25275001	Avag_56699001	Avag_47222001	Avag_26066001	Avag_66962001	Cfra_g6740	Avag_63772001	Avag_53452001	Ehux_314459_fgenesh_newKGs_pm_180_4	Dpul_304408	Ehux_454037_estExtDG_Genemark1_C_990058	Ppat_126153_e_gw1_58_22_1	Avag_24460001	Avag_24106001	Adig_09400	Smoe_149203_estExt_Genewise1_C_220377	Cfra_g3799	Avag_22946001	Avag_23261001	Skow_18938m	Avag_24690001	Avag_55573001	Ctel_130280	Avag_37817001	Avag_67018001	Avag_33539001	Avag_65701001	Bmal_170593777	Avag_62474001	Mbre_14686	Sarc_g265	Avag_02338001	Avag_29186001	Avag_07361001	Ctel_210260	Avag_38174001	Pfuc_2229_1_15737_t1	Avag_67020001	Avag_47041001	Avag_37762001	Avag_24105001	Pfuc_2229_1_15736_t1	Avag_43651001	Avag_22190001	Pfuc_1185_1_07826_t1	Avag_63814001	Ctel_186995	Avag_38775001	Sarc_g5510	Spun_07049T0	Amac_05635T0	Avag_10122001	Avag_03279001	Avag_28151001	Ehux_63406_e_gw1_16_74_1	Ctel_194586	Pfuc_1185_1_07828_t1	Avag_38576001	Cfra_g1058	Nvec_42438_	Ppat_103910_scaf_6157000001	Ehux_227706_gm1_14100066	Sarc_g13954	Avag_25362001	Ctel_195166	Ttra_10846T0_10846_polyketide_synthase_hetM_1344_aa	Avag_67331001	Hmag_210999	Hmag_214538	Bmal_170575311	Znev_13656	Sarc_g13953	Cele_013440_Y66D12A_14_Protein_Y66D12A_14_Y66D12A_14_mRNA_complete_cds_Source_RefSeq_mRNA_Acc_NM_067087	Bnat_20337_gw1_4_37_1	Cfra_g5584	Bsch_g32569	Amac_05636T0	Ehux_63439_e_gw1_16_73_1	Avag_38318001	Lgig_171783	Amac_13087T0	Sarc_g21356	Avag_03280001	Avag_23626001	Avag_38615001	Ehux_207972_gm1_3400082	Hmag_210998	Avag_26120001	Avag_25529001	Avag_51148001	Avag_38183001	Avag_36361001	Pfuc_55845_1_34587_t1	Avag_47226001	Bsch_g8061	Cfra_g6918	Avag_56700001	Avag_67017001	Nvec_20639_NAD_binding_4	Sarc_g6800	Sarc_g20567	Avag_65315001	Ehux_46705_gw1_180_19_1	Ehux_47403_gw1_171_13_1	Bsch_g12589	Bsch_g8062	Nvec_26002_CBM_1	Pfuc_755_1_07655_t1	Ehux_447381_estExtDG_Genemark1_C_10137	Mbre_6133	Sarc_g10386	Sarc_g15766	Sarc_g14295	Sarc_g5831	Sarc_g23353	Sarc_g25254	Sarc_g5115	Sarc_g9569	Crei_150646_Chlre2_kg_scaffold_31000012	Isca_ISCW011172-PA	Nvec_58799_	Ehux_203925_gm1_2000245	Ehux_220507_gm1_9100144	Avag_24459001	Mmar_MMa05648	Nvec_39238_	Nvec_8167_	Avag_13207001	Avag_50943001	Bnat_132096_aug1_16_g6804	Avag_53718001	Avag_26124001	Avag_47044001	Avag_65336001	Avag_23023001	Avag_22774001	Avag_66402001	Avag_23260001	Avag_15206001	Avag_52505001	Avag_23884001	Avag_67019001	Avag_37763001	Avag_03469001	Avag_22988001	Avag_24339001
HG_2232	Isca_ISCW004146-PA	Bnat_68391_fgenesh1_pg_6_59	Hrob_65292	Dpul_63741	Dpul_269241	Cgig_28194_Trimethylguanosine_synthase_Source_UniProtKB_TrEMBL_Acc_K1S3L6	Bflo_260829457	Nvec_40761_UPF0020	Adig_09366	Hmag_208213	Avag_17728001	Tadh_58107	Avag_42909001	Hmag_217080	Lgig_113851	Cow_02459T0	Sarc_g15229	Skow_00299m	Acar_00017711	Smoe_76241_e_gw1_1_914_1	Znev_10885	Drer_067916_trimethylguanosine_synthase_homolog_S_cerevisiae_Source_ZFIN_Acc_ZDB_GENE_070802_2_tgs1	Acar_00019343	Ppat_132047_e_gw1_92_71_1	Xtro_012461	Odio_000021001	Spur_009295_TgshL	Smim_10020_PREDICTED_similar_to_hepatocellular_carcinoma_associated_antigen_137_Ciona_intestinalis_gi_198435713_ref_XP_002131256_1e_76_255	Bsch_g40940	Ehux_350240_fgenesh_newKGs_kg_5_140_2687341_1	Sros_03761T0	Csav_018990	Atha_AT1G45231_2_S_adenosyl_L_methionine_dependent_methyltransferases_superfamily_protein	Spun_04955T0	Rcul_t37837	Cint_025027	Ggal_024711	Tcas_270004358	Atri_00003_227	Smar_012585	Cint_025026	Dmel_0260241_tatl_tat_like_Source_FlyBase_0260241	Atri_00019_57	Atha_AT1G30550_1_S_adenosyl_L_methionine_dependent_methyltransferases_superfamily_protein	Ggal_035968	Cint_025025	Tspi_316976317	Aque_216593	Mley_ML019130a	Rfil_569440200	Cele_011631_T08G11_4_Protein_T08G11_4_isoform_a_Source_RefSeq_mRNA_Acc_NM_059999	Amac_05517T0	Tspi_316974714	Ggal_035967	Pbac_3462948	Bnat_85235_estExt_fgenesh1_pg_C_30035	Ttra_05495T0_05495	OcarG_7052	Falb_05033T0_05033	Emul_05462	Ggal_035966	Egra_05167	Amac_01323T0	Pfuc_8257_1_45833_t1	Mbre_2498	Hmic_0741600	Cfra_g6517	Scer_YPL157W_Trimethyl_guanosine_synthase_conserved_nucleolar_methyl_transferase_that_converts_the_m_7_G_cap_structure_of_snRNAs_snoRNAs_and_telomerase_TLC1_RNA_to_m_2_2_7_G_also_required_for_nucleolar_assembly_and_splicing_of_meiotic_pre_mRNAs_Source_SGD_Acc_S000006078_TGS1_SGD	Hmic_0314900	Emul_04702	Egra_04223	Gsal_4106_trimethylguanosine_synthase	Sman_010800_S_adenosylmethionine_dependent_methyltransferase_related_Source_UniProtKB_TrEMBL_Acc_G4VMQ5	Gsal_2827_trimethylguanosine_synthase	Cfra_g3268	Sman_154780_S_adenosylmethionine_dependent_methyltransferase_related_Source_UniProtKB_TrEMBL_Acc_G4V9N5	Sjap_0061460	Sjap_0058050	Pfuc_130488_1_57156_t1	Bmal_170586146	Bnat_25227_gw1_24_101_1	Csav_018989	Hmic_0795900	Isca_ISCW004148-PA	Amac_01324T0	Aque_216594	Rcul_t30942	Sarc_g14639
HG_27763	Cow_03917T0	Avag_03039001	Spun_05984T0	Ehux_437510_estExtDG_fgenesh_newKGs_kg_C_600099	Spun_03854T0
HG_2056	Spur_011294_Ilkap_1	Cfra_g39	Bnat_52176_estExt_Genewise1Plus_C_60083	Cgig_10551_Methionine_synthase_Source_UniProtKB_TrEMBL_Acc_K1P5E0	Ehux_423073_estExtDG_fgenesh_newKGs_pm_C_1130025	Xtro_039980	Spun_06883T0	Amac_06462T0	Amac_15495T0	Acar_00003091	Dpul_314321	Ggal_017592	Skow_15910m	Sros_01727T0	Crei_76715_estExt_GenewiseW_1_C_30026	Bsch_g27351	OcarG_9687	Csav_013276	Csav_013277	Mbre_37476	Csav_013275	Ctel_173307	Cow_02686T0	Csav_013278	Lgig_210794	Smar_012907	Hrob_63136	Cele_010988_metr_1_Protein_METR_1_metr_1_mRNA_complete_cds_Source_RefSeq_mRNA_Acc_NM_063952	Avag_26214001	Avag_29610001	Bflo_260818579	Csav_013280	Ttra_06395T0_06395_methionine_synthase_1321_aa	Aque_214495	Rfil_569423491	Ggal_023311	Drer_039134_5_methyltetrahydrofolate_homocysteine_methyltransferase_Source_HGNC_Symbol_Acc_7468_MTR	Mmar_MMa19734	Hsap_Ensmbl0116984_5_methyltetrahydrofolate_homocysteine_methyltransferase_Source_HGNC_Symbol_Acc_7468_MTR	Aque_214498	Tspi_316975899	Tspi_316975920	Nvec_30296_Met_synt_B12	Hmag_221066	Ctel_87444	Adig_11353	Ehux_242970_gm1_37300035	Spur_014251_M_tr	Sarc_g1404	Sarc_g4054	Csav_013281	Sarc_g15333	Csav_013279	Crei_140812_estExt_gwp_1W_C_7950006	Adig_05130	Rfil_569347215_methionine_synthase_Reticulomyxa_filosa	Pfuc_5209_1_52483_t1	Ehux_463726_estExtDG_fgeneshEH_pg_C_320007	Falb_01320T0_01320	Aque_201620	Crei_49836_gwH_795_3_1	Crei_124797_e_gwW_795_8_1	Cint_017966	Adig_17917	Bsch_g54110	Mley_ML006918a	Pbac_3469155	Pfuc_1267_1_65936_t1	Aque_208007	Tspi_316975919	Mley_ML20741a	Ctel_39599	Hmag_212216	Pbac_3467572	Nvec_27156_Met_synt_B12	Hmag_202196	Ggal_035133	Mmar_MMa19735	Pbac_3464158	Nvec_53787_S_methyl_trans	Rfil_569402467_methionine_synthase_partial_Reticulomyxa_filosa	Sarc_g1683	Ppat_103986_scaf_7111000001	Nvec_41304_Rad50_zn_hook	Mmar_MMa47064	Sarc_g25026	Pbac_3474491	Cfra_g2107	Aque_205054	Pbac_3475911	Ehux_207566_gm1_3200016	Pbac_3473226	Spur_010061_Hypp_1896
HG_2144	Hmag_232584	Gsal_4290_uracil_dna_glycosylase	Cfra_g3773	Atha_AT3G18630_1_ATUNG_UNG_uracil_dna_glycosylase	Crei_108734_e_gwH_90_18_1	Bsch_g25470	Ttra_12160T0_12160	Bsch_g29842	Lgig_175470	Drer_094922_uracil_DNA_glycosylase_b_Source_ZFIN_Acc_ZDB_GENE_070705_360_ungb	Tadh_58651	Bnat_38800_e_gw1_28_155_1	Avag_00715001	Avag_54790001	Avag_66443001	Avag_03960001	Bmal_170591612	Bflo_260816423	Ggal_033675	Ctel_173370	Bflo_260828019	Hsap_Ensmbl0076248_uracil_DNA_glycosylase_Source_HGNC_Symbol_Acc_12572_UNG	Smar_006998	Ctel_219606	Hsap_LRG_124_uracil_DNA_glycosylase_Source_HGNC_Symbol_Acc_12572_LRG_124	Dpul_95942	Tspi_316969937	Skow_07627m	Adig_14423	Cint_005659	Cint_005651	Csav_005359	Csav_005360	Skow_24129m	Xtro_048248	Cow_01485T0	Cgig_06951_Uracil_DNA_glycosylase_Source_UniProtKB_TrEMBL_Acc_K1QWH6	Skow_06430m	Drer_042527_uracil_DNA_glycosylase_a_Source_ZFIN_Acc_ZDB_GENE_040426_900_unga	Rcul_t19711	Znev_07398	Lgig_114279	Cele_013241_ung_1_Protein_UNG_1_isoform_a_Source_RefSeq_mRNA_Acc_NM_067159	Hrob_157191	Csav_000438	Rfil_569421343_uracil_DNA_glycosylase_Reticulomyxa_filosa	Hmag_208495	Avag_19767001	Egra_03138	Emul_09896	Spur_004357_Udg	Avag_03572001	Mbre_30383	Smim_22963_uracil_DNA_glycosylase_putative_Ixodes_scapularis_gi_241999022_ref_XP_002434154_6e_94_289	Hmic_0545800	Isca_ISCW005110-PA	Odio_003242001	Atri_00029_134	Avag_58259001	Ehux_63526_e_gw1_17_33_1	Smoe_46714_gw1_176_60_1	Aque_227160	Amac_14087T0	Ehux_226938_gm1_13500111	Smoe_66695_gw1_2_1413_1	Scer_YML021C_Uracil_DNA_glycosylase_required_for_repair_of_uracil_in_DNA_formed_by_spontaneous_cytosine_deamination_not_required_for_strand_specific_mismatch_repair_cell_cycle_regulated_expressed_in_late_G1_localizes_to_mitochondria_and_nucleus_Source_SGD_Acc_S000004483_UNG1_SGD	Smoe_78447_e_gw1_2_1422_1	Mley_ML01881a	Ppat_143637_e_gw1_206_32_1	Ppat_119592_e_gw1_29_5_1	Spun_02964T0	Cgig_03082_Uracil_DNA_glycosylase_Source_UniProtKB_TrEMBL_Acc_K1QN00	Ppat_133772_e_gw1_106_145_1	Falb_02047T0_02047	Sman_158920_Putative_uracil_DNA_glycosylase_Source_UniProtKB_TrEMBL_Acc_G4VHW2	Ppat_115968_e_gw1_15_9_1	Sjap_0113430	OcarG_4496	Gsal_9629_uracil_dna_glycosylase	Ppat_149947_e_gw1_307_53_1	Adig_14399	Mmar_MMa34769	Ttra_11053T0_11053_uracil_DNA_glycosylase_817_aa	Sjap_0115290	Ppat_121192_e_gw1_35_12_1	Ggal_007986	Smar_009137	Rcul_t07014	Sarc_g10640	Sjap_0055250	Sjap_0310640	Pfuc_12644_1_32246_t1	Mmar_MMa34772	Amac_13024T0	Ppat_148169_e_gw1_272_12_1	Adig_05070	Atha_AT2G10550_1_Most_likely_an_inactive_paralog_of_the_uracil_DNA_glycosylase_AtUNG_At3g18630_generated_by_a_gene_duplication_event_and_subsequently_disrupted_by_transposon_insertions_PubMed_ID_20056608
HG_1816	Spun_06135T0	Hsap_Ensmbl0198924_DNA_cross_link_repair_1A_Source_HGNC_Symbol_Acc_17660_DCLRE1A	Cow_03178T0	Atri_00007_406	Spur_021517_Dclr2	Lgig_213948	Atha_AT2G45700_1_sterile_alpha_motif_SAM_domain_containing_protein	Mbre_8472	Smoe_415475_fgenesh2_pg_C_scaffold_27000089	Acar_00009857	Ppat_226781_estExt_Genewise1_C_3770006	Tadh_31281	Drer_053776_DNA_cross_link_repair_1A_PSO2_homolog_S_cerevisiae_Source_ZFIN_Acc_ZDB_GENE_050522_124_dclre1a	Acar_00020222	Ggal_032457	Ttra_11018T0_11018_DNA_repair_metallo_beta_lactamase_696_aa	Atri_00016_271	Aque_228250	Atha_AT3G26680_1_SNM1_ATSNM1_DNA_repair_metallo_beta_lactamase_family_protein	Sarc_g24297	Avag_31500001	Cgig_17747_DNA_cross_link_repair_1A_protein_Source_UniProtKB_TrEMBL_Acc_K1QXD7	Avag_06930001	Bflo_260828015	Ppat_135525_e_gw1_120_8_1	Ctel_226585	Dpul_41973	Spur_001847_Spur_001847	Tspi_316972306	Skow_41843m	Mley_ML14429a	Adig_03410	Rcul_t25425	Smar_013170	Sman_136360_Putative_dna_cross_link_repair_protein_pso2_snm1_Source_UniProtKB_TrEMBL_Acc_G4VEY6	Rfil_569421270	Sros_11300T0	Nvec_22167_	Acar_00002186	Spun_06125T0	Drer_068833_DNA_cross_link_repair_1B_Source_ZFIN_Acc_ZDB_GENE_061013_328_dclre1b	Dmel_0037338_Snm1_Snm1_Source_FlyBase_0037338	Skow_05494m	Hsap_Ensmbl0118655_DNA_cross_link_repair_1B_Source_HGNC_Symbol_Acc_17641_DCLRE1B	Amac_00670T0	Cgig_28059_DNA_cross_link_repair_1B_protein_Source_UniProtKB_TrEMBL_Acc_K1RB42	Emul_07005	Tadh_21698	Scer_YMR137C_Nuclease_required_for_a_post_incision_step_in_the_repair_of_DNA_single_and_double_strand_breaks_that_result_from_interstrand_crosslinks_produced_by_a_variety_of_mono_and_bi_functional_psoralen_derivatives_induced_by_UV_irradiation_Source_SGD_Acc_S000004745_PSO2_SGD	Xtro_028864	Bflo_260809984	Smoe_96540_e_gw1_18_53_1	Hmic_0160800	Hmag_212853	Egra_00862	Crei_154372_Chlre2_kg_scaffold_83000007	Sros_06160T0	Bnat_87597_estExt_fgenesh1_pg_C_220064	Ctel_225584	Ggal_002949	Sjap_0205290	Smim_16790_PREDICTED_DNA_cross_link_repair_1B_PSO2_homolog_S_cerevisiae_like_Saccoglossus_kowalevskii_gi_291220934_ref_XP_002730478_3e_61_219	Mbre_2631	Cow_03554T0	Znev_05356	Bflo_260837252	Crei_174912_fgenesh2_pg_C_scaffold_25000019	Hrob_188648	Aque_224865	Smoe_100130_e_gw1_23_773_1	Atri_00072_8	Cint_002989	Atha_AT1G27410_1_DNA_repair_metallo_beta_lactamase_family_protein	Csav_009381	Bsch_g31293	Bsch_g2142	Znev_07775	Rfil_5694035485577_Reticulomyxa_filosa	Ehux_209392_gm1_3900118	Bmal_170594001	Znev_07777	Atha_AT1G19025_1_DNA_repair_metallo_beta_lactamase_family_protein	Dpul_317592	Atri_00071_9	Ehux_450191_estExtDG_Genemark1_C_230217	Hmag_212852	Pfuc_53393_1_27328_t1	Amac_02180T0	Mley_ML046332a	Cfra_g1746	Ttra_10135T0_10135_DNA_cross_link_repair_1B_protein_480_aa	Skow_39483m	Smoe_409901_fgenesh2_pg_C_scaffold_11000284	Rfil_569429456	Nvec_15675_CP12	Rfil_569328115	Nvec_16859_	Bmal_170579436	Pbac_3461970	Pfuc_6097_1_16847_t1	Bflo_260828017	Drer_091768_Uncharacterized_protein_Source_UniProtKB_TrEMBL_Acc_E7F457_CR932360_4	Pfuc_6097_1_16844_t1	Hmag_216513	Adig_12968	Crei_146944_Chlre2_kg_scaffold_1000768	Atri_00015_10
HG_5818	Znev_04077	Bsch_g10648	Ctel_227809	Ggal_023119	Lgig_121560	Mmar_MMa25317	Spur_022171_Itfg2	Drer_002174_integrin_alpha_FG_GAP_repeat_containing_2_Source_ZFIN_Acc_ZDB_GENE_041008_161_itfg2	Cgig_04969_Integrin_alpha_FG_GAP_repeat_containing_protein_2_Source_UniProtKB_TrEMBL_Acc_K1PHB2	Hsap_Ensmbl0111203_integrin_alpha_FG_GAP_repeat_containing_2_Source_HGNC_Symbol_Acc_30879_ITFG2	Smim_51426_integrin_alpha_repeat_domain_containing_protein_putative_Ixodes_scapularis_gi_241608418_ref_XP_002405978_2e_123_371	Cow_04407T0	Csav_000974	Xtro_003464	Adig_12086	Smar_007240	Gsal_156_acetoacetyl_synthetase	Cfra_g4419	Sarc_g5128	Dpul_305327	Acar_00015052	Ttra_01659T0_01659_integrin_alpha_FG_GAP_repeat_containing_protein_2_343_aa	Isca_ISCW019648-PA	Bflo_260827074	Hmic_0778200	OcarG_9937	Emul_02264	Sjap_0020250	Egra_03890	Pfuc_22_1_14733_t1	Hrob_155178	Sman_139830_Putative_integrin_alpha_repeat_domain_containing_Source_UniProtKB_TrEMBL_Acc_G4VDG6	Pbac_3465531	Aque_203509	Tadh_63493	Aque_218607	Hmag_227320	Cint_013737	Rcul_t15000	Odio_009955001	Sros_08671T0	Mbre_25716	Bmal_170584961
[truncated: 12,736,250 more chars]
