# Supplementary material for: Reconstruction of the ancestral metazoan genome reveals an increase in genomic novelty
Source: Nat Commun. 2018 Apr 30;9:1730. doi: 10.1038/s41467-018-04136-5 (PMC5928047; doi:10.1038/s41467-018-04136-5)
Supplement: Supplementary file 13 — Supplementary Data 10 [file 41467_2018_4136_MOESM13_ESM.zip › Node 1/Node 1 Novel all genes IDs.out]

HG_3776	Isca_ISCW016197-PA	Ctel_218874	Drer_060849_discs_large_Drosophila_homolog_associated_protein_4a_Source_ZFIN_Acc_ZDB_GENE_080219_51_dlgap4a	Drer_037415_discs_large_Drosophila_homolog_associated_protein_1b_Source_ZFIN_Acc_ZDB_GENE_091116_98_dlgap1b	Xtro_025357	Drer_076070_discs_large_Drosophila_homolog_associated_protein_2_Source_HGNC_Symbol_Acc_2906_DLGAP2_2_of_3	Drer_012823_discs_large_Drosophila_homolog_associated_protein_4b_Source_ZFIN_Acc_ZDB_GENE_101215_2_dlgap4b	Drer_014280_discs_large_Drosophila_homolog_associated_protein_1a_Source_ZFIN_Acc_ZDB_GENE_030616_580_dlgap1a	Hmag_219793	Dmel_0259978_vlc_vulcan_Source_FlyBase_0259978	Hsap_Ensmbl0269562_discs_large_Drosophila_homolog_associated_protein_4_Source_HGNC_Symbol_Acc_24476_DLGAP4	Ggal_026331	Hsap_Ensmbl0080845_discs_large_Drosophila_homolog_associated_protein_4_Source_HGNC_Symbol_Acc_24476_DLGAP4	Hsap_Ensmbl0198010_discs_large_Drosophila_homolog_associated_protein_2_Source_HGNC_Symbol_Acc_2906_DLGAP2	Acar_00005144	Ggal_001565	Acar_00009646	Drer_059340_discs_large_Drosophila_homolog_associated_protein_2a_Source_ZFIN_Acc_ZDB_GENE_101215_1_dlgap2a	Cgig_26094_Disks_large_associated_protein_1_Source_UniProtKB_TrEMBL_Acc_K1RYI8	Cow_07783T0	Emul_02524	Ggal_023839	Hsap_Ensmbl0170579_discs_large_Drosophila_homolog_associated_protein_1_Source_HGNC_Symbol_Acc_2905_DLGAP1	Tcas_270009986	Acar_00021368	Bflo_260835752	Spur_010478_Hypp_616	Skow_13089m	Smim_34564_Disks_large_associated_protein_Camponotus_floridanus_gi_307189752_gb_EFN74045_6e_48_185	Xtro_037684	Nvec_52527_GKAP	Dpul_301948	Egra_07120	Skow_41976m	Xtro_035507	Lgig_159884	Pfuc_2212_1_66229_t1	Mley_ML03326a	Ggal_003970	Acar_00013190	Gsal_5115_hepatoma_up_regulated_protein	Xtro_015446	Hsap_Ensmbl0116544_discs_large_Drosophila_homolog_associated_protein_3_Source_HGNC_Symbol_Acc_30368_DLGAP3	Xtro_015445	Hmic_0374200	Avag_49861001	Tadh_60595	Znev_07551	Cele_020968_W03A5_4_Protein_W03A5_4_W03A5_4_mRNA_complete_cds_Source_RefSeq_mRNA_Acc_NM_065755	Bmal_170581748	Drer_055459_discs_large_Drosophila_homolog_associated_protein_3_Source_ZFIN_Acc_ZDB_GENE_060503_413_dlgap3	Pbac_3478994	Avag_20685001	Mley_ML143015a	Pfuc_113896_1_42521_t1	Odio_004973001	Hrob_167795	Bflo_260827491	Smar_013794	Ggal_036156	Acar_00009435	Drer_092376_discs_large_Drosophila_homolog_associated_protein_2b_Source_ZFIN_Acc_ZDB_GENE_040724_191_dlgap2b	Acar_00020363	Gsal_7027_hypothetical_protein	Adig_08502	Pbac_3467727	Pbac_3475999
HG_7649	Bsch_g35375	Cint_017897	Csav_010213	Acar_00014982	Xtro_059631	Skow_45605m	Isca_ISCW005013-PA	Hsap_Ensmbl0177225_Parkinson_disease_7_domain_containing_1_Source_HGNC_Symbol_Acc_26616_PDDC1	Tadh_63511	Smim_27635_Parkinson_disease_7_domain_containing_protein_putative_Ixodes_scapularis_gi_241177230_ref_XP_002399900_5e_111_328	Hmag_207009	Hmag_200486	Drer_053609_Parkinson_disease_7_domain_containing_1_Source_ZFIN_Acc_ZDB_GENE_051030_96_pddc1	Ggal_032100	Spur_001289_Pddc1	Mmar_MMa54062	Aque_215325	Cow_06107T0	Ctel_219247	Adig_04114	Cgig_05149_Parkinson_disease_7_domain_containing_protein_1_Source_UniProtKB_TrEMBL_Acc_K1Q3A8	Cgig_28704_Parkinson_disease_7_domain_containing_protein_1_Source_UniProtKB_TrEMBL_Acc_K1R5J7	Znev_06200	Skow_35420m	Pfuc_65322_1_63655_t1
HG_8200	Bsch_g3325	Hrob_181053	Aque_228333	Spur_022450_Blnk	Znev_01619	Cow_09017T0	Drer_090607_SH2_domain_containing_6_Source_HGNC_Symbol_Acc_30439_SH2D6	Ggal_011282	Ggal_038883	Pfuc_2406_1_58895_t1	Lgig_232830	Skow_07566m	OcarG_4553	Acar_00012824	Acar_00006020	Xtro_026586	Xtro_060295	Hsap_Ensmbl0152292_SH2_domain_containing_6_Source_HGNC_Symbol_Acc_30439_SH2D6	Smim_44795_B_cell_linker_protein_Epinephelus_coioides_gi_327239598_gb_AEA39643_8e_12_64_7	Dmel_0039748_CG15529	Tcas_270001585	Hsap_Ensmbl0095585_B_cell_linker_Source_HGNC_Symbol_Acc_14211_BLNK	Hsap_Ensmbl0262509_B_cell_linker_Source_HGNC_Symbol_Acc_14211_BLNK	Drer_042722_B_cell_linker_Source_ZFIN_Acc_ZDB_GENE_040702_4_blnk
HG_7181	Drer_076069_UBA_like_domain_containing_1a_Source_ZFIN_Acc_ZDB_GENE_040718_191_ubald1a	Bsch_g45384	Skow_28431m	Dpul_230342	Znev_04115	Smim_60126_Protein_FAM100B_Camponotus_floridanus_gi_307184495_gb_EFN70884_5e_42_144	Hmag_227759	Isca_ISCW010830-PA	Ctel_111978	Acar_00008032	Hsap_Ensmbl0185262_UBA_like_domain_containing_2_Source_HGNC_Symbol_Acc_28438_UBALD2	Drer_020976_UBA_like_domain_containing_1b_Source_ZFIN_Acc_ZDB_GENE_050522_446_ubald1b	Tcas_270004677	Lgig_57845	Drer_076968_UBA_like_domain_containing_2_Source_ZFIN_Acc_ZDB_GENE_050522_185_ubald2	Csav_017529	Bflo_260824407	Cgig_28227	Smar_007505	Cow_05475T0	Avag_33436001	Xtro_054035	Hrob_116278	Ggal_012309	Tspi_316978791	Mmar_MMa32611	Rcul_t02613	Mmar_MMa14847	Pfuc_64573_1_56366_t1	Ggal_035252	Aque_225652
HG_7140	Cow_03340T0	Cele_015126_B0303_4_Protein_B0303_4_B0303_4_mRNA_complete_cds_Source_RefSeq_mRNA_Acc_NM_066515	Bmal_170591514	Isca_ISCW010017-PA	Hsap_Ensmbl0164897_transmembrane_and_ubiquitin_like_domain_containing_1_Source_HGNC_Symbol_Acc_21709_TMUB1	Bflo_260799443	Drer_038787_transmembrane_and_ubiquitin_like_domain_containing_1_Source_ZFIN_Acc_ZDB_GENE_040426_2504_tmub1	Skow_34902m	Hsap_Ensmbl0168591_transmembrane_and_ubiquitin_like_domain_containing_2_Source_HGNC_Symbol_Acc_28459_TMUB2	Spur_009125_Tmub2	Cgig_08696_Transmembrane_and_ubiquitin_like_domain_containing_protein_1_Source_UniProtKB_TrEMBL_Acc_K1P6V6	Acar_00016896	Dpul_308644	Drer_056467_transmembrane_and_ubiquitin_like_domain_containing_2_Source_ZFIN_Acc_ZDB_GENE_030616_254_tmub2	Znev_00775	Acar_00002915	Rcul_t15997	Lgig_110966	Csav_015874	Xtro_006683	Cint_009947	Xtro_007302	Pfuc_286_1_29157_t1	Hrob_114448	Ctel_185076	Smim_48494_Transmembrane_and_ubiquitin_like_domain_containing_protein_Harpegnathos_saltator_gi_307204944_gb_EFN83483_1e_19_93_2	Tadh_53805	Odio_007547001	Aque_217015	Mley_ML007434a	Tcas_270017139
HG_33227	Mley_ML07769a	Cow_02047T0	Pbac_3479722	Pbac_3462073
HG_63937	Cow_02295T0	Sros_03155T0
HG_848	Bsch_g10166	Bsch_g35561	Bsch_g35582	Cint_016558	Csav_018549	Ggal_001093	Ggal_028462	Hsap_Ensmbl0143437_aryl_hydrocarbon_receptor_nuclear_translocator_Source_HGNC_Symbol_Acc_700_ARNT	Acar_00011720	Xtro_028476	Skow_11795m	Xtro_028478	Smim_51252_PREDICTED_similar_to_arylhydrocarbon_receptor_nuclear_translocator_homolog_b_Tribolium_castaneum_gi_189233619_ref_XP_970422_1e_154_465	Acar_00011475	Xtro_019591	Xtro_063126	Ggal_010384	Acar_00020112	Bflo_260830027	Ctel_180266	Ggal_010386	Hsap_Ensmbl0172379_aryl_hydrocarbon_receptor_nuclear_translocator_2_Source_HGNC_Symbol_Acc_16876_ARNT2	Spur_000129_Arnt	Csav_018548	Cgig_17200_Aryl_hydrocarbon_receptor_nuclear_translocator_like_protein_Source_UniProtKB_TrEMBL_Acc_K1RFA8	Dpul_309730	Hrob_110615	Tcas_270014664	Lgig_179263	Isca_ISCW023999-PA	Smar_013730	Dmel_0264075_tgo_tango_Source_FlyBase_0264075	Znev_02980	Tadh_14211	Spur_022971_Arnt_1	Ggal_036568	Ggal_022780	Spur_019518_ArntL	Skow_05956m	Spur_027935_Bmal	Drer_021855_aryl_hydrocarbon_receptor_nuclear_translocator_Source_ZFIN_Acc_ZDB_GENE_060126_7_arnt	Pfuc_39991_1_05104_t1	Xtro_052231	Acar_00012243	Hsap_Ensmbl0029153_aryl_hydrocarbon_receptor_nuclear_translocator_like_2_Source_HGNC_Symbol_Acc_18984_ARNTL2	Hsap_Ensmbl0133794_aryl_hydrocarbon_receptor_nuclear_translocator_like_Source_HGNC_Symbol_Acc_701_ARNTL	Ggal_032095	Drer_035732_aryl_hydrocarbon_receptor_nuclear_translocator_like_1b_Source_ZFIN_Acc_ZDB_GENE_030408_1_arntl1b	Acar_00004489	Drer_006791_aryl_hydrocarbon_receptor_nuclear_translocator_like_1a_Source_ZFIN_Acc_ZDB_GENE_000509_1_arntl1a	Aque_211840	Hrob_137275	Nvec_28816_PAS	Tspi_316968799	Aque_212589	Ctel_190538	Mmar_MMa33675	Sman_123420_Aryl_hydrocarbon_receptor_nuclear_translocator_homolog_Darnt_putative_Source_UniProtKB_TrEMBL_Acc_G4LVK2	Dmel_0023094_cyc_cycle_Source_FlyBase_0023094	Ctel_121312	Znev_09580	Avag_15573001	Mley_ML001510a	Ctel_122174	OcarG_2488	Bflo_260833470	Mmar_MMa07222	Rcul_t32368	Drer_016536_neuronal_PAS_domain_protein_2_Source_ZFIN_Acc_ZDB_GENE_030408_3_npas2	Adig_24126	Mley_ML06412a	Odio_006030001	Mmar_MMa39757	Cgig_27765_Circadian_locomoter_output_cycles_protein_kaput_Source_UniProtKB_TrEMBL_Acc_K1Q3K0	Xtro_047061	Tcas_270004792	Acar_00001007	Avag_00297001	Dmel_0023076_Clk_Clock_Source_FlyBase_0023076	Adig_15907	Tadh_56750	Cele_000095_aha_1_Protein_AHA_1_isoform_b_aha_1_mRNA_complete_cds_Source_RefSeq_mRNA_Acc_NM_001264397	Dpul_346996	Adig_14925	Dpul_346995	Nvec_23556_	Smim_58709_cycle_protein_Tribolium_castaneum_gi_270004808_gb_EFA01256_3e_79_253	Nvec_15721_	Mmar_MMa33047	Ctel_141966	Bmal_170593337	Cint_022855	Adig_08869	Smim_51251_3_PREDICTED_similar_to_arylhydrocarbon_receptor_nuclear_translocator_homolog_b_Tribolium_castaneum_gi_189233619_ref_XP_970422_4e_116_357	Gsal_8151_aryl_hydrocarbon_receptor_nuclear_translocator_homolog	Avag_46159001	Rcul_t11083	Sjap_0303860	Emul_10810	Egra_04173	Hmag_212348	Drer_058449_aryl_hydrocarbon_receptor_nuclear_translocator_2_Source_ZFIN_Acc_ZDB_GENE_001207_3_arnt2	Tcas_270004808	Ctel_104448	Adig_21671	Cgig_25278_Aryl_hydrocarbon_receptor_nuclear_translocator_like_protein_1_Source_UniProtKB_TrEMBL_Acc_K1RKH4	Ggal_008620	Pfuc_18654_1_47238_t1	Avag_20039001	Skow_07390m	Xtro_005089	Drer_003631_clock_homolog_3_mouse_Source_ZFIN_Acc_ZDB_GENE_030408_2_clock3	Acar_00009362	Acar_00007899	Mmar_MMa25808	Drer_011703_clock_Source_ZFIN_Acc_ZDB_GENE_990630_14_clock	Spur_017407_Clock	Ggal_036747	Ggal_036748	Ggal_022354	Xtro_045529	Xtro_045528	Ggal_014735	Ggal_027029	Ggal_035797	Tspi_316974172	Hrob_127280	Spur_020284_Bmal_1	Nvec_25662_HLH	Smar_003224	Ctel_88932	Ctel_88605	Ctel_199895	Znev_09571	Odio_027679001	Dmel_0261703_gce_germ_cell_expressed_bHLH_PAS_Source_FlyBase_0261703	Dpul_247693	Mmar_MMa43492	Bflo_260827322	Lgig_237855	Avag_02875001	Bmal_170587398	Isca_ISCW008805-PA	Tcas_270004547	Pbac_3468486	Hsap_Ensmbl0134852_clock_circadian_regulator_Source_HGNC_Symbol_Acc_2082_CLOCK	Adig_15906	Hsap_Ensmbl0170485_neuronal_PAS_domain_protein_2_Source_HGNC_Symbol_Acc_7895_NPAS2	Isca_ISCW007040-PA	Cow_06970T0	Odio_011437001	Dmel_0002723_Met_Methoprene_tolerant_Source_FlyBase_0002723	Avag_07942001	Cgig_25277_Aryl_hydrocarbon_receptor_nuclear_translocator_like_protein_1_Source_UniProtKB_TrEMBL_Acc_K1REF6	Lgig_137978	Smim_51737_hypoxia_inducible_factor_alpha_putative_Pediculus_humanus_corporis_gi_242020804_ref_XP_002430841_6e_25_118	Isca_ISCW010910-PA	Avag_50882001	Cele_021446_hlh_33_Protein_HLH_33_hlh_33_mRNA_complete_cds_Source_RefSeq_mRNA_Acc_NM_065064	Isca_ISCW010173-PA	Lgig_166445	Mmar_MMa39760	Nvec_58721	Pfuc_13942_1_10662_t1	Isca_ISCW000615-PA	Mmar_MMa48059	Spur_005453_Spur_005453	Smim_58707_Bmal1_protein_putative_Ixodes_scapularis_gi_241060786_ref_XP_002408047_3e_22_92_0	Mmar_MMa08798	Lgig_68740	Mmar_MMa54666	Lgig_137940	Tspi_316974760	Cgig_27766	Hsap_Ensmbl0166049_PAS_domain_containing_1_Source_HGNC_Symbol_Acc_20686_PASD1	Nvec_25663_	Znev_07054	Bmal_170578601	Ctel_226814	Dpul_99056	Ggal_035796	Gsal_12567_hypoxia_inducible_factor_1_partial	Nvec_25665_TolA	Nvec_11646_C2	Mley_ML36101a	Sjap_0204410	Avag_64267001
HG_4563	Bsch_g42000	Ggal_024646	Cint_008243	Acar_00011414	Xtro_029268	Csav_000084	Drer_003641_trk_fused_gene_Source_ZFIN_Acc_ZDB_GENE_030131_8410_tfg	Spur_014259_Tfg	Hsap_Ensmbl0114354_TRK_fused_gene_Source_HGNC_Symbol_Acc_11758_TFG	Smim_57880_trk_fused_Xenopus_Silurana_tropicalis_gi_269784697_ref_NP_001007962_4e_68_231	Ctel_180567	Bflo_260834364	Znev_11307	Skow_25367m	Cgig_09756_Protein_TFG_Source_UniProtKB_TrEMBL_Acc_K1PJM5	Smar_010851	Dpul_226181	Lgig_106345	Tcas_270003685	Hmag_207830	Isca_ISCW024619-PA	Nvec_38324_PB1	Adig_15224	OcarG_8411	Hrob_89755	Tadh_25159	Avag_04748001	Avag_32315001	Tspi_316969484	Rcul_t44464	Avag_16879001	Sjap_0072030	Avag_34242001	Pbac_3461571	Emul_06401	Cow_04788T0	Mmar_MMa37765	Egra_00576	Hmic_0882100	Aque_226738	Gsal_12915_protein_tfg	Mbre_5046	Odio_030791001	Cele_006565_tfg_1_Protein_TFG_1_tfg_1_mRNA_complete_cds_Source_RefSeq_mRNA_Acc_NM_061061	Sros_11918T0	Cele_013507_Y71A12B_10_Protein_Y71A12B_10_isoform_a_Y71A12B_10_mRNA_complete_cds_Source_RefSeq_mRNA_Acc_NM_001265333	Pfuc_12502_1_32216_t1	Csav_000085	Hmag_231821	Hrob_189584	Mley_ML046313a	Mley_ML15005a	Sman_154040_Sugar_nucleotide_epimerase_related_Source_UniProtKB_TrEMBL_Acc_C4QDC5	Sman_078030
HG_3421	Cow_06703T0	Smim_14265_Nuclear_receptor_binding_protein_Harpegnathos_saltator_gi_307202843_gb_EFN82103_0_0_674	Dpul_308604	Znev_12071	Lgig_202640	Ggal_026590	Drer_056089_nuclear_receptor_binding_protein_1_Source_ZFIN_Acc_ZDB_GENE_041001_146_nrbp1	Csav_008368	Drer_032951_nuclear_receptor_binding_protein_2_Source_ZFIN_Acc_ZDB_GENE_070713_4_nrbp2	Cint_015856	Dmel_0027497_Madm_MLF1_adaptor_molecule_Source_FlyBase_0027497	Avag_19133001	Smar_009158	Acar_00015929	Avag_61100001	Hrob_185521	Ggal_000103	Cele_010427_hpo_11_Protein_HPO_11_hpo_11_mRNA_complete_cds_Source_RefSeq_mRNA_Acc_NM_059621	Avag_44183001	Acar_00000552	Skow_06122m	Avag_54443001	Cint_015855	Tadh_57937	Ctel_222925	Hsap_Ensmbl0260533_nuclear_receptor_binding_protein_2_Source_HGNC_Symbol_Acc_19339_NRBP2	Tspi_316967513	Drer_009626_nuclear_receptor_binding_protein_2_Source_HGNC_Symbol_Acc_19339_NRBP2_1_of_2	Bsch_g12928	Bmal_170593229	Spur_020168_Nrbp	Adig_15500	Xtro_027388	Aque_216462	Rcul_t45506	Tcas_270013752	OcarG_1848	Isca_ISCW014140-PA	Odio_000337001	Mley_ML082120a	Mley_ML008314a	Egra_05919	Emul_02450	Cgig_00822_Nuclear_receptor_binding_protein_Source_UniProtKB_TrEMBL_Acc_K1P797	Hmag_205534	Znev_16297	Bmal_170593231	Hmic_0750500	Sman_046140_Protein_kinase_Source_UniProtKB_TrEMBL_Acc_G4VPT2	Sjap_0035680	Hsap_Ensmbl0185189_nuclear_receptor_binding_protein_2_Source_HGNC_Symbol_Acc_19339_NRBP2	Cgig_25059_Nuclear_receptor_binding_like_protein_Source_UniProtKB_TrEMBL_Acc_K1R774	Mmar_MMa12736	Dpul_266093	Gsal_5376_nuclear_receptor_binding_protein	Sros_08264T0	Pfuc_799_1_07695_t1	Mbre_38328	Pfuc_799_1_07694_t1	Hmag_212016	Hmag_228705	Rcul_t45507	Hmag_212015	Hsap_Ensmbl0115216_nuclear_receptor_binding_protein_1_Source_HGNC_Symbol_Acc_7993_NRBP1	Cint_022492	Tcas_270013751	Odio_015728001	Gsal_189_protein_kinase	Xtro_059782
HG_40353	Sros_06838T0	Mbre_33651	Cow_03537T0
HG_34192	Cow_06535T0	OcarG_6774	Aque_222210
HG_11904	Cow_08108T0	Isca_ISCW012622-PA	Smar_013855	Tcas_270011228	Csav_005050	Ctel_186337	Skow_07568m	Hsap_Ensmbl0166275_chromosome_10_open_reading_frame_32_Source_HGNC_Symbol_Acc_23516_C10orf32	Ggal_013173	Drer_055070_C10orf32_ASMT_readthrough_NMD_candidate_Source_HGNC_Symbol_Acc_49183_C13H10orf32	Smim_79730_PREDICTED_similar_to_CG18065_CG18065_PA_Tribolium_castaneum_gi_91087267_ref_XP_975537_1e_23_95_5	Dmel_0034519_CG18065	Rcul_t16293	Dpul_231506
HG_10719	Smim_79049_Transmembrane_protein_60_Lepeophtheirus_salmonis_gi_290562559_gb_ADD38675_7e_40_139	Bsch_g69179	Lgig_195820	Skow_15390m	Ctel_58245	Acar_00006101	Hsap_Ensmbl0135211_transmembrane_protein_60_Source_HGNC_Symbol_Acc_21754_TMEM60	Ggal_013542	Cgig_04101_Transmembrane_protein_60_Source_UniProtKB_TrEMBL_Acc_K1RLV4	Bflo_260828560	Znev_17890	Isca_ISCW021006-PA	Xtro_054600	Dmel_0035248_CG13919	Hrob_63456	Cow_01029T0
HG_11156	Bflo_260789268	Lgig_236788	Skow_33752m	Tadh_52092	Ggal_026545	Ggal_036071	Drer_034222_HCLS1_binding_protein_3_Source_HGNC_Symbol_Acc_24979_HS1BP3	Acar_00010471	Smim_48088_HS1_binding_protein_3_isoform_CRA_a_Mus_musculus_gi_148665986_gb_EDK98402_3e_19_97_4	Ctel_196035	Cow_01258T0	Nvec_50134_Sorting_nexin	Adig_23274	Xtro_019536	Hsap_Ensmbl0118960_HCLS1_binding_protein_3_Source_HGNC_Symbol_Acc_24979_HS1BP3
HG_8880	Bsch_g29503	Drer_077082_angiotensin_II_receptor_associated_protein_Source_ZFIN_Acc_ZDB_GENE_050309_11_agtrap	Skow_14428m	Bflo_260796619	Ggal_007350	Xtro_028675	Xtro_060546	Ctel_220979	Odio_018158001	Tadh_64038	Cow_07352T0	Lgig_236341	Dpul_220411	Cow_06864T0	Tspi_316966361	Isca_ISCW018637-PA	Dmel_0052638_CG32638	Skow_14434m	Hmag_222033	Skow_14432m	Adig_15804	Skow_14436m
HG_4532	Cow_03192T0	Adig_15448	Hsap_Ensmbl0132305_inner_membrane_protein_mitochondrial_Source_HGNC_Symbol_Acc_6047_IMMT	Csav_002032	Nvec_23139_Flotillin	Smim_80656_inner_membrane_protein_mitochondrial_isoform_CRA_a_Mus_musculus_gi_148666538_gb_EDK98954_2e_89_304	Tcas_270014037	Acar_00011667	Mbre_33745	Cgig_28115_Mitochondrial_inner_membrane_protein_Source_UniProtKB_TrEMBL_Acc_K1QNN9	Dpul_299651	Lgig_128909	Bflo_260828169	Xtro_038976	Mmar_MMa27396	Ctel_228490	Ggal_025404	Pfuc_1323_1_29670_t1	Bsch_g51614	Isca_ISCW010047-PA	Smar_000639	Bsch_g51840	Hmag_232191	Hmag_232190	Cint_027819	Skow_06418m	Drer_057454_inner_membrane_protein_mitochondrial_mitofilin_Source_ZFIN_Acc_ZDB_GENE_030131_5417_immt	Skow_24123m	Spur_004358_Immt	Hrob_193611	Cele_020511_immt_1_Protein_IMMT_1_immt_1_mRNA_complete_cds_Source_RefSeq_mRNA_Acc_NM_076074	Bmal_170588431	Dmel_0019960_CG6455	Tadh_28229	Znev_10943	Avag_46195001	Sman_059150	Odio_005971001	Aque_227120	Egra_03716	Emul_07994	Rcul_t09289	Cele_012315_immt_2_Protein_IMMT_2_immt_2_mRNA_complete_cds_Source_RefSeq_mRNA_Acc_NM_074840	Hmic_0480100	Gsal_7859_mitochondrial_inner_membrane_protein	Tspi_316974687	Mmar_MMa37080	Mley_ML045249a	Cele_018091_F36D4_6_Protein_F36D4_6_Source_UniProtKB_TrEMBL_Acc_Q20104	Ctel_215702	Sjap_0115730	Csav_002024	Csav_002026	Sjap_0133370	Sjap_0317390	Odio_010878001	Sjap_0303580
HG_6332	Bsch_g5759	Cint_020376	Skow_07626m	Hsap_Ensmbl0023608_small_nuclear_RNA_activating_complex_polypeptide_1_43kDa_Source_HGNC_Symbol_Acc_11134_SNAPC1	Ctel_203916	Csav_017276	Cgig_03017_snRNA_activating_protein_complex_subunit_1_Source_UniProtKB_TrEMBL_Acc_K1PK24	Acar_00015910	Ggal_036592	Ggal_019336	Bflo_260814783	Drer_029569_small_nuclear_RNA_activating_complex_polypeptide_1a_Source_ZFIN_Acc_ZDB_GENE_040426_1031_snapc1a	Rcul_t09784	Xtro_035666	Xtro_031606	Drer_003827_small_nuclear_RNA_activating_complex_polypeptide_1b_Source_ZFIN_Acc_ZDB_GENE_040426_716_snapc1b	Smar_009991	Dpul_225553	Znev_01451	Isca_ISCW023176-PA	Adig_19911	Adig_06708	Hmag_229857	Lgig_174642	Tcas_270008917	Tspi_316971758	Mmar_MMa36918	Tadh_55104	Hrob_191663	Pfuc_12712_1_53850_t1	Spur_004918_Snapc1	Smim_80026_PREDICTED_snRNA_activating_protein_complex_subunit_like_Ornithorhynchus_anatinus_gi_149554360_ref_XP_001511006_8e_17_85_5	Nvec_51618_	Cow_02206T0	Smim_13592_snRNA_activating_protein_complex_subunit_putative_Ixodes_scapularis_gi_241779168_ref_XP_002399854_5e_08_55_5	Dmel_0038371_Pbp45_PSEA_binding_protein_45kD_Source_FlyBase_0038371	Dpul_238716	Smim_13603_13603
HG_63914	Cow_00615T0	Mbre_31948
HG_26268	Cow_09172T0	Cow_03551T1	Cow_03551T0	Tspi_316974777	Tadh_61378
HG_3884	Bmal_170588809	Hmic_0629200	Dpul_314966	Cow_07169T0	Cint_005788	Drer_039489_G_protein_coupled_receptor_kinase_interactor_1_Source_ZFIN_Acc_ZDB_GENE_100408_5_git1	Hsap_Ensmbl0108262_G_protein_coupled_receptor_kinase_interacting_ArfGAP_1_Source_HGNC_Symbol_Acc_4272_GIT1	Cow_03455T0	Tcas_270012991	Cgig_15898_ARF_GTPase_activating_protein_GIT2_Source_UniProtKB_TrEMBL_Acc_K1QT75	Bsch_g14835	Ggal_008267	Drer_042791_G_protein_coupled_receptor_kinase_interactor_2b_Source_ZFIN_Acc_ZDB_GENE_070112_2192_git2b	Bflo_260829090	Ggal_033575	Hsap_Ensmbl0139436_G_protein_coupled_receptor_kinase_interacting_ArfGAP_2_Source_HGNC_Symbol_Acc_4273_GIT2	Drer_061915_G_protein_coupled_receptor_kinase_interactor_2a_Source_ZFIN_Acc_ZDB_GENE_060526_267_git2a	Ctel_168917	Acar_00012465	Skow_38163m	Znev_07538	Lgig_51898	Smar_005867	Hrob_193811	Dmel_0033539_Git	Xtro_040357	Avag_15612001	Aque_219537	Avag_00348001	Avag_65574001	Mmar_MMa47302	Odio_008921001	Rcul_t10973	Tadh_18274	Hmag_232870	Gsal_4263_arf_gtpase_activating_protein_git1_like	Egra_04215	Cele_008805_git_1_Protein_GIT_1_git_1_mRNA_complete_cds_Source_RefSeq_mRNA_Acc_NM_077360	Emul_06301	Spur_020518_Git1	OcarG_4395	Pbac_3462478	Xtro_020825	Nvec_49561_	Mbre_32643	Avag_25200001	Pfuc_23221_1_26071_t1	Spur_016189_Spur_016189	Csav_015932	Spur_015876_Git1_1	OcarG_4394	Pfuc_19423_1_40147_t1	Pfuc_25615_1_40578_t1	Nvec_46009_	Csav_015924	Sros_13212T0	Ggal_038832	Spur_014786_Spur_014786	Isca_ISCW021783-PA	Pbac_3475900	Avag_67606001
HG_7974	Xtro_038615	Xtro_061669	Ctel_141660	Hmag_218999	Csav_013712	Cgig_03798	Skow_16890m	Hsap_Ensmbl0152193_ring_finger_protein_219_Source_HGNC_Symbol_Acc_20308_RNF219	Drer_090904_ring_finger_protein_219_Source_HGNC_Symbol_Acc_20308_RNF219	Cint_021791	Ggal_027285	Acar_00015891	Adig_10773	Pfuc_18647_1_18559_t1	Nvec_38572_zf_C3HC4	Tadh_56327	Spur_025631_Rnf219	Cow_02261T0	Lgig_158127	Pfuc_3522_1_66721_t1	Csav_013715	Ggal_035730	Gsal_11919_e3_ubiquitin_protein_ligase_rnf8_b_like	Pfuc_12900_1_39411_t1	Pfuc_48663_1_48682_t1	Pfuc_1959_1_15661_t1
HG_16307	Cow_06566T0	Nvec_17572_Drf_FH1	Skow_42211m	Nvec_24040_Extensin_2	Nvec_34584_Drf_FH1	Lgig_175905	Hmag_207419	Pfuc_357829_1_28887_t1	Mley_ML234511a
HG_7160	Bsch_g15555	Acar_00020905	Csav_014550	Cgig_10237	Lgig_106249	Drer_037909_chromosome_19_open_reading_frame_52_Source_HGNC_Symbol_Acc_25152_C3H19orf52	Xtro_053476	Skow_11633m	Znev_00398	Bflo_260832211	Pfuc_70885_1_34812_t1	Adig_03595	Ctel_178561	Rcul_t45395	Spur_005679_Spur_005679	Mley_ML020012a	Tadh_57134	Nvec_19727_	Cele_011017_R04F11_5_Protein_R04F11_5_R04F11_5_mRNA_complete_cds_Source_RefSeq_mRNA_Acc_NM_073688	Dpul_318205	Hmag_215277	Cow_03379T0	Aque_202413	Odio_014986001	Dmel_0029665_CG14270	Tspi_316972023	Bmal_170585616	Sros_02382T0	Smim_71233_uncharacterized_protein_LOC100170101_Nasonia_vitripennis_gi_193290136_ref_NP_001123254_7e_12_66_6	Mbre_8926	Isca_ISCW012898-PA
HG_6439	Bsch_g57194	Skow_01886m	Bflo_260808789	Lgig_204899	Hsap_Ensmbl0130772_mediator_complex_subunit_18_Source_HGNC_Symbol_Acc_25944_MED18	Xtro_044632	Drer_041237_mediator_of_RNA_polymerase_II_transcription_subunit_18_homolog_yeast_Source_ZFIN_Acc_ZDB_GENE_040426_1276_med18	Smar_012353	Znev_08372	Xtro_062949	Isca_ISCW017119-PA	Dpul_217150	Tcas_270004688	Smim_71786_mediator_of_RNA_polymerase_II_transcription_subunit_putative_Ixodes_scapularis_gi_241172449_ref_XP_002410755_5e_96_288	Ctel_129251	Mmar_MMa22467	Spur_009277_Med_rnapIIh	Odio_009501001	Odio_008943001	Hrob_76268	Cgig_07651_Mediator_of_RNA_polymerase_II_transcription_subunit_18_Source_UniProtKB_TrEMBL_Acc_K1QZR4	Avag_44548001	Hmag_224785	Adig_09033	Rcul_t36848	Bmal_170595620	Cele_007018_mdt_18_Protein_MDT_18_mdt_18_mRNA_complete_cds_Source_RefSeq_mRNA_Acc_NM_059468	Pfuc_83370_1_71201_t1	Pfuc_41294_1_12450_t1	Pfuc_5365_1_45184_t1	Aque_223957	Pbac_3471176	Tspi_316974025	Mley_ML104627a	Ctel_197316	Cow_00189T0	Dmel_0026873_MED18_Mediator_complex_subunit_18_Source_FlyBase_0026873
HG_727	Nvec_899_Alpha_L_fucos	Cgig_07636_Plasma_alpha_L_fucosidase_Source_UniProtKB_TrEMBL_Acc_K1QK28	Aque_213337	OcarG_6632	Bsch_g12356	Cint_015526	Skow_19773m	Csav_018858	Csav_018856	Cgig_25761_Plasma_alpha_L_fucosidase_Source_UniProtKB_TrEMBL_Acc_K1RJH9	Spur_017280_Fuca2	Ctel_177977	Cint_006232	Cint_006238	Pfuc_1147_1_58383_t1	Cgig_25762_Plasma_alpha_L_fucosidase_Source_UniProtKB_TrEMBL_Acc_K1QC19	Smar_005017	Bflo_260809055	Xtro_021551	Cgig_02729_Plasma_alpha_L_fucosidase_Source_UniProtKB_TrEMBL_Acc_K1QK85	Hsap_Ensmbl0001036_fucosidase_alpha_L_2_plasma_Source_HGNC_Symbol_Acc_4008_FUCA2	Adig_17740	Cgig_25760_Plasma_alpha_L_fucosidase_Source_UniProtKB_TrEMBL_Acc_K1QZW1	Hrob_79707	Drer_044073_fucosidase_alpha_L_2_plasma_Source_ZFIN_Acc_ZDB_GENE_040822_39_fuca2	Hrob_79486	Lgig_230702	Cint_009161	Cgig_13765_Plasma_alpha_L_fucosidase_Source_UniProtKB_TrEMBL_Acc_K1QFV3	Csav_009745	Adig_19463	Dpul_308689	Cint_009155	Cgig_25772_Plasma_alpha_L_fucosidase_Source_UniProtKB_TrEMBL_Acc_K1QC26	Hrob_79628	Csav_009718	Spur_026834_Fuca2_1	Csav_009746	Spur_026835_Fuca2_2	Lgig_113506	Cgig_23342_Plasma_alpha_L_fucosidase_Source_UniProtKB_TrEMBL_Acc_K1QWY9	Lgig_217885	Ctel_184738	Dpul_318578	Avag_54955001	Cgig_15274_Plasma_alpha_L_fucosidase_Source_UniProtKB_TrEMBL_Acc_K1QWY7	Lgig_113617	Avag_64067001	Znev_07043	Dpul_55824	Lgig_109263	Hsap_Ensmbl0179163_fucosidase_alpha_L_1_tissue_Source_HGNC_Symbol_Acc_4006_FUCA1	Smim_45021_alpha_L_fucosidase_putative_Ixodes_scapularis_gi_241691736_ref_XP_002412933_0_0_589	Lgig_113714	Drer_035890_fucosidase_alpha_L_1_tissue_Source_ZFIN_Acc_ZDB_GENE_030131_7434_fuca1	Cint_006243	Lgig_231110	Aque_223887	Spur_027649_Fuca2_3	Hmic_0815500	Avag_63797001	Tcas_270003718	Drer_035879_fucosidase_alpha_L_1_tissue_Source_HGNC_Symbol_Acc_4006_FUCA1_1_of_2	Tadh_37144	Ctel_173285	Tadh_30613	Acar_00005186	Cint_009169	Csav_009719	Tcas_270003719	Cint_015527	Bsch_g40661	Avag_10694001	Cint_011861	Csav_018857	Ggal_022328	Egra_02754	Emul_09698	Ggal_006529	Pfuc_8633_1_38799_t1	Cint_009508	Cint_009511	Isca_ISCW012070-PA	Cgig_04667_Plasma_alpha_L_fucosidase_Source_UniProtKB_TrEMBL_Acc_K1PIF4	Lgig_238384	Avag_63798001	Avag_21135001	Avag_65251001	Pfuc_8253_1_02566_t1	Adig_12556	Xtro_039845	Acar_00007912	Dmel_0036169_Fuca_alpha_L_fucosidase_Source_FlyBase_0036169	Csav_005155	Csav_005157	Spur_017281_Fuca2_4	Skow_25195m	Hrob_172980	Hmag_216082	Ctel_146103	Cint_009500	Csav_005156	Cint_004067	Cint_004068	Sman_146250_Alpha_l_fucosidase_putative_Source_UniProtKB_TrEMBL_Acc_G4LY49	Pfuc_1147_1_58385_t1	Rcul_t03700	Csav_013927	Bsch_g19574	Sjap_0201950	Nvec_7747_Alpha_L_fucos	Cele_012225_W03G11_3_Protein_W03G11_3_W03G11_3_mRNA_complete_cds_Source_RefSeq_mRNA_Acc_NM_077619	Ctel_91196	Isca_ISCW003071-PA	Pfuc_22875_1_04248_t1	Pfuc_1147_1_58384_t1	Cow_08685T0	Lgig_211563	Tspi_316978203	Lgig_158597	Aque_213338	Bmal_170588281	Rcul_t42835	Bsch_g9177	Aque_213339	Adig_12558	Ctel_221178	Lgig_95029	Ctel_208204	Hmag_214793	Nvec_31446_	Isca_ISCW012071-PA	Xtro_060749	Tspi_316970183	Nvec_17438_Alpha_L_fucos	Nvec_55050_Alpha_L_fucos	Isca_ISCW001561-PA	Bsch_g3920	Hmag_223483	OcarG_7678	Ctel_91072	Nvec_20513_	Nvec_729_Alpha_L_fucos	Isca_ISCW004183-PA	Pfuc_106587_1_28152_t1	OcarG_10747	Adig_12555	Nvec_31239_Alpha_L_fucos	Hmag_207526	Hmag_200142	Hmag_227781	Avag_53413001	Hmag_202376	Hmag_214794	Ctel_51219	Odio_011033001	Aque_219261	Cgig_23341_Tissue_alpha_L_fucosidase_Source_UniProtKB_TrEMBL_Acc_K1QB54	OcarG_193	Hmag_204459	Ctel_44188	Ctel_41728	Lgig_147833	Lgig_58538	Lgig_58502	OcarG_9635	Pfuc_1147_1_58381_t1	Pfuc_7008_1_17030_t1	Pfuc_82496_1_13258_t1	Ctel_49184	Skow_27256m	Ctel_96254	Nvec_25534_Alpha_L_fucos	OcarG_9236	Mmar_MMa12516	Lgig_158596	Nvec_37971_7tm_1	Bsch_g31426	Isca_ISCW007808-PA	Aque_223013	Hmag_227072	Hmic_1022500	Ctel_49326	Ctel_59323	Pfuc_23880_1_62259_t1	Adig_22390	Hmag_227785	Ctel_50577	Ctel_130974	Csav_005158	Ctel_102689	Znev_07042	Isca_ISCW015162-PA	Ctel_49350	Bsch_g3919	Bsch_g41870	Hmag_214795	Dpul_340363	Pfuc_13874_1_61266_t1	OcarG_4487	Isca_ISCW018490-PA	Nvec_40868_	Ctel_215135	OcarG_10112	Nvec_33174_	Cgig_00694	Adig_12557	Csav_005159	Nvec_48159_	Nvec_27876_	Nvec_46770_
HG_42659	Cow_05523T0	Cow_05523T1	Tspi_316968431
HG_3400	Bsch_g3104	Csav_012394	Cint_021816	Spur_026027_Btbd10	Lgig_105982	Skow_08484m	Smim_44901_BTB_POZ_domain_containing_protein_10_Acromyrmex_echinatior_gi_332024261_gb_EGI64465_3e_158_461	Smar_000064	Acar_00016317	Ggal_000699	Drer_020252_BTB_POZ_domain_containing_10b_Source_ZFIN_Acc_ZDB_GENE_080104_5_btbd10b	Smim_36000_BTB_POZ_domain_containing_protein_10_Camponotus_floridanus_gi_307185945_gb_EFN71747_1e_163_480	Xtro_052230	Ggal_008606	Acar_00004355	Dmel_0035107_mri_mrityu_Source_FlyBase_0035107	Nvec_3384_K_tetra	Tadh_33001	Hrob_72687	Cgig_18652_BTB_POZ_domain_containing_protein_10_Source_UniProtKB_TrEMBL_Acc_K1QX87	Tcas_270004600	Bflo_260829146	Bmal_170595103	Aque_220741	Drer_059381_potassium_channel_tetramerization_domain_containing_20_Source_HGNC_Symbol_Acc_21052_KCTD20	Isca_ISCW023500-PA	Znev_06033	Mmar_MMa47851	OcarG_543	Bmal_170590182	Avag_09300001	Avag_43322001	Hmag_231230	Rcul_t43779	Avag_19686001	Avag_16195001	Odio_007691001	Cele_019888_snpc_1_4_Protein_BTBD_10_isoform_d_btbd_10_mRNA_complete_cds_Source_RefSeq_mRNA_Acc_NM_001027094	Mley_ML014410a	Emul_03996	Egra_09181	Pbac_3464320	Mbre_13315	Hmic_0572900	Sman_159620	Sros_05028T0	Cow_00164T0	Ctel_202243	Dpul_220489	Sjap_0034060	Gsal_1966_btb_poz_domain_containing_protein_kctd20	Pfuc_11353_1_68325_t1	Adig_13298	Gsal_13240_btb_domain_containing_isoform_cra_a	Bsch_g4335	Drer_062674_BTB_POZ_domain_containing_10a_Source_ZFIN_Acc_ZDB_GENE_070410_41_btbd10a	Hsap_Ensmbl0148925_BTB_POZ_domain_containing_10_Source_HGNC_Symbol_Acc_21445_BTBD10	Hmag_201771	Bmal_170595105
HG_1789	Xtro_061083	Acar_00005299	Ggal_026350	Drer_059425_syntrophin_gamma_2_Source_ZFIN_Acc_ZDB_GENE_060526_196_sntg2	Cow_05815T0	Smim_39848_PREDICTED_similar_to_Syntrophin_like_CG4905_PC_isoform_Tribolium_castaneum_gi_189233916_ref_XP_001815917_5e_52_181	Hmic_0096300	Skow_34524m	Skow_17627m	Bmal_170590163	Bmal_170586988	Sman_126310_Putative_syntrophin_Source_UniProtKB_TrEMBL_Acc_G4VPX9	Spur_026776_Sntb1	Bflo_260798248	Adig_11787	Cow_03596T0	Dpul_301017	Lgig_235611	Hrob_95740	Cele_017866_stn_2_Protein_STN_2_isoform_b_stn_2_mRNA_complete_cds_Source_RefSeq_mRNA_Acc_NM_001029439	Znev_04025	Ggal_026399	Tcas_270014800	Dmel_0034135_Syn2_Syntrophin_like_2_Source_FlyBase_0034135	Avag_02511001	Avag_58555001	Avag_16524001	Hsap_Ensmbl0168807_syntrophin_beta_2_dystrophin_associated_protein_A1_59kDa_basic_component_2_Source_HGNC_Symbol_Acc_11169_SNTB2	Drer_041729_syntrophin_basic_1_Source_ZFIN_Acc_ZDB_GENE_040704_13_sntb1	Rcul_t00219	Tspi_316967135	Xtro_062960	Drer_051763_syntrophin_beta_2_dystrophin_associated_protein_A1_59kDa_basic_component_2_Source_HGNC_Symbol_Acc_11169_SNTB2	Xtro_046345	Xtro_064046	Drer_090781_syntrophin_alpha_1_Source_HGNC_Symbol_Acc_11167_SNTA1	Lgig_231326	Xtro_012673	Mmar_MMa01105	Ctel_177681	Hrob_105641	Xtro_059364	Xtro_012501	Smim_63622_beta_syntrophin_putative_Ixodes_scapularis_gi_241694468_ref_XP_002402210_3e_137_410	Ggal_024556	Bsch_g55526	Dmel_0037130_Syn1_Syntrophin_like_1_Source_FlyBase_0037130	Hsap_Ensmbl0147481_syntrophin_gamma_1_Source_HGNC_Symbol_Acc_13740_SNTG1	Isca_ISCW010457-PA	Hsap_Ensmbl0101400_syntrophin_alpha_1_Source_HGNC_Symbol_Acc_11167_SNTA1	Hmag_219783	Adig_21440	Acar_00012130	Emul_00580	Drer_061832_syntrophin_gamma_1_Source_HGNC_Symbol_Acc_13740_SNTG1	Egra_01774	OcarG_7295	Znev_18779	Sros_02407T0	Tadh_24172	Ggal_035790	Cele_006062_stn_1_Protein_STN_1_isoform_a_Source_RefSeq_mRNA_Acc_NM_060120	Gsal_14733_syntrophin_like_isoform_b	Ctel_219313	Bflo_260827501	Cint_026049	Adig_06598	Cgig_04772_Gamma_1_syntrophin_Source_UniProtKB_TrEMBL_Acc_K1QGF2	Smar_009399	Lgig_142844	Cgig_10486_Beta_1_syntrophin_Source_UniProtKB_TrEMBL_Acc_K1P5K7	Acar_00003188	Ggal_035791	Acar_00009106	Skow_27658m	Smar_007701	Sjap_0052520	Acar_00008363	Rcul_t35217	Avag_29736001	Avag_29761001	Odio_009003001	Sjap_0110250	Ggal_000910	Spur_024423_Spur_024423	OcarG_1702	Gsal_2882_beta_1_syntrophin_like	Pfuc_14514_1_46765_t1	Aque_221400	Tspi_316975136	Spur_004591_Sntg2	Avag_38264001	Aque_200758	Gsal_5515_tyrosine_protein_phosphatase_non_receptor_type_4	Cint_026050	Rcul_t11977	Csav_003251	Pfuc_5106_1_38060_t1	Pfuc_52561_1_48774_t1	Smim_39819_PREDICTED_similar_to_Syntrophin_like_CG4905_PC_isoform_Tribolium_castaneum_gi_189233916_ref_XP_001815917_6e_14_72_8	Gsal_5046_gamma_1_syntrophin	Nvec_50150_	Gsal_653_beta_1_syntrophin_59_kda_dystrophin_associated_protein_a1_basic_component_1	Rcul_t27908	Hsap_Ensmbl0172554_syntrophin_gamma_2_Source_HGNC_Symbol_Acc_13741_SNTG2	Hsap_Ensmbl0260873_syntrophin_beta_2_dystrophin_associated_protein_A1_59kDa_basic_component_2_Source_HGNC_Symbol_Acc_11169_SNTB2	Smim_39820_PREDICTED_similar_to_Syntrophin_like_CG4905_PC_isoform_Tribolium_castaneum_gi_189233916_ref_XP_001815917_5e_06_49_7	Mbre_6698
HG_4778	Cele_015470_C05D2_10_Protein_C05D2_10_isoform_a_C05D2_10_mRNA_complete_cds_Source_RefSeq_mRNA_Acc_NM_065804	Ctel_222480	Dpul_189478	Nvec_5728_Band_41	Spur_023527_Wdr37	Cow_03212T0	Tadh_31828	Bmal_170581262	Mley_ML02119a	Znev_10082	Tspi_316969128	Tspi_316964589	Rcul_t20166	Isca_ISCW019315-PA	Aque_217718	Tcas_270006866	Dmel_0038617_CG12333	Xtro_039219	Hsap_Ensmbl0047056_WD_repeat_domain_37_Source_HGNC_Symbol_Acc_31406_WDR37	Ggal_010894	Acar_00003099	Smar_008220	Drer_074611_WD_repeat_domain_37_Source_ZFIN_Acc_ZDB_GENE_030131_8101_wdr37	Bflo_260835840	Cgig_06916_WD_repeat_containing_protein_37_Source_UniProtKB_TrEMBL_Acc_K1R8S0	Skow_31882m	Lgig_194641	Hrob_191131	Csav_001953	Csav_001954	Sros_08234T0	Aque_217719	Smim_25941_microtubule_binding_protein_YTM1_putative_Ixodes_scapularis_gi_241570439_ref_XP_002402799_8e_89_275	Hmag_225313	Avag_33976001	Avag_40412001	Odio_003672001	Emul_02709	Egra_05109	Hmic_0544600	Mbre_10829	Gsal_8683_wd_repeat_containing_protein_37	Tadh_60998	Sman_144870	OcarG_7368	Mmar_MMa29167	Pfuc_1631_1_22700_t1	Adig_18470	Mmar_MMa08099	Skow_31896m	Pbac_3471637	Csav_001955	Pbac_3471196	Sjap_0308350
HG_4181	Mmar_MMa56648	Cow_00082T0	Mley_ML11174a	Smar_012859	Rcul_t05147	Lgig_228394	Ctel_152026	Dpul_301185	Dmel_0034585_CG4030	Tspi_316965802	Tcas_270012510	Cgig_24240_Rab_GTPase_binding_effector_protein_1_Source_UniProtKB_TrEMBL_Acc_K1QDJ7	Hrob_188699	Znev_18231	Nvec_37872_	Sjap_0045850	Csav_007459	Cele_017161_rabn_5_Protein_RABN_5_rabn_5_mRNA_complete_cds_Source_RefSeq_mRNA_Acc_NM_065865	Bmal_170579766	Smim_g77639_t1_Rab_GTPase_binding_effector_protein_Harpegnathos_saltator_gi_307191797_gb_EFN75235_1e_65_229	Spur_003845_Rabep1	Skow_12248m	Hmic_0007300	Egra_04377	Isca_ISCW019541-PA	Emul_02067	Adig_02380	Sman_126170	Cgig_04925_Rab_GTPase_binding_effector_protein_1_Source_UniProtKB_TrEMBL_Acc_K1Q7D7	Gsal_5624_rab_gtpase_binding_effector_protein_1	Ggal_002664	Ggal_002662	Tspi_316959093	Xtro_059109	Xtro_046188	Ggal_039547	Drer_059600_rabaptin_RAB_GTPase_binding_effector_protein_1_Source_ZFIN_Acc_ZDB_GENE_060526_165_rabep1	Hsap_Ensmbl0029725_rabaptin_RAB_GTPase_binding_effector_protein_1_Source_HGNC_Symbol_Acc_17677_RABEP1	Acar_00015167	Pfuc_6596_1_67477_t1	Mmar_MMa07126	Rcul_t05146	Pfuc_33073_1_19483_t1	Bflo_260793781	Smim_3288_PREDICTED_similar_to_rabaptin_5_Strongylocentrotus_purpuratus_gi_115770453_ref_XP_789966_1e_21_100	Spur_022665_Rabep1_1	Ctel_102490	Tadh_59047	OcarG_4256	Smim_3276_PREDICTED_rabaptin_RAB_GTPase_binding_effector_protein_like_partial_Saccoglossus_kowalevskii_gi_291220992_ref_XP_002730507_1e_33_132	Nvec_15362_LTXXQ	Smim_58412_Rab_GTPase_binding_effector_protein_Acromyrmex_echinatior_gi_332021350_gb_EGI61724_2e_26_115	Bflo_260793779	Mbre_23749	Sros_06469T0	Avag_18699001	Aque_218854	Mmar_MMa56108	Mmar_MMa49312	Mmar_MMa56107	Tspi_316961273
HG_10781	Bsch_g71809	Xtro_012644	Acar_00004374	Dmel_0260401_MED9_Mediator_complex_subunit_9_Source_FlyBase_0260401	Smar_009410	Mmar_MMa19978	Cow_00979T0	Tcas_270013501	Znev_02175	Dpul_231309	Isca_ISCW021134-PA	Hrob_72187	Drer_096631_mediator_complex_subunit_9_Source_HGNC_Symbol_Acc_25487_MED9	Ggal_007732	Bflo_260803425	Hsap_Ensmbl0141026_mediator_complex_subunit_9_Source_HGNC_Symbol_Acc_25487_MED9
HG_44263	Cow_06237T0	Cow_05378T0	Odio_005850001
HG_8683	Cele_001325_eor_2_Protein_EOR_2_isoform_a_eor_2_mRNA_complete_cds_Source_RefSeq_mRNA_Acc_NM_001029299	Bmal_170583471	Rcul_t45987	Smar_011988	Smim_13413_Glutamine_and_serine_rich_protein_Harpegnathos_saltator_gi_307191948_gb_EFN75338_1e_52_202	Lgig_153075	Dpul_222783	Cgig_10981_Proline_rich_protein_12_Source_UniProtKB_TrEMBL_Acc_K1Q354	Tcas_270005625	Isca_ISCW017633-PA	Znev_02863	Hrob_190695	Znev_06506	Ctel_197915	Pfuc_38623_1_26843_t1	Cow_07229T0	Mbre_26821	Tadh_57310	Pfuc_9514_1_38920_t1	Tcas_270003062	Isca_ISCW002360-PA	Smim_3447_Prr12_protein_putative_Ixodes_scapularis_gi_241157081_ref_XP_002407947_8e_04_42_7	Smim_3449_3449
HG_4423	Avag_49393001	Avag_07432001	Cgig_23874_Leucine_rich_repeat_containing_protein_68_Source_UniProtKB_TrEMBL_Acc_K1R885	Smim_75846_PREDICTED_leucine_rich_repeat_containing_protein_68_partial_Pan_troglodytes_gi_332856223_ref_XP_003316496_2e_104_342	Bmal_170582136	Hrob_74301	Hrob_63861	Aque_224572	Smar_008392	Nvec_24425_	Ctel_218827	Znev_00480	Tadh_59797	Odio_004626001	Bsch_g66312	Bsch_g68002	Cint_012017	Bflo_260831218	Cint_026750	Rcul_t44072	Skow_44160m	Drer_089780_protein_phosphatase_1_regulatory_subunit_37_Source_HGNC_Symbol_Acc_27607_PPP1R37_3_of_3	Lgig_107752	Acar_00004201	Hsap_Ensmbl0104866_protein_phosphatase_1_regulatory_subunit_37_Source_HGNC_Symbol_Acc_27607_PPP1R37	Drer_078458_protein_phosphatase_1_regulatory_subunit_37_Source_ZFIN_Acc_ZDB_GENE_050208_7_ppp1r37	Drer_061010_protein_phosphatase_1_regulatory_subunit_37_Source_ZFIN_Acc_ZDB_GENE_050208_7_ppp1r37	Cele_009201_F28C1_3_Protein_F28C1_3_isoform_a_F28C1_3_mRNA_complete_cds_Source_RefSeq_mRNA_Acc_NM_073725	Xtro_041363	Isca_ISCW000101-PA	Hmag_219846	Dpul_303586	OcarG_4051	Mmar_MMa56198	Mley_ML21881a	Tspi_316977963	Dmel_0051635_CG31635	Adig_07418	Tcas_270014623	Cow_04157T0	Adig_07419	Sros_09409T0	Spur_000579_Spur_000579	Smim_47488_PREDICTED_similar_to_Si_ch211_234g24_protein_Ciona_intestinalis_gi_198420066_ref_XP_002123846_3e_15_78_6	Mbre_32497	Skow_44235m	Nvec_8961_NUDE_C	Csav_002232	Hmag_219844	Mley_ML348721a	Mmar_MMa35785	Nvec_38910_
HG_8208	Bsch_g5122	Bsch_g8987	Skow_33809m	Xtro_047721	Smim_62495_Pallidin_putative_Ixodes_scapularis_gi_241597913_ref_XP_002404824_4e_25_105	Znev_01321	Hsap_Ensmbl0104164_biogenesis_of_lysosomal_organelles_complex_1_subunit_6_pallidin_Source_HGNC_Symbol_Acc_8549_BLOC1S6	Bflo_260820333	Ctel_225956	Lgig_105900	Tadh_60322	Ggal_009199	Hmag_220801	Drer_042933_biogenesis_of_lysosomal_organelles_complex_1_subunit_6_pallidin_Source_ZFIN_Acc_ZDB_GENE_070112_1862_bloc1s6	Adig_19301	Csav_001908	Cgig_24872_Pallidin_Source_UniProtKB_TrEMBL_Acc_K1QYC4	Sros_00986T0	Spur_004284_Spur_004284	Cele_019010_glo_2_Protein_GLO_2_glo_2_mRNA_complete_cds_Source_RefSeq_mRNA_Acc_NM_059060	Isca_ISCW009448-PA	Dpul_231329	Cow_03024T0	Dmel_0036192_pallidin_pallidin_Source_FlyBase_0036192	Mley_ML16564a
HG_7541	Ctel_91532	Tadh_21810	Bflo_260790719	Smim_78777_notch1_induced_protein_Capsaspora_owczarzaki_ATCC_30864_gi_320170339_gb_EFW47238_1e_68_232	Mbre_2255	Adig_00794	Ggal_017536	Hsap_Ensmbl0214960_isoprenoid_synthase_domain_containing_Source_HGNC_Symbol_Acc_37276_ISPD	Xtro_063567	Xtro_049329	Xtro_049330	Cow_05182T0	Znev_00757	Lgig_111165	OcarG_7936	Sros_07710T0	Drer_005034_isoprenoid_synthase_domain_containing_Source_ZFIN_Acc_ZDB_GENE_061110_16_ispd	Acar_00012620	Smar_004155	Cgig_14968_2_C_methyl_D_erythritol_4_phosphate_cytidylyltransferase_like_protein_Source_UniProtKB_TrEMBL_Acc_K1PNQ0	Ctel_125354	Cint_023550	Hmag_219676	Hrob_63060	Hmag_219677	Mmar_MMa08186	Csav_016238	Spur_028915_Hypp_2974
HG_2221	Bsch_g31194	Bsch_g2318	Bsch_g66755	Csav_018544	Cint_005774	Xtro_032887	Acar_00014953	Drer_059680_fascin_homolog_1_actin_bundling_protein_a_Strongylocentrotus_purpuratus_Source_ZFIN_Acc_ZDB_GENE_031009_1_fscn1a	Hsap_Ensmbl0075618_fascin_homolog_1_actin_bundling_protein_Strongylocentrotus_purpuratus_Source_HGNC_Symbol_Acc_11148_FSCN1	Drer_059574_fascin_homolog_2_actin_bundling_protein_retinal_Strongylocentrotus_purpuratus_a_Source_ZFIN_Acc_ZDB_GENE_110901_1_fscn2a	Drer_074396_fascin_homolog_2_actin_bundling_protein_retinal_Strongylocentrotus_purpuratus_b_Source_ZFIN_Acc_ZDB_GENE_040426_1740_fscn2b	Drer_037747_si_ch211_160d14_1_Source_ZFIN_Acc_ZDB_GENE_070424_140_si_ch211_160d14_1	Xtro_016345	Dpul_308484	Hsap_Ensmbl0186765_fascin_homolog_2_actin_bundling_protein_retinal_Strongylocentrotus_purpuratus_Source_HGNC_Symbol_Acc_3960_FSCN2	Cgig_25410_Fascin_Source_UniProtKB_TrEMBL_Acc_K1QEZ3	Smim_2685_protein_singed_putative_Pediculus_humanus_corporis_gi_242005783_ref_XP_002423740_0_0_678	Skow_00772m	Mmar_MMa49854	Znev_02273	Mmar_MMa51854	Sros_05707T0	Ctel_158885	Smar_007508	Pfuc_5343_1_23758_t1	Tcas_270012518	Dmel_0003447_sn_singed_Source_FlyBase_0003447	Lgig_108036	Cow_00505T0	Hrob_184944	Hrob_185802	OcarG_5913	Isca_ISCW004404-PA	Sros_10129T0	Hmag_230291	Acar_00017464	Aque_229335	Avag_32366001	Avag_60919001	Avag_15272001	Avag_10555001	Mbre_39233	Cgig_16132_Protein_singed_Source_UniProtKB_TrEMBL_Acc_K1QMU8	Mbre_33223	Spur_010943_Fascin1_Fascin_Source_UniProtKB_Swiss_Prot_Acc_Q05634	Cgig_16131_Fascin_Source_UniProtKB_TrEMBL_Acc_K1QE63	Pfuc_56007_1_70831_t1	Acar_00011441	Hmag_228755	Bflo_260821505	Adig_05268	Nvec_57025_Fascin	OcarG_5420	Hsap_Ensmbl0106328_fascin_homolog_3_actin_bundling_protein_testicular_Strongylocentrotus_purpuratus_Source_HGNC_Symbol_Acc_3961_FSCN3	Spur_023199_Fscn1	Sjap_0212880	Sman_169730_Fascin_putative_Source_UniProtKB_TrEMBL_Acc_C4QKQ7	Smim_84007_fascin_putative_Ixodes_scapularis_gi_241177891_ref_XP_002400230_1e_111_339	Bsch_g36573	Ggal_033359	Smim_3737_PREDICTED_similar_to_fascin_Tribolium_castaneum_gi_91089337_ref_XP_972494_2e_78_253	Pfuc_16038_1_61567_t1	Mmar_MMa51851	Nvec_54879_	Nvec_42796_Fascin	Bsch_g37567	Gsal_3700_sjchgc09066_protein	Egra_05955	Hmic_0879000	Ggal_037676	Gsal_4160_fascin
HG_9124	Bsch_g16020	Bsch_g64459	Xtro_053886	Drer_041599_zgc_91860_Source_ZFIN_Acc_ZDB_GENE_040704_34_zgc_91860	Skow_31520m	Hsap_Ensmbl0135709_KIAA0513_Source_HGNC_Symbol_Acc_29058_KIAA0513	Ctel_148510	Znev_11631	Smim_6204_Maltase_Camponotus_floridanus_gi_307167421_gb_EFN61006_2e_81_281	Cgig_05257	Cow_04280T0	Adig_11425	Lgig_159106	Tadh_55780	Hrob_190316	Acar_00014254	Mley_ML306113a	Dmel_0031858_CG17378	Pfuc_148_1_57992_t1	Lgig_159107	Bflo_260798694
HG_16338	OcarG_3201	Cow_03821T0	Aque_224647	Mley_ML049017a	Aque_224648
HG_6811	Tcas_270001572	Pfuc_13897_1_18057_t1	Smim_67988rile_alpha_motif_domain_containing_protein_putative_Ixodes_scapularis_gi_241999000_ref_XP_002434143_3e_30_114	Mmar_MMa06484	Pfuc_50967_1_34479_t1	Smar_014409	Skow_06254m	Lgig_170443	Ctel_39132	Ctel_29507	Isca_ISCW004462-PA	Drer_007179_SAM_and_SH3_domain_containing_1a_Source_ZFIN_Acc_ZDB_GENE_030131_9960_sash1a	Adig_00696	Acar_00006949	Ggal_031168	Znev_17823	Smim_50403rile_alpha_motif_domain_containing_protein_5_Acromyrmex_echinatior_gi_332018642_gb_EGI59216_1e_29_120	Drer_079342_sterile_alpha_motif_domain_containing_5_Source_HGNC_Symbol_Acc_21180_SAMD5	Nvec_7357_SAM_2	Spur_006320_Spur_006320	Dmel_0263117_CG34377	Hmag_224898	Hrob_148668	Dmel_0039002_CG17625	Cow_03690T0	Nvec_14732_SAM_1	Tadh_60945	Smar_014809	Hsap_Ensmbl0203727_sterile_alpha_motif_domain_containing_5_Source_HGNC_Symbol_Acc_21180_SAMD5	Smim_77456_PREDICTED_similar_to_CG31163_CG31163_PD_Tribolium_castaneum_gi_189234720_ref_XP_972950_1e_15_83_2	Nvec_21362_IF3_N	Sros_02745T0	Isca_ISCW023868-PA	Lgig_170444
HG_2457	Bsch_g30299	Csav_002849	Cint_023749	Acar_00013359	Hsap_Ensmbl0153879_CCAAT_enhancer_binding_protein_C_EBP_gamma_Source_HGNC_Symbol_Acc_1837_CEBPG	Xtro_057051	Ggal_007758	Drer_036073_CCAAT_enhancer_binding_protein_C_EBP_gamma_Source_ZFIN_Acc_ZDB_GENE_020111_5_cebpg	Znev_01153	Smim_11655_PREDICTED_CCAAT_enhancer_binding_protein_gamma_like_isoform_Nasonia_vitripennis_gi_156550161_ref_XP_001606194_3e_31_117	Bflo_260834865	Skow_27739m	Bsch_g45088	Csav_002848	Cint_023748	Hsap_Ensmbl0172216_CCAAT_enhancer_binding_protein_C_EBP_beta_Source_HGNC_Symbol_Acc_1834_CEBPB	Xtro_026860	Hsap_Ensmbl0092067_CCAAT_enhancer_binding_protein_C_EBP_epsilon_Source_HGNC_Symbol_Acc_1836_CEBPE	Ggal_012991	Hsap_Ensmbl0245848_CCAAT_enhancer_binding_protein_C_EBP_alpha_Source_HGNC_Symbol_Acc_1833_CEBPA	Ggal_007755	Xtro_039633	Drer_036074_CCAAT_enhancer_binding_protein_C_EBP_alpha_Source_ZFIN_Acc_ZDB_GENE_020111_2_cebpa	Acar_00015296	Acar_00007123	Drer_042725_CCAAT_enhancer_binding_protein_C_EBP_beta_Source_ZFIN_Acc_ZDB_GENE_020111_3_cebpb	Xtro_061462	Hsap_Ensmbl0221869_CCAAT_enhancer_binding_protein_C_EBP_delta_Source_HGNC_Symbol_Acc_1835_CEBPD	Acar_00011756	Hmag_210340	Drer_087303_CCAAT_enhancer_binding_protein_C_EBP_delta_Source_ZFIN_Acc_ZDB_GENE_020111_4_cebpd	Ctel_48594	Acar_00018713	Xtro_010514	Cgig_26304_CCAAT_enhancer_binding_protein_delta_Source_UniProtKB_TrEMBL_Acc_K1PR50	Smim_11670_CEBPA_CCAAT_enhancer_binding_protein_alpha_putative_Ixodes_scapularis_gi_215500538_gb_EEC10032_3e_49_179	Tadh_9287	Mmar_MMa38922	Cgig_26305_CCAAT_enhancer_binding_protein_gamma_Source_UniProtKB_TrEMBL_Acc_K1PYD5	Adig_05133	OcarG_3061	Smim_13777_CEBPA_CCAAT_enhancer_binding_protein_alpha_putative_Ixodes_scapularis_gi_215500538_gb_EEC10032_1e_30_125	Drer_090254_Uncharacterized_protein_Source_UniProtKB_TrEMBL_Acc_E7FBA6_CU633479_4	Drer_045240_CCAAT_enhancer_binding_protein_C_EBP_1_Source_ZFIN_Acc_ZDB_GENE_010611_1_cebp1	Znev_02108	Nvec_19986_bZIP_2	Tcas_270009897	Aque_229932	Isca_ISCW019432-PA	Spur_001657_Cebpa	Dpul_18594	Adig_17011	Dpul_306834	Pfuc_3797_1_66792_t1	Pfuc_3797_1_66793_t1	Hmag_216044	Pfuc_9056_1_31709_t1	Cgig_26303_CCAAT_enhancer_binding_protein_delta_Source_UniProtKB_TrEMBL_Acc_K1PJD8	Lgig_59355	Mmar_MMa29583	Lgig_89584	Dpul_305439	Ctel_179985	Skow_27750m	Aque_224615	Cgig_26302_CCAAT_enhancer_binding_protein_delta_Source_UniProtKB_TrEMBL_Acc_K1QRF0	Hrob_167361	Tcas_270009890	Lgig_134056	Odio_014222001	Spur_011002_Cebpg	Smar_015275	Hrob_127718	Dmel_0005638_slbo_slow_border_cells_Source_FlyBase_0005638	Cow_02294T0	Smar_000869	Cow_03823T0	Odio_009345001	Bsch_g6339	Pfuc_33270_1_04846_t1	Rcul_t34265	Cele_016754_cebp_2_Protein_CEBP_2_cebp_2_mRNA_complete_cds_Source_RefSeq_mRNA_Acc_NM_182035	Bmal_170572649	Dmel_0036126_CG6272	Cint_002651	Rcul_t30262
HG_9794	Cgig_08669_Shootin_1_Source_UniProtKB_TrEMBL_Acc_K1R7M1	Lgig_232226	Bflo_260827973	Bflo_260827971	Acar_00009985	OcarG_8801	Ggal_015053	Hsap_Ensmbl0187164_KIAA1598_Source_HGNC_Symbol_Acc_29319_KIAA1598	Bflo_260827969	Drer_056519_Uncharacterized_protein_Source_UniProtKB_TrEMBL_Acc_F1RAW5_BX511257_1	Hrob_190344	Pfuc_43832_1_34292_t1	Drer_039697_si_ch73_56p18_4_Source_ZFIN_Acc_ZDB_GENE_121127_1_si_ch73_56p18_4	Xtro_031322	Skow_30891m	Cow_05014T0	Drer_017504_Uncharacterized_protein_Source_UniProtKB_TrEMBL_Acc_F1R1Q1_CR457462_1	Hmag_221082	Spur_026968_Kiaa1598L
HG_7010	Cint_014030	Ggal_024524	Xtro_005152	Xtro_062648	Acar_00010389	Hsap_Ensmbl0117475_basic_leucine_zipper_nuclear_factor_1_Source_HGNC_Symbol_Acc_1065_BLZF1	Adig_20048	Spur_028425_Blzf1	Bflo_260834777	Skow_23948m	Dpul_304371	Lgig_158759	Smim_39173_basic_leucine_zipper_nuclear_factor_blzf1_protein_putative_Ixodes_scapularis_gi_241999092_ref_XP_002434189_2e_49_181	Isca_ISCW004709-PA	Ctel_223046	Znev_08040	Hmag_226323	Avag_51722001	Rcul_t20498	Avag_08988001	Tcas_270016104	Smar_005160	Dmel_0037688_CG9356	Tadh_59640	Cele_020018_R12B2_2_Protein_R12B2_2_R12B2_2_mRNA_complete_cds_Source_RefSeq_mRNA_Acc_NM_065854	Spur_028426_Blzf1L	Mley_ML01723a	Bmal_170591456	Cow_00795T0	Tspi_316977694	Hrob_176001	Nvec_52345_DUF892
HG_63999	Cow_02887T0	Sros_00017T0
HG_4650	Bsch_g22393	Bsch_g29514	Csav_014175	Ggal_015413	Acar_00017615	Drer_012591_programmed_cell_death_10b_Source_ZFIN_Acc_ZDB_GENE_040426_2607_pdcd10b	Drer_035054_programmed_cell_death_10a_Source_ZFIN_Acc_ZDB_GENE_040426_1432_pdcd10a	Skow_40378m	Bflo_260797584	Xtro_049474	Aque_209402	Spur_028467_Pdcd10	Hrob_87639	Ctel_180835	Dpul_308962	Znev_05530	Cgig_02438_Programmed_cell_death_protein_10_Source_UniProtKB_TrEMBL_Acc_K1PTV5	Lgig_168922	Isca_ISCW016513-PA	Dmel_0038331_CG5073	Mley_ML09427a	Sman_031950	Sjap_0216500	Sros_07801T0	Mbre_33234	Pbac_3470555	Tadh_52034	Avag_47923001	Avag_62602001	Rcul_t34345	Adig_05802	Odio_008016001	Emul_00650	Egra_06251	Cele_007561_ccm_3_Protein_C14A4_11_C14A4_11_mRNA_complete_cds_Source_RefSeq_mRNA_Acc_NM_063889	Smim_67056_programmed_cell_death_protein_putative_Ixodes_scapularis_gi_241068913_ref_XP_002408528_6e_77_238	Gsal_2640_programmed_cell_death_protein_10	Tspi_316970154	Hmic_0404000	Mmar_MMa20965	Bmal_170596817	Sman_006680	Tcas_270008303	Sjap_0033080	Spur_028468_Spur_028468	Cow_01471T0	Smim_1018_Programmed_cell_death_protein_10_Harpegnathos_saltator_gi_307204011_gb_EFN82915_2e_20_88_2	Hsap_Ensmbl0114209_programmed_cell_death_10_Source_HGNC_Symbol_Acc_8761_PDCD10	Bflo_260783780
HG_6918	Cele_011828_nepr_1_Protein_SPO_7_isoform_b_spo_7_mRNA_complete_cds_Source_RefSeq_mRNA_Acc_NM_001129047	Dpul_302907	Isca_ISCW000981-PA	Smar_000879	Znev_03781	Acar_00001371	Hrob_63233	Xtro_051831	Smim_29428_transmembrane_protein_putative_Ixodes_scapularis_gi_240978975_ref_XP_002403088_5e_64_201	Hsap_Ensmbl0205423_CTD_nuclear_envelope_phosphatase_1_regulatory_subunit_1_Source_HGNC_Symbol_Acc_26759_CNEP1R1	Lgig_184657	Tspi_316971345	Bflo_260798156	Dmel_0036090_CG8009	Csav_017543	Skow_16022m	Bmal_170592575	Hmic_0016700	Egra_00896	Emul_10470	Sman_020120	Sjap_0079170	Avag_35232001	Odio_004051001	Gsal_3814_transmembrane_protein_188	Drer_036064_CTD_nuclear_envelope_phosphatase_1_regulatory_subunit_1_Source_ZFIN_Acc_ZDB_GENE_050417_425_cnep1r1	Pbac_3474878	Tadh_55673	Ggal_033603	Tcas_270004681	Dmel_0069938_CG41106	Cow_08594T0	Aque_227357
HG_5390	Bsch_g66604	Acar_00008609	Bsch_g39709	Bsch_g6647	Csav_006007	Cint_000065	Cint_027824	Csav_019671	Ggal_033490	Xtro_061621	Hsap_Ensmbl0172345_StAR_related_lipid_transfer_START_domain_containing_5_Source_HGNC_Symbol_Acc_18065_STARD5	Acar_00011007	Xtro_029969	Lgig_102899	Skow_16805m	Drer_076117_StAR_related_lipid_transfer_START_domain_containing_5_Source_HGNC_Symbol_Acc_18065_STARD5	Cow_02839T0	Skow_06032m	Hrob_69957	Skow_11752m	Skow_21453m	Acar_00007186	Skow_06030m	Skow_21454m	Skow_11751m	Pfuc_7711_1_38637_t1	Xtro_015128	Bsch_g499	Cgig_11393_StAR_related_lipid_transfer_protein_5_Source_UniProtKB_TrEMBL_Acc_K1PIK9	Spur_017143_Stard5	Cow_04329T0	Ggal_000319	Skow_09276m	Skow_09279m	Drer_074280_StAR_related_lipid_transfer_START_domain_containing_4_Source_HGNC_Symbol_Acc_18058_STARD4	Sros_10634T0	Rcul_t40616	Cele_010505_K02D3_2_Protein_K02D3_2_K02D3_2_mRNA_complete_cds_Source_RefSeq_mRNA_Acc_NM_077892	Pfuc_53769_1_63441_t1	Skow_11755m	Mbre_23640	Hsap_Ensmbl0164211_StAR_related_lipid_transfer_START_domain_containing_4_Source_HGNC_Symbol_Acc_18058_STARD4	Hsap_Ensmbl0174448_StAR_related_lipid_transfer_START_domain_containing_6_Source_HGNC_Symbol_Acc_18066_STARD6	Rcul_t21577	Rcul_t16844
HG_6016	Drer_076020_pappalysin_2_Source_ZFIN_Acc_ZDB_GENE_070912_525_pappa2	Xtro_046997	Drer_059858_pregnancy_associated_plasma_protein_A_pappalysin_1b_Source_ZFIN_Acc_ZDB_GENE_060526_71_pappab	Hsap_Ensmbl0182752_pregnancy_associated_plasma_protein_A_pappalysin_1_Source_HGNC_Symbol_Acc_8602_PAPPA	Drer_059544_pregnancy_associated_plasma_protein_A_pappalysin_1a_Source_ZFIN_Acc_ZDB_GENE_121113_1_pappaa	Skow_15574m	Lgig_167151	Bflo_260793628	Ctel_213568	Xtro_020168	Ggal_011455	Acar_00014400	Hsap_Ensmbl0116183_pappalysin_2_Source_HGNC_Symbol_Acc_14615_PAPPA2	Spur_022921_Pappa_2	Ctel_160259	Ggal_007135	Ggal_007134	Acar_00020987	Tspi_316976179	Cow_06467T0	Acar_00017680	Tspi_316976175	Adig_12343	Isca_ISCW002454-PA	Spur_018513_PappA1L	Ctel_125907	Nvec_36210_Peptidase_M43	Tadh_53495	Bmal_170585590	Spur_022918_Pappa	Pfuc_24326_1_54973_t1	Spur_022919_PappA2L	Bmal_170585596	Nvec_46220_	Isca_ISCW003311-PA	Spur_022920_Pappa_1	Bmal_170585594	Pfuc_57604_1_56229_t1	Nvec_17039_	Sros_07575T0	Pfuc_58660_1_41699_t1
HG_17590	Bsch_g17426	Bsch_g48689	Bsch_g46245	Bsch_g45995	Bsch_g2873	Bsch_g2370	Cow_05111T0	Cow_03536T0
HG_8250	Cgig_21666	Pfuc_4920_1_23690_t1	Smar_007542	Lgig_108137	Hrob_168417	Ctel_173663	Mmar_MMa09232	Znev_04755	Tcas_270012592	Dmel_0037336_CG2519	Avag_50476001	Avag_33875001	Isca_ISCW003490-PA	Dpul_62019	Hmic_0142900	Egra_01427	Emul_03124	Smim_67015_PREDICTED_similar_to_AGAP004423_PA_Tribolium_castaneum_gi_189240517_ref_XP_001812287_1e_26_116	Cow_06372T0	Smim_67009_PREDICTED_similar_to_AGAP004423_PA_Tribolium_castaneum_gi_189240517_ref_XP_001812287_0_0_1003	Cgig_21669	Cgig_21671	Mmar_MMa36218	Pfuc_23290_1_47566_t1	Sjap_0102290
HG_7834	Bsch_g2105	Xtro_018821	Lgig_210745	Drer_090064_Uncharacterized_protein_Source_UniProtKB_TrEMBL_Acc_E7EYU1_CABZ01084273_1	Ggal_018900	Acar_00010896	Hsap_Ensmbl0258986_transmembrane_protein_179_Source_HGNC_Symbol_Acc_20137_TMEM179	Drer_013292_transmembrane_protein_179_Source_ZFIN_Acc_ZDB_GENE_040808_25_tmem179	Bflo_260831272	Smar_013677	Dpul_223051	Ctel_173925	Tcas_270011474	Znev_14003	Skow_38965m	Ggal_036663	Drer_060977_transmembrane_protein_179_Source_HGNC_Symbol_Acc_20137_TMEM179_2_of_3	Isca_ISCW015528-PA	Dmel_0039135_CG13603	Smim_82703_transmembrane_protein_putative_Ixodes_scapularis_gi_241825597_ref_XP_002416612_4e_31_119	Cow_03842T0	Spur_009409_Tmem179L	Sros_06447T0	Pfuc_36579_1_19598_t1	Mmar_MMa29604	Spur_026228_Spur_026228	Smim_82704_Transmembrane_protein_179_Harpegnathos_saltator_gi_307209685_gb_EFN86543_5e_07_50_8
HG_10435	Cele_011558_T07A5_5_Protein_T07A5_5_T07A5_5_mRNA_complete_cds_Source_RefSeq_mRNA_Acc_NM_001027580	Znev_17708	Aque_222774	Rcul_t24208	Hsap_Ensmbl0228474_oligosaccharyltransferase_4_homolog_S_cerevisiae_Source_HGNC_Symbol_Acc_32483_OST4	Sjap_0201520	Drer_096118_oligosaccharyltransferase_4_homolog_S_cerevisiae_Source_ZFIN_Acc_ZDB_GENE_110307_1_ost4	Dmel_0053774_CG33774	Dpul_232652	Smar_010314	Smim_45214_putative_oligosaccharyltransferase_subunit_Amblyomma_americanum_gi_196476681_gb_ACG76206_1e_13_66_2	Cint_029519	Bmal_170585500	Sman_203170	Avag_47828001	Cow_03932T0	Avag_54405001
HG_7061	Cele_009627_F42A8_3_Protein_F42A8_3_F42A8_3_mRNA_complete_cds_Source_RefSeq_mRNA_Acc_NM_063592	Avag_43445001	Avag_50294001	Rcul_t21864	Lgig_166554	Skow_31933m	Bflo_260781531	Ggal_024656	Drer_069808_osteopetrosis_associated_transmembrane_protein_1_Source_ZFIN_Acc_ZDB_GENE_081104_270_ostm1	Ctel_185251	Dmel_0035440_CG14969	Hrob_158885	Xtro_032520	Hsap_Ensmbl0081087_osteopetrosis_associated_transmembrane_protein_1_Source_HGNC_Symbol_Acc_21652_OSTM1	Tadh_56709	Mley_ML43436a	Cgig_21550_Osteopetrosis_associated_transmembrane_protein_1_Source_UniProtKB_TrEMBL_Acc_K1QJW4	Znev_10401	Tcas_270008078	Cint_021842	Acar_00005803	Smar_000449	Bflo_260782011	Smar_007388	Smim_39647_ACYPI004614_Acyrthosiphon_pisum_gi_239792525_dbj_BAH72596_2e_18_90_5	OcarG_6878	Isca_ISCW012598-PA	Adig_15397	Sros_11999T0	Cow_00839T0	Spur_016278_Spur_016278	Spur_017334_Spur_017334
HG_6557	Cgig_03638_Aminoacyl_tRNA_synthetase_complex_interacting_multifunctional_protein_2_Source_UniProtKB_TrEMBL_Acc_K1QJ33	Lgig_106366	Bflo_260790294	Spur_025834_Aimp2	Skow_20084m	Pfuc_162459_1_21318_t1	Ctel_114851	Ggal_005367	Acar_00013010	Znev_11566	Isca_ISCW023059-PA	Xtro_057504	Xtro_058642	Tadh_62144	Hsap_Ensmbl0106305_aminoacyl_tRNA_synthetase_complex_interacting_multifunctional_protein_2_Source_HGNC_Symbol_Acc_20609_AIMP2	Drer_018903_aminoacyl_tRNA_synthetase_complex_interacting_multifunctional_protein_2_Source_ZFIN_Acc_ZDB_GENE_040426_2652_aimp2	Smim_15258_multisynthetase_complex_auxiliary_component_p38_putative_Ixodes_scapularis_gi_241859181_ref_XP_002416179_1e_24_103	Csav_019679	Tcas_270013520	Hmag_212512	Aque_229449	OcarG_793	Cint_027815	Dpul_311613	Adig_18919	Mbre_35487	Dmel_0036515_CG12304	Odio_003380001	Cow_09170T0	Nvec_23758_	Sros_05017T0	Nvec_19835_
HG_6733	Skow_24396m	Hsap_Ensmbl0163072_nitric_oxide_synthase_trafficking_Source_HGNC_Symbol_Acc_20203_NOSTRIN	Hsap_Ensmbl0262773_nitric_oxide_synthase_trafficking_Source_HGNC_Symbol_Acc_20203_NOSTRIN	Mmar_MMa51319	Acar_00001224	Smim_67177_PREDICTED_similar_to_AGAP010676_PA_Tribolium_castaneum_gi_91082183_ref_XP_971336_8e_52_187	Drer_077866_nitric_oxide_synthase_trafficker_Source_ZFIN_Acc_ZDB_GENE_070522_2_nostrin	Cgig_14392_Nostrin_Source_UniProtKB_TrEMBL_Acc_K1PJT2	Isca_ISCW005259-PA	Ctel_222465	Aque_227512	Bflo_260794030	Lgig_129539	Dmel_0259734_CG42388	Smar_013229	OcarG_7811	Tcas_270007234	Bsch_g21262	Csav_008416	Znev_05458	Dpul_301481	Cow_02017T0	Xtro_035381	Cele_007983_C36E8_4_Protein_C36E8_4_C36E8_4_mRNA_complete_cds_Source_RefSeq_mRNA_Acc_NM_065404	Cgig_09416_Nostrin_Source_UniProtKB_TrEMBL_Acc_K1RIP7	Sros_00794T0	Bmal_170578678	Hmag_201607	Skow_41369m	Hmag_213479	Lgig_161802	Pfuc_30512_1_69972_t1
HG_3295	Nvec_53824_	Adig_11810	Sman_170870_Putative_rgs_gaip_interacting_protein_gipc_Source_UniProtKB_TrEMBL_Acc_G4VLE4	Avag_08070001	Avag_12189001	Xtro_063309	Xtro_047804	Spur_008907_Gipc1	Cele_009681_gipc_2_Protein_GIPC_2_gipc_2_mRNA_complete_cds_Source_RefSeq_mRNA_Acc_NM_069409	Cele_016440_gipc_1_Protein_GIPC_1_gipc_1_mRNA_complete_cds_Source_RefSeq_mRNA_Acc_NM_065616	Avag_51046001	Tcas_270013145	Dpul_300886	Dmel_0010504_kermit_kermit_Source_FlyBase_0010504	Drer_053074_GIPC_PDZ_domain_containing_family_member_3_Source_HGNC_Symbol_Acc_18183_GIPC3	Xtro_044513	Lgig_120670	Acar_00016741	Cgig_05383_PDZ_domain_containing_protein_GIPC1_Source_UniProtKB_TrEMBL_Acc_K1PGP0	Xtro_028795	Drer_009488_GIPC_PDZ_domain_containing_family_member_2_Source_ZFIN_Acc_ZDB_GENE_040426_921_gipc2	Hrob_85810	Smim_17547_rgs_gaip_interacting_protein_gipc_putative_Ixodes_scapularis_gi_240976406_ref_XP_002402384_3e_153_445	Drer_010771_GIPC_PDZ_domain_containing_family_member_1_Source_ZFIN_Acc_ZDB_GENE_060726_1_gipc1	Bflo_260823854	Sros_07590T0	Ctel_187892	Isca_ISCW015960-PA	Hsap_Ensmbl0179855_GIPC_PDZ_domain_containing_family_member_3_Source_HGNC_Symbol_Acc_18183_GIPC3	Ggal_014459	Sros_10144T0	Hsap_Ensmbl0137960_GIPC_PDZ_domain_containing_family_member_2_Source_HGNC_Symbol_Acc_18177_GIPC2	Acar_00006367	Gsal_15453_pdz_domain_containing_protein_gipc1_like	Skow_20458m	Tadh_28602	Mbre_39217	Aque_217225	Cint_019616	Avag_38514001	Cow_00265T0	Odio_008809001	Hmic_0133300	Cint_023022	Bmal_170582652	Egra_10163	Hmag_215871	Mley_ML04359a	Sjap_0023190	Hsap_Ensmbl0123159_GIPC_PDZ_domain_containing_family_member_1_Source_HGNC_Symbol_Acc_1226_GIPC1	Csav_000507	Cint_019617	Pbac_3468691	OcarG_1378	Pbac_3469818	Emul_07598	Aque_204461	Pbac_3479607	Pfuc_2703_1_01205_t1	Adig_15526	Pfuc_134529_1_42668_t1	Bmal_170582120	Spur_026678_Spur_026678	Pbac_3474048
HG_7039	Spur_026840_Smpd3L	Bsch_g55302	Bsch_g64120	Cint_010323	Csav_001612	Acar_00005216	Acar_00020475	Drer_059811_sphingomyelin_phosphodiesterase_5_Source_ZFIN_Acc_ZDB_GENE_061110_22_smpd5	Xtro_061970	Bflo_260784921	Spur_005767_Smpd3	Bflo_260784913	Ggal_001129	Acar_00009908	Cow_07238T0	Ctel_206143	Drer_070608_sphingomyelin_phosphodiesterase_3_neutral_Source_ZFIN_Acc_ZDB_GENE_081104_280_smpd3	Xtro_014618	Odio_017712001	Skow_43324m	Lgig_229790	Skow_43375m	Bflo_260828741	Sros_06443T0	Pfuc_4830_1_52379_t1	Mbre_29438	Skow_43378m	Dpul_322081	Skow_43352m	Skow_43379m	Spur_004583_Hypp_1535	Hsap_Ensmbl0103056_sphingomyelin_phosphodiesterase_3_neutral_membrane_neutral_sphingomyelinase_II_Source_HGNC_Symbol_Acc_14240_SMPD3
HG_5095	Drer_030020_ArfGAP_with_FG_repeats_1a_Source_ZFIN_Acc_ZDB_GENE_030131_5808_agfg1a	Bsch_g52723	Bsch_g70195	Csav_011048	Cint_026945	Xtro_032358	Drer_094277_mitochondrial_ribosomal_protein_L44_Source_ZFIN_Acc_ZDB_GENE_050913_59_mrpl44	Hsap_Ensmbl0135900_mitochondrial_ribosomal_protein_L44_Source_HGNC_Symbol_Acc_16650_MRPL44	Acar_00004063	Spur_006778_Serca	Ggal_004833	Bflo_260833280	Avag_53342001	Dpul_303691	Tcas_270008900	Znev_07871	Skow_15690m	Smim_2152_39S_ribosomal_protein_L44_putative_Ixodes_scapularis_gi_240978634_ref_XP_002403002_7e_85_270	Lgig_239065	Isca_ISCW001813-PA	Smar_004593	Hmic_0266000	Sman_138280	Dmel_0037330_mRpL44_mitochondrial_ribosomal_protein_L44_Source_FlyBase_0037330	Egra_06071	Avag_27580001	Ctel_222168	Sjap_0011930	OcarG_1427	Cgig_21936_39S_ribosomal_protein_L44_mitochondrial_Source_UniProtKB_TrEMBL_Acc_K1R8V6	Emul_00482	Tadh_54015	Tspi_316973020	Hrob_104858	Tspi_316954971	Pfuc_28473_1_69877_t1	Gsal_11710_39s_ribosomal_protein_l44	Bmal_170577089	Rcul_t32508	Aque_204824	Hmag_227753	Cow_02217T0	Dpul_322681	Sros_06363T0	Nvec_57869	Pfuc_40420_1_05129_t1	Ctel_211143	Dpul_123038	Ctel_210562	Odio_015389001	Pfuc_75460_1_56527_t1
HG_4509	Tspi_316965641	Bsch_g16624	Csav_001856	Cint_021883	Hsap_Ensmbl0226479_transmembrane_protein_185B_Source_HGNC_Symbol_Acc_18896_TMEM185B	Skow_45040m	Bflo_260806681	Odio_011873001	Acar_00008486	Spur_004441_Tmem185a	Ggal_014865	Xtro_016899	Hsap_Ensmbl0269556_Family_with_sequence_similarity_11_member_A_isoform_CRA_a_cDNA_FLJ46855_fis_clone_UTERU3010029_highly_similar_to_Protein_FAM11A_Source_UniProtKB_TrEMBL_Acc_B3KY49_FAM11A	Drer_044327_transmembrane_protein_185A_Source_HGNC_Symbol_Acc_17125_TMEM185A	Isca_ISCW018202-PA	Cgig_28617	Tcas_270008773	Lgig_219002	Znev_17157	Smar_003673	Ctel_221172	OcarG_9633	Nvec_43689_	Cgig_26398	Tadh_25655	Dmel_0030996_CG14194	Gsal_1737_transmembrane_protein_185b_like	Avag_31433001	Avag_06999001	Dpul_307386	Avag_26775001	Avag_39118001	Pfuc_10809_1_10211_t1	Bmal_170574279	Hrob_156363	Adig_18152	Cele_013789_Y116A8C_9_Protein_Y116A8C_9_Y116A8C_9_mRNA_complete_cds_Source_RefSeq_mRNA_Acc_NM_070609	Adig_00572	Rcul_t23519	Avag_39117001	Mley_ML09305a	Avag_26774001	Pbac_3473285	Aque_220485	Pfuc_2761_1_15935_t1	Hmag_207751	Smim_21111_Transmembrane_protein_185B_Harpegnathos_saltator_gi_307211551_gb_EFN87629_6e_52_176	Aque_209682	Rcul_t42001	Sman_072990_Putative_seven_transmembrane_receptor_Source_UniProtKB_TrEMBL_Acc_G4VA52	Sman_210330	Emul_11128	Egra_07592	Sjap_0063350	Hsap_Ensmbl0155984_transmembrane_protein_185A_Source_HGNC_Symbol_Acc_17125_TMEM185A	Cow_00671T0	Hmic_0813700
HG_38676	Cow_05400T0	Sros_04969T0	Mbre_25424
HG_6309	Bsch_g19428	Bsch_g2415	Xtro_037086	Ggal_019572	Hsap_Ensmbl0050130_JNK1_MAPK8_associated_membrane_protein_Source_HGNC_Symbol_Acc_20184_JKAMP	Znev_04192	Csav_008105	Dmel_0039876_CG2126	Bflo_260831302	Smar_010262	Ctel_151190	Lgig_119100	Skow_36735m	Tcas_270010234	Dpul_216283	Drer_028581_jnk1_mapk8_associated_membrane_protein_Source_ZFIN_Acc_ZDB_GENE_040718_382_jkamp	Bmal_170581943	Tspi_316977536	Spur_006838_C14orf100L	Avag_46795001	Tadh_52772	Hmag_216530	Hrob_85220	Avag_30248001	Cele_019807_jamp_1_Protein_JAMP_1_jamp_1_mRNA_complete_cds_Source_RefSeq_mRNA_Acc_NM_072167	Aque_216109	Nvec_18415_	Sros_09535T0	Cow_02590T0	Isca_ISCW000896-PA	Mley_ML38141a	Adig_00731	Rcul_t20094	Smim_77630_PREDICTED_JNK1_MAPK8_associated_membrane_protein_like_Nasonia_vitripennis_gi_156552323_ref_XP_001601374_1e_53_181	Rcul_t45182	Tadh_62506	Odio_013187001	Smim_77632_JNK1_associated_membrane_protein_Camponotus_floridanus_gi_307178081_gb_EFN66908_9e_25_102
HG_4582	Smar_008310	Mley_ML03522a	Tspi_316970957	Bsch_g4991	Acar_00007705	Ggal_003353	Cgig_05692_Ankyrin_repeat_and_LEM_domain_containing_protein_2_Source_UniProtKB_TrEMBL_Acc_K1QCT4	Xtro_051397	Bflo_260821950	Lgig_138560	Ctel_228113	Skow_17181m	Tcas_270005746	Tadh_61691	Dpul_200043	Znev_02647	Avag_08402001	Avag_45633001	Aque_227712	Spur_020434_Ankle2	Smim_73764_PREDICTED_similar_to_ANK_repeat_and_LEM_domain_containing_protein_KIAA0692_Tribolium_castaneum_gi_91080401_ref_XP_966987_6e_64_224	Bmal_170588207	Cele_021945_lem_4_Protein_LEM_4_isoform_b_lem_4_mRNA_complete_cds_Source_RefSeq_mRNA_Acc_NM_001028344	Sjap_0007880	Hmag_230955	Dmel_0028343_l_1_G0222_lethal_1_G0222_Source_FlyBase_0028343	Adig_20852	Rcul_t45434	OcarG_10789	Egra_08238	Emul_09256	Nvec_54380_LEM	Hmic_0192200	Cint_010947	Cow_07559T0	Sman_036090	Pfuc_40386_1_55768_t1	Isca_ISCW015827-PA	Odio_003980001	Csav_012861	Gsal_12576_ankyrin_repeat_and_lem_domain_containing_protein_2	Nvec_47191_	Csav_012857	Hrob_89576	Hsap_Ensmbl0176915_ankyrin_repeat_and_LEM_domain_containing_2_Source_HGNC_Symbol_Acc_29101_ANKLE2	Hmag_230954	OcarG_7557	Mbre_22717	Drer_035607_ankyrin_repeat_and_LEM_domain_containing_2_Source_ZFIN_Acc_ZDB_GENE_030131_6090_ankle2	Adig_14900	Pfuc_6048_1_16822_t1	Sros_08855T0	Csav_012858	Nvec_5136_	Sman_141620
HG_7354	Adig_24502	Isca_ISCW007778-PA	Lgig_131039	Ctel_125262	Ctel_166255	Spur_004898_Cdc42se2	Skow_03062m	Drer_094577_CDC42_small_effector_2_Source_HGNC_Symbol_Acc_18547_CDC42SE2	Smim_25635_CDC42_small_effector_protein_Pongo_abelii_gi_197099508_ref_NP_001126978_1e_29_110	Cow_03334T0	Znev_01584	Tcas_270010150	Aque_229272	Dmel_0044823_Spec2_Spec2_Source_FlyBase_0044823	Xtro_047735	Tadh_55151	Dpul_326794	Xtro_055897	Ggal_028324	Sros_07027T0	Mbre_33166	Acar_00001304	Hsap_Ensmbl0158985_CDC42_small_effector_2_Source_HGNC_Symbol_Acc_18547_CDC42SE2	Hsap_Ensmbl0197622_CDC42_small_effector_1_Source_HGNC_Symbol_Acc_17719_CDC42SE1	Acar_00020941	Bmal_170570956	Xtro_043439	Drer_023724_CDC42_small_effector_1_Source_ZFIN_Acc_ZDB_GENE_030131_9260_cdc42se1	Hmic_0750000	Mmar_MMa01341
HG_14140	Cow_07633T0	Ggal_028021	Spur_012090_Spur_012090	Skow_36002m	Acar_00008635	Hsap_Ensmbl0153485_transmembrane_protein_251_Source_HGNC_Symbol_Acc_20218_TMEM251	Xtro_056707	Bflo_260836679	Drer_042341_transmembrane_protein_251_Source_ZFIN_Acc_ZDB_GENE_041001_121_tmem251	Ctel_172561	Hsap_Ensmbl0259066_Uncharacterized_protein_Source_UniProtKB_TrEMBL_Acc_G3V3P5_RP11_371E8_4
HG_5878	Cgig_21318_ATP_dependent_DNA_helicase_Q1_Source_UniProtKB_TrEMBL_Acc_K1RG75	Bsch_g29038	Bsch_g42312	Tcas_270006185	Acar_00020080	Acar_00013144	Drer_038005_mediator_of_RNA_polymerase_II_transcription_subunit_25_homolog_yeast_Source_ZFIN_Acc_ZDB_GENE_040426_2850_med25	Smar_011991	Smim_75043_med25_protein_putative_Ixodes_scapularis_gi_241738340_ref_XP_002414075_4e_127_400	Isca_ISCW022845-PA	Ctel_200045	Cgig_18569_Mediator_of_RNA_polymerase_II_transcription_subunit_25_Source_UniProtKB_TrEMBL_Acc_K1RS04	Znev_17307	Lgig_228259	Hrob_105252	Dmel_0038760_MED25_Mediator_complex_subunit_25_Source_FlyBase_0038760	Spur_009167_Med25	Skow_33056m	Dpul_227538	Hmag_215741	Mmar_MMa25070	Aque_223238	Tadh_51537	Pbac_3468969	Odio_009676001	Adig_17573	Xtro_000590	Hsap_LRG_368_mediator_complex_subunit_25_Source_HGNC_Symbol_Acc_28845_LRG_368	Hsap_Ensmbl0104960_prostate_tumor_overexpressed_1_Source_HGNC_Symbol_Acc_9632_PTOV1	Mmar_MMa25071	Nvec_58406_	Dmel_0039170_CG13609	Pfuc_27022_1_19153_t1	Isca_ISCW022843-PA	Spur_000969_Spur_000969	Pfuc_13662_1_39532_t1	Bflo_260811374	Cow_05126T0	Hmag_215740	Spur_013259_Spur_013259	Hmag_215742	Dpul_103874
HG_3006	Skow_33403m	Tcas_270006630	Pbac_3468831	Sros_07692T0	Bsch_g11823	Csav_003776	Csav_003775	Drer_073707_connector_enhancer_of_kinase_suppressor_of_Ras_2b_Source_ZFIN_Acc_ZDB_GENE_030131_8048_cnksr2b	Acar_00020817	Ggal_026391	Hsap_Ensmbl0149970_connector_enhancer_of_kinase_suppressor_of_Ras_2_Source_HGNC_Symbol_Acc_19701_CNKSR2	Drer_074480_connector_enhancer_of_kinase_suppressor_of_Ras_2a_Source_ZFIN_Acc_ZDB_GENE_060228_5_cnksr2a	Xtro_022667	Xtro_022665	Xtro_038619	Acar_00013805	Lgig_171735	Xtro_038622	Ggal_011357	Drer_075491_si_ch211_26b3_4_Source_ZFIN_Acc_ZDB_GENE_081104_60_si_ch211_26b3_4	Ctel_221602	Cgig_28071_Connector_enhancer_of_kinase_suppressor_of_ras_2_Source_UniProtKB_TrEMBL_Acc_K1RUS0	Drer_032932_connector_enhancer_of_kinase_suppressor_of_Ras_1_Source_ZFIN_Acc_ZDB_GENE_040426_1802_cnksr1	Smar_002031	Skow_33402m	Dpul_117657	Ggal_022129	Acar_00005352	Gsal_9793_interactor_protein_for_cytohesin_exchange_factors_1	Xtro_020164	Drer_068613_zgc_154018_Source_ZFIN_Acc_ZDB_GENE_060929_172_zgc_154018	Hsap_Ensmbl0074706_interaction_protein_for_cytohesin_exchange_factors_1_Source_HGNC_Symbol_Acc_21204_IPCEF1	Acar_00017509	Cow_05202T0	Egra_07764	Emul_06748	Hmic_0382200	Nvec_13696_	Mley_ML200213a	Adig_00756	Mbre_24312	Aque_220044	Dmel_0021818_cnk_connector_enhancer_of_ksr_Source_FlyBase_0021818	Znev_09968	Cele_000564_cnk_1_Protein_CNK_1_cnk_1_mRNA_complete_cds_Source_RefSeq_mRNA_Acc_NM_066873	Tspi_316964050	Lgig_237832	Smim_54205_Connector_enhancer_of_kinase_suppressor_of_ras_3_Harpegnathos_saltator_gi_307212264_gb_EFN88072_8e_93_340	Bflo_260835172	Drer_074236_zgc_172112_Source_ZFIN_Acc_ZDB_GENE_080204_43_zgc_172112	Acar_00013836	Xtro_038618	Dpul_335981	Xtro_050335	Spur_021961_Cnksr2L	Sjap_0005640	Rcul_t16909	Cint_027053	Sman_128390	Hrob_166199	Tadh_56632	Hmag_224042	Hmag_211192	Pfuc_2759_1_66450_t1	Hrob_181333	Hsap_Ensmbl0153721_CNKSR_family_member_3_Source_HGNC_Symbol_Acc_23034_CNKSR3	Cint_028604	Dpul_95013	Acar_00020005	Ggal_000759	Hsap_Ensmbl0142675_connector_enhancer_of_kinase_suppressor_of_Ras_1_Source_HGNC_Symbol_Acc_19700_CNKSR1	Hrob_166198	Pfuc_2759_1_66451_t1	Pbac_3473037	Pfuc_13144_1_46602_t1	Smar_007909	Smim_12741_hypothetical_protein_Phum_PHUM140130_Pediculus_humanus_corporis_gi_242007626_ref_XP_002424634_6e_05_52_4	Smim_12745_12745
HG_13998	Cow_02274T0	Nvec_13694_	Adig_18949	Adig_04767	Adig_07713	Adig_15613	Adig_10469	Adig_16075	Adig_12653	Adig_07155	Nvec_57982
HG_8182	Dpul_23392	Znev_11960	Tcas_270000762	Bflo_260803027	Ctel_200538	Skow_30256m	Hsap_Ensmbl0261539_F_box_and_leucine_rich_repeat_protein_6_Source_HGNC_Symbol_Acc_13603_FBXL6	Smar_009523	Lgig_132773	Acar_00010417	Hsap_Ensmbl0182325_F_box_and_leucine_rich_repeat_protein_6_Source_HGNC_Symbol_Acc_13603_FBXL6	Hmag_234401	Cgig_16855_F_box_LRR_repeat_protein_6_Source_UniProtKB_TrEMBL_Acc_K1Q514	Ctel_200821	Spur_026679_Fbxl6L	Dmel_0033609_fbl6	Pfuc_10147_1_24686_t1	Pfuc_14409_1_25302_t1	Drer_077227_F_box_and_leucine_rich_repeat_protein_6_Source_HGNC_Symbol_Acc_13603_FBXL6	Mmar_MMa01525	Cow_00202T0	Mmar_MMa44988	Adig_16117	Hsap_Ensmbl0271698_GS1_393G12_13	Odio_010958001
HG_6794	Hmag_228511	Cgig_20380	Pfuc_28089_1_11886_t1	Lgig_211017	Ctel_104380	Dpul_230240	Smar_007509	Smim_16312_PREDICTED_similar_to_CG14182_CG14182_PA_Tribolium_castaneum_gi_91078470_ref_XP_968039_4e_90_270	Isca_ISCW010286-PA	Tcas_270004014	Znev_04103	Pfuc_12372_1_39322_t1	Hrob_175436	Dmel_0036922_CG14182	Skow_10642m	Bflo_260824613	Acar_00013748	Drer_035837_chromosome_16_open_reading_frame_52_Source_HGNC_Symbol_Acc_27087_C12H16orf52	Lgig_210517	Ggal_011216	Adig_08492	Avag_29556001	Drer_088258_Uncharacterized_protein_Source_UniProtKB_TrEMBL_Acc_F1QJW0_CABZ01038499_1	Mbre_36587	Xtro_036402	Xtro_061989	Spur_017081_Spur_017081	Csav_018770	Avag_58665001	Spur_007517_Spur_007517	Acar_00020828	Sros_03973T0	Cow_00125T0	Hsap_Ensmbl0185716_chromosome_16_open_reading_frame_52_Source_HGNC_Symbol_Acc_27087_C16orf52
HG_2405	Cgig_19299_SH3_domain_binding_protein_5_like_protein_Source_UniProtKB_TrEMBL_Acc_K1RAA9	Bsch_g11124	Cint_024597	Bsch_g37664	Bsch_g55793	Cint_026220	Cgig_16675_SH3_domain_binding_protein_5_like_protein_Source_UniProtKB_TrEMBL_Acc_K1QRI4	Xtro_043899	Drer_019160_SH3_binding_domain_protein_5_like_a_Source_ZFIN_Acc_ZDB_GENE_040426_2187_sh3bp5la	Lgig_54577	Bflo_260799491	Skow_31613m	Drer_007136_SH3_binding_domain_protein_5_like_b_Source_ZFIN_Acc_ZDB_GENE_060503_310_sh3bp5lb	Acar_00020254	Bflo_260811940	Tcas_270010719	Tcas_270012900	Smar_012563	Znev_06985	Smim_20924_SH3_domain_binding_protein_5_like_protein_Acromyrmex_echinatior_gi_332017605_gb_EGI58302_4e_104_338	Hsap_Ensmbl0175137_SH3_binding_domain_protein_5_like_Source_HGNC_Symbol_Acc_29360_SH3BP5L	Dpul_48825	Skow_16444m	Drer_008336_SH3_domain_binding_protein_5a_BTK_associated_Source_ZFIN_Acc_ZDB_GENE_111111_2_sh3bp5a	Dmel_0033988_pcs_parcas_Source_FlyBase_0033988	Ggal_036858	Ggal_036859	Ggal_018816	Xtro_027449	Odio_001138001	Ctel_188643	Mmar_MMa48343	Mmar_MMa35581	Znev_09810	Avag_03083001	Isca_ISCW016800-PA	Rcul_t20795	Bsch_g69499	Drer_013657_SH3_domain_binding_protein_5b_BTK_associated_Source_ZFIN_Acc_ZDB_GENE_040426_2813_sh3bp5b	Nvec_32755_	Isca_ISCW006990-PA	Spur_000123_Sh3bp5L	Acar_00002691	Smim_36922_PREDICTED_similar_to_parcas_CG7761_PA_Tribolium_castaneum_gi_189240777_ref_XP_969434_3e_70_240	Tspi_316976120	Avag_18064001	Avag_14600001	Ctel_122047	Spur_025647_Kiaa1720	Dmel_0030581_CG14408	Smar_010915	Hrob_190408	Bmal_170584542	Cint_002156	Hmag_211024	Avag_51352001	Avag_07749001	Avag_00464001	Avag_27747001	Tadh_21020	Mbre_26563	Hrob_191501	Cow_00585T0	Aque_225033	Cele_019365_K03E6_7_Protein_K03E6_7_K03E6_7_mRNA_complete_cds_Source_RefSeq_mRNA_Acc_NM_075805	Sjap_0301900	Odio_011118001	Hmag_215846	Tadh_55099	Sman_150670	Hsap_Ensmbl0131370_SH3_domain_binding_protein_5_BTK_associated_Source_HGNC_Symbol_Acc_10827_SH3BP5	Csav_000676	Emul_01791	Egra_08353	Hmic_0735100	Csav_000674	Cele_007270_C03C10_4_Protein_C03C10_4_C03C10_4_mRNA_complete_cds_Source_RefSeq_mRNA_Acc_NM_065421	Odio_003113001	Odio_003114001	Gsal_1368_sh3_domain_binding_protein_5	Cgig_01255	Cgig_03359	Pfuc_6170_1_59960_t1	Cgig_06864	Mmar_MMa47672	Ctel_225889	Hrob_166174	Mmar_MMa48344	Mmar_MMa17047
HG_4375	Ggal_000242	Skow_36517m	Bsch_g57382	Csav_010435	Cint_010254	Csav_010436	Csav_010437	Csav_010439	Csav_010438	Acar_00009472	Drer_019732_mitochondrial_carrier_homolog_2_Source_ZFIN_Acc_ZDB_GENE_991008_9_mtch2	Bflo_260825704	Xtro_043136	Ctel_226268	Lgig_195024	Hsap_Ensmbl0137409_mitochondrial_carrier_1_Source_HGNC_Symbol_Acc_17586_MTCH1	Znev_12204	Tadh_54786	Isca_ISCW007588-PA	Smim_15043_Mitochondrial_carrier_like_protein_Harpegnathos_saltator_gi_307205502_gb_EFN83819_4e_96_297	Dmel_0027786_Mtch_Mitochondrial_carrier_homolog_1_Source_FlyBase_0027786	Hrob_83020	Avag_51630001	Avag_46855001	Tcas_270003187	Dpul_201699	Cgig_05407_Mitochondrial_carrier_like_protein_2_Source_UniProtKB_TrEMBL_Acc_K1RP69	Avag_12748001	Avag_52432001	Dmel_0029963_CG10920	Hsap_Ensmbl0109919_mitochondrial_carrier_2_Source_HGNC_Symbol_Acc_17587_MTCH2	Ggal_008279	Rcul_t26309	Sjap_0213840	Bmal_170590566	Mley_ML040518a	Gsal_4002_mitochondrial_carrier_homolog_2	Emul_07036	Egra_03584	Sman_180390_Putative_mitochondrial_carrier_Source_UniProtKB_TrEMBL_Acc_G4VRB6	Hmic_0719700	Sman_053800_Putative_mitochondrial_carrier_Source_UniProtKB_TrEMBL_Acc_G4VHS7	Pbac_3469435	Odio_011644001	Tspi_316968465	Spur_000886_Mtch2l	Egra_02463	Emul_01562	Sjap_0087980	Sros_05858T0	Adig_09294	Cele_018395_mtch_1_Protein_MTCH_1_isoform_a_Source_RefSeq_mRNA_Acc_NM_063144	Cele_018397_F43E2_11_Protein_F43E2_11_F43E2_11_mRNA_complete_cds_Source_RefSeq_mRNA_Acc_NM_063142	Pfuc_5180_1_09060_t1	Sjap_0053830	Cgig_09862_Mitochondrial_carrier_like_protein_2_Source_UniProtKB_TrEMBL_Acc_K1QA45	Cow_09183T0	Adig_20464	OcarG_6865
HG_15192	Cow_01414T0	Avag_45077001	Avag_16454001	Avag_03361001	Avag_10435001	Avag_11896001	Avag_11052001	Avag_22501001	Avag_29855001	Avag_04369001
HG_10584	Avag_16678001	Cow_05075T0	Pfuc_9262_1_02731_t1	Lgig_231775	Cgig_14381_Neuralized_like_protein_1A_Source_UniProtKB_TrEMBL_Acc_K1PSJ7	Bflo_260826087	Avag_14913001	Avag_33108001	Skow_19214m	Mley_ML08505a	Avag_41106001	Sros_12089T0	Mbre_23720
HG_13191	Cgig_16521_F_box_only_protein_48_Source_UniProtKB_TrEMBL_Acc_K1QH42	Bflo_260836721	Acar_00000755	Drer_086184_F_box_protein_48_Source_HGNC_Symbol_Acc_33857_FBXO48	Hsap_Ensmbl0204923_F_box_protein_48_Source_HGNC_Symbol_Acc_33857_FBXO48	Skow_44234m	Ggal_031342	Spur_028530_Spur_028530	Lgig_238238	Hmag_226062	Tadh_55029	Cow_06326T0
HG_7411	Pfuc_17154_1_03796_t1	Cele_012471_Y17G7B_20_Protein_Y17G7B_20_isoform_a_Source_RefSeq_mRNA_Acc_NM_182251	Skow_15383m	Dpul_243046	Cgig_19433_CREB_ATF_bZIP_transcription_factor_Source_UniProtKB_TrEMBL_Acc_K1QZZ8	Aque_209648	Pfuc_3106_1_59141_t1	Aque_209649	Adig_11034	Nvec_31222_	Ctel_223135	Skow_35991m	Lgig_156773	Isca_ISCW018137-PA	Drer_089787_CREB_ATF_bZIP_transcription_factor_Source_ZFIN_Acc_ZDB_GENE_030131_8015_crebzf	Nvec_13176_	Ctel_191299	Tcas_270002621	Hrob_167691	Cow_08384T0	Spur_012648_Zhangfei	Lgig_115634	Smar_015585	Acar_00001801	Ctel_162888	Tadh_57148	Aque_209647	Znev_00403
HG_7147	Spur_004008_Fha	Bsch_g54113	Tcas_270009725	Smim_21174_PREDICTED_aprataxin_and_PNK_like_factor_Nomascus_leucogenys_gi_332226702_ref_XP_003262531_1e_20_104	Skow_45092m	Ggal_014218	Ggal_038617	Drer_086579_aprataxin_and_PNKP_like_factor_Source_HGNC_Symbol_Acc_28724_APLF	Adig_23582	Adig_08473	Aque_223287	Acar_00018834	Acar_00000751	Odio_013606001	Dpul_96117	Lgig_159962	Tadh_61257	Hmag_209763	OcarG_9037	Cow_03713T0	Pfuc_5784_1_31042_t1	Xtro_054966	Bflo_260781879	Hsap_Ensmbl0169621_aprataxin_and_PNKP_like_factor_Source_HGNC_Symbol_Acc_28724_APLF	Hrob_67202	Nvec_20476_AT_hook	Pfuc_36975_1_12268_t1	Isca_ISCW016578-PA	Pfuc_247719_1_21566_t1	Drer_096566_zgc_165656_Source_ZFIN_Acc_ZDB_GENE_070928_6_zgc_165656	Pfuc_143003_1_57227_t1
HG_6222	Cele_015460_C05C8_1_Protein_C05C8_1_isoform_b_C05C8_1_mRNA_complete_cds_Source_RefSeq_mRNA_Acc_NM_001129368	Tcas_270011143	Avag_37616001	Avag_08680001	Spur_002457_Spur_002457	Drer_012072_ATP_synthase_H_transporting_mitochondrial_F0_complex_subunit_s_Source_ZFIN_Acc_ZDB_GENE_040426_959_atp5s	Dmel_0034081_CG10731	Xtro_042663	Hsap_Ensmbl0125375_ATP_synthase_H_transporting_mitochondrial_Fo_complex_subunit_s_factor_B_Source_HGNC_Symbol_Acc_18799_ATP5S	Bflo_260791744	Ctel_200511	Tadh_59792	Acar_00001695	Mmar_MMa05768	Skow_13172m	Ggal_020053	Bflo_260791746	Hmag_230866	Znev_02575	Pfuc_2474_1_66347_t1	Adig_13202	Rcul_t05515	Mley_ML03582a	Smim_6109_ATP_synthase_subunit_s_mitochondrial_precursor_Rana_catesbeiana_gi_226372488_gb_ACO51869_5e_49_166	Lgig_97538	Tspi_316970884	Dpul_244919	Mley_ML09735a	Pbac_3477258	Hrob_185685	Cow_08139T0	Cele_050937_R02D5_8_Protein_R02D5_8_R02D5_8_mRNA_complete_cds_Source_RefSeq_mRNA_Acc_NM_001129509	Bmal_170592487	Sros_05653T0	Ctel_212781	Isca_ISCW019412-PA	Mbre_28654	Rcul_t33110	Avag_45508001
HG_6046	Cele_007015_mdt_11_Protein_MDT_11_mdt_11_mRNA_complete_cds_Source_RefSeq_mRNA_Acc_NM_065665	Bmal_170591676	Drer_069337_mediator_complex_subunit_11_Source_ZFIN_Acc_ZDB_GENE_091207_2_med11	Smar_008383	Drer_086416_mediator_complex_subunit_11_Source_ZFIN_Acc_ZDB_GENE_091207_2_med11	Cgig_18791_Mediator_of_RNA_polymerase_II_transcription_subunit_11_Source_UniProtKB_TrEMBL_Acc_K1QMR6	Tspi_316974294	Tspi_316974268	Tspi_316974262	Dmel_0036811_MED11_Mediator_complex_subunit_11_Source_FlyBase_0036811	Adig_22615	Ctel_175848	Dpul_59321	Xtro_010935	Pfuc_40099_1_26917_t1	Hrob_68624	Spur_018634_Spur_018634	Ctel_144410	Lgig_162368	Znev_04794	Tcas_270007731	Isca_ISCW006142-PA	Bflo_260796565	Smim_12258_PREDICTED_similar_to_Mediator_complex_subunit_11_CG6884_PA_Tribolium_castaneum_gi_91083293_ref_XP_974541_4e_44_150	Skow_13499m	Sjap_0210900	Sman_006980	Csav_006835	Emul_00396	Gsal_8369_mediator_of_rna_polymerase_ii_transcription_subunit_11	Egra_00038	Tadh_53652	Odio_009233001	Aque_229309	Hmic_0704100	Pbac_3474152	Hsap_Ensmbl0161920_mediator_complex_subunit_11_Source_HGNC_Symbol_Acc_32687_MED11	Cow_06733T0
HG_9808	Cgig_26946_Unhealthy_ribosome_biogenesis_protein_2_like_protein_Source_UniProtKB_TrEMBL_Acc_K1R8G8	Ggal_018065	Xtro_050397	Drer_003217_URB2_ribosome_biogenesis_2_homolog_S_cerevisiae_Source_ZFIN_Acc_ZDB_GENE_030131_2621_urb2	Acar_00001258	Hsap_Ensmbl0135763_URB2_ribosome_biogenesis_2_homolog_S_cerevisiae_Source_HGNC_Symbol_Acc_28967_URB2	Ctel_188127	Skow_28143m	Skow_28122m	Smim_78832_PREDICTED_unhealthy_ribosome_biogenesis_protein_homolog_Canis_lupus_familiaris_gi_73952620_ref_XP_536350_5e_16_90_5	Bflo_260831508	Lgig_79762	Spur_004241_Spur_004241	OcarG_1115	Hrob_162620	Cint_022095	Cow_06343T0	Sros_00719T0	Rcul_t07563
HG_15584	Lgig_159469	Pfuc_4333_1_59496_t1	Bflo_260807806	Skow_42350m	Bflo_260820738	Bflo_260820704	OcarG_3651	Pfuc_14848_1_61419_t1	Cow_05846T0
HG_6675	Cgig_11486_UPF0698_transmembrane_protein_C14orf83_like_protein_Source_UniProtKB_TrEMBL_Acc_K1QI09	Lgig_68734	Skow_06774m	Skow_31903m	Nvec_20664_DUF1113	Adig_16854	Aque_212993	Znev_13127	Spur_023559_Spur_023559	Ctel_57252	Xtro_008483	Ggal_015439	Hsap_Ensmbl0234224_transmembrane_protein_229A_Source_HGNC_Symbol_Acc_37279_TMEM229A	Xtro_057637	Skow_13178m	Smim_60656_PREDICTED_transmembrane_protein_229B_like_Saccoglossus_kowalevskii_gi_291227219_ref_XP_002733584_1e_60_196	Drer_060569_transmembrane_protein_229B_Source_ZFIN_Acc_ZDB_GENE_060929_1154_tmem229b	Acar_00005474	Acar_00004906	Lgig_217156	Cgig_16524_UPF0698_transmembrane_protein_C14orf83_Source_UniProtKB_TrEMBL_Acc_K1Q242	Hrob_64291	Mmar_MMa05511	Smar_009067	Isca_ISCW010798-PA	Adig_04411	Cow_01795T0	Hmag_225659	Bflo_260830413	Aque_207247	Bflo_260799067	Pbac_3478255	Nvec_35370_Ank	Pfuc_20997_1_69383_t1	Hsap_Ensmbl0198133_transmembrane_protein_229B_Source_HGNC_Symbol_Acc_20130_TMEM229B
HG_5791	Rcul_t15601	Bsch_g2647	Csav_004347	Odio_003373001	Skow_10337m	Bflo_260823864	Drer_055797_canopy4_Source_ZFIN_Acc_ZDB_GENE_060315_5_cnpy4	Smim_73807_Canopy3_putative_Ixodes_scapularis_gi_241748782_ref_XP_002412473_6e_80_249	Lgig_204607	Cgig_25608_Canopy_like_protein_3_Source_UniProtKB_TrEMBL_Acc_K1QUP8	Znev_09174	Hsap_Ensmbl0166997_canopy_FGF_signaling_regulator_4_Source_HGNC_Symbol_Acc_28631_CNPY4	Spur_016288_Cnpy4	Dmel_0036847_CG11577	Tcas_270012595	Acar_00005516	Isca_ISCW021460-PA	Ctel_126523	Drer_070512_trinucleotide_repeat_containing_5_Source_ZFIN_Acc_ZDB_GENE_050411_12_tnrc5	Ggal_038234	Hrob_72124	Mmar_MMa47045	Avag_09018001	Avag_45309001	Sman_060190_Ctg4a_related_Source_UniProtKB_TrEMBL_Acc_G4VQL8	Dpul_227046	Nvec_39160_	Hmic_0115300	Emul_03415	Bmal_170586414	Tadh_33595	Egra_10297	OcarG_1607	Emul_06505	Sjap_0218840	Egra_01093	Cele_007531_C11H1_7_Protein_C11H1_7_C11H1_7_mRNA_complete_cds_Source_RefSeq_mRNA_Acc_NM_077988	Pfuc_13156_1_32300_t1	Gsal_7322_ctg4a_related	Cow_01094T0	Hmag_209609	Avag_23801001	Adig_11196
HG_1660	Acar_00006198	Isca_ISCW023105-PA	Lgig_165177	Odio_015484001	Bsch_g69768	Csav_008414	Xtro_028986	Drer_040135_FBJ_murine_osteosarcoma_viral_oncogene_homolog_Source_HGNC_Symbol_Acc_3796_FOS_2_of_3	Drer_031683_v_fos_FBJ_murine_osteosarcoma_viral_oncogene_homolog_Source_ZFIN_Acc_ZDB_GENE_031222_4_fos	Ggal_016284	Xtro_039547	Xtro_022500	Drer_055751_FBJ_murine_osteosarcoma_viral_oncogene_homolog_B_Source_ZFIN_Acc_ZDB_GENE_041114_181_fosb	Drer_040623_fos_like_antigen_2_Source_ZFIN_Acc_ZDB_GENE_070209_164_fosl2	Acar_00016663	Ctel_170504	Lgig_89661	Drer_015355_FOS_like_antigen_1a_Source_ZFIN_Acc_ZDB_GENE_061207_7_fosl1a	Acar_00009925	Xtro_044523	Drer_068428_FBJ_murine_osteosarcoma_viral_oncogene_homolog_Source_HGNC_Symbol_Acc_3796_FOS_3_of_3	Bflo_260830479	Hsap_Ensmbl0125740_FBJ_murine_osteosarcoma_viral_oncogene_homolog_B_Source_HGNC_Symbol_Acc_3797_FOSB	Hsap_Ensmbl0170345_FBJ_murine_osteosarcoma_viral_oncogene_homolog_Source_HGNC_Symbol_Acc_3796_FOS	Skow_45481m	Dpul_302198	Cgig_13436	Hsap_Ensmbl0075426_FOS_like_antigen_2_Source_HGNC_Symbol_Acc_3798_FOSL2	Nvec_58135_bZIP_1	Drer_092174_si_ch211_59d15_4_Source_ZFIN_Acc_ZDB_GENE_041014_37_si_ch211_59d15_4	Smim_61137_protein_fosB_putative_Ixodes_scapularis_gi_241686640_ref_XP_002401496_7e_42_157	Pfuc_151448_1_64575_t1	Dmel_0001297_kay_kayak_Source_FlyBase_0001297	Mmar_MMa49244	Smar_004079	Acar_00009333	Spur_021173_Fos	Isca_ISCW010628-PA	Acar_00007275	Skow_45502m	Skow_45542m	Csav_000282	Cint_005786	Acar_00006210	Xtro_031433	Ggal_015949	Nvec_41032_	Mmar_MMa22694	Dpul_222762	Ctel_221193	Hrob_194288	Hsap_Ensmbl0156127_basic_leucine_zipper_transcription_factor_ATF_like_Source_HGNC_Symbol_Acc_958_BATF	Ggal_016785	Acar_00016670	Ggal_016784	Hrob_162248	Hsap_Ensmbl0140044_Jun_dimerization_protein_2_Source_HGNC_Symbol_Acc_17546_JDP2	Drer_020133_Jun_dimerization_protein_2_Source_ZFIN_Acc_ZDB_GENE_040718_197_jdp2	Smim_25994_RNA_polymerase_II_mediator_complex_subunit_putative_Pediculus_humanus_corporis_gi_242012515_ref_XP_002426978_3e_23_104	Nvec_1224_bZIP_1	Skow_45536m	Drer_011818_basic_leucine_zipper_transcription_factor_ATF_like_Source_ZFIN_Acc_ZDB_GENE_041014_291_batf	Hsap_Ensmbl0123685_basic_leucine_zipper_transcription_factor_ATF_like_3_Source_HGNC_Symbol_Acc_28915_BATF3	Lgig_233904	Acar_00016673	Hmag_214750	Tcas_270006054	Drer_042577_basic_leucine_zipper_transcription_factor_ATF_like_3_Source_ZFIN_Acc_ZDB_GENE_041014_356_batf3	Bmal_170584371	Cgig_02396_Basic_leucine_zipper_transcriptional_factor_ATF_like_3_Source_UniProtKB_TrEMBL_Acc_K1RWC0	Pfuc_6045_1_59917_t1	Lgig_164395	Lgig_233903	Lgig_233902	Pfuc_6175_1_09292_t1	Lgig_164399	Cgig_26193	Cgig_26191	Cgig_24378	Ggal_031296	Xtro_028965	Skow_45508m	Cgig_26190	Adig_20826	Nvec_41031_	Pfuc_28511_1_19247_t1	Tcas_270014251	Znev_02948	Smar_010745	Nvec_11068_bZIP_1	Cgig_20902	Lgig_236585	Skow_09522m	Ctel_192654	Cgig_26188	Skow_14116m	Znev_00119	Skow_45513m	Drer_040137_Jun_dimerization_protein_2_Source_HGNC_Symbol_Acc_17546_JDP2	Drer_007823_activating_transcription_factor_3_Source_ZFIN_Acc_ZDB_GENE_040426_728_atf3	Dmel_0028550_Atf3_Activating_transcription_factor_3_Source_FlyBase_0028550	Cow_02712T0	Drer_079373_FOS_like_antigen_1b_Source_ZFIN_Acc_ZDB_GENE_091204_259_fosl1b	Ctel_195977	Hmag_233851	Drer_087620_FOS_like_antigen_1b_Source_ZFIN_Acc_ZDB_GENE_091204_259_fosl1b	Hsap_Ensmbl0175592_FOS_like_antigen_1_Source_HGNC_Symbol_Acc_13718_FOSL1	Hsap_Ensmbl0162772_activating_transcription_factor_3_Source_HGNC_Symbol_Acc_785_ATF3	Nvec_36091_	Odio_011565001	Pfuc_76847_1_49194_t1	Sjap_0317360	Skow_45515m	Bflo_260830477	Bflo_260830503
HG_19801	Hsap_Ensmbl0186314_PRELI_domain_containing_2_Source_HGNC_Symbol_Acc_28306_PRELID2	Dpul_308118	Xtro_016698	Cow_07795T0	Ctel_226270	Bflo_260797779	Spur_022475_Prelid2
HG_30293	Cow_00555T2	Cow_00555T0	Cow_00555T1	Sros_02135T0
HG_8299	Cow_09048T0	Bflo_260809682	OcarG_846	Skow_22891m	Tadh_60209	Sros_00443T0	Adig_19166	Spur_006966_Hypp_1690	Aque_224082	Hmag_223291	Ctel_226093	Skow_32263m	Ctel_220217	Bflo_260841574	Nvec_8595_zf_AD	Pfuc_13692_1_39537_t1	Lgig_231197	Mbre_22827	Pfuc_37311_1_12285_t1	Pfuc_32652_1_40879_t1	Pfuc_2463_1_66339_t1	Pfuc_4930_1_52404_t1	Pfuc_17490_1_32815_t1	Pfuc_6051_1_16823_t1
HG_4256	Cele_019345_tmem_135_Protein_TMEM_135_tmem_135_mRNA_complete_cds_Source_RefSeq_mRNA_Acc_NM_076399	Ctel_148469	Ggal_027818	Drer_069157_transmembrane_protein_135_Source_ZFIN_Acc_ZDB_GENE_070424_70_tmem135	Dpul_200057	Csav_018650	Znev_01199	Cint_007736	Bmal_170595851	Cint_025870	Dmel_0037592_CG11737	Smim_34012_PREDICTED_transmembrane_protein_135_isoform_Monodelphis_domestica_gi_126327744_ref_XP_001376624_9e_99_314	Dmel_0051259_CG31259	Avag_15984001	Spur_011968_Tmem135	Tcas_270003632	Tadh_60969	Acar_00015001	Aque_226640	Cow_03685T0	Ggal_027819	Dmel_0051454_CG31454	Xtro_022899	Pfuc_6982_1_60169_t1	Lgig_173835	Mley_ML212019a	Bflo_260784238	Avag_13968001	Spur_012086_Spur_012086	Skow_42161m	Adig_09305	Isca_ISCW004859-PA	Hsap_Ensmbl0166575_transmembrane_protein_135_Source_HGNC_Symbol_Acc_26167_TMEM135	Pbac_3464986	Cgig_09115	Lgig_142073	Skow_42162m	Xtro_055743	Mmar_MMa20158	Mmar_MMa04984	Bflo_260785966	Avag_13967001	Isca_ISCW014476-PA	Cint_028123	Sros_06989T0	Isca_ISCW003374-PA	Isca_ISCW001018-PA	Tcas_270001375	Tcas_270001376	Mmar_MMa04985	Isca_ISCW019962-PA
HG_8434	Bsch_g67056	Lgig_228043	Ggal_025259	Cgig_04611_HAUS_augmin_like_complex_subunit_3_Source_UniProtKB_TrEMBL_Acc_K1PQJ1	Ctel_225812	Spur_019316_Haus3	Spur_000819_C4orf15L	Skow_30907m	Bflo_260818077	Acar_00012794	Hmag_223252	Tadh_58908	Lgig_228044	Cow_04105T0	Adig_06528	Drer_061385_HAUS_augmin_like_complex_subunit_3_Source_ZFIN_Acc_ZDB_GENE_060929_592_haus3	OcarG_7162	Pfuc_30047_1_47963_t1	Xtro_063034	Acar_00020034	Ggal_033495	Acar_00017839	Hrob_174733	Smim_44826_PREDICTED_HAUS_augmin_like_complex_subunit_3_like_partial_Xenopus_Silurana_tropicalis_gi_301614663_ref_XP_002936810_1e_04_48_1
HG_7245	Pbac_3462022	Bsch_g43779	Csav_019627	Cint_026714	Acar_00013486	Hsap_Ensmbl0188167_transmembrane_protein_with_metallophosphoesterase_domain_Source_HGNC_Symbol_Acc_33865_TMPPE	Skow_34550m	Drer_036059_transmembrane_protein_with_metallophosphoesterase_domain_Source_ZFIN_Acc_ZDB_GENE_061013_104_tmppe	Cgig_11900_Transmembrane_protein_with_metallophosphoesterase_domain_Source_UniProtKB_TrEMBL_Acc_K1P4C3	Ctel_142302	Nvec_48167_	Hrob_76151	Nvec_32695_	Mley_ML00786a	Rcul_t16407	Adig_18096	Bmal_170588697	Aque_217979	Aque_217977	Cele_018226_F40B5_2_Protein_F40B5_2_isoform_a_F40B5_2_mRNA_complete_cds_Source_RefSeq_mRNA_Acc_NM_077016	Cow_00161T0	Cele_011965_T23G7_2_Protein_T23G7_2_isoform_a_T23G7_2_mRNA_complete_cds_Source_RefSeq_mRNA_Acc_NM_001027185	Nvec_11831_	Bsch_g43780	Cint_025278	Nvec_11830_	Tadh_55678	Pfuc_2130_1_00978_t1	Bmal_170572290	Pbac_3477665
HG_7874	Xtro_037530	Bflo_260796465	Smar_008623	Spur_021444_Pelp1	Drer_079313_proline_glutamate_and_leucine_rich_protein_1_Source_HGNC_Symbol_Acc_30134_PELP1	Cgig_05455_Proline_glutamic_acid_and_leucine_rich_protein_1_Source_UniProtKB_TrEMBL_Acc_K1PTZ3	Lgig_232958	Skow_26808m	Tadh_56100	Znev_01843	Dpul_303887	Cgig_05456_Proline_glutamic_acid_and_leucine_rich_protein_1_Source_UniProtKB_TrEMBL_Acc_K1Q1F9	Pfuc_16141_1_54279_t1	Ctel_219987	Adig_06121	Nvec_6968_NUC202	Cint_014990	OcarG_5509	Tcas_270004556	Cow_01425T0	Hmag_206528	Rcul_t37277	Acar_00013600	Hsap_Ensmbl0141456_proline_glutamate_and_leucine_rich_protein_1_Source_HGNC_Symbol_Acc_30134_PELP1	Nvec_6042_HEAT	Isca_ISCW024106-PA	Smim_36543_PREDICTED_proline_glutamic_acid_and_leucine_rich_protein_Xenopus_Silurana_tropicalis_gi_301621505_ref_XP_002940101_2e_15_89_4
HG_9998	Spur_016862_Clect_Ftp	Ctel_219170	Spur_005456_Spur_005456	Cow_05992T0	Spur_023282_Hypp_201	Ctel_213950	Lgig_156569	Pfuc_15928_1_61561_t1	Bflo_260811005	Spur_002392_Spur_002392	Spur_026015_Hypp_2812	Spur_019682_Hypp_2460	Spur_002393_Hypp_1390	Spur_002157_Spur_002157	Spur_024238_Spur_024238	Spur_015860_Spur_015860	Spur_019678_Spur_019678	Spur_020969_DscamL_2
HG_64098	Cow_06396T0	Odio_008329001
HG_7667	Bsch_g66291	Bsch_g68728	Cint_021853	Csav_003635	Smim_14062_mitochondrial_ribosomal_protein_L30_Drosophila_melanogaster_gi_17933570_ref_NP_525073_2e_22_98_2	Xtro_041978	Drer_069850_chromosome_2_open_reading_frame_15_Source_HGNC_Symbol_Acc_28436_C9H2orf15	Hsap_Ensmbl0241962_chromosome_2_open_reading_frame_15_Source_HGNC_Symbol_Acc_28436_C2orf15	Skow_43790m	Dpul_203941	Ggal_029605	Acar_00000824	Smar_008132	Lgig_78446	Odio_006480001	Bflo_260832922	Ctel_175195	Spur_007540_Spur_007540	Hmag_230409	Hsap_Ensmbl0273155_39S_ribosomal_protein_L30_mitochondrial_Source_UniProtKB_Swiss_Prot_Acc_Q8TCC3_MRPL30	Aque_225582	Tadh_56333	Adig_10903	Isca_ISCW011752-PA	Mbre_30785	Cow_07579T0	Sros_02926T0	Hsap_Ensmbl0185414_mitochondrial_ribosomal_protein_L30_Source_HGNC_Symbol_Acc_14036_MRPL30
HG_44794	Cow_05190T0	Sros_12232T0	Mbre_22102
HG_44722	Cow_02147T0	Avag_21720001	Avag_15363001
HG_38666	Cow_08175T0	Avag_15798001	Avag_43594001
HG_2347	Tcas_270013849	Znev_14499	Dpul_328125	Dpul_332183	Sros_08882T0	Dpul_197993	Smar_009647	Smar_009639	Smar_005824	Smar_009637	Smar_010055	Dpul_228828	Smar_009646	Smar_010060	Dpul_104532	Avag_13251001	Dpul_347465	Dpul_99394	Dpul_347478	Smar_000039	Avag_21641001	Dpul_197573	Dpul_46780	Smar_010061	Dpul_336951	Dpul_347474	Smar_009635	Smar_009636	Ctel_162923	Dpul_340396	Tcas_270013184	Dpul_347450	Dmel_0039594_CG9990	Znev_00159	Dpul_201766	Tcas_270013551	Drer_071341_ATP_binding_cassette_sub_family_H_member_1_Source_ZFIN_Acc_ZDB_GENE_050517_42_abch1	Dmel_0031734_CG11147	Znev_14497	Dpul_328127	Aque_213506	Cgig_23533_ABC_transporter_G_family_member_20_Source_UniProtKB_TrEMBL_Acc_K1RT46	Avag_66890001	Cow_04710T0	Aque_217001	Avag_66881001	Aque_207834	Isca_ISCW007246-PA	Skow_09974m	Avag_18577001	Smar_000040	Smar_009648	Smar_015282	Dmel_0053970_CG33970	Mbre_9617	Spur_000309_AbcL	Dpul_314580	Smar_002391	Dpul_337061	Smar_009638	Dpul_17514	Dpul_342335	Smar_015641	Isca_ISCW007011-PA	Dpul_329532	Smim_32557_ATP_binding_cassette_transporter_putative_Aedes_aegypti_gi_157109211_ref_XP_001650572_2e_40_149	Smar_004443	Smim_32555_Inner_membrane_transport_permease_ybhR_Lepeophtheirus_salmonis_gi_225714618_gb_ACO13155_2e_25_105	Smar_014913	Smar_010052	Smar_013918	Mmar_MMa21306	Skow_10096m	Avag_23856001	Pfuc_3713_1_01516_t1	Smar_014117	Dpul_270543	Smar_009640	Smar_010054	Smar_010058	Smar_015348	Ctel_51730	Cint_029761	Ctel_217337	Smar_010059	Smar_010051	Aque_222498	Smar_002394	Smar_002396	Smar_014076	Avag_50599001
HG_6308	Bsch_g18887	Cint_029064	Cint_029063	Cint_006886	Csav_009744	Cint_028388	Lgig_200897	Cgig_26726_DCC_interacting_protein_13_alpha_Source_UniProtKB_TrEMBL_Acc_K1R604	Ggal_008851	Drer_060734_adaptor_protein_phosphotyrosine_interaction_PH_domain_and_leucine_zipper_containing_1_Source_ZFIN_Acc_ZDB_GENE_081016_1_appl1	Acar_00005582	Skow_25119m	Xtro_019056	Xtro_004000	Xtro_059897	Smar_000601	Hsap_Ensmbl0136044_adaptor_protein_phosphotyrosine_interaction_PH_domain_and_leucine_zipper_containing_2_Source_HGNC_Symbol_Acc_18242_APPL2	Drer_078139_adaptor_protein_phosphotyrosine_interaction_PH_domain_and_leucine_zipper_containing_2_Source_ZFIN_Acc_ZDB_GENE_081016_2_appl2	Ggal_020645	Spur_002648_Appl1	Acar_00015408	Ctel_171114	Hsap_Ensmbl0157500_adaptor_protein_phosphotyrosine_interaction_PH_domain_and_leucine_zipper_containing_1_Source_HGNC_Symbol_Acc_24035_APPL1	Bflo_260814293	Tspi_316975949	Aque_228752	Bsch_g38440	Cint_001075	Smim_26395_dip13_beta_putative_Ixodes_scapularis_gi_241554867_ref_XP_002399640_1e_111_349	Isca_ISCW020843-PA	Pfuc_19652_1_54597_t1	Cow_01494T0	Rcul_t13954	OcarG_6802	Odio_008124001	Smim_26394_dip13_beta_putative_Ixodes_scapularis_gi_241554867_ref_XP_002399640_5e_05_46_2	Smar_013519
HG_44704	Cow_01036T0	Mbre_29348	Sros_04709T0
HG_42808	Adig_08840	Cow_00989T0	Nvec_23466_
HG_7312	Bsch_g26041	Bflo_260831730	Drer_020895_BCL2_associated_athanogene_1_Source_ZFIN_Acc_ZDB_GENE_050309_89_bag1	Ggal_021456	Cgig_12480_BAG_family_molecular_chaperone_regulator_1_Source_UniProtKB_TrEMBL_Acc_K1RLU2	Cint_023170	Hsap_Ensmbl0107262_BCL2_associated_athanogene_Source_HGNC_Symbol_Acc_937_BAG1	Ctel_198450	Aque_220613	Hmag_230731	Lgig_202646	Xtro_023023	Hrob_185906	Smar_010069	Sros_10068T0	Cow_03682T0	Mley_ML005356a	Spur_021412_Bag1	Aque_220611	Dpul_321206	Cgig_12481_BAG_family_molecular_chaperone_regulator_1_Source_UniProtKB_TrEMBL_Acc_K1QEK1	Ctel_144487	Pfuc_25532_1_69714_t1	Pfuc_83171_1_71194_t1	Hrob_163782	Odio_017552001	Rcul_t45573	Gsal_14162_bag_family_molecular_chaperone_regulator_1	Aque_209263
HG_39495	Aque_216097	Aque_216095	Cow_05065T0
HG_6252	Dpul_60460	Cele_019615_K10B4_3_Protein_K10B4_3_K10B4_3_mRNA_complete_cds_Source_RefSeq_mRNA_Acc_NM_061263	Bmal_170590382	Bmal_170590384	Tspi_316969930	Smim_56823_PREDICTED_protein_melted_like_isoform_Acyrthosiphon_pisum_gi_328712710_ref_XP_001944371_0_0_872	Smar_004008	Znev_04452	Bflo_260841685	Cgig_15831_Ventricular_zone_expressed_PH_domain_containing_like_protein_1_Source_UniProtKB_TrEMBL_Acc_K1RXP9	Isca_ISCW012891-PA	Dmel_0023001_melt_melted_Source_FlyBase_0023001	Lgig_234384	Skow_37803m	Ctel_168181	Rcul_t47105	Drer_031095_ventricular_zone_expressed_PH_domain_protein_Source_ZFIN_Acc_ZDB_GENE_041014_375_veph	Ggal_015743	Acar_00001590	Acar_00006615	Xtro_026742	Xtro_026743	Mmar_MMa07140	Mmar_MMa07138	Rcul_t47103	Spur_025955_Veph1	Tcas_270016073	Skow_37894m	Tadh_57438	Tcas_270003459	Cow_05957T0	Spur_000037_Veph1_1	Pfuc_7136_1_24163_t1	Pfuc_63542_1_34711_t1	Pfuc_2795_1_15944_t1	Mmar_MMa07139	Hsap_Ensmbl0197415_ventricular_zone_expressed_PH_domain_containing_1_Source_HGNC_Symbol_Acc_25735_VEPH1	Smim_6728_PREDICTED_similar_to_RB13_6_antigen_Ciona_intestinalis_gi_198422299_ref_XP_002123994_0_002_49_3
HG_1746	Hmag_216731	Bsch_g25575	Bsch_g8201	Csav_019115	Csav_019114	Cint_008180	Csav_019113	Cgig_19144_Solute_carrier_family_41_member_2_Source_UniProtKB_TrEMBL_Acc_K1QPN0	Smar_014676	Bflo_260822561	Avag_04458001	Skow_37686m	Avag_60286001	Ctel_158449	Spur_001481_Slc41a1	Lgig_184369	Znev_06350	Ggal_001016	Znev_11463	Acar_00012319	Drer_070214_solute_carrier_family_41_member_1_Source_ZFIN_Acc_ZDB_GENE_030131_4700_slc41a1	Avag_41439001	Smar_014094	Avag_04205001	Odio_018145001	Bmal_170571684	Hsap_Ensmbl0133065_solute_carrier_family_41_magnesium_transporter_member_1_Source_HGNC_Symbol_Acc_19429_SLC41A1	Tcas_270014784	Drer_061272_Uncharacterized_protein_Source_UniProtKB_TrEMBL_Acc_E7EXX5_BX294434_1	Smim_13934_Solute_carrier_family_41_member_Camponotus_floridanus_gi_307181944_gb_EFN69384_7e_147_445	Aque_226986	Xtro_010389	Smar_001079	Drer_075803_solute_carrier_family_41_magnesium_transporter_member_2_Source_HGNC_Symbol_Acc_31045_SLC41A2_2_of_2	Mmar_MMa03659	Smim_14293_PREDICTED_similar_to_solute_carrier_family_41_member_Taeniopygia_guttata_gi_224085754_ref_XP_002189294_2e_145_437	Drer_073881_solute_carrier_family_41_member_2b_Source_ZFIN_Acc_ZDB_GENE_100427_2_slc41a2b	Tadh_19963	Dmel_0053181_CG33181	Acar_00015625	Znev_10712	Ggal_020703	Acar_00013710	Tspi_316976950	Znev_18092	Smim_35533_Solute_carrier_family_41_member_Harpegnathos_saltator_gi_307203262_gb_EFN82417_0_0_538	Hrob_109307	Isca_ISCW006463-PA	Cow_02313T0	Isca_ISCW014276-PA	Tcas_270016357	Smim_34111_PREDICTED_solute_carrier_family_41_member_like_partial_Xenopus_Silurana_tropicalis_gi_301617689_ref_XP_002938280_4e_12_66_6	Ggal_010066	Rcul_t04284	Hmag_216730	Cele_019504_K07H8_2_Protein_K07H8_2_isoform_a_Source_RefSeq_mRNA_Acc_NM_068992	Nvec_33365_MgtE	Isca_ISCW005405-PA	Dpul_302359	Cele_022682_ZK185_2_Protein_ZK185_2_ZK185_2_mRNA_complete_cds_Source_RefSeq_mRNA_Acc_NM_068185	Hrob_140436	Mmar_MMa23975	Mmar_MMa37462	Sros_05085T0	Isca_ISCW017258-PA	Mmar_MMa28452	Mbre_29656	Isca_ISCW005560-PA	Isca_ISCW002767-PA	Isca_ISCW014518-PA	Isca_ISCW010283-PA	Bsch_g8200	Pfuc_17584_1_32834_t1	Pfuc_69696_1_27640_t1	Xtro_003975	Xtro_003974	Adig_12271	Smim_34106_solute_carrier_putative_Ixodes_scapularis_gi_241157754_ref_XP_002408149_1e_24_102	Isca_ISCW013130-PA	Isca_ISCW000425-PA	Cow_03585T0	Hsap_Ensmbl0114544_solute_carrier_family_41_member_3_Source_HGNC_Symbol_Acc_31046_SLC41A3	Smim_34105_PREDICTED_solute_carrier_family_41_member_Monodelphis_domestica_gi_126306735_ref_XP_001365656_2e_31_121	Pbac_3468954	Cele_014201_ZK1053_6_Protein_ZK1053_6_ZK1053_6_mRNA_complete_cds_Source_RefSeq_mRNA_Acc_NM_060921	Aque_226987	Isca_ISCW007952-PA	Pbac_3462449	Mley_ML082116a	Adig_20252	Tspi_316956819	Nvec_13362_Phage_T4_Ndd	Mmar_MMa05753	Pbac_3468212	Sman_169510_PI3kinase_putative_Source_UniProtKB_TrEMBL_Acc_G4LZV8	Cint_008171	Sjap_0129550	Mmar_MMa44813	Hrob_170530	Mmar_MMa10329	Hsap_Ensmbl0136052_solute_carrier_family_41_magnesium_transporter_member_2_Source_HGNC_Symbol_Acc_31045_SLC41A2	Hmic_0954100	Sjap_0091390	Isca_ISCW014275-PA	Pbac_3478652	Smar_004222
HG_8954	Cint_001973	Csav_005565	Isca_ISCW023914-PA	Skow_34164m	Aque_224077	Znev_06199	Bflo_260827098	Hsap_Ensmbl0206484_nurim_nuclear_envelope_membrane_protein_Source_HGNC_Symbol_Acc_8003_NRM	Acar_00010184	Drer_063690_nurim_nuclear_envelope_membrane_protein_Source_ZFIN_Acc_ZDB_GENE_060503_445_nrm	Dmel_0038536_CG7655	Ctel_93306	Cow_06296T0	Mley_ML279820a	Dpul_229408	Smar_012178	Smim_3252_PREDICTED_nurim_homolog_Apis_mellifera_gi_328777959_ref_XP_001121274_3e_35_130	Tadh_18248	Sros_03478T0	Pbac_3471159	Pbac_3479043
HG_44758	Cow_03530T0	Mbre_35481	Sros_02747T0
HG_34185	Cow_05414T0	OcarG_2382
HG_18232	Cow_08782T0	Adig_00124	Adig_00123	Adig_19046	Adig_20389	Adig_00122	Adig_23642	Skow_23031m
HG_4333	Cint_003787	Isca_ISCW003459-PA	Sros_02465T0	Cow_02282T0	Bsch_g63241	Dmel_0032731_CG10641	Bsch_g5648	Drer_055759_EF_hand_domain_family_member_D2_Source_ZFIN_Acc_ZDB_GENE_060531_152_efhd2	Xtro_026466	Drer_043446_EF_hand_domain_family_member_D1_Source_ZFIN_Acc_ZDB_GENE_030131_7461_efhd1	Hsap_Ensmbl0142634_EF_hand_domain_family_member_D2_Source_HGNC_Symbol_Acc_28670_EFHD2	Ggal_033741	Acar_00006319	Spur_000035_Efhdc2	Lgig_191923	Cgig_10299_EF_hand_domain_containing_protein_D2_Source_UniProtKB_TrEMBL_Acc_K1PRB1	Skow_02763m	Adig_05221	Smar_013672	Ctel_85565	Aque_215121	Mmar_MMa39494	Hrob_190637	Aque_227759	Tadh_26114	Dpul_231804	Znev_04548	Bflo_260831824	Mbre_18271	Hmag_225366	OcarG_2997	Avag_34720001	Dpul_68015	Cele_012980_efhd_1_Protein_EFHD_1_isoform_a_Source_RefSeq_mRNA_Acc_NM_064560	Skow_35021m	Skow_35022m	Aque_227757	Pfuc_14092_1_32395_t1	Pfuc_1206_1_22485_t1	Odio_002943001	Aque_203667	Pbac_3472544	Avag_08930001	Ggal_022236	Tcas_270011515	Tspi_316967872	Hsap_Ensmbl0115468_EF_hand_domain_family_member_D1_Source_HGNC_Symbol_Acc_29556_EFHD1	Xtro_057114	Xtro_029488	Mley_ML070213a	Tcas_270011514	Dmel_0038280_CG14861	Bflo_260831826	Isca_ISCW021725-PA	Mmar_MMa39495	Nvec_34934_	Pfuc_236188_1_57550_t1
HG_8423	Cgig_01322_Zinc_binding_alcohol_dehydrogenase_domain_containing_protein_2_Source_UniProtKB_TrEMBL_Acc_K1PME8	Smim_59501_conserved_hypothetical_protein_Pediculus_humanus_corporis_gi_242019233_ref_XP_002430067_3e_54_190	Znev_10701	Lgig_160630	Smar_014563	Aque_212328	Pfuc_20515_1_11321_t1	Cow_01508T0	OcarG_6902	Isca_ISCW015663-PA	Rcul_t11952	OcarG_2302	Bmal_170576512	Skow_06165m	Isca_ISCW015664-PA	Aque_227567	Sros_07872T0
HG_7058	Cele_007760_C27B7_2_Protein_C27B7_2_C27B7_2_mRNA_complete_cds_Source_RefSeq_mRNA_Acc_NM_069143	Bmal_170586238	Tspi_316970932	Tcas_270001227	Dpul_95812	Smim_66811_AGAP000173_PA_Anopheles_gambiae_str_PEST_gi_333467261_gb_EAA45149_5_6e_41_155	Znev_11870	Smar_009743	Mmar_MMa32105	Dmel_0034940_CG16787	Bflo_260810841	Adig_15036	Smar_005210	Tadh_53431	Nvec_11701_Dpy_30	Cgig_16859	Ctel_191001	Hrob_136103	Lgig_129336	Drer_056165_chromosome_6_open_reading_frame_136_Source_HGNC_Symbol_Acc_21301_C19H6orf136	Acar_00010716	Xtro_058034	Hsap_Ensmbl0224120_chromosome_6_open_reading_frame_136_Source_HGNC_Symbol_Acc_21301_C6orf136	Hsap_Ensmbl0233164_chromosome_6_open_reading_frame_136_Source_HGNC_Symbol_Acc_21301_C6orf136	Cow_08865T0	Aque_220842	Hsap_Ensmbl0233641_chromosome_6_open_reading_frame_136_Source_HGNC_Symbol_Acc_21301_C6orf136	Lgig_172465	Hmag_209994	Hsap_Ensmbl0204564_chromosome_6_open_reading_frame_136_Source_HGNC_Symbol_Acc_21301_C6orf136	Skow_17938m	Sros_02534T0
HG_40223	Hmag_210604	Hmag_203349	Cow_05366T0
HG_34167	Cow_03448T0	Bflo_260839552	Avag_60504001	Avag_15450001
HG_63997	Cow_02826T0	Mbre_6470
HG_23462	Cow_03358T0	Bflo_260835946	Mley_ML012713a	Hrob_167470	Nvec_354_	Pfuc_52628_1_70757_t1
HG_7687	Spur_006861_Ino80e	Cow_03054T0	Acar_00009990	Xtro_060852	Drer_022939_INO80_complex_subunit_E_Source_ZFIN_Acc_ZDB_GENE_040426_1818_ino80e	Cint_018054	Hsap_Ensmbl0169592_INO80_complex_subunit_E_Source_HGNC_Symbol_Acc_26905_INO80E	Smar_009252	Hmag_217999	Hrob_162149	Tcas_270009925	Isca_ISCW001443-PA	Tadh_59811	Znev_02131	Aque_216790	Pbac_3461486	Mley_ML02497a	Skow_04828m	Dpul_229368	Ctel_221368	Mbre_31637	Tspi_316969832	Rcul_t42993	Pfuc_6236_1_31148_t1	Dmel_0033566_CG18004	Sros_12787T0	Mmar_MMa23895	Smim_83469_Coiled_coil_domain_containing_protein_95_Camponotus_floridanus_gi_307190197_gb_EFN74312_4e_09_57_8
HG_4060	Dpul_223658	Ggal_010809	Xtro_060705	Znev_07741	Xtro_010030	Aque_224251	Cgig_15396_Toll_interacting_protein_Source_UniProtKB_TrEMBL_Acc_K1QKW4	Bsch_g6122	Drer_086747_toll_interacting_protein_Source_ZFIN_Acc_ZDB_GENE_030131_8820_tollip	Csav_006268	Ctel_165206	Lgig_154274	Bflo_260829501	Hsap_Ensmbl0078902_toll_interacting_protein_Source_HGNC_Symbol_Acc_16476_TOLLIP	Tspi_316977486	Smar_008854	Tcas_270005116	Odio_008444001	Mmar_MMa35383	Spur_021673_Tollip	Acar_00009585	OcarG_9931	Aque_224250	Nvec_5058_	Cint_009797	Cele_006578_tli_1_Protein_TLI_1_tli_1_mRNA_complete_cds_Source_RefSeq_mRNA_Acc_NM_060356	Adig_02927	Tadh_61808	Mley_ML18772a	Skow_09757m	Smim_11855_PREDICTED_similar_to_Toll_interacting_protein_Tribolium_castaneum_gi_91081565_ref_XP_975168_6e_63_209	Hrob_185045	Sman_065890	Avag_01078001	Avag_48640001	Bmal_170581903	Isca_ISCW002962-PA	Adig_18491	Avag_32994001	Sjap_0115070	Avag_21569001	Mbre_38093	Hmag_209217	Pfuc_19918_1_47345_t1	Cow_05630T0	Pbac_3476201	Hmag_218907	Smim_4525_toll_interacting_protein_Glossina_morsitans_morsitans_gi_289741413_gb_ADD19454_7e_12_66_6	Sjap_0112960	Isca_ISCW002272-PA	Pfuc_13436_1_61213_t1	Nvec_16181_
HG_8021	Bsch_g49038	Cint_000725	Spur_010326_Hypp_614	Skow_35791m	Pfuc_12189_1_53796_t1	Bflo_260815695	Cgig_24383_DDB1_and_CUL4_associated_factor_15_Source_UniProtKB_TrEMBL_Acc_K1Q6Z7	Acar_00015464	Acar_00020134	Drer_077790_DDB1_and_CUL4_associated_factor_15_Source_ZFIN_Acc_ZDB_GENE_030131_2374_dcaf15	Xtro_012267	Lgig_219013	Dpul_308586	Znev_18209	Csav_013584	Tadh_58134	Dmel_0037814_CG6325	Isca_ISCW012899-PA	Isca_ISCW004784-PA	Hsap_Ensmbl0132017_DDB1_and_CUL4_associated_factor_15_Source_HGNC_Symbol_Acc_25095_DCAF15	Mley_ML09069a	Aque_212325	Skow_35806m	Cow_06916T0	Tcas_270013890	Pbac_3469392
HG_7090	Acar_00003105	Ggal_018870	Drer_053303_mitogen_activated_protein_kinase_kinase_kinase_4_Source_ZFIN_Acc_ZDB_GENE_990603_4_map3k4	Hsap_Ensmbl0085511_mitogen_activated_protein_kinase_kinase_kinase_4_Source_HGNC_Symbol_Acc_6856_MAP3K4	Aque_222086	Ctel_214311	Lgig_168212	Adig_04502	Cgig_00582	Cgig_06265_Mitogen_activated_protein_kinase_kinase_kinase_4_Source_UniProtKB_TrEMBL_Acc_K1RG11	Pfuc_5532_1_52567_t1	Pfuc_2093_1_15716_t1	Cgig_02973_Mitogen_activated_protein_kinase_kinase_kinase_4_Source_UniProtKB_TrEMBL_Acc_K1QG98	Cgig_15670_Mitogen_activated_protein_kinase_kinase_kinase_4_Source_UniProtKB_TrEMBL_Acc_K1R1Y1	Pfuc_2093_1_15715_t1	Spur_015281_Mekk4	Xtro_060636	Hrob_191330	Nvec_11920_TP2	OcarG_9370	Dpul_233822	Hmag_207364	Cow_03874T0	Nvec_57981_Hemocyanin_M	Rcul_t34814	Aque_206306	Hmag_220310	Skow_39191m	Nvec_44074_	Rcul_t34809	Bmal_170594301
HG_13027	Smim_46389_PREDICTED_up_regulated_during_skeletal_muscle_growth_protein_5_like_Meleagris_gallopavo_gi_326923907_ref_XP_003208174_1e_09_56_6	Hsap_Ensmbl0173915_up_regulated_during_skeletal_muscle_growth_5_homolog_mouse_Source_HGNC_Symbol_Acc_30889_USMG5	Cow_04218T0	Drer_096003_up_regulated_during_skeletal_muscle_growth_5_homolog_mouse_Source_HGNC_Symbol_Acc_30889_USMG5	Dmel_0031108_CG15459	Dmel_0040651_CG15458	Dmel_0083167_Neb_cGP_Neb_cGP_Source_FlyBase_0083167	Tcas_270001315	Znev_05633	Dpul_311074	Isca_ISCW022131-PA	Smar_013772
HG_2996	Hmag_217311	Ggal_020635	Ggal_020636	Bsch_g18247	Cint_001650	Bsch_g38602	Cint_022139	Ggal_040054	Ggal_003845	Bflo_260786887	Acar_00014496	Drer_035660_si_ch211_193k19_1_Source_ZFIN_Acc_ZDB_GENE_060503_110_si_ch211_193k19_1	Skow_44476m	Hsap_Ensmbl0137261_KIAA0319_Source_HGNC_Symbol_Acc_21580_KIAA0319	Acar_00002496	Nvec_22837_REJ	Lgig_138056	Xtro_032448	Tcas_270011970	Smar_013729	Znev_09897	Tadh_28661	Bsch_g28098	Drer_074486_KIAA0319_Source_HGNC_Symbol_Acc_21580_KIAA0319	Adig_15304	Dmel_0035833_CG7565	Dpul_200276	Isca_ISCW021393-PA	Spur_008893_Kiaa0319L	OcarG_4315	Bsch_g38603	Mley_ML23404a	Csav_006318	Cgig_14240	Bsch_g434	Smim_62822_PREDICTED_dyslexia_associated_protein_KIAA0319_like_protein_like_Apis_mellifera_gi_328783991_ref_XP_395372_3_2e_125_398	Hrob_194484	Adig_19738	Pfuc_12259_1_46483_t1	Cow_04222T0	Lgig_176294	Aque_200324	Ctel_186077	Mmar_MMa18265	Bsch_g38601	Rcul_t02548	Cgig_17456	Smim_62783_PREDICTED_dyslexia_associated_protein_KIAA0319_like_protein_like_Bombus_terrestris_gi_340712150_ref_XP_003394627_4e_62_217	Avag_30882001	Pbac_3463617	Aque_210794	Aque_202378	Odio_014898001	Pbac_3469007	Aque_202796	Aque_210041	Avag_30793001	Csav_006321	Aque_202019	Aque_200388	Aque_210038	Ctel_186078	Cint_026960	Pfuc_14426_1_32446_t1	Smim_62784_conserved_hypothetical_protein_Ixodes_scapularis_gi_241701243_ref_XP_002411911_1e_07_55_8	Hrob_181994	Aque_209415	Adig_15305	Aque_205704	Pbac_3476644	Pbac_3478629	Pfuc_2624_1_15875_t1
HG_15146	Sros_04674T0	Cow_08973T0	OcarG_6222	Ctel_224651	Lgig_229997	Gsal_10525_putative_homolog_to_Myosin_XVI_Crassostrea_gigas	Spur_026609_Hypp_1184	Mbre_34215
HG_12434	Cgig_03571	Cgig_27522	Cgig_04691	Cgig_27523	Lgig_231717	OcarG_5876	Aque_227264	Bflo_260825937	Mbre_28653	Pfuc_22762_1_11484_t1	Sros_04834T0	Cow_03257T0	Pfuc_4220_1_23528_t1
HG_3201	Cint_013967	Bsch_g2006	Csav_015421	Csav_015420	Csav_015419	Spur_025806_tram1	Drer_019137_translocating_chain_associating_membrane_protein_1_Source_ZFIN_Acc_ZDB_GENE_021011_1_tram1	Znev_08131	Ctel_175940	Xtro_034814	Lgig_133925	Drer_037813_zgc_113278_Source_ZFIN_Acc_ZDB_GENE_050327_66_zgc_113278	Xtro_063461	Smar_001707	Hsap_Ensmbl0067167_translocation_associated_membrane_protein_1_Source_HGNC_Symbol_Acc_20568_TRAM1	Acar_00014714	Smim_60296_translocation_associated_membrane_protein_putative_Ixodes_scapularis_gi_241063661_ref_XP_002408195_6e_88_271	Dpul_325070	Rcul_t47185	Dmel_0040340_TRAM_TRAM_Source_FlyBase_0040340	Tcas_270003137	Hrob_78636	Skow_17828m	Drer_030092_translocation_associated_membrane_protein_2_Source_ZFIN_Acc_ZDB_GENE_040426_2024_tram2	Bflo_260815293	Hsap_Ensmbl0065308_translocation_associated_membrane_protein_2_Source_HGNC_Symbol_Acc_16855_TRAM2	Acar_00004984	Acar_00016248	Isca_ISCW000550-PA	Hmag_226620	Egra_06318	Emul_00965	Sman_075870_Translocation_associated_membrane_protein_putative_Source_UniProtKB_TrEMBL_Acc_G4LUW4	Hsap_Ensmbl0174599_translocation_associated_membrane_protein_1_like_1_Source_HGNC_Symbol_Acc_28371_TRAM1L1	Bmal_170588019	Sjap_0208280	Tspi_316976903	Odio_003462001	Ggal_035893	OcarG_940	Ggal_025152	Aque_222401	Xtro_013540	Xtro_001456	Cele_007696_tram_1_Protein_TRAM_1_isoform_a_tram_1_mRNA_complete_cds_Source_RefSeq_mRNA_Acc_NM_069468	Ggal_030248	Bsch_g51731	Gsal_6045_translocation_associated_membrane_protein_1	Avag_34497001	Avag_43067001	Avag_50001001	Avag_01263001	Mley_ML086625a	Ggal_026854	Pbac_3464101	Pfuc_1222_1_43943_t1	Smim_83529_translocation_associated_membrane_protein_putative_Ixodes_scapularis_gi_241063661_ref_XP_002408195_2e_62_205	Acar_00020689	Cow_05021T0	Adig_07019	Tadh_58943	Hmic_0938700	Hmic_0940400	Nvec_16871_DUF1168	Nvec_4288_DUF1165	Gsal_5086_hypothetical_protein	Pfuc_22180_1_47507_t1	Sros_07963T0
HG_1678	Hrob_112621	Hmic_0446600	Sman_020300_Putative_dishevelled_Source_UniProtKB_TrEMBL_Acc_G4V8C6	Emul_02119	Sjap_0046610	Egra_06682	Rcul_t02842	Cgig_24106_Segment_polarity_protein_dishevelled_like_protein_DVL_3_Source_UniProtKB_TrEMBL_Acc_K1PX02	Avag_56146001	Avag_55449001	Odio_009214001	Cele_001101_dsh_1_Protein_DSH_1_isoform_c_dsh_1_mRNA_complete_cds_Source_RefSeq_mRNA_Acc_NM_062577	Avag_65832001	Tspi_316969871	Avag_56538001	Dmel_0000499_dsh_dishevelled_Source_FlyBase_0000499	Bmal_170582328	Smim_28644_Segment_polarity_protein_dishevelled_like_protein_DVL_3_Camponotus_floridanus_gi_307167538_gb_EFN61109_2e_172_510	Mmar_MMa44037	Hsap_Ensmbl0107404_dishevelled_segment_polarity_protein_1_Source_HGNC_Symbol_Acc_3084_DVL1	Lgig_170127	Drer_056184_dishevelled_dsh_homolog_2_Drosophila_Source_ZFIN_Acc_ZDB_GENE_041118_20_dvl2	Xtro_037494	Acar_00010499	Tcas_270008403	Drer_002148_dishevelled_segment_polarity_protein_3_Source_HGNC_Symbol_Acc_3087_DVL3_1_of_2	Ggal_013689	Acar_00011097	Ggal_039471	Xtro_024310	Spur_025646_Dsh	Cint_019640	Skow_39983m	Cint_028105	Drer_095919_dishevelled_segment_polarity_protein_1_Source_HGNC_Symbol_Acc_3084_DVL1_3_of_3	Adig_11895	Nvec_14886_	Sman_101630_Dishevelled_putative_Source_UniProtKB_TrEMBL_Acc_G4LZB7	Drer_055552_dishevelled_dsh_homolog_1b_Drosophila_Source_ZFIN_Acc_ZDB_GENE_071004_1_dvl1b	Dpul_346802	Hsap_Ensmbl0004975_dishevelled_segment_polarity_protein_2_Source_HGNC_Symbol_Acc_3086_DVL2	Hmic_0446500	Znev_08451	Emul_09302	Egra_04241	Drer_015707_dishevelled_dsh_homolog_3a_Drosophila_Source_ZFIN_Acc_ZDB_GENE_010319_1_dvl3a	Smar_015718	Ctel_183104	Gsal_6501_segment_polarity_protein_dishevelled_homolog_dvl_3_like	OcarG_6494	Drer_010515_dishevelled_segment_polarity_protein_1_Source_HGNC_Symbol_Acc_3084_DVL1_1_of_3	Csav_015442	Gsal_10792_segment_polarity_protein_dishevelled_homolog_dvl_2	Ggal_002423	Acar_00013594	Hsap_Ensmbl0161202_dishevelled_segment_polarity_protein_3_Source_HGNC_Symbol_Acc_3087_DVL3	Cele_001102_dsh_2_Protein_DSH_2_dsh_2_mRNA_complete_cds_Source_RefSeq_mRNA_Acc_NM_062536	Skow_39977m	Xtro_037606	Csav_015441	Aque_226072	Cint_028106	Isca_ISCW005035-PA	Hmic_0723000	Hrob_70586	Bflo_260791021	Rcul_t29687	Bmal_170592260	Pfuc_8050_1_24326_t1	Avag_09594001	Avag_41460001	Sjap_0059100	Mley_ML005358a	Hmag_224460	Cele_003241_mig_5_Protein_MIG_5_isoform_a_Source_RefSeq_mRNA_Acc_NM_001027145	Csav_015440	Sman_162410_Dishevelled_putative_Source_UniProtKB_TrEMBL_Acc_G4LZB8	Tadh_26894	Tadh_17877	Mley_ML017418a	Avag_61510001	Adig_11894	Hrob_81264	Gsal_1597_segment_polarity_protein_dishevelled_homolog_dvl_3_like	Smar_005448	Dpul_346803	Hrob_153221	Sjap_0119220	Cow_03467T0	Bflo_260791019	Spur_027671_Spur_027671	Spur_027672_Spur_027672	Cow_00282T0	Skow_04860m	Lgig_234231	Adig_04388	Avag_67508001	Mmar_MMa34996	Acar_00020327	Sjap_0128000	Bmal_170582330
HG_8798	Spur_001028_Hypp_1300	Spur_003494_Hypp_385	Lgig_232378	Smar_000786	Smim_78915_PREDICTED_uncharacterized_protein_DKFZp761E198_homolog_Danio_rerio_gi_326671995_ref_XP_001919254_5e_11_70_1	Ctel_208254	Cow_01990T0	Aque_213123	Tadh_58776	Adig_01182	Sros_12048T0	Znev_12431	Adig_01183	Nvec_15570_	Isca_ISCW001790-PA	Isca_ISCW001793-PA
HG_8845	Hsap_Ensmbl0120451_sorting_nexin_19_Source_HGNC_Symbol_Acc_21532_SNX19	Acar_00017463	Cint_019940	Adig_08602	Nvec_36894_PXA	Drer_061101_sorting_nexin_19a_Source_ZFIN_Acc_ZDB_GENE_060526_204_snx19a	Aque_223842	Xtro_047279	Bflo_260788087	Spur_018281_Snx19	Ggal_002171	Ctel_216775	Lgig_232606	Smar_011705	Skow_02449m	Csav_006271	Cgig_26247_Sorting_nexin_19_Source_UniProtKB_TrEMBL_Acc_K1Q6D8	Avag_51289001	Cow_03525T0	Pfuc_15583_1_18233_t1	Drer_079931_sorting_nexin_19b_Source_ZFIN_Acc_ZDB_GENE_030131_6331_snx19b	Nvec_39873_
HG_3783	Bsch_g31329	Bsch_g48961	Csav_005238	Ggal_003149	Smar_013113	Pfuc_2598_1_01165_t1	Xtro_046683	Cgig_15150_Membralin_Source_UniProtKB_TrEMBL_Acc_K1QVR9	Drer_060442_transmembrane_protein_259_Source_ZFIN_Acc_ZDB_GENE_080225_14_tmem259	Bflo_260811668	Ctel_179941	Bflo_260811708	Lgig_62240	Skow_37102m	Dmel_0034071_CG8405	Znev_02910	Isca_ISCW008323-PA	Tcas_270009837	Tspi_316970556	Avag_49641001	Avag_30757001	Hrob_114071	Dpul_327604	Avag_47583001	Avag_10656001	Nvec_32523_7tm_1	Smim_83553_PREDICTED_membralin_like_Apis_mellifera_gi_110762636_ref_XP_624234_7e_152_464	Sjap_0216370	Rcul_t03331	Gsal_14478_membralin_like	Bmal_170595486	Mley_ML43114a	Tadh_28950	Odio_015527001	Hsap_Ensmbl0182087_transmembrane_protein_259_Source_HGNC_Symbol_Acc_17039_TMEM259	Spur_010135_Spur_010135	Cele_021985_Y59C2A_2_Protein_Y59C2A_2_Y59C2A_2_mRNA_complete_cds_Source_RefSeq_mRNA_Acc_NM_061811	Hmag_217506	Cow_05683T0	Acar_00021520	Bsch_g31330	Bsch_g34090	Spur_004888_Mbr1	Smim_53144_FLJ00277_protein_Homo_sapiens_gi_21748488_dbj_BAC03381_2e_104_318	Smar_014165	Isca_ISCW008324-PA	Mmar_MMa13981	Mmar_MMa20501	Gsal_10597_orf61_partial	Bmal_170595488	Mmar_MMa20952	Hmag_217507	Sjap_0092150	Adig_15608	Bsch_g48962	Smim_53141_chromosome_19_open_reading_frame_6_Xenopus_laevis_gi_148234188_ref_NP_001087632_3e_20_96_3	Hmag_201847	Avag_24268001	Bmal_170595490	Rcul_t03332	Sman_006230_Putative_membralin_Source_UniProtKB_TrEMBL_Acc_G4VQP5	Sman_006240	Hrob_161940	Pbac_3471759	Pfuc_3016_1_16002_t1
HG_44717	Cow_01585T0	Mbre_39023	Smar_006757
HG_10720	Skow_29519m	Hmag_208049	Cow_04578T0	Dmel_0040773_CoVIIc_Cytochrome_c_oxidase_subunit_VIIc_Source_FlyBase_0040773	Tcas_270011140	Znev_01332	Xtro_053784	Drer_053382_cytochrome_c_oxidase_subunit_VIIc_Source_ZFIN_Acc_ZDB_GENE_030131_8062_cox7c	Ggal_025156	Hsap_Ensmbl0127184_cytochrome_c_oxidase_subunit_VIIc_Source_HGNC_Symbol_Acc_2292_COX7C	Acar_00000899	Dpul_231290	Smim_22179_cytochrome_c_oxidase_like_protein_Glyptapanteles_flavicoxis_gi_190702313_gb_ACE75209_7e_18_79_0	Hrob_185582	Avag_19630001	Avag_42992001
HG_9890	Bflo_260836885	Bsch_g59885	Skow_38945m	Xtro_032904	Ggal_015355	Acar_00002125	Smar_007191	Spur_025671_Tbpaf_RnapIA	Hsap_Ensmbl0143498_TATA_box_binding_protein_TBP_associated_factor_RNA_polymerase_I_A_48kDa_Source_HGNC_Symbol_Acc_11532_TAF1A	Drer_052471_TATA_box_binding_protein_TBP_associated_factor_RNA_polymerase_I_A_Source_ZFIN_Acc_ZDB_GENE_041014_272_taf1a	Hrob_188039	Cgig_06123_TATA_box_binding_protein_associated_factor_RNA_polymerase_I_subunit_A_Source_UniProtKB_TrEMBL_Acc_K1QFQ2	Cow_01426T0	Tadh_59910	Smim_47226_3_Taf1a_protein_Mus_musculus_gi_223459914_gb_AAI38426_6e_13_77_4	Nvec_55399_C1_4	Hrob_178494	Adig_19277
HG_9761	Skow_23332m	Cow_00847T0	Nvec_29517_Transposase_33	Ctel_200684	Hsap_Ensmbl0100335_mitochondrial_elongation_factor_1_Source_HGNC_Symbol_Acc_25979_MIEF1	Bflo_260819521	Acar_00007436	Ggal_019810	Drer_060991_mitochondrial_elongation_factor_1_Source_ZFIN_Acc_ZDB_GENE_060810_64_mief1	Xtro_053379	Xtro_035183	Acar_00009113	Xtro_059636	Xtro_012698	Ggal_008000	Drer_002377_mitochondrial_elongation_factor_2_Source_ZFIN_Acc_ZDB_GENE_060929_864_mief2	Spur_000262_Smcr7L	Hsap_Ensmbl0177427_mitochondrial_elongation_factor_2_Source_HGNC_Symbol_Acc_17920_MIEF2	Hrob_167992
HG_64139	Cow_07837T0	Mmar_MMa52816
HG_8179	Bsch_g15892	Csav_000703	Cint_025534	Ggal_008505	Skow_36389m	Hsap_Ensmbl0151304_serum_response_factor_binding_protein_1_Source_HGNC_Symbol_Acc_26333_SRFBP1	Cgig_05725_Serum_response_factor_binding_protein_1_Source_UniProtKB_TrEMBL_Acc_K1QGF4	Drer_075323_serum_response_factor_binding_protein_1_Source_ZFIN_Acc_ZDB_GENE_040426_1991_srfbp1	Acar_00003679	Cgig_05793_Serum_response_factor_binding_protein_1_Source_UniProtKB_TrEMBL_Acc_K1RKW9	Xtro_059449	Bflo_260814650	Xtro_010175	Isca_ISCW010154-PA	Mley_ML067121a	Smim_69468_Serum_response_factor_binding_protein_Acromyrmex_echinatior_gi_332018126_gb_EGI58735_6e_12_75_9	Lgig_238580	Tadh_52242	Aque_219259	Ctel_204784	Cint_001689	Cow_08607T0	Hrob_161512	Pbac_3467050
HG_4007	Bflo_260835898	Drer_006137_steroidogenic_acute_regulatory_protein_Source_ZFIN_Acc_ZDB_GENE_001120_3_star	Smim_35096_PREDICTED_similar_to_putative_cholesterol_transporter_BmStart1_Tribolium_castaneum_gi_91087715_ref_XP_974514_1e_55_194	Xtro_033153	Acar_00003764	Avag_07096001	Znev_02032	Ctel_174334	Ggal_005119	Drer_038226_Uncharacterized_protein_Source_UniProtKB_TrEMBL_Acc_E7F9N5_CABZ01074994_1	Dpul_191306	Lgig_132177	Xtro_019724	Hsap_Ensmbl0147465_steroidogenic_acute_regulatory_protein_Source_HGNC_Symbol_Acc_11359_STAR	Avag_14163001	Ggal_023510	Xtro_006725	Skow_27385m	Tcas_270011106	OcarG_11111	Tadh_53760	Cint_012457	Avag_01494001	Smar_008498	Cow_07933T0	Hmic_0828000	Spur_025483_Stard3	Egra_05484	Emul_07020	Cele_017826_tag_340_Protein_TAG_340_tag_340_mRNA_complete_cds_Source_RefSeq_mRNA_Acc_NM_065626	Isca_ISCW022329-PA	Tspi_316974704	Avag_55093001	Smim_47813_PREDICTED_similar_to_putative_cholesterol_transporter_BmStart1_Tribolium_castaneum_gi_91087715_ref_XP_974514_5e_41_155	Cgig_14412_StAR_related_lipid_transfer_protein_3_Source_UniProtKB_TrEMBL_Acc_K1QM85	Dmel_0035028_Start1_Start1_Source_FlyBase_0035028	Hsap_Ensmbl0010270_STARD3_N_terminal_like_Source_HGNC_Symbol_Acc_19169_STARD3NL	Acar_00017386	Ggal_019684	Xtro_054442	Xtro_000739	Mley_ML218916a	Aque_220677	Sman_137870_Putative_steroidogenic_acute_regulatory_protein_Source_UniProtKB_TrEMBL_Acc_G4VGT6	Csav_016554	Drer_017809_START_domain_containing_3_Source_ZFIN_Acc_ZDB_GENE_001120_2_stard3	Drer_045421_STARD3_N_terminal_like_Source_ZFIN_Acc_ZDB_GENE_040718_4_stard3nl	Adig_13181	Hsap_Ensmbl0131748_StAR_related_lipid_transfer_START_domain_containing_3_Source_HGNC_Symbol_Acc_17579_STARD3	Sjap_0033610	Gsal_5356_star_related_lipid_transfer_protein_3_like	Cgig_24425	Csav_016558	Ggal_007153	Acar_00000450	Sjap_0033550	Sros_08346T0	Pbac_3469029	Avag_55092001	Avag_01493001	Pfuc_2212_1_66233_t1	Nvec_11293_	Mmar_MMa39018	Hmag_228515
HG_5954	Cele_018793_mrpl_40_Protein_MRPL_40_mrpl_40_mRNA_complete_cds_Source_RefSeq_mRNA_Acc_NM_064737	Bmal_170580735	Znev_06008	Dmel_0037892_mRpL40_mitochondrial_ribosomal_protein_L40_Source_FlyBase_0037892	Avag_14386001	Avag_41854001	Smar_009311	Drer_043554_mitochondrial_ribosomal_protein_L40_Source_ZFIN_Acc_ZDB_GENE_040912_37_mrpl40	Tcas_270010911	Lgig_122770	Egra_00470	Hrob_155730	Ctel_153490	Dpul_203518	Xtro_040255	Spur_019399_Spur_019399	Cgig_12390_39S_ribosomal_protein_L40_mitochondrial_Source_UniProtKB_TrEMBL_Acc_K1QW21	Emul_04042	Hsap_Ensmbl0185608_mitochondrial_ribosomal_protein_L40_Source_HGNC_Symbol_Acc_14491_MRPL40	Skow_28588m	Bflo_260823298	Bflo_260823252	OcarG_4877	Sman_175810	Smim_7664_AGAP000110_PA_Anopheles_gambiae_str_PEST_gi_119115354_ref_XP_311037_3_3e_16_78_2	Ggal_002407	Pfuc_2658_1_08372_t1	Acar_00000937	Gsal_4694_mitochondrial_ribosomal_protein_l40	Sjap_0002690	Isca_ISCW024335-PA	Tadh_57036	Nvec_53353_Vicilin_N	Rcul_t39427	Hmag_223720	Acar_00021543	Smim_62478_39S_ribosomal_protein_L40_mitochondrial_Culex_quinquefasciatus_gi_170045055_ref_XP_001850138_2e_18_84_3	Sros_07256T0	Adig_05513	Cow_08105T0	Mmar_MMa16486	Pfuc_37845_1_34039_t1
HG_345	Nvec_48318_	Nvec_48733_RVT_1	Nvec_35973_zf_CCHC	Spur_007818_PolppL_62	Nvec_41762_Tom22	Nvec_48899_	Nvec_10735_rve	Pfuc_13039_1_61141_t1	Nvec_32624_rve	Nvec_21695_RVT_1	Nvec_12746_DUF1379	Nvec_35972_DUF1379	Nvec_36000_DUF1379	Nvec_56113_zf_CCHC	Nvec_1704_	Nvec_24087_rve	Nvec_55168_rve	Spur_005880_TnL1	Spur_006277_GagpolL_1	Spur_027182_PolypL_957	Nvec_23778_	Nvec_17926_	Nvec_20221_RVT_1	Nvec_463_RRM_1	Bsch_g46307	Bsch_g63882	Bsch_g53489	Bsch_g47561	Bsch_g59977	Bsch_g27464	Bsch_g8913	Bsch_g27420	Bsch_g7614	Bsch_g22505	Bsch_g6694	Bsch_g56597	Bsch_g54712	Bsch_g30074	Bsch_g55279	Bsch_g51411	Bsch_g53106	Bsch_g48475	Bsch_g41589	Bsch_g15010	Bsch_g69623	Bsch_g61000	Bsch_g9347	Bsch_g45482	Bsch_g11096	Bsch_g16927	Bsch_g47242	Bsch_g52359	Bsch_g25393	Bsch_g4869	Bsch_g34866	Bsch_g19479	Bsch_g63499	Bsch_g11529	Bsch_g24196	Bsch_g63624	Bsch_g65271	Bsch_g27395	Bsch_g45029	Bsch_g32305	Bsch_g41334	Bsch_g54654	Bsch_g70039	Bsch_g59375	Bsch_g34365	Bsch_g37255	Bsch_g19349	Bsch_g49166	Bsch_g43141	Bsch_g68378	Bsch_g41923	Bsch_g50077	Bsch_g68152	Bsch_g37346	Nvec_54562_RVT_1	Nvec_59443_RVT_1	Nvec_17624_rve	Nvec_49727_RVT_1	Nvec_27367_rve	Nvec_36517_RVT_1	Nvec_34394_RVT_1	Nvec_9739_	Bsch_g60817	Nvec_31154_rve	Bsch_g62653	Nvec_4748_RVT_1	Nvec_36929_rve	Bsch_g52145	Nvec_57312_RVT_1	Nvec_27036_RVT_1	Nvec_13803_rve	Nvec_12337_RVT_1	Bsch_g40855	Nvec_27892_	Bsch_g15369	Nvec_22668_	Nvec_24375_rve	Nvec_4754_	Nvec_22667_RVT_1	Nvec_9289_EGF_2	Nvec_1237_rve	Bsch_g24826	Nvec_9404_RVT_1	Bsch_g39514	Nvec_20587_rve	Bsch_g62226	Bsch_g26102	Bsch_g61266	Nvec_39051_Gal_Lectin	Nvec_23421_rve	Nvec_7962_	Nvec_31354_	Nvec_4973_RVT_1	Nvec_4623_RVT_1	Nvec_35469_	Nvec_33139_EGF_2	Bsch_g19053	Adig_18424	Nvec_23879_rve	Nvec_20050_RVT_1	Nvec_17286_RVT_1	Bsch_g24634	Bsch_g36224	Nvec_29927_	Nvec_34271_RVT_1	Bsch_g42731	Nvec_25027_EGF_2	Bsch_g61514	Nvec_16415_RVT_1	Nvec_43302_RnaseH	Nvec_21095_RnaseH	Nvec_52359_FCD	Nvec_34709_RVT_1	Nvec_57121_FCD	Nvec_28296_	Bsch_g19052	Bsch_g14497	Nvec_57871_RVT_1	Bsch_g26628	Nvec_43452_RVT_1	Nvec_56471_RVT_1	Bsch_g65183	Nvec_7198_rve	Bsch_g16736	Nvec_31861_rve	Nvec_59576_rve	Nvec_58943_rve	Bsch_g46016	Nvec_30683_rve	Bsch_g60693	Nvec_45859_RVT_1	Nvec_55917_	Hmag_234389	Spur_004384_Spur_004384	Bsch_g59122	Nvec_42224_rve	Nvec_15141_RVT_1	Nvec_53291_	Nvec_38022_	Nvec_23420_rve	Nvec_29761_RnaseH	Bsch_g69583	Nvec_15142_rve	Pfuc_360_1_15025_t1	Bsch_g46116	Bsch_g43506	Hmag_201688	Nvec_36387_	Nvec_11094_	Nvec_25200_RVT_1	Nvec_50061_	Bsch_g60098	Nvec_31714_	Nvec_27735_Retrotrans_gag	Nvec_213_rve	Nvec_42023_	Nvec_30255_Keratin_B2	Nvec_36267_	Nvec_15652_	Bsch_g36283	Bsch_g16928	Bsch_g11812	Bsch_g30076	Bsch_g59374	Bsch_g53981	Bsch_g59453	Bsch_g55161	Bsch_g19055	Bsch_g48733	Bsch_g37367	Bsch_g23258	Bsch_g24195	Bsch_g32880	Bsch_g16426	Bsch_g23111	Bsch_g16145	Bsch_g26242	Bsch_g28385	Bsch_g48566	Bsch_g41325	Bsch_g41335	Nvec_2890_rve	Bsch_g47740	Bsch_g47394	Bsch_g24033	Bsch_g40439	Nvec_8467_rve	Nvec_17285_rve	Bsch_g41245	Bsch_g24827	Nvec_33158_rve	Nvec_2133_rve	Nvec_27406_rve	Nvec_58912_rve	Nvec_14964_	Bsch_g58511	Nvec_2115_rve	Nvec_45142_Herpes_IE68	Nvec_41308_rve	Nvec_21919_rve	Bsch_g35219	Bsch_g36227	Bsch_g19216	Bsch_g28645	Nvec_14191_	Bsch_g21828	Nvec_28953_rve	Nvec_12630_	Bsch_g40856	Nvec_32270_	Bsch_g15006	Nvec_44164_rve	Nvec_52167_Extensin_2	Nvec_42307_AT_hook	Bsch_g47739	Nvec_50560_rve	Nvec_32994_	Adig_19263	Spur_016583_PolypL_75	Bsch_g6171	Bsch_g49165	Nvec_48617_Drf_FH1	Nvec_22459_	Nvec_34667_AT_hook	Nvec_23956_AT_hook	Nvec_40649_AT_hook	Pfuc_4161_1_01647_t1	Bsch_g63498	Nvec_31873_rve	Nvec_59186_rve	Spur_007037_PolypL_65	Ctel_190650	Nvec_35595_AT_hook	Ctel_217178	Pfuc_184242_1_42923_t1	Nvec_42397_rve	Adig_04995	Bsch_g46160	Bsch_g28386	Nvec_3968_	Pfuc_188597_1_06806_t1	Bsch_g19054	Bsch_g52360	Nvec_59807_	Bsch_g34045	Bsch_g40200	Bsch_g36282	Nvec_36658_	Nvec_55349_	Bsch_g13109	Hmag_207527	Bsch_g14496	Bsch_g53316	Bsch_g51341	Bsch_g62779	Bsch_g16929	Bsch_g47243	Bsch_g52358	Bsch_g37349	Nvec_31485_AT_hook	Nvec_27476_	Pfuc_58857_1_05651_t1	Ctel_189257	Nvec_22627_	Nvec_36616_	Bsch_g65184	Ctel_187725	Nvec_1764_AT_hook	Adig_22164	Nvec_27101_Retrotrans_gag	Bsch_g61265	Nvec_36218_	Nvec_29196_	Nvec_37972_DUF635	Nvec_36934_zf_CCHC	Nvec_3469_zf_CCHC	Nvec_769_Retrotrans_gag	Nvec_21048_zf_CCHC	Nvec_15412_zf_CCHC	Nvec_7406_	Lgig_166622	Nvec_11337_Bim_N	Bsch_g61979	Bsch_g63852	Bsch_g62244	Bsch_g64237	Bsch_g49198	Bsch_g19350	Bsch_g40681	Bsch_g45027	Hmag_227203	Bsch_g48554	Bsch_g66596	Bsch_g37081	Bsch_g70040	Bsch_g36223	Nvec_32265_Bim_N	Bsch_g28304	Bsch_g67029	Bsch_g41124	Bsch_g37823	Bsch_g54653	Bsch_g42721	Nvec_10546_Bim_N	Nvec_44945_zf_CCHC	Bsch_g41495	Nvec_35914_Retrotrans_gag	Bsch_g59809	Bsch_g69870	Nvec_44676_Bim_N	Nvec_29931_	Nvec_48015_	Hmag_213792	Bsch_g34744	Bsch_g63477	Nvec_22996_Me_amine_dh_L	Nvec_43928_	Nvec_54171_	Bsch_g48640	Bsch_g40348	Bsch_g56798	Bsch_g32740	Nvec_25066_	Nvec_19685_Retrotrans_gag	Nvec_17712_Retrotrans_gag	Nvec_4405_Retrotrans_gag	Nvec_37908_Retrotrans_gag	Nvec_11035_Retrotrans_gag	Nvec_16322_	Pfuc_178284_1_57381_t1	Nvec_33224_Retrotrans_gag	Nvec_36290_Retrotrans_gag	Nvec_11180_Retrotrans_gag	Nvec_51798_DUF635	Nvec_59419_	Spur_007880_Spur_007880	Pfuc_97052_1_49497_t1	Nvec_22110_DUF635	Hmag_217282	Nvec_9918_Ribosomal_S30	Nvec_59675_DUF1052	Adig_13710	Nvec_15371_Keratin_B2	Nvec_5953_FeS	Nvec_21553_Ribosomal_S30	Nvec_18963_Cyclotide	Nvec_48999_7tm_1	Nvec_46425_Retrotrans_gag	Ctel_189256	Spur_027181_Spur_027181	Nvec_29858_	Ctel_213677	Hmag_202616	Nvec_2108_DUF702	Ctel_144989	Nvec_50798_CBS	Nvec_46740_	Nvec_39727_	Hmag_212562	Nvec_37763_rve	Bsch_g23844	Dpul_252666	Bsch_g41922	Bsch_g58057	Ctel_209230	Hmag_204600	Nvec_16581_	Bsch_g58068	Nvec_30014_OTU	Cow_02253T0	Spur_001619_Spur_001619	Spur_000534_Spur_000534	Dpul_252667	Adig_00127	Adig_06293	Adig_20023	Adig_05735	Adig_15017	Nvec_19678_	Nvec_39195_DUF374	Nvec_35772_	Nvec_33928_	Nvec_29701_DUF55	Nvec_52959_ProQ	Nvec_7169_DUF826	Nvec_35810_Ribosomal_L11_N	Nvec_58585_	Nvec_31745_	Nvec_17344_	Nvec_56858_AT_hook	Nvec_28225_YL1	Nvec_2759_	Nvec_37622_	Nvec_47812_
HG_13227	Cow_00209T0	Dpul_233515	Dpul_300138	Dpul_110982	Dpul_299926	Dpul_232534	Dpul_299927	Dpul_220200	Dpul_40094	Dpul_254069	Dpul_17331	Dpul_303849
HG_7625	Bsch_g14974	Bsch_g26816	Cint_028993	Cint_026751	Skow_19874m	Ctel_229286	Xtro_060757	Mmar_MMa55714	Spur_004042_Sra1L	Drer_053619_steroid_receptor_RNA_activator_1_Source_ZFIN_Acc_ZDB_GENE_040625_6_sra1	Hsap_Ensmbl0213523_steroid_receptor_RNA_activator_1_Source_HGNC_Symbol_Acc_11281_SRA1	Aque_218653	Acar_00012912	Ggal_001676	Bflo_260806787	Isca_ISCW017332-PA	Cow_09079T0	Hrob_76381	Adig_15302	Znev_00839	Smim_83956roid_receptor_RNA_activator_putative_Ixodes_scapularis_gi_241122552_ref_XP_002403573_1e_18_89_0	Lgig_228534	Dpul_299561	Adig_14185	Adig_07504	Smar_010883	Adig_05047	Tadh_56474
HG_7713	Cow_02323T0	Xtro_010967	Xtro_059954	Ggal_005275	Xtro_049370	Xtro_063088	Hsap_Ensmbl0256062_ABO_blood_group_transferase_A_alpha_1_3_N_acetylgalactosaminyltransferase_transferase_B_alpha_1_3_galactosyltransferase_Source_HGNC_Symbol_Acc_79_ABO	Xtro_063821	Xtro_010993	Drer_091944_globoside_alpha_1_3_N_acetylgalactosaminyltransferase_1_Source_HGNC_Symbol_Acc_20460_GBGT1_8_of_10	Xtro_063337	Xtro_032771	Drer_005257_globoside_alpha_1_3_N_acetylgalactosaminyltransferase_1_Source_HGNC_Symbol_Acc_20460_GBGT1_1_of_10	Drer_035555_globoside_alpha_1_3_N_acetylgalactosaminyltransferase_1_like_3_Source_ZFIN_Acc_ZDB_GENE_040912_46_gbgt1l3	Drer_025275_globoside_alpha_1_3_N_acetylgalactosaminyltransferase_1_like_1_Source_ZFIN_Acc_ZDB_GENE_040426_1117_gbgt1l1	Xtro_010992	Xtro_010980	Drer_091969_globoside_alpha_1_3_N_acetylgalactosaminyltransferase_1_Source_HGNC_Symbol_Acc_20460_GBGT1_9_of_10	Drer_019207_ABO_blood_group_transferase_A_alpha_1_3_N_acetylgalactosaminyltransferase_transferase_B_alpha_1_3_galactosyltransferase_Source_ZFIN_Acc_ZDB_GENE_081104_23_abo	Xtro_010979	Drer_092718_globoside_alpha_1_3_N_acetylgalactosaminyltransferase_1_like_2_Source_ZFIN_Acc_ZDB_GENE_060531_71_gbgt1l2	Xtro_023435	Drer_011283_globoside_alpha_1_3_N_acetylgalactosaminyltransferase_1_Source_HGNC_Symbol_Acc_20460_GBGT1_2_of_10	Gsal_568_globoside_alpha_n_acetylgalactosaminyltransferase_1	Hsap_Ensmbl0184389_alpha_1_3_galactosyltransferase_2_Source_HGNC_Symbol_Acc_30005_A3GALT2	Drer_068503_globoside_alpha_1_3_N_acetylgalactosaminyltransferase_1_like_4_Source_ZFIN_Acc_ZDB_GENE_031204_4_gbgt1l4	Hsap_Ensmbl0204007_glycosyltransferase_6_domain_containing_1_Source_HGNC_Symbol_Acc_23671_GLT6D1	Drer_091936_globoside_alpha_1_3_N_acetylgalactosaminyltransferase_1_Source_HGNC_Symbol_Acc_20460_GBGT1_7_of_10
HG_44712	Cow_01299T0	Mbre_39321	Mbre_34744
HG_6307	Bsch_g18854	Cint_024567	Csav_002083	Tcas_270008257	Dmel_0025839_CG3621	Drer_036684_NADH_dehydrogenase_ubiquinone_1_alpha_subcomplex_7_Source_ZFIN_Acc_ZDB_GENE_040801_169_ndufa7	Mley_ML093513a	Tspi_316968366	Hrob_161235	Egra_03431	Emul_06796	Ggal_000893	Smar_004457	Bflo_260821316	Znev_11653	Hmic_0381300	Cgig_12951_NADH_dehydrogenase_ubiquinone_1_alpha_subcomplex_subunit_7_Source_UniProtKB_TrEMBL_Acc_K1R0K2	Dpul_300905	Hmag_225157	Aque_229073	Acar_00006881	Skow_17491m	Ctel_226766	Sjap_0210290	Tadh_64063	Lgig_235069	Cele_009740_F45H10_3_Protein_F45H10_3_F45H10_3_mRNA_complete_cds_Source_RefSeq_mRNA_Acc_NM_064438	Bmal_170587555	Dmel_0037172_CG6914	Hmag_225156	Sman_019730	Cow_06291T0	Mbre_8878	Odio_001263001	Smim_33046_PREDICTED_similar_to_CG3621_CG3621_PA_Tribolium_castaneum_gi_91083977_ref_XP_975169_4e_24_97_8	Hsap_Ensmbl0267855_NADH_dehydrogenase_ubiquinone_1_alpha_subcomplex_7_14_5kDa_Source_HGNC_Symbol_Acc_7691_NDUFA7	Sros_12651T0
HG_828	Lgig_172486	Spur_006631_Dlg1	Mmar_MMa00293	Smim_9907_lethal_discs_large_tumor_suppressor_partial_Drosophila_heteroneura_gi_2981099_gb_AAC06234_9e_125_363	Ctel_217798	Cgig_17041_Disks_large_like_protein_1_Source_UniProtKB_TrEMBL_Acc_K1QR13	Smar_008627	Csav_015683	Tspi_316971262	Xtro_007496	Xtro_027854	OcarG_10425	Tcas_270001944	Hmag_222770	Csav_015687	Csav_015689	Drer_009677_discs_large_Drosophila_homolog_1_Source_ZFIN_Acc_ZDB_GENE_010724_8_dlg1	Csav_015685	Csav_015690	Ggal_011181	Skow_01689m	Bflo_260807931	Znev_12472	Cint_009897	Smim_35258_Discs_large_tumor_suppressor_protein_putative_Pediculus_humanus_corporis_gi_242023647_ref_XP_002432243_0_0_565	Cint_009876	Ggal_009329	Drer_012203_discs_large_homolog_3_Drosophila_Source_ZFIN_Acc_ZDB_GENE_050208_93_dlg3	Bflo_260781753	Drer_076796_discs_large_homolog_3_Drosophila_Source_ZFIN_Acc_ZDB_GENE_050208_93_dlg3	Csav_015684	Xtro_002556	Hsap_Ensmbl0082458_discs_large_homolog_3_Drosophila_Source_HGNC_Symbol_Acc_2902_DLG3	Sros_01141T0	Ggal_027837	Csav_015686	Dpul_214226	Xtro_027853	Ggal_029412	Hrob_75327	Cint_009884	Acar_00014731	Egra_09358	Hmic_0174500	Cow_01229T0	Mbre_209	Sros_12450T0	Drer_039385_discs_large_Drosophila_homolog_4b_Source_ZFIN_Acc_ZDB_GENE_040628_3_dlg4b	Xtro_012193	Hrob_101372	Drer_029925_discs_large_Drosophila_homolog_1_like_Source_ZFIN_Acc_ZDB_GENE_050222_3_dlg1l	Emul_02139	Rcul_t00267	Cele_001006_dlg_1_Protein_DLG_1_isoform_a_Source_RefSeq_mRNA_Acc_NM_001029260	Hrob_95514	Sman_146240_Cell_polarity_protein_Source_UniProtKB_TrEMBL_Acc_G4LY48	Odio_011473001	Drer_041926_discs_large_homolog_4_Drosophila_Source_HGNC_Symbol_Acc_2903_DLG4_2_of_2	Odio_005442001	Csav_015688	Tadh_63520	Pbac_3463633	Bmal_170586182	Hrob_90113	Hrob_73143	Egra_06913	Nvec_11360_PDZ	Sman_170290_Neuronal_differentiation_protein_Source_UniProtKB_TrEMBL_Acc_G4V8A2	Mley_ML02777a	Hrob_124649	Aque_203995	Hrob_73781	Emul_08685	Aque_205115	Spur_004643_Dlg2_1	Hmic_0601200	Avag_31181001	Avag_45118001	Avag_48264001	Avag_40039001	Gsal_7122_disks_large_homolog_2_like	Mley_ML01744a	Sjap_0011120	Csav_009958	Cint_000289	Ctel_173066	Bflo_260831126	Pfuc_42257_1_48484_t1	Lgig_78867	Odio_013516001	Hrob_173236	Nvec_34765_	Pbac_3467082	Acar_00002236	Acar_00003917	Ggal_027838	Cint_009915	Bflo_260807973	Drer_076691_discs_large_Drosophila_homolog_2_Source_ZFIN_Acc_ZDB_GENE_050221_3_dlg2	Acar_00001776	Hrob_141954	Hsap_Ensmbl0075711_discs_large_homolog_1_Drosophila_Source_HGNC_Symbol_Acc_2900_DLG1	Xtro_027855	Adig_01931	Hsap_Ensmbl0132535_discs_large_homolog_4_Drosophila_Source_HGNC_Symbol_Acc_2903_DLG4	Xtro_027852	Smim_64140_discs_large_putative_Pediculus_humanus_corporis_gi_242023645_ref_XP_002432242_9e_99_298	Bmal_170594814	Bsch_g37658	Rcul_t13376	Drer_077552_Uncharacterized_protein_Source_UniProtKB_TrEMBL_Acc_E7F0T1_CABZ01081650_1	Lgig_139229	Mmar_MMa14826	Mmar_MMa23049	Csav_008846	Smim_52745_discs_large_Gryllus_bimaculatus_gi_333033759_dbj_BAK23256_3e_141_432	Spur_011303_Dlg2	Bflo_260807935	Aque_206742	OcarG_2969	Tcas_270001943	Csav_015691	Dpul_28821	Spur_016935_Spur_016935	Sjap_0034200	Gsal_4061_discs_large_homolog_1_like_protein	Hrob_138126	Hrob_70634	Ctel_182730	Odio_000012001	Mmar_MMa46946	Isca_ISCW021459-PA	Lgig_59096	Odio_000011001	Cele_011890_mics_1_Protein_MICS_1_mics_1_mRNA_complete_cds_Source_RefSeq_mRNA_Acc_NM_073311	Mmar_MMa23050	Gsal_4060_discs_large_isoform_l	Lgig_128758	Smim_9884_synapse_associated_protein_Aplysia_californica_gi_325296901_ref_NP_001191484_2e_108_342	Tspi_316976479	Bsch_g35394	Dpul_17962	Hsap_Ensmbl0150672_discs_large_homolog_2_Drosophila_Source_HGNC_Symbol_Acc_2901_DLG2	Isca_ISCW014899-PA	Aque_202187	Mbre_35505	Mley_ML141725a	Bflo_260807933	Mmar_MMa50631	OcarG_6886	Avag_25125001	Bsch_g44940	Mmar_MMa32926	Gsal_12142_disks_large_1_tumor_suppressor	Pbac_3462252	Ctel_50235	Dmel_0001624_dlg1_discs_large_1_Source_FlyBase_0001624	Smar_008626	Bflo_260807941	Smim_48436_membrane_associated_guanylate_kinase_putative_Aedes_aegypti_gi_157123368_ref_XP_001660138_1e_36_130	Lgig_58646	Hrob_126441	Ctel_46778	Hrob_83782	Znev_12479	Mbre_36633	OcarG_7636	Sjap_0100400	Drer_095809_discs_large_Drosophila_homolog_4b_Source_ZFIN_Acc_ZDB_GENE_040628_3_dlg4b	Tcas_270001937	Acar_00018361	Smim_64166_discs_large_isoform_C_Drosophila_melanogaster_gi_24641276_ref_NP_727518_9e_10_59_7	Znev_12475	Spur_009381_Spur_009381	Tcas_270001939	Acar_00019247	Pbac_3475178	Mbre_6225	Mley_ML141727a	Mmar_MMa31716	Znev_12474	OcarG_9772	Odio_010624001	Sjap_0113810	Sjap_0113820	Znev_12526	Bflo_260827100
HG_8189	Isca_ISCW022861-PA	Bsch_g23900	Adig_19038	Skow_16432m	Smim_38595_N_acetylglucosamine_phosphottransferase_gamma_subunit_putative_Ixodes_scapularis_gi_241698613_ref_XP_002413129_1e_54_185	Xtro_046650	Xtro_059082	Cow_04341T0	Drer_038566_N_acetylglucosamine_1_phosphate_transferase_gamma_subunit_Source_ZFIN_Acc_ZDB_GENE_040625_18_gnptg	Sros_02351T0	Ggal_010380	Lgig_66613	Mmar_MMa41221	Aque_228377	Acar_00003314	Hmag_213948	Hsap_Ensmbl0090581_N_acetylglucosamine_1_phosphate_transferase_gamma_subunit_Source_HGNC_Symbol_Acc_23026_GNPTG	Ctel_171631	Spur_022908_gnptgl	Bflo_260824253	Hrob_189974	Mbre_25436	Tadh_61988	Pbac_3473376	Nvec_9098_Rho_RNA_bind
HG_8019	Tadh_59976	Spur_016938_Spur_016938	Spur_018740_Hypp_2404	Lgig_157486	Ctel_221283	OcarG_6515	Cgig_19608	Lgig_236521	Aque_217692	Spur_009156_Hypp_1827	Spur_003976_Spur_003976	Aque_217691	Cow_05652T0
HG_5706	Pbac_3466510	Dmel_0016672_Ipp_Inositol_polyphosphate_1_phosphatase_Source_FlyBase_0016672	Mmar_MMa26059	Spur_021941_Inpp1_1	Spur_028238_Inpp1	Znev_13089	Nvec_39361_	Avag_49998001	Ctel_155188	Tcas_270015932	Drer_002897_Uncharacterized_protein_Source_UniProtKB_TrEMBL_Acc_E7F3N0_CR318593_1	Avag_01260001	Aque_222540	Acar_00007889	Isca_ISCW016506-PA	Bflo_260788977	Cint_022413	Aque_201369	Skow_31040m	Tadh_22251	Adig_04212	Cint_006756	Cint_022412	Smim_10421_PREDICTED_inositol_polyphosphate_phosphatase_like_Nasonia_vitripennis_gi_156543794_ref_XP_001606411_3e_77_250	Lgig_225152	Cow_05718T0	Xtro_033366	Mley_ML00041a	Cgig_09354_Inositol_polyphosphate_1_phosphatase_Source_UniProtKB_TrEMBL_Acc_K1PJY2	Aque_200656	Bsch_g13334	OcarG_2128	Sjap_0301440	Bsch_g50296	Csav_014273	Hsap_Ensmbl0151689_inositol_polyphosphate_1_phosphatase_Source_HGNC_Symbol_Acc_6071_INPP1	Sman_017520	Cint_020935	Pfuc_38156_1_12311_t1	Cgig_09736	Spur_028237_Inpp1_2
HG_8953	Hsap_Ensmbl0158427_thymosin_beta_15B_Source_HGNC_Symbol_Acc_28612_TMSB15B	Drer_054911_thymosin_beta_Source_ZFIN_Acc_ZDB_GENE_050307_5_tmsb	Aque_222723	Aque_222721	Hsap_Ensmbl0034510_thymosin_beta_10_Source_HGNC_Symbol_Acc_11879_TMSB10	Acar_00017791	Hsap_Ensmbl0205542_thymosin_beta_4_X_linked_Source_HGNC_Symbol_Acc_11881_TMSB4X	Drer_077777_thymosin_beta_4_x_Source_ZFIN_Acc_ZDB_GENE_030131_8304_tmsb4x	Xtro_011734	Cow_06989T0	Sros_08826T0	Hmag_223359	Lgig_209434	Ggal_028782	Hsap_Ensmbl0154620_thymosin_beta_4_Y_linked_Source_HGNC_Symbol_Acc_11882_TMSB4Y	Acar_00018799	Hsap_Ensmbl0158164_thymosin_beta_15a_Source_HGNC_Symbol_Acc_30744_TMSB15A	Spur_026031_Thymbh_Thymosin_beta_Source_UniProtKB_TrEMBL_Acc_O76538	Drer_092970_si_ch211_11c15_3_Source_ZFIN_Acc_ZDB_GENE_070126_5_si_ch211_11c15_3	Hrob_175630	Aque_222722
HG_8689	Cele_011116_pdcd_2_Protein_PDCD_2_isoform_b_Source_RefSeq_mRNA_Acc_NM_065496	Drer_093945_VMA21_vacuolar_H_ATPase_homolog_S_cerevisiae_Source_HGNC_Symbol_Acc_22082_VMA21	Ctel_116613	Skow_12550m	Bflo_260786566	Bflo_260781353	Aque_225911	Znev_13623	Lgig_209403	Pfuc_16257_1_32669_t1	Ggal_014737	Smim_43348_vacuolar_ATPase_assembly_integral_membrane_protein_VMA21_Danio_rerio_gi_320461693_ref_NP_001189353_3e_09_57_4	Hsap_Ensmbl0160131_VMA21_vacuolar_H_ATPase_homolog_S_cerevisiae_Source_HGNC_Symbol_Acc_22082_VMA21	Hrob_81245	Acar_00013019	Dmel_0036998_CG5969	Cow_01054T0	Xtro_054273	Mley_ML16882a	Dmel_0039059_CG13829	Adig_10206	Hmag_230445	Hmic_0557400
HG_8648	Drer_029805_Uncharacterized_protein_Source_UniProtKB_TrEMBL_Acc_F1R5C4_AL929392_1	OcarG_3654	Cow_04099T0	Adig_08332	Acar_00000991	Ggal_007924	Hsap_Ensmbl0166398_KIAA0355_Source_HGNC_Symbol_Acc_29016_KIAA0355	Bsch_g56566	Xtro_063133	Tadh_52600	Skow_32897m	Bflo_260797845	Aque_223026	Nvec_15970_UPF0139	Spur_019191_Hypp_149	Hmag_230553	Hsap_Ensmbl0262924_KIAA0355_Source_HGNC_Symbol_Acc_29016_KIAA0355	Bflo_260797843	Drer_087977_KIAA0355_Source_HGNC_Symbol_Acc_29016_KIAA0355	Nvec_2536_Arfaptin	Nvec_20406_	Nvec_54148_	Skow_32908m
HG_2661	Bsch_g13534	Bsch_g35760	Bsch_g13535	Bsch_g17311	Bsch_g18722	Spur_023974_Granln	Nvec_8486_Granulin	Avag_26029001	Avag_51834001	Csav_013022	Skow_37149m	Lgig_146967	Lgig_81959	Skow_11453m	Cint_023895	Cint_023894	Cint_023893	Avag_55749001	Ctel_162522	Aque_229537	Avag_31872001	Avag_22661001	Tadh_63706	Cgig_05248	Avag_12845001	Cele_011936_pgrn_1_Protein_PGRN_1_isoform_b_pgrn_1_mRNA_complete_cds_Source_RefSeq_mRNA_Acc_NM_060581	Acar_00011936	Smim_34545_putative_granulin_Latrodectus_hesperus_gi_318087401_gb_ADV40292_1e_57_188	Rcul_t48222	Bflo_260811872	Sjap_0209950	Drer_025081_granulin_b_Source_ZFIN_Acc_ZDB_GENE_030131_7393_grnb	Smar_005052	Mley_ML06098a	Hmic_0317300	Cow_01098T0	Isca_ISCW014516-PA	Drer_004954_granulin_a_Source_ZFIN_Acc_ZDB_GENE_030131_8434_grna	Hmag_218944	Dpul_304705	Hmag_204051	Hrob_97866	Sman_170550_Putative_granulin_Source_UniProtKB_TrEMBL_Acc_G4V750	Znev_07631	Isca_ISCW000636-PA	Isca_ISCW016801-PA	Xtro_025392	Xtro_028024	Hmic_0317200	Mbre_28514	Pbac_3464589	Tspi_316968626	Smar_005786	Ctel_60732	Emul_03037	Egra_09586	Smim_61064_Grnb_protein_Danio_rerio_gi_66911253_gb_AAH96854_8e_20_96_7	Csav_013900	Mmar_MMa20136	Isca_ISCW024859-PA	Gsal_13823_granulins_precursor	Avag_17161001	Hsap_Ensmbl0030582_granulin_Source_HGNC_Symbol_Acc_4601_GRN	Smim_61066_PREDICTED_granulin_like_partial_Saccoglossus_kowalevskii_gi_291240172_ref_XP_002739994_1e_17_89_7	Ctel_41613	Drer_089362_granulin_1_Source_ZFIN_Acc_ZDB_GENE_060103_1_grn1	Aque_229539	Lgig_147753	Aque_226489	Drer_088641_granulin_2_Source_ZFIN_Acc_ZDB_GENE_050522_264_grn2	Smim_37586_granulin_b_precursor_Danio_rerio_gi_47086569_ref_NP_997903_5e_10_63_9	Smar_000904	Sros_05769T0	Pfuc_9868_1_10013_t1	Cele_044776_T02B11_8_Protein_T02B11_8_T02B11_8_mRNA_complete_cds_Source_RefSeq_mRNA_Acc_NM_001047692	Aque_229538	Smar_006406	Csav_002688	Csav_002689	Mley_ML09145a
HG_3328	Bsch_g31544	Bsch_g5002	Cint_007561	Csav_013443	Csav_013444	Ctel_175271	Ctel_28209	Bflo_260790827	Odio_013118001	Odio_011063001	Acar_00013691	Xtro_045487	Tadh_26326	Znev_16843	Lgig_182734	Drer_052537_glycolipid_transfer_protein_domain_containing_1_Source_ZFIN_Acc_ZDB_GENE_040801_240_gltpd1	Smar_014851	Hmag_219606	Cgig_26016_Glycolipid_transfer_protein_domain_containing_protein_1_Source_UniProtKB_TrEMBL_Acc_K1R0U1	Smim_5576_AGAP005990_PA_Anopheles_gambiae_str_PEST_gi_158295135_ref_XP_316032_4_6e_50_170	Skow_19761m	Nvec_48018_	Ctel_174770	Xtro_024361	Hsap_Ensmbl0224051_glycolipid_transfer_protein_domain_containing_1_Source_HGNC_Symbol_Acc_28116_GLTPD1	Dpul_231317	Bflo_260790825	Acar_00009765	Dmel_0050392_CG30392	Rcul_t36474	Avag_39299001	Avag_58774001	Skow_35148m	Cow_08233T0	Sman_076390_Glycolipid_transfer_protein_Gltp_putative_Source_UniProtKB_TrEMBL_Acc_G4LZI4	Spur_025644_Gltpd1	Avag_02572001	Avag_07839001	Cgig_23244_Glycolipid_transfer_protein_domain_containing_protein_1_Source_UniProtKB_TrEMBL_Acc_K1R813	Sjap_0058500	Avag_51978001	Mley_ML322210a	Ggal_002510	Avag_20329001	Pfuc_11106_1_32019_t1	Avag_39811001	Avag_65907001	Sros_08920T0	Bmal_170587682	Lgig_228823	Emul_00787	Egra_08789	Tcas_270008319	Pbac_3462753	Cgig_23245_Glycolipid_transfer_protein_domain_containing_protein_1_Source_UniProtKB_TrEMBL_Acc_K1RS80	Hmic_0113100	Mbre_26898	Tspi_316967668	Tspi_316961419	Spur_012145_Spur_012145	Spur_020551_Spur_020551	Drer_054218_glycolipid_transfer_protein_domain_containing_2_Source_HGNC_Symbol_Acc_33756_GLTPD2_1_of_2	Hsap_Ensmbl0182327_glycolipid_transfer_protein_domain_containing_2_Source_HGNC_Symbol_Acc_33756_GLTPD2	Cele_010666_K08E4_2_Protein_K08E4_2_isoform_a_Source_RefSeq_mRNA_Acc_NM_001268685	Drer_067889_glycolipid_transfer_protein_domain_containing_2_Source_ZFIN_Acc_ZDB_GENE_060526_346_gltpd2	Cele_018632_tag_296_Protein_TAG_296_tag_296_mRNA_complete_cds_Source_RefSeq_mRNA_Acc_NM_001129009	Avag_47989001	Hrob_192901	Pfuc_6453_1_60028_t1	Isca_ISCW006094-PA	Ctel_189281	Pfuc_22892_1_62187_t1
HG_9476	Smim_34268_PREDICTED_uncharacterized_protein_C6orf125_homolog_Monodelphis_domestica_gi_126309867_ref_XP_001377827_9e_29_110	Aque_215074	Cow_01316T0	Hsap_Ensmbl0137288_ubiquinol_cytochrome_c_reductase_complex_assembly_factor_2_Source_HGNC_Symbol_Acc_21237_UQCC2	Skow_38267m	Adig_23276	Xtro_027944	Drer_011272_ubiquinol_cytochrome_c_reductase_complex_assembly_factor_2_Source_HGNC_Symbol_Acc_21237_UQCC2	Ctel_222259	Smar_014374	Acar_00018328	Bflo_260822310	Lgig_202617	Dpul_306028	Spur_013034_Spur_013034	Isca_ISCW019486-PA	Tadh_58385	Spur_026983_Spur_026983	Hmag_213777	Sros_05841T0
HG_3828	Drer_088304_Uncharacterized_protein_Source_UniProtKB_TrEMBL_Acc_E7FDG1_CABZ01086597_1	Cow_01707T0	Acar_00006012	Dmel_0004431_LysX_Lysozyme_X_Source_FlyBase_0004431	Dmel_0004429_LysP_Lysozyme_P_Source_FlyBase_0004429	Dmel_0004425_LysB_Lysozyme_B_Source_FlyBase_0004425	Dmel_0004427_LysD_Lysozyme_D_Source_FlyBase_0004427	Dmel_0004428_LysE_Lysozyme_E_Source_FlyBase_0004428	Dmel_0004430_LysS_Lysozyme_S_Source_FlyBase_0004430	Dmel_0004426_LysC_Lysozyme_C_Source_FlyBase_0004426	Dmel_0050062_CG30062	Dmel_0034092_CG7798	Bflo_260783385	Mmar_MMa42986	Mmar_MMa18052	Isca_ISCW001645-PA	Smar_006863	Znev_11184	Hsap_Ensmbl0090382_lysozyme_Source_HGNC_Symbol_Acc_6740_LYZ	Mmar_MMa11065	Mmar_MMa50853	Ggal_016177	Znev_03738	Mmar_MMa33840	Tcas_270004916	Dmel_0035813_CG8492	Dpul_300634	Acar_00006668	Znev_17477	Isca_ISCW018431-PA	Mmar_MMa08231	Xtro_028567	Smim_23166_putative_lysozyme_precursor_Latrodectus_hesperus_gi_318087388_gb_ADV40286_3e_49_165	Acar_00013790	Tcas_270004917	Xtro_040356	Drer_057789_lysozyme_Source_ZFIN_Acc_ZDB_GENE_020515_2_lyz	Mmar_MMa38927	Tcas_270004918	Hsap_Ensmbl0151033_lysozyme_like_2_Source_HGNC_Symbol_Acc_29613_LYZL2	Hsap_Ensmbl0120563_lysozyme_like_1_Source_HGNC_Symbol_Acc_30502_LYZL1	Lgig_231116	Hsap_Ensmbl0268393_sperm_acrosome_associated_5B_Source_HGNC_Symbol_Acc_19142_SPACA5B	Smim_2664_putative_lysozyme_precursor_Latrodectus_hesperus_gi_318087388_gb_ADV40286_3e_56_182	Acar_00013796	Smim_38062_putative_lysozyme_precursor_Latrodectus_hesperus_gi_318087388_gb_ADV40286_6e_56_182	Hsap_Ensmbl0167531_lactalbumin_alpha_Source_HGNC_Symbol_Acc_6480_LALBA	Tcas_270004919	Dmel_0034539_CG11159	Xtro_060529	Hsap_Ensmbl0161572_lysozyme_like_6_Source_HGNC_Symbol_Acc_29614_LYZL6	Hsap_Ensmbl0157093_lysozyme_like_4_Source_HGNC_Symbol_Acc_28387_LYZL4	Dmel_0029765_CG16756	Dmel_0034538_CG16799	Hsap_Ensmbl0141316_sperm_acrosome_associated_3_Source_HGNC_Symbol_Acc_16260_SPACA3	Acar_00013648	Acar_00006070	Smar_001436	Acar_00018662	Smar_011592	Smar_012085	Isca_ISCW001646-PA	Smar_012086	Mmar_MMa40083	Isca_ISCW017129-PA	Ggal_037786
HG_6899	Bsch_g41167	Bsch_g49128	Skow_18446m	Xtro_036711	Isca_ISCW017221-PA	Ggal_001512	Drer_008979_golgin_A1_Source_ZFIN_Acc_ZDB_GENE_040426_1237_golga1	Hsap_Ensmbl0136935_golgin_A1_Source_HGNC_Symbol_Acc_4424_GOLGA1	Cint_006695	Csav_013237	Cgig_24435_Golgin_subfamily_A_member_1_Source_UniProtKB_TrEMBL_Acc_K1QG49	Spur_006905_Golga1L	Znev_16935	Cint_006702	Csav_013243	Smar_005233	Tcas_270007608	Dmel_0086757_cbs_centrosomin_s_beautiful_sister_Source_FlyBase_0086757	Bflo_260802863	Spur_021971_Golga1	Pfuc_3718_1_30510_t1	Cint_006688	Odio_014980001	Hrob_178912	Acar_00008422	Cow_04934T0	Csav_013244	Mmar_MMa21664	Lgig_140303	Gsal_13366_golgin_subfamily_a_member_1	Aque_224698	Hmag_226257	Znev_11832
HG_8029	Skow_44433m	Cint_026198	Hmag_225816	Bflo_260800087	Drer_068602_DALR_anticodon_binding_domain_containing_3_Source_ZFIN_Acc_ZDB_GENE_061103_415_dalrd3	Ctel_128140	Ggal_011210	Acar_00012165	Znev_04588	Hsap_Ensmbl0178149_DALR_anticodon_binding_domain_containing_3_Source_HGNC_Symbol_Acc_25536_DALRD3	Smar_006544	Lgig_169144	Adig_19752	Dmel_0030660_CG8097	Aque_228808	Hrob_180921	Isca_ISCW005792-PA	Dpul_314212	Cow_00649T0	Spur_015773_Dalrd3	Pfuc_6917_1_60150_t1	Smar_013159	Tspi_316967595	Xtro_020575	Tadh_55347	Nvec_3795_
HG_7233	Tcas_270013854	Cgig_18137_TD_and_POZ_domain_containing_protein_1_Source_UniProtKB_TrEMBL_Acc_K1REB9	Cow_03206T0	Smar_015767	Lgig_229277	Znev_12457	Skow_05612m	Ctel_219008	Dpul_300162	Isca_ISCW004843-PA	Bflo_260801405	Dmel_0030961_CG7058	Spur_004378_Hypp_414	Aque_218257	Smim_65084_PREDICTED_similar_to_AGAP000233_PA_Tribolium_castaneum_gi_189241072_ref_XP_001809480_5e_107_343	Pfuc_62157_1_34688_t1	Pfuc_23293_1_69547_t1	Pfuc_1352_1_07921_t1	Pfuc_37192_1_41036_t1	Nvec_24495_	Smim_65081_PREDICTED_similar_to_AGAP000233_PA_Tribolium_castaneum_gi_189241072_ref_XP_001809480_5e_40_153	Adig_09651	Mmar_MMa48404	Mmar_MMa44809	OcarG_4957	Smim_65076_PREDICTED_CG1826_like_Saccoglossus_kowalevskii_gi_291223066_ref_XP_002731536_2e_11_68_6	Dpul_257306	Mmar_MMa48409	Smim_65075_PREDICTED_similar_to_AGAP000233_PA_Tribolium_castaneum_gi_189241072_ref_XP_001809480_6e_05_46_6	Nvec_12779_
HG_5974	Bflo_260814592	Bsch_g8910	Cint_029700	Bflo_260797191	Smar_000622	Bflo_260793177	Pfuc_41983_1_70431_t1	Bflo_260828285	Ggal_016466	Cgig_21172	Ctel_152500	Bflo_260804115	Adig_14395	Cgig_28502	Cgig_28316	Pfuc_42890_1_55875_t1	Odio_011098001	Odio_017787001	Odio_005544001	Skow_38498m	Odio_009691001	Drer_003208_protein_O_mannose_kinase_Source_ZFIN_Acc_ZDB_GENE_041114_119_pomk	Lgig_123453	Xtro_009688	Bsch_g9381	Tadh_32494	Smim_51817_PREDICTED_protein_kinase_like_protein_SgK196_like_Ailuropoda_melanoleuca_gi_301765944_ref_XP_002918397_2e_67_221	Cgig_28315	OcarG_10651	Cow_08172T0	Acar_00009013	Hmag_221573	Odio_008796001	Isca_ISCW021504-PA	Cint_015774	Sros_04862T0	Smim_51833_PREDICTED_4930444A02Rik_protein_like_Saccoglossus_kowalevskii_gi_291239867_ref_XP_002739843_0_003_43_1	Hsap_Ensmbl0185900_protein_O_mannose_kinase_Source_HGNC_Symbol_Acc_26267_POMK	Bflo_260831162
HG_7016	Cow_06484T0	Cele_004196_prx_11_Protein_PRX_11_prx_11_mRNA_complete_cds_Source_RefSeq_mRNA_Acc_NM_060872	Znev_12791	Ctel_175631	Dpul_304029	Tcas_270000949	Drer_025559_peroxisomal_biogenesis_factor_11_gamma_Source_ZFIN_Acc_ZDB_GENE_050913_79_pex11g	Aque_223562	Spur_008917_Pex11	Xtro_003814	Csav_004575	Ggal_005628	Nvec_39252_PEX11	Smar_004138	Csav_004576	Cgig_01508_Peroxisomal_membrane_protein_11C_Source_UniProtKB_TrEMBL_Acc_K1QM89	Pfuc_16539_1_68982_t1	Lgig_235958	Csav_004574	Skow_16310m	Cint_023519	Hsap_Ensmbl0104883_peroxisomal_biogenesis_factor_11_gamma_Source_HGNC_Symbol_Acc_20208_PEX11G	Hrob_91533	Dmel_0039068_CG13827	Pfuc_53701_1_12807_t1	Tadh_6126	Smim_72390_PREDICTED_peroxisomal_membrane_protein_11C_like_Bombus_terrestris_gi_340713136_ref_XP_003395104_2e_14_72_8	Smim_72389_Peroxisomal_membrane_protein_11C_Acromyrmex_echinatior_gi_332029243_gb_EGI69226_0_001_43_5	Dmel_0053474_CG33474	Acar_00008712	Adig_16553
HG_8699	Cgig_00561	Skow_05309m	Bflo_260802939	Ggal_005314	Drer_042120_chromosome_1_open_reading_frame_112_Source_HGNC_Symbol_Acc_25565_C20H1orf112	Ggal_014062	Acar_00008170	Znev_06171	OcarG_2475	Xtro_010267	Tadh_53168	Adig_20244	Spur_023596_C1orf112L	Xtro_058898	Ctel_226332	Cint_024602	Hsap_Ensmbl0000460_chromosome_1_open_reading_frame_112_Source_HGNC_Symbol_Acc_25565_C1orf112	Cow_04327T0	Smar_010551	Adig_06981	Hrob_194280	Adig_18417
HG_13668	Adig_08260	Tadh_51292	Hmag_221346	Cow_01234T0	Nvec_20129_	Nvec_9763_
HG_19292	OcarG_4215	Cow_00120T0	Cow_08689T0	Cow_05637T0	Aque_225568	OcarG_4214	Aque_229658
HG_4439	Sros_00235T0	OcarG_9977	Tspi_316969572	Aque_216518	Tadh_54558	Bflo_260829877	Ctel_130010	Bsch_g46745	Smar_000584	Lgig_181165	Tcas_270001364	Csav_007800	Rcul_t45783	Smim_2506_phosphatase_kinase_domain_containing_protein_putative_Ixodes_scapularis_gi_241688878_ref_XP_002411731_0_0_808	Avag_03175001	Cint_016406	Mley_ML015726a	Pbac_3461148	Cele_009116_snx_27_Protein_SNX_27_snx_27_mRNA_complete_cds_Source_RefSeq_mRNA_Acc_NM_060357	Avag_16058001	Avag_17946001	Hmag_219558	Xtro_064122	Drer_016977_sorting_nexin_family_member_27b_Source_ZFIN_Acc_ZDB_GENE_040426_1529_snx27b	Isca_ISCW021836-PA	Drer_033804_sorting_nexin_family_member_27a_Source_ZFIN_Acc_ZDB_GENE_060503_371_snx27a	Dpul_301932	Ggal_001411	Ggal_039703	Hsap_Ensmbl0143376_sorting_nexin_family_member_27_Source_HGNC_Symbol_Acc_20073_SNX27	Znev_15022	Hrob_191040	Bmal_170593483	Odio_017681001	Mbre_35789	Bsch_g51298	Hrob_192487	Skow_45361m	Dmel_0052758_CG32758	Acar_00008596	Xtro_044784	Spur_004035_Spur_004035	Mmar_MMa12302	Skow_45384m	Gsal_13482_sorting_nexin	Adig_23726	Spur_020802_Snx27	Spur_018568_Spur_018568	Cow_07015T0	Cint_016404	Bsch_g9444	Tspi_316965122	Spur_004029_Spur_004029	Ctel_216413
HG_7645	Bsch_g33709	Cint_014496	Csav_002373	Bsch_g60889	Acar_00003459	Ggal_019330	Hsap_Ensmbl0100227_polymerase_DNA_directed_delta_interacting_protein_3_Source_HGNC_Symbol_Acc_23782_POLDIP3	Xtro_029397	Skow_30474m	Xtro_059477	Pfuc_47_1_50586_t1	Lgig_237836	Cgig_20341_Polymerase_delta_interacting_protein_3_Source_UniProtKB_TrEMBL_Acc_K1R3D0	Odio_000026001	Ctel_212702	Spur_020869_Poldip3	Nvec_9041_RRM_1	Dpul_221355	Smar_000136	Nvec_36390_	Znev_12456	Tadh_53717	Tcas_270012978	Mley_ML10007a	Pbac_3465106	Tspi_316972904	Cow_05482T0	Drer_091032_polymerase_DNA_directed_delta_interacting_protein_3_Source_HGNC_Symbol_Acc_23782_POLDIP3
HG_224	OcarG_2978	Cgig_15501	Cgig_23706	Bsch_g14269	Bsch_g22287	Bsch_g38745	Cint_018594	Csav_000596	Bflo_260834975	Smim_67727_thioester_containing_protein_putative_Ixodes_scapularis_gi_241625783_ref_XP_002409560_0_0_1554	Tadh_55768	Znev_02879	Cgig_03729	Bsch_g18484	Skow_35336m	Isca_ISCW020822-PA	Spur_024565_Cd109L	Dpul_313404	Ggal_025598	Ggal_025597	Bsch_g61930	Mmar_MMa54913	Cele_013969_tep_1_Protein_TEP_1_isoform_b_Source_RefSeq_mRNA_Acc_NM_061212	Cgig_23765	Hsap_Ensmbl0156535_CD109_molecule_Source_HGNC_Symbol_Acc_21685_CD109	Lgig_211452	Smar_006272	Bflo_260829771	Drer_056530_C3_and_PZP_like_alpha_2_macroglobulin_domain_containing_8_Source_HGNC_Symbol_Acc_23228_CPAMD8	Ctel_228650	Bflo_260835742	Hrob_172868	Spur_022988_Tcp1	Hrob_180052	Skow_23317m	Hmag_212718	Tspi_316967499	Dmel_0041182_TepII_Thiolester_containing_protein_II_Source_FlyBase_0041182	Xtro_059854	Bflo_260783621	Xtro_062128	Acar_00004640	Acar_00020909	Spur_005193_Tcp2	Ctel_179392	Drer_060609_CD109_molecule_Source_HGNC_Symbol_Acc_21685_CD109	Xtro_059857	Hrob_191785	Cint_009303	Ggal_005928	Hrob_180041	Bsch_g7761	Ctel_165779	Acar_00001833	Hmag_233862	Acar_00017274	Hrob_191787	Smim_60708_thioester_containing_protein_putative_Ixodes_scapularis_gi_241625783_ref_XP_002409560_0_0_1289	Xtro_052286	Smim_6582_alpha_macroglobulin_Limulus_sp_gi_2073373_dbj_BAA19844_0_0_868	Drer_078183_zgc_165453_Source_ZFIN_Acc_ZDB_GENE_070720_13_zgc_165453	Xtro_052265	Xtro_052282	Hmag_208034	Spur_013169_Tecp5	Dmel_0041183_TepI_Thiolester_containing_protein_I_Source_FlyBase_0041183	Hsap_Ensmbl0126838_pregnancy_zone_protein_Source_HGNC_Symbol_Acc_9750_PZP	Tcas_270008246	Smim_50110_alpha_macroglobulin_Limulus_sp_gi_2073373_dbj_BAA19844_2e_135_440	Spur_013170_Tecp4	Drer_075737_zgc_165518_Source_ZFIN_Acc_ZDB_GENE_070720_15_zgc_165518	Drer_078757_si_ch211_212c13_8_Source_ZFIN_Acc_ZDB_GENE_131118_28_si_ch211_212c13_8	Rcul_t23045	Acar_00020139	Dmel_0041181_TepIII_Thiolester_containing_protein_III_Source_FlyBase_0041181	Lgig_231162	Lgig_174075	Skow_33220m	Drer_041685_si_dkey_105h12_2_Source_ZFIN_Acc_ZDB_GENE_131118_9_si_dkey_105h12_2	Mmar_MMa19079	Drer_076366_zgc_171446_Source_ZFIN_Acc_ZDB_GENE_080205_1_zgc_171446	Nvec_28082_A2M_comp	Drer_008835_si_dkey_46g23_5_Source_ZFIN_Acc_ZDB_GENE_030131_9306_si_dkey_46g23_5	Xtro_015228	Mmar_MMa19077	Hsap_Ensmbl0166535_alpha_2_macroglobulin_like_1_Source_HGNC_Symbol_Acc_23336_A2ML1	Lgig_227923	Xtro_015225	Hrob_180051	Csav_007289	Bmal_170582321	Drer_093199_si_ch211_212c13_10_Source_ZFIN_Acc_ZDB_GENE_131118_12_si_ch211_212c13_10	Drer_056314_alpha_2_macroglobulin_like_Source_ZFIN_Acc_ZDB_GENE_090212_1_a2ml	Drer_074764_zgc_171426_Source_ZFIN_Acc_ZDB_GENE_080212_2_zgc_171426	Drer_041645_sb_cb37_Source_ZFIN_Acc_ZDB_GENE_030131_9800_sb_cb37	Ggal_036402	Ggal_036397	Ggal_036401	Ggal_036398	Ggal_036396	Ggal_000383	Hrob_192438	Lgig_209261	Xtro_015216	Mmar_MMa56139	Xtro_062381	Cgig_13417_Pregnancy_zone_protein_Source_UniProtKB_TrEMBL_Acc_K1QAP1	Smar_005770	Lgig_162872	Xtro_058826	Ggal_036406	Cint_022404	Odio_003128001	Cgig_06874_Pregnancy_zone_protein_Source_UniProtKB_TrEMBL_Acc_K1P8R0	Ggal_019434	Dmel_0041180_TepIV_Thiolester_containing_protein_IV_Source_FlyBase_0041180	Bflo_260782524	Xtro_015206	Ggal_023009	Spur_000997_C3_2	Dpul_229736	Acar_00014848	Acar_00017511	Znev_18586	Smim_20312_complement_component_3_like_protein_Carcinoscorpius_rotundicauda_gi_33325642_gb_AAQ08323_0_0_952	Acar_00017483	Bsch_g55711	Bsch_g5493	Adig_15795	Adig_09739	Mmar_MMa34249	Mmar_MMa28526	Lgig_169046	Cgig_26294	Ggal_023008	Xtro_037866	Spur_019422_Tecp2	Tcas_270011060	Lgig_231164	Lgig_231165	Znev_13964	Dmel_0020240_Mcr_Macroglobulin_complement_related_Source_FlyBase_0020240	Mmar_MMa06559	Smim_37430_CD109_antigen_Harpegnathos_saltator_gi_307204248_gb_EFN83045_0_0_1232	Drer_093198_complement_component_3_Source_HGNC_Symbol_Acc_1318_C3_9_of_9	Smar_006274	Sman_089670_Putative_macroglobulin_complement_Source_UniProtKB_TrEMBL_Acc_G4V5U5	Isca_ISCW003923-PA	Drer_015065_complement_component_4_Source_ZFIN_Acc_ZDB_GENE_030131_5697_c4	Tcas_270011037	Xtro_020714	Ctel_205407	Acar_00015028	Xtro_020728	Cint_027150	OcarG_1357	Hmic_0249500	OcarG_1967	Smar_002371	Skow_27433m	Adig_01408	Tadh_63880	Xtro_063249	Xtro_011377	Xtro_062514	Nvec_49745_A2M_comp	Xtro_061830	Pfuc_4506_1_52302_t1	Pfuc_16083_1_18305_t1	Spur_025922_A2m_1	Hsap_LRG_27_complement_component_3_Source_HGNC_Symbol_Acc_1318_LRG_27	Sjap_0062670	Mmar_MMa43260	Drer_038424_si_dkey_8k3_2_Source_ZFIN_Acc_ZDB_GENE_100922_98_si_dkey_8k3_2	Bsch_g60999	Csav_007013	Bsch_g61929	Drer_001818_complement_component_3_Source_HGNC_Symbol_Acc_1318_C3_1_of_9	Drer_093068_complement_component_3_Source_HGNC_Symbol_Acc_1318_C3_8_of_9	Dpul_320145	Cint_023264	Csav_007012	Cint_001987	Csav_007011	Drer_087359_complement_component_c3b_Source_ZFIN_Acc_ZDB_GENE_990415_36_c3b	Smar_015224	Drer_052207_complement_component_c3c_Source_ZFIN_Acc_ZDB_GENE_990415_37_c3c	Xtro_037599	Cint_023263	Acar_00017074	Xtro_063026	Acar_00012781	Pfuc_2238_1_08253_t1	Hrob_172887	Xtro_037574	Mmar_MMa20497	Ggal_038084	Ggal_002377	Acar_00017053	Ggal_027479	Xtro_015231	Spur_017239_064_3_Complement_component_C3_Source_UniProtKB_TrEMBL_Acc_O44344	Emul_05458	Skow_19723m	Xtro_047204	Lgig_231429	Dpul_320143	Lgig_165579	Lgig_158717	Hsap_Ensmbl0224389_complement_component_4B_Chido_blood_group_Source_HGNC_Symbol_Acc_1324_C4B	Hsap_LRG_138_complement_component_4B_Chido_blood_group_Source_HGNC_Symbol_Acc_1324_LRG_138	Hsap_Ensmbl0228454_complement_component_4B_Chido_blood_group_Source_HGNC_Symbol_Acc_1324_C4B	Hsap_Ensmbl0233312_complement_component_4B_Chido_blood_group_copy_2_Source_HGNC_Symbol_Acc_42398_C4B_2	Hsap_Ensmbl0236625_complement_component_4B_Chido_blood_group_Source_HGNC_Symbol_Acc_1324_C4B	Drer_021004_complement_component_5_Source_ZFIN_Acc_ZDB_GENE_120510_2_c5	Csav_019228	Drer_012694_complement_component_c3a_Source_ZFIN_Acc_ZDB_GENE_990415_35_c3a	Dpul_320144	Isca_ISCW003089-PA	Hsap_Ensmbl0206340_complement_component_4A_Rodgers_blood_group_Source_HGNC_Symbol_Acc_1323_C4A	Smim_67959_complement_component_3_Tachypleus_tridentatus_gi_216409678_dbj_BAH02276_2e_145_473	Lgig_231163	Hsap_Ensmbl0227746_complement_component_4A_Rodgers_blood_group_Source_HGNC_Symbol_Acc_1323_C4A	Hsap_Ensmbl0244207_complement_component_4A_Rodgers_blood_group_Source_HGNC_Symbol_Acc_1323_C4A	Hsap_Ensmbl0244731_complement_component_4A_Rodgers_blood_group_Source_HGNC_Symbol_Acc_1323_C4A	Xtro_037604	Ctel_227765	Bsch_g55710	Hmic_0005700	Pfuc_58_1_07340_t1	Gsal_2181_alpha_2_macroglobulin_like_protein_1	Mmar_MMa28752	Dpul_320142	Cgig_14037_Complement_C3_Source_UniProtKB_TrEMBL_Acc_K1PRU2	Nvec_3582_	Znev_05513	Egra_04562	Xtro_042388	Xtro_062357	Hsap_Ensmbl0106804_complement_component_5_Source_HGNC_Symbol_Acc_1331_C5	Emul_08715	OcarG_9448	Dpul_61510	Bflo_260804368	Avag_49023001	Avag_17770001	Mmar_MMa17073	Nvec_46538_A2M	Mmar_MMa44031	Hmic_0444900	Mley_ML32097a	Ggal_035262	Nvec_35427_A2M_comp	Cgig_04826	Pfuc_6080_1_38261_t1	Isca_ISCW023777-PA	Pbac_3460649	Xtro_060840	Pfuc_11955_1_53763_t1	Ggal_018740	Pfuc_3818_1_59328_t1	OcarG_3814	Drer_090176_complement_component_3_Source_HGNC_Symbol_Acc_1318_C3_7_of_9	Adig_14808	Ctel_193980	Adig_12125	Dpul_299684	Ctel_224374	Ctel_205314	Spur_018503_064_2	Pfuc_5152_1_52465_t1	OcarG_9449	Bsch_g30184	Isca_ISCW019887-PA	Mley_ML32096a	Avag_09777001	Bflo_260782522	Hsap_Ensmbl0228267_complement_component_4B_Chido_blood_group_Source_HGNC_Symbol_Acc_1324_C4B	Smim_33983_alpha_macroglobulin_Limulus_sp_gi_2073373_dbj_BAA19844_9e_39_147	Bsch_g40198	Skow_39963m	Adig_14807	OcarG_3813	Bsch_g71776	Pfuc_69367_1_13096_t1	Pfuc_83026_1_63890_t1	Pfuc_7702_1_38634_t1	Gsal_3620_alpha_2_macroglobulin_like_protein_1_like	Nvec_32458_	Mmar_MMa09069	Bsch_g61017	Bsch_g67820	Pfuc_7000_1_60176_t1	Pfuc_2238_1_08254_t1	Pfuc_1847_1_51446_t1	Xtro_037612	Pfuc_18850_1_18576_t1	OcarG_8968	Smim_23854_PREDICTED_CD109_antigen_Apis_mellifera_gi_328792914_ref_XP_397416_3_7e_51_185	Mmar_MMa34542	Smar_009298	Dpul_66641	Drer_076771_zgc_171445_Source_ZFIN_Acc_ZDB_GENE_080205_2_zgc_171445	Isca_ISCW007141-PA	Bsch_g31043	Bsch_g16661	Hrob_180050	OcarG_10561	Ctel_26059	Bsch_g15453	Bsch_g8823	Bsch_g15812	Bsch_g29754	Bsch_g28026	Bsch_g51486	Adig_21070	Spur_026313_Spur_026313	Lgig_132948	OcarG_3812	Ctel_217854	Spur_006406_Tecp1	Nvec_46656_A2M	Spur_011257_A2m	Gsal_667_alpha_2_macroglobulin_like_protein_1_like	Spur_012413_A2ml1L	Mmar_MMa47920	Smim_50104_alpha_macroglobulin_Limulus_sp_gi_2073373_dbj_BAA19844_1e_70_246	Lgig_87736	Mmar_MMa28524	Nvec_6125_A2M	OcarG_8881	Mmar_MMa06560	Smim_23857_PREDICTED_C3_and_PZP_like_alpha_macroglobulin_domain_containing_protein_8_Nasonia_vitripennis_gi_156537860_ref_XP_001608105_3e_99_328	Acar_00014905	Xtro_061986	Bsch_g67995	Hsap_Ensmbl0175899_alpha_2_macroglobulin_Source_HGNC_Symbol_Acc_7_A2M	Isca_ISCW023129-PA	Lgig_112858	Ggal_036429	Pfuc_8552_1_38782_t1	Mmar_MMa28132	Isca_ISCW020810-PA	Smim_45470_complement_component_3_Tachypleus_tridentatus_gi_216409678_dbj_BAH02276_1e_88_303	Gsal_12979_cd109_antigen	Ctel_197470	Xtro_047208	Avag_60113001	Xtro_037611	Pfuc_33892_1_19511_t1	Ctel_197471	Drer_053462_complement_component_3_Source_HGNC_Symbol_Acc_1318_C3_5_of_9	Mmar_MMa12249	Sjap_0001710	Bsch_g59965	Sman_133880_Putative_alpha_2_macroglobulin_Source_UniProtKB_TrEMBL_Acc_G4VNG4	Spur_024564_Cd109L_2	Rcul_t23035	Bflo_260834979	Cgig_23767	Bsch_g17968	Bsch_g19338	Bsch_g18295	Bsch_g1844	Bsch_g57937	Bsch_g40498	Bsch_g36174	Bsch_g8774	Lgig_234513	Spur_005182_064	Drer_043719_complement_component_3_Source_HGNC_Symbol_Acc_1318_C3_3_of_9	Skow_23343m	Acar_00020699	Ggal_019430	Xtro_047193	Xtro_061177	Xtro_064115	Xtro_060517	Hmag_205384	Xtro_062006	Hrob_172886	Mmar_MMa15147	Smim_68800_alpha_macroglobiln_splicing_variant_precursor_Ixodes_ricinus_gi_212549820_gb_ACJ26770_1e_138_454	Lgig_229818	Xtro_063872	Xtro_061796	Hrob_180042	Cgig_23721_Murinoglobulin_2_Source_UniProtKB_TrEMBL_Acc_K1QTW3	Xtro_015210	Bsch_g36891	Ggal_036392	Gsal_14986_macroglobulin_complement	Bsch_g18675	Dmel_0032808_CG13079	Pfuc_4807_1_16526_t1	Isca_ISCW020809-PA	Ctel_200400	Pfuc_1361_1_58455_t1	Lgig_176883	Lgig_158728	Bsch_g948	Cgig_21995	Smim_6329_complement_component_3_like_protein_Carcinoscorpius_rotundicauda_gi_33325642_gb_AAQ08323_1e_52_191	Ctel_218087	Mmar_MMa04379	Odio_028213001	Bsch_g71777	Csav_019227	Xtro_037556	Bsch_g6068	Bsch_g31513	Csav_019229	Acar_00019514	Bsch_g54018	Bsch_g947	Bsch_g56195	Hrob_191784	Bsch_g67821	Bsch_g37614	Nvec_48701_A2M_N_2	Lgig_238975	Ctel_212111	Ctel_208768	Hrob_175322	Mmar_MMa51106	Hmag_212719	Smar_008374	Smim_37440_CD109_antigen_Camponotus_floridanus_gi_307189197_gb_EFN73645_6e_94_312	Hsap_Ensmbl0160111_C3_and_PZP_like_alpha_2_macroglobulin_domain_containing_8_Source_HGNC_Symbol_Acc_23228_CPAMD8	Lgig_158729	Xtro_059064	Avag_02169001	Xtro_028850	Adig_23890	Bsch_g5593	Adig_24317	Bsch_g40375	Bsch_g4535	Isca_ISCW019882-PA	Hmag_201851	Mmar_MMa25797	Smim_23855_macroglobulin_complement_related_Drosophila_melanogaster_gi_17933686_ref_NP_524688_1e_69_241	Isca_ISCW022535-PA	Pfuc_82741_1_56609_t1	Pfuc_21853_1_40319_t1	Bsch_g5924	Spur_019294_Spur_019294	OcarG_4387	Mmar_MMa56140	Pfuc_45052_1_70535_t1	OcarG_9199	Spur_000994_Aa2m	Pfuc_269611_1_64924_t1	Spur_010474_Spur_010474	Cgig_20659	Hrob_172889	Bmal_170582319	Adig_14833	Bsch_g8142	Pfuc_24784_1_62330_t1	Pfuc_17638_1_25631_t1	Bsch_g67994	Spur_019600_Hypp_2454	Lgig_176192	Pfuc_112017_1_06389_t1	Hmag_212720	Smim_14446_alpha_macroglobulin_Limulus_sp_gi_2073373_dbj_BAA19844_4e_48_181	Mmar_MMa41605	Xtro_060249	Sjap_0001700	Ctel_200949	Drer_077171_si_dkey_46g23_2_Source_ZFIN_Acc_ZDB_GENE_070705_476_si_dkey_46g23_2	Smim_33985_alpha_macroglobulin_Limulus_sp_gi_2073373_dbj_BAA19844_1e_23_105	Smim_50102_alpha_macroglobulin_Limulus_sp_gi_2073373_dbj_BAA19844_1e_26_115	Pfuc_54239_1_05548_t1	Pfuc_15931_1_18286_t1	Isca_ISCW019883-PA	Gsal_671_alpha_2_macroglobulin_like_protein_1_like	Ctel_206322	Dpul_300552	Cow_00912T0	Pfuc_18850_1_18577_t1	Tadh_62609	Pfuc_41405_1_12452_t1	Smim_26598_PREDICTED_CD109_antigen_like_Acyrthosiphon_pisum_gi_328720350_ref_XP_001948864_3e_56_205	Egra_01087	Smim_23850_macroglobulin_complement_related_Drosophila_melanogaster_gi_17933686_ref_NP_524688_2e_29_120	Cgig_00700	Smim_26599_CD109_antigen_Harpegnathos_saltator_gi_307204248_gb_EFN83045_4e_49_181	Adig_23406	Ctel_193982	Pfuc_1068_1_43902_t1	Cgig_13416	Adig_08645	Nvec_15655_	Spur_010678_Spur_010678	Pfuc_17619_1_18474_t1	Ctel_221040	Mmar_MMa41015	Smim_26597_CD109_antigen_Harpegnathos_saltator_gi_307204248_gb_EFN83045_5e_70_248	Xtro_052250	Acar_00017482	Spur_003615_Spur_003615	Pfuc_44160_1_27060_t1	Znev_16424	Cgig_26298	Acar_00003046	Cint_009304	Hmag_204429	Csav_000595	Cint_022827	Smim_75371_complement_component_3_like_protein_Carcinoscorpius_rotundicauda_gi_33325642_gb_AAQ08323_8e_30_125	Adig_14832	OcarG_10870	Csav_002242	Xtro_062130	Adig_24008	Ctel_212776	Ctel_201274	Avag_02167001	Mmar_MMa22939	Mmar_MMa26356	Avag_17771001	Smim_37432_macroglobulin_complement_related_Drosophila_melanogaster_gi_17933686_ref_NP_524688_1e_41_160	Sjap_0133640	Gsal_1729_cd109_antigen	Xtro_052294	Skow_45804m	Mmar_MMa20034	Dpul_109426	Smim_23851_CD109_antigen_Camponotus_floridanus_gi_307189197_gb_EFN73645_5e_18_87_4	Dpul_114337	Mmar_MMa02060	Smim_26595_macroglobulin_complement_related_Drosophila_melanogaster_gi_17933686_ref_NP_524688_1e_07_57_0	Dpul_276720	Isca_ISCW003090-PA	Dpul_253937	Acar_00020461	Acar_00021552	Nvec_15654_	Pfuc_21475_1_18797_t1	Nvec_48545_A2M_N	Hsap_Ensmbl0125730_complement_component_3_Source_HGNC_Symbol_Acc_1318_C3	Drer_086938_Uncharacterized_protein_Source_UniProtKB_TrEMBL_Acc_E7FGR2_CABZ01036821_1	Gsal_13939_alpha_2_macroglobulin_partial	Drer_097105_si_dkey_52d15_2_Source_ZFIN_Acc_ZDB_GENE_030131_1342_si_dkey_52d15_2	Ggal_040430	Spur_007883_Spur_007883	Gsal_13941_alpha_2_macroglobulin_like_protein_1_like	Gsal_670_alpha_2_macroglobulin_partial	Smim_33984_alpha_macroglobulin_Limulus_sp_gi_2073373_dbj_BAA19844_2e_10_65_5	Emul_03566	Egra_10248	Pfuc_111341_1_06382_t1	Hrob_172888	Hrob_172892	Hsap_Ensmbl0159763_prolactin_induced_protein_Source_HGNC_Symbol_Acc_8993_PIP	Isca_ISCW020811-PA	Lgig_176613	Nvec_30037_ANATO	Mmar_MMa19751	Nvec_40304_	OcarG_10849	OcarG_3494	Pfuc_47331_1_48644_t1	Pfuc_49451_1_41470_t1	Smim_33980_PREDICTED_complement_C3_Xenopus_Silurana_tropicalis_gi_301621524_ref_XP_002940096_0_002_44_7	Smim_33982_alpha_macroglobulin_Limulus_sp_gi_2073373_dbj_BAA19844_8e_06_49_7	Smim_33987_33987	Smim_50109_50109	Smim_33989_alpha_macroglobulin_Chlamys_farreri_gi_40074252_gb_AAR39412_0_001_42_7	Bflo_260834977
HG_3209	Ctel_214764	Lgig_118327	Spur_001007_Hypp_1299	Hrob_158463	Avag_44754001	Avag_28830001	Mley_ML351723a	Xtro_026889	Acar_00003793	Tadh_14573	Avag_10792001	Avag_10927001	Cele_003921_par_6_Protein_PAR_6_isoform_a_par_6_mRNA_complete_cds_Source_RefSeq_mRNA_Acc_NM_001047222	Bsch_g50672	Bsch_g53124	Cint_008202	Csav_000191	Odio_009060001	Smar_008690	Lgig_158981	Drer_036090_par_6_partitioning_defective_6_homolog_gamma_B_C_elegans_Source_ZFIN_Acc_ZDB_GENE_010319_35_pard6gb	Dmel_0026192_par_6_par_6_Source_FlyBase_0026192	Skow_43061m	Bflo_260797877	Hrob_115315	Acar_00001212	Ggal_022081	Isca_ISCW002459-PA	Drer_003865_par_6_partitioning_defective_6_homolog_beta_C_elegans_Source_ZFIN_Acc_ZDB_GENE_090312_133_pard6b	Ggal_012963	Xtro_032443	Znev_06530	Spur_003986_Pard6b	Drer_069378_par_6_partitioning_defective_6_homolog_alpha_C_elegans_Source_ZFIN_Acc_ZDB_GENE_070705_215_pard6a	Ggal_001840	Nvec_21416_	Ctel_148373	Tcas_270010517	Tspi_316977859	Hsap_Ensmbl0102981_par_6_family_cell_polarity_regulator_alpha_Source_HGNC_Symbol_Acc_15943_PARD6A	Dpul_230177	Drer_031876_par_6_partitioning_defective_6_homolog_gamma_A_C_elegans_Source_ZFIN_Acc_ZDB_GENE_050923_1_pard6ga	Bmal_170592933	Hmag_214968	Hrob_106160	Hmic_0420800	Spur_026880_Spur_026880	Aque_225622	Mmar_MMa41622	Acar_00001316	Emul_03842	Pbac_3463347	Pfuc_7519_1_52988_t1	Sman_048550_Synapse_formation_protein_Source_UniProtKB_TrEMBL_Acc_G4VSB8	Sjap_0060120	Pfuc_62296_1_56325_t1	Rcul_t32944	Hrob_127872	Cgig_08562_Partitioning_defective_6_like_protein_gamma_Source_UniProtKB_TrEMBL_Acc_K1PD97	Hsap_Ensmbl0124171_par_6_family_cell_polarity_regulator_beta_Source_HGNC_Symbol_Acc_16245_PARD6B	Hrob_127964	Cow_08417T0	Adig_02418	Hsap_Ensmbl0178184_par_6_family_cell_polarity_regulator_gamma_Source_HGNC_Symbol_Acc_16076_PARD6G	Smim_g46036_t1_par_6_gamma_Aedes_aegypti_gi_157113454_ref_XP_001657836_8e_14_72_0
HG_27267	Cow_00253T0	Lgig_239764	Lgig_152510	Lgig_152511	Lgig_152512
HG_5531	Bsch_g15731	Csav_017193	Bsch_g4680	Skow_08281m	Bflo_260815569	Drer_059437_fukutin_Source_ZFIN_Acc_ZDB_GENE_070410_96_fktn	Ctel_194329	Smar_011909	Znev_02373	Xtro_001987	Nvec_17582_Fukutin_related	Ggal_024861	Acar_00004439	Tadh_27375	Lgig_103178	Hmag_229109	Hrob_74737	Cow_01255T0	Skow_39359m	Lgig_136603	Lgig_227834	Lgig_159629	Lgig_102542	Lgig_233814	Spur_017569_Fcmd	Sros_09304T0	Mmar_MMa32185	Lgig_153021	Adig_17502	Pfuc_7726_1_67738_t1	Smim_69156_FKTN_protein_Homo_sapiens_gi_109734821_gb_AAI17701_1e_21_102	Rcul_t44264	Avag_18185001	Pfuc_58083_1_20245_t1	Tspi_316975374	Bmal_170591272	Rcul_t18433	Isca_ISCW012154-PA	Bmal_170575700	Mbre_3312	Bmal_170575702	Pfuc_74033_1_41970_t1	Lgig_153015	Rcul_t18808	Hsap_Ensmbl0106692_fukutin_Source_HGNC_Symbol_Acc_3622_FKTN	Lgig_159630
HG_5138	Skow_33057m	Lgig_238227	Smar_013041	Bflo_260837041	Adig_09671	Cow_00733T0	Sros_03431T0	Adig_09668	Znev_04187	Ctel_221179	Aque_222841	Cgig_15073_Extended_synaptotagmin_2_A_Source_UniProtKB_TrEMBL_Acc_K1PQ05	Nvec_50693_C2	Nvec_50691_C2	Tadh_63502	Adig_09669	Mley_ML15199a	Adig_20641	Pfuc_1653_1_66061_t1	Pfuc_14437_1_32449_t1	Bflo_260837043	Hrob_162834	Aque_222855	Pfuc_1653_1_66060_t1	Mley_ML21627a	OcarG_1512	Hrob_162831	Tadh_51925	OcarG_1513	Hmag_201032	Mley_ML327424a	Lgig_172554	Nvec_16845_Antimicrobial_3	Nvec_51382_	Pbac_3474225
HG_8127	Pfuc_2159_1_58802_t1	Smar_006710	Cgig_10187_Leucine_rich_repeat_containing_protein_42_Source_UniProtKB_TrEMBL_Acc_K1QCT8	Lgig_152577	Drer_030591_leucine_rich_repeat_containing_42_Source_ZFIN_Acc_ZDB_GENE_030131_4992_lrrc42	Skow_46220m	Skow_09717m	Nvec_46153_LRR_1	Ggal_017459	Bflo_260817969	Xtro_043212	Xtro_062938	Smar_006711	Ctel_185261	Spur_010475_Lrrc42	Adig_08658	Acar_00013821	Hsap_Ensmbl0116212_leucine_rich_repeat_containing_42_Source_HGNC_Symbol_Acc_28792_LRRC42	Isca_ISCW011500-PA	Smar_014247	Cow_04969T0	Smim_25391_PREDICTED_leucine_rich_repeat_containing_42_isoform_Taeniopygia_guttata_gi_224058256_ref_XP_002197948_2e_07_55_8	Pfuc_85591_1_42147_t1	Smar_007535	Smar_007536
HG_11680	Bsch_g17707	Bsch_g24903	Ctel_224384	Lgig_231693	Skow_16649m	Cgig_19152_HAUS_augmin_like_complex_subunit_8_Source_UniProtKB_TrEMBL_Acc_K1QS37	Spur_019560_Hypp_2449	Nvec_9891_KE2	Bflo_260801225	OcarG_2501	Smim_67385_PREDICTED_similar_to_predicted_protein_Ciona_intestinalis_gi_198426344_ref_XP_002130132_0_004_47_0	Cow_05450T0	Hrob_188093	Spur_019334_Spur_019334
HG_12391	Spur_024259_Spur_024259	Cow_07089T0	Ggal_011291	Hsap_Ensmbl0155008_apolipoprotein_O_like_Source_HGNC_Symbol_Acc_24009_APOOL	Tadh_58187	Acar_00013804	Xtro_038623	Xtro_013659	Drer_046154_apolipoprotein_O_a_Source_ZFIN_Acc_ZDB_GENE_031118_91_apooa	Hsap_Ensmbl0184831_apolipoprotein_O_Source_HGNC_Symbol_Acc_28727_APOO	Ggal_026316	Drer_039374_apolipoprotein_O_like_Source_HGNC_Symbol_Acc_24009_APOOL	Drer_026444_apolipoprotein_O_b_Source_ZFIN_Acc_ZDB_GENE_041001_40_apoob
HG_44692	Cow_00588T0	Aque_218723
HG_5814	Mley_ML056945a	Lgig_136347	Ctel_140351	Drer_028614_motile_sperm_domain_containing_1_Source_ZFIN_Acc_ZDB_GENE_040426_2691_mospd1	Hmag_232075	Skow_07976m	Ggal_009881	Pfuc_2811_1_44502_t1	Xtro_042785	Acar_00012563	Ctel_226705	Hsap_Ensmbl0101928_motile_sperm_domain_containing_1_Source_HGNC_Symbol_Acc_25235_MOSPD1	Znev_07448	Spur_013138_Spur_013138	Mmar_MMa22369	Cow_04050T0	Adig_04334	Cint_023579	Smar_002477	Bflo_260796661	Isca_ISCW019458-PA	Dpul_49680	Odio_005563001	Aque_223123	Hsap_Ensmbl0106330_motile_sperm_domain_containing_3_Source_HGNC_Symbol_Acc_25078_MOSPD3	Tadh_55209	Avag_49569001	Avag_07645001	Tcas_270003616	Cele_016406_C34D10_1_Protein_C34D10_1_C34D10_1_mRNA_complete_cds_Source_RefSeq_mRNA_Acc_NM_076950	Csav_003230	Avag_28472001	Xtro_056355	Xtro_063299	Avag_00600001	Hrob_162619	Smim_34077_PREDICTED_motile_sperm_domain_containing_protein_like_isoform_Bombus_terrestris_gi_340713182_ref_XP_003395126_6e_26_108	Nvec_32941_
HG_63982	Cow_02364T0	Avag_16374001
HG_863	Aque_226129	Aque_220021	Aque_215112	Aque_201358	Aque_215110	Aque_215109	Aque_210332	Aque_202464	Aque_220347	Aque_208881	Aque_224307	Aque_224707	Aque_209864	Aque_217396	Aque_213554	Cow_02115T0	Aque_213197	Aque_207155	Aque_217626	Aque_220729	Ctel_146201	Aque_221255	Aque_204975	Aque_221250	Aque_221252	Aque_226127	Aque_218545	Aque_210501	Aque_218523	Aque_205771	Aque_214306	Aque_216452	Aque_226128	Aque_226765	Aque_207258	Aque_216465	Aque_211346	Mley_ML03249a	Hmag_226382	Aque_209914	Aque_220631	Aque_218546	Aque_216464	Aque_210500	Aque_214463	Aque_201368	Aque_208310	Aque_223715	Aque_210558	Aque_216451	Aque_216463	Aque_220648	Aque_215908	Aque_216466	Aque_220632	Aque_227862	Aque_220355	Aque_201790	Aque_212359	Aque_208693	Aque_210502	Aque_220353	Aque_208694	Aque_201498	Aque_227836	Aque_207539	Aque_210817	Aque_205322	Aque_216853	Aque_217654	Aque_207972	Aque_208977	Aque_215111	Aque_216461	Aque_210811	Aque_227837	Aque_213552	Aque_213553	Aque_201364	Aque_220354	Aque_210818	Aque_210521	Aque_215193	Aque_211222	Aque_205364	Aque_209844	Aque_221254	Aque_216450	Aque_210503	Aque_214520	Aque_203241	Aque_221724	Aque_218423	Aque_203058	Aque_229316	Aque_204995	Aque_204089	Aque_219909	Aque_220352	Aque_202315	Aque_220647	Aque_217984	Aque_219910	Aque_220633	Aque_208309	Aque_204523	Aque_216446	Aque_220634	Aque_220348	Aque_212360	Aque_202914	Aque_221722	Aque_208213	Aque_212384	Aque_219906	Aque_221719	Aque_211630	Aque_209863	Aque_207352	Aque_210874	Aque_200026	Aque_200175	Aque_201269	Aque_201776	Aque_201895	Aque_204592	Aque_226459	Aque_216453	Aque_224769
HG_3870	Cele_017011_eaf_1_Protein_EAF_1_eaf_1_mRNA_complete_cds_Source_RefSeq_mRNA_Acc_NM_059003	Bmal_170582537	Bflo_260823597	Lgig_126779	Rcul_t23635	Tcas_270009158	Csav_004580	Cint_018573	Smar_014939	Znev_01514	Hsap_Ensmbl0145088_ELL_associated_factor_2_Source_HGNC_Symbol_Acc_23115_EAF2	Acar_00004718	Ggal_018789	Acar_00018559	Dmel_0033166_Eaf_ELL_associated_factor_Source_FlyBase_0033166	Spur_005659_Eaf2L	Cgig_23502_ELL_associated_factor_1_Source_UniProtKB_TrEMBL_Acc_K1QIK4	Xtro_047639	Gsal_14914_ell_associated_factor_1	Drer_010432_ELL_associated_factor_2_Source_ZFIN_Acc_ZDB_GENE_040625_179_eaf2	Drer_070795_ELL_associated_factor_1_Source_ZFIN_Acc_ZDB_GENE_040625_109_eaf1	Acar_00002774	Xtro_000002	Xtro_060411	Ctel_159180	Ggal_019030	Dpul_113677	Avag_57217001	Avag_06503001	Hmic_0621100	Sjap_0010820	Skow_05086m	Smim_32738_PREDICTED_similar_to_CG11166_CG11166_PD_Tribolium_castaneum_gi_91085415_ref_XP_967672_5e_44_161	Sman_180480	Smar_000380	Pbac_3468373	Ggal_032339	Cow_04945T0	OcarG_1284	Mley_ML02254a	Aque_228472	Tadh_55027	Smar_009672	Hmag_233856	Pfuc_39020_1_05066_t1	Pfuc_17406_1_69088_t1	Emul_10091	Egra_07863	Isca_ISCW010442-PA	Smar_013250	Hsap_Ensmbl0144597_ELL_associated_factor_1_Source_HGNC_Symbol_Acc_20907_EAF1	Odio_003436001
HG_4408	Cow_08891T0	Bflo_260801785	Dmel_0032476_CG5439	Ggal_004606	Ctel_195906	Cow_07048T0	Drer_077317_sorting_nexin_29_Source_ZFIN_Acc_ZDB_GENE_121105_13_snx29	Csav_018458	Hrob_73826	Skow_21594m	Smim_g60996_t1_PREDICTED_similar_to_gag_pol_polyprotein_Strongylocentrotus_purpuratus_gi_115908437_ref_XP_001201648_1e_75_277	Bsch_g18035	Bsch_g19212	Mmar_MMa02419	Isca_ISCW017542-PA	Cgig_22818_Sorting_nexin_29_Source_UniProtKB_TrEMBL_Acc_K1R182	Lgig_108564	Znev_02178	Spur_021585_Snx29	Ctel_218941	Smim_59760_Sorting_nexin_29_Harpegnathos_saltator_gi_307203606_gb_EFN82635_3e_48_174	Pfuc_3586_1_59293_t1	OcarG_3532	Tcas_270014165	Dpul_226727	Aque_225690	Tadh_52974	Rcul_t44120	Spur_019066_Spur_019066	Mley_ML014426a	Sros_08550T0	Tspi_316972562	Cint_027235	Hmag_230271	Nvec_44786_	Acar_00019792	Hsap_Ensmbl0048471_sorting_nexin_29_Source_HGNC_Symbol_Acc_30542_SNX29	Acar_00019841	Bsch_g18037	Ggal_004597	Xtro_012182	Acar_00012233	Cgig_22819_RUN_domain_containing_protein_2A_Source_UniProtKB_TrEMBL_Acc_K1R7R1	Pfuc_38727_1_19686_t1	Adig_23306	Hmag_230270	Mbre_29927	Pfuc_4519_1_08921_t1	Pfuc_50064_1_41483_t1	Adig_16612	Pfuc_86745_1_49370_t1	Rcul_t44121
HG_9367	Bsch_g10315	Bflo_260821844	Lgig_233091	Hsap_Ensmbl0103168_TATA_box_binding_protein_TBP_associated_factor_RNA_polymerase_I_C_110kDa_Source_HGNC_Symbol_Acc_11534_TAF1C	Cgig_06747_TATA_box_binding_protein_associated_factor_RNA_polymerase_I_subunit_C_Source_UniProtKB_TrEMBL_Acc_K1PEY1	Ctel_204326	Nvec_33703_	Skow_40368m	Drer_096310_TATA_box_binding_protein_TBP_associated_factor_RNA_polymerase_I_C_110kDa_Source_HGNC_Symbol_Acc_11534_TAF1C	Smim_46406_PREDICTED_TBP_associated_factor_1C_like_Saccoglossus_kowalevskii_gi_291221677_ref_XP_002730854_2e_25_119	Isca_ISCW003263-PA	Smar_002893	Tadh_54633	Znev_00579	Cow_04206T0	Acar_00018360	Xtro_061813	Adig_01527	Hmag_216556	Aque_214259
HG_19238	Ctel_226053	Cgig_12797	Bflo_260825265	Bflo_260781601	Skow_18103m	Cow_02117T0	Aque_227611
HG_13886	Bflo_260821557	Cow_03280T0	Skow_22364m	OcarG_1311	Adig_16215	Nvec_53006_PH	Nvec_27617_	Aque_223736
HG_12765	Cow_08573T0	Sros_08994T0	Aque_201848	Aque_226414	Mbre_30838	OcarG_10393	OcarG_1522	Aque_226362	Mbre_27620
HG_7212	Cgig_18751_Dysbindin_Source_UniProtKB_TrEMBL_Acc_K1R1Y2	Smar_007631	Znev_03156	Ggal_030426	Ggal_020712	Skow_45298m	Xtro_033675	Bflo_260819774	Drer_055115_dystrobrevin_binding_protein_1a_Source_ZFIN_Acc_ZDB_GENE_040426_1036_dtnbp1a	Spur_023768_Dtnbp1	Acar_00003702	Smim_19091_PREDICTED_dysbindin_like_Nasonia_vitripennis_gi_156537165_ref_XP_001603914_3e_30_119	Dpul_313831	Tcas_270010154	Ctel_204927	Dmel_0036819_dysb_dysbindin_Source_FlyBase_0036819	Tadh_63864	Mley_ML067120a	Pbac_3465788	Pfuc_8078_1_17238_t1	Nvec_10935_	Cow_05940T0	Hmag_210602	Hsap_Ensmbl0047579_dystrobrevin_binding_protein_1_Source_HGNC_Symbol_Acc_17328_DTNBP1	Xtro_062532	Drer_055206_dystrobrevin_binding_protein_1b_Source_ZFIN_Acc_ZDB_GENE_060503_889_dtnbp1b	Drer_074904_dysbindin_dystrobrevin_binding_protein_1_domain_containing_2_Source_HGNC_Symbol_Acc_15881_DBNDD2	Acar_00011866	Ggal_006237	Hsap_Ensmbl0244274_dysbindin_dystrobrevin_binding_protein_1_domain_containing_2_Source_HGNC_Symbol_Acc_15881_DBNDD2	Adig_00739
HG_27759	Cow_03684T0	Aque_225492
HG_4811	Bsch_g6726	Skow_37436m	Ggal_000840	Xtro_060352	Lgig_154931	Acar_00021259	Acar_00017077	Hsap_Ensmbl0257382_KAT8_regulatory_NSL_complex_subunit_1_Source_UniProtKB_TrEMBL_Acc_I3L243_AC217772_1	Spur_021036_Kiaa1267L	Znev_17740	Ctel_222820	Cgig_28472	Pfuc_10666_1_17660_t1	Xtro_007040	Bflo_260806448	Tcas_270015922	Acar_00020335	Acar_00010543	Acar_00020480	Xtro_007041	Smar_006626	Acar_00018527	Acar_00018040	Mmar_MMa30484	Acar_00018828	Isca_ISCW013388-PA	Xtro_002380	Dmel_0262527_wah_waharan_Source_FlyBase_0262527	Hsap_Ensmbl0144445_KAT8_regulatory_NSL_complex_subunit_1_like_Source_HGNC_Symbol_Acc_26310_KANSL1L	Smar_015500	Adig_08504	Ggal_004513	Dpul_308262	Hsap_Ensmbl0120071_KAT8_regulatory_NSL_complex_subunit_1_Source_HGNC_Symbol_Acc_24565_KANSL1	Hmag_215207	Drer_090895_KAT8_regulatory_NSL_complex_subunit_1a_Source_ZFIN_Acc_ZDB_GENE_121219_5_kansl1a	OcarG_2168	Nvec_27527_MFAP1_C	Drer_075284_KAT8_regulatory_NSL_complex_subunit_1_like_Source_ZFIN_Acc_ZDB_GENE_081104_473_kansl1l	Tadh_60596	Smim_27257_PREDICTED_MLL1_MLL_complex_subunit_KIAA1267_like_Apis_mellifera_gi_328789050_ref_XP_395010_4_2e_50_203	Pfuc_61396_1_12957_t1	Pfuc_9467_1_31771_t1	Isca_ISCW013387-PA	Isca_ISCW013389-PA	Aque_224068	Cow_03216T0	Mmar_MMa56013	Dpul_254373	Drer_086284_KAT8_regulatory_NSL_complex_subunit_1_Source_HGNC_Symbol_Acc_24565_KANSL1_1_of_3	Rcul_t10732	Mmar_MMa30503	Drer_088238_KAT8_regulatory_NSL_complex_subunit_1b_Source_ZFIN_Acc_ZDB_GENE_121219_4_kansl1b	Nvec_21082_
HG_11352	Cint_025013	Ggal_033570	Hsap_Ensmbl0133678_transmembrane_protein_254_Source_HGNC_Symbol_Acc_25804_TMEM254	Odio_012949001	Xtro_055335	Ctel_227629	Drer_025538_transmembrane_protein_254_Source_HGNC_Symbol_Acc_25804_TMEM254	Skow_07828m	Lgig_239402	Cow_02937T0	Spur_011241_Spur_011241	Hmag_230638	Bflo_260793013	Odio_017939001	Bflo_260793015
HG_9594	Nvec_8256_	Nvec_1653_ABC_tran	Skow_00154m	Cow_03450T0	Lgig_153531	Lgig_153529	Nvec_24125_	Lgig_153532	Nvec_29587_zf_XS	Nvec_14120_	Nvec_29778_	Nvec_52750_	Nvec_14853_	Nvec_33504_	Nvec_1652_Keratin_B2	Nvec_44591_	Nvec_28177_	Nvec_30438_	Nvec_28873_
HG_6218	Smar_008434	Tspi_316969381	Cele_044094_ZK265_9_Protein_ZK265_9_ZK265_9_mRNA_complete_cds_Source_RefSeq_mRNA_Acc_NM_001026694	Bmal_170576761	Znev_12238	Smim_28376_CG10671_isoform_A_Drosophila_melanogaster_gi_24658203_ref_NP_647944_7e_94_295	Isca_ISCW008200-PA	Lgig_184623	Dmel_0035586_CG10671	Ctel_119376	Dpul_324888	Sman_018210	Tcas_270003835	Gsal_8866_inositol_phospholipid_synthesis_protein_scs3p	Emul_09462	Egra_05745	Ggal_006842	Bflo_260797986	Hmic_0678200	Hsap_Ensmbl0197296_fat_storage_inducing_transmembrane_protein_2_Source_HGNC_Symbol_Acc_16135_FITM2	Skow_28547m	Xtro_003686	Acar_00016500	Drer_034568_fat_storage_inducing_transmembrane_protein_2_Source_ZFIN_Acc_ZDB_GENE_050508_5_fitm2	Bflo_260797984	Pbac_3469545	Spur_027239_Fit2L	Tadh_24039	Aque_230026	Hmag_210824	Rcul_t32032	Cow_06645T0	Acar_00020679	Rcul_t32033	Odio_004312001	Hsap_Ensmbl0139914_fat_storage_inducing_transmembrane_protein_1_Source_HGNC_Symbol_Acc_33714_FITM1	Hrob_78040	Drer_056464_fat_storage_inducing_transmembrane_protein_1_Source_ZFIN_Acc_ZDB_GENE_050306_28_fitm1
HG_25361	Cow_00428T0	Cow_00447T0	Cow_00592T0	Cint_022952	Mley_ML23835a
HG_11334	Sros_13122T0	Cow_00888T0	Sros_04595T0	Sros_05136T0	Sros_01953T0	Sros_12934T0	Sros_01879T0	Sros_06647T0	Sros_12459T0	Sros_08489T0	Sros_08795T0	Sros_10007T0	Sros_10556T0	Sros_03828T0	Sros_10557T0
HG_2716	Bsch_g71280	Bsch_g20461	Cint_027938	Cint_027937	Csav_006386	Csav_006387	Ggal_004554	Ggal_004557	Hsap_Ensmbl0179364_phosphofurin_acidic_cluster_sorting_protein_2_Source_HGNC_Symbol_Acc_23794_PACS2	Hsap_Ensmbl0271374_phosphofurin_acidic_cluster_sorting_protein_2_Source_HGNC_Symbol_Acc_23794_PACS2	Drer_078185_phosphofurin_acidic_cluster_sorting_protein_2_Source_ZFIN_Acc_ZDB_GENE_081218_1_pacs2	Drer_075088_phosphofurin_acidic_cluster_sorting_protein_1_Source_HGNC_Symbol_Acc_30032_PACS1_5_of_6	Ggal_013937	Drer_074585_phosphofurin_acidic_cluster_sorting_protein_1_Source_HGNC_Symbol_Acc_30032_PACS1_3_of_6	Xtro_038884	Acar_00013418	Acar_00005143	Acar_00003660	Lgig_169225	Drer_019800_phosphofurin_acidic_cluster_sorting_protein_1_Source_HGNC_Symbol_Acc_30032_PACS1_1_of_6	Bflo_260836489	Xtro_018437	Adig_16150	Skow_43866m	Isca_ISCW000475-PA	Tspi_316963176	Smar_003385	Drer_044556_phosphofurin_acidic_cluster_sorting_protein_1a_Source_ZFIN_Acc_ZDB_GENE_050208_244_pacs1a	Znev_07184	Ctel_112775	Smim_40633_PREDICTED_phosphofurin_acidic_cluster_sorting_protein_like_isoform_Acyrthosiphon_pisum_gi_328720329_ref_XP_001945552_0_0_645	Rcul_t27922	Dmel_0020647_KrT95D_Krueppel_target_at_95D_Source_FlyBase_0020647	Tadh_52721	Hrob_191199	Dpul_304323	Avag_21834001	Tspi_316978609	Avag_29367001	Avag_67392001	Avag_08338001	Tcas_270009398	Cgig_27863_Phosphofurin_acidic_cluster_sorting_protein_2_Source_UniProtKB_TrEMBL_Acc_K1R986	Cele_044077_tag_232_Protein_TAG_232_isoform_a_Source_RefSeq_mRNA_Acc_NM_072986	Gsal_3406_phosphofurin_acidic_cluster_sorting_protein_2_like	Sman_094330_Putative_abc_transporter_Source_UniProtKB_TrEMBL_Acc_G4VA57	Bsch_g25204	Drer_074724_phosphofurin_acidic_cluster_sorting_protein_1_Source_HGNC_Symbol_Acc_30032_PACS1_4_of_6	Bsch_g53507	Skow_43878m	Hrob_167851	Bmal_170580874	Aque_224539	Mley_ML25742a	Gsal_1058_phosphofurin_acidic_cluster_sorting_protein_2	Cgig_00859_Phosphofurin_acidic_cluster_sorting_protein_1_Source_UniProtKB_TrEMBL_Acc_K1PLU9	Hmic_0403200	Egra_02833	Emul_05751	Sjap_0204280	Drer_075246_phosphofurin_acidic_cluster_sorting_protein_1_Source_HGNC_Symbol_Acc_30032_PACS1_6_of_6	Spur_025091_Spur_025091	Spur_007001_Spur_007001	Tspi_316959374	Mmar_MMa08140	Sros_11728T0	Odio_017836001	Mbre_26138	Cow_02691T0	Spur_001320_Pacs2	Pfuc_10257_1_31901_t1	Pfuc_10257_1_31901_t2	Mmar_MMa38221	Nvec_48885_DUF741	Nvec_10261_	Rcul_t42636	Gsal_3143_phosphofurin_acidic_cluster_sorting_protein_2	Hsap_Ensmbl0175115_phosphofurin_acidic_cluster_sorting_protein_1_Source_HGNC_Symbol_Acc_30032_PACS1	Nvec_46893_Pea_VEAacid	Gsal_2564_abc_transporter	Adig_15758	Mley_ML28461a	Pbac_3476062	Tadh_57776
HG_1920	Nvec_34218_	Nvec_16005_bZIP_Maf	Bsch_g35083	Bsch_g65983	Bsch_g60704	Cint_002549	Cint_002543	Csav_006866	Hsap_Ensmbl0198517_v_maf_avian_musculoaponeurotic_fibrosarcoma_oncogene_homolog_K_Source_HGNC_Symbol_Acc_6782_MAFK	Ggal_006645	Acar_00011216	Ggal_011799	Acar_00010223	Xtro_013917	Xtro_039292	Xtro_011855	Drer_018109_v_maf_avian_musculoaponeurotic_fibrosarcoma_oncogene_homolog_Ga_Source_ZFIN_Acc_ZDB_GENE_040624_7_mafga	Drer_030791_v_maf_avian_musculoaponeurotic_fibrosarcoma_oncogene_homolog_Gb_Source_ZFIN_Acc_ZDB_GENE_040426_2403_mafgb	Drer_033709_v_maf_musculoaponeurotic_fibrosarcoma_oncogene_homolog_K_avian_Source_ZFIN_Acc_ZDB_GENE_040624_9_mafk	Acar_00008258	Ggal_020036	Bflo_260824595	Hsap_Ensmbl0185022_v_maf_avian_musculoaponeurotic_fibrosarcoma_oncogene_homolog_F_Source_HGNC_Symbol_Acc_6780_MAFF	Cgig_24861_Transcription_factor_MafK_Source_UniProtKB_TrEMBL_Acc_K1QYB7	Drer_028957_v_maf_musculoaponeurotic_fibrosarcoma_oncogene_homolog_f_avian_Source_ZFIN_Acc_ZDB_GENE_040426_1280_maff	Skow_38592m	Hsap_Ensmbl0197063_v_maf_avian_musculoaponeurotic_fibrosarcoma_oncogene_homolog_G_Source_HGNC_Symbol_Acc_6781_MAFG	Pfuc_6157_1_31127_t1	Ctel_148890	Znev_03882	Dpul_231203	Dmel_0034534_maf_S_maf_S_Source_FlyBase_0034534	Smim_77619_AGAP010405_PA_Anopheles_gambiae_str_PEST_gi_118781575_ref_XP_311544_3_1e_37_135	Lgig_78291	Tcas_270012669	Xtro_062405	Acar_00018037	Drer_044155_v_maf_musculoaponeurotic_fibrosarcoma_oncogene_homolog_A_avian_Source_ZFIN_Acc_ZDB_GENE_010605_3_mafa	Hsap_Ensmbl0178573_v_maf_avian_musculoaponeurotic_fibrosarcoma_oncogene_homolog_Source_HGNC_Symbol_Acc_6776_MAF	Xtro_000359	Drer_076520_Uncharacterized_protein_Source_UniProtKB_TrEMBL_Acc_F1Q513_CABZ01093064_1	Avag_09970001	Isca_ISCW019222-PA	OcarG_9504	Hsap_Ensmbl0182759_v_maf_avian_musculoaponeurotic_fibrosarcoma_oncogene_homolog_A_Source_HGNC_Symbol_Acc_23145_MAFA	Odio_008843001	Drer_015890_v_maf_musculoaponeurotic_fibrosarcoma_avian_oncogene_homolog_Source_ZFIN_Acc_ZDB_GENE_010605_2_maf	Bflo_260784903	Spur_030167_Mafs	Ggal_039374	Xtro_063446	Drer_044013_neural_retina_leucine_zipper_Source_ZFIN_Acc_ZDB_GENE_050729_1_nrl	Hsap_Ensmbl0204103_v_maf_avian_musculoaponeurotic_fibrosarcoma_oncogene_homolog_B_Source_HGNC_Symbol_Acc_6408_MAFB	Xtro_047873	Tadh_52592	Csav_006664	Cint_002531	Xtro_060163	Hmag_213356	Acar_00015884	Mmar_MMa44695	Drer_017121_v_maf_musculoaponeurotic_fibrosarcoma_oncogene_family_protein_B_avian_Source_ZFIN_Acc_ZDB_GENE_980526_515_mafba	Mmar_MMa53765	Smar_005690	Skow_43355m	Hrob_136669	Aque_212336	Avag_42948001	Smim_74780_transcription_factor_MafB_putative_Ixodes_scapularis_gi_241723082_ref_XP_002404274_2e_28_122	Isca_ISCW021323-PA	Drer_070542_v_maf_musculoaponeurotic_fibrosarcoma_oncogene_family_protein_B_duplicate_b_Source_ZFIN_Acc_ZDB_GENE_010605_4_mafbb	Znev_17520	Bsch_g65928	Smim_72260_transcription_factor_MafB_putative_Ixodes_scapularis_gi_241723082_ref_XP_002404274_4e_50_181	Tcas_270007845	Pfuc_15835_1_39748_t1	Lgig_69225	Ctel_184448	Spur_025888_Maf	Mmar_MMa35050	Dpul_347254	Isca_ISCW017688-PA	Odio_013208001	Adig_03980	Dmel_0000964_tj_traffic_jam_Source_FlyBase_0000964	Adig_03978	Hmag_215221	Hrob_158888	Adig_03979	Cele_077521_maf_1_Protein_MAF_1_maf_1_mRNA_complete_cds_Source_RefSeq_mRNA_Acc_NM_001129007	Rcul_t16260	Nvec_29484_bZIP_Maf	Tadh_52591	Mley_ML305531a	Adig_24010	Cow_07174T0	Hsap_Ensmbl0129535_neural_retina_leucine_zipper_Source_HGNC_Symbol_Acc_8002_NRL	Acar_00021643	Nvec_43304_bZIP_Maf
HG_6121	Bsch_g36133	Cint_016453	Csav_012274	Cint_023568	Csav_012275	Znev_03720	Bflo_260822673	Drer_054930_transmembrane_protein_adipocyte_asscociated_1_Source_ZFIN_Acc_ZDB_GENE_030131_4146_tpra1	Ctel_179108	Smar_000331	Skow_39190m	Smim_60305_integral_membrane_protein_GPR175_putative_Ixodes_scapularis_gi_241750961_ref_XP_002412502_8e_124_368	Dpul_307191	Spur_027435_Gpr175	Xtro_004401	Acar_00007366	Ggal_009726	Isca_ISCW011451-PA	Lgig_124095	Xtro_004402	Rcul_t20786	Tadh_55435	Tspi_316971271	Pfuc_57_1_29048_t1	Cow_03542T0	Avag_39034001	Cele_008366_tpra_1_Protein_TPRA_1_isoform_a_Source_RefSeq_mRNA_Acc_NM_001268428	Hsap_Ensmbl0163870_transmembrane_protein_adipocyte_asscociated_1_Source_HGNC_Symbol_Acc_30413_TPRA1	Avag_30501001	Avag_46536001	Cgig_21466	Aque_228696	Nvec_43551_Plasmodium_HRP	Bsch_g5544	Hrob_93972	Adig_18936	Pfuc_13125_1_03314_t1	Xtro_059283	Mmar_MMa36349	Avag_20717001
HG_34183	Cow_04998T0	Sros_03255T0	Cow_05001T0	Mbre_29148
HG_8647	Bsch_g25250	Ggal_003104	Skow_44514m	Spur_016992_C19orf22L	Cele_012908_Y46G5A_18_Protein_Y46G5A_18_isoform_a_Source_RefSeq_mRNA_Acc_NM_064321	Bmal_170571896	Pfuc_25175_1_19060_t1	Ctel_224815	Rcul_t30355	Drer_063254_R3H_domain_containing_4_Source_ZFIN_Acc_ZDB_GENE_070112_1352_r3hdm4	Cow_00392T0	Tcas_270014788	Tadh_58822	Lgig_239569	Avag_17569001	Xtro_059368	Avag_30102001	Dpul_223127	Hmag_228029	Isca_ISCW012583-PA	Znev_06870	Smar_001566	Xtro_063873
HG_64073	Cow_05417T0	Aque_220240
HG_15180	Cow_08038T0	Aque_206443	Aque_219346
HG_99	Sros_09376T0	OcarG_5546	Mley_ML03508a	Acar_00007924	Spur_015163_Ccp_Hyr_Lnb_7Tm_Gpcr	Skow_06536m	Drer_078529_brain_specific_angiogenesis_inhibitor_1b_Source_ZFIN_Acc_ZDB_GENE_081031_45_bai1b	Dpul_101007	Znev_14083	Spur_027720_Hypp_1210	Tcas_270016377	Hmag_219469	Spur_009556_Lphn2L_1	Cint_016430	Pbac_3463113	Pbac_3461935	Bmal_170591002	Acar_00008617	Aque_218834	Tadh_52069	Adig_03897	Skow_44628m	Spur_021953_Hypp_1033	Bflo_260836565	Mmar_MMa31840	Dpul_52002	Dpul_61417	Isca_ISCW019673-PA	Mmar_MMa11780	Dpul_257207	Cint_024947	Acar_00018334	Acar_00014203	Ggal_018445	Hsap_Ensmbl0262515_latrophilin_3_Source_HGNC_Symbol_Acc_20974_LPHN3	Hsap_Ensmbl0150471_latrophilin_3_Source_HGNC_Symbol_Acc_20974_LPHN3	Ggal_009216	Mmar_MMa41260	Xtro_044460	Tspi_316967400	Isca_ISCW000464-PA	Xtro_044562	Ggal_021815	Xtro_044486	Adig_05801	Aque_227895	Acar_00010615	Acar_00008228	Hsap_Ensmbl0112414_G_protein_coupled_receptor_126_Source_HGNC_Symbol_Acc_13841_GPR126	Ggal_022368	Ggal_036714	Tadh_59350	Xtro_038379	Skow_42212m	Bsch_g10848	Bsch_g11545	Cgig_20428_Latrophilin_3_Source_UniProtKB_TrEMBL_Acc_K1QYH8	Bsch_g51539	Skow_45931m	Hrob_84528	Skow_18722m	Drer_053344_G_protein_coupled_receptor_133_Source_ZFIN_Acc_ZDB_GENE_041212_24_gpr133	Adig_15301	Adig_08276	Adig_16705	Mmar_MMa55763	Skow_46522m	Dpul_319298	Spur_011176_Clect_Scop_7Tm	Odio_014934001	Tadh_57359	Skow_22755m	Ggal_004032	Skow_17424m	Ggal_014437	Skow_14026m	Lgig_154761	Xtro_025033	Aque_229823	Xtro_059751	Tadh_55994	Xtro_061835	Drer_077310_G_protein_coupled_receptor_144_Source_ZFIN_Acc_ZDB_GENE_081104_190_gpr144	Acar_00011003	Tadh_61852	Drer_087965_Uncharacterized_protein_Source_UniProtKB_TrEMBL_Acc_E7FED0_CABZ01074906_1	Spur_006950_Lphn3	Smar_011200	Spur_021832_Lnb_Tm7_2	Adig_00834	Cint_004251	Rcul_t23779	Cint_004256	Cint_024459	Lgig_216894	Drer_013653_EGF_latrophilin_and_seven_transmembrane_domain_containing_1_Source_ZFIN_Acc_ZDB_GENE_040426_2689_eltd1	Drer_069356_latrophilin_2a_Source_ZFIN_Acc_ZDB_GENE_000607_49_lphn2a	Drer_086566_Uncharacterized_protein_Source_UniProtKB_TrEMBL_Acc_E7FBM1_BX649292_1	Cow_00386T0	Hsap_Ensmbl0072071_latrophilin_1_Source_HGNC_Symbol_Acc_20973_LPHN1	Pfuc_8758_1_53226_t1	Ggal_014395	Hmag_204640	Mmar_MMa38688	Aque_229824	Ctel_226868	Skow_22748m	Hsap_Ensmbl0117114_latrophilin_2_Source_HGNC_Symbol_Acc_18582_LPHN2	Xtro_049418	Spur_013084_Sr_Fa58c_Lnb_7Tm_Gpcr	Drer_075089_CD97_molecule_Source_HGNC_Symbol_Acc_1711_CD97_2_of_4	Adig_17407	Skow_34737m	Smar_006024	Hsap_Ensmbl0162618_EGF_latrophilin_and_seven_transmembrane_domain_containing_1_Source_HGNC_Symbol_Acc_20822_ELTD1	Ggal_037893	Lgig_171751	Bmal_170581046	Spur_003929_Gal_Lect_Lnb_7Tm_Gpcr_1	Skow_43749m	Acar_00006570	Nvec_53619_GPS	Aque_225939	Csav_002186	Drer_018436_Uncharacterized_protein_Source_UniProtKB_TrEMBL_Acc_E7F313_CABZ01096573_1	Adig_13303	Bflo_261289305	Adig_07943	Cint_025665	Lgig_122649	Bsch_g53942	Tadh_57362	Sros_06956T0	Cint_026087	Hsap_Ensmbl0180264_G_protein_coupled_receptor_144_Source_HGNC_Symbol_Acc_18651_GPR144	Drer_089904_Uncharacterized_protein_Source_UniProtKB_TrEMBL_Acc_E7F287_CABZ01066772_1	Hsap_Ensmbl0123146_CD97_molecule_Source_HGNC_Symbol_Acc_1711_CD97	Bflo_260782555	Ggal_001637	Tadh_61848	Adig_13082	Skow_12033m	Sros_06041T0	Bflo_260807409	Xtro_044484	Bflo_260807623	Adig_07148	Bflo_260790641	Adig_00401	Lgig_218330	Skow_18526m	Spur_013498_Gpr133_2	Cint_004627	Smar_011047	Bflo_260807327	Acar_00006403	Cow_03451T0	Spur_008605_Gpr126	Cow_03584T0	OcarG_4585	Skow_44626m	Aque_223683	Drer_087813_G_protein_coupled_receptor_112_Source_HGNC_Symbol_Acc_18992_GPR112_1_of_2	Bsch_g5811	Bsch_g22849	Cint_027517	Aque_226404	Csav_011202	Sros_09543T0	Spur_000730_Gpr64L_2	Hrob_80944	Cgig_06507_G_protein_coupled_receptor_64_Source_UniProtKB_TrEMBL_Acc_K1Q853	Adig_14019	Sros_09542T0	Bsch_g37430	Hsap_Ensmbl0174837_egf_like_module_containing_mucin_like_hormone_receptor_like_1_Source_HGNC_Symbol_Acc_3336_EMR1	Nvec_58884_7tm_2	Bsch_g54082	Tadh_62264	Tadh_59341	Bsch_g24109	Mmar_MMa08882	Skow_09990m	Cele_002251_lat_1_Protein_LAT_1_isoform_b_lat_1_mRNA_complete_cds_Source_RefSeq_mRNA_Acc_NM_182149	Cint_018311	Tadh_55942	Skow_09994m	Bsch_g34535	Hsap_Ensmbl0156920_G_protein_coupled_receptor_112_Source_HGNC_Symbol_Acc_18992_GPR112	Smim_70162_3_PREDICTED_similar_to_latrophilin_like_protein_AD_Tribolium_castaneum_gi_189242447_ref_XP_969375_0_0_575	Drer_054137_G_protein_coupled_receptor_126_Source_ZFIN_Acc_ZDB_GENE_041014_357_gpr126	Mley_ML02596a	Spur_009215_Fmi2	Cgig_09285	Pbac_3462649	Tadh_55989	Bsch_g32950	Hmag_219929	Hsap_Ensmbl0144820_G_protein_coupled_receptor_128_Source_HGNC_Symbol_Acc_19241_GPR128	Cow_03413T0	Avag_59726001	Aque_226406	Avag_19716001	Tadh_60120	Bsch_g28420	Cgig_05570	Cint_009663	Drer_096531_CD97_molecule_Source_HGNC_Symbol_Acc_1711_CD97_4_of_4	Cow_00812T0	Hmag_228730	Nvec_1171_	Nvec_56285_	Acar_00012885	Aque_224629	Cint_009670	Skow_05896m	OcarG_11145	Hsap_Ensmbl0127507_egf_like_module_containing_mucin_like_hormone_receptor_like_2_Source_HGNC_Symbol_Acc_3337_EMR2	Bflo_260828510	Spur_005849_Gpr112L	Cgig_06474_Cadherin_EGF_LAG_seven_pass_G_type_receptor_1_Source_UniProtKB_TrEMBL_Acc_K1PF79	Acar_00019294	Pbac_3464275	Tadh_54629	Cele_002252_lat_2_Protein_LAT_2_isoform_a_Source_RefSeq_mRNA_Acc_NM_001047259	Spur_015864_Lphn3L_2	Aque_224857	Bflo_260783387	Hrob_67029	Hsap_Ensmbl0131355_egf_like_module_containing_mucin_like_hormone_receptor_like_3_Source_HGNC_Symbol_Acc_23647_EMR3	Tadh_60117	Drer_093316_si_dkey_13i15_1_Source_ZFIN_Acc_ZDB_GENE_130531_41_si_dkey_13i15_1	Aque_221319	Hmag_219198	Cint_012957	Smar_003150	Smar_001588	Drer_071085_G_protein_coupled_receptor_128_Source_HGNC_Symbol_Acc_19241_GPR128_1_of_2	Aque_203148	Tadh_17498	Adig_12969	Aque_214312	Avag_41138001	Drer_088112_Uncharacterized_protein_Source_UniProtKB_TrEMBL_Acc_E7F434_CABZ01056052_1	Bflo_260797187	Drer_088937_G_protein_coupled_receptor_64_Source_HGNC_Symbol_Acc_4516_GPR64_2_of_2	Tadh_24251	Drer_088137_Uncharacterized_protein_Source_UniProtKB_TrEMBL_Acc_E7F4F2_CABZ01049802_1	Aque_214317	Drer_025667_brain_specific_angiogenesis_inhibitor_2_Source_ZFIN_Acc_ZDB_GENE_060503_573_bai2	Drer_086445_si_dkey_30j22_4_Source_ZFIN_Acc_ZDB_GENE_041001_214_si_dkey_30j22_4	Avag_09338001	Adig_02747	Spur_008745_Gpr133_1	Hrob_178980	Bflo_260835126	Ggal_010309	Ctel_221006	Drer_027222_G_protein_coupled_receptor_56_Source_ZFIN_Acc_ZDB_GENE_030131_3671_gpr56	Hsap_Ensmbl0173567_G_protein_coupled_receptor_113_Source_HGNC_Symbol_Acc_18989_GPR113	Spur_001566_Spur_001566	Aque_203190	Tadh_64227	Ggal_026589	Csav_006848	Hsap_Ensmbl0182885_G_protein_coupled_receptor_97_Source_HGNC_Symbol_Acc_13728_GPR97	Bflo_260834847	Ggal_036123	Pfuc_4452_1_23577_t1	Nvec_1011_7tm_2	Hmag_230014	Dpul_34083	Drer_090665_Uncharacterized_protein_Source_UniProtKB_TrEMBL_Acc_H9GYM6_CABZ01063203_1	Mley_ML33722a	Hmag_221489	Ggal_024637	Mley_ML00254a	Tadh_33541	Lgig_74363	Csav_013680	Adig_03526	Csav_006849	Xtro_049420	Tadh_33101	Hmag_206357	Hmag_211507	Drer_019726_cadherin_EGF_LAG_seven_pass_G_type_receptor_2_Source_ZFIN_Acc_ZDB_GENE_070122_2_celsr2	Tadh_33124	Isca_ISCW001355-PA	Pbac_3470709	Skow_42764m	Ggal_026929	Drer_075134_si_dkey_30j22_12_Source_ZFIN_Acc_ZDB_GENE_121214_165_si_dkey_30j22_12	Hsap_Ensmbl0069122_G_protein_coupled_receptor_116_Source_HGNC_Symbol_Acc_19030_GPR116	Acar_00009099	Skow_10014m	Adig_05008	Xtro_044485	Mley_ML08713a	Spur_008513_Gpr133L	Spur_020525_Fa58C_Hyr_Lnb_7Tm_Gpcr	Drer_074782_G_protein_coupled_receptor_97_Source_HGNC_Symbol_Acc_13728_GPR97	Spur_008926_Ldla_Ig_Gpcr	Aque_228581	Spur_024762_Spur_024762	Lgig_140348	Tadh_63067	Isca_ISCW006717-PA	Aque_214316	Spur_008821_Gpr112L_4	Smar_011866	Smar_004436	Xtro_061463	Drer_091757_si_dkey_30j22_2_Source_ZFIN_Acc_ZDB_GENE_041001_212_si_dkey_30j22_2	Acar_00011923	Hmag_211776	Mmar_MMa13021	Spur_017521_Gpr112L_7	Drer_056168_Uncharacterized_protein_Source_UniProtKB_TrEMBL_Acc_H9GXH9_CABZ01002470_1	Pfuc_8724_1_67918_t1	Bsch_g49790	Smim_50909_PREDICTED_protocadherin_like_wing_polarity_protein_stan_like_Apis_mellifera_gi_328778418_ref_XP_624236_3_0_0_947	Adig_09996	Mbre_3267	Cow_05333T0	Drer_093008_si_dkey_30j22_5_Source_ZFIN_Acc_ZDB_GENE_041001_207_si_dkey_30j22_5	Bflo_260789956	Avag_43081001	Drer_091202_Uncharacterized_protein_Source_UniProtKB_TrEMBL_Acc_H9GYD0_CABZ01047286_1	Cint_004537	Avag_26879001	Drer_096577_si_dkey_9c18_1_Source_ZFIN_Acc_ZDB_GENE_121214_61_si_dkey_9c18_1	Isca_ISCW022534-PA	Lgig_176352	Spur_027546_Hypp_270	Cint_025113	Cint_018784	Aque_215862	Bflo_260821161	Drer_041413_si_ch211_119b12_8_Source_ZFIN_Acc_ZDB_GENE_041210_320_si_ch211_119b12_8	Hmag_215649	Bsch_g68642	Tadh_55875	Spur_008185_Spur_008185	Spur_011403_Hrh3L_9	Bflo_260836571	Aque_207398	Drer_040194_Uncharacterized_protein_Source_UniProtKB_TrEMBL_Acc_E7FEJ2_BX545917_1	Adig_09014	Bsch_g56659	Tadh_24542	Bsch_g70918	Hrob_144303	Tadh_60118	Xtro_020597	Bsch_g63946	Mmar_MMa35168	Pbac_3461208	Hsap_Ensmbl0173698_G_protein_coupled_receptor_64_Source_HGNC_Symbol_Acc_4516_GPR64	Drer_076460_brain_specific_angiogenesis_inhibitor_1a_Source_ZFIN_Acc_ZDB_GENE_060607_12_bai1a	Pfuc_3809_1_30540_t1	Tadh_23992	Adig_18939	Cgig_05862_Latrophilin_3_Source_UniProtKB_TrEMBL_Acc_K1QG45	Xtro_024714	Nvec_54225_7tm_2	Hsap_Ensmbl0153294_G_protein_coupled_receptor_115_Source_HGNC_Symbol_Acc_19011_GPR115	Xtro_061894	Isca_ISCW012721-PA	Mmar_MMa22051	Bsch_g16489	Smim_67260_latrophilin_putative_Ixodes_scapularis_gi_241642269_ref_XP_002409399_0_0_655	Dmel_0033313_Cirl_Cirl_Source_FlyBase_0033313	Bsch_g11876	Bsch_g41274	Lgig_142706	Tadh_58102	Smim_83099_KIAA0768_protein_Homo_sapiens_gi_3882257_dbj_BAA34488_1e_35_143	Adig_20555	Bflo_260823904	Bsch_g46193	Tspi_316967422	Hmag_217908	Drer_096588_si_dkey_9c18_6_Source_ZFIN_Acc_ZDB_GENE_121214_33_si_dkey_9c18_6	Pfuc_8479_1_02601_t1	Cint_000119	Skow_03554m	Spur_020795_Spur_020795	Mmar_MMa38061	Tadh_59345	Adig_14127	Spur_005530_Lphn2L	Bsch_g2970	Drer_090624_Uncharacterized_protein_Source_UniProtKB_TrEMBL_Acc_F1QCG6_CABZ01112777_1	Tadh_60121	Tadh_60119	Skow_06613m	Aque_217131	Tadh_59938	Tadh_55870	Aque_226369	Nvec_20459_7tm_2	Nvec_4665_7tm_2	Drer_095297_si_ch73_341p18_6_Source_ZFIN_Acc_ZDB_GENE_090313_151_si_ch73_341p18_6	Bflo_260836559	Hrob_178355	Ctel_225131	Drer_041399_si_dkey_9c18_12_Source_ZFIN_Acc_ZDB_GENE_121214_45_si_dkey_9c18_12	Tadh_55871	Drer_056062_si_dkey_29n3_1_Source_ZFIN_Acc_ZDB_GENE_131120_49_si_dkey_29n3_1	Dpul_338950	Tadh_30558	Spur_020731_Gpr133L_2	Skow_04813m	Csav_016413	Bflo_260836563	Acar_00015915	Aque_226401	Adig_23754	Drer_096622_si_dkey_9c18_4_Source_ZFIN_Acc_ZDB_GENE_121214_46_si_dkey_9c18_4	Smim_70229_Latrophilin_3_Camponotus_floridanus_gi_307185986_gb_EFN71774_8e_58_208	Drer_096649_si_dkey_9c18_9_Source_ZFIN_Acc_ZDB_GENE_121214_34_si_dkey_9c18_9	Skow_35608m	Adig_08237	Skow_29847m	Drer_096644_si_dkey_9c18_10_Source_ZFIN_Acc_ZDB_GENE_121214_32_si_dkey_9c18_10	Tadh_61850	Nvec_35287_	Tadh_52071	Tadh_55995	Cgig_01342	Cgig_10516	OcarG_2629	Tadh_52616	Hmag_202064	Drer_089292_latrophilin_1_Source_HGNC_Symbol_Acc_20973_LPHN1	Hrob_80788	Hmag_222366	Smim_56847_G_protein_coupled_receptor_putative_Ixodes_scapularis_gi_241709522_ref_XP_002413383_1e_67_232	Skow_23582m	Skow_44819m	Bflo_260831638	Spur_014551_So_Gpcr	Spur_017042_Gpr133L_4	Tadh_52620	Mbre_38087	Lgig_106517	Drer_074366_Uncharacterized_protein_Source_UniProtKB_TrEMBL_Acc_E7F1D8_FP245444_1	Skow_24505m	Drer_094386_G_protein_coupled_receptor_112b_Source_ZFIN_Acc_ZDB_GENE_091204_201_gpr112b	Tadh_57964	Bflo_260786976	Tadh_52030	Cgig_03915	Drer_095494_si_ch73_341p18_5_Source_ZFIN_Acc_ZDB_GENE_090313_150_si_ch73_341p18_5	Cgig_18541	Spur_007554_Spur_007554	Pfuc_23957_1_47616_t1	Csav_010009	Tadh_57663	Sros_09821T0	Spur_003677_Hypp_3091	Nvec_36244_7tm_2	Spur_008291_Hypp_32	Mley_ML234539a	Nvec_39597_7tm_2	Hmag_208943	Hmag_216009	Spur_027761_Hypp_1212	Lgig_169300	Spur_020484_Hypp_167	Bsch_g45853	Tadh_59353	Lgig_157878	Nvec_14117_7tm_2	Tadh_57425	Hmag_203688	Drer_087870_G_protein_coupled_receptor_113_Source_HGNC_Symbol_Acc_18989_GPR113	Spur_003675_Hypp_393	Znev_08729	Bsch_g67253	Spur_002654_Hypp_362	Spur_023235_Hypp_1079	Aque_207290	Spur_014666_Hypp_760	Spur_018657_Spur_018657	Drer_091262_Uncharacterized_protein_Source_UniProtKB_TrEMBL_Acc_E7FEK5_CABZ01088691_2	Znev_14099	Hmag_227339	Hsap_Ensmbl0164393_G_protein_coupled_receptor_111_Source_HGNC_Symbol_Acc_18991_GPR111	Smim_37397_Latrophilin_receptor_protein_Brugia_malayi_gi_170591002_ref_XP_001900260_1e_09_64_3	Smim_37415_PREDICTED_similar_to_Latrophilin_precursor_Calcium_independent_alpha_latrotoxin_receptor_Lectomedin_Ciona_intestinalis_gi_198433829_ref_XP_002121696_5e_12_71_2	Spur_004959_Hypp_434	Csav_004190	Spur_014667_Cub_So_Gpcr	Hmag_201695	Bsch_g11879	Bsch_g22226	Bsch_g71048	Bsch_g24294	Csav_017008	Csav_003951	Bsch_g25318	Cint_029513	Bsch_g43346	Cint_028215	Znev_07417	Mley_ML42455a	Mley_ML42456a	Skow_05383m	Spur_020483_Hypp_976	Avag_07509001	Dpul_57855	Nvec_6059_7tm_2	Avag_02473001	Spur_015570_Hypp_788	Spur_015569_Hypp_787	Lgig_156711	Smar_012728	Spur_012063_Hypp_667	Skow_28447m	Spur_005178_Hypp_439	Spur_020848_Hypp_999	Spur_002145_Hypp_345	Pfuc_2015_1_15671_t1	Smim_6729_G_protein_coupled_receptor_putative_Ixodes_scapularis_gi_241101874_ref_XP_002409856_3e_62_216	Lgig_75274	Skow_28448m	Lgig_75883	Spur_015321_Celsr1	Lgig_165558	Dpul_319651	Avag_15162001	Lgig_74150	Smar_003458	Nvec_37980_7tm_2	Lgig_74152	Ctel_63867	Lgig_125317	Ctel_75920	Spur_016662_Hypp_836	Spur_017984_Hypp_904	Spur_021886_Hypp_2585	Dpul_14177	Dpul_64004	Spur_018122_Hypp_2369	Nvec_48778_	Nvec_39704_7tm_2	Spur_015295_Hypp_779	Spur_022019_Cub_So_Gpcr_1	Nvec_18788_	Spur_025351_Hypp_1144	Spur_001918_Gpcr	Spur_022325_Lphn3_2	Isca_ISCW010897-PA	Spur_005579_Hypp_7	Ctel_208644	Spur_028260_Hypp_7282	Lgig_75362	Znev_07401	Nvec_8158_	Spur_010871_MthL	Ctel_104916	Ctel_216805	Spur_021642_Hypp_173	Cgig_12739_Latrophilin_3_Source_UniProtKB_TrEMBL_Acc_K1QTA3	Cgig_13333	Spur_006269_Lphn3L_1	Bsch_g13814	Bsch_g33241	Nvec_16712_	Tadh_17345	Mmar_MMa33907	Bsch_g58293	Bsch_g36202	Tspi_316967423	Nvec_45587_Somatomedin_B	Adig_04290	Csav_005162	Bflo_260836557	Bflo_260836561	Adig_06444	Lgig_126903	Ctel_122466	Pfuc_42251_1_55848_t1	Tadh_59352	Spur_012054_Cd97L	Bflo_260836573	Tadh_17306	Spur_017116_Spur_017116	Tadh_59344	Hmag_201256	Cint_014593	Spur_010448_Gpr133	Smim_37399_class_B_secretin_like_G_protein_coupled_receptor_GPRcir1_putative_Pediculus_humanus_corporis_gi_242019237_ref_XP_002430069_2e_12_69_7	Spur_001917_Hypp_1354	Hmag_226212	Gsal_1450_latrophilin_partial	Spur_009427_Z225	Nvec_38952_7tm_2	Pfuc_13727_1_39539_t1	Bsch_g1627	Bsch_g32985	Bsch_g33276	Bsch_g8852	Bsch_g52008	Bsch_g36808	Bsch_g53399	Cint_006340	Bsch_g8406	Bsch_g20784	Znev_04825	Bsch_g7788	Cint_025114	Spur_001166_Gpr112L_8	Spur_010440_Gpr112L_5	Aque_213079	Hmag_203894	Dmel_0039818_CG11318	Cint_023514	Acar_00013145	Tcas_270001208	Xtro_024702	Cint_025272	Acar_00015103	Nvec_855_7tm_2	Dpul_206426	Xtro_024701	Xtro_024700	Isca_ISCW005937-PA	Xtro_024698	Xtro_037985	Xtro_060367	Xtro_035471	Ggal_001624	Ggal_039637	Tcas_270011025	Mmar_MMa33910	Tcas_270010164	Lgig_158106	Znev_14409	Bsch_g4726	Skow_03510m	Skow_44773m	Hmag_226215	Bsch_g23881	Mmar_MMa16659	Mmar_MMa49377	Skow_19586m	Hmag_224933	Skow_17451m	Csav_002259	Pbac_3467733	Hmag_221488	Smar_010220	Tcas_270002871	Aque_216309	Pbac_3471210	Ctel_197546	Ctel_197529	Ctel_192473	Ctel_120162	Isca_ISCW016343-PA	Aque_208887	Ctel_186841	Spur_005904_Sr_So_Gpcr	Drer_090853_Uncharacterized_protein_Source_UniProtKB_TrEMBL_Acc_E7FEZ8_CABZ01056051_1	Hmag_209143	Znev_14785	Hmag_207294	Odio_027302001	Hmag_209144	Avag_40898001	Tcas_270010163	Tadh_60087	Bsch_g5359	Pfuc_7175_1_60200_t1	Drer_088840_Uncharacterized_protein_Source_UniProtKB_TrEMBL_Acc_E7F2T1_BX511132_1	Cint_002547	Adig_09710	Acar_00009185	Rcul_t25382	Bsch_g53622	Cow_00001T0	Bsch_g25169	Bsch_g44744	Csav_016985	Bsch_g66371	Bsch_g39170	Spur_007755_Spur_007755	Spur_022042_Spur_022042	Lgig_159637	Hrob_180146	Bsch_g26906	Smim_65529_G_protein_coupled_receptor_putative_Ixodes_scapularis_gi_241709522_ref_XP_002413383_2e_38_140	Drer_090313_Uncharacterized_protein_Source_UniProtKB_TrEMBL_Acc_H9GZ48_CABZ01047284_1	Cgig_25240_Latrophilin_3_Source_UniProtKB_TrEMBL_Acc_K1RKF3	Bsch_g9570	Aque_223753	Pbac_3463357	Mley_ML435846a	Adig_13048	Bsch_g28849	Ggal_026936	Spur_010890_Spur_010890	Sros_09717T0	Hmag_201829	Nvec_35525_7tm_2	Mley_ML090817a	Spur_019116_Spur_019116	Hmag_209540	Nvec_16762_7tm_2	Hrob_163690	Spur_001919_Spur_001919	Cgig_03916	Cgig_05787_Latrophilin_3_Source_UniProtKB_TrEMBL_Acc_K1Q5Z0	Acar_00003896	Xtro_030170	Hmag_216010	Smim_10220_PREDICTED_latrophilin_like_Saccoglossus_kowalevskii_gi_291240728_ref_XP_002740291_2e_35_153	OcarG_3086	Spur_020794_Lphn1L	Hmag_207293	Bsch_g52093	Csav_002890	Lgig_108512	Tadh_57516	Isca_ISCW000074-PA	Tadh_31502	Hsap_Ensmbl0159618_G_protein_coupled_receptor_114_Source_HGNC_Symbol_Acc_19010_GPR114	Tadh_55944	Bsch_g32951	Adig_13683	Spur_027048_Spur_027048	Tadh_61907	Adig_08625	Xtro_041547	Xtro_006968	Nvec_11015_7tm_2	Lgig_143123	Csav_013121	Bmal_170581048	Smim_41949_LPH_99_synthetic_construct_gi_330865622_gb_AEC47053_7e_17_91_3	Adig_04291	Hsap_Ensmbl0135298_brain_specific_angiogenesis_inhibitor_3_Source_HGNC_Symbol_Acc_945_BAI3	OcarG_825	Skow_19590m	Skow_44646m	Tadh_60092	Dpul_35643	Csav_010864	Spur_015164_Spur_015164	Znev_15080	Bsch_g42084	Adig_18723	Znev_04065	Tadh_57670	Aque_201467	Tadh_56231	Mley_ML03502a	Hrob_82971	Aque_209354	Spur_018994_Spur_018994	Mmar_MMa33905	Csav_010015	Hmag_204580	Bsch_g5358	Hmag_214424	Aque_202233	Mley_ML375926a	Avag_20989001	Hmag_211265	Bsch_g53609	Ggal_001622	Ggal_001725	Spur_003673_Gpr126L	Dmel_0039821_CG15556	Tcas_270007675	Adig_09698	Aque_204181	Aque_230304	Aque_216311	Bsch_g65072	Acar_00007981	OcarG_7435	Cgig_26074_CD97_antigen_Source_UniProtKB_TrEMBL_Acc_K1R6T6	Lgig_166485	Cele_021362_Y37E11AL_6_Protein_Y37E11AL_6_Y37E11AL_6_mRNA_complete_cds_Source_RefSeq_mRNA_Acc_NM_067994	Cgig_00106	Cgig_09780_Latrophilin_receptor_like_protein_A_Source_UniProtKB_TrEMBL_Acc_K1QYB2	Cgig_09776_Putative_G_protein_coupled_receptor_Mth_like_3_Source_UniProtKB_TrEMBL_Acc_K1R572	Cgig_15721_G_protein_coupled_receptor_Mth_Source_UniProtKB_TrEMBL_Acc_K1RLF3	Cgig_10867_Latrophilin_1_Source_UniProtKB_TrEMBL_Acc_K1P5B8	Cgig_01367_Latrophilin_1_Source_UniProtKB_TrEMBL_Acc_K1Q1Y1	Lgig_118410	Cgig_25895_G_protein_coupled_receptor_Mth2_Source_UniProtKB_TrEMBL_Acc_K1Q9E9	Cgig_21040_G_protein_coupled_receptor_Mth2_Source_UniProtKB_TrEMBL_Acc_K1QS10	Avag_63046001	Lgig_68777	Smar_004029	Mmar_MMa16734	Lgig_143103	Lgig_171200	Lgig_161856	Smar_004028	Spur_002665_Hypp_363	Ctel_143019	Spur_005773_Spur_005773	Spur_003674_Hypp_392	Pbac_3475422	Mley_ML13608a	Pfuc_50798_1_20094_t1	Tadh_52615	Spur_015684_Hypp_2224	Nvec_25553_	Adig_17454	Tadh_54794	Nvec_14782_DUF1469	Cgig_11075	Aque_226402	Hmag_226135	Hmag_200365	Mmar_MMa09955	Acar_00000225	Smim_64376_PREDICTED_macrophage_mannose_receptor_like_protein_like_Anolis_carolinensis_gi_327274733_ref_XP_003222131_0_002_50_4	Lgig_154494	OcarG_10684	Rcul_t23780	Smim_10993_PREDICTED_latrophilin_like_Saccoglossus_kowalevskii_gi_291242089_ref_XP_002740941_2e_08_59_7	Aque_216942	Cint_018783	Csav_000942	Csav_017907	Hmag_232854	Mbre_37365	Drer_079050_si_ch73_268p17_1_Source_ZFIN_Acc_ZDB_GENE_121214_35_si_ch73_268p17_1	Spur_007089_Hypp_1696	Aque_228730	Hmag_225199	Nvec_11029_GPS	Xtro_006970	Drer_071088_G_protein_coupled_receptor_128_Source_ZFIN_Acc_ZDB_GENE_060503_894_gpr128	Ctel_193692	Spur_017097_Spur_017097	Gsal_1688_cadherin_egf_lag_seven_pass_g_type_receptor_1_like	Aque_225046	Dmel_0264699_CG43968	Ggal_021962	Ggal_035108	Aque_224579	Pfuc_198404_1_64768_t1	Bflo_260812137	Smim_67550_class_B_secretin_like_G_protein_coupled_receptor_GPRmth5_putative_Pediculus_humanus_corporis_gi_242012945_ref_XP_002427184_1e_07_56_6	Drer_094388_celsr2	Drer_086889_Uncharacterized_protein_Source_UniProtKB_TrEMBL_Acc_E7F5E0_CU464087_1	Drer_074942_Uncharacterized_protein_Source_UniProtKB_TrEMBL_Acc_E7F9A8_CABZ01088691_1	Drer_087005_Uncharacterized_protein_Source_UniProtKB_TrEMBL_Acc_E7F8Z4_CABZ01059415_1	Hsap_Ensmbl0268550_Uncharacterized_protein_Source_UniProtKB_TrEMBL_Acc_M0R2V6_AC090427_1	Drer_097680_si_ch211_241f5_3_Source_ZFIN_Acc_ZDB_GENE_131127_563_si_ch211_241f5_3	Hsap_Ensmbl0111452_G_protein_coupled_receptor_133_Source_HGNC_Symbol_Acc_19893_GPR133	Mley_ML19323a	Mmar_MMa33909	Hmag_206206	Hmag_222367	Hmag_212728	Hmag_220456	Hmag_221448	Nvec_32725_Motilin_ghrelin	Hmag_230016	Hrob_177971	Hrob_179360	Hsap_Ensmbl0153292_G_protein_coupled_receptor_110_Source_HGNC_Symbol_Acc_18990_GPR110	Znev_02057	Mmar_MMa14837	Isca_ISCW008307-PA	Smim_34605_class_B_secretin_like_G_protein_coupled_receptor_GPRmth5_putative_Pediculus_humanus_corporis_gi_242012945_ref_XP_002427184_4e_07_55_1	Smim_81054_latrophilin_putative_Ixodes_scapularis_gi_241642269_ref_XP_002409399_2e_23_103	Spur_012705_Spur_012705	Smim_65533_G_protein_coupled_receptor_putative_Ixodes_scapularis_gi_241709522_ref_XP_002413383_5e_16_77_4	Lgig_154495	Lgig_167618	Lgig_173447	Nvec_32595_	Mley_ML42454a	Mley_ML08612a	Mley_ML090815a	Pbac_3471820	Mmar_MMa05326	Mmar_MMa50618	Tcas_270004465	Nvec_7433_	Nvec_46254_Flu_C_NS2	Nvec_16920_	Spur_011177_Spur_011177	Nvec_35626_DUF421	Nvec_36935_Somatomedin_B	Nvec_39001_	Nvec_47649_	Nvec_57114_Ribosomal_L23	OcarG_7766	OcarG_8295	Odio_015704001	Pbac_3472646	Pbac_3476544	Skow_40385m	Pfuc_66986_1_63678_t1	Tadh_59349	Pfuc_87230_1_27919_t1	Aque_201784	Aque_214450	Aque_211081	Skow_01229m	Skow_14568m	Skow_05432m	Spur_026977_Spur_026977	Smim_12094_Protocadherin_like_wing_polarity_protein_stan_Acromyrmex_echinatior_gi_332029981_gb_EGI69806_0_005_42_4	Aque_222979	Smim_37405_37405	Smim_65524_hypothetical_protein_DAPPUDRAFT_318862_Daphnia_pulex_gi_321469199_gb_EFX80180_2e_05_52_8	Sros_02116T0	Tadh_53957	Tadh_62265	Znev_17209	Znev_08728
HG_18212	Cow_01137T0	Bflo_260804563	Acar_00012055	Ggal_032578	Xtro_013742	Drer_013581_Hermansky_Pudlak_syndrome_6_Source_HGNC_Symbol_Acc_18817_HPS6	Hsap_Ensmbl0166189_Hermansky_Pudlak_syndrome_6_Source_HGNC_Symbol_Acc_18817_HPS6	Smim_77776_hypothetical_protein_BRAFLDRAFT_118104_Branchiostoma_floridae_gi_260804563_ref_XP_002597157_3e_10_71_2
HG_3915	Smar_004709	Bsch_g35108	Csav_008815	Cint_003704	Hsap_Ensmbl0124920_myelin_regulatory_factor_Source_HGNC_Symbol_Acc_1181_MYRF	Ggal_005745	Ggal_021573	Acar_00017415	Xtro_014662	Lgig_103525	Znev_05248	Skow_07714m	Pfuc_1824_1_37130_t1	Bflo_260826928	Tcas_270008766	Ggal_016285	Dpul_306915	Mmar_MMa05795	Smim_59236_Uncharacterized_protein_C11orf9_like_protein_Camponotus_floridanus_gi_307181498_gb_EFN69086_0_0_608	Acar_00004643	Drer_040581_myelin_regulatory_factor_like_Source_HGNC_Symbol_Acc_26316_MYRFL	Cgig_24116	Ggal_016286	Acar_00020785	Ctel_221849	Xtro_024871	Dmel_0034985_CG3328	Hrob_188435	Drer_078676_myelin_regulatory_factor_Source_ZFIN_Acc_ZDB_GENE_080204_57_myrf	Bsch_g8229	Tadh_18287	Sros_11293T0	Isca_ISCW020293-PA	Tspi_316973175	Smim_23705_PREDICTED_myelin_gene_regulatory_factor_like_Apis_mellifera_gi_328785444_ref_XP_393650_4_1e_120_383	Sros_08561T0	Mley_ML01568a	OcarG_8468	Nvec_43818_NDT80_PhoG	Mbre_13645	Aque_223226	Nvec_5478_NDT80_PhoG	Rcul_t16745	Cele_004134_pqn_47_Protein_PQN_47_pqn_47_mRNA_complete_cds_Source_RefSeq_mRNA_Acc_NM_063861	Cele_008999_F21A10_2_Protein_F21A10_2_isoform_e_F21A10_2_mRNA_complete_cds_Source_RefSeq_mRNA_Acc_NM_001270166	Sros_00654T0	Adig_20065	Pbac_3460708	Bmal_170581052	Rcul_t28975	Mbre_3104	Spur_000601_Spur_000601	Cow_03081T0	Smim_23706_PREDICTED_myelin_gene_regulatory_factor_like_Apis_mellifera_gi_328785444_ref_XP_393650_4_5e_39_154	Adig_16607	Spur_017063_Spur_017063	Bmal_170581054	Cint_021587	Mmar_MMa18392	Ggal_030030	Hsap_Ensmbl0166268_myelin_regulatory_factor_like_Source_HGNC_Symbol_Acc_26316_MYRFL	Spur_001572_Spur_001572	Rcul_t37691	Pbac_3469144	Rcul_t16746
HG_4202	Tcas_270000789	Hsap_Ensmbl0116514_ring_finger_protein_19B_Source_HGNC_Symbol_Acc_26886_RNF19B	Avag_19887001	Avag_07572001	Lgig_142005	Bmal_170576976	Avag_16500001	Spur_024875_Rfp19a	Drer_020284_si_ch211_278j3_3_Source_ZFIN_Acc_ZDB_GENE_041014_147_si_ch211_278j3_3	Cele_015926_C17H11_6_Protein_C17H11_6_isoform_a_Source_RefSeq_mRNA_Acc_NM_076982	Avag_02525001	Xtro_038738	Ctel_174774	Hmag_230259	Avag_58540001	Cele_021721_Y49F6B_9_Protein_Y49F6B_9_isoform_a_Source_RefSeq_mRNA_Acc_NM_001047360	Hrob_140431	Dpul_30835	Acar_00003429	Skow_38172m	Drer_012040_Uncharacterized_protein_Source_UniProtKB_TrEMBL_Acc_E7F0K2_FP236813_1	Smar_009106	Ggal_025795	Tspi_316978131	Xtro_038736	Tadh_33670	Drer_060926_ring_finger_protein_19B_Source_ZFIN_Acc_ZDB_GENE_060503_281_rnf19b	Znev_05295	Nvec_7039_	Acar_00016134	Adig_05532	Rcul_t05097	Smim_56743_E3_ubiquitin_protein_ligase_RNF19A_Acromyrmex_echinatior_gi_332017491_gb_EGI58212_0_0_699	Sros_00728T0	Cint_002013	Odio_012473001	Cint_002019	OcarG_8175	Mbre_26767	Mley_ML07753a	Ggal_005652	Cow_06549T0	Avag_11639001	Cgig_08932_E3_ubiquitin_protein_ligase_RNF19A_Source_UniProtKB_TrEMBL_Acc_K1PCQ5	Isca_ISCW006354-PA	Bflo_260785644	Sjap_0301190	Nvec_42415_	Pfuc_7792_1_45730_t1	Hmic_0270200	Egra_09694	Emul_02468	Ggal_026597	Sman_132770_Ring_finger_protein_19_Dorfin_Double_ring_finger_protein_putative_Source_UniProtKB_TrEMBL_Acc_G4LUB9	Gsal_13752_e3_ubiquitin_protein_ligase_rnf19a	Gsal_5778_e3_ubiquitin_protein_ligase_rnf19	Mmar_MMa20313	Hsap_Ensmbl0034677_ring_finger_protein_19A_RBR_E3_ubiquitin_protein_ligase_Source_HGNC_Symbol_Acc_13432_RNF19A	Gsal_14404_cell_adhesion_molecule	Avag_58541001
HG_5756	Bsch_g65248	Bsch_g68376	Bsch_g65640	Bsch_g65639	Cint_009399	Csav_003814	Ggal_005527	Hsap_Ensmbl0165699_tuberous_sclerosis_1_Source_HGNC_Symbol_Acc_12362_TSC1	Acar_00004161	Skow_13416m	Spur_019371_Tsc1L	Ctel_219242	Cint_021201	Drer_057918_tuberous_sclerosis_1b_Source_ZFIN_Acc_ZDB_GENE_030131_3404_tsc1b	Znev_11179	Drer_026048_tuberous_sclerosis_1a_Source_ZFIN_Acc_ZDB_GENE_030131_9111_tsc1a	Cgig_07454_Hamartin_Source_UniProtKB_TrEMBL_Acc_K1PLX0	Xtro_013727	Tcas_270003690	OcarG_7891	Csav_003805	Bflo_260802893	Smar_001141	Smim_62055_PREDICTED_similar_to_tuberous_sclerosis_Taeniopygia_guttata_gi_224073608_ref_XP_002199058_4e_75_272	Skow_33458m	Dpul_42685	Adig_03954	Dmel_0026317_Tsc1_Tsc1_Source_FlyBase_0026317	Tadh_53459	Lgig_109459	Aque_211147	Nvec_16904_	Spur_009219_Spur_009219	Isca_ISCW023319-PA	Bmal_170585927	Cow_04474T0	Pfuc_1697_1_22723_t1	Dpul_258230	Pfuc_13859_1_61264_t1	Skow_43924m	Hmag_215152	Xtro_023713	Adig_15908	Spur_022854_Spur_022854
HG_5539	Bsch_g23767	Tspi_316967914	Hrob_152723	Cgig_13109_GSK3_beta_interaction_protein_Source_UniProtKB_TrEMBL_Acc_K1QA63	Nvec_45172_	Cele_007357_C06A12_3_Protein_C06A12_3_isoform_a_Source_RefSeq_mRNA_Acc_NM_001269024	Bmal_170588233	Bmal_170581881	Cele_012813_Y43F8B_2_Protein_Y43F8B_2_isoform_a_Source_RefSeq_mRNA_Acc_NM_075395	Rcul_t11630	Cele_020782_T24H7_3_Protein_T24H7_3_T24H7_3_mRNA_complete_cds_Source_RefSeq_mRNA_Acc_NM_062847	Bmal_170583889	Skow_09821m	Tadh_54773	Lgig_184022	Rcul_t11951	Rcul_t07069	Drer_038099_gsk3b_interacting_protein_Source_ZFIN_Acc_ZDB_GENE_040426_2777_gskip	Ggal_018044	Xtro_030479	Acar_00013172	Ctel_186190	Spur_001732_Spur_001732	Spur_022422_Spur_022422	Smim_47230_GSK3_beta_interaction_protein_Danio_rerio_gi_47087405_ref_NP_998600_6e_19_84_3	OcarG_9644	Emul_03084	Hmic_0683300	Sman_136320	Znev_18228	Dpul_307446	Egra_01842	Smar_010618	Gsal_12330_gsk3_beta_interaction_protein	Tcas_270004221	Dmel_0037156_CG11523	Sjap_0312650	Dmel_0034327_CG14505	Isca_ISCW011072-PA	Hmag_232218	Cow_08393T0	Spur_024963_Spur_024963	Aque_216863	Hsap_Ensmbl0100744_GSK3B_interacting_protein_Source_HGNC_Symbol_Acc_20343_GSKIP	Nvec_46837_LRR_1	Rcul_t06434
HG_3554	Bsch_g54558	Csav_000584	Cint_008452	Hsap_Ensmbl0169744_LIM_domain_binding_2_Source_HGNC_Symbol_Acc_6533_LDB2	Ggal_038615	Xtro_003881	Ggal_023335	Ggal_012348	Ggal_038620	Xtro_003595	Acar_00012144	Smar_006546	Spur_026962_Ldb2	Hsap_Ensmbl0198728_LIM_domain_binding_1_Source_HGNC_Symbol_Acc_6532_LDB1	Lgig_184392	Ggal_036514	Drer_019579_LIM_domain_binding_factor_2a_Source_ZFIN_Acc_ZDB_GENE_990415_136_ldb2a	Dpul_42148	Cgig_28797_LIM_domain_binding_protein_2_Source_UniProtKB_TrEMBL_Acc_K1QQM9	Tcas_270001422	Drer_010137_LIM_domain_binding_factor_1a_Source_ZFIN_Acc_ZDB_GENE_990415_138_ldb1a	Ctel_153625	Znev_05195	Ctel_222123	Isca_ISCW010935-PA	Hrob_188929	Dmel_0013764_Chi_Chip_Source_FlyBase_0013764	Smim_31841_Lim_domain_binding_protein_putative_Ixodes_scapularis_gi_241709461_ref_XP_002403406_0_0_548	Smim_82162_Lim_domain_binding_protein_putative_Ixodes_scapularis_gi_241709461_ref_XP_002403406_0_0_616	Skow_36595m	Ggal_036513	Bflo_260817663	Drer_034896_LIM_domain_binding_factor_2b_Source_ZFIN_Acc_ZDB_GENE_990415_137_ldb2b	Ggal_038621	Xtro_043876	Hmic_0289300	Tspi_316972880	Acar_00008234	Sman_149020_Lim_domain_binding_protein_putative_Source_UniProtKB_TrEMBL_Acc_G4LWK5	Sjap_0045110	Emul_05055	Egra_08395	Avag_10695001	Avag_63800001	Gsal_8039_lim_domain_binding_protein	Odio_012300001	Avag_47535001	Avag_49672001	Bmal_170589469	Hrob_109833	OcarG_2992	Nvec_31174_LIM_bind	Pfuc_12163_1_68457_t1	Cele_002261_ldb_1_Protein_LDB_1_isoform_c_Source_RefSeq_mRNA_Acc_NM_077443	Hmag_217495	Rcul_t19159	Avag_63799001	Pfuc_84442_1_56662_t1	Tadh_61769	Mmar_MMa50894	Tadh_61768	Cow_04229T0	Mmar_MMa17396	Mmar_MMa34994	Pfuc_32956_1_33864_t1	Mmar_MMa00100	Mmar_MMa08939	Adig_21521	Rcul_t17806
HG_10672	Cow_08424T0	Cow_09077T0	Skow_32814m	Cow_08126T0	Cow_04284T0	Cow_06312T0	Cow_08339T0	Cow_00532T0	Cow_00463T0	Cow_01605T0	Cow_09204T0	Cow_08416T0	Cow_07370T0	Cow_03323T0	Cow_09230T0	Cow_08338T0
HG_12127	Skow_34614m	Cgig_13958	Lgig_235988	Skow_28953m	Pfuc_7141_1_38465_t1	Bflo_260825792	Bflo_260809029	Pfuc_13390_1_32323_t1	Cgig_17874_Protein_hedgehog_Source_UniProtKB_TrEMBL_Acc_K1RIA6	Pfuc_13496_1_25171_t1	Pfuc_647_1_29383_t1	Cow_09133T0	OcarG_3554
HG_6414	Nvec_30597_	Bsch_g50154	Skow_10130m	Acar_00006034	Ggal_033172	Znev_07785	Drer_062442_meiosis_specific_with_OB_domains_Source_ZFIN_Acc_ZDB_GENE_120104_8_meiob	Hsap_Ensmbl0162039_meiosis_specific_with_OB_domains_Source_HGNC_Symbol_Acc_28569_MEIOB	Spur_025883_C16orf73L	Aque_223717	Xtro_058823	Lgig_204952	Cgig_21600	Ctel_89352	Dmel_0029977_hdm_hold_em_Source_FlyBase_0029977	Ggal_008676	Cow_05505T0	Dpul_315096	Gsal_10632_uncharacterized_protein_c16orf73_homolog	Pfuc_11312_1_17752_t1	Hmag_202571	Tcas_270006646	Ggal_008675	Hrob_169054	Isca_ISCW016689-PA	Hrob_169052	Spur_015715_Hypp_2227	Avag_61299001	Nvec_19875_zf_ZPR1	Adig_05623	Nvec_12401_	Nvec_16173_	Nvec_8277_DUF827	Nvec_42251_	Nvec_57354_	Nvec_23724_	Spur_002495_Hypp_1398
HG_14141	Cow_07653T0	Ggal_001640	Znev_16335	Hsap_Ensmbl0267059_UQCR11	Smim_17173_cytochrome_b_c1_complex_subunit_10_Nasonia_vitripennis_gi_288856311_ref_NP_001165808_4e_13_65_9	Dmel_0034245_CG14482	Tcas_270015124	Dpul_322097	Dmel_0262842_CG43206	Tcas_270002833	Aque_220556
HG_13092	Cgig_02027	Nvec_50642_Spectrin	Lgig_236795	Tadh_58379	Pfuc_1938_1_00906_t1	Skow_40782m	Aque_222415	Spur_004908_Spur_004908	Cow_06390T0	Rcul_t40653	Rcul_t40654	Nvec_33449_
HG_3111	Spur_027967_Unk_33	Cele_019935_R07E4_1_Protein_R07E4_1_isoform_a_Source_RefSeq_mRNA_Acc_NM_001029668	Bmal_170589055	Smim_43039_ankyrin_repeat_containing_protein_Ixodes_scapularis_gi_242001898_ref_XP_002435592_0_0_998	Skow_40699m	Cgig_25612_Ankyrin_repeat_and_fibronectin_type_III_domain_containing_protein_1_Source_UniProtKB_TrEMBL_Acc_K1RZZ4	Isca_ISCW006340-PA	Mmar_MMa14486	Lgig_235745	Ctel_184525	Drer_060941_ankyrin_repeat_and_fibronectin_type_III_domain_containing_1_Source_HGNC_Symbol_Acc_26766_ANKFN1_1_of_3	Tcas_270011370	Znev_11801	Dpul_327348	Hsap_Ensmbl0153930_ankyrin_repeat_and_fibronectin_type_III_domain_containing_1_Source_HGNC_Symbol_Acc_26766_ANKFN1	Aque_229297	Drer_074494_Uncharacterized_protein_Source_UniProtKB_TrEMBL_Acc_E7F0D1_AL935268_1	Ctel_200192	Rcul_t09339	Dmel_0039000_CG6954	OcarG_4994	Acar_00008900	Bflo_260808827	Tspi_316973878	Xtro_002827	Ggal_038022	Ggal_004893	Ggal_038469	Ggal_038019	Avag_64428001	Xtro_043797	Ggal_014972	Hrob_167861	Drer_089685_ankyrin_repeat_and_fibronectin_type_III_domain_containing_1_Source_HGNC_Symbol_Acc_26766_ANKFN1_3_of_3	Avag_62438001	Pfuc_9077_1_53278_t1	Adig_05518	Tadh_53843	Rcul_t05889	Avag_25889001	Tspi_316962757	Rcul_t13799	Smim_31306_ankyrin_repeat_containing_protein_Ixodes_scapularis_gi_242001898_ref_XP_002435592_4e_64_223	Avag_12983001	Sros_02243T0	Mbre_8870	Hmag_214281	Gsal_5635_ankyrin_repeat_and_fibronectin_type_iii_domain_containing_protein_1	Rcul_t15223	Drer_073777_Uncharacterized_protein_Source_UniProtKB_TrEMBL_Acc_E7F4P1_CABZ01117977_1	Cow_06185T0	Xtro_059326	Acar_00000593	Nvec_9962_	Pfuc_7496_1_31398_t1	Pfuc_108207_1_57007_t1	Pfuc_56667_1_63499_t1	Acar_00016108	Hmag_214280	Ctel_212818	Smim_31305_ankyrin_repeat_containing_protein_Ixodes_scapularis_gi_242001898_ref_XP_002435592_3e_26_115	Ctel_98762	Smim_31310_ankyrin_repeat_containing_protein_Ixodes_scapularis_gi_242001898_ref_XP_002435592_9e_23_105	Nvec_3622_K167R	Avag_25891001	Avag_12982001	Acar_00008905	Bflo_260808829	Ggal_004901	Mley_ML26352a	Smim_31328_ankyrin_repeat_containing_protein_Ixodes_scapularis_gi_242001898_ref_XP_002435592_6e_20_92_0	Nvec_11684_	Rcul_t02477	Tspi_316958839	Avag_62439001
HG_5766	Cgig_03372_Adipophilin_Source_UniProtKB_TrEMBL_Acc_K1PJC1	Lgig_162734	Mmar_MMa42093	Skow_45353m	Ctel_226663	Bflo_260800227	Acar_00017420	Ggal_024295	Xtro_052911	Spur_001088_Adfp	Smar_014598	Acar_00016324	Acar_00020394	Pfuc_4343_1_08878_t1	Drer_042332_perilipin_2_Source_ZFIN_Acc_ZDB_GENE_050913_12_plin2	Smim_31178_perilipin_Xenopus_laevis_gi_148228651_ref_NP_001081960_2e_26_117	Acar_00008477	Cow_05341T0	Drer_013711_si_rp71_61h23_4_Source_ZFIN_Acc_ZDB_GENE_030131_7218_si_rp71_61h23_4	Hsap_Ensmbl0105355_perilipin_3_Source_HGNC_Symbol_Acc_16893_PLIN3	Acar_00012041	Xtro_052149	Ggal_034306	Ggal_003243	Acar_00013438	Hrob_183843	Ggal_034742	Smim_28476_PREDICTED_mannose_6_phosphate_receptor_binding_protein_like_Saccoglossus_kowalevskii_gi_291225464_ref_XP_002732707_5e_21_101	Tadh_54291	Bflo_260829733	Znev_08421	Smim_12608_PREDICTED_lipid_storage_droplets_surface_binding_protein_like_Nasonia_vitripennis_gi_156548035_ref_XP_001606163_3e_15_80_9	Dmel_0030608_Lsd_2_Lipid_storage_droplet_2_Source_FlyBase_0030608	Acar_00011543	Drer_054048_perilipin_1_Source_ZFIN_Acc_ZDB_GENE_050419_213_plin1	Tcas_270005933	Acar_00021527	Hsap_Ensmbl0147872_perilipin_2_Source_HGNC_Symbol_Acc_248_PLIN2	Pfuc_459909_1_07210_t1	Dpul_315704	Ggal_010614	Mbre_37085	Hsap_Ensmbl0167676_perilipin_4_Source_HGNC_Symbol_Acc_29393_PLIN4	Sros_08330T0
HG_9815	Cow_03901T0	Xtro_061373	Sros_01849T0	Smim_24186_PREDICTED_mitochondrial_ribosomal_protein_L52_Oryctolagus_cuniculus_gi_291403535_ref_XP_002717946_1e_18_84_7	Aque_211925	Aque_211921	Drer_090568_mitochondrial_ribosomal_protein_L52_Source_HGNC_Symbol_Acc_16655_MRPL52	Ctel_201398	Acar_00001166	Dmel_0033208_mRpL52_mitochondrial_ribosomal_protein_L52_Source_FlyBase_0033208	Dpul_303595	Hrob_161993	Lgig_236847	Znev_11856	Skow_08857m	Hmag_232028	Adig_15754	Aque_219761
HG_867	Tspi_316966890	Bsch_g19382	Csav_006827	Cint_008862	Cint_008881	Bflo_260821720	Xtro_021409	Acar_00011709	Acar_00013693	Xtro_019155	Ggal_005562	Ggal_006384	Acar_00011244	Drer_087402_tropomyosin_1_alpha_Source_HGNC_Symbol_Acc_12010_TPM1	Drer_033683_alpha_tropomyosin_Source_ZFIN_Acc_ZDB_GENE_990415_269_tpma	Odio_006160001	Odio_015647001	Odio_015643001	Odio_000390001	Bflo_260791613	Avag_36949001	Avag_44040001	Tspi_316963523	Avag_02924001	Csav_007167	Csav_007166	Avag_20371001	Cint_004783	Pfuc_6509_1_67448_t1	Ctel_156731	Xtro_019156	Ggal_039899	Drer_023963_tropomyosin_4a_Source_ZFIN_Acc_ZDB_GENE_040426_2185_tpm4a	Lgig_233095	Xtro_056558	Ggal_022004	Acar_00013700	Tspi_316966888	Hsap_Ensmbl0143549_tropomyosin_3_Source_HGNC_Symbol_Acc_12012_TPM3	Hrob_69296	Ggal_039898	Drer_005162_tropomyosin_3_Source_ZFIN_Acc_ZDB_GENE_030826_16_tpm3	Ggal_005563	Xtro_003279	Hsap_Ensmbl0140416_tropomyosin_1_alpha_Source_HGNC_Symbol_Acc_12010_TPM1	Ggal_005564	Ggal_038801	Sman_044010_Tropomyosin_1_Source_UniProtKB_Swiss_Prot_Acc_P42637	Sjap_0304180	Drer_019128_tropomyosin_4b_Source_ZFIN_Acc_ZDB_GENE_030131_2964_tpm4b	Xtro_044791	Ggal_038799	Dpul_230081	Cint_009046	Cele_002978_lev_11_Protein_LEV_11_isoform_e_Source_RefSeq_mRNA_Acc_NM_001026528	Cint_009059	Csav_018447	Egra_00465	Emul_11214	Gsal_13462_tropomyosin	Csav_018449	Csav_018446	Csav_018448	Hmic_0188900	Tspi_316966900	Cgig_13164_Tropomyosin_Source_UniProtKB_TrEMBL_Acc_K1QNV6	Odio_000125001	Smar_012691	Skow_41361m	Gsal_2138_tropomyosin	Sman_031770_Tropomyosin_2_Source_UniProtKB_Swiss_Prot_Acc_P42638	Sjap_0214670	Rcul_t28118	Cint_009054	Hrob_98384	Cint_009056	Csav_018445	Avag_49563001	Avag_07652001	Smim_84187_tropomyosin_Neoscona_nautica_gi_40548521_gb_AAR87381_1e_175_497	Mmar_MMa15625	Dmel_0004117_Tm2_Tropomyosin_2_Source_FlyBase_0004117	Hrob_185286	Avag_00591001	Bsch_g26040	Hsap_Ensmbl0198467_tropomyosin_2_beta_Source_HGNC_Symbol_Acc_12011_TPM2	Drer_068385_tropomyosin_2_beta_Source_ZFIN_Acc_ZDB_GENE_040625_114_tpm2	Acar_00008342	Acar_00010706	Xtro_058250	Xtro_021198	Smim_67421_tropomyosin_isoform_Bombyx_mori_gi_114052272_ref_NP_001040465_2e_129_380	Isca_ISCW008202-PA	Rcul_t10028	Mmar_MMa26133	Dmel_0003721_Tm1_Tropomyosin_1_Source_FlyBase_0003721	Ggal_038490	Znev_13354	Odio_015659001	Tcas_270001148	Avag_28457001	Hrob_81331	Hmic_0471300	Ggal_004039	Odio_000423001	Znev_13353	Bmal_170571921	Odio_010765001	Tspi_316966901	Tcas_270000774	Hrob_63446	Cow_02771T0	Nvec_23775_Tropomyosin	Hrob_191748	Bsch_g26969	Mmar_MMa42286	Acar_00019746	Hrob_165857	Hmag_229516	Bsch_g6629	Acar_00010363	Tadh_51860	Bsch_g4547	Bsch_g53502	OcarG_5285	Odio_004371001	Mbre_38312	Sros_05054T0	Spur_000128_tropmy1	Hrob_169643	Adig_12307	Mmar_MMa16761	Adig_00949	Hrob_162559	Mley_ML077224a	Avag_03594001	Hrob_166986	Adig_08398	Hrob_160837	Hmag_223759	Ggal_038489	Adig_05650	Avag_28456001	Spur_011034_tropmy2	Cgig_13163_Tropomyosin_Source_UniProtKB_TrEMBL_Acc_K1QFV5	Mmar_MMa26134	Avag_36948001	Avag_44041001	Pfuc_37310_1_12284_t1	Znev_13352	Mmar_MMa42287	Rcul_t10027	Hmag_214026	Tadh_60383	Nvec_831_	Nvec_25198_Tropomyosin	Bflo_260822990	Hmag_223757	Adig_13950	Nvec_833_	Nvec_29416_	Nvec_36560_Tropomyosin	Hmag_215849	Bmal_170571533	Isca_ISCW009063-PA	Spur_010198_Spur_010198	Adig_05868	Adig_12306	Hmag_230057	Isca_ISCW002435-PA	Adig_08399	OcarG_6131
HG_6100	Pfuc_1930_1_00900_t1	Smim_24508_PREDICTED_LOW_QUALITY_PROTEIN_GRIP1_associated_protein_like_Anolis_carolinensis_gi_327282266_ref_XP_003225864_1e_96_329	Drer_063069_GRIP1_associated_protein_1_Source_ZFIN_Acc_ZDB_GENE_070112_922_gripap1	Adig_04472	Skow_22698m	Bsch_g30156	Csav_017738	Csav_017739	Csav_017740	Acar_00016271	Spur_012870_Gripap1	Hsap_Ensmbl0068400_GRIP1_associated_protein_1_Source_HGNC_Symbol_Acc_18706_GRIPAP1	Bflo_260798999	Csav_017741	Hsap_Ensmbl0268679_AC233294_1	Znev_09334	Smar_005124	Lgig_105855	Dpul_225784	Bsch_g30157	Csav_017742	Odio_000509001	Bflo_260798997	Cgig_20178_GRIP1_associated_protein_1_Source_UniProtKB_TrEMBL_Acc_K1R1F9	Xtro_063525	Cele_018317_F41H10_4_Protein_F41H10_4_F41H10_4_mRNA_complete_cds_Source_RefSeq_mRNA_Acc_NM_068389	Rcul_t47329	Tspi_316967733	Tadh_55297	Avag_41087001	Lgig_105286	OcarG_9733	Avag_42011001	Hrob_181817	Cow_02236T0	Cint_009796	Adig_16946	Sros_12180T0	Avag_42012001
HG_23478	Cow_06082T0	Cow_08943T0	Cow_09226T0	Cow_08328T0	Cow_08944T0	OcarG_2174
HG_5508	OcarG_7110	Bsch_g66587	Csav_014244	Cint_026479	Cint_006289	Xtro_028443	Drer_063030_mesoderm_development_candidate_2_Source_ZFIN_Acc_ZDB_GENE_070112_2142_mesdc2	Ggal_010323	Acar_00011180	Ctel_182715	Dpul_307758	Cgig_06348_LDLR_chaperone_MESD_Source_UniProtKB_TrEMBL_Acc_K1QFE4	Lgig_76483	Skow_41977m	Cgig_04916_LDLR_chaperone_MESD_Source_UniProtKB_TrEMBL_Acc_K1QB01	Spur_015424_Mdc2	Hrob_89932	Smar_007108	Bflo_260803134	Pfuc_1722_1_15591_t1	Znev_00760	Tspi_316971877	Mmar_MMa24112	Tcas_270001559	Avag_03326001	Avag_16422001	Dmel_0004132_boca_boca_Source_FlyBase_0004132	Ctel_177543	Rcul_t08101	Avag_45043001	Hmag_205711	Smim_39536_AGAP005081_PA_Anopheles_gambiae_str_PEST_gi_118784830_ref_XP_313960_3_2e_38_136	Cele_017293_bmy_1_Protein_BMY_1_bmy_1_mRNA_complete_cds_Source_RefSeq_mRNA_Acc_NM_062602	Odio_017753001	Avag_22335001	Bmal_170595457	Cow_02195T0	Hmag_205710	Pbac_3467518	Pfuc_13255_1_53922_t1	Smim_1900_Mesoderm_development_candidate_putative_Pediculus_humanus_corporis_gi_242015872_ref_XP_002428571_1e_09_58_2	Isca_ISCW007279-PA	Hsap_Ensmbl0117899_mesoderm_development_candidate_2_Source_HGNC_Symbol_Acc_13520_MESDC2	Odio_003209001	Odio_003211001	Bmal_170572480
HG_18020	Cgig_03543	Pfuc_3441_1_16113_t1	Lgig_172258	Pfuc_281210_1_57624_t1	Pfuc_13938_1_10661_t1	Pfuc_319954_1_43174_t1	Pfuc_320156_1_43176_t1	Cow_02258T0
HG_8409	Ctel_228488	Skow_28524m	Cgig_06850	Bflo_260826185	Lgig_231644	Cow_05970T0	Spur_015950_Hypp_122	Nvec_43413_Extensin_2	OcarG_3173	Nvec_23707_RNA_pol_Rpb1_7	Adig_23312	Spur_024275_Hypp_1110	Pfuc_3378_1_16104_t1	Hmag_222122	Nvec_10632_DEP	OcarG_7328	Mbre_24267	Nvec_31432_UPF0016
HG_14090	Adig_18163	Cow_09121T0	Cow_09117T0	Cow_08953T0	Cow_08357T1	Cow_09236T0	Cow_08357T0	Cow_05185T0	Cow_08276T0	Cow_08309T0	Cow_08900T0
HG_6465	Nvec_51113_	Drer_075034_ribonucleoprotein_PTB_binding_2_Source_ZFIN_Acc_ZDB_GENE_090713_1_raver2	Hmag_231065	Acar_00008286	Acar_00019124	Bsch_g17673	Csav_018820	Cint_005147	Drer_052617_ribonucleoprotein_PTB_binding_1_Source_ZFIN_Acc_ZDB_GENE_050522_99_raver1	Ggal_017943	Acar_00008230	Xtro_025402	Bflo_260818029	Xtro_054468	Xtro_044031	Smar_002522	Skow_37097m	Cgig_19261_Ribonucleoprotein_PTB_binding_2_Source_UniProtKB_TrEMBL_Acc_K1QPS5	Lgig_172000	Odio_005664001	Isca_ISCW015302-PA	Dpul_33682	Ctel_219417	Cow_03312T0	Hrob_189665	Sros_12218T0	Pfuc_82981_1_71187_t1	Pfuc_2441_1_37270_t1	Znev_14255	Hsap_Ensmbl0267303_Uncharacterized_protein_Source_UniProtKB_TrEMBL_Acc_K7EQG2_CTD_2369P2_12	Hsap_Ensmbl0162437_ribonucleoprotein_PTB_binding_2_Source_HGNC_Symbol_Acc_25577_RAVER2	Mbre_24108	Hsap_Ensmbl0161847_ribonucleoprotein_PTB_binding_1_Source_HGNC_Symbol_Acc_30296_RAVER1	Nvec_25527_Fil_haemagg	Nvec_56897_	Pfuc_43345_1_19889_t1
HG_27767	Cow_04344T0	Cow_04345T0	Cow_08775T0	Nvec_1688_S_antigen	Skow_22074m
HG_5540	Rcul_t21413	Bsch_g31793	Bsch_g54605	Cint_003317	Bflo_260804573	Ggal_027778	Acar_00014208	Smar_013030	Xtro_037314	Tcas_270005569	Ctel_220719	Cgig_25958_Mediator_of_RNA_polymerase_II_transcription_subunit_17_Source_UniProtKB_TrEMBL_Acc_K1QP07	Znev_04391	Lgig_111028	Dmel_0038578_MED17_Mediator_complex_subunit_17_Source_FlyBase_0038578	Spur_024927_Med17	Spur_024720_Med17_1	Odio_002134001	Hrob_97598	Mmar_MMa52781	Adig_13917	Smim_1529_PREDICTED_mediator_of_RNA_polymerase_II_transcription_subunit_17_Apis_mellifera_gi_66507375_ref_XP_394516_2e_155_464	Drer_006345_mediator_complex_subunit_17_Source_HGNC_Symbol_Acc_2375_MED17	Nvec_24369_	Pfuc_10574_1_24762_t1	Bmal_170575196	Skow_33582m	Hmag_209646	Hsap_Ensmbl0042429_mediator_complex_subunit_17_Source_HGNC_Symbol_Acc_2375_MED17	Avag_49242001	Tadh_52682	Sjap_0110870	Mley_ML09304a	Tspi_316970295	Cele_007017_mdt_17_Protein_MDT_17_isoform_a_mdt_17_mRNA_complete_cds_Source_RefSeq_mRNA_Acc_NM_001269980	Avag_44751001	Mmar_MMa40465	Pfuc_662_1_43780_t1	Dpul_307686	Aque_215727	Isca_ISCW024257-PA	Cow_04561T0	Avag_44752001	Adig_08959	Isca_ISCW007804-PA	Pbac_3479009
HG_5411	Hsap_Ensmbl0168488_ataxin_2_like_Source_HGNC_Symbol_Acc_31326_ATXN2L	Drer_052897_ataxin_2_Source_ZFIN_Acc_ZDB_GENE_060526_217_atxn2	Smar_008831	Tcas_270008370	Acar_00002433	Skow_31135m	Ggal_007355	Mmar_MMa49760	Hsap_Ensmbl0204842_ataxin_2_Source_HGNC_Symbol_Acc_10555_ATXN2	Spur_021277_Sca2L	Tadh_51569	Smim_16309_Ataxin_like_protein_Harpegnathos_saltator_gi_307209881_gb_EFN86660_7e_59_224	Cele_000231_atx_2_Protein_ATX_2_isoform_c_atx_2_mRNA_complete_cds_Source_RefSeq_mRNA_Acc_NM_001129218	Dmel_0041188_Atx2_Ataxin_2_Source_FlyBase_0041188	Hrob_188320	Lgig_228257	Bmal_170595858	Ctel_190227	Drer_011597_ataxin_2_like_Source_ZFIN_Acc_ZDB_GENE_030131_3246_atxn2l	Acar_00005385	Smim_61348_Ataxin_like_protein_Harpegnathos_saltator_gi_307209881_gb_EFN86660_4e_67_249	Xtro_032798	Xtro_032796	Tspi_316974757	Cgig_18768_Ataxin_2_Source_UniProtKB_TrEMBL_Acc_K1QE15	Znev_05482	Pfuc_3978_1_44835_t1	Cow_07908T0	Sros_05715T0	Xtro_045191	Bflo_260820610	Dpul_198276	Odio_012859001	Nvec_10877_	Smar_009297	OcarG_3286	Smar_001786	Adig_05007	Rcul_t11332	Isca_ISCW011365-PA	Mmar_MMa20749	Pbac_3474271	Mmar_MMa24388	Mmar_MMa43944	Mmar_MMa49763	Mmar_MMa54738	Smar_001497
HG_63936	Cow_01062T0	Avag_27042001
HG_6022	Smar_004391	Sros_00858T0	Bmal_170590378	Lgig_124302	Cow_06557T0	Mbre_22573	Bflo_260812892	Isca_ISCW007710-PA	Aque_227810	Skow_31979m	Dpul_110018	Ctel_192982	Acar_00013440	Hsap_Ensmbl0116786_pleckstrin_homology_domain_containing_family_M_with_RUN_domain_member_2_Source_HGNC_Symbol_Acc_29131_PLEKHM2	Ggal_005437	Tadh_64028	Drer_078850_pleckstrin_homology_domain_containing_family_M_with_RUN_domain_member_2_Source_ZFIN_Acc_ZDB_GENE_081022_169_plekhm2	Cint_027556	Xtro_029372	Xtro_029371	Avag_27685001	Avag_62339001	Bsch_g64474	Lgig_124124	Spur_015473_Phdc	Cgig_22139_Pleckstrin_like_protein_domain_containing_family_M_member_2_Source_UniProtKB_TrEMBL_Acc_K1R3H9	Avag_62340001	Cint_002212	Acar_00021143	Dmel_0037949_CG17360	Tcas_270007382	Smim_21635_Pleckstrin_like_proteiny_domain_containing_family_M_member_Acromyrmex_echinatior_gi_332023906_gb_EGI64126_2e_25_112	Avag_27684001	Spur_022910_Spur_022910	Csav_015666	Znev_02040	Nvec_27949_	Pfuc_276_1_22114_t1	Pfuc_28610_1_62538_t1	Hmag_233892	Tadh_57617
HG_4763	OcarG_7432	Bsch_g14322	Csav_000550	Acar_00020736	Acar_00007286	Nvec_45286_GRIP	Hsap_Ensmbl0179562_GRIP_and_coiled_coil_domain_containing_1_Source_HGNC_Symbol_Acc_19095_GCC1	Tadh_51476	Spur_008518_Gcc1	Ctel_214083	Aque_215654	Lgig_212469	Dpul_309188	Xtro_049862	Pfuc_8645_1_45911_t1	Bflo_260827034	Isca_ISCW019493-PA	Drer_045541_GRIP_and_coiled_coil_domain_containing_1_Source_ZFIN_Acc_ZDB_GENE_040801_118_gcc1	Cgig_17859_GRIP_and_coiled_coil_domain_containing_protein_1_Source_UniProtKB_TrEMBL_Acc_K1RI90	Sros_07289T0	Smim_81596_PREDICTED_similar_to_Apaf_Strongylocentrotus_purpuratus_gi_115901602_ref_XP_796156_6e_35_144	Csav_000551	Cint_025225	Skow_44776m	Ggal_021954	Pfuc_55876_1_27390_t1	Hrob_170175	Dmel_0037881_CG10703	Pbac_3470919	Hmag_224195	Znev_03036	Tadh_51475	Smar_009687	Bsch_g27261	Bsch_g30423	Cint_025226	Spur_022621_Spur_022621	Adig_11641	Pbac_3464100	Bmal_170587016	Cele_002220_klp_8_Protein_KLP_8_klp_8_mRNA_complete_cds_Source_RefSeq_mRNA_Acc_NM_076142	Cow_09064T0	Avag_51409001	Avag_51408001	Adig_16534	Smim_81601_PREDICTED_GRIP_and_coiled_coil_domain_containing_protein_like_Nasonia_vitripennis_gi_156546436_ref_XP_001607188_3e_26_113	Pfuc_21492_1_47456_t1	Rcul_t15912	Nvec_58655_Flotillin	Hmag_224194	Pfuc_189756_1_50096_t1	Mbre_23338	Avag_58434001
HG_8900	Bsch_g52596	Drer_068940_ATP_synthase_H_transporting_mitochondrial_F0_complex_subunit_e_duplicate_b_Source_ZFIN_Acc_ZDB_GENE_051130_1_atp5ib	Tcas_270011001	Tcas_270002900	Smim_41091_AF316621_9_8_kDa_basic_protein_Amblyomma_hebraeum_gi_12007361_gb_AAG45155_AF316621_2e_25_99_8	Znev_10503	Smar_005408	Cow_00898T0	Dmel_0038224_CG3321	Dpul_305305	Dpul_230269	Spur_028880_Spur_028880	Isca_ISCW004780-PA	Sros_00250T0	Hmag_229033	Hsap_Ensmbl0169020_ATP_synthase_H_transporting_mitochondrial_Fo_complex_subunit_E_Source_HGNC_Symbol_Acc_846_ATP5I	Xtro_056323	Acar_00001154	Ggal_024757	Drer_078113_ATP_synthase_H_transporting_mitochondrial_F0_complex_subunit_e_duplicate_a_Source_ZFIN_Acc_ZDB_GENE_070928_12_atp5ia	Pfuc_8297_1_24367_t1	Aque_228339
HG_12737	Spur_024117_Hypp_2710	Ctel_190319	Cgig_24490_SCF_E3_ubiquitin_ligase_complex_F_box_protein_grrA_Source_UniProtKB_TrEMBL_Acc_K1RDD5	Pfuc_8923_1_31677_t1	Pfuc_53291_1_20146_t1	Cow_08465T0	Bflo_261289293	Avag_39341001	Avag_32630001	Lgig_153029	Avag_25319001	Skow_01728m
HG_18120	Cow_04277T0	Aque_222853	Adig_13499	OcarG_8186
HG_42594	Mley_ML08503a	Cow_00813T0	Pbac_3461832
HG_7406	Adig_05245	OcarG_4032	Cele_044797_F13E9_13_Protein_F13E9_13_F13E9_13_mRNA_complete_cds_Source_RefSeq_mRNA_Acc_NM_001047469	Tadh_55554	Drer_068410_zgc_162297_Source_ZFIN_Acc_ZDB_GENE_070410_62_zgc_162297	Csav_009855	Dpul_301873	Ggal_007137	Rcul_t31565	Csav_009854	Spur_001713_Spur_001713	Tcas_270004658	Skow_43353m	Nvec_31219_	Lgig_188821	Isca_ISCW011193-PA	Ctel_150087	Odio_012327001	Aque_216360	Dmel_0035760_CG8607	Smar_007679	Bflo_260798656	Cow_01920T0	Smim_28371_PREDICTED_uncharacterized_protein_F13E9_13_mitochondrial_like_Bombus_terrestris_gi_340726689_ref_XP_003401686_5e_93_285	Cgig_07740	Xtro_054400	Pfuc_967_1_58324_t1	Pfuc_106329_1_64276_t1	Mmar_MMa31059
HG_6129	Bsch_g69958	Bsch_g8611	Xtro_033796	Drer_022020_focadhesin_Source_HGNC_Symbol_Acc_23377_FOCAD	Acar_00017328	Ggal_024267	Bflo_260813675	Smar_012335	Adig_09871	Ctel_221086	Skow_35105m	Lgig_164890	Spur_015184_Kiaa1797L	Smim_1689_PREDICTED_similar_to_KIAA1797_Taeniopygia_guttata_gi_224091166_ref_XP_002191837_7e_115_401	Hmag_221599	Nvec_30541_PSI_PsaJ	Tadh_54119	Dpul_321132	Dmel_0034859_CG3520	Znev_11252	Acar_00017331	Tcas_270009849	Smim_1656_PREDICTED_uncharacterized_protein_KIAA1797_like_Monodelphis_domestica_gi_126333990_ref_XP_001364590_1e_26_124	Lgig_164893	Cgig_19408	Xtro_033801	Cgig_21344	Lgig_164891	Pfuc_13017_1_46591_t1	Pfuc_20870_1_47415_t1	Hmag_221600	Cow_04752T0	Adig_09872	Aque_220925	Isca_ISCW017959-PA	Isca_ISCW017958-PA	Hsap_Ensmbl0188352_focadhesin_Source_HGNC_Symbol_Acc_23377_FOCAD	Tadh_54120	Isca_ISCW017957-PA	Nvec_18884_GPW_gp25
HG_19802	Cow_07823T0	Pbac_3464458	Mley_ML03343a	Mley_ML26401a	Pbac_3465138	Pbac_3472171	Pbac_3473866
HG_4273	Pbac_3460526	Mley_ML093516a	Sman_013690	Acar_00002332	Hsap_Ensmbl0162819_BRO1_domain_and_CAAX_motif_containing_Source_HGNC_Symbol_Acc_26512_BROX	Ggal_015316	Smar_003024	Cint_019325	Sjap_0302250	Emul_10822	Xtro_032889	Cint_023764	Drer_013659_BRO1_domain_and_CAAX_motif_containing_Source_ZFIN_Acc_ZDB_GENE_041114_137_brox	Egra_02835	Csav_002888	Isca_ISCW015146-PA	Bsch_g69933	Csav_002887	Cint_023763	Skow_27951m	Bflo_260830252	Ctel_175164	Lgig_215894	Spur_012356_C1orf58	Odio_011086001	Aque_224529	Nvec_44476_TPR_2	Znev_04049	Rcul_t05995	Tadh_19406	Hrob_89289	Cele_015219_B0507_2_Protein_B0507_2_B0507_2_mRNA_complete_cds_Source_RefSeq_mRNA_Acc_NM_072860	Smim_44648_BRO1_domain_containing_protein_BROX_putative_Ixodes_scapularis_gi_241818211_ref_XP_002416562_4e_115_347	Avag_19886001	Adig_01854	Cow_05944T0	Hmic_0929400	Mbre_32015	Avag_11641001	Gsal_7178_bro1_domain_containing_protein_brox	Sros_06972T0	Hmag_232392	Adig_07032	Hmag_232391	Mmar_MMa30172	Hmag_232390	Gsal_7188_bro1_domain_containing_protein_brox	Pfuc_49719_1_20048_t1	Skow_38948m
HG_12445	Cgig_09210	Lgig_227914	Skow_01638m	Spur_027276_Spur_027276	Mmar_MMa45169	Bflo_260823850	Isca_ISCW018580-PA	Smim_78356_conserved_hypothetical_protein_Ixodes_scapularis_gi_241999366_ref_XP_002434326_4e_26_103	Hmag_213233	Smar_002300	Cow_00343T0	Sros_08490T0	Tadh_57840
HG_11324	Lgig_232459	Ctel_225987	Ctel_225988	Bflo_260816570	Skow_41144m	Lgig_229275	Skow_23303m	Cgig_17223	Pfuc_1739_1_15595_t1	Dpul_317409	Cow_03980T0	Tcas_270002049	Rcul_t08472	Znev_13078	Avag_23581001
HG_20451	Cow_01433T0	Bflo_260829937	Spur_021071_PMF1	Mmar_MMa48944	Skow_34357m	Smim_46559_Pmf1_protein_partial_Mus_musculus_gi_21707878_gb_AAH34333_1e_14_77_8	Smim_65964_PREDICTED_polyamine_modulated_factor_like_Saccoglossus_kowalevskii_gi_291228655_ref_XP_002734293_2e_11_67_8
HG_7498	Cow_03347T0	Nvec_24767_DUF1566	Cgig_21027_Protor_2_like_protein_Source_UniProtKB_TrEMBL_Acc_K1RIC2	Lgig_210398	Ctel_225833	Ggal_022942	Bflo_260834887	Acar_00020940	Tadh_54779	Ggal_012846	Acar_00020000	Acar_00005046	Drer_075977_proline_rich_5_renal_Source_ZFIN_Acc_ZDB_GENE_130530_791_prr5	Adig_11002	Xtro_061587	Drer_029431_proline_rich_5_like_Source_HGNC_Symbol_Acc_25878_PRR5L	Aque_224309	Spur_026294_Spur_026294	Skow_43502m	Hmag_219052	Hsap_Ensmbl0186654_proline_rich_5_renal_Source_HGNC_Symbol_Acc_31682_PRR5	Hmag_219781	Hmag_211170	Znev_04260	OcarG_5698	Smim_47058_proline_rich_protein_5_Taeniopygia_guttata_gi_325974507_ref_NP_001191338_1e_20_95_9	Hsap_Ensmbl0135362_proline_rich_5_like_Source_HGNC_Symbol_Acc_25878_PRR5L	Isca_ISCW012015-PA
HG_27798	Cow_08566T0	Sros_07920T0	Avag_62850001	Avag_62839001	OcarG_1867
HG_5343	Bsch_g10566	Ctel_157326	Bflo_260799766	Lgig_142396	Smim_10539_mediator_of_RNA_polymerase_II_transcription_subunit_putative_Ixodes_scapularis_gi_240960484_ref_XP_002400554_1e_103_310	Acar_00006901	Ggal_011863	Hsap_Ensmbl0156603_mediator_complex_subunit_19_Source_HGNC_Symbol_Acc_29600_MED19	Znev_11399	Drer_037392_mediator_complex_subunit_19a_Source_ZFIN_Acc_ZDB_GENE_060929_232_med19a	Dpul_27461	Tcas_270013384	Smar_009225	Isca_ISCW016111-PA	Hrob_188804	Xtro_058902	Xtro_063884	Drer_009472_mediator_complex_subunit_19b_Source_ZFIN_Acc_ZDB_GENE_040727_4_med19b	Skow_30094m	Cgig_17289_Mediator_of_RNA_polymerase_II_transcription_subunit_19_Source_UniProtKB_TrEMBL_Acc_K1R2H0	Cgig_04701_Mediator_of_RNA_polymerase_II_transcription_subunit_19_Source_UniProtKB_TrEMBL_Acc_K1Q554	Nvec_31707_Extensin_2	Bmal_170589808	Sman_061570_Lung_cancer_metastasis_related_Lcmr1_protein_Source_UniProtKB_TrEMBL_Acc_G4VKK2	Adig_13939	Spur_027874_Spur_027874	Cint_023235	Sjap_0008480	Gsal_313_mediator_of_rna_polymerase_ii_transcription_subunit_19	Cele_007019_mdt_19_Protein_MDT_19_mdt_19_mRNA_complete_cds_Source_RefSeq_mRNA_Acc_NM_065186	Emul_00976	Tspi_316974851	Egra_01852	Hmag_232053	Hmic_0284500	Dmel_0036761_MED19_Mediator_complex_subunit_19_Source_FlyBase_0036761	OcarG_1787	Mmar_MMa54485	Odio_008266001	Aque_214964	Mley_ML004425a	Pfuc_56564_1_34602_t1	Tadh_59121	Cgig_17768_Mediator_of_RNA_polymerase_II_transcription_subunit_19_Source_UniProtKB_TrEMBL_Acc_K1PNW4	Mmar_MMa54484	Rcul_t36998	Cow_01493T0	Spur_024504_Spur_024504
HG_14851	Bsch_g3323	Acar_00009018	Skow_19157m	Cgig_23666_Leydig_cell_tumor_10_kDa_like_protein_Source_UniProtKB_TrEMBL_Acc_K1S5C5	Drer_059816_chromosome_19_open_reading_frame_53_Source_HGNC_Symbol_Acc_24991_C1H19orf53	Spur_006377_Spur_006377	Adig_07405	Cow_05837T0	Hsap_Ensmbl0104979_chromosome_19_open_reading_frame_53_Source_HGNC_Symbol_Acc_24991_C19orf53	Aque_217608
HG_7184	Bsch_g48845	Bflo_260833410	Skow_35601m	Acar_00012313	Lgig_169544	Tadh_59022	Xtro_007343	Tcas_270007360	Ctel_224857	Hrob_163408	Nvec_51234_E_MAP_115	Ggal_001507	Dmel_0032101_CG9586	Cgig_08333_Coiled_coil_domain_containing_protein_43_Source_UniProtKB_TrEMBL_Acc_K1PL74	Cow_03198T0	Aque_222370	Hsap_Ensmbl0180329_coiled_coil_domain_containing_43_Source_HGNC_Symbol_Acc_26472_CCDC43	Smar_011724	Znev_11621	Dpul_92757	Drer_054446_coiled_coil_domain_containing_43_Source_ZFIN_Acc_ZDB_GENE_040426_1587_ccdc43	Mmar_MMa48365	Isca_ISCW002716-PA	Adig_08598	Smim_25494_coiled_coil_domain_containing_protein_43_Danio_rerio_gi_41055056_ref_NP_956952_8e_13_68_6	Pfuc_3147_1_08543_t1
HG_15134	Cgig_21106_Ashwin_Source_UniProtKB_TrEMBL_Acc_K1QL32	Lgig_232703	Pfuc_28068_1_40702_t1	Ctel_208672	Znev_00072	Bflo_261289815	Adig_02354	Cow_04390T0	Isca_ISCW012223-PA	Smar_011395
HG_4308	Pbac_3461097	Bsch_g23289	Bsch_g10558	Cint_023910	Csav_013790	Lgig_159622	Cgig_23055	Spur_011966_Spur_011966	Spur_025311_Spur_025311	Acar_00009780	Ggal_014550	Bflo_260826117	Znev_04362	Skow_30877m	Tspi_316962849	Isca_ISCW001794-PA	Tcas_270001146	OcarG_3582	Dpul_64785	Nvec_9892_Pox_A_type_inc	Aque_227214	Hrob_100515	Odio_017242001	Smar_015450	Cint_013340	Cele_013042_cccp_1_Protein_CCCP_1_isoform_b_cccp_1_mRNA_complete_cds_Source_RefSeq_mRNA_Acc_NM_181971	Dmel_0036614_CG4925	Bmal_170589371	Avag_42683001	Avag_28547001	Mley_ML167036a	Hrob_191050	Cow_00459T0	Hmic_0672000	Egra_07985	Emul_03917	Tspi_316975051	Mbre_36818	Hsap_Ensmbl0165813_chromosome_10_open_reading_frame_118_Source_HGNC_Symbol_Acc_24349_C10orf118	Adig_01234	Smim_17441_Uncharacterized_protein_C10orf118_like_protein_Acromyrmex_echinatior_gi_332024428_gb_EGI64626_2e_34_140	Rcul_t17749	Bsch_g23290	Spur_013229_C10orf118L	Pfuc_5272_1_01935_t1	Bsch_g32593	Spur_023256_C10orf118	Smim_17435_PREDICTED_C10orf118_protein_like_Saccoglossus_kowalevskii_gi_291228043_ref_XP_002733997_3e_49_191	Hmag_208730	Mmar_MMa43347	Mmar_MMa43346	Ctel_199118	Pfuc_56533_1_12861_t1	Hmag_219095	Adig_21799	Nvec_31642_	Hrob_184576	Sros_02963T0	Rcul_t12366
HG_13238	Cow_06533T0	Skow_17089m	Spur_007837_Spur_007837	Hsap_Ensmbl0130813_chromosome_19_open_reading_frame_66_Source_HGNC_Symbol_Acc_25649_C19orf66	Acar_00003646	Drer_052176_chromosome_19_open_reading_frame_66_Source_HGNC_Symbol_Acc_25649_C3H19orf66	Xtro_047716	Xtro_037685	Pfuc_6523_1_45458_t1	Pfuc_70016_1_41909_t1	Pfuc_15255_1_25397_t1	Pfuc_522_1_22206_t1
HG_34150	Cow_02406T0	Sros_09547T0	Sros_12037T0	Mbre_26928
HG_5441	Bsch_g25918	Csav_005755	Hsap_Ensmbl0116857_transmembrane_protein_9_Source_HGNC_Symbol_Acc_18823_TMEM9	Cint_022921	Acar_00003372	Isca_ISCW002879-PA	Skow_26266m	Ggal_000303	Drer_055757_transmembrane_protein_9_Source_ZFIN_Acc_ZDB_GENE_030131_6083_tmem9	Hmic_0865700	Egra_02605	Emul_04408	Znev_06180	Drer_025693_TMEM9_domain_family_member_B_Source_ZFIN_Acc_ZDB_GENE_030131_4656_tmem9b	Odio_011504001	Smim_18720_PREDICTED_uncharacterized_protein_CG1161_like_Apis_mellifera_gi_110758366_ref_XP_001121924_3e_60_196	Mmar_MMa09953	Hsap_Ensmbl0175348_TMEM9_domain_family_member_B_Source_HGNC_Symbol_Acc_1168_TMEM9B	Smar_007888	Acar_00009668	Cele_020026_R12C12_6_Protein_R12C12_6_isoform_a_Source_RefSeq_mRNA_Acc_NM_001047331	Avag_53434001	Hmag_207783	Spur_016961_Tmem9l	Avag_11736001	Avag_15632001	Ggal_009490	Hmag_230315	Lgig_183671	Dpul_306688	Bmal_170590794	Hrob_191505	Dmel_0037313_CG1161	Rcul_t02386	Tcas_270003210	Ctel_226754	Bmal_170590796	Bflo_260809482	Pfuc_20265_1_47371_t1	Pfuc_65591_1_27576_t1	Sjap_0006910	Sman_085830	Cow_04419T0	Aque_216883	Pbac_3474424	Tadh_63739	Avag_41730001
HG_910	Adig_07428	Bsch_g58248	Hsap_Ensmbl0108924_hepatic_leukemia_factor_Source_HGNC_Symbol_Acc_4977_HLF	Ggal_004823	Acar_00017153	Drer_074752_hepatic_leukemia_factor_a_Source_ZFIN_Acc_ZDB_GENE_061013_159_hlfa	Spur_004414_Hlf_Hlf_Source_UniProtKB_TrEMBL_Acc_B3FNR2	Bsch_g58246	Bflo_260806959	Xtro_013879	Cgig_08414_Hepatic_leukemia_factor_Source_UniProtKB_TrEMBL_Acc_K1QWT6	Pfuc_620_1_22238_t1	Drer_038401_thyrotroph_embryonic_factor_b_Source_ZFIN_Acc_ZDB_GENE_050522_224_tefb	Ctel_151518	Drer_039117_thyrotroph_embryonic_factor_a_Source_ZFIN_Acc_ZDB_GENE_990415_264_tefa	Ggal_037167	Acar_00015396	Ggal_019477	Ggal_029972	Xtro_009388	Drer_061011_hepatic_leukemia_factor_b_Source_ZFIN_Acc_ZDB_GENE_110420_3_hlfb	Dmel_0016694_Pdp1_PAR_domain_protein_1_Source_FlyBase_0016694	Hsap_Ensmbl0167074_thyrotrophic_embryonic_factor_Source_HGNC_Symbol_Acc_11722_TEF	Hsap_Ensmbl0105516_D_site_of_albumin_promoter_albumin_D_box_binding_protein_Source_HGNC_Symbol_Acc_2697_DBP	Acar_00004684	Xtro_006878	Lgig_67392	Tcas_270004812	Drer_063014_D_site_of_albumin_promoter_albumin_D_box_binding_protein_a_Source_ZFIN_Acc_ZDB_GENE_060503_802_dbpa	Bflo_260813609	Cint_004693	Smar_002779	Isca_ISCW004978-PA	Cgig_03797_Hepatic_leukemia_factor_Source_UniProtKB_TrEMBL_Acc_K1PCI4	Bflo_260813633	Avag_56867001	Drer_057652_D_site_of_albumin_promoter_albumin_D_box_binding_protein_b_Source_ZFIN_Acc_ZDB_GENE_100922_6_dbpb	Dpul_102458	Avag_56881001	Spur_021150_Hypp_2540	Cgig_16732_Thyrotroph_embryonic_factor_Source_UniProtKB_TrEMBL_Acc_K1QN20	Isca_ISCW006531-PA	Ctel_175426	Ctel_178189	Skow_32301m	Pfuc_17970_1_11085_t1	Bflo_260818529	Bmal_170594327	Cgig_15382_Cell_death_specification_protein_2_Source_UniProtKB_TrEMBL_Acc_K1R7J5	Hrob_65817	Pfuc_180_1_00185_t1	Pfuc_14052_1_39574_t1	Avag_56052001	Lgig_100015	Avag_19473001	Spur_004842_Spur_004842	Spur_004843_HlfL	Tspi_316976941	Odio_008325001	Avag_47748001	Spur_014528_Giant	Cgig_24700_Thyrotroph_embryonic_factor_Source_UniProtKB_TrEMBL_Acc_K1QID5	Smar_005321	Avag_57714001	Skow_38522m	Rcul_t05519	Dpul_223098	Smar_014806	Avag_47749001	Ctel_223236	Cele_017535_atf_8_Protein_ATF_8_atf_8_mRNA_complete_cds_Source_RefSeq_mRNA_Acc_NM_072175	Lgig_89985	Tspi_316962406	Isca_ISCW018324-PA	Nvec_11657_bZIP_2	Tadh_52980	Hrob_146802	Adig_07427	Dmel_0034096_CG7786	Smim_14735_PREDICTED_protein_giant_putative_like_Saccoglossus_kowalevskii_gi_291222488_ref_XP_002731253_2e_17_87_0	Tcas_270006385	Rcul_t42489	Pfuc_4339_1_30662_t1	Hmag_210312	Cgig_05528_D_site_binding_protein_Source_UniProtKB_TrEMBL_Acc_K1PAC2	Mmar_MMa22992	Tspi_316976191	Znev_15539	Ctel_88302	Mmar_MMa56426	Tcas_270002434	Odio_001562001	Znev_06136	Lgig_115895	Dpul_321111	Bmal_170596607	Skow_10676m	Odio_009784001	Cele_000469_ces_2_Protein_CES_2_ces_2_mRNA_complete_cds_Source_RefSeq_mRNA_Acc_NM_061209	Dmel_0001150_gt_giant_Source_FlyBase_0001150	Avag_19472001	Avag_56053001	Lgig_124403	Smar_012395	Spur_024307_NfIL3	Ctel_120565	Drer_071398_si_dkey_172o19_2_Source_ZFIN_Acc_ZDB_GENE_070424_213_si_dkey_172o19_2	Skow_17842m	Skow_09319m	Gsal_12137_nuclear_factor_interleukin_3_regulated_protein	Adig_19619	Skow_08297m	Nvec_51988_bZIP_2	Nvec_19296_bZIP_2	Hrob_128053	Odio_019002001	Bflo_260792894	Ctel_79542	Drer_087188_nuclear_factor_interleukin_3_regulated_member_6_Source_ZFIN_Acc_ZDB_GENE_040704_63_nfil3_6	Smim_48695_transcriptional_factor_nfil3_e4bp4_putative_Ixodes_scapularis_gi_241997894_ref_XP_002433590_4e_38_151	Cele_000220_atf_2_Protein_ATF_2_atf_2_mRNA_complete_cds_Source_RefSeq_mRNA_Acc_NM_063460	Rcul_t07787	Skow_09316m	Znev_08590	Lgig_79457	Dmel_0016076_vri_vrille_Source_FlyBase_0016076	Odio_007341001	Mmar_MMa44800	Cgig_04612_Nuclear_factor_interleukin_3_regulated_protein_Source_UniProtKB_TrEMBL_Acc_K1PXI7	Sjap_0008810	Tcas_270015095	Smar_010497	Sman_176710_Putative_transcriptional_factor_nfil3_e4bp4_Source_UniProtKB_TrEMBL_Acc_G4VLQ0	Xtro_017370	Dpul_17709	Pfuc_954_1_58311_t1	Mmar_MMa29839	Isca_ISCW018094-PA	Drer_092346_nuclear_factor_interleukin_3_regulated_member_4_Source_ZFIN_Acc_ZDB_GENE_070424_214_nfil3_4	Pfuc_46464_1_70586_t1	Cow_08044T0	Aque_224916	Rcul_t19696	Tspi_316971065	Bmal_170589137	Rcul_t09827	Pfuc_2253_1_51590_t1	Cgig_16181_Hepatic_leukemia_factor_Source_UniProtKB_TrEMBL_Acc_K1Q9K3	Sjap_0022070	Tadh_61920	Smar_006616	Nvec_13456_	Hrob_146838	Sman_026400_Thyrotroph_embryonic_factor_related_Source_UniProtKB_TrEMBL_Acc_G4VT60	Hmag_223557	Pfuc_109799_1_28185_t1	Pfuc_20064_1_69320_t1	Tspi_316968148	Bmal_170580148	Cele_013100_zip_7_Protein_ZIP_7_zip_7_mRNA_complete_cds_Source_RefSeq_mRNA_Acc_NM_070560	Tadh_53726	Lgig_79466	Sman_164180_Putative_par_domain_protein_Source_UniProtKB_TrEMBL_Acc_G4V880	Smim_83767_D_site_of_albumin_promoter_albumin_D_box_binding_protein_Xenopus_laevis_gi_147904746_ref_NP_001080248_3e_07_55_5	Lgig_166272	Csav_015214	Smim_8389_PAR_domain_subfamily_bZIP_Crassostrea_gigas_gi_22090640_dbj_BAC06840_7e_10_63_5	Sjap_0032800	Mbre_31571	Hmag_231652	Dpul_344270	Hmic_0193400	Nvec_37383_bZIP_2	Tspi_316962405	Tspi_316962407	Tspi_316966222	Bmal_170575696
HG_2993	Bsch_g2924	Ggal_025478	Ggal_025477	Drer_006332_sorting_nexin_14_Source_ZFIN_Acc_ZDB_GENE_040724_144_snx14	Acar_00015176	Xtro_053796	Xtro_039232	Bsch_g23785	Bsch_g33922	Csav_014758	Bflo_260801681	Skow_21593m	Spur_025840_Snx14	Spur_027168_Spur_027168	Cgig_14977_Sorting_nexin_14_Source_UniProtKB_TrEMBL_Acc_K1P9P3	Smim_62956_sorting_nexin_14_Rattus_norvegicus_gi_157823537_ref_NP_001101644_7e_119_376	Ctel_194244	Smar_000106	Lgig_184319	Mmar_MMa26124	Hrob_146429	Cow_05050T0	Pbac_3461435	Znev_00380	Dpul_220033	Isca_ISCW014559-PA	Avag_41675001	Tadh_52977	Avag_09436001	Rcul_t47904	Tcas_270003866	Cele_013011_snx_14_Protein_SNX_14_isoform_a_Source_RefSeq_mRNA_Acc_NM_064443	Avag_03649001	Bmal_170576188	Bsch_g23786	Cint_022350	Cgig_14976_Sorting_nexin_14_Source_UniProtKB_TrEMBL_Acc_K1P2Y5	Ctel_203562	Avag_48136001	Pfuc_47617_1_56026_t1	Spur_014429_Snx14_1	Mmar_MMa51635	Avag_41674001	Pfuc_7090_1_31324_t1	Tspi_316967509	Hrob_83318	Gsal_13719_sorting_nexin_14	Hmic_0499500	Bsch_g23789	Cint_022349	OcarG_3536	Hmag_213666	Mbre_12252	Sros_11376T0	Hrob_175965	Hsap_Ensmbl0135317_sorting_nexin_14_Source_HGNC_Symbol_Acc_14977_SNX14	Egra_08036	Smim_62957_Sorting_nexin_14_Danio_rerio_gi_120538131_gb_AAI29211_6e_17_85_9	Pfuc_100217_1_20872_t1	Spur_011362_Spur_011362	Hmag_232619	Avag_03651001	Smim_62938_AF121863_sorting_nexin_14_Homo_sapiens_gi_4689266_gb_AAD27836_AF121863_1e_32_129	Avag_41673001	Aque_229262	Adig_13377	Adig_05116	Sros_05075T0	Pfuc_7090_1_31325_t1	Aque_229260	Avag_03650001	Avag_41676001
HG_16132	Cow_07978T0	Cgig_05150	Pfuc_16912_1_32744_t1	Cgig_16514	Pfuc_37790_1_55627_t1	Pfuc_2368_1_44355_t1	Pfuc_8153_1_31535_t1	Cow_02774T0	Pfuc_2368_1_44363_t1
HG_7194	Bsch_g63628	Bflo_260829987	Znev_15525	Cgig_17207_Lysosomal_protein_NCU_G1_Source_UniProtKB_TrEMBL_Acc_K1QFY8	Lgig_118279	Xtro_061746	Smar_012715	Tadh_53179	Spur_015538_C1orf85L	Acar_00012800	Skow_41252m	Ctel_226883	Pfuc_23004_1_26057_t1	Dpul_225916	Drer_059354_chromosome_1_open_reading_frame_85_Source_HGNC_Symbol_Acc_29436_C19H1orf85	Hmag_227306	Csav_006723	Smim_37699_Uncharacterized_protein_C1orf85_like_protein_Camponotus_floridanus_gi_307168142_gb_EFN61421_1e_44_168	Aque_200735	Mbre_37349	Cint_001921	Cow_06951T0	Nvec_14470_	Rcul_t31770	Aque_207349	Sros_07293T0	Hsap_Ensmbl0198715_chromosome_1_open_reading_frame_85_Source_HGNC_Symbol_Acc_29436_C1orf85
HG_15813	Hmag_212851	Skow_40879m	Tadh_8601	Cow_06831T0	Tcas_270007009	Znev_12828	Adig_05973	Dmel_0038540_CG14321	Sros_04854T0
HG_6206	Bsch_g33672	Csav_012888	Cint_021785	Acar_00004283	Xtro_061851	Ggal_019418	Xtro_037938	Hsap_Ensmbl0100147_coiled_coil_domain_containing_134_Source_HGNC_Symbol_Acc_26185_CCDC134	Drer_030508_coiled_coil_domain_containing_134_Source_HGNC_Symbol_Acc_26185_CCDC134_1_of_2	Spur_009923_Spur_009923	Skow_03799m	Isca_ISCW016789-PA	Smar_005696	Ctel_225708	Tcas_270005764	Hmag_230018	Smim_65077_PREDICTED_coiled_coil_domain_containing_134_like_Saccoglossus_kowalevskii_gi_291223360_ref_XP_002731678_3e_38_142	Hrob_167889	Znev_15611	Tspi_316965671	Dpul_306773	Aque_227744	Tadh_31801	Avag_14151001	Bmal_170581796	Mley_ML27322a	Sros_08129T0	Sjap_0200150	Cow_02754T0	Lgig_158136	Hmic_0469700	Cele_185001_F56A8_9_Protein_F56A8_9_F56A8_9_mRNA_complete_cds_Source_RefSeq_mRNA_Acc_NM_001268263	Sman_144920	Bflo_260806955	Pbac_3468374	Mbre_22695	Tadh_64312	Rcul_t12807
HG_6118	Ggal_004179	Ggal_039319	Acar_00010371	Hsap_Ensmbl0213676_activating_transcription_factor_6_beta_Source_HGNC_Symbol_Acc_2349_ATF6B	Hsap_Ensmbl0118217_activating_transcription_factor_6_Source_HGNC_Symbol_Acc_791_ATF6	Skow_04199m	Lgig_236404	Tadh_53424	Tcas_270001544	Drer_069883_activating_transcription_factor_6_beta_Source_HGNC_Symbol_Acc_2349_ATF6B	Hmag_224150	Xtro_064108	Xtro_010286	Mley_ML031714a	Ctel_216503	Hrob_183756	Znev_03010	Bmal_170574305	Smar_005991	Acar_00001286	Dpul_255379	Dpul_255380	OcarG_7890	Xtro_011236	Dmel_0033010_Atf6_Atf6_Source_FlyBase_0033010	Bflo_260811125	Mbre_22289	Pfuc_23047_1_54866_t1	Smim_4154_PREDICTED_cyclic_AMP_dependent_transcription_factor_ATF_6_beta_like_Anolis_carolinensis_gi_327266520_ref_XP_003218053_4e_41_159	Spur_007749_Atf6b	Adig_04203	Isca_ISCW000227-PA	Cow_04023T0	Pbac_3466113	Rcul_t39389	Nvec_6481_	Hsap_Ensmbl0168468_activating_transcription_factor_6_beta_Source_HGNC_Symbol_Acc_2349_ATF6B	Drer_012656_activating_transcription_factor_6_Source_ZFIN_Acc_ZDB_GENE_041014_328_atf6	Isca_ISCW000228-PA	Adig_18074
HG_63944	Cow_01280T0	Sros_04720T0
HG_5187	Bsch_g39635	Cint_015973	Csav_017830	Xtro_001186	Drer_041503_mediator_complex_subunit_4_Source_ZFIN_Acc_ZDB_GENE_050417_438_med4	Spur_016733_Med4	Znev_11168	Lgig_109428	Cgig_11766_Mediator_of_RNA_polymerase_II_transcription_subunit_4_Source_UniProtKB_TrEMBL_Acc_K1QXD8	Hsap_Ensmbl0136146_mediator_complex_subunit_4_Source_HGNC_Symbol_Acc_17903_MED4	Hrob_105051	Acar_00014469	Tcas_270002269	Ggal_027403	Skow_02530m	Ctel_225323	Cgig_20349_Mediator_of_RNA_polymerase_II_transcription_subunit_4_Source_UniProtKB_TrEMBL_Acc_K1Q148	Dpul_304415	Adig_15875	Pfuc_10096_1_02867_t1	Dmel_0035754_MED4_Mediator_complex_subunit_4_Source_FlyBase_0035754	Tspi_316977235	Smar_013412	Odio_001215001	Hmag_213054	Avag_43954001	Sman_048970	Aque_229483	Sjap_0075070	Ctel_217641	Egra_01518	Emul_05287	Rcul_t45379	Nvec_18392_DUF1635	Hmic_0479200	Gsal_11579_mediator_of_rna_polymerase_ii_transcription_subunit_4_like	Tadh_58906	Aque_205236	Cele_007012_mdt_4_Protein_MDT_4_mdt_4_mRNA_complete_cds_Source_RefSeq_mRNA_Acc_NM_062504	Bmal_170575295	Mmar_MMa40543	Hmag_200134	Sros_04714T0	Mley_ML398341a	Cow_01207T0	Smim_25394_mediator_complex_subunit_putative_Pediculus_humanus_corporis_gi_242007236_ref_XP_002424448_1e_06_50_4
HG_911	Nvec_44265_DUF1032	Isca_ISCW007436-PA	Adig_03366	Nvec_29511_CHGN	Nvec_47600_	Cow_07868T0	Adig_16608	Nvec_43150_	Drer_046150_beta_1_4_N_acetyl_galactosaminyl_transferase_4a_Source_ZFIN_Acc_ZDB_GENE_100422_4_b4galnt4a	Cow_08760T0	Hmag_207143	Sros_05319T0	Acar_00013177	Aque_227340	Acar_00000031	Drer_076701_beta_1_4_N_acetyl_galactosaminyl_transferase_4_Source_HGNC_Symbol_Acc_26315_B4GALNT4_2_of_2	Ggal_006751	Hmag_209508	Drer_077484_beta_1_4_N_acetyl_galactosaminyl_transferase_3_Source_HGNC_Symbol_Acc_24137_B4GALNT3_2_of_3	Drer_078749_beta_1_4_N_acetyl_galactosaminyl_transferase_3a_Source_ZFIN_Acc_ZDB_GENE_060503_519_b4galnt3a	Hsap_Ensmbl0182272_beta_1_4_N_acetyl_galactosaminyl_transferase_4_Source_HGNC_Symbol_Acc_26315_B4GALNT4	Tadh_24189	Tadh_29300	Tadh_32570	Tadh_61529	Xtro_014673	Drer_058939_beta_1_4_N_acetyl_galactosaminyl_transferase_3b_Source_ZFIN_Acc_ZDB_GENE_030131_8615_b4galnt3b	Tadh_29737	Sros_03250T0	Ggal_021171	Mbre_29432	Adig_13151	Xtro_020764	Tadh_16883	Adig_10704	Adig_05659	Tadh_32537	Adig_09011	Hmag_219985	Hmag_229696	Tadh_32588	Adig_04480	Tadh_54610	Hmag_231760	Adig_11878	Adig_21115	Tadh_32618	Adig_05660	Tadh_53994	Nvec_20191_	Nvec_50778_PA14	Adig_21114	Tadh_61522	Adig_15141	Hmag_219986	Hmag_228101	Tadh_61523	Nvec_14971_CHGN	Hmag_211173	Nvec_25488_Death	Hmag_231757	Cow_03531T0	Cow_05902T0	Cow_05939T0	Adig_10705	Nvec_40489_PA14	Nvec_45488_	Hsap_Ensmbl0139044_beta_1_4_N_acetyl_galactosaminyl_transferase_3_Source_HGNC_Symbol_Acc_24137_B4GALNT3	Nvec_14974_PA14	Tadh_61525	Adig_03779	Hmag_214972	Nvec_1727_	Adig_05658	Nvec_5436_	Hmag_207142	Hmag_214973	Nvec_14864_	Hmag_209507
HG_5058	Cow_08692T0	Skow_35166m	Skow_20937m	Tadh_54488	Adig_16997	Tadh_60304	Bflo_260809023	Ctel_102933	Ctel_102905	Ctel_133475	Ctel_225028	Ctel_89268	Adig_08432	Adig_04330	Ctel_220731	Adig_02151	Pfuc_9030_1_17400_t1	Ctel_136475	Adig_02150	Spur_017418_Spur_017418	Lgig_163685	Drer_062467_zgc_162946_Source_ZFIN_Acc_ZDB_GENE_070410_116_zgc_162946	Cgig_26763	Mbre_26692	Skow_32505m	Spur_006687_Hypp_1674	Nvec_19212_	Tadh_60305	Bflo_260809025	Spur_006777_Hypp_1680	Adig_08778	Adig_17421	Ctel_210104	Adig_15785	Mbre_29514	Pfuc_7180_1_52903_t1	Pfuc_11858_1_53750_t1	Sros_04386T0	Adig_02152	Adig_17422	Adig_06973	Lgig_176959	Skow_32300m	Adig_21059	Adig_06972	Adig_16572	Nvec_11448_	Sros_03595T0	Mbre_29513
HG_7977	Ctel_152855	Skow_24624m	Adig_04933	Bflo_260803884	Smar_014840	Dpul_317694	Bmal_170592409	Sros_12294T0	Smim_56741_PREDICTED_similar_to_CG9967_CG9967_PA_Tribolium_castaneum_gi_91094895_ref_XP_973250_2e_58_192	Pfuc_14470_1_39618_t1	Bsch_g12432	Cint_024578	Znev_05544	Drer_086655_chromosome_3_open_reading_frame_83_Source_HGNC_Symbol_Acc_40375_C3orf83_1_of_2	Tcas_270006538	Drer_089374_chromosome_3_open_reading_frame_83_Source_HGNC_Symbol_Acc_40375_C3orf83_2_of_2	Hrob_88263	Dmel_0031413_CG9967	Isca_ISCW004740-PA	Cgig_02217	Cow_08258T0	Cele_021131_W10D9_3_Protein_W10D9_3_W10D9_3_mRNA_complete_cds_Source_RefSeq_mRNA_Acc_NM_061338	Rcul_t24772	Pfuc_704_1_65583_t1	Cgig_01620	Hsap_Ensmbl0225526_chromosome_3_open_reading_frame_83_Source_HGNC_Symbol_Acc_40375_C3orf83
HG_19490	Hmag_231437	Cow_01490T0	Mley_ML065741a	Adig_11618	Nvec_47637_SPW	Sros_04888T0	Cow_07223T0
HG_4221	Hrob_158887	Bsch_g24808	Bsch_g37214	Drer_046148_tumor_necrosis_factor_alpha_induced_protein_8_like_2b_Source_ZFIN_Acc_ZDB_GENE_040426_1359_tnfaip8l2b	Cint_025187	Nvec_18877_DUF758	Drer_075592_tumor_necrosis_factor_alpha_induced_protein_8_like_2a_Source_ZFIN_Acc_ZDB_GENE_060616_38_tnfaip8l2a	Xtro_017843	Dmel_0034894_CG4091	Acar_00003869	Adig_05215	Tcas_270002634	Acar_00014429	Skow_41201m	Mmar_MMa05445	Ggal_007631	Hsap_Ensmbl0145779_tumor_necrosis_factor_alpha_induced_protein_8_Source_HGNC_Symbol_Acc_17260_TNFAIP8	Acar_00001106	Drer_086457_tumor_necrosis_factor_alpha_induced_protein_8_Source_ZFIN_Acc_ZDB_GENE_040426_695_tnfaip8	Drer_088709_tumor_necrosis_factor_alpha_induced_protein_8_like_3_Source_ZFIN_Acc_ZDB_GENE_040426_1313_tnfaip8l3	Hsap_Ensmbl0185361_tumor_necrosis_factor_alpha_induced_protein_8_like_1_Source_HGNC_Symbol_Acc_28279_TNFAIP8L1	Ggal_006772	Dpul_308439	Ggal_003430	Znev_14607	Xtro_044865	Hsap_Ensmbl0183578_tumor_necrosis_factor_alpha_induced_protein_8_like_3_Source_HGNC_Symbol_Acc_20620_TNFAIP8L3	Hsap_Ensmbl0163154_tumor_necrosis_factor_alpha_induced_protein_8_like_2_Source_HGNC_Symbol_Acc_26277_TNFAIP8L2	Spur_013360_Spur_013360	Bsch_g2783	Xtro_038128	Ctel_209202	Smar_012667	Lgig_180080	Pfuc_154618_1_13974_t1	OcarG_190	Bflo_260814612	Cgig_24664_Tumor_necrosis_factor_alpha_induced_protein_8_Source_UniProtKB_TrEMBL_Acc_K1QZA7	Tadh_30950	Smim_36556_tumor_necrosis_factor_induced_protein_putative_Ixodes_scapularis_gi_241698865_ref_XP_002411876_7e_30_114	Aque_213819	Hmag_221395	Cow_01643T0	Mbre_31877	Sros_01642T0	Avag_16116001	Avag_39774001	Avag_03214001	Sjap_0059300	Isca_ISCW011774-PA	Rcul_t08096	Sman_124980_Tumor_necrosis_factor_induced_protein_putative_Source_UniProtKB_TrEMBL_Acc_G4LZK5	Mley_ML015735a	Odio_008283001	Bmal_170590063	Mley_ML141117a	Sjap_0015400	Sman_022740_Putative_tumor_necrosis_factor_induced_protein_Source_UniProtKB_TrEMBL_Acc_G4VEC4	Pbac_3473546	Smim_36555_tumor_necrosis_factor_induced_protein_Culex_quinquefasciatus_gi_170044442_ref_XP_001849856_2e_09_56_6
HG_44805	Cow_06009T0	Avag_45646001	Avag_08414001
HG_8940	Nvec_664_	Bflo_260803738	Skow_16523m	Smar_006604	Spur_008441_Hps3L	Smim_47877_PREDICTED_similar_to_Hermansky_Pudlak_syndrome_3_homolog_Tribolium_castaneum_gi_91085393_ref_XP_966738_5e_36_150	Ctel_225731	Mmar_MMa39534	Ggal_016976	Xtro_035016	Drer_015749_Hermansky_Pudlak_syndrome_3_Source_ZFIN_Acc_ZDB_GENE_061110_115_hps3	Znev_00167	Isca_ISCW019251-PA	Acar_00007093	Tcas_270008408	Cow_01555T0	Hmag_230928	Hrob_194167	Dmel_0037142_CG14562	Hsap_Ensmbl0163755_Hermansky_Pudlak_syndrome_3_Source_HGNC_Symbol_Acc_15597_HPS3	Smim_83668_PREDICTED_similar_to_Hermansky_Pudlak_syndrome_3_homolog_Tribolium_castaneum_gi_91085393_ref_XP_966738_3e_29_131	Sros_01321T0
HG_5429	Bsch_g12495	Csav_007273	Cint_009298	Cgig_22124_Nuclear_pore_complex_protein_Nup88_Source_UniProtKB_TrEMBL_Acc_K1R751	Skow_23642m	Drer_003235_nucleoporin_88_Source_ZFIN_Acc_ZDB_GENE_050522_297_nup88	Bflo_260803671	Lgig_205604	Xtro_062999	Xtro_046193	Bsch_g18119	Bsch_g70470	Acar_00015171	Ggal_002634	Cint_027831	Ctel_219050	Bsch_g36162	Cint_027832	Spur_027656_Nup88	Smar_001185	Dpul_311923	Smim_80087_PREDICTED_nucleoporin_88_like_Saccoglossus_kowalevskii_gi_291223569_ref_XP_002731784_8e_137_429	Adig_08841	Isca_ISCW022892-PA	Tcas_270008480	Dmel_0026207_mbo_members_only_Source_FlyBase_0026207	Znev_17416	Nvec_9701_	Pfuc_48316_1_34415_t1	Pfuc_49802_1_63364_t1	Rcul_t29447	Hrob_192554	Aque_218886	Cow_00849T0	Tspi_316974464	Pfuc_9898_1_68109_t1	Odio_008368001	Hmag_203407	Hmag_225665	Nvec_53022_	Pfuc_13830_1_39546_t1	Pfuc_53859_1_34543_t1	Pfuc_3906_1_59375_t1	Pfuc_6305_1_16894_t1
HG_7317	Bsch_g27397	Bsch_g28565	Csav_012179	Cint_022683	Ggal_007026	Hsap_Ensmbl0011295_tetratricopeptide_repeat_domain_19_Source_HGNC_Symbol_Acc_26006_TTC19	Smim_11377_3_tetratricopeptide_repeat_protein_putative_Ixodes_scapularis_gi_240978029_ref_XP_002402874_2e_89_280	Znev_07642	Skow_22116m	Isca_ISCW000903-PA	Xtro_048577	Mmar_MMa52543	Acar_00014671	Lgig_132697	Drer_074435_tetratricopeptide_repeat_domain_19_Source_ZFIN_Acc_ZDB_GENE_070912_490_ttc19	Dmel_0032744_Ttc19_Tetratricopeptide_repeat_domain_19_Source_FlyBase_0032744	Pfuc_31290_1_48022_t1	Tcas_270007637	Bflo_260804579	Cgig_18193_Tetratricopeptide_repeat_protein_19_Source_UniProtKB_TrEMBL_Acc_K1QBX4	Dpul_59427	Spur_017087_Ttc19L	Nvec_51870_TPR_2	Tadh_54077	Spur_017100_Ttc19	Aque_228395	Cow_08054T0	Spur_004348_Hypp_413	Adig_08512	Smim_43905_PREDICTED_Bardet_Biedl_syndrome_12_protein_Gallus_gallus_gi_118090314_ref_XP_420621_0_003_43_1
HG_2302	Bsch_g38513	Bsch_g8402	Cint_018871	Csav_002899	Xtro_024318	Drer_043531_jun_proto_oncogene_Source_ZFIN_Acc_ZDB_GENE_030131_7859_jun	Ggal_037247	Ggal_037246	Acar_00006894	Xtro_014115	Znev_12178	Bflo_260813364	Hsap_Ensmbl0177606_jun_proto_oncogene_Source_HGNC_Symbol_Acc_6204_JUN	Mmar_MMa46602	Spur_003102_Jun	Skow_20463m	Isca_ISCW000545-PA	Mmar_MMa00359	Drer_067850_jun_D_proto_oncogene_Source_ZFIN_Acc_ZDB_GENE_070725_2_jund	Drer_088371_jun_B_proto_oncogene_b_Source_ZFIN_Acc_ZDB_GENE_040426_2666_junbb	Smim_10830_Transcription_factor_AP_Acromyrmex_echinatior_gi_332028791_gb_EGI68820_2e_63_211	Smar_004380	Pfuc_7120_1_09494_t1	Drer_074378_jun_B_proto_oncogene_a_Source_ZFIN_Acc_ZDB_GENE_040426_2172_junba	Smim_30430_Transcription_factor_AP_Acromyrmex_echinatior_gi_332028791_gb_EGI68820_4e_65_215	Drer_028415_zgc_153924_Source_ZFIN_Acc_ZDB_GENE_060929_812_zgc_153924	Hsap_Ensmbl0130522_jun_D_proto_oncogene_Source_HGNC_Symbol_Acc_6206_JUND	Xtro_010327	Ctel_178526	Tcas_270012826	Cgig_06579_Transcription_factor_AP_1_Source_UniProtKB_TrEMBL_Acc_K1RI37	Lgig_79422	Hsap_Ensmbl0171223_jun_B_proto_oncogene_Source_HGNC_Symbol_Acc_6205_JUNB	Adig_15539	Acar_00018263	Xtro_022488	Adig_03150	Dmel_0001291_Jra_Jun_related_antigen_Source_FlyBase_0001291	Tadh_64084	Nvec_1576_bZIP_1	Nvec_55438_	Hmag_229188	Hrob_115827	Dpul_306002	Aque_214126	Hmag_211628	Mley_ML1541120a	Rcul_t44757	Pbac_3465136	Tspi_316968036	Avag_11702001	Avag_41760001	Smar_006332	Odio_008219001	Smar_002341	Hrob_134516	Hrob_170243	Bmal_170590740	Avag_20930001	Rcul_t11239	OcarG_8701	Cele_012005_jun_1_Protein_JUN_1_isoform_a_Source_RefSeq_mRNA_Acc_NM_001027195	Odio_016212001	Odio_008627001	Adig_01080	Hrob_173259	Smar_006331	OcarG_3797	Lgig_120581	Tspi_316968038	Acar_00018565	Cow_07161T0	Bmal_170596357	Sros_01241T0	Nvec_25957_	Bmal_170596359
HG_5197	OcarG_819	Cgig_00121	Cgig_28333	Lgig_182051	Skow_03753m	Spur_007918_Spur_007918	Bflo_260833600	Smim_7589_PREDICTED_protein_FAM114A2_Danio_rerio_gi_189534134_ref_XP_001923116_3e_61_221	Spur_002483_Fam114a2	Znev_02630	Ctel_219912	Isca_ISCW017511-PA	Xtro_040049	Acar_00004246	Ggal_022066	Drer_079508_family_with_sequence_similarity_114_member_A2_Source_HGNC_Symbol_Acc_1333_FAM114A2	Ggal_006461	Acar_00007239	Nvec_51289_	Hsap_Ensmbl0197712_family_with_sequence_similarity_114_member_A1_Source_HGNC_Symbol_Acc_25087_FAM114A1	Tcas_270005192	Hsap_Ensmbl0055147_family_with_sequence_similarity_114_member_A2_Source_HGNC_Symbol_Acc_1333_FAM114A2	Smar_011369	Xtro_060298	Dpul_226924	Avag_55007001	Avag_65528001	Hmag_217704	Aque_216624	Hrob_165747	Tadh_59981	Mley_ML217211a	Rcul_t21244	Dmel_0038360_CG9590	Cow_02429T0	Drer_008287_family_with_sequence_similarity_114_member_A1_Source_ZFIN_Acc_ZDB_GENE_070410_52_fam114a1	Bmal_170585606	Pbac_3468985	Tspi_316961917	Isca_ISCW009384-PA	Tadh_59980
HG_64104	Cow_06585T0	OcarG_5771
HG_12417	Cgig_00391	Cgig_02109	Pfuc_1360_1_44000_t1	Lgig_56839	Skow_00290m	Bflo_260810608	Nvec_55418_GWT1	Acar_00012210	Drer_051989_transmembrane_protein_187_Source_ZFIN_Acc_ZDB_GENE_090313_366_tmem187	Cow_01305T0	Pbac_3479445	Isca_ISCW006468-PA	Hsap_Ensmbl0268384_transmembrane_protein_187_Source_HGNC_Symbol_Acc_13705_TMEM187
HG_3542	Bsch_g11670	Odio_011803001	Smim_36193_PREDICTED_synaptophysin_like_protein_like_Sus_scrofa_gi_311264732_ref_XP_003130306_2e_11_64_3	Skow_08623m	Xtro_025929	Drer_000690_synaptophysin_like_2b_Source_ZFIN_Acc_ZDB_GENE_050417_309_sypl2b	Smar_004281	Drer_055307_synaptophysin_like_2a_Source_ZFIN_Acc_ZDB_GENE_040426_1434_sypl2a	Bflo_260781145	Rcul_t16443	Hrob_190941	Znev_04831	Tadh_62635	Tadh_52445	Smim_37840_synaptophysin_putative_Pediculus_humanus_corporis_gi_242010829_ref_XP_002426161_3e_33_128	Dpul_102301	Bsch_g43707	Bflo_260815004	Drer_037587_synaptoporin_Source_HGNC_Symbol_Acc_16507_SYNPR_1_of_2	Drer_044278_synaptoporin_Source_ZFIN_Acc_ZDB_GENE_030616_625_synpr	Acar_00001188	Pfuc_24562_1_04385_t1	Cgig_15678_Synaptophysin_Source_UniProtKB_TrEMBL_Acc_K1RPP1	Ggal_011785	Ggal_032758	Acar_00010685	Ctel_221651	Smim_36194_SYPH_SPECI_RecName_Full_Synaptophysin_gi_81871974_sp_Q5YJC1_SYPH_SPECI_2e_19_88_6	Hsap_Ensmbl0268353_synaptophysin_Source_HGNC_Symbol_Acc_11506_SYP	Drer_077356_synaptophysin_like_1_Source_ZFIN_Acc_ZDB_GENE_110420_2_sypl1	Hsap_Ensmbl0143028_synaptophysin_like_2_Source_HGNC_Symbol_Acc_27638_SYPL2	Hsap_Ensmbl0008282_synaptophysin_like_1_Source_HGNC_Symbol_Acc_11507_SYPL1	Hsap_Ensmbl0102003_synaptophysin_Source_HGNC_Symbol_Acc_11506_SYP	Xtro_016833	Lgig_177021	Xtro_054574	Spur_014316_Syp	Drer_042974_synaptophysin_a_Source_ZFIN_Acc_ZDB_GENE_031104_2_sypa	Lgig_188384	Tcas_270014547	Acar_00014402	Avag_57877001	Acar_00012707	Avag_50534001	Acar_00016430	Avag_41563001	Drer_002230_synaptophysin_b_Source_ZFIN_Acc_ZDB_GENE_040718_205_sypb	Cele_004979_sph_1_Protein_SPH_1_sph_1_mRNA_complete_cds_Source_RefSeq_mRNA_Acc_NM_068959	Sjap_0200090	Egra_02716	Avag_57332001	Emul_07139	Sman_080100_Putative_synaptophysin_synaptoporin_Source_UniProtKB_TrEMBL_Acc_G4VJM9	Aque_224806	OcarG_571	Ggal_013146	Ctel_209649	Adig_07932	Pfuc_14953_1_61433_t1	Pfuc_136712_1_06562_t1	Hmag_230993	OcarG_572	Mley_ML00987a	Xtro_016836	Hmag_202257	Pbac_3467698	Cow_08250T0	Cow_05115T0	Pfuc_8130_1_60371_t1	Isca_ISCW010676-PA
HG_3108	Bsch_g26692	Csav_019090	Cint_010838	Cint_023854	Cint_010846	Acar_00001683	Drer_010956_SH3_domain_GRB2_like_endophilin_B1b_Source_ZFIN_Acc_ZDB_GENE_030131_6851_sh3glb1b	Hsap_Ensmbl0097033_SH3_domain_GRB2_like_endophilin_B1_Source_HGNC_Symbol_Acc_10833_SH3GLB1	Ggal_007174	Ggal_010137	Cgig_12647_Endophilin_B1_Source_UniProtKB_TrEMBL_Acc_K1Q963	Skow_21549m	Drer_045294_SH3_domain_GRB2_like_endophilin_B1a_Source_ZFIN_Acc_ZDB_GENE_050417_89_sh3glb1a	Xtro_001033	Lgig_130216	Spur_023886_Sh3glb1	Smar_015752	Isca_ISCW000293-PA	Ctel_172037	Ggal_007175	Tadh_37214	Tcas_270006959	Xtro_028208	Xtro_028209	Drer_035470_SH3_domain_GRB2_like_endophilin_B2b_Source_ZFIN_Acc_ZDB_GENE_040426_833_sh3glb2b	Dpul_217650	Znev_16527	Smim_60156_endophilin_B1_putative_Ixodes_scapularis_gi_241074624_ref_XP_002408729_1e_119_355	Hrob_64432	Cele_001335_erp_1_Protein_ERP_1_isoform_a_Source_RefSeq_mRNA_Acc_NM_171657	Avag_32702001	Avag_22110001	Avag_13390001	Dmel_0034433_endoB_endophilin_B_Source_FlyBase_0034433	Bmal_170586842	Tspi_316970966	OcarG_7683	Avag_06356001	Aque_217473	Cow_04046T0	Aque_217472	Rcul_t25794	Hrob_79322	Drer_008983_SH3_domain_GRB2_like_endophilin_B2a_Source_ZFIN_Acc_ZDB_GENE_061201_8_sh3glb2a	Sros_06199T0	Hrob_112842	Nvec_29202_SH3_1	Pbac_3467103	Sman_003230_Sh3_domain_grb2_like_protein_B1_Endophilin_B1_Source_UniProtKB_TrEMBL_Acc_G4V6X1	Hmag_209160	Sjap_0304610	Mmar_MMa18406	Adig_09437	Emul_04691	Odio_004958001	Mmar_MMa18014	Egra_03095	Cow_08154T0	Mbre_30686	Mmar_MMa43546	Mmar_MMa43545	Smim_73868_endophilin_B1_putative_Ixodes_scapularis_gi_241074624_ref_XP_002408729_9e_21_90_9	Hmag_212805	Pbac_3470093	Rcul_t12136	Rcul_t43670	Sjap_0023480	Sman_163720_Putative_endophilin_B1_Source_UniProtKB_TrEMBL_Acc_G4VTX0	Hsap_Ensmbl0148341_SH3_domain_GRB2_like_endophilin_B2_Source_HGNC_Symbol_Acc_10834_SH3GLB2	Hmic_0884800	Nvec_23735_	Rcul_t43978
HG_5342	Bsch_g10384	Bsch_g23309	Drer_032795_transmembrane_protein_8A_Source_ZFIN_Acc_ZDB_GENE_090312_158_tmem8a	Xtro_026481	Ctel_228167	Hsap_Ensmbl0137103_transmembrane_protein_8B_Source_HGNC_Symbol_Acc_21427_TMEM8B	Ggal_012065	Acar_00015016	Drer_075126_si_dkey_84j12_1_Source_ZFIN_Acc_ZDB_GENE_060526_342_si_dkey_84j12_1	Avag_15048001	Xtro_021711	Acar_00013488	Smar_003571	Cgig_26818_Transmembrane_protein_8A_Source_UniProtKB_TrEMBL_Acc_K1QLC4	Odio_013166001	Smim_32693_PREDICTED_transmembrane_protein_8B_like_Ailuropoda_melanoleuca_gi_301767042_ref_XP_002918949_1e_101_340	Skow_15277m	Hsap_Ensmbl0129925_transmembrane_protein_8A_Source_HGNC_Symbol_Acc_17205_TMEM8A	Dpul_311054	Avag_49761001	Znev_03664	Avag_07382001	Ctel_227269	Znev_17009	Isca_ISCW015298-PA	Isca_ISCW009484-PA	Dmel_0039290_CG13654	Cow_00999T0	Ggal_003747	Hrob_194137	Ggal_034141	Acar_00006351	Mmar_MMa22702	Hsap_Ensmbl0187616_transmembrane_protein_8C_Source_HGNC_Symbol_Acc_33778_TMEM8C	Mmar_MMa05341	Lgig_208088	Spur_005259_Spur_005259	Spur_013127_C9orf127L	Mmar_MMa44383	Bflo_260826778	Pfuc_983_1_36769_t1	Isca_ISCW015297-PA	Drer_094625_si_dkey_84j12_1	Tcas_270010447	Ggal_034795	Drer_026001_transmembrane_protein_8C_Source_ZFIN_Acc_ZDB_GENE_040625_66_tmem8c	Spur_017053_Spur_017053	Mmar_MMa00004
HG_8928	Skow_41601m	Cow_00745T0	Aque_225487	Skow_22619m	Skow_41598m	Skow_20576m	Bflo_260829555	Skow_41603m	Tadh_55838	Tadh_63785	Bflo_260796607	Skow_41596m	Tadh_63889	Skow_41604m	Skow_41600m	Tadh_63888	Bflo_260817506	Skow_20582m	Avag_09110001
HG_20423	Cint_023613	Spur_012843_Hypp_80	Cow_01754T0	Spur_017894_Hypp_900	Smar_000693	Skow_38536m	Smar_000692
HG_6984	Bflo_260798158	Znev_11853	Hmag_228877	Dpul_312475	Ctel_224539	Drer_016345_nuclear_receptor_coactivator_5_Source_ZFIN_Acc_ZDB_GENE_040912_155_ncoa5	Mmar_MMa21216	Spur_020815_Ncoa5L_1	Lgig_96255	Pfuc_17300_1_18447_t1	Smar_000880	Smim_42397_PREDICTED_nuclear_receptor_coactivator_5_like_Saccoglossus_kowalevskii_gi_291225815_ref_XP_002732892_2e_49_192	Dmel_0024542_Neos_Neosin_Source_FlyBase_0024542	Spur_011916_Ncoa5L	Cgig_09846_Heterogeneous_nuclear_ribonucleoprotein_C_Source_UniProtKB_TrEMBL_Acc_K1Q4W5	Nvec_20899_RRM_1	Aque_227391	Skow_35544m	Cgig_00618	Skow_16015m	Isca_ISCW022259-PA	Xtro_019030	Ggal_011330	Acar_00007197	Tcas_270003014	Adig_10545	Tadh_55672	Cow_01749T0	Cow_06564T0	Rcul_t13980	Mmar_MMa11509	Hsap_Ensmbl0124160_nuclear_receptor_coactivator_5_Source_HGNC_Symbol_Acc_15909_NCOA5
HG_268	Nvec_36541_WD40	Nvec_34401_Pkinase_Tyr	Pfuc_1628_1_15564_t1	Pfuc_2163_1_22892_t1	Pfuc_1622_1_22686_t1	Pfuc_6377_1_31183_t1	Pfuc_8826_1_24479_t1	Pfuc_9563_1_68066_t1	Pfuc_15912_1_25471_t1	Pfuc_2518_1_44397_t1	Pfuc_9627_1_09982_t1	Pfuc_28902_1_11944_t1	Pfuc_8683_1_31627_t1	Nvec_41898_EGF_CA	Pbac_3479335	Ctel_73850	Pfuc_563_1_36587_t1	Pfuc_26252_1_04508_t1	Ctel_113196	Ctel_97213	Ctel_139346	Nvec_28533_DNA_pol_B_2	Nvec_8185_Rho_N	Nvec_57228_	Nvec_41761_DNA_pol_B_2	Ctel_191639	Nvec_10202_	Mley_ML50792a	Nvec_7607_	Mley_ML17726a	Nvec_38388_	Pfuc_7427_1_60243_t1	Nvec_10256_RasGEF	Smim_g50524_t1_PREDICTED_similar_to_Y26D4A_9_Hydra_magnipapillata_gi_221106115_ref_XP_002169350_0_0_551	Nvec_43257_Endonuclease_7	Nvec_20455_Endonuclease_7	Pbac_3461697	Pfuc_22316_1_40360_t1	Nvec_28097_	Nvec_49325_DNA_pol_B_2	Nvec_42952_Endonuclease_7	Nvec_23283_Rho_N	Nvec_42326_DNA_pol_B_2	Pbac_3461189	Nvec_30611_Endonuclease_7	Nvec_56519_	Nvec_56318_DNA_pol_B_2	Nvec_18569_Rho_N	Nvec_17800_Endonuclease_7	Tcas_270012045	Nvec_55735_Endonuclease_7	Nvec_56692_DNA_pol_B_2	Pfuc_1965_1_22802_t1	Smim_g22794_t1_DNA_Pol_B2_domain_containing_protein_Glyptapanteles_flavicoxis_gi_190702371_gb_ACE75264_0_0_626	Smim_g56283_t1_DNA_Pol_B2_domain_containing_protein_Glyptapanteles_flavicoxis_gi_190702371_gb_ACE75264_1e_180_559	Smim_g7782_t1_PREDICTED_similar_to_Y26D4A_9_partial_Hydra_magnipapillata_gi_221106462_ref_XP_002170719_6e_178_536	Nvec_30293_Rho_N	Ctel_103875	Nvec_41355_Rho_N	Nvec_9405_DNA_pol_B_2	Nvec_15052_Pox_A32	Smim_g44388_t1_PREDICTED_similar_to_Y26D4A_9_Hydra_magnipapillata_gi_221106115_ref_XP_002169350_0_0_600	Nvec_9492_Rho_N	Nvec_15820_	Dpul_11022	Pfuc_15566_1_61516_t1	Nvec_15824_	Nvec_17975_Rho_N	Hmag_201196	Smim_g42949_t1_PREDICTED_similar_to_Y26D4A_9_Hydra_magnipapillata_gi_221106115_ref_XP_002169350_8e_57_198	Ctel_73481	Tcas_270015876	Nvec_31526_	Pfuc_1299_1_07888_t1	Pbac_3460634	Tcas_270016337	Tcas_270015748	Pfuc_39932_1_26909_t1	Dpul_335831	Nvec_22942_	Mley_ML215416a	Smim_5728_DNA_Pol_B2_domain_containing_protein_Glyptapanteles_flavicoxis_gi_190702371_gb_ACE75264_1e_106_352	Tcas_270015894	Pfuc_10714_1_31970_t1	Pfuc_35229_1_55523_t1	Mley_ML01764a	Tcas_270017023	Nvec_3334_Fer4	Nvec_55600_	Tcas_270016899	Tcas_270012658	Nvec_22849_Peptidase_A17	Pbac_3465864	Smim_g7380_t1_PREDICTED_similar_to_Y26D4A_9_partial_Hydra_magnipapillata_gi_221106462_ref_XP_002170719_9e_72_247	Nvec_11815_DNA_pol_B_2	Pfuc_5303_1_30926_t1	Pfuc_6689_1_60084_t1	Nvec_31841_Mycoplasma_MAA2	Nvec_15705_Autophagy_C	Nvec_21808_DNA_pol_B_2	Pfuc_12965_1_46575_t1	Nvec_15344_Phage_30_3	Pfuc_26252_1_04507_t1	Pfuc_12603_1_17880_t1	Pfuc_3677_1_30489_t1	Pfuc_3752_1_16184_t1	Nvec_56701_E_MAP_115	Pbac_3461772	Nvec_56989_DUF1103	Tcas_270015294	Tcas_270004065	Nvec_32907_Gly_radical	Tcas_270016993	Smim_g55439_t1_DNA_Pol_B2_domain_containing_protein_Glyptapanteles_flavicoxis_gi_190702371_gb_ACE75264_0_0_749	Mley_ML01141a	Nvec_47068_	Tcas_270017045	Mley_ML32665a	Tcas_270016906	Nvec_48244_	Nvec_51323_LicD	Pbac_3463199	Mley_ML38421a	Nvec_31660_	Nvec_2134_Endonuclease_7	Nvec_31523_Rho_N	Nvec_31577_Rho_N	Nvec_52840_DUF1363	Mley_ML011739a	Nvec_33960_Borrelia_orfA	Pfuc_56654_1_63496_t1	Pfuc_5665_1_31002_t1	Pfuc_29398_1_69918_t1	Pfuc_91232_1_71374_t1	Nvec_10144_Extensin_2	Pfuc_1860_1_15635_t1	Nvec_25456_Collagen	Ctel_55124	Smim_g41491_t1_PREDICTED_similar_to_Y26D4A_9_Hydra_magnipapillata_gi_221106115_ref_XP_002169350_5e_136_417	Mley_ML09148a	Smim_g44387_t1_PREDICTED_similar_to_Y26D4A_9_partial_Hydra_magnipapillata_gi_221106462_ref_XP_002170719_7e_129_402	Tcas_270017010	Nvec_23247_Rho_N	Pfuc_8067_1_60365_t1	Nvec_49929_	Nvec_49637_Pkinase_C	Nvec_56742_Mycoplasma_MAA2	Nvec_20417_Pkinase_C	Nvec_11321_Endonuclease_7	Nvec_19113_	Nvec_39025_DNA_pol_B_2	Nvec_12676_IIGP	Nvec_8933_	Mley_ML040720a	Pfuc_3224_1_23251_t1	Nvec_37114_	Hmag_210281	Nvec_13027_DNA_pol_B_2	Nvec_1362_PVL_ORF50	Nvec_20656_DNA_pol_B_2	Pfuc_107908_1_20964_t1	Pfuc_86213_1_63980_t1	Smim_g18943_t1_PREDICTED_similar_to_Y26D4A_9_Hydra_magnipapillata_gi_221106115_ref_XP_002169350_5e_144_437	Cele_016348_C33E10_6_Protein_C33E10_6_C33E10_6_mRNA_complete_cds_Source_RefSeq_mRNA_Acc_NM_078402	Nvec_49880_	Ctel_213858	Nvec_14433_	Pfuc_48139_1_34412_t1	Nvec_17155_	Nvec_48971_DUF1381	Hmag_225930	Nvec_56288_Mycoplasma_MAA2	Pfuc_18004_1_03890_t1	Nvec_55858_Endonuclease_7	Nvec_19266_Endonuclease_7	Nvec_14544_	Mley_ML070236a	Pbac_3468007	Cele_019192_H12I13_3_Protein_H12I13_3_H12I13_3_mRNA_complete_cds_Source_RefSeq_mRNA_Acc_NM_062813	Dpul_344893	Smar_001056	Pfuc_6544_1_31232_t1	Hmag_227826	Nvec_40678_	Nvec_4758_	Cele_022511_ZC53_4_Protein_ZC53_4_ZC53_4_mRNA_complete_cds_Source_RefSeq_mRNA_Acc_NM_075952	Nvec_46327_Rho_N	Nvec_56938_	Nvec_5475_Endonuclease_7	Nvec_20320_Endonuclease_7	Ctel_5084	Nvec_27615_Endonuclease_7	Nvec_58495_Endonuclease_7	Nvec_3816_Rho_N	Nvec_19314_Rho_N	Smim_66211_PREDICTED_similar_to_Y26D4A_9_Hydra_magnipapillata_gi_221106115_ref_XP_002169350_2e_64_221	Pfuc_70995_1_20444_t1	Pfuc_1089_1_07799_t1	Nvec_14336_DNA_pol_B_2	Pfuc_2518_1_44398_t1	Nvec_34735_NUDIX	Smim_45836_PREDICTED_similar_to_Y26D4A_9_Hydra_magnipapillata_gi_221106115_ref_XP_002169350_1e_59_208	Nvec_37184_Endonuclease_7	Nvec_6_Rho_N	Pfuc_39283_1_41114_t1	Smar_003169	Smim_19679_PREDICTED_similar_to_Y26D4A_9_Hydra_magnipapillata_gi_221106115_ref_XP_002169350_2e_40_151	Ctel_212481	Nvec_40811_	Pfuc_107253_1_28162_t1	Pfuc_86914_1_71290_t1	Pbac_3462386	Pfuc_63816_1_48983_t1	Nvec_18280_Toxin_23	Nvec_3500_MRG	Nvec_14870_Endonuclease_7	Nvec_47604_Toxin_23	Hmag_227827	Nvec_5547_Rho_N	Pfuc_196068_1_42971_t1	Smim_g48021_t1_DNA_Pol_B2_domain_containing_protein_Glyptapanteles_flavicoxis_gi_190702371_gb_ACE75264_1e_35_149	Nvec_57894_	Smim_g44597_t1_DNA_Pol_B2_domain_containing_protein_Glyptapanteles_flavicoxis_gi_190702371_gb_ACE75264_1e_36_153	Pfuc_247_1_07428_t1	Ctel_187066	Nvec_30188_fn1	Ctel_213228	Nvec_38170_	Smim_g16064_t1_PREDICTED_similar_to_Y26D4A_9_Hydra_magnipapillata_gi_221106115_ref_XP_002169350_3e_49_179	Tcas_270015336	Ctel_58981	Pfuc_142484_1_06592_t1	Nvec_52207_	Nvec_4672_	Pbac_3464461	Ctel_144202	Pfuc_21116_1_18772_t1	Pfuc_32607_1_04829_t1	Smim_81899_DNA_Pol_B2_domain_containing_protein_Glyptapanteles_flavicoxis_gi_190702371_gb_ACE75264_3e_39_154	Nvec_56313_zf_C2H2	Nvec_29571_Endonuclease_7	Nvec_1634_	Nvec_15823_	Nvec_17943_NUDIX	Nvec_45043_Rho_N	Ctel_108322	Nvec_40351_NUDIX	Nvec_1355_	Pfuc_17990_1_47153_t1	Nvec_35234_NUDIX	Nvec_45728_NUDIX	Pfuc_15031_1_46824_t1	Nvec_26098_Smg4_UPF3	Pfuc_29976_1_33739_t1	Nvec_49344_DUF1366	Nvec_56317_DUF1273	Pbac_3461516	Nvec_36784_Rho_N	Pfuc_82876_1_71183_t1	Ctel_55001	Mley_ML215417a	Nvec_51886_Toxin_23	Tcas_270011974	Pfuc_423701_1_50453_t1	Pfuc_75300_1_20494_t1	Smar_001059	Pfuc_416916_1_36107_t1	Nvec_58078_Endonuclease_7	Hmag_216985	Nvec_46993_Toxin_23	Ctel_208655	Pfuc_13895_1_32364_t1	Nvec_43788_	Ctel_161176	Mley_ML42581a	Pfuc_155390_1_57298_t1	Nvec_15918_Toxin_23	Nvec_52355_GnsAB	Smim_11184_DNA_Pol_B2_domain_containing_protein_Glyptapanteles_flavicoxis_gi_190702371_gb_ACE75264_2e_23_102	Nvec_7453_Microcin	Mley_ML50791a	Nvec_15202_Rho_N	Pfuc_1139_1_22463_t1	Pbac_3466676	Nvec_54428_	Nvec_58598	Hmag_230920	Tcas_270016001	Smar_000964	Pfuc_9062_1_17417_t1	Nvec_6396_	Smim_81031_PREDICTED_similar_to_Y26D4A_9_Hydra_magnipapillata_gi_221106115_ref_XP_002169350_2e_33_135	Nvec_29591_ARD	Nvec_43301_Rho_N	Nvec_7531_	Nvec_17153_Rho_N	Nvec_42931_	Hmag_202544	Mley_ML09147a	Nvec_40677_DUF855	Isca_ISCW019049-PA	Hmag_223615	Smim_10205_DNA_Pol_B2_domain_containing_protein_Glyptapanteles_flavicoxis_gi_190702371_gb_ACE75264_2e_15_84_3	Nvec_8455_ApoA_II	Nvec_9779_	Nvec_8293_zf_C2H2	Nvec_35926_Bac_DNA_binding	Nvec_49399_DUF1366	Nvec_15093_Rho_N	Nvec_39004_Toxin_23	Smar_012408	Nvec_52212_Rho_N	Pbac_3468294	Mley_ML034654a	Nvec_9354_Endonuclease_7	Pfuc_45630_1_63236_t1	Nvec_58255_zf_C2H2	Hmag_213894	Pfuc_13895_1_32365_t1	Smim_45835_PREDICTED_similar_to_Y26D4A_9_partial_Hydra_magnipapillata_gi_221106462_ref_XP_002170719_3e_60_210	Hmag_220463	Hmag_201038	Ctel_98417	Mley_ML177323a	Nvec_17954_	Mley_ML37181a	Hmag_219837	Nvec_38689_	Nvec_6705_SAA	Hmag_222041	Nvec_35714_Vicilin_N	Nvec_50462_Rho_N	Pbac_3472323	Hmag_207275	Nvec_441_zf_C2H2	Nvec_6190_NUDIX	Hmag_216132	Nvec_20968_Rho_N	Smim_73419_PREDICTED_similar_to_Y26D4A_9_Hydra_magnipapillata_gi_221118425_ref_XP_002158142_2e_14_75_9	Nvec_25390_	Ctel_145648	Smim_80186_hypothetical_protein_C33E10_6_Caenorhabditis_elegans_gi_17550776_ref_NP_510803_1e_07_55_8	Hmag_216133	Ctel_97963	Tcas_270017135	Isca_ISCW011652-PA	Ctel_109362	Pfuc_167554_1_71948_t1	Nvec_54371_ChaB	Hmag_209399	Ctel_89520	Smar_001058	Nvec_37545_	Nvec_8141_Rho_N	Hmag_220462	Hmag_226350	Ctel_109368	Pfuc_23347_1_54897_t1	Ctel_92280	Nvec_23503_	Ctel_126558	Nvec_43791_Hep_59	Pfuc_5665_1_31003_t1	Smim_68434_PREDICTED_similar_to_Y26D4A_9_Hydra_magnipapillata_gi_221106115_ref_XP_002169350_2e_11_67_8	Smim_12377_PREDICTED_similar_to_Y26D4A_9_partial_Hydra_magnipapillata_gi_221106462_ref_XP_002170719_2e_11_67_8	Pfuc_1254_1_43959_t1	Hmag_206367	Hmag_207110	Ctel_58106	Ctel_111294	Ctel_96739	Mley_ML42671a	Ctel_114518	Tcas_270016003	Nvec_24819_	Ctel_96408	Pbac_3468223	Nvec_53394_	Nvec_44143_Tash_PEST	Tcas_270010655	Smar_000077	Smim_g28987_t1_PREDICTED_similar_to_Y26D4A_9_partial_Hydra_magnipapillata_gi_221106462_ref_XP_002170719_2e_12_69_7	Nvec_23211_	Mley_ML17219a	Ctel_79965	Pfuc_21570_1_33195_t1	Smim_4909_PREDICTED_similar_to_Y26D4A_9_Hydra_magnipapillata_gi_221091226_ref_XP_002162180_6e_13_74_3	Mley_ML28619a	Isca_ISCW010817-PA	Cgig_00400	Pfuc_2119_1_51527_t1	Pfuc_41977_1_70430_t1	Pfuc_10234_1_46165_t1	Pfuc_219952_1_57500_t1	Pfuc_184514_1_35725_t1	Pfuc_1421_1_15488_t1	Pfuc_14698_1_25333_t1	Cow_05704T0	Nvec_49773_HAP	Smar_000097	Smim_2712_DNA_Pol_B2_domain_containing_protein_Glyptapanteles_flavicoxis_gi_190702371_gb_ACE75264_1e_06_53_1	Isca_ISCW018980-PA	Isca_ISCW002118-PA	Nvec_4757_	Pfuc_400262_1_21768_t1	Ctel_107159	Hmag_210880	Nvec_51243_	Nvec_26349_	Nvec_34211_DUF1103	Pbac_3475780	Pfuc_278432_1_21632_t1	Pfuc_92654_1_28007_t1	Nvec_24719_	Tcas_270016964	Pbac_3476225	Pfuc_85389_1_20627_t1	Pfuc_1139_1_22464_t1	Tcas_270017043	Smar_001055	Nvec_53425_DUF1103	Smar_000362	Hmag_208631	Hmag_221146	Hmag_205256	Tcas_270016901	Tcas_270015315	Tcas_270017011	Tcas_270015749	Tcas_270015877	Nvec_42114_DUF701	Nvec_33840_	Nvec_35049_	Nvec_31240_	Nvec_53992_	Hmag_206376	Nvec_2135_Rho_N	Isca_ISCW007354-PA	Isca_ISCW017910-PA	Smar_001057	Pbac_3462396	Nvec_42631_Phasin	Nvec_18379_Rho_N	Nvec_2950_Phasin	Nvec_6805_Rho_N	Nvec_1097_Rho_N	Nvec_7083_Rho_N	Nvec_15445_	Hmag_206377	Nvec_58032_Rho_N	Nvec_6582_Rho_N	Nvec_56187_Rho_N	Nvec_46848_Rho_N	Nvec_24806_Rho_N	Nvec_7105_Rho_N	Nvec_10802_Rho_N	Nvec_33641_Rho_N	Nvec_7226_	Hmag_227395	Hmag_206456	Nvec_16269_zf_C2H2	Isca_ISCW006835-PA	Hmag_226349	Nvec_51324_Fukutin_related	Nvec_39996_	Nvec_25831_	Isca_ISCW016354-PA	Pfuc_69144_1_49081_t1	Nvec_4481_	Smim_2002_Hypothetical_protein_CBG03970_Caenorhabditis_briggsae_gi_268565247_ref_XP_002639383_5e_07_55_1	Mley_ML01765a	Mley_ML177322a	Nvec_29282_Vicilin_N	Nvec_54132_ChaB	Nvec_440_SapB_2	Nvec_23432_	Nvec_10119_	Nvec_32100_	Nvec_14488_	Nvec_14432_	Nvec_48239_Rho_N	Nvec_22637_	Nvec_11620_	Smim_16034_PREDICTED_similar_to_C33E10_6_Hydra_magnipapillata_gi_221110375_ref_XP_002168688_2e_10_63_9	Smim_46832_PREDICTED_similar_to_Y26D4A_9_partial_Hydra_magnipapillata_gi_221107885_ref_XP_002162279_7e_10_60_8	Nvec_49871_	Nvec_3458_	Nvec_30186_DUF1272	Nvec_17951_	Nvec_19837_	Nvec_28128_	Nvec_23431_	Nvec_35017_	Nvec_41586_	Nvec_44598_	Nvec_49907_	Smim_51549_hypothetical_protein_G5I_04097_Acromyrmex_echinatior_gi_332027227_gb_EGI67314_2e_06_50_1	Pfuc_6319_1_02210_t1	Pfuc_92117_1_56810_t1	Pfuc_88415_1_06104_t1	Pfuc_29805_1_33731_t1	Pfuc_42163_1_05208_t1	Pfuc_46011_1_05342_t1	Smim_4910_4910	Smar_003427	Smar_001167	Tcas_270015536	Tcas_270016978	Tcas_270015895	Tcas_270017063
HG_1793	Bsch_g48619	Csav_000806	Cint_006561	Csav_000809	Csav_000808	Cint_006566	Spur_004702_Ebf3	Ggal_028428	Hsap_Ensmbl0164330_early_B_cell_factor_1_Source_HGNC_Symbol_Acc_3126_EBF1	Csav_000807	Ggal_000320	Dmel_0001319_kn_knot_Source_FlyBase_0001319	Lgig_225788	Drer_016300_early_B_cell_factor_3_Source_ZFIN_Acc_ZDB_GENE_070112_292_ebf3	Znev_10216	Drer_042525_coe2_Source_ZFIN_Acc_ZDB_GENE_990715_11_coe2	Xtro_022402	Xtro_024690	Tspi_316965706	Acar_00008592	Drer_069196_early_B_cell_factor_1b_Source_ZFIN_Acc_ZDB_GENE_090814_2_ebf1b	Tcas_270002853	Cgig_23990_Transcription_factor_collier_Source_UniProtKB_TrEMBL_Acc_K1QVZ4	Drer_016116_early_B_cell_factor_1a_Source_ZFIN_Acc_ZDB_GENE_081028_51_ebf1a	Hrob_112029	Ctel_93575	Rcul_t06532	Xtro_027874	Drer_091287_si_ch211_207n2_6_Source_ZFIN_Acc_ZDB_GENE_131126_3_si_ch211_207n2_6	Avag_14457001	Avag_62254001	Dpul_22285	Csav_000810	Mmar_MMa13595	Hmic_0631100	Cele_006743_unc_3_Protein_UNC_3_unc_3_mRNA_complete_cds_Source_RefSeq_mRNA_Acc_NM_001277048	Avag_04520001	Cint_006573	Skow_11033m	Acar_00003081	Odio_012681001	Ggal_017011	Tadh_28406	Mmar_MMa11295	Ggal_005853	Aque_228261	Nvec_9890_TIG	Avag_54774001	Isca_ISCW021817-PA	Smar_000841	Gsal_14495_transcription_factor_coe3	Bflo_260800108	Hmag_209849	Egra_09052	Emul_10762	Mley_ML04474a	Bmal_170585752	Sjap_0015600	Hsap_Ensmbl0088881_early_B_cell_factor_4_Source_HGNC_Symbol_Acc_29278_EBF4	Acar_00007845	Rcul_t14013	Ggal_040243	Bmal_170585750	Ggal_028427	Hrob_143625	Xtro_027876	Hsap_Ensmbl0221818_early_B_cell_factor_2_Source_HGNC_Symbol_Acc_19090_EBF2	Adig_22412	Smim_23342_early_B_cell_factor_protein_Gallus_gallus_gi_331271819_gb_AED02515_3e_59_194	Sman_194660	Sjap_0015590	Cow_06470T0	Cow_06470T1	Acar_00010641	Acar_00002976	Rcul_t11106	Mmar_MMa11292	Drer_092635_early_B_cell_factor_1_Source_HGNC_Symbol_Acc_3126_EBF1_3_of_3	Skow_11013m	Smar_000842	Isca_ISCW021819-PA	Gsal_3981_ebf2_protein	Egra_09945	Acar_00005817	Emul_09297	Sman_194670	Nvec_9889_MFMR	Hrob_78894	Mmar_MMa13594	Hrob_147258	Pfuc_1877_1_44167_t1	Sjap_0015610	Mmar_MMa34785	Pbac_3470603	Mmar_MMa11296	Smim_23338_transcription_factor_COE_Haliotis_asinina_gi_312166114_gb_ADQ39028_4e_30_120	Xtro_063879	Smim_82160_collier_protein_Parasteatoda_tepidariorum_gi_312174934_emb_CBH20113_3e_31_116	Hsap_Ensmbl0108001_early_B_cell_factor_3_Source_HGNC_Symbol_Acc_19087_EBF3	Acar_00000363	Isca_ISCW021820-PA
HG_5449	Bsch_g42159	Acar_00017350	Xtro_015454	Tadh_61171	Aque_218611	Spur_002012_Atpif1L	Dpul_53007	Hrob_191850	Skow_40992m	Isca_ISCW001951-PA	Rcul_t31256	Drer_067975_ATPase_inhibitory_factor_1a_Source_ZFIN_Acc_ZDB_GENE_070410_36_atpif1a	Lgig_236756	Drer_044092_ATPase_inhibitory_factor_1b_Source_ZFIN_Acc_ZDB_GENE_050506_113_atpif1b	Smar_010979	Nvec_4541_	Tcas_270014813	Sman_134510	Cele_015248_mai_2_Protein_MAI_2_mai_2_mRNA_complete_cds_Source_RefSeq_mRNA_Acc_NM_067935	Skow_07824m	Sjap_0050230	Tspi_316976228	Ctel_228244	Smim_5208_ATPase_inhibitor_putative_Ixodes_scapularis_gi_241111424_ref_XP_002399280_1e_19_85_9	Ggal_034527	Znev_02478	Hmag_227530	Cele_003124_mai_1_Protein_MAI_1_mai_1_mRNA_complete_cds_Source_RefSeq_mRNA_Acc_NM_076135	Dmel_0040660_CG13551	Dmel_0085452_CG34423	Smim_83225_ATPase_inhibitor_putative_Ixodes_scapularis_gi_241111424_ref_XP_002399280_1e_11_63_9	Tcas_270009690	Hmic_0133700	Sman_023010_ATPase_inhibitor_like_protein_trans_spliced_Putative_atpase_inhibitor_Source_UniProtKB_TrEMBL_Acc_Q26549	Egra_02041	Bmal_170587328	Mmar_MMa19522	Cow_04895T0	Sjap_0050240	Hsap_Ensmbl0130770_ATPase_inhibitory_factor_1_Source_HGNC_Symbol_Acc_871_ATPIF1	Isca_ISCW015679-PA	Adig_08606
HG_4389	Bsch_g14375	Spur_004719_Ttc7b	Smim_36305_tetratricopeptide_repeat_protein_tpr_putative_Ixodes_scapularis_gi_240952280_ref_XP_002399369_0_0_933	Acar_00009950	Xtro_061941	Ggal_017354	Znev_02576	Lgig_127587	Hrob_107437	Ctel_175698	Cgig_17101_Tetratricopeptide_repeat_protein_7B_Source_UniProtKB_TrEMBL_Acc_K1R4W2	Drer_074760_tetratricopeptide_repeat_domain_7A_Source_ZFIN_Acc_ZDB_GENE_010319_27_ttc7a	Hsap_Ensmbl0068724_tetratricopeptide_repeat_domain_7A_Source_HGNC_Symbol_Acc_19750_TTC7A	Ggal_016255	Dmel_0021847_l_2_k14710_lethal_2_k14710_Source_FlyBase_0021847	Isca_ISCW000128-PA	Skow_15941m	Tcas_270002262	Dpul_308052	Bflo_260836503	Hmic_0043200	Nvec_24457_TPR_2	Smar_003340	Bmal_170591504	Egra_09804	Emul_03322	Mley_ML001126a	Sman_071950_Tetratricopeptide_repeat_protein_tpr_putative_Source_UniProtKB_TrEMBL_Acc_G4M0C0	Pbac_3461827	Xtro_055320	Odio_000043001	Cow_02266T0	Tadh_52720	Pfuc_5170_1_67185_t1	Gsal_12424_tetratricopeptide_repeat_protein_7b	Aque_228800	Avag_63269001	Spur_011942_Spur_011942	OcarG_9486	Acar_00004354	Bflo_260836497	Avag_33806001	Avag_39578001	Avag_33782001	Sjap_0019810	Cele_021444_Y39A3CR_3_Protein_Y39A3CR_3_isoform_a_Source_RefSeq_mRNA_Acc_NM_001267916	Acar_00020765	Mmar_MMa45240	Rcul_t27194	Tspi_316974000	Hmag_203643	Hsap_Ensmbl0165914_tetratricopeptide_repeat_domain_7B_Source_HGNC_Symbol_Acc_19858_TTC7B	Drer_061207_tetratricopeptide_repeat_domain_7B_Source_ZFIN_Acc_ZDB_GENE_070105_3_ttc7b	Mmar_MMa45241	Mmar_MMa02608	Hmag_230876	Sros_13035T0	Rcul_t03817
HG_8438	Bsch_g9707	Ctel_190994	Csav_020001	Spur_002785_Dda1	Drer_076074_DET1_and_DDB1_associated_1_Source_ZFIN_Acc_ZDB_GENE_040426_2137_dda1	Smar_006228	Ggal_001589	Dmel_0051855_CG31855	Hsap_Ensmbl0130311_DET1_and_DDB1_associated_1_Source_HGNC_Symbol_Acc_28360_DDA1	Smim_71391_TPA_inf_Det1_complexing_ubiquitin_ligase_Amblyomma_variegatum_gi_325303240_tpg_DAA34756_1e_29_112	Acar_00017089	Bflo_260813673	Dpul_230069	Xtro_028669	Znev_14092	Skow_03024m	Lgig_203011	Pfuc_2466_1_66341_t1	Cow_00495T0	Isca_ISCW004083-PA	Mmar_MMa19966	Tadh_54255	Bmal_170592677
HG_11227	Dmel_0035285_CG12025	Cele_017676_F21F3_7_Protein_F21F3_7_F21F3_7_mRNA_complete_cds_Source_RefSeq_mRNA_Acc_NM_001026230	Dpul_311126	Znev_03906	Tcas_270008541	Lgig_231584	Bsch_g66464	Adig_05407	Cow_00224T0	Bflo_260833802	Isca_ISCW003600-PA	Drer_024828_transmembrane_protein_134_Source_ZFIN_Acc_ZDB_GENE_040426_1345_tmem134	Hsap_Ensmbl0172663_transmembrane_protein_134_Source_HGNC_Symbol_Acc_26142_TMEM134	Mmar_MMa46464	Pfuc_11458_1_10326_t1
HG_1988	Bflo_260817838	Bsch_g31909	Odio_009600001	Acar_00012207	Hsap_Ensmbl0007062_prominin_1_Source_HGNC_Symbol_Acc_9454_PROM1	Drer_039966_prominin_1a_Source_ZFIN_Acc_ZDB_GENE_030131_1577_prom1a	Tadh_58606	Ggal_023357	Xtro_053122	Nvec_17748_DUF1312	Xtro_036710	Spur_005134_Prom1L	Skow_39986m	Tadh_58607	Lgig_156479	Cgig_26281_Prominin_1_Source_UniProtKB_TrEMBL_Acc_K1PJ91	Cgig_23076_Prominin_1_A_Source_UniProtKB_TrEMBL_Acc_K1R0F5	Skow_40789m	Skow_40740m	Acar_00020292	Ctel_227753	Xtro_009462	Cgig_05173_Prominin_1_A_Source_UniProtKB_TrEMBL_Acc_K1PH12	Hsap_Ensmbl0155066_prominin_2_Source_HGNC_Symbol_Acc_20685_PROM2	Lgig_175163	Bsch_g35608	Sros_09622T0	Bsch_g55204	Csav_014939	Skow_39998m	Ggal_012354	Ctel_199974	Smim_28647_PREDICTED_prominin_Equus_caballus_gi_194209283_ref_XP_001498729_1e_35_147	Drer_039406_prominin_2_Source_ZFIN_Acc_ZDB_GENE_080723_16_prom2	Ggal_038609	Lgig_175168	Smar_000123	Cgig_25055_Prominin_1_A_Source_UniProtKB_TrEMBL_Acc_K1RD67	Znev_07395	Ggal_000297	Ctel_219500	Pfuc_28428_1_47885_t1	Cgig_05172_Prominin_1_A_Source_UniProtKB_TrEMBL_Acc_K1PAP9	Dpul_95295	Pfuc_289_1_14949_t1	Nvec_25165_Prominin	Smar_001303	Acar_00003446	Aque_227179	Cele_008571_prmn_1_Protein_PRMN_1_prmn_1_mRNA_complete_cds_Source_RefSeq_mRNA_Acc_NM_077506	Tcas_270011437	Ctel_208379	Rcul_t02831	Ctel_187565	Dmel_0026189_prominin_like_prominin_like_Source_FlyBase_0026189	Ctel_216469	Cow_04143T0	Spur_022457_Prom1_1	Spur_003540_Prom1	Rcul_t05121	Rcul_t05122	Adig_05732	Hmag_203532	Tadh_58605	Spur_027811_Spur_027811	Skow_40000m	Spur_006465_Hypp_482	Skow_40002m	Dmel_0259210_prom_prominin_Source_FlyBase_0259210	Nvec_18472_CcmD	Adig_05254	Bflo_260827903	Tcas_270001526	Smim_28661_prominin_like_Danio_rerio_gi_123231857_emb_CAM16490_4e_09_63_2	Isca_ISCW017303-PA	Znev_12616	Pfuc_17794_1_47128_t1	Adig_09456	Spur_020784_Spur_020784	Spur_005654_PromL1b	Pfuc_1133_1_65824_t1	Pfuc_16805_1_39865_t1	Ctel_187564	OcarG_10402	Adig_05253	Acar_00018056	Ggal_036507	Drer_034007_prominin_1_b_Source_ZFIN_Acc_ZDB_GENE_031003_1_prom1b	Nvec_4229_	Mmar_MMa08059	Mbre_7900	Nvec_59577_	Nvec_36167_	Odio_002012001
HG_5393	Smar_007044	Bflo_260833126	Znev_04613	Nvec_28483_Filament	Ggal_027549	Ggal_027552	Hsap_Ensmbl0132938_microtubule_associated_tumor_suppressor_candidate_2_Source_HGNC_Symbol_Acc_20595_MTUS2	Drer_074984_microtubule_associated_tumor_suppressor_candidate_2_Source_HGNC_Symbol_Acc_20595_MTUS2_2_of_2	Smim_25081_PREDICTED_microtubule_associated_tumor_suppressor_candidate_Monodelphis_domestica_gi_334330549_ref_XP_001376437_4e_35_153	Cgig_04106	Lgig_228499	Mmar_MMa21115	Ctel_151450	Cow_00664T0	Pfuc_6925_1_02340_t1	Pfuc_90314_1_06143_t1	Hrob_87285	Xtro_012128	Xtro_012129	Hrob_168974	Spur_028214_Mtusl	Acar_00003967	Drer_062347_microtubule_associated_tumor_suppressor_candidate_2_Source_ZFIN_Acc_ZDB_GENE_091204_75_mtus2	Skow_01271m	Xtro_001489	Drer_034105_microtubule_associated_tumor_suppressor_1_Source_HGNC_Symbol_Acc_29789_MTUS1_1_of_2	Xtro_001490	Drer_071562_mitochondrial_tumor_suppressor_1a_Source_ZFIN_Acc_ZDB_GENE_061103_409_mtus1a	Hsap_Ensmbl0129422_microtubule_associated_tumor_suppressor_1_Source_HGNC_Symbol_Acc_29789_MTUS1	Adig_17132	Mley_ML22351a	Ggal_022108	Acar_00006482	Tadh_56423	Ggal_006934	Hsap_Ensmbl0198624_coiled_coil_domain_containing_69_Source_HGNC_Symbol_Acc_24487_CCDC69	Skow_01270m	Tcas_270013786	Mmar_MMa53013	Hrob_168975	Dpul_98626	Drer_077166_Uncharacterized_protein_Source_UniProtKB_TrEMBL_Acc_E7F232_CABZ01005777_1	Xtro_042070	Acar_00009479	Drer_090923_Uncharacterized_protein_Source_UniProtKB_TrEMBL_Acc_E7FCU4_CABZ01053592_1	Acar_00009915	Mmar_MMa29867
HG_14121	Pfuc_808_1_22313_t1	Lgig_230693	Skow_02536m	Spur_003122_Spur_003122	Cow_04098T0	Cow_04098T1	Bflo_260801351	Tadh_61930	Hmag_210090	Pfuc_179777_1_14091_t1	Smar_000209
HG_7708	Pfuc_35044_1_12194_t1	Bflo_260794758	Znev_11356	Znev_11355	Lgig_229868	Acar_00010589	Ctel_167876	Adig_09921	Drer_000142_chromosome_5_open_reading_frame_28_Source_HGNC_Symbol_Acc_26139_C10H5orf28	Mley_ML002810a	Cow_05662T0	Tadh_23383	Ggal_023937	Isca_ISCW020972-PA	Skow_11368m	Xtro_036171	Dmel_0035475_CG10866	Sros_12231T0	Mbre_30124	Smim_11958_PREDICTED_transmembrane_protein_C5orf28_like_Bombus_terrestris_gi_340708757_ref_XP_003392988_2e_21_95_5	Csav_005355	Tspi_316967350	Hsap_Ensmbl0151881_chromosome_5_open_reading_frame_28_Source_HGNC_Symbol_Acc_26139_C5orf28	Hrob_183836	Adig_04630	Adig_22530	Adig_20056	Adig_09917
HG_5635	Cow_05008T0	Tadh_32497	Mmar_MMa44597	Cele_013323_Y57G11C_33_Protein_Y57G11C_33_isoform_a_Y57G11C_33_mRNA_complete_cds_Source_RefSeq_mRNA_Acc_NM_001268889	Rcul_t26533	Tcas_270014108	Hrob_108199	Znev_13176	Adig_07329	Lgig_233845	Dmel_0039427_CG5447	Ggal_005501	Hsap_Ensmbl0147533_golgin_A7_Source_HGNC_Symbol_Acc_24876_GOLGA7	Pbac_3467056	Ctel_169983	Hmag_226629	Acar_00000534	Emul_04894	Bflo_260831055	Dpul_92217	Egra_10146	Skow_06643m	Smar_013262	Drer_057676_golgi_autoantigen_golgin_subfamily_a_7_Source_ZFIN_Acc_ZDB_GENE_040625_142_golga7	Drer_031461_golgin_A7_family_member_Bb_Source_ZFIN_Acc_ZDB_GENE_090312_173_golga7bb	Drer_036295_golgin_A7_family_member_Ba_Source_ZFIN_Acc_ZDB_GENE_050417_14_golga7ba	Hsap_Ensmbl0155265_golgin_A7_family_member_B_Source_HGNC_Symbol_Acc_31668_GOLGA7B	Hmic_0369500	Spur_025693_Golga7	Aque_227212	Avag_46206001	Bmal_170577292	Sjap_0214830	Avag_44803001	Sman_208080_Acetyl_CoA_C_acetyltransferase_Source_UniProtKB_TrEMBL_Acc_G4VEI1	Avag_28725001	Csav_010502	Sros_01438T0	Mley_ML463531a	Xtro_016990	Odio_009200001	Pfuc_4444_1_52275_t1
HG_8665	Bflo_260834859	Skow_27728m	Nvec_43997_	Spur_004822_Hypp_431	Drer_086681_Uncharacterized_protein_Source_UniProtKB_TrEMBL_Acc_E7EYY8_CABZ01035647_1	Xtro_010510	Hsap_Ensmbl0164808_scaffolding_protein_involved_in_DNA_repair_Source_HGNC_Symbol_Acc_28971_SPIDR	Acar_00020072	Cow_06607T0	Znev_08877	Acar_00011737	Ggal_024526	Ggal_035994	Adig_04070	Sros_07595T0	OcarG_4158	Tadh_55831	Ggal_024518	Hsap_Ensmbl0272972_scaffolding_protein_involved_in_DNA_repair_Source_HGNC_Symbol_Acc_28971_SPIDR	Hmag_230313	Smim_11676_PREDICTED_LOW_QUALITY_PROTEIN_uncharacterized_protein_KIAA0146_like_Equus_caballus_gi_338728295_ref_XP_003365648_9e_07_55_1	Smim_11675_hypothetical_protein_BRAFLDRAFT_75459_Branchiostoma_floridae_gi_260834859_ref_XP_002612427_6e_04_46_6
HG_15191	Cow_00453T0	Skow_39465m	Adig_23504	Hmag_209857	Rcul_t31871	Cow_06361T0	Skow_36322m	Skow_27407m	Avag_63494001	Avag_57974001
HG_5016	Lgig_150043	Hrob_193621	OcarG_2244	Cow_04125T0	Adig_11480	Lgig_218611	Ggal_023375	Skow_13402m	Ctel_165703	Xtro_058653	Tadh_36890	Tadh_19184	Xtro_043865	Avag_62045001	Avag_20279001	Tadh_51409	Ggal_023374	Avag_54353001	Hmag_225914	Ctel_213010	Spur_025517_Cd157_ADP_ribosyl_cyclase_beta_Source_UniProtKB_TrEMBL_Acc_A5HNF4	Drer_086451_Uncharacterized_protein_Source_UniProtKB_TrEMBL_Acc_E7EYR6_CR318624_1	Spur_002461_Aplysia_Adp_Ribcyc	OcarG_2245	Hmag_225912	Skow_42215m	Avag_54676001	Aque_221215	Spur_007538_Cd38	Spur_011160_Spur_011160	Aque_224632	Hrob_171506	Hsap_Ensmbl0004468_CD38_molecule_Source_HGNC_Symbol_Acc_1667_CD38	Adig_05323	Hmag_211503	Hmag_225918	Spur_021297_Spur_021297_ADP_ribosyl_cyclase_isoform_4_Source_UniProtKB_TrEMBL_Acc_G8XYP7	Hrob_179637	Sjap_0313660	Hsap_Ensmbl0109743_bone_marrow_stromal_cell_antigen_1_Source_HGNC_Symbol_Acc_1118_BST1	Sman_025830_Putative_adp_ribosyl_cyclase_Source_UniProtKB_TrEMBL_Acc_G4VAQ4	Hmag_225509	Hmag_225917	Acar_00019322	Nvec_53978_Rib_hydrolayse	Hmag_217524	Hmag_220525	Sros_13238T0	Hmag_220528	Avag_54677001	Hmag_203693	Avag_54352001
HG_11855	Cgig_10849_Protein_FAM54A_Source_UniProtKB_TrEMBL_Acc_K1PQX3	Pfuc_4785_1_45031_t1	Acar_00016754	Mbre_35538	Xtro_038447	Xtro_038446	Tadh_57918	Hrob_160617	Hmag_222520	Cow_00489T0	Sros_08711T0	Smar_007991	Aque_220201	Drer_060394_zgc_153910_Source_ZFIN_Acc_ZDB_GENE_061013_398_zgc_153910
HG_44762	Cow_03847T0	Nvec_57584_	Nvec_57588_Vicilin_N
HG_10460	Cgig_16700	Lgig_204604	Ctel_220565	Xtro_026727	Drer_071414_chromosome_17_open_reading_frame_62_Source_HGNC_Symbol_Acc_28672_C12H17orf62_1_of_2	Drer_091228_chromosome_17_open_reading_frame_62_Source_HGNC_Symbol_Acc_28672_C12H17orf62_2_of_2	Skow_10342m	Acar_00016615	Bflo_260801255	Ggal_002442	Hsap_Ensmbl0178927_chromosome_17_open_reading_frame_62_Source_HGNC_Symbol_Acc_28672_C17orf62	Spur_000604_Spur_000604	OcarG_2816	Aque_223684	Hrob_161717	Cow_06911T0	Tadh_53709
HG_26575	Cow_06132T0	Avag_61013001	Avag_43482001	Avag_16400001	Avag_60820001
HG_842	Cow_07351T0	Bsch_g11107	Mmar_MMa57062	Bflo_260837067	Spur_024416_Neurx	Smim_58388_PREDICTED_neurexin_alpha_like_Bombus_terrestris_gi_340727455_ref_XP_003402059_4e_123_398	Pfuc_660_1_58191_t1	Smim_68287_Neurexin_alpha_Harpegnathos_saltator_gi_307191568_gb_EFN75066_1e_43_153	Cint_010513	Cint_010509	Cint_010501	Smar_009036	Dpul_20079	Lgig_141333	Skow_38924m	Lgig_146091	Cgig_12502_Neurexin_1_alpha_Source_UniProtKB_TrEMBL_Acc_K1Q368	Znev_07291	Dmel_0038975_Nrx_1_Neurexin_1_Source_FlyBase_0038975	Tcas_270010294	Drer_061454_neurexin_2a_Source_ZFIN_Acc_ZDB_GENE_070206_5_nrxn2a	Isca_ISCW021414-PA	Lgig_71684	Drer_061647_neurexin_1a_Source_ZFIN_Acc_ZDB_GENE_070206_1_nrxn1a	Drer_063606_neurexin_2_Source_HGNC_Symbol_Acc_8009_NRXN2_2_of_2	Hsap_Ensmbl0110076_neurexin_2_Source_HGNC_Symbol_Acc_8009_NRXN2	Dpul_230048	Ggal_014816	Ggal_031326	Acar_00001611	Xtro_034004	Ggal_017108	Cow_00286T1	Cow_00286T0	Ggal_017104	Isca_ISCW020056-PA	Bsch_g62054	Acar_00021227	Acar_00014918	Drer_062693_neurexin_3b_Source_ZFIN_Acc_ZDB_GENE_070206_10_nrxn3b	Dpul_344656	Pfuc_46914_1_56013_t1	Mmar_MMa00701	Xtro_040848	Mmar_MMa06806	Bsch_g22743	Bsch_g46796	Bsch_g29487	Drer_063635_neurexin_1b_Source_ZFIN_Acc_ZDB_GENE_070206_3_nrxn1b	Ctel_22004	Xtro_024226	Xtro_033685	Bsch_g29485	Acar_00021589	Smim_1063_Neurexin_alpha_Camponotus_floridanus_gi_307167988_gb_EFN61332_4e_106_334	Tcas_270010295	Mmar_MMa50430	Smim_82212_Neurexin_alpha_Camponotus_floridanus_gi_307167988_gb_EFN61332_3e_134_410	Rcul_t04842	Sman_180760_Chondroitin_sulfate_proteoglycan_related_Source_UniProtKB_TrEMBL_Acc_G4V7T5	Odio_009245001	Sjap_0132100	OcarG_10488	Cgig_23109_Neurexin_1_alpha_Source_UniProtKB_TrEMBL_Acc_K1QJN4	Ctel_43082	Hrob_173496	Mley_ML044119a	Pbac_3461757	Hrob_62081	Pfuc_58784_1_20257_t1	Bsch_g29486	Sjap_0082150	OcarG_5595	Rcul_t07088	Spur_018827_Lama2L_1	Mmar_MMa46427	Pfuc_1349_1_29697_t1	Hmic_0368100	Smar_002145	Smim_68290_AGAP004066_PA_Anopheles_gambiae_str_PEST_gi_333466618_gb_EAA05336_6_5e_82_278	Lgig_141314	Smim_56903_AGAP004066_PA_Anopheles_gambiae_str_PEST_gi_333466618_gb_EAA05336_6_7e_64_225	Nvec_22760_	Mmar_MMa21221	Hmag_225096	Csav_007608	Isca_ISCW011485-PA	Skow_38962m	OcarG_10010	Hmag_231516	Hrob_187786	Mmar_MMa50428	Lgig_97249	Smim_68286_neurexin_precursor_Apis_mellifera_gi_224809506_ref_NP_001139212_1e_07_55_5	Mmar_MMa45476	Adig_23198	Bflo_260785518	Bflo_260817804	OcarG_6955	Hrob_172177	Adig_15501	Adig_15503	Bmal_170572046	Bflo_260813914	Csav_007604	Drer_076051_Uncharacterized_protein_Source_UniProtKB_TrEMBL_Acc_F1QHW5_CABZ01062994_1	Xtro_040854	Ggal_038997	Acar_00001434	Hrob_175690	Tspi_316977782	Spur_012138_LamG_Egff2	Pfuc_1349_1_29694_t1	Ctel_26965	Tspi_316960890	Spur_004231_Lama2L	Bmal_170576786	Nvec_47423_	Hmag_210001	Lgig_162527	OcarG_1100	Mmar_MMa39461	Sros_12198T0	Bsch_g62895	Smim_12092_class_D_atypical_G_protein_coupled_receptor_GPRstn1_putative_Pediculus_humanus_corporis_gi_242004578_ref_XP_002423159_1e_49_180	Bsch_g9386	Cgig_06592_Neurexin_3_beta_Source_UniProtKB_TrEMBL_Acc_K1QXF1	Drer_063150_neurexin_2b_Source_ZFIN_Acc_ZDB_GENE_070206_7_nrxn2b	Xtro_026866	Smim_79146_PREDICTED_neurexin_alpha_like_Bombus_terrestris_gi_340727455_ref_XP_003402059_1e_49_189	Avag_08935001	Drer_043746_neurexin_3a_Source_ZFIN_Acc_ZDB_GENE_070206_9_nrxn3a	Xtro_003958	Acar_00018933	Acar_00012586	Acar_00017081	Hsap_Ensmbl0179915_neurexin_1_Source_HGNC_Symbol_Acc_8008_NRXN1	Acar_00015969	Cgig_06593	Smim_83101_PREDICTED_neurexin_alpha_like_Bombus_terrestris_gi_340727455_ref_XP_003402059_6e_69_249	Cgig_06594_Neurexin_2_alpha_Source_UniProtKB_TrEMBL_Acc_K1PWY7	Lgig_141342	Emul_09324	Emul_07779	Egra_10199	Pfuc_98568_1_35194_t1	Rcul_t25790	Smar_013751	Nvec_27751_Laminin_G_2	Rcul_t38564	Hmic_0532500	Hsap_Ensmbl0021645_neurexin_3_Source_HGNC_Symbol_Acc_8010_NRXN3	Avag_35822001	Gsal_185_chondroitin_sulfate_proteoglycan_related	Nvec_13148_Laminin_G_2	Gsal_997_neurexin_2_like	Tcas_270010296	Egra_06517	Bflo_260837065	Hrob_177182	Hrob_66974	Bmal_170580877	Avag_12426001	Hrob_65329	Sjap_0009790	Hrob_76021	OcarG_6516	Sros_05398T0	Nvec_10655_	Hrob_176719	Sjap_0071970	Hrob_160848	Hrob_177183	Nvec_31301_EGF	Hmag_207045	Dpul_277091	Rcul_t43453	Ggal_017107	Mmar_MMa38626	Hrob_173495	Hrob_170114	Hmic_0532600	Mley_ML16901a	Gsal_14779_hypothetical_protein	Isca_ISCW021413-PA	Nvec_47537_	Mmar_MMa16583	Tspi_316969863	Znev_07290
HG_12443	Cgig_07095_Zinc_finger_FYVE_domain_containing_protein_27_Source_UniProtKB_TrEMBL_Acc_K1PEK4	Lgig_162115	Skow_12671m	Hrob_189510	Tadh_58546	Acar_00002984	Ggal_012167	Hmag_212078	Xtro_029639	Hsap_Ensmbl0155256_zinc_finger_FYVE_domain_containing_27_Source_HGNC_Symbol_Acc_26559_ZFYVE27	Drer_059835_zinc_finger_FYVE_domain_containing_27_Source_ZFIN_Acc_ZDB_GENE_061013_502_zfyve27	Cow_04309T0	Spur_026865_Hypp_1189
HG_44744	Cow_02919T0	Mbre_10910	Mbre_10909
HG_11153	Bsch_g14145	Bsch_g33812	Bsch_g51073	Ctel_201682	Csav_017055	Spur_016604_Pask	OcarG_9419	Cow_02897T0	Nvec_41896_	Mmar_MMa28658	Isca_ISCW010853-PA	Hmag_217618	Mmar_MMa29129	Smim_36365_PREDICTED_PAS_domain_containing_serine_threonine_protein_kinase_like_isoform_5_Pongo_abelii_gi_297669923_ref_XP_002813131_7e_25_109	Nvec_33715_
HG_4868	Spur_020616_Lrrc68	Bsch_g63250	Csav_015443	Cint_017848	Drer_075759_sterile_alpha_motif_domain_containing_4A_Source_ZFIN_Acc_ZDB_GENE_070720_7_samd4a	Bflo_260831238	Smim_21225_PREDICTED_smaug_like_Saccoglossus_kowalevskii_gi_291230520_ref_XP_002735204_8e_159_487	Hsap_Ensmbl0179134_sterile_alpha_motif_domain_containing_4B_Source_HGNC_Symbol_Acc_25492_SAMD4B	Ggal_019899	Acar_00008834	Smar_003100	Pfuc_7448_1_52961_t1	Xtro_006360	Adig_06265	Lgig_119139	Znev_09050	Tadh_20291	Cgig_06768_Smaug_like_protein_1_Source_UniProtKB_TrEMBL_Acc_K1QEH5	Ctel_160280	Hmag_208181	Aque_224557	Isca_ISCW008726-PA	Dmel_0016070_smg_smaug_Source_FlyBase_0016070	Odio_010560001	Skow_44245m	Xtro_026698	Acar_00016130	Nvec_47201_SAM_1	Tcas_270005649	Skow_35264m	Mley_ML008010a	Cele_022538_ZC190_4_Protein_ZC190_4_ZC190_4_mRNA_complete_cds_Source_RefSeq_mRNA_Acc_NM_072832	Rcul_t48168	Dpul_309189	Avag_52794001	Avag_12524001	Avag_08627001	OcarG_8947	Hrob_180451	Cow_05749T0	Nvec_33421_SAM_1	Tspi_316976600	Cow_00169T0	Hsap_Ensmbl0020577_sterile_alpha_motif_domain_containing_4A_Source_HGNC_Symbol_Acc_23023_SAMD4A	Mmar_MMa46116	Sman_021100	Mmar_MMa46118	Nvec_33953_
HG_3814	Tadh_25295	Bflo_260835047	Bflo_260806849	Drer_075659_folate_receptor_1_adult_Source_HGNC_Symbol_Acc_3791_FOLR1	Lgig_125346	Ggal_035594	Skow_43788m	Nvec_52577_	Hsap_Ensmbl0110195_folate_receptor_1_adult_Source_HGNC_Symbol_Acc_3791_FOLR1	Adig_23601	Aque_214427	Smar_008625	Xtro_051710	Bflo_260829379	Lgig_218859	Hsap_Ensmbl0165457_folate_receptor_2_fetal_Source_HGNC_Symbol_Acc_3793_FOLR2	Cint_022914	Nvec_52198_Folate_rec	Xtro_060445	Xtro_010318	Hsap_Ensmbl0183560_folate_receptor_4_delta_putative_Source_HGNC_Symbol_Acc_32565_FOLR4	Spur_012765_Folr1	Acar_00019753	Adig_18553	Csav_018377	Xtro_007076	Ggal_037592	Dpul_299512	Csav_001440	Smim_9861_folate_receptor_like_protein_Daphnia_pulex_gi_321478014_gb_EFX88972_1e_69_225	Odio_010840001	Sjap_0210110	Drer_021936_zgc_109949_Source_ZFIN_Acc_ZDB_GENE_050522_166_zgc_109949	Egra_02418	Cint_012310	Hmag_216402	Adig_04730	Hmic_0719300	Cow_02570T0	Acar_00013378	Emul_00597	Ggal_037590	Bsch_g29766	Hsap_Ensmbl0110203_folate_receptor_3_gamma_Source_HGNC_Symbol_Acc_3795_FOLR3	Mmar_MMa12950	Znev_04146	Isca_ISCW007921-PA	Ggal_016728	Bsch_g56757	Cint_023027	Csav_001397	Acar_00015478	Acar_00020116	Odio_006002001	Isca_ISCW009327-PA	Adig_03832	Odio_006329001	Isca_ISCW024723-PA	Acar_00020861	Acar_00018391	Hsap_Ensmbl0132026_retbindin_Source_HGNC_Symbol_Acc_30310_RTBDN	Ggal_037589	Mmar_MMa06430
HG_44798	Cow_05435T0	Mley_ML22784a	Pbac_3463746
HG_44693	Cow_00597T0	Sros_12570T0	Mbre_33862
HG_6844	Hmag_231093	Cow_02668T0	Smim_g51685_t1_pygopus_putative_Ixodes_scapularis_gi_241695263_ref_XP_002413030_3e_54_181	Bsch_g53149	Tcas_270014625	Hsap_Ensmbl0163348_pygopus_family_PHD_finger_2_Source_HGNC_Symbol_Acc_30257_PYGO2	Drer_036772_pygopus_homolog_2_Drosophila_Source_ZFIN_Acc_ZDB_GENE_050809_108_pygo2	Acar_00015512	Drer_044963_pygopus_homolog_1_Drosophila_Source_ZFIN_Acc_ZDB_GENE_080204_62_pygo1	Znev_00547	Hrob_98481	Ggal_006959	Hsap_Ensmbl0171016_pygopus_family_PHD_finger_1_Source_HGNC_Symbol_Acc_30256_PYGO1	Ctel_177579	Xtro_057873	Isca_ISCW012547-PA	Spur_009140_Pygopos	Pfuc_1518_1_22629_t1	Smar_010083	Mmar_MMa27346	Dmel_0043900_pygo_pygopus_Source_FlyBase_0043900	Skow_12604m	Avag_09889001	Avag_28027001	Tadh_54118	Lgig_59649	Mley_ML22073a	Aque_223824	Tspi_316975874	Rcul_t14346	Pbac_3474578	Odio_014585001	Bmal_170574181
HG_30497	Cow_04257T0	Cow_06609T0	Cow_06383T0	Hrob_173525
HG_5309	Spur_025816_Tbcel_1	Hmag_214283	Lgig_104573	Hsap_Ensmbl0154114_tubulin_folding_cofactor_E_like_Source_HGNC_Symbol_Acc_28115_TBCEL	Tcas_270005619	Acar_00002723	Ggal_029054	Xtro_037162	Drer_019525_tubulin_folding_cofactor_E_like_b_Source_ZFIN_Acc_ZDB_GENE_100921_13_tbcelb	Dmel_0033495_CG12214	Znev_04334	Skow_16836m	Smar_000679	Smim_58727_tubulin_specific_chaperone_E_putative_Pediculus_humanus_corporis_gi_242010425_ref_XP_002425968_4e_82_266	Bflo_260821926	Avag_32754001	Cgig_14181_Tubulin_specific_chaperone_cofactor_E_like_protein_Source_UniProtKB_TrEMBL_Acc_K1RJ09	Avag_63010001	Cele_016866_coel_1_Protein_COEL_1_isoform_a_coel_1_mRNA_complete_cds_Source_RefSeq_mRNA_Acc_NM_171665	Avag_47887001	Ctel_44184	Spur_014101_TbceL	Gsal_1893_tubulin_specific_chaperone_cofactor_e_like_protein	Bmal_170588961	Mley_ML05767a	Bflo_260837244	Rcul_t37402	Drer_002682_tubulin_folding_cofactor_E_like_a_Source_ZFIN_Acc_ZDB_GENE_040426_1719_tbcela	Lgig_235828	Dpul_309060	Spur_017420_Spur_017420	Aque_222269	Adig_09481	Skow_28394m	Pfuc_39441_1_19723_t1	Nvec_47329_	Sjap_0306160	Pfuc_100118_1_35215_t1	Pfuc_101316_1_49551_t1	Cgig_28483	Cow_01657T0	Mmar_MMa44255	Lgig_167913	Pfuc_97521_1_20838_t1	Skow_20621m	Avag_32000001
HG_10478	Cow_02814T0	Cow_08790T0	Cow_08554T0	Cow_08805T0	Cow_08693T0	Cow_09013T0	Cow_08386T0	Cow_08641T0	Cow_08464T0	Cow_08918T0	Cow_08648T0	Cow_08645T0	Cow_08649T0	Cow_09209T0	Cow_04127T0	Cow_09234T0	Aque_220771
HG_1075	Sros_07383T0	Tcas_270006842	Isca_ISCW001007-PA	Spur_005295_Raph1L	Hsap_Ensmbl0141738_growth_factor_receptor_bound_protein_7_Source_HGNC_Symbol_Acc_4567_GRB7	Bsch_g25004	Bsch_g31802	Bflo_260793992	Isca_ISCW014636-PA	Ggal_014104	Drer_061732_Ras_association_RalGDS_AF_6_and_pleckstrin_homology_domains_1_Source_HGNC_Symbol_Acc_14436_RAPH1_2_of_2	Hsap_Ensmbl0173166_Ras_association_RalGDS_AF_6_and_pleckstrin_homology_domains_1_Source_HGNC_Symbol_Acc_14436_RAPH1	Drer_006301_Ras_association_RalGDS_AF_6_and_pleckstrin_homology_domains_1_Source_ZFIN_Acc_ZDB_GENE_070912_156_raph1	Smar_010958	Acar_00004399	Xtro_060449	Ggal_037621	Ggal_037622	Dpul_63040	Ggal_012240	Acar_00008008	Cgig_23325_Ras_associated_and_pleckstrin_like_protein_domains_containing_protein_1_Source_UniProtKB_TrEMBL_Acc_K1Q0M2	Xtro_040776	Drer_016505_amyloid_beta_A4_precursor_protein_binding_family_B_member_1_interacting_protein_Source_ZFIN_Acc_ZDB_GENE_040426_1318_apbb1ip	Xtro_064069	Ctel_106328	Znev_01746	Tcas_270008044	Smim_75282_amyloid_beta_protein_binding_member_1interacting_protein_putative_Ixodes_scapularis_gi_241835076_ref_XP_002415024_2e_159_498	Tspi_316974346	Avag_48610001	Avag_18551001	Avag_01109001	Avag_32884001	Skow_44407m	Cele_003243_mig_10_Protein_MIG_10_isoform_c_Source_RefSeq_mRNA_Acc_NM_001026077	Adig_14216	Dmel_0261811_pico_pico_Source_FlyBase_0261811	Mmar_MMa00405	Aque_222154	Aque_216122	Skow_31027m	Cint_027246	Lgig_140588	Hmic_0781200	Nvec_6245_	Ctel_176380	Drer_068280_Uncharacterized_protein_Source_UniProtKB_TrEMBL_Acc_E7F104_CABZ01083696_1	Mley_ML035811a	Egra_06342	Spur_021942_Grb14	Egra_03510	Emul_10362	Emul_10306	Ggal_032500	Tadh_54043	Xtro_053458	Hmic_0076800	Bmal_170572924	Drer_035308_growth_factor_receptor_bound_protein_10b_Source_ZFIN_Acc_ZDB_GENE_091020_12_grb10b	Acar_00008345	Ggal_021357	Ggal_021356	OcarG_1093	Ggal_036287	Acar_00003367	Drer_002013_growth_factor_receptor_bound_protein_10a_Source_ZFIN_Acc_ZDB_GENE_040822_32_grb10a	Hrob_73886	Bflo_260809377	Sjap_0090400	Drer_042726_growth_factor_receptor_bound_protein_7_Source_HGNC_Symbol_Acc_4567_GRB7	Acar_00000803	Xtro_019695	Cow_02331T0	Odio_010186001	Znev_05451	Xtro_033179	Tadh_54042	Smim_14856_Growth_factor_receptor_bound_protein_putative_Pediculus_humanus_corporis_gi_242021002_ref_XP_002430936_1e_113_356	Sman_052250_Putative_growth_factor_receptor_bound_protein_Source_UniProtKB_TrEMBL_Acc_G4VHZ9	Gsal_8260_growth_factor_receptor_bound_protein_14	Spur_020602_Raph1L_2	Sros_11649T0	Pfuc_2551_1_58942_t1	Mbre_31043	Mley_ML11057a	OcarG_8693	Smar_010668	Hrob_180684	Rcul_t33319	Rcul_t27502	Hsap_Ensmbl0115290_growth_factor_receptor_bound_protein_14_Source_HGNC_Symbol_Acc_4565_GRB14	Nvec_14836_	Csav_005223	Adig_07086	Hrob_191344	Hsap_Ensmbl0106070_growth_factor_receptor_bound_protein_10_Source_HGNC_Symbol_Acc_4564_GRB10	Bsch_g60796	Bsch_g35054	Cint_006852	Csav_005222	Isca_ISCW013478-PA	Spur_009026_Spur_009026	Nvec_51792_SH2	Bsch_g50169	Bmal_170591841	Adig_12986	OcarG_8153	Nvec_13732_SH2	Spur_007698_Spur_007698	Cint_029603	Mbre_33487	Nvec_22865_	Mbre_32932	OcarG_3114	Bsch_g68639	Adig_23679	Ctel_194980	Bmal_170571924	Rcul_t44360	Cele_012546_Y37D8A_4_Protein_Y37D8A_4_Y37D8A_4_mRNA_complete_cds_Source_RefSeq_mRNA_Acc_NM_067269	Acar_00021007	Hsap_Ensmbl0077420_amyloid_beta_A4_precursor_protein_binding_family_B_member_1_interacting_protein_Source_HGNC_Symbol_Acc_17379_APBB1IP	Hmag_228929	Mmar_MMa14746	Smim_75276_putative_PH_domain_protein_Trichinella_spiralis_gi_339241979_ref_XP_003376915_1e_15_84_0	Adig_15306	Sros_03898T0	Rcul_t07720
HG_13131	Hmag_218491	Hmag_217235	Hmag_218492	Hmag_218493	Cow_02911T0	Mley_ML01817a	Hmag_217141	Hmag_200088	Mley_ML030522a	Hmag_231609	Hmag_231229	Mley_ML030242a
HG_6678	Cgig_16906_Speedy_protein_1_B_Source_UniProtKB_TrEMBL_Acc_K1Q7A5	Xtro_003450	Lgig_66401	Ggal_028027	Bflo_260830457	Drer_059131_speedy_homolog_A_Xenopus_laevis_Source_ZFIN_Acc_ZDB_GENE_041010_194_spdya	Xtro_060191	Skow_08042m	Cint_027985	Acar_00009139	Sman_170320_Putative_speedy_protein_1_A_Spy1_A_XSpy1_A_Rapid_inducer_of_G2_M_progression_in_oocytes_A_RINGO_A_P33_ringo_A_XRINGO_A_Protein_Ls26_Source_UniProtKB_TrEMBL_Acc_G4V8A6	Ctel_223231	Csav_001247	Smar_003098	Spur_010416_Speedy_Ringo	Nvec_11324_Retinin_C	Hsap_Ensmbl0204710_speedy_RINGO_cell_cycle_regulator_family_member_C_Source_HGNC_Symbol_Acc_32681_SPDYC	Aque_224562	Spur_008037_Spur_008037	Znev_06022	Hmic_0247700	Odio_006065001	Hmag_206145	Dpul_306764	Gsal_8578_speedy_protein_a_like	Avag_20094001	Hrob_68524	Pfuc_19883_1_61948_t1	Hsap_Ensmbl0163806_speedy_RINGO_cell_cycle_regulator_family_member_A_Source_HGNC_Symbol_Acc_30613_SPDYA	Avag_16861001	Rcul_t09470	Cow_07881T0	Csav_001248	Tspi_316972216
HG_39271	Cow_03854T0	Sros_01439T0	Mbre_23600
HG_27791	Cow_07713T0	OcarG_2531	Hmag_219597	Aque_230052	Adig_09731
HG_5407	Skow_26804m	Pfuc_8789_1_60503_t1	Acar_00002304	Cgig_06278_GRIP_and_coiled_coil_domain_containing_protein_2_Source_UniProtKB_TrEMBL_Acc_K1PL07	Smar_009432	Lgig_167132	Ggal_027078	Spur_015195_Gcc2	Mmar_MMa21825	Smim_34464_PREDICTED_similar_to_mKIAA0336_protein_partial_Strongylocentrotus_purpuratus_gi_115891709_ref_XP_794992_2e_103_362	Isca_ISCW022794-PA	Cele_011503_T05G5_9_Protein_T05G5_9_isoform_b_T05G5_9_mRNA_complete_cds_Source_RefSeq_mRNA_Acc_NM_001027578	Bmal_170587102	Lgig_129381	Hmag_213159	Odio_003395001	Ctel_155764	Xtro_022838	Spur_003519_Gcc2_2	Znev_02357	Csav_017114	Avag_22028001	Aque_220742	Skow_26884m	Mmar_MMa25636	Avag_61340001	Tcas_270006579	Sros_10958T0	Dmel_0037979_CG3532	Dpul_219999	OcarG_3670	Pfuc_13916_1_32366_t1	Pfuc_69404_1_05815_t1	Cgig_23507_RANBP2_like_and_GRIP_domain_containing_protein_8_Source_UniProtKB_TrEMBL_Acc_K1QC48	Hrob_78291	Avag_21448001	Mley_ML03197a	Hmag_213158	Avag_21447001	Tspi_316972006	Cow_02909T0	Hmag_200147	Mbre_33471	Znev_02356	Hsap_Ensmbl0135968_GRIP_and_coiled_coil_domain_containing_2_Source_HGNC_Symbol_Acc_23218_GCC2	Spur_001703_Spur_001703
HG_13869	Skow_23907m	Aque_229552	Adig_14904	Cow_06844T0	Znev_03173	Hmag_215806
HG_8701	Xtro_044193	Cgig_07913_Eukaryotic_translation_elongation_factor_1_epsilon_1_Source_UniProtKB_TrEMBL_Acc_K1QFX0	Hsap_Ensmbl0265818_EEF1E1_BLOC1S5_readthrough_NMD_candidate_Source_HGNC_Symbol_Acc_49187_EEF1E1_BLOC1S5	Ggal_020822	Lgig_149685	Acar_00002992	Bflo_260782772	Drer_071774_eukaryotic_translation_elongation_factor_1_epsilon_1_Source_ZFIN_Acc_ZDB_GENE_030131_4949_eef1e1	Spur_016439_Eef1e1	Skow_04270m	Ctel_94100	Hrob_91562	Isca_ISCW004346-PA	Hmag_232401	Tadh_58127	Smim_43309_PREDICTED_eukaryotic_translation_elongation_factor_epsilon_like_Monodelphis_domestica_gi_126322391_ref_XP_001377927_3e_12_68_2	Cint_017564	Csav_019980	Dmel_0050185_CG30185	Cow_00426T0	Smar_010137	Znev_02411
HG_13185	Spur_024803_Spur_024803	Skow_26581m	Hsap_Ensmbl0156384_SWI5_dependent_recombination_repair_1_Source_HGNC_Symbol_Acc_29574_SFR1	Drer_021974_SWI5_dependent_recombination_repair_1_Source_ZFIN_Acc_ZDB_GENE_070410_27_sfr1	Sros_02361T0	Ggal_038349	Bflo_260786153	Ggal_013642	Acar_00005033	Xtro_024903	Cow_07018T0	Znev_09516
HG_8211	OcarG_2801	Ggal_024914	Isca_ISCW017376-PA	Dmel_0010340_140up_upstream_of_RpII140_Source_FlyBase_0010340	Spur_017755_C3orf1	Bflo_260799085	Drer_053466_translocase_of_inner_mitochondrial_membrane_domain_containing_1_Source_ZFIN_Acc_ZDB_GENE_050417_369_timmdc1	Cow_02589T0	Aque_220932	Tadh_62153	Sros_06165T0	Acar_00013497	Nvec_21274_	Skow_31885m	Tcas_270013727	Znev_06841	Dpul_303737	Hsap_Ensmbl0113845_translocase_of_inner_mitochondrial_membrane_domain_containing_1_Source_HGNC_Symbol_Acc_1321_TIMMDC1	Ctel_220198	Smim_5265_RPII140_upstream_gene_protein_Culex_quinquefasciatus_gi_170032524_ref_XP_001844131_5e_18_87_8	Spur_000785_Spur_000785	Hmag_222020	Ggal_040598
HG_6911	Cgig_12322_Interferon_alpha_inducible_protein_27_Source_UniProtKB_TrEMBL_Acc_K1QMG7	Cgig_03770_Interferon_alpha_inducible_protein_27_Source_UniProtKB_TrEMBL_Acc_K1PYI9	Ggal_034408	Hsap_Ensmbl0119632_interferon_alpha_inducible_protein_27_like_2_Source_HGNC_Symbol_Acc_19753_IFI27L2	Hsap_Ensmbl0165949_interferon_alpha_inducible_protein_27_Source_HGNC_Symbol_Acc_5397_IFI27	Hsap_Ensmbl0126709_interferon_alpha_inducible_protein_6_Source_HGNC_Symbol_Acc_4054_IFI6	Acar_00005098	Lgig_171606	Lgig_171607	Lgig_176462	Drer_074754_si_dkey_188i13_9_Source_ZFIN_Acc_ZDB_GENE_090313_211_si_dkey_188i13_9	Lgig_60293	Drer_092895_si_dkey_188i13_11_Source_ZFIN_Acc_ZDB_GENE_090313_209_si_dkey_188i13_11	Drer_075151_si_dkey_188i13_10_Source_ZFIN_Acc_ZDB_GENE_090313_208_si_dkey_188i13_10	Acar_00018177	Cow_01020T0	Spur_023498_Spur_023498	Drer_017489_zgc_123068_Source_ZFIN_Acc_ZDB_GENE_051030_98_zgc_123068	Spur_014433_Spur_014433	Pfuc_22896_1_33301_t1	Drer_092725_si_dkey_188i13_8_Source_ZFIN_Acc_ZDB_GENE_090312_93_si_dkey_188i13_8	Cow_01019T0	Drer_039243_zgc_152791_Source_ZFIN_Acc_ZDB_GENE_060901_4_zgc_152791	Spur_003469_Spur_003469	Spur_014042_Spur_014042	Drer_074217_si_dkey_188i13_6_Source_ZFIN_Acc_ZDB_GENE_030131_7410_si_dkey_188i13_6	Drer_078389_si_dkey_188i13_7_Source_ZFIN_Acc_ZDB_GENE_090312_190_si_dkey_188i13_7	Pfuc_136409_1_21188_t1	Lgig_237812	Pfuc_2678_1_66412_t1	Pfuc_2678_1_66413_t1	Pfuc_98605_1_20851_t1	Spur_025347_Spur_025347
HG_2645	Adig_05474	Cele_006410_nck_1_Protein_NCK_1_isoform_a_Source_RefSeq_mRNA_Acc_NM_076305	Tspi_316976472	Mley_ML07824a	Ctel_176611	Smim_4296_PREDICTED_similar_to_GA17645_PA_Tribolium_castaneum_gi_189237088_ref_XP_969702_2e_145_431	Mmar_MMa01023	Mmar_MMa25924	Smim_47281_SH2_SH3_adaptor_protein_Drosophila_melanogaster_gi_1373390_gb_AAB05596_1e_105_326	Drer_043361_NCK_adaptor_protein_2b_Source_ZFIN_Acc_ZDB_GENE_040801_235_nck2b	Spur_014752_Nck	Ggal_027070	Sjap_0071560	Sman_014850_Putative_dreadlocks_dock_Source_UniProtKB_TrEMBL_Acc_G4VBX5	Egra_00897	Acar_00010275	Hmic_0965000	Dpul_306711	Gsal_13461_cytoplasmic_protein_nck2	Isca_ISCW023626-PA	Emul_04798	Odio_004977001	Pbac_3468345	Xtro_046847	Cow_02036T0	OcarG_10690	Cgig_11832_Cytoplasmic_protein_NCK2_Source_UniProtKB_TrEMBL_Acc_K1Q4Z1	Dmel_0010583_dock_dreadlocks_Source_FlyBase_0010583	Tcas_270007251	Znev_01015	Hsap_Ensmbl0158092_NCK_adaptor_protein_1_Source_HGNC_Symbol_Acc_7664_NCK1	Hmag_230471	Pbac_3472666	Smar_004929	Drer_075369_NCK_adaptor_protein_1b_Source_ZFIN_Acc_ZDB_GENE_090317_1_nck1b	Skow_32264m	Nvec_10902_SH3_1	Avag_33755001	Csav_001225	Csav_001229	Csav_001228	Csav_001224	Csav_001227	Csav_001230	Csav_001226	Xtro_053525	Rcul_t46885	Drer_074262_NCK_adaptor_protein_1a_Source_ZFIN_Acc_ZDB_GENE_070912_547_nck1a	Cint_016260	Cint_023630	Cint_023631	Drer_018206_NCK_adaptor_protein_2a_Source_ZFIN_Acc_ZDB_GENE_040426_686_nck2a	Mley_ML376311a	Lgig_130110	Avag_54851001	Avag_34017001	Hsap_Ensmbl0071051_NCK_adaptor_protein_2_Source_HGNC_Symbol_Acc_7665_NCK2	Avag_19336001	Avag_33756001	Aque_212513	Avag_64236001	Bsch_g9513	Mmar_MMa51257	Rcul_t25971	Mmar_MMa25923	Hmic_0178200	Adig_20911	Mley_ML048116a	Pbac_3476662
HG_5675	Mley_ML08239a	OcarG_2216	Bsch_g36655	Xtro_002691	Spur_025137_Kiaa1310L	Drer_029556_KAT8_regulatory_NSL_complex_subunit_3_Source_ZFIN_Acc_ZDB_GENE_050809_132_kansl3	Bflo_260786123	Lgig_119842	Hsap_Ensmbl0114982_KAT8_regulatory_NSL_complex_subunit_3_Source_HGNC_Symbol_Acc_25473_KANSL3	Cgig_19874	Acar_00001874	Nvec_18786_	Skow_44905m	Ctel_172948	Ggal_023412	Dmel_0033897_Rcd1_Reduction_in_Cnn_dots_1_Source_FlyBase_0033897	Cele_018812_F54D11_2_Protein_F54D11_2_F54D11_2_mRNA_complete_cds_Source_RefSeq_mRNA_Acc_NM_001269114	Bmal_170596430	Smim_72906_KAT8_regulatory_NSL_complex_subunit_3_Danio_rerio_gi_77683059_ref_NP_001029348_8e_122_402	Tcas_270002172	Znev_04871	Smim_71451_KAT8_regulatory_NSL_complex_subunit_3_Danio_rerio_gi_77683059_ref_NP_001029348_8e_71_258	Skow_44939m	Tadh_32527	Smar_002064	Spur_011321_Kiaa1310L	Avag_44685001	Dpul_42801	Cow_00278T0	Csav_003834	Pfuc_26553_1_19129_t1	Aque_227116	Adig_22764	Hrob_159622	Hmag_220489	Odio_013565001	Pfuc_2408_1_15805_t1	Hmag_220490	Avag_44733001	Smim_54762_54762
HG_5722	Ctel_223609	Ctel_97135	Pfuc_23757_1_47602_t1	Skow_12347m	Isca_ISCW005144-PA	Drer_029415_metaxin_2_Source_ZFIN_Acc_ZDB_GENE_021210_2_mtx2	Bsch_g39873	Tspi_316967527	Cgig_10832_Metaxin_2_Source_UniProtKB_TrEMBL_Acc_K1R100	Bmal_170579264	Bflo_260835200	Xtro_003768	Ggal_015059	Hrob_82800	Znev_14758	Tcas_270009997	Acar_00006385	Hsap_Ensmbl0128654_metaxin_2_Source_HGNC_Symbol_Acc_7506_MTX2	Cint_006531	Cint_006528	Smar_012397	Smim_33750_metaxin_putative_Ixodes_scapularis_gi_241254620_ref_XP_002404066_2e_106_320	Bflo_260835453	Lgig_185769	Cow_02711T0	Spur_009547_Mtx2	Dpul_304425	Dmel_0036920_CG8004	Dmel_0030620_CG5662	Tspi_316967488	Tadh_60591	Aque_217707	Mley_ML08055a	Odio_012708001	Adig_13691	Adig_14512	Rcul_t18553	Mmar_MMa06078	Mmar_MMa50192	Pfuc_89647_1_13426_t1	Cele_022516_mtx_2_Protein_MTX_2_isoform_a_Source_RefSeq_mRNA_Acc_NM_066288	Rcul_t04475
HG_1368	Bsch_g55585	Tcas_270005858	Znev_04714	Ctel_222815	Skow_03798m	Lgig_230986	Cgig_26017	Dpul_310279	Pfuc_5079_1_38054_t1	Hmag_225055	Cgig_26018	Spur_018916_Spur_018916	Cow_06475T0	Bflo_260823532	Bflo_260781544	Ctel_222790	Smim_37658_AGAP011344_PA_Anopheles_gambiae_str_PEST_gi_158287212_ref_XP_001688176_9e_59_194	Smar_008324	Skow_30815m	Isca_ISCW018339-PA	Nvec_34618_	Pfuc_25346_1_47726_t1	Pfuc_41437_1_19820_t1	Bflo_260823526	Ctel_212924	Bflo_260823528	Bmal_170589798	Mmar_MMa13757	Ctel_212353	Mley_ML17306a	Pbac_3470303	Pbac_3466368	Mley_ML200224a	Cele_015196_B0454_5_Protein_B0454_5_B0454_5_mRNA_complete_cds_Source_RefSeq_mRNA_Acc_NM_062028	Cele_018274_F41C3_8_Protein_F41C3_8_isoform_b_F41C3_8_mRNA_complete_cds_Source_RefSeq_mRNA_Acc_NM_001047312	Avag_41952001	Avag_64589001	Bflo_260782214	Bflo_260823518	Skow_30813m	Smim_46845_AGAP011344_PA_Anopheles_gambiae_str_PEST_gi_158287212_ref_XP_001688176_4e_21_95_5	Sros_06489T0	Isca_ISCW015028-PA	Cgig_23770	Skow_30819m	Smim_73528_AGAP011344_PA_Anopheles_gambiae_str_PEST_gi_158287212_ref_XP_001688176_4e_21_97_1	Lgig_232307	Smar_012943	Avag_30027001	Mmar_MMa15237	Aque_227614	Bflo_260781546	Bflo_260823530	Csav_000626	Avag_11284001	Smar_006368	Hmag_218632	Cint_020890	Cgig_11569	Pfuc_347_1_36509_t1	Lgig_153480	Lgig_171199	Bflo_260818912	Hmag_228858	Mmar_MMa15229	Tadh_64263	Bflo_260781548	Ctel_187056	Rcul_t45272	Hrob_186116	Ctel_126272	Cgig_27820	Ctel_219980	Ctel_95874	Avag_20054001	Avag_07920001	Smar_002998	Avag_48085001	Aque_211588	Ctel_195995	Aque_211589	Lgig_165057	Mley_ML00283a	Pfuc_1804_1_66103_t1	Bflo_260812533	Isca_ISCW016773-PA	Mmar_MMa15236	Ctel_188868	Avag_17468001	Tcas_270007133	Smim_48797_AGAP011344_PA_Anopheles_gambiae_str_PEST_gi_158287212_ref_XP_001688176_5e_17_82_0	Avag_15653001	Smar_002997	Avag_28284001	Mley_ML200225a	Hmag_225861	Bflo_260812535	Pfuc_3405_1_59228_t1	Aque_203002	Mmar_MMa45149	Avag_20055001	Avag_07919001	Spur_005513_Spur_005513	Spur_006244_Spur_006244	Avag_01032001	Pfuc_32308_1_19447_t1	Avag_26243001	Pfuc_13118_1_10562_t1	Avag_10963001	Avag_44722001	Smar_003001	Xtro_063840	Avag_43684001	Rcul_t18755	Bflo_260812199	Spur_001475_Spur_001475	Smar_002511	Avag_48232001	Smar_003000	Adig_01242	Smar_015557	Smar_002999	Smar_008322	Pbac_3470547	Rcul_t05778	Pfuc_5079_1_38053_t1	Bflo_260783734
HG_9507	Cow_01089T0	Skow_10134m	Spur_006701_Spur_006701	Lgig_237294	Znev_10501	Bflo_260790507	Ctel_218782	Smim_13596_PREDICTED_protein_Njmu_R1_like_Equus_caballus_gi_149724062_ref_XP_001504051_5e_36_144	Pfuc_7120_1_09493_t1	Tadh_60529	Mley_ML044117a	Aque_215442	Aque_215441
HG_64074	Cow_05479T0	OcarG_8368
HG_10847	Lgig_167437	Ctel_219279	Smar_011572	Znev_12257	Tcas_270005259	Pfuc_2018_1_66178_t1	Dpul_300697	Cow_05964T0	Isca_ISCW000867-PA	Dmel_0030320_CG2247	Mley_ML003267a	Smim_3718_F_box_LRR_repeat_protein_7_Acromyrmex_echinatior_gi_332020874_gb_EGI61272_7e_10_67_0	Smim_3739_F_box_LRR_repeat_protein_7_Camponotus_floridanus_gi_307190527_gb_EFN74524_1e_11_79_0	Hrob_194001	Rcul_t17792	Dpul_310291
HG_5829	Bsch_g10521	Cint_013347	Csav_013781	Hsap_Ensmbl0122591_family_with_sequence_similarity_126_member_A_Source_HGNC_Symbol_Acc_24587_FAM126A	Acar_00013753	Ggal_032826	Xtro_013061	Acar_00001798	Ggal_017753	Xtro_013060	Xtro_059915	Drer_026762_family_with_sequence_similarity_126_member_A_Source_ZFIN_Acc_ZDB_GENE_040426_1806_fam126a	Skow_21700m	Dmel_0034269_CG6406	Znev_02189	Spur_012731_Fam126a	Hrob_191012	Ctel_199389	Mmar_MMa17463	Smim_81384_PREDICTED_hyccin_like_Bombus_terrestris_gi_340715775_ref_XP_003396384_1e_63_222	Drer_088532_family_with_sequence_similarity_126_member_B_Source_HGNC_Symbol_Acc_28593_FAM126B_2_of_3	Mley_ML115912a	Lgig_174221	Drer_059324_family_with_sequence_similarity_126_member_B_Source_HGNC_Symbol_Acc_28593_FAM126B_1_of_3	Cele_017037_D1069_3_Protein_D1069_3_isoform_b_Source_RefSeq_mRNA_Acc_NM_001026879	Bmal_170584825	Rcul_t05866	Dpul_315787	Tcas_270008327	Bflo_260832345	Aque_221078	Cow_05611T0	Drer_094758_family_with_sequence_similarity_126_member_B_Source_HGNC_Symbol_Acc_28593_FAM126B_3_of_3	Lgig_175211	Hrob_191168	Tadh_54454	Isca_ISCW010207-PA	Lgig_174222	Hsap_Ensmbl0155744_family_with_sequence_similarity_126_member_B_Source_HGNC_Symbol_Acc_28593_FAM126B	OcarG_4648	Ctel_199388	Smim_81398_PREDICTED_hyccin_like_Bombus_terrestris_gi_340715775_ref_XP_003396384_7e_20_90_9
HG_5361	Bsch_g26446	Znev_03002	Smim_61092_PREDICTED_MAU2_chromatid_cohesion_factor_homolog_Bombus_terrestris_gi_340716199_ref_XP_003396588_0_0_699	Spur_007978_Kiaa0892	Smar_012018	Lgig_205565	Ggal_004687	Tcas_270010289	Xtro_028584	Xtro_058524	Ctel_151038	Cgig_26426_Cohesin_loading_complex_subunit_SCC4_like_protein_Source_UniProtKB_TrEMBL_Acc_K1R7Q3	Skow_22419m	Dpul_307303	Dmel_0038300_CG4203	Hrob_115114	Mmar_MMa55830	Isca_ISCW010639-PA	Sman_150960	Aque_220537	Gsal_4772_mau2_chromatid_cohesion_factor_homolog	Sjap_0019490	Bflo_260829497	Adig_02302	Avag_31338001	Avag_06841001	Rcul_t45652	Emul_08278	Egra_04347	Spur_018167_Spur_018167	Cele_003136_mau_2_Protein_MAU_2_mau_2_mRNA_complete_cds_Source_RefSeq_mRNA_Acc_NM_059827	Bmal_170573671	Acar_00003032	Mmar_MMa51776	Pfuc_193422_1_35758_t1	Pfuc_1850_1_51451_t1	Hsap_Ensmbl0129933_MAU2_sister_chromatid_cohesion_factor_Source_HGNC_Symbol_Acc_29140_MAU2	Tadh_60366	Smim_61096_PREDICTED_MAU2_chromatid_cohesion_factor_homolog_Apis_mellifera_gi_66512196_ref_XP_394668_1e_28_115	Drer_042056_MAU2_sister_chromatid_cohesion_factor_Source_ZFIN_Acc_ZDB_GENE_050522_383_mau2	Hmag_214037	Mley_ML014815a	Hmag_214038	Cow_06513T0	Mley_ML014814a	Aque_205024
HG_6874	Bsch_g1223	Bsch_g32142	Cint_018429	Hsap_Ensmbl0152382_transcriptional_adaptor_1_Source_HGNC_Symbol_Acc_30631_TADA1	Ggal_004830	Xtro_001136	Bflo_260791657	Acar_00015273	Skow_17935m	Mmar_MMa43045	Cgig_09643_Transcriptional_adapter_1_like_protein_Source_UniProtKB_TrEMBL_Acc_K1PCA4	Lgig_225644	Spur_019519_Tada1L	Nvec_13710_	Znev_12394	Drer_088857_Uncharacterized_protein_Source_UniProtKB_TrEMBL_Acc_E7EXV7_CABZ01085888_1	Tadh_53489	Ctel_220509	Hmag_213515	Hrob_185117	Dmel_0051866_Ada1_2_Ada1_2_Source_FlyBase_0051866	Dmel_0051865_Ada1_1_Ada1_1_Source_FlyBase_0051865	Dpul_260990	Adig_00558	Isca_ISCW010082-PA	Tcas_270001530	Bsch_g7215	Aque_226862	Rcul_t45753	Pfuc_15750_1_61543_t1	Sros_00471T0	Cow_07777T0	Mley_ML00831a
HG_5603	Hmic_0043000	Bsch_g38456	Bsch_g7752	Ggal_008503	Acar_00015036	Skow_23654m	Xtro_029600	Bflo_260834101	Znev_11726	Cgig_17402_Amyloid_protein_binding_protein_2_Source_UniProtKB_TrEMBL_Acc_K1QPZ9	Lgig_116980	Smar_011379	Ctel_138866	Drer_007566_amyloid_beta_precursor_protein_cytoplasmic_tail_binding_protein_2_Source_ZFIN_Acc_ZDB_GENE_030131_1715_appbp2	Isca_ISCW012888-PA	Tcas_270012373	Smim_4282_PREDICTED_amyloid_protein_binding_protein_like_Xenopus_Silurana_tropicalis_gi_301608622_ref_XP_002933870_0_0_546	Dmel_0029878_Pat1_Protein_interacting_with_APP_tail_1_Source_FlyBase_0029878	Mmar_MMa12681	Nvec_8454_ATP1G1_PLM_MAT8	Pfuc_22050_1_25988_t1	Mley_ML047937a	Spur_020269_Appbp2_1	Emul_06591	Pbac_3470617	Egra_09738	Hmag_226733	Sman_181120_Putative_amyloid_binding_protein_Source_UniProtKB_TrEMBL_Acc_G4VC31	Pfuc_172188_1_14073_t1	Nvec_38091_Viral_Rep	Hrob_195080	Spur_009468_Appbp2	Sjap_0104660	Cow_00949T0	Odio_004474001	Pfuc_22272_1_54817_t1	Bmal_170585326	Hrob_194796	Hsap_Ensmbl0062725_amyloid_beta_precursor_protein_cytoplasmic_tail_binding_protein_2_Source_HGNC_Symbol_Acc_622_APPBP2	Adig_01480	Adig_15488	Mmar_MMa37895	Pbac_3474509
HG_7661	Cint_013010	Lgig_235007	Csav_006955	Acar_00010618	Skow_19416m	Bflo_260830115	Xtro_034218	Spur_007414_Hypp_24	Ggal_024296	Cow_05357T0	Ctel_194473	Aque_218070	Drer_068210_HAUS_augmin_like_complex_subunit_6_Source_ZFIN_Acc_ZDB_GENE_030131_5517_haus6	Hrob_179619	Smar_002732	Adig_10124	Tadh_54602	Dmel_0039638_dgt6_dim_gamma_tubulin_6_Source_FlyBase_0039638	Ctel_217583	Sros_06046T0	Csav_006990	Csav_006956	Tcas_270001512	Znev_02574	Adig_12703	Rcul_t30079	Hsap_Ensmbl0147874_HAUS_augmin_like_complex_subunit_6_Source_HGNC_Symbol_Acc_25948_HAUS6	Isca_ISCW011300-PA
HG_1925	Lgig_236387	Ctel_224137	Skow_01687m	Cow_04510T0	Tadh_55241	Cgig_27581_Inositol_1_4_5_trisphosphate_receptor_type_2_Source_UniProtKB_TrEMBL_Acc_K1QLV5	Lgig_163525	Cgig_14763_Inositol_1_4_5_trisphosphate_receptor_type_1_Source_UniProtKB_TrEMBL_Acc_K1QW93	Sros_06996T0	Cgig_27521_Inositol_1_4_5_trisphosphate_receptor_type_1_Source_UniProtKB_TrEMBL_Acc_K1QQ46	Pfuc_4049_1_01606_t1	Sros_02461T0	Cgig_07202_Inositol_1_4_5_trisphosphate_receptor_like_protein_A_Source_UniProtKB_TrEMBL_Acc_K1QWH0	Aque_220927	Aque_228076	Aque_205863	Aque_224814	Ctel_203606	Aque_227488	Aque_221622	Hrob_176700	OcarG_4753	Aque_207850	Aque_219455	Ctel_189050	Aque_217205	Mbre_26146	Pfuc_7061_1_52875_t1	Aque_210489	Mbre_31670	Hrob_162846	Pfuc_77398_1_05922_t1	Pfuc_13581_1_46653_t1	Aque_217419	OcarG_3393	Ctel_189051	Aque_225020	Cgig_14764_Inositol_1_4_5_trisphosphate_receptor_type_1_Source_UniProtKB_TrEMBL_Acc_K1R2T3	Ctel_201920	Tadh_60448	Aque_224349	Hrob_176698	OcarG_4582	Sros_04688T0	Cgig_06705_Inositol_1_4_5_trisphosphate_receptor_type_3_Source_UniProtKB_TrEMBL_Acc_K1PJJ7	Pfuc_8515_1_60443_t1	Pfuc_31412_1_26569_t1	Hrob_162842	Aque_224351	Cgig_02543_Inositol_1_4_5_trisphosphate_receptor_type_1_Source_UniProtKB_TrEMBL_Acc_K1QKL7	Pfuc_13581_1_46656_t1	OcarG_9716	Sros_04689T0	Aque_217422	Ctel_215467	Pfuc_15235_1_03590_t1	Pfuc_94289_1_64134_t1	Cgig_07203_Inositol_1_4_5_trisphosphate_receptor_type_3_Source_UniProtKB_TrEMBL_Acc_K1PP64	Pfuc_13581_1_46654_t1	Pfuc_3920_1_01573_t1	Pfuc_16358_1_25511_t1	Pfuc_30921_1_33774_t1	Pfuc_2574_1_51727_t1	Pfuc_14027_1_54027_t1	Pfuc_97574_1_13547_t1	Aque_229509	Pfuc_123030_1_28285_t1	Aque_224258	Aque_218110	OcarG_1001	Pfuc_1284_1_58427_t1	Sros_04687T0	Aque_210916	Aque_208544	Aque_226848	Aque_222930	Hrob_162844	Pfuc_44505_1_05295_t1	Hrob_162850	OcarG_10778	Pfuc_1036_1_43888_t1	Pfuc_13581_1_46655_t1	Ctel_194612	Pfuc_52632_1_27305_t1	Pfuc_31121_1_70000_t1	Cgig_07204	Pfuc_13468_1_18006_t1	Hrob_162843	Ctel_198254	OcarG_10612	Pfuc_82577_1_05974_t1	Hrob_162851
HG_9461	Cele_002180_jtr_1_Protein_JTR_1_jtr_1_mRNA_complete_cds_Source_RefSeq_mRNA_Acc_NM_067677	Ctel_170416	Dpul_301345	Smar_012334	Bflo_260830123	Dmel_0025820_JTBR_JTBR_Source_FlyBase_0025820	Tcas_270010442	Smim_1692_protein_JTB_precursor_putative_Pediculus_humanus_corporis_gi_242004490_ref_XP_002423116_5e_34_126	Spur_025000_Jtbl	Drer_070150_jumping_translocation_breakpoint_Source_ZFIN_Acc_ZDB_GENE_060503_674_jtb	Hsap_Ensmbl0143543_jumping_translocation_breakpoint_Source_HGNC_Symbol_Acc_6201_JTB	Cow_01893T0	Adig_10256	Csav_003022	Skow_18015m	Isca_ISCW016151-PA	Avag_03059001	Lgig_149774	Tadh_54810	Mmar_MMa22738
HG_34161	Cow_02971T0	Cow_06740T0	OcarG_3679	Sros_12637T0
HG_33040	Tadh_58726	Skow_24229m	Skow_36624m	Cow_00004T0
HG_20134	Znev_08720	Dpul_307765	Cow_00622T0	Mbre_26765	Dmel_0033806_FLASH_FLASH_ortholog_Source_FlyBase_0033806	Tcas_270010865	Znev_05438
HG_6884	Ctel_199812	Bflo_260836393	Bflo_260836391	Mmar_MMa19519	Znev_05062	Egra_05685	Emul_08984	Lgig_230701	Sjap_0095380	Tcas_270012162	Sman_018640	Smim_33635_PREDICTED_uncharacterized_protein_LOC417372_Gallus_gallus_gi_118099658_ref_XP_429506_7e_56_200	Smar_002423	Tspi_316978458	Hrob_189580	Drer_088736_si_ch211_250n8_1_Source_ZFIN_Acc_ZDB_GENE_130603_2_si_ch211_250n8_1	Hmic_0684800	Gsal_1084_uncharacterized_protein_partial	Aque_218259	Cow_01359T0	Rcul_t41807	Smar_008115	Tadh_53941	OcarG_7576	Ggal_038220	Hmag_216179	Isca_ISCW004073-PA	Pfuc_16490_1_46981_t1	Ggal_003595	Adig_00950	Nvec_3325_
HG_7171	Nvec_34008_	Bsch_g48609	Smim_37899_mCG115001_isoform_CRA_b_Mus_musculus_gi_148667760_gb_EDL00177_3e_34_130	Acar_00003992	Xtro_062310	Hsap_Ensmbl0114933_INO80_complex_subunit_D_Source_HGNC_Symbol_Acc_25997_INO80D	Bflo_260835842	Skow_31909m	Spur_003614_Ino80d	Smar_014162	Cow_03193T0	Drer_062226_INO80_complex_subunit_Db_Source_ZFIN_Acc_ZDB_GENE_070112_2072_ino80db	Adig_08523	Hmag_217560	Tadh_60586	Dpul_304694	Cgig_16441_INO80_complex_subunit_D_Source_UniProtKB_TrEMBL_Acc_K1Q4W7	Lgig_166800	Pfuc_39360_1_70311_t1	Ctel_196622	Znev_10081	Tcas_270010242	Drer_078199_INO80_complex_subunit_Da_Source_ZFIN_Acc_ZDB_GENE_091204_416_ino80da	Isca_ISCW003888-PA	Dmel_0086686_l_3_L1231_lethal_3_L1231_Source_FlyBase_0086686	Bmal_170595546	Aque_224065	Ggal_014006	Rcul_t30059	Tspi_316974801	Hmag_221272
HG_6714	Spur_011317_Wdr32	Skow_45292m	Acar_00011889	Ggal_008644	Hsap_Ensmbl0122741_DDB1_and_CUL4_associated_factor_10_Source_HGNC_Symbol_Acc_23686_DCAF10	Xtro_004775	Drer_029600_WD_repeat_domain_32_Source_ZFIN_Acc_ZDB_GENE_040426_2314_wdr32	Dmel_0039601_CG1523	Bflo_260817884	Znev_09539	Tcas_270012997	Rcul_t45123	Smar_000243	Hmag_225993	Cgig_16414_WD_repeat_containing_protein_32_Source_UniProtKB_TrEMBL_Acc_K1R4P9	Mmar_MMa29015	Lgig_211543	Pfuc_8543_1_24419_t1	Dpul_324775	Isca_ISCW013745-PA	Ctel_228581	Adig_23424	Pfuc_71793_1_20449_t1	Nvec_14705_WD40	OcarG_9617	Cint_019932	Csav_003831	Aque_228753	Rcul_t45129	Tadh_53111	Cow_08637T0	Mbre_36620	Mmar_MMa34344	Pfuc_83517_1_56635_t1
HG_5701	Nvec_53466_SCP	Bsch_g53433	Bsch_g70223	Csav_002414	Xtro_028272	Csav_002413	Spur_025418_Golga2	Skow_35481m	Ggal_039069	Ggal_007779	Hsap_Ensmbl0167110_golgin_A2_Source_HGNC_Symbol_Acc_4425_GOLGA2	Acar_00007154	Lgig_172469	Cgig_22094_Golgin_subfamily_A_member_2_Source_UniProtKB_TrEMBL_Acc_K1QLA8	Ctel_209723	Smar_005235	Tspi_316970511	Isca_ISCW023293-PA	Avag_39366001	Avag_32608001	Cint_002893	Znev_10822	Pbac_3475763	Hmag_214979	Dmel_0034697_GM130_GM130_Source_FlyBase_0034697	Smim_15774_golgin_A2_Xenopus_laevis_gi_147906887_ref_NP_001087616_2e_124_410	Adig_13463	Tcas_270007861	Aque_215897	Rcul_t10853	Mmar_MMa45673	OcarG_11131	Pfuc_19320_1_11213_t1	Pfuc_4643_1_59558_t1	Cele_018017_F33G12_5_Protein_F33G12_5_F33G12_5_mRNA_complete_cds_Source_RefSeq_mRNA_Acc_NM_062528	Bmal_170590510	Ctel_209725	Cow_04888T0	Adig_09184	Adig_13464	Odio_016639001	Odio_016640001	Pfuc_46897_1_63277_t1	Rcul_t30762
HG_21	Nvec_48808_DEAD	Bsch_g50840	Hmag_227422	Pbac_3460750	Pfuc_5215_1_45141_t1	Nvec_13949_	Nvec_23680_	Bsch_g18612	Nvec_33087_Fascin	Nvec_14841_RVT_1	Nvec_14288_Sorb	Nvec_42669_Sorb	Spur_024592_Endrvt9	Nvec_42310_RVT_1	Nvec_63_RVT_1	Nvec_18451_Sorb	Nvec_3943_	Nvec_10495_	Bsch_g16518	Bsch_g31880	Bsch_g43589	Bsch_g13823	Bsch_g9411	Bsch_g10122	Bsch_g49387	Bsch_g6309	Bsch_g28864	Bsch_g16397	Bsch_g18503	Bsch_g44280	Bsch_g9193	Bsch_g55345	Bsch_g34970	Bsch_g69246	Bsch_g9451	Bsch_g19635	Bsch_g16523	Bsch_g15904	Bsch_g13427	Bsch_g5549	Bsch_g28463	Bsch_g16338	Bsch_g34905	Bsch_g55726	Bsch_g68200	Bsch_g24550	Bsch_g47595	Bsch_g10573	Bsch_g14901	Bsch_g69496	Bsch_g56660	Bsch_g62881	Bsch_g7729	Bsch_g50912	Bsch_g27415	Bsch_g68138	Bsch_g14086	Bsch_g71957	Bsch_g23668	Bsch_g20749	Bsch_g51198	Bsch_g41240	Bsch_g61568	Bsch_g9437	Bsch_g7548	Bsch_g26161	Bsch_g45406	Bsch_g13205	Bsch_g24336	Bsch_g17466	Bsch_g47108	Bsch_g51591	Bsch_g20060	Bsch_g10253	Bsch_g51620	Bsch_g70582	Bsch_g15586	Bsch_g43813	Bsch_g14000	Bsch_g51426	Bsch_g50336	Bsch_g47440	Bsch_g64556	Bsch_g34700	Bsch_g51261	Bsch_g29725	Bsch_g14271	Bsch_g9459	Bsch_g47441	Bsch_g21726	Bsch_g40962	Bsch_g58437	Bsch_g32519	Bsch_g44959	Bsch_g67125	Bsch_g11479	Bsch_g63591	Bsch_g16323	Bsch_g34782	Bsch_g17582	Bsch_g26434	Bsch_g50987	Bsch_g13285	Bsch_g4603	Bsch_g5559	Bsch_g41184	Bsch_g67921	Bsch_g5584	Bsch_g59935	Bsch_g19386	Bsch_g5035	Bsch_g28017	Bsch_g66150	Bsch_g46311	Bsch_g13773	Bsch_g54236	Bsch_g64333	Bsch_g13378	Bsch_g47583	Bsch_g53480	Bsch_g49787	Bsch_g17694	Bsch_g40474	Bsch_g40109	Bsch_g63215	Bsch_g25118	Bsch_g15863	Bsch_g71495	Bsch_g17403	Bsch_g17214	Bsch_g16142	Bsch_g41425	Bsch_g60504	Bsch_g41618	Bsch_g65050	Bsch_g22132	Bsch_g24961	Bsch_g29599	Bsch_g26445	Bsch_g12312	Bsch_g39692	Bsch_g67707	Bsch_g24575	Bsch_g13151	Bsch_g14767	Bsch_g61356	Bsch_g55154	Bsch_g6816	Bsch_g12517	Bsch_g70995	Bsch_g9162	Bsch_g19578	Bsch_g31757	Bsch_g19758	Bsch_g13616	Bsch_g61946	Bsch_g21911	Bsch_g45405	Bsch_g21815	Bsch_g24795	Bsch_g14267	Bsch_g59556	Bsch_g6508	Bsch_g58131	Bsch_g33259	Bsch_g14262	Bsch_g44769	Bsch_g24128	Bsch_g55635	Bsch_g10557	Bsch_g67777	Bsch_g15460	Bsch_g67859	Bsch_g43923	Bsch_g56031	Bsch_g39525	Bsch_g8397	Bsch_g13785	Bsch_g47060	Bsch_g62845	Bsch_g44901	Bsch_g58181	Bsch_g24465	Bsch_g12127	Bsch_g1513	Bsch_g17906	Bsch_g66275	Bsch_g13603	Bsch_g66165	Bsch_g5614	Bsch_g46123	Bsch_g47643	Bsch_g47796	Bsch_g17838	Bsch_g71299	Bsch_g36928	Bsch_g40248	Bsch_g66824	Bsch_g9263	Bsch_g56069	Bsch_g45993	Bsch_g40096	Bsch_g24393	Bsch_g59332	Bsch_g5645	Bsch_g27367	Bsch_g34148	Bsch_g51930	Bsch_g58130	Bsch_g59720	Bsch_g9249	Bsch_g49004	Bsch_g56983	Bsch_g25409	Bsch_g9830	Bsch_g68381	Bsch_g54401	Bsch_g35577	Bsch_g69713	Bsch_g60012	Bsch_g66810	Bsch_g62095	Bsch_g44099	Bsch_g49411	Bsch_g18491	Bsch_g11642	Bsch_g45361	Bsch_g4990	Bsch_g42181	Bsch_g25527	Bsch_g20883	Bsch_g21822	Bsch_g41421	Bsch_g55936	Bsch_g8155	Bsch_g43488	Bsch_g7256	Bsch_g16408	Bsch_g6292	Bsch_g62623	Bsch_g10468	Bsch_g8877	Bsch_g26219	Bsch_g45671	Bsch_g64780	Bsch_g20735	Bsch_g64318	Bsch_g70600	Bsch_g40518	Bsch_g70183	Bsch_g67779	Bsch_g35476	Bsch_g53632	Bsch_g46670	Bsch_g19893	Bsch_g52999	Bsch_g44854	Bsch_g12315	Bsch_g9070	Bsch_g24215	Bsch_g55990	Bsch_g69448	Bsch_g9686	Bsch_g65179	Bsch_g26482	Bsch_g54195	Bsch_g33045	Bsch_g33862	Bsch_g15036	Bsch_g63129	Bsch_g22574	Bsch_g71719	Bsch_g18944	Bsch_g27802	Bsch_g20833	Bsch_g28097	Bsch_g3776	Bsch_g6570	Bsch_g52000	Bsch_g49476	Bsch_g7041	Bsch_g62678	Bsch_g55819	Bsch_g58152	Bsch_g67643	Bsch_g2781	Bsch_g12792	Bsch_g66905	Bsch_g46875	Bsch_g60438	Bsch_g56730	Bsch_g63916	Bsch_g25176	Bsch_g56932	Bsch_g67005	Bsch_g14781	Bsch_g46679	Bsch_g26091	Bsch_g31337	Bsch_g12348	Bsch_g9661	Bsch_g17884	Bsch_g58226	Bsch_g65000	Bsch_g9404	Bsch_g26338	Bsch_g12843	Bsch_g71944	Bsch_g49286	Bsch_g16319	Bsch_g13329	Bsch_g60672	Bsch_g21634	Bsch_g34246	Bsch_g1851	Bsch_g18493	Bsch_g71930	Bsch_g24885	Bsch_g50943	Bsch_g969	Bsch_g23004	Bsch_g25240	Bsch_g28369	Bsch_g17391	Bsch_g66897	Bsch_g48476	Bsch_g60083	Bsch_g72085	Bsch_g28162	Bsch_g24914	Bsch_g35917	Bsch_g10308	Bsch_g12112	Bsch_g70759	Bsch_g31256	Bsch_g49837	Bsch_g35233	Bsch_g25677	Bsch_g50925	Bsch_g39548	Bsch_g13149	Bsch_g63479	Bsch_g25994	Bsch_g13447	Bsch_g18477	Bsch_g62654	Bsch_g26205	Bsch_g5119	Bsch_g6429	Bsch_g18580	Bsch_g6395	Bsch_g19989	Bsch_g32564	Bsch_g22682	Bsch_g56277	Bsch_g51188	Bsch_g66818	Bsch_g28200	Bsch_g52449	Bsch_g14541	Bsch_g33780	Bsch_g35486	Bsch_g59422	Bsch_g27421	Bsch_g31016	Bsch_g27667	Bsch_g23320	Bsch_g68353	Bsch_g12243	Bsch_g36591	Bsch_g11342	Bsch_g46671	Bsch_g55481	Bsch_g37521	Bsch_g28470	Bsch_g60340	Bsch_g36117	Bsch_g36480	Bsch_g1306	Bsch_g46852	Bsch_g61722	Bsch_g8421	Bsch_g43259	Bsch_g47298	Bsch_g59876	Bsch_g65971	Bsch_g55531	Bsch_g20139	Bsch_g61355	Bsch_g57050	Bsch_g38118	Bsch_g36260	Bsch_g11122	Bsch_g60913	Bsch_g56009	Bsch_g68147	Bsch_g12869	Bsch_g14912	Bsch_g60251	Bsch_g15961	Bsch_g46939	Bsch_g63550	Bsch_g45491	Bsch_g8959	Bsch_g52181	Bsch_g35505	Bsch_g59054	Bsch_g68158	Bsch_g23391	Bsch_g34871	Bsch_g71763	Bsch_g62796	Bsch_g60823	Bsch_g23197	Bsch_g40468	Bsch_g25796	Bsch_g9665	Bsch_g20695	Bsch_g30914	Bsch_g6425	Bsch_g64731	Bsch_g26358	Bsch_g14625	Bsch_g2966	Bsch_g20792	Bsch_g18595	Bsch_g43304	Bsch_g23832	Bsch_g41856	Bsch_g39433	Bsch_g70837	Bsch_g4567	Bsch_g34030	Bsch_g8830	Bsch_g39691	Bsch_g12820	Bsch_g25904	Bsch_g26023	Bsch_g65780	Bsch_g7058	Bsch_g27131	Bsch_g58327	Bsch_g19512	Bsch_g60852	Bsch_g67900	Bsch_g2304	Bsch_g49311	Bsch_g2377	Bsch_g3363	Bsch_g29659	Bsch_g10661	Bsch_g29148	Bsch_g52153	Bsch_g62935	Bsch_g69187	Bsch_g9688	Bsch_g27861	Bsch_g43089	Bsch_g12008	Bsch_g40363	Bsch_g20305	Bsch_g16965	Bsch_g29343	Bsch_g9180	Bsch_g27679	Bsch_g40794	Bsch_g14066	Bsch_g24898	Bsch_g69120	Bsch_g41594	Bsch_g29691	Bsch_g25691	Bsch_g15629	Bsch_g33606	Bsch_g50357	Bsch_g41284	Bsch_g49588	Bsch_g70666	Bsch_g54055	Bsch_g49665	Bsch_g22053	Bsch_g15728	Bsch_g19095	Bsch_g63909	Bsch_g40195	Bsch_g56388	Bsch_g71346	Bsch_g60540	Bsch_g22365	Bsch_g46365	Bsch_g54464	Bsch_g35765	Bsch_g47263	Bsch_g12063	Bsch_g4829	Bsch_g67582	Bsch_g68556	Bsch_g38756	Bsch_g4910	Bsch_g42059	Bsch_g56358	Bsch_g17074	Bsch_g29855	Bsch_g64984	Bsch_g46374	Bsch_g31734	Bsch_g4296	Bsch_g31878	Bsch_g38093	Bsch_g29444	Bsch_g60259	Bsch_g34974	Bsch_g62912	Bsch_g39837	Bsch_g48116	Bsch_g3810	Bsch_g45357	Bsch_g52029	Bsch_g22052	Bsch_g25823	Bsch_g10194	Bsch_g1326	Bsch_g18690	Bsch_g30147	Bsch_g39899	Bsch_g19703	Bsch_g53090	Bsch_g18001	Bsch_g13260	Bsch_g25109	Bsch_g71081	Bsch_g34188	Bsch_g6863	Bsch_g48317	Bsch_g65504	Bsch_g11735	Bsch_g66828	Bsch_g11170	Bsch_g34991	Bsch_g38203	Bsch_g19936	Bsch_g45862	Bsch_g54845	Bsch_g15444	Bsch_g49020	Bsch_g13998	Bsch_g62496	Bsch_g61385	Bsch_g70586	Bsch_g11385	Bsch_g17603	Bsch_g12524	Bsch_g47054	Bsch_g71253	Bsch_g52382	Bsch_g40997	Bsch_g56939	Bsch_g65655	Bsch_g66922	Bsch_g35095	Bsch_g31609	Bsch_g15845	Bsch_g39003	Bsch_g14208	Bsch_g28422	Bsch_g27921	Bsch_g2491	Bsch_g11263	Bsch_g35954	Bsch_g55606	Bsch_g42354	Bsch_g45077	Bsch_g5914	Bsch_g7248	Bsch_g30751	Bsch_g46049	Bsch_g28391	Bsch_g31198	Bsch_g35850	Bsch_g70925	Bsch_g67300	Bsch_g10914	Bsch_g55844	Bsch_g11478	Bsch_g36343	Bsch_g58737	Bsch_g27386	Bsch_g6835	Bsch_g28703	Bsch_g69619	Bsch_g59338	Bsch_g42877	Bsch_g36254	Bsch_g27752	Bsch_g20873	Bsch_g17136	Bsch_g12021	Bsch_g17084	Bsch_g56472	Bsch_g69946	Bsch_g71609	Bsch_g66912	Bsch_g24123	Bsch_g43570	Bsch_g21521	Bsch_g60998	Bsch_g47306	Bsch_g43763	Bsch_g56937	Bsch_g32926	Bsch_g28421	Bsch_g12126	Bsch_g35272	Bsch_g64903	Bsch_g30077	Bsch_g64177	Bsch_g24073	Bsch_g67035	Bsch_g48914	Bsch_g50734	Bsch_g70307	Bsch_g48270	Bsch_g32772	Bsch_g60669	Bsch_g10214	Bsch_g27606	Bsch_g32419	Bsch_g57352	Bsch_g23166	Bsch_g43893	Bsch_g29426	Bsch_g41564	Bsch_g61756	Bsch_g49607	Bsch_g22793	Bsch_g67637	Bsch_g29823	Bsch_g31341	Bsch_g26985	Bsch_g23558	Bsch_g36057	Bsch_g41640	Bsch_g57595	Bsch_g27572	Bsch_g28231	Bsch_g44327	Bsch_g71742	Bsch_g31480	Bsch_g70726	Bsch_g58675	Bsch_g71743	Bsch_g57659	Bsch_g33632	Bsch_g56936	Bsch_g44098	Bsch_g26875	Bsch_g23510	Bsch_g66455	Bsch_g27702	Bsch_g33669	Bsch_g44380	Bsch_g30097	Bsch_g56244	Bsch_g24636	Bsch_g56889	Bsch_g68128	Bsch_g45681	Bsch_g60470	Bsch_g43124	Bsch_g53528	Bsch_g52307	Bsch_g58751	Bsch_g48086	Bsch_g45210	Bsch_g63657	Bsch_g63269	Bsch_g63053	Bsch_g53725	Bsch_g61427	Bsch_g38371	Bsch_g62744	Bsch_g67021	Bsch_g68120	Bsch_g60582	Bsch_g37348	Bsch_g24406	Bsch_g36907	Bsch_g49959	Bsch_g59095	Bsch_g54363	Bsch_g48950	Bsch_g72051	Bsch_g23158	Bsch_g35727	Bsch_g42578	Bsch_g39290	Bsch_g11334	Bsch_g14378	Bsch_g67581	Bsch_g55168	Bsch_g20791	Bsch_g65106	Bsch_g51397	Nvec_17727_Exo_endo_phos	Bsch_g42069	Bsch_g68139	Bsch_g69370	Bsch_g32404	Bsch_g65799	Bsch_g70250	Bsch_g55709	Bsch_g44776	Nvec_30943_Exo_endo_phos	Bsch_g57215	Bsch_g62706	Bsch_g44767	Bsch_g19570	Bsch_g19342	Bsch_g20301	Nvec_54569_Exo_endo_phos	Bsch_g49394	Bsch_g34827	Nvec_56469_Exo_endo_phos	Hmag_228926	Nvec_10952_Exo_endo_phos	Bsch_g39342	Nvec_21614_RVT_1	Bsch_g36473	Nvec_10116_RVT_1	Bsch_g69544	Bsch_g56250	Spur_024124_Hypp_1107	Nvec_33083_	Bsch_g41475	Bsch_g14021	Nvec_6009_	Nvec_57427_Exo_endo_phos	Nvec_42923_	Nvec_38448_Exo_endo_phos	Bsch_g66430	Nvec_53688_	Bsch_g67912	Ctel_209938	Bsch_g40107	Ctel_196521	Nvec_44234_	Bsch_g55292	Ctel_211426	Spur_023240_Endrvt46	Ctel_195211	Bsch_g70297	Pfuc_93085_1_42291_t1	Bsch_g32346	Spur_017709_Endrvt34	Nvec_4666_Exo_endo_phos	Hrob_174321	Bsch_g25435	Hrob_175100	Hrob_165469	Mley_ML104312a	Bsch_g69740	Mley_ML06402a	Mley_ML10424a	Hrob_172447	Nvec_10469_Exo_endo_phos	Nvec_42532_Exo_endo_phos	Ctel_190949	Nvec_48818_Exo_endo_phos	Mley_ML37221a	Mley_ML106631a	Mley_ML17016a	Nvec_5021_	Bsch_g37919	Nvec_17390_Exo_endo_phos	Bsch_g54409	Mley_ML00251a	Bsch_g37608	Hrob_166059	Mley_ML13131a	Nvec_20258_Exo_endo_phos	Bsch_g47692	Mley_ML14858a	Bsch_g40666	Ctel_200020	Hrob_162160	Bsch_g25436	Nvec_53389_Exo_endo_phos	Hrob_181964	Bsch_g38718	Ctel_195903	Mley_ML200222a	Mley_ML07848a	Bsch_g49214	Pbac_3461209	Mley_ML143021a	Bsch_g5655	Bsch_g20503	Bsch_g54548	Hrob_181665	Bsch_g15903	Nvec_8966_SAP	Bsch_g30855	Nvec_1162_Exo_endo_phos	Bsch_g70009	Bsch_g37847	Hrob_176712	Nvec_41509_Exo_endo_phos	Mley_ML25962a	Ctel_217622	Bsch_g28408	Nvec_51484_Exo_endo_phos	Nvec_13020_	Bsch_g45012	Mley_ML056514a	Hrob_168624	Hrob_172549	Mley_ML137616a	Spur_014125_Endrvt87	Nvec_26795_Exo_endo_phos	Bsch_g38447	Nvec_30214_Exo_endo_phos	Nvec_32974_NblA	Bsch_g16994	Ctel_185992	Nvec_6247_	Hrob_183592	Mley_ML00523a	Hrob_184565	Pfuc_15259_1_32526_t1	Nvec_44316_Exo_endo_phos	Mley_ML08883a	Mley_ML01642a	Spur_004808_Hypp_430	Ctel_200690	Hrob_173102	Mley_ML13486a	Bsch_g12202	Nvec_41511_SAP	Mley_ML049614a	Mley_ML01815a	Ctel_199780	Pbac_3460577	Mley_ML086613a	Ctel_198534	Pfuc_147980_1_64562_t1	Nvec_54673_	Nvec_47851_	Nvec_35013_Exo_endo_phos	Nvec_8137_Exo_endo_phos	Hrob_184120	Nvec_12999_Exo_endo_phos	Hrob_174209	Nvec_10251_RVT_1	Mley_ML030417a	Bsch_g54796	Bsch_g32886	Mley_ML05142a	Pfuc_83777_1_06010_t1	Mley_ML1541131a	Nvec_48398_BBE	Nvec_59320_Exo_endo_phos	Mley_ML181014a	Hrob_177956	Nvec_52862_	Nvec_53800_	Nvec_34832_SAP	Bsch_g12118	Bsch_g37607	Pbac_3461526	Mley_ML049027a	Nvec_59041	Ctel_192087	Mley_ML02401a	Mley_ML033418a	Hrob_161868	Nvec_798_	Nvec_58023_	Nvec_26125_	Nvec_28802_Exo_endo_phos	Bsch_g66212	Nvec_49549_RVT_1	Nvec_56077_Exo_endo_phos	Ctel_218176	Nvec_22068_	Nvec_27446_Peptidase_C21	Mley_ML21206a	Mley_ML26668a	Bsch_g71745	Mley_ML01081a	Adig_01802	Nvec_9264_DnaD	Hrob_179562	Nvec_9596_BAF	Ctel_201424	Ctel_194305	Mley_ML086630a	Nvec_39386_RVT_1	Mley_ML21892a	Bsch_g36087	Hrob_159992	Bsch_g52670	Bsch_g69371	Pfuc_224911_1_35834_t1	Hrob_177609	Nvec_29903_SAP	Nvec_59383	Hrob_167193	Bsch_g32984	Hrob_164081	Ctel_195965	Mley_ML07941a	Nvec_25449_Exo_endo_phos	Nvec_2851_RVT_1	Ctel_210904	Nvec_26005_	Nvec_31879_Exo_endo_phos	Mley_ML08241a	Nvec_38561_Exo_endo_phos	Pfuc_93778_1_64125_t1	Bsch_g65500	Adig_13826	Spur_011128_Endrvt77	Nvec_48311_	Bsch_g70809	Nvec_18971_PWP2	Bsch_g37825	Bsch_g57007	Mley_ML282539a	Bsch_g10215	Bsch_g38236	Bsch_g30293	Bsch_g24313	Bsch_g65651	Bsch_g37237	Bsch_g17571	Bsch_g36829	Bsch_g40724	Bsch_g54378	Bsch_g33631	Bsch_g27573	Bsch_g55574	Bsch_g24489	Bsch_g52765	Bsch_g22842	Bsch_g22794	Bsch_g59798	Bsch_g41641	Bsch_g60435	Bsch_g57596	Bsch_g8488	Bsch_g35169	Bsch_g22984	Bsch_g23456	Bsch_g29707	Bsch_g39380	Bsch_g41776	Bsch_g6061	Bsch_g15238	Bsch_g31190	Bsch_g18492	Bsch_g54347	Bsch_g52206	Bsch_g38670	Bsch_g46312	Nvec_11851_IncFII_repA	Bsch_g33934	Bsch_g21901	Bsch_g60867	Bsch_g57214	Bsch_g19503	Bsch_g66921	Nvec_7972_RVT_1	Bsch_g13555	Nvec_38467_RVT_1	Bsch_g37141	Bsch_g18572	Bsch_g32737	Bsch_g49275	Nvec_8360_RVT_1	Bsch_g24187	Nvec_30852_RVT_1	Nvec_3992_	Bsch_g17378	Nvec_3348_Borrelia_orfA	Nvec_4524_Ribosomal_S7e	Nvec_30215_RVT_1	Nvec_22988_RVT_1	Nvec_48325_	Bsch_g17485	Bsch_g16102	Bsch_g70618	Bsch_g2750	Bsch_g57439	Bsch_g27701	Bsch_g23669	Mley_ML00558a	Mley_ML033419a	Pbac_3462197	Bsch_g16430	Nvec_30760_	Nvec_9212_RVT_1	Nvec_34368_	Bsch_g44768	Mley_ML12261a	Hmag_230157	Nvec_9604_Cbl_N3	Mley_ML34051a	Hmag_222339	Mley_ML12866a	Nvec_14797_RVT_1	Nvec_8080_	Mley_ML13201a	Bsch_g34129	Mley_ML29411a	Bsch_g44777	Nvec_799_	Spur_016325_RtL_42	Mley_ML005312a	Mley_ML12041a	Bsch_g29427	Bsch_g8591	Mley_ML05094a	Mley_ML00081a	Mley_ML217214a	Bsch_g56662	Bsch_g45974	Bsch_g54870	Nvec_31876_RVT_1	Bsch_g47880	Bsch_g11325	Nvec_48302_HORMA	Nvec_54849_HORMA	Bsch_g68369	Nvec_4171_Cbl_N3	Spur_005289_Rt24	Bsch_g20502	Bsch_g69394	Mley_ML47891a	Nvec_42168_NolV	Nvec_58397_	Bsch_g37220	Spur_007689_Rt29	Bsch_g11482	Mley_ML14888a	Bsch_g29988	Nvec_14872_	Tcas_270013850	Bsch_g22448	Nvec_10718_RVT_1	Nvec_43683_RVT_1	Bsch_g53067	Hmag_205305	Nvec_8605_RVT_1	Nvec_27268_RVT_1	Tcas_270003365	Nvec_26585_RVT_1	Nvec_36088_RVT_1	Nvec_58171	Nvec_9018_NolV	Nvec_31382_RVT_1	Bsch_g11403	Nvec_27420_PHB_acc	Nvec_1476_RVT_1	Nvec_56872_RVT_1	Bsch_g30024	Bsch_g70810	Nvec_45315_DUF1235	Bsch_g37043	Bsch_g21856	Nvec_11746_RVT_1	Pbac_3461343	Mley_ML08232a	Bsch_g12152	Bsch_g28744	Hmag_225567	Mley_ML343436a	Mley_ML21659a	Nvec_36459_FlgN	Hmag_221391	Nvec_17488_Phi_29_GP3	Mley_ML16601a	Nvec_27524_RVT_1	Bsch_g47689	Nvec_14369_RVT_1	Nvec_39669_	Nvec_36163_RVT_1	Bsch_g53634	Nvec_10046_	Nvec_30213_	Bsch_g44677	Pfuc_28050_1_19215_t1	Pfuc_2187_1_00997_t1	Nvec_34884_RVT_1	Bsch_g66387	Bsch_g36906	Bsch_g8638	Bsch_g13206	Nvec_39089_RVT_1	Tcas_270015337	Nvec_23765_	Nvec_37633_DUF327	Bsch_g26594	Ctel_202670	Bsch_g35904	Bsch_g4604	Mley_ML28833a	Bsch_g6475	Nvec_10470_Herpes_UL33	Bsch_g25821	Bsch_g68962	Bsch_g58349	Bsch_g25660	Bsch_g14020	Bsch_g41971	Bsch_g53825	Bsch_g10540	Bsch_g6474	Bsch_g44023	Bsch_g28073	Bsch_g40704	Bsch_g22029	Bsch_g11826	Bsch_g12421	Bsch_g67908	Bsch_g32603	Bsch_g56795	Bsch_g59705	Bsch_g71598	Bsch_g21586	Bsch_g40524	Bsch_g19679	Bsch_g5895	Bsch_g10629	Bsch_g67967	Bsch_g4785	Bsch_g13014	Bsch_g22022	Bsch_g33951	Bsch_g526	Bsch_g26218	Bsch_g17731	Bsch_g15757	Bsch_g39630	Bsch_g65060	Bsch_g18436	Bsch_g35489	Bsch_g935	Bsch_g22016	Bsch_g10759	Bsch_g71488	Bsch_g46940	Bsch_g31002	Bsch_g1653	Bsch_g65530	Bsch_g4611	Bsch_g21912	Bsch_g68062	Bsch_g36974	Bsch_g19486	Bsch_g28569	Bsch_g10266	Bsch_g53592	Bsch_g39197	Bsch_g64080	Bsch_g13840	Bsch_g60583	Bsch_g50119	Bsch_g39391	Bsch_g37113	Bsch_g60296	Bsch_g32503	Bsch_g30216	Bsch_g64226	Bsch_g6355	Bsch_g28123	Bsch_g35534	Bsch_g54381	Bsch_g11521	Ctel_214513	Ctel_218368	Ctel_197993	Ctel_209955	Ctel_208803	Ctel_208217	Hmag_225334	Nvec_48125_RVT_1	Bsch_g53301	Nvec_45005_RVT_1	Nvec_22738_	Bsch_g40301	Ctel_214546	Hmag_218457	Hmag_224294	Bsch_g58806	Nvec_35675_TB	Nvec_33398_Sorb	Ctel_197462	Nvec_9025_	Nvec_36813_RVT_1	Bsch_g36036	Tcas_270016838	Hmag_217694	Ctel_71093	Bsch_g26844	Nvec_22717_RuvA_C	Nvec_35509_Sorb	Nvec_7670_Sorb	Bsch_g60978	Nvec_43796_SH2	Mley_ML351743a	Nvec_54846_	Ctel_91439	Ctel_226467	Mley_ML07849a	Nvec_22818_	Nvec_35551_	Nvec_3473_Fascin	Nvec_27867_	Bsch_g57608	Nvec_52988_RVT_1	Nvec_3129_	Nvec_5806_	Nvec_26303_Fascin	Nvec_24694_RVT_1	Nvec_7414_SH2	Nvec_43623_	Nvec_11072_SH2	Nvec_58923_RVT_1	Nvec_13686_	Mley_ML50771a	Isca_ISCW003653-PA	Nvec_6463_RVT_1	Nvec_546_DUF683	Mley_ML098617a	Ctel_214386	Bsch_g35942	Nvec_30009_RVT_1	Bsch_g23450	Bsch_g28850	Hmag_226185	Bsch_g20276	Adig_20145	Bsch_g16501	Bsch_g9571	Hmag_207323	Nvec_7040_	Nvec_51096_Baculo_ME53	Ctel_102687	Bsch_g69228	Mley_ML032214a	Nvec_6674_	Nvec_50550_RVT_1	Nvec_51255_Sorb	Bsch_g10677	Nvec_57819_Sorb	Nvec_24260_Rotavirus_VP7	Bsch_g32292	Mley_ML00255a	Bsch_g13174	Nvec_7633_	Nvec_51996_	Nvec_47163_SH2	Nvec_52619_	Nvec_1034_RVT_1	Nvec_46263_RVT_1	Nvec_10516_	Ctel_201232	Bsch_g64791	Nvec_16546_SH2	Mley_ML096830a	Nvec_25444_SH2	Nvec_9316_SH2	Bsch_g30701	Nvec_17732_RVT_1	Ctel_75643	Nvec_5816_RVT_1	Bsch_g22366	Bsch_g24091	Bsch_g12036	Bsch_g25888	Bsch_g28469	Bsch_g56365	Bsch_g12373	Bsch_g22983	Bsch_g20827	Bsch_g52124	Bsch_g13819	Bsch_g22649	Bsch_g38343	Bsch_g12613	Bsch_g25235	Bsch_g15689	Bsch_g20650	Bsch_g20918	Bsch_g18519	Bsch_g50135	Bsch_g716	Bsch_g62634	Bsch_g64706	Bsch_g66634	Bsch_g7936	Bsch_g35744	Bsch_g40733	Bsch_g13977	Bsch_g16238	Bsch_g58716	Bsch_g36571	Bsch_g5377	Bsch_g19383	Bsch_g4858	Bsch_g32217	Bsch_g11290	Bsch_g41715	Bsch_g54892	Bsch_g13465	Bsch_g70565	Bsch_g41114	Bsch_g65488	Bsch_g38548	Bsch_g41077	Bsch_g21900	Bsch_g38196	Bsch_g54499	Bsch_g38248	Bsch_g39832	Bsch_g67172	Bsch_g47997	Bsch_g20494	Bsch_g11533	Bsch_g66862	Bsch_g10309	Bsch_g60786	Bsch_g33875	Bsch_g16961	Bsch_g17247	Bsch_g51099	Bsch_g13183	Bsch_g32696	Bsch_g51396	Bsch_g4601	Bsch_g45957	Bsch_g62085	Bsch_g55530	Bsch_g53653	Bsch_g61753	Nvec_59519_RVT_1	Hmag_211039	Nvec_30053_RVT_1	Tcas_270016383	Bsch_g58337	Mley_ML07703a	Spur_006434_Spur_006434	Hmag_227693	Nvec_5231_	Nvec_42770_	Tcas_270012930	Mley_ML21635a	Nvec_40349_	Hmag_226088	Nvec_21602_	Pfuc_83833_1_20595_t1	Nvec_15188_	Nvec_12419_	Tcas_270015854	Nvec_31451_	Hmag_223706	Nvec_14371_RVT_1	Ctel_29338	Ctel_117266	Bsch_g10310	Bsch_g47879	Bsch_g32924	Bsch_g8663	Bsch_g28475	Bsch_g43808	Bsch_g64792	Bsch_g37022	Bsch_g43812	Bsch_g70533	Bsch_g25410	Bsch_g69600	Bsch_g26593	Bsch_g12871	Bsch_g6399	Bsch_g31418	Bsch_g10402	Bsch_g67909	Bsch_g39690	Bsch_g69393	Bsch_g56701	Bsch_g24790	Bsch_g37105	Bsch_g21593	Bsch_g16993	Bsch_g62705	Bsch_g6695	Bsch_g25383	Bsch_g39769	Bsch_g61038	Bsch_g25241	Bsch_g36641	Bsch_g36158	Bsch_g8973	Bsch_g18602	Bsch_g28659	Bsch_g41185	Bsch_g41196	Bsch_g46664	Bsch_g67587	Bsch_g14434	Bsch_g46261	Bsch_g25515	Bsch_g31027	Bsch_g40741	Bsch_g41585	Bsch_g41713	Bsch_g9999	Nvec_22732_RVT_1	Hmag_226514	Bsch_g32636	Bsch_g57670	Bsch_g7677	Bsch_g40079	Bsch_g53153	Bsch_g31975	Bsch_g37332	Bsch_g3439	Bsch_g3838	Bsch_g40538	Bsch_g62669	Bsch_g39833	Bsch_g10665	Bsch_g7520	Bsch_g25824	Bsch_g38070	Bsch_g15458	Bsch_g9345	Bsch_g49113	Bsch_g41620	Bsch_g38027	Bsch_g39575	Bsch_g31710	Bsch_g59469	Bsch_g70536	Bsch_g1876	Bsch_g54853	Bsch_g23380	Bsch_g16107	Bsch_g66373	Bsch_g31724	Bsch_g24259	Bsch_g24491	Bsch_g6362	Bsch_g54936	Bsch_g41353	Bsch_g23385	Bsch_g55555	Bsch_g57565	Bsch_g32715	Bsch_g11047	Bsch_g60356	Bsch_g11723	Bsch_g14241	Bsch_g40021	Bsch_g34978	Bsch_g44328	Bsch_g52063	Nvec_29609_	Bsch_g66204	Nvec_31881_	Nvec_49069_	Nvec_1190_Sorb	Nvec_32257_Sorb	Nvec_21705_Sorb	Bsch_g37774	Nvec_29264_	Nvec_28584_	Nvec_38084_IL15	Nvec_44727_	Bsch_g21883	Bsch_g22922	Bsch_g63602	Bsch_g17126	Bsch_g19984	Bsch_g16459	Bsch_g18627	Bsch_g39513	Bsch_g51668	Bsch_g3019	Bsch_g41833	Bsch_g45999	Bsch_g23413	Bsch_g50749	Bsch_g1654	Bsch_g42367	Bsch_g12501	Bsch_g67990	Bsch_g48882	Bsch_g35782	Bsch_g43483	Bsch_g39423	Bsch_g51628	Hmag_219411	Bsch_g8447	Bsch_g8664	Bsch_g15024	Bsch_g7623	Nvec_12012_DUF327	Nvec_15184_	Hmag_230473	Hmag_207940	Mley_ML07691a	Tcas_270015677	Nvec_12862_Ribosomal_S6	Nvec_8622_RVT_1	Bsch_g13552	Bsch_g26146	Hmag_216375	Nvec_2508_RVT_1	Nvec_19795_RVT_1	Nvec_54068_RVT_1	Nvec_6960_RVT_1	Nvec_53855_	Nvec_17950_	Nvec_40881_RVT_1	Nvec_29864_	Tcas_270016242	Nvec_8967_RVT_1	Isca_ISCW024618-PA	Nvec_3085_	Nvec_40787_	Mley_ML20166a	Ctel_34288	Nvec_9003_	Nvec_17216_	Nvec_12986_	Nvec_48446_Pkinase	Bsch_g43385	Bsch_g60112	Pfuc_38824_1_19691_t1	Bsch_g70711	Bsch_g872	Bsch_g71470	Bsch_g5113	Bsch_g50351	Bsch_g18285	Bsch_g36770	Bsch_g62089	Bsch_g12066	Bsch_g69757	Bsch_g52699	Bsch_g71865	Bsch_g71523	Bsch_g1213	Bsch_g16320	Nvec_20189_	Bsch_g13684	Bsch_g49529	Bsch_g48872	Bsch_g51358	Bsch_g71724	Bsch_g27056	Bsch_g23022	Bsch_g54543	Bsch_g62479	Pfuc_10031_1_02858_t1	Bsch_g1314	Bsch_g47464	Nvec_39681_	Bsch_g64552	Bsch_g17168	Pfuc_4771_1_16517_t1	Bsch_g13837	Bsch_g16776	Nvec_50373_HC2	Mley_ML11611a	Ctel_194072	Nvec_34129_RNA_pol_Rpb2_1	Ctel_213070	Mley_ML00909a	Ctel_198911	Nvec_25245_	Mley_ML04971a	Ctel_204820	Nvec_39766_RVT_1	Mley_ML14091a	Ctel_189935	Ctel_210062	Nvec_50658_Pox_D2	Ctel_192072	Nvec_24320_	Nvec_18362_	Pfuc_359_1_43619_t1	Ctel_197074	Mley_ML174714a	Hmag_210064	Nvec_49551_	Nvec_9873_	Pbac_3472584	Pfuc_11011_1_03003_t1	Hmag_214301	Hmag_232068	Bsch_g14762	Ctel_214544	Bsch_g71506	Bsch_g852	Spur_003962_Spur_003962	Ctel_138552	Nvec_27170_RVT_1	Bsch_g66310	Ctel_209363	Bsch_g9081	Ctel_193350	Pfuc_192903_1_50110_t1	Bsch_g16638	Bsch_g16856	Pfuc_21847_1_33213_t1	Bsch_g17417	Ctel_94776	Ctel_79087	Ctel_93730	Ctel_142788	Ctel_139563	Ctel_112429	Ctel_79696	Bsch_g63130	Bsch_g34450	Hmag_215769	Nvec_796_	Tcas_270015184	Ctel_184839	Mley_ML08091a	Ctel_208273	Ctel_208272	Mley_ML04211a	Ctel_200270	Ctel_218501	Bsch_g7897	Bsch_g71529	Bsch_g22404	Ctel_218709	Ctel_68976	Ctel_81236	Ctel_80559	Ctel_68975	Nvec_16607_Flp_N	Nvec_19845_Macscav_rec	Ctel_40539	Nvec_33113_	Ctel_79088	Ctel_79080	Ctel_146789	Nvec_47788_Cir_Bir_Yir	Ctel_112589	Nvec_57813_	Ctel_81065	Ctel_139106	Ctel_68989	Ctel_79667	Ctel_191405	Ctel_140507	Ctel_80551	Mley_ML32931a	Bsch_g22870	Bsch_g22926	Hmag_226488	Ctel_194882	Ctel_212442	Mley_ML33281a	Mley_ML01123a	Hrob_172592	Nvec_54300_	Ctel_196528	Bsch_g36126	Nvec_13033_	Bsch_g26892	Bsch_g48715	Hrob_177287	Mley_ML09141a	Mley_ML01235a	Ctel_50387	Ctel_41692	Ctel_41002	Ctel_48916	Ctel_119324	Ctel_71047	Ctel_139638	Ctel_50417	Ctel_48939	Ctel_40153	Ctel_95839	Ctel_70840	Ctel_70883	Ctel_70661	Ctel_147654	Ctel_71803	Ctel_67004	Ctel_129395	Ctel_71782	Ctel_79103	Ctel_91743	Ctel_95717	Ctel_40145	Ctel_71773	Hmag_231468	Ctel_98508	Ctel_139824	Ctel_71140	Ctel_71158	Ctel_93425	Ctel_48914	Ctel_48911	Ctel_40174	Ctel_48915	Ctel_69023	Ctel_29188	Ctel_31142	Hmag_218876	Ctel_69307	Ctel_69268	Bsch_g29451	Ctel_41873	Ctel_205841	Mley_ML38381a	Skow_27163m	Nvec_6920_RVT_1	Nvec_33430_RVT_1	Nvec_9990_	Bsch_g31172	Bsch_g32481	Bsch_g32687	Bsch_g44874	Bsch_g41738	Mley_ML04751a	Hmag_202228	Pfuc_4477_1_37899_t1	Hmag_206070	Nvec_32111_	Ctel_112710	Ctel_31091	Hmag_231140	Ctel_101700	Nvec_47464_RVT_1	Hrob_175281	Ctel_215706	Nvec_47504_RVT_1	Ctel_217781	Ctel_40141	Hmag_214796	Mley_ML00701a	Ctel_49538	Ctel_69232	Nvec_33347_	Nvec_53654_	Nvec_40130_SAM_1	Nvec_16177_SAM_1	Bsch_g4260	Hmag_229476	Ctel_30401	Ctel_67680	Ctel_39692	Ctel_144484	Hmag_219243	Bsch_g45511	Bsch_g46113	Hrob_172924	Hrob_171335	Bsch_g46573	Bsch_g54406	Bsch_g56121	Ctel_81042	Mley_ML18472a	Bsch_g51347	Nvec_39094_	Hmag_208774	Ctel_30780	Ctel_29084	Ctel_67749	Isca_ISCW023456-PA	Nvec_55189_	Bsch_g53902	Ctel_41830	Bsch_g55190	Bsch_g55907	Bsch_g62551	Bsch_g56654	Ctel_71664	Ctel_41558	Ctel_41242	Ctel_138148	Ctel_40593	Ctel_117318	Nvec_31165_	Nvec_43394_	Nvec_36141_	Nvec_13549_Sorb	Bsch_g60850	Ctel_69261	Nvec_26710_	Mley_ML01383a	Nvec_2705_	Bsch_g70419	Bsch_g71943	Bsch_g7494	Bsch_g7896	Bsch_g8266	Ctel_211968	Bsch_g9770	Mley_ML07698a	Mley_ML34343a	Mley_ML09103a	Cow_07433T0	Ctel_100387	Hmag_202239	Ctel_71830	Ctel_96677	Nvec_26381_RVT_1	Ctel_100390	Ctel_31254	Ctel_29222	Ctel_31959	Ctel_123912	Ctel_120937	Ctel_101654	Ctel_50082	Ctel_40756	Ctel_130000	Ctel_100582	Ctel_28889	Ctel_38459	Ctel_40402	Ctel_106932	Ctel_30397	Ctel_30316	Ctel_145770	Ctel_30372	Ctel_39352	Ctel_67283	Ctel_66653	Ctel_127521	Ctel_93652	Ctel_29158	Ctel_30079	Ctel_71628	Ctel_71008	Ctel_113293	Ctel_96519	Ctel_112446	Ctel_67554	Ctel_146095	Ctel_67587	Ctel_113590	Ctel_111013	Ctel_140253	Ctel_144895	Ctel_68676	Ctel_93770	Ctel_139088	Nvec_26869_	Ctel_118842	Ctel_70836	Ctel_70902	Hmag_201994	Ctel_41588	Ctel_40152	Ctel_104355	Ctel_41189	Ctel_40499	Ctel_79115	Ctel_95135	Ctel_146744	Ctel_67292	Ctel_81113	Ctel_142745	Ctel_133593	Ctel_70730	Ctel_69370	Ctel_41215	Ctel_135849	Ctel_70903	Ctel_69353	Ctel_70899	Ctel_69216	Ctel_93805	Ctel_128188	Ctel_93745	Ctel_116848	Lgig_97912	Ctel_128028	Ctel_67041	Ctel_125812	Ctel_101776	Ctel_146759	Ctel_102040	Lgig_145969	Lgig_144586	Hmag_202654	Ctel_102045	Hmag_222982	Ctel_135689	Ctel_109253	Ctel_144092	Ctel_143676	Ctel_111681	Nvec_41382_	Nvec_3412_	Ctel_129624	Ctel_126656	Ctel_114997	Ctel_97207	Ctel_118121	Ctel_127392	Ctel_125500	Ctel_125498	Ctel_140334	Ctel_70835	Ctel_130580	Ctel_140226	Nvec_47529_	Ctel_145916	Ctel_89016	Nvec_32586_	Ctel_214175	Ctel_189679	Ctel_215248	Mley_ML11781a	Mley_ML282540a	Ctel_184962	Ctel_185614	Nvec_1664_	Mley_ML47181a	Aque_221055	Nvec_18662_Toxin_27	Pfuc_3609_1_52037_t1	Nvec_30872_KID	Mley_ML04951a	Nvec_33180_	Nvec_33947_Exo_endo_phos	Hrob_164906	Pfuc_267983_1_14334_t1	Nvec_32921_	Nvec_43054_SAM_1	Nvec_34436_SAM_1	Pfuc_3822_1_37713_t1	Nvec_59736_RVT_1	Nvec_18267_SAM_1	OcarG_6993	Nvec_14491_	Nvec_24491_Hormone_2	Hmag_219356	Ctel_31793	Aque_213248	Lgig_145719	Hrob_147978	Dpul_115409	Dpul_19602	Nvec_57988	Nvec_9694_IclR	Nvec_30701_Lipase_GDSL	Nvec_33753_bZIP_Maf	Nvec_6629_Lipase_GDSL	Adig_06881	Nvec_9044_	Mley_ML204418a	Spur_004434_Card11	Spur_010218_Hypp_1904	Mley_ML10615a	Nvec_33916_Hormone_2	Hmag_210666	Nvec_40030_RVT_1	Nvec_50541_	Hmag_231092	Hrob_158504	Nvec_49768_MORN	Hrob_175913	Hrob_183104	Hrob_178671	Hrob_165648	Hrob_174254	Hrob_91876	Isca_ISCW009806-PA	Smim_24659_reverse_transcriptase_Drosophila_ambigua_gi_533133_gb_AAA21257_2e_07_56_2	Pfuc_12537_1_10488_t1	Aque_208075	Nvec_8603_	Mley_ML00974a	Mley_ML1541132a	Mley_ML30131a	Mley_ML31701a	Mley_ML19011a	Mley_ML19136a	Mley_ML16071a	Mley_ML16121a	Mley_ML069717a	Mley_ML093525a	Mley_ML01631a	Mley_ML022418a	Mley_ML219314a	Mley_ML07081a	Mley_ML001011a	Mley_ML01991a	Mley_ML20751a	Mley_ML00159a	Mley_ML01131a	Mley_ML19137a	Mley_ML16133a	Mley_ML43551a	Mley_ML00456a	Mley_ML29975a	Mley_ML123212a	Mley_ML12634a	Mley_ML27911a	Mley_ML21431a	Mley_ML089110a	Mley_ML00671a	Mley_ML13251a	Mley_ML045253a	Mley_ML02418a	Mley_ML181013a	Mley_ML06451a	Mley_ML070244a	Pbac_3473232	Nvec_26797_	Nvec_30221_zf_C2HC	Nvec_50128_	Nvec_26347_Sorb	Pfuc_1800_1_08128_t1	Nvec_35906_	Nvec_52443_	Nvec_13528_	Nvec_14723_	Nvec_20118_	Nvec_17004_	Nvec_14760_SAP	Nvec_5022_	Nvec_48078_	Nvec_25354_	Nvec_42311_SAP	Nvec_36754_DUF308	Nvec_58995_	Nvec_52305_	Nvec_22762_	Nvec_25386_	Nvec_9624_PAPA_1	Nvec_53970_	Skow_30669m	Nvec_45222_	Nvec_56191_	Tcas_270016645	Pfuc_11222_1_32039_t1	Pfuc_14213_1_32419_t1	Pfuc_6443_1_31204_t1	Pfuc_34453_1_26687_t1	Pfuc_3662_1_52068_t1	Pfuc_929_1_07761_t1
HG_7149	Nvec_56316_SMC_C	Nvec_53392_Thermopsin	Nvec_6395_	Nvec_46230_Adeno_PX	Cow_03963T0	Nvec_35438_GXGXG	Nvec_10145_BNR	Nvec_54370_BNR	Nvec_44990_	Nvec_55822_BNR	Nvec_17953_	Nvec_34029_fn1	Nvec_49928_	Nvec_49870_fn1	Nvec_4671_	Nvec_10118_	Nvec_52900_Neur_chan_LBD	Nvec_51730_Methyltransf_6	Nvec_43793_	Nvec_16268_	Nvec_49927_	Nvec_49926_	Nvec_48280_DUF1054	Nvec_27191_Lysis_S	Nvec_55157_	Nvec_14545_	Nvec_3110_	Nvec_53391_DUF797	Nvec_4667_	Nvec_37450_	Nvec_53834_Cecropin
HG_6400	Nvec_39138_	Cele_185014_F17C8_9_Protein_F17C8_9_F17C8_9_mRNA_complete_cds_Source_RefSeq_mRNA_Acc_NM_001267991	Cgig_14198_Putative_L_aspartate_dehydrogenase_Source_UniProtKB_TrEMBL_Acc_K1Q8Z3	Cow_00105T0	Bflo_260820984	Dpul_305350	Aque_224202	Lgig_119936	Csav_014352	Spur_007067_Spur_007067	Smar_008839	Skow_01803m	Aque_224201	Ctel_1663	Drer_038297_aspartate_dehydrogenase_domain_containing_Source_ZFIN_Acc_ZDB_GENE_040912_102_aspdh	Acar_00011815	Hmag_210839	Avag_28915001	Avag_35878001	Isca_ISCW007381-PA	Hrob_103179	Hmag_210838	Smim_52409_PREDICTED_aspartate_dehydrogenase_like_Saccoglossus_kowalevskii_gi_291233115_ref_XP_002736499_3e_93_286	Mmar_MMa09382	Rcul_t34859	OcarG_10889	Cint_001869	Adig_11271	Odio_000032001	Pfuc_60875_1_48938_t1	Odio_000034001	Hsap_Ensmbl0204653_aspartate_dehydrogenase_domain_containing_Source_HGNC_Symbol_Acc_33856_ASPDH
