# Supplementary material for: Reconstruction of the ancestral metazoan genome reveals an increase in genomic novelty
Source: Nat Commun. 2018 Apr 30;9:1730. doi: 10.1038/s41467-018-04136-5 (PMC5928047; doi:10.1038/s41467-018-04136-5)
Supplement: Supplementary file 13 — Supplementary Data 10 [file 41467_2018_4136_MOESM13_ESM.zip › Node 1/Node 1 Novel annotated genes.out]

HG_3776	
Hsap_Ensmbl0269562_discs_large_Drosophila_homolog_associated_protein_4_Source_
HGNC_Symbol_Acc_24476_DLGAP4	Hsap_Ensmbl0080845_discs_large_Drosophila_homolog_associated_protein_4_Source_
HGNC_Symbol_Acc_24476_DLGAP4	Hsap_Ensmbl0198010_discs_large_Drosophila_homolog_associated_protein_2_Source_
HGNC_Symbol_Acc_2906_DLGAP2	Hsap_Ensmbl0170579_discs_large_Drosophila_homolog_associated_protein_1_Source_
HGNC_Symbol_Acc_2905_DLGAP1	Hsap_Ensmbl0116544_discs_large_Drosophila_homolog_associated_protein_3_Source_
HGNC_Symbol_Acc_30368_DLGAP3	
Dmel_0259978_vlc_vulcan_Source_FlyBase_0259978	
Cgig_26094_Disks_large_associated_protein_1_Source_UniProtKB_TrEMBL_Acc_K1RYI8	
Cele_020968_W03A5_4_Protein_W03A5_4_W03A5_4_mRNA_complete_cds_Source_RefSeq_mRNA_Acc_NM_065755	
Drer_060849_discs_large_Drosophila_homolog_associated_protein_4a_Source_ZFIN_Acc_ZDB_GENE_080219_51_dlgap4a	Drer_037415_discs_large_Drosophila_homolog_associated_protein_1b_Source_ZFIN_Acc_ZDB_GENE_091116_98_dlgap1b	Drer_076070_discs_large_Drosophila_homolog_associated_protein_2_Source_
HGNC_Symbol_Acc_2906_DLGAP2_2_of_3	Drer_012823_discs_large_Drosophila_homolog_associated_protein_4b_Source_ZFIN_Acc_ZDB_GENE_101215_2_dlgap4b	Drer_014280_discs_large_Drosophila_homolog_associated_protein_1a_Source_ZFIN_Acc_ZDB_GENE_030616_580_dlgap1a	Drer_059340_discs_large_Drosophila_homolog_associated_protein_2a_Source_ZFIN_Acc_ZDB_GENE_101215_1_dlgap2a	Drer_055459_discs_large_Drosophila_homolog_associated_protein_3_Source_ZFIN_Acc_ZDB_GENE_060503_413_dlgap3	Drer_092376_discs_large_Drosophila_homolog_associated_protein_2b_Source_ZFIN_Acc_ZDB_GENE_040724_191_dlgap2b	
Spur_010478_Hypp_616	
Smim_34564_Disks_large_associated_protein_Camponotus_floridanus_gi_307189752_gb_EFN74045_6e_48_185	
Gsal_5115_hepatoma_up_regulated_protein	Gsal_7027_hypothetical_protein	
Nvec_52527_GKAP	

HG_7649	
Hsap_Ensmbl0177225_Parkinson_disease_7_domain_containing_1_Source_
HGNC_Symbol_Acc_26616_PDDC1	
Cgig_05149_Parkinson_disease_7_domain_containing_protein_1_Source_UniProtKB_TrEMBL_Acc_K1Q3A8	Cgig_28704_Parkinson_disease_7_domain_containing_protein_1_Source_UniProtKB_TrEMBL_Acc_K1R5J7	
Drer_053609_Parkinson_disease_7_domain_containing_1_Source_ZFIN_Acc_ZDB_GENE_051030_96_pddc1	
Spur_001289_Pddc1	
Smim_27635_Parkinson_disease_7_domain_containing_protein_putative_Ixodes_scapularis_gi_241177230_ref_XP_002399900_5e_111_328	

HG_8200	
Hsap_Ensmbl0152292_SH2_domain_containing_6_Source_
HGNC_Symbol_Acc_30439_SH2D6	Hsap_Ensmbl0095585_B_cell_linker_Source_
HGNC_Symbol_Acc_14211_BLNK	Hsap_Ensmbl0262509_B_cell_linker_Source_
HGNC_Symbol_Acc_14211_BLNK	
Dmel_0039748_CG15529	
Drer_090607_SH2_domain_containing_6_Source_
HGNC_Symbol_Acc_30439_SH2D6	Drer_042722_B_cell_linker_Source_ZFIN_Acc_ZDB_GENE_040702_4_blnk	
Spur_022450_Blnk	
Smim_44795_B_cell_linker_protein_Epinephelus_coioides_gi_327239598_gb_AEA39643_8e_12_64_7	

HG_7181	
Hsap_Ensmbl0185262_UBA_like_domain_containing_2_Source_
HGNC_Symbol_Acc_28438_UBALD2	
Cgig_28227	
Drer_076069_UBA_like_domain_containing_1a_Source_ZFIN_Acc_ZDB_GENE_040718_191_ubald1a	Drer_020976_UBA_like_domain_containing_1b_Source_ZFIN_Acc_ZDB_GENE_050522_446_ubald1b	Drer_076968_UBA_like_domain_containing_2_Source_ZFIN_Acc_ZDB_GENE_050522_185_ubald2	
Smim_60126_Protein_FAM100B_Camponotus_floridanus_gi_307184495_gb_EFN70884_5e_42_144	

HG_7140	
Hsap_Ensmbl0164897_transmembrane_and_ubiquitin_like_domain_containing_1_Source_
HGNC_Symbol_Acc_21709_TMUB1	Hsap_Ensmbl0168591_transmembrane_and_ubiquitin_like_domain_containing_2_Source_
HGNC_Symbol_Acc_28459_TMUB2	
Cgig_08696_Transmembrane_and_ubiquitin_like_domain_containing_protein_1_Source_UniProtKB_TrEMBL_Acc_K1P6V6	
Cele_015126_B0303_4_Protein_B0303_4_B0303_4_mRNA_complete_cds_Source_RefSeq_mRNA_Acc_NM_066515	
Drer_038787_transmembrane_and_ubiquitin_like_domain_containing_1_Source_ZFIN_Acc_ZDB_GENE_040426_2504_tmub1	Drer_056467_transmembrane_and_ubiquitin_like_domain_containing_2_Source_ZFIN_Acc_ZDB_GENE_030616_254_tmub2	
Spur_009125_Tmub2	
Smim_48494_Transmembrane_and_ubiquitin_like_domain_containing_protein_Harpegnathos_saltator_gi_307204944_gb_EFN83483_1e_19_93_2	

HG_33227	
This group of homology does not contain any annotated genome

HG_63937	
This group of homology does not contain any annotated genome

HG_848	
Hsap_Ensmbl0143437_aryl_hydrocarbon_receptor_nuclear_translocator_Source_
HGNC_Symbol_Acc_700_ARNT	Hsap_Ensmbl0172379_aryl_hydrocarbon_receptor_nuclear_translocator_2_Source_
HGNC_Symbol_Acc_16876_ARNT2	Hsap_Ensmbl0029153_aryl_hydrocarbon_receptor_nuclear_translocator_like_2_Source_
HGNC_Symbol_Acc_18984_ARNTL2	Hsap_Ensmbl0133794_aryl_hydrocarbon_receptor_nuclear_translocator_like_Source_
HGNC_Symbol_Acc_701_ARNTL	Hsap_Ensmbl0134852_clock_circadian_regulator_Source_
HGNC_Symbol_Acc_2082_CLOCK	Hsap_Ensmbl0170485_neuronal_PAS_domain_protein_2_Source_
HGNC_Symbol_Acc_7895_NPAS2	Hsap_Ensmbl0166049_PAS_domain_containing_1_Source_
HGNC_Symbol_Acc_20686_PASD1	
Dmel_0264075_tgo_tango_Source_FlyBase_0264075	Dmel_0023094_cyc_cycle_Source_FlyBase_0023094	Dmel_0023076_Clk_Clock_Source_FlyBase_0023076	Dmel_0261703_gce_germ_cell_expressed_bHLH_PAS_Source_FlyBase_0261703	Dmel_0002723_Met_Methoprene_tolerant_Source_FlyBase_0002723	
Cgig_17200_Aryl_hydrocarbon_receptor_nuclear_translocator_like_protein_Source_UniProtKB_TrEMBL_Acc_K1RFA8	Cgig_27765_Circadian_locomoter_output_cycles_protein_kaput_Source_UniProtKB_TrEMBL_Acc_K1Q3K0	Cgig_25278_Aryl_hydrocarbon_receptor_nuclear_translocator_like_protein_1_Source_UniProtKB_TrEMBL_Acc_K1RKH4	Cgig_25277_Aryl_hydrocarbon_receptor_nuclear_translocator_like_protein_1_Source_UniProtKB_TrEMBL_Acc_K1REF6	Cgig_27766	
Cele_000095_aha_1_Protein_AHA_1_isoform_b_aha_1_mRNA_complete_cds_Source_RefSeq_mRNA_Acc_NM_001264397	Cele_021446_hlh_33_Protein_HLH_33_hlh_33_mRNA_complete_cds_Source_RefSeq_mRNA_Acc_NM_065064	
Drer_021855_aryl_hydrocarbon_receptor_nuclear_translocator_Source_ZFIN_Acc_ZDB_GENE_060126_7_arnt	Drer_035732_aryl_hydrocarbon_receptor_nuclear_translocator_like_1b_Source_ZFIN_Acc_ZDB_GENE_030408_1_arntl1b	Drer_006791_aryl_hydrocarbon_receptor_nuclear_translocator_like_1a_Source_ZFIN_Acc_ZDB_GENE_000509_1_arntl1a	Drer_016536_neuronal_PAS_domain_protein_2_Source_ZFIN_Acc_ZDB_GENE_030408_3_npas2	Drer_058449_aryl_hydrocarbon_receptor_nuclear_translocator_2_Source_ZFIN_Acc_ZDB_GENE_001207_3_arnt2	Drer_003631_clock_homolog_3_mouse_Source_ZFIN_Acc_ZDB_GENE_030408_2_clock3	Drer_011703_clock_Source_ZFIN_Acc_ZDB_GENE_990630_14_clock	
Spur_000129_Arnt	Spur_022971_Arnt_1	Spur_019518_ArntL	Spur_027935_Bmal	Spur_017407_Clock	Spur_020284_Bmal_1	Spur_005453_Spur_005453	
Smim_51252_PREDICTED_similar_to_arylhydrocarbon_receptor_nuclear_translocator_homolog_b_Tribolium_castaneum_gi_189233619_ref_XP_970422_1e_154_465	Smim_58709_cycle_protein_Tribolium_castaneum_gi_270004808_gb_EFA01256_3e_79_253	Smim_51251_3_PREDICTED_similar_to_arylhydrocarbon_receptor_nuclear_translocator_homolog_b_Tribolium_castaneum_gi_189233619_ref_XP_970422_4e_116_357	Smim_51737_hypoxia_inducible_factor_alpha_putative_Pediculus_humanus_corporis_gi_242020804_ref_XP_002430841_6e_25_118	Smim_58707_Bmal1_protein_putative_Ixodes_scapularis_gi_241060786_ref_XP_002408047_3e_22_92_0	
Sman_123420_Aryl_hydrocarbon_receptor_nuclear_translocator_homolog_Darnt_putative_Source_UniProtKB_TrEMBL_Acc_G4LVK2	
Gsal_8151_aryl_hydrocarbon_receptor_nuclear_translocator_homolog	Gsal_12567_hypoxia_inducible_factor_1_partial	
Nvec_28816_PAS	Nvec_23556_	Nvec_15721_	Nvec_25662_HLH	Nvec_58721	Nvec_25663_	Nvec_25665_TolA	Nvec_11646_C2	

HG_4563	
Hsap_Ensmbl0114354_TRK_fused_gene_Source_
HGNC_Symbol_Acc_11758_TFG	
Cgig_09756_Protein_TFG_Source_UniProtKB_TrEMBL_Acc_K1PJM5	
Cele_006565_tfg_1_Protein_TFG_1_tfg_1_mRNA_complete_cds_Source_RefSeq_mRNA_Acc_NM_061061	Cele_013507_Y71A12B_10_Protein_Y71A12B_10_isoform_a_Y71A12B_10_mRNA_complete_cds_Source_RefSeq_mRNA_Acc_NM_001265333	
Drer_003641_trk_fused_gene_Source_ZFIN_Acc_ZDB_GENE_030131_8410_tfg	
Spur_014259_Tfg	
Smim_57880_trk_fused_Xenopus_Silurana_tropicalis_gi_269784697_ref_NP_001007962_4e_68_231	
Sman_154040_Sugar_nucleotide_epimerase_related_Source_UniProtKB_TrEMBL_Acc_C4QDC5	Sman_078030	
Gsal_12915_protein_tfg	
Nvec_38324_PB1	

HG_3421	
Hsap_Ensmbl0260533_nuclear_receptor_binding_protein_2_Source_
HGNC_Symbol_Acc_19339_NRBP2	Hsap_Ensmbl0185189_nuclear_receptor_binding_protein_2_Source_
HGNC_Symbol_Acc_19339_NRBP2	Hsap_Ensmbl0115216_nuclear_receptor_binding_protein_1_Source_
HGNC_Symbol_Acc_7993_NRBP1	
Dmel_0027497_Madm_MLF1_adaptor_molecule_Source_FlyBase_0027497	
Cgig_00822_Nuclear_receptor_binding_protein_Source_UniProtKB_TrEMBL_Acc_K1P797	Cgig_25059_Nuclear_receptor_binding_like_protein_Source_UniProtKB_TrEMBL_Acc_K1R774	
Cele_010427_hpo_11_Protein_HPO_11_hpo_11_mRNA_complete_cds_Source_RefSeq_mRNA_Acc_NM_059621	
Drer_056089_nuclear_receptor_binding_protein_1_Source_ZFIN_Acc_ZDB_GENE_041001_146_nrbp1	Drer_032951_nuclear_receptor_binding_protein_2_Source_ZFIN_Acc_ZDB_GENE_070713_4_nrbp2	Drer_009626_nuclear_receptor_binding_protein_2_Source_
HGNC_Symbol_Acc_19339_NRBP2_1_of_2	
Spur_020168_Nrbp	
Smim_14265_Nuclear_receptor_binding_protein_Harpegnathos_saltator_gi_307202843_gb_EFN82103_0_0_674	
Sman_046140_Protein_kinase_Source_UniProtKB_TrEMBL_Acc_G4VPT2	
Gsal_5376_nuclear_receptor_binding_protein	Gsal_189_protein_kinase	

HG_40353	
This group of homology does not contain any annotated genome

HG_34192	
This group of homology does not contain any annotated genome

HG_11904	
Hsap_Ensmbl0166275_chromosome_10_open_reading_frame_32_Source_
HGNC_Symbol_Acc_23516_C10orf32	
Dmel_0034519_CG18065	
Drer_055070_C10orf32_ASMT_readthrough_NMD_candidate_Source_
HGNC_Symbol_Acc_49183_C13H10orf32	
Smim_79730_PREDICTED_similar_to_CG18065_CG18065_PA_Tribolium_castaneum_gi_91087267_ref_XP_975537_1e_23_95_5	

HG_10719	
Hsap_Ensmbl0135211_transmembrane_protein_60_Source_
HGNC_Symbol_Acc_21754_TMEM60	
Dmel_0035248_CG13919	
Cgig_04101_Transmembrane_protein_60_Source_UniProtKB_TrEMBL_Acc_K1RLV4	
Smim_79049_Transmembrane_protein_60_Lepeophtheirus_salmonis_gi_290562559_gb_ADD38675_7e_40_139	

HG_11156	
Hsap_Ensmbl0118960_HCLS1_binding_protein_3_Source_
HGNC_Symbol_Acc_24979_HS1BP3	
Drer_034222_HCLS1_binding_protein_3_Source_
HGNC_Symbol_Acc_24979_HS1BP3	
Smim_48088_HS1_binding_protein_3_isoform_CRA_a_Mus_musculus_gi_148665986_gb_EDK98402_3e_19_97_4	
Nvec_50134_Sorting_nexin	

HG_8880	
Dmel_0052638_CG32638	
Drer_077082_angiotensin_II_receptor_associated_protein_Source_ZFIN_Acc_ZDB_GENE_050309_11_agtrap	

HG_4532	
Hsap_Ensmbl0132305_inner_membrane_protein_mitochondrial_Source_
HGNC_Symbol_Acc_6047_IMMT	
Dmel_0019960_CG6455	
Cgig_28115_Mitochondrial_inner_membrane_protein_Source_UniProtKB_TrEMBL_Acc_K1QNN9	
Cele_020511_immt_1_Protein_IMMT_1_immt_1_mRNA_complete_cds_Source_RefSeq_mRNA_Acc_NM_076074	Cele_012315_immt_2_Protein_IMMT_2_immt_2_mRNA_complete_cds_Source_RefSeq_mRNA_Acc_NM_074840	Cele_018091_F36D4_6_Protein_F36D4_6_Source_UniProtKB_TrEMBL_Acc_Q20104	
Drer_057454_inner_membrane_protein_mitochondrial_mitofilin_Source_ZFIN_Acc_ZDB_GENE_030131_5417_immt	
Spur_004358_Immt	
Smim_80656_inner_membrane_protein_mitochondrial_isoform_CRA_a_Mus_musculus_gi_148666538_gb_EDK98954_2e_89_304	
Sman_059150	
Gsal_7859_mitochondrial_inner_membrane_protein	
Nvec_23139_Flotillin	

HG_6332	
Hsap_Ensmbl0023608_small_nuclear_RNA_activating_complex_polypeptide_1_43kDa_Source_
HGNC_Symbol_Acc_11134_SNAPC1	
Dmel_0038371_Pbp45_PSEA_binding_protein_45kD_Source_FlyBase_0038371	
Cgig_03017_snRNA_activating_protein_complex_subunit_1_Source_UniProtKB_TrEMBL_Acc_K1PK24	
Drer_029569_small_nuclear_RNA_activating_complex_polypeptide_1a_Source_ZFIN_Acc_ZDB_GENE_040426_1031_snapc1a	Drer_003827_small_nuclear_RNA_activating_complex_polypeptide_1b_Source_ZFIN_Acc_ZDB_GENE_040426_716_snapc1b	
Spur_004918_Snapc1	
Smim_80026_PREDICTED_snRNA_activating_protein_complex_subunit_like_Ornithorhynchus_anatinus_gi_149554360_ref_XP_001511006_8e_17_85_5	Smim_13592_snRNA_activating_protein_complex_subunit_putative_Ixodes_scapularis_gi_241779168_ref_XP_002399854_5e_08_55_5	Smim_13603_13603	
Nvec_51618_	

HG_63914	
This group of homology does not contain any annotated genome

HG_26268	
This group of homology does not contain any annotated genome

HG_3884	
Hsap_Ensmbl0108262_G_protein_coupled_receptor_kinase_interacting_ArfGAP_1_Source_
HGNC_Symbol_Acc_4272_GIT1	Hsap_Ensmbl0139436_G_protein_coupled_receptor_kinase_interacting_ArfGAP_2_Source_
HGNC_Symbol_Acc_4273_GIT2	
Dmel_0033539_Git	
Cgig_15898_ARF_GTPase_activating_protein_GIT2_Source_UniProtKB_TrEMBL_Acc_K1QT75	
Cele_008805_git_1_Protein_GIT_1_git_1_mRNA_complete_cds_Source_RefSeq_mRNA_Acc_NM_077360	
Drer_039489_G_protein_coupled_receptor_kinase_interactor_1_Source_ZFIN_Acc_ZDB_GENE_100408_5_git1	Drer_042791_G_protein_coupled_receptor_kinase_interactor_2b_Source_ZFIN_Acc_ZDB_GENE_070112_2192_git2b	Drer_061915_G_protein_coupled_receptor_kinase_interactor_2a_Source_ZFIN_Acc_ZDB_GENE_060526_267_git2a	
Spur_020518_Git1	Spur_016189_Spur_016189	Spur_015876_Git1_1	Spur_014786_Spur_014786	
Gsal_4263_arf_gtpase_activating_protein_git1_like	
Nvec_49561_	Nvec_46009_	

HG_7974	
Hsap_Ensmbl0152193_ring_finger_protein_219_Source_
HGNC_Symbol_Acc_20308_RNF219	
Cgig_03798	
Drer_090904_ring_finger_protein_219_Source_
HGNC_Symbol_Acc_20308_RNF219	
Spur_025631_Rnf219	
Gsal_11919_e3_ubiquitin_protein_ligase_rnf8_b_like	
Nvec_38572_zf_C3HC4	

HG_16307	
Nvec_17572_Drf_FH1	Nvec_24040_Extensin_2	Nvec_34584_Drf_FH1	

HG_7160	
Dmel_0029665_CG14270	
Cgig_10237	
Cele_011017_R04F11_5_Protein_R04F11_5_R04F11_5_mRNA_complete_cds_Source_RefSeq_mRNA_Acc_NM_073688	
Drer_037909_chromosome_19_open_reading_frame_52_Source_
HGNC_Symbol_Acc_25152_C3H19orf52	
Spur_005679_Spur_005679	
Smim_71233_uncharacterized_protein_LOC100170101_Nasonia_vitripennis_gi_193290136_ref_NP_001123254_7e_12_66_6	
Nvec_19727_	

HG_6439	
Hsap_Ensmbl0130772_mediator_complex_subunit_18_Source_
HGNC_Symbol_Acc_25944_MED18	
Dmel_0026873_MED18_Mediator_complex_subunit_18_Source_FlyBase_0026873	
Cgig_07651_Mediator_of_RNA_polymerase_II_transcription_subunit_18_Source_UniProtKB_TrEMBL_Acc_K1QZR4	
Cele_007018_mdt_18_Protein_MDT_18_mdt_18_mRNA_complete_cds_Source_RefSeq_mRNA_Acc_NM_059468	
Drer_041237_mediator_of_RNA_polymerase_II_transcription_subunit_18_homolog_yeast_Source_ZFIN_Acc_ZDB_GENE_040426_1276_med18	
Spur_009277_Med_rnapIIh	
Smim_71786_mediator_of_RNA_polymerase_II_transcription_subunit_putative_Ixodes_scapularis_gi_241172449_ref_XP_002410755_5e_96_288	

HG_727	
Hsap_Ensmbl0001036_fucosidase_alpha_L_2_plasma_Source_
HGNC_Symbol_Acc_4008_FUCA2	Hsap_Ensmbl0179163_fucosidase_alpha_L_1_tissue_Source_
HGNC_Symbol_Acc_4006_FUCA1	
Dmel_0036169_Fuca_alpha_L_fucosidase_Source_FlyBase_0036169	
Cgig_07636_Plasma_alpha_L_fucosidase_Source_UniProtKB_TrEMBL_Acc_K1QK28	Cgig_25761_Plasma_alpha_L_fucosidase_Source_UniProtKB_TrEMBL_Acc_K1RJH9	Cgig_25762_Plasma_alpha_L_fucosidase_Source_UniProtKB_TrEMBL_Acc_K1QC19	Cgig_02729_Plasma_alpha_L_fucosidase_Source_UniProtKB_TrEMBL_Acc_K1QK85	Cgig_25760_Plasma_alpha_L_fucosidase_Source_UniProtKB_TrEMBL_Acc_K1QZW1	Cgig_13765_Plasma_alpha_L_fucosidase_Source_UniProtKB_TrEMBL_Acc_K1QFV3	Cgig_25772_Plasma_alpha_L_fucosidase_Source_UniProtKB_TrEMBL_Acc_K1QC26	Cgig_23342_Plasma_alpha_L_fucosidase_Source_UniProtKB_TrEMBL_Acc_K1QWY9	Cgig_15274_Plasma_alpha_L_fucosidase_Source_UniProtKB_TrEMBL_Acc_K1QWY7	Cgig_04667_Plasma_alpha_L_fucosidase_Source_UniProtKB_TrEMBL_Acc_K1PIF4	Cgig_23341_Tissue_alpha_L_fucosidase_Source_UniProtKB_TrEMBL_Acc_K1QB54	Cgig_00694	
Cele_012225_W03G11_3_Protein_W03G11_3_W03G11_3_mRNA_complete_cds_Source_RefSeq_mRNA_Acc_NM_077619	
Drer_044073_fucosidase_alpha_L_2_plasma_Source_ZFIN_Acc_ZDB_GENE_040822_39_fuca2	Drer_035890_fucosidase_alpha_L_1_tissue_Source_ZFIN_Acc_ZDB_GENE_030131_7434_fuca1	Drer_035879_fucosidase_alpha_L_1_tissue_Source_
HGNC_Symbol_Acc_4006_FUCA1_1_of_2	
Spur_017280_Fuca2	Spur_026834_Fuca2_1	Spur_026835_Fuca2_2	Spur_027649_Fuca2_3	Spur_017281_Fuca2_4	
Smim_45021_alpha_L_fucosidase_putative_Ixodes_scapularis_gi_241691736_ref_XP_002412933_0_0_589	
Sman_146250_Alpha_l_fucosidase_putative_Source_UniProtKB_TrEMBL_Acc_G4LY49	
Nvec_899_Alpha_L_fucos	Nvec_7747_Alpha_L_fucos	Nvec_31446_	Nvec_17438_Alpha_L_fucos	Nvec_55050_Alpha_L_fucos	Nvec_20513_	Nvec_729_Alpha_L_fucos	Nvec_31239_Alpha_L_fucos	Nvec_25534_Alpha_L_fucos	Nvec_37971_7tm_1	Nvec_40868_	Nvec_33174_	Nvec_48159_	Nvec_27876_	Nvec_46770_	

HG_42659	
This group of homology does not contain any annotated genome

HG_3400	
Hsap_Ensmbl0148925_BTB_POZ_domain_containing_10_Source_
HGNC_Symbol_Acc_21445_BTBD10	
Dmel_0035107_mri_mrityu_Source_FlyBase_0035107	
Cgig_18652_BTB_POZ_domain_containing_protein_10_Source_UniProtKB_TrEMBL_Acc_K1QX87	
Cele_019888_snpc_1_4_Protein_BTBD_10_isoform_d_btbd_10_mRNA_complete_cds_Source_RefSeq_mRNA_Acc_NM_001027094	
Drer_020252_BTB_POZ_domain_containing_10b_Source_ZFIN_Acc_ZDB_GENE_080104_5_btbd10b	Drer_059381_potassium_channel_tetramerization_domain_containing_20_Source_
HGNC_Symbol_Acc_21052_KCTD20	Drer_062674_BTB_POZ_domain_containing_10a_Source_ZFIN_Acc_ZDB_GENE_070410_41_btbd10a	
Spur_026027_Btbd10	
Smim_44901_BTB_POZ_domain_containing_protein_10_Acromyrmex_echinatior_gi_332024261_gb_EGI64465_3e_158_461	Smim_36000_BTB_POZ_domain_containing_protein_10_Camponotus_floridanus_gi_307185945_gb_EFN71747_1e_163_480	
Sman_159620	
Gsal_1966_btb_poz_domain_containing_protein_kctd20	Gsal_13240_btb_domain_containing_isoform_cra_a	
Nvec_3384_K_tetra	

HG_1789	
Hsap_Ensmbl0168807_syntrophin_beta_2_dystrophin_associated_protein_A1_59kDa_basic_component_2_Source_
HGNC_Symbol_Acc_11169_SNTB2	Hsap_Ensmbl0147481_syntrophin_gamma_1_Source_
HGNC_Symbol_Acc_13740_SNTG1	Hsap_Ensmbl0101400_syntrophin_alpha_1_Source_
HGNC_Symbol_Acc_11167_SNTA1	Hsap_Ensmbl0172554_syntrophin_gamma_2_Source_
HGNC_Symbol_Acc_13741_SNTG2	Hsap_Ensmbl0260873_syntrophin_beta_2_dystrophin_associated_protein_A1_59kDa_basic_component_2_Source_
HGNC_Symbol_Acc_11169_SNTB2	
Dmel_0034135_Syn2_Syntrophin_like_2_Source_FlyBase_0034135	Dmel_0037130_Syn1_Syntrophin_like_1_Source_FlyBase_0037130	
Cgig_04772_Gamma_1_syntrophin_Source_UniProtKB_TrEMBL_Acc_K1QGF2	Cgig_10486_Beta_1_syntrophin_Source_UniProtKB_TrEMBL_Acc_K1P5K7	
Cele_017866_stn_2_Protein_STN_2_isoform_b_stn_2_mRNA_complete_cds_Source_RefSeq_mRNA_Acc_NM_001029439	Cele_006062_stn_1_Protein_STN_1_isoform_a_Source_RefSeq_mRNA_Acc_NM_060120	
Drer_059425_syntrophin_gamma_2_Source_ZFIN_Acc_ZDB_GENE_060526_196_sntg2	Drer_041729_syntrophin_basic_1_Source_ZFIN_Acc_ZDB_GENE_040704_13_sntb1	Drer_051763_syntrophin_beta_2_dystrophin_associated_protein_A1_59kDa_basic_component_2_Source_
HGNC_Symbol_Acc_11169_SNTB2	Drer_090781_syntrophin_alpha_1_Source_
HGNC_Symbol_Acc_11167_SNTA1	Drer_061832_syntrophin_gamma_1_Source_
HGNC_Symbol_Acc_13740_SNTG1	
Spur_026776_Sntb1	Spur_024423_Spur_024423	Spur_004591_Sntg2	
Smim_39848_PREDICTED_similar_to_Syntrophin_like_CG4905_PC_isoform_Tribolium_castaneum_gi_189233916_ref_XP_001815917_5e_52_181	Smim_63622_beta_syntrophin_putative_Ixodes_scapularis_gi_241694468_ref_XP_002402210_3e_137_410	Smim_39819_PREDICTED_similar_to_Syntrophin_like_CG4905_PC_isoform_Tribolium_castaneum_gi_189233916_ref_XP_001815917_6e_14_72_8	Smim_39820_PREDICTED_similar_to_Syntrophin_like_CG4905_PC_isoform_Tribolium_castaneum_gi_189233916_ref_XP_001815917_5e_06_49_7	
Sman_126310_Putative_syntrophin_Source_UniProtKB_TrEMBL_Acc_G4VPX9	
Gsal_14733_syntrophin_like_isoform_b	Gsal_2882_beta_1_syntrophin_like	Gsal_5515_tyrosine_protein_phosphatase_non_receptor_type_4	Gsal_5046_gamma_1_syntrophin	Gsal_653_beta_1_syntrophin_59_kda_dystrophin_associated_protein_a1_basic_component_1	
Nvec_50150_	

HG_4778	
Hsap_Ensmbl0047056_WD_repeat_domain_37_Source_
HGNC_Symbol_Acc_31406_WDR37	
Dmel_0038617_CG12333	
Cgig_06916_WD_repeat_containing_protein_37_Source_UniProtKB_TrEMBL_Acc_K1R8S0	
Cele_015470_C05D2_10_Protein_C05D2_10_isoform_a_C05D2_10_mRNA_complete_cds_Source_RefSeq_mRNA_Acc_NM_065804	
Drer_074611_WD_repeat_domain_37_Source_ZFIN_Acc_ZDB_GENE_030131_8101_wdr37	
Spur_023527_Wdr37	
Smim_25941_microtubule_binding_protein_YTM1_putative_Ixodes_scapularis_gi_241570439_ref_XP_002402799_8e_89_275	
Sman_144870	
Gsal_8683_wd_repeat_containing_protein_37	
Nvec_5728_Band_41	

HG_4181	
Hsap_Ensmbl0029725_rabaptin_RAB_GTPase_binding_effector_protein_1_Source_
HGNC_Symbol_Acc_17677_RABEP1	
Dmel_0034585_CG4030	
Cgig_24240_Rab_GTPase_binding_effector_protein_1_Source_UniProtKB_TrEMBL_Acc_K1QDJ7	Cgig_04925_Rab_GTPase_binding_effector_protein_1_Source_UniProtKB_TrEMBL_Acc_K1Q7D7	
Cele_017161_rabn_5_Protein_RABN_5_rabn_5_mRNA_complete_cds_Source_RefSeq_mRNA_Acc_NM_065865	
Drer_059600_rabaptin_RAB_GTPase_binding_effector_protein_1_Source_ZFIN_Acc_ZDB_GENE_060526_165_rabep1	
Spur_003845_Rabep1	Spur_022665_Rabep1_1	
Smim_g77639_t1_Rab_GTPase_binding_effector_protein_Harpegnathos_saltator_gi_307191797_gb_EFN75235_1e_65_229	Smim_3288_PREDICTED_similar_to_rabaptin_5_Strongylocentrotus_purpuratus_gi_115770453_ref_XP_789966_1e_21_100	Smim_3276_PREDICTED_rabaptin_RAB_GTPase_binding_effector_protein_like_partial_Saccoglossus_kowalevskii_gi_291220992_ref_XP_002730507_1e_33_132	Smim_58412_Rab_GTPase_binding_effector_protein_Acromyrmex_echinatior_gi_332021350_gb_EGI61724_2e_26_115	
Sman_126170	
Gsal_5624_rab_gtpase_binding_effector_protein_1	
Nvec_37872_	Nvec_15362_LTXXQ	

HG_10781	
Hsap_Ensmbl0141026_mediator_complex_subunit_9_Source_
HGNC_Symbol_Acc_25487_MED9	
Dmel_0260401_MED9_Mediator_complex_subunit_9_Source_FlyBase_0260401	
Drer_096631_mediator_complex_subunit_9_Source_
HGNC_Symbol_Acc_25487_MED9	

HG_44263	
This group of homology does not contain any annotated genome

HG_8683	
Cgig_10981_Proline_rich_protein_12_Source_UniProtKB_TrEMBL_Acc_K1Q354	
Cele_001325_eor_2_Protein_EOR_2_isoform_a_eor_2_mRNA_complete_cds_Source_RefSeq_mRNA_Acc_NM_001029299	
Smim_13413_Glutamine_and_serine_rich_protein_Harpegnathos_saltator_gi_307191948_gb_EFN75338_1e_52_202	Smim_3447_Prr12_protein_putative_Ixodes_scapularis_gi_241157081_ref_XP_002407947_8e_04_42_7	Smim_3449_3449	

HG_4423	
Hsap_Ensmbl0104866_protein_phosphatase_1_regulatory_subunit_37_Source_
HGNC_Symbol_Acc_27607_PPP1R37	
Dmel_0051635_CG31635	
Cgig_23874_Leucine_rich_repeat_containing_protein_68_Source_UniProtKB_TrEMBL_Acc_K1R885	
Cele_009201_F28C1_3_Protein_F28C1_3_isoform_a_F28C1_3_mRNA_complete_cds_Source_RefSeq_mRNA_Acc_NM_073725	
Drer_089780_protein_phosphatase_1_regulatory_subunit_37_Source_
HGNC_Symbol_Acc_27607_PPP1R37_3_of_3	Drer_078458_protein_phosphatase_1_regulatory_subunit_37_Source_ZFIN_Acc_ZDB_GENE_050208_7_ppp1r37	Drer_061010_protein_phosphatase_1_regulatory_subunit_37_Source_ZFIN_Acc_ZDB_GENE_050208_7_ppp1r37	
Spur_000579_Spur_000579	
Smim_75846_PREDICTED_leucine_rich_repeat_containing_protein_68_partial_Pan_troglodytes_gi_332856223_ref_XP_003316496_2e_104_342	Smim_47488_PREDICTED_similar_to_Si_ch211_234g24_protein_Ciona_intestinalis_gi_198420066_ref_XP_002123846_3e_15_78_6	
Nvec_24425_	Nvec_8961_NUDE_C	Nvec_38910_	

HG_8208	
Hsap_Ensmbl0104164_biogenesis_of_lysosomal_organelles_complex_1_subunit_6_pallidin_Source_
HGNC_Symbol_Acc_8549_BLOC1S6	
Dmel_0036192_pallidin_pallidin_Source_FlyBase_0036192	
Cgig_24872_Pallidin_Source_UniProtKB_TrEMBL_Acc_K1QYC4	
Cele_019010_glo_2_Protein_GLO_2_glo_2_mRNA_complete_cds_Source_RefSeq_mRNA_Acc_NM_059060	
Drer_042933_biogenesis_of_lysosomal_organelles_complex_1_subunit_6_pallidin_Source_ZFIN_Acc_ZDB_GENE_070112_1862_bloc1s6	
Spur_004284_Spur_004284	
Smim_62495_Pallidin_putative_Ixodes_scapularis_gi_241597913_ref_XP_002404824_4e_25_105	

HG_7541	
Hsap_Ensmbl0214960_isoprenoid_synthase_domain_containing_Source_
HGNC_Symbol_Acc_37276_ISPD	
Cgig_14968_2_C_methyl_D_erythritol_4_phosphate_cytidylyltransferase_like_protein_Source_UniProtKB_TrEMBL_Acc_K1PNQ0	
Drer_005034_isoprenoid_synthase_domain_containing_Source_ZFIN_Acc_ZDB_GENE_061110_16_ispd	
Spur_028915_Hypp_2974	
Smim_78777_notch1_induced_protein_Capsaspora_owczarzaki_ATCC_30864_gi_320170339_gb_EFW47238_1e_68_232	

HG_2221	
Hsap_Ensmbl0075618_fascin_homolog_1_actin_bundling_protein_Strongylocentrotus_purpuratus_Source_
HGNC_Symbol_Acc_11148_FSCN1	Hsap_Ensmbl0186765_fascin_homolog_2_actin_bundling_protein_retinal_Strongylocentrotus_purpuratus_Source_
HGNC_Symbol_Acc_3960_FSCN2	Hsap_Ensmbl0106328_fascin_homolog_3_actin_bundling_protein_testicular_Strongylocentrotus_purpuratus_Source_
HGNC_Symbol_Acc_3961_FSCN3	
Dmel_0003447_sn_singed_Source_FlyBase_0003447	
Cgig_25410_Fascin_Source_UniProtKB_TrEMBL_Acc_K1QEZ3	Cgig_16132_Protein_singed_Source_UniProtKB_TrEMBL_Acc_K1QMU8	Cgig_16131_Fascin_Source_UniProtKB_TrEMBL_Acc_K1QE63	
Drer_059680_fascin_homolog_1_actin_bundling_protein_a_Strongylocentrotus_purpuratus_Source_ZFIN_Acc_ZDB_GENE_031009_1_fscn1a	Drer_059574_fascin_homolog_2_actin_bundling_protein_retinal_Strongylocentrotus_purpuratus_a_Source_ZFIN_Acc_ZDB_GENE_110901_1_fscn2a	Drer_074396_fascin_homolog_2_actin_bundling_protein_retinal_Strongylocentrotus_purpuratus_b_Source_ZFIN_Acc_ZDB_GENE_040426_1740_fscn2b	Drer_037747_si_ch211_160d14_1_Source_ZFIN_Acc_ZDB_GENE_070424_140_si_ch211_160d14_1	
Spur_010943_Fascin1_Fascin_Source_UniProtKB_Swiss_Prot_Acc_Q05634	Spur_023199_Fscn1	
Smim_2685_protein_singed_putative_Pediculus_humanus_corporis_gi_242005783_ref_XP_002423740_0_0_678	Smim_84007_fascin_putative_Ixodes_scapularis_gi_241177891_ref_XP_002400230_1e_111_339	Smim_3737_PREDICTED_similar_to_fascin_Tribolium_castaneum_gi_91089337_ref_XP_972494_2e_78_253	
Sman_169730_Fascin_putative_Source_UniProtKB_TrEMBL_Acc_C4QKQ7	
Gsal_3700_sjc
HGc09066_protein	Gsal_4160_fascin	
Nvec_57025_Fascin	Nvec_54879_	Nvec_42796_Fascin	

HG_9124	
Hsap_Ensmbl0135709_KIAA0513_Source_
HGNC_Symbol_Acc_29058_KIAA0513	
Dmel_0031858_CG17378	
Cgig_05257	
Drer_041599_zgc_91860_Source_ZFIN_Acc_ZDB_GENE_040704_34_zgc_91860	
Smim_6204_Maltase_Camponotus_floridanus_gi_307167421_gb_EFN61006_2e_81_281	

HG_16338	
This group of homology does not contain any annotated genome

HG_6811	
Hsap_Ensmbl0203727_sterile_alpha_motif_domain_containing_5_Source_
HGNC_Symbol_Acc_21180_SAMD5	
Dmel_0263117_CG34377	Dmel_0039002_CG17625	
Drer_007179_SAM_and_SH3_domain_containing_1a_Source_ZFIN_Acc_ZDB_GENE_030131_9960_sash1a	Drer_079342_sterile_alpha_motif_domain_containing_5_Source_
HGNC_Symbol_Acc_21180_SAMD5	
Spur_006320_Spur_006320	
Smim_67988rile_alpha_motif_domain_containing_protein_putative_Ixodes_scapularis_gi_241999000_ref_XP_002434143_3e_30_114	Smim_50403rile_alpha_motif_domain_containing_protein_5_Acromyrmex_echinatior_gi_332018642_gb_EGI59216_1e_29_120	Smim_77456_PREDICTED_similar_to_CG31163_CG31163_PD_Tribolium_castaneum_gi_189234720_ref_XP_972950_1e_15_83_2	
Nvec_7357_SAM_2	Nvec_14732_SAM_1	Nvec_21362_IF3_N	

HG_2457	
Hsap_Ensmbl0153879_CCAAT_enhancer_binding_protein_C_EBP_gamma_Source_
HGNC_Symbol_Acc_1837_CEBPG	Hsap_Ensmbl0172216_CCAAT_enhancer_binding_protein_C_EBP_beta_Source_
HGNC_Symbol_Acc_1834_CEBPB	Hsap_Ensmbl0092067_CCAAT_enhancer_binding_protein_C_EBP_epsilon_Source_
HGNC_Symbol_Acc_1836_CEBPE	Hsap_Ensmbl0245848_CCAAT_enhancer_binding_protein_C_EBP_alpha_Source_
HGNC_Symbol_Acc_1833_CEBPA	Hsap_Ensmbl0221869_CCAAT_enhancer_binding_protein_C_EBP_delta_Source_
HGNC_Symbol_Acc_1835_CEBPD	
Dmel_0005638_slbo_slow_border_cells_Source_FlyBase_0005638	Dmel_0036126_CG6272	
Cgig_26304_CCAAT_enhancer_binding_protein_delta_Source_UniProtKB_TrEMBL_Acc_K1PR50	Cgig_26305_CCAAT_enhancer_binding_protein_gamma_Source_UniProtKB_TrEMBL_Acc_K1PYD5	Cgig_26303_CCAAT_enhancer_binding_protein_delta_Source_UniProtKB_TrEMBL_Acc_K1PJD8	Cgig_26302_CCAAT_enhancer_binding_protein_delta_Source_UniProtKB_TrEMBL_Acc_K1QRF0	
Cele_016754_cebp_2_Protein_CEBP_2_cebp_2_mRNA_complete_cds_Source_RefSeq_mRNA_Acc_NM_182035	
Drer_036073_CCAAT_enhancer_binding_protein_C_EBP_gamma_Source_ZFIN_Acc_ZDB_GENE_020111_5_cebpg	Drer_036074_CCAAT_enhancer_binding_protein_C_EBP_alpha_Source_ZFIN_Acc_ZDB_GENE_020111_2_cebpa	Drer_042725_CCAAT_enhancer_binding_protein_C_EBP_beta_Source_ZFIN_Acc_ZDB_GENE_020111_3_cebpb	Drer_087303_CCAAT_enhancer_binding_protein_C_EBP_delta_Source_ZFIN_Acc_ZDB_GENE_020111_4_cebpd	Drer_090254_Uncharacterized_protein_Source_UniProtKB_TrEMBL_Acc_E7FBA6_CU633479_4	Drer_045240_CCAAT_enhancer_binding_protein_C_EBP_1_Source_ZFIN_Acc_ZDB_GENE_010611_1_cebp1	
Spur_001657_Cebpa	Spur_011002_Cebpg	
Smim_11655_PREDICTED_CCAAT_enhancer_binding_protein_gamma_like_isoform_Nasonia_vitripennis_gi_156550161_ref_XP_001606194_3e_31_117	Smim_11670_CEBPA_CCAAT_enhancer_binding_protein_alpha_putative_Ixodes_scapularis_gi_215500538_gb_EEC10032_3e_49_179	Smim_13777_CEBPA_CCAAT_enhancer_binding_protein_alpha_putative_Ixodes_scapularis_gi_215500538_gb_EEC10032_1e_30_125	
Nvec_19986_bZIP_2	

HG_9794	
Hsap_Ensmbl0187164_KIAA1598_Source_
HGNC_Symbol_Acc_29319_KIAA1598	
Cgig_08669_Shootin_1_Source_UniProtKB_TrEMBL_Acc_K1R7M1	
Drer_056519_Uncharacterized_protein_Source_UniProtKB_TrEMBL_Acc_F1RAW5_BX511257_1	Drer_039697_si_ch73_56p18_4_Source_ZFIN_Acc_ZDB_GENE_121127_1_si_ch73_56p18_4	Drer_017504_Uncharacterized_protein_Source_UniProtKB_TrEMBL_Acc_F1R1Q1_CR457462_1	
Spur_026968_Kiaa1598L	

HG_7010	
Hsap_Ensmbl0117475_basic_leucine_zipper_nuclear_factor_1_Source_
HGNC_Symbol_Acc_1065_BLZF1	
Dmel_0037688_CG9356	
Cele_020018_R12B2_2_Protein_R12B2_2_R12B2_2_mRNA_complete_cds_Source_RefSeq_mRNA_Acc_NM_065854	
Spur_028425_Blzf1	Spur_028426_Blzf1L	
Smim_39173_basic_leucine_zipper_nuclear_factor_blzf1_protein_putative_Ixodes_scapularis_gi_241999092_ref_XP_002434189_2e_49_181	
Nvec_52345_DUF892	

HG_63999	
This group of homology does not contain any annotated genome

HG_4650	
Hsap_Ensmbl0114209_programmed_cell_death_10_Source_
HGNC_Symbol_Acc_8761_PDCD10	
Dmel_0038331_CG5073	
Cgig_02438_Programmed_cell_death_protein_10_Source_UniProtKB_TrEMBL_Acc_K1PTV5	
Cele_007561_ccm_3_Protein_C14A4_11_C14A4_11_mRNA_complete_cds_Source_RefSeq_mRNA_Acc_NM_063889	
Drer_012591_programmed_cell_death_10b_Source_ZFIN_Acc_ZDB_GENE_040426_2607_pdcd10b	Drer_035054_programmed_cell_death_10a_Source_ZFIN_Acc_ZDB_GENE_040426_1432_pdcd10a	
Spur_028467_Pdcd10	Spur_028468_Spur_028468	
Smim_67056_programmed_cell_death_protein_putative_Ixodes_scapularis_gi_241068913_ref_XP_002408528_6e_77_238	Smim_1018_Programmed_cell_death_protein_10_Harpegnathos_saltator_gi_307204011_gb_EFN82915_2e_20_88_2	
Sman_031950	Sman_006680	
Gsal_2640_programmed_cell_death_protein_10	

HG_6918	
Hsap_Ensmbl0205423_CTD_nuclear_envelope_phosphatase_1_regulatory_subunit_1_Source_
HGNC_Symbol_Acc_26759_CNEP1R1	
Dmel_0036090_CG8009	Dmel_0069938_CG41106	
Cele_011828_nepr_1_Protein_SPO_7_isoform_b_spo_7_mRNA_complete_cds_Source_RefSeq_mRNA_Acc_NM_001129047	
Drer_036064_CTD_nuclear_envelope_phosphatase_1_regulatory_subunit_1_Source_ZFIN_Acc_ZDB_GENE_050417_425_cnep1r1	
Smim_29428_transmembrane_protein_putative_Ixodes_scapularis_gi_240978975_ref_XP_002403088_5e_64_201	
Sman_020120	
Gsal_3814_transmembrane_protein_188	

HG_5390	
Hsap_Ensmbl0172345_StAR_related_lipid_transfer_START_domain_containing_5_Source_
HGNC_Symbol_Acc_18065_STARD5	Hsap_Ensmbl0164211_StAR_related_lipid_transfer_START_domain_containing_4_Source_
HGNC_Symbol_Acc_18058_STARD4	Hsap_Ensmbl0174448_StAR_related_lipid_transfer_START_domain_containing_6_Source_
HGNC_Symbol_Acc_18066_STARD6	
Cgig_11393_StAR_related_lipid_transfer_protein_5_Source_UniProtKB_TrEMBL_Acc_K1PIK9	
Cele_010505_K02D3_2_Protein_K02D3_2_K02D3_2_mRNA_complete_cds_Source_RefSeq_mRNA_Acc_NM_077892	
Drer_076117_StAR_related_lipid_transfer_START_domain_containing_5_Source_
HGNC_Symbol_Acc_18065_STARD5	Drer_074280_StAR_related_lipid_transfer_START_domain_containing_4_Source_
HGNC_Symbol_Acc_18058_STARD4	
Spur_017143_Stard5	

HG_6016	
Hsap_Ensmbl0182752_pregnancy_associated_plasma_protein_A_pappalysin_1_Source_
HGNC_Symbol_Acc_8602_PAPPA	Hsap_Ensmbl0116183_pappalysin_2_Source_
HGNC_Symbol_Acc_14615_PAPPA2	
Drer_076020_pappalysin_2_Source_ZFIN_Acc_ZDB_GENE_070912_525_pappa2	Drer_059858_pregnancy_associated_plasma_protein_A_pappalysin_1b_Source_ZFIN_Acc_ZDB_GENE_060526_71_pappab	Drer_059544_pregnancy_associated_plasma_protein_A_pappalysin_1a_Source_ZFIN_Acc_ZDB_GENE_121113_1_pappaa	
Spur_022921_Pappa_2	Spur_018513_PappA1L	Spur_022918_Pappa	Spur_022919_PappA2L	Spur_022920_Pappa_1	
Nvec_36210_Peptidase_M43	Nvec_46220_	Nvec_17039_	

HG_17590	
This group of homology does not contain any annotated genome

HG_8250	
Dmel_0037336_CG2519	
Cgig_21666	Cgig_21669	Cgig_21671	
Smim_67015_PREDICTED_similar_to_AGAP004423_PA_Tribolium_castaneum_gi_189240517_ref_XP_001812287_1e_26_116	Smim_67009_PREDICTED_similar_to_AGAP004423_PA_Tribolium_castaneum_gi_189240517_ref_XP_001812287_0_0_1003	

HG_7834	
Hsap_Ensmbl0258986_transmembrane_protein_179_Source_
HGNC_Symbol_Acc_20137_TMEM179	
Dmel_0039135_CG13603	
Drer_090064_Uncharacterized_protein_Source_UniProtKB_TrEMBL_Acc_E7EYU1_CABZ01084273_1	Drer_013292_transmembrane_protein_179_Source_ZFIN_Acc_ZDB_GENE_040808_25_tmem179	Drer_060977_transmembrane_protein_179_Source_
HGNC_Symbol_Acc_20137_TMEM179_2_of_3	
Spur_009409_Tmem179L	Spur_026228_Spur_026228	
Smim_82703_transmembrane_protein_putative_Ixodes_scapularis_gi_241825597_ref_XP_002416612_4e_31_119	Smim_82704_Transmembrane_protein_179_Harpegnathos_saltator_gi_307209685_gb_EFN86543_5e_07_50_8	

HG_10435	
Hsap_Ensmbl0228474_oligosaccharyltransferase_4_homolog_S_cerevisiae_Source_
HGNC_Symbol_Acc_32483_OST4	
Dmel_0053774_CG33774	
Cele_011558_T07A5_5_Protein_T07A5_5_T07A5_5_mRNA_complete_cds_Source_RefSeq_mRNA_Acc_NM_001027580	
Drer_096118_oligosaccharyltransferase_4_homolog_S_cerevisiae_Source_ZFIN_Acc_ZDB_GENE_110307_1_ost4	
Smim_45214_putative_oligosaccharyltransferase_subunit_Amblyomma_americanum_gi_196476681_gb_ACG76206_1e_13_66_2	
Sman_203170	

HG_7061	
Hsap_Ensmbl0081087_osteopetrosis_associated_transmembrane_protein_1_Source_
HGNC_Symbol_Acc_21652_OSTM1	
Dmel_0035440_CG14969	
Cgig_21550_Osteopetrosis_associated_transmembrane_protein_1_Source_UniProtKB_TrEMBL_Acc_K1QJW4	
Cele_009627_F42A8_3_Protein_F42A8_3_F42A8_3_mRNA_complete_cds_Source_RefSeq_mRNA_Acc_NM_063592	
Drer_069808_osteopetrosis_associated_transmembrane_protein_1_Source_ZFIN_Acc_ZDB_GENE_081104_270_ostm1	
Spur_016278_Spur_016278	Spur_017334_Spur_017334	
Smim_39647_ACYPI004614_Acyrthosiphon_pisum_gi_239792525_dbj_BAH72596_2e_18_90_5	

HG_6557	
Hsap_Ensmbl0106305_aminoacyl_tRNA_synthetase_complex_interacting_multifunctional_protein_2_Source_
HGNC_Symbol_Acc_20609_AIMP2	
Dmel_0036515_CG12304	
Cgig_03638_Aminoacyl_tRNA_synthetase_complex_interacting_multifunctional_protein_2_Source_UniProtKB_TrEMBL_Acc_K1QJ33	
Drer_018903_aminoacyl_tRNA_synthetase_complex_interacting_multifunctional_protein_2_Source_ZFIN_Acc_ZDB_GENE_040426_2652_aimp2	
Spur_025834_Aimp2	
Smim_15258_multisynthetase_complex_auxiliary_component_p38_putative_Ixodes_scapularis_gi_241859181_ref_XP_002416179_1e_24_103	
Nvec_23758_	Nvec_19835_	

HG_6733	
Hsap_Ensmbl0163072_nitric_oxide_synthase_trafficking_Source_
HGNC_Symbol_Acc_20203_NOSTRIN	Hsap_Ensmbl0262773_nitric_oxide_synthase_trafficking_Source_
HGNC_Symbol_Acc_20203_NOSTRIN	
Dmel_0259734_CG42388	
Cgig_14392_Nostrin_Source_UniProtKB_TrEMBL_Acc_K1PJT2	Cgig_09416_Nostrin_Source_UniProtKB_TrEMBL_Acc_K1RIP7	
Cele_007983_C36E8_4_Protein_C36E8_4_C36E8_4_mRNA_complete_cds_Source_RefSeq_mRNA_Acc_NM_065404	
Drer_077866_nitric_oxide_synthase_trafficker_Source_ZFIN_Acc_ZDB_GENE_070522_2_nostrin	
Smim_67177_PREDICTED_similar_to_AGAP010676_PA_Tribolium_castaneum_gi_91082183_ref_XP_971336_8e_52_187	

HG_3295	
Hsap_Ensmbl0179855_GIPC_PDZ_domain_containing_family_member_3_Source_
HGNC_Symbol_Acc_18183_GIPC3	Hsap_Ensmbl0137960_GIPC_PDZ_domain_containing_family_member_2_Source_
HGNC_Symbol_Acc_18177_GIPC2	Hsap_Ensmbl0123159_GIPC_PDZ_domain_containing_family_member_1_Source_
HGNC_Symbol_Acc_1226_GIPC1	
Dmel_0010504_kermit_kermit_Source_FlyBase_0010504	
Cgig_05383_PDZ_domain_containing_protein_GIPC1_Source_UniProtKB_TrEMBL_Acc_K1PGP0	
Cele_009681_gipc_2_Protein_GIPC_2_gipc_2_mRNA_complete_cds_Source_RefSeq_mRNA_Acc_NM_069409	Cele_016440_gipc_1_Protein_GIPC_1_gipc_1_mRNA_complete_cds_Source_RefSeq_mRNA_Acc_NM_065616	
Drer_053074_GIPC_PDZ_domain_containing_family_member_3_Source_
HGNC_Symbol_Acc_18183_GIPC3	Drer_009488_GIPC_PDZ_domain_containing_family_member_2_Source_ZFIN_Acc_ZDB_GENE_040426_921_gipc2	Drer_010771_GIPC_PDZ_domain_containing_family_member_1_Source_ZFIN_Acc_ZDB_GENE_060726_1_gipc1	
Spur_008907_Gipc1	Spur_026678_Spur_026678	
Smim_17547_rgs_gaip_interacting_protein_gipc_putative_Ixodes_scapularis_gi_240976406_ref_XP_002402384_3e_153_445	
Sman_170870_Putative_rgs_gaip_interacting_protein_gipc_Source_UniProtKB_TrEMBL_Acc_G4VLE4	
Gsal_15453_pdz_domain_containing_protein_gipc1_like	
Nvec_53824_	

HG_7039	
Hsap_Ensmbl0103056_sphingomyelin_phosphodiesterase_3_neutral_membrane_neutral_sphingomyelinase_II_Source_
HGNC_Symbol_Acc_14240_SMPD3	
Drer_059811_sphingomyelin_phosphodiesterase_5_Source_ZFIN_Acc_ZDB_GENE_061110_22_smpd5	Drer_070608_sphingomyelin_phosphodiesterase_3_neutral_Source_ZFIN_Acc_ZDB_GENE_081104_280_smpd3	
Spur_026840_Smpd3L	Spur_005767_Smpd3	Spur_004583_Hypp_1535	

HG_5095	
Hsap_Ensmbl0135900_mitochondrial_ribosomal_protein_L44_Source_
HGNC_Symbol_Acc_16650_MRPL44	
Dmel_0037330_mRpL44_mitochondrial_ribosomal_protein_L44_Source_FlyBase_0037330	
Cgig_21936_39S_ribosomal_protein_L44_mitochondrial_Source_UniProtKB_TrEMBL_Acc_K1R8V6	
Drer_030020_ArfGAP_with_FG_repeats_1a_Source_ZFIN_Acc_ZDB_GENE_030131_5808_agfg1a	Drer_094277_mitochondrial_ribosomal_protein_L44_Source_ZFIN_Acc_ZDB_GENE_050913_59_mrpl44	
Spur_006778_Serca	
Smim_2152_39S_ribosomal_protein_L44_putative_Ixodes_scapularis_gi_240978634_ref_XP_002403002_7e_85_270	
Sman_138280	
Gsal_11710_39s_ribosomal_protein_l44	
Nvec_57869	

HG_4509	
Hsap_Ensmbl0226479_transmembrane_protein_185B_Source_
HGNC_Symbol_Acc_18896_TMEM185B	Hsap_Ensmbl0269556_Family_with_sequence_similarity_11_member_A_isoform_CRA_a_cDNA_FLJ46855_fis_clone_UTERU3010029_highly_similar_to_Protein_FAM11A_Source_UniProtKB_TrEMBL_Acc_B3KY49_FAM11A	Hsap_Ensmbl0155984_transmembrane_protein_185A_Source_
HGNC_Symbol_Acc_17125_TMEM185A	
Dmel_0030996_CG14194	
Cgig_28617	Cgig_26398	
Cele_013789_Y116A8C_9_Protein_Y116A8C_9_Y116A8C_9_mRNA_complete_cds_Source_RefSeq_mRNA_Acc_NM_070609	
Drer_044327_transmembrane_protein_185A_Source_
HGNC_Symbol_Acc_17125_TMEM185A	
Spur_004441_Tmem185a	
Smim_21111_Transmembrane_protein_185B_Harpegnathos_saltator_gi_307211551_gb_EFN87629_6e_52_176	
Sman_072990_Putative_seven_transmembrane_receptor_Source_UniProtKB_TrEMBL_Acc_G4VA52	Sman_210330	
Gsal_1737_transmembrane_protein_185b_like	
Nvec_43689_	

HG_38676	
This group of homology does not contain any annotated genome

HG_6309	
Hsap_Ensmbl0050130_JNK1_MAPK8_associated_membrane_protein_Source_
HGNC_Symbol_Acc_20184_JKAMP	
Dmel_0039876_CG2126	
Cele_019807_jamp_1_Protein_JAMP_1_jamp_1_mRNA_complete_cds_Source_RefSeq_mRNA_Acc_NM_072167	
Drer_028581_jnk1_mapk8_associated_membrane_protein_Source_ZFIN_Acc_ZDB_GENE_040718_382_jkamp	
Spur_006838_C14orf100L	
Smim_77630_PREDICTED_JNK1_MAPK8_associated_membrane_protein_like_Nasonia_vitripennis_gi_156552323_ref_XP_001601374_1e_53_181	Smim_77632_JNK1_associated_membrane_protein_Camponotus_floridanus_gi_307178081_gb_EFN66908_9e_25_102	
Nvec_18415_	

HG_4582	
Hsap_Ensmbl0176915_ankyrin_repeat_and_LEM_domain_containing_2_Source_
HGNC_Symbol_Acc_29101_ANKLE2	
Dmel_0028343_l_1_G0222_lethal_1_G0222_Source_FlyBase_0028343	
Cgig_05692_Ankyrin_repeat_and_LEM_domain_containing_protein_2_Source_UniProtKB_TrEMBL_Acc_K1QCT4	
Cele_021945_lem_4_Protein_LEM_4_isoform_b_lem_4_mRNA_complete_cds_Source_RefSeq_mRNA_Acc_NM_001028344	
Drer_035607_ankyrin_repeat_and_LEM_domain_containing_2_Source_ZFIN_Acc_ZDB_GENE_030131_6090_ankle2	
Spur_020434_Ankle2	
Smim_73764_PREDICTED_similar_to_ANK_repeat_and_LEM_domain_containing_protein_KIAA0692_Tribolium_castaneum_gi_91080401_ref_XP_966987_6e_64_224	
Sman_036090	Sman_141620	
Gsal_12576_ankyrin_repeat_and_lem_domain_containing_protein_2	
Nvec_54380_LEM	Nvec_47191_	Nvec_5136_	

HG_7354	
Hsap_Ensmbl0158985_CDC42_small_effector_2_Source_
HGNC_Symbol_Acc_18547_CDC42SE2	Hsap_Ensmbl0197622_CDC42_small_effector_1_Source_
HGNC_Symbol_Acc_17719_CDC42SE1	
Dmel_0044823_Spec2_Spec2_Source_FlyBase_0044823	
Drer_094577_CDC42_small_effector_2_Source_
HGNC_Symbol_Acc_18547_CDC42SE2	Drer_023724_CDC42_small_effector_1_Source_ZFIN_Acc_ZDB_GENE_030131_9260_cdc42se1	
Spur_004898_Cdc42se2	
Smim_25635_CDC42_small_effector_protein_Pongo_abelii_gi_197099508_ref_NP_001126978_1e_29_110	

HG_14140	
Hsap_Ensmbl0153485_transmembrane_protein_251_Source_
HGNC_Symbol_Acc_20218_TMEM251	Hsap_Ensmbl0259066_Uncharacterized_protein_Source_UniProtKB_TrEMBL_Acc_G3V3P5_RP11_371E8_4	
Drer_042341_transmembrane_protein_251_Source_ZFIN_Acc_ZDB_GENE_041001_121_tmem251	
Spur_012090_Spur_012090	

HG_5878	
Hsap_LRG_368_mediator_complex_subunit_25_Source_
HGNC_Symbol_Acc_28845_LRG_368	Hsap_Ensmbl0104960_prostate_tumor_overexpressed_1_Source_
HGNC_Symbol_Acc_9632_PTOV1	
Dmel_0038760_MED25_Mediator_complex_subunit_25_Source_FlyBase_0038760	Dmel_0039170_CG13609	
Cgig_21318_ATP_dependent_DNA_helicase_Q1_Source_UniProtKB_TrEMBL_Acc_K1RG75	Cgig_18569_Mediator_of_RNA_polymerase_II_transcription_subunit_25_Source_UniProtKB_TrEMBL_Acc_K1RS04	
Drer_038005_mediator_of_RNA_polymerase_II_transcription_subunit_25_homolog_yeast_Source_ZFIN_Acc_ZDB_GENE_040426_2850_med25	
Spur_009167_Med25	Spur_000969_Spur_000969	Spur_013259_Spur_013259	
Smim_75043_med25_protein_putative_Ixodes_scapularis_gi_241738340_ref_XP_002414075_4e_127_400	
Nvec_58406_	

HG_3006	
Hsap_Ensmbl0149970_connector_enhancer_of_kinase_suppressor_of_Ras_2_Source_
HGNC_Symbol_Acc_19701_CNKSR2	Hsap_Ensmbl0074706_interaction_protein_for_cytohesin_exchange_factors_1_Source_
HGNC_Symbol_Acc_21204_IPCEF1	Hsap_Ensmbl0153721_CNKSR_family_member_3_Source_
HGNC_Symbol_Acc_23034_CNKSR3	Hsap_Ensmbl0142675_connector_enhancer_of_kinase_suppressor_of_Ras_1_Source_
HGNC_Symbol_Acc_19700_CNKSR1	
Dmel_0021818_cnk_connector_enhancer_of_ksr_Source_FlyBase_0021818	
Cgig_28071_Connector_enhancer_of_kinase_suppressor_of_ras_2_Source_UniProtKB_TrEMBL_Acc_K1RUS0	
Cele_000564_cnk_1_Protein_CNK_1_cnk_1_mRNA_complete_cds_Source_RefSeq_mRNA_Acc_NM_066873	
Drer_073707_connector_enhancer_of_kinase_suppressor_of_Ras_2b_Source_ZFIN_Acc_ZDB_GENE_030131_8048_cnksr2b	Drer_074480_connector_enhancer_of_kinase_suppressor_of_Ras_2a_Source_ZFIN_Acc_ZDB_GENE_060228_5_cnksr2a	Drer_075491_si_ch211_26b3_4_Source_ZFIN_Acc_ZDB_GENE_081104_60_si_ch211_26b3_4	Drer_032932_connector_enhancer_of_kinase_suppressor_of_Ras_1_Source_ZFIN_Acc_ZDB_GENE_040426_1802_cnksr1	Drer_068613_zgc_154018_Source_ZFIN_Acc_ZDB_GENE_060929_172_zgc_154018	Drer_074236_zgc_172112_Source_ZFIN_Acc_ZDB_GENE_080204_43_zgc_172112	
Spur_021961_Cnksr2L	
Smim_54205_Connector_enhancer_of_kinase_suppressor_of_ras_3_Harpegnathos_saltator_gi_307212264_gb_EFN88072_8e_93_340	Smim_12741_hypothetical_protein_Phum_PHUM140130_Pediculus_humanus_corporis_gi_242007626_ref_XP_002424634_6e_05_52_4	Smim_12745_12745	
Sman_128390	
Gsal_9793_interactor_protein_for_cytohesin_exchange_factors_1	
Nvec_13696_	

HG_13998	
Nvec_13694_	Nvec_57982	

HG_8182	
Hsap_Ensmbl0261539_F_box_and_leucine_rich_repeat_protein_6_Source_
HGNC_Symbol_Acc_13603_FBXL6	Hsap_Ensmbl0182325_F_box_and_leucine_rich_repeat_protein_6_Source_
HGNC_Symbol_Acc_13603_FBXL6	Hsap_Ensmbl0271698_GS1_393G12_13	
Dmel_0033609_fbl6	
Cgig_16855_F_box_LRR_repeat_protein_6_Source_UniProtKB_TrEMBL_Acc_K1Q514	
Drer_077227_F_box_and_leucine_rich_repeat_protein_6_Source_
HGNC_Symbol_Acc_13603_FBXL6	
Spur_026679_Fbxl6L	

HG_6794	
Hsap_Ensmbl0185716_chromosome_16_open_reading_frame_52_Source_
HGNC_Symbol_Acc_27087_C16orf52	
Dmel_0036922_CG14182	
Cgig_20380	
Drer_035837_chromosome_16_open_reading_frame_52_Source_
HGNC_Symbol_Acc_27087_C12H16orf52	Drer_088258_Uncharacterized_protein_Source_UniProtKB_TrEMBL_Acc_F1QJW0_CABZ01038499_1	
Spur_017081_Spur_017081	Spur_007517_Spur_007517	
Smim_16312_PREDICTED_similar_to_CG14182_CG14182_PA_Tribolium_castaneum_gi_91078470_ref_XP_968039_4e_90_270	

HG_2405	
Hsap_Ensmbl0175137_SH3_binding_domain_protein_5_like_Source_
HGNC_Symbol_Acc_29360_SH3BP5L	Hsap_Ensmbl0131370_SH3_domain_binding_protein_5_BTK_associated_Source_
HGNC_Symbol_Acc_10827_SH3BP5	
Dmel_0033988_pcs_parcas_Source_FlyBase_0033988	Dmel_0030581_CG14408	
Cgig_19299_SH3_domain_binding_protein_5_like_protein_Source_UniProtKB_TrEMBL_Acc_K1RAA9	Cgig_16675_SH3_domain_binding_protein_5_like_protein_Source_UniProtKB_TrEMBL_Acc_K1QRI4	Cgig_01255	Cgig_03359	Cgig_06864	
Cele_019365_K03E6_7_Protein_K03E6_7_K03E6_7_mRNA_complete_cds_Source_RefSeq_mRNA_Acc_NM_075805	Cele_007270_C03C10_4_Protein_C03C10_4_C03C10_4_mRNA_complete_cds_Source_RefSeq_mRNA_Acc_NM_065421	
Drer_019160_SH3_binding_domain_protein_5_like_a_Source_ZFIN_Acc_ZDB_GENE_040426_2187_sh3bp5la	Drer_007136_SH3_binding_domain_protein_5_like_b_Source_ZFIN_Acc_ZDB_GENE_060503_310_sh3bp5lb	Drer_008336_SH3_domain_binding_protein_5a_BTK_associated_Source_ZFIN_Acc_ZDB_GENE_111111_2_sh3bp5a	Drer_013657_SH3_domain_binding_protein_5b_BTK_associated_Source_ZFIN_Acc_ZDB_GENE_040426_2813_sh3bp5b	
Spur_000123_Sh3bp5L	Spur_025647_Kiaa1720	
Smim_20924_SH3_domain_binding_protein_5_like_protein_Acromyrmex_echinatior_gi_332017605_gb_EGI58302_4e_104_338	Smim_36922_PREDICTED_similar_to_parcas_CG7761_PA_Tribolium_castaneum_gi_189240777_ref_XP_969434_3e_70_240	
Sman_150670	
Gsal_1368_sh3_domain_binding_protein_5	
Nvec_32755_	

HG_4375	
Hsap_Ensmbl0137409_mitochondrial_carrier_1_Source_
HGNC_Symbol_Acc_17586_MTCH1	Hsap_Ensmbl0109919_mitochondrial_carrier_2_Source_
HGNC_Symbol_Acc_17587_MTCH2	
Dmel_0027786_Mtch_Mitochondrial_carrier_homolog_1_Source_FlyBase_0027786	Dmel_0029963_CG10920	
Cgig_05407_Mitochondrial_carrier_like_protein_2_Source_UniProtKB_TrEMBL_Acc_K1RP69	Cgig_09862_Mitochondrial_carrier_like_protein_2_Source_UniProtKB_TrEMBL_Acc_K1QA45	
Cele_018395_mtch_1_Protein_MTCH_1_isoform_a_Source_RefSeq_mRNA_Acc_NM_063144	Cele_018397_F43E2_11_Protein_F43E2_11_F43E2_11_mRNA_complete_cds_Source_RefSeq_mRNA_Acc_NM_063142	
Drer_019732_mitochondrial_carrier_homolog_2_Source_ZFIN_Acc_ZDB_GENE_991008_9_mtch2	
Spur_000886_Mtch2l	
Smim_15043_Mitochondrial_carrier_like_protein_Harpegnathos_saltator_gi_307205502_gb_EFN83819_4e_96_297	
Sman_180390_Putative_mitochondrial_carrier_Source_UniProtKB_TrEMBL_Acc_G4VRB6	Sman_053800_Putative_mitochondrial_carrier_Source_UniProtKB_TrEMBL_Acc_G4VHS7	
Gsal_4002_mitochondrial_carrier_homolog_2	

HG_15192	
This group of homology does not contain any annotated genome

HG_10584	
Cgig_14381_Neuralized_like_protein_1A_Source_UniProtKB_TrEMBL_Acc_K1PSJ7	

HG_13191	
Hsap_Ensmbl0204923_F_box_protein_48_Source_
HGNC_Symbol_Acc_33857_FBXO48	
Cgig_16521_F_box_only_protein_48_Source_UniProtKB_TrEMBL_Acc_K1QH42	
Drer_086184_F_box_protein_48_Source_
HGNC_Symbol_Acc_33857_FBXO48	
Spur_028530_Spur_028530	

HG_7411	
Cgig_19433_CREB_ATF_bZIP_transcription_factor_Source_UniProtKB_TrEMBL_Acc_K1QZZ8	
Cele_012471_Y17G7B_20_Protein_Y17G7B_20_isoform_a_Source_RefSeq_mRNA_Acc_NM_182251	
Drer_089787_CREB_ATF_bZIP_transcription_factor_Source_ZFIN_Acc_ZDB_GENE_030131_8015_crebzf	
Spur_012648_Zhangfei	
Nvec_31222_	Nvec_13176_	

HG_7147	
Hsap_Ensmbl0169621_aprataxin_and_PNKP_like_factor_Source_
HGNC_Symbol_Acc_28724_APLF	
Drer_086579_aprataxin_and_PNKP_like_factor_Source_
HGNC_Symbol_Acc_28724_APLF	Drer_096566_zgc_165656_Source_ZFIN_Acc_ZDB_GENE_070928_6_zgc_165656	
Spur_004008_Fha	
Smim_21174_PREDICTED_aprataxin_and_PNK_like_factor_Nomascus_leucogenys_gi_332226702_ref_XP_003262531_1e_20_104	
Nvec_20476_AT_hook	

HG_6222	
Hsap_Ensmbl0125375_ATP_synthase_H_transporting_mitochondrial_Fo_complex_subunit_s_factor_B_Source_
HGNC_Symbol_Acc_18799_ATP5S	
Dmel_0034081_CG10731	
Cele_015460_C05C8_1_Protein_C05C8_1_isoform_b_C05C8_1_mRNA_complete_cds_Source_RefSeq_mRNA_Acc_NM_001129368	Cele_050937_R02D5_8_Protein_R02D5_8_R02D5_8_mRNA_complete_cds_Source_RefSeq_mRNA_Acc_NM_001129509	
Drer_012072_ATP_synthase_H_transporting_mitochondrial_F0_complex_subunit_s_Source_ZFIN_Acc_ZDB_GENE_040426_959_atp5s	
Spur_002457_Spur_002457	
Smim_6109_ATP_synthase_subunit_s_mitochondrial_precursor_Rana_catesbeiana_gi_226372488_gb_ACO51869_5e_49_166	

HG_6046	
Hsap_Ensmbl0161920_mediator_complex_subunit_11_Source_
HGNC_Symbol_Acc_32687_MED11	
Dmel_0036811_MED11_Mediator_complex_subunit_11_Source_FlyBase_0036811	
Cgig_18791_Mediator_of_RNA_polymerase_II_transcription_subunit_11_Source_UniProtKB_TrEMBL_Acc_K1QMR6	
Cele_007015_mdt_11_Protein_MDT_11_mdt_11_mRNA_complete_cds_Source_RefSeq_mRNA_Acc_NM_065665	
Drer_069337_mediator_complex_subunit_11_Source_ZFIN_Acc_ZDB_GENE_091207_2_med11	Drer_086416_mediator_complex_subunit_11_Source_ZFIN_Acc_ZDB_GENE_091207_2_med11	
Spur_018634_Spur_018634	
Smim_12258_PREDICTED_similar_to_Mediator_complex_subunit_11_CG6884_PA_Tribolium_castaneum_gi_91083293_ref_XP_974541_4e_44_150	
Sman_006980	
Gsal_8369_mediator_of_rna_polymerase_ii_transcription_subunit_11	

HG_9808	
Hsap_Ensmbl0135763_URB2_ribosome_biogenesis_2_homolog_S_cerevisiae_Source_
HGNC_Symbol_Acc_28967_URB2	
Cgig_26946_Unhealthy_ribosome_biogenesis_protein_2_like_protein_Source_UniProtKB_TrEMBL_Acc_K1R8G8	
Drer_003217_URB2_ribosome_biogenesis_2_homolog_S_cerevisiae_Source_ZFIN_Acc_ZDB_GENE_030131_2621_urb2	
Spur_004241_Spur_004241	
Smim_78832_PREDICTED_unhealthy_ribosome_biogenesis_protein_homolog_Canis_lupus_familiaris_gi_73952620_ref_XP_536350_5e_16_90_5	

HG_15584	
This group of homology does not contain any annotated genome

HG_6675	
Hsap_Ensmbl0234224_transmembrane_protein_229A_Source_
HGNC_Symbol_Acc_37279_TMEM229A	Hsap_Ensmbl0198133_transmembrane_protein_229B_Source_
HGNC_Symbol_Acc_20130_TMEM229B	
Cgig_11486_UPF0698_transmembrane_protein_C14orf83_like_protein_Source_UniProtKB_TrEMBL_Acc_K1QI09	Cgig_16524_UPF0698_transmembrane_protein_C14orf83_Source_UniProtKB_TrEMBL_Acc_K1Q242	
Drer_060569_transmembrane_protein_229B_Source_ZFIN_Acc_ZDB_GENE_060929_1154_tmem229b	
Spur_023559_Spur_023559	
Smim_60656_PREDICTED_transmembrane_protein_229B_like_Saccoglossus_kowalevskii_gi_291227219_ref_XP_002733584_1e_60_196	
Nvec_20664_DUF1113	Nvec_35370_Ank	

HG_5791	
Hsap_Ensmbl0166997_canopy_FGF_signaling_regulator_4_Source_
HGNC_Symbol_Acc_28631_CNPY4	
Dmel_0036847_CG11577	
Cgig_25608_Canopy_like_protein_3_Source_UniProtKB_TrEMBL_Acc_K1QUP8	
Cele_007531_C11H1_7_Protein_C11H1_7_C11H1_7_mRNA_complete_cds_Source_RefSeq_mRNA_Acc_NM_077988	
Drer_055797_canopy4_Source_ZFIN_Acc_ZDB_GENE_060315_5_cnpy4	Drer_070512_trinucleotide_repeat_containing_5_Source_ZFIN_Acc_ZDB_GENE_050411_12_tnrc5	
Spur_016288_Cnpy4	
Smim_73807_Canopy3_putative_Ixodes_scapularis_gi_241748782_ref_XP_002412473_6e_80_249	
Sman_060190_Ctg4a_related_Source_UniProtKB_TrEMBL_Acc_G4VQL8	
Gsal_7322_ctg4a_related	
Nvec_39160_	

HG_1660	
Hsap_Ensmbl0125740_FBJ_murine_osteosarcoma_viral_oncogene_homolog_B_Source_
HGNC_Symbol_Acc_3797_FOSB	Hsap_Ensmbl0170345_FBJ_murine_osteosarcoma_viral_oncogene_homolog_Source_
HGNC_Symbol_Acc_3796_FOS	Hsap_Ensmbl0075426_FOS_like_antigen_2_Source_
HGNC_Symbol_Acc_3798_FOSL2	Hsap_Ensmbl0156127_basic_leucine_zipper_transcription_factor_ATF_like_Source_
HGNC_Symbol_Acc_958_BATF	Hsap_Ensmbl0140044_Jun_dimerization_protein_2_Source_
HGNC_Symbol_Acc_17546_JDP2	Hsap_Ensmbl0123685_basic_leucine_zipper_transcription_factor_ATF_like_3_Source_
HGNC_Symbol_Acc_28915_BATF3	Hsap_Ensmbl0175592_FOS_like_antigen_1_Source_
HGNC_Symbol_Acc_13718_FOSL1	Hsap_Ensmbl0162772_activating_transcription_factor_3_Source_
HGNC_Symbol_Acc_785_ATF3	
Dmel_0001297_kay_kayak_Source_FlyBase_0001297	Dmel_0028550_Atf3_Activating_transcription_factor_3_Source_FlyBase_0028550	
Cgig_13436	Cgig_02396_Basic_leucine_zipper_transcriptional_factor_ATF_like_3_Source_UniProtKB_TrEMBL_Acc_K1RWC0	Cgig_26193	Cgig_26191	Cgig_24378	Cgig_26190	Cgig_20902	Cgig_26188	
Drer_040135_FBJ_murine_osteosarcoma_viral_oncogene_homolog_Source_
HGNC_Symbol_Acc_3796_FOS_2_of_3	Drer_031683_v_fos_FBJ_murine_osteosarcoma_viral_oncogene_homolog_Source_ZFIN_Acc_ZDB_GENE_031222_4_fos	Drer_055751_FBJ_murine_osteosarcoma_viral_oncogene_homolog_B_Source_ZFIN_Acc_ZDB_GENE_041114_181_fosb	Drer_040623_fos_like_antigen_2_Source_ZFIN_Acc_ZDB_GENE_070209_164_fosl2	Drer_015355_FOS_like_antigen_1a_Source_ZFIN_Acc_ZDB_GENE_061207_7_fosl1a	Drer_068428_FBJ_murine_osteosarcoma_viral_oncogene_homolog_Source_
HGNC_Symbol_Acc_3796_FOS_3_of_3	Drer_092174_si_ch211_59d15_4_Source_ZFIN_Acc_ZDB_GENE_041014_37_si_ch211_59d15_4	Drer_020133_Jun_dimerization_protein_2_Source_ZFIN_Acc_ZDB_GENE_040718_197_jdp2	Drer_011818_basic_leucine_zipper_transcription_factor_ATF_like_Source_ZFIN_Acc_ZDB_GENE_041014_291_batf	Drer_042577_basic_leucine_zipper_transcription_factor_ATF_like_3_Source_ZFIN_Acc_ZDB_GENE_041014_356_batf3	Drer_040137_Jun_dimerization_protein_2_Source_
HGNC_Symbol_Acc_17546_JDP2	Drer_007823_activating_transcription_factor_3_Source_ZFIN_Acc_ZDB_GENE_040426_728_atf3	Drer_079373_FOS_like_antigen_1b_Source_ZFIN_Acc_ZDB_GENE_091204_259_fosl1b	Drer_087620_FOS_like_antigen_1b_Source_ZFIN_Acc_ZDB_GENE_091204_259_fosl1b	
Spur_021173_Fos	
Smim_61137_protein_fosB_putative_Ixodes_scapularis_gi_241686640_ref_XP_002401496_7e_42_157	Smim_25994_RNA_polymerase_II_mediator_complex_subunit_putative_Pediculus_humanus_corporis_gi_242012515_ref_XP_002426978_3e_23_104	
Nvec_58135_bZIP_1	Nvec_41032_	Nvec_1224_bZIP_1	Nvec_41031_	Nvec_11068_bZIP_1	Nvec_36091_	

HG_19801	
Hsap_Ensmbl0186314_PRELI_domain_containing_2_Source_
HGNC_Symbol_Acc_28306_PRELID2	
Spur_022475_Prelid2	

HG_30293	
This group of homology does not contain any annotated genome

HG_8299	
Spur_006966_Hypp_1690	
Nvec_8595_zf_AD	

HG_4256	
Hsap_Ensmbl0166575_transmembrane_protein_135_Source_
HGNC_Symbol_Acc_26167_TMEM135	
Dmel_0037592_CG11737	Dmel_0051259_CG31259	Dmel_0051454_CG31454	
Cgig_09115	
Cele_019345_tmem_135_Protein_TMEM_135_tmem_135_mRNA_complete_cds_Source_RefSeq_mRNA_Acc_NM_076399	
Drer_069157_transmembrane_protein_135_Source_ZFIN_Acc_ZDB_GENE_070424_70_tmem135	
Spur_011968_Tmem135	Spur_012086_Spur_012086	
Smim_34012_PREDICTED_transmembrane_protein_135_isoform_Monodelphis_domestica_gi_126327744_ref_XP_001376624_9e_99_314	

HG_8434	
Cgig_04611_HAUS_augmin_like_complex_subunit_3_Source_UniProtKB_TrEMBL_Acc_K1PQJ1	
Drer_061385_HAUS_augmin_like_complex_subunit_3_Source_ZFIN_Acc_ZDB_GENE_060929_592_haus3	
Spur_019316_Haus3	Spur_000819_C4orf15L	
Smim_44826_PREDICTED_HAUS_augmin_like_complex_subunit_3_like_partial_Xenopus_Silurana_tropicalis_gi_301614663_ref_XP_002936810_1e_04_48_1	

HG_7245	
Hsap_Ensmbl0188167_transmembrane_protein_with_metallophosphoesterase_domain_Source_
HGNC_Symbol_Acc_33865_TMPPE	
Cgig_11900_Transmembrane_protein_with_metallophosphoesterase_domain_Source_UniProtKB_TrEMBL_Acc_K1P4C3	
Cele_018226_F40B5_2_Protein_F40B5_2_isoform_a_F40B5_2_mRNA_complete_cds_Source_RefSeq_mRNA_Acc_NM_077016	Cele_011965_T23G7_2_Protein_T23G7_2_isoform_a_T23G7_2_mRNA_complete_cds_Source_RefSeq_mRNA_Acc_NM_001027185	
Drer_036059_transmembrane_protein_with_metallophosphoesterase_domain_Source_ZFIN_Acc_ZDB_GENE_061013_104_tmppe	
Nvec_48167_	Nvec_32695_	Nvec_11831_	Nvec_11830_	

HG_7874	
Hsap_Ensmbl0141456_proline_glutamate_and_leucine_rich_protein_1_Source_
HGNC_Symbol_Acc_30134_PELP1	
Cgig_05455_Proline_glutamic_acid_and_leucine_rich_protein_1_Source_UniProtKB_TrEMBL_Acc_K1PTZ3	Cgig_05456_Proline_glutamic_acid_and_leucine_rich_protein_1_Source_UniProtKB_TrEMBL_Acc_K1Q1F9	
Drer_079313_proline_glutamate_and_leucine_rich_protein_1_Source_
HGNC_Symbol_Acc_30134_PELP1	
Spur_021444_Pelp1	
Smim_36543_PREDICTED_proline_glutamic_acid_and_leucine_rich_protein_Xenopus_Silurana_tropicalis_gi_301621505_ref_XP_002940101_2e_15_89_4	
Nvec_6968_NUC202	Nvec_6042_HEAT	

HG_9998	
Spur_016862_Clect_Ftp	Spur_005456_Spur_005456	Spur_023282_Hypp_201	Spur_002392_Spur_002392	Spur_026015_Hypp_2812	Spur_019682_Hypp_2460	Spur_002393_Hypp_1390	Spur_002157_Spur_002157	Spur_024238_Spur_024238	Spur_015860_Spur_015860	Spur_019678_Spur_019678	Spur_020969_DscamL_2	

HG_64098	
This group of homology does not contain any annotated genome

HG_7667	
Hsap_Ensmbl0241962_chromosome_2_open_reading_frame_15_Source_
HGNC_Symbol_Acc_28436_C2orf15	Hsap_Ensmbl0273155_39S_ribosomal_protein_L30_mitochondrial_Source_UniProtKB_Swiss_Prot_Acc_Q8TCC3_MRPL30	Hsap_Ensmbl0185414_mitochondrial_ribosomal_protein_L30_Source_
HGNC_Symbol_Acc_14036_MRPL30	
Drer_069850_chromosome_2_open_reading_frame_15_Source_
HGNC_Symbol_Acc_28436_C9H2orf15	
Spur_007540_Spur_007540	
Smim_14062_mitochondrial_ribosomal_protein_L30_Drosophila_melanogaster_gi_17933570_ref_NP_525073_2e_22_98_2	

HG_44794	
This group of homology does not contain any annotated genome

HG_44722	
This group of homology does not contain any annotated genome

HG_38666	
This group of homology does not contain any annotated genome

HG_2347	
Dmel_0039594_CG9990	Dmel_0031734_CG11147	Dmel_0053970_CG33970	
Cgig_23533_ABC_transporter_G_family_member_20_Source_UniProtKB_TrEMBL_Acc_K1RT46	
Drer_071341_ATP_binding_cassette_sub_family_H_member_1_Source_ZFIN_Acc_ZDB_GENE_050517_42_abch1	
Spur_000309_AbcL	
Smim_32557_ATP_binding_cassette_transporter_putative_Aedes_aegypti_gi_157109211_ref_XP_001650572_2e_40_149	Smim_32555_Inner_membrane_transport_permease_ybhR_Lepeophtheirus_salmonis_gi_225714618_gb_ACO13155_2e_25_105	

HG_6308	
Hsap_Ensmbl0136044_adaptor_protein_phosphotyrosine_interaction_PH_domain_and_leucine_zipper_containing_2_Source_
HGNC_Symbol_Acc_18242_APPL2	Hsap_Ensmbl0157500_adaptor_protein_phosphotyrosine_interaction_PH_domain_and_leucine_zipper_containing_1_Source_
HGNC_Symbol_Acc_24035_APPL1	
Cgig_26726_DCC_interacting_protein_13_alpha_Source_UniProtKB_TrEMBL_Acc_K1R604	
Drer_060734_adaptor_protein_phosphotyrosine_interaction_PH_domain_and_leucine_zipper_containing_1_Source_ZFIN_Acc_ZDB_GENE_081016_1_appl1	Drer_078139_adaptor_protein_phosphotyrosine_interaction_PH_domain_and_leucine_zipper_containing_2_Source_ZFIN_Acc_ZDB_GENE_081016_2_appl2	
Spur_002648_Appl1	
Smim_26395_dip13_beta_putative_Ixodes_scapularis_gi_241554867_ref_XP_002399640_1e_111_349	Smim_26394_dip13_beta_putative_Ixodes_scapularis_gi_241554867_ref_XP_002399640_5e_05_46_2	

HG_44704	
This group of homology does not contain any annotated genome

HG_42808	
Nvec_23466_	

HG_7312	
Hsap_Ensmbl0107262_BCL2_associated_athanogene_Source_
HGNC_Symbol_Acc_937_BAG1	
Cgig_12480_BAG_family_molecular_chaperone_regulator_1_Source_UniProtKB_TrEMBL_Acc_K1RLU2	Cgig_12481_BAG_family_molecular_chaperone_regulator_1_Source_UniProtKB_TrEMBL_Acc_K1QEK1	
Drer_020895_BCL2_associated_athanogene_1_Source_ZFIN_Acc_ZDB_GENE_050309_89_bag1	
Spur_021412_Bag1	
Gsal_14162_bag_family_molecular_chaperone_regulator_1	
Drer_020895_BCL2_associated_athanogene_1_Source_ZFIN_Acc_ZDB_GENE_050309_89_bag1	Hsap_Ensmbl0107262_BCL2_associated_athanogene_Source_
HGNC_Symbol_Acc_937_BAG1	

HG_39495	
This group of homology does not contain any annotated genome

HG_6252	
Hsap_Ensmbl0197415_ventricular_zone_expressed_PH_domain_containing_1_Source_
HGNC_Symbol_Acc_25735_VEPH1	
Dmel_0023001_melt_melted_Source_FlyBase_0023001	
Cgig_15831_Ventricular_zone_expressed_PH_domain_containing_like_protein_1_Source_UniProtKB_TrEMBL_Acc_K1RXP9	
Cele_019615_K10B4_3_Protein_K10B4_3_K10B4_3_mRNA_complete_cds_Source_RefSeq_mRNA_Acc_NM_061263	
Drer_031095_ventricular_zone_expressed_PH_domain_protein_Source_ZFIN_Acc_ZDB_GENE_041014_375_veph	
Spur_025955_Veph1	Spur_000037_Veph1_1	
Smim_56823_PREDICTED_protein_melted_like_isoform_Acyrthosiphon_pisum_gi_328712710_ref_XP_001944371_0_0_872	Smim_6728_PREDICTED_similar_to_RB13_6_antigen_Ciona_intestinalis_gi_198422299_ref_XP_002123994_0_002_49_3	

HG_1746	
Hsap_Ensmbl0133065_solute_carrier_family_41_magnesium_transporter_member_1_Source_
HGNC_Symbol_Acc_19429_SLC41A1	Hsap_Ensmbl0114544_solute_carrier_family_41_member_3_Source_
HGNC_Symbol_Acc_31046_SLC41A3	Hsap_Ensmbl0136052_solute_carrier_family_41_magnesium_transporter_member_2_Source_
HGNC_Symbol_Acc_31045_SLC41A2	
Dmel_0053181_CG33181	
Cgig_19144_Solute_carrier_family_41_member_2_Source_UniProtKB_TrEMBL_Acc_K1QPN0	
Cele_019504_K07H8_2_Protein_K07H8_2_isoform_a_Source_RefSeq_mRNA_Acc_NM_068992	Cele_022682_ZK185_2_Protein_ZK185_2_ZK185_2_mRNA_complete_cds_Source_RefSeq_mRNA_Acc_NM_068185	Cele_014201_ZK1053_6_Protein_ZK1053_6_ZK1053_6_mRNA_complete_cds_Source_RefSeq_mRNA_Acc_NM_060921	
Drer_070214_solute_carrier_family_41_member_1_Source_ZFIN_Acc_ZDB_GENE_030131_4700_slc41a1	Drer_061272_Uncharacterized_protein_Source_UniProtKB_TrEMBL_Acc_E7EXX5_BX294434_1	Drer_075803_solute_carrier_family_41_magnesium_transporter_member_2_Source_
HGNC_Symbol_Acc_31045_SLC41A2_2_of_2	Drer_073881_solute_carrier_family_41_member_2b_Source_ZFIN_Acc_ZDB_GENE_100427_2_slc41a2b	
Spur_001481_Slc41a1	
Smim_13934_Solute_carrier_family_41_member_Camponotus_floridanus_gi_307181944_gb_EFN69384_7e_147_445	Smim_14293_PREDICTED_similar_to_solute_carrier_family_41_member_Taeniopygia_guttata_gi_224085754_ref_XP_002189294_2e_145_437	Smim_35533_Solute_carrier_family_41_member_Harpegnathos_saltator_gi_307203262_gb_EFN82417_0_0_538	Smim_34111_PREDICTED_solute_carrier_family_41_member_like_partial_Xenopus_Silurana_tropicalis_gi_301617689_ref_XP_002938280_4e_12_66_6	Smim_34106_solute_carrier_putative_Ixodes_scapularis_gi_241157754_ref_XP_002408149_1e_24_102	Smim_34105_PREDICTED_solute_carrier_family_41_member_Monodelphis_domestica_gi_126306735_ref_XP_001365656_2e_31_121	
Sman_169510_PI3kinase_putative_Source_UniProtKB_TrEMBL_Acc_G4LZV8	
Nvec_33365_MgtE	Nvec_13362_Phage_T4_Ndd	

HG_8954	
Hsap_Ensmbl0206484_nurim_nuclear_envelope_membrane_protein_Source_
HGNC_Symbol_Acc_8003_NRM	
Dmel_0038536_CG7655	
Drer_063690_nurim_nuclear_envelope_membrane_protein_Source_ZFIN_Acc_ZDB_GENE_060503_445_nrm	
Smim_3252_PREDICTED_nurim_homolog_Apis_mellifera_gi_328777959_ref_XP_001121274_3e_35_130	

HG_44758	
This group of homology does not contain any annotated genome

HG_34185	
This group of homology does not contain any annotated genome

HG_18232	
This group of homology does not contain any annotated genome

HG_4333	
Hsap_Ensmbl0142634_EF_hand_domain_family_member_D2_Source_
HGNC_Symbol_Acc_28670_EFHD2	Hsap_Ensmbl0115468_EF_hand_domain_family_member_D1_Source_
HGNC_Symbol_Acc_29556_EFHD1	
Dmel_0032731_CG10641	Dmel_0038280_CG14861	
Cgig_10299_EF_hand_domain_containing_protein_D2_Source_UniProtKB_TrEMBL_Acc_K1PRB1	
Cele_012980_efhd_1_Protein_EFHD_1_isoform_a_Source_RefSeq_mRNA_Acc_NM_064560	
Drer_055759_EF_hand_domain_family_member_D2_Source_ZFIN_Acc_ZDB_GENE_060531_152_efhd2	Drer_043446_EF_hand_domain_family_member_D1_Source_ZFIN_Acc_ZDB_GENE_030131_7461_efhd1	
Spur_000035_Efhdc2	
Nvec_34934_	

HG_8423	
Cgig_01322_Zinc_binding_alcohol_dehydrogenase_domain_containing_protein_2_Source_UniProtKB_TrEMBL_Acc_K1PME8	
Smim_59501_conserved_hypothetical_protein_Pediculus_humanus_corporis_gi_242019233_ref_XP_002430067_3e_54_190	

HG_7058	
Hsap_Ensmbl0224120_chromosome_6_open_reading_frame_136_Source_
HGNC_Symbol_Acc_21301_C6orf136	Hsap_Ensmbl0233164_chromosome_6_open_reading_frame_136_Source_
HGNC_Symbol_Acc_21301_C6orf136	Hsap_Ensmbl0233641_chromosome_6_open_reading_frame_136_Source_
HGNC_Symbol_Acc_21301_C6orf136	Hsap_Ensmbl0204564_chromosome_6_open_reading_frame_136_Source_
HGNC_Symbol_Acc_21301_C6orf136	
Dmel_0034940_CG16787	
Cgig_16859	
Cele_007760_C27B7_2_Protein_C27B7_2_C27B7_2_mRNA_complete_cds_Source_RefSeq_mRNA_Acc_NM_069143	
Drer_056165_chromosome_6_open_reading_frame_136_Source_
HGNC_Symbol_Acc_21301_C19H6orf136	
Smim_66811_AGAP000173_PA_Anopheles_gambiae_str_PEST_gi_333467261_gb_EAA45149_5_6e_41_155	
Nvec_11701_Dpy_30	

HG_40223	
This group of homology does not contain any annotated genome

HG_34167	
This group of homology does not contain any annotated genome

HG_63997	
This group of homology does not contain any annotated genome

HG_23462	
Nvec_354_	

HG_7687	
Hsap_Ensmbl0169592_INO80_complex_subunit_E_Source_
HGNC_Symbol_Acc_26905_INO80E	
Dmel_0033566_CG18004	
Drer_022939_INO80_complex_subunit_E_Source_ZFIN_Acc_ZDB_GENE_040426_1818_ino80e	
Spur_006861_Ino80e	
Smim_83469_Coiled_coil_domain_containing_protein_95_Camponotus_floridanus_gi_307190197_gb_EFN74312_4e_09_57_8	

HG_4060	
Hsap_Ensmbl0078902_toll_interacting_protein_Source_
HGNC_Symbol_Acc_16476_TOLLIP	
Cgig_15396_Toll_interacting_protein_Source_UniProtKB_TrEMBL_Acc_K1QKW4	
Cele_006578_tli_1_Protein_TLI_1_tli_1_mRNA_complete_cds_Source_RefSeq_mRNA_Acc_NM_060356	
Drer_086747_toll_interacting_protein_Source_ZFIN_Acc_ZDB_GENE_030131_8820_tollip	
Spur_021673_Tollip	
Smim_11855_PREDICTED_similar_to_Toll_interacting_protein_Tribolium_castaneum_gi_91081565_ref_XP_975168_6e_63_209	Smim_4525_toll_interacting_protein_Glossina_morsitans_morsitans_gi_289741413_gb_ADD19454_7e_12_66_6	
Sman_065890	
Nvec_5058_	Nvec_16181_	

HG_8021	
Hsap_Ensmbl0132017_DDB1_and_CUL4_associated_factor_15_Source_
HGNC_Symbol_Acc_25095_DCAF15	
Dmel_0037814_CG6325	
Cgig_24383_DDB1_and_CUL4_associated_factor_15_Source_UniProtKB_TrEMBL_Acc_K1Q6Z7	
Drer_077790_DDB1_and_CUL4_associated_factor_15_Source_ZFIN_Acc_ZDB_GENE_030131_2374_dcaf15	
Spur_010326_Hypp_614	

HG_7090	
Hsap_Ensmbl0085511_mitogen_activated_protein_kinase_kinase_kinase_4_Source_
HGNC_Symbol_Acc_6856_MAP3K4	
Cgig_00582	Cgig_06265_Mitogen_activated_protein_kinase_kinase_kinase_4_Source_UniProtKB_TrEMBL_Acc_K1RG11	Cgig_02973_Mitogen_activated_protein_kinase_kinase_kinase_4_Source_UniProtKB_TrEMBL_Acc_K1QG98	Cgig_15670_Mitogen_activated_protein_kinase_kinase_kinase_4_Source_UniProtKB_TrEMBL_Acc_K1R1Y1	
Drer_053303_mitogen_activated_protein_kinase_kinase_kinase_4_Source_ZFIN_Acc_ZDB_GENE_990603_4_map3k4	
Spur_015281_Mekk4	
Nvec_11920_TP2	Nvec_57981_Hemocyanin_M	Nvec_44074_	

HG_13027	
Hsap_Ensmbl0173915_up_regulated_during_skeletal_muscle_growth_5_homolog_mouse_Source_
HGNC_Symbol_Acc_30889_USMG5	
Dmel_0031108_CG15459	Dmel_0040651_CG15458	Dmel_0083167_Neb_cGP_Neb_cGP_Source_FlyBase_0083167	
Drer_096003_up_regulated_during_skeletal_muscle_growth_5_homolog_mouse_Source_
HGNC_Symbol_Acc_30889_USMG5	
Smim_46389_PREDICTED_up_regulated_during_skeletal_muscle_growth_protein_5_like_Meleagris_gallopavo_gi_326923907_ref_XP_003208174_1e_09_56_6	

HG_2996	
Hsap_Ensmbl0137261_KIAA0319_Source_
HGNC_Symbol_Acc_21580_KIAA0319	
Dmel_0035833_CG7565	
Cgig_14240	Cgig_17456	
Drer_035660_si_ch211_193k19_1_Source_ZFIN_Acc_ZDB_GENE_060503_110_si_ch211_193k19_1	Drer_074486_KIAA0319_Source_
HGNC_Symbol_Acc_21580_KIAA0319	
Spur_008893_Kiaa0319L	
Smim_62822_PREDICTED_dyslexia_associated_protein_KIAA0319_like_protein_like_Apis_mellifera_gi_328783991_ref_XP_395372_3_2e_125_398	Smim_62783_PREDICTED_dyslexia_associated_protein_KIAA0319_like_protein_like_Bombus_terrestris_gi_340712150_ref_XP_003394627_4e_62_217	Smim_62784_conserved_hypothetical_protein_Ixodes_scapularis_gi_241701243_ref_XP_002411911_1e_07_55_8	
Nvec_22837_REJ	

HG_15146	
Spur_026609_Hypp_1184	
Gsal_10525_putative_homolog_to_Myosin_XVI_Crassostrea_gigas	

HG_12434	
Cgig_03571	Cgig_27522	Cgig_04691	Cgig_27523	

HG_3201	
Hsap_Ensmbl0067167_translocation_associated_membrane_protein_1_Source_
HGNC_Symbol_Acc_20568_TRAM1	Hsap_Ensmbl0065308_translocation_associated_membrane_protein_2_Source_
HGNC_Symbol_Acc_16855_TRAM2	Hsap_Ensmbl0174599_translocation_associated_membrane_protein_1_like_1_Source_
HGNC_Symbol_Acc_28371_TRAM1L1	
Dmel_0040340_TRAM_TRAM_Source_FlyBase_0040340	
Cele_007696_tram_1_Protein_TRAM_1_isoform_a_tram_1_mRNA_complete_cds_Source_RefSeq_mRNA_Acc_NM_069468	
Drer_019137_translocating_chain_associating_membrane_protein_1_Source_ZFIN_Acc_ZDB_GENE_021011_1_tram1	Drer_037813_zgc_113278_Source_ZFIN_Acc_ZDB_GENE_050327_66_zgc_113278	Drer_030092_translocation_associated_membrane_protein_2_Source_ZFIN_Acc_ZDB_GENE_040426_2024_tram2	
Spur_025806_tram1	
Smim_60296_translocation_associated_membrane_protein_putative_Ixodes_scapularis_gi_241063661_ref_XP_002408195_6e_88_271	Smim_83529_translocation_associated_membrane_protein_putative_Ixodes_scapularis_gi_241063661_ref_XP_002408195_2e_62_205	
Sman_075870_Translocation_associated_membrane_protein_putative_Source_UniProtKB_TrEMBL_Acc_G4LUW4	
Gsal_6045_translocation_associated_membrane_protein_1	Gsal_5086_hypothetical_protein	
Nvec_16871_DUF1168	Nvec_4288_DUF1165	

HG_1678	
Hsap_Ensmbl0107404_dishevelled_segment_polarity_protein_1_Source_
HGNC_Symbol_Acc_3084_DVL1	Hsap_Ensmbl0004975_dishevelled_segment_polarity_protein_2_Source_
HGNC_Symbol_Acc_3086_DVL2	Hsap_Ensmbl0161202_dishevelled_segment_polarity_protein_3_Source_
HGNC_Symbol_Acc_3087_DVL3	
Dmel_0000499_dsh_dishevelled_Source_FlyBase_0000499	
Cgig_24106_Segment_polarity_protein_dishevelled_like_protein_DVL_3_Source_UniProtKB_TrEMBL_Acc_K1PX02	
Cele_001101_dsh_1_Protein_DSH_1_isoform_c_dsh_1_mRNA_complete_cds_Source_RefSeq_mRNA_Acc_NM_062577	Cele_001102_dsh_2_Protein_DSH_2_dsh_2_mRNA_complete_cds_Source_RefSeq_mRNA_Acc_NM_062536	Cele_003241_mig_5_Protein_MIG_5_isoform_a_Source_RefSeq_mRNA_Acc_NM_001027145	
Drer_056184_dishevelled_dsh_homolog_2_Drosophila_Source_ZFIN_Acc_ZDB_GENE_041118_20_dvl2	Drer_002148_dishevelled_segment_polarity_protein_3_Source_
HGNC_Symbol_Acc_3087_DVL3_1_of_2	Drer_095919_dishevelled_segment_polarity_protein_1_Source_
HGNC_Symbol_Acc_3084_DVL1_3_of_3	Drer_055552_dishevelled_dsh_homolog_1b_Drosophila_Source_ZFIN_Acc_ZDB_GENE_071004_1_dvl1b	Drer_015707_dishevelled_dsh_homolog_3a_Drosophila_Source_ZFIN_Acc_ZDB_GENE_010319_1_dvl3a	Drer_010515_dishevelled_segment_polarity_protein_1_Source_
HGNC_Symbol_Acc_3084_DVL1_1_of_3	
Spur_025646_Dsh	Spur_027671_Spur_027671	Spur_027672_Spur_027672	
Smim_28644_Segment_polarity_protein_dishevelled_like_protein_DVL_3_Camponotus_floridanus_gi_307167538_gb_EFN61109_2e_172_510	
Sman_020300_Putative_dishevelled_Source_UniProtKB_TrEMBL_Acc_G4V8C6	Sman_101630_Dishevelled_putative_Source_UniProtKB_TrEMBL_Acc_G4LZB7	Sman_162410_Dishevelled_putative_Source_UniProtKB_TrEMBL_Acc_G4LZB8	
Gsal_6501_segment_polarity_protein_dishevelled_homolog_dvl_3_like	Gsal_10792_segment_polarity_protein_dishevelled_homolog_dvl_2	Gsal_1597_segment_polarity_protein_dishevelled_homolog_dvl_3_like	
Nvec_14886_	

HG_8798	
Spur_001028_Hypp_1300	Spur_003494_Hypp_385	
Smim_78915_PREDICTED_uncharacterized_protein_DKFZp761E198_homolog_Danio_rerio_gi_326671995_ref_XP_001919254_5e_11_70_1	
Nvec_15570_	

HG_8845	
Hsap_Ensmbl0120451_sorting_nexin_19_Source_
HGNC_Symbol_Acc_21532_SNX19	
Cgig_26247_Sorting_nexin_19_Source_UniProtKB_TrEMBL_Acc_K1Q6D8	
Drer_061101_sorting_nexin_19a_Source_ZFIN_Acc_ZDB_GENE_060526_204_snx19a	Drer_079931_sorting_nexin_19b_Source_ZFIN_Acc_ZDB_GENE_030131_6331_snx19b	
Spur_018281_Snx19	
Nvec_36894_PXA	Nvec_39873_	

HG_3783	
Hsap_Ensmbl0182087_transmembrane_protein_259_Source_
HGNC_Symbol_Acc_17039_TMEM259	
Dmel_0034071_CG8405	
Cgig_15150_Membralin_Source_UniProtKB_TrEMBL_Acc_K1QVR9	
Cele_021985_Y59C2A_2_Protein_Y59C2A_2_Y59C2A_2_mRNA_complete_cds_Source_RefSeq_mRNA_Acc_NM_061811	
Drer_060442_transmembrane_protein_259_Source_ZFIN_Acc_ZDB_GENE_080225_14_tmem259	
Spur_010135_Spur_010135	Spur_004888_Mbr1	
Smim_83553_PREDICTED_membralin_like_Apis_mellifera_gi_110762636_ref_XP_624234_7e_152_464	Smim_53144_FLJ00277_protein_Homo_sapiens_gi_21748488_dbj_BAC03381_2e_104_318	Smim_53141_chromosome_19_open_reading_frame_6_Xenopus_laevis_gi_148234188_ref_NP_001087632_3e_20_96_3	
Sman_006230_Putative_membralin_Source_UniProtKB_TrEMBL_Acc_G4VQP5	Sman_006240	
Gsal_14478_membralin_like	Gsal_10597_orf61_partial	
Nvec_32523_7tm_1	

HG_44717	
This group of homology does not contain any annotated genome

HG_10720	
Hsap_Ensmbl0127184_cytochrome_c_oxidase_subunit_VIIc_Source_
HGNC_Symbol_Acc_2292_COX7C	
Dmel_0040773_CoVIIc_Cytochrome_c_oxidase_subunit_VIIc_Source_FlyBase_0040773	
Drer_053382_cytochrome_c_oxidase_subunit_VIIc_Source_ZFIN_Acc_ZDB_GENE_030131_8062_cox7c	
Smim_22179_cytochrome_c_oxidase_like_protein_Glyptapanteles_flavicoxis_gi_190702313_gb_ACE75209_7e_18_79_0	

HG_9890	
Hsap_Ensmbl0143498_TATA_box_binding_protein_TBP_associated_factor_RNA_polymerase_I_A_48kDa_Source_
HGNC_Symbol_Acc_11532_TAF1A	
Cgig_06123_TATA_box_binding_protein_associated_factor_RNA_polymerase_I_subunit_A_Source_UniProtKB_TrEMBL_Acc_K1QFQ2	
Drer_052471_TATA_box_binding_protein_TBP_associated_factor_RNA_polymerase_I_A_Source_ZFIN_Acc_ZDB_GENE_041014_272_taf1a	
Spur_025671_Tbpaf_RnapIA	
Smim_47226_3_Taf1a_protein_Mus_musculus_gi_223459914_gb_AAI38426_6e_13_77_4	
Nvec_55399_C1_4	

HG_9761	
Hsap_Ensmbl0100335_mitochondrial_elongation_factor_1_Source_
HGNC_Symbol_Acc_25979_MIEF1	Hsap_Ensmbl0177427_mitochondrial_elongation_factor_2_Source_
HGNC_Symbol_Acc_17920_MIEF2	
Drer_060991_mitochondrial_elongation_factor_1_Source_ZFIN_Acc_ZDB_GENE_060810_64_mief1	Drer_002377_mitochondrial_elongation_factor_2_Source_ZFIN_Acc_ZDB_GENE_060929_864_mief2	
Spur_000262_Smcr7L	
Nvec_29517_Transposase_33	

HG_64139	
This group of homology does not contain any annotated genome

HG_8179	
Hsap_Ensmbl0151304_serum_response_factor_binding_protein_1_Source_
HGNC_Symbol_Acc_26333_SRFBP1	
Cgig_05725_Serum_response_factor_binding_protein_1_Source_UniProtKB_TrEMBL_Acc_K1QGF4	Cgig_05793_Serum_response_factor_binding_protein_1_Source_UniProtKB_TrEMBL_Acc_K1RKW9	
Drer_075323_serum_response_factor_binding_protein_1_Source_ZFIN_Acc_ZDB_GENE_040426_1991_srfbp1	
Smim_69468_Serum_response_factor_binding_protein_Acromyrmex_echinatior_gi_332018126_gb_EGI58735_6e_12_75_9	

HG_4007	
Hsap_Ensmbl0147465_steroidogenic_acute_regulatory_protein_Source_
HGNC_Symbol_Acc_11359_STAR	Hsap_Ensmbl0010270_STARD3_N_terminal_like_Source_
HGNC_Symbol_Acc_19169_STARD3NL	Hsap_Ensmbl0131748_StAR_related_lipid_transfer_START_domain_containing_3_Source_
HGNC_Symbol_Acc_17579_STARD3	
Dmel_0035028_Start1_Start1_Source_FlyBase_0035028	
Cgig_14412_StAR_related_lipid_transfer_protein_3_Source_UniProtKB_TrEMBL_Acc_K1QM85	Cgig_24425	
Cele_017826_tag_340_Protein_TAG_340_tag_340_mRNA_complete_cds_Source_RefSeq_mRNA_Acc_NM_065626	
Drer_006137_steroidogenic_acute_regulatory_protein_Source_ZFIN_Acc_ZDB_GENE_001120_3_star	Drer_038226_Uncharacterized_protein_Source_UniProtKB_TrEMBL_Acc_E7F9N5_CABZ01074994_1	Drer_017809_START_domain_containing_3_Source_ZFIN_Acc_ZDB_GENE_001120_2_stard3	Drer_045421_STARD3_N_terminal_like_Source_ZFIN_Acc_ZDB_GENE_040718_4_stard3nl	
Spur_025483_Stard3	
Smim_35096_PREDICTED_similar_to_putative_cholesterol_transporter_BmStart1_Tribolium_castaneum_gi_91087715_ref_XP_974514_1e_55_194	Smim_47813_PREDICTED_similar_to_putative_cholesterol_transporter_BmStart1_Tribolium_castaneum_gi_91087715_ref_XP_974514_5e_41_155	
Sman_137870_Putative_steroidogenic_acute_regulatory_protein_Source_UniProtKB_TrEMBL_Acc_G4VGT6	
Gsal_5356_star_related_lipid_transfer_protein_3_like	
Nvec_11293_	

HG_5954	
Hsap_Ensmbl0185608_mitochondrial_ribosomal_protein_L40_Source_
HGNC_Symbol_Acc_14491_MRPL40	
Dmel_0037892_mRpL40_mitochondrial_ribosomal_protein_L40_Source_FlyBase_0037892	
Cgig_12390_39S_ribosomal_protein_L40_mitochondrial_Source_UniProtKB_TrEMBL_Acc_K1QW21	
Cele_018793_mrpl_40_Protein_MRPL_40_mrpl_40_mRNA_complete_cds_Source_RefSeq_mRNA_Acc_NM_064737	
Drer_043554_mitochondrial_ribosomal_protein_L40_Source_ZFIN_Acc_ZDB_GENE_040912_37_mrpl40	
Spur_019399_Spur_019399	
Smim_7664_AGAP000110_PA_Anopheles_gambiae_str_PEST_gi_119115354_ref_XP_311037_3_3e_16_78_2	Smim_62478_39S_ribosomal_protein_L40_mitochondrial_Culex_quinquefasciatus_gi_170045055_ref_XP_001850138_2e_18_84_3	
Sman_175810	
Gsal_4694_mitochondrial_ribosomal_protein_l40	
Nvec_53353_Vicilin_N	

HG_345	
Spur_007818_PolppL_62	Spur_005880_TnL1	Spur_006277_GagpolL_1	Spur_027182_PolypL_957	Spur_004384_Spur_004384	Spur_016583_PolypL_75	Spur_007037_PolypL_65	Spur_007880_Spur_007880	Spur_027181_Spur_027181	Spur_001619_Spur_001619	Spur_000534_Spur_000534	
Nvec_48318_	Nvec_48733_RVT_1	Nvec_35973_zf_CCHC	Nvec_41762_Tom22	Nvec_48899_	Nvec_10735_rve	Nvec_32624_rve	Nvec_21695_RVT_1	Nvec_12746_DUF1379	Nvec_35972_DUF1379	Nvec_36000_DUF1379	Nvec_56113_zf_CCHC	Nvec_1704_	Nvec_24087_rve	Nvec_55168_rve	Nvec_23778_	Nvec_17926_	Nvec_20221_RVT_1	Nvec_463_RRM_1	Nvec_54562_RVT_1	Nvec_59443_RVT_1	Nvec_17624_rve	Nvec_49727_RVT_1	Nvec_27367_rve	Nvec_36517_RVT_1	Nvec_34394_RVT_1	Nvec_9739_	Nvec_31154_rve	Nvec_4748_RVT_1	Nvec_36929_rve	Nvec_57312_RVT_1	Nvec_27036_RVT_1	Nvec_13803_rve	Nvec_12337_RVT_1	Nvec_27892_	Nvec_22668_	Nvec_24375_rve	Nvec_4754_	Nvec_22667_RVT_1	Nvec_9289_EGF_2	Nvec_1237_rve	Nvec_9404_RVT_1	Nvec_20587_rve	Nvec_39051_Gal_Lectin	Nvec_23421_rve	Nvec_7962_	Nvec_31354_	Nvec_4973_RVT_1	Nvec_4623_RVT_1	Nvec_35469_	Nvec_33139_EGF_2	Nvec_23879_rve	Nvec_20050_RVT_1	Nvec_17286_RVT_1	Nvec_29927_	Nvec_34271_RVT_1	Nvec_25027_EGF_2	Nvec_16415_RVT_1	Nvec_43302_RnaseH	Nvec_21095_RnaseH	Nvec_52359_FCD	Nvec_34709_RVT_1	Nvec_57121_FCD	Nvec_28296_	Nvec_57871_RVT_1	Nvec_43452_RVT_1	Nvec_56471_RVT_1	Nvec_7198_rve	Nvec_31861_rve	Nvec_59576_rve	Nvec_58943_rve	Nvec_30683_rve	Nvec_45859_RVT_1	Nvec_55917_	Nvec_42224_rve	Nvec_15141_RVT_1	Nvec_53291_	Nvec_38022_	Nvec_23420_rve	Nvec_29761_RnaseH	Nvec_15142_rve	Nvec_36387_	Nvec_11094_	Nvec_25200_RVT_1	Nvec_50061_	Nvec_31714_	Nvec_27735_Retrotrans_gag	Nvec_213_rve	Nvec_42023_	Nvec_30255_Keratin_B2	Nvec_36267_	Nvec_15652_	Nvec_2890_rve	Nvec_8467_rve	Nvec_17285_rve	Nvec_33158_rve	Nvec_2133_rve	Nvec_27406_rve	Nvec_58912_rve	Nvec_14964_	Nvec_2115_rve	Nvec_45142_Herpes_IE68	Nvec_41308_rve	Nvec_21919_rve	Nvec_14191_	Nvec_28953_rve	Nvec_12630_	Nvec_32270_	Nvec_44164_rve	Nvec_52167_Extensin_2	Nvec_42307_AT_hook	Nvec_50560_rve	Nvec_32994_	Nvec_48617_Drf_FH1	Nvec_22459_	Nvec_34667_AT_hook	Nvec_23956_AT_hook	Nvec_40649_AT_hook	Nvec_31873_rve	Nvec_59186_rve	Nvec_35595_AT_hook	Nvec_42397_rve	Nvec_3968_	Nvec_59807_	Nvec_36658_	Nvec_55349_	Nvec_31485_AT_hook	Nvec_27476_	Nvec_22627_	Nvec_36616_	Nvec_1764_AT_hook	Nvec_27101_Retrotrans_gag	Nvec_36218_	Nvec_29196_	Nvec_37972_DUF635	Nvec_36934_zf_CCHC	Nvec_3469_zf_CCHC	Nvec_769_Retrotrans_gag	Nvec_21048_zf_CCHC	Nvec_15412_zf_CCHC	Nvec_7406_	Nvec_11337_Bim_N	Nvec_32265_Bim_N	Nvec_10546_Bim_N	Nvec_44945_zf_CCHC	Nvec_35914_Retrotrans_gag	Nvec_44676_Bim_N	Nvec_29931_	Nvec_48015_	Nvec_22996_Me_amine_dh_L	Nvec_43928_	Nvec_54171_	Nvec_25066_	Nvec_19685_Retrotrans_gag	Nvec_17712_Retrotrans_gag	Nvec_4405_Retrotrans_gag	Nvec_37908_Retrotrans_gag	Nvec_11035_Retrotrans_gag	Nvec_16322_	Nvec_33224_Retrotrans_gag	Nvec_36290_Retrotrans_gag	Nvec_11180_Retrotrans_gag	Nvec_51798_DUF635	Nvec_59419_	Nvec_22110_DUF635	Nvec_9918_Ribosomal_S30	Nvec_59675_DUF1052	Nvec_15371_Keratin_B2	Nvec_5953_FeS	Nvec_21553_Ribosomal_S30	Nvec_18963_Cyclotide	Nvec_48999_7tm_1	Nvec_46425_Retrotrans_gag	Nvec_29858_	Nvec_2108_DUF702	Nvec_50798_CBS	Nvec_46740_	Nvec_39727_	Nvec_37763_rve	Nvec_16581_	Nvec_30014_OTU	Nvec_19678_	Nvec_39195_DUF374	Nvec_35772_	Nvec_33928_	Nvec_29701_DUF55	Nvec_52959_ProQ	Nvec_7169_DUF826	Nvec_35810_Ribosomal_L11_N	Nvec_58585_	Nvec_31745_	Nvec_17344_	Nvec_56858_AT_hook	Nvec_28225_YL1	Nvec_2759_	Nvec_37622_	Nvec_47812_	

HG_13227	
This group of homology does not contain any annotated genome

HG_7625	
Hsap_Ensmbl0213523_steroid_receptor_RNA_activator_1_Source_
HGNC_Symbol_Acc_11281_SRA1	
Drer_053619_steroid_receptor_RNA_activator_1_Source_ZFIN_Acc_ZDB_GENE_040625_6_sra1	
Spur_004042_Sra1L	
Smim_83956roid_receptor_RNA_activator_putative_Ixodes_scapularis_gi_241122552_ref_XP_002403573_1e_18_89_0	

HG_7713	
Hsap_Ensmbl0256062_ABO_blood_group_transferase_A_alpha_1_3_N_acetylgalactosaminyltransferase_transferase_B_alpha_1_3_galactosyltransferase_Source_
HGNC_Symbol_Acc_79_ABO	Hsap_Ensmbl0184389_alpha_1_3_galactosyltransferase_2_Source_
HGNC_Symbol_Acc_30005_A3GALT2	Hsap_Ensmbl0204007_glycosyltransferase_6_domain_containing_1_Source_
HGNC_Symbol_Acc_23671_GLT6D1	
Drer_091944_globoside_alpha_1_3_N_acetylgalactosaminyltransferase_1_Source_
HGNC_Symbol_Acc_20460_GBGT1_8_of_10	Drer_005257_globoside_alpha_1_3_N_acetylgalactosaminyltransferase_1_Source_
HGNC_Symbol_Acc_20460_GBGT1_1_of_10	Drer_035555_globoside_alpha_1_3_N_acetylgalactosaminyltransferase_1_like_3_Source_ZFIN_Acc_ZDB_GENE_040912_46_gbgt1l3	Drer_025275_globoside_alpha_1_3_N_acetylgalactosaminyltransferase_1_like_1_Source_ZFIN_Acc_ZDB_GENE_040426_1117_gbgt1l1	Drer_091969_globoside_alpha_1_3_N_acetylgalactosaminyltransferase_1_Source_
HGNC_Symbol_Acc_20460_GBGT1_9_of_10	Drer_019207_ABO_blood_group_transferase_A_alpha_1_3_N_acetylgalactosaminyltransferase_transferase_B_alpha_1_3_galactosyltransferase_Source_ZFIN_Acc_ZDB_GENE_081104_23_abo	Drer_092718_globoside_alpha_1_3_N_acetylgalactosaminyltransferase_1_like_2_Source_ZFIN_Acc_ZDB_GENE_060531_71_gbgt1l2	Drer_011283_globoside_alpha_1_3_N_acetylgalactosaminyltransferase_1_Source_
HGNC_Symbol_Acc_20460_GBGT1_2_of_10	Drer_068503_globoside_alpha_1_3_N_acetylgalactosaminyltransferase_1_like_4_Source_ZFIN_Acc_ZDB_GENE_031204_4_gbgt1l4	Drer_091936_globoside_alpha_1_3_N_acetylgalactosaminyltransferase_1_Source_
HGNC_Symbol_Acc_20460_GBGT1_7_of_10	
Gsal_568_globoside_alpha_n_acetylgalactosaminyltransferase_1	

HG_44712	
This group of homology does not contain any annotated genome

HG_6307	
Hsap_Ensmbl0267855_NADH_dehydrogenase_ubiquinone_1_alpha_subcomplex_7_14_5kDa_Source_
HGNC_Symbol_Acc_7691_NDUFA7	
Dmel_0025839_CG3621	Dmel_0037172_CG6914	
Cgig_12951_NADH_dehydrogenase_ubiquinone_1_alpha_subcomplex_subunit_7_Source_UniProtKB_TrEMBL_Acc_K1R0K2	
Cele_009740_F45H10_3_Protein_F45H10_3_F45H10_3_mRNA_complete_cds_Source_RefSeq_mRNA_Acc_NM_064438	
Drer_036684_NADH_dehydrogenase_ubiquinone_1_alpha_subcomplex_7_Source_ZFIN_Acc_ZDB_GENE_040801_169_ndufa7	
Smim_33046_PREDICTED_similar_to_CG3621_CG3621_PA_Tribolium_castaneum_gi_91083977_ref_XP_975169_4e_24_97_8	
Sman_019730	

HG_828	
Hsap_Ensmbl0082458_discs_large_homolog_3_Drosophila_Source_
HGNC_Symbol_Acc_2902_DLG3	Hsap_Ensmbl0075711_discs_large_homolog_1_Drosophila_Source_
HGNC_Symbol_Acc_2900_DLG1	Hsap_Ensmbl0132535_discs_large_homolog_4_Drosophila_Source_
HGNC_Symbol_Acc_2903_DLG4	Hsap_Ensmbl0150672_discs_large_homolog_2_Drosophila_Source_
HGNC_Symbol_Acc_2901_DLG2	
Dmel_0001624_dlg1_discs_large_1_Source_FlyBase_0001624	
Cgig_17041_Disks_large_like_protein_1_Source_UniProtKB_TrEMBL_Acc_K1QR13	
Cele_001006_dlg_1_Protein_DLG_1_isoform_a_Source_RefSeq_mRNA_Acc_NM_001029260	Cele_011890_mics_1_Protein_MICS_1_mics_1_mRNA_complete_cds_Source_RefSeq_mRNA_Acc_NM_073311	
Drer_009677_discs_large_Drosophila_homolog_1_Source_ZFIN_Acc_ZDB_GENE_010724_8_dlg1	Drer_012203_discs_large_homolog_3_Drosophila_Source_ZFIN_Acc_ZDB_GENE_050208_93_dlg3	Drer_076796_discs_large_homolog_3_Drosophila_Source_ZFIN_Acc_ZDB_GENE_050208_93_dlg3	Drer_039385_discs_large_Drosophila_homolog_4b_Source_ZFIN_Acc_ZDB_GENE_040628_3_dlg4b	Drer_029925_discs_large_Drosophila_homolog_1_like_Source_ZFIN_Acc_ZDB_GENE_050222_3_dlg1l	Drer_041926_discs_large_homolog_4_Drosophila_Source_
HGNC_Symbol_Acc_2903_DLG4_2_of_2	Drer_076691_discs_large_Drosophila_homolog_2_Source_ZFIN_Acc_ZDB_GENE_050221_3_dlg2	Drer_077552_Uncharacterized_protein_Source_UniProtKB_TrEMBL_Acc_E7F0T1_CABZ01081650_1	Drer_095809_discs_large_Drosophila_homolog_4b_Source_ZFIN_Acc_ZDB_GENE_040628_3_dlg4b	
Spur_006631_Dlg1	Spur_004643_Dlg2_1	Spur_011303_Dlg2	Spur_016935_Spur_016935	Spur_009381_Spur_009381	
Smim_9907_lethal_discs_large_tumor_suppressor_partial_Drosophila_heteroneura_gi_2981099_gb_AAC06234_9e_125_363	Smim_35258_Discs_large_tumor_suppressor_protein_putative_Pediculus_humanus_corporis_gi_242023647_ref_XP_002432243_0_0_565	Smim_64140_discs_large_putative_Pediculus_humanus_corporis_gi_242023645_ref_XP_002432242_9e_99_298	Smim_52745_discs_large_Gryllus_bimaculatus_gi_333033759_dbj_BAK23256_3e_141_432	Smim_9884_synapse_associated_protein_Aplysia_californica_gi_325296901_ref_NP_001191484_2e_108_342	Smim_48436_membrane_associated_guanylate_kinase_putative_Aedes_aegypti_gi_157123368_ref_XP_001660138_1e_36_130	Smim_64166_discs_large_isoform_C_Drosophila_melanogaster_gi_24641276_ref_NP_727518_9e_10_59_7	
Sman_146240_Cell_polarity_protein_Source_UniProtKB_TrEMBL_Acc_G4LY48	Sman_170290_Neuronal_differentiation_protein_Source_UniProtKB_TrEMBL_Acc_G4V8A2	
Gsal_7122_disks_large_homolog_2_like	Gsal_4061_discs_large_homolog_1_like_protein	Gsal_4060_discs_large_isoform_l	Gsal_12142_disks_large_1_tumor_suppressor	
Nvec_11360_PDZ	Nvec_34765_	

HG_8189	
Hsap_Ensmbl0090581_N_acetylglucosamine_1_phosphate_transferase_gamma_subunit_Source_
HGNC_Symbol_Acc_23026_GNPTG	
Drer_038566_N_acetylglucosamine_1_phosphate_transferase_gamma_subunit_Source_ZFIN_Acc_ZDB_GENE_040625_18_gnptg	
Spur_022908_gnptgl	
Smim_38595_N_acetylglucosamine_phosphottransferase_gamma_subunit_putative_Ixodes_scapularis_gi_241698613_ref_XP_002413129_1e_54_185	
Nvec_9098_Rho_RNA_bind	
Smim_38595_N_acetylglucosamine_phosphottransferase_gamma_subunit_putative_Ixodes_scapularis_gi_241698613_ref_XP_002413129_1e_54_185	

HG_8019	
Cgig_19608	
Spur_016938_Spur_016938	Spur_018740_Hypp_2404	Spur_009156_Hypp_1827	Spur_003976_Spur_003976	

HG_5706	
Hsap_Ensmbl0151689_inositol_polyphosphate_1_phosphatase_Source_
HGNC_Symbol_Acc_6071_INPP1	
Dmel_0016672_Ipp_Inositol_polyphosphate_1_phosphatase_Source_FlyBase_0016672	
Cgig_09354_Inositol_polyphosphate_1_phosphatase_Source_UniProtKB_TrEMBL_Acc_K1PJY2	Cgig_09736	
Drer_002897_Uncharacterized_protein_Source_UniProtKB_TrEMBL_Acc_E7F3N0_CR318593_1	
Spur_021941_Inpp1_1	Spur_028238_Inpp1	Spur_028237_Inpp1_2	
Smim_10421_PREDICTED_inositol_polyphosphate_phosphatase_like_Nasonia_vitripennis_gi_156543794_ref_XP_001606411_3e_77_250	
Sman_017520	
Nvec_39361_	

HG_8953	
Hsap_Ensmbl0158427_thymosin_beta_15B_Source_
HGNC_Symbol_Acc_28612_TMSB15B	Hsap_Ensmbl0034510_thymosin_beta_10_Source_
HGNC_Symbol_Acc_11879_TMSB10	Hsap_Ensmbl0205542_thymosin_beta_4_X_linked_Source_
HGNC_Symbol_Acc_11881_TMSB4X	Hsap_Ensmbl0154620_thymosin_beta_4_Y_linked_Source_
HGNC_Symbol_Acc_11882_TMSB4Y	Hsap_Ensmbl0158164_thymosin_beta_15a_Source_
HGNC_Symbol_Acc_30744_TMSB15A	
Drer_054911_thymosin_beta_Source_ZFIN_Acc_ZDB_GENE_050307_5_tmsb	Drer_077777_thymosin_beta_4_x_Source_ZFIN_Acc_ZDB_GENE_030131_8304_tmsb4x	Drer_092970_si_ch211_11c15_3_Source_ZFIN_Acc_ZDB_GENE_070126_5_si_ch211_11c15_3	
Spur_026031_Thymbh_Thymosin_beta_Source_UniProtKB_TrEMBL_Acc_O76538	

HG_8689	
Hsap_Ensmbl0160131_VMA21_vacuolar_H_ATPase_homolog_S_cerevisiae_Source_
HGNC_Symbol_Acc_22082_VMA21	
Dmel_0036998_CG5969	Dmel_0039059_CG13829	
Cele_011116_pdcd_2_Protein_PDCD_2_isoform_b_Source_RefSeq_mRNA_Acc_NM_065496	
Drer_093945_VMA21_vacuolar_H_ATPase_homolog_S_cerevisiae_Source_
HGNC_Symbol_Acc_22082_VMA21	
Smim_43348_vacuolar_ATPase_assembly_integral_membrane_protein_VMA21_Danio_rerio_gi_320461693_ref_NP_001189353_3e_09_57_4	

HG_8648	
Hsap_Ensmbl0166398_KIAA0355_Source_
HGNC_Symbol_Acc_29016_KIAA0355	Hsap_Ensmbl0262924_KIAA0355_Source_
HGNC_Symbol_Acc_29016_KIAA0355	
Drer_029805_Uncharacterized_protein_Source_UniProtKB_TrEMBL_Acc_F1R5C4_AL929392_1	Drer_087977_KIAA0355_Source_
HGNC_Symbol_Acc_29016_KIAA0355	
Spur_019191_Hypp_149	
Nvec_15970_UPF0139	Nvec_2536_Arfaptin	Nvec_20406_	Nvec_54148_	

HG_2661	
Hsap_Ensmbl0030582_granulin_Source_
HGNC_Symbol_Acc_4601_GRN	
Cgig_05248	
Cele_011936_pgrn_1_Protein_PGRN_1_isoform_b_pgrn_1_mRNA_complete_cds_Source_RefSeq_mRNA_Acc_NM_060581	Cele_044776_T02B11_8_Protein_T02B11_8_T02B11_8_mRNA_complete_cds_Source_RefSeq_mRNA_Acc_NM_001047692	
Drer_025081_granulin_b_Source_ZFIN_Acc_ZDB_GENE_030131_7393_grnb	Drer_004954_granulin_a_Source_ZFIN_Acc_ZDB_GENE_030131_8434_grna	Drer_089362_granulin_1_Source_ZFIN_Acc_ZDB_GENE_060103_1_grn1	Drer_088641_granulin_2_Source_ZFIN_Acc_ZDB_GENE_050522_264_grn2	
Spur_023974_Granln	
Smim_34545_putative_granulin_Latrodectus_hesperus_gi_318087401_gb_ADV40292_1e_57_188	Smim_61064_Grnb_protein_Danio_rerio_gi_66911253_gb_AAH96854_8e_20_96_7	Smim_61066_PREDICTED_granulin_like_partial_Saccoglossus_kowalevskii_gi_291240172_ref_XP_002739994_1e_17_89_7	Smim_37586_granulin_b_precursor_Danio_rerio_gi_47086569_ref_NP_997903_5e_10_63_9	
Sman_170550_Putative_granulin_Source_UniProtKB_TrEMBL_Acc_G4V750	
Gsal_13823_granulins_precursor	
Nvec_8486_Granulin	

HG_3328	
Hsap_Ensmbl0224051_glycolipid_transfer_protein_domain_containing_1_Source_
HGNC_Symbol_Acc_28116_GLTPD1	Hsap_Ensmbl0182327_glycolipid_transfer_protein_domain_containing_2_Source_
HGNC_Symbol_Acc_33756_GLTPD2	
Dmel_0050392_CG30392	
Cgig_26016_Glycolipid_transfer_protein_domain_containing_protein_1_Source_UniProtKB_TrEMBL_Acc_K1R0U1	Cgig_23244_Glycolipid_transfer_protein_domain_containing_protein_1_Source_UniProtKB_TrEMBL_Acc_K1R813	Cgig_23245_Glycolipid_transfer_protein_domain_containing_protein_1_Source_UniProtKB_TrEMBL_Acc_K1RS80	
Cele_010666_K08E4_2_Protein_K08E4_2_isoform_a_Source_RefSeq_mRNA_Acc_NM_001268685	Cele_018632_tag_296_Protein_TAG_296_tag_296_mRNA_complete_cds_Source_RefSeq_mRNA_Acc_NM_001129009	
Drer_052537_glycolipid_transfer_protein_domain_containing_1_Source_ZFIN_Acc_ZDB_GENE_040801_240_gltpd1	Drer_054218_glycolipid_transfer_protein_domain_containing_2_Source_
HGNC_Symbol_Acc_33756_GLTPD2_1_of_2	Drer_067889_glycolipid_transfer_protein_domain_containing_2_Source_ZFIN_Acc_ZDB_GENE_060526_346_gltpd2	
Spur_025644_Gltpd1	Spur_012145_Spur_012145	Spur_020551_Spur_020551	
Smim_5576_AGAP005990_PA_Anopheles_gambiae_str_PEST_gi_158295135_ref_XP_316032_4_6e_50_170	
Sman_076390_Glycolipid_transfer_protein_Gltp_putative_Source_UniProtKB_TrEMBL_Acc_G4LZI4	
Nvec_48018_	

HG_9476	
Hsap_Ensmbl0137288_ubiquinol_cytochrome_c_reductase_complex_assembly_factor_2_Source_
HGNC_Symbol_Acc_21237_UQCC2	
Drer_011272_ubiquinol_cytochrome_c_reductase_complex_assembly_factor_2_Source_
HGNC_Symbol_Acc_21237_UQCC2	
Spur_013034_Spur_013034	Spur_026983_Spur_026983	
Smim_34268_PREDICTED_uncharacterized_protein_C6orf125_homolog_Monodelphis_domestica_gi_126309867_ref_XP_001377827_9e_29_110	

HG_3828	
Hsap_Ensmbl0090382_lysozyme_Source_
HGNC_Symbol_Acc_6740_LYZ	Hsap_Ensmbl0151033_lysozyme_like_2_Source_
HGNC_Symbol_Acc_29613_LYZL2	Hsap_Ensmbl0120563_lysozyme_like_1_Source_
HGNC_Symbol_Acc_30502_LYZL1	Hsap_Ensmbl0268393_sperm_acrosome_associated_5B_Source_
HGNC_Symbol_Acc_19142_SPACA5B	Hsap_Ensmbl0167531_lactalbumin_alpha_Source_
HGNC_Symbol_Acc_6480_LALBA	Hsap_Ensmbl0161572_lysozyme_like_6_Source_
HGNC_Symbol_Acc_29614_LYZL6	Hsap_Ensmbl0157093_lysozyme_like_4_Source_
HGNC_Symbol_Acc_28387_LYZL4	Hsap_Ensmbl0141316_sperm_acrosome_associated_3_Source_
HGNC_Symbol_Acc_16260_SPACA3	
Dmel_0004431_LysX_Lysozyme_X_Source_FlyBase_0004431	Dmel_0004429_LysP_Lysozyme_P_Source_FlyBase_0004429	Dmel_0004425_LysB_Lysozyme_B_Source_FlyBase_0004425	Dmel_0004427_LysD_Lysozyme_D_Source_FlyBase_0004427	Dmel_0004428_LysE_Lysozyme_E_Source_FlyBase_0004428	Dmel_0004430_LysS_Lysozyme_S_Source_FlyBase_0004430	Dmel_0004426_LysC_Lysozyme_C_Source_FlyBase_0004426	Dmel_0050062_CG30062	Dmel_0034092_CG7798	Dmel_0035813_CG8492	Dmel_0034539_CG11159	Dmel_0029765_CG16756	Dmel_0034538_CG16799	
Drer_088304_Uncharacterized_protein_Source_UniProtKB_TrEMBL_Acc_E7FDG1_CABZ01086597_1	Drer_057789_lysozyme_Source_ZFIN_Acc_ZDB_GENE_020515_2_lyz	
Smim_23166_putative_lysozyme_precursor_Latrodectus_hesperus_gi_318087388_gb_ADV40286_3e_49_165	Smim_2664_putative_lysozyme_precursor_Latrodectus_hesperus_gi_318087388_gb_ADV40286_3e_56_182	Smim_38062_putative_lysozyme_precursor_Latrodectus_hesperus_gi_318087388_gb_ADV40286_6e_56_182	

HG_6899	
Hsap_Ensmbl0136935_golgin_A1_Source_
HGNC_Symbol_Acc_4424_GOLGA1	
Dmel_0086757_cbs_centrosomin_s_beautiful_sister_Source_FlyBase_0086757	
Cgig_24435_Golgin_subfamily_A_member_1_Source_UniProtKB_TrEMBL_Acc_K1QG49	
Drer_008979_golgin_A1_Source_ZFIN_Acc_ZDB_GENE_040426_1237_golga1	
Spur_006905_Golga1L	Spur_021971_Golga1	
Gsal_13366_golgin_subfamily_a_member_1	

HG_8029	
Hsap_Ensmbl0178149_DALR_anticodon_binding_domain_containing_3_Source_
HGNC_Symbol_Acc_25536_DALRD3	
Dmel_0030660_CG8097	
Drer_068602_DALR_anticodon_binding_domain_containing_3_Source_ZFIN_Acc_ZDB_GENE_061103_415_dalrd3	
Spur_015773_Dalrd3	
Nvec_3795_	

HG_7233	
Dmel_0030961_CG7058	
Cgig_18137_TD_and_POZ_domain_containing_protein_1_Source_UniProtKB_TrEMBL_Acc_K1REB9	
Spur_004378_Hypp_414	
Smim_65084_PREDICTED_similar_to_AGAP000233_PA_Tribolium_castaneum_gi_189241072_ref_XP_001809480_5e_107_343	Smim_65081_PREDICTED_similar_to_AGAP000233_PA_Tribolium_castaneum_gi_189241072_ref_XP_001809480_5e_40_153	Smim_65076_PREDICTED_CG1826_like_Saccoglossus_kowalevskii_gi_291223066_ref_XP_002731536_2e_11_68_6	Smim_65075_PREDICTED_similar_to_AGAP000233_PA_Tribolium_castaneum_gi_189241072_ref_XP_001809480_6e_05_46_6	
Nvec_24495_	Nvec_12779_	

HG_5974	
Hsap_Ensmbl0185900_protein_O_mannose_kinase_Source_
HGNC_Symbol_Acc_26267_POMK	
Cgig_21172	Cgig_28502	Cgig_28316	Cgig_28315	
Drer_003208_protein_O_mannose_kinase_Source_ZFIN_Acc_ZDB_GENE_041114_119_pomk	
Smim_51817_PREDICTED_protein_kinase_like_protein_SgK196_like_Ailuropoda_melanoleuca_gi_301765944_ref_XP_002918397_2e_67_221	Smim_51833_PREDICTED_4930444A02Rik_protein_like_Saccoglossus_kowalevskii_gi_291239867_ref_XP_002739843_0_003_43_1	

HG_7016	
Hsap_Ensmbl0104883_peroxisomal_biogenesis_factor_11_gamma_Source_
HGNC_Symbol_Acc_20208_PEX11G	
Dmel_0039068_CG13827	Dmel_0053474_CG33474	
Cgig_01508_Peroxisomal_membrane_protein_11C_Source_UniProtKB_TrEMBL_Acc_K1QM89	
Cele_004196_prx_11_Protein_PRX_11_prx_11_mRNA_complete_cds_Source_RefSeq_mRNA_Acc_NM_060872	
Drer_025559_peroxisomal_biogenesis_factor_11_gamma_Source_ZFIN_Acc_ZDB_GENE_050913_79_pex11g	
Spur_008917_Pex11	
Smim_72390_PREDICTED_peroxisomal_membrane_protein_11C_like_Bombus_terrestris_gi_340713136_ref_XP_003395104_2e_14_72_8	Smim_72389_Peroxisomal_membrane_protein_11C_Acromyrmex_echinatior_gi_332029243_gb_EGI69226_0_001_43_5	
Nvec_39252_PEX11	

HG_8699	
Hsap_Ensmbl0000460_chromosome_1_open_reading_frame_112_Source_
HGNC_Symbol_Acc_25565_C1orf112	
Cgig_00561	
Drer_042120_chromosome_1_open_reading_frame_112_Source_
HGNC_Symbol_Acc_25565_C20H1orf112	
Spur_023596_C1orf112L	

HG_13668	
Nvec_20129_	Nvec_9763_	

HG_19292	
This group of homology does not contain any annotated genome

HG_4439	
Hsap_Ensmbl0143376_sorting_nexin_family_member_27_Source_
HGNC_Symbol_Acc_20073_SNX27	
Dmel_0052758_CG32758	
Cele_009116_snx_27_Protein_SNX_27_snx_27_mRNA_complete_cds_Source_RefSeq_mRNA_Acc_NM_060357	
Drer_016977_sorting_nexin_family_member_27b_Source_ZFIN_Acc_ZDB_GENE_040426_1529_snx27b	Drer_033804_sorting_nexin_family_member_27a_Source_ZFIN_Acc_ZDB_GENE_060503_371_snx27a	
Spur_004035_Spur_004035	Spur_020802_Snx27	Spur_018568_Spur_018568	Spur_004029_Spur_004029	
Smim_2506_phosphatase_kinase_domain_containing_protein_putative_Ixodes_scapularis_gi_241688878_ref_XP_002411731_0_0_808	
Gsal_13482_sorting_nexin	

HG_7645	
Hsap_Ensmbl0100227_polymerase_DNA_directed_delta_interacting_protein_3_Source_
HGNC_Symbol_Acc_23782_POLDIP3	
Cgig_20341_Polymerase_delta_interacting_protein_3_Source_UniProtKB_TrEMBL_Acc_K1R3D0	
Drer_091032_polymerase_DNA_directed_delta_interacting_protein_3_Source_
HGNC_Symbol_Acc_23782_POLDIP3	
Spur_020869_Poldip3	
Nvec_9041_RRM_1	Nvec_36390_	

HG_224	
Hsap_Ensmbl0156535_CD109_molecule_Source_
HGNC_Symbol_Acc_21685_CD109	Hsap_Ensmbl0126838_pregnancy_zone_protein_Source_
HGNC_Symbol_Acc_9750_PZP	Hsap_Ensmbl0166535_alpha_2_macroglobulin_like_1_Source_
HGNC_Symbol_Acc_23336_A2ML1	Hsap_LRG_27_complement_component_3_Source_
HGNC_Symbol_Acc_1318_LRG_27	Hsap_Ensmbl0224389_complement_component_4B_Chido_blood_group_Source_
HGNC_Symbol_Acc_1324_C4B	Hsap_LRG_138_complement_component_4B_Chido_blood_group_Source_
HGNC_Symbol_Acc_1324_LRG_138	Hsap_Ensmbl0228454_complement_component_4B_Chido_blood_group_Source_
HGNC_Symbol_Acc_1324_C4B	Hsap_Ensmbl0233312_complement_component_4B_Chido_blood_group_copy_2_Source_
HGNC_Symbol_Acc_42398_C4B_2	Hsap_Ensmbl0236625_complement_component_4B_Chido_blood_group_Source_
HGNC_Symbol_Acc_1324_C4B	Hsap_Ensmbl0206340_complement_component_4A_Rodgers_blood_group_Source_
HGNC_Symbol_Acc_1323_C4A	Hsap_Ensmbl0227746_complement_component_4A_Rodgers_blood_group_Source_
HGNC_Symbol_Acc_1323_C4A	Hsap_Ensmbl0244207_complement_component_4A_Rodgers_blood_group_Source_
HGNC_Symbol_Acc_1323_C4A	Hsap_Ensmbl0244731_complement_component_4A_Rodgers_blood_group_Source_
HGNC_Symbol_Acc_1323_C4A	Hsap_Ensmbl0106804_complement_component_5_Source_
HGNC_Symbol_Acc_1331_C5	Hsap_Ensmbl0228267_complement_component_4B_Chido_blood_group_Source_
HGNC_Symbol_Acc_1324_C4B	Hsap_Ensmbl0175899_alpha_2_macroglobulin_Source_
HGNC_Symbol_Acc_7_A2M	Hsap_Ensmbl0160111_C3_and_PZP_like_alpha_2_macroglobulin_domain_containing_8_Source_
HGNC_Symbol_Acc_23228_CPAMD8	Hsap_Ensmbl0125730_complement_component_3_Source_
HGNC_Symbol_Acc_1318_C3	Hsap_Ensmbl0159763_prolactin_induced_protein_Source_
HGNC_Symbol_Acc_8993_PIP	
Dmel_0041182_TepII_Thiolester_containing_protein_II_Source_FlyBase_0041182	Dmel_0041183_TepI_Thiolester_containing_protein_I_Source_FlyBase_0041183	Dmel_0041181_TepIII_Thiolester_containing_protein_III_Source_FlyBase_0041181	Dmel_0041180_TepIV_Thiolester_containing_protein_IV_Source_FlyBase_0041180	Dmel_0020240_Mcr_Macroglobulin_complement_related_Source_FlyBase_0020240	Dmel_0032808_CG13079	
Cgig_15501	Cgig_23706	Cgig_03729	Cgig_23765	Cgig_13417_Pregnancy_zone_protein_Source_UniProtKB_TrEMBL_Acc_K1QAP1	Cgig_06874_Pregnancy_zone_protein_Source_UniProtKB_TrEMBL_Acc_K1P8R0	Cgig_26294	Cgig_14037_Complement_C3_Source_UniProtKB_TrEMBL_Acc_K1PRU2	Cgig_04826	Cgig_23767	Cgig_23721_Murinoglobulin_2_Source_UniProtKB_TrEMBL_Acc_K1QTW3	Cgig_21995	Cgig_20659	Cgig_00700	Cgig_13416	Cgig_26298	
Cele_013969_tep_1_Protein_TEP_1_isoform_b_Source_RefSeq_mRNA_Acc_NM_061212	
Drer_056530_C3_and_PZP_like_alpha_2_macroglobulin_domain_containing_8_Source_
HGNC_Symbol_Acc_23228_CPAMD8	Drer_060609_CD109_molecule_Source_
HGNC_Symbol_Acc_21685_CD109	Drer_078183_zgc_165453_Source_ZFIN_Acc_ZDB_GENE_070720_13_zgc_165453	Drer_075737_zgc_165518_Source_ZFIN_Acc_ZDB_GENE_070720_15_zgc_165518	Drer_078757_si_ch211_212c13_8_Source_ZFIN_Acc_ZDB_GENE_131118_28_si_ch211_212c13_8	Drer_041685_si_dkey_105h12_2_Source_ZFIN_Acc_ZDB_GENE_131118_9_si_dkey_105h12_2	Drer_076366_zgc_171446_Source_ZFIN_Acc_ZDB_GENE_080205_1_zgc_171446	Drer_008835_si_dkey_46g23_5_Source_ZFIN_Acc_ZDB_GENE_030131_9306_si_dkey_46g23_5	Drer_093199_si_ch211_212c13_10_Source_ZFIN_Acc_ZDB_GENE_131118_12_si_ch211_212c13_10	Drer_056314_alpha_2_macroglobulin_like_Source_ZFIN_Acc_ZDB_GENE_090212_1_a2ml	Drer_074764_zgc_171426_Source_ZFIN_Acc_ZDB_GENE_080212_2_zgc_171426	Drer_041645_sb_cb37_Source_ZFIN_Acc_ZDB_GENE_030131_9800_sb_cb37	Drer_093198_complement_component_3_Source_
HGNC_Symbol_Acc_1318_C3_9_of_9	Drer_015065_complement_component_4_Source_ZFIN_Acc_ZDB_GENE_030131_5697_c4	Drer_038424_si_dkey_8k3_2_Source_ZFIN_Acc_ZDB_GENE_100922_98_si_dkey_8k3_2	Drer_001818_complement_component_3_Source_
HGNC_Symbol_Acc_1318_C3_1_of_9	Drer_093068_complement_component_3_Source_
HGNC_Symbol_Acc_1318_C3_8_of_9	Drer_087359_complement_component_c3b_Source_ZFIN_Acc_ZDB_GENE_990415_36_c3b	Drer_052207_complement_component_c3c_Source_ZFIN_Acc_ZDB_GENE_990415_37_c3c	Drer_021004_complement_component_5_Source_ZFIN_Acc_ZDB_GENE_120510_2_c5	Drer_012694_complement_component_c3a_Source_ZFIN_Acc_ZDB_GENE_990415_35_c3a	Drer_090176_complement_component_3_Source_
HGNC_Symbol_Acc_1318_C3_7_of_9	Drer_076771_zgc_171445_Source_ZFIN_Acc_ZDB_GENE_080205_2_zgc_171445	Drer_053462_complement_component_3_Source_
HGNC_Symbol_Acc_1318_C3_5_of_9	Drer_043719_complement_component_3_Source_
HGNC_Symbol_Acc_1318_C3_3_of_9	Drer_077171_si_dkey_46g23_2_Source_ZFIN_Acc_ZDB_GENE_070705_476_si_dkey_46g23_2	Drer_086938_Uncharacterized_protein_Source_UniProtKB_TrEMBL_Acc_E7FGR2_CABZ01036821_1	Drer_097105_si_dkey_52d15_2_Source_ZFIN_Acc_ZDB_GENE_030131_1342_si_dkey_52d15_2	
Spur_024565_Cd109L	Spur_022988_Tcp1	Spur_005193_Tcp2	Spur_013169_Tecp5	Spur_013170_Tecp4	Spur_000997_C3_2	Spur_019422_Tecp2	Spur_025922_A2m_1	Spur_017239_064_3_Complement_component_C3_Source_UniProtKB_TrEMBL_Acc_O44344	Spur_018503_064_2	Spur_026313_Spur_026313	Spur_006406_Tecp1	Spur_011257_A2m	Spur_012413_A2ml1L	Spur_024564_Cd109L_2	Spur_005182_064	Spur_019294_Spur_019294	Spur_000994_Aa2m	Spur_010474_Spur_010474	Spur_019600_Hypp_2454	Spur_010678_Spur_010678	Spur_003615_Spur_003615	Spur_007883_Spur_007883	
Smim_67727_thioester_containing_protein_putative_Ixodes_scapularis_gi_241625783_ref_XP_002409560_0_0_1554	Smim_60708_thioester_containing_protein_putative_Ixodes_scapularis_gi_241625783_ref_XP_002409560_0_0_1289	Smim_6582_alpha_macroglobulin_Limulus_sp_gi_2073373_dbj_BAA19844_0_0_868	Smim_50110_alpha_macroglobulin_Limulus_sp_gi_2073373_dbj_BAA19844_2e_135_440	Smim_20312_complement_component_3_like_protein_Carcinoscorpius_rotundicauda_gi_33325642_gb_AAQ08323_0_0_952	Smim_37430_CD109_antigen_Harpegnathos_saltator_gi_307204248_gb_EFN83045_0_0_1232	Smim_67959_complement_component_3_Tachypleus_tridentatus_gi_216409678_dbj_BAH02276_2e_145_473	Smim_33983_alpha_macroglobulin_Limulus_sp_gi_2073373_dbj_BAA19844_9e_39_147	Smim_23854_PREDICTED_CD109_antigen_Apis_mellifera_gi_328792914_ref_XP_397416_3_7e_51_185	Smim_50104_alpha_macroglobulin_Limulus_sp_gi_2073373_dbj_BAA19844_1e_70_246	Smim_23857_PREDICTED_C3_and_PZP_like_alpha_macroglobulin_domain_containing_protein_8_Nasonia_vitripennis_gi_156537860_ref_XP_001608105_3e_99_328	Smim_45470_complement_component_3_Tachypleus_tridentatus_gi_216409678_dbj_BAH02276_1e_88_303	Smim_68800_alpha_macroglobiln_splicing_variant_precursor_Ixodes_ricinus_gi_212549820_gb_ACJ26770_1e_138_454	Smim_6329_complement_component_3_like_protein_Carcinoscorpius_rotundicauda_gi_33325642_gb_AAQ08323_1e_52_191	Smim_37440_CD109_antigen_Camponotus_floridanus_gi_307189197_gb_EFN73645_6e_94_312	Smim_23855_macroglobulin_complement_related_Drosophila_melanogaster_gi_17933686_ref_NP_524688_1e_69_241	Smim_14446_alpha_macroglobulin_Limulus_sp_gi_2073373_dbj_BAA19844_4e_48_181	Smim_33985_alpha_macroglobulin_Limulus_sp_gi_2073373_dbj_BAA19844_1e_23_105	Smim_50102_alpha_macroglobulin_Limulus_sp_gi_2073373_dbj_BAA19844_1e_26_115	Smim_26598_PREDICTED_CD109_antigen_like_Acyrthosiphon_pisum_gi_328720350_ref_XP_001948864_3e_56_205	Smim_23850_macroglobulin_complement_related_Drosophila_melanogaster_gi_17933686_ref_NP_524688_2e_29_120	Smim_26599_CD109_antigen_Harpegnathos_saltator_gi_307204248_gb_EFN83045_4e_49_181	Smim_26597_CD109_antigen_Harpegnathos_saltator_gi_307204248_gb_EFN83045_5e_70_248	Smim_75371_complement_component_3_like_protein_Carcinoscorpius_rotundicauda_gi_33325642_gb_AAQ08323_8e_30_125	Smim_37432_macroglobulin_complement_related_Drosophila_melanogaster_gi_17933686_ref_NP_524688_1e_41_160	Smim_23851_CD109_antigen_Camponotus_floridanus_gi_307189197_gb_EFN73645_5e_18_87_4	Smim_26595_macroglobulin_complement_related_Drosophila_melanogaster_gi_17933686_ref_NP_524688_1e_07_57_0	Smim_33984_alpha_macroglobulin_Limulus_sp_gi_2073373_dbj_BAA19844_2e_10_65_5	Smim_33980_PREDICTED_complement_C3_Xenopus_Silurana_tropicalis_gi_301621524_ref_XP_002940096_0_002_44_7	Smim_33982_alpha_macroglobulin_Limulus_sp_gi_2073373_dbj_BAA19844_8e_06_49_7	Smim_33987_33987	Smim_50109_50109	Smim_33989_alpha_macroglobulin_Chlamys_farreri_gi_40074252_gb_AAR39412_0_001_42_7	
Sman_089670_Putative_macroglobulin_complement_Source_UniProtKB_TrEMBL_Acc_G4V5U5	Sman_133880_Putative_alpha_2_macroglobulin_Source_UniProtKB_TrEMBL_Acc_G4VNG4	
Gsal_2181_alpha_2_macroglobulin_like_protein_1	Gsal_3620_alpha_2_macroglobulin_like_protein_1_like	Gsal_667_alpha_2_macroglobulin_like_protein_1_like	Gsal_12979_cd109_antigen	Gsal_14986_macroglobulin_complement	Gsal_671_alpha_2_macroglobulin_like_protein_1_like	Gsal_1729_cd109_antigen	Gsal_13939_alpha_2_macroglobulin_partial	Gsal_13941_alpha_2_macroglobulin_like_protein_1_like	Gsal_670_alpha_2_macroglobulin_partial	
Nvec_28082_A2M_comp	Nvec_49745_A2M_comp	Nvec_3582_	Nvec_46538_A2M	Nvec_35427_A2M_comp	Nvec_32458_	Nvec_46656_A2M	Nvec_6125_A2M	Nvec_48701_A2M_N_2	Nvec_15655_	Nvec_15654_	Nvec_48545_A2M_N	Nvec_30037_ANATO	Nvec_40304_	

HG_3209	
Hsap_Ensmbl0102981_par_6_family_cell_polarity_regulator_alpha_Source_
HGNC_Symbol_Acc_15943_PARD6A	Hsap_Ensmbl0124171_par_6_family_cell_polarity_regulator_beta_Source_
HGNC_Symbol_Acc_16245_PARD6B	Hsap_Ensmbl0178184_par_6_family_cell_polarity_regulator_gamma_Source_
HGNC_Symbol_Acc_16076_PARD6G	
Dmel_0026192_par_6_par_6_Source_FlyBase_0026192	
Cgig_08562_Partitioning_defective_6_like_protein_gamma_Source_UniProtKB_TrEMBL_Acc_K1PD97	
Cele_003921_par_6_Protein_PAR_6_isoform_a_par_6_mRNA_complete_cds_Source_RefSeq_mRNA_Acc_NM_001047222	
Drer_036090_par_6_partitioning_defective_6_homolog_gamma_B_C_elegans_Source_ZFIN_Acc_ZDB_GENE_010319_35_pard6gb	Drer_003865_par_6_partitioning_defective_6_homolog_beta_C_elegans_Source_ZFIN_Acc_ZDB_GENE_090312_133_pard6b	Drer_069378_par_6_partitioning_defective_6_homolog_alpha_C_elegans_Source_ZFIN_Acc_ZDB_GENE_070705_215_pard6a	Drer_031876_par_6_partitioning_defective_6_homolog_gamma_A_C_elegans_Source_ZFIN_Acc_ZDB_GENE_050923_1_pard6ga	
Spur_001007_Hypp_1299	Spur_003986_Pard6b	Spur_026880_Spur_026880	
Smim_g46036_t1_par_6_gamma_Aedes_aegypti_gi_157113454_ref_XP_001657836_8e_14_72_0	
Sman_048550_Synapse_formation_protein_Source_UniProtKB_TrEMBL_Acc_G4VSB8	
Nvec_21416_	

HG_27267	
This group of homology does not contain any annotated genome

HG_5531	
Hsap_Ensmbl0106692_fukutin_Source_
HGNC_Symbol_Acc_3622_FKTN	
Drer_059437_fukutin_Source_ZFIN_Acc_ZDB_GENE_070410_96_fktn	
Spur_017569_Fcmd	
Smim_69156_FKTN_protein_Homo_sapiens_gi_109734821_gb_AAI17701_1e_21_102	
Nvec_17582_Fukutin_related	

HG_5138	
Cgig_15073_Extended_synaptotagmin_2_A_Source_UniProtKB_TrEMBL_Acc_K1PQ05	
Nvec_50693_C2	Nvec_50691_C2	Nvec_16845_Antimicrobial_3	Nvec_51382_	

HG_8127	
Hsap_Ensmbl0116212_leucine_rich_repeat_containing_42_Source_
HGNC_Symbol_Acc_28792_LRRC42	
Cgig_10187_Leucine_rich_repeat_containing_protein_42_Source_UniProtKB_TrEMBL_Acc_K1QCT8	
Drer_030591_leucine_rich_repeat_containing_42_Source_ZFIN_Acc_ZDB_GENE_030131_4992_lrrc42	
Spur_010475_Lrrc42	
Smim_25391_PREDICTED_leucine_rich_repeat_containing_42_isoform_Taeniopygia_guttata_gi_224058256_ref_XP_002197948_2e_07_55_8	
Nvec_46153_LRR_1	

HG_11680	
Cgig_19152_HAUS_augmin_like_complex_subunit_8_Source_UniProtKB_TrEMBL_Acc_K1QS37	
Spur_019560_Hypp_2449	Spur_019334_Spur_019334	
Smim_67385_PREDICTED_similar_to_predicted_protein_Ciona_intestinalis_gi_198426344_ref_XP_002130132_0_004_47_0	
Nvec_9891_KE2	

HG_12391	
Hsap_Ensmbl0155008_apolipoprotein_O_like_Source_
HGNC_Symbol_Acc_24009_APOOL	Hsap_Ensmbl0184831_apolipoprotein_O_Source_
HGNC_Symbol_Acc_28727_APOO	
Drer_046154_apolipoprotein_O_a_Source_ZFIN_Acc_ZDB_GENE_031118_91_apooa	Drer_039374_apolipoprotein_O_like_Source_
HGNC_Symbol_Acc_24009_APOOL	Drer_026444_apolipoprotein_O_b_Source_ZFIN_Acc_ZDB_GENE_041001_40_apoob	
Spur_024259_Spur_024259	

HG_44692	
This group of homology does not contain any annotated genome

HG_5814	
Hsap_Ensmbl0101928_motile_sperm_domain_containing_1_Source_
HGNC_Symbol_Acc_25235_MOSPD1	Hsap_Ensmbl0106330_motile_sperm_domain_containing_3_Source_
HGNC_Symbol_Acc_25078_MOSPD3	
Cele_016406_C34D10_1_Protein_C34D10_1_C34D10_1_mRNA_complete_cds_Source_RefSeq_mRNA_Acc_NM_076950	
Drer_028614_motile_sperm_domain_containing_1_Source_ZFIN_Acc_ZDB_GENE_040426_2691_mospd1	
Spur_013138_Spur_013138	
Smim_34077_PREDICTED_motile_sperm_domain_containing_protein_like_isoform_Bombus_terrestris_gi_340713182_ref_XP_003395126_6e_26_108	
Nvec_32941_	

HG_63982	
This group of homology does not contain any annotated genome

HG_863	
This group of homology does not contain any annotated genome

HG_3870	
Hsap_Ensmbl0145088_ELL_associated_factor_2_Source_
HGNC_Symbol_Acc_23115_EAF2	Hsap_Ensmbl0144597_ELL_associated_factor_1_Source_
HGNC_Symbol_Acc_20907_EAF1	
Dmel_0033166_Eaf_ELL_associated_factor_Source_FlyBase_0033166	
Cgig_23502_ELL_associated_factor_1_Source_UniProtKB_TrEMBL_Acc_K1QIK4	
Cele_017011_eaf_1_Protein_EAF_1_eaf_1_mRNA_complete_cds_Source_RefSeq_mRNA_Acc_NM_059003	
Drer_010432_ELL_associated_factor_2_Source_ZFIN_Acc_ZDB_GENE_040625_179_eaf2	Drer_070795_ELL_associated_factor_1_Source_ZFIN_Acc_ZDB_GENE_040625_109_eaf1	
Spur_005659_Eaf2L	
Smim_32738_PREDICTED_similar_to_CG11166_CG11166_PD_Tribolium_castaneum_gi_91085415_ref_XP_967672_5e_44_161	
Sman_180480	
Gsal_14914_ell_associated_factor_1	

HG_4408	
Hsap_Ensmbl0048471_sorting_nexin_29_Source_
HGNC_Symbol_Acc_30542_SNX29	
Dmel_0032476_CG5439	
Cgig_22818_Sorting_nexin_29_Source_UniProtKB_TrEMBL_Acc_K1R182	Cgig_22819_RUN_domain_containing_protein_2A_Source_UniProtKB_TrEMBL_Acc_K1R7R1	
Drer_077317_sorting_nexin_29_Source_ZFIN_Acc_ZDB_GENE_121105_13_snx29	
Spur_021585_Snx29	Spur_019066_Spur_019066	
Smim_g60996_t1_PREDICTED_similar_to_gag_pol_polyprotein_Strongylocentrotus_purpuratus_gi_115908437_ref_XP_001201648_1e_75_277	Smim_59760_Sorting_nexin_29_Harpegnathos_saltator_gi_307203606_gb_EFN82635_3e_48_174	
Nvec_44786_	

HG_9367	
Hsap_Ensmbl0103168_TATA_box_binding_protein_TBP_associated_factor_RNA_polymerase_I_C_110kDa_Source_
HGNC_Symbol_Acc_11534_TAF1C	
Cgig_06747_TATA_box_binding_protein_associated_factor_RNA_polymerase_I_subunit_C_Source_UniProtKB_TrEMBL_Acc_K1PEY1	
Drer_096310_TATA_box_binding_protein_TBP_associated_factor_RNA_polymerase_I_C_110kDa_Source_
HGNC_Symbol_Acc_11534_TAF1C	
Smim_46406_PREDICTED_TBP_associated_factor_1C_like_Saccoglossus_kowalevskii_gi_291221677_ref_XP_002730854_2e_25_119	
Nvec_33703_	

HG_19238	
Cgig_12797	

HG_13886	
Nvec_53006_PH	Nvec_27617_	

HG_12765	
This group of homology does not contain any annotated genome

HG_7212	
Hsap_Ensmbl0047579_dystrobrevin_binding_protein_1_Source_
HGNC_Symbol_Acc_17328_DTNBP1	Hsap_Ensmbl0244274_dysbindin_dystrobrevin_binding_protein_1_domain_containing_2_Source_
HGNC_Symbol_Acc_15881_DBNDD2	
Dmel_0036819_dysb_dysbindin_Source_FlyBase_0036819	
Cgig_18751_Dysbindin_Source_UniProtKB_TrEMBL_Acc_K1R1Y2	
Drer_055115_dystrobrevin_binding_protein_1a_Source_ZFIN_Acc_ZDB_GENE_040426_1036_dtnbp1a	Drer_055206_dystrobrevin_binding_protein_1b_Source_ZFIN_Acc_ZDB_GENE_060503_889_dtnbp1b	Drer_074904_dysbindin_dystrobrevin_binding_protein_1_domain_containing_2_Source_
HGNC_Symbol_Acc_15881_DBNDD2	
Spur_023768_Dtnbp1	
Smim_19091_PREDICTED_dysbindin_like_Nasonia_vitripennis_gi_156537165_ref_XP_001603914_3e_30_119	
Nvec_10935_	

HG_27759	
This group of homology does not contain any annotated genome

HG_4811	
Hsap_Ensmbl0257382_KAT8_regulatory_NSL_complex_subunit_1_Source_UniProtKB_TrEMBL_Acc_I3L243_AC217772_1	Hsap_Ensmbl0144445_KAT8_regulatory_NSL_complex_subunit_1_like_Source_
HGNC_Symbol_Acc_26310_KANSL1L	Hsap_Ensmbl0120071_KAT8_regulatory_NSL_complex_subunit_1_Source_
HGNC_Symbol_Acc_24565_KANSL1	
Dmel_0262527_wah_waharan_Source_FlyBase_0262527	
Cgig_28472	
Drer_090895_KAT8_regulatory_NSL_complex_subunit_1a_Source_ZFIN_Acc_ZDB_GENE_121219_5_kansl1a	Drer_075284_KAT8_regulatory_NSL_complex_subunit_1_like_Source_ZFIN_Acc_ZDB_GENE_081104_473_kansl1l	Drer_086284_KAT8_regulatory_NSL_complex_subunit_1_Source_
HGNC_Symbol_Acc_24565_KANSL1_1_of_3	Drer_088238_KAT8_regulatory_NSL_complex_subunit_1b_Source_ZFIN_Acc_ZDB_GENE_121219_4_kansl1b	
Spur_021036_Kiaa1267L	
Smim_27257_PREDICTED_MLL1_MLL_complex_subunit_KIAA1267_like_Apis_mellifera_gi_328789050_ref_XP_395010_4_2e_50_203	
Nvec_27527_MFAP1_C	Nvec_21082_	

HG_11352	
Hsap_Ensmbl0133678_transmembrane_protein_254_Source_
HGNC_Symbol_Acc_25804_TMEM254	
Drer_025538_transmembrane_protein_254_Source_
HGNC_Symbol_Acc_25804_TMEM254	
Spur_011241_Spur_011241	

HG_9594	
Nvec_8256_	Nvec_1653_ABC_tran	Nvec_24125_	Nvec_29587_zf_XS	Nvec_14120_	Nvec_29778_	Nvec_52750_	Nvec_14853_	Nvec_33504_	Nvec_1652_Keratin_B2	Nvec_44591_	Nvec_28177_	Nvec_30438_	Nvec_28873_	

HG_6218	
Hsap_Ensmbl0197296_fat_storage_inducing_transmembrane_protein_2_Source_
HGNC_Symbol_Acc_16135_FITM2	Hsap_Ensmbl0139914_fat_storage_inducing_transmembrane_protein_1_Source_
HGNC_Symbol_Acc_33714_FITM1	
Dmel_0035586_CG10671	
Cele_044094_ZK265_9_Protein_ZK265_9_ZK265_9_mRNA_complete_cds_Source_RefSeq_mRNA_Acc_NM_001026694	
Drer_034568_fat_storage_inducing_transmembrane_protein_2_Source_ZFIN_Acc_ZDB_GENE_050508_5_fitm2	Drer_056464_fat_storage_inducing_transmembrane_protein_1_Source_ZFIN_Acc_ZDB_GENE_050306_28_fitm1	
Spur_027239_Fit2L	
Smim_28376_CG10671_isoform_A_Drosophila_melanogaster_gi_24658203_ref_NP_647944_7e_94_295	
Sman_018210	
Gsal_8866_inositol_phospholipid_synthesis_protein_scs3p	

HG_25361	
This group of homology does not contain any annotated genome

HG_11334	
This group of homology does not contain any annotated genome

HG_2716	
Hsap_Ensmbl0179364_phosphofurin_acidic_cluster_sorting_protein_2_Source_
HGNC_Symbol_Acc_23794_PACS2	Hsap_Ensmbl0271374_phosphofurin_acidic_cluster_sorting_protein_2_Source_
HGNC_Symbol_Acc_23794_PACS2	Hsap_Ensmbl0175115_phosphofurin_acidic_cluster_sorting_protein_1_Source_
HGNC_Symbol_Acc_30032_PACS1	
Dmel_0020647_KrT95D_Krueppel_target_at_95D_Source_FlyBase_0020647	
Cgig_27863_Phosphofurin_acidic_cluster_sorting_protein_2_Source_UniProtKB_TrEMBL_Acc_K1R986	Cgig_00859_Phosphofurin_acidic_cluster_sorting_protein_1_Source_UniProtKB_TrEMBL_Acc_K1PLU9	
Cele_044077_tag_232_Protein_TAG_232_isoform_a_Source_RefSeq_mRNA_Acc_NM_072986	
Drer_078185_phosphofurin_acidic_cluster_sorting_protein_2_Source_ZFIN_Acc_ZDB_GENE_081218_1_pacs2	Drer_075088_phosphofurin_acidic_cluster_sorting_protein_1_Source_
HGNC_Symbol_Acc_30032_PACS1_5_of_6	Drer_074585_phosphofurin_acidic_cluster_sorting_protein_1_Source_
HGNC_Symbol_Acc_30032_PACS1_3_of_6	Drer_019800_phosphofurin_acidic_cluster_sorting_protein_1_Source_
HGNC_Symbol_Acc_30032_PACS1_1_of_6	Drer_044556_phosphofurin_acidic_cluster_sorting_protein_1a_Source_ZFIN_Acc_ZDB_GENE_050208_244_pacs1a	Drer_074724_phosphofurin_acidic_cluster_sorting_protein_1_Source_
HGNC_Symbol_Acc_30032_PACS1_4_of_6	Drer_075246_phosphofurin_acidic_cluster_sorting_protein_1_Source_
HGNC_Symbol_Acc_30032_PACS1_6_of_6	
Spur_025091_Spur_025091	Spur_007001_Spur_007001	Spur_001320_Pacs2	
Smim_40633_PREDICTED_phosphofurin_acidic_cluster_sorting_protein_like_isoform_Acyrthosiphon_pisum_gi_328720329_ref_XP_001945552_0_0_645	
Sman_094330_Putative_abc_transporter_Source_UniProtKB_TrEMBL_Acc_G4VA57	
Gsal_3406_phosphofurin_acidic_cluster_sorting_protein_2_like	Gsal_1058_phosphofurin_acidic_cluster_sorting_protein_2	Gsal_3143_phosphofurin_acidic_cluster_sorting_protein_2	Gsal_2564_abc_transporter	
Nvec_48885_DUF741	Nvec_10261_	Nvec_46893_Pea_VEAacid	

HG_1920	
Hsap_Ensmbl0198517_v_maf_avian_musculoaponeurotic_fibrosarcoma_oncogene_homolog_K_Source_
HGNC_Symbol_Acc_6782_MAFK	Hsap_Ensmbl0185022_v_maf_avian_musculoaponeurotic_fibrosarcoma_oncogene_homolog_F_Source_
HGNC_Symbol_Acc_6780_MAFF	Hsap_Ensmbl0197063_v_maf_avian_musculoaponeurotic_fibrosarcoma_oncogene_homolog_G_Source_
HGNC_Symbol_Acc_6781_MAFG	Hsap_Ensmbl0178573_v_maf_avian_musculoaponeurotic_fibrosarcoma_oncogene_homolog_Source_
HGNC_Symbol_Acc_6776_MAF	Hsap_Ensmbl0182759_v_maf_avian_musculoaponeurotic_fibrosarcoma_oncogene_homolog_A_Source_
HGNC_Symbol_Acc_23145_MAFA	Hsap_Ensmbl0204103_v_maf_avian_musculoaponeurotic_fibrosarcoma_oncogene_homolog_B_Source_
HGNC_Symbol_Acc_6408_MAFB	Hsap_Ensmbl0129535_neural_retina_leucine_zipper_Source_
HGNC_Symbol_Acc_8002_NRL	
Dmel_0034534_maf_S_maf_S_Source_FlyBase_0034534	Dmel_0000964_tj_traffic_jam_Source_FlyBase_0000964	
Cgig_24861_Transcription_factor_MafK_Source_UniProtKB_TrEMBL_Acc_K1QYB7	
Cele_077521_maf_1_Protein_MAF_1_maf_1_mRNA_complete_cds_Source_RefSeq_mRNA_Acc_NM_001129007	
Drer_018109_v_maf_avian_musculoaponeurotic_fibrosarcoma_oncogene_homolog_Ga_Source_ZFIN_Acc_ZDB_GENE_040624_7_mafga	Drer_030791_v_maf_avian_musculoaponeurotic_fibrosarcoma_oncogene_homolog_Gb_Source_ZFIN_Acc_ZDB_GENE_040426_2403_mafgb	Drer_033709_v_maf_musculoaponeurotic_fibrosarcoma_oncogene_homolog_K_avian_Source_ZFIN_Acc_ZDB_GENE_040624_9_mafk	Drer_028957_v_maf_musculoaponeurotic_fibrosarcoma_oncogene_homolog_f_avian_Source_ZFIN_Acc_ZDB_GENE_040426_1280_maff	Drer_044155_v_maf_musculoaponeurotic_fibrosarcoma_oncogene_homolog_A_avian_Source_ZFIN_Acc_ZDB_GENE_010605_3_mafa	Drer_076520_Uncharacterized_protein_Source_UniProtKB_TrEMBL_Acc_F1Q513_CABZ01093064_1	Drer_015890_v_maf_musculoaponeurotic_fibrosarcoma_avian_oncogene_homolog_Source_ZFIN_Acc_ZDB_GENE_010605_2_maf	Drer_044013_neural_retina_leucine_zipper_Source_ZFIN_Acc_ZDB_GENE_050729_1_nrl	Drer_017121_v_maf_musculoaponeurotic_fibrosarcoma_oncogene_family_protein_B_avian_Source_ZFIN_Acc_ZDB_GENE_980526_515_mafba	Drer_070542_v_maf_musculoaponeurotic_fibrosarcoma_oncogene_family_protein_B_duplicate_b_Source_ZFIN_Acc_ZDB_GENE_010605_4_mafbb	
Spur_030167_Mafs	Spur_025888_Maf	
Smim_77619_AGAP010405_PA_Anopheles_gambiae_str_PEST_gi_118781575_ref_XP_311544_3_1e_37_135	Smim_74780_transcription_factor_MafB_putative_Ixodes_scapularis_gi_241723082_ref_XP_002404274_2e_28_122	Smim_72260_transcription_factor_MafB_putative_Ixodes_scapularis_gi_241723082_ref_XP_002404274_4e_50_181	
Nvec_34218_	Nvec_16005_bZIP_Maf	Nvec_29484_bZIP_Maf	Nvec_43304_bZIP_Maf	

HG_6121	
Hsap_Ensmbl0163870_transmembrane_protein_adipocyte_asscociated_1_Source_
HGNC_Symbol_Acc_30413_TPRA1	
Cgig_21466	
Cele_008366_tpra_1_Protein_TPRA_1_isoform_a_Source_RefSeq_mRNA_Acc_NM_001268428	
Drer_054930_transmembrane_protein_adipocyte_asscociated_1_Source_ZFIN_Acc_ZDB_GENE_030131_4146_tpra1	
Spur_027435_Gpr175	
Smim_60305_integral_membrane_protein_GPR175_putative_Ixodes_scapularis_gi_241750961_ref_XP_002412502_8e_124_368	
Nvec_43551_Plasmodium_HRP	

HG_34183	
This group of homology does not contain any annotated genome

HG_8647	
Cele_012908_Y46G5A_18_Protein_Y46G5A_18_isoform_a_Source_RefSeq_mRNA_Acc_NM_064321	
Drer_063254_R3H_domain_containing_4_Source_ZFIN_Acc_ZDB_GENE_070112_1352_r3hdm4	
Spur_016992_C19orf22L	

HG_64073	
This group of homology does not contain any annotated genome

HG_15180	
This group of homology does not contain any annotated genome

HG_99	
Hsap_Ensmbl0262515_latrophilin_3_Source_
HGNC_Symbol_Acc_20974_LPHN3	Hsap_Ensmbl0150471_latrophilin_3_Source_
HGNC_Symbol_Acc_20974_LPHN3	Hsap_Ensmbl0112414_G_protein_coupled_receptor_126_Source_
HGNC_Symbol_Acc_13841_GPR126	Hsap_Ensmbl0072071_latrophilin_1_Source_
HGNC_Symbol_Acc_20973_LPHN1	Hsap_Ensmbl0117114_latrophilin_2_Source_
HGNC_Symbol_Acc_18582_LPHN2	Hsap_Ensmbl0162618_EGF_latrophilin_and_seven_transmembrane_domain_containing_1_Source_
HGNC_Symbol_Acc_20822_ELTD1	Hsap_Ensmbl0180264_G_protein_coupled_receptor_144_Source_
HGNC_Symbol_Acc_18651_GPR144	Hsap_Ensmbl0123146_CD97_molecule_Source_
HGNC_Symbol_Acc_1711_CD97	Hsap_Ensmbl0174837_egf_like_module_containing_mucin_like_hormone_receptor_like_1_Source_
HGNC_Symbol_Acc_3336_EMR1	Hsap_Ensmbl0156920_G_protein_coupled_receptor_112_Source_
HGNC_Symbol_Acc_18992_GPR112	Hsap_Ensmbl0144820_G_protein_coupled_receptor_128_Source_
HGNC_Symbol_Acc_19241_GPR128	Hsap_Ensmbl0127507_egf_like_module_containing_mucin_like_hormone_receptor_like_2_Source_
HGNC_Symbol_Acc_3337_EMR2	Hsap_Ensmbl0131355_egf_like_module_containing_mucin_like_hormone_receptor_like_3_Source_
HGNC_Symbol_Acc_23647_EMR3	Hsap_Ensmbl0173567_G_protein_coupled_receptor_113_Source_
HGNC_Symbol_Acc_18989_GPR113	Hsap_Ensmbl0182885_G_protein_coupled_receptor_97_Source_
HGNC_Symbol_Acc_13728_GPR97	Hsap_Ensmbl0069122_G_protein_coupled_receptor_116_Source_
HGNC_Symbol_Acc_19030_GPR116	Hsap_Ensmbl0173698_G_protein_coupled_receptor_64_Source_
HGNC_Symbol_Acc_4516_GPR64	Hsap_Ensmbl0153294_G_protein_coupled_receptor_115_Source_
HGNC_Symbol_Acc_19011_GPR115	Hsap_Ensmbl0164393_G_protein_coupled_receptor_111_Source_
HGNC_Symbol_Acc_18991_GPR111	Hsap_Ensmbl0159618_G_protein_coupled_receptor_114_Source_
HGNC_Symbol_Acc_19010_GPR114	Hsap_Ensmbl0135298_brain_specific_angiogenesis_inhibitor_3_Source_
HGNC_Symbol_Acc_945_BAI3	Hsap_Ensmbl0268550_Uncharacterized_protein_Source_UniProtKB_TrEMBL_Acc_M0R2V6_AC090427_1	Hsap_Ensmbl0111452_G_protein_coupled_receptor_133_Source_
HGNC_Symbol_Acc_19893_GPR133	Hsap_Ensmbl0153292_G_protein_coupled_receptor_110_Source_
HGNC_Symbol_Acc_18990_GPR110	
Dmel_0033313_Cirl_Cirl_Source_FlyBase_0033313	Dmel_0039818_CG11318	Dmel_0039821_CG15556	Dmel_0264699_CG43968	
Cgig_20428_Latrophilin_3_Source_UniProtKB_TrEMBL_Acc_K1QYH8	Cgig_06507_G_protein_coupled_receptor_64_Source_UniProtKB_TrEMBL_Acc_K1Q853	Cgig_09285	Cgig_05570	Cgig_06474_Cadherin_EGF_LAG_seven_pass_G_type_receptor_1_Source_UniProtKB_TrEMBL_Acc_K1PF79	Cgig_05862_Latrophilin_3_Source_UniProtKB_TrEMBL_Acc_K1QG45	Cgig_01342	Cgig_10516	Cgig_03915	Cgig_18541	Cgig_12739_Latrophilin_3_Source_UniProtKB_TrEMBL_Acc_K1QTA3	Cgig_13333	Cgig_25240_Latrophilin_3_Source_UniProtKB_TrEMBL_Acc_K1RKF3	Cgig_03916	Cgig_05787_Latrophilin_3_Source_UniProtKB_TrEMBL_Acc_K1Q5Z0	Cgig_26074_CD97_antigen_Source_UniProtKB_TrEMBL_Acc_K1R6T6	Cgig_00106	Cgig_09780_Latrophilin_receptor_like_protein_A_Source_UniProtKB_TrEMBL_Acc_K1QYB2	Cgig_09776_Putative_G_protein_coupled_receptor_Mth_like_3_Source_UniProtKB_TrEMBL_Acc_K1R572	Cgig_15721_G_protein_coupled_receptor_Mth_Source_UniProtKB_TrEMBL_Acc_K1RLF3	Cgig_10867_Latrophilin_1_Source_UniProtKB_TrEMBL_Acc_K1P5B8	Cgig_01367_Latrophilin_1_Source_UniProtKB_TrEMBL_Acc_K1Q1Y1	Cgig_25895_G_protein_coupled_receptor_Mth2_Source_UniProtKB_TrEMBL_Acc_K1Q9E9	Cgig_21040_G_protein_coupled_receptor_Mth2_Source_UniProtKB_TrEMBL_Acc_K1QS10	Cgig_11075	
Cele_002251_lat_1_Protein_LAT_1_isoform_b_lat_1_mRNA_complete_cds_Source_RefSeq_mRNA_Acc_NM_182149	Cele_002252_lat_2_Protein_LAT_2_isoform_a_Source_RefSeq_mRNA_Acc_NM_001047259	Cele_021362_Y37E11AL_6_Protein_Y37E11AL_6_Y37E11AL_6_mRNA_complete_cds_Source_RefSeq_mRNA_Acc_NM_067994	
Drer_078529_brain_specific_angiogenesis_inhibitor_1b_Source_ZFIN_Acc_ZDB_GENE_081031_45_bai1b	Drer_053344_G_protein_coupled_receptor_133_Source_ZFIN_Acc_ZDB_GENE_041212_24_gpr133	Drer_077310_G_protein_coupled_receptor_144_Source_ZFIN_Acc_ZDB_GENE_081104_190_gpr144	Drer_087965_Uncharacterized_protein_Source_UniProtKB_TrEMBL_Acc_E7FED0_CABZ01074906_1	Drer_013653_EGF_latrophilin_and_seven_transmembrane_domain_containing_1_Source_ZFIN_Acc_ZDB_GENE_040426_2689_eltd1	Drer_069356_latrophilin_2a_Source_ZFIN_Acc_ZDB_GENE_000607_49_lphn2a	Drer_086566_Uncharacterized_protein_Source_UniProtKB_TrEMBL_Acc_E7FBM1_BX649292_1	Drer_075089_CD97_molecule_Source_
HGNC_Symbol_Acc_1711_CD97_2_of_4	Drer_018436_Uncharacterized_protein_Source_UniProtKB_TrEMBL_Acc_E7F313_CABZ01096573_1	Drer_089904_Uncharacterized_protein_Source_UniProtKB_TrEMBL_Acc_E7F287_CABZ01066772_1	Drer_087813_G_protein_coupled_receptor_112_Source_
HGNC_Symbol_Acc_18992_GPR112_1_of_2	Drer_054137_G_protein_coupled_receptor_126_Source_ZFIN_Acc_ZDB_GENE_041014_357_gpr126	Drer_096531_CD97_molecule_Source_
HGNC_Symbol_Acc_1711_CD97_4_of_4	Drer_093316_si_dkey_13i15_1_Source_ZFIN_Acc_ZDB_GENE_130531_41_si_dkey_13i15_1	Drer_071085_G_protein_coupled_receptor_128_Source_
HGNC_Symbol_Acc_19241_GPR128_1_of_2	Drer_088112_Uncharacterized_protein_Source_UniProtKB_TrEMBL_Acc_E7F434_CABZ01056052_1	Drer_088937_G_protein_coupled_receptor_64_Source_
HGNC_Symbol_Acc_4516_GPR64_2_of_2	Drer_088137_Uncharacterized_protein_Source_UniProtKB_TrEMBL_Acc_E7F4F2_CABZ01049802_1	Drer_025667_brain_specific_angiogenesis_inhibitor_2_Source_ZFIN_Acc_ZDB_GENE_060503_573_bai2	Drer_086445_si_dkey_30j22_4_Source_ZFIN_Acc_ZDB_GENE_041001_214_si_dkey_30j22_4	Drer_027222_G_protein_coupled_receptor_56_Source_ZFIN_Acc_ZDB_GENE_030131_3671_gpr56	Drer_090665_Uncharacterized_protein_Source_UniProtKB_TrEMBL_Acc_H9GYM6_CABZ01063203_1	Drer_019726_cadherin_EGF_LAG_seven_pass_G_type_receptor_2_Source_ZFIN_Acc_ZDB_GENE_070122_2_celsr2	Drer_075134_si_dkey_30j22_12_Source_ZFIN_Acc_ZDB_GENE_121214_165_si_dkey_30j22_12	Drer_074782_G_protein_coupled_receptor_97_Source_
HGNC_Symbol_Acc_13728_GPR97	Drer_091757_si_dkey_30j22_2_Source_ZFIN_Acc_ZDB_GENE_041001_212_si_dkey_30j22_2	Drer_056168_Uncharacterized_protein_Source_UniProtKB_TrEMBL_Acc_H9GXH9_CABZ01002470_1	Drer_093008_si_dkey_30j22_5_Source_ZFIN_Acc_ZDB_GENE_041001_207_si_dkey_30j22_5	Drer_091202_Uncharacterized_protein_Source_UniProtKB_TrEMBL_Acc_H9GYD0_CABZ01047286_1	Drer_096577_si_dkey_9c18_1_Source_ZFIN_Acc_ZDB_GENE_121214_61_si_dkey_9c18_1	Drer_041413_si_ch211_119b12_8_Source_ZFIN_Acc_ZDB_GENE_041210_320_si_ch211_119b12_8	Drer_040194_Uncharacterized_protein_Source_UniProtKB_TrEMBL_Acc_E7FEJ2_BX545917_1	Drer_076460_brain_specific_angiogenesis_inhibitor_1a_Source_ZFIN_Acc_ZDB_GENE_060607_12_bai1a	Drer_096588_si_dkey_9c18_6_Source_ZFIN_Acc_ZDB_GENE_121214_33_si_dkey_9c18_6	Drer_090624_Uncharacterized_protein_Source_UniProtKB_TrEMBL_Acc_F1QCG6_CABZ01112777_1	Drer_095297_si_ch73_341p18_6_Source_ZFIN_Acc_ZDB_GENE_090313_151_si_ch73_341p18_6	Drer_041399_si_dkey_9c18_12_Source_ZFIN_Acc_ZDB_GENE_121214_45_si_dkey_9c18_12	Drer_056062_si_dkey_29n3_1_Source_ZFIN_Acc_ZDB_GENE_131120_49_si_dkey_29n3_1	Drer_096622_si_dkey_9c18_4_Source_ZFIN_Acc_ZDB_GENE_121214_46_si_dkey_9c18_4	Drer_096649_si_dkey_9c18_9_Source_ZFIN_Acc_ZDB_GENE_121214_34_si_dkey_9c18_9	Drer_096644_si_dkey_9c18_10_Source_ZFIN_Acc_ZDB_GENE_121214_32_si_dkey_9c18_10	Drer_089292_latrophilin_1_Source_
HGNC_Symbol_Acc_20973_LPHN1	Drer_074366_Uncharacterized_protein_Source_UniProtKB_TrEMBL_Acc_E7F1D8_FP245444_1	Drer_094386_G_protein_coupled_receptor_112b_Source_ZFIN_Acc_ZDB_GENE_091204_201_gpr112b	Drer_095494_si_ch73_341p18_5_Source_ZFIN_Acc_ZDB_GENE_090313_150_si_ch73_341p18_5	Drer_087870_G_protein_coupled_receptor_113_Source_
HGNC_Symbol_Acc_18989_GPR113	Drer_091262_Uncharacterized_protein_Source_UniProtKB_TrEMBL_Acc_E7FEK5_CABZ01088691_2	Drer_090853_Uncharacterized_protein_Source_UniProtKB_TrEMBL_Acc_E7FEZ8_CABZ01056051_1	Drer_088840_Uncharacterized_protein_Source_UniProtKB_TrEMBL_Acc_E7F2T1_BX511132_1	Drer_090313_Uncharacterized_protein_Source_UniProtKB_TrEMBL_Acc_H9GZ48_CABZ01047284_1	Drer_079050_si_ch73_268p17_1_Source_ZFIN_Acc_ZDB_GENE_121214_35_si_ch73_268p17_1	Drer_071088_G_protein_coupled_receptor_128_Source_ZFIN_Acc_ZDB_GENE_060503_894_gpr128	Drer_094388_celsr2	Drer_086889_Uncharacterized_protein_Source_UniProtKB_TrEMBL_Acc_E7F5E0_CU464087_1	Drer_074942_Uncharacterized_protein_Source_UniProtKB_TrEMBL_Acc_E7F9A8_CABZ01088691_1	Drer_087005_Uncharacterized_protein_Source_UniProtKB_TrEMBL_Acc_E7F8Z4_CABZ01059415_1	Drer_097680_si_ch211_241f5_3_Source_ZFIN_Acc_ZDB_GENE_131127_563_si_ch211_241f5_3	
Spur_015163_Ccp_Hyr_Lnb_7Tm_Gpcr	Spur_027720_Hypp_1210	Spur_009556_Lphn2L_1	Spur_021953_Hypp_1033	Spur_011176_Clect_Scop_7Tm	Spur_006950_Lphn3	Spur_021832_Lnb_Tm7_2	Spur_013084_Sr_Fa58c_Lnb_7Tm_Gpcr	Spur_003929_Gal_Lect_Lnb_7Tm_Gpcr_1	Spur_013498_Gpr133_2	Spur_008605_Gpr126	Spur_000730_Gpr64L_2	Spur_009215_Fmi2	Spur_005849_Gpr112L	Spur_015864_Lphn3L_2	Spur_008745_Gpr133_1	Spur_001566_Spur_001566	Spur_008513_Gpr133L	Spur_020525_Fa58C_Hyr_Lnb_7Tm_Gpcr	Spur_008926_Ldla_Ig_Gpcr	Spur_024762_Spur_024762	Spur_008821_Gpr112L_4	Spur_017521_Gpr112L_7	Spur_027546_Hypp_270	Spur_008185_Spur_008185	Spur_011403_Hrh3L_9	Spur_020795_Spur_020795	Spur_005530_Lphn2L	Spur_020731_Gpr133L_2	Spur_014551_So_Gpcr	Spur_017042_Gpr133L_4	Spur_007554_Spur_007554	Spur_003677_Hypp_3091	Spur_008291_Hypp_32	Spur_027761_Hypp_1212	Spur_020484_Hypp_167	Spur_003675_Hypp_393	Spur_002654_Hypp_362	Spur_023235_Hypp_1079	Spur_014666_Hypp_760	Spur_018657_Spur_018657	Spur_004959_Hypp_434	Spur_014667_Cub_So_Gpcr	Spur_020483_Hypp_976	Spur_015570_Hypp_788	Spur_015569_Hypp_787	Spur_012063_Hypp_667	Spur_005178_Hypp_439	Spur_020848_Hypp_999	Spur_002145_Hypp_345	Spur_015321_Celsr1	Spur_016662_Hypp_836	Spur_017984_Hypp_904	Spur_021886_Hypp_2585	Spur_018122_Hypp_2369	Spur_015295_Hypp_779	Spur_022019_Cub_So_Gpcr_1	Spur_025351_Hypp_1144	Spur_001918_Gpcr	Spur_022325_Lphn3_2	Spur_005579_Hypp_7	Spur_028260_Hypp_7282	Spur_010871_MthL	Spur_021642_Hypp_173	Spur_006269_Lphn3L_1	Spur_012054_Cd97L	Spur_017116_Spur_017116	Spur_010448_Gpr133	Spur_001917_Hypp_1354	Spur_009427_Z225	Spur_001166_Gpr112L_8	Spur_010440_Gpr112L_5	Spur_005904_Sr_So_Gpcr	Spur_007755_Spur_007755	Spur_022042_Spur_022042	Spur_010890_Spur_010890	Spur_019116_Spur_019116	Spur_001919_Spur_001919	Spur_020794_Lphn1L	Spur_027048_Spur_027048	Spur_015164_Spur_015164	Spur_018994_Spur_018994	Spur_003673_Gpr126L	Spur_002665_Hypp_363	Spur_005773_Spur_005773	Spur_003674_Hypp_392	Spur_015684_Hypp_2224	Spur_007089_Hypp_1696	Spur_017097_Spur_017097	Spur_012705_Spur_012705	Spur_011177_Spur_011177	Spur_026977_Spur_026977	
Smim_70162_3_PREDICTED_similar_to_latrophilin_like_protein_AD_Tribolium_castaneum_gi_189242447_ref_XP_969375_0_0_575	Smim_50909_PREDICTED_protocadherin_like_wing_polarity_protein_stan_like_Apis_mellifera_gi_328778418_ref_XP_624236_3_0_0_947	Smim_67260_latrophilin_putative_Ixodes_scapularis_gi_241642269_ref_XP_002409399_0_0_655	Smim_83099_KIAA0768_protein_Homo_sapiens_gi_3882257_dbj_BAA34488_1e_35_143	Smim_70229_Latrophilin_3_Camponotus_floridanus_gi_307185986_gb_EFN71774_8e_58_208	Smim_56847_G_protein_coupled_receptor_putative_Ixodes_scapularis_gi_241709522_ref_XP_002413383_1e_67_232	Smim_37397_Latrophilin_receptor_protein_Brugia_malayi_gi_170591002_ref_XP_001900260_1e_09_64_3	Smim_37415_PREDICTED_similar_to_Latrophilin_precursor_Calcium_independent_alpha_latrotoxin_receptor_Lectomedin_Ciona_intestinalis_gi_198433829_ref_XP_002121696_5e_12_71_2	Smim_6729_G_protein_coupled_receptor_putative_Ixodes_scapularis_gi_241101874_ref_XP_002409856_3e_62_216	Smim_37399_class_B_secretin_like_G_protein_coupled_receptor_GPRcir1_putative_Pediculus_humanus_corporis_gi_242019237_ref_XP_002430069_2e_12_69_7	Smim_65529_G_protein_coupled_receptor_putative_Ixodes_scapularis_gi_241709522_ref_XP_002413383_2e_38_140	Smim_10220_PREDICTED_latrophilin_like_Saccoglossus_kowalevskii_gi_291240728_ref_XP_002740291_2e_35_153	Smim_41949_LPH_99_synthetic_construct_gi_330865622_gb_AEC47053_7e_17_91_3	Smim_64376_PREDICTED_macrophage_mannose_receptor_like_protein_like_Anolis_carolinensis_gi_327274733_ref_XP_003222131_0_002_50_4	Smim_10993_PREDICTED_latrophilin_like_Saccoglossus_kowalevskii_gi_291242089_ref_XP_002740941_2e_08_59_7	Smim_67550_class_B_secretin_like_G_protein_coupled_receptor_GPRmth5_putative_Pediculus_humanus_corporis_gi_242012945_ref_XP_002427184_1e_07_56_6	Smim_34605_class_B_secretin_like_G_protein_coupled_receptor_GPRmth5_putative_Pediculus_humanus_corporis_gi_242012945_ref_XP_002427184_4e_07_55_1	Smim_81054_latrophilin_putative_Ixodes_scapularis_gi_241642269_ref_XP_002409399_2e_23_103	Smim_65533_G_protein_coupled_receptor_putative_Ixodes_scapularis_gi_241709522_ref_XP_002413383_5e_16_77_4	Smim_12094_Protocadherin_like_wing_polarity_protein_stan_Acromyrmex_echinatior_gi_332029981_gb_EGI69806_0_005_42_4	Smim_37405_37405	Smim_65524_hypothetical_protein_DAPPUDRAFT_318862_Daphnia_pulex_gi_321469199_gb_EFX80180_2e_05_52_8	
Gsal_1450_latrophilin_partial	Gsal_1688_cadherin_egf_lag_seven_pass_g_type_receptor_1_like	
Nvec_53619_GPS	Nvec_58884_7tm_2	Nvec_1171_	Nvec_56285_	Nvec_1011_7tm_2	Nvec_54225_7tm_2	Nvec_20459_7tm_2	Nvec_4665_7tm_2	Nvec_35287_	Nvec_36244_7tm_2	Nvec_39597_7tm_2	Nvec_14117_7tm_2	Nvec_6059_7tm_2	Nvec_37980_7tm_2	Nvec_48778_	Nvec_39704_7tm_2	Nvec_18788_	Nvec_8158_	Nvec_16712_	Nvec_45587_Somatomedin_B	Nvec_38952_7tm_2	Nvec_855_7tm_2	Nvec_35525_7tm_2	Nvec_16762_7tm_2	Nvec_11015_7tm_2	Nvec_25553_	Nvec_14782_DUF1469	Nvec_11029_GPS	Nvec_32725_Motilin_ghrelin	Nvec_32595_	Nvec_7433_	Nvec_46254_Flu_C_NS2	Nvec_16920_	Nvec_35626_DUF421	Nvec_36935_Somatomedin_B	Nvec_39001_	Nvec_47649_	Nvec_57114_Ribosomal_L23	

HG_18212	
Hsap_Ensmbl0166189_Hermansky_Pudlak_syndrome_6_Source_
HGNC_Symbol_Acc_18817_HPS6	
Drer_013581_Hermansky_Pudlak_syndrome_6_Source_
HGNC_Symbol_Acc_18817_HPS6	
Smim_77776_hypothetical_protein_BRAFLDRAFT_118104_Branchiostoma_floridae_gi_260804563_ref_XP_002597157_3e_10_71_2	

HG_3915	
Hsap_Ensmbl0124920_myelin_regulatory_factor_Source_
HGNC_Symbol_Acc_1181_MYRF	Hsap_Ensmbl0166268_myelin_regulatory_factor_like_Source_
HGNC_Symbol_Acc_26316_MYRFL	
Dmel_0034985_CG3328	
Cgig_24116	
Cele_004134_pqn_47_Protein_PQN_47_pqn_47_mRNA_complete_cds_Source_RefSeq_mRNA_Acc_NM_063861	Cele_008999_F21A10_2_Protein_F21A10_2_isoform_e_F21A10_2_mRNA_complete_cds_Source_RefSeq_mRNA_Acc_NM_001270166	
Drer_040581_myelin_regulatory_factor_like_Source_
HGNC_Symbol_Acc_26316_MYRFL	Drer_078676_myelin_regulatory_factor_Source_ZFIN_Acc_ZDB_GENE_080204_57_myrf	
Spur_000601_Spur_000601	Spur_017063_Spur_017063	Spur_001572_Spur_001572	
Smim_59236_Uncharacterized_protein_C11orf9_like_protein_Camponotus_floridanus_gi_307181498_gb_EFN69086_0_0_608	Smim_23705_PREDICTED_myelin_gene_regulatory_factor_like_Apis_mellifera_gi_328785444_ref_XP_393650_4_1e_120_383	Smim_23706_PREDICTED_myelin_gene_regulatory_factor_like_Apis_mellifera_gi_328785444_ref_XP_393650_4_5e_39_154	
Nvec_43818_NDT80_PhoG	Nvec_5478_NDT80_PhoG	

HG_4202	
Hsap_Ensmbl0116514_ring_finger_protein_19B_Source_
HGNC_Symbol_Acc_26886_RNF19B	Hsap_Ensmbl0034677_ring_finger_protein_19A_RBR_E3_ubiquitin_protein_ligase_Source_
HGNC_Symbol_Acc_13432_RNF19A	
Cgig_08932_E3_ubiquitin_protein_ligase_RNF19A_Source_UniProtKB_TrEMBL_Acc_K1PCQ5	
Cele_015926_C17H11_6_Protein_C17H11_6_isoform_a_Source_RefSeq_mRNA_Acc_NM_076982	Cele_021721_Y49F6B_9_Protein_Y49F6B_9_isoform_a_Source_RefSeq_mRNA_Acc_NM_001047360	
Drer_020284_si_ch211_278j3_3_Source_ZFIN_Acc_ZDB_GENE_041014_147_si_ch211_278j3_3	Drer_012040_Uncharacterized_protein_Source_UniProtKB_TrEMBL_Acc_E7F0K2_FP236813_1	Drer_060926_ring_finger_protein_19B_Source_ZFIN_Acc_ZDB_GENE_060503_281_rnf19b	
Spur_024875_Rfp19a	
Smim_56743_E3_ubiquitin_protein_ligase_RNF19A_Acromyrmex_echinatior_gi_332017491_gb_EGI58212_0_0_699	
Sman_132770_Ring_finger_protein_19_Dorfin_Double_ring_finger_protein_putative_Source_UniProtKB_TrEMBL_Acc_G4LUB9	
Gsal_13752_e3_ubiquitin_protein_ligase_rnf19a	Gsal_5778_e3_ubiquitin_protein_ligase_rnf19	Gsal_14404_cell_adhesion_molecule	
Nvec_7039_	Nvec_42415_	

HG_5756	
Hsap_Ensmbl0165699_tuberous_sclerosis_1_Source_
HGNC_Symbol_Acc_12362_TSC1	
Dmel_0026317_Tsc1_Tsc1_Source_FlyBase_0026317	
Cgig_07454_Hamartin_Source_UniProtKB_TrEMBL_Acc_K1PLX0	
Drer_057918_tuberous_sclerosis_1b_Source_ZFIN_Acc_ZDB_GENE_030131_3404_tsc1b	Drer_026048_tuberous_sclerosis_1a_Source_ZFIN_Acc_ZDB_GENE_030131_9111_tsc1a	
Spur_019371_Tsc1L	Spur_009219_Spur_009219	Spur_022854_Spur_022854	
Smim_62055_PREDICTED_similar_to_tuberous_sclerosis_Taeniopygia_guttata_gi_224073608_ref_XP_002199058_4e_75_272	
Nvec_16904_	

HG_5539	
Hsap_Ensmbl0100744_GSK3B_interacting_protein_Source_
HGNC_Symbol_Acc_20343_GSKIP	
Dmel_0037156_CG11523	Dmel_0034327_CG14505	
Cgig_13109_GSK3_beta_interaction_protein_Source_UniProtKB_TrEMBL_Acc_K1QA63	
Cele_007357_C06A12_3_Protein_C06A12_3_isoform_a_Source_RefSeq_mRNA_Acc_NM_001269024	Cele_012813_Y43F8B_2_Protein_Y43F8B_2_isoform_a_Source_RefSeq_mRNA_Acc_NM_075395	Cele_020782_T24H7_3_Protein_T24H7_3_T24H7_3_mRNA_complete_cds_Source_RefSeq_mRNA_Acc_NM_062847	
Drer_038099_gsk3b_interacting_protein_Source_ZFIN_Acc_ZDB_GENE_040426_2777_gskip	
Spur_001732_Spur_001732	Spur_022422_Spur_022422	Spur_024963_Spur_024963	
Smim_47230_GSK3_beta_interaction_protein_Danio_rerio_gi_47087405_ref_NP_998600_6e_19_84_3	
Sman_136320	
Gsal_12330_gsk3_beta_interaction_protein	
Nvec_45172_	Nvec_46837_LRR_1	

HG_3554	
Hsap_Ensmbl0169744_LIM_domain_binding_2_Source_
HGNC_Symbol_Acc_6533_LDB2	Hsap_Ensmbl0198728_LIM_domain_binding_1_Source_
HGNC_Symbol_Acc_6532_LDB1	
Dmel_0013764_Chi_Chip_Source_FlyBase_0013764	
Cgig_28797_LIM_domain_binding_protein_2_Source_UniProtKB_TrEMBL_Acc_K1QQM9	
Cele_002261_ldb_1_Protein_LDB_1_isoform_c_Source_RefSeq_mRNA_Acc_NM_077443	
Drer_019579_LIM_domain_binding_factor_2a_Source_ZFIN_Acc_ZDB_GENE_990415_136_ldb2a	Drer_010137_LIM_domain_binding_factor_1a_Source_ZFIN_Acc_ZDB_GENE_990415_138_ldb1a	Drer_034896_LIM_domain_binding_factor_2b_Source_ZFIN_Acc_ZDB_GENE_990415_137_ldb2b	
Spur_026962_Ldb2	
Smim_31841_Lim_domain_binding_protein_putative_Ixodes_scapularis_gi_241709461_ref_XP_002403406_0_0_548	Smim_82162_Lim_domain_binding_protein_putative_Ixodes_scapularis_gi_241709461_ref_XP_002403406_0_0_616	
Sman_149020_Lim_domain_binding_protein_putative_Source_UniProtKB_TrEMBL_Acc_G4LWK5	
Gsal_8039_lim_domain_binding_protein	
Nvec_31174_LIM_bind	

HG_10672	
This group of homology does not contain any annotated genome

HG_12127	
Cgig_13958	Cgig_17874_Protein_hedgehog_Source_UniProtKB_TrEMBL_Acc_K1RIA6	

HG_6414	
Hsap_Ensmbl0162039_meiosis_specific_with_OB_domains_Source_
HGNC_Symbol_Acc_28569_MEIOB	
Dmel_0029977_hdm_hold_em_Source_FlyBase_0029977	
Cgig_21600	
Drer_062442_meiosis_specific_with_OB_domains_Source_ZFIN_Acc_ZDB_GENE_120104_8_meiob	
Spur_025883_C16orf73L	Spur_015715_Hypp_2227	Spur_002495_Hypp_1398	
Gsal_10632_uncharacterized_protein_c16orf73_homolog	
Nvec_30597_	Nvec_19875_zf_ZPR1	Nvec_12401_	Nvec_16173_	Nvec_8277_DUF827	Nvec_42251_	Nvec_57354_	Nvec_23724_	

HG_14141	
Hsap_Ensmbl0267059_UQCR11	
Dmel_0034245_CG14482	Dmel_0262842_CG43206	
Smim_17173_cytochrome_b_c1_complex_subunit_10_Nasonia_vitripennis_gi_288856311_ref_NP_001165808_4e_13_65_9	

HG_13092	
Cgig_02027	
Spur_004908_Spur_004908	
Nvec_50642_Spectrin	Nvec_33449_	

HG_3111	
Hsap_Ensmbl0153930_ankyrin_repeat_and_fibronectin_type_III_domain_containing_1_Source_
HGNC_Symbol_Acc_26766_ANKFN1	
Dmel_0039000_CG6954	
Cgig_25612_Ankyrin_repeat_and_fibronectin_type_III_domain_containing_protein_1_Source_UniProtKB_TrEMBL_Acc_K1RZZ4	
Cele_019935_R07E4_1_Protein_R07E4_1_isoform_a_Source_RefSeq_mRNA_Acc_NM_001029668	
Drer_060941_ankyrin_repeat_and_fibronectin_type_III_domain_containing_1_Source_
HGNC_Symbol_Acc_26766_ANKFN1_1_of_3	Drer_074494_Uncharacterized_protein_Source_UniProtKB_TrEMBL_Acc_E7F0D1_AL935268_1	Drer_089685_ankyrin_repeat_and_fibronectin_type_III_domain_containing_1_Source_
HGNC_Symbol_Acc_26766_ANKFN1_3_of_3	Drer_073777_Uncharacterized_protein_Source_UniProtKB_TrEMBL_Acc_E7F4P1_CABZ01117977_1	
Spur_027967_Unk_33	
Smim_43039_ankyrin_repeat_containing_protein_Ixodes_scapularis_gi_242001898_ref_XP_002435592_0_0_998	Smim_31306_ankyrin_repeat_containing_protein_Ixodes_scapularis_gi_242001898_ref_XP_002435592_4e_64_223	Smim_31305_ankyrin_repeat_containing_protein_Ixodes_scapularis_gi_242001898_ref_XP_002435592_3e_26_115	Smim_31310_ankyrin_repeat_containing_protein_Ixodes_scapularis_gi_242001898_ref_XP_002435592_9e_23_105	Smim_31328_ankyrin_repeat_containing_protein_Ixodes_scapularis_gi_242001898_ref_XP_002435592_6e_20_92_0	
Gsal_5635_ankyrin_repeat_and_fibronectin_type_iii_domain_containing_protein_1	
Nvec_9962_	Nvec_3622_K167R	Nvec_11684_	

HG_5766	
Hsap_Ensmbl0105355_perilipin_3_Source_
HGNC_Symbol_Acc_16893_PLIN3	Hsap_Ensmbl0147872_perilipin_2_Source_
HGNC_Symbol_Acc_248_PLIN2	Hsap_Ensmbl0167676_perilipin_4_Source_
HGNC_Symbol_Acc_29393_PLIN4	
Dmel_0030608_Lsd_2_Lipid_storage_droplet_2_Source_FlyBase_0030608	
Cgig_03372_Adipophilin_Source_UniProtKB_TrEMBL_Acc_K1PJC1	
Drer_042332_perilipin_2_Source_ZFIN_Acc_ZDB_GENE_050913_12_plin2	Drer_013711_si_rp71_61h23_4_Source_ZFIN_Acc_ZDB_GENE_030131_7218_si_rp71_61h23_4	Drer_054048_perilipin_1_Source_ZFIN_Acc_ZDB_GENE_050419_213_plin1	
Spur_001088_Adfp	
Smim_31178_perilipin_Xenopus_laevis_gi_148228651_ref_NP_001081960_2e_26_117	Smim_28476_PREDICTED_mannose_6_phosphate_receptor_binding_protein_like_Saccoglossus_kowalevskii_gi_291225464_ref_XP_002732707_5e_21_101	Smim_12608_PREDICTED_lipid_storage_droplets_surface_binding_protein_like_Nasonia_vitripennis_gi_156548035_ref_XP_001606163_3e_15_80_9	

HG_9815	
Dmel_0033208_mRpL52_mitochondrial_ribosomal_protein_L52_Source_FlyBase_0033208	
Drer_090568_mitochondrial_ribosomal_protein_L52_Source_
HGNC_Symbol_Acc_16655_MRPL52	
Smim_24186_PREDICTED_mitochondrial_ribosomal_protein_L52_Oryctolagus_cuniculus_gi_291403535_ref_XP_002717946_1e_18_84_7	

HG_867	
Hsap_Ensmbl0143549_tropomyosin_3_Source_
HGNC_Symbol_Acc_12012_TPM3	Hsap_Ensmbl0140416_tropomyosin_1_alpha_Source_
HGNC_Symbol_Acc_12010_TPM1	Hsap_Ensmbl0198467_tropomyosin_2_beta_Source_
HGNC_Symbol_Acc_12011_TPM2	
Dmel_0004117_Tm2_Tropomyosin_2_Source_FlyBase_0004117	Dmel_0003721_Tm1_Tropomyosin_1_Source_FlyBase_0003721	
Cgig_13164_Tropomyosin_Source_UniProtKB_TrEMBL_Acc_K1QNV6	Cgig_13163_Tropomyosin_Source_UniProtKB_TrEMBL_Acc_K1QFV5	
Cele_002978_lev_11_Protein_LEV_11_isoform_e_Source_RefSeq_mRNA_Acc_NM_001026528	
Drer_087402_tropomyosin_1_alpha_Source_
HGNC_Symbol_Acc_12010_TPM1	Drer_033683_alpha_tropomyosin_Source_ZFIN_Acc_ZDB_GENE_990415_269_tpma	Drer_023963_tropomyosin_4a_Source_ZFIN_Acc_ZDB_GENE_040426_2185_tpm4a	Drer_005162_tropomyosin_3_Source_ZFIN_Acc_ZDB_GENE_030826_16_tpm3	Drer_019128_tropomyosin_4b_Source_ZFIN_Acc_ZDB_GENE_030131_2964_tpm4b	Drer_068385_tropomyosin_2_beta_Source_ZFIN_Acc_ZDB_GENE_040625_114_tpm2	
Spur_000128_tropmy1	Spur_011034_tropmy2	Spur_010198_Spur_010198	
Smim_84187_tropomyosin_Neoscona_nautica_gi_40548521_gb_AAR87381_1e_175_497	Smim_67421_tropomyosin_isoform_Bombyx_mori_gi_114052272_ref_NP_001040465_2e_129_380	
Sman_044010_Tropomyosin_1_Source_UniProtKB_Swiss_Prot_Acc_P42637	Sman_031770_Tropomyosin_2_Source_UniProtKB_Swiss_Prot_Acc_P42638	
Gsal_13462_tropomyosin	Gsal_2138_tropomyosin	
Nvec_23775_Tropomyosin	Nvec_831_	Nvec_25198_Tropomyosin	Nvec_833_	Nvec_29416_	Nvec_36560_Tropomyosin	

HG_6100	
Hsap_Ensmbl0068400_GRIP1_associated_protein_1_Source_
HGNC_Symbol_Acc_18706_GRIPAP1	Hsap_Ensmbl0268679_AC233294_1	
Cgig_20178_GRIP1_associated_protein_1_Source_UniProtKB_TrEMBL_Acc_K1R1F9	
Cele_018317_F41H10_4_Protein_F41H10_4_F41H10_4_mRNA_complete_cds_Source_RefSeq_mRNA_Acc_NM_068389	
Drer_063069_GRIP1_associated_protein_1_Source_ZFIN_Acc_ZDB_GENE_070112_922_gripap1	
Spur_012870_Gripap1	
Smim_24508_PREDICTED_LOW_QUALITY_PROTEIN_GRIP1_associated_protein_like_Anolis_carolinensis_gi_327282266_ref_XP_003225864_1e_96_329	

HG_23478	
This group of homology does not contain any annotated genome

HG_5508	
Hsap_Ensmbl0117899_mesoderm_development_candidate_2_Source_
HGNC_Symbol_Acc_13520_MESDC2	
Dmel_0004132_boca_boca_Source_FlyBase_0004132	
Cgig_06348_LDLR_chaperone_MESD_Source_UniProtKB_TrEMBL_Acc_K1QFE4	Cgig_04916_LDLR_chaperone_MESD_Source_UniProtKB_TrEMBL_Acc_K1QB01	
Cele_017293_bmy_1_Protein_BMY_1_bmy_1_mRNA_complete_cds_Source_RefSeq_mRNA_Acc_NM_062602	
Drer_063030_mesoderm_development_candidate_2_Source_ZFIN_Acc_ZDB_GENE_070112_2142_mesdc2	
Spur_015424_Mdc2	
Smim_39536_AGAP005081_PA_Anopheles_gambiae_str_PEST_gi_118784830_ref_XP_313960_3_2e_38_136	Smim_1900_Mesoderm_development_candidate_putative_Pediculus_humanus_corporis_gi_242015872_ref_XP_002428571_1e_09_58_2	

HG_18020	
Cgig_03543	

HG_8409	
Cgig_06850	
Spur_015950_Hypp_122	Spur_024275_Hypp_1110	
Nvec_43413_Extensin_2	Nvec_23707_RNA_pol_Rpb1_7	Nvec_10632_DEP	Nvec_31432_UPF0016	

HG_14090	
This group of homology does not contain any annotated genome

HG_6465	
Hsap_Ensmbl0267303_Uncharacterized_protein_Source_UniProtKB_TrEMBL_Acc_K7EQG2_CTD_2369P2_12	Hsap_Ensmbl0162437_ribonucleoprotein_PTB_binding_2_Source_
HGNC_Symbol_Acc_25577_RAVER2	Hsap_Ensmbl0161847_ribonucleoprotein_PTB_binding_1_Source_
HGNC_Symbol_Acc_30296_RAVER1	
Cgig_19261_Ribonucleoprotein_PTB_binding_2_Source_UniProtKB_TrEMBL_Acc_K1QPS5	
Drer_075034_ribonucleoprotein_PTB_binding_2_Source_ZFIN_Acc_ZDB_GENE_090713_1_raver2	Drer_052617_ribonucleoprotein_PTB_binding_1_Source_ZFIN_Acc_ZDB_GENE_050522_99_raver1	
Nvec_51113_	Nvec_25527_Fil_haemagg	Nvec_56897_	

HG_27767	
Nvec_1688_S_antigen	

HG_5540	
Hsap_Ensmbl0042429_mediator_complex_subunit_17_Source_
HGNC_Symbol_Acc_2375_MED17	
Dmel_0038578_MED17_Mediator_complex_subunit_17_Source_FlyBase_0038578	
Cgig_25958_Mediator_of_RNA_polymerase_II_transcription_subunit_17_Source_UniProtKB_TrEMBL_Acc_K1QP07	
Cele_007017_mdt_17_Protein_MDT_17_isoform_a_mdt_17_mRNA_complete_cds_Source_RefSeq_mRNA_Acc_NM_001269980	
Drer_006345_mediator_complex_subunit_17_Source_
HGNC_Symbol_Acc_2375_MED17	
Spur_024927_Med17	Spur_024720_Med17_1	
Smim_1529_PREDICTED_mediator_of_RNA_polymerase_II_transcription_subunit_17_Apis_mellifera_gi_66507375_ref_XP_394516_2e_155_464	
Nvec_24369_	

HG_5411	
Hsap_Ensmbl0168488_ataxin_2_like_Source_
HGNC_Symbol_Acc_31326_ATXN2L	Hsap_Ensmbl0204842_ataxin_2_Source_
HGNC_Symbol_Acc_10555_ATXN2	
Dmel_0041188_Atx2_Ataxin_2_Source_FlyBase_0041188	
Cgig_18768_Ataxin_2_Source_UniProtKB_TrEMBL_Acc_K1QE15	
Cele_000231_atx_2_Protein_ATX_2_isoform_c_atx_2_mRNA_complete_cds_Source_RefSeq_mRNA_Acc_NM_001129218	
Drer_052897_ataxin_2_Source_ZFIN_Acc_ZDB_GENE_060526_217_atxn2	Drer_011597_ataxin_2_like_Source_ZFIN_Acc_ZDB_GENE_030131_3246_atxn2l	
Spur_021277_Sca2L	
Smim_16309_Ataxin_like_protein_Harpegnathos_saltator_gi_307209881_gb_EFN86660_7e_59_224	Smim_61348_Ataxin_like_protein_Harpegnathos_saltator_gi_307209881_gb_EFN86660_4e_67_249	
Nvec_10877_	

HG_63936	
This group of homology does not contain any annotated genome

HG_6022	
Hsap_Ensmbl0116786_pleckstrin_homology_domain_containing_family_M_with_RUN_domain_member_2_Source_
HGNC_Symbol_Acc_29131_PLEKHM2	
Dmel_0037949_CG17360	
Cgig_22139_Pleckstrin_like_protein_domain_containing_family_M_member_2_Source_UniProtKB_TrEMBL_Acc_K1R3H9	
Drer_078850_pleckstrin_homology_domain_containing_family_M_with_RUN_domain_member_2_Source_ZFIN_Acc_ZDB_GENE_081022_169_plekhm2	
Spur_015473_Phdc	Spur_022910_Spur_022910	
Smim_21635_Pleckstrin_like_proteiny_domain_containing_family_M_member_Acromyrmex_echinatior_gi_332023906_gb_EGI64126_2e_25_112	
Nvec_27949_	

HG_4763	
Hsap_Ensmbl0179562_GRIP_and_coiled_coil_domain_containing_1_Source_
HGNC_Symbol_Acc_19095_GCC1	
Dmel_0037881_CG10703	
Cgig_17859_GRIP_and_coiled_coil_domain_containing_protein_1_Source_UniProtKB_TrEMBL_Acc_K1RI90	
Cele_002220_klp_8_Protein_KLP_8_klp_8_mRNA_complete_cds_Source_RefSeq_mRNA_Acc_NM_076142	
Drer_045541_GRIP_and_coiled_coil_domain_containing_1_Source_ZFIN_Acc_ZDB_GENE_040801_118_gcc1	
Spur_008518_Gcc1	Spur_022621_Spur_022621	
Smim_81596_PREDICTED_similar_to_Apaf_Strongylocentrotus_purpuratus_gi_115901602_ref_XP_796156_6e_35_144	Smim_81601_PREDICTED_GRIP_and_coiled_coil_domain_containing_protein_like_Nasonia_vitripennis_gi_156546436_ref_XP_001607188_3e_26_113	
Nvec_45286_GRIP	Nvec_58655_Flotillin	

HG_8900	
Hsap_Ensmbl0169020_ATP_synthase_H_transporting_mitochondrial_Fo_complex_subunit_E_Source_
HGNC_Symbol_Acc_846_ATP5I	
Dmel_0038224_CG3321	
Drer_068940_ATP_synthase_H_transporting_mitochondrial_F0_complex_subunit_e_duplicate_b_Source_ZFIN_Acc_ZDB_GENE_051130_1_atp5ib	Drer_078113_ATP_synthase_H_transporting_mitochondrial_F0_complex_subunit_e_duplicate_a_Source_ZFIN_Acc_ZDB_GENE_070928_12_atp5ia	
Spur_028880_Spur_028880	
Smim_41091_AF316621_9_8_kDa_basic_protein_Amblyomma_hebraeum_gi_12007361_gb_AAG45155_AF316621_2e_25_99_8	

HG_12737	
Cgig_24490_SCF_E3_ubiquitin_ligase_complex_F_box_protein_grrA_Source_UniProtKB_TrEMBL_Acc_K1RDD5	
Spur_024117_Hypp_2710	

HG_18120	
This group of homology does not contain any annotated genome

HG_42594	
This group of homology does not contain any annotated genome

HG_7406	
Dmel_0035760_CG8607	
Cgig_07740	
Cele_044797_F13E9_13_Protein_F13E9_13_F13E9_13_mRNA_complete_cds_Source_RefSeq_mRNA_Acc_NM_001047469	
Drer_068410_zgc_162297_Source_ZFIN_Acc_ZDB_GENE_070410_62_zgc_162297	
Spur_001713_Spur_001713	
Smim_28371_PREDICTED_uncharacterized_protein_F13E9_13_mitochondrial_like_Bombus_terrestris_gi_340726689_ref_XP_003401686_5e_93_285	
Nvec_31219_	

HG_6129	
Hsap_Ensmbl0188352_focadhesin_Source_
HGNC_Symbol_Acc_23377_FOCAD	
Dmel_0034859_CG3520	
Cgig_19408	Cgig_21344	
Drer_022020_focadhesin_Source_
HGNC_Symbol_Acc_23377_FOCAD	
Spur_015184_Kiaa1797L	
Smim_1689_PREDICTED_similar_to_KIAA1797_Taeniopygia_guttata_gi_224091166_ref_XP_002191837_7e_115_401	Smim_1656_PREDICTED_uncharacterized_protein_KIAA1797_like_Monodelphis_domestica_gi_126333990_ref_XP_001364590_1e_26_124	
Nvec_30541_PSI_PsaJ	Nvec_18884_GPW_gp25	

HG_19802	
This group of homology does not contain any annotated genome

HG_4273	
Hsap_Ensmbl0162819_BRO1_domain_and_CAAX_motif_containing_Source_
HGNC_Symbol_Acc_26512_BROX	
Cele_015219_B0507_2_Protein_B0507_2_B0507_2_mRNA_complete_cds_Source_RefSeq_mRNA_Acc_NM_072860	
Drer_013659_BRO1_domain_and_CAAX_motif_containing_Source_ZFIN_Acc_ZDB_GENE_041114_137_brox	
Spur_012356_C1orf58	
Smim_44648_BRO1_domain_containing_protein_BROX_putative_Ixodes_scapularis_gi_241818211_ref_XP_002416562_4e_115_347	
Sman_013690	
Gsal_7178_bro1_domain_containing_protein_brox	Gsal_7188_bro1_domain_containing_protein_brox	
Nvec_44476_TPR_2	

HG_12445	
Cgig_09210	
Spur_027276_Spur_027276	
Smim_78356_conserved_hypothetical_protein_Ixodes_scapularis_gi_241999366_ref_XP_002434326_4e_26_103	

HG_11324	
Cgig_17223	

HG_20451	
Spur_021071_PMF1	
Smim_46559_Pmf1_protein_partial_Mus_musculus_gi_21707878_gb_AAH34333_1e_14_77_8	Smim_65964_PREDICTED_polyamine_modulated_factor_like_Saccoglossus_kowalevskii_gi_291228655_ref_XP_002734293_2e_11_67_8	

HG_7498	
Hsap_Ensmbl0186654_proline_rich_5_renal_Source_
HGNC_Symbol_Acc_31682_PRR5	Hsap_Ensmbl0135362_proline_rich_5_like_Source_
HGNC_Symbol_Acc_25878_PRR5L	
Cgig_21027_Protor_2_like_protein_Source_UniProtKB_TrEMBL_Acc_K1RIC2	
Drer_075977_proline_rich_5_renal_Source_ZFIN_Acc_ZDB_GENE_130530_791_prr5	Drer_029431_proline_rich_5_like_Source_
HGNC_Symbol_Acc_25878_PRR5L	
Spur_026294_Spur_026294	
Smim_47058_proline_rich_protein_5_Taeniopygia_guttata_gi_325974507_ref_NP_001191338_1e_20_95_9	
Nvec_24767_DUF1566	

HG_27798	
This group of homology does not contain any annotated genome

HG_5343	
Hsap_Ensmbl0156603_mediator_complex_subunit_19_Source_
HGNC_Symbol_Acc_29600_MED19	
Dmel_0036761_MED19_Mediator_complex_subunit_19_Source_FlyBase_0036761	
Cgig_17289_Mediator_of_RNA_polymerase_II_transcription_subunit_19_Source_UniProtKB_TrEMBL_Acc_K1R2H0	Cgig_04701_Mediator_of_RNA_polymerase_II_transcription_subunit_19_Source_UniProtKB_TrEMBL_Acc_K1Q554	Cgig_17768_Mediator_of_RNA_polymerase_II_transcription_subunit_19_Source_UniProtKB_TrEMBL_Acc_K1PNW4	
Cele_007019_mdt_19_Protein_MDT_19_mdt_19_mRNA_complete_cds_Source_RefSeq_mRNA_Acc_NM_065186	
Drer_037392_mediator_complex_subunit_19a_Source_ZFIN_Acc_ZDB_GENE_060929_232_med19a	Drer_009472_mediator_complex_subunit_19b_Source_ZFIN_Acc_ZDB_GENE_040727_4_med19b	
Spur_027874_Spur_027874	Spur_024504_Spur_024504	
Smim_10539_mediator_of_RNA_polymerase_II_transcription_subunit_putative_Ixodes_scapularis_gi_240960484_ref_XP_002400554_1e_103_310	
Sman_061570_Lung_cancer_metastasis_related_Lcmr1_protein_Source_UniProtKB_TrEMBL_Acc_G4VKK2	
Gsal_313_mediator_of_rna_polymerase_ii_transcription_subunit_19	
Nvec_31707_Extensin_2	

HG_14851	
Hsap_Ensmbl0104979_chromosome_19_open_reading_frame_53_Source_
HGNC_Symbol_Acc_24991_C19orf53	
Cgig_23666_Leydig_cell_tumor_10_kDa_like_protein_Source_UniProtKB_TrEMBL_Acc_K1S5C5	
Drer_059816_chromosome_19_open_reading_frame_53_Source_
HGNC_Symbol_Acc_24991_C1H19orf53	
Spur_006377_Spur_006377	

HG_7184	
Hsap_Ensmbl0180329_coiled_coil_domain_containing_43_Source_
HGNC_Symbol_Acc_26472_CCDC43	
Dmel_0032101_CG9586	
Cgig_08333_Coiled_coil_domain_containing_protein_43_Source_UniProtKB_TrEMBL_Acc_K1PL74	
Drer_054446_coiled_coil_domain_containing_43_Source_ZFIN_Acc_ZDB_GENE_040426_1587_ccdc43	
Smim_25494_coiled_coil_domain_containing_protein_43_Danio_rerio_gi_41055056_ref_NP_956952_8e_13_68_6	
Nvec_51234_E_MAP_115	

HG_15134	
Cgig_21106_Ashwin_Source_UniProtKB_TrEMBL_Acc_K1QL32	

HG_4308	
Hsap_Ensmbl0165813_chromosome_10_open_reading_frame_118_Source_
HGNC_Symbol_Acc_24349_C10orf118	
Dmel_0036614_CG4925	
Cgig_23055	
Cele_013042_cccp_1_Protein_CCCP_1_isoform_b_cccp_1_mRNA_complete_cds_Source_RefSeq_mRNA_Acc_NM_181971	
Spur_011966_Spur_011966	Spur_025311_Spur_025311	Spur_013229_C10orf118L	Spur_023256_C10orf118	
Smim_17441_Uncharacterized_protein_C10orf118_like_protein_Acromyrmex_echinatior_gi_332024428_gb_EGI64626_2e_34_140	Smim_17435_PREDICTED_C10orf118_protein_like_Saccoglossus_kowalevskii_gi_291228043_ref_XP_002733997_3e_49_191	
Nvec_9892_Pox_A_type_inc	Nvec_31642_	

HG_13238	
Hsap_Ensmbl0130813_chromosome_19_open_reading_frame_66_Source_
HGNC_Symbol_Acc_25649_C19orf66	
Drer_052176_chromosome_19_open_reading_frame_66_Source_
HGNC_Symbol_Acc_25649_C3H19orf66	
Spur_007837_Spur_007837	

HG_34150	
This group of homology does not contain any annotated genome

HG_5441	
Hsap_Ensmbl0116857_transmembrane_protein_9_Source_
HGNC_Symbol_Acc_18823_TMEM9	Hsap_Ensmbl0175348_TMEM9_domain_family_member_B_Source_
HGNC_Symbol_Acc_1168_TMEM9B	
Dmel_0037313_CG1161	
Cele_020026_R12C12_6_Protein_R12C12_6_isoform_a_Source_RefSeq_mRNA_Acc_NM_001047331	
Drer_055757_transmembrane_protein_9_Source_ZFIN_Acc_ZDB_GENE_030131_6083_tmem9	Drer_025693_TMEM9_domain_family_member_B_Source_ZFIN_Acc_ZDB_GENE_030131_4656_tmem9b	
Spur_016961_Tmem9l	
Smim_18720_PREDICTED_uncharacterized_protein_CG1161_like_Apis_mellifera_gi_110758366_ref_XP_001121924_3e_60_196	
Sman_085830	

HG_910	
Hsap_Ensmbl0108924_hepatic_leukemia_factor_Source_
HGNC_Symbol_Acc_4977_HLF	Hsap_Ensmbl0167074_thyrotrophic_embryonic_factor_Source_
HGNC_Symbol_Acc_11722_TEF	Hsap_Ensmbl0105516_D_site_of_albumin_promoter_albumin_D_box_binding_protein_Source_
HGNC_Symbol_Acc_2697_DBP	
Dmel_0016694_Pdp1_PAR_domain_protein_1_Source_FlyBase_0016694	Dmel_0034096_CG7786	Dmel_0001150_gt_giant_Source_FlyBase_0001150	Dmel_0016076_vri_vrille_Source_FlyBase_0016076	
Cgig_08414_Hepatic_leukemia_factor_Source_UniProtKB_TrEMBL_Acc_K1QWT6	Cgig_03797_Hepatic_leukemia_factor_Source_UniProtKB_TrEMBL_Acc_K1PCI4	Cgig_16732_Thyrotroph_embryonic_factor_Source_UniProtKB_TrEMBL_Acc_K1QN20	Cgig_15382_Cell_death_specification_protein_2_Source_UniProtKB_TrEMBL_Acc_K1R7J5	Cgig_24700_Thyrotroph_embryonic_factor_Source_UniProtKB_TrEMBL_Acc_K1QID5	Cgig_05528_D_site_binding_protein_Source_UniProtKB_TrEMBL_Acc_K1PAC2	Cgig_04612_Nuclear_factor_interleukin_3_regulated_protein_Source_UniProtKB_TrEMBL_Acc_K1PXI7	Cgig_16181_Hepatic_leukemia_factor_Source_UniProtKB_TrEMBL_Acc_K1Q9K3	
Cele_017535_atf_8_Protein_ATF_8_atf_8_mRNA_complete_cds_Source_RefSeq_mRNA_Acc_NM_072175	Cele_000469_ces_2_Protein_CES_2_ces_2_mRNA_complete_cds_Source_RefSeq_mRNA_Acc_NM_061209	Cele_000220_atf_2_Protein_ATF_2_atf_2_mRNA_complete_cds_Source_RefSeq_mRNA_Acc_NM_063460	Cele_013100_zip_7_Protein_ZIP_7_zip_7_mRNA_complete_cds_Source_RefSeq_mRNA_Acc_NM_070560	
Drer_074752_hepatic_leukemia_factor_a_Source_ZFIN_Acc_ZDB_GENE_061013_159_hlfa	Drer_038401_thyrotroph_embryonic_factor_b_Source_ZFIN_Acc_ZDB_GENE_050522_224_tefb	Drer_039117_thyrotroph_embryonic_factor_a_Source_ZFIN_Acc_ZDB_GENE_990415_264_tefa	Drer_061011_hepatic_leukemia_factor_b_Source_ZFIN_Acc_ZDB_GENE_110420_3_hlfb	Drer_063014_D_site_of_albumin_promoter_albumin_D_box_binding_protein_a_Source_ZFIN_Acc_ZDB_GENE_060503_802_dbpa	Drer_057652_D_site_of_albumin_promoter_albumin_D_box_binding_protein_b_Source_ZFIN_Acc_ZDB_GENE_100922_6_dbpb	Drer_071398_si_dkey_172o19_2_Source_ZFIN_Acc_ZDB_GENE_070424_213_si_dkey_172o19_2	Drer_087188_nuclear_factor_interleukin_3_regulated_member_6_Source_ZFIN_Acc_ZDB_GENE_040704_63_nfil3_6	Drer_092346_nuclear_factor_interleukin_3_regulated_member_4_Source_ZFIN_Acc_ZDB_GENE_070424_214_nfil3_4	
Spur_004414_Hlf_Hlf_Source_UniProtKB_TrEMBL_Acc_B3FNR2	Spur_021150_Hypp_2540	Spur_004842_Spur_004842	Spur_004843_HlfL	Spur_014528_Giant	Spur_024307_NfIL3	
Smim_14735_PREDICTED_protein_giant_putative_like_Saccoglossus_kowalevskii_gi_291222488_ref_XP_002731253_2e_17_87_0	Smim_48695_transcriptional_factor_nfil3_e4bp4_putative_Ixodes_scapularis_gi_241997894_ref_XP_002433590_4e_38_151	Smim_83767_D_site_of_albumin_promoter_albumin_D_box_binding_protein_Xenopus_laevis_gi_147904746_ref_NP_001080248_3e_07_55_5	Smim_8389_PAR_domain_subfamily_bZIP_Crassostrea_gigas_gi_22090640_dbj_BAC06840_7e_10_63_5	
Sman_176710_Putative_transcriptional_factor_nfil3_e4bp4_Source_UniProtKB_TrEMBL_Acc_G4VLQ0	Sman_026400_Thyrotroph_embryonic_factor_related_Source_UniProtKB_TrEMBL_Acc_G4VT60	Sman_164180_Putative_par_domain_protein_Source_UniProtKB_TrEMBL_Acc_G4V880	
Gsal_12137_nuclear_factor_interleukin_3_regulated_protein	
Nvec_11657_bZIP_2	Nvec_51988_bZIP_2	Nvec_19296_bZIP_2	Nvec_13456_	Nvec_37383_bZIP_2	

HG_2993	
Hsap_Ensmbl0135317_sorting_nexin_14_Source_
HGNC_Symbol_Acc_14977_SNX14	
Cgig_14977_Sorting_nexin_14_Source_UniProtKB_TrEMBL_Acc_K1P9P3	Cgig_14976_Sorting_nexin_14_Source_UniProtKB_TrEMBL_Acc_K1P2Y5	
Cele_013011_snx_14_Protein_SNX_14_isoform_a_Source_RefSeq_mRNA_Acc_NM_064443	
Drer_006332_sorting_nexin_14_Source_ZFIN_Acc_ZDB_GENE_040724_144_snx14	
Spur_025840_Snx14	Spur_027168_Spur_027168	Spur_014429_Snx14_1	Spur_011362_Spur_011362	
Smim_62956_sorting_nexin_14_Rattus_norvegicus_gi_157823537_ref_NP_001101644_7e_119_376	Smim_62957_Sorting_nexin_14_Danio_rerio_gi_120538131_gb_AAI29211_6e_17_85_9	Smim_62938_AF121863_sorting_nexin_14_Homo_sapiens_gi_4689266_gb_AAD27836_AF121863_1e_32_129	
Gsal_13719_sorting_nexin_14	

HG_16132	
Cgig_05150	Cgig_16514	

HG_7194	
Hsap_Ensmbl0198715_chromosome_1_open_reading_frame_85_Source_
HGNC_Symbol_Acc_29436_C1orf85	
Cgig_17207_Lysosomal_protein_NCU_G1_Source_UniProtKB_TrEMBL_Acc_K1QFY8	
Drer_059354_chromosome_1_open_reading_frame_85_Source_
HGNC_Symbol_Acc_29436_C19H1orf85	
Spur_015538_C1orf85L	
Smim_37699_Uncharacterized_protein_C1orf85_like_protein_Camponotus_floridanus_gi_307168142_gb_EFN61421_1e_44_168	
Nvec_14470_	

HG_15813	
Dmel_0038540_CG14321	

HG_6206	
Hsap_Ensmbl0100147_coiled_coil_domain_containing_134_Source_
HGNC_Symbol_Acc_26185_CCDC134	
Cele_185001_F56A8_9_Protein_F56A8_9_F56A8_9_mRNA_complete_cds_Source_RefSeq_mRNA_Acc_NM_001268263	
Drer_030508_coiled_coil_domain_containing_134_Source_
HGNC_Symbol_Acc_26185_CCDC134_1_of_2	
Spur_009923_Spur_009923	
Smim_65077_PREDICTED_coiled_coil_domain_containing_134_like_Saccoglossus_kowalevskii_gi_291223360_ref_XP_002731678_3e_38_142	
Sman_144920	

HG_6118	
Hsap_Ensmbl0213676_activating_transcription_factor_6_beta_Source_
HGNC_Symbol_Acc_2349_ATF6B	Hsap_Ensmbl0118217_activating_transcription_factor_6_Source_
HGNC_Symbol_Acc_791_ATF6	Hsap_Ensmbl0168468_activating_transcription_factor_6_beta_Source_
HGNC_Symbol_Acc_2349_ATF6B	
Dmel_0033010_Atf6_Atf6_Source_FlyBase_0033010	
Drer_069883_activating_transcription_factor_6_beta_Source_
HGNC_Symbol_Acc_2349_ATF6B	Drer_012656_activating_transcription_factor_6_Source_ZFIN_Acc_ZDB_GENE_041014_328_atf6	
Spur_007749_Atf6b	
Smim_4154_PREDICTED_cyclic_AMP_dependent_transcription_factor_ATF_6_beta_like_Anolis_carolinensis_gi_327266520_ref_XP_003218053_4e_41_159	
Nvec_6481_	

HG_63944	
This group of homology does not contain any annotated genome

HG_5187	
Hsap_Ensmbl0136146_mediator_complex_subunit_4_Source_
HGNC_Symbol_Acc_17903_MED4	
Dmel_0035754_MED4_Mediator_complex_subunit_4_Source_FlyBase_0035754	
Cgig_11766_Mediator_of_RNA_polymerase_II_transcription_subunit_4_Source_UniProtKB_TrEMBL_Acc_K1QXD8	Cgig_20349_Mediator_of_RNA_polymerase_II_transcription_subunit_4_Source_UniProtKB_TrEMBL_Acc_K1Q148	
Cele_007012_mdt_4_Protein_MDT_4_mdt_4_mRNA_complete_cds_Source_RefSeq_mRNA_Acc_NM_062504	
Drer_041503_mediator_complex_subunit_4_Source_ZFIN_Acc_ZDB_GENE_050417_438_med4	
Spur_016733_Med4	
Smim_25394_mediator_complex_subunit_putative_Pediculus_humanus_corporis_gi_242007236_ref_XP_002424448_1e_06_50_4	
Sman_048970	
Gsal_11579_mediator_of_rna_polymerase_ii_transcription_subunit_4_like	
Nvec_18392_DUF1635	

HG_911	
Hsap_Ensmbl0182272_beta_1_4_N_acetyl_galactosaminyl_transferase_4_Source_
HGNC_Symbol_Acc_26315_B4GALNT4	Hsap_Ensmbl0139044_beta_1_4_N_acetyl_galactosaminyl_transferase_3_Source_
HGNC_Symbol_Acc_24137_B4GALNT3	
Drer_046150_beta_1_4_N_acetyl_galactosaminyl_transferase_4a_Source_ZFIN_Acc_ZDB_GENE_100422_4_b4galnt4a	Drer_076701_beta_1_4_N_acetyl_galactosaminyl_transferase_4_Source_
HGNC_Symbol_Acc_26315_B4GALNT4_2_of_2	Drer_077484_beta_1_4_N_acetyl_galactosaminyl_transferase_3_Source_
HGNC_Symbol_Acc_24137_B4GALNT3_2_of_3	Drer_078749_beta_1_4_N_acetyl_galactosaminyl_transferase_3a_Source_ZFIN_Acc_ZDB_GENE_060503_519_b4galnt3a	Drer_058939_beta_1_4_N_acetyl_galactosaminyl_transferase_3b_Source_ZFIN_Acc_ZDB_GENE_030131_8615_b4galnt3b	
Nvec_44265_DUF1032	Nvec_29511_C
HGN	Nvec_47600_	Nvec_43150_	Nvec_20191_	Nvec_50778_PA14	Nvec_14971_C
HGN	Nvec_25488_Death	Nvec_40489_PA14	Nvec_45488_	Nvec_14974_PA14	Nvec_1727_	Nvec_5436_	Nvec_14864_	

HG_5058	
Cgig_26763	
Drer_062467_zgc_162946_Source_ZFIN_Acc_ZDB_GENE_070410_116_zgc_162946	
Spur_017418_Spur_017418	Spur_006687_Hypp_1674	Spur_006777_Hypp_1680	
Nvec_19212_	Nvec_11448_	

HG_7977	
Hsap_Ensmbl0225526_chromosome_3_open_reading_frame_83_Source_
HGNC_Symbol_Acc_40375_C3orf83	
Dmel_0031413_CG9967	
Cgig_02217	Cgig_01620	
Cele_021131_W10D9_3_Protein_W10D9_3_W10D9_3_mRNA_complete_cds_Source_RefSeq_mRNA_Acc_NM_061338	
Drer_086655_chromosome_3_open_reading_frame_83_Source_
HGNC_Symbol_Acc_40375_C3orf83_1_of_2	Drer_089374_chromosome_3_open_reading_frame_83_Source_
HGNC_Symbol_Acc_40375_C3orf83_2_of_2	
Smim_56741_PREDICTED_similar_to_CG9967_CG9967_PA_Tribolium_castaneum_gi_91094895_ref_XP_973250_2e_58_192	

HG_19490	
Nvec_47637_SPW	

HG_4221	
Hsap_Ensmbl0145779_tumor_necrosis_factor_alpha_induced_protein_8_Source_
HGNC_Symbol_Acc_17260_TNFAIP8	Hsap_Ensmbl0185361_tumor_necrosis_factor_alpha_induced_protein_8_like_1_Source_
HGNC_Symbol_Acc_28279_TNFAIP8L1	Hsap_Ensmbl0183578_tumor_necrosis_factor_alpha_induced_protein_8_like_3_Source_
HGNC_Symbol_Acc_20620_TNFAIP8L3	Hsap_Ensmbl0163154_tumor_necrosis_factor_alpha_induced_protein_8_like_2_Source_
HGNC_Symbol_Acc_26277_TNFAIP8L2	
Dmel_0034894_CG4091	
Cgig_24664_Tumor_necrosis_factor_alpha_induced_protein_8_Source_UniProtKB_TrEMBL_Acc_K1QZA7	
Drer_046148_tumor_necrosis_factor_alpha_induced_protein_8_like_2b_Source_ZFIN_Acc_ZDB_GENE_040426_1359_tnfaip8l2b	Drer_075592_tumor_necrosis_factor_alpha_induced_protein_8_like_2a_Source_ZFIN_Acc_ZDB_GENE_060616_38_tnfaip8l2a	Drer_086457_tumor_necrosis_factor_alpha_induced_protein_8_Source_ZFIN_Acc_ZDB_GENE_040426_695_tnfaip8	Drer_088709_tumor_necrosis_factor_alpha_induced_protein_8_like_3_Source_ZFIN_Acc_ZDB_GENE_040426_1313_tnfaip8l3	
Spur_013360_Spur_013360	
Smim_36556_tumor_necrosis_factor_induced_protein_putative_Ixodes_scapularis_gi_241698865_ref_XP_002411876_7e_30_114	Smim_36555_tumor_necrosis_factor_induced_protein_Culex_quinquefasciatus_gi_170044442_ref_XP_001849856_2e_09_56_6	
Sman_124980_Tumor_necrosis_factor_induced_protein_putative_Source_UniProtKB_TrEMBL_Acc_G4LZK5	Sman_022740_Putative_tumor_necrosis_factor_induced_protein_Source_UniProtKB_TrEMBL_Acc_G4VEC4	
Nvec_18877_DUF758	

HG_44805	
This group of homology does not contain any annotated genome

HG_8940	
Hsap_Ensmbl0163755_Hermansky_Pudlak_syndrome_3_Source_
HGNC_Symbol_Acc_15597_HPS3	
Dmel_0037142_CG14562	
Drer_015749_Hermansky_Pudlak_syndrome_3_Source_ZFIN_Acc_ZDB_GENE_061110_115_hps3	
Spur_008441_Hps3L	
Smim_47877_PREDICTED_similar_to_Hermansky_Pudlak_syndrome_3_homolog_Tribolium_castaneum_gi_91085393_ref_XP_966738_5e_36_150	Smim_83668_PREDICTED_similar_to_Hermansky_Pudlak_syndrome_3_homolog_Tribolium_castaneum_gi_91085393_ref_XP_966738_3e_29_131	
Nvec_664_	

HG_5429	
Dmel_0026207_mbo_members_only_Source_FlyBase_0026207	
Cgig_22124_Nuclear_pore_complex_protein_Nup88_Source_UniProtKB_TrEMBL_Acc_K1R751	
Drer_003235_nucleoporin_88_Source_ZFIN_Acc_ZDB_GENE_050522_297_nup88	
Spur_027656_Nup88	
Smim_80087_PREDICTED_nucleoporin_88_like_Saccoglossus_kowalevskii_gi_291223569_ref_XP_002731784_8e_137_429	
Nvec_9701_	Nvec_53022_	

HG_7317	
Hsap_Ensmbl0011295_tetratricopeptide_repeat_domain_19_Source_
HGNC_Symbol_Acc_26006_TTC19	
Dmel_0032744_Ttc19_Tetratricopeptide_repeat_domain_19_Source_FlyBase_0032744	
Cgig_18193_Tetratricopeptide_repeat_protein_19_Source_UniProtKB_TrEMBL_Acc_K1QBX4	
Drer_074435_tetratricopeptide_repeat_domain_19_Source_ZFIN_Acc_ZDB_GENE_070912_490_ttc19	
Spur_017087_Ttc19L	Spur_017100_Ttc19	Spur_004348_Hypp_413	
Smim_11377_3_tetratricopeptide_repeat_protein_putative_Ixodes_scapularis_gi_240978029_ref_XP_002402874_2e_89_280	Smim_43905_PREDICTED_Bardet_Biedl_syndrome_12_protein_Gallus_gallus_gi_118090314_ref_XP_420621_0_003_43_1	
Nvec_51870_TPR_2	

HG_2302	
Hsap_Ensmbl0177606_jun_proto_oncogene_Source_
HGNC_Symbol_Acc_6204_JUN	Hsap_Ensmbl0130522_jun_D_proto_oncogene_Source_
HGNC_Symbol_Acc_6206_JUND	Hsap_Ensmbl0171223_jun_B_proto_oncogene_Source_
HGNC_Symbol_Acc_6205_JUNB	
Dmel_0001291_Jra_Jun_related_antigen_Source_FlyBase_0001291	
Cgig_06579_Transcription_factor_AP_1_Source_UniProtKB_TrEMBL_Acc_K1RI37	
Cele_012005_jun_1_Protein_JUN_1_isoform_a_Source_RefSeq_mRNA_Acc_NM_001027195	
Drer_043531_jun_proto_oncogene_Source_ZFIN_Acc_ZDB_GENE_030131_7859_jun	Drer_067850_jun_D_proto_oncogene_Source_ZFIN_Acc_ZDB_GENE_070725_2_jund	Drer_088371_jun_B_proto_oncogene_b_Source_ZFIN_Acc_ZDB_GENE_040426_2666_junbb	Drer_074378_jun_B_proto_oncogene_a_Source_ZFIN_Acc_ZDB_GENE_040426_2172_junba	Drer_028415_zgc_153924_Source_ZFIN_Acc_ZDB_GENE_060929_812_zgc_153924	
Spur_003102_Jun	
Smim_10830_Transcription_factor_AP_Acromyrmex_echinatior_gi_332028791_gb_EGI68820_2e_63_211	Smim_30430_Transcription_factor_AP_Acromyrmex_echinatior_gi_332028791_gb_EGI68820_4e_65_215	
Nvec_1576_bZIP_1	Nvec_55438_	Nvec_25957_	

HG_5197	
Hsap_Ensmbl0197712_family_with_sequence_similarity_114_member_A1_Source_
HGNC_Symbol_Acc_25087_FAM114A1	Hsap_Ensmbl0055147_family_with_sequence_similarity_114_member_A2_Source_
HGNC_Symbol_Acc_1333_FAM114A2	
Dmel_0038360_CG9590	
Cgig_00121	Cgig_28333	
Drer_079508_family_with_sequence_similarity_114_member_A2_Source_
HGNC_Symbol_Acc_1333_FAM114A2	Drer_008287_family_with_sequence_similarity_114_member_A1_Source_ZFIN_Acc_ZDB_GENE_070410_52_fam114a1	
Spur_007918_Spur_007918	Spur_002483_Fam114a2	
Smim_7589_PREDICTED_protein_FAM114A2_Danio_rerio_gi_189534134_ref_XP_001923116_3e_61_221	
Nvec_51289_	

HG_64104	
This group of homology does not contain any annotated genome

HG_12417	
Hsap_Ensmbl0268384_transmembrane_protein_187_Source_
HGNC_Symbol_Acc_13705_TMEM187	
Cgig_00391	Cgig_02109	
Drer_051989_transmembrane_protein_187_Source_ZFIN_Acc_ZDB_GENE_090313_366_tmem187	
Nvec_55418_GWT1	

HG_3542	
Hsap_Ensmbl0268353_synaptophysin_Source_
HGNC_Symbol_Acc_11506_SYP	Hsap_Ensmbl0143028_synaptophysin_like_2_Source_
HGNC_Symbol_Acc_27638_SYPL2	Hsap_Ensmbl0008282_synaptophysin_like_1_Source_
HGNC_Symbol_Acc_11507_SYPL1	Hsap_Ensmbl0102003_synaptophysin_Source_
HGNC_Symbol_Acc_11506_SYP	
Cgig_15678_Synaptophysin_Source_UniProtKB_TrEMBL_Acc_K1RPP1	
Cele_004979_sph_1_Protein_SPH_1_sph_1_mRNA_complete_cds_Source_RefSeq_mRNA_Acc_NM_068959	
Drer_000690_synaptophysin_like_2b_Source_ZFIN_Acc_ZDB_GENE_050417_309_sypl2b	Drer_055307_synaptophysin_like_2a_Source_ZFIN_Acc_ZDB_GENE_040426_1434_sypl2a	Drer_037587_synaptoporin_Source_
HGNC_Symbol_Acc_16507_SYNPR_1_of_2	Drer_044278_synaptoporin_Source_ZFIN_Acc_ZDB_GENE_030616_625_synpr	Drer_077356_synaptophysin_like_1_Source_ZFIN_Acc_ZDB_GENE_110420_2_sypl1	Drer_042974_synaptophysin_a_Source_ZFIN_Acc_ZDB_GENE_031104_2_sypa	Drer_002230_synaptophysin_b_Source_ZFIN_Acc_ZDB_GENE_040718_205_sypb	
Spur_014316_Syp	
Smim_36193_PREDICTED_synaptophysin_like_protein_like_Sus_scrofa_gi_311264732_ref_XP_003130306_2e_11_64_3	Smim_37840_synaptophysin_putative_Pediculus_humanus_corporis_gi_242010829_ref_XP_002426161_3e_33_128	Smim_36194_SYPH_SPECI_RecName_Full_Synaptophysin_gi_81871974_sp_Q5YJC1_SYPH_SPECI_2e_19_88_6	
Sman_080100_Putative_synaptophysin_synaptoporin_Source_UniProtKB_TrEMBL_Acc_G4VJM9	

HG_3108	
Hsap_Ensmbl0097033_SH3_domain_GRB2_like_endophilin_B1_Source_
HGNC_Symbol_Acc_10833_SH3GLB1	Hsap_Ensmbl0148341_SH3_domain_GRB2_like_endophilin_B2_Source_
HGNC_Symbol_Acc_10834_SH3GLB2	
Dmel_0034433_endoB_endophilin_B_Source_FlyBase_0034433	
Cgig_12647_Endophilin_B1_Source_UniProtKB_TrEMBL_Acc_K1Q963	
Cele_001335_erp_1_Protein_ERP_1_isoform_a_Source_RefSeq_mRNA_Acc_NM_171657	
Drer_010956_SH3_domain_GRB2_like_endophilin_B1b_Source_ZFIN_Acc_ZDB_GENE_030131_6851_sh3glb1b	Drer_045294_SH3_domain_GRB2_like_endophilin_B1a_Source_ZFIN_Acc_ZDB_GENE_050417_89_sh3glb1a	Drer_035470_SH3_domain_GRB2_like_endophilin_B2b_Source_ZFIN_Acc_ZDB_GENE_040426_833_sh3glb2b	Drer_008983_SH3_domain_GRB2_like_endophilin_B2a_Source_ZFIN_Acc_ZDB_GENE_061201_8_sh3glb2a	
Spur_023886_Sh3glb1	
Smim_60156_endophilin_B1_putative_Ixodes_scapularis_gi_241074624_ref_XP_002408729_1e_119_355	Smim_73868_endophilin_B1_putative_Ixodes_scapularis_gi_241074624_ref_XP_002408729_9e_21_90_9	
Sman_003230_Sh3_domain_grb2_like_protein_B1_Endophilin_B1_Source_UniProtKB_TrEMBL_Acc_G4V6X1	Sman_163720_Putative_endophilin_B1_Source_UniProtKB_TrEMBL_Acc_G4VTX0	
Nvec_29202_SH3_1	Nvec_23735_	

HG_5342	
Hsap_Ensmbl0137103_transmembrane_protein_8B_Source_
HGNC_Symbol_Acc_21427_TMEM8B	Hsap_Ensmbl0129925_transmembrane_protein_8A_Source_
HGNC_Symbol_Acc_17205_TMEM8A	Hsap_Ensmbl0187616_transmembrane_protein_8C_Source_
HGNC_Symbol_Acc_33778_TMEM8C	
Dmel_0039290_CG13654	
Cgig_26818_Transmembrane_protein_8A_Source_UniProtKB_TrEMBL_Acc_K1QLC4	
Drer_032795_transmembrane_protein_8A_Source_ZFIN_Acc_ZDB_GENE_090312_158_tmem8a	Drer_075126_si_dkey_84j12_1_Source_ZFIN_Acc_ZDB_GENE_060526_342_si_dkey_84j12_1	Drer_094625_si_dkey_84j12_1	Drer_026001_transmembrane_protein_8C_Source_ZFIN_Acc_ZDB_GENE_040625_66_tmem8c	
Spur_005259_Spur_005259	Spur_013127_C9orf127L	Spur_017053_Spur_017053	
Smim_32693_PREDICTED_transmembrane_protein_8B_like_Ailuropoda_melanoleuca_gi_301767042_ref_XP_002918949_1e_101_340	

HG_8928	
This group of homology does not contain any annotated genome

HG_20423	
Spur_012843_Hypp_80	Spur_017894_Hypp_900	

HG_6984	
Hsap_Ensmbl0124160_nuclear_receptor_coactivator_5_Source_
HGNC_Symbol_Acc_15909_NCOA5	
Dmel_0024542_Neos_Neosin_Source_FlyBase_0024542	
Cgig_09846_Heterogeneous_nuclear_ribonucleoprotein_C_Source_UniProtKB_TrEMBL_Acc_K1Q4W5	Cgig_00618	
Drer_016345_nuclear_receptor_coactivator_5_Source_ZFIN_Acc_ZDB_GENE_040912_155_ncoa5	
Spur_020815_Ncoa5L_1	Spur_011916_Ncoa5L	
Smim_42397_PREDICTED_nuclear_receptor_coactivator_5_like_Saccoglossus_kowalevskii_gi_291225815_ref_XP_002732892_2e_49_192	
Nvec_20899_RRM_1	

HG_268	
Cgig_00400	
Cele_016348_C33E10_6_Protein_C33E10_6_C33E10_6_mRNA_complete_cds_Source_RefSeq_mRNA_Acc_NM_078402	Cele_019192_H12I13_3_Protein_H12I13_3_H12I13_3_mRNA_complete_cds_Source_RefSeq_mRNA_Acc_NM_062813	Cele_022511_ZC53_4_Protein_ZC53_4_ZC53_4_mRNA_complete_cds_Source_RefSeq_mRNA_Acc_NM_075952	
Smim_g50524_t1_PREDICTED_similar_to_Y26D4A_9_Hydra_magnipapillata_gi_221106115_ref_XP_002169350_0_0_551	Smim_g22794_t1_DNA_Pol_B2_domain_containing_protein_Glyptapanteles_flavicoxis_gi_190702371_gb_ACE75264_0_0_626	Smim_g56283_t1_DNA_Pol_B2_domain_containing_protein_Glyptapanteles_flavicoxis_gi_190702371_gb_ACE75264_1e_180_559	Smim_g7782_t1_PREDICTED_similar_to_Y26D4A_9_partial_Hydra_magnipapillata_gi_221106462_ref_XP_002170719_6e_178_536	Smim_g44388_t1_PREDICTED_similar_to_Y26D4A_9_Hydra_magnipapillata_gi_221106115_ref_XP_002169350_0_0_600	Smim_g42949_t1_PREDICTED_similar_to_Y26D4A_9_Hydra_magnipapillata_gi_221106115_ref_XP_002169350_8e_57_198	Smim_5728_DNA_Pol_B2_domain_containing_protein_Glyptapanteles_flavicoxis_gi_190702371_gb_ACE75264_1e_106_352	Smim_g7380_t1_PREDICTED_similar_to_Y26D4A_9_partial_Hydra_magnipapillata_gi_221106462_ref_XP_002170719_9e_72_247	Smim_g55439_t1_DNA_Pol_B2_domain_containing_protein_Glyptapanteles_flavicoxis_gi_190702371_gb_ACE75264_0_0_749	Smim_g41491_t1_PREDICTED_similar_to_Y26D4A_9_Hydra_magnipapillata_gi_221106115_ref_XP_002169350_5e_136_417	Smim_g44387_t1_PREDICTED_similar_to_Y26D4A_9_partial_Hydra_magnipapillata_gi_221106462_ref_XP_002170719_7e_129_402	Smim_g18943_t1_PREDICTED_similar_to_Y26D4A_9_Hydra_magnipapillata_gi_221106115_ref_XP_002169350_5e_144_437	Smim_66211_PREDICTED_similar_to_Y26D4A_9_Hydra_magnipapillata_gi_221106115_ref_XP_002169350_2e_64_221	Smim_45836_PREDICTED_similar_to_Y26D4A_9_Hydra_magnipapillata_gi_221106115_ref_XP_002169350_1e_59_208	Smim_19679_PREDICTED_similar_to_Y26D4A_9_Hydra_magnipapillata_gi_221106115_ref_XP_002169350_2e_40_151	Smim_g48021_t1_DNA_Pol_B2_domain_containing_protein_Glyptapanteles_flavicoxis_gi_190702371_gb_ACE75264_1e_35_149	Smim_g44597_t1_DNA_Pol_B2_domain_containing_protein_Glyptapanteles_flavicoxis_gi_190702371_gb_ACE75264_1e_36_153	Smim_g16064_t1_PREDICTED_similar_to_Y26D4A_9_Hydra_magnipapillata_gi_221106115_ref_XP_002169350_3e_49_179	Smim_81899_DNA_Pol_B2_domain_containing_protein_Glyptapanteles_flavicoxis_gi_190702371_gb_ACE75264_3e_39_154	Smim_11184_DNA_Pol_B2_domain_containing_protein_Glyptapanteles_flavicoxis_gi_190702371_gb_ACE75264_2e_23_102	Smim_81031_PREDICTED_similar_to_Y26D4A_9_Hydra_magnipapillata_gi_221106115_ref_XP_002169350_2e_33_135	Smim_10205_DNA_Pol_B2_domain_containing_protein_Glyptapanteles_flavicoxis_gi_190702371_gb_ACE75264_2e_15_84_3	Smim_45835_PREDICTED_similar_to_Y26D4A_9_partial_Hydra_magnipapillata_gi_221106462_ref_XP_002170719_3e_60_210	Smim_73419_PREDICTED_similar_to_Y26D4A_9_Hydra_magnipapillata_gi_221118425_ref_XP_002158142_2e_14_75_9	Smim_80186_hypothetical_protein_C33E10_6_Caenorhabditis_elegans_gi_17550776_ref_NP_510803_1e_07_55_8	Smim_68434_PREDICTED_similar_to_Y26D4A_9_Hydra_magnipapillata_gi_221106115_ref_XP_002169350_2e_11_67_8	Smim_12377_PREDICTED_similar_to_Y26D4A_9_partial_Hydra_magnipapillata_gi_221106462_ref_XP_002170719_2e_11_67_8	Smim_g28987_t1_PREDICTED_similar_to_Y26D4A_9_partial_Hydra_magnipapillata_gi_221106462_ref_XP_002170719_2e_12_69_7	Smim_4909_PREDICTED_similar_to_Y26D4A_9_Hydra_magnipapillata_gi_221091226_ref_XP_002162180_6e_13_74_3	Smim_2712_DNA_Pol_B2_domain_containing_protein_Glyptapanteles_flavicoxis_gi_190702371_gb_ACE75264_1e_06_53_1	Smim_2002_Hypothetical_protein_CBG03970_Caenorhabditis_briggsae_gi_268565247_ref_XP_002639383_5e_07_55_1	Smim_16034_PREDICTED_similar_to_C33E10_6_Hydra_magnipapillata_gi_221110375_ref_XP_002168688_2e_10_63_9	Smim_46832_PREDICTED_similar_to_Y26D4A_9_partial_Hydra_magnipapillata_gi_221107885_ref_XP_002162279_7e_10_60_8	Smim_51549_hypothetical_protein_G5I_04097_Acromyrmex_echinatior_gi_332027227_gb_EGI67314_2e_06_50_1	Smim_4910_4910	
Nvec_36541_WD40	Nvec_34401_Pkinase_Tyr	Nvec_41898_EGF_CA	Nvec_28533_DNA_pol_B_2	Nvec_8185_Rho_N	Nvec_57228_	Nvec_41761_DNA_pol_B_2	Nvec_10202_	Nvec_7607_	Nvec_38388_	Nvec_10256_RasGEF	Nvec_43257_Endonuclease_7	Nvec_20455_Endonuclease_7	Nvec_28097_	Nvec_49325_DNA_pol_B_2	Nvec_42952_Endonuclease_7	Nvec_23283_Rho_N	Nvec_42326_DNA_pol_B_2	Nvec_30611_Endonuclease_7	Nvec_56519_	Nvec_56318_DNA_pol_B_2	Nvec_18569_Rho_N	Nvec_17800_Endonuclease_7	Nvec_55735_Endonuclease_7	Nvec_56692_DNA_pol_B_2	Nvec_30293_Rho_N	Nvec_41355_Rho_N	Nvec_9405_DNA_pol_B_2	Nvec_15052_Pox_A32	Nvec_9492_Rho_N	Nvec_15820_	Nvec_15824_	Nvec_17975_Rho_N	Nvec_31526_	Nvec_22942_	Nvec_3334_Fer4	Nvec_55600_	Nvec_22849_Peptidase_A17	Nvec_11815_DNA_pol_B_2	Nvec_31841_Mycoplasma_MAA2	Nvec_15705_Autophagy_C	Nvec_21808_DNA_pol_B_2	Nvec_15344_Phage_30_3	Nvec_56701_E_MAP_115	Nvec_56989_DUF1103	Nvec_32907_Gly_radical	Nvec_47068_	Nvec_48244_	Nvec_51323_LicD	Nvec_31660_	Nvec_2134_Endonuclease_7	Nvec_31523_Rho_N	Nvec_31577_Rho_N	Nvec_52840_DUF1363	Nvec_33960_Borrelia_orfA	Nvec_10144_Extensin_2	Nvec_25456_Collagen	Nvec_23247_Rho_N	Nvec_49929_	Nvec_49637_Pkinase_C	Nvec_56742_Mycoplasma_MAA2	Nvec_20417_Pkinase_C	Nvec_11321_Endonuclease_7	Nvec_19113_	Nvec_39025_DNA_pol_B_2	Nvec_12676_IIGP	Nvec_8933_	Nvec_37114_	Nvec_13027_DNA_pol_B_2	Nvec_1362_PVL_ORF50	Nvec_20656_DNA_pol_B_2	Nvec_49880_	Nvec_14433_	Nvec_17155_	Nvec_48971_DUF1381	Nvec_56288_Mycoplasma_MAA2	Nvec_55858_Endonuclease_7	Nvec_19266_Endonuclease_7	Nvec_14544_	Nvec_40678_	Nvec_4758_	Nvec_46327_Rho_N	Nvec_56938_	Nvec_5475_Endonuclease_7	Nvec_20320_Endonuclease_7	Nvec_27615_Endonuclease_7	Nvec_58495_Endonuclease_7	Nvec_3816_Rho_N	Nvec_19314_Rho_N	Nvec_14336_DNA_pol_B_2	Nvec_34735_NUDIX	Nvec_37184_Endonuclease_7	Nvec_6_Rho_N	Nvec_40811_	Nvec_18280_Toxin_23	Nvec_3500_MRG	Nvec_14870_Endonuclease_7	Nvec_47604_Toxin_23	Nvec_5547_Rho_N	Nvec_57894_	Nvec_30188_fn1	Nvec_38170_	Nvec_52207_	Nvec_4672_	Nvec_56313_zf_C2H2	Nvec_29571_Endonuclease_7	Nvec_1634_	Nvec_15823_	Nvec_17943_NUDIX	Nvec_45043_Rho_N	Nvec_40351_NUDIX	Nvec_1355_	Nvec_35234_NUDIX	Nvec_45728_NUDIX	Nvec_26098_Smg4_UPF3	Nvec_49344_DUF1366	Nvec_56317_DUF1273	Nvec_36784_Rho_N	Nvec_51886_Toxin_23	Nvec_58078_Endonuclease_7	Nvec_46993_Toxin_23	Nvec_43788_	Nvec_15918_Toxin_23	Nvec_52355_GnsAB	Nvec_7453_Microcin	Nvec_15202_Rho_N	Nvec_54428_	Nvec_58598	Nvec_6396_	Nvec_29591_ARD	Nvec_43301_Rho_N	Nvec_7531_	Nvec_17153_Rho_N	Nvec_42931_	Nvec_40677_DUF855	Nvec_8455_ApoA_II	Nvec_9779_	Nvec_8293_zf_C2H2	Nvec_35926_Bac_DNA_binding	Nvec_49399_DUF1366	Nvec_15093_Rho_N	Nvec_39004_Toxin_23	Nvec_52212_Rho_N	Nvec_9354_Endonuclease_7	Nvec_58255_zf_C2H2	Nvec_17954_	Nvec_38689_	Nvec_6705_SAA	Nvec_35714_Vicilin_N	Nvec_50462_Rho_N	Nvec_441_zf_C2H2	Nvec_6190_NUDIX	Nvec_20968_Rho_N	Nvec_25390_	Nvec_54371_ChaB	Nvec_37545_	Nvec_8141_Rho_N	Nvec_23503_	Nvec_43791_Hep_59	Nvec_24819_	Nvec_53394_	Nvec_44143_Tash_PEST	Nvec_23211_	Nvec_49773_HAP	Nvec_4757_	Nvec_51243_	Nvec_26349_	Nvec_34211_DUF1103	Nvec_24719_	Nvec_53425_DUF1103	Nvec_42114_DUF701	Nvec_33840_	Nvec_35049_	Nvec_31240_	Nvec_53992_	Nvec_2135_Rho_N	Nvec_42631_Phasin	Nvec_18379_Rho_N	Nvec_2950_Phasin	Nvec_6805_Rho_N	Nvec_1097_Rho_N	Nvec_7083_Rho_N	Nvec_15445_	Nvec_58032_Rho_N	Nvec_6582_Rho_N	Nvec_56187_Rho_N	Nvec_46848_Rho_N	Nvec_24806_Rho_N	Nvec_7105_Rho_N	Nvec_10802_Rho_N	Nvec_33641_Rho_N	Nvec_7226_	Nvec_16269_zf_C2H2	Nvec_51324_Fukutin_related	Nvec_39996_	Nvec_25831_	Nvec_4481_	Nvec_29282_Vicilin_N	Nvec_54132_ChaB	Nvec_440_SapB_2	Nvec_23432_	Nvec_10119_	Nvec_32100_	Nvec_14488_	Nvec_14432_	Nvec_48239_Rho_N	Nvec_22637_	Nvec_11620_	Nvec_49871_	Nvec_3458_	Nvec_30186_DUF1272	Nvec_17951_	Nvec_19837_	Nvec_28128_	Nvec_23431_	Nvec_35017_	Nvec_41586_	Nvec_44598_	Nvec_49907_	

HG_1793	
Hsap_Ensmbl0164330_early_B_cell_factor_1_Source_
HGNC_Symbol_Acc_3126_EBF1	Hsap_Ensmbl0088881_early_B_cell_factor_4_Source_
HGNC_Symbol_Acc_29278_EBF4	Hsap_Ensmbl0221818_early_B_cell_factor_2_Source_
HGNC_Symbol_Acc_19090_EBF2	Hsap_Ensmbl0108001_early_B_cell_factor_3_Source_
HGNC_Symbol_Acc_19087_EBF3	
Dmel_0001319_kn_knot_Source_FlyBase_0001319	
Cgig_23990_Transcription_factor_collier_Source_UniProtKB_TrEMBL_Acc_K1QVZ4	
Cele_006743_unc_3_Protein_UNC_3_unc_3_mRNA_complete_cds_Source_RefSeq_mRNA_Acc_NM_001277048	
Drer_016300_early_B_cell_factor_3_Source_ZFIN_Acc_ZDB_GENE_070112_292_ebf3	Drer_042525_coe2_Source_ZFIN_Acc_ZDB_GENE_990715_11_coe2	Drer_069196_early_B_cell_factor_1b_Source_ZFIN_Acc_ZDB_GENE_090814_2_ebf1b	Drer_016116_early_B_cell_factor_1a_Source_ZFIN_Acc_ZDB_GENE_081028_51_ebf1a	Drer_091287_si_ch211_207n2_6_Source_ZFIN_Acc_ZDB_GENE_131126_3_si_ch211_207n2_6	Drer_092635_early_B_cell_factor_1_Source_
HGNC_Symbol_Acc_3126_EBF1_3_of_3	
Spur_004702_Ebf3	
Smim_23342_early_B_cell_factor_protein_Gallus_gallus_gi_331271819_gb_AED02515_3e_59_194	Smim_23338_transcription_factor_COE_Haliotis_asinina_gi_312166114_gb_ADQ39028_4e_30_120	Smim_82160_collier_protein_Parasteatoda_tepidariorum_gi_312174934_emb_CBH20113_3e_31_116	
Sman_194660	Sman_194670	
Gsal_14495_transcription_factor_coe3	Gsal_3981_ebf2_protein	
Nvec_9890_TIG	Nvec_9889_MFMR	

HG_5449	
Hsap_Ensmbl0130770_ATPase_inhibitory_factor_1_Source_
HGNC_Symbol_Acc_871_ATPIF1	
Dmel_0040660_CG13551	Dmel_0085452_CG34423	
Cele_015248_mai_2_Protein_MAI_2_mai_2_mRNA_complete_cds_Source_RefSeq_mRNA_Acc_NM_067935	Cele_003124_mai_1_Protein_MAI_1_mai_1_mRNA_complete_cds_Source_RefSeq_mRNA_Acc_NM_076135	
Drer_067975_ATPase_inhibitory_factor_1a_Source_ZFIN_Acc_ZDB_GENE_070410_36_atpif1a	Drer_044092_ATPase_inhibitory_factor_1b_Source_ZFIN_Acc_ZDB_GENE_050506_113_atpif1b	
Spur_002012_Atpif1L	
Smim_5208_ATPase_inhibitor_putative_Ixodes_scapularis_gi_241111424_ref_XP_002399280_1e_19_85_9	Smim_83225_ATPase_inhibitor_putative_Ixodes_scapularis_gi_241111424_ref_XP_002399280_1e_11_63_9	
Sman_134510	Sman_023010_ATPase_inhibitor_like_protein_trans_spliced_Putative_atpase_inhibitor_Source_UniProtKB_TrEMBL_Acc_Q26549	
Nvec_4541_	

HG_4389	
Hsap_Ensmbl0068724_tetratricopeptide_repeat_domain_7A_Source_
HGNC_Symbol_Acc_19750_TTC7A	Hsap_Ensmbl0165914_tetratricopeptide_repeat_domain_7B_Source_
HGNC_Symbol_Acc_19858_TTC7B	
Dmel_0021847_l_2_k14710_lethal_2_k14710_Source_FlyBase_0021847	
Cgig_17101_Tetratricopeptide_repeat_protein_7B_Source_UniProtKB_TrEMBL_Acc_K1R4W2	
Cele_021444_Y39A3CR_3_Protein_Y39A3CR_3_isoform_a_Source_RefSeq_mRNA_Acc_NM_001267916	
Drer_074760_tetratricopeptide_repeat_domain_7A_Source_ZFIN_Acc_ZDB_GENE_010319_27_ttc7a	Drer_061207_tetratricopeptide_repeat_domain_7B_Source_ZFIN_Acc_ZDB_GENE_070105_3_ttc7b	
Spur_004719_Ttc7b	Spur_011942_Spur_011942	
Smim_36305_tetratricopeptide_repeat_protein_tpr_putative_Ixodes_scapularis_gi_240952280_ref_XP_002399369_0_0_933	
Sman_071950_Tetratricopeptide_repeat_protein_tpr_putative_Source_UniProtKB_TrEMBL_Acc_G4M0C0	
Gsal_12424_tetratricopeptide_repeat_protein_7b	
Nvec_24457_TPR_2	

HG_8438	
Hsap_Ensmbl0130311_DET1_and_DDB1_associated_1_Source_
HGNC_Symbol_Acc_28360_DDA1	
Dmel_0051855_CG31855	
Drer_076074_DET1_and_DDB1_associated_1_Source_ZFIN_Acc_ZDB_GENE_040426_2137_dda1	
Spur_002785_Dda1	
Smim_71391_TPA_inf_Det1_complexing_ubiquitin_ligase_Amblyomma_variegatum_gi_325303240_tpg_DAA34756_1e_29_112	

HG_11227	
Hsap_Ensmbl0172663_transmembrane_protein_134_Source_
HGNC_Symbol_Acc_26142_TMEM134	
Dmel_0035285_CG12025	
Cele_017676_F21F3_7_Protein_F21F3_7_F21F3_7_mRNA_complete_cds_Source_RefSeq_mRNA_Acc_NM_001026230	
Drer_024828_transmembrane_protein_134_Source_ZFIN_Acc_ZDB_GENE_040426_1345_tmem134	

HG_1988	
Hsap_Ensmbl0007062_prominin_1_Source_
HGNC_Symbol_Acc_9454_PROM1	Hsap_Ensmbl0155066_prominin_2_Source_
HGNC_Symbol_Acc_20685_PROM2	
Dmel_0026189_prominin_like_prominin_like_Source_FlyBase_0026189	Dmel_0259210_prom_prominin_Source_FlyBase_0259210	
Cgig_26281_Prominin_1_Source_UniProtKB_TrEMBL_Acc_K1PJ91	Cgig_23076_Prominin_1_A_Source_UniProtKB_TrEMBL_Acc_K1R0F5	Cgig_05173_Prominin_1_A_Source_UniProtKB_TrEMBL_Acc_K1PH12	Cgig_25055_Prominin_1_A_Source_UniProtKB_TrEMBL_Acc_K1RD67	Cgig_05172_Prominin_1_A_Source_UniProtKB_TrEMBL_Acc_K1PAP9	
Cele_008571_prmn_1_Protein_PRMN_1_prmn_1_mRNA_complete_cds_Source_RefSeq_mRNA_Acc_NM_077506	
Drer_039966_prominin_1a_Source_ZFIN_Acc_ZDB_GENE_030131_1577_prom1a	Drer_039406_prominin_2_Source_ZFIN_Acc_ZDB_GENE_080723_16_prom2	Drer_034007_prominin_1_b_Source_ZFIN_Acc_ZDB_GENE_031003_1_prom1b	
Spur_005134_Prom1L	Spur_022457_Prom1_1	Spur_003540_Prom1	Spur_027811_Spur_027811	Spur_006465_Hypp_482	Spur_020784_Spur_020784	Spur_005654_PromL1b	
Smim_28647_PREDICTED_prominin_Equus_caballus_gi_194209283_ref_XP_001498729_1e_35_147	Smim_28661_prominin_like_Danio_rerio_gi_123231857_emb_CAM16490_4e_09_63_2	
Nvec_17748_DUF1312	Nvec_25165_Prominin	Nvec_18472_CcmD	Nvec_4229_	Nvec_59577_	Nvec_36167_	

HG_5393	
Hsap_Ensmbl0132938_microtubule_associated_tumor_suppressor_candidate_2_Source_
HGNC_Symbol_Acc_20595_MTUS2	Hsap_Ensmbl0129422_microtubule_associated_tumor_suppressor_1_Source_
HGNC_Symbol_Acc_29789_MTUS1	Hsap_Ensmbl0198624_coiled_coil_domain_containing_69_Source_
HGNC_Symbol_Acc_24487_CCDC69	
Cgig_04106	
Drer_074984_microtubule_associated_tumor_suppressor_candidate_2_Source_
HGNC_Symbol_Acc_20595_MTUS2_2_of_2	Drer_062347_microtubule_associated_tumor_suppressor_candidate_2_Source_ZFIN_Acc_ZDB_GENE_091204_75_mtus2	Drer_034105_microtubule_associated_tumor_suppressor_1_Source_
HGNC_Symbol_Acc_29789_MTUS1_1_of_2	Drer_071562_mitochondrial_tumor_suppressor_1a_Source_ZFIN_Acc_ZDB_GENE_061103_409_mtus1a	Drer_077166_Uncharacterized_protein_Source_UniProtKB_TrEMBL_Acc_E7F232_CABZ01005777_1	Drer_090923_Uncharacterized_protein_Source_UniProtKB_TrEMBL_Acc_E7FCU4_CABZ01053592_1	
Spur_028214_Mtusl	
Smim_25081_PREDICTED_microtubule_associated_tumor_suppressor_candidate_Monodelphis_domestica_gi_334330549_ref_XP_001376437_4e_35_153	
Nvec_28483_Filament	

HG_14121	
Spur_003122_Spur_003122	

HG_7708	
Hsap_Ensmbl0151881_chromosome_5_open_reading_frame_28_Source_
HGNC_Symbol_Acc_26139_C5orf28	
Dmel_0035475_CG10866	
Drer_000142_chromosome_5_open_reading_frame_28_Source_
HGNC_Symbol_Acc_26139_C10H5orf28	
Smim_11958_PREDICTED_transmembrane_protein_C5orf28_like_Bombus_terrestris_gi_340708757_ref_XP_003392988_2e_21_95_5	

HG_5635	
Hsap_Ensmbl0147533_golgin_A7_Source_
HGNC_Symbol_Acc_24876_GOLGA7	Hsap_Ensmbl0155265_golgin_A7_family_member_B_Source_
HGNC_Symbol_Acc_31668_GOLGA7B	
Dmel_0039427_CG5447	
Cele_013323_Y57G11C_33_Protein_Y57G11C_33_isoform_a_Y57G11C_33_mRNA_complete_cds_Source_RefSeq_mRNA_Acc_NM_001268889	
Drer_057676_golgi_autoantigen_golgin_subfamily_a_7_Source_ZFIN_Acc_ZDB_GENE_040625_142_golga7	Drer_031461_golgin_A7_family_member_Bb_Source_ZFIN_Acc_ZDB_GENE_090312_173_golga7bb	Drer_036295_golgin_A7_family_member_Ba_Source_ZFIN_Acc_ZDB_GENE_050417_14_golga7ba	
Spur_025693_Golga7	
Sman_208080_Acetyl_CoA_C_acetyltransferase_Source_UniProtKB_TrEMBL_Acc_G4VEI1	

HG_8665	
Hsap_Ensmbl0164808_scaffolding_protein_involved_in_DNA_repair_Source_
HGNC_Symbol_Acc_28971_SPIDR	Hsap_Ensmbl0272972_scaffolding_protein_involved_in_DNA_repair_Source_
HGNC_Symbol_Acc_28971_SPIDR	
Drer_086681_Uncharacterized_protein_Source_UniProtKB_TrEMBL_Acc_E7EYY8_CABZ01035647_1	
Spur_004822_Hypp_431	
Smim_11676_PREDICTED_LOW_QUALITY_PROTEIN_uncharacterized_protein_KIAA0146_like_Equus_caballus_gi_338728295_ref_XP_003365648_9e_07_55_1	Smim_11675_hypothetical_protein_BRAFLDRAFT_75459_Branchiostoma_floridae_gi_260834859_ref_XP_002612427_6e_04_46_6	
Nvec_43997_	

HG_15191	
This group of homology does not contain any annotated genome

HG_5016	
Hsap_Ensmbl0004468_CD38_molecule_Source_
HGNC_Symbol_Acc_1667_CD38	Hsap_Ensmbl0109743_bone_marrow_stromal_cell_antigen_1_Source_
HGNC_Symbol_Acc_1118_BST1	
Drer_086451_Uncharacterized_protein_Source_UniProtKB_TrEMBL_Acc_E7EYR6_CR318624_1	
Spur_025517_Cd157_ADP_ribosyl_cyclase_beta_Source_UniProtKB_TrEMBL_Acc_A5HNF4	Spur_002461_Aplysia_Adp_Ribcyc	Spur_007538_Cd38	Spur_011160_Spur_011160	Spur_021297_Spur_021297_ADP_ribosyl_cyclase_isoform_4_Source_UniProtKB_TrEMBL_Acc_G8XYP7	
Sman_025830_Putative_adp_ribosyl_cyclase_Source_UniProtKB_TrEMBL_Acc_G4VAQ4	
Nvec_53978_Rib_hydrolayse	

HG_11855	
Cgig_10849_Protein_FAM54A_Source_UniProtKB_TrEMBL_Acc_K1PQX3	
Drer_060394_zgc_153910_Source_ZFIN_Acc_ZDB_GENE_061013_398_zgc_153910	

HG_44762	
Nvec_57584_	Nvec_57588_Vicilin_N	

HG_10460	
Hsap_Ensmbl0178927_chromosome_17_open_reading_frame_62_Source_
HGNC_Symbol_Acc_28672_C17orf62	
Cgig_16700	
Drer_071414_chromosome_17_open_reading_frame_62_Source_
HGNC_Symbol_Acc_28672_C12H17orf62_1_of_2	Drer_091228_chromosome_17_open_reading_frame_62_Source_
HGNC_Symbol_Acc_28672_C12H17orf62_2_of_2	
Spur_000604_Spur_000604	

HG_26575	
This group of homology does not contain any annotated genome

HG_842	
Hsap_Ensmbl0110076_neurexin_2_Source_
HGNC_Symbol_Acc_8009_NRXN2	Hsap_Ensmbl0179915_neurexin_1_Source_
HGNC_Symbol_Acc_8008_NRXN1	Hsap_Ensmbl0021645_neurexin_3_Source_
HGNC_Symbol_Acc_8010_NRXN3	
Dmel_0038975_Nrx_1_Neurexin_1_Source_FlyBase_0038975	
Cgig_12502_Neurexin_1_alpha_Source_UniProtKB_TrEMBL_Acc_K1Q368	Cgig_23109_Neurexin_1_alpha_Source_UniProtKB_TrEMBL_Acc_K1QJN4	Cgig_06592_Neurexin_3_beta_Source_UniProtKB_TrEMBL_Acc_K1QXF1	Cgig_06593	Cgig_06594_Neurexin_2_alpha_Source_UniProtKB_TrEMBL_Acc_K1PWY7	
Drer_061454_neurexin_2a_Source_ZFIN_Acc_ZDB_GENE_070206_5_nrxn2a	Drer_061647_neurexin_1a_Source_ZFIN_Acc_ZDB_GENE_070206_1_nrxn1a	Drer_063606_neurexin_2_Source_
HGNC_Symbol_Acc_8009_NRXN2_2_of_2	Drer_062693_neurexin_3b_Source_ZFIN_Acc_ZDB_GENE_070206_10_nrxn3b	Drer_063635_neurexin_1b_Source_ZFIN_Acc_ZDB_GENE_070206_3_nrxn1b	Drer_076051_Uncharacterized_protein_Source_UniProtKB_TrEMBL_Acc_F1QHW5_CABZ01062994_1	Drer_063150_neurexin_2b_Source_ZFIN_Acc_ZDB_GENE_070206_7_nrxn2b	Drer_043746_neurexin_3a_Source_ZFIN_Acc_ZDB_GENE_070206_9_nrxn3a	
Spur_024416_Neurx	Spur_018827_Lama2L_1	Spur_012138_LamG_Egff2	Spur_004231_Lama2L	
Smim_58388_PREDICTED_neurexin_alpha_like_Bombus_terrestris_gi_340727455_ref_XP_003402059_4e_123_398	Smim_68287_Neurexin_alpha_Harpegnathos_saltator_gi_307191568_gb_EFN75066_1e_43_153	Smim_1063_Neurexin_alpha_Camponotus_floridanus_gi_307167988_gb_EFN61332_4e_106_334	Smim_82212_Neurexin_alpha_Camponotus_floridanus_gi_307167988_gb_EFN61332_3e_134_410	Smim_68290_AGAP004066_PA_Anopheles_gambiae_str_PEST_gi_333466618_gb_EAA05336_6_5e_82_278	Smim_56903_AGAP004066_PA_Anopheles_gambiae_str_PEST_gi_333466618_gb_EAA05336_6_7e_64_225	Smim_68286_neurexin_precursor_Apis_mellifera_gi_224809506_ref_NP_001139212_1e_07_55_5	Smim_12092_class_D_atypical_G_protein_coupled_receptor_GPRstn1_putative_Pediculus_humanus_corporis_gi_242004578_ref_XP_002423159_1e_49_180	Smim_79146_PREDICTED_neurexin_alpha_like_Bombus_terrestris_gi_340727455_ref_XP_003402059_1e_49_189	Smim_83101_PREDICTED_neurexin_alpha_like_Bombus_terrestris_gi_340727455_ref_XP_003402059_6e_69_249	
Sman_180760_Chondroitin_sulfate_proteoglycan_related_Source_UniProtKB_TrEMBL_Acc_G4V7T5	
Gsal_185_chondroitin_sulfate_proteoglycan_related	Gsal_997_neurexin_2_like	Gsal_14779_hypothetical_protein	
Nvec_22760_	Nvec_47423_	Nvec_27751_Laminin_G_2	Nvec_13148_Laminin_G_2	Nvec_10655_	Nvec_31301_EGF	Nvec_47537_	

HG_12443	
Hsap_Ensmbl0155256_zinc_finger_FYVE_domain_containing_27_Source_
HGNC_Symbol_Acc_26559_ZFYVE27	
Cgig_07095_Zinc_finger_FYVE_domain_containing_protein_27_Source_UniProtKB_TrEMBL_Acc_K1PEK4	
Drer_059835_zinc_finger_FYVE_domain_containing_27_Source_ZFIN_Acc_ZDB_GENE_061013_502_zfyve27	
Spur_026865_Hypp_1189	

HG_44744	
This group of homology does not contain any annotated genome

HG_11153	
Spur_016604_Pask	
Smim_36365_PREDICTED_PAS_domain_containing_serine_threonine_protein_kinase_like_isoform_5_Pongo_abelii_gi_297669923_ref_XP_002813131_7e_25_109	
Nvec_41896_	Nvec_33715_	

HG_4868	
Hsap_Ensmbl0179134_sterile_alpha_motif_domain_containing_4B_Source_
HGNC_Symbol_Acc_25492_SAMD4B	Hsap_Ensmbl0020577_sterile_alpha_motif_domain_containing_4A_Source_
HGNC_Symbol_Acc_23023_SAMD4A	
Dmel_0016070_smg_smaug_Source_FlyBase_0016070	
Cgig_06768_Smaug_like_protein_1_Source_UniProtKB_TrEMBL_Acc_K1QEH5	
Cele_022538_ZC190_4_Protein_ZC190_4_ZC190_4_mRNA_complete_cds_Source_RefSeq_mRNA_Acc_NM_072832	
Drer_075759_sterile_alpha_motif_domain_containing_4A_Source_ZFIN_Acc_ZDB_GENE_070720_7_samd4a	
Spur_020616_Lrrc68	
Smim_21225_PREDICTED_smaug_like_Saccoglossus_kowalevskii_gi_291230520_ref_XP_002735204_8e_159_487	
Sman_021100	
Nvec_47201_SAM_1	Nvec_33421_SAM_1	Nvec_33953_	

HG_3814	
Hsap_Ensmbl0110195_folate_receptor_1_adult_Source_
HGNC_Symbol_Acc_3791_FOLR1	Hsap_Ensmbl0165457_folate_receptor_2_fetal_Source_
HGNC_Symbol_Acc_3793_FOLR2	Hsap_Ensmbl0183560_folate_receptor_4_delta_putative_Source_
HGNC_Symbol_Acc_32565_FOLR4	Hsap_Ensmbl0110203_folate_receptor_3_gamma_Source_
HGNC_Symbol_Acc_3795_FOLR3	Hsap_Ensmbl0132026_retbindin_Source_
HGNC_Symbol_Acc_30310_RTBDN	
Drer_075659_folate_receptor_1_adult_Source_
HGNC_Symbol_Acc_3791_FOLR1	Drer_021936_zgc_109949_Source_ZFIN_Acc_ZDB_GENE_050522_166_zgc_109949	
Spur_012765_Folr1	
Smim_9861_folate_receptor_like_protein_Daphnia_pulex_gi_321478014_gb_EFX88972_1e_69_225	
Nvec_52577_	Nvec_52198_Folate_rec	

HG_44798	
This group of homology does not contain any annotated genome

HG_44693	
This group of homology does not contain any annotated genome

HG_6844	
Hsap_Ensmbl0163348_pygopus_family_PHD_finger_2_Source_
HGNC_Symbol_Acc_30257_PYGO2	Hsap_Ensmbl0171016_pygopus_family_PHD_finger_1_Source_
HGNC_Symbol_Acc_30256_PYGO1	
Dmel_0043900_pygo_pygopus_Source_FlyBase_0043900	
Drer_036772_pygopus_homolog_2_Drosophila_Source_ZFIN_Acc_ZDB_GENE_050809_108_pygo2	Drer_044963_pygopus_homolog_1_Drosophila_Source_ZFIN_Acc_ZDB_GENE_080204_62_pygo1	
Spur_009140_Pygopos	
Smim_g51685_t1_pygopus_putative_Ixodes_scapularis_gi_241695263_ref_XP_002413030_3e_54_181	

HG_30497	
This group of homology does not contain any annotated genome

HG_5309	
Hsap_Ensmbl0154114_tubulin_folding_cofactor_E_like_Source_
HGNC_Symbol_Acc_28115_TBCEL	
Dmel_0033495_CG12214	
Cgig_14181_Tubulin_specific_chaperone_cofactor_E_like_protein_Source_UniProtKB_TrEMBL_Acc_K1RJ09	Cgig_28483	
Cele_016866_coel_1_Protein_COEL_1_isoform_a_coel_1_mRNA_complete_cds_Source_RefSeq_mRNA_Acc_NM_171665	
Drer_019525_tubulin_folding_cofactor_E_like_b_Source_ZFIN_Acc_ZDB_GENE_100921_13_tbcelb	Drer_002682_tubulin_folding_cofactor_E_like_a_Source_ZFIN_Acc_ZDB_GENE_040426_1719_tbcela	
Spur_025816_Tbcel_1	Spur_014101_TbceL	Spur_017420_Spur_017420	
Smim_58727_tubulin_specific_chaperone_E_putative_Pediculus_humanus_corporis_gi_242010425_ref_XP_002425968_4e_82_266	
Gsal_1893_tubulin_specific_chaperone_cofactor_e_like_protein	
Nvec_47329_	

HG_10478	
This group of homology does not contain any annotated genome

HG_1075	
Hsap_Ensmbl0141738_growth_factor_receptor_bound_protein_7_Source_
HGNC_Symbol_Acc_4567_GRB7	Hsap_Ensmbl0173166_Ras_association_RalGDS_AF_6_and_pleckstrin_homology_domains_1_Source_
HGNC_Symbol_Acc_14436_RAPH1	Hsap_Ensmbl0115290_growth_factor_receptor_bound_protein_14_Source_
HGNC_Symbol_Acc_4565_GRB14	Hsap_Ensmbl0106070_growth_factor_receptor_bound_protein_10_Source_
HGNC_Symbol_Acc_4564_GRB10	Hsap_Ensmbl0077420_amyloid_beta_A4_precursor_protein_binding_family_B_member_1_interacting_protein_Source_
HGNC_Symbol_Acc_17379_APBB1IP	
Dmel_0261811_pico_pico_Source_FlyBase_0261811	
Cgig_23325_Ras_associated_and_pleckstrin_like_protein_domains_containing_protein_1_Source_UniProtKB_TrEMBL_Acc_K1Q0M2	
Cele_003243_mig_10_Protein_MIG_10_isoform_c_Source_RefSeq_mRNA_Acc_NM_001026077	Cele_012546_Y37D8A_4_Protein_Y37D8A_4_Y37D8A_4_mRNA_complete_cds_Source_RefSeq_mRNA_Acc_NM_067269	
Drer_061732_Ras_association_RalGDS_AF_6_and_pleckstrin_homology_domains_1_Source_
HGNC_Symbol_Acc_14436_RAPH1_2_of_2	Drer_006301_Ras_association_RalGDS_AF_6_and_pleckstrin_homology_domains_1_Source_ZFIN_Acc_ZDB_GENE_070912_156_raph1	Drer_016505_amyloid_beta_A4_precursor_protein_binding_family_B_member_1_interacting_protein_Source_ZFIN_Acc_ZDB_GENE_040426_1318_apbb1ip	Drer_068280_Uncharacterized_protein_Source_UniProtKB_TrEMBL_Acc_E7F104_CABZ01083696_1	Drer_035308_growth_factor_receptor_bound_protein_10b_Source_ZFIN_Acc_ZDB_GENE_091020_12_grb10b	Drer_002013_growth_factor_receptor_bound_protein_10a_Source_ZFIN_Acc_ZDB_GENE_040822_32_grb10a	Drer_042726_growth_factor_receptor_bound_protein_7_Source_
HGNC_Symbol_Acc_4567_GRB7	
Spur_005295_Raph1L	Spur_021942_Grb14	Spur_020602_Raph1L_2	Spur_009026_Spur_009026	Spur_007698_Spur_007698	
Smim_75282_amyloid_beta_protein_binding_member_1interacting_protein_putative_Ixodes_scapularis_gi_241835076_ref_XP_002415024_2e_159_498	Smim_14856_Growth_factor_receptor_bound_protein_putative_Pediculus_humanus_corporis_gi_242021002_ref_XP_002430936_1e_113_356	Smim_75276_putative_PH_domain_protein_Trichinella_spiralis_gi_339241979_ref_XP_003376915_1e_15_84_0	
Sman_052250_Putative_growth_factor_receptor_bound_protein_Source_UniProtKB_TrEMBL_Acc_G4VHZ9	
Gsal_8260_growth_factor_receptor_bound_protein_14	
Nvec_6245_	Nvec_14836_	Nvec_51792_SH2	Nvec_13732_SH2	Nvec_22865_	

HG_13131	
This group of homology does not contain any annotated genome

HG_6678	
Hsap_Ensmbl0204710_speedy_RINGO_cell_cycle_regulator_family_member_C_Source_
HGNC_Symbol_Acc_32681_SPDYC	Hsap_Ensmbl0163806_speedy_RINGO_cell_cycle_regulator_family_member_A_Source_
HGNC_Symbol_Acc_30613_SPDYA	
Cgig_16906_Speedy_protein_1_B_Source_UniProtKB_TrEMBL_Acc_K1Q7A5	
Drer_059131_speedy_homolog_A_Xenopus_laevis_Source_ZFIN_Acc_ZDB_GENE_041010_194_spdya	
Spur_010416_Speedy_Ringo	Spur_008037_Spur_008037	
Sman_170320_Putative_speedy_protein_1_A_Spy1_A_XSpy1_A_Rapid_inducer_of_G2_M_progression_in_oocytes_A_RINGO_A_P33_ringo_A_XRINGO_A_Protein_Ls26_Source_UniProtKB_TrEMBL_Acc_G4V8A6	
Gsal_8578_speedy_protein_a_like	
Nvec_11324_Retinin_C	

HG_39271	
This group of homology does not contain any annotated genome

HG_27791	
This group of homology does not contain any annotated genome

HG_5407	
Hsap_Ensmbl0135968_GRIP_and_coiled_coil_domain_containing_2_Source_
HGNC_Symbol_Acc_23218_GCC2	
Dmel_0037979_CG3532	
Cgig_06278_GRIP_and_coiled_coil_domain_containing_protein_2_Source_UniProtKB_TrEMBL_Acc_K1PL07	Cgig_23507_RANBP2_like_and_GRIP_domain_containing_protein_8_Source_UniProtKB_TrEMBL_Acc_K1QC48	
Cele_011503_T05G5_9_Protein_T05G5_9_isoform_b_T05G5_9_mRNA_complete_cds_Source_RefSeq_mRNA_Acc_NM_001027578	
Spur_015195_Gcc2	Spur_003519_Gcc2_2	Spur_001703_Spur_001703	
Smim_34464_PREDICTED_similar_to_mKIAA0336_protein_partial_Strongylocentrotus_purpuratus_gi_115891709_ref_XP_794992_2e_103_362	

HG_13869	
This group of homology does not contain any annotated genome

HG_8701	
Hsap_Ensmbl0265818_EEF1E1_BLOC1S5_readthrough_NMD_candidate_Source_
HGNC_Symbol_Acc_49187_EEF1E1_BLOC1S5	
Dmel_0050185_CG30185	
Cgig_07913_Eukaryotic_translation_elongation_factor_1_epsilon_1_Source_UniProtKB_TrEMBL_Acc_K1QFX0	
Drer_071774_eukaryotic_translation_elongation_factor_1_epsilon_1_Source_ZFIN_Acc_ZDB_GENE_030131_4949_eef1e1	
Spur_016439_Eef1e1	
Smim_43309_PREDICTED_eukaryotic_translation_elongation_factor_epsilon_like_Monodelphis_domestica_gi_126322391_ref_XP_001377927_3e_12_68_2	

HG_13185	
Hsap_Ensmbl0156384_SWI5_dependent_recombination_repair_1_Source_
HGNC_Symbol_Acc_29574_SFR1	
Drer_021974_SWI5_dependent_recombination_repair_1_Source_ZFIN_Acc_ZDB_GENE_070410_27_sfr1	
Spur_024803_Spur_024803	

HG_8211	
Hsap_Ensmbl0113845_translocase_of_inner_mitochondrial_membrane_domain_containing_1_Source_
HGNC_Symbol_Acc_1321_TIMMDC1	
Dmel_0010340_140up_upstream_of_RpII140_Source_FlyBase_0010340	
Drer_053466_translocase_of_inner_mitochondrial_membrane_domain_containing_1_Source_ZFIN_Acc_ZDB_GENE_050417_369_timmdc1	
Spur_017755_C3orf1	Spur_000785_Spur_000785	
Smim_5265_RPII140_upstream_gene_protein_Culex_quinquefasciatus_gi_170032524_ref_XP_001844131_5e_18_87_8	
Nvec_21274_	

HG_6911	
Hsap_Ensmbl0119632_interferon_alpha_inducible_protein_27_like_2_Source_
HGNC_Symbol_Acc_19753_IFI27L2	Hsap_Ensmbl0165949_interferon_alpha_inducible_protein_27_Source_
HGNC_Symbol_Acc_5397_IFI27	Hsap_Ensmbl0126709_interferon_alpha_inducible_protein_6_Source_
HGNC_Symbol_Acc_4054_IFI6	
Cgig_12322_Interferon_alpha_inducible_protein_27_Source_UniProtKB_TrEMBL_Acc_K1QMG7	Cgig_03770_Interferon_alpha_inducible_protein_27_Source_UniProtKB_TrEMBL_Acc_K1PYI9	
Drer_074754_si_dkey_188i13_9_Source_ZFIN_Acc_ZDB_GENE_090313_211_si_dkey_188i13_9	Drer_092895_si_dkey_188i13_11_Source_ZFIN_Acc_ZDB_GENE_090313_209_si_dkey_188i13_11	Drer_075151_si_dkey_188i13_10_Source_ZFIN_Acc_ZDB_GENE_090313_208_si_dkey_188i13_10	Drer_017489_zgc_123068_Source_ZFIN_Acc_ZDB_GENE_051030_98_zgc_123068	Drer_092725_si_dkey_188i13_8_Source_ZFIN_Acc_ZDB_GENE_090312_93_si_dkey_188i13_8	Drer_039243_zgc_152791_Source_ZFIN_Acc_ZDB_GENE_060901_4_zgc_152791	Drer_074217_si_dkey_188i13_6_Source_ZFIN_Acc_ZDB_GENE_030131_7410_si_dkey_188i13_6	Drer_078389_si_dkey_188i13_7_Source_ZFIN_Acc_ZDB_GENE_090312_190_si_dkey_188i13_7	
Spur_023498_Spur_023498	Spur_014433_Spur_014433	Spur_003469_Spur_003469	Spur_014042_Spur_014042	Spur_025347_Spur_025347	

HG_2645	
Hsap_Ensmbl0158092_NCK_adaptor_protein_1_Source_
HGNC_Symbol_Acc_7664_NCK1	Hsap_Ensmbl0071051_NCK_adaptor_protein_2_Source_
HGNC_Symbol_Acc_7665_NCK2	
Dmel_0010583_dock_dreadlocks_Source_FlyBase_0010583	
Cgig_11832_Cytoplasmic_protein_NCK2_Source_UniProtKB_TrEMBL_Acc_K1Q4Z1	
Cele_006410_nck_1_Protein_NCK_1_isoform_a_Source_RefSeq_mRNA_Acc_NM_076305	
Drer_043361_NCK_adaptor_protein_2b_Source_ZFIN_Acc_ZDB_GENE_040801_235_nck2b	Drer_075369_NCK_adaptor_protein_1b_Source_ZFIN_Acc_ZDB_GENE_090317_1_nck1b	Drer_074262_NCK_adaptor_protein_1a_Source_ZFIN_Acc_ZDB_GENE_070912_547_nck1a	Drer_018206_NCK_adaptor_protein_2a_Source_ZFIN_Acc_ZDB_GENE_040426_686_nck2a	
Spur_014752_Nck	
Smim_4296_PREDICTED_similar_to_GA17645_PA_Tribolium_castaneum_gi_189237088_ref_XP_969702_2e_145_431	Smim_47281_SH2_SH3_adaptor_protein_Drosophila_melanogaster_gi_1373390_gb_AAB05596_1e_105_326	
Sman_014850_Putative_dreadlocks_dock_Source_UniProtKB_TrEMBL_Acc_G4VBX5	
Gsal_13461_cytoplasmic_protein_nck2	
Nvec_10902_SH3_1	

HG_5675	
Hsap_Ensmbl0114982_KAT8_regulatory_NSL_complex_subunit_3_Source_
HGNC_Symbol_Acc_25473_KANSL3	
Dmel_0033897_Rcd1_Reduction_in_Cnn_dots_1_Source_FlyBase_0033897	
Cgig_19874	
Cele_018812_F54D11_2_Protein_F54D11_2_F54D11_2_mRNA_complete_cds_Source_RefSeq_mRNA_Acc_NM_001269114	
Drer_029556_KAT8_regulatory_NSL_complex_subunit_3_Source_ZFIN_Acc_ZDB_GENE_050809_132_kansl3	
Spur_025137_Kiaa1310L	Spur_011321_Kiaa1310L	
Smim_72906_KAT8_regulatory_NSL_complex_subunit_3_Danio_rerio_gi_77683059_ref_NP_001029348_8e_122_402	Smim_71451_KAT8_regulatory_NSL_complex_subunit_3_Danio_rerio_gi_77683059_ref_NP_001029348_8e_71_258	Smim_54762_54762	
Nvec_18786_	

HG_5722	
Hsap_Ensmbl0128654_metaxin_2_Source_
HGNC_Symbol_Acc_7506_MTX2	
Dmel_0036920_CG8004	Dmel_0030620_CG5662	
Cgig_10832_Metaxin_2_Source_UniProtKB_TrEMBL_Acc_K1R100	
Cele_022516_mtx_2_Protein_MTX_2_isoform_a_Source_RefSeq_mRNA_Acc_NM_066288	
Drer_029415_metaxin_2_Source_ZFIN_Acc_ZDB_GENE_021210_2_mtx2	
Spur_009547_Mtx2	
Smim_33750_metaxin_putative_Ixodes_scapularis_gi_241254620_ref_XP_002404066_2e_106_320	

HG_1368	
Cgig_26017	Cgig_26018	Cgig_23770	Cgig_11569	Cgig_27820	
Cele_015196_B0454_5_Protein_B0454_5_B0454_5_mRNA_complete_cds_Source_RefSeq_mRNA_Acc_NM_062028	Cele_018274_F41C3_8_Protein_F41C3_8_isoform_b_F41C3_8_mRNA_complete_cds_Source_RefSeq_mRNA_Acc_NM_001047312	
Spur_018916_Spur_018916	Spur_005513_Spur_005513	Spur_006244_Spur_006244	Spur_001475_Spur_001475	
Smim_37658_AGAP011344_PA_Anopheles_gambiae_str_PEST_gi_158287212_ref_XP_001688176_9e_59_194	Smim_46845_AGAP011344_PA_Anopheles_gambiae_str_PEST_gi_158287212_ref_XP_001688176_4e_21_95_5	Smim_73528_AGAP011344_PA_Anopheles_gambiae_str_PEST_gi_158287212_ref_XP_001688176_4e_21_97_1	Smim_48797_AGAP011344_PA_Anopheles_gambiae_str_PEST_gi_158287212_ref_XP_001688176_5e_17_82_0	
Nvec_34618_	

HG_9507	
Spur_006701_Spur_006701	
Smim_13596_PREDICTED_protein_Njmu_R1_like_Equus_caballus_gi_149724062_ref_XP_001504051_5e_36_144	

HG_64074	
This group of homology does not contain any annotated genome

HG_10847	
Dmel_0030320_CG2247	
Smim_3718_F_box_LRR_repeat_protein_7_Acromyrmex_echinatior_gi_332020874_gb_EGI61272_7e_10_67_0	Smim_3739_F_box_LRR_repeat_protein_7_Camponotus_floridanus_gi_307190527_gb_EFN74524_1e_11_79_0	

HG_5829	
Hsap_Ensmbl0122591_family_with_sequence_similarity_126_member_A_Source_
HGNC_Symbol_Acc_24587_FAM126A	Hsap_Ensmbl0155744_family_with_sequence_similarity_126_member_B_Source_
HGNC_Symbol_Acc_28593_FAM126B	
Dmel_0034269_CG6406	
Cele_017037_D1069_3_Protein_D1069_3_isoform_b_Source_RefSeq_mRNA_Acc_NM_001026879	
Drer_026762_family_with_sequence_similarity_126_member_A_Source_ZFIN_Acc_ZDB_GENE_040426_1806_fam126a	Drer_088532_family_with_sequence_similarity_126_member_B_Source_
HGNC_Symbol_Acc_28593_FAM126B_2_of_3	Drer_059324_family_with_sequence_similarity_126_member_B_Source_
HGNC_Symbol_Acc_28593_FAM126B_1_of_3	Drer_094758_family_with_sequence_similarity_126_member_B_Source_
HGNC_Symbol_Acc_28593_FAM126B_3_of_3	
Spur_012731_Fam126a	
Smim_81384_PREDICTED_hyccin_like_Bombus_terrestris_gi_340715775_ref_XP_003396384_1e_63_222	Smim_81398_PREDICTED_hyccin_like_Bombus_terrestris_gi_340715775_ref_XP_003396384_7e_20_90_9	

HG_5361	
Hsap_Ensmbl0129933_MAU2_sister_chromatid_cohesion_factor_Source_
HGNC_Symbol_Acc_29140_MAU2	
Dmel_0038300_CG4203	
Cgig_26426_Cohesin_loading_complex_subunit_SCC4_like_protein_Source_UniProtKB_TrEMBL_Acc_K1R7Q3	
Cele_003136_mau_2_Protein_MAU_2_mau_2_mRNA_complete_cds_Source_RefSeq_mRNA_Acc_NM_059827	
Drer_042056_MAU2_sister_chromatid_cohesion_factor_Source_ZFIN_Acc_ZDB_GENE_050522_383_mau2	
Spur_007978_Kiaa0892	Spur_018167_Spur_018167	
Smim_61092_PREDICTED_MAU2_chromatid_cohesion_factor_homolog_Bombus_terrestris_gi_340716199_ref_XP_003396588_0_0_699	Smim_61096_PREDICTED_MAU2_chromatid_cohesion_factor_homolog_Apis_mellifera_gi_66512196_ref_XP_394668_1e_28_115	
Sman_150960	
Gsal_4772_mau2_chromatid_cohesion_factor_homolog	

HG_6874	
Hsap_Ensmbl0152382_transcriptional_adaptor_1_Source_
HGNC_Symbol_Acc_30631_TADA1	
Dmel_0051866_Ada1_2_Ada1_2_Source_FlyBase_0051866	Dmel_0051865_Ada1_1_Ada1_1_Source_FlyBase_0051865	
Cgig_09643_Transcriptional_adapter_1_like_protein_Source_UniProtKB_TrEMBL_Acc_K1PCA4	
Drer_088857_Uncharacterized_protein_Source_UniProtKB_TrEMBL_Acc_E7EXV7_CABZ01085888_1	
Spur_019519_Tada1L	
Nvec_13710_	

HG_5603	
Hsap_Ensmbl0062725_amyloid_beta_precursor_protein_cytoplasmic_tail_binding_protein_2_Source_
HGNC_Symbol_Acc_622_APPBP2	
Dmel_0029878_Pat1_Protein_interacting_with_APP_tail_1_Source_FlyBase_0029878	
Cgig_17402_Amyloid_protein_binding_protein_2_Source_UniProtKB_TrEMBL_Acc_K1QPZ9	
Drer_007566_amyloid_beta_precursor_protein_cytoplasmic_tail_binding_protein_2_Source_ZFIN_Acc_ZDB_GENE_030131_1715_appbp2	
Spur_020269_Appbp2_1	Spur_009468_Appbp2	
Smim_4282_PREDICTED_amyloid_protein_binding_protein_like_Xenopus_Silurana_tropicalis_gi_301608622_ref_XP_002933870_0_0_546	
Sman_181120_Putative_amyloid_binding_protein_Source_UniProtKB_TrEMBL_Acc_G4VC31	
Nvec_8454_ATP1G1_PLM_MAT8	Nvec_38091_Viral_Rep	

HG_7661	
Hsap_Ensmbl0147874_HAUS_augmin_like_complex_subunit_6_Source_
HGNC_Symbol_Acc_25948_HAUS6	
Dmel_0039638_dgt6_dim_gamma_tubulin_6_Source_FlyBase_0039638	
Drer_068210_HAUS_augmin_like_complex_subunit_6_Source_ZFIN_Acc_ZDB_GENE_030131_5517_haus6	
Spur_007414_Hypp_24	

HG_1925	
Cgig_27581_Inositol_1_4_5_trisphosphate_receptor_type_2_Source_UniProtKB_TrEMBL_Acc_K1QLV5	Cgig_14763_Inositol_1_4_5_trisphosphate_receptor_type_1_Source_UniProtKB_TrEMBL_Acc_K1QW93	Cgig_27521_Inositol_1_4_5_trisphosphate_receptor_type_1_Source_UniProtKB_TrEMBL_Acc_K1QQ46	Cgig_07202_Inositol_1_4_5_trisphosphate_receptor_like_protein_A_Source_UniProtKB_TrEMBL_Acc_K1QWH0	Cgig_14764_Inositol_1_4_5_trisphosphate_receptor_type_1_Source_UniProtKB_TrEMBL_Acc_K1R2T3	Cgig_06705_Inositol_1_4_5_trisphosphate_receptor_type_3_Source_UniProtKB_TrEMBL_Acc_K1PJJ7	Cgig_02543_Inositol_1_4_5_trisphosphate_receptor_type_1_Source_UniProtKB_TrEMBL_Acc_K1QKL7	Cgig_07203_Inositol_1_4_5_trisphosphate_receptor_type_3_Source_UniProtKB_TrEMBL_Acc_K1PP64	Cgig_07204	

HG_9461	
Hsap_Ensmbl0143543_jumping_translocation_breakpoint_Source_
HGNC_Symbol_Acc_6201_JTB	
Dmel_0025820_JTBR_JTBR_Source_FlyBase_0025820	
Cele_002180_jtr_1_Protein_JTR_1_jtr_1_mRNA_complete_cds_Source_RefSeq_mRNA_Acc_NM_067677	
Drer_070150_jumping_translocation_breakpoint_Source_ZFIN_Acc_ZDB_GENE_060503_674_jtb	
Spur_025000_Jtbl	
Smim_1692_protein_JTB_precursor_putative_Pediculus_humanus_corporis_gi_242004490_ref_XP_002423116_5e_34_126	

HG_34161	
This group of homology does not contain any annotated genome

HG_33040	
This group of homology does not contain any annotated genome

HG_20134	
Dmel_0033806_FLASH_FLASH_ortholog_Source_FlyBase_0033806	

HG_6884	
Drer_088736_si_ch211_250n8_1_Source_ZFIN_Acc_ZDB_GENE_130603_2_si_ch211_250n8_1	
Smim_33635_PREDICTED_uncharacterized_protein_LOC417372_Gallus_gallus_gi_118099658_ref_XP_429506_7e_56_200	
Sman_018640	
Gsal_1084_uncharacterized_protein_partial	
Nvec_3325_	

HG_7171	
Hsap_Ensmbl0114933_INO80_complex_subunit_D_Source_
HGNC_Symbol_Acc_25997_INO80D	
Dmel_0086686_l_3_L1231_lethal_3_L1231_Source_FlyBase_0086686	
Cgig_16441_INO80_complex_subunit_D_Source_UniProtKB_TrEMBL_Acc_K1Q4W7	
Drer_062226_INO80_complex_subunit_Db_Source_ZFIN_Acc_ZDB_GENE_070112_2072_ino80db	Drer_078199_INO80_complex_subunit_Da_Source_ZFIN_Acc_ZDB_GENE_091204_416_ino80da	
Spur_003614_Ino80d	
Smim_37899_mCG115001_isoform_CRA_b_Mus_musculus_gi_148667760_gb_EDL00177_3e_34_130	
Nvec_34008_	

HG_6714	
Hsap_Ensmbl0122741_DDB1_and_CUL4_associated_factor_10_Source_
HGNC_Symbol_Acc_23686_DCAF10	
Dmel_0039601_CG1523	
Cgig_16414_WD_repeat_containing_protein_32_Source_UniProtKB_TrEMBL_Acc_K1R4P9	
Drer_029600_WD_repeat_domain_32_Source_ZFIN_Acc_ZDB_GENE_040426_2314_wdr32	
Spur_011317_Wdr32	
Nvec_14705_WD40	

HG_5701	
Hsap_Ensmbl0167110_golgin_A2_Source_
HGNC_Symbol_Acc_4425_GOLGA2	
Dmel_0034697_GM130_GM130_Source_FlyBase_0034697	
Cgig_22094_Golgin_subfamily_A_member_2_Source_UniProtKB_TrEMBL_Acc_K1QLA8	
Cele_018017_F33G12_5_Protein_F33G12_5_F33G12_5_mRNA_complete_cds_Source_RefSeq_mRNA_Acc_NM_062528	
Spur_025418_Golga2	
Smim_15774_golgin_A2_Xenopus_laevis_gi_147906887_ref_NP_001087616_2e_124_410	
Nvec_53466_SCP	

HG_21	
Spur_024592_Endrvt9	Spur_024124_Hypp_1107	Spur_023240_Endrvt46	Spur_017709_Endrvt34	Spur_014125_Endrvt87	Spur_004808_Hypp_430	Spur_011128_Endrvt77	Spur_016325_RtL_42	Spur_005289_Rt24	Spur_007689_Rt29	Spur_006434_Spur_006434	Spur_003962_Spur_003962	Spur_004434_Card11	Spur_010218_Hypp_1904	
Smim_24659_reverse_transcriptase_Drosophila_ambigua_gi_533133_gb_AAA21257_2e_07_56_2	
Nvec_48808_DEAD	Nvec_13949_	Nvec_23680_	Nvec_33087_Fascin	Nvec_14841_RVT_1	Nvec_14288_Sorb	Nvec_42669_Sorb	Nvec_42310_RVT_1	Nvec_63_RVT_1	Nvec_18451_Sorb	Nvec_3943_	Nvec_10495_	Nvec_17727_Exo_endo_phos	Nvec_30943_Exo_endo_phos	Nvec_54569_Exo_endo_phos	Nvec_56469_Exo_endo_phos	Nvec_10952_Exo_endo_phos	Nvec_21614_RVT_1	Nvec_10116_RVT_1	Nvec_33083_	Nvec_6009_	Nvec_57427_Exo_endo_phos	Nvec_42923_	Nvec_38448_Exo_endo_phos	Nvec_53688_	Nvec_44234_	Nvec_4666_Exo_endo_phos	Nvec_10469_Exo_endo_phos	Nvec_42532_Exo_endo_phos	Nvec_48818_Exo_endo_phos	Nvec_5021_	Nvec_17390_Exo_endo_phos	Nvec_20258_Exo_endo_phos	Nvec_53389_Exo_endo_phos	Nvec_8966_SAP	Nvec_1162_Exo_endo_phos	Nvec_41509_Exo_endo_phos	Nvec_51484_Exo_endo_phos	Nvec_13020_	Nvec_26795_Exo_endo_phos	Nvec_30214_Exo_endo_phos	Nvec_32974_NblA	Nvec_6247_	Nvec_44316_Exo_endo_phos	Nvec_41511_SAP	Nvec_54673_	Nvec_47851_	Nvec_35013_Exo_endo_phos	Nvec_8137_Exo_endo_phos	Nvec_12999_Exo_endo_phos	Nvec_10251_RVT_1	Nvec_48398_BBE	Nvec_59320_Exo_endo_phos	Nvec_52862_	Nvec_53800_	Nvec_34832_SAP	Nvec_59041	Nvec_798_	Nvec_58023_	Nvec_26125_	Nvec_28802_Exo_endo_phos	Nvec_49549_RVT_1	Nvec_56077_Exo_endo_phos	Nvec_22068_	Nvec_27446_Peptidase_C21	Nvec_9264_DnaD	Nvec_9596_BAF	Nvec_39386_RVT_1	Nvec_29903_SAP	Nvec_59383	Nvec_25449_Exo_endo_phos	Nvec_2851_RVT_1	Nvec_26005_	Nvec_31879_Exo_endo_phos	Nvec_38561_Exo_endo_phos	Nvec_48311_	Nvec_18971_PWP2	Nvec_11851_IncFII_repA	Nvec_7972_RVT_1	Nvec_38467_RVT_1	Nvec_8360_RVT_1	Nvec_30852_RVT_1	Nvec_3992_	Nvec_3348_Borrelia_orfA	Nvec_4524_Ribosomal_S7e	Nvec_30215_RVT_1	Nvec_22988_RVT_1	Nvec_48325_	Nvec_30760_	Nvec_9212_RVT_1	Nvec_34368_	Nvec_9604_Cbl_N3	Nvec_14797_RVT_1	Nvec_8080_	Nvec_799_	Nvec_31876_RVT_1	Nvec_48302_HORMA	Nvec_54849_HORMA	Nvec_4171_Cbl_N3	Nvec_42168_NolV	Nvec_58397_	Nvec_14872_	Nvec_10718_RVT_1	Nvec_43683_RVT_1	Nvec_8605_RVT_1	Nvec_27268_RVT_1	Nvec_26585_RVT_1	Nvec_36088_RVT_1	Nvec_58171	Nvec_9018_NolV	Nvec_31382_RVT_1	Nvec_27420_PHB_acc	Nvec_1476_RVT_1	Nvec_56872_RVT_1	Nvec_45315_DUF1235	Nvec_11746_RVT_1	Nvec_36459_FlgN	Nvec_17488_Phi_29_GP3	Nvec_27524_RVT_1	Nvec_14369_RVT_1	Nvec_39669_	Nvec_36163_RVT_1	Nvec_10046_	Nvec_30213_	Nvec_34884_RVT_1	Nvec_39089_RVT_1	Nvec_23765_	Nvec_37633_DUF327	Nvec_10470_Herpes_UL33	Nvec_48125_RVT_1	Nvec_45005_RVT_1	Nvec_22738_	Nvec_35675_TB	Nvec_33398_Sorb	Nvec_9025_	Nvec_36813_RVT_1	Nvec_22717_RuvA_C	Nvec_35509_Sorb	Nvec_7670_Sorb	Nvec_43796_SH2	Nvec_54846_	Nvec_22818_	Nvec_35551_	Nvec_3473_Fascin	Nvec_27867_	Nvec_52988_RVT_1	Nvec_3129_	Nvec_5806_	Nvec_26303_Fascin	Nvec_24694_RVT_1	Nvec_7414_SH2	Nvec_43623_	Nvec_11072_SH2	Nvec_58923_RVT_1	Nvec_13686_	Nvec_6463_RVT_1	Nvec_546_DUF683	Nvec_30009_RVT_1	Nvec_7040_	Nvec_51096_Baculo_ME53	Nvec_6674_	Nvec_50550_RVT_1	Nvec_51255_Sorb	Nvec_57819_Sorb	Nvec_24260_Rotavirus_VP7	Nvec_7633_	Nvec_51996_	Nvec_47163_SH2	Nvec_52619_	Nvec_1034_RVT_1	Nvec_46263_RVT_1	Nvec_10516_	Nvec_16546_SH2	Nvec_25444_SH2	Nvec_9316_SH2	Nvec_17732_RVT_1	Nvec_5816_RVT_1	Nvec_59519_RVT_1	Nvec_30053_RVT_1	Nvec_5231_	Nvec_42770_	Nvec_40349_	Nvec_21602_	Nvec_15188_	Nvec_12419_	Nvec_31451_	Nvec_14371_RVT_1	Nvec_22732_RVT_1	Nvec_29609_	Nvec_31881_	Nvec_49069_	Nvec_1190_Sorb	Nvec_32257_Sorb	Nvec_21705_Sorb	Nvec_29264_	Nvec_28584_	Nvec_38084_IL15	Nvec_44727_	Nvec_12012_DUF327	Nvec_15184_	Nvec_12862_Ribosomal_S6	Nvec_8622_RVT_1	Nvec_2508_RVT_1	Nvec_19795_RVT_1	Nvec_54068_RVT_1	Nvec_6960_RVT_1	Nvec_53855_	Nvec_17950_	Nvec_40881_RVT_1	Nvec_29864_	Nvec_8967_RVT_1	Nvec_3085_	Nvec_40787_	Nvec_9003_	Nvec_17216_	Nvec_12986_	Nvec_48446_Pkinase	Nvec_20189_	Nvec_39681_	Nvec_50373_HC2	Nvec_34129_RNA_pol_Rpb2_1	Nvec_25245_	Nvec_39766_RVT_1	Nvec_50658_Pox_D2	Nvec_24320_	Nvec_18362_	Nvec_49551_	Nvec_9873_	Nvec_27170_RVT_1	Nvec_796_	Nvec_16607_Flp_N	Nvec_19845_Macscav_rec	Nvec_33113_	Nvec_47788_Cir_Bir_Yir	Nvec_57813_	Nvec_54300_	Nvec_13033_	Nvec_6920_RVT_1	Nvec_33430_RVT_1	Nvec_9990_	Nvec_32111_	Nvec_47464_RVT_1	Nvec_47504_RVT_1	Nvec_33347_	Nvec_53654_	Nvec_40130_SAM_1	Nvec_16177_SAM_1	Nvec_39094_	Nvec_55189_	Nvec_31165_	Nvec_43394_	Nvec_36141_	Nvec_13549_Sorb	Nvec_26710_	Nvec_2705_	Nvec_26381_RVT_1	Nvec_26869_	Nvec_41382_	Nvec_3412_	Nvec_47529_	Nvec_32586_	Nvec_1664_	Nvec_18662_Toxin_27	Nvec_30872_KID	Nvec_33180_	Nvec_33947_Exo_endo_phos	Nvec_32921_	Nvec_43054_SAM_1	Nvec_34436_SAM_1	Nvec_59736_RVT_1	Nvec_18267_SAM_1	Nvec_14491_	Nvec_24491_Hormone_2	Nvec_57988	Nvec_9694_IclR	Nvec_30701_Lipase_GDSL	Nvec_33753_bZIP_Maf	Nvec_6629_Lipase_GDSL	Nvec_9044_	Nvec_33916_Hormone_2	Nvec_40030_RVT_1	Nvec_50541_	Nvec_49768_MORN	Nvec_8603_	Nvec_26797_	Nvec_30221_zf_C2HC	Nvec_50128_	Nvec_26347_Sorb	Nvec_35906_	Nvec_52443_	Nvec_13528_	Nvec_14723_	Nvec_20118_	Nvec_17004_	Nvec_14760_SAP	Nvec_5022_	Nvec_48078_	Nvec_25354_	Nvec_42311_SAP	Nvec_36754_DUF308	Nvec_58995_	Nvec_52305_	Nvec_22762_	Nvec_25386_	Nvec_9624_PAPA_1	Nvec_53970_	Nvec_45222_	Nvec_56191_	

HG_7149	
Nvec_56316_SMC_C	Nvec_53392_Thermopsin	Nvec_6395_	Nvec_46230_Adeno_PX	Nvec_35438_GXGXG	Nvec_10145_BNR	Nvec_54370_BNR	Nvec_44990_	Nvec_55822_BNR	Nvec_17953_	Nvec_34029_fn1	Nvec_49928_	Nvec_49870_fn1	Nvec_4671_	Nvec_10118_	Nvec_52900_Neur_chan_LBD	Nvec_51730_Methyltransf_6	Nvec_43793_	Nvec_16268_	Nvec_49927_	Nvec_49926_	Nvec_48280_DUF1054	Nvec_27191_Lysis_S	Nvec_55157_	Nvec_14545_	Nvec_3110_	Nvec_53391_DUF797	Nvec_4667_	Nvec_37450_	Nvec_53834_Cecropin	

HG_6400	
Hsap_Ensmbl0204653_aspartate_dehydrogenase_domain_containing_Source_
HGNC_Symbol_Acc_33856_ASPDH	
Cgig_14198_Putative_L_aspartate_dehydrogenase_Source_UniProtKB_TrEMBL_Acc_K1Q8Z3	
Cele_185014_F17C8_9_Protein_F17C8_9_F17C8_9_mRNA_complete_cds_Source_RefSeq_mRNA_Acc_NM_001267991	
Drer_038297_aspartate_dehydrogenase_domain_containing_Source_ZFIN_Acc_ZDB_GENE_040912_102_aspdh	
Spur_007067_Spur_007067	
Smim_52409_PREDICTED_aspartate_dehydrogenase_like_Saccoglossus_kowalevskii_gi_291233115_ref_XP_002736499_3e_93_286	
Nvec_39138_	
