# Supplementary material for: Reconstruction of the ancestral metazoan genome reveals an increase in genomic novelty
Source: Nat Commun. 2018 Apr 30;9:1730. doi: 10.1038/s41467-018-04136-5 (PMC5928047; doi:10.1038/s41467-018-04136-5)
Supplement: Supplementary file 13 — Supplementary Data 10 [file 41467_2018_4136_MOESM13_ESM.zip › Node 1/Node1 Losses all genes IDs.out]

HG_16107	Ttra_06299T0_06299	Amac_16662T0	Sarc_g7951	Sarc_g3445	Amac_15620T0	Amac_04478T0	Amac_15779T0	Amac_16134T0	Amac_15621T0
HG_7825	Cfra_g671	Sarc_g1461	Sarc_g16916	Cfra_g5051	Sarc_g25091	Sarc_g2804	Cfra_g1200	Sarc_g14884	Sarc_g9756	Sarc_g1716	Sarc_g13422	Sarc_g9856	Cfra_g1495	Cfra_g1244	Sarc_g18235	Sarc_g14533	Crei_99071_e_gwH_2_49_1	Sarc_g5003	Sarc_g3562	Sarc_g19774	Sarc_g14535	Sarc_g23260	Sarc_g14534	Sarc_g20322	Sarc_g15741	Cfra_g2972	Sarc_g11122
HG_11056	Ehux_464156_estExtDG_fgeneshEH_pg_C_400104	Ehux_100679_fgeneshEH_pg_25_54	Ehux_422016_estExtDG_fgenesh_newKGs_pm_C_520029	Ehux_438719_estExtDG_fgenesh_newKGs_kg_C_840040	Ehux_438723_estExtDG_fgenesh_newKGs_kg_C_840044	Ehux_99428_fgeneshEH_pg_19_16	Ehux_453372_estExtDG_Genemark1_C_800106	Ehux_440362_estExtDG_fgenesh_newKGs_kg_C_1240034	Ehux_463419_estExtDG_fgeneshEH_pg_C_250096	Ehux_436903_estExtDG_fgenesh_newKGs_kg_C_500092	Ehux_468451_estExtDG_fgeneshEH_pg_C_1900019	Ehux_365759_fgenesh_newKGs_kg_193_28_jgi_JGI_CAHO3350_fwd	Ehux_439938_estExtDG_fgenesh_newKGs_kg_C_1130023	Ehux_372459_fgenesh_newKGs_kg_896_3_jgi_JGI_CAHS3149_rev	Sarc_g2672
HG_69835	Ehux_233298_gm1_19000045	Sarc_g17673
HG_39261	Cfra_g1471	Sarc_g22750	Rfil_5693905059530_Reticulomyxa_filosa
HG_43011	Cfra_g5399	Sarc_g3467	Spun_01132T0
HG_5488	Bnat_65748_fgenesh1_kg_126_22_3153_1_CFAO_EXTA	Bnat_83354_fgenesh1_pg_106_43	Bnat_90552_estExt_fgenesh1_pg_C_730031	Bnat_84897_estExt_fgenesh1_pg_C_10310	Crei_193315_estExt_fgenesh2_pg_C_410056	Crei_147893_Chlre2_kg_scaffold_20000035	Bnat_69294_fgenesh1_pg_8_218	Bnat_78210_fgenesh1_pg_53_40	Crei_180625_fgenesh2_pg_C_scaffold_92000018	Crei_180400_fgenesh2_pg_C_scaffold_85000017	Sarc_g16632	Crei_195066_estExt_fgenesh2_pg_C_850020	Crei_180834_fgenesh2_pg_C_scaffold_109000002	Crei_179202_fgenesh2_pg_C_scaffold_61000022	Crei_179216_fgenesh2_pg_C_scaffold_61000036	Crei_178853_fgenesh2_pg_C_scaffold_57000004	Crei_181359_fgenesh2_pg_C_scaffold_837000001	Crei_181009_fgenesh2_pg_C_scaffold_281000001	Crei_180837_fgenesh2_pg_C_scaffold_109000005	Crei_179193_fgenesh2_pg_C_scaffold_61000013	Crei_170988_fgenesh2_pg_C_scaffold_15000098	Bnat_139204_aug1_49_g13912	Crei_179209_fgenesh2_pg_C_scaffold_61000029	Crei_194940_estExt_fgenesh2_pg_C_810022	Bnat_88539_estExt_fgenesh1_pg_C_330128	Bnat_140764_aug1_58_g15472	Crei_167067_fgenesh2_pg_C_scaffold_3000077	Crei_179218_fgenesh2_pg_C_scaffold_61000038	Crei_180839_fgenesh2_pg_C_scaffold_109000007	Crei_181188_fgenesh2_pg_C_scaffold_552000001	Bnat_135809_aug1_31_g10517	Crei_141667_Chlre2_kg_scaffold_5000077	Crei_142354_Chlre2_kg_scaffold_3000327	Crei_180972_fgenesh2_pg_C_scaffold_227000001	Crei_186840_estExt_fgenesh2_pg_C_50226	Crei_186295_estExt_fgenesh2_pg_C_80182	Crei_153607_Chlre2_kg_scaffold_61000036	Crei_144190_Chlre2_kg_scaffold_10000070	Crei_191389_estExt_fgenesh2_pg_C_230035	Crei_169660_fgenesh2_pg_C_scaffold_11000099	Crei_179208_fgenesh2_pg_C_scaffold_61000028	Crei_186205_estExt_fgenesh2_pg_C_80051	Crei_187030_estExt_fgenesh2_pg_C_30077	Crei_191108_estExt_fgenesh2_pg_C_210064	Ehux_448065_estExtDG_Genemark1_C_40849	Ttra_06107T0_06107
HG_22932	Cfra_g2403	Sarc_g5811	Sarc_g19795	Ehux_217163_gm1_7200176	Cfra_g5241	Sarc_g21035
HG_17651	Ehux_441025_estExtDG_fgenesh_newKGs_kg_C_1420024	Ehux_444845_estExtDG_fgenesh_newKGs_kg_C_3660001	Cfra_g4938	Sarc_g4277	Ehux_357028_fgenesh_newKGs_kg_53_99_EST_ALL_fasta_Contig9576	Ehux_199502_gm1_1000202	Ehux_357156_fgenesh_newKGs_kg_56_27_EST_ALL_fasta_Contig5136	Ehux_437644_estExtDG_fgenesh_newKGs_kg_C_620085
HG_12159	Bnat_87085_estExt_fgenesh1_pg_C_160192	Sarc_g5307	Ttra_10651T0_10651	Rfil_5693896719726_Reticulomyxa_filosa	Cfra_g5835	Cfra_g3190	Rfil_569358668	Rfil_569419165	Rfil_569319503	Rfil_569358667	Sarc_g8579	Rfil_569342918_mitochondrial_carrier_domain_containing_protein_Reticulomyxa_filosa	Rfil_569428749
HG_11102	Spun_02560T0	Amac_14457T0	Amac_12488T0	Cfra_g458	Sarc_g22318	Sarc_g691	Sarc_g23171	Sarc_g8296	Sarc_g8937	Sarc_g10709	Sarc_g6322	Sarc_g10276	Sarc_g9798	Sarc_g25052	Sarc_g8986
HG_30633	Bnat_73006_fgenesh1_pg_22_110	Cfra_g3983	Sarc_g146	Ttra_00380T0_00380
HG_8936	Cfra_g2255	Sarc_g5710	Ppat_107294_1470004	Atha_AT5G01750_2_Protein_of_unknown_function_DUF567	Ppat_167699_1550043	Ppat_87225_scaf_155000045	Atha_AT3G11740_1_Protein_of_unknown_function_DUF567	Atha_AT3G16900_1_Protein_of_unknown_function_DUF567	Atha_AT2G14560_1_LURP1_Protein_of_unknown_function_DUF567	Atha_AT1G33840_1_Protein_of_unknown_function_DUF567	Ppat_163128_520057	Ehux_439848_estExtDG_fgenesh_newKGs_kg_C_1100014	Spun_04584T0	Atha_AT3G10986_1_Protein_of_unknown_function_DUF567	Atha_AT3G56180_1_Protein_of_unknown_function_DUF567	Ppat_233619_estExt_fgenesh2_pg_C_910078	Atri_00007_180	Ppat_136305_e_gw1_127_42_1	Smoe_412101_fgenesh2_pg_C_scaffold_17000054	Sarc_g5732	Smoe_415309_fgenesh2_pg_C_scaffold_26000239	Atha_AT2G30270_1_Protein_of_unknown_function_DUF567
HG_21865	Sarc_g14746	Sarc_g14747	Sarc_g900	Ehux_445944_estExtDG_fgenesh_newKGs_kg_C_5660007	Sarc_g899	Sarc_g14522
HG_9047	Bnat_68259_fgenesh1_pg_5_335	Bnat_89912_estExt_fgenesh1_pg_C_580015	Smoe_75188_e_gw1_0_617_1	Atri_00016_239	Smoe_75093_e_gw1_0_582_1	Atha_AT5G61820_1_FUNCTIONS_IN_molecular_function_unknown_INVOLVED_IN_biological_process_unknown_LOCATED_IN_vacuole_EXPRESSED_IN_24_plant_structures_EXPRESSED_DURING_15_growth_stages_CONTAINS_InterPro_DOMAIN_s_Stress_up_regulated_Nod_19_InterPro_IPR011692_Has_30201_Blast_hits_to_17322_proteins_in_780_species_Archae_12_Bacteria_1396_Metazoa_17338_Fungi_3422_Plants_5037_Viruses_0_Other_Eukaryotes_2996_source_NCBI_BLink	Smoe_43474_gw1_57_358_1	Smoe_437681_estExt_fgenesh2_pg_C_01018	Ppat_141727_e_gw1_181_87_1	Atri_00016_238	Smoe_270236_estExt_fgenesh1_kg_C_00098	Atri_00016_236	Ppat_146988_e_gw1_252_46_1	Ppat_173273_4330007	Ehux_212502_gm1_5300013	Cfra_g1181	Sarc_g17220	Ehux_210609_gm1_4500076	Sarc_g8100	Sarc_g19461	Atri_00016_237
HG_12920	Ehux_467226_estExtDG_fgeneshEH_pg_C_1330047	Ehux_459094_estExtDG_Genemark1_C_4310004	Ehux_112396_fgeneshEH_pg_168_26	Ehux_249151_gm1_74300010	Cfra_g633	Sarc_g24806	Ehux_442865_estExtDG_fgenesh_newKGs_kg_C_2040006	Ehux_443091_estExtDG_fgenesh_newKGs_kg_C_2180006	Ehux_374077_fgenesh_newKGs_kg_3868_1_2690046_3	Ehux_195883_gm1_400005	Ehux_260533_gm1_1123500002	Ehux_254783_gm1_272700001
HG_14511	Bnat_55241_estExt_Genewise1Plus_C_540076	Crei_179276_fgenesh2_pg_C_scaffold_64000058	Spun_02136T0	Ehux_219874_gm1_8800108	Cfra_g2068	Amac_07459T0	Amac_08344T0	Amac_14044T0	Amac_12393T0	Sarc_g8136
HG_12100	Bnat_60261_fgenesh1_kg_10_56_5603_1_CFAO_EXTA	Bnat_86478_estExt_fgenesh1_pg_C_100338	Ehux_436411_estExtDG_fgenesh_newKGs_kg_C_410077	Sarc_g17222	Ehux_467072_estExtDG_fgeneshEH_pg_C_1260025	Ehux_432735_estExtDG_fgenesh_newKGs_kg_C_50338	Ttra_06734T0_06734_inframe_stop_codon_355_aa	Cfra_g5561	Ehux_448732_estExtDG_Genemark1_C_100207	Bnat_127920_aug1_5_g2628	Bnat_136872_aug1_36_g11580	Ehux_234874_gm1_21000034	Sarc_g19157
HG_137	Sarc_g22166	Sarc_g20406	Sarc_g14122	Sarc_g10201	Sarc_g17253	Sarc_g10843	Sarc_g18211	Sarc_g21813	Sarc_g16664	Sarc_g10632	Sarc_g7693	Sarc_g2308	Sarc_g25223	Sarc_g25237	Sarc_g22756	Sarc_g22730	Sarc_g21958	Sarc_g24087	Sarc_g4765	Sarc_g12737	Sarc_g5444	Sarc_g5374	Sarc_g17710	Sarc_g6135	Sarc_g23340	Sarc_g9292	Sarc_g22111	Sarc_g23512	Sarc_g11038	Sarc_g11159	Sarc_g24462	Sarc_g11146	Sarc_g924	Sarc_g18618	Sarc_g5343	Sarc_g17218	Sarc_g22834	Sarc_g17741	Sarc_g11078	Sarc_g7666	Sarc_g686	Sarc_g18870	Sarc_g11336	Sarc_g17252	Sarc_g23521	Sarc_g4379	Sarc_g23061	Sarc_g16568	Sarc_g16548	Sarc_g9352	Sarc_g12825	Sarc_g15401	Sarc_g19388	Sarc_g19366	Sarc_g19754	Sarc_g15533	Sarc_g12905	Sarc_g18956	Sarc_g22280	Sarc_g22903	Sarc_g20112	Sarc_g14914	Sarc_g22592	Sarc_g16380	Sarc_g23139	Sarc_g24092	Sarc_g157	Sarc_g18451	Sarc_g19039	Sarc_g15651	Sarc_g11063	Sarc_g16370	Sarc_g10549	Sarc_g23144	Sarc_g9513	Sarc_g9479	Sarc_g20970	Sarc_g5650	Sarc_g16150	Sarc_g6463	Sarc_g11071	Sarc_g21928	Sarc_g10768	Sarc_g19219	Sarc_g10514	Sarc_g22608	Sarc_g3627	Sarc_g2716	Sarc_g24977	Sarc_g536	Sarc_g10500	Sarc_g14130	Sarc_g20758	Sarc_g23386	Sarc_g17325	Sarc_g13058	Sarc_g15619	Sarc_g11217	Sarc_g19128	Sarc_g1617	Sarc_g16636	Sarc_g5204	Sarc_g17935	Sarc_g23245	Sarc_g7871	Sarc_g11020	Sarc_g981	Sarc_g9005	Sarc_g8196	Sarc_g23136	Sarc_g21690	Sarc_g10823	Sarc_g10460	Sarc_g16859	Sarc_g14181	Sarc_g16729	Sarc_g7355	Sarc_g14602	Sarc_g20859	Sarc_g4493	Sarc_g14000	Sarc_g9852	Sarc_g3986	Sarc_g16403	Sarc_g24126	Sarc_g14693	Sarc_g10481	Sarc_g9656	Sarc_g8553	Sarc_g11294	Sarc_g11022	Sarc_g1748	Sarc_g20295	Sarc_g11075	Sarc_g10574	Sarc_g9731	Sarc_g8550	Sarc_g11636	Sarc_g8866	Sarc_g16983	Sarc_g15526	Sarc_g3752	Sarc_g16126	Sarc_g3064	Sarc_g11679	Sarc_g18019	Sarc_g15973	Sarc_g11009	Sarc_g22965	Sarc_g5262	Sarc_g10686	Sarc_g23298	Sarc_g22496	Sarc_g7310	Sarc_g10900	Sarc_g9742	Sarc_g14461	Sarc_g2043	Sarc_g1343	Sarc_g23331	Sarc_g7668	Sarc_g15250	Sarc_g11481	Sarc_g10704	Sarc_g14160	Sarc_g21967	Sarc_g11638	Sarc_g13714	Sarc_g17963	Sarc_g10828	Sarc_g1483	Sarc_g6085	Sarc_g15343	Sarc_g10178	Sarc_g15321	Sarc_g15634	Sarc_g10030	Sarc_g19222	Sarc_g15289	Sarc_g20373	Sarc_g23347	Sarc_g23296	Sarc_g20226	Sarc_g15280	Sarc_g4775	Sarc_g8428	Sarc_g1417	Sarc_g4096	Sarc_g21861	Sarc_g18612	Sarc_g10987	Sarc_g17642	Sarc_g23401	Sarc_g14352	Sarc_g11114	Sarc_g16222	Sarc_g22982	Sarc_g23256	Sarc_g23425	Sarc_g19007	Sarc_g22826	Sarc_g13642	Sarc_g10794	Sarc_g15098	Sarc_g1243	Sarc_g17595	Sarc_g17555	Sarc_g21505	Sarc_g9847	Sarc_g12715	Sarc_g9006	Sarc_g13999	Sarc_g7229	Sarc_g14836	Sarc_g16350	Sarc_g16554	Sarc_g9284	Sarc_g22151	Sarc_g18517	Sarc_g23453	Sarc_g23095	Sarc_g15735	Sarc_g22853	Sarc_g23482	Sarc_g11029	Sarc_g2374	Sarc_g17407	Sarc_g23207	Sarc_g21006	Sarc_g13256	Sarc_g18502	Sarc_g14045	Sarc_g13081	Sarc_g18109	Sarc_g10098	Sarc_g1131	Sarc_g11363	Sarc_g13367	Sarc_g8083	Sarc_g4398	Sarc_g8208	Sarc_g14819	Sarc_g7688	Sarc_g17844	Sarc_g13074	Sarc_g11194	Sarc_g6256	Sarc_g4111	Sarc_g9877	Sarc_g11880	Sarc_g21771	Sarc_g10743	Sarc_g10979	Sarc_g12023	Sarc_g11541	Sarc_g2327	Sarc_g5739	Sarc_g17285	Sarc_g13812	Sarc_g9694	Sarc_g19726	Sarc_g18757	Sarc_g9280	Sarc_g17010	Sarc_g21488	Sarc_g15795	Sarc_g8008	Sarc_g11034	Sarc_g6248	Sarc_g22845	Sarc_g13784	Sarc_g19746	Sarc_g9196	Sarc_g8294	Sarc_g16266	Sarc_g19664	Sarc_g20741	Sarc_g23510	Sarc_g11092	Sarc_g19823	Sarc_g10015	Sarc_g6859	Sarc_g12455	Sarc_g15342	Sarc_g10973	Sarc_g21573	Sarc_g10847	Sarc_g10541	Sarc_g22075	Sarc_g154	Sarc_g10918	Sarc_g11084	Sarc_g6605	Sarc_g19868	Sarc_g16355	Sarc_g23015	Sarc_g18340	Sarc_g12890	Sarc_g17068	Sarc_g13191	Sarc_g18769	Sarc_g20399	Sarc_g6606	Sarc_g12556	Sarc_g15099	Sarc_g1242	Sarc_g11705	Sarc_g13105	Sarc_g25149	Sarc_g18611	Sarc_g9693	Sarc_g16009	Sarc_g12392	Sarc_g18158	Sarc_g19018	Sarc_g21387	Sarc_g18416	Sarc_g25009	Sarc_g16131	Sarc_g6251	Sarc_g10948	Sarc_g16874	Sarc_g18002	Sarc_g21123	Sarc_g12621	Sarc_g13764	Sarc_g3987	Sarc_g13068	Sarc_g11061	Sarc_g21705	Sarc_g10530	Sarc_g13689	Sarc_g13859	Sarc_g14862	Sarc_g21900	Sarc_g22861	Sarc_g10310	Sarc_g12821	Sarc_g10793	Sarc_g2444	Sarc_g672	Sarc_g23515	Ppat_124863_e_gw1_52_124_1	Sarc_g23408	Sarc_g10021	Sarc_g3613	Sarc_g24454	Sarc_g14421	Sarc_g22997	Sarc_g22851	Sarc_g21068	Sarc_g19982	Sarc_g9471	Sarc_g11480	Sarc_g22726	Sarc_g3413	Sarc_g16980	Sarc_g7685	Sarc_g19992	Sarc_g20113	Sarc_g16820	Sarc_g23161	Sarc_g21276	Sarc_g3011	Sarc_g2	Sarc_g5459	Sarc_g1342	Sarc_g1202	Sarc_g10992	Sarc_g19503	Sarc_g6356	Sarc_g16793	Sarc_g8339	Sarc_g6279	Sarc_g15489	Sarc_g19333	Sarc_g15710	Sarc_g25247	Sarc_g12525	Sarc_g13705	Sarc_g11108	Sarc_g11544	Sarc_g11140	Sarc_g6674	Sarc_g17500	Sarc_g13066	Sarc_g14302	Sarc_g9225	Sarc_g17936	Sarc_g19976	Sarc_g3654	Sarc_g18443	Sarc_g14063	Sarc_g6247	Sarc_g9862	Sarc_g13793	Sarc_g22365	Sarc_g22904	Sarc_g22493	Sarc_g15227	Sarc_g964	Sarc_g20139	Sarc_g15842	Sarc_g7917	Sarc_g15714	Sarc_g11300	Sarc_g21620	Sarc_g24093	Sarc_g21383	Sarc_g15094	Sarc_g18425	Sarc_g2502	Sarc_g18982	Sarc_g23146	Sarc_g5083	Sarc_g10392	Sarc_g20880	Sarc_g15901	Sarc_g22284	Sarc_g11068	Sarc_g3200	Sarc_g23511	Sarc_g23414	Sarc_g13053	Sarc_g9676	Sarc_g9478	Sarc_g21688	Sarc_g21489	Sarc_g2443	Sarc_g22236	Sarc_g22422	Sarc_g6238	Sarc_g16623	Sarc_g8804	Sarc_g25272	Sarc_g21966	Sarc_g22506	Sarc_g23001	Sarc_g22974	Sarc_g23415	Sarc_g10938	Sarc_g12568	Sarc_g15416	Sarc_g11488	Sarc_g11681	Sarc_g10789	Sarc_g18963	Sarc_g9640	Sarc_g17294	Sarc_g19174	Sarc_g6459	Sarc_g22418	Sarc_g21101	Sarc_g16336	Sarc_g11037	Sarc_g23275	Sarc_g6209	Sarc_g5649	Sarc_g7639	Sarc_g18875	Sarc_g11635	Sarc_g15452	Sarc_g19447	Sarc_g15999	Sarc_g22996	Sarc_g5344	Sarc_g19652	Sarc_g13586	Sarc_g16547	Sarc_g14771	Sarc_g8732	Sarc_g17011	Sarc_g7601	Sarc_g1426	Sarc_g9704	Sarc_g11892	Sarc_g11950	Sarc_g14776	Sarc_g12024	Sarc_g9199	Sarc_g21976	Sarc_g13967	Sarc_g14363	Sarc_g5464	Sarc_g15152	Sarc_g5834	Sarc_g10975	Sarc_g17804	Sarc_g17389	Sarc_g5292	Sarc_g6063	Sarc_g16827	Sarc_g23505	Sarc_g18846	Sarc_g13093	Sarc_g14988	Sarc_g18203	Sarc_g3520	Sarc_g12697	Sarc_g19106	Sarc_g23509	Sarc_g9672	Sarc_g11255	Sarc_g19733	Sarc_g21578	Sarc_g12964	Sarc_g25013	Sarc_g1545	Sarc_g22657	Sarc_g7904	Sarc_g22557	Sarc_g18124	Sarc_g16641	Sarc_g9741	Sarc_g20806	Sarc_g18050	Sarc_g25224	Sarc_g4112	Sarc_g11381	Sarc_g24160	Sarc_g17596	Sarc_g20376	Sarc_g2674	Sarc_g13875	Sarc_g22889	Sarc_g22628	Sarc_g20757	Sarc_g25096	Sarc_g10319	Sarc_g17237	Sarc_g22167	Sarc_g19824	Sarc_g24455	Sarc_g215	Sarc_g12904	Sarc_g24884	Sarc_g20276	Sarc_g22342	Sarc_g20281	Sarc_g25216	Sarc_g18608	Sarc_g18874	Sarc_g22606	Sarc_g12022	Sarc_g23014	Sarc_g20267	Sarc_g18094	Sarc_g15095	Sarc_g23287	Sarc_g4918	Sarc_g22862	Sarc_g23451	Sarc_g19640	Sarc_g21369	Sarc_g4217	Sarc_g9209	Sarc_g14880	Sarc_g23575	Sarc_g18159	Sarc_g22146	Sarc_g6348	Sarc_g10865	Sarc_g19568	Sarc_g21577	Sarc_g19300	Sarc_g22531	Sarc_g22912	Sarc_g19858	Sarc_g9675	Sarc_g18269	Sarc_g20971	Sarc_g22650	Sarc_g15570	Sarc_g23523	Sarc_g10552	Sarc_g12527	Sarc_g23132	Sarc_g4038	Sarc_g15779	Sarc_g13727	Sarc_g22898	Sarc_g17499	Sarc_g5058	Sarc_g18718	Sarc_g4228	Sarc_g19867	Sarc_g24125	Sarc_g18553	Sarc_g1492	Sarc_g22712	Sarc_g13726	Sarc_g18516	Sarc_g10578	Sarc_g15851	Sarc_g10867	Sarc_g14530	Sarc_g2113	Sarc_g4290	Sarc_g21970	Sarc_g4459	Sarc_g23295	Sarc_g8390	Sarc_g12818	Sarc_g17755	Sarc_g22226	Sarc_g17849	Sarc_g20488	Sarc_g13044	Sarc_g19910	Sarc_g22660	Sarc_g17202	Sarc_g13900	Sarc_g22611	Sarc_g9147	Sarc_g21977	Sarc_g12319	Sarc_g22285	Sarc_g7676	Sarc_g8194	Sarc_g21007	Sarc_g11656	Sarc_g19729	Sarc_g9192	Sarc_g8263	Sarc_g517	Sarc_g12966	Sarc_g13986	Sarc_g14390	Sarc_g19008	Sarc_g23117	Sarc_g9222	Sarc_g17453	Sarc_g13624	Sarc_g16324	Sarc_g15794	Sarc_g11026	Sarc_g19227	Sarc_g5526	Sarc_g11706	Sarc_g25228	Sarc_g13067	Sarc_g4095	Sarc_g11256	Sarc_g9671	Sarc_g23450	Sarc_g23370	Sarc_g22575	Sarc_g20584	Sarc_g17497	Sarc_g12969	Sarc_g11639	Sarc_g22270	Sarc_g13144	Sarc_g1666	Sarc_g24416	Sarc_g18634	Sarc_g22850	Sarc_g18554	Sarc_g20328	Sarc_g3612	Sarc_g653	Sarc_g13801	Sarc_g15707	Sarc_g10016	Sarc_g10981	Sarc_g15869	Sarc_g14887	Sarc_g16267	Sarc_g19560	Sarc_g22844	Sarc_g16151	Sarc_g16643	Sarc_g15215	Sarc_g7555	Sarc_g20219	Sarc_g22709	Sarc_g23513	Sarc_g2118	Sarc_g5885	Sarc_g22852	Sarc_g20225	Sarc_g22998	Sarc_g8653	Sarc_g18653	Sarc_g17729	Sarc_g7812	Sarc_g18407	Sarc_g10436	Sarc_g22347	Sarc_g24675	Sarc_g18125	Sarc_g22957	Sarc_g5373	Sarc_g4378	Sarc_g7400	Sarc_g17236	Sarc_g10748	Sarc_g11703	Sarc_g22255	Sarc_g18213	Sarc_g20798	Sarc_g6349	Sarc_g15633	Sarc_g20275	Sarc_g14129	Sarc_g4388	Sarc_g19753	Sarc_g17286	Sarc_g10974	Sarc_g10790	Sarc_g18215	Sarc_g6064	Sarc_g8389	Sarc_g16356	Sarc_g15302	Sarc_g9338	Sarc_g11960	Sarc_g7133	Sarc_g18114	Sarc_g21673	Sarc_g3504	Sarc_g21670	Sarc_g275	Sarc_g22720	Sarc_g23964	Sarc_g17928	Sarc_g21979	Sarc_g20989	Sarc_g10935	Sarc_g23140	Sarc_g22211	Sarc_g14351	Sarc_g9250	Sarc_g22663	Sarc_g5642	Sarc_g21769	Sarc_g18962	Sarc_g2373	Sarc_g20255	Sarc_g18790	Sarc_g23342	Sarc_g7570	Sarc_g5540	Sarc_g16315	Sarc_g636	Sarc_g7153	Sarc_g11112	Sarc_g16901	Sarc_g19659	Sarc_g12454	Sarc_g22983	Sarc_g22343	Sarc_g14445	Sarc_g18555	Sarc_g13657	Sarc_g22130	Sarc_g13059	Sarc_g22792	Sarc_g12164	Sarc_g21612	Sarc_g1043	Sarc_g11833	Sarc_g14083	Sarc_g16549	Sarc_g2258	Sarc_g19869	Sarc_g17410	Sarc_g15628	Sarc_g10827	Sarc_g10915	Sarc_g21786	Sarc_g14102	Sarc_g19494	Sarc_g22099	Sarc_g11911	Sarc_g10641	Sarc_g20114	Sarc_g20343	Sarc_g18871	Sarc_g10964	Sarc_g18108	Sarc_g21370	Sarc_g11380	Sarc_g23585	Sarc_g18924	Sarc_g11191	Sarc_g13453	Sarc_g6755	Sarc_g11044	Sarc_g20972	Sarc_g16981	Sarc_g9853	Sarc_g20271	Sarc_g22041	Sarc_g21687	Sarc_g3540	Sarc_g18768	Sarc_g10796	Sarc_g9846	Sarc_g3431	Sarc_g14758	Sarc_g14780	Sarc_g18649	Sarc_g14529	Sarc_g23773	Sarc_g23000	Sarc_g16349	Sarc_g22210	Sarc_g20609	Sarc_g23781	Sarc_g21883	Sarc_g10435	Sarc_g12580	Sarc_g17498	Sarc_g13520	Sarc_g20597	Sarc_g21951	Sarc_g14657	Sarc_g13947	Sarc_g15230	Sarc_g12739	Sarc_g19728	Sarc_g21328	Sarc_g20658	Sarc_g15957	Sarc_g13237	Sarc_g12980
HG_25470	Bnat_79943_fgenesh1_pg_66_81	Cfra_g5067	Bnat_88321_estExt_fgenesh1_pg_C_300148	Sarc_g19139	Bnat_91521_estExt_fgenesh1_pg_C_1040023
HG_12838	Bnat_88816_estExt_fgenesh1_pg_C_380147	Crei_149722_Chlre2_kg_scaffold_25000201	Crei_184570_estExt_fgenesh2_kg_C_250053	Cfra_g3421	Ehux_200480_gm1_1200146	Sarc_g9210	Spun_00066T0	Ppat_88089_scaf_165000014	Sarc_g21150	Ehux_225783_gm1_12600156	Sarc_g14748	Sarc_g2334
HG_53738	Bnat_60831_fgenesh1_kg_15_69_8265_0_CFAO2018_b1_CFAO_EXTA	Cfra_g2330
HG_17205	Cfra_g1125	Sarc_g4081	Sarc_g15815	Sarc_g22039	Sarc_g8282	Sarc_g20450	Sarc_g7438	Crei_188353_estExt_fgenesh2_pg_C_100079
HG_28743	Smoe_431017_fgenesh2_pg_C_scaffold_143000013	Smoe_431021_fgenesh2_pg_C_scaffold_143000017	Sarc_g4491	Smoe_409878_fgenesh2_pg_C_scaffold_11000261	Smoe_409879_fgenesh2_pg_C_scaffold_11000262
HG_32291	Amac_10902T0	Sarc_g20705	Amac_10904T0	Amac_11501T0
HG_13667	Atri_00002_510	Cfra_g1572	Ppat_192098_1730066	Atha_AT1G03030_1_P_loop_containing_nucleoside_triphosphate_hydrolases_superfamily_protein	Amac_07936T0	Ehux_439154_estExtDG_fgenesh_newKGs_kg_C_940019	Bnat_143888_aug1_82_g18596	Amac_09559T0	Scer_YFR007W_Putative_kinase_with_similarity_to_the_phosphoribulokinase_uridine_kinase_bacterial_pantothenate_kinase_PRK_URK_PANK_subfamily_of_P_loop_kinases_Source_SGD_Acc_S000001903_YFH7_SGD	Rfil_569365790	Rfil_569367028
HG_51855	Sarc_g2014	Bnat_138605_aug1_45_g13313	Sarc_g17412
HG_13562	Bnat_66825_fgenesh1_pg_2_215	Bnat_86407_estExt_fgenesh1_pg_C_100185	Ppat_82460_scaf_103000055	Ppat_136279_e_gw1_127_15_1	Ppat_125270_e_gw1_54_20_1	Atri_00131_70	Ttra_01273T0_01273_von_Willebrand_factor_type_A_domain_containing_protein_685_aa	Atha_AT1G19110_1_inter_alpha_trypsin_inhibitor_heavy_chain_related	Atha_AT1G72500_1_LOCATED_IN_plasma_membrane_EXPRESSED_IN_23_plant_structures_EXPRESSED_DURING_13_growth_stages_CONTAINS_InterPro_DOMAIN_s_von_Willebrand_factor_type_A_InterPro_IPR002035_BEST_Arabidopsis_thaliana_protein_match_is_inter_alpha_trypsin_inhibitor_heavy_chain_related_TAIR_AT1G19110_1_Has_1407_Blast_hits_to_1406_proteins_in_307_species_Archae_6_Bacteria_522_Metazoa_484_Fungi_59_Plants_110_Viruses_0_Other_Eukaryotes_226_source_NCBI_BLink	Crei_192221_estExt_fgenesh2_pg_C_290066	Sarc_g16795
HG_32957	Rfil_569426996_putative_ParB_like_nuclease_Reticulomyxa_filosa	Rfil_569344157	Sarc_g8195	Ehux_227039_gm1_13600043
HG_26965	Cfra_g2595	Sarc_g9520	Ttra_12043T0_12043	Sarc_g9293	Ehux_437577_estExtDG_fgenesh_newKGs_kg_C_610043
HG_17136	Bnat_46826_estExt_Genewise1_C_70161	Ehux_229897_gm1_15900061	Sarc_g4839	Ehux_203618_gm1_1900246	Bnat_137554_aug1_40_g12262	Ttra_09240T0_09240	Crei_167306_fgenesh2_pg_C_scaffold_3000316	Spun_05823T0
HG_26947	Cfra_g1971	Sarc_g6744	Sarc_g6307	Crei_150379_Chlre2_kg_scaffold_34000095	Ehux_108515_fgeneshEH_pg_105_2
HG_25657	Bnat_91238_estExt_fgenesh1_pg_C_940006	Sarc_g1941	Cfra_g2172	Cfra_g4054	Sarc_g9592
HG_31375	Ehux_431919_estExtDG_fgenesh_newKGs_kg_C_10318	Sarc_g11613	Ehux_431916_estExtDG_fgenesh_newKGs_kg_C_10315	Sarc_g20576
HG_22945	Cfra_g3477	Spun_05606T0	Amac_06838T0	Amac_03691T0	Crei_143463_Chlre2_kg_scaffold_2000191	Spun_06313T0
HG_14478	Bnat_46050_estExt_Genewise1_C_10452	Bnat_54352_estExt_Genewise1Plus_C_320004	Spun_03674T0	Ehux_452061_estExtDG_Genemark1_C_550218	Sarc_g2074	Cfra_g2373	Rfil_569370640	Rfil_569370641	Ehux_205471_gm1_2400163	Ehux_123153_fgeneshEH_pg_1878_1
HG_12815	Sarc_g5183	Sarc_g18862	Sarc_g22666	Bnat_136279_aug1_33_g10987	Sarc_g18821	Sarc_g23963	Ehux_116918_fgeneshEH_pg_313_22	Sarc_g8452	Sarc_g16402	Sarc_g21055	Sarc_g22037	Sarc_g24737
HG_17254	Cfra_g2073	Sarc_g23574	Sarc_g9316	Sarc_g2123	Ehux_423361_estExtDG_fgenesh_newKGs_pm_C_1350025	Sarc_g7692	Sarc_g10093	Sarc_g8980
HG_14542	Sarc_g2631	Cfra_g1019	Sarc_g2998	Cfra_g7025	Sarc_g9470	Cfra_g7033	Cfra_g7031	Sarc_g15918	Cfra_g5628	Crei_166616_fgenesh2_pg_C_scaffold_5000085
HG_15012	Cfra_g3098	Sarc_g19140	Sarc_g3475	Rfil_569385211	Sarc_g18782	Rfil_569425272	Rfil_569334215	Sarc_g14863	Rfil_5693965197894_partial_Reticulomyxa_filosa	Rfil_569336361
HG_9479	Cfra_g3641	Sarc_g1001	Ppat_125254_e_gw1_54_139_1	Smoe_413209_fgenesh2_pg_C_scaffold_20000070	Smoe_413206_fgenesh2_pg_C_scaffold_20000067	Smoe_447195_estExt_fgenesh2_pg_C_860089	Crei_118180_e_gwW_21_84_1	Smoe_426817_fgenesh2_pg_C_scaffold_86000086	Smoe_426828_fgenesh2_pg_C_scaffold_86000097	Atha_AT2G35830_2_unknown_protein_FUNCTIONS_IN_molecular_function_unknown_INVOLVED_IN_biological_process_unknown_LOCATED_IN_cellular_component_unknown_BEST_Arabidopsis_thaliana_protein_match_is_unknown_protein_TAIR_AT2G35810_1	Atha_AT2G35810_1_unknown_protein_BEST_Arabidopsis_thaliana_protein_match_is_unknown_protein_TAIR_AT2G35830_2_Has_153_Blast_hits_to_153_proteins_in_52_species_Archae_0_Bacteria_62_Metazoa_0_Fungi_0_Plants_82_Viruses_0_Other_Eukaryotes_9_source_NCBI_BLink	Atha_AT2G35820_1_ureidoglycolate_hydrolases	Smoe_426826_fgenesh2_pg_C_scaffold_86000095	Atri_00080_75	Ehux_63657_e_gw1_18_157_1	Smoe_432570_fgenesh2_pg_C_scaffold_478000002	Smoe_426824_fgenesh2_pg_C_scaffold_86000093	Smoe_413204_fgenesh2_pg_C_scaffold_20000065	Smoe_447199_estExt_fgenesh2_pg_C_860098	Smoe_426819_fgenesh2_pg_C_scaffold_86000088
HG_22653	Sarc_g24272	Ehux_194435_gm1_100735	Ehux_98168_fgeneshEH_pg_13_51	Rfil_569422117_ADP_heptose_synthase_D_glycero_beta_D_manno_heptose_7_phosphate_kinase_Reticulomyxa_filosa	Bnat_34816_e_gw1_7_135_1	Rfil_569422118
HG_14629	Sarc_g2559	Cfra_g1656	Cfra_g5832	Sarc_g16305	Sarc_g25066	Sarc_g25065	Cfra_g3762	Sarc_g20470	Sarc_g8351	Bnat_133606_aug1_22_g8314
HG_12933	Atri_00026_74	Ppat_194847_2250014	Atha_AT5G11040_1_TRS120_AtTRS120_TRS120	Smoe_77626_e_gw1_1_1087_1	Smoe_444472_estExt_fgenesh2_pg_C_440113	Smoe_165701_estExt_Genewise1Plus_C_21294	Ppat_141132_e_gw1_174_11_1	Sarc_g7135	Smoe_404678_fgenesh2_pg_C_scaffold_2000666	Smoe_418664_fgenesh2_pg_C_scaffold_39000057	Smoe_403810_fgenesh2_pg_C_scaffold_1000647	Bnat_138455_aug1_45_g13163
HG_8337	Bnat_73563_fgenesh1_pg_24_219	Bnat_90894_estExt_fgenesh1_pg_C_820038	Bnat_90021_estExt_fgenesh1_pg_C_600080	Atha_AT5G10190_1_Major_facilitator_superfamily_protein	Smoe_153414_estExt_Genewise1_C_420033	Atri_00010_140	Atha_AT1G78130_1_UNE2_Major_facilitator_superfamily_protein	Atha_AT2G18590_1_Major_facilitator_superfamily_protein	Atha_AT4G36790_1_Major_facilitator_superfamily_protein	Ppat_125634_e_gw1_55_79_1	Atri_00059_114	Ppat_139142_e_gw1_154_15_1	Ppat_129604_e_gw1_77_127_1	Ppat_141588_e_gw1_180_45_1	Ehux_52594_gw1_171_19_1	Smoe_163585_estExt_Genewise1Plus_C_00280	Smoe_422991_fgenesh2_pg_C_scaffold_59000120	Bnat_36778_e_gw1_16_22_1	Crei_144824_Chlre2_kg_scaffold_12000018	Sarc_g11260	Ttra_04473T0_04473_major_facilitator_superfamily_transporter_protein_703_aa	Crei_169959_fgenesh2_pg_C_scaffold_12000018	Ehux_212478_gm1_5200256	Ttra_09875T0_09875_transmembrane_domain_containing_protein_529_aa
HG_14491	Atha_AT5G47435_2_formyltetrahydrofolate_deformylase_putative	Smoe_98865_e_gw1_21_710_1	Ppat_120801_e_gw1_34_167_1	Atri_00106_128	Ppat_140138_e_gw1_163_35_1	Atha_AT4G17360_1_Formyl_transferase	Spun_08620T0	Ppat_113441_e_gw1_7_176_1	Crei_111421_e_gwW_8_65_1	Sarc_g24414
HG_39543	Bnat_90983_estExt_fgenesh1_pg_C_850010	Cfra_g3882	Sarc_g12480
HG_22940	Cfra_g2955	Sarc_g9928	Spun_05683T0	Sarc_g6272	Sarc_g6809	Sarc_g9595
HG_15699	Bnat_67719_fgenesh1_pg_4_213	Bnat_78421_fgenesh1_pg_54_113	Bnat_86658_estExt_fgenesh1_pg_C_120158	Cfra_g4313	Sarc_g6108	Ttra_01844T0_01844_MYND_finger_domain_containing_protein_255_aa	Crei_96388_fgenesh1_est_C_scaffold_84000004	Ehux_111484_fgeneshEH_pg_152_33	Ehux_468238_estExtDG_fgeneshEH_pg_C_1780042
HG_53646	Bnat_90792_estExt_fgenesh1_pg_C_790073	Sarc_g23969
HG_5792	Bnat_57426_fgenesh1_pm_13_20	Atri_00010_422	Smoe_187341_estExt_Genewise1Plus_C_1510048	Smoe_150344_estExt_Genewise1_C_260466	Atha_AT4G32840_1_PFK6_phosphofructokinase_6	Atha_AT2G22480_1_PFK5_phosphofructokinase_5	Ppat_136703_e_gw1_131_37_1	Ppat_148722_e_gw1_282_25_1	Ppat_215293_estExt_Genewise1_C_1140032	Ppat_185258_810110	Atha_AT4G26270_1_PFK3_phosphofructokinase_3	Atha_AT5G56630_1_PFK7_phosphofructokinase_7	Atri_00056_163	Atri_00111_80	Ppat_128193_e_gw1_69_22_1	Smoe_146031_estExt_Genewise1_C_110798	Ppat_151059_e_gw1_327_23_1	Ppat_81369_scaf_94000066	Atha_AT4G29220_1_PFK1_phosphofructokinase_1	Atha_AT5G61580_1_PFK4_phosphofructokinase_4	Bnat_57600_fgenesh1_pm_20_26	Smoe_438337_estExt_fgenesh2_pg_C_20715	Ppat_145714_e_gw1_232_8_1	Crei_112784_e_gwW_3_496_1	Atri_00061_134	Ppat_143099_e_gw1_199_57_1	Atha_AT5G47810_1_PFK2_phosphofructokinase_2	Crei_117679_e_gwW_20_45_1	Bnat_76684_fgenesh1_pg_43_11	Amac_03257T0	Sarc_g3135	Falb_00261T0_00261	Ehux_67580_e_gw1_65_66_1	Bnat_77700_fgenesh1_pg_49_143	Atri_01089_1	Amac_10533T0	Atri_00074_66	Crei_179311_fgenesh2_pg_C_scaffold_66000025	Ehux_438851_estExtDG_fgenesh_newKGs_kg_C_870055	Rfil_569357962_6_phosphofructokinase_Reticulomyxa_filosa	Bnat_81777_fgenesh1_pg_84_14	Atri_00026_92	Rfil_569416077_6_phosphofructokinase_Reticulomyxa_filosa
HG_31216	Spun_03192T0	Cfra_g2273	Sarc_g7857	Amac_12646T0
HG_15881	Spun_06892T0	Cfra_g876	Amac_02358T0	Amac_00853T0	Amac_15400T0	Amac_06538T0	Amac_01071T0	Sarc_g5899	Sarc_g12316
HG_22102	Sarc_g17141	Ehux_238963_gm1_27900033	Ehux_254697_gm1_263800001	Ehux_217657_gm1_7500020	Ehux_205111_gm1_2300177	Ehux_217656_gm1_7500019
HG_14591	Cfra_g276	Sarc_g24899	Sarc_g24898	Bnat_134809_aug1_26_g9517	Sarc_g24903	Sarc_g24904	Ehux_453331_estExtDG_Genemark1_C_790134	Rfil_569311228	Rfil_569311227	Bnat_145954_aug1_106_g20662
HG_30864	Bnat_86194_estExt_fgenesh1_pg_C_80292	Bnat_146924_aug1_124_g21632	Bnat_86571_estExt_fgenesh1_pg_C_110242	Sarc_g4187
HG_32591	Cfra_g709	Sarc_g6112	Cfra_g1536	Falb_00317T0_00317
HG_22976	Cfra_g6553	Sarc_g8591	Scer_YDR393W_Mitochondrial_inner_membrane_protein_required_for_normal_mitochondrial_morphology_may_be_involved_in_fission_of_the_inner_membrane_forms_a_homo_oligomeric_complex_Source_SGD_Acc_S000002801_SHE9_SGD	Spun_07394T0	Crei_175619_fgenesh2_pg_C_scaffold_29000092	Ehux_253761_gm1_188200002
HG_25278	Bnat_64661_fgenesh1_kg_81_33_4637_0_CFAO19119_g1_CFAO_EXTA	Bnat_87626_estExt_fgenesh1_pg_C_220114	Bnat_66959_fgenesh1_pg_2_349	Cfra_g1518	Ehux_460090_estExtDG_Genemark1_C_8200004
HG_32181	Spun_01924T0	Sarc_g9889	Scer_YHL024W_Putative_RNA_binding_protein_required_for_the_expression_of_early_and_middle_sporulation_genes_Source_SGD_Acc_S000001016_RIM4_SGD	Spun_02867T0
HG_6862	Smoe_431542_fgenesh2_pg_C_scaffold_158000010	Smoe_430321_fgenesh2_pg_C_scaffold_128000007	Cfra_g561	Sarc_g2837	Smoe_107507_e_gw1_35_495_1	Ppat_146161_e_gw1_240_13_1	Ppat_149407_e_gw1_297_12_1	Atri_00144_17	Atri_00217_5	Smoe_418809_fgenesh2_pg_C_scaffold_39000202	Ppat_150217_e_gw1_312_23_1	Atha_AT5G05630_1_Amino_acid_permease_family_protein	Atha_AT1G31830_1_Amino_acid_permease_family_protein	Atha_AT3G13620_1_Amino_acid_permease_family_protein	Ehux_55003_gw1_1505_2_1	Atri_00048_163	Atri_00217_4	Atri_00048_162	Atha_AT3G19553_1_Amino_acid_permease_family_protein	Smoe_96930_e_gw1_18_807_1	Atha_AT1G31820_1_Amino_acid_permease_family_protein	Ehux_454057_estExtDG_Genemark1_C_990157	Ehux_73488_e_gw1_234_15_1	Ehux_52699_gw1_103_43_1	Ttra_10605T0_10605	Crei_179587_fgenesh2_pg_C_scaffold_69000063	Bnat_32021_gw1_21_198_1	Bnat_139819_aug1_52_g14527	Ehux_246853_gm1_53300002	Ehux_464278_estExtDG_fgeneshEH_pg_C_430093	Ehux_249501_gm1_78800005	Ppat_94272_scaf_257000059	Ppat_86436_scaf_145000079
HG_25291	Bnat_66599_fgenesh1_pg_1_634	Cfra_g2652	Sarc_g24860	Sarc_g7069	Sarc_g6557
HG_15025	Cfra_g6697	Atha_AT5G52330_1_TRAF_like_superfamily_protein	Ppat_3473_gw1_349_5_1	Ppat_14169_gw1_148_15_1	Atri_00002_268	Atha_AT5G43560_1_TRAF_like_superfamily_protein	Crei_132449_estExt_gwp_1H_C_560007	Atha_AT4G16045_1_TRAF_like_superfamily_protein	Smoe_55167_gw1_24_597_1	Atha_AT1G04300_3_TRAF_like_superfamily_protein
HG_40789	Cfra_g3827	Sarc_g398	Ttra_02582T0_02582
HG_32965	Cfra_g2416	Sarc_g15170	Ehux_99079_fgeneshEH_pg_17_96	Sarc_g9681
HG_26901	Cfra_g307	Sarc_g1680	Sarc_g13617	Sarc_g20496	Scer_YNL213C_Protein_of_unknown_function_null_mutant_lacks_mitochondrial_DNA_and_cannot_grow_on_glycerol_the_authentic_non_tagged_protein_is_detected_in_highly_purified_mitochondria_in_high_throughput_studies_Source_SGD_Acc_S000005157_RRG9_SGD
HG_30554	Bnat_68341_fgenesh1_pg_6_9	Bnat_87484_estExt_fgenesh1_pg_C_210004	Sarc_g23849	Ehux_431656_estExtDG_fgenesh_newKGs_kg_C_10009
HG_21819	Bnat_125586_aug1_1_g294	Cfra_g2617	Sarc_g2349	Ehux_366983_fgenesh_newKGs_kg_240_18_CV069049	Ehux_227934_gm1_14300020	Ehux_450511_estExtDG_Genemark1_C_270058
HG_17144	Smoe_407075_fgenesh2_pg_C_scaffold_6000326	Ppat_166197_1040118	Smoe_91146_e_gw1_11_419_1	Cfra_g2615	Smoe_439354_estExt_fgenesh2_pg_C_60322	Smoe_270751_estExt_fgenesh1_kg_C_110034	Smoe_438544_estExt_fgenesh2_pg_C_30444	Ehux_98852_fgeneshEH_pg_16_78
HG_9644	Atha_AT5G03330_1_Cysteine_proteinases_superfamily_protein	Smoe_144487_estExt_Genewise1_C_80643	Atri_00032_61	Sarc_g3321	Crei_117637_e_gwW_20_121_1	Atha_AT5G04250_1_Cysteine_proteinases_superfamily_protein	Ppat_131513_e_gw1_89_75_1	Atha_AT3G22260_2_Cysteine_proteinases_superfamily_protein	Ppat_159411_120173	Atha_AT3G02070_1_Cysteine_proteinases_superfamily_protein	Ppat_120080_e_gw1_31_201_1	Atri_00009_29	Cfra_g3388	Ppat_154576_e_gw1_431_24_1	Atri_00016_299	Ttra_01755T0_01755_cysteine_type_peptidase_284_aa	Ehux_438907_estExtDG_fgenesh_newKGs_kg_C_880048	Atha_AT2G39320_1_Cysteine_proteinases_superfamily_protein	Ehux_200181_gm1_1100353
HG_70146	Ehux_434249_estExtDG_fgenesh_newKGs_kg_C_170142	Sarc_g24501
HG_15809	Bnat_87280_estExt_fgenesh1_pg_C_180156	Sarc_g4609	Rfil_569366800	Spun_03479T0	Rfil_569378171	Ehux_249228_gm1_75400003	Ehux_203020_gm1_1800079	Ehux_449549_estExtDG_Genemark1_C_170317	Rfil_569417947
HG_64290	Crei_143778_Chlre2_kg_scaffold_9000009	Sarc_g3244
HG_15671	Bnat_58382_fgenesh1_pm_82_9	Crei_150809_Chlre2_kg_scaffold_31000175	Ppat_207743_estExt_Genewise1_C_410130	Smoe_90262_e_gw1_11_497_1	Cfra_g4025	Atri_00078_96	Atha_AT5G62530_1_ALDH12A1_ATP5CDH_P5CDH_aldehyde_dehydrogenase_12A1	Sarc_g17859	Sarc_g15878
HG_14655	Bnat_90569_estExt_fgenesh1_pg_C_730077	Smoe_68863_gw1_6_1365_1	Atha_AT3G23760_1_FUNCTIONS_IN_molecular_function_unknown_INVOLVED_IN_biological_process_unknown_LOCATED_IN_vacuole_EXPRESSED_IN_20_plant_structures_EXPRESSED_DURING_13_growth_stages_BEST_Arabidopsis_thaliana_protein_match_is_transferases_transferring_glycosyl_groups_TAIR_AT4G14100_1_Has_108_Blast_hits_to_104_proteins_in_19_species_Archae_0_Bacteria_0_Metazoa_8_Fungi_0_Plants_90_Viruses_0_Other_Eukaryotes_10_source_NCBI_BLink	Ppat_213647_estExt_Genewise1_C_910092	Smoe_83843_e_gw1_6_1361_1	Atha_AT4G14100_1_transferases_transferring_glycosyl_groups	Atri_00016_4	Ehux_196892_gm1_500071	Cfra_g4876	Sarc_g14292
HG_17021	Sarc_g3967	Spun_05839T0	Spun_00035T0	Scer_YOL158C_Endosomal_ferric_enterobactin_transporter_expressed_under_conditions_of_iron_deprivation_member_of_the_major_facilitator_superfamily_expression_is_regulated_by_Rcs1p_and_affected_by_chloroquine_treatment_Source_SGD_Acc_S000005518_ENB1_SGD	Scer_YHL040C_Transporter_member_of_the_ARN_family_of_transporters_that_specifically_recognize_siderophore_iron_chelates_responsible_for_uptake_of_iron_bound_to_ferrirubin_ferrirhodin_and_related_siderophores_Source_SGD_Acc_S000001032_ARN1_SGD	Scer_YHL047C_Transporter_member_of_the_ARN_family_of_transporters_that_specifically_recognize_siderophore_iron_chelates_responsible_for_uptake_of_iron_bound_to_the_siderophore_triacetylfusarinine_C_Source_SGD_Acc_S000001039_ARN2_SGD	Scer_YEL065W_Ferrioxamine_B_transporter_member_of_the_ARN_family_of_transporters_that_specifically_recognize_siderophore_iron_chelates_transcription_is_induced_during_iron_deprivation_and_diauxic_shift_potentially_phosphorylated_by_Cdc28p_Source_SGD_Acc_S000000791_SIT1_SGD	Scer_YCL073C_Proton_glutathione_antiporter_localized_to_the_vacuolar_and_plasma_membranes_imports_glutathione_from_the_vacuole_and_exports_it_through_the_plasma_membrane_has_a_role_in_resistance_to_oxidative_stress_and_modulation_of_the_PKA_pathway_Source_SGD_Acc_S000000575_GEX1_SGD	Scer_YKR106W_Proton_glutathione_antiporter_localized_to_the_vacuolar_and_plasma_membranes_expressed_at_a_very_low_level_almost_identical_to_paralog_Gex1p_potential_role_in_resistance_to_oxidative_stress_and_modulation_of_the_PKA_pathway_Source_SGD_Acc_S000001814_GEX2_SGD
HG_20132	Ehux_358872_fgenesh_newKGs_kg_74_23_2692842_2	Ehux_65070_e_gw1_31_119_1	Sarc_g1218	Cfra_g6842	Sarc_g23627	Sarc_g1547	Sarc_g2239
HG_14004	Cfra_g5434	Sarc_g19916	Smoe_183198_estExt_Genewise1Plus_C_820016	Atha_AT1G79690_1_atnudt3_NUDT3_nudix_hydrolase_homolog_3	Ppat_94347_scaf_259000015	Atri_00036_84	Atri_00019_58	Rfil_569432584	Ttra_10931T0_10931	Crei_148463_Chlre2_kg_scaffold_21000076	Ttra_04569T0_04569
HG_42818	Cfra_g2212	Sarc_g1817	Falb_03307T0_03307
HG_42785	Sarc_g15337	Amac_12588T0	Amac_14546T0
HG_6470	Bnat_45452_e_gw1_123_4_1	Bnat_48101_estExt_Genewise1_C_220071	Bnat_58136_fgenesh1_pm_56_6	Ehux_465696_estExtDG_fgeneshEH_pg_C_760096	Crei_193755_estExt_fgenesh2_pg_C_480011	Crei_144907_Chlre2_kg_scaffold_12000101	Ehux_73036_e_gw1_209_36_1	Rfil_569431674	Smoe_102595_e_gw1_26_646_1	Ppat_16335_gw1_79_71_1	Ppat_208148_estExt_Genewise1_C_440153	Atha_AT5G19980_1_GONST4_golgi_nucleotide_sugar_transporter_4	Ehux_460348_estExtDG_Genemark1_C_10420008	Ehux_420787_estExtDG_fgenesh_newKGs_pm_C_110066	Ehux_248545_gm1_67800002	Ppat_203718_estExt_Genewise1_C_160017	Ehux_54511_gw1_45_87_1	Atri_00033_243	Sarc_g2364	Ehux_232856_gm1_18500078	Atri_00078_43	Ehux_225527_gm1_12500056	Atri_00116_50	Crei_149680_Chlre2_kg_scaffold_25000159	Atha_AT1G76340_1_GONST3_golgi_nucleotide_sugar_transporter_3	Atri_00025_56	Cfra_g5768	Ehux_234330_gm1_20300038	Ppat_188015_1140095	Smoe_82176_e_gw1_4_1374_1	Ehux_232014_gm1_17700089	Ehux_120415_fgeneshEH_pg_630_1	Ehux_113989_fgeneshEH_pg_204_26	Ehux_437941_estExtDG_fgenesh_newKGs_kg_C_680004	Ehux_367626_fgenesh_newKGs_kg_269_3_2701221_1	Ehux_227963_gm1_14300049
HG_30485	Bnat_64110_fgenesh1_kg_67_27_1790_1_CFAO_EXTA	Ttra_03743T1_03743_antigen_KI_67_948_aa	Ttra_03743T0_03743_antigen_KI_67_1023_aa	Sarc_g7690
HG_70264	Ehux_444805_estExtDG_fgenesh_newKGs_kg_C_3610021	Sarc_g1384
HG_15758	Rfil_569361779_Tetracycline_resistance_protein_class_A_Reticulomyxa_filosa	Sarc_g14719	Rfil_5694123892098_Reticulomyxa_filosa	Cfra_g5978	Ehux_251833_gm1_118900003	Rfil_569307913_major_facilitator_superfamily_Reticulomyxa_filosa	Ehux_214474_gm1_6100133	Cfra_g5064	Sarc_g10340
HG_42767	Cfra_g1567	Sarc_g2535	Spun_04532T0
HG_6448	Ehux_469110_estExtDG_fgeneshEH_pg_C_2500007	Ehux_466849_estExtDG_fgeneshEH_pg_C_1180039	Ehux_199861_gm1_1100033	Scer_YGL114W_Putative_protein_of_unknown_function_predicted_member_of_the_oligopeptide_transporter_OPT_family_of_membrane_transporters_Source_SGD_Acc_S000003082	Ehux_61021_e_gw1_1_160_1	Ppat_111567_e_gw1_2_87_1	Atha_AT1G48370_1_YSL8_YELLOW_STRIPE_like_8	Atha_AT5G24380_1_YSL2_ATYSL2_YELLOW_STRIPE_like_2	Atha_AT4G24120_1_YSL1_ATYSL1_YELLOW_STRIPE_like_1	Atha_AT1G65730_1_YSL7_YELLOW_STRIPE_like_7	Atha_AT3G17650_1_YSL5_PDE321_YELLOW_STRIPE_like_5	Atha_AT3G27020_1_YSL6_YELLOW_STRIPE_like_6	Atha_AT5G53550_1_YSL3_ATYSL3_YELLOW_STRIPE_like_3	Smoe_269976_estExt_fgenesh1_pm_C_1400017	Atha_AT5G41000_1_YSL4_YELLOW_STRIPE_like_4	Atri_00016_219	Atri_00016_222	Ppat_122023_e_gw1_38_51_1	Smoe_179245_estExt_Genewise1Plus_C_510279	Ehux_213888_gm1_5900109	Atri_00016_221	Atri_00029_81	Cfra_g4110	Atri_00029_83	Atri_00154_43	Atri_00103_83	Atri_00154_38	Atri_00154_42	Atri_00029_82	Atha_AT5G45450_1_Oligopeptide_transporter_OPT_superfamily_protein	Atri_00027_6	Atri_00016_220	Atri_00103_82	Atri_00029_80	Atri_00154_40	Atri_00154_41	Ehux_233211_gm1_18900065
HG_64118	Sarc_g15233	Ehux_212183_gm1_5100246
HG_7364	Ppat_65211_scaf_5000075	Ppat_229245_scaf_72000090	Ppat_165366_870061	Ppat_163211_530072	Atha_AT5G46600_1_Aluminium_activated_malate_transporter_family_protein	Atha_AT5G46610_1_Aluminium_activated_malate_transporter_family_protein	Smoe_126297_e_gw1_82_186_1	Sarc_g15532	Atha_AT4G17970_1_ALMT12_ATALMT12_aluminum_activated_malate_transporter_12	Atha_AT2G17470_1_Aluminium_activated_malate_transporter_family_protein	Ppat_127956_e_gw1_68_238_1	Atri_00149_49	Atha_AT4G00910_1_Aluminium_activated_malate_transporter_family_protein	Atha_AT1G25480_1_Aluminium_activated_malate_transporter_family_protein	Atha_AT3G18440_1_AtALMT9_ALMT9_aluminum_activated_malate_transporter_9	Atri_00030_110	Atha_AT1G08430_1_ALMT1_ATALMT1_aluminum_activated_malate_transporter_1	Atha_AT1G18420_1_Aluminium_activated_malate_transporter_family_protein	Atri_00069_26	Atha_AT3G11680_1_Aluminium_activated_malate_transporter_family_protein	Atri_00002_69	Atri_00002_70	Atha_AT1G68600_1_Aluminium_activated_malate_transporter_family_protein	Atri_00125_30	Atha_AT1G08440_1_Aluminium_activated_malate_transporter_family_protein	Atri_00025_23	Atha_AT2G27240_1_Aluminium_activated_malate_transporter_family_protein	Smoe_56569_gw1_22_486_1	Ppat_75463_scaf_53000067	Atha_AT4G17585_1_Aluminium_activated_malate_transporter_family_protein
HG_26868	Cfra_g5038	Bnat_142653_aug1_72_g17361	Sarc_g8009	Sarc_g1236	Bnat_133152_aug1_20_g7860
HG_43081	Cfra_g6671	Sarc_g20555	Ppat_97316_scaf_322000013
HG_9076	Cfra_g1091	Spun_07986T0	Smoe_235299_fgenesh1_pm_C_scaffold_82000006	Rfil_569368241	Atha_AT5G53390_1_O_acyltransferase_WSD1_like_family_protein	Atri_00021_259	Ppat_148539_e_gw1_279_17_1	Atha_AT5G37300_1_WSD1_O_acyltransferase_WSD1_like_family_protein	Atha_AT5G22490_1_O_acyltransferase_WSD1_like_family_protein	Atha_AT5G16350_1_O_acyltransferase_WSD1_like_family_protein	Atha_AT3G49200_1_O_acyltransferase_WSD1_like_family_protein	Atha_AT1G72110_1_O_acyltransferase_WSD1_like_family_protein	Atha_AT5G53380_1_O_acyltransferase_WSD1_like_family_protein	Atha_AT5G12420_1_O_acyltransferase_WSD1_like_family_protein	Atha_AT3G49210_1_O_acyltransferase_WSD1_like_family_protein	Atha_AT3G49190_1_O_acyltransferase_WSD1_like_family_protein	Atha_AT2G38995_1_O_acyltransferase_WSD1_like_family_protein	Smoe_80096_e_gw1_3_287_1	Atri_00007_228	Atha_AT2G43255_2_FUNCTIONS_IN_molecular_function_unknown_INVOLVED_IN_biological_process_unknown_LOCATED_IN_cellular_component_unknown_CONTAINS_InterPro_DOMAIN_s_O_acyltransferase_WSD1_C_terminal_InterPro_IPR009721_BEST_Arabidopsis_thaliana_protein_match_is_O_acyltransferase_WSD1_like_family_protein_TAIR_AT2G38995_1_Has_30201_Blast_hits_to_17322_proteins_in_780_species_Archae_12_Bacteria_1396_Metazoa_17338_Fungi_3422_Plants_5037_Viruses_0_Other_Eukaryotes_2996_source_NCBI_BLink	Atri_00007_229
HG_38771	Ttra_06016T0_06016_acyl_CoA_dehydrogenase_domain_containing_protein_779_aa	Sarc_g3216	Cfra_g6742
HG_32978	Cfra_g1100	Sarc_g22050	Crei_52130_gwH_1388_1_1	Ppat_103756_scaf_4508000001
HG_17221	Sarc_g14797	Ehux_463439_estExtDG_fgeneshEH_pg_C_250145	Ehux_460688_estExtDG_Genemark1_C_18430001	Crei_174471_fgenesh2_pg_C_scaffold_28000071	Falb_02275T0_02275	Spun_01163T0	Amac_07702T0	Amac_09804T0
HG_11259	Cfra_g2393	Cfra_g1838	Sarc_g23891	Sarc_g2660	Crei_175912_fgenesh2_pg_C_scaffold_32000043	Sarc_g23892	Amac_07435T0	Spun_02729T0	Amac_06652T0	Amac_12814T0	Ehux_199381_gm1_1000081	Amac_08330T0	Sarc_g18134	Sarc_g18133	Ehux_233786_gm1_19700028
HG_42744	Sarc_g868	Ehux_120600_fgeneshEH_pg_668_3	Ehux_226576_gm1_13300066
HG_41149	Cfra_g5382	Sarc_g16559	Falb_02134T0_02134
HG_27848	Crei_146651_Chlre2_kg_scaffold_1000475	Sarc_g3052	Ehux_95466_fgeneshEH_pg_3_141	Amac_06081T0	Amac_09294T0
HG_25573	Bnat_89296_estExt_fgenesh1_pg_C_460139	Bnat_145627_aug1_101_g20335	Ehux_103969_fgeneshEH_pg_55_78	Ehux_248802_gm1_70600003	Sarc_g23667
HG_60744	Sarc_g2695	Spun_05623T0
HG_64231	Crei_119014_e_gwW_25_112_1	Sarc_g5814
HG_54511	Bnat_85969_estExt_fgenesh1_pg_C_70142	Sarc_g2119
HG_14153	Crei_141130_Chlre2_kg_scaffold_8000301	Crei_166035_fgenesh2_pg_C_scaffold_8000312	Atri_00021_285	Atha_AT4G18930_1_RNA_ligase_cyclic_nucleotide_phosphodiesterase_family_protein	Ppat_148335_e_gw1_276_85_1	Spun_05005T0	Atha_AT4G18940_1_RNA_ligase_cyclic_nucleotide_phosphodiesterase_family_protein	Ppat_8101_gw1_297_26_1	Rfil_569436515	Ttra_02666T0_02666_cyclic_phosphodiesterase_190_aa	Sarc_g12667
HG_26981	Sarc_g19913	Amac_06677T0	Amac_12839T0	Rfil_5693904869535_partial_Reticulomyxa_filosa	Bnat_142638_aug1_71_g17346
HG_33033	Cfra_g2466	Sarc_g16352	Cfra_g3590	Falb_04733T0_04733
HG_15666	Ppat_230348_scaf_99000071	Sarc_g22488	Smoe_164536_estExt_Genewise1Plus_C_02546	Ppat_134728_e_gw1_114_176_1	Atha_AT1G09010_1_glycoside_hydrolase_family_2_protein	Atri_00025_377	Ehux_231619_gm1_17400048	Bnat_70190_fgenesh1_pg_11_81	Atri_00025_378
HG_21553	Spun_00285T0	Sarc_g17533	Crei_186302_estExt_fgenesh2_pg_C_80197	Crei_181147_fgenesh2_pg_C_scaffold_458000001	Amac_14083T0	Amac_14082T0
HG_38717	Falb_06026T0_06026	Sarc_g17609	Falb_06026T1_06026
HG_42570	Sarc_g7498	Cfra_g6846	Ttra_08483T0_08483
HG_35667	Ehux_214585_gm1_6200024	Amac_05779T0	Sarc_g3084	Amac_12252T0
HG_25673	Sarc_g18569	Ehux_450185_estExtDG_Genemark1_C_230203	Ehux_458748_estExtDG_Genemark1_C_3740031	Ehux_112592_fgeneshEH_pg_172_32	Sarc_g15064
HG_25368	Cfra_g1349	Ehux_460946_estExtDG_fgeneshEH_pg_C_10149	Sarc_g24202	Sarc_g23434	Ehux_443893_estExtDG_fgenesh_newKGs_kg_C_2730036
HG_21704	Cfra_g3402	Sarc_g3813	Sarc_g1120	Sarc_g1118	Sarc_g8922	Ttra_07528T0_07528
HG_20109	Cfra_g2518	Cfra_g670	Cfra_g3972	Sarc_g14870	Sarc_g13725	Sarc_g9455	Ppat_65193_scaf_5000057
HG_12831	Bnat_86083_estExt_fgenesh1_pg_C_80048	Ehux_363397_fgenesh_newKGs_kg_147_44_2694148_1	Ppat_163413_550112	Atha_AT5G08450_1_CONTAINS_InterPro_DOMAIN_s_Histone_deacetylation_protein_Rxt3_InterPro_IPR013951_Has_34444_Blast_hits_to_20801_proteins_in_1175_species_Archae_64_Bacteria_2390_Metazoa_15568_Fungi_3729_Plants_1886_Viruses_208_Other_Eukaryotes_10599_source_NCBI_BLink	Ppat_169112_1980046	Smoe_438869_estExt_fgenesh2_pg_C_40473	Ppat_173107_4110002	Atri_00071_120	Crei_154342_Chlre2_kg_scaffold_82000042	Sarc_g9617	Spun_04356T0	Atri_00071_119
HG_5594	Atha_AT3G57880_1_Calcium_dependent_lipid_binding_CaLB_domain_plant_phosphoribosyltransferase_family_protein	Atha_AT1G22610_1_C2_calcium_lipid_binding_plant_phosphoribosyltransferase_family_protein	Atha_AT5G48060_1_C2_calcium_lipid_binding_plant_phosphoribosyltransferase_family_protein	Ppat_78151_scaf_69000107	Ppat_135464_e_gw1_120_6_1	Ppat_109028_3750002	Atha_AT3G61300_1_C2_calcium_lipid_binding_plant_phosphoribosyltransferase_family_protein	Smoe_123924_e_gw1_73_39_1	Ppat_196984_2800030	Atha_AT1G51570_1_Calcium_dependent_lipid_binding_CaLB_domain_plant_phosphoribosyltransferase_family_protein	Smoe_108987_e_gw1_37_636_1	Atha_AT4G00700_1_C2_calcium_lipid_binding_plant_phosphoribosyltransferase_family_protein	Atri_00022_265	Atri_00022_254	Atri_00078_73	Smoe_403140_fgenesh2_pg_C_scaffold_0001145	Atri_00004_115	Atha_AT5G17980_1_C2_calcium_lipid_binding_plant_phosphoribosyltransferase_family_protein	Ppat_148562_e_gw1_280_29_1	Atri_00004_74	Smoe_411129_fgenesh2_pg_C_scaffold_14000182	Ppat_188539_1200060	Atha_AT1G04150_1_C2_calcium_lipid_binding_plant_phosphoribosyltransferase_family_protein	Atri_00050_35	Atha_AT5G06850_1_C2_calcium_lipid_binding_plant_phosphoribosyltransferase_family_protein	Atri_00009_279	Ppat_199573_3750012	Ppat_196988_2800035	Atha_AT5G12970_1_Calcium_dependent_lipid_binding_CaLB_domain_plant_phosphoribosyltransferase_family_protein	Ppat_99031_scaf_375000009	Atha_AT4G11610_1_C2_calcium_lipid_binding_plant_phosphoribosyltransferase_family_protein	Smoe_93870_e_gw1_14_572_1	Sarc_g1644	Atha_AT4G20080_1_Calcium_dependent_lipid_binding_CaLB_domain_plant_phosphoribosyltransferase_family_protein	Atri_00004_116	Atha_AT1G74720_1_QKY_C2_calcium_lipid_binding_plant_phosphoribosyltransferase_family_protein	Smoe_171388_estExt_Genewise1Plus_C_140417	Atha_AT3G03680_1_C2_calcium_lipid_binding_plant_phosphoribosyltransferase_family_protein	Crei_177919_fgenesh2_pg_C_scaffold_45000054	Crei_187145_estExt_fgenesh2_pg_C_30262	Atha_AT5G03435_1_Ca2_dependent_plant_phosphoribosyltransferase_family_protein	Atha_AT3G61720_1_Ca2_dependent_plant_phosphoribosyltransferase_family_protein	Atha_AT5G44760_1_C2_domain_containing_protein	Ppat_64387_scaf_2000264	Bnat_135963_aug1_31_g10671
HG_33069	Falb_00119T0_00119	Cfra_g4951	Sarc_g9208	Crei_194772_estExt_fgenesh2_pg_C_770032
HG_20122	Cfra_g2326	Atha_AT4G10750_1_Phosphoenolpyruvate_carboxylase_family_protein	Ppat_118855_e_gw1_26_80_1	Atri_00027_82	Atha_AT4G24080_1_ALL1_aldolase_like	Bnat_129037_aug1_8_g3745	Atha_AT4G24070_1_carbon_carbon_lyases
HG_11523	Bnat_66077_fgenesh1_pg_1_112	Bnat_87464_estExt_fgenesh1_pg_C_200189	Ttra_02743T0_02743_phosphate_transporter_181_aa	Cfra_g742	Sarc_g9189	Ehux_227731_gm1_14100091	Spun_07881T0	Amac_01455T0	Falb_05608T0_05608	Amac_05655T0	Scer_YBR106W_Probable_membrane_protein_involved_in_phosphate_transport_pho88_pho86_double_null_mutant_exhibits_enhanced_synthesis_of_repressible_acid_phosphatase_at_high_inorganic_phosphate_concentrations_Source_SGD_Acc_S000000310_PHO88_SGD	Ehux_432612_estExtDG_fgenesh_newKGs_kg_C_50199	Amac_06702T0	Ppat_172706_3740005
HG_42534	Cfra_g5013	Sarc_g22114	Ehux_221331_gm1_9600064
HG_42670	Cfra_g430	Sarc_g13690	Spun_04396T0
HG_41003	Sarc_g24620	Cfra_g1876	Falb_01431T0_01431
HG_22925	Ttra_12343T0_12343	Cfra_g2553	Sarc_g12235	Sarc_g10394	Sarc_g17110	Ttra_10313T0_10313
HG_17234	Crei_101965_e_gwH_1_618_1	Bnat_128856_aug1_7_g3564	Cfra_g1135	Atha_AT4G28706_4_pfkB_like_carbohydrate_kinase_family_protein	Atri_00120_10	Atha_AT5G43910_2_pfkB_like_carbohydrate_kinase_family_protein	Sarc_g11575	Ppat_142875_e_gw1_197_133_1
HG_14458	Cfra_g2532	Spun_05720T0	Scer_YMR008C_Phospholipase_B_lysophospholipase_involved_in_lipid_metabolism_required_for_deacylation_of_phosphatidylcholine_and_phosphatidylethanolamine_but_not_phosphatidylinositol_Source_SGD_Acc_S000004610_PLB1_SGD	Scer_YMR006C_Phospholipase_B_lysophospholipase_involved_in_phospholipid_metabolism_displays_transacylase_activity_in_vitro_overproduction_confers_resistance_to_lysophosphatidylcholine_Source_SGD_Acc_S000004608_PLB2_SGD	Scer_YNL012W_Meiosis_specific_prospore_protein_required_for_meiotic_spindle_pole_body_duplication_and_separation_required_to_produce_bending_force_necessary_for_proper_prospore_membrane_assembly_during_sporulation_has_similarity_to_phospholipase_B_Source_SGD_Acc_S000004957_SPO1_SGD	Scer_YOL011W_Phospholipase_B_lysophospholipase_involved_in_phospholipid_metabolism_hydrolyzes_phosphatidylinositol_and_phosphatidylserine_and_displays_transacylase_activity_in_vitro_Source_SGD_Acc_S000005371_PLB3_SGD	Sarc_g7369	Sarc_g4043	Sarc_g4042	Sarc_g22324
HG_31988	Spun_04401T0	Cfra_g4050	Sarc_g23680	Sarc_g23681
HG_25240	Bnat_56363_estExt_Genewise1Plus_C_960026	Bnat_74220_fgenesh1_pg_28_56	Sarc_g17428	Ttra_11413T0_11413_ion_transporter_406_aa	Ehux_201744_gm1_1400437
HG_42908	Cfra_g3825	Spun_08293T0	Sarc_g5982
HG_39490	Bnat_89266_estExt_fgenesh1_pg_C_460066	Sarc_g16517	Cfra_g343
HG_41039	Sarc_g2243	Smoe_428039_fgenesh2_pg_C_scaffold_97000067	Cfra_g4779
HG_43071	Cfra_g6394	Rfil_5693946718485_Reticulomyxa_filosa	Spun_03159T0
HG_27907	Sarc_g6789	Ehux_201611_gm1_1400304	Bnat_140763_aug1_58_g15471	Ehux_240006_gm1_30000038	Ehux_225426_gm1_12400119
HG_30985	Bnat_90510_estExt_fgenesh1_pg_C_720045	Sarc_g7406	Sarc_g7404	Sarc_g7405
HG_29770	Rfil_569309077	Rfil_5694165180317_Reticulomyxa_filosa	Rfil_5694154770766_Reticulomyxa_filosa	Rfil_569419522	Sarc_g11719
HG_25632	Sarc_g21478	Cfra_g3335	Ttra_09848T0_09848	Sarc_g9146	Sarc_g6194
HG_25463	Sarc_g12778	Cfra_g6026	Sarc_g12779	Cfra_g4700	Ttra_08904T0_08904
HG_19230	Bnat_126574_aug1_2_g1282	Rfil_569366356	Rfil_569431209	Bnat_142372_aug1_69_g17080	Sarc_g1990	Sarc_g10722	Sarc_g17954
HG_19061	Falb_00580T0_00580	Bnat_81603_fgenesh1_pg_82_32	Ehux_313953_fgenesh_newKGs_pm_155_14	Sarc_g8395	Amac_07522T0	Amac_16903T0	Rfil_5694062294586_partial_Reticulomyxa_filosa
HG_11500	Smoe_419616_fgenesh2_pg_C_scaffold_43000097	Ppat_206734_estExt_Genewise1_C_350021	Ppat_60819_fgenesh1_pm_scaffold_287000004	Bnat_87231_estExt_fgenesh1_pg_C_180038	Atha_AT1G15740_1_Leucine_rich_repeat_family_protein	Atri_00033_132	Cfra_g3014	Atri_00159_5	Ppat_195648_2440009	Atha_AT4G23840_1_Leucine_rich_repeat_LRR_family_protein	Crei_153692_Chlre2_kg_scaffold_66000021	Smoe_52320_gw1_55_309_1	Ehux_451402_estExtDG_Genemark1_C_410139	Ttra_02645T0_02645
HG_42752	Cfra_g1423	Sarc_g7861	Spun_07833T0
HG_43053	Ttra_00582T0_00582	Cfra_g6311	Sarc_g9583
HG_2238	Ehux_99164_fgeneshEH_pg_17_181	Ehux_197054_gm1_500233	Ehux_197070_gm1_500249	Ttra_11451T0_11451	Ehux_454312_estExtDG_Genemark1_C_1070078	Ehux_106715_fgeneshEH_pg_81_38	Ehux_109102_fgeneshEH_pg_114_4	Sarc_g5665	Ehux_204822_gm1_2200279	Ehux_217521_gm1_7400101	Ehux_314354_fgenesh_newKGs_pm_175_2	Ehux_311953_fgenesh_newKGs_pm_72_22	Ehux_316705_fgenesh_newKGs_pm_506_3	Ehux_314182_fgenesh_newKGs_pm_166_17	Ehux_216603_gm1_7000090	Ehux_208844_gm1_3600246	Ehux_232266_gm1_18000018	Ehux_364849_fgenesh_newKGs_kg_173_40_2698916_1	Ehux_221151_gm1_9500048	Ehux_254754_gm1_269900002	Ehux_368703_fgenesh_newKGs_kg_323_12_2698916_1	Ehux_455798_estExtDG_Genemark1_C_1570064	Ehux_215635_gm1_6600064	Ehux_223899_gm1_11300094	Ehux_357830_fgenesh_newKGs_kg_62_67_2700318_2	Ehux_310796_fgenesh_newKGs_pm_41_4	Ehux_368844_fgenesh_newKGs_kg_332_7_2700318_2	Ehux_222043_gm1_10100064	Ehux_358904_fgenesh_newKGs_kg_74_55_2698916_1	Ehux_365567_fgenesh_newKGs_kg_189_23_EST_ALL_fasta_Contig1253	Ehux_253596_gm1_178900003	Ehux_115729_fgeneshEH_pg_262_22	Ehux_359048_fgenesh_newKGs_kg_75_106_2700318_2	Ehux_456051_estExtDG_Genemark1_C_1660067	Ehux_226738_gm1_13400063	Ehux_452296_estExtDG_Genemark1_C_600027	Ehux_313809_fgenesh_newKGs_pm_148_7	Ehux_442039_estExtDG_fgenesh_newKGs_kg_C_1700016	Ehux_217031_gm1_7200044	Ehux_116406_fgeneshEH_pg_291_10	Ehux_245465_gm1_46200005	Ehux_237685_gm1_25400036	Ehux_118118_fgeneshEH_pg_380_11	Ehux_245423_gm1_46000003	Ehux_226650_gm1_13300140	Ehux_314641_fgenesh_newKGs_pm_191_3	Ehux_219896_gm1_8800130	Ehux_231747_gm1_17500068	Ehux_218318_gm1_7800217	Ehux_115722_fgeneshEH_pg_262_15	Ehux_200401_gm1_1200067	Ehux_218288_gm1_7800187	Ehux_460698_estExtDG_Genemark1_C_18970002	Ehux_200388_gm1_1200054	Ehux_233394_gm1_19100036	Ehux_226842_gm1_13500015	Ehux_206042_gm1_2500312	Ehux_237418_gm1_25000041	Crei_148806_Chlre2_kg_scaffold_24000205	Ehux_110150_fgeneshEH_pg_131_5	Ehux_246741_gm1_52700001	Bnat_139203_aug1_49_g13911	Ehux_217551_gm1_7400131	Ehux_310744_fgenesh_newKGs_pm_40_14	Ehux_460378_estExtDG_Genemark1_C_10730004	Ehux_106643_fgeneshEH_pg_80_51	Ehux_461358_estExtDG_fgeneshEH_pg_C_40192	Ehux_447470_estExtDG_Genemark1_C_10604	Ehux_232078_gm1_17800036	Ehux_251391_gm1_109200006	Ehux_237827_gm1_25700068	Ehux_209963_gm1_4100013	Ehux_200384_gm1_1200050	Ehux_458508_estExtDG_Genemark1_C_3430039	Ehux_247050_gm1_54500013	Ehux_218314_gm1_7800213	Ehux_238510_gm1_27100055	Ehux_114227_fgeneshEH_pg_210_40	Ehux_225876_gm1_12700082	Ehux_236965_gm1_24300014	Ehux_111241_fgeneshEH_pg_148_30	Ehux_197182_gm1_500361	Ehux_231899_gm1_17600090	Ehux_241426_gm1_33200001	Ehux_237686_gm1_25400037	Ehux_227701_gm1_14100061	Ehux_217522_gm1_7400102	Ehux_238136_gm1_26200048	Ehux_238122_gm1_26200034	Ehux_245422_gm1_46000002	Ehux_233377_gm1_19100019	Ehux_243606_gm1_39300019	Ehux_199996_gm1_1100168	Ehux_213534_gm1_5800023
HG_26871	Ehux_216421_gm1_6900143	Cfra_g841	Sarc_g9770	Ehux_124680_fgeneshEH_pg_6219_1	Sarc_g19738
HG_9710	Cfra_g1646	Sarc_g16731	Cfra_g4655	Cfra_g5031	Cfra_g4542	Sarc_g24396	Sarc_g15471	Cfra_g4180	Sarc_g17991	Sarc_g10228	Sarc_g5766	Sarc_g17625	Sarc_g17627	Sarc_g22871	Sarc_g8863	Sarc_g20455	Sarc_g22816	Ttra_07718T0_07718	Spun_08793T0
HG_62922	Spun_03332T0	Sarc_g12764
HG_30283	Smoe_440920_estExt_fgenesh2_pg_C_130147	Atri_00057_86	Cfra_g3142	Atha_AT5G26940_1_Polynucleotidyl_transferase_ribonuclease_H_like_superfamily_protein
HG_19284	Bnat_88678_estExt_fgenesh1_pg_C_360055	Spun_05046T0	Cfra_g3672	Sarc_g5965	Ttra_08504T0_08504	Spun_01957T0	Ttra_09516T0_09516
HG_7590	Smoe_413295_fgenesh2_pg_C_scaffold_20000156	Ehux_225389_gm1_12400082	Ppat_135745_e_gw1_122_83_1	Atha_AT1G54570_1_Esterase_lipase_thioesterase_family_protein	Crei_176249_fgenesh2_pg_C_scaffold_31000162	Spun_04306T0	Ppat_233118_estExt_fgenesh2_pg_C_710098	Ppat_174935_90237	Spun_06129T0	Atri_00057_149	Atri_00057_151	Ppat_105252_310009	Atri_00016_141	Atha_AT5G41120_1_Esterase_lipase_thioesterase_family_protein	Crei_175615_fgenesh2_pg_C_scaffold_29000088	Smoe_267179_estExt_fgenesh1_pm_C_100050	Atha_AT3G02030_1_transferases_transferring_acyl_groups_other_than_amino_acyl_groups_acyltransferases	Bnat_125940_aug1_1_g648	Atha_AT5G41130_2_Esterase_lipase_thioesterase_family_protein	Atha_AT3G26840_1_Esterase_lipase_thioesterase_family_protein	Ppat_220851_estExt_Genewise1_C_2010013	Atha_AT3G26820_1_Esterase_lipase_thioesterase_family_protein	Ehux_218455_gm1_7900117	Ehux_195879_gm1_400001	Ehux_44795_gw1_600_1_1	Ehux_194076_gm1_100376	Sarc_g8448	Atri_00057_150
HG_60975	Cfra_g6095	Ehux_467206_estExtDG_fgeneshEH_pg_C_1320065
HG_21835	Ehux_459833_estExtDG_Genemark1_C_6540006	Ehux_455373_estExtDG_Genemark1_C_1410082	Sarc_g4439	Ehux_103044_fgeneshEH_pg_46_53	Ehux_448837_estExtDG_Genemark1_C_110139	Ehux_238591_gm1_27300026
HG_19330	Bnat_87628_estExt_fgenesh1_pg_C_220125	Bnat_146998_aug1_126_g21706	Bnat_88982_estExt_fgenesh1_pg_C_410126	Bnat_139412_aug1_50_g14120	Ehux_352637_fgenesh_newKGs_kg_17_118_CX777786	Ehux_243518_gm1_39000025	Sarc_g3648
HG_7568	Atha_AT1G03260_1_SNARE_associated_Golgi_protein_family	Atri_00045_117	Bnat_88484_estExt_fgenesh1_pg_C_320152	Bnat_91635_estExt_fgenesh1_pg_C_1100006	Rfil_569382346	Ppat_5701_gw1_407_18_1	Ppat_122103_e_gw1_38_118_1	Ppat_154146_e_gw1_412_11_1	Smoe_66469_gw1_10_960_1	Atha_AT1G22850_1_SNARE_associated_Golgi_protein_family	Ppat_24478_gw1_36_121_1	Ppat_4853_gw1_277_21_1	Crei_153074_Chlre2_kg_scaffold_53000006	Crei_167295_fgenesh2_pg_C_scaffold_3000305	Ppat_152132_e_gw1_355_45_1	Bnat_91828_estExt_fgenesh1_pg_C_1220020	Atha_AT5G19070_1_SNARE_associated_Golgi_protein_family	Crei_146768_Chlre2_kg_scaffold_1000592	Ehux_96820_fgeneshEH_pg_7_193	Ehux_351401_fgenesh_newKGs_kg_11_30_EST_ALL_fasta_Contig2296	Bnat_141698_aug1_64_g16406	Ehux_448183_estExtDG_Genemark1_C_50417	Atri_00025_71	Ehux_457911_estExtDG_Genemark1_C_2840039	Sarc_g23464	Ttra_11354T0_11354_SNARE_associated_Golgi_protein_225_aa	Ehux_214358_gm1_6100017	Crei_193642_estExt_fgenesh2_pg_C_450043
HG_13127	Cfra_g3117	Cfra_g6118	Cfra_g6641	Cfra_g3118	Cfra_g6117	Cfra_g6755	Sarc_g20720	Cfra_g6913	Sarc_g15335	Spun_01942T0	Cfra_g7009	Cfra_g7035
HG_42957	Cfra_g4678	Sarc_g19417	Bnat_130813_aug1_12_g5521
HG_30962	Spun_04555T0	Cfra_g5285	Sarc_g12860	Ttra_12431T0_12431
HG_22528	Ppat_173247_4300014	Cfra_g1709	Sarc_g23163	Ehux_248740_gm1_70000006	Ehux_115394_fgeneshEH_pg_251_4	Ttra_03843T0_03843
HG_8531	Cfra_g5516	Crei_182736_estExt_fgenesh2_kg_C_20101	Smoe_90072_e_gw1_11_1083_1	Scer_YFL028C_Part_of_evolutionarily_conserved_CCR4_NOT_regulatory_complex_contains_single_ABC_type_ATPase_domain_but_no_transmembrane_domain_interacts_with_several_subunits_of_Mediator_Source_SGD_Acc_S000001866_CAF16_SGD	Amac_01728T0	Sarc_g24980	Spun_03112T0	Ttra_09854T0_09854_CCR4_Not_complex_subunit_Caf16_343_aa	Atha_AT5G44110_1_ATPOP1_ATNAP2_POP1_P_loop_containing_nucleoside_triphosphate_hydrolases_superfamily_protein	Atha_AT1G03905_1_P_loop_containing_nucleoside_triphosphate_hydrolases_superfamily_protein	Ppat_218855_estExt_Genewise1_C_1640037	Atri_00067_59	Crei_107874_e_gwH_68_12_1	Ppat_179405_350212	Smoe_73877_e_gw1_0_2569_1	Amac_04218T0	Atha_AT5G02270_2_NAP9_non_intrinsic_ABC_protein_9	Atri_00003_199	Ehux_216987_gm1_7100233	Ehux_45550_gw1_133_21_1	Ehux_317717_fgenesh_newKGs_pm_1612_1	Sarc_g24978	Sarc_g19839
HG_38674	Sarc_g4139	Ehux_100420_fgeneshEH_pg_24_6	Cfra_g4657
HG_9956	Bnat_85859_estExt_fgenesh1_pg_C_60277	Atri_00009_175	Spun_00962T0	Atha_AT1G02260_1_Divalent_ion_symporter	Ehux_229845_gm1_15900009	Ehux_226323_gm1_13100109	Smoe_148775_estExt_Genewise1_C_200588	Smoe_97439_e_gw1_19_698_1	Ppat_190982_1550032	Ppat_182280_550180	Smoe_98013_e_gw1_20_103_1	Ppat_139294_e_gw1_155_72_1	Atri_00168_23	Atri_00168_25	Atri_00168_22	Cfra_g6551	Amac_13053T0	Atri_00168_24
HG_30808	Ehux_444262_estExtDG_fgenesh_newKGs_kg_C_3050008	Ehux_459289_estExtDG_Genemark1_C_4720017	Ehux_125317_fgeneshEH_pg_9093_1	Sarc_g8896
HG_12347	Sarc_g5352	Ttra_02670T0_02670	Cfra_g3206	Cfra_g6870	Cfra_g6980	Sarc_g6701	Sarc_g14763	Sarc_g5065	Sarc_g7176	Cfra_g6467	Sarc_g646	Sarc_g20563	Sarc_g4941
HG_12106	Bnat_62450_fgenesh1_kg_36_2_4415_1_CFAO_EXTA	Bnat_78374_fgenesh1_pg_54_66	Sarc_g14394	Crei_98780_e_gwH_4_335_1	Crei_106305_e_gwH_42_64_1	Crei_113381_e_gwW_4_333_1	Ttra_11265T0_11265_integral_membrane_protein_344_aa	Cfra_g2493	Bnat_136795_aug1_36_g11503	Crei_134770_estExt_gwp_1W_C_40255	Crei_106309_e_gwH_42_66_1	Rfil_569423989	Crei_54657_estExt_GenewiseH_1_C_40331
HG_39093	Cfra_g1420	Sarc_g13447	Ehux_230704_gm1_16600037
HG_30821	Sarc_g24346	Cfra_g327	Sarc_g19229	Ehux_366369_fgenesh_newKGs_kg_214_30_2691161_3
HG_30516	Cfra_g3654	Bnat_75407_fgenesh1_pg_34_96	Sarc_g15509	Ehux_462318_estExtDG_fgeneshEH_pg_C_120229
HG_15515	Ppat_5113_gw1_362_9_1	Ppat_51590_gw1_10_282_1	Ppat_51572_gw1_10_279_1	Smoe_74876_e_gw1_0_1300_1	Atha_AT4G25030_1_unknown_protein_BEST_Arabidopsis_thaliana_protein_match_is_unknown_protein_TAIR_AT5G45410_3_Has_125_Blast_hits_to_125_proteins_in_36_species_Archae_2_Bacteria_31_Metazoa_0_Fungi_4_Plants_88_Viruses_0_Other_Eukaryotes_0_source_NCBI_BLink	Atha_AT5G45410_1_unknown_protein_BEST_Arabidopsis_thaliana_protein_match_is_unknown_protein_TAIR_AT4G25030_2_Has_124_Blast_hits_to_124_proteins_in_34_species_Archae_2_Bacteria_31_Metazoa_0_Fungi_0_Plants_91_Viruses_0_Other_Eukaryotes_0_source_NCBI_BLink	Atri_00048_173	Atri_00129_34	Smoe_402211_fgenesh2_pg_C_scaffold_0000216	Sarc_g18622
HG_20112	Cfra_g1916	Sarc_g20685	Sarc_g12707	Sarc_g5210	Rfil_5693963697947_Reticulomyxa_filosa	Rfil_569365882	Sarc_g23364
HG_11070	Bnat_74518_fgenesh1_pg_29_127	Atha_AT3G14920_1_Peptide_N4_N_acetyl_beta_glucosaminyl_asparagine_amidase_A_protein	Atri_00021_9	Ppat_41788_gw1_45_155_1	Smoe_11675_gw1_7_201_1	Ppat_31214_gw1_465_15_1	Ppat_128555_e_gw1_71_128_1	Ppat_68569_scaf_19000102	Atha_AT5G05480_1_Peptide_N4_N_acetyl_beta_glucosaminyl_asparagine_amidase_A_protein	Sarc_g4196	Ehux_437477_estExtDG_fgenesh_newKGs_kg_C_600037	Bnat_143255_aug1_77_g17963	Sarc_g20815	Smoe_417352_fgenesh2_pg_C_scaffold_34000128	Smoe_415168_fgenesh2_pg_C_scaffold_26000098
HG_6807	Ttra_08957T0_08957	Ttra_12141T0_12141	Ttra_11644T0_11644	Ttra_04781T0_04781_ankyrin_276_aa	Ttra_11283T0_11283_ankyrin_repeat_domain_containing_protein_750_aa	Ttra_09575T0_09575	Ttra_03103T0_03103_ankyrin_domain_containing_protein_371_aa	Ttra_10381T0_10381	Sarc_g1273	Sarc_g4214	Cfra_g4392	Ttra_03934T0_03934_ankyrin_domain_containing_protein_363_aa	Cfra_g701	Sarc_g23685	Ttra_07494T0_07494	Ttra_05430T0_05430	Sarc_g1462	Sarc_g6888	Cfra_g1584	Sarc_g2045	Ttra_06817T0_06817	Ttra_05941T0_05941	Ttra_03909T0_03909	Sarc_g24393	Ttra_01614T0_01614	Sarc_g17878	Sarc_g5853	Ttra_10248T0_10248	Sarc_g15399	Sarc_g15143	Ttra_10174T0_10174	Sarc_g2714	Sarc_g20184	Ttra_00001T0_00001
HG_30908	Bnat_87599_estExt_fgenesh1_pg_C_220073	Sarc_g7479	Ehux_95066_fgeneshEH_pg_1_337	Sarc_g8299
HG_32940	Cfra_g331	Sarc_g3169	Sarc_g11903	Falb_04440T0_04440
HG_30875	Bnat_86471_estExt_fgenesh1_pg_C_100323	Ehux_356053_fgenesh_newKGs_kg_43_106_jgi_JGI_CAHN6150_fwd	Sarc_g20724	Ehux_204276_gm1_2100163
HG_9023	Cfra_g6100	Scer_YLR290C_Putative_protein_of_unknown_function_the_authentic_non_tagged_protein_is_detected_in_highly_purified_mitochondria_in_high_throughput_studies_YLR290C_is_not_an_essential_gene_Source_SGD_Acc_S000004281	Smoe_93869_e_gw1_14_1001_1	Smoe_116985_e_gw1_55_431_1	Ppat_6130_gw1_185_24_1	Ppat_139377_e_gw1_156_59_1	Ppat_133255_e_gw1_101_70_1	Atha_AT1G32220_1_NAD_P_binding_Rossmann_fold_superfamily_protein	Crei_117171_e_gwW_19_232_1	Atri_00048_43	Ppat_25906_gw1_35_187_1	Ehux_210462_gm1_4300227	Atha_AT5G15910_1_NAD_P_binding_Rossmann_fold_superfamily_protein	Atha_AT5G10730_1_NAD_P_binding_Rossmann_fold_superfamily_protein	Sarc_g5833	Atri_00006_252	Ehux_110348_fgeneshEH_pg_133_62	Rfil_5694070744256_Reticulomyxa_filosa	Rfil_569433331	Ehux_113551_fgeneshEH_pg_192_6	Sarc_g2169
HG_14617	Ppat_233852_estExt_fgenesh2_pg_C_1080026	Ppat_64527_scaf_2000404	Ppat_167323_1430031	Atha_AT3G52250_1_Duplicated_homeodomain_like_superfamily_protein	Ppat_76816_scaf_61000017	Sarc_g6658	Ppat_233855_estExt_fgenesh2_pg_C_1080031	Ppat_167320_1430028	Atri_00108_28	Smoe_438226_estExt_fgenesh2_pg_C_20365
HG_42747	Sarc_g9602	Rfil_569423252	Rfil_569378788
HG_41698	Cfra_g589	Sarc_g24289	Ehux_212187_gm1_5100250
HG_9652	Bnat_88092_estExt_fgenesh1_pg_C_280037	Spun_08583T0	Scer_YNL212W_Cytoplasmic_protein_of_unknown_function_possibly_involved_in_vacuolar_protein_degradation_not_essential_for_proteasome_dependent_degradation_of_fructose_1_6_bisphosphatase_FBPase_null_mutants_exhibit_normal_growth_Source_SGD_Acc_S000005156_VID27_SGD	Cfra_g832	Sarc_g2093	Ttra_00952T0_00952_Vid27_family_protein_717_aa	Rfil_569365744_Cytoplasmic_protein_of_unknown_function_Reticulomyxa_filosa	Amac_12390T0	Amac_14041T0	Atri_00058_235	Smoe_154156_estExt_Genewise1_C_460223	Atha_AT4G33400_1_Vacuolar_import_degradation_Vid27_related_protein	Ppat_154861_e_gw1_444_3_1	Ppat_198241_3180010	Ppat_186834_980087	Atha_AT3G19240_1_Vacuolar_import_degradation_Vid27_related_protein	Falb_00910T0_00910	Crei_193041_estExt_fgenesh2_pg_C_370041	Sarc_g21649
HG_30752	Bnat_80103_fgenesh1_pg_67_112	Amac_02153T0	Amac_00642T0	Sarc_g11359
HG_25335	Cfra_g113	Bnat_87981_estExt_fgenesh1_pg_C_260163	Sarc_g185	Bnat_76008_fgenesh1_pg_38_101	Sarc_g7575
HG_60642	Cfra_g3361	Rfil_569379386
HG_24181	Ehux_232687_gm1_18400008	Ehux_448490_estExtDG_Genemark1_C_80172	Ehux_456539_estExtDG_Genemark1_C_1840052	Bnat_141067_aug1_60_g15775	Sarc_g16445	Ppat_92361_scaf_224000010
HG_20148	Cfra_g4828	Sarc_g7793	Crei_174823_fgenesh2_pg_C_scaffold_26000205	Ehux_114097_fgeneshEH_pg_207_8	Ehux_219726_gm1_8700161	Ehux_447975_estExtDG_Genemark1_C_40460	Ehux_228333_gm1_14500121
HG_60401	Sarc_g947	Ehux_463086_estExtDG_fgeneshEH_pg_C_210049
HG_10290	Sarc_g14572	Bnat_85765_estExt_fgenesh1_pg_C_60049	Cfra_g686	Sarc_g17599	Sarc_g4992	Cfra_g614	Sarc_g6834	Sarc_g18623	Sarc_g8852	Sarc_g8766	Sarc_g4239	Sarc_g4676	Sarc_g13052	Sarc_g2951	Sarc_g11104	Sarc_g9303	Sarc_g5604
HG_39070	Cfra_g536	Sarc_g5219	Bnat_134022_aug1_23_g8730
HG_47865	Ehux_359202_fgenesh_newKGs_kg_78_65_EST_ALL_fasta_Contig9432	Ehux_438278_estExtDG_fgenesh_newKGs_kg_C_730061	Sarc_g5191
HG_14307	Smoe_411467_fgenesh2_pg_C_scaffold_15000069	Ppat_56950_fgenesh1_pm_scaffold_49000031	Spun_00889T0	Sarc_g9264	Sarc_g14828	Scer_YPR201W_Plasma_membrane_metalloid_H_antiporter_transports_arsenite_and_antimonite_required_for_resistance_to_arsenic_compounds_transcription_is_activated_by_Arr1p_in_the_presence_of_arsenite_Source_SGD_Acc_S000006405_ARR3_SGD	Sarc_g2149	Sarc_g15752	Smoe_413033_fgenesh2_pg_C_scaffold_19000255	Sarc_g1266	Sarc_g15751
HG_17291	Bnat_77055_fgenesh1_pg_45_97	Bnat_90009_estExt_fgenesh1_pg_C_600036	Ehux_446936_estExtDG_fgenesh_newKGs_kg_C_12000005	Ehux_447067_estExtDG_fgenesh_newKGs_kg_C_14630001	Bnat_85503_estExt_fgenesh1_pg_C_40237	Cfra_g271	Sarc_g24693	Bnat_138559_aug1_45_g13267
HG_11498	Bnat_50950_estExt_Genewise1_C_1010028	Bnat_86287_estExt_fgenesh1_pg_C_90203	Bnat_86292_estExt_fgenesh1_pg_C_90208	Ehux_107327_fgeneshEH_pg_89_103	Ehux_200715_gm1_1200381	Ehux_439617_estExtDG_fgenesh_newKGs_kg_C_1040032	Ehux_444168_estExtDG_fgenesh_newKGs_kg_C_2960010	Ehux_109740_fgeneshEH_pg_124_16	Bnat_36961_e_gw1_17_78_1	Ehux_212893_gm1_5500131	Ehux_219806_gm1_8800040	Ehux_202627_gm1_1700150	Ehux_226109_gm1_13000042	Sarc_g1015
HG_11088	Bnat_82009_fgenesh1_pg_86_72	Bnat_91607_estExt_fgenesh1_pg_C_1080041	Bnat_140187_aug1_54_g14895	Bnat_139361_aug1_50_g14069	Bnat_89982_estExt_fgenesh1_pg_C_590093	Sarc_g17600	Sarc_g2098	Bnat_86515_estExt_fgenesh1_pg_C_110078	Cfra_g3663	Ehux_452658_estExtDG_Genemark1_C_660024	Ehux_432471_estExtDG_fgenesh_newKGs_kg_C_50032	Sarc_g19537	Ehux_113449_fgeneshEH_pg_189_32	Sarc_g13261	Sarc_g19536
HG_30378	Cfra_g3130	Sarc_g9036	Ehux_100135_fgeneshEH_pg_22_80	Ehux_125045_fgeneshEH_pg_7725_1
HG_19853	Amac_03851T0	Amac_07017T0	Amac_04801T0	Sarc_g5295	Spun_06085T0	Falb_04432T0_04432	Ttra_02783T0_02783
HG_17137	Bnat_47261_estExt_Genewise1_C_120026	Bnat_52777_estExt_Genewise1Plus_C_110101	Cfra_g5943	Spun_04607T0	Sarc_g24663	Rfil_5694042365333_Reticulomyxa_filosa	Ttra_08003T0_08003	Sarc_g3676
HG_60332	Sarc_g9873	Spun_05694T0
HG_17201	Sarc_g24757	Cfra_g5997	Cfra_g3154	Sarc_g16778	Sarc_g5305	Sarc_g6460	Ttra_11745T0_11745	Sarc_g7777
HG_7243	Sarc_g16095	Sarc_g23747	Ehux_102687_fgeneshEH_pg_41_111	Sarc_g21840	Sarc_g11324	Sarc_g18815	Sarc_g741	Sarc_g18520	Sarc_g11266	Sarc_g16892	Sarc_g20320	Sarc_g23748	Sarc_g13905	Sarc_g18805	Sarc_g10833	Sarc_g21557	Sarc_g19310	Sarc_g1354	Sarc_g15720	Sarc_g5000	Sarc_g13247	Sarc_g15017	Sarc_g21306	Sarc_g20156	Sarc_g17523	Sarc_g21700	Sarc_g18519	Sarc_g13796	Sarc_g12471	Sarc_g17527
HG_35683	Ehux_237236_gm1_24700010	Ehux_439321_estExtDG_fgenesh_newKGs_kg_C_980008	Sarc_g19369	Bnat_36992_e_gw1_17_191_1
HG_27008	Cfra_g5356	Sarc_g24709	Sarc_g24706	Ttra_00711T0_00711_phosphonoacetate_hydrolase_429_aa	Rfil_569371969
HG_17119	Cfra_g75	Ehux_215087_gm1_6400018	Sarc_g15292	Sarc_g17173	Sarc_g9387	Sarc_g20620	Sarc_g5738	Sarc_g17172
HG_13527	Ppat_171963_3210005	Ppat_160670_250017	Smoe_447003_estExt_fgenesh2_pg_C_820023	Ehux_468023_estExtDG_fgeneshEH_pg_C_1680031	Smoe_413436_fgenesh2_pg_C_scaffold_20000297	Bnat_90231_estExt_fgenesh1_pg_C_650096	Smoe_403220_fgenesh2_pg_C_scaffold_1000057	Smoe_444652_estExt_fgenesh2_pg_C_460037	Crei_166977_fgenesh2_pg_C_scaffold_5000446	Smoe_403219_fgenesh2_pg_C_scaffold_1000056	Sarc_g8191
HG_13494	Spun_07485T0	Atha_AT1G14290_1_SBH2_sphingoid_base_hydroxylase_2	Atri_00010_420	Atha_AT1G69640_1_SBH1_sphingoid_base_hydroxylase_1	Atri_00010_343	Ppat_108075_2220003	Smoe_74254_e_gw1_0_1390_1	Scer_YDR297W_Sphinganine_C4_hydroxylase_catalyses_the_conversion_of_sphinganine_to_phytosphingosine_in_sphingolipid_biosyntheis_Source_SGD_Acc_S000002705_SUR2_SGD	Crei_186886_estExt_fgenesh2_pg_C_50294	Sarc_g24705	Cfra_g4132
HG_11357	Sarc_g18900	Atha_AT3G61540_1_alpha_beta_Hydrolases_superfamily_protein	Crei_117386_e_gwW_19_213_1	Ppat_222694_estExt_Genewise1_C_2410012	Smoe_97686_e_gw1_19_687_1	Atri_00053_42	Ehux_310203_fgenesh_newKGs_pm_26_26	Ehux_250066_gm1_86700003	Ehux_437595_estExtDG_fgenesh_newKGs_kg_C_610074	Ehux_460555_estExtDG_Genemark1_C_13400002	Ehux_113934_fgeneshEH_pg_203_5	Smoe_442859_estExt_fgenesh2_pg_C_280023	Smoe_418581_fgenesh2_pg_C_scaffold_38000179	Ehux_205549_gm1_2400241	Smoe_423380_fgenesh2_pg_C_scaffold_61000086
HG_38956	Cfra_g4436	Sarc_g19550	Ehux_244681_gm1_42900022
HG_81677	Sarc_g3883	Bnat_128014_aug1_5_g2722
HG_28793	Ehux_43594_gw1_79_11_1	Sarc_g11197	Sarc_g660	Ehux_49932_gw1_3013_1_1	Bnat_22277_gw1_45_35_1
HG_22928	Sarc_g18250	Spun_04279T0	Amac_12566T0	Amac_08326T0	Amac_07431T0	Amac_07433T0
HG_25430	Bnat_77131_fgenesh1_pg_46_8	Sarc_g3830	Cfra_g3626	Ehux_450831_estExtDG_Genemark1_C_320300	Ehux_228645_gm1_14900058
HG_7382	Bnat_44825_e_gw1_103_7_1	Atri_00061_117	Atri_00061_108	Atha_AT3G57520_1_AtSIP2_SIP2_seed_imbibition_2	Ppat_202553_estExt_Genewise1_C_100087	Smoe_140678_estExt_Genewise1_C_11216	Atri_00046_63	Ppat_104518_80005	Crei_122516_e_gwW_67_2_1	Atri_00103_113	Atri_00166_31	Atha_AT1G55740_1_AtSIP1_SIP1_seed_imbibition_1	Atri_00008_77	Atha_AT5G20250_4_DIN10_Raffinose_synthase_family_protein	Atri_00085_14	Atha_AT5G40390_1_SIP1_Raffinose_synthase_family_protein	Atri_00021_101	Atri_00166_30	Atri_00003_54	Ehux_249968_gm1_85000001	Atri_00003_55	Ehux_466449_estExtDG_fgeneshEH_pg_C_1030030	Atri_00021_99	Atha_AT4G01970_1_AtSTS_STS_stachyose_synthase	Cfra_g3210	Atri_00021_100	Ehux_439480_estExtDG_fgenesh_newKGs_kg_C_1020020	Ppat_157928_e_gw1_2626_1_1	Amac_05020T0
HG_39270	Cfra_g4219	Ehux_213070_gm1_5600071	Sarc_g1369
HG_44807	Ehux_225873_gm1_12700079	Ehux_232363_gm1_18100014	Sarc_g2439
HG_10577	Sarc_g19126	Cfra_g5398	Bnat_55275_estExt_Genewise1Plus_C_550036	Bnat_89202_estExt_fgenesh1_pg_C_450086	Bnat_84806_estExt_fgenesh1_pg_C_10103	Bnat_56666_estExt_Genewise1Plus_C_1120006	Bnat_140538_aug1_56_g15246	Bnat_65079_fgenesh1_kg_96_14_1042_1_CFAO_EXTA	Crei_100535_e_gwH_13_101_1	Sarc_g21039	Sarc_g14977	Crei_156428_acegs_kg_scaffold_10000058	Spun_06141T0	Crei_166537_fgenesh2_pg_C_scaffold_5000006	Bnat_88287_estExt_fgenesh1_pg_C_300073	Sarc_g8219
HG_6476	Cfra_g2908	Sarc_g16158	Cfra_g2126	Ehux_442754_estExtDG_fgenesh_newKGs_kg_C_1970023	Ehux_442901_estExtDG_fgenesh_newKGs_kg_C_2060002	Sarc_g13909	Cfra_g447	Cfra_g302	Sarc_g3430	Sarc_g5266	Sarc_g3689	Ehux_202966_gm1_1800025	Cfra_g2641	Cfra_g6927	Sarc_g3212	Cfra_g591	Ehux_240775_gm1_31500040	Ehux_95760_fgeneshEH_pg_3_435	Ehux_208270_gm1_3500051	Ehux_237062_gm1_24400043	Ehux_97347_fgeneshEH_pg_9_204	Ehux_457313_estExtDG_Genemark1_C_2360024	Sarc_g16106	Ehux_115541_fgeneshEH_pg_255_28	Ehux_107152_fgeneshEH_pg_88_11	Sarc_g5597	Sarc_g13287	Sarc_g4067	Sarc_g16105	Sarc_g21880	Sarc_g3942	Sarc_g19549	Sarc_g5686	Sarc_g14737	Cfra_g6638	Ehux_453598_estExtDG_Genemark1_C_880019
HG_69898	Ehux_242582_gm1_36300040	Sarc_g6215
HG_30883	Bnat_86768_estExt_fgenesh1_pg_C_130207	Sarc_g1634	Sarc_g2582	Cfra_g3157
HG_21802	Bnat_80402_fgenesh1_pg_70_105	Spun_02677T0	Sarc_g2274	Ehux_422141_estExtDG_fgenesh_newKGs_pm_C_580026	Amac_09011T0	Amac_12035T0
HG_15641	Ppat_171260_2830008	Cfra_g1807	Cfra_g5753	Sarc_g11882	Sarc_g11736	Sarc_g22745	Sarc_g8415	Sarc_g9187	Sarc_g19275
HG_19064	Bnat_71695_fgenesh1_pg_16_193	Bnat_63040_fgenesh1_kg_46_27_4743_1_CFAO_EXTA	Bnat_90817_estExt_fgenesh1_pg_C_800049	Bnat_82295_fgenesh1_pg_90_37	Bnat_141404_aug1_62_g16112	Ehux_213894_gm1_5900115	Sarc_g4307
HG_81790	Sarc_g18780	Ttra_04686T0_04686
HG_32930	Cfra_g243	Sarc_g6546	Bnat_144525_aug1_88_g19233	Sarc_g21742
HG_22905	Cfra_g875	Sarc_g17525	Ehux_222266_gm1_10200109	Ehux_222723_gm1_10400169	Ehux_238753_gm1_27500061	Ehux_110560_fgeneshEH_pg_136_39
HG_17696	Falb_05498T0_05498	Crei_172450_fgenesh2_pg_C_scaffold_18000116	Scer_YJR116W_Putative_protein_of_unknown_function_null_mutant_is_sensitive_to_expression_of_the_top1_T722A_allele_Source_SGD_Acc_S000003877_TDA4_SGD	Amac_10148T0	Amac_08742T0	Ehux_224769_gm1_11900121	Sarc_g12466	Scer_YPR114W_Putative_protein_of_unknown_function_Source_SGD_Acc_S000006318
HG_22462	Sarc_g19716	Cfra_g3104	Ehux_112855_fgeneshEH_pg_177_20	Bnat_134884_aug1_27_g9592	Crei_160761_fgenesh2_kg_C_scaffold_7000048	Ehux_357142_fgenesh_newKGs_kg_56_13_EST_ALL_fasta_Contig2234
HG_17350	Bnat_85058_estExt_fgenesh1_pg_C_20064	Ehux_99890_fgeneshEH_pg_21_67	Rfil_569417486_putative_hydroxylase_Reticulomyxa_filosa	Ehux_238712_gm1_27500020	Ehux_230596_gm1_16500047	Cfra_g551	Sarc_g24353	Ehux_463418_estExtDG_fgeneshEH_pg_C_250095
HG_15590	Cfra_g5233	Ppat_162677_460062	Smoe_444701_estExt_fgenesh2_pg_C_460144	Sarc_g21520	Amac_16843T0	Spun_07506T0	Amac_13300T0	Ehux_95217_fgeneshEH_pg_1_488	Smoe_427914_fgenesh2_pg_C_scaffold_96000021
HG_32984	Cfra_g1186	Sarc_g17914	Ehux_204041_gm1_2000361	Sarc_g5528
HG_13571	Atha_AT1G03370_1_C2_calcium_lipid_binding_and_GRAM_domain_containing_protein	Atri_00061_201	Ppat_127880_e_gw1_67_23_1	Ppat_197248_2880002	Smoe_118690_e_gw1_59_157_1	Ppat_224326_estExt_Genewise1_C_2840026	Ppat_177866_260191	Atha_AT5G50170_1_C2_calcium_lipid_binding_and_GRAM_domain_containing_protein	Ppat_138358_e_gw1_145_9_1	Atri_00049_229	Sarc_g4876
HG_42204	Sarc_g19299	Sarc_g19775	Ehux_112708_fgeneshEH_pg_174_28
HG_8786	Bnat_59923_fgenesh1_kg_7_113_2542_1_CFAO_EXTA	Atha_AT2G37970_1_SOUL_1_SOUL_heme_binding_family_protein	Smoe_442225_estExt_fgenesh2_pg_C_230022	Ppat_176638_180122	Ehux_75645_e_gw1_392_5_1	Sarc_g24095	Smoe_438881_estExt_fgenesh2_pg_C_40494	Crei_100330_e_gwH_12_31_1	Ppat_139334_e_gw1_156_129_1	Atri_00136_50	Atha_AT3G10130_1_SOUL_heme_binding_family_protein	Atri_00031_31	Bnat_79030_fgenesh1_pg_59_35	Ppat_139763_e_gw1_160_32_1	Crei_187877_estExt_fgenesh2_pg_C_20085	Atha_AT5G20140_2_SOUL_heme_binding_family_protein	Bnat_80630_fgenesh1_pg_72_110	Bnat_76919_fgenesh1_pg_44_121	Crei_153728_Chlre2_kg_scaffold_67000004	Ehux_365737_fgenesh_newKGs_kg_193_6_2698594_1	Bnat_141750_aug1_65_g16458	Ehux_237069_gm1_24400050
HG_30691	Bnat_76640_fgenesh1_pg_42_118	Sarc_g15755	Cfra_g4549	Sarc_g1603
HG_22972	Cfra_g6477	Sarc_g13697	Sarc_g23437	Sarc_g23442	Atri_00105_35	Sarc_g21794
HG_22954	Cfra_g3966	Ehux_200833_gm1_1300006	Ehux_120884_fgeneshEH_pg_733_3	Bnat_134335_aug1_24_g9043	Spun_03480T0	Sarc_g4156
HG_25425	Cfra_g2274	Bnat_135991_aug1_32_g10699	Sarc_g14124	Sarc_g685	Sarc_g9740
HG_14792	Sarc_g704	Cfra_g743	Spun_04354T0	Amac_17159T0	Ehux_77999_e_gw1_1392_1_1	Ehux_48310_gw1_4_112_1	Ehux_48359_gw1_4_113_1	Amac_03915T0	Falb_00886T0_00886	Bnat_126019_aug1_1_g727
HG_16311	Cfra_g1119	Cfra_g6832	Cfra_g4988	Sarc_g18011	Sarc_g25120	Sarc_g25119	Sarc_g25121	Ehux_104746_fgeneshEH_pg_62_23	Crei_144272_Chlre2_kg_scaffold_10000152
HG_61033	Cfra_g6488	Ttra_10245T0_10245
HG_12140	Ppat_46466_gw1_111_75_1	Ppat_46483_gw1_121_97_1	Atri_00044_175	Atha_AT5G57500_1_Galactosyltransferase_family_protein	Spun_02490T0	Ehux_239094_gm1_28200009	Atri_00019_272	Spun_05161T0	Atri_00019_270	Sarc_g122	Atri_00019_271	Rfil_5694138211488_Reticulomyxa_filosa	Sarc_g23073
HG_9639	Bnat_84705_fgenesh1_pg_230_2	Ehux_231552_gm1_17300085	Ehux_455795_estExtDG_Genemark1_C_1570058	Ppat_122634_e_gw1_41_240_1	Ppat_133400_e_gw1_103_91_1	Ppat_136723_e_gw1_131_123_1	Ppat_135503_e_gw1_120_112_1	Ppat_127593_e_gw1_66_145_1	Ppat_193960_2090039	Crei_171044_fgenesh2_pg_C_scaffold_15000154	Smoe_99737_e_gw1_22_13_1	Cfra_g5050	Sarc_g1594	Scer_YOR155C_Inosine_5_monophosphate_IMP_specific_5_nucleotidase_catalyzes_the_breakdown_of_IMP_to_inosine_does_not_show_similarity_to_known_5_nucleotidases_from_other_organisms_Source_SGD_Acc_S000005681_ISN1_SGD	Amac_02804T0	Amac_14906T0	Spun_01870T0	Smoe_415743_fgenesh2_pg_C_scaffold_28000162	Smoe_413967_fgenesh2_pg_C_scaffold_22000094
HG_30414	Cfra_g283	Ehux_249816_gm1_82800006	Ehux_101175_fgeneshEH_pg_28_57	Sarc_g21443
HG_17245	Atha_AT3G60810_1_unknown_protein_CONTAINS_InterPro_DOMAIN_s_Protein_of_unknown_function_DUF1499_InterPro_IPR010865_Has_444_Blast_hits_to_444_proteins_in_143_species_Archae_0_Bacteria_268_Metazoa_0_Fungi_0_Plants_51_Viruses_0_Other_Eukaryotes_125_source_NCBI_BLink	Cfra_g2502	Sarc_g13126	Atri_00041_37	Crei_193790_estExt_fgenesh2_pg_C_480074	Ppat_114376_e_gw1_10_144_1	Smoe_101401_e_gw1_24_700_1	Sarc_g13125
HG_13107	Atha_AT4G20100_1_PQ_loop_repeat_family_protein_transmembrane_family_protein	Atha_AT2G41050_1_PQ_loop_repeat_family_protein_transmembrane_family_protein	Atha_AT4G36850_1_PQ_loop_repeat_family_protein_transmembrane_family_protein	Atri_00101_46	Atri_00059_144	Rfil_5693972057687_Reticulomyxa_filosa	Ppat_174957_90269	Smoe_121256_e_gw1_64_298_1	Rfil_569436629	Rfil_569365010_vacuolar_membrane_PQ_loop_repeat_protein_Reticulomyxa_filosa	Sarc_g970	Atri_00101_45
HG_10298	Atri_00043_28	Smoe_447947_estExt_fgenesh2_pg_C_1050053	Atha_AT4G15180_1_SDG2_ATXR3_SET_domain_protein_2	Smoe_432361_fgenesh2_pg_C_scaffold_272000001	Rfil_569356028	Rfil_5694029845773_Reticulomyxa_filosa	Sarc_g1373	Ppat_197977_3110011	Ppat_216087_estExt_Genewise1_C_1230106	Rfil_569362892	Rfil_569422288	Rfil_569422289_huntingtin_interacting_protein_Reticulomyxa_filosa	Rfil_569361131	Cfra_g6195	Rfil_569350225_huntingtin_interacting_protein_Reticulomyxa_filosa	Sarc_g7628	Rfil_569422290
HG_17299	Ehux_459284_estExtDG_Genemark1_C_4720001	Ehux_451652_estExtDG_Genemark1_C_470041	Ehux_467595_estExtDG_fgeneshEH_pg_C_1480037	Ehux_122917_fgeneshEH_pg_1604_1	Ehux_253511_gm1_175200001	Ehux_120809_fgeneshEH_pg_714_2	Ehux_245059_gm1_44500001	Sarc_g17668
HG_14651	Sarc_g16108	Sarc_g19900	Cfra_g888	Sarc_g866	Cfra_g5414	Crei_175846_fgenesh2_pg_C_scaffold_34000152	Sarc_g19119	Sarc_g18442	Cfra_g3414	Ttra_07160T0_07160
HG_10585	Ppat_222981_estExt_Genewise1_C_2460041	Atha_AT4G30950_1_FAD6_FADC_SFD4_fatty_acid_desaturase_6	Ppat_130304_e_gw1_81_176_1	Smoe_13166_gw1_32_84_1	Ppat_127762_e_gw1_66_142_1	Crei_56668_estExt_GenewiseH_1_C_180075	Atri_00065_191	Smoe_122097_e_gw1_67_226_1	Smoe_111378_e_gw1_42_86_1	Smoe_111460_e_gw1_42_555_1	Cfra_g1136	Sarc_g11576	Sarc_g11577	Ppat_158293_e_gw1_8129_1_1	Crei_174831_fgenesh2_pg_C_scaffold_26000213	Ppat_81230_scaf_93000032
HG_47494	Ehux_217224_gm1_7300024	Ehux_120799_fgeneshEH_pg_712_1	Sarc_g20887
HG_2190	Ehux_98619_fgeneshEH_pg_15_37	Ehux_209162_gm1_3700214	Cfra_g630	Ehux_226420_gm1_13200071	Ehux_236560_gm1_23600045	Ehux_217027_gm1_7200040	Ehux_219810_gm1_8800044	Ehux_115086_fgeneshEH_pg_240_19	Sarc_g19260	Sarc_g9111	Ehux_113726_fgeneshEH_pg_198_5	Ehux_458106_estExtDG_Genemark1_C_3010016	Ehux_458080_estExtDG_Genemark1_C_2980011	Ehux_428627_estExtDG_Genewise1Plus_C_970013	Ehux_251383_gm1_109100002	Ehux_241549_gm1_33500004	Ehux_255035_gm1_299500001	Ehux_439151_estExtDG_fgenesh_newKGs_kg_C_940016	Ehux_250104_gm1_87200006	Ehux_251500_gm1_111500003	Ehux_217049_gm1_7200062	Ehux_119784_fgeneshEH_pg_527_8	Ehux_123691_fgeneshEH_pg_2921_1	Ehux_210013_gm1_4100063	Ehux_233385_gm1_19100027	Ehux_121520_fgeneshEH_pg_910_3	Ehux_107341_fgeneshEH_pg_90_13	Ehux_116283_fgeneshEH_pg_286_6	Ehux_221093_gm1_9400180	Ehux_104854_fgeneshEH_pg_63_20	Ehux_231148_gm1_17000030	Ehux_209080_gm1_3700132	Ehux_111126_fgeneshEH_pg_145_26	Ehux_233419_gm1_19100061	Ehux_229201_gm1_15300109	Ehux_211876_gm1_5000203	Ehux_256490_gm1_487000002	Ehux_242943_gm1_37300008	Ehux_243309_gm1_38400016	Ehux_452454_estExtDG_Genemark1_C_620167	Ehux_208778_gm1_3600180	Ehux_233381_gm1_19100023	Ehux_239800_gm1_29600025	Ehux_241596_gm1_33600008	Ehux_233542_gm1_19200082	Ehux_251615_gm1_114000003	Ehux_240073_gm1_30100051	Ehux_217509_gm1_7400089	Ehux_253983_gm1_201300001	Ehux_247799_gm1_60700006	Ehux_209231_gm1_3700283	Ehux_214769_gm1_6200208	Ehux_221104_gm1_9500001	Ehux_252596_gm1_139200002	Ehux_198465_gm1_800220	Ehux_231655_gm1_17400084	Ehux_124594_fgeneshEH_pg_5844_1	Ehux_201844_gm1_1500080	Ehux_233265_gm1_19000012	Ehux_240090_gm1_30200009	Ehux_244293_gm1_41500034	Ehux_250033_gm1_86200007	Ehux_197185_gm1_500364	Ehux_225348_gm1_12400041	Ehux_233435_gm1_19100077	Ehux_223341_gm1_10900049	Ehux_206245_gm1_2600134	Ehux_234054_gm1_20000034	Ehux_452299_estExtDG_Genemark1_C_600030	Ehux_231629_gm1_17400058	Ehux_248064_gm1_62800008	Ehux_229104_gm1_15300012	Ehux_106604_fgeneshEH_pg_80_12	Ehux_199707_gm1_1000407	Ehux_216158_gm1_6800127	Ehux_224195_gm1_11500097	Ehux_123748_fgeneshEH_pg_3066_1	Ehux_125563_fgeneshEH_pg_10595_1	Ehux_214423_gm1_6100082	Ehux_208355_gm1_3500136	Ehux_232986_gm1_18700012	Ehux_252965_gm1_151200002	Ehux_221330_gm1_9600063	Ehux_218704_gm1_8000133	Ehux_255788_gm1_389200002	Ehux_462922_estExtDG_fgeneshEH_pg_C_190104	Ehux_243246_gm1_38200014	Ehux_210633_gm1_4500100	Ehux_250175_gm1_88300003	Ehux_240072_gm1_30100050	Ehux_216700_gm1_7000187	Ehux_244052_gm1_40700022	Ehux_431929_estExtDG_fgenesh_newKGs_kg_C_10329	Ehux_456636_estExtDG_Genemark1_C_1880061	Sarc_g19491
HG_6707	Cfra_g2526	Sarc_g3099	Cfra_g4175	Sarc_g1136	Cfra_g4866	Sarc_g11640	Cfra_g144	Cfra_g1634	Sarc_g2509	Sarc_g18055	Cfra_g3062	Sarc_g24364	Sarc_g1880	Cfra_g3251	Sarc_g18198	Sarc_g2477	Cfra_g463	Cfra_g2408	Sarc_g24587	Sarc_g766	Spun_08039T0	Sarc_g4546	Sarc_g4545	Sarc_g19586	Sarc_g3505	Cfra_g2443	Sarc_g1626	Cfra_g5224	Sarc_g21532	Cfra_g5086	Sarc_g3476	Sarc_g5132	Sarc_g1566	Sarc_g9920
HG_43082	Cfra_g6712	Sarc_g5694	Falb_03950T0_03950
HG_30619	Bnat_72238_fgenesh1_pg_19_34	Crei_190417_estExt_fgenesh2_pg_C_180256	Sarc_g24735	Cfra_g3604
HG_19997	Spun_08040T0	Cfra_g2456	Sarc_g25053	Sarc_g25029	Ttra_11274T0_11274_glycosyl_transferase_group_1_4847_aa	Sarc_g14241	Cfra_g4765
HG_30891	Bnat_86930_estExt_fgenesh1_pg_C_150095	Ttra_05268T0_05268	Cfra_g5415	Sarc_g18333
HG_33057	Cfra_g3162	Sarc_g4601	Sarc_g7401	Crei_186367_estExt_fgenesh2_pg_C_80295
HG_16770	Sarc_g8861	Ehux_443750_estExtDG_fgenesh_newKGs_kg_C_2620015	Ehux_448511_estExtDG_Genemark1_C_80251	Sarc_g5658	Spun_03300T0	Sarc_g1663	Sarc_g22433	Sarc_g15129	Sarc_g3310
HG_30906	Bnat_87528_estExt_fgenesh1_pg_C_210124	Cfra_g5927	Sarc_g17404	Sarc_g454
HG_32190	Cfra_g4067	Sarc_g737	Sarc_g6912	Spun_02056T0
HG_17568	Cfra_g1790	Crei_176211_fgenesh2_pg_C_scaffold_31000124	Spun_08761T0	Sarc_g351	Ehux_432011_estExtDG_fgenesh_newKGs_kg_C_30039	Crei_144379_Chlre2_kg_scaffold_10000259	Spun_05526T0	Crei_171878_fgenesh2_pg_C_scaffold_1000499
HG_81749	Sarc_g11620	Bnat_139704_aug1_52_g14412
HG_42881	Cfra_g3282	Sarc_g5412	Spun_03455T0
HG_42061	Cfra_g194	Sarc_g1365	Ehux_62322_e_gw1_9_31_1
HG_21846	Bnat_85347_estExt_fgenesh1_pg_C_30310	Ehux_213567_gm1_5800056	Amac_15254T0	Amac_14788T0	Spun_07291T0	Sarc_g22623
HG_19341	Bnat_88367_estExt_fgenesh1_pg_C_310073	Sarc_g16145	Cfra_g2604	Sarc_g16245	Sarc_g2438	Sarc_g16146	Sarc_g9318
HG_16565	Crei_137142_estExt_gwp_1W_C_190204	Ppat_51689_gw1_99_127_1	Ppat_227978_estExt_Genewise1_C_4650013	Spun_05712T0	Sarc_g14515	Amac_01416T0	Amac_05621T0	Scer_YER145C_High_affinity_iron_permease_involved_in_the_transport_of_iron_across_the_plasma_membrane_forms_complex_with_Fet3p_expression_is_regulated_by_iron_Source_SGD_Acc_S000000947_FTR1_SGD	Scer_YBR207W_Putative_high_affinity_iron_transporter_involved_in_transport_of_intravacuolar_stores_of_iron_forms_complex_with_Fet5p_expression_is_regulated_by_iron_proposed_to_play_indirect_role_in_endocytosis_Source_SGD_Acc_S000000411_FTH1_SGD
HG_20146	Cfra_g4622	Sarc_g9969	Sarc_g757	Sarc_g7886	Ehux_450526_estExtDG_Genemark1_C_270107	Ehux_454190_estExtDG_Genemark1_C_1030166	Sarc_g21665
HG_12089	Sarc_g12058	Bnat_87979_estExt_fgenesh1_pg_C_260160	Ehux_110774_fgeneshEH_pg_139_67	Ehux_105921_fgeneshEH_pg_73_8	Bnat_91025_estExt_fgenesh1_pg_C_860021	Sarc_g2527	Ttra_03271T0_03271	Ehux_229624_gm1_15700045	Ehux_112677_fgeneshEH_pg_173_48	Sarc_g4820	Rfil_5693888059901_partial_Reticulomyxa_filosa	Ehux_439870_estExtDG_fgenesh_newKGs_kg_C_1100048	Rfil_5693888069902_Reticulomyxa_filosa
HG_42727	Sarc_g13895	Amac_15232T0	Amac_14767T0
HG_39511	Bnat_90129_estExt_fgenesh1_pg_C_630027	Sarc_g15387	Cfra_g855
HG_25387	Cfra_g3504	Sarc_g12542	Crei_104037_e_gwH_26_171_1	Sarc_g116	Sarc_g790
HG_25210	Spun_05637T0	Scer_YBR214W_One_of_two_S_cerevisiae_homologs_Sds23p_and_Sds24p_of_the_S_pombe_Sds23_protein_which_is_implicated_in_APC_cyclosome_regulation_involved_in_cell_separation_during_budding_may_play_an_indirect_role_in_fluid_phase_endocytosis_Source_SGD_Acc_S000000418_SDS24_SGD	Spun_08065T0	Scer_YGL056C_One_of_two_S_cerevisiae_homologs_Sds23p_and_Sds24p_of_the_S_pombe_Sds23_protein_which_is_implicated_in_APC_cyclosome_regulation_involved_in_cell_separation_during_budding_Source_SGD_Acc_S000003024_SDS23_SGD	Sarc_g6228
HG_17394	Bnat_88966_estExt_fgenesh1_pg_C_410084	Bnat_92009_estExt_fgenesh1_pg_C_1650002	Sarc_g11630	Cfra_g298	Rfil_5693958418119_partial_Reticulomyxa_filosa	Rfil_569425992	Rfil_5694085633690_Reticulomyxa_filosa	Rfil_569405811_leucine_rich_repeat_containing_protein_Reticulomyxa_filosa
HG_18274	Bnat_137791_aug1_41_g12499	Sarc_g19182	Sarc_g17575	Sarc_g6560	Sarc_g20854	Sarc_g7539	Sarc_g10832	Sarc_g24266
HG_12786	Scer_YMR315W_Protein_with_NADP_H_oxidoreductase_activity_transcription_is_regulated_by_Stb5p_in_response_to_NADPH_depletion_induced_by_diamide_promoter_contains_a_putative_Stb5p_binding_site_Source_SGD_Acc_S000004932	Atha_AT3G20790_1_NAD_P_binding_Rossmann_fold_superfamily_protein	Ppat_125059_e_gw1_53_186_1	Smoe_413759_fgenesh2_pg_C_scaffold_21000248	Atri_00022_252	Ppat_169329_2040059	Smoe_414190_fgenesh2_pg_C_scaffold_23000054	Spun_00456T0	Ppat_116103_e_gw1_15_105_1	Crei_94613_fgenesh1_est_C_scaffold_1000049	Smoe_92921_e_gw1_13_233_1	Sarc_g7978
HG_13497	Crei_105431_e_gwH_36_23_1	Bnat_53317_estExt_Genewise1Plus_C_180016	Ppat_5940_gw1_275_21_1	Atha_AT4G15520_1_tRNA_rRNA_methyltransferase_SpoU_family_protein	Smoe_86381_e_gw1_7_1305_1	Ehux_45995_gw1_45_22_1	Atri_00019_436	Bnat_135310_aug1_28_g10018	Sarc_g18635	Sarc_g21691	Atri_02716_1
HG_39429	Ehux_97806_fgeneshEH_pg_11_168	Sarc_g2081	Ehux_125030_fgeneshEH_pg_7647_1
HG_35668	Ehux_215597_gm1_6600026	Sarc_g16977	Sarc_g6185	Sarc_g4799
HG_38580	Bnat_39626_e_gw1_34_81_1	Sarc_g16419	Bnat_82377_fgenesh1_pg_91_70
HG_32956	Cfra_g566	Sarc_g1593	Sarc_g4542	Ttra_00597T0_00597_diacylglycerol_O_acyltransferase_408_aa
HG_43041	Cfra_g5868	Sarc_g8657	Ehux_368720_fgenesh_newKGs_kg_324_5_EST_ALL_fasta_Contig5196
HG_13648	Bnat_87091_estExt_fgenesh1_pg_C_160209	Bnat_90181_estExt_fgenesh1_pg_C_640072	Rfil_569428258	Atri_00020_102	Atha_AT1G04850_1_ubiquitin_associated_UBA_TS_N_domain_containing_protein	Ppat_226386_estExt_Genewise1_C_3580007	Crei_146539_Chlre2_kg_scaffold_1000363	Sarc_g5912	Atha_AT5G48690_1_CONTAINS_InterPro_DOMAIN_s_Ubiquitin_associated_translation_elongation_factor_EF1B_N_terminal_eukaryote_InterPro_IPR015940_PUB_domain_InterPro_IPR018997_PUG_domain_InterPro_IPR006567_UBA_like_InterPro_IPR009060_BEST_Arabidopsis_thaliana_protein_match_is_ubiquitin_associated_UBA_TS_N_domain_containing_protein_TAIR_AT1G04850_1_Has_7001_Blast_hits_to_5165_proteins_in_492_species_Archae_9_Bacteria_505_Metazoa_2653_Fungi_905_Plants_287_Viruses_19_Other_Eukaryotes_2623_source_NCBI_BLink	Ehux_415365_estExtDG_Genewise1_C_190067	Smoe_443383_estExt_fgenesh2_pg_C_320196
HG_21895	Amac_03538T0	Amac_04856T0	Sarc_g24109	Scer_YKL003C_Mitochondrial_ribosomal_protein_of_the_small_subunit_MRP17_exhibits_genetic_interactions_with_PET122_encoding_a_COX3_specific_translational_activator_Source_SGD_Acc_S000001486_MRP17_SGD	Spun_03243T0
HG_16952	Ppat_99334_scaf_386000020	Smoe_431316_fgenesh2_pg_C_scaffold_150000011	Smoe_411701_fgenesh2_pg_C_scaffold_16000026	Smoe_403644_fgenesh2_pg_C_scaffold_1000481	Smoe_403643_fgenesh2_pg_C_scaffold_1000480	Smoe_403642_fgenesh2_pg_C_scaffold_1000479	Spun_05273T0	Sarc_g16417	Smoe_403641_fgenesh2_pg_C_scaffold_1000478
HG_14646	Cfra_g3473	Sarc_g8047	Crei_189039_estExt_fgenesh2_pg_C_130101	Crei_189062_estExt_fgenesh2_pg_C_130137	Sarc_g5677	Sarc_g5647	Sarc_g8694	Crei_189047_estExt_fgenesh2_pg_C_130113	Cfra_g6334	Sarc_g21872
HG_17117	Ehux_111972_fgeneshEH_pg_160_41	Cfra_g4630	Bnat_79494_fgenesh1_pg_62_125	Ehux_228520_gm1_14800053	Ehux_111381_fgeneshEH_pg_150_55	Ehux_214750_gm1_6200189	Sarc_g22509	Ehux_433397_estExtDG_fgenesh_newKGs_kg_C_110044
HG_44946	Crei_146020_Chlre2_kg_scaffold_16000111	Spun_07782T0	Sarc_g1791
HG_7241	Bnat_49311_estExt_Genewise1_C_450003	Smoe_443359_estExt_fgenesh2_pg_C_320113	Ppat_143199_e_gw1_199_115_1	Crei_96963_e_gwH_7_266_1	Ppat_4514_gw1_318_21_1	Atri_00078_51	Cfra_g1920	Atha_AT2G02710_1_PLP_PLPB_PAS_LOV_protein_B	Ehux_63278_e_gw1_15_118_1	Bnat_56317_estExt_Genewise1Plus_C_940004	Crei_99299_e_gwH_2_259_1	Ehux_59704_gw1_145_21_1	Ehux_53974_gw1_401_22_1	Ehux_313274_fgenesh_newKGs_pm_125_2	Sarc_g25157	Sarc_g25159	Ehux_76670_e_gw1_572_4_1	Cfra_g3184	Ehux_77356_e_gw1_854_6_1	Cfra_g4080	Ehux_452932_estExtDG_Genemark1_C_710058	Sarc_g14293	Ehux_440938_estExtDG_fgenesh_newKGs_kg_C_1390028	Sarc_g18743	Cfra_g1007	Sarc_g22928	Sarc_g7465	Sarc_g9119	Sarc_g9494	Ehux_213082_gm1_5600083
HG_45078	Crei_187841_estExt_fgenesh2_pg_C_20023	Crei_187842_estExt_fgenesh2_pg_C_20024	Sarc_g24365
HG_81675	Sarc_g3832	Spun_06962T0
HG_39560	Cfra_g163	Ehux_94953_fgeneshEH_pg_1_224	Sarc_g2197
HG_1546	Atha_AT2G42570_1_TBL39_TRICHOME_BIREFRINGENCE_LIKE_39	Atha_AT2G34070_1_TBL37_TRICHOME_BIREFRINGENCE_LIKE_37	Atri_00093_4	Atha_AT2G14530_1_TBL13_TRICHOME_BIREFRINGENCE_LIKE_13	Atri_00088_80	Atri_00057_184	Ppat_64155_scaf_2000032	Atha_AT5G64020_1_TBL14_TRICHOME_BIREFRINGENCE_LIKE_14	Atri_00012_50	Smoe_65030_gw1_2_1319_1	Smoe_65031_gw1_2_1320_1	Atha_AT3G28150_1_TBL22_TRICHOME_BIREFRINGENCE_LIKE_22	Atha_AT1G01430_1_TBL25_TRICHOME_BIREFRINGENCE_LIKE_25	Atha_AT5G20680_1_TBL16_TRICHOME_BIREFRINGENCE_LIKE_16	Atha_AT1G70230_1_TBL27_TRICHOME_BIREFRINGENCE_LIKE_27	Smoe_80669_e_gw1_3_1277_1	Ppat_114063_e_gw1_9_305_1	Smoe_110577_e_gw1_40_446_1	Smoe_113525_e_gw1_46_172_1	Atri_00045_201	Smoe_75504_e_gw1_0_2313_1	Ppat_173777_10066	Atha_AT5G64470_2_Plant_protein_of_unknown_function_DUF828	Ppat_3812_gw1_242_23_1	Ppat_151024_e_gw1_326_34_1	Atha_AT5G19160_1_TBL11_TRICHOME_BIREFRINGENCE_LIKE_11	Atri_00040_192	Atha_AT5G15890_1_TBL21_TRICHOME_BIREFRINGENCE_LIKE_21	Atha_AT3G12060_1_TBL1_Plant_protein_of_unknown_function_DUF828	Atha_AT4G11090_1_TBL23_TRICHOME_BIREFRINGENCE_LIKE_23	Ppat_149451_e_gw1_297_17_1	Atha_AT4G01080_1_TBL26_TRICHOME_BIREFRINGENCE_LIKE_26	Atha_AT4G23790_1_TBL24_TRICHOME_BIREFRINGENCE_LIKE_24	Smoe_53072_gw1_22_382_1	Smoe_80675_e_gw1_3_678_1	Atri_00006_284	Ppat_133790_e_gw1_106_31_1	Atha_AT1G60790_1_TBL2_Plant_protein_of_unknown_function_DUF828	Ppat_118212_e_gw1_23_42_1	Atri_00114_60	Smoe_404468_fgenesh2_pg_C_scaffold_2000456	Smoe_64159_gw1_3_1219_1	Atha_AT5G49340_1_TBL4_TRICHOME_BIREFRINGENCE_LIKE_4	Atha_AT5G06700_1_TBR_Plant_protein_of_unknown_function_DUF828	Atha_AT1G78710_1_TBL42_TRICHOME_BIREFRINGENCE_LIKE_42	Atha_AT3G06080_2_Plant_protein_of_unknown_function_DUF828	Atha_AT5G20590_1_TBL5_TRICHOME_BIREFRINGENCE_LIKE_5	Ppat_139125_e_gw1_154_89_1	Atha_AT3G11570_1_TBL8_TRICHOME_BIREFRINGENCE_LIKE_8	Atha_AT1G29050_1_TBL38_TRICHOME_BIREFRINGENCE_LIKE_38	Smoe_54250_gw1_18_628_1	Atha_AT3G62390_1_TBL6_TRICHOME_BIREFRINGENCE_LIKE_6	Ppat_22778_gw1_4_73_1	Atri_00085_108	Atha_AT2G30010_1_TBL45_TRICHOME_BIREFRINGENCE_LIKE_45	Ppat_187151_1010135	Atri_00006_283	Atri_00088_76	Ppat_3108_gw1_390_4_1	Atha_AT5G06230_1_TBL9_TRICHOME_BIREFRINGENCE_LIKE_9	Atha_AT5G15900_1_TBL19_TRICHOME_BIREFRINGENCE_LIKE_19	Smoe_99678_e_gw1_22_250_1	Smoe_2086_gw1_140_6_1	Ppat_3045_gw1_309_9_1	Ppat_154405_e_gw1_424_1_1	Atri_00021_75	Ppat_13939_gw1_57_20_1	Atha_AT3G55990_1_ESK1_TBL29_Plant_protein_of_unknown_function_DUF828	Atha_AT2G40150_1_TBL28_TRICHOME_BIREFRINGENCE_LIKE_28	Atha_AT2G30900_1_TBL43_TRICHOME_BIREFRINGENCE_LIKE_43	Atri_00012_256	Atri_00048_115	Atha_AT2G31110_2_Plant_protein_of_unknown_function_DUF828	Atri_00114_15	Smoe_98686_e_gw1_20_914_1	Atha_AT3G54260_1_TBL36_TRICHOME_BIREFRINGENCE_LIKE_36	Atri_00023_11	Atri_00021_73	Atri_00007_87	Atha_AT4G25360_1_TBL18_TRICHOME_BIREFRINGENCE_LIKE_18	Atri_00025_224	Atri_00007_83	Atha_AT5G01620_3_TBL35_TRICHOME_BIREFRINGENCE_LIKE_35	Atha_AT5G51640_1_YLS7_TBL17_Plant_protein_of_unknown_function_DUF828	Atha_AT3G11030_1_TBL32_TRICHOME_BIREFRINGENCE_LIKE_32	Atri_00021_68	Atri_00021_74	Atri_00007_90	Atha_AT2G40160_2_TBL30_Plant_protein_of_unknown_function_DUF828	Sarc_g3489	Atha_AT1G73140_1_TBL31_Plant_protein_of_unknown_function_DUF828	Atri_00025_34	Ehux_233189_gm1_18900043	Atha_AT2G37720_1_TBL15_TRICHOME_BIREFRINGENCE_LIKE_15	Smoe_23173_gw1_114_75_1	Atha_AT5G58600_1_PMR5_TBL44_Plant_protein_of_unknown_function_DUF828	Atha_AT2G40320_1_TBL33_TRICHOME_BIREFRINGENCE_LIKE_33	Ppat_3322_gw1_431_12_1	Ppat_32643_gw1_372_45_1	Atri_00071_89	Atri_00023_13	Atha_AT1G48880_1_TBL7_TRICHOME_BIREFRINGENCE_LIKE_7	Atha_AT2G38320_1_TBL34_TRICHOME_BIREFRINGENCE_LIKE_34	Atri_00021_63	Atha_AT3G14850_2_TBL41_TRICHOME_BIREFRINGENCE_LIKE_41	Atha_AT5G01360_1_TBL3_Plant_protein_of_unknown_function_DUF828	Atri_00019_377	Atha_AT3G02440_1_TBL20_TRICHOME_BIREFRINGENCE_LIKE_20	Atri_00021_76	Smoe_418889_fgenesh2_pg_C_scaffold_40000042	Atri_00006_285	Atri_00021_71	Atri_00023_10	Atri_00021_69	Atri_00021_70	Atri_00006_286	Atri_00040_214	Atri_00013_14	Atri_00021_67	Atha_AT5G40180_1_BEST_Arabidopsis_thaliana_protein_match_is_TRICHOME_BIREFRINGENCE_LIKE_22_TAIR_AT3G28150_1_Has_117_Blast_hits_to_117_proteins_in_14_species_Archae_0_Bacteria_0_Metazoa_0_Fungi_0_Plants_117_Viruses_0_Other_Eukaryotes_0_source_NCBI_BLink
HG_69145	Ehux_459404_estExtDG_Genemark1_C_4940016	Sarc_g12662
HG_22516	Amac_02511T0	Amac_01000T0	Crei_172498_fgenesh2_pg_C_scaffold_18000164	Ppat_98249_scaf_348000012	Ehux_199478_gm1_1000178	Sarc_g16730
HG_17404	Cfra_g2800	Sarc_g13860	Cfra_g2801	Sarc_g18315	Cfra_g6886	Sarc_g20817	Ttra_12390T0_12390	Ehux_206805_gm1_2700326
HG_17371	Cfra_g2417	Sarc_g18514	Cfra_g120	Sarc_g20783	Spun_00413T0	Sarc_g24979	Sarc_g24981	Scer_YIL067C_Uncharacterized_protein_of_unknown_function_Source_SGD_Acc_S000001329
HG_12763	Ehux_231270_gm1_17100048	Ttra_06793T0_06793	Cfra_g1952	Sarc_g14601	Atha_AT1G55915_1_zinc_ion_binding	Atri_00019_222	Ppat_128879_e_gw1_72_150_1	Smoe_165588_estExt_Genewise1Plus_C_20873	Crei_178289_fgenesh2_pg_C_scaffold_50000095	Scer_YHR134W_Sumoylated_protein_that_localizes_to_a_single_spot_on_the_nuclear_periphery_of_mother_cells_but_not_daughters_interacts_genetically_with_SMT3_UV_sensitive_mutant_phenotype_and_genetic_interactions_suggest_a_role_in_the_DNA_damage_response_Source_SGD_Acc_S000001176_WSS1_SGD	Falb_06034T0_06034	Ehux_94843_fgeneshEH_pg_1_114
HG_7565	Bnat_70512_fgenesh1_pg_12_120	Sarc_g13262	Crei_145708_Chlre2_kg_scaffold_15000022	Cfra_g6250	Atha_AT5G51180_1_alpha_beta_Hydrolases_superfamily_protein	Smoe_107416_e_gw1_35_549_1	Atri_00111_73	Falb_03479T0_03479	Ppat_138752_e_gw1_149_31_1	Scer_YOR059C_Lipid_particle_protein_of_unknown_function_contains_a_putative_lipase_serine_active_site_induced_by_transcription_factor_RPN4_Source_SGD_Acc_S000005585	Atha_AT1G10040_1_alpha_beta_Hydrolases_superfamily_protein	Crei_169573_fgenesh2_pg_C_scaffold_11000012	Ppat_137321_e_gw1_136_47_1	Smoe_101352_e_gw1_24_563_1	Atri_00019_228	Atri_00026_102	Atha_AT4G25770_1_alpha_beta_Hydrolases_superfamily_protein	Atha_AT1G29120_5_Hydrolase_like_protein_family	Ppat_188529_1200050	Atri_00021_31	Ppat_126403_e_gw1_59_58_1	Crei_152120_Chlre2_kg_scaffold_43000084	Spun_02631T0	Ehux_350772_fgenesh_newKGs_kg_8_48_EST_ALL_fasta_Contig1690	Rfil_569425320	Crei_154132_Chlre2_kg_scaffold_74000014	Spun_05009T0	Bnat_131515_aug1_14_g6223
HG_32933	Spun_07700T0	Sarc_g172	Amac_12703T0	Amac_14664T0
HG_25346	Bnat_70266_fgenesh1_pg_11_157	Bnat_142519_aug1_70_g17227	Bnat_147299_aug1_139_g22007	Ehux_209978_gm1_4100028	Sarc_g1139
HG_21513	Bnat_40390_e_gw1_42_51_1	Spun_07635T0	Amac_00615T0	Amac_02125T0	Scer_YCL009C_Regulatory_subunit_of_acetolactate_synthase_which_catalyzes_the_first_step_of_branched_chain_amino_acid_biosynthesis_enhances_activity_of_the_Ilv2p_catalytic_subunit_localizes_to_mitochondria_Source_SGD_Acc_S000000515_ILV6_SGD	Sarc_g10209
HG_17289	Bnat_76431_fgenesh1_pg_41_54	Ehux_201552_gm1_1400245	Sarc_g1918	Rfil_569440269	Cfra_g5163	Cfra_g6571	Bnat_82387_fgenesh1_pg_91_80	Sarc_g6540
HG_10060	Smoe_116855_e_gw1_54_332_1	Smoe_114089_e_gw1_47_352_1	Cfra_g4693	Amac_12834T0	Amac_06673T0	Spun_02052T0	Atha_AT4G19380_1_Long_chain_fatty_alcohol_dehydrogenase_family_protein	Smoe_74601_e_gw1_0_1602_1	Atri_00067_90	Atri_00011_198	Smoe_73531_e_gw1_0_1599_1	Ppat_182504_580037	Ppat_124285_e_gw1_48_30_1	Ppat_113581_e_gw1_7_305_1	Atha_AT3G23410_1_ATFAO3_FAO3_fatty_alcohol_oxidase_3	Atha_AT4G28570_1_Long_chain_fatty_alcohol_dehydrogenase_family_protein	Atha_AT1G03990_1_Long_chain_fatty_alcohol_dehydrogenase_family_protein	Amac_13146T0
HG_19231	Sarc_g13123	Cfra_g3871	Sarc_g10441	Cfra_g3519	Sarc_g14886	Ehux_455644_estExtDG_Genemark1_C_1520028	Bnat_131359_aug1_14_g6067
HG_13574	Crei_188565_estExt_fgenesh2_pg_C_110031	Cfra_g5379	Sarc_g24731	Sarc_g1940	Sarc_g14546	Sarc_g21267	Ehux_95364_fgeneshEH_pg_3_39	Cfra_g6373	Sarc_g23129	Ehux_205653_gm1_2400345	Ehux_197239_gm1_500418
HG_35609	Ehux_113714_fgeneshEH_pg_197_32	Ehux_215633_gm1_6600062	Sarc_g1390	Sarc_g19271
HG_39063	Cfra_g310	Spun_03013T0	Sarc_g24792
HG_26905	Sarc_g18284	Ehux_223999_gm1_11400030	Ehux_453703_estExtDG_Genemark1_C_900123	Ehux_121369_fgeneshEH_pg_863_1	Ehux_238765_gm1_27600011
HG_30727	Bnat_78837_fgenesh1_pg_57_88	Cfra_g5153	Sarc_g18640	Sarc_g9935
HG_26567	Spun_06665T0	Sarc_g6831	Amac_08301T0	Amac_07401T0	Scer_YDL122W_Ubiquitin_specific_protease_that_removes_ubiquitin_from_ubiquitinated_proteins_cleaves_at_the_C_terminus_of_ubiquitin_fusions_irrespective_of_their_size_capable_of_cleaving_polyubiquitin_chains_Source_SGD_Acc_S000002280_UBP1_SGD
HG_22975	Cfra_g6549	Sarc_g22148	Amac_11687T0	Amac_11070T0	Amac_11686T0	Rfil_569441892_tetratricopeptide_repeat_protein_tpr_Reticulomyxa_filosa
HG_21718	Bnat_87612_estExt_fgenesh1_pg_C_220092	Ehux_223586_gm1_11000122	Ehux_75979_e_gw1_436_4_1	Sarc_g4926	Cfra_g4650	Ehux_313401_fgenesh_newKGs_pm_131_7
HG_17389	Amac_10842T0	Amac_00276T0	Falb_05022T0_05022	Amac_10841T0	Amac_01078T0	Amac_05258T0	Sarc_g18620	Sarc_g21806
HG_17317	Cfra_g6210	Cfra_g2787	Bnat_19524_gw1_54_11_1	Cfra_g6908	Cfra_g4782	Cfra_g6948	Cfra_g6954	Sarc_g2818
HG_19044	Cfra_g1150	Ehux_217011_gm1_7200024	Ehux_196284_gm1_400406	Ehux_96351_fgeneshEH_pg_5_143	Ehux_444795_estExtDG_fgenesh_newKGs_kg_C_3610005	Ehux_460273_estExtDG_Genemark1_C_9640006	Ehux_454486_estExtDG_Genemark1_C_1110151
HG_54625	Bnat_87606_estExt_fgenesh1_pg_C_220085	Sarc_g8343
HG_7261	Cfra_g3114	Ppat_116432_e_gw1_16_252_1	Cfra_g777	Smoe_33324_gw1_9_486_1	Smoe_445010_estExt_fgenesh2_pg_C_510044	Cfra_g4271	Ehux_216767_gm1_7100013	Sarc_g12636	Atha_AT1G18010_1_Major_facilitator_superfamily_protein	Sarc_g8569	Cfra_g252	Sarc_g3113	Cfra_g5687	Sarc_g18592	Atri_00018_88	Sarc_g8570	Sarc_g2262	Sarc_g3502	Cfra_g6510	Sarc_g2263	Sarc_g14789	Sarc_g13973	Sarc_g21314	Sarc_g3503	Ehux_232475_gm1_18200011	Cfra_g1011	Sarc_g5932	Sarc_g10497	Sarc_g5306	Sarc_g7488
HG_38913	Ehux_462994_estExtDG_fgeneshEH_pg_C_200051	Sarc_g15174	Ehux_123226_fgeneshEH_pg_1975_1
HG_31966	Ehux_233263_gm1_19000010	Sarc_g18905	Ehux_113095_fgeneshEH_pg_181_59	Ehux_312361_fgenesh_newKGs_pm_87_5
HG_32982	Sarc_g15817	Falb_01075T0_01075	Falb_01075T1_01075	Ehux_197671_gm1_500850
HG_33147	Cfra_g6907	Sarc_g18079	Ehux_223261_gm1_10800161	Ehux_196812_gm1_400934
HG_4772	Smoe_156907_estExt_Genewise1_C_640188	Atha_AT5G40780_1_LHT1_lysine_histidine_transporter_1	Smoe_127260_e_gw1_86_264_1	Atha_AT1G61270_1_Transmembrane_amino_acid_transporter_family_protein	Atha_AT1G25530_1_Transmembrane_amino_acid_transporter_family_protein	Atha_AT3G01760_1_Transmembrane_amino_acid_transporter_family_protein	Smoe_270979_estExt_fgenesh1_kg_C_200005	Atha_AT1G24400_1_LHT2_AATL2_ATLHT2_lysine_histidine_transporter_2	Cfra_g2459	Atha_AT5G41800_1_Transmembrane_amino_acid_transporter_family_protein	Atri_00015_85	Sarc_g21396	Sarc_g2504	Atha_AT1G48640_1_Transmembrane_amino_acid_transporter_family_protein	Ppat_112877_e_gw1_5_113_1	Atri_00002_493	Ppat_184965_790050	Ppat_133681_e_gw1_105_42_1	Smoe_75458_e_gw1_0_2261_1	Ppat_188675_1220064	Atri_00005_76	Atha_AT1G71680_1_Transmembrane_amino_acid_transporter_family_protein	Smoe_127270_e_gw1_86_270_1	Smoe_173454_estExt_Genewise1Plus_C_220125	Atri_00029_259	Atha_AT1G67640_1_Transmembrane_amino_acid_transporter_family_protein	Atha_AT3G55740_1_PROT2_ATPROT2_proline_transporter_2	Atha_AT2G39890_1_PROT1_ATPROT1_proline_transporter_1	Atri_00166_19	Ppat_154626_e_gw1_432_16_1	Atri_00040_261	Ppat_57709_fgenesh1_pm_scaffold_74000029	Smoe_413158_fgenesh2_pg_C_scaffold_20000019	Smoe_99162_e_gw1_21_448_1	Atri_00001_289	Smoe_98878_e_gw1_21_459_1	Atri_00059_251	Cfra_g3413	Sarc_g7719	Sarc_g9204	Atha_AT1G08230_2_Transmembrane_amino_acid_transporter_family_protein	Ppat_129587_e_gw1_77_42_1	Ppat_220748_estExt_Genewise1_C_1990046	Atha_AT1G47670_1_Transmembrane_amino_acid_transporter_family_protein	Sarc_g22875	Ppat_136869_e_gw1_132_24_1	Atha_AT2G36590_1_ProT3_ATPROT3_proline_transporter_3	Smoe_98385_e_gw1_20_602_1	Atha_AT4G35180_1_LHT7_LYS_HIS_transporter_7	Atri_00166_21	Smoe_426884_fgenesh2_pg_C_scaffold_86000153	Smoe_413160_fgenesh2_pg_C_scaffold_20000021	Smoe_402247_fgenesh2_pg_C_scaffold_0000252	Atri_00166_18
HG_19741	Falb_04453T0_04453	Cfra_g16	Sarc_g5567	Scer_YOR021C_Putative_protein_of_unknown_function_YOR021C_is_not_an_essential_gene_predicted_to_be_involved_in_rRNA_processing_and_ribosome_biogenesis_and_in_biopolymer_catabolism_Source_SGD_Acc_S000005547	Spun_06637T0	Amac_12590T0	Amac_14548T0
HG_8557	Bnat_82355_fgenesh1_pg_91_48	Sarc_g1469	Cfra_g6354	Bnat_77040_fgenesh1_pg_45_82	Cfra_g2336	Sarc_g2174	Cfra_g548	Cfra_g2306	Cfra_g1159	Sarc_g1271	Sarc_g4995	Cfra_g5401	Ttra_11092T0_11092	Ttra_09512T0_09512	Cfra_g3861	Sarc_g6903	Sarc_g18090	Sarc_g16742	Cfra_g2987	Sarc_g12866	Sarc_g1764	Sarc_g5501	Sarc_g5769
HG_19026	Ttra_12430T0_12430	Bnat_70467_fgenesh1_pg_12_75	Bnat_86946_estExt_fgenesh1_pg_C_150144	Sarc_g871	Cfra_g2439	Ehux_199070_gm1_900262	Ehux_235110_gm1_21300078
HG_42307	Spun_00799T0	Cfra_g2637	Sarc_g3393
HG_21649	Bnat_66105_fgenesh1_pg_1_140	Sarc_g24834	Sarc_g7700	Ehux_447093_estExtDG_fgenesh_newKGs_kg_C_15890001	Bnat_141964_aug1_66_g16672	Ehux_100696_fgeneshEH_pg_25_71
HG_21544	Spun_03121T0	Cfra_g717	Sarc_g12783	Ehux_205770_gm1_2500040	Sarc_g21708	Ehux_233006_gm1_18700032
HG_24151	Ehux_114691_fgeneshEH_pg_228_2	Ehux_195756_gm1_300807	Ehux_99562_fgeneshEH_pg_19_150	Ehux_221524_gm1_9700093	Sarc_g15460	Ehux_98553_fgeneshEH_pg_14_206
HG_4065	Bnat_73695_fgenesh1_pg_25_128	Bnat_88612_estExt_fgenesh1_pg_C_350013	Ttra_01773T0_01773_amino_acid_polyamine_transporter_II_680_aa	Atha_AT5G02170_1_Transmembrane_amino_acid_transporter_family_protein	Crei_188244_estExt_fgenesh2_pg_C_90209	Ppat_120356_e_gw1_32_40_1	Atha_AT5G02180_1_Transmembrane_amino_acid_transporter_family_protein	Smoe_152799_estExt_Genewise1_C_380307	Atri_00009_16	Ehux_432364_estExtDG_fgenesh_newKGs_kg_C_40208	Smoe_42776_gw1_84_193_1	Ppat_1981_gw1_293_10_1	Ppat_171854_3140008	Atha_AT2G39130_1_Transmembrane_amino_acid_transporter_family_protein	Atha_AT2G41190_1_Transmembrane_amino_acid_transporter_family_protein	Ppat_23873_gw1_47_100_1	Atri_01234_1	Atri_01058_1	Ppat_151248_e_gw1_333_11_1	Atri_00012_244	Atri_00010_363	Atri_00029_69	Atri_00010_361	Sarc_g4129	Atri_00010_364	Cfra_g809	Atri_00019_167	Spun_08505T0	Ttra_12277T0_12277	Bnat_21448_gw1_18_26_1	Atri_00009_285	Smoe_404762_fgenesh2_pg_C_scaffold_2000750	Atha_AT3G09340_1_Transmembrane_amino_acid_transporter_family_protein	Atha_AT3G09330_1_Transmembrane_amino_acid_transporter_family_protein	Atha_AT3G54830_1_Transmembrane_amino_acid_transporter_family_protein	Spun_07027T0	Smoe_78117_e_gw1_2_1264_1	Atri_00010_133	Smoe_112419_e_gw1_44_460_1	Scer_YJR001W_Vacuolar_transporter_imports_large_neutral_amino_acids_into_the_vacuole_member_of_a_family_of_seven_S_cerevisiae_genes_AVT1_7_related_to_vesicular_GABA_glycine_transporters_Source_SGD_Acc_S000003761_AVT1_SGD	Bnat_78754_fgenesh1_pg_57_5	Atha_AT5G15240_1_Transmembrane_amino_acid_transporter_family_protein	Atha_AT3G28960_1_Transmembrane_amino_acid_transporter_family_protein	Atri_00010_362	Smoe_405495_fgenesh2_pg_C_scaffold_4000069	Atri_00066_30	Smoe_33314_gw1_27_139_1	Atha_AT5G16740_1_Transmembrane_amino_acid_transporter_family_protein	Smoe_404759_fgenesh2_pg_C_scaffold_2000747	Ppat_159951_170026	Sarc_g21726	Atri_00010_367	Ehux_225551_gm1_12500080	Smoe_438611_estExt_fgenesh2_pg_C_30565	Atri_00010_368	Smoe_80911_e_gw1_4_1280_1	Smoe_126836_e_gw1_84_129_1	Smoe_47622_gw1_108_125_1	Ehux_208867_gm1_3600269	Bnat_125691_aug1_1_g399	Ehux_241631_gm1_33800001	Ppat_96909_scaf_314000007	Atri_02064_1
HG_43031	Cfra_g5731	Sarc_g394	Bnat_145353_aug1_98_g20061
HG_25528	Bnat_85136_estExt_fgenesh1_pg_C_20276	Cfra_g176	Sarc_g3228	Crei_145053_Chlre2_kg_scaffold_12000247	Ehux_350231_fgenesh_newKGs_kg_5_131_EST_ALL_fasta_Contig6204
HG_33006	Cfra_g1792	Sarc_g807	Sarc_g4578	Ehux_436463_estExtDG_fgenesh_newKGs_kg_C_430039
HG_19198	Bnat_73614_fgenesh1_pg_25_47	Cfra_g4141	Sarc_g4267	Ehux_111819_fgeneshEH_pg_158_13	Rfil_5693961018037_Reticulomyxa_filosa	Crei_179545_fgenesh2_pg_C_scaffold_69000021	Crei_171861_fgenesh2_pg_C_scaffold_1000482
HG_38962	Sarc_g24019	Cfra_g4830	Rfil_569301342_SET_domain_containing_protein_partial_Reticulomyxa_filosa
HG_69499	Ehux_205421_gm1_2400113	Sarc_g10458
HG_25372	Bnat_134125_aug1_24_g8833	Cfra_g4919	Sarc_g16212	Rfil_5694086313661_Reticulomyxa_filosa	Rfil_569317670
HG_19108	Sarc_g8895	Cfra_g4422	Sarc_g9787	Bnat_147613_aug1_240_g22321	Sarc_g7326	Sarc_g8617	Sarc_g20198
HG_22491	Cfra_g3940	Ehux_433779_estExtDG_fgenesh_newKGs_kg_C_140035	Cfra_g5301	Sarc_g8873	Sarc_g9830	Bnat_140977_aug1_59_g15685
HG_19244	Bnat_80003_fgenesh1_pg_67_12	Ehux_193810_gm1_100110	Cfra_g4572	Sarc_g11649	Ehux_198980_gm1_900172	Sarc_g11648	Ehux_214571_gm1_6200010
HG_54141	Crei_189195_estExt_fgenesh2_pg_C_140043	Sarc_g640
HG_42766	Sarc_g21925	Atha_AT1G64750_3_DSS1_I_deletion_of_SUV3_suppressor_1_I	Atha_AT5G45010_1_ATDSS1_V_DSS1_V_DSS1_homolog_on_chromosome_V
HG_38703	Cfra_g5921	Sarc_g5594	Falb_03980T0_03980
HG_26918	Cfra_g835	Sarc_g13786	Sarc_g20955	Spun_05682T0	Sarc_g13785
HG_22916	Cfra_g1428	Sarc_g2407	Ppat_104005_scaf_7366000001	Sarc_g5198	Sarc_g22771	Sarc_g11308
HG_30361	Rfil_569437550_Carbamate_kinase_Reticulomyxa_filosa	Bnat_92845_estExt_fgenesh1_pm_C_810007	Sarc_g7825	Cfra_g5015
HG_19700	Spun_06725T0	Ehux_231759_gm1_17500080	Cfra_g3293	Sarc_g4846	Falb_00002T0_00002	Falb_00002T1_00002	Sarc_g20774
HG_25185	Bnat_50795_estExt_Genewise1_C_950031	Ehux_45607_gw1_24_51_1	Falb_01277T0_01277	Sarc_g13315	Cfra_g1061
HG_14859	Amac_01184T0	Spun_03459T0	Amac_05368T0	Sarc_g11277	Cfra_g6020	Falb_03605T0_03605	Scer_YMR024W_Mitochondrial_ribosomal_protein_of_the_large_subunit_Source_SGD_Acc_S000004626_MRPL3_SGD	Amac_00777T0	Amac_02279T0	Scer_YLR312W_A_Mitochondrial_ribosomal_protein_of_the_large_subunit_Source_SGD_Acc_S000004304_MRPL15_SGD
HG_19193	Bnat_73309_fgenesh1_pg_23_178	Ppat_186689_970042	Atha_AT5G19630_1_alpha_beta_Hydrolases_superfamily_protein	Smoe_410443_fgenesh2_pg_C_scaffold_12000343	Atri_00022_195	Ppat_172932_3950008	Cfra_g3498
HG_3691	Bnat_86646_estExt_fgenesh1_pg_C_120133	Cfra_g3205	Cfra_g5423	Atha_AT5G54160_1_ATOMT1_OMT1_O_methyltransferase_1	Smoe_438615_estExt_fgenesh2_pg_C_30578	Ppat_182345_560052	Smoe_78541_e_gw1_2_377_1	Atri_00001_509	Atha_AT1G77520_1_O_methyltransferase_family_protein	Atri_00003_287	Atha_AT1G51990_1_O_methyltransferase_family_protein	Smoe_85878_e_gw1_7_273_1	Ppat_175146_110044	Atri_00003_292	Atri_00062_194	Rfil_569401854_SAM_dependent_O_methyltransferase_Reticulomyxa_filosa	Atri_00002_374	Smoe_271396_estExt_fgenesh1_kg_C_420008	Atha_AT5G37170_1_O_methyltransferase_family_protein	Atha_AT1G77530_1_O_methyltransferase_family_protein	Atha_AT4G35160_1_O_methyltransferase_family_protein	Smoe_227279_fgenesh1_kg_C_scaffold_1000035	Smoe_96831_e_gw1_18_169_1	Atha_AT3G53140_1_O_methyltransferase_family_protein	Atha_AT4G35150_1_O_methyltransferase_family_protein	Smoe_76630_e_gw1_1_450_1	Smoe_3192_gw1_73_10_1	Atha_AT1G62900_1_S_adenosyl_L_methionine_dependent_methyltransferases_superfamily_protein	Atri_00003_285	Atha_AT5G53810_1_O_methyltransferase_family_protein	Atri_03202_1	Atri_03062_1	Atha_AT1G21130_1_O_methyltransferase_family_protein	Atha_AT1G21100_1_O_methyltransferase_family_protein	Atri_00058_148	Atha_AT1G33030_1_O_methyltransferase_family_protein	Atha_AT1G21120_1_O_methyltransferase_family_protein	Atha_AT1G21110_1_O_methyltransferase_family_protein	Atha_AT1G76790_1_O_methyltransferase_family_protein	Smoe_133702_e_gw1_121_29_1	Smoe_95652_e_gw1_17_42_1	Atha_AT1G63140_2_O_methyltransferase_family_protein	Ppat_135040_e_gw1_116_68_1	Smoe_96116_e_gw1_17_43_1	Atri_00003_299	Smoe_28422_gw1_20_335_1	Atri_00003_289	Atri_00003_288	Smoe_83100_e_gw1_5_91_1	Smoe_124205_e_gw1_74_40_1	Smoe_85724_e_gw1_7_142_1	Smoe_134942_e_gw1_130_28_1	Atri_00009_209	Atri_00741_1	Smoe_430483_fgenesh2_pg_C_scaffold_131000008	Smoe_421752_fgenesh2_pg_C_scaffold_53000109	Atri_00003_290	Atri_02092_1	Atri_03713_1	Smoe_124442_e_gw1_74_113_1	Smoe_412283_fgenesh2_pg_C_scaffold_17000236	Ttra_10560T0_10560_hydroxyneurosporene_O_methyltransferase_347_aa	Smoe_432354_fgenesh2_pg_C_scaffold_269000003	Smoe_410601_fgenesh2_pg_C_scaffold_13000099	Atri_00003_293	Smoe_413041_fgenesh2_pg_C_scaffold_19000263	Atri_00058_149	Atri_00003_286
HG_42884	Sarc_g18240	Bnat_145064_aug1_94_g19772	Bnat_126511_aug1_2_g1219
HG_26931	Sarc_g2637	Amac_15479T0	Spun_06187T0	Amac_06481T0	Amac_06480T0
HG_19208	Bnat_74632_fgenesh1_pg_30_48	Ehux_241855_gm1_34400026	Ehux_103249_fgeneshEH_pg_47_116	Sarc_g19056	Ehux_469919_estExtDG_fgeneshEH_pg_C_3440015	Sarc_g4735	Ehux_119960_fgeneshEH_pg_551_1
HG_14567	Cfra_g5427	Cfra_g2547	Smoe_133522_e_gw1_119_154_1	Ppat_130267_e_gw1_81_65_1	Sarc_g803	Sarc_g13730	Sarc_g14773	Sarc_g6927	Sarc_g15567	Sarc_g15566
HG_49475	Rfil_569373677	Sarc_g8905	Rfil_569315667_kinesin_like_protein_partial_Reticulomyxa_filosa
HG_17325	Bnat_80727_fgenesh1_pg_73_95	Sarc_g23870	Cfra_g2479	Ehux_108102_fgeneshEH_pg_99_28	Sarc_g4692	Ehux_124351_fgeneshEH_pg_4961_1	Ehux_244292_gm1_41500033	Falb_00578T0_00578
HG_16276	Ehux_102665_fgeneshEH_pg_41_89	Amac_10594T0	Ehux_244382_gm1_41900007	Amac_10593T0	Amac_10592T0	Sarc_g6494	Amac_00151T0	Ehux_116377_fgeneshEH_pg_290_5	Amac_00043T0
HG_39568	Falb_01663T0_01663	Cfra_g897	Sarc_g18
HG_3226	Sarc_g905	Sarc_g13266	Sarc_g14100	Sarc_g16544	Sarc_g17226	Sarc_g22339	Sarc_g20486	Sarc_g20487	Sarc_g4740	Sarc_g13427	Sarc_g14909	Sarc_g11364	Sarc_g4741	Sarc_g39	Sarc_g20284	Sarc_g5353	Sarc_g16510	Sarc_g21513	Sarc_g8072	Sarc_g1154	Sarc_g11281	Sarc_g25032	Sarc_g11537	Sarc_g40	Sarc_g25056	Sarc_g20537	Sarc_g12188	Sarc_g15870	Sarc_g22478	Sarc_g11283	Sarc_g3075	Sarc_g11282	Sarc_g907	Sarc_g12103	Sarc_g8538	Sarc_g20137	Sarc_g12101	Sarc_g1284	Sarc_g2700	Sarc_g6841	Sarc_g25057	Sarc_g16511	Sarc_g22405	Sarc_g906	Sarc_g11365	Sarc_g12102	Sarc_g18546	Sarc_g11538	Sarc_g2303	Sarc_g1283	Sarc_g3219	Sarc_g2095	Sarc_g908	Sarc_g22477	Sarc_g1073	Sarc_g12104	Sarc_g11366	Sarc_g23269	Sarc_g17227	Sarc_g8142	Sarc_g2304	Sarc_g14908	Sarc_g2305	Sarc_g3220	Sarc_g22082	Sarc_g8903	Sarc_g14907	Sarc_g24639	Sarc_g5408	Sarc_g7372	Ttra_01932T0_01932	Sarc_g13095	Sarc_g17848	Sarc_g13096	Sarc_g20434
HG_6256	Sarc_g21526	Cfra_g1429	Cfra_g6554	Bnat_78272_fgenesh1_pg_53_102	Bnat_136524_aug1_34_g11232	Bnat_87864_estExt_fgenesh1_pg_C_250065	Cfra_g3406	Sarc_g19922	Cfra_g483	Cfra_g6018	Cfra_g3356	Cfra_g588	Cfra_g1765	Cfra_g1352	Cfra_g7011	Cfra_g1747	Cfra_g225	Sarc_g11015	Cfra_g982	Sarc_g17397	Cfra_g647	Cfra_g1874	Cfra_g6529	Cfra_g7002	Cfra_g6864	Cfra_g4524	Sarc_g7837	Sarc_g2639	Cfra_g6878	Cfra_g565	Cfra_g6987	Sarc_g4998	Sarc_g5706	Sarc_g20574	Sarc_g4408	Sarc_g12270	Sarc_g6663	Sarc_g7733
HG_7945	Bnat_63224_fgenesh1_kg_49_23_8070_0_CFAO17331_g1_CFAO_EXTA	Bnat_91145_estExt_fgenesh1_pg_C_900007	Bnat_90053_estExt_fgenesh1_pg_C_610040	Bnat_89865_estExt_fgenesh1_pg_C_570013	Ehux_227659_gm1_14100019	Ehux_110856_fgeneshEH_pg_141_16	Cfra_g1589	Sarc_g12827	Sarc_g845	Bnat_63226_fgenesh1_kg_49_25_841_1_CFAO_EXTA	Bnat_85330_estExt_fgenesh1_pg_C_30265	Bnat_66156_fgenesh1_pg_1_191	Bnat_79635_fgenesh1_pg_64_17	Bnat_134182_aug1_24_g8890	Ehux_202809_gm1_1700332	Ttra_04158T0_04158	Bnat_87569_estExt_fgenesh1_pg_C_220001	Bnat_74171_fgenesh1_pg_28_7	Bnat_73401_fgenesh1_pg_24_57	Bnat_91051_estExt_fgenesh1_pg_C_870009	Bnat_130975_aug1_13_g5683	Rfil_569374924	Bnat_90482_estExt_fgenesh1_pg_C_710073	Ehux_209129_gm1_3700181	Bnat_143517_aug1_79_g18225	Ehux_212897_gm1_5500135
HG_20144	Cfra_g4229	Sarc_g4897	Sarc_g21116	Sarc_g7940	Ppat_70281_scaf_27000110	Sarc_g10176	Sarc_g9469
HG_11545	Amac_09610T0	Falb_01410T0_01410	Amac_06829T0	Amac_07879T0	Ttra_07466T0_07466	Amac_15999T0	Scer_YKL064W_Vacuolar_membrane_protein_required_for_magnesium_homeostasis_putative_magnesium_transporter_has_similarity_to_Alr1p_and_Alr2p_which_mediate_influx_of_Mg2_and_other_divalent_cations_Source_SGD_Acc_S000001547_MNR2_SGD	Amac_09204T0	Cfra_g2917	Sarc_g23972	Spun_07289T0	Scer_YFL050C_Probable_Mg_2_transporter_overexpression_confers_increased_tolerance_to_Al_3_and_Ga_3_ions_plays_a_role_in_regulating_Ty1_transposition_Source_SGD_Acc_S000001844_ALR2_SGD	Scer_YOL130W_Plasma_membrane_Mg_2_transporter_expression_and_turnover_are_regulated_by_Mg_2_concentration_overexpression_confers_increased_tolerance_to_Al_3_and_Ga_3_ions_Source_SGD_Acc_S000005490_ALR1_SGD	Spun_08639T0
HG_33137	Cfra_g6309	Sarc_g519	Rfil_569398934_cyclic_nucleotide_binding_domain_protein_Reticulomyxa_filosa	Rfil_569363148_cyclic_nucleotide_binding_domain_protein_Reticulomyxa_filosa
HG_25249	Cfra_g4438	Ehux_212450_gm1_5200228	Sarc_g15543	Sarc_g23365	Sarc_g2879
HG_25385	Bnat_73423_fgenesh1_pg_24_79	Bnat_78938_fgenesh1_pg_58_68	Sarc_g17464	Bnat_81701_fgenesh1_pg_83_30	Sarc_g18421
HG_42707	Sarc_g19809	Amac_15190T0	Amac_11342T0
HG_7414	Amac_07207T0	Falb_01646T0_01646	Spun_06970T0	Amac_08120T0	Scer_YNL123W_Serine_protease_and_general_molecular_chaperone_involved_in_response_to_heat_stress_and_promotion_of_apoptosis_may_contribute_to_lipid_homeostasis_sequence_similarity_to_the_mammalian_Omi_HtrA2_family_of_serine_proteases_Source_SGD_Acc_S000005067_NMA111_SGD	Cfra_g5690	Sarc_g21750	Ppat_69070_scaf_21000178	Ppat_93123_scaf_237000002	Crei_133049_estExt_gwp_1H_C_820004	Atha_AT3G03380_1_DegP7_DegP_protease_7	Atri_00147_14	Spun_06237T0	Smoe_165477_estExt_Genewise1Plus_C_20537	Spun_03093T0	Amac_15801T0	Amac_14362T0	Ehux_452178_estExtDG_Genemark1_C_570260	Bnat_147369_aug1_144_g22077	Ehux_245118_gm1_44700012	Ehux_456707_estExtDG_Genemark1_C_1920046	Ttra_11381T0_11381_Pro_apoptotic_serine_protease_nma111_955_aa	Cfra_g5748	Ehux_51512_gw1_62_40_1	Sarc_g1561	Sarc_g4426	Sarc_g8854	Smoe_428046_fgenesh2_pg_C_scaffold_97000074	Atha_AT3G03370_2_FUNCTIONS_IN_molecular_function_unknown_INVOLVED_IN_biological_process_unknown_LOCATED_IN_cellular_component_unknown_EXPRESSED_IN_13_plant_structures_EXPRESSED_DURING_7_growth_stages_BEST_Arabidopsis_thaliana_protein_match_is_DegP_protease_7_TAIR_AT3G03380_1
HG_39394	Amac_04910T0	Amac_03591T0	Sarc_g19718
HG_30817	Rfil_569364302_peptidyl_prolyl_cis_trans_isomerase_FKBP_type_Reticulomyxa_filosa	Ehux_47350_gw1_12_59_1	Sarc_g10384	Rfil_569432806_peptidyl_prolyl_cis_trans_isomerase_FKBP_type_Reticulomyxa_filosa
HG_1936	Ppat_65907_scaf_8000109	Atha_AT3G17675_1_Cupredoxin_superfamily_protein	Atha_AT1G72230_1_Cupredoxin_superfamily_protein	Atri_00004_192	Atri_00078_4	Ppat_28742_gw1_23_98_1	Ppat_48937_gw1_57_118_1	Atri_00078_5	Atri_00004_102	Ppat_37462_gw1_41_165_1	Ppat_159166_100028	Atri_00004_103	Smoe_29265_gw1_0_1008_1	Smoe_27978_gw1_1_607_1	Atri_00004_105	Atri_00013_195	Ppat_48280_gw1_42_236_1	Atha_AT2G32300_1_UCC1_uclacyanin_1	Ppat_53208_gw1_4_399_1	Atha_AT1G22480_1_Cupredoxin_superfamily_protein	Atha_AT5G07475_1_Cupredoxin_superfamily_protein	Smoe_72991_gw1_109_275_1	Atri_00002_194	Atha_AT5G53870_1_ENODL1_AtENODL1_early_nodulin_like_protein_1	Smoe_24493_gw1_59_141_1	Atha_AT2G44790_1_UCC2_uclacyanin_2	Ppat_170004_2270022	Smoe_27471_gw1_4_473_1	Atha_AT2G26720_1_Cupredoxin_superfamily_protein	Ppat_49402_gw1_77_156_1	Smoe_19307_gw1_24_239_1	Atha_AT5G26330_1_Cupredoxin_superfamily_protein	Atri_00098_57	Atri_00010_93	Atha_AT2G31050_1_Cupredoxin_superfamily_protein	Atha_AT3G60270_1_Cupredoxin_superfamily_protein	Atha_AT3G27200_1_Cupredoxin_superfamily_protein	Atri_00008_93	Ppat_27218_gw1_31_213_1	Atri_00103_42	Atha_AT2G02850_1_ARPN_plantacyanin	Atri_00067_95	Atri_00010_92	Atha_AT2G25060_1_ENODL14_AtENODL14_early_nodulin_like_protein_14	Atha_AT3G18590_1_ENODL5_AtENODL5_early_nodulin_like_protein_5	Atri_00090_40	Atha_AT4G01380_1_plastocyanin_like_domain_containing_protein	Atri_00056_30	Atri_00004_281	Smoe_19117_gw1_18_254_1	Atha_AT5G57920_1_ENODL10_AtENODL10_early_nodulin_like_protein_10	Atha_AT3G20570_1_ENODL9_AtENODL9_early_nodulin_like_protein_9	Atri_00006_185	Atri_00019_7	Atha_AT4G30590_1_ENODL12_AtENODL12_early_nodulin_like_protein_12	Smoe_69095_gw1_1_1913_1	Smoe_76299_e_gw1_1_617_1	Atha_AT5G20230_1_ATBCB_BCB_SAG14_blue_copper_binding_protein	Atri_00041_96	Atha_AT4G31840_1_ENODL15_AtENODL15_early_nodulin_like_protein_15	Atri_00010_94	Atha_AT3G60280_1_UCC3_uclacyanin_3	Atha_AT3G53330_1_plastocyanin_like_domain_containing_protein	Atri_00004_106	Atha_AT1G79800_1_ENODL7_AtENODL7_early_nodulin_like_protein_7	Atri_00058_75	Atha_AT1G48940_1_ENODL6_AtENODL6_early_nodulin_like_protein_6	Atri_00049_178	Smoe_37976_gw1_35_346_1	Atha_AT4G12880_1_ENODL19_AtENODL19_early_nodulin_like_protein_19	Atri_00019_4	Atri_00061_247	Ppat_38619_gw1_333_52_1	Atri_00029_128	Atha_AT2G23990_2_ENODL11_AtENODL11_early_nodulin_like_protein_11	Ppat_18812_gw1_57_53_1	Ppat_162659_460016	Atha_AT4G28365_1_ENODL3_AtENODL3_early_nodulin_like_protein_3	Atri_00010_95	Atha_AT4G27520_1_ENODL2_AtENODL2_early_nodulin_like_protein_2	Atha_AT2G27035_1_ENODL20_AtENODL20_early_nodulin_like_protein_20	Smoe_405136_fgenesh2_pg_C_scaffold_3000359	Atri_00010_96	Atha_AT5G14345_1_ENODL21_AtENODL21_early_nodulin_like_protein_21	Smoe_19213_gw1_10_325_1	Atha_AT1G64640_1_ENODL8_AtENODL8_early_nodulin_like_protein_8	Atha_AT5G25090_1_ENODL13_AtENODL13_early_nodulin_like_protein_13	Atha_AT4G32490_1_ENODL4_AtENODL4_early_nodulin_like_protein_4	Atha_AT5G15350_1_ENODL17_AtENODL17_early_nodulin_like_protein_17	Atha_AT1G17800_1_ENODL22_AtENODL22_early_nodulin_like_protein_22	Smoe_39173_gw1_25_453_1	Atha_AT3G01070_1_ENODL16_AtENODL16_early_nodulin_like_protein_16	Smoe_69294_gw1_7_1362_1	Smoe_422957_fgenesh2_pg_C_scaffold_59000086	Smoe_443452_estExt_fgenesh2_pg_C_330175	Atri_00065_2	Sarc_g20379	Atri_00058_67	Atri_00010_91	Atri_00002_193	Atri_00058_79	Atri_00097_50	Atri_00100_41	Atri_00058_66
HG_19375	Bnat_90840_estExt_fgenesh1_pg_C_800117	Ehux_364165_fgenesh_newKGs_kg_161_41_2697576_16	Cfra_g2065	Ehux_420867_estExtDG_fgenesh_newKGs_pm_C_130033	Crei_167359_fgenesh2_pg_C_scaffold_3000369	Ehux_370690_fgenesh_newKGs_kg_480_13_2688417_4	Crei_191008_estExt_fgenesh2_pg_C_220118
HG_20380	Crei_176593_fgenesh2_pg_C_scaffold_33000007	Atri_00102_10	Ppat_167283_1420048	Sarc_g15877	Smoe_165275_estExt_Genewise1Plus_C_11918	Atha_AT5G04360_1_ATPU1_ATLDA_PU1_LDA_limit_dextrinase	Sarc_g1684
HG_38834	Cfra_g2527	Ehux_198070_gm1_700380	Ehux_468063_estExtDG_fgeneshEH_pg_C_1700033
HG_38970	Ehux_216860_gm1_7100106	Cfra_g3149	Ehux_247128_gm1_55100001
HG_26944	Cfra_g1822	Sarc_g493	Ehux_250736_gm1_97500006	Ehux_98132_fgeneshEH_pg_13_15	Bnat_134500_aug1_25_g9208
HG_8783	Cfra_g1855	Amac_10644T0	Amac_00087T0	Spun_05726T0	Cfra_g6997	Amac_00088T0	Amac_04568T0	Cfra_g1854	Cfra_g6473	Ppat_73818_scaf_44000025	Amac_00094T0	Amac_10658T0	Amac_15754T0	Amac_13242T0	Amac_16895T0	Amac_10645T0	Amac_06785T0	Amac_16308T0	Amac_08883T0	Amac_15953T0	Sarc_g5729	Sarc_g9550
HG_31236	Ehux_205337_gm1_2400029	Ehux_228911_gm1_15100082	Ehux_98203_fgeneshEH_pg_13_86	Sarc_g12200
HG_17830	Smoe_178716_estExt_Genewise1Plus_C_470420	Smoe_422043_fgenesh2_pg_C_scaffold_54000210	Smoe_113792_e_gw1_47_9_1	Sarc_g24478	Cfra_g5440	Ehux_360320_fgenesh_newKGs_kg_95_43_2688891_3	Sarc_g24887	Sarc_g17090
HG_15765	Amac_01595T0	Amac_04091T0	Amac_15873T0	Amac_14276T0	Scer_YMR171C_Specificity_factor_required_for_Rsp5p_dependent_ubiquitination_and_sorting_of_specific_cargo_proteins_at_the_multivesicular_body_mRNA_is_targeted_to_the_bud_via_the_mRNA_transport_system_involving_She2p_Source_SGD_Acc_S000004781_EAR1_SGD	Sarc_g17508	Amac_14277T0	Amac_15872T0	Scer_YKL124W_Specificity_factor_required_for_Rsp5p_dependent_ubiquitination_and_sorting_of_cargo_proteins_at_the_multivesicular_body_identified_as_a_high_copy_suppressor_of_a_SHR3_deletion_increasing_steady_state_levels_of_amino_acid_permeases_Source_SGD_Acc_S000001607_SSH4_SGD
HG_17115	Cfra_g2842	Crei_184506_estExt_fgenesh2_kg_C_260078	Sarc_g19346	Ttra_05452T0_05452_oxidoreductase_952_aa	Sarc_g20654	Sarc_g17300	Sarc_g23311	Sarc_g21780
HG_43075	Cfra_g6475	Sarc_g3799	Ehux_433282_estExtDG_fgenesh_newKGs_kg_C_100075
HG_12697	Bnat_39641_e_gw1_34_48_1	Ehux_63759_e_gw1_18_151_1	Cfra_g2923	Sarc_g8600	Atri_00063_60	Ttra_01624T0_01624_NADPH_dependent_FMN_reductase_187_aa	Smoe_113686_e_gw1_47_520_1	Atha_AT3G27890_1_NQR_NADPH_quinone_oxidoreductase	Ehux_432248_estExtDG_fgenesh_newKGs_kg_C_40052	Rfil_569388533_NADPH_dependent_FMN_reductase_partial_Reticulomyxa_filosa	Rfil_569367187	Scer_YLR011W_FMN_dependent_NAD_P_H_quinone_reductase_may_be_involved_in_quinone_detoxification_expression_elevated_at_low_temperature_sequesters_the_Cin5p_transcription_factor_in_the_cytoplasm_in_complex_with_the_proteasome_under_reducing_conditions_Source_SGD_Acc_S000004001_LOT6_SGD
HG_20103	Spun_07127T0	Cfra_g6281	Ehux_242979_gm1_37400009	Ehux_450877_estExtDG_Genemark1_C_340158	Sarc_g11354	Ehux_433672_estExtDG_fgenesh_newKGs_kg_C_130002	Ehux_424739_estExtDG_fgenesh_newKGs_pm_C_3470008
HG_11061	Bnat_72644_fgenesh1_pg_20_204	Ehux_426069_estExtDG_Genewise1Plus_C_50215	Smoe_84735_e_gw1_6_363_1	Crei_49714_gwH_70_17_1	Atri_00001_314	Atha_AT4G25720_1_ATQC_QC_QCT_glutaminyl_cyclase	Crei_186160_estExt_fgenesh2_kg_C_70a0001	Ppat_181594_510036	Ehux_54819_gw1_172_45_1	Cfra_g2101	Rfil_569382343	Smoe_47017_gw1_56_287_1	Sarc_g5921	Bnat_88241_estExt_fgenesh1_pg_C_290152	Sarc_g1046
HG_30761	Ehux_201163_gm1_1300336	Sarc_g23560	Ehux_104470_fgeneshEH_pg_59_139	Ehux_96080_fgeneshEH_pg_4_310
HG_25449	Cfra_g3610	Sarc_g23933	Sarc_g934	Crei_172944_fgenesh2_pg_C_scaffold_17000024	Ehux_248427_gm1_66600004
HG_21857	Bnat_85761_estExt_fgenesh1_pg_C_60035	Bnat_26057_gw1_20_124_1	Crei_184029_estExt_fgenesh2_kg_C_200015	Ehux_98628_fgeneshEH_pg_15_46	Amac_16152T0	Cfra_g3005
HG_48772	Amac_03012T0	Amac_10292T0	Sarc_g9536
HG_42907	Cfra_g3808	Ttra_07455T0_07455	Sarc_g9067
HG_39594	Sarc_g3091	Cfra_g5913	Spun_02889T0
HG_32985	Cfra_g1198	Sarc_g22141	Ttra_02090T0_02090	Sarc_g8135
HG_70217	Ehux_438891_estExtDG_fgenesh_newKGs_kg_C_880032	Sarc_g1681
HG_48859	Amac_07265T0	Amac_07266T0	Sarc_g21249
HG_16317	Sarc_g3192	Spun_04058T0	Spun_05180T0	Spun_05593T0	Spun_08633T0	Sarc_g2583	Sarc_g15597	Cfra_g3472	Cfra_g5492
HG_20139	Sarc_g23077	Spun_03933T0	Crei_141616_Chlre2_kg_scaffold_5000026	Amac_01410T0	Amac_05614T0	Ttra_01924T0_01924_GatB_Yqey_domain_containing_protein_179_aa	Scer_YOR215C_Putative_protein_of_unknown_function_the_authentic_protein_is_detected_in_highly_purified_mitochondria_in_high_throughput_studies_null_mutant_displays_reduced_frequency_of_mitochondrial_genome_loss_Source_SGD_Acc_S000005741_AIM41_SGD
HG_19060	Ttra_04901T0_04901	Ttra_03165T0_03165	Ttra_09394T0_09394	Ttra_04998T0_04998	Ttra_03102T0_03102	Sarc_g17855	Cfra_g7
HG_2567	Cfra_g1433	Sarc_g11131	Atha_AT1G04220_1_KCS2_3_ketoacyl_CoA_synthase_2	Ppat_105148_280007	Smoe_437285_estExt_fgenesh2_pg_C_00190	Ppat_205914_estExt_Genewise1_C_300205	Falb_00575T0_00575	Falb_00575T1_00575	Atri_00052_41	Ppat_65667_scaf_7000135	Atri_00002_540	Ppat_104525_80014	Ppat_68942_scaf_21000050	Atri_00014_95	Smoe_443640_estExt_fgenesh2_pg_C_350126	Smoe_75021_e_gw1_0_85_1	Smoe_91671_e_gw1_12_426_1	Atha_AT5G43760_1_KCS20_3_ketoacyl_CoA_synthase_20	Atha_AT2G26640_1_KCS11_3_ketoacyl_CoA_synthase_11	Atha_AT1G19440_1_KCS4_3_ketoacyl_CoA_synthase_4	Ppat_161624_340162	Ppat_195698_2450024	Smoe_79947_e_gw1_3_280_1	Atha_AT2G16280_1_KCS9_3_ketoacyl_CoA_synthase_9	Atri_00135_68	Atha_AT4G34510_1_KCS17_3_ketoacyl_CoA_synthase_17	Atha_AT1G01120_1_KCS1_3_ketoacyl_CoA_synthase_1	Atha_AT1G25450_1_KCS5_CER60_3_ketoacyl_CoA_synthase_5	Atha_AT1G68530_1_CUT1_POP1_CER6_G2_KCS6_3_ketoacyl_CoA_synthase_6	Ppat_161683_350033	Atri_00079_121	Ppat_135228_e_gw1_118_47_1	Smoe_231244_fgenesh1_pm_C_scaffold_11000054	Atha_AT4G34250_1_KCS16_3_ketoacyl_CoA_synthase_16	Crei_138664_estExt_gwp_1W_C_320164	Atha_AT2G15090_1_KCS8_3_ketoacyl_CoA_synthase_8	Atha_AT2G46720_1_HIC_KCS13_3_ketoacyl_CoA_synthase_13	Atha_AT1G71160_1_KCS7_3_ketoacyl_CoA_synthase_7	Atha_AT4G34520_1_FAE1_KCS18_3_ketoacyl_CoA_synthase_18	Atha_AT2G26250_1_FDH_KCS10_3_ketoacyl_CoA_synthase_10	Ppat_163428_550141	Ppat_200285_4160010	Smoe_53281_gw1_43_414_1	Atri_00018_155	Atha_AT3G10280_1_KCS14_3_ketoacyl_CoA_synthase_14	Ppat_147874_e_gw1_268_7_1	Atri_00007_384	Atri_00126_27	Ehux_439552_estExtDG_fgenesh_newKGs_kg_C_1030042	Atha_AT5G49070_1_KCS21_3_ketoacyl_CoA_synthase_21	Sarc_g822	Cfra_g4847	Ehux_418258_estExtDG_Genewise1_C_1740030	Atri_00069_178	Ehux_64275_e_gw1_22_75_1	Atri_00034_6	Atha_AT3G52160_1_KCS15_3_ketoacyl_CoA_synthase_15	Atri_00105_62	Atri_00078_135	Atha_AT2G28630_1_KCS12_3_ketoacyl_CoA_synthase_12	Atri_00178_1	Atha_AT5G04530_1_KCS19_3_ketoacyl_CoA_synthase_19	Atha_AT1G07720_1_KCS3_3_ketoacyl_CoA_synthase_3	Atri_00129_77	Crei_113103_e_gwW_6_72_1	Crei_167834_fgenesh2_pg_C_scaffold_6000279	Atri_00025_304	Crei_167816_fgenesh2_pg_C_scaffold_6000261	Atri_00129_51	Atri_00129_80	Atri_00129_74	Atri_00129_76	Atri_00129_71	Atri_00129_81	Atri_00025_303	Crei_145869_Chlre2_kg_scaffold_15000183	Atri_00014_97	Atri_00129_50	Atri_00129_79	Atri_00129_73	Atri_00129_72	Atri_00014_98	Atri_00129_75	Atri_00129_49	Atri_00025_302	Atri_00014_96	Atri_00105_63
HG_32967	Cfra_g811	Sarc_g24276	Sarc_g1396	Scer_YGL129C_Mitochondrial_ribosomal_protein_of_the_small_subunit_has_similarity_to_mammalian_apoptosis_mediator_proteins_null_mutation_prevents_induction_of_apoptosis_by_overproduction_of_metacaspase_Mca1p_Source_SGD_Acc_S000003097_RSM23_SGD
HG_26975	Cfra_g3186	Sarc_g24609	Ppat_170744_2580023	Crei_190048_estExt_fgenesh2_pg_C_10624	Ehux_352867_fgenesh_newKGs_kg_18_143_CV069457
HG_30315	Cfra_g2317	Sarc_g16818	Bnat_37998_e_gw1_23_159_1	Ehux_218358_gm1_7900020
HG_47856	Ehux_354009_fgenesh_newKGs_kg_25_6_2695025_1	Rfil_569428902	Sarc_g15073
HG_15009	Sarc_g22481	Ppat_113393_e_gw1_6_29_1	Atri_00110_128	Atha_AT5G54440_1_CLUB_AtTRS130_CLUB	Ppat_63982_scaf_1000356	Smoe_93822_e_gw1_14_621_1	Atri_00003_323	Atri_00003_322	Atri_00003_325	Atri_00003_324
HG_42902	Cfra_g3685	Sarc_g9214	Ehux_241006_gm1_32100020
HG_42733	Cfra_g1192	Sarc_g11662	Scer_YOR205C_Protein_of_unknown_function_null_mutant_is_defective_in_respiration_and_interacts_synthetically_with_prohibitin_phb1_the_authentic_non_tagged_protein_is_detected_in_purified_mitochondria_in_high_throughput_studies_Source_SGD_Acc_S000005731_GEP3_SGD
HG_42259	Cfra_g6777	Cfra_g678	Ehux_219719_gm1_8700154
HG_33145	Cfra_g6841	Spun_04094T0	Amac_02082T0	Bnat_137220_aug1_38_g11928
HG_12792	Scer_YMR221C_Putative_protein_of_unknown_function_the_authentic_non_tagged_protein_is_detected_in_highly_purified_mitochondria_in_high_throughput_studies_physical_interaction_with_Atg27p_suggests_a_possible_role_in_autophagy_Source_SGD_Acc_S000004834	Ehux_453325_estExtDG_Genemark1_C_790083	Cfra_g2080	Ehux_233949_gm1_19900013	Ehux_116378_fgeneshEH_pg_290_6	Ehux_461863_estExtDG_fgeneshEH_pg_C_80103	Ehux_456527_estExtDG_Genemark1_C_1840015	Ehux_104340_fgeneshEH_pg_59_9	Ehux_196204_gm1_400326	Ehux_249072_gm1_73500001	Bnat_129387_aug1_9_g4095	Ehux_442475_estExtDG_fgenesh_newKGs_kg_C_1840007
HG_11535	Bnat_69187_fgenesh1_pg_8_111	Atha_AT2G44970_1_alpha_beta_Hydrolases_superfamily_protein	Atri_00111_17	Smoe_177087_estExt_Genewise1Plus_C_380050	Ppat_145950_e_gw1_236_11_1	Atri_00056_45	Ppat_124923_e_gw1_52_146_1	Ppat_168295_1720010	Ehux_250610_gm1_95500003	Cfra_g1056	Bnat_137557_aug1_40_g12265	Ehux_116661_fgeneshEH_pg_303_7	Sarc_g5715	Sarc_g20804
HG_10245	Crei_142055_Chlre2_kg_scaffold_3000028	Bnat_76407_fgenesh1_pg_41_30	Smoe_170011_estExt_Genewise1Plus_C_100901	Atri_00130_20	Ppat_62233_fgenesh1_kg_scaffold_6000001	Atha_AT4G18810_2_NAD_P_binding_Rossmann_fold_superfamily_protein	Bnat_126397_aug1_2_g1105	Crei_146494_Chlre2_kg_scaffold_1000318	Bnat_141651_aug1_64_g16359	Ehux_217122_gm1_7200135	Spun_07955T0	Bnat_80448_fgenesh1_pg_71_33	Ehux_98220_fgeneshEH_pg_13_103	Crei_187379_estExt_fgenesh2_pg_C_60073	Bnat_141652_aug1_64_g16360	Ehux_48139_gw1_930_9_1	Sarc_g23853
HG_81686	Sarc_g4591	Spun_02815T0
HG_39435	Bnat_87767_estExt_fgenesh1_pg_C_240011	Sarc_g4383	Sarc_g8662
HG_30792	Bnat_83168_fgenesh1_pg_103_15	Ehux_113631_fgeneshEH_pg_193_39	Cfra_g105	Cfra_g106
HG_33094	Cfra_g4473	Sarc_g1330	Sarc_g15519	Crei_924_fgenesh1_pm_C_scaffold_2163000001
HG_69220	Ehux_118347_fgeneshEH_pg_394_4	Sarc_g2638
HG_21816	Ehux_208952_gm1_3700004	Ehux_459699_estExtDG_Genemark1_C_5890012	Ehux_212046_gm1_5100109	Sarc_g18515	Ehux_252153_gm1_126300003	Rfil_569425689
HG_21783	Amac_09034T0	Amac_12012T0	Sarc_g24213	Sarc_g13780	Sarc_g5737	Sarc_g13779
HG_39417	Falb_02091T1_02091	Falb_02091T0_02091	Sarc_g12170
HG_11074	Bnat_76140_fgenesh1_pg_39_71	Ppat_121816_e_gw1_37_39_1	Smoe_418057_fgenesh2_pg_C_scaffold_36000253	Smoe_168317_estExt_Genewise1Plus_C_70707	Atha_AT3G21820_1_ATXR2_SDG36_histone_lysine_N_methyltransferase_ATXR2	Ttra_10303T0_10303	Ehux_211778_gm1_5000105	Crei_146724_Chlre2_kg_scaffold_1000548	Ttra_10069T0_10069_set_domain_containing_protein_415_aa	Cfra_g1828	Sarc_g10955	Sarc_g7509	Atri_00043_16	Ehux_100213_fgeneshEH_pg_22_158	Atri_02552_1
HG_30469	Bnat_61275_fgenesh1_kg_20_15_7378_1_CFAO_EXTA	Cfra_g4800	Sarc_g4748	Sarc_g8611
HG_33076	Cfra_g3743	Sarc_g487	Crei_156884_acegs_kg_scaffold_14000015	Spun_05313T0
HG_19196	Crei_191891_estExt_fgenesh2_pg_C_250170	Spun_08207T0	Cfra_g4040	Sarc_g204	Sarc_g2227	Sarc_g23919	Ehux_108093_fgeneshEH_pg_99_19
HG_15701	Bnat_125362_aug1_1_g70	Sarc_g3567	Sarc_g21157	Cfra_g4859	Sarc_g18652	Sarc_g16523	Rfil_569372640	Sarc_g5678	Sarc_g19283
