# Supplementary material for: Reconstruction of the ancestral metazoan genome reveals an increase in genomic novelty
Source: Nat Commun. 2018 Apr 30;9:1730. doi: 10.1038/s41467-018-04136-5 (PMC5928047; doi:10.1038/s41467-018-04136-5)
Supplement: Supplementary file 13 — Supplementary Data 10 [file 41467_2018_4136_MOESM13_ESM.zip › Node 1/Node1 Losses annotated genes.out]

HG_16107	
Ttra_06299T0_06299	

HG_7825	
This group of homology does not contain any annotated genome

HG_11056	
This group of homology does not contain any annotated genome

HG_69835	
This group of homology does not contain any annotated genome

HG_39261	
Rfil_5693905059530_Reticulomyxa_filosa	

HG_43011	
This group of homology does not contain any annotated genome

HG_5488	
Ttra_06107T0_06107	

HG_22932	
This group of homology does not contain any annotated genome

HG_17651	
This group of homology does not contain any annotated genome

HG_12159	
Ttra_10651T0_10651	
Rfil_5693896719726_Reticulomyxa_filosa	Rfil_569358668	Rfil_569419165	Rfil_569319503	Rfil_569358667	Rfil_569342918_mitochondrial_carrier_domain_containing_protein_Reticulomyxa_filosa	Rfil_569428749	

HG_11102	
This group of homology does not contain any annotated genome

HG_30633	
Ttra_00380T0_00380	

HG_8936	
Atha_AT5G01750_2_Protein_of_unknown_function_DUF567	Atha_AT3G11740_1_Protein_of_unknown_function_DUF567	Atha_AT3G16900_1_Protein_of_unknown_function_DUF567	Atha_AT2G14560_1_LURP1_Protein_of_unknown_function_DUF567	Atha_AT1G33840_1_Protein_of_unknown_function_DUF567	Atha_AT3G10986_1_Protein_of_unknown_function_DUF567	Atha_AT3G56180_1_Protein_of_unknown_function_DUF567	Atha_AT2G30270_1_Protein_of_unknown_function_DUF567	

HG_21865	
This group of homology does not contain any annotated genome

HG_9047	
Atha_AT5G61820_1_FUNCTIONS_IN_molecular_function_unknown_INVOLVED_IN_biological_process_unknown_LOCATED_IN_vacuole_EXPRESSED_IN_24_plant_structures_EXPRESSED_DURING_15_growth_stages_CONTAINS_InterPro_DOMAIN_s_Stress_up_regulated_Nod_19_InterPro_IPR011692_Has_30201_Blast_hits_to_17322_proteins_in_780_species_Archae_12_Bacteria_1396_Metazoa_17338_Fungi_3422_Plants_5037_Viruses_0_Other_Eukaryotes_2996_source_NCBI_BLink	

HG_12920	
This group of homology does not contain any annotated genome

HG_14511	
This group of homology does not contain any annotated genome

HG_12100	
Ttra_06734T0_06734_inframe_stop_codon_355_aa	

HG_137	
This group of homology does not contain any annotated genome

HG_25470	
This group of homology does not contain any annotated genome

HG_12838	
This group of homology does not contain any annotated genome

HG_53738	
This group of homology does not contain any annotated genome

HG_17205	
This group of homology does not contain any annotated genome

HG_28743	
This group of homology does not contain any annotated genome

HG_32291	
This group of homology does not contain any annotated genome

HG_13667	
Scer_YFR007W_Putative_kinase_with_similarity_to_the_phosphoribulokinase_uridine_kinase_bacterial_pantothenate_kinase_PRK_URK_PANK_subfamily_of_P_loop_kinases_Source_SGD_Acc_S000001903_YFH7_SGD	
Atha_AT1G03030_1_P_loop_containing_nucleoside_triphosphate_hydrolases_superfamily_protein	
Rfil_569365790	Rfil_569367028	

HG_51855	
This group of homology does not contain any annotated genome

HG_13562	
Atha_AT1G19110_1_inter_alpha_trypsin_inhibitor_heavy_chain_related	Atha_AT1G72500_1_LOCATED_IN_plasma_membrane_EXPRESSED_IN_23_plant_structures_EXPRESSED_DURING_13_growth_stages_CONTAINS_InterPro_DOMAIN_s_von_Willebrand_factor_type_A_InterPro_IPR002035_BEST_Arabidopsis_thaliana_protein_match_is_inter_alpha_trypsin_inhibitor_heavy_chain_related_TAIR_AT1G19110_1_Has_1407_Blast_hits_to_1406_proteins_in_307_species_Archae_6_Bacteria_522_Metazoa_484_Fungi_59_Plants_110_Viruses_0_Other_Eukaryotes_226_source_NCBI_BLink	
Ttra_01273T0_01273_von_Willebrand_factor_type_A_domain_containing_protein_685_aa	

HG_32957	
Rfil_569426996_putative_ParB_like_nuclease_Reticulomyxa_filosa	Rfil_569344157	

HG_26965	
Ttra_12043T0_12043	

HG_17136	
Ttra_09240T0_09240	

HG_26947	
This group of homology does not contain any annotated genome

HG_25657	
This group of homology does not contain any annotated genome

HG_31375	
This group of homology does not contain any annotated genome

HG_22945	
This group of homology does not contain any annotated genome

HG_14478	
Rfil_569370640	Rfil_569370641	

HG_12815	
This group of homology does not contain any annotated genome

HG_17254	
This group of homology does not contain any annotated genome

HG_14542	
This group of homology does not contain any annotated genome

HG_15012	
Rfil_569385211	Rfil_569425272	Rfil_569334215	Rfil_5693965197894_partial_Reticulomyxa_filosa	Rfil_569336361	

HG_9479	
Atha_AT2G35830_2_unknown_protein_FUNCTIONS_IN_molecular_function_unknown_INVOLVED_IN_biological_process_unknown_LOCATED_IN_cellular_component_unknown_BEST_Arabidopsis_thaliana_protein_match_is_unknown_protein_TAIR_AT2G35810_1	Atha_AT2G35810_1_unknown_protein_BEST_Arabidopsis_thaliana_protein_match_is_unknown_protein_TAIR_AT2G35830_2_Has_153_Blast_hits_to_153_proteins_in_52_species_Archae_0_Bacteria_62_Metazoa_0_Fungi_0_Plants_82_Viruses_0_Other_Eukaryotes_9_source_NCBI_BLink	Atha_AT2G35820_1_ureidoglycolate_hydrolases	

HG_22653	
Rfil_569422117_ADP_heptose_synthase_D_glycero_beta_D_manno_heptose_7_phosphate_kinase_Reticulomyxa_filosa	Rfil_569422118	

HG_14629	
This group of homology does not contain any annotated genome

HG_12933	
Atha_AT5G11040_1_TRS120_AtTRS120_TRS120	

HG_8337	
Atha_AT5G10190_1_Major_facilitator_superfamily_protein	Atha_AT1G78130_1_UNE2_Major_facilitator_superfamily_protein	Atha_AT2G18590_1_Major_facilitator_superfamily_protein	Atha_AT4G36790_1_Major_facilitator_superfamily_protein	
Ttra_04473T0_04473_major_facilitator_superfamily_transporter_protein_703_aa	Ttra_09875T0_09875_transmembrane_domain_containing_protein_529_aa	

HG_14491	
Atha_AT5G47435_2_formyltetrahydrofolate_deformylase_putative	Atha_AT4G17360_1_Formyl_transferase	

HG_39543	
This group of homology does not contain any annotated genome

HG_22940	
This group of homology does not contain any annotated genome

HG_15699	
Ttra_01844T0_01844_MYND_finger_domain_containing_protein_255_aa	

HG_53646	
This group of homology does not contain any annotated genome

HG_5792	
Atha_AT4G32840_1_PFK6_phosphofructokinase_6	Atha_AT2G22480_1_PFK5_phosphofructokinase_5	Atha_AT4G26270_1_PFK3_phosphofructokinase_3	Atha_AT5G56630_1_PFK7_phosphofructokinase_7	Atha_AT4G29220_1_PFK1_phosphofructokinase_1	Atha_AT5G61580_1_PFK4_phosphofructokinase_4	Atha_AT5G47810_1_PFK2_phosphofructokinase_2	
Rfil_569357962_6_phosphofructokinase_Reticulomyxa_filosa	Rfil_569416077_6_phosphofructokinase_Reticulomyxa_filosa	

HG_31216	
This group of homology does not contain any annotated genome

HG_15881	
This group of homology does not contain any annotated genome

HG_22102	
This group of homology does not contain any annotated genome

HG_14591	
Rfil_569311228	Rfil_569311227	

HG_30864	
This group of homology does not contain any annotated genome

HG_32591	
This group of homology does not contain any annotated genome

HG_22976	
Scer_YDR393W_Mitochondrial_inner_membrane_protein_required_for_normal_mitochondrial_morphology_may_be_involved_in_fission_of_the_inner_membrane_forms_a_homo_oligomeric_complex_Source_SGD_Acc_S000002801_SHE9_SGD	

HG_25278	
This group of homology does not contain any annotated genome

HG_32181	
Scer_YHL024W_Putative_RNA_binding_protein_required_for_the_expression_of_early_and_middle_sporulation_genes_Source_SGD_Acc_S000001016_RIM4_SGD	

HG_6862	
Atha_AT5G05630_1_Amino_acid_permease_family_protein	Atha_AT1G31830_1_Amino_acid_permease_family_protein	Atha_AT3G13620_1_Amino_acid_permease_family_protein	Atha_AT3G19553_1_Amino_acid_permease_family_protein	Atha_AT1G31820_1_Amino_acid_permease_family_protein	
Ttra_10605T0_10605	

HG_25291	
This group of homology does not contain any annotated genome

HG_15025	
Atha_AT5G52330_1_TRAF_like_superfamily_protein	Atha_AT5G43560_1_TRAF_like_superfamily_protein	Atha_AT4G16045_1_TRAF_like_superfamily_protein	Atha_AT1G04300_3_TRAF_like_superfamily_protein	

HG_40789	
Ttra_02582T0_02582	

HG_32965	
This group of homology does not contain any annotated genome

HG_26901	
Scer_YNL213C_Protein_of_unknown_function_null_mutant_lacks_mitochondrial_DNA_and_cannot_grow_on_glycerol_the_authentic_non_tagged_protein_is_detected_in_highly_purified_mitochondria_in_high_throughput_studies_Source_SGD_Acc_S000005157_RRG9_SGD	

HG_30554	
This group of homology does not contain any annotated genome

HG_21819	
This group of homology does not contain any annotated genome

HG_17144	
This group of homology does not contain any annotated genome

HG_9644	
Atha_AT5G03330_1_Cysteine_proteinases_superfamily_protein	Atha_AT5G04250_1_Cysteine_proteinases_superfamily_protein	Atha_AT3G22260_2_Cysteine_proteinases_superfamily_protein	Atha_AT3G02070_1_Cysteine_proteinases_superfamily_protein	Atha_AT2G39320_1_Cysteine_proteinases_superfamily_protein	
Ttra_01755T0_01755_cysteine_type_peptidase_284_aa	

HG_70146	
This group of homology does not contain any annotated genome

HG_15809	
Rfil_569366800	Rfil_569378171	Rfil_569417947	

HG_64290	
This group of homology does not contain any annotated genome

HG_15671	
Atha_AT5G62530_1_ALDH12A1_ATP5CDH_P5CDH_aldehyde_dehydrogenase_12A1	

HG_14655	
Atha_AT3G23760_1_FUNCTIONS_IN_molecular_function_unknown_INVOLVED_IN_biological_process_unknown_LOCATED_IN_vacuole_EXPRESSED_IN_20_plant_structures_EXPRESSED_DURING_13_growth_stages_BEST_Arabidopsis_thaliana_protein_match_is_transferases_transferring_glycosyl_groups_TAIR_AT4G14100_1_Has_108_Blast_hits_to_104_proteins_in_19_species_Archae_0_Bacteria_0_Metazoa_8_Fungi_0_Plants_90_Viruses_0_Other_Eukaryotes_10_source_NCBI_BLink	Atha_AT4G14100_1_transferases_transferring_glycosyl_groups	

HG_17021	
Scer_YOL158C_Endosomal_ferric_enterobactin_transporter_expressed_under_conditions_of_iron_deprivation_member_of_the_major_facilitator_superfamily_expression_is_regulated_by_Rcs1p_and_affected_by_chloroquine_treatment_Source_SGD_Acc_S000005518_ENB1_SGD	Scer_YHL040C_Transporter_member_of_the_ARN_family_of_transporters_that_specifically_recognize_siderophore_iron_chelates_responsible_for_uptake_of_iron_bound_to_ferrirubin_ferrirhodin_and_related_siderophores_Source_SGD_Acc_S000001032_ARN1_SGD	Scer_YHL047C_Transporter_member_of_the_ARN_family_of_transporters_that_specifically_recognize_siderophore_iron_chelates_responsible_for_uptake_of_iron_bound_to_the_siderophore_triacetylfusarinine_C_Source_SGD_Acc_S000001039_ARN2_SGD	Scer_YEL065W_Ferrioxamine_B_transporter_member_of_the_ARN_family_of_transporters_that_specifically_recognize_siderophore_iron_chelates_transcription_is_induced_during_iron_deprivation_and_diauxic_shift_potentially_phosphorylated_by_Cdc28p_Source_SGD_Acc_S000000791_SIT1_SGD	Scer_YCL073C_Proton_glutathione_antiporter_localized_to_the_vacuolar_and_plasma_membranes_imports_glutathione_from_the_vacuole_and_exports_it_through_the_plasma_membrane_has_a_role_in_resistance_to_oxidative_stress_and_modulation_of_the_PKA_pathway_Source_SGD_Acc_S000000575_GEX1_SGD	Scer_YKR106W_Proton_glutathione_antiporter_localized_to_the_vacuolar_and_plasma_membranes_expressed_at_a_very_low_level_almost_identical_to_paralog_Gex1p_potential_role_in_resistance_to_oxidative_stress_and_modulation_of_the_PKA_pathway_Source_SGD_Acc_S000001814_GEX2_SGD	

HG_20132	
This group of homology does not contain any annotated genome

HG_14004	
Atha_AT1G79690_1_atnudt3_NUDT3_nudix_hydrolase_homolog_3	
Ttra_10931T0_10931	Ttra_04569T0_04569	
Rfil_569432584	

HG_42818	
This group of homology does not contain any annotated genome

HG_42785	
This group of homology does not contain any annotated genome

HG_6470	
Atha_AT5G19980_1_GONST4_golgi_nucleotide_sugar_transporter_4	Atha_AT1G76340_1_GONST3_golgi_nucleotide_sugar_transporter_3	
Rfil_569431674	

HG_30485	
Ttra_03743T1_03743_antigen_KI_67_948_aa	Ttra_03743T0_03743_antigen_KI_67_1023_aa	

HG_70264	
This group of homology does not contain any annotated genome

HG_15758	
Rfil_569361779_Tetracycline_resistance_protein_class_A_Reticulomyxa_filosa	Rfil_5694123892098_Reticulomyxa_filosa	Rfil_569307913_major_facilitator_superfamily_Reticulomyxa_filosa	

HG_42767	
This group of homology does not contain any annotated genome

HG_6448	
Scer_YGL114W_Putative_protein_of_unknown_function_predicted_member_of_the_oligopeptide_transporter_OPT_family_of_membrane_transporters_Source_SGD_Acc_S000003082	
Atha_AT1G48370_1_YSL8_YELLOW_STRIPE_like_8	Atha_AT5G24380_1_YSL2_ATYSL2_YELLOW_STRIPE_like_2	Atha_AT4G24120_1_YSL1_ATYSL1_YELLOW_STRIPE_like_1	Atha_AT1G65730_1_YSL7_YELLOW_STRIPE_like_7	Atha_AT3G17650_1_YSL5_PDE321_YELLOW_STRIPE_like_5	Atha_AT3G27020_1_YSL6_YELLOW_STRIPE_like_6	Atha_AT5G53550_1_YSL3_ATYSL3_YELLOW_STRIPE_like_3	Atha_AT5G41000_1_YSL4_YELLOW_STRIPE_like_4	Atha_AT5G45450_1_Oligopeptide_transporter_OPT_superfamily_protein	

HG_64118	
This group of homology does not contain any annotated genome

HG_7364	
Atha_AT5G46600_1_Aluminium_activated_malate_transporter_family_protein	Atha_AT5G46610_1_Aluminium_activated_malate_transporter_family_protein	Atha_AT4G17970_1_ALMT12_ATALMT12_aluminum_activated_malate_transporter_12	Atha_AT2G17470_1_Aluminium_activated_malate_transporter_family_protein	Atha_AT4G00910_1_Aluminium_activated_malate_transporter_family_protein	Atha_AT1G25480_1_Aluminium_activated_malate_transporter_family_protein	Atha_AT3G18440_1_AtALMT9_ALMT9_aluminum_activated_malate_transporter_9	Atha_AT1G08430_1_ALMT1_ATALMT1_aluminum_activated_malate_transporter_1	Atha_AT1G18420_1_Aluminium_activated_malate_transporter_family_protein	Atha_AT3G11680_1_Aluminium_activated_malate_transporter_family_protein	Atha_AT1G68600_1_Aluminium_activated_malate_transporter_family_protein	Atha_AT1G08440_1_Aluminium_activated_malate_transporter_family_protein	Atha_AT2G27240_1_Aluminium_activated_malate_transporter_family_protein	Atha_AT4G17585_1_Aluminium_activated_malate_transporter_family_protein	

HG_26868	
This group of homology does not contain any annotated genome

HG_43081	
This group of homology does not contain any annotated genome

HG_9076	
Atha_AT5G53390_1_O_acyltransferase_WSD1_like_family_protein	Atha_AT5G37300_1_WSD1_O_acyltransferase_WSD1_like_family_protein	Atha_AT5G22490_1_O_acyltransferase_WSD1_like_family_protein	Atha_AT5G16350_1_O_acyltransferase_WSD1_like_family_protein	Atha_AT3G49200_1_O_acyltransferase_WSD1_like_family_protein	Atha_AT1G72110_1_O_acyltransferase_WSD1_like_family_protein	Atha_AT5G53380_1_O_acyltransferase_WSD1_like_family_protein	Atha_AT5G12420_1_O_acyltransferase_WSD1_like_family_protein	Atha_AT3G49210_1_O_acyltransferase_WSD1_like_family_protein	Atha_AT3G49190_1_O_acyltransferase_WSD1_like_family_protein	Atha_AT2G38995_1_O_acyltransferase_WSD1_like_family_protein	Atha_AT2G43255_2_FUNCTIONS_IN_molecular_function_unknown_INVOLVED_IN_biological_process_unknown_LOCATED_IN_cellular_component_unknown_CONTAINS_InterPro_DOMAIN_s_O_acyltransferase_WSD1_C_terminal_InterPro_IPR009721_BEST_Arabidopsis_thaliana_protein_match_is_O_acyltransferase_WSD1_like_family_protein_TAIR_AT2G38995_1_Has_30201_Blast_hits_to_17322_proteins_in_780_species_Archae_12_Bacteria_1396_Metazoa_17338_Fungi_3422_Plants_5037_Viruses_0_Other_Eukaryotes_2996_source_NCBI_BLink	
Rfil_569368241	

HG_38771	
Ttra_06016T0_06016_acyl_CoA_dehydrogenase_domain_containing_protein_779_aa	

HG_32978	
This group of homology does not contain any annotated genome

HG_17221	
This group of homology does not contain any annotated genome

HG_11259	
This group of homology does not contain any annotated genome

HG_42744	
This group of homology does not contain any annotated genome

HG_41149	
This group of homology does not contain any annotated genome

HG_27848	
This group of homology does not contain any annotated genome

HG_25573	
This group of homology does not contain any annotated genome

HG_60744	
This group of homology does not contain any annotated genome

HG_64231	
This group of homology does not contain any annotated genome

HG_54511	
This group of homology does not contain any annotated genome

HG_14153	
Atha_AT4G18930_1_RNA_ligase_cyclic_nucleotide_phosphodiesterase_family_protein	Atha_AT4G18940_1_RNA_ligase_cyclic_nucleotide_phosphodiesterase_family_protein	
Ttra_02666T0_02666_cyclic_phosphodiesterase_190_aa	
Rfil_569436515	

HG_26981	
Rfil_5693904869535_partial_Reticulomyxa_filosa	

HG_33033	
This group of homology does not contain any annotated genome

HG_15666	
Atha_AT1G09010_1_glycoside_hydrolase_family_2_protein	

HG_21553	
This group of homology does not contain any annotated genome

HG_38717	
This group of homology does not contain any annotated genome

HG_42570	
Ttra_08483T0_08483	

HG_35667	
This group of homology does not contain any annotated genome

HG_25673	
This group of homology does not contain any annotated genome

HG_25368	
This group of homology does not contain any annotated genome

HG_21704	
Ttra_07528T0_07528	

HG_20109	
This group of homology does not contain any annotated genome

HG_12831	
Atha_AT5G08450_1_CONTAINS_InterPro_DOMAIN_s_Histone_deacetylation_protein_Rxt3_InterPro_IPR013951_Has_34444_Blast_hits_to_20801_proteins_in_1175_species_Archae_64_Bacteria_2390_Metazoa_15568_Fungi_3729_Plants_1886_Viruses_208_Other_Eukaryotes_10599_source_NCBI_BLink	

HG_5594	
Atha_AT3G57880_1_Calcium_dependent_lipid_binding_CaLB_domain_plant_phosphoribosyltransferase_family_protein	Atha_AT1G22610_1_C2_calcium_lipid_binding_plant_phosphoribosyltransferase_family_protein	Atha_AT5G48060_1_C2_calcium_lipid_binding_plant_phosphoribosyltransferase_family_protein	Atha_AT3G61300_1_C2_calcium_lipid_binding_plant_phosphoribosyltransferase_family_protein	Atha_AT1G51570_1_Calcium_dependent_lipid_binding_CaLB_domain_plant_phosphoribosyltransferase_family_protein	Atha_AT4G00700_1_C2_calcium_lipid_binding_plant_phosphoribosyltransferase_family_protein	Atha_AT5G17980_1_C2_calcium_lipid_binding_plant_phosphoribosyltransferase_family_protein	Atha_AT1G04150_1_C2_calcium_lipid_binding_plant_phosphoribosyltransferase_family_protein	Atha_AT5G06850_1_C2_calcium_lipid_binding_plant_phosphoribosyltransferase_family_protein	Atha_AT5G12970_1_Calcium_dependent_lipid_binding_CaLB_domain_plant_phosphoribosyltransferase_family_protein	Atha_AT4G11610_1_C2_calcium_lipid_binding_plant_phosphoribosyltransferase_family_protein	Atha_AT4G20080_1_Calcium_dependent_lipid_binding_CaLB_domain_plant_phosphoribosyltransferase_family_protein	Atha_AT1G74720_1_QKY_C2_calcium_lipid_binding_plant_phosphoribosyltransferase_family_protein	Atha_AT3G03680_1_C2_calcium_lipid_binding_plant_phosphoribosyltransferase_family_protein	Atha_AT5G03435_1_Ca2_dependent_plant_phosphoribosyltransferase_family_protein	Atha_AT3G61720_1_Ca2_dependent_plant_phosphoribosyltransferase_family_protein	Atha_AT5G44760_1_C2_domain_containing_protein	

HG_33069	
This group of homology does not contain any annotated genome

HG_20122	
Atha_AT4G10750_1_Phosphoenolpyruvate_carboxylase_family_protein	Atha_AT4G24080_1_ALL1_aldolase_like	Atha_AT4G24070_1_carbon_carbon_lyases	

HG_11523	
Scer_YBR106W_Probable_membrane_protein_involved_in_phosphate_transport_pho88_pho86_double_null_mutant_exhibits_enhanced_synthesis_of_repressible_acid_phosphatase_at_high_inorganic_phosphate_concentrations_Source_SGD_Acc_S000000310_PHO88_SGD	
Ttra_02743T0_02743_phosphate_transporter_181_aa	

HG_42534	
This group of homology does not contain any annotated genome

HG_42670	
This group of homology does not contain any annotated genome

HG_41003	
This group of homology does not contain any annotated genome

HG_22925	
Ttra_12343T0_12343	Ttra_10313T0_10313	

HG_17234	
Atha_AT4G28706_4_pfkB_like_carbohydrate_kinase_family_protein	Atha_AT5G43910_2_pfkB_like_carbohydrate_kinase_family_protein	

HG_14458	
Scer_YMR008C_Phospholipase_B_lysophospholipase_involved_in_lipid_metabolism_required_for_deacylation_of_phosphatidylcholine_and_phosphatidylethanolamine_but_not_phosphatidylinositol_Source_SGD_Acc_S000004610_PLB1_SGD	Scer_YMR006C_Phospholipase_B_lysophospholipase_involved_in_phospholipid_metabolism_displays_transacylase_activity_in_vitro_overproduction_confers_resistance_to_lysophosphatidylcholine_Source_SGD_Acc_S000004608_PLB2_SGD	Scer_YNL012W_Meiosis_specific_prospore_protein_required_for_meiotic_spindle_pole_body_duplication_and_separation_required_to_produce_bending_force_necessary_for_proper_prospore_membrane_assembly_during_sporulation_has_similarity_to_phospholipase_B_Source_SGD_Acc_S000004957_SPO1_SGD	Scer_YOL011W_Phospholipase_B_lysophospholipase_involved_in_phospholipid_metabolism_hydrolyzes_phosphatidylinositol_and_phosphatidylserine_and_displays_transacylase_activity_in_vitro_Source_SGD_Acc_S000005371_PLB3_SGD	

HG_31988	
This group of homology does not contain any annotated genome

HG_25240	
Ttra_11413T0_11413_ion_transporter_406_aa	

HG_42908	
This group of homology does not contain any annotated genome

HG_39490	
This group of homology does not contain any annotated genome

HG_41039	
This group of homology does not contain any annotated genome

HG_43071	
Rfil_5693946718485_Reticulomyxa_filosa	

HG_27907	
This group of homology does not contain any annotated genome

HG_30985	
This group of homology does not contain any annotated genome

HG_29770	
Rfil_569309077	Rfil_5694165180317_Reticulomyxa_filosa	Rfil_5694154770766_Reticulomyxa_filosa	Rfil_569419522	

HG_25632	
Ttra_09848T0_09848	

HG_25463	
Ttra_08904T0_08904	

HG_19230	
Rfil_569366356	Rfil_569431209	

HG_19061	
Rfil_5694062294586_partial_Reticulomyxa_filosa	

HG_11500	
Atha_AT1G15740_1_Leucine_rich_repeat_family_protein	Atha_AT4G23840_1_Leucine_rich_repeat_LRR_family_protein	
Ttra_02645T0_02645	

HG_42752	
This group of homology does not contain any annotated genome

HG_43053	
Ttra_00582T0_00582	

HG_2238	
Ttra_11451T0_11451	

HG_26871	
This group of homology does not contain any annotated genome

HG_9710	
Ttra_07718T0_07718	

HG_62922	
This group of homology does not contain any annotated genome

HG_30283	
Atha_AT5G26940_1_Polynucleotidyl_transferase_ribonuclease_H_like_superfamily_protein	

HG_19284	
Ttra_08504T0_08504	Ttra_09516T0_09516	

HG_7590	
Atha_AT1G54570_1_Esterase_lipase_thioesterase_family_protein	Atha_AT5G41120_1_Esterase_lipase_thioesterase_family_protein	Atha_AT3G02030_1_transferases_transferring_acyl_groups_other_than_amino_acyl_groups_acyltransferases	Atha_AT5G41130_2_Esterase_lipase_thioesterase_family_protein	Atha_AT3G26840_1_Esterase_lipase_thioesterase_family_protein	Atha_AT3G26820_1_Esterase_lipase_thioesterase_family_protein	

HG_60975	
This group of homology does not contain any annotated genome

HG_21835	
This group of homology does not contain any annotated genome

HG_19330	
This group of homology does not contain any annotated genome

HG_7568	
Atha_AT1G03260_1_SNARE_associated_Golgi_protein_family	Atha_AT1G22850_1_SNARE_associated_Golgi_protein_family	Atha_AT5G19070_1_SNARE_associated_Golgi_protein_family	
Ttra_11354T0_11354_SNARE_associated_Golgi_protein_225_aa	
Rfil_569382346	

HG_13127	
This group of homology does not contain any annotated genome

HG_42957	
This group of homology does not contain any annotated genome

HG_30962	
Ttra_12431T0_12431	

HG_22528	
Ttra_03843T0_03843	

HG_8531	
Scer_YFL028C_Part_of_evolutionarily_conserved_CCR4_NOT_regulatory_complex_contains_single_ABC_type_ATPase_domain_but_no_transmembrane_domain_interacts_with_several_subunits_of_Mediator_Source_SGD_Acc_S000001866_CAF16_SGD	
Atha_AT5G44110_1_ATPOP1_ATNAP2_POP1_P_loop_containing_nucleoside_triphosphate_hydrolases_superfamily_protein	Atha_AT1G03905_1_P_loop_containing_nucleoside_triphosphate_hydrolases_superfamily_protein	Atha_AT5G02270_2_NAP9_non_intrinsic_ABC_protein_9	
Ttra_09854T0_09854_CCR4_Not_complex_subunit_Caf16_343_aa	

HG_38674	
This group of homology does not contain any annotated genome

HG_9956	
Atha_AT1G02260_1_Divalent_ion_symporter	

HG_30808	
This group of homology does not contain any annotated genome

HG_12347	
Ttra_02670T0_02670	

HG_12106	
Ttra_11265T0_11265_integral_membrane_protein_344_aa	
Rfil_569423989	

HG_39093	
This group of homology does not contain any annotated genome

HG_30821	
This group of homology does not contain any annotated genome

HG_30516	
This group of homology does not contain any annotated genome

HG_15515	
Atha_AT4G25030_1_unknown_protein_BEST_Arabidopsis_thaliana_protein_match_is_unknown_protein_TAIR_AT5G45410_3_Has_125_Blast_hits_to_125_proteins_in_36_species_Archae_2_Bacteria_31_Metazoa_0_Fungi_4_Plants_88_Viruses_0_Other_Eukaryotes_0_source_NCBI_BLink	Atha_AT5G45410_1_unknown_protein_BEST_Arabidopsis_thaliana_protein_match_is_unknown_protein_TAIR_AT4G25030_2_Has_124_Blast_hits_to_124_proteins_in_34_species_Archae_2_Bacteria_31_Metazoa_0_Fungi_0_Plants_91_Viruses_0_Other_Eukaryotes_0_source_NCBI_BLink	

HG_20112	
Rfil_5693963697947_Reticulomyxa_filosa	Rfil_569365882	

HG_11070	
Atha_AT3G14920_1_Peptide_N4_N_acetyl_beta_glucosaminyl_asparagine_amidase_A_protein	Atha_AT5G05480_1_Peptide_N4_N_acetyl_beta_glucosaminyl_asparagine_amidase_A_protein	

HG_6807	
Ttra_08957T0_08957	Ttra_12141T0_12141	Ttra_11644T0_11644	Ttra_04781T0_04781_ankyrin_276_aa	Ttra_11283T0_11283_ankyrin_repeat_domain_containing_protein_750_aa	Ttra_09575T0_09575	Ttra_03103T0_03103_ankyrin_domain_containing_protein_371_aa	Ttra_10381T0_10381	Ttra_03934T0_03934_ankyrin_domain_containing_protein_363_aa	Ttra_07494T0_07494	Ttra_05430T0_05430	Ttra_06817T0_06817	Ttra_05941T0_05941	Ttra_03909T0_03909	Ttra_01614T0_01614	Ttra_10248T0_10248	Ttra_10174T0_10174	Ttra_00001T0_00001	

HG_30908	
This group of homology does not contain any annotated genome

HG_32940	
This group of homology does not contain any annotated genome

HG_30875	
This group of homology does not contain any annotated genome

HG_9023	
Atha_AT1G32220_1_NAD_P_binding_Rossmann_fold_superfamily_protein	Atha_AT5G15910_1_NAD_P_binding_Rossmann_fold_superfamily_protein	Atha_AT5G10730_1_NAD_P_binding_Rossmann_fold_superfamily_protein	
Scer_YLR290C_Putative_protein_of_unknown_function_the_authentic_non_tagged_protein_is_detected_in_highly_purified_mitochondria_in_high_throughput_studies_YLR290C_is_not_an_essential_gene_Source_SGD_Acc_S000004281	
Atha_AT1G32220_1_NAD_P_binding_Rossmann_fold_superfamily_protein	Atha_AT5G15910_1_NAD_P_binding_Rossmann_fold_superfamily_protein	Atha_AT5G10730_1_NAD_P_binding_Rossmann_fold_superfamily_protein	
Rfil_5694070744256_Reticulomyxa_filosa	Rfil_569433331	

HG_14617	
Atha_AT3G52250_1_Duplicated_homeodomain_like_superfamily_protein	

HG_42747	
Rfil_569423252	Rfil_569378788	

HG_41698	
This group of homology does not contain any annotated genome

HG_9652	
Scer_YNL212W_Cytoplasmic_protein_of_unknown_function_possibly_involved_in_vacuolar_protein_degradation_not_essential_for_proteasome_dependent_degradation_of_fructose_1_6_bisphosphatase_FBPase_null_mutants_exhibit_normal_growth_Source_SGD_Acc_S000005156_VID27_SGD	
Atha_AT4G33400_1_Vacuolar_import_degradation_Vid27_related_protein	Atha_AT3G19240_1_Vacuolar_import_degradation_Vid27_related_protein	
Ttra_00952T0_00952_Vid27_family_protein_717_aa	
Rfil_569365744_Cytoplasmic_protein_of_unknown_function_Reticulomyxa_filosa	

HG_30752	
This group of homology does not contain any annotated genome

HG_25335	
This group of homology does not contain any annotated genome

HG_60642	
Rfil_569379386	

HG_24181	
This group of homology does not contain any annotated genome

HG_20148	
This group of homology does not contain any annotated genome

HG_60401	
This group of homology does not contain any annotated genome

HG_10290	
This group of homology does not contain any annotated genome

HG_39070	
This group of homology does not contain any annotated genome

HG_47865	
This group of homology does not contain any annotated genome

HG_14307	
Scer_YPR201W_Plasma_membrane_metalloid_H_antiporter_transports_arsenite_and_antimonite_required_for_resistance_to_arsenic_compounds_transcription_is_activated_by_Arr1p_in_the_presence_of_arsenite_Source_SGD_Acc_S000006405_ARR3_SGD	

HG_17291	
This group of homology does not contain any annotated genome

HG_11498	
This group of homology does not contain any annotated genome

HG_11088	
This group of homology does not contain any annotated genome

HG_30378	
This group of homology does not contain any annotated genome

HG_19853	
Ttra_02783T0_02783	

HG_17137	
Ttra_08003T0_08003	
Rfil_5694042365333_Reticulomyxa_filosa	

HG_60332	
This group of homology does not contain any annotated genome

HG_17201	
Ttra_11745T0_11745	

HG_7243	
This group of homology does not contain any annotated genome

HG_35683	
This group of homology does not contain any annotated genome

HG_27008	
Ttra_00711T0_00711_phosphonoacetate_hydrolase_429_aa	
Rfil_569371969	

HG_17119	
This group of homology does not contain any annotated genome

HG_13527	
This group of homology does not contain any annotated genome

HG_13494	
Scer_YDR297W_Sphinganine_C4_hydroxylase_catalyses_the_conversion_of_sphinganine_to_phytosphingosine_in_sphingolipid_biosyntheis_Source_SGD_Acc_S000002705_SUR2_SGD	
Atha_AT1G14290_1_SBH2_sphingoid_base_hydroxylase_2	Atha_AT1G69640_1_SBH1_sphingoid_base_hydroxylase_1	

HG_11357	
Atha_AT3G61540_1_alpha_beta_Hydrolases_superfamily_protein	

HG_38956	
This group of homology does not contain any annotated genome

HG_81677	
This group of homology does not contain any annotated genome

HG_28793	
This group of homology does not contain any annotated genome

HG_22928	
This group of homology does not contain any annotated genome

HG_25430	
This group of homology does not contain any annotated genome

HG_7382	
Atha_AT3G57520_1_AtSIP2_SIP2_seed_imbibition_2	Atha_AT1G55740_1_AtSIP1_SIP1_seed_imbibition_1	Atha_AT5G20250_4_DIN10_Raffinose_synthase_family_protein	Atha_AT5G40390_1_SIP1_Raffinose_synthase_family_protein	Atha_AT4G01970_1_AtSTS_STS_stachyose_synthase	

HG_39270	
This group of homology does not contain any annotated genome

HG_44807	
This group of homology does not contain any annotated genome

HG_10577	
This group of homology does not contain any annotated genome

HG_6476	
This group of homology does not contain any annotated genome

HG_69898	
This group of homology does not contain any annotated genome

HG_30883	
This group of homology does not contain any annotated genome

HG_21802	
This group of homology does not contain any annotated genome

HG_15641	
This group of homology does not contain any annotated genome

HG_19064	
This group of homology does not contain any annotated genome

HG_81790	
Ttra_04686T0_04686	

HG_32930	
This group of homology does not contain any annotated genome

HG_22905	
This group of homology does not contain any annotated genome

HG_17696	
Scer_YJR116W_Putative_protein_of_unknown_function_null_mutant_is_sensitive_to_expression_of_the_top1_T722A_allele_Source_SGD_Acc_S000003877_TDA4_SGD	Scer_YPR114W_Putative_protein_of_unknown_function_Source_SGD_Acc_S000006318	

HG_22462	
This group of homology does not contain any annotated genome

HG_17350	
Rfil_569417486_putative_hydroxylase_Reticulomyxa_filosa	

HG_15590	
This group of homology does not contain any annotated genome

HG_32984	
This group of homology does not contain any annotated genome

HG_13571	
Atha_AT1G03370_1_C2_calcium_lipid_binding_and_GRAM_domain_containing_protein	Atha_AT5G50170_1_C2_calcium_lipid_binding_and_GRAM_domain_containing_protein	

HG_42204	
This group of homology does not contain any annotated genome

HG_8786	
Atha_AT2G37970_1_SOUL_1_SOUL_heme_binding_family_protein	Atha_AT3G10130_1_SOUL_heme_binding_family_protein	Atha_AT5G20140_2_SOUL_heme_binding_family_protein	

HG_30691	
This group of homology does not contain any annotated genome

HG_22972	
This group of homology does not contain any annotated genome

HG_22954	
This group of homology does not contain any annotated genome

HG_25425	
This group of homology does not contain any annotated genome

HG_14792	
This group of homology does not contain any annotated genome

HG_16311	
This group of homology does not contain any annotated genome

HG_61033	
Ttra_10245T0_10245	

HG_12140	
Atha_AT5G57500_1_Galactosyltransferase_family_protein	
Rfil_5694138211488_Reticulomyxa_filosa	

HG_9639	
Scer_YOR155C_Inosine_5_monophosphate_IMP_specific_5_nucleotidase_catalyzes_the_breakdown_of_IMP_to_inosine_does_not_show_similarity_to_known_5_nucleotidases_from_other_organisms_Source_SGD_Acc_S000005681_ISN1_SGD	

HG_30414	
This group of homology does not contain any annotated genome

HG_17245	
Atha_AT3G60810_1_unknown_protein_CONTAINS_InterPro_DOMAIN_s_Protein_of_unknown_function_DUF1499_InterPro_IPR010865_Has_444_Blast_hits_to_444_proteins_in_143_species_Archae_0_Bacteria_268_Metazoa_0_Fungi_0_Plants_51_Viruses_0_Other_Eukaryotes_125_source_NCBI_BLink	

HG_13107	
Atha_AT4G20100_1_PQ_loop_repeat_family_protein_transmembrane_family_protein	Atha_AT2G41050_1_PQ_loop_repeat_family_protein_transmembrane_family_protein	Atha_AT4G36850_1_PQ_loop_repeat_family_protein_transmembrane_family_protein	
Rfil_5693972057687_Reticulomyxa_filosa	Rfil_569436629	Rfil_569365010_vacuolar_membrane_PQ_loop_repeat_protein_Reticulomyxa_filosa	

HG_10298	
Atha_AT4G15180_1_SDG2_ATXR3_SET_domain_protein_2	
Rfil_569356028	Rfil_5694029845773_Reticulomyxa_filosa	Rfil_569362892	Rfil_569422288	Rfil_569422289_huntingtin_interacting_protein_Reticulomyxa_filosa	Rfil_569361131	Rfil_569350225_huntingtin_interacting_protein_Reticulomyxa_filosa	Rfil_569422290	

HG_17299	
This group of homology does not contain any annotated genome

HG_14651	
Ttra_07160T0_07160	

HG_10585	
Atha_AT4G30950_1_FAD6_FADC_SFD4_fatty_acid_desaturase_6	

HG_47494	
This group of homology does not contain any annotated genome

HG_2190	
This group of homology does not contain any annotated genome

HG_6707	
This group of homology does not contain any annotated genome

HG_43082	
This group of homology does not contain any annotated genome

HG_30619	
This group of homology does not contain any annotated genome

HG_19997	
Ttra_11274T0_11274_glycosyl_transferase_group_1_4847_aa	

HG_30891	
Ttra_05268T0_05268	

HG_33057	
This group of homology does not contain any annotated genome

HG_16770	
This group of homology does not contain any annotated genome

HG_30906	
This group of homology does not contain any annotated genome

HG_32190	
This group of homology does not contain any annotated genome

HG_17568	
This group of homology does not contain any annotated genome

HG_81749	
This group of homology does not contain any annotated genome

HG_42881	
This group of homology does not contain any annotated genome

HG_42061	
This group of homology does not contain any annotated genome

HG_21846	
This group of homology does not contain any annotated genome

HG_19341	
This group of homology does not contain any annotated genome

HG_16565	
Scer_YER145C_High_affinity_iron_permease_involved_in_the_transport_of_iron_across_the_plasma_membrane_forms_complex_with_Fet3p_expression_is_regulated_by_iron_Source_SGD_Acc_S000000947_FTR1_SGD	Scer_YBR207W_Putative_high_affinity_iron_transporter_involved_in_transport_of_intravacuolar_stores_of_iron_forms_complex_with_Fet5p_expression_is_regulated_by_iron_proposed_to_play_indirect_role_in_endocytosis_Source_SGD_Acc_S000000411_FTH1_SGD	

HG_20146	
This group of homology does not contain any annotated genome

HG_12089	
Ttra_03271T0_03271	
Rfil_5693888059901_partial_Reticulomyxa_filosa	Rfil_5693888069902_Reticulomyxa_filosa	

HG_42727	
This group of homology does not contain any annotated genome

HG_39511	
This group of homology does not contain any annotated genome

HG_25387	
This group of homology does not contain any annotated genome

HG_25210	
Scer_YBR214W_One_of_two_S_cerevisiae_homologs_Sds23p_and_Sds24p_of_the_S_pombe_Sds23_protein_which_is_implicated_in_APC_cyclosome_regulation_involved_in_cell_separation_during_budding_may_play_an_indirect_role_in_fluid_phase_endocytosis_Source_SGD_Acc_S000000418_SDS24_SGD	Scer_YGL056C_One_of_two_S_cerevisiae_homologs_Sds23p_and_Sds24p_of_the_S_pombe_Sds23_protein_which_is_implicated_in_APC_cyclosome_regulation_involved_in_cell_separation_during_budding_Source_SGD_Acc_S000003024_SDS23_SGD	

HG_17394	
Rfil_5693958418119_partial_Reticulomyxa_filosa	Rfil_569425992	Rfil_5694085633690_Reticulomyxa_filosa	Rfil_569405811_leucine_rich_repeat_containing_protein_Reticulomyxa_filosa	

HG_18274	
This group of homology does not contain any annotated genome

HG_12786	
Atha_AT3G20790_1_NAD_P_binding_Rossmann_fold_superfamily_protein	
Scer_YMR315W_Protein_with_NADP_H_oxidoreductase_activity_transcription_is_regulated_by_Stb5p_in_response_to_NADPH_depletion_induced_by_diamide_promoter_contains_a_putative_Stb5p_binding_site_Source_SGD_Acc_S000004932	
Atha_AT3G20790_1_NAD_P_binding_Rossmann_fold_superfamily_protein	

HG_13497	
Atha_AT4G15520_1_tRNA_rRNA_methyltransferase_SpoU_family_protein	

HG_39429	
This group of homology does not contain any annotated genome

HG_35668	
This group of homology does not contain any annotated genome

HG_38580	
This group of homology does not contain any annotated genome

HG_32956	
Ttra_00597T0_00597_diacylglycerol_O_acyltransferase_408_aa	

HG_43041	
This group of homology does not contain any annotated genome

HG_13648	
Atha_AT1G04850_1_ubiquitin_associated_UBA_TS_N_domain_containing_protein	Atha_AT5G48690_1_CONTAINS_InterPro_DOMAIN_s_Ubiquitin_associated_translation_elongation_factor_EF1B_N_terminal_eukaryote_InterPro_IPR015940_PUB_domain_InterPro_IPR018997_PUG_domain_InterPro_IPR006567_UBA_like_InterPro_IPR009060_BEST_Arabidopsis_thaliana_protein_match_is_ubiquitin_associated_UBA_TS_N_domain_containing_protein_TAIR_AT1G04850_1_Has_7001_Blast_hits_to_5165_proteins_in_492_species_Archae_9_Bacteria_505_Metazoa_2653_Fungi_905_Plants_287_Viruses_19_Other_Eukaryotes_2623_source_NCBI_BLink	
Rfil_569428258	

HG_21895	
Scer_YKL003C_Mitochondrial_ribosomal_protein_of_the_small_subunit_MRP17_exhibits_genetic_interactions_with_PET122_encoding_a_COX3_specific_translational_activator_Source_SGD_Acc_S000001486_MRP17_SGD	

HG_16952	
This group of homology does not contain any annotated genome

HG_14646	
This group of homology does not contain any annotated genome

HG_17117	
This group of homology does not contain any annotated genome

HG_44946	
This group of homology does not contain any annotated genome

HG_7241	
Atha_AT2G02710_1_PLP_PLPB_PAS_LOV_protein_B	

HG_45078	
This group of homology does not contain any annotated genome

HG_81675	
This group of homology does not contain any annotated genome

HG_39560	
This group of homology does not contain any annotated genome

HG_1546	
Atha_AT2G42570_1_TBL39_TRICHOME_BIREFRINGENCE_LIKE_39	Atha_AT2G34070_1_TBL37_TRICHOME_BIREFRINGENCE_LIKE_37	Atha_AT2G14530_1_TBL13_TRICHOME_BIREFRINGENCE_LIKE_13	Atha_AT5G64020_1_TBL14_TRICHOME_BIREFRINGENCE_LIKE_14	Atha_AT3G28150_1_TBL22_TRICHOME_BIREFRINGENCE_LIKE_22	Atha_AT1G01430_1_TBL25_TRICHOME_BIREFRINGENCE_LIKE_25	Atha_AT5G20680_1_TBL16_TRICHOME_BIREFRINGENCE_LIKE_16	Atha_AT1G70230_1_TBL27_TRICHOME_BIREFRINGENCE_LIKE_27	Atha_AT5G64470_2_Plant_protein_of_unknown_function_DUF828	Atha_AT5G19160_1_TBL11_TRICHOME_BIREFRINGENCE_LIKE_11	Atha_AT5G15890_1_TBL21_TRICHOME_BIREFRINGENCE_LIKE_21	Atha_AT3G12060_1_TBL1_Plant_protein_of_unknown_function_DUF828	Atha_AT4G11090_1_TBL23_TRICHOME_BIREFRINGENCE_LIKE_23	Atha_AT4G01080_1_TBL26_TRICHOME_BIREFRINGENCE_LIKE_26	Atha_AT4G23790_1_TBL24_TRICHOME_BIREFRINGENCE_LIKE_24	Atha_AT1G60790_1_TBL2_Plant_protein_of_unknown_function_DUF828	Atha_AT5G49340_1_TBL4_TRICHOME_BIREFRINGENCE_LIKE_4	Atha_AT5G06700_1_TBR_Plant_protein_of_unknown_function_DUF828	Atha_AT1G78710_1_TBL42_TRICHOME_BIREFRINGENCE_LIKE_42	Atha_AT3G06080_2_Plant_protein_of_unknown_function_DUF828	Atha_AT5G20590_1_TBL5_TRICHOME_BIREFRINGENCE_LIKE_5	Atha_AT3G11570_1_TBL8_TRICHOME_BIREFRINGENCE_LIKE_8	Atha_AT1G29050_1_TBL38_TRICHOME_BIREFRINGENCE_LIKE_38	Atha_AT3G62390_1_TBL6_TRICHOME_BIREFRINGENCE_LIKE_6	Atha_AT2G30010_1_TBL45_TRICHOME_BIREFRINGENCE_LIKE_45	Atha_AT5G06230_1_TBL9_TRICHOME_BIREFRINGENCE_LIKE_9	Atha_AT5G15900_1_TBL19_TRICHOME_BIREFRINGENCE_LIKE_19	Atha_AT3G55990_1_ESK1_TBL29_Plant_protein_of_unknown_function_DUF828	Atha_AT2G40150_1_TBL28_TRICHOME_BIREFRINGENCE_LIKE_28	Atha_AT2G30900_1_TBL43_TRICHOME_BIREFRINGENCE_LIKE_43	Atha_AT2G31110_2_Plant_protein_of_unknown_function_DUF828	Atha_AT3G54260_1_TBL36_TRICHOME_BIREFRINGENCE_LIKE_36	Atha_AT4G25360_1_TBL18_TRICHOME_BIREFRINGENCE_LIKE_18	Atha_AT5G01620_3_TBL35_TRICHOME_BIREFRINGENCE_LIKE_35	Atha_AT5G51640_1_YLS7_TBL17_Plant_protein_of_unknown_function_DUF828	Atha_AT3G11030_1_TBL32_TRICHOME_BIREFRINGENCE_LIKE_32	Atha_AT2G40160_2_TBL30_Plant_protein_of_unknown_function_DUF828	Atha_AT1G73140_1_TBL31_Plant_protein_of_unknown_function_DUF828	Atha_AT2G37720_1_TBL15_TRICHOME_BIREFRINGENCE_LIKE_15	Atha_AT5G58600_1_PMR5_TBL44_Plant_protein_of_unknown_function_DUF828	Atha_AT2G40320_1_TBL33_TRICHOME_BIREFRINGENCE_LIKE_33	Atha_AT1G48880_1_TBL7_TRICHOME_BIREFRINGENCE_LIKE_7	Atha_AT2G38320_1_TBL34_TRICHOME_BIREFRINGENCE_LIKE_34	Atha_AT3G14850_2_TBL41_TRICHOME_BIREFRINGENCE_LIKE_41	Atha_AT5G01360_1_TBL3_Plant_protein_of_unknown_function_DUF828	Atha_AT3G02440_1_TBL20_TRICHOME_BIREFRINGENCE_LIKE_20	Atha_AT5G40180_1_BEST_Arabidopsis_thaliana_protein_match_is_TRICHOME_BIREFRINGENCE_LIKE_22_TAIR_AT3G28150_1_Has_117_Blast_hits_to_117_proteins_in_14_species_Archae_0_Bacteria_0_Metazoa_0_Fungi_0_Plants_117_Viruses_0_Other_Eukaryotes_0_source_NCBI_BLink	

HG_69145	
This group of homology does not contain any annotated genome

HG_22516	
This group of homology does not contain any annotated genome

HG_17404	
Ttra_12390T0_12390	

HG_17371	
Scer_YIL067C_Uncharacterized_protein_of_unknown_function_Source_SGD_Acc_S000001329	

HG_12763	
Scer_YHR134W_Sumoylated_protein_that_localizes_to_a_single_spot_on_the_nuclear_periphery_of_mother_cells_but_not_daughters_interacts_genetically_with_SMT3_UV_sensitive_mutant_phenotype_and_genetic_interactions_suggest_a_role_in_the_DNA_damage_response_Source_SGD_Acc_S000001176_WSS1_SGD	
Atha_AT1G55915_1_zinc_ion_binding	
Ttra_06793T0_06793	

HG_7565	
Scer_YOR059C_Lipid_particle_protein_of_unknown_function_contains_a_putative_lipase_serine_active_site_induced_by_transcription_factor_RPN4_Source_SGD_Acc_S000005585	
Atha_AT5G51180_1_alpha_beta_Hydrolases_superfamily_protein	Atha_AT1G10040_1_alpha_beta_Hydrolases_superfamily_protein	Atha_AT4G25770_1_alpha_beta_Hydrolases_superfamily_protein	Atha_AT1G29120_5_Hydrolase_like_protein_family	
Rfil_569425320	

HG_32933	
This group of homology does not contain any annotated genome

HG_25346	
This group of homology does not contain any annotated genome

HG_21513	
Scer_YCL009C_Regulatory_subunit_of_acetolactate_synthase_which_catalyzes_the_first_step_of_branched_chain_amino_acid_biosynthesis_enhances_activity_of_the_Ilv2p_catalytic_subunit_localizes_to_mitochondria_Source_SGD_Acc_S000000515_ILV6_SGD	

HG_17289	
Rfil_569440269	

HG_10060	
Atha_AT4G19380_1_Long_chain_fatty_alcohol_dehydrogenase_family_protein	Atha_AT3G23410_1_ATFAO3_FAO3_fatty_alcohol_oxidase_3	Atha_AT4G28570_1_Long_chain_fatty_alcohol_dehydrogenase_family_protein	Atha_AT1G03990_1_Long_chain_fatty_alcohol_dehydrogenase_family_protein	

HG_19231	
This group of homology does not contain any annotated genome

HG_13574	
This group of homology does not contain any annotated genome

HG_35609	
This group of homology does not contain any annotated genome

HG_39063	
This group of homology does not contain any annotated genome

HG_26905	
This group of homology does not contain any annotated genome

HG_30727	
This group of homology does not contain any annotated genome

HG_26567	
Scer_YDL122W_Ubiquitin_specific_protease_that_removes_ubiquitin_from_ubiquitinated_proteins_cleaves_at_the_C_terminus_of_ubiquitin_fusions_irrespective_of_their_size_capable_of_cleaving_polyubiquitin_chains_Source_SGD_Acc_S000002280_UBP1_SGD	

HG_22975	
Rfil_569441892_tetratricopeptide_repeat_protein_tpr_Reticulomyxa_filosa	

HG_21718	
This group of homology does not contain any annotated genome

HG_17389	
This group of homology does not contain any annotated genome

HG_17317	
This group of homology does not contain any annotated genome

HG_19044	
This group of homology does not contain any annotated genome

HG_54625	
This group of homology does not contain any annotated genome

HG_7261	
Atha_AT1G18010_1_Major_facilitator_superfamily_protein	

HG_38913	
This group of homology does not contain any annotated genome

HG_31966	
This group of homology does not contain any annotated genome

HG_32982	
This group of homology does not contain any annotated genome

HG_33147	
This group of homology does not contain any annotated genome

HG_4772	
Atha_AT5G40780_1_LHT1_lysine_histidine_transporter_1	Atha_AT1G61270_1_Transmembrane_amino_acid_transporter_family_protein	Atha_AT1G25530_1_Transmembrane_amino_acid_transporter_family_protein	Atha_AT3G01760_1_Transmembrane_amino_acid_transporter_family_protein	Atha_AT1G24400_1_LHT2_AATL2_ATLHT2_lysine_histidine_transporter_2	Atha_AT5G41800_1_Transmembrane_amino_acid_transporter_family_protein	Atha_AT1G48640_1_Transmembrane_amino_acid_transporter_family_protein	Atha_AT1G71680_1_Transmembrane_amino_acid_transporter_family_protein	Atha_AT1G67640_1_Transmembrane_amino_acid_transporter_family_protein	Atha_AT3G55740_1_PROT2_ATPROT2_proline_transporter_2	Atha_AT2G39890_1_PROT1_ATPROT1_proline_transporter_1	Atha_AT1G08230_2_Transmembrane_amino_acid_transporter_family_protein	Atha_AT1G47670_1_Transmembrane_amino_acid_transporter_family_protein	Atha_AT2G36590_1_ProT3_ATPROT3_proline_transporter_3	Atha_AT4G35180_1_LHT7_LYS_HIS_transporter_7	

HG_19741	
Scer_YOR021C_Putative_protein_of_unknown_function_YOR021C_is_not_an_essential_gene_predicted_to_be_involved_in_rRNA_processing_and_ribosome_biogenesis_and_in_biopolymer_catabolism_Source_SGD_Acc_S000005547	

HG_8557	
Ttra_11092T0_11092	Ttra_09512T0_09512	

HG_19026	
Ttra_12430T0_12430	

HG_42307	
This group of homology does not contain any annotated genome

HG_21649	
This group of homology does not contain any annotated genome

HG_21544	
This group of homology does not contain any annotated genome

HG_24151	
This group of homology does not contain any annotated genome

HG_4065	
Scer_YJR001W_Vacuolar_transporter_imports_large_neutral_amino_acids_into_the_vacuole_member_of_a_family_of_seven_S_cerevisiae_genes_AVT1_7_related_to_vesicular_GABA_glycine_transporters_Source_SGD_Acc_S000003761_AVT1_SGD	
Atha_AT5G02170_1_Transmembrane_amino_acid_transporter_family_protein	Atha_AT5G02180_1_Transmembrane_amino_acid_transporter_family_protein	Atha_AT2G39130_1_Transmembrane_amino_acid_transporter_family_protein	Atha_AT2G41190_1_Transmembrane_amino_acid_transporter_family_protein	Atha_AT3G09340_1_Transmembrane_amino_acid_transporter_family_protein	Atha_AT3G09330_1_Transmembrane_amino_acid_transporter_family_protein	Atha_AT3G54830_1_Transmembrane_amino_acid_transporter_family_protein	Atha_AT5G15240_1_Transmembrane_amino_acid_transporter_family_protein	Atha_AT3G28960_1_Transmembrane_amino_acid_transporter_family_protein	Atha_AT5G16740_1_Transmembrane_amino_acid_transporter_family_protein	
Ttra_01773T0_01773_amino_acid_polyamine_transporter_II_680_aa	Ttra_12277T0_12277	

HG_43031	
This group of homology does not contain any annotated genome

HG_25528	
This group of homology does not contain any annotated genome

HG_33006	
This group of homology does not contain any annotated genome

HG_19198	
Rfil_5693961018037_Reticulomyxa_filosa	

HG_38962	
Rfil_569301342_SET_domain_containing_protein_partial_Reticulomyxa_filosa	

HG_69499	
This group of homology does not contain any annotated genome

HG_25372	
Rfil_5694086313661_Reticulomyxa_filosa	Rfil_569317670	

HG_19108	
This group of homology does not contain any annotated genome

HG_22491	
This group of homology does not contain any annotated genome

HG_19244	
This group of homology does not contain any annotated genome

HG_54141	
This group of homology does not contain any annotated genome

HG_42766	
Atha_AT1G64750_3_DSS1_I_deletion_of_SUV3_suppressor_1_I	Atha_AT5G45010_1_ATDSS1_V_DSS1_V_DSS1_homolog_on_chromosome_V	

HG_38703	
This group of homology does not contain any annotated genome

HG_26918	
This group of homology does not contain any annotated genome

HG_22916	
This group of homology does not contain any annotated genome

HG_30361	
Rfil_569437550_Carbamate_kinase_Reticulomyxa_filosa	

HG_19700	
This group of homology does not contain any annotated genome

HG_25185	
This group of homology does not contain any annotated genome

HG_14859	
Scer_YMR024W_Mitochondrial_ribosomal_protein_of_the_large_subunit_Source_SGD_Acc_S000004626_MRPL3_SGD	Scer_YLR312W_A_Mitochondrial_ribosomal_protein_of_the_large_subunit_Source_SGD_Acc_S000004304_MRPL15_SGD	

HG_19193	
Atha_AT5G19630_1_alpha_beta_Hydrolases_superfamily_protein	

HG_3691	
Atha_AT5G54160_1_ATOMT1_OMT1_O_methyltransferase_1	Atha_AT1G77520_1_O_methyltransferase_family_protein	Atha_AT1G51990_1_O_methyltransferase_family_protein	Atha_AT5G37170_1_O_methyltransferase_family_protein	Atha_AT1G77530_1_O_methyltransferase_family_protein	Atha_AT4G35160_1_O_methyltransferase_family_protein	Atha_AT3G53140_1_O_methyltransferase_family_protein	Atha_AT4G35150_1_O_methyltransferase_family_protein	Atha_AT1G62900_1_S_adenosyl_L_methionine_dependent_methyltransferases_superfamily_protein	Atha_AT5G53810_1_O_methyltransferase_family_protein	Atha_AT1G21130_1_O_methyltransferase_family_protein	Atha_AT1G21100_1_O_methyltransferase_family_protein	Atha_AT1G33030_1_O_methyltransferase_family_protein	Atha_AT1G21120_1_O_methyltransferase_family_protein	Atha_AT1G21110_1_O_methyltransferase_family_protein	Atha_AT1G76790_1_O_methyltransferase_family_protein	Atha_AT1G63140_2_O_methyltransferase_family_protein	
Ttra_10560T0_10560_hydroxyneurosporene_O_methyltransferase_347_aa	
Rfil_569401854_SAM_dependent_O_methyltransferase_Reticulomyxa_filosa	

HG_42884	
This group of homology does not contain any annotated genome

HG_26931	
This group of homology does not contain any annotated genome

HG_19208	
This group of homology does not contain any annotated genome

HG_14567	
This group of homology does not contain any annotated genome

HG_49475	
Rfil_569373677	Rfil_569315667_kinesin_like_protein_partial_Reticulomyxa_filosa	

HG_17325	
This group of homology does not contain any annotated genome

HG_16276	
This group of homology does not contain any annotated genome

HG_39568	
This group of homology does not contain any annotated genome

HG_3226	
Ttra_01932T0_01932	

HG_6256	
This group of homology does not contain any annotated genome

HG_7945	
Ttra_04158T0_04158	
Rfil_569374924	

HG_20144	
This group of homology does not contain any annotated genome

HG_11545	
Scer_YKL064W_Vacuolar_membrane_protein_required_for_magnesium_homeostasis_putative_magnesium_transporter_has_similarity_to_Alr1p_and_Alr2p_which_mediate_influx_of_Mg2_and_other_divalent_cations_Source_SGD_Acc_S000001547_MNR2_SGD	Scer_YFL050C_Probable_Mg_2_transporter_overexpression_confers_increased_tolerance_to_Al_3_and_Ga_3_ions_plays_a_role_in_regulating_Ty1_transposition_Source_SGD_Acc_S000001844_ALR2_SGD	Scer_YOL130W_Plasma_membrane_Mg_2_transporter_expression_and_turnover_are_regulated_by_Mg_2_concentration_overexpression_confers_increased_tolerance_to_Al_3_and_Ga_3_ions_Source_SGD_Acc_S000005490_ALR1_SGD	
Ttra_07466T0_07466	

HG_33137	
Rfil_569398934_cyclic_nucleotide_binding_domain_protein_Reticulomyxa_filosa	Rfil_569363148_cyclic_nucleotide_binding_domain_protein_Reticulomyxa_filosa	

HG_25249	
This group of homology does not contain any annotated genome

HG_25385	
This group of homology does not contain any annotated genome

HG_42707	
This group of homology does not contain any annotated genome

HG_7414	
Scer_YNL123W_Serine_protease_and_general_molecular_chaperone_involved_in_response_to_heat_stress_and_promotion_of_apoptosis_may_contribute_to_lipid_homeostasis_sequence_similarity_to_the_mammalian_Omi_HtrA2_family_of_serine_proteases_Source_SGD_Acc_S000005067_NMA111_SGD	
Atha_AT3G03380_1_DegP7_DegP_protease_7	Atha_AT3G03370_2_FUNCTIONS_IN_molecular_function_unknown_INVOLVED_IN_biological_process_unknown_LOCATED_IN_cellular_component_unknown_EXPRESSED_IN_13_plant_structures_EXPRESSED_DURING_7_growth_stages_BEST_Arabidopsis_thaliana_protein_match_is_DegP_protease_7_TAIR_AT3G03380_1	
Ttra_11381T0_11381_Pro_apoptotic_serine_protease_nma111_955_aa	

HG_39394	
This group of homology does not contain any annotated genome

HG_30817	
Rfil_569364302_peptidyl_prolyl_cis_trans_isomerase_FKBP_type_Reticulomyxa_filosa	Rfil_569432806_peptidyl_prolyl_cis_trans_isomerase_FKBP_type_Reticulomyxa_filosa	

HG_1936	
Atha_AT3G17675_1_Cupredoxin_superfamily_protein	Atha_AT1G72230_1_Cupredoxin_superfamily_protein	Atha_AT2G32300_1_UCC1_uclacyanin_1	Atha_AT1G22480_1_Cupredoxin_superfamily_protein	Atha_AT5G07475_1_Cupredoxin_superfamily_protein	Atha_AT5G53870_1_ENODL1_AtENODL1_early_nodulin_like_protein_1	Atha_AT2G44790_1_UCC2_uclacyanin_2	Atha_AT2G26720_1_Cupredoxin_superfamily_protein	Atha_AT5G26330_1_Cupredoxin_superfamily_protein	Atha_AT2G31050_1_Cupredoxin_superfamily_protein	Atha_AT3G60270_1_Cupredoxin_superfamily_protein	Atha_AT3G27200_1_Cupredoxin_superfamily_protein	Atha_AT2G02850_1_ARPN_plantacyanin	Atha_AT2G25060_1_ENODL14_AtENODL14_early_nodulin_like_protein_14	Atha_AT3G18590_1_ENODL5_AtENODL5_early_nodulin_like_protein_5	Atha_AT4G01380_1_plastocyanin_like_domain_containing_protein	Atha_AT5G57920_1_ENODL10_AtENODL10_early_nodulin_like_protein_10	Atha_AT3G20570_1_ENODL9_AtENODL9_early_nodulin_like_protein_9	Atha_AT4G30590_1_ENODL12_AtENODL12_early_nodulin_like_protein_12	Atha_AT5G20230_1_ATBCB_BCB_SAG14_blue_copper_binding_protein	Atha_AT4G31840_1_ENODL15_AtENODL15_early_nodulin_like_protein_15	Atha_AT3G60280_1_UCC3_uclacyanin_3	Atha_AT3G53330_1_plastocyanin_like_domain_containing_protein	Atha_AT1G79800_1_ENODL7_AtENODL7_early_nodulin_like_protein_7	Atha_AT1G48940_1_ENODL6_AtENODL6_early_nodulin_like_protein_6	Atha_AT4G12880_1_ENODL19_AtENODL19_early_nodulin_like_protein_19	Atha_AT2G23990_2_ENODL11_AtENODL11_early_nodulin_like_protein_11	Atha_AT4G28365_1_ENODL3_AtENODL3_early_nodulin_like_protein_3	Atha_AT4G27520_1_ENODL2_AtENODL2_early_nodulin_like_protein_2	Atha_AT2G27035_1_ENODL20_AtENODL20_early_nodulin_like_protein_20	Atha_AT5G14345_1_ENODL21_AtENODL21_early_nodulin_like_protein_21	Atha_AT1G64640_1_ENODL8_AtENODL8_early_nodulin_like_protein_8	Atha_AT5G25090_1_ENODL13_AtENODL13_early_nodulin_like_protein_13	Atha_AT4G32490_1_ENODL4_AtENODL4_early_nodulin_like_protein_4	Atha_AT5G15350_1_ENODL17_AtENODL17_early_nodulin_like_protein_17	Atha_AT1G17800_1_ENODL22_AtENODL22_early_nodulin_like_protein_22	Atha_AT3G01070_1_ENODL16_AtENODL16_early_nodulin_like_protein_16	

HG_19375	
This group of homology does not contain any annotated genome

HG_20380	
Atha_AT5G04360_1_ATPU1_ATLDA_PU1_LDA_limit_dextrinase	

HG_38834	
This group of homology does not contain any annotated genome

HG_38970	
This group of homology does not contain any annotated genome

HG_26944	
This group of homology does not contain any annotated genome

HG_8783	
This group of homology does not contain any annotated genome

HG_31236	
This group of homology does not contain any annotated genome

HG_17830	
This group of homology does not contain any annotated genome

HG_15765	
Scer_YMR171C_Specificity_factor_required_for_Rsp5p_dependent_ubiquitination_and_sorting_of_specific_cargo_proteins_at_the_multivesicular_body_mRNA_is_targeted_to_the_bud_via_the_mRNA_transport_system_involving_She2p_Source_SGD_Acc_S000004781_EAR1_SGD	Scer_YKL124W_Specificity_factor_required_for_Rsp5p_dependent_ubiquitination_and_sorting_of_cargo_proteins_at_the_multivesicular_body_identified_as_a_high_copy_suppressor_of_a_SHR3_deletion_increasing_steady_state_levels_of_amino_acid_permeases_Source_SGD_Acc_S000001607_SSH4_SGD	

HG_17115	
Ttra_05452T0_05452_oxidoreductase_952_aa	

HG_43075	
This group of homology does not contain any annotated genome

HG_12697	
Scer_YLR011W_FMN_dependent_NAD_P_H_quinone_reductase_may_be_involved_in_quinone_detoxification_expression_elevated_at_low_temperature_sequesters_the_Cin5p_transcription_factor_in_the_cytoplasm_in_complex_with_the_proteasome_under_reducing_conditions_Source_SGD_Acc_S000004001_LOT6_SGD	
Atha_AT3G27890_1_NQR_NADPH_quinone_oxidoreductase	
Ttra_01624T0_01624_NADPH_dependent_FMN_reductase_187_aa	
Rfil_569388533_NADPH_dependent_FMN_reductase_partial_Reticulomyxa_filosa	Rfil_569367187	

HG_20103	
This group of homology does not contain any annotated genome

HG_11061	
Atha_AT4G25720_1_ATQC_QC_QCT_glutaminyl_cyclase	
Rfil_569382343	

HG_30761	
This group of homology does not contain any annotated genome

HG_25449	
This group of homology does not contain any annotated genome

HG_21857	
This group of homology does not contain any annotated genome

HG_48772	
This group of homology does not contain any annotated genome

HG_42907	
Ttra_07455T0_07455	

HG_39594	
This group of homology does not contain any annotated genome

HG_32985	
Ttra_02090T0_02090	

HG_70217	
This group of homology does not contain any annotated genome

HG_48859	
This group of homology does not contain any annotated genome

HG_16317	
This group of homology does not contain any annotated genome

HG_20139	
Scer_YOR215C_Putative_protein_of_unknown_function_the_authentic_protein_is_detected_in_highly_purified_mitochondria_in_high_throughput_studies_null_mutant_displays_reduced_frequency_of_mitochondrial_genome_loss_Source_SGD_Acc_S000005741_AIM41_SGD	
Ttra_01924T0_01924_GatB_Yqey_domain_containing_protein_179_aa	

HG_19060	
Ttra_04901T0_04901	Ttra_03165T0_03165	Ttra_09394T0_09394	Ttra_04998T0_04998	Ttra_03102T0_03102	

HG_2567	
Atha_AT1G04220_1_KCS2_3_ketoacyl_CoA_synthase_2	Atha_AT5G43760_1_KCS20_3_ketoacyl_CoA_synthase_20	Atha_AT2G26640_1_KCS11_3_ketoacyl_CoA_synthase_11	Atha_AT1G19440_1_KCS4_3_ketoacyl_CoA_synthase_4	Atha_AT2G16280_1_KCS9_3_ketoacyl_CoA_synthase_9	Atha_AT4G34510_1_KCS17_3_ketoacyl_CoA_synthase_17	Atha_AT1G01120_1_KCS1_3_ketoacyl_CoA_synthase_1	Atha_AT1G25450_1_KCS5_CER60_3_ketoacyl_CoA_synthase_5	Atha_AT1G68530_1_CUT1_POP1_CER6_G2_KCS6_3_ketoacyl_CoA_synthase_6	Atha_AT4G34250_1_KCS16_3_ketoacyl_CoA_synthase_16	Atha_AT2G15090_1_KCS8_3_ketoacyl_CoA_synthase_8	Atha_AT2G46720_1_HIC_KCS13_3_ketoacyl_CoA_synthase_13	Atha_AT1G71160_1_KCS7_3_ketoacyl_CoA_synthase_7	Atha_AT4G34520_1_FAE1_KCS18_3_ketoacyl_CoA_synthase_18	Atha_AT2G26250_1_FDH_KCS10_3_ketoacyl_CoA_synthase_10	Atha_AT3G10280_1_KCS14_3_ketoacyl_CoA_synthase_14	Atha_AT5G49070_1_KCS21_3_ketoacyl_CoA_synthase_21	Atha_AT3G52160_1_KCS15_3_ketoacyl_CoA_synthase_15	Atha_AT2G28630_1_KCS12_3_ketoacyl_CoA_synthase_12	Atha_AT5G04530_1_KCS19_3_ketoacyl_CoA_synthase_19	Atha_AT1G07720_1_KCS3_3_ketoacyl_CoA_synthase_3	

HG_32967	
Scer_YGL129C_Mitochondrial_ribosomal_protein_of_the_small_subunit_has_similarity_to_mammalian_apoptosis_mediator_proteins_null_mutation_prevents_induction_of_apoptosis_by_overproduction_of_metacaspase_Mca1p_Source_SGD_Acc_S000003097_RSM23_SGD	

HG_26975	
This group of homology does not contain any annotated genome

HG_30315	
This group of homology does not contain any annotated genome

HG_47856	
Rfil_569428902	

HG_15009	
Atha_AT5G54440_1_CLUB_AtTRS130_CLUB	

HG_42902	
This group of homology does not contain any annotated genome

HG_42733	
Scer_YOR205C_Protein_of_unknown_function_null_mutant_is_defective_in_respiration_and_interacts_synthetically_with_prohibitin_phb1_the_authentic_non_tagged_protein_is_detected_in_purified_mitochondria_in_high_throughput_studies_Source_SGD_Acc_S000005731_GEP3_SGD	

HG_42259	
This group of homology does not contain any annotated genome

HG_33145	
This group of homology does not contain any annotated genome

HG_12792	
Scer_YMR221C_Putative_protein_of_unknown_function_the_authentic_non_tagged_protein_is_detected_in_highly_purified_mitochondria_in_high_throughput_studies_physical_interaction_with_Atg27p_suggests_a_possible_role_in_autophagy_Source_SGD_Acc_S000004834	

HG_11535	
Atha_AT2G44970_1_alpha_beta_Hydrolases_superfamily_protein	

HG_10245	
Atha_AT4G18810_2_NAD_P_binding_Rossmann_fold_superfamily_protein	
Atha_AT4G18810_2_NAD_P_binding_Rossmann_fold_superfamily_protein	

HG_81686	
This group of homology does not contain any annotated genome

HG_39435	
This group of homology does not contain any annotated genome

HG_30792	
This group of homology does not contain any annotated genome

HG_33094	
This group of homology does not contain any annotated genome

HG_69220	
This group of homology does not contain any annotated genome

HG_21816	
Rfil_569425689	

HG_21783	
This group of homology does not contain any annotated genome

HG_39417	
This group of homology does not contain any annotated genome

HG_11074	
Atha_AT3G21820_1_ATXR2_SDG36_histone_lysine_N_methyltransferase_ATXR2	
Ttra_10303T0_10303	Ttra_10069T0_10069_set_domain_containing_protein_415_aa	

HG_30469	
This group of homology does not contain any annotated genome

HG_33076	
This group of homology does not contain any annotated genome

HG_19196	
This group of homology does not contain any annotated genome

HG_15701	
Rfil_569372640	
