# Supplementary material for: Reconstruction of the ancestral metazoan genome reveals an increase in genomic novelty
Source: Nat Commun. 2018 Apr 30;9:1730. doi: 10.1038/s41467-018-04136-5 (PMC5928047; doi:10.1038/s41467-018-04136-5)
Supplement: Supplementary file 13 — Supplementary Data 10 [file 41467_2018_4136_MOESM13_ESM.zip › Node 1/Node1 Novel Core all genes IDs.out]

HG_3400	Bsch_g3104	Csav_012394	Cint_021816	Spur_026027_Btbd10	Lgig_105982	Skow_08484m	Smim_44901_BTB_POZ_domain_containing_protein_10_Acromyrmex_echinatior_gi_332024261_gb_EGI64465_3e_158_461	Smar_000064	Acar_00016317	Ggal_000699	Drer_020252_BTB_POZ_domain_containing_10b_Source_ZFIN_Acc_ZDB_GENE_080104_5_btbd10b	Smim_36000_BTB_POZ_domain_containing_protein_10_Camponotus_floridanus_gi_307185945_gb_EFN71747_1e_163_480	Xtro_052230	Ggal_008606	Acar_00004355	Dmel_0035107_mri_mrityu_Source_FlyBase_0035107	Nvec_3384_K_tetra	Tadh_33001	Hrob_72687	Cgig_18652_BTB_POZ_domain_containing_protein_10_Source_UniProtKB_TrEMBL_Acc_K1QX87	Tcas_270004600	Bflo_260829146	Bmal_170595103	Aque_220741	Drer_059381_potassium_channel_tetramerization_domain_containing_20_Source_HGNC_Symbol_Acc_21052_KCTD20	Isca_ISCW023500-PA	Znev_06033	Mmar_MMa47851	OcarG_543	Bmal_170590182	Avag_09300001	Avag_43322001	Hmag_231230	Rcul_t43779	Avag_19686001	Avag_16195001	Odio_007691001	Cele_019888_snpc_1_4_Protein_BTBD_10_isoform_d_btbd_10_mRNA_complete_cds_Source_RefSeq_mRNA_Acc_NM_001027094	Mley_ML014410a	Emul_03996	Egra_09181	Pbac_3464320	Mbre_13315	Hmic_0572900	Sman_159620	Sros_05028T0	Cow_00164T0	Ctel_202243	Dpul_220489	Sjap_0034060	Gsal_1966_btb_poz_domain_containing_protein_kctd20	Pfuc_11353_1_68325_t1	Adig_13298	Gsal_13240_btb_domain_containing_isoform_cra_a	Bsch_g4335	Drer_062674_BTB_POZ_domain_containing_10a_Source_ZFIN_Acc_ZDB_GENE_070410_41_btbd10a	Hsap_Ensmbl0148925_BTB_POZ_domain_containing_10_Source_HGNC_Symbol_Acc_21445_BTBD10	Hmag_201771	Bmal_170595105
HG_828	Lgig_172486	Spur_006631_Dlg1	Mmar_MMa00293	Smim_9907_lethal_discs_large_tumor_suppressor_partial_Drosophila_heteroneura_gi_2981099_gb_AAC06234_9e_125_363	Ctel_217798	Cgig_17041_Disks_large_like_protein_1_Source_UniProtKB_TrEMBL_Acc_K1QR13	Smar_008627	Csav_015683	Tspi_316971262	Xtro_007496	Xtro_027854	OcarG_10425	Tcas_270001944	Hmag_222770	Csav_015687	Csav_015689	Drer_009677_discs_large_Drosophila_homolog_1_Source_ZFIN_Acc_ZDB_GENE_010724_8_dlg1	Csav_015685	Csav_015690	Ggal_011181	Skow_01689m	Bflo_260807931	Znev_12472	Cint_009897	Smim_35258_Discs_large_tumor_suppressor_protein_putative_Pediculus_humanus_corporis_gi_242023647_ref_XP_002432243_0_0_565	Cint_009876	Ggal_009329	Drer_012203_discs_large_homolog_3_Drosophila_Source_ZFIN_Acc_ZDB_GENE_050208_93_dlg3	Bflo_260781753	Drer_076796_discs_large_homolog_3_Drosophila_Source_ZFIN_Acc_ZDB_GENE_050208_93_dlg3	Csav_015684	Xtro_002556	Hsap_Ensmbl0082458_discs_large_homolog_3_Drosophila_Source_HGNC_Symbol_Acc_2902_DLG3	Sros_01141T0	Ggal_027837	Csav_015686	Dpul_214226	Xtro_027853	Ggal_029412	Hrob_75327	Cint_009884	Acar_00014731	Egra_09358	Hmic_0174500	Cow_01229T0	Mbre_209	Sros_12450T0	Drer_039385_discs_large_Drosophila_homolog_4b_Source_ZFIN_Acc_ZDB_GENE_040628_3_dlg4b	Xtro_012193	Hrob_101372	Drer_029925_discs_large_Drosophila_homolog_1_like_Source_ZFIN_Acc_ZDB_GENE_050222_3_dlg1l	Emul_02139	Rcul_t00267	Cele_001006_dlg_1_Protein_DLG_1_isoform_a_Source_RefSeq_mRNA_Acc_NM_001029260	Hrob_95514	Sman_146240_Cell_polarity_protein_Source_UniProtKB_TrEMBL_Acc_G4LY48	Odio_011473001	Drer_041926_discs_large_homolog_4_Drosophila_Source_HGNC_Symbol_Acc_2903_DLG4_2_of_2	Odio_005442001	Csav_015688	Tadh_63520	Pbac_3463633	Bmal_170586182	Hrob_90113	Hrob_73143	Egra_06913	Nvec_11360_PDZ	Sman_170290_Neuronal_differentiation_protein_Source_UniProtKB_TrEMBL_Acc_G4V8A2	Mley_ML02777a	Hrob_124649	Aque_203995	Hrob_73781	Emul_08685	Aque_205115	Spur_004643_Dlg2_1	Hmic_0601200	Avag_31181001	Avag_45118001	Avag_48264001	Avag_40039001	Gsal_7122_disks_large_homolog_2_like	Mley_ML01744a	Sjap_0011120	Csav_009958	Cint_000289	Ctel_173066	Bflo_260831126	Pfuc_42257_1_48484_t1	Lgig_78867	Odio_013516001	Hrob_173236	Nvec_34765_	Pbac_3467082	Acar_00002236	Acar_00003917	Ggal_027838	Cint_009915	Bflo_260807973	Drer_076691_discs_large_Drosophila_homolog_2_Source_ZFIN_Acc_ZDB_GENE_050221_3_dlg2	Acar_00001776	Hrob_141954	Hsap_Ensmbl0075711_discs_large_homolog_1_Drosophila_Source_HGNC_Symbol_Acc_2900_DLG1	Xtro_027855	Adig_01931	Hsap_Ensmbl0132535_discs_large_homolog_4_Drosophila_Source_HGNC_Symbol_Acc_2903_DLG4	Xtro_027852	Smim_64140_discs_large_putative_Pediculus_humanus_corporis_gi_242023645_ref_XP_002432242_9e_99_298	Bmal_170594814	Bsch_g37658	Rcul_t13376	Drer_077552_Uncharacterized_protein_Source_UniProtKB_TrEMBL_Acc_E7F0T1_CABZ01081650_1	Lgig_139229	Mmar_MMa14826	Mmar_MMa23049	Csav_008846	Smim_52745_discs_large_Gryllus_bimaculatus_gi_333033759_dbj_BAK23256_3e_141_432	Spur_011303_Dlg2	Bflo_260807935	Aque_206742	OcarG_2969	Tcas_270001943	Csav_015691	Dpul_28821	Spur_016935_Spur_016935	Sjap_0034200	Gsal_4061_discs_large_homolog_1_like_protein	Hrob_138126	Hrob_70634	Ctel_182730	Odio_000012001	Mmar_MMa46946	Isca_ISCW021459-PA	Lgig_59096	Odio_000011001	Cele_011890_mics_1_Protein_MICS_1_mics_1_mRNA_complete_cds_Source_RefSeq_mRNA_Acc_NM_073311	Mmar_MMa23050	Gsal_4060_discs_large_isoform_l	Lgig_128758	Smim_9884_synapse_associated_protein_Aplysia_californica_gi_325296901_ref_NP_001191484_2e_108_342	Tspi_316976479	Bsch_g35394	Dpul_17962	Hsap_Ensmbl0150672_discs_large_homolog_2_Drosophila_Source_HGNC_Symbol_Acc_2901_DLG2	Isca_ISCW014899-PA	Aque_202187	Mbre_35505	Mley_ML141725a	Bflo_260807933	Mmar_MMa50631	OcarG_6886	Avag_25125001	Bsch_g44940	Mmar_MMa32926	Gsal_12142_disks_large_1_tumor_suppressor	Pbac_3462252	Ctel_50235	Dmel_0001624_dlg1_discs_large_1_Source_FlyBase_0001624	Smar_008626	Bflo_260807941	Smim_48436_membrane_associated_guanylate_kinase_putative_Aedes_aegypti_gi_157123368_ref_XP_001660138_1e_36_130	Lgig_58646	Hrob_126441	Ctel_46778	Hrob_83782	Znev_12479	Mbre_36633	OcarG_7636	Sjap_0100400	Drer_095809_discs_large_Drosophila_homolog_4b_Source_ZFIN_Acc_ZDB_GENE_040628_3_dlg4b	Tcas_270001937	Acar_00018361	Smim_64166_discs_large_isoform_C_Drosophila_melanogaster_gi_24641276_ref_NP_727518_9e_10_59_7	Znev_12475	Spur_009381_Spur_009381	Tcas_270001939	Acar_00019247	Pbac_3475178	Mbre_6225	Mley_ML141727a	Mmar_MMa31716	Znev_12474	OcarG_9772	Odio_010624001	Sjap_0113810	Sjap_0113820	Znev_12526	Bflo_260827100
HG_685	Gsal_8694_low_quality_protein_reticulocalbin_2_like	Sman_103740_EF_hand_containing_protein_Source_UniProtKB_TrEMBL_Acc_G4VRV0	Bsch_g29404	Cint_025165	Csav_017906	Cint_007993	Skow_26842m	Drer_045676_calumenin_a_Source_ZFIN_Acc_ZDB_GENE_040625_166_calua	Xtro_062608	Drer_037961_reticulocalbin_3_EF_hand_calcium_binding_domain_Source_ZFIN_Acc_ZDB_GENE_040625_175_rcn3	Acar_00008788	Xtro_049856	Acar_00013638	Hsap_Ensmbl0128595_calumenin_Source_HGNC_Symbol_Acc_1458_CALU	Tcas_270006175	Drer_005115_calumenin_b_Source_ZFIN_Acc_ZDB_GENE_040426_1251_calub	Xtro_049855	Znev_07922	Csav_017904	Ggal_039313	Spur_023466_Calu	Mmar_MMa27036	Xtro_058951	Xtro_017928	Smim_27632_Calumenin_precursor_putative_Pediculus_humanus_corporis_gi_242005220_ref_XP_002423469_2e_131_387	OcarG_2057	Ctel_149313	Drer_070006_reticulocalbin_1_EF_hand_calcium_binding_domain_Source_ZFIN_Acc_ZDB_GENE_080225_33_rcn1	Cgig_08850_Calumenin_Source_UniProtKB_TrEMBL_Acc_K1PH89	Smim_39886_PREDICTED_similar_to_reticulocalbin_Tribolium_castaneum_gi_91081545_ref_XP_974976_4e_120_358	Dmel_0025682_scf_supercoiling_factor_Source_FlyBase_0025682	Hmag_207714	Dpul_189509	Isca_ISCW002354-PA	Avag_35831001	Avag_49083001	Nvec_23016_efhand	Cint_009065	Xtro_038287	Rcul_t21444	Aque_223177	Lgig_103470	OcarG_2054	Hrob_175621	Bflo_260791854	Hrob_186226	Sjap_0025210	Bsch_g38201	Hsap_Ensmbl0142552_reticulocalbin_3_EF_hand_calcium_binding_domain_Source_HGNC_Symbol_Acc_21145_RCN3	Ggal_019768	Sman_005230_Putative_ef_hand_containing_protein_Source_UniProtKB_TrEMBL_Acc_G4V609	Cele_019760_calu_1_Protein_CALU_1_isoform_a_Source_RefSeq_mRNA_Acc_NM_001029635	Odio_007932001	Hrob_185810	Acar_00002360	Hmic_0030900	Adig_05162	Nvec_15862_	OcarG_2055	Spur_012317_Spur_012317	Tspi_316974966	Sjap_0101290	Smar_014744	Ggal_004476	Cgig_06552_Calumenin_B_Source_UniProtKB_TrEMBL_Acc_K1PV71	Sman_147680_Putative_ef_hand_containing_protein_Source_UniProtKB_TrEMBL_Acc_G4VEE4	Dpul_217669	Mley_ML182026a	Bmal_170595905	Hsap_Ensmbl0117906_reticulocalbin_2_EF_hand_calcium_binding_domain_Source_HGNC_Symbol_Acc_9935_RCN2	Csav_017905	Hmag_232915	Gsal_13465_calumenin_precursor	Emul_02555	Tadh_20674	Egra_08658	Dmel_0031673_CG31650	Nvec_43954_efhand	Ctel_186176	Tcas_270007433	Xtro_013263	Smim_16683_PREDICTED_reticulocalbin_like_Apis_mellifera_gi_66517554_ref_XP_393699_3e_94_293	Smar_006919	Hmic_0172500	Bmal_170592817	Znev_11521	Drer_039378_reticulocalbin_2_Source_ZFIN_Acc_ZDB_GENE_050706_62_rcn2	Pbac_3469287	Adig_23189	Skow_00591m	Smim_79002_putative_reticulocalbin_Latrodectus_hesperus_gi_318087066_gb_ADV40124_7e_139_406	Pfuc_23807_1_33372_t1	Pfuc_10211_1_17593_t1	Tadh_37183	Mley_ML09434a	Odio_008481001	Rcul_t14586	Nvec_30673_efhand	Isca_ISCW018741-PA	Lgig_103075	Sjap_0030920	Sman_158150_Putative_reticulocalbin_Source_UniProtKB_TrEMBL_Acc_G4VM03	Bflo_260791852	Adig_21940	Mmar_MMa04283	Spur_014308_Hypp_112	Skow_14139m	Odio_017739001	Adig_07367	Egra_08350	Tadh_33976	Nvec_52118_	Bflo_260831916	Bflo_260782309	Pbac_3472329	Gsal_9343_reticulocalbin_calumenin_dna_supercoiling_factor	Spur_009016_Sdf4	Nvec_8971_efhand	Bsch_g53543	Tspi_316975540	Csav_014954	Mmar_MMa13098	OcarG_3926	Emul_04158	Xtro_061431	Xtro_002277	Xtro_031726	Egra_08370	Cint_001893	Avag_04536001	Emul_00320	Avag_60210001	Avag_28677001	Cele_017240_calu_2_Protein_CALU_2_calu_2_mRNA_complete_cds_Source_RefSeq_mRNA_Acc_NM_059535	Hrob_64364	Csav_014984	Lgig_113682	Avag_56909001	Sjap_0072720	Hsap_Ensmbl0078808_stromal_cell_derived_factor_4_Source_HGNC_Symbol_Acc_24188_SDF4	Ggal_002903	Drer_070682_stromal_cell_derived_factor_4_Source_ZFIN_Acc_ZDB_GENE_040426_2061_sdf4	Mley_ML141722a	Ctel_89350	Bflo_260792040	Avag_60514001	Znev_15656	Bflo_260792038	Odio_000677001	Bsch_g52028	Odio_010993001	Hmag_216475	Cint_009369	Smar_013903	Mmar_MMa29158	Spur_021172_Fra2	Mmar_MMa15642	Adig_04734	Csav_016439	Isca_ISCW017252-PA	Csav_016440	Mmar_MMa02994	Smim_19828_reticulocalbin_putative_Ixodes_scapularis_gi_241629509_ref_XP_002410091_3e_115_345	Cgig_10158_45_kDa_calcium_binding_protein_Source_UniProtKB_TrEMBL_Acc_K1PRG1	Dmel_0051475_CG31475	Skow_17948m	Adig_07720	Mmar_MMa46067	Pfuc_18782_1_54519_t1	Bsch_g40971	Isca_ISCW020366-PA	Bflo_260828997	Rcul_t36556	Gsal_15054_isoform_c	Bsch_g39219	Bsch_g39397	Cgig_04836_Calumenin_Source_UniProtKB_TrEMBL_Acc_K1R529	Cgig_00220_Calumenin_Source_UniProtKB_TrEMBL_Acc_K1P896	Acar_00011496	Isca_ISCW006834-PA	Mmar_MMa22667	Odio_010519001	Sjap_0307300	Nvec_37673_	Spur_013230_Spur_013230	Cint_009366	Cint_025054	Hrob_89801	Dpul_308873	Rcul_t39724	Avag_15457001	Csav_016441	Dpul_246255	Tcas_270007511	Cele_016965_C56C10_9_Protein_C56C10_9_C56C10_9_mRNA_complete_cds_Source_RefSeq_mRNA_Acc_NM_062937	Pfuc_73553_1_63781_t1	Spur_018461_Spur_018461	Odio_009701001	Mmar_MMa10772	Mley_ML32781a	Adig_07368	Adig_07719	Mbre_31310	Sros_02282T0	Nvec_19074_efhand	Bmal_170595903	Mley_ML00033a	Adig_07366	Tcas_270007510	Hsap_Ensmbl0049449_reticulocalbin_1_EF_hand_calcium_binding_domain_Source_HGNC_Symbol_Acc_9934_RCN1	Hmag_230515	Odio_016156001	Sjap_0032650
HG_1075	Sros_07383T0	Tcas_270006842	Isca_ISCW001007-PA	Spur_005295_Raph1L	Hsap_Ensmbl0141738_growth_factor_receptor_bound_protein_7_Source_HGNC_Symbol_Acc_4567_GRB7	Bsch_g25004	Bsch_g31802	Bflo_260793992	Isca_ISCW014636-PA	Ggal_014104	Drer_061732_Ras_association_RalGDS_AF_6_and_pleckstrin_homology_domains_1_Source_HGNC_Symbol_Acc_14436_RAPH1_2_of_2	Hsap_Ensmbl0173166_Ras_association_RalGDS_AF_6_and_pleckstrin_homology_domains_1_Source_HGNC_Symbol_Acc_14436_RAPH1	Drer_006301_Ras_association_RalGDS_AF_6_and_pleckstrin_homology_domains_1_Source_ZFIN_Acc_ZDB_GENE_070912_156_raph1	Smar_010958	Acar_00004399	Xtro_060449	Ggal_037621	Ggal_037622	Dpul_63040	Ggal_012240	Acar_00008008	Cgig_23325_Ras_associated_and_pleckstrin_like_protein_domains_containing_protein_1_Source_UniProtKB_TrEMBL_Acc_K1Q0M2	Xtro_040776	Drer_016505_amyloid_beta_A4_precursor_protein_binding_family_B_member_1_interacting_protein_Source_ZFIN_Acc_ZDB_GENE_040426_1318_apbb1ip	Xtro_064069	Ctel_106328	Znev_01746	Tcas_270008044	Smim_75282_amyloid_beta_protein_binding_member_1interacting_protein_putative_Ixodes_scapularis_gi_241835076_ref_XP_002415024_2e_159_498	Tspi_316974346	Avag_48610001	Avag_18551001	Avag_01109001	Avag_32884001	Skow_44407m	Cele_003243_mig_10_Protein_MIG_10_isoform_c_Source_RefSeq_mRNA_Acc_NM_001026077	Adig_14216	Dmel_0261811_pico_pico_Source_FlyBase_0261811	Mmar_MMa00405	Aque_222154	Aque_216122	Skow_31027m	Cint_027246	Lgig_140588	Hmic_0781200	Nvec_6245_	Ctel_176380	Drer_068280_Uncharacterized_protein_Source_UniProtKB_TrEMBL_Acc_E7F104_CABZ01083696_1	Mley_ML035811a	Egra_06342	Spur_021942_Grb14	Egra_03510	Emul_10362	Emul_10306	Ggal_032500	Tadh_54043	Xtro_053458	Hmic_0076800	Bmal_170572924	Drer_035308_growth_factor_receptor_bound_protein_10b_Source_ZFIN_Acc_ZDB_GENE_091020_12_grb10b	Acar_00008345	Ggal_021357	Ggal_021356	OcarG_1093	Ggal_036287	Acar_00003367	Drer_002013_growth_factor_receptor_bound_protein_10a_Source_ZFIN_Acc_ZDB_GENE_040822_32_grb10a	Hrob_73886	Bflo_260809377	Sjap_0090400	Drer_042726_growth_factor_receptor_bound_protein_7_Source_HGNC_Symbol_Acc_4567_GRB7	Acar_00000803	Xtro_019695	Cow_02331T0	Odio_010186001	Znev_05451	Xtro_033179	Tadh_54042	Smim_14856_Growth_factor_receptor_bound_protein_putative_Pediculus_humanus_corporis_gi_242021002_ref_XP_002430936_1e_113_356	Sman_052250_Putative_growth_factor_receptor_bound_protein_Source_UniProtKB_TrEMBL_Acc_G4VHZ9	Gsal_8260_growth_factor_receptor_bound_protein_14	Spur_020602_Raph1L_2	Sros_11649T0	Pfuc_2551_1_58942_t1	Mbre_31043	Mley_ML11057a	OcarG_8693	Smar_010668	Hrob_180684	Rcul_t33319	Rcul_t27502	Hsap_Ensmbl0115290_growth_factor_receptor_bound_protein_14_Source_HGNC_Symbol_Acc_4565_GRB14	Nvec_14836_	Csav_005223	Adig_07086	Hrob_191344	Hsap_Ensmbl0106070_growth_factor_receptor_bound_protein_10_Source_HGNC_Symbol_Acc_4564_GRB10	Bsch_g60796	Bsch_g35054	Cint_006852	Csav_005222	Isca_ISCW013478-PA	Spur_009026_Spur_009026	Nvec_51792_SH2	Bsch_g50169	Bmal_170591841	Adig_12986	OcarG_8153	Nvec_13732_SH2	Spur_007698_Spur_007698	Cint_029603	Mbre_33487	Nvec_22865_	Mbre_32932	OcarG_3114	Bsch_g68639	Adig_23679	Ctel_194980	Bmal_170571924	Rcul_t44360	Cele_012546_Y37D8A_4_Protein_Y37D8A_4_Y37D8A_4_mRNA_complete_cds_Source_RefSeq_mRNA_Acc_NM_067269	Acar_00021007	Hsap_Ensmbl0077420_amyloid_beta_A4_precursor_protein_binding_family_B_member_1_interacting_protein_Source_HGNC_Symbol_Acc_17379_APBB1IP	Hmag_228929	Mmar_MMa14746	Smim_75276_putative_PH_domain_protein_Trichinella_spiralis_gi_339241979_ref_XP_003376915_1e_15_84_0	Adig_15306	Sros_03898T0	Rcul_t07720
