# Supplementary material for: Reconstruction of the ancestral metazoan genome reveals an increase in genomic novelty
Source: Nat Commun. 2018 Apr 30;9:1730. doi: 10.1038/s41467-018-04136-5 (PMC5928047; doi:10.1038/s41467-018-04136-5)
Supplement: Supplementary file 13 — Supplementary Data 10 [file 41467_2018_4136_MOESM13_ESM.zip › Node 1/Node1 Novel Core annotated genes.out]

HG_3400	
Hsap_Ensmbl0148925_BTB_POZ_domain_containing_10_Source_
HGNC_Symbol_Acc_21445_BTBD10	
Dmel_0035107_mri_mrityu_Source_FlyBase_0035107	
Cgig_18652_BTB_POZ_domain_containing_protein_10_Source_UniProtKB_TrEMBL_Acc_K1QX87	
Cele_019888_snpc_1_4_Protein_BTBD_10_isoform_d_btbd_10_mRNA_complete_cds_Source_RefSeq_mRNA_Acc_NM_001027094	
Drer_020252_BTB_POZ_domain_containing_10b_Source_ZFIN_Acc_ZDB_GENE_080104_5_btbd10b	Drer_059381_potassium_channel_tetramerization_domain_containing_20_Source_
HGNC_Symbol_Acc_21052_KCTD20	Drer_062674_BTB_POZ_domain_containing_10a_Source_ZFIN_Acc_ZDB_GENE_070410_41_btbd10a	
Spur_026027_Btbd10	
Smim_44901_BTB_POZ_domain_containing_protein_10_Acromyrmex_echinatior_gi_332024261_gb_EGI64465_3e_158_461	Smim_36000_BTB_POZ_domain_containing_protein_10_Camponotus_floridanus_gi_307185945_gb_EFN71747_1e_163_480	
Sman_159620	
Gsal_1966_btb_poz_domain_containing_protein_kctd20	Gsal_13240_btb_domain_containing_isoform_cra_a	
Nvec_3384_K_tetra	

HG_828	
Hsap_Ensmbl0082458_discs_large_homolog_3_Drosophila_Source_
HGNC_Symbol_Acc_2902_DLG3	Hsap_Ensmbl0075711_discs_large_homolog_1_Drosophila_Source_
HGNC_Symbol_Acc_2900_DLG1	Hsap_Ensmbl0132535_discs_large_homolog_4_Drosophila_Source_
HGNC_Symbol_Acc_2903_DLG4	Hsap_Ensmbl0150672_discs_large_homolog_2_Drosophila_Source_
HGNC_Symbol_Acc_2901_DLG2	
Dmel_0001624_dlg1_discs_large_1_Source_FlyBase_0001624	
Cgig_17041_Disks_large_like_protein_1_Source_UniProtKB_TrEMBL_Acc_K1QR13	
Cele_001006_dlg_1_Protein_DLG_1_isoform_a_Source_RefSeq_mRNA_Acc_NM_001029260	Cele_011890_mics_1_Protein_MICS_1_mics_1_mRNA_complete_cds_Source_RefSeq_mRNA_Acc_NM_073311	
Drer_009677_discs_large_Drosophila_homolog_1_Source_ZFIN_Acc_ZDB_GENE_010724_8_dlg1	Drer_012203_discs_large_homolog_3_Drosophila_Source_ZFIN_Acc_ZDB_GENE_050208_93_dlg3	Drer_076796_discs_large_homolog_3_Drosophila_Source_ZFIN_Acc_ZDB_GENE_050208_93_dlg3	Drer_039385_discs_large_Drosophila_homolog_4b_Source_ZFIN_Acc_ZDB_GENE_040628_3_dlg4b	Drer_029925_discs_large_Drosophila_homolog_1_like_Source_ZFIN_Acc_ZDB_GENE_050222_3_dlg1l	Drer_041926_discs_large_homolog_4_Drosophila_Source_
HGNC_Symbol_Acc_2903_DLG4_2_of_2	Drer_076691_discs_large_Drosophila_homolog_2_Source_ZFIN_Acc_ZDB_GENE_050221_3_dlg2	Drer_077552_Uncharacterized_protein_Source_UniProtKB_TrEMBL_Acc_E7F0T1_CABZ01081650_1	Drer_095809_discs_large_Drosophila_homolog_4b_Source_ZFIN_Acc_ZDB_GENE_040628_3_dlg4b	
Spur_006631_Dlg1	Spur_004643_Dlg2_1	Spur_011303_Dlg2	Spur_016935_Spur_016935	Spur_009381_Spur_009381	
Smim_9907_lethal_discs_large_tumor_suppressor_partial_Drosophila_heteroneura_gi_2981099_gb_AAC06234_9e_125_363	Smim_35258_Discs_large_tumor_suppressor_protein_putative_Pediculus_humanus_corporis_gi_242023647_ref_XP_002432243_0_0_565	Smim_64140_discs_large_putative_Pediculus_humanus_corporis_gi_242023645_ref_XP_002432242_9e_99_298	Smim_52745_discs_large_Gryllus_bimaculatus_gi_333033759_dbj_BAK23256_3e_141_432	Smim_9884_synapse_associated_protein_Aplysia_californica_gi_325296901_ref_NP_001191484_2e_108_342	Smim_48436_membrane_associated_guanylate_kinase_putative_Aedes_aegypti_gi_157123368_ref_XP_001660138_1e_36_130	Smim_64166_discs_large_isoform_C_Drosophila_melanogaster_gi_24641276_ref_NP_727518_9e_10_59_7	
Sman_146240_Cell_polarity_protein_Source_UniProtKB_TrEMBL_Acc_G4LY48	Sman_170290_Neuronal_differentiation_protein_Source_UniProtKB_TrEMBL_Acc_G4V8A2	
Gsal_7122_disks_large_homolog_2_like	Gsal_4061_discs_large_homolog_1_like_protein	Gsal_4060_discs_large_isoform_l	Gsal_12142_disks_large_1_tumor_suppressor	
Nvec_11360_PDZ	Nvec_34765_	

HG_685	
Hsap_Ensmbl0128595_calumenin_Source_
HGNC_Symbol_Acc_1458_CALU	Hsap_Ensmbl0142552_reticulocalbin_3_EF_hand_calcium_binding_domain_Source_
HGNC_Symbol_Acc_21145_RCN3	Hsap_Ensmbl0117906_reticulocalbin_2_EF_hand_calcium_binding_domain_Source_
HGNC_Symbol_Acc_9935_RCN2	Hsap_Ensmbl0078808_stromal_cell_derived_factor_4_Source_
HGNC_Symbol_Acc_24188_SDF4	Hsap_Ensmbl0049449_reticulocalbin_1_EF_hand_calcium_binding_domain_Source_
HGNC_Symbol_Acc_9934_RCN1	
Dmel_0025682_scf_supercoiling_factor_Source_FlyBase_0025682	Dmel_0031673_CG31650	Dmel_0051475_CG31475	
Cgig_08850_Calumenin_Source_UniProtKB_TrEMBL_Acc_K1PH89	Cgig_06552_Calumenin_B_Source_UniProtKB_TrEMBL_Acc_K1PV71	Cgig_10158_45_kDa_calcium_binding_protein_Source_UniProtKB_TrEMBL_Acc_K1PRG1	Cgig_04836_Calumenin_Source_UniProtKB_TrEMBL_Acc_K1R529	Cgig_00220_Calumenin_Source_UniProtKB_TrEMBL_Acc_K1P896	
Cele_019760_calu_1_Protein_CALU_1_isoform_a_Source_RefSeq_mRNA_Acc_NM_001029635	Cele_017240_calu_2_Protein_CALU_2_calu_2_mRNA_complete_cds_Source_RefSeq_mRNA_Acc_NM_059535	Cele_016965_C56C10_9_Protein_C56C10_9_C56C10_9_mRNA_complete_cds_Source_RefSeq_mRNA_Acc_NM_062937	
Drer_045676_calumenin_a_Source_ZFIN_Acc_ZDB_GENE_040625_166_calua	Drer_037961_reticulocalbin_3_EF_hand_calcium_binding_domain_Source_ZFIN_Acc_ZDB_GENE_040625_175_rcn3	Drer_005115_calumenin_b_Source_ZFIN_Acc_ZDB_GENE_040426_1251_calub	Drer_070006_reticulocalbin_1_EF_hand_calcium_binding_domain_Source_ZFIN_Acc_ZDB_GENE_080225_33_rcn1	Drer_039378_reticulocalbin_2_Source_ZFIN_Acc_ZDB_GENE_050706_62_rcn2	Drer_070682_stromal_cell_derived_factor_4_Source_ZFIN_Acc_ZDB_GENE_040426_2061_sdf4	
Spur_023466_Calu	Spur_012317_Spur_012317	Spur_014308_Hypp_112	Spur_009016_Sdf4	Spur_021172_Fra2	Spur_013230_Spur_013230	Spur_018461_Spur_018461	
Smim_27632_Calumenin_precursor_putative_Pediculus_humanus_corporis_gi_242005220_ref_XP_002423469_2e_131_387	Smim_39886_PREDICTED_similar_to_reticulocalbin_Tribolium_castaneum_gi_91081545_ref_XP_974976_4e_120_358	Smim_16683_PREDICTED_reticulocalbin_like_Apis_mellifera_gi_66517554_ref_XP_393699_3e_94_293	Smim_79002_putative_reticulocalbin_Latrodectus_hesperus_gi_318087066_gb_ADV40124_7e_139_406	Smim_19828_reticulocalbin_putative_Ixodes_scapularis_gi_241629509_ref_XP_002410091_3e_115_345	
Sman_103740_EF_hand_containing_protein_Source_UniProtKB_TrEMBL_Acc_G4VRV0	Sman_005230_Putative_ef_hand_containing_protein_Source_UniProtKB_TrEMBL_Acc_G4V609	Sman_147680_Putative_ef_hand_containing_protein_Source_UniProtKB_TrEMBL_Acc_G4VEE4	Sman_158150_Putative_reticulocalbin_Source_UniProtKB_TrEMBL_Acc_G4VM03	
Gsal_8694_low_quality_protein_reticulocalbin_2_like	Gsal_13465_calumenin_precursor	Gsal_9343_reticulocalbin_calumenin_dna_supercoiling_factor	Gsal_15054_isoform_c	
Nvec_23016_efhand	Nvec_15862_	Nvec_43954_efhand	Nvec_30673_efhand	Nvec_52118_	Nvec_8971_efhand	Nvec_37673_	Nvec_19074_efhand	

HG_1075	
Hsap_Ensmbl0141738_growth_factor_receptor_bound_protein_7_Source_
HGNC_Symbol_Acc_4567_GRB7	Hsap_Ensmbl0173166_Ras_association_RalGDS_AF_6_and_pleckstrin_homology_domains_1_Source_
HGNC_Symbol_Acc_14436_RAPH1	Hsap_Ensmbl0115290_growth_factor_receptor_bound_protein_14_Source_
HGNC_Symbol_Acc_4565_GRB14	Hsap_Ensmbl0106070_growth_factor_receptor_bound_protein_10_Source_
HGNC_Symbol_Acc_4564_GRB10	Hsap_Ensmbl0077420_amyloid_beta_A4_precursor_protein_binding_family_B_member_1_interacting_protein_Source_
HGNC_Symbol_Acc_17379_APBB1IP	
Dmel_0261811_pico_pico_Source_FlyBase_0261811	
Cgig_23325_Ras_associated_and_pleckstrin_like_protein_domains_containing_protein_1_Source_UniProtKB_TrEMBL_Acc_K1Q0M2	
Cele_003243_mig_10_Protein_MIG_10_isoform_c_Source_RefSeq_mRNA_Acc_NM_001026077	Cele_012546_Y37D8A_4_Protein_Y37D8A_4_Y37D8A_4_mRNA_complete_cds_Source_RefSeq_mRNA_Acc_NM_067269	
Drer_061732_Ras_association_RalGDS_AF_6_and_pleckstrin_homology_domains_1_Source_
HGNC_Symbol_Acc_14436_RAPH1_2_of_2	Drer_006301_Ras_association_RalGDS_AF_6_and_pleckstrin_homology_domains_1_Source_ZFIN_Acc_ZDB_GENE_070912_156_raph1	Drer_016505_amyloid_beta_A4_precursor_protein_binding_family_B_member_1_interacting_protein_Source_ZFIN_Acc_ZDB_GENE_040426_1318_apbb1ip	Drer_068280_Uncharacterized_protein_Source_UniProtKB_TrEMBL_Acc_E7F104_CABZ01083696_1	Drer_035308_growth_factor_receptor_bound_protein_10b_Source_ZFIN_Acc_ZDB_GENE_091020_12_grb10b	Drer_002013_growth_factor_receptor_bound_protein_10a_Source_ZFIN_Acc_ZDB_GENE_040822_32_grb10a	Drer_042726_growth_factor_receptor_bound_protein_7_Source_
HGNC_Symbol_Acc_4567_GRB7	
Spur_005295_Raph1L	Spur_021942_Grb14	Spur_020602_Raph1L_2	Spur_009026_Spur_009026	Spur_007698_Spur_007698	
Smim_75282_amyloid_beta_protein_binding_member_1interacting_protein_putative_Ixodes_scapularis_gi_241835076_ref_XP_002415024_2e_159_498	Smim_14856_Growth_factor_receptor_bound_protein_putative_Pediculus_humanus_corporis_gi_242021002_ref_XP_002430936_1e_113_356	Smim_75276_putative_PH_domain_protein_Trichinella_spiralis_gi_339241979_ref_XP_003376915_1e_15_84_0	
Sman_052250_Putative_growth_factor_receptor_bound_protein_Source_UniProtKB_TrEMBL_Acc_G4VHZ9	
Gsal_8260_growth_factor_receptor_bound_protein_14	
Nvec_6245_	Nvec_14836_	Nvec_51792_SH2	Nvec_13732_SH2	Nvec_22865_	
