# Supplementary material for: Reconstruction of the ancestral metazoan genome reveals an increase in genomic novelty
Source: Nat Commun. 2018 Apr 30;9:1730. doi: 10.1038/s41467-018-04136-5 (PMC5928047; doi:10.1038/s41467-018-04136-5)
Supplement: Supplementary file 13 — Supplementary Data 10 [file 41467_2018_4136_MOESM13_ESM.zip › Node 2/Node 2 Losses all genes IDs.out]

HG_17123	Cfra_g2914	Bnat_66250_fgenesh1_pg_1_285	Ehux_434638_estExtDG_fgenesh_newKGs_kg_C_200073	Sarc_g6853	Cow_02044T0	Sarc_g2278	Sarc_g20674	Sarc_g20311
HG_12177	Bnat_89460_estExt_fgenesh1_pg_C_490133	Ehux_111496_fgeneshEH_pg_152_45	Ehux_115688_fgeneshEH_pg_261_18	Crei_169481_fgenesh2_pg_C_scaffold_10000283	Cow_07194T0	Ehux_258000_gm1_701200001	Ehux_95152_fgeneshEH_pg_1_423	Ehux_97030_fgeneshEH_pg_8_142	Ehux_196329_gm1_400451	Ehux_253770_gm1_188700003	Ehux_194555_gm1_100855	Ehux_258225_gm1_732100001	Ehux_224164_gm1_11500066
HG_12105	Bnat_62353_fgenesh1_kg_34_13_6284_1_CFAO_EXTA	Bnat_78783_fgenesh1_pg_57_34	Falb_04851T0_04851	Rfil_569418870	Bnat_89281_estExt_fgenesh1_pg_C_460103	Bnat_80056_fgenesh1_pg_67_65	Cow_08163T0	Bnat_75834_fgenesh1_pg_37_85	Rfil_569350985	Bnat_87214_estExt_fgenesh1_pg_C_170227	Rfil_5694091313441_Reticulomyxa_filosa	Bnat_89737_estExt_fgenesh1_pg_C_540120	Sarc_g3565
HG_10481	Cow_06502T0	Spun_02528T0	Spun_03895T0	Amac_06551T0	Amac_15412T0	Spun_06790T0	Spun_01804T0	Spun_06273T0	Spun_07055T0	Spun_06363T0	Spun_00460T0	Spun_00327T0	Spun_06949T0	Spun_06378T0	Spun_06849T0	Amac_16034T0	Spun_01736T0
HG_33058	Cfra_g3178	Sarc_g24380	Cow_00551T0	Spun_06559T0
HG_17925	Ppat_129174_e_gw1_74_221_1	Atha_AT1G79790_1_Haloacid_dehalogenase_like_hydrolase_HAD_superfamily_protein	Cow_07809T0	Crei_99209_e_gwH_2_156_1	Smoe_78116_e_gw1_2_1510_1	Ehux_56527_gw1_46_97_1	Atri_00049_20	Atri_01848_1
HG_23474	Cow_05038T0	Smoe_73417_e_gw1_0_1362_1	Ppat_197962_3100027	Atha_AT3G04880_1_DRT102_DNA_damage_repair_toleration_protein_DRT102	Atri_00007_160	Ehux_63927_e_gw1_19_181_1
HG_13618	Cow_01040T0	Cow_08828T0	Cow_09026T0	Cow_06990T0	Cow_04804T0	Cow_08698T0	Cow_07987T0	Cow_07865T0	Cow_01786T0	Cow_08644T0	Spun_03107T0
HG_3616	Sarc_g15218	Cfra_g4243	Scer_YMR136W_Protein_containing_GATA_family_zinc_finger_motifs_similar_to_Gln3p_and_Dal80p_expression_repressed_by_leucine_Source_SGD_Acc_S000004744_GAT2_SGD	Atri_00155_58	Atri_00147_19	Crei_127044_estExt_gwp_1H_C_60003	Ppat_135573_e_gw1_121_107_1	Atha_AT4G32890_1_GATA9_GATA_transcription_factor_9	Spun_06468T0	Ppat_140427_e_gw1_167_135_1	Atha_AT5G56860_1_GNC_GATA21_GATA_type_zinc_finger_transcription_factor_family_protein	Atha_AT1G08010_1_GATA11_GATA_transcription_factor_11	Cow_08815T0	Smoe_69510_gw1_7_1367_1	Spun_03947T0	Scer_YIR013C_Protein_containing_GATA_family_zinc_finger_motifs_Source_SGD_Acc_S000001452_GAT4_SGD	Ppat_64713_scaf_3000165	Scer_YLR013W_Protein_containing_GATA_family_zinc_finger_motifs_Source_SGD_Acc_S000004003_GAT3_SGD	Ppat_166660_1210016	Atha_AT3G45170_1_GATA14_GATA_transcription_factor_14	Atha_AT4G26150_1_CGA1_GATA22_GNL_cytokinin_responsive_gata_factor_1	Atha_AT5G26930_1_GATA23_GATA_transcription_factor_23	Spun_01578T0	Atha_AT4G36240_1_GATA7_GATA_transcription_factor_7	Atha_AT3G24050_1_GATA1_GATA_transcription_factor_1	Atha_AT3G54810_2_BME3_ZF_BME3_GATA8_Plant_specific_GATA_type_zinc_finger_transcription_factor_family_protein	Atri_00057_99	Atha_AT5G66320_1_GATA5_GATA_transcription_factor_5	Atri_00025_413	Crei_171659_fgenesh2_pg_C_scaffold_1000280	Atha_AT1G08000_1_GATA10_GATA_transcription_factor_10	Atha_AT5G25830_1_GATA12_GATA_transcription_factor_12	Atha_AT3G51080_1_GATA6_GATA_transcription_factor_6	Atri_00039_68	Atha_AT3G16870_1_GATA17_GATA_transcription_factor_17	Atri_00011_164	Atha_AT3G60530_1_GATA4_GATA_transcription_factor_4	Atha_AT4G36620_1_GATA19_GATA_transcription_factor_19	Atha_AT2G18380_1_GATA20_GATA_transcription_factor_20	Atha_AT4G16141_1_GATA_type_zinc_finger_transcription_factor_family_protein	Atha_AT5G49300_1_GATA16_GATA_transcription_factor_16	Smoe_440037_estExt_fgenesh2_pg_C_90061	Atha_AT4G34680_1_GATA3_GATA_transcription_factor_3	Ppat_34911_gw1_241_56_1	Atri_00106_107	Atri_00056_57	Atha_AT3G20750_1_GATA29_GATA_transcription_factor_29	Atri_00017_219	Atha_AT2G45050_1_GATA2_GATA_transcription_factor_2	Atha_AT3G06740_1_GATA15_GATA_transcription_factor_15	Smoe_69566_gw1_0_1826_1	Atri_00004_55	Spun_00811T0	Crei_188447_estExt_fgenesh2_pg_C_100216	Smoe_405209_fgenesh2_pg_C_scaffold_3000432	Atri_00148_27	Atha_AT3G50870_1_MNP_HAN_GATA18_GATA_type_zinc_finger_transcription_factor_family_protein	Atha_AT2G28340_1_GATA13_GATA_transcription_factor_13	Atri_00001_217	Atri_00064_40	Ppat_39123_gw1_32_154_1	Ppat_39119_gw1_32_153_1	Smoe_29498_gw1_1_704_1	Smoe_29495_gw1_13_397_1	Crei_154888_Chlre2_kg_scaffold_95000011	Spun_07332T0	Ehux_224905_gm1_12000077	Atri_00022_186	Atri_00002_386
HG_27745	Cow_01655T0	Cow_06603T0	Cow_08955T0	Ttra_11719T0_11719	Ttra_01416T0_01416
HG_30992	Bnat_90730_estExt_fgenesh1_pg_C_780013	Cow_07799T0	Cfra_g3105	Sarc_g11668
HG_17172	Scer_YDR041W_Mitochondrial_ribosomal_protein_of_the_small_subunit_has_similarity_to_E_coli_S10_ribosomal_protein_essential_for_viability_unlike_most_other_mitoribosomal_proteins_Source_SGD_Acc_S000002448_RSM10_SGD	Cow_07375T0	Spun_06242T0	Sarc_g22263	Falb_02356T0_02356	Cfra_g2282	Amac_08151T0	Amac_07244T0
HG_33035	Cow_05975T0	Cfra_g3981	Sarc_g4565	Ttra_08225T0_08225
HG_17974	Cfra_g5672	Sarc_g18642	Cow_00158T0	Spun_08017T0	Amac_10327T0	Amac_03050T0	Falb_04425T0_04425	Scer_YHR059W_Protein_of_unknown_function_required_for_survival_upon_exposure_to_K1_killer_toxin_Source_SGD_Acc_S000001101_FYV4_SGD
HG_60728	Ttra_05742T0_05742	Cow_04780T0
HG_12787	Ttra_02467T0_02467_peptidase_M28_483_aa	Falb_01159T0_01159	Bnat_88440_estExt_fgenesh1_pg_C_320036	Falb_02451T0_02451	Cow_08638T0	Amac_16221T0	Ttra_09105T0_09105_peptidase_M28_465_aa	Falb_05848T0_05848	Ttra_10370T0_10370_peptidase_M28_437_aa	Amac_04387T0	Ttra_03179T0_03179_peptidase_M28_462_aa	Falb_03090T0_03090
HG_11730	Cow_01977T0	Amac_10722T0	Amac_00160T0	Amac_00159T0	Spun_08373T0	Scer_YNR013C_Low_affinity_phosphate_transporter_of_the_vacuolar_membrane_deletion_of_pho84_pho87_pho89_pho90_and_pho91_causes_synthetic_lethality_transcription_independent_of_Pi_and_Pho4p_activity_overexpression_results_in_vigorous_growth_Source_SGD_Acc_S000005296_PHO91_SGD	Amac_02418T0	Amac_00910T0	Scer_YJL198W_Low_affinity_phosphate_transporter_deletion_of_pho84_pho87_pho89_pho90_and_pho91_causes_synthetic_lethality_transcription_independent_of_Pi_and_Pho4p_activity_overexpression_results_in_vigorous_growth_Source_SGD_Acc_S000003734_PHO90_SGD	Scer_YCR037C_Low_affinity_inorganic_phosphate_Pi_transporter_involved_in_activation_of_PHO_pathway_expression_is_independent_of_Pi_concentration_and_Pho4p_activity_contains_12_membrane_spanning_segments_Source_SGD_Acc_S000000633_PHO87_SGD	Crei_187300_estExt_fgenesh2_pg_C_30499	Amac_10721T0	Ehux_253637_gm1_180900001	Ehux_68046_e_gw1_71_48_1
HG_31836	Cow_06919T0	Amac_11891T0	Amac_05009T0	Cow_00096T0
HG_39051	Bnat_74542_fgenesh1_pg_29_151	Cow_06520T0	Ttra_10465T0_10465
HG_34202	Cow_07622T0	Spun_08018T0	Amac_11384T0	Amac_13846T0
HG_8585	Ehux_464698_estExtDG_fgeneshEH_pg_C_530109	Ppat_208532_estExt_Genewise1_C_470039	Ppat_165601_910062	Ppat_225644_estExt_Genewise1_C_3270009	Ppat_115388_e_gw1_13_2_1	Ppat_218861_estExt_Genewise1_C_1640046	Atri_00045_165	Ppat_185248_810097	Smoe_161430_estExt_Genewise1_C_1140162	Atha_AT1G09570_1_PHYA_FHY2_FRE1_HY8_phytochrome_A	Spun_06658T0	Cow_00528T0	Atha_AT2G18790_1_PHYB_HY3_OOP1_phytochrome_B	Atha_AT4G18130_1_PHYE_phytochrome_E	Atha_AT5G35840_1_PHYC_phytochrome_C	Atri_00003_45	Ppat_222399_estExt_Genewise1_C_2330008	Atha_AT4G16250_1_PHYD_phytochrome_D	Atri_00047_20	Atri_00054_30	Atri_00041_54	Atri_00047_21	Bnat_142456_aug1_70_g17164
HG_17200	Cfra_g3191	Sarc_g19620	Cow_04936T0	Spun_05169T0	Amac_14099T0	Amac_13016T0	Sarc_g123	Scer_YGL219C_Mitochondrial_component_of_the_ERMES_complex_that_links_the_ER_to_mitochondria_and_may_promote_inter_organellar_calcium_and_phospholipid_exchange_as_well_as_coordinating_mitochondrial_DNA_replication_and_growth_Source_SGD_Acc_S000003187_MDM34_SGD
HG_34151	Cow_02471T0	Atha_AT5G57230_1_Thioredoxin_superfamily_protein	Ppat_195674_2440055	Atri_00085_18
HG_63981	Cow_02316T0	Ppat_168049_1640063
HG_23487	Cow_08055T0	Atri_00322_3	Atha_AT2G31670_1_Stress_responsive_alpha_beta_barrel_domain_protein	Ppat_142242_e_gw1_189_43_1	Atha_AT1G51360_1_ATDABB1_DABB1_dimeric_A_B_barrel_domainS_protein_1	Smoe_403889_fgenesh2_pg_C_scaffold_1000726
HG_21519	Cow_06249T1	Cow_06249T0	Cow_05770T0	Cow_05772T0	Falb_03727T0_03727	Ttra_01112T0_01112
HG_15189	Cow_00093T0	Atha_AT4G11800_1_Calcineurin_like_metallo_phosphoesterase_superfamily_protein	Atha_AT4G23000_1_Calcineurin_like_metallo_phosphoesterase_superfamily_protein	Atri_00054_16	Smoe_80477_e_gw1_3_953_1	Ppat_138542_e_gw1_147_8_1	Ppat_128770_e_gw1_72_27_1	Crei_119237_e_gwW_27_6_1	Rfil_569426404	Crei_149761_Chlre2_kg_scaffold_27000030
HG_44842	Cow_08205T0	Ehux_210604_gm1_4500071	Ehux_252894_gm1_148700004
HG_3419	Bnat_43439_e_gw1_78_64_1	Ppat_147893_e_gw1_268_75_1	Smoe_444121_estExt_fgenesh2_pg_C_400028	Cow_04657T0	Ehux_58525_gw1_53_129_1	Spun_03501T0	Cfra_g2855	Amac_06460T0	Rfil_569354775_Tyrosine_phosphatase_family_protein_Reticulomyxa_filosa	Cow_07929T0	Amac_08384T0	Amac_07490T0	Atri_00074_29	Atri_00071_17	Ppat_195885_2490035	Rfil_5693887109920_Reticulomyxa_filosa	Atha_AT4G03960_1_Phosphotyrosine_protein_phosphatases_superfamily_protein	Cow_02215T0	Amac_17280T0	Bnat_47549_estExt_Genewise1_C_150137	Amac_14000T0	Scer_YNL032W_Tyrosine_phosphatase_that_plays_a_role_in_actin_filament_organization_and_endocytosis_localized_to_the_cytoplasm_Source_SGD_Acc_S000004977_SIW14_SGD	Smoe_161459_estExt_Genewise1_C_1160003	Atha_AT2G32960_1_Phosphotyrosine_protein_phosphatases_superfamily_protein	Atha_AT3G02800_1_Tyrosine_phosphatase_family_protein	Smoe_412771_fgenesh2_pg_C_scaffold_18000347	Atha_AT5G16480_1_Phosphotyrosine_protein_phosphatases_superfamily_protein	Atha_AT1G05000_2_Phosphotyrosine_protein_phosphatases_superfamily_protein	Bnat_54846_estExt_Genewise1Plus_C_440131	Spun_05557T0	Ehux_71231_e_gw1_143_22_1	Ehux_76826_e_gw1_617_8_1	Spun_04480T0	Smoe_231635_fgenesh1_pm_C_scaffold_14000119	Rfil_569312362	Atri_00156_27	Amac_15497T0	Sarc_g12523	Scer_YDR067C_Cytoplasmic_protein_required_for_replication_of_Brome_mosaic_virus_in_S_cerevisiae_which_is_a_model_system_for_studying_positive_strand_RNA_virus_replication_null_mutation_confers_sensitivity_to_tunicamycin_and_DTT_Source_SGD_Acc_S000002474_OCA6_SGD	Scer_YNL099C_Putative_protein_tyrosine_phosphatase_required_for_cell_cycle_arrest_in_response_to_oxidative_damage_of_DNA_Source_SGD_Acc_S000005043_OCA1_SGD	Ppat_107343_1520020	Ppat_105820_490032	Ppat_134075_e_gw1_108_87_1	Ppat_218121_estExt_Genewise1_C_1520127	Falb_02475T0_02475	Smoe_6925_gw1_40_65_1	Ehux_57384_gw1_3_243_1	Ehux_62039_e_gw1_7_174_1	Amac_13346T0	Cow_08421T0	Bnat_75762_fgenesh1_pg_37_13	Ehux_47311_gw1_21_54_1	Falb_04917T0_04917	Falb_03948T0_03948	Amac_13597T0	Falb_04593T0_04593	Spun_07004T0	Cow_08342T0	Cow_07411T0	Sarc_g709	Smoe_267170_estExt_fgenesh1_pm_C_100029	Ppat_108989_3650006	Scer_YNL056W_Putative_protein_with_similarity_to_predicted_tyrosine_phosphatases_Oca1p_and_Siw14p_green_fluorescent_protein_GFP_fusion_protein_localizes_to_the_cytoplasm_YNL056W_is_not_an_essential_gene_Source_SGD_Acc_S000005001_OCA2_SGD	Rfil_569370373	Scer_YCR095C_Cytoplasmic_protein_required_for_replication_of_Brome_mosaic_virus_in_S_cerevisiae_which_is_a_model_system_for_studying_replication_of_positive_strand_RNA_viruses_in_their_natural_hosts_Source_SGD_Acc_S000000691_OCA4_SGD	Rfil_569374253	Spun_07554T0	Bnat_71246_fgenesh1_pg_15_28	Ehux_245682_gm1_47100016	Sarc_g12195	Rfil_569372766
HG_39133	Bnat_77760_fgenesh1_pg_50_46	Sarc_g13374	Cow_08767T0
HG_22909	Cfra_g1008	Sarc_g7102	Spun_03175T0	Cow_04164T0	Sarc_g25287	Scer_YJR053W_Component_of_the_GTPase_activating_Bfa1p_Bub2p_complex_involved_in_multiple_cell_cycle_checkpoint_pathways_that_control_exit_from_mitosis_Source_SGD_Acc_S000003814_BFA1_SGD
HG_20465	Cow_04272T0	Spun_05789T0	Spun_01977T0	Amac_08774T0	Amac_10187T0	Amac_12118T0	Amac_13215T0
HG_11287	Cfra_g1404	Cow_06454T0	Sarc_g18901	Spun_00109T0	Sarc_g16342	Scer_YMR062C_Mitochondrial_ornithine_acetyltransferase_catalyzes_the_fifth_step_in_arginine_biosynthesis_also_possesses_acetylglutamate_synthase_activity_regenerates_acetylglutamate_while_forming_ornithine_Source_SGD_Acc_S000004666_ARG7_SGD	Amac_05766T0	Amac_12263T0	Ppat_213576_estExt_Genewise1_C_900159	Atha_AT2G37500_1_arginine_biosynthesis_protein_ArgJ_family	Atri_00012_59	Smoe_86372_e_gw1_7_241_1	Crei_121469_e_gwW_46_41_1	Ehux_231986_gm1_17700061	Ppat_104300_scaf_10892000001
HG_44701	Cow_00835T0	Bnat_134703_aug1_26_g9411	Spun_03414T0
HG_26996	Cfra_g4385	Sarc_g639	Sarc_g13843	Cow_07359T0	Falb_03001T0_03001
HG_21632	Bnat_61671_fgenesh1_kg_25_3_6092_1_CFAO_EXTA	Ppat_63910_scaf_1000284	Spun_02370T0	Smoe_431654_fgenesh2_pg_C_scaffold_165000004	Smoe_413836_fgenesh2_pg_C_scaffold_21000325	Cow_03172T0
HG_63909	Cow_00580T0	Crei_142251_Chlre2_kg_scaffold_3000224
HG_17969	Cfra_g3922	Cfra_g5008	Cfra_g4317	Sarc_g20512	Sarc_g9153	Ehux_198405_gm1_800160	Sarc_g860	Cow_05824T0
HG_8718	Cow_07136T0	Spun_01591T0	Amac_07152T0	Atri_00010_112	Amac_08061T0	Ppat_125936_e_gw1_56_65_1	Smoe_167445_estExt_Genewise1Plus_C_51183	Crei_97658_e_gwH_3_597_1	Ppat_229609_scaf_77000054	Smoe_110494_e_gw1_40_320_1	Ppat_144002_e_gw1_210_31_1	Atha_AT1G70670_1_Caleosin_related_family_protein	Atha_AT5G29560_1_caleosin_related_family_protein	Atri_00158_17	Smoe_36610_gw1_26_369_1	Atha_AT1G23240_1_Caleosin_related_family_protein	Atha_AT5G55240_1_ATPXG2_ARABIDOPSIS_THALIANA_PEROXYGENASE_2	Atha_AT1G70680_1_Caleosin_related_family_protein	Atha_AT2G33380_1_RD20_CLO_3_Caleosin_related_family_protein	Atha_AT4G26740_1_ATS1_CLO1_ATPXG1_seed_gene_1	Crei_116444_e_gwW_1_330_1	Crei_174800_fgenesh2_pg_C_scaffold_26000182	Atha_AT1G23250_1_Caleosin_related_family_protein
HG_7875	Cfra_g1366	Sarc_g20352	Cow_00337T0	Falb_06049T0_06049	Spun_06081T0	Amac_04111T0	Amac_01616T0	Scer_YOR165W_GTPase_with_a_role_in_ER_morphology_interacts_physically_and_genetically_with_Yop1p_and_Rtn1p_possible_functional_ortholog_of_mammalian_atlastins_defects_in_which_cause_a_form_of_hereditary_spastic_paraplegia_homolog_of_Arabidopsis_RHD3_Source_SGD_Acc_S000005691_SEY1_SGD	Atha_AT1G72960_1_Root_hair_defective_3_GTP_binding_protein_RHD3	Atri_00019_375	Atri_00064_80	Ttra_02184T1_02184_YOP1_enhancer_755_aa	Ttra_02184T0_02184_YOP1_enhancer_765_aa	Crei_114371_e_gwW_10_12_1	Atha_AT3G13870_1_RHD3_Root_hair_defective_3_GTP_binding_protein_RHD3	Ppat_226877_estExt_Genewise1_C_3820007	Smoe_73603_e_gw1_0_1588_1	Atri_00002_622	Ppat_234372_estExt_fgenesh2_pg_C_1320056	Atha_AT5G45160_1_Root_hair_defective_3_GTP_binding_protein_RHD3	Ppat_206384_estExt_Genewise1_C_330172	Rfil_5694167300202_Reticulomyxa_filosa	Sarc_g835	Rfil_5694074374110_partial_Reticulomyxa_filosa	Ehux_239033_gm1_28000052	Rfil_569348593	Rfil_569440208
HG_30910	Amac_02264T0	Amac_00761T0	Cow_00639T0	Crei_180315_fgenesh2_pg_C_scaffold_89000025
HG_23259	Cow_07189T0	Crei_173432_fgenesh2_pg_C_scaffold_20000281	Atha_AT5G57860_1_Ubiquitin_like_superfamily_protein	Ppat_192019_1720004	Atri_00032_68	Smoe_123970_e_gw1_73_363_1
HG_64054	Cow_05020T0	Ttra_03003T0_03003
HG_34146	Cow_01987T0	Spun_02147T0	Crei_147147_Chlre2_kg_scaffold_18000072	Ehux_310410_fgenesh_newKGs_pm_31_50
HG_22971	Falb_01131T0_01131	Spun_00529T0	Cow_06594T0	Spun_07089T0	Amac_08127T0	Amac_07214T0
HG_13488	Ehux_216540_gm1_7000027	Cow_02201T0	Ppat_124325_e_gw1_49_28_1	Atha_AT1G72810_1_Pyridoxal_5_phosphate_dependent_enzyme_family_protein	Crei_127384_estExt_gwp_1H_C_40325	Atha_AT4G29840_1_MTO2_TS_Pyridoxal_5_phosphate_dependent_enzyme_family_protein	Ppat_114230_e_gw1_9_206_1	Ppat_134747_e_gw1_114_155_1	Ppat_147479_e_gw1_260_25_1	Smoe_94334_e_gw1_15_90_1	Atri_00146_23
HG_10809	Cfra_g2665	Sarc_g2495	Smoe_165887_estExt_Genewise1Plus_C_30282	Amac_15537T0	Cow_01246T0	Amac_14558T0	Spun_07129T0	Atha_AT2G43360_1_BIO2_BIOB_Radical_SAM_superfamily_protein	Atri_00066_35	Ppat_163990_630075	Ppat_109948_estExt_fgenesh1_kg_C_800003	Ehux_423761_estExtDG_fgenesh_newKGs_pm_C_1670005	Scer_YGR286C_Biotin_synthase_catalyzes_the_conversion_of_dethiobiotin_to_biotin_which_is_the_last_step_of_the_biotin_biosynthesis_pathway_complements_E_coli_bioB_mutant_Source_SGD_Acc_S000003518_BIO2_SGD	Crei_97943_e_gwH_3_567_1	Crei_109823_e_gwH_690_7_1	Crei_142289_Chlre2_kg_scaffold_3000262
HG_42731	Cfra_g1173	Sarc_g15125	Cow_07374T0
HG_33007	Cfra_g1796	Sarc_g600	Cow_02884T0	Ehux_446114_estExtDG_fgenesh_newKGs_kg_C_6200003
HG_22889	Amac_05815T0	Cow_02983T0	Scer_YJR062C_Amidase_removes_the_amide_group_from_N_terminal_asparagine_and_glutamine_residues_to_generate_proteins_with_N_terminal_aspartate_and_glutamate_residues_that_are_targets_of_ubiquitin_mediated_degradation_Source_SGD_Acc_S000003823_NTA1_SGD	Sarc_g16708	Amac_12215T0	Spun_06808T0
HG_19127	Cow_01926T0	Ehux_225855_gm1_12700061	Ehux_101509_fgeneshEH_pg_32_48	Ehux_241766_gm1_34200020	Ehux_225856_gm1_12700062	Ehux_199076_gm1_900268	Ehux_231737_gm1_17500058
HG_17600	Atha_AT3G59770_3_SAC9_sacI_homology_domain_containing_protein_WW_domain_containing_protein	Smoe_443944_estExt_fgenesh2_pg_C_380043	Ppat_137140_e_gw1_135_7_1	Atri_00045_124	Ttra_06309T0_06309_SAC_domain_containing_protein_9_1356_aa	Crei_152851_Chlre2_kg_scaffold_52000019	Cow_05531T0	Falb_02226T0_02226
HG_17126	Cfra_g1483	Sarc_g19125	Cfra_g1014	Crei_93962_fgenesh1_est_C_scaffold_2000087	Sarc_g1152	Cow_08260T0	Cow_07723T0	Sarc_g8993
HG_27784	Cow_05984T0	Amac_05276T0	Amac_01093T0	Spun_04757T0	Scer_YIL098C_Mitochondrial_matrix_protein_required_for_assembly_or_stability_at_high_temperature_of_the_F1_sector_of_mitochondrial_F1F0_ATP_synthase_null_mutant_temperature_sensitive_growth_on_glycerol_is_suppressed_by_multicopy_expression_of_Odc1p_Source_SGD_Acc_S000001360_FMC1_SGD
HG_13242	Cow_09107T0	Ttra_03301T0_03301	Crei_191454_estExt_fgenesh2_pg_C_230163	Smoe_141370_estExt_Genewise1_C_21187	Smoe_165673_estExt_Genewise1Plus_C_21185	Smoe_77866_e_gw1_2_902_1	Atri_00033_240	Ppat_47846_gw1_99_120_1	Ppat_18145_gw1_143_51_1	Atha_AT4G33625_1_FUNCTIONS_IN_molecular_function_unknown_INVOLVED_IN_biological_process_unknown_LOCATED_IN_plasma_membrane_vacuole_EXPRESSED_IN_cultured_cell_CONTAINS_InterPro_DOMAIN_s_Golgi_apparatus_membrane_protein_TVP15_InterPro_IPR013714_Has_59_Blast_hits_to_59_proteins_in_18_species_Archae_0_Bacteria_0_Metazoa_0_Fungi_0_Plants_50_Viruses_0_Other_Eukaryotes_9_source_NCBI_BLink	Ppat_18404_gw1_142_59_1	Smoe_404625_fgenesh2_pg_C_scaffold_2000613
HG_59898	Cow_02926T0	Spun_00028T0
HG_23459	Cow_03151T0	Cow_05632T0	Cow_04132T0	Cow_08758T0	Ttra_04255T0_04255_endoglucanase_E_310_aa	Ehux_354182_fgenesh_newKGs_kg_26_8_EST_ALL_fasta_Contig9898
HG_44781	Cow_04688T0	Amac_16845T0	Amac_13298T0
HG_33056	Cfra_g3124	Sarc_g16024	Sarc_g16025	Cow_07805T0
HG_13993	Cfra_g1424	Sarc_g20894	Cow_06934T0	Scer_YER069W_Protein_that_is_processed_in_the_mitochondrion_to_yield_acetylglutamate_kinase_and_N_acetyl_gamma_glutamyl_phosphate_reductase_which_catalyze_the_2nd_and_3rd_steps_in_arginine_biosynthesis_enzymes_form_a_complex_with_Arg2p_Source_SGD_Acc_S000000871_ARG5_6_SGD	Spun_00734T0	Amac_09028T0	Amac_12019T0	Cow_02088T0	Cfra_g5937	Amac_09492T0	Amac_02869T0
HG_11205	Smoe_423099_fgenesh2_pg_C_scaffold_60000037	Smoe_402200_fgenesh2_pg_C_scaffold_0000205	Smoe_402207_fgenesh2_pg_C_scaffold_0000212	Cow_02003T0	Cow_00072T0	Ttra_04671T0_04671_drug_Metabolite_transporter_superfamily_protein_430_aa	Crei_166168_fgenesh2_pg_C_scaffold_7000087	Smoe_409734_fgenesh2_pg_C_scaffold_11000117	Smoe_402201_fgenesh2_pg_C_scaffold_0000206	Cow_05785T0	Smoe_402202_fgenesh2_pg_C_scaffold_0000207	Smoe_402199_fgenesh2_pg_C_scaffold_0000204	Smoe_445701_estExt_fgenesh2_pg_C_600039	Smoe_431934_fgenesh2_pg_C_scaffold_178000004	Smoe_431842_fgenesh2_pg_C_scaffold_173000002
HG_42867	Cow_01083T0	Sarc_g3630	Falb_03939T0_03939
HG_39000	Cow_05876T0	Sarc_g16119	Cfra_g2366
HG_33102	Cfra_g4563	Sarc_g929	Sarc_g15275	Cow_06702T0
HG_19222	Cow_01969T0	Ppat_203066_estExt_Genewise1_C_130113	Ppat_208586_estExt_Genewise1_C_470113	Atri_00030_1	Atha_AT1G43710_1_emb1075_Pyridoxal_phosphate_PLP_dependent_transferases_superfamily_protein	Smoe_175502_estExt_Genewise1Plus_C_300128	Crei_40158_gwH_1_129_1
HG_4520	Amac_12239T0	Spun_05032T0	Amac_05797T0	Spun_02430T0	Amac_16016T0	Spun_03073T0	Atha_AT1G76430_1_PHT1_9_phosphate_transporter_1_9	Cow_03926T0	Bnat_86371_estExt_fgenesh1_pg_C_100061	Ehux_463311_estExtDG_fgeneshEH_pg_C_240013	Rfil_569420528_carbohydrate_transmembrane_transporter_Reticulomyxa_filosa	Atha_AT5G43340_1_PHT6_PHT1_6_phosphate_transporter_1_6	Atha_AT2G32830_1_PHT5_PHT1_5_phosphate_transporter_1_5	Atha_AT1G20860_1_PHT1_8_phosphate_transporter_1_8	Smoe_78488_e_gw1_2_270_1	Atha_AT2G38940_1_ATPT2_PHT1_4_phosphate_transporter_1_4	Smoe_438081_estExt_fgenesh2_pg_C_20004	Smoe_165572_estExt_Genewise1Plus_C_20830	Ppat_154463_e_gw1_426_29_1	Atha_AT3G54700_1_PHT1_7_phosphate_transporter_1_7	Scer_YML123C_High_affinity_inorganic_phosphate_Pi_transporter_and_low_affinity_manganese_transporter_regulated_by_Pho4p_and_Spt7p_mutation_confers_resistance_to_arsenate_exit_from_the_ER_during_maturation_requires_Pho86p_Source_SGD_Acc_S000004592_PHO84_SGD	Smoe_83417_e_gw1_5_227_1	Smoe_78514_e_gw1_2_274_1	Atri_00097_45	Atri_00009_73	Atha_AT5G43350_1_ATPT1_PHT1_1_phosphate_transporter_1_1	Atha_AT5G43360_1_PHT3_ATPT4_PHT1_3_phosphate_transporter_1_3	Amac_09173T0	Amac_10123T0	Atri_00077_130	Ppat_129502_e_gw1_76_77_1	Crei_189331_estExt_fgenesh2_pg_C_140257	Scer_YCR098C_Plasma_membrane_permease_mediates_uptake_of_glycerophosphoinositol_and_glycerophosphocholine_as_sources_of_the_nutrients_inositol_and_phosphate_expression_and_transport_rate_are_regulated_by_phosphate_and_inositol_availability_Source_SGD_Acc_S000000695_GIT1_SGD	Crei_135952_estExt_gwp_1W_C_140077	Smoe_90341_e_gw1_11_22_1	Crei_133698_estExt_gwp_1W_C_70070	Crei_189330_estExt_fgenesh2_pg_C_140256	Amac_17385T0	Amac_17378T0	Ppat_193358_1970125	Ppat_109809_estExt_fgenesh1_kg_C_530001	Smoe_126850_e_gw1_84_22_1	Ppat_105285_320010	Atha_AT5G43370_1_APT1_PHT2_PHT1_2_phosphate_transporter_2	Ppat_149643_e_gw1_302_33_1	Atri_00009_74	Cfra_g1706	Sarc_g16682	Atha_AT4G08878_1_Major_facilitator_superfamily_protein	Atri_00009_76	Atha_AT4G08895_1_inorganic_phosphate_transporter_family_protein	Sarc_g18201	Atri_00009_71	Ppat_120381_e_gw1_32_102_1	Atri_00003_306	Atri_00009_70	Ppat_120390_e_gw1_32_150_1
HG_13019	Scer_YKL020C_ER_membrane_protein_involved_in_regulation_of_OLE1_transcription_acts_with_homolog_Mga2p_inactive_ER_form_dimerizes_and_one_subunit_is_then_activated_by_ubiquitin_proteasome_dependent_processing_followed_by_nuclear_targeting_Source_SGD_Acc_S000001503_SPT23_SGD	Cow_00519T0	Cfra_g4163	Sarc_g6642	Spun_06083T0	Amac_10844T0	Amac_00278T0	Amac_13941T0	Amac_11481T0	Scer_YIR033W_ER_membrane_protein_involved_in_regulation_of_OLE1_transcription_acts_with_homolog_Spt23p_inactive_ER_form_dimerizes_and_one_subunit_is_then_activated_by_ubiquitin_proteasome_dependent_processing_followed_by_nuclear_targeting_Source_SGD_Acc_S000001472_MGA2_SGD	Amac_10843T0	Falb_03691T0_03691
HG_44745	Cow_03007T0	Rfil_5693944328531_Reticulomyxa_filosa	Ehux_211464_gm1_4800069
HG_42849	Cfra_g2774	Sarc_g16428	Cow_05589T0
HG_10443	Cfra_g1254	Atha_AT2G24390_1_AIG2_like_avirulence_induced_gene_family_protein	Amac_16620T0	Ppat_116387_e_gw1_16_131_1	Crei_162552_fgenesh2_kg_C_scaffold_1000060	Cow_04034T0	Atha_AT4G31310_1_AIG2_like_avirulence_induced_gene_family_protein	Smoe_110984_e_gw1_41_456_1	Atha_AT5G39720_1_AIG2L_avirulence_induced_gene_2_like_protein	Smoe_107410_e_gw1_35_647_1	Atri_00025_252	Atha_AT3G28950_1_AIG2_like_avirulence_induced_gene_family_protein	Atha_AT5G39730_1_AIG2_like_avirulence_induced_gene_family_protein	Spun_07180T0	Atha_AT3G28930_1_AIG2_AIG2_like_avirulence_induced_gene_family_protein	Atha_AT3G28940_1_AIG2_like_avirulence_induced_gene_family_protein	Rfil_569417677
HG_26968	Cfra_g2649	Sarc_g15192	Cfra_g4610	Sarc_g956	Cow_00266T0
HG_27028	Cow_03783T0	Cow_00574T0	Cow_06152T0	Falb_00579T0_00579	Spun_01801T0
HG_12498	Cow_01582T0	Atha_AT3G10800_1_BZIP28_Basic_leucine_zipper_bZIP_transcription_factor_family_protein	Bnat_147203_aug1_132_g21911	Ppat_118557_e_gw1_25_198_1	Ppat_19389_gw1_158_68_1	Atha_AT2G40950_1_BZIP17_Basic_leucine_zipper_bZIP_transcription_factor_family_protein	Atri_00101_96	Smoe_73198_gw1_43_570_1	Atha_AT3G56660_1_BZIP49_basic_region_leucine_zipper_motif_protein_49	Smoe_443825_estExt_fgenesh2_pg_C_360299	Atri_00022_112	Atha_AT1G42990_1_ATBZIP60_BZIP60_basic_region_leucine_zipper_motif_60	Smoe_409591_fgenesh2_pg_C_scaffold_10000489
HG_38871	Scer_YLR285W_S_adenosylmethionine_dependent_methyltransferase_has_a_role_in_rDNA_silencing_and_in_lifespan_determination_Source_SGD_Acc_S000004275_NNT1_SGD	Cow_08590T0	Falb_03632T0_03632
HG_64149	Cow_08176T0	Ppat_162219_400134
HG_19394	Spun_01467T0	Cfra_g2716	Cow_04362T0	Sarc_g16574	Amac_06003T0	Amac_09377T0	Scer_YDR158W_Aspartic_beta_semi_aldehyde_dehydrogenase_catalyzes_the_second_step_in_the_common_pathway_for_methionine_and_threonine_biosynthesis_expression_regulated_by_Gcn4p_and_the_general_control_of_amino_acid_synthesis_Source_SGD_Acc_S000002565_HOM2_SGD
HG_11528	Ttra_11853T0_11853	Cow_00114T0	Spun_06627T0	Cfra_g5710	Scer_YPL231W_Alpha_subunit_of_fatty_acid_synthetase_which_catalyzes_the_synthesis_of_long_chain_saturated_fatty_acids_contains_the_acyl_carrier_protein_domain_and_beta_ketoacyl_reductase_beta_ketoacyl_synthase_and_self_pantetheinylation_activities_Source_SGD_Acc_S000006152_FAS2_SGD	Amac_16160T0	Amac_04452T0	Sarc_g24491	Cfra_g2946	Sarc_g25089	Scer_YKL182W_Beta_subunit_of_fatty_acid_synthetase_which_catalyzes_the_synthesis_of_long_chain_saturated_fatty_acids_contains_acetyltransacylase_dehydratase_enoyl_reductase_malonyl_transacylase_and_palmitoyl_transacylase_activities_Source_SGD_Acc_S000001665_FAS1_SGD	Ehux_119773_fgeneshEH_pg_526_5	Cfra_g4892	Sarc_g24962
HG_10479	Cow_06088T0	Atha_AT4G21790_1_TOM1_ATTOM1_tobamovirus_multiplication_1	Ppat_45688_gw1_295_33_1	Atri_00038_126	Smoe_167621_estExt_Genewise1Plus_C_60347	Ppat_222595_estExt_Genewise1_C_2370049	Atha_AT2G02180_1_TOM3_tobamovirus_multiplication_protein_3	Ppat_149357_e_gw1_295_5_1	Smoe_25217_gw1_7_455_1	Cow_07852T0	Crei_188728_estExt_fgenesh2_pg_C_110279	Atri_00062_95	Atri_00029_184	Atha_AT1G14530_1_THH1_Protein_of_unknown_function_DUF1084	Smoe_267194_estExt_fgenesh1_pm_C_100077	Smoe_177501_estExt_Genewise1Plus_C_400106	Falb_00373T0_00373
HG_11359	Cow_03696T0	Spun_04264T0	Atha_AT4G16510_1_YbaK_aminoacyl_tRNA_synthetase_associated_domain	Ppat_117069_e_gw1_18_103_1	Bnat_128112_aug1_6_g2820	Crei_121601_e_gwW_50_38_1	Smoe_101071_e_gw1_24_693_1	Ttra_11513T0_11513_YbaK_prolyl_tRNA_synthetase_associated_domain_containing_protein_421_aa	Amac_09718T0	Rfil_569377779	Amac_07780T0	Ehux_56719_gw1_145_16_1	Atri_00010_38	Rfil_569382395	Rfil_569321436
HG_14135	Cow_04382T0	Cow_04248T0	Cow_04250T0	Spun_02534T0	Cow_08830T0	Falb_02910T0_02910	Cow_08540T0	Falb_03733T0_03733	Cow_08540T1	Falb_03708T0_03708	Falb_03709T0_03709
HG_42949	Cow_01403T0	Amac_06039T0	Amac_09338T0
HG_7255	Amac_01132T0	Smoe_27199_gw1_1_571_1	Amac_05314T0	Amac_04852T0	Amac_03533T0	Cow_04061T0	Ppat_233417_estExt_fgenesh2_pg_C_780035	Atha_AT4G34150_1_Calcium_dependent_lipid_binding_CaLB_domain_family_protein	Ppat_161066_290106	Amac_02661T0	Atri_00131_24	Smoe_416325_fgenesh2_pg_C_scaffold_30000086	Amac_03535T0	Amac_04853T0	Smoe_97299_e_gw1_19_229_1	Ppat_169087_1980008	Amac_06371T0	Amac_04107T0	Amac_11139T0	Amac_16449T0	Smoe_87241_e_gw1_8_405_1	Amac_02663T0	Amac_06373T0	Amac_06372T0	Amac_03917T0	Amac_02662T0	Amac_01612T0	Amac_17161T0	Amac_03534T0	Spun_01416T0
HG_39428	Cow_06523T0	Sarc_g11621	Cow_04918T0
HG_34200	Cow_07354T0	Spun_01160T0	Amac_09198T0	Rfil_569383110
HG_22961	Spun_07981T0	Cow_07983T0	Amac_00940T0	Amac_02448T0	Scer_YER109C_Transcription_factor_required_for_flocculation_diploid_filamentous_growth_and_haploid_invasive_growth_genome_reference_strain_S288C_and_most_laboratory_strains_have_a_mutation_in_this_gene_Source_SGD_Acc_S000000911_FLO8_SGD	Amac_00941T0
HG_12116	Amac_05593T0	Amac_05591T0	Cow_00718T0	Crei_171654_fgenesh2_pg_C_scaffold_1000275	Bnat_141493_aug1_63_g16201	Amac_01392T0	Spun_02866T0	Scer_YGR203W_Phosphatase_with_sequence_similarity_to_Cdc25p_Arr2p_and_Mih1p_member_of_the_single_domain_rhodanese_homology_superfamily_green_fluorescent_protein_GFP_fusion_protein_localizes_to_both_the_cytoplasm_and_the_nucleus_Source_SGD_Acc_S000003435_YCH1_SGD	Rfil_569382626	Spun_02753T0	Ttra_04659T0_04659	Bnat_137874_aug1_41_g12582	Scer_YPR200C_Arsenate_reductase_required_for_arsenate_resistance_converts_arsenate_to_arsenite_which_can_then_be_exported_from_cells_by_Arr3p_Source_SGD_Acc_S000006404_ARR2_SGD
HG_32599	Ttra_10981T0_10981	Cow_01402T0	Amac_10345T0	Amac_03072T0
HG_27792	Cow_07842T0	Ppat_159570_130253	Ehux_110346_fgeneshEH_pg_133_60	Crei_177660_fgenesh2_pg_C_scaffold_44000004	Ehux_199030_gm1_900222
HG_64008	Cow_03241T0	Ttra_04833T0_04833
HG_20468	Cow_04729T0	Ppat_130046_e_gw1_80_69_1	Atha_AT5G50970_1_transducin_family_protein_WD_40_repeat_family_protein	Spun_04575T0	Atri_00016_377	Atha_AT5G19920_1_Transducin_WD40_repeat_like_superfamily_protein	Smoe_126710_e_gw1_84_118_1
HG_12749	Smoe_92534_e_gw1_13_899_1	Crei_97623_e_gwH_3_554_1	Crei_118056_e_gwW_21_170_1	Atha_AT3G52570_1_alpha_beta_Hydrolases_superfamily_protein	Ppat_131788_e_gw1_90_67_1	Atri_00099_19	Atha_AT4G10030_1_alpha_beta_Hydrolases_superfamily_protein	Crei_148415_Chlre2_kg_scaffold_21000028	Ppat_145380_e_gw1_227_38_1	Smoe_84467_e_gw1_6_1147_1	Cow_01373T0	Atri_01740_1
HG_15010	Spun_02549T0	Spun_08431T0	Ppat_160615_240073	Smoe_410327_fgenesh2_pg_C_scaffold_12000227	Cow_04364T0	Scer_YJL108C_Pheromone_regulated_protein_proposed_to_be_involved_in_mating_predicted_to_have_5_transmembrane_segments_induced_by_treatment_with_8_methoxypsoralen_and_UVA_irradiation_Source_SGD_Acc_S000003644_PRM10_SGD	Spun_05540T0	Spun_07164T0	Ppat_231994_scaf_148000011	Sarc_g3712
HG_18219	Cow_03034T0	Spun_07608T0	Spun_01585T0	Spun_01076T0	Falb_01358T0_01358	Scer_YDL231C_Zinc_finger_protein_containing_five_transmembrane_domains_null_mutant_exhibits_strongly_fragmented_vacuoles_and_sensitivity_to_brefeldin_A_a_drug_which_is_known_to_affect_intracellular_transport_Source_SGD_Acc_S000002390_BRE4_SGD	Scer_YGL140C_Putative_protein_of_unknown_function_non_essential_gene_contains_multiple_predicted_transmembrane_domains_Source_SGD_Acc_S000003108	Spun_07352T0
HG_10625	Bnat_144979_aug1_93_g19687	Smoe_89633_e_gw1_10_988_1	Ppat_184921_780107	Ppat_154346_e_gw1_420_3_1	Bnat_84881_estExt_fgenesh1_pg_C_10274	Bnat_81724_fgenesh1_pg_83_53	Atri_00024_298	Atha_AT1G48270_1_GCR1_G_protein_coupled_receptor_1	Rfil_569364773	Bnat_82070_fgenesh1_pg_87_54	Cow_00174T0	Atri_00008_6	Spun_05587T0	Ehux_194276_gm1_100576	Ttra_02069T0_02069	Rfil_569434510_cAMP_receptor_like_protein_Reticulomyxa_filosa
HG_42347	Cow_03562T0	Spun_01150T0	Spun_06127T0
HG_6623	Bnat_87346_estExt_fgenesh1_pg_C_190109	Atha_AT3G09600_1_Homeodomain_like_superfamily_protein	Ppat_24905_gw1_46_107_1	Ppat_87648_scaf_160000002	Atha_AT1G01520_1_Homeodomain_like_superfamily_protein	Atri_00001_380	Atha_AT5G02840_1_LCL1_LHY_CCA1_like_1	Atha_AT5G52660_2_Homeodomain_like_superfamily_protein	Smoe_78045_e_gw1_2_1408_1	Ppat_90560_scaf_198000070	Smoe_72682_gw1_0_2793_1	Atha_AT4G01280_2_Homeodomain_like_superfamily_protein	Atri_00023_197	Bnat_27638_gw1_68_55_1	Crei_123164_e_gwW_83_55_1	Smoe_29451_gw1_4_555_1	Bnat_91355_estExt_fgenesh1_pg_C_980020	Ppat_132382_e_gw1_96_88_1	Atha_AT1G01060_1_LHY_LHY1_Homeodomain_like_superfamily_protein	Atri_00001_511	Atha_AT2G46830_1_CCA1_circadian_clock_associated_1	Atha_AT5G37260_1_RVE2_CIR1_Homeodomain_like_superfamily_protein	Atha_AT1G18330_2_EPR1_RVE7_Homeodomain_like_superfamily_protein	Atha_AT3G10113_1_Homeodomain_like_superfamily_protein	Atha_AT5G17300_1_RVE1_Homeodomain_like_superfamily_protein	Atri_00044_44	Crei_112628_e_gwW_3_655_1	Smoe_78481_e_gw1_2_652_1	Ppat_9003_gw1_325_30_1	Bnat_27630_gw1_32_87_1	Ppat_167881_1600003	Cow_08902T0	Rfil_569382072	Rfil_569428333	Ehux_436025_estExtDG_fgenesh_newKGs_kg_C_360169
HG_27756	Cow_03421T0	Cow_05265T0	Cow_08873T0	Cow_05265T1	Spun_07429T0
HG_23449	Cow_00251T0	Ppat_59354_fgenesh1_pm_scaffold_162000003	Atri_00007_221	Atha_AT5G05310_3_TLC_ATP_ADP_transporter	Crei_175535_fgenesh2_pg_C_scaffold_29000008	Ppat_230641_scaf_109000054
HG_64108	Cow_06647T0	Falb_06024T0_06024
HG_23480	Cow_06279T0	Amac_00198T0	Amac_10757T0	Spun_06465T0	Spun_00840T0	Ttra_12084T0_12084
HG_14576	Bnat_72819_fgenesh1_pg_21_146	Ehux_458034_estExtDG_Genemark1_C_2940008	Ehux_468099_estExtDG_fgeneshEH_pg_C_1720022	Cow_00925T0	Ttra_01600T0_01600	Ehux_104559_fgeneshEH_pg_60_86	Ehux_209753_gm1_4000141	Ehux_101901_fgeneshEH_pg_35_133	Bnat_82536_fgenesh1_pg_93_72	Bnat_82537_fgenesh1_pg_93_73
HG_20463	Cow_04054T0	Spun_06875T0	Scer_YGL247W_Essential_nuclear_envelope_integral_membrane_protein_required_for_nuclear_envelope_morphology_nuclear_pore_complex_localization_nuclear_export_exhibits_synthetic_lethal_genetic_interactions_with_genes_involved_in_lipid_metabolism_Source_SGD_Acc_S000003216_BRR6_SGD	Scer_YHR036W_Essential_nuclear_envelope_integral_membrane_protein_identified_as_a_suppressor_of_a_conditional_mutation_in_the_major_karyopherin_CRM1_homologous_to_and_interacts_with_Brr6p_a_nuclear_envelope_protein_involved_in_nuclear_export_Source_SGD_Acc_S000001078_BRL1_SGD	Falb_00663T0_00663	Amac_12892T0	Amac_14216T0
HG_63892	Cow_00080T0	Ehux_200849_gm1_1300022
HG_14863	Cfra_g3159	Sarc_g17740	Sarc_g17974	Sarc_g5708	Sarc_g17548	Cow_07771T0	Sarc_g191	Sarc_g17739	Sarc_g17738	Sarc_g18352
HG_40277	Cow_02015T0	Cfra_g5392	Sarc_g181
HG_19558	Cfra_g245	Spun_02787T0	Sarc_g4659	Ttra_11915T0_11915	Cow_03426T0	Sarc_g9750	Sarc_g8065
HG_41718	Cow_00223T0	Amac_15530T0	Amac_14563T0
HG_17129	Bnat_45701_e_gw1_143_6_1	Cow_06445T0	Cfra_g994	Sarc_g2379	Ehux_441448_estExtDG_fgenesh_newKGs_kg_C_1530021	Ehux_465346_estExtDG_fgeneshEH_pg_C_680100	Scer_YHR025W_Homoserine_kinase_conserved_protein_required_for_threonine_biosynthesis_expression_is_regulated_by_the_GCN4_mediated_general_amino_acid_control_pathway_Source_SGD_Acc_S000001067_THR1_SGD	Spun_00496T0
HG_13601	Bnat_76553_fgenesh1_pg_42_31	Smoe_182539_estExt_Genewise1Plus_C_750074	Ppat_149629_e_gw1_301_27_1	Ppat_128679_e_gw1_71_15_1	Smoe_141195_estExt_Genewise1_C_20620	Smoe_79145_e_gw1_2_1024_1	Atri_00064_70	Atha_AT4G30790_1_INVOLVED_IN_autophagy_EXPRESSED_IN_24_plant_structures_EXPRESSED_DURING_15_growth_stages_CONTAINS_InterPro_DOMAIN_s_Autophagy_related_protein_17_InterPro_IPR007240_Autophagy_related_protein_11_InterPro_IPR019460_Has_8793_Blast_hits_to_6268_proteins_in_570_species_Archae_89_Bacteria_657_Metazoa_4844_Fungi_808_Plants_441_Viruses_15_Other_Eukaryotes_1939_source_NCBI_BLink	Spun_01569T0	Cow_03726T0	Crei_177124_fgenesh2_pg_C_scaffold_39000074
HG_30721	Cow_06016T0	Cfra_g4801	Sarc_g182	Sarc_g8423
HG_33095	Cow_07616T0	Ehux_108112_fgeneshEH_pg_99_38	Ehux_224302_gm1_11700025	Crei_168313_fgenesh2_pg_C_scaffold_4000364
HG_30416	Cow_07657T1	Cow_07657T0	Crei_141068_Chlre2_kg_scaffold_8000239	Crei_167758_fgenesh2_pg_C_scaffold_6000203
HG_63902	Cow_00352T0	Crei_192999_estExt_fgenesh2_pg_C_380136
HG_19794	Cow_06651T0	Spun_01302T0	Falb_01723T0_01723	Ttra_02939T0_02939_DNA_directed_RNA_polymerase_I_subunit_RPA43_329_aa	Amac_11574T0	Amac_10974T0	Scer_YOR340C_RNA_polymerase_I_subunit_A43_Source_SGD_Acc_S000005867_RPA43_SGD
HG_21648	Bnat_66070_fgenesh1_pg_1_105	Bnat_81586_fgenesh1_pg_82_15	Cow_08083T0	Ehux_441011_estExtDG_fgenesh_newKGs_kg_C_1410029	Ehux_212316_gm1_5200094	Ehux_247232_gm1_56000006
HG_44730	Cow_02552T0	Amac_09345T0	Amac_06032T0
HG_6241	Ehux_454633_estExtDG_Genemark1_C_1170171	Ehux_457672_estExtDG_Genemark1_C_2630052	Bnat_64077_fgenesh1_kg_66_41_8837_0_CFAO9652_b1_CFAO_EXTA	Sarc_g11132	Cfra_g1432	Smoe_95583_e_gw1_17_156_1	Smoe_118675_e_gw1_59_360_1	Amac_06283T0	Atha_AT5G22630_1_ADT5_arogenate_dehydratase_5	Ppat_117312_e_gw1_20_105_1	Ppat_116601_e_gw1_17_105_1	Atha_AT1G08250_1_ADT6_arogenate_dehydratase_6	Ppat_128069_e_gw1_68_76_1	Bnat_66265_fgenesh1_pg_1_300	Spun_01912T0	Crei_878_fgenesh1_pm_C_scaffold_1110000001	Amac_15703T0	Amac_04518T0	Cow_00262T0	Ppat_130762_e_gw1_84_50_1	Atha_AT1G11790_1_ADT1_arogenate_dehydratase_1	Atri_00080_33	Cow_02652T0	Smoe_142600_estExt_Genewise1_C_41319	Amac_02741T0	Crei_112637_e_gwW_3_532_1	Atri_00003_137	Atha_AT3G07630_1_ADT2_arogenate_dehydratase_2	Atri_00037_103	Spun_05990T0	Atha_AT2G27820_1_PD1_ADT3_prephenate_dehydratase_1	Atha_AT3G44720_1_ADT4_arogenate_dehydratase_4	Atri_00040_233	Bnat_38686_e_gw1_27_118_1	Scer_YNL316C_Prephenate_dehydratase_catalyzes_the_conversion_of_prephanate_to_phenylpyruvate_which_is_a_step_in_the_phenylalanine_biosynthesis_pathway_Source_SGD_Acc_S000005260_PHA2_SGD	Bnat_79962_fgenesh1_pg_66_100	Crei_49839_gwH_444_3_1	Sarc_g575
HG_33141	Amac_12200T0	Cow_02123T0	Amac_05827T0	Spun_03889T0
HG_64016	Cow_03798T0	Crei_193223_estExt_fgenesh2_pg_C_390156
HG_15195	Cow_05575T0	Ehux_225441_gm1_12400134	Ehux_212014_gm1_5100077	Ehux_202900_gm1_1700423	Ehux_257274_gm1_596000001	Ehux_231558_gm1_17300091	Ehux_250863_gm1_99700003	Ehux_225467_gm1_12400160	Ehux_442893_estExtDG_fgenesh_newKGs_kg_C_2050019	Ehux_250318_gm1_90400006
HG_6741	Smoe_97487_e_gw1_19_39_1	Atri_00011_110	Atri_00070_105	Atha_AT1G75290_1_NAD_P_binding_Rossmann_fold_superfamily_protein	Atha_AT1G75280_1_NmrA_like_negative_transcriptional_regulator_family_protein	Atha_AT1G32100_1_ATPRR1_PRR1_pinoresinol_reductase_1	Atha_AT1G75300_1_NmrA_like_negative_transcriptional_regulator_family_protein	Atri_00023_61	Smoe_438560_estExt_fgenesh2_pg_C_30467	Smoe_74402_e_gw1_0_1350_1	Smoe_74219_e_gw1_0_167_1	Atha_AT1G19540_1_NmrA_like_negative_transcriptional_regulator_family_protein	Atha_AT4G39230_1_NmrA_like_negative_transcriptional_regulator_family_protein	Atha_AT4G34540_1_NmrA_like_negative_transcriptional_regulator_family_protein	Cow_07695T0	Crei_192854_estExt_fgenesh2_pg_C_330020	Smoe_269122_estExt_fgenesh1_pm_C_730033	Atha_AT4G13660_1_ATPRR2_PRR2_pinoresinol_reductase_2	Atri_00048_121	Smoe_414671_fgenesh2_pg_C_scaffold_24000191	Smoe_414678_fgenesh2_pg_C_scaffold_24000198	Atri_00070_104	Smoe_230858_fgenesh1_pm_C_scaffold_7000110	Atri_00048_125	Atri_00070_103	Atri_00060_19	Atri_00018_72	Atri_00018_71	Atri_00048_122	Atri_00011_111	Atri_00031_48	Atri_00048_123	Atri_00031_49	Atri_00048_124
HG_23475	Cow_05203T0	Spun_05454T0	Atha_AT1G53760_1_unknown_protein_FUNCTIONS_IN_molecular_function_unknown_INVOLVED_IN_biological_process_unknown_LOCATED_IN_mitochondrion_plasma_membrane_plastid_membrane_EXPRESSED_IN_25_plant_structures_EXPRESSED_DURING_13_growth_stages_CONTAINS_InterPro_DOMAIN_s_Protein_of_unknown_function_DUF2343_InterPro_IPR018786_Has_171_Blast_hits_to_171_proteins_in_90_species_Archae_0_Bacteria_0_Metazoa_0_Fungi_127_Plants_41_Viruses_0_Other_Eukaryotes_3_source_NCBI_BLink	Crei_195223_estExt_fgenesh2_pg_C_950006	Atri_00131_60	Spun_03568T0
HG_64116	Cow_07068T0	Spun_05636T0
HG_11800	Sarc_g11559	Cfra_g161	Sarc_g24094	Sarc_g864	Cfra_g5420	Cfra_g3427	Cfra_g2635	Sarc_g4452	Cow_06227T0	Sarc_g22241	Sarc_g4673	Cfra_g1276	Falb_01964T0_01964	Sarc_g1520
HG_44748	Cow_03256T0	Spun_08566T0	Ttra_05780T0_05780_methanol_dehydrogenase_regulatory_protein_357_aa
HG_42883	Cfra_g3320	Sarc_g2423	Cow_04542T0
HG_42811	Cow_02927T0	Cow_08356T0	Spun_00392T0
HG_34208	Cow_08739T0	Ppat_144997_e_gw1_223_134_1	Atri_00021_185	Atha_AT4G29660_1_EMB2752_embryo_defective_2752
HG_30921	Bnat_88186_estExt_fgenesh1_pg_C_290016	Cow_05217T0	Smoe_412435_fgenesh2_pg_C_scaffold_18000011	Spun_00084T0
HG_63933	Cow_00961T0	Ttra_02305T0_02305
HG_21679	Bnat_68343_fgenesh1_pg_6_11	Atha_AT1G28320_1_DEG15_protease_related	Atri_00062_208	Cow_04531T0	Crei_173311_fgenesh2_pg_C_scaffold_20000160	Ppat_168991_1960016
HG_26351	Cow_04955T0	Cow_03135T0	Cow_05309T0	Ppat_103090_scaf_1219000002	Cow_03524T0
HG_21574	Ttra_10883T0_10883	Cfra_g1715	Sarc_g11016	Cow_06331T0	Spun_01670T0	Crei_178042_fgenesh2_pg_C_scaffold_46000046
HG_12839	Ppat_55779_fgenesh1_pm_scaffold_19000021	Atha_AT5G17660_1_tRNA_guanine_N_7_methyltransferase	Bnat_24610_gw1_3_113_1	Ehux_310327_fgenesh_newKGs_pm_28_24	Ttra_00288T0_00288_tRNA_guanine_N_7_methyltransferase_228_aa	Atri_00011_192	Smoe_84595_e_gw1_6_1267_1	Cow_01728T0	Crei_177276_fgenesh2_pg_C_scaffold_40000062	Sarc_g371	Crei_189307_estExt_fgenesh2_pg_C_140214	Smoe_421634_fgenesh2_pg_C_scaffold_52000190
HG_16326	Cfra_g3783	Cfra_g4044	Sarc_g16591	Sarc_g16592	Sarc_g24430	Sarc_g21040	Sarc_g13412	Cow_00568T0	Falb_03439T0_03439
HG_11275	Ttra_03522T0_03522_Qc_SNARE_protein_249_aa	Ttra_02304T0_02304_syntaxin_8_243_aa	Ppat_195156_2320034	Crei_189016_estExt_fgenesh2_pg_C_130061	Smoe_441012_estExt_fgenesh2_pg_C_130332	Atha_AT1G16240_1_SYP51_ATSYP51_syntaxin_of_plants_51	Ppat_111312_e_gw1_2_284_1	Cow_03600T0	Atha_AT1G79590_1_SYP52_ATSYP52_syntaxin_of_plants_52	Atha_AT1G16230_1_Target_SNARE_coiled_coil_domain_protein	Spun_01235T0	Crei_178904_fgenesh2_pg_C_scaffold_60000001	Atha_AT1G16225_1_Target_SNARE_coiled_coil_domain_protein	Atri_00088_79	Atri_00088_78
HG_12155	Falb_02017T0_02017	Bnat_145111_aug1_95_g19819	Spun_06549T0	Falb_03328T0_03328	Amac_10934T0	Amac_11531T0	Scer_YBR239C_Transcriptional_regulator_of_nonfermentable_carbon_utilization_GFP_fusion_protein_localizes_to_cytoplasm_nucleus_null_mutation_affects_periodicity_of_transcriptional_and_metabolic_oscillation_plays_role_in_restricting_Ty1_transposition_Source_SGD_Acc_S000000443_ERT1_SGD	Spun_04179T0	Spun_04345T0	Spun_05010T0	Cow_03422T0	Cow_04569T0	Scer_YJL103C_Putative_zinc_cluster_protein_of_unknown_function_proposed_to_be_involved_in_the_regulation_of_energy_metabolism_based_on_patterns_of_expression_and_sequence_analysis_Source_SGD_Acc_S000003639_GSM1_SGD
HG_34157	Cow_02761T0	Ttra_06688T0_06688	Spun_08483T0	Rfil_569436642
HG_32325	Cfra_g2920	Sarc_g4804	Sarc_g9888	Cow_07100T0
HG_33036	Amac_15796T0	Cow_00522T0	Spun_05691T0	Amac_14370T0
HG_14138	Cow_04576T0	Sarc_g17086	Ppat_179168_340215	Atha_AT5G04830_1_Nuclear_transport_factor_2_NTF2_family_protein	Ppat_117414_e_gw1_20_138_1	Smoe_149744_estExt_Genewise1_C_240380	Smoe_122863_e_gw1_69_402_1	Ppat_160371_210179	Atri_00030_164	Ppat_172664_3710021	Spun_00706T0
HG_30547	Cow_02541T1	Cow_02541T0	Cow_02541T2	Ttra_02016T0_02016
HG_27026	Cow_01118T0	Amac_13459T0	Amac_13704T0	Scer_YOL009C_Mitochondrial_outer_membrane_protein_required_for_transmission_of_mitochondria_to_daughter_cells_component_of_the_ERMES_complex_that_links_the_ER_to_mitochondria_may_influence_import_and_assembly_of_outer_membrane_beta_barrel_proteins_Source_SGD_Acc_S000005369_MDM12_SGD	Spun_03034T0
HG_9316	Bnat_62764_fgenesh1_kg_41_26_5360_1_CFAO_EXTA	Bnat_92512_estExt_fgenesh1_pm_C_280021	Falb_03763T0_03763	Cow_07568T0	Scer_YML064C_GTP_binding_protein_of_the_ras_superfamily_involved_in_termination_of_M_phase_controls_actomyosin_and_septin_dynamics_during_cytokinesis_Source_SGD_Acc_S000004529_TEM1_SGD	Rfil_569371992_Reticulomyxa_filosa	Sarc_g20290	Rfil_569380018_Reticulomyxa_filosa	Rfil_569340793	Rfil_569371983_ras_family_small_GTPase_partial_Reticulomyxa_filosa	Rfil_569395920_small_GTPase_Reticulomyxa_filosa	Rfil_569355259_Reticulomyxa_filosa	Rfil_569350176	Rfil_569436253	Rfil_569381831	Rfil_569352704_ras_family_small_GTPase_partial_Reticulomyxa_filosa	Rfil_569355255_ras_family_small_GTPase_Reticulomyxa_filosa	Rfil_569357811_GTP_binding_protein_SPG1_Reticulomyxa_filosa	Rfil_569364360_GTP_binding_protein_SPG1_Reticulomyxa_filosa	Rfil_569370009
HG_19274	Cow_05499T0	Ehux_194280_gm1_100580	Ehux_451393_estExtDG_Genemark1_C_410108	Ehux_437392_estExtDG_fgenesh_newKGs_kg_C_580113	Ehux_432153_estExtDG_fgenesh_newKGs_kg_C_30230	Ehux_259847_gm1_991800001	Ehux_258752_gm1_811500001
HG_11544	Bnat_73635_fgenesh1_pg_25_68	Cow_02211T0	Rfil_569359743	Rfil_569363925_CorA_family_magnesium_ion_transporter_Reticulomyxa_filosa	Rfil_569413670_putative_magnesium_transporter_CorA_like_protein_partial_Reticulomyxa_filosa	Rfil_5694084873717_Reticulomyxa_filosa	Rfil_569440017_magnesium_and_cobalt_transport_protein_CorA_partial_Reticulomyxa_filosa	Rfil_569376562_Magnesium_transport_protein_corA_Reticulomyxa_filosa	Rfil_569353587	Rfil_569331949_Magnesium_transport_protein_corA_partial_Reticulomyxa_filosa	Rfil_569309359	Rfil_569317942	Rfil_5694051504995_partial_Reticulomyxa_filosa	Rfil_5694037265508_partial_Reticulomyxa_filosa
HG_44725	Cow_02193T0	Rfil_5693984907276_partial_Reticulomyxa_filosa	Rfil_5694071134242_Reticulomyxa_filosa
HG_42691	Cow_03278T0	Amac_05664T0	Amac_12375T0
HG_9816	Cow_08169T0	Ppat_143835_e_gw1_209_18_1	Atri_00366_1	Atha_AT1G76250_1_unknown_protein_INVOLVED_IN_biological_process_unknown_LOCATED_IN_endomembrane_system_EXPRESSED_IN_6_plant_structures_EXPRESSED_DURING_4_anthesis_petal_differentiation_and_expansion_stage_Has_74_Blast_hits_to_74_proteins_in_16_species_Archae_0_Bacteria_0_Metazoa_1_Fungi_0_Plants_69_Viruses_0_Other_Eukaryotes_4_source_NCBI_BLink	Ppat_177797_260085	Ppat_23700_gw1_7_143_1	Ppat_148421_e_gw1_277_15_1	Smoe_102764_e_gw1_26_595_1	Ppat_146828_e_gw1_249_18_1	Smoe_76377_e_gw1_1_1439_1	Smoe_75766_e_gw1_0_2309_1	Smoe_98529_e_gw1_20_660_1	Atri_02249_1	Smoe_417460_fgenesh2_pg_C_scaffold_34000236	Atri_02708_1	Atri_00186_22	Atri_03035_1	Smoe_430696_fgenesh2_pg_C_scaffold_136000037	Atri_00186_21
HG_44023	Cow_00974T0	Ehux_251473_gm1_111000003	Ehux_213817_gm1_5900038
HG_30301	Amac_09569T0	Cow_05541T0	Amac_07927T0	Spun_03766T0
HG_11339	Spun_07434T0	Atri_00003_152	Atha_AT3G62010_1_unknown_protein_LOCATED_IN_cellular_component_unknown_EXPRESSED_IN_23_plant_structures_EXPRESSED_DURING_15_growth_stages_Has_553_Blast_hits_to_216_proteins_in_93_species_Archae_0_Bacteria_124_Metazoa_193_Fungi_58_Plants_108_Viruses_0_Other_Eukaryotes_70_source_NCBI_BLink	Smoe_164100_estExt_Genewise1Plus_C_01550	Ppat_213295_estExt_Genewise1_C_880068	Ppat_107526_1690008	Cow_06581T0	Falb_03833T0_03833	Amac_07002T0	Ttra_03258T0_03258	Crei_178567_fgenesh2_pg_C_scaffold_51000020	Rfil_569439660	Rfil_5694153610812_partial_Reticulomyxa_filosa	Crei_194006_estExt_fgenesh2_pg_C_510017	Rfil_569424492
HG_7253	Scer_YPL019C_Subunit_of_the_vacuolar_transporter_chaperone_VTC_complex_involved_in_membrane_trafficking_vacuolar_polyphosphate_accumulation_microautophagy_and_non_autophagic_vacuolar_fusion_Source_SGD_Acc_S000005940_VTC3_SGD	Spun_06298T0	Scer_YFL004W_Subunit_of_the_vacuolar_transporter_chaperone_VTC_complex_involved_in_membrane_trafficking_vacuolar_polyphosphate_accumulation_microautophagy_and_non_autophagic_vacuolar_fusion_Source_SGD_Acc_S000001890_VTC2_SGD	Crei_176522_fgenesh2_pg_C_scaffold_35000052	Cfra_g3113	Ehux_438229_estExtDG_fgenesh_newKGs_kg_C_720045	Sarc_g3623	Sarc_g10882	Amac_12058T0	Sarc_g199	Amac_08978T0	Amac_11034T0	Amac_11646T0	Scer_YER072W_Subunit_of_the_vacuolar_transporter_chaperone_VTC_complex_involved_in_membrane_trafficking_vacuolar_polyphosphate_accumulation_microautophagy_and_non_autophagic_vacuolar_fusion_also_has_mRNA_binding_activity_Source_SGD_Acc_S000000874_VTC1_SGD	Crei_188668_estExt_fgenesh2_pg_C_110200	Ehux_99672_fgeneshEH_pg_20_48	Scer_YJL012C_Vacuolar_membrane_polyphosphate_polymerase_subunit_of_the_vacuolar_transporter_chaperone_VTC_complex_involved_in_synthesis_and_transfer_of_polyP_to_the_vacuole_regulates_membrane_trafficking_role_in_non_autophagic_vacuolar_fusion_Source_SGD_Acc_S000003549_VTC4_SGD	Cfra_g1644	Sarc_g7423	Sarc_g21241	Crei_194607_estExt_fgenesh2_pg_C_720019	Sarc_g9891	Rfil_569358654_vacuolar_transporter_chaperone_4_partial_Reticulomyxa_filosa	Cow_03305T0	Ttra_01721T0_01721	Cow_05769T0	Spun_01060T0	Ehux_448824_estExtDG_Genemark1_C_110083	Crei_192813_estExt_fgenesh2_pg_C_350050	Ehux_461590_estExtDG_fgeneshEH_pg_C_50223
HG_44792	Cow_05148T0	Ttra_07567T0_07567	Rfil_5694144141221_Reticulomyxa_filosa
HG_9914	Bnat_64157_fgenesh1_kg_68_21_5230_1_CFAO_EXTA	Bnat_143341_aug1_77_g18049	Bnat_83117_fgenesh1_pg_102_30	Bnat_80944_fgenesh1_pg_76_12	Bnat_132396_aug1_17_g7104	Bnat_86842_estExt_fgenesh1_pg_C_140127	Bnat_77540_fgenesh1_pg_48_125	Bnat_142706_aug1_72_g17414	Bnat_67783_fgenesh1_pg_4_277	Bnat_76512_fgenesh1_pg_41_135	Bnat_89539_estExt_fgenesh1_pg_C_510073	Bnat_77258_fgenesh1_pg_46_135	Bnat_78191_fgenesh1_pg_53_21	Bnat_126980_aug1_3_g1688	Bnat_82678_fgenesh1_pg_95_61	Bnat_72506_fgenesh1_pg_20_66	Bnat_90362_estExt_fgenesh1_pg_C_680039	Cow_08839T0
HG_14507	Bnat_53883_estExt_Genewise1Plus_C_250115	Ppat_145687_e_gw1_232_17_1	Atri_00169_38	Atha_AT5G66930_3_unknown_protein_FUNCTIONS_IN_molecular_function_unknown_INVOLVED_IN_biological_process_unknown_LOCATED_IN_cellular_component_unknown_EXPRESSED_IN_24_plant_structures_EXPRESSED_DURING_15_growth_stages_CONTAINS_InterPro_DOMAIN_s_Protein_of_unknown_function_DUF1649_InterPro_IPR012445_Has_247_Blast_hits_to_247_proteins_in_111_species_Archae_0_Bacteria_0_Metazoa_89_Fungi_83_Plants_58_Viruses_0_Other_Eukaryotes_17_source_NCBI_BLink	Smoe_423950_fgenesh2_pg_C_scaffold_64000090	Ehux_460334_estExtDG_Genemark1_C_10280007	Ehux_447231_estExtDG_fgenesh_newKGs_kg_C_31080002	Cow_02077T0	Crei_159596_acegs_kg_scaffold_50000024	Spun_00111T0
HG_16065	Smoe_416803_fgenesh2_pg_C_scaffold_32000041	Cfra_g5175	Cow_04674T0	Sarc_g10466	Ppat_86611_scaf_148000018	Ppat_231283_scaf_128000058	Atha_AT5G55610_1_unknown_protein_LOCATED_IN_mitochondrion_chloroplast_plastid_membrane_EXPRESSED_IN_25_plant_structures_EXPRESSED_DURING_13_growth_stages_Has_1807_Blast_hits_to_1807_proteins_in_277_species_Archae_0_Bacteria_0_Metazoa_736_Fungi_347_Plants_385_Viruses_0_Other_Eukaryotes_339_source_NCBI_BLink	Falb_06171T0_06171	Atri_00076_43
HG_42637	Cfra_g5444	Cow_05778T0	Sarc_g23604
HG_18217	Cow_02734T0	Atha_AT3G21865_1_PEX22_peroxin_22	Ppat_177720_250196	Spun_04223T0	Ehux_451977_estExtDG_Genemark1_C_530162	Smoe_142584_estExt_Genewise1_C_41258	Atri_00029_155	Crei_191680_estExt_fgenesh2_pg_C_260106
HG_12760	Bnat_62897_fgenesh1_kg_43_63_6604_1_CFAO_EXTA	Ehux_101939_fgeneshEH_pg_36_2	Ehux_109518_fgeneshEH_pg_120_36	Cow_05335T0	Ehux_194141_gm1_100441	Ehux_309286_fgenesh_newKGs_pm_13_17	Ehux_232205_gm1_17900059	Ehux_194849_gm1_101149	Ehux_241847_gm1_34400018	Ehux_218386_gm1_7900048	Ehux_226553_gm1_13300043	Ehux_373602_fgenesh_newKGs_kg_1996_1_EST_ALL_fasta_Contig5876
HG_44756	Cow_03441T0	Atri_00047_146	Atha_AT1G26330_2_DNA_binding
HG_7134	Cow_04487T0	Smoe_438663_estExt_fgenesh2_pg_C_40023	Ppat_166957_1310016	Atha_AT5G06440_4_FUNCTIONS_IN_molecular_function_unknown_INVOLVED_IN_biological_process_unknown_LOCATED_IN_mitochondrion_EXPRESSED_IN_22_plant_structures_EXPRESSED_DURING_12_growth_stages_BEST_Arabidopsis_thaliana_protein_match_is_Polyketide_cyclase_dehydrase_and_lipid_transport_superfamily_protein_TAIR_AT3G11720_3	Ppat_77649_scaf_66000096	Smoe_430251_fgenesh2_pg_C_scaffold_126000051	Smoe_428369_fgenesh2_pg_C_scaffold_101000046	Smoe_428579_fgenesh2_pg_C_scaffold_104000009	Smoe_428364_fgenesh2_pg_C_scaffold_101000041	Smoe_432468_fgenesh2_pg_C_scaffold_355000001	Atha_AT3G11720_3_Polyketide_cyclase_dehydrase_and_lipid_transport_superfamily_protein	Atri_00004_179	Smoe_425868_fgenesh2_pg_C_scaffold_78000023	Smoe_428575_fgenesh2_pg_C_scaffold_104000005	Smoe_428573_fgenesh2_pg_C_scaffold_104000003	Smoe_430246_fgenesh2_pg_C_scaffold_126000046	Smoe_428361_fgenesh2_pg_C_scaffold_101000038	Smoe_428571_fgenesh2_pg_C_scaffold_104000001	Smoe_412134_fgenesh2_pg_C_scaffold_17000087	Smoe_428366_fgenesh2_pg_C_scaffold_101000043	Smoe_428578_fgenesh2_pg_C_scaffold_104000008	Smoe_428582_fgenesh2_pg_C_scaffold_104000012	Smoe_432043_fgenesh2_pg_C_scaffold_183000013	Smoe_419710_fgenesh2_pg_C_scaffold_43000191	Smoe_428584_fgenesh2_pg_C_scaffold_104000014	Smoe_428581_fgenesh2_pg_C_scaffold_104000011	Smoe_428362_fgenesh2_pg_C_scaffold_101000039	Smoe_428588_fgenesh2_pg_C_scaffold_104000018	Smoe_428576_fgenesh2_pg_C_scaffold_104000006	Smoe_448641_estExt_fgenesh2_pg_C_1260045	Smoe_430240_fgenesh2_pg_C_scaffold_126000040
HG_9619	Bnat_75227_fgenesh1_pg_33_88	Sarc_g7695	Cfra_g2210	Ttra_10133T0_10133_major_facilitator_superfamily_transporter_493_aa	Sarc_g19833	Crei_170351_fgenesh2_pg_C_scaffold_13000102	Ehux_212319_gm1_5200097	Bnat_77302_fgenesh1_pg_47_26	Ehux_230276_gm1_16200087	Ehux_204702_gm1_2200159	Cow_05410T0	Ehux_232616_gm1_18300044	Ehux_247234_gm1_56000008	Ehux_238659_gm1_27400032	Bnat_143015_aug1_75_g17723	Bnat_80850_fgenesh1_pg_75_14	Sarc_g16675	Ehux_247235_gm1_56000009	Ehux_234100_gm1_20000080
HG_63941	Cow_01259T0	Ttra_01805T0_01805
HG_42327	Cow_03160T0	Cow_03203T0	Ttra_03959T0_03959
HG_26920	Cfra_g911	Sarc_g10614	Spun_03343T0	Ttra_03426T0_03426	Cow_02026T0
HG_60801	Cow_03161T0	Ttra_00483T0_00483
HG_17332	Bnat_81396_fgenesh1_pg_80_45	Atha_AT4G32050_1_neurochondrin_family_protein	Atri_00033_85	Cow_04638T0	Smoe_441756_estExt_fgenesh2_pg_C_190028	Ppat_165585_910034	Ppat_92084_scaf_219000067	Ppat_92083_scaf_219000066
HG_4331	Sarc_g3392	Sarc_g2789	Cfra_g716	Cfra_g2487	Cfra_g3201	Cfra_g288	Sarc_g21169	Sarc_g21083	Sarc_g14623	Cfra_g4713	Sarc_g23959	Sarc_g24791	Sarc_g3473	Sarc_g1230	Sarc_g1706	Sarc_g17669	Cfra_g1189	Sarc_g24790	Cfra_g4501	Cfra_g1168	Cfra_g2607	Sarc_g789	Cfra_g4884	Sarc_g17479	Sarc_g3858	Sarc_g5002	Sarc_g15504	Sarc_g14913	Sarc_g24081	Sarc_g16472	Cfra_g391	Cfra_g2636	Sarc_g17121	Sarc_g10135	Sarc_g1004	Sarc_g2395	Sarc_g19843	Sarc_g14717	Sarc_g18380	Sarc_g14709	Cow_05110T0	Sarc_g15865	Sarc_g17927	Sarc_g24104	Sarc_g14718	Sarc_g5131	Sarc_g3380	Sarc_g10807	Sarc_g4980	Sarc_g1238	Sarc_g10097	Sarc_g18561	Sarc_g2356	Cow_05257T0	Sarc_g14708	Sarc_g14707	Sarc_g12543	Sarc_g4420	Sarc_g10656
HG_42035	Sarc_g13673	Cow_04128T1	Cow_04128T0
HG_33026	Cfra_g2304	Cfra_g3250	Sarc_g13355	Cow_08681T0
HG_15795	Spun_03302T0	Cfra_g2606	Sarc_g18795	Amac_02220T0	Amac_00717T0	Cow_00728T0	Crei_158444_acegs_kg_scaffold_26000072	Falb_04559T0_04559	Scer_YLR149C_Putative_protein_of_unknown_function_overexpression_causes_a_cell_cycle_delay_or_arrest_null_mutation_results_in_a_decrease_in_plasma_membrane_electron_transport_YLR149C_is_not_an_essential_gene_Source_SGD_Acc_S000004139
HG_33008	Cfra_g1804	Spun_00742T0	Cow_05844T0	Rfil_569421871
HG_9620	Cow_00732T0	Cow_05416T0	Cow_08457T0	Cow_08499T0	Cow_08458T0	Cow_08459T0	Cow_08460T0	Cow_06349T0	Cow_04403T0	Cow_06348T0	Cow_02888T0	Cow_01502T0	Cow_06435T0	Cfra_g5146	Sarc_g7114	Sarc_g21261	Sarc_g9157	Cow_04402T0	Cow_08494T0
HG_26769	Amac_00247T0	Cow_01610T0	Amac_10805T0	Amac_05271T0	Amac_01088T0
HG_20115	Cfra_g1317	Sarc_g6392	Cow_04746T0	Amac_04952T0	Amac_03631T0	Spun_02027T0	Scer_YBR166C_Prephenate_dehydrogenase_involved_in_tyrosine_biosynthesis_expression_is_dependent_on_phenylalanine_levels_Source_SGD_Acc_S000000370_TYR1_SGD
HG_44769	Cow_03967T0	Ppat_160935_280057	Smoe_412438_fgenesh2_pg_C_scaffold_18000014
HG_44833	Cow_07776T0	Ttra_05954T0_05954	Sarc_g19322
HG_11106	Bnat_90220_estExt_fgenesh1_pg_C_650063	Atri_00029_44	Atha_AT1G48380_2_RHL1_HYP7_root_hair_initiation_protein_root_hairless_1_RHL1	Ppat_173149_4170002	Smoe_410468_fgenesh2_pg_C_scaffold_12000368	Cow_02642T0	Ppat_74926_scaf_50000041	Cfra_g5582	Ehux_197012_gm1_500191	Sarc_g331	Sarc_g13321	Sarc_g341	Crei_168630_fgenesh2_pg_C_scaffold_2000276	Smoe_410471_fgenesh2_pg_C_scaffold_12000371	Ttra_01630T0_01630
HG_34196	Cow_06763T0	Spun_01882T0	Amac_00259T0	Amac_10818T0
HG_63954	Cow_01461T0	Falb_01731T0_01731
HG_22403	Cow_07090T0	Spun_05756T0	Ttra_10222T0_10222	Rfil_569429466	Crei_168079_fgenesh2_pg_C_scaffold_4000130	Cow_07091T0
HG_44815	Cow_06907T0	Rfil_569368279_putative_amino_acid_aldolase_or_racemase_Reticulomyxa_filosa	Ttra_10609T0_10609_alanine_racemase_domain_containing_protein_464_aa
HG_44710	Cow_01286T0	Ehux_354667_fgenesh_newKGs_kg_31_13_2690810_2	Ehux_244463_gm1_42100026
HG_10480	Cow_06235T0	Cow_06299T0	Smoe_97685_e_gw1_19_150_1	Smoe_79151_e_gw1_2_759_1	Cow_07427T0	Scer_YJL129C_Component_of_the_Trk1p_Trk2p_potassium_transport_system_180_kDa_high_affinity_potassium_transporter_phosphorylated_in_vivo_and_interacts_physically_with_the_phosphatase_Ppz1p_suggesting_Trk1p_acitivy_is_regulated_by_phosphorylation_Source_SGD_Acc_S000003665_TRK1_SGD	Scer_YKR050W_Component_of_the_Trk1p_Trk2p_potassium_transport_system_Source_SGD_Acc_S000001758_TRK2_SGD	Smoe_32516_gw1_44_278_1	Smoe_22409_gw1_2_297_1	Smoe_54023_gw1_32_335_1	Ppat_77216_scaf_63000099	Smoe_112540_e_gw1_44_495_1	Ttra_09040T0_09040	Falb_04714T0_04714	Atha_AT4G10310_1_HKT1_ATHKT1_high_affinity_K_transporter_1	Atri_00025_231	Atri_00025_233
HG_32997	Cfra_g3533	Sarc_g5911	Cow_04612T0	Sarc_g4333
HG_64068	Cow_05307T0	Ttra_03759T0_03759
HG_20456	Cow_02967T0	Spun_02633T0	Amac_11077T0	Amac_16389T0	Ttra_10733T0_10733_phosphatidylethanolamine_methyltransferase_720_aa	Scer_YGR157W_Phosphatidylethanolamine_methyltransferase_PEMT_catalyzes_the_first_step_in_the_conversion_of_phosphatidylethanolamine_to_phosphatidylcholine_during_the_methylation_pathway_of_phosphatidylcholine_biosynthesis_Source_SGD_Acc_S000003389_CHO2_SGD	Falb_04788T0_04788
HG_59107	Ttra_00129T0_00129_GNAT_family_Acetyltransferase_525_aa	Cow_06735T0
HG_14920	Ppat_26843_gw1_20_135_1	Atha_AT4G02485_1_2_oxoglutarate_2OG_and_Fe_II_dependent_oxygenase_superfamily_protein	Smoe_165238_estExt_Genewise1Plus_C_11849	Atri_00045_268	Sarc_g1969	Spun_08389T0	Amac_01494T0	Amac_03989T0	Cow_08040T0	Crei_152564_Chlre2_kg_scaffold_46000097
HG_12204	Cow_08876T0	Cow_08570T0	Cow_09093T0	Cow_08879T0	Cow_08483T0	Cow_08843T0	Cow_09247T0	Cow_05393T0	Cow_08882T0	Cow_05463T0	Cow_08381T0	Cow_09022T0	Ehux_223378_gm1_10900086
HG_32992	Cfra_g1358	Sarc_g12948	Cow_07156T0
HG_9618	Bnat_74470_fgenesh1_pg_29_79	Ttra_05271T0_05271	Cow_08894T0	Cfra_g1994	Sarc_g14649	Spun_03751T0	Ttra_04301T0_04301	Ttra_04087T0_04087	Rfil_5694130611783_partial_Reticulomyxa_filosa	Rfil_5693984887274_partial_Reticulomyxa_filosa	Ttra_04942T0_04942_transcription_factor_323_aa	Crei_142507_Chlre2_kg_scaffold_3000480	Sarc_g1077	Cfra_g3971	Cfra_g6582	Sarc_g5225	Falb_02891T0_02891	Rfil_5693971757691_partial_Reticulomyxa_filosa	Ehux_117032_fgeneshEH_pg_319_3
HG_38736	Amac_07629T0	Amac_09880T0	Cow_06409T0
HG_12714	Falb_04292T0_04292	Ppat_152696_e_gw1_373_8_1	Cow_07055T0	Ttra_04857T0_04857	Atri_00032_267	Rfil_569424693_zinc_finger_C3HC4_type_domain_containing_protein_Reticulomyxa_filosa	Ppat_176738_190069	Crei_117999_e_gwW_21_177_1	Atha_AT4G28370_1_RING_U_box_superfamily_protein	Atha_AT2G20650_1_RING_U_box_superfamily_protein	Smoe_143664_estExt_Genewise1_C_61205	Scer_YKL034W_Golgi_localized_RING_finger_ubiquitin_ligase_E3_involved_in_ubiquitinating_and_sorting_membrane_proteins_that_contain_polar_transmembrane_domains_to_multivesicular_bodies_for_delivery_to_the_vacuole_for_quality_control_purposes_Source_SGD_Acc_S000001517_TUL1_SGD
HG_42981	Sarc_g15930	Cow_04503T0	Sarc_g15929
HG_64163	Cow_09006T0	Ttra_02556T0_02556
HG_12832	Bnat_86246_estExt_fgenesh1_pg_C_90113	Smoe_418496_fgenesh2_pg_C_scaffold_38000094	Ppat_106802_1000010	Ppat_148148_e_gw1_272_21_1	Atri_00042_10	Cow_07104T0	Atha_AT1G80230_1_Rubredoxin_like_superfamily_protein	Atha_AT3G15640_1_Rubredoxin_like_superfamily_protein	Rfil_569385604	Atha_AT1G52710_1_Rubredoxin_like_superfamily_protein	Ttra_10647T0_10647	Ppat_95050_scaf_272000038
HG_17271	Spun_06368T0	Cow_01678T0	Spun_08144T0	Amac_06328T0	Amac_02694T0	Cow_02218T0	Sarc_g9268	Scer_YOR296W_Putative_protein_of_unknown_function_green_fluorescent_protein_GFP_fusion_protein_localizes_to_the_cytoplasm_expressed_during_copper_starvation_YOR296W_is_not_an_essential_gene_Source_SGD_Acc_S000005822
HG_25825	Ehux_434670_estExtDG_fgenesh_newKGs_kg_C_200127	Cow_03801T0	Ehux_228606_gm1_14900019	Ehux_207807_gm1_3200257	Ttra_02063T0_02063
HG_20469	Cow_04953T0	Cow_07779T0	Cow_05329T0	Cow_08998T0	Cow_08319T0	Cow_04954T0	Ehux_95099_fgeneshEH_pg_1_370
HG_19390	Bnat_92312_estExt_fgenesh1_pm_C_140006	Ehux_436026_estExtDG_fgenesh_newKGs_kg_C_360171	Cow_05390T0	Ttra_11769T0_11769	Amac_08360T0	Amac_07466T0	Spun_07029T0
HG_14541	Bnat_67317_fgenesh1_pg_3_260	Ppat_151399_e_gw1_336_18_1	Atha_AT2G25680_1_MOT1_molybdate_transporter_1	Ppat_204321_estExt_Genewise1_C_200009	Atha_AT1G80310_1_sulfate_transmembrane_transporters	Smoe_228503_fgenesh1_kg_C_scaffold_35000018	Cow_05789T0	Ehux_67604_e_gw1_65_77_1	Atri_00049_53	Crei_151770_Chlre2_kg_scaffold_40000053
HG_44841	Cow_08113T0	Bnat_146728_aug1_120_g21436	Rfil_569378606
HG_42840	Spun_06757T0	Ttra_00032T0_00032	Cow_04562T0
HG_30886	Bnat_86808_estExt_fgenesh1_pg_C_140040	Cow_00796T0	Ttra_03736T0_03736_alkane_1_monooxygenase_461_aa	Ehux_438862_estExtDG_fgenesh_newKGs_kg_C_870066
HG_22926	Cfra_g1908	Sarc_g15591	Sarc_g15592	Sarc_g15914	Sarc_g21807	Cow_00870T0
HG_22893	Sarc_g1137	Cow_09076T0	Spun_02298T0	Amac_10046T0	Amac_08618T0	Scer_YAL010C_Subunit_of_both_the_ERMES_complex_that_links_the_ER_to_mitochondria_and_of_the_mitochondrial_sorting_and_assembly_machinery_SAM_complex_that_functions_in_import_and_assembly_of_outer_membrane_beta_barrel_proteins_Source_SGD_Acc_S000000008_MDM10_SGD
HG_20105	Cfra_g127	Sarc_g1096	Cow_08129T0	Sarc_g16707	Cfra_g1554	Cow_06284T0	Sarc_g6977
HG_44759	Cow_03675T0	Ehux_222729_gm1_10500005	Ehux_241511_gm1_33400006
HG_40347	Cow_04149T0	Cfra_g950	Sarc_g13483
HG_33813	Rfil_569439126	Ppat_161409_320151	Cow_08018T0	Ppat_81336_scaf_94000033
HG_34186	Cow_05567T0	Amac_14532T0	Amac_12575T0	Spun_06818T0
HG_30522	Spun_01885T0	Cow_00064T0	Amac_07281T0	Amac_08188T0
HG_14746	Amac_03119T0	Spun_07714T0	Atri_00048_144	Cow_02892T0	Atha_AT2G04940_1_scramblase_related	Ppat_150195_e_gw1_312_65_1	Scer_YJR100C_Putative_protein_of_unknown_function_non_tagged_protein_is_detected_in_purified_mitochondria_in_high_throughput_studies_similar_to_murine_NOR1_null_mutant_is_viable_and_displays_elevated_frequency_of_mitochondrial_genome_loss_Source_SGD_Acc_S000003861_AIM25_SGD	Smoe_113672_e_gw1_47_293_1	Ppat_118265_e_gw1_23_179_1	Falb_04934T0_04934
HG_8440	Atha_AT4G36730_1_GBF1_G_box_binding_factor_1	Atri_00059_69	Atri_00048_53	Atha_AT5G60830_1_AtbZIP70_bZIP70_basic_leucine_zipper_70	Atha_AT4G01120_1_GBF2_ATBZIP54_G_box_binding_factor_2	Atha_AT1G32150_1_bZIP68_AtbZIP68_basic_region_leucine_zipper_transcription_factor_68	Cow_01445T0	Atha_AT3G30530_1_ATBZIP42_bZIP42_basic_leucine_zipper_42	Atha_AT2G35530_1_bZIP16_AtbZIP16_basic_region_leucine_zipper_transcription_factor_16	Atha_AT2G46270_1_GBF3_G_box_binding_factor_3	Atha_AT5G15830_1_AtbZIP3_bZIP3_basic_leucine_zipper_3	Atha_AT2G04038_1_AtbZIP48_bZIP48_basic_leucine_zipper_48	Atha_AT5G38800_1_AtbZIP43_bZIP43_basic_leucine_zipper_43	Smoe_413715_fgenesh2_pg_C_scaffold_21000204	Atha_AT1G68880_1_AtbZIP_bZIP_basic_leucine_zipper_8	Ppat_29822_gw1_33_173_1	Atri_00158_8	Smoe_125734_e_gw1_80_138_1	Ppat_29817_gw1_3_298_1	Smoe_135978_e_gw1_142_107_1	Ppat_29816_gw1_27_125_1	Smoe_38594_gw1_13_564_1	Atri_00138_31	Atha_AT5G08141_1_AtbZIP75_bZIP75_basic_leucine_zipper_75
HG_38644	Bnat_44956_e_gw1_107_25_1	Cow_06162T0	Falb_04882T0_04882
HG_30986	Bnat_90514_estExt_fgenesh1_pg_C_720055	Cfra_g5070	Sarc_g2703	Cow_04289T0
HG_39578	Bnat_91970_estExt_fgenesh1_pg_C_1390011	Bnat_137136_aug1_37_g11844	Cow_08581T0
HG_34214	Cow_09148T0	Atri_00022_349	Atha_AT3G51790_1_ATG1_TG1_transmembrane_protein_G1P_related_1	Ppat_161581_340084
HG_25510	Bnat_83128_fgenesh1_pg_102_41	Ehux_351831_fgenesh_newKGs_kg_13_48_2704587_1	Bnat_133725_aug1_22_g8433	Ehux_98318_fgeneshEH_pg_13_201	Cow_03247T0
HG_10434	Sarc_g20561	Cfra_g1864	Sarc_g6594	Sarc_g8126	Sarc_g15299	Sarc_g9776	Sarc_g21139	Sarc_g7986	Sarc_g20560	Sarc_g21479	Cow_00827T0	Sarc_g25147	Cfra_g5925	Sarc_g24783	Sarc_g3543	Sarc_g21804	Sarc_g24362
HG_38880	Amac_02801T0	Amac_14903T0	Cow_05071T0
HG_34163	Cow_03003T0	Rfil_5694084803727_Reticulomyxa_filosa	Ttra_04379T0_04379	Sarc_g20190
HG_15708	Amac_12527T0	Scer_YJL057C_Putative_serine_threonine_kinase_expression_is_induced_during_mild_heat_stress_deletion_mutants_are_hypersensitive_to_copper_sulphate_and_resistant_to_sorbate_interacts_with_an_N_terminal_fragment_of_Sst2p_Source_SGD_Acc_S000003593_IKS1_SGD	Spun_05467T0	Cow_05331T0	Bnat_35578_e_gw1_10_89_1	Amac_14485T0	Rfil_569366005_protein_kinase_domain_containing_protein_partial_Reticulomyxa_filosa	Ttra_04829T0_04829_IKS_protein_kinase_693_aa	Falb_02944T0_02944
HG_19098	Cow_06660T0	Smoe_403225_fgenesh2_pg_C_scaffold_1000062	Ppat_167696_1550034	Smoe_412874_fgenesh2_pg_C_scaffold_19000096	Ppat_163363_550012	Ttra_02861T0_02861	Ttra_05707T0_05707
HG_18210	Cow_00370T0	Ppat_123285_e_gw1_44_141_1	Atha_AT3G18380_2_sequence_specific_DNA_binding_transcription_factors_sequence_specific_DNA_binding	Atri_00011_199	Smoe_405582_fgenesh2_pg_C_scaffold_4000156	Atri_00056_77	Atha_AT1G15215_2_BEST_Arabidopsis_thaliana_protein_match_is_sequence_specific_DNA_binding_transcription_factors_sequence_specific_DNA_binding_TAIR_AT3G18380_1_Has_89_Blast_hits_to_86_proteins_in_16_species_Archae_0_Bacteria_0_Metazoa_0_Fungi_0_Plants_89_Viruses_0_Other_Eukaryotes_0_source_NCBI_BLink	Smoe_411966_fgenesh2_pg_C_scaffold_16000291
HG_30963	Cow_06260T0	Cow_05310T0	Spun_08719T0	Sarc_g13468
HG_30417	Cow_08737T0	Sarc_g7075	Cfra_g6924	Falb_04858T0_04858
HG_17794	Cfra_g2438	Amac_06138T0	Amac_09242T0	Amac_03290T0	Sarc_g650	Ttra_09462T0_09462	Cow_04665T0	Sarc_g9323
HG_64035	Cow_04421T0	Falb_04091T0_04091
HG_20118	Cfra_g2180	Sarc_g11841	Cow_02319T0	Spun_01464T0	Ttra_04752T0_04752	Crei_151878_Chlre2_kg_scaffold_41000070	Rfil_5694063974517_Reticulomyxa_filosa
HG_30840	Cow_03657T0	Cfra_g5410	Sarc_g11710	Ttra_02278T0_02278
HG_30671	Bnat_75010_fgenesh1_pg_32_50	Ehux_258200_gm1_729000001	Cow_08478T0	Spun_07722T0
HG_27014	Cow_09186T0	Sarc_g11718	Cfra_g6223	Ttra_03057T0_03057	Bnat_145814_aug1_104_g20522
HG_15639	Cow_06731T0	Ppat_160064_180039	Atha_AT3G23900_1_RNA_recognition_motif_RRM_containing_protein	Atri_00013_239	Crei_191512_estExt_fgenesh2_pg_C_280053	Ppat_65813_scaf_8000015	Ehux_208963_gm1_3700015	Smoe_445013_estExt_fgenesh2_pg_C_510050	Atri_00002_209
HG_20477	Cow_06732T0	Ppat_163918_620046	Crei_193612_estExt_fgenesh2_pg_C_470103	Ppat_165178_830149	Atri_00175_6	Atha_AT4G12340_1_copper_ion_binding	Smoe_403542_fgenesh2_pg_C_scaffold_1000379
HG_15703	Ehux_240987_gm1_32100001	Ehux_237941_gm1_25900056	Ehux_98580_fgeneshEH_pg_14_233	Ehux_240993_gm1_32100007	Ehux_203592_gm1_1900220	Ehux_448649_estExtDG_Genemark1_C_90322	Spun_04837T0	Cow_01603T0	Ehux_460387_estExtDG_Genemark1_C_10890001
HG_17092	Bnat_40244_e_gw1_40_52_1	Rfil_569397627_rhomboid_domain_containing_protein_Reticulomyxa_filosa	Ppat_176369_170005	Atri_00066_245	Atha_AT3G59520_1_ATRBL13_RBL13_RHOMBOID_like_protein_13	Smoe_79372_e_gw1_3_1467_1	Cow_03370T0	Crei_151844_Chlre2_kg_scaffold_41000036
HG_27783	Cow_05922T0	Smoe_447140_estExt_fgenesh2_pg_C_850020	Ehux_223890_gm1_11300085	Ppat_173562_4910003	Ppat_162262_410061
HG_21918	Atri_00126_2	Ppat_144752_e_gw1_219_67_1	Cow_04091T0	Smoe_441046_estExt_fgenesh2_pg_C_130403	Atha_AT5G66810_1_CONTAINS_InterPro_DOMAIN_s_CTLH_C_terminal_LisH_motif_InterPro_IPR006595_BEST_Arabidopsis_thaliana_protein_match_is_LisH_and_RanBPM_domains_containing_protein_TAIR_AT1G61150_1_Has_333_Blast_hits_to_242_proteins_in_88_species_Archae_0_Bacteria_0_Metazoa_104_Fungi_47_Plants_152_Viruses_0_Other_Eukaryotes_30_source_NCBI_BLink	Atri_03926_1
HG_21644	Bnat_127521_aug1_4_g2229	Bnat_88176_estExt_fgenesh1_pg_C_290002	Bnat_89340_estExt_fgenesh1_pg_C_470106	Cow_01216T0	Spun_06713T0	Cow_05884T0
HG_54792	Bnat_90532_estExt_fgenesh1_pg_C_720089	Cow_01640T0
HG_64030	Cow_04325T0	Ehux_209395_gm1_3900121
HG_13820	Spun_00557T0	Cfra_g5580	Amac_15150T0	Amac_11303T0	Ehux_436330_estExtDG_fgenesh_newKGs_kg_C_400126	Ehux_369783_fgenesh_newKGs_kg_392_1_EST_ALL_fasta_Contig6797	Scer_YML106W_Major_orotate_phosphoribosyltransferase_OPRTase_isozyme_that_catalyzes_the_fifth_enzymatic_step_in_de_novo_biosynthesis_of_pyrimidines_converting_orotate_into_orotidine_5_phosphate_minor_OPRTase_encoded_by_URA10_Source_SGD_Acc_S000004574_URA5_SGD	Cow_02309T0	Scer_YMR271C_Minor_orotate_phosphoribosyltransferase_OPRTase_isozyme_that_catalyzes_the_fifth_enzymatic_step_in_the_de_novo_biosynthesis_of_pyrimidines_converting_orotate_into_orotidine_5_phosphate_major_OPRTase_encoded_by_URA5_Source_SGD_Acc_S000004884_URA10_SGD	Sarc_g17435	Falb_02240T0_02240
HG_31000	Cow_01632T0	Cfra_g3607	Sarc_g20689	Cfra_g6604
HG_39363	Bnat_86377_estExt_fgenesh1_pg_C_100126	Cow_07479T0	Falb_01981T0_01981
HG_32923	Cfra_g140	Sarc_g22959	Cfra_g5459	Cow_06275T0
HG_13615	Bnat_79704_fgenesh1_pg_64_86	Atri_00071_149	Smoe_107696_e_gw1_35_474_1	Falb_00372T0_00372	Atha_AT3G56570_1_SET_domain_containing_protein	Spun_02931T0	Crei_171251_fgenesh2_pg_C_scaffold_16000127	Ppat_121200_e_gw1_35_97_1	Cow_04094T0	Scer_YBR030W_Ribosomal_lysine_methyltransferase_specific_for_monomethylation_of_Rpl42ap_and_Rpl42bp_lysine_40_nuclear_SET_domain_containing_protein_Source_SGD_Acc_S000000234_RKM3_SGD	Ehux_200755_gm1_1200421
HG_39481	Amac_03177T0	Amac_10457T0	Cow_01684T0
HG_17976	Cow_08553T0	Ppat_234421_estExt_fgenesh2_pg_C_1360010	Ppat_161308_310148	Atha_AT5G24630_6_BIN4_double_stranded_DNA_binding	Atri_00025_196	Crei_166797_fgenesh2_pg_C_scaffold_5000266	Ehux_211662_gm1_4800267	Bnat_138140_aug1_43_g12848
HG_13838	Sarc_g17612	Sarc_g17459	Cfra_g162	Cfra_g3296	Sarc_g17175	Sarc_g18142	Sarc_g4944	Sarc_g17611	Crei_187017_estExt_fgenesh2_pg_C_30060	Sarc_g23107	Cow_03886T0
HG_17220	Bnat_69203_fgenesh1_pg_8_127	Ttra_08948T0_08948_PQ_loop_repeat_protein_288_aa	Spun_05918T0	Cow_02395T0	Amac_12579T0	Amac_14537T0	Amac_12580T0	Amac_14538T0
HG_11563	Bnat_81324_fgenesh1_pg_79_71	Atri_00004_13	Atri_00058_61	Smoe_167630_estExt_Genewise1Plus_C_60377	Falb_01030T0_01030	Ppat_18647_gw1_55_140_1	Atha_AT5G27990_1_Pre_rRNA_processing_protein_TSR2_conserved_region	Atha_AT3G22510_1_Pre_rRNA_processing_protein_TSR2_conserved_region	Crei_165909_fgenesh2_pg_C_scaffold_8000186	Spun_00594T0	Bnat_91618_estExt_fgenesh1_pg_C_1090027	Cow_03618T0	Scer_YLR435W_Protein_with_a_potential_role_in_pre_rRNA_processing_Source_SGD_Acc_S000004427_TSR2_SGD	Ttra_04972T0_04972
HG_7260	Cow_04155T0	Atha_AT1G71090_1_Auxin_efflux_carrier_family_protein	Atha_AT5G65980_1_Auxin_efflux_carrier_family_protein	Smoe_115659_e_gw1_51_357_1	Atha_AT1G76520_1_Auxin_efflux_carrier_family_protein	Atha_AT1G76530_1_Auxin_efflux_carrier_family_protein	Smoe_117190_e_gw1_55_93_1	Atha_AT2G17500_1_Auxin_efflux_carrier_family_protein	Atri_00044_110	Ehux_202822_gm1_1700345	Cow_05312T0	Atri_00105_58	Atha_AT5G01990_1_Auxin_efflux_carrier_family_protein	Ppat_228150_estExt_Genewise1_C_4970001	Ppat_59554_fgenesh1_pm_scaffold_174000016	Smoe_230605_fgenesh1_pm_C_scaffold_5000161	Atri_00077_189	Smoe_73552_e_gw1_0_2270_1	Ppat_131156_e_gw1_87_35_1	Ppat_145237_e_gw1_225_82_1	Spun_04623T0	Crei_191597_estExt_fgenesh2_pg_C_280202	Atha_AT1G20925_1_Auxin_efflux_carrier_family_protein	Ppat_100381_scaf_420000016	Smoe_269010_estExt_fgenesh1_pm_C_680012	Ttra_01108T0_01108	Scer_YBR287W_Protein_of_unknown_function_green_fluorescent_protein_GFP_fusion_protein_localizes_to_the_ER_YBR287W_is_not_an_essential_gene_Source_SGD_Acc_S000000491	Atri_00022_117	Ehux_114584_fgeneshEH_pg_224_6	Falb_05926T0_05926
HG_42797	Scer_YCL012C_Putative_protein_of_unknown_function_orthologs_are_present_in_S_bayanus_S_paradoxus_and_Ashbya_gossypii_YCL012C_is_not_an_essential_gene_Source_SGD_Acc_S000029705	Cow_08605T0	Cfra_g2581
HG_10301	Atri_00111_32	Atha_AT3G60450_1_Phosphoglycerate_mutase_family_protein	Cow_05049T0	Smoe_110087_e_gw1_39_471_1	Spun_05594T0	Atha_AT3G60440_1_Phosphoglycerate_mutase_family_protein	Atha_AT3G60420_2_Phosphoglycerate_mutase_family_protein	Spun_00712T0	Crei_169120_fgenesh2_pg_C_scaffold_9000259	Ppat_233005_estExt_fgenesh2_kg_C_1090004	Atri_00149_62	Atri_00111_96	Atri_00166_27	Ehux_96349_fgeneshEH_pg_5_141	Ehux_216840_gm1_7100086	Atri_00149_63
HG_34135	Cow_01105T0	Spun_02040T0	Amac_03504T0	Amac_04826T0
HG_30543	Cow_00706T0	Ehux_220204_gm1_9000040	Ehux_205024_gm1_2300090	Ehux_101622_fgeneshEH_pg_34_4
HG_25600	Cfra_g5862	Cow_09086T0	Sarc_g21290	Cfra_g263	Sarc_g11426
HG_19239	Ehux_111295_fgeneshEH_pg_149_26	Rfil_569360704	Cow_03474T0	Ttra_04958T0_04958_endonuclease_exonuclease_phosphatase_352_aa	Spun_05705T0	Ehux_101599_fgeneshEH_pg_32_138	Ehux_111296_fgeneshEH_pg_149_27
HG_17407	Bnat_89839_estExt_fgenesh1_pg_C_560098	Cow_04226T0	Ppat_214225_estExt_Genewise1_C_980145	Ppat_69175_scaf_22000037	Atha_AT4G00755_1_F_box_family_protein	Atri_00069_79	Smoe_76555_e_gw1_1_447_1	Ppat_161567_340061
HG_19303	Bnat_86024_estExt_fgenesh1_pg_C_70281	Amac_13237T0	Cow_02369T0	Amac_12102T0	Amac_08778T0	Cow_08440T0	Cow_05173T0
HG_64025	Cow_04162T0	Falb_00208T0_00208
HG_44826	Cow_07574T0	Spun_03894T0	Rfil_569361884
HG_42656	Cfra_g268	Sarc_g14005	Cow_07811T0
HG_41261	Cow_04066T0	Cow_04066T1	Falb_03309T0_03309
HG_20467	Cow_04430T0	Ppat_153153_e_gw1_387_3_1	Atha_AT3G12590_1_unknown_protein_INVOLVED_IN_biological_process_unknown_LOCATED_IN_chloroplast_Has_50_Blast_hits_to_41_proteins_in_15_species_Archae_0_Bacteria_0_Metazoa_2_Fungi_0_Plants_43_Viruses_0_Other_Eukaryotes_5_source_NCBI_BLink	Crei_170354_fgenesh2_pg_C_scaffold_13000105	Smoe_413864_fgenesh2_pg_C_scaffold_21000353	Atri_00012_66	Ttra_06765T0_06765
HG_16540	Cow_04982T0	Cow_07922T0	Cow_06701T0	Atri_00061_49	Atha_AT5G56220_1_P_loop_containing_nucleoside_triphosphate_hydrolases_superfamily_protein	Ppat_130819_e_gw1_84_24_1	Ppat_140837_e_gw1_171_89_1	Atri_00009_149	Atha_AT4G23440_1_Disease_resistance_protein_TIR_NBS_class
HG_42879	Cfra_g3276	Sarc_g507	Cow_04841T0
HG_39422	Cow_04980T0	Ehux_354326_fgenesh_newKGs_kg_26_152_2691770_1	Cow_04980T1
HG_22240	Amac_16771T0	Cow_08106T0	Amac_16554T0	Spun_00505T0	Falb_01645T0_01645	Scer_YNL131W_Component_of_the_TOM_translocase_of_outer_mitochondrial_membrane_complex_responsible_for_initial_import_of_mitochondrially_directed_proteins_acts_as_a_receptor_for_precursor_proteins_and_mediates_interaction_between_TOM_and_TIM_complexes_Source_SGD_Acc_S000005075_TOM22_SGD
HG_10286	Bnat_81049_fgenesh1_pg_77_4	Bnat_126455_aug1_2_g1163	Bnat_146710_aug1_119_g21418	Bnat_132531_aug1_18_g7239	Bnat_144146_aug1_84_g18854	Bnat_140059_aug1_54_g14767	Bnat_81932_fgenesh1_pg_85_93	Bnat_147403_aug1_146_g22111	Bnat_137806_aug1_41_g12514	Bnat_144147_aug1_84_g18855	Bnat_140058_aug1_54_g14766	Cow_05701T0	Bnat_147402_aug1_146_g22110	Bnat_126456_aug1_2_g1164	Bnat_137807_aug1_41_g12515	Bnat_146711_aug1_119_g21419	Spun_07596T0
HG_32521	Spun_06217T0	Cow_02574T0	Cow_06243T0	Cow_05238T0
HG_8576	Bnat_78922_fgenesh1_pg_58_52	Bnat_87896_estExt_fgenesh1_pg_C_250148	Bnat_84783_estExt_fgenesh1_pg_C_10051	Rfil_569372576	Crei_143307_Chlre2_kg_scaffold_2000035	Atha_AT2G32230_1_PRORP1_proteinaceous_RNase_P_1	Atha_AT2G16650_1_PRORP2_proteinaceous_RNase_P_2	Atri_00046_80	Smoe_80247_e_gw1_3_1113_1	Ppat_174001_20481	Ppat_177191_220022	Atri_00109_62	Smoe_84628_e_gw1_6_952_1	Atha_AT4G21900_1_PRORP3_proteinaceous_RNase_P_3	Ppat_152956_e_gw1_381_9_1	Cfra_g2513	Sarc_g13433	Rfil_5694003386665_Reticulomyxa_filosa	Ehux_443007_estExtDG_fgenesh_newKGs_kg_C_2130029	Sarc_g255	Cow_05993T0	Atha_AT5G60430_1_drug_transmembrane_transporters_antiporters	Ehux_443008_estExtDG_fgenesh_newKGs_kg_C_2130030
HG_15729	Bnat_71351_fgenesh1_pg_15_133	Cow_01378T0	Ttra_09499T0_09499	Falb_00987T0_00987	Amac_14001T0	Amac_17281T0	Spun_07069T0	Rfil_5694101243043_Reticulomyxa_filosa	Ttra_06512T0_06512
HG_14985	Crei_95886_fgenesh1_est_C_scaffold_44000006	Cow_01064T0	Atha_AT5G19430_1_RING_U_box_superfamily_protein	Ppat_152204_e_gw1_357_17_1	Atri_00009_117	Atha_AT5G12310_1_RING_U_box_superfamily_protein	Smoe_446999_estExt_fgenesh2_pg_C_820015	Ehux_470326_estExtDG_fgeneshEH_pg_C_4190006	Ehux_451415_estExtDG_Genemark1_C_410211	Ppat_231004_scaf_115000071
HG_14503	Ttra_04222T0_04222_CBS_domain_containing_protein_321_aa	Cow_07130T0	Cow_05950T0	Ttra_01365T0_01365	Amac_06102T0	Bnat_127646_aug1_5_g2354	Amac_09277T0	Amac_03192T0	Ttra_03888T0_03888	Amac_10479T0
HG_12502	Cow_06416T0	Ttra_02648T0_02648	Rfil_569427584	Rfil_5694046785166_partial_Reticulomyxa_filosa	Rfil_569436233	Rfil_5694049075079_Reticulomyxa_filosa	Rfil_569354280	Rfil_5694049015082_Reticulomyxa_filosa	Rfil_5693940428643_partial_Reticulomyxa_filosa	Rfil_569373998	Falb_05095T0_05095	Rfil_569378165
HG_63924	Cow_00746T0	Rfil_569440300_putative_Nudix_hydrolase_yfcD_partial_Reticulomyxa_filosa
HG_20444	Cow_00465T0	Spun_04639T0	Amac_10779T0	Amac_00219T0	Falb_00797T0_00797	Rfil_569326097_hydroxymethylglutaryl_CoA_reductase_degradative_family_protein_Reticulomyxa_filosa	Bnat_126919_aug1_3_g1627
HG_11025	Sarc_g9071	Cow_02244T0	Bnat_73888_fgenesh1_pg_26_136	Bnat_143721_aug1_81_g18429	Rfil_569414919_rab_domain_containing_cell_division_control_protein_Reticulomyxa_filosa	Falb_00504T0_00504	Spun_02246T0	Scer_YMR055C_Mitotic_exit_network_regulator_forms_GTPase_activating_Bfa1p_Bub2p_complex_that_binds_Tem1p_and_spindle_pole_bodies_blocks_cell_cycle_progression_before_anaphase_in_response_to_spindle_and_kinetochore_damage_Source_SGD_Acc_S000004659_BUB2_SGD	Rfil_569367957_RabGAP_TBC_domain_containing_protein_partial_Reticulomyxa_filosa	Rfil_569366826_RabGAP_TBC_domain_containing_protein_Reticulomyxa_filosa	Rfil_569406341_cell_division_control_protein_Reticulomyxa_filosa	Rfil_569357965_cell_division_control_protein_partial_Reticulomyxa_filosa	Rfil_569365777_RabGAP_TBC_domain_containing_protein_partial_Reticulomyxa_filosa	Rfil_569366827	Rfil_569422671
HG_1513	Ehux_238164_gm1_26300021	Ehux_114666_fgeneshEH_pg_227_9	Ehux_468673_estExtDG_fgeneshEH_pg_C_2060044	Ehux_218022_gm1_7600155	Ehux_63829_e_gw1_19_113_1	Ehux_107748_fgeneshEH_pg_95_25	Ehux_240854_gm1_31800011	Ehux_221916_gm1_9900125	Ehux_72178_e_gw1_172_37_1	Ehux_255375_gm1_339000001	Ehux_64743_e_gw1_25_54_1	Cow_05608T0	Ehux_310590_fgenesh_newKGs_pm_36_21	Ehux_241794_gm1_34300006	Ehux_102072_fgeneshEH_pg_36_135	Ehux_355331_fgenesh_newKGs_kg_36_154_2691255_1	Ehux_315261_fgenesh_newKGs_pm_250_9	Ehux_65557_e_gw1_36_79_1	Ehux_65506_e_gw1_36_107_1	Ehux_317543_fgenesh_newKGs_pm_1167_1	Ehux_65499_e_gw1_36_97_1	Ehux_72334_e_gw1_176_44_1	Ehux_313067_fgenesh_newKGs_pm_115_14	Ehux_68983_e_gw1_90_29_1	Ehux_316706_fgenesh_newKGs_pm_507_1	Ehux_77772_e_gw1_1127_4_1	Ehux_193762_gm1_100062	Ehux_113426_fgeneshEH_pg_189_9	Ehux_70705_e_gw1_131_43_1	Ehux_69950_e_gw1_110_15_1	Ehux_112806_fgeneshEH_pg_176_24	Ehux_73323_e_gw1_225_20_1	Ehux_351838_fgenesh_newKGs_kg_13_55_gi_112143917_gb_DQ658294_1	Ehux_310920_fgenesh_newKGs_pm_45_34	Ehux_77536_e_gw1_969_1_1	Ehux_63865_e_gw1_19_156_1	Ehux_71410_e_gw1_149_30_1	Ehux_72336_e_gw1_176_36_1	Ehux_61386_e_gw1_3_281_1	Ehux_74250_e_gw1_280_28_1	Ehux_68568_e_gw1_80_34_1	Ehux_77343_e_gw1_847_1_1	Ehux_316306_fgenesh_newKGs_pm_400_1	Ehux_311017_fgenesh_newKGs_pm_47_29	Ehux_76625_e_gw1_561_6_1	Ehux_73203_e_gw1_215_31_1	Ehux_74523_e_gw1_299_13_1	Ehux_228570_gm1_14800103	Ehux_78682_e_gw1_6542_1_1	Ehux_372362_fgenesh_newKGs_kg_867_3_2691102_1	Ehux_74466_e_gw1_294_24_1	Ehux_204088_gm1_2000408	Ehux_51993_gw1_362_15_1	Ehux_370257_fgenesh_newKGs_kg_435_2_EST_ALL_fasta_Contig11275	Ehux_51649_gw1_905_1_1	Ehux_67686_e_gw1_66_22_1	Ehux_75767_e_gw1_407_5_1	Ehux_415806_estExtDG_Genewise1_C_320053	Ehux_433132_estExtDG_fgenesh_newKGs_kg_C_90045	Ehux_75916_e_gw1_428_8_1	Ehux_62112_e_gw1_7_159_1	Ehux_64841_e_gw1_27_76_1	Ehux_75525_e_gw1_381_12_1	Ehux_58003_gw1_1477_1_1	Ehux_76628_e_gw1_561_2_1	Ehux_309033_fgenesh_newKGs_pm_10_33	Ehux_309174_fgenesh_newKGs_pm_11_80	Ehux_428270_estExtDG_Genewise1Plus_C_740042	Ehux_56121_gw1_520_2_1	Ehux_74083_e_gw1_269_17_1	Ehux_251672_gm1_115000006	Ehux_52470_gw1_190_13_1	Ehux_314814_fgenesh_newKGs_pm_206_1	Ehux_51967_gw1_131_20_1	Ehux_52399_gw1_421_8_1	Ehux_78878_e_gw1_10776_1_1	Ehux_432743_estExtDG_fgenesh_newKGs_kg_C_50346	Ehux_61837_e_gw1_5_224_1	Ehux_73814_e_gw1_250_25_1	Ehux_64031_e_gw1_20_114_1	Ehux_77711_e_gw1_1092_4_1	Ehux_211927_gm1_5000254	Ehux_62938_e_gw1_13_93_1	Ehux_312920_fgenesh_newKGs_pm_108_5	Ehux_203632_gm1_1900260	Ehux_253684_gm1_183200002	Ehux_57656_gw1_75_82_1	Ehux_195368_gm1_300419	Ehux_64981_e_gw1_28_140_1	Ehux_251550_gm1_112500004	Ehux_59024_gw1_142_36_1	Ehux_58857_gw1_45_119_1	Ehux_58191_gw1_224_17_1	Ehux_220491_gm1_9100128	Ehux_214613_gm1_6200052	Ehux_59072_gw1_503_8_1	Ehux_57689_gw1_51_73_1	Ehux_370741_fgenesh_newKGs_kg_485_3_EST_ALL_fasta_Contig1865	Ehux_57262_gw1_19_149_1	Ehux_354125_fgenesh_newKGs_kg_25_122_2704454_2	Ehux_58294_gw1_18_158_1	Ehux_57942_gw1_98_99_1	Ehux_363340_fgenesh_newKGs_kg_145_23_EST_ALL_fasta_Contig2127	Ehux_239911_gm1_29800043	Ehux_58975_gw1_148_48_1	Ehux_60051_gw1_435_18_1	Ehux_225242_gm1_12300105	Ehux_73075_e_gw1_210_17_1	Ehux_209369_gm1_3900095	Ehux_218116_gm1_7800015	Ehux_244650_gm1_42800013	Ehux_58995_gw1_5_247_1	Ehux_222791_gm1_10500067	Ehux_106730_fgeneshEH_pg_81_53	Ehux_212731_gm1_5300242	Ehux_240476_gm1_30900030	Ehux_221809_gm1_9900018	Ehux_213145_gm1_5600146	Ehux_240168_gm1_30300030	Ehux_228784_gm1_15000077	Ehux_198547_gm1_800302
HG_31162	Cow_07207T0	Cow_08996T0	Cow_08070T0	Ttra_09866T0_09866
HG_64102	Cow_06478T0	Spun_03884T0
HG_11489	Cfra_g361	Cow_04773T0	Sarc_g1191	Sarc_g1946	Sarc_g12909	Cfra_g1932	Sarc_g2785	Sarc_g24936	Cfra_g4949	Sarc_g10747	Crei_190965_estExt_fgenesh2_pg_C_220033	Sarc_g4563	Sarc_g6624	Crei_194403_estExt_fgenesh2_pg_C_660030
HG_44839	Cow_08014T0	Sarc_g13913	Ehux_219693_gm1_8700128
HG_40732	Amac_03480T0	Amac_04798T0	Cow_07655T0
HG_33009	Sarc_g24224	Cow_03568T0	Cow_03569T0	Cow_03571T0
HG_17948	Cfra_g844	Sarc_g8396	Sarc_g188	Cfra_g4398	Cow_00753T0	Sarc_g5848	Sarc_g5040	Cfra_g5665
HG_15706	Bnat_68579_fgenesh1_pg_6_247	Ppat_230074_scaf_91000065	Sarc_g8740	Ppat_90814_scaf_201000076	Cow_08520T0	Rfil_5694086093666_Reticulomyxa_filosa	Spun_04324T0	Cfra_g12	Sarc_g11136
HG_42682	Cfra_g643	Sarc_g1849	Cow_05453T0
HG_32962	Cfra_g648	Sarc_g11600	Cow_04400T0	Ehux_448306_estExtDG_Genemark1_C_50834
HG_17961	Cfra_g3166	Sarc_g14631	Spun_08712T0	Cow_02308T0	Bnat_137506_aug1_39_g12214	Spun_05619T0	Cfra_g4591	Crei_110221_e_gwH_956_1_1
HG_44834	Cow_07782T0	Ttra_06686T1_06686	Ttra_06686T0_06686
HG_26888	Cow_04056T0	Cow_01925T0	Cow_03952T0	Sarc_g23567	Sarc_g2736
HG_30638	Bnat_73183_fgenesh1_pg_23_52	Ttra_05569T0_05569_microtubule_interacting_and_transport_domain_containing_protein_315_aa	Cow_07244T0	Spun_04833T0
