# Supplementary material for: Reconstruction of the ancestral metazoan genome reveals an increase in genomic novelty
Source: Nat Commun. 2018 Apr 30;9:1730. doi: 10.1038/s41467-018-04136-5 (PMC5928047; doi:10.1038/s41467-018-04136-5)
Supplement: Supplementary file 13 — Supplementary Data 10 [file 41467_2018_4136_MOESM13_ESM.zip › Node 2/Node 2 Losses annotated genes.out]

HG_17123	
This group of homology does not contain any annotated genome

HG_12177	
This group of homology does not contain any annotated genome

HG_12105	
Rfil_569418870	Rfil_569350985	Rfil_5694091313441_Reticulomyxa_filosa	

HG_10481	
This group of homology does not contain any annotated genome

HG_33058	
This group of homology does not contain any annotated genome

HG_17925	
Atha_AT1G79790_1_Haloacid_dehalogenase_like_hydrolase_HAD_superfamily_protein	

HG_23474	
Atha_AT3G04880_1_DRT102_DNA_damage_repair_toleration_protein_DRT102	

HG_13618	
This group of homology does not contain any annotated genome

HG_3616	
Scer_YMR136W_Protein_containing_GATA_family_zinc_finger_motifs_similar_to_Gln3p_and_Dal80p_expression_repressed_by_leucine_Source_SGD_Acc_S000004744_GAT2_SGD	Scer_YIR013C_Protein_containing_GATA_family_zinc_finger_motifs_Source_SGD_Acc_S000001452_GAT4_SGD	Scer_YLR013W_Protein_containing_GATA_family_zinc_finger_motifs_Source_SGD_Acc_S000004003_GAT3_SGD	
Atha_AT4G32890_1_GATA9_GATA_transcription_factor_9	Atha_AT5G56860_1_GNC_GATA21_GATA_type_zinc_finger_transcription_factor_family_protein	Atha_AT1G08010_1_GATA11_GATA_transcription_factor_11	Atha_AT3G45170_1_GATA14_GATA_transcription_factor_14	Atha_AT4G26150_1_CGA1_GATA22_GNL_cytokinin_responsive_gata_factor_1	Atha_AT5G26930_1_GATA23_GATA_transcription_factor_23	Atha_AT4G36240_1_GATA7_GATA_transcription_factor_7	Atha_AT3G24050_1_GATA1_GATA_transcription_factor_1	Atha_AT3G54810_2_BME3_ZF_BME3_GATA8_Plant_specific_GATA_type_zinc_finger_transcription_factor_family_protein	Atha_AT5G66320_1_GATA5_GATA_transcription_factor_5	Atha_AT1G08000_1_GATA10_GATA_transcription_factor_10	Atha_AT5G25830_1_GATA12_GATA_transcription_factor_12	Atha_AT3G51080_1_GATA6_GATA_transcription_factor_6	Atha_AT3G16870_1_GATA17_GATA_transcription_factor_17	Atha_AT3G60530_1_GATA4_GATA_transcription_factor_4	Atha_AT4G36620_1_GATA19_GATA_transcription_factor_19	Atha_AT2G18380_1_GATA20_GATA_transcription_factor_20	Atha_AT4G16141_1_GATA_type_zinc_finger_transcription_factor_family_protein	Atha_AT5G49300_1_GATA16_GATA_transcription_factor_16	Atha_AT4G34680_1_GATA3_GATA_transcription_factor_3	Atha_AT3G20750_1_GATA29_GATA_transcription_factor_29	Atha_AT2G45050_1_GATA2_GATA_transcription_factor_2	Atha_AT3G06740_1_GATA15_GATA_transcription_factor_15	Atha_AT3G50870_1_MNP_HAN_GATA18_GATA_type_zinc_finger_transcription_factor_family_protein	Atha_AT2G28340_1_GATA13_GATA_transcription_factor_13	

HG_27745	
Ttra_11719T0_11719	Ttra_01416T0_01416	

HG_30992	
This group of homology does not contain any annotated genome

HG_17172	
Scer_YDR041W_Mitochondrial_ribosomal_protein_of_the_small_subunit_has_similarity_to_E_coli_S10_ribosomal_protein_essential_for_viability_unlike_most_other_mitoribosomal_proteins_Source_SGD_Acc_S000002448_RSM10_SGD	

HG_33035	
Ttra_08225T0_08225	

HG_17974	
Scer_YHR059W_Protein_of_unknown_function_required_for_survival_upon_exposure_to_K1_killer_toxin_Source_SGD_Acc_S000001101_FYV4_SGD	

HG_60728	
Ttra_05742T0_05742	

HG_12787	
Ttra_02467T0_02467_peptidase_M28_483_aa	Ttra_09105T0_09105_peptidase_M28_465_aa	Ttra_10370T0_10370_peptidase_M28_437_aa	Ttra_03179T0_03179_peptidase_M28_462_aa	

HG_11730	
Scer_YNR013C_Low_affinity_phosphate_transporter_of_the_vacuolar_membrane_deletion_of_pho84_pho87_pho89_pho90_and_pho91_causes_synthetic_lethality_transcription_independent_of_Pi_and_Pho4p_activity_overexpression_results_in_vigorous_growth_Source_SGD_Acc_S000005296_PHO91_SGD	Scer_YJL198W_Low_affinity_phosphate_transporter_deletion_of_pho84_pho87_pho89_pho90_and_pho91_causes_synthetic_lethality_transcription_independent_of_Pi_and_Pho4p_activity_overexpression_results_in_vigorous_growth_Source_SGD_Acc_S000003734_PHO90_SGD	Scer_YCR037C_Low_affinity_inorganic_phosphate_Pi_transporter_involved_in_activation_of_PHO_pathway_expression_is_independent_of_Pi_concentration_and_Pho4p_activity_contains_12_membrane_spanning_segments_Source_SGD_Acc_S000000633_PHO87_SGD	

HG_31836	
This group of homology does not contain any annotated genome

HG_39051	
Ttra_10465T0_10465	

HG_34202	
This group of homology does not contain any annotated genome

HG_8585	
Atha_AT1G09570_1_PHYA_FHY2_FRE1_HY8_phytochrome_A	Atha_AT2G18790_1_PHYB_HY3_OOP1_phytochrome_B	Atha_AT4G18130_1_PHYE_phytochrome_E	Atha_AT5G35840_1_PHYC_phytochrome_C	Atha_AT4G16250_1_PHYD_phytochrome_D	

HG_17200	
Scer_YGL219C_Mitochondrial_component_of_the_ERMES_complex_that_links_the_ER_to_mitochondria_and_may_promote_inter_organellar_calcium_and_phospholipid_exchange_as_well_as_coordinating_mitochondrial_DNA_replication_and_growth_Source_SGD_Acc_S000003187_MDM34_SGD	

HG_34151	
Atha_AT5G57230_1_Thioredoxin_superfamily_protein	

HG_63981	
This group of homology does not contain any annotated genome

HG_23487	
Atha_AT2G31670_1_Stress_responsive_alpha_beta_barrel_domain_protein	Atha_AT1G51360_1_ATDABB1_DABB1_dimeric_A_B_barrel_domainS_protein_1	

HG_21519	
Ttra_01112T0_01112	

HG_15189	
Atha_AT4G11800_1_Calcineurin_like_metallo_phosphoesterase_superfamily_protein	Atha_AT4G23000_1_Calcineurin_like_metallo_phosphoesterase_superfamily_protein	
Rfil_569426404	

HG_44842	
This group of homology does not contain any annotated genome

HG_3419	
Scer_YNL032W_Tyrosine_phosphatase_that_plays_a_role_in_actin_filament_organization_and_endocytosis_localized_to_the_cytoplasm_Source_SGD_Acc_S000004977_SIW14_SGD	Scer_YDR067C_Cytoplasmic_protein_required_for_replication_of_Brome_mosaic_virus_in_S_cerevisiae_which_is_a_model_system_for_studying_positive_strand_RNA_virus_replication_null_mutation_confers_sensitivity_to_tunicamycin_and_DTT_Source_SGD_Acc_S000002474_OCA6_SGD	Scer_YNL099C_Putative_protein_tyrosine_phosphatase_required_for_cell_cycle_arrest_in_response_to_oxidative_damage_of_DNA_Source_SGD_Acc_S000005043_OCA1_SGD	Scer_YNL056W_Putative_protein_with_similarity_to_predicted_tyrosine_phosphatases_Oca1p_and_Siw14p_green_fluorescent_protein_GFP_fusion_protein_localizes_to_the_cytoplasm_YNL056W_is_not_an_essential_gene_Source_SGD_Acc_S000005001_OCA2_SGD	Scer_YCR095C_Cytoplasmic_protein_required_for_replication_of_Brome_mosaic_virus_in_S_cerevisiae_which_is_a_model_system_for_studying_replication_of_positive_strand_RNA_viruses_in_their_natural_hosts_Source_SGD_Acc_S000000691_OCA4_SGD	
Atha_AT4G03960_1_Phosphotyrosine_protein_phosphatases_superfamily_protein	Atha_AT2G32960_1_Phosphotyrosine_protein_phosphatases_superfamily_protein	Atha_AT3G02800_1_Tyrosine_phosphatase_family_protein	Atha_AT5G16480_1_Phosphotyrosine_protein_phosphatases_superfamily_protein	Atha_AT1G05000_2_Phosphotyrosine_protein_phosphatases_superfamily_protein	
Rfil_569354775_Tyrosine_phosphatase_family_protein_Reticulomyxa_filosa	Rfil_5693887109920_Reticulomyxa_filosa	Rfil_569312362	Rfil_569370373	Rfil_569374253	Rfil_569372766	

HG_39133	
This group of homology does not contain any annotated genome

HG_22909	
Scer_YJR053W_Component_of_the_GTPase_activating_Bfa1p_Bub2p_complex_involved_in_multiple_cell_cycle_checkpoint_pathways_that_control_exit_from_mitosis_Source_SGD_Acc_S000003814_BFA1_SGD	

HG_20465	
This group of homology does not contain any annotated genome

HG_11287	
Scer_YMR062C_Mitochondrial_ornithine_acetyltransferase_catalyzes_the_fifth_step_in_arginine_biosynthesis_also_possesses_acetylglutamate_synthase_activity_regenerates_acetylglutamate_while_forming_ornithine_Source_SGD_Acc_S000004666_ARG7_SGD	
Atha_AT2G37500_1_arginine_biosynthesis_protein_ArgJ_family	

HG_44701	
This group of homology does not contain any annotated genome

HG_26996	
This group of homology does not contain any annotated genome

HG_21632	
This group of homology does not contain any annotated genome

HG_63909	
This group of homology does not contain any annotated genome

HG_17969	
This group of homology does not contain any annotated genome

HG_8718	
Atha_AT1G70670_1_Caleosin_related_family_protein	Atha_AT5G29560_1_caleosin_related_family_protein	Atha_AT1G23240_1_Caleosin_related_family_protein	Atha_AT5G55240_1_ATPXG2_ARABIDOPSIS_THALIANA_PEROXYGENASE_2	Atha_AT1G70680_1_Caleosin_related_family_protein	Atha_AT2G33380_1_RD20_CLO_3_Caleosin_related_family_protein	Atha_AT4G26740_1_ATS1_CLO1_ATPXG1_seed_gene_1	Atha_AT1G23250_1_Caleosin_related_family_protein	

HG_7875	
Scer_YOR165W_GTPase_with_a_role_in_ER_morphology_interacts_physically_and_genetically_with_Yop1p_and_Rtn1p_possible_functional_ortholog_of_mammalian_atlastins_defects_in_which_cause_a_form_of_hereditary_spastic_paraplegia_homolog_of_Arabidopsis_RHD3_Source_SGD_Acc_S000005691_SEY1_SGD	
Atha_AT1G72960_1_Root_hair_defective_3_GTP_binding_protein_RHD3	Atha_AT3G13870_1_RHD3_Root_hair_defective_3_GTP_binding_protein_RHD3	Atha_AT5G45160_1_Root_hair_defective_3_GTP_binding_protein_RHD3	
Ttra_02184T1_02184_YOP1_enhancer_755_aa	Ttra_02184T0_02184_YOP1_enhancer_765_aa	
Rfil_5694167300202_Reticulomyxa_filosa	Rfil_5694074374110_partial_Reticulomyxa_filosa	Rfil_569348593	Rfil_569440208	

HG_30910	
This group of homology does not contain any annotated genome

HG_23259	
Atha_AT5G57860_1_Ubiquitin_like_superfamily_protein	

HG_64054	
Ttra_03003T0_03003	

HG_34146	
This group of homology does not contain any annotated genome

HG_22971	
This group of homology does not contain any annotated genome

HG_13488	
Atha_AT1G72810_1_Pyridoxal_5_phosphate_dependent_enzyme_family_protein	Atha_AT4G29840_1_MTO2_TS_Pyridoxal_5_phosphate_dependent_enzyme_family_protein	

HG_10809	
Scer_YGR286C_Biotin_synthase_catalyzes_the_conversion_of_dethiobiotin_to_biotin_which_is_the_last_step_of_the_biotin_biosynthesis_pathway_complements_E_coli_bioB_mutant_Source_SGD_Acc_S000003518_BIO2_SGD	
Atha_AT2G43360_1_BIO2_BIOB_Radical_SAM_superfamily_protein	

HG_42731	
This group of homology does not contain any annotated genome

HG_33007	
This group of homology does not contain any annotated genome

HG_22889	
Scer_YJR062C_Amidase_removes_the_amide_group_from_N_terminal_asparagine_and_glutamine_residues_to_generate_proteins_with_N_terminal_aspartate_and_glutamate_residues_that_are_targets_of_ubiquitin_mediated_degradation_Source_SGD_Acc_S000003823_NTA1_SGD	

HG_19127	
This group of homology does not contain any annotated genome

HG_17600	
Atha_AT3G59770_3_SAC9_sacI_homology_domain_containing_protein_WW_domain_containing_protein	
Ttra_06309T0_06309_SAC_domain_containing_protein_9_1356_aa	

HG_17126	
This group of homology does not contain any annotated genome

HG_27784	
Scer_YIL098C_Mitochondrial_matrix_protein_required_for_assembly_or_stability_at_high_temperature_of_the_F1_sector_of_mitochondrial_F1F0_ATP_synthase_null_mutant_temperature_sensitive_growth_on_glycerol_is_suppressed_by_multicopy_expression_of_Odc1p_Source_SGD_Acc_S000001360_FMC1_SGD	

HG_13242	
Atha_AT4G33625_1_FUNCTIONS_IN_molecular_function_unknown_INVOLVED_IN_biological_process_unknown_LOCATED_IN_plasma_membrane_vacuole_EXPRESSED_IN_cultured_cell_CONTAINS_InterPro_DOMAIN_s_Golgi_apparatus_membrane_protein_TVP15_InterPro_IPR013714_Has_59_Blast_hits_to_59_proteins_in_18_species_Archae_0_Bacteria_0_Metazoa_0_Fungi_0_Plants_50_Viruses_0_Other_Eukaryotes_9_source_NCBI_BLink	
Ttra_03301T0_03301	

HG_59898	
This group of homology does not contain any annotated genome

HG_23459	
Ttra_04255T0_04255_endoglucanase_E_310_aa	

HG_44781	
This group of homology does not contain any annotated genome

HG_33056	
This group of homology does not contain any annotated genome

HG_13993	
Scer_YER069W_Protein_that_is_processed_in_the_mitochondrion_to_yield_acetylglutamate_kinase_and_N_acetyl_gamma_glutamyl_phosphate_reductase_which_catalyze_the_2nd_and_3rd_steps_in_arginine_biosynthesis_enzymes_form_a_complex_with_Arg2p_Source_SGD_Acc_S000000871_ARG5_6_SGD	

HG_11205	
Ttra_04671T0_04671_drug_Metabolite_transporter_superfamily_protein_430_aa	

HG_42867	
This group of homology does not contain any annotated genome

HG_39000	
This group of homology does not contain any annotated genome

HG_33102	
This group of homology does not contain any annotated genome

HG_19222	
Atha_AT1G43710_1_emb1075_Pyridoxal_phosphate_PLP_dependent_transferases_superfamily_protein	

HG_4520	
Scer_YML123C_High_affinity_inorganic_phosphate_Pi_transporter_and_low_affinity_manganese_transporter_regulated_by_Pho4p_and_Spt7p_mutation_confers_resistance_to_arsenate_exit_from_the_ER_during_maturation_requires_Pho86p_Source_SGD_Acc_S000004592_PHO84_SGD	Scer_YCR098C_Plasma_membrane_permease_mediates_uptake_of_glycerophosphoinositol_and_glycerophosphocholine_as_sources_of_the_nutrients_inositol_and_phosphate_expression_and_transport_rate_are_regulated_by_phosphate_and_inositol_availability_Source_SGD_Acc_S000000695_GIT1_SGD	
Atha_AT1G76430_1_PHT1_9_phosphate_transporter_1_9	Atha_AT5G43340_1_PHT6_PHT1_6_phosphate_transporter_1_6	Atha_AT2G32830_1_PHT5_PHT1_5_phosphate_transporter_1_5	Atha_AT1G20860_1_PHT1_8_phosphate_transporter_1_8	Atha_AT2G38940_1_ATPT2_PHT1_4_phosphate_transporter_1_4	Atha_AT3G54700_1_PHT1_7_phosphate_transporter_1_7	Atha_AT5G43350_1_ATPT1_PHT1_1_phosphate_transporter_1_1	Atha_AT5G43360_1_PHT3_ATPT4_PHT1_3_phosphate_transporter_1_3	Atha_AT5G43370_1_APT1_PHT2_PHT1_2_phosphate_transporter_2	Atha_AT4G08878_1_Major_facilitator_superfamily_protein	Atha_AT4G08895_1_inorganic_phosphate_transporter_family_protein	
Rfil_569420528_carbohydrate_transmembrane_transporter_Reticulomyxa_filosa	

HG_13019	
Scer_YKL020C_ER_membrane_protein_involved_in_regulation_of_OLE1_transcription_acts_with_homolog_Mga2p_inactive_ER_form_dimerizes_and_one_subunit_is_then_activated_by_ubiquitin_proteasome_dependent_processing_followed_by_nuclear_targeting_Source_SGD_Acc_S000001503_SPT23_SGD	Scer_YIR033W_ER_membrane_protein_involved_in_regulation_of_OLE1_transcription_acts_with_homolog_Spt23p_inactive_ER_form_dimerizes_and_one_subunit_is_then_activated_by_ubiquitin_proteasome_dependent_processing_followed_by_nuclear_targeting_Source_SGD_Acc_S000001472_MGA2_SGD	

HG_44745	
Rfil_5693944328531_Reticulomyxa_filosa	

HG_42849	
This group of homology does not contain any annotated genome

HG_10443	
Atha_AT2G24390_1_AIG2_like_avirulence_induced_gene_family_protein	Atha_AT4G31310_1_AIG2_like_avirulence_induced_gene_family_protein	Atha_AT5G39720_1_AIG2L_avirulence_induced_gene_2_like_protein	Atha_AT3G28950_1_AIG2_like_avirulence_induced_gene_family_protein	Atha_AT5G39730_1_AIG2_like_avirulence_induced_gene_family_protein	Atha_AT3G28930_1_AIG2_AIG2_like_avirulence_induced_gene_family_protein	Atha_AT3G28940_1_AIG2_like_avirulence_induced_gene_family_protein	
Rfil_569417677	

HG_26968	
This group of homology does not contain any annotated genome

HG_27028	
This group of homology does not contain any annotated genome

HG_12498	
Atha_AT3G10800_1_BZIP28_Basic_leucine_zipper_bZIP_transcription_factor_family_protein	Atha_AT2G40950_1_BZIP17_Basic_leucine_zipper_bZIP_transcription_factor_family_protein	Atha_AT3G56660_1_BZIP49_basic_region_leucine_zipper_motif_protein_49	Atha_AT1G42990_1_ATBZIP60_BZIP60_basic_region_leucine_zipper_motif_60	

HG_38871	
Scer_YLR285W_S_adenosylmethionine_dependent_methyltransferase_has_a_role_in_rDNA_silencing_and_in_lifespan_determination_Source_SGD_Acc_S000004275_NNT1_SGD	

HG_64149	
This group of homology does not contain any annotated genome

HG_19394	
Scer_YDR158W_Aspartic_beta_semi_aldehyde_dehydrogenase_catalyzes_the_second_step_in_the_common_pathway_for_methionine_and_threonine_biosynthesis_expression_regulated_by_Gcn4p_and_the_general_control_of_amino_acid_synthesis_Source_SGD_Acc_S000002565_HOM2_SGD	

HG_11528	
Scer_YPL231W_Alpha_subunit_of_fatty_acid_synthetase_which_catalyzes_the_synthesis_of_long_chain_saturated_fatty_acids_contains_the_acyl_carrier_protein_domain_and_beta_ketoacyl_reductase_beta_ketoacyl_synthase_and_self_pantetheinylation_activities_Source_SGD_Acc_S000006152_FAS2_SGD	Scer_YKL182W_Beta_subunit_of_fatty_acid_synthetase_which_catalyzes_the_synthesis_of_long_chain_saturated_fatty_acids_contains_acetyltransacylase_dehydratase_enoyl_reductase_malonyl_transacylase_and_palmitoyl_transacylase_activities_Source_SGD_Acc_S000001665_FAS1_SGD	
Ttra_11853T0_11853	

HG_10479	
Atha_AT4G21790_1_TOM1_ATTOM1_tobamovirus_multiplication_1	Atha_AT2G02180_1_TOM3_tobamovirus_multiplication_protein_3	Atha_AT1G14530_1_THH1_Protein_of_unknown_function_DUF1084	

HG_11359	
Atha_AT4G16510_1_YbaK_aminoacyl_tRNA_synthetase_associated_domain	
Ttra_11513T0_11513_YbaK_prolyl_tRNA_synthetase_associated_domain_containing_protein_421_aa	
Rfil_569377779	Rfil_569382395	Rfil_569321436	

HG_14135	
This group of homology does not contain any annotated genome

HG_42949	
This group of homology does not contain any annotated genome

HG_7255	
Atha_AT4G34150_1_Calcium_dependent_lipid_binding_CaLB_domain_family_protein	

HG_39428	
This group of homology does not contain any annotated genome

HG_34200	
Rfil_569383110	

HG_22961	
Scer_YER109C_Transcription_factor_required_for_flocculation_diploid_filamentous_growth_and_haploid_invasive_growth_genome_reference_strain_S288C_and_most_laboratory_strains_have_a_mutation_in_this_gene_Source_SGD_Acc_S000000911_FLO8_SGD	

HG_12116	
Scer_YGR203W_Phosphatase_with_sequence_similarity_to_Cdc25p_Arr2p_and_Mih1p_member_of_the_single_domain_rhodanese_homology_superfamily_green_fluorescent_protein_GFP_fusion_protein_localizes_to_both_the_cytoplasm_and_the_nucleus_Source_SGD_Acc_S000003435_YCH1_SGD	Scer_YPR200C_Arsenate_reductase_required_for_arsenate_resistance_converts_arsenate_to_arsenite_which_can_then_be_exported_from_cells_by_Arr3p_Source_SGD_Acc_S000006404_ARR2_SGD	
Ttra_04659T0_04659	
Rfil_569382626	

HG_32599	
Ttra_10981T0_10981	

HG_27792	
This group of homology does not contain any annotated genome

HG_64008	
Ttra_04833T0_04833	

HG_20468	
Atha_AT5G50970_1_transducin_family_protein_WD_40_repeat_family_protein	Atha_AT5G19920_1_Transducin_WD40_repeat_like_superfamily_protein	

HG_12749	
Atha_AT3G52570_1_alpha_beta_Hydrolases_superfamily_protein	Atha_AT4G10030_1_alpha_beta_Hydrolases_superfamily_protein	

HG_15010	
Scer_YJL108C_Pheromone_regulated_protein_proposed_to_be_involved_in_mating_predicted_to_have_5_transmembrane_segments_induced_by_treatment_with_8_methoxypsoralen_and_UVA_irradiation_Source_SGD_Acc_S000003644_PRM10_SGD	

HG_18219	
Scer_YDL231C_Zinc_finger_protein_containing_five_transmembrane_domains_null_mutant_exhibits_strongly_fragmented_vacuoles_and_sensitivity_to_brefeldin_A_a_drug_which_is_known_to_affect_intracellular_transport_Source_SGD_Acc_S000002390_BRE4_SGD	Scer_YGL140C_Putative_protein_of_unknown_function_non_essential_gene_contains_multiple_predicted_transmembrane_domains_Source_SGD_Acc_S000003108	

HG_10625	
Atha_AT1G48270_1_GCR1_G_protein_coupled_receptor_1	
Ttra_02069T0_02069	
Rfil_569364773	Rfil_569434510_cAMP_receptor_like_protein_Reticulomyxa_filosa	

HG_42347	
This group of homology does not contain any annotated genome

HG_6623	
Atha_AT3G09600_1_Homeodomain_like_superfamily_protein	Atha_AT1G01520_1_Homeodomain_like_superfamily_protein	Atha_AT5G02840_1_LCL1_LHY_CCA1_like_1	Atha_AT5G52660_2_Homeodomain_like_superfamily_protein	Atha_AT4G01280_2_Homeodomain_like_superfamily_protein	Atha_AT1G01060_1_LHY_LHY1_Homeodomain_like_superfamily_protein	Atha_AT2G46830_1_CCA1_circadian_clock_associated_1	Atha_AT5G37260_1_RVE2_CIR1_Homeodomain_like_superfamily_protein	Atha_AT1G18330_2_EPR1_RVE7_Homeodomain_like_superfamily_protein	Atha_AT3G10113_1_Homeodomain_like_superfamily_protein	Atha_AT5G17300_1_RVE1_Homeodomain_like_superfamily_protein	
Rfil_569382072	Rfil_569428333	

HG_27756	
This group of homology does not contain any annotated genome

HG_23449	
Atha_AT5G05310_3_TLC_ATP_ADP_transporter	

HG_64108	
This group of homology does not contain any annotated genome

HG_23480	
Ttra_12084T0_12084	

HG_14576	
Ttra_01600T0_01600	

HG_20463	
Scer_YGL247W_Essential_nuclear_envelope_integral_membrane_protein_required_for_nuclear_envelope_morphology_nuclear_pore_complex_localization_nuclear_export_exhibits_synthetic_lethal_genetic_interactions_with_genes_involved_in_lipid_metabolism_Source_SGD_Acc_S000003216_BRR6_SGD	Scer_YHR036W_Essential_nuclear_envelope_integral_membrane_protein_identified_as_a_suppressor_of_a_conditional_mutation_in_the_major_karyopherin_CRM1_homologous_to_and_interacts_with_Brr6p_a_nuclear_envelope_protein_involved_in_nuclear_export_Source_SGD_Acc_S000001078_BRL1_SGD	

HG_63892	
This group of homology does not contain any annotated genome

HG_14863	
This group of homology does not contain any annotated genome

HG_40277	
This group of homology does not contain any annotated genome

HG_19558	
Ttra_11915T0_11915	

HG_41718	
This group of homology does not contain any annotated genome

HG_17129	
Scer_YHR025W_Homoserine_kinase_conserved_protein_required_for_threonine_biosynthesis_expression_is_regulated_by_the_GCN4_mediated_general_amino_acid_control_pathway_Source_SGD_Acc_S000001067_THR1_SGD	

HG_13601	
Atha_AT4G30790_1_INVOLVED_IN_autophagy_EXPRESSED_IN_24_plant_structures_EXPRESSED_DURING_15_growth_stages_CONTAINS_InterPro_DOMAIN_s_Autophagy_related_protein_17_InterPro_IPR007240_Autophagy_related_protein_11_InterPro_IPR019460_Has_8793_Blast_hits_to_6268_proteins_in_570_species_Archae_89_Bacteria_657_Metazoa_4844_Fungi_808_Plants_441_Viruses_15_Other_Eukaryotes_1939_source_NCBI_BLink	

HG_30721	
This group of homology does not contain any annotated genome

HG_33095	
This group of homology does not contain any annotated genome

HG_30416	
This group of homology does not contain any annotated genome

HG_63902	
This group of homology does not contain any annotated genome

HG_19794	
Scer_YOR340C_RNA_polymerase_I_subunit_A43_Source_SGD_Acc_S000005867_RPA43_SGD	
Ttra_02939T0_02939_DNA_directed_RNA_polymerase_I_subunit_RPA43_329_aa	

HG_21648	
This group of homology does not contain any annotated genome

HG_44730	
This group of homology does not contain any annotated genome

HG_6241	
Scer_YNL316C_Prephenate_dehydratase_catalyzes_the_conversion_of_prephanate_to_phenylpyruvate_which_is_a_step_in_the_phenylalanine_biosynthesis_pathway_Source_SGD_Acc_S000005260_PHA2_SGD	
Atha_AT5G22630_1_ADT5_arogenate_dehydratase_5	Atha_AT1G08250_1_ADT6_arogenate_dehydratase_6	Atha_AT1G11790_1_ADT1_arogenate_dehydratase_1	Atha_AT3G07630_1_ADT2_arogenate_dehydratase_2	Atha_AT2G27820_1_PD1_ADT3_prephenate_dehydratase_1	Atha_AT3G44720_1_ADT4_arogenate_dehydratase_4	

HG_33141	
This group of homology does not contain any annotated genome

HG_64016	
This group of homology does not contain any annotated genome

HG_15195	
This group of homology does not contain any annotated genome

HG_6741	
Atha_AT1G75290_1_NAD_P_binding_Rossmann_fold_superfamily_protein	
Atha_AT1G75290_1_NAD_P_binding_Rossmann_fold_superfamily_protein	Atha_AT1G75280_1_NmrA_like_negative_transcriptional_regulator_family_protein	Atha_AT1G32100_1_ATPRR1_PRR1_pinoresinol_reductase_1	Atha_AT1G75300_1_NmrA_like_negative_transcriptional_regulator_family_protein	Atha_AT1G19540_1_NmrA_like_negative_transcriptional_regulator_family_protein	Atha_AT4G39230_1_NmrA_like_negative_transcriptional_regulator_family_protein	Atha_AT4G34540_1_NmrA_like_negative_transcriptional_regulator_family_protein	Atha_AT4G13660_1_ATPRR2_PRR2_pinoresinol_reductase_2	

HG_23475	
Atha_AT1G53760_1_unknown_protein_FUNCTIONS_IN_molecular_function_unknown_INVOLVED_IN_biological_process_unknown_LOCATED_IN_mitochondrion_plasma_membrane_plastid_membrane_EXPRESSED_IN_25_plant_structures_EXPRESSED_DURING_13_growth_stages_CONTAINS_InterPro_DOMAIN_s_Protein_of_unknown_function_DUF2343_InterPro_IPR018786_Has_171_Blast_hits_to_171_proteins_in_90_species_Archae_0_Bacteria_0_Metazoa_0_Fungi_127_Plants_41_Viruses_0_Other_Eukaryotes_3_source_NCBI_BLink	

HG_64116	
This group of homology does not contain any annotated genome

HG_11800	
This group of homology does not contain any annotated genome

HG_44748	
Ttra_05780T0_05780_methanol_dehydrogenase_regulatory_protein_357_aa	

HG_42883	
This group of homology does not contain any annotated genome

HG_42811	
This group of homology does not contain any annotated genome

HG_34208	
Atha_AT4G29660_1_EMB2752_embryo_defective_2752	

HG_30921	
This group of homology does not contain any annotated genome

HG_63933	
Ttra_02305T0_02305	

HG_21679	
Atha_AT1G28320_1_DEG15_protease_related	

HG_26351	
This group of homology does not contain any annotated genome

HG_21574	
Ttra_10883T0_10883	

HG_12839	
Atha_AT5G17660_1_tRNA_guanine_N_7_methyltransferase	
Ttra_00288T0_00288_tRNA_guanine_N_7_methyltransferase_228_aa	

HG_16326	
This group of homology does not contain any annotated genome

HG_11275	
Atha_AT1G16240_1_SYP51_ATSYP51_syntaxin_of_plants_51	Atha_AT1G79590_1_SYP52_ATSYP52_syntaxin_of_plants_52	Atha_AT1G16230_1_Target_SNARE_coiled_coil_domain_protein	Atha_AT1G16225_1_Target_SNARE_coiled_coil_domain_protein	
Ttra_03522T0_03522_Qc_SNARE_protein_249_aa	Ttra_02304T0_02304_syntaxin_8_243_aa	

HG_12155	
Scer_YBR239C_Transcriptional_regulator_of_nonfermentable_carbon_utilization_GFP_fusion_protein_localizes_to_cytoplasm_nucleus_null_mutation_affects_periodicity_of_transcriptional_and_metabolic_oscillation_plays_role_in_restricting_Ty1_transposition_Source_SGD_Acc_S000000443_ERT1_SGD	Scer_YJL103C_Putative_zinc_cluster_protein_of_unknown_function_proposed_to_be_involved_in_the_regulation_of_energy_metabolism_based_on_patterns_of_expression_and_sequence_analysis_Source_SGD_Acc_S000003639_GSM1_SGD	

HG_34157	
Ttra_06688T0_06688	
Rfil_569436642	

HG_32325	
This group of homology does not contain any annotated genome

HG_33036	
This group of homology does not contain any annotated genome

HG_14138	
Atha_AT5G04830_1_Nuclear_transport_factor_2_NTF2_family_protein	

HG_30547	
Ttra_02016T0_02016	

HG_27026	
Scer_YOL009C_Mitochondrial_outer_membrane_protein_required_for_transmission_of_mitochondria_to_daughter_cells_component_of_the_ERMES_complex_that_links_the_ER_to_mitochondria_may_influence_import_and_assembly_of_outer_membrane_beta_barrel_proteins_Source_SGD_Acc_S000005369_MDM12_SGD	

HG_9316	
Scer_YML064C_GTP_binding_protein_of_the_ras_superfamily_involved_in_termination_of_M_phase_controls_actomyosin_and_septin_dynamics_during_cytokinesis_Source_SGD_Acc_S000004529_TEM1_SGD	
Rfil_569371992_Reticulomyxa_filosa	Rfil_569380018_Reticulomyxa_filosa	Rfil_569340793	Rfil_569371983_ras_family_small_GTPase_partial_Reticulomyxa_filosa	Rfil_569395920_small_GTPase_Reticulomyxa_filosa	Rfil_569355259_Reticulomyxa_filosa	Rfil_569350176	Rfil_569436253	Rfil_569381831	Rfil_569352704_ras_family_small_GTPase_partial_Reticulomyxa_filosa	Rfil_569355255_ras_family_small_GTPase_Reticulomyxa_filosa	Rfil_569357811_GTP_binding_protein_SPG1_Reticulomyxa_filosa	Rfil_569364360_GTP_binding_protein_SPG1_Reticulomyxa_filosa	Rfil_569370009	

HG_19274	
This group of homology does not contain any annotated genome

HG_11544	
Rfil_569359743	Rfil_569363925_CorA_family_magnesium_ion_transporter_Reticulomyxa_filosa	Rfil_569413670_putative_magnesium_transporter_CorA_like_protein_partial_Reticulomyxa_filosa	Rfil_5694084873717_Reticulomyxa_filosa	Rfil_569440017_magnesium_and_cobalt_transport_protein_CorA_partial_Reticulomyxa_filosa	Rfil_569376562_Magnesium_transport_protein_corA_Reticulomyxa_filosa	Rfil_569353587	Rfil_569331949_Magnesium_transport_protein_corA_partial_Reticulomyxa_filosa	Rfil_569309359	Rfil_569317942	Rfil_5694051504995_partial_Reticulomyxa_filosa	Rfil_5694037265508_partial_Reticulomyxa_filosa	

HG_44725	
Rfil_5693984907276_partial_Reticulomyxa_filosa	Rfil_5694071134242_Reticulomyxa_filosa	

HG_42691	
This group of homology does not contain any annotated genome

HG_9816	
Atha_AT1G76250_1_unknown_protein_INVOLVED_IN_biological_process_unknown_LOCATED_IN_endomembrane_system_EXPRESSED_IN_6_plant_structures_EXPRESSED_DURING_4_anthesis_petal_differentiation_and_expansion_stage_Has_74_Blast_hits_to_74_proteins_in_16_species_Archae_0_Bacteria_0_Metazoa_1_Fungi_0_Plants_69_Viruses_0_Other_Eukaryotes_4_source_NCBI_BLink	

HG_44023	
This group of homology does not contain any annotated genome

HG_30301	
This group of homology does not contain any annotated genome

HG_11339	
Atha_AT3G62010_1_unknown_protein_LOCATED_IN_cellular_component_unknown_EXPRESSED_IN_23_plant_structures_EXPRESSED_DURING_15_growth_stages_Has_553_Blast_hits_to_216_proteins_in_93_species_Archae_0_Bacteria_124_Metazoa_193_Fungi_58_Plants_108_Viruses_0_Other_Eukaryotes_70_source_NCBI_BLink	
Ttra_03258T0_03258	
Rfil_569439660	Rfil_5694153610812_partial_Reticulomyxa_filosa	Rfil_569424492	

HG_7253	
Scer_YPL019C_Subunit_of_the_vacuolar_transporter_chaperone_VTC_complex_involved_in_membrane_trafficking_vacuolar_polyphosphate_accumulation_microautophagy_and_non_autophagic_vacuolar_fusion_Source_SGD_Acc_S000005940_VTC3_SGD	Scer_YFL004W_Subunit_of_the_vacuolar_transporter_chaperone_VTC_complex_involved_in_membrane_trafficking_vacuolar_polyphosphate_accumulation_microautophagy_and_non_autophagic_vacuolar_fusion_Source_SGD_Acc_S000001890_VTC2_SGD	Scer_YER072W_Subunit_of_the_vacuolar_transporter_chaperone_VTC_complex_involved_in_membrane_trafficking_vacuolar_polyphosphate_accumulation_microautophagy_and_non_autophagic_vacuolar_fusion_also_has_mRNA_binding_activity_Source_SGD_Acc_S000000874_VTC1_SGD	Scer_YJL012C_Vacuolar_membrane_polyphosphate_polymerase_subunit_of_the_vacuolar_transporter_chaperone_VTC_complex_involved_in_synthesis_and_transfer_of_polyP_to_the_vacuole_regulates_membrane_trafficking_role_in_non_autophagic_vacuolar_fusion_Source_SGD_Acc_S000003549_VTC4_SGD	
Ttra_01721T0_01721	
Rfil_569358654_vacuolar_transporter_chaperone_4_partial_Reticulomyxa_filosa	

HG_44792	
Ttra_07567T0_07567	
Rfil_5694144141221_Reticulomyxa_filosa	

HG_9914	
This group of homology does not contain any annotated genome

HG_14507	
Atha_AT5G66930_3_unknown_protein_FUNCTIONS_IN_molecular_function_unknown_INVOLVED_IN_biological_process_unknown_LOCATED_IN_cellular_component_unknown_EXPRESSED_IN_24_plant_structures_EXPRESSED_DURING_15_growth_stages_CONTAINS_InterPro_DOMAIN_s_Protein_of_unknown_function_DUF1649_InterPro_IPR012445_Has_247_Blast_hits_to_247_proteins_in_111_species_Archae_0_Bacteria_0_Metazoa_89_Fungi_83_Plants_58_Viruses_0_Other_Eukaryotes_17_source_NCBI_BLink	

HG_16065	
Atha_AT5G55610_1_unknown_protein_LOCATED_IN_mitochondrion_chloroplast_plastid_membrane_EXPRESSED_IN_25_plant_structures_EXPRESSED_DURING_13_growth_stages_Has_1807_Blast_hits_to_1807_proteins_in_277_species_Archae_0_Bacteria_0_Metazoa_736_Fungi_347_Plants_385_Viruses_0_Other_Eukaryotes_339_source_NCBI_BLink	

HG_42637	
This group of homology does not contain any annotated genome

HG_18217	
Atha_AT3G21865_1_PEX22_peroxin_22	

HG_12760	
This group of homology does not contain any annotated genome

HG_44756	
Atha_AT1G26330_2_DNA_binding	

HG_7134	
Atha_AT5G06440_4_FUNCTIONS_IN_molecular_function_unknown_INVOLVED_IN_biological_process_unknown_LOCATED_IN_mitochondrion_EXPRESSED_IN_22_plant_structures_EXPRESSED_DURING_12_growth_stages_BEST_Arabidopsis_thaliana_protein_match_is_Polyketide_cyclase_dehydrase_and_lipid_transport_superfamily_protein_TAIR_AT3G11720_3	Atha_AT3G11720_3_Polyketide_cyclase_dehydrase_and_lipid_transport_superfamily_protein	

HG_9619	
Ttra_10133T0_10133_major_facilitator_superfamily_transporter_493_aa	

HG_63941	
Ttra_01805T0_01805	

HG_42327	
Ttra_03959T0_03959	

HG_26920	
Ttra_03426T0_03426	

HG_60801	
Ttra_00483T0_00483	

HG_17332	
Atha_AT4G32050_1_neurochondrin_family_protein	

HG_4331	
This group of homology does not contain any annotated genome

HG_42035	
This group of homology does not contain any annotated genome

HG_33026	
This group of homology does not contain any annotated genome

HG_15795	
Scer_YLR149C_Putative_protein_of_unknown_function_overexpression_causes_a_cell_cycle_delay_or_arrest_null_mutation_results_in_a_decrease_in_plasma_membrane_electron_transport_YLR149C_is_not_an_essential_gene_Source_SGD_Acc_S000004139	

HG_33008	
Rfil_569421871	

HG_9620	
This group of homology does not contain any annotated genome

HG_26769	
This group of homology does not contain any annotated genome

HG_20115	
Scer_YBR166C_Prephenate_dehydrogenase_involved_in_tyrosine_biosynthesis_expression_is_dependent_on_phenylalanine_levels_Source_SGD_Acc_S000000370_TYR1_SGD	

HG_44769	
This group of homology does not contain any annotated genome

HG_44833	
Ttra_05954T0_05954	

HG_11106	
Atha_AT1G48380_2_RHL1_HYP7_root_hair_initiation_protein_root_hairless_1_RHL1	
Ttra_01630T0_01630	

HG_34196	
This group of homology does not contain any annotated genome

HG_63954	
This group of homology does not contain any annotated genome

HG_22403	
Ttra_10222T0_10222	
Rfil_569429466	

HG_44815	
Ttra_10609T0_10609_alanine_racemase_domain_containing_protein_464_aa	
Rfil_569368279_putative_amino_acid_aldolase_or_racemase_Reticulomyxa_filosa	

HG_44710	
This group of homology does not contain any annotated genome

HG_10480	
Scer_YJL129C_Component_of_the_Trk1p_Trk2p_potassium_transport_system_180_kDa_high_affinity_potassium_transporter_phosphorylated_in_vivo_and_interacts_physically_with_the_phosphatase_Ppz1p_suggesting_Trk1p_acitivy_is_regulated_by_phosphorylation_Source_SGD_Acc_S000003665_TRK1_SGD	Scer_YKR050W_Component_of_the_Trk1p_Trk2p_potassium_transport_system_Source_SGD_Acc_S000001758_TRK2_SGD	
Atha_AT4G10310_1_HKT1_ATHKT1_high_affinity_K_transporter_1	
Ttra_09040T0_09040	

HG_32997	
This group of homology does not contain any annotated genome

HG_64068	
Ttra_03759T0_03759	

HG_20456	
Scer_YGR157W_Phosphatidylethanolamine_methyltransferase_PEMT_catalyzes_the_first_step_in_the_conversion_of_phosphatidylethanolamine_to_phosphatidylcholine_during_the_methylation_pathway_of_phosphatidylcholine_biosynthesis_Source_SGD_Acc_S000003389_CHO2_SGD	
Ttra_10733T0_10733_phosphatidylethanolamine_methyltransferase_720_aa	

HG_59107	
Ttra_00129T0_00129_GNAT_family_Acetyltransferase_525_aa	

HG_14920	
Atha_AT4G02485_1_2_oxoglutarate_2OG_and_Fe_II_dependent_oxygenase_superfamily_protein	

HG_12204	
This group of homology does not contain any annotated genome

HG_32992	
This group of homology does not contain any annotated genome

HG_9618	
Ttra_05271T0_05271	Ttra_04301T0_04301	Ttra_04087T0_04087	Ttra_04942T0_04942_transcription_factor_323_aa	
Rfil_5694130611783_partial_Reticulomyxa_filosa	Rfil_5693984887274_partial_Reticulomyxa_filosa	Rfil_5693971757691_partial_Reticulomyxa_filosa	

HG_38736	
This group of homology does not contain any annotated genome

HG_12714	
Scer_YKL034W_Golgi_localized_RING_finger_ubiquitin_ligase_E3_involved_in_ubiquitinating_and_sorting_membrane_proteins_that_contain_polar_transmembrane_domains_to_multivesicular_bodies_for_delivery_to_the_vacuole_for_quality_control_purposes_Source_SGD_Acc_S000001517_TUL1_SGD	
Atha_AT4G28370_1_RING_U_box_superfamily_protein	Atha_AT2G20650_1_RING_U_box_superfamily_protein	
Ttra_04857T0_04857	
Rfil_569424693_zinc_finger_C3HC4_type_domain_containing_protein_Reticulomyxa_filosa	

HG_42981	
This group of homology does not contain any annotated genome

HG_64163	
Ttra_02556T0_02556	

HG_12832	
Atha_AT1G80230_1_Rubredoxin_like_superfamily_protein	Atha_AT3G15640_1_Rubredoxin_like_superfamily_protein	Atha_AT1G52710_1_Rubredoxin_like_superfamily_protein	
Ttra_10647T0_10647	
Rfil_569385604	

HG_17271	
Scer_YOR296W_Putative_protein_of_unknown_function_green_fluorescent_protein_GFP_fusion_protein_localizes_to_the_cytoplasm_expressed_during_copper_starvation_YOR296W_is_not_an_essential_gene_Source_SGD_Acc_S000005822	

HG_25825	
Ttra_02063T0_02063	

HG_20469	
This group of homology does not contain any annotated genome

HG_19390	
Ttra_11769T0_11769	

HG_14541	
Atha_AT2G25680_1_MOT1_molybdate_transporter_1	Atha_AT1G80310_1_sulfate_transmembrane_transporters	

HG_44841	
Rfil_569378606	

HG_42840	
Ttra_00032T0_00032	

HG_30886	
Ttra_03736T0_03736_alkane_1_monooxygenase_461_aa	

HG_22926	
This group of homology does not contain any annotated genome

HG_22893	
Scer_YAL010C_Subunit_of_both_the_ERMES_complex_that_links_the_ER_to_mitochondria_and_of_the_mitochondrial_sorting_and_assembly_machinery_SAM_complex_that_functions_in_import_and_assembly_of_outer_membrane_beta_barrel_proteins_Source_SGD_Acc_S000000008_MDM10_SGD	

HG_20105	
This group of homology does not contain any annotated genome

HG_44759	
This group of homology does not contain any annotated genome

HG_40347	
This group of homology does not contain any annotated genome

HG_33813	
Rfil_569439126	

HG_34186	
This group of homology does not contain any annotated genome

HG_30522	
This group of homology does not contain any annotated genome

HG_14746	
Scer_YJR100C_Putative_protein_of_unknown_function_non_tagged_protein_is_detected_in_purified_mitochondria_in_high_throughput_studies_similar_to_murine_NOR1_null_mutant_is_viable_and_displays_elevated_frequency_of_mitochondrial_genome_loss_Source_SGD_Acc_S000003861_AIM25_SGD	
Atha_AT2G04940_1_scramblase_related	

HG_8440	
Atha_AT4G36730_1_GBF1_G_box_binding_factor_1	Atha_AT5G60830_1_AtbZIP70_bZIP70_basic_leucine_zipper_70	Atha_AT4G01120_1_GBF2_ATBZIP54_G_box_binding_factor_2	Atha_AT1G32150_1_bZIP68_AtbZIP68_basic_region_leucine_zipper_transcription_factor_68	Atha_AT3G30530_1_ATBZIP42_bZIP42_basic_leucine_zipper_42	Atha_AT2G35530_1_bZIP16_AtbZIP16_basic_region_leucine_zipper_transcription_factor_16	Atha_AT2G46270_1_GBF3_G_box_binding_factor_3	Atha_AT5G15830_1_AtbZIP3_bZIP3_basic_leucine_zipper_3	Atha_AT2G04038_1_AtbZIP48_bZIP48_basic_leucine_zipper_48	Atha_AT5G38800_1_AtbZIP43_bZIP43_basic_leucine_zipper_43	Atha_AT1G68880_1_AtbZIP_bZIP_basic_leucine_zipper_8	Atha_AT5G08141_1_AtbZIP75_bZIP75_basic_leucine_zipper_75	

HG_38644	
This group of homology does not contain any annotated genome

HG_30986	
This group of homology does not contain any annotated genome

HG_39578	
This group of homology does not contain any annotated genome

HG_34214	
Atha_AT3G51790_1_ATG1_TG1_transmembrane_protein_G1P_related_1	

HG_25510	
This group of homology does not contain any annotated genome

HG_10434	
This group of homology does not contain any annotated genome

HG_38880	
This group of homology does not contain any annotated genome

HG_34163	
Ttra_04379T0_04379	
Rfil_5694084803727_Reticulomyxa_filosa	

HG_15708	
Scer_YJL057C_Putative_serine_threonine_kinase_expression_is_induced_during_mild_heat_stress_deletion_mutants_are_hypersensitive_to_copper_sulphate_and_resistant_to_sorbate_interacts_with_an_N_terminal_fragment_of_Sst2p_Source_SGD_Acc_S000003593_IKS1_SGD	
Ttra_04829T0_04829_IKS_protein_kinase_693_aa	
Rfil_569366005_protein_kinase_domain_containing_protein_partial_Reticulomyxa_filosa	

HG_19098	
Ttra_02861T0_02861	Ttra_05707T0_05707	

HG_18210	
Atha_AT3G18380_2_sequence_specific_DNA_binding_transcription_factors_sequence_specific_DNA_binding	Atha_AT1G15215_2_BEST_Arabidopsis_thaliana_protein_match_is_sequence_specific_DNA_binding_transcription_factors_sequence_specific_DNA_binding_TAIR_AT3G18380_1_Has_89_Blast_hits_to_86_proteins_in_16_species_Archae_0_Bacteria_0_Metazoa_0_Fungi_0_Plants_89_Viruses_0_Other_Eukaryotes_0_source_NCBI_BLink	

HG_30963	
This group of homology does not contain any annotated genome

HG_30417	
This group of homology does not contain any annotated genome

HG_17794	
Ttra_09462T0_09462	

HG_64035	
This group of homology does not contain any annotated genome

HG_20118	
Ttra_04752T0_04752	
Rfil_5694063974517_Reticulomyxa_filosa	

HG_30840	
Ttra_02278T0_02278	

HG_30671	
This group of homology does not contain any annotated genome

HG_27014	
Ttra_03057T0_03057	

HG_15639	
Atha_AT3G23900_1_RNA_recognition_motif_RRM_containing_protein	

HG_20477	
Atha_AT4G12340_1_copper_ion_binding	

HG_15703	
This group of homology does not contain any annotated genome

HG_17092	
Atha_AT3G59520_1_ATRBL13_RBL13_RHOMBOID_like_protein_13	
Rfil_569397627_rhomboid_domain_containing_protein_Reticulomyxa_filosa	

HG_27783	
This group of homology does not contain any annotated genome

HG_21918	
Atha_AT5G66810_1_CONTAINS_InterPro_DOMAIN_s_CTLH_C_terminal_LisH_motif_InterPro_IPR006595_BEST_Arabidopsis_thaliana_protein_match_is_LisH_and_RanBPM_domains_containing_protein_TAIR_AT1G61150_1_Has_333_Blast_hits_to_242_proteins_in_88_species_Archae_0_Bacteria_0_Metazoa_104_Fungi_47_Plants_152_Viruses_0_Other_Eukaryotes_30_source_NCBI_BLink	

HG_21644	
This group of homology does not contain any annotated genome

HG_54792	
This group of homology does not contain any annotated genome

HG_64030	
This group of homology does not contain any annotated genome

HG_13820	
Scer_YML106W_Major_orotate_phosphoribosyltransferase_OPRTase_isozyme_that_catalyzes_the_fifth_enzymatic_step_in_de_novo_biosynthesis_of_pyrimidines_converting_orotate_into_orotidine_5_phosphate_minor_OPRTase_encoded_by_URA10_Source_SGD_Acc_S000004574_URA5_SGD	Scer_YMR271C_Minor_orotate_phosphoribosyltransferase_OPRTase_isozyme_that_catalyzes_the_fifth_enzymatic_step_in_the_de_novo_biosynthesis_of_pyrimidines_converting_orotate_into_orotidine_5_phosphate_major_OPRTase_encoded_by_URA5_Source_SGD_Acc_S000004884_URA10_SGD	

HG_31000	
This group of homology does not contain any annotated genome

HG_39363	
This group of homology does not contain any annotated genome

HG_32923	
This group of homology does not contain any annotated genome

HG_13615	
Scer_YBR030W_Ribosomal_lysine_methyltransferase_specific_for_monomethylation_of_Rpl42ap_and_Rpl42bp_lysine_40_nuclear_SET_domain_containing_protein_Source_SGD_Acc_S000000234_RKM3_SGD	
Atha_AT3G56570_1_SET_domain_containing_protein	

HG_39481	
This group of homology does not contain any annotated genome

HG_17976	
Atha_AT5G24630_6_BIN4_double_stranded_DNA_binding	

HG_13838	
This group of homology does not contain any annotated genome

HG_17220	
Ttra_08948T0_08948_PQ_loop_repeat_protein_288_aa	

HG_11563	
Scer_YLR435W_Protein_with_a_potential_role_in_pre_rRNA_processing_Source_SGD_Acc_S000004427_TSR2_SGD	
Atha_AT5G27990_1_Pre_rRNA_processing_protein_TSR2_conserved_region	Atha_AT3G22510_1_Pre_rRNA_processing_protein_TSR2_conserved_region	
Ttra_04972T0_04972	

HG_7260	
Scer_YBR287W_Protein_of_unknown_function_green_fluorescent_protein_GFP_fusion_protein_localizes_to_the_ER_YBR287W_is_not_an_essential_gene_Source_SGD_Acc_S000000491	
Atha_AT1G71090_1_Auxin_efflux_carrier_family_protein	Atha_AT5G65980_1_Auxin_efflux_carrier_family_protein	Atha_AT1G76520_1_Auxin_efflux_carrier_family_protein	Atha_AT1G76530_1_Auxin_efflux_carrier_family_protein	Atha_AT2G17500_1_Auxin_efflux_carrier_family_protein	Atha_AT5G01990_1_Auxin_efflux_carrier_family_protein	Atha_AT1G20925_1_Auxin_efflux_carrier_family_protein	
Ttra_01108T0_01108	

HG_42797	
Scer_YCL012C_Putative_protein_of_unknown_function_orthologs_are_present_in_S_bayanus_S_paradoxus_and_Ashbya_gossypii_YCL012C_is_not_an_essential_gene_Source_SGD_Acc_S000029705	

HG_10301	
Atha_AT3G60450_1_Phosphoglycerate_mutase_family_protein	Atha_AT3G60440_1_Phosphoglycerate_mutase_family_protein	Atha_AT3G60420_2_Phosphoglycerate_mutase_family_protein	

HG_34135	
This group of homology does not contain any annotated genome

HG_30543	
This group of homology does not contain any annotated genome

HG_25600	
This group of homology does not contain any annotated genome

HG_19239	
Ttra_04958T0_04958_endonuclease_exonuclease_phosphatase_352_aa	
Rfil_569360704	

HG_17407	
Atha_AT4G00755_1_F_box_family_protein	

HG_19303	
This group of homology does not contain any annotated genome

HG_64025	
This group of homology does not contain any annotated genome

HG_44826	
Rfil_569361884	

HG_42656	
This group of homology does not contain any annotated genome

HG_41261	
This group of homology does not contain any annotated genome

HG_20467	
Atha_AT3G12590_1_unknown_protein_INVOLVED_IN_biological_process_unknown_LOCATED_IN_chloroplast_Has_50_Blast_hits_to_41_proteins_in_15_species_Archae_0_Bacteria_0_Metazoa_2_Fungi_0_Plants_43_Viruses_0_Other_Eukaryotes_5_source_NCBI_BLink	
Ttra_06765T0_06765	

HG_16540	
Atha_AT5G56220_1_P_loop_containing_nucleoside_triphosphate_hydrolases_superfamily_protein	Atha_AT4G23440_1_Disease_resistance_protein_TIR_NBS_class	

HG_42879	
This group of homology does not contain any annotated genome

HG_39422	
This group of homology does not contain any annotated genome

HG_22240	
Scer_YNL131W_Component_of_the_TOM_translocase_of_outer_mitochondrial_membrane_complex_responsible_for_initial_import_of_mitochondrially_directed_proteins_acts_as_a_receptor_for_precursor_proteins_and_mediates_interaction_between_TOM_and_TIM_complexes_Source_SGD_Acc_S000005075_TOM22_SGD	

HG_10286	
This group of homology does not contain any annotated genome

HG_32521	
This group of homology does not contain any annotated genome

HG_8576	
Atha_AT2G32230_1_PRORP1_proteinaceous_RNase_P_1	Atha_AT2G16650_1_PRORP2_proteinaceous_RNase_P_2	Atha_AT4G21900_1_PRORP3_proteinaceous_RNase_P_3	Atha_AT5G60430_1_drug_transmembrane_transporters_antiporters	
Rfil_569372576	Rfil_5694003386665_Reticulomyxa_filosa	

HG_15729	
Ttra_09499T0_09499	Ttra_06512T0_06512	
Rfil_5694101243043_Reticulomyxa_filosa	

HG_14985	
Atha_AT5G19430_1_RING_U_box_superfamily_protein	Atha_AT5G12310_1_RING_U_box_superfamily_protein	

HG_14503	
Ttra_04222T0_04222_CBS_domain_containing_protein_321_aa	Ttra_01365T0_01365	Ttra_03888T0_03888	

HG_12502	
Ttra_02648T0_02648	
Rfil_569427584	Rfil_5694046785166_partial_Reticulomyxa_filosa	Rfil_569436233	Rfil_5694049075079_Reticulomyxa_filosa	Rfil_569354280	Rfil_5694049015082_Reticulomyxa_filosa	Rfil_5693940428643_partial_Reticulomyxa_filosa	Rfil_569373998	Rfil_569378165	

HG_63924	
Rfil_569440300_putative_Nudix_hydrolase_yfcD_partial_Reticulomyxa_filosa	

HG_20444	
Rfil_569326097_hydroxymethylglutaryl_CoA_reductase_degradative_family_protein_Reticulomyxa_filosa	

HG_11025	
Scer_YMR055C_Mitotic_exit_network_regulator_forms_GTPase_activating_Bfa1p_Bub2p_complex_that_binds_Tem1p_and_spindle_pole_bodies_blocks_cell_cycle_progression_before_anaphase_in_response_to_spindle_and_kinetochore_damage_Source_SGD_Acc_S000004659_BUB2_SGD	
Rfil_569414919_rab_domain_containing_cell_division_control_protein_Reticulomyxa_filosa	Rfil_569367957_RabGAP_TBC_domain_containing_protein_partial_Reticulomyxa_filosa	Rfil_569366826_RabGAP_TBC_domain_containing_protein_Reticulomyxa_filosa	Rfil_569406341_cell_division_control_protein_Reticulomyxa_filosa	Rfil_569357965_cell_division_control_protein_partial_Reticulomyxa_filosa	Rfil_569365777_RabGAP_TBC_domain_containing_protein_partial_Reticulomyxa_filosa	Rfil_569366827	Rfil_569422671	

HG_1513	
This group of homology does not contain any annotated genome

HG_31162	
Ttra_09866T0_09866	

HG_64102	
This group of homology does not contain any annotated genome

HG_11489	
This group of homology does not contain any annotated genome

HG_44839	
This group of homology does not contain any annotated genome

HG_40732	
This group of homology does not contain any annotated genome

HG_33009	
This group of homology does not contain any annotated genome

HG_17948	
This group of homology does not contain any annotated genome

HG_15706	
Rfil_5694086093666_Reticulomyxa_filosa	

HG_42682	
This group of homology does not contain any annotated genome

HG_32962	
This group of homology does not contain any annotated genome

HG_17961	
This group of homology does not contain any annotated genome

HG_44834	
Ttra_06686T1_06686	Ttra_06686T0_06686	

HG_26888	
This group of homology does not contain any annotated genome

HG_30638	
Ttra_05569T0_05569_microtubule_interacting_and_transport_domain_containing_protein_315_aa	
