# Supplementary material for: Reconstruction of the ancestral metazoan genome reveals an increase in genomic novelty
Source: Nat Commun. 2018 Apr 30;9:1730. doi: 10.1038/s41467-018-04136-5 (PMC5928047; doi:10.1038/s41467-018-04136-5)
Supplement: Supplementary file 13 — Supplementary Data 10 [file 41467_2018_4136_MOESM13_ESM.zip › Node 2/Node 2 Novel all genes IDs.out]

HG_33878	Adig_00996	Sros_11257T0	Adig_17468	Sros_00460T0
HG_7011	Drer_042996_COX_assembly_mitochondrial_protein_1_homolog_S_cerevisiae_Source_ZFIN_Acc_ZDB_GENE_040426_2626_cmc1	Dpul_301518	Dmel_0032595_CG17996	Xtro_056611	Ggal_018612	Aque_222380	Tcas_270012169	Bflo_260832171	Skow_35614m	Hmag_219974	Znev_04510	Hrob_90227	Cele_017159_F01F1_2_Protein_F01F1_2_F01F1_2_mRNA_complete_cds_Source_RefSeq_mRNA_Acc_NM_065872	Bmal_170586256	Smim_2312_PREDICTED_COX_assembly_mitochondrial_protein_homolog_isoform_Apis_mellifera_gi_66552244_ref_XP_625180_1e_39_137	Avag_60733001	Smar_013735	Cgig_03621_COX_assembly_mitochondrial_like_protein_Source_UniProtKB_TrEMBL_Acc_K1PYM1	Avag_63891001	Avag_66896001	Lgig_99305	Sjap_0010680	Gsal_4839_cox_assembly_mitochondrial_protein_homolog	Sman_061580	Tadh_61103	Hmic_0116500	Avag_63900001	Acar_00013967	Sros_01408T0	Mmar_MMa26598	Mley_ML073234a	Avag_21831001
HG_9754	Bsch_g60837	Spur_022329_Ccdc62_1	Spur_003657_Ccdc62	Skow_45885m	Bflo_260820930	Hsap_Ensmbl0130783_coiled_coil_domain_containing_62_Source_HGNC_Symbol_Acc_30723_CCDC62	Cint_005500	Xtro_061223	Csav_017355	Cint_022138	Tadh_52689	Xtro_063652	Drer_077445_huntingtin_interacting_protein_1_related_a_Source_ZFIN_Acc_ZDB_GENE_040718_71_hip1ra	Cgig_22365_Coiled_coil_domain_containing_protein_60_Source_UniProtKB_TrEMBL_Acc_K1Q928	Nvec_39606_DUF164	Hmag_206317	Sros_04998T0	Csav_017356	Adig_12138
HG_23748	OcarG_5497	Mbre_27561	Hmag_218373
HG_65359	Pfuc_18977_1_03958_t1	Mbre_31767
HG_4475	Skow_14893m	Skow_13754m	Drer_016153_dystroglycan_1_Source_ZFIN_Acc_ZDB_GENE_021223_1_dag1	Dpul_300674	Dmel_0034072_Dg_Dystroglycan_Source_FlyBase_0034072	Mmar_MMa52023	Xtro_013038	Smim_61547_dystroglycan_putative_Ixodes_scapularis_gi_241842417_ref_XP_002415407_3e_158_494	Smim_22908_Dystroglycan_Acromyrmex_echinatior_gi_332016339_gb_EGI57252_6e_116_398	Skow_14894m	Znev_12029	Lgig_224800	Mmar_MMa21834	Nvec_10615_	Acar_00007094	Tcas_270009843	Spur_028775_Dag1	Smar_005048	Ctel_183589	Cgig_20032_Dystroglycan_Source_UniProtKB_TrEMBL_Acc_K1QS28	Spur_010116_DagL	Adig_05395	Pfuc_7982_1_67774_t1	Ggal_029887	Isca_ISCW015049-PA	Hmag_214199	Bflo_260810004	Ctel_198354	Adig_05394	Cele_000961_dgn_1_Protein_DGN_1_dgn_1_mRNA_complete_cds_Source_RefSeq_mRNA_Acc_NM_077425	Bmal_170571695	Bmal_170571697	Cele_018943_dgn_2_Protein_DGN_2_dgn_2_mRNA_complete_cds_Source_RefSeq_mRNA_Acc_NM_075852	Rcul_t01962	Cele_017221_dgn_3_Protein_DGN_3_dgn_3_mRNA_complete_cds_Source_RefSeq_mRNA_Acc_NM_075918	Adig_10683	Tadh_60041	Aque_217766	Tadh_56880	Nvec_12028_DAG1	Sros_08395T0	Lgig_59397	Hmag_222666	Hrob_188507	OcarG_856	Hmag_232607	Hrob_192208	Nvec_10616_	Hmag_221212	Hmag_222668	Hmag_222665	Spur_007757_Spur_007757	Ggal_033704	Hsap_Ensmbl0173402_dystroglycan_1_dystrophin_associated_glycoprotein_1_Source_HGNC_Symbol_Acc_2666_DAG1	Hmag_226953	Nvec_54440_P53_tetramer	Hrob_128674	Mmar_MMa33200
HG_20047	Cele_014179_ZK1010_5_Protein_ZK1010_5_ZK1010_5_mRNA_complete_cds_Source_RefSeq_mRNA_Acc_NM_067297	Skow_13432m	Ctel_108463	Ctel_56167	Adig_03771	Bflo_260786133	Sros_12527T0
HG_13585	OcarG_1034	Mbre_25569	Avag_55782001	Sros_09797T0	Mbre_33216	Avag_42337001	Sros_10136T0	Avag_05558001	Mbre_29954	Avag_21152001	Mbre_30506
HG_7640	Bsch_g24349	Tadh_55223	Bflo_260817262	Bsch_g4310	Cgig_27209	Avag_20062001	Tadh_51262	Avag_07910001	Tadh_59293	Bsch_g67403	Spur_007663_Hypp_1742	Ctel_210177	Mbre_27639	Sros_07425T0	Tadh_51589	Tadh_58683	Tadh_51586	Tadh_58684	Tadh_58793	Tadh_58794	Avag_07909001	Pfuc_7388_1_45645_t1	Skow_41401m	Tadh_58791	Tadh_58685	Tadh_58686	Sros_07424T0	Tadh_51588
HG_725	Bflo_260833440	Hmag_209971	Skow_40979m	Bsch_g11819	Bsch_g70786	Bsch_g14752	Bsch_g21112	Spur_010313_Gal_lec5	Skow_38982m	Spur_025414_Gal_lec15	Csav_019563	Cgig_23709_L_rhamnose_binding_lectin_CSL3_Source_UniProtKB_TrEMBL_Acc_K1RFT9	Skow_15416m	Pfuc_3533_1_23350_t1	Drer_092498_si_dkeyp_46h3_2_Source_ZFIN_Acc_ZDB_GENE_030131_7351_si_dkeyp_46h3_2	Drer_093704_si_dkeyp_46h3_8_Source_ZFIN_Acc_ZDB_GENE_060503_183_si_dkeyp_46h3_8	Skow_15413m	Adig_04574	Drer_087363_si_dkeyp_46h3_6_Source_ZFIN_Acc_ZDB_GENE_060503_90_si_dkeyp_46h3_6	OcarG_1856	Bflo_260809964	Bflo_260800499	Skow_15404m	Bflo_260809962	Bflo_260782329	Bflo_260807884	Csav_001024	Drer_086247_zgc_171781_Source_ZFIN_Acc_ZDB_GENE_080305_9_zgc_171781	Bflo_260794802	Cgig_23710_Rhamnose_binding_lectin_Source_UniProtKB_TrEMBL_Acc_K1RZ18	Cgig_18408_D_galactoside_specific_lectin_Source_UniProtKB_TrEMBL_Acc_K1Q201	Hmag_207792	Cgig_22783_L_rhamnose_binding_lectin_CSL3_Source_UniProtKB_TrEMBL_Acc_K1R6G9	Drer_088932_si_dkey_240e12_6_Source_ZFIN_Acc_ZDB_GENE_050208_367_si_dkey_240e12_6	Ctel_79233	Csav_001023	Adig_09923	Smim_51147_latrophilin_like_receptor_Tribolium_castaneum_gi_270016377_gb_EFA12823_3e_49_184	Csav_001025	Pfuc_39288_1_34115_t1	Cint_005102	Drer_093841_si_ch211_12h2_6_Source_ZFIN_Acc_ZDB_GENE_091117_31_si_ch211_12h2_6	Csav_001026	Drer_040574_eva_1_homolog_C_C_elegans_Source_HGNC_Symbol_Acc_13239_EVA1C_2_of_9	Cgig_18412_D_galactoside_specific_lectin_Source_UniProtKB_TrEMBL_Acc_K1R2F4	Cgig_21207_L_rhamnose_binding_lectin_CSL3_Source_UniProtKB_TrEMBL_Acc_K1R7V3	Cgig_27161_L_rhamnose_binding_lectin_CSL3_Source_UniProtKB_TrEMBL_Acc_K1QXA7	Ctel_207661	Drer_094478_si_ch1073_75o15_4_Source_ZFIN_Acc_ZDB_GENE_100922_199_si_ch1073_75o15_4	Nvec_32702_Gal_Lectin	Drer_088713_si_ch211_226h8_14_Source_ZFIN_Acc_ZDB_GENE_050208_470_si_ch211_226h8_14	Drer_088945_Uncharacterized_protein_Source_UniProtKB_TrEMBL_Acc_F1Q576_AL929192_2	Hmag_203003	Drer_096097_si_dkeyp_98a7_5_Source_ZFIN_Acc_ZDB_GENE_050208_360_si_dkeyp_98a7_5	Drer_088895_si_dkeyp_98a7_7_Source_ZFIN_Acc_ZDB_GENE_050208_520_si_dkeyp_98a7_7	Drer_090929_si_dkeyp_98a7_3_Source_ZFIN_Acc_ZDB_GENE_050208_679_si_dkeyp_98a7_3	Drer_089525_si_ch211_250e5_9_Source_ZFIN_Acc_ZDB_GENE_050208_350_si_ch211_250e5_9	Nvec_40636_Gal_Lectin	Drer_096159_si_dkeyp_98a7_4_Source_ZFIN_Acc_ZDB_GENE_050208_760_si_dkeyp_98a7_4	Nvec_21402_Gal_Lectin	Drer_094674_si_dkeyp_98a7_8_Source_ZFIN_Acc_ZDB_GENE_050208_600_si_dkeyp_98a7_8	Drer_088923_si_dkeyp_98a7_10_Source_ZFIN_Acc_ZDB_GENE_050208_527_si_dkeyp_98a7_10	Nvec_50238_	Nvec_47571_Gal_Lectin	Nvec_57428_Gal_Lectin	Pfuc_80053_1_56584_t1	Bsch_g51371	Nvec_25910_Gal_Lectin	Nvec_25909_Gal_Lectin	Nvec_5078_Gal_Lectin	Drer_087860_Uncharacterized_protein_Source_UniProtKB_TrEMBL_Acc_E9QGP7_AL929192_1	Bflo_260808815	Nvec_30196_Gal_Lectin	Nvec_51770_Gal_Lectin	Spur_002005_Gal_lec	Nvec_49597_Gal_Lectin	Drer_089516_Uncharacterized_protein_Source_UniProtKB_TrEMBL_Acc_E9QCA5_AL929192_3	Nvec_39050_Gal_Lectin	Drer_087584_si_dkeyp_98a7_9_Source_ZFIN_Acc_ZDB_GENE_050208_680_si_dkeyp_98a7_9	Bflo_260827445	Ctel_102020	Nvec_50239_	Mmar_MMa37389	Bflo_260786962	Hmag_203002	Nvec_51771_Gal_Lectin	Hmag_204753	Nvec_21403_Gal_Lectin	Cgig_17089_L_rhamnose_binding_lectin_CSL3_Source_UniProtKB_TrEMBL_Acc_K1QNT3	Drer_074538_si_dkey_179j5_5_Source_ZFIN_Acc_ZDB_GENE_070705_320_si_dkey_179j5_5	Nvec_21691_Gal_Lectin	Cgig_02405_D_galactoside_specific_lectin_Source_UniProtKB_TrEMBL_Acc_K1PTX2	Pfuc_14353_1_25297_t1	Drer_089869_eva_1_homolog_C_C_elegans_Source_HGNC_Symbol_Acc_13239_EVA1C_6_of_9	Hmag_214293	Drer_042063_si_ch211_145c1_1_Source_ZFIN_Acc_ZDB_GENE_070912_81_si_ch211_145c1_1	Pfuc_181128_1_50060_t1	Drer_078457_si_ch211_250e5_16_Source_ZFIN_Acc_ZDB_GENE_030131_6052_si_ch211_250e5_16	Hmag_201706	Bsch_g56272	Bflo_260782127	Hmag_205219	Bflo_260787648	Nvec_25911_Gal_Lectin	Adig_24742	Bflo_260811470	Adig_00036	Dpul_216409	Dpul_64361	Hmag_205800	Drer_094199_si_ch211_226h8_8_Source_ZFIN_Acc_ZDB_GENE_050208_695_si_ch211_226h8_8	Hmag_214292	Drer_093249_si_ch211_226h8_11_Source_ZFIN_Acc_ZDB_GENE_050208_629_si_ch211_226h8_11	Drer_077097_si_ch211_226h8_6_Source_ZFIN_Acc_ZDB_GENE_050208_456_si_ch211_226h8_6	Cgig_21415_L_rhamnose_binding_lectin_CSL3_Source_UniProtKB_TrEMBL_Acc_K1RI70	Drer_070166_eva_1_homolog_C_C_elegans_Source_HGNC_Symbol_Acc_13239_EVA1C_4_of_9	Hmag_202088	Drer_086221_si_ch211_226h8_4_Source_ZFIN_Acc_ZDB_GENE_050208_376_si_ch211_226h8_4	Hmag_214295	Bflo_260840275	Drer_094616_eva_1_homolog_C_C_elegans_Source_HGNC_Symbol_Acc_13239_EVA1C_8_of_9	Skow_32335m	Cgig_23496_Latrophilin_2_Source_UniProtKB_TrEMBL_Acc_K1QC40	Csav_016992	Mmar_MMa11779	Hmag_220988	Pfuc_9881_1_31843_t1	Drer_086529_eva_1_homolog_C_C_elegans_Source_HGNC_Symbol_Acc_13239_EVA1C_5_of_9	Csav_016991	Nvec_21670_Gal_Lectin	Bsch_g1465	Adig_23075	Cint_027431	Csav_016993	Hmag_217052	Bflo_260781909	Sros_01869T0	Dpul_308651	Pfuc_11840_1_68416_t1	Pfuc_5949_1_38244_t1	Csav_018455	Drer_097446_si_ch211_66i15_5_Source_ZFIN_Acc_ZDB_GENE_090313_122_si_ch211_66i15_5	Csav_018454	Drer_032156_eva_1_homolog_C_C_elegans_Source_HGNC_Symbol_Acc_13239_EVA1C_1_of_9	Csav_016994	Drer_061121_latrophilin_3_1_Source_ZFIN_Acc_ZDB_GENE_030131_7856_lphn3_1	Hmag_214294	Nvec_56596_Gal_Lectin	Hmag_211321	Drer_087583_si_ch211_226h8_13_Source_ZFIN_Acc_ZDB_GENE_050208_550_si_ch211_226h8_13	Ctel_216032	Drer_092219_si_ch211_250e5_16_Source_ZFIN_Acc_ZDB_GENE_030131_6052_si_ch211_250e5_16	Hmag_222793	Hmag_225312	Drer_092057_eva_1_homolog_C_C_elegans_Source_HGNC_Symbol_Acc_13239_EVA1C_7_of_9	Bflo_260811468	Odio_008554001	Drer_095741_DEAD_Asp_Glu_Ala_Asp_box_polypeptide_41_Source_ZFIN_Acc_ZDB_GENE_030131_1927_ddx41	Odio_008550001	Bflo_260813685	Pfuc_147356_1_13932_t1	Cint_003811	Mmar_MMa16657	Spur_001878_Gal_lec_Tm	Spur_022719_Gal_lec12	Csav_018456	Spur_014004_Gal_lec13	Hmag_205220	Spur_004831_Gal_lec2	Hmag_204365	Bflo_260783989	Ctel_227133	Hmag_208461	Pfuc_11001_1_24826_t1	Spur_021675_Gal_lec10	Pfuc_223259_1_72121_t1	Ctel_77625	Spur_009671_Hypp_1864	Odio_005543001	Nvec_47555_Gal_Lectin	Nvec_41167_Gal_Lectin	Nvec_20139_	Ctel_91811	Nvec_30074_PAN	Smim_81061_PREDICTED_latrophilin_Cirl_like_Acyrthosiphon_pisum_gi_328700235_ref_XP_001951425_2e_26_112	Spur_007565_Gal_lec4	Spur_018550_Gal_lec14	Bflo_260782759	Bflo_260807886	Spur_005763_Hypp_1600	Ctel_79798	Spur_018682_Gal_lec8	Nvec_3035_PAN	Bflo_260792446	Bsch_g60684	Hmag_214482	Pfuc_933_1_51126_t1	Odio_003618001	Spur_012302_Gal_lec6	Sros_08503T0	Spur_022595_Gal_lec11	Bsch_g54629	Spur_018683_Gal_lec9	Hmag_217630	Pfuc_6889_1_02322_t1	Pfuc_34404_1_48152_t1	Pfuc_3788_1_37698_t1	Drer_092702_si_dkeyp_20e4_8_Source_ZFIN_Acc_ZDB_GENE_050208_356_si_dkeyp_20e4_8	Hmag_200220	Nvec_34604_	Nvec_25912_	Nvec_56726_	Nvec_50237_	Nvec_54359_	Nvec_21433_	Nvec_45310_	Nvec_28501_	Nvec_26850_	Nvec_38189_	Nvec_6727_	Pfuc_5344_1_38121_t1
HG_6492	Mbre_31102	Bsch_g61015	Bsch_g64295	Bsch_g63972	Ggal_036324	Ggal_025547	Xtro_061736	Xtro_014710	Xtro_063061	Bflo_260808578	Hsap_Ensmbl0135338_Leber_congenital_amaurosis_5_Source_HGNC_Symbol_Acc_31923_LCA5	Skow_31693m	Bflo_260808588	Acar_00004449	Drer_076153_Leber_congenital_amaurosis_5_Source_ZFIN_Acc_ZDB_GENE_090313_268_lca5	Spur_015975_Lca5	Ctel_225671	Nvec_52978_	OcarG_4605	Znev_05437	Tcas_270008054	Dmel_0036687_CG6652	Sros_04850T0	Odio_002450001	Acar_00021118	Xtro_059615	Acar_00005308	Ggal_025931	Acar_00019403	Hmag_219042	Adig_03100	Hrob_187921	Lgig_98433	Bflo_260835198	Hsap_Ensmbl0157578_Leber_congenital_amaurosis_5_like_Source_HGNC_Symbol_Acc_1255_LCA5L	Smim_27050_Trafficking_protein_particle_complex_subunit_3_Acromyrmex_echinatior_gi_332031512_gb_EGI70984_6e_05_47_4
HG_4799	Bsch_g10947	Bsch_g51666	Cint_008479	Csav_014446	Csav_014445	Drer_067799_transmembrane_protein_164_Source_HGNC_Symbol_Acc_26217_TMEM164	Hsap_Ensmbl0157600_transmembrane_protein_164_Source_HGNC_Symbol_Acc_26217_TMEM164	Hrob_183886	Acar_00020638	Xtro_027170	Smar_005365	Bflo_260796313	Ggal_013094	Bflo_260796327	Sman_146490	Sjap_0209210	Rcul_t22928	Smim_29266_PREDICTED_transmembrane_protein_164_Taeniopygia_guttata_gi_224098101_ref_XP_002197719_2e_85_268	Lgig_95111	Tcas_270006535	Gsal_13926_transmembrane_protein_164_like	Dpul_61547	Emul_05360	Egra_09741	Avag_08442001	Aque_227433	Isca_ISCW002917-PA	Ctel_93026	Tspi_316971529	Lgig_55380	Spur_006967_Tmem164	Hrob_133970	Dmel_0033054_CG14591	Cele_007959_C35C5_10_Protein_C35C5_10_isoform_b_Source_RefSeq_mRNA_Acc_NM_001129643	OcarG_7931	Znev_05507	Tadh_38465	OcarG_7932	Bmal_170589800	Gsal_13925_transmembrane_protein_164_like	Aque_228756	Odio_011828001	Acar_00018119	Acar_00012648	Hmag_222164	Adig_23971	Tcas_270006534	Tspi_316954537	Cgig_18086	Pfuc_3427_1_44660_t1	Mbre_12589
HG_8848	Bsch_g23330	Drer_039824_coiled_coil_domain_containing_89_Source_HGNC_Symbol_Acc_26762_CCDC89	Spur_003888_Ccdc89	Skow_37292m	Acar_00021261	Ctel_136474	Lgig_202210	Cgig_08129_Coiled_coil_domain_containing_protein_89_Source_UniProtKB_TrEMBL_Acc_K1QSD1	Xtro_009629	Nvec_37783_	Ggal_022737	Hsap_Ensmbl0179071_coiled_coil_domain_containing_89_Source_HGNC_Symbol_Acc_26762_CCDC89	Adig_14456	Odio_011576001	OcarG_2760	Ctel_203410	Sros_00396T0	Pfuc_4280_1_16333_t1	Pfuc_54942_1_34571_t1	Smar_010796	OcarG_2759	Pfuc_13685_1_46665_t1
HG_2990	Drer_057731_SHC_Src_homology_2_domain_containing_transforming_protein_3_Source_HGNC_Symbol_Acc_18181_SHC3	Sros_05060T0	Cint_013182	Skow_11803m	Avag_42875001	Smar_009841	Drer_075437_SHC_Src_homology_2_domain_containing_transforming_protein_1_Source_ZFIN_Acc_ZDB_GENE_030131_2538_shc1	Bmal_170579404	Ggal_001966	Spur_020703_Spur_020703	Hsap_Ensmbl0160691_SHC_Src_homology_2_domain_containing_transforming_protein_1_Source_HGNC_Symbol_Acc_10840_SHC1	Adig_18372	Rcul_t34408	Ggal_017365	Avag_02644001	Spur_002474_Shc1_1	Avag_54278001	Hsap_Ensmbl0148082_SHC_Src_homology_2_domain_containing_transforming_protein_3_Source_HGNC_Symbol_Acc_18181_SHC3	Hsap_Ensmbl0185634_SHC_Src_homology_2_domain_containing_family_member_4_Source_HGNC_Symbol_Acc_16743_SHC4	Bsch_g1995	Acar_00015565	Ggal_011095	Xtro_033635	Hsap_Ensmbl0129946_SHC_Src_homology_2_domain_containing_transforming_protein_2_Source_HGNC_Symbol_Acc_29869_SHC2	Ggal_008011	Xtro_014356	Xtro_016941	Acar_00005868	Drer_062080_SHC_Src_homology_2_domain_containing_transforming_protein_2_Source_ZFIN_Acc_ZDB_GENE_050208_666_shc2	Acar_00012426	Xtro_014359	Acar_00016293	Cgig_04053_SHC_transforming_protein_1_Source_UniProtKB_TrEMBL_Acc_K1QI67	Mmar_MMa49624	Bflo_260827383	Adig_09447	Pfuc_23081_1_40401_t1	Pfuc_8924_1_67949_t1	Znev_05583	Tcas_270014821	Smim_11975_PREDICTED_SHC_transforming_protein_like_isoform_Bombus_terrestris_gi_340721047_ref_XP_003398938_2e_139_418	Isca_ISCW008676-PA	Dmel_0015296_Shc_SHC_adaptor_protein_Source_FlyBase_0015296	Aque_210234	Sman_196040_Putative_shc_transforming_protein_Source_UniProtKB_TrEMBL_Acc_G4V9L2	Sjap_0041400	Mbre_33313	Mley_ML010125a	Pbac_3469285	Sros_07105T0	Sros_05055T0	Hmic_0419800	Egra_05997	Emul_05196	Mbre_22120	Sros_03868T0	Sros_09968T0	Mbre_32006	Mmar_MMa02089	Smim_50378_shc_transforming_protein_putative_Ixodes_scapularis_gi_241628397_ref_XP_002409973_5e_46_166	Mmar_MMa36250	Bsch_g8065	Gsal_13837_shc_transforming_protein_3	Pbac_3474983	Hrob_67649	Tadh_18086	Hrob_90532	Bflo_260814566	Ctel_201178	Spur_007163_Shc1_2	Smim_50395_shc_transforming_protein_putative_Pediculus_humanus_corporis_gi_242015724_ref_XP_002428497_2e_35_134	Cint_025368	Aque_216307	Mmar_MMa41138	Ggal_022281
HG_6558	Smar_003683	Mbre_31894	Cgig_24547_Transmembrane_7_superfamily_member_3_Source_UniProtKB_TrEMBL_Acc_K1Q8L4	Bflo_260827224	Pfuc_10126_1_68147_t1	Lgig_103944	Ctel_222510	Acar_00012051	Ggal_022768	Znev_09272	Skow_01865m	Drer_093658_transmembrane_7_superfamily_member_3_Source_ZFIN_Acc_ZDB_GENE_030131_1770_tm7sf3	Hmag_230529	Smim_6685_PREDICTED_transmembrane_7_superfamily_member_3_like_isoform_Pongo_abelii_gi_297691439_ref_XP_002823094_2e_62_222	Dpul_306660	OcarG_5185	Spur_007572_Spur_007572	Isca_ISCW006351-PA	Tcas_270005958	Aque_218548	Pfuc_1377_1_00692_t1	Spur_017804_Tm7sf3	Tadh_59850	Nvec_648_SHQ1	Sros_09344T0	Nvec_30038_	Hsap_Ensmbl0064115_transmembrane_7_superfamily_member_3_Source_HGNC_Symbol_Acc_23049_TM7SF3	Adig_12099	Spur_011758_Spur_011758
HG_849	Aque_221439	Ctel_221980	Avag_49983001	Lgig_237231	Avag_23637001	Avag_41876001	Odio_007323001	OcarG_1382	Odio_010905001	OcarG_7028	Gsal_4082_ferric_chelate_reductase_1	Cgig_05730_Ferric_chelate_reductase_1_Source_UniProtKB_TrEMBL_Acc_K1QGE3	Csav_007589	Skow_25798m	Adig_11790	Skow_25807m	Cgig_05731_Putative_ferric_chelate_reductase_1_Source_UniProtKB_TrEMBL_Acc_K1PA49	Rcul_t05756	Pfuc_18828_1_69227_t1	Spur_017103_Frrs1	Lgig_165756	Hrob_189243	Hrob_163505	Cele_019746_M03A1_3_Protein_M03A1_3_M03A1_3_mRNA_complete_cds_Source_RefSeq_mRNA_Acc_NM_062404	Cele_007545_C13B4_1_Protein_C13B4_1_isoform_a_C13B4_1_mRNA_complete_cds_Source_RefSeq_mRNA_Acc_NM_064604	Aque_221444	Ctel_206433	Aque_215822	Aque_221440	Aque_202165	Aque_224308	Aque_201136	Sros_00492T0	Aque_225727	Aque_221442	Aque_202129	Adig_11791	OcarG_4086	OcarG_4085	Aque_204825	Aque_221443	Avag_59146001	Avag_44879001
HG_1502	Bflo_260794316	Spur_013342_Pema_Srcr	Bflo_260810222	Bflo_260789568	Spur_005270_Ccp_Zp	Xtro_058364	Drer_089050_CUB_and_zona_pellucida_like_domains_1_Source_HGNC_Symbol_Acc_17937_CUZD1_3_of_5	Adig_24382	Bflo_260786986	Nvec_15022_Zona_pellucida	Adig_17903	Adig_14347	Adig_04885	Adig_07627	Adig_21798	Spur_026587_Egf_Zp_4	Nvec_2033_	Bflo_260786070	Xtro_033981	Acar_00018937	Adig_13318	Ggal_037904	Adig_14554	Bflo_260810220	Adig_14346	Bflo_260818695	Spur_002033_Cuzd1	Bflo_260797022	Bflo_260837278	Nvec_14763_Zona_pellucida	Nvec_42084_	Nvec_57009_Zona_pellucida	Nvec_45501_Zona_pellucida	Bflo_260787968	Mley_ML17012a	Skow_00514m	Spur_028280_Spur_028280	Bflo_260783349	Spur_014213_Egf_Zp	Spur_023826_Oit3L_1	Skow_39389m	Pfuc_27220_1_47828_t1	Bflo_260818713	Adig_21068	Bflo_260785064	Bsch_g26328	Nvec_31028_	Adig_23833	Spur_024217_Ccp_Clect_Zp	Bflo_260783997	Bflo_260818711	Bflo_260818757	Bflo_260818759	Bflo_260789572	Drer_090009_CUB_and_zona_pellucida_like_domains_1_Source_HGNC_Symbol_Acc_17937_CUZD1_5_of_5	Spur_008665_Spur_008665	Skow_33488m	Bflo_260818761	Bflo_260829565	Bflo_260817282	Spur_005829_Spur_005829	Bflo_260817280	Bflo_260810642	Spur_020825_Spur_020825	Xtro_055961	Bflo_260794318	Bflo_260780926	Nvec_2156_DUF1378	Xtro_019842	Skow_17315m	Nvec_15434_Zona_pellucida	Bflo_260814422	Spur_022889_Egf_Zp_3	Drer_089599_CUB_and_zona_pellucida_like_domains_1_Source_HGNC_Symbol_Acc_17937_CUZD1_4_of_5	Nvec_27129_DUF965	Nvec_2714_	Spur_017288_Cuzd1L_2	Spur_016301_Cuzd1L_1_Putative_uterine_ovary_specific_44_protein_Source_UniProtKB_TrEMBL_Acc_A9LYL8	Spur_027055_Cuzd1L_3	Cgig_25649_Zona_pellucida_sperm_binding_protein_2_Source_UniProtKB_TrEMBL_Acc_K1QWR7	Ctel_55726	Spur_027056_Spur_027056	Drer_059061_CUB_and_zona_pellucida_like_domains_1_Source_HGNC_Symbol_Acc_17937_CUZD1_2_of_5	Skow_38159m	Adig_04802	Csav_018661	Spur_024219_Hypp_2717	Bsch_g6642	Nvec_40656_	Adig_10186	Nvec_28484_Zona_pellucida	Spur_002017_Spur_002017	Spur_003550_Spur_003550	Bflo_260815167	Hmag_216869	Spur_004040_Spur_004040	Cint_014378	Odio_017979001	Spur_012758_Spur_012758	Spur_001902_Spur_001902	Nvec_40088_	Nvec_36569_TSP_1	Tadh_54717	Nvec_41861_YbgT_YccB	Adig_22393	Nvec_45277_DUF912	Adig_10116	Nvec_43953_	Nvec_42934_	Nvec_51998_	Spur_024454_Zpdcp	Sros_03605T0	Nvec_51828_	Nvec_18242_	Adig_13320	Nvec_15594_	Spur_004039_Spur_004039	Nvec_10570_	Nvec_7060_	Nvec_22855_	Spur_009529_Spur_009529	Bflo_260809604
HG_8399	Spur_000739_Smad5	Dpul_245213	Smar_003409	Tcas_270014840	Dmel_0033668_CG13188	Hmag_212052	Mmar_MMa14478	Smar_000707	Smim_47039_PREDICTED_similar_to_AGAP007416_PA_Tribolium_castaneum_gi_91092632_ref_XP_968634_3e_123_375	Dmel_0033667_CG13183	Cele_007935_C34E11_2_Protein_C34E11_2_isoform_a_Source_RefSeq_mRNA_Acc_NM_001270241	Tspi_316972009	Rcul_t09201	Znev_01457	Hrob_170489	Skow_21190m	Adig_12424	Rcul_t38754	Isca_ISCW017869-PA	Mmar_MMa14479	Isca_ISCW017870-PA	Smim_47989_AGAP007416_PA_Anopheles_gambiae_str_PEST_gi_158285695_ref_XP_308422_4_4e_06_49_7	Mbre_23172
HG_48593	Mbre_11663	Nvec_24238_RecR	Sros_07619T0
HG_10394	Cgig_06385_Coiled_coil_domain_containing_protein_66_Source_UniProtKB_TrEMBL_Acc_K1PSR7	Lgig_164641	Pfuc_24908_1_55010_t1	Ctel_217825	Ctel_188864	Pfuc_12998_1_53887_t1	Tadh_56882	Smim_53720_PREDICTED_similar_to_coiled_coil_domain_containing_66_Taeniopygia_guttata_gi_224066054_ref_XP_002193286_6e_17_94_4	Pfuc_32785_1_19467_t1	Smar_015106	Isca_ISCW005073-PA	Dmel_0037014_CG13251	Mmar_MMa36747	Tspi_316978541	Isca_ISCW005074-PA	Mbre_27332	Avag_43469001
HG_17259	Sros_10146T0	Aque_229490	Aque_229491	Mley_ML002124a	Mbre_31845
HG_20096	Nvec_20346_Herpes_UL3	Lgig_177000	Nvec_46882_	Lgig_154056	Hmag_228442	Lgig_161863	Mbre_22233
HG_8132	Pbac_3470135	Bsch_g9125	Hsap_Ensmbl0215717_transmembrane_protein_167B_Source_HGNC_Symbol_Acc_30187_TMEM167B	Drer_059400_transmembrane_protein_167B_Source_ZFIN_Acc_ZDB_GENE_040808_17_tmem167b	Xtro_017539	Acar_00009914	Aque_222528	Aque_207116	Lgig_224304	Bflo_260804973	Skow_25911m	Hmag_217489	Smar_010536	Cele_010639_K07F5_15_Protein_K07F5_15_isoform_a_K07F5_15_mRNA_complete_cds_Source_RefSeq_mRNA_Acc_NM_069373	Ctel_128976	Smar_004448	Avag_66883001	Tadh_25901	Sros_00814T0	Mbre_14967	Ggal_023330	Gsal_8355_protein_kish_b_like	Cgig_03309	Tspi_316974602	Avag_50606001
HG_46502	Mbre_23416	Sros_02338T0	Bflo_260799065
HG_57904	Sros_08593T0	Mley_ML200254a
HG_12495	Cint_029169	Skow_04264m	Xtro_017280	Adig_15054	Lgig_230924	Pfuc_15772_1_32593_t1	Ctel_220924	Aque_219571	Hrob_170658	Drer_027129_transmembrane_protein_218_Source_ZFIN_Acc_ZDB_GENE_040426_1232_tmem218	Hsap_Ensmbl0150433_transmembrane_protein_218_Source_HGNC_Symbol_Acc_27344_TMEM218	Smar_009319	Sros_11710T0
HG_12390	Xtro_034963	Bflo_260817216	Bflo_260832496	Acar_00016251	Bflo_260826015	Ggal_027474	Skow_26840m	Drer_088063_NHL_repeat_containing_3_Source_HGNC_Symbol_Acc_33751_NHLRC3	Hsap_Ensmbl0188811_NHL_repeat_containing_3_Source_HGNC_Symbol_Acc_33751_NHLRC3	Spur_000734_Spur_000734	OcarG_10523	Mbre_2797
HG_8956	Bflo_260801691	Skow_07318m	Lgig_157573	Aque_225715	Ggal_039138	Ggal_011207	Dpul_300045	Hsap_Ensmbl0103540_centriolar_coiled_coil_protein_110kDa_Source_HGNC_Symbol_Acc_24342_CCP110	Drer_086359_centriolar_coiled_coil_protein_110kDa_Source_HGNC_Symbol_Acc_24342_CCP110	Acar_00001571	Tspi_316973238	Xtro_047018	Znev_13705	Hrob_175428	Mley_ML101014a	Tcas_270003218	Dmel_0031191_Cp110	Xtro_047009	Smim_11267_PREDICTED_similar_to_KIAA0419_Taeniopygia_guttata_gi_224070601_ref_XP_002193170_3e_05_50_8	Pbac_3463786	Sros_06108T0	Tspi_316977589
HG_5065	Cgig_19924_Regulator_of_G_protein_signaling_22_Source_UniProtKB_TrEMBL_Acc_K1PKH6	Hmag_222697	Aque_223040	Skow_14691m	Csav_012806	Csav_012805	Ggal_025777	Ctel_185777	Adig_03278	Acar_00016084	Xtro_038716	Spur_020940_Rgs22	Spur_010149_Spur_010149	Lgig_235002	Bflo_260829449	Bsch_g52759	Cint_005493	Nvec_2181_RGS	Hmag_234274	Bsch_g33652	Cint_005490	Bflo_260829447	Spur_023372_Spur_023372	Pfuc_1078_1_22442_t1	Tadh_58106	Pfuc_74515_1_27712_t1	Bflo_260812631	Bsch_g35352	Mley_ML070822a	Pbac_3461731	OcarG_210	Bsch_g61247	Spur_023371_Rgs22L_1	Cgig_19925_Regulator_of_G_protein_signaling_22_Source_UniProtKB_TrEMBL_Acc_K1PSG0	Pfuc_995_1_65731_t1	Hsap_Ensmbl0132554_regulator_of_G_protein_signaling_22_Source_HGNC_Symbol_Acc_24499_RGS22	Mbre_25128	Nvec_11439_	Pfuc_114764_1_28227_t1	Pfuc_1415_1_22568_t1	Pfuc_4780_1_67057_t1
HG_20639	Ctel_200043	Ctel_211865	Ctel_211027	Ctel_200641	Ctel_216496	Sros_02083T0	Ctel_205047
HG_45553	Ctel_206346	Sros_01373T0	Sros_09943T0
HG_10066	OcarG_1753	Aque_229276	Ggal_010316	Acar_00011167	Ctel_169274	Skow_41975m	Drer_079017_mesoderm_development_candidate_1_Source_HGNC_Symbol_Acc_13519_MESDC1	Spur_009703_Mesdc1	Xtro_028440	Hsap_Ensmbl0140406_mesoderm_development_candidate_1_Source_HGNC_Symbol_Acc_13519_MESDC1	Sros_01092T0	Cgig_06905_Mesoderm_development_candidate_1_Source_UniProtKB_TrEMBL_Acc_K1Q708	Lgig_135570	Pfuc_13690_1_03381_t1	Znev_03562	Mbre_25487
HG_5870	Nvec_33389_	Csav_006502	Spur_015745_Spur_015745	Lgig_236639	Ctel_193312	Skow_13938m	Aque_214703	Xtro_022475	Smim_66456_uncharacterized_protein_LOC100151767_Rattus_norvegicus_gi_188595725_ref_NP_001120975_2e_06_55_1	Nvec_45371_	Drer_016724_chromosome_11_open_reading_frame_57_Source_HGNC_Symbol_Acc_25569_C15H11orf57	Hmag_217715	Sros_12272T0	Mmar_MMa47269	Ctel_184883	Ctel_215737	Ctel_195614	Ctel_206939	Acar_00015155	Aque_200761	Ggal_039698	Ggal_012786	Hrob_183455	Hsap_Ensmbl0262506_chromosome_11_open_reading_frame_57_Source_HGNC_Symbol_Acc_25569_C11orf57	Nvec_26999_	Hsap_Ensmbl0150776_chromosome_11_open_reading_frame_57_Source_HGNC_Symbol_Acc_25569_C11orf57	Isca_ISCW023727-PA	Nvec_25819_	Nvec_51438_	Nvec_2587_	Nvec_23140_	Nvec_23575_	Nvec_2710_	Nvec_26026_Vicilin_N	Nvec_33580_	Nvec_20780_DUF854	Nvec_44819_	Pfuc_105785_1_64269_t1
HG_26960	Mbre_5713	Cgig_05311	Pfuc_853_1_22359_t1	Lgig_235548
HG_25775	Mbre_34130	Mbre_9628	Sros_04636T0	Mbre_25026	Odio_000498001
HG_24003	Nvec_11854_Neuromodulin	Hmag_207680	Nvec_11853_	Mbre_12242	Mley_ML18899a	Nvec_34463_
HG_3492	Cgig_00408_Ganglioside_GM2_activator_Source_UniProtKB_TrEMBL_Acc_K1QZB5	Pfuc_29743_1_26486_t1	Lgig_201161	Smar_008861	Sros_03577T0	Lgig_154383	OcarG_2312	Cgig_04527_Ganglioside_GM2_activator_Source_UniProtKB_TrEMBL_Acc_K1PHW4	Lgig_154382	Ctel_219327	Skow_03802m	OcarG_1345	Lgig_172021	Smar_002792	Bflo_260799049	Cgig_18864_Ganglioside_GM2_activator_Source_UniProtKB_TrEMBL_Acc_K1QVY2	Lgig_157083	Xtro_055923	Avag_17782001	Acar_00009910	Hmag_222725	Hrob_191068	Ctel_155689	Mbre_38189	Mmar_MMa27978	Drer_088439_GM2_ganglioside_activator_Source_ZFIN_Acc_ZDB_GENE_050417_373_gm2a	Avag_35576001	Avag_17778001	Hsap_Ensmbl0196743_GM2_ganglioside_activator_Source_HGNC_Symbol_Acc_4367_GM2A	Lgig_106327	Nvec_14245_	Avag_49017001	Cgig_18863_Ganglioside_GM2_activator_Source_UniProtKB_TrEMBL_Acc_K1QN96	Isca_ISCW013662-PA	Dpul_310240	Pfuc_80_1_29074_t1	Nvec_33593_	Dpul_310241	Pfuc_60602_1_20286_t1	Lgig_116316	Skow_09727m	Cgig_12122_Ganglioside_GM2_activator_Source_UniProtKB_TrEMBL_Acc_K1PNX8	Cgig_12121_Ganglioside_GM2_activator_Source_UniProtKB_TrEMBL_Acc_K1PHC8	Skow_46221m	Pfuc_55717_1_63477_t1	Nvec_24689_E1_DerP2_DerF2	Spur_013601_Gm2a	Lgig_228500	Mmar_MMa29282	Pfuc_13090_1_10550_t1	Znev_04277	Mmar_MMa54481	Tcas_270005940	Pfuc_13090_1_10551_t1	Tspi_316977662	Ggal_029672	Cgig_06512	Drer_089498_GM2_ganglioside_activator_Source_HGNC_Symbol_Acc_4367_GM2A_2_of_2	Pfuc_211310_1_06883_t1	Hmag_212036	Nvec_46580_	Avag_49013001	Pfuc_21661_1_54776_t1	Isca_ISCW018361-PA	Avag_35577001	Bflo_260799051	Pfuc_11832_1_39238_t1	Spur_015848_Spur_015848	Rcul_t15560
HG_44655	Csav_002367	Bflo_260808843	Mbre_29571
HG_5848	Pfuc_3970_1_16224_t1	Mbre_6126	OcarG_7280	Cgig_10990_Fibroblast_growth_factor_receptor_substrate_3_Source_UniProtKB_TrEMBL_Acc_K1QRA7	Cele_018819_rog_1_Protein_ROG_1_isoform_b_rog_1_mRNA_complete_cds_Source_RefSeq_mRNA_Acc_NM_001276728	Smim_74346_Fibroblast_growth_factor_receptor_substrate_Acromyrmex_echinatior_gi_332018155_gb_EGI58761_4e_44_172	Mmar_MMa47942	Spur_005988_Frs3L	Hrob_137354	Smar_000385	Dpul_17604	Skow_06871m	Bflo_260829108	Hsap_Ensmbl0137218_fibroblast_growth_factor_receptor_substrate_3_Source_HGNC_Symbol_Acc_16970_FRS3	Drer_037353_fibroblast_growth_factor_receptor_substrate_2b_Source_ZFIN_Acc_ZDB_GENE_040718_406_frs2b	Drer_078688_fibroblast_growth_factor_receptor_substrate_3_Source_HGNC_Symbol_Acc_16970_FRS3	Drer_045873_fibroblast_growth_factor_receptor_substrate_2a_Source_ZFIN_Acc_ZDB_GENE_060503_462_frs2a	Xtro_025896	Ctel_142054	Xtro_003016	Tcas_270013059	Acar_00002785	Bsch_g30334	Bsch_g36944	Ggal_005451	Ggal_016181	Znev_04603	Smar_006400	Hsap_Ensmbl0166225_fibroblast_growth_factor_receptor_substrate_2_Source_HGNC_Symbol_Acc_16971_FRS2	Aque_224626	Bsch_g40244	Rcul_t22135	Avag_04660001	Avag_34306001	Aque_228036	Dmel_0032042_CG13398	Mley_ML09869a	Acar_00004351	Acar_00018008	Xtro_024062	Smim_12176_12176
HG_4618	Sros_08384T0	Sman_133050	Spur_009662_C20orf12L	Hmic_0298400	Bsch_g4318	Csav_005319	Csav_005320	Skow_13766m	Xtro_030211	Xtro_030209	Bflo_260831300	Spur_023904_Spur_023904	Lgig_238231	Tadh_57182	Acar_00014009	Acar_00018917	Acar_00014012	Hsap_Ensmbl0089091_double_zinc_ribbon_and_ankyrin_repeat_domains_1_Source_HGNC_Symbol_Acc_15858_DZANK1	Ggal_014193	Cgig_09923_Ankyrin_repeat_containing_protein_C20orf12_like_protein_Source_UniProtKB_TrEMBL_Acc_K1PRM6	Spur_006671_Spur_006671	Skow_36720m	Ctel_151808	Nvec_54594_Ank	Egra_04815	Aque_227273	Aque_227267	Hmag_226553	Avag_44212001	Avag_19110001	Ctel_123741	Lgig_169785	Drer_055787_double_zinc_ribbon_and_ankyrin_repeat_domains_1_Source_ZFIN_Acc_ZDB_GENE_051113_296_dzank1	Emul_00886	Hrob_163043	Avag_61119001	Smar_014755	Odio_014736001	Odio_014737001	Avag_54423001	Bsch_g47742	Bsch_g49210	Csav_005321	Csav_005323	Csav_005322	Tadh_57181	Spur_025643_Spur_025643	Adig_06622	Hrob_67144	Spur_009663_C20orf12L_2	Mley_ML14547a	Nvec_14556_	Spur_023041_Spur_023041	Pfuc_2287_1_15767_t1	Sjap_0051680	Mbre_27109
HG_13931	Ggal_027616	Acar_00002645	Hsap_Ensmbl0173141_mitochondrial_ribosomal_protein_63_Source_HGNC_Symbol_Acc_14514_MRP63	Bflo_260833518	Spur_026308_Spur_026308	Smar_013553	Drer_007285_mitochondrial_ribosomal_protein_63_Source_ZFIN_Acc_ZDB_GENE_040426_1745_mrp63	Skow_08637m	Tadh_54016	Pfuc_6531_1_67458_t1	Sros_03686T0
HG_47895	Mbre_37615	Avag_39897001	Avag_55793001
HG_8111	Lgig_227947	Hmag_220802	Skow_20477m	Drer_062919_transcription_elongation_factor_A_SII_N_terminal_and_central_domain_containing_2_Source_ZFIN_Acc_ZDB_GENE_070705_486_tceanc2	Bflo_260792918	Ggal_017466	Acar_00013887	Adig_22687	Cgig_05390	Hsap_Ensmbl0116205_transcription_elongation_factor_A_SII_N_terminal_and_central_domain_containing_2_Source_HGNC_Symbol_Acc_26494_TCEANC2	Pfuc_38159_1_12312_t1	Pfuc_25175_1_19059_t1	Xtro_043216	Smar_001567	Ctel_4346	Odio_009901001	Hrob_176805	Smim_1152_MGC84060_protein_Xenopus_laevis_gi_148236327_ref_NP_001086167_1e_30_120	Dpul_111885	Rcul_t03571	Sros_11687T0	Pbac_3470660	Mley_ML073236a	Dpul_111912	Dpul_241942
HG_6676	Cgig_14559_A_kinase_anchor_protein_14_Source_UniProtKB_TrEMBL_Acc_K1PKR4	Lgig_132840	Ctel_223104	Skow_44739m	Bflo_260817208	Spur_011092_Akap14	Csav_004586	Cint_001359	Acar_00003580	Pfuc_74796_1_41977_t1	Adig_20049	Ggal_031666	Mley_ML062242a	Avag_67389001	Tadh_17584	Odio_017381001	Smar_000866	Avag_08341001	Sjap_0034960	Hmag_210981	Avag_29362001	Avag_15856001	Egra_08262	Emul_05441	Hmic_0738100	Sman_035380	Aque_212512	Sros_10983T0	Mbre_31468	Dmel_0033344_CG8252	Gsal_1586_hypothetical_protein_putative_homolog_to_CLF_101321_Clonorchis_sinensis	Avag_08342001
HG_532	Ctel_214946	Ctel_216341	Ctel_208197	Lgig_175363	Lgig_176384	Ctel_228820	Lgig_176545	Ctel_214547	Ctel_221596	Ctel_194675	Ctel_211642	Cgig_21656	Ctel_189695	Ctel_198893	Ctel_202253	Ctel_206332	Ctel_213665	Pfuc_157_1_00175_t1	Aque_221852	Mbre_22871	Sros_10683T0	Cgig_00734	Sros_05093T0	Cgig_05589	Cgig_04391	Cgig_17117	Cgig_16347	Cgig_09653	Aque_206697	Aque_209306	Aque_230246	Aque_215107	Aque_223625	Aque_224448	Aque_230192	Ctel_217262	Aque_203692	Cgig_01519	Adig_01211	Ctel_187019	Cgig_15724	Cgig_11449	Aque_206946	Aque_205050	Ctel_225035	Adig_10060	Cgig_15671	Aque_220797	Cgig_06838	Aque_224508	Cgig_25252	Aque_218316	Aque_216135	Spur_020783_Hypp_992	Ctel_192819	Aque_224758	Aque_226340	Aque_224745	Lgig_157152	Adig_23799	Aque_200644	Aque_230176	Aque_219509	Aque_208997	Aque_214817	Aque_212122	Aque_227041	Aque_218905	Pfuc_12074_1_17816_t1	Ctel_214248	Aque_219499	Aque_205378	Pfuc_1055_1_15326_t1	Aque_214611	Aque_200171	Ctel_188205	Pfuc_7529_1_60268_t1	Hmag_211663	Cgig_09303	Cgig_10797	Aque_221836	Mbre_11901	Adig_19014	Aque_213865	Aque_225460	Aque_227023	Aque_226249	Cgig_24939	Adig_13349	Cgig_28160	Ctel_195485	Adig_14520	Aque_218000	Aque_205841	Ctel_227353	Pfuc_88758_1_35074_t1	Aque_208438	Ctel_198829	Aque_223343	Hmag_225545	Cgig_15157	Aque_229136	Ctel_217555	Aque_214005	Ctel_205900	Aque_210718	Aque_228986	Aque_215775	Ctel_205030	Aque_220808	Aque_211780	Ctel_191102	Aque_205663	Adig_11179	Aque_227049	Aque_203651	Ctel_199190	Aque_214669	Aque_229026	Aque_211393	Aque_214676	Cgig_08460	Aque_206588	Pfuc_74530_1_27716_t1	Pfuc_128372_1_42632_t1	Ctel_188926	Sros_07843T0	Aque_213374	Ctel_190615	Ctel_228083	Cgig_11067	Pfuc_5612_1_59824_t1	Aque_214671	Aque_227026	Sros_11249T0	Ctel_217261	Hmag_209822	Ctel_210717	Adig_01834	Cgig_22966	Aque_212899	Ctel_203559	Aque_221044	Adig_24286	Sros_01497T0	Hmag_222593	Aque_226037	Aque_230161	Adig_06040	Ctel_193471	Aque_223630	Ctel_206709	Aque_222789	Aque_223351	Ctel_191104	Mbre_9846	Aque_203442	Aque_210200	Aque_226000	Ctel_194033	Aque_203961	Ctel_210095	Aque_226296	Ctel_200713	Aque_211688	Hmag_211475	Aque_210719	Ctel_201412	Hmag_203242	Pfuc_10184_1_02878_t1	Aque_214910	Ctel_191000	Aque_225303	Ctel_198796	Lgig_176018	Aque_220091	Cgig_28263	Ctel_215576	Aque_220495	Ctel_212567	Cgig_00782	Cgig_05078	Cgig_15068	Pfuc_26984_1_19151_t1	Cgig_20289	Cgig_24938	Cgig_21061	Ctel_185297	Hmag_231709	Aque_225440	Adig_12672	Adig_11180	Adig_11375	Ctel_201222	Aque_214668	Ctel_212414	Ctel_211604	Aque_212765	Aque_200643	Aque_228652	Ctel_185676	Nvec_56348_	Spur_015393_Hypp_2210	Aque_223533	Aque_215990	Aque_209307	Aque_205413	Aque_222900	Aque_219485	Aque_215893	Aque_216765	Aque_209687	Aque_207944	Aque_210967	Aque_214928	Aque_210278	Aque_223380	Aque_205021	Aque_208540	Aque_208673	Aque_216341	Aque_202042	Spur_014880_Spur_014880	Adig_10204	Ctel_192114	Tcas_270014650	Cgig_25336	Pfuc_125181_1_21113_t1	Dpul_241620	Ctel_194424	Aque_229007	Ctel_212930	Cgig_23053	Nvec_57674_	Aque_226306	Hmag_233479	Adig_20248	Ctel_199988	Hmag_202458	Hmag_231710	Ctel_191638	Aque_229018	Cgig_28262	Aque_211391	Ctel_189408	Ctel_193853	Ctel_200499	Ctel_186769	Ctel_187667	Ctel_199204	Ctel_224726	Ctel_196016	Ctel_202385	Ctel_215849	Ctel_201925	Aque_208185	Ctel_211696	Lgig_176544	Aque_219490	Aque_216776	Ctel_188752	Ctel_215335	Ctel_204747	Ctel_198982	Ctel_194628	Aque_216764	Ctel_200083	Ctel_201365	Ctel_203619	Ctel_211151	Ctel_218166	Ctel_213824	Adig_22715	Aque_218017	Hmag_205409	Sros_02319T0	Pfuc_56298_1_63487_t1	Pfuc_227793_1_57534_t1	Aque_209308
HG_46241	Dpul_302136	Mbre_10786	Mbre_10503
HG_11966	Avag_09538001	Avag_35789001	Mbre_26063	Avag_52278001	Mbre_6792	Avag_24399001	Avag_45247001	Avag_08310001	Avag_06496001	Avag_57225001	Mbre_26125	Avag_24401001	Avag_35406001	Avag_45248001
HG_18060	Cgig_07813	Lgig_204063	Bflo_260781990	Sros_03663T0	Dpul_307002	Avag_62885001	Avag_17333001	Bflo_260785224
HG_13042	Hrob_82807	Ggal_024495	Xtro_001789	Hsap_Ensmbl0165030_nuclear_factor_interleukin_3_regulated_Source_HGNC_Symbol_Acc_7787_NFIL3	Acar_00000802	Bmal_170580708	Drer_042977_nuclear_factor_interleukin_3_regulated_Source_ZFIN_Acc_ZDB_GENE_040822_28_nfil3	Cint_027214	Drer_094965_nuclear_factor_interleukin_3_regulated_member_5_Source_ZFIN_Acc_ZDB_GENE_030131_7677_nfil3_5	Drer_043237_nuclear_factor_interleukin_3_regulated_member_2_Source_ZFIN_Acc_ZDB_GENE_110929_1_nfil3_2	Gsal_12144_hypothetical_protein	Sros_10380T0
HG_2555	Skow_44874m	Xtro_013236	Acar_00003471	Ggal_013142	Bsch_g441	Bsch_g15219	Bsch_g8158	Csav_019857	Csav_019858	Csav_019860	Csav_019859	Ggal_017417	Ggal_017415	Cint_006187	Acar_00009598	Xtro_009802	Csav_019856	Xtro_034459	Drer_053713_coiled_coil_domain_containing_88C_Source_ZFIN_Acc_ZDB_GENE_100419_3_ccdc88c	Cgig_17099_Protein_Daple_Source_UniProtKB_TrEMBL_Acc_K1QNU5	Csav_019855	Smar_010990	Spur_020054_Daple	Pfuc_5019_1_30843_t1	Cint_006179	Csav_019861	Znev_02566	Smim_29321_Girdin_putative_Ixodes_scapularis_gi_241701275_ref_XP_002411925_0_0_676	Ggal_039592	Mmar_MMa04606	Drer_078440_coiled_coil_domain_containing_88Aa_Source_ZFIN_Acc_ZDB_GENE_100701_2_ccdc88aa	Tcas_270001124	Dpul_325817	Isca_ISCW021409-PA	Ctel_188164	Tspi_316965043	Dmel_0035411_Girdin_Girdin_Source_FlyBase_0035411	Ctel_219709	Sjap_0076810	Sman_148420	Bmal_170594541	Tspi_316965166	Drer_076189_coiled_coil_domain_containing_88B_Source_ZFIN_Acc_ZDB_GENE_080303_31_ccdc88b	Aque_225513	Rcul_t32262	Nvec_24885_HOOK	Hmag_214577	Odio_001123001	Mbre_29521	Bsch_g18213	Bsch_g32811	Hsap_Ensmbl0115355_coiled_coil_domain_containing_88A_Source_HGNC_Symbol_Acc_25523_CCDC88A	Acar_00019394	Hsap_Ensmbl0168071_coiled_coil_domain_containing_88B_Source_HGNC_Symbol_Acc_26757_CCDC88B	Tspi_316976617	Dpul_121141	Dpul_309966	Drer_063681_Uncharacterized_protein_Source_UniProtKB_TrEMBL_Acc_F1QMR2_CABZ01113815_1	Cele_013082_grdn_1_Protein_Y51A2D_15_isoform_a_Y51A2D_15_mRNA_complete_cds_Source_RefSeq_mRNA_Acc_NM_001269887	Tadh_62042	Pfuc_38270_1_55647_t1	Sman_148430	Mley_ML08881a	Sros_01822T0	Tspi_316976606	Pfuc_5019_1_30842_t1	Lgig_119551	Rcul_t32263	Hrob_169848	Hsap_Ensmbl0015133_coiled_coil_domain_containing_88C_Source_HGNC_Symbol_Acc_19967_CCDC88C	Ctel_94273	Gsal_6610_protein_daple	Nvec_15599_bZIP_1	Avag_34760001	Ctel_219705	Dpul_110836	Gsal_1863_protein_daple	Adig_23269	Nvec_46415_Vicilin_N	Nvec_36910_	Pfuc_51842_1_56123_t1	Sjap_0124670	Tspi_316965044	Avag_34759001
HG_32163	Mbre_31820	Skow_21065m	Cgig_07682	Mbre_5154
HG_8398	Csav_007555	Bsch_g44048	Skow_41644m	Hsap_Ensmbl0170037_centrobin_centrosomal_BRCA2_interacting_protein_Source_HGNC_Symbol_Acc_29616_CNTROB	Bflo_260796647	Cgig_17763_Centrobin_Source_UniProtKB_TrEMBL_Acc_K1RHJ8	Acar_00005509	Ctel_224187	Nvec_19341_	Tadh_60224	Znev_05282	Lgig_171584	Tcas_270004416	Bsch_g5398	Pfuc_6813_1_52839_t1	Adig_01936	Mbre_23096	Dmel_0035295_Cnb_Centrobin_Source_FlyBase_0035295	Cint_022599	Drer_090801_Uncharacterized_protein_Source_UniProtKB_TrEMBL_Acc_F1QGP0_CABZ01078481_1	Nvec_6690_CC	Hmag_225741	Sros_10550T0	Sros_10549T0
HG_12280	Gsal_4369_isoform_j	Hmic_0014300	Mley_ML00538a	Hmag_224334	Sman_066430_Ae_1_binding_protein_aebp2_putative_Source_UniProtKB_TrEMBL_Acc_G4LZ07	Emul_05308	Egra_05706	Sjap_0048550	Sros_11087T0	Rcul_t25469	Tspi_316972045	Smim_7791_ae_binding_protein_aebp2_putative_Pediculus_humanus_corporis_gi_242020893_ref_XP_002430885_2e_10_70_1	Sman_158070
HG_5827	Bsch_g10333	Bsch_g62770	Cint_008827	Xtro_063480	Bflo_260836941	Skow_46157m	Cgig_04713	Acar_00009749	Spur_025778_Kiaa1407L	Csav_006824	Drer_027851_zgc_92218_Source_ZFIN_Acc_ZDB_GENE_050102_4_zgc_92218	Ggal_036160	Ggal_024355	Ctel_221118	Avag_46397001	Lgig_228609	Hsap_Ensmbl0163617_KIAA1407_Source_HGNC_Symbol_Acc_29272_KIAA1407	Adig_17712	Nvec_56774_DNA_pol_viral_N	Tadh_56008	Avag_25963001	Pfuc_18762_1_25751_t1	Adig_11918	Aque_221649	Odio_009667001	Spur_021214_Hypp_1017	Pfuc_87144_1_27917_t1	Pfuc_48103_1_56041_t1	Pfuc_16916_1_69023_t1	Avag_25965001	Avag_46398001	Bflo_260836943	Dmel_0031496_CG17258	Znev_01886	Mley_ML137113a	Sros_02234T0	Cint_020170	Sjap_0010770	Hmag_232103	Tcas_270013199	OcarG_3073	Avag_25964001	Sman_155350
HG_17828	Mbre_35873	Aque_227998	OcarG_2073	Sros_00933T0
HG_7539	Skow_01513m	OcarG_2423	Bsch_g59179	Bsch_g58645	Mley_ML046312a	Lgig_237772	Xtro_022478	Bflo_260802975	Tadh_63635	Sros_06380T0	Csav_013470	Pfuc_4978_1_52415_t1	Cint_007447	Hsap_Ensmbl0260489_chromosome_9_open_reading_frame_96_Source_HGNC_Symbol_Acc_28669_C9orf96	Csav_013469	Adig_11117	Adig_02660	Nvec_13702_	Aque_224660	Spur_020577_Spur_020577	Nvec_13704_	Hsap_Ensmbl0198870_chromosome_9_open_reading_frame_96_Source_HGNC_Symbol_Acc_28669_C9orf96	Pbac_3466265	Sjap_0203010
HG_12262	Sros_05304T0	OcarG_6998	Aque_222060	Mbre_28769
HG_30705	Skow_12230m	Spur_017024_Kremen1	Spur_014614_Krn1	Sros_01580T0
HG_10999	Nvec_3738_efhand	Skow_42748m	OcarG_2431	Odio_012451001	Csav_015815	Bsch_g19651	Bsch_g42844	Bsch_g19652	Bsch_g41528	Csav_010334	Cint_006322	Bflo_260819640	Spur_023874_Hypp_2692	Csav_010335	Sros_02643T0
HG_4236	Bsch_g21005	Cint_011874	Csav_015951	Bflo_260786371	Ggal_027899	Tspi_316977795	Skow_14320m	Dpul_302746	Tcas_270004335	Lgig_236049	Drer_038456_mitochondrial_ribosomal_protein_S35_Source_ZFIN_Acc_ZDB_GENE_050809_131_mrps35	Spur_022351_Mrps35	Smim_28903_28S_ribosomal_protein_S35_mitochondrial_Acromyrmex_echinatior_gi_332020396_gb_EGI60816_2e_108_330	Dmel_0035374_mRpS35_mitochondrial_ribosomal_protein_S35_Source_FlyBase_0035374	Avag_34731001	Ctel_184915	Rcul_t33095	Sjap_0047610	Znev_14723	Acar_00004154	Hmic_0948000	Bmal_170583381	Sman_069910	Xtro_002806	Xtro_063841	Egra_06749	Hrob_67222	Emul_03821	Isca_ISCW008744-PA	Aque_228011	Gsal_15015_mitochondrial_ribosomal_protein_s35	Tadh_31814	Pfuc_13683_1_68666_t1	Smar_012164	Odio_000604001	Dpul_49266	Hmag_200091	Hmag_203160	Dpul_44321	Dpul_240975	Cele_012697_mrps_35_Protein_MRPS_35_isoform_a_Source_RefSeq_mRNA_Acc_NM_001269908	Mmar_MMa43700	Sros_07217T0	Acar_00002363	Dpul_313648	Hmag_218910	Dpul_316038	Dpul_264531	Dpul_324195	Dpul_248333	Dpul_324152	Nvec_49200_GatB	Dpul_319103	Mbre_38152	Pfuc_262399_1_21599_t1
HG_82902	Aque_229904	Sros_12532T0
HG_6809	Tspi_316968022	Adig_12827	Drer_032984_nerve_growth_factor_receptor_b_Source_ZFIN_Acc_ZDB_GENE_070606_2_ngfrb	Hmic_0322000	Xtro_051462	Sman_168070_Tumor_necrosis_factor_receptor_related_Source_UniProtKB_TrEMBL_Acc_G4LU89	Ctel_227322	Xtro_040325	Egra_07129	Sros_06772T0	Sjap_0098810	Rcul_t36941	Drer_088708_nerve_growth_factor_receptor_Source_HGNC_Symbol_Acc_7809_NGFR_2_of_3	Ggal_020402	Spur_025699_P75n_tr	Emul_10049	Cgig_03766_Tumor_necrosis_factor_receptor_superfamily_member_16_Source_UniProtKB_TrEMBL_Acc_K1QIZ8	Skow_10834m	Acar_00004743	Lgig_239725	Drer_089223_nerve_growth_factor_receptor_b_Source_ZFIN_Acc_ZDB_GENE_070606_2_ngfrb	Acar_00000091	Lgig_139556	Drer_057143_neurotrophin_receptor_associated_death_domain_Source_ZFIN_Acc_ZDB_GENE_030131_2537_nradd	Sjap_0310870	Dpul_97997	Smar_002836	Adig_11053	Ggal_008812	Nvec_12157_	Gsal_12625_tumor_necrosis_factor_receptor_superfamily_member_16	Spur_010230_TnfrsfL1	Nvec_23481_Death	Spur_024584_Eda2rL2
HG_34720	Tcas_270002255	Znev_00881	Dpul_329143	Mbre_23441
HG_5837	Acar_00008612	Hsap_Ensmbl0136295_tweety_family_member_3_Source_HGNC_Symbol_Acc_22222_TTYH3	Drer_016934_tweety_homolog_2_Drosophila_Source_ZFIN_Acc_ZDB_GENE_040718_193_ttyh2	Drer_007678_tweety_homolog_3b_Drosophila_Source_ZFIN_Acc_ZDB_GENE_051120_105_ttyh3b	Bflo_260824465	Spur_007588_Ttyh2	Xtro_060296	Xtro_022827	Xtro_022828	Znev_05030	Smim_51957_Protein_tweety_Camponotus_floridanus_gi_307168914_gb_EFN61814_2e_98_323	Skow_10310m	Tcas_270012101	Dpul_314365	Acar_00014672	Ctel_228118	Isca_ISCW015482-PA	Drer_010727_tweety_homolog_2_like_Source_ZFIN_Acc_ZDB_GENE_040426_2394_ttyh2l	Dmel_0261444_CG3638	Cgig_28744_Tweety_like_protein_2_Source_UniProtKB_TrEMBL_Acc_K1RAS0	Smar_015255	Acar_00016686	Hrob_181067	Xtro_047048	Hrob_163596	Hrob_194586	Drer_076804_tweety_homolog_1_Drosophila_Source_ZFIN_Acc_ZDB_GENE_100922_257_ttyh1	Pfuc_7549_1_60271_t1	Xtro_028022	Drer_034473_tweety_homolog_3a_Drosophila_Source_ZFIN_Acc_ZDB_GENE_120508_1_ttyh3a	Ggal_006852	Hsap_Ensmbl0270420_AC245884_1	Hsap_Ensmbl0141540_tweety_family_member_2_Source_HGNC_Symbol_Acc_13877_TTYH2	Dmel_0015558_tty_tweety_Source_FlyBase_0015558	Mmar_MMa40937	Ctel_214614	Hsap_Ensmbl0263109_tweety_family_member_1_Source_HGNC_Symbol_Acc_13476_TTYH1	Sros_00041T0	Odio_008412001	OcarG_10320	Xtro_022826	Hsap_Ensmbl0167614_tweety_family_member_1_Source_HGNC_Symbol_Acc_13476_TTYH1	Hsap_Ensmbl0262236_tweety_family_member_1_Source_HGNC_Symbol_Acc_13476_TTYH1
HG_6124	Bsch_g49740	Cgig_14785_UPF0462_protein_C4orf33_like_protein_Source_UniProtKB_TrEMBL_Acc_K1QBU5	Xtro_052948	Ggal_016419	Hsap_Ensmbl0151470_chromosome_4_open_reading_frame_33_Source_HGNC_Symbol_Acc_27025_C4orf33	Pfuc_397_1_65396_t1	Acar_00006133	Xtro_058782	Isca_ISCW018447-PA	Skow_46544m	Avag_55697001	Lgig_86010	Adig_16537	Avag_27164001	Smim_21591_PREDICTED_DNA_segment_Chr_3_ERATO_Doi_751_expressed_like_Saccoglossus_kowalevskii_gi_291233326_ref_XP_002736601_5e_62_202	Avag_16312001	Ctel_86229	Drer_017985_chromosome_4_open_reading_frame_33_Source_HGNC_Symbol_Acc_27025_C1H4orf33	Avag_08282001	Adig_23545	Tadh_16650	Csav_019792	Dpul_235027	Dpul_308845	Rcul_t33390	Sros_05558T0	Mmar_MMa31510	Dpul_221461	Isca_ISCW000380-PA	Smar_015105	Hmag_205872	Cgig_14786_UPF0462_protein_C4orf33_like_protein_Source_UniProtKB_TrEMBL_Acc_K1QXK4	Nvec_18854_	Spur_001067_Spur_001067	Odio_012207001	Mmar_MMa31511	Pfuc_13217_1_39466_t1	Mbre_33199	Isca_ISCW000382-PA
HG_7637	Bsch_g22125	Cint_013823	Hsap_Ensmbl0124237_chromosome_20_open_reading_frame_85_Source_HGNC_Symbol_Acc_16216_C20orf85	Pfuc_5262_1_09078_t1	Spur_006391_C20orf85L	Xtro_024592	Bflo_260798296	Ggal_032912	Lgig_203280	Ctel_156825	Adig_08680	Sjap_0085810	Nvec_44_	Skow_24784m	Acar_00014207	Mley_ML159716a	Bflo_260831210	Tadh_55531	Pbac_3476461	Lgig_169762	Aque_224573	Cgig_10479	Skow_24791m	Aque_223031	Tcas_270003992	Sros_01091T0	Odio_007760001
HG_7725	Dmel_0042132_CG18809	Znev_04004	Dpul_224227	Isca_ISCW018460-PA	Smim_71201_uncharacterized_protein_LOC100145043_Xenopus_Silurana_tropicalis_gi_187608375_ref_NP_001120057_4e_21_94_4	Tcas_270004000	Xtro_010334	Acar_00003440	Smar_014506	Lgig_78082	Drer_087146_chromosome_19_open_reading_frame_43_Source_HGNC_Symbol_Acc_28424_C3H19orf43	Hsap_Ensmbl0123144_chromosome_19_open_reading_frame_43_Source_HGNC_Symbol_Acc_28424_C19orf43	Skow_09329m	Aque_218767	Adig_19117	Mbre_33316
HG_6970	Sros_05297T0	Skow_16119m	Tcas_270008835	Xtro_048626	Dmel_0028480_CG17841	Smar_007816	Cgig_10177_Protein_FAM57B_Source_UniProtKB_TrEMBL_Acc_K1R9G4	Lgig_232056	Ctel_90753	Drer_074564_family_with_sequence_similarity_57_member_Bb_Source_ZFIN_Acc_ZDB_GENE_110603_2_fam57bb	Acar_00014623	Bflo_260787388	Drer_026875_family_with_sequence_similarity_57_member_Ba_Source_ZFIN_Acc_ZDB_GENE_030131_2046_fam57ba	Hsap_Ensmbl0149926_family_with_sequence_similarity_57_member_B_Source_HGNC_Symbol_Acc_25295_FAM57B	Tadh_32398	Acar_00015736	Bflo_260803015	Ggal_007691	Skow_16127m	Spur_010278_Spur_010278	Spur_012212_Fam57a	Adig_18077	Spur_006148_Spur_006148	Aque_224172	Nvec_35891_Adeno_E3_CR2	Mley_ML218942a	Spur_012700_Fam57aL	Aque_219903	Spur_005422_Spur_005422	Znev_05603	Hsap_Ensmbl0167695_family_with_sequence_similarity_57_member_A_Source_HGNC_Symbol_Acc_29646_FAM57A	Pbac_3478396
HG_11346	Cgig_28621	Pfuc_2160_1_30013_t1	Ctel_221287	Spur_013753_Hypp_2102	Skow_13690m	Lgig_234412	Bflo_260831872	Nvec_6283_	Mley_ML083716a	Sros_07106T0	Tadh_57686	Hsap_Ensmbl0177868_coiled_coil_domain_containing_23_Source_HGNC_Symbol_Acc_29204_CCDC23	Drer_086898_Coiled_coil_domain_containing_protein_23_ccdc23_mRNA_Source_RefSeq_mRNA_Acc_NM_001202432_CCDC23	Acar_00012334	Pbac_3475335
HG_4592	Hsap_Ensmbl0112234_F_box_and_leucine_rich_repeat_protein_4_Source_HGNC_Symbol_Acc_13601_FBXL4	Ggal_024934	Bflo_260788336	Acar_00010328	Xtro_002944	Drer_026941_F_box_and_leucine_rich_repeat_protein_4_Source_ZFIN_Acc_ZDB_GENE_041114_187_fbxl4	Sman_176090_Fbxl4_putative_Source_UniProtKB_TrEMBL_Acc_G4LV98	Spur_007841_Fbxl4	Cint_008783	Cint_008777	Ctel_180630	Egra_03641	Csav_018765	Csav_018767	Znev_15441	Bsch_g53635	Emul_02166	Cgig_15629_F_box_LRR_repeat_protein_4_Source_UniProtKB_TrEMBL_Acc_K1Q8E6	Cint_025638	Lgig_224605	Sros_09067T0	Smar_004489	Csav_018766	Nvec_44541_	Avag_41498001	Smim_48761_PREDICTED_f_box_LRR_repeat_protein_4_like_Anolis_carolinensis_gi_327261490_ref_XP_003215563_2e_51_185	Pbac_3461914	Pfuc_9298_1_02741_t1	Skow_34196m	Tcas_270011726	Mley_ML04343a	Mley_ML040030a	Dpul_59219	Avag_58409001	Dmel_0030555_Fbxl4_F_box_and_leucine_rich_repeat_gene_4_Source_FlyBase_0030555	Avag_09629001	Hrob_173356	Avag_55532001	Adig_05451	Mbre_33504	Sjap_0014830	Pbac_3467767	Cgig_19540_F_box_LRR_repeat_protein_4_Source_UniProtKB_TrEMBL_Acc_K1Q094	Mmar_MMa11579	Sjap_0085540	Mmar_MMa00306	Smim_48705_F_box_LRR_repeat_protein_4_Acromyrmex_echinatior_gi_332024065_gb_EGI64282_8e_28_116	Avag_22670001	Cgig_19537_F_box_LRR_repeat_protein_4_Source_UniProtKB_TrEMBL_Acc_K1QT52	Avag_09747001	Hrob_195161	Gsal_8783_f_box_lrr_repeat_protein_4_like	Pfuc_19336_1_11214_t1	Gsal_12681_f_box_lrr_repeat_protein_4	Pfuc_13218_1_10577_t1	Tcas_270015928
HG_21932	Sros_10303T0	Cele_000862_cwp_4_Protein_CWP_4_cwp_4_mRNA_complete_cds_Source_RefSeq_mRNA_Acc_NM_071955	Sros_03807T0	Csav_019623	Mbre_32458	Sros_10304T0
HG_16482	Cgig_25680_Dihydroorotase_Source_UniProtKB_TrEMBL_Acc_K1RCK9	OcarG_1007	Sros_10135T0	Aque_216817	Lgig_234374	Adig_03654	Nvec_23951_	Pfuc_939_1_43864_t1	Nvec_23823_
HG_7452	Adig_15988	Pfuc_389_1_43638_t1	Cgig_06881_F_box_only_protein_22_Source_UniProtKB_TrEMBL_Acc_K1PEW7	Ctel_225376	Bflo_260829613	Skow_35145m	Smar_007670	Smim_77414_PREDICTED_F_box_only_protein_22_Taeniopygia_guttata_gi_224061712_ref_XP_002193931_3e_28_122	Xtro_062201	Znev_02121	Pfuc_39810_1_12389_t1	Dpul_97606	Drer_053505_F_box_protein_22_Source_ZFIN_Acc_ZDB_GENE_040724_68_fbxo22	Ggal_004656	Hrob_163274	Nvec_8637_3_dmu_9_3_mt	Lgig_157959	Lgig_77680	Spur_010386_Fbxo22	OcarG_2056	Acar_00018223	Hsap_Ensmbl0167196_F_box_protein_22_Source_HGNC_Symbol_Acc_13593_FBXO22	Tadh_55220	Nvec_13094_	Sros_07570T0	Hmag_224584	Mmar_MMa40812	Nvec_47533_	Tcas_270003624
HG_44645	Hmag_219549	Ctel_104068	Mbre_37564
HG_39123	Mbre_23412	Sros_01029T0	Skow_23545m
HG_479	Nvec_36694_	Skow_04880m	OcarG_3259	Bflo_260799057	Skow_16029m	Aque_213281	Skow_25065m	Spur_005580_Kiaa1239	Bflo_260830742	Mmar_MMa36650	Bflo_260799071	Ctel_76033	Ctel_227456	Spur_017702_Spur_017702	Spur_017701_Nwd1	Ctel_111186	Cgig_04260_NACHT_and_WD_repeat_domain_containing_protein_1_Source_UniProtKB_TrEMBL_Acc_K1QHX7	Bsch_g33646	Adig_16331	Cgig_20501	Tadh_20045	Ctel_103802	Lgig_114992	Pfuc_205_1_22083_t1	Hrob_63361	Skow_33413m	Cgig_04035_NACHT_and_WD_repeat_domain_containing_protein_1_Source_UniProtKB_TrEMBL_Acc_K1QGH7	Avag_22810001	Mbre_33730	Bflo_260790555	Nvec_8210_	Avag_33541001	Avag_10418001	Lgig_119564	Avag_04390001	Tadh_19804	Spur_020912_Hypp_2530	Cgig_01524_NACHT_and_WD_repeat_domain_containing_protein_1_Source_UniProtKB_TrEMBL_Acc_K1PUT9	Hrob_84545	Nvec_40167_	Sros_03410T0	Spur_008601_Hypp_1798	Avag_52920001	Smar_009856	Sman_145280	Ctel_103713	Bsch_g68721	Dpul_202786	Ctel_23665	Nvec_36774_	Hrob_164700	Lgig_231605	Adig_24340	Skow_02412m	Spur_020313_Spur_020313	Adig_04746	Cgig_25782_NACHT_and_WD_repeat_domain_containing_protein_1_Source_UniProtKB_TrEMBL_Acc_K1QC34	Ctel_127243	Cgig_22636	Lgig_93820	Avag_22761001	Sros_05331T0	Spur_022787_Nwd1_4	Spur_018809_Nwd1_3	Nvec_49189_	Avag_31424001	Drer_096860_NACHT_and_WD_repeat_domain_containing_1_Source_ZFIN_Acc_ZDB_GENE_071116_8_nwd1	Ctel_226673	Isca_ISCW022709-PA	Spur_013480_Spur_013480	Adig_14130	Nvec_6819_zf_CCHC	Skow_30214m	Mbre_32133	Sros_02950T0	Avag_06415001	Ctel_145931	Avag_63540001	Sros_02899T0	Mmar_MMa35747	Sros_00754T0	Avag_48601001	Skow_02407m	Avag_49964001	Sros_02594T0	Skow_02406m	Sros_03812T0	Mbre_30943	Sros_04157T0	Ctel_169319	Hsap_Ensmbl0174145_KIAA1239_Source_HGNC_Symbol_Acc_29229_KIAA1239	Sros_07574T0	Drer_076110_NACHT_and_WD_repeat_domain_containing_1_Source_ZFIN_Acc_ZDB_GENE_071116_8_nwd1	Bsch_g22945	Bflo_260793551	Nvec_51198_	Adig_18068	Skow_43403m	Cgig_25124_NACHT_and_WD_repeat_domain_containing_protein_1_Source_UniProtKB_TrEMBL_Acc_K1RXG6	Spur_013478_Nwd1_2	Bflo_260802632	Lgig_119509	Lgig_135306	Skow_04918m	Skow_02410m	Skow_02413m	Ctel_117905	Nvec_40168_	Lgig_236714	Spur_009781_Nwd1_1	Cgig_14125	Tadh_18708	Cgig_06455	Pfuc_666_1_36638_t1	Pfuc_1728_1_37097_t1	Cgig_26127	Hrob_74787	Cele_020254_T05C3_2_Protein_T05C3_2_T05C3_2_mRNA_complete_cds_Source_RefSeq_mRNA_Acc_NM_072050	Pfuc_40033_1_12399_t1	Skow_13259m	Mmar_MMa26365	Ctel_204559	Dmel_0038397_CG10185	Avag_01119001	Znev_14549	Skow_26569m	Pfuc_3796_1_66791_t1	Spur_011581_Hypp_72	Avag_57154001	Avag_10972001	Pfuc_205_1_22082_t1	Adig_18971	Cgig_18353	Ctel_227379	Mmar_MMa21333	Pfuc_272_1_65339_t1	Ctel_208371	Sros_02861T0	Spur_008820_Hypp_37	Avag_52919001	Tcas_270008714	Sjap_0058190	Mmar_MMa13543	Nvec_45927_WD40	Acar_00006850	Sros_11152T0	Smim_42549_PREDICTED_Suppressor_Enhancer_of_Lin_12_family_member_sel_10_like_Saccoglossus_kowalevskii_gi_291243850_ref_XP_002741813_3e_75_281	Smim_57716_PREDICTED_AGAP011163_PA_like_Saccoglossus_kowalevskii_gi_291243848_ref_XP_002741812_4e_22_105	Xtro_022390	Mmar_MMa21401	Drer_077162_Uncharacterized_protein_Source_UniProtKB_TrEMBL_Acc_E7EZX4_AL935029_1	Nvec_35854_NACHT	Tcas_270010029	Skow_30321m	Cgig_07142_NACHT_and_WD_repeat_domain_containing_protein_1_Source_UniProtKB_TrEMBL_Acc_K1PEH6	Pfuc_21942_1_69453_t1	Isca_ISCW000698-PA	Ctel_120103	Adig_13097	Pfuc_11113_1_39150_t1	Bsch_g28495	Smim_82754_PREDICTED_similar_to_LOC284434_protein_partial_Strongylocentrotus_purpuratus_gi_115918772_ref_XP_786038_2e_21_102	Hrob_84554	Tcas_270016985	Xtro_023474	Xtro_061788	Sros_00205T0	Cgig_26085_NACHT_and_WD_repeat_domain_containing_protein_1_Source_UniProtKB_TrEMBL_Acc_K1R2Y9	Drer_088656_Uncharacterized_protein_Source_UniProtKB_TrEMBL_Acc_E7EZ50_CR352328_3	Ggal_023121	Smar_000300	Tadh_19084	Lgig_154722	Bsch_g27445	Skow_26325m	Skow_39904m	Skow_24215m	Pfuc_28636_1_04645_t1	Tcas_270008715	Pfuc_1396_1_15467_t1	Avag_11035001	Bflo_260798544	Ctel_71578	OcarG_9321	Pfuc_24710_1_62329_t1	Hsap_Ensmbl0188039_NACHT_and_WD_repeat_domain_containing_1_Source_HGNC_Symbol_Acc_27619_NWD1	Ggal_036570	Smim_82755_PREDICTED_leucine_rich_repeat_and_WD_repeat_containing_protein_KIAA1239_like_Bombus_terrestris_gi_340724364_ref_XP_003400552_2e_23_107	Adig_18066	Ctel_221638	Mbre_29174	Znev_03121	Hrob_166441	Sros_11685T0	Bsch_g39265	Adig_18067	Adig_23470	Tadh_19428	Tcas_270016925	Lgig_96720	Ctel_120102	Lgig_96945	Tadh_18313	Ctel_99224	Ctel_103793	Ctel_127278	Ctel_111244	Ctel_131592	Tadh_24789	Ctel_26677	Ctel_26667	Nvec_36772_WD40	OcarG_9322	Hrob_124792	Ctel_145944	Cgig_20275_NACHT_and_WD_repeat_domain_containing_protein_1_Source_UniProtKB_TrEMBL_Acc_K1QIT8	Tadh_18392	Tadh_6104	Ctel_116516	Drer_077255_Uncharacterized_protein_Source_UniProtKB_TrEMBL_Acc_F1QZ13_CU570791_1	Pfuc_11563_1_68355_t1	Lgig_96949	Ctel_26022	Rcul_t05260	Gsal_755_nacht_and_wd_repeat_domain_containing_protein_1	Mbre_32156	Mbre_27255	Sros_03308T0	Csav_004635	Smim_42543_AGAP007763_PA_Anopheles_gambiae_str_PEST_gi_119112672_ref_XP_317752_3_2e_86_267	Adig_14425	Avag_65325001	Sros_02650T0	Adig_06379	Dmel_0032798_CG10132	Pfuc_63541_1_34710_t1	Ggal_023122	Gsal_757_leucine_rich_repeat_and_wd_repeat_containing_protein_kiaa1239_like	Rcul_t05265	Pfuc_98370_1_71482_t1	Rcul_t15917	Pfuc_838_1_00512_t1	Avag_11034001	Acar_00019108	Pfuc_146142_1_64546_t1	Ctel_204560	Pfuc_26262_1_69762_t1	Tcas_270008713	Tadh_8888	Avag_10973001	Pfuc_7387_1_45643_t1	Sros_08732T0	Gsal_756_leucine_rich_repeat_and_wd_repeat_containing_protein_kiaa1239_like	Rcul_t05264	Mmar_MMa07358	Ctel_191423	Avag_09965001	Pfuc_107067_1_49611_t1	Cgig_27727_Ribosome_biogenesis_protein_BOP1_like_protein_Source_UniProtKB_TrEMBL_Acc_K1PVS5	Pfuc_79320_1_71143_t1	Avag_52519001	Ctel_209333	Cgig_12795	Pfuc_27817_1_55222_t1	Lgig_159343	Pfuc_17087_1_39908_t1	Ctel_198881	Dpul_40918	Isca_ISCW000696-PA	Smim_59040_AGAP007763_PA_Anopheles_gambiae_str_PEST_gi_119112672_ref_XP_317752_3_2e_26_116	Isca_ISCW000695-PA	Nvec_5616_	Adig_16271	Smim_5496_Uncharacterized_WD_repeat_containing_protein_alr3466_Acromyrmex_echinatior_gi_332025516_gb_EGI65679_8e_23_102	Skow_39974m	Smim_59038_PREDICTED_Suppressor_Enhancer_of_Lin_12_family_member_sel_10_like_Saccoglossus_kowalevskii_gi_291243850_ref_XP_002741813_7e_04_44_7	Nvec_28637_	Nvec_1000_	Nvec_22905_	Nvec_15480_	Nvec_20743_Extensin_2	Nvec_50551_Extensin_2	Nvec_48612_	Nvec_14840_	Nvec_20395_Extensin_2	Nvec_37346_Extensin_2	Nvec_1703_Extensin_2	Nvec_51168_Extensin_2	Nvec_32103_	Nvec_43492_Extensin_2	Nvec_8824_	Nvec_41722_Extensin_2	Nvec_47196_Extensin_2	Nvec_20235_	Nvec_46620_	Nvec_31849_	Nvec_51054_	Nvec_8044_	Nvec_3133_	Nvec_55656_	Nvec_47471_WD40	Nvec_9886_WD40	Pfuc_42486_1_19863_t1	Rcul_t15919	Pfuc_7387_1_45642_t1	Skow_02495m	Skow_26412m	Smim_57712_conserved_hypothetical_protein_Ixodes_scapularis_gi_241694822_ref_XP_002413010_9e_13_73_2	Smim_82753_82753	Sros_11151T0	Tspi_316977815
HG_29065	Mbre_35673	Sros_00110T0	Aque_225768
HG_24352	Mbre_23105	Sros_04385T0	Mbre_31831	Nvec_32538_	Sros_08279T0	Sros_11118T0
HG_14801	Nvec_53611_Homeobox	Nvec_56842_	Nvec_18457_GPW_gp25	Nvec_34081_	Pbac_3462732	Mbre_5543	Hmag_205553	Skow_16436m	Nvec_30034_Metallothio	Nvec_6971_
HG_6980	Tcas_270009815	Bsch_g4233	Cint_023413	Bflo_260835836	Skow_11511m	Pfuc_5860_1_52630_t1	Znev_03806	Csav_009693	Spur_004393_Spur_004393	Acar_00008602	Ctel_163655	Drer_056318_KAT8_regulatory_NSL_complex_subunit_2_Source_ZFIN_Acc_ZDB_GENE_041010_67_kansl2	Xtro_021545	Xtro_021547	Pfuc_391_1_58096_t1	Isca_ISCW000480-PA	Bsch_g5723	Cgig_23809	Dpul_326156	Lgig_189619	Dmel_0039710_dgt1_dim_gamma_tubulin_1_Source_FlyBase_0039710	Hsap_Ensmbl0139620_KAT8_regulatory_NSL_complex_subunit_2_Source_HGNC_Symbol_Acc_26024_KANSL2	Hmag_221271	Tadh_60540	Sros_02444T0	Smim_42329_PREDICTED_similar_to_CG18041_CG18041_PA_Tribolium_castaneum_gi_91086455_ref_XP_969418_2e_08_60_5	Cint_009737	Csav_009699	Rcul_t07074	Hrob_194306	Mmar_MMa42474	Mbre_31775
HG_69372	Mbre_27047	OcarG_1392
HG_1226	Skow_15846m	Adig_01617	Cgig_03954_VWFA_and_cache_domain_containing_protein_1_Source_UniProtKB_TrEMBL_Acc_K1PC63	Tadh_53363	Skow_18596m	Cint_028942	OcarG_10229	OcarG_10407	Nvec_54257_Cache	Ctel_192409	Ctel_222126	OcarG_10936	Skow_26515m	Acar_00008251	Hsap_Ensmbl0158966_cache_domain_containing_1_Source_HGNC_Symbol_Acc_29314_CACHD1	Drer_061590_cache_domain_containing_1_Source_ZFIN_Acc_ZDB_GENE_100819_3_cachd1	Ggal_017938	Ctel_196421	Nvec_34994_PI3K_rbd	Adig_22186	Smim_12240_CACHD1_protein_Homo_sapiens_gi_71297498_gb_AAH39301_8e_166_506	Lgig_128750	Ctel_192407	Skow_04522m	Skow_33240m	Ctel_193021	Ctel_225126	Spur_023928_Cca2dB	Skow_07894m	Ctel_211925	Xtro_044037	Mmar_MMa36736	Skow_29773m	Cgig_13334_VWFA_and_cache_domain_containing_protein_1_Source_UniProtKB_TrEMBL_Acc_K1PWA5	Dpul_308495	Skow_12390m	Adig_15655	Dpul_109876	Dmel_0034498_CG16868	Spur_013656_Cachd1	Nvec_56768_VWA	Bflo_260813406	Ctel_201332	Ctel_196422	Cgig_08527_VWFA_and_cache_domain_containing_protein_1_Source_UniProtKB_TrEMBL_Acc_K1Q7N4	Ctel_196424	Pfuc_9291_1_31744_t1	Pfuc_13458_1_39496_t1	Pfuc_1784_1_08116_t1	Smar_002518	Egra_07979	Emul_00432	Csav_011869	Hmic_0681300	Adig_01624	Bflo_260837282	Ctel_197073	Smar_007675	Tcas_270016554	OcarG_10405	Bsch_g30328	Bsch_g22233	Skow_15839m	Adig_01615	Bflo_260837272	Cgig_15774_VWFA_and_cache_domain_containing_protein_1_Source_UniProtKB_TrEMBL_Acc_K1QXZ7	Cgig_13134_VWFA_and_cache_domain_containing_protein_1_Source_UniProtKB_TrEMBL_Acc_K1Q5Q0	Cgig_25572_VWFA_and_cache_domain_containing_protein_1_Source_UniProtKB_TrEMBL_Acc_K1RTR7	Cgig_04749_VWFA_and_cache_domain_containing_protein_1_Source_UniProtKB_TrEMBL_Acc_K1RDU8	Ctel_189885	Bsch_g32466	Bsch_g38272	Adig_03896	Csav_018965	Nvec_47117_	Ctel_200078	Pfuc_656_1_58171_t1	Ctel_193019	Cgig_25569_VWFA_and_cache_domain_containing_protein_1_Source_UniProtKB_TrEMBL_Acc_K1QWF9	Cgig_25571_VWFA_and_cache_domain_containing_protein_1_Source_UniProtKB_TrEMBL_Acc_K1R9X5	Csav_018966	Cgig_20741_VWFA_and_cache_domain_containing_protein_1_Source_UniProtKB_TrEMBL_Acc_K1QAK2	Ctel_193020	Nvec_38846_Cache	Cgig_14167_VWFA_and_cache_domain_containing_protein_1_Source_UniProtKB_TrEMBL_Acc_K1QK79	Nvec_36378_PI3K_rbd	Pfuc_29341_1_69914_t1	Adig_22187	Cgig_25570_VWFA_and_cache_domain_containing_protein_1_Source_UniProtKB_TrEMBL_Acc_K1R3D7	Nvec_28675_	Csav_006293	Adig_01616	Adig_18656	Bflo_260837286	Tadh_53364	Pfuc_9291_1_31743_t1	Bsch_g56847	Csav_011866	Cgig_03952	Cgig_25568	Cgig_03956_VWFA_and_cache_domain_containing_protein_1_Source_UniProtKB_TrEMBL_Acc_K1PRF9	Pfuc_41104_1_63061_t1	Mbre_10405	Nvec_34353_DUF1127	Cint_001651	Pfuc_14894_1_18176_t1	OcarG_9929	Pfuc_290345_1_14378_t1	Smim_12245_PREDICTED_VWFA_and_cache_domain_containing_protein_like_Anolis_carolinensis_gi_327270810_ref_XP_003220181_1e_16_85_5	Tspi_316968909	Bmal_170583957	Rcul_t32297	Smim_12234_PREDICTED_calcium_channel_voltage_dependent_alpha2_delta_subunit_3_like_Saccoglossus_kowalevskii_gi_291244347_ref_XP_002742061_5e_57_208	Rcul_t32296	Bmal_170583959	Dpul_276019	Bflo_260813402	Adig_01614	Nvec_59418_	Smim_12243_PREDICTED_similar_to_dihydropyridine_sensitive_l_type_calcium_channel_Tribolium_castaneum_gi_91094777_ref_XP_968102_8e_06_49_7	Nvec_2354_GRP	Ctel_205113	Smim_12246_cache_domain_containing_Mus_musculus_gi_123257822_emb_CAM22543_1e_05_52_4	Pfuc_7851_1_38652_t1	Pfuc_3883_1_30553_t1	Pfuc_100991_1_28104_t1	Pfuc_16080_1_54269_t1	Csav_016134	Cint_001652	Csav_006307	Adig_22648	Nvec_20516_	Nvec_38845_	Nvec_45606_	OcarG_4898	Pfuc_2706_1_30224_t1	Skow_24903m
HG_14309	Mbre_33248	Sros_01695T0	OcarG_4625	OcarG_5630	OcarG_153
HG_48642	Adig_15091	Aque_218619	Sros_07728T0
HG_3372	Isca_ISCW009190-PA	Bsch_g2070	Xtro_048093	Drer_044812_Uncharacterized_protein_Source_UniProtKB_TrEMBL_Acc_E7F211_TTC17	Xtro_048092	Hsap_Ensmbl0052841_tetratricopeptide_repeat_domain_17_Source_HGNC_Symbol_Acc_25596_TTC17	Ggal_012909	Acar_00015389	Bflo_260827022	Mmar_MMa41440	Smim_29093_PREDICTED_tetratricopeptide_repeat_protein_17_Xenopus_Silurana_tropicalis_gi_301615754_ref_XP_002937343_1e_104_345	Pfuc_8961_1_24502_t1	Cgig_26556_Tetratricopeptide_repeat_protein_17_Source_UniProtKB_TrEMBL_Acc_K1S1I1	Spur_004998_Ttc17	Ctel_113465	Bsch_g2100	Pfuc_1767_1_08094_t1	Lgig_163300	Skow_07168m	Adig_19594	Adig_21241	Aque_223210	Tcas_270006086	Adig_20158	Znev_04607	Hrob_193306	Hmag_228432	Dpul_249998	Tadh_51483	Odio_002019001	Sros_04485T0	Csav_004941	Pfuc_8961_1_24501_t1	Pfuc_1767_1_08095_t1	Nvec_6215_	Cint_028104	OcarG_7884	Bsch_g7260	Bsch_g9838	Cele_020553_T19A5_1_Protein_T19A5_1_T19A5_1_mRNA_complete_cds_Source_RefSeq_mRNA_Acc_NM_072911	Mbre_24983	Bsch_g57932	Bmal_170582475	Rcul_t43212	Dmel_0029713_CG11436	Tspi_316971681	Tspi_316963241	Bsch_g36194	Odio_002020001	Csav_004942	Skow_33390m	Ggal_035319	Bmal_170582473	Pfuc_33734_1_62751_t1	Pbac_3472684	Mmar_MMa36466	Nvec_9081_
HG_7421	Sros_08412T0	Lgig_204046	Skow_40392m	Nvec_34770_	Drer_053527_sorting_nexin_24_Source_ZFIN_Acc_ZDB_GENE_050913_45_snx24	Ggal_029137	Bflo_260781260	Smim_66245_sorting_nexin_24_putative_Ixodes_scapularis_gi_242001896_ref_XP_002435591_1e_30_115	Cgig_13035_Sorting_nexin_24_Source_UniProtKB_TrEMBL_Acc_K1PWQ0	Spur_020462_Spur_020462	Xtro_034621	Ggal_003450	Acar_00003331	Xtro_035001	Xtro_057273	Xtro_023331	Znev_08574	Isca_ISCW006339-PA	Ctel_105568	Smar_000582	Acar_00006626	Smar_014208	Hsap_Ensmbl0157734_sorting_nexin_22_Source_HGNC_Symbol_Acc_16315_SNX22	Drer_053204_sorting_nexin_22_Source_ZFIN_Acc_ZDB_GENE_060825_154_snx22	Mmar_MMa20694	Hsap_Ensmbl0064652_sorting_nexin_24_Source_HGNC_Symbol_Acc_21533_SNX24	Adig_19177	Tadh_54174	Mley_ML30619a
HG_38584	Avag_67161001	Avag_63126001	Sros_02975T0
HG_5945	Bsch_g49767	Skow_35676m	Drer_035605_trichoplein_keratin_filament_binding_Source_ZFIN_Acc_ZDB_GENE_060421_3368_tchp	Csav_009976	Bflo_260833893	Spur_009028_Tchp	Xtro_040326	Tadh_59089	Ctel_208507	Avag_62763001	Avag_30692001	Znev_09908	Nvec_13878_Vicilin_N	Odio_004983001	Bflo_260780879	Adig_17789	Mbre_23153	Pfuc_6117_1_59943_t1	Sros_04587T0	Mley_ML06572a	Sjap_0015520	Smar_004603	Dpul_330101	Mley_ML030515a	Hsap_Ensmbl0139437_trichoplein_keratin_filament_binding_Source_HGNC_Symbol_Acc_28135_TCHP	Sman_180580_Putative_meiosis_specific_nuclear_structural_protein_1_Source_UniProtKB_TrEMBL_Acc_G4VE50	Aque_206972	Egra_01442	Avag_12883001	Aque_221263	Smim_49964_trichoplein_keratin_filament_binding_isoform_CRA_a_Mus_musculus_gi_148687953_gb_EDL19900_2e_11_72_4	Tcas_270008482	Pfuc_60172_1_27479_t1	Hmic_0204400	Hmag_232134	Avag_27439001	Nvec_15076_	Pbac_3471476	Sjap_0015500	Spur_024159_Spur_024159
HG_16733	Adig_06715	Nvec_12626_	Hmag_233858	Tadh_60634	OcarG_314	Sros_02197T0	Sros_00724T0	Mbre_33062	Mley_ML08823a
HG_4715	Bsch_g1337	Bsch_g25973	Cint_023018	Cint_023017	Ggal_013329	Hsap_Ensmbl0189056_reelin_Source_HGNC_Symbol_Acc_9957_RELN	Acar_00006746	Xtro_050071	Spur_008268_Reelin1	Pfuc_844_1_65662_t1	Lgig_228850	Skow_25752m	Cgig_10439_Reelin_Source_UniProtKB_TrEMBL_Acc_K1PII9	Csav_001508	Spur_023409_Reelin2	Smim_63281_AC006316_unknown_Homo_sapiens_gi_4760438_gb_AAD29127_AC006316_6e_157_506	Dpul_315400	Smim_47190_PREDICTED_reelin_Taeniopygia_guttata_gi_224093043_ref_XP_002188473_2e_159_516	Spur_008733_Reelin3	Bflo_260804777	Smim_63274_PREDICTED_similar_to_Human_Reelin_partial_Strongylocentrotus_purpuratus_gi_115923520_ref_XP_784287_0_0_613	Drer_038188_reelin_Source_HGNC_Symbol_Acc_9957_RELN_1_of_4	Sros_01378T0	Skow_30963m	Pfuc_927_1_43861_t1	Smim_63275_reelin_partial_Lacerta_viridis_gi_3641361_gb_AAC36362_1e_81_261	Hrob_162255	Drer_077935_reelin_like_Source_ZFIN_Acc_ZDB_GENE_040427_1_relnl	Csav_001503	Drer_086526_Uncharacterized_protein_Source_UniProtKB_TrEMBL_Acc_E7EXW3_CABZ01102518_1	Hrob_188910	Bsch_g52918	Mbre_8244	Bsch_g1993	Spur_013071_ReelinL	Mmar_MMa29563	OcarG_16	Mmar_MMa53176	OcarG_50	OcarG_9577	Bsch_g1994	Bsch_g52919	Smim_47203_PREDICTED_similar_to_reelin_Strongylocentrotus_purpuratus_gi_72179335_ref_XP_798955_1e_52_184	Cgig_05629_Reelin_Source_UniProtKB_TrEMBL_Acc_K1QNF9	Cgig_09586_Reelin_Source_UniProtKB_TrEMBL_Acc_K1PCE9	Pfuc_844_1_65664_t1	Mmar_MMa05646	Pfuc_844_1_65666_t1	OcarG_10511	Mmar_MMa18791	Smim_47195_PREDICTED_similar_to_reelin_partial_Strongylocentrotus_purpuratus_gi_72179337_ref_XP_798958_3e_13_71_6	Drer_074198_Uncharacterized_protein_Source_UniProtKB_TrEMBL_Acc_E7F0D7_CABZ01102516_1	Spur_001764_Spur_001764
HG_8161	Bflo_260832181	Rcul_t10854	Smim_7269_PREDICTED_protein_lap1_like_Apis_mellifera_gi_328786949_ref_XP_393738_4_3e_24_118	Ggal_007339	Xtro_012770	Spur_027941_Spur_027941	Hsap_Ensmbl0213977_Tax1_human_T_cell_leukemia_virus_type_I_binding_protein_3_Source_HGNC_Symbol_Acc_30684_TAX1BP3	Drer_059177_Tax1_human_T_cell_leukemia_virus_type_I_binding_protein_3_Source_ZFIN_Acc_ZDB_GENE_040426_2830_tax1bp3	Skow_37371m	Dmel_0035148_CG3402	Dpul_306975	Odio_006361001	Znev_10032	Tcas_270014711	Isca_ISCW004725-PA	Cele_016678_C45G9_7_Protein_C45G9_7_C45G9_7_mRNA_complete_cds_Source_RefSeq_mRNA_Acc_NM_065670	Bmal_170583767	Smim_40849_PREDICTED_uncharacterized_protein_C45G9_7_like_Acyrthosiphon_pisum_gi_328705816_ref_XP_001950107_8e_65_202	Hrob_78204	Ctel_173582	Nvec_42356_PDZ	Bsch_g42634	Lgig_166897	Pfuc_15683_1_46898_t1	Sros_10213T0
HG_7704	Cgig_22143_Alpha_L_iduronidase_Source_UniProtKB_TrEMBL_Acc_K1QX29	Pfuc_14881_1_68792_t1	Skow_30592m	Drer_062904_iduronidase_alpha_L_Source_ZFIN_Acc_ZDB_GENE_060526_29_idua	Ggal_024761	Lgig_128432	Ctel_211572	Spur_003078_Idua	OcarG_10436	Cint_018348	Csav_018781	Smar_005411	Bflo_260802212	Xtro_060622	Tcas_270001382	Znev_12338	Nvec_54333_Glyco_hydro_39	Acar_00000416	Dmel_0032343_CG6201	Smim_40502_PREDICTED_similar_to_alpha_L_iduronidase_Strongylocentrotus_purpuratus_gi_115717752_ref_XP_796813_2e_78_255	Mbre_23268	Acar_00017973	Hsap_Ensmbl0127415_iduronidase_alpha_L_Source_HGNC_Symbol_Acc_5391_IDUA	Adig_14685	Mmar_MMa56251	Isca_ISCW005222-PA	Znev_12337	Smim_40504_PREDICTED_alpha_L_iduronidase_Danio_rerio_gi_326667621_ref_XP_001923689_3_9e_10_62_8
HG_44389	Pbac_3461906	Pbac_3468685	Sros_13002T0
HG_41910	Sjap_0211190	Sjap_0133620	Sros_05804T0
HG_16013	Nvec_55367_Granulin	Adig_03240	Sros_09523T0	Adig_22641	Adig_03241	Nvec_7500_	Hmag_231005	Adig_17879
HG_12357	Bflo_260816038	Bflo_260816028	Skow_25389m	Nvec_53811_Mab_21	Cgig_23378	Nvec_6743_Mab_21	Adig_05593	Bflo_260816036	Bflo_260816032	Bflo_260816034	Adig_05591	Bflo_260816030	Mbre_36418
HG_6695	Ggal_035093	Ggal_022266	Cgig_17356_2_5_oligoadenylate_synthetase_3_Source_UniProtKB_TrEMBL_Acc_K1PY97	Cgig_04067_2_5_oligoadenylate_synthetase_3_Source_UniProtKB_TrEMBL_Acc_K1PXW6	Pfuc_2782_1_51791_t1	Adig_01178	Adig_01784	Adig_01783	Bflo_260811261	Skow_20199m	Skow_21976m	Bflo_260811257	Bflo_260811255	Adig_01177	Bflo_260814145	Hsap_Ensmbl0089127_2_5_oligoadenylate_synthetase_1_40_46kDa_Source_HGNC_Symbol_Acc_8086_OAS1	Skow_07348m	Acar_00009033	Skow_07342m	Bflo_260811259	Pfuc_1771_1_44134_t1	Ggal_028664	Ggal_035092	Lgig_233290	Bflo_260811253	Lgig_161508	Mbre_39312	Hsap_Ensmbl0135114_2_5_oligoadenylate_synthetase_like_Source_HGNC_Symbol_Acc_8090_OASL	Dpul_250516	Hsap_Ensmbl0111331_2_5_oligoadenylate_synthetase_3_100kDa_Source_HGNC_Symbol_Acc_8088_OAS3	Lgig_163017	Nvec_28544_	Ggal_035091	Skow_07646m
HG_6613	Skow_19475m	Isca_ISCW001042-PA	Skow_37326m	Znev_07241	Lgig_110590	Isca_ISCW001043-PA	Dmel_0031702_fusl_fuseless_Source_FlyBase_0031702	Dpul_65344	Adig_11626	Ctel_198494	Skow_02517m	Tcas_270013543	Bflo_260818601	Cgig_11410	Bflo_260819648	Bflo_260816388	Lgig_116236	Ctel_177777	Avag_14353001	Avag_41822001	Bflo_260819646	Hrob_170165	Nvec_33931_NADH5_C	Avag_36153001	Avag_28078001	Smar_003013	Hrob_193091	Tcas_270013542	Avag_44332001	Sros_01180T0	Avag_57357001	Mbre_35394	Gsal_15223_uncharacterized_protein_loc100874743	Hrob_169904	Isca_ISCW001041-PA
HG_9772	Cele_011641_T09A5_15_Protein_T09A5_15_T09A5_15_mRNA_complete_cds_Source_RefSeq_mRNA_Acc_NM_001027160	Dmel_0085271_CG34242	Tcas_270001501	Dpul_126724	Smar_008327	Znev_10906	Acar_00014282	Smim_41079_AGAP011825_PA_Anopheles_gambiae_str_PEST_gi_158300882_ref_XP_001689283_9e_20_85_1	Adig_02314	Ggal_036564	Isca_ISCW017528-PA	Skow_17359m	Hmag_232204	Aque_227702	Aque_201923	Drer_087729_small_integral_membrane_protein_20_Source_HGNC_Symbol_Acc_37260_SMIM20	Sros_08446T0	Avag_45039001	Hsap_Ensmbl0250317_small_integral_membrane_protein_20_Source_HGNC_Symbol_Acc_37260_SMIM20
HG_36255	Mbre_9972	Bflo_260831956	Bflo_260831954	Bflo_260790787
HG_19117	Mley_ML051722a	Mley_ML051723a	Pbac_3461339	Pbac_3461216	Mbre_29508	Pbac_3468778	Pbac_3466019
HG_12918	Mley_ML02612a	Cgig_14113	Pfuc_2605_1_23031_t1	Skow_23070m	Bflo_260790983	Ctel_214499	Ctel_185569	Hmag_216031	Lgig_236306	Tadh_57336	Sros_06024T0	Adig_18155
HG_12475	Pfuc_3479_1_01468_t1	Ctel_185988	Lgig_231712	Skow_06287m	Bflo_260805638	Spur_000215_Spur_000215	Adig_09070	Pfuc_16964_1_25564_t1	Nvec_42361_	Mley_ML034320a	Avag_08820001	Tadh_52516	Sros_09694T0
HG_13186	Pfuc_1672_1_15574_t1	Skow_05016m	Ctel_211115	Lgig_149761	Drer_039477_chromosome_15_open_reading_frame_43_Source_HGNC_Symbol_Acc_28520_C7H15orf43	Hsap_Ensmbl0167014_chromosome_15_open_reading_frame_43_Source_HGNC_Symbol_Acc_28520_C15orf43	Spur_022231_Spur_022231	Adig_24412	Sros_06632T0	Tadh_54099
HG_7265	Skow_21932m	Bsch_g68817	Ggal_016325	Acar_00001893	Drer_075057_si_dkeyp_33b5_4_Source_ZFIN_Acc_ZDB_GENE_100618_4_si_dkeyp_33b5_4	Xtro_042820	Spur_022262_Kiaa0391L	Hsap_Ensmbl0100890_KIAA0391_Source_HGNC_Symbol_Acc_19958_KIAA0391	Bflo_260831350	Smar_011448	Dmel_0029858_CG15896	Smim_7046_AGAP001968_PA_Anopheles_gambiae_str_PEST_gi_333469850_gb_EAA01143_5_8e_57_207	Ctel_157105	Isca_ISCW021574-PA	Smar_006457	Adig_00895	Lgig_154869	Tcas_270005388	Aque_226524	Rcul_t02912	Dpul_42022	Avag_19597001	Adig_02312	Sros_02169T0	Znev_12544	Hrob_193071	Hmag_227628	Nvec_42553_VLPT	Tadh_59776	Pfuc_20509_1_40234_t1
HG_39254	Cint_011340	Sros_12915T0	Csav_012907
HG_1875	Drer_018060_phosphoinositide_3_kinase_regulatory_subunit_polypeptide_2_Source_ZFIN_Acc_ZDB_GENE_040309_1_pik3r2	OcarG_5106	Bflo_260823974	Spur_014071_Chn2l	Mley_ML21207a	Bsch_g10920	Bsch_g38823	Cgig_26383_Phosphatidylinositol_3_kinase_regulatory_subunit_alpha_Source_UniProtKB_TrEMBL_Acc_K1QRS6	Tcas_270015062	Bsch_g34679	Cint_024453	Csav_002082	Cint_004274	Cint_024452	Mmar_MMa46087	Skow_07901m	Ggal_005414	Hsap_Ensmbl0145675_phosphoinositide_3_kinase_regulatory_subunit_1_alpha_Source_HGNC_Symbol_Acc_8979_PIK3R1	Isca_ISCW011707-PA	Smim_10480_Phosphatidylinositol_3_kinase_regulatory_subunit_alpha_Harpegnathos_saltator_gi_307211841_gb_EFN87788_1e_148_454	Xtro_028313	Ggal_023822	Acar_00016070	Drer_038524_phosphoinositide_3_kinase_regulatory_subunit_1_p85_alpha_Source_ZFIN_Acc_ZDB_GENE_030131_1280_pik3r1	Znev_04386	Xtro_046442	Ggal_005413	Ggal_023820	Ggal_037576	Ggal_016804	Ctel_179314	Mmar_MMa06704	Xtro_007065	Hsap_Ensmbl0117461_phosphoinositide_3_kinase_regulatory_subunit_3_gamma_Source_HGNC_Symbol_Acc_8981_PIK3R3	Acar_00015633	Smim_35256_Phosphatidylinositol_3_kinase_regulatory_subunit_alpha_Camponotus_floridanus_gi_307172412_gb_EFN63874_0_0_790	Smar_007455	Drer_071219_phosphoinositide_3_kinase_regulatory_subunit_3a_gamma_Source_ZFIN_Acc_ZDB_GENE_040426_1978_pik3r3a	Drer_034409_phosphoinositide_3_kinase_regulatory_subunit_3b_gamma_Source_ZFIN_Acc_ZDB_GENE_040426_743_pik3r3b	Spur_000206_Pik3r1	Dmel_0020622_Pi3K21B_Pi3K21B_Source_FlyBase_0020622	Hrob_76166	Znev_11082	Dpul_43714	Dpul_111818	Hmag_226664	Lgig_230612	Pfuc_405_1_07522_t1	Hmic_0585100	Tspi_316972870	Rcul_t48231	Emul_01591	Egra_06269	Tadh_17867	Sros_04801T0	Adig_15257	Aque_221456	Mmar_MMa54720	Acar_00012532	Acar_00010272	Cele_000001_aap_1_Protein_AAP_1_aap_1_mRNA_complete_cds_Source_RefSeq_mRNA_Acc_NM_059121	Bsch_g48277	Rcul_t48230	Mley_ML045246a	Hrob_137635	Sros_00866T0	OcarG_3223	Bmal_170588379	Lgig_157404	Hmag_226667	Dpul_111819	Adig_19527	Hrob_136972	Gsal_607_phosphatidylinositol_3_kinase_regulatory_subunit_alpha	Mbre_38069	Sros_03120T0	Gsal_609_phosphatidylinositol_3_kinase_regulatory_subunit_beta	Smim_43360_Pik3r2_protein_Danio_rerio_gi_190338110_gb_AAI62760_3e_13_75_5	Smim_46273_Phosphatidylinositol_3_kinase_regulatory_subunit_alpha_Acromyrmex_echinatior_gi_332018851_gb_EGI59407_9e_36_139	Spur_025252_Pik3r1_1	Aque_204765	Pbac_3473906	Hsap_Ensmbl0105647_phosphoinositide_3_kinase_regulatory_subunit_2_beta_Source_HGNC_Symbol_Acc_8980_PIK3R2	Mmar_MMa01465	Ctel_208679	Dpul_327253	Hmag_214256	Hmag_214257	Hrob_169132	Isca_ISCW001052-PA	Pbac_3475017	Smim_10477_10477
HG_36237	Mbre_32137	Mbre_5011	Avag_27052001	Avag_36401001
HG_24998	Sros_03564T0	Avag_62084001	Avag_00072001	Avag_20635001	Avag_22123001	Avag_43490001
HG_19130	Aque_213409	Aque_213410	Aque_213411	Aque_201352	Aque_202651	Sros_10022T0
HG_751	Spur_012664_Spur_012664	Spur_024156_Lrrc15L	Spur_001353_Dmbt1L_6	Spur_001173_Hypp_1309	Spur_026599_Spur_026599	Nvec_22904_Pentapeptide_2	Spur_020570_Z428	Spur_027582_Siatf	Dpul_247561	Mbre_13217	Spur_015554_TyrL_1	Spur_021116_Hypp_2538	Hmag_208596	Spur_006152_Spur_006152	Hmag_206826	Dmel_0085446_CG34417	Spur_011935_Hps4L	Nvec_19902_	Spur_016577_Hypp_2265	Spur_015225_Hypp_2200	Spur_008144_Spur_008144	Spur_021490_Spur_021490	Spur_015559_Spur_015559	Spur_022733_Hypp_2626	Spur_005532_Spur_005532	Spur_024832_Spur_024832	Spur_000358_Hypp_1251	Spur_001523_Spur_001523	Spur_020914_Spur_020914	Spur_008696_Spur_008696	Spur_016510_Spur_016510	Spur_007910_Spur_007910	Spur_021614_Spur_021614	Spur_016619_Spur_016619	Spur_001103_Spur_001103	Spur_000618_Spur_000618	Spur_026393_Spur_026393	Spur_028551_Spur_028551	Spur_013867_Spur_013867	Spur_012555_Spur_012555	Spur_026659_Spur_026659	Spur_025919_Spur_025919	Spur_009966_Spur_009966	Spur_014239_Spur_014239	Spur_023406_Spur_023406	Spur_021410_Spur_021410	Spur_028065_Spur_028065	Spur_024527_Spur_024527	Spur_011193_Spur_011193	Spur_012454_Spur_012454	Spur_022829_Spur_022829	Spur_025172_Spur_025172	Spur_020207_Spur_020207	Spur_011417_Spur_011417	Spur_014466_Spur_014466	Spur_001473_Spur_001473	Spur_026536_Spur_026536	Spur_014093_Spur_014093	Spur_023724_Spur_023724	Spur_011972_Spur_011972	Spur_000549_Spur_000549	Spur_013731_Spur_013731	Spur_003826_Spur_003826	Spur_006224_Spur_006224	Spur_016238_Spur_016238	Spur_006101_Spur_006101	Spur_020336_Spur_020336	Spur_010996_Spur_010996	Spur_004031_2_Spur_004031_2	Spur_005459_Spur_005459	Spur_008428_Spur_008428	Spur_024850_Spur_024850	Spur_001112_Spur_001112	Spur_023716_Spur_023716	Spur_024707_Spur_024707	Spur_018504_Spur_018504	Spur_023954_Spur_023954	Spur_005733_Spur_005733	Spur_015752_Spur_015752	Spur_000822_Spur_000822	Spur_009339_Spur_009339	Spur_026919_Spur_026919	Spur_006722_Spur_006722	Spur_006675_Spur_006675	Spur_027488_Spur_027488	Spur_020446_Spur_020446	Spur_022083_Spur_022083	Spur_017232_Spur_017232	Spur_000949_Spur_000949	Spur_020146_Spur_020146	Spur_007520_Spur_007520	Spur_011746_Spur_011746	Spur_020473_Spur_020473	Spur_028254_Spur_028254	Spur_005450_Spur_005450	Spur_001422_Spur_001422	Spur_010601_Spur_010601	Spur_012232_Spur_012232	Spur_026734_Spur_026734	Spur_018455_Spur_018455	Spur_011945_Spur_011945	Spur_017795_Spur_017795	Spur_021940_Spur_021940	Spur_028729_Spur_028729	Spur_008169_Spur_008169	Spur_005067_Spur_005067	Spur_017962_Spur_017962	Spur_012967_Spur_012967	Spur_028459_Spur_028459	Spur_003933_Spur_003933	Spur_025736_Spur_025736	Pbac_3464412	Spur_005213_Spur_005213	Spur_028090_Spur_028090	Spur_023251_Hypp_2661	Spur_018276_Hypp_3038	Spur_024170_Spur_024170	Spur_005214_Spur_005214	Spur_003560_Spur_003560	Spur_000272_Spur_000272	Spur_004290_Spur_004290	Spur_005748_Spur_005748	Spur_011864_Spur_011864	Spur_008483_Spur_008483	Spur_016398_Spur_016398	Lgig_144764	Spur_009502_Spur_009502	Spur_024710_Spur_024710	Spur_018427_Spur_018427	Spur_006745_Spur_006745	Spur_003226_Spur_003226	Spur_004044_Hypp_1494	Lgig_119079	Spur_008515_Spur_008515	Spur_026883_Spur_026883	Spur_025753_Spur_025753	Spur_002200_Spur_002200	Spur_027706_Spur_027706	Spur_011048_Spur_011048	Spur_023119_Spur_023119	Spur_010155_Spur_010155	Spur_008536_Spur_008536	Spur_010843_Spur_010843	Spur_017525_Spur_017525	Spur_004332_Spur_004332	Spur_003787_Spur_003787	Spur_001992_Spur_001992	Spur_018610_Spur_018610	Spur_022826_Spur_022826	Spur_014502_Spur_014502	Spur_004650_Spur_004650	Spur_006477_Spur_006477	Spur_004066_Spur_004066	Spur_019215_Spur_019215	Spur_008539_Spur_008539	Spur_025464_Spur_025464	Spur_019943_Spur_019943	Spur_010334_Spur_010334	Spur_013925_Spur_013925	Spur_014048_Spur_014048	Spur_015739_Spur_015739	Spur_023625_Spur_023625	Spur_022291_Spur_022291	Spur_016129_Spur_016129	Spur_026719_Spur_026719	Spur_022199_Spur_022199	Spur_000855_Spur_000855	Spur_020514_Spur_020514	Spur_005971_Spur_005971	Hsap_Ensmbl0134940_acrosomal_vesicle_protein_1_Source_HGNC_Symbol_Acc_127_ACRV1	Spur_000103_Acrv1L	Spur_027299_Spur_027299	Spur_010132_Spur_010132	Spur_024831_Spur_024831	Spur_018913_Spur_018913	Spur_007229_Spur_007229	Spur_020007_Spur_020007	Spur_005065_Spur_005065	Spur_015020_Spur_015020	Spur_009385_Spur_009385	Spur_010860_Spur_010860	Spur_012791_Spur_012791	Spur_015747_Spur_015747	Spur_014991_Spur_014991	Spur_008695_Spur_008695	Spur_028568_Spur_028568	Spur_027534_Spur_027534	Spur_003622_Spur_003622	Spur_019757_Spur_019757	Spur_010911_Spur_010911	Spur_001474_Spur_001474	Spur_026596_Spur_026596	Spur_012924_Spur_012924	Spur_006467_Spur_006467	Spur_008548_Spur_008548	Spur_010063_Spur_010063	Spur_016851_Spur_016851	Spur_022938_Spur_022938	Spur_024017_Spur_024017	Spur_003005_Spur_003005	Spur_028509_Spur_028509	Spur_009589_Spur_009589	Spur_017668_Spur_017668	Spur_020651_Spur_020651	Spur_010358_Spur_010358	Spur_002204_Spur_002204	Spur_022785_Spur_022785	Spur_019754_Spur_019754	Spur_013908_Spur_013908	Spur_025757_Hypp_1156	Spur_000274_Spur_000274	Smim_52712_dumpy_Drosophila_melanogaster_gi_221472639_ref_NP_787974_4_8e_14_86_3
HG_49197	Mley_ML23061a	Pbac_3466498	Sros_06197T0
HG_26297	Sros_06637T0	Mbre_27814	Hmag_219864	Adig_08391	Sros_07111T0
HG_20327	Skow_06173m	Isca_ISCW010736-PA	Hmag_221153	Spur_021880_Hypp_2582	Tadh_61403	Bflo_260827060	Sros_06300T0
HG_12849	Spur_024403_Spur_024403	Lgig_123095	Cgig_18420	Pfuc_198364_1_64764_t1	Ggal_003300	Drer_097346_TEN1_CST_complex_subunit_Source_HGNC_Symbol_Acc_37242_TEN1	Acar_00007662	Xtro_064073	Skow_12981m	Hsap_Ensmbl0257949_TEN1_CST_complex_subunit_Source_HGNC_Symbol_Acc_37242_TEN1	Sros_11709T0	Tadh_51972
HG_6988	Nvec_12386_	Cgig_25244_General_receptor_for_phosphoinositides_1_associated_scaffold_protein_Source_UniProtKB_TrEMBL_Acc_K1RED9	Smar_005857	Znev_12207	Tcas_270003190	Dmel_0035676_CG6619	Mmar_MMa06322	Isca_ISCW017929-PA	Drer_061717_Uncharacterized_protein_Source_UniProtKB_TrEMBL_Acc_E7F4K6_CABZ01075242_1	Acar_00016557	Hsap_Ensmbl0161835_GRP1_general_receptor_for_phosphoinositides_1_associated_scaffold_protein_Source_HGNC_Symbol_Acc_18707_GRASP	Drer_000588_GRP1_general_receptor_for_phosphoinositides_1_associated_scaffold_protein_Source_ZFIN_Acc_ZDB_GENE_060312_30_grasp	Cele_009272_gras_1_Protein_GRAS_1_gras_1_mRNA_complete_cds_Source_RefSeq_mRNA_Acc_NM_059763	Lgig_238811	Bflo_260786481	Rcul_t17324	Ctel_226087	Hrob_193863	Spur_014822_Spur_014822	Skow_21703m	Xtro_001264	Tspi_316968265	Tadh_54453	Pfuc_11_1_50539_t1	OcarG_4649	Avag_00277001	Hmag_233358	Ggal_020462	Dpul_104119	Acar_00007608	Drer_097743_si_dkey_276j7_2_Source_ZFIN_Acc_ZDB_GENE_131127_420_si_dkey_276j7_2	Mbre_37713
HG_4028	Bflo_260828727	Aque_218066	Cgig_11270_Ectoine_hydroxylase_Source_UniProtKB_TrEMBL_Acc_K1RLK4	Mley_ML19551a	Bflo_260794434	Bflo_260828729	Bflo_260828731	Spur_019723_Dioxg	Aque_223874	Bflo_260821878	Bflo_260828725	Bflo_260786302	Cgig_11271_Ectoine_hydroxylase_Source_UniProtKB_TrEMBL_Acc_K1S505	Cgig_16928_Ectoine_hydroxylase_Source_UniProtKB_TrEMBL_Acc_K1QT28	Bsch_g14101	Cint_025181	Pfuc_2367_1_44350_t1	Pfuc_83460_1_63906_t1	Csav_013978	Aque_213813	Bflo_260835936	Pfuc_9980_1_17555_t1	Skow_39937m	Bflo_260835934	Cint_008373	Cgig_01845	Lgig_223496	Csav_006054	Spur_011522_Spur_011522	Bflo_260806514	Bflo_260825305	Pbac_3467533	Pbac_3462341	Pfuc_3855_1_52101_t1	Skow_10826m	Ctel_226940	OcarG_780	Bsch_g20327	Bsch_g22982	Hrob_62930	Lgig_198205	Cgig_10868_Ectoine_hydroxylase_Source_UniProtKB_TrEMBL_Acc_K1PBB6	Cgig_01846_Ectoine_hydroxylase_Source_UniProtKB_TrEMBL_Acc_K1QFP9	Ctel_124480	Ctel_124466	Cgig_00472_Ectoine_hydroxylase_Source_UniProtKB_TrEMBL_Acc_K1Q3M8	Mbre_26221	OcarG_8556	Pfuc_13880_1_46682_t1	Bflo_260835932	Skow_39975m	Pfuc_80547_1_05949_t1	Pfuc_27178_1_26350_t1	Pfuc_95502_1_49477_t1	Cint_027522
HG_10028	Lgig_237958	Smar_000187	Cgig_25331	Pfuc_39936_1_55743_t1	Ctel_210333	Mmar_MMa27494	Lgig_234616	Lgig_165725	Lgig_165726	Lgig_165735	Lgig_165729	Lgig_152548	Lgig_152543	Lgig_152549	Sros_10513T0	Tadh_57959	Lgig_239774	Lgig_161235
HG_22582	Bsch_g56669	Cint_025963	Csav_017453	Csav_017454	Mbre_35850	Cele_012732_Y40B1A_1_Protein_Y40B1A_1_isoform_a_Y40B1A_1_mRNA_complete_cds_Source_RefSeq_mRNA_Acc_NM_001265211
HG_17334	Mbre_29577	Pfuc_52535_1_56137_t1	Mbre_24183	Adig_23051	Mbre_32039	Mbre_38718	Mbre_39264	Mbre_25751
HG_3861	Sman_160460_Myb1_related_transcription_factor_Source_UniProtKB_TrEMBL_Acc_G4V5A5	OcarG_8739	Hsap_Ensmbl0124496_transcriptional_regulating_factor_1_Source_HGNC_Symbol_Acc_18273_TRERF1	Sjap_0007500	Xtro_000100	Ggal_016071	Cele_010012_saeg_1_Protein_SAEG_1_isoform_a_Source_RefSeq_mRNA_Acc_NM_073368	Xtro_000414	Acar_00013396	Skow_23183m	Spur_018850_Z63	Acar_00001113	Smar_003081	Acar_00020596	Acar_00019326	Drer_088631_Uncharacterized_protein_Source_UniProtKB_TrEMBL_Acc_E7EYQ7_BX000363_2	Hmag_220679	Bmal_170594381	Ggal_015086	Drer_053864_ELM2_and_Myb_SANT_like_domain_containing_1_Source_HGNC_Symbol_Acc_19853_ELMSAN1_2_of_2	Acar_00015764	Ggal_035420	Emul_07612	Adig_02852	Bsch_g40186	Hsap_Ensmbl0156030_ELM2_and_Myb_SANT_like_domain_containing_1_Source_HGNC_Symbol_Acc_19853_ELMSAN1	Drer_011445_ELM2_and_Myb_SANT_like_domain_containing_1_Source_HGNC_Symbol_Acc_19853_ELMSAN1_1_of_2	Csav_008110	Isca_ISCW012213-PA	Cgig_20500_Transcriptional_regulating_factor_1_Source_UniProtKB_TrEMBL_Acc_K1QMK0	Znev_07732	Tadh_57313	Rcul_t18293	Egra_06920	Gsal_6448_rest_corepressor	Tspi_316976158	Hmic_0052400	Dmel_0037698_CG16779	Drer_052188_zinc_finger_protein_541_Source_HGNC_Symbol_Acc_25294_ZNF541	Hrob_184462	Mmar_MMa33251	Smim_22137_rest_corepressor_corest_protein_putative_Ixodes_scapularis_gi_241746529_ref_XP_002414287_8e_37_144	Hmag_220680	Tcas_270010845	Mmar_MMa11221	Aque_221203	Mmar_MMa19964	Znev_07731	Pfuc_19240_1_54560_t1	Hsap_Ensmbl0118156_zinc_finger_protein_541_Source_HGNC_Symbol_Acc_25294_ZNF541	Mmar_MMa11222	Nvec_8694_zf_C2H2	Pfuc_19240_1_54561_t1	Mbre_32349	Sjap_0007460	Sjap_0128010
HG_6762	Csav_014960	Ctel_74839	Cint_018712	Ctel_186559	Smar_006427	Odio_016895001	Ctel_120199	Adig_18631	Csav_014957	Bsch_g29804	Csav_008063	Bsch_g40687	Ctel_202870	Cint_013555	Ctel_114540	Bsch_g39729	Csav_008064	Csav_015019	Csav_014963	Csav_014962	Cint_013550	Cint_013539	Bsch_g40688	Bsch_g45855	Csav_014961	Csav_014958	Cint_029067	Cint_029068	Adig_15065	Sros_01340T0	Csav_014959	Cint_029069	Odio_004173001	Odio_006763001
HG_30967	Mbre_30860	Cele_012595_Y38E10A_17_Protein_Y38E10A_17_Y38E10A_17_mRNA_complete_cds_Source_RefSeq_mRNA_Acc_NM_064299	Mbre_13160	Mbre_22170
HG_4384	Bsch_g11939	Bsch_g21853	Cint_003254	Smim_61797_rassf1_putative_Ixodes_scapularis_gi_241598583_ref_XP_002404761_5e_139_411	Znev_09768	Csav_013427	Smar_006506	Acar_00008491	Xtro_015971	Odio_001821001	Skow_27223m	Hsap_Ensmbl0263005_Ras_association_RalGDS_AF_6_domain_family_member_1_Source_HGNC_Symbol_Acc_9882_RASSF1	Ggal_001221	Adig_14232	Drer_004840_Ras_association_RalGDS_AF_6_domain_family_1_Source_ZFIN_Acc_ZDB_GENE_040912_14_rassf1	Acar_00007551	Hsap_Ensmbl0136653_Ras_association_RalGDS_AF_6_domain_family_member_5_Source_HGNC_Symbol_Acc_17609_RASSF5	Csav_013426	Xtro_040283	Bflo_260822767	Isca_ISCW007158-PA	Ggal_015985	Drer_059064_Ras_association_RalGDS_AF_6_domain_family_member_3_Source_ZFIN_Acc_ZDB_GENE_100422_9_rassf3	Drer_070601_Uncharacterized_protein_Source_UniProtKB_TrEMBL_Acc_E7EXR8_CR848745_1	Lgig_81505	Spur_007097_Rassf5	Rcul_t27064	Tadh_56899	Acar_00003275	Cgig_18670_Ras_association_domain_containing_protein_5_Source_UniProtKB_TrEMBL_Acc_K1R9J2	OcarG_7226	Sros_00637T0	Hmag_221051	Nvec_28412_C1_1	Mbre_28221	Cele_011995_rsf_1_Protein_RSF_1_isoform_a_Source_RefSeq_mRNA_Acc_NM_001027190	Xtro_063834	Hsap_Ensmbl0266094_Ras_association_RalGDS_AF_6_domain_family_member_5_Source_HGNC_Symbol_Acc_17609_RASSF5	Hrob_163117	Xtro_051101	Hrob_180922	Aque_228665	Bmal_170585874	Gsal_14838_ras_association_domain_containing_protein_1	Pfuc_7501_1_02452_t1	Dpul_113881	Pfuc_9826_1_53429_t1	Hrob_175172	Hmag_221052	Ggal_037863	Ctel_189452	Hsap_Ensmbl0068028_Ras_association_RalGDS_AF_6_domain_family_member_1_Source_HGNC_Symbol_Acc_9882_RASSF1	Ctel_220189	Hsap_Ensmbl0153179_Ras_association_RalGDS_AF_6_domain_family_member_3_Source_HGNC_Symbol_Acc_14271_RASSF3	Adig_20631
HG_4472	Bsch_g55134	Cint_004541	Skow_02477m	Cint_001507	Spur_013331_Spur_013331	Spur_013329_Spur_013329_Protein_SPEC3_Source_UniProtKB_Swiss_Prot_Acc_P16537	Cint_001501	Skow_05164m	Csav_016525	Spur_013332_Spur_013332	Cgig_14516_Protein_SPEC3_Source_UniProtKB_TrEMBL_Acc_K1QUH3	Pfuc_1147_1_58380_t1	Skow_25680m	Ctel_105621	Ctel_210483	Cgig_14512_Protein_SPEC3_Source_UniProtKB_TrEMBL_Acc_K1REQ1	Sros_03780T0	Skow_38961m	Cgig_15355_Protein_SPEC3_Source_UniProtKB_TrEMBL_Acc_K1Q764	Cgig_08430_Protein_SPEC3_Source_UniProtKB_TrEMBL_Acc_K1RI69	Ctel_227223	Smar_013057	Lgig_133311	Cgig_23371_Protein_SPEC3_Source_UniProtKB_TrEMBL_Acc_K1PWK1	Bmal_170571248	Bsch_g56564	Avag_00649001	Hrob_159084	Skow_21969m	Ctel_224035	Ctel_200510	Rcul_t07865	Adig_16148	Bmal_170579027	Cgig_12791	Cele_022392_Y97E10AL_1_Protein_Y97E10AL_1_Y97E10AL_1_mRNA_complete_cds_Source_RefSeq_mRNA_Acc_NM_072654	Hrob_172102	Dmel_0050263_CG30263	Lgig_169804	Pfuc_18098_1_54459_t1	Bflo_260803910	Cele_021778_Y51H7BR_7_Protein_Y51H7BR_7_Y51H7BR_7_mRNA_complete_cds_Source_RefSeq_mRNA_Acc_NM_061584	Pfuc_7572_1_17143_t1	Dpul_61225	Tspi_316976563	Tcas_270004257	Smar_003022	Pfuc_2773_1_23075_t1	Csav_016498	Rcul_t05394	Tadh_58994	Nvec_57298_	Znev_04073	Rcul_t21866	Rcul_t00426	Rcul_t07870	Lgig_169805	Rcul_t21865
HG_38912	Mbre_30313	Avag_63995001	Avag_18394001
HG_81738	Sros_03360T0	Avag_49299001
HG_43750	Pfuc_5915_1_09250_t1	Mbre_23271	Pfuc_6781_1_67545_t1
HG_5897	Avag_03972001	Tcas_270011443	Hrob_157054	Mmar_MMa02368	Cele_022078_epg_9_Protein_EPG_9_isoform_a_Source_RefSeq_mRNA_Acc_NM_171287	Bmal_170576663	Drer_043287_chromosome_12_open_reading_frame_44_Source_HGNC_Symbol_Acc_25679_C10H12orf44	Hmag_233504	Acar_00016491	Tspi_316975318	Cgig_15743	Avag_30446001	Skow_24671m	Adig_18913	Dpul_305729	Hsap_Ensmbl0123395_chromosome_12_open_reading_frame_44_Source_HGNC_Symbol_Acc_25679_C12orf44	Rcul_t15340	Lgig_187630	Dmel_0030960_CG7053	Znev_06863	Ctel_144659	Bflo_260828251	Csav_018659	Cint_027430	Cint_021637	Nvec_10224_DUF1649	Smim_28398_UPF0453_protein_C12orf44_like_protein_Harpegnathos_saltator_gi_307196705_gb_EFN78164_2e_84_259	Tadh_24711	Spur_019229_Spur_019229	Isca_ISCW015657-PA	Aque_221516	Pfuc_15261_1_68839_t1	Sman_062610	Spur_015422_C12orf44L	Pbac_3473427	Sjap_0200620	Sros_07850T0
HG_30844	Lgig_232288	Sros_10235T0	Pfuc_57058_1_41670_t1	Pfuc_10383_1_60759_t1
HG_9220	Cgig_17196	Pfuc_17_1_14691_t1	Lgig_228523	Skow_17545m	Nvec_32161_Abhydrolase_1	Avag_44374001	Drer_095821_si_dkey_122a22_2_Source_ZFIN_Acc_ZDB_GENE_110411_93_si_dkey_122a22_2	Nvec_40447_Abhydrolase_1	Smim_30958_alpha_beta_hydrolase_Caulobacter_segnis_ATCC_21756_gi_295688169_ref_YP_003591862_1e_19_96_7	Aque_223806	Aque_208935	Tadh_58929	Avag_23332001	Ctel_181535	Hmag_201741	Adig_13040	Sros_04980T0	Bflo_260790054	Hmag_204800	Avag_54584001	Avag_23333001
HG_48614	Adig_11006	Adig_16313	Sros_08207T0
HG_11536	Dmel_0034294_Muc55B_Mucin_55B_Source_FlyBase_0034294	Dmel_0034291_CG5770	Dmel_0034292_CG5767	Dmel_0034295_CG10911	Dmel_0054005_CG34005	Dmel_0035343_CG16762	Dmel_0039671_CG11470	Dmel_0039670_CG7567	Dmel_0034296_CG10912	Dmel_0034293_CG14495	Dmel_0051041_CG31041	Dmel_0052774_Muc4B_Mucin_4B_Source_FlyBase_0052774	Mbre_34050	Sros_12892T0
HG_7615	Hmag_229842	Bsch_g29947	Cint_020088	Xtro_037150	Csav_004612	Drer_035163_transmembrane_protein_136b_Source_ZFIN_Acc_ZDB_GENE_040718_455_tmem136b	Acar_00003263	Drer_089411_transmembrane_protein_136_Source_HGNC_Symbol_Acc_28280_TMEM136_3_of_3	Drer_024920_transmembrane_protein_136a_Source_ZFIN_Acc_ZDB_GENE_000607_58_tmem136a	Hsap_Ensmbl0181264_transmembrane_protein_136_Source_HGNC_Symbol_Acc_28280_TMEM136	Bflo_260823242	Ggal_040050	Lgig_67180	Ggal_040052	Ctel_195114	Aque_219608	Mley_ML113418a	Skow_16853m	Mbre_23965	Cgig_27988	Smar_004435	Hrob_70319	Spur_002211_Spur_002211	Tcas_270005534	Bflo_260823276	Ggal_010772	Pfuc_6741_1_09423_t1	Csav_004607
HG_3701	Mbre_37540	Nvec_49279_	Nvec_22741_	Nvec_22868_	Nvec_47578_	Nvec_24276_Extensin_2	Adig_23116	Adig_23506	Adig_11233	Nvec_30324_	Adig_23018	Adig_10319	Adig_02067	Adig_18842	Adig_11714	Adig_11433	Adig_10417	Adig_17607	Nvec_4989_Fibrinogen_C	Adig_23505	Nvec_24277_EGF	Nvec_39056_	Adig_13810	Adig_22260	Nvec_184_PAN	Nvec_10008_Fibrinogen_C	Adig_00626	Adig_21947	Adig_24389	Nvec_15637_	Nvec_44760_PAN	Nvec_3871_PAN	Nvec_22740_	Nvec_22739_	Nvec_20311_PAN	Nvec_54151_PAN	Adig_00623	Adig_21777	Adig_03042	Adig_10418	Adig_21558	Nvec_20470_	Nvec_43360_Fibrinogen_C	Nvec_2600_Fibrinogen_C	Nvec_24499_Fibrinogen_C	Nvec_43078_	Nvec_49990_PAN	Nvec_22737_	Nvec_26283_Omega_toxin	Nvec_14499_PUF	Nvec_47426_	Nvec_39055_	Nvec_57834_	Nvec_9306_Fibrinogen_C	Nvec_39058_	Nvec_46682_Fibrinogen_C	Nvec_4656_PAN	Nvec_41153_	Nvec_15072_EGF	Nvec_33668_DUF1590	Hmag_214457	Nvec_29042_PAN	Nvec_49654_PAN	Nvec_29834_	Nvec_27999_	Nvec_56146_	Nvec_18405_C1_1	Nvec_47456_
HG_2119	Xtro_001722	Ggal_032624	Xtro_060720	Acar_00013916	Drer_020442_sorting_nexin_5_Source_ZFIN_Acc_ZDB_GENE_040426_2857_snx5	Avag_57467001	Avag_21328001	Bflo_260830377	Csav_011771	Hsap_Ensmbl0172803_sorting_nexin_32_Source_HGNC_Symbol_Acc_26423_SNX32	Ctel_183253	Avag_65638001	Csav_011770	Drer_058444_sorting_nexin_6_Source_ZFIN_Acc_ZDB_GENE_050913_152_snx6	Cint_008708	Csav_011775	Xtro_026895	Acar_00002455	Smim_22725_Sorting_nexin_6_Harpegnathos_saltator_gi_307207582_gb_EFN85247_0_0_568	Hsap_Ensmbl0089006_sorting_nexin_5_Source_HGNC_Symbol_Acc_14969_SNX5	Znev_05567	Cgig_06896_Sorting_nexin_6_Source_UniProtKB_TrEMBL_Acc_K1PEW1	Csav_011773	Isca_ISCW000872-PA	Sjap_0301930	Ggal_037052	Cint_008715	Sman_003140_Putative_sorting_nexin_Source_UniProtKB_TrEMBL_Acc_G4V6X9	Cele_013354_snx_6_Protein_SNX_6_isoform_a_Source_RefSeq_mRNA_Acc_NM_001269834	Emul_10461	Egra_01718	Spur_016849_Snx6	Dmel_0032005_Snx6_Snx6_Source_FlyBase_0032005	Bmal_170576997	Mley_ML20256a	Csav_011774	Aque_210555	Lgig_225261	Bsch_g42886	Ggal_014126	Hrob_185264	Ggal_016263	Dpul_207004	Tcas_270001606	Mbre_34397	Skow_35993m	Spur_020064_Snx6_1	Tadh_57104	Tspi_316971000	Rcul_t48362	Sros_01853T0	Csav_011772	Gsal_13016_sorting_nexin_6_like	Tspi_316965068	Odio_014134001	Hmag_218262	OcarG_10474	Hsap_Ensmbl0129515_sorting_nexin_6_Source_HGNC_Symbol_Acc_14970_SNX6	Avag_47379001	Pfuc_36859_1_19611_t1	OcarG_10468	Adig_12536	Pfuc_25358_1_26240_t1	Nvec_2155_RepA1_leader	Bflo_260814259	Pfuc_36909_1_19613_t1	Smim_35573_Sorting_nexin_6_like_Caligus_rogercresseyi_gi_225711014_gb_ACO11353_4e_77_256	Cint_015280	Ctel_207998	Csav_017053	Drer_097193_si_dkey_28n18_9_Source_ZFIN_Acc_ZDB_GENE_131127_205_si_dkey_28n18_9	Bsch_g70096	Pfuc_8769_1_31646_t1	Skow_24037m	Tadh_63540	Dpul_240424	Hmag_214512	Isca_ISCW012487-PA	Nvec_36344_	Ctel_226041	Tspi_316965064
HG_5366	Ggal_001572	Ctel_166052	Xtro_058552	Xtro_007978	Drer_039750_low_density_lipoprotein_receptor_adaptor_protein_1b_Source_ZFIN_Acc_ZDB_GENE_070112_1012_ldlrap1b	Cgig_02905_Low_density_lipoprotein_receptor_adapter_protein_1_A_Source_UniProtKB_TrEMBL_Acc_K1PT51	Drer_004311_low_density_lipoprotein_receptor_adaptor_protein_1a_Source_ZFIN_Acc_ZDB_GENE_030328_13_ldlrap1a	Hsap_LRG_276_low_density_lipoprotein_receptor_adaptor_protein_1_Source_HGNC_Symbol_Acc_18640_LRG_276	Drer_043394_si_dkey_71h2_2_Source_ZFIN_Acc_ZDB_GENE_041014_145_si_dkey_71h2_2	Skow_07433m	Isca_ISCW013818-PA	Ggal_026582	Smim_83632_ldl_receptor_adaptor_protein_putative_Ixodes_scapularis_gi_241831792_ref_XP_002414873_1e_75_241	Acar_00003358	Znev_00672	Aque_215382	Lgig_145948	Hmag_221229	Tadh_57901	Tcas_270012267	Nvec_49673_PID	Hrob_179670	Acar_00013573	Skow_29869m	Skow_04779m	Spur_007137_Arh_Ldl	Ctel_78751	Hmag_226846	Sros_05595T0	Adig_14791	Skow_10788m	Bflo_260833786	Bflo_260833788	Spur_009839_Hypp_1875	Tadh_59066	Adig_20563	Nvec_25259_PhdYeFM
HG_1364	OcarG_8108	Sros_06590T0	Mmar_MMa13708	Bsch_g13025	Bsch_g913	Cint_018723	Pfuc_11099_1_10261_t1	Lgig_85300	Cgig_27586_Peripheral_type_benzodiazepine_receptor_associated_protein_1_Source_UniProtKB_TrEMBL_Acc_K1QD85	Smim_65885_PREDICTED_RIMS_binding_protein_like_partial_Ornithorhynchus_anatinus_gi_149571230_ref_XP_001516490_2e_61_215	Ggal_038917	Ggal_004056	Drer_090126_si_ch211_105f12_2_Source_ZFIN_Acc_ZDB_GENE_131127_333_si_ch211_105f12_2	Ctel_169221	Drer_074614_RIMS_binding_protein_2_Source_HGNC_Symbol_Acc_30339_RIMBP2_2_of_3	Drer_088977_RIMS_binding_protein_2_Source_HGNC_Symbol_Acc_30339_RIMBP2_3_of_3	Acar_00014010	Xtro_063129	Drer_001154_RIMS_binding_protein_2_Source_ZFIN_Acc_ZDB_GENE_040724_96_rimbp2	Dpul_30197	Xtro_062467	Spur_012254_Bzrap1L	Ggal_001510	Skow_31319m	Avag_34933001	Avag_31576001	Smim_54061_Peripheral_type_benzodiazepine_receptor_associated_protein_Camponotus_floridanus_gi_307180472_gb_EFN68490_1e_61_229	Gsal_1231_rims_binding_protein_2	Tcas_270008372	Avag_04824001	Avag_05054001	Tadh_59211	Znev_06637	Hrob_76240	Odio_007602001	Hrob_188705	Hrob_75467	Sman_176510	Mmar_MMa51179	Nvec_54886_SH3_2	Hmic_0833500	Adig_03883	Adig_01106	Nvec_11738_SH3_2	Aque_226466	Sjap_0048110	Mbre_28089	Smar_000265	Hmag_204111	Egra_01741	Hmag_219544	Emul_02416	Bmal_170596099	Hsap_Ensmbl0196622_RIMS_binding_protein_3_Source_HGNC_Symbol_Acc_29344_RIMBP3	Hsap_Ensmbl0196934_RIMS_binding_protein_3B_Source_HGNC_Symbol_Acc_33891_RIMBP3B	Hsap_Ensmbl0183246_RIMS_binding_protein_3C_Source_HGNC_Symbol_Acc_33892_RIMBP3C	Tspi_316979174	Rcul_t25494	Rcul_t19372	Tspi_316979116	Cele_006513_tag_168_Protein_TAG_168_tag_168_mRNA_complete_cds_Source_RefSeq_mRNA_Acc_NM_065058	Isca_ISCW001034-PA	Ggal_035077	Mmar_MMa20091	Rcul_t25493	Smar_003426	Adig_14994	Lgig_140155	Hsap_Ensmbl0005379_benzodiazepine_receptor_peripheral_associated_protein_1_Source_HGNC_Symbol_Acc_16831_BZRAP1	Ctel_98367	Smar_007744	Dpul_335885	Hsap_Ensmbl0060709_RIMS_binding_protein_2_Source_HGNC_Symbol_Acc_30339_RIMBP2	Hmag_210008	Acar_00012625	Mley_ML06334a	Smar_001959	Pfuc_90513_1_71363_t1	OcarG_8502	Tspi_316979173	Ctel_130459	Lgig_172903	Mley_ML004920a	Rcul_t17883	Pbac_3467047	Pfuc_19430_1_54583_t1	Aque_221111	Bmal_170577171	Bmal_170584206	Rcul_t24867	Smar_003202	Spur_011648_Fn3f_39	Gsal_1232_rim_binding_isoform_g	Sjap_0096320	Acar_00005177	Mmar_MMa09400	Mmar_MMa20092	Smim_65867_RIMS_binding_protein_Acromyrmex_echinatior_gi_332016275_gb_EGI57188_8e_30_120	Bmal_170594807	Smim_54065_temporarily_assignedprotein_name_protein_Aedes_aegypti_gi_157127835_ref_XP_001661203_1e_31_128	Sjap_0048120	Mmar_MMa09402	Pfuc_3862_1_01559_t1	Tcas_270008371	Dmel_0262483_Rbp_RIM_binding_protein_Source_FlyBase_0262483	Smim_54067_RIMS_binding_protein_Acromyrmex_echinatior_gi_332016275_gb_EGI57188_5e_13_75_5	Smar_014398	Lgig_172902	Smar_002608	Isca_ISCW003130-PA	Drer_093752_RIMS_binding_protein_2_Source_ZFIN_Acc_ZDB_GENE_040724_96_rimbp2	Pbac_3478884	Gsal_11733_hypothetical_protein	Hmag_224667	Smim_65866_RIMS_binding_protein_Acromyrmex_echinatior_gi_332016275_gb_EGI57188_1e_05_49_7	Mmar_MMa06376	Adig_22555	Pbac_3476992	Pbac_3474971	Sjap_0110500	Smar_002543	Smar_004725	Tspi_316979129
HG_26087	Aque_222983	Sros_07245T0
HG_8660	Bsch_g40477	Cint_014580	Cgig_13200_Laminin_like_protein_epi_1_Source_UniProtKB_TrEMBL_Acc_K1RN59	Bflo_261289431	Skow_17825m	Spur_000640_Hypp_1268	Ctel_188336	Adig_21778	Lgig_129830	Cint_005991	OcarG_1463	Hmag_207290	Nvec_57972_Phage_integrase	Hmag_207263	Pfuc_87358_1_20674_t1	Smim_76220_hypothetical_protein_BRAFLDRAFT_63203_Branchiostoma_floridae_gi_261289431_ref_XP_002603159_7e_07_57_4	Hmag_204498	Sros_05833T0	Nvec_8568_Pox_A_type_inc	Nvec_9664_	Hmag_208976	Hmag_228973	Smim_76221_hypothetical_protein_BRAFLDRAFT_63203_Branchiostoma_floridae_gi_261289431_ref_XP_002603159_3e_06_52_8
HG_26015	Bsch_g17367	Bsch_g47151	Cint_019984	Lgig_162972	Sros_04298T0
HG_7166	Cint_016219	OcarG_9283	Skow_42492m	Cgig_16385	Tadh_58917	Mbre_5213	Ctel_225138	Lgig_229132	Lgig_235648	Ctel_200114	Bflo_260782076	Nvec_12454_efhand	Cgig_26729	Sros_02562T0	Aque_216527	Ctel_211818	Adig_20388	Cint_021755	Pfuc_18100_1_54460_t1	Adig_14970	Pfuc_49648_1_41476_t1	Cgig_16386	Pfuc_3854_1_23426_t1	Pfuc_52298_1_56134_t1	Skow_42499m
HG_8009	Bflo_260791227	Ctel_225676	Hsap_Ensmbl0174989_F_box_and_WD_repeat_domain_containing_8_Source_HGNC_Symbol_Acc_13597_FBXW8	Cgig_25065_F_box_WD_repeat_containing_protein_8_Source_UniProtKB_TrEMBL_Acc_K1QXK1	Lgig_237021	Drer_079089_F_box_and_WD_repeat_domain_containing_8_Source_ZFIN_Acc_ZDB_GENE_080204_111_fbxw8	Ggal_013349	Bflo_260782028	Isca_ISCW010014-PA	Xtro_048345	Acar_00016183	Tadh_56552	Nvec_2216_WD40	Skow_11361m	Avag_29995001	Avag_07000001	Adig_16721	Skow_11366m	Pfuc_101795_1_49555_t1	Nvec_27068_F_box	Aque_208880	Aque_217394	Sros_00486T0	Pfuc_3464_1_08634_t1	Skow_11375m	Pfuc_3464_1_08633_t1
HG_14020	OcarG_3212	Cgig_11774	Cgig_09986	Hmag_213791	Hmag_210849	Hmag_210850	Sros_07661T0	Nvec_29735_Kunitz_BPTI	Nvec_29616_Orthopox_F14	Nvec_29826_	Nvec_48978_
HG_43850	Sman_143010_Putative_myosin_II_heavy_chain_Source_UniProtKB_TrEMBL_Acc_G4VNU7	Sjap_0014540	Sros_03683T0
HG_41239	Sros_03092T0	Sros_03107T0	OcarG_6795
HG_17775	Bflo_260791051	Hmag_219966	Mbre_31438	Isca_ISCW009845-PA	Mley_ML00384a
HG_8638	Nvec_33861_	Sros_11966T0	OcarG_7441	Avag_07714001	Avag_27710001	Mbre_32681	Sros_04039T0	Sros_07076T0	Sros_07069T0	Sros_04070T0	Hmag_202405	OcarG_7440	Hmag_213743	Hmag_213744	Sros_06035T0	Sros_10185T0	Sros_12447T0	Sros_00917T0	Sros_09475T1	Sros_09475T0	Sros_00982T0	Sros_12126T0
HG_14758	Mley_ML34221a	Mley_ML09731a	Mbre_26396	Mley_ML14731a	Mley_ML45681a	Mley_ML16631a	Mley_ML19104a	Mley_ML014419a	Mley_ML33821a	Bflo_260802845
HG_19125	Ctel_211867	Mbre_8378	Mbre_33805	Ctel_196582	Mbre_34782	Mbre_32635	Mbre_32636
HG_4507	Rcul_t01487	Bsch_g15225	Csav_009924	Cint_000660	Xtro_009646	Hrob_108925	Ctel_178472	Acar_00009419	Drer_073899_transmembrane_protein_194A_Source_ZFIN_Acc_ZDB_GENE_090313_182_tmem194a	Spur_001334_Tmem194	Bflo_260781219	Ggal_000663	Bflo_260800752	Znev_03556	Dpul_308237	Cgig_07492	Tcas_270002381	Skow_46491m	Dmel_0030768_CG9723	Bmal_170580144	Smar_008529	Mmar_MMa20097	Isca_ISCW021967-PA	Acar_00000762	Tadh_57241	Ggal_003553	Hsap_Ensmbl0189362_transmembrane_protein_194B_Source_HGNC_Symbol_Acc_33700_TMEM194B	Cele_017328_F10C5_2_Protein_F10C5_2_F10C5_2_mRNA_complete_cds_Source_RefSeq_mRNA_Acc_NM_064801	Aque_224934	Nvec_45722_	Drer_061062_transmembrane_protein_194B_Source_ZFIN_Acc_ZDB_GENE_081104_413_tmem194b	Bsch_g58187	Aque_202016	Pfuc_7152_1_09502_t1	Bsch_g36931	Tadh_53906	Lgig_110793	Smim_33123_transmembrane_protein_194A_putative_Ixodes_scapularis_gi_241752308_ref_XP_002401038_6e_31_122	Hrob_190570	Odio_015418001	Adig_17035	Smim_33116_transmembrane_protein_194A_putative_Ixodes_scapularis_gi_241752308_ref_XP_002401038_9e_20_90_5	Pfuc_74815_1_41980_t1	Dmel_0031733_CG14006	Hsap_Ensmbl0166881_transmembrane_protein_194A_Source_HGNC_Symbol_Acc_29001_TMEM194A	Adig_06614	Mbre_4730	Nvec_23132_	Mmar_MMa24404	Mmar_MMa52041	Mmar_MMa31646	Nvec_36065_	Odio_015417001
HG_18140	Sros_10826T0	Sros_00439T0	OcarG_849	Aque_222650
HG_17124	Adig_23680	Adig_23346	Pfuc_22728_1_26041_t1	Pfuc_500_1_15097_t1	Bflo_260834041	Aque_227354	Aque_227353	Mbre_9113
HG_82900	Aque_226447	Sros_12021T0
HG_2299	Emul_06181	Egra_00796	Tspi_316970542	Acar_00015591	Avag_02231001	Sjap_0006590	Avag_38614001	Drer_076431_protein_phosphatase_1_regulatory_subunit_9B_Source_HGNC_Symbol_Acc_9298_PPP1R9B_1_of_2	Tcas_270003642	Ggal_021578	Lgig_126878	Drer_079366_protein_phosphatase_1_regulatory_inhibitor_subunit_9B_Source_ZFIN_Acc_ZDB_GENE_091006_1_ppp1r9b	Gsal_12014_isoform_f	Znev_04028	Cint_024027	Cint_004703	Drer_063580_si_ch1073_219n12_1_Source_ZFIN_Acc_ZDB_GENE_091204_412_si_ch1073_219n12_1	Bmal_170592451	Pfuc_62_1_14759_t1	Smim_27077_Neurabin_Harpegnathos_saltator_gi_307212500_gb_EFN88231_3e_64_226	Dmel_0010905_Spn_Spinophilin_Source_FlyBase_0010905	Acar_00005239	Hsap_Ensmbl0108819_protein_phosphatase_1_regulatory_subunit_9B_Source_HGNC_Symbol_Acc_9298_PPP1R9B	Xtro_007316	Ggal_015748	Xtro_043799	Acar_00021162	Isca_ISCW009137-PA	Spur_017261_Nbn1	Csav_016753	Csav_016754	Ctel_75761	Dpul_62650	Xtro_016392	Avag_27992001	Avag_09850001	Hrob_137735	Drer_061304_protein_phosphatase_1_regulatory_inhibitor_subunit_9A_Source_ZFIN_Acc_ZDB_GENE_060503_660_ppp1r9a	Sros_12804T0	Cgig_22771_Neurabin_1_Source_UniProtKB_TrEMBL_Acc_K1R040	Hmag_204970	Ggal_029331	Ggal_037837	Nvec_7216_	Bsch_g4282	Csav_016755	Csav_016756	Rcul_t21772	Csav_016752	Sman_142650	Odio_008942001	Skow_35728m	OcarG_716	Acar_00020043	Smim_14170_AGAP005943_PA_Anopheles_gambiae_str_PEST_gi_158295045_ref_XP_001688759_8e_31_135	Cele_003516_nab_1_Protein_NAB_1_isoform_a_Source_RefSeq_mRNA_Acc_NM_058931	Hsap_Ensmbl0167100_sterile_alpha_motif_domain_containing_14_Source_HGNC_Symbol_Acc_27312_SAMD14	Spur_017262_Hypp_869	Cgig_04129_Neurabin_1_Source_UniProtKB_TrEMBL_Acc_K1PXT8	Acar_00018954	Mmar_MMa43547	Smim_27073_protein_phosphatase_regulatory_inhibitor_subunit_9A_isoform_CRA_a_Mus_musculus_gi_148682027_gb_EDL13974_4e_19_94_4	Avag_02230001	Drer_074575_si_ch211_269i23_2_Source_ZFIN_Acc_ZDB_GENE_090312_99_si_ch211_269i23_2	Rcul_t23529	OcarG_715	Aque_227971	Hmag_224315	Avag_27990001	Aque_227972	Smim_27076_AGAP005943_PB_Anopheles_gambiae_str_PEST_gi_158295047_ref_XP_315976_4_4e_41_159	Rcul_t23530	Tadh_54506	Hmic_0378500	Cint_028829	Mmar_MMa03160	Hmag_209435	Spur_002170_Spur_002170	Adig_02818	Hmic_0378400	Ctel_98132	Mmar_MMa31457	Acar_00013623	Hsap_Ensmbl0158528_protein_phosphatase_1_regulatory_subunit_9A_Source_HGNC_Symbol_Acc_14946_PPP1R9A	Hrob_171712	Drer_090966_sterile_alpha_motif_domain_containing_14_Source_HGNC_Symbol_Acc_27312_SAMD14	Sros_06491T0	Nvec_11090_NPV_P10	Nvec_16165_	Nvec_36840_	Skow_25740m	Skow_16597m	Avag_27991001
HG_9337	Bflo_260809143	Skow_43643m	Spur_027124_Unc44_352	Lgig_229258	Pbac_3464007	Cgig_24140_Caskin_1_Source_UniProtKB_TrEMBL_Acc_K1QYG9	Pfuc_4341_1_66941_t1	Ctel_227685	Nvec_55958_	Tadh_52847	Adig_19076	Hmag_229931	Hrob_164619	Avag_11921001	Avag_45054001	Sros_07130T0	OcarG_6531	Adig_05663	Adig_10729	Mbre_7382
HG_698	Sros_06309T0	Spur_014547_Vps13d_2	Cgig_17062_Vacuolar_protein_sorting_associated_protein_13D_Source_UniProtKB_TrEMBL_Acc_K1Q973	Mbre_30927	Skow_00554m	Tcas_270013349	Smar_008462	Ctel_149660	Dpul_206246	Aque_227838	Bmal_170587609	Tadh_57473	Ggal_006816	Ggal_006814	Dmel_0052113_CG32113	Dpul_221742	Nvec_11967_Pollen_allerg_2	Cint_007684	Cint_007676	Bflo_260841441	Csav_014479	Xtro_002958	Drer_017986_vacuolar_protein_sorting_13D_yeast_Source_ZFIN_Acc_ZDB_GENE_050912_1_vps13d	Acar_00014716	Hmag_229344	Acar_00020874	Smim_52283_PREDICTED_vacuolar_protein_sorting_associated_protein_13D_isoform_Callithrix_jacchus_gi_296206754_ref_XP_002750342_0_0_2015	Avag_58712001	Aque_227834	Avag_08452001	Odio_005727001	Hrob_105454	Lgig_176682	Spur_026869_Vps13d_4	Mmar_MMa46144	Mley_ML032318a	Znev_01948	Hmic_0701500	Bsch_g11130	Bsch_g1883	Nvec_11780_UPF0058	Aque_210815	Cele_016117_C25H3_8_Protein_C25H3_8_C25H3_8_mRNA_complete_cds_Source_RefSeq_mRNA_Acc_NM_062709	Lgig_175825	Pfuc_2390_1_51656_t1	Gsal_9213_vacuolar_protein_sorting_associated_protein_13d	Mmar_MMa46145	Emul_00636	Egra_01785	Sjap_0076270	Tspi_316969744	OcarG_6857	Adig_04652	Pbac_3461886	Pfuc_18613_1_47232_t1	Acar_00020353	Bsch_g16702	Csav_014490	Lgig_175649	Spur_021448_Vps13d	Adig_04871	Mmar_MMa43710	Avag_09043001	Cgig_04167_Vacuolar_protein_sorting_associated_protein_13D_Source_UniProtKB_TrEMBL_Acc_K1Q6W6	Spur_026868_Vps13d_3	Adig_04870	Spur_026867_Vps13d_1	Nvec_36184_UBA	Ggal_035261	Lgig_176257	Tspi_316969745	Cele_020028_R12C12_8_Protein_R12C12_8_isoform_b_R12C12_8_mRNA_complete_cds_Source_RefSeq_mRNA_Acc_NM_182238	Bsch_g24315	Bsch_g4967	Hmag_229348	Pfuc_2679_1_51769_t1	OcarG_1277	Hmag_229349	Smim_52279_PREDICTED_VPS13D_1A_protein_like_Saccoglossus_kowalevskii_gi_291227292_ref_XP_002733622_4e_100_330	Odio_005726001	Spur_005657_Spur_005657	Bsch_g34240	Cint_004626	Pfuc_2390_1_51655_t1	Bsch_g7238	OcarG_1278	Adig_22801	Aque_204068	Lgig_176619	Aque_204011	Egra_08279	Emul_08063	Adig_22339	Gsal_12085_vacuolar_protein_sorting_associated_protein_13d	Mmar_MMa13258	Smim_52274_PREDICTED_VPS13D_1A_protein_like_Saccoglossus_kowalevskii_gi_291227292_ref_XP_002733622_3e_27_112	Bsch_g4662	Cint_028229	Cint_028228	Cint_010436	Csav_006450	Ctel_108261	Tcas_270011657	Drer_016084_splA_ryanodine_receptor_domain_and_SOCS_box_containing_4a_Source_ZFIN_Acc_ZDB_GENE_070911_3_spsb4a	Bflo_260831814	Acar_00008969	Xtro_026357	Skow_05365m	Drer_056515_splA_ryanodine_receptor_domain_and_SOCS_box_containing_1_Source_ZFIN_Acc_ZDB_GENE_030131_6122_spsb1	Znev_15123	Ggal_003942	Smim_55368_SPRY_domain_containing_SOCS_box_protein_putative_Pediculus_humanus_corporis_gi_242020565_ref_XP_002430723_1e_151_436	Ggal_028002	Dmel_0026238_gus_gustavus_Source_FlyBase_0026238	Dpul_304377	Spur_004717_Spry_Socscp	Adig_17923	Avag_41619001	Avag_49149001	Pfuc_943_1_22386_t1	Avag_03707001	Avag_18732001	Acar_00015210	Mmar_MMa17216	Isca_ISCW011349-PA	Hrob_62606	Cele_021597_spsb_1_Protein_SPSB_1_spsb_1_mRNA_complete_cds_Source_RefSeq_mRNA_Acc_NM_064920	Nvec_31769_	Bmal_170590700	Hsap_Ensmbl0111671_splA_ryanodine_receptor_domain_and_SOCS_box_containing_2_Source_HGNC_Symbol_Acc_29522_SPSB2	Hsap_Ensmbl0171621_splA_ryanodine_receptor_domain_and_SOCS_box_containing_1_Source_HGNC_Symbol_Acc_30628_SPSB1	Tspi_316967535	Hrob_92073	Hsap_Ensmbl0268190_splA_ryanodine_receptor_domain_and_SOCS_box_containing_2_Source_HGNC_Symbol_Acc_29522_SPSB2	Cele_021596_spsb_2_Protein_SPSB_2_spsb_2_mRNA_complete_cds_Source_RefSeq_mRNA_Acc_NM_064919	Odio_006972001	Tcas_270006590	Xtro_025830	Acar_00016005	Znev_05508	Smar_005525	Dpul_326703	Isca_ISCW024727-PA	Hsap_Ensmbl0174013_F_box_protein_45_Source_HGNC_Symbol_Acc_29148_FBXO45	Drer_071492_F_box_protein_45_Source_ZFIN_Acc_ZDB_GENE_040426_1450_fbxo45	Cint_014028	Mmar_MMa19345	Lgig_223940	Csav_006134	Ggal_010315	Bflo_260800622	Dmel_0043010_Fsn	Smim_17721_SPRY_domain_SOCS_box_containing_protein_Ixodes_scapularis_gi_241736142_ref_XP_002413973_3e_161_458	Ctel_20741	Tadh_5393	Skow_20655m	Hrob_65080	Drer_088985_splA_ryanodine_receptor_domain_and_SOCS_box_containing_2_Source_HGNC_Symbol_Acc_29522_SPSB2	Cele_001499_fsn_1_Protein_FSN_1_fsn_1_mRNA_complete_cds_Source_RefSeq_mRNA_Acc_NM_065645	Tspi_316972270	Cgig_14045_SPRY_domain_containing_SOCS_box_protein_4_Source_UniProtKB_TrEMBL_Acc_K1PZ95	Hmag_229382	Avag_25306001	Bmal_170596206	Aque_213068	Gsal_11153_spry_domain_containing_socs_box_protein_4_like	Rcul_t15335	Xtro_061176	Spur_009836_Spur_009836	Skow_46546m	Hsap_Ensmbl0175093_splA_ryanodine_receptor_domain_and_SOCS_box_containing_4_Source_HGNC_Symbol_Acc_30630_SPSB4	Ctel_111242	Aque_206852	Lgig_159930	Aque_210379	Aque_205909	Drer_040538_splA_ryanodine_receptor_domain_and_SOCS_box_containing_4b_Source_ZFIN_Acc_ZDB_GENE_040801_213_spsb4b	Spur_006311_Spur_006311	Pfuc_8827_1_60508_t1	Aque_214760	Avag_08450001	Bsch_g6276	Rcul_t06840	Spur_003628_Spur_003628	Aque_204228	Cele_018985_F56F10_2_Protein_F56F10_2_F56F10_2_mRNA_complete_cds_Source_RefSeq_mRNA_Acc_NM_075766	Smim_52275_vacuolar_protein_sorting_13D_Culex_quinquefasciatus_gi_170047798_ref_XP_001851396_3e_37_148	Spur_002915_Spur_002915	Pbac_3471089	Mley_ML032316a	Nvec_15266_	Hrob_159213	Pbac_3468314	Mmar_MMa07772	Gsal_9214_vacuolar_protein_sorting_13_homolog_d	Pfuc_18007_1_61767_t1	Rcul_t06838	Sjap_0088160	Sjap_0091690	Acar_00020384	Nvec_29_DUF1635	Aque_227833	Ggal_034745	Ctel_195780	Hsap_Ensmbl0048707_vacuolar_protein_sorting_13_homolog_D_S_cerevisiae_Source_HGNC_Symbol_Acc_23595_VPS13D	Nvec_39701_	Tspi_316969746	Smim_52280_PREDICTED_vacuolar_protein_sorting_associated_protein_13D_like_isoform_Bombus_terrestris_gi_340727012_ref_XP_003401845_3e_07_55_5
HG_3391	Xtro_009693	Cint_026079	Rcul_t45349	Drer_041378_SH2_domain_containing_4A_Source_ZFIN_Acc_ZDB_GENE_040426_932_sh2d4a	Ggal_003727	Csav_013600	Lgig_211212	Acar_00008813	Acar_00018974	Drer_015144_SH2_domain_containing_4B_Source_HGNC_Symbol_Acc_31440_SH2D4B_1_of_2	Drer_069374_SH2_domain_containing_4B_Source_ZFIN_Acc_ZDB_GENE_090313_53_sh2d4b	Adig_00581	Tcas_270012608	Znev_04920	Ggal_016445	Ctel_103580	Pfuc_29067_1_33702_t1	Bmal_170575433	Avag_05253001	Hrob_193928	Hsap_Ensmbl0178217_SH2_domain_containing_4B_Source_HGNC_Symbol_Acc_31440_SH2D4B	Aque_222083	Spur_003702_Sh2d4b	Avag_36525001	Smar_002678	Avag_21220001	Cgig_25907_SH2_domain_containing_protein_4B_Source_UniProtKB_TrEMBL_Acc_K1RV22	Hsap_Ensmbl0104611_SH2_domain_containing_4A_Source_HGNC_Symbol_Acc_26102_SH2D4A	Avag_52872001	Drer_029443_SH2_domain_containing_7_Source_HGNC_Symbol_Acc_34549_SH2D7_2_of_2	Hrob_84632	Drer_015557_SH2_domain_containing_7_Source_HGNC_Symbol_Acc_34549_SH2D7_1_of_2	Cele_008733_F13B12_6_Protein_F13B12_6_F13B12_6_mRNA_complete_cds_Source_RefSeq_mRNA_Acc_NM_001276846	Bsch_g13934	Cint_026080	Hrob_84435	Cgig_25909_SH2_domain_containing_protein_4B_Source_UniProtKB_TrEMBL_Acc_K1QY42	Hmag_217492	Acar_00001666	Rcul_t11970	Acar_00019278	Smar_002677	Spur_026284_Hsh2dL	Sros_04184T0	Avag_05252001	Ggal_029357	Mbre_30425	Drer_042908_hematopoietic_SH2_domain_containing_Source_ZFIN_Acc_ZDB_GENE_050410_3_hsh2d	Drer_089983_SH2_domain_containing_2A_Source_HGNC_Symbol_Acc_10821_SH2D2A	Hrob_83498	Acar_00008242	Ggal_021595	Pfuc_85558_1_06050_t1	Drer_088167_Uncharacterized_protein_Source_UniProtKB_TrEMBL_Acc_E7FDH2_CR450827_2	Hsap_Ensmbl0027869_SH2_domain_containing_2A_Source_HGNC_Symbol_Acc_10821_SH2D2A	Ctel_125580	Ctel_102859	Dpul_100036	Hsap_Ensmbl0196684_hematopoietic_SH2_domain_containing_Source_HGNC_Symbol_Acc_24920_HSH2D	Sros_11613T0	Mbre_26157	Cgig_16590_SH2_domain_containing_protein_4A_Source_UniProtKB_TrEMBL_Acc_K1QVL8	Pfuc_1623_1_44074_t1	Hmag_216732	Sros_06092T0
HG_33997	Sros_07848T0	Mbre_29494	OcarG_9731	OcarG_9732
HG_6251	Nvec_29221_zf_C3HC4	Sman_141160	Sjap_0202990	Hmag_225248	Isca_ISCW017833-PA	Dpul_310691	Ctel_86119	Smar_014796	Bsch_g13628	Bsch_g25543	Cint_029036	Cint_005781	Csav_008244	Skow_26807m	Cgig_12050	Ctel_89528	Lgig_141101	Bflo_260796471	Znev_01702	Drer_026757_ring_finger_protein_168_Source_ZFIN_Acc_ZDB_GENE_030131_6013_rnf168	Ggal_010308	Xtro_006779	Aque_222687	Tcas_270016505	Acar_00016018	Hsap_Ensmbl0163961_ring_finger_protein_168_E3_ubiquitin_protein_ligase_Source_HGNC_Symbol_Acc_26661_RNF168	Rcul_t00657	Egra_04755	Emul_08847	Gsal_1977_ring_finger_protein_168	Sros_01034T0	Nvec_34648_PkinA_anch	Adig_06120	Avag_11749001	Csav_008245	Odio_011210001	Nvec_29222_dsDNA_bind	Hmic_0628000
HG_73535	Mbre_30118	Aque_220832
HG_9193	Cele_020299_T07A9_12_Protein_T07A9_12_isoform_b_T07A9_12_mRNA_complete_cds_Source_RefSeq_mRNA_Acc_NM_171896	Bmal_170590710	Lgig_190269	Bflo_260789115	Skow_38118m	Ctel_178898	Znev_17208	Spur_006606_Spur_006606	Drer_052819_transmembrane_protein_203_Source_ZFIN_Acc_ZDB_GENE_040718_225_tmem203	Isca_ISCW018103-PA	Adig_13924	Cint_012001	Cint_027065	Hsap_Ensmbl0187713_transmembrane_protein_203_Source_HGNC_Symbol_Acc_28217_TMEM203	Ggal_039603	Smar_009675	Dmel_0066303_CG33932	Hmag_217646	Hrob_75869	Sros_07348T0	Aque_217469
HG_8777	Ggal_015047	Acar_00009946	Csav_006379	Drer_070598_enolase_family_member_4_Source_ZFIN_Acc_ZDB_GENE_061013_677_eno4	Cint_019969	Cint_022815	Xtro_031321	Lgig_203892	Hsap_Ensmbl0188316_enolase_family_member_4_Source_HGNC_Symbol_Acc_31670_ENO4	Pfuc_16560_1_46996_t1	Mbre_24731	Cgig_09784	Hrob_161089	Bflo_260827963	Avag_51198001	Csav_006378	Pfuc_186687_1_50077_t1	Pfuc_79749_1_13220_t1	Cint_022814	Aque_226186	OcarG_5538	Hmic_0231900
HG_54299	Sros_09421T0	Spur_026120_Hypp_1168
HG_48950	Mbre_38077	Sros_01015T0	OcarG_1828
HG_15190	Ctel_223534	Sros_10845T0	Bflo_260808739	Lgig_237295	Spur_028138_Hypp_2936
HG_39467	Bsch_g19604	Bsch_g18823	Mbre_34013
HG_34480	Bflo_260783888	Bflo_260782619	Mbre_13227	Mbre_5102
HG_29063	Mbre_32819	Avag_12888001	Avag_27444001	Avag_40764001	Avag_10083001
HG_4332	Spur_019461_C12orf51_2	Spur_022311_C12orf51L_1	Nvec_8500_	Drer_003682_HECT_domain_containing_E3_ubiquitin_protein_ligase_4_Source_HGNC_Symbol_Acc_26611_HECTD4_1_of_3	Smar_007854	Acar_00009503	Xtro_009363	Skow_27463m	Adig_17796	Lgig_228255	Ggal_023401	Cgig_09041	Ctel_121881	OcarG_11126	Sros_09981T0	Mbre_17295	Mley_ML279845a	Aque_219517	Bflo_260791458	Pbac_3460449	Ctel_121883	Drer_079151_Uncharacterized_protein_Source_UniProtKB_TrEMBL_Acc_E7F1R0_CU459012_3	Spur_019383_C12orf51L	Pfuc_4923_1_45081_t1	OcarG_11128	Ggal_007640	Ggal_038172	Spur_021278_C12orf51L_2	Mley_ML279841a	OcarG_11127	Pfuc_4788_1_30795_t1	Pfuc_54678_1_27356_t1	OcarG_4130	Pfuc_70373_1_56471_t1	OcarG_4128	Pbac_3461698	Mley_ML279843a	Pbac_3465178	Spur_009720_Spur_009720	Hsap_Ensmbl0173064_HECT_domain_containing_E3_ubiquitin_protein_ligase_4_Source_HGNC_Symbol_Acc_26611_HECTD4	Aque_219519	Nvec_52551_NUC130_3NT	Drer_090715_HECT_domain_containing_E3_ubiquitin_protein_ligase_4_Source_HGNC_Symbol_Acc_26611_HECTD4_3_of_3	Adig_17797	Nvec_27_	Mley_ML062234a	OcarG_4129
HG_12324	Bsch_g46327	Bsch_g46622	Bflo_260831392	Drer_095459_si_ch211_191j22_3_Source_ZFIN_Acc_ZDB_GENE_030131_4242_si_ch211_191j22_3	Ctel_129670	Spur_008828_Spur_008828	Pfuc_38619_1_05047_t1	Skow_23228m	Adig_00918	Lgig_214570	Smar_013044	Tadh_57026	Sros_00473T0
HG_6729	Bsch_g44665	Spur_005629_Pmfbp1L	Skow_43451m	Cgig_23704_Polyamine_modulated_factor_1_binding_protein_1_Source_UniProtKB_TrEMBL_Acc_K1RFT6	Spur_010225_Hypp_66	Cint_023664	Cint_023665	Spur_003533_Hypp_388	Ctel_224432	Pfuc_6194_1_59963_t1	Adig_09424	Nvec_20162_	Drer_087389_polyamine_modulated_factor_1_binding_protein_1_Source_HGNC_Symbol_Acc_17728_PMFBP1_1_of_2	Adig_15076	Drer_090335_polyamine_modulated_factor_1_binding_protein_1_Source_HGNC_Symbol_Acc_17728_PMFBP1_2_of_2	Hsap_Ensmbl0118557_polyamine_modulated_factor_1_binding_protein_1_Source_HGNC_Symbol_Acc_17728_PMFBP1	Acar_00020350	Ctel_199760	Znev_02194	Pfuc_89819_1_13428_t1	Pfuc_103030_1_06306_t1	Pfuc_19435_1_04003_t1	Pfuc_87346_1_20671_t1	Adig_09425	Pfuc_94112_1_42312_t1	Pfuc_53526_1_56152_t1	Nvec_20161_	Csav_001811	OcarG_9799	Mmar_MMa07607	Ggal_001097	Mbre_32568	Nvec_13_	Pfuc_182215_1_21404_t1
HG_31581	Sman_123930	Sjap_0054930	Sjap_0087840	Sros_07180T0
HG_23621	Ctel_110330	Ctel_110323	Ctel_197277	Pfuc_667_1_51007_t1	Bflo_260806255	Mbre_39089
HG_20330	Aque_213056	Sros_07423T0	Mbre_27638	Tadh_60356
HG_6368	Avag_65119001	Avag_66557001	Drer_027857_centrosomal_protein_97_Source_ZFIN_Acc_ZDB_GENE_031030_11_cep97	Znev_07943	Smim_61774_PREDICTED_centrosomal_protein_of_97_kDa_isoform_Pan_troglodytes_gi_332817735_ref_XP_516631_3_3e_31_125	Skow_10703m	Smar_008578	Tcas_270005016	Sjap_0091760	Ctel_208434	Lgig_210409	Acar_00011809	Ggal_024714	Xtro_020133	Bflo_260782372	Avag_12609001	Avag_27096001	Bflo_260782514	Bmal_170587774	Dpul_35949	Cele_019842_R02F11_4_Protein_R02F11_4_R02F11_4_mRNA_complete_cds_Source_RefSeq_mRNA_Acc_NM_071888	Aque_218727	Aque_203527	Ctel_208433	Bflo_260782370	Bflo_260782506	Hsap_Ensmbl0182504_centrosomal_protein_97kDa_Source_HGNC_Symbol_Acc_26244_CEP97	Pfuc_42256_1_41244_t1	Pfuc_1451_1_58507_t1	Sros_04751T0	Isca_ISCW020513-PA	Dmel_0031575_Cep97	Bflo_260782510	Adig_18223	Isca_ISCW020507-PA	Mbre_38901	Bmal_170595697
HG_9750	Lgig_159681	Adig_16362	Tadh_55508	Adig_13873	Spur_013514_Spur_013514	Sros_00920T0	Bsch_g65468	Cint_028513	Cgig_25648_Calcium_dependent_protein_kinase_5_Source_UniProtKB_TrEMBL_Acc_K1S245	Ctel_223425	Pfuc_32799_1_12120_t1	Skow_41579m	Pfuc_97498_1_28066_t1	Aque_230033	Egra_08030	Nvec_11878_efhand	Pfuc_101993_1_13604_t1	Hrob_169684	Nvec_11877_efhand
HG_8039	Cele_195063_Y38C1AA_14_Protein_Y38C1AA_14_Y38C1AA_14_mRNA_complete_cds_Source_RefSeq_mRNA_Acc_NM_001268289	Bmal_170589113	Lgig_234779	Smar_014773	Znev_05960	Sros_09596T0	Xtro_034482	Hsap_Ensmbl0106603_cytochrome_c_oxidase_assembly_factor_1_homolog_S_cerevisiae_Source_HGNC_Symbol_Acc_21868_COA1	Tspi_316972149	Drer_076360_ribosomal_protein_L37_Source_ZFIN_Acc_ZDB_GENE_040625_39_rpl37	Dpul_193925	Skow_33388m	Hrob_178754	Isca_ISCW008283-PA	Bflo_260820788	Dmel_0051913_CG31913	Mmar_MMa44720	Dmel_0034578_CG15653	Tcas_270010535	Tcas_270004082	Aque_225389	Hmag_221322	Smim_31292_PREDICTED_uncharacterized_protein_C7orf44_like_Equus_caballus_gi_194209506_ref_XP_001495541_3e_08_56_2	Tadh_60445	Mbre_12184	Pfuc_2318_1_58862_t1
HG_5984	Pbac_3463258	Bsch_g18862	Tcas_270013781	Csav_019641	Smim_61997_PREDICTED_similar_to_maggie_CG14981_PA_Tribolium_castaneum_gi_91090252_ref_XP_969934_6e_41_143	Hmag_229213	Spur_001137_Tomm22h	Smim_55227_PREDICTED_similar_to_maggie_CG14981_PA_Tribolium_castaneum_gi_91090252_ref_XP_969934_1e_42_147	Skow_05771m	Dmel_0035473_mge_maggie_Source_FlyBase_0035473	Spur_005110_Tomm22L_2	Acar_00007960	Lgig_110138	Pfuc_92815_1_56826_t1	Znev_14124	Ggal_029965	Cele_021133_tomm_22_Protein_TOMM_22_tomm_22_mRNA_complete_cds_Source_RefSeq_mRNA_Acc_NM_061340	Hmic_0128200	Dpul_62022	Mmar_MMa27906	Hsap_Ensmbl0100216_translocase_of_outer_mitochondrial_membrane_22_homolog_yeast_Source_HGNC_Symbol_Acc_18002_TOMM22	Drer_045146_translocase_of_outer_mitochondrial_membrane_22_homolog_yeast_Source_ZFIN_Acc_ZDB_GENE_030131_9810_tomm22	Ctel_175243	Avag_54854001	Avag_34020001	Hrob_81096	Tadh_53049	Xtro_015087	Rcul_t33913	Nvec_3761_Tom22	Bflo_260819467	Egra_03870	Sman_030920_Putative_mitochondrial_import_receptor_subunit_tom22_Source_UniProtKB_TrEMBL_Acc_G4VLT9	Gsal_5627_mitochondrial_import_receptor_subunit_tom22_homolog	Mley_ML06416a	Mbre_32747	Sros_10127T0	Smar_001440	Aque_229228	Sjap_0106930
HG_9986	Ctel_206215	Hrob_159218	Bflo_260810540	OcarG_11142	Smim_83426_UPF0431_protein_C1orf66_like_protein_Acromyrmex_echinatior_gi_332017621_gb_EGI58318_5e_34_140	Bflo_260820319	Znev_13484	Pfuc_5843_1_67340_t1	Rcul_t38441	Isca_ISCW007652-PA	Bmal_170595849	Sros_07602T0	Tcas_270010722
HG_1548	Mbre_26664	Mbre_33014	Mbre_28407	Mbre_26220	Mbre_13080	Mbre_30479	Mbre_24994	Sros_08492T0	Mbre_34423	Mbre_5381	Mbre_24231	Mbre_9955	Mbre_11037	Mbre_31632	Mbre_29873	Mbre_10281	Mbre_30070	Mbre_8230	Mbre_25944	Mbre_27247	Mbre_28177	Mbre_29457	Mbre_28409	Mbre_13164	Mbre_12175	Mbre_29718	Mbre_8975	Mbre_8287	Mbre_9954	Mbre_8728	Mbre_12985	Mbre_30618	Mbre_23123	Mbre_30553	Mbre_6621	Mbre_30505	Mbre_8726	Mbre_27769	Mbre_13139	Mbre_26513	Mbre_11036	Mbre_29719	Mbre_24992	Mbre_27413	Mbre_11639	Mbre_11063	Mbre_24991	Mbre_26218	Mbre_12401	Mbre_11254	Mbre_8973	Mbre_25945	Mbre_29717	Mbre_13252	Mbre_9953	Mbre_21895	Mbre_13050	Mbre_10785	Mbre_30626	Mbre_13096	Mbre_5956	Mbre_12727	Mbre_12475	Mbre_28605	Mbre_25501	Mbre_6622	Mbre_13134	Mbre_24230	Mbre_11537	Mbre_7990	Mbre_30069	Mbre_29018	Mbre_11642	Mbre_13173	Mbre_12986	Mbre_30610	Mbre_13249	Mbre_21894	Mbre_23781	Mbre_8231	Mbre_12656	Mbre_24229	Mbre_30507	Mbre_4784	Mbre_10282	Mbre_30632	Mbre_13102	Mbre_28176	Mbre_x60	Mbre_11538	Mbre_9261	Mbre_13202	Mbre_7537	Mbre_8724	Mbre_13052	Mbre_13165	Mbre_30670	Mbre_24993	Mbre_13049	Mbre_23778	Mbre_9952	Mbre_10847	Mbre_13169	Mbre_30646	Mbre_13198	Mbre_11255	Mbre_13208	Mbre_13156	Mbre_13238	Mbre_13101	Mbre_30649	Mbre_12726	Mbre_11644	Mbre_26217	Mbre_28408	Mbre_13178	Sros_02442T0	Sros_10573T0	Rcul_t08296
HG_62797	Avag_07299001	Mbre_27511
HG_9172	Bsch_g68723	Csav_018170	Ctel_217717	Skow_36284m	Lgig_189091	Spur_028605_Spur_028605	Bflo_260808135	Pfuc_30310_1_12012_t1	Mley_ML00492a	Tadh_56714	Ggal_030939	Drer_097487_profilin_family_member_4_Source_HGNC_Symbol_Acc_31103_PFN4	Acar_00015053	Avag_17181001	Adig_12340	Sros_04851T0	Aque_213641	Adig_14207	Mbre_5539	Avag_18850001	Nvec_47020_Profilin
HG_4713	Bsch_g11854	Bsch_g598	Bsch_g18382	Bsch_g49958	Cint_015165	Csav_002046	Odio_011552001	Hsap_Ensmbl0153071_Dab_mitogen_responsive_phosphoprotein_homolog_2_Drosophila_Source_HGNC_Symbol_Acc_2662_DAB2	Drer_031761_disabled_homolog_2_Drosophila_Source_ZFIN_Acc_ZDB_GENE_040303_1_dab2	Ggal_038255	Ggal_006023	Mmar_MMa50242	Xtro_014784	Drer_003290_disabled_homolog_1b_Drosophila_Source_ZFIN_Acc_ZDB_GENE_060421_7958_dab1b	Acar_00010003	Hsap_Ensmbl0173406_Dab_reelin_signal_transducer_homolog_1_Drosophila_Source_HGNC_Symbol_Acc_2661_DAB1	Smar_004382	Pfuc_13987_1_39568_t1	Drer_059939_disabled_homolog_1a_Drosophila_Source_ZFIN_Acc_ZDB_GENE_060528_1_dab1a	Ggal_032354	Ggal_017625	Xtro_024342	Acar_00006869	Cgig_01797_Protein_disabled_Source_UniProtKB_TrEMBL_Acc_K1Q1J4	Smim_17030_Protein_disabled_Camponotus_floridanus_gi_307190519_gb_EFN74516_4e_60_223	Lgig_87453	Skow_16641m	Znev_02394	Bflo_260832151	Tcas_270010075	Hmag_209104	Bmal_170591014	Dmel_0000414_Dab_Disabled_Source_FlyBase_0000414	Hrob_111498	Ctel_38987	Smim_72366_Protein_disabled_Camponotus_floridanus_gi_307190519_gb_EFN74516_1e_63_231	Dpul_64610	Spur_014263_Dish2_Dab2	Mmar_MMa43596	Nvec_25368_PID	Skow_17712m	Rcul_t00470	Cele_000894_dab_1_Protein_DAB_1_isoform_d_Source_RefSeq_mRNA_Acc_NM_001129154	Avag_64853001	OcarG_7503	Avag_46776001	Hrob_170544	Rcul_t06642	Mbre_33264	Isca_ISCW015650-PA	Mley_ML070221a	Tadh_58883	Mmar_MMa43593	Adig_16777
HG_5000	Bsch_g184	Bsch_g59080	Cint_005424	Cint_005401	Cint_005412	Xtro_006649	Xtro_062350	Znev_11587	Tcas_270005334	Lgig_233352	Hmag_233827	Hrob_155617	Bflo_260791828	Csav_011850	Sjap_0212200	OcarG_9065	Egra_04879	Emul_10372	Nvec_43153_	Ctel_220122	Ggal_022956	Isca_ISCW002462-PA	Csav_011849	Hmic_0852900	Drer_017454_nucleoporin_50_Source_ZFIN_Acc_ZDB_GENE_030131_1689_nup50	Xtro_059069	Smim_54974_PREDICTED_nuclear_pore_associated_protein_like_Saccoglossus_kowalevskii_gi_291231860_ref_XP_002735880_1e_64_226	Aque_228542	Gsal_5023_nuclear_pore_complex_protein_nup50	Dmel_0033264_Nup50_Nucleoporin_50_Source_FlyBase_0033264	Skow_33088m	Tadh_61646	Dpul_216740	Rcul_t14269	Spur_009532_Nup50L	Mley_ML353016a	Tspi_316974376	Smar_006054	Odio_004604001	Adig_07867	Sjap_0066130	Mmar_MMa55190	Sman_090370	Mbre_32930	Pfuc_212227_1_64804_t1	Acar_00015430	Sros_10487T0	Cele_003802_npp_16_Protein_NPP_16_isoform_a_npp_16_mRNA_complete_cds_Source_RefSeq_mRNA_Acc_NM_067149	Pfuc_14971_1_61438_t1
HG_331	Cgig_12102_IMPACT_like_protein_Source_UniProtKB_TrEMBL_Acc_K1QKR4	Cgig_06717_Laccase_18_Source_UniProtKB_TrEMBL_Acc_K1PMS4	Spur_026739_Echn14	Cgig_23447_Apoptosis_2_inhibitor_Source_UniProtKB_TrEMBL_Acc_K1Q078	Nvec_20512_	OcarG_3758	OcarG_6156	Nvec_52937_	Nvec_41206_DGOK	Nvec_42074_	Bsch_g17163	Bsch_g48178	Bsch_g43096	Csav_000454	Adig_04302	Adig_24670	Adig_24669	Adig_16147	Adig_21718	Adig_24590	Adig_04303	Bflo_260822110	Bflo_260822106	Bflo_260805140	Bflo_260808037	Adig_12501	Adig_23164	Adig_12502	Adig_04304	Bflo_260808049	Bflo_260805054	Bflo_260812722	Bflo_260808035	Bflo_260797421	Ctel_117854	Bflo_260822108	Bflo_260788485	Pfuc_2037_1_44216_t1	Bflo_260806476	Bflo_260808029	Bflo_260822104	Bflo_260808047	Adig_04305	Bflo_260812730	Bflo_260808025	Bflo_260790535	Adig_10160	Cgig_14692_Short_chain_collagen_C4_Source_UniProtKB_TrEMBL_Acc_K1RIR2	Pfuc_10742_1_39103_t1	Bflo_260808033	Bflo_260808027	Cgig_13857_Short_chain_collagen_C4_Source_UniProtKB_TrEMBL_Acc_K1Q6A9	Pfuc_993_1_15298_t1	Pfuc_993_1_15300_t1	Bflo_260808043	Bflo_260808031	Aque_224248	Pfuc_997_1_15302_t1	Cgig_02851	Cgig_00819_Short_chain_collagen_C4_Source_UniProtKB_TrEMBL_Acc_K1QWL8	Aque_223426	Aque_223166	Ctel_175196	Aque_208141	Aque_205384	Pfuc_13556_1_18013_t1	Cgig_23451_Short_chain_collagen_C4_Source_UniProtKB_TrEMBL_Acc_K1R797	Pfuc_3041_1_16012_t1	Aque_217753	Adig_11781	Bflo_260808057	Aque_223428	Aque_229906	Cgig_15186	Cgig_22581	Cgig_21496	Aque_203903	Bflo_260788034	Ctel_117881	Cgig_06050_Short_chain_collagen_C4_Source_UniProtKB_TrEMBL_Acc_K1P9M8	Bflo_260835736	Aque_208656	Bflo_260808045	Bflo_260808053	OcarG_2075	Bflo_260821495	Bflo_260835740	Skow_30532m	Aque_224247	Cgig_00772	Aque_223165	Bflo_260804147	Ctel_127636	Aque_223164	Nvec_52940_	Bflo_260808055	Bflo_260808051	OcarG_2074	Aque_202834	Pfuc_2486_1_37286_t1	Bflo_260835405	Aque_205778	Aque_218387	Cgig_13858	Aque_223449	Spur_019279_ColpL	Cgig_02606_Short_chain_collagen_C4_Source_UniProtKB_TrEMBL_Acc_K1Q077	Lgig_181676	Aque_208143	Cgig_13860	Pfuc_1099_1_00610_t1	Aque_208135	Spur_015496_Hypp_2217	Bflo_260790545	Bflo_260805144	Bflo_260807770	Bflo_260808039	Pfuc_15358_1_03601_t1	Bflo_260808041	Bflo_260835101	Bflo_260805148	Pfuc_7109_1_52891_t1	Ctel_175203	Cgig_23454_Short_chain_collagen_C4_Source_UniProtKB_TrEMBL_Acc_K1Q7I0	Aque_201754	Cgig_18185	Cgig_16482	Nvec_36287_	Bflo_260790533	Pfuc_955_1_29502_t1	Bflo_260790537	Cgig_00988	Ctel_93429	Bflo_260812738	Bflo_260790531	Pfuc_5117_1_67169_t1	Bflo_260790543	Aque_209846	Bflo_260790557	Aque_212596	Aque_216750	Cgig_18187	Aque_210247	Cgig_20058	Aque_224249	Aque_209159	Aque_228142	Cgig_13856	Aque_228143	Skow_03363m	Cgig_20057	Cgig_07328	Aque_202658	Aque_222772	Aque_218624	Cgig_23452	Pfuc_5682_1_52589_t1	Cgig_18339	Nvec_26852_	Aque_204267	Cgig_07348	Skow_04156m	Bflo_260821035	Aque_223447	Skow_42146m	Cgig_11227	Nvec_10009_CPL	Skow_33027m	Cgig_26803_Short_chain_collagen_C4_Source_UniProtKB_TrEMBL_Acc_K1QLB3	Aque_228141	Cgig_17432	Bflo_260821491	Cgig_11226_Short_chain_collagen_C4_Source_UniProtKB_TrEMBL_Acc_K1PSS2	Aque_204100	Skow_09639m	Nvec_26117_	OcarG_1863	Cgig_14693	Skow_42096m	OcarG_2578	Cgig_21497	Cgig_11164_Short_chain_collagen_C4_Source_UniProtKB_TrEMBL_Acc_K1R6I1	Skow_09653m	Cgig_17594	Aque_211246	Bflo_260787112	OcarG_7344	Pfuc_2355_1_30070_t1	Bflo_260835948	Pfuc_18022_1_69153_t1	Aque_217312	Bflo_260801855	Bflo_260835403	Cgig_16481	Aque_214374	Cgig_11228	Aque_203183	Bflo_260823396	Aque_216749	Skow_09651m	OcarG_1095	Cgig_02607	Pfuc_1250_1_00662_t1	Pfuc_2871_1_23098_t1	Pfuc_2089_1_15713_t1	Pfuc_46850_1_48636_t1	Aque_211247	Spur_017729_Spur_017729	Pfuc_3578_1_23362_t1	Spur_003268_Spur_003268	Aque_203152	Cgig_18337_Golgin_45_Source_UniProtKB_TrEMBL_Acc_K1QZH6	Bflo_260784834	Pfuc_2486_1_37288_t1	Bflo_260808059	Pfuc_5369_1_52522_t1	Cgig_14840	Cgig_20055	OcarG_988	Aque_217306	Spur_010414_Hypp_1917	Pfuc_2037_1_44217_t1	Pfuc_82924_1_56615_t1	Cgig_13854	Cgig_18586	Hmag_219592	Cgig_23449	Cgig_12547	Cgig_10593_Transient_receptor_potential_cation_channel_subfamily_M_member_3_Source_UniProtKB_TrEMBL_Acc_K1PZA4	Pfuc_37032_1_04990_t1	Cgig_02576	Pfuc_2286_1_51596_t1	Aque_227674	Cgig_12641	Cgig_27250	Cgig_18585	Pfuc_156510_1_13984_t1	Cgig_12100	Pfuc_1817_1_15628_t1	Cgig_16483	Aque_201011	Adig_24589	Spur_004175_Hypp_1503	Nvec_12667_Caudal_act	Pfuc_16635_1_61632_t1	Aque_203153	Aque_223448	Skow_09636m	Ctel_124321	OcarG_2577	Aque_218623	Pfuc_8558_1_09786_t1	Bflo_260823398	Aque_201712	Spur_023719_Hypp_2684	Spur_000585_Hypp_1262	Pfuc_84240_1_71224_t1	Cgig_11242	Pfuc_11808_1_32118_t1	Adig_04481	Cgig_00335	Ctel_106883	Cgig_02575	Spur_011023_Spur_011023	Aque_205306	Pfuc_9406_1_24558_t1	Bflo_260821497	Cgig_16951	Pfuc_11568_1_39198_t1	Cgig_15602	Cgig_22828_Scavenger_receptor_cysteine_rich_domain_containing_group_B_protein_Source_UniProtKB_TrEMBL_Acc_K1QUB3	Aque_208138	Cgig_11502	Nvec_7057_	Nvec_39066_	Cgig_27249_Short_chain_collagen_C4_Source_UniProtKB_TrEMBL_Acc_K1R547	Nvec_41466_Collagen	Ctel_122246	Spur_010949_Hypp_1948	Cgig_04324	Spur_000878_Hypp_1289	Pfuc_5891_1_38234_t1	Cgig_12640	Cgig_17111	Pfuc_105957_1_42459_t1	Nvec_43233_Caudal_act	Spur_024415_Hypp_2729	Skow_37245m	Cgig_20056	Lgig_134810	Ctel_123060	Pfuc_31199_1_62643_t1	Pfuc_4776_1_23652_t1	Pfuc_4776_1_23651_t1	Aque_202034	Pfuc_1533_1_22644_t1	Cgig_01378	Nvec_43056_	Aque_218622	OcarG_989	Skow_25897m	Bflo_260821493	Cgig_13855	Cgig_25741	Cgig_17110	Pfuc_83631_1_49299_t1	Lgig_103821	Lgig_134797	Cgig_14841	Pfuc_5535_1_45237_t1	Cgig_11241	Smim_14359_Col_protein_Suberites_domuncula_gi_18076175_emb_CAC81019_2e_19_92_0	Hmag_204424	Pfuc_4776_1_23653_t1	Cgig_13862	Pfuc_4776_1_23648_t1	Pfuc_2921_1_23123_t1	Adig_12216	Cgig_18186	Lgig_104132	Pfuc_2921_1_23122_t1	OcarG_3117	Aque_205307	Pfuc_2921_1_23124_t1	Cgig_17433	Smim_7191_PREDICTED_short_chain_collagen_C4_like_Amphimedon_queenslandica_gi_340367768_ref_XP_003382425_2e_16_82_8	Pfuc_31085_1_26549_t1	Pfuc_84647_1_49323_t1	Mbre_30605	Cgig_09443_Short_chain_collagen_C4_Source_UniProtKB_TrEMBL_Acc_K1QCF2	Aque_201551	Pfuc_2334_1_22954_t1	Aque_209847	Spur_028508_Hypp_286	Cgig_11240	Lgig_145109	Adig_24691	Lgig_89001	Spur_002195_Spur_002195	Aque_205383	OcarG_8265	Pfuc_24662_1_54996_t1	Nvec_50335_Baculo_11_kDa	Cgig_00373	OcarG_4647	Nvec_18895_	Aque_203902	Spur_006190_Hypp_1637	Aque_210053	Pfuc_3578_1_23360_t1	Pfuc_2089_1_15710_t1	OcarG_3973	Aque_208136	Smim_7134_PREDICTED_similar_to_echinonectin_partial_Strongylocentrotus_purpuratus_gi_115734091_ref_XP_001186697_1e_12_71_2	Aque_200724	Ctel_110451	Spur_011024_Spur_011024	Hmag_220955	Aque_208137	Aque_208142	Cgig_02850	Aque_221729	Cgig_10591	Nvec_17480_Collagen	Aque_208715	Cgig_07998	Aque_203701	Pfuc_24082_1_18984_t1	Aque_200086	Aque_209848	Spur_018611_Spur_018611	Hmag_215148	OcarG_4974	Pfuc_14327_1_68731_t1	Pfuc_67_1_36265_t1	Aque_213548	Pfuc_10132_1_31885_t1	Aque_223427	Aque_210970	Pfuc_9542_1_60623_t1	Pfuc_84497_1_34990_t1	Ctel_216938	Pfuc_114405_1_64335_t1	Smim_54161_PREDICTED_similar_to_Col_protein_Strongylocentrotus_purpuratus_gi_115785370_ref_XP_001179840_6e_05_49_3	Pfuc_85930_1_20640_t1	Smim_60786_PREDICTED_short_chain_collagen_C4_like_Amphimedon_queenslandica_gi_340384214_ref_XP_003390609_1e_06_53_5	Pfuc_7109_1_52890_t1	OcarG_3870	OcarG_3116	Cgig_25742	Aque_208139	Pfuc_17107_1_32766_t1	Adig_18820	Nvec_11343_	Nvec_2162_	OcarG_7102	Aque_204268	OcarG_10514	OcarG_3759	OcarG_3972	OcarG_4719	Pfuc_96454_1_35165_t1	Pfuc_18022_1_69154_t1	Pfuc_6576_1_60052_t1	Aque_203258	Skow_30545m	Spur_000921_Spur_000921	Bflo_260801853
HG_7702	Cgig_17218_Tumor_suppressor_candidate_2_Source_UniProtKB_TrEMBL_Acc_K1R7M3	Ctel_224485	Acar_00008500	Pfuc_1750_1_37103_t1	Xtro_015967	Drer_052875_tumor_suppressor_candidate_2a_Source_ZFIN_Acc_ZDB_GENE_061013_612_tusc2a	Cint_007868	Nvec_28411_	Dpul_311882	Ggal_033765	Znev_15624	Hrob_168291	Bflo_260822771	Aque_228415	Lgig_158449	Skow_27231m	Hmag_226116	Spur_000291_Tusc2L	Sros_00615T0	Smar_006507	Rcul_t25526	Hsap_Ensmbl0114383_tumor_suppressor_candidate_2_Source_HGNC_Symbol_Acc_17034_TUSC2	Drer_025340_tumor_suppressor_candidate_2b_Source_ZFIN_Acc_ZDB_GENE_040718_99_tusc2b	Mley_ML02312a	Pbac_3478440	Odio_010556001
HG_10067	Bsch_g64404	Bflo_260836779	Ctel_198447	Aque_218448	Spur_000122_Nmcp1l	Skow_04658m	Lgig_205097	Nvec_42713_	Pbac_3468277	Mley_ML124232a	Cgig_21894	Nvec_53163_	Nvec_1167_	Pfuc_13183_1_17968_t1	Pfuc_30450_1_69964_t1	Nvec_53899_HALZ	Nvec_45135_	Sros_00787T0
HG_38851	Aque_209771	Mbre_22908	Sros_03126T0
HG_2511	Bsch_g18058	Cint_028174	Cint_028135	Csav_011792	Cint_028134	Mmar_MMa53698	Bflo_260822098	Skow_29802m	Spur_025513_Duoxa1	Ctel_177737	Znev_00590	Skow_01078m	Bflo_260800195	Cgig_23210_Dual_oxidase_maturation_factor_1_Source_UniProtKB_TrEMBL_Acc_K1R1D0	Cgig_23211_Dual_oxidase_maturation_factor_1_Source_UniProtKB_TrEMBL_Acc_K1R7Y4	OcarG_3231	Lgig_131685	Isca_ISCW021842-PA	Pfuc_10879_1_46279_t1	Aque_226630	Skow_20076m	OcarG_9893	Tcas_270011777	Dpul_42960	Znev_17479	Mmar_MMa53887	Tcas_270003283	Dmel_0086711_mol_moladietz_Source_FlyBase_0086711	Isca_ISCW000988-PA	Ggal_003851	Drer_078962_dual_oxidase_maturation_factor_1_Source_HGNC_Symbol_Acc_26507_DUOXA1	Xtro_061934	Isca_ISCW000992-PA	Sros_12394T0	Hsap_Ensmbl0140274_dual_oxidase_maturation_factor_2_Source_HGNC_Symbol_Acc_32698_DUOXA2	Xtro_051522	Lgig_166847	Cgig_10932_Dual_oxidase_maturation_factor_1_Source_UniProtKB_TrEMBL_Acc_K1PLP5	Ctel_220690	Acar_00006470	Cint_025158	Ggal_003862	Bflo_260813782	Pfuc_6908_1_02331_t1	Cele_015519_doxa_1_Protein_DOXA_1_doxa_1_mRNA_complete_cds_Source_RefSeq_mRNA_Acc_NM_066485	Bsch_g54547	Smim_16344_PREDICTED_dual_oxidase_maturation_factor_like_Amphimedon_queenslandica_gi_340371063_ref_XP_003384065_9e_29_115	Dpul_327238	Smim_11800_PREDICTED_similar_to_ENSANGP00000006016_isoform_Strongylocentrotus_purpuratus_gi_72013586_ref_XP_801771_3e_27_115	Smim_10562_Dual_oxidase_maturation_factor_Camponotus_floridanus_gi_307189966_gb_EFN74202_1e_42_154	Tspi_316974477	Csav_017878	Rcul_t48314	Odio_006761001	Smim_38997_dual_oxidase_maturation_factor_putative_Ixodes_scapularis_gi_240978995_ref_XP_002403098_3e_40_151	Mley_ML14302a	Smar_000941	Rcul_t31935	Hsap_Ensmbl0140254_dual_oxidase_maturation_factor_1_Source_HGNC_Symbol_Acc_26507_DUOXA1	Isca_ISCW000990-PA	Smim_10564_PREDICTED_DUOXA_like_protein_C06E1_3_like_Apis_mellifera_gi_66513371_ref_XP_393580_1e_07_53_9	Pbac_3472793
HG_9238	Ctel_178290	Skow_08410m	Lgig_201494	Bflo_260825905	Drer_039422_fucose_mutarotase_Source_ZFIN_Acc_ZDB_GENE_030616_618_fuom	Hsap_Ensmbl0148803_fucose_mutarotase_Source_HGNC_Symbol_Acc_24733_FUOM	Aque_223456	Hmag_208891	Hrob_92151	Avag_45438001	Avag_12409001	OcarG_4554	Bflo_260825909	Tadh_31261	Sros_12706T0	Mbre_15956	Znev_12112	Pfuc_70893_1_05838_t1	Spur_018023_Spur_018023	Spur_027479_Spur_027479	Dpul_266279
HG_22380	Mbre_12657	Pbac_3462190	Mbre_13216	Lgig_166849	Mley_ML06734a	Aque_209388
HG_6966	Sros_00247T0	Isca_ISCW024408-PA	Isca_ISCW000095-PA	Tadh_64369	Lgig_125208	Dmel_0030786_mRpL22_mitochondrial_ribosomal_protein_L22_Source_FlyBase_0030786	Hmag_231690	Bsch_g36783	Bsch_g3999	Skow_27130m	Drer_060798_mitochondrial_ribosomal_protein_L22_Source_ZFIN_Acc_ZDB_GENE_080303_28_mrpl22	Ggal_006234	Hsap_Ensmbl0082515_mitochondrial_ribosomal_protein_L22_Source_HGNC_Symbol_Acc_14480_MRPL22	Xtro_042033	Spur_007057_Mrpl22	Hrob_113615	Bflo_260806571	Acar_00003783	Smim_23649_39S_ribosomal_protein_L22_mitochondrial_Camponotus_floridanus_gi_307181674_gb_EFN69177_5e_68_216	Smar_000612	Znev_11293	Tcas_270005036	Dpul_45963	Bmal_170595249	Avag_19740001	Avag_59698001	Ctel_108853	Rcul_t35681	Cele_012645_mrpl_22_Protein_MRPL_22_mrpl_22_mRNA_complete_cds_Source_RefSeq_mRNA_Acc_NM_066939	Aque_201223
HG_40895	Mley_ML174739a	Mbre_24193	Pbac_3463366
HG_39680	Mley_ML073247a	Mley_ML46271a	Mbre_4720
HG_1863	Mbre_31392	Drer_028625_junctophilin_2_Source_ZFIN_Acc_ZDB_GENE_030131_9848_jph2	Hmag_227427	Mley_ML15193a	Sros_09072T0	Hsap_Ensmbl0092051_junctophilin_4_Source_HGNC_Symbol_Acc_20156_JPH4	Aque_216362	Tadh_23872	Adig_21509	Nvec_46934_MORN	Bflo_260835081	Odio_012692001	Znev_02535	Rcul_t35745	Hrob_75040	Dpul_41319	Smim_54544_Junctophilin_putative_Pediculus_humanus_corporis_gi_242011144_ref_XP_002426315_0_0_603	Acar_00007906	Avag_29970001	Acar_00012836	Avag_04582001	Smim_10584_Junctophilin_putative_Pediculus_humanus_corporis_gi_242011144_ref_XP_002426315_7e_173_523	Csav_018364	Xtro_037862	Pbac_3465161	Mmar_MMa09672	Mley_ML03006a	Avag_14513001	Ggal_009289	Hsap_Ensmbl0154118_junctophilin_3_Source_HGNC_Symbol_Acc_14203_JPH3	Ctel_177895	Drer_059534_junctophilin_3_Source_HGNC_Symbol_Acc_14203_JPH3_2_of_2	Ggal_039162	Xtro_057079	Lgig_91360	Acar_00016460	Pfuc_6294_1_31158_t1	Avag_17024001	Csav_018363	Hsap_Ensmbl0149596_junctophilin_2_Source_HGNC_Symbol_Acc_14202_JPH2	Drer_029590_junctophilin_3_Source_ZFIN_Acc_ZDB_GENE_060503_415_jph3	Hsap_Ensmbl0104369_junctophilin_1_Source_HGNC_Symbol_Acc_14201_JPH1	Pbac_3466379	Rcul_t00660	Hrob_106997	Xtro_025874	Sman_084090_Putative_junctophilin_Source_UniProtKB_TrEMBL_Acc_G4VRF7	Sjap_0084600	Mmar_MMa22838	Xtro_060457	Hrob_70620	Skow_13957m	Ggal_025193	Tspi_316968072	Drer_038826_junctophilin_1b_Source_ZFIN_Acc_ZDB_GENE_060616_389_jph1b	Emul_04748	Cele_002179_jph_1_Protein_JPH_1_jph_1_mRNA_complete_cds_Source_RefSeq_mRNA_Acc_NM_059792	Drer_058603_junctophilin_1a_Source_ZFIN_Acc_ZDB_GENE_040724_233_jph1a	Bmal_170593389	Spur_019614_Jph3	Hrob_156570	Isca_ISCW004957-PA	Skow_13969m	Bsch_g2151	Ggal_006904	Hrob_86843	Hrob_146729	Bsch_g67239	Egra_08730	Hmic_0645600	Gsal_2532_junctophilin_cg4405_pa	Hrob_191993	Gsal_4012_junctophilin_1_like_isoform_1	Isca_ISCW004955-PA	Cgig_09852_Junctophilin_2_Source_UniProtKB_TrEMBL_Acc_K1Q4W8	Cint_009019	Sman_148200_Putative_junctophilin_Source_UniProtKB_TrEMBL_Acc_G4VSA4	Csav_018362	Tspi_316968071	Sjap_0084590	Sjap_0076190	Gsal_1040_junctophilin_2	Hmic_0948100	Egra_08993	Emul_07491	Tcas_270007935	Sjap_0098910	Tcas_270007938	Mmar_MMa03295	Hrob_86828	Sjap_0076180	Bmal_170593387	Gsal_7209_junctophilin_1	Pbac_3475596	Dpul_95650	Smar_011293	Smim_54459_PREDICTED_similar_to_junctophilin_CG4405_PA_Tribolium_castaneum_gi_91083821_ref_XP_973598_7e_25_116	Dmel_0032129_jp_junctophilin_Source_FlyBase_0032129	Mley_ML24581a	Csav_018361	Acar_00009643	Ggal_028256	Sjap_0084610	Dpul_95651	Gsal_4294_putative_homolog_to_junctophilin_3_Clonorchis_sinensis	Pbac_3469165
HG_6240	Znev_00368	Nvec_1832_HMG_box	Isca_ISCW013307-PA	Adig_00846	Smim_8977_high_mobility_group_protein_putative_Ixodes_scapularis_gi_241671170_ref_XP_002400014_3e_172_525	Sros_04247T0	Cint_009035	Drer_035066_upstream_binding_transcription_factor_RNA_polymerase_I_Source_ZFIN_Acc_ZDB_GENE_030616_252_ubtf	Dpul_314512	Skow_04399m	Xtro_025396	Dpul_221844	Dpul_303621	Acar_00016948	Cint_021757	Mbre_6212	Ctel_228842	Adig_11887	Tcas_270009954	OcarG_1838	Smar_010966	Xtro_007293	Spur_006093_Ubtf	Cint_009032	Tadh_58452	Hsap_Ensmbl0108312_upstream_binding_transcription_factor_RNA_polymerase_I_Source_HGNC_Symbol_Acc_12511_UBTF	Csav_006857	Hrob_89270	Lgig_235792	Dpul_104634	Spur_007326_Spur_007326	Mmar_MMa49553	Mbre_37306	Dpul_258227	Smar_000994	Drer_038780_upstream_binding_transcription_factor_like_Source_ZFIN_Acc_ZDB_GENE_040426_1159_ubtfl	Mmar_MMa41369	Znev_00367
HG_52598	Sros_03774T0	Avag_51276001	Avag_17117001
HG_7665	Bsch_g62828	Cint_013156	Csav_006761	Pfuc_10519_1_02934_t1	Bflo_260836018	Tcas_270000865	Spur_008999_Hypp_1819	Cgig_16440	Hsap_Ensmbl0204334_glutamate_rich_2_Source_HGNC_Symbol_Acc_44395_ERICH2	Lgig_166797	Xtro_062513	Drer_090936_glutamate_rich_2_Source_HGNC_Symbol_Acc_44395_ERICH2	Skow_26487m	Znev_00779	Dmel_0038246_CG14853	Nvec_56067_	Avag_33438001	Tadh_60645	Sros_10984T0	Aque_222135	OcarG_11056	Hmag_224593	Ctel_200876	Pfuc_6167_1_38271_t1	Smim_37357_CG14853_isoform_B_Drosophila_melanogaster_gi_21358631_ref_NP_650376_1e_08_57_0	Mbre_12347	Mley_ML038018a	Odio_011699001
HG_2298	Skow_31111m	Spur_016262_Hypp_819	Adig_04234	Skow_29254m	Nvec_15789_	Skow_26309m	Skow_38249m	Lgig_116555	Aque_227325	Skow_13005m	Spur_011730_Spur_011730	Aque_227324	Hmag_233352	Ctel_218722	Hrob_185489	Skow_22478m	Skow_21509m	Skow_23921m	Skow_23866m	Skow_41773m	Skow_41786m	Skow_12800m	Skow_23912m	Avag_56284001	Skow_42823m	Nvec_26515_	Avag_21202001	Skow_04251m	Skow_13871m	Skow_29979m	Skow_41783m	Skow_09090m	Skow_41625m	Skow_13965m	Skow_39464m	Nvec_18086_	Skow_12801m	Skow_34497m	Spur_013404_Spur_013404	Skow_12802m	Skow_20229m	Skow_34499m	Skow_41584m	Spur_012568_Hypp_2039	Skow_06883m	Skow_41782m	Skow_13973m	Skow_13967m	Skow_41778m	Skow_41777m	Skow_00801m	Spur_019861_Spur_019861	Spur_028156_Hypp_2938	Skow_13966m	Skow_25864m	Skow_23610m	Skow_41583m	Sros_10687T0	Skow_04252m	Skow_31218m	Skow_13975m	Skow_34501m	Skow_39471m	Spur_017891_Hypp_2359	Spur_023915_Hypp_2696	Skow_41776m	Skow_34512m	Spur_011915_Hypp_2007	Skow_45556m	Skow_45952m	Skow_41785m	Spur_001115_Hypp_1307	Spur_017188_BcatL	Skow_41781m	Skow_21497m	Spur_026014_Hypp_2811	Spur_024518_Hypp_2740	Spur_013033_Hypp_2065	Aque_215615	Spur_026171_Hypp_2824	Spur_027831_BcatL_1	Spur_021637_Hypp_2567	Skow_13976m	Spur_006893_Spur_006893	Spur_000662_Hypp_1271	Spur_009460_Hypp_1851	Skow_45953m	Spur_011056_Hypp_1956	Spur_011447_Spur_011447	Spur_003754_Spur_003754	Spur_018714_Hypp_2402	Skow_31601m	Skow_45955m
HG_6523	Smar_013844	Smar_002578	Znev_04221	Smim_21979_Protein_salvador_like_protein_Acromyrmex_echinatior_gi_332026616_gb_EGI66725_2e_72_245	Tcas_270009876	Dpul_16039	Tspi_316976122	Bsch_g66811	Skow_28258m	Adig_03384	Mmar_MMa53598	Acar_00014072	Lgig_189497	Cgig_22075_Salvador_like_protein_1_Source_UniProtKB_TrEMBL_Acc_K1QL80	Xtro_057723	Bflo_260831110	Csav_009733	Spur_024199_Sav1l	Cint_012865	Hsap_Ensmbl0151748_salvador_homolog_1_Drosophila_Source_HGNC_Symbol_Acc_17795_SAV1	Drer_006196_salvador_homolog_1_Drosophila_Source_ZFIN_Acc_ZDB_GENE_040912_28_sav1	Sros_01509T0	Ctel_44436	Dmel_0053193_sav_salvador_Source_FlyBase_0053193	Odio_014209001	Mbre_23221	Bmal_170586288	Rcul_t41059	Cele_020427_sav_1_Protein_SAV_1_sav_1_mRNA_complete_cds_Source_RefSeq_mRNA_Acc_NM_076017	Ggal_020137	Hmag_227811	Aque_225525	Hrob_182144	Pfuc_20309_1_54661_t1	OcarG_3274
HG_3946	Bsch_g1657	Bsch_g2541	Bsch_g2333	Bsch_g2542	Csav_007017	Cint_013652	Ggal_026874	Xtro_062233	Acar_00005816	Xtro_061548	Hsap_Ensmbl0197976_A_kinase_PRKA_anchor_protein_17A_Source_HGNC_Symbol_Acc_18783_AKAP17A	Skow_36658m	Hrob_62550	Bflo_260833400	Ctel_44731	Spur_017411_Sfrs17a	Odio_013568001	Lgig_111325	Smar_003230	Bmal_170592741	Dpul_332164	Tcas_270015907	Avag_04952001	Avag_04918001	Cgig_04917_Splicing_factor_arginine_serine_rich_17A_Source_UniProtKB_TrEMBL_Acc_K1QJI8	Dmel_0010772_Xe7_Xe7_Source_FlyBase_0010772	Pfuc_20007_1_04059_t1	Hmag_227415	Isca_ISCW018527-PA	Drer_003384_A_kinase_PRKA_anchor_protein_17A_Source_ZFIN_Acc_ZDB_GENE_040426_1460_akap17a	Tadh_56831	Cele_000854_cux_7_Protein_CUX_7_cux_7_mRNA_complete_cds_Source_RefSeq_mRNA_Acc_NM_066250	Acar_00012619	Mmar_MMa50219	Hmic_0405700	Egra_02823	Emul_09099	Xtro_063164	Xtro_059444	Nvec_49860_	Adig_11853	Emul_09480	Rcul_t15249	Sman_072360	Mley_ML276928a	Sjap_0207890	Smim_39567_PREDICTED_a_kinase_anchor_protein_17A_Monodelphis_domestica_gi_126337089_ref_XP_001362215_7e_32_133	Rcul_t15246	OcarG_5306	Aque_207320	Bsch_g2543	OcarG_5305	Sros_04726T0	Znev_10933	Smim_39565_splicing_factor_arginine_serine_rich_17A_putative_Ixodes_scapularis_gi_242001066_ref_XP_002435176_1e_28_114	Aque_201597	Ggal_014124
HG_14215	Dmel_0259204_CG42308	Smar_011780	Smim_32262_CG42308_isoform_A_Drosophila_melanogaster_gi_221329749_ref_NP_001138171_2e_09_56_2	Skow_31507m	Drer_045797_chromosome_12_open_reading_frame_73_Source_HGNC_Symbol_Acc_34450_C25H12orf73	Bflo_260812129	Ggal_020741	Acar_00015896	Hsap_Ensmbl0204954_chromosome_12_open_reading_frame_73_Source_HGNC_Symbol_Acc_34450_C12orf73	Aque_228810	Sros_12147T0
HG_685	Gsal_8694_low_quality_protein_reticulocalbin_2_like	Sman_103740_EF_hand_containing_protein_Source_UniProtKB_TrEMBL_Acc_G4VRV0	Bsch_g29404	Cint_025165	Csav_017906	Cint_007993	Skow_26842m	Drer_045676_calumenin_a_Source_ZFIN_Acc_ZDB_GENE_040625_166_calua	Xtro_062608	Drer_037961_reticulocalbin_3_EF_hand_calcium_binding_domain_Source_ZFIN_Acc_ZDB_GENE_040625_175_rcn3	Acar_00008788	Xtro_049856	Acar_00013638	Hsap_Ensmbl0128595_calumenin_Source_HGNC_Symbol_Acc_1458_CALU	Tcas_270006175	Drer_005115_calumenin_b_Source_ZFIN_Acc_ZDB_GENE_040426_1251_calub	Xtro_049855	Znev_07922	Csav_017904	Ggal_039313	Spur_023466_Calu	Mmar_MMa27036	Xtro_058951	Xtro_017928	Smim_27632_Calumenin_precursor_putative_Pediculus_humanus_corporis_gi_242005220_ref_XP_002423469_2e_131_387	OcarG_2057	Ctel_149313	Drer_070006_reticulocalbin_1_EF_hand_calcium_binding_domain_Source_ZFIN_Acc_ZDB_GENE_080225_33_rcn1	Cgig_08850_Calumenin_Source_UniProtKB_TrEMBL_Acc_K1PH89	Smim_39886_PREDICTED_similar_to_reticulocalbin_Tribolium_castaneum_gi_91081545_ref_XP_974976_4e_120_358	Dmel_0025682_scf_supercoiling_factor_Source_FlyBase_0025682	Hmag_207714	Dpul_189509	Isca_ISCW002354-PA	Avag_35831001	Avag_49083001	Nvec_23016_efhand	Cint_009065	Xtro_038287	Rcul_t21444	Aque_223177	Lgig_103470	OcarG_2054	Hrob_175621	Bflo_260791854	Hrob_186226	Sjap_0025210	Bsch_g38201	Hsap_Ensmbl0142552_reticulocalbin_3_EF_hand_calcium_binding_domain_Source_HGNC_Symbol_Acc_21145_RCN3	Ggal_019768	Sman_005230_Putative_ef_hand_containing_protein_Source_UniProtKB_TrEMBL_Acc_G4V609	Cele_019760_calu_1_Protein_CALU_1_isoform_a_Source_RefSeq_mRNA_Acc_NM_001029635	Odio_007932001	Hrob_185810	Acar_00002360	Hmic_0030900	Adig_05162	Nvec_15862_	OcarG_2055	Spur_012317_Spur_012317	Tspi_316974966	Sjap_0101290	Smar_014744	Ggal_004476	Cgig_06552_Calumenin_B_Source_UniProtKB_TrEMBL_Acc_K1PV71	Sman_147680_Putative_ef_hand_containing_protein_Source_UniProtKB_TrEMBL_Acc_G4VEE4	Dpul_217669	Mley_ML182026a	Bmal_170595905	Hsap_Ensmbl0117906_reticulocalbin_2_EF_hand_calcium_binding_domain_Source_HGNC_Symbol_Acc_9935_RCN2	Csav_017905	Hmag_232915	Gsal_13465_calumenin_precursor	Emul_02555	Tadh_20674	Egra_08658	Dmel_0031673_CG31650	Nvec_43954_efhand	Ctel_186176	Tcas_270007433	Xtro_013263	Smim_16683_PREDICTED_reticulocalbin_like_Apis_mellifera_gi_66517554_ref_XP_393699_3e_94_293	Smar_006919	Hmic_0172500	Bmal_170592817	Znev_11521	Drer_039378_reticulocalbin_2_Source_ZFIN_Acc_ZDB_GENE_050706_62_rcn2	Pbac_3469287	Adig_23189	Skow_00591m	Smim_79002_putative_reticulocalbin_Latrodectus_hesperus_gi_318087066_gb_ADV40124_7e_139_406	Pfuc_23807_1_33372_t1	Pfuc_10211_1_17593_t1	Tadh_37183	Mley_ML09434a	Odio_008481001	Rcul_t14586	Nvec_30673_efhand	Isca_ISCW018741-PA	Lgig_103075	Sjap_0030920	Sman_158150_Putative_reticulocalbin_Source_UniProtKB_TrEMBL_Acc_G4VM03	Bflo_260791852	Adig_21940	Mmar_MMa04283	Spur_014308_Hypp_112	Skow_14139m	Odio_017739001	Adig_07367	Egra_08350	Tadh_33976	Nvec_52118_	Bflo_260831916	Bflo_260782309	Pbac_3472329	Gsal_9343_reticulocalbin_calumenin_dna_supercoiling_factor	Spur_009016_Sdf4	Nvec_8971_efhand	Bsch_g53543	Tspi_316975540	Csav_014954	Mmar_MMa13098	OcarG_3926	Emul_04158	Xtro_061431	Xtro_002277	Xtro_031726	Egra_08370	Cint_001893	Avag_04536001	Emul_00320	Avag_60210001	Avag_28677001	Cele_017240_calu_2_Protein_CALU_2_calu_2_mRNA_complete_cds_Source_RefSeq_mRNA_Acc_NM_059535	Hrob_64364	Csav_014984	Lgig_113682	Avag_56909001	Sjap_0072720	Hsap_Ensmbl0078808_stromal_cell_derived_factor_4_Source_HGNC_Symbol_Acc_24188_SDF4	Ggal_002903	Drer_070682_stromal_cell_derived_factor_4_Source_ZFIN_Acc_ZDB_GENE_040426_2061_sdf4	Mley_ML141722a	Ctel_89350	Bflo_260792040	Avag_60514001	Znev_15656	Bflo_260792038	Odio_000677001	Bsch_g52028	Odio_010993001	Hmag_216475	Cint_009369	Smar_013903	Mmar_MMa29158	Spur_021172_Fra2	Mmar_MMa15642	Adig_04734	Csav_016439	Isca_ISCW017252-PA	Csav_016440	Mmar_MMa02994	Smim_19828_reticulocalbin_putative_Ixodes_scapularis_gi_241629509_ref_XP_002410091_3e_115_345	Cgig_10158_45_kDa_calcium_binding_protein_Source_UniProtKB_TrEMBL_Acc_K1PRG1	Dmel_0051475_CG31475	Skow_17948m	Adig_07720	Mmar_MMa46067	Pfuc_18782_1_54519_t1	Bsch_g40971	Isca_ISCW020366-PA	Bflo_260828997	Rcul_t36556	Gsal_15054_isoform_c	Bsch_g39219	Bsch_g39397	Cgig_04836_Calumenin_Source_UniProtKB_TrEMBL_Acc_K1R529	Cgig_00220_Calumenin_Source_UniProtKB_TrEMBL_Acc_K1P896	Acar_00011496	Isca_ISCW006834-PA	Mmar_MMa22667	Odio_010519001	Sjap_0307300	Nvec_37673_	Spur_013230_Spur_013230	Cint_009366	Cint_025054	Hrob_89801	Dpul_308873	Rcul_t39724	Avag_15457001	Csav_016441	Dpul_246255	Tcas_270007511	Cele_016965_C56C10_9_Protein_C56C10_9_C56C10_9_mRNA_complete_cds_Source_RefSeq_mRNA_Acc_NM_062937	Pfuc_73553_1_63781_t1	Spur_018461_Spur_018461	Odio_009701001	Mmar_MMa10772	Mley_ML32781a	Adig_07368	Adig_07719	Mbre_31310	Sros_02282T0	Nvec_19074_efhand	Bmal_170595903	Mley_ML00033a	Adig_07366	Tcas_270007510	Hsap_Ensmbl0049449_reticulocalbin_1_EF_hand_calcium_binding_domain_Source_HGNC_Symbol_Acc_9934_RCN1	Hmag_230515	Odio_016156001	Sjap_0032650
HG_10044	Bsch_g42566	Xtro_063697	Acar_00012216	Ggal_003800	Xtro_055024	Ctel_187009	Ggal_038761	Skow_06996m	Cgig_26585	Drer_070040_zgc_162344_Source_ZFIN_Acc_ZDB_GENE_030131_6058_zgc_162344	Tadh_52279	Nvec_58287	Hsap_Ensmbl0150477_KIAA1328_Source_HGNC_Symbol_Acc_29248_KIAA1328	Adig_03686	Sros_04061T0	Pfuc_18867_1_18584_t1	Aque_201641	Hmag_211976
HG_8911	Xtro_062587	Skow_23190m	Csav_019285	Spur_014803_Hypp_104	Bflo_260836895	Ctel_222096	Hsap_Ensmbl0150667_fibrous_sheath_interacting_protein_1_Source_HGNC_Symbol_Acc_21674_FSIP1	Pfuc_4857_1_30809_t1	Avag_39807001	Cgig_19566_Fibrous_sheath_interacting_protein_1_Source_UniProtKB_TrEMBL_Acc_K1Q6G6	Mley_ML07087a	Lgig_234939	Hmag_206712	Pbac_3461971	Drer_091749_fibrous_sheath_interacting_protein_1_Source_ZFIN_Acc_ZDB_GENE_050417_428_fsip1	Tadh_55339	Nvec_3781_	Sros_08169T0	Acar_00014336	Ggal_015656	Ggal_015660	Bflo_260807679
HG_8559	Bflo_260828203	Xtro_064055	Cgig_04840	Lgig_136878	Ctel_119976	Skow_21137m	Smar_004048	Ggal_015139	Spur_018528_Spur_018528	Acar_00016499	Hsap_Ensmbl0151893_CDK2_associated_cullin_domain_1_Source_HGNC_Symbol_Acc_23727_CACUL1	Drer_021885_CDK2_associated_cullin_domain_1_Source_HGNC_Symbol_Acc_23727_CACUL1	Znev_00152	Adig_14080	Hrob_192044	Acar_00007280	Cint_014817	Tadh_58586	Nvec_36576_FerB	Mbre_28046	Sros_03011T0	Nvec_40660_	Nvec_4301_
HG_11862	Cgig_16142	Lgig_233962	Adig_01347	Skow_17244m	Skow_28602m	Skow_20928m	Skow_20922m	OcarG_10462	Adig_01348	Mbre_35447	Skow_41592m	Adig_14358	Skow_41634m
HG_2396	Tspi_316974585	Ggal_010121	Ctel_161236	Acar_00016705	Spur_005298_Racgap1	Hmag_227237	Drer_055934_si_ch1073_416j23_1_Source_ZFIN_Acc_ZDB_GENE_100922_35_si_ch1073_416j23_1	Rcul_t28147	Sman_021590_Putative_rac_gtpase_activating_protein_Source_UniProtKB_TrEMBL_Acc_G4VNG7	Adig_11874	Smar_008227	Tspi_316973205	Lgig_238160	Skow_01345m	Egra_08883	Tadh_55060	Emul_06063	Dpul_270847	Acar_00012594	Xtro_062385	Avag_65215001	Avag_65727001	Gsal_2849_rac_gtpase_activating_protein_1	Bsch_g32219	Csav_015812	Cint_013386	Drer_015460_Rac_GTPase_activating_protein_1_Source_ZFIN_Acc_ZDB_GENE_030131_1917_racgap1	Xtro_029342	Xtro_059815	Cgig_12000_Rac_GTPase_activating_protein_1_Source_UniProtKB_TrEMBL_Acc_K1Q4V9	Hsap_Ensmbl0161800_Rac_GTPase_activating_protein_1_Source_HGNC_Symbol_Acc_9804_RACGAP1	Znev_13523	Xtro_061240	Hrob_177894	Tcas_270004774	Bmal_170594511	Dmel_0086356_tum_tumbleweed_Source_FlyBase_0086356	OcarG_6327	Bsch_g32220	Bsch_g37942	Csav_015813	Smim_32403_PREDICTED_rac_GTPase_activating_protein_like_Apis_mellifera_gi_328784124_ref_XP_393627_3_4e_121_383	Odio_001575001	Isca_ISCW008636-PA	Pfuc_20897_1_25899_t1	Dpul_306528	Odio_015433001	Pfuc_874_1_51103_t1	Sjap_0001730	Odio_017335001	Avag_28899001	Avag_35865001	Mmar_MMa02833	Hmic_0249800	Dmel_0045843_RacGAP84C_RacGAP84C_Source_FlyBase_0045843	Dpul_333128	Sjap_0133670	Cele_000875_cyk_4_Protein_CYK_4_cyk_4_mRNA_complete_cds_Source_RefSeq_mRNA_Acc_NM_067444	Mmar_MMa54012	Mley_ML05236a	Bmal_170594509	Isca_ISCW018764-PA	Mbre_34379	Dpul_96691	Ggal_018337	Hmag_227241	Hmag_202277	Adig_15892	Sjap_0128440	Bmal_170594507
HG_5168	Bsch_g12434	Csav_005886	Cint_026561	Xtro_062959	Xtro_035206	Ggal_024744	Ggal_029796	Acar_00007760	Bflo_260825670	Spur_021937_Kiaa1524L	Drer_058260_zgc_174160_Source_ZFIN_Acc_ZDB_GENE_030131_6252_zgc_174160	Skow_20702m	Skow_20963m	Lgig_239225	Bflo_260826383	Hmag_223842	Hrob_163449	Pfuc_15886_1_25465_t1	Ctel_228114	Pfuc_8760_1_60495_t1	Bsch_g12435	Cint_012523	Bsch_g70777	Bflo_260826385	Cgig_07372_CIP2A_like_protein_Source_UniProtKB_TrEMBL_Acc_K1PE63	Nvec_41162_FbpA	Adig_13559	Adig_00965	Smim_63236_PREDICTED_similar_to_LOC494846_protein_Strongylocentrotus_purpuratus_gi_115613067_ref_XP_796563_5e_23_112	Rcul_t05806	Sros_05909T0	Cele_015188_B0432_7_Protein_B0432_7_B0432_7_mRNA_complete_cds_Source_RefSeq_mRNA_Acc_NM_061289	Bmal_170590336	Tspi_316967068	Bmal_170590338	Pbac_3468273	Cgig_07371	Pbac_3461885	Pfuc_12570_1_10494_t1	Spur_022709_Spur_022709	Hmag_223843	Spur_009421_Spur_009421	Mley_ML019145a	Nvec_37461_	Pbac_3462242	Pbac_3475427	Pbac_3477380	Pbac_3479236	Skow_22210m	Rcul_t05808
HG_7999	Nvec_21242_Prog_receptor	Csav_018833	Bsch_g34636	Bsch_g40344	Cint_010074	Csav_003174	Ctel_228486	Skow_08608m	Ctel_203642	Cgig_24528_Coiled_coil_domain_containing_protein_74A_Source_UniProtKB_TrEMBL_Acc_K1R8H7	Spur_018584_Hypp_2392	Bflo_260821117	Adig_01486	Tadh_59069	OcarG_2194	Drer_093026_coiled_coil_domain_containing_74B_Source_HGNC_Symbol_Acc_25267_CCDC74B	Mley_ML033614a	Aque_224188	Mbre_33037	Pfuc_15844_1_03650_t1	Znev_11724	Nvec_23642_Neuromodulin	Smar_009260	Hrob_162166	Hrob_162165	Tcas_270012653
HG_22308	Bsch_g2297	Bsch_g66482	Csav_015227	Mbre_11776	Cint_026360	Csav_015226
HG_7958	OcarG_2021	Bflo_260808676	Drer_020777_centrosomal_protein_85_like_Source_ZFIN_Acc_ZDB_GENE_041014_309_cep85l	Lgig_239009	Cgig_04712_Coiled_coil_domain_containing_protein_21_Source_UniProtKB_TrEMBL_Acc_K1RI83	Ggal_000749	Xtro_026974	Hsap_Ensmbl0130695_centrosomal_protein_85kDa_Source_HGNC_Symbol_Acc_25309_CEP85	Drer_060215_centrosomal_protein_85kDa_Source_HGNC_Symbol_Acc_25309_CEP85	Acar_00017499	Tadh_56407	Acar_00017408	Pfuc_9070_1_38853_t1	Ggal_023977	Spur_007851_Ccdc21L	Nvec_12098_p450	Aque_226678	Skow_03154m	Xtro_026973	Xtro_028140	Adig_21002	Hsap_Ensmbl0111860_centrosomal_protein_85kDa_like_Source_HGNC_Symbol_Acc_21638_CEP85L	Hmag_200969	Nvec_26402_K_box	Nvec_36900_	Sros_11945T0
HG_8157	Bsch_g10833	Adig_17342	Bflo_260819120	Spur_013562_Spur_013562	Skow_05175m	Ctel_213266	Cint_023851	Ggal_004704	Aque_218845	Hmag_220303	Rcul_t03430	Nvec_37877_	Hsap_Ensmbl0176563_cyclin_N_terminal_domain_containing_1_Source_HGNC_Symbol_Acc_26847_CNTD1	Tadh_59108	Drer_088956_cyclin_N_terminal_domain_containing_1_Source_HGNC_Symbol_Acc_26847_CNTD1	Cele_022172_cosa_1_Protein_COSA_1_cosa_1_mRNA_complete_cds_Source_RefSeq_mRNA_Acc_NM_065206	Bmal_170581239	Hrob_194962	Pfuc_5481_1_02014_t1	Lgig_160299	Isca_ISCW021915-PA	Znev_07361	Mley_ML283511a	Sros_03831T0
HG_2767	Bsch_g24807	Bsch_g37232	Cint_007718	Bsch_g53191	Cint_007725	Cint_007710	Odio_002028001	Ggal_009916	Ggal_038782	Acar_00000045	Hsap_Ensmbl0070081_nucleobindin_2_Source_HGNC_Symbol_Acc_8044_NUCB2	Bflo_260790327	Xtro_045911	Csav_003810	Acar_00016969	Drer_054833_nucleobindin_1_Source_ZFIN_Acc_ZDB_GENE_060825_222_nucb1	Drer_036291_nucleobindin_2b_Source_ZFIN_Acc_ZDB_GENE_030131_4775_nucb2b	Drer_036299_nucleobindin_2a_Source_ZFIN_Acc_ZDB_GENE_030826_14_nucb2a	Cgig_01658_Nucleobindin_2_Source_UniProtKB_TrEMBL_Acc_K1PUR2	Dpul_248374	Mmar_MMa54061	OcarG_2417	Hrob_116613	Cele_009674_nucb_1_Protein_NUCB_1_isoform_a_nucb_1_mRNA_complete_cds_Source_RefSeq_mRNA_Acc_NM_171970	Csav_003811	Znev_06202	Hmag_227334	Hmag_227335	Hmag_227333	Adig_15901	Xtro_034980	Skow_11267m	Xtro_034972	Ctel_183512	Tadh_63505	Xtro_045914	Smim_39887_Niemann_Pick_type_C1_domain_containing_protein_putative_Ixodes_scapularis_gi_241647497_ref_XP_002411148_1e_126_405	Tcas_270004247	Dmel_0052190_NUCB1_NUCB1_Source_FlyBase_0052190	Avag_07008001	Avag_64965001	Lgig_121860	Mley_ML062213a	Pbac_3467189	Skow_11272m	Smar_014665	Tadh_51942	Tspi_316974314	Aque_221396	Avag_56729001	Avag_27652001	Sman_144560_Putative_nucleobindin_Source_UniProtKB_TrEMBL_Acc_G4V7S7	Sros_04588T0	Bmal_170589375	Sjap_0304230	Spur_021879_Nucb2	Avag_67625001	Nvec_25956_	Mbre_33891	Gsal_4681_nucleobindin_2	Mmar_MMa32337	Csav_003809	Cint_027195	Hsap_Ensmbl0104805_nucleobindin_1_Source_HGNC_Symbol_Acc_8043_NUCB1	Mmar_MMa33775	Pfuc_1655_1_51373_t1	Bsch_g53148	Rcul_t15962	Avag_64964001	Spur_002353_Spur_002353	Pfuc_1655_1_51374_t1	Gsal_526_niemann_pick_type_c1_domain_containing	Spur_002352_Spur_002352	Mmar_MMa55820	Sjap_0019330
HG_6260	Xtro_051232	Drer_078797_DENN_MADD_domain_containing_3a_Source_ZFIN_Acc_ZDB_GENE_091230_6_dennd3a	Acar_00000536	Hmag_217275	Bflo_260827425	Spur_002019_Spur_002019	Acar_00019631	Spur_002015_Dennd3	Pfuc_23619_1_33357_t1	OcarG_9916	Ctel_218926	Aque_200540	Aque_208924	Aque_207085	Skow_09503m	Cgig_19107_DENN_domain_containing_protein_3_Source_UniProtKB_TrEMBL_Acc_K1RN57	Bflo_260827423	Hmag_217276	Mbre_25114	Hsap_Ensmbl0105339_DENN_MADD_domain_containing_3_Source_HGNC_Symbol_Acc_29134_DENND3	Ggal_026007	Pbac_3461375	Aque_206255	Pfuc_18625_1_40072_t1	Drer_013153_DENN_MADD_domain_containing_3b_Source_ZFIN_Acc_ZDB_GENE_091230_7_dennd3b	Aque_212378	Nvec_7173_dDENN	Aque_211453	Aque_212377	Nvec_25549_WD40	Pfuc_26688_1_47797_t1	Nvec_36870_	Aque_208110	Aque_212746
HG_5844	Csav_016348	Cint_022283	Smar_003037	Lgig_234914	Bflo_260831120	Pfuc_87297_1_56729_t1	Pfuc_44707_1_05306_t1	Cgig_17614	Xtro_036932	Hsap_Ensmbl0160392_chromosome_19_open_reading_frame_47_Source_HGNC_Symbol_Acc_26723_C19orf47	Acar_00002917	Dpul_262091	Tadh_57123	Smim_69712_uncharacterized_protein_C19orf47_homolog_Rattus_norvegicus_gi_157821283_ref_NP_001103134_1e_37_148	Adig_14818	Rcul_t22994	Dmel_0032488_CG16812	Ctel_77885	Spur_014690_C19orf47L	Cele_010002_F53F8_5_Protein_F53F8_5_F53F8_5_mRNA_complete_cds_Source_RefSeq_mRNA_Acc_NM_075597	Mbre_26242	Drer_020611_chromosome_19_open_reading_frame_47_Source_HGNC_Symbol_Acc_26723_C18H19orf47	Sros_01522T0	Hrob_189105	Mley_ML00982a	Bmal_170596708	Gsal_13241_uncharacterized_protein_c19orf47_like_isoform_1	Odio_006706001	Pbac_3466055	Znev_00404	Pfuc_245575_1_50235_t1	Nvec_46610_
HG_8874	Hrob_74694	Tcas_270013057	Znev_01392	Spur_002918_Hypp_1420	Pfuc_7223_1_60208_t1	Cgig_18482_Tetratricopeptide_repeat_protein_17_Source_UniProtKB_TrEMBL_Acc_K1QRJ8	Bflo_260841236	Ctel_64341	Adig_04758	Skow_03577m	Lgig_132288	Aque_210062	Aque_219854	Smar_005308	OcarG_3913	Pfuc_44282_1_12546_t1	Hmag_229891	Hmag_229892	Nvec_28698_TPR_2	Mbre_10297	Hmag_207696	Smar_006599
HG_5071	Spur_005013_Clect_Tm_9	Spur_024218_Clect_92	Spur_006649_Clect_102	Spur_005248_Hypp_3009	Spur_012942_Clect_27	Spur_026208_Clect_98	Spur_028297_Clect_Ccp	Spur_012121_Clect_Egf_Tm_3	Mmar_MMa45745	Spur_023431_Sele	Spur_016629_Clect_Egfl_Tm_5	Spur_012742_Clect_Egf_Tm_4	Spur_025194_Clect_Egf_Tm_5	Spur_002986_Ccp_Egf_Clect	Spur_009222_Clect_Egf_1	Spur_011167_Clect_Egf_Tm_2	Spur_017006_Clect_Tm_5	Spur_005909_Clect_Egf	Spur_013186_Clect_104	Spur_010394_Spur_010394	Spur_005115_Clect_Fn3_5	Spur_018258_Clect_82	Spur_023880_Hypp_2694	Spur_005910_Clect_Tm_1	Spur_012585_Clect_Tm_3	Spur_006648_Clect_67	Spur_002751_Hypp_1411	Spur_026249_Spur_026249	Spur_016529_Clect_79	Spur_016102_Hypp_2247	Spur_017005_Kiaa1844L	Spur_014450_Clect_77	Spur_028067_Clect_Tm_11	Spur_028846_Clect_Tm_7	Spur_007118_Clect_Tm_2	Spur_017007_Clect_111	Spur_018601_Clect_Egf_2	Spur_017520_Clect_81	Spur_026103_Clect_97	Spur_028298_Clect_114	Spur_012741_Spur_012741	Spur_020513_Clect_87	Nvec_18744_Sushi	Spur_010466_Spur_010466	Spur_002718_Clect_Tm	Spur_006933_Hypp_1688	Spur_028296_Spur_028296	Spur_006823_Spur_006823	Spur_016821_Spur_016821	Spur_017519_Clect_80	Sros_09706T0
HG_31097	Avag_29113001	Sros_09075T0	Sros_01648T0	Sros_08729T0
HG_62992	Pfuc_298162_1_64961_t1	Sros_07080T0
HG_5030	Sros_08757T0	Sros_13160T0	Sros_03350T0	Sros_02981T0	Sros_12661T0	Sros_05682T0	Sros_11050T0	Sros_11207T0	Sros_13152T0	Sros_10478T0	Sros_12865T0	Sros_10661T0	Sros_08933T0	Sros_01754T0	Sros_00815T0	Sros_11700T0	Sros_10524T0	Sros_05418T0	Sros_11391T0	Sros_11382T0	Sros_10437T0	Sros_03500T0	Sros_12359T0	Sros_08722T0	Sros_04341T0	Sros_12139T1	Sros_13103T0	Sros_12139T0	Sros_09165T0	Sros_11700T1	Sros_00676T0	Sros_13066T0	Sros_11612T0	Sros_02681T0	Sros_11865T0	Sros_12317T0	Sros_09991T0	Sros_08524T0	Sros_11903T0	Sros_05022T0	Sros_03021T0	Mbre_34485	Nvec_35777_Ank	Smim_4738711_type_MAPKK_kinase_Cochliobolus_heterostrophus_gi_255958145_dbj_BAH97086_2e_04_45_8	Sros_13124T0	Sros_12931T0	Sros_08560T0	Sros_11392T0	Sros_01764T0	Sros_10932T0	Sros_06991T0
HG_23273	Cgig_21907	Mbre_13079	Mbre_5805	Mbre_22872	Mbre_7546	Mbre_37065
HG_15418	Mbre_10907	OcarG_8271	OcarG_7287
HG_7773	Spur_025368_Redt_Aldo_Keto	Adig_10663	Bflo_260837369	Lgig_170681	Bsch_g27654	Spur_019923_C3orf20L	Cint_018984	Cgig_20061	Ctel_189464	Tadh_55398	OcarG_5891	Skow_02256m	Bsch_g69672	Pfuc_40172_1_12405_t1	Nvec_58863_Fibrinogen_BP	Csav_019410	Pfuc_40172_1_12406_t1	Adig_23961	Aque_224833	Pfuc_84668_1_13323_t1	Odio_014279001	Sros_02322T0	Mbre_12037
HG_10431	Cele_010357_H03A11_2_Protein_H03A11_2_H03A11_2_mRNA_complete_cds_Source_RefSeq_mRNA_Acc_NM_078127	Bmal_170587577	Znev_15392	Rcul_t39670	Sros_09485T0	Mbre_5765	Tcas_270010078	Smim_11227_AGAP009638_PA_Anopheles_gambiae_str_PEST_gi_158298502_ref_XP_318671_4_2e_59_236	Dmel_0050069_CG30069	Mmar_MMa55335	Hmag_224221	Dmel_0028740_CG6362	Tcas_270003933	Sros_05492T0	Mmar_MMa03506	Znev_10875	Bmal_170587579
HG_33828	Avag_30618001	Avag_48697001	Avag_21498001	Sros_10177T0
HG_6238	OcarG_7702	Xtro_003282	Pbac_3465306	Lgig_84170	Csav_019039	Aque_202295	Aque_226575	Skow_40820m	Tadh_58662	Hsap_Ensmbl0109771_LRP2_binding_protein_Source_HGNC_Symbol_Acc_25434_LRP2BP	Mbre_39247	Nvec_19150_	Ggal_017235	Drer_040478_LRP2_binding_protein_Source_ZFIN_Acc_ZDB_GENE_070615_41_lrp2bp	Mley_ML319814a	Mmar_MMa38404	Ctel_223760	Acar_00002111	Adig_14415	Smar_011908	Spur_019817_LRP2BP	Sjap_0210100	Aque_204688	Hrob_78931	Avag_54681001	Avag_54348001	Odio_014999001	Pbac_3471949	Pfuc_6866_1_45526_t1	Hmic_0540200	Emul_03217	Egra_05433	Bsch_g68619	Sman_105820_SEL_1_like_protein_Source_UniProtKB_TrEMBL_Acc_G4VER3	Sros_12395T0	Bsch_g68620	Sman_210220_SEL_1_like_protein_Source_UniProtKB_TrEMBL_Acc_G4VER6	Mmar_MMa01552
HG_5442	Acar_00015260	Ggal_004064	Bmal_170580206	Drer_001733_GULP_engulfment_adaptor_PTB_domain_containing_1a_Source_ZFIN_Acc_ZDB_GENE_030616_21_gulp1a	Drer_057833_GULP_engulfment_adaptor_PTB_domain_containing_1b_Source_ZFIN_Acc_ZDB_GENE_120228_2_gulp1b	Tspi_316959671	Tspi_316958527	Tspi_316964132	Tspi_316979379	Bsch_g49594	Csav_011750	Spur_023975_Gulp1	Ctel_95486	Cint_000146	Lgig_141752	Cint_000145	Isca_ISCW006989-PA	Mmar_MMa20775	Smar_012564	Skow_32386m	Dpul_313190	Bflo_260835884	Smim_13801_PREDICTED_PTB_domain_containing_adapter_protein_ced_6_Apis_mellifera_gi_66523524_ref_XP_392026_4e_122_371	Cgig_22952_PTB_domain_containing_engulfment_adapter_protein_1_Source_UniProtKB_TrEMBL_Acc_K1R429	Nvec_9817_PID	OcarG_3590	Cele_000420_ced_6_Protein_CED_6_ced_6_mRNA_complete_cds_Source_RefSeq_mRNA_Acc_NM_065802	Tcas_270010720	Nvec_27365_PID	Dmel_0029092_ced_6_ced_6_Source_FlyBase_0029092	Adig_07365	Adig_00432	Hmag_218116	Rcul_t29654	Aque_224890	Xtro_023562	Sros_11505T0	Znev_06983	Mbre_13000	Hsap_Ensmbl0144366_GULP_engulfment_adaptor_PTB_domain_containing_1_Source_HGNC_Symbol_Acc_18649_GULP1	Pfuc_3821_1_16197_t1	Pfuc_12618_1_39359_t1	Nvec_34156_	Mmar_MMa17050	Mmar_MMa41300	Isca_ISCW024028-PA	Adig_23575
HG_5178	Ctel_168922	Ctel_154892	Mbre_31893	Mbre_31892	Cele_013436_Y66D12A_10_Protein_Y66D12A_10_Y66D12A_10_mRNA_complete_cds_Source_RefSeq_mRNA_Acc_NM_067091	Mmar_MMa45050	Dpul_302508	Hmag_218923	Hrob_73540	Cint_015038	Skow_36669m	Bflo_260833450	Znev_05178	Cgig_13614	Spur_026683_Mitd1	Xtro_042000	Cgig_00163	Hsap_Ensmbl0158411_MIT_microtubule_interacting_and_transport_domain_containing_1_Source_HGNC_Symbol_Acc_25207_MITD1	Lgig_219231	Ggal_027009	Acar_00000856	Smim_26916_MIT_domain_containing_protein_Salmo_salar_gi_213510890_ref_NP_001134592_5e_68_220	Drer_044766_MIT_microtubule_interacting_and_transport_domain_containing_1_Source_ZFIN_Acc_ZDB_GENE_040426_923_mitd1	Avag_44378001	Pfuc_2244_1_08261_t1	Tadh_63941	Sman_042060	Sjap_0200210	Hmic_0558000	Gsal_13143_mit_domain_containing_protein_1	Bmal_170581778	Sros_07807T0	Dmel_0050398_CG30398	Rcul_t27580	Pfuc_31226_1_48017_t1	Isca_ISCW023606-PA	Ctel_154852	Aque_228306	Aque_210410	Cint_026091	Nvec_755_MIT	Ctel_38846	Avag_23187001	Pfuc_23990_1_40464_t1	Dmel_0035482_CG14985	Bmal_170585274	Aque_201497	Avag_23335001	Mbre_26818	Mbre_9251
HG_9139	Smar_013347	Xtro_046885	Skow_21252m	Acar_00013158	Adig_03355	Adig_02200	Cint_010015	Ggal_018693	Ctel_42942	Hrob_191412	Bflo_260814085	Tadh_62246	Drer_013472_neural_precursor_cell_expressed_developmentally_down_regulated_1_Source_ZFIN_Acc_ZDB_GENE_040426_2906_nedd1	Dpul_93993	Aque_228338	Csav_003743	Dmel_0032705_Grip71_Grip71_Source_FlyBase_0032705	Csav_003738	Cint_026398	Mley_ML006913a	Mbre_36327
HG_4382	Nvec_13474_Keratin_B2	Nvec_44364_Metallothionein	OcarG_3974	Xtro_021220	Xtro_009211	Ctel_95933	Cele_016562_C41D11_3_Protein_C41D11_3_isoform_a_C41D11_3_mRNA_complete_cds_Source_RefSeq_mRNA_Acc_NM_058967	Lgig_131977	Acar_00009555	Ggal_009690	Cint_008939	Ggal_017852	Hsap_Ensmbl0178662_cysteine_serine_rich_nuclear_protein_3_Source_HGNC_Symbol_Acc_30729_CSRNP3	Acar_00012615	Drer_079741_cysteine_serine_rich_nuclear_protein_3_Source_HGNC_Symbol_Acc_30729_CSRNP3	Csav_001563	Acar_00012185	Dpul_311563	Drer_075972_cysteine_serine_rich_nuclear_protein_2_Source_ZFIN_Acc_ZDB_GENE_090312_137_csrnp2	Dmel_0261647_Axud1	Tcas_270007965	Smar_012240	Emul_08809	Egra_03375	Smim_72294_Cysteine_serine_rich_nuclear_protein_3_Harpegnathos_saltator_gi_307192832_gb_EFN75892_2e_87_303	Skow_14554m	Drer_038429_cysteine_serine_rich_nuclear_protein_1b_Source_ZFIN_Acc_ZDB_GENE_030131_1515_csrnp1b	Hmic_0356700	Spur_025496_Hypp_231	Hsap_Ensmbl0144655_cysteine_serine_rich_nuclear_protein_1_Source_HGNC_Symbol_Acc_14300_CSRNP1	Spur_014613_Csrnp2	Znev_13400	Avag_50317001	Odio_008534001	Adig_02817	Cgig_23743_Cysteine_serine_rich_nuclear_protein_3_Source_UniProtKB_TrEMBL_Acc_K1Q371	Hrob_173775	Rcul_t25477	Drer_031426_cysteine_serine_rich_nuclear_protein_1a_Source_ZFIN_Acc_ZDB_GENE_070912_475_csrnp1a	Avag_19398001	Sjap_0073150	Isca_ISCW003421-PA	Pfuc_13789_1_54002_t1	Bmal_170587716	Odio_010725001	Hmic_0575700	Egra_06855	Emul_10179	Sman_005570	Pfuc_6816_1_60119_t1	Bflo_260786463	Gsal_8660_cysteine_serine_rich_nuclear_protein_1	Csav_001564	Hrob_173781	Hsap_Ensmbl0110925_cysteine_serine_rich_nuclear_protein_2_Source_HGNC_Symbol_Acc_16006_CSRNP2	Tspi_316976740	Sjap_0312840	Sros_07923T0	Znev_13399
HG_23255	Bflo_260784035	Bflo_260781487	Lgig_146648	Lgig_139184	Mbre_24952	Sros_05990T0
HG_55692	Mbre_10262	Bflo_260805893
HG_7113	Skow_22670m	Lgig_174858	OcarG_1389	Lgig_168623	Cint_018912	Tadh_63795	Aque_204785	Aque_222069	Ctel_197678	Bflo_260789077	Aque_222070	Spur_019730_Spur_019730	Aque_222071	Cgig_13150	Ctel_194949	Tadh_63796	Aque_222074	Aque_222073	Aque_222072	Aque_222075	Sros_11853T0	Mbre_10808	Aque_204784	Lgig_168587	Csav_013924	Sros_06189T0	Adig_01611
HG_1811	Smar_002931	Bsch_g20946	Csav_005491	Cint_002881	Csav_005490	Cint_002890	Cint_002872	Acar_00005482	Hsap_Ensmbl0067191_calcium_channel_voltage_dependent_beta_1_subunit_Source_HGNC_Symbol_Acc_1401_CACNB1	Ggal_013972	Drer_079906_calcium_channel_voltage_dependent_beta_2a_Source_ZFIN_Acc_ZDB_GENE_080808_7_cacnb2a	Acar_00017176	Xtro_049240	Hsap_Ensmbl0165995_calcium_channel_voltage_dependent_beta_2_subunit_Source_HGNC_Symbol_Acc_1402_CACNB2	Ggal_037541	Xtro_032925	Xtro_060059	Dmel_0259822_Ca_beta_Ca2_channel_protein_beta_subunit_Source_FlyBase_0259822	Drer_002167_calcium_channel_voltage_dependent_beta_1_subunit_Source_ZFIN_Acc_ZDB_GENE_040718_399_cacnb1	Lgig_123099	Ggal_036965	Acar_00012265	Spur_001624_Ccb2A	Ggal_036967	Hsap_Ensmbl0182389_calcium_channel_voltage_dependent_beta_4_subunit_Source_HGNC_Symbol_Acc_1404_CACNB4	Dpul_52801	Bflo_260807233	Ggal_020410	Znev_17585	Drer_076030_calcium_channel_voltage_dependent_beta_3b_Source_ZFIN_Acc_ZDB_GENE_090127_1_cacnb3b	Drer_001881_calcium_channel_voltage_dependent_beta_3a_Source_ZFIN_Acc_ZDB_GENE_060221_2_cacnb3a	Isca_ISCW011557-PA	Smim_17691_calcium_channel_beta_subunit_splice_isoform_B_Lymnaea_stagnalis_gi_332380508_gb_AEE65421_0_0_671	Tcas_270007973	Xtro_060300	Hrob_78359	Drer_009738_calcium_channel_voltage_dependent_beta_4a_subunit_Source_ZFIN_Acc_ZDB_GENE_080320_2_cacnb4a	Bmal_170595163	Acar_00021539	Xtro_046908	Hsap_Ensmbl0167535_calcium_channel_voltage_dependent_beta_3_subunit_Source_HGNC_Symbol_Acc_1403_CACNB3	Sman_141660_Putative_high_voltage_activated_calcium_channel_beta_subunit_2_Source_UniProtKB_TrEMBL_Acc_G4V6E8	Cele_000368_ccb_1_Protein_CCB_1_ccb_1_mRNA_complete_cds_Source_RefSeq_mRNA_Acc_NM_058792	Drer_062174_calcium_channel_voltage_dependent_beta_4b_subunit_Source_ZFIN_Acc_ZDB_GENE_060421_7907_cacnb4b	Emul_01094	Ctel_181389	Egra_08021	Gsal_15429_high_voltage_activated_calcium_channel_beta_subunit_2	Cgig_27733_Voltage_dependent_L_type_calcium_channel_subunit_beta_2_Source_UniProtKB_TrEMBL_Acc_K1PVT1	Hmic_0528200	Hrob_188385	Xtro_062226	Csav_005493	Adig_04798	Drer_055565_calcium_channel_voltage_dependent_beta_2b_Source_ZFIN_Acc_ZDB_GENE_050208_129_cacnb2b	Xtro_021592	Sjap_0006720	Rcul_t14435	Hrob_140562	Hmag_206702	Rcul_t28066	Skow_20418m	Avag_26195001	Avag_29594001	Cint_002889	Avag_35381001	Avag_52307001	Odio_000688001	Odio_004888001	Tspi_316969989	Odio_010385001	Sjap_0051180	Sman_135140_Putative_high_voltage_activated_calcium_channel_beta_subunit_1_Source_UniProtKB_TrEMBL_Acc_G4VD13	Gsal_13809_voltage_dependent_l_type_calcium_channel_subunit_beta_2	Tspi_316968618	Nvec_11989_Ca_channel_B	Hmic_0164200	Egra_06800	Pfuc_20876_1_18748_t1	Csav_005492	Rcul_t10473	Pfuc_1288_1_51261_t1	Hrob_81599	Tadh_22195	Bsch_g53361	Mley_ML23836a	Ggal_020411	Emul_05335	Mley_ML033233a	Adig_22788	OcarG_1421	Lgig_60256	Sros_08754T0	Nvec_34942_Ca_channel_B	Avag_58172001	Aque_225364	Mmar_MMa41132	Cele_021125_ccb_2_Protein_CCB_2_ccb_2_mRNA_complete_cds_Source_RefSeq_mRNA_Acc_NM_058654	Mbre_27738	Mmar_MMa17147	Mmar_MMa03215	Mmar_MMa03654	Mmar_MMa03212	Mley_ML11121a	Rcul_t44899	Mmar_MMa03209	Pfuc_117698_1_21061_t1	Sjap_0124490	Avag_35382001
HG_5040	Aque_216697	Drer_093081_GRB2_associated_binding_protein_3_Source_HGNC_Symbol_Acc_17515_GAB3_2_of_2	Dpul_27812	Bsch_g54407	Acar_00002918	Ggal_016076	Xtro_038110	Drer_037018_GRB2_associated_binding_protein_1_Source_ZFIN_Acc_ZDB_GENE_040426_2674_gab1	Ggal_027858	Ggal_035613	Hsap_Ensmbl0033327_GRB2_associated_binding_protein_2_Source_HGNC_Symbol_Acc_14458_GAB2	Drer_074577_GRB2_associated_binding_protein_2_Source_ZFIN_Acc_ZDB_GENE_130530_756_gab2	Bflo_260833552	Ggal_013681	Acar_00011691	Xtro_003193	Xtro_038108	Hsap_Ensmbl0268699_GRB2_associated_binding_protein_3_Source_HGNC_Symbol_Acc_17515_GAB3	Hsap_Ensmbl0215568_GRB2_associated_binding_protein_family_member_4_Source_HGNC_Symbol_Acc_18325_GAB4	Nvec_36954_PH	Adig_12293	Cgig_06556_Protein_daughter_of_sevenless_Source_UniProtKB_TrEMBL_Acc_K1PMU7	Pfuc_2617_1_44433_t1	Lgig_98709	Ctel_220911	Hrob_189632	Hrob_191091	Smar_005004	Isca_ISCW017526-PA	Skow_24223m	Znev_04273	Tcas_270005903	Tspi_316977746	Spur_007721_Grb2	Hrob_159395	Rcul_t07812	Mbre_22651	Dmel_0016794_dos_daughter_of_sevenless_Source_FlyBase_0016794	Smim_46783_Protein_daughter_of_sevenless_Camponotus_floridanus_gi_307172991_gb_EFN64133_1e_20_92_0	Mbre_8350	Acar_00012148	Drer_076998_GRB2_associated_binding_protein_3_Source_HGNC_Symbol_Acc_17515_GAB3_1_of_2	Hsap_Ensmbl0109458_GRB2_associated_binding_protein_1_Source_HGNC_Symbol_Acc_4066_GAB1	Gsal_6856_hypothetical_protein	Smim_46785_Grb2_associated_binder_Gab_putative_Ixodes_scapularis_gi_241155741_ref_XP_002407634_1e_32_139	Mmar_MMa50119	OcarG_6787	OcarG_7975	Sros_08293T0	Tspi_316956805
HG_10226	Drer_014244_RNA_binding_motif_protein_X_linked_Source_ZFIN_Acc_ZDB_GENE_030131_579_rbmx	Bflo_260796325	Bflo_260796311	Hsap_Ensmbl0244395_RNA_binding_motif_protein_Y_linked_family_1_member_D_Source_HGNC_Symbol_Acc_23915_RBMY1D	Hsap_Ensmbl0242389_RNA_binding_motif_protein_Y_linked_family_1_member_E_Source_HGNC_Symbol_Acc_23916_RBMY1E	Hsap_Ensmbl0234414_RNA_binding_motif_protein_Y_linked_family_1_member_A1_Source_HGNC_Symbol_Acc_9912_RBMY1A1	Hsap_Ensmbl0242875_RNA_binding_motif_protein_Y_linked_family_1_member_B_Source_HGNC_Symbol_Acc_23914_RBMY1B	Hsap_Ensmbl0169800_RNA_binding_motif_protein_Y_linked_family_1_member_F_Source_HGNC_Symbol_Acc_23974_RBMY1F	Hsap_Ensmbl0175718_RNA_binding_motif_protein_X_linked_like_3_Source_HGNC_Symbol_Acc_26859_RBMXL3	Hsap_Ensmbl0170748_RNA_binding_motif_protein_X_linked_like_2_Source_HGNC_Symbol_Acc_17886_RBMXL2	Hsap_Ensmbl0213516_RNA_binding_motif_protein_X_linked_like_1_Source_HGNC_Symbol_Acc_25073_RBMXL1	Acar_00009421	Ggal_010414	Sros_10364T0	Xtro_007532	Hsap_Ensmbl0147274_RNA_binding_motif_protein_X_linked_Source_HGNC_Symbol_Acc_9910_RBMX	Nvec_23536_
HG_30806	Sros_06155T0	Sros_08585T0	Mbre_32529	OcarG_8831
HG_35245	Odio_000681001	Odio_002853001	Odio_004945001	Sros_10375T0
HG_75024	OcarG_6618	Sros_11119T0
HG_9630	Mbre_35833	Xtro_002366	Bflo_260803087	Isca_ISCW005900-PA	Skow_32514m	Ggal_014204	Acar_00004524	Drer_070057_si_dkey_69o16_5_Source_ZFIN_Acc_ZDB_GENE_081104_432_si_dkey_69o16_5	Cgig_18083_Alpha_aspartyl_dipeptidase_Source_UniProtKB_TrEMBL_Acc_K1PWS2	Znev_07582	Smar_015009	Dpul_230152	Tcas_270007230	Sros_01910T0	Dmel_0030447_CG2200	Mmar_MMa52834	Pfuc_2624_1_15877_t1	OcarG_4474	Smim_73015_PREDICTED_alpha_aspartyl_dipeptidase_Gallus_gallus_gi_118093479_ref_XP_421963_2e_32_121
HG_48953	Sros_12356T0	Avag_59906001	Avag_22250001
HG_2746	Aque_226922	Hrob_69371	Skow_01470m	Mmar_MMa14663	Drer_053728_tubulin_tyrosine_ligase_like_family_member_3_Source_ZFIN_Acc_ZDB_GENE_060616_182_ttll3	Xtro_017528	Bsch_g50354	Cint_016455	Sros_09974T0	Cint_016456	Ctel_177724	Cgig_14677_Tubulin_monoglycylase_TTLL3_Source_UniProtKB_TrEMBL_Acc_K1R9J8	Tadh_33802	Spur_019570_Ttll3	Tcas_270006679	Lgig_168866	Mley_ML08204a	Bflo_260814151	Ctel_181006	Xtro_053275	Hsap_Ensmbl0214021_tubulin_tyrosine_ligase_like_family_member_3_Source_HGNC_Symbol_Acc_24483_TTLL3	Avag_04903001	Xtro_018800	Avag_04967001	Avag_66028001	Odio_006798001	Acar_00002384	Hsap_Ensmbl0138892_tubulin_tyrosine_ligase_like_family_member_8_Source_HGNC_Symbol_Acc_34000_TTLL8	Dmel_0031854_TTLL3A_Tubulin_tyrosine_ligase_like_3A_Source_FlyBase_0031854	Pbac_3460679	Mbre_13910	Avag_34882001	Csav_012558	Csav_012559	Hmic_0112100	Acar_00009664	OcarG_3944	Emul_06029	Egra_00725	Xtro_042968	Xtro_038782	Xtro_033225	Xtro_059738	Smar_007335	Xtro_033229	Sman_158370_Tubulin_tyrosine_ligase_related_Source_UniProtKB_TrEMBL_Acc_G4VIL0	Xtro_042832	Xtro_038781	Xtro_042831	Xtro_016994	Dmel_0031853_TTLL3B_Tubulin_tyrosine_ligase_like_3B_Source_FlyBase_0031853	Xtro_057932	Ctel_123349	Xtro_000866	Bsch_g4469	Sjap_0085110	Pfuc_2603_1_30170_t1	Hmag_204188	Xtro_050805	Xtro_050798	Xtro_050802	Odio_017440001	Bsch_g25925	Xtro_060281	Hmag_204187	Xtro_053802	Bsch_g25926	Bsch_g4470	Nvec_5486_	Znev_12332	Hrob_134081	Adig_07934	Sjap_0088180	Znev_12330	Pfuc_176756_1_21382_t1	Cint_028600	Ggal_015659	Pfuc_94106_1_42311_t1
HG_9954	Lgig_155097	Lgig_175575	Lgig_239553	Cgig_23944	Lgig_176039	Lgig_176079	Lgig_160049	Sros_13072T0	Lgig_66571	Lgig_66110	Lgig_172062	Lgig_175646	Lgig_157197	Lgig_155000	Lgig_145487	Lgig_146442	Lgig_239629	Lgig_158045
HG_1774	Avag_17091001	Avag_51249001	Cgig_07865_Torsin_1B_Source_UniProtKB_TrEMBL_Acc_K1PSB1	Bsch_g21571	Cint_002832	Csav_000555	Ggal_006630	Ggal_034040	Bflo_260800801	Xtro_028057	Xtro_028059	Skow_25992m	Ctel_168452	Ggal_006612	Ggal_006693	Nvec_47923_	Smar_015474	Isca_ISCW017088-PA	Nvec_5200_Torsin	Bmal_170576026	Hsap_Ensmbl0136827_torsin_family_1_member_A_torsin_A_Source_HGNC_Symbol_Acc_3098_TOR1A	Smim_44650_torsin_putative_Ixodes_scapularis_gi_241148995_ref_XP_002405989_5e_92_288	Adig_04616	Adig_06277	Tcas_270001920	Smar_011444	Dpul_129381	Hmag_212811	Smim_69436_torsin_putative_Ixodes_scapularis_gi_241148995_ref_XP_002405989_6e_101_311	Hrob_86403	Tspi_316978291	Sjap_0048150	Cele_003870_ooc_5_Protein_OOC_5_isoform_b_ooc_5_mRNA_complete_cds_Source_RefSeq_mRNA_Acc_NM_063515	Sman_136740_Putative_torsin_A_Source_UniProtKB_TrEMBL_Acc_G4VFZ2	Spur_018321_Tor1A	Lgig_224215	Dmel_0025615_Torsin_Torsin_Source_FlyBase_0025615	Drer_055856_torsin_family_1_like_1_Source_ZFIN_Acc_ZDB_GENE_080723_36_tor1l1	Xtro_011473	Drer_026895_torsin_family_1_like_3_Source_ZFIN_Acc_ZDB_GENE_040426_1859_tor1l3	Hmag_207492	Egra_06025	Hmag_202973	Emul_09716	Skow_00710m	Hmag_203025	Lgig_171221	Hmag_212809	Gsal_7197_torsin_family_protein	Hmag_201118	Hmag_210705	Cele_006598_tor_2_Protein_TOR_2_21ur_181_mRNA_complete_cds_Source_RefSeq_mRNA_Acc_NM_070282	Ggal_007987	Hmag_205265	Spur_014383_Spur_014383	Drer_079308_torsin_family_3_member_A_Source_ZFIN_Acc_ZDB_GENE_081104_165_tor3a	Drer_077950_torsin_family_1_Source_ZFIN_Acc_ZDB_GENE_080917_50_tor1	Mley_ML05001a	Acar_00012050	Spur_008335_Tor1a_1	Spur_018857_Spur_018857	Cele_006597_tor_1_Protein_TOR_1_tor_1_mRNA_complete_cds_Source_RefSeq_mRNA_Acc_NM_070283	Nvec_48285_Torsin	Bflo_260824824	Drer_025612_torsin_family_2_member_A_Source_ZFIN_Acc_ZDB_GENE_050913_60_tor2a	Bflo_260811011	Avag_23564001	Bsch_g65574	Ggal_006692	Avag_49072001	Bflo_260828917	Odio_005591001	Rcul_t31246	Pfuc_107420_1_06353_t1	Pfuc_11750_1_46420_t1	Pfuc_644_1_43772_t1	Xtro_027433	OcarG_6035	Pbac_3473996	OcarG_9626	Spur_018856_Spur_018856	Tadh_33759	OcarG_6034	Lgig_56719	Spur_008418_Spur_008418	Bmal_170595113	Spur_015302_Spur_015302	Cgig_02895_Torsin_1B_Source_UniProtKB_TrEMBL_Acc_K1QPQ2	Spur_027029_Tor3aL	Bflo_260783913	Rcul_t31247	Skow_15577m	Drer_090741_Uncharacterized_protein_Source_UniProtKB_TrEMBL_Acc_E7FDJ9_AL954146_4	Sros_05195T0	Xtro_050639	Adig_04617	Acar_00003927	Drer_037843_torsin_family_4_member_A_Source_HGNC_Symbol_Acc_25981_TOR4A_2_of_4	Hrob_176967	Ggal_014035	Isca_ISCW017089-PA	Cgig_23276_Torsin_1A_Source_UniProtKB_TrEMBL_Acc_K1QAM2	Hsap_Ensmbl0136816_torsin_family_1_member_B_torsin_B_Source_HGNC_Symbol_Acc_11995_TOR1B	Tadh_58752	Hsap_Ensmbl0198113_torsin_family_4_member_A_Source_HGNC_Symbol_Acc_25981_TOR4A	Drer_054962_torsin_family_4_member_A_Source_HGNC_Symbol_Acc_25981_TOR4A_3_of_4	Drer_091169_torsin_family_4_member_A_Source_HGNC_Symbol_Acc_25981_TOR4A_4_of_4	Dpul_103087	Hsap_Ensmbl0186283_torsin_family_3_member_A_Source_HGNC_Symbol_Acc_11997_TOR3A	Avag_44408001
HG_65494	Sros_04331T0	Dmel_0037885_CG17721
HG_4851	Hrob_73717	Cgig_12378_Centriolin_Source_UniProtKB_TrEMBL_Acc_K1Q2Y9	Hmic_0364600	Bflo_260829237	Lgig_136351	Avag_11351001	Avag_62660001	Ctel_44232	Xtro_042871	Mbre_11289	Pfuc_4932_1_38023_t1	Sros_11322T0	Sman_150750	Pfuc_13615_1_61238_t1	Sjap_0063180	Gsal_8697_centriolin	Cint_017781	Acar_00003033	Spur_028833_Cep110l	Spur_011104_Spur_011104	Ggal_038082	Emul_00541	Egra_08509	Nvec_40911_	Bsch_g15870	Spur_009287_Cep110L_2	Skow_09898m	Bsch_g15871	Adig_01976	Pfuc_4932_1_38024_t1	Acar_00021314	Ggal_038081	Bsch_g28059	Csav_009760	Pfuc_4932_1_38025_t1	Ggal_002297	Pfuc_39776_1_48377_t1	Drer_088492_Uncharacterized_protein_Source_UniProtKB_TrEMBL_Acc_F1QF42_CU856237_1	Isca_ISCW004628-PA	Skow_09889m	Acar_00018763	Skow_42245m	Ggal_038080	Ggal_038078	Adig_07922	Hsap_Ensmbl0119397_centriolin_Source_HGNC_Symbol_Acc_1858_CNTRL	Ggal_038077	Spur_009286_Cep110L_1	Gsal_2192_sjchgc05535_protein	Nvec_4678_GBP_repeat	Spur_016274_Spur_016274	Spur_018494_Hypp_2389	Spur_024004_Spur_024004
HG_18192	Skow_28312m	Sros_04670T0	Hrob_152409	Ctel_102126	Skow_37239m	Mley_ML11541a	Lgig_114571	Sros_03911T0
HG_22111	Tadh_54998	Cgig_11905_Protein_SLC7A6OS_Source_UniProtKB_TrEMBL_Acc_K1QAN2	Pfuc_8453_1_17307_t1	Pfuc_5065_1_23721_t1	Mbre_28172	Sros_12462T0
HG_6780	Bsch_g397	Cint_026224	Skow_23291m	Ggal_021955	Xtro_012928	Acar_00001614	Cgig_14599	Bflo_260816586	Acar_00004188	Ctel_190185	Nvec_16174_	Ggal_004237	Drer_061215_family_with_sequence_similarity_149_member_B1_Source_ZFIN_Acc_ZDB_GENE_070112_2102_fam149b1	Hsap_Ensmbl0138286_family_with_sequence_similarity_149_member_B1_Source_HGNC_Symbol_Acc_29162_FAM149B1	Xtro_062481	Lgig_229276	Spur_023054_Hypp_2647	Hrob_162800	Drer_073709_family_with_sequence_similarity_149_member_A_Source_HGNC_Symbol_Acc_24527_FAM149A	Tadh_59656	Hmag_219353	Smim_2374_protein_FAM149B1_Danio_rerio_gi_123703102_ref_NP_001074134_5e_15_85_9	Adig_17783	Rcul_t12106	Cele_016025_xbx_4_Protein_XBX_4_xbx_4_mRNA_complete_cds_Source_RefSeq_mRNA_Acc_NM_067764	Pfuc_1352_1_07920_t1	Pfuc_1352_1_07919_t1	Cint_028148	Hsap_Ensmbl0109794_family_with_sequence_similarity_149_member_A_Source_HGNC_Symbol_Acc_24527_FAM149A	Odio_006275001	Sros_10019T0	Hrob_178656	Nvec_45110_	Znev_13077
HG_10398	Cint_011674	Skow_23249m	Spur_015549_Fbxo15	Ctel_199995	Ggal_022263	Lgig_236816	Acar_00003676	Bflo_260819068	Cgig_18484_F_box_only_protein_15_Source_UniProtKB_TrEMBL_Acc_K1PJJ2	Xtro_050833	Drer_029848_F_box_protein_15_Source_HGNC_Symbol_Acc_13617_FBXO15_2_of_2	Drer_016897_F_box_protein_15_Source_ZFIN_Acc_ZDB_GENE_080416_4_fbxo15	Spur_019932_Spur_019932	Sros_12760T0	Pfuc_4956_1_09020_t1	Hrob_177285	Adig_16856
HG_11342	Cgig_27351	Lgig_237031	Pfuc_7706_1_31430_t1	Ctel_155984	Sros_12656T0	OcarG_9008	Mbre_25725	Skow_24637m	Znev_11122	Smim_36386_TPA_inf_hypothetical_conserved_protein_916_Amblyomma_variegatum_gi_325303292_tpg_DAA34782_4e_24_101	Mmar_MMa28626	Isca_ISCW002533-PA	Tcas_270012166	Dmel_0016926_Pino_Pinocchio_Source_FlyBase_0016926	Pfuc_28794_1_55277_t1
HG_6346	Dmel_0067317_Cby_Chibby_Source_FlyBase_0067317	Skow_05754m	Tcas_270011428	Pfuc_2557_1_58951_t1	Xtro_015088	Xtro_062729	Bflo_260819469	Ggal_019927	Mmar_MMa32988	Hmag_216964	Znev_04750	Egra_09577	Emul_08058	Aque_225638	Smim_34181_PREDICTED_chibby_homolog_like_isoform_Saccoglossus_kowalevskii_gi_291226728_ref_XP_002733345_4e_09_58_2	Hsap_Ensmbl0100211_chibby_homolog_1_Drosophila_Source_HGNC_Symbol_Acc_1307_CBY1	Acar_00007964	Drer_077409_chibby_homolog_1_Drosophila_Source_ZFIN_Acc_ZDB_GENE_030131_5074_cby1	Hmic_0024200	Spur_001134_Chibby	Lgig_236125	Sjap_0202970	Sman_035010_Putative_chibby_protein_pkd2_interactor_Source_UniProtKB_TrEMBL_Acc_G4V828	Acar_00020110	Hrob_179614	Hsap_Ensmbl0204659_chibby_homolog_3_Drosophila_Source_HGNC_Symbol_Acc_33278_CBY3	Avag_66355001	Avag_15227001	Dpul_324359	Tadh_53092	Gsal_4912_chibby_homolog_1	Mley_ML04124a	Mbre_36725	Avag_31540001	Avag_32346001	Odio_015744001
HG_9593	Skow_40669m	Lgig_196603	Spur_017756_Spur_017756	Aque_221095	Sros_11307T0	Cgig_22098_Death_associated_protein_kinase_1_Source_UniProtKB_TrEMBL_Acc_K1RSS7	Skow_32937m	OcarG_945	Hmag_208123	Lgig_203408	Csav_019781	Cgig_16133	OcarG_7799	Ctel_207535	Ctel_207542	Adig_02096	Ctel_226430	Adig_05385	Bflo_260785181
HG_9159	Bsch_g51463	Spur_017177_C2orf65	Pfuc_810_1_22319_t1	Ctel_198852	Cint_023048	Ggal_021626	Aque_223229	Bflo_260805368	Skow_46420m	Drer_076731_meiosis_1_associated_protein_Source_ZFIN_Acc_ZDB_GENE_070410_19_m1ap	Acar_00009147	Znev_03872	Hmag_219410	Hrob_160685	Avag_57471001	Cgig_26125	Hsap_Ensmbl0159374_meiosis_1_associated_protein_Source_HGNC_Symbol_Acc_25183_M1AP	Mbre_23165	Dpul_305111	Sros_05644T0	Avag_47134001
HG_17873	Aque_225236	Mbre_24919
HG_4361	Lgig_152367	Cgig_20315_Protein_neuralized_Source_UniProtKB_TrEMBL_Acc_K1QWV6	Skow_11613m	Smar_003515	Bflo_260826910	Tadh_59582	Avag_06484001	Avag_65175001	Avag_18974001	Bflo_260826906	Bflo_260826912	Bflo_260826908	Ctel_224461	Bflo_260802207	Avag_61411001	Skow_36840m	Ctel_72500	Ctel_72501	Bflo_260793767	Skow_35657m	Hrob_195024	Spur_022708_Myd88L3	Ctel_217584	Bflo_260788662	Ctel_195141	Ctel_199536	Mmar_MMa10722	Avag_22069001	Spur_022707_Myd88L2	Pfuc_49140_1_12676_t1	Cgig_26176	Cgig_26174	Pfuc_15953_1_25473_t1	Lgig_157899	Skow_06085m	Adig_08379	Lgig_142504	Lgig_142474	Isca_ISCW014729-PA	Spur_001905_Myd88L1	Lgig_102305	Sros_05259T0	Bflo_260788692	Smim_11748_PREDICTED_similar_to_pats1_Strongylocentrotus_purpuratus_gi_115976441_ref_XP_001187182_5e_76_264	Skow_42281m	Avag_32711001	Skow_01736m	Ctel_196741	Avag_45690001	Pfuc_7593_1_09595_t1	Pfuc_13261_1_17975_t1	Ctel_188190	Pfuc_13467_1_39498_t1	Skow_01735m	Pfuc_12062_1_03163_t1	Ctel_218547	Tadh_61590	Lgig_142496	Spur_001938_Spur_001938
HG_45521	Avag_60757001	Mbre_34360	Sros_05923T0
HG_2932	OcarG_6098	Bflo_260835764	Skow_38546m	Drer_029497_transcription_factor_CP2_like_1_Source_ZFIN_Acc_ZDB_GENE_040704_58_tfcp2l1	Ctel_222821	Cint_018346	Spur_014836_Cp2	Cint_023210	Cint_018347	Hsap_Ensmbl0115112_transcription_factor_CP2_like_1_Source_HGNC_Symbol_Acc_17925_TFCP2L1	Cint_027101	Drer_018000_upstream_binding_protein_1_LBP_1a_Source_ZFIN_Acc_ZDB_GENE_060503_870_ubp1	Znev_13308	Cgig_12027_Alpha_globin_transcription_factor_CP2_Source_UniProtKB_TrEMBL_Acc_K1QAK4	Acar_00020867	Acar_00013391	Drer_060306_transcription_factor_CP2_Source_ZFIN_Acc_ZDB_GENE_030131_2523_tfcp2	Ggal_018984	Ggal_028533	Hmic_0833400	Xtro_021218	Hsap_Ensmbl0153560_upstream_binding_protein_1_LBP_1a_Source_HGNC_Symbol_Acc_12507_UBP1	Acar_00004302	Smim_1725_PREDICTED_upstream_binding_protein_Apis_mellifera_gi_328777312_ref_XP_001121158_3e_123_392	Adig_14912	Ggal_036742	Ggal_019517	Xtro_040787	Xtro_051143	Hsap_Ensmbl0135457_transcription_factor_CP2_Source_HGNC_Symbol_Acc_11748_TFCP2	Acar_00012164	Xtro_060511	Ggal_003492	Ggal_028532	Isca_ISCW002484-PA	Egra_08778	Dpul_306508	Acar_00017226	Lgig_128306	Emul_11130	Bsch_g45220	Tcas_270010524	Smar_012566	Sman_019040_Putative_transcription_factor_lbp1_cp2_Source_UniProtKB_TrEMBL_Acc_G4VG43	Smim_20947_transcription_factor_putative_Ixodes_scapularis_gi_241118363_ref_XP_002402183_2e_98_309	Xtro_062247	Hrob_69669	Avag_31164001	Avag_42755001	Hrob_191598	Pbac_3462622	Hrob_75598	Aque_224935	Odio_015106001	Mbre_29664	Hrob_142647	Mmar_MMa07147	Pfuc_8190_1_67818_t1	Dmel_0050011_gem_gemini_Source_FlyBase_0050011	Smim_21146_mCG14775_isoform_CRA_b_Mus_musculus_gi_148676996_gb_EDL08943_3e_62_211	Znev_09370	Rcul_t17958	Sjap_0043450	Hmag_223466	Tcas_270010525	Bmal_170577917	Mley_ML026515a	Sjap_0305130	Sros_03430T0	Aque_224930	Hrob_175879	Rcul_t17957	Hmag_223462	Smar_013543	Odio_000449001	Hmag_223465	Bmal_170582573	Sjap_0105640
HG_45216	Csav_014865	Sros_12353T0	Mbre_28400
HG_5745	Bsch_g58155	Bsch_g7156	Hsap_Ensmbl0175985_pleckstrin_homology_domain_containing_family_D_with_coiled_coil_domains_member_1_Source_HGNC_Symbol_Acc_20148_PLEKHD1	Drer_091349_pleckstrin_homology_domain_containing_family_D_with_coiled_coil_domains_member_1_Source_ZFIN_Acc_ZDB_GENE_130926_1_plekhd1	Cgig_19630_UPF0639_protein_Source_UniProtKB_TrEMBL_Acc_K1PW71	Xtro_063491	Ctel_155422	Skow_27930m	Znev_10155	Sros_04272T0	Sros_04269T0	Ggal_015340	Acar_00005028	Lgig_236877	Pfuc_2758_1_15930_t1	Mley_ML062233a	Aque_218344	Cele_009292_F31D4_5_Protein_F31D4_5_isoform_a_F31D4_5_mRNA_complete_cds_Source_RefSeq_mRNA_Acc_NM_001270030	Bflo_260818795	Mmar_MMa23826	Spur_026844_Hypp_1188	OcarG_7839	Bmal_170583896	Tspi_316971665	Pbac_3475668	Aque_218345	Pbac_3473640
HG_4732	Bsch_g5912	Cint_007221	Csav_012374	Acar_00005997	Bflo_260797701	Isca_ISCW012060-PA	Spur_000022_Atp5f1	Xtro_048155	Xtro_063018	Znev_00509	Smim_12437_putative_ATP_synthase_like_protein_Ixodes_scapularis_gi_67083945_gb_AAY66907_1e_92_285	Skow_42917m	Ggal_002205	Dmel_0019644_ATPsyn_b_ATP_synthase_subunit_b_Source_FlyBase_0019644	Drer_011553_ATP_synthase_H_transporting_mitochondrial_F0_complex_subunit_b_isoform_1_Source_ZFIN_Acc_ZDB_GENE_041010_33_atp5f1	Tcas_270011051	Smar_015355	Hrob_71264	Avag_09039001	Lgig_210633	Dpul_231350	Avag_54928001	Avag_33361001	Emul_01108	Egra_04586	Sjap_0210670	Hmic_0640700	Tadh_63741	Gsal_9342_mitochondrial_atp_synthase_b_chain	Sman_154530_Putative_mitochondrial_ATP_synthase_B_chain_Source_UniProtKB_TrEMBL_Acc_G4VJX8	Hsap_Ensmbl0116459_ATP_synthase_H_transporting_mitochondrial_Fo_complex_subunit_B1_Source_HGNC_Symbol_Acc_840_ATP5F1	Tspi_316971195	Hmag_227365	Ctel_21700	Adig_00371	Rcul_t31623	Cint_027548	Mley_ML200242a	Mmar_MMa39375	Pbac_3469902	Odio_005492001	Ctel_162881	Aque_219553	Aque_202422	Cele_000207_asb_2_Protein_ASB_2_asb_2_mRNA_complete_cds_Source_RefSeq_mRNA_Acc_NM_076369	Mbre_38997	Cele_000206_asb_1_Protein_ASB_1_asb_1_mRNA_complete_cds_Source_RefSeq_mRNA_Acc_NM_065537	Bmal_170582987	Dpul_270108	Dpul_252899	Cgig_25157	Cint_027543	Dmel_0036345_CG17300	Pfuc_38143_1_70260_t1
HG_11547	Mbre_33121	Bsch_g54308	Pbac_3474737	Dmel_0033864_CG18368	Mbre_38199	Aque_211988	Mbre_13250	Mbre_34756	Mbre_30691	Mbre_38726	Mbre_8419	Mbre_30799	Mbre_38903	Mbre_9718
HG_10731	Spur_011767_Hypp_658	Ctel_214837	Lgig_231366	Skow_25824m	Nvec_8383_	Pfuc_11349_1_24883_t1	Mley_ML033238a	Ggal_013500	Cgig_04965	Pfuc_1682_1_22717_t1	Tcas_270000963	Hrob_164372	Sros_01214T0	Odio_000746001	Skow_43563m	Skow_43462m
HG_48215	Pfuc_413103_1_65070_t1	Pfuc_166475_1_35656_t1	Mbre_29708
HG_10393	Acar_00020083	Acar_00005741	Acar_00020536	Ggal_008732	Hsap_Ensmbl0180376_coiled_coil_domain_containing_66_Source_HGNC_Symbol_Acc_27709_CCDC66	Drer_017771_coiled_coil_domain_containing_66_Source_HGNC_Symbol_Acc_27709_CCDC66_1_of_2	Skow_30294m	Xtro_001999	Bflo_260814095	Adig_02228	Xtro_060124	Dpul_111069	Xtro_002001	Drer_087502_coiled_coil_domain_containing_66_Source_HGNC_Symbol_Acc_27709_CCDC66_2_of_2	Hmag_206641	Mmar_MMa52195	Sros_05681T0
HG_1979	Nvec_19515_LRR_1	Adig_04527	Nvec_11352_LRR_1	Adig_18442	Adig_14727	Adig_15689	Adig_07139	Adig_03425	Adig_16621	Adig_16795	Adig_04677	Adig_04676	Adig_22243	Adig_18415	Adig_05849	Adig_08809	Adig_22843	Adig_08730	Adig_16796	Adig_16825	Adig_00291	Nvec_17282_LRR_1	Nvec_45322_LRR_1	Adig_14361	Adig_23224	Adig_00885	Adig_08578	Adig_11732	Adig_23951	Adig_23952	Adig_20824	Adig_21260	Adig_13069	Adig_08004	Adig_04678	Adig_24145	Adig_16562	Adig_19384	Adig_10352	Adig_22719	Adig_24146	Adig_08864	Adig_10298	Adig_17759	Adig_00429	Adig_18416	Adig_16797	Adig_04037	Adig_14318	Adig_02535	Adig_10299	Adig_08528	Adig_23746	Adig_07576	Adig_04331	Adig_09172	Adig_15813	Adig_21262	Adig_23390	Adig_21706	Adig_16620	Adig_24282	Adig_18615	Adig_24136	Adig_02822	Nvec_36623_NACHT	Adig_21109	Adig_16040	Adig_20239	Adig_16680	Adig_08386	Nvec_4810_NACHT	Adig_03424	Adig_24138	Nvec_47755_	Adig_21258	Adig_16785	Nvec_58102_LRR_1	Nvec_32055_OTU	Adig_12779	Adig_01688	Adig_23873	Acar_00020896	Adig_08268	Xtro_054623	Adig_08365	Adig_21851	Adig_20869	Adig_21357	Nvec_27997_OTU	Adig_23167	Adig_08093	Adig_18805	Adig_24379	Adig_14549	Adig_13485	Adig_21160	Nvec_58480_	Nvec_24462_PsbI	Nvec_33882_PsbI	Adig_19259	Mbre_29233
HG_6403	Adig_12378	Bsch_g42008	Bsch_g33705	Bsch_g54930	Bsch_g46090	Cint_018318	Csav_018936	Bflo_260834931	Ggal_036143	Xtro_034102	Hsap_Ensmbl0171451_dermatan_sulfate_epimerase_like_Source_HGNC_Symbol_Acc_18144_DSEL	Acar_00012191	Drer_061461_dermatan_sulfate_epimerase_like_a_Source_ZFIN_Acc_ZDB_GENE_030131_7517_dsela	Xtro_063016	Ggal_024084	Acar_00013538	Spur_010656_Ncag1	Drer_017988_dermatan_sulfate_epimerase_Source_ZFIN_Acc_ZDB_GENE_041001_202_dse	OcarG_5112	Skow_20519m	Nvec_23867_	OcarG_9211	Drer_074504_dermatan_sulfate_epimerase_like_Source_HGNC_Symbol_Acc_18144_DSEL_2_of_2	Nvec_34159_	Ctel_160278	Adig_04533	Bsch_g45205	Nvec_19767_ADK	Hsap_Ensmbl0111817_dermatan_sulfate_epimerase_Source_HGNC_Symbol_Acc_21144_DSE	Bsch_g42780	Cint_023226	Bsch_g52933	Cint_023225	OcarG_9210	OcarG_5111	Sros_08665T0
HG_9386	Spur_004862_Ccdc9	Bsch_g59627	Xtro_026570	Smar_002806	Acar_00018700	Acar_00003964	Acar_00003973	Isca_ISCW023261-PA	Skow_05147m	Adig_05996	Drer_004636_coiled_coil_domain_containing_9_Source_ZFIN_Acc_ZDB_GENE_060929_520_ccdc9	Nvec_20537_Vicilin_N	Drer_090013_chromosome_15_open_reading_frame_52_Source_HGNC_Symbol_Acc_33488_C17H15orf52	Xtro_004368	Hsap_Ensmbl0105321_coiled_coil_domain_containing_9_Source_HGNC_Symbol_Acc_24560_CCDC9	Hsap_Ensmbl0188549_chromosome_15_open_reading_frame_52_Source_HGNC_Symbol_Acc_33488_C15orf52	Dpul_330570	Hrob_180839	Sros_03770T0	Smim_46915_conserved_hypothetical_protein_Ixodes_scapularis_gi_241846265_ref_XP_002415550_3e_04_45_1
HG_10303	Pbac_3462342	Bsch_g27597	Bsch_g40522	Cint_022213	Csav_004423	Bflo_260836903	Adig_00919	Csav_004424	Hsap_Ensmbl0134152_katanin_p80_subunit_B_like_1_Source_HGNC_Symbol_Acc_26199_KATNBL1	Ggal_015671	Acar_00015066	Xtro_024471	Skow_45119m	Spur_000509_Spur_000509	Nvec_23653_	Mley_ML10264a	Sros_08437T0
HG_1407	Bflo_260808799	Cgig_28931_SID1_transmembrane_family_member_1_Source_UniProtKB_TrEMBL_Acc_K1RMY0	Cele_004795_sid_1_Protein_SID_1_sid_1_mRNA_complete_cds_Source_RefSeq_mRNA_Acc_NM_071971	Mley_ML07147a	Smar_000221	Lgig_228601	Egra_02501	Znev_04733	Emul_02910	Tadh_27397	Tcas_270012768	Dpul_220792	Skow_16825m	Hsap_Ensmbl0072858_SID1_transmembrane_family_member_1_Source_HGNC_Symbol_Acc_25967_SIDT1	Tcas_270014245	Xtro_021832	Acar_00006580	Tcas_270009226	Xtro_008139	Ggal_023869	Ggal_036191	Avag_50673001	Drer_045976_SID1_transmembrane_family_member_2_Source_ZFIN_Acc_ZDB_GENE_030131_7356_sidt2	Smar_000219	Ctel_124794	Hmag_225162	Spur_014076_Sidt1	Aque_222284	Avag_37148001	Avag_41308001	Smim_35619_SID1_transmembrane_family_member_Camponotus_floridanus_gi_307177148_gb_EFN66381_4e_89_290	Hmic_0120700	Acar_00001335	Sros_06070T0	Dpul_104074	Tadh_27559	Avag_17860001	Tadh_27563	Dpul_309172	Bflo_260804609	Ggal_027706	Aque_229834	Ggal_019390	Aque_221639	Sman_152020	Aque_219939	Tspi_316979426	Pbac_3468322	Mbre_13561	Adig_04229	Sjap_0067130	Sjap_0300260	Bflo_260808801	Dpul_233772	Cele_006477_chup_1_Protein_CHUP_1_isoform_b_chup_1_mRNA_complete_cds_Source_RefSeq_mRNA_Acc_NM_001129723	Gsal_12453_sid1_transmembrane_member_isoform_cra_f	Gsal_14040_sid1_transmembrane_family_member_1	Mley_ML11171a	Spur_000134_Sid1L	Aque_200627	Pbac_3475870	Lgig_104472	Smim_35620_PREDICTED_SID1_transmembrane_family_member_like_Xenopus_Silurana_tropicalis_gi_301625406_ref_XP_002941891_1e_68_244	Dpul_95449	Gsal_14287_sid1_transmembrane_family_member_1	Pbac_3464340	Dpul_111953	Mley_ML26933a	Spur_003800_Spur_003800	Dpul_310819	Spur_024973_Spur_024973	Spur_023655_Spur_023655	Dpul_104073	Hmag_225161	Dpul_119507	Spur_017788_Spur_017788	Pbac_3464648	OcarG_10608	Bmal_170593553	Mmar_MMa24579	Spur_004190_Spur_004190	Hsap_Ensmbl0149577_SID1_transmembrane_family_member_2_Source_HGNC_Symbol_Acc_24272_SIDT2	Nvec_36568_	Mmar_MMa53723
HG_15649	Znev_04471	Hmag_217508	Bflo_260803723	Cint_020288	Csav_009102	Skow_01793m	Mmar_MMa24151	Sros_10940T0	Mmar_MMa21699
HG_18392	Tadh_62326	Aque_230040	Hmag_228870	Sros_04170T0	Odio_003698001
HG_8703	Cgig_02415	Lgig_176110	Lgig_155581	Lgig_155580	Cgig_09554_UPF0489_protein_C5orf22_Source_UniProtKB_TrEMBL_Acc_K1PJV8	Lgig_153217	Lgig_155579	Ctel_215860	Lgig_153216	Pfuc_85686_1_20638_t1	Pfuc_31103_1_19393_t1	Cgig_07700	Pfuc_6832_1_60127_t1	Pfuc_47385_1_27163_t1	Pfuc_75347_1_05885_t1	Cgig_09631	Pfuc_91271_1_56795_t1	Lgig_229697	Sjap_0012770	Cgig_03028	Gsal_3284_upf0489_protein_c5orf22	Sros_04992T0	Lgig_239648
HG_10598	Adig_18829	Adig_20301	Nvec_24152_PKD	Mmar_MMa45429	Nvec_28275_REJ	Adig_14095	Adig_24700	Adig_15865	Adig_01236	Avag_16763001	Adig_24385	Nvec_42892_F5_F8_type_C	Nvec_7952_F5_F8_type_C	Adig_17070	Sros_09719T0	Nvec_28276_Cerato_platanin
HG_10083	Nvec_20016_	Hmag_214459	Sros_08043T0	Adig_18334	Hmag_208793	Adig_03668	Hmag_205898	Hmag_203400	Adig_03670	Adig_03669	Nvec_13666_IncA	Nvec_18310_	Adig_23830	Adig_03667	Ctel_194504	Hmag_209967	Ctel_227712	Ctel_229273
HG_34119	Lgig_139649	Lgig_146154	Bflo_260808203	Mbre_3595
HG_5941	Bsch_g35600	Cint_025778	Acar_00009211	Hsap_Ensmbl0131242_RAB11_family_interacting_protein_4_class_II_Source_HGNC_Symbol_Acc_30267_RAB11FIP4	Drer_070319_RAB11_family_interacting_protein_4_class_II_b_Source_ZFIN_Acc_ZDB_GENE_080722_8_rab11fip4b	Ggal_005100	Drer_053855_RAB11_family_interacting_protein_4_class_II_a_Source_ZFIN_Acc_ZDB_GENE_040718_266_rab11fip4a	Bflo_260808873	Ctel_90286	Acar_00002607	Smim_77649_PREDICTED_rab11_family_interacting_protein_4A_like_isoform_Acyrthosiphon_pisum_gi_328717433_ref_XP_001952580_3e_53_191	Skow_10127m	Adig_16348	Smar_011612	Mmar_MMa43339	Spur_015543_Spur_015543	Xtro_060261	Xtro_022729	Spur_017190_Rab11fip3L	Odio_011799001	Xtro_063288	Drer_016490_RAB11_family_interacting_protein_3_class_II_Source_ZFIN_Acc_ZDB_GENE_040724_138_rab11fip3	Dpul_55126	Tadh_60532	Xtro_061827	Cele_018869_F55C12_1_Protein_F55C12_1_isoform_a_F55C12_1_mRNA_complete_cds_Source_RefSeq_mRNA_Acc_NM_062775	Rcul_t27013	Isca_ISCW016229-PA	Tcas_270004192	Znev_15655	Dmel_0013718_nuf_nuclear_fallout_Source_FlyBase_0013718	Hmag_214829	OcarG_10448	Pfuc_2105_1_00970_t1	Mmar_MMa51726	Ggal_004183	Xtro_062470	Mbre_35581	Sros_06389T0	Hsap_Ensmbl0090565_RAB11_family_interacting_protein_3_class_II_Source_HGNC_Symbol_Acc_17224_RAB11FIP3	Ggal_033804	Mmar_MMa12672
HG_5636	OcarG_1794	Bsch_g27204	Csav_005709	Ggal_013720	Acar_00014525	Hsap_Ensmbl0008735_mitogen_activated_protein_kinase_8_interacting_protein_2_Source_HGNC_Symbol_Acc_6883_MAPK8IP2	Ctel_133258	Xtro_002238	Hsap_Ensmbl0121653_mitogen_activated_protein_kinase_8_interacting_protein_1_Source_HGNC_Symbol_Acc_6882_MAPK8IP1	Bflo_260797705	Drer_063157_mitogen_activated_protein_kinase_8_interacting_protein_2_Source_ZFIN_Acc_ZDB_GENE_070705_326_mapk8ip2	Acar_00018440	Drer_090326_mitogen_activated_protein_kinase_8_interacting_protein_1_Source_HGNC_Symbol_Acc_6882_MAPK8IP1_1_of_2	Lgig_177493	Drer_091191_mitogen_activated_protein_kinase_8_interacting_protein_1_Source_ZFIN_Acc_ZDB_GENE_101025_1_mapk8ip1	Xtro_034216	Xtro_057848	Tspi_316967592	Rcul_t01863	Cgig_25156_JNK_interacting_protein_1_Source_UniProtKB_TrEMBL_Acc_K1Q453	Tcas_270003280	Hrob_82734	Dmel_0040281_Aplip1_APP_like_protein_interacting_protein_1_Source_FlyBase_0040281	Smar_011512	Bsch_g42761	Dpul_44227	Cele_002176_jip_1_Protein_JIP_1_isoform_a_jip_1_mRNA_complete_cds_Source_RefSeq_mRNA_Acc_NM_001038241	Spur_000237_Jip1	Znev_16105	Tadh_54315	Isca_ISCW007572-PA	Adig_08690	Spur_026916_Mapk8ipL	Nvec_54348_	Hmag_230943	Hmag_230942	Odio_007273001	Sros_03756T0	Drer_087856_Uncharacterized_protein_Source_UniProtKB_TrEMBL_Acc_E7F914_CABZ01074081_2	Nvec_37706_	Nvec_51281_	Pfuc_6405_1_09348_t1	Znev_09572	Acar_00016048	Lgig_154738
HG_7477	Adig_19484	Bsch_g55988	Csav_016809	Cint_002008	Ggal_011671	Xtro_004569	Hsap_Ensmbl0180611_Mab_21_domain_containing_2_Source_HGNC_Symbol_Acc_30438_MB21D2	Drer_087162_transmembrane_protein_102_Source_HGNC_Symbol_Acc_26722_TMEM102	Odio_001675001	Drer_077316_Uncharacterized_protein_Source_UniProtKB_TrEMBL_Acc_E7FBQ4_CABZ01067245_1	Drer_077690_Mab_21_domain_containing_2a_Source_ZFIN_Acc_ZDB_GENE_081104_150_mb21d2a	Bflo_260817528	Bsch_g66627	Acar_00010603	Bflo_260792159	Adig_05192	Hsap_Ensmbl0181284_transmembrane_protein_102_Source_HGNC_Symbol_Acc_26722_TMEM102	Nvec_25577_Mab_21	Nvec_24909_Mab_21	Nvec_43177_	Skow_33471m	Skow_13825m	Adig_20963	Skow_30562m	Dmel_0015336_CG15865	Csav_016811	Odio_031382001	Skow_13908m	Sros_12214T0
HG_35886	Hmag_221794	Mbre_23700	Sros_03835T0	Sros_02483T0
HG_6464	Nvec_23686_NHL	Nvec_5704_	Nvec_59625_P19Arf_N	Nvec_53547_	Nvec_39909_NHL	Nvec_54303_	Nvec_9976_PIP5K	Nvec_20374_zf_U1	Nvec_26368_	Nvec_26722_	Adig_10896	Nvec_3047_	Nvec_50240_	Nvec_27600_	Nvec_47411_	Nvec_56008_	Nvec_23687_	Nvec_27236_P19Arf_N	Nvec_7888_UPF0203	Nvec_12711_	Nvec_56908_	Nvec_31525_	Nvec_3954_	Nvec_9845_NHL	Nvec_7629_	Nvec_16473_	Nvec_14739_	Nvec_37371_NHL	Nvec_59412_NHL	Nvec_14666_NHL	Nvec_59307_	Nvec_16440_NinF	Nvec_44910_NinF	Nvec_6236_	Sros_06860T0	Nvec_40483_
HG_27757	Mley_ML053628a	Mley_ML053627a	Sros_03711T0	Mley_ML053629a	Pbac_3463386
HG_16811	Skow_27863m	Mbre_37110	Bflo_260789213	Nvec_11138_Yippee	Bflo_260815669	Bflo_260805945	Bflo_260815671	Nvec_10987_	Nvec_44754_
HG_5687	OcarG_705	Spur_025488_Iqcb1	Bsch_g46114	Cint_014179	Acar_00004685	Bflo_260785048	Xtro_030447	Ggal_019025	Ctel_168052	Skow_31876m	Lgig_185823	Tadh_53628	Drer_058525_IQ_motif_containing_B1_Source_ZFIN_Acc_ZDB_GENE_041212_47_iqcb1	Cint_024112	Pfuc_18256_1_61799_t1	Cgig_20745_IQ_calmodulin_binding_motif_containing_protein_1_Source_UniProtKB_TrEMBL_Acc_K1QXP7	Csav_001492	Aque_215868	Hsap_Ensmbl0173226_IQ_motif_containing_B1_Source_HGNC_Symbol_Acc_28949_IQCB1	Spur_025485_Spur_025485	Hrob_172083	Nvec_39783_IQ	Csav_001493	Adig_21458	Drer_093431_IQ_motif_containing_B1_Source_HGNC_Symbol_Acc_28949_IQCB1_2_of_2	Hmag_204986	Adig_17738	Znev_13799	Sjap_0036590	Adig_21369	Hmag_230542	Hmag_230543	Sman_209000_Putative_DNA_double_strand_break_repair_rad50_ATPase_Source_UniProtKB_TrEMBL_Acc_G4V5F3	Mley_ML02245a	Pfuc_85255_1_27878_t1	OcarG_3296	OcarG_3302	Avag_36883001	Sros_06815T0	Smar_008222
HG_6062	OcarG_1639	Spur_001295_Efcab7_2	Skow_04007m	Spur_000810_Efcab7	Ctel_154284	Adig_13086	Ggal_017888	Cgig_07792_EF_hand_calcium_binding_domain_containing_protein_7_Source_UniProtKB_TrEMBL_Acc_K1Q017	Drer_020279_EF_hand_calcium_binding_domain_7_Source_ZFIN_Acc_ZDB_GENE_040625_115_efcab7	Cele_020163_T02G5_3_Protein_T02G5_3_T02G5_3_mRNA_complete_cds_Source_RefSeq_mRNA_Acc_NM_063061	Bmal_170590952	Pfuc_20359_1_25866_t1	Tspi_316968252	Hsap_Ensmbl0203965_EF_hand_calcium_binding_domain_7_Source_HGNC_Symbol_Acc_29379_EFCAB7	Bflo_260815719	Tadh_59376	Lgig_216859	Cint_002961	Adig_01117	Pbac_3467965	Csav_008577	Hrob_178894	Mley_ML018110a	Nvec_48677_	Nvec_48671_efhand	Acar_00007996	Acar_00020588	Smim_25415_EF_hand_calcium_binding_domain_containing_protein_7_Salmo_salar_gi_224613226_gb_ACN60192_6e_36_147	Sros_09468T0	Pfuc_26213_1_11760_t1	Ctel_107971	Aque_217971	Adig_19650	Adig_09006	Cint_027427	Aque_201166	Pfuc_2975_1_59088_t1	Hrob_178893
HG_27634	Aque_226976	Sros_10255T0	Hmag_213705
HG_30335	Mbre_37376	Mbre_27039	Mbre_13224	Mley_ML047934a
HG_17745	Skow_06053m	Cint_000068	Cint_029055	Skow_18025m	Sros_01493T0	Cint_029708	Hrob_178884	Skow_36756m
HG_63483	Skow_17586m	Sros_01505T0
HG_12317	Skow_13522m	Pfuc_3293_1_23286_t1	Cgig_06001	Lgig_238770	Skow_13374m	Spur_024841_Spur_024841	Xtro_020698	Ctel_215804	Drer_053012_UBX_domain_protein_8_Source_ZFIN_Acc_ZDB_GENE_050522_266_ubxn8	Bflo_260802578	Bflo_260802574	Pfuc_83296_1_27826_t1	Sros_04621T0
HG_11163	Mbre_33679	Sros_06756T0	OcarG_4362
HG_45296	Aque_218850	Mbre_29665	Sros_03199T0
HG_6562	Bflo_260827495	Bflo_260816992	Bflo_260833134	Bflo_260822237	Bflo_260827010	Bflo_260786863	Bflo_260833494	Bflo_260789886	Bflo_260817230	Bflo_260834187	Bflo_260817226	Bflo_260834185	Bflo_260817232	Bflo_260808235	Bflo_260803727	Bflo_260791663	Bflo_260837091	Bflo_260807814	Bflo_260791659	Bflo_260797799	Bflo_260791506	Nvec_7618_Sulfotransfer_1	Bflo_260816630	Nvec_104_	Bflo_260791661	Bflo_260786865	Bflo_260786867	Bflo_260801729	Nvec_6546_	Bflo_260787670	Bflo_260828530	Nvec_24155_	Sros_02334T0	Bflo_260782411	Bflo_260816998	Bflo_260830069
HG_5373	Cele_007564_mrps_22_Protein_MRPS_22_mrps_22_mRNA_complete_cds_Source_RefSeq_mRNA_Acc_NM_063880	Bmal_170577887	Tspi_316968548	Rcul_t22967	Avag_00984001	Znev_05452	Avag_05467001	Smim_10961_PREDICTED_28S_ribosomal_protein_S22_mitochondrial_like_Bombus_terrestris_gi_340727028_ref_XP_003401853_1e_83_266	Nvec_18402_ComC	Dpul_302775	Isca_ISCW000795-PA	Xtro_018098	Tcas_270007984	Smar_001507	Acar_00003221	Hrob_64799	Bflo_260812886	Ggal_008604	Dmel_0039555_mRpS22_mitochondrial_ribosomal_protein_S22_Source_FlyBase_0039555	Ctel_156720	Aque_227149	Skow_00161m	Tadh_15952	Lgig_95025	Smar_005263	Spur_017055_Spur_017055	Nvec_3254_	Csav_017099	Cgig_23637_28S_ribosomal_protein_S22_mitochondrial_Source_UniProtKB_TrEMBL_Acc_K1QDL4	Pfuc_15601_1_46893_t1	Hmic_0894900	Sjap_0302830	Sman_012410	Adig_12826	Hmag_233480	Cgig_28622_28S_ribosomal_protein_S22_mitochondrial_Source_UniProtKB_TrEMBL_Acc_K1RHC7	Egra_09025	Emul_08919	Gsal_14771_28s_ribosomal_protein_mitochondrial_like	Pfuc_10674_1_02954_t1	Sros_01014T0	Skow_09459m	Mbre_33445	Odio_009453001	Cint_023648	Spur_017805_Spur_017805	Hmag_217564	Avag_23787001
HG_26326	Pbac_3461040	Mley_ML029515a	Pbac_3467757	Mbre_5815	Pbac_3466726
HG_14098	Nvec_31237_Cathelicidins	Aque_217571	Ctel_214310	Lgig_162507	Hsap_Ensmbl0165181_chromosome_9_open_reading_frame_84_Source_HGNC_Symbol_Acc_26535_C9orf84	Skow_26238m	Smar_001545	Pfuc_4216_1_66917_t1	Acar_00012391	Hmag_211553	Sros_09975T0
HG_43615	Pfuc_10057_1_46142_t1	Sros_07784T0	Mbre_7155
HG_6628	Spur_011564_Hypp_70	Bsch_g60473	Cint_007469	Skow_13263m	Acar_00013367	Lgig_172073	Csav_002557	Xtro_060126	Xtro_006068	Bflo_260806486	Drer_086027_si_ch211_168d23_3_Source_ZFIN_Acc_ZDB_GENE_131127_572_si_ch211_168d23_3	Drer_061159_glioma_tumor_suppressor_candidate_region_gene_1_Source_ZFIN_Acc_ZDB_GENE_031116_2_gltscr1	Smim_43158_Uncharacterized_protein_Acromyrmex_echinatior_gi_332019255_gb_EGI59764_4e_19_103	Hsap_Ensmbl0112624_GLTSCR1_like_Source_HGNC_Symbol_Acc_21111_GLTSCR1L	Ggal_016100	Acar_00000611	Drer_016089_GLTSCR1_like_Source_ZFIN_Acc_ZDB_GENE_100716_3_gltscr1l	Xtro_059728	Znev_07629	Ctel_227792	Tcas_270009167	Cgig_19667	Dpul_302156	Smar_002754	Adig_07447	Pfuc_5418_1_67239_t1	Pfuc_27395_1_26364_t1	Dmel_0039633_CG11873	Hrob_178574	Tadh_51961	Hsap_Ensmbl0063169_glioma_tumor_suppressor_candidate_region_gene_1_Source_HGNC_Symbol_Acc_4332_GLTSCR1	Mbre_33375	Mmar_MMa20334	OcarG_8668	Smar_002753
HG_34099	Ctel_102656	Nvec_59196_DUF593	Nvec_46910_DUF963	Mbre_34462
HG_5439	Bsch_g23317	Bsch_g42609	Cint_022678	Csav_007912	Ggal_019710	Xtro_017507	Ctel_152651	Bflo_260836075	Tadh_60855	Acar_00009491	Skow_35331m	Skow_27001m	Cgig_08339_Fas_apoptotic_inhibitory_molecule_Source_UniProtKB_TrEMBL_Acc_K1PT16	Adig_04258	Drer_005828_Fas_apoptotic_inhibitory_molecule_a_Source_ZFIN_Acc_ZDB_GENE_040718_323_faima	Lgig_115761	Hsap_Ensmbl0158234_Fas_apoptotic_inhibitory_molecule_Source_HGNC_Symbol_Acc_18703_FAIM	Drer_020814_Fas_apoptotic_inhibitory_molecule_b_Source_ZFIN_Acc_ZDB_GENE_040718_91_faimb	Hmag_207351	Mmar_MMa35011	Avag_54546001	Avag_47964001	Mley_ML21528a	Znev_09848	Smar_005266	Smim_38705_Fas_apoptotic_inhibitory_molecule_putative_Ixodes_scapularis_gi_241687735_ref_XP_002411712_2e_68_215	Spur_003262_Faim	Isca_ISCW011757-PA	Tcas_270009996	Cele_016633_C44B11_1_Protein_C44B11_1_C44B11_1_mRNA_complete_cds_Source_RefSeq_mRNA_Acc_NM_065263	Tspi_316975498	Skow_33460m	Skow_06518m	Skow_06473m	Smar_004989	Hrob_63543	Rcul_t35969	Sros_05534T0	Spur_008053_Faiml	Aque_225843	Odio_004402001	Dmel_0033985_CG10257	Skow_22197m	Nvec_18248_FAIM	Skow_11528m	Skow_10807m	Sros_10732T0
HG_4731	Bsch_g58565	Csav_016158	Csav_016157	Cint_000936	Cint_000935	Xtro_053285	Cgig_16819_Outer_dense_fiber_protein_2_Source_UniProtKB_TrEMBL_Acc_K1RAD9	Skow_04188m	Drer_028900_outer_dense_fiber_of_sperm_tails_2a_Source_ZFIN_Acc_ZDB_GENE_091117_46_odf2a	Spur_025208_Odf2	Nvec_46938_	Acar_00013877	Lgig_184799	Ctel_72575	Nvec_12374_SlyX	Acar_00018132	Acar_00021079	Aque_220860	Ggal_038048	Ggal_038046	Smar_001140	Ggal_010992	Adig_09436	Csav_016156	Xtro_006712	Pfuc_8690_1_45925_t1	Pfuc_5142_1_59718_t1	Ctel_100069	Ggal_007591	Mley_ML18202a	Acar_00008358	Avag_20977001	Spur_025207_Odf2L	Hsap_Ensmbl0136811_outer_dense_fiber_of_sperm_tails_2_Source_HGNC_Symbol_Acc_8114_ODF2	Hrob_90717	Adig_11100	Avag_11622001	Drer_020702_outer_dense_fiber_of_sperm_tails_2b_Source_ZFIN_Acc_ZDB_GENE_041008_119_odf2b	Nvec_46937_	Avag_19907001	Tcas_270004996	Pbac_3461728	Hmag_208903	Odio_023109001	Hmag_206197	Sros_06291T0	Hmag_206198	Hsap_Ensmbl0122417_outer_dense_fiber_of_sperm_tails_2_like_Source_HGNC_Symbol_Acc_29225_ODF2L	OcarG_5469	Hrob_182513	Pbac_3462575	Nvec_50483_	Nvec_44916_	Nvec_47651_DUF465	Avag_19908001
HG_13843	Aque_216392	Aque_206845	Ggal_036934	Hmag_220907	Nvec_22151_MORN	Nvec_54205_	Aque_201907	Aque_207346	Aque_219478	Aque_216269	Sros_12331T0
HG_52606	Sros_06885T0	Avag_48703001	Avag_21501001
HG_48920	Sros_08850T0	Avag_45668001	Avag_48200001
HG_48446	Isca_ISCW017397-PA	Mbre_34040	Sros_08618T0
HG_12079	Adig_11568	Mbre_35744	Hmag_210848	Adig_01354	Adig_16735	Adig_12317	Aque_228290	Avag_66485001	Avag_22584001	Avag_42349001	Avag_60759001	Avag_67381001	Avag_34340001
HG_48205	Pbac_3470756	Mbre_24570	Pbac_3476542
HG_11929	Ctel_146389	Hrob_78998	Dpul_96603	Drer_051957_selenoprotein_M_Source_ZFIN_Acc_ZDB_GENE_030410_4_selm	Hsap_Ensmbl0198832_Selenoprotein_M_Source_UniProtKB_Swiss_Prot_Acc_Q8WWX9_SELM	Acar_00009905	Tcas_270013444	Smar_010176	Rcul_t23562	Skow_35722m	Spur_015124_Spur_015124	Mbre_31994	Ctel_187716	Znev_03353
HG_20254	Aque_213517	Aque_207744	Mbre_30492	Sros_08057T0	Mley_ML24993a	Pbac_3467754
HG_13077	Cele_003790_npp_4_Protein_NPP_4_npp_4_mRNA_complete_cds_Source_RefSeq_mRNA_Acc_NM_061151	Cele_003797_npp_11_Protein_NPP_11_npp_11_mRNA_complete_cds_Source_RefSeq_mRNA_Acc_NM_058831	Egra_10266	Hmic_0259800	Emul_01396	Odio_014317001	Emul_05082	Mbre_11068	Egra_00717	Egra_06727	Emul_07750	Sros_12770T0
HG_10229	Spur_018189_Hypp_90	Adig_12257	Ctel_214107	Mbre_28983	Znev_09881	Bflo_260830194	Sros_02041T0	Smar_002948	Dpul_228128	Skow_26304m	Ctel_214115	Lgig_173616	Smim_42425_Tankyrase_Harpegnathos_saltator_gi_307212146_gb_EFN88000_3e_19_90_5	Mmar_MMa25494	Smim_42429_Tankyrase_Acromyrmex_echinatior_gi_332018769_gb_EGI59334_6e_27_118	Adig_12258	Dpul_330913
HG_39796	Avag_64909001	Avag_34547001	Mbre_7918
HG_44426	Ctel_185014	Ctel_200500	Mbre_30486
HG_6726	Bflo_260819250	Nvec_49668_S_antigen	Spur_007133_Hypp_1699	Skow_03840m	Skow_11080m	Nvec_47617_UME	Skow_00347m	Nvec_40482_S_antigen	Nvec_44525_S_antigen	Nvec_27898_S_antigen	Bflo_260814580	Nvec_41963_Metallothio	Skow_31142m	Nvec_1067_Trigger_C	Bflo_260793155	Hmag_216012	Lgig_131976	Nvec_2966_Autotransporter	Drer_089462_Uncharacterized_protein_Source_UniProtKB_TrEMBL_Acc_E7FA37_CT583679_2	Skow_44970m	Nvec_59663	Lgig_138377	Bflo_260822409	Isca_ISCW007319-PA	Isca_ISCW024491-PA	Lgig_136872	Lgig_155959	Mley_ML061522a	Mbre_24447	Nvec_11327_Upf2	Nvec_25860_	Pfuc_2409_1_22980_t1	Skow_23605m
HG_8614	Bsch_g11228	Bsch_g38439	Bflo_260816394	Cint_001716	Skow_14962m	Odio_025960001	Cgig_04022_Proapoptotic_caspase_adapter_protein_Source_UniProtKB_TrEMBL_Acc_K1PC14	Hrob_193031	Odio_016787001	Ctel_226465	OcarG_7358	Tadh_61956	Mley_ML051720a	Nvec_37497_	Lgig_154102	Mley_ML051721a	Bflo_260831878	Pbac_3462207	Odio_005979001	Hmag_226625	Hsap_Ensmbl0170476_marginal_zone_B_and_B1_cell_specific_protein_Source_HGNC_Symbol_Acc_30125_MZB1	Nvec_32222_	Sros_02925T0
HG_16076	Sjap_0303000	Sman_076910_Tetratricopeptide_repeat_protein_19_TPR_repeat_protein_19_putative_Source_UniProtKB_TrEMBL_Acc_G4LXF2	Odio_007725001	Gsal_13539_tetratricopeptide_repeat_protein_mitochondrial	Emul_10077	Hmic_0053300	Egra_02362	Hmic_1012700	Sros_11063T0
HG_43833	Aque_228496	Mbre_8551
HG_8938	Nvec_2028_	Cgig_12413	Lgig_231090	Ctel_223497	Skow_13688m	Pfuc_3251_1_16052_t1	Bflo_260841449	Spur_011769_Hypp_659	Ctel_227098	Adig_24540	Tadh_57378	Mley_ML02806a	OcarG_3831	Csav_011355	Pbac_3464019	Odio_012994001	Cint_025378	Cint_025377	Nvec_28124_Arm	Mbre_27494	Sros_08976T0	Spur_009535_Spur_009535
HG_21508	Hsap_Ensmbl0152430_boule_like_RNA_binding_protein_Source_HGNC_Symbol_Acc_14273_BOLL	Acar_00009167	Ggal_013159	Sros_00734T0	Ggal_038488	Aque_219086
HG_18228	Skow_45073m	Acar_00013277	Drer_014966_coiled_coil_domain_containing_82_Source_ZFIN_Acc_ZDB_GENE_030131_5749_ccdc82	Xtro_015401	Xtro_056668	Ggal_021936	Ggal_029430	Sros_05029T0
HG_8341	Ctel_225664	Dmel_0083986_CG34150	Lgig_232124	Skow_04440m	Bsch_g17111	Csav_019217	Adig_08496	Dpul_310790	Drer_079815_LYR_motif_containing_7_Source_HGNC_Symbol_Acc_28072_LYRM7	Emul_07532	Egra_02697	Xtro_058977	Sman_092990	Ggal_037123	Acar_00001310	Tcas_270009034	Tcas_270008391	Sros_09119T0	Znev_03565	Tadh_55113	Aque_228804	Spur_028632_Spur_028632	Hsap_Ensmbl0186687_LYR_motif_containing_7_Source_HGNC_Symbol_Acc_28072_LYRM7	Gsal_4812_lyr_motif_containing_protein_7_like
HG_7023	Bsch_g31692	Bsch_g63491	Bflo_260800367	Skow_34200m	Tcas_270007358	Ctel_65295	Lgig_200161	Pfuc_16494_1_46984_t1	Isca_ISCW011901-PA	Spur_024587_Tmem98	Acar_00012858	Drer_059743_transmembrane_protein_98_Source_ZFIN_Acc_ZDB_GENE_070112_1092_tmem98	Xtro_040358	Hsap_Ensmbl0006042_transmembrane_protein_98_Source_HGNC_Symbol_Acc_24529_TMEM98	Znev_05329	Hrob_167916	OcarG_2946	Cgig_12961_Transmembrane_protein_98_Source_UniProtKB_TrEMBL_Acc_K1Q2J2	Smim_63131_transmembrane_protein_putative_Ixodes_scapularis_gi_241735980_ref_XP_002413970_6e_29_114	Mmar_MMa19367	Tspi_316967314	Rcul_t36949	Dpul_319144	Bmal_170580036	Nvec_32227_V_ATPase_G	Sros_00906T0	Ctel_185141	Adig_19150	Smim_63148_PREDICTED_transmembrane_protein_98_like_Monodelphis_domestica_gi_126313841_ref_XP_001368008_6e_11_62_0	Tadh_63805	Ggal_001113	Mbre_5433
HG_39381	Cele_008871_tag_314_Protein_TAG_314_tag_314_mRNA_complete_cds_Source_RefSeq_mRNA_Acc_NM_182434	Sros_01181T0	Bmal_170591660
HG_1633	Tcas_270009118	Mmar_MMa09020	Isca_ISCW017653-PA	Ggal_005750	Tspi_316967642	Bflo_260812942	Avag_03149001	Ggal_039038	Odio_004119001	Drer_071558_filamin_binding_LIM_protein_1_Source_ZFIN_Acc_ZDB_GENE_061013_662_fblim1	Dmel_0011642_Zyx_Zyxin_Source_FlyBase_0011642	Ctel_131708	Hrob_106874	Egra_08119	Ctel_105097	Ggal_011857	Rcul_t18558	Acar_00007045	Hmic_0134300	Mley_ML11321a	Cgig_14107_Lipoma_preferred_partner_like_protein_Source_UniProtKB_TrEMBL_Acc_K1PP29	Acar_00002817	Cele_006999_zyx_1_Protein_ZYX_1_isoform_e_Source_RefSeq_mRNA_Acc_NM_001267435	Lgig_135992	Xtro_028081	Egra_02824	Emul_06465	Avag_17982001	Avag_35557001	Dmel_0030530_jub_Ajuba_LIM_protein_Source_FlyBase_0030530	Dpul_215208	Skow_30355m	Drer_069331_Uncharacterized_protein_Source_UniProtKB_TrEMBL_Acc_E7F2R2_BX322601_2	Smim_18400_AGAP009503_PA_Anopheles_gambiae_str_PEST_gi_158288311_ref_XP_310193_4_1e_62_213	Drer_077842_ajuba_LIM_protein_Source_ZFIN_Acc_ZDB_GENE_030131_9341_ajuba	Smar_015286	Spur_022771_Lpp	Smim_13789_Wilms_tumor_protein_interacting_protein_like_protein_Harpegnathos_saltator_gi_307198578_gb_EFN79448_5e_117_363	Ggal_023626	Bflo_260819090	Drer_077964_LIM_domains_containing_1_Source_HGNC_Symbol_Acc_6612_LIMD1_1_of_2	Hsap_Ensmbl0144791_LIM_domains_containing_1_Source_HGNC_Symbol_Acc_6612_LIMD1	Lgig_97023	Hmag_207945	Hsap_Ensmbl0142279_Wilms_tumor_1_interacting_protein_Source_HGNC_Symbol_Acc_20964_WTIP	Drer_023578_LIM_domain_containing_preferred_translocation_partner_in_lipoma_Source_ZFIN_Acc_ZDB_GENE_040426_918_lpp	Drer_063666_Wilms_tumor_1_interacting_protein_Source_ZFIN_Acc_ZDB_GENE_050419_261_wtip	Xtro_062125	Rcul_t41018	Sman_146200_Putative_zyxin_trip6_Source_UniProtKB_TrEMBL_Acc_G4VQS0	Bsch_g21590	Znev_02545	Ggal_019306	Bsch_g21110	Hrob_186423	Sjap_0132730	Tcas_270007323	Ctel_120436	Acar_00014309	Acar_00001417	Smar_004574	Dpul_188032	Cgig_14920_Wilms_tumor_protein_1_interacting_like_protein_Source_UniProtKB_TrEMBL_Acc_K1Q762	Avag_12234001	Xtro_059099	Xtro_058624	Isca_ISCW008193-PA	Avag_28357001	Ggal_007943	Avag_14765001	Bmal_170576724	Avag_18228001	Drer_090937_LIM_domains_containing_1_Source_HGNC_Symbol_Acc_6612_LIMD1_2_of_2	Avag_14760001	Cint_013640	Avag_28363001	Avag_12240001	Avag_52603001	Sman_163960_Putative_limd1_Source_UniProtKB_TrEMBL_Acc_G4VL46	Aque_227874	Adig_11705	Ggal_007979	Hrob_88588	Tspi_316967388	Rcul_t01821	Csav_017426	Sjap_0313620	Gsal_4651_zyxin_trip6	Sjap_0023740	Spur_009525_Limd1	Hrob_137376	Spur_005892_Hypp_9	Skow_41713m	Hsap_Ensmbl0129474_ajuba_LIM_protein_Source_HGNC_Symbol_Acc_20250_AJUBA	Smim_72517_zyxin_trip6_putative_Ixodes_scapularis_gi_241333881_ref_XP_002408369_1e_52_183	Xtro_062250	Odio_014429001	Xtro_061015	Xtro_061547	Spur_007552_Spur_007552	Pfuc_17710_1_39985_t1	Avag_53618001	Smim_72500_lipoma_preferred_partner_lpp_Aedes_aegypti_gi_157116661_ref_XP_001652822_2e_31_122	Mbre_38749	Adig_24538	Mmar_MMa09019	Bsch_g40978	Pfuc_7731_1_09627_t1	Avag_53617001	Cint_022647	Aque_225851	Mbre_26008	Hsap_Ensmbl0145012_LIM_domain_containing_preferred_translocation_partner_in_lipoma_Source_HGNC_Symbol_Acc_6679_LPP	Hrob_93048	Avag_35556001
HG_31072	OcarG_4050	Mbre_25354	OcarG_6078
HG_9040	Drer_075299_AhpC_TSA_antioxidant_enzyme_domain_containing_1_Source_HGNC_Symbol_Acc_16881_AAED1	Bsch_g47596	Cint_013733	Csav_000972	Acar_00012524	Ggal_033433	Skow_03458m	Lgig_112250	Xtro_020138	Xtro_061554	Ctel_183827	Tadh_58025	OcarG_2968	Sros_04672T0	Tadh_58024	Hsap_Ensmbl0158122_AhpC_TSA_antioxidant_enzyme_domain_containing_1_Source_HGNC_Symbol_Acc_16881_AAED1	Pfuc_10855_1_17685_t1
HG_18072	Cgig_09512	Pfuc_3995_1_23456_t1	Pfuc_9295_1_31745_t1	Lgig_232855	Bflo_260802380	Mmar_MMa43846	Bflo_260834719	Mbre_28601
HG_47597	Avag_54580001	Mbre_11368	Avag_23302001
HG_11222	Bflo_260782982	Cgig_18965_Small_acidic_protein_Source_UniProtKB_TrEMBL_Acc_K1QJZ8	Lgig_196136	Cgig_15875	Ctel_229075	Skow_06890m	Hrob_193668	Avag_35171001	Avag_02702001	Avag_17610001	Avag_45330001	Sman_027250	Pfuc_170455_1_64661_t1	Mbre_29237	Sros_01103T0
HG_42643	Tcas_270012433	Mbre_30908	Sros_06250T0
HG_39227	Smim_31081_zinc_finger_protein_putative_Pediculus_humanus_corporis_gi_242009920_ref_XP_002425730_2e_09_62_8	Sros_10583T0	Sros_13191T0
HG_23914	Aque_223711	OcarG_4441	Sros_12146T0
HG_9188	Bflo_260793046	Hsap_Ensmbl0203972_glycine_N_acyltransferase_like_3_Source_HGNC_Symbol_Acc_21349_GLYATL3	Bflo_260836263	Bflo_260789754	Acar_00009474	Drer_051954_si_ch73_106k19_2_Source_ZFIN_Acc_ZDB_GENE_131121_349_si_ch73_106k19_2	Ctel_219113	Drer_077481_si_dkey_76k16_6_Source_ZFIN_Acc_ZDB_GENE_090312_171_si_dkey_76k16_6	Sros_05762T0	Drer_075561_si_dkey_76k16_5_Source_ZFIN_Acc_ZDB_GENE_090313_330_si_dkey_76k16_5	Acar_00019162	Acar_00021164	Acar_00007877	Acar_00007860	Acar_00007856	Hsap_Ensmbl0156689_glycine_N_acyltransferase_like_2_Source_HGNC_Symbol_Acc_24178_GLYATL2	Acar_00021273	Acar_00007869	Bflo_260792036	Hsap_Ensmbl0149124_glycine_N_acyltransferase_Source_HGNC_Symbol_Acc_13734_GLYAT	Hsap_Ensmbl0166840_glycine_N_acyltransferase_like_1_Source_HGNC_Symbol_Acc_30519_GLYATL1
HG_9364	Bsch_g10081	Bsch_g33314	Bsch_g15245	Cint_023560	Bflo_260828376	Xtro_050611	Acar_00006924	Pfuc_16347_1_54297_t1	Hsap_Ensmbl0134326_cytidine_monophosphate_UMP_CMP_kinase_2_mitochondrial_Source_HGNC_Symbol_Acc_27015_CMPK2	Drer_031359_cytidine_monophosphate_UMP_CMP_kinase_2_mitochondrial_Source_ZFIN_Acc_ZDB_GENE_040724_24_cmpk2	Csav_015289	Znev_01721	Cgig_03693_UMP_CMP_kinase_2_mitochondrial_Source_UniProtKB_TrEMBL_Acc_K1QAR3	Lgig_134559	Tcas_270004399	Spur_002379_Tyki	Cgig_22765_UMP_CMP_kinase_2_mitochondrial_Source_UniProtKB_TrEMBL_Acc_K1R036	Ggal_026398	Hmag_225076	Mbre_8333
HG_8480	Lgig_238101	Skow_07621m	Ctel_214163	Bflo_261289527	Drer_032477_Uncharacterized_protein_Source_UniProtKB_TrEMBL_Acc_E7FC83_CU695232_1	Acar_00005022	Smim_66677_PREDICTED_similar_to_hCG1644165_Ciona_intestinalis_gi_198437344_ref_XP_002124157_7e_17_88_6	Drer_067841_coiled_coil_domain_containing_177_Source_ZFIN_Acc_ZDB_GENE_130530_718_ccdc177	Tadh_54883	Hsap_Ensmbl0267909_Homo_sapiens_coiled_coil_domain_containing_177_CCDC177_mRNA_Source_RefSeq_mRNA_Acc_NM_001271507_CCDC177	Spur_025183_Hypp_2777	Znev_09510	Cint_024809	Nvec_26577_Vicilin_N	Mbre_26796	Isca_ISCW016605-PA	Xtro_040365	Adig_00789	Hrob_173768	Csav_002432	Xtro_060027	Acar_00001505	Hsap_Ensmbl0178395_chromosome_1_open_reading_frame_65_Source_HGNC_Symbol_Acc_26654_C1orf65	Sros_04396T0
HG_8819	Skow_33557m	Bsch_g56499	Ggal_032538	Drer_038556_chromosome_8_open_reading_frame_33_Source_HGNC_Symbol_Acc_26104_C24H8orf33	Acar_00005168	Znev_01007	Xtro_052847	Ctel_224318	Isca_ISCW007537-PA	Tcas_270003417	Dmel_0038673_CG14286	Dpul_311991	Hsap_Ensmbl0182307_chromosome_8_open_reading_frame_33_Source_HGNC_Symbol_Acc_26104_C8orf33	Aque_214412	Hmag_213129	Odio_016571001	Tadh_64036	Smim_74668_hypothetical_conserved_protein_Glossina_morsitans_morsitans_gi_289741953_gb_ADD19724_6e_13_70_5	Sros_03215T0	Bflo_260791059	Ggal_032540	Lgig_167301
HG_15101	Lgig_233025	Cgig_26817	Skow_25991m	Ctel_228803	Bflo_260811692	Bflo_260811656	Adig_07209	Nvec_51071_SNF7	Sros_08828T0	Tadh_58877
HG_6190	Bsch_g11196	Bsch_g12666	Csav_008259	Xtro_062620	Ctel_177275	Tadh_24800	Hmag_215573	Acar_00020521	Bflo_260833556	Skow_17203m	Ctel_117818	Spur_017691_Fpgt	Pfuc_915_1_43852_t1	Drer_042139_fucose_1_phosphate_guanylyltransferase_Source_ZFIN_Acc_ZDB_GENE_050522_489_fpgt	Lgig_112785	Nvec_32167_Fucokinase	Hrob_67205	Smar_011397	Avag_03121001	Cgig_13659_Fucose_1_phosphate_guanylyltransferase_Source_UniProtKB_TrEMBL_Acc_K1QA29	Dpul_309524	Hmag_215572	Mbre_29613	Adig_13203	Sros_06236T0	Isca_ISCW008341-PA	Smim_77477_PREDICTED_similar_to_fucose_phosphate_guanylyltransferase_Taeniopygia_guttata_gi_224058523_ref_XP_002187170_2e_44_169	Rcul_t39049	Cele_044903_K03H1_13_Protein_K03H1_13_isoform_a_Source_RefSeq_mRNA_Acc_NM_001268122	Smim_77499_fucose_phosphate_guanyltransferase_putative_Ixodes_scapularis_gi_241622509_ref_XP_002407421_6e_43_154	Csav_008260	Rcul_t00582	Hsap_Ensmbl0254685_fucose_1_phosphate_guanylyltransferase_Source_HGNC_Symbol_Acc_3825_FPGT	Rcul_t39046	Nvec_9050_
HG_6617	Tcas_270009119	Znev_06480	Dpul_227209	Dmel_0036272_CG4300	Mbre_30201	Cgig_19142_Spermine_synthase_Source_UniProtKB_TrEMBL_Acc_K1RCE8	Bflo_260783437	Bsch_g5776	Csav_014992	Cint_005777	Tadh_31833	Sros_11290T0	Smim_76950_Spermine_synthase_Acromyrmex_echinatior_gi_332025522_gb_EGI65685_2e_100_312	Xtro_008374	Hsap_Ensmbl0102172_spermine_synthase_Source_HGNC_Symbol_Acc_11123_SMS	Ggal_026369	Bflo_260818384	Acar_00019754	Acar_00016457	Odio_006305001	Bflo_260781328	Drer_008155_spermine_synthase_Source_ZFIN_Acc_ZDB_GENE_040625_150_sms	Ctel_160239	Ggal_035844	Spur_020530_Sms	Hrob_104383	Csav_014981	Isca_ISCW019895-PA	Smar_006141	Skow_06843m	Csav_014991	Cgig_19141_Spermine_synthase_Source_UniProtKB_TrEMBL_Acc_K1R5T1	Csav_014993	Mmar_MMa39913	Pfuc_12686_1_25068_t1
HG_4673	Sjap_0034190	Cele_015296_C01F1_1_Protein_C01F1_1_C01F1_1_mRNA_complete_cds_Source_RefSeq_mRNA_Acc_NM_062355	Rcul_t44814	Tspi_316973773	Smim_6026_PREDICTED_general_transcription_factor_IIF_subunit_like_Nasonia_vitripennis_gi_156548970_ref_XP_001607159_7e_122_378	Cgig_14577_General_transcription_factor_IIF_subunit_1_Source_UniProtKB_TrEMBL_Acc_K1P9V5	Tcas_270000951	Znev_01566	Drer_032129_general_transcription_factor_IIF_polypeptide_1_Source_ZFIN_Acc_ZDB_GENE_030131_4557_gtf2f1	Sman_088460_Putative_tfiif_alpha_Source_UniProtKB_TrEMBL_Acc_G4V8A3	Gsal_12168_general_transcription_factor_iif_subunit_1_like	Hsap_Ensmbl0125651_general_transcription_factor_IIF_polypeptide_1_74kDa_Source_HGNC_Symbol_Acc_4652_GTF2F1	Emul_06446	Egra_05172	Mmar_MMa39234	Cint_003594	Cint_003609	Cint_003619	Smar_002307	Csav_004505	Mley_ML13714a	Avag_03159001	Nvec_36160_TFIIF_alpha	Isca_ISCW000657-PA	Tadh_59215	Odio_005141001	Aque_225370	Ctel_225119	Dpul_309148	Pfuc_4722_1_30777_t1	Smar_014712	Isca_ISCW000655-PA	Hmag_217588	Smar_000093	Pfuc_9548_1_24580_t1	Spur_019890_Spur_019890	Xtro_058990	Xtro_012282	Spur_016139_Gtf2F1	Skow_44316m	Acar_00015269	Hrob_184964	Dmel_0010282_TfIIFalpha_Transcription_factor_IIFalpha_Source_FlyBase_0010282	Bflo_260813248	Csav_004503	Csav_004504	Hmic_0748300	OcarG_9932	Sjap_0311190	Gsal_8796_general_transcription_factor_iif_subunit_1	Sros_06879T0
HG_12958	Aque_207782	OcarG_11021	Mbre_33537	Sros_01807T0	Sros_01815T0	Nvec_37193_	OcarG_8213	Nvec_17217_	Nvec_18570_Moricin	Nvec_50538_Moricin	Nvec_38216_APOBEC_C	Nvec_15797_
HG_10273	Bflo_260831906	Skow_25284m	Skow_41535m	Lgig_153726	Xtro_029501	Xtro_029499	Spur_027147_Riz	Ggal_006497	Drer_076451_PR_domain_containing_2_with_ZNF_domain_b_Source_ZFIN_Acc_ZDB_GENE_080613_3_prdm2b	Acar_00010558	Hsap_Ensmbl0116731_PR_domain_containing_2_with_ZNF_domain_Source_HGNC_Symbol_Acc_9347_PRDM2	Drer_090721_PR_domain_containing_2_with_ZNF_domain_a_Source_ZFIN_Acc_ZDB_GENE_081104_139_prdm2a	Skow_07024m	Gsal_8068_zinc_finger_protein_592	Isca_ISCW016364-PA	Skow_18802m	Sros_02436T0
HG_6297	Znev_00256	Xtro_050354	Xtro_030843	Xtro_050034	Hrob_185624	Ggal_027934	Adig_11208	Ctel_111827	Tadh_60810	Cele_021467_Y39G10AR_9_Protein_Y39G10AR_9_isoform_b_Source_RefSeq_mRNA_Acc_NM_001262203	Lgig_232701	Acar_00006299	Isca_ISCW015562-PA	Bflo_260808484	Sros_00053T0	Hsap_Ensmbl0175575_proteasomal_ATPase_associated_factor_1_Source_HGNC_Symbol_Acc_25687_PAAF1	Avag_19065001	Avag_08018001	Smar_006444	Cgig_13761_Proteasomal_ATPase_associated_factor_1_Source_UniProtKB_TrEMBL_Acc_K1QZ51	Spur_004857_Paaf1	Mmar_MMa16175	Skow_15963m	Xtro_006578	Smim_80308_WD_repeat_protein_putative_Ixodes_scapularis_gi_241997530_ref_XP_002433414_1e_78_252	Pfuc_52486_1_34516_t1	Hmag_223062	Nvec_56394_WD40	Xtro_030844	Xtro_030836	Pfuc_53828_1_48805_t1	Spur_005890_Spur_005890	Cint_011891	Smim_80327_WD_repeat_protein_putative_Ixodes_scapularis_gi_241997530_ref_XP_002433414_6e_08_55_8	Rcul_t07341	Rcul_t07340	Smim_80312_PREDICTED_similar_to_proteasomal_ATPase_associated_factor_Ciona_intestinalis_gi_198423052_ref_XP_002127494_3e_08_56_6
HG_6520	Bsch_g15057	Skow_19981m	Cgig_23185	Bflo_260795124	Spur_008500_Spur_008500	Pfuc_7269_1_17084_t1	Acar_00017966	Drer_074049_chromosome_5_open_reading_frame_49_Source_HGNC_Symbol_Acc_27028_C19H5orf49	Ctel_174073	Lgig_142981	Hsap_Ensmbl0215217_chromosome_5_open_reading_frame_49_Source_HGNC_Symbol_Acc_27028_C5orf49	Avag_66884001	Sjap_0020390	Skow_05107m	Lgig_142949	Nvec_13955_	Bflo_260835015	Pbac_3476690	Sman_164070	Pfuc_12100_1_10411_t1	Aque_222832	Avag_13259001	Avag_61049001	Odio_005571001	Avag_50605001	Bsch_g41806	Tadh_55669	Mley_ML007437a	Nvec_44530_	Skow_12356m	Sros_08710T0	Nvec_27938_	Cgig_12807	Egra_03825	Adig_19093	Mley_ML065321a
HG_6215	Bsch_g71764	Csav_000326	Hrob_175474	Xtro_010528	Dmel_0038426_mRpS33_mitochondrial_ribosomal_protein_S33_Source_FlyBase_0038426	Znev_18669	Tcas_270012347	Bflo_260805013	Smim_79552_PREDICTED_28S_ribosomal_protein_S33_mitochondrial_like_Anolis_carolinensis_gi_327272255_ref_XP_003220901_2e_33_121	Smar_015716	Acar_00011100	Skow_05511m	Lgig_230243	Pfuc_18269_1_11114_t1	Isca_ISCW010998-PA	Ctel_126662	Drer_020015_mitochondrial_ribosomal_protein_S33_Source_ZFIN_Acc_ZDB_GENE_040715_6_mrps33	Sman_039980_Putative_mitochondrial_ribosomal_protein_S33_Source_UniProtKB_TrEMBL_Acc_G4VKH0	Ggal_020962	Rcul_t41822	Sjap_0102210	Mmar_MMa04968	Egra_10345	Emul_06122	Dpul_306951	Bmal_170593137	Tspi_316976494	Tadh_63642	Aque_224361	Gsal_7950_mitochondrial_ribosomal_protein_s33	Gsal_3836_28s_ribosomal_protein_mitochondrial	Hsap_Ensmbl0090263_mitochondrial_ribosomal_protein_S33_Source_HGNC_Symbol_Acc_16634_MRPS33	Cele_009013_mrps_33_Protein_MRPS_33_mrps_33_mRNA_complete_cds_Source_RefSeq_mRNA_Acc_NM_069104	Smar_008474	Dpul_336942	Nvec_18817_	Odio_012381001	Sros_01893T0	Dpul_251401
HG_15683	Sros_05651T0	Adig_23904	Aque_228428
HG_17274	Avag_14714001	Avag_28724001	Sjap_0077620	Sman_025700_Putative_rab9p40_Source_UniProtKB_TrEMBL_Acc_G4VAX0	Egra_04229	Hmic_0214000	Emul_06414	Mbre_27860
HG_11850	Aque_218418	Aque_225379	Sros_08889T0	OcarG_4007	Tadh_54324
HG_7816	Cint_026761	Dpul_92909	Tcas_270011900	Lgig_158026	Znev_04911	Skow_40724m	Smar_010062	Acar_00008254	Ggal_025917	Hsap_Ensmbl0177570_sterile_alpha_motif_domain_containing_12_Source_HGNC_Symbol_Acc_31750_SAMD12	Bflo_260803832	Csav_005873	Ctel_133107	Cgig_28195_Protein_aveugle_Source_UniProtKB_TrEMBL_Acc_K1QYF9	Hsap_Ensmbl0130590_sterile_alpha_motif_domain_containing_10_Source_HGNC_Symbol_Acc_16129_SAMD10	Smim_17125_PREDICTED_similar_to_GA15868_PA_Tribolium_castaneum_gi_91087993_ref_XP_973641_5e_30_114	Drer_094377_sterile_alpha_motif_domain_containing_10b_Source_ZFIN_Acc_ZDB_GENE_090312_179_samd10b	Dmel_0050476_ave_aveugle_Source_FlyBase_0050476	Ggal_009651	Acar_00006451	Drer_079978_sterile_alpha_motif_domain_containing_10a_Source_ZFIN_Acc_ZDB_GENE_080204_53_samd10a	Cele_044341_ave_1_Protein_AVE_1_ave_1_mRNA_complete_cds_Source_RefSeq_mRNA_Acc_NM_001027520	Odio_011307001	Sman_090790	Sjap_0027910	Sros_04789T0	Ggal_030935
HG_8015	Lgig_153880	Ctel_219540	Cgig_01789_Fibronectin_Source_UniProtKB_TrEMBL_Acc_K1PFN2	Pfuc_1726_1_29827_t1	Skow_32732m	Spur_002820_Fn3_18	Pfuc_138366_1_57199_t1	Bflo_260814079	Hrob_182344	Skow_12640m	Pfuc_15222_1_68834_t1	Hmag_224385	Avag_39846001	Nvec_30536_fn3	OcarG_3917	Skow_12066m	Pfuc_109347_1_71589_t1	Hmag_232623	Nvec_56096_fn3	Avag_39328001	Adig_01760	Pfuc_20939_1_47421_t1	Skow_10159m	Hrob_182343	Sros_11958T0	Skow_12150m
HG_25659	Sros_09734T0	Avag_51088001	Avag_57472001	Avag_10518001	Avag_05819001
HG_17971	Pfuc_5301_1_67206_t1	Pfuc_48273_1_56046_t1	Bflo_260836523	Skow_38939m	Sros_04296T0	Mbre_36099	Pfuc_6652_1_45492_t1	Znev_07713
HG_8644	Bflo_260798196	Adig_08567	Cele_009543_F38E11_6_Protein_F38E11_6_isoform_a_F38E11_6_mRNA_complete_cds_Source_RefSeq_mRNA_Acc_NM_001028025	Rcul_t25447	Skow_46017m	Ctel_204720	Nvec_4186_ADK	Tadh_51702	Lgig_159309	Smar_010280	Hrob_171419	Spur_023211_Spur_023211	Pfuc_1285_1_07878_t1	Cgig_26731	Hmag_208315	Hmag_206817	Lgig_231496	Isca_ISCW009269-PA	Sros_10142T0	Spur_024942_Spur_024942
HG_12133	Aque_229320	Pfuc_7063_1_24136_t1	Acar_00005131	Lgig_216166	Xtro_036232	Ggal_004902	Skow_27178m	Sros_02458T0	Hsap_Ensmbl0103429_bifunctional_apoptosis_regulator_Source_HGNC_Symbol_Acc_17613_BFAR	Spur_027254_Bfar_1	Adig_10053	Nvec_45206_SAM_2	Pfuc_7063_1_24137_t1
HG_6313	Ctel_227441	Cint_022445	Avag_16086001	Avag_17918001	Ctel_223275	Ctel_201752	Ctel_216420	Lgig_167700	Cgig_09646_Regulator_of_G_protein_signaling_3_Source_UniProtKB_TrEMBL_Acc_K1QCA8	Ctel_223263	Ctel_223264	Ggal_014410	Tspi_316977664	Ctel_228128	Hsap_Ensmbl0138835_regulator_of_G_protein_signaling_3_Source_HGNC_Symbol_Acc_9999_RGS3	Mley_ML05863a	Avag_03195001	Skow_18210m	Cgig_28155_Regulator_of_G_protein_signaling_3_Source_UniProtKB_TrEMBL_Acc_K1RK27	Drer_094605_regulator_of_G_protein_signaling_3_Source_HGNC_Symbol_Acc_9999_RGS3	Pfuc_2908_1_23112_t1	Pfuc_29323_1_19292_t1	Acar_00001703	Pfuc_2908_1_23113_t1	Dpul_323287	Hrob_194436	Rcul_t17590	Bflo_260786212	Znev_11875	Ctel_201750	Hrob_191499	Hrob_192521	Ctel_216924	Sros_02611T0	Pbac_3477388	Pbac_3469352
HG_7955	Skow_23247m	Spur_011267_AtminL	Acar_00008697	Dpul_311016	Xtro_000374	Smar_007685	Znev_03255	Lgig_229774	Bflo_260834899	Adig_19188	Isca_ISCW006409-PA	Ggal_021933	Drer_068601_ATM_interactor_Source_ZFIN_Acc_ZDB_GENE_030616_220_atmin	Ctel_221733	Tadh_55689	Hrob_170222	Hsap_Ensmbl0166454_ATM_interactor_Source_HGNC_Symbol_Acc_29034_ATMIN	Cgig_23857_ATM_interactor_Source_UniProtKB_TrEMBL_Acc_K1R862	Tcas_270014934	Pfuc_8941_1_45967_t1	Aque_225891	Csav_016604	Bmal_170588735	Nvec_22170_	Sros_03710T0
HG_8113	Ctel_223819	Bflo_260781349	Rcul_t47136	Drer_061414_SLX4_structure_specific_endonuclease_subunit_homolog_S_cerevisiae_Source_ZFIN_Acc_ZDB_GENE_050208_359_slx4	Aque_215397	Lgig_228558	Isca_ISCW005185-PA	Hsap_Ensmbl0188827_SLX4_structure_specific_endonuclease_subunit_Source_HGNC_Symbol_Acc_23845_SLX4	Xtro_022713	Ggal_012353	Dpul_236682	Skow_12736m	Smim_12573_PREDICTED_BTB_POZ_domain_containing_12_Taeniopygia_guttata_gi_224069722_ref_XP_002192912_1e_22_112	Tcas_270010984	Drer_092927_SLX4_structure_specific_endonuclease_subunit_Source_HGNC_Symbol_Acc_23845_SLX4_2_of_2	Znev_04606	Ggal_038804	Pbac_3463135	Acar_00012435	Smar_008127	Znev_04605	Smim_12569_structure_specific_endonuclease_subunit_SLX4_Mus_musculus_gi_42734487_ref_NP_803423_4e_09_67_4	Spur_025399_Hypp_229	Mley_ML200244a	Sros_12797T0
HG_36254	Mbre_9225	OcarG_4633	OcarG_4634
HG_21588	Bsch_g62535	Bsch_g25568	Avag_18103001	Avag_61305001	Mbre_30941	Pfuc_13373_1_39485_t1
HG_4652	Smar_012916	Ctel_167896	Znev_10570	Drer_074590_WD_repeat_containing_planar_cell_polarity_effector_Source_ZFIN_Acc_ZDB_GENE_100405_4_wdpcp	Lgig_167175	Skow_27962m	Cint_022816	Spur_003903_Hypp_2209	Acar_00005707	Bsch_g58679	Xtro_028527	Bflo_260783392	Cgig_17181_WD_repeat_containing_protein_C2orf86_Source_UniProtKB_TrEMBL_Acc_K1RF96	Cint_018681	Ggal_014386	Csav_011955	Hsap_Ensmbl0143951_WD_repeat_containing_planar_cell_polarity_effector_Source_HGNC_Symbol_Acc_28027_WDPCP	Isca_ISCW021937-PA	Aque_219031	Tadh_55903	Odio_005025001	Tcas_270006526	Smim_58548_PREDICTED_WD_repeat_containing_protein_C2orf86_like_Danio_rerio_gi_292623179_ref_XP_002665237_8e_23_107	Hmag_223294	Hrob_179229	Dmel_0086698_frtz_fritz_Source_FlyBase_0086698	Pfuc_13754_1_61254_t1	Bsch_g58680	Csav_011958	Aque_219036	Smim_58550_hypothetical_LOC305552_predicted_Rattus_norvegicus_gi_149044774_gb_EDL97960_3e_37_151	Dpul_117600	Adig_02528	Nvec_49159_WD40	Ctel_109989	Aque_200347	Hmag_223292	Mbre_30732	Sros_05460T0	Nvec_27087_
HG_48946	Mbre_34062	Avag_10509001	Avag_05810001
HG_7465	Bsch_g34562	Cint_023384	Ctel_218925	Skow_01194m	Bflo_260801118	Adig_14686	Spur_026895_Spur_026895	Pfuc_12127_1_32163_t1	Lgig_135547	Nvec_36880_DUF1337	Mley_ML019416a	Cgig_20912	Hmag_220956	OcarG_8605	Pfuc_7020_1_45555_t1	Avag_45739001	Spur_010190_Spur_010190	Avag_50680001	Hsap_Ensmbl0255181_coiled_coil_domain_containing_166_Source_HGNC_Symbol_Acc_41910_CCDC166	Hsap_Ensmbl0261246_coiled_coil_domain_containing_166_Source_HGNC_Symbol_Acc_41910_CCDC166	Ggal_028605	Aque_220203	Acar_00002388	Mbre_24705	Odio_004493001	Hsap_Ensmbl0176714_coiled_coil_domain_containing_121_Source_HGNC_Symbol_Acc_25833_CCDC121	Hrob_179887	Avag_50679001
HG_42469	Avag_26324001	Avag_34847001	Mbre_10481
HG_29059	Mbre_25474	Sros_00789T0	Avag_11662001	Avag_19867001	Mbre_29401
HG_31490	Bsch_g1743	Bsch_g53732	Bsch_g19283	Mbre_32647
HG_8340	Tcas_270013155	Bsch_g39483	Skow_37179m	Acar_00007412	Hmag_215301	Lgig_236873	Avag_17054001	Nvec_57434_LRR_1	Pbac_3465631	Cgig_02465_Leucine_rich_repeat_containing_protein_27_Source_UniProtKB_TrEMBL_Acc_K1PTT5	Pfuc_770_1_15238_t1	Tadh_58570	Mbre_26448	Hrob_180512	Avag_10757001	Ctel_186851	Odio_008190001	Nvec_13921_	Bflo_260817906	Skow_37180m	Spur_012493_Spur_012493	Spur_004045_Spur_004045	Hsap_Ensmbl0148814_leucine_rich_repeat_containing_27_Source_HGNC_Symbol_Acc_29346_LRRC27	Znev_02011
HG_5005	Avag_00858001	Avag_15050001	Skow_29174m	Acar_00013135	Xtro_015442	Skow_29177m	Xtro_063637	Pfuc_21535_1_40300_t1	Avag_49759001	Tadh_60947	Avag_07385001	Skow_29176m	Smim_49791_AGAP007501_PA_Anopheles_gambiae_str_PEST_gi_158285567_ref_XP_308375_4_4e_44_152	Smar_011401	Ctel_181278	Bflo_260833706	Spur_024420_Spur_024420	Bflo_260833726	Lgig_117941	Znev_08723	Hrob_65843	Tcas_270007236	Sman_031270	Sjap_0049770	Dmel_0025712_CG13920	Gsal_8033_transmembrane_protein_35	Emul_02979	Egra_06348	Drer_052567_transmembrane_protein_35_Source_ZFIN_Acc_ZDB_GENE_030815_1_tmem35	Hsap_Ensmbl0126950_transmembrane_protein_35_Source_HGNC_Symbol_Acc_25864_TMEM35	Avag_67554001	Xtro_061631	Isca_ISCW021886-PA	Acar_00007779	Ggal_008066	Bflo_260833708	Bflo_260833728	Avag_12716001	Spur_006766_Spur_006766	Avag_46910001	OcarG_11140	Mmar_MMa04156	Cgig_05316	Cgig_27640	Pfuc_21535_1_40299_t1	Tadh_60946	Hsap_Ensmbl0243749_ZMYM6_neighbor_Source_HGNC_Symbol_Acc_40021_ZMYM6NB	Mley_ML00023a	Ggal_003958	Spur_015600_Spur_015600	Sros_04218T0
HG_7619	Bsch_g13234	Drer_029057_transmembrane_6_superfamily_member_2_Source_ZFIN_Acc_ZDB_GENE_060503_338_tm6sf2	Csav_012780	Cint_012559	Skow_18004m	Csav_012762	Xtro_031350	Skow_35140m	Hsap_Ensmbl0213996_transmembrane_6_superfamily_member_2_Source_HGNC_Symbol_Acc_11861_TM6SF2	Cgig_07933_Transmembrane_6_superfamily_member_2_Source_UniProtKB_TrEMBL_Acc_K1QPI5	Avag_08127001	Cgig_00360_Transmembrane_6_superfamily_member_2_Source_UniProtKB_TrEMBL_Acc_K1Q9F9	Avag_29638001	Drer_029982_transmembrane_6_superfamily_member_2_Source_HGNC_Symbol_Acc_11861_TM6SF2_2_of_2	Ggal_009688	Cint_027973	Spur_016378_Tm6sf1	Znev_06292	Acar_00013455	Sros_04746T0	Hrob_189308	Xtro_053849	OcarG_9649	Hsap_Ensmbl0136404_transmembrane_6_superfamily_member_1_Source_HGNC_Symbol_Acc_11860_TM6SF1	Mbre_30778	Isca_ISCW016159-PA	Pfuc_21478_1_04146_t1	Cint_021220
HG_5810	Aque_224199	Sman_120920	Odio_005143001	Hrob_114291	Ctel_226350	Mley_ML189310a	Skow_18308m	Gsal_6648_tbcc_domain_containing_protein_1	Cgig_25763_TBCC_domain_containing_protein_1_Source_UniProtKB_TrEMBL_Acc_K1QKQ2	Lgig_231523	Xtro_053835	Avag_63820001	Avag_38819001	Ggal_010585	Pbac_3463631	Sros_04535T0	Drer_056886_TBCC_domain_containing_1_Source_ZFIN_Acc_ZDB_GENE_041210_222_tbccd1	Bflo_260803443	Sjap_0208930	Cele_016931_C54G6_2_Protein_C54G6_2_C54G6_2_mRNA_complete_cds_Source_RefSeq_mRNA_Acc_NM_058404	Acar_00008915	Mbre_23142	Cint_022443	Cint_019151	Hmic_0306500	Csav_019423	Spur_000850_Tbccd1	Egra_09592	Emul_02531	Tadh_51512	Xtro_029267	Pfuc_22281_1_04204_t1	OcarG_4194	Adig_15954	Pfuc_15385_1_10809_t1	Hsap_Ensmbl0113838_TBCC_domain_containing_1_Source_HGNC_Symbol_Acc_25546_TBCCD1	Spur_000849_Spur_000849
HG_8664	Bsch_g41593	Csav_015986	Smim_51023_PREDICTED_LOW_QUALITY_PROTEIN_selenoprotein_S_like_Monodelphis_domestica_gi_334321224_ref_XP_003340102_1e_23_100	Bflo_260793986	Hsap_Ensmbl0131871_VCP_interacting_membrane_protein_Source_HGNC_Symbol_Acc_30396_VIMP	Lgig_236692	Skow_39597m	Cgig_25372_Selenoprotein_S_Source_UniProtKB_TrEMBL_Acc_K1QSC8	Pfuc_295_1_58061_t1	Ggal_011587	Drer_070097_VCP_interacting_membrane_protein_Source_ZFIN_Acc_ZDB_GENE_060804_1_vimp	Isca_ISCW007031-PA	Znev_00896	Acar_00003120	Xtro_058125	Tadh_64251	Ctel_190450	Hmag_219555	Dpul_225607	Tcas_270003698	Mbre_37510	Sros_10397T0	Odio_005697001
HG_12848	Nvec_10520_	Adig_09526	Nvec_11852_fn3	Nvec_134_DctM	Nvec_43343_fn3	Nvec_35895_	Hmag_226548	Adig_11081	Mbre_5272	Nvec_5220_	Nvec_21199_SBP	Nvec_43680_
HG_4357	Drer_093708_Rho_GTPase_activating_protein_20b_Source_ZFIN_Acc_ZDB_GENE_060526_383_arhgap20b	Hsap_Ensmbl0164691_T_cell_activation_RhoGTPase_activating_protein_Source_HGNC_Symbol_Acc_15669_TAGAP	Aque_222053	Bflo_260789546	Spur_011538_Rhogap20	Bmal_170590145	Cele_013135_rga_2_Protein_RGA_2_rga_2_mRNA_complete_cds_Source_RefSeq_mRNA_Acc_NM_060634	Rcul_t29040	Ggal_022298	Drer_002353_T_cell_activation_RhoGTPase_activating_protein_a_Source_ZFIN_Acc_ZDB_GENE_040426_1877_tagapa	Hsap_Ensmbl0137727_Rho_GTPase_activating_protein_20_Source_HGNC_Symbol_Acc_18357_ARHGAP20	Lgig_66109	Tadh_56489	Hmag_221231	Acar_00001302	Acar_00003506	Dpul_44312	Znev_03284	Xtro_030456	Xtro_055241	Xtro_030455	Tcas_270012622	Acar_00004470	Skow_31682m	OcarG_954	Ctel_109949	Adig_18769	Smim_5785_Rho_GTPase_regulating_protein_putative_Ixodes_scapularis_gi_241608964_ref_XP_002406064_2e_153_490	Mbre_24989	Drer_089326_Rho_GTPase_activating_protein_20_Source_ZFIN_Acc_ZDB_GENE_071015_1_arhgap20	Drer_043475_T_cell_activation_RhoGTPase_activating_protein_b_Source_ZFIN_Acc_ZDB_GENE_040724_50_tagapb	Tspi_316970769	Mmar_MMa30821	Sros_04599T0	Ctel_197066	Xtro_056057	Rcul_t12443	Ggal_027647	Rcul_t12444	Xtro_021546	Isca_ISCW019271-PA	Mmar_MMa46723	Mmar_MMa00899	Hrob_178587	Ggal_007456	Drer_096635_si_ch211_122h15_4_Source_ZFIN_Acc_ZDB_GENE_121214_340_si_ch211_122h15_4	Dpul_236344	Ggal_035657	Ggal_039930	Hrob_181103	Nvec_11693_	Nvec_14501_	Sros_13068T0
HG_10573	OcarG_7097	Sros_00430T0	OcarG_9196	Hmag_220205	Mbre_23731	Sros_03825T0	Aque_210506	Aque_205675	Aque_209224	Mbre_37437	Mbre_13076	Aque_212196	Spur_015275_Hypp_2204	Sros_08083T0
HG_35866	Hmag_211581	Avag_26975001	Avag_43149001	Mbre_10466
HG_7129	Bflo_260814069	Acar_00012028	Drer_005772_TSR2_20S_rRNA_accumulation_homolog_S_cerevisiae_Source_ZFIN_Acc_ZDB_GENE_021231_2_tsr2	Aque_229669	Bsch_g37448	Bsch_g51992	Csav_015817	Cint_004872	Skow_46167m	Spur_012455_Spur_012455	Adig_20614	Lgig_231994	Ctel_95935	Xtro_060139	Ctel_79388	Smar_001327	Hsap_Ensmbl0158526_TSR2_20S_rRNA_accumulation_homolog_S_cerevisiae_Source_HGNC_Symbol_Acc_25455_TSR2	Dpul_36719	Bmal_170587955	Tadh_60043	Isca_ISCW015775-PA	Smim_64780_pre_rRNA_processing_protein_TSR2_homolog_Danio_rerio_gi_27545344_ref_NP_775391_2e_15_78_6	Smar_006909	Cele_013109_Y51H4A_15_Protein_Y51H4A_15_Y51H4A_15_mRNA_complete_cds_Source_RefSeq_mRNA_Acc_NM_070571	Znev_01225	Hrob_154433	Dmel_0039404_CG14543	Ctel_190768	Tspi_316966785	Sros_02944T0	Odio_001959001
HG_6462	Ctel_228047	Spur_010095_C11orf30L	Hmag_212764	Smar_008611	Tadh_60216	Mmar_MMa35756	Isca_ISCW019096-PA	Skow_02502m	Drer_059059_chromosome_11_open_reading_frame_30_Source_HGNC_Symbol_Acc_18071_C10H11orf30	Xtro_042091	Xtro_042090	Bflo_260796941	Hsap_Ensmbl0158636_chromosome_11_open_reading_frame_30_Source_HGNC_Symbol_Acc_18071_C11orf30	Lgig_109747	Acar_00016820	Smim_61705_protein_EMSY_putative_Ixodes_scapularis_gi_242002432_ref_XP_002435859_1e_57_224	Ggal_001210	Egra_07032	Emul_04511	Smim_59680_protein_EMSY_putative_Ixodes_scapularis_gi_242002432_ref_XP_002435859_6e_49_195	Dmel_0031377_CG15356	Sjap_0055450	Hmic_0198400	Tcas_270008040	Dpul_240841	Cint_013004	Gsal_10445_protein_emsy	Mley_ML02756a	Aque_206110	Aque_214112	Csav_009502	Bmal_170586972	Odio_001071001	Csav_009510	Csav_009504	Mbre_8170
HG_6245	Pbac_3461470	Bsch_g23983	Bsch_g44350	Lgig_128762	Xtro_016586	Drer_076798_chromosome_3_open_reading_frame_38_Source_HGNC_Symbol_Acc_28384_C9H3orf38	Bflo_260791585	Hsap_Ensmbl0179021_chromosome_3_open_reading_frame_38_Source_HGNC_Symbol_Acc_28384_C3orf38	Csav_005442	Ggal_024797	Cint_011543	Xtro_008355	Znev_00589	Cgig_02654	Skow_03013m	Isca_ISCW012982-PA	Dpul_307503	OcarG_7483	Acar_00014949	Avag_13702001	Avag_00375001	Smar_011057	Avag_27790001	Avag_07807001	Smim_53333_PREDICTED_uncharacterized_protein_C3orf38_like_Nomascus_leucogenys_gi_332212136_ref_XP_003255176_5e_37_143	Hrob_183518	Spur_025404_C3orf38L	Pfuc_3232_1_37537_t1	Nvec_23797_	Tcas_270012177	Adig_24558	Dmel_0035109_CG13876	Pfuc_121198_1_13762_t1	Sros_02655T0	Pfuc_179337_1_28544_t1	Pfuc_7645_1_09605_t1
HG_14621	Cgig_09678	Ctel_193426	Bflo_260818956	Mbre_33624	Hrob_195070	Skow_36888m	Avag_46533001	Avag_30504001	Sros_03991T0	Ctel_221450
HG_10419	Bsch_g67698	Drer_011152_ribonuclease_P_14_subunit_Source_ZFIN_Acc_ZDB_GENE_050522_182_rpp14	Acar_00011629	Skow_12148m	Csav_009242	Bflo_260809956	Ctel_219067	Hsap_Ensmbl0163684_ribonuclease_P_MRP_14kDa_subunit_Source_HGNC_Symbol_Acc_30327_RPP14	Smim_13684_PREDICTED_ribonuclease_P_protein_subunit_p14_like_Monodelphis_domestica_gi_334343581_ref_XP_001368716_8e_16_77_0	Pfuc_7911_1_53054_t1	Dpul_309243	Ggal_032793	Xtro_054594	Hmag_232282	Aque_214250	Sros_11847T0	Smar_014518
HG_14675	Bsch_g10228	Bflo_260815649	Adig_07475	Nvec_43445_PDZ	Rcul_t04663	Hmag_214944	Sros_09691T0	Hmag_225828	Hmag_211317	Mbre_36040
HG_18162	Hmag_221952	Nvec_9571_Plasmodium_HRP	Nvec_44281_	Mbre_24028	Csav_000208	Csav_000211	Lgig_89466	Hrob_164290
HG_21032	Mbre_37896	Sros_05528T0	Aque_228934
HG_38847	Sros_10254T0	Avag_19541001	Avag_38988001
HG_27563	Sros_08385T0	Mbre_29607	Mbre_32627	Sros_10374T0	OcarG_8976
HG_4914	Bsch_g4495	Bsch_g71306	Ggal_011192	Acar_00015232	Hsap_Ensmbl0006453_BAI1_associated_protein_2_like_1_Source_HGNC_Symbol_Acc_21649_BAIAP2L1	Drer_060587_BAI1_associated_protein_2b_Source_ZFIN_Acc_ZDB_GENE_100812_7_baiap2b	Hsap_Ensmbl0175866_BAI1_associated_protein_2_Source_HGNC_Symbol_Acc_947_BAIAP2	Xtro_063413	Xtro_051836	Drer_031119_BAI1_associated_protein_2_like_1b_Source_ZFIN_Acc_ZDB_GENE_050417_371_baiap2l1b	Ggal_005601	Xtro_029390	Xtro_010000	Acar_00001831	Drer_062799_BAI1_associated_protein_2a_Source_ZFIN_Acc_ZDB_GENE_060421_2756_baiap2a	Spur_004492_Irsp53_58	Bflo_260824571	Smim_74226_PREDICTED_similar_to_AGAP001369_PA_Tribolium_castaneum_gi_189235335_ref_XP_975354_3e_66_229	Smim_45139_PREDICTED_similar_to_AGAP001369_PA_Tribolium_castaneum_gi_189235335_ref_XP_975354_9e_97_321	Bsch_g56482	Dpul_106344	Mmar_MMa50922	Tcas_270003643	Znev_17853	Acar_00016360	Mmar_MMa18124	Dmel_0052082_CG32082	Drer_029305_BAI1_associated_protein_2_like_1a_Source_ZFIN_Acc_ZDB_GENE_031201_1_baiap2l1a	Acar_00008324	Smim_74155_PREDICTED_similar_to_AGAP001369_PA_Tribolium_castaneum_gi_189235335_ref_XP_975354_3e_65_235	Smar_007492	Xtro_013906	Xtro_013905	Tadh_53684	Ggal_020051	Drer_060933_BAI1_associated_protein_2_like_2_Source_ZFIN_Acc_ZDB_GENE_060503_339_baiap2l2	Drer_016483_BAI1_associated_protein_2_like_2_Source_HGNC_Symbol_Acc_26203_BAIAP2L2_1_of_2	Isca_ISCW022863-PA	Dpul_54416	Smim_3043_PREDICTED_similar_to_AGAP001369_PA_Tribolium_castaneum_gi_189235335_ref_XP_975354_3e_29_118	Skow_30117m	Drer_089772_Uncharacterized_protein_Source_UniProtKB_TrEMBL_Acc_E7EXC3_FP340264_1	Drer_017785_BAI1_associated_protein_2_Source_HGNC_Symbol_Acc_947_BAIAP2_1_of_3	Odio_005996001	Sros_03803T0	Hrob_190109	Znev_06620	Hsap_Ensmbl0128298_BAI1_associated_protein_2_like_2_Source_HGNC_Symbol_Acc_26203_BAIAP2L2	OcarG_6666	Hmag_224225	Spur_001251_Spur_001251	Smim_45132_insulin_receptor_tyrosine_kinase_substrate_putative_Ixodes_scapularis_gi_241698615_ref_XP_002413130_0_002_43_1	Mmar_MMa18122
HG_4012	Bsch_g12612	Bsch_g28111	Smar_008720	Bflo_260797952	Spur_008530_Spire1	Bflo_260797911	Drer_035868_spire_homolog_1a_Drosophila_Source_ZFIN_Acc_ZDB_GENE_061013_119_spire1a	Ctel_188903	Xtro_042585	Hsap_Ensmbl0134278_spire_type_actin_nucleation_factor_1_Source_HGNC_Symbol_Acc_30622_SPIRE1	Ggal_022384	Ggal_022437	Pfuc_10902_1_39121_t1	Pfuc_3609_1_52036_t1	Mmar_MMa36080	Bsch_g28110	Bsch_g69911	Cint_023736	Csav_019883	Csav_019884	Csav_019885	Cint_019382	Cint_023737	Tcas_270008222	Dmel_0003475_spir_spire_Source_FlyBase_0003475	Hsap_Ensmbl0204991_spire_type_actin_nucleation_factor_2_Source_HGNC_Symbol_Acc_30623_SPIRE2	Mmar_MMa49229	Ggal_000716	Drer_003084_spire_homolog_2_Drosophila_Source_ZFIN_Acc_ZDB_GENE_041114_29_spire2	Acar_00014760	Hrob_192317	Xtro_042981	Skow_38676m	Lgig_117664	Dpul_99656	Cgig_22542_Protein_spire_Source_UniProtKB_TrEMBL_Acc_K1QW23	Xtro_024595	OcarG_11058	Xtro_062265	Nvec_22242_	Sros_08818T0	Bflo_260797913	Odio_004997001	Cgig_09965_Spire_like_protein_1_Source_UniProtKB_TrEMBL_Acc_K1QR08	Drer_038445_spire_type_actin_nucleation_factor_1_Source_HGNC_Symbol_Acc_30622_SPIRE1_2_of_3	Znev_13842	Isca_ISCW003557-PA	Dpul_222995	Avag_08849001	Ggal_036150	Ggal_024440	Cgig_05297_Spire_like_protein_1_Source_UniProtKB_TrEMBL_Acc_K1PGS5	Acar_00021475	Ctel_192301	Smim_45906_spire_putative_Ixodes_scapularis_gi_241183070_ref_XP_002400515_1e_15_81_6	Acar_00021036	Acar_00018963	Acar_00009948	Hmag_220006	Mbre_33154	Dpul_222994	Drer_086575_Uncharacterized_protein_Source_UniProtKB_TrEMBL_Acc_H9GZ36_CU929113_1	Drer_086693_Uncharacterized_protein_Source_UniProtKB_TrEMBL_Acc_E7F1V0_CR524823_3	Mmar_MMa47941
HG_12382	Tadh_62132	Tadh_61617	Tadh_61618	Tadh_61619	Mbre_9511	Tadh_60069	Tadh_60070	Tadh_61616	Tadh_61594	Skow_45299m	Bflo_260835816	Spur_002339_Atfr	Tadh_62133
HG_26391	Bsch_g43424	Bsch_g923	Cint_025663	Mbre_24065	Sros_02161T0
HG_8467	Cgig_02768	Lgig_168529	Hrob_175808	Ctel_190829	Smar_007819	Drer_027749_HIRA_interacting_protein_3_Source_ZFIN_Acc_ZDB_GENE_030131_5753_hirip3	Skow_10775m	Spur_026429_Hypp_1178	Xtro_061534	Xtro_060956	Acar_00009967	Acar_00009969	Smim_16889_HIRA_interacting_protein_3_Acromyrmex_echinatior_gi_332018825_gb_EGI59384_3e_19_99_8	Bflo_260833794	Znev_07548	Hmag_222192	Rcul_t24932	Hsap_Ensmbl0149929_HIRA_interacting_protein_3_Source_HGNC_Symbol_Acc_4917_HIRIP3	Xtro_060658	Isca_ISCW003264-PA	Dpul_313077	OcarG_4525	Sros_12794T0	Nvec_51335_
HG_7583	Nvec_22790_	Nvec_38124_	Nvec_34234_Galactosyl_T	Nvec_58647_Galactosyl_T	Adig_12927	Adig_12286	Nvec_42127_Galactosyl_T	Adig_15941	Hmag_229997	Nvec_19285_Galactosyl_T	Hmag_204476	Hmag_223485	Hmag_208409	Nvec_46524_Galactosyl_T	Nvec_42129_Endonuclease_NS	Nvec_39802_	Adig_12928	Adig_18373	Hmag_205493	Nvec_29708_	Adig_19778	Hmag_224227	Hmag_231844	Adig_12287	Mbre_38643	Nvec_17068_DUF613	Nvec_22049_	Nvec_34431_
HG_7413	Hrob_175671	Bflo_260809193	Cgig_07610	Pfuc_4356_1_16382_t1	Skow_05726m	Avag_21988001	Nvec_15144_Folate_rec	Avag_01341001	Gsal_4232_protein	Bflo_260801048	Bflo_260819397	Bflo_260809189	Tadh_53636	Skow_12696m	Skow_12694m	Nvec_57460_Folate_rec	Tadh_53631	Skow_12693m	Skow_28462m	Avag_07068001	Bflo_260812910	Avag_14135001	Sros_02692T0	Gsal_11833_uncharacterized_protein_loc100893293	Lgig_158471	OcarG_2804	Adig_06490	Skow_35859m
HG_1888	OcarG_8341	Drer_076383_Rho_guanine_nucleotide_exchange_factor_GEF_5_Source_HGNC_Symbol_Acc_13209_ARHGEF5	Adig_03561	Hsap_Ensmbl0142632_Rho_guanine_nucleotide_exchange_factor_GEF_19_Source_HGNC_Symbol_Acc_26604_ARHGEF19	Drer_078853_Rho_guanine_nucleotide_exchange_factor_GEF_19_Source_ZFIN_Acc_ZDB_GENE_090313_243_arhgef19	Hsap_Ensmbl0050327_Rho_guanine_nucleotide_exchange_factor_GEF_5_Source_HGNC_Symbol_Acc_13209_ARHGEF5	Cgig_15828_SH3_domain_containing_guanine_exchange_factor_Source_UniProtKB_TrEMBL_Acc_K1R1R5	Ggal_001583	Acar_00002156	Acar_00003852	Ggal_027876	Isca_ISCW001487-PA	Skow_41708m	Mbre_7068	Cele_019487_ephx_1_Protein_EPHX_1_isoform_a_Source_RefSeq_mRNA_Acc_NM_062305	Sros_06171T0	Drer_079467_si_ch73_15b2_5_Source_ZFIN_Acc_ZDB_GENE_030131_5406_si_ch73_15b2_5	Ctel_137219	Ggal_040510	Ggal_040505	Dpul_43086	Ggal_002287	Smim_41229_guanine_nucleotide_exchange_factor_putative_Ixodes_scapularis_gi_240973852_ref_XP_002401602_0_0_637	Xtro_030388	Bsch_g15951	Bsch_g7464	Cint_000005	Lgig_113594	Znev_01389	Ggal_016838	Xtro_010941	Xtro_061112	Acar_00017488	Acar_00006741	Hsap_Ensmbl0130762_Rho_guanine_nucleotide_exchange_factor_GEF_16_Source_HGNC_Symbol_Acc_15515_ARHGEF16	Xtro_016947	Smar_004012	Bflo_260836036	Drer_076179_neuronal_guanine_nucleotide_exchange_factor_Source_HGNC_Symbol_Acc_7807_NGEF	Bmal_170590920	Drer_077114_Rho_guanine_nucleotide_exchange_factor_GEF_16_Source_ZFIN_Acc_ZDB_GENE_081104_446_arhgef16	Bflo_260840552	Dmel_0261547_Exn_Ephexin_Source_FlyBase_0261547	Hmag_215388	Acar_00006137	Bflo_260810684	Tcas_270013299	Sman_012580_Putative_guanine_nucleotide_exchange_factor_Source_UniProtKB_TrEMBL_Acc_G4V979	Bflo_260822537	Drer_078081_Uncharacterized_protein_Source_UniProtKB_TrEMBL_Acc_F1Q840_BX957353_1	Aque_215114	Drer_061844_Rho_guanine_nucleotide_exchange_factor_GEF_15_Source_HGNC_Symbol_Acc_15590_ARHGEF15_2_of_2	Hmic_0676700	Smim_82838_guanine_nucleotide_exchange_factor_putative_Ixodes_scapularis_gi_240973852_ref_XP_002401602_5e_68_243	Drer_059742_Rho_guanine_nucleotide_exchange_factor_GEF_15_Source_ZFIN_Acc_ZDB_GENE_060526_292_arhgef15	Bflo_260805486	Bflo_260822547	Xtro_040520	Sros_09803T0	Pfuc_2153_1_66213_t1	Mmar_MMa51684	Mmar_MMa18603	Bsch_g70694	Csav_006874	Lgig_186775	Xtro_046423	Mmar_MMa46793	Egra_06484	Emul_07075	Mbre_34077	Rcul_t47970	Hrob_187901	Mley_ML132014a	Hsap_Ensmbl0066248_neuronal_guanine_nucleotide_exchange_factor_Source_HGNC_Symbol_Acc_7807_NGEF	Tspi_316967897	Gsal_14852_cre_tag_218_protein	Sjap_0065890	Bflo_260805482	Bflo_260822539	Sjap_0065880	Gsal_3278_ephexin_1	Gsal_3283_isoform_d	Mmar_MMa51686	Pfuc_78547_1_05932_t1	Pfuc_17800_1_47131_t1	Pfuc_17800_1_47130_t1	Hsap_Ensmbl0114790_Rho_guanine_nucleotide_exchange_factor_GEF_26_Source_HGNC_Symbol_Acc_24490_ARHGEF26	Hmag_215387	Bflo_260805484
HG_36536	OcarG_6726	Sros_02798T0	OcarG_9442	Sros_11523T0
HG_2134	OcarG_2679	Bsch_g10082	Skow_17169m	Cgig_17257_FERM_and_PDZ_domain_containing_protein_4_Source_UniProtKB_TrEMBL_Acc_K1QHI7	Bflo_260833074	Hsap_Ensmbl0169933_FERM_and_PDZ_domain_containing_4_Source_HGNC_Symbol_Acc_29007_FRMPD4	Xtro_011719	Ggal_026733	Xtro_011718	Acar_00001468	Xtro_004778	Pfuc_755_1_07661_t1	Drer_075685_toll_like_receptor_7_Source_ZFIN_Acc_ZDB_GENE_040219_11_tlr7	Hsap_Ensmbl0070601_FERM_and_PDZ_domain_containing_1_Source_HGNC_Symbol_Acc_29159_FRMPD1	Acar_00011958	Smim_63557_PREDICTED_similar_to_CG31304_CG31304_PA_Tribolium_castaneum_gi_189241815_ref_XP_971376_4e_139_458	Drer_079074_FERM_and_PDZ_domain_containing_1_Source_HGNC_Symbol_Acc_29159_FRMPD1_1_of_6	Hsap_Ensmbl0147234_FERM_and_PDZ_domain_containing_3_Source_HGNC_Symbol_Acc_29382_FRMPD3	Acar_00019736	Ggal_036695	Adig_11314	Tcas_270000735	Xtro_039320	Dmel_0261859_CG42788	Znev_11505	Drer_074865_FERM_and_PDZ_domain_containing_3_Source_HGNC_Symbol_Acc_29382_FRMPD3	Tadh_62220	Dpul_98114	OcarG_9945	Smim_8748_AGAP003128_PA_Anopheles_gambiae_str_PEST_gi_333468460_gb_EAU77006_3_8e_110_389	Bflo_260781661	Bsch_g12851	Smar_002078	Spur_023370_Frmpd4	Dpul_127468	Isca_ISCW013392-PA	Lgig_111314	Cele_001494_frm_8_Protein_FRM_8_isoform_c_frm_8_mRNA_complete_cds_Source_RefSeq_mRNA_Acc_NM_065271	Ctel_117793	Pfuc_755_1_07660_t1	Drer_087008_Uncharacterized_protein_Source_UniProtKB_TrEMBL_Acc_E7F3G5_CU638740_4	Bsch_g12852	Cint_026746	Smim_8754_AGAP003128_PA_Anopheles_gambiae_str_PEST_gi_333468460_gb_EAU77006_3_4e_58_206	Ctel_26609	Csav_017499	Smar_003248	Smim_63568_AGAP003128_PA_Anopheles_gambiae_str_PEST_gi_333468460_gb_EAU77006_3_7e_41_154	Dpul_28084	Skow_17387m	Drer_090827_Uncharacterized_protein_Source_UniProtKB_TrEMBL_Acc_E7F447_BX088718_4	Mmar_MMa01878	Lgig_111530	Spur_011624_Spur_011624	Bsch_g14381	Cint_026299	Cint_026294	Cint_002884	Cint_004978	Bsch_g69135	Bflo_260788967	Bflo_260804107	Bflo_260794378	Skow_01507m	Skow_27876m	Bflo_260835818	Skow_01575m	Bsch_g52235	Bsch_g52798	Skow_23109m	OcarG_7127	Adig_07812	OcarG_4809	Aque_222227	Aque_222230	Bsch_g17004	Sros_04002T0	Aque_222229	OcarG_5562	Ggal_007772	Acar_00013991	Mmar_MMa29045	Tspi_316972684	Ctel_175436	Pfuc_21126_1_69399_t1	Smar_002080	Mbre_33108	Smim_63556_talin_putative_Ixodes_scapularis_gi_241860659_ref_XP_002416291_1e_06_56_6	Drer_091472_FERM_and_PDZ_domain_containing_1_Source_HGNC_Symbol_Acc_29159_FRMPD1_6_of_6	Bflo_260841767	Ggal_035829	Pfuc_755_1_07659_t1	OcarG_8760
HG_8879	Xtro_063391	Xtro_041288	Xtro_023118	Drer_078108_docking_protein_1a_Source_ZFIN_Acc_ZDB_GENE_080721_2_dok1a	Drer_051935_docking_protein_1b_Source_ZFIN_Acc_ZDB_GENE_040426_2063_dok1b	Acar_00005810	Smar_007353	Znev_01106	Acar_00009122	Dmel_0029944_Dok_Downstream_of_kinase_Source_FlyBase_0029944	Cgig_14378_Docking_protein_1_Source_UniProtKB_TrEMBL_Acc_K1Q7H3	Tcas_270001055	Drer_087271_Uncharacterized_protein_Source_UniProtKB_TrEMBL_Acc_E7FDI4_BX323022_1	Pfuc_2042_1_15688_t1	Hsap_Ensmbl0146094_docking_protein_3_Source_HGNC_Symbol_Acc_24583_DOK3	Drer_075818_docking_protein_2_Source_ZFIN_Acc_ZDB_GENE_080721_4_dok2	Bflo_260834681	Cgig_08545	Drer_086910_Uncharacterized_protein_Source_UniProtKB_TrEMBL_Acc_E7F0T6_CABZ01072950_1	Hsap_Ensmbl0115325_docking_protein_1_62kDa_downstream_of_tyrosine_kinase_1_Source_HGNC_Symbol_Acc_2990_DOK1	Bflo_260826093	Sros_10713T0
HG_19365	Dpul_316262	Dpul_223605	Dpul_316261	Dpul_316259	Dpul_304809	Dpul_306311	Mbre_9461
HG_13877	Bsch_g42453	Spur_026757_Spur_026757	Bflo_260830505	Tadh_52648	Skow_45505m	Cgig_24795_Fimbrin_Source_UniProtKB_TrEMBL_Acc_K1R974	Mbre_35709	Sros_00803T0	Adig_01249	Mley_ML227812a	Sros_11269T0
