# Supplementary material for: Reconstruction of the ancestral metazoan genome reveals an increase in genomic novelty
Source: Nat Commun. 2018 Apr 30;9:1730. doi: 10.1038/s41467-018-04136-5 (PMC5928047; doi:10.1038/s41467-018-04136-5)
Supplement: Supplementary file 13 — Supplementary Data 10 [file 41467_2018_4136_MOESM13_ESM.zip › Node 2/Node 2 Novel annotated genes.out]

HG_33878	
This group of homology does not contain any annotated genome

HG_7011	
Dmel_0032595_CG17996	
Cgig_03621_COX_assembly_mitochondrial_like_protein_Source_UniProtKB_TrEMBL_Acc_K1PYM1	
Cele_017159_F01F1_2_Protein_F01F1_2_F01F1_2_mRNA_complete_cds_Source_RefSeq_mRNA_Acc_NM_065872	
Drer_042996_COX_assembly_mitochondrial_protein_1_homolog_S_cerevisiae_Source_ZFIN_Acc_ZDB_GENE_040426_2626_cmc1	
Smim_2312_PREDICTED_COX_assembly_mitochondrial_protein_homolog_isoform_Apis_mellifera_gi_66552244_ref_XP_625180_1e_39_137	
Sman_061580	
Gsal_4839_cox_assembly_mitochondrial_protein_homolog	

HG_9754	
Hsap_Ensmbl0130783_coiled_coil_domain_containing_62_Source_
HGNC_Symbol_Acc_30723_CCDC62	
Cgig_22365_Coiled_coil_domain_containing_protein_60_Source_UniProtKB_TrEMBL_Acc_K1Q928	
Drer_077445_huntingtin_interacting_protein_1_related_a_Source_ZFIN_Acc_ZDB_GENE_040718_71_hip1ra	
Spur_022329_Ccdc62_1	Spur_003657_Ccdc62	
Nvec_39606_DUF164	

HG_23748	
This group of homology does not contain any annotated genome

HG_65359	
This group of homology does not contain any annotated genome

HG_4475	
Hsap_Ensmbl0173402_dystroglycan_1_dystrophin_associated_glycoprotein_1_Source_
HGNC_Symbol_Acc_2666_DAG1	
Dmel_0034072_Dg_Dystroglycan_Source_FlyBase_0034072	
Cgig_20032_Dystroglycan_Source_UniProtKB_TrEMBL_Acc_K1QS28	
Cele_000961_dgn_1_Protein_DGN_1_dgn_1_mRNA_complete_cds_Source_RefSeq_mRNA_Acc_NM_077425	Cele_018943_dgn_2_Protein_DGN_2_dgn_2_mRNA_complete_cds_Source_RefSeq_mRNA_Acc_NM_075852	Cele_017221_dgn_3_Protein_DGN_3_dgn_3_mRNA_complete_cds_Source_RefSeq_mRNA_Acc_NM_075918	
Drer_016153_dystroglycan_1_Source_ZFIN_Acc_ZDB_GENE_021223_1_dag1	
Spur_028775_Dag1	Spur_010116_DagL	Spur_007757_Spur_007757	
Smim_61547_dystroglycan_putative_Ixodes_scapularis_gi_241842417_ref_XP_002415407_3e_158_494	Smim_22908_Dystroglycan_Acromyrmex_echinatior_gi_332016339_gb_EGI57252_6e_116_398	
Nvec_10615_	Nvec_12028_DAG1	Nvec_10616_	Nvec_54440_P53_tetramer	

HG_20047	
Cele_014179_ZK1010_5_Protein_ZK1010_5_ZK1010_5_mRNA_complete_cds_Source_RefSeq_mRNA_Acc_NM_067297	

HG_13585	
This group of homology does not contain any annotated genome

HG_7640	
Cgig_27209	
Spur_007663_Hypp_1742	

HG_725	
Cgig_23709_L_rhamnose_binding_lectin_CSL3_Source_UniProtKB_TrEMBL_Acc_K1RFT9	Cgig_23710_Rhamnose_binding_lectin_Source_UniProtKB_TrEMBL_Acc_K1RZ18	Cgig_18408_D_galactoside_specific_lectin_Source_UniProtKB_TrEMBL_Acc_K1Q201	Cgig_22783_L_rhamnose_binding_lectin_CSL3_Source_UniProtKB_TrEMBL_Acc_K1R6G9	Cgig_18412_D_galactoside_specific_lectin_Source_UniProtKB_TrEMBL_Acc_K1R2F4	Cgig_21207_L_rhamnose_binding_lectin_CSL3_Source_UniProtKB_TrEMBL_Acc_K1R7V3	Cgig_27161_L_rhamnose_binding_lectin_CSL3_Source_UniProtKB_TrEMBL_Acc_K1QXA7	Cgig_17089_L_rhamnose_binding_lectin_CSL3_Source_UniProtKB_TrEMBL_Acc_K1QNT3	Cgig_02405_D_galactoside_specific_lectin_Source_UniProtKB_TrEMBL_Acc_K1PTX2	Cgig_21415_L_rhamnose_binding_lectin_CSL3_Source_UniProtKB_TrEMBL_Acc_K1RI70	Cgig_23496_Latrophilin_2_Source_UniProtKB_TrEMBL_Acc_K1QC40	
Drer_092498_si_dkeyp_46h3_2_Source_ZFIN_Acc_ZDB_GENE_030131_7351_si_dkeyp_46h3_2	Drer_093704_si_dkeyp_46h3_8_Source_ZFIN_Acc_ZDB_GENE_060503_183_si_dkeyp_46h3_8	Drer_087363_si_dkeyp_46h3_6_Source_ZFIN_Acc_ZDB_GENE_060503_90_si_dkeyp_46h3_6	Drer_086247_zgc_171781_Source_ZFIN_Acc_ZDB_GENE_080305_9_zgc_171781	Drer_088932_si_dkey_240e12_6_Source_ZFIN_Acc_ZDB_GENE_050208_367_si_dkey_240e12_6	Drer_093841_si_ch211_12h2_6_Source_ZFIN_Acc_ZDB_GENE_091117_31_si_ch211_12h2_6	Drer_040574_eva_1_homolog_C_C_elegans_Source_
HGNC_Symbol_Acc_13239_EVA1C_2_of_9	Drer_094478_si_ch1073_75o15_4_Source_ZFIN_Acc_ZDB_GENE_100922_199_si_ch1073_75o15_4	Drer_088713_si_ch211_226h8_14_Source_ZFIN_Acc_ZDB_GENE_050208_470_si_ch211_226h8_14	Drer_088945_Uncharacterized_protein_Source_UniProtKB_TrEMBL_Acc_F1Q576_AL929192_2	Drer_096097_si_dkeyp_98a7_5_Source_ZFIN_Acc_ZDB_GENE_050208_360_si_dkeyp_98a7_5	Drer_088895_si_dkeyp_98a7_7_Source_ZFIN_Acc_ZDB_GENE_050208_520_si_dkeyp_98a7_7	Drer_090929_si_dkeyp_98a7_3_Source_ZFIN_Acc_ZDB_GENE_050208_679_si_dkeyp_98a7_3	Drer_089525_si_ch211_250e5_9_Source_ZFIN_Acc_ZDB_GENE_050208_350_si_ch211_250e5_9	Drer_096159_si_dkeyp_98a7_4_Source_ZFIN_Acc_ZDB_GENE_050208_760_si_dkeyp_98a7_4	Drer_094674_si_dkeyp_98a7_8_Source_ZFIN_Acc_ZDB_GENE_050208_600_si_dkeyp_98a7_8	Drer_088923_si_dkeyp_98a7_10_Source_ZFIN_Acc_ZDB_GENE_050208_527_si_dkeyp_98a7_10	Drer_087860_Uncharacterized_protein_Source_UniProtKB_TrEMBL_Acc_E9QGP7_AL929192_1	Drer_089516_Uncharacterized_protein_Source_UniProtKB_TrEMBL_Acc_E9QCA5_AL929192_3	Drer_087584_si_dkeyp_98a7_9_Source_ZFIN_Acc_ZDB_GENE_050208_680_si_dkeyp_98a7_9	Drer_074538_si_dkey_179j5_5_Source_ZFIN_Acc_ZDB_GENE_070705_320_si_dkey_179j5_5	Drer_089869_eva_1_homolog_C_C_elegans_Source_
HGNC_Symbol_Acc_13239_EVA1C_6_of_9	Drer_042063_si_ch211_145c1_1_Source_ZFIN_Acc_ZDB_GENE_070912_81_si_ch211_145c1_1	Drer_078457_si_ch211_250e5_16_Source_ZFIN_Acc_ZDB_GENE_030131_6052_si_ch211_250e5_16	Drer_094199_si_ch211_226h8_8_Source_ZFIN_Acc_ZDB_GENE_050208_695_si_ch211_226h8_8	Drer_093249_si_ch211_226h8_11_Source_ZFIN_Acc_ZDB_GENE_050208_629_si_ch211_226h8_11	Drer_077097_si_ch211_226h8_6_Source_ZFIN_Acc_ZDB_GENE_050208_456_si_ch211_226h8_6	Drer_070166_eva_1_homolog_C_C_elegans_Source_
HGNC_Symbol_Acc_13239_EVA1C_4_of_9	Drer_086221_si_ch211_226h8_4_Source_ZFIN_Acc_ZDB_GENE_050208_376_si_ch211_226h8_4	Drer_094616_eva_1_homolog_C_C_elegans_Source_
HGNC_Symbol_Acc_13239_EVA1C_8_of_9	Drer_086529_eva_1_homolog_C_C_elegans_Source_
HGNC_Symbol_Acc_13239_EVA1C_5_of_9	Drer_097446_si_ch211_66i15_5_Source_ZFIN_Acc_ZDB_GENE_090313_122_si_ch211_66i15_5	Drer_032156_eva_1_homolog_C_C_elegans_Source_
HGNC_Symbol_Acc_13239_EVA1C_1_of_9	Drer_061121_latrophilin_3_1_Source_ZFIN_Acc_ZDB_GENE_030131_7856_lphn3_1	Drer_087583_si_ch211_226h8_13_Source_ZFIN_Acc_ZDB_GENE_050208_550_si_ch211_226h8_13	Drer_092219_si_ch211_250e5_16_Source_ZFIN_Acc_ZDB_GENE_030131_6052_si_ch211_250e5_16	Drer_092057_eva_1_homolog_C_C_elegans_Source_
HGNC_Symbol_Acc_13239_EVA1C_7_of_9	Drer_095741_DEAD_Asp_Glu_Ala_Asp_box_polypeptide_41_Source_ZFIN_Acc_ZDB_GENE_030131_1927_ddx41	Drer_092702_si_dkeyp_20e4_8_Source_ZFIN_Acc_ZDB_GENE_050208_356_si_dkeyp_20e4_8	
Spur_010313_Gal_lec5	Spur_025414_Gal_lec15	Spur_002005_Gal_lec	Spur_001878_Gal_lec_Tm	Spur_022719_Gal_lec12	Spur_014004_Gal_lec13	Spur_004831_Gal_lec2	Spur_021675_Gal_lec10	Spur_009671_Hypp_1864	Spur_007565_Gal_lec4	Spur_018550_Gal_lec14	Spur_005763_Hypp_1600	Spur_018682_Gal_lec8	Spur_012302_Gal_lec6	Spur_022595_Gal_lec11	Spur_018683_Gal_lec9	
Smim_51147_latrophilin_like_receptor_Tribolium_castaneum_gi_270016377_gb_EFA12823_3e_49_184	Smim_81061_PREDICTED_latrophilin_Cirl_like_Acyrthosiphon_pisum_gi_328700235_ref_XP_001951425_2e_26_112	
Nvec_32702_Gal_Lectin	Nvec_40636_Gal_Lectin	Nvec_21402_Gal_Lectin	Nvec_50238_	Nvec_47571_Gal_Lectin	Nvec_57428_Gal_Lectin	Nvec_25910_Gal_Lectin	Nvec_25909_Gal_Lectin	Nvec_5078_Gal_Lectin	Nvec_30196_Gal_Lectin	Nvec_51770_Gal_Lectin	Nvec_49597_Gal_Lectin	Nvec_39050_Gal_Lectin	Nvec_50239_	Nvec_51771_Gal_Lectin	Nvec_21403_Gal_Lectin	Nvec_21691_Gal_Lectin	Nvec_25911_Gal_Lectin	Nvec_21670_Gal_Lectin	Nvec_56596_Gal_Lectin	Nvec_47555_Gal_Lectin	Nvec_41167_Gal_Lectin	Nvec_20139_	Nvec_30074_PAN	Nvec_3035_PAN	Nvec_34604_	Nvec_25912_	Nvec_56726_	Nvec_50237_	Nvec_54359_	Nvec_21433_	Nvec_45310_	Nvec_28501_	Nvec_26850_	Nvec_38189_	Nvec_6727_	

HG_6492	
Hsap_Ensmbl0135338_Leber_congenital_amaurosis_5_Source_
HGNC_Symbol_Acc_31923_LCA5	Hsap_Ensmbl0157578_Leber_congenital_amaurosis_5_like_Source_
HGNC_Symbol_Acc_1255_LCA5L	
Dmel_0036687_CG6652	
Drer_076153_Leber_congenital_amaurosis_5_Source_ZFIN_Acc_ZDB_GENE_090313_268_lca5	
Spur_015975_Lca5	
Smim_27050_Trafficking_protein_particle_complex_subunit_3_Acromyrmex_echinatior_gi_332031512_gb_EGI70984_6e_05_47_4	
Nvec_52978_	

HG_4799	
Hsap_Ensmbl0157600_transmembrane_protein_164_Source_
HGNC_Symbol_Acc_26217_TMEM164	
Dmel_0033054_CG14591	
Cgig_18086	
Cele_007959_C35C5_10_Protein_C35C5_10_isoform_b_Source_RefSeq_mRNA_Acc_NM_001129643	
Drer_067799_transmembrane_protein_164_Source_
HGNC_Symbol_Acc_26217_TMEM164	
Spur_006967_Tmem164	
Smim_29266_PREDICTED_transmembrane_protein_164_Taeniopygia_guttata_gi_224098101_ref_XP_002197719_2e_85_268	
Sman_146490	
Gsal_13926_transmembrane_protein_164_like	Gsal_13925_transmembrane_protein_164_like	

HG_8848	
Hsap_Ensmbl0179071_coiled_coil_domain_containing_89_Source_
HGNC_Symbol_Acc_26762_CCDC89	
Cgig_08129_Coiled_coil_domain_containing_protein_89_Source_UniProtKB_TrEMBL_Acc_K1QSD1	
Drer_039824_coiled_coil_domain_containing_89_Source_
HGNC_Symbol_Acc_26762_CCDC89	
Spur_003888_Ccdc89	
Nvec_37783_	

HG_2990	
Hsap_Ensmbl0160691_SHC_Src_homology_2_domain_containing_transforming_protein_1_Source_
HGNC_Symbol_Acc_10840_SHC1	Hsap_Ensmbl0148082_SHC_Src_homology_2_domain_containing_transforming_protein_3_Source_
HGNC_Symbol_Acc_18181_SHC3	Hsap_Ensmbl0185634_SHC_Src_homology_2_domain_containing_family_member_4_Source_
HGNC_Symbol_Acc_16743_SHC4	Hsap_Ensmbl0129946_SHC_Src_homology_2_domain_containing_transforming_protein_2_Source_
HGNC_Symbol_Acc_29869_SHC2	
Dmel_0015296_Shc_SHC_adaptor_protein_Source_FlyBase_0015296	
Cgig_04053_SHC_transforming_protein_1_Source_UniProtKB_TrEMBL_Acc_K1QI67	
Drer_057731_SHC_Src_homology_2_domain_containing_transforming_protein_3_Source_
HGNC_Symbol_Acc_18181_SHC3	Drer_075437_SHC_Src_homology_2_domain_containing_transforming_protein_1_Source_ZFIN_Acc_ZDB_GENE_030131_2538_shc1	Drer_062080_SHC_Src_homology_2_domain_containing_transforming_protein_2_Source_ZFIN_Acc_ZDB_GENE_050208_666_shc2	
Spur_020703_Spur_020703	Spur_002474_Shc1_1	Spur_007163_Shc1_2	
Smim_11975_PREDICTED_SHC_transforming_protein_like_isoform_Bombus_terrestris_gi_340721047_ref_XP_003398938_2e_139_418	Smim_50378_shc_transforming_protein_putative_Ixodes_scapularis_gi_241628397_ref_XP_002409973_5e_46_166	Smim_50395_shc_transforming_protein_putative_Pediculus_humanus_corporis_gi_242015724_ref_XP_002428497_2e_35_134	
Sman_196040_Putative_shc_transforming_protein_Source_UniProtKB_TrEMBL_Acc_G4V9L2	
Gsal_13837_shc_transforming_protein_3	

HG_6558	
Hsap_Ensmbl0064115_transmembrane_7_superfamily_member_3_Source_
HGNC_Symbol_Acc_23049_TM7SF3	
Cgig_24547_Transmembrane_7_superfamily_member_3_Source_UniProtKB_TrEMBL_Acc_K1Q8L4	
Drer_093658_transmembrane_7_superfamily_member_3_Source_ZFIN_Acc_ZDB_GENE_030131_1770_tm7sf3	
Spur_007572_Spur_007572	Spur_017804_Tm7sf3	Spur_011758_Spur_011758	
Smim_6685_PREDICTED_transmembrane_7_superfamily_member_3_like_isoform_Pongo_abelii_gi_297691439_ref_XP_002823094_2e_62_222	
Nvec_648_SHQ1	Nvec_30038_	

HG_849	
Cgig_05730_Ferric_chelate_reductase_1_Source_UniProtKB_TrEMBL_Acc_K1QGE3	Cgig_05731_Putative_ferric_chelate_reductase_1_Source_UniProtKB_TrEMBL_Acc_K1PA49	
Cele_019746_M03A1_3_Protein_M03A1_3_M03A1_3_mRNA_complete_cds_Source_RefSeq_mRNA_Acc_NM_062404	Cele_007545_C13B4_1_Protein_C13B4_1_isoform_a_C13B4_1_mRNA_complete_cds_Source_RefSeq_mRNA_Acc_NM_064604	
Spur_017103_Frrs1	
Gsal_4082_ferric_chelate_reductase_1	

HG_1502	
Cgig_25649_Zona_pellucida_sperm_binding_protein_2_Source_UniProtKB_TrEMBL_Acc_K1QWR7	
Drer_089050_CUB_and_zona_pellucida_like_domains_1_Source_
HGNC_Symbol_Acc_17937_CUZD1_3_of_5	Drer_090009_CUB_and_zona_pellucida_like_domains_1_Source_
HGNC_Symbol_Acc_17937_CUZD1_5_of_5	Drer_089599_CUB_and_zona_pellucida_like_domains_1_Source_
HGNC_Symbol_Acc_17937_CUZD1_4_of_5	Drer_059061_CUB_and_zona_pellucida_like_domains_1_Source_
HGNC_Symbol_Acc_17937_CUZD1_2_of_5	
Spur_013342_Pema_Srcr	Spur_005270_Ccp_Zp	Spur_026587_Egf_Zp_4	Spur_002033_Cuzd1	Spur_028280_Spur_028280	Spur_014213_Egf_Zp	Spur_023826_Oit3L_1	Spur_024217_Ccp_Clect_Zp	Spur_008665_Spur_008665	Spur_005829_Spur_005829	Spur_020825_Spur_020825	Spur_022889_Egf_Zp_3	Spur_017288_Cuzd1L_2	Spur_016301_Cuzd1L_1_Putative_uterine_ovary_specific_44_protein_Source_UniProtKB_TrEMBL_Acc_A9LYL8	Spur_027055_Cuzd1L_3	Spur_027056_Spur_027056	Spur_024219_Hypp_2717	Spur_002017_Spur_002017	Spur_003550_Spur_003550	Spur_004040_Spur_004040	Spur_012758_Spur_012758	Spur_001902_Spur_001902	Spur_024454_Zpdcp	Spur_004039_Spur_004039	Spur_009529_Spur_009529	
Nvec_15022_Zona_pellucida	Nvec_2033_	Nvec_14763_Zona_pellucida	Nvec_42084_	Nvec_57009_Zona_pellucida	Nvec_45501_Zona_pellucida	Nvec_31028_	Nvec_2156_DUF1378	Nvec_15434_Zona_pellucida	Nvec_27129_DUF965	Nvec_2714_	Nvec_40656_	Nvec_28484_Zona_pellucida	Nvec_40088_	Nvec_36569_TSP_1	Nvec_41861_YbgT_YccB	Nvec_45277_DUF912	Nvec_43953_	Nvec_42934_	Nvec_51998_	Nvec_51828_	Nvec_18242_	Nvec_15594_	Nvec_10570_	Nvec_7060_	Nvec_22855_	

HG_8399	
Dmel_0033668_CG13188	Dmel_0033667_CG13183	
Cele_007935_C34E11_2_Protein_C34E11_2_isoform_a_Source_RefSeq_mRNA_Acc_NM_001270241	
Spur_000739_Smad5	
Smim_47039_PREDICTED_similar_to_AGAP007416_PA_Tribolium_castaneum_gi_91092632_ref_XP_968634_3e_123_375	Smim_47989_AGAP007416_PA_Anopheles_gambiae_str_PEST_gi_158285695_ref_XP_308422_4_4e_06_49_7	

HG_48593	
Nvec_24238_RecR	

HG_10394	
Dmel_0037014_CG13251	
Cgig_06385_Coiled_coil_domain_containing_protein_66_Source_UniProtKB_TrEMBL_Acc_K1PSR7	
Smim_53720_PREDICTED_similar_to_coiled_coil_domain_containing_66_Taeniopygia_guttata_gi_224066054_ref_XP_002193286_6e_17_94_4	

HG_17259	
This group of homology does not contain any annotated genome

HG_20096	
Nvec_20346_Herpes_UL3	Nvec_46882_	

HG_8132	
Hsap_Ensmbl0215717_transmembrane_protein_167B_Source_
HGNC_Symbol_Acc_30187_TMEM167B	
Cgig_03309	
Cele_010639_K07F5_15_Protein_K07F5_15_isoform_a_K07F5_15_mRNA_complete_cds_Source_RefSeq_mRNA_Acc_NM_069373	
Drer_059400_transmembrane_protein_167B_Source_ZFIN_Acc_ZDB_GENE_040808_17_tmem167b	
Gsal_8355_protein_kish_b_like	

HG_46502	
This group of homology does not contain any annotated genome

HG_57904	
This group of homology does not contain any annotated genome

HG_12495	
Hsap_Ensmbl0150433_transmembrane_protein_218_Source_
HGNC_Symbol_Acc_27344_TMEM218	
Drer_027129_transmembrane_protein_218_Source_ZFIN_Acc_ZDB_GENE_040426_1232_tmem218	

HG_12390	
Hsap_Ensmbl0188811_NHL_repeat_containing_3_Source_
HGNC_Symbol_Acc_33751_NHLRC3	
Drer_088063_NHL_repeat_containing_3_Source_
HGNC_Symbol_Acc_33751_NHLRC3	
Spur_000734_Spur_000734	

HG_8956	
Hsap_Ensmbl0103540_centriolar_coiled_coil_protein_110kDa_Source_
HGNC_Symbol_Acc_24342_CCP110	
Dmel_0031191_Cp110	
Drer_086359_centriolar_coiled_coil_protein_110kDa_Source_
HGNC_Symbol_Acc_24342_CCP110	
Smim_11267_PREDICTED_similar_to_KIAA0419_Taeniopygia_guttata_gi_224070601_ref_XP_002193170_3e_05_50_8	

HG_5065	
Hsap_Ensmbl0132554_regulator_of_G_protein_signaling_22_Source_
HGNC_Symbol_Acc_24499_RGS22	
Cgig_19924_Regulator_of_G_protein_signaling_22_Source_UniProtKB_TrEMBL_Acc_K1PKH6	Cgig_19925_Regulator_of_G_protein_signaling_22_Source_UniProtKB_TrEMBL_Acc_K1PSG0	
Spur_020940_Rgs22	Spur_010149_Spur_010149	Spur_023372_Spur_023372	Spur_023371_Rgs22L_1	
Nvec_2181_RGS	Nvec_11439_	

HG_20639	
This group of homology does not contain any annotated genome

HG_45553	
This group of homology does not contain any annotated genome

HG_10066	
Hsap_Ensmbl0140406_mesoderm_development_candidate_1_Source_
HGNC_Symbol_Acc_13519_MESDC1	
Cgig_06905_Mesoderm_development_candidate_1_Source_UniProtKB_TrEMBL_Acc_K1Q708	
Drer_079017_mesoderm_development_candidate_1_Source_
HGNC_Symbol_Acc_13519_MESDC1	
Spur_009703_Mesdc1	

HG_5870	
Hsap_Ensmbl0262506_chromosome_11_open_reading_frame_57_Source_
HGNC_Symbol_Acc_25569_C11orf57	Hsap_Ensmbl0150776_chromosome_11_open_reading_frame_57_Source_
HGNC_Symbol_Acc_25569_C11orf57	
Drer_016724_chromosome_11_open_reading_frame_57_Source_
HGNC_Symbol_Acc_25569_C15H11orf57	
Spur_015745_Spur_015745	
Smim_66456_uncharacterized_protein_LOC100151767_Rattus_norvegicus_gi_188595725_ref_NP_001120975_2e_06_55_1	
Nvec_33389_	Nvec_45371_	Nvec_26999_	Nvec_25819_	Nvec_51438_	Nvec_2587_	Nvec_23140_	Nvec_23575_	Nvec_2710_	Nvec_26026_Vicilin_N	Nvec_33580_	Nvec_20780_DUF854	Nvec_44819_	

HG_26960	
Cgig_05311	

HG_25775	
This group of homology does not contain any annotated genome

HG_24003	
Nvec_11854_Neuromodulin	Nvec_11853_	Nvec_34463_	

HG_3492	
Hsap_Ensmbl0196743_GM2_ganglioside_activator_Source_
HGNC_Symbol_Acc_4367_GM2A	
Cgig_00408_Ganglioside_GM2_activator_Source_UniProtKB_TrEMBL_Acc_K1QZB5	Cgig_04527_Ganglioside_GM2_activator_Source_UniProtKB_TrEMBL_Acc_K1PHW4	Cgig_18864_Ganglioside_GM2_activator_Source_UniProtKB_TrEMBL_Acc_K1QVY2	Cgig_18863_Ganglioside_GM2_activator_Source_UniProtKB_TrEMBL_Acc_K1QN96	Cgig_12122_Ganglioside_GM2_activator_Source_UniProtKB_TrEMBL_Acc_K1PNX8	Cgig_12121_Ganglioside_GM2_activator_Source_UniProtKB_TrEMBL_Acc_K1PHC8	Cgig_06512	
Drer_088439_GM2_ganglioside_activator_Source_ZFIN_Acc_ZDB_GENE_050417_373_gm2a	Drer_089498_GM2_ganglioside_activator_Source_
HGNC_Symbol_Acc_4367_GM2A_2_of_2	
Spur_013601_Gm2a	Spur_015848_Spur_015848	
Nvec_14245_	Nvec_33593_	Nvec_24689_E1_DerP2_DerF2	Nvec_46580_	

HG_44655	
This group of homology does not contain any annotated genome

HG_5848	
Hsap_Ensmbl0137218_fibroblast_growth_factor_receptor_substrate_3_Source_
HGNC_Symbol_Acc_16970_FRS3	Hsap_Ensmbl0166225_fibroblast_growth_factor_receptor_substrate_2_Source_
HGNC_Symbol_Acc_16971_FRS2	
Dmel_0032042_CG13398	
Cgig_10990_Fibroblast_growth_factor_receptor_substrate_3_Source_UniProtKB_TrEMBL_Acc_K1QRA7	
Cele_018819_rog_1_Protein_ROG_1_isoform_b_rog_1_mRNA_complete_cds_Source_RefSeq_mRNA_Acc_NM_001276728	
Drer_037353_fibroblast_growth_factor_receptor_substrate_2b_Source_ZFIN_Acc_ZDB_GENE_040718_406_frs2b	Drer_078688_fibroblast_growth_factor_receptor_substrate_3_Source_
HGNC_Symbol_Acc_16970_FRS3	Drer_045873_fibroblast_growth_factor_receptor_substrate_2a_Source_ZFIN_Acc_ZDB_GENE_060503_462_frs2a	
Spur_005988_Frs3L	
Smim_74346_Fibroblast_growth_factor_receptor_substrate_Acromyrmex_echinatior_gi_332018155_gb_EGI58761_4e_44_172	Smim_12176_12176	

HG_4618	
Hsap_Ensmbl0089091_double_zinc_ribbon_and_ankyrin_repeat_domains_1_Source_
HGNC_Symbol_Acc_15858_DZANK1	
Cgig_09923_Ankyrin_repeat_containing_protein_C20orf12_like_protein_Source_UniProtKB_TrEMBL_Acc_K1PRM6	
Drer_055787_double_zinc_ribbon_and_ankyrin_repeat_domains_1_Source_ZFIN_Acc_ZDB_GENE_051113_296_dzank1	
Spur_009662_C20orf12L	Spur_023904_Spur_023904	Spur_006671_Spur_006671	Spur_025643_Spur_025643	Spur_009663_C20orf12L_2	Spur_023041_Spur_023041	
Sman_133050	
Nvec_54594_Ank	Nvec_14556_	

HG_13931	
Hsap_Ensmbl0173141_mitochondrial_ribosomal_protein_63_Source_
HGNC_Symbol_Acc_14514_MRP63	
Drer_007285_mitochondrial_ribosomal_protein_63_Source_ZFIN_Acc_ZDB_GENE_040426_1745_mrp63	
Spur_026308_Spur_026308	

HG_47895	
This group of homology does not contain any annotated genome

HG_8111	
Hsap_Ensmbl0116205_transcription_elongation_factor_A_SII_N_terminal_and_central_domain_containing_2_Source_
HGNC_Symbol_Acc_26494_TCEANC2	
Cgig_05390	
Drer_062919_transcription_elongation_factor_A_SII_N_terminal_and_central_domain_containing_2_Source_ZFIN_Acc_ZDB_GENE_070705_486_tceanc2	
Smim_1152_MGC84060_protein_Xenopus_laevis_gi_148236327_ref_NP_001086167_1e_30_120	

HG_6676	
Dmel_0033344_CG8252	
Cgig_14559_A_kinase_anchor_protein_14_Source_UniProtKB_TrEMBL_Acc_K1PKR4	
Spur_011092_Akap14	
Sman_035380	
Gsal_1586_hypothetical_protein_putative_homolog_to_CLF_101321_Clonorchis_sinensis	

HG_532	
Cgig_21656	Cgig_00734	Cgig_05589	Cgig_04391	Cgig_17117	Cgig_16347	Cgig_09653	Cgig_01519	Cgig_15724	Cgig_11449	Cgig_15671	Cgig_06838	Cgig_25252	Cgig_09303	Cgig_10797	Cgig_24939	Cgig_28160	Cgig_15157	Cgig_08460	Cgig_11067	Cgig_22966	Cgig_28263	Cgig_00782	Cgig_05078	Cgig_15068	Cgig_20289	Cgig_24938	Cgig_21061	Cgig_25336	Cgig_23053	Cgig_28262	
Spur_020783_Hypp_992	Spur_015393_Hypp_2210	Spur_014880_Spur_014880	
Nvec_56348_	Nvec_57674_	

HG_46241	
This group of homology does not contain any annotated genome

HG_11966	
This group of homology does not contain any annotated genome

HG_18060	
Cgig_07813	

HG_13042	
Hsap_Ensmbl0165030_nuclear_factor_interleukin_3_regulated_Source_
HGNC_Symbol_Acc_7787_NFIL3	
Drer_042977_nuclear_factor_interleukin_3_regulated_Source_ZFIN_Acc_ZDB_GENE_040822_28_nfil3	Drer_094965_nuclear_factor_interleukin_3_regulated_member_5_Source_ZFIN_Acc_ZDB_GENE_030131_7677_nfil3_5	Drer_043237_nuclear_factor_interleukin_3_regulated_member_2_Source_ZFIN_Acc_ZDB_GENE_110929_1_nfil3_2	
Gsal_12144_hypothetical_protein	

HG_2555	
Hsap_Ensmbl0115355_coiled_coil_domain_containing_88A_Source_
HGNC_Symbol_Acc_25523_CCDC88A	Hsap_Ensmbl0168071_coiled_coil_domain_containing_88B_Source_
HGNC_Symbol_Acc_26757_CCDC88B	Hsap_Ensmbl0015133_coiled_coil_domain_containing_88C_Source_
HGNC_Symbol_Acc_19967_CCDC88C	
Dmel_0035411_Girdin_Girdin_Source_FlyBase_0035411	
Cgig_17099_Protein_Daple_Source_UniProtKB_TrEMBL_Acc_K1QNU5	
Cele_013082_grdn_1_Protein_Y51A2D_15_isoform_a_Y51A2D_15_mRNA_complete_cds_Source_RefSeq_mRNA_Acc_NM_001269887	
Drer_053713_coiled_coil_domain_containing_88C_Source_ZFIN_Acc_ZDB_GENE_100419_3_ccdc88c	Drer_078440_coiled_coil_domain_containing_88Aa_Source_ZFIN_Acc_ZDB_GENE_100701_2_ccdc88aa	Drer_076189_coiled_coil_domain_containing_88B_Source_ZFIN_Acc_ZDB_GENE_080303_31_ccdc88b	Drer_063681_Uncharacterized_protein_Source_UniProtKB_TrEMBL_Acc_F1QMR2_CABZ01113815_1	
Spur_020054_Daple	
Smim_29321_Girdin_putative_Ixodes_scapularis_gi_241701275_ref_XP_002411925_0_0_676	
Sman_148420	Sman_148430	
Gsal_6610_protein_daple	Gsal_1863_protein_daple	
Nvec_24885_HOOK	Nvec_15599_bZIP_1	Nvec_46415_Vicilin_N	Nvec_36910_	

HG_32163	
Cgig_07682	

HG_8398	
Hsap_Ensmbl0170037_centrobin_centrosomal_BRCA2_interacting_protein_Source_
HGNC_Symbol_Acc_29616_CNTROB	
Dmel_0035295_Cnb_Centrobin_Source_FlyBase_0035295	
Cgig_17763_Centrobin_Source_UniProtKB_TrEMBL_Acc_K1RHJ8	
Drer_090801_Uncharacterized_protein_Source_UniProtKB_TrEMBL_Acc_F1QGP0_CABZ01078481_1	
Nvec_19341_	Nvec_6690_CC	

HG_12280	
Smim_7791_ae_binding_protein_aebp2_putative_Pediculus_humanus_corporis_gi_242020893_ref_XP_002430885_2e_10_70_1	
Sman_066430_Ae_1_binding_protein_aebp2_putative_Source_UniProtKB_TrEMBL_Acc_G4LZ07	Sman_158070	
Gsal_4369_isoform_j	

HG_5827	
Hsap_Ensmbl0163617_KIAA1407_Source_
HGNC_Symbol_Acc_29272_KIAA1407	
Dmel_0031496_CG17258	
Cgig_04713	
Drer_027851_zgc_92218_Source_ZFIN_Acc_ZDB_GENE_050102_4_zgc_92218	
Spur_025778_Kiaa1407L	Spur_021214_Hypp_1017	
Sman_155350	
Nvec_56774_DNA_pol_viral_N	

HG_17828	
This group of homology does not contain any annotated genome

HG_7539	
Hsap_Ensmbl0260489_chromosome_9_open_reading_frame_96_Source_
HGNC_Symbol_Acc_28669_C9orf96	Hsap_Ensmbl0198870_chromosome_9_open_reading_frame_96_Source_
HGNC_Symbol_Acc_28669_C9orf96	
Spur_020577_Spur_020577	
Nvec_13702_	Nvec_13704_	

HG_12262	
This group of homology does not contain any annotated genome

HG_30705	
Spur_017024_Kremen1	Spur_014614_Krn1	

HG_10999	
Spur_023874_Hypp_2692	
Nvec_3738_efhand	

HG_4236	
Dmel_0035374_mRpS35_mitochondrial_ribosomal_protein_S35_Source_FlyBase_0035374	
Cele_012697_mrps_35_Protein_MRPS_35_isoform_a_Source_RefSeq_mRNA_Acc_NM_001269908	
Drer_038456_mitochondrial_ribosomal_protein_S35_Source_ZFIN_Acc_ZDB_GENE_050809_131_mrps35	
Spur_022351_Mrps35	
Smim_28903_28S_ribosomal_protein_S35_mitochondrial_Acromyrmex_echinatior_gi_332020396_gb_EGI60816_2e_108_330	
Sman_069910	
Gsal_15015_mitochondrial_ribosomal_protein_s35	
Nvec_49200_GatB	

HG_82902	
This group of homology does not contain any annotated genome

HG_6809	
Cgig_03766_Tumor_necrosis_factor_receptor_superfamily_member_16_Source_UniProtKB_TrEMBL_Acc_K1QIZ8	
Drer_032984_nerve_growth_factor_receptor_b_Source_ZFIN_Acc_ZDB_GENE_070606_2_ngfrb	Drer_088708_nerve_growth_factor_receptor_Source_
HGNC_Symbol_Acc_7809_NGFR_2_of_3	Drer_089223_nerve_growth_factor_receptor_b_Source_ZFIN_Acc_ZDB_GENE_070606_2_ngfrb	Drer_057143_neurotrophin_receptor_associated_death_domain_Source_ZFIN_Acc_ZDB_GENE_030131_2537_nradd	
Spur_025699_P75n_tr	Spur_010230_TnfrsfL1	Spur_024584_Eda2rL2	
Sman_168070_Tumor_necrosis_factor_receptor_related_Source_UniProtKB_TrEMBL_Acc_G4LU89	
Gsal_12625_tumor_necrosis_factor_receptor_superfamily_member_16	
Nvec_12157_	Nvec_23481_Death	

HG_34720	
This group of homology does not contain any annotated genome

HG_5837	
Hsap_Ensmbl0136295_tweety_family_member_3_Source_
HGNC_Symbol_Acc_22222_TTYH3	Hsap_Ensmbl0270420_AC245884_1	Hsap_Ensmbl0141540_tweety_family_member_2_Source_
HGNC_Symbol_Acc_13877_TTYH2	Hsap_Ensmbl0263109_tweety_family_member_1_Source_
HGNC_Symbol_Acc_13476_TTYH1	Hsap_Ensmbl0167614_tweety_family_member_1_Source_
HGNC_Symbol_Acc_13476_TTYH1	Hsap_Ensmbl0262236_tweety_family_member_1_Source_
HGNC_Symbol_Acc_13476_TTYH1	
Dmel_0261444_CG3638	Dmel_0015558_tty_tweety_Source_FlyBase_0015558	
Cgig_28744_Tweety_like_protein_2_Source_UniProtKB_TrEMBL_Acc_K1RAS0	
Drer_016934_tweety_homolog_2_Drosophila_Source_ZFIN_Acc_ZDB_GENE_040718_193_ttyh2	Drer_007678_tweety_homolog_3b_Drosophila_Source_ZFIN_Acc_ZDB_GENE_051120_105_ttyh3b	Drer_010727_tweety_homolog_2_like_Source_ZFIN_Acc_ZDB_GENE_040426_2394_ttyh2l	Drer_076804_tweety_homolog_1_Drosophila_Source_ZFIN_Acc_ZDB_GENE_100922_257_ttyh1	Drer_034473_tweety_homolog_3a_Drosophila_Source_ZFIN_Acc_ZDB_GENE_120508_1_ttyh3a	
Spur_007588_Ttyh2	
Smim_51957_Protein_tweety_Camponotus_floridanus_gi_307168914_gb_EFN61814_2e_98_323	

HG_6124	
Hsap_Ensmbl0151470_chromosome_4_open_reading_frame_33_Source_
HGNC_Symbol_Acc_27025_C4orf33	
Cgig_14785_UPF0462_protein_C4orf33_like_protein_Source_UniProtKB_TrEMBL_Acc_K1QBU5	Cgig_14786_UPF0462_protein_C4orf33_like_protein_Source_UniProtKB_TrEMBL_Acc_K1QXK4	
Drer_017985_chromosome_4_open_reading_frame_33_Source_
HGNC_Symbol_Acc_27025_C1H4orf33	
Spur_001067_Spur_001067	
Smim_21591_PREDICTED_DNA_segment_Chr_3_ERATO_Doi_751_expressed_like_Saccoglossus_kowalevskii_gi_291233326_ref_XP_002736601_5e_62_202	
Nvec_18854_	

HG_7637	
Hsap_Ensmbl0124237_chromosome_20_open_reading_frame_85_Source_
HGNC_Symbol_Acc_16216_C20orf85	
Cgig_10479	
Spur_006391_C20orf85L	
Nvec_44_	

HG_7725	
Hsap_Ensmbl0123144_chromosome_19_open_reading_frame_43_Source_
HGNC_Symbol_Acc_28424_C19orf43	
Dmel_0042132_CG18809	
Drer_087146_chromosome_19_open_reading_frame_43_Source_
HGNC_Symbol_Acc_28424_C3H19orf43	
Smim_71201_uncharacterized_protein_LOC100145043_Xenopus_Silurana_tropicalis_gi_187608375_ref_NP_001120057_4e_21_94_4	

HG_6970	
Hsap_Ensmbl0149926_family_with_sequence_similarity_57_member_B_Source_
HGNC_Symbol_Acc_25295_FAM57B	Hsap_Ensmbl0167695_family_with_sequence_similarity_57_member_A_Source_
HGNC_Symbol_Acc_29646_FAM57A	
Dmel_0028480_CG17841	
Cgig_10177_Protein_FAM57B_Source_UniProtKB_TrEMBL_Acc_K1R9G4	
Drer_074564_family_with_sequence_similarity_57_member_Bb_Source_ZFIN_Acc_ZDB_GENE_110603_2_fam57bb	Drer_026875_family_with_sequence_similarity_57_member_Ba_Source_ZFIN_Acc_ZDB_GENE_030131_2046_fam57ba	
Spur_010278_Spur_010278	Spur_012212_Fam57a	Spur_006148_Spur_006148	Spur_012700_Fam57aL	Spur_005422_Spur_005422	
Nvec_35891_Adeno_E3_CR2	

HG_11346	
Hsap_Ensmbl0177868_coiled_coil_domain_containing_23_Source_
HGNC_Symbol_Acc_29204_CCDC23	
Cgig_28621	
Drer_086898_Coiled_coil_domain_containing_protein_23_ccdc23_mRNA_Source_RefSeq_mRNA_Acc_NM_001202432_CCDC23	
Spur_013753_Hypp_2102	
Nvec_6283_	

HG_4592	
Hsap_Ensmbl0112234_F_box_and_leucine_rich_repeat_protein_4_Source_
HGNC_Symbol_Acc_13601_FBXL4	
Dmel_0030555_Fbxl4_F_box_and_leucine_rich_repeat_gene_4_Source_FlyBase_0030555	
Cgig_15629_F_box_LRR_repeat_protein_4_Source_UniProtKB_TrEMBL_Acc_K1Q8E6	Cgig_19540_F_box_LRR_repeat_protein_4_Source_UniProtKB_TrEMBL_Acc_K1Q094	Cgig_19537_F_box_LRR_repeat_protein_4_Source_UniProtKB_TrEMBL_Acc_K1QT52	
Drer_026941_F_box_and_leucine_rich_repeat_protein_4_Source_ZFIN_Acc_ZDB_GENE_041114_187_fbxl4	
Spur_007841_Fbxl4	
Smim_48761_PREDICTED_f_box_LRR_repeat_protein_4_like_Anolis_carolinensis_gi_327261490_ref_XP_003215563_2e_51_185	Smim_48705_F_box_LRR_repeat_protein_4_Acromyrmex_echinatior_gi_332024065_gb_EGI64282_8e_28_116	
Sman_176090_Fbxl4_putative_Source_UniProtKB_TrEMBL_Acc_G4LV98	
Gsal_8783_f_box_lrr_repeat_protein_4_like	Gsal_12681_f_box_lrr_repeat_protein_4	
Nvec_44541_	

HG_21932	
Cele_000862_cwp_4_Protein_CWP_4_cwp_4_mRNA_complete_cds_Source_RefSeq_mRNA_Acc_NM_071955	

HG_16482	
Cgig_25680_Dihydroorotase_Source_UniProtKB_TrEMBL_Acc_K1RCK9	
Nvec_23951_	Nvec_23823_	

HG_7452	
Hsap_Ensmbl0167196_F_box_protein_22_Source_
HGNC_Symbol_Acc_13593_FBXO22	
Cgig_06881_F_box_only_protein_22_Source_UniProtKB_TrEMBL_Acc_K1PEW7	
Drer_053505_F_box_protein_22_Source_ZFIN_Acc_ZDB_GENE_040724_68_fbxo22	
Spur_010386_Fbxo22	
Smim_77414_PREDICTED_F_box_only_protein_22_Taeniopygia_guttata_gi_224061712_ref_XP_002193931_3e_28_122	
Nvec_8637_3_dmu_9_3_mt	Nvec_13094_	Nvec_47533_	

HG_44645	
This group of homology does not contain any annotated genome

HG_39123	
This group of homology does not contain any annotated genome

HG_479	
Hsap_Ensmbl0174145_KIAA1239_Source_
HGNC_Symbol_Acc_29229_KIAA1239	Hsap_Ensmbl0188039_NACHT_and_WD_repeat_domain_containing_1_Source_
HGNC_Symbol_Acc_27619_NWD1	
Dmel_0038397_CG10185	Dmel_0032798_CG10132	
Cgig_04260_NACHT_and_WD_repeat_domain_containing_protein_1_Source_UniProtKB_TrEMBL_Acc_K1QHX7	Cgig_20501	Cgig_04035_NACHT_and_WD_repeat_domain_containing_protein_1_Source_UniProtKB_TrEMBL_Acc_K1QGH7	Cgig_01524_NACHT_and_WD_repeat_domain_containing_protein_1_Source_UniProtKB_TrEMBL_Acc_K1PUT9	Cgig_25782_NACHT_and_WD_repeat_domain_containing_protein_1_Source_UniProtKB_TrEMBL_Acc_K1QC34	Cgig_22636	Cgig_25124_NACHT_and_WD_repeat_domain_containing_protein_1_Source_UniProtKB_TrEMBL_Acc_K1RXG6	Cgig_14125	Cgig_06455	Cgig_26127	Cgig_18353	Cgig_07142_NACHT_and_WD_repeat_domain_containing_protein_1_Source_UniProtKB_TrEMBL_Acc_K1PEH6	Cgig_26085_NACHT_and_WD_repeat_domain_containing_protein_1_Source_UniProtKB_TrEMBL_Acc_K1R2Y9	Cgig_20275_NACHT_and_WD_repeat_domain_containing_protein_1_Source_UniProtKB_TrEMBL_Acc_K1QIT8	Cgig_27727_Ribosome_biogenesis_protein_BOP1_like_protein_Source_UniProtKB_TrEMBL_Acc_K1PVS5	Cgig_12795	
Cele_020254_T05C3_2_Protein_T05C3_2_T05C3_2_mRNA_complete_cds_Source_RefSeq_mRNA_Acc_NM_072050	
Drer_096860_NACHT_and_WD_repeat_domain_containing_1_Source_ZFIN_Acc_ZDB_GENE_071116_8_nwd1	Drer_076110_NACHT_and_WD_repeat_domain_containing_1_Source_ZFIN_Acc_ZDB_GENE_071116_8_nwd1	Drer_077162_Uncharacterized_protein_Source_UniProtKB_TrEMBL_Acc_E7EZX4_AL935029_1	Drer_088656_Uncharacterized_protein_Source_UniProtKB_TrEMBL_Acc_E7EZ50_CR352328_3	Drer_077255_Uncharacterized_protein_Source_UniProtKB_TrEMBL_Acc_F1QZ13_CU570791_1	
Spur_005580_Kiaa1239	Spur_017702_Spur_017702	Spur_017701_Nwd1	Spur_020912_Hypp_2530	Spur_008601_Hypp_1798	Spur_020313_Spur_020313	Spur_022787_Nwd1_4	Spur_018809_Nwd1_3	Spur_013480_Spur_013480	Spur_013478_Nwd1_2	Spur_009781_Nwd1_1	Spur_011581_Hypp_72	Spur_008820_Hypp_37	
Smim_42549_PREDICTED_Suppressor_Enhancer_of_Lin_12_family_member_sel_10_like_Saccoglossus_kowalevskii_gi_291243850_ref_XP_002741813_3e_75_281	Smim_57716_PREDICTED_AGAP011163_PA_like_Saccoglossus_kowalevskii_gi_291243848_ref_XP_002741812_4e_22_105	Smim_82754_PREDICTED_similar_to_LOC284434_protein_partial_Strongylocentrotus_purpuratus_gi_115918772_ref_XP_786038_2e_21_102	Smim_82755_PREDICTED_leucine_rich_repeat_and_WD_repeat_containing_protein_KIAA1239_like_Bombus_terrestris_gi_340724364_ref_XP_003400552_2e_23_107	Smim_42543_AGAP007763_PA_Anopheles_gambiae_str_PEST_gi_119112672_ref_XP_317752_3_2e_86_267	Smim_59040_AGAP007763_PA_Anopheles_gambiae_str_PEST_gi_119112672_ref_XP_317752_3_2e_26_116	Smim_5496_Uncharacterized_WD_repeat_containing_protein_alr3466_Acromyrmex_echinatior_gi_332025516_gb_EGI65679_8e_23_102	Smim_59038_PREDICTED_Suppressor_Enhancer_of_Lin_12_family_member_sel_10_like_Saccoglossus_kowalevskii_gi_291243850_ref_XP_002741813_7e_04_44_7	Smim_57712_conserved_hypothetical_protein_Ixodes_scapularis_gi_241694822_ref_XP_002413010_9e_13_73_2	Smim_82753_82753	
Sman_145280	
Gsal_755_nacht_and_wd_repeat_domain_containing_protein_1	Gsal_757_leucine_rich_repeat_and_wd_repeat_containing_protein_kiaa1239_like	Gsal_756_leucine_rich_repeat_and_wd_repeat_containing_protein_kiaa1239_like	
Nvec_36694_	Nvec_8210_	Nvec_40167_	Nvec_36774_	Nvec_49189_	Nvec_6819_zf_CCHC	Nvec_51198_	Nvec_40168_	Nvec_45927_WD40	Nvec_35854_NACHT	Nvec_36772_WD40	Nvec_5616_	Nvec_28637_	Nvec_1000_	Nvec_22905_	Nvec_15480_	Nvec_20743_Extensin_2	Nvec_50551_Extensin_2	Nvec_48612_	Nvec_14840_	Nvec_20395_Extensin_2	Nvec_37346_Extensin_2	Nvec_1703_Extensin_2	Nvec_51168_Extensin_2	Nvec_32103_	Nvec_43492_Extensin_2	Nvec_8824_	Nvec_41722_Extensin_2	Nvec_47196_Extensin_2	Nvec_20235_	Nvec_46620_	Nvec_31849_	Nvec_51054_	Nvec_8044_	Nvec_3133_	Nvec_55656_	Nvec_47471_WD40	Nvec_9886_WD40	

HG_29065	
This group of homology does not contain any annotated genome

HG_24352	
Nvec_32538_	

HG_14801	
Nvec_53611_Homeobox	Nvec_56842_	Nvec_18457_GPW_gp25	Nvec_34081_	Nvec_30034_Metallothio	Nvec_6971_	

HG_6980	
Hsap_Ensmbl0139620_KAT8_regulatory_NSL_complex_subunit_2_Source_
HGNC_Symbol_Acc_26024_KANSL2	
Dmel_0039710_dgt1_dim_gamma_tubulin_1_Source_FlyBase_0039710	
Cgig_23809	
Drer_056318_KAT8_regulatory_NSL_complex_subunit_2_Source_ZFIN_Acc_ZDB_GENE_041010_67_kansl2	
Spur_004393_Spur_004393	
Smim_42329_PREDICTED_similar_to_CG18041_CG18041_PA_Tribolium_castaneum_gi_91086455_ref_XP_969418_2e_08_60_5	

HG_69372	
This group of homology does not contain any annotated genome

HG_1226	
Hsap_Ensmbl0158966_cache_domain_containing_1_Source_
HGNC_Symbol_Acc_29314_CACHD1	
Dmel_0034498_CG16868	
Cgig_03954_VWFA_and_cache_domain_containing_protein_1_Source_UniProtKB_TrEMBL_Acc_K1PC63	Cgig_13334_VWFA_and_cache_domain_containing_protein_1_Source_UniProtKB_TrEMBL_Acc_K1PWA5	Cgig_08527_VWFA_and_cache_domain_containing_protein_1_Source_UniProtKB_TrEMBL_Acc_K1Q7N4	Cgig_15774_VWFA_and_cache_domain_containing_protein_1_Source_UniProtKB_TrEMBL_Acc_K1QXZ7	Cgig_13134_VWFA_and_cache_domain_containing_protein_1_Source_UniProtKB_TrEMBL_Acc_K1Q5Q0	Cgig_25572_VWFA_and_cache_domain_containing_protein_1_Source_UniProtKB_TrEMBL_Acc_K1RTR7	Cgig_04749_VWFA_and_cache_domain_containing_protein_1_Source_UniProtKB_TrEMBL_Acc_K1RDU8	Cgig_25569_VWFA_and_cache_domain_containing_protein_1_Source_UniProtKB_TrEMBL_Acc_K1QWF9	Cgig_25571_VWFA_and_cache_domain_containing_protein_1_Source_UniProtKB_TrEMBL_Acc_K1R9X5	Cgig_20741_VWFA_and_cache_domain_containing_protein_1_Source_UniProtKB_TrEMBL_Acc_K1QAK2	Cgig_14167_VWFA_and_cache_domain_containing_protein_1_Source_UniProtKB_TrEMBL_Acc_K1QK79	Cgig_25570_VWFA_and_cache_domain_containing_protein_1_Source_UniProtKB_TrEMBL_Acc_K1R3D7	Cgig_03952	Cgig_25568	Cgig_03956_VWFA_and_cache_domain_containing_protein_1_Source_UniProtKB_TrEMBL_Acc_K1PRF9	
Drer_061590_cache_domain_containing_1_Source_ZFIN_Acc_ZDB_GENE_100819_3_cachd1	
Spur_023928_Cca2dB	Spur_013656_Cachd1	
Smim_12240_CACHD1_protein_Homo_sapiens_gi_71297498_gb_AAH39301_8e_166_506	Smim_12245_PREDICTED_VWFA_and_cache_domain_containing_protein_like_Anolis_carolinensis_gi_327270810_ref_XP_003220181_1e_16_85_5	Smim_12234_PREDICTED_calcium_channel_voltage_dependent_alpha2_delta_subunit_3_like_Saccoglossus_kowalevskii_gi_291244347_ref_XP_002742061_5e_57_208	Smim_12243_PREDICTED_similar_to_dihydropyridine_sensitive_l_type_calcium_channel_Tribolium_castaneum_gi_91094777_ref_XP_968102_8e_06_49_7	Smim_12246_cache_domain_containing_Mus_musculus_gi_123257822_emb_CAM22543_1e_05_52_4	
Nvec_54257_Cache	Nvec_34994_PI3K_rbd	Nvec_56768_VWA	Nvec_47117_	Nvec_38846_Cache	Nvec_36378_PI3K_rbd	Nvec_28675_	Nvec_34353_DUF1127	Nvec_59418_	Nvec_2354_GRP	Nvec_20516_	Nvec_38845_	Nvec_45606_	

HG_14309	
This group of homology does not contain any annotated genome

HG_48642	
This group of homology does not contain any annotated genome

HG_3372	
Hsap_Ensmbl0052841_tetratricopeptide_repeat_domain_17_Source_
HGNC_Symbol_Acc_25596_TTC17	
Dmel_0029713_CG11436	
Cgig_26556_Tetratricopeptide_repeat_protein_17_Source_UniProtKB_TrEMBL_Acc_K1S1I1	
Cele_020553_T19A5_1_Protein_T19A5_1_T19A5_1_mRNA_complete_cds_Source_RefSeq_mRNA_Acc_NM_072911	
Drer_044812_Uncharacterized_protein_Source_UniProtKB_TrEMBL_Acc_E7F211_TTC17	
Spur_004998_Ttc17	
Smim_29093_PREDICTED_tetratricopeptide_repeat_protein_17_Xenopus_Silurana_tropicalis_gi_301615754_ref_XP_002937343_1e_104_345	
Nvec_6215_	Nvec_9081_	

HG_7421	
Hsap_Ensmbl0157734_sorting_nexin_22_Source_
HGNC_Symbol_Acc_16315_SNX22	Hsap_Ensmbl0064652_sorting_nexin_24_Source_
HGNC_Symbol_Acc_21533_SNX24	
Cgig_13035_Sorting_nexin_24_Source_UniProtKB_TrEMBL_Acc_K1PWQ0	
Drer_053527_sorting_nexin_24_Source_ZFIN_Acc_ZDB_GENE_050913_45_snx24	Drer_053204_sorting_nexin_22_Source_ZFIN_Acc_ZDB_GENE_060825_154_snx22	
Spur_020462_Spur_020462	
Smim_66245_sorting_nexin_24_putative_Ixodes_scapularis_gi_242001896_ref_XP_002435591_1e_30_115	
Nvec_34770_	

HG_38584	
This group of homology does not contain any annotated genome

HG_5945	
Hsap_Ensmbl0139437_trichoplein_keratin_filament_binding_Source_
HGNC_Symbol_Acc_28135_TCHP	
Drer_035605_trichoplein_keratin_filament_binding_Source_ZFIN_Acc_ZDB_GENE_060421_3368_tchp	
Spur_009028_Tchp	Spur_024159_Spur_024159	
Smim_49964_trichoplein_keratin_filament_binding_isoform_CRA_a_Mus_musculus_gi_148687953_gb_EDL19900_2e_11_72_4	
Sman_180580_Putative_meiosis_specific_nuclear_structural_protein_1_Source_UniProtKB_TrEMBL_Acc_G4VE50	
Nvec_13878_Vicilin_N	Nvec_15076_	

HG_16733	
Nvec_12626_	

HG_4715	
Hsap_Ensmbl0189056_reelin_Source_
HGNC_Symbol_Acc_9957_RELN	
Cgig_10439_Reelin_Source_UniProtKB_TrEMBL_Acc_K1PII9	Cgig_05629_Reelin_Source_UniProtKB_TrEMBL_Acc_K1QNF9	Cgig_09586_Reelin_Source_UniProtKB_TrEMBL_Acc_K1PCE9	
Drer_038188_reelin_Source_
HGNC_Symbol_Acc_9957_RELN_1_of_4	Drer_077935_reelin_like_Source_ZFIN_Acc_ZDB_GENE_040427_1_relnl	Drer_086526_Uncharacterized_protein_Source_UniProtKB_TrEMBL_Acc_E7EXW3_CABZ01102518_1	Drer_074198_Uncharacterized_protein_Source_UniProtKB_TrEMBL_Acc_E7F0D7_CABZ01102516_1	
Spur_008268_Reelin1	Spur_023409_Reelin2	Spur_008733_Reelin3	Spur_013071_ReelinL	Spur_001764_Spur_001764	
Smim_63281_AC006316_unknown_Homo_sapiens_gi_4760438_gb_AAD29127_AC006316_6e_157_506	Smim_47190_PREDICTED_reelin_Taeniopygia_guttata_gi_224093043_ref_XP_002188473_2e_159_516	Smim_63274_PREDICTED_similar_to_Human_Reelin_partial_Strongylocentrotus_purpuratus_gi_115923520_ref_XP_784287_0_0_613	Smim_63275_reelin_partial_Lacerta_viridis_gi_3641361_gb_AAC36362_1e_81_261	Smim_47203_PREDICTED_similar_to_reelin_Strongylocentrotus_purpuratus_gi_72179335_ref_XP_798955_1e_52_184	Smim_47195_PREDICTED_similar_to_reelin_partial_Strongylocentrotus_purpuratus_gi_72179337_ref_XP_798958_3e_13_71_6	

HG_8161	
Hsap_Ensmbl0213977_Tax1_human_T_cell_leukemia_virus_type_I_binding_protein_3_Source_
HGNC_Symbol_Acc_30684_TAX1BP3	
Dmel_0035148_CG3402	
Cele_016678_C45G9_7_Protein_C45G9_7_C45G9_7_mRNA_complete_cds_Source_RefSeq_mRNA_Acc_NM_065670	
Drer_059177_Tax1_human_T_cell_leukemia_virus_type_I_binding_protein_3_Source_ZFIN_Acc_ZDB_GENE_040426_2830_tax1bp3	
Spur_027941_Spur_027941	
Smim_7269_PREDICTED_protein_lap1_like_Apis_mellifera_gi_328786949_ref_XP_393738_4_3e_24_118	Smim_40849_PREDICTED_uncharacterized_protein_C45G9_7_like_Acyrthosiphon_pisum_gi_328705816_ref_XP_001950107_8e_65_202	
Nvec_42356_PDZ	

HG_7704	
Hsap_Ensmbl0127415_iduronidase_alpha_L_Source_
HGNC_Symbol_Acc_5391_IDUA	
Dmel_0032343_CG6201	
Cgig_22143_Alpha_L_iduronidase_Source_UniProtKB_TrEMBL_Acc_K1QX29	
Drer_062904_iduronidase_alpha_L_Source_ZFIN_Acc_ZDB_GENE_060526_29_idua	
Spur_003078_Idua	
Smim_40502_PREDICTED_similar_to_alpha_L_iduronidase_Strongylocentrotus_purpuratus_gi_115717752_ref_XP_796813_2e_78_255	Smim_40504_PREDICTED_alpha_L_iduronidase_Danio_rerio_gi_326667621_ref_XP_001923689_3_9e_10_62_8	
Nvec_54333_Glyco_hydro_39	

HG_44389	
This group of homology does not contain any annotated genome

HG_41910	
This group of homology does not contain any annotated genome

HG_16013	
Nvec_55367_Granulin	Nvec_7500_	

HG_12357	
Cgig_23378	
Nvec_53811_Mab_21	Nvec_6743_Mab_21	

HG_6695	
Hsap_Ensmbl0089127_2_5_oligoadenylate_synthetase_1_40_46kDa_Source_
HGNC_Symbol_Acc_8086_OAS1	Hsap_Ensmbl0135114_2_5_oligoadenylate_synthetase_like_Source_
HGNC_Symbol_Acc_8090_OASL	Hsap_Ensmbl0111331_2_5_oligoadenylate_synthetase_3_100kDa_Source_
HGNC_Symbol_Acc_8088_OAS3	
Cgig_17356_2_5_oligoadenylate_synthetase_3_Source_UniProtKB_TrEMBL_Acc_K1PY97	Cgig_04067_2_5_oligoadenylate_synthetase_3_Source_UniProtKB_TrEMBL_Acc_K1PXW6	
Nvec_28544_	

HG_6613	
Dmel_0031702_fusl_fuseless_Source_FlyBase_0031702	
Cgig_11410	
Gsal_15223_uncharacterized_protein_loc100874743	
Nvec_33931_NADH5_C	

HG_9772	
Hsap_Ensmbl0250317_small_integral_membrane_protein_20_Source_
HGNC_Symbol_Acc_37260_SMIM20	
Dmel_0085271_CG34242	
Cele_011641_T09A5_15_Protein_T09A5_15_T09A5_15_mRNA_complete_cds_Source_RefSeq_mRNA_Acc_NM_001027160	
Drer_087729_small_integral_membrane_protein_20_Source_
HGNC_Symbol_Acc_37260_SMIM20	
Smim_41079_AGAP011825_PA_Anopheles_gambiae_str_PEST_gi_158300882_ref_XP_001689283_9e_20_85_1	Drer_087729_small_integral_membrane_protein_20_Source_
HGNC_Symbol_Acc_37260_SMIM20	Hsap_Ensmbl0250317_small_integral_membrane_protein_20_Source_
HGNC_Symbol_Acc_37260_SMIM20	

HG_36255	
This group of homology does not contain any annotated genome

HG_19117	
This group of homology does not contain any annotated genome

HG_12918	
Cgig_14113	

HG_12475	
Spur_000215_Spur_000215	
Nvec_42361_	

HG_13186	
Hsap_Ensmbl0167014_chromosome_15_open_reading_frame_43_Source_
HGNC_Symbol_Acc_28520_C15orf43	
Drer_039477_chromosome_15_open_reading_frame_43_Source_
HGNC_Symbol_Acc_28520_C7H15orf43	
Spur_022231_Spur_022231	

HG_7265	
Hsap_Ensmbl0100890_KIAA0391_Source_
HGNC_Symbol_Acc_19958_KIAA0391	
Dmel_0029858_CG15896	
Drer_075057_si_dkeyp_33b5_4_Source_ZFIN_Acc_ZDB_GENE_100618_4_si_dkeyp_33b5_4	
Spur_022262_Kiaa0391L	
Smim_7046_AGAP001968_PA_Anopheles_gambiae_str_PEST_gi_333469850_gb_EAA01143_5_8e_57_207	
Nvec_42553_VLPT	

HG_39254	
This group of homology does not contain any annotated genome

HG_1875	
Hsap_Ensmbl0145675_phosphoinositide_3_kinase_regulatory_subunit_1_alpha_Source_
HGNC_Symbol_Acc_8979_PIK3R1	Hsap_Ensmbl0117461_phosphoinositide_3_kinase_regulatory_subunit_3_gamma_Source_
HGNC_Symbol_Acc_8981_PIK3R3	Hsap_Ensmbl0105647_phosphoinositide_3_kinase_regulatory_subunit_2_beta_Source_
HGNC_Symbol_Acc_8980_PIK3R2	
Dmel_0020622_Pi3K21B_Pi3K21B_Source_FlyBase_0020622	
Cgig_26383_Phosphatidylinositol_3_kinase_regulatory_subunit_alpha_Source_UniProtKB_TrEMBL_Acc_K1QRS6	
Cele_000001_aap_1_Protein_AAP_1_aap_1_mRNA_complete_cds_Source_RefSeq_mRNA_Acc_NM_059121	
Drer_018060_phosphoinositide_3_kinase_regulatory_subunit_polypeptide_2_Source_ZFIN_Acc_ZDB_GENE_040309_1_pik3r2	Drer_038524_phosphoinositide_3_kinase_regulatory_subunit_1_p85_alpha_Source_ZFIN_Acc_ZDB_GENE_030131_1280_pik3r1	Drer_071219_phosphoinositide_3_kinase_regulatory_subunit_3a_gamma_Source_ZFIN_Acc_ZDB_GENE_040426_1978_pik3r3a	Drer_034409_phosphoinositide_3_kinase_regulatory_subunit_3b_gamma_Source_ZFIN_Acc_ZDB_GENE_040426_743_pik3r3b	
Spur_014071_Chn2l	Spur_000206_Pik3r1	Spur_025252_Pik3r1_1	
Smim_10480_Phosphatidylinositol_3_kinase_regulatory_subunit_alpha_Harpegnathos_saltator_gi_307211841_gb_EFN87788_1e_148_454	Smim_35256_Phosphatidylinositol_3_kinase_regulatory_subunit_alpha_Camponotus_floridanus_gi_307172412_gb_EFN63874_0_0_790	Smim_43360_Pik3r2_protein_Danio_rerio_gi_190338110_gb_AAI62760_3e_13_75_5	Smim_46273_Phosphatidylinositol_3_kinase_regulatory_subunit_alpha_Acromyrmex_echinatior_gi_332018851_gb_EGI59407_9e_36_139	Smim_10477_10477	
Gsal_607_phosphatidylinositol_3_kinase_regulatory_subunit_alpha	Gsal_609_phosphatidylinositol_3_kinase_regulatory_subunit_beta	

HG_36237	
This group of homology does not contain any annotated genome

HG_24998	
This group of homology does not contain any annotated genome

HG_19130	
This group of homology does not contain any annotated genome

HG_751	
Hsap_Ensmbl0134940_acrosomal_vesicle_protein_1_Source_
HGNC_Symbol_Acc_127_ACRV1	
Dmel_0085446_CG34417	
Spur_012664_Spur_012664	Spur_024156_Lrrc15L	Spur_001353_Dmbt1L_6	Spur_001173_Hypp_1309	Spur_026599_Spur_026599	Spur_020570_Z428	Spur_027582_Siatf	Spur_015554_TyrL_1	Spur_021116_Hypp_2538	Spur_006152_Spur_006152	Spur_011935_Hps4L	Spur_016577_Hypp_2265	Spur_015225_Hypp_2200	Spur_008144_Spur_008144	Spur_021490_Spur_021490	Spur_015559_Spur_015559	Spur_022733_Hypp_2626	Spur_005532_Spur_005532	Spur_024832_Spur_024832	Spur_000358_Hypp_1251	Spur_001523_Spur_001523	Spur_020914_Spur_020914	Spur_008696_Spur_008696	Spur_016510_Spur_016510	Spur_007910_Spur_007910	Spur_021614_Spur_021614	Spur_016619_Spur_016619	Spur_001103_Spur_001103	Spur_000618_Spur_000618	Spur_026393_Spur_026393	Spur_028551_Spur_028551	Spur_013867_Spur_013867	Spur_012555_Spur_012555	Spur_026659_Spur_026659	Spur_025919_Spur_025919	Spur_009966_Spur_009966	Spur_014239_Spur_014239	Spur_023406_Spur_023406	Spur_021410_Spur_021410	Spur_028065_Spur_028065	Spur_024527_Spur_024527	Spur_011193_Spur_011193	Spur_012454_Spur_012454	Spur_022829_Spur_022829	Spur_025172_Spur_025172	Spur_020207_Spur_020207	Spur_011417_Spur_011417	Spur_014466_Spur_014466	Spur_001473_Spur_001473	Spur_026536_Spur_026536	Spur_014093_Spur_014093	Spur_023724_Spur_023724	Spur_011972_Spur_011972	Spur_000549_Spur_000549	Spur_013731_Spur_013731	Spur_003826_Spur_003826	Spur_006224_Spur_006224	Spur_016238_Spur_016238	Spur_006101_Spur_006101	Spur_020336_Spur_020336	Spur_010996_Spur_010996	Spur_004031_2_Spur_004031_2	Spur_005459_Spur_005459	Spur_008428_Spur_008428	Spur_024850_Spur_024850	Spur_001112_Spur_001112	Spur_023716_Spur_023716	Spur_024707_Spur_024707	Spur_018504_Spur_018504	Spur_023954_Spur_023954	Spur_005733_Spur_005733	Spur_015752_Spur_015752	Spur_000822_Spur_000822	Spur_009339_Spur_009339	Spur_026919_Spur_026919	Spur_006722_Spur_006722	Spur_006675_Spur_006675	Spur_027488_Spur_027488	Spur_020446_Spur_020446	Spur_022083_Spur_022083	Spur_017232_Spur_017232	Spur_000949_Spur_000949	Spur_020146_Spur_020146	Spur_007520_Spur_007520	Spur_011746_Spur_011746	Spur_020473_Spur_020473	Spur_028254_Spur_028254	Spur_005450_Spur_005450	Spur_001422_Spur_001422	Spur_010601_Spur_010601	Spur_012232_Spur_012232	Spur_026734_Spur_026734	Spur_018455_Spur_018455	Spur_011945_Spur_011945	Spur_017795_Spur_017795	Spur_021940_Spur_021940	Spur_028729_Spur_028729	Spur_008169_Spur_008169	Spur_005067_Spur_005067	Spur_017962_Spur_017962	Spur_012967_Spur_012967	Spur_028459_Spur_028459	Spur_003933_Spur_003933	Spur_025736_Spur_025736	Spur_005213_Spur_005213	Spur_028090_Spur_028090	Spur_023251_Hypp_2661	Spur_018276_Hypp_3038	Spur_024170_Spur_024170	Spur_005214_Spur_005214	Spur_003560_Spur_003560	Spur_000272_Spur_000272	Spur_004290_Spur_004290	Spur_005748_Spur_005748	Spur_011864_Spur_011864	Spur_008483_Spur_008483	Spur_016398_Spur_016398	Spur_009502_Spur_009502	Spur_024710_Spur_024710	Spur_018427_Spur_018427	Spur_006745_Spur_006745	Spur_003226_Spur_003226	Spur_004044_Hypp_1494	Spur_008515_Spur_008515	Spur_026883_Spur_026883	Spur_025753_Spur_025753	Spur_002200_Spur_002200	Spur_027706_Spur_027706	Spur_011048_Spur_011048	Spur_023119_Spur_023119	Spur_010155_Spur_010155	Spur_008536_Spur_008536	Spur_010843_Spur_010843	Spur_017525_Spur_017525	Spur_004332_Spur_004332	Spur_003787_Spur_003787	Spur_001992_Spur_001992	Spur_018610_Spur_018610	Spur_022826_Spur_022826	Spur_014502_Spur_014502	Spur_004650_Spur_004650	Spur_006477_Spur_006477	Spur_004066_Spur_004066	Spur_019215_Spur_019215	Spur_008539_Spur_008539	Spur_025464_Spur_025464	Spur_019943_Spur_019943	Spur_010334_Spur_010334	Spur_013925_Spur_013925	Spur_014048_Spur_014048	Spur_015739_Spur_015739	Spur_023625_Spur_023625	Spur_022291_Spur_022291	Spur_016129_Spur_016129	Spur_026719_Spur_026719	Spur_022199_Spur_022199	Spur_000855_Spur_000855	Spur_020514_Spur_020514	Spur_005971_Spur_005971	Spur_000103_Acrv1L	Spur_027299_Spur_027299	Spur_010132_Spur_010132	Spur_024831_Spur_024831	Spur_018913_Spur_018913	Spur_007229_Spur_007229	Spur_020007_Spur_020007	Spur_005065_Spur_005065	Spur_015020_Spur_015020	Spur_009385_Spur_009385	Spur_010860_Spur_010860	Spur_012791_Spur_012791	Spur_015747_Spur_015747	Spur_014991_Spur_014991	Spur_008695_Spur_008695	Spur_028568_Spur_028568	Spur_027534_Spur_027534	Spur_003622_Spur_003622	Spur_019757_Spur_019757	Spur_010911_Spur_010911	Spur_001474_Spur_001474	Spur_026596_Spur_026596	Spur_012924_Spur_012924	Spur_006467_Spur_006467	Spur_008548_Spur_008548	Spur_010063_Spur_010063	Spur_016851_Spur_016851	Spur_022938_Spur_022938	Spur_024017_Spur_024017	Spur_003005_Spur_003005	Spur_028509_Spur_028509	Spur_009589_Spur_009589	Spur_017668_Spur_017668	Spur_020651_Spur_020651	Spur_010358_Spur_010358	Spur_002204_Spur_002204	Spur_022785_Spur_022785	Spur_019754_Spur_019754	Spur_013908_Spur_013908	Spur_025757_Hypp_1156	Spur_000274_Spur_000274	
Smim_52712_dumpy_Drosophila_melanogaster_gi_221472639_ref_NP_787974_4_8e_14_86_3	
Nvec_22904_Pentapeptide_2	Nvec_19902_	

HG_49197	
This group of homology does not contain any annotated genome

HG_26297	
This group of homology does not contain any annotated genome

HG_20327	
Spur_021880_Hypp_2582	

HG_12849	
Hsap_Ensmbl0257949_TEN1_CST_complex_subunit_Source_
HGNC_Symbol_Acc_37242_TEN1	
Cgig_18420	
Drer_097346_TEN1_CST_complex_subunit_Source_
HGNC_Symbol_Acc_37242_TEN1	
Spur_024403_Spur_024403	

HG_6988	
Hsap_Ensmbl0161835_GRP1_general_receptor_for_phosphoinositides_1_associated_scaffold_protein_Source_
HGNC_Symbol_Acc_18707_GRASP	
Dmel_0035676_CG6619	
Cgig_25244_General_receptor_for_phosphoinositides_1_associated_scaffold_protein_Source_UniProtKB_TrEMBL_Acc_K1RED9	
Cele_009272_gras_1_Protein_GRAS_1_gras_1_mRNA_complete_cds_Source_RefSeq_mRNA_Acc_NM_059763	
Drer_061717_Uncharacterized_protein_Source_UniProtKB_TrEMBL_Acc_E7F4K6_CABZ01075242_1	Drer_000588_GRP1_general_receptor_for_phosphoinositides_1_associated_scaffold_protein_Source_ZFIN_Acc_ZDB_GENE_060312_30_grasp	Drer_097743_si_dkey_276j7_2_Source_ZFIN_Acc_ZDB_GENE_131127_420_si_dkey_276j7_2	
Spur_014822_Spur_014822	
Nvec_12386_	

HG_4028	
Cgig_11270_Ectoine_hydroxylase_Source_UniProtKB_TrEMBL_Acc_K1RLK4	Cgig_11271_Ectoine_hydroxylase_Source_UniProtKB_TrEMBL_Acc_K1S505	Cgig_16928_Ectoine_hydroxylase_Source_UniProtKB_TrEMBL_Acc_K1QT28	Cgig_01845	Cgig_10868_Ectoine_hydroxylase_Source_UniProtKB_TrEMBL_Acc_K1PBB6	Cgig_01846_Ectoine_hydroxylase_Source_UniProtKB_TrEMBL_Acc_K1QFP9	Cgig_00472_Ectoine_hydroxylase_Source_UniProtKB_TrEMBL_Acc_K1Q3M8	
Spur_019723_Dioxg	Spur_011522_Spur_011522	

HG_10028	
Cgig_25331	

HG_22582	
Cele_012732_Y40B1A_1_Protein_Y40B1A_1_isoform_a_Y40B1A_1_mRNA_complete_cds_Source_RefSeq_mRNA_Acc_NM_001265211	

HG_17334	
This group of homology does not contain any annotated genome

HG_3861	
Hsap_Ensmbl0124496_transcriptional_regulating_factor_1_Source_
HGNC_Symbol_Acc_18273_TRERF1	Hsap_Ensmbl0156030_ELM2_and_Myb_SANT_like_domain_containing_1_Source_
HGNC_Symbol_Acc_19853_ELMSAN1	Hsap_Ensmbl0118156_zinc_finger_protein_541_Source_
HGNC_Symbol_Acc_25294_ZNF541	
Dmel_0037698_CG16779	
Cgig_20500_Transcriptional_regulating_factor_1_Source_UniProtKB_TrEMBL_Acc_K1QMK0	
Cele_010012_saeg_1_Protein_SAEG_1_isoform_a_Source_RefSeq_mRNA_Acc_NM_073368	
Drer_088631_Uncharacterized_protein_Source_UniProtKB_TrEMBL_Acc_E7EYQ7_BX000363_2	Drer_053864_ELM2_and_Myb_SANT_like_domain_containing_1_Source_
HGNC_Symbol_Acc_19853_ELMSAN1_2_of_2	Drer_011445_ELM2_and_Myb_SANT_like_domain_containing_1_Source_
HGNC_Symbol_Acc_19853_ELMSAN1_1_of_2	Drer_052188_zinc_finger_protein_541_Source_
HGNC_Symbol_Acc_25294_ZNF541	
Spur_018850_Z63	
Smim_22137_rest_corepressor_corest_protein_putative_Ixodes_scapularis_gi_241746529_ref_XP_002414287_8e_37_144	
Sman_160460_Myb1_related_transcription_factor_Source_UniProtKB_TrEMBL_Acc_G4V5A5	
Gsal_6448_rest_corepressor	
Nvec_8694_zf_C2H2	

HG_6762	
This group of homology does not contain any annotated genome

HG_30967	
Cele_012595_Y38E10A_17_Protein_Y38E10A_17_Y38E10A_17_mRNA_complete_cds_Source_RefSeq_mRNA_Acc_NM_064299	

HG_4384	
Hsap_Ensmbl0263005_Ras_association_RalGDS_AF_6_domain_family_member_1_Source_
HGNC_Symbol_Acc_9882_RASSF1	Hsap_Ensmbl0136653_Ras_association_RalGDS_AF_6_domain_family_member_5_Source_
HGNC_Symbol_Acc_17609_RASSF5	Hsap_Ensmbl0266094_Ras_association_RalGDS_AF_6_domain_family_member_5_Source_
HGNC_Symbol_Acc_17609_RASSF5	Hsap_Ensmbl0068028_Ras_association_RalGDS_AF_6_domain_family_member_1_Source_
HGNC_Symbol_Acc_9882_RASSF1	Hsap_Ensmbl0153179_Ras_association_RalGDS_AF_6_domain_family_member_3_Source_
HGNC_Symbol_Acc_14271_RASSF3	
Cgig_18670_Ras_association_domain_containing_protein_5_Source_UniProtKB_TrEMBL_Acc_K1R9J2	
Cele_011995_rsf_1_Protein_RSF_1_isoform_a_Source_RefSeq_mRNA_Acc_NM_001027190	
Drer_004840_Ras_association_RalGDS_AF_6_domain_family_1_Source_ZFIN_Acc_ZDB_GENE_040912_14_rassf1	Drer_059064_Ras_association_RalGDS_AF_6_domain_family_member_3_Source_ZFIN_Acc_ZDB_GENE_100422_9_rassf3	Drer_070601_Uncharacterized_protein_Source_UniProtKB_TrEMBL_Acc_E7EXR8_CR848745_1	
Spur_007097_Rassf5	
Smim_61797_rassf1_putative_Ixodes_scapularis_gi_241598583_ref_XP_002404761_5e_139_411	
Gsal_14838_ras_association_domain_containing_protein_1	
Nvec_28412_C1_1	

HG_4472	
Dmel_0050263_CG30263	
Cgig_14516_Protein_SPEC3_Source_UniProtKB_TrEMBL_Acc_K1QUH3	Cgig_14512_Protein_SPEC3_Source_UniProtKB_TrEMBL_Acc_K1REQ1	Cgig_15355_Protein_SPEC3_Source_UniProtKB_TrEMBL_Acc_K1Q764	Cgig_08430_Protein_SPEC3_Source_UniProtKB_TrEMBL_Acc_K1RI69	Cgig_23371_Protein_SPEC3_Source_UniProtKB_TrEMBL_Acc_K1PWK1	Cgig_12791	
Cele_022392_Y97E10AL_1_Protein_Y97E10AL_1_Y97E10AL_1_mRNA_complete_cds_Source_RefSeq_mRNA_Acc_NM_072654	Cele_021778_Y51H7BR_7_Protein_Y51H7BR_7_Y51H7BR_7_mRNA_complete_cds_Source_RefSeq_mRNA_Acc_NM_061584	
Spur_013331_Spur_013331	Spur_013329_Spur_013329_Protein_SPEC3_Source_UniProtKB_Swiss_Prot_Acc_P16537	Spur_013332_Spur_013332	
Nvec_57298_	

HG_38912	
This group of homology does not contain any annotated genome

HG_81738	
This group of homology does not contain any annotated genome

HG_43750	
This group of homology does not contain any annotated genome

HG_5897	
Hsap_Ensmbl0123395_chromosome_12_open_reading_frame_44_Source_
HGNC_Symbol_Acc_25679_C12orf44	
Dmel_0030960_CG7053	
Cgig_15743	
Cele_022078_epg_9_Protein_EPG_9_isoform_a_Source_RefSeq_mRNA_Acc_NM_171287	
Drer_043287_chromosome_12_open_reading_frame_44_Source_
HGNC_Symbol_Acc_25679_C10H12orf44	
Spur_019229_Spur_019229	Spur_015422_C12orf44L	
Smim_28398_UPF0453_protein_C12orf44_like_protein_Harpegnathos_saltator_gi_307196705_gb_EFN78164_2e_84_259	
Sman_062610	
Nvec_10224_DUF1649	

HG_30844	
This group of homology does not contain any annotated genome

HG_9220	
Cgig_17196	
Drer_095821_si_dkey_122a22_2_Source_ZFIN_Acc_ZDB_GENE_110411_93_si_dkey_122a22_2	
Smim_30958_alpha_beta_hydrolase_Caulobacter_segnis_ATCC_21756_gi_295688169_ref_YP_003591862_1e_19_96_7	
Nvec_32161_Abhydrolase_1	Nvec_40447_Abhydrolase_1	

HG_48614	
This group of homology does not contain any annotated genome

HG_11536	
Dmel_0034294_Muc55B_Mucin_55B_Source_FlyBase_0034294	Dmel_0034291_CG5770	Dmel_0034292_CG5767	Dmel_0034295_CG10911	Dmel_0054005_CG34005	Dmel_0035343_CG16762	Dmel_0039671_CG11470	Dmel_0039670_CG7567	Dmel_0034296_CG10912	Dmel_0034293_CG14495	Dmel_0051041_CG31041	Dmel_0052774_Muc4B_Mucin_4B_Source_FlyBase_0052774	

HG_7615	
Hsap_Ensmbl0181264_transmembrane_protein_136_Source_
HGNC_Symbol_Acc_28280_TMEM136	
Cgig_27988	
Drer_035163_transmembrane_protein_136b_Source_ZFIN_Acc_ZDB_GENE_040718_455_tmem136b	Drer_089411_transmembrane_protein_136_Source_
HGNC_Symbol_Acc_28280_TMEM136_3_of_3	Drer_024920_transmembrane_protein_136a_Source_ZFIN_Acc_ZDB_GENE_000607_58_tmem136a	
Spur_002211_Spur_002211	

HG_3701	
Nvec_49279_	Nvec_22741_	Nvec_22868_	Nvec_47578_	Nvec_24276_Extensin_2	Nvec_30324_	Nvec_4989_Fibrinogen_C	Nvec_24277_EGF	Nvec_39056_	Nvec_184_PAN	Nvec_10008_Fibrinogen_C	Nvec_15637_	Nvec_44760_PAN	Nvec_3871_PAN	Nvec_22740_	Nvec_22739_	Nvec_20311_PAN	Nvec_54151_PAN	Nvec_20470_	Nvec_43360_Fibrinogen_C	Nvec_2600_Fibrinogen_C	Nvec_24499_Fibrinogen_C	Nvec_43078_	Nvec_49990_PAN	Nvec_22737_	Nvec_26283_Omega_toxin	Nvec_14499_PUF	Nvec_47426_	Nvec_39055_	Nvec_57834_	Nvec_9306_Fibrinogen_C	Nvec_39058_	Nvec_46682_Fibrinogen_C	Nvec_4656_PAN	Nvec_41153_	Nvec_15072_EGF	Nvec_33668_DUF1590	Nvec_29042_PAN	Nvec_49654_PAN	Nvec_29834_	Nvec_27999_	Nvec_56146_	Nvec_18405_C1_1	Nvec_47456_	

HG_2119	
Hsap_Ensmbl0172803_sorting_nexin_32_Source_
HGNC_Symbol_Acc_26423_SNX32	Hsap_Ensmbl0089006_sorting_nexin_5_Source_
HGNC_Symbol_Acc_14969_SNX5	Hsap_Ensmbl0129515_sorting_nexin_6_Source_
HGNC_Symbol_Acc_14970_SNX6	
Dmel_0032005_Snx6_Snx6_Source_FlyBase_0032005	
Cgig_06896_Sorting_nexin_6_Source_UniProtKB_TrEMBL_Acc_K1PEW1	
Cele_013354_snx_6_Protein_SNX_6_isoform_a_Source_RefSeq_mRNA_Acc_NM_001269834	
Drer_020442_sorting_nexin_5_Source_ZFIN_Acc_ZDB_GENE_040426_2857_snx5	Drer_058444_sorting_nexin_6_Source_ZFIN_Acc_ZDB_GENE_050913_152_snx6	Drer_097193_si_dkey_28n18_9_Source_ZFIN_Acc_ZDB_GENE_131127_205_si_dkey_28n18_9	
Spur_016849_Snx6	Spur_020064_Snx6_1	
Smim_22725_Sorting_nexin_6_Harpegnathos_saltator_gi_307207582_gb_EFN85247_0_0_568	Smim_35573_Sorting_nexin_6_like_Caligus_rogercresseyi_gi_225711014_gb_ACO11353_4e_77_256	
Sman_003140_Putative_sorting_nexin_Source_UniProtKB_TrEMBL_Acc_G4V6X9	
Gsal_13016_sorting_nexin_6_like	
Nvec_2155_RepA1_leader	Nvec_36344_	

HG_5366	
Hsap_LRG_276_low_density_lipoprotein_receptor_adaptor_protein_1_Source_
HGNC_Symbol_Acc_18640_LRG_276	
Cgig_02905_Low_density_lipoprotein_receptor_adapter_protein_1_A_Source_UniProtKB_TrEMBL_Acc_K1PT51	
Drer_039750_low_density_lipoprotein_receptor_adaptor_protein_1b_Source_ZFIN_Acc_ZDB_GENE_070112_1012_ldlrap1b	Drer_004311_low_density_lipoprotein_receptor_adaptor_protein_1a_Source_ZFIN_Acc_ZDB_GENE_030328_13_ldlrap1a	Drer_043394_si_dkey_71h2_2_Source_ZFIN_Acc_ZDB_GENE_041014_145_si_dkey_71h2_2	
Spur_007137_Arh_Ldl	Spur_009839_Hypp_1875	
Smim_83632_ldl_receptor_adaptor_protein_putative_Ixodes_scapularis_gi_241831792_ref_XP_002414873_1e_75_241	
Nvec_49673_PID	Nvec_25259_PhdYeFM	

HG_1364	
Hsap_Ensmbl0196622_RIMS_binding_protein_3_Source_
HGNC_Symbol_Acc_29344_RIMBP3	Hsap_Ensmbl0196934_RIMS_binding_protein_3B_Source_
HGNC_Symbol_Acc_33891_RIMBP3B	Hsap_Ensmbl0183246_RIMS_binding_protein_3C_Source_
HGNC_Symbol_Acc_33892_RIMBP3C	Hsap_Ensmbl0005379_benzodiazepine_receptor_peripheral_associated_protein_1_Source_
HGNC_Symbol_Acc_16831_BZRAP1	Hsap_Ensmbl0060709_RIMS_binding_protein_2_Source_
HGNC_Symbol_Acc_30339_RIMBP2	
Dmel_0262483_Rbp_RIM_binding_protein_Source_FlyBase_0262483	
Cgig_27586_Peripheral_type_benzodiazepine_receptor_associated_protein_1_Source_UniProtKB_TrEMBL_Acc_K1QD85	
Cele_006513_tag_168_Protein_TAG_168_tag_168_mRNA_complete_cds_Source_RefSeq_mRNA_Acc_NM_065058	
Drer_090126_si_ch211_105f12_2_Source_ZFIN_Acc_ZDB_GENE_131127_333_si_ch211_105f12_2	Drer_074614_RIMS_binding_protein_2_Source_
HGNC_Symbol_Acc_30339_RIMBP2_2_of_3	Drer_088977_RIMS_binding_protein_2_Source_
HGNC_Symbol_Acc_30339_RIMBP2_3_of_3	Drer_001154_RIMS_binding_protein_2_Source_ZFIN_Acc_ZDB_GENE_040724_96_rimbp2	Drer_093752_RIMS_binding_protein_2_Source_ZFIN_Acc_ZDB_GENE_040724_96_rimbp2	
Spur_012254_Bzrap1L	Spur_011648_Fn3f_39	
Smim_65885_PREDICTED_RIMS_binding_protein_like_partial_Ornithorhynchus_anatinus_gi_149571230_ref_XP_001516490_2e_61_215	Smim_54061_Peripheral_type_benzodiazepine_receptor_associated_protein_Camponotus_floridanus_gi_307180472_gb_EFN68490_1e_61_229	Smim_65867_RIMS_binding_protein_Acromyrmex_echinatior_gi_332016275_gb_EGI57188_8e_30_120	Smim_54065_temporarily_assignedprotein_name_protein_Aedes_aegypti_gi_157127835_ref_XP_001661203_1e_31_128	Smim_54067_RIMS_binding_protein_Acromyrmex_echinatior_gi_332016275_gb_EGI57188_5e_13_75_5	Smim_65866_RIMS_binding_protein_Acromyrmex_echinatior_gi_332016275_gb_EGI57188_1e_05_49_7	
Sman_176510	
Gsal_1231_rims_binding_protein_2	Gsal_1232_rim_binding_isoform_g	Gsal_11733_hypothetical_protein	
Nvec_54886_SH3_2	Nvec_11738_SH3_2	

HG_26087	
This group of homology does not contain any annotated genome

HG_8660	
Cgig_13200_Laminin_like_protein_epi_1_Source_UniProtKB_TrEMBL_Acc_K1RN59	
Spur_000640_Hypp_1268	
Smim_76220_hypothetical_protein_BRAFLDRAFT_63203_Branchiostoma_floridae_gi_261289431_ref_XP_002603159_7e_07_57_4	Smim_76221_hypothetical_protein_BRAFLDRAFT_63203_Branchiostoma_floridae_gi_261289431_ref_XP_002603159_3e_06_52_8	
Nvec_57972_Phage_integrase	Nvec_8568_Pox_A_type_inc	Nvec_9664_	

HG_26015	
This group of homology does not contain any annotated genome

HG_7166	
Cgig_16385	Cgig_26729	Cgig_16386	
Nvec_12454_efhand	

HG_8009	
Hsap_Ensmbl0174989_F_box_and_WD_repeat_domain_containing_8_Source_
HGNC_Symbol_Acc_13597_FBXW8	
Cgig_25065_F_box_WD_repeat_containing_protein_8_Source_UniProtKB_TrEMBL_Acc_K1QXK1	
Drer_079089_F_box_and_WD_repeat_domain_containing_8_Source_ZFIN_Acc_ZDB_GENE_080204_111_fbxw8	
Nvec_2216_WD40	Nvec_27068_F_box	

HG_14020	
Cgig_11774	Cgig_09986	
Nvec_29735_Kunitz_BPTI	Nvec_29616_Orthopox_F14	Nvec_29826_	Nvec_48978_	

HG_43850	
Sman_143010_Putative_myosin_II_heavy_chain_Source_UniProtKB_TrEMBL_Acc_G4VNU7	

HG_41239	
This group of homology does not contain any annotated genome

HG_17775	
This group of homology does not contain any annotated genome

HG_8638	
Nvec_33861_	

HG_14758	
This group of homology does not contain any annotated genome

HG_19125	
This group of homology does not contain any annotated genome

HG_4507	
Hsap_Ensmbl0189362_transmembrane_protein_194B_Source_
HGNC_Symbol_Acc_33700_TMEM194B	Hsap_Ensmbl0166881_transmembrane_protein_194A_Source_
HGNC_Symbol_Acc_29001_TMEM194A	
Dmel_0030768_CG9723	Dmel_0031733_CG14006	
Cgig_07492	
Cele_017328_F10C5_2_Protein_F10C5_2_F10C5_2_mRNA_complete_cds_Source_RefSeq_mRNA_Acc_NM_064801	
Drer_073899_transmembrane_protein_194A_Source_ZFIN_Acc_ZDB_GENE_090313_182_tmem194a	Drer_061062_transmembrane_protein_194B_Source_ZFIN_Acc_ZDB_GENE_081104_413_tmem194b	
Spur_001334_Tmem194	
Smim_33123_transmembrane_protein_194A_putative_Ixodes_scapularis_gi_241752308_ref_XP_002401038_6e_31_122	Smim_33116_transmembrane_protein_194A_putative_Ixodes_scapularis_gi_241752308_ref_XP_002401038_9e_20_90_5	
Nvec_45722_	Nvec_23132_	Nvec_36065_	

HG_18140	
This group of homology does not contain any annotated genome

HG_17124	
This group of homology does not contain any annotated genome

HG_82900	
This group of homology does not contain any annotated genome

HG_2299	
Hsap_Ensmbl0108819_protein_phosphatase_1_regulatory_subunit_9B_Source_
HGNC_Symbol_Acc_9298_PPP1R9B	Hsap_Ensmbl0167100_sterile_alpha_motif_domain_containing_14_Source_
HGNC_Symbol_Acc_27312_SAMD14	Hsap_Ensmbl0158528_protein_phosphatase_1_regulatory_subunit_9A_Source_
HGNC_Symbol_Acc_14946_PPP1R9A	
Dmel_0010905_Spn_Spinophilin_Source_FlyBase_0010905	
Cgig_22771_Neurabin_1_Source_UniProtKB_TrEMBL_Acc_K1R040	Cgig_04129_Neurabin_1_Source_UniProtKB_TrEMBL_Acc_K1PXT8	
Cele_003516_nab_1_Protein_NAB_1_isoform_a_Source_RefSeq_mRNA_Acc_NM_058931	
Drer_076431_protein_phosphatase_1_regulatory_subunit_9B_Source_
HGNC_Symbol_Acc_9298_PPP1R9B_1_of_2	Drer_079366_protein_phosphatase_1_regulatory_inhibitor_subunit_9B_Source_ZFIN_Acc_ZDB_GENE_091006_1_ppp1r9b	Drer_063580_si_ch1073_219n12_1_Source_ZFIN_Acc_ZDB_GENE_091204_412_si_ch1073_219n12_1	Drer_061304_protein_phosphatase_1_regulatory_inhibitor_subunit_9A_Source_ZFIN_Acc_ZDB_GENE_060503_660_ppp1r9a	Drer_074575_si_ch211_269i23_2_Source_ZFIN_Acc_ZDB_GENE_090312_99_si_ch211_269i23_2	Drer_090966_sterile_alpha_motif_domain_containing_14_Source_
HGNC_Symbol_Acc_27312_SAMD14	
Spur_017261_Nbn1	Spur_017262_Hypp_869	Spur_002170_Spur_002170	
Smim_27077_Neurabin_Harpegnathos_saltator_gi_307212500_gb_EFN88231_3e_64_226	Smim_14170_AGAP005943_PA_Anopheles_gambiae_str_PEST_gi_158295045_ref_XP_001688759_8e_31_135	Smim_27073_protein_phosphatase_regulatory_inhibitor_subunit_9A_isoform_CRA_a_Mus_musculus_gi_148682027_gb_EDL13974_4e_19_94_4	Smim_27076_AGAP005943_PB_Anopheles_gambiae_str_PEST_gi_158295047_ref_XP_315976_4_4e_41_159	
Sman_142650	
Gsal_12014_isoform_f	
Nvec_7216_	Nvec_11090_NPV_P10	Nvec_16165_	Nvec_36840_	

HG_9337	
Cgig_24140_Caskin_1_Source_UniProtKB_TrEMBL_Acc_K1QYG9	
Spur_027124_Unc44_352	
Nvec_55958_	

HG_698	
Hsap_Ensmbl0111671_splA_ryanodine_receptor_domain_and_SOCS_box_containing_2_Source_
HGNC_Symbol_Acc_29522_SPSB2	Hsap_Ensmbl0171621_splA_ryanodine_receptor_domain_and_SOCS_box_containing_1_Source_
HGNC_Symbol_Acc_30628_SPSB1	Hsap_Ensmbl0268190_splA_ryanodine_receptor_domain_and_SOCS_box_containing_2_Source_
HGNC_Symbol_Acc_29522_SPSB2	Hsap_Ensmbl0174013_F_box_protein_45_Source_
HGNC_Symbol_Acc_29148_FBXO45	Hsap_Ensmbl0175093_splA_ryanodine_receptor_domain_and_SOCS_box_containing_4_Source_
HGNC_Symbol_Acc_30630_SPSB4	Hsap_Ensmbl0048707_vacuolar_protein_sorting_13_homolog_D_S_cerevisiae_Source_
HGNC_Symbol_Acc_23595_VPS13D	
Dmel_0052113_CG32113	Dmel_0026238_gus_gustavus_Source_FlyBase_0026238	Dmel_0043010_Fsn	
Cgig_17062_Vacuolar_protein_sorting_associated_protein_13D_Source_UniProtKB_TrEMBL_Acc_K1Q973	Cgig_04167_Vacuolar_protein_sorting_associated_protein_13D_Source_UniProtKB_TrEMBL_Acc_K1Q6W6	Cgig_14045_SPRY_domain_containing_SOCS_box_protein_4_Source_UniProtKB_TrEMBL_Acc_K1PZ95	
Cele_016117_C25H3_8_Protein_C25H3_8_C25H3_8_mRNA_complete_cds_Source_RefSeq_mRNA_Acc_NM_062709	Cele_020028_R12C12_8_Protein_R12C12_8_isoform_b_R12C12_8_mRNA_complete_cds_Source_RefSeq_mRNA_Acc_NM_182238	Cele_021597_spsb_1_Protein_SPSB_1_spsb_1_mRNA_complete_cds_Source_RefSeq_mRNA_Acc_NM_064920	Cele_021596_spsb_2_Protein_SPSB_2_spsb_2_mRNA_complete_cds_Source_RefSeq_mRNA_Acc_NM_064919	Cele_001499_fsn_1_Protein_FSN_1_fsn_1_mRNA_complete_cds_Source_RefSeq_mRNA_Acc_NM_065645	Cele_018985_F56F10_2_Protein_F56F10_2_F56F10_2_mRNA_complete_cds_Source_RefSeq_mRNA_Acc_NM_075766	
Drer_017986_vacuolar_protein_sorting_13D_yeast_Source_ZFIN_Acc_ZDB_GENE_050912_1_vps13d	Drer_016084_splA_ryanodine_receptor_domain_and_SOCS_box_containing_4a_Source_ZFIN_Acc_ZDB_GENE_070911_3_spsb4a	Drer_056515_splA_ryanodine_receptor_domain_and_SOCS_box_containing_1_Source_ZFIN_Acc_ZDB_GENE_030131_6122_spsb1	Drer_071492_F_box_protein_45_Source_ZFIN_Acc_ZDB_GENE_040426_1450_fbxo45	Drer_088985_splA_ryanodine_receptor_domain_and_SOCS_box_containing_2_Source_
HGNC_Symbol_Acc_29522_SPSB2	Drer_040538_splA_ryanodine_receptor_domain_and_SOCS_box_containing_4b_Source_ZFIN_Acc_ZDB_GENE_040801_213_spsb4b	
Spur_014547_Vps13d_2	Spur_026869_Vps13d_4	Spur_021448_Vps13d	Spur_026868_Vps13d_3	Spur_026867_Vps13d_1	Spur_005657_Spur_005657	Spur_004717_Spry_Socscp	Spur_009836_Spur_009836	Spur_006311_Spur_006311	Spur_003628_Spur_003628	Spur_002915_Spur_002915	
Smim_52283_PREDICTED_vacuolar_protein_sorting_associated_protein_13D_isoform_Callithrix_jacchus_gi_296206754_ref_XP_002750342_0_0_2015	Smim_52279_PREDICTED_VPS13D_1A_protein_like_Saccoglossus_kowalevskii_gi_291227292_ref_XP_002733622_4e_100_330	Smim_52274_PREDICTED_VPS13D_1A_protein_like_Saccoglossus_kowalevskii_gi_291227292_ref_XP_002733622_3e_27_112	Smim_55368_SPRY_domain_containing_SOCS_box_protein_putative_Pediculus_humanus_corporis_gi_242020565_ref_XP_002430723_1e_151_436	Smim_17721_SPRY_domain_SOCS_box_containing_protein_Ixodes_scapularis_gi_241736142_ref_XP_002413973_3e_161_458	Smim_52275_vacuolar_protein_sorting_13D_Culex_quinquefasciatus_gi_170047798_ref_XP_001851396_3e_37_148	Smim_52280_PREDICTED_vacuolar_protein_sorting_associated_protein_13D_like_isoform_Bombus_terrestris_gi_340727012_ref_XP_003401845_3e_07_55_5	
Gsal_9213_vacuolar_protein_sorting_associated_protein_13d	Gsal_12085_vacuolar_protein_sorting_associated_protein_13d	Gsal_11153_spry_domain_containing_socs_box_protein_4_like	Gsal_9214_vacuolar_protein_sorting_13_homolog_d	
Nvec_11967_Pollen_allerg_2	Nvec_11780_UPF0058	Nvec_36184_UBA	Nvec_31769_	Nvec_15266_	Nvec_29_DUF1635	Nvec_39701_	

HG_3391	
Hsap_Ensmbl0178217_SH2_domain_containing_4B_Source_
HGNC_Symbol_Acc_31440_SH2D4B	Hsap_Ensmbl0104611_SH2_domain_containing_4A_Source_
HGNC_Symbol_Acc_26102_SH2D4A	Hsap_Ensmbl0027869_SH2_domain_containing_2A_Source_
HGNC_Symbol_Acc_10821_SH2D2A	Hsap_Ensmbl0196684_hematopoietic_SH2_domain_containing_Source_
HGNC_Symbol_Acc_24920_HSH2D	
Cgig_25907_SH2_domain_containing_protein_4B_Source_UniProtKB_TrEMBL_Acc_K1RV22	Cgig_25909_SH2_domain_containing_protein_4B_Source_UniProtKB_TrEMBL_Acc_K1QY42	Cgig_16590_SH2_domain_containing_protein_4A_Source_UniProtKB_TrEMBL_Acc_K1QVL8	
Cele_008733_F13B12_6_Protein_F13B12_6_F13B12_6_mRNA_complete_cds_Source_RefSeq_mRNA_Acc_NM_001276846	
Drer_041378_SH2_domain_containing_4A_Source_ZFIN_Acc_ZDB_GENE_040426_932_sh2d4a	Drer_015144_SH2_domain_containing_4B_Source_
HGNC_Symbol_Acc_31440_SH2D4B_1_of_2	Drer_069374_SH2_domain_containing_4B_Source_ZFIN_Acc_ZDB_GENE_090313_53_sh2d4b	Drer_029443_SH2_domain_containing_7_Source_
HGNC_Symbol_Acc_34549_SH2D7_2_of_2	Drer_015557_SH2_domain_containing_7_Source_
HGNC_Symbol_Acc_34549_SH2D7_1_of_2	Drer_042908_hematopoietic_SH2_domain_containing_Source_ZFIN_Acc_ZDB_GENE_050410_3_hsh2d	Drer_089983_SH2_domain_containing_2A_Source_
HGNC_Symbol_Acc_10821_SH2D2A	Drer_088167_Uncharacterized_protein_Source_UniProtKB_TrEMBL_Acc_E7FDH2_CR450827_2	
Spur_003702_Sh2d4b	Spur_026284_Hsh2dL	

HG_33997	
This group of homology does not contain any annotated genome

HG_6251	
Hsap_Ensmbl0163961_ring_finger_protein_168_E3_ubiquitin_protein_ligase_Source_
HGNC_Symbol_Acc_26661_RNF168	
Cgig_12050	
Drer_026757_ring_finger_protein_168_Source_ZFIN_Acc_ZDB_GENE_030131_6013_rnf168	
Sman_141160	
Gsal_1977_ring_finger_protein_168	
Nvec_29221_zf_C3HC4	Nvec_34648_PkinA_anch	Nvec_29222_dsDNA_bind	

HG_73535	
This group of homology does not contain any annotated genome

HG_9193	
Hsap_Ensmbl0187713_transmembrane_protein_203_Source_
HGNC_Symbol_Acc_28217_TMEM203	
Dmel_0066303_CG33932	
Cele_020299_T07A9_12_Protein_T07A9_12_isoform_b_T07A9_12_mRNA_complete_cds_Source_RefSeq_mRNA_Acc_NM_171896	
Drer_052819_transmembrane_protein_203_Source_ZFIN_Acc_ZDB_GENE_040718_225_tmem203	
Spur_006606_Spur_006606	

HG_8777	
Hsap_Ensmbl0188316_enolase_family_member_4_Source_
HGNC_Symbol_Acc_31670_ENO4	
Cgig_09784	
Drer_070598_enolase_family_member_4_Source_ZFIN_Acc_ZDB_GENE_061013_677_eno4	

HG_54299	
Spur_026120_Hypp_1168	

HG_48950	
This group of homology does not contain any annotated genome

HG_15190	
Spur_028138_Hypp_2936	

HG_39467	
This group of homology does not contain any annotated genome

HG_34480	
This group of homology does not contain any annotated genome

HG_29063	
This group of homology does not contain any annotated genome

HG_4332	
Hsap_Ensmbl0173064_HECT_domain_containing_E3_ubiquitin_protein_ligase_4_Source_
HGNC_Symbol_Acc_26611_HECTD4	
Cgig_09041	
Drer_003682_HECT_domain_containing_E3_ubiquitin_protein_ligase_4_Source_
HGNC_Symbol_Acc_26611_HECTD4_1_of_3	Drer_079151_Uncharacterized_protein_Source_UniProtKB_TrEMBL_Acc_E7F1R0_CU459012_3	Drer_090715_HECT_domain_containing_E3_ubiquitin_protein_ligase_4_Source_
HGNC_Symbol_Acc_26611_HECTD4_3_of_3	
Spur_019461_C12orf51_2	Spur_022311_C12orf51L_1	Spur_019383_C12orf51L	Spur_021278_C12orf51L_2	Spur_009720_Spur_009720	
Nvec_8500_	Nvec_52551_NUC130_3NT	Nvec_27_	

HG_12324	
Drer_095459_si_ch211_191j22_3_Source_ZFIN_Acc_ZDB_GENE_030131_4242_si_ch211_191j22_3	
Spur_008828_Spur_008828	

HG_6729	
Hsap_Ensmbl0118557_polyamine_modulated_factor_1_binding_protein_1_Source_
HGNC_Symbol_Acc_17728_PMFBP1	
Cgig_23704_Polyamine_modulated_factor_1_binding_protein_1_Source_UniProtKB_TrEMBL_Acc_K1RFT6	
Drer_087389_polyamine_modulated_factor_1_binding_protein_1_Source_
HGNC_Symbol_Acc_17728_PMFBP1_1_of_2	Drer_090335_polyamine_modulated_factor_1_binding_protein_1_Source_
HGNC_Symbol_Acc_17728_PMFBP1_2_of_2	
Spur_005629_Pmfbp1L	Spur_010225_Hypp_66	Spur_003533_Hypp_388	
Nvec_20162_	Nvec_20161_	Nvec_13_	

HG_31581	
Sman_123930	

HG_23621	
This group of homology does not contain any annotated genome

HG_20330	
This group of homology does not contain any annotated genome

HG_6368	
Hsap_Ensmbl0182504_centrosomal_protein_97kDa_Source_
HGNC_Symbol_Acc_26244_CEP97	
Dmel_0031575_Cep97	
Cele_019842_R02F11_4_Protein_R02F11_4_R02F11_4_mRNA_complete_cds_Source_RefSeq_mRNA_Acc_NM_071888	
Drer_027857_centrosomal_protein_97_Source_ZFIN_Acc_ZDB_GENE_031030_11_cep97	
Smim_61774_PREDICTED_centrosomal_protein_of_97_kDa_isoform_Pan_troglodytes_gi_332817735_ref_XP_516631_3_3e_31_125	

HG_9750	
Cgig_25648_Calcium_dependent_protein_kinase_5_Source_UniProtKB_TrEMBL_Acc_K1S245	
Spur_013514_Spur_013514	
Nvec_11878_efhand	Nvec_11877_efhand	

HG_8039	
Hsap_Ensmbl0106603_cytochrome_c_oxidase_assembly_factor_1_homolog_S_cerevisiae_Source_
HGNC_Symbol_Acc_21868_COA1	
Dmel_0051913_CG31913	Dmel_0034578_CG15653	
Cele_195063_Y38C1AA_14_Protein_Y38C1AA_14_Y38C1AA_14_mRNA_complete_cds_Source_RefSeq_mRNA_Acc_NM_001268289	
Drer_076360_ribosomal_protein_L37_Source_ZFIN_Acc_ZDB_GENE_040625_39_rpl37	
Smim_31292_PREDICTED_uncharacterized_protein_C7orf44_like_Equus_caballus_gi_194209506_ref_XP_001495541_3e_08_56_2	

HG_5984	
Hsap_Ensmbl0100216_translocase_of_outer_mitochondrial_membrane_22_homolog_yeast_Source_
HGNC_Symbol_Acc_18002_TOMM22	
Dmel_0035473_mge_maggie_Source_FlyBase_0035473	
Cele_021133_tomm_22_Protein_TOMM_22_tomm_22_mRNA_complete_cds_Source_RefSeq_mRNA_Acc_NM_061340	
Drer_045146_translocase_of_outer_mitochondrial_membrane_22_homolog_yeast_Source_ZFIN_Acc_ZDB_GENE_030131_9810_tomm22	
Spur_001137_Tomm22h	Spur_005110_Tomm22L_2	
Smim_61997_PREDICTED_similar_to_maggie_CG14981_PA_Tribolium_castaneum_gi_91090252_ref_XP_969934_6e_41_143	Smim_55227_PREDICTED_similar_to_maggie_CG14981_PA_Tribolium_castaneum_gi_91090252_ref_XP_969934_1e_42_147	
Sman_030920_Putative_mitochondrial_import_receptor_subunit_tom22_Source_UniProtKB_TrEMBL_Acc_G4VLT9	
Gsal_5627_mitochondrial_import_receptor_subunit_tom22_homolog	
Nvec_3761_Tom22	

HG_9986	
Smim_83426_UPF0431_protein_C1orf66_like_protein_Acromyrmex_echinatior_gi_332017621_gb_EGI58318_5e_34_140	

HG_1548	
This group of homology does not contain any annotated genome

HG_62797	
This group of homology does not contain any annotated genome

HG_9172	
Drer_097487_profilin_family_member_4_Source_
HGNC_Symbol_Acc_31103_PFN4	
Spur_028605_Spur_028605	
Nvec_47020_Profilin	

HG_4713	
Hsap_Ensmbl0153071_Dab_mitogen_responsive_phosphoprotein_homolog_2_Drosophila_Source_
HGNC_Symbol_Acc_2662_DAB2	Hsap_Ensmbl0173406_Dab_reelin_signal_transducer_homolog_1_Drosophila_Source_
HGNC_Symbol_Acc_2661_DAB1	
Dmel_0000414_Dab_Disabled_Source_FlyBase_0000414	
Cgig_01797_Protein_disabled_Source_UniProtKB_TrEMBL_Acc_K1Q1J4	
Cele_000894_dab_1_Protein_DAB_1_isoform_d_Source_RefSeq_mRNA_Acc_NM_001129154	
Drer_031761_disabled_homolog_2_Drosophila_Source_ZFIN_Acc_ZDB_GENE_040303_1_dab2	Drer_003290_disabled_homolog_1b_Drosophila_Source_ZFIN_Acc_ZDB_GENE_060421_7958_dab1b	Drer_059939_disabled_homolog_1a_Drosophila_Source_ZFIN_Acc_ZDB_GENE_060528_1_dab1a	
Spur_014263_Dish2_Dab2	
Smim_17030_Protein_disabled_Camponotus_floridanus_gi_307190519_gb_EFN74516_4e_60_223	Smim_72366_Protein_disabled_Camponotus_floridanus_gi_307190519_gb_EFN74516_1e_63_231	
Nvec_25368_PID	

HG_5000	
Dmel_0033264_Nup50_Nucleoporin_50_Source_FlyBase_0033264	
Cele_003802_npp_16_Protein_NPP_16_isoform_a_npp_16_mRNA_complete_cds_Source_RefSeq_mRNA_Acc_NM_067149	
Drer_017454_nucleoporin_50_Source_ZFIN_Acc_ZDB_GENE_030131_1689_nup50	
Spur_009532_Nup50L	
Smim_54974_PREDICTED_nuclear_pore_associated_protein_like_Saccoglossus_kowalevskii_gi_291231860_ref_XP_002735880_1e_64_226	
Sman_090370	
Gsal_5023_nuclear_pore_complex_protein_nup50	
Nvec_43153_	

HG_331	
Cgig_12102_IMPACT_like_protein_Source_UniProtKB_TrEMBL_Acc_K1QKR4	Cgig_06717_Laccase_18_Source_UniProtKB_TrEMBL_Acc_K1PMS4	Cgig_23447_Apoptosis_2_inhibitor_Source_UniProtKB_TrEMBL_Acc_K1Q078	Cgig_14692_Short_chain_collagen_C4_Source_UniProtKB_TrEMBL_Acc_K1RIR2	Cgig_13857_Short_chain_collagen_C4_Source_UniProtKB_TrEMBL_Acc_K1Q6A9	Cgig_02851	Cgig_00819_Short_chain_collagen_C4_Source_UniProtKB_TrEMBL_Acc_K1QWL8	Cgig_23451_Short_chain_collagen_C4_Source_UniProtKB_TrEMBL_Acc_K1R797	Cgig_15186	Cgig_22581	Cgig_21496	Cgig_06050_Short_chain_collagen_C4_Source_UniProtKB_TrEMBL_Acc_K1P9M8	Cgig_00772	Cgig_13858	Cgig_02606_Short_chain_collagen_C4_Source_UniProtKB_TrEMBL_Acc_K1Q077	Cgig_13860	Cgig_23454_Short_chain_collagen_C4_Source_UniProtKB_TrEMBL_Acc_K1Q7I0	Cgig_18185	Cgig_16482	Cgig_00988	Cgig_18187	Cgig_20058	Cgig_13856	Cgig_20057	Cgig_07328	Cgig_23452	Cgig_18339	Cgig_07348	Cgig_11227	Cgig_26803_Short_chain_collagen_C4_Source_UniProtKB_TrEMBL_Acc_K1QLB3	Cgig_17432	Cgig_11226_Short_chain_collagen_C4_Source_UniProtKB_TrEMBL_Acc_K1PSS2	Cgig_14693	Cgig_21497	Cgig_11164_Short_chain_collagen_C4_Source_UniProtKB_TrEMBL_Acc_K1R6I1	Cgig_17594	Cgig_16481	Cgig_11228	Cgig_02607	Cgig_18337_Golgin_45_Source_UniProtKB_TrEMBL_Acc_K1QZH6	Cgig_14840	Cgig_20055	Cgig_13854	Cgig_18586	Cgig_23449	Cgig_12547	Cgig_10593_Transient_receptor_potential_cation_channel_subfamily_M_member_3_Source_UniProtKB_TrEMBL_Acc_K1PZA4	Cgig_02576	Cgig_12641	Cgig_27250	Cgig_18585	Cgig_12100	Cgig_16483	Cgig_11242	Cgig_00335	Cgig_02575	Cgig_16951	Cgig_15602	Cgig_22828_Scavenger_receptor_cysteine_rich_domain_containing_group_B_protein_Source_UniProtKB_TrEMBL_Acc_K1QUB3	Cgig_11502	Cgig_27249_Short_chain_collagen_C4_Source_UniProtKB_TrEMBL_Acc_K1R547	Cgig_04324	Cgig_12640	Cgig_17111	Cgig_20056	Cgig_01378	Cgig_13855	Cgig_25741	Cgig_17110	Cgig_14841	Cgig_11241	Cgig_13862	Cgig_18186	Cgig_17433	Cgig_09443_Short_chain_collagen_C4_Source_UniProtKB_TrEMBL_Acc_K1QCF2	Cgig_11240	Cgig_00373	Cgig_02850	Cgig_10591	Cgig_07998	Cgig_25742	
Spur_026739_Echn14	Spur_019279_ColpL	Spur_015496_Hypp_2217	Spur_017729_Spur_017729	Spur_003268_Spur_003268	Spur_010414_Hypp_1917	Spur_004175_Hypp_1503	Spur_023719_Hypp_2684	Spur_000585_Hypp_1262	Spur_011023_Spur_011023	Spur_010949_Hypp_1948	Spur_000878_Hypp_1289	Spur_024415_Hypp_2729	Spur_028508_Hypp_286	Spur_002195_Spur_002195	Spur_006190_Hypp_1637	Spur_011024_Spur_011024	Spur_018611_Spur_018611	Spur_000921_Spur_000921	
Smim_14359_Col_protein_Suberites_domuncula_gi_18076175_emb_CAC81019_2e_19_92_0	Smim_7191_PREDICTED_short_chain_collagen_C4_like_Amphimedon_queenslandica_gi_340367768_ref_XP_003382425_2e_16_82_8	Smim_7134_PREDICTED_similar_to_echinonectin_partial_Strongylocentrotus_purpuratus_gi_115734091_ref_XP_001186697_1e_12_71_2	Smim_54161_PREDICTED_similar_to_Col_protein_Strongylocentrotus_purpuratus_gi_115785370_ref_XP_001179840_6e_05_49_3	Smim_60786_PREDICTED_short_chain_collagen_C4_like_Amphimedon_queenslandica_gi_340384214_ref_XP_003390609_1e_06_53_5	
Nvec_20512_	Nvec_52937_	Nvec_41206_DGOK	Nvec_42074_	Nvec_52940_	Nvec_36287_	Nvec_26852_	Nvec_10009_CPL	Nvec_26117_	Nvec_12667_Caudal_act	Nvec_7057_	Nvec_39066_	Nvec_41466_Collagen	Nvec_43233_Caudal_act	Nvec_43056_	Nvec_50335_Baculo_11_kDa	Nvec_18895_	Nvec_17480_Collagen	Nvec_11343_	Nvec_2162_	

HG_7702	
Hsap_Ensmbl0114383_tumor_suppressor_candidate_2_Source_
HGNC_Symbol_Acc_17034_TUSC2	
Cgig_17218_Tumor_suppressor_candidate_2_Source_UniProtKB_TrEMBL_Acc_K1R7M3	
Drer_052875_tumor_suppressor_candidate_2a_Source_ZFIN_Acc_ZDB_GENE_061013_612_tusc2a	Drer_025340_tumor_suppressor_candidate_2b_Source_ZFIN_Acc_ZDB_GENE_040718_99_tusc2b	
Spur_000291_Tusc2L	
Nvec_28411_	

HG_10067	
Cgig_21894	
Spur_000122_Nmcp1l	
Nvec_42713_	Nvec_53163_	Nvec_1167_	Nvec_53899_HALZ	Nvec_45135_	

HG_38851	
This group of homology does not contain any annotated genome

HG_2511	
Hsap_Ensmbl0140274_dual_oxidase_maturation_factor_2_Source_
HGNC_Symbol_Acc_32698_DUOXA2	Hsap_Ensmbl0140254_dual_oxidase_maturation_factor_1_Source_
HGNC_Symbol_Acc_26507_DUOXA1	
Dmel_0086711_mol_moladietz_Source_FlyBase_0086711	
Cgig_23210_Dual_oxidase_maturation_factor_1_Source_UniProtKB_TrEMBL_Acc_K1R1D0	Cgig_23211_Dual_oxidase_maturation_factor_1_Source_UniProtKB_TrEMBL_Acc_K1R7Y4	Cgig_10932_Dual_oxidase_maturation_factor_1_Source_UniProtKB_TrEMBL_Acc_K1PLP5	
Cele_015519_doxa_1_Protein_DOXA_1_doxa_1_mRNA_complete_cds_Source_RefSeq_mRNA_Acc_NM_066485	
Drer_078962_dual_oxidase_maturation_factor_1_Source_
HGNC_Symbol_Acc_26507_DUOXA1	
Spur_025513_Duoxa1	
Smim_16344_PREDICTED_dual_oxidase_maturation_factor_like_Amphimedon_queenslandica_gi_340371063_ref_XP_003384065_9e_29_115	Smim_11800_PREDICTED_similar_to_ENSANGP00000006016_isoform_Strongylocentrotus_purpuratus_gi_72013586_ref_XP_801771_3e_27_115	Smim_10562_Dual_oxidase_maturation_factor_Camponotus_floridanus_gi_307189966_gb_EFN74202_1e_42_154	Smim_38997_dual_oxidase_maturation_factor_putative_Ixodes_scapularis_gi_240978995_ref_XP_002403098_3e_40_151	Smim_10564_PREDICTED_DUOXA_like_protein_C06E1_3_like_Apis_mellifera_gi_66513371_ref_XP_393580_1e_07_53_9	

HG_9238	
Hsap_Ensmbl0148803_fucose_mutarotase_Source_
HGNC_Symbol_Acc_24733_FUOM	
Drer_039422_fucose_mutarotase_Source_ZFIN_Acc_ZDB_GENE_030616_618_fuom	
Spur_018023_Spur_018023	Spur_027479_Spur_027479	

HG_22380	
This group of homology does not contain any annotated genome

HG_6966	
Hsap_Ensmbl0082515_mitochondrial_ribosomal_protein_L22_Source_
HGNC_Symbol_Acc_14480_MRPL22	
Dmel_0030786_mRpL22_mitochondrial_ribosomal_protein_L22_Source_FlyBase_0030786	
Cele_012645_mrpl_22_Protein_MRPL_22_mrpl_22_mRNA_complete_cds_Source_RefSeq_mRNA_Acc_NM_066939	
Drer_060798_mitochondrial_ribosomal_protein_L22_Source_ZFIN_Acc_ZDB_GENE_080303_28_mrpl22	
Spur_007057_Mrpl22	
Smim_23649_39S_ribosomal_protein_L22_mitochondrial_Camponotus_floridanus_gi_307181674_gb_EFN69177_5e_68_216	

HG_40895	
This group of homology does not contain any annotated genome

HG_39680	
This group of homology does not contain any annotated genome

HG_1863	
Hsap_Ensmbl0092051_junctophilin_4_Source_
HGNC_Symbol_Acc_20156_JPH4	Hsap_Ensmbl0154118_junctophilin_3_Source_
HGNC_Symbol_Acc_14203_JPH3	Hsap_Ensmbl0149596_junctophilin_2_Source_
HGNC_Symbol_Acc_14202_JPH2	Hsap_Ensmbl0104369_junctophilin_1_Source_
HGNC_Symbol_Acc_14201_JPH1	
Dmel_0032129_jp_junctophilin_Source_FlyBase_0032129	
Cgig_09852_Junctophilin_2_Source_UniProtKB_TrEMBL_Acc_K1Q4W8	
Cele_002179_jph_1_Protein_JPH_1_jph_1_mRNA_complete_cds_Source_RefSeq_mRNA_Acc_NM_059792	
Drer_028625_junctophilin_2_Source_ZFIN_Acc_ZDB_GENE_030131_9848_jph2	Drer_059534_junctophilin_3_Source_
HGNC_Symbol_Acc_14203_JPH3_2_of_2	Drer_029590_junctophilin_3_Source_ZFIN_Acc_ZDB_GENE_060503_415_jph3	Drer_038826_junctophilin_1b_Source_ZFIN_Acc_ZDB_GENE_060616_389_jph1b	Drer_058603_junctophilin_1a_Source_ZFIN_Acc_ZDB_GENE_040724_233_jph1a	
Spur_019614_Jph3	
Smim_54544_Junctophilin_putative_Pediculus_humanus_corporis_gi_242011144_ref_XP_002426315_0_0_603	Smim_10584_Junctophilin_putative_Pediculus_humanus_corporis_gi_242011144_ref_XP_002426315_7e_173_523	Smim_54459_PREDICTED_similar_to_junctophilin_CG4405_PA_Tribolium_castaneum_gi_91083821_ref_XP_973598_7e_25_116	
Sman_084090_Putative_junctophilin_Source_UniProtKB_TrEMBL_Acc_G4VRF7	Sman_148200_Putative_junctophilin_Source_UniProtKB_TrEMBL_Acc_G4VSA4	
Gsal_2532_junctophilin_cg4405_pa	Gsal_4012_junctophilin_1_like_isoform_1	Gsal_1040_junctophilin_2	Gsal_7209_junctophilin_1	Gsal_4294_putative_homolog_to_junctophilin_3_Clonorchis_sinensis	
Nvec_46934_MORN	

HG_6240	
Hsap_Ensmbl0108312_upstream_binding_transcription_factor_RNA_polymerase_I_Source_
HGNC_Symbol_Acc_12511_UBTF	
Drer_035066_upstream_binding_transcription_factor_RNA_polymerase_I_Source_ZFIN_Acc_ZDB_GENE_030616_252_ubtf	Drer_038780_upstream_binding_transcription_factor_like_Source_ZFIN_Acc_ZDB_GENE_040426_1159_ubtfl	
Spur_006093_Ubtf	Spur_007326_Spur_007326	
Smim_8977_high_mobility_group_protein_putative_Ixodes_scapularis_gi_241671170_ref_XP_002400014_3e_172_525	
Nvec_1832_HMG_box	

HG_52598	
This group of homology does not contain any annotated genome

HG_7665	
Hsap_Ensmbl0204334_glutamate_rich_2_Source_
HGNC_Symbol_Acc_44395_ERICH2	
Dmel_0038246_CG14853	
Cgig_16440	
Drer_090936_glutamate_rich_2_Source_
HGNC_Symbol_Acc_44395_ERICH2	
Spur_008999_Hypp_1819	
Smim_37357_CG14853_isoform_B_Drosophila_melanogaster_gi_21358631_ref_NP_650376_1e_08_57_0	
Nvec_56067_	

HG_2298	
Spur_016262_Hypp_819	Spur_011730_Spur_011730	Spur_013404_Spur_013404	Spur_012568_Hypp_2039	Spur_019861_Spur_019861	Spur_028156_Hypp_2938	Spur_017891_Hypp_2359	Spur_023915_Hypp_2696	Spur_011915_Hypp_2007	Spur_001115_Hypp_1307	Spur_017188_BcatL	Spur_026014_Hypp_2811	Spur_024518_Hypp_2740	Spur_013033_Hypp_2065	Spur_026171_Hypp_2824	Spur_027831_BcatL_1	Spur_021637_Hypp_2567	Spur_006893_Spur_006893	Spur_000662_Hypp_1271	Spur_009460_Hypp_1851	Spur_011056_Hypp_1956	Spur_011447_Spur_011447	Spur_003754_Spur_003754	Spur_018714_Hypp_2402	
Nvec_15789_	Nvec_26515_	Nvec_18086_	

HG_6523	
Hsap_Ensmbl0151748_salvador_homolog_1_Drosophila_Source_
HGNC_Symbol_Acc_17795_SAV1	
Dmel_0053193_sav_salvador_Source_FlyBase_0053193	
Cgig_22075_Salvador_like_protein_1_Source_UniProtKB_TrEMBL_Acc_K1QL80	
Cele_020427_sav_1_Protein_SAV_1_sav_1_mRNA_complete_cds_Source_RefSeq_mRNA_Acc_NM_076017	
Drer_006196_salvador_homolog_1_Drosophila_Source_ZFIN_Acc_ZDB_GENE_040912_28_sav1	
Spur_024199_Sav1l	
Smim_21979_Protein_salvador_like_protein_Acromyrmex_echinatior_gi_332026616_gb_EGI66725_2e_72_245	

HG_3946	
Hsap_Ensmbl0197976_A_kinase_PRKA_anchor_protein_17A_Source_
HGNC_Symbol_Acc_18783_AKAP17A	
Dmel_0010772_Xe7_Xe7_Source_FlyBase_0010772	
Cgig_04917_Splicing_factor_arginine_serine_rich_17A_Source_UniProtKB_TrEMBL_Acc_K1QJI8	
Cele_000854_cux_7_Protein_CUX_7_cux_7_mRNA_complete_cds_Source_RefSeq_mRNA_Acc_NM_066250	
Drer_003384_A_kinase_PRKA_anchor_protein_17A_Source_ZFIN_Acc_ZDB_GENE_040426_1460_akap17a	
Spur_017411_Sfrs17a	
Smim_39567_PREDICTED_a_kinase_anchor_protein_17A_Monodelphis_domestica_gi_126337089_ref_XP_001362215_7e_32_133	Smim_39565_splicing_factor_arginine_serine_rich_17A_putative_Ixodes_scapularis_gi_242001066_ref_XP_002435176_1e_28_114	
Sman_072360	
Nvec_49860_	

HG_14215	
Hsap_Ensmbl0204954_chromosome_12_open_reading_frame_73_Source_
HGNC_Symbol_Acc_34450_C12orf73	
Dmel_0259204_CG42308	
Drer_045797_chromosome_12_open_reading_frame_73_Source_
HGNC_Symbol_Acc_34450_C25H12orf73	
Smim_32262_CG42308_isoform_A_Drosophila_melanogaster_gi_221329749_ref_NP_001138171_2e_09_56_2	

HG_685	
Hsap_Ensmbl0128595_calumenin_Source_
HGNC_Symbol_Acc_1458_CALU	Hsap_Ensmbl0142552_reticulocalbin_3_EF_hand_calcium_binding_domain_Source_
HGNC_Symbol_Acc_21145_RCN3	Hsap_Ensmbl0117906_reticulocalbin_2_EF_hand_calcium_binding_domain_Source_
HGNC_Symbol_Acc_9935_RCN2	Hsap_Ensmbl0078808_stromal_cell_derived_factor_4_Source_
HGNC_Symbol_Acc_24188_SDF4	Hsap_Ensmbl0049449_reticulocalbin_1_EF_hand_calcium_binding_domain_Source_
HGNC_Symbol_Acc_9934_RCN1	
Dmel_0025682_scf_supercoiling_factor_Source_FlyBase_0025682	Dmel_0031673_CG31650	Dmel_0051475_CG31475	
Cgig_08850_Calumenin_Source_UniProtKB_TrEMBL_Acc_K1PH89	Cgig_06552_Calumenin_B_Source_UniProtKB_TrEMBL_Acc_K1PV71	Cgig_10158_45_kDa_calcium_binding_protein_Source_UniProtKB_TrEMBL_Acc_K1PRG1	Cgig_04836_Calumenin_Source_UniProtKB_TrEMBL_Acc_K1R529	Cgig_00220_Calumenin_Source_UniProtKB_TrEMBL_Acc_K1P896	
Cele_019760_calu_1_Protein_CALU_1_isoform_a_Source_RefSeq_mRNA_Acc_NM_001029635	Cele_017240_calu_2_Protein_CALU_2_calu_2_mRNA_complete_cds_Source_RefSeq_mRNA_Acc_NM_059535	Cele_016965_C56C10_9_Protein_C56C10_9_C56C10_9_mRNA_complete_cds_Source_RefSeq_mRNA_Acc_NM_062937	
Drer_045676_calumenin_a_Source_ZFIN_Acc_ZDB_GENE_040625_166_calua	Drer_037961_reticulocalbin_3_EF_hand_calcium_binding_domain_Source_ZFIN_Acc_ZDB_GENE_040625_175_rcn3	Drer_005115_calumenin_b_Source_ZFIN_Acc_ZDB_GENE_040426_1251_calub	Drer_070006_reticulocalbin_1_EF_hand_calcium_binding_domain_Source_ZFIN_Acc_ZDB_GENE_080225_33_rcn1	Drer_039378_reticulocalbin_2_Source_ZFIN_Acc_ZDB_GENE_050706_62_rcn2	Drer_070682_stromal_cell_derived_factor_4_Source_ZFIN_Acc_ZDB_GENE_040426_2061_sdf4	
Spur_023466_Calu	Spur_012317_Spur_012317	Spur_014308_Hypp_112	Spur_009016_Sdf4	Spur_021172_Fra2	Spur_013230_Spur_013230	Spur_018461_Spur_018461	
Smim_27632_Calumenin_precursor_putative_Pediculus_humanus_corporis_gi_242005220_ref_XP_002423469_2e_131_387	Smim_39886_PREDICTED_similar_to_reticulocalbin_Tribolium_castaneum_gi_91081545_ref_XP_974976_4e_120_358	Smim_16683_PREDICTED_reticulocalbin_like_Apis_mellifera_gi_66517554_ref_XP_393699_3e_94_293	Smim_79002_putative_reticulocalbin_Latrodectus_hesperus_gi_318087066_gb_ADV40124_7e_139_406	Smim_19828_reticulocalbin_putative_Ixodes_scapularis_gi_241629509_ref_XP_002410091_3e_115_345	
Sman_103740_EF_hand_containing_protein_Source_UniProtKB_TrEMBL_Acc_G4VRV0	Sman_005230_Putative_ef_hand_containing_protein_Source_UniProtKB_TrEMBL_Acc_G4V609	Sman_147680_Putative_ef_hand_containing_protein_Source_UniProtKB_TrEMBL_Acc_G4VEE4	Sman_158150_Putative_reticulocalbin_Source_UniProtKB_TrEMBL_Acc_G4VM03	
Gsal_8694_low_quality_protein_reticulocalbin_2_like	Gsal_13465_calumenin_precursor	Gsal_9343_reticulocalbin_calumenin_dna_supercoiling_factor	Gsal_15054_isoform_c	
Nvec_23016_efhand	Nvec_15862_	Nvec_43954_efhand	Nvec_30673_efhand	Nvec_52118_	Nvec_8971_efhand	Nvec_37673_	Nvec_19074_efhand	

HG_10044	
Hsap_Ensmbl0150477_KIAA1328_Source_
HGNC_Symbol_Acc_29248_KIAA1328	
Cgig_26585	
Drer_070040_zgc_162344_Source_ZFIN_Acc_ZDB_GENE_030131_6058_zgc_162344	
Nvec_58287	

HG_8911	
Hsap_Ensmbl0150667_fibrous_sheath_interacting_protein_1_Source_
HGNC_Symbol_Acc_21674_FSIP1	
Cgig_19566_Fibrous_sheath_interacting_protein_1_Source_UniProtKB_TrEMBL_Acc_K1Q6G6	
Drer_091749_fibrous_sheath_interacting_protein_1_Source_ZFIN_Acc_ZDB_GENE_050417_428_fsip1	
Spur_014803_Hypp_104	
Nvec_3781_	

HG_8559	
Hsap_Ensmbl0151893_CDK2_associated_cullin_domain_1_Source_
HGNC_Symbol_Acc_23727_CACUL1	
Cgig_04840	
Drer_021885_CDK2_associated_cullin_domain_1_Source_
HGNC_Symbol_Acc_23727_CACUL1	
Spur_018528_Spur_018528	
Nvec_36576_FerB	Nvec_40660_	Nvec_4301_	

HG_11862	
Cgig_16142	

HG_2396	
Hsap_Ensmbl0161800_Rac_GTPase_activating_protein_1_Source_
HGNC_Symbol_Acc_9804_RACGAP1	
Dmel_0086356_tum_tumbleweed_Source_FlyBase_0086356	Dmel_0045843_RacGAP84C_RacGAP84C_Source_FlyBase_0045843	
Cgig_12000_Rac_GTPase_activating_protein_1_Source_UniProtKB_TrEMBL_Acc_K1Q4V9	
Cele_000875_cyk_4_Protein_CYK_4_cyk_4_mRNA_complete_cds_Source_RefSeq_mRNA_Acc_NM_067444	
Drer_055934_si_ch1073_416j23_1_Source_ZFIN_Acc_ZDB_GENE_100922_35_si_ch1073_416j23_1	Drer_015460_Rac_GTPase_activating_protein_1_Source_ZFIN_Acc_ZDB_GENE_030131_1917_racgap1	
Spur_005298_Racgap1	
Smim_32403_PREDICTED_rac_GTPase_activating_protein_like_Apis_mellifera_gi_328784124_ref_XP_393627_3_4e_121_383	
Sman_021590_Putative_rac_gtpase_activating_protein_Source_UniProtKB_TrEMBL_Acc_G4VNG7	
Gsal_2849_rac_gtpase_activating_protein_1	

HG_5168	
Cgig_07372_CIP2A_like_protein_Source_UniProtKB_TrEMBL_Acc_K1PE63	Cgig_07371	
Cele_015188_B0432_7_Protein_B0432_7_B0432_7_mRNA_complete_cds_Source_RefSeq_mRNA_Acc_NM_061289	
Drer_058260_zgc_174160_Source_ZFIN_Acc_ZDB_GENE_030131_6252_zgc_174160	
Spur_021937_Kiaa1524L	Spur_022709_Spur_022709	Spur_009421_Spur_009421	
Smim_63236_PREDICTED_similar_to_LOC494846_protein_Strongylocentrotus_purpuratus_gi_115613067_ref_XP_796563_5e_23_112	
Nvec_41162_FbpA	Nvec_37461_	

HG_7999	
Cgig_24528_Coiled_coil_domain_containing_protein_74A_Source_UniProtKB_TrEMBL_Acc_K1R8H7	
Drer_093026_coiled_coil_domain_containing_74B_Source_
HGNC_Symbol_Acc_25267_CCDC74B	
Spur_018584_Hypp_2392	
Nvec_21242_Prog_receptor	Nvec_23642_Neuromodulin	

HG_22308	
This group of homology does not contain any annotated genome

HG_7958	
Hsap_Ensmbl0130695_centrosomal_protein_85kDa_Source_
HGNC_Symbol_Acc_25309_CEP85	Hsap_Ensmbl0111860_centrosomal_protein_85kDa_like_Source_
HGNC_Symbol_Acc_21638_CEP85L	
Cgig_04712_Coiled_coil_domain_containing_protein_21_Source_UniProtKB_TrEMBL_Acc_K1RI83	
Drer_020777_centrosomal_protein_85_like_Source_ZFIN_Acc_ZDB_GENE_041014_309_cep85l	Drer_060215_centrosomal_protein_85kDa_Source_
HGNC_Symbol_Acc_25309_CEP85	
Spur_007851_Ccdc21L	
Nvec_12098_p450	Nvec_26402_K_box	Nvec_36900_	

HG_8157	
Hsap_Ensmbl0176563_cyclin_N_terminal_domain_containing_1_Source_
HGNC_Symbol_Acc_26847_CNTD1	
Cele_022172_cosa_1_Protein_COSA_1_cosa_1_mRNA_complete_cds_Source_RefSeq_mRNA_Acc_NM_065206	
Drer_088956_cyclin_N_terminal_domain_containing_1_Source_
HGNC_Symbol_Acc_26847_CNTD1	
Spur_013562_Spur_013562	
Nvec_37877_	

HG_2767	
Hsap_Ensmbl0070081_nucleobindin_2_Source_
HGNC_Symbol_Acc_8044_NUCB2	Hsap_Ensmbl0104805_nucleobindin_1_Source_
HGNC_Symbol_Acc_8043_NUCB1	
Dmel_0052190_NUCB1_NUCB1_Source_FlyBase_0052190	
Cgig_01658_Nucleobindin_2_Source_UniProtKB_TrEMBL_Acc_K1PUR2	
Cele_009674_nucb_1_Protein_NUCB_1_isoform_a_nucb_1_mRNA_complete_cds_Source_RefSeq_mRNA_Acc_NM_171970	
Drer_054833_nucleobindin_1_Source_ZFIN_Acc_ZDB_GENE_060825_222_nucb1	Drer_036291_nucleobindin_2b_Source_ZFIN_Acc_ZDB_GENE_030131_4775_nucb2b	Drer_036299_nucleobindin_2a_Source_ZFIN_Acc_ZDB_GENE_030826_14_nucb2a	
Spur_021879_Nucb2	Spur_002353_Spur_002353	Spur_002352_Spur_002352	
Smim_39887_Niemann_Pick_type_C1_domain_containing_protein_putative_Ixodes_scapularis_gi_241647497_ref_XP_002411148_1e_126_405	
Sman_144560_Putative_nucleobindin_Source_UniProtKB_TrEMBL_Acc_G4V7S7	
Gsal_4681_nucleobindin_2	Gsal_526_niemann_pick_type_c1_domain_containing	
Nvec_25956_	

HG_6260	
Hsap_Ensmbl0105339_DENN_MADD_domain_containing_3_Source_
HGNC_Symbol_Acc_29134_DENND3	
Cgig_19107_DENN_domain_containing_protein_3_Source_UniProtKB_TrEMBL_Acc_K1RN57	
Drer_078797_DENN_MADD_domain_containing_3a_Source_ZFIN_Acc_ZDB_GENE_091230_6_dennd3a	Drer_013153_DENN_MADD_domain_containing_3b_Source_ZFIN_Acc_ZDB_GENE_091230_7_dennd3b	
Spur_002019_Spur_002019	Spur_002015_Dennd3	
Nvec_7173_dDENN	Nvec_25549_WD40	Nvec_36870_	

HG_5844	
Hsap_Ensmbl0160392_chromosome_19_open_reading_frame_47_Source_
HGNC_Symbol_Acc_26723_C19orf47	
Dmel_0032488_CG16812	
Cgig_17614	
Cele_010002_F53F8_5_Protein_F53F8_5_F53F8_5_mRNA_complete_cds_Source_RefSeq_mRNA_Acc_NM_075597	
Drer_020611_chromosome_19_open_reading_frame_47_Source_
HGNC_Symbol_Acc_26723_C18H19orf47	
Spur_014690_C19orf47L	
Smim_69712_uncharacterized_protein_C19orf47_homolog_Rattus_norvegicus_gi_157821283_ref_NP_001103134_1e_37_148	
Gsal_13241_uncharacterized_protein_c19orf47_like_isoform_1	
Nvec_46610_	

HG_8874	
Cgig_18482_Tetratricopeptide_repeat_protein_17_Source_UniProtKB_TrEMBL_Acc_K1QRJ8	
Spur_002918_Hypp_1420	
Nvec_28698_TPR_2	

HG_5071	
Spur_005013_Clect_Tm_9	Spur_024218_Clect_92	Spur_006649_Clect_102	Spur_005248_Hypp_3009	Spur_012942_Clect_27	Spur_026208_Clect_98	Spur_028297_Clect_Ccp	Spur_012121_Clect_Egf_Tm_3	Spur_023431_Sele	Spur_016629_Clect_Egfl_Tm_5	Spur_012742_Clect_Egf_Tm_4	Spur_025194_Clect_Egf_Tm_5	Spur_002986_Ccp_Egf_Clect	Spur_009222_Clect_Egf_1	Spur_011167_Clect_Egf_Tm_2	Spur_017006_Clect_Tm_5	Spur_005909_Clect_Egf	Spur_013186_Clect_104	Spur_010394_Spur_010394	Spur_005115_Clect_Fn3_5	Spur_018258_Clect_82	Spur_023880_Hypp_2694	Spur_005910_Clect_Tm_1	Spur_012585_Clect_Tm_3	Spur_006648_Clect_67	Spur_002751_Hypp_1411	Spur_026249_Spur_026249	Spur_016529_Clect_79	Spur_016102_Hypp_2247	Spur_017005_Kiaa1844L	Spur_014450_Clect_77	Spur_028067_Clect_Tm_11	Spur_028846_Clect_Tm_7	Spur_007118_Clect_Tm_2	Spur_017007_Clect_111	Spur_018601_Clect_Egf_2	Spur_017520_Clect_81	Spur_026103_Clect_97	Spur_028298_Clect_114	Spur_012741_Spur_012741	Spur_020513_Clect_87	Spur_010466_Spur_010466	Spur_002718_Clect_Tm	Spur_006933_Hypp_1688	Spur_028296_Spur_028296	Spur_006823_Spur_006823	Spur_016821_Spur_016821	Spur_017519_Clect_80	
Nvec_18744_Sushi	

HG_31097	
This group of homology does not contain any annotated genome

HG_62992	
This group of homology does not contain any annotated genome

HG_5030	
Smim_4738711_type_MAPKK_kinase_Cochliobolus_heterostrophus_gi_255958145_dbj_BAH97086_2e_04_45_8	
Nvec_35777_Ank	

HG_23273	
Cgig_21907	

HG_15418	
This group of homology does not contain any annotated genome

HG_7773	
Cgig_20061	
Spur_025368_Redt_Aldo_Keto	Spur_019923_C3orf20L	
Nvec_58863_Fibrinogen_BP	

HG_10431	
Dmel_0050069_CG30069	Dmel_0028740_CG6362	
Cele_010357_H03A11_2_Protein_H03A11_2_H03A11_2_mRNA_complete_cds_Source_RefSeq_mRNA_Acc_NM_078127	
Smim_11227_AGAP009638_PA_Anopheles_gambiae_str_PEST_gi_158298502_ref_XP_318671_4_2e_59_236	

HG_33828	
This group of homology does not contain any annotated genome

HG_6238	
Hsap_Ensmbl0109771_LRP2_binding_protein_Source_
HGNC_Symbol_Acc_25434_LRP2BP	
Drer_040478_LRP2_binding_protein_Source_ZFIN_Acc_ZDB_GENE_070615_41_lrp2bp	
Spur_019817_LRP2BP	
Sman_105820_SEL_1_like_protein_Source_UniProtKB_TrEMBL_Acc_G4VER3	Sman_210220_SEL_1_like_protein_Source_UniProtKB_TrEMBL_Acc_G4VER6	
Nvec_19150_	

HG_5442	
Hsap_Ensmbl0144366_GULP_engulfment_adaptor_PTB_domain_containing_1_Source_
HGNC_Symbol_Acc_18649_GULP1	
Dmel_0029092_ced_6_ced_6_Source_FlyBase_0029092	
Cgig_22952_PTB_domain_containing_engulfment_adapter_protein_1_Source_UniProtKB_TrEMBL_Acc_K1R429	
Cele_000420_ced_6_Protein_CED_6_ced_6_mRNA_complete_cds_Source_RefSeq_mRNA_Acc_NM_065802	
Drer_001733_GULP_engulfment_adaptor_PTB_domain_containing_1a_Source_ZFIN_Acc_ZDB_GENE_030616_21_gulp1a	Drer_057833_GULP_engulfment_adaptor_PTB_domain_containing_1b_Source_ZFIN_Acc_ZDB_GENE_120228_2_gulp1b	
Spur_023975_Gulp1	
Smim_13801_PREDICTED_PTB_domain_containing_adapter_protein_ced_6_Apis_mellifera_gi_66523524_ref_XP_392026_4e_122_371	
Nvec_9817_PID	Nvec_27365_PID	Nvec_34156_	

HG_5178	
Hsap_Ensmbl0158411_MIT_microtubule_interacting_and_transport_domain_containing_1_Source_
HGNC_Symbol_Acc_25207_MITD1	
Dmel_0050398_CG30398	Dmel_0035482_CG14985	
Cgig_13614	Cgig_00163	
Cele_013436_Y66D12A_10_Protein_Y66D12A_10_Y66D12A_10_mRNA_complete_cds_Source_RefSeq_mRNA_Acc_NM_067091	
Drer_044766_MIT_microtubule_interacting_and_transport_domain_containing_1_Source_ZFIN_Acc_ZDB_GENE_040426_923_mitd1	
Spur_026683_Mitd1	
Smim_26916_MIT_domain_containing_protein_Salmo_salar_gi_213510890_ref_NP_001134592_5e_68_220	
Sman_042060	
Gsal_13143_mit_domain_containing_protein_1	
Nvec_755_MIT	

HG_9139	
Dmel_0032705_Grip71_Grip71_Source_FlyBase_0032705	
Drer_013472_neural_precursor_cell_expressed_developmentally_down_regulated_1_Source_ZFIN_Acc_ZDB_GENE_040426_2906_nedd1	

HG_4382	
Hsap_Ensmbl0178662_cysteine_serine_rich_nuclear_protein_3_Source_
HGNC_Symbol_Acc_30729_CSRNP3	Hsap_Ensmbl0144655_cysteine_serine_rich_nuclear_protein_1_Source_
HGNC_Symbol_Acc_14300_CSRNP1	Hsap_Ensmbl0110925_cysteine_serine_rich_nuclear_protein_2_Source_
HGNC_Symbol_Acc_16006_CSRNP2	
Dmel_0261647_Axud1	
Cgig_23743_Cysteine_serine_rich_nuclear_protein_3_Source_UniProtKB_TrEMBL_Acc_K1Q371	
Cele_016562_C41D11_3_Protein_C41D11_3_isoform_a_C41D11_3_mRNA_complete_cds_Source_RefSeq_mRNA_Acc_NM_058967	
Drer_079741_cysteine_serine_rich_nuclear_protein_3_Source_
HGNC_Symbol_Acc_30729_CSRNP3	Drer_075972_cysteine_serine_rich_nuclear_protein_2_Source_ZFIN_Acc_ZDB_GENE_090312_137_csrnp2	Drer_038429_cysteine_serine_rich_nuclear_protein_1b_Source_ZFIN_Acc_ZDB_GENE_030131_1515_csrnp1b	Drer_031426_cysteine_serine_rich_nuclear_protein_1a_Source_ZFIN_Acc_ZDB_GENE_070912_475_csrnp1a	
Spur_025496_Hypp_231	Spur_014613_Csrnp2	
Smim_72294_Cysteine_serine_rich_nuclear_protein_3_Harpegnathos_saltator_gi_307192832_gb_EFN75892_2e_87_303	
Sman_005570	
Gsal_8660_cysteine_serine_rich_nuclear_protein_1	
Nvec_13474_Keratin_B2	Nvec_44364_Metallothionein	

HG_23255	
This group of homology does not contain any annotated genome

HG_55692	
This group of homology does not contain any annotated genome

HG_7113	
Cgig_13150	
Spur_019730_Spur_019730	

HG_1811	
Hsap_Ensmbl0067191_calcium_channel_voltage_dependent_beta_1_subunit_Source_
HGNC_Symbol_Acc_1401_CACNB1	Hsap_Ensmbl0165995_calcium_channel_voltage_dependent_beta_2_subunit_Source_
HGNC_Symbol_Acc_1402_CACNB2	Hsap_Ensmbl0182389_calcium_channel_voltage_dependent_beta_4_subunit_Source_
HGNC_Symbol_Acc_1404_CACNB4	Hsap_Ensmbl0167535_calcium_channel_voltage_dependent_beta_3_subunit_Source_
HGNC_Symbol_Acc_1403_CACNB3	
Dmel_0259822_Ca_beta_Ca2_channel_protein_beta_subunit_Source_FlyBase_0259822	
Cgig_27733_Voltage_dependent_L_type_calcium_channel_subunit_beta_2_Source_UniProtKB_TrEMBL_Acc_K1PVT1	
Cele_000368_ccb_1_Protein_CCB_1_ccb_1_mRNA_complete_cds_Source_RefSeq_mRNA_Acc_NM_058792	Cele_021125_ccb_2_Protein_CCB_2_ccb_2_mRNA_complete_cds_Source_RefSeq_mRNA_Acc_NM_058654	
Drer_079906_calcium_channel_voltage_dependent_beta_2a_Source_ZFIN_Acc_ZDB_GENE_080808_7_cacnb2a	Drer_002167_calcium_channel_voltage_dependent_beta_1_subunit_Source_ZFIN_Acc_ZDB_GENE_040718_399_cacnb1	Drer_076030_calcium_channel_voltage_dependent_beta_3b_Source_ZFIN_Acc_ZDB_GENE_090127_1_cacnb3b	Drer_001881_calcium_channel_voltage_dependent_beta_3a_Source_ZFIN_Acc_ZDB_GENE_060221_2_cacnb3a	Drer_009738_calcium_channel_voltage_dependent_beta_4a_subunit_Source_ZFIN_Acc_ZDB_GENE_080320_2_cacnb4a	Drer_062174_calcium_channel_voltage_dependent_beta_4b_subunit_Source_ZFIN_Acc_ZDB_GENE_060421_7907_cacnb4b	Drer_055565_calcium_channel_voltage_dependent_beta_2b_Source_ZFIN_Acc_ZDB_GENE_050208_129_cacnb2b	
Spur_001624_Ccb2A	
Smim_17691_calcium_channel_beta_subunit_splice_isoform_B_Lymnaea_stagnalis_gi_332380508_gb_AEE65421_0_0_671	
Sman_141660_Putative_high_voltage_activated_calcium_channel_beta_subunit_2_Source_UniProtKB_TrEMBL_Acc_G4V6E8	Sman_135140_Putative_high_voltage_activated_calcium_channel_beta_subunit_1_Source_UniProtKB_TrEMBL_Acc_G4VD13	
Gsal_15429_high_voltage_activated_calcium_channel_beta_subunit_2	Gsal_13809_voltage_dependent_l_type_calcium_channel_subunit_beta_2	
Nvec_11989_Ca_channel_B	Nvec_34942_Ca_channel_B	

HG_5040	
Hsap_Ensmbl0033327_GRB2_associated_binding_protein_2_Source_
HGNC_Symbol_Acc_14458_GAB2	Hsap_Ensmbl0268699_GRB2_associated_binding_protein_3_Source_
HGNC_Symbol_Acc_17515_GAB3	Hsap_Ensmbl0215568_GRB2_associated_binding_protein_family_member_4_Source_
HGNC_Symbol_Acc_18325_GAB4	Hsap_Ensmbl0109458_GRB2_associated_binding_protein_1_Source_
HGNC_Symbol_Acc_4066_GAB1	
Dmel_0016794_dos_daughter_of_sevenless_Source_FlyBase_0016794	
Cgig_06556_Protein_daughter_of_sevenless_Source_UniProtKB_TrEMBL_Acc_K1PMU7	
Drer_093081_GRB2_associated_binding_protein_3_Source_
HGNC_Symbol_Acc_17515_GAB3_2_of_2	Drer_037018_GRB2_associated_binding_protein_1_Source_ZFIN_Acc_ZDB_GENE_040426_2674_gab1	Drer_074577_GRB2_associated_binding_protein_2_Source_ZFIN_Acc_ZDB_GENE_130530_756_gab2	Drer_076998_GRB2_associated_binding_protein_3_Source_
HGNC_Symbol_Acc_17515_GAB3_1_of_2	
Spur_007721_Grb2	
Smim_46783_Protein_daughter_of_sevenless_Camponotus_floridanus_gi_307172991_gb_EFN64133_1e_20_92_0	Smim_46785_Grb2_associated_binder_Gab_putative_Ixodes_scapularis_gi_241155741_ref_XP_002407634_1e_32_139	
Gsal_6856_hypothetical_protein	
Nvec_36954_PH	

HG_10226	
Hsap_Ensmbl0244395_RNA_binding_motif_protein_Y_linked_family_1_member_D_Source_
HGNC_Symbol_Acc_23915_RBMY1D	Hsap_Ensmbl0242389_RNA_binding_motif_protein_Y_linked_family_1_member_E_Source_
HGNC_Symbol_Acc_23916_RBMY1E	Hsap_Ensmbl0234414_RNA_binding_motif_protein_Y_linked_family_1_member_A1_Source_
HGNC_Symbol_Acc_9912_RBMY1A1	Hsap_Ensmbl0242875_RNA_binding_motif_protein_Y_linked_family_1_member_B_Source_
HGNC_Symbol_Acc_23914_RBMY1B	Hsap_Ensmbl0169800_RNA_binding_motif_protein_Y_linked_family_1_member_F_Source_
HGNC_Symbol_Acc_23974_RBMY1F	Hsap_Ensmbl0175718_RNA_binding_motif_protein_X_linked_like_3_Source_
HGNC_Symbol_Acc_26859_RBMXL3	Hsap_Ensmbl0170748_RNA_binding_motif_protein_X_linked_like_2_Source_
HGNC_Symbol_Acc_17886_RBMXL2	Hsap_Ensmbl0213516_RNA_binding_motif_protein_X_linked_like_1_Source_
HGNC_Symbol_Acc_25073_RBMXL1	Hsap_Ensmbl0147274_RNA_binding_motif_protein_X_linked_Source_
HGNC_Symbol_Acc_9910_RBMX	
Drer_014244_RNA_binding_motif_protein_X_linked_Source_ZFIN_Acc_ZDB_GENE_030131_579_rbmx	
Nvec_23536_	

HG_30806	
This group of homology does not contain any annotated genome

HG_35245	
This group of homology does not contain any annotated genome

HG_75024	
This group of homology does not contain any annotated genome

HG_9630	
Dmel_0030447_CG2200	
Cgig_18083_Alpha_aspartyl_dipeptidase_Source_UniProtKB_TrEMBL_Acc_K1PWS2	
Drer_070057_si_dkey_69o16_5_Source_ZFIN_Acc_ZDB_GENE_081104_432_si_dkey_69o16_5	
Smim_73015_PREDICTED_alpha_aspartyl_dipeptidase_Gallus_gallus_gi_118093479_ref_XP_421963_2e_32_121	

HG_48953	
This group of homology does not contain any annotated genome

HG_2746	
Hsap_Ensmbl0214021_tubulin_tyrosine_ligase_like_family_member_3_Source_
HGNC_Symbol_Acc_24483_TTLL3	Hsap_Ensmbl0138892_tubulin_tyrosine_ligase_like_family_member_8_Source_
HGNC_Symbol_Acc_34000_TTLL8	
Dmel_0031854_TTLL3A_Tubulin_tyrosine_ligase_like_3A_Source_FlyBase_0031854	Dmel_0031853_TTLL3B_Tubulin_tyrosine_ligase_like_3B_Source_FlyBase_0031853	
Cgig_14677_Tubulin_monoglycylase_TTLL3_Source_UniProtKB_TrEMBL_Acc_K1R9J8	
Drer_053728_tubulin_tyrosine_ligase_like_family_member_3_Source_ZFIN_Acc_ZDB_GENE_060616_182_ttll3	
Spur_019570_Ttll3	
Sman_158370_Tubulin_tyrosine_ligase_related_Source_UniProtKB_TrEMBL_Acc_G4VIL0	
Nvec_5486_	

HG_9954	
Cgig_23944	

HG_1774	
Hsap_Ensmbl0136827_torsin_family_1_member_A_torsin_A_Source_
HGNC_Symbol_Acc_3098_TOR1A	Hsap_Ensmbl0136816_torsin_family_1_member_B_torsin_B_Source_
HGNC_Symbol_Acc_11995_TOR1B	Hsap_Ensmbl0198113_torsin_family_4_member_A_Source_
HGNC_Symbol_Acc_25981_TOR4A	Hsap_Ensmbl0186283_torsin_family_3_member_A_Source_
HGNC_Symbol_Acc_11997_TOR3A	
Dmel_0025615_Torsin_Torsin_Source_FlyBase_0025615	
Cgig_07865_Torsin_1B_Source_UniProtKB_TrEMBL_Acc_K1PSB1	Cgig_02895_Torsin_1B_Source_UniProtKB_TrEMBL_Acc_K1QPQ2	Cgig_23276_Torsin_1A_Source_UniProtKB_TrEMBL_Acc_K1QAM2	
Cele_003870_ooc_5_Protein_OOC_5_isoform_b_ooc_5_mRNA_complete_cds_Source_RefSeq_mRNA_Acc_NM_063515	Cele_006598_tor_2_Protein_TOR_2_21ur_181_mRNA_complete_cds_Source_RefSeq_mRNA_Acc_NM_070282	Cele_006597_tor_1_Protein_TOR_1_tor_1_mRNA_complete_cds_Source_RefSeq_mRNA_Acc_NM_070283	
Drer_055856_torsin_family_1_like_1_Source_ZFIN_Acc_ZDB_GENE_080723_36_tor1l1	Drer_026895_torsin_family_1_like_3_Source_ZFIN_Acc_ZDB_GENE_040426_1859_tor1l3	Drer_079308_torsin_family_3_member_A_Source_ZFIN_Acc_ZDB_GENE_081104_165_tor3a	Drer_077950_torsin_family_1_Source_ZFIN_Acc_ZDB_GENE_080917_50_tor1	Drer_025612_torsin_family_2_member_A_Source_ZFIN_Acc_ZDB_GENE_050913_60_tor2a	Drer_090741_Uncharacterized_protein_Source_UniProtKB_TrEMBL_Acc_E7FDJ9_AL954146_4	Drer_037843_torsin_family_4_member_A_Source_
HGNC_Symbol_Acc_25981_TOR4A_2_of_4	Drer_054962_torsin_family_4_member_A_Source_
HGNC_Symbol_Acc_25981_TOR4A_3_of_4	Drer_091169_torsin_family_4_member_A_Source_
HGNC_Symbol_Acc_25981_TOR4A_4_of_4	
Spur_018321_Tor1A	Spur_014383_Spur_014383	Spur_008335_Tor1a_1	Spur_018857_Spur_018857	Spur_018856_Spur_018856	Spur_008418_Spur_008418	Spur_015302_Spur_015302	Spur_027029_Tor3aL	
Smim_44650_torsin_putative_Ixodes_scapularis_gi_241148995_ref_XP_002405989_5e_92_288	Smim_69436_torsin_putative_Ixodes_scapularis_gi_241148995_ref_XP_002405989_6e_101_311	
Sman_136740_Putative_torsin_A_Source_UniProtKB_TrEMBL_Acc_G4VFZ2	
Gsal_7197_torsin_family_protein	
Nvec_47923_	Nvec_5200_Torsin	Nvec_48285_Torsin	

HG_65494	
Dmel_0037885_CG17721	

HG_4851	
Hsap_Ensmbl0119397_centriolin_Source_
HGNC_Symbol_Acc_1858_CNTRL	
Cgig_12378_Centriolin_Source_UniProtKB_TrEMBL_Acc_K1Q2Y9	
Drer_088492_Uncharacterized_protein_Source_UniProtKB_TrEMBL_Acc_F1QF42_CU856237_1	
Spur_028833_Cep110l	Spur_011104_Spur_011104	Spur_009287_Cep110L_2	Spur_009286_Cep110L_1	Spur_016274_Spur_016274	Spur_018494_Hypp_2389	Spur_024004_Spur_024004	
Sman_150750	
Gsal_8697_centriolin	Gsal_2192_sjc
HGc05535_protein	
Nvec_40911_	Nvec_4678_GBP_repeat	

HG_18192	
This group of homology does not contain any annotated genome

HG_22111	
Cgig_11905_Protein_SLC7A6OS_Source_UniProtKB_TrEMBL_Acc_K1QAN2	

HG_6780	
Hsap_Ensmbl0138286_family_with_sequence_similarity_149_member_B1_Source_
HGNC_Symbol_Acc_29162_FAM149B1	Hsap_Ensmbl0109794_family_with_sequence_similarity_149_member_A_Source_
HGNC_Symbol_Acc_24527_FAM149A	
Cgig_14599	
Cele_016025_xbx_4_Protein_XBX_4_xbx_4_mRNA_complete_cds_Source_RefSeq_mRNA_Acc_NM_067764	
Drer_061215_family_with_sequence_similarity_149_member_B1_Source_ZFIN_Acc_ZDB_GENE_070112_2102_fam149b1	Drer_073709_family_with_sequence_similarity_149_member_A_Source_
HGNC_Symbol_Acc_24527_FAM149A	
Spur_023054_Hypp_2647	
Smim_2374_protein_FAM149B1_Danio_rerio_gi_123703102_ref_NP_001074134_5e_15_85_9	
Nvec_16174_	Nvec_45110_	

HG_10398	
Cgig_18484_F_box_only_protein_15_Source_UniProtKB_TrEMBL_Acc_K1PJJ2	
Drer_029848_F_box_protein_15_Source_
HGNC_Symbol_Acc_13617_FBXO15_2_of_2	Drer_016897_F_box_protein_15_Source_ZFIN_Acc_ZDB_GENE_080416_4_fbxo15	
Spur_015549_Fbxo15	Spur_019932_Spur_019932	

HG_11342	
Dmel_0016926_Pino_Pinocchio_Source_FlyBase_0016926	
Cgig_27351	
Smim_36386_TPA_inf_hypothetical_conserved_protein_916_Amblyomma_variegatum_gi_325303292_tpg_DAA34782_4e_24_101	

HG_6346	
Hsap_Ensmbl0100211_chibby_homolog_1_Drosophila_Source_
HGNC_Symbol_Acc_1307_CBY1	Hsap_Ensmbl0204659_chibby_homolog_3_Drosophila_Source_
HGNC_Symbol_Acc_33278_CBY3	
Dmel_0067317_Cby_Chibby_Source_FlyBase_0067317	
Drer_077409_chibby_homolog_1_Drosophila_Source_ZFIN_Acc_ZDB_GENE_030131_5074_cby1	
Spur_001134_Chibby	
Smim_34181_PREDICTED_chibby_homolog_like_isoform_Saccoglossus_kowalevskii_gi_291226728_ref_XP_002733345_4e_09_58_2	
Sman_035010_Putative_chibby_protein_pkd2_interactor_Source_UniProtKB_TrEMBL_Acc_G4V828	
Gsal_4912_chibby_homolog_1	

HG_9593	
Cgig_22098_Death_associated_protein_kinase_1_Source_UniProtKB_TrEMBL_Acc_K1RSS7	Cgig_16133	
Spur_017756_Spur_017756	

HG_9159	
Hsap_Ensmbl0159374_meiosis_1_associated_protein_Source_
HGNC_Symbol_Acc_25183_M1AP	
Cgig_26125	
Drer_076731_meiosis_1_associated_protein_Source_ZFIN_Acc_ZDB_GENE_070410_19_m1ap	
Spur_017177_C2orf65	

HG_17873	
This group of homology does not contain any annotated genome

HG_4361	
Cgig_20315_Protein_neuralized_Source_UniProtKB_TrEMBL_Acc_K1QWV6	Cgig_26176	Cgig_26174	
Spur_022708_Myd88L3	Spur_022707_Myd88L2	Spur_001905_Myd88L1	Spur_001938_Spur_001938	
Smim_11748_PREDICTED_similar_to_pats1_Strongylocentrotus_purpuratus_gi_115976441_ref_XP_001187182_5e_76_264	

HG_45521	
This group of homology does not contain any annotated genome

HG_2932	
Hsap_Ensmbl0115112_transcription_factor_CP2_like_1_Source_
HGNC_Symbol_Acc_17925_TFCP2L1	Hsap_Ensmbl0153560_upstream_binding_protein_1_LBP_1a_Source_
HGNC_Symbol_Acc_12507_UBP1	Hsap_Ensmbl0135457_transcription_factor_CP2_Source_
HGNC_Symbol_Acc_11748_TFCP2	
Dmel_0050011_gem_gemini_Source_FlyBase_0050011	
Cgig_12027_Alpha_globin_transcription_factor_CP2_Source_UniProtKB_TrEMBL_Acc_K1QAK4	
Drer_029497_transcription_factor_CP2_like_1_Source_ZFIN_Acc_ZDB_GENE_040704_58_tfcp2l1	Drer_018000_upstream_binding_protein_1_LBP_1a_Source_ZFIN_Acc_ZDB_GENE_060503_870_ubp1	Drer_060306_transcription_factor_CP2_Source_ZFIN_Acc_ZDB_GENE_030131_2523_tfcp2	
Spur_014836_Cp2	
Smim_1725_PREDICTED_upstream_binding_protein_Apis_mellifera_gi_328777312_ref_XP_001121158_3e_123_392	Smim_20947_transcription_factor_putative_Ixodes_scapularis_gi_241118363_ref_XP_002402183_2e_98_309	Smim_21146_mCG14775_isoform_CRA_b_Mus_musculus_gi_148676996_gb_EDL08943_3e_62_211	
Sman_019040_Putative_transcription_factor_lbp1_cp2_Source_UniProtKB_TrEMBL_Acc_G4VG43	

HG_45216	
This group of homology does not contain any annotated genome

HG_5745	
Hsap_Ensmbl0175985_pleckstrin_homology_domain_containing_family_D_with_coiled_coil_domains_member_1_Source_
HGNC_Symbol_Acc_20148_PLEKHD1	
Cgig_19630_UPF0639_protein_Source_UniProtKB_TrEMBL_Acc_K1PW71	
Cele_009292_F31D4_5_Protein_F31D4_5_isoform_a_F31D4_5_mRNA_complete_cds_Source_RefSeq_mRNA_Acc_NM_001270030	
Drer_091349_pleckstrin_homology_domain_containing_family_D_with_coiled_coil_domains_member_1_Source_ZFIN_Acc_ZDB_GENE_130926_1_plekhd1	
Spur_026844_Hypp_1188	

HG_4732	
Hsap_Ensmbl0116459_ATP_synthase_H_transporting_mitochondrial_Fo_complex_subunit_B1_Source_
HGNC_Symbol_Acc_840_ATP5F1	
Dmel_0019644_ATPsyn_b_ATP_synthase_subunit_b_Source_FlyBase_0019644	Dmel_0036345_CG17300	
Cgig_25157	
Cele_000207_asb_2_Protein_ASB_2_asb_2_mRNA_complete_cds_Source_RefSeq_mRNA_Acc_NM_076369	Cele_000206_asb_1_Protein_ASB_1_asb_1_mRNA_complete_cds_Source_RefSeq_mRNA_Acc_NM_065537	
Drer_011553_ATP_synthase_H_transporting_mitochondrial_F0_complex_subunit_b_isoform_1_Source_ZFIN_Acc_ZDB_GENE_041010_33_atp5f1	
Spur_000022_Atp5f1	
Smim_12437_putative_ATP_synthase_like_protein_Ixodes_scapularis_gi_67083945_gb_AAY66907_1e_92_285	
Sman_154530_Putative_mitochondrial_ATP_synthase_B_chain_Source_UniProtKB_TrEMBL_Acc_G4VJX8	
Gsal_9342_mitochondrial_atp_synthase_b_chain	

HG_11547	
Dmel_0033864_CG18368	

HG_10731	
Cgig_04965	
Spur_011767_Hypp_658	
Nvec_8383_	

HG_48215	
This group of homology does not contain any annotated genome

HG_10393	
Hsap_Ensmbl0180376_coiled_coil_domain_containing_66_Source_
HGNC_Symbol_Acc_27709_CCDC66	
Drer_017771_coiled_coil_domain_containing_66_Source_
HGNC_Symbol_Acc_27709_CCDC66_1_of_2	Drer_087502_coiled_coil_domain_containing_66_Source_
HGNC_Symbol_Acc_27709_CCDC66_2_of_2	

HG_1979	
Nvec_19515_LRR_1	Nvec_11352_LRR_1	Nvec_17282_LRR_1	Nvec_45322_LRR_1	Nvec_36623_NACHT	Nvec_4810_NACHT	Nvec_47755_	Nvec_58102_LRR_1	Nvec_32055_OTU	Nvec_27997_OTU	Nvec_58480_	Nvec_24462_PsbI	Nvec_33882_PsbI	

HG_6403	
Hsap_Ensmbl0171451_dermatan_sulfate_epimerase_like_Source_
HGNC_Symbol_Acc_18144_DSEL	Hsap_Ensmbl0111817_dermatan_sulfate_epimerase_Source_
HGNC_Symbol_Acc_21144_DSE	
Drer_061461_dermatan_sulfate_epimerase_like_a_Source_ZFIN_Acc_ZDB_GENE_030131_7517_dsela	Drer_017988_dermatan_sulfate_epimerase_Source_ZFIN_Acc_ZDB_GENE_041001_202_dse	Drer_074504_dermatan_sulfate_epimerase_like_Source_
HGNC_Symbol_Acc_18144_DSEL_2_of_2	
Spur_010656_Ncag1	
Nvec_23867_	Nvec_34159_	Nvec_19767_ADK	

HG_9386	
Hsap_Ensmbl0105321_coiled_coil_domain_containing_9_Source_
HGNC_Symbol_Acc_24560_CCDC9	Hsap_Ensmbl0188549_chromosome_15_open_reading_frame_52_Source_
HGNC_Symbol_Acc_33488_C15orf52	
Drer_004636_coiled_coil_domain_containing_9_Source_ZFIN_Acc_ZDB_GENE_060929_520_ccdc9	Drer_090013_chromosome_15_open_reading_frame_52_Source_
HGNC_Symbol_Acc_33488_C17H15orf52	
Spur_004862_Ccdc9	
Smim_46915_conserved_hypothetical_protein_Ixodes_scapularis_gi_241846265_ref_XP_002415550_3e_04_45_1	
Nvec_20537_Vicilin_N	

HG_10303	
Hsap_Ensmbl0134152_katanin_p80_subunit_B_like_1_Source_
HGNC_Symbol_Acc_26199_KATNBL1	
Spur_000509_Spur_000509	
Nvec_23653_	

HG_1407	
Hsap_Ensmbl0072858_SID1_transmembrane_family_member_1_Source_
HGNC_Symbol_Acc_25967_SIDT1	Hsap_Ensmbl0149577_SID1_transmembrane_family_member_2_Source_
HGNC_Symbol_Acc_24272_SIDT2	
Cgig_28931_SID1_transmembrane_family_member_1_Source_UniProtKB_TrEMBL_Acc_K1RMY0	
Cele_004795_sid_1_Protein_SID_1_sid_1_mRNA_complete_cds_Source_RefSeq_mRNA_Acc_NM_071971	Cele_006477_chup_1_Protein_CHUP_1_isoform_b_chup_1_mRNA_complete_cds_Source_RefSeq_mRNA_Acc_NM_001129723	
Drer_045976_SID1_transmembrane_family_member_2_Source_ZFIN_Acc_ZDB_GENE_030131_7356_sidt2	
Spur_014076_Sidt1	Spur_000134_Sid1L	Spur_003800_Spur_003800	Spur_024973_Spur_024973	Spur_023655_Spur_023655	Spur_017788_Spur_017788	Spur_004190_Spur_004190	
Smim_35619_SID1_transmembrane_family_member_Camponotus_floridanus_gi_307177148_gb_EFN66381_4e_89_290	Smim_35620_PREDICTED_SID1_transmembrane_family_member_like_Xenopus_Silurana_tropicalis_gi_301625406_ref_XP_002941891_1e_68_244	
Sman_152020	
Gsal_12453_sid1_transmembrane_member_isoform_cra_f	Gsal_14040_sid1_transmembrane_family_member_1	Gsal_14287_sid1_transmembrane_family_member_1	
Nvec_36568_	

HG_15649	
This group of homology does not contain any annotated genome

HG_18392	
This group of homology does not contain any annotated genome

HG_8703	
Cgig_02415	Cgig_09554_UPF0489_protein_C5orf22_Source_UniProtKB_TrEMBL_Acc_K1PJV8	Cgig_07700	Cgig_09631	Cgig_03028	
Gsal_3284_upf0489_protein_c5orf22	

HG_10598	
Nvec_24152_PKD	Nvec_28275_REJ	Nvec_42892_F5_F8_type_C	Nvec_7952_F5_F8_type_C	Nvec_28276_Cerato_platanin	

HG_10083	
Nvec_20016_	Nvec_13666_IncA	Nvec_18310_	

HG_34119	
This group of homology does not contain any annotated genome

HG_5941	
Hsap_Ensmbl0131242_RAB11_family_interacting_protein_4_class_II_Source_
HGNC_Symbol_Acc_30267_RAB11FIP4	Hsap_Ensmbl0090565_RAB11_family_interacting_protein_3_class_II_Source_
HGNC_Symbol_Acc_17224_RAB11FIP3	
Dmel_0013718_nuf_nuclear_fallout_Source_FlyBase_0013718	
Cele_018869_F55C12_1_Protein_F55C12_1_isoform_a_F55C12_1_mRNA_complete_cds_Source_RefSeq_mRNA_Acc_NM_062775	
Drer_070319_RAB11_family_interacting_protein_4_class_II_b_Source_ZFIN_Acc_ZDB_GENE_080722_8_rab11fip4b	Drer_053855_RAB11_family_interacting_protein_4_class_II_a_Source_ZFIN_Acc_ZDB_GENE_040718_266_rab11fip4a	Drer_016490_RAB11_family_interacting_protein_3_class_II_Source_ZFIN_Acc_ZDB_GENE_040724_138_rab11fip3	
Spur_015543_Spur_015543	Spur_017190_Rab11fip3L	
Smim_77649_PREDICTED_rab11_family_interacting_protein_4A_like_isoform_Acyrthosiphon_pisum_gi_328717433_ref_XP_001952580_3e_53_191	

HG_5636	
Hsap_Ensmbl0008735_mitogen_activated_protein_kinase_8_interacting_protein_2_Source_
HGNC_Symbol_Acc_6883_MAPK8IP2	Hsap_Ensmbl0121653_mitogen_activated_protein_kinase_8_interacting_protein_1_Source_
HGNC_Symbol_Acc_6882_MAPK8IP1	
Dmel_0040281_Aplip1_APP_like_protein_interacting_protein_1_Source_FlyBase_0040281	
Cgig_25156_JNK_interacting_protein_1_Source_UniProtKB_TrEMBL_Acc_K1Q453	
Cele_002176_jip_1_Protein_JIP_1_isoform_a_jip_1_mRNA_complete_cds_Source_RefSeq_mRNA_Acc_NM_001038241	
Drer_063157_mitogen_activated_protein_kinase_8_interacting_protein_2_Source_ZFIN_Acc_ZDB_GENE_070705_326_mapk8ip2	Drer_090326_mitogen_activated_protein_kinase_8_interacting_protein_1_Source_
HGNC_Symbol_Acc_6882_MAPK8IP1_1_of_2	Drer_091191_mitogen_activated_protein_kinase_8_interacting_protein_1_Source_ZFIN_Acc_ZDB_GENE_101025_1_mapk8ip1	Drer_087856_Uncharacterized_protein_Source_UniProtKB_TrEMBL_Acc_E7F914_CABZ01074081_2	
Spur_000237_Jip1	Spur_026916_Mapk8ipL	
Nvec_54348_	Nvec_37706_	Nvec_51281_	

HG_7477	
Hsap_Ensmbl0180611_Mab_21_domain_containing_2_Source_
HGNC_Symbol_Acc_30438_MB21D2	Hsap_Ensmbl0181284_transmembrane_protein_102_Source_
HGNC_Symbol_Acc_26722_TMEM102	
Dmel_0015336_CG15865	
Drer_087162_transmembrane_protein_102_Source_
HGNC_Symbol_Acc_26722_TMEM102	Drer_077316_Uncharacterized_protein_Source_UniProtKB_TrEMBL_Acc_E7FBQ4_CABZ01067245_1	Drer_077690_Mab_21_domain_containing_2a_Source_ZFIN_Acc_ZDB_GENE_081104_150_mb21d2a	
Nvec_25577_Mab_21	Nvec_24909_Mab_21	Nvec_43177_	

HG_35886	
This group of homology does not contain any annotated genome

HG_6464	
Nvec_23686_NHL	Nvec_5704_	Nvec_59625_P19Arf_N	Nvec_53547_	Nvec_39909_NHL	Nvec_54303_	Nvec_9976_PIP5K	Nvec_20374_zf_U1	Nvec_26368_	Nvec_26722_	Nvec_3047_	Nvec_50240_	Nvec_27600_	Nvec_47411_	Nvec_56008_	Nvec_23687_	Nvec_27236_P19Arf_N	Nvec_7888_UPF0203	Nvec_12711_	Nvec_56908_	Nvec_31525_	Nvec_3954_	Nvec_9845_NHL	Nvec_7629_	Nvec_16473_	Nvec_14739_	Nvec_37371_NHL	Nvec_59412_NHL	Nvec_14666_NHL	Nvec_59307_	Nvec_16440_NinF	Nvec_44910_NinF	Nvec_6236_	Nvec_40483_	

HG_27757	
This group of homology does not contain any annotated genome

HG_16811	
Nvec_11138_Yippee	Nvec_10987_	Nvec_44754_	

HG_5687	
Hsap_Ensmbl0173226_IQ_motif_containing_B1_Source_
HGNC_Symbol_Acc_28949_IQCB1	
Cgig_20745_IQ_calmodulin_binding_motif_containing_protein_1_Source_UniProtKB_TrEMBL_Acc_K1QXP7	
Drer_058525_IQ_motif_containing_B1_Source_ZFIN_Acc_ZDB_GENE_041212_47_iqcb1	Drer_093431_IQ_motif_containing_B1_Source_
HGNC_Symbol_Acc_28949_IQCB1_2_of_2	
Spur_025488_Iqcb1	Spur_025485_Spur_025485	
Sman_209000_Putative_DNA_double_strand_break_repair_rad50_ATPase_Source_UniProtKB_TrEMBL_Acc_G4V5F3	
Nvec_39783_IQ	

HG_6062	
Hsap_Ensmbl0203965_EF_hand_calcium_binding_domain_7_Source_
HGNC_Symbol_Acc_29379_EFCAB7	
Cgig_07792_EF_hand_calcium_binding_domain_containing_protein_7_Source_UniProtKB_TrEMBL_Acc_K1Q017	
Cele_020163_T02G5_3_Protein_T02G5_3_T02G5_3_mRNA_complete_cds_Source_RefSeq_mRNA_Acc_NM_063061	
Drer_020279_EF_hand_calcium_binding_domain_7_Source_ZFIN_Acc_ZDB_GENE_040625_115_efcab7	
Spur_001295_Efcab7_2	Spur_000810_Efcab7	
Smim_25415_EF_hand_calcium_binding_domain_containing_protein_7_Salmo_salar_gi_224613226_gb_ACN60192_6e_36_147	
Nvec_48677_	Nvec_48671_efhand	

HG_27634	
This group of homology does not contain any annotated genome

HG_30335	
This group of homology does not contain any annotated genome

HG_17745	
This group of homology does not contain any annotated genome

HG_63483	
This group of homology does not contain any annotated genome

HG_12317	
Cgig_06001	
Drer_053012_UBX_domain_protein_8_Source_ZFIN_Acc_ZDB_GENE_050522_266_ubxn8	
Spur_024841_Spur_024841	

HG_11163	
This group of homology does not contain any annotated genome

HG_45296	
This group of homology does not contain any annotated genome

HG_6562	
Nvec_7618_Sulfotransfer_1	Nvec_104_	Nvec_6546_	Nvec_24155_	

HG_5373	
Dmel_0039555_mRpS22_mitochondrial_ribosomal_protein_S22_Source_FlyBase_0039555	
Cgig_23637_28S_ribosomal_protein_S22_mitochondrial_Source_UniProtKB_TrEMBL_Acc_K1QDL4	Cgig_28622_28S_ribosomal_protein_S22_mitochondrial_Source_UniProtKB_TrEMBL_Acc_K1RHC7	
Cele_007564_mrps_22_Protein_MRPS_22_mrps_22_mRNA_complete_cds_Source_RefSeq_mRNA_Acc_NM_063880	
Spur_017055_Spur_017055	Spur_017805_Spur_017805	
Smim_10961_PREDICTED_28S_ribosomal_protein_S22_mitochondrial_like_Bombus_terrestris_gi_340727028_ref_XP_003401853_1e_83_266	
Sman_012410	
Gsal_14771_28s_ribosomal_protein_mitochondrial_like	
Nvec_18402_ComC	Nvec_3254_	

HG_26326	
This group of homology does not contain any annotated genome

HG_14098	
Hsap_Ensmbl0165181_chromosome_9_open_reading_frame_84_Source_
HGNC_Symbol_Acc_26535_C9orf84	
Nvec_31237_Cathelicidins	

HG_43615	
This group of homology does not contain any annotated genome

HG_6628	
Hsap_Ensmbl0112624_GLTSCR1_like_Source_
HGNC_Symbol_Acc_21111_GLTSCR1L	Hsap_Ensmbl0063169_glioma_tumor_suppressor_candidate_region_gene_1_Source_
HGNC_Symbol_Acc_4332_GLTSCR1	
Dmel_0039633_CG11873	
Cgig_19667	
Drer_086027_si_ch211_168d23_3_Source_ZFIN_Acc_ZDB_GENE_131127_572_si_ch211_168d23_3	Drer_061159_glioma_tumor_suppressor_candidate_region_gene_1_Source_ZFIN_Acc_ZDB_GENE_031116_2_gltscr1	Drer_016089_GLTSCR1_like_Source_ZFIN_Acc_ZDB_GENE_100716_3_gltscr1l	
Spur_011564_Hypp_70	
Smim_43158_Uncharacterized_protein_Acromyrmex_echinatior_gi_332019255_gb_EGI59764_4e_19_103	

HG_34099	
Nvec_59196_DUF593	Nvec_46910_DUF963	

HG_5439	
Hsap_Ensmbl0158234_Fas_apoptotic_inhibitory_molecule_Source_
HGNC_Symbol_Acc_18703_FAIM	
Dmel_0033985_CG10257	
Cgig_08339_Fas_apoptotic_inhibitory_molecule_Source_UniProtKB_TrEMBL_Acc_K1PT16	
Cele_016633_C44B11_1_Protein_C44B11_1_C44B11_1_mRNA_complete_cds_Source_RefSeq_mRNA_Acc_NM_065263	
Drer_005828_Fas_apoptotic_inhibitory_molecule_a_Source_ZFIN_Acc_ZDB_GENE_040718_323_faima	Drer_020814_Fas_apoptotic_inhibitory_molecule_b_Source_ZFIN_Acc_ZDB_GENE_040718_91_faimb	
Spur_003262_Faim	Spur_008053_Faiml	
Smim_38705_Fas_apoptotic_inhibitory_molecule_putative_Ixodes_scapularis_gi_241687735_ref_XP_002411712_2e_68_215	
Nvec_18248_FAIM	

HG_4731	
Hsap_Ensmbl0136811_outer_dense_fiber_of_sperm_tails_2_Source_
HGNC_Symbol_Acc_8114_ODF2	Hsap_Ensmbl0122417_outer_dense_fiber_of_sperm_tails_2_like_Source_
HGNC_Symbol_Acc_29225_ODF2L	
Cgig_16819_Outer_dense_fiber_protein_2_Source_UniProtKB_TrEMBL_Acc_K1RAD9	
Drer_028900_outer_dense_fiber_of_sperm_tails_2a_Source_ZFIN_Acc_ZDB_GENE_091117_46_odf2a	Drer_020702_outer_dense_fiber_of_sperm_tails_2b_Source_ZFIN_Acc_ZDB_GENE_041008_119_odf2b	
Spur_025208_Odf2	Spur_025207_Odf2L	
Nvec_46938_	Nvec_12374_SlyX	Nvec_46937_	Nvec_50483_	Nvec_44916_	Nvec_47651_DUF465	

HG_13843	
Nvec_22151_MORN	Nvec_54205_	

HG_52606	
This group of homology does not contain any annotated genome

HG_48920	
This group of homology does not contain any annotated genome

HG_48446	
This group of homology does not contain any annotated genome

HG_12079	
This group of homology does not contain any annotated genome

HG_48205	
This group of homology does not contain any annotated genome

HG_11929	
Hsap_Ensmbl0198832_Selenoprotein_M_Source_UniProtKB_Swiss_Prot_Acc_Q8WWX9_SELM	
Drer_051957_selenoprotein_M_Source_ZFIN_Acc_ZDB_GENE_030410_4_selm	
Spur_015124_Spur_015124	

HG_20254	
This group of homology does not contain any annotated genome

HG_13077	
Cele_003790_npp_4_Protein_NPP_4_npp_4_mRNA_complete_cds_Source_RefSeq_mRNA_Acc_NM_061151	Cele_003797_npp_11_Protein_NPP_11_npp_11_mRNA_complete_cds_Source_RefSeq_mRNA_Acc_NM_058831	

HG_10229	
Spur_018189_Hypp_90	
Smim_42425_Tankyrase_Harpegnathos_saltator_gi_307212146_gb_EFN88000_3e_19_90_5	Smim_42429_Tankyrase_Acromyrmex_echinatior_gi_332018769_gb_EGI59334_6e_27_118	

HG_39796	
This group of homology does not contain any annotated genome

HG_44426	
This group of homology does not contain any annotated genome

HG_6726	
Drer_089462_Uncharacterized_protein_Source_UniProtKB_TrEMBL_Acc_E7FA37_CT583679_2	
Spur_007133_Hypp_1699	
Nvec_49668_S_antigen	Nvec_47617_UME	Nvec_40482_S_antigen	Nvec_44525_S_antigen	Nvec_27898_S_antigen	Nvec_41963_Metallothio	Nvec_1067_Trigger_C	Nvec_2966_Autotransporter	Nvec_59663	Nvec_11327_Upf2	Nvec_25860_	

HG_8614	
Hsap_Ensmbl0170476_marginal_zone_B_and_B1_cell_specific_protein_Source_
HGNC_Symbol_Acc_30125_MZB1	
Cgig_04022_Proapoptotic_caspase_adapter_protein_Source_UniProtKB_TrEMBL_Acc_K1PC14	
Nvec_37497_	Nvec_32222_	

HG_16076	
Sman_076910_Tetratricopeptide_repeat_protein_19_TPR_repeat_protein_19_putative_Source_UniProtKB_TrEMBL_Acc_G4LXF2	
Gsal_13539_tetratricopeptide_repeat_protein_mitochondrial	

HG_43833	
This group of homology does not contain any annotated genome

HG_8938	
Cgig_12413	
Spur_011769_Hypp_659	Spur_009535_Spur_009535	
Nvec_2028_	Nvec_28124_Arm	

HG_21508	
Hsap_Ensmbl0152430_boule_like_RNA_binding_protein_Source_
HGNC_Symbol_Acc_14273_BOLL	

HG_18228	
Drer_014966_coiled_coil_domain_containing_82_Source_ZFIN_Acc_ZDB_GENE_030131_5749_ccdc82	

HG_8341	
Hsap_Ensmbl0186687_LYR_motif_containing_7_Source_
HGNC_Symbol_Acc_28072_LYRM7	
Dmel_0083986_CG34150	
Drer_079815_LYR_motif_containing_7_Source_
HGNC_Symbol_Acc_28072_LYRM7	
Spur_028632_Spur_028632	
Sman_092990	
Gsal_4812_lyr_motif_containing_protein_7_like	

HG_7023	
Hsap_Ensmbl0006042_transmembrane_protein_98_Source_
HGNC_Symbol_Acc_24529_TMEM98	
Cgig_12961_Transmembrane_protein_98_Source_UniProtKB_TrEMBL_Acc_K1Q2J2	
Drer_059743_transmembrane_protein_98_Source_ZFIN_Acc_ZDB_GENE_070112_1092_tmem98	
Spur_024587_Tmem98	
Smim_63131_transmembrane_protein_putative_Ixodes_scapularis_gi_241735980_ref_XP_002413970_6e_29_114	Smim_63148_PREDICTED_transmembrane_protein_98_like_Monodelphis_domestica_gi_126313841_ref_XP_001368008_6e_11_62_0	
Nvec_32227_V_ATPase_G	

HG_39381	
Cele_008871_tag_314_Protein_TAG_314_tag_314_mRNA_complete_cds_Source_RefSeq_mRNA_Acc_NM_182434	

HG_1633	
Hsap_Ensmbl0144791_LIM_domains_containing_1_Source_
HGNC_Symbol_Acc_6612_LIMD1	Hsap_Ensmbl0142279_Wilms_tumor_1_interacting_protein_Source_
HGNC_Symbol_Acc_20964_WTIP	Hsap_Ensmbl0129474_ajuba_LIM_protein_Source_
HGNC_Symbol_Acc_20250_AJUBA	Hsap_Ensmbl0145012_LIM_domain_containing_preferred_translocation_partner_in_lipoma_Source_
HGNC_Symbol_Acc_6679_LPP	
Dmel_0011642_Zyx_Zyxin_Source_FlyBase_0011642	Dmel_0030530_jub_Ajuba_LIM_protein_Source_FlyBase_0030530	
Cgig_14107_Lipoma_preferred_partner_like_protein_Source_UniProtKB_TrEMBL_Acc_K1PP29	Cgig_14920_Wilms_tumor_protein_1_interacting_like_protein_Source_UniProtKB_TrEMBL_Acc_K1Q762	
Cele_006999_zyx_1_Protein_ZYX_1_isoform_e_Source_RefSeq_mRNA_Acc_NM_001267435	
Drer_071558_filamin_binding_LIM_protein_1_Source_ZFIN_Acc_ZDB_GENE_061013_662_fblim1	Drer_069331_Uncharacterized_protein_Source_UniProtKB_TrEMBL_Acc_E7F2R2_BX322601_2	Drer_077842_ajuba_LIM_protein_Source_ZFIN_Acc_ZDB_GENE_030131_9341_ajuba	Drer_077964_LIM_domains_containing_1_Source_
HGNC_Symbol_Acc_6612_LIMD1_1_of_2	Drer_023578_LIM_domain_containing_preferred_translocation_partner_in_lipoma_Source_ZFIN_Acc_ZDB_GENE_040426_918_lpp	Drer_063666_Wilms_tumor_1_interacting_protein_Source_ZFIN_Acc_ZDB_GENE_050419_261_wtip	Drer_090937_LIM_domains_containing_1_Source_
HGNC_Symbol_Acc_6612_LIMD1_2_of_2	
Spur_022771_Lpp	Spur_009525_Limd1	Spur_005892_Hypp_9	Spur_007552_Spur_007552	
Smim_18400_AGAP009503_PA_Anopheles_gambiae_str_PEST_gi_158288311_ref_XP_310193_4_1e_62_213	Smim_13789_Wilms_tumor_protein_interacting_protein_like_protein_Harpegnathos_saltator_gi_307198578_gb_EFN79448_5e_117_363	Smim_72517_zyxin_trip6_putative_Ixodes_scapularis_gi_241333881_ref_XP_002408369_1e_52_183	Smim_72500_lipoma_preferred_partner_lpp_Aedes_aegypti_gi_157116661_ref_XP_001652822_2e_31_122	
Sman_146200_Putative_zyxin_trip6_Source_UniProtKB_TrEMBL_Acc_G4VQS0	Sman_163960_Putative_limd1_Source_UniProtKB_TrEMBL_Acc_G4VL46	
Gsal_4651_zyxin_trip6	

HG_31072	
This group of homology does not contain any annotated genome

HG_9040	
Hsap_Ensmbl0158122_AhpC_TSA_antioxidant_enzyme_domain_containing_1_Source_
HGNC_Symbol_Acc_16881_AAED1	
Drer_075299_AhpC_TSA_antioxidant_enzyme_domain_containing_1_Source_
HGNC_Symbol_Acc_16881_AAED1	

HG_18072	
Cgig_09512	

HG_47597	
This group of homology does not contain any annotated genome

HG_11222	
Cgig_18965_Small_acidic_protein_Source_UniProtKB_TrEMBL_Acc_K1QJZ8	Cgig_15875	
Sman_027250	

HG_42643	
This group of homology does not contain any annotated genome

HG_39227	
Smim_31081_zinc_finger_protein_putative_Pediculus_humanus_corporis_gi_242009920_ref_XP_002425730_2e_09_62_8	

HG_23914	
This group of homology does not contain any annotated genome

HG_9188	
Hsap_Ensmbl0203972_glycine_N_acyltransferase_like_3_Source_
HGNC_Symbol_Acc_21349_GLYATL3	Hsap_Ensmbl0156689_glycine_N_acyltransferase_like_2_Source_
HGNC_Symbol_Acc_24178_GLYATL2	Hsap_Ensmbl0149124_glycine_N_acyltransferase_Source_
HGNC_Symbol_Acc_13734_GLYAT	Hsap_Ensmbl0166840_glycine_N_acyltransferase_like_1_Source_
HGNC_Symbol_Acc_30519_GLYATL1	
Drer_051954_si_ch73_106k19_2_Source_ZFIN_Acc_ZDB_GENE_131121_349_si_ch73_106k19_2	Drer_077481_si_dkey_76k16_6_Source_ZFIN_Acc_ZDB_GENE_090312_171_si_dkey_76k16_6	Drer_075561_si_dkey_76k16_5_Source_ZFIN_Acc_ZDB_GENE_090313_330_si_dkey_76k16_5	

HG_9364	
Hsap_Ensmbl0134326_cytidine_monophosphate_UMP_CMP_kinase_2_mitochondrial_Source_
HGNC_Symbol_Acc_27015_CMPK2	
Cgig_03693_UMP_CMP_kinase_2_mitochondrial_Source_UniProtKB_TrEMBL_Acc_K1QAR3	Cgig_22765_UMP_CMP_kinase_2_mitochondrial_Source_UniProtKB_TrEMBL_Acc_K1R036	
Drer_031359_cytidine_monophosphate_UMP_CMP_kinase_2_mitochondrial_Source_ZFIN_Acc_ZDB_GENE_040724_24_cmpk2	
Spur_002379_Tyki	

HG_8480	
Hsap_Ensmbl0267909_Homo_sapiens_coiled_coil_domain_containing_177_CCDC177_mRNA_Source_RefSeq_mRNA_Acc_NM_001271507_CCDC177	Hsap_Ensmbl0178395_chromosome_1_open_reading_frame_65_Source_
HGNC_Symbol_Acc_26654_C1orf65	
Drer_032477_Uncharacterized_protein_Source_UniProtKB_TrEMBL_Acc_E7FC83_CU695232_1	Drer_067841_coiled_coil_domain_containing_177_Source_ZFIN_Acc_ZDB_GENE_130530_718_ccdc177	
Spur_025183_Hypp_2777	
Smim_66677_PREDICTED_similar_to_hCG1644165_Ciona_intestinalis_gi_198437344_ref_XP_002124157_7e_17_88_6	
Nvec_26577_Vicilin_N	

HG_8819	
Hsap_Ensmbl0182307_chromosome_8_open_reading_frame_33_Source_
HGNC_Symbol_Acc_26104_C8orf33	
Dmel_0038673_CG14286	
Drer_038556_chromosome_8_open_reading_frame_33_Source_
HGNC_Symbol_Acc_26104_C24H8orf33	
Smim_74668_hypothetical_conserved_protein_Glossina_morsitans_morsitans_gi_289741953_gb_ADD19724_6e_13_70_5	

HG_15101	
Cgig_26817	
Nvec_51071_SNF7	

HG_6190	
Hsap_Ensmbl0254685_fucose_1_phosphate_guanylyltransferase_Source_
HGNC_Symbol_Acc_3825_FPGT	
Cgig_13659_Fucose_1_phosphate_guanylyltransferase_Source_UniProtKB_TrEMBL_Acc_K1QA29	
Cele_044903_K03H1_13_Protein_K03H1_13_isoform_a_Source_RefSeq_mRNA_Acc_NM_001268122	
Drer_042139_fucose_1_phosphate_guanylyltransferase_Source_ZFIN_Acc_ZDB_GENE_050522_489_fpgt	
Spur_017691_Fpgt	
Smim_77477_PREDICTED_similar_to_fucose_phosphate_guanylyltransferase_Taeniopygia_guttata_gi_224058523_ref_XP_002187170_2e_44_169	Smim_77499_fucose_phosphate_guanyltransferase_putative_Ixodes_scapularis_gi_241622509_ref_XP_002407421_6e_43_154	
Nvec_32167_Fucokinase	Nvec_9050_	

HG_6617	
Hsap_Ensmbl0102172_spermine_synthase_Source_
HGNC_Symbol_Acc_11123_SMS	
Dmel_0036272_CG4300	
Cgig_19142_Spermine_synthase_Source_UniProtKB_TrEMBL_Acc_K1RCE8	Cgig_19141_Spermine_synthase_Source_UniProtKB_TrEMBL_Acc_K1R5T1	
Drer_008155_spermine_synthase_Source_ZFIN_Acc_ZDB_GENE_040625_150_sms	
Spur_020530_Sms	
Smim_76950_Spermine_synthase_Acromyrmex_echinatior_gi_332025522_gb_EGI65685_2e_100_312	

HG_4673	
Hsap_Ensmbl0125651_general_transcription_factor_IIF_polypeptide_1_74kDa_Source_
HGNC_Symbol_Acc_4652_GTF2F1	
Dmel_0010282_TfIIFalpha_Transcription_factor_IIFalpha_Source_FlyBase_0010282	
Cgig_14577_General_transcription_factor_IIF_subunit_1_Source_UniProtKB_TrEMBL_Acc_K1P9V5	
Cele_015296_C01F1_1_Protein_C01F1_1_C01F1_1_mRNA_complete_cds_Source_RefSeq_mRNA_Acc_NM_062355	
Drer_032129_general_transcription_factor_IIF_polypeptide_1_Source_ZFIN_Acc_ZDB_GENE_030131_4557_gtf2f1	
Spur_019890_Spur_019890	Spur_016139_Gtf2F1	
Smim_6026_PREDICTED_general_transcription_factor_IIF_subunit_like_Nasonia_vitripennis_gi_156548970_ref_XP_001607159_7e_122_378	
Sman_088460_Putative_tfiif_alpha_Source_UniProtKB_TrEMBL_Acc_G4V8A3	
Gsal_12168_general_transcription_factor_iif_subunit_1_like	Gsal_8796_general_transcription_factor_iif_subunit_1	
Nvec_36160_TFIIF_alpha	

HG_12958	
Nvec_37193_	Nvec_17217_	Nvec_18570_Moricin	Nvec_50538_Moricin	Nvec_38216_APOBEC_C	Nvec_15797_	

HG_10273	
Hsap_Ensmbl0116731_PR_domain_containing_2_with_ZNF_domain_Source_
HGNC_Symbol_Acc_9347_PRDM2	
Drer_076451_PR_domain_containing_2_with_ZNF_domain_b_Source_ZFIN_Acc_ZDB_GENE_080613_3_prdm2b	Drer_090721_PR_domain_containing_2_with_ZNF_domain_a_Source_ZFIN_Acc_ZDB_GENE_081104_139_prdm2a	
Spur_027147_Riz	
Gsal_8068_zinc_finger_protein_592	

HG_6297	
Hsap_Ensmbl0175575_proteasomal_ATPase_associated_factor_1_Source_
HGNC_Symbol_Acc_25687_PAAF1	
Cgig_13761_Proteasomal_ATPase_associated_factor_1_Source_UniProtKB_TrEMBL_Acc_K1QZ51	
Cele_021467_Y39G10AR_9_Protein_Y39G10AR_9_isoform_b_Source_RefSeq_mRNA_Acc_NM_001262203	
Spur_004857_Paaf1	Spur_005890_Spur_005890	
Smim_80308_WD_repeat_protein_putative_Ixodes_scapularis_gi_241997530_ref_XP_002433414_1e_78_252	Smim_80327_WD_repeat_protein_putative_Ixodes_scapularis_gi_241997530_ref_XP_002433414_6e_08_55_8	Smim_80312_PREDICTED_similar_to_proteasomal_ATPase_associated_factor_Ciona_intestinalis_gi_198423052_ref_XP_002127494_3e_08_56_6	
Nvec_56394_WD40	

HG_6520	
Hsap_Ensmbl0215217_chromosome_5_open_reading_frame_49_Source_
HGNC_Symbol_Acc_27028_C5orf49	
Cgig_23185	Cgig_12807	
Drer_074049_chromosome_5_open_reading_frame_49_Source_
HGNC_Symbol_Acc_27028_C19H5orf49	
Spur_008500_Spur_008500	
Sman_164070	
Nvec_13955_	Nvec_44530_	Nvec_27938_	

HG_6215	
Hsap_Ensmbl0090263_mitochondrial_ribosomal_protein_S33_Source_
HGNC_Symbol_Acc_16634_MRPS33	
Dmel_0038426_mRpS33_mitochondrial_ribosomal_protein_S33_Source_FlyBase_0038426	
Cele_009013_mrps_33_Protein_MRPS_33_mrps_33_mRNA_complete_cds_Source_RefSeq_mRNA_Acc_NM_069104	
Drer_020015_mitochondrial_ribosomal_protein_S33_Source_ZFIN_Acc_ZDB_GENE_040715_6_mrps33	
Smim_79552_PREDICTED_28S_ribosomal_protein_S33_mitochondrial_like_Anolis_carolinensis_gi_327272255_ref_XP_003220901_2e_33_121	
Sman_039980_Putative_mitochondrial_ribosomal_protein_S33_Source_UniProtKB_TrEMBL_Acc_G4VKH0	
Gsal_7950_mitochondrial_ribosomal_protein_s33	Gsal_3836_28s_ribosomal_protein_mitochondrial	
Nvec_18817_	

HG_15683	
This group of homology does not contain any annotated genome

HG_17274	
Sman_025700_Putative_rab9p40_Source_UniProtKB_TrEMBL_Acc_G4VAX0	

HG_11850	
This group of homology does not contain any annotated genome

HG_7816	
Hsap_Ensmbl0177570_sterile_alpha_motif_domain_containing_12_Source_
HGNC_Symbol_Acc_31750_SAMD12	Hsap_Ensmbl0130590_sterile_alpha_motif_domain_containing_10_Source_
HGNC_Symbol_Acc_16129_SAMD10	
Dmel_0050476_ave_aveugle_Source_FlyBase_0050476	
Cgig_28195_Protein_aveugle_Source_UniProtKB_TrEMBL_Acc_K1QYF9	
Cele_044341_ave_1_Protein_AVE_1_ave_1_mRNA_complete_cds_Source_RefSeq_mRNA_Acc_NM_001027520	
Drer_094377_sterile_alpha_motif_domain_containing_10b_Source_ZFIN_Acc_ZDB_GENE_090312_179_samd10b	Drer_079978_sterile_alpha_motif_domain_containing_10a_Source_ZFIN_Acc_ZDB_GENE_080204_53_samd10a	
Smim_17125_PREDICTED_similar_to_GA15868_PA_Tribolium_castaneum_gi_91087993_ref_XP_973641_5e_30_114	
Sman_090790	

HG_8015	
Cgig_01789_Fibronectin_Source_UniProtKB_TrEMBL_Acc_K1PFN2	
Spur_002820_Fn3_18	
Nvec_30536_fn3	Nvec_56096_fn3	

HG_25659	
This group of homology does not contain any annotated genome

HG_17971	
This group of homology does not contain any annotated genome

HG_8644	
Cgig_26731	
Cele_009543_F38E11_6_Protein_F38E11_6_isoform_a_F38E11_6_mRNA_complete_cds_Source_RefSeq_mRNA_Acc_NM_001028025	
Spur_023211_Spur_023211	Spur_024942_Spur_024942	
Nvec_4186_ADK	

HG_12133	
Hsap_Ensmbl0103429_bifunctional_apoptosis_regulator_Source_
HGNC_Symbol_Acc_17613_BFAR	
Spur_027254_Bfar_1	
Nvec_45206_SAM_2	

HG_6313	
Hsap_Ensmbl0138835_regulator_of_G_protein_signaling_3_Source_
HGNC_Symbol_Acc_9999_RGS3	
Cgig_09646_Regulator_of_G_protein_signaling_3_Source_UniProtKB_TrEMBL_Acc_K1QCA8	Cgig_28155_Regulator_of_G_protein_signaling_3_Source_UniProtKB_TrEMBL_Acc_K1RK27	
Drer_094605_regulator_of_G_protein_signaling_3_Source_
HGNC_Symbol_Acc_9999_RGS3	

HG_7955	
Hsap_Ensmbl0166454_ATM_interactor_Source_
HGNC_Symbol_Acc_29034_ATMIN	
Cgig_23857_ATM_interactor_Source_UniProtKB_TrEMBL_Acc_K1R862	
Drer_068601_ATM_interactor_Source_ZFIN_Acc_ZDB_GENE_030616_220_atmin	
Spur_011267_AtminL	
Nvec_22170_	

HG_8113	
Hsap_Ensmbl0188827_SLX4_structure_specific_endonuclease_subunit_Source_
HGNC_Symbol_Acc_23845_SLX4	
Drer_061414_SLX4_structure_specific_endonuclease_subunit_homolog_S_cerevisiae_Source_ZFIN_Acc_ZDB_GENE_050208_359_slx4	Drer_092927_SLX4_structure_specific_endonuclease_subunit_Source_
HGNC_Symbol_Acc_23845_SLX4_2_of_2	
Spur_025399_Hypp_229	
Smim_12573_PREDICTED_BTB_POZ_domain_containing_12_Taeniopygia_guttata_gi_224069722_ref_XP_002192912_1e_22_112	Smim_12569_structure_specific_endonuclease_subunit_SLX4_Mus_musculus_gi_42734487_ref_NP_803423_4e_09_67_4	

HG_36254	
This group of homology does not contain any annotated genome

HG_21588	
This group of homology does not contain any annotated genome

HG_4652	
Hsap_Ensmbl0143951_WD_repeat_containing_planar_cell_polarity_effector_Source_
HGNC_Symbol_Acc_28027_WDPCP	
Dmel_0086698_frtz_fritz_Source_FlyBase_0086698	
Cgig_17181_WD_repeat_containing_protein_C2orf86_Source_UniProtKB_TrEMBL_Acc_K1RF96	
Drer_074590_WD_repeat_containing_planar_cell_polarity_effector_Source_ZFIN_Acc_ZDB_GENE_100405_4_wdpcp	
Spur_003903_Hypp_2209	
Smim_58548_PREDICTED_WD_repeat_containing_protein_C2orf86_like_Danio_rerio_gi_292623179_ref_XP_002665237_8e_23_107	Smim_58550_hypothetical_LOC305552_predicted_Rattus_norvegicus_gi_149044774_gb_EDL97960_3e_37_151	
Nvec_49159_WD40	Nvec_27087_	

HG_48946	
This group of homology does not contain any annotated genome

HG_7465	
Hsap_Ensmbl0255181_coiled_coil_domain_containing_166_Source_
HGNC_Symbol_Acc_41910_CCDC166	Hsap_Ensmbl0261246_coiled_coil_domain_containing_166_Source_
HGNC_Symbol_Acc_41910_CCDC166	Hsap_Ensmbl0176714_coiled_coil_domain_containing_121_Source_
HGNC_Symbol_Acc_25833_CCDC121	
Cgig_20912	
Spur_026895_Spur_026895	Spur_010190_Spur_010190	
Nvec_36880_DUF1337	

HG_42469	
This group of homology does not contain any annotated genome

HG_29059	
This group of homology does not contain any annotated genome

HG_31490	
This group of homology does not contain any annotated genome

HG_8340	
Hsap_Ensmbl0148814_leucine_rich_repeat_containing_27_Source_
HGNC_Symbol_Acc_29346_LRRC27	
Cgig_02465_Leucine_rich_repeat_containing_protein_27_Source_UniProtKB_TrEMBL_Acc_K1PTT5	
Spur_012493_Spur_012493	Spur_004045_Spur_004045	
Nvec_57434_LRR_1	Nvec_13921_	

HG_5005	
Hsap_Ensmbl0126950_transmembrane_protein_35_Source_
HGNC_Symbol_Acc_25864_TMEM35	Hsap_Ensmbl0243749_ZMYM6_neighbor_Source_
HGNC_Symbol_Acc_40021_ZMYM6NB	
Dmel_0025712_CG13920	
Cgig_05316	Cgig_27640	
Drer_052567_transmembrane_protein_35_Source_ZFIN_Acc_ZDB_GENE_030815_1_tmem35	
Spur_024420_Spur_024420	Spur_006766_Spur_006766	Spur_015600_Spur_015600	
Smim_49791_AGAP007501_PA_Anopheles_gambiae_str_PEST_gi_158285567_ref_XP_308375_4_4e_44_152	
Sman_031270	
Gsal_8033_transmembrane_protein_35	

HG_7619	
Hsap_Ensmbl0213996_transmembrane_6_superfamily_member_2_Source_
HGNC_Symbol_Acc_11861_TM6SF2	Hsap_Ensmbl0136404_transmembrane_6_superfamily_member_1_Source_
HGNC_Symbol_Acc_11860_TM6SF1	
Cgig_07933_Transmembrane_6_superfamily_member_2_Source_UniProtKB_TrEMBL_Acc_K1QPI5	Cgig_00360_Transmembrane_6_superfamily_member_2_Source_UniProtKB_TrEMBL_Acc_K1Q9F9	
Drer_029057_transmembrane_6_superfamily_member_2_Source_ZFIN_Acc_ZDB_GENE_060503_338_tm6sf2	Drer_029982_transmembrane_6_superfamily_member_2_Source_
HGNC_Symbol_Acc_11861_TM6SF2_2_of_2	
Spur_016378_Tm6sf1	

HG_5810	
Hsap_Ensmbl0113838_TBCC_domain_containing_1_Source_
HGNC_Symbol_Acc_25546_TBCCD1	
Cgig_25763_TBCC_domain_containing_protein_1_Source_UniProtKB_TrEMBL_Acc_K1QKQ2	
Cele_016931_C54G6_2_Protein_C54G6_2_C54G6_2_mRNA_complete_cds_Source_RefSeq_mRNA_Acc_NM_058404	
Drer_056886_TBCC_domain_containing_1_Source_ZFIN_Acc_ZDB_GENE_041210_222_tbccd1	
Spur_000850_Tbccd1	Spur_000849_Spur_000849	
Sman_120920	
Gsal_6648_tbcc_domain_containing_protein_1	

HG_8664	
Hsap_Ensmbl0131871_VCP_interacting_membrane_protein_Source_
HGNC_Symbol_Acc_30396_VIMP	
Cgig_25372_Selenoprotein_S_Source_UniProtKB_TrEMBL_Acc_K1QSC8	
Drer_070097_VCP_interacting_membrane_protein_Source_ZFIN_Acc_ZDB_GENE_060804_1_vimp	
Smim_51023_PREDICTED_LOW_QUALITY_PROTEIN_selenoprotein_S_like_Monodelphis_domestica_gi_334321224_ref_XP_003340102_1e_23_100	

HG_12848	
Nvec_10520_	Nvec_11852_fn3	Nvec_134_DctM	Nvec_43343_fn3	Nvec_35895_	Nvec_5220_	Nvec_21199_SBP	Nvec_43680_	

HG_4357	
Hsap_Ensmbl0164691_T_cell_activation_RhoGTPase_activating_protein_Source_
HGNC_Symbol_Acc_15669_TAGAP	Hsap_Ensmbl0137727_Rho_GTPase_activating_protein_20_Source_
HGNC_Symbol_Acc_18357_AR
HGAP20	
Cele_013135_rga_2_Protein_RGA_2_rga_2_mRNA_complete_cds_Source_RefSeq_mRNA_Acc_NM_060634	
Drer_093708_Rho_GTPase_activating_protein_20b_Source_ZFIN_Acc_ZDB_GENE_060526_383_ar
HGap20b	Drer_002353_T_cell_activation_RhoGTPase_activating_protein_a_Source_ZFIN_Acc_ZDB_GENE_040426_1877_tagapa	Drer_089326_Rho_GTPase_activating_protein_20_Source_ZFIN_Acc_ZDB_GENE_071015_1_ar
HGap20	Drer_043475_T_cell_activation_RhoGTPase_activating_protein_b_Source_ZFIN_Acc_ZDB_GENE_040724_50_tagapb	Drer_096635_si_ch211_122h15_4_Source_ZFIN_Acc_ZDB_GENE_121214_340_si_ch211_122h15_4	
Spur_011538_Rhogap20	
Smim_5785_Rho_GTPase_regulating_protein_putative_Ixodes_scapularis_gi_241608964_ref_XP_002406064_2e_153_490	
Nvec_11693_	Nvec_14501_	

HG_10573	
Spur_015275_Hypp_2204	

HG_35866	
This group of homology does not contain any annotated genome

HG_7129	
Hsap_Ensmbl0158526_TSR2_20S_rRNA_accumulation_homolog_S_cerevisiae_Source_
HGNC_Symbol_Acc_25455_TSR2	
Dmel_0039404_CG14543	
Cele_013109_Y51H4A_15_Protein_Y51H4A_15_Y51H4A_15_mRNA_complete_cds_Source_RefSeq_mRNA_Acc_NM_070571	
Drer_005772_TSR2_20S_rRNA_accumulation_homolog_S_cerevisiae_Source_ZFIN_Acc_ZDB_GENE_021231_2_tsr2	
Spur_012455_Spur_012455	
Smim_64780_pre_rRNA_processing_protein_TSR2_homolog_Danio_rerio_gi_27545344_ref_NP_775391_2e_15_78_6	

HG_6462	
Hsap_Ensmbl0158636_chromosome_11_open_reading_frame_30_Source_
HGNC_Symbol_Acc_18071_C11orf30	
Dmel_0031377_CG15356	
Drer_059059_chromosome_11_open_reading_frame_30_Source_
HGNC_Symbol_Acc_18071_C10H11orf30	
Spur_010095_C11orf30L	
Smim_61705_protein_EMSY_putative_Ixodes_scapularis_gi_242002432_ref_XP_002435859_1e_57_224	Smim_59680_protein_EMSY_putative_Ixodes_scapularis_gi_242002432_ref_XP_002435859_6e_49_195	
Gsal_10445_protein_emsy	

HG_6245	
Hsap_Ensmbl0179021_chromosome_3_open_reading_frame_38_Source_
HGNC_Symbol_Acc_28384_C3orf38	
Dmel_0035109_CG13876	
Cgig_02654	
Drer_076798_chromosome_3_open_reading_frame_38_Source_
HGNC_Symbol_Acc_28384_C9H3orf38	
Spur_025404_C3orf38L	
Smim_53333_PREDICTED_uncharacterized_protein_C3orf38_like_Nomascus_leucogenys_gi_332212136_ref_XP_003255176_5e_37_143	
Nvec_23797_	

HG_14621	
Cgig_09678	

HG_10419	
Hsap_Ensmbl0163684_ribonuclease_P_MRP_14kDa_subunit_Source_
HGNC_Symbol_Acc_30327_RPP14	
Drer_011152_ribonuclease_P_14_subunit_Source_ZFIN_Acc_ZDB_GENE_050522_182_rpp14	
Smim_13684_PREDICTED_ribonuclease_P_protein_subunit_p14_like_Monodelphis_domestica_gi_334343581_ref_XP_001368716_8e_16_77_0	

HG_14675	
Nvec_43445_PDZ	

HG_18162	
Nvec_9571_Plasmodium_HRP	Nvec_44281_	

HG_21032	
This group of homology does not contain any annotated genome

HG_38847	
This group of homology does not contain any annotated genome

HG_27563	
This group of homology does not contain any annotated genome

HG_4914	
Hsap_Ensmbl0006453_BAI1_associated_protein_2_like_1_Source_
HGNC_Symbol_Acc_21649_BAIAP2L1	Hsap_Ensmbl0175866_BAI1_associated_protein_2_Source_
HGNC_Symbol_Acc_947_BAIAP2	Hsap_Ensmbl0128298_BAI1_associated_protein_2_like_2_Source_
HGNC_Symbol_Acc_26203_BAIAP2L2	
Dmel_0052082_CG32082	
Drer_060587_BAI1_associated_protein_2b_Source_ZFIN_Acc_ZDB_GENE_100812_7_baiap2b	Drer_031119_BAI1_associated_protein_2_like_1b_Source_ZFIN_Acc_ZDB_GENE_050417_371_baiap2l1b	Drer_062799_BAI1_associated_protein_2a_Source_ZFIN_Acc_ZDB_GENE_060421_2756_baiap2a	Drer_029305_BAI1_associated_protein_2_like_1a_Source_ZFIN_Acc_ZDB_GENE_031201_1_baiap2l1a	Drer_060933_BAI1_associated_protein_2_like_2_Source_ZFIN_Acc_ZDB_GENE_060503_339_baiap2l2	Drer_016483_BAI1_associated_protein_2_like_2_Source_
HGNC_Symbol_Acc_26203_BAIAP2L2_1_of_2	Drer_089772_Uncharacterized_protein_Source_UniProtKB_TrEMBL_Acc_E7EXC3_FP340264_1	Drer_017785_BAI1_associated_protein_2_Source_
HGNC_Symbol_Acc_947_BAIAP2_1_of_3	
Spur_004492_Irsp53_58	Spur_001251_Spur_001251	
Smim_74226_PREDICTED_similar_to_AGAP001369_PA_Tribolium_castaneum_gi_189235335_ref_XP_975354_3e_66_229	Smim_45139_PREDICTED_similar_to_AGAP001369_PA_Tribolium_castaneum_gi_189235335_ref_XP_975354_9e_97_321	Smim_74155_PREDICTED_similar_to_AGAP001369_PA_Tribolium_castaneum_gi_189235335_ref_XP_975354_3e_65_235	Smim_3043_PREDICTED_similar_to_AGAP001369_PA_Tribolium_castaneum_gi_189235335_ref_XP_975354_3e_29_118	Smim_45132_insulin_receptor_tyrosine_kinase_substrate_putative_Ixodes_scapularis_gi_241698615_ref_XP_002413130_0_002_43_1	

HG_4012	
Hsap_Ensmbl0134278_spire_type_actin_nucleation_factor_1_Source_
HGNC_Symbol_Acc_30622_SPIRE1	Hsap_Ensmbl0204991_spire_type_actin_nucleation_factor_2_Source_
HGNC_Symbol_Acc_30623_SPIRE2	
Dmel_0003475_spir_spire_Source_FlyBase_0003475	
Cgig_22542_Protein_spire_Source_UniProtKB_TrEMBL_Acc_K1QW23	Cgig_09965_Spire_like_protein_1_Source_UniProtKB_TrEMBL_Acc_K1QR08	Cgig_05297_Spire_like_protein_1_Source_UniProtKB_TrEMBL_Acc_K1PGS5	
Drer_035868_spire_homolog_1a_Drosophila_Source_ZFIN_Acc_ZDB_GENE_061013_119_spire1a	Drer_003084_spire_homolog_2_Drosophila_Source_ZFIN_Acc_ZDB_GENE_041114_29_spire2	Drer_038445_spire_type_actin_nucleation_factor_1_Source_
HGNC_Symbol_Acc_30622_SPIRE1_2_of_3	Drer_086575_Uncharacterized_protein_Source_UniProtKB_TrEMBL_Acc_H9GZ36_CU929113_1	Drer_086693_Uncharacterized_protein_Source_UniProtKB_TrEMBL_Acc_E7F1V0_CR524823_3	
Spur_008530_Spire1	
Smim_45906_spire_putative_Ixodes_scapularis_gi_241183070_ref_XP_002400515_1e_15_81_6	
Nvec_22242_	

HG_12382	
Spur_002339_Atfr	

HG_26391	
This group of homology does not contain any annotated genome

HG_8467	
Hsap_Ensmbl0149929_HIRA_interacting_protein_3_Source_
HGNC_Symbol_Acc_4917_HIRIP3	
Cgig_02768	
Drer_027749_HIRA_interacting_protein_3_Source_ZFIN_Acc_ZDB_GENE_030131_5753_hirip3	
Spur_026429_Hypp_1178	
Smim_16889_HIRA_interacting_protein_3_Acromyrmex_echinatior_gi_332018825_gb_EGI59384_3e_19_99_8	
Nvec_51335_	

HG_7583	
Nvec_22790_	Nvec_38124_	Nvec_34234_Galactosyl_T	Nvec_58647_Galactosyl_T	Nvec_42127_Galactosyl_T	Nvec_19285_Galactosyl_T	Nvec_46524_Galactosyl_T	Nvec_42129_Endonuclease_NS	Nvec_39802_	Nvec_29708_	Nvec_17068_DUF613	Nvec_22049_	Nvec_34431_	

HG_7413	
Cgig_07610	
Gsal_4232_protein	Gsal_11833_uncharacterized_protein_loc100893293	
Nvec_15144_Folate_rec	Nvec_57460_Folate_rec	

HG_1888	
Hsap_Ensmbl0142632_Rho_guanine_nucleotide_exchange_factor_GEF_19_Source_
HGNC_Symbol_Acc_26604_AR
HGEF19	Hsap_Ensmbl0050327_Rho_guanine_nucleotide_exchange_factor_GEF_5_Source_
HGNC_Symbol_Acc_13209_AR
HGEF5	Hsap_Ensmbl0130762_Rho_guanine_nucleotide_exchange_factor_GEF_16_Source_
HGNC_Symbol_Acc_15515_AR
HGEF16	Hsap_Ensmbl0066248_neuronal_guanine_nucleotide_exchange_factor_Source_
HGNC_Symbol_Acc_7807_NGEF	Hsap_Ensmbl0114790_Rho_guanine_nucleotide_exchange_factor_GEF_26_Source_
HGNC_Symbol_Acc_24490_AR
HGEF26	
Dmel_0261547_Exn_Ephexin_Source_FlyBase_0261547	
Cgig_15828_SH3_domain_containing_guanine_exchange_factor_Source_UniProtKB_TrEMBL_Acc_K1R1R5	
Cele_019487_ephx_1_Protein_EPHX_1_isoform_a_Source_RefSeq_mRNA_Acc_NM_062305	
Drer_076383_Rho_guanine_nucleotide_exchange_factor_GEF_5_Source_
HGNC_Symbol_Acc_13209_AR
HGEF5	Drer_078853_Rho_guanine_nucleotide_exchange_factor_GEF_19_Source_ZFIN_Acc_ZDB_GENE_090313_243_ar
HGef19	Drer_079467_si_ch73_15b2_5_Source_ZFIN_Acc_ZDB_GENE_030131_5406_si_ch73_15b2_5	Drer_076179_neuronal_guanine_nucleotide_exchange_factor_Source_
HGNC_Symbol_Acc_7807_NGEF	Drer_077114_Rho_guanine_nucleotide_exchange_factor_GEF_16_Source_ZFIN_Acc_ZDB_GENE_081104_446_ar
HGef16	Drer_078081_Uncharacterized_protein_Source_UniProtKB_TrEMBL_Acc_F1Q840_BX957353_1	Drer_061844_Rho_guanine_nucleotide_exchange_factor_GEF_15_Source_
HGNC_Symbol_Acc_15590_AR
HGEF15_2_of_2	Drer_059742_Rho_guanine_nucleotide_exchange_factor_GEF_15_Source_ZFIN_Acc_ZDB_GENE_060526_292_ar
HGef15	
Smim_41229_guanine_nucleotide_exchange_factor_putative_Ixodes_scapularis_gi_240973852_ref_XP_002401602_0_0_637	Smim_82838_guanine_nucleotide_exchange_factor_putative_Ixodes_scapularis_gi_240973852_ref_XP_002401602_5e_68_243	
Sman_012580_Putative_guanine_nucleotide_exchange_factor_Source_UniProtKB_TrEMBL_Acc_G4V979	
Gsal_14852_cre_tag_218_protein	Gsal_3278_ephexin_1	Gsal_3283_isoform_d	

HG_36536	
This group of homology does not contain any annotated genome

HG_2134	
Hsap_Ensmbl0169933_FERM_and_PDZ_domain_containing_4_Source_
HGNC_Symbol_Acc_29007_FRMPD4	Hsap_Ensmbl0070601_FERM_and_PDZ_domain_containing_1_Source_
HGNC_Symbol_Acc_29159_FRMPD1	Hsap_Ensmbl0147234_FERM_and_PDZ_domain_containing_3_Source_
HGNC_Symbol_Acc_29382_FRMPD3	
Dmel_0261859_CG42788	
Cgig_17257_FERM_and_PDZ_domain_containing_protein_4_Source_UniProtKB_TrEMBL_Acc_K1QHI7	
Cele_001494_frm_8_Protein_FRM_8_isoform_c_frm_8_mRNA_complete_cds_Source_RefSeq_mRNA_Acc_NM_065271	
Drer_075685_toll_like_receptor_7_Source_ZFIN_Acc_ZDB_GENE_040219_11_tlr7	Drer_079074_FERM_and_PDZ_domain_containing_1_Source_
HGNC_Symbol_Acc_29159_FRMPD1_1_of_6	Drer_074865_FERM_and_PDZ_domain_containing_3_Source_
HGNC_Symbol_Acc_29382_FRMPD3	Drer_087008_Uncharacterized_protein_Source_UniProtKB_TrEMBL_Acc_E7F3G5_CU638740_4	Drer_090827_Uncharacterized_protein_Source_UniProtKB_TrEMBL_Acc_E7F447_BX088718_4	Drer_091472_FERM_and_PDZ_domain_containing_1_Source_
HGNC_Symbol_Acc_29159_FRMPD1_6_of_6	
Spur_023370_Frmpd4	Spur_011624_Spur_011624	
Smim_63557_PREDICTED_similar_to_CG31304_CG31304_PA_Tribolium_castaneum_gi_189241815_ref_XP_971376_4e_139_458	Smim_8748_AGAP003128_PA_Anopheles_gambiae_str_PEST_gi_333468460_gb_EAU77006_3_8e_110_389	Smim_8754_AGAP003128_PA_Anopheles_gambiae_str_PEST_gi_333468460_gb_EAU77006_3_4e_58_206	Smim_63568_AGAP003128_PA_Anopheles_gambiae_str_PEST_gi_333468460_gb_EAU77006_3_7e_41_154	Smim_63556_talin_putative_Ixodes_scapularis_gi_241860659_ref_XP_002416291_1e_06_56_6	

HG_8879	
Hsap_Ensmbl0146094_docking_protein_3_Source_
HGNC_Symbol_Acc_24583_DOK3	Hsap_Ensmbl0115325_docking_protein_1_62kDa_downstream_of_tyrosine_kinase_1_Source_
HGNC_Symbol_Acc_2990_DOK1	
Dmel_0029944_Dok_Downstream_of_kinase_Source_FlyBase_0029944	
Cgig_14378_Docking_protein_1_Source_UniProtKB_TrEMBL_Acc_K1Q7H3	Cgig_08545	
Drer_078108_docking_protein_1a_Source_ZFIN_Acc_ZDB_GENE_080721_2_dok1a	Drer_051935_docking_protein_1b_Source_ZFIN_Acc_ZDB_GENE_040426_2063_dok1b	Drer_087271_Uncharacterized_protein_Source_UniProtKB_TrEMBL_Acc_E7FDI4_BX323022_1	Drer_075818_docking_protein_2_Source_ZFIN_Acc_ZDB_GENE_080721_4_dok2	Drer_086910_Uncharacterized_protein_Source_UniProtKB_TrEMBL_Acc_E7F0T6_CABZ01072950_1	

HG_19365	
This group of homology does not contain any annotated genome

HG_13877	
Cgig_24795_Fimbrin_Source_UniProtKB_TrEMBL_Acc_K1R974	
Spur_026757_Spur_026757	
