# Supplementary material for: Reconstruction of the ancestral metazoan genome reveals an increase in genomic novelty
Source: Nat Commun. 2018 Apr 30;9:1730. doi: 10.1038/s41467-018-04136-5 (PMC5928047; doi:10.1038/s41467-018-04136-5)
Supplement: Supplementary file 13 — Supplementary Data 10 [file 41467_2018_4136_MOESM13_ESM.zip › Node 2/Node2 Novel Core all genes IDs.out]

HG_698	Sros_06309T0	Spur_014547_Vps13d_2	Cgig_17062_Vacuolar_protein_sorting_associated_protein_13D_Source_UniProtKB_TrEMBL_Acc_K1Q973	Mbre_30927	Skow_00554m	Tcas_270013349	Smar_008462	Ctel_149660	Dpul_206246	Aque_227838	Bmal_170587609	Tadh_57473	Ggal_006816	Ggal_006814	Dmel_0052113_CG32113	Dpul_221742	Nvec_11967_Pollen_allerg_2	Cint_007684	Cint_007676	Bflo_260841441	Csav_014479	Xtro_002958	Drer_017986_vacuolar_protein_sorting_13D_yeast_Source_ZFIN_Acc_ZDB_GENE_050912_1_vps13d	Acar_00014716	Hmag_229344	Acar_00020874	Smim_52283_PREDICTED_vacuolar_protein_sorting_associated_protein_13D_isoform_Callithrix_jacchus_gi_296206754_ref_XP_002750342_0_0_2015	Avag_58712001	Aque_227834	Avag_08452001	Odio_005727001	Hrob_105454	Lgig_176682	Spur_026869_Vps13d_4	Mmar_MMa46144	Mley_ML032318a	Znev_01948	Hmic_0701500	Bsch_g11130	Bsch_g1883	Nvec_11780_UPF0058	Aque_210815	Cele_016117_C25H3_8_Protein_C25H3_8_C25H3_8_mRNA_complete_cds_Source_RefSeq_mRNA_Acc_NM_062709	Lgig_175825	Pfuc_2390_1_51656_t1	Gsal_9213_vacuolar_protein_sorting_associated_protein_13d	Mmar_MMa46145	Emul_00636	Egra_01785	Sjap_0076270	Tspi_316969744	OcarG_6857	Adig_04652	Pbac_3461886	Pfuc_18613_1_47232_t1	Acar_00020353	Bsch_g16702	Csav_014490	Lgig_175649	Spur_021448_Vps13d	Adig_04871	Mmar_MMa43710	Avag_09043001	Cgig_04167_Vacuolar_protein_sorting_associated_protein_13D_Source_UniProtKB_TrEMBL_Acc_K1Q6W6	Spur_026868_Vps13d_3	Adig_04870	Spur_026867_Vps13d_1	Nvec_36184_UBA	Ggal_035261	Lgig_176257	Tspi_316969745	Cele_020028_R12C12_8_Protein_R12C12_8_isoform_b_R12C12_8_mRNA_complete_cds_Source_RefSeq_mRNA_Acc_NM_182238	Bsch_g24315	Bsch_g4967	Hmag_229348	Pfuc_2679_1_51769_t1	OcarG_1277	Hmag_229349	Smim_52279_PREDICTED_VPS13D_1A_protein_like_Saccoglossus_kowalevskii_gi_291227292_ref_XP_002733622_4e_100_330	Odio_005726001	Spur_005657_Spur_005657	Bsch_g34240	Cint_004626	Pfuc_2390_1_51655_t1	Bsch_g7238	OcarG_1278	Adig_22801	Aque_204068	Lgig_176619	Aque_204011	Egra_08279	Emul_08063	Adig_22339	Gsal_12085_vacuolar_protein_sorting_associated_protein_13d	Mmar_MMa13258	Smim_52274_PREDICTED_VPS13D_1A_protein_like_Saccoglossus_kowalevskii_gi_291227292_ref_XP_002733622_3e_27_112	Bsch_g4662	Cint_028229	Cint_028228	Cint_010436	Csav_006450	Ctel_108261	Tcas_270011657	Drer_016084_splA_ryanodine_receptor_domain_and_SOCS_box_containing_4a_Source_ZFIN_Acc_ZDB_GENE_070911_3_spsb4a	Bflo_260831814	Acar_00008969	Xtro_026357	Skow_05365m	Drer_056515_splA_ryanodine_receptor_domain_and_SOCS_box_containing_1_Source_ZFIN_Acc_ZDB_GENE_030131_6122_spsb1	Znev_15123	Ggal_003942	Smim_55368_SPRY_domain_containing_SOCS_box_protein_putative_Pediculus_humanus_corporis_gi_242020565_ref_XP_002430723_1e_151_436	Ggal_028002	Dmel_0026238_gus_gustavus_Source_FlyBase_0026238	Dpul_304377	Spur_004717_Spry_Socscp	Adig_17923	Avag_41619001	Avag_49149001	Pfuc_943_1_22386_t1	Avag_03707001	Avag_18732001	Acar_00015210	Mmar_MMa17216	Isca_ISCW011349-PA	Hrob_62606	Cele_021597_spsb_1_Protein_SPSB_1_spsb_1_mRNA_complete_cds_Source_RefSeq_mRNA_Acc_NM_064920	Nvec_31769_	Bmal_170590700	Hsap_Ensmbl0111671_splA_ryanodine_receptor_domain_and_SOCS_box_containing_2_Source_HGNC_Symbol_Acc_29522_SPSB2	Hsap_Ensmbl0171621_splA_ryanodine_receptor_domain_and_SOCS_box_containing_1_Source_HGNC_Symbol_Acc_30628_SPSB1	Tspi_316967535	Hrob_92073	Hsap_Ensmbl0268190_splA_ryanodine_receptor_domain_and_SOCS_box_containing_2_Source_HGNC_Symbol_Acc_29522_SPSB2	Cele_021596_spsb_2_Protein_SPSB_2_spsb_2_mRNA_complete_cds_Source_RefSeq_mRNA_Acc_NM_064919	Odio_006972001	Tcas_270006590	Xtro_025830	Acar_00016005	Znev_05508	Smar_005525	Dpul_326703	Isca_ISCW024727-PA	Hsap_Ensmbl0174013_F_box_protein_45_Source_HGNC_Symbol_Acc_29148_FBXO45	Drer_071492_F_box_protein_45_Source_ZFIN_Acc_ZDB_GENE_040426_1450_fbxo45	Cint_014028	Mmar_MMa19345	Lgig_223940	Csav_006134	Ggal_010315	Bflo_260800622	Dmel_0043010_Fsn	Smim_17721_SPRY_domain_SOCS_box_containing_protein_Ixodes_scapularis_gi_241736142_ref_XP_002413973_3e_161_458	Ctel_20741	Tadh_5393	Skow_20655m	Hrob_65080	Drer_088985_splA_ryanodine_receptor_domain_and_SOCS_box_containing_2_Source_HGNC_Symbol_Acc_29522_SPSB2	Cele_001499_fsn_1_Protein_FSN_1_fsn_1_mRNA_complete_cds_Source_RefSeq_mRNA_Acc_NM_065645	Tspi_316972270	Cgig_14045_SPRY_domain_containing_SOCS_box_protein_4_Source_UniProtKB_TrEMBL_Acc_K1PZ95	Hmag_229382	Avag_25306001	Bmal_170596206	Aque_213068	Gsal_11153_spry_domain_containing_socs_box_protein_4_like	Rcul_t15335	Xtro_061176	Spur_009836_Spur_009836	Skow_46546m	Hsap_Ensmbl0175093_splA_ryanodine_receptor_domain_and_SOCS_box_containing_4_Source_HGNC_Symbol_Acc_30630_SPSB4	Ctel_111242	Aque_206852	Lgig_159930	Aque_210379	Aque_205909	Drer_040538_splA_ryanodine_receptor_domain_and_SOCS_box_containing_4b_Source_ZFIN_Acc_ZDB_GENE_040801_213_spsb4b	Spur_006311_Spur_006311	Pfuc_8827_1_60508_t1	Aque_214760	Avag_08450001	Bsch_g6276	Rcul_t06840	Spur_003628_Spur_003628	Aque_204228	Cele_018985_F56F10_2_Protein_F56F10_2_F56F10_2_mRNA_complete_cds_Source_RefSeq_mRNA_Acc_NM_075766	Smim_52275_vacuolar_protein_sorting_13D_Culex_quinquefasciatus_gi_170047798_ref_XP_001851396_3e_37_148	Spur_002915_Spur_002915	Pbac_3471089	Mley_ML032316a	Nvec_15266_	Hrob_159213	Pbac_3468314	Mmar_MMa07772	Gsal_9214_vacuolar_protein_sorting_13_homolog_d	Pfuc_18007_1_61767_t1	Rcul_t06838	Sjap_0088160	Sjap_0091690	Acar_00020384	Nvec_29_DUF1635	Aque_227833	Ggal_034745	Ctel_195780	Hsap_Ensmbl0048707_vacuolar_protein_sorting_13_homolog_D_S_cerevisiae_Source_HGNC_Symbol_Acc_23595_VPS13D	Nvec_39701_	Tspi_316969746	Smim_52280_PREDICTED_vacuolar_protein_sorting_associated_protein_13D_like_isoform_Bombus_terrestris_gi_340727012_ref_XP_003401845_3e_07_55_5
HG_1863	Mbre_31392	Drer_028625_junctophilin_2_Source_ZFIN_Acc_ZDB_GENE_030131_9848_jph2	Hmag_227427	Mley_ML15193a	Sros_09072T0	Hsap_Ensmbl0092051_junctophilin_4_Source_HGNC_Symbol_Acc_20156_JPH4	Aque_216362	Tadh_23872	Adig_21509	Nvec_46934_MORN	Bflo_260835081	Odio_012692001	Znev_02535	Rcul_t35745	Hrob_75040	Dpul_41319	Smim_54544_Junctophilin_putative_Pediculus_humanus_corporis_gi_242011144_ref_XP_002426315_0_0_603	Acar_00007906	Avag_29970001	Acar_00012836	Avag_04582001	Smim_10584_Junctophilin_putative_Pediculus_humanus_corporis_gi_242011144_ref_XP_002426315_7e_173_523	Csav_018364	Xtro_037862	Pbac_3465161	Mmar_MMa09672	Mley_ML03006a	Avag_14513001	Ggal_009289	Hsap_Ensmbl0154118_junctophilin_3_Source_HGNC_Symbol_Acc_14203_JPH3	Ctel_177895	Drer_059534_junctophilin_3_Source_HGNC_Symbol_Acc_14203_JPH3_2_of_2	Ggal_039162	Xtro_057079	Lgig_91360	Acar_00016460	Pfuc_6294_1_31158_t1	Avag_17024001	Csav_018363	Hsap_Ensmbl0149596_junctophilin_2_Source_HGNC_Symbol_Acc_14202_JPH2	Drer_029590_junctophilin_3_Source_ZFIN_Acc_ZDB_GENE_060503_415_jph3	Hsap_Ensmbl0104369_junctophilin_1_Source_HGNC_Symbol_Acc_14201_JPH1	Pbac_3466379	Rcul_t00660	Hrob_106997	Xtro_025874	Sman_084090_Putative_junctophilin_Source_UniProtKB_TrEMBL_Acc_G4VRF7	Sjap_0084600	Mmar_MMa22838	Xtro_060457	Hrob_70620	Skow_13957m	Ggal_025193	Tspi_316968072	Drer_038826_junctophilin_1b_Source_ZFIN_Acc_ZDB_GENE_060616_389_jph1b	Emul_04748	Cele_002179_jph_1_Protein_JPH_1_jph_1_mRNA_complete_cds_Source_RefSeq_mRNA_Acc_NM_059792	Drer_058603_junctophilin_1a_Source_ZFIN_Acc_ZDB_GENE_040724_233_jph1a	Bmal_170593389	Spur_019614_Jph3	Hrob_156570	Isca_ISCW004957-PA	Skow_13969m	Bsch_g2151	Ggal_006904	Hrob_86843	Hrob_146729	Bsch_g67239	Egra_08730	Hmic_0645600	Gsal_2532_junctophilin_cg4405_pa	Hrob_191993	Gsal_4012_junctophilin_1_like_isoform_1	Isca_ISCW004955-PA	Cgig_09852_Junctophilin_2_Source_UniProtKB_TrEMBL_Acc_K1Q4W8	Cint_009019	Sman_148200_Putative_junctophilin_Source_UniProtKB_TrEMBL_Acc_G4VSA4	Csav_018362	Tspi_316968071	Sjap_0084590	Sjap_0076190	Gsal_1040_junctophilin_2	Hmic_0948100	Egra_08993	Emul_07491	Tcas_270007935	Sjap_0098910	Tcas_270007938	Mmar_MMa03295	Hrob_86828	Sjap_0076180	Bmal_170593387	Gsal_7209_junctophilin_1	Pbac_3475596	Dpul_95650	Smar_011293	Smim_54459_PREDICTED_similar_to_junctophilin_CG4405_PA_Tribolium_castaneum_gi_91083821_ref_XP_973598_7e_25_116	Dmel_0032129_jp_junctophilin_Source_FlyBase_0032129	Mley_ML24581a	Csav_018361	Acar_00009643	Ggal_028256	Sjap_0084610	Dpul_95651	Gsal_4294_putative_homolog_to_junctophilin_3_Clonorchis_sinensis	Pbac_3469165
HG_685	Gsal_8694_low_quality_protein_reticulocalbin_2_like	Sman_103740_EF_hand_containing_protein_Source_UniProtKB_TrEMBL_Acc_G4VRV0	Bsch_g29404	Cint_025165	Csav_017906	Cint_007993	Skow_26842m	Drer_045676_calumenin_a_Source_ZFIN_Acc_ZDB_GENE_040625_166_calua	Xtro_062608	Drer_037961_reticulocalbin_3_EF_hand_calcium_binding_domain_Source_ZFIN_Acc_ZDB_GENE_040625_175_rcn3	Acar_00008788	Xtro_049856	Acar_00013638	Hsap_Ensmbl0128595_calumenin_Source_HGNC_Symbol_Acc_1458_CALU	Tcas_270006175	Drer_005115_calumenin_b_Source_ZFIN_Acc_ZDB_GENE_040426_1251_calub	Xtro_049855	Znev_07922	Csav_017904	Ggal_039313	Spur_023466_Calu	Mmar_MMa27036	Xtro_058951	Xtro_017928	Smim_27632_Calumenin_precursor_putative_Pediculus_humanus_corporis_gi_242005220_ref_XP_002423469_2e_131_387	OcarG_2057	Ctel_149313	Drer_070006_reticulocalbin_1_EF_hand_calcium_binding_domain_Source_ZFIN_Acc_ZDB_GENE_080225_33_rcn1	Cgig_08850_Calumenin_Source_UniProtKB_TrEMBL_Acc_K1PH89	Smim_39886_PREDICTED_similar_to_reticulocalbin_Tribolium_castaneum_gi_91081545_ref_XP_974976_4e_120_358	Dmel_0025682_scf_supercoiling_factor_Source_FlyBase_0025682	Hmag_207714	Dpul_189509	Isca_ISCW002354-PA	Avag_35831001	Avag_49083001	Nvec_23016_efhand	Cint_009065	Xtro_038287	Rcul_t21444	Aque_223177	Lgig_103470	OcarG_2054	Hrob_175621	Bflo_260791854	Hrob_186226	Sjap_0025210	Bsch_g38201	Hsap_Ensmbl0142552_reticulocalbin_3_EF_hand_calcium_binding_domain_Source_HGNC_Symbol_Acc_21145_RCN3	Ggal_019768	Sman_005230_Putative_ef_hand_containing_protein_Source_UniProtKB_TrEMBL_Acc_G4V609	Cele_019760_calu_1_Protein_CALU_1_isoform_a_Source_RefSeq_mRNA_Acc_NM_001029635	Odio_007932001	Hrob_185810	Acar_00002360	Hmic_0030900	Adig_05162	Nvec_15862_	OcarG_2055	Spur_012317_Spur_012317	Tspi_316974966	Sjap_0101290	Smar_014744	Ggal_004476	Cgig_06552_Calumenin_B_Source_UniProtKB_TrEMBL_Acc_K1PV71	Sman_147680_Putative_ef_hand_containing_protein_Source_UniProtKB_TrEMBL_Acc_G4VEE4	Dpul_217669	Mley_ML182026a	Bmal_170595905	Hsap_Ensmbl0117906_reticulocalbin_2_EF_hand_calcium_binding_domain_Source_HGNC_Symbol_Acc_9935_RCN2	Csav_017905	Hmag_232915	Gsal_13465_calumenin_precursor	Emul_02555	Tadh_20674	Egra_08658	Dmel_0031673_CG31650	Nvec_43954_efhand	Ctel_186176	Tcas_270007433	Xtro_013263	Smim_16683_PREDICTED_reticulocalbin_like_Apis_mellifera_gi_66517554_ref_XP_393699_3e_94_293	Smar_006919	Hmic_0172500	Bmal_170592817	Znev_11521	Drer_039378_reticulocalbin_2_Source_ZFIN_Acc_ZDB_GENE_050706_62_rcn2	Pbac_3469287	Adig_23189	Skow_00591m	Smim_79002_putative_reticulocalbin_Latrodectus_hesperus_gi_318087066_gb_ADV40124_7e_139_406	Pfuc_23807_1_33372_t1	Pfuc_10211_1_17593_t1	Tadh_37183	Mley_ML09434a	Odio_008481001	Rcul_t14586	Nvec_30673_efhand	Isca_ISCW018741-PA	Lgig_103075	Sjap_0030920	Sman_158150_Putative_reticulocalbin_Source_UniProtKB_TrEMBL_Acc_G4VM03	Bflo_260791852	Adig_21940	Mmar_MMa04283	Spur_014308_Hypp_112	Skow_14139m	Odio_017739001	Adig_07367	Egra_08350	Tadh_33976	Nvec_52118_	Bflo_260831916	Bflo_260782309	Pbac_3472329	Gsal_9343_reticulocalbin_calumenin_dna_supercoiling_factor	Spur_009016_Sdf4	Nvec_8971_efhand	Bsch_g53543	Tspi_316975540	Csav_014954	Mmar_MMa13098	OcarG_3926	Emul_04158	Xtro_061431	Xtro_002277	Xtro_031726	Egra_08370	Cint_001893	Avag_04536001	Emul_00320	Avag_60210001	Avag_28677001	Cele_017240_calu_2_Protein_CALU_2_calu_2_mRNA_complete_cds_Source_RefSeq_mRNA_Acc_NM_059535	Hrob_64364	Csav_014984	Lgig_113682	Avag_56909001	Sjap_0072720	Hsap_Ensmbl0078808_stromal_cell_derived_factor_4_Source_HGNC_Symbol_Acc_24188_SDF4	Ggal_002903	Drer_070682_stromal_cell_derived_factor_4_Source_ZFIN_Acc_ZDB_GENE_040426_2061_sdf4	Mley_ML141722a	Ctel_89350	Bflo_260792040	Avag_60514001	Znev_15656	Bflo_260792038	Odio_000677001	Bsch_g52028	Odio_010993001	Hmag_216475	Cint_009369	Smar_013903	Mmar_MMa29158	Spur_021172_Fra2	Mmar_MMa15642	Adig_04734	Csav_016439	Isca_ISCW017252-PA	Csav_016440	Mmar_MMa02994	Smim_19828_reticulocalbin_putative_Ixodes_scapularis_gi_241629509_ref_XP_002410091_3e_115_345	Cgig_10158_45_kDa_calcium_binding_protein_Source_UniProtKB_TrEMBL_Acc_K1PRG1	Dmel_0051475_CG31475	Skow_17948m	Adig_07720	Mmar_MMa46067	Pfuc_18782_1_54519_t1	Bsch_g40971	Isca_ISCW020366-PA	Bflo_260828997	Rcul_t36556	Gsal_15054_isoform_c	Bsch_g39219	Bsch_g39397	Cgig_04836_Calumenin_Source_UniProtKB_TrEMBL_Acc_K1R529	Cgig_00220_Calumenin_Source_UniProtKB_TrEMBL_Acc_K1P896	Acar_00011496	Isca_ISCW006834-PA	Mmar_MMa22667	Odio_010519001	Sjap_0307300	Nvec_37673_	Spur_013230_Spur_013230	Cint_009366	Cint_025054	Hrob_89801	Dpul_308873	Rcul_t39724	Avag_15457001	Csav_016441	Dpul_246255	Tcas_270007511	Cele_016965_C56C10_9_Protein_C56C10_9_C56C10_9_mRNA_complete_cds_Source_RefSeq_mRNA_Acc_NM_062937	Pfuc_73553_1_63781_t1	Spur_018461_Spur_018461	Odio_009701001	Mmar_MMa10772	Mley_ML32781a	Adig_07368	Adig_07719	Mbre_31310	Sros_02282T0	Nvec_19074_efhand	Bmal_170595903	Mley_ML00033a	Adig_07366	Tcas_270007510	Hsap_Ensmbl0049449_reticulocalbin_1_EF_hand_calcium_binding_domain_Source_HGNC_Symbol_Acc_9934_RCN1	Hmag_230515	Odio_016156001	Sjap_0032650
HG_1811	Smar_002931	Bsch_g20946	Csav_005491	Cint_002881	Csav_005490	Cint_002890	Cint_002872	Acar_00005482	Hsap_Ensmbl0067191_calcium_channel_voltage_dependent_beta_1_subunit_Source_HGNC_Symbol_Acc_1401_CACNB1	Ggal_013972	Drer_079906_calcium_channel_voltage_dependent_beta_2a_Source_ZFIN_Acc_ZDB_GENE_080808_7_cacnb2a	Acar_00017176	Xtro_049240	Hsap_Ensmbl0165995_calcium_channel_voltage_dependent_beta_2_subunit_Source_HGNC_Symbol_Acc_1402_CACNB2	Ggal_037541	Xtro_032925	Xtro_060059	Dmel_0259822_Ca_beta_Ca2_channel_protein_beta_subunit_Source_FlyBase_0259822	Drer_002167_calcium_channel_voltage_dependent_beta_1_subunit_Source_ZFIN_Acc_ZDB_GENE_040718_399_cacnb1	Lgig_123099	Ggal_036965	Acar_00012265	Spur_001624_Ccb2A	Ggal_036967	Hsap_Ensmbl0182389_calcium_channel_voltage_dependent_beta_4_subunit_Source_HGNC_Symbol_Acc_1404_CACNB4	Dpul_52801	Bflo_260807233	Ggal_020410	Znev_17585	Drer_076030_calcium_channel_voltage_dependent_beta_3b_Source_ZFIN_Acc_ZDB_GENE_090127_1_cacnb3b	Drer_001881_calcium_channel_voltage_dependent_beta_3a_Source_ZFIN_Acc_ZDB_GENE_060221_2_cacnb3a	Isca_ISCW011557-PA	Smim_17691_calcium_channel_beta_subunit_splice_isoform_B_Lymnaea_stagnalis_gi_332380508_gb_AEE65421_0_0_671	Tcas_270007973	Xtro_060300	Hrob_78359	Drer_009738_calcium_channel_voltage_dependent_beta_4a_subunit_Source_ZFIN_Acc_ZDB_GENE_080320_2_cacnb4a	Bmal_170595163	Acar_00021539	Xtro_046908	Hsap_Ensmbl0167535_calcium_channel_voltage_dependent_beta_3_subunit_Source_HGNC_Symbol_Acc_1403_CACNB3	Sman_141660_Putative_high_voltage_activated_calcium_channel_beta_subunit_2_Source_UniProtKB_TrEMBL_Acc_G4V6E8	Cele_000368_ccb_1_Protein_CCB_1_ccb_1_mRNA_complete_cds_Source_RefSeq_mRNA_Acc_NM_058792	Drer_062174_calcium_channel_voltage_dependent_beta_4b_subunit_Source_ZFIN_Acc_ZDB_GENE_060421_7907_cacnb4b	Emul_01094	Ctel_181389	Egra_08021	Gsal_15429_high_voltage_activated_calcium_channel_beta_subunit_2	Cgig_27733_Voltage_dependent_L_type_calcium_channel_subunit_beta_2_Source_UniProtKB_TrEMBL_Acc_K1PVT1	Hmic_0528200	Hrob_188385	Xtro_062226	Csav_005493	Adig_04798	Drer_055565_calcium_channel_voltage_dependent_beta_2b_Source_ZFIN_Acc_ZDB_GENE_050208_129_cacnb2b	Xtro_021592	Sjap_0006720	Rcul_t14435	Hrob_140562	Hmag_206702	Rcul_t28066	Skow_20418m	Avag_26195001	Avag_29594001	Cint_002889	Avag_35381001	Avag_52307001	Odio_000688001	Odio_004888001	Tspi_316969989	Odio_010385001	Sjap_0051180	Sman_135140_Putative_high_voltage_activated_calcium_channel_beta_subunit_1_Source_UniProtKB_TrEMBL_Acc_G4VD13	Gsal_13809_voltage_dependent_l_type_calcium_channel_subunit_beta_2	Tspi_316968618	Nvec_11989_Ca_channel_B	Hmic_0164200	Egra_06800	Pfuc_20876_1_18748_t1	Csav_005492	Rcul_t10473	Pfuc_1288_1_51261_t1	Hrob_81599	Tadh_22195	Bsch_g53361	Mley_ML23836a	Ggal_020411	Emul_05335	Mley_ML033233a	Adig_22788	OcarG_1421	Lgig_60256	Sros_08754T0	Nvec_34942_Ca_channel_B	Avag_58172001	Aque_225364	Mmar_MMa41132	Cele_021125_ccb_2_Protein_CCB_2_ccb_2_mRNA_complete_cds_Source_RefSeq_mRNA_Acc_NM_058654	Mbre_27738	Mmar_MMa17147	Mmar_MMa03215	Mmar_MMa03654	Mmar_MMa03212	Mley_ML11121a	Rcul_t44899	Mmar_MMa03209	Pfuc_117698_1_21061_t1	Sjap_0124490	Avag_35382001
