# Supplementary material for: Reconstruction of the ancestral metazoan genome reveals an increase in genomic novelty
Source: Nat Commun. 2018 Apr 30;9:1730. doi: 10.1038/s41467-018-04136-5 (PMC5928047; doi:10.1038/s41467-018-04136-5)
Supplement: Supplementary file 13 — Supplementary Data 10 [file 41467_2018_4136_MOESM13_ESM.zip › Node 2/Node2 Novel Core annotated genes.out]

HG_698	
Hsap_Ensmbl0111671_splA_ryanodine_receptor_domain_and_SOCS_box_containing_2_Source_HGNC_Symbol_Acc_29522_SPSB2	Hsap_Ensmbl0171621_splA_ryanodine_receptor_domain_and_SOCS_box_containing_1_Source_HGNC_Symbol_Acc_30628_SPSB1	Hsap_Ensmbl0268190_splA_ryanodine_receptor_domain_and_SOCS_box_containing_2_Source_HGNC_Symbol_Acc_29522_SPSB2	Hsap_Ensmbl0174013_F_box_protein_45_Source_HGNC_Symbol_Acc_29148_FBXO45	Hsap_Ensmbl0175093_splA_ryanodine_receptor_domain_and_SOCS_box_containing_4_Source_HGNC_Symbol_Acc_30630_SPSB4	Hsap_Ensmbl0048707_vacuolar_protein_sorting_13_homolog_D_S_cerevisiae_Source_HGNC_Symbol_Acc_23595_VPS13D	
Dmel_0052113_CG32113	Dmel_0026238_gus_gustavus_Source_FlyBase_0026238	Dmel_0043010_Fsn	
Cgig_17062_Vacuolar_protein_sorting_associated_protein_13D_Source_UniProtKB_TrEMBL_Acc_K1Q973	Cgig_04167_Vacuolar_protein_sorting_associated_protein_13D_Source_UniProtKB_TrEMBL_Acc_K1Q6W6	Cgig_14045_SPRY_domain_containing_SOCS_box_protein_4_Source_UniProtKB_TrEMBL_Acc_K1PZ95	
Cele_016117_C25H3_8_Protein_C25H3_8_C25H3_8_mRNA_complete_cds_Source_RefSeq_mRNA_Acc_NM_062709	Cele_020028_R12C12_8_Protein_R12C12_8_isoform_b_R12C12_8_mRNA_complete_cds_Source_RefSeq_mRNA_Acc_NM_182238	Cele_021597_spsb_1_Protein_SPSB_1_spsb_1_mRNA_complete_cds_Source_RefSeq_mRNA_Acc_NM_064920	Cele_021596_spsb_2_Protein_SPSB_2_spsb_2_mRNA_complete_cds_Source_RefSeq_mRNA_Acc_NM_064919	Cele_001499_fsn_1_Protein_FSN_1_fsn_1_mRNA_complete_cds_Source_RefSeq_mRNA_Acc_NM_065645	Cele_018985_F56F10_2_Protein_F56F10_2_F56F10_2_mRNA_complete_cds_Source_RefSeq_mRNA_Acc_NM_075766	
Drer_017986_vacuolar_protein_sorting_13D_yeast_Source_ZFIN_Acc_ZDB_GENE_050912_1_vps13d	Drer_016084_splA_ryanodine_receptor_domain_and_SOCS_box_containing_4a_Source_ZFIN_Acc_ZDB_GENE_070911_3_spsb4a	Drer_056515_splA_ryanodine_receptor_domain_and_SOCS_box_containing_1_Source_ZFIN_Acc_ZDB_GENE_030131_6122_spsb1	Drer_071492_F_box_protein_45_Source_ZFIN_Acc_ZDB_GENE_040426_1450_fbxo45	Drer_088985_splA_ryanodine_receptor_domain_and_SOCS_box_containing_2_Source_HGNC_Symbol_Acc_29522_SPSB2	Drer_040538_splA_ryanodine_receptor_domain_and_SOCS_box_containing_4b_Source_ZFIN_Acc_ZDB_GENE_040801_213_spsb4b	
Spur_014547_Vps13d_2	Spur_026869_Vps13d_4	Spur_021448_Vps13d	Spur_026868_Vps13d_3	Spur_026867_Vps13d_1	Spur_005657_Spur_005657	Spur_004717_Spry_Socscp	Spur_009836_Spur_009836	Spur_006311_Spur_006311	Spur_003628_Spur_003628	Spur_002915_Spur_002915	
Smim_52283_PREDICTED_vacuolar_protein_sorting_associated_protein_13D_isoform_Callithrix_jacchus_gi_296206754_ref_XP_002750342_0_0_2015	Smim_52279_PREDICTED_VPS13D_1A_protein_like_Saccoglossus_kowalevskii_gi_291227292_ref_XP_002733622_4e_100_330	Smim_52274_PREDICTED_VPS13D_1A_protein_like_Saccoglossus_kowalevskii_gi_291227292_ref_XP_002733622_3e_27_112	Smim_55368_SPRY_domain_containing_SOCS_box_protein_putative_Pediculus_humanus_corporis_gi_242020565_ref_XP_002430723_1e_151_436	Smim_17721_SPRY_domain_SOCS_box_containing_protein_Ixodes_scapularis_gi_241736142_ref_XP_002413973_3e_161_458	Smim_52275_vacuolar_protein_sorting_13D_Culex_quinquefasciatus_gi_170047798_ref_XP_001851396_3e_37_148	Smim_52280_PREDICTED_vacuolar_protein_sorting_associated_protein_13D_like_isoform_Bombus_terrestris_gi_340727012_ref_XP_003401845_3e_07_55_5	
Gsal_9213_vacuolar_protein_sorting_associated_protein_13d	Gsal_12085_vacuolar_protein_sorting_associated_protein_13d	Gsal_11153_spry_domain_containing_socs_box_protein_4_like	Gsal_9214_vacuolar_protein_sorting_13_homolog_d	
Nvec_11967_Pollen_allerg_2	Nvec_11780_UPF0058	Nvec_36184_UBA	Nvec_31769_	Nvec_15266_	Nvec_29_DUF1635	Nvec_39701_	

HG_1863	
Hsap_Ensmbl0092051_junctophilin_4_Source_HGNC_Symbol_Acc_20156_JPH4	Hsap_Ensmbl0154118_junctophilin_3_Source_HGNC_Symbol_Acc_14203_JPH3	Hsap_Ensmbl0149596_junctophilin_2_Source_HGNC_Symbol_Acc_14202_JPH2	Hsap_Ensmbl0104369_junctophilin_1_Source_HGNC_Symbol_Acc_14201_JPH1	
Dmel_0032129_jp_junctophilin_Source_FlyBase_0032129	
Cgig_09852_Junctophilin_2_Source_UniProtKB_TrEMBL_Acc_K1Q4W8	
Cele_002179_jph_1_Protein_JPH_1_jph_1_mRNA_complete_cds_Source_RefSeq_mRNA_Acc_NM_059792	
Drer_028625_junctophilin_2_Source_ZFIN_Acc_ZDB_GENE_030131_9848_jph2	Drer_059534_junctophilin_3_Source_HGNC_Symbol_Acc_14203_JPH3_2_of_2	Drer_029590_junctophilin_3_Source_ZFIN_Acc_ZDB_GENE_060503_415_jph3	Drer_038826_junctophilin_1b_Source_ZFIN_Acc_ZDB_GENE_060616_389_jph1b	Drer_058603_junctophilin_1a_Source_ZFIN_Acc_ZDB_GENE_040724_233_jph1a	
Spur_019614_Jph3	
Smim_54544_Junctophilin_putative_Pediculus_humanus_corporis_gi_242011144_ref_XP_002426315_0_0_603	Smim_10584_Junctophilin_putative_Pediculus_humanus_corporis_gi_242011144_ref_XP_002426315_7e_173_523	Smim_54459_PREDICTED_similar_to_junctophilin_CG4405_PA_Tribolium_castaneum_gi_91083821_ref_XP_973598_7e_25_116	
Sman_084090_Putative_junctophilin_Source_UniProtKB_TrEMBL_Acc_G4VRF7	Sman_148200_Putative_junctophilin_Source_UniProtKB_TrEMBL_Acc_G4VSA4	
Gsal_2532_junctophilin_cg4405_pa	Gsal_4012_junctophilin_1_like_isoform_1	Gsal_1040_junctophilin_2	Gsal_7209_junctophilin_1	Gsal_4294_putative_homolog_to_junctophilin_3_Clonorchis_sinensis	
Nvec_46934_MORN	

HG_685	
Hsap_Ensmbl0128595_calumenin_Source_HGNC_Symbol_Acc_1458_CALU	Hsap_Ensmbl0142552_reticulocalbin_3_EF_hand_calcium_binding_domain_Source_HGNC_Symbol_Acc_21145_RCN3	Hsap_Ensmbl0117906_reticulocalbin_2_EF_hand_calcium_binding_domain_Source_HGNC_Symbol_Acc_9935_RCN2	Hsap_Ensmbl0078808_stromal_cell_derived_factor_4_Source_HGNC_Symbol_Acc_24188_SDF4	Hsap_Ensmbl0049449_reticulocalbin_1_EF_hand_calcium_binding_domain_Source_HGNC_Symbol_Acc_9934_RCN1	
Dmel_0025682_scf_supercoiling_factor_Source_FlyBase_0025682	Dmel_0031673_CG31650	Dmel_0051475_CG31475	
Cgig_08850_Calumenin_Source_UniProtKB_TrEMBL_Acc_K1PH89	Cgig_06552_Calumenin_B_Source_UniProtKB_TrEMBL_Acc_K1PV71	Cgig_10158_45_kDa_calcium_binding_protein_Source_UniProtKB_TrEMBL_Acc_K1PRG1	Cgig_04836_Calumenin_Source_UniProtKB_TrEMBL_Acc_K1R529	Cgig_00220_Calumenin_Source_UniProtKB_TrEMBL_Acc_K1P896	
Cele_019760_calu_1_Protein_CALU_1_isoform_a_Source_RefSeq_mRNA_Acc_NM_001029635	Cele_017240_calu_2_Protein_CALU_2_calu_2_mRNA_complete_cds_Source_RefSeq_mRNA_Acc_NM_059535	Cele_016965_C56C10_9_Protein_C56C10_9_C56C10_9_mRNA_complete_cds_Source_RefSeq_mRNA_Acc_NM_062937	
Drer_045676_calumenin_a_Source_ZFIN_Acc_ZDB_GENE_040625_166_calua	Drer_037961_reticulocalbin_3_EF_hand_calcium_binding_domain_Source_ZFIN_Acc_ZDB_GENE_040625_175_rcn3	Drer_005115_calumenin_b_Source_ZFIN_Acc_ZDB_GENE_040426_1251_calub	Drer_070006_reticulocalbin_1_EF_hand_calcium_binding_domain_Source_ZFIN_Acc_ZDB_GENE_080225_33_rcn1	Drer_039378_reticulocalbin_2_Source_ZFIN_Acc_ZDB_GENE_050706_62_rcn2	Drer_070682_stromal_cell_derived_factor_4_Source_ZFIN_Acc_ZDB_GENE_040426_2061_sdf4	
Spur_023466_Calu	Spur_012317_Spur_012317	Spur_014308_Hypp_112	Spur_009016_Sdf4	Spur_021172_Fra2	Spur_013230_Spur_013230	Spur_018461_Spur_018461	
Smim_27632_Calumenin_precursor_putative_Pediculus_humanus_corporis_gi_242005220_ref_XP_002423469_2e_131_387	Smim_39886_PREDICTED_similar_to_reticulocalbin_Tribolium_castaneum_gi_91081545_ref_XP_974976_4e_120_358	Smim_16683_PREDICTED_reticulocalbin_like_Apis_mellifera_gi_66517554_ref_XP_393699_3e_94_293	Smim_79002_putative_reticulocalbin_Latrodectus_hesperus_gi_318087066_gb_ADV40124_7e_139_406	Smim_19828_reticulocalbin_putative_Ixodes_scapularis_gi_241629509_ref_XP_002410091_3e_115_345	
Sman_103740_EF_hand_containing_protein_Source_UniProtKB_TrEMBL_Acc_G4VRV0	Sman_005230_Putative_ef_hand_containing_protein_Source_UniProtKB_TrEMBL_Acc_G4V609	Sman_147680_Putative_ef_hand_containing_protein_Source_UniProtKB_TrEMBL_Acc_G4VEE4	Sman_158150_Putative_reticulocalbin_Source_UniProtKB_TrEMBL_Acc_G4VM03	
Gsal_8694_low_quality_protein_reticulocalbin_2_like	Gsal_13465_calumenin_precursor	Gsal_9343_reticulocalbin_calumenin_dna_supercoiling_factor	Gsal_15054_isoform_c	
Nvec_23016_efhand	Nvec_15862_	Nvec_43954_efhand	Nvec_30673_efhand	Nvec_52118_	Nvec_8971_efhand	Nvec_37673_	Nvec_19074_efhand	

HG_1811	
Hsap_Ensmbl0067191_calcium_channel_voltage_dependent_beta_1_subunit_Source_HGNC_Symbol_Acc_1401_CACNB1	Hsap_Ensmbl0165995_calcium_channel_voltage_dependent_beta_2_subunit_Source_HGNC_Symbol_Acc_1402_CACNB2	Hsap_Ensmbl0182389_calcium_channel_voltage_dependent_beta_4_subunit_Source_HGNC_Symbol_Acc_1404_CACNB4	Hsap_Ensmbl0167535_calcium_channel_voltage_dependent_beta_3_subunit_Source_HGNC_Symbol_Acc_1403_CACNB3	
Dmel_0259822_Ca_beta_Ca2_channel_protein_beta_subunit_Source_FlyBase_0259822	
Cgig_27733_Voltage_dependent_L_type_calcium_channel_subunit_beta_2_Source_UniProtKB_TrEMBL_Acc_K1PVT1	
Cele_000368_ccb_1_Protein_CCB_1_ccb_1_mRNA_complete_cds_Source_RefSeq_mRNA_Acc_NM_058792	Cele_021125_ccb_2_Protein_CCB_2_ccb_2_mRNA_complete_cds_Source_RefSeq_mRNA_Acc_NM_058654	
Drer_079906_calcium_channel_voltage_dependent_beta_2a_Source_ZFIN_Acc_ZDB_GENE_080808_7_cacnb2a	Drer_002167_calcium_channel_voltage_dependent_beta_1_subunit_Source_ZFIN_Acc_ZDB_GENE_040718_399_cacnb1	Drer_076030_calcium_channel_voltage_dependent_beta_3b_Source_ZFIN_Acc_ZDB_GENE_090127_1_cacnb3b	Drer_001881_calcium_channel_voltage_dependent_beta_3a_Source_ZFIN_Acc_ZDB_GENE_060221_2_cacnb3a	Drer_009738_calcium_channel_voltage_dependent_beta_4a_subunit_Source_ZFIN_Acc_ZDB_GENE_080320_2_cacnb4a	Drer_062174_calcium_channel_voltage_dependent_beta_4b_subunit_Source_ZFIN_Acc_ZDB_GENE_060421_7907_cacnb4b	Drer_055565_calcium_channel_voltage_dependent_beta_2b_Source_ZFIN_Acc_ZDB_GENE_050208_129_cacnb2b	
Spur_001624_Ccb2A	
Smim_17691_calcium_channel_beta_subunit_splice_isoform_B_Lymnaea_stagnalis_gi_332380508_gb_AEE65421_0_0_671	
Sman_141660_Putative_high_voltage_activated_calcium_channel_beta_subunit_2_Source_UniProtKB_TrEMBL_Acc_G4V6E8	Sman_135140_Putative_high_voltage_activated_calcium_channel_beta_subunit_1_Source_UniProtKB_TrEMBL_Acc_G4VD13	
Gsal_15429_high_voltage_activated_calcium_channel_beta_subunit_2	Gsal_13809_voltage_dependent_l_type_calcium_channel_subunit_beta_2	
Nvec_11989_Ca_channel_B	Nvec_34942_Ca_channel_B	
