# Supplementary material for: Reconstruction of the ancestral metazoan genome reveals an increase in genomic novelty
Source: Nat Commun. 2018 Apr 30;9:1730. doi: 10.1038/s41467-018-04136-5 (PMC5928047; doi:10.1038/s41467-018-04136-5)
Supplement: Supplementary file 13 — Supplementary Data 10 [file 41467_2018_4136_MOESM13_ESM.zip › Node 3 - Metazoa/Ctenophora-first/Metazoa Novel all genes IDs.out]

HG_4022	Bsch_g4432	Bsch_g55261	Cint_005769	Csav_014928	Ggal_036705	Ggal_036703	Ggal_019742	Ggal_036702	Xtro_000726	Drer_060917_anillin_actin_binding_protein_Source_ZFIN_Acc_ZDB_GENE_030131_4486_anln	Hsap_Ensmbl0011426_anillin_actin_binding_protein_Source_HGNC_Symbol_Acc_14082_ANLN	Acar_00003491	Csav_014929	Drer_088130_si_dkey_30c15_10_Source_ZFIN_Acc_ZDB_GENE_060503_826_si_dkey_30c15_10	Bflo_260834957	Smim_23852_PREDICTED_LOW_QUALITY_PROTEIN_actin_binding_protein_anillin_Apis_mellifera_gi_328780667_ref_XP_624050_3_1e_58_228	Skow_31543m	Odio_007236001	Cgig_05996_Actin_binding_protein_anillin_Source_UniProtKB_TrEMBL_Acc_K1PRM4	Bsch_g4433	Mmar_MMa47314	Smar_006278	Znev_17097	Lgig_124699	Ctel_179284	Tcas_270010893	Dmel_0261385_scra_scraps_Source_FlyBase_0261385	Hrob_95214	Dpul_197843	Isca_ISCW004614-PA	Rcul_t37082	Isca_ISCW023823-PA	Smim_23837_ANLN_XENLA_RecName_Full_Actin_binding_protein_anillin_gi_82210031_sp_Q801E2_ANLN_XENLA_3e_45_167	Spur_003487_Anln	Cgig_00349_Actin_binding_protein_anillin_Source_UniProtKB_TrEMBL_Acc_K1PFR3	Pbac_3472971	Nvec_48172_	Bmal_170591554	Tadh_55783	Bmal_170582312	Tspi_316975480	Spur_021852_Hypp_1031	Cint_025542	Hrob_194936	Hmag_224986	Odio_017850001	Cele_013038_ani_1_Protein_ANI_1_ani_1_mRNA_complete_cds_Source_RefSeq_mRNA_Acc_NM_067223	Gsal_13669_actin_binding_protein_anillin	Mmar_MMa47320	Hrob_165194	OcarG_1483	Mley_ML08067a	Pfuc_12211_1_46474_t1	Hmag_226161	Hmag_200307	Dmel_0050183_CG30183	Hmag_204703	Nvec_1843_	Bmal_170596489	Skow_31544m	Tspi_316962226	Bmal_170596057
HG_7093	Nvec_156_MORN	Cele_010053_F54D5_9_Protein_F54D5_9_F54D5_9_mRNA_complete_cds_Source_RefSeq_mRNA_Acc_NM_064066	Cgig_06571_F_box_only_protein_47_Source_UniProtKB_TrEMBL_Acc_K1PMW1	Skow_26821m	Ctel_214625	Lgig_76158	Acar_00013840	Hsap_Ensmbl0204952_F_box_protein_47_Source_HGNC_Symbol_Acc_31969_FBXO47	Hrob_176748	Ggal_030708	Acar_00021445	Spur_010600_Fbxo47	Xtro_057875	Bflo_260792048	Smar_012056	Rcul_t21305	Pfuc_1874_1_00868_t1	Aque_215313	Nvec_10955_F_box	Mley_ML049320a	Isca_ISCW010303-PA	Dpul_260713	Avag_02979001	Dpul_307134	Tadh_61631	Pbac_3462302	Hmag_215916
HG_9971	Bsch_g10474	Bsch_g28556	Bsch_g16011	Hmag_224505	Skow_36631m	Skow_35054m	Skow_37972m	Lgig_107860	Nvec_39696_DUF536	Bflo_260815903	Lgig_85324	Lgig_159706	Hmag_212810	Hmag_224829	Mley_ML10212a	Aque_219081	Pbac_3478523	Pfuc_802_1_00501_t1
HG_34517	Skow_03619m	Lgig_136528	Mley_ML040419a	Pfuc_40095_1_48390_t1
HG_41115	Pfuc_3832_1_23418_t1	Mley_ML021142a	Pfuc_16725_1_18377_t1
HG_27645	Nvec_52311_	Mley_ML32471a	Nvec_40824_His_leader	Lgig_229090	Bflo_260797026
HG_4780	Tspi_316977719	Adig_05361	Xtro_061356	Nvec_12860_Thyroglobulin_1	Ggal_010101	Skow_25036m	Acar_00003970	Drer_074644_sparc_osteonectin_cwcv_and_kazal_like_domains_proteoglycan_testican_1_Source_HGNC_Symbol_Acc_11251_SPOCK1	Hsap_Ensmbl0152377_sparc_osteonectin_cwcv_and_kazal_like_domains_proteoglycan_testican_1_Source_HGNC_Symbol_Acc_11251_SPOCK1	Nvec_12519_Thyroglobulin_1	Nvec_11223_Thyroglobulin_1	Smar_014856	Acar_00001347	Xtro_013522	Dmel_0039054_CG13830	Mley_ML10224a	Znev_18459	Bmal_170575616	Tadh_61279	Cele_016918_C54E4_2_Protein_C54E4_2_isoform_a_C54E4_2_mRNA_complete_cds_Source_RefSeq_mRNA_Acc_NM_001027927	Bmal_170580463	Rcul_t03224	Tcas_270002496	Acar_00015876	Mmar_MMa18805	Bflo_261289505	Smim_1889_PREDICTED_similar_to_GA12555_PA_Tribolium_castaneum_gi_91076250_ref_XP_966964_2e_93_299	Ggal_015568	Dpul_237928	Drer_070266_sparc_osteonectin_cwcv_and_kazal_like_domains_proteoglycan_testican_3_Source_ZFIN_Acc_ZDB_GENE_090311_24_spock3	Cgig_28770_Testican_1_Source_UniProtKB_TrEMBL_Acc_K1Q3R6	Isca_ISCW022173-PA	Pfuc_8_1_00055_t1	Hmag_209483	Hmag_209484	Ctel_166700	Adig_21193	Bflo_260786679	Skow_43862m	Skow_09896m	Mmar_MMa01529	Nvec_14365_Thyroglobulin_1	Nvec_21099_Thyroglobulin_1	Nvec_46244_	Bflo_260832036	Mley_ML07116a	Bflo_260816326	Tadh_63147	Smar_014997	Drer_075393_sparc_osteonectin_cwcv_and_kazal_like_domains_proteoglycan_testican_2_Source_ZFIN_Acc_ZDB_GENE_090312_170_spock2	Hsap_Ensmbl0196104_sparc_osteonectin_cwcv_and_kazal_like_domains_proteoglycan_testican_3_Source_HGNC_Symbol_Acc_13565_SPOCK3	Odio_007600001	Hsap_Ensmbl0107742_sparc_osteonectin_cwcv_and_kazal_like_domains_proteoglycan_testican_2_Source_HGNC_Symbol_Acc_13564_SPOCK2	Bflo_261289503
HG_25403	Acar_00008842	Ggal_006324	Xtro_016562	Hsap_Ensmbl0085185_BCL6_corepressor_like_1_Source_HGNC_Symbol_Acc_25657_BCORL1	Mley_ML21313a
HG_5406	Rcul_t26081	Cele_013601_Y87G2A_13_Protein_Y87G2A_13_Y87G2A_13_mRNA_complete_cds_Source_RefSeq_mRNA_Acc_NM_060984	Lgig_225492	Ctel_175826	Znev_03563	Xtro_025636	Smar_012766	Hrob_63383	Cgig_26315	Dmel_0036133_CG7638	Acar_00000511	Ggal_017699	Bmal_170572868	Cint_004349	Dpul_312768	Csav_000786	Drer_055989_transmembrane_protein_161B_Source_ZFIN_Acc_ZDB_GENE_040426_2693_tmem161b	Drer_012790_transmembrane_protein_161A_Source_ZFIN_Acc_ZDB_GENE_041111_267_tmem161a	Xtro_031352	Hmag_230341	Smim_8734_Transmembrane_protein_161B_Acromyrmex_echinatior_gi_332027804_gb_EGI67869_4e_113_347	Bflo_260795428	Tadh_20008	Hmic_0560400	Odio_011059001	Skow_32194m	Emul_08786	Egra_03792	Adig_13612	Avag_04964001	Xtro_031353	Pbac_3464721	Isca_ISCW013257-PA	Hsap_Ensmbl0064545_transmembrane_protein_161A_Source_HGNC_Symbol_Acc_26020_TMEM161A	Sman_135880	Mley_ML35178a	Sjap_0217170	Aque_220965	Gsal_14248_transmembrane_protein_161b_like	Hsap_Ensmbl0164180_transmembrane_protein_161B_Source_HGNC_Symbol_Acc_28483_TMEM161B	Spur_002715_Tmem161bh	Tspi_316968442	Isca_ISCW004783-PA	Xtro_063310	Isca_ISCW004782-PA	Mmar_MMa12620	Rcul_t26083
HG_4651	Bsch_g24435	Bsch_g9809	Bsch_g36799	Csav_006635	Skow_17877m	Csav_006633	Bflo_260808558	Pfuc_7439_1_52954_t1	Spur_022605_Hecah	Cgig_17280_Headcase_protein_Source_UniProtKB_TrEMBL_Acc_K1S4R5	Smim_45711_PREDICTED_headcase_protein_like_Bombus_terrestris_gi_340726453_ref_XP_003401572_4e_138_414	Mmar_MMa22302	Lgig_106234	Znev_08937	Dpul_325521	Isca_ISCW004228-PA	Smar_001752	Tcas_270002826	Nvec_56827_	OcarG_6343	Aque_226629	Csav_006634	Ctel_23984	Adig_02463	Dmel_0010113_hdc_headcase_Source_FlyBase_0010113	Ggal_022395	Mley_ML174747a	Hsap_Ensmbl0112406_headcase_homolog_Drosophila_Source_HGNC_Symbol_Acc_21041_HECA	Acar_00004786	Xtro_025526	Xtro_059034	Cele_015073_B0238_9_Protein_B0238_9_isoform_b_Source_RefSeq_mRNA_Acc_NM_001269129	Odio_009067001	Cint_028308	Bflo_260808556	Tcas_270002122	Avag_00788001	Hmag_225488	Znev_18681	Pbac_3468717	Rcul_t21798	Tspi_316968640	Hrob_87114	Hrob_116498	Cele_010614_cri_1_Protein_CRI_1_cri_1_mRNA_complete_cds_Source_RefSeq_mRNA_Acc_NM_060146	Avag_15114001	Gsal_4783_headcase_protein	Bmal_170592729	Cint_028307	Drer_042877_headcase_homolog_Drosophila_Source_ZFIN_Acc_ZDB_GENE_041001_173_heca
HG_4610	Nvec_57482_Thyroglobulin_1	Nvec_53740_Thyroglobulin_1	Bmal_170587240	Smar_014572	Adig_10598	Mmar_MMa47051	Nvec_58159_	Bsch_g65090	Tspi_316976225	Smim_63231_putative_thyroglobulin_type_repeat_containing_domain_protein_Trichinella_spiralis_gi_339238599_ref_XP_003380854_2e_112_353	Spur_028184_SmocL	Mmar_MMa38894	Skow_15915m	Znev_14721	Tcas_270004750	Dmel_0262169_magu_magu_Source_FlyBase_0262169	Lgig_128394	Acar_00009592	Ggal_018247	Isca_ISCW019551-PA	Drer_089188_SPARC_related_modular_calcium_binding_1_Source_HGNC_Symbol_Acc_20318_SMOC1_2_of_2	Skow_41340m	Adig_07740	Xtro_062756	Ctel_174358	Acar_00003148	Acar_00020346	Hsap_Ensmbl0198732_SPARC_related_modular_calcium_binding_1_Source_HGNC_Symbol_Acc_20318_SMOC1	Acar_00004983	Ggal_015318	Tspi_316976198	Pfuc_5991_1_16813_t1	Bmal_170587238	Dpul_194402	Drer_054766_SPARC_related_modular_calcium_binding_2_Source_HGNC_Symbol_Acc_20323_SMOC2_1_of_2	Csav_019867	Csav_019869	Cele_011437_T04F3_2_Protein_T04F3_2_T04F3_2_mRNA_complete_cds_Source_RefSeq_mRNA_Acc_NM_073563	Rcul_t30183	Cint_006167	Drer_088157_SPARC_related_modular_calcium_binding_2_Source_HGNC_Symbol_Acc_20323_SMOC2_2_of_2	Odio_006209001	Ctel_223393	Bflo_260795267	Nvec_20364_Thyroglobulin_1	Mley_ML086634a	Drer_088255_SPARC_related_modular_calcium_binding_1_Source_HGNC_Symbol_Acc_20318_SMOC1_1_of_2	Bflo_260830136	Mmar_MMa40443	Rcul_t08707	Skow_20204m	Cgig_15358	Nvec_53209_Thyroglobulin_1	Nvec_10651_Thyroglobulin_1	Hrob_192964	Hsap_Ensmbl0112562_SPARC_related_modular_calcium_binding_2_Source_HGNC_Symbol_Acc_20323_SMOC2
HG_8700	Lgig_159082	Skow_20522m	Hsap_LRG_495_Fanconi_anemia_complementation_group_A_Source_HGNC_Symbol_Acc_3582_LRG_495	Adig_05243	Ggal_000704	Xtro_059102	Ggal_000705	Smar_015317	Nvec_45401_Closter_coat	Acar_00009161	Dpul_301633	Tadh_55509	Spur_012276_Fanca	Mley_ML1541104a	Mmar_MMa15812	Adig_22841	Znev_02321	Spur_016953_FancaL	Drer_070216_Fanconi_anemia_complementation_group_A_Source_HGNC_Symbol_Acc_3582_FANCA	Aque_212696	Acar_00007958	Smim_72244_3_PREDICTED_Fanconi_anemia_group_A_protein_Equus_caballus_gi_338723134_ref_XP_001488423_3_4e_11_68_2	Hsap_Ensmbl0187741_Fanconi_anemia_complementation_group_A_Source_HGNC_Symbol_Acc_3582_FANCA
HG_11207	Hmag_227421	Pbac_3463878	Lgig_137957	Skow_07575m	Skow_07576m	Skow_07571m	Skow_01110m	Skow_07151m	Lgig_75118	Skow_31364m	Bflo_260813509	Nvec_23144_Biotin_lipoyl	Hmag_231973	Skow_39148m	Pfuc_8018_1_53081_t1
HG_7159	Xtro_062111	Aque_217250	Skow_28800m	Xtro_022436	Znev_01488	Lgig_237885	Ggal_020149	Smar_008155	Drer_077523_Tudor_domain_containing_protein_7B_Source_UniProtKB_Swiss_Prot_Acc_E7FDW8_TDRD7B	Acar_00000897	Isca_ISCW019360-PA	Adig_16828	Smim_71189_PREDICTED_tudor_domain_containing_protein_7_like_Apis_mellifera_gi_328782031_ref_XP_001121997_2e_52_202	Znev_01489	Isca_ISCW010856-PA	Hmag_208926	Tcas_270008665	Isca_ISCW010857-PA	Hsap_Ensmbl0196116_tudor_domain_containing_7_Source_HGNC_Symbol_Acc_30831_TDRD7	Znev_00984	Drer_032808_tudor_domain_containing_7_Source_ZFIN_Acc_ZDB_GENE_040426_2103_tdrd7	Dmel_0027529_CG8920	Nvec_17085_	Nvec_39806_	Spur_017135_Tdrd7L	Rcul_t23864	Isca_ISCW019363-PA	Pbac_3464639	Mley_ML25221a	Smim_9813_hypothetical_protein_IscW_ISCW019360_Ixodes_scapularis_gi_241599806_ref_XP_002404898_2e_05_50_8	Mley_ML23381a
HG_6451	Cgig_19847_Coiled_coil_domain_containing_protein_28B_Source_UniProtKB_TrEMBL_Acc_K1R288	Lgig_229217	Ctel_160603	Smar_008046	Bflo_260782376	Skow_05284m	Bflo_260782518	Isca_ISCW018875-PA	Znev_12396	Drer_011222_coiled_coil_domain_containing_28B_Source_ZFIN_Acc_ZDB_GENE_060208_3_ccdc28b	Ggal_005118	Acar_00004461	Spur_007662_Ccdc28b	Adig_07046	Smim_37081_coiled_coil_domain_containing_protein_28B_Danio_rerio_gi_224496066_ref_NP_001139045_5e_19_88_2	Drer_022983_coiled_coil_domain_containing_28A_Source_ZFIN_Acc_ZDB_GENE_030131_5007_ccdc28a	Tadh_56484	Dpul_93621	Hsap_Ensmbl0160050_coiled_coil_domain_containing_28B_Source_HGNC_Symbol_Acc_28163_CCDC28B	Tcas_270007310	Egra_01601	Acar_00016522	Emul_05124	Ggal_022409	Nvec_40528_	Hmic_0475500	Hsap_Ensmbl0024862_coiled_coil_domain_containing_28A_Source_HGNC_Symbol_Acc_21098_CCDC28A	Xtro_062160	Dmel_0031395_CG10874	Sjap_0202740	Avag_01354001	Hmag_219854	Cint_024926	Rcul_t02624	Gsal_8946_coiled_coil_domain_containing_protein_28b	Xtro_057571	Pbac_3478641
HG_43370	Mley_ML030231a	Pbac_3465817	Nvec_42395_Vicilin_N
HG_5262	Bsch_g20072	Cint_016663	Csav_006048	Odio_013379001	Tcas_270005825	OcarG_3735	Acar_00010162	Hsap_Ensmbl0105698_upstream_transcription_factor_2_c_fos_interacting_Source_HGNC_Symbol_Acc_12594_USF2	Tadh_62099	Lgig_133622	Cgig_27128_Upstream_stimulatory_factor_2_Source_UniProtKB_TrEMBL_Acc_K1Q419	Isca_ISCW015344-PA	Drer_041689_upstream_transcription_factor_1_Source_ZFIN_Acc_ZDB_GENE_040426_1072_usf1	Drer_014463_upstream_transcription_factor_1_like_Source_ZFIN_Acc_ZDB_GENE_040426_2269_usf1l	Nvec_30776_HLH	Hrob_194459	Skow_39555m	Hrob_189398	Spur_014332_Usf_Upstream_stimulatory_factor_Source_UniProtKB_Swiss_Prot_Acc_Q07956	Cint_016662	Smar_013893	Tspi_316966318	Smim_18144_PREDICTED_basic_helix_loop_helix_domain_containing_protein_KIAA2018_like_Monodelphis_domestica_gi_126325707_ref_XP_001362796_2e_15_89_7	Smim_44990_3_upstream_stimulatory_factor_usf2_putative_Ixodes_scapularis_gi_241812134_ref_XP_002416465_2e_81_259	Ctel_174837	Bflo_260803856	Xtro_048088	Adig_22347	Xtro_061997	Ggal_000534	Ggal_000056	Hmag_229760	Mmar_MMa19483	Pfuc_19193_1_54552_t1	Mley_ML08095a	Xtro_030527	Pbac_3472562	Mley_ML306118a	Xtro_053210	Avag_44501001	Dmel_0029711_Usf_Usf_Source_FlyBase_0029711	Hrob_148263	Tspi_316965306	Rcul_t19306	Nvec_48456_	Hsap_Ensmbl0158773_upstream_transcription_factor_1_Source_HGNC_Symbol_Acc_12593_USF1	Drer_020228_upstream_transcription_factor_2_c_fos_interacting_Source_ZFIN_Acc_ZDB_GENE_030131_8475_usf2	Adig_22346
HG_5133	Tcas_270006869	Bsch_g34195	Bsch_g47613	Skow_05007m	Drer_041429_von_Willebrand_factor_A_domain_containing_9_Source_ZFIN_Acc_ZDB_GENE_030131_5804_vwa9	Cint_015311	Csav_012065	Lgig_206942	Ggal_012097	Hsap_Ensmbl0138614_von_Willebrand_factor_A_domain_containing_9_Source_HGNC_Symbol_Acc_25372_VWA9	Xtro_014553	Znev_07192	Bflo_260829815	Smim_79973_UPF0464_protein_C15orf44_homolog_Gallus_gallus_gi_57524816_ref_NP_001005825_8e_178_521	Smar_011903	Xtro_063118	Dpul_45672	Spur_013171_Hp_Loc81556L	Ctel_229105	Hrob_104323	Nvec_39323_PPR	Acar_00004583	Hmag_217143	Tadh_54576	Dmel_0031314_CG4785	Isca_ISCW010637-PA	Cgig_01784_UPF0464_protein_C15orf44_like_protein_Source_UniProtKB_TrEMBL_Acc_K1R957	Aque_220529	Pbac_3460857	Pfuc_57370_1_41674_t1	Pfuc_238_1_14926_t1	Mley_ML43434a	Avag_45622001	Cgig_08161_UPF0464_protein_C15orf44_Source_UniProtKB_TrEMBL_Acc_K1QCB8	Avag_08389001	Mmar_MMa38293	OcarG_4637	Odio_006909001	Pfuc_527875_1_72413_t1	Bmal_170589655	Znev_07193	Tspi_316974108	Rcul_t18605	Cgig_09077_UPF0464_protein_C15orf44_Source_UniProtKB_TrEMBL_Acc_K1PPA6	Cgig_12247_UPF0464_protein_C15orf44_Source_UniProtKB_TrEMBL_Acc_K1RUA9	Pfuc_24782_1_04400_t1	Rcul_t18608	Spur_022638_Hp_Loc81556L_1	Avag_08388001
HG_14921	Skow_27888m	Pfuc_22674_1_11477_t1	Smim_39611_PREDICTED_thyroid_adenoma_associated_protein_homolog_Danio_rerio_gi_326667747_ref_XP_690130_4_3e_04_46_6	Skow_01769m	Ctel_73609	Lgig_176894	Mley_ML10105a	Skow_17113m	Bmal_170574382	Bmal_170574386
HG_5004	Bsch_g21967	Ggal_022640	Ggal_020039	Xtro_039945	Xtro_058518	Drer_058561_F_box_protein_30a_Source_ZFIN_Acc_ZDB_GENE_040426_1215_fbxo30a	Adig_10752	Drer_019311_F_box_protein_30b_Source_ZFIN_Acc_ZDB_GENE_040426_1125_fbxo30b	Acar_00007232	Hsap_Ensmbl0118496_F_box_protein_30_Source_HGNC_Symbol_Acc_15600_FBXO30	Nvec_21939_F_box	Drer_091119_F_box_protein_40_Source_HGNC_Symbol_Acc_29816_FBXO40_2_of_2	Skow_24653m	Xtro_061644	Dpul_327396	Drer_069775_F_box_protein_40_Source_HGNC_Symbol_Acc_29816_FBXO40_1_of_2	Hsap_Ensmbl0163833_F_box_protein_40_Source_HGNC_Symbol_Acc_29816_FBXO40	Znev_08956	Acar_00006251	Smar_007416	Bflo_260798682	Tspi_316976769	Cgig_27401_F_box_only_protein_30_Source_UniProtKB_TrEMBL_Acc_K1QEV9	Tspi_316971766	Lgig_160482	Isca_ISCW011055-PA	Spur_021028_Fbxo30	Hrob_179892	Mley_ML06452a	Sman_212120	Pbac_3470692	Smim_78421_PREDICTED_similar_to_F_box_only_protein_30_partial_Strongylocentrotus_purpuratus_gi_115638712_ref_XP_780177_4e_36_151	Pfuc_5020_1_67136_t1	Sjap_0002030	Isca_ISCW024901-PA	Tadh_51966	Spur_010515_Hypp_619	Ctel_144692	Avag_51407001	Odio_008989001	Avag_58432001	Bmal_170578650	Dpul_17222	Mmar_MMa29066	Aque_229557	Cele_015673_C10E2_2_Protein_C10E2_2_C10E2_2_mRNA_complete_cds_Source_RefSeq_mRNA_Acc_NM_078300	Hmag_225358	Cgig_20091_F_box_only_protein_30_Source_UniProtKB_TrEMBL_Acc_K1QIQ8	Avag_51406001	Pfuc_26617_1_62441_t1	Odio_008994001	Bmal_170572761
HG_15399	Mley_ML06633a	Mley_ML01948a	Mley_ML09532a	Mley_ML173719a	Pbac_3465730	Mley_ML18556a	Mley_ML167018a	Mley_ML054412a	Pbac_3467017	Odio_006023001
HG_13800	Mley_ML41151a	Nvec_33377_	Hmag_201213	Skow_43809m	Skow_29904m	Nvec_59101_PT	Ctel_211101	Skow_05304m	Skow_05303m	Bflo_260799375	Bmal_170580924
HG_10035	Tadh_63834	Bsch_g41379	Bsch_g66721	Cint_024574	Bflo_260798905	Skow_00241m	Xtro_014093	Spur_008348_Hypp_1780	Ctel_196725	Avag_41179001	Lgig_173558	Avag_49226001	Hsap_Ensmbl0236980_chromosome_3_open_reading_frame_84_Source_HGNC_Symbol_Acc_44666_C3orf84	Nvec_38715_	Avag_06666001	Mley_ML296218a	Skow_00277m
HG_6734	Cgig_10676_Legumain_Source_UniProtKB_TrEMBL_Acc_K1QB32	Cele_022285_Y75B7AL_2_Protein_Y75B7AL_2_Y75B7AL_2_mRNA_complete_cds_Source_RefSeq_mRNA_Acc_NM_071003	Spur_024177_Amn	Smim_9047_Im_7155895_protein_Danio_rerio_gi_92098008_gb_AAI15319_2e_35_144	Bmal_170593517	Skow_43394m	Bflo_260805460	Drer_062947_amnion_associated_transmembrane_protein_Source_ZFIN_Acc_ZDB_GENE_060810_59_amn	Mmar_MMa46977	Skow_13188m	OcarG_1823	Ggal_018558	Lgig_159075	Bflo_260790201	Ctel_221105	Xtro_027872	Pfuc_15022_1_32495_t1	Tadh_61172	Adig_08605	Acar_00000200	Spur_014692_AmnL	Mley_ML008319a	Dpul_254308	Dmel_0025686_CG11592	Tcas_270008612	Mley_ML034611a	Pfuc_107095_1_42470_t1	Pfuc_12874_1_03293_t1	Znev_01938	Znev_01939	Nvec_32574_Myosin_N	Isca_ISCW007271-PA	Hsap_Ensmbl0166126_amnion_associated_transmembrane_protein_Source_HGNC_Symbol_Acc_14604_AMN	Hrob_175979
HG_36344	Pbac_3462262	Spur_007886_Hypp_1752	Pbac_3467430	Pbac_3474201
HG_5674	Bflo_260794459	Smar_004274	Smar_010190	Smar_002731	Cele_013762_Y113G7B_12_Protein_Y113G7B_12_Y113G7B_12_mRNA_complete_cds_Source_RefSeq_mRNA_Acc_NM_075500	Smar_007037	Smar_003838	Smar_004555	Smar_003855	Smar_015758	Smar_008402	Smar_003570	Smar_001197	Smar_012988	Smar_003774	Hrob_152762	Smar_001269	Smar_010822	Smar_008519	Smar_007654	Smar_007653	Pfuc_4228_1_01667_t1	Smar_006070	Smar_013436	Isca_ISCW003317-PA	Lgig_84235	Pbac_3464801	Skow_41056m	Pfuc_7699_1_67726_t1	Ctel_204704	Pfuc_212_1_36391_t1	Nvec_30595_Hexapep	Ggal_034806	Smar_002006	Smar_000492	Smar_010873	Smar_002651	Hrob_174633	Nvec_27611_	Lgig_121943	Nvec_40156_	Nvec_8265_	Smar_010690	Smar_006184
HG_74363	Mley_ML39839a	Smar_012146
HG_34038	Pfuc_18630_1_47234_t1	Pfuc_12329_1_39310_t1	Mley_ML004939a	Pfuc_1884_1_51455_t1
HG_9811	Skow_28831m	Skow_30594m	Skow_30586m	Skow_30606m	Skow_31992m	Skow_42707m	Ctel_54221	Pbac_3461491	Skow_00995m	Skow_18190m	Skow_39638m	Bflo_260784259	Bflo_260780763	Bflo_260782483	Skow_39637m	Bflo_260782481	Lgig_116292	Lgig_140074	Skow_43057m
HG_5545	Bsch_g33332	Bsch_g3653	Xtro_046771	Ggal_003077	Drer_040779_mediator_complex_subunit_16_Source_ZFIN_Acc_ZDB_GENE_090306_4_med16	Bflo_261289425	Hsap_Ensmbl0175221_mediator_complex_subunit_16_Source_HGNC_Symbol_Acc_17556_MED16	Skow_00451m	Cint_014988	Smar_003748	Znev_01346	Lgig_209457	Tcas_270010402	Pfuc_938_1_58308_t1	Ctel_225781	Smim_47648_Mediator_of_RNA_polymerase_II_transcription_subunit_16_Acromyrmex_echinatior_gi_332017433_gb_EGI58156_2e_128_399	Dpul_324182	Cgig_11419_Mediator_of_RNA_polymerase_II_transcription_subunit_16_Source_UniProtKB_TrEMBL_Acc_K1PB92	Csav_007818	Nvec_49170_	Dmel_0034707_MED16_Mediator_complex_subunit_16_Source_FlyBase_0034707	Isca_ISCW004759-PA	Nvec_22113_WD40	Spur_028559_Med16	Isca_ISCW011589-PA	Adig_01033	Tadh_59477	Spur_011269_Spur_011269	Odio_010345001	Csav_007819	Odio_010346001	Acar_00014656	Mley_ML049316a	Cint_024339	Csav_007812	Nvec_57046_	Mmar_MMa48345	Spur_021334_Med16L	Smim_47639_PREDICTED_mediator_of_RNA_polymerase_II_transcription_subunit_16_Apis_mellifera_gi_328782006_ref_XP_623610_3_1e_11_66_6	Dpul_251675	Dpul_324187	Adig_19887	Nvec_49168_	Dpul_324167	OcarG_6085
HG_36070	Pbac_3463489	Bflo_260784249	Bflo_260800043	Bflo_260793575
HG_23164	Mley_ML063325a	Mley_ML21547a	Mley_ML21546a	Mley_ML03177a	Mley_ML28566a	Smar_004694
HG_16630	Mley_ML09535a	Hrob_193027	Pbac_3471480	Hrob_168198	Bflo_260824665	Mley_ML00222a	Mley_ML076022a	Mley_ML35303a	Mley_ML02336a
HG_44319	Lgig_98418	Pbac_3479740	Pbac_3479376
HG_11202	Bsch_g30492	Cint_014305	Bflo_260794294	Skow_38819m	Cgig_15117	Spur_025490_Spur_025490	Drer_096897_long_intergenic_non_protein_coding_RNA_935_Source_HGNC_Symbol_Acc_48628_LINC00935	Lgig_231784	Hsap_Ensmbl0257987_long_intergenic_non_protein_coding_RNA_935_Source_HGNC_Symbol_Acc_48628_LINC00935	Mley_ML048615a	Avag_40989001	Tadh_61431	Pbac_3477940	Ctel_226928	Avag_46601001
HG_6197	Nvec_42040_	Nvec_52803_	Nvec_42041_	Nvec_1060_Tropomyosin	Skow_30794m	Skow_43470m	Skow_41512m	Skow_40742m	Nvec_19582_RNA_pol_Rpb1_R	Hmag_207092	Skow_20858m	Hmag_225093	Nvec_49793_	Spur_015255_Hypp_2202	Lgig_141519	Skow_40719m	Nvec_1001_Keratin_B2	Skow_27336m	Nvec_18101_	Ctel_194705	Spur_004734_Spur_004734	Hmag_223643	Ctel_59385	Smar_003958	Smar_014100	Hmag_202695	Hmag_209465	Nvec_44592_	Hmag_213404	Hrob_165623	Lgig_162956	Nvec_30922_	Skow_30795m	Mley_ML35386a	Mmar_MMa01916	Nvec_2421_	Skow_21508m	Pfuc_16519_1_18352_t1	Pfuc_19364_1_54570_t1
HG_5096	Bsch_g42879	Bsch_g44103	Skow_11766m	Bflo_260815481	Drer_077314_metallo_beta_lactamase_domain_containing_1_Source_HGNC_Symbol_Acc_22180_MBLAC1	Smim_1776_Metallo_beta_lactamase_domain_containing_protein_Acromyrmex_echinatior_gi_332017485_gb_EGI58208_4e_53_179	Bflo_260829233	Acar_00019193	Emul_00352	Egra_00427	Lgig_237140	Smar_014922	Cgig_08013_Metallo_beta_lactamase_domain_containing_protein_1_Source_UniProtKB_TrEMBL_Acc_K1QDR7	Pfuc_20684_1_47400_t1	Znev_00360	Cgig_08012_Metallo_beta_lactamase_domain_containing_protein_1_Source_UniProtKB_TrEMBL_Acc_K1PT96	Tcas_270005573	Spur_004194_Spur_004194	Ctel_6295	Sman_043930	Dpul_61331	Dpul_67392	Hmag_207190	Hmic_0792200	Pfuc_3906_1_59376_t1	Sjap_0014920	Pfuc_10149_1_17585_t1	Mley_ML28351a	Bmal_170571859	Nvec_2804_	Dmel_0031766_CG9117	Hsap_Ensmbl0214309_metallo_beta_lactamase_domain_containing_1_Source_HGNC_Symbol_Acc_22180_MBLAC1	Ctel_165878	Cgig_13910_Metallo_beta_lactamase_domain_containing_protein_1_Source_UniProtKB_TrEMBL_Acc_K1S395	Gsal_2467_metallo_beta_lactamase_domain_containing_protein_1_like	Egra_03492	Emul_09300	Cele_015388_C03F11_2_Protein_C03F11_2_C03F11_2_mRNA_complete_cds_Source_RefSeq_mRNA_Acc_NM_076517	Cele_015190_B0432_9_Protein_B0432_9_B0432_9_mRNA_complete_cds_Source_RefSeq_mRNA_Acc_NM_061291	Cele_018738_F53B1_6_Protein_F53B1_6_F53B1_6_mRNA_complete_cds_Source_RefSeq_mRNA_Acc_NM_075991	Sman_059660	Bmal_170590688	Cele_016022_C23H3_9_Protein_C23H3_9_isoform_c_C23H3_9_mRNA_complete_cds_Source_RefSeq_mRNA_Acc_NM_061254	Isca_ISCW005784-PA	Cele_007717_C25D7_5_Protein_C25D7_5_C25D7_5_mRNA_complete_cds_Source_RefSeq_mRNA_Acc_NM_074304	Tspi_316978052	Rcul_t28572	Odio_015467001	Sjap_0009010	Isca_ISCW024171-PA	Bmal_170575929
HG_5143	Hmic_0534700	Sman_133180_Putative_zinc_finger_protein_Source_UniProtKB_TrEMBL_Acc_G4V8D0	Cele_003394_mom_1_Protein_MOM_1_mom_1_mRNA_complete_cds_Source_RefSeq_mRNA_Acc_NM_076653	Bmal_170586676	Skow_45779m	Rcul_t21045	Drer_028819_porcupine_homolog_like_Source_ZFIN_Acc_ZDB_GENE_030131_5931_porcnl	Drer_052455_porcupine_homolog_like_Source_ZFIN_Acc_ZDB_GENE_030131_5931_porcnl	Spur_008133_Porcupine	Lgig_234449	Ctel_152577	Hrob_98326	Drer_052558_porcupine_homolog_Drosophila_Source_ZFIN_Acc_ZDB_GENE_081105_87_porcn	Smar_014621	Acar_00016364	Bflo_260804767	Emul_00266	OcarG_6824	Hsap_Ensmbl0268138_porcupine_homolog_Drosophila_Source_HGNC_Symbol_Acc_17652_PORCN	Egra_00834	Xtro_017366	Dpul_303185	Dmel_0004957_por_porcupine_Source_FlyBase_0004957	Xtro_062000	Znev_11069	Tcas_270014667	Avag_26529001	Sjap_0043730	Mley_ML270515a	Avag_31256001	Odio_005715001	Gsal_14003_probable_protein_cysteine_n_palmitoyltransferase_porcupine_like	Tadh_56916	Spur_006690_Porcn	Pfuc_87_1_21976_t1	Aque_219682	Smim_37017_porcupine_like_protein_Saccoglossus_kowalevskii_gi_269784963_ref_NP_001161633_3e_22_97_1	Cgig_15685	Smim_37014_porcupine_like_protein_Saccoglossus_kowalevskii_gi_269784963_ref_NP_001161633_2e_09_59_3	Nvec_7135_MBOAT	Smim_37029_porcupine_putative_Pediculus_humanus_corporis_gi_242023318_ref_XP_002432081_6e_31_125	Hmag_208499	Tspi_316970894	Hsap_Ensmbl0102312_porcupine_homolog_Drosophila_Source_HGNC_Symbol_Acc_17652_PORCN	Mley_ML270514a	Tspi_316955826
HG_8173	Bflo_260815899	Cgig_25416	Lgig_233022	Skow_04528m	Mley_ML07886a	Tadh_64057	Ctel_219718	Mmar_MMa21836	Pbac_3463235	Adig_10286	Pfuc_9950_1_31855_t1	Mmar_MMa30870	Pfuc_11354_1_10307_t1	Drer_097421_si_dkeyp_50b9_1_Source_ZFIN_Acc_ZDB_GENE_131127_254_si_dkeyp_50b9_1	Aque_222943	Isca_ISCW011538-PA	Smim_43772_hypothetical_protein_BRAFLDRAFT_72928_Branchiostoma_floridae_gi_260815899_ref_XP_002602710_1e_21_99_4	Cint_028041	Cint_005473	Adig_12200	Pfuc_11354_1_10306_t1	Mmar_MMa43119	Pfuc_30837_1_33767_t1	Smim_43771_43771	Csav_000661
HG_7845	Hmag_206446	Hmag_211313	Hmag_212984	Mley_ML221323a	Hmag_204237	Hmag_221757	Hmag_200948	Hmag_200145	Hmag_208439	Hmag_205839	Hmag_200670	Hmag_201606	Hmag_202989	Hmag_210017	Hmag_200242	Hmag_214240	Hmag_203788	Hmag_208515	Hmag_205782	Hmag_230983	Hmag_203190	Hmag_211837	Hmag_200531	Hmag_208539	Hmag_203196	Hmag_202802	Hmag_209736
HG_12851	Pfuc_3969_1_16222_t1	Pfuc_7296_1_52923_t1	Bflo_260810921	Skow_23020m	Lgig_228304	Spur_026180_Tctn2	Cgig_24335_Tectonic_2_Source_UniProtKB_TrEMBL_Acc_K1QGC4	Nvec_34292_	Mley_ML13253a	Bsch_g7837	OcarG_9560	Pbac_3466570
HG_4	Nvec_41955_RVT_1	Nvec_56941_	Nvec_28642_RVT_1	Nvec_45140_RVT_1	Nvec_51991_UPF0185	Nvec_27207_eIF_5a	Pfuc_24649_1_26188_t1	Adig_10595	Pfuc_24855_1_62335_t1	Pfuc_11743_1_53731_t1	Nvec_31048_zf_CCHC	Pfuc_3813_1_44791_t1	Pfuc_42443_1_63110_t1	Pfuc_3309_1_16079_t1	Pfuc_10997_1_53640_t1	Bsch_g24525	Nvec_36966_RVT_1	Nvec_8981_	Mley_ML143033a	Nvec_19509_rve	Nvec_33909_FH2	Spur_013073_PolypL_5	Nvec_51200_	Nvec_54427_	Nvec_35539_RVT_1	Smim_75226_PREDICTED_similar_to_transposase_Strongylocentrotus_purpuratus_gi_115947303_ref_XP_001188792_0_0_891	Nvec_34611_rve	Nvec_54947_rve	Bsch_g39004	Bsch_g64647	Bsch_g33234	Bsch_g64544	Spur_006703_PolypL_935	Spur_013072_PolypL_944	Nvec_28190_RVT_thumb	Spur_023483_PolypL_120	Nvec_284_rve	Nvec_24170_rve	Spur_024125_PolypL_121	Nvec_5085_Op_neuropeptide	Nvec_53148_rve	Nvec_8572_RVT_1	Nvec_11383_rve	Spur_015158_PolypL_948	Nvec_31801_	Nvec_17210_Op_neuropeptide	Bsch_g29681	Bsch_g60679	Nvec_15863_	Mley_ML27491a	Nvec_8862_rve	Nvec_45442_	Nvec_4914_RVT_1	Nvec_5251_	Nvec_51861_RVT_1	Adig_09493	Nvec_31834_RVT_1	Nvec_24272_RVT_1	Sjap_0219310	Nvec_55980_rve	Nvec_24668_RVT_1	Adig_11902	Nvec_33701_	Adig_24095	Pfuc_38877_1_55686_t1	Spur_021910_PolypL_954	Adig_18825	Nvec_51570_	Nvec_35198_rve	Nvec_5144_	Nvec_28182_RnaseH	Smim_g3826_t1_PREDICTED_uncharacterized_protein_K02A2_6_like_Danio_rerio_gi_326670276_ref_XP_003199179_0_0_858	Bsch_g50557	Spur_024126_PolypL_122	Spur_027109_PolypL_90_POL_protein_Source_UniProtKB_TrEMBL_Acc_Q9TX39	Pfuc_16446_1_46974_t1	Spur_027108_PolypL_89_POL_protein_Source_UniProtKB_TrEMBL_Acc_Q9TX39	Spur_006922_TnL2	Spur_027110_Spur_027110_POL_protein_Source_UniProtKB_TrEMBL_Acc_Q9TX39	Spur_028812_PolypL_130	Pfuc_32519_1_70049_t1	Spur_028814_Spur_028814	Nvec_13654_	Spur_016601_PolypL_12	Bsch_g13058	Spur_016600_PolypL_11	Tcas_270015530	Bsch_g48078	Nvec_46896_PIG_L	Spur_028813_PolypL_131	Bsch_g10633	Bsch_g48131	Nvec_28310_	Nvec_7961_	Bsch_g31657	Bsch_g63031	Bsch_g67127	Spur_014716_PolypL_6	Bsch_g18603	Bsch_g23277	Spur_016602_PolypL_13	Bsch_g28723	Bsch_g69524	Nvec_45121_rve	Bsch_g16340	Bsch_g12936	Bsch_g17487	Bsch_g35107	Bsch_g24412	Bsch_g26414	Bsch_g65502	Bsch_g33977	Bsch_g39351	Bsch_g14755	Bsch_g51055	Bsch_g69503	Bsch_g25364	Bsch_g26884	Spur_006073_PolppL_54	Bsch_g69965	Bsch_g47279	Bsch_g38975	Spur_012492_PolypL_4	Bsch_g9382	Nvec_54094_RnaseH	Nvec_44431_Coat_F	Aque_202542	Nvec_53641_rve	Pfuc_123096_1_21097_t1	Nvec_14213_RVT_1	Bsch_g8765	Bsch_g6769	Bsch_g6888	Nvec_709_RVT_1	Bsch_g8496	Bsch_g69795	Nvec_54911_RVT_1	Bsch_g12557	Bsch_g38459	Pfuc_23539_1_04305_t1	Nvec_2895_RnaseH	Spur_025161_PolypL_123	Bsch_g53757	Spur_008424_PolypL_938_POL_protein_Source_UniProtKB_TrEMBL_Acc_Q9TX37	Spur_014997_PolypL_9	Nvec_2104_	Bsch_g28217	Nvec_1718_I_set	Bsch_g32699	Nvec_44436_RnaseH	Bsch_g18832	Spur_020163_Spur_020163	Nvec_16804_RVT_1	Bsch_g12456	Nvec_25628_RVT_1	Bsch_g15424	Bsch_g14277	Bsch_g40945	Nvec_4782_	Bsch_g34652	Nvec_12598_	Bsch_g16547	Nvec_11912_RVT_1	Bsch_g25816	Nvec_2280_RVT_1	Bsch_g22100	Bsch_g16391	Bsch_g7815	Bsch_g42667	Spur_021106_PolypL_116	Nvec_5665_DUF1153	Nvec_52461_	Nvec_1246_Mito_carr	Nvec_31650_	Nvec_33029_zf_C2H2	Nvec_34627_	Spur_013343_PolypL_946	Nvec_40710_RVT_1	Bsch_g38176	Spur_013344_PolypL_947	Bsch_g24579	Spur_014797_PolypL_7	Spur_014798_PolypL_8	Adig_06829	Nvec_26400_RVT_1	Nvec_20246_RVT_1	Nvec_16016_RVT_1	Nvec_16404_RVT_1	Bsch_g55776	Bsch_g68588	Bsch_g55728	Bsch_g23587	Bsch_g18756	Bsch_g60188	Bsch_g63765	Bsch_g15664	Bsch_g31764	Bsch_g60066	Bsch_g56344	Bsch_g65494	Bsch_g70454	Nvec_45792_RVT_1	Nvec_41075_RVT_1	Nvec_36806_RVT_1	Nvec_34393_RVT_1	Bsch_g62216	Drer_086955_Uncharacterized_protein_Source_UniProtKB_TrEMBL_Acc_E7FCV9_BX640584_1	Aque_214031	Nvec_9496_	Nvec_10467_zf_PARP	Nvec_49367_AAA	Tcas_270015273	Bsch_g22611	Nvec_48126_RVT_1	Nvec_46816_	Adig_21553	Aque_226038	Nvec_53393_RVT_1	Nvec_47242_RVT_1	Nvec_47642_RVT_1	Nvec_19811_RVT_1	Nvec_28476_RVT_1	Nvec_33095_	Nvec_31616_rve	Nvec_40291_RVT_1	Nvec_56859_rve	Nvec_34766_	Nvec_46435_	Skow_14379m	Bsch_g54426	Bsch_g60291	Bsch_g61223	Bsch_g49082	Bsch_g37111	Bsch_g30532	Nvec_30000_rve	Bsch_g60659	Bsch_g54566	Nvec_58648_Helicase_C	Nvec_47933_	Nvec_42293_RVT_1	Adig_04143	Bsch_g62902	Bsch_g69794	Bsch_g8672	Bsch_g27864	Bsch_g33967	Bsch_g12761	Bsch_g17220	Bsch_g35614	Bsch_g59883	Bsch_g12320	Bsch_g16851	Bsch_g24846	Bsch_g16045	Bsch_g7853	Bsch_g52890	Bsch_g20233	Bsch_g16074	Bsch_g29307	Bsch_g47687	Bsch_g42472	Bsch_g50558	Bsch_g65235	Bsch_g31357	Bsch_g35421	Bsch_g15685	Bsch_g42517	Bsch_g8212	Bsch_g65616	Bsch_g44799	Bsch_g56169	Bsch_g39363	Bsch_g10024	Bsch_g47280	Bsch_g27574	Bsch_g49559	Bsch_g8086	Bsch_g5161	Bsch_g42519	Bsch_g58296	Bsch_g47963	Bsch_g15525	Bsch_g58541	Bsch_g67748	Bsch_g57000	Bsch_g54883	Bsch_g19415	Bsch_g37048	Bsch_g24698	Bsch_g30782	Bsch_g20358	Bsch_g20234	Bsch_g20282	Bsch_g7537	Bsch_g13600	Bsch_g12475	Bsch_g25096	Bsch_g14275	Bsch_g19124	Bsch_g3403	Bsch_g42473	Bsch_g63911	Bsch_g12437	Bsch_g12995	Bsch_g20400	Bsch_g10694	Bsch_g36101	Bsch_g54496	Bsch_g26113	Bsch_g43703	Bsch_g55881	Bsch_g34348	Bsch_g54166	Bsch_g66515	Bsch_g9200	Bsch_g39924	Bsch_g65015	Bsch_g29463	Bsch_g35701	Bsch_g13978	Bsch_g11473	Bsch_g17314	Bsch_g21649	Bsch_g68419	Bsch_g13448	Bsch_g44131	Bsch_g50556	Bsch_g16089	Bsch_g6112	Bsch_g12762	Bsch_g29952	Bsch_g7451	Bsch_g67572	Bsch_g5168	Bsch_g32556	Bsch_g6326	Bsch_g25419	Bsch_g62155	Bsch_g47542	Bsch_g24429	Bsch_g6422	Bsch_g50396	Bsch_g34877	Bsch_g15271	Bsch_g13640	Bsch_g62356	Bsch_g22453	Bsch_g37764	Bsch_g29143	Bsch_g26313	Bsch_g37695	Bsch_g5554	Bsch_g14732	Bsch_g61209	Bsch_g53147	Bsch_g19663	Bsch_g52767	Bsch_g18720	Bsch_g27425	Bsch_g21958	Bsch_g64528	Bsch_g8213	Bsch_g61235	Bsch_g28945	Bsch_g55287	Bsch_g23119	Bsch_g8555	Bsch_g47431	Bsch_g32080	Bsch_g33513	Bsch_g45401	Bsch_g71612	Bsch_g51025	Bsch_g44287	Bsch_g44354	Bsch_g51934	Bsch_g31994	Bsch_g65113	Bsch_g40848	Bsch_g15856	Bsch_g42075	Bsch_g44040	Bsch_g38835	Bsch_g29577	Bsch_g24630	Bsch_g30240	Bsch_g37177	Bsch_g38890	Bsch_g58385	Bsch_g2201	Bsch_g12018	Bsch_g34850	Bsch_g43954	Bsch_g16446	Bsch_g5008	Bsch_g17772	Bsch_g63613	Bsch_g71229	Bsch_g17832	Bsch_g49548	Bsch_g21733	Bsch_g11975	Bsch_g52085	Bsch_g34618	Bsch_g61894	Bsch_g8721	Bsch_g23007	Bsch_g42561	Bsch_g37516	Bsch_g35629	Bsch_g5367	Bsch_g5960	Bsch_g64012	Bsch_g47269	Bsch_g63164	Bsch_g17775	Bsch_g12935	Bsch_g32818	Bsch_g39204	Bsch_g34848	Bsch_g68173	Bsch_g21725	Bsch_g43613	Bsch_g66157	Bsch_g50767	Bsch_g51056	Bsch_g59305	Bsch_g16075	Bsch_g29521	Bsch_g7911	Bsch_g58085	Bsch_g53748	Bsch_g21988	Bsch_g9429	Bsch_g53551	Bsch_g30630	Bsch_g10091	Bsch_g11544	Bsch_g61351	Bsch_g17623	Bsch_g63900	Bsch_g31641	Bsch_g14024	Bsch_g9837	Bsch_g72108	Bsch_g31460	Bsch_g66569	Bsch_g35616	Bsch_g40845	Bsch_g62224	Bsch_g7868	Bsch_g31459	Bsch_g58279	Bsch_g65814	Bsch_g53756	Bsch_g28505	Bsch_g40751	Bsch_g43829	Bsch_g7574	Bsch_g9028	Bsch_g37257	Bsch_g42666	Bsch_g61352	Bsch_g22245	Bsch_g28664	Bsch_g40140	Bsch_g32549	Bsch_g8431	Bsch_g26451	Bsch_g41508	Bsch_g28388	Bsch_g47688	Bsch_g35526	Bsch_g16168	Pfuc_1814_1_00860_t1	Bsch_g48478	Spur_007472_PolypL_937	Bsch_g29450	Bsch_g38963	Bsch_g27418	Nvec_21310_Peptidase_C33
HG_2695	Mmar_MMa12248	Tcas_270015763	Mmar_MMa05527	Tcas_270006319	Cele_021091_W08F4_1_Protein_W08F4_1_W08F4_1_mRNA_complete_cds_Source_RefSeq_mRNA_Acc_NM_061366	Cele_044486_Y54G2A_42_Protein_Y54G2A_42_Y54G2A_42_mRNA_complete_cds_Source_RefSeq_mRNA_Acc_NM_001038353	Tcas_270016194	Tcas_270016306	Tcas_270006328	Avag_65012001	Aque_219399	Tcas_270017209	Aque_201902	Smim_g28137_t1_transposase_uncultured_bacterial_symbiont_of_Discodermia_dissoluta_gi_62768263_gb_AAY00050_2e_50_185	Smim_g9424_t1_transposase_uncultured_bacterial_symbiont_of_Discodermia_dissoluta_gi_62768263_gb_AAY00050_2e_41_160	Znev_12008	Aque_211994	Tcas_270015182	Smar_001703	Znev_15267	Pbac_3465703	Tcas_270006339	Aque_226318	Znev_13950	Pbac_3464382	Tcas_270015521	Smim_15023_transposase_uncultured_bacterial_symbiont_of_Discodermia_dissoluta_gi_62768263_gb_AAY00050_5e_17_85_9	Pfuc_50106_1_34468_t1	Smim_g37612_t1_transposase_uncultured_bacterial_symbiont_of_Discodermia_dissoluta_gi_62768263_gb_AAY00050_2e_26_112	Znev_03650	Znev_10394	Aque_202592	Smar_010746	Pfuc_16906_1_25559_t1	Aque_222903	Tcas_270014416	Aque_226868	Aque_202479	Znev_02616	Tcas_270010536	Mmar_MMa20451	Znev_15447	Aque_210942	Smim_g40448_t1_transposase_ISLbp6_Leptospira_borgpetersenii_serovar_Hardjo_bovis_L550_gi_116328137_ref_YP_797857_3e_06_51_6	Tcas_270006316	Isca_ISCW008836-PA	Isca_ISCW015493-PA	Isca_ISCW018723-PA	Mmar_MMa27017	Aque_221296	Mmar_MMa42375	Smim_g4770_t1_transposase_uncultured_bacterial_symbiont_of_Discodermia_dissoluta_gi_62768263_gb_AAY00050_3e_14_76_6	Aque_218011	Aque_226967	Aque_224008	Isca_ISCW019139-PA	Mmar_MMa21012	Mmar_MMa06618	Aque_228092	Aque_230222	Znev_12139	Znev_02956	Znev_02144	Znev_09243	Mmar_MMa20287	Aque_226893	Znev_12564	Aque_228625	Mmar_MMa53040	Mmar_MMa28535	Smim_51124_hypothetical_protein_TcasGA2_TC010279_Tribolium_castaneum_gi_270016306_gb_EFA12752_6e_06_49_3	Znev_09977	Smim_28110_transposase_uncultured_bacterial_symbiont_of_Discodermia_dissoluta_gi_62768263_gb_AAY00050_2e_12_68_2	Smim_81390_transposase_uncultured_bacterial_symbiont_of_Discodermia_dissoluta_gi_62768263_gb_AAY00050_8e_10_61_6	Tcas_270016067	Tcas_270015293	Smim_34908_transposase_uncultured_bacterial_symbiont_of_Discodermia_dissoluta_gi_62768263_gb_AAY00050_2e_09_59_7	Aque_220674	Znev_12494	Znev_01616	Tcas_270000990	Tcas_270015384	Znev_06442	Tcas_270016309
HG_244	Nvec_40766_WD40	Nvec_48611_SKI	Nvec_45702_	Adig_20076	Bsch_g24347	Bsch_g69237	Bsch_g12689	Bsch_g27437	Bsch_g7193	Bsch_g47419	Bsch_g16865	Bsch_g4779	Bsch_g41617	Bsch_g17132	Bsch_g72098	Bsch_g62303	Bsch_g27741	Bsch_g33023	Bsch_g56533	Bsch_g43404	Bsch_g50461	Bsch_g55715	Bsch_g56067	Adig_09612	Aque_206977	Ctel_216620	Bflo_260804463	Ctel_208935	Pfuc_12167_1_46470_t1	Adig_10448	Nvec_32822_	Spur_016473_Hypp_130	Aque_210533	Skow_43287m	Hmag_215588	Hmag_226970	Hmag_229745	Nvec_43507_DUF35	Adig_07464	Ctel_223408	Adig_13000	Aque_212169	Adig_08912	Hmag_231541	Hmag_214584	Hmag_231579	Skow_21907m	Skow_21067m	Pfuc_6565_1_38364_t1	Aque_221875	Pfuc_13881_1_39562_t1	Bflo_260819138	Hmag_217575	Hmag_211754	Nvec_35802_Laminin_EGF	Bflo_260808991	Bsch_g41629	Hmag_220111	Nvec_18737_	Hmag_219564	Bflo_260800823	Adig_03218	Skow_05880m	Pfuc_6527_1_67451_t1	Skow_00639m	Adig_05631	Hmag_214067	Hmag_223991	Skow_10068m	Skow_02639m	Nvec_10193_	Skow_43283m	Pbac_3460723	Hmag_231399	Hmag_217571	Skow_17605m	Hmag_232127	Skow_04303m	Bsch_g13326	Bsch_g42208	Bsch_g55713	Bsch_g45145	Bsch_g27743	Bsch_g14148	Bsch_g34245	Bsch_g49033	Bsch_g32837	Pfuc_393_1_50837_t1	Bflo_260822613	Nvec_11639_DUF1225	Adig_20713	Hmag_207869	Hmag_229454	Nvec_35144_DUF1477	Hmag_219440	Aque_221873	Nvec_44243_	Hrob_173067	Nvec_43988_	Hrob_181303	Hrob_162163	Hmag_213614	Hmag_217136	Hmag_231480	Hmag_230189	Hmag_226608	Nvec_25213_	Hmag_207977	Adig_04442	Hmag_224552	Aque_211752	Hmag_207671	Hmag_231464	Aque_214324	Hmag_203576	Hmag_212251	Hmag_201083	Hmag_211515	Hmag_224071	Mley_ML11172a	Hmag_207872	Hmag_232126	Hmag_204988	Bsch_g14023	Bsch_g25255	Bsch_g55714	Bsch_g16866	Bsch_g21882	Bsch_g50462	Bsch_g27742	Bsch_g42209	Bsch_g4778	Bsch_g62304	Bsch_g47867	Nvec_48845_CheW	Nvec_49670_TIR	Hmag_226447	Hmag_212143	Nvec_36671_IBB	Nvec_40157_	Pfuc_3407_1_66681_t1	Nvec_55328_	Hmag_209170	Hmag_211516	Skow_17569m	Hmag_209680	Skow_33361m	Hmag_221451	Skow_40439m	Hmag_205311	Skow_29977m	Bflo_260781451	Hmag_234460	Nvec_28798_	Hmag_203500	Hmag_228448	Skow_19230m	Hmag_222645	Nvec_49976_SEC_C	Skow_27465m	Skow_29094m	Skow_43377m	Nvec_50660_DUF479	Bflo_260817557	Skow_43701m	Skow_30693m	Nvec_31862_E7	Skow_34298m	Skow_33311m	Bflo_260782791	Skow_06524m	Skow_30582m	Bsch_g62557	Bsch_g27438	Bsch_g69238	Aque_226319	Aque_211278	Skow_14626m	Hmag_212775	Hmag_219018	Hmag_210679	Hmag_202420	Nvec_56468_Bundlin	Hmag_201679	Hmag_225191	Nvec_9577_Phage_tail_U	Hmag_225840	Nvec_10195_CXC	Hmag_207976	Hmag_200399	Hmag_204127	Hrob_179007	Hmag_217991	Hrob_184084	Nvec_18922_DUF1474	Hmag_201680	Hmag_226969	Hmag_204895	Nvec_9346_AMMECR1	Bsch_g3376	Nvec_15593_	Nvec_28799_SEC_C	Hmag_227806	Adig_22130	Lgig_157520	Lgig_161865	Hmag_229455	Skow_44822m	Skow_15648m	Adig_09515	Hmag_227544	Hmag_225383	Cgig_28152	Adig_17600	Nvec_37456_DJ_1_PfpI	Nvec_8773_	Hmag_230411	Adig_22551	Hmag_224553	Hmag_205352	Skow_17170m	Bsch_g56361	Skow_32095m	Hmag_208190	Nvec_37084_	Spur_003399_Hypp_3088	Skow_07709m	Skow_21060m	Skow_32116m	Skow_38056m	Nvec_38231_Yippee	Skow_43745m	Skow_19587m	Hmag_201678	Nvec_9252_HATPase_c	Adig_12072	Skow_07339m	Adig_01422	Skow_23619m	Ctel_215744	Cgig_15106	Hmag_210236	Skow_08259m	Hmag_226484	Nvec_12474_	Hmag_214927	Skow_18581m	Bsch_g57642	Skow_08381m	Skow_24014m	Nvec_33741_Flavi_M	Skow_04578m	Cgig_05113	Skow_18575m	Skow_25139m	Nvec_19505_PP_binding	Hmag_224177	Skow_45901m	Skow_42758m	Skow_39380m	Lgig_161029	Hmag_206067	Nvec_10893_	Pfuc_12050_1_17814_t1	Nvec_19629_CXC	Adig_22842	Nvec_25037_	Pbac_3461639	Dpul_108314	Nvec_11609_	Pbac_3462144	Skow_12964m	Adig_12087	Adig_22398	Nvec_35858_	Cgig_14607	Nvec_39210_	Nvec_24133_	Nvec_50424_DUF581	Skow_40191m	Nvec_38186_TrfA	Adig_05049	Skow_24724m	Hmag_201914	Skow_03945m	Nvec_16286_	Pfuc_8922_1_45963_t1	Hmag_205444	Dpul_242150	Nvec_42614_	Nvec_36117_Rubredoxin	Hmag_228467	Aque_230187	Dpul_317437	Lgig_161042	Hmag_231460	Dpul_105253	Nvec_24314_	Adig_18871	Hmag_204894	Bflo_260812686	Adig_09391	Hmag_218894	Skow_18268m	Skow_03169m	Skow_11386m	Skow_17108m	Skow_04105m	Adig_15652	Bflo_260812688	Bflo_260825114	Ctel_199758	Hmag_205719	Hmag_218893	Hmag_219782	Hmag_230410	Hmag_227663	Nvec_35931_	Adig_21385	Adig_12943	Nvec_10274_	Hmag_229453	Hmag_222319	Bflo_260782789	Bflo_260827565	Skow_20040m	Hmag_223824	Adig_17332	Aque_214325	Nvec_20396_SEC_C	Hmag_216606	Nvec_29668_	Hmag_214086	Ctel_188022	Hmag_212283	Nvec_17489_IF2_N	Nvec_49350_	Nvec_52361_EutS	Adig_00259	Dpul_331460	Hmag_228347	Hmag_211715	Ctel_202494	Nvec_23936_	Nvec_10985_E_MAP_115	Skow_10203m	Skow_04298m	Pbac_3461740	Cgig_05944	Adig_09211	Skow_41805m	Pfuc_7996_1_24316_t1	Hmag_219019	Hmag_211022	Spur_000962_Spur_000962	Lgig_164356	Skow_44016m	Nvec_53693_	Pfuc_45546_1_70559_t1	Dpul_263616	Lgig_165497	Dpul_245429	Nvec_49331_DUF352	Nvec_21286_DUF352	Skow_15311m	Lgig_155372	Hmag_213177	Hmag_214668	Hmag_208992	Skow_21445m	Hmag_210947	Skow_08650m	Adig_17616	Nvec_30297_	Skow_13123m	Hmag_224991	Hmag_231713	Hmag_202418	Lgig_160925	Dpul_245430	Hmag_221361	Lgig_167144	Nvec_54397_	Bflo_260812684	Nvec_41745_	Nvec_40834_	Hmag_220549	Dpul_328508	Skow_14609m	Skow_42760m	Skow_09318m	Skow_28844m	Hmag_203261	Adig_14363	Lgig_160926	Skow_28681m	Skow_36510m	Lgig_163777	Bflo_260805742	Bflo_260782594	Nvec_18738_	Pfuc_20_1_65182_t1	Skow_02362m	Nvec_13951_	Hmag_231306	Hmag_212245	Nvec_42002_RBM1CTR	Nvec_39003_	Lgig_164355	Pfuc_31901_1_62676_t1	Dpul_108373	Nvec_52463_	Cgig_08734	Cgig_16746	Hmag_224449	Adig_18589	Skow_35633m	Ctel_184868	Pfuc_3781_1_66785_t1	Pfuc_12653_1_53842_t1	Hmag_222006	Hmag_226274	Nvec_33629_Extensin_2	Dpul_102674	Dpul_247689	Dpul_103826	Dpul_116676	Dpul_109505	Hmag_224355	Hmag_207908	Pfuc_16259_1_25504_t1	Dpul_106666	Dpul_260814	Mley_ML02016a	Lgig_160924	Lgig_157521	Lgig_163778	Lgig_170608	Nvec_52048_	Nvec_18196_	Nvec_10785_	Hmag_201913	Nvec_13855_	Nvec_11963_	Nvec_42426_IBB	Nvec_50941_	Skow_21697m	Lgig_158524	Nvec_49348_	Skow_36765m	Hmag_208993	Nvec_25058_	Nvec_24142_	Bflo_260834278	Hmag_224081	Adig_06073	Hmag_213018	Hmag_231461	Nvec_30542_APC_15aa	Hmag_222005	Skow_26458m	Hmag_216127	Nvec_19354_MPPN	Hmag_206936	Nvec_37716_	Nvec_52027_DUF701	Hmag_202799	Hmag_202800	Hmag_226309	Hmag_217468	Hmag_203374	Smim_73631_PREDICTED_similar_to_Os02g0236500_partial_Hydra_magnipapillata_gi_221107536_ref_XP_002154219_2e_07_54_3	Hmag_205718	Skow_04924m	Hmag_214819	Hmag_224450	Nvec_36123_APC_15aa	Hmag_231837	Hmag_217906	Hmag_219379	Hmag_220548	Hmag_221360	Hmag_227258	Nvec_17226_zf_UBR1	Nvec_58814	Hrob_179058	Lgig_153669	Lgig_154500	Lgig_161898	Lgig_161069	Skow_04577m	Skow_33551m	Nvec_24315_	Nvec_35365_Toxin_24	Lgig_166620	Nvec_26024_zf_XS	Nvec_28255_Curto_V2	Nvec_34846_zf_XS	Nvec_28523_EGF	Nvec_38020_Fer2_BFD	Aque_221874	Nvec_39335_	Nvec_36124_	Nvec_37717_	Nvec_43580_DNA_primase_S	Skow_43467m	Nvec_19984_	Skow_04799m	Nvec_2328_	Nvec_41724_	Nvec_3265_	Skow_13355m	Pbac_3474633	Pfuc_20_1_65183_t1	Pfuc_13813_1_10651_t1	Pfuc_82195_1_71171_t1	Pfuc_839_1_15258_t1	Skow_07379m	Skow_18438m	Skow_44078m
HG_34548	Ctel_185432	Ctel_185842	Mley_ML032314a
HG_2613	Skow_42722m	Skow_39110m	Skow_18529m	Bflo_260783878	Skow_08441m	Skow_46397m	Skow_11531m	Skow_13081m	Nvec_14952_	Nvec_9319_	Nvec_8310_	Skow_15944m	Skow_21774m	Skow_46365m	Skow_46398m	Skow_26043m	Pbac_3461618	Skow_46358m	Skow_46372m	Skow_46376m	Skow_46385m	Skow_46379m	Skow_02282m	Skow_46369m	Skow_46361m	Skow_46383m	Skow_46388m	Skow_46362m	Skow_46378m	Skow_46371m	Skow_46393m	Skow_46395m	Skow_46392m	Skow_46380m	Skow_46400m	Skow_46384m	Skow_46374m	Skow_46360m	Skow_46390m	Skow_46370m	Skow_46382m	Skow_46399m	Skow_14103m	Skow_33985m	Nvec_6590_Borrelia_orfA	Isca_ISCW017284-PA	Lgig_122896	Bflo_260805921	Skow_05409m	Skow_45601m	Bflo_260782643	Skow_46364m	Lgig_148005	Ctel_87303	Lgig_227579	Dpul_336091	Skow_46373m	Skow_46351m	Skow_46389m	Skow_46352m	Skow_02280m	Skow_08438m	Nvec_9700_Keratin_B2	Nvec_32485_	Skow_46387m	Skow_46359m	Skow_46346m	Skow_46367m	Skow_02283m	Skow_46357m	Skow_02281m	Nvec_13170_YTV	Hrob_178559	Isca_ISCW021666-PA	Isca_ISCW023249-PA	Isca_ISCW024463-PA	Lgig_110783	Lgig_176950	Skow_15626m	Aque_207512	Aque_214218	Skow_24130m	Pfuc_490597_1_14550_t1	Skow_46377m	Smar_011499	Skow_09988m
HG_32547	Pbac_3461566	Mley_ML13703a	Odio_011430001	Mley_ML073418a
HG_31731	Bsch_g2812	Bsch_g26648	Bsch_g34429	Mley_ML19983a
HG_35290	Pbac_3464626	Pbac_3464503	Mley_ML21803a	Rcul_t19503
HG_27740	Mley_ML073212a	Mley_ML02246a	Pbac_3470491	Odio_010927001	Pbac_3475791
HG_32201	Tadh_55354	Mley_ML01104a	Pbac_3475032	Mley_ML10554a
HG_23433	Pfuc_8308_1_09734_t1	Nvec_11421_	Nvec_11422_	Mley_ML181727a	Nvec_20898_MSSP	Nvec_3472_
HG_10937	Adig_09131	Adig_18216	Adig_18214	Adig_09331	Nvec_26648_Strep_SA_rep	Mley_ML279818a	Mley_ML305526a	Mley_ML218939a	Mley_ML46081a	Mley_ML126211a	Mley_ML234553a	Mley_ML17722a	Mley_ML27468a	Mley_ML00218a	Mley_ML22307a	Mley_ML034322a
HG_20006	Mley_ML064945a	Lgig_123659	Pfuc_537_1_07551_t1	Skow_38896m	Lgig_60946	Ctel_45722	Lgig_116854
HG_4237	Cint_008120	Csav_005366	Bflo_260796265	Ggal_027119	Ggal_029583	Skow_29241m	Acar_00000241	Bsch_g23084	Cele_003053_lmp_1_Protein_LMP_1_lmp_1_mRNA_complete_cds_Source_RefSeq_mRNA_Acc_NM_076671	Bmal_170586562	Lgig_239003	Cgig_16609_Lysosome_associated_membrane_glycoprotein_1_Source_UniProtKB_TrEMBL_Acc_K1RMK6	Tcas_270007221	Spur_015856_Lamp1	Smim_76160_lysosomal_membrane_glycoprotein_A_Gallus_gallus_gi_212254_gb_AAA65947_3e_24_108	Spur_008064_Spur_008064	Smim_76157_PREDICTED_lysosome_associated_membrane_glycoprotein_like_isoform_Danio_rerio_gi_68366494_ref_XP_708347_2e_28_118	Ctel_225044	Mley_ML03193a	Smar_005371	Rcul_t13103	Pfuc_234791_1_06956_t1	Xtro_004187	Hrob_195045	Tadh_63491	Skow_29253m	Hsap_Ensmbl0185896_lysosomal_associated_membrane_protein_1_Source_HGNC_Symbol_Acc_6499_LAMP1	Avag_04649001	Cele_015471_lmp_2_Protein_LMP_2_lmp_2_mRNA_complete_cds_Source_RefSeq_mRNA_Acc_NM_075814	Drer_077944_lysosomal_associated_membrane_protein_1_Source_HGNC_Symbol_Acc_6499_LAMP1_1_of_2	Ggal_013946	Bflo_260815631	Xtro_009710	Znev_03636	Hmag_216768	Drer_092610_lysosomal_associated_membrane_protein_1_Source_ZFIN_Acc_ZDB_GENE_030131_9303_lamp1	Cgig_14936	Dpul_303532	Xtro_009709	Hsap_Ensmbl0005893_lysosomal_associated_membrane_protein_2_Source_HGNC_Symbol_Acc_6501_LAMP2	Dmel_0032949_Lamp1_Lamp1_Source_FlyBase_0032949	Aque_228516	Adig_01938	Adig_01939	Avag_29886001	Odio_006920001	Acar_00007338	Hrob_161224	OcarG_8842	Adig_01940	Bflo_260796269	Hsap_Ensmbl0078081_lysosomal_associated_membrane_protein_3_Source_HGNC_Symbol_Acc_14582_LAMP3	OcarG_8843	Ggal_014232	Drer_055504_CD68_molecule_Source_HGNC_Symbol_Acc_1693_CD68	Odio_007726001	Drer_014914_lysosomal_membrane_glycoprotein_2_Source_ZFIN_Acc_ZDB_GENE_030729_9_lamp2	Spur_025019_Spur_025019	OcarG_4867	Pfuc_465_1_00315_t1
HG_11479	Hmag_234448	Hrob_90891	Lgig_146813	Lgig_146808	Lgig_200968	Lgig_141097	Skow_36368m	Skow_36370m	Pbac_3472674	Skow_16388m	Skow_36366m	Skow_36364m	Nvec_37957_	Rcul_t01990
HG_6295	Hmag_222571	Nvec_44712_	Adig_07385	Nvec_44710_	Hmag_207740	Hmag_214390	Adig_07252	Adig_09823	Adig_05862	Adig_23508	Nvec_30831_Pyridoxal_deC	Nvec_29832_	Nvec_39405_Pyridoxal_deC	Mley_ML073233a	Mley_ML05678a	Adig_00594	Adig_19316	Adig_21283	Adig_08306	Adig_19666	Adig_07386	Nvec_20279_	Mley_ML073232a	Hmag_222566	Hmag_214389	Mley_ML398325a	Nvec_32834_	Hmag_222570	Hmag_204345	Nvec_43280_	Adig_03491	Adig_17237	Adig_22033	Hmag_222572	Hmag_207738	Hmag_214392	Nvec_23658_	Nvec_1823_
HG_6430	Bflo_260831412	Pfuc_8819_1_45938_t1	Ggal_003281	Acar_00005960	Skow_07909m	Xtro_011423	Xtro_061342	Lgig_228065	Nvec_36662_	Adig_06373	Znev_09597	Drer_086174_chloride_channel_CLIC_like_1_Source_HGNC_Symbol_Acc_29675_CLCC1	Smar_014640	Skow_40639m	Ctel_228306	Cgig_07385_Putative_transmembrane_protein_ORF57_Source_UniProtKB_TrEMBL_Acc_K1QEA3	Bflo_261289269	Smim_24523_chloride_channel_CLIC_like_protein_precursor_Bos_taurus_gi_115495191_ref_NP_001069252_2e_12_77_4	Hmag_217756	Hrob_164478	OcarG_2962	Cele_003868_ooc_3_Protein_OOC_3_isoform_b_ooc_3_mRNA_complete_cds_Source_RefSeq_mRNA_Acc_NM_182110	Lgig_167589	Ctel_223902	Pfuc_20826_1_69368_t1	Bflo_261414365	Spur_021597_Spur_021597	Ctel_80364	Ctel_80369	Hsap_Ensmbl0121940_chloride_channel_CLIC_like_1_Source_HGNC_Symbol_Acc_29675_CLCC1	Xtro_061287	Tadh_58030	Spur_020220_Spur_020220	Isca_ISCW004237-PA	Odio_003738001	Pbac_3471160	Tcas_270013861
HG_6166	Mley_ML13539a	Skow_03232m	Mley_ML072820a	Mley_ML03562a	Lgig_172471	Lgig_158847	Lgig_171402	Skow_35815m	Lgig_164106	Lgig_157157	Skow_07974m	Skow_04094m	Lgig_153154	Lgig_157524	Mley_ML17581a	Mley_ML004612a	Mley_ML05797a	Lgig_162030	Pbac_3461778	Pbac_3462311	Skow_05429m	Hmag_210128	Lgig_175556	Skow_03328m	Skow_42230m	Mley_ML06951a	Lgig_175148	Lgig_175676	Lgig_173644	Mley_ML11981a	Lgig_175654	Mley_ML22281a	Mley_ML064924a	Lgig_165426	Mley_ML28491a	Skow_07995m	Lgig_158401	Pfuc_25382_1_26243_t1	Mley_ML09521a
HG_1192	Aque_210824	Aque_219957	Aque_219955	Aque_214258	Aque_216447	Aque_224616	Aque_223882	Aque_214397	Aque_218349	Aque_212411	Tadh_21782	Aque_229715	Mley_ML05485a	Aque_211320	Aque_201022	Aque_215417	Aque_213924	Aque_212156	Aque_227699	Aque_215418	Aque_224340	Aque_212159	Aque_229712	Aque_204477	Aque_218220	Aque_229716	Aque_212161	Aque_212165	Aque_219956	Aque_212410	Aque_212155	Aque_225845	Aque_217810	Aque_212409	Aque_206315	Aque_207650	Aque_217809	Aque_207596	Aque_212166	Aque_210671	Aque_212167	Aque_221011	Aque_206234	Aque_223773	Aque_202609	Aque_229060	Aque_227700	Aque_217900	Aque_210672	Aque_217902	Aque_210670	Aque_212245	Aque_223775	Aque_212406	Aque_217903	Aque_202068	Aque_212247	Aque_213218	Aque_226395	Aque_206314	Aque_207651	Aque_200564	Aque_215412	Aque_215414	Aque_212158	Aque_218479	Aque_200836	Aque_217805	Aque_212163	Aque_214403	Aque_207653	Aque_216457	Aque_206956	Aque_212248	Aque_217909	Aque_215410	Aque_224848	Aque_224849	Aque_204141	Aque_223778	Aque_223776	Aque_202211	Aque_212246	Aque_212413	Aque_215416	Aque_223779	Aque_212308	Aque_213923	Aque_212164	Aque_226396	Aque_212416	Aque_217908	Aque_201570	Aque_215413	Aque_216456	Aque_211837	Aque_215419	Aque_217905	Aque_217911	Aque_207094	Mley_ML073045a	Aque_212415	Aque_229714	Aque_212154	Aque_213450	Aque_201642	Aque_218221	Aque_212404	Aque_204347	Aque_214950	Aque_215411	Aque_212157	Aque_212160	Aque_212249	Aque_217904	Aque_203657	Aque_212412	Aque_225743	Aque_217910	Aque_212405	Aque_217804	Aque_208060	Aque_224850	Aque_217912	Aque_229711	Aque_212414	Aque_229061	Aque_217800	Aque_205969	Aque_212402	Aque_201076	Aque_217906	Aque_223777	Aque_202671	Aque_200484	Aque_212407	Aque_212401	Aque_208061	Aque_215415	Aque_212250
HG_64692	Hmag_212571	Mley_ML08502a
HG_368	Hmag_210713	Bsch_g10785	Bsch_g24849	Spur_007703_Hypp_524	Spur_026085_Hypp_1167	Pfuc_5091_1_52446_t1	Ctel_212487	Spur_014543_Hypp_103	Spur_007668_Hypp_26	Spur_002180_Hypp_346	Ctel_195403	Lgig_175701	Hmag_207899	Lgig_154962	Hmag_223458	Lgig_161502	Pfuc_22175_1_04198_t1	Hmag_205007	Lgig_176440	Hmag_217982	Lgig_175323	Hmag_223600	Lgig_163649	Hmag_213570	Hmag_212142	Hmag_201241	Hmag_232264	Hmag_201177	Hmag_215120	Hmag_214937	Hmag_209757	Hmag_203126	Hmag_213569	Hmag_207126	Hmag_221001	Hmag_216084	Hmag_202925	Hmag_234375	Hmag_200560	Hmag_227574	Hmag_202167	Hmag_203964	Hmag_228849	Hmag_224730	Hmag_200125	Hmag_222723	Hmag_223302	Hmag_200828	Hmag_210216	Hmag_217851	Hmag_200932	Hmag_218162	Hmag_216779	Hmag_227514	Hmag_227435	Hmag_205948	Ctel_212417	Hmag_203595	Hmag_204261	Hmag_203556	Hmag_216761	Hmag_202212	Hmag_215140	Hmag_214314	Hmag_201849	Hmag_221907	Hmag_205092	Hmag_224438	Hmag_217948	Hmag_219863	Hmag_226478	Hmag_218666	Hmag_227684	Hmag_200258	Hmag_201167	Hmag_208322	Rcul_t41817	Hmag_203683	Hmag_204765	Hmag_233914	Hmag_214215	Hmag_228402	Hmag_207913	Hmag_208013	Hmag_205325	Hmag_231959	Hmag_220449	Hmag_223788	Hmag_209107	Hmag_214647	Hmag_201247	Hmag_206589	Hmag_218063	Hmag_214864	Hmag_219789	Hmag_222113	Hmag_201919	Hmag_208839	Bsch_g47622	Hmag_220616	Hmag_226648	Hmag_211474	Hmag_201619	Hmag_210572	Hmag_204034	Hmag_227070	Hmag_216420	Hmag_210208	Hmag_214138	Hmag_209820	Hmag_220889	Lgig_168383	Hmag_228357	Lgig_171075	Lgig_155062	Hmag_202987	Hmag_225128	Hmag_223226	Mley_ML14928a	Hmag_213352	Lgig_161099	Lgig_161044	Hmag_209464	Hmag_203397	Lgig_175703	Hmag_205864	Hmag_220127	Hmag_205691	Hmag_228524	Hmag_203333	Hmag_201763	Pfuc_2124_1_58786_t1	Hmag_225658	Hmag_201502	Hmag_226830	Hmag_229116	Lgig_176267	Hmag_221732	Hmag_211249	Hmag_217482	Hmag_204901	Hmag_219301	Hmag_201998	Hmag_231815	Hmag_225625	Hmag_214666	Rcul_t38854	Hmag_206125	Hmag_224624	Hmag_200533	Hmag_219336	Hmag_233206	Lgig_163196	Lgig_165356	Hmag_201662	Hmag_216078	Hmag_212903	Hmag_208179	Rcul_t15455	Lgig_162041	Hmag_220354	Hmag_220194	Hmag_217483	Hmag_204374	Hmag_216818	Hmag_222556	Hmag_205402	Lgig_162815	Smim_55387_PREDICTED_similar_to_transcription_factor_IIIA_putative_Hydra_magnipapillata_gi_221115598_ref_XP_002165892_1e_18_93_6	Hmag_210202	Hmag_200013	Spur_023542_RtL_4	Hmag_205226	Hmag_217484	Hmag_226870	Hmag_212169	Lgig_158521	Hmag_201095	Hmag_212134	Hmag_201723	Hmag_227239	Hmag_219081	Hmag_208615	Hmag_232307	Hmag_224176	Hmag_217527	Hmag_207693	Rcul_t18205	Hmag_202273	Hmag_218969	Hmag_226097	Hmag_201745	Hmag_207040	Hmag_204081	Hmag_210034	Lgig_176385	Hmag_205728	Rcul_t32192	Hmag_212153	Bsch_g47621	Hmag_213011	Hmag_201373	Lgig_154553	Hmag_207008	Hmag_208262	Hmag_210875	Hmag_222198	Hmag_217041	Hmag_204914	Lgig_155116	Hmag_206329	Rcul_t15898	Hmag_209425	Hmag_203254	Hmag_225371	Lgig_174457	Smim_55404_PREDICTED_similar_to_transcription_factor_IIIA_putative_Hydra_magnipapillata_gi_221115598_ref_XP_002165892_6e_20_97_4	Ctel_191861	Hmag_204272	Lgig_154581	Hmag_206964	Hmag_204456	Hmag_200817	Hmag_207409	Hmag_200211	Lgig_155680	Hmag_223730	Hmag_201683	Smim_53659_PREDICTED_similar_to_transcription_factor_IIIA_putative_Hydra_magnipapillata_gi_221115598_ref_XP_002165892_1e_05_55_1	Smim_38903_PREDICTED_similar_to_transcription_factor_IIIA_putative_Hydra_magnipapillata_gi_221115598_ref_XP_002165892_1e_19_94_4	Lgig_154861	Hmag_228274	Hmag_228375	Hmag_203724	Hmag_215210	Lgig_165446	Hmag_202669	Rcul_t47436	Hmag_226373	Ctel_187145	Hmag_224336	Hmag_207051	Hmag_211455	Lgig_165402	Ctel_203816	Lgig_143772	Hmag_214905	Hmag_221227	Hmag_205080	Hmag_211072	Rcul_t10249	Hmag_207463	Hmag_208261	Lgig_155085	Hmag_224530	Hmag_223655	Hmag_210252	Hmag_202267	Hmag_233385	Hmag_229755	Hmag_208003	Hmag_226412	Hmag_207684	Hmag_219767	Hmag_210571	Hmag_203555	Hmag_219048	Hmag_213611	Hmag_205688	Hmag_211783	Lgig_175845	Hmag_227710	Hmag_216843	Hmag_230624	Hmag_209286	Hmag_209002	Hmag_205955	Tcas_270015233	Hmag_227807	Hmag_219981	Hmag_231991	Hmag_226724	Hmag_217240	Hmag_213056	Hmag_216278	Hmag_231644	Hmag_204590	Hmag_211135	Hmag_210855	Hmag_201433	Ctel_197894	Pfuc_3107_1_16022_t1	Hmag_219845	Hmag_207900	Hmag_218019	Hmag_203287	Hmag_205386	Hmag_224175	Hmag_204271	Hmag_202590	Hmag_200714	Hmag_223497	Spur_021665_Hypp_174	Hmag_222264	Hmag_205113	Hmag_221733	Hmag_216817	Hmag_204373	Hmag_217481	Hmag_219335	Hmag_207007	Hmag_206256	Hmag_201517	Znev_07928	Hmag_217865	Lgig_166467	Hmag_210082	Hmag_208051	Hmag_221422	Hmag_219228	Hmag_210251	Znev_07925	Hmag_217657	Rcul_t37461	Hmag_214137	Hmag_205227	Hmag_200780	Hmag_229115	Hmag_214136	Pfuc_17515_1_32821_t1	Hmag_229510	Hmag_208102	Hmag_226098	Hmag_201481	Hmag_209463	Hmag_228848	Hmag_234374	Hmag_220128	Hmag_207694	Hmag_204913	Hmag_200559	Hmag_204902	Hmag_211250	Hmag_200458	Hmag_201933	Hmag_210201	Hmag_209525	Rcul_t39601	Hmag_201665	Hmag_202656	Hmag_210081	Rcul_t12812	Ctel_191720	Hmag_201406	Hmag_218890	Hmag_233948	Pfuc_22122_1_69470_t1	Hmag_218473	Rcul_t39009	Ctel_192023	Lgig_160035	Hmag_207138	Hmag_216124	Lgig_155103	Hmag_205729	Hmag_232106	Hmag_231992	Hmag_207041	Lgig_165345	Lgig_152651	Lgig_162083	Hmag_211251	Hmag_205168	Hmag_225472	Hmag_201651	Hmag_219199	Hmag_232308	Hmag_201661	Hmag_214996	Hmag_200827	Hmag_200532	Hmag_220126	Hmag_218382	Hmag_217574	Hmag_214139	Hmag_224690	Hmag_220522	Hmag_211073	Hmag_211344	Hmag_211074	Hmag_205166	Hmag_207052	Hmag_231643	Hmag_208616	Rcul_t44419	Smim_27920_hypothetical_protein_EAI_16892_Harpegnathos_saltator_gi_307198314_gb_EFN79286_1e_05_48_1	Rcul_t12924	Lgig_157202	Rcul_t10241
HG_8183	Mley_ML13222a	Nvec_19615_	Drer_088305_Uncharacterized_protein_Source_UniProtKB_TrEMBL_Acc_F1R5Y9_CABZ01072929_1	Spur_028714_Nkf3	Spur_019293_Pragmin	Adig_04643	Tadh_52245	Pbac_3460888	Acar_00002859	Xtro_037256	Hsap_Ensmbl0182319_Tyrosine_protein_kinase_SgK223_Source_UniProtKB_Swiss_Prot_Acc_Q86YV5_SGK223	Xtro_033397	Aque_229424	Acar_00011290	Drer_079756_pseudopodium_enriched_atypical_kinase_1_Source_ZFIN_Acc_ZDB_GENE_100422_1_peak1	Xtro_033398	Ggal_004348	Skow_33780m	Ggal_001177	Ggal_040423	Hsap_Ensmbl0173517_pseudopodium_enriched_atypical_kinase_1_Source_HGNC_Symbol_Acc_29431_PEAK1	Ggal_029342	Acar_00002846	Hmag_227409	Acar_00020651
HG_15422	Adig_12395	Nvec_25401_DUF669	Mley_ML166414a	OcarG_1599	Pbac_3464361
HG_3636	Bsch_g27986	Bsch_g51133	Csav_016077	Csav_016078	Csav_016080	Acar_00013305	Xtro_059121	Xtro_059421	Xtro_060346	Drer_091962_RUN_domain_containing_1_Source_HGNC_Symbol_Acc_25418_RUNDC1	Lgig_104100	Tcas_270015593	Dpul_308132	Bflo_260794046	Znev_09339	Skow_46006m	Cgig_22478_RUN_domain_containing_protein_1_Source_UniProtKB_TrEMBL_Acc_K1QI92	Cint_028759	Hsap_Ensmbl0198863_RUN_domain_containing_1_Source_HGNC_Symbol_Acc_25418_RUNDC1	Cint_025925	Mley_ML14982a	Csav_016079	Bmal_170589083	Pfuc_888_1_07731_t1	Spur_006110_Rundc1	Smar_006860	Rcul_t33248	Smim_35439_PREDICTED_RUN_domain_containing_protein_like_Bombus_terrestris_gi_340721755_ref_XP_003399280_2e_168_499	Cele_020572_T19D7_4_Protein_T19D7_4_T19D7_4_mRNA_complete_cds_Source_RefSeq_mRNA_Acc_NM_075735	Ctel_183187	Isca_ISCW015959-PA	Hrob_112004	Tcas_270005255	Ggal_004501	Sman_067010	Avag_15960001	Avag_13992001	Avag_32416001	Egra_08075	Dmel_0040348_CG3703	Emul_02675	Tspi_316972314	Avag_44541001	Avag_32417001	Hmic_0747600	Sjap_0073770	Pbac_3471048	Sjap_0066460	Tadh_52054	Hmag_230570	Gsal_1341_run_domain_containing_protein_1	Gsal_12010_run_domain_containing_protein_1	Nvec_16409_DUF948	Odio_017239001	OcarG_4326	Csav_016081	Mmar_MMa47993	Nvec_38985_	Adig_06048	Avag_23754001	Dmel_0052461_CG32461	Mmar_MMa55954	Sjap_0066470	Adig_05840	Nvec_14266_	Gsal_12011_run_domain_containing_protein_1	Pbac_3473342	Pbac_3468075	Sjap_0311380
HG_12300	Bsch_g32710	Csav_018137	Cint_020069	Skow_08407m	Lgig_160937	Cgig_26831	Bflo_260817689	Adig_14281	Ctel_226597	Bsch_g54734	Pfuc_185797_1_06797_t1	Mley_ML204432a	Tadh_61511
HG_40809	Mley_ML03706a	Pbac_3472434	Aque_212070
HG_43311	Nvec_46632_Toxin_22	Pbac_3476295	Nvec_25643_Toxin_22
HG_9743	Nvec_14448_BACK	Lgig_152117	Lgig_175420	Mley_ML090811a	Nvec_28353_	Lgig_172356	Lgig_238268	Lgig_160410	Lgig_237665	Lgig_238267	Lgig_227927	Mley_ML01919a	Lgig_239159	Lgig_176686	Lgig_175476	Mley_ML177311a	Mley_ML05206a	Lgig_239035	Mley_ML05079a
HG_29126	Mley_ML24286a	Skow_45188m	Smar_007200	Smar_004076
HG_20588	Smim_g61332_t1_PREDICTED_piwi_like_protein_like_Xenopus_Silurana_tropicalis_gi_301626788_ref_XP_002942570_6e_24_110	Nvec_9362_	Nvec_46400_	Pbac_3472097	Lgig_161265	Aque_201164	Nvec_32442_Sec20
HG_13918	Mley_ML033627a	Pbac_3470343	Aque_216597	OcarG_4635
HG_4464	Bsch_g28180	Bsch_g30750	Bflo_260831822	Skow_02761m	Cgig_14985_Forkhead_associated_domain_containing_protein_1_Source_UniProtKB_TrEMBL_Acc_K1QJE3	Lgig_237318	Spur_000034_Fhad1L	Adig_17921	Nvec_43856_Laminin_I	Spur_023040_Fhad1L_1	Pfuc_1391_1_07929_t1	Pfuc_13169_1_68609_t1	Avag_39884001	Cint_025337	Avag_55804001	Acar_00011291	Avag_45759001	Avag_45783001	Cint_025336	Ctel_174231	Sman_131620	Drer_094473_forkhead_associated_FHA_phosphopeptide_binding_domain_1_Source_HGNC_Symbol_Acc_29408_FHAD1_2_of_2	Ggal_028352	Ggal_038705	Spur_005804_Hypp_1603	OcarG_241	Nvec_59055_Ribosomal_L30_N	Pbac_3461670	Acar_00001500	Ctel_113772	Avag_45761001	Avag_39886001	Sjap_0036510	Hmag_230712	Spur_021809_Spur_021809	Ctel_113758	Ggal_001448	Sjap_0036500	Hrob_175580	Pfuc_1391_1_07930_t1	Drer_056723_forkhead_associated_FHA_phosphopeptide_binding_domain_1_Source_HGNC_Symbol_Acc_29408_FHAD1_1_of_2	Sjap_0036520	Aque_217356	Smar_013819	Ggal_038710	Nvec_7787_FHA	Aque_225222	Bflo_260831820	Cint_023663	Csav_001809	Csav_001810	Csav_000363	Hmag_230711	Hrob_168215	Hsap_Ensmbl0142621_forkhead_associated_FHA_phosphopeptide_binding_domain_1_Source_HGNC_Symbol_Acc_29408_FHAD1	Sjap_0110380
HG_12869	Bsch_g104	Cint_000733	Bflo_260815363	Nvec_12242_RGS	Pbac_3464935	Odio_007449001	Ggal_005800	Mley_ML04937a	Pfuc_93927_1_13496_t1	Acar_00020880	Acar_00008213	Adig_22986
HG_10699	Pbac_3465334	Mley_ML41731a	Pbac_3465712	Pbac_3462914	Pbac_3462680	Mley_ML22741a	Pbac_3462952	Mley_ML03564a	Mley_ML09516a	Mley_ML34381a	Znev_15543	Mley_ML33422a	Mley_ML40866a	Mley_ML086631a	Mley_ML435840a	Mley_ML31037a
HG_10048	Bsch_g45791	Drer_076017_transmembrane_protein_69_Source_ZFIN_Acc_ZDB_GENE_081022_98_tmem69	Acar_00015446	Lgig_103089	Ggal_016698	Ctel_160077	Xtro_054516	Hsap_Ensmbl0159596_transmembrane_protein_69_Source_HGNC_Symbol_Acc_28035_TMEM69	Spur_000213_Tmem69	Avag_62924001	Dpul_301092	Adig_04903	Mley_ML282531a	Pbac_3469409	Bflo_260830671	Dpul_99640	Skow_16678m	Pbac_3475754
HG_1758	Drer_092722_unc_5_homolog_D_C_elegans_Source_HGNC_Symbol_Acc_18634_UNC5D_3_of_3	Drer_062725_unc_5_homolog_Da_C_elegans_Source_ZFIN_Acc_ZDB_GENE_080908_2_unc5da	Xtro_043077	Bflo_260830830	Acar_00000667	Ggal_036855	Ggal_002444	Hsap_Ensmbl0156687_unc_5_homolog_D_C_elegans_Source_HGNC_Symbol_Acc_18634_UNC5D	Drer_033327_unc_5_homolog_B_C_elegans_Source_ZFIN_Acc_ZDB_GENE_041213_1_unc5b	Xtro_041652	Hsap_Ensmbl0107731_unc_5_homolog_B_C_elegans_Source_HGNC_Symbol_Acc_12568_UNC5B	Drer_061541_unc_5_homolog_Db_C_elegans_Source_ZFIN_Acc_ZDB_GENE_060531_162_unc5db	Ggal_033048	Ggal_033049	Ggal_029335	Drer_087341_unc_5_homolog_C_C_elegans_Source_ZFIN_Acc_ZDB_GENE_030131_9196_unc5c	Acar_00006829	Acar_00015703	Ggal_019928	Smar_000410	Lgig_197315	Tspi_316978588	Acar_00013674	Cint_019489	Odio_015753001	Odio_001950001	Skow_26699m	Mmar_MMa18847	Spur_010776_Unc5	Znev_04593	Mmar_MMa47750	Smim_8319_unc_5_homolog_C_C_elegans_isoform_CRA_b_Homo_sapiens_gi_119626467_gb_EAX06062_7e_101_319	Cgig_26060_Netrin_receptor_UNC5C_Source_UniProtKB_TrEMBL_Acc_K1QEZ7	Avag_11355001	Dpul_46926	Hrob_174767	Dmel_0034013_unc_5_unc_5_Source_FlyBase_0034013	Cele_006745_unc_5_Protein_UNC_5_isoform_a_unc_5_mRNA_complete_cds_Source_RefSeq_mRNA_Acc_NM_068422	Bmal_170585974	Tcas_270008123	Mmar_MMa18845	Dpul_49901	Smim_8358_netrin_receptor_unc5_like_protein_precursor_Saccoglossus_kowalevskii_gi_269784893_ref_NP_001161598_9e_134_426	Mmar_MMa30678	Hsap_Ensmbl0113763_unc_5_homolog_A_C_elegans_Source_HGNC_Symbol_Acc_12567_UNC5A	Xtro_029378	Rcul_t08030	Ctel_229366	Ggal_007260	Tspi_316978536	Rcul_t08168	Hsap_Ensmbl0182168_unc_5_homolog_C_C_elegans_Source_HGNC_Symbol_Acc_12569_UNC5C	Drer_086109_unc_5_homolog_C_C_elegans_Source_HGNC_Symbol_Acc_12569_UNC5C_1_of_2	Sman_165440_Putative_netrin_receptor_unc5_Source_UniProtKB_TrEMBL_Acc_G4VTP5	Skow_19576m	Avag_62663001	Avag_11354001	Xtro_061940	Hrob_192060	Bmal_170585976	Adig_10534	Lgig_236713	Sman_172470_Putative_netrin_receptor_unc5_Source_UniProtKB_TrEMBL_Acc_G4VM65	Lgig_133401	Avag_54111001	Cgig_07830_UNC5C_like_protein_Source_UniProtKB_TrEMBL_Acc_K1PTE7	Emul_07407	Drer_074543_unc_5_homolog_A_C_elegans_Source_ZFIN_Acc_ZDB_GENE_080219_19_unc5a	Egra_06177	Mmar_MMa18846	Ctel_229365	Cgig_14885_UNC5C_like_protein_Source_UniProtKB_TrEMBL_Acc_K1QUH9	Hmag_214456	Pfuc_2070_1_44225_t1	Bflo_260789851	Hsap_Ensmbl0124602_unc_5_homolog_C_C_elegans_like_Source_HGNC_Symbol_Acc_21203_UNC5CL	Spur_010827_Unc5ch	Skow_37665m	Bflo_260828498	Lgig_165101	Spur_010826_Unc5cL_2	Pfuc_18074_1_47168_t1	Pfuc_18074_1_47169_t1	Pfuc_631_1_43762_t1	Hrob_174768	Sjap_0080750	Skow_38519m	Smim_24257_netrin_receptor_unc5_like_protein_precursor_Saccoglossus_kowalevskii_gi_269784893_ref_NP_001161598_2e_18_87_8	Pfuc_631_1_43761_t1	Csav_010929	Csav_010925	Odio_005251001	Mmar_MMa18848	Tspi_316978537	Pfuc_887_1_65680_t1	Sjap_0098730	Skow_17810m	Gsal_6172_netrin_receptor_unc_5	Gsal_6175_netrin_receptor_unc_5	Hmic_0277200	Gsal_10587_netrin_receptor_unc5	Mley_ML017312a	Skow_15844m	Smim_24253_24253	Smim_24251_24251	Odio_017350001	Odio_006183001	Odio_012752001	Sjap_0026910
HG_34420	Lgig_176941	Mley_ML261710a	Mley_ML26179a	Mley_ML261711a
HG_4876	Mley_ML398330a	Cgig_16657	Sjap_0043640	Cele_018018_F33G12_6_Protein_F33G12_6_isoform_a_F33G12_6_mRNA_complete_cds_Source_RefSeq_mRNA_Acc_NM_001026966	Bmal_170579432	Tspi_316973719	Znev_08300	Smim_13943_PP2C_like_domain_containing_protein_CG9801_Harpegnathos_saltator_gi_307196971_gb_EFN78346_3e_153_463	Mmar_MMa00179	Smar_007437	Dpul_308585	Rcul_t45076	Lgig_107792	Smim_25860_PP2C_like_domain_containing_protein_CG9801_Harpegnathos_saltator_gi_307196971_gb_EFN78346_7e_106_328	Dmel_0037623_CG9801	Mmar_MMa56388	Tcas_270008442	Adig_00248	Nvec_8895_	Ctel_128291	Avag_13317001	Avag_38866001	Hmag_219954	Aque_219704	Rcul_t35105	Aque_217471	Aque_214718	Hrob_195063	Hmic_0579500	Sman_018790	Isca_ISCW008157-PA	Emul_03536	Egra_05609	Mmar_MMa55443	Sjap_0043650	Pfuc_13257_1_10587_t1	Nvec_54566_	Nvec_45845_	Smim_25866_PREDICTED_PP2C_like_domain_containing_protein_CG9801_like_Acyrthosiphon_pisum_gi_328710310_ref_XP_001943795_3e_15_80_5	Isca_ISCW008158-PA
HG_28123	Adig_24604	Nvec_25441_	Skow_05911m	Nvec_52023_	Mley_ML128429a
HG_8837	Csav_011752	Skow_00367m	Tadh_61094	Mley_ML04721a	Cgig_24675	Pfuc_29533_1_04704_t1	Ctel_210878	Lgig_237703	Bflo_260824770	Spur_019035_Ccdc60L	Cgig_24676_Coiled_coil_domain_containing_protein_60_Source_UniProtKB_TrEMBL_Acc_K1RQ92	Pfuc_14164_1_54036_t1	Pfuc_38841_1_34086_t1	Spur_001002_Spur_001002	Adig_02882	Adig_17931	Pfuc_42440_1_70454_t1	Nvec_256_	Sman_125620	Aque_216146	Nvec_3232_S4	Nvec_35504_
HG_19524	Adig_14774	Hmag_218423	Nvec_13913_WH2	Aque_228221	OcarG_5541	Pbac_3464764	Lgig_166365
HG_12987	Mley_ML01535a	Avag_17928001	Pbac_3467077	Hmag_204945	Aque_224956	Mmar_MMa02931	Nvec_10638_Myosin_N	Avag_03190001	Tcas_270005597	Dmel_0034463_CG15125
HG_4191	Drer_000516_ankyrin_and_armadillo_repeat_containing_Source_ZFIN_Acc_ZDB_GENE_030616_533_ankar	Csav_018912	Csav_018911	Bflo_260798280	Bsch_g33884	Bsch_g13777	Adig_15097	Nvec_58175_Arm	Ctel_159631	Spur_010443_Ankar	Cgig_22713_Ankyrin_and_armadillo_repeat_containing_protein_Source_UniProtKB_TrEMBL_Acc_K1QWM5	Xtro_021756	Aque_227515	Acar_00014123	Cint_001514	Cint_001511	Skow_28675m	Skow_45989m	Hsap_Ensmbl0151687_ankyrin_and_armadillo_repeat_containing_Source_HGNC_Symbol_Acc_26350_ANKAR	Avag_60317001	Avag_00453001	Bflo_260797689	Lgig_224972	Lgig_231357	Ctel_224898	Cgig_08512_Ankyrin_and_armadillo_repeat_containing_protein_Source_UniProtKB_TrEMBL_Acc_K1QD73	Pfuc_1580_1_00765_t1	Skow_28508m	Spur_025950_Ankar_1	Hrob_182723	Pfuc_5510_1_38164_t1	Bsch_g27869	Mley_ML00852a	Bsch_g29597	Pfuc_5510_1_38163_t1	Tadh_22532	Cgig_09420_Ankyrin_and_armadillo_repeat_containing_protein_Source_UniProtKB_TrEMBL_Acc_K1RCT6	Mley_ML05676a	Bsch_g30247	Spur_017734_Spur_017734	Smar_009981	Bsch_g39714	Pfuc_20726_1_54699_t1	Tadh_24432	Xtro_005072	Pbac_3463033	Nvec_17380_	Avag_56792001	Avag_40655001	Adig_00427	Odio_012483001	Adig_16219	Aque_217432	Acar_00020085	Hrob_163175	Hrob_177538	Mley_ML48262a	Pfuc_52819_1_41558_t1	Hrob_177539	Odio_012482001	Avag_31768001
HG_17523	Adig_05883	Isca_ISCW024585-PA	Avag_02066001	Smim_54560_AGAP008504_PA_Anopheles_gambiae_str_PEST_gi_118788723_ref_XP_001237869_5e_16_75_1	Adig_15880	Isca_ISCW005811-PA	Hmag_233359	Mley_ML01488a
HG_55	Smim_g67739_t1_PREDICTED_similar_to_endonuclease_and_reverse_transcriptase_like_protein_Tribolium_castaneum_gi_189242290_ref_XP_966849_4e_140_462	Ctel_227708	Pfuc_134645_1_42676_t1	Bsch_g32865	Bsch_g59103	Bsch_g44870	Bsch_g29084	Bsch_g52745	Smim_g22332_t1_PREDICTED_similar_to_endonuclease_and_reverse_transcriptase_like_protein_Tribolium_castaneum_gi_189242290_ref_XP_966849_1e_102_332	Tcas_270015329	Bsch_g10811	Bsch_g43841	Bsch_g48137	Bsch_g18847	Bsch_g69824	Bsch_g62722	Bsch_g70998	Tcas_270015323	Bsch_g42947	Bsch_g47750	Tcas_270011923	Bsch_g67382	Bsch_g64826	Bsch_g56727	Bsch_g45697	Bsch_g68407	Bsch_g56881	Bsch_g52504	Tcas_270016787	Bsch_g53986	Bsch_g31774	Bsch_g55516	Bsch_g21048	Bsch_g55503	Bsch_g60099	Tcas_270016792	Bsch_g27301	Bsch_g45179	Bsch_g55130	Bsch_g65396	Bsch_g60101	Bsch_g18448	Pbac_3461640	Skow_44769m	Bsch_g63886	Tcas_270017193	Smim_g56043_t1_PREDICTED_similar_to_endonuclease_and_reverse_transcriptase_like_protein_Tribolium_castaneum_gi_189242290_ref_XP_966849_4e_99_326	Smim_64273_PREDICTED_similar_to_endonuclease_and_reverse_transcriptase_like_protein_Tribolium_castaneum_gi_189242290_ref_XP_966849_3e_167_520	Bsch_g69835	Bsch_g63429	Bsch_g50883	Bsch_g51502	Bsch_g60904	Bsch_g36710	Bsch_g31905	Bsch_g36099	Bsch_g26935	Bsch_g51829	Bsch_g29757	Bsch_g43845	Bsch_g59724	Bsch_g33529	Pbac_3461527	Bsch_g39049	Bsch_g42422	Bsch_g59851	Bsch_g57031	Bsch_g59272	Bsch_g50812	Bsch_g70497	Bsch_g58335	Bsch_g27971	Bsch_g45286	Bsch_g56768	Bsch_g68730	Tcas_270016597	Bsch_g60848	Bsch_g41960	Pbac_3460315	Bsch_g67302	Bsch_g55860	Bsch_g51399	Bsch_g69024	Tcas_270008340	Mley_ML002237a	Bsch_g68438	Tcas_270017183	Bsch_g68019	Bsch_g29841	Bsch_g10175	Bsch_g70277	Bsch_g63830	Bsch_g20132	Bsch_g68985	Bsch_g19909	Bsch_g45344	Bsch_g44363	Bsch_g66553	Bsch_g46018	Bsch_g72054	Bsch_g14700	Bsch_g38342	Bsch_g31455	Bsch_g42017	Bsch_g69833	Bsch_g63220	Bsch_g42866	Bsch_g64642	Bsch_g42171	Bsch_g34013	Bsch_g33755	Bsch_g51283	Bsch_g29630	Bsch_g47955	Bsch_g48243	Bsch_g43702	Bsch_g57444	Bsch_g21302	Bsch_g52929	Bsch_g64067	Bsch_g54387	Bsch_g50888	Bsch_g43168	Bsch_g27055	Bsch_g69365	Bsch_g41476	Bsch_g34852	Bsch_g52505	Bsch_g62692	Bsch_g47392	Bsch_g58441	Bsch_g12588	Bsch_g55407	Bsch_g50054	Bsch_g60835	Bsch_g59721	Bsch_g41575	Bsch_g71513	Bsch_g67227	Bsch_g62933	Bsch_g27352	Bsch_g42439	Bsch_g45458	Bsch_g56880	Bsch_g31638	Bsch_g60559	Bsch_g56208	Bsch_g37535	Bsch_g58794	Bsch_g17837	Bsch_g66218	Bsch_g55229	Bsch_g50473	Bsch_g45297	Bsch_g53718	Bsch_g50405	Bsch_g36287	Bsch_g55262	Bsch_g48230	Bsch_g62780	Bsch_g49716	Bsch_g42215	Bsch_g10702	Bsch_g51306	Bsch_g54585	Bsch_g67109	Bsch_g42042	Bsch_g51693	Bsch_g70358	Bsch_g47747	Bsch_g57314	Bsch_g32322	Bsch_g35128	Bsch_g56230	Bsch_g57016	Bsch_g45755	Bsch_g71487	Bsch_g63494	Bsch_g56178	Bsch_g65063	Bsch_g25071	Bsch_g18406	Bsch_g56754	Bsch_g33055	Bsch_g64697	Bsch_g67434	Bsch_g28291	Bsch_g71713	Bsch_g69163	Bsch_g59695	Bsch_g42585	Bsch_g57669	Bsch_g43946	Bsch_g67251	Bsch_g41666	Bsch_g15232	Bsch_g45815	Bsch_g39431	Bsch_g61517	Bsch_g55918	Bsch_g56136	Bsch_g30872	Bsch_g12061	Bsch_g60485	Bsch_g55955	Bsch_g70878	Bsch_g67793	Bsch_g34275	Bsch_g54021	Bsch_g62259	Bsch_g20935	Bsch_g21125	Bsch_g36294	Bsch_g69055	Bsch_g18190	Bsch_g64960	Bsch_g68290	Bsch_g14146	Bsch_g51697	Bsch_g70308	Bsch_g66361	Bsch_g41953	Bsch_g55068	Bsch_g26289	Bsch_g62366	Bsch_g55504	Bsch_g67355	Bsch_g27392	Bsch_g36849	Bsch_g31775	Bsch_g15973	Bsch_g71799	Bsch_g47132	Bsch_g56982	Bsch_g31972	Bsch_g41798	Bsch_g40766	Bsch_g52789	Bsch_g60062	Bsch_g61414	Bsch_g54287	Bsch_g28003	Bsch_g19257	Bsch_g2508	Bsch_g44827	Bsch_g68437	Bsch_g70025	Bsch_g43131	Bsch_g55553	Bsch_g13842	Bsch_g14402	Bsch_g66381	Bsch_g22891	Bsch_g44106	Bsch_g10518	Bsch_g22791	Bsch_g41430	Bsch_g65660	Bsch_g30870	Bsch_g54701	Bsch_g41085	Bsch_g18654	Bsch_g10636	Bsch_g51421	Bsch_g25039	Bsch_g23988	Bsch_g21329	Bsch_g40534	Bsch_g59932	Bsch_g4525	Bsch_g58581	Bsch_g18848	Bsch_g71541	Bsch_g58173	Bsch_g23302	Bsch_g20240	Bsch_g49424	Bsch_g24035	Bsch_g42343	Bsch_g46072	Bsch_g53168	Bsch_g41349	Bsch_g71693	Bsch_g47555	Bsch_g50642	Bsch_g55859	Bsch_g27444	Bsch_g63055	Bsch_g61113	Bsch_g60997	Bsch_g46085	Bsch_g58431	Bsch_g62180	Bsch_g50350	Bsch_g54471	Bsch_g28193	Bsch_g50910	Bsch_g59400	Bsch_g48755	Bsch_g42299	Bsch_g33130	Bsch_g19760	Bsch_g45105	Bsch_g41419	Bsch_g46460	Bsch_g4228	Bsch_g67798	Bsch_g43730	Bsch_g34638	Bsch_g9052	Bsch_g43840	Bsch_g17605	Bsch_g30494	Bsch_g69823	Bsch_g13094	Bsch_g11729	Bsch_g54766	Bsch_g28925	Bsch_g37987	Bsch_g61857	Bsch_g56116	Bsch_g4388	Bsch_g19688	Bsch_g38120	Bsch_g9280	Bsch_g42099	Bsch_g40815	Bsch_g60764	Bsch_g69325	Bsch_g12332	Bsch_g23365	Bsch_g17263	Bsch_g62696	Bsch_g30624	Bsch_g70848	Bsch_g48420	Bsch_g37263	Bsch_g43548	Bsch_g28995	Bsch_g39967	Bsch_g11743	Bsch_g55722	Bsch_g39277	Bsch_g70999	Bsch_g14995	Bsch_g10607	Bsch_g42611	Bsch_g47772	Bsch_g61461	Bsch_g67027	Bsch_g66699	Bsch_g33464	Bsch_g59429	Bsch_g30627	Bsch_g15402	Bsch_g55570	Bsch_g1762	Bsch_g61338	Bsch_g71935	Bsch_g6897	Bsch_g32643	Bsch_g37146	Bsch_g69340	Bsch_g44183	Bsch_g52544	Bsch_g34464	Bsch_g17410	Bsch_g43389	Bsch_g24749	Bsch_g28571	Spur_028185_Pollp	Hrob_167833	Bsch_g39048	Bsch_g48723	Bsch_g29591	Bsch_g48702	Bsch_g63010	Bsch_g63839	Bsch_g7699	Hrob_162403	Bsch_g18945	Hrob_171603	Bsch_g21366	Hrob_163734	Bsch_g399	Bsch_g34146	Bsch_g23519	Spur_027067_Pollp_1	Bsch_g59623	Hrob_184750	Bsch_g70484	Bsch_g62962	Bsch_g18042	Bsch_g28300	Smim_12099_reverse_transcriptase_Aphonopelma_sp_WDB_1998_gi_2736044_gb_AAB94039_5e_20_96_3	Bsch_g51052	Bsch_g28766	Bsch_g51191	Hrob_175615	Bsch_g49947	Smim_g31640_t1_pol_like_protein_Biomphalaria_glabrata_gi_125901787_gb_ABN58714_0_0_932	Bsch_g20575	Bsch_g41868	Bsch_g37656	Bsch_g8579	Bsch_g51340	Bsch_g63227	Bsch_g21036	Bsch_g70862	Bsch_g46252	Bsch_g461	Smim_g73523_t1_reverse_transcriptase_Aphonopelma_sp_WDB_1998_gi_2735953_gb_AAB94030_3e_99_345	Bsch_g49694	Bsch_g70552	Smim_g60861_t1_pol_like_protein_Biomphalaria_glabrata_gi_125901787_gb_ABN58714_0_0_647	Bsch_g55529	Bsch_g37497	Pbac_3465254	Bsch_g54559	Bsch_g59711	Bsch_g15043	Bsch_g32442	Mley_ML25431a	Smim_g76226_t1_reverse_transcriptase_Aphonopelma_sp_WDB_1998_gi_2736044_gb_AAB94039_2e_29_125	Bsch_g29200	Hrob_167922	Bsch_g42449	Bsch_g55586	Smim_g20619_t1_pol_like_protein_Biomphalaria_glabrata_gi_125901787_gb_ABN58714_0_0_931	Bsch_g51820	Bsch_g41254	Bsch_g32638	Bsch_g49235	Bsch_g56228	Bsch_g21783	Smim_56959_reverse_transcriptase_Aphonopelma_sp_WDB_1998_gi_2736044_gb_AAB94039_7e_57_205	Bsch_g50837	Hrob_162142	Bsch_g12643	Bsch_g60375	Drer_086238_Uncharacterized_protein_Source_UniProtKB_TrEMBL_Acc_E7FDN6_CR847511_1	Bsch_g35965	Bsch_g61388	Bsch_g56967	Bsch_g41814	Bsch_g17153	Bsch_g37097	Bsch_g14361	Ctel_200496	Bsch_g34966	Hrob_168207	Ctel_189741	Bsch_g28264	Bsch_g50546	Bsch_g13566	Mley_ML234512a	Bsch_g71819	Bsch_g48635	Bsch_g47341	Bsch_g63182	Smar_012722	Bsch_g70856	Ctel_23017	Tcas_270002674	Bsch_g11863	Bsch_g45287	Bsch_g61844	Ctel_222606	Smim_g20461_t1_reverse_transcriptase_Aphonopelma_sp_WDB_1998_gi_2735953_gb_AAB94030_3e_28_125	Bsch_g70560	Smim_g21708_t1_non_LTR_retrotransposon_CATS_Bombyx_mori_gi_74835158_dbj_BAE44464_2e_106_367	Bsch_g28227	Smim_g29303_t1_pol_like_protein_Biomphalaria_glabrata_gi_125901787_gb_ABN58714_0_0_907	Bsch_g68016	Pbac_3462885	Bsch_g41723	Bsch_g44820	Smim_g68340_t1_pol_like_protein_Biomphalaria_glabrata_gi_125901787_gb_ABN58714_3e_167_530	Bsch_g55113	Pbac_3461234	Bsch_g52610	Bsch_g61074	Bsch_g47695	Bsch_g52590	Bsch_g60015	Bsch_g38895	Bsch_g55406	Bsch_g67639	Tcas_270016062	Tcas_270016915	Smim_g39312_t1_PREDICTED_similar_to_endonuclease_and_reverse_transcriptase_like_protein_Tribolium_castaneum_gi_189242290_ref_XP_966849_2e_58_210	Smim_g46000_t1_putative_endonuclease_reverse_transcriptase_Lymantria_dispar_gi_3859942_gb_AAC72921_6e_82_281	Smim_g11214_t1_reverse_transcriptase_Lymantria_dispar_gi_3859938_gb_AAC72919_1e_82_271	Bsch_g59160	Smim_g15683_t1_PREDICTED_similar_to_endonuclease_and_reverse_transcriptase_like_protein_Tribolium_castaneum_gi_189242290_ref_XP_966849_9e_53_192	Bsch_g42043	Smim_40454_PREDICTED_similar_to_endonuclease_and_reverse_transcriptase_like_protein_Tribolium_castaneum_gi_189242139_ref_XP_001814281_2e_41_160	Smim_g41935_t1_PREDICTED_similar_to_endonuclease_and_reverse_transcriptase_like_protein_Tribolium_castaneum_gi_189242139_ref_XP_001814281_4e_76_265	Smim_g39087_t1_reverse_transcriptase_Lymantria_dispar_gi_3859938_gb_AAC72919_1e_82_271	Bsch_g70854	Bsch_g27391	Bsch_g20443	Bsch_g54386	Bsch_g51882	Smim_81704_PREDICTED_similar_to_endonuclease_and_reverse_transcriptase_like_protein_Tribolium_castaneum_gi_189242139_ref_XP_001814281_2e_37_149	Bsch_g32642	Bsch_g54894	Smim_g28694_t1_reverse_transcriptase_Lymantria_dispar_gi_3859938_gb_AAC72919_1e_71_241	Bsch_g58430	Bsch_g39273	Bsch_g69004	Bsch_g62316	Bsch_g52480	Smim_g55226_t1_PREDICTED_similar_to_endonuclease_and_reverse_transcriptase_like_protein_Tribolium_castaneum_gi_189242290_ref_XP_966849_7e_119_378	Smim_g36573_t1_PREDICTED_similar_to_endonuclease_and_reverse_transcriptase_like_protein_Tribolium_castaneum_gi_189242290_ref_XP_966849_3e_104_337	Smim_g9992_t1_PREDICTED_similar_to_endonuclease_and_reverse_transcriptase_like_protein_Tribolium_castaneum_gi_189242290_ref_XP_966849_2e_111_358	Tcas_270015213	Tcas_270015330	Bsch_g20992	Tcas_270016889	Bsch_g50998	Bsch_g41954	Bsch_g60061	Bsch_g30871	Bsch_g50085	Spur_008832_Rt43	Spur_017383_PolypL_78	Bsch_g15968	Bsch_g70847	Bsch_g60147	Bsch_g55031	Bsch_g61309	Bsch_g35878	Bsch_g30823	Bsch_g59936	Bsch_g51580	Bsch_g49327	Bsch_g38613	Bsch_g39724	Bsch_g62365	Bsch_g46532	Bsch_g23536	Bsch_g38488	Bsch_g68291	Bsch_g26078	Bsch_g70485	Bsch_g37687	Bsch_g69202	Bsch_g48895	Bsch_g61395	Bsch_g12229	Bsch_g63181	Bsch_g50619	Bsch_g65331	Bsch_g69834	Bsch_g69663	Bsch_g21677	Bsch_g35905	Bsch_g50842	Bsch_g67756	Bsch_g54031	Bsch_g64772	Bsch_g55933	Bsch_g45752	Bsch_g49717	Bsch_g21993	Bsch_g13379	Bsch_g58549	Bsch_g60841	Bsch_g37601	Bsch_g40878	Bsch_g32084	Bsch_g36417	Dpul_266424	Bsch_g69295	Bsch_g45309	Ctel_186063	Smar_012569	Bsch_g51881	Bsch_g38007	Ctel_202466	Ctel_208903	Bsch_g55049	Bsch_g54666	Ctel_213104	Ctel_215116	Spur_024549_Spur_024549	Bsch_g25788	Bsch_g59494	Bsch_g48114	Bsch_g55333	Bsch_g38356	Bsch_g193	Bsch_g49707	Ctel_187673	Bsch_g49878	Bsch_g19592	Ctel_212630	Bsch_g57580	Bsch_g49119	Mley_ML17017a	Bsch_g71514	Bsch_g62804	Bsch_g30061	Bsch_g21678	Bsch_g65846	Smim_g2613_t1_PREDICTED_similar_to_endonuclease_and_reverse_transcriptase_like_protein_Tribolium_castaneum_gi_189242290_ref_XP_966849_6e_94_312	Smim_g38239_t1_PREDICTED_similar_to_endonuclease_and_reverse_transcriptase_like_protein_Tribolium_castaneum_gi_189242290_ref_XP_966849_6e_80_273	Bsch_g31570	Bsch_g58887	Bsch_g7972	Bsch_g7402	Bsch_g19970	Bsch_g61467	Bsch_g5546	Bsch_g15365	Bsch_g37358	Bsch_g37328	Ctel_197082	Hrob_179197	Hrob_159131	Bsch_g4087	Isca_ISCW020342-PA	Bsch_g36044	Smim_g45169_t1_non_LTR_retrotransposon_CATS_Bombyx_mori_gi_74835158_dbj_BAE44464_3e_78_284	Bsch_g44736	Bsch_g42972	Bsch_g5445	Hrob_166738	Smar_010325	Smim_60683_reverse_transcriptase_Aphonopelma_sp_WDB_1998_gi_2736044_gb_AAB94039_3e_08_62_0	Ctel_206814	Smim_20784_reverse_transcriptase_Aphonopelma_sp_WDB_1998_gi_2736044_gb_AAB94039_1e_25_113	Bsch_g13286	Bsch_g55389	Bsch_g53182	Bsch_g58623	Bsch_g60161	Bsch_g60910	Bsch_g43450	Bsch_g44815	Bsch_g26088	Smim_g26387_t1_pol_like_protein_Biomphalaria_glabrata_gi_125901787_gb_ABN58714_2e_21_102	Bsch_g27443	Bsch_g32864	Bsch_g29888	Bsch_g50909	Bsch_g40765	Bsch_g50718	Bsch_g31175	Bsch_g60996	Bsch_g40946	Bsch_g69054	Bsch_g70846	Bsch_g55388	Bsch_g18688	Bsch_g17513	Bsch_g69537	Bsch_g55234	Bsch_g56179	Bsch_g62128	Bsch_g30954	Bsch_g56679	Bsch_g66362	Bsch_g41461	Bsch_g51192	Bsch_g59444	Bsch_g64400	Bsch_g51661	Bsch_g39289	Bsch_g46086	Bsch_g32581	Bsch_g51051	Bsch_g53717	Bsch_g56766	Bsch_g60164	Bsch_g59360	Bsch_g43929	Bsch_g28994	Bsch_g44337	Bsch_g61308	Bsch_g49302	Bsch_g31720	Bsch_g69328	Bsch_g59728	Bsch_g23183	Bsch_g59598	Bsch_g68015	Bsch_g34066	Bsch_g37264	Bsch_g59399	Bsch_g62862	Bsch_g68102	Bsch_g51692	Bsch_g30290	Bsch_g34570	Bsch_g50832	Bsch_g51883	Bsch_g62260	Bsch_g62885	Bsch_g30837	Bsch_g63180	Bsch_g47185	Bsch_g44050	Bsch_g69534	Bsch_g60289	Bsch_g70026	Bsch_g42690	Bsch_g70486	Bsch_g19426	Bsch_g66951	Bsch_g48976	Bsch_g59102	Bsch_g6591	Bsch_g58749	Bsch_g39969	Bsch_g61114	Bsch_g55917	Bsch_g49980	Bsch_g62314	Bsch_g69919	Bsch_g51278	Bsch_g12568	Bsch_g57358	Bsch_g42933	Bsch_g62162	Bsch_g61059	Bsch_g59388	Bsch_g38119	Bsch_g70883	Bsch_g59525	Bsch_g23807	Bsch_g63454	Bsch_g36924	Smim_23620_pol_like_protein_Biomphalaria_glabrata_gi_125901787_gb_ABN58714_2e_51_196	Bsch_g45510	Bsch_g69164	Bsch_g48162	Bsch_g66695	Mley_ML002629a	Bsch_g66700	Bsch_g37786	Bsch_g65244	Bsch_g65026	Bsch_g64592	Tcas_270016862	Smim_g33430_t1_non_LTR_retrotransposon_CATS_Bombyx_mori_gi_74835158_dbj_BAE44464_9e_105_353	Bsch_g61638	Bsch_g44811	Bsch_g23520	Bsch_g17108	Bsch_g38498	Mley_ML11829a	Bsch_g64303	Bsch_g42808	Bsch_g11000	Bsch_g52611	Bsch_g63407	Bsch_g61826	Bsch_g60718	Smim_71495_non_LTR_retrotransposon_CATS_Bombyx_mori_gi_74835158_dbj_BAE44464_5e_107_365	Mley_ML05984a	Pbac_3462291	Smim_g11338_t1_PREDICTED_similar_to_endonuclease_and_reverse_transcriptase_like_protein_Tribolium_castaneum_gi_189242290_ref_XP_966849_3e_81_275	Bsch_g45459	Bsch_g29614	Bsch_g41955	Smim_g34472_t1_PREDICTED_similar_to_endonuclease_and_reverse_transcriptase_like_protein_Tribolium_castaneum_gi_189242290_ref_XP_966849_2e_76_262	Bsch_g45208	Mley_ML14524a	Smim_g56272_t1_PREDICTED_similar_to_endonuclease_and_reverse_transcriptase_like_protein_Tribolium_castaneum_gi_189242290_ref_XP_966849_5e_128_413	Bsch_g66696	Bsch_g70997	Bsch_g43343	Bsch_g48724	Bsch_g41418	Bsch_g40379	Bsch_g20518	Bsch_g47898	Bsch_g56678	Bsch_g63838	Bsch_g71712	Bsch_g61639	Bsch_g50838	Bsch_g33069	Bsch_g42584	Bsch_g50884	Bsch_g33801	Bsch_g71515	Bsch_g69003	Bsch_g70863	Bsch_g53001	Bsch_g25070	Bsch_g41976	Bsch_g20991	Bsch_g67792	Bsch_g57252	Bsch_g59398	Bsch_g70487	Bsch_g32580	Bsch_g57359	Bsch_g33024	Bsch_g46087	Bsch_g27970	Bsch_g34276	Bsch_g41255	Bsch_g47718	Bsch_g51279	Bsch_g47924	Bsch_g44017	Bsch_g42832	Lgig_158644	Bsch_g36100	Bsch_g60558	Bsch_g47186	Bsch_g64714	Bsch_g52279	Bsch_g20993	Bsch_g58765	Bsch_g44517	Bsch_g66694	Bsch_g45460	Bsch_g6790	Bsch_g49845	Bsch_g46533	Spur_006141_Spur_006141	Bsch_g67119	Bsch_g67241	Lgig_173709	Smim_g72948_t1_pol_like_protein_Biomphalaria_glabrata_gi_125901787_gb_ABN58714_9e_43_164	Bsch_g47228	Bsch_g62863	Lgig_165405	Bsch_g56885	Lgig_175659	Lgig_175894	Bsch_g42942	Smim_g20794_t1_pol_like_protein_Biomphalaria_glabrata_gi_125901787_gb_ABN58714_1e_26_120	Bsch_g70152	Bsch_g45032	Bsch_g50751	Bsch_g55129	Bsch_g49344	Bsch_g54399	Bsch_g54877	Bsch_g49879	Bsch_g50750	Lgig_165359	Lgig_174454	Bsch_g42523	Bsch_g8770	Bsch_g65845	Bsch_g37756	Bsch_g53716	Bsch_g55233	Bsch_g70092	Bsch_g53257	Bsch_g30821	Bsch_g70496	Smim_g16109_t1_pol_like_protein_Biomphalaria_glabrata_gi_125901787_gb_ABN58714_3e_36_149	Bsch_g71543	Bsch_g41983	Bsch_g64505	Bsch_g42110	Smim_42234_PREDICTED_similar_to_endonuclease_and_reverse_transcriptase_like_protein_Tribolium_castaneum_gi_189242290_ref_XP_966849_3e_56_201	Tcas_270016340	Smim_g12625_t1_PREDICTED_RNA_directed_DNA_polymerase_from_mobile_element_jockey_like_Acyrthosiphon_pisum_gi_328707593_ref_XP_003243439_2e_138_464	Bsch_g11470	Bsch_g54811	Tcas_270017109	Tcas_270012872	Tcas_270004479	Tcas_270017217	Znev_16650	Smim_59128_PREDICTED_similar_to_endonuclease_and_reverse_transcriptase_like_protein_Tribolium_castaneum_gi_189242290_ref_XP_966849_6e_34_134	Tcas_270016120	Smim_5805_PREDICTED_similar_to_endonuclease_and_reverse_transcriptase_like_protein_Tribolium_castaneum_gi_189242290_ref_XP_966849_4e_27_116	Smim_26457_AF456125_reverse_transcriptase_Drosophila_melanogaster_gi_18034641_gb_AAL57609_AF456125_6e_32_132	Pfuc_45512_1_12585_t1	Smar_002576	Smim_66163_PREDICTED_similar_to_GH03753p_partial_Tribolium_castaneum_gi_189242197_ref_XP_972152_1e_49_182	Smim_g37704_t1_reverse_transcriptase_putative_Ixodes_scapularis_gi_241149422_ref_XP_002406096_8e_67_231	Smar_004906	Smim_g53252_t1_PREDICTED_similar_to_endonuclease_and_reverse_transcriptase_like_protein_Tribolium_castaneum_gi_189242290_ref_XP_966849_3e_93_315	Smim_g30723_t1_PREDICTED_similar_to_endonuclease_and_reverse_transcriptase_like_protein_Tribolium_castaneum_gi_189242290_ref_XP_966849_5e_91_317	Smim_g70689_t1_reverse_transcriptase_putative_Ixodes_scapularis_gi_241149422_ref_XP_002406096_2e_39_154	Smim_g49472_t1_reverse_transcriptase_Aphonopelma_sp_WDB_1998_gi_2735953_gb_AAB94030_4e_52_193	Isca_ISCW002019-PA	Pfuc_155798_1_42806_t1	Tcas_270015963	Smim_g63160_t1_reverse_transcriptase_Aphonopelma_sp_WDB_1998_gi_2735953_gb_AAB94030_2e_28_120	Smim_g53856_t1_PREDICTED_similar_to_endonuclease_and_reverse_transcriptase_like_protein_Tribolium_castaneum_gi_189242290_ref_XP_966849_1e_57_209	Smar_000455	Bsch_g7630	Bsch_g19392	Bsch_g6719	Bsch_g14527	Smim_g62344_t1_non_LTR_retrotransposon_CATS_Bombyx_mori_gi_74835158_dbj_BAE44464_7e_20_102	Ctel_216906	Bsch_g38655	Bsch_g14987	Smim_46677_pol_like_protein_Biomphalaria_glabrata_gi_125901787_gb_ABN58714_2e_05_51_2	Ctel_224783	Dpul_253251	Hrob_179514	Hrob_175933	Bsch_g19513	Hrob_165364	Hrob_167028	Pbac_3464476	Smim_69190_reverse_transcriptase_Aspergillus_oryzae_RIB40_gi_317159440_ref_XP_001827316_0_001_45_4	Hrob_164127	Bsch_g8254	Bsch_g18308	Bsch_g12137	Bsch_g34965	Bsch_g12090	Bsch_g40841	Bsch_g37120	Bsch_g44816	Bsch_g121	Bsch_g37098	Bsch_g60374	Bsch_g41977	Bsch_g64753	Bsch_g33129	Bsch_g61856	Bsch_g24046	Bsch_g12784	Bsch_g53966	Bsch_g40191	Bsch_g54996	Bsch_g20187	Bsch_g18434	Bsch_g46139	Ctel_215477	Smim_77388_non_LTR_retrotransposon_CATS_Bombyx_mori_gi_74835158_dbj_BAE44464_2e_20_97_1	Bsch_g29744	Bsch_g45819	Bsch_g47407	Bsch_g53798	Bsch_g15547	Bsch_g61024	Bsch_g30822	Bsch_g69327	Bsch_g29083	Bsch_g66358	Bsch_g42941	Bsch_g51050	Bsch_g49747	Bsch_g49147	Bsch_g71542	Bsch_g4472	Smim_g63420_t1_AF134900_pol_like_protein_Aedes_aegypti_gi_6635955_gb_AAF20019_AF134900_2e_21_103	Bsch_g33070	Hrob_170417	Smim_8569_pol_like_protein_Biomphalaria_glabrata_gi_125901787_gb_ABN58714_5e_36_141	Bsch_g41984	Hrob_165965	Lgig_146428	Lgig_141913	Bsch_g62364	Smim_9456_pol_like_protein_Biomphalaria_glabrata_gi_125901787_gb_ABN58714_9e_34_135	Bsch_g52612	Lgig_99214	Bsch_g64356	Isca_ISCW021247-PA	Bsch_g15546	Bsch_g68279	Bsch_g5368	Smim_g56026_t1_PREDICTED_similar_to_endonuclease_and_reverse_transcriptase_like_protein_Tribolium_castaneum_gi_189242290_ref_XP_966849_2e_69_246	Isca_ISCW013499-PA	Mley_ML25391a	Hrob_62922	Hrob_152793	Smim_g38576_t1_pol_like_protein_Biomphalaria_glabrata_gi_125901787_gb_ABN58714_1e_29_125	Mley_ML17019a	Tcas_270008339	Bsch_g35211	Hrob_152795	Bsch_g16651	Bsch_g49161	Pbac_3462602	Mley_ML057914a	Pbac_3462286	Pbac_3461229	Bsch_g22329	Bsch_g54398	Bsch_g54290	Hmic_0484000	Bsch_g42353	Bsch_g46445	Bsch_g56886	Bsch_g12785	Bsch_g15044	Bsch_g58550	Bsch_g62087	Bsch_g45427	Bsch_g50349	Bsch_g65343	Bsch_g67174	Bsch_g43388	Bsch_g42932	Bsch_g52158	Ctel_141388	Bsch_g55050	Bsch_g44015	Bsch_g7185	Bsch_g53318	Smim_8568_gag_like_protein_Biomphalaria_glabrata_gi_125901786_gb_ABN58713_4e_27_112	Smim_g72775_t1_PREDICTED_similar_to_endonuclease_and_reverse_transcriptase_like_protein_Tribolium_castaneum_gi_189242139_ref_XP_001814281_3e_56_204	Hrob_165163	Bsch_g17644	Aque_205921	Bsch_g14114	Bsch_g46697	Bsch_g14231	Bsch_g3715	Smim_6641_PREDICTED_similar_to_endonuclease_and_reverse_transcriptase_like_protein_Tribolium_castaneum_gi_189242139_ref_XP_001814281_5e_29_120	Smim_g64236_t1_reverse_transcriptase_Lymantria_dispar_gi_3859938_gb_AAC72919_2e_65_224	Bsch_g54560	Bsch_g64357	Bsch_g55934	Tcas_270008346	Tcas_270015444	Tcas_270016973	Ctel_187709	Pbac_3461713	Pbac_3462065	Pbac_3461903	Tcas_270015445	Spur_014486_RtL_36	Pbac_3461035	Hmic_0757300	Smim_g53317_t1_PREDICTED_similar_to_endonuclease_reverse_transcriptase_partial_Strongylocentrotus_purpuratus_gi_115763219_ref_XP_001185366_3e_29_122	Mley_ML01941a	Smim_g68428_t1_unknown_protein_Drosophila_teissieri_gi_950316_gb_AAA74495_3e_17_91_3	Ctel_27962	Pbac_3462640	Dpul_270569	Pbac_3461489	Mley_ML31491a	Hmic_0905700	Hmic_0976100	Pbac_3465304	Smar_003534	Smim_82672_pol_like_protein_Biomphalaria_glabrata_gi_125901787_gb_ABN58714_8e_34_134	Hmic_0905500	Hmic_0654900	Hmic_0103900	Bsch_g49846	Hmic_0048400	Hmic_0187200	Smim_80866_pol_like_protein_Biomphalaria_glabrata_gi_125901787_gb_ABN58714_5e_29_120	Smim_g18964_t1_reverse_transcriptase_putative_Ixodes_scapularis_gi_241149422_ref_XP_002406096_4e_78_264	Hrob_128414	Isca_ISCW017952-PA	Isca_ISCW013714-PA	Hrob_178739	Hrob_127467	Ctel_104360	Mley_ML13569a	Tcas_270009208	Pbac_3460417	Bsch_g61075	Bsch_g51039	Bsch_g33054	Bsch_g39725	Bsch_g61413	Bsch_g52280	Bsch_g56134	Bsch_g66618	Hrob_175932	Bsch_g15549	Bsch_g18205	Bsch_g47408	Bsch_g37905	Smim_17024_denovo_path2_polyprotein_Bombyx_mori_gi_12698289_dbj_BAB21761_8e_16_80_9	Bsch_g41293	Bsch_g48672	Isca_ISCW003769-PA	Bsch_g48766	Isca_ISCW020532-PA	Znev_17223	Znev_16287	Spur_004091_Spur_004091	Spur_000919_Hypp_317	Isca_ISCW011041-PA	Smim_16533_pol_like_protein_Biomphalaria_glabrata_gi_125901787_gb_ABN58714_1e_04_46_6	Smim_42487_reverse_transcriptase_putative_Ixodes_scapularis_gi_241149422_ref_XP_002406096_1e_19_93_2	Spur_024152_RtL_61	Tcas_270015948	Tcas_270017192	Smim_g31142_t1_reverse_transcriptase_Anopheles_gambiae_gi_28569870_dbj_BAC57910_8e_34_144	Smim_g27568_t1_gag_like_protein_Biomphalaria_glabrata_gi_125901786_gb_ABN58713_1e_16_85_1	Smim_9457_gag_like_protein_Biomphalaria_glabrata_gi_125901786_gb_ABN58713_2e_16_82_4	Tcas_270016421	Tcas_270016987	Ctel_204342	Hrob_182824	Bsch_g6890	Tcas_270016926	Aque_213081	Hmag_200786	Pfuc_39134_1_34107_t1	Tcas_270004666	Tcas_270016947	Spur_008758_RtL_20	Bsch_g4144	Bsch_g30820	Smim_43716_reverse_transcriptase_Aphonopelma_sp_WDB_1998_gi_2736044_gb_AAB94039_3e_06_52_0	Pbac_3472975	Hrob_175776	Tcas_270017061	Smim_43908_pol_like_protein_Biomphalaria_glabrata_gi_125901787_gb_ABN58714_2e_05_50_8	Mley_ML13561a	Smim_55766_pol_like_protein_Biomphalaria_glabrata_gi_125901787_gb_ABN58714_9e_16_79_3	Smim_12997_PREDICTED_RNA_directed_DNA_polymerase_from_mobile_element_jockey_like_Acyrthosiphon_pisum_gi_328708040_ref_XP_003243583_8e_35_137	Mley_ML29561a	Hrob_168950	Mmar_MMa35057	Bsch_g32058	Smim_72140_reverse_transcriptase_Human_immunodeficiency_virus_gi_302594740_gb_ADL59558_4e_05_46_2	Ctel_208196	Smim_g69981_t1_reverse_transcriptase_Aphonopelma_sp_WDB_1998_gi_2736044_gb_AAB94039_1e_19_94_4	Pbac_3463994	Bsch_g43866	Znev_02941	Smim_21469_non_LTR_retrotransposon_CATS_Bombyx_mori_gi_74835158_dbj_BAE44464_2e_05_50_4	Bsch_g48090	Bsch_g31568	Mley_ML079723a	Smim_40776_reverse_transcriptase_Lymantria_dispar_gi_3859938_gb_AAC72919_1e_13_74_7	Spur_017504_Spur_017504	Bsch_g2916	Smim_15078_PREDICTED_similar_to_endonuclease_and_reverse_transcriptase_like_protein_Tribolium_castaneum_gi_189242290_ref_XP_966849_4e_31_127	Isca_ISCW007493-PA	Mley_ML002239a	Smim_15198_reverse_transcriptase_putative_Ixodes_scapularis_gi_241149422_ref_XP_002406096_2e_20_96_7	Bsch_g68022	Smim_3411_putative_endonuclease_reverse_transcriptase_Lymantria_dispar_gi_3859942_gb_AAC72921_3e_15_78_2	Smim_g69414_t1_reverse_transcriptase_putative_Ixodes_scapularis_gi_241563935_ref_XP_002401774_9e_10_64_7	Bsch_g33859	Bsch_g39116	Bsch_g4104	Isca_ISCW004263-PA	Bsch_g59168	Isca_ISCW020343-PA	Smim_g14286_t1_non_LTR_retrotransposon_CATS_Bombyx_mori_gi_74835158_dbj_BAE44464_6e_37_149	Mley_ML01622a	Mley_ML13241a	Bsch_g33227	Bsch_g39774	Tcas_270008345	Bsch_g34794	Bsch_g45751	Isca_ISCW003678-PA	Bsch_g35742	Bsch_g36217	Bsch_g37078	Smim_75890_AF456125_reverse_transcriptase_Drosophila_melanogaster_gi_18034641_gb_AAL57609_AF456125_2e_17_87_8	Tcas_270016605	Tcas_270017228	Smim_g13995_t1_reverse_transcriptase_Anopheles_gambiae_gi_28569858_dbj_BAC57902_2e_45_174	Mley_ML017811a	Bsch_g61472	Isca_ISCW013809-PA	Bsch_g42022	Isca_ISCW024929-PA	Mley_ML16091a	Isca_ISCW015519-PA	Smim_40453_reverse_transcriptase_Chironomus_tentans_gi_1448963_gb_AAB04627_2e_13_73_2	Smim_46965_PREDICTED_similar_to_endonuclease_and_reverse_transcriptase_like_protein_Tribolium_castaneum_gi_189242290_ref_XP_966849_8e_43_165	Smim_58497_reverse_transcriptase_homolog_Chironomus_thummi_gi_7327281_gb_AAB26437_6e_38_146	Isca_ISCW008586-PA	Spur_018451_PolypL_79	Spur_021514_RtL_54	Smim_67997_reverse_transcriptase_Aphonopelma_sp_WDB_1998_gi_2736044_gb_AAB94039_5e_12_72_0	Smim_27887_reverse_transcriptase_Chironomus_circumdatus_gi_14531487_gb_AAK66256_2e_15_74_3	Isca_ISCW023472-PA	Smim_58395_reverse_transcriptase_homolog_Chironomus_thummi_gi_7327281_gb_AAB26437_4e_27_116	Bsch_g6796	Hrob_126689	Hrob_83259	Dpul_274499	Bsch_g61288	Bsch_g60125	Smim_g4145_t1_non_LTR_retrotransposon_R1Bmks_ORF2_protein_Bombyx_mori_gi_56798156_dbj_BAD82946_2e_30_131	Bsch_g51289	Bsch_g51660	Pbac_3463111	Bsch_g54705	Tcas_270015643	Hrob_171833	Tcas_270009207	Bsch_g56098	Pbac_3464378	Tcas_270016341	Spur_028793_PolpL_89	Smar_011365	Smar_002706	Bsch_g68081	Smim_21502_reverse_transcriptase_Aphonopelma_sp_WDB_1998_gi_2736044_gb_AAB94039_2e_12_72_0	Dpul_248395	Bsch_g71690	Bsch_g8223	Spur_011385_Spur_011385	Spur_026080_Spur_026080	Cele_219319_H25P06_5_Protein_H25P06_5_H25P06_5_mRNA_complete_cds_Source_RefSeq_mRNA_Acc_NM_001264688	Spur_026494_RtL_63	Ctel_113807	Smim_66965_pol_like_protein_Biomphalaria_glabrata_gi_125901787_gb_ABN58714_2e_13_73_9	Hrob_164969	Smar_010326	Smar_011364	Smim_g59634_t1_non_LTR_retrotransposon_CATS_Bombyx_mori_gi_74835158_dbj_BAE44464_1e_23_107	Hrob_172746	Hrob_164164	Mmar_MMa43100	Ctel_193233	Hrob_175786	Ctel_97653	Pfuc_35247_1_40962_t1	Pbac_3464314	Tcas_270012877	Smim_80222_putative_ORF1_Drosophila_melanogaster_gi_903725_gb_AAA70221_4e_10_62_8	Smim_47933_reverse_transcriptase_Lymantria_dispar_gi_3859938_gb_AAC72919_8e_10_61_6	Ctel_60621	Pfuc_40408_1_12414_t1	Pbac_3467485	Spur_002987_Spur_002987	Tcas_270010651	Dpul_248409	Smim_10180_PREDICTED_similar_to_endonuclease_and_reverse_transcriptase_like_protein_Tribolium_castaneum_gi_189242139_ref_XP_001814281_1e_15_82_4	Tcas_270009193	Spur_003512_Spur_003512	Smim_76061_reverse_transcriptase_Bothriurus_flavidus_gi_59799410_gb_AAX07249_3e_06_50_1	Smim_17337_PREDICTED_RNA_directed_DNA_polymerase_from_mobile_element_jockey_like_Acyrthosiphon_pisum_gi_328707593_ref_XP_003243439_0_001_46_2	Hrob_177530	Smim_31598_reverse_transcriptase_Liobuthus_kessleri_gi_59799398_gb_AAX07244_5e_15_74_3	Smim_44181_reverse_transcriptase_Arhopala_japonica_gi_326578764_gb_ADZ95934_4e_06_48_9	Smim_2060_PREDICTED_similar_to_GH03753p_partial_Tribolium_castaneum_gi_189242197_ref_XP_972152_2e_08_57_8	Isca_ISCW009017-PA	Hrob_173147	Hrob_175840	Hrob_169006	Smim_12713_reverse_transcriptase_Aphonopelma_sp_WDB_1998_gi_2736044_gb_AAB94039_3e_05_49_3	Smim_43643_reverse_transcriptase_Aphonopelma_sp_WDB_1998_gi_2736044_gb_AAB94039_6e_04_44_7	Smim_10140_PREDICTED_similar_to_endonuclease_and_reverse_transcriptase_like_protein_Tribolium_castaneum_gi_189242290_ref_XP_966849_5e_17_85_1	Isca_ISCW001416-PA	Smim_g3899_t1_reverse_transcriptase_Anopheles_gambiae_gi_28569870_dbj_BAC57910_2e_24_110	Tcas_270015309	Isca_ISCW002048-PA	Isca_ISCW005505-PA	Isca_ISCW004370-PA	Isca_ISCW010747-PA	Smim_36128_conserved_hypothetical_protein_Ixodes_scapularis_gi_241558422_ref_XP_002400471_1e_04_46_6	Isca_ISCW010595-PA	Isca_ISCW011209-PA	Isca_ISCW011785-PA	Isca_ISCW012237-PA	Isca_ISCW015549-PA	Isca_ISCW021187-PA	Isca_ISCW023549-PA	Smim_494_PREDICTED_similar_to_pol_like_protein_Tribolium_castaneum_gi_189242251_ref_XP_001808188_6e_14_77_8	Mley_ML002241a	Pbac_3469901	Mley_ML079734a	Mley_ML08443a	Mley_ML11442a	Mley_ML271517a	Mley_ML20637a	Smim_32070_reverse_transcriptase_Aphonopelma_sp_WDB_1998_gi_2736044_gb_AAB94039_9e_07_53_1	Smim_g8650_t1_reverse_transcriptase_putative_Ixodes_scapularis_gi_241563935_ref_XP_002401774_0_004_44_7	Smim_44881_gag_like_protein_Biomphalaria_glabrata_gi_125901786_gb_ABN58713_1e_09_63_2	Smim_56748_reverse_transcriptase_Aphonopelma_sp_WDB_1998_gi_2735953_gb_AAB94030_6e_07_55_5	Spur_012835_Spur_012835	Spur_022064_Spur_022064	Spur_005250_Spur_005250	Mmar_MMa52052	Smim_g61859_t1_gene_g61859_t1	Pbac_3474242	Pbac_3466421	Pbac_3467415	Pbac_3474784	Smim_60685_B56679_probable_reverse_transcriptase_house_mosquito_gi_1079026_pir_B56679_6e_14_75_9	Skow_44805m	Smar_014650	Smim_18687_o_linked_N_acetyl_glucosamine_transferase_Culex_quinquefasciatus_gi_170029427_ref_XP_001842594_0_004_42_4	Smim_10611_reverse_transcriptase_Papilio_xuthus_gi_22004017_dbj_BAC06460_5e_06_50_4	Smim_11228_PREDICTED_similar_to_GH03753p_partial_Tribolium_castaneum_gi_189242197_ref_XP_972152_6e_05_49_3	Smim_1206_PREDICTED_RNA_directed_DNA_polymerase_from_mobile_element_jockey_like_Acyrthosiphon_pisum_gi_328708040_ref_XP_003243583_1e_08_58_2	Smim_41375_PREDICTED_similar_to_pol_like_protein_Tribolium_castaneum_gi_189242251_ref_XP_001808188_1e_06_52_8	Smim_25975_reverse_transcriptase_Aphonopelma_sp_WDB_1998_gi_2736044_gb_AAB94039_1e_04_48_5	Smim_12996_reverse_transcriptase_Bombyx_mori_gi_474339_gb_AAA17752_4e_12_71_2	Smim_82088_RTBS_DROME_RecName_Full_Probable_RNA_directed_DNA_polymerase_from_transposon_BS_AltName_Full_Reverse_transcriptase_gi_74821373_sp_Q95SX7_RTBS_DROME_5e_07_54_3	Smim_34795_AF456125_reverse_transcriptase_Drosophila_melanogaster_gi_18034641_gb_AAL57609_AF456125_2e_07_55_5	Smim_82242_82242	Smim_16462_denovo_path3_PREDICTED_similar_to_endonuclease_and_reverse_transcriptase_like_protein_Tribolium_castaneum_gi_189242139_ref_XP_001814281_4e_18_88_6	Smim_15873_reverse_transcriptase_Drosophila_yakuba_gi_3282366_gb_AAC24972_1e_06_52_0	Smim_13711_denovo_path4_PREDICTED_similar_to_endonuclease_and_reverse_transcriptase_like_protein_Tribolium_castaneum_gi_189242290_ref_XP_966849_2e_04_45_8	Smim_49579_reverse_transcriptase_Lymantria_dispar_gi_3859938_gb_AAC72919_6e_06_51_2	Smim_48961_PREDICTED_similar_to_endonuclease_and_reverse_transcriptase_like_protein_Tribolium_castaneum_gi_189242139_ref_XP_001814281_1e_19_93_6	Smim_58178_PREDICTED_similar_to_endonuclease_and_reverse_transcriptase_like_protein_Tribolium_castaneum_gi_189242139_ref_XP_001814281_2e_17_86_3	Smim_53389_PREDICTED_similar_to_endonuclease_and_reverse_transcriptase_like_protein_Tribolium_castaneum_gi_189242139_ref_XP_001814281_5e_08_57_4	Tcas_270015998	Znev_01438	Tcas_270017188	Smim_65399_reverse_transcriptase_Liobuthus_kessleri_gi_59799398_gb_AAX07244_2e_09_57_8	Smim_45575_reverse_transcriptase_Lymantria_dispar_gi_3859938_gb_AAC72919_4e_07_56_6	Tcas_270008353	Tcas_270015999	Tcas_270016602	Tcas_270012878	Tcas_270016599	Tcas_270017191	Smim_16084_pol_Drosophila_melanogaster_gi_11323019_emb_CAC16871_3e_07_56_6	Tcas_270004274	Tcas_270015446	Smim_17335_17335	Smim_42705_ribonuclease_H_Fulvimarina_pelagi_HTCC2506_gi_114706694_ref_ZP_01439595_0_001_43_1	Smim_22988_Pol_protein_Wolbachia_endosymbiont_of_Drosophila_ananassae_gi_58698528_ref_ZP_00373430_3e_11_63_9	Smim_g29304_t1_reverse_transcriptase_Lymantria_dispar_gi_3859938_gb_AAC72919_5e_07_54_3	Smim_2365_PREDICTED_similar_to_endonuclease_and_reverse_transcriptase_like_protein_Tribolium_castaneum_gi_189242290_ref_XP_966849_6e_07_55_5	Smim_67894_67894	Smim_62939_AF456125_reverse_transcriptase_Drosophila_melanogaster_gi_18034641_gb_AAL57609_AF456125_2e_04_46_2	Smim_81111_PREDICTED_similar_to_endonuclease_and_reverse_transcriptase_like_protein_Tribolium_castaneum_gi_189242290_ref_XP_966849_2e_11_68_6	Smim_2744_reverse_transcriptase_Chironomus_tepperi_gi_14531513_gb_AAK66269_3e_18_84_3	Smim_61154_reverse_transcriptase_Liobuthus_kessleri_gi_59799398_gb_AAX07244_3e_11_66_6	Tcas_270016096	Smim_59184_reverse_transcriptase_Phengaris_teleius_gi_112351307_gb_ABI15175_7e_06_47_0	Smim_30994_30994	Smim_36987_putative_reverse_transcriptase_Drosophila_simulans_gi_42397986_gb_AAS13459_9e_05_47_4	Smim_40604_PREDICTED_similar_to_endonuclease_and_reverse_transcriptase_like_protein_Tribolium_castaneum_gi_189242290_ref_XP_966849_3e_05_48_5	Smim_66134_PREDICTED_similar_to_endonuclease_and_reverse_transcriptase_like_protein_Tribolium_castaneum_gi_189242139_ref_XP_001814281_5e_13_72_0	Smim_g13447_t1_PREDICTED_similar_to_pol_like_protein_Tribolium_castaneum_gi_189242251_ref_XP_001808188_6e_07_58_9	Tcas_270016989	Smim_53015_reverse_transcriptase_Parnassius_stubbendorfii_gi_326578810_gb_ADZ95949_9e_07_50_1	Znev_12028	Smim_47177_47177	Smim_54141_non_LTR_retrotransposon_CATS_Bombyx_mori_gi_74835158_dbj_BAE44464_8e_05_48_1	Smim_5452_hypothetical_protein_CIMG_02747_Coccidioides_immitis_RS_gi_119196745_ref_XP_001248976_1e_04_50_1	Tcas_270012881	Smim_73128_pol_like_protein_Biomphalaria_glabrata_gi_125901787_gb_ABN58714_2e_09_62_4	Smim_79469_reverse_transcriptase_Anguilla_japonica_gi_55771211_dbj_BAD72127_4e_08_58_5	Tcas_270016598	Smim_g18156_t1_gene_g18156_t1	Smim_g65988_t1_reverse_transcriptase_Lymantria_dispar_gi_3859938_gb_AAC72919_0_002_43_5	Spur_023053_Spur_023053	Tcas_270016606	Tcas_270016881	Tcas_270010765	Tcas_270016199	Tcas_270017190	Tcas_270016601	Tcas_270017104	Tcas_270016061	Tcas_270015332	Tcas_270016721	Tcas_270010656	Tcas_270010659	Tcas_270017195	Znev_08471	Znev_15473
HG_3951	Bsch_g34760	Spur_008952_Hypp_3004	Xtro_024188	Acar_00007691	Drer_005468_interferon_regulatory_factor_2_binding_protein_1_Source_ZFIN_Acc_ZDB_GENE_050420_389_irf2bp1	Hsap_Ensmbl0170604_interferon_regulatory_factor_2_binding_protein_1_Source_HGNC_Symbol_Acc_21728_IRF2BP1	Skow_40925m	Hsap_Ensmbl0119669_interferon_regulatory_factor_2_binding_protein_like_Source_HGNC_Symbol_Acc_14282_IRF2BPL	Drer_004297_interferon_regulatory_factor_2_binding_protein_like_Source_ZFIN_Acc_ZDB_GENE_040426_1968_irf2bpl	Lgig_219852	Ctel_173317	Aque_223260	Adig_06011	Mley_ML040524a	Cgig_20482_Enhanced_at_puberty_protein_1_like_protein_B_Source_UniProtKB_TrEMBL_Acc_K1R987	Pbac_3464067	Hmag_211779	Nvec_33597_	OcarG_7193	Pfuc_5560_1_09155_t1	Drer_006275_interferon_regulatory_factor_2_binding_protein_2b_Source_ZFIN_Acc_ZDB_GENE_040426_2574_irf2bp2b	Odio_000025001	Tcas_270005267	Drer_004702_interferon_regulatory_factor_2_binding_protein_2a_Source_ZFIN_Acc_ZDB_GENE_030131_7809_irf2bp2a	Mmar_MMa23962	Tspi_316977497	Hrob_189738	Ggal_016899	Hsap_Ensmbl0168264_interferon_regulatory_factor_2_binding_protein_2_Source_HGNC_Symbol_Acc_21729_IRF2BP2	Isca_ISCW008863-PA	Smim_64359_PREDICTED_similar_to_CG11138_CG11138_PC_Tribolium_castaneum_gi_189236568_ref_XP_975609_7e_109_343	Znev_07320	Xtro_053106	Avag_19584001	Rcul_t28312	Smar_013666	Dmel_0030400_CG11138	Dpul_323320	Bmal_170573252	Smim_65596_C_briggsae_CBR_TAG_260_protein_Caenorhabditis_briggsae_gi_268566769_ref_XP_002647633_6e_56_194	Aque_205208	Cele_010867_tag_260_Protein_TAG_260_isoform_a_Source_RefSeq_mRNA_Acc_NM_073916	Rcul_t41286	Avag_31958001	Sjap_0074000	Bmal_170573250	Pfuc_74961_1_05881_t1	Gsal_14636_interferon_regulatory_factor_2_binding_protein_2_like	Sman_123810	Ggal_017886	Acar_00021070	Gsal_14638_protein_tag_isoform_d	Aque_225996	Nvec_56917_	Aque_202334
HG_49076	Pbac_3464939	Bflo_260785341	Pbac_3471415
HG_40940	Pbac_3464536	Pfuc_48134_1_41432_t1	Pfuc_70249_1_05828_t1
HG_1790	Bsch_g27957	Bsch_g70138	Cint_007665	Drer_008861_transcription_factor_AP_2_epsilon_Source_ZFIN_Acc_ZDB_GENE_040426_1455_tfap2e	Cint_028967	Drer_012667_transcription_factor_AP_2_beta_Source_ZFIN_Acc_ZDB_GENE_050417_394_tfap2b	Ggal_003759	Acar_00005200	Xtro_021288	Sman_157840_Putative_transcription_factor_ap_2_gamma_Source_UniProtKB_TrEMBL_Acc_G4VP25	Dmel_0261953_AP_2_AP_2_Source_FlyBase_0261953	Acar_00008661	Ggal_026865	Ggal_035916	Mmar_MMa42671	Acar_00017085	Odio_015516001	Xtro_002335	Xtro_002336	Ggal_020815	Xtro_002334	Hsap_Ensmbl0087510_transcription_factor_AP_2_gamma_activating_enhancer_binding_protein_2_gamma_Source_HGNC_Symbol_Acc_11744_TFAP2C	Cint_021172	Spur_016685_Ap2	Egra_08610	Bflo_260797283	Pfuc_14001_1_46699_t1	Znev_13511	Smim_14568_transcription_factor_AP_beta_Saccoglossus_kowalevskii_gi_269785095_ref_NP_001161503_8e_102_320	Ctel_180182	Drer_040606_transcription_factor_AP_2_gamma_activating_enhancer_binding_protein_2_gamma_Source_ZFIN_Acc_ZDB_GENE_041212_61_tfap2c	Xtro_026273	Isca_ISCW021026-PA	Drer_059279_transcription_factor_AP_2_alpha_Source_ZFIN_Acc_ZDB_GENE_011212_6_tfap2a	Smar_004261	Acar_00015839	Cgig_15578_Transcription_factor_AP_2_alpha_Source_UniProtKB_TrEMBL_Acc_K1P2V7	Emul_06021	Ggal_012451	Hsap_Ensmbl0116819_transcription_factor_AP_2_epsilon_activating_enhancer_binding_protein_2_epsilon_Source_HGNC_Symbol_Acc_30774_TFAP2E	Hrob_123753	Mmar_MMa17718	Avag_23145001	Skow_10957m	Lgig_121066	Hrob_85967	Tspi_316968439	Dpul_330596	Tspi_316968434	Gsal_1334_transcription_factor_ap_2	Hmic_0504100	Rcul_t41867	Tspi_316968899	Tcas_270011079	Cgig_19880_Transcription_factor_AP_2_epsilon_Source_UniProtKB_TrEMBL_Acc_K1QDS3	Hsap_Ensmbl0008197_transcription_factor_AP_2_delta_activating_enhancer_binding_protein_2_delta_Source_HGNC_Symbol_Acc_15581_TFAP2D	Acar_00020539	Acar_00015932	Acar_00005215	Xtro_063846	Ggal_030899	Drer_023272_transcription_factor_AP_2_delta_activating_enhancer_binding_protein_2_delta_Source_ZFIN_Acc_ZDB_GENE_050913_99_tfap2d	Avag_29513001	Cele_019424_aptf_1_Protein_APTF_1_aptf_1_mRNA_complete_cds_Source_RefSeq_mRNA_Acc_NM_062899	Avag_13525001	Bmal_170574079	Bmal_170593423	Avag_12393001	Avag_32259001	Avag_05216001	Cgig_17706_Transcription_factor_AP_2_alpha_Source_UniProtKB_TrEMBL_Acc_K1Q9B2	Adig_14535	Tadh_27767	Avag_62112001	Avag_60358001	Bmal_170588679	Aque_227774	Mley_ML342212a	Pfuc_4940_1_38028_t1	Pbac_3461802	Xtro_034029	Xtro_046860	Avag_53220001	Avag_29512001	Cint_023448	Cint_023449	Pfuc_242138_1_35884_t1	Csav_008334	Smar_003779	Cele_013383_aptf_2_Protein_Y62E10A_17_isoform_b_Source_RefSeq_mRNA_Acc_NM_001268811	Sjap_0121700	Nvec_23185_	Drer_096797_si_ch73_127m5_2_Source_ZFIN_Acc_ZDB_GENE_030131_1052_si_ch73_127m5_2	Csav_008332	Hsap_Ensmbl0008196_transcription_factor_AP_2_beta_activating_enhancer_binding_protein_2_beta_Source_HGNC_Symbol_Acc_11743_TFAP2B	Hsap_Ensmbl0137203_transcription_factor_AP_2_alpha_activating_enhancer_binding_protein_2_alpha_Source_HGNC_Symbol_Acc_11742_TFAP2A	Sjap_0116240	Rcul_t41866	Tspi_316968438	Sjap_0098590	Avag_53221001
HG_42226	Pbac_3461628	Pbac_3463776	Znev_12964
HG_39010	Pbac_3461129	Nvec_24067_	Skow_05890m
HG_28892	Lgig_126730	Mley_ML270530a	Pbac_3461655	Pbac_3465208	Mley_ML270532a
HG_22994	Cgig_00662	Cgig_14213	Mley_ML055912a	Cgig_00860	Cgig_15342	Pfuc_3958_1_66845_t1
HG_19506	Nvec_59560_ShTK	Nvec_17754_	Nvec_25099_	Hmag_228842	Lgig_59248	Skow_00128m	Mley_ML040523a
HG_48998	Mley_ML010612a	Mley_ML12959a	Nvec_42672_DUF755
HG_8611	Bflo_260835029	Mmar_MMa39025	Cgig_28859_Tudor_domain_containing_protein_12_Source_UniProtKB_TrEMBL_Acc_K1R0K8	Lgig_233600	Znev_00416	Mley_ML129314a	Hrob_159553	Smar_000314	Dpul_306924	Ctel_221731	Isca_ISCW007003-PA	Smim_41300_PREDICTED_tudor_domain_containing_protein_12_partial_Callithrix_jacchus_gi_296233480_ref_XP_002762038_2e_31_135	Hrob_159552	Adig_21570	Xtro_058842	Dmel_0051755_SoYb_Sister_of_Yb_Source_FlyBase_0051755	Dmel_0037205_BoYb_Brother_of_Yb_Source_FlyBase_0037205	Tcas_270003716	Cint_022834	Ctel_213064	Avag_00731001	Adig_21571	Smim_41319_PREDICTED_tudor_and_KH_domain_containing_protein_like_Meleagris_gallopavo_gi_326935646_ref_XP_003213879_2e_06_58_9
HG_4169	Bsch_g43674	Bflo_260810875	Bflo_260830611	Skow_02456m	Lgig_160424	Csav_010181	Bflo_260810881	Skow_30481m	Hrob_184982	Avag_60252001	Drer_075345_chromosome_16_open_reading_frame_89_Source_HGNC_Symbol_Acc_28687_C3H16orf89	Cgig_03470	Avag_05344001	Lgig_154674	Avag_50365001	Avag_13104001	Ctel_227663	Avag_14092001	Cgig_17143	Nvec_40192_DREV	Ggal_003221	Ctel_225617	Mley_ML023014a	Hmic_0559800	Tadh_62294	Tadh_60704	Lgig_169202	Pfuc_15485_1_54191_t1	Tadh_62295	Tadh_62278	Sjap_0301960	Sman_060570_Putative_sarg904_Source_UniProtKB_TrEMBL_Acc_G4V6I2	Bflo_260809135	Tadh_62296	Tadh_62293	Bflo_260809131	Bmal_170582186	Isca_ISCW013068-PA	Hsap_Ensmbl0153446_chromosome_16_open_reading_frame_89_Source_HGNC_Symbol_Acc_28687_C16orf89	Emul_05033	Egra_03338	Mley_ML057316a	Spur_004952_Spur_004952	Tadh_60908	Tcas_270012182	Tadh_59768	Sjap_0012220	Pfuc_73753_1_20470_t1	Lgig_154673	Avag_39453001	Ggal_038572	Mmar_MMa18654	Bflo_260810883	Cgig_25508	Dmel_0034069_CG8401	Bflo_260809127	Gsal_2521_upf0764_protein_c16orf89_homolog	Pfuc_27596_1_47839_t1	Hrob_178095	Tadh_62300	Pfuc_50352_1_20064_t1	Tadh_60703
HG_7375	Ctel_83871	Spur_024554_Abhd8	Hmic_0383100	Hrob_88632	Lgig_75209	Drer_076620_Uncharacterized_protein_Source_UniProtKB_TrEMBL_Acc_E7F070_BX255969_1	Tadh_54191	Hmag_223812	Aque_222932	Bflo_260829723	Skow_03019m	Xtro_028677	Drer_079719_abhydrolase_domain_containing_8a_Source_ZFIN_Acc_ZDB_GENE_080204_70_abhd8a	Nvec_18552_DLH	Adig_05429	Znev_13581	Tcas_270014619	Pfuc_6743_1_16984_t1	Mley_ML20795a	Dpul_241012	Pbac_3467204	Rcul_t15730	Egra_00863	Emul_09425	Gsal_6149_abhydrolase_domain_containing_protein_8_like	Ctel_194275	Hmag_223813	Hsap_Ensmbl0127220_abhydrolase_domain_containing_8_Source_HGNC_Symbol_Acc_23759_ABHD8	Gsal_15118_hypothetical_protein
HG_7246	Spur_001762_Hypp_338	Avag_53993001	Adig_18309	Drer_078611_leucine_rich_repeats_and_IQ_motif_containing_3_Source_ZFIN_Acc_ZDB_GENE_081104_400_lrriq3	Acar_00011456	Csav_005647	Cint_019563	Bsch_g33215	Bflo_260828599	Cint_023929	Pfuc_6966_1_31304_t1	Ctel_143173	Nvec_40383_IQ	Skow_13407m	Spur_000336_Spur_000336	Pbac_3462069	OcarG_4772	Tadh_53197	Avag_53992001	Mley_ML06154a	Bsch_g72056	Csav_005646	Cgig_26891_Leucine_rich_repeat_and_IQ_domain_containing_protein_3_Source_UniProtKB_TrEMBL_Acc_K1QLD0	Aque_219634	Odio_000421001	Hsap_Ensmbl0162620_leucine_rich_repeats_and_IQ_motif_containing_3_Source_HGNC_Symbol_Acc_28318_LRRIQ3	Pfuc_22548_1_54840_t1	Pbac_3475667	Drer_094685_si_dkey_267j14_7_Source_ZFIN_Acc_ZDB_GENE_081104_401_si_dkey_267j14_7
HG_5946	Bsch_g51483	Cint_015537	Csav_010135	Xtro_019036	Hsap_Ensmbl0182831_chromosome_16_open_reading_frame_72_Source_HGNC_Symbol_Acc_30103_C16orf72	Acar_00005914	Drer_055383_chromosome_16_open_reading_frame_72_Source_HGNC_Symbol_Acc_30103_C3H16orf72	Cgig_08891_UPF0472_protein_C16orf72_like_protein_Source_UniProtKB_TrEMBL_Acc_K1QCP4	Lgig_108261	Ggal_011794	Bflo_260801765	Drer_012458_zgc_77849_Source_ZFIN_Acc_ZDB_GENE_030131_1107_zgc_77849	Acar_00020708	Znev_08833	Ggal_039044	Skow_43206m	Spur_010735_Spur_010735	Smar_007490	Tcas_270012348	Smim_13479_PREDICTED_UPF0472_protein_C16orf72_homolog_Bombus_terrestris_gi_340725143_ref_XP_003400933_6e_53_181	Dpul_305429	Hrob_94235	Dmel_0030790_CG4768	Ctel_95808	Nvec_39158_	Aque_218261	Adig_02424	Hmag_225798	Avag_58603001	Avag_37506001	Mmar_MMa42317	Isca_ISCW015923-PA	Tadh_53768	Pbac_3475543	Rcul_t36258	Avag_27238001	Cint_028987	Avag_12671001	Odio_011478001	Mmar_MMa34460	Mley_ML086431a	OcarG_9014
HG_28802	Pbac_3468541	Pbac_3475394	Pbac_3468465	Pbac_3474341	Smar_000977
HG_27448	Adig_22175	Adig_08051	Smim_24709_Putative_zinc_metalloproteinase_YIL108W_Harpegnathos_saltator_gi_307212562_gb_EFN88285_5e_17_85_5	Pbac_3462369	Avag_10346001
HG_70812	Gsal_2829_hypothetical_protein	Pbac_3468755
HG_23615	Skow_44341m	Pbac_3460620	Pbac_3461381	Pbac_3463987	Pbac_3462708	Pbac_3479785
HG_16269	Acar_00017157	Acar_00021249	Skow_18432m	Spur_021686_Spur_021686	Spur_021634_Spur_021634	Bflo_260820928	Ggal_025009	Hsap_Ensmbl0136897_mitochondrial_ribosomal_protein_L50_Source_HGNC_Symbol_Acc_16654_MRPL50	Mley_ML02317a
HG_21581	Nvec_10758_	Pbac_3462344	Mley_ML00087a	Adig_12538	Hmag_219658
HG_13211	Ctel_127115	Ctel_127087	Nvec_43479_GLTT	Hmag_227343	Hrob_92954	Hmag_230653	Ctel_31675	Mley_ML14874a	Acar_00018103	Hrob_159333	Pfuc_2276_1_44302_t1	Pfuc_79242_1_20527_t1
HG_12162	Adig_01395	Ctel_170378	Avag_03496001	Avag_49309001	Nvec_53363_Peptidase_S15	Mley_ML258810a	OcarG_11086	Nvec_40302_Peptidase_S15	Pbac_3464356	Pbac_3471077	Nvec_14883_	Nvec_59220_	Pbac_3473664
HG_34984	Pbac_3461407	Lgig_159822	Pbac_3460815	Pbac_3464140
HG_44222	Pfuc_30755_1_19380_t1	Mley_ML040731a	Pfuc_44325_1_48551_t1
HG_2379	Bsch_g46726	Cint_005158	Csav_019350	Csav_019351	Ggal_017749	Drer_062420_nuclear_factor_I_A_Source_ZFIN_Acc_ZDB_GENE_050208_501_nfia	Xtro_001859	Ggal_017752	Ggal_017748	Ggal_037223	Ggal_037527	Ggal_008721	Acar_00016804	Drer_043210_nuclear_factor_I_C_Source_ZFIN_Acc_ZDB_GENE_080305_2_nfic	Xtro_019479	Ggal_037220	Ggal_017751	Acar_00017529	Drer_043226_nuclear_factor_I_Xa_Source_ZFIN_Acc_ZDB_GENE_080722_15_nfixa	Drer_061836_nuclear_factor_I_Xb_Source_ZFIN_Acc_ZDB_GENE_060421_5000_nfixb	Skow_35029m	Xtro_017870	Hsap_Ensmbl0141905_nuclear_factor_I_C_CCAAT_binding_transcription_factor_Source_HGNC_Symbol_Acc_7786_NFIC	Acar_00016806	Spur_023339_Nfia_Nuclear_factor_1_Source_UniProtKB_TrEMBL_Acc_H3J9X3	Cgig_25830_Nuclear_factor_1_A_type_Source_UniProtKB_TrEMBL_Acc_K1QC33	Smar_010352	Dpul_52430	Znev_17007	Odio_009135001	Odio_014071001	Hsap_Ensmbl0147862_nuclear_factor_I_B_Source_HGNC_Symbol_Acc_7785_NFIB	Ctel_107856	Tcas_270014496	Pfuc_36552_1_48239_t1	Lgig_215606	Smim_8574_nuclear_factor_I_putative_Ixodes_scapularis_gi_241999208_ref_XP_002434247_0_0_578	Hrob_141560	Dmel_0042696_NfI_Nuclear_factor_I_Source_FlyBase_0042696	Isca_ISCW004440-PA	Smim_10841_PREDICTED_nuclear_factor_X_type_like_Acyrthosiphon_pisum_gi_328710533_ref_XP_001947078_2e_122_392	Hsap_Ensmbl0008441_nuclear_factor_I_X_CCAAT_binding_transcription_factor_Source_HGNC_Symbol_Acc_7788_NFIX	Nvec_49278_	Rcul_t39853	Aque_229078	Mley_ML13918a	Pbac_3462886	Tspi_316964744	Tspi_316964745	Adig_06158	Cele_003592_nfi_1_Protein_NFI_1_isoform_b_nfi_1_mRNA_complete_cds_Source_RefSeq_mRNA_Acc_NM_001027335	Avag_04107001	Hrob_80234	Bmal_170594760	OcarG_969	Hsap_Ensmbl0162599_nuclear_factor_I_A_Source_HGNC_Symbol_Acc_7784_NFIA	Avag_30341001	Xtro_036475	Xtro_036473	Tadh_58053	Hmag_228287	Dpul_244987	Hmag_219507	Hmag_219506	Bflo_260823750	Pfuc_1257_1_58410_t1	Smar_011611	Mmar_MMa34386	Mmar_MMa29927	Acar_00006903	Acar_00018703	Acar_00019033	Acar_00007595	Acar_00018859	Acar_00018975	Adig_06157	Tspi_316968506
HG_230	Bsch_g13032	Bsch_g54556	Bsch_g39642	Bsch_g37572	Hsap_Ensmbl0111186_wingless_type_MMTV_integration_site_family_member_5B_Source_HGNC_Symbol_Acc_16265_WNT5B	Drer_034894_wingless_type_MMTV_integration_site_family_member_5b_Source_ZFIN_Acc_ZDB_GENE_980526_87_wnt5b	Bflo_260804807	Csav_000870	Drer_014495_wingless_type_MMTV_integration_site_family_member_5a_Source_ZFIN_Acc_ZDB_GENE_060328_3_wnt5a	Cint_000747	Hsap_Ensmbl0114251_wingless_type_MMTV_integration_site_family_member_5A_Source_HGNC_Symbol_Acc_12784_WNT5A	Ggal_008673	Xtro_020729	Bsch_g69917	Acar_00017182	Ggal_029910	Ggal_021197	Bsch_g54683	Bsch_g52618	Lgig_130786	Smim_4471_wnt5_protein_Cupiennius_salei_gi_19171517_emb_CAC87041_0_0_714	Acar_00000021	Sjap_0003330	Bmal_170588907	Znev_02906	Bflo_260807433	Dpul_43478	Smim_62578_protein_Wnt_2b_precursor_Gallus_gallus_gi_45383486_ref_NP_989667_6e_17_82_4	Skow_25832m	Mmar_MMa45995	Hrob_186498	Sman_145140_Protein_Wnt_Source_UniProtKB_TrEMBL_Acc_G4VJE5	Mley_ML101013a	Ggal_030668	Dpul_64675	Hrob_184933	Spur_026277_Wnt5_Protein_Wnt_Source_UniProtKB_TrEMBL_Acc_H3JI65	Rcul_t30922	Spur_000007_Wnt7_Protein_Wnt_7_Source_UniProtKB_Swiss_Prot_Acc_P28098	Isca_ISCW020392-PA	Skow_28349m	Smar_008487	Cgig_06607_Protein_Wnt_Source_UniProtKB_TrEMBL_Acc_K1PF35	Drer_058822_wingless_type_MMTV_integration_site_family_member_3A_Source_ZFIN_Acc_ZDB_GENE_001106_1_wnt3a	Ggal_030667	Znev_02907	Hsap_Ensmbl0134245_wingless_type_MMTV_integration_site_family_member_2B_Source_HGNC_Symbol_Acc_12781_WNT2B	Tspi_316978553	Smar_004376	Nvec_1139_wnt	Tcas_270011028	Isca_ISCW005711-PA	Hsap_Ensmbl0154764_wingless_type_MMTV_integration_site_family_member_7A_Source_HGNC_Symbol_Acc_12786_WNT7A	Xtro_030440	Acar_00006798	Smar_002922	Mmar_MMa04980	Gsal_5019_wingless_type_mmtv_integration_site_member_5b	Xtro_016839	Rcul_t11112	Cgig_12717_Protein_Wnt_Source_UniProtKB_TrEMBL_Acc_K1Q701	Hsap_Ensmbl0154342_wingless_type_MMTV_integration_site_family_member_3A_Source_HGNC_Symbol_Acc_15983_WNT3A	Acar_00012331	Smim_64686_secreted_signaling_factor_WNT4_like_protein_Daphnia_pulex_gi_321458908_gb_EFX69968_1e_32_125	Acar_00016403	Skow_30266m	Drer_038990_wingless_type_MMTV_integration_site_family_member_3_Source_ZFIN_Acc_ZDB_GENE_081003_1_wnt3	Xtro_052293	Ggal_002327	Xtro_052291	Hsap_Ensmbl0105989_wingless_type_MMTV_integration_site_family_member_2_Source_HGNC_Symbol_Acc_12780_WNT2	Ggal_039420	Mmar_MMa45992	Hrob_158078	Tspi_316967146	Hsap_Ensmbl0108379_wingless_type_MMTV_integration_site_family_member_3_Source_HGNC_Symbol_Acc_12782_WNT3	Ctel_96953	Ggal_008215	Hsap_Ensmbl0162552_wingless_type_MMTV_integration_site_family_member_4_Source_HGNC_Symbol_Acc_12783_WNT4	Ggal_007633	Drer_044827_wingless_type_MMTV_integration_site_family_member_7Aa_Source_ZFIN_Acc_ZDB_GENE_051129_1_wnt7aa	Drer_005050_wingless_type_MMTV_integration_site_family_member_2Ba_Source_ZFIN_Acc_ZDB_GENE_030717_2_wnt2ba	Bflo_260814111	Xtro_010271	Skow_22430m	Acar_00017652	Egra_09445	Dpul_64642	Lgig_139906	Drer_002483_wingless_type_MMTV_integration_site_family_member_7A_Source_HGNC_Symbol_Acc_12786_WNT7A_1_of_2	Smim_80501_Wnt16_like_Achaearanea_tepidariorum_gi_45544559_dbj_BAD12590_0_0_531	Adig_06764	Emul_09812	Smar_004621	Xtro_015100	Tcas_270011065	Ggal_029875	Acar_00014163	Ggal_022975	Tcas_270011105	Hsap_Ensmbl0188064_wingless_type_MMTV_integration_site_family_member_7B_Source_HGNC_Symbol_Acc_12787_WNT7B	Cgig_19644_Protein_Wnt_Source_UniProtKB_TrEMBL_Acc_K1PH58	Drer_022858_wingless_type_MMTV_integration_site_family_member_7Ba_Source_ZFIN_Acc_ZDB_GENE_041210_178_wnt7ba	Ggal_033257	Xtro_006677	Drer_032234_wingless_type_MMTV_integration_site_family_member_2Bb_Source_ZFIN_Acc_ZDB_GENE_060824_6_wnt2bb	Drer_071107_wingless_type_MMTV_integration_site_family_member_7Bb_Source_ZFIN_Acc_ZDB_GENE_081006_1_wnt7bb	Pfuc_964_1_00569_t1	Mmar_MMa37570	Skow_17084m	Dpul_48424	Bflo_260804825	Znev_18054	Drer_041117_wingless_type_MMTV_integration_site_family_member_2_Source_ZFIN_Acc_ZDB_GENE_980526_416_wnt2	Ctel_112156	Rcul_t26553	Dmel_0004360_Wnt2_Wnt_oncogene_analog_2_Source_FlyBase_0004360	Mmar_MMa00727	Xtro_064128	Bmal_170574361	Cele_000858_cwn_2_Protein_CWN_2_cwn_2_mRNA_complete_cds_Source_RefSeq_mRNA_Acc_NM_069421	Cint_024209	Cint_014242	Gsal_14533_protein_wnt_16_like	Ctel_181867	Drer_071208_wingless_type_MMTV_integration_site_family_member_4a_Source_ZFIN_Acc_ZDB_GENE_980526_352_wnt4a	Lgig_89402	Lgig_179503	Cint_024208	Ctel_149951	Hmic_0108100	Ggal_034485	Nvec_31733_	Hsap_Ensmbl0135925_wingless_type_MMTV_integration_site_family_member_10A_Source_HGNC_Symbol_Acc_13829_WNT10A	Znev_03617	Cgig_28941_Protein_Wnt_Source_UniProtKB_TrEMBL_Acc_K1RHR8	Bmal_170576886	Hmic_0112200	Spur_001628_Wnt3_Protein_Wnt_Source_UniProtKB_TrEMBL_Acc_H3HJ19	Csav_006498	Drer_040159_wingless_type_MMTV_integration_site_family_member_4b_Source_ZFIN_Acc_ZDB_GENE_000411_1_wnt4b	Lgig_130946	Ggal_015239	Cint_023950	Csav_008007	Znev_17660	Nvec_42974_	Nvec_32204_wnt	Bsch_g26693	Smim_24568_PREDICTED_protein_Wnt_4_like_Nomascus_leucogenys_gi_332245272_ref_XP_003271784_3e_64_204	Smar_013747	Pfuc_8897_1_53252_t1	Smim_81507_PREDICTED_protein_Wnt_4_Equus_caballus_gi_338722126_ref_XP_001501560_6e_129_381	Adig_16598	Mmar_MMa16104	Avag_40672001	Avag_22238001	Hrob_185184	Bflo_260841447	Cele_003395_mom_2_Protein_MOM_2_mom_2_mRNA_complete_cds_Source_RefSeq_mRNA_Acc_NM_072753	Bflo_260797592	Znev_02066	Acar_00012324	Mmar_MMa40875	Csav_017457	Cele_000857_cwn_1_Protein_CWN_1_isoform_b_cwn_1_mRNA_complete_cds_Source_RefSeq_mRNA_Acc_NM_001027076	Csav_017459	Ctel_20087	Csav_017456	Smim_78810_AmphiWnt4_putative_Ixodes_scapularis_gi_241999090_ref_XP_002434188_5e_43_154	Tcas_270008220	Xtro_050201	Adig_23654	Lgig_152125	Lgig_105620	Tspi_316975818	Dpul_59164	Skow_01749m	Cint_004395	Avag_00889001	Skow_20030m	Smim_81639_Wnt7_Achaearanea_tepidariorum_gi_45544553_dbj_BAD12587_0_0_604	Bflo_260797594	Bflo_260807659	Avag_15016001	Hrob_177374	Smar_015633	Smar_013488	Hmic_0808600	Sjap_0048240	Csav_017458	Emul_06039	Adig_23655	Nvec_40347_	Smar_002920	Egra_05742	Csav_006499	Csav_006500	Adig_01147	Xtro_042046	Sman_196930_Protein_Wnt_Source_UniProtKB_TrEMBL_Acc_G4V7T6	Gsal_12199_wnt11_protein	Hmag_202134	Adig_06399	Csav_017461	Csav_006501	Tcas_270008213	Xtro_057515	Mmar_MMa52170	Cele_001188_egl_20_Protein_EGL_20_egl_20_mRNA_complete_cds_Source_RefSeq_mRNA_Acc_NM_069353	Isca_ISCW019946-PA	Adig_08272	Csav_017460	Hmag_214128	Dpul_290640	Skow_20313m	Skow_20306m	Cgig_25779_Protein_Wnt_Source_UniProtKB_TrEMBL_Acc_K1QT46	Dpul_290648	Ctel_216606	Drer_014796_wingless_type_MMTV_integration_site_family_member_11_related_Source_ZFIN_Acc_ZDB_GENE_980526_249_wnt11r	Mmar_MMa16972	Spur_013570_Wnt6_Protein_Wnt_6_Source_UniProtKB_Swiss_Prot_Acc_P28097	Cgig_08096_Protein_Wnt_Source_UniProtKB_TrEMBL_Acc_K1PLG2	Skow_14900m	Dpul_48100	Smim_34372_Wnt7_Achaearanea_tepidariorum_gi_45544557_dbj_BAD12589_7e_62_202	Hmag_222236	Cint_022071	Ctel_222661	Hmag_222235	Hrob_79030	Dmel_0010453_Wnt4_Wnt_oncogene_analog_4_Source_FlyBase_0010453	Nvec_5367_wnt	Smar_015773	Hsap_Ensmbl0143816_wingless_type_MMTV_integration_site_family_member_9A_Source_HGNC_Symbol_Acc_12778_WNT9A	Ggal_038363	Dpul_290647	Ggal_008662	Hrob_90604	Nvec_18827_wnt	Ggal_008661	Drer_063437_wingless_type_MMTV_integration_site_family_member_9A_Source_ZFIN_Acc_ZDB_GENE_060825_97_wnt9a	Mmar_MMa13725	Adig_02063	Znev_03613	Acar_00005094	Ctel_156046	Isca_ISCW004707-PA	Dmel_0004009_wg_wingless_Source_FlyBase_0004009	Bflo_260810014	Rcul_t31775	Drer_004256_wingless_type_MMTV_integration_site_family_member_11_Source_ZFIN_Acc_ZDB_GENE_990603_12_wnt11	Ggal_001229	Hrob_191555	Bflo_260832090	Cgig_17079_Protein_Wnt_Source_UniProtKB_TrEMBL_Acc_K1QHF2	Ggal_015240	Mmar_MMa47532	Drer_055554_wingless_type_MMTV_integration_site_family_member_1_Source_ZFIN_Acc_ZDB_GENE_980526_526_wnt1	Spur_011130_Wnt16_Protein_Wnt_Source_UniProtKB_TrEMBL_Acc_H3IAP6	Skow_26541m	Csav_017019	Nvec_38182_wnt	Bflo_260829847	Drer_006911_wingless_type_MMTV_integration_site_family_member_8b_Source_ZFIN_Acc_ZDB_GENE_990415_279_wnt8b	Avag_54560001	Bsch_g39640	Avag_24688001	Lgig_109316	Smim_31363_putative_secreted_signaling_factor_WNT1_Daphnia_pulex_gi_321475423_gb_EFX86386_7e_79_251	Adig_23656	Xtro_008323	Drer_094973_wingless_type_MMTV_integration_site_family_member_16_Source_ZFIN_Acc_ZDB_GENE_040426_2330_wnt16	Spur_011756_Wnt1_Protein_Wnt_1_Source_UniProtKB_Swiss_Prot_Acc_P28094	Cgig_17080_Protein_Wnt_Source_UniProtKB_TrEMBL_Acc_K1QQ44	Znev_03739	Cint_023949	Nvec_22258_	Dpul_347557	Avag_46381001	Hsap_Ensmbl0125084_wingless_type_MMTV_integration_site_family_member_1_Source_HGNC_Symbol_Acc_12774_WNT1	Mmar_MMa40873	Acar_00008042	Lgig_180028	Acar_00012525	Mmar_MMa17290	Spur_004924_Wnt10_Protein_Wnt_Source_UniProtKB_TrEMBL_Acc_H3HTB1	Lgig_170942	Cint_004425	Cint_004428	Cint_022073	Aque_228569	Csav_014855	Skow_17083m	Hsap_Ensmbl0158955_wingless_type_MMTV_integration_site_family_member_9B_Source_HGNC_Symbol_Acc_12779_WNT9B	Sman_167140_Protein_Wnt_Source_UniProtKB_TrEMBL_Acc_G4LYT3	Cint_022072	Adig_13606	Avag_26561001	Mmar_MMa17732	Hsap_Ensmbl0061492_wingless_type_MMTV_integration_site_family_member_8A_Source_HGNC_Symbol_Acc_12788_WNT8A	Skow_20307m	Cgig_10854_Protein_Wnt_Source_UniProtKB_TrEMBL_Acc_K1PQX7	Cgig_08245_Protein_Wnt_Source_UniProtKB_TrEMBL_Acc_K1PT29	Smar_001022	Acar_00014112	Ggal_039339	Csav_001018	Isca_ISCW016648-PA	Csav_001019	Tcas_270008212	Csav_001017	Ggal_018507	Ggal_037444	Gsal_9924_wingless_type_mmtv_integration_site_member_4	Tcas_270008173	Ggal_039341	Acar_00010696	Avag_31290001	Drer_037889_wingless_type_MMTV_integration_site_family_member_9B_Source_ZFIN_Acc_ZDB_GENE_080201_1_wnt9b	Bflo_260807661	Ggal_009196	Dpul_290646	Cint_013998	Spur_024946_WntA_Protein_Wnt_2_Source_UniProtKB_Swiss_Prot_Acc_P28095	Xtro_021634	Ggal_037443	Tspi_316971651	Hsap_Ensmbl0075290_wingless_type_MMTV_integration_site_family_member_8B_Source_HGNC_Symbol_Acc_12789_WNT8B	Cint_013996	Ctel_110406	Bflo_260807657	Avag_25946001	Smim_32134_AmphiWnt4_putative_Ixodes_scapularis_gi_241999090_ref_XP_002434188_5e_21_92_8	Ggal_001641	Xtro_053856	Acar_00016713	Ggal_040060	Egra_07957	Csav_014854	Ggal_001613	Dpul_290641	Hrob_182758	Xtro_049175	Adig_13774	Sman_156540_Protein_Wnt_Source_UniProtKB_TrEMBL_Acc_G4M0Z1	Avag_07197001	Smar_012534	Ggal_038258	Ctel_182518	Ggal_014602	Adig_17615	Xtro_031203	Hsap_Ensmbl0002745_wingless_type_MMTV_integration_site_family_member_16_Source_HGNC_Symbol_Acc_16267_WNT16	Acar_00006834	Odio_011688001	Acar_00016443	Ggal_030778	Mmar_MMa40874	Hmag_232176	Emul_08306	Dmel_0010194_Wnt5_Wnt_oncogene_analog_5_Source_FlyBase_0010194	Ggal_009803	Cgig_17078_Protein_Wnt_Source_UniProtKB_TrEMBL_Acc_K1Q987	Odio_003722001	Lgig_136505	Ggal_031782	Emul_10520	Emul_10149	Hrob_89495	Egra_03406	Drer_078507_wingless_type_MMTV_integration_site_family_member_8a_Source_ZFIN_Acc_ZDB_GENE_980526_332_wnt8a	OcarG_718	Adig_13607	Mley_ML07528a	Drer_052910_wingless_type_MMTV_integration_site_family_member_8a_Source_ZFIN_Acc_ZDB_GENE_980526_332_wnt8a	Cint_020175	Bsch_g27946	Isca_ISCW020393-PA	Smim_31362_putative_secreted_signaling_factor_WNT1_Daphnia_pulex_gi_321475423_gb_EFX86386_4e_72_231	Rcul_t11111	Ggal_026826	Nvec_531_wnt	Isca_ISCW022384-PA	Znev_03614	Pfuc_76_1_29065_t1	Xtro_054397	Pfuc_5965_1_31091_t1	Lgig_136550	Nvec_8923_wnt	Csav_008615	Tspi_316969953	Tcas_270008172	Xtro_030315	Smim_79536_wingless_type_MMTV_integration_site_family_member_4_Saccoglossus_kowalevskii_gi_283464139_gb_ADB22653_3e_68_219	Smim_29043_putative_secreted_signaling_factor_WNT6_Daphnia_pulex_gi_321475204_gb_EFX86167_3e_76_241	Drer_073935_wingless_type_MMTV_integration_site_family_member_6b_Source_ZFIN_Acc_ZDB_GENE_070912_513_wnt6b	Hsap_Ensmbl0115596_wingless_type_MMTV_integration_site_family_member_6_Source_HGNC_Symbol_Acc_12785_WNT6	Dmel_0031902_Wnt6_Wnt6_Source_FlyBase_0031902	Drer_038283_wingless_type_MMTV_integration_site_family_member_6a_Source_ZFIN_Acc_ZDB_GENE_111114_1_wnt6a	Bsch_g54946	Bsch_g59382	Csav_008011	Csav_008614	Csav_008008	Csav_008010	Csav_008009	Csav_008613	Adig_02062	Rcul_t46436	Bflo_260807423	Bsch_g53672	Tspi_316978576	Acar_00012452	Drer_040925_wingless_type_MMTV_integration_site_family_member_10b_Source_ZFIN_Acc_ZDB_GENE_980526_524_wnt10b	Ctel_110385	Drer_017155_wingless_type_MMTV_integration_site_family_member_10a_Source_ZFIN_Acc_ZDB_GENE_990415_278_wnt10a	Xtro_059095	Ggal_037445	Ggal_018503	Ggal_037447	Bsch_g46011	Ggal_037446	Cgig_28940_Protein_Wnt_Source_UniProtKB_TrEMBL_Acc_K1QWF4	Hrob_116413	Xtro_051242	Nvec_42523_	Ggal_008650	Ggal_036516	Hrob_63913	Hrob_83478	Nvec_25278_wnt	Hmag_213057	Smar_001019	Xtro_024421	Hmag_229710	Xtro_060441	Acar_00008056	Hmag_230602	Hmag_226815	Ggal_038455	Hmag_226814	Hmag_230603	Nvec_4360_	Ggal_037441	Pbac_3469705	Nvec_15165_wnt	Csav_006700	Smim_32130_3_PREDICTED_protein_Wnt_4_isoform_Macaca_mulatta_gi_297282439_ref_XP_002802264_6e_40_146	Dpul_290643	Csav_001021	Pfuc_189_1_36368_t1	Csav_006703	Spur_011755_Wnt9_Protein_Wnt_Source_UniProtKB_TrEMBL_Acc_H3ICG0	Csav_001020	Smim_78809_AF361014_secreted_glycoprotein_Wnt5_Branchiostoma_floridae_gi_17225910_gb_AAL37556_AF361014_2e_30_119	Ctel_90169	Hrob_85228	Bsch_g34723	Nvec_5369_wnt	Isca_ISCW005053-PA	Pfuc_39331_1_62990_t1	Csav_017021	Csav_017020	Hrob_90849	Bsch_g65512	Adig_13773	Csav_006702	Spur_020371_Wnt8_Protein_Wnt_Source_UniProtKB_TrEMBL_Acc_Q6RFL8	Bmal_170572309	Rcul_t21516	Aque_226082	Gsal_6344_proto_oncogene_wnt_1	Mley_ML01051a	Rcul_t21515	Cint_024011	Cint_012046	Csav_006701	Cint_024010	Emul_06275	Tcas_270015290	Nvec_46626_wnt	Ggal_039338	Tadh_30370	Hmic_0328000	Isca_ISCW019945-PA	Egra_01255	Nvec_14585_wnt	Odio_004676001	Cele_003029_lin_44_Protein_LIN_44_isoform_a_lin_44_mRNA_complete_cds_Source_RefSeq_mRNA_Acc_NM_001025910	Dmel_0031903_Wnt10_Wnt10_Source_FlyBase_0031903	Pbac_3467531	Cint_008212	Hmag_212466	Hrob_115347	Rcul_t15285	Isca_ISCW004123-PA	Mley_ML06021a	Ggal_030669	Bsch_g30622	Hrob_85162	Smar_002921	Tadh_52489	Aque_217128	Odio_013757001	Egra_05589	Znev_03611	Bmal_170577295	Nvec_45129_wnt	Pbac_3462483	Odio_013856001	Smim_34365_Wnt7_Achaearanea_tepidariorum_gi_45544557_dbj_BAD12589_5e_41_147	Sjap_0003340	Odio_008816001	Csav_001022	OcarG_9884	Gsal_2911_protein_wnt_6	Hmic_0022800	Hmag_217095	Nvec_51487_wnt	Smim_18889_wingless_type_MMTV_integration_site_family_member_8b_precursor_Ochetobius_elongatus_gi_326454586_gb_ADZ74228_9e_16_73_9	Odio_009921001	Gsal_12201_wnt_4_protein	Gsal_5208_protein_wnt	Sjap_0011210	Bsch_g46409	Dmel_0038134_wntD_wnt_inhibitor_of_Dorsal_Source_FlyBase_0038134	Tadh_8072	Rcul_t13888	Sjap_0087450	Nvec_20038_wnt	Hrob_116548	Cint_019515	Smar_004315	Bsch_g68351	Smim_31361_PREDICTED_LOW_QUALITY_PROTEIN_protein_Wnt_6_like_Anolis_carolinensis_gi_327290475_ref_XP_003229948_1e_21_93_2	Pfuc_11928_1_60961_t1	Bsch_g59381	Sman_152900_Protein_Wnt_Source_UniProtKB_TrEMBL_Acc_G4VMX0	Nvec_10627_	Sjap_0058350	Rcul_t13885	Isca_ISCW024201-PA	Smar_014558	Bsch_g45565	Bflo_260807419	Bsch_g47754	Odio_004382001	Bsch_g65511	Hsap_Ensmbl0169884_wingless_type_MMTV_integration_site_family_member_10B_Source_HGNC_Symbol_Acc_12775_WNT10B	Bsch_g69226	Rcul_t21517	OcarG_6677	Rcul_t13886	Bmal_170581893	Pfuc_48418_1_70635_t1	Gsal_8098_wingless_type_mmtv_integration_site_family_member_2_precursor	Pbac_3478750	Xtro_016382	Gsal_13977_protein_wnt_11	Sjap_0315670	Nvec_19316_	Pfuc_16143_1_54282_t1	Pfuc_9858_1_38969_t1	Rcul_t30708	Sjap_0058360	Sjap_0134220	Tadh_60019
HG_1495	Bsch_g35914	Bsch_g70981	Csav_004997	Tadh_37155	Drer_090912_Niemann_Pick_disease_type_C2_Source_ZFIN_Acc_ZDB_GENE_021206_13_npc2	Bflo_260830449	Acar_00016203	Adig_08570	Drer_096979_Niemann_Pick_disease_type_C2_Source_HGNC_Symbol_Acc_14537_NPC2_2_of_2	Ggal_016622	Ggal_036971	Xtro_029122	Tcas_270006449	Znev_00122	Skow_21960m	Cint_006469	Csav_005013	Bflo_260831538	Mley_ML218837a	Cint_027426	Dpul_209126	Lgig_79115	Hsap_Ensmbl0119655_Niemann_Pick_disease_type_C2_Source_HGNC_Symbol_Acc_14537_NPC2	Nvec_14698_E1_DerP2_DerF2	Cint_021760	Adig_14987	Skow_44229m	Lgig_150026	Isca_ISCW016201-PA	Pfuc_11013_1_24829_t1	Ctel_94276	Gsal_10176_epididymal_secretory_protein_e1_precursor	Smim_75277_epididymal_secretory_protein_E1_precursor_Mus_musculus_gi_12963667_ref_NP_075898_5e_34_125	Dmel_0031381_Npc2a_Niemann_Pick_type_C_2a_Source_FlyBase_0031381	Smim_61659_Epididymal_secretory_protein_E1_precursor_Osmerus_mordax_gi_225706410_gb_ACO09051_4e_42_147	Hmag_230781	Cgig_10549_Epididymal_secretory_protein_E1_Source_UniProtKB_TrEMBL_Acc_K1PR09	Adig_08569	Hmag_230782	Smim_75265_epididymal_secretory_protein_E1_precursor_Xenopus_Silurana_tropicalis_gi_56118616_ref_NP_001007988_1e_30_117	Hmag_230771	Bflo_260830451	Smim_75270_epididymal_secretory_protein_E1_precursor_Xenopus_Silurana_tropicalis_gi_56118616_ref_NP_001007988_1e_32_122	Sman_194840_Niemann_pick_c2_NPC2_Source_UniProtKB_TrEMBL_Acc_G4VTW3	Smar_012904	Sjap_0215260	Avag_27801001	Cgig_10547_Epididymal_secretory_protein_E1_Source_UniProtKB_TrEMBL_Acc_K1PBJ3	Smar_010166	Smim_61564_PREDICTED_similar_to_ecdysteroid_regulated_16_kDa_Tribolium_castaneum_gi_91081217_ref_XP_975622_9e_30_115	Isca_ISCW005419-PA	Lgig_226175	Hrob_84805	Smar_010815	Smim_7392_PREDICTED_epididymal_secretory_protein_E1_like_Anolis_carolinensis_gi_327259210_ref_XP_003214431_4e_20_90_1	Cgig_10548_Epididymal_secretory_protein_E1_Source_UniProtKB_TrEMBL_Acc_K1PIX1	Mmar_MMa33358	Spur_000596_Spur_000596	Isca_ISCW016622-PA	Tspi_316978158	Lgig_100112	Nvec_5273_	Skow_40839m	Tcas_270011130	Smim_75283_PREDICTED_similar_to_Epididymal_secretory_protein_E1_precursor_Niemann_Pick_disease_type_C2_protein_hE1_Ciona_intestinalis_gi_198419836_ref_XP_002127695_2e_21_92_8	Hmag_230778	Rcul_t33787	Gsal_1102_epididymal_secretory_protein_e1_precursor_niemann_pick_type_c2_protein_homolog	Pfuc_16573_1_25535_t1	Pfuc_56236_1_12859_t1	Avag_13684001	Isca_ISCW006079-PA	Ctel_39525	Znev_11388	Tcas_270006450	Avag_41477001	Bmal_170587607	Avag_09611001	Emul_05534	Egra_04201	Adig_10342	Odio_003468001	OcarG_9340	Adig_06781	Mley_ML16904a	Dpul_230477	Isca_ISCW008884-PA	Dpul_308147	Dpul_308430	Smim_61563_PREDICTED_epididymal_secretory_protein_E1_like_Oryctolagus_cuniculus_gi_291406769_ref_XP_002719628_1e_26_107	Dpul_222083	Isca_ISCW006111-PA	Dmel_0038198_Npc2b_Niemann_Pick_type_C_2b_Source_FlyBase_0038198	Tcas_270008209	Dmel_0037783_Npc2c_Niemann_Pick_type_C_2c_Source_FlyBase_0037783	Znev_11389	Smar_010816	Smim_20659_AGAP002857_PA_Anopheles_gambiae_str_PEST_gi_118782104_ref_XP_312060_3_2e_09_61_2	Adig_23434	Dpul_221856	Tcas_270008208	Tcas_270011131	Znev_11387	Dmel_0037782_Npc2d_Niemann_Pick_type_C_2d_Source_FlyBase_0037782	Isca_ISCW004608-PA	Cele_006452_heh_1_Protein_HEH_1_heh_1_mRNA_complete_cds_Source_RefSeq_mRNA_Acc_NM_065270	Avag_58429001	Dmel_0039154_Npc2f_Niemann_Pick_type_C_2f_Source_FlyBase_0039154	Tcas_270008207	Dmel_0051410_Npc2e_Niemann_Pick_type_C_2e_Source_FlyBase_0051410	Sjap_0317700	Mmar_MMa46028	Mmar_MMa46030	Rcul_t47911	Rcul_t02136	Odio_010367001	Rcul_t16605	Smim_73199_salivary_lipid_interacting_protein_putative_Ixodes_scapularis_gi_241829811_ref_XP_002414779_5e_10_62_4	Isca_ISCW023551-PA	Isca_ISCW010555-PA	Pfuc_26447_1_69779_t1	Mley_ML11221a
HG_533	Pfuc_4680_1_30766_t1	Pfuc_8196_1_09710_t1	Nvec_37730_DUF1151	Cgig_01063	Skow_16922m	Drer_090107_Uncharacterized_protein_Source_UniProtKB_TrEMBL_Acc_E7FF82_CR974475_2	Lgig_153956	Skow_27432m	Skow_00503m	Skow_00510m	Skow_26032m	Skow_37064m	Skow_30306m	Skow_44757m	Skow_20786m	Skow_44459m	Skow_07865m	Skow_25312m	Skow_18464m	Skow_04060m	Ctel_203843	Smar_012885	Spur_021300_Hypp_2544	Skow_17961m	Pfuc_4089_1_01621_t1	Skow_05379m	Skow_26960m	Spur_007144_Hypp_1701	Pfuc_68249_1_63697_t1	Skow_17254m	Cgig_23408	Ctel_201483	Cgig_04082	Pfuc_117581_1_06431_t1	Tcas_270017252	Skow_17565m	Cgig_06643	Skow_05313m	Skow_28086m	Cgig_26754	Pfuc_3241_1_51945_t1	Adig_10449	Nvec_39330_	Smar_006613	Nvec_5356_	Cgig_22660	Drer_086564_Uncharacterized_protein_Source_UniProtKB_TrEMBL_Acc_E7FC43_AL935184_1	Nvec_4819_	Nvec_57763_	Nvec_58357	Nvec_55250_	Skow_42366m	Adig_21692	Skow_21830m	Skow_31755m	Adig_17310	Nvec_16433_DUF1332	Nvec_8888_Fer4	Skow_05976m	Skow_05293m	Skow_29196m	Skow_00286m	Pfuc_10239_1_17596_t1	Skow_38001m	Tcas_270011262	Adig_15730	Adig_04976	Skow_27662m	Aque_206005	Nvec_48339_BAG	Cgig_19887	Nvec_56421_rve	Pfuc_5772_1_23886_t1	Adig_15741	Aque_210607	Nvec_4037_rve	Aque_214018	Nvec_18869_	Skow_41087m	Skow_02129m	Pfuc_1437_1_15494_t1	Pfuc_25538_1_55076_t1	Hmag_203853	Skow_35369m	Spur_015858_Hypp_2235	Adig_18635	Skow_31126m	Pfuc_268738_1_07027_t1	Skow_43746m	Nvec_31340_DUF935	Skow_30781m	Nvec_57593_	Nvec_4458_	Nvec_24878_JTB	Nvec_51727_RasGEF_N	Skow_36319m	Aque_229022	Nvec_40380_	Aque_213997	Skow_25935m	Adig_04048	Skow_33917m	Nvec_53828_	Aque_225316	Nvec_19723_	Pfuc_243554_1_14299_t1	Skow_03522m	Skow_39920m	Adig_18349	Skow_10480m	Aque_223532	Adig_13546	Pfuc_12828_1_32261_t1	Nvec_35793_rve	Nvec_46163_	Adig_10637	Nvec_48655_BAG	Nvec_19682_	Nvec_42177_UBA	Nvec_1036_	Nvec_26540_UBA	Pfuc_128140_1_57142_t1	Hmag_228991	Nvec_4210_JTB	Nvec_3305_	Aque_209165	Skow_28105m	Aque_210110	Cgig_12870	Pfuc_11539_1_03098_t1	Nvec_25636_UBA	Nvec_50915_	Skow_26739m	Nvec_9250_BAG	Aque_224010	Smar_012886	Skow_44214m	Smar_001664	Lgig_175038	Smar_006414	Aque_206906	Aque_220777	Aque_220140	Aque_225961	Ctel_192889	Cgig_21814	Aque_226268	Skow_25663m	Aque_219176	Tadh_62526	Pfuc_4807_1_16524_t1	Hmag_216171	Cgig_12546	Nvec_31050_	Aque_201405	Pfuc_11915_1_24956_t1	Ctel_192765	Ctel_207614	Aque_218007	Nvec_10696_	Smar_005710	Lgig_163218	Adig_04461	Nvec_42366_	Lgig_171423	Adig_01416	Lgig_155002	Adig_23562	Lgig_161986	Nvec_29519_	Skow_40995m	Skow_41542m	Adig_04592	Pbac_3474081	Adig_03392	Nvec_29475_	Adig_21705	Nvec_48588_NodS	Aque_217144	Skow_38479m	Aque_220518	Pbac_3469071	Lgig_161985	Skow_38572m	Skow_22963m	Nvec_54705_	Nvec_29216_	Nvec_13229_	Nvec_22090_	Smar_003824	Nvec_55254_	Skow_25665m
HG_27566	Pbac_3474141	Ctel_136460	Nvec_31201_	Ctel_137858	Lgig_84703
HG_25870	Mley_ML149634a	Isca_ISCW023583-PA	Cint_017739	Dpul_329187	Pbac_3465650
HG_30572	Pbac_3468525	Nvec_28790_	Nvec_44814_	Skow_08450m
HG_8486	Cint_025521	Skow_44227m	Hsap_Ensmbl0185127_chromosome_6_open_reading_frame_120_Source_HGNC_Symbol_Acc_21247_C6orf120	Xtro_053781	Adig_20014	Bflo_260836839	Ggal_018229	Hrob_191003	Acar_00005503	Ctel_182983	Spur_012551_Spur_012551	Smar_015626	Nvec_32118_PPC	Drer_017337_chromosome_6_open_reading_frame_120_Source_HGNC_Symbol_Acc_21247_C11H6orf120	Tadh_57296	Znev_07613	Lgig_129614	Isca_ISCW006940-PA	Tcas_270008514	Rcul_t37813	Avag_08381001	OcarG_7015	Mley_ML10371a	Aque_230049
HG_11707	Cgig_14332_Kielin_chordin_like_protein_Source_UniProtKB_TrEMBL_Acc_K1PPB8	Cgig_14333_Kielin_chordin_like_protein_Source_UniProtKB_TrEMBL_Acc_K1PW73	Cgig_28414_Kielin_chordin_like_protein_Source_UniProtKB_TrEMBL_Acc_K1R7L7	Cgig_14334_Kielin_chordin_like_protein_Source_UniProtKB_TrEMBL_Acc_K1Q3L1	Cgig_16128_Kielin_chordin_like_protein_Source_UniProtKB_TrEMBL_Acc_K1QVD1	Pfuc_22129_1_47503_t1	Cgig_28415_SAM_domain_and_HD_domain_containing_protein_1_Source_UniProtKB_TrEMBL_Acc_K1RRU6	Cgig_14335	Lgig_161256	Pbac_3472991	Pbac_3474047	Skow_18589m	Lgig_238070	Ctel_226604
HG_4402	Bsch_g63895	Bsch_g63963	Cint_002914	Bsch_g64056	Bsch_g64055	Cgig_21300_Glutamine_rich_protein_2_Source_UniProtKB_TrEMBL_Acc_K1S2J7	Spur_012788_Qrich2L	Adig_01443	Skow_09422m	Acar_00008044	Lgig_168234	Csav_009799	Bflo_260801070	Ctel_227426	Hsap_Ensmbl0129646_glutamine_rich_2_Source_HGNC_Symbol_Acc_25326_QRICH2	Nvec_12148_DUF827	Mley_ML035920a	Avag_10423001	Pbac_3466555	Csav_009801	Nvec_45877_Borrelia_orfA	Avag_22804001	Adig_21964	Aque_218382	Hmag_217649	Sjap_0300230	Sman_144020	Tcas_270011350	Avag_04385001	Nvec_8173_GreA_GreB_N	Pfuc_42349_1_41251_t1	Odio_009875001	Nvec_26376_	Csav_009794	Hsap_Ensmbl0205832_chromosome_16_open_reading_frame_96_Source_HGNC_Symbol_Acc_40031_C16orf96	Nvec_17534_Merozoite_SPAM	OcarG_8241	Spur_008961_Hypp_1817	Avag_11041001	Hmag_222340	Pfuc_1478_1_37030_t1	Tadh_63613	Bsch_g64057	Avag_04386001	Pfuc_19778_1_69295_t1	Adig_05011	Pfuc_43352_1_48522_t1	Adig_04224	Dmel_0031347_CG10869	Hmag_222631	Avag_22806001	Acar_00018248	Ggal_003083	Pbac_3465800	Pbac_3477865	Pbac_3477795	Nvec_31333_DM	Nvec_49850_	Smar_005549
HG_12385	Nvec_28009_Zfx_Zfy_act	Lgig_143092	Skow_20956m	Nvec_25121_Hc1	Lgig_158531	Nvec_25250_	Nvec_49603_	Hmag_233568	Mmar_MMa38840	Mley_ML279827a	Mmar_MMa04331	Pfuc_18551_1_32930_t1	Nvec_25251_
HG_13096	Cele_009549_F38H4_5_Protein_F38H4_5_F38H4_16_mRNA_complete_cds_Source_RefSeq_mRNA_Acc_NM_069844	Cele_020672_T22B7_3_Protein_T22B7_3_T22B7_3_mRNA_complete_cds_Source_RefSeq_mRNA_Acc_NM_076551	Rcul_t37372	Tspi_316975272	Tspi_316968581	Rcul_t27600	Cele_014244_ZK1307_1_Protein_ZK1307_1_isoform_a_Source_RefSeq_mRNA_Acc_NM_001027338	Avag_65028001	Pbac_3468072	Mley_ML032326a	Mley_ML032324a	Rcul_t27599
HG_42444	Avag_52081001	Mley_ML053610a	Avag_12002001
HG_2370	Sman_154790_Putative_homeobox_protein_Source_UniProtKB_TrEMBL_Acc_G4V9N2	Lgig_103236	Skow_04964m	Pfuc_7377_1_31375_t1	Cgig_04331_DC_STAMP_domain_containing_protein_2_Source_UniProtKB_TrEMBL_Acc_K1PQT1	Spur_026909_Dcst2_2	Tcas_270009493	Ctel_184892	Lgig_184492	Znev_07191	Cgig_27105_DC_STAMP_domain_containing_protein_2_Source_UniProtKB_TrEMBL_Acc_K1QJI1	Pfuc_1692_1_37088_t1	Hsap_Ensmbl0163354_DC_STAMP_domain_containing_2_Source_HGNC_Symbol_Acc_26562_DCST2	Drer_088693_DC_STAMP_domain_containing_2_Source_ZFIN_Acc_ZDB_GENE_070809_6_dcst2	Xtro_007219	Lgig_234123	Pfuc_4955_1_67100_t1	Ctel_146494	Pfuc_4955_1_67103_t1	Sjap_0049050	Spur_015352_Dcst2	Pfuc_4955_1_67102_t2	Hsap_Ensmbl0163357_DC_STAMP_domain_containing_1_Source_HGNC_Symbol_Acc_26539_DCST1	Pfuc_20278_1_47373_t1	Pfuc_4955_1_67102_t1	Pfuc_4955_1_67098_t1	Pfuc_20641_1_62020_t1	Spur_005390_Dcst2_3	Pfuc_4955_1_67101_t1	Lgig_155733	Egra_06188	Pfuc_4955_1_67098_t2	Bflo_260783639	Hmic_0157400	Emul_01843	Odio_014746001	Xtro_061152	Xtro_012026	Tspi_316972760	Znev_06137	Cgig_14256_DC_STAMP_domain_containing_protein_2_Source_UniProtKB_TrEMBL_Acc_K1PQW1	Drer_056077_DC_STAMP_domain_containing_1_Source_ZFIN_Acc_ZDB_GENE_070809_5_dcst1	Spur_015353_Dcst2_1	Hrob_176991	Isca_ISCW011721-PA	Dmel_0035099_CG6845	Dmel_0052320_CG32320	Tcas_270014075	Dmel_0086916_snky_sneaky_Source_FlyBase_0086916	Bsch_g36216	Cele_007117_spe_42_Protein_SPE_42_spe_42_mRNA_complete_cds_Source_RefSeq_mRNA_Acc_NM_182413	Bmal_170593475	Rcul_t05665	Ctel_185731	Cgig_07724_DC_STAMP_domain_containing_protein_1_Source_UniProtKB_TrEMBL_Acc_K1QR89	Dpul_312895	Xtro_026552	Acar_00010639	Cele_019667_K12B6_2_Protein_K12B6_2_K12B6_2_mRNA_complete_cds_Source_RefSeq_mRNA_Acc_NM_072205	Tspi_316976355	Xtro_057388	Xtro_063517	Skow_29583m	Bflo_260792525	Acar_00019220	Dpul_110891	Dpul_107322	Acar_00015716	Hrob_160127	Mley_ML218925a	Pbac_3466865	Pfuc_39167_1_62979_t1	Tspi_316955116	Rcul_t26491	Hrob_176988	Hrob_175341	Mley_ML223517a	Pfuc_119838_1_42567_t1	Bflo_260783637	Pfuc_120551_1_57100_t1	Pbac_3463353	Mmar_MMa43800	Sman_154800	Gsal_10062_homeobox_protein	Sjap_0097760	Gsal_2775_homeobox_protein	Odio_001464001	Mmar_MMa15280	Rcul_t29035	Sjap_0216940	Tspi_316968449
HG_25788	Bsch_g57036	Bsch_g13748	Bsch_g51084	Bsch_g61363	Mley_ML27982a
HG_5739	Adig_06713	Smar_013233	Bsch_g69964	Cint_012668	Csav_014609	Isca_ISCW015974-PA	Skow_27673m	Bflo_260794080	Bflo_260794076	Smar_011618	Bflo_260794078	Bflo_260808387	Spur_007699_Spur_007699	Skow_39815m	Skow_29210m	Pfuc_13066_1_61147_t1	Skow_27650m	Drer_006040_cytochrome_P450_family_20_subfamily_A_polypeptide_1_Source_ZFIN_Acc_ZDB_GENE_040426_2646_cyp20a1	Skow_27677m	Skow_39470m	Skow_39461m	Ggal_014191	Acar_00004521	Hsap_Ensmbl0119004_cytochrome_P450_family_20_subfamily_A_polypeptide_1_Source_HGNC_Symbol_Acc_20576_CYP20A1	Xtro_008988	Skow_39814m	Pfuc_8608_1_67900_t1	Skow_39473m	Ctel_145552	Avag_18845001	Avag_17184001	Skow_46013m	Lgig_133362	OcarG_150	Cgig_16000_Cytochrome_P450_20A1_Source_UniProtKB_TrEMBL_Acc_K1QQY1	Pfuc_17426_1_47095_t1	Isca_ISCW015973-PA	Cgig_02757_Cytochrome_P450_20A1_Source_UniProtKB_TrEMBL_Acc_K1Q0B7	Csav_014610	Hrob_168041	Pbac_3472860	Hmag_233239	Mmar_MMa49860	Spur_024233_Spur_024233
HG_26563	Lgig_157955	Mley_ML046333a	Avag_29443001	Avag_56844001	Avag_02766001
HG_21714	Pbac_3461074	Hrob_87798	Nvec_7214_	Pbac_3461648	Pbac_3470476	Pbac_3479242
HG_15417	Lgig_86089	Skow_40562m	Mley_ML32224a	Skow_26104m	Skow_15693m	Skow_27309m	Skow_27319m	Skow_27316m	Skow_27310m	Skow_27322m
HG_7668	Bsch_g67342	Cint_020214	Ggal_025737	Hsap_Ensmbl0185019_U_box_domain_containing_5_Source_HGNC_Symbol_Acc_17777_UBOX5	Csav_018752	Lgig_188023	Spur_012922_Ubox5	Pfuc_16851_1_61648_t1	Skow_31825m	Xtro_057045	Tadh_58476	Drer_058563_U_box_domain_containing_5_Source_ZFIN_Acc_ZDB_GENE_110411_166_ubox5	Znev_08971	Ctel_186092	Hmag_211852	Dpul_314447	Adig_01707	Nvec_13095_	Dmel_0039767_CG2218	Cint_021916	Cgig_09822_RING_finger_protein_37_Source_UniProtKB_TrEMBL_Acc_K1Q7B0	Rcul_t06911	Avag_66444001	Pbac_3466020	Mley_ML128613a	Aque_227224	Adig_20072	Pbac_3475082
HG_6960	Nvec_56660_zf_C2H2	Nvec_39603_HATPase_c	Lgig_236313	Nvec_34239_FAD_binding_7	Nvec_20698_Keratin_B2	Csav_005413	Nvec_19955_AFP	Nvec_29012_Avirulence	Nvec_5689_Ribosomal_L34e	Nvec_4352_AFP	Nvec_9897_	Nvec_20228_DUF640	Nvec_41110_	Skow_20824m	Lgig_143430	Nvec_51817_Avirulence	Nvec_17294_Avirulence	Nvec_54480_Folate_rec	Nvec_50575_TSP_1	Nvec_31378_Herpes_UL55	Pbac_3465399	Nvec_58827_LTXXQ	Nvec_6804_	Nvec_19749_	Nvec_30194_ATE_N	Nvec_3589_	Nvec_18640_AFP	Nvec_5608_C1_3	Nvec_8604_	Nvec_23549_	Pbac_3474302	Nvec_34453_DUF1610
HG_5595	OcarG_7008	Adig_09353	Nvec_12443_WD40	Bsch_g11140	Bflo_260828799	Isca_ISCW008293-PA	Lgig_92511	Drer_005642_F_box_and_WD_40_domain_protein_5_Source_ZFIN_Acc_ZDB_GENE_040426_2571_fbxw5	Znev_07581	Dmel_0031773_Fbw5	Smar_012222	Lgig_126606	Ggal_014567	Ggal_014566	Pfuc_446_1_29259_t1	Xtro_008563	Rcul_t18043	Xtro_008562	Smim_46047_PREDICTED_f_box_WD_repeat_containing_protein_5_like_Bombus_terrestris_gi_340718611_ref_XP_003397758_0_0_689	Tcas_270008330	Spur_017040_Fbxw5	Cgig_24437_F_box_WD_repeat_containing_protein_5_Source_UniProtKB_TrEMBL_Acc_K1QV82	Ctel_220138	Dpul_197724	Hsap_Ensmbl0159069_F_box_and_WD_repeat_domain_containing_5_Source_HGNC_Symbol_Acc_13613_FBXW5	Acar_00007025	Lgig_152090	Bmal_170576530	Adig_09354	Mley_ML270540a	Pfuc_7651_1_31423_t1	Pfuc_1814_1_00859_t1	Adig_18992	Cgig_19399_F_box_WD_repeat_containing_protein_5_Source_UniProtKB_TrEMBL_Acc_K1R9H7	Pfuc_2916_1_23115_t1	Cgig_19400_F_box_WD_repeat_containing_protein_5_Source_UniProtKB_TrEMBL_Acc_K1RTC5	OcarG_8384	Cgig_13702_F_box_WD_repeat_containing_protein_5_Source_UniProtKB_TrEMBL_Acc_K1Q7U4	Cele_019436_K06A9_2_Protein_K06A9_2_K06A9_2_mRNA_complete_cds_Source_RefSeq_mRNA_Acc_NM_075890	Cgig_07686_F_box_WD_repeat_containing_protein_5_Source_UniProtKB_TrEMBL_Acc_K1Q278	Cgig_04632	Mley_ML085026a	Pbac_3464877	Pfuc_4040_1_66868_t1	Mmar_MMa35320
HG_5208	Ggal_018795	Aque_224946	Smim_62250_ankyrin_repeat_containing_protein_Ixodes_scapularis_gi_241681445_ref_XP_002411613_5e_107_350	Drer_003512_ankyrin_repeat_and_sterile_alpha_motif_domain_containing_1B_Source_ZFIN_Acc_ZDB_GENE_041210_349_anks1b	Dmel_0039075_CG4393	Acar_00001718	Ggal_004286	Tcas_270005360	Xtro_033079	Spur_025058_Odin_CajL	Znev_09271	Bmal_170589503	Smim_25035_PREDICTED_similar_to_CG4393_CG4393_PA_Tribolium_castaneum_gi_189236470_ref_XP_974604_4e_31_124	Bsch_g49822	Csav_017643	Acar_00012753	Drer_062396_ankyrin_repeat_and_sterile_alpha_motif_domain_containing_1Aa_Source_ZFIN_Acc_ZDB_GENE_090312_152_anks1aa	Mmar_MMa19530	Isca_ISCW021777-PA	Lgig_82148	Ctel_182619	Skow_35256m	Smim_25041_ankyrin_repeat_containing_protein_Ixodes_scapularis_gi_241681445_ref_XP_002411613_6e_89_278	Drer_078901_ankyrin_repeat_and_sterile_alpha_motif_domain_containing_1Ab_Source_ZFIN_Acc_ZDB_GENE_110107_1_anks1ab	Dpul_107593	Smar_006840	Mmar_MMa13678	Pfuc_4068_1_23484_t1	Mley_ML01792a	Cgig_27697_Ankyrin_repeat_and_sterile_alpha_motif_domain_containing_protein_1B_Source_UniProtKB_TrEMBL_Acc_K1QRW9	Hrob_188728	Hrob_181606	Pbac_3468571	Mmar_MMa13677	Pfuc_4068_1_23485_t1	Mmar_MMa51619	Pfuc_4068_1_23483_t1	Hmag_210727	Dpul_107594	Hmag_210726	Hsap_Ensmbl0185046_ankyrin_repeat_and_sterile_alpha_motif_domain_containing_1B_Source_HGNC_Symbol_Acc_24600_ANKS1B	Isca_ISCW021778-PA	Mmar_MMa13676	Smim_25060_PREDICTED_ankyrin_repeat_and_SAM_domain_containing_protein_1A_like_Apis_mellifera_gi_328785617_ref_XP_392417_4_6e_17_89_0	Spur_013424_Spur_013424	Odio_005978001
HG_13808	Pbac_3460455	Isca_ISCW016023-PA	Pbac_3479498	Isca_ISCW023834-PA	Pbac_3468782	Pbac_3462922	Mley_ML36931a	Pbac_3470855	Pbac_3477546	Pbac_3474357	Pbac_3473255
HG_4019	Cint_026453	Cint_001529	Csav_014471	Csav_005208	Csav_005209	Bsch_g67727	Bsch_g68697	Mley_ML09108a	Aque_210464	Aque_207107	Mley_ML046311a	Aque_210466	Mley_ML04471a	Mmar_MMa33538	Smim_20756_HCYC_EURCA_RecName_Full_Hemocyanin_C_chain_Short_HcC_gi_20138398_sp_Q9NFL6_3_HCYC_EURCA_0_0_953	Smar_009245	Mmar_MMa13066	Smim_80708_hemocyanin_subunit_G_Nephila_inaurata_madagascariensis_gi_28569692_emb_CAD68057_0_0_1127	Mmar_MMa54611	Dmel_0261363_CG42640	Mmar_MMa45521	Tcas_270009214	Tcas_270002742	Mmar_MMa43767	Smim_79435_hemocyanin_subunit_F_Nephila_inaurata_madagascariensis_gi_28569690_emb_CAD68056_0_0_1181	Mmar_MMa36925	Pbac_3463530	Smim_44892_hemocyanin_subunit_A_Nephila_inaurata_madagascariensis_gi_28569682_emb_CAD68052_0_0_1001	Mmar_MMa43766	Pbac_3463020	Smim_79428_hemocyanin_subunit_E_Nephila_inaurata_madagascariensis_gi_28569688_emb_CAD68055_0_0_1172	Smim_43079_hemocyanin_subunit_B_Nephila_inaurata_madagascariensis_gi_28569684_emb_CAD68053_0_0_1122	Znev_05598	Mley_ML04472a	Mmar_MMa54612	Dpul_326755	Znev_04925	Znev_18795	Aque_202282	Tcas_270009307	Dmel_0261362_proPO_A1_prophenol_oxidase_A1_Source_FlyBase_0261362	Cint_020841	Dmel_0033367_PO45	Smim_80602_hemocyanin_subunit_D_Nephila_inaurata_madagascariensis_gi_28569686_emb_CAD68054_0_0_647	Skow_14126m	Znev_18797	Znev_18796	Aque_210468	Mmar_MMa42630	Aque_207106	Tcas_270009192	Dmel_0002563_Lsp1beta_Larval_serum_protein_1_beta_Source_FlyBase_0002563	Tcas_270012696	Tcas_270012697	Tcas_270012699	Tcas_270012818	Dmel_0000639_Fbp1_Fat_body_protein_1_Source_FlyBase_0000639	Dmel_0002564_Lsp1gamma_Larval_serum_protein_1_gamma_Source_FlyBase_0002564	Dmel_0002562_Lsp1alpha_Larval_serum_protein_1_alpha_Source_FlyBase_0002562	Tcas_270012805	Dmel_0002565_Lsp2_Larval_serum_protein_2_Source_FlyBase_0002565	Tcas_270012698	Dmel_0036410_CG8100	Dmel_0036782_CG7320
HG_13124	Lgig_146266	Skow_24399m	Skow_23013m	Skow_08243m	Skow_08244m	Skow_08240m	Drer_054528_si_ch211_93e11_8_Source_ZFIN_Acc_ZDB_GENE_121214_283_si_ch211_93e11_8	Drer_088294_cAMP_responsive_element_binding_protein_like_2_Source_ZFIN_Acc_ZDB_GENE_040718_456_crebl2	Pfuc_14502_1_25312_t1	Hmag_209723	Pbac_3476110	Xtro_016744
HG_12380	Aque_203694	Aque_219350	OcarG_4190	Aque_203255	Mley_ML05091a	Mley_ML131112a
HG_281	Hmag_229134	Csav_014357	Cint_013106	Cint_003062	Csav_004455	Csav_004456	Xtro_012124	Hsap_Ensmbl0125845_bone_morphogenetic_protein_2_Source_HGNC_Symbol_Acc_1069_BMP2	Xtro_018837	Drer_041430_bone_morphogenetic_protein_2b_Source_ZFIN_Acc_ZDB_GENE_980526_474_bmp2b	Bflo_260803962	Drer_013409_bone_morphogenetic_protein_2a_Source_ZFIN_Acc_ZDB_GENE_980526_388_bmp2a	Ggal_036400	Ggal_020289	Spur_000669_Bmp2_4_Bone_morphogenetic_protein_BMP2_4_Source_UniProtKB_TrEMBL_Acc_Q9XYQ8	Spur_021497_Bmp2_4_1	Drer_019995_bone_morphogenetic_protein_4_Source_ZFIN_Acc_ZDB_GENE_980528_2059_bmp4	Pfuc_790_1_51081_t1	Acar_00017624	Mmar_MMa32248	Bsch_g31245	Bsch_g47032	Ggal_014334	Smar_002441	Smim_6149_decapentaplegic_Achaearanea_tepidariorum_gi_25137513_dbj_BAC24087_1e_151_441	Skow_38990m	Dmel_0000490_dpp_decapentaplegic_Source_FlyBase_0000490	Lgig_205842	Znev_01936	Smar_013002	Ctel_173895	Acar_00003024	Tcas_270006465	Dpul_347232	Acar_00004153	Adig_01025	Cgig_11133_Bone_morphogenetic_protein_2_Source_UniProtKB_TrEMBL_Acc_K1PQP9	Isca_ISCW023553-PA	Tadh_57057	Drer_063230_bone_morphogenetic_protein_7b_Source_ZFIN_Acc_ZDB_GENE_060929_328_bmp7b	Ggal_038171	Xtro_015399	Skow_38989m	Acar_00015879	Ggal_032896	Xtro_053087	Xtro_024604	Drer_004965_bone_morphogenetic_protein_5_Source_ZFIN_Acc_ZDB_GENE_040426_1413_bmp5	Ggal_012416	Hsap_Ensmbl0112175_bone_morphogenetic_protein_5_Source_HGNC_Symbol_Acc_1072_BMP5	Lgig_195882	Ggal_026226	Drer_018260_bone_morphogenetic_protein_7a_Source_ZFIN_Acc_ZDB_GENE_000208_25_bmp7a	Ggal_020833	Hsap_Ensmbl0153162_bone_morphogenetic_protein_6_Source_HGNC_Symbol_Acc_1073_BMP6	Acar_00002900	Acar_00016548	Skow_18880m	Xtro_035775	Bflo_260803964	Bflo_260785931	Nvec_35707_TGF_beta	Bflo_260788390	Adig_07696	Bflo_260788364	Dmel_0024234_gbb_glass_bottom_boat_Source_FlyBase_0024234	Spur_000668_Unvn_Univin_Source_UniProtKB_Swiss_Prot_Acc_P48970	Xtro_022343	Dpul_347233	Skow_33840m	Mmar_MMa07906	Hmag_229137	Cint_024911	Xtro_019176	Xtro_004454	Drer_025372_anti_dorsalizing_morphogenic_protein_Source_ZFIN_Acc_ZDB_GENE_011214_1_admp	Drer_002760_growth_differentiation_factor_5_Source_ZFIN_Acc_ZDB_GENE_990415_39_gdf5	Znev_01036	Isca_ISCW019587-PA	Cele_000936_dbl_1_Protein_DBL_1_dbl_1_mRNA_complete_cds_Source_RefSeq_mRNA_Acc_NM_072308	Hrob_107188	Cgig_18454_Bone_morphogenetic_protein_7_Source_UniProtKB_TrEMBL_Acc_K1RIZ3	Xtro_023908	Ctel_172350	Xtro_045896	Tcas_270008197	Csav_004554	Cint_007803	Bmal_170594257	Bflo_260816215	Drer_035677_bone_morphogenetic_protein_8a_Source_ZFIN_Acc_ZDB_GENE_030912_13_bmp8a	Ggal_000168	Acar_00010474	Bflo_261289521	Acar_00002834	Smar_009587	Ggal_002750	Acar_00005591	Hsap_Ensmbl0125965_growth_differentiation_factor_5_Source_HGNC_Symbol_Acc_4220_GDF5	Smar_013590	Mmar_MMa35152	Hsap_Ensmbl0183682_bone_morphogenetic_protein_8a_Source_HGNC_Symbol_Acc_21650_BMP8A	Hsap_Ensmbl0156466_growth_differentiation_factor_6_Source_HGNC_Symbol_Acc_4221_GDF6	Hrob_83599	Smim_27493_PREDICTED_protein_60A_like_Bombus_terrestris_gi_340709288_ref_XP_003393243_5e_96_303	Znev_04532	Skow_01077m	Spur_002662_Bmp5_6_7_8_1	Ggal_004992	Hrob_154960	Xtro_019537	Hsap_Ensmbl0163217_bone_morphogenetic_protein_10_Source_HGNC_Symbol_Acc_20869_BMP10	Smim_22937_anti_dorsalizing_morphogenic_protein_precursor_Danio_rerio_gi_40254678_ref_NP_571951_4e_96_302	Hsap_Ensmbl0116985_bone_morphogenetic_protein_8b_Source_HGNC_Symbol_Acc_1075_BMP8B	Odio_001216001	Tspi_316971344	Tcas_270008198	Drer_053479_growth_differentiation_factor_6a_Source_ZFIN_Acc_ZDB_GENE_980526_373_gdf6a	Ctel_35187	Ggal_010076	Isca_ISCW021631-PA	Cgig_15719_Bone_morphogenetic_protein_3_Source_UniProtKB_TrEMBL_Acc_K1R9I6	Pfuc_192_1_22046_t1	Bmal_170584575	Drer_037995_decapentaplegic_and_Vg_related_1_Source_ZFIN_Acc_ZDB_GENE_980526_389_dvr1	Xtro_046545	Cgig_07634_Bone_morphogenetic_protein_3_Source_UniProtKB_TrEMBL_Acc_K1PDY2	Ctel_184506	Rcul_t37445	Drer_061769_bone_morphogenetic_protein_10_Source_ZFIN_Acc_ZDB_GENE_060526_211_bmp10	Lgig_110168	Hsap_Ensmbl0143869_growth_differentiation_factor_7_Source_HGNC_Symbol_Acc_4222_GDF7	Acar_00009961	Drer_042784_growth_differentiation_factor_7_Source_ZFIN_Acc_ZDB_GENE_990714_1_gdf7	Smar_002696	Hmag_229136	Dmel_0005590_scw_screw_Source_FlyBase_0005590	Hsap_Ensmbl0152785_bone_morphogenetic_protein_3_Source_HGNC_Symbol_Acc_1070_BMP3	Drer_060526_bone_morphogenetic_protein_3_Source_ZFIN_Acc_ZDB_GENE_030131_7192_bmp3	Rcul_t10997	Znev_09136	Isca_ISCW019844-PA	Skow_00050m	Dpul_346933	Drer_045632_bone_morphogenetic_protein_10_Source_HGNC_Symbol_Acc_20869_BMP10_1_of_2	Skow_00051m	Ggal_017701	Dpul_346932	Ggal_039714	Drer_095378_growth_differentiation_factor_10a_Source_ZFIN_Acc_ZDB_GENE_090312_17_gdf10a	Pfuc_6051_1_16824_t1	Hrob_98091	Pfuc_43625_1_63151_t1	Csav_013315	Xtro_017967	Smar_008167	Cint_007812	Ggal_009611	Smim_82683_PREDICTED_similar_to_Bone_morphogenetic_protein_10_precursor_BMP_10_Tribolium_castaneum_gi_91088937_ref_XP_973577_8e_50_183	Smar_006434	Bflo_260832002	Bflo_260802674	Xtro_026153	Cint_007797	Drer_042197_Uncharacterized_protein_Source_UniProtKB_TrEMBL_Acc_F1QQN8_CABZ01016549_1	Ctel_184704	Adig_07728	Hsap_Ensmbl0101144_bone_morphogenetic_protein_7_Source_HGNC_Symbol_Acc_1074_BMP7	Hsap_Ensmbl0107623_growth_differentiation_factor_10_Source_HGNC_Symbol_Acc_4215_GDF10	Drer_073891_growth_differentiation_factor_10b_Source_ZFIN_Acc_ZDB_GENE_120316_1_gdf10b	Drer_059173_growth_differentiation_factor_2_Source_ZFIN_Acc_ZDB_GENE_100107_1_gdf2	Ggal_009606	Hsap_Ensmbl0184344_growth_differentiation_factor_3_Source_HGNC_Symbol_Acc_4218_GDF3	Bmal_170585896	Cele_006570_tig_2_Protein_TIG_2_tig_2_mRNA_complete_cds_Source_RefSeq_mRNA_Acc_NM_071870	Csav_008807	Cint_008362	Gsal_9615_bone_morphogenetic_protein	Tcas_270012804	Hsap_Ensmbl0263761_growth_differentiation_factor_2_Source_HGNC_Symbol_Acc_4217_GDF2	Znev_00704	Hrob_137522	Mmar_MMa42168	Tspi_316978265	Smim_49768_decapentaplegic_like_protein_Daphnia_pulex_gi_321463173_gb_EFX74191_3e_45_164	Drer_005510_growth_differentiation_factor_6b_Source_ZFIN_Acc_ZDB_GENE_980526_442_gdf6b	Csav_013314	Csav_013316	Ctel_110325	Xtro_026149	Sman_146790	Nvec_11339_TGF_beta	Odio_007253001	Dpul_225730	Skow_43271m	Hmag_233294	Mley_ML218835a	Adig_15796	Spur_007822_Bmp3b	Hsap_Ensmbl0130283_growth_differentiation_factor_1_Source_HGNC_Symbol_Acc_4214_GDF1	Bflo_260802238	Smim_64822_bone_morphogenetic_protein_3_3b_Branchiostoma_japonicum_gi_194718235_gb_ACF93445_5e_44_165	Xtro_003924	Emul_02756	Egra_03081	Skow_29955m	Ctel_38881	Hsap_Ensmbl0122641_inhibin_beta_A_Source_HGNC_Symbol_Acc_6066_INHBA	Acar_00017302	Pfuc_447_1_29262_t1	Xtro_051228	Drer_014309_southpaw_Source_ZFIN_Acc_ZDB_GENE_030219_1_spaw	Tcas_270015436	Drer_040299_nodal_related_2_Source_ZFIN_Acc_ZDB_GENE_990415_181_ndr2	OcarG_4345	Bflo_260809335	Xtro_019726	Drer_012671_inhibin_beta_Aa_Source_ZFIN_Acc_ZDB_GENE_000210_21_inhbaa	Csav_005281	Cgig_26937_Bone_morphogenetic_protein_7_Source_UniProtKB_TrEMBL_Acc_K1RY35	Lgig_111943	Hmic_0878900	Tadh_58663	Rcul_t12538	Aque_225072	Drer_037491_bone_morphogenetic_protein_15_Source_ZFIN_Acc_ZDB_GENE_030131_6115_bmp15	Xtro_048877	Dpul_305466	Mmar_MMa16604	Hsap_Ensmbl0139269_inhibin_beta_E_Source_HGNC_Symbol_Acc_24029_INHBE	Mmar_MMa09388	Spur_011064_Nodal_Nodal_Source_UniProtKB_TrEMBL_Acc_A0MT18	Smim_3128_myostatin_putative_Ixodes_scapularis_gi_241018331_ref_XP_002405764_3e_76_247	Bflo_260823758	Lgig_106360	Hsap_Ensmbl0156574_nodal_growth_differentiation_factor_Source_HGNC_Symbol_Acc_7865_NODAL	Csav_004884	Xtro_037932	Drer_069133_myostatin_b_Source_ZFIN_Acc_ZDB_GENE_990415_165_mstnb	Acar_00008215	Skow_21268m	Drer_057096_nodal_related_1_Source_ZFIN_Acc_ZDB_GENE_990415_256_ndr1	Xtro_037395	Xtro_036596	Ggal_020118	Mmar_MMa33919	Csav_004885	Acar_00005904	Ggal_039976	Drer_024759_inhibin_beta_Ab_Source_ZFIN_Acc_ZDB_GENE_050525_2_inhbab	Adig_10675	Skow_38440m	Cint_002425	Skow_38429m	Bflo_260781937	Skow_38428m	Mley_ML19322b	Bflo_260815422	Skow_38435m	Skow_23355m	Skow_38433m	Skow_23352m	Tcas_270009154	Pbac_3467031	Tcas_270009305	Ggal_039571	Acar_00019130	Csav_004887	Mmar_MMa08594	Cgig_26196_Growth_differentiation_factor_8_Source_UniProtKB_TrEMBL_Acc_K1Q066	Acar_00004110	Hsap_LRG_200_myostatin_Source_HGNC_Symbol_Acc_4223_LRG_200	Csav_004886	Sjap_0317500	Tspi_316975520	Bflo_260818073	Csav_002050	Avag_35517001	Lgig_82990	Drer_042947_myostatin_a_Source_ZFIN_Acc_ZDB_GENE_050208_735_mstna	Nvec_28665_TGF_beta	Avag_06860001	Smar_007428	Smar_000275	Cgig_26197_Growth_differentiation_factor_8_Source_UniProtKB_TrEMBL_Acc_K1Q7G2	Egra_03594	Xtro_021778	Rcul_t04959	Isca_ISCW005998-PA	Hsap_Ensmbl0130385_bone_morphogenetic_protein_15_Source_HGNC_Symbol_Acc_1068_BMP15	Ggal_007547	Smim_6802_anti_dorsalizing_morphogenic_protein_precursor_Danio_rerio_gi_40254678_ref_NP_571951_6e_55_194	Bflo_260815917	Bflo_260815913	Skow_03924m	Avag_01251001	Skow_23354m	Isca_ISCW020646-PA	Avag_49987001	Odio_001809001	Skow_30851m	Smim_76818_PREDICTED_growth_differentiation_factor_11_like_Xenopus_Silurana_tropicalis_gi_301610033_ref_XP_002934559_1e_102_320	Rcul_t28435	Smar_011840	Znev_09337	Dpul_130202	Ggal_005075	Hsap_Ensmbl0175189_inhibin_beta_C_Source_HGNC_Symbol_Acc_6068_INHBC	Tadh_9164	Bflo_260809337	Drer_040780_inhibin_beta_E_Source_HGNC_Symbol_Acc_24029_INHBE	Acar_00003996	Xtro_009037	Cgig_13548_Nodal_like_protein_Source_UniProtKB_TrEMBL_Acc_K1PPZ9	Dmel_0031461_daw_dawdle_Source_FlyBase_0031461	Hsap_Ensmbl0163083_inhibin_beta_B_Source_HGNC_Symbol_Acc_6067_INHBB	Adig_02299	Xtro_019730	Ggal_039563	Spur_017647_Bmp11b	Isca_ISCW016200-PA	Hmag_227462	Ggal_039098	OcarG_4403	Ggal_011469	Drer_040777_inhibin_beta_B_Source_ZFIN_Acc_ZDB_GENE_990415_2_inhbb	Aque_212135	Cint_017472	Cint_017469	Drer_044924_growth_differentiation_factor_11_Source_ZFIN_Acc_ZDB_GENE_040427_2_gdf11	Hsap_Ensmbl0164404_growth_differentiation_factor_9_Source_HGNC_Symbol_Acc_4224_GDF9	Acar_00012803	Cint_017474	Xtro_047288	Hsap_Ensmbl0135414_growth_differentiation_factor_11_Source_HGNC_Symbol_Acc_4216_GDF11	Xtro_033545	Acar_00015165	Ggal_030948	Skow_34421m	Acar_00016770	Xtro_059212	Ggal_016826	Mmar_MMa37577	Dmel_0024913_Actbeta_Activin_beta_Source_FlyBase_0024913	Cele_006852_unc_129_Protein_UNC_129_unc_129_mRNA_complete_cds_Source_RefSeq_mRNA_Acc_NM_069165	OcarG_123	Dmel_0039914_mav_maverick_Source_FlyBase_0039914	Ggal_036912	Znev_00169	Smar_012505	Pfuc_156_1_22035_t1	Spur_018248_Bmp9	Csav_003118	Nvec_26835_TGF_beta	Dmel_0026199_myo_myoglianin_Source_FlyBase_0026199	Isca_ISCW010227-PA	OcarG_8630	Drer_034895_transforming_growth_factor_beta_1b_Source_ZFIN_Acc_ZDB_GENE_091028_1_tgfb1b	Csav_003117	Csav_003119	Hsap_Ensmbl0092969_transforming_growth_factor_beta_2_Source_HGNC_Symbol_Acc_11768_TGFB2	Skow_18978m	Drer_003229_growth_differentiation_factor_9_Source_ZFIN_Acc_ZDB_GENE_050221_7_gdf9	Xtro_036593	Ctel_39276	Ggal_015648	Ggal_031309	Smim_43358_bone_morphogenetic_protein_putative_Ixodes_scapularis_gi_241640766_ref_XP_002410919_3e_27_114	Drer_071879_Uncharacterized_protein_Source_UniProtKB_TrEMBL_Acc_F1QXC6_BX323449_2	Tcas_270015437	Spur_007004_Bmp11	Skow_26239m	Skow_46027m	Bflo_260809353	Drer_019367_transforming_growth_factor_beta_3_Source_ZFIN_Acc_ZDB_GENE_030723_4_tgfb3	Smim_g23936_t1_myostatin_putative_Ixodes_scapularis_gi_241618052_ref_XP_002408290_7e_43_160	Mmar_MMa21106	Xtro_040598	Drer_027087_transforming_growth_factor_beta_2_Source_ZFIN_Acc_ZDB_GENE_030723_3_tgfb2	Ctel_29529	Mmar_MMa03301	Skow_38424m	OcarG_8629	Mmar_MMa36707	Tadh_57877	Adig_06153	Acar_00018581	Cele_000903_daf_7_Protein_DAF_7_daf_7_mRNA_complete_cds_Source_RefSeq_mRNA_Acc_NM_064864	Spur_003835_Tgfb2	Smim_74547_myostatin_putative_Ixodes_scapularis_gi_241618052_ref_XP_002408290_6e_61_210	Dpul_7792	OcarG_708	Pfuc_102538_1_06302_t1	Rcul_t27417	Mley_ML34871b	Dpul_17212	Skow_28979m	Drer_041502_transforming_growth_factor_beta_1a_Source_ZFIN_Acc_ZDB_GENE_030618_1_tgfb1a	Ctel_165201	Tadh_9129	Bsch_g32254	Sjap_0050850	Mley_ML35889a	Cint_022220	Cint_010110	Aque_224661	Aque_225073	Ctel_123463	Adig_06152	Cint_010102	Lgig_151945	Smim_33228_myostatin_putative_Ixodes_scapularis_gi_241618052_ref_XP_002408290_2e_20_95_1	Hmic_0204000	Sman_063190_INACT_Putative_tgf_beta_family_Source_UniProtKB_TrEMBL_Acc_G4VMH1	Ctel_223591	Avag_01869001	Hrob_137287	Hrob_193014	Egra_02410	Gsal_13056_inhibin_activin	Hmag_217372	Rcul_t30180	Hsap_Ensmbl0105329_transforming_growth_factor_beta_1_Source_HGNC_Symbol_Acc_11766_TGFB1	Ggal_039809	Adig_13071	Hmic_0661900	Hrob_111242	Spur_022079_Mystat1	Hmag_212407	Cgig_09740_Inhibin_beta_A_chain_Source_UniProtKB_TrEMBL_Acc_K1QCA1	Hmag_217942	Mley_ML200252a	Mley_ML200253a	Acar_00001079	Hmag_204967	Mley_ML368911a	Skow_38432m	Skow_38408m	Mley_ML368915a	Cele_021594_tig_3_Protein_TIG_3_tig_3_mRNA_complete_cds_Source_RefSeq_mRNA_Acc_NM_064917	Lgig_59650	Adig_01570	Lgig_99310	Pbac_3462961	Cgig_15720_Bone_morphogenetic_protein_2_B_Source_UniProtKB_TrEMBL_Acc_K1RFC4	Mmar_MMa42169	Aque_222201	Spur_021726_Admp	Bflo_260788388	Mley_ML102235a	Cgig_26853_Growth_differentiation_factor_3_Source_UniProtKB_TrEMBL_Acc_K1QLE6	Hmag_218680	Pfuc_192_1_22048_t1	Pfuc_155271_1_57290_t1	Isca_ISCW019843-PA	Isca_ISCW019841-PA	Pfuc_23580_1_26106_t1	Drer_015686_bone_morphogenetic_protein_6_Source_ZFIN_Acc_ZDB_GENE_050306_42_bmp6	Smim_64629_transforming_growth_factor_beta_putative_Ixodes_scapularis_gi_241623169_ref_XP_002407531_1e_34_135	Lgig_70675	Lgig_238821	Ggal_039564	Ggal_003662	Isca_ISCW000118-PA	Spur_002795_Myostatin	Ctel_224992	Isca_ISCW005997-PA	Pfuc_101401_1_35233_t1	Ggal_039565	Hsap_Ensmbl0119699_transforming_growth_factor_beta_3_Source_HGNC_Symbol_Acc_11769_TGFB3	Mley_ML048212a	Acar_00020806	Acar_00021018	Pfuc_2637_1_30198_t1	Pbac_3467338	Tcas_270009152	OcarG_65	Dpul_114946	Tspi_316975501	Ggal_036184	Drer_068180_bone_morphogenetic_protein_16_Source_ZFIN_Acc_ZDB_GENE_100115_1_bmp16	Bflo_260803966	Acar_00003734	Ggal_036910	Tadh_57876	Rcul_t11002	Hmag_229133	Hmag_229135	Isca_ISCW016199-PA	Bmal_170596249	Sjap_0041170	Sman_156200	Skow_23353m	Smim_49156_49156	Znev_08285
HG_7049	Bsch_g66149	Csav_012732	Drer_033889_SPT2_Suppressor_of_Ty_domain_containing_1_S_cerevisiae_Source_ZFIN_Acc_ZDB_GENE_050522_212_spty2d1	Isca_ISCW001943-PA	Hsap_Ensmbl0179119_SPT2_Suppressor_of_Ty_domain_containing_1_S_cerevisiae_Source_HGNC_Symbol_Acc_26818_SPTY2D1	Acar_00000063	Ggal_010258	Smar_012054	Znev_02632	Rcul_t44770	Isca_ISCW001944-PA	Cgig_10985_SPT2_like_protein_Source_UniProtKB_TrEMBL_Acc_K1PNP8	Pfuc_34434_1_26683_t1	Bflo_260827150	Tcas_270016871	Smar_012053	Spur_010812_Hypp_627	Spur_009019_Spur_009019	Skow_42954m	Hmag_219253	Pfuc_51677_1_27282_t1	Csav_012736	Xtro_043169	Dpul_300972	Mley_ML165612a	Smim_39485_PREDICTED_protein_SPT2_homolog_Nasonia_vitripennis_gi_156549354_ref_XP_001601670_4e_24_115	Mmar_MMa51441	Tspi_316976409	Dmel_0027574_CG5815	Cint_026671	Nvec_47094_	Smar_003547
HG_30759	Pbac_3461426	Pbac_3464283	Odio_009030001	Odio_015987001
HG_26599	Lgig_171190	Pfuc_52260_1_70746_t1	Pfuc_9319_1_53333_t1	Skow_34781m	Mley_ML073047a
HG_32550	Pbac_3476648	Pbac_3471473	Skow_24071m	Nvec_4646_
HG_7983	Gsal_13786_membrane_spanning_4_domains_subfamily_a_member_14	Hmag_222683	Bmal_170577801	Bmal_170583278	Bmal_170579003	Bmal_170579001	Bmal_170580839	Bmal_170578999	Bmal_170572189	Bmal_170573085	Pbac_3461779	Nvec_26896_Ag332	Pfuc_1_1_00001_t1	Skow_16250m	Bmal_170581085	Hmag_219244	Lgig_143178	Lgig_145749	Lgig_233360	Nvec_9142_	Pfuc_5647_1_59846_t1	Rcul_t04928	Skow_19702m	Smar_006324	Znev_07827	Znev_10582
HG_7678	Skow_26649m	Lgig_117668	Lgig_97786	Skow_31806m	Skow_16552m	Skow_16550m	Skow_16553m	Skow_16556m	Lgig_125420	Skow_09004m	Skow_45964m	Skow_09005m	Skow_16549m	Skow_15701m	Hmag_228957	Bflo_260791492	Lgig_174475	Lgig_107503	Nvec_5196_	Mley_ML000718a	Skow_16555m	Skow_07147m	Skow_39066m	Lgig_85758	Lgig_85754	Lgig_137625	Skow_16070m	Skow_16072m
HG_11756	Bsch_g65302	Csav_012202	Cint_005860	Ctel_215055	Bflo_260789053	Skow_25483m	Spur_002651_Hypp_361	Lgig_230033	Pfuc_14553_1_10712_t1	Hsap_Ensmbl0197768_chromosome_9_open_reading_frame_173_Source_HGNC_Symbol_Acc_37285_C9orf173	Tadh_53342	Nvec_35603_DUF1309	Mley_ML00895a	Aque_214589
HG_11820	Smar_014551	Cgig_24128	Xtro_005350	Ggal_005915	Hsap_Ensmbl0055070_SUZ_RNA_binding_domain_containing_1_Source_HGNC_Symbol_Acc_30232_SZRD1	Cint_021131	Dpul_299870	Dmel_0051908_CG31908	Hrob_161460	Lgig_234409	Tadh_57681	Pfuc_12872_1_46566_t1	Odio_000422001	Mley_ML09463a
HG_49135	Mley_ML20752a	Pbac_3461302	Tadh_60255
HG_41477	Skow_32225m	Pbac_3469702	Pbac_3474224
HG_5652	Cele_007859_mrps_31_Protein_MRPS_31_mrps_31_mRNA_complete_cds_Source_RefSeq_mRNA_Acc_NM_065335	Bmal_170595530	Smim_62840_mitochondrial_ribosomal_protein_S31_Tribolium_castaneum_gi_282158101_ref_NP_001164094_6e_52_183	Znev_03598	Dmel_0036557_mRpS31_mitochondrial_ribosomal_protein_S31_Source_FlyBase_0036557	Tcas_270010145	Avag_35561001	Avag_17984001	Drer_057855_mitochondrial_ribosomal_protein_S31_Source_ZFIN_Acc_ZDB_GENE_030131_3715_mrps31	Dpul_231561	Xtro_044733	Isca_ISCW004687-PA	Mmar_MMa35541	Hsap_Ensmbl0102738_mitochondrial_ribosomal_protein_S31_Source_HGNC_Symbol_Acc_16632_MRPS31	Skow_31926m	Acar_00016362	Smar_003138	Hmic_0454000	Ctel_160296	Sman_022850	Aque_200364	Egra_06776	Sjap_0200830	Spur_008852_Mrps31L	Emul_00147	Rcul_t34130	Gsal_800_mitochondrial_ribosomal_protein_s31	Cint_020274	Hmag_224661	Nvec_21128_Arg_repressor	Ggal_027468	Bflo_260834505	Hrob_84655	Lgig_80486	Cgig_26498_28S_ribosomal_protein_S31_mitochondrial_Source_UniProtKB_TrEMBL_Acc_K1RH59	Tcas_270017216	Odio_000261001	Bflo_260834507	Mley_ML09439a	Tadh_53252
HG_5740	Bsch_g25094	Bsch_g51481	Cint_021898	Csav_017753	Spur_017327_Stbd1	Bflo_260830872	Bsch_g40362	Bsch_g6749	Skow_12748m	Nvec_25667_	Ctel_228322	Cgig_11685_Protein_FAM47E_Source_UniProtKB_TrEMBL_Acc_K1Q7Z6	Lgig_150620	Tadh_61535	Xtro_061406	Mley_ML16598a	Hsap_Ensmbl0189157_family_with_sequence_similarity_47_member_E_Source_HGNC_Symbol_Acc_34343_FAM47E	Pbac_3464435	Acar_00017849	Hrob_173517	Avag_06645001	Aque_228134	Avag_49202001	Hmag_234410	Pfuc_6438_1_45434_t1	Hsap_Ensmbl0272414_uncharacterized_protein_LOC100631383_Source_RefSeq_peptide_Acc_NP_001229868_FAM47E_STBD1	Pfuc_33592_1_04857_t1	Avag_41190001	Sjap_0061490	Smar_000392	Bsch_g50773	Nvec_25668_Sigma70_r1_1	OcarG_6945	Acar_00012287	Odio_003202001	Drer_089020_zgc_158260_Source_ZFIN_Acc_ZDB_GENE_061201_24_zgc_158260	Drer_067694_zgc_158260_Source_ZFIN_Acc_ZDB_GENE_061201_24_zgc_158260	Sman_145150	Ggal_037105	Odio_003203001	Adig_11855
HG_31178	Spur_020874_Rt4	Mley_ML08282a	Spur_013340_Spur_013340	Spur_023576_Spur_023576
HG_14586	Cint_022543	Smar_015324	Nvec_57096_	Cele_000551_clx_1_Protein_CLX_1_clx_1_mRNA_complete_cds_Source_RefSeq_mRNA_Acc_NM_068868	Skow_30504m	Cint_022544	Bflo_260784145	Nvec_24577_Ribosomal_L44	Mley_ML04767a	Smar_014173
HG_13224	Lgig_173777	Skow_04666m	Skow_28757m	Bflo_260782651	Skow_26554m	Skow_02485m	Lgig_86460	Lgig_238002	Skow_18334m	Lgig_176658	Spur_016092_Spur_016092	Mley_ML257614a
HG_3450	Mley_ML05299a	Tadh_59504	Bflo_260829126	Cint_003617	Mmar_MMa28188	Xtro_032551	Xtro_024738	Spur_019739_Thsd7b	Xtro_024739	Skow_34968m	Skow_46012m	Ggal_037187	Ggal_017421	Smar_010838	Cgig_16673_Thrombospondin_type_1_domain_containing_protein_7B_Source_UniProtKB_TrEMBL_Acc_K1PYH3	Spur_025454_Thsd7b_2	Znev_03595	Bflo_260794236	Smim_15545_PREDICTED_thrombospondin_type_domain_containing_protein_7A_Acyrthosiphon_pisum_gi_328698660_ref_XP_001943228_0_0_583	Ctel_34620	Acar_00013157	Dpul_226484	Hsap_Ensmbl0005108_thrombospondin_type_I_domain_containing_7A_Source_HGNC_Symbol_Acc_22207_THSD7A	Drer_090496_thrombospondin_type_I_domain_containing_7A_Source_HGNC_Symbol_Acc_22207_THSD7A_2_of_2	Drer_061497_thrombospondin_type_I_domain_containing_7B_Source_HGNC_Symbol_Acc_29348_THSD7B_1_of_2	Mmar_MMa38268	Ctel_191290	Ggal_020164	Drer_061479_thrombospondin_type_I_domain_containing_7A_Source_ZFIN_Acc_ZDB_GENE_060503_709_thsd7a	Lgig_119061	Bsch_g64822	Drer_095022_thrombospondin_type_I_domain_containing_7Ba_Source_ZFIN_Acc_ZDB_GENE_070621_2_thsd7ba	Csav_004023	Pfuc_532_1_65503_t1	Hrob_181554	Mmar_MMa18110	Tadh_59505	Mmar_MMa23546	Spur_028920_D130067i03riklp	Mmar_MMa55541	Acar_00020773	Bsch_g29702	Acar_00000677	Csav_012751	Acar_00019730	Bsch_g53575	Pfuc_15445_1_68854_t1	Pfuc_32495_1_19455_t1	Ctel_208381	Hrob_176999	Isca_ISCW022090-PA	Mmar_MMa22216	Mmar_MMa29936	Odio_002421001	Mmar_MMa23548	Mmar_MMa33258	Ctel_191292	Mmar_MMa28186	Mmar_MMa29937	Mmar_MMa35960	Smim_15543_PREDICTED_thrombospondin_type_I_domain_containing_7B_isoform_Oryctolagus_cuniculus_gi_291391504_ref_XP_002712171_6e_19_93_2	Pfuc_4745_1_59591_t1	Spur_007494_Spur_007494	Mmar_MMa03211	Ctel_191288	Hrob_176998	Csav_011684	Smim_53588_hypothetical_protein_DAPPUDRAFT_226484_Daphnia_pulex_gi_321464012_gb_EFX75023_1e_06_53_5	Mmar_MMa28189	Spur_000434_Spur_000434	Dpul_108272
HG_10279	Ctel_209188	Spur_007197_Hypp_1703	Ctel_208902	Ctel_194123	Ctel_207274	Ctel_210164	Ctel_202762	Mley_ML007325a	Spur_003603_Spur_003603	Mley_ML49441a	Ctel_215928	Ctel_193822	Ctel_214809	Ctel_186252	Ctel_200996	Ctel_198468	Ctel_217153
HG_41933	Pbac_3460831	Mley_ML06041a	Skow_23460m
HG_6907	Isca_ISCW003762-PA	Mmar_MMa42073	Hrob_96415	Pfuc_23155_1_04273_t1	Bsch_g66019	Cint_014270	Drer_060767_Smg_7_homolog_nonsense_mediated_mRNA_decay_factor_C_elegans_Source_ZFIN_Acc_ZDB_GENE_030131_9122_smg7	Skow_02135m	Xtro_027408	Ggal_007425	Xtro_059228	Acar_00014777	Spur_016035_Smg7	Smar_013671	Ctel_228702	Znev_10444	Tcas_270001353	Bflo_260829015	Odio_004591001	Hmag_215921	Dpul_316600	Lgig_119995	Avag_54129001	Avag_12556001	Rcul_t32867	Cint_025969	Pbac_3462726	Pfuc_12435_1_61045_t1	Cele_004885_smg_7_Protein_SMG_7_smg_7_mRNA_complete_cds_Source_RefSeq_mRNA_Acc_NM_068632	Hsap_Ensmbl0116698_SMG7_nonsense_mediated_mRNA_decay_factor_Source_HGNC_Symbol_Acc_16792_SMG7	Smim_6501_smg_7_putative_Pediculus_humanus_corporis_gi_242009753_ref_XP_002425647_1e_48_194	Mmar_MMa34758
HG_1933	Bsch_g1817	Skow_46070m	Ggal_032278	Hsap_Ensmbl0172380_guanine_nucleotide_binding_protein_G_protein_gamma_12_Source_HGNC_Symbol_Acc_19663_GNG12	Drer_096302_guanine_nucleotide_binding_protein_G_protein_gamma_12_Source_HGNC_Symbol_Acc_19663_GNG12_2_of_2	Drer_062537_si_dkey_117i10_1_Source_ZFIN_Acc_ZDB_GENE_091204_371_si_dkey_117i10_1	Isca_ISCW009261-PA	Dpul_44980	Aque_226420	Ggal_025250	Hsap_Ensmbl0176533_guanine_nucleotide_binding_protein_G_protein_gamma_7_Source_HGNC_Symbol_Acc_4410_GNG7	Drer_038693_guanine_nucleotide_binding_protein_G_protein_gamma_7_Source_ZFIN_Acc_ZDB_GENE_040718_93_gng7	Ctel_174158	Lgig_80489	Skow_27623m	Smim_41715_G_protein_gamma_subunit_Ornithodoros_parkeri_gi_149287036_gb_ABR23417_2e_34_120	Xtro_016924	Cele_001681_gpc_1_Protein_GPC_1_gpc_1_mRNA_complete_cds_Source_RefSeq_mRNA_Acc_NM_077744	Dmel_0004921_Ggamma1_G_protein_gamma_1_Source_FlyBase_0004921	Smar_005330	Tspi_316976671	Hsap_Ensmbl0242616_guanine_nucleotide_binding_protein_G_protein_gamma_10_Source_HGNC_Symbol_Acc_4402_GNG10	Avag_19760001	Rcul_t45965	Acar_00005611	Drer_094695_si_dkey_204f11_64_Source_ZFIN_Acc_ZDB_GENE_030131_8332_si_dkey_204f11_64	Smim_14285_guanine_nucleotide_binding_protein_gamma_subunit_Daphnia_pulex_gi_321475236_gb_EFX86199_2e_23_93_2	Bmal_170596298	Ggal_014275	Adig_04494	Hsap_Ensmbl0127920_guanine_nucleotide_binding_protein_G_protein_gamma_11_Source_HGNC_Symbol_Acc_4403_GNG11	Bmal_170586834	Rcul_t17761	Skow_33268m	Spur_030082_Gg2	Drer_039830_guanine_nucleotide_binding_protein_G_protein_gamma_5_Source_ZFIN_Acc_ZDB_GENE_030131_9966_gng5	Gsal_4279_guanine_nucleotide_binding_protein_subunit_gamma_1	Cgig_15431_Guanine_nucleotide_binding_protein_subunit_gamma_Source_UniProtKB_TrEMBL_Acc_K1QCN7	Ctel_135987	Avag_46682001	Spur_030086_Gg4	Drer_096661_si_ch211_286b5_5_Source_ZFIN_Acc_ZDB_GENE_121214_209_si_ch211_286b5_5	Hrob_73501	Sman_205760_Guanine_nucleotide_binding_protein_subunit_gamma_Source_UniProtKB_TrEMBL_Acc_G4M241	Pfuc_14511_1_54064_t1	Hsap_Ensmbl0167414_guanine_nucleotide_binding_protein_G_protein_gamma_8_Source_HGNC_Symbol_Acc_19664_GNG8	Spur_030085_Gg3	Hsap_Ensmbl0174021_guanine_nucleotide_binding_protein_G_protein_gamma_5_Source_HGNC_Symbol_Acc_4408_GNG5	Acar_00012393	Xtro_053775	Emul_08454	Egra_06197	Drer_042970_guanine_nucleotide_binding_protein_G_protein_gamma_8_Source_ZFIN_Acc_ZDB_GENE_050522_312_gng8	Sjap_0032460	Drer_070003_guanine_nucleotide_binding_protein_G_protein_gamma_2_Source_ZFIN_Acc_ZDB_GENE_050417_59_gng2	Xtro_035970	Hsap_Ensmbl0186469_guanine_nucleotide_binding_protein_G_protein_gamma_2_Source_HGNC_Symbol_Acc_4404_GNG2	Acar_00017613	Acar_00008396	Hrob_86224	Cgig_26636_Guanine_nucleotide_binding_protein_subunit_gamma_Source_UniProtKB_TrEMBL_Acc_K1RVK6	Acar_00013032	Ggal_020180	Xtro_064001	Adig_17096	Ggal_015477	Hsap_Ensmbl0133136_guanine_nucleotide_binding_protein_G_protein_gamma_5_pseudogene_2_Source_HGNC_Symbol_Acc_24826_GNG5P2	Hmag_212612	Xtro_061011	Drer_089997_guanine_nucleotide_binding_protein_G_protein_gamma_transducing_activity_polypeptide_2b_Source_ZFIN_Acc_ZDB_GENE_091020_4_gngt2b	Odio_003746001	Mley_ML398320a	Pfuc_18008_1_25687_t1	Znev_00866	Acar_00001582	Hsap_Ensmbl0168243_guanine_nucleotide_binding_protein_G_protein_gamma_4_Source_HGNC_Symbol_Acc_4407_GNG4	Drer_010680_guanine_nucleotide_binding_protein_G_protein_gamma_transducing_activity_polypeptide_2a_Source_ZFIN_Acc_ZDB_GENE_030131_7595_gngt2a	Tadh_37130	Aque_223750	Dmel_0263029_CG43324	Xtro_058686	Pfuc_31176_1_12049_t1	Pfuc_117_1_50646_t1	Dpul_217190	Tcas_270002133	Hsap_Ensmbl0162188_guanine_nucleotide_binding_protein_G_protein_gamma_3_Source_HGNC_Symbol_Acc_4405_GNG3	Drer_035798_guanine_nucleotide_binding_protein_G_protein_gamma_transducing_activity_polypeptide_1_Source_ZFIN_Acc_ZDB_GENE_030131_7596_gngt1	Drer_009553_guanine_nucleotide_binding_protein_G_protein_gamma_3_Source_ZFIN_Acc_ZDB_GENE_010705_1_gng3	Xtro_060127	Ggal_017875	Xtro_030408	Hsap_Ensmbl0127928_guanine_nucleotide_binding_protein_G_protein_gamma_transducing_activity_polypeptide_1_Source_HGNC_Symbol_Acc_4411_GNGT1	Spur_014498_Gg1_Guanine_nucleotide_binding_protein_subunit_gamma_Source_UniProtKB_TrEMBL_Acc_H3IK52	Acar_00020714	Nvec_7877_G_gamma	Hsap_Ensmbl0167083_guanine_nucleotide_binding_protein_G_protein_gamma_transducing_activity_polypeptide_2_Source_HGNC_Symbol_Acc_4412_GNGT2	Ctel_227306	Mley_ML17031a	Hmag_214524	Drer_003375_guanine_nucleotide_binding_protein_G_protein_gamma_12a_Source_ZFIN_Acc_ZDB_GENE_040426_2555_gng12a	Mmar_MMa22903	Odio_012822001	Rcul_t10490	Rcul_t17774
HG_9381	Hmag_216176	Hmag_200644	Hmag_205131	Hmag_228445	Hmag_223433	Hmag_232015	Hmag_222361	Hmag_221453	Hmag_232107	Ctel_193487	Hmag_203758	Mley_ML102916a	Hmag_216984	Hmag_223133	Hmag_234307	Hmag_231897	Hmag_227575	Hmag_221586	Hmag_200929	Hmag_214279
HG_2044	Lgig_163820	Pfuc_8684_1_24450_t1	Aque_210476	Aque_229121	Aque_228613	Bflo_260829821	Nvec_26485_	Aque_214759	Aque_202303	Aque_201273	Aque_210850	Aque_208834	Aque_215709	Aque_212538	Aque_204838	Aque_203444	Aque_204717	Aque_213850	Aque_229165	Aque_211526	Aque_223531	Aque_220521	Mley_ML01362a	Nvec_10965_	Aque_200568	Aque_211063	Aque_206444	Aque_223623	Aque_202441	Aque_216386	Aque_200014	Aque_208046	Aque_200334	Aque_213944	Aque_204496	Aque_206626	Aque_203136	Nvec_35416_Cyanate_lyase	Nvec_35415_BRF1	Bflo_260789303	Bflo_260788438	Nvec_47017_	Aque_209754	Aque_209043	Bflo_260825036	Bflo_260825056	Aque_228626	Aque_214042	Aque_230194	OcarG_3071	Aque_203559	Aque_219181	Aque_226346	Aque_207987	Aque_216472	OcarG_6800	Aque_223619	Aque_201396	Aque_213945	Aque_223530	Bflo_260835504	Aque_222436	Aque_228950	Aque_210306	OcarG_7419	Aque_230193	Aque_219498	Aque_229133	Aque_206715	Aque_227027	Aque_215712	Aque_200725	Aque_218164	Aque_206970	Aque_208676	Aque_208835	Aque_225437	Aque_212605	Aque_216129	Aque_216782	Aque_219487	Aque_201016	Aque_202147	Aque_216573	Aque_225442	Aque_221556	Aque_226329	Aque_212537	Aque_218005	Nvec_46316_Rieske	Aque_206716	Aque_218166	Aque_227028	Aque_205051	Aque_216345	Aque_208726	Aque_202090	Aque_200839	Bflo_260782049	Bflo_260788440
HG_26458	Hmag_215503	Hmag_204957	Mley_ML045227a	Hmag_220228	Pfuc_2329_1_66277_t1
HG_4699	Tadh_59710	Cele_016192_C28H8_1_Protein_C28H8_1_C28H8_1_mRNA_complete_cds_Source_RefSeq_mRNA_Acc_NM_065886	Bmal_170589818	Tspi_316974142	Rcul_t17745	Skow_32535m	Ctel_224496	Drer_040396_B_cell_CLL_lymphoma_7B_b_Source_ZFIN_Acc_ZDB_GENE_010328_17_bcl7bb	Hsap_Ensmbl0110987_B_cell_CLL_lymphoma_7A_Source_HGNC_Symbol_Acc_1004_BCL7A	Drer_052907_B_cell_CLL_lymphoma_7A_Source_ZFIN_Acc_ZDB_GENE_000607_16_bcl7a	Ggal_006973	Hsap_Ensmbl0099385_B_cell_CLL_lymphoma_7C_Source_HGNC_Symbol_Acc_1006_BCL7C	Xtro_008176	Tcas_270013648	Hsap_Ensmbl0106635_B_cell_CLL_lymphoma_7B_Source_HGNC_Symbol_Acc_1005_BCL7B	Cint_017988	Acar_00011069	Drer_026709_B_cell_CLL_lymphoma_7B_a_Source_ZFIN_Acc_ZDB_GENE_040426_2193_bcl7ba	Xtro_012773	Dmel_0026149_BCL7_like_BCL7_like_Source_FlyBase_0026149	Hsap_Ensmbl0263151_B_cell_CLL_lymphoma_7B_Source_HGNC_Symbol_Acc_1005_BCL7B	Xtro_004045	Xtro_012775	Csav_004398	Bflo_260791267	Acar_00007552	Dpul_99055	Cgig_15903_B_cell_CLL_lymphoma_7_protein_family_member_A_Source_UniProtKB_TrEMBL_Acc_K1QT80	Znev_03356	Hrob_62928	Smar_003407	Sman_136770_Putative_bcl7a_Source_UniProtKB_TrEMBL_Acc_G4VFZ5	Sjap_0049400	Odio_013458001	Aque_226584	Gsal_2463_b_cell_cll_lymphoma_7b	Adig_17341	Lgig_90681	Nvec_37876_	Mley_ML08575a	Avag_05431001	Acar_00011232	OcarG_9604	Hmag_226200	Rcul_t16667
HG_57638	Pfuc_39450_1_70319_t1	Mley_ML00906a
HG_23505	Skow_41694m	Mley_ML06972a	Bflo_260820028	Bflo_260820030	Lgig_124075	Bflo_260820026
HG_4658	Bsch_g9371	Csav_008450	Hsap_Ensmbl0180357_zinc_finger_protein_609_Source_HGNC_Symbol_Acc_29003_ZNF609	Ggal_008018	Xtro_023325	Ggal_003682	Drer_043246_zinc_finger_protein_609_Source_ZFIN_Acc_ZDB_GENE_030131_5095_znf609	Acar_00006981	Acar_00003048	Hsap_Ensmbl0168916_zinc_finger_protein_608_Source_HGNC_Symbol_Acc_29238_ZNF608	Xtro_057160	Pfuc_1357_1_22560_t1	Spur_015882_Znf608L	Cgig_19641	Isca_ISCW021249-PA	Avag_00353001	Avag_15619001	Smim_21138_PREDICTED_similar_to_AGAP005030_PA_Tribolium_castaneum_gi_91086295_ref_XP_973606_9e_76_285	Ctel_221888	Znev_04305	Dpul_102445	Skow_14614m	Drer_075823_zinc_finger_protein_608_Source_HGNC_Symbol_Acc_29238_ZNF608	Dmel_0010575_sbb_scribbler_Source_FlyBase_0010575	Smar_008260	Tcas_270010261	Odio_004852001	Ctel_221889	Bflo_260829859	Avag_15617001	Avag_24023001	Tspi_316970682	Mmar_MMa27509	Gsal_14886_zinc_finger_protein_609	Gsal_2652_zinc_finger_protein_609	Lgig_118373	Hmag_221321	Avag_38299001	Mley_ML001523a	Hrob_190810	Drer_058842_zinc_finger_protein_609_Source_HGNC_Symbol_Acc_29003_ZNF609_2_of_2	Hrob_84919	Mley_ML033213a	Hrob_177406	Pbac_3465452	Pfuc_1357_1_22559_t1	Pfuc_100598_1_28101_t1	Cint_001951	Sjap_0117510	Csav_008466	Hrob_169619	Dpul_102444	Mmar_MMa51798	Bflo_260829855	Spur_016202_Hypp_2252	Lgig_232386
HG_8192	Sjap_0024530	Bsch_g29330	Cint_022573	Lgig_104281	Smar_004718	Bflo_260827298	Sman_123770_Kettin_titin_related_protein_Source_UniProtKB_TrEMBL_Acc_G4VBG0	Spur_006851_SaaL1	Smim_63098_mCG145364_isoform_CRA_b_Mus_musculus_gi_148690986_gb_EDL22933_2e_30_118	Hmic_0032100	Adig_21812	Skow_24311m	Hmag_219794	Gsal_13174_protein_saal1	Znev_05393	Hrob_169089	Emul_10504	Egra_02387	Aque_218599	Dpul_99313	Isca_ISCW002577-PA	Pbac_3467480	Tcas_270013331	Dmel_0050467_CG30467	Gsal_5101_protein_saal1
HG_19176	Lgig_56706	Skow_02482m	Hrob_178785	Bflo_260815343	Mley_ML017318a	Lgig_176400	Nvec_44998_
HG_1031	Avag_64939001	Avag_56517001	Lgig_58927	Avag_55426001	Bmal_170589661	Ctel_146144	Smar_004444	Ctel_224324	Xtro_008820	Ggal_025853	Acar_00009428	Smim_65205_Rims2_protein_Mus_musculus_gi_111600267_gb_AAI18980_2e_72_261	Hsap_Ensmbl0176406_regulating_synaptic_membrane_exocytosis_2_Source_HGNC_Symbol_Acc_17283_RIMS2	Smim_13411_Regulating_synaptic_membrane_exocytosis_protein_Acromyrmex_echinatior_gi_332029406_gb_EGI69360_5e_89_300	Hsap_Ensmbl0079841_regulating_synaptic_membrane_exocytosis_1_Source_HGNC_Symbol_Acc_17282_RIMS1	Drer_078902_regulating_synaptic_membrane_exocytosis_1b_Source_ZFIN_Acc_ZDB_GENE_101223_4_rims1b	Xtro_004933	Cele_006750_unc_10_Protein_UNC_10_isoform_a_Source_RefSeq_mRNA_Acc_NM_171720	Ggal_025647	Hrob_78143	Acar_00004113	Mmar_MMa36448	Znev_02350	Tspi_316972262	Skow_37565m	Hrob_97443	Lgig_138051	Pfuc_13253_1_53921_t1	Skow_00298m	Mmar_MMa33498	Hmic_0829400	Emul_01988	Hrob_136923	Egra_03796	Isca_ISCW000600-PA	Cgig_16437_Regulating_synaptic_membrane_exocytosis_protein_2_Source_UniProtKB_TrEMBL_Acc_K1QCT9	Cint_014121	Cint_021734	Csav_017836	Csav_017837	Csav_017838	Hrob_62145	Dmel_0053547_Rim_Rim_Source_FlyBase_0053547	Spur_006536_Rims2	Gsal_5871_protein_piccolo	Dpul_95213	Drer_019622_regulating_synaptic_membrane_exocytosis_2a_Source_ZFIN_Acc_ZDB_GENE_040426_1656_rims2a	Smim_67348_PREDICTED_similar_to_AGAP001690_PA_Tribolium_castaneum_gi_189237552_ref_XP_974459_4e_80_270	Hrob_115969	Cint_009672	Smim_65194_PREDICTED_similar_to_AGAP001690_PA_Tribolium_castaneum_gi_189237552_ref_XP_974459_2e_71_255	Xtro_008821	Ggal_006585	Hrob_73787	Lgig_65469	Adig_07626	Pfuc_13253_1_53920_t1	Spur_003760_Rims	Drer_035994_regulating_synaptic_membrane_exocytosis_2b_Source_ZFIN_Acc_ZDB_GENE_060503_893_rims2b	Drer_059523_regulating_synaptic_membrane_exocytosis_4_Source_HGNC_Symbol_Acc_16183_RIMS4	Isca_ISCW022399-PA	Hsap_Ensmbl0101098_regulating_synaptic_membrane_exocytosis_4_Source_HGNC_Symbol_Acc_16183_RIMS4	Bsch_g53488	Drer_091823_regulating_synaptic_membrane_exocytosis_2_Source_HGNC_Symbol_Acc_17283_RIMS2_5_of_5	Sman_155270_HMG_CoA_synthase_Source_UniProtKB_TrEMBL_Acc_G4LUP3	Rcul_t34728	Bflo_260788057	Dpul_7885	Drer_089412_regulating_synaptic_membrane_exocytosis_2_Source_HGNC_Symbol_Acc_17283_RIMS2_4_of_5	Tcas_270007727	Bflo_260788055	Pfuc_20586_1_04092_t1	Hrob_137115	Lgig_138086	Smim_37166_rab3_interacting_molecule_putative_Pediculus_humanus_corporis_gi_242020225_ref_XP_002430556_2e_49_176	Gsal_9813_regulating_synaptic_membrane_exocytosis_protein_2	Ctel_202548	Emul_08922	Egra_00768	Dpul_27318	Adig_20886	Rcul_t34731	Sjap_0010690	Tspi_316972261	Avag_35819001	Bflo_260799308	Lgig_87888	Mmar_MMa24572	Tadh_58069	Rcul_t15394	Isca_ISCW018327-PA	Skow_19169m	Rcul_t15395	Hrob_127740	Dpul_33433	Skow_18153m	Bflo_260788059	Tadh_58203	Pfuc_3849_1_59334_t1	Bsch_g8440	Acar_00016651	Xtro_038276	Drer_062305_regulating_synaptic_membrane_exocytosis_3_Source_ZFIN_Acc_ZDB_GENE_060503_788_rims3	Ggal_005026	Hsap_Ensmbl0117016_regulating_synaptic_membrane_exocytosis_3_Source_HGNC_Symbol_Acc_21292_RIMS3	Acar_00014177	Odio_017328001	Rcul_t34727	Gsal_11493_regulating_synaptic_membrane_exocytosis_protein_2	Hmag_205510	Avag_35758001	Avag_61492001	Avag_17074001	Skow_37553m	Mmar_MMa34066	Znev_16950	Nvec_42834_C2	Tcas_270004703	Rcul_t15396	Mley_ML017713a	Skow_25147m	Cgig_25328_Regulating_synaptic_membrane_exocytosis_protein_2_Source_UniProtKB_TrEMBL_Acc_K1S199	Pfuc_20182_1_54648_t1	Bmal_170575323	Tadh_58202	Bflo_260814263	Cgig_25329_Regulating_synaptic_membrane_exocytosis_protein_2_Source_UniProtKB_TrEMBL_Acc_K1QVX7	Rcul_t34733	Hrob_65345	OcarG_8651	Spur_012693_Pclo	Hrob_73883	Odio_005974001	Ctel_217843	Avag_53460001	Ctel_218726	Avag_10736001	Pfuc_57484_1_12881_t1	Lgig_120905	Avag_61235001	Nvec_57978	Smar_012935	Skow_37491m	Smim_37167_regulating_synaptic_membrane_exocytosis_isoform_CRA_b_Rattus_norvegicus_gi_149066469_gb_EDM16342_2e_22_101	Mmar_MMa02733	Pbac_3474888	Hrob_162059	Dpul_108252	Csav_017839	Sjap_0316940	Tadh_58201	Spur_024621_Spur_024621	Mmar_MMa23490	Drer_074680_regulating_synaptic_membrane_exocytosis_1a_Source_ZFIN_Acc_ZDB_GENE_090312_135_rims1a	Hmag_210991	Hrob_162057	Mmar_MMa19914	Smar_015637	Mmar_MMa36449	OcarG_2562	Rcul_t15397	Pbac_3476569	Skow_37566m
HG_13857	Skow_06964m	Ctel_139182	Xtro_062165	Znev_11211	Nvec_46293_Keratin_B2	Nvec_57888_	Mley_ML27898a	Xtro_036717	Hrob_73436	Nvec_3680_Keratin_B2	Xtro_001127
HG_3950	Bsch_g30075	Bsch_g9597	Csav_009434	Cint_017766	Acar_00008952	Xtro_058378	Drer_041481_Smg_5_homolog_nonsense_mediated_mRNA_decay_factor_C_elegans_Source_ZFIN_Acc_ZDB_GENE_050913_144_smg5	Bflo_260784153	Ctel_168258	Adig_04585	Avag_29218001	Isca_ISCW005323-PA	Spur_026456_Smg5	Skow_12606m	Cgig_21618_Protein_SMG5_Source_UniProtKB_TrEMBL_Acc_K1R370	Lgig_232390	Aque_219254	Tadh_54089	Mmar_MMa45323	Pfuc_977_1_36754_t1	Bsch_g40421	Csav_009418	Skow_12578m	Hsap_Ensmbl0198952_SMG5_nonsense_mediated_mRNA_decay_factor_Source_HGNC_Symbol_Acc_24644_SMG5	Ggal_014645	Cgig_03512_Protein_SMG5_Source_UniProtKB_TrEMBL_Acc_K1PZD1	Nvec_3294_DUF755	Smim_61760_PREDICTED_similar_to_Est1p_like_protein_B_Tribolium_castaneum_gi_189234794_ref_XP_001807213_1e_57_207	Smar_013642	Hmag_234298	Znev_09436	Tcas_270002223	Hrob_193801	Isca_ISCW005326-PA	Rcul_t35573	Pbac_3471132	Dmel_0019890_Smg5_Smg5_Source_FlyBase_0019890	Sjap_0100180	Dpul_305898	Bsch_g4555	Mley_ML16132a	Acar_00015720	Rcul_t05853	Hmag_234295	Sjap_0091360	Pbac_3463904	Gsal_8554_protein_smg5_like	Dpul_264714	Gsal_8555_low_quality_protein_protein_smg5_like	Smim_61759_Protein_SMG5_Harpegnathos_saltator_gi_307214969_gb_EFN89814_1e_06_55_1	Csav_009419	Smim_61757_Protein_SMG5_Harpegnathos_saltator_gi_307214969_gb_EFN89814_3e_16_81_6	Dpul_303633	Nvec_3296_	Smar_002896	Tspi_316970772	Smim_61754_PREDICTED_similar_to_Est1p_like_protein_B_Tribolium_castaneum_gi_189234794_ref_XP_001807213_0_003_46_2	Smim_61762_PREDICTED_similar_to_KIAA1089_protein_Strongylocentrotus_purpuratus_gi_115963251_ref_XP_001188500_0_002_43_1	Avag_25265001
HG_12872	Hrob_184089	Hrob_184374	Hrob_162022	Hrob_183618	Hrob_158911	Hrob_176650	Bsch_g41534	Mley_ML090227a	Mley_ML04071a	Isca_ISCW002547-PA	Mley_ML03037a	Mley_ML12188a
HG_20350	Ctel_190604	Lgig_154176	Hmag_221673	Dpul_220634	Hmag_221674	Mley_ML23992a	Tcas_270002598
HG_7091	Dpul_106532	Tadh_52097	Hrob_180820	Ctel_222182	Lgig_152942	Mley_ML09426a	Bflo_260784435	Skow_29983m	Bsch_g39226	Pbac_3464973	Isca_ISCW009272-PA	Nvec_11346_	Hsap_Ensmbl0183354_KIAA2026_Source_HGNC_Symbol_Acc_23378_KIAA2026	Smar_014662	Drer_090250_KIAA2026_Source_HGNC_Symbol_Acc_23378_KIAA2026_2_of_2	Acar_00004000	Ggal_024222	Ggal_037569	Znev_08740	Pfuc_11654_1_68376_t1	Xtro_001257	Sjap_0020380	Adig_09265	Sman_164080	Drer_086023_Uncharacterized_protein_Source_UniProtKB_TrEMBL_Acc_E7EYI1_CABZ01088061_1	Adig_23756	Sman_164090	Ggal_024219	Ggal_037570	Pfuc_205282_1_57452_t1	Adig_17540
HG_41882	Smar_006806	Nvec_11765_	Pbac_3479039
HG_30977	Pfuc_9606_1_02763_t1	Acar_00021023	Mley_ML003220a	Mley_ML09125a
HG_536	Bflo_260791118	Isca_ISCW003384-PA	Mmar_MMa19417	Dmel_0017590_klg_klingon_Source_FlyBase_0017590	Znev_17840	Spur_027417_Hypp_2901	Acar_00017475	Dpul_328903	Ggal_024292	Dmel_0037107_CG7166	Hsap_Ensmbl0142549_IgLON_family_member_5_Source_HGNC_Symbol_Acc_34550_IGLON5	Xtro_006311	Ctel_150588	Pfuc_114_1_07381_t1	Xtro_059417	Xtro_060692	Cgig_11701_Opioid_binding_protein_cell_adhesion_molecule_Source_UniProtKB_TrEMBL_Acc_K1QQ10	Lgig_120548	Acar_00018127	Hsap_Ensmbl0172260_neuronal_growth_regulator_1_Source_HGNC_Symbol_Acc_17302_NEGR1	Ggal_040219	Tcas_270003407	Ggal_029822	Ggal_002185	Ggal_028426	Smim_6043_AGAP011194_PA_Anopheles_gambiae_str_PEST_gi_158287420_ref_XP_309450_4_1e_62_219	Ggal_040222	Ggal_024291	Ggal_002184	Smar_008340	Tcas_270012163	Smar_015125	Dmel_0085382_CG34353	Acar_00017485	Acar_00019058	Ctel_226925	Ctel_227091	Drer_018065_neurotrimin_Source_ZFIN_Acc_ZDB_GENE_060421_6020_ntm	Drer_021607_neuronal_growth_regulator_1_Source_ZFIN_Acc_ZDB_GENE_040822_27_negr1	Dpul_323113	Dmel_0259245_CG42343	Dpul_324470	Hsap_Ensmbl0183715_opioid_binding_protein_cell_adhesion_molecule_like_Source_HGNC_Symbol_Acc_8143_OPCML	Lgig_125830	Tcas_270014804	Acar_00004143	Hrob_109066	Dmel_0000071_Ama_Amalgam_Source_FlyBase_0000071	Znev_12663	Dpul_212574	Tcas_270008732	Dmel_0010238_Lac_Lachesin_Source_FlyBase_0010238	Lgig_138404	Znev_00542	Smim_27749_LACH_SCHAM_RecName_Full_Lachesin_Flags_Precursor_gi_3024084_sp_Q26474_LACH_SCHAM_3e_111_337	Tcas_270002631	Dmel_0051646_CG31646	Tcas_270002629	Smar_014186	Ctel_224751	Smar_001043	Znev_14803	Smar_012070	Hrob_192191	Dmel_0031725_CG14010	Dpul_54679	Tcas_270012307	Tcas_270007565	Tcas_270001949	Tcas_270014807	Smim_27863_lachesin_putative_Ixodes_scapularis_gi_241622079_ref_XP_002408881_5e_88_275	Dmel_0259714_CG42368	Hrob_193056	Lgig_170764	Acar_00010300	Smim_36207_PREDICTED_lachesin_like_Acyrthosiphon_pisum_gi_328702570_ref_XP_003241940_3e_75_246	Lgig_120413	Lgig_125059	Cgig_15524_Lachesin_Source_UniProtKB_TrEMBL_Acc_K1S6N9	Dmel_0051814_CG31814	Dpul_326104	Dpul_40896	Lgig_96129	Dmel_0039617_CG14521	Mmar_MMa37967	Sjap_0064790	Ctel_180340	Dmel_0051708_CG31708	Ggal_032270	Znev_15662	Ggal_018497	Dmel_0085420_CG34391	Dpul_335708	Mmar_MMa21510	Xtro_048081	Isca_ISCW009561-PA	Dpul_47514	Mmar_MMa40673	Znev_17390	Avag_34457001	Cgig_03547_Lachesin_Source_UniProtKB_TrEMBL_Acc_K1QJ70	Sman_174040_Neurotracting_lsamp_neurotrimin_obcam_related_cell_adhesion_molecule_Source_UniProtKB_TrEMBL_Acc_G4V9M4	Avag_56616001	Tcas_270001951	Smar_015169	Acar_00014749	Dpul_227442	Rcul_t01233	Tcas_270004453	Cgig_06892_Protein_CEPU_1_Source_UniProtKB_TrEMBL_Acc_K1QM66	Cgig_10935_Lachesin_Source_UniProtKB_TrEMBL_Acc_K1Q7X9	Ctel_167009	Smar_005545	Smim_56947_PREDICTED_lachesin_like_Acyrthosiphon_pisum_gi_328702570_ref_XP_003241940_6e_72_238	Smar_006796	Dmel_0025878_wrapper_wrapper_Source_FlyBase_0025878	Lgig_93532	Dmel_0058378_CG40378	Znev_16659	Tcas_270014616	Smim_22618_lachesin_putative_Ixodes_scapularis_gi_241786165_ref_XP_002414448_2e_83_263	Tcas_270001953	Mmar_MMa27820	Dmel_0052791_CG32791	Rcul_t10029	Lgig_113895	Cgig_07954_Titin_Source_UniProtKB_TrEMBL_Acc_K1PWX5	Tcas_270003591	Ctel_184217	Tcas_270001812	Znev_16658	Dpul_253828	Xtro_052007	Xtro_052008	Drer_022176_IgLON_family_member_5_Source_HGNC_Symbol_Acc_34550_IGLON5	Xtro_036304	Rcul_t45366	Cgig_21999_Lachesin_Source_UniProtKB_TrEMBL_Acc_K1Q9Y5	Hsap_Ensmbl0182667_neurotrimin_Source_HGNC_Symbol_Acc_17941_NTM	Tcas_270014873	Dpul_311160	Ctel_150259	Smim_51108_PREDICTED_lachesin_like_Acyrthosiphon_pisum_gi_328702570_ref_XP_003241940_3e_54_184	Ggal_040218	Cele_004372_rig_5_Protein_RIG_5_isoform_b_Source_RefSeq_mRNA_Acc_NM_060134	Znev_14804	Lgig_125638	Hsap_Ensmbl0185565_limbic_system_associated_membrane_protein_Source_HGNC_Symbol_Acc_6705_LSAMP	Znev_14109	Isca_ISCW014380-PA	Bsch_g62968	Skow_21885m	Cgig_20848_Protein_CEPU_1_Source_UniProtKB_TrEMBL_Acc_K1QWX3	Pfuc_26254_1_69760_t1	Adig_11387	Sjap_0310300	Cgig_03546_Lachesin_Source_UniProtKB_TrEMBL_Acc_K1PYR8	Bmal_170574767	Tspi_316969884	Smim_56946_neurotrimin_putative_Ixodes_scapularis_gi_241850977_ref_XP_002415743_2e_48_171	Smar_005081	Znev_18213	Smar_015233	Znev_17391	Mmar_MMa49168	Smim_32128_PREDICTED_lachesin_like_partial_Apis_mellifera_gi_328794251_ref_XP_394139_4_1e_78_256	Isca_ISCW023683-PA	Mmar_MMa13500	Mmar_MMa53373	Smar_009513	Dpul_327264	Dpul_117315	Dmel_0031837_CG11320	Isca_ISCW023682-PA	Mmar_MMa56237	Dpul_65516	Isca_ISCW023663-PA	Smim_64417_neural_cell_adhesion_molecule_L1_putative_Ixodes_scapularis_gi_241786167_ref_XP_002414449_5e_31_121	Mmar_MMa09328	Hrob_168806	Lgig_145680	Smim_32478_lachesin_putative_Ixodes_scapularis_gi_241622079_ref_XP_002408881_8e_39_144	Bflo_260786719	Mmar_MMa41024	Drer_013005_opioid_binding_protein_cell_adhesion_molecule_like_Source_ZFIN_Acc_ZDB_GENE_040927_3_opcml	Dpul_65522	Pfuc_52644_1_27311_t1	Pfuc_54801_1_70803_t1	Lgig_228659	Znev_12093	Mmar_MMa31588	Hrob_89733	Xtro_034269	Csav_017485	Znev_14111	Dpul_58816	Hrob_180787	Hrob_194010	Znev_15537	Isca_ISCW007116-PA	Mmar_MMa21512	Mmar_MMa41026	Smar_014816	Smim_57183_lachesin_putative_Ixodes_scapularis_gi_241859534_ref_XP_002416221_2e_33_125	Pfuc_14152_1_32410_t1	Hrob_86450	Hrob_123548	Hmic_0322400	Emul_09877	Egra_07274	Cgig_15726_Protein_CEPU_1_Source_UniProtKB_TrEMBL_Acc_K1QFM1	Spur_015903_LsampL_1	Hrob_71271	Pfuc_17464_1_32812_t1	Spur_006616_Negr1L	Ctel_219970	Gsal_8338_amalgam	Cgig_10934	Cint_025312	Smim_67897_lachesin_putative_Ixodes_scapularis_gi_241622079_ref_XP_002408881_2e_78_244	Pfuc_5836_1_45305_t1	Smim_73300_lachesin_putative_Ixodes_scapularis_gi_241622079_ref_XP_002408881_7e_23_96_3	Avag_44056001	Isca_ISCW009560-PA	Hrob_190578	Cgig_06515	Smar_006803	Znev_09457	Pfuc_14969_1_39655_t1	Acar_00021365	Mmar_MMa41025	Hrob_166772	Smar_014339	Mmar_MMa55002	Ggal_002192	Ggal_033890	Hrob_193873	Hrob_161507	Avag_60724001	Avag_59835001	Hmic_0355500	Avag_36932001	Avag_44231001	Avag_55554001	Avag_10014001	Rcul_t12228	Avag_01981001	Dmel_0034723_CG13506	Hrob_184549	Skow_19889m	Smim_82925_PREDICTED_similar_to_AGAP010221_PA_Tribolium_castaneum_gi_189234395_ref_XP_974889_7e_24_100	Drer_091309_limbic_system_associated_membrane_protein_Source_HGNC_Symbol_Acc_6705_LSAMP	Isca_ISCW010612-PA	Smar_005342	Ctel_211372	Dpul_110605	Smim_62151_lachesin_precursor_putative_Pediculus_humanus_corporis_gi_242012463_ref_XP_002426952_3e_57_192	Mmar_MMa19418	Tcas_270003594	Mmar_MMa17470	Isca_ISCW016570-PA	Smim_32481_lachesin_putative_Ixodes_scapularis_gi_241622079_ref_XP_002408881_5e_28_110	Dmel_0034724_babos_babos_Source_FlyBase_0034724	Smar_015630	Isca_ISCW016571-PA	Dmel_0261404_CG42644	Isca_ISCW016572-PA	Dpul_308981	Isca_ISCW012426-PA	Hrob_184523	Hrob_166771	Isca_ISCW005860-PA	Smim_53504_hypothetical_protein_IscW_ISCW005860_Ixodes_scapularis_gi_242001986_ref_XP_002435636_3e_14_68_9	Mmar_MMa26669	Smim_48528_lachesin_putative_Ixodes_scapularis_gi_241622079_ref_XP_002408881_7e_13_67_8	Isca_ISCW009562-PA	Pbac_3475177	Mley_ML084810a	Pfuc_937_1_65695_t1	Smar_000529	Tcas_270003593	Znev_13589	Avag_35239001
HG_4473	Bsch_g61138	Xtro_056940	Hsap_Ensmbl0186834_hexamethylene_bis_acetamide_inducible_1_Source_HGNC_Symbol_Acc_24953_HEXIM1	Acar_00016029	Hmag_231097	Bflo_260829241	Smim_1442_HEXIM_protein_Salmo_salar_gi_213515166_ref_NP_001133431_3e_20_97_8	Drer_036482_hexamethylene_bis_acetamide_inducible_1_Source_ZFIN_Acc_ZDB_GENE_030131_4637_hexim1	Lgig_128589	Smim_9211_protein_HEXIM1_putative_Ixodes_scapularis_gi_241616680_ref_XP_002408010_4e_48_171	Mmar_MMa08393	Ctel_220611	Adig_10273	Mmar_MMa52184	Pfuc_79755_1_13222_t1	Csav_002023	Skow_31620m	Cint_014561	Cgig_13052_Protein_HEXIM1_Source_UniProtKB_TrEMBL_Acc_K1PAB7	Smar_005109	Isca_ISCW010097-PA	Rcul_t43333	Aque_224066	Znev_06151	Bsch_g61139	Tcas_270009936	Tspi_316972841	Spur_021560_Spur_021560	OcarG_2167	Mley_ML463516a	Pfuc_10683_1_31953_t1	Cgig_13897	Nvec_37323_RTBV_P12	Hrob_189289	Dmel_0038251_CG3508	Smar_009879	Mmar_MMa09807	Smim_54383_hypothetical_protein_IscW_ISCW009370_Ixodes_scapularis_gi_241573896_ref_XP_002403046_8e_21_100	Isca_ISCW009370-PA	Ctel_224235	Csav_002011	Adig_10586	Tadh_60587	Dpul_227990
HG_8563	Adig_16536	Bflo_260833068	Cgig_11680_UPF0594_protein_C13orf38_like_protein_Source_UniProtKB_TrEMBL_Acc_K1Q7Z2	Pfuc_551_1_36582_t1	Skow_17276m	Lgig_142269	Ctel_226076	Mmar_MMa50638	Isca_ISCW017348-PA	Nvec_11459_Tropomyosin	Mmar_MMa41944	Avag_16075001	Avag_17927001	Drer_089570_coiled_coil_domain_containing_169_Source_ZFIN_Acc_ZDB_GENE_091204_29_ccdc169	Xtro_058730	Cint_014931	Acar_00004178	Mley_ML150417a	Hrob_179826	Bflo_260836273	Hsap_Ensmbl0242715_coiled_coil_domain_containing_169_Source_HGNC_Symbol_Acc_34361_CCDC169	Lgig_166384	Smim_60224_60224
HG_13839	Ctel_89545	Pfuc_190927_1_21438_t1	Pfuc_150877_1_13953_t1	Pfuc_262301_1_21597_t1	Pfuc_513124_1_14561_t1	Lgig_107040	Nvec_10748_GETHR	Adig_10066	Pbac_3469953	Pfuc_521965_1_36164_t1	Pfuc_288095_1_43140_t1
HG_19158	Nvec_4337_	Znev_09494	Dpul_102792	Dmel_0030569_CG9411	Pbac_3471393	Tcas_270015089	Znev_15957
HG_12959	Skow_30644m	Nvec_15994_Pox_A_type_inc	Lgig_234666	Ctel_226421	Cgig_07667	Tadh_54435	Adig_03438	Mley_ML017912a	Nvec_57319_Pox_A_type_inc	Pfuc_4930_1_52402_t1	Pbac_3468511	Nvec_35390_
HG_20742	Mley_ML41278a	Nvec_46247_	Mley_ML00761a	Mley_ML12887a	Mley_ML02605a	Mley_ML018037a	Mley_ML05977a
HG_1009	Hmag_208756	Hmag_218006	Hmag_229276	Hmag_206142	Hmag_223411	Hmag_209991	Hmag_214917	Hmag_216575	Hmag_220881	Hmag_234420	Hmag_203228	Bsch_g68528	Bsch_g12029	Bsch_g48007	Bsch_g38679	Bsch_g12802	Bsch_g58882	Bsch_g49928	Bsch_g14689	Bsch_g28722	Bsch_g13517	Bsch_g62760	Bsch_g53466	Bsch_g27995	Bsch_g9970	Bsch_g68605	Bsch_g20964	Bsch_g48430	Bsch_g35010	Bsch_g8339	Bsch_g57010	Bsch_g18511	Bsch_g20130	Bsch_g66784	Bsch_g63753	Bsch_g26213	Hrob_166029	Hrob_163242	Hrob_159338	Hrob_171263	Bsch_g9969	Bsch_g16509	Bsch_g26652	Bsch_g24511	Hrob_160670	Bsch_g25886	Bsch_g9656	Tadh_61538	Hrob_179421	Bsch_g25733	Hrob_171307	Hrob_163757	Hrob_179476	Hrob_175775	Bsch_g8981	Hrob_172570	Hrob_158868	Bsch_g53024	Hrob_165143	Hrob_171587	Hrob_181119	Hrob_173199	Hrob_173137	Hrob_165041	Hrob_169259	Hrob_169148	Hrob_165283	Hrob_184201	Hrob_170017	Hmag_223566	Hrob_165139	Hrob_164221	Hmag_209516	Hmag_220185	Hmag_217805	Hrob_168981	Hrob_182845	Hrob_171671	Hrob_181125	Hrob_165085	Hmag_209000	Hmag_212611	Hmag_204982	Hrob_182646	Mley_ML01595a	Bsch_g12803	Bsch_g9001	Hrob_165142	Hrob_162916	Hmag_232239	Bsch_g69573	Hmag_217456	Hmag_222012	Mley_ML38523a	Hmag_204705	Gsal_8959_protein	Hmag_206825	Hrob_162847	Hmag_213626	Hmag_212194	Hrob_173610	Hrob_160198	Hmag_217405	Hmag_217548	Hmag_225906	Gsal_14742_protein	Hmag_212289	Hrob_173841	Gsal_13530_protein	Pbac_3467678	Hrob_166845	Pbac_3463655	Hmag_230834	Hrob_184690	Gsal_3930_protein	Hrob_182136	Hrob_158472	Pbac_3466990	Hrob_159281	Hrob_176489	Gsal_4816_protein	Hrob_180337	Gsal_12954_protein	Hrob_166293	Hrob_160971	Hrob_183536	Hmag_227099	Bsch_g30172	Bsch_g30769	Hrob_166846	Bsch_g37103	Pbac_3463205	Pbac_3471556	Hrob_173188	Hrob_175868	Hmag_204877	Hrob_161044	Hrob_183174	Hrob_164856	Hmag_217994	Hmag_215645	Hmag_207737	Hmag_212122	Gsal_11175_hypothetical_protein	Gsal_4815_hypothetical_protein	Hmag_227071	Hmag_201258	Hmag_203153	Hmag_204346	Hrob_163938	Hrob_178985	Hrob_162556	Hmag_222501	Hrob_181960	Hmag_231641	Hrob_164120	Hrob_162962	Hmag_223994	Hmag_231872	Hmag_214194	Hrob_164851	Hrob_177475	Hrob_167027	Tadh_58456	Hrob_173126	Tadh_62968	Pbac_3477074
HG_7069	Nvec_10419_	Ctel_192483	Hrob_193720	Mmar_MMa23237	Skow_21607m	Ggal_012676	Acar_00005892	Xtro_027357	Hsap_Ensmbl0140743_cerebellar_degeneration_related_protein_2_62kDa_Source_HGNC_Symbol_Acc_1799_CDR2	Ggal_011340	Drer_026834_cerebellar_degeneration_related_protein_2_like_Source_ZFIN_Acc_ZDB_GENE_030131_8171_cdr2l	Tcas_270013015	Znev_12455	Acar_00012422	Hsap_Ensmbl0109089_cerebellar_degeneration_related_protein_2_like_Source_HGNC_Symbol_Acc_29999_CDR2L	Drer_035952_cerebellar_degeneration_related_protein_2a_Source_ZFIN_Acc_ZDB_GENE_101203_5_cdr2a	Xtro_036348	Pfuc_5020_1_67137_t1	Drer_037359_cerebellar_degeneration_related_protein_2_62kDa_Source_HGNC_Symbol_Acc_1799_CDR2_2_of_2	Lgig_108448	Bflo_260801571	Spur_015395_Cdr2	Odio_006376001	Dpul_105516	Dmel_0032876_Cen_Centrocortin_Source_FlyBase_0032876	Isca_ISCW001863-PA	Isca_ISCW001862-PA	Aque_229179	Hmag_208641	Adig_02427	Mley_ML104622a	Nvec_43729_
HG_10274	OcarG_4314	Bflo_260813989	Spur_004778_gnn	Ctel_225561	Cgig_25731_Tetratricopeptide_repeat_protein_GNN_Source_UniProtKB_TrEMBL_Acc_K1R410	Xtro_011760	Cint_023051	Lgig_169106	Bsch_g35457	Mley_ML271535a	Drer_086650_si_dkeyp_27e10_6_Source_ZFIN_Acc_ZDB_GENE_110914_190_si_dkeyp_27e10_6	Adig_00294	Pfuc_62481_1_20323_t1	Bsch_g39934	Bsch_g944	Nvec_50935_TPR_2	Pbac_3474368
HG_177	Mley_ML056932a	Spur_010393_Hypp_67	Pbac_3462909	Spur_020184_RtL_49	Spur_022872_Sans	Pbac_3462442	Spur_015762_RtL_40	Pbac_3461679	Mley_ML143910a	Nvec_5192_	Pbac_3461805	Dpul_253296	Nvec_38463_Exo_endo_phos	Nvec_48259_Exo_endo_phos	Nvec_22968_	Nvec_21418_	Nvec_27683_Exo_endo_phos	Nvec_39096_Exo_endo_phos	Dpul_244017	Nvec_45778_Exo_endo_phos	Nvec_4456_	Dpul_54366	Dpul_112453	Nvec_3341_	Nvec_39367_RVT_1	Dpul_18003	Dpul_68577	Dpul_112195	Nvec_10446_Exo_endo_phos	Nvec_58162_Exo_endo_phos	Dpul_66922	Dpul_26032	Dpul_65818	Nvec_26687_	Nvec_48736_RVT_1	Pbac_3460880	Hmag_220721	Nvec_23992_Exo_endo_phos	Dpul_64281	Hmag_214170	Nvec_7362_	Pbac_3466100	Dpul_14513	Pfuc_20827_1_47410_t1	Spur_011043_Endrvt23	Spur_000051_Srcr	Dpul_254887	Nvec_50612_RVT_1	Dpul_102698	Dpul_105130	Nvec_45727_	Ctel_199482	Dpul_67450	Spur_000868_Hypp_315	Dpul_119091	Dpul_116466	Ctel_214477	Dpul_102059	Spur_010182_RtL_23	Ctel_189891	Dpul_114540	Dpul_114285	Ctel_206855	Ctel_196126	Pbac_3460418	Pbac_3461768	Pbac_3460968	Mley_ML04111a	Mley_ML09331a	Dpul_112897	Dpul_14559	Spur_020948_Rt15	Pbac_3465823	Dpul_69155	Mley_ML263521a	Dpul_70310	Mley_ML44601a	Dpul_323437	Ctel_189154	Pfuc_39_1_50567_t1	Nvec_42100_DUF555	Dpul_109812	Pbac_3460575	Pbac_3462452	Spur_017479_Rt10	Drer_090493_Uncharacterized_protein_Source_UniProtKB_TrEMBL_Acc_E7F1U5_BX005380_2	Spur_016030_RtL_2	Spur_000267_Spur_000267	Pbac_3461617	Spur_016539_Rt9	Pfuc_14668_1_54090_t1	Spur_013621_Spur_013621	Spur_019006_Spur_019006	Pfuc_209822_1_43010_t1	Adig_04831	Nvec_40446_RVT_1	Spur_023188_Rvt_Exn_End_Pplp	Spur_021956_Rt17	Nvec_19280_RVT_1	Nvec_58114_DUF1478	Nvec_12730_	Nvec_8907_	Spur_001739_Unc4_1	Pbac_3471787	Spur_016320_RtL_41	Nvec_7536_DUF1401	Nvec_34658_SUI1	Bsch_g18840	Bsch_g53157	Bsch_g24600	Pbac_3460332	Mley_ML23185a	Bsch_g11808	Bsch_g67117	Pbac_3465624	Nvec_50448_RVT_1	Bsch_g62251	Nvec_4338_	Spur_016918_Rvt_Exn_End_Pplp_1	Spur_008426_Rvt_Exn_End_Pp	Spur_004891_Spur_004891	Drer_091105_Uncharacterized_protein_Source_UniProtKB_TrEMBL_Acc_E7F0R1_CR396586_2	Pbac_3473116	Bsch_g11453	Bsch_g21744	Bsch_g49273	Bsch_g15972	Pfuc_6333_1_38318_t1	Pfuc_3399_1_66668_t1	Pfuc_114393_1_64333_t1	Pfuc_76800_1_63820_t1	Spur_022504_RvtL_End_Exn_Pp	Nvec_58520_RVT_1	Nvec_26857_Viral_NABP	Ctel_186491	Spur_027544_Hypp_269	Pfuc_638_1_50983_t1	Ctel_211154	Ctel_200095	Ctel_218559	Bsch_g18224	Spur_015557_RtL_39	Nvec_11056_FaeA	Nvec_29742_zf_CCHC	Nvec_8311_RVT_1	Ctel_206918	Nvec_41296_RVT_1	Pfuc_32628_1_55435_t1	Spur_015402_RtL_38	Ctel_215777	Nvec_3445_	Nvec_39714_Lipin_N	Nvec_53870_	Nvec_15882_	Nvec_22556_FHIPEP	Dpul_264012	Ctel_216954	Nvec_28723_	Nvec_18991_RVT_1	Pfuc_244_1_36420_t1	Nvec_11323_SspO	Spur_004392_RtL_14	Spur_006750_Hypp_494	Nvec_2999_RVT_1	Nvec_17573_SspO	Spur_008165_RtL_17	Nvec_47354_RVT_1	Dpul_118061	Ctel_78744	Spur_014631_Rt6	Nvec_23447_	Dpul_118056	Spur_022449_Hypp_184	Dpul_268192	Ctel_216780	Spur_027016_Rt19	Dpul_331612	Nvec_8909_LRR_2	Dpul_121530	Mley_ML06151a	Dpul_13307	Ctel_215190	Dpul_57634	Mley_ML12781a	Dpul_325356	Ctel_217778	Ctel_196748	Spur_005141_RtL_15	Nvec_30005_	Dpul_341051	Dpul_338930	Nvec_55325_	Dpul_118932	Mley_ML124224a	Ctel_185934	Pbac_3461335	Pfuc_5787_1_45294_t1	Nvec_37297_SCAN	Nvec_42535_Bac_transf	Dpul_105168	Ctel_196290	Mley_ML30077a	Mley_ML21271a	Dpul_320379	Ctel_213712	Nvec_16239_	Nvec_43264_	Bsch_g11454	Bsch_g66580	Bsch_g49274	Bsch_g57399	Bsch_g38904	Bsch_g13835	Pfuc_78_1_43460_t1	Bsch_g48466	Bsch_g31885	Pfuc_42658_1_70461_t1	Spur_005589_Rt25	Mley_ML35491a	Bsch_g17870	Nvec_41660_PyrI_C	Nvec_55599_	Bsch_g18223	Mley_ML20341a	Spur_013065_RtL	Nvec_14807_RVT_1	Pbac_3462761	Bsch_g20649	Nvec_31930_RVT_1	Bsch_g14027	Bsch_g28690	Bsch_g41360	Nvec_5148_RVT_1	Bsch_g27139	Pfuc_88030_1_13396_t1	Nvec_40407_RVT_1	Bsch_g48281	Mley_ML07701a	Nvec_35188_RVT_1	Nvec_43483_RVT_1	Nvec_8835_RVT_1	Mley_ML25631a	Pbac_3462781	Spur_021400_RtL_53	Pfuc_42544_1_05221_t1	Mley_ML166411a	Nvec_15883_	Pfuc_2219_1_15733_t1	Bsch_g69214	Nvec_46946_RVT_1	Nvec_33763_RVT_1	Nvec_2424_RVT_1	Nvec_22736_F5_F8_type_C	Nvec_57595_	Mley_ML04274a	Bsch_g66062	Nvec_48543_Exo_endo_phos	Nvec_11322_Pkinase_C	Nvec_26322_	Mley_ML09513a	Pbac_3467466	Nvec_2489_RVT_1	Spur_003880_Rt22	Spur_007779_Spur_007779	Spur_007632_Rt28	Nvec_8432_IlvC	Spur_019211_Rt14	Pbac_3466009	Mley_ML44671a	Nvec_55119_zf_HYPF	Pbac_3461687	Nvec_15533_	Spur_015174_Rt36	Bsch_g53806	Mley_ML29111a	Bsch_g48467	Spur_001507_Hypp_333	Bsch_g22621	Mley_ML279817a	Bsch_g33343	Spur_012688_Spur_012688	Nvec_23604_RVT_1	Pfuc_16408_1_03710_t1	Spur_016857_Rt38	Xtro_002928	Nvec_44569_Gal_Lectin	Nvec_58209	Mley_ML30073a	Mley_ML18992a	Xtro_043672	Bsch_g34627	Nvec_22310_Exo_endo_phos	Spur_000027_RtL	Nvec_33293_	Nvec_15983_	Bsch_g11455	Bsch_g42095	Bsch_g14542	Bsch_g30435	Bsch_g17869	Bsch_g25865	Bsch_g14592	Bsch_g52173	Bsch_g58438	Bsch_g39222	Bsch_g41395	Pfuc_2644_1_30201_t1	Pfuc_240_1_58022_t1	Pfuc_9020_1_31704_t1	Pfuc_66062_1_13037_t1	Pfuc_31951_1_12080_t1	Nvec_24690_	Spur_025338_Spur_025338	Nvec_29013_	Nvec_18718_	Nvec_50776_	Bsch_g58010	Nvec_2173_DUF1401	Nvec_36028_	Bsch_g61031	Bsch_g35606	Nvec_30532_	Nvec_54075_	Nvec_9550_GPS	Pfuc_2274_1_15759_t1	Nvec_42522_	Nvec_31243_	Pfuc_93020_1_64111_t1	Spur_003584_Spur_003584	Spur_012703_Spur_012703	Nvec_42334_	Spur_009162_Rtl_21	Nvec_31163_	Drer_088488_Uncharacterized_protein_Source_UniProtKB_TrEMBL_Acc_E7FBV3_CR352290_2	Spur_006883_Spur_006883	Drer_086201_Uncharacterized_protein_Source_UniProtKB_TrEMBL_Acc_F1QF47_CABZ01081490_1	Spur_028102_Spur_028102	Nvec_57637_SRP40_C	Nvec_50873_Adenine_glyco	Nvec_41244_	Nvec_9140_	Spur_021677_Spur_021677	Spur_009163_Spur_009163	Nvec_43430_	Spur_025907_Spur_025907	Spur_018344_Spur_018344	Pfuc_51_1_07327_t1	Nvec_27890_	Spur_000613_Spur_000613	Nvec_41997_RVT_1	Nvec_22224_	Pfuc_19052_1_47272_t1	Mley_ML29781a	Spur_011702_RtL_28	Spur_023378_RtL_59	Pfuc_7182_1_02391_t1	Pbac_3468105	Pbac_3464950	Mley_ML07893a	Spur_019679_RtL_47	Spur_022448_Spur_022448	Pbac_3466442	Nvec_2078_	Nvec_57466_CASP_C	Mley_ML00921a	Nvec_5801_UvdE	Mley_ML13451a	Pbac_3465944	Bsch_g21279	Pfuc_1599_1_15540_t1	Mley_ML120735a	Bsch_g69090	Mley_ML38261a	Pbac_3472738	Bsch_g58213	Hrob_78133	Nvec_57171_DUF1240	Dpul_58064	Pfuc_7611_1_38588_t1	Nvec_37353_	Nvec_44986_Ion_trans_2	Nvec_55032_	Nvec_17811_	Sjap_0316880	Pbac_3471830	Spur_012751_Spur_012751	Dpul_268823	Skow_07189m	Drer_088060_Uncharacterized_protein_Source_UniProtKB_TrEMBL_Acc_E7FCI3_CR356223_1	Nvec_11012_	Pbac_3470979	Lgig_115319	Nvec_57076_	Nvec_57557_	Pfuc_3287_1_23278_t1	Lgig_79942	Pbac_3467824	Pbac_3479598	Mley_ML096822a	Nvec_27830_Mak16	Dpul_52666	Dpul_242609	Nvec_881_	Ctel_125679	Ctel_81384	Ctel_70901	Nvec_18842_	Dpul_67103	Ctel_122931	Pfuc_21979_1_33231_t1	Ctel_137768	Ctel_81761	Pbac_3465939	Nvec_8411_	Pbac_3466734	Xtro_052112	Xtro_052971	Xtro_059259	Pbac_3469526	Nvec_43942_	Mley_ML23741a	Pbac_3460975	Pfuc_9302_1_24546_t1	Nvec_40571_	Mley_ML29361a	Nvec_1595_Keratin_B2	Nvec_10790_	Dpul_250268	Mley_ML27861a	Pfuc_8588_1_60458_t1	Dpul_73041	Dpul_65649	Dpul_18102	Dpul_18962	Mley_ML16191a	Dpul_249770	Nvec_41982_Cys_rich_FGFR	Pfuc_950_1_65705_t1	Spur_016696_RtL_43	Dpul_115790	Ctel_89266	Dpul_106838	Ctel_99174	Dpul_62235	Lgig_139884	Lgig_128667	Spur_016031_Spur_016031	Ctel_141814	Ctel_99036	Dpul_63869	Dpul_59512	Bsch_g14644	Bsch_g29246	Nvec_36426_Exo_endo_phos	Ctel_200079	Ctel_185599	Dpul_14448	Dpul_14460	Ctel_207204	Pfuc_16408_1_03711_t1	Ctel_199286	Nvec_11891_F5_F8_type_C	Spur_024462_RtL_6	Ctel_217120	Nvec_46684_	Ctel_207616	Ctel_191331	Ctel_211821	Ctel_202777	Ctel_201174	Ctel_187183	Ctel_192058	Dpul_117093	Ctel_211820	Dpul_116906	Ctel_210815	Dpul_14562	Nvec_55806_	Ctel_206174	Ctel_221035	Ctel_196395	Nvec_20769_Exo_endo_phos	Nvec_12872_	Dpul_108367	Ctel_187064	Ctel_197363	Mley_ML18701a	Ctel_188066	Skow_02638m	Mley_ML08361a	Mley_ML26611a	Bsch_g39857	Ctel_213897	Ctel_196306	Ctel_218127	Ctel_191015	Ctel_201324	Pbac_3467890	Nvec_43422_	Pfuc_104969_1_20933_t1	Pbac_3462685	Pbac_3468666	Dpul_305258	Pbac_3464544	Dpul_106174	Ctel_212358	Hmag_218266	Ctel_207018	Dpul_256476	Pbac_3463289	Mley_ML212010a	Ctel_193703	Mley_ML31131a	Spur_018379_Spur_018379	Nvec_45816_Exo_endo_phos	Dpul_105030	Dpul_114159	Ctel_201370	Pbac_3466069	Hmag_200405	Ctel_203729	Nvec_45353_	Dpul_104992	Nvec_14968_IL3	Dpul_112151	Nvec_15649_EF1_GNE	Dpul_111178	Dpul_276149	Nvec_42516_EF1_GNE	Dpul_332549	Dpul_116718	Dpul_105703	Nvec_18750_Rotavirus_VP7	Dpul_331522	Dpul_253216	Ctel_210004	Ctel_190539	Hmag_210806	Dpul_105109	Hmag_201555	Nvec_25629_	Dpul_106881	Hmag_221471	Ctel_211592	Ctel_191532	Ctel_200593	Mley_ML06819a	Nvec_37247_	Nvec_54374_	Nvec_51177_RB_B	Nvec_51378_PAN	Nvec_48535_DUF412	Nvec_45671_	Nvec_25061_	Spur_022711_RtL_58	Dpul_257768	Ctel_207147	Bsch_g37925	Nvec_24042_	Ctel_95123	Pfuc_236_1_65320_t1	Hrob_142457	Pbac_3477515	Nvec_55621_	Pbac_3468100	Pfuc_189048_1_64730_t1	Hrob_70803	Spur_007371_Spur_007371	Pbac_3470924	Nvec_53690_	Hmag_208887	Ctel_96001	Dpul_122902	Ctel_79689	Dpul_245780	Ctel_79686	Hmag_224413	Nvec_57968	Pfuc_1021_1_51166_t1	Dpul_117271	Ctel_203500	Nvec_9994_SspO	Hrob_189125	Pbac_3462830	Hrob_127227	Ctel_108110	Nvec_36722_	Nvec_21047_	Ctel_125012	Pbac_3468484	Ctel_129712	Nvec_14366_	Ctel_138137	Hrob_127021	Ctel_140984	Dpul_18105	Dpul_251242	Ctel_213055	Pbac_3469965	Dpul_115995	Ctel_191432	Dpul_108403	Dpul_323868	Dpul_115746	Dpul_119083	Nvec_11752_Remorin_C	Ctel_200106	Nvec_53080_DMAP_binding	Ctel_80285	Ctel_186360	Nvec_53301_	Nvec_3501_	Nvec_14554_	Nvec_49696_	Dpul_263620	Dpul_251241	Hmag_231556	Dpul_279572	Mley_ML451324a	Mley_ML21421a	Ctel_212357	Pbac_3479682	Ctel_200879	Dpul_330815	Hmag_224973	Ctel_88365	Ctel_207023	Nvec_31207_	Pfuc_42738_1_55867_t1	Dpul_249769	Ctel_200573	Dpul_322065	Nvec_618_	Mley_ML28531a	Ctel_204268	Ctel_205079	Dpul_319860	Ctel_93634	Spur_022742_Spur_022742	Dpul_334321	Dpul_322906	Pbac_3475341	Ctel_67209	Hrob_147851	Hrob_147976	Hrob_163569	Ctel_95276	Dpul_345815	Dpul_246212	Dpul_271594	Adig_02279	Dpul_249504	Dpul_16896	Mley_ML01208a	Spur_022229_RtL_56	Dpul_56217	Hrob_81202	Pbac_3476158	Adig_12888	Hrob_175765	Nvec_43736_Ferritin	Nvec_50295_Syntaxin	Pbac_3462051	Hrob_192553	Hrob_145411	Hrob_92966	Pbac_3472507	Hrob_81170	Hrob_69966	Hrob_69217	Hrob_81334	Pbac_3477897	Hrob_162883	Hrob_166917	Hrob_67143	Mley_ML27731a	Pbac_3475922	Pbac_3473204	Pbac_3479245	Nvec_24891_	Nvec_29987_	Nvec_49672_	Nvec_48263_	Nvec_20757_	Nvec_54791_	Nvec_30147_	Nvec_11238_	Nvec_45799_ATP_synt_C	Nvec_54472_	Spur_019988_Spur_019988	Nvec_9503_Bac_DNA_binding	Nvec_32968_SRP40_C	Nvec_33590_	Nvec_40950_	Nvec_38940_	Nvec_41932_	Nvec_59146_	Nvec_58484_	Nvec_52749_	Pbac_3466882	Pbac_3475253	Pbac_3476952	Pbac_3469305	Sjap_0312890	Skow_21777m	Skow_34101m
HG_995	Hmag_210971	OcarG_2330	Lgig_170816	Aque_227855	Mmar_MMa38163	Bsch_g16794	Spur_020022_Rhogef17	Smim_53431_Rho_guanine_nucleotide_exchange_factor_17_Harpegnathos_saltator_gi_307199542_gb_EFN80143_2e_140_426	Mmar_MMa50081	Nvec_41260_DUF1081	Hmag_215417	Ggal_027946	Isca_ISCW005951-PA	Mley_ML04642a	Smim_61619_PREDICTED_similar_to_CG8557_CG8557_PB_Tribolium_castaneum_gi_91090764_ref_XP_969066_1e_98_329	Xtro_024171	Tcas_270003898	Smim_36174_C_jun_amino_terminal_kinase_interacting_protein_3_Camponotus_floridanus_gi_307176985_gb_EFN66291_0_0_1110	Adig_07302	Tadh_25094	Spur_019022_Jip3_1	Ggal_011876	Avag_33222001	Bflo_260833498	Avag_16724001	Lgig_170787	Acar_00002064	Drer_062531_mitogen_activated_protein_kinase_8_interacting_protein_3_Source_ZFIN_Acc_ZDB_GENE_090303_6_mapk8ip3	Ctel_158214	Dmel_0024187_syd_sunday_driver_Source_FlyBase_0024187	Cgig_06022_C_jun_amino_terminal_kinase_interacting_protein_4_Source_UniProtKB_TrEMBL_Acc_K1P9J9	Smar_006127	Skow_42912m	Znev_15407	Sjap_0004320	Avag_19317001	Drer_074531_sperm_associated_antigen_9a_Source_ZFIN_Acc_ZDB_GENE_070820_7_spag9a	Xtro_024172	Avag_51439001	Cint_022032	Csav_018213	Csav_018207	Cint_022031	Csav_018205	Adig_03045	Acar_00003452	Csav_018208	Ggal_002718	Xtro_024173	Ggal_038450	Dpul_305108	Hsap_Ensmbl0138834_mitogen_activated_protein_kinase_8_interacting_protein_3_Source_HGNC_Symbol_Acc_6884_MAPK8IP3	Csav_018209	Cint_001536	Spur_004041_Rhogef17_1	Bmal_170589948	Smim_65213_sperm_associated_antigen_9_Mus_musculus_gi_56800505_emb_CAI35376_0_0_649	Csav_018212	Csav_018211	Csav_018210	Skow_33452m	OcarG_9240	Xtro_000301	Rcul_t16802	Drer_079530_si_dkey_17m8_1_Source_ZFIN_Acc_ZDB_GENE_110411_225_si_dkey_17m8_1	Tadh_56301	Sman_080700_Putative_jnk_sapk_associated_protein_Source_UniProtKB_TrEMBL_Acc_G4VLX5	Pbac_3462434	Hmag_221871	Tspi_316973726	Nvec_32303_	Odio_013814001	Hrob_99599	OcarG_3203	Mley_ML01437a	Egra_06802	Emul_01906	Gsal_1806_c_jun_amino_terminal_kinase_interacting_protein_4	Sjap_0031110	Bsch_g19569	Bsch_g21224	Bsch_g54580	Bsch_g9482	Skow_42902m	Drer_078142_Uncharacterized_protein_Source_UniProtKB_TrEMBL_Acc_E7F4K5_CABZ01073118_1	Pfuc_4506_1_52308_t1	Isca_ISCW015188-PA	Hrob_189635	Cele_006755_unc_16_Protein_UNC_16_isoform_e_Source_RefSeq_mRNA_Acc_NM_001268079	Spur_001396_Jip3_2	Sman_210130_Homeobox_protein_six_related_Source_UniProtKB_TrEMBL_Acc_G4VKM8	Lgig_170786	Csav_018206	Sman_090240_Putative_jnk_sapk_associated_protein_Source_UniProtKB_TrEMBL_Acc_G4VQW3	Gsal_11327_c_jun_amino_terminal_kinase_interacting_protein_3	Hmic_0702000	Emul_06001	Egra_09916	Sjap_0099240	Sjap_0071600	Egra_07294	Rcul_t16803	Pfuc_4506_1_52309_t1	Avag_33223001	Hrob_69924	Hrob_83101	Adig_03046	Aque_223804	Mmar_MMa48769	Skow_42921m	Tadh_25965	Hmag_228579	Mmar_MMa10952	Gsal_11649_jnk_interacting_protein	Hmic_0332300	Bsch_g35728	Cint_022999	Pbac_3478279	Pfuc_4506_1_52307_t1	Mmar_MMa45443	Mmar_MMa48706	Mmar_MMa50501	Rcul_t16801	Znev_16020	Cgig_06023_C_jun_amino_terminal_kinase_interacting_protein_3_Source_UniProtKB_TrEMBL_Acc_K1PFS3	Spur_017187_Jip3	Mmar_MMa33984	Pfuc_121842_1_35422_t1	Csav_018463	Emul_02259	Hmag_228580	Mmar_MMa29744	Hsap_Ensmbl0008294_sperm_associated_antigen_9_Source_HGNC_Symbol_Acc_14524_SPAG9	Nvec_49660_	Gsal_12302_hypothetical_protein	Sjap_0131990	Mmar_MMa20064	Mmar_MMa15095	Sjap_0314310
HG_6097	Drer_006840_glycine_N_methyltransferase_Source_ZFIN_Acc_ZDB_GENE_040227_1_gnmt	Hmag_232207	Ctel_99914	Skow_38957m	Dpul_230833	Smar_002231	Bflo_260831278	Hsap_Ensmbl0124713_glycine_N_methyltransferase_Source_HGNC_Symbol_Acc_4415_GNMT	Tcas_270005800	Isca_ISCW020587-PA	Acar_00005487	Dmel_0038074_CG6188	Tadh_59780	Smim_1319_glycine_N_methyltransferase_putative_Ixodes_scapularis_gi_241643370_ref_XP_002411051_1e_127_375	Mley_ML279825a	Tcas_270007555	Adig_07024	Ggal_013950	Znev_12122	Pbac_3467404	Pbac_3466923	Spur_018083_gnmt_4	Mley_ML07309a	Nvec_6783_Porphobil_deamC	Spur_018084_gnmt_6	Spur_027560_gnmt_5	Spur_005325_gnmt_2	Spur_006037_gnmt_3	Spur_000357_gnmt	Mley_ML225220a	Spur_000359_gnmt_1	Pbac_3475734	Xtro_050251	Spur_005324_Spur_005324	Mmar_MMa04250	Spur_012462_Spur_012462	Bflo_260821700	Pbac_3471018	Adig_23357	Pbac_3475923
HG_1726	Hmic_0033400	Bsch_g14384	Cint_027821	Ggal_009798	Xtro_011898	Hsap_Ensmbl0183098_glypican_6_Source_HGNC_Symbol_Acc_4454_GPC6	Hsap_Ensmbl0076716_glypican_4_Source_HGNC_Symbol_Acc_4452_GPC4	Ctel_32704	Ggal_027267	Drer_015472_glypican_4_Source_ZFIN_Acc_ZDB_GENE_011119_1_gpc4	Drer_036468_glypican_6_Source_HGNC_Symbol_Acc_4454_GPC6_1_of_3	Bflo_260796563	Csav_001994	Dpul_318151	Cgig_16108_Glypican_6_Source_UniProtKB_TrEMBL_Acc_K1QEV7	Skow_35265m	Dmel_0041604_dlp_dally_like_Source_FlyBase_0041604	Lgig_139272	Cint_029764	Tcas_270006921	Znev_18296	Spur_003084_Gpc1246_1_Glypican_6_Source_UniProtKB_TrEMBL_Acc_A0SVR2	Xtro_006591	Smar_010078	Tspi_316972119	Ggal_003684	Ggal_003604	Hmag_210522	Csav_001993	Cint_029763	Rcul_t20336	Acar_00002299	Nvec_12423_Glypican	Smim_33270_PREDICTED_glypican_6_Taeniopygia_guttata_gi_224043154_ref_XP_002196951_4e_110_344	Hsap_Ensmbl0063660_glypican_1_Source_HGNC_Symbol_Acc_4449_GPC1	Hsap_Ensmbl0213420_glypican_2_Source_HGNC_Symbol_Acc_4450_GPC2	Bflo_260796557	Smim_56273_PREDICTED_glypican_5_Oryctolagus_cuniculus_gi_291393140_ref_XP_002712983_2e_112_354	Skow_14504m	Ggal_027271	Mmar_MMa11590	Smar_013758	Hsap_Ensmbl0179399_glypican_5_Source_HGNC_Symbol_Acc_4453_GPC5	Pfuc_2035_1_08209_t1	Skow_35268m	Drer_019341_glypican_1a_Source_ZFIN_Acc_ZDB_GENE_051120_147_gpc1a	Smim_19796_PREDICTED_glypican_6_partial_Rattus_norvegicus_gi_293353997_ref_XP_001077762_2e_74_239	Acar_00002682	Drer_037150_glypican_2_Source_ZFIN_Acc_ZDB_GENE_050302_31_gpc2	Ggal_010863	Acar_00002336	Acar_00020195	Ggal_009806	Skow_20106m	Drer_024588_glypican_5_Source_ZFIN_Acc_ZDB_GENE_060503_64_gpc5	Tcas_270007828	Xtro_060387	Drer_074082_Uncharacterized_protein_Source_UniProtKB_TrEMBL_Acc_E7F9P0_CU467828_1	Xtro_056269	Ctel_215229	Xtro_063861	Acar_00008852	Xtro_008676	Acar_00015780	Sman_105200_Putative_glypican_Source_UniProtKB_TrEMBL_Acc_G4VE43	Drer_090456_glypican_1_Source_HGNC_Symbol_Acc_4449_GPC1_2_of_3	Csav_001992	Drer_090585_glypican_1b_Source_ZFIN_Acc_ZDB_GENE_040426_1306_gpc1b	Cele_001687_gpn_1_Protein_GPN_1_gpn_1_mRNA_complete_cds_Source_RefSeq_mRNA_Acc_NM_078181	Pfuc_94974_1_28045_t1	Pfuc_40201_1_70354_t1	Hrob_76288	Dmel_0263930_dally_division_abnormally_delayed_Source_FlyBase_0263930	Adig_06118	Drer_032199_glypican_3_Source_ZFIN_Acc_ZDB_GENE_031212_1_gpc3	Znev_06229	Sjap_0301240	Avag_07295001	Lgig_116020	Acar_00002666	Drer_091739_glypican_6_Source_HGNC_Symbol_Acc_4454_GPC6_3_of_3	Spur_013086_Gpc35_2_Glypican_5_Source_UniProtKB_TrEMBL_Acc_A0SVR1	Isca_ISCW019448-PA	Egra_09267	Emul_06837	Tadh_61971	Dpul_26924	OcarG_1352	Tadh_61970	Drer_088858_glypican_5_Source_HGNC_Symbol_Acc_4453_GPC5	Cele_003056_lon_2_Protein_LON_2_lon_2_mRNA_complete_cds_Source_RefSeq_mRNA_Acc_NM_076411	Cgig_18241	Lgig_68630	Pfuc_153366_1_64592_t1	Pfuc_261673_1_28753_t1	Pfuc_124836_1_42600_t1	Smim_19795_PREDICTED_glypican_4_Equus_caballus_gi_338729589_ref_XP_001490654_3_1e_26_114	Nvec_48247_	Bflo_260796559	Mley_ML14244a	Cint_005365	Hrob_176624	Hsap_Ensmbl0147257_glypican_3_Source_HGNC_Symbol_Acc_4451_GPC3	Dpul_100243	Mmar_MMa53788	Drer_071028_Uncharacterized_protein_Source_UniProtKB_TrEMBL_Acc_F1QLG3_CABZ01074669_1	Drer_086960_glypican_6_Source_HGNC_Symbol_Acc_4454_GPC6_2_of_3	Pfuc_20739_1_25888_t1	Pbac_3474430	Smim_65942_65942	Rcul_t43875	Tadh_61969
HG_20555	Skow_27358m	Skow_27356m	Ctel_201010	Skow_01284m	Hmag_201754	Lgig_156744	Mley_ML07252a
HG_7698	Cgig_08500_F_box_only_protein_31_B_Source_UniProtKB_TrEMBL_Acc_K1PSS1	Cgig_09689_F_box_only_protein_31_Source_UniProtKB_TrEMBL_Acc_K1QH38	Cgig_09688_F_box_only_protein_31_B_Source_UniProtKB_TrEMBL_Acc_K1QA04	Lgig_233514	Smar_008746	Skow_20617m	Drer_062195_F_box_protein_31_Source_HGNC_Symbol_Acc_16510_FBXO31	Isca_ISCW008525-PA	Pfuc_38379_1_19667_t1	Ctel_224504	Ggal_009269	Acar_00014300	Tadh_57437	Tadh_57431	Xtro_037873	Adig_10330	Spur_008501_Fbox31	Hsap_Ensmbl0103264_F_box_protein_31_Source_HGNC_Symbol_Acc_16510_FBXO31	Bflo_260805537	Rcul_t15008	Nvec_46437_	Dpul_94065	Hsap_Ensmbl0131152_RP11_178L8_4	Hsap_Ensmbl0260456_chromosome_16_open_reading_frame_95_Source_HGNC_Symbol_Acc_40033_C16orf95	Mley_ML096910a	Nvec_26413_	Nvec_34383_	Pbac_3471346
HG_6597	Acar_00011973	Drer_011662_conserved_helix_loop_helix_ubiquitous_kinase_Source_ZFIN_Acc_ZDB_GENE_040426_1069_chuk	Xtro_036619	Cgig_06185_Inhibitor_of_nuclear_factor_kappa_B_kinase_subunit_alpha_Source_UniProtKB_TrEMBL_Acc_K1QDD6	Nvec_30712_	Tadh_62259	Ggal_005196	Hsap_Ensmbl0213341_conserved_helix_loop_helix_ubiquitous_kinase_Source_HGNC_Symbol_Acc_1974_CHUK	Cgig_06186_Inhibitor_of_nuclear_factor_kappa_B_kinase_subunit_alpha_Source_UniProtKB_TrEMBL_Acc_K1QZ46	Dpul_317376	Znev_09963	Acar_00012680	Xtro_038296	OcarG_6102	Hsap_Ensmbl0104365_inhibitor_of_kappa_light_polypeptide_gene_enhancer_in_B_cells_kinase_beta_Source_HGNC_Symbol_Acc_5960_IKBKB	Bflo_261289507	Ggal_005924	Lgig_110348	Ctel_228543	Adig_20353	Adig_21960	Drer_079123_inhibitor_of_kappa_light_polypeptide_gene_enhancer_in_B_cells_kinase_beta_Source_ZFIN_Acc_ZDB_GENE_071115_2_ikbkb	Bsch_g6256	Bsch_g66041	Pbac_3463083	Aque_229659	Ggal_039780	Cgig_01373_Inhibitor_of_nuclear_factor_kappa_B_kinase_subunit_alpha_Source_UniProtKB_TrEMBL_Acc_K1PV24	Pfuc_4597_1_44980_t1	Smim_35880_ikk_like_protein_Pinctada_fucata_gi_61815768_gb_AAX56336_2e_31_129	Cint_021745	Bflo_260783424	Skow_03229m	Smim_35908_ikk_like_protein_Pinctada_fucata_gi_61815768_gb_AAX56336_9e_13_76_6	Skow_27827m
HG_9586	Mley_ML15004a	Lgig_236014	Cgig_08448_CAP_Gly_domain_containing_linker_protein_3_Source_UniProtKB_TrEMBL_Acc_K1PSP0	Bflo_260818220	Drer_095831_si_ch211_175f12_2_Source_ZFIN_Acc_ZDB_GENE_110411_220_si_ch211_175f12_2	Tcas_270011892	Tadh_56860	Skow_34527m	Ctel_228426	Skow_17098m	Avag_06735001	Avag_07319001	Znev_00676	Pfuc_1716_1_15587_t1	Avag_37078001	Dpul_315172	Ctel_215471	Hrob_169547	Skow_34544m
HG_8661	Bsch_g40755	Csav_014570	Bflo_260794000	Skow_32602m	Bflo_260831662	OcarG_1460	Adig_10634	Tadh_64015	Nvec_8915_	Tadh_57489	Bflo_260802516	Tadh_64016	Nvec_21717_2OG_FeII_Oxy	Tadh_57485	Tadh_57487	OcarG_5002	Nvec_27646_CbiK	Pbac_3468597	Skow_11287m	Mley_ML08888a	Tadh_57486	Pbac_3472235	Nvec_2994_
HG_8532	Pfuc_956_1_00562_t1	Cgig_10052_Isopenicillin_N_synthetase_Source_UniProtKB_TrEMBL_Acc_K1Q593	Lgig_227971	Pfuc_83520_1_13285_t1	Pfuc_6452_1_60018_t1	Pfuc_8756_1_60492_t1	Aque_218779	Cgig_06789_Isopenicillin_N_synthetase_Source_UniProtKB_TrEMBL_Acc_K1QF46	Pfuc_6452_1_60019_t1	Pfuc_83520_1_13284_t1	Odio_015817001	Mley_ML026010a	Hmag_212172	Pbac_3463972	Mley_ML50512a	Pbac_3466438	Lgig_170952	Mley_ML199826a	Cgig_25748	Mley_ML35201a	Mley_ML50513a	Mley_ML032920a	Pbac_3471157
HG_24024	Adig_04755	Hmag_211836	Mley_ML00695a	Pbac_3475073	Mley_ML216348a	Mley_ML07427a
HG_3809	Smar_002105	Bflo_260782362	Lgig_84213	Avag_26322001	Ggal_022443	Ctel_227370	Avag_34849001	Drer_027777_tumor_necrosis_factor_alpha_induced_protein_3_Source_ZFIN_Acc_ZDB_GENE_100212_2_tnfaip3	Bflo_260782360	Tspi_316968401	Bflo_260808692	Cele_021733_otub_2_Protein_OTUB_2_otub_2_mRNA_complete_cds_Source_RefSeq_mRNA_Acc_NM_058329	Acar_00016617	Drer_045556_OTU_domain_containing_7A_Source_HGNC_Symbol_Acc_20718_OTUD7A	Xtro_056607	Avag_44071001	Xtro_034378	Skow_25189m	Hsap_Ensmbl0264522_OTU_domain_containing_7B_OTU_domain_containing_protein_7B_Source_UniProtKB_TrEMBL_Acc_Q5SZ59_OTUD7B	Ggal_021745	Ctel_102432	Hsap_Ensmbl0163113_OTU_domain_containing_7B_Source_HGNC_Symbol_Acc_16683_OTUD7B	Avag_14502001	Skow_38406m	Cgig_07165_OTU_domain_containing_protein_7B_Source_UniProtKB_TrEMBL_Acc_K1PEI7	Avag_04574001	Avag_56949001	Xtro_038456	Dpul_332425	Aque_219263	Drer_017220_OTU_domain_containing_7B_Source_ZFIN_Acc_ZDB_GENE_060616_1_otud7b	Acar_00003039	Hsap_Ensmbl0169918_OTU_domain_containing_7A_Source_HGNC_Symbol_Acc_20718_OTUD7A	Ggal_006022	Hrob_87676	Bflo_260813701	Lgig_165810	Mley_ML11138a	Bmal_170596527	Spur_013700_Otud7b	Bflo_260782494	Rcul_t33034	Hrob_158686	Nvec_9533_	Adig_00158	Hrob_76463	Bflo_260782356	Pbac_3465358	Avag_36917001	Hrob_146421	Smim_36488_PREDICTED_OTU_domain_containing_protein_7A_like_Macaca_mulatta_gi_297296028_ref_XP_001116351_5e_70_240	Znev_06312	Bmal_170595973	Acar_00003147	Smim_72413_OTU_domain_containing_protein_7B_Harpegnathos_saltator_gi_307197725_gb_EFN78874_9e_31_124	Pfuc_49427_1_48699_t1	Smim_36446_OTU_domain_containing_protein_7A_Culex_quinquefasciatus_gi_170073368_ref_XP_001870364_1e_23_109	Smim_72404_OTU_domain_containing_protein_7A_Culex_quinquefasciatus_gi_170073368_ref_XP_001870364_1e_08_62_0	Hmag_208648	Hrob_163398	Lgig_177077	Rcul_t39429
HG_10407	Skow_09853m	Cgig_16034_Coiled_coil_alpha_helical_rod_protein_1_Source_UniProtKB_TrEMBL_Acc_K1QG75	Nvec_41093_	Xtro_051952	Ctel_228459	Spur_023766_Cchcr1	Acar_00016972	Lgig_238673	Pfuc_8670_1_45920_t1	Pfuc_18830_1_11153_t1	Cint_002628	Nvec_21662_	Drer_092464_coiled_coil_alpha_helical_rod_protein_1_Source_HGNC_Symbol_Acc_13930_CCHCR1_1_of_2	OcarG_4615	Spur_003088_Spur_003088	Mley_ML45848a	Nvec_17680_bZIP_1
HG_2878	Cele_001949_hlh_2_Protein_HLH_2_isoform_a_hlh_2_mRNA_complete_cds_Source_RefSeq_mRNA_Acc_NM_001026410	OcarG_7541	Tspi_316968923	Ggal_040379	Bmal_170573322	Hrob_138065	Bflo_260798731	Smim_42974_Protein_daughterless_Acromyrmex_echinatior_gi_332031390_gb_EGI70903_1e_56_205	Tadh_8076	Ctel_40915	Hmag_214875	Hmag_214874	Ggal_038396	Smim_14894_daughterless_Glomeris_marginata_gi_94471583_gb_ABF21059_1e_73_253	Ggal_040389	Ggal_001635	Ggal_040380	Hmag_214872	Xtro_036113	Acar_00018790	Ggal_030704	Ggal_040388	Ggal_006846	Ggal_006977	Sman_142270_Basic_helix_loop_helix_transcription_factor_putative_Source_UniProtKB_TrEMBL_Acc_G4LUM4	Skow_44282m	Smar_008523	Ggal_040385	Drer_004714_transcription_factor_12_Source_ZFIN_Acc_ZDB_GENE_040516_11_tcf12	Aque_223566	Spur_016343_E12	Drer_052383_transcription_factor_3b_Source_ZFIN_Acc_ZDB_GENE_051113_64_tcf3b	Znev_06986	Ggal_033775	Acar_00014222	Hsap_Ensmbl0140262_transcription_factor_12_Source_HGNC_Symbol_Acc_11623_TCF12	Dpul_299549	Emul_04566	Egra_09166	Dpul_299735	Dmel_0000413_da_daughterless_Source_FlyBase_0000413	Xtro_041379	Xtro_036102	Hmic_0385900	Acar_00008907	Hsap_Ensmbl0196628_transcription_factor_4_Source_HGNC_Symbol_Acc_11634_TCF4	Drer_075546_Uncharacterized_protein_Source_UniProtKB_TrEMBL_Acc_E7F0Y8_CABZ01109624_1	Csav_019939	Tcas_270010356	Mley_ML223014a	Avag_47961001	Cint_019396	Avag_46406001	Cint_023726	Rcul_t29087	Nvec_33345_	Lgig_60186	Avag_25971001	Odio_009412001	Hrob_76917	Hmag_214873	Pfuc_37_1_36246_t1	Avag_54543001	Odio_009414001	Cgig_05375_Transcription_factor_12_Source_UniProtKB_TrEMBL_Acc_K1QGM5	Adig_06219	Pfuc_37_1_36247_t1	Drer_087652_transcription_factor_4_Source_ZFIN_Acc_ZDB_GENE_090814_1_tcf4	Lgig_140803	Hrob_161408	Acar_00017468	Odio_006644001	Ggal_022478	Drer_005915_transcription_factor_3a_Source_ZFIN_Acc_ZDB_GENE_990415_51_tcf3a	Adig_06220	Odio_008200001	Hsap_Ensmbl0071564_transcription_factor_3_Source_HGNC_Symbol_Acc_11633_TCF3	Spur_016342_Spur_016342	Skow_44333m	Pbac_3471006	Avag_46405001
HG_6066	Aque_214269	Drer_040100_si_dkey_95h12_1_Source_ZFIN_Acc_ZDB_GENE_060503_85_si_dkey_95h12_1	Dpul_253390	Drer_068637_si_ch211_281l24_3_Source_ZFIN_Acc_ZDB_GENE_131121_575_si_ch211_281l24_3	Dpul_325439	Drer_094120_Uncharacterized_protein_Source_UniProtKB_TrEMBL_Acc_E9QC76_BX548047_2	Drer_074191_zgc_172253_Source_ZFIN_Acc_ZDB_GENE_080215_9_zgc_172253	Avag_26769001	Aque_216021	Drer_073836_Uncharacterized_protein_Source_UniProtKB_TrEMBL_Acc_E7F6B6_CR788316_2	Dpul_253314	Xtro_062502	Xtro_026211	Hmag_213594	Drer_020738_zgc_153921_Source_ZFIN_Acc_ZDB_GENE_060929_816_zgc_153921	Drer_086569_zgc_172051_Source_ZFIN_Acc_ZDB_GENE_080219_23_zgc_172051	Drer_056449_Uncharacterized_protein_Source_UniProtKB_TrEMBL_Acc_F1QXH3_BX321875_1	Drer_038405_zgc_153921_Source_ZFIN_Acc_ZDB_GENE_060929_816_zgc_153921	Drer_038111_Uncharacterized_protein_Source_UniProtKB_TrEMBL_Acc_F1R094_CR788316_1	Dpul_325382	Drer_058110_Uncharacterized_protein_Source_UniProtKB_TrEMBL_Acc_F1RBS3_BX546499_1	Xtro_021715	Drer_094710_si_dkey_79i2_4_Source_ZFIN_Acc_ZDB_GENE_060503_553_si_dkey_79i2_4	Hmag_209468	Dpul_315839	Dpul_331294	Dpul_253387	Dpul_253444	Drer_042339_si_ch211_207b24_4_Source_ZFIN_Acc_ZDB_GENE_100921_9_si_ch211_207b24_4	Drer_079544_si_ch1073_464p5_5_Source_ZFIN_Acc_ZDB_GENE_091116_35_si_ch1073_464p5_5	OcarG_6600	Hmag_227855	Mley_ML049011a	Aque_202525	Dpul_325480	Dpul_325479	Aque_200516	Drer_087122_Uncharacterized_protein_Source_UniProtKB_TrEMBL_Acc_E7FAF1_BX511061_2	Gsal_697_PREDICTED_hypothetical_protein_putative_homolog_to_LOC793259_Danio_rerio
HG_33497	Mley_ML016338a	Adig_07023	Adig_21213	Mley_ML154138a
HG_4983	Mmar_MMa48251	Pbac_3460396	Cele_018763_F53F10_1_Protein_F53F10_1_F53F10_1_mRNA_complete_cds_Source_RefSeq_mRNA_Acc_NM_058835	Bmal_170593419	Rcul_t35394	Tcas_270004300	Ggal_030322	Dmel_0051638_CG31638	Cgig_02265	Znev_04980	Hrob_188774	Ctel_78295	Spur_023274_Ccdc102a	Nvec_52587_Pox_A_type_inc	Cint_023208	Csav_018779	Skow_28527m	Mley_ML26921a	Mmar_MMa53943	Smar_015747	Sjap_0020220	Sman_155410	Adig_02241	Egra_05077	Isca_ISCW006405-PA	Dpul_302013	Drer_003872_coiled_coil_domain_containing_102A_Source_ZFIN_Acc_ZDB_GENE_030131_4044_ccdc102a	Smim_83691_coiled_coil_domain_containing_protein_102A_putative_Ixodes_scapularis_gi_242000696_ref_XP_002434991_9e_146_437	Acar_00000329	Emul_09999	Hmic_0647800	Hsap_Ensmbl0135736_coiled_coil_domain_containing_102A_Source_HGNC_Symbol_Acc_28097_CCDC102A	Acar_00020580	Pfuc_10073_1_60731_t1	Tadh_7658	Hmag_210658	Xtro_030176	Ggal_022037	Pfuc_22911_1_69525_t1	Ctel_158959	Mley_ML259913a	Cint_023209	Acar_00015038	Csav_018780	Nvec_19137_Pox_A_type_inc	Spur_006959_Spur_006959	Hsap_Ensmbl0150636_coiled_coil_domain_containing_102B_Source_HGNC_Symbol_Acc_26295_CCDC102B	Pbac_3474583	Nvec_11761_	Pbac_3478954	Pbac_3479205	Sjap_0097260
HG_1180	Nvec_16491_MutS_V	Aque_205355	Ctel_209156	Isca_ISCW004567-PA	Ctel_187049	OcarG_7967	Ctel_215870	Ctel_210614	Ctel_202393	Ctel_199631	Ctel_192341	Ctel_214013	Ctel_206858	Ctel_194619	Ctel_212392	Ctel_192742	Ctel_215983	Ctel_202175	Ctel_204880	Ctel_210701	Ctel_218552	Ctel_206950	Ctel_207340	Ctel_190792	Aque_201823	Ctel_186615	Ctel_214243	Ctel_216914	Aque_213622	Ctel_214982	Ctel_190031	Ctel_209936	Ctel_212862	Ctel_193997	Ctel_184875	Ctel_188494	Ctel_195880	Ctel_211826	Ctel_195772	Ctel_189571	Ctel_189826	Ctel_210026	Ctel_194201	Ctel_203191	Ctel_218531	Ctel_190007	Ctel_196202	Ctel_191862	Ctel_210626	Ctel_206905	Ctel_205888	Ctel_204245	Ctel_193501	Ctel_210818	Ctel_205091	Ctel_202824	Ctel_203640	Ctel_215243	Ctel_208154	Ctel_209767	Ctel_189259	Ctel_185402	Ctel_211469	Ctel_201117	Ctel_212546	Ctel_199900	Ctel_204918	Ctel_215177	Ctel_215573	Ctel_214168	Ctel_210824	Ctel_196897	Ctel_205902	Ctel_203084	Ctel_189055	Ctel_189654	Ctel_210208	Ctel_218124	Ctel_209419	Ctel_205626	Ctel_208060	Ctel_198592	Ctel_184923	Ctel_215293	Ctel_185405	Ctel_188693	Ctel_206030	Ctel_208056	Ctel_206094	Ctel_207898	Ctel_210774	Ctel_217446	Ctel_201762	Ctel_205373	Ctel_213191	Ctel_209437	Ctel_187707	Ctel_209210	Ctel_208927	Ctel_217201	Ctel_192056	Aque_210662	Aque_203202	Ctel_195192	Ctel_194159	Ctel_192127	Ctel_213462	Ctel_223403	Ctel_200755	Ctel_214733	Ctel_190388	Ctel_193561	Ctel_189684	Ctel_194290	Ctel_199384	Ctel_201265	Ctel_206786	Ctel_189822	Ctel_218046	Ctel_209432	Ctel_202275	Ctel_191013	Ctel_189659	Ctel_186820	Ctel_202519	Ctel_214732	Ctel_199165	Ctel_192129	Ctel_189455	Nvec_29329_Exo_endo_phos	Ctel_211436	Ctel_211872	Ctel_196530	Nvec_9658_Exo_endo_phos	Znev_12188	Ctel_204550	Isca_ISCW013642-PA	Nvec_33982_	Isca_ISCW014310-PA	Ctel_202328	Tcas_270016692	Isca_ISCW020119-PA	Isca_ISCW013877-PA	Isca_ISCW008313-PA	Mley_ML18962a	Aque_217993
HG_64677	Lgig_123873	Mley_ML451315a
HG_5094	Ctel_142657	Lgig_91023	Mley_ML182030a	Skow_22418m	Nvec_10930_	Nvec_45819_DUF567	Skow_04016m	Skow_04015m	Nvec_51650_GETHR	Skow_21644m	Skow_08569m	Ctel_114535	Hmag_200454	Hmag_227582	Pfuc_295032_1_28807_t1	Lgig_239639	Hmag_204467	Hsap_Ensmbl0184258_cerebellar_degeneration_related_protein_1_34kDa_Source_HGNC_Symbol_Acc_1798_CDR1	Lgig_91086	Skow_01604m	Pfuc_14570_1_54073_t1	Pfuc_296321_1_14388_t1	Hmag_228904	Skow_18859m	Lgig_237132	Mley_ML32011a	Nvec_10155_	Nvec_35319_Hexapep	Nvec_5651_Hexapep	Nvec_41321_Hexapep	Nvec_30913_Hexapep	Nvec_54110_Hexapep	Nvec_23964_Hexapep	Nvec_48762_Hexapep	Nvec_18782_	Nvec_24734_Hexapep	Nvec_34483_Hexapep	Nvec_21892_Hexapep	Nvec_997_Hexapep	Nvec_28241_Hexapep	Nvec_23181_Hexapep	Nvec_41535_	Nvec_6145_Hexapep	Nvec_38050_Hexapep	Nvec_30845_	Nvec_37637_	Nvec_51580_	Nvec_55319_Hexapep	Nvec_56733_	Nvec_6314_Hexapep	Aque_203027
HG_14663	Cint_029624	Bsch_g39835	Bsch_g5591	Cint_022819	Cint_023476	Mley_ML189316a	Bsch_g1804	Cint_029625	Csav_008144	Bsch_g2656
HG_7843	Bsch_g34333	Skow_15094m	Skow_43805m	Skow_02310m	Skow_36778m	Skow_17279m	Ctel_55420	Skow_42901m	Skow_02311m	Skow_20403m	Nvec_32170_Involucrin2	Skow_15352m	Skow_02312m	Skow_16542m	Skow_16543m	Nvec_36581_HR1	Skow_31564m	Lgig_91134	Ctel_69251	Skow_31576m	Nvec_15507_	Hmag_232236	Skow_19727m	Skow_43220m	Mley_ML102259a	Skow_20481m	Skow_03063m
HG_7931	Bsch_g62764	Mley_ML27465a	Bsch_g36269	Bsch_g71802	Bsch_g28477	Bsch_g2382	Bsch_g35182	Bsch_g64019	Bsch_g8284	Bsch_g46028	Bsch_g54975	Bsch_g68944	Bsch_g15200	Bsch_g44550	Bsch_g51590	Bsch_g16916	Bsch_g2701	Bsch_g4493	Bsch_g49727	Bsch_g12007	Bsch_g10994	Bsch_g26630	Bsch_g69168	Bsch_g6211	Bsch_g8378	Bsch_g14694
HG_14189	Skow_20283m	Nvec_20415_Vicilin_N	Skow_09686m	Skow_11164m	Skow_40559m	Spur_003354_Hypp_1446	Hrob_169466	Skow_03033m	Nvec_23074_	Mley_ML03836a	Skow_20731m
HG_13373	Mley_ML022310a	Pbac_3462298	Nvec_14656_LEA_4	Pbac_3476489	Pbac_3472869	Pbac_3467686	Pbac_3473747	Pbac_3473877	Pbac_3465797	Pbac_3475049	Pbac_3462570	Pbac_3465008
HG_341	Adig_09910	Bsch_g10056	Bsch_g17584	Bsch_g12151	Bsch_g45668	Bsch_g52965	Bsch_g37812	Bsch_g68017	Bsch_g44389	Bsch_g67931	Bsch_g55296	Bsch_g34399	Bsch_g10979	Bsch_g40335	Bsch_g70502	Rcul_t46996	Bsch_g9240	Bsch_g46866	Spur_005793_Hypp_1602	Aque_205068	Skow_33622m	Skow_12592m	Skow_30789m	Skow_06791m	Skow_22633m	Hmag_221371	Smim_15095_Uncharacterized_transposase_like_protein_HI1328_Camponotus_floridanus_gi_307188022_gb_EFN72867_1e_39_145	Hmag_209053	Hmag_218160	Hmag_222111	Spur_005365_Hypp_444	Hmag_223280	Hmag_208664	Smim_66974_Uncharacterized_transposase_like_protein_HI1328_Camponotus_floridanus_gi_307172875_gb_EFN64067_4e_41_148	Hmag_229309	Hmag_203084	Hmag_218838	Skow_30766m	Hmag_205661	Skow_01577m	Hmag_220459	Bsch_g50366	Cint_025243	Hmag_215949	Hmag_222351	Hmag_215434	Hmag_223281	Smim_5086_Uncharacterized_transposase_like_protein_HI1328_Camponotus_floridanus_gi_307172875_gb_EFN64067_1e_40_147	Bsch_g45629	Spur_009567_Hypp_1856	Spur_021624_TpaseL_12	Hmag_219281	Hmag_220884	Bsch_g30101	Smim_g57688_t1_Uncharacterized_transposase_like_protein_HI1328_Camponotus_floridanus_gi_307188022_gb_EFN72867_1e_34_138	Hmag_219122	Hmag_217135	Spur_009665_Spur_009665	Bsch_g6232	Aque_226966	Bsch_g45626	Aque_207875	Bsch_g68494	Hmag_227561	Aque_202363	Hmag_228837	Pbac_3468497	Hmag_201979	Bsch_g27085	Hmag_202081	Bsch_g71211	Smim_71799_Uncharacterized_transposase_like_protein_HI1328_Harpegnathos_saltator_gi_307204125_gb_EFN82992_1e_26_109	Bsch_g65714	Hmag_211103	Smim_37074_Uncharacterized_transposase_like_protein_HI1328_Camponotus_floridanus_gi_307188022_gb_EFN72867_1e_38_137	Bsch_g2290	Bsch_g44162	Bsch_g60345	Bsch_g44414	Hmag_223454	Rcul_t23935	Bsch_g68294	Bsch_g64341	Bsch_g16985	Bsch_g64830	Bsch_g45389	Smim_83444_Uncharacterized_transposase_like_protein_HI1328_Camponotus_floridanus_gi_307188022_gb_EFN72867_4e_24_100	Hrob_184381	Bsch_g44489	Hmag_231646	Bsch_g42747	Bsch_g50481	Bsch_g60301	Bsch_g43828	Bsch_g20852	Bsch_g44633	Aque_229115	Hrob_178716	Bsch_g53190	Hrob_165386	Bsch_g55753	Bsch_g36717	Pfuc_12021_1_17809_t1	Bsch_g53401	Hmag_202603	Hmag_225738	Bsch_g60256	Spur_004773_Spur_004773	Bsch_g52642	Bsch_g53703	Hmag_229989	Bsch_g66976	Skow_21115m	Bsch_g2654	Hmag_218038	Ctel_31556	Hmag_203394	Smim_5680_Uncharacterized_transposase_like_protein_HI1328_Camponotus_floridanus_gi_307172875_gb_EFN64067_6e_46_158	Bsch_g41818	Aque_222331	Rcul_t27683	Hrob_162396	Bsch_g62292	Bsch_g44385	Aque_212525	Aque_222791	Bsch_g44500	Smim_4141_Uncharacterized_transposase_like_protein_HI1328_Camponotus_floridanus_gi_307188022_gb_EFN72867_9e_35_129	Drer_092390_si_dkey_6f10_4_Source_ZFIN_Acc_ZDB_GENE_041210_340_si_dkey_6f10_4	Bsch_g71767	Drer_035797_si_dkey_17m8_2_Source_ZFIN_Acc_ZDB_GENE_110411_234_si_dkey_17m8_2	Bsch_g55485	Hmag_223587	Bsch_g9775	Nvec_4571_	Hmag_218860	Hmag_218861	Bsch_g57693	Hmag_208297	Hmag_228269	Csav_007059	Skow_15982m	Hrob_143239	Hmag_226416	Hmag_217722	Smim_44436_Uncharacterized_transposase_like_protein_HI1328_Camponotus_floridanus_gi_307172875_gb_EFN64067_1e_40_144	Hmag_200181	Bsch_g44672	Nvec_29325_PkinA_anch	Skow_44384m	Aque_218165	Hmag_203215	Spur_011899_Hypp_2006	Hmag_233346	Nvec_10342_PkinA_anch	Tcas_270016074	Hmag_207034	Smim_68346_Uncharacterized_transposase_like_protein_HI1328_Camponotus_floridanus_gi_307182924_gb_EFN69940_1e_32_121	Spur_010361_Hypp_1912	Dpul_19746	Hmag_212478	Smim_76591_Uncharacterized_transposase_like_protein_HI1328_Harpegnathos_saltator_gi_307204125_gb_EFN82992_7e_21_94_0	Hmag_208856	Hmag_217286	Aque_206477	Tcas_270016607	Isca_ISCW024560-PA	Bsch_g22676	Rcul_t42116	Aque_219120	Spur_004900_Hypp_1550	Hmag_215811	Cint_020338	Spur_003647_Hypp_1466	Aque_202771	Hmag_215428	Nvec_57232_	Hmag_205380	Hmag_207812	Hrob_145646	Hmag_223944	Nvec_3160_PkinA_anch	Tcas_270015282	Bsch_g11605	Bsch_g43595	Aque_220372	Aque_204639	Hmag_216816	Gsal_648_uncharacterized_transposase_like_protein	Hmag_202426	Hmag_228382	Pfuc_12229_1_53798_t1	Smim_8905_Uncharacterized_transposase_like_protein_HI1328_Harpegnathos_saltator_gi_307204125_gb_EFN82992_6e_10_63_2	Hrob_145703	Aque_216571	Smim_4172_Uncharacterized_transposase_like_protein_HI1328_Harpegnathos_saltator_gi_307204125_gb_EFN82992_2e_21_92_8	Hmag_205047	Hmag_212079	Aque_224354	Aque_214733	Bsch_g7994	Hrob_189269	Isca_ISCW009832-PA	Smim_77185_Uncharacterized_transposase_like_protein_HI1328_Camponotus_floridanus_gi_307182924_gb_EFN69940_4e_08_57_4	Spur_016465_Hypp_2262	Mley_ML020061a	Bsch_g56667	Gsal_11074_hypothetical_protein_putative_homolog_to_CRE_21968_Caenorhabditis_remanei	Isca_ISCW024423-PA	Nvec_22705_	Aque_223405	Lgig_98596	Hrob_169116	OcarG_1203	Bsch_g45689	Rcul_t00910	Smim_3883_Uncharacterized_transposase_like_protein_HI1328_Camponotus_floridanus_gi_307172875_gb_EFN64067_1e_10_64_7	Hmag_202097	Hmag_223945	Bsch_g50104	Hmag_222595	Hrob_83198	Smim_11873_Uncharacterized_transposase_like_protein_HI1328_Camponotus_floridanus_gi_307188022_gb_EFN72867_2e_14_73_6	Nvec_5233_Nanovirus_C8	Hmag_215801	Hmag_221185	Hmag_231019	Cint_028197	Hrob_178721	Hmag_214617	Bsch_g67694	Hrob_165370	Hmag_231209	Hrob_158625	Nvec_19459_PkinA_anch	Pfuc_24565_1_33445_t1	Hrob_145149	Bmal_170586756	Hmag_208017	Hmag_217836	Hrob_145689	Isca_ISCW020436-PA	Aque_214695	Smim_20075_Uncharacterized_transposase_like_protein_HI1328_Camponotus_floridanus_gi_307182924_gb_EFN69940_2e_17_80_1	Hmag_211977	Nvec_46287_PkinA_anch	Hrob_158933	Nvec_14609_PkinA_anch	Nvec_57721_	Gsal_7391_uncharacterized_transposase_like_protein	Gsal_4814_uncharacterized_transposase_like_protein	Smim_6984_denovo_path2_SJCHGC02977_protein_Schistosoma_japonicum_gi_56758764_gb_AAW27522_5e_08_55_8	Gsal_2614_uncharacterized_transposase_like_protein	Gsal_5788_uncharacterized_transposase_like_protein	Hrob_165380	Hmag_204824	Hmag_209079	Nvec_38822_PkinA_anch	Hmag_222558	Ctel_77954	Ctel_31589	Smim_g66958_t1_Uncharacterized_transposase_like_protein_HI1328_Camponotus_floridanus_gi_307182924_gb_EFN69940_5e_13_72_4	Dpul_55428	Dpul_265349	Smim_42154_Uncharacterized_transposase_like_protein_HI1328_Camponotus_floridanus_gi_307182924_gb_EFN69940_8e_14_73_6	Hmag_200334	Smim_g78823_t1_Uncharacterized_transposase_like_protein_HI1328_Harpegnathos_saltator_gi_307204125_gb_EFN82992_6e_09_60_8	Aque_219376	Aque_212124	Bsch_g44241	Aque_217273	Ctel_70314	Nvec_5597_Peptidase_C25_C	Smim_83692_Uncharacterized_transposase_like_protein_HI1328_Camponotus_floridanus_gi_307182924_gb_EFN69940_2e_16_77_4	Hmag_229390	Aque_213430	Aque_204803	Bsch_g41545	Pbac_3477482	Pfuc_50159_1_12701_t1	Hmag_219759	Rcul_t05384	Bsch_g62379	Hmag_200702	Smim_4628_Uncharacterized_transposase_like_protein_HI1328_Camponotus_floridanus_gi_307188022_gb_EFN72867_9e_10_59_3	Nvec_46703_Extensin_2	Smim_20671_Uncharacterized_transposase_like_protein_HI1328_Camponotus_floridanus_gi_307182924_gb_EFN69940_1e_10_62_4	Rcul_t37093	Bsch_g6108	Ctel_111447	Hmag_233561	Hrob_160116	Tcas_270010594	Hmag_222994	Rcul_t36290	Lgig_98649	Hrob_79698	Aque_226949	Hmag_210439	Bsch_g16939	Hmag_217238	Aque_204325	Ctel_203791	Nvec_19556_	Hrob_174268	Hmag_207566	Hrob_182466	Smim_82408_Uncharacterized_transposase_like_protein_HI1328_Camponotus_floridanus_gi_307188022_gb_EFN72867_2e_10_61_6	Dpul_260665	Hrob_165415	Hmag_222001	Aque_215561	Hmag_213628	Hrob_166780	Cele_021834_mab_31_Protein_MAB_31_mab_31_mRNA_complete_cds_Source_RefSeq_mRNA_Acc_NM_058728	Hrob_147243	Hrob_147750	Bsch_g52727	Hmag_228496	Rcul_t42594	Hmag_217237	Aque_212499	Hrob_63767	Pfuc_12250_1_46481_t1	Hmag_224306	Spur_026841_Spur_026841	Bsch_g64667	Hrob_177802	Hmag_206175	Aque_218001	Aque_214696	Aque_200460	Hrob_85927	Smim_46054_Uncharacterized_transposase_like_protein_HI1328_Camponotus_floridanus_gi_307172875_gb_EFN64067_2e_06_49_7	Smim_20156_SJCHGC02977_protein_Schistosoma_japonicum_gi_56758764_gb_AAW27522_3e_10_62_0	Bsch_g9920	Smim_21823_Uncharacterized_transposase_like_protein_HI1328_Camponotus_floridanus_gi_307182924_gb_EFN69940_7e_08_53_5	Hmag_229387	Dpul_255292	Hmag_212389	Gsal_10292_uncharacterized_transposase_like_protein	Isca_ISCW014961-PA	Bsch_g19301	Bsch_g31832	Cint_029754	Rcul_t19082	Aque_226778	Hrob_191383	Aque_207433	Smim_13598_hypothetical_protein_TcasGA2_TC002378_Tribolium_castaneum_gi_270015282_gb_EFA11730_6e_10_58_2	Rcul_t38439	Smim_40531_Uncharacterized_transposase_like_protein_HI1328_Camponotus_floridanus_gi_307182924_gb_EFN69940_2e_11_68_2	Ctel_186616	Hrob_86321	Bsch_g2260	Smim_42494_Uncharacterized_transposase_like_protein_HI1328_Harpegnathos_saltator_gi_307204125_gb_EFN82992_4e_06_51_2	Smim_17233_denovo_path5_Uncharacterized_transposase_like_protein_HI1328_Camponotus_floridanus_gi_307182924_gb_EFN69940_3e_10_60_8	Gsal_7475_uncharacterized_transposase_like_protein	Sjap_0201760	Smim_66469_hypothetical_protein_TcasGA2_TC010016_Tribolium_castaneum_gi_270010594_gb_EFA07042_5e_07_53_5	Bsch_g7285	Nvec_15406_PkinA_anch	Aque_216837	Aque_226876	Nvec_44240_	Smim_12484_denovo_path4_PREDICTED_hypothetical_protein_Ciona_intestinalis_gi_198411948_ref_XP_002129449_1e_06_52_8	Bsch_g70746	Sjap_0203320	Smim_20728_Uncharacterized_transposase_like_protein_HI1328_Camponotus_floridanus_gi_307188022_gb_EFN72867_9e_05_45_8	Nvec_38082_	Smim_29268_Uncharacterized_transposase_like_protein_HI1328_Camponotus_floridanus_gi_307188022_gb_EFN72867_3e_09_57_4	Rcul_t20257	Smim_58226_putative_transposase_Avibacterium_paragallinarum_gi_4102010_gb_AAD01406_1e_04_46_6	Bsch_g67528	Bsch_g64463	Hmag_201575	Smim_10593_Uncharacterized_transposase_like_protein_HI1328_Camponotus_floridanus_gi_307188022_gb_EFN72867_3e_05_46_6	Pfuc_3223_1_51928_t1	Smim_53668_Uncharacterized_transposase_like_protein_HI1328_Camponotus_floridanus_gi_307182924_gb_EFN69940_7e_12_65_9	Cele_017147_EGAP2_1_Protein_EGAP2_1_EGAP2_1_mRNA_complete_cds_Source_RefSeq_mRNA_Acc_NM_062581	Cgig_06094	Smim_15914_hypothetical_protein_LOAG_02997_Loa_loa_gi_312071382_ref_XP_003138582_1e_06_52_4	Smim_27566_Uncharacterized_transposase_like_protein_HI1328_Camponotus_floridanus_gi_307188022_gb_EFN72867_9e_07_50_8	Smim_29756_Uncharacterized_transposase_like_protein_HI1328_Camponotus_floridanus_gi_307182924_gb_EFN69940_2e_06_52_8	Pfuc_10982_1_39136_t1	Aque_212138	Smim_58791_Uncharacterized_transposase_like_protein_HI1328_Camponotus_floridanus_gi_307182924_gb_EFN69940_3e_06_48_1	Ctel_189059	Smim_48455_hypothetical_protein_CRE_02584_Caenorhabditis_remanei_gi_308468681_ref_XP_003096582_6e_06_52_4	Smim_55185_predicted_protein_Nematostella_vectensis_gi_156368945_ref_XP_001627951_6e_07_53_5	Smim_1386_PREDICTED_hypothetical_protein_LOC100631389_Amphimedon_queenslandica_gi_340370999_ref_XP_003384033_4e_05_47_8	Smim_31823_hypothetical_protein_EAG_00325_Camponotus_floridanus_gi_307166359_gb_EFN60504_4e_06_49_3	Smim_30894_Uncharacterized_transposase_like_protein_HI1328_Camponotus_floridanus_gi_307172875_gb_EFN64067_2e_06_51_2	Gsal_10077_hypothetical_protein	Gsal_2543_hypothetical_protein	Gsal_8383_hypothetical_protein	Hmag_214203	Hmag_223510	Hmag_232021	Sjap_0009620	Smim_41133_PREDICTED_hypothetical_protein_Hydra_magnipapillata_gi_221112528_ref_XP_002166444_1e_04_44_3	Hrob_175851	Smim_6371_LOC567658_protein_Danio_rerio_gi_160774047_gb_AAI55298_1e_04_46_6	Aque_219409	Aque_215129	Pfuc_7347_1_38511_t1	Rcul_t07425	Rcul_t44882	Rcul_t18148	Rcul_t19073	Rcul_t46876	Rcul_t36064	Smim_72644_hypothetical_protein_IscW_ISCW024560_Ixodes_scapularis_gi_241622099_ref_XP_002408884_7e_04_42_4	Smim_39340_hypothetical_protein_CRE_06611_Caenorhabditis_remanei_gi_308495432_ref_XP_003109904_2e_05_49_3	Smim_7644_7644	Smim_82837_82837	Tcas_270016097
HG_12188	Mley_ML34271a	Bsch_g14847	Mley_ML34272a	Mley_ML219012a	Mley_ML08669a	Mley_ML23831a	Mley_ML085719a	Mley_ML36927a	Mley_ML08668a	Mley_ML23832a	Mley_ML08667a	Mley_ML219011a	Mley_ML36926a
HG_12421	Adig_18989	Mley_ML002228a	Mley_ML29271a	Mley_ML460811a	Pbac_3465239	Pbac_3465361	Mley_ML200221a	Pbac_3461506	Pbac_3476915	Pbac_3473709	Pbac_3477026	Pbac_3473556	Pbac_3477343
HG_10420	Mley_ML04264a	Hmag_223765	Dpul_116839	Dpul_268209	Dpul_261268	Dpul_94205	Dpul_118529	Dpul_309178	Pbac_3462715	Avag_32036001	Pbac_3463408	Mley_ML034614a	Mley_ML093523a	Dpul_316718	Hmag_213176	Dpul_306133	Hmag_233949
HG_3407	Bflo_260815249	Acar_00000432	Ggal_020182	Xtro_032543	Drer_012796_histamine_N_methyltransferase_Source_ZFIN_Acc_ZDB_GENE_040801_157_hnmt	Skow_01222m	Bflo_260798600	Spur_021125_Hnmt_1	Skow_32270m	Skow_03662m	Spur_002185_Spur_002185	Bflo_260795212	Spur_012405_Spur_012405	Spur_021607_HnmtL_2	Spur_013874_HnmtL_1	Bflo_260807535	Bflo_260836691	Bflo_260836723	Bflo_260804689	Skow_39257m	Spur_028022_HnmtL_3	Spur_020218_Spur_020218	Hsap_Ensmbl0150540_histamine_N_methyltransferase_Source_HGNC_Symbol_Acc_5028_HNMT	Skow_45906m	Bflo_260836725	Spur_002175_Spur_002175	Bflo_260836695	Skow_07275m	Skow_10336m	Skow_10332m	Skow_40659m	Skow_31526m	Bflo_260795214	Skow_11112m	Skow_39940m	Bflo_260794893	Skow_11110m	Skow_25917m	Skow_36519m	Skow_18218m	Skow_33882m	Skow_43274m	Skow_40517m	Skow_31837m	Hmag_228052	Skow_20970m	Skow_36535m	Skow_09117m	Spur_013964_Spur_013964	Skow_36518m	Skow_30342m	Skow_13726m	Spur_026091_Hypp_2816	Skow_33768m	Skow_17295m	Skow_41582m	Skow_11126m	Skow_13717m	Skow_36520m	Skow_05281m	Skow_08618m	Skow_04663m	Bflo_260824349	Skow_02525m	Skow_04457m	Skow_13729m	Skow_36537m	Skow_01089m	Skow_40660m	Mley_ML02094a	Skow_40625m	Bflo_260797517
HG_10082	Pbac_3460524	Nvec_22470_CENP_B_N	Nvec_34450_	Nvec_13767_CENP_B_N	Nvec_47896_	Nvec_12776_	Nvec_23085_	Nvec_14270_	Nvec_7578_CTP_transf_2	Nvec_11196_	Nvec_54901_VWA	Nvec_13088_CENP_B_N	Nvec_42498_DUF58	Nvec_2732_	Nvec_15689_	Nvec_35306_RS4NT	Nvec_51541_	Nvec_37519_
HG_1287	Skow_38367m	Skow_00142m	Skow_23685m	Skow_17026m	Skow_33931m	Skow_29706m	Bflo_260825072	Skow_16855m	Bsch_g68859	Skow_28088m	Skow_32510m	Bflo_260841515	Skow_15985m	Bflo_260785411	Skow_12430m	Aque_205950	Skow_13796m	Bflo_260785365	Pfuc_6965_1_60166_t1	Skow_05028m	Cgig_12688_Zinc_finger_MYM_type_protein_2_Source_UniProtKB_TrEMBL_Acc_K1QLM5	Skow_43938m	Skow_39817m	Cgig_12657_Zinc_finger_MYM_type_protein_2_Source_UniProtKB_TrEMBL_Acc_K1Q2D3	Aque_221869	Skow_42138m	Cgig_16380_Zinc_finger_MYM_type_protein_3_Source_UniProtKB_TrEMBL_Acc_K1QD06	Cgig_05334_Zinc_finger_MYM_type_protein_3_Source_UniProtKB_TrEMBL_Acc_K1RI60	Cgig_05952_Zinc_finger_MYM_type_protein_3_Source_UniProtKB_TrEMBL_Acc_K1Q7B9	Cgig_01426_Zinc_finger_MYM_type_protein_2_Source_UniProtKB_TrEMBL_Acc_K1Q1U9	Aque_206404	Aque_208016	Cgig_23688_Zinc_finger_MYM_type_protein_3_Source_UniProtKB_TrEMBL_Acc_K1S5H1	Skow_39355m	Aque_214698	Aque_210467	Tadh_55556	Aque_228983	Cgig_04407	Cgig_09899_Zinc_finger_MYM_type_protein_3_Source_UniProtKB_TrEMBL_Acc_K1RK61	Aque_202939	Aque_230248	Aque_205769	Aque_204082	Adig_07049	Aque_226213	Aque_229126	Aque_213388	Aque_230130	Aque_213016	Cgig_01787	Aque_203338	Lgig_161138	Cgig_11084_Zinc_finger_MYM_type_protein_3_Source_UniProtKB_TrEMBL_Acc_K1QL50	Lgig_174460	Skow_25629m	Aque_213994	Aque_200884	Aque_214692	Lgig_158036	Mley_ML12849a	Aque_214685	Mley_ML06224a	Cgig_00647	Cgig_22710	Pfuc_40988_1_55795_t1	Cgig_28251_Nuclear_hormone_receptor_HR96_Source_UniProtKB_TrEMBL_Acc_K1QYV8	Cgig_22692	Lgig_175375	Cgig_11584	Lgig_161064	Pfuc_5225_1_38099_t1	Aque_208331	Cgig_02144	Lgig_173487	Aque_208355	Aque_228955	Aque_218960	Pfuc_30252_1_40792_t1	Pfuc_21515_1_62098_t1	Cgig_12421	Aque_228992	Aque_222899	Cgig_13146	Aque_219313	Aque_215104	Aque_211998	Lgig_154505	Aque_218918	Aque_212147	Aque_223803	Aque_208955	Lgig_172875	Pfuc_8175_1_24350_t1	Aque_224036	Tadh_54958	Pfuc_13623_1_39523_t1	Aque_226998	Lgig_163122	Lgig_160952	Aque_224433	Aque_218914	Lgig_158614	Aque_211912	Lgig_173701	Lgig_163071	Skow_13080m	Cgig_11085	Nvec_7848_	Lgig_172394	Aque_219160	Lgig_174465	Lgig_162034	Aque_210296	Lgig_158358	Aque_208666	Aque_205560	Lgig_163153	Pfuc_336362_1_21700_t1	Aque_225484	Lgig_158034	Lgig_175143	Aque_208103	Skow_20610m	Adig_21662	Aque_221563	Aque_222441	Aque_209400	OcarG_8122	Aque_219870	Lgig_164111	Skow_16873m	Aque_202940	Pfuc_38468_1_41076_t1	Aque_226043	Skow_38361m
HG_9338	Xtro_061770	Xtro_044780	Hsap_Ensmbl0128849_cingulin_like_1_Source_HGNC_Symbol_Acc_25931_CGNL1	Xtro_060094	Xtro_023785	Drer_058690_cingulin_b_Source_ZFIN_Acc_ZDB_GENE_050208_72_cgnb	Acar_00014292	Mley_ML305518a	Ggal_038413	Ggal_006826	Drer_055607_cingulin_a_Source_ZFIN_Acc_ZDB_GENE_100921_78_cgna	Drer_091691_Uncharacterized_protein_Source_UniProtKB_TrEMBL_Acc_E7F7N0_CABZ01100267_1	Ggal_001352	Drer_015805_cingulin_like_1_Source_ZFIN_Acc_ZDB_GENE_071009_2_cgnl1	Acar_00011472	Hsap_Ensmbl0143375_cingulin_Source_HGNC_Symbol_Acc_17429_CGN	Adig_21838
HG_23108	Cgig_06707_Myomegalin_Source_UniProtKB_TrEMBL_Acc_K1PYK0	Pfuc_8798_1_38826_t1	Smim_80263_80263	Pbac_3468167	Pfuc_83611_1_42097_t1	Smar_005616
HG_15661	Pfuc_17917_1_25677_t1	Pfuc_20855_1_11339_t1	Pfuc_1947_1_51476_t1	Pfuc_6381_1_09346_t1	Pbac_3466099	Pfuc_2772_1_01226_t1	Pfuc_151308_1_71884_t1	Pfuc_22458_1_47524_t1	Pfuc_8227_1_53133_t1
HG_7482	Bsch_g66873	Hsap_Ensmbl0180891_CUE_domain_containing_1_Source_HGNC_Symbol_Acc_31350_CUEDC1	Skow_19172m	Bflo_260802010	Ggal_008887	Drer_054748_CUE_domain_containing_1b_Source_ZFIN_Acc_ZDB_GENE_070424_29_cuedc1b	Xtro_058310	Xtro_019601	Nvec_47826_	Lgig_231527	Smim_82797_CUE_domain_containing_protein_Camponotus_floridanus_gi_307178256_gb_EFN67041_1e_24_103	Smim_8810_PREDICTED_CUE_domain_containing_like_Saccoglossus_kowalevskii_gi_291240274_ref_XP_002740045_1e_48_180	Ctel_220951	Smar_002000	Adig_13136	Znev_01781	Acar_00005376	Drer_068716_CUE_domain_containing_1a_Source_ZFIN_Acc_ZDB_GENE_061027_344_cuedc1a	Dmel_0035283_CG12024	Mmar_MMa42043	Isca_ISCW001485-PA	Tadh_57285	Hmag_228861	Mley_ML11192a	Rcul_t45361	Mmar_MMa10075	Spur_024329_Cuedc1	OcarG_8354	Odio_010399001
HG_13081	Skow_14494m	Skow_34021m	Skow_43088m	Cgig_01891_Histone_lysine_N_methyltransferase_pr_set7_Source_UniProtKB_TrEMBL_Acc_K1PFJ0	Skow_43092m	Skow_32784m	Mley_ML460825a	Skow_35688m	Lgig_80069	Mley_ML13767a	Skow_05681m	Skow_14512m
HG_6849	Hrob_186293	Mley_ML00322a	Ctel_224905	Dmel_0036787_CG4306	Tcas_270013013	Smim_27513_gamma_glutamyl_cyclotransferase_like_venom_protein_isoform_Nasonia_vitripennis_gi_239735532_ref_NP_001155145_3e_28_110	Aque_225545	Bflo_260797968	Xtro_047646	Tadh_20381	Ggal_018777	Bsch_g12994	Cgig_10487_Gamma_glutamylcyclotransferase_Source_UniProtKB_TrEMBL_Acc_K1PBQ2	Skow_31841m	Znev_10084	Spur_028754_Ggct	Lgig_123575	Dpul_303711	Spur_015477_Spur_015477	Aque_225546	Sman_098340	Dmel_0052196_CG32196	Cele_016629_C44B7_7_Protein_C44B7_7_C44B7_7_mRNA_complete_cds_Source_RefSeq_mRNA_Acc_NM_063005	Acar_00002874	Sjap_0078070	Drer_076406_gamma_glutamyl_cyclotransferase_a_Source_ZFIN_Acc_ZDB_GENE_081104_129_ggcta	Smar_008404	Skow_41593m	Hsap_Ensmbl0006625_gamma_glutamylcyclotransferase_Source_HGNC_Symbol_Acc_21705_GGCT	Spur_028755_Spur_028755	Skow_25043m	Rcul_t28076	Lgig_164301
HG_4993	Cgig_12910_Deformed_epidermal_autoregulatory_factor_1_like_protein_Source_UniProtKB_TrEMBL_Acc_K1QSH8	Smar_002818	Adig_13659	Bsch_g47813	Csav_005722	Cint_015236	Spur_014381_Deaf1	Smim_48626_suppressin_putative_Ixodes_scapularis_gi_241338867_ref_XP_002408436_4e_114_353	Smar_003119	Skow_32927m	Ctel_228571	Tcas_270003059	Bflo_260797651	Bflo_260797661	Znev_01444	Adig_02088	Drer_088844_DEAF1_transcription_factor_Source_HGNC_Symbol_Acc_14677_DEAF1	Lgig_168359	Dmel_0013799_Deaf1_Deformed_epidermal_autoregulatory_factor_1_Source_FlyBase_0013799	Isca_ISCW003915-PA	Ggal_008146	Nvec_31470_SAND	Acar_00014865	Xtro_061855	Mmar_MMa08960	Mley_ML033618a	Hmag_217168	Hrob_194341	Isca_ISCW014501-PA	Spur_022540_Deaf1L	Mmar_MMa03726	Lgig_229327	Odio_001242001	Smar_002327	Mley_ML08205a	Cint_006714	Hrob_183791	Bflo_260792957	Ctel_219080	Znev_00341	Pbac_3468026	Ctel_221276	Xtro_061464	Hsap_Ensmbl0177030_DEAF1_transcription_factor_Source_HGNC_Symbol_Acc_14677_DEAF1	Pfuc_3987_1_37765_t1	Pfuc_3987_1_37764_t1	Mmar_MMa54488	Csav_017575	Csav_017576	Nvec_10858_	Pbac_3471574	Nvec_55869_NADH5_C
HG_19886	Adig_05787	Tadh_60189	Ctel_206088	Nvec_33418_IQ	Hmag_225038	Hmag_225037	Mley_ML05502a
HG_1529	Bsch_g28504	Csav_012081	Csav_012082	Cint_010119	Bsch_g36490	Cint_010091	Csav_012085	Cint_010114	Csav_012083	Csav_012084	Skow_09765m	Bflo_260823721	Ggal_035455	Spur_008277_Cadps	Znev_06361	Lgig_139881	Ggal_011756	Ggal_035457	Ggal_035456	Tcas_270014966	Xtro_048127	Cgig_07313_Calcium_dependent_secretion_activator_1_Source_UniProtKB_TrEMBL_Acc_K1QEE5	Acar_00002538	Smim_49280_Ca2_dependent_activator_protein_for_secretion_isoform_A_putative_Ixodes_scapularis_gi_241631822_ref_XP_002410287_0_0_2180	Dpul_42881	Nvec_8682_	Drer_070567_Ca2_dependent_activator_protein_for_secretion_b_Source_ZFIN_Acc_ZDB_GENE_110621_2_cadpsb	Drer_043661_Ca2_dependent_activator_protein_for_secretion_a_Source_ZFIN_Acc_ZDB_GENE_030616_525_cadpsa	Avag_17742001	Avag_11857001	Ggal_014493	Avag_55189001	Avag_03418001	Hsap_Ensmbl0081803_Ca_dependent_secretion_activator_2_Source_HGNC_Symbol_Acc_16018_CADPS2	Dmel_0053653_Caps_Calcium_activated_protein_for_secretion_Source_FlyBase_0053653	Isca_ISCW020046-PA	Xtro_049218	Ggal_014492	Hrob_70306	Acar_00006531	Drer_013312_Ca2_dependent_activator_protein_for_secretion_2_Source_ZFIN_Acc_ZDB_GENE_030903_1_cadps2	Tspi_316971497	Tadh_23934	Ctel_221270	Cele_006767_unc_31_Protein_UNC_31_isoform_e_Source_RefSeq_mRNA_Acc_NM_001268739	Bmal_170588539	Hmag_227682	Odio_002740001	Sjap_0201870	Mmar_MMa40526	Gsal_6699_calcium_dependent_secretion_activator_1	Egra_09730	Emul_03280	Smar_001025	Gsal_14002_calcium_dependent_secretion_activator_1	Sman_173190_Putative_calcium_dependent_activator_protein_for_secretion_Source_UniProtKB_TrEMBL_Acc_G4V8Q1	Hmic_0801900	Ggal_038297	Egra_06255	Hmic_0773300	Emul_11171	Mley_ML131114a	Adig_10310	Hrob_179174	Hsap_Ensmbl0163618_Ca_dependent_secretion_activator_Source_HGNC_Symbol_Acc_1426_CADPS	Pbac_3460484	Tspi_316957761	OcarG_5696	Bsch_g30535	Sjap_0006540	Sman_212550	Pfuc_12024_1_68443_t1	Pfuc_7181_1_17068_t1	Smar_004762	Smar_013637	Hrob_149122	Mmar_MMa46834	Bsch_g31058	Bsch_g65137	Spur_028355_Cadps_1	Bsch_g38310	Smar_013321	Bsch_g940	Mmar_MMa37124	Tspi_316971498	Rcul_t25839	Odio_002742001	Bflo_260822851	Egra_09879	Smar_004765	Hrob_86473	Aque_220956	Cgig_07314_Calcium_dependent_secretion_activator_1_Source_UniProtKB_TrEMBL_Acc_K1P853	Smar_013479	Hrob_179173	Sjap_0067210	OcarG_5697	Rcul_t25841	Hmic_1027700	Bsch_g70019	Rcul_t25855	Ggal_038296	Sman_212090_Putative_calcium_dependent_activator_protein_for_secretion_Source_UniProtKB_TrEMBL_Acc_G4VBE9	Spur_019058_Spur_019058	Odio_006436001	Mmar_MMa10311	Smar_003833	Sjap_0311120	Adig_10309	Sjap_0087960	Mmar_MMa06420	Mmar_MMa55729	Mmar_MMa14435	Sman_212100_Putative_calcium_dependent_activator_protein_for_secretion_Source_UniProtKB_TrEMBL_Acc_G4VBE7
HG_1061	Skow_19292m	Cgig_13991_Thrombospondin_4_Source_UniProtKB_TrEMBL_Acc_K1P9Z2	Drer_060410_thrombospondin_2a_Source_ZFIN_Acc_ZDB_GENE_020708_2_thbs2a	Drer_092466_thrombospondin_2a_Source_ZFIN_Acc_ZDB_GENE_020708_2_thbs2a	Cint_015672	Hsap_Ensmbl0137801_thrombospondin_1_Source_HGNC_Symbol_Acc_11785_THBS1	Aque_214047	Drer_073810_thrombospondin_2b_Source_ZFIN_Acc_ZDB_GENE_100623_1_thbs2b	Ggal_015662	Xtro_024496	Ggal_036892	Ggal_018239	Csav_011372	Ggal_036893	Acar_00002993	Xtro_018719	Mley_ML049019a	Hsap_Ensmbl0186340_thrombospondin_2_Source_HGNC_Symbol_Acc_11786_THBS2	Skow_23189m	Bflo_260836897	Spur_001638_ThrombA1_TSP_A_Source_UniProtKB_TrEMBL_Acc_A2SZ60	Drer_010785_thrombospondin_1b_Source_ZFIN_Acc_ZDB_GENE_020708_1_thbs1b	Drer_063430_thrombospondin_1_Source_HGNC_Symbol_Acc_11785_THBS1_2_of_2	Spur_017370_ThromE	Mley_ML34222a	Bflo_260800301	Skow_19293m	Bsch_g40137	Bflo_260788931	Cint_024863	Bflo_260782735	Bsch_g4612	Bflo_260836697	Bsch_g18365	Bsch_g43281	Nvec_12801_TSP_3	Bflo_260801883	Csav_019992	Xtro_013884	Pfuc_1956_1_29913_t1	Csav_019991	Csav_019993	Csav_014275	Nvec_26267_TSP_C	Smar_005647	Acar_00002530	Hmag_218942	Pfuc_985_1_51149_t1	Csav_014274	Drer_012060_thrombospondin_3b_Source_ZFIN_Acc_ZDB_GENE_060503_84_thbs3b	Cint_017560	Cint_028283	Cint_017561	Cint_005601	Cint_027239	Lgig_189289	Drer_077641_thrombospondin_3a_Source_ZFIN_Acc_ZDB_GENE_020708_3_thbs3a	Adig_23259	Cint_005605	Tadh_20056	Bsch_g68031	Cint_005599	Ctel_172504	Adig_17842	Isca_ISCW006623-PA	Mmar_MMa05042	Adig_09542	Hsap_Ensmbl0113296_thrombospondin_4_Source_HGNC_Symbol_Acc_11788_THBS4	Pbac_3464599	Pfuc_3434_1_23321_t1	Bflo_260791892	Drer_052631_thrombospondin_4a_Source_ZFIN_Acc_ZDB_GENE_080215_11_thbs4a	Pfuc_9744_1_60659_t1	Drer_020072_thrombospondin_4b_Source_ZFIN_Acc_ZDB_GENE_020708_4_thbs4b	Adig_13969	Acar_00014474	Hsap_Ensmbl0105664_cartilage_oligomeric_matrix_protein_Source_HGNC_Symbol_Acc_2227_COMP	Acar_00016349	Tcas_270009378	Ggal_005183	Adig_15793	Cint_005594	Xtro_001084	Acar_00014378	Bflo_260800303	Drer_053865_cartilage_oligomeric_matrix_protein_Source_HGNC_Symbol_Acc_2227_COMP	Nvec_6892_TSP_3	Cint_028284	Ggal_037843	Ctel_153142	Ggal_037176	Dpul_213033	Nvec_6443_TSP_C	Spur_022667_ThrombB2	Ggal_023854	Csav_011371	Csav_011370	Xtro_024479	Cint_024862	Adig_00160	Csav_002492	Csav_002493	Hmag_233909	Adig_13507	Spur_009755_ThrombC	Cint_005596	Cgig_25837_Thrombospondin_3_Source_UniProtKB_TrEMBL_Acc_K1PQ45	Cint_018385	Cint_018382	Cint_018383	Odio_001381001	Bsch_g39881	Skow_21727m	Smim_36891_Thrombospondin_3_precursor_putative_Pediculus_humanus_corporis_gi_242015135_ref_XP_002428229_5e_146_446	Odio_002715001	Hrob_93045	Spur_012936_ThrombB1	Spur_013106_ThrombD	Bsch_g67082	Hrob_75607	OcarG_7760	Hmag_233908	Gsal_3495_thbs3a_protein	Nvec_22603_	Spur_013219_CompL	Bsch_g41512	Hsap_Ensmbl0169231_thrombospondin_3_Source_HGNC_Symbol_Acc_11787_THBS3	Smim_47623_Thrombospondin_3_precursor_putative_Pediculus_humanus_corporis_gi_242015135_ref_XP_002428229_1e_117_381	Pbac_3469150	Pfuc_115238_1_64346_t1	Smim_g29311_t1_thrombospondin_putative_Ixodes_scapularis_gi_241999578_ref_XP_002434432_4e_27_112	Bsch_g42815	Spur_010899_Spur_010899	Bsch_g48842	Nvec_41756_TSP_3	Pbac_3461727	Adig_09348	Adig_23792	Spur_011312_Spur_011312	Adig_20102	Mmar_MMa44010	Dmel_0031850_Tsp_Thrombospondin_Source_FlyBase_0031850	Drer_079066_Uncharacterized_protein_Source_UniProtKB_TrEMBL_Acc_F1RAY8_CABZ01064941_1	Bsch_g8864	Pfuc_985_1_51148_t1	Pbac_3461762	Hrob_128131	Ctel_108337	Ctel_108342	Cint_001624	Nvec_30534_EGF	Pbac_3467468	Adig_00161	Skow_21768m	Hmag_233907	Mley_ML08581a	Nvec_42052_
HG_17885	Lgig_199784	Pbac_3465804	Hmag_229009	Skow_12950m	Skow_08289m	Skow_08287m	Skow_08288m	Skow_08286m
HG_7982	Bsch_g50460	Bsch_g1335	Bsch_g48333	Bsch_g10389	Bsch_g13782	Bsch_g26303	Bsch_g67570	Bsch_g40669	Bsch_g32395	Bsch_g6386	Bsch_g27336	Bsch_g53407	Bsch_g6572	Bsch_g71282	Bsch_g34656	Bsch_g71255	Bsch_g54971	Bsch_g56327	Bsch_g64035	Cint_018416	Bsch_g71606	Bsch_g6385	Bsch_g173	Bsch_g18778	Cint_027373	Pbac_3465888
HG_4559	Bsch_g25688	Bflo_260822296	Spur_012695_Atp6ap1	Drer_037153_ATPase_H_transporting_lysosomal_accessory_protein_1b_Source_ZFIN_Acc_ZDB_GENE_020423_2_atp6ap1b	Acar_00006352	Ggal_014341	Nvec_25340_	Cgig_28139_V_type_proton_ATPase_subunit_S1_Source_UniProtKB_TrEMBL_Acc_K1RE19	Cint_023043	Skow_30264m	Ctel_223026	Pfuc_17584_1_32833_t1	Csav_002056	Drer_041417_ATPase_H_transporting_lysosomal_accessory_protein_1a_Source_ZFIN_Acc_ZDB_GENE_090312_136_atp6ap1a	Csav_002057	Adig_18034	Xtro_007324	Hsap_Ensmbl0071553_ATPase_H_transporting_lysosomal_accessory_protein_1_Source_HGNC_Symbol_Acc_868_ATP6AP1	Lgig_144791	Tcas_270014778	Tspi_316970794	Znev_01613	Cele_021952_vha_19_Protein_VHA_19_vha_19_mRNA_complete_cds_Source_RefSeq_mRNA_Acc_NM_067931	Isca_ISCW001149-PA	Hrob_71445	Dpul_223058	Znev_04848	Dmel_0262515_VhaAC45_Vacuolar_H_ATPase_accessory_protein_AC45_Source_FlyBase_0262515	Rcul_t09730	Hmag_211336	Smar_004942	Ggal_025131	Bmal_170588003	Aque_223138	Cint_015456	Pfuc_19926_1_69314_t1	Smim_66483_PREDICTED_similar_to_vacuolar_ATP_synthase_subunit_S1_Tribolium_castaneum_gi_91092800_ref_XP_974187_3e_17_90_1	Mley_ML032328a	Drer_091509_ATPase_H_transporting_lysosomal_accessory_protein_1_like_Source_HGNC_Symbol_Acc_28091_ATP6AP1L_2_of_2	Tcas_270013358	Hsap_Ensmbl0269668_ATPase_H_transporting_lysosomal_accessory_protein_1_Source_HGNC_Symbol_Acc_868_ATP6AP1	Odio_010656001	Acar_00010913	Acar_00012565	Xtro_060541	Spur_017753_Spur_017753	Dmel_0051030_CG31030	Drer_090963_ATPase_H_transporting_lysosomal_accessory_protein_1_like_Source_HGNC_Symbol_Acc_28091_ATP6AP1L_1_of_2	Aque_215440	Hmag_209899	Hrob_167024	Tadh_56385	Dmel_0032434_CG5421	Hsap_Ensmbl0205464_ATPase_H_transporting_lysosomal_accessory_protein_1_like_Source_HGNC_Symbol_Acc_28091_ATP6AP1L
HG_13747	Hmag_232128	Hmag_210530	Hmag_217014	Hmag_232347	Hmag_211535	Hmag_219968	Hmag_232333	Hmag_221315	Mley_ML17531a	Mley_ML16135a	Hmag_228743
HG_3763	Hrob_184072	Hrob_195136	Hrob_176375	Hrob_180449	Hrob_180445	Hrob_160061	Hrob_161778	Hrob_161763	Hrob_161814	Hrob_164824	Hrob_176383	Hrob_176369	Hrob_183486	Hrob_177880	Hrob_183386	Hrob_161777	Hrob_161768	Hrob_183713	Hrob_161766	Hrob_179839	Hrob_176402	Hrob_161704	Hrob_161703	Hrob_184495	Hrob_161741	Hrob_181419	Hrob_161674	Hrob_161712	Hrob_161801	Hrob_161770	Hrob_161685	Hrob_165287	Hrob_176275	Hrob_179740	Hrob_176350	Hrob_178337	Hrob_176352	Hrob_176349	Hrob_176397	Hrob_176359	Hrob_176353	Hrob_176357	Hrob_184512	Hrob_176388	Hrob_184540	Hrob_161738	Hrob_165288	Hrob_193355	Hrob_178171	Hrob_177907	Hrob_180444	Hrob_174125	Hrob_176358	Hrob_177811	Hrob_183156	Hrob_184071	Hrob_177773	Hrob_161813	Hrob_167120	Hrob_161740	Hrob_164825	Hrob_180447	Hrob_184538	Hrob_184652	Hrob_184539	Hrob_180448	Mley_ML064946a
HG_7900	Dpul_344096	Mley_ML39834a	Pfuc_25472_1_40570_t1	Dpul_105491	Dpul_246598	Dpul_105495	Dpul_225508	Dpul_320721	Dpul_246599	Dpul_314859	Dpul_105494	Dpul_225707	Dpul_305262	Dpul_106154	Dpul_334955	Hmag_231586	Adig_22491	Pfuc_8252_1_60387_t1	Pfuc_9807_1_02817_t1	Pfuc_1727_1_29835_t1	Dpul_304406	Mley_ML06352a	Mley_ML10517a	Pfuc_9045_1_60544_t1	Mley_ML055110a
HG_44589	Pbac_3470376	Nvec_23098_	Nvec_54403_FlgM
HG_539	Nvec_52935_	Nvec_4535_F5_F8_type_C	Nvec_36986_	Nvec_5079_fn3	Nvec_26467_PKD	Nvec_9586_	Hmag_231220	Nvec_15424_PAN	Nvec_23439_Pyr_redox_2	Hmag_210950	Nvec_25338_	Nvec_51232_	Nvec_12581_	Pbac_3479536	Nvec_45072_Kazal_2	Nvec_11435_	Nvec_33077_R3H	Hmag_214574	Hmag_219276	Nvec_28627_	Nvec_22715_SAM_PNT	Nvec_12743_	Nvec_34296_	Nvec_44839_RVT_1	Nvec_38415_	Nvec_23845_IL6	Nvec_40851_TSP_1	Hmag_208547	Nvec_38851_RVT_1	Nvec_8488_Kelch_1	Hmag_220587	Nvec_19927_Neur_chan_LBD	Hmag_213574	Nvec_42543_	Nvec_35901_AT_hook	Nvec_18135_Cytochrom_B561	Nvec_50521_MFS_1	Nvec_7784_	Hmag_225548	Nvec_24004_EGF	Nvec_51100_	Nvec_321_	Nvec_4088_	Adig_04912	Nvec_35564_	Hmag_226014	Nvec_18980_DUF274	Nvec_40532_	Nvec_55799_Na_trans_assoc	Mley_ML23951a	Nvec_58849_zf_piccolo	Nvec_42757_	Nvec_24866_Pepsin_I3	Nvec_33176_JmjC	Nvec_49463_RVT_1	Nvec_670_Pepsin_I3	Pbac_3463228	Nvec_26931_Pepsin_I3	Nvec_40883_RVT_1	Nvec_48849_Pepsin_I3	Hmag_201899	Nvec_25522_Saccharop_dh_N	Nvec_8184_Pepsin_I3	Nvec_49270_RVT_1	Nvec_57132_RVT_1	Nvec_3911_Pepsin_I3	Nvec_7666_Cps15	Nvec_20527_Pepsin_I3	Nvec_17994_	Nvec_56667_Pepsin_I3	Nvec_25248_	Nvec_31296_Pepsin_I3	Nvec_1913_Arf	Nvec_56510_	Nvec_19741_RVT_1	Nvec_52203_Borrelia_orfA	Pbac_3460385	Nvec_53797_	Nvec_9582_	Nvec_47983_	Nvec_39194_Pepsin_I3	Nvec_59163_JmjC	Nvec_33517_JmjC	Nvec_29901_JmjC	Nvec_57052_JmjC	Nvec_28413_	Nvec_54591_	Nvec_15400_	Adig_19145	Nvec_37768_SpoVG	Nvec_31231_	Nvec_42756_	Nvec_37548_	Nvec_847_	Nvec_3833_Borrelia_orfA	Nvec_20649_SpoIIP	Nvec_28927_	Nvec_5822_	Nvec_32620_RVT_1	Nvec_37265_	Nvec_36972_	Nvec_21807_JmjC	Nvec_20299_JmjC	Nvec_15850_	Pbac_3465512	Nvec_53043_JmjC	Nvec_26264_SAM_PNT	Nvec_41821_Borrelia_orfA	Nvec_13523_	Nvec_52187_HNF_1A_C	Nvec_56949_	Nvec_21145_MucBP	Nvec_30130_Cadherin	Nvec_28037_	Nvec_5169_	Nvec_47093_	Nvec_54123_	Nvec_51880_	Nvec_17583_	Nvec_48672_	Nvec_29610_Extensin_2	Hmag_232195	Nvec_44560_DUF1086	Nvec_21276_	Nvec_47266_	Nvec_51787_	Nvec_1357_JmjC	Nvec_40861_	Nvec_28503_	Nvec_1672_JmjC	Nvec_33335_	Nvec_14130_	Nvec_57839_	Nvec_30426_CXC	Nvec_45885_efhand	Nvec_59036_	Nvec_915_GIY_YIG	Nvec_42976_Pepsin_I3	Nvec_30749_FARP	Nvec_21500_GIY_YIG	Nvec_46948_	Nvec_29837_MobC	Nvec_23192_JmjC	Nvec_15283_JmjC	Hmag_232111	Nvec_44652_	Nvec_6974_	Nvec_5834_	Nvec_48457_	Nvec_58809_CXC	Nvec_15660_	Nvec_49493_CXC	Nvec_37137_	Nvec_14229_VAR1	Nvec_22334_VAR1	Nvec_2565_	Nvec_22454_Ribosomal_L35p	Nvec_7561_	Nvec_32026_GIY_YIG	Nvec_44373_GIY_YIG	Nvec_51868_GIY_YIG	Hmag_228271	Nvec_54135_	Nvec_46186_zf_RanBP	Nvec_32105_	Nvec_12778_GIY_YIG	Nvec_14129_	Nvec_12437_	Nvec_30287_CXC	Nvec_59117_Neur_chan_LBD	Nvec_57534_	Nvec_49268_GIY_YIG	Nvec_21499_GIY_YIG	Nvec_26474_	Nvec_55138_	Nvec_22829_GIY_YIG	Nvec_17905_Antimicrobial18	Nvec_47721_	Nvec_14905_GIY_YIG	Nvec_50895_GIY_YIG	Nvec_39811_DUF1299	Nvec_778_	Nvec_50098_DUF573	Nvec_57512_DUF573	Nvec_15659_DUF1299	Nvec_14996_	Nvec_18136_SpoIIP	Nvec_44405_Extensin_2	Nvec_31940_DUF1299	Nvec_25309_	Nvec_10462_DUF1299	Nvec_37767_	Nvec_49845_	Nvec_28588_SAM_PNT	Nvec_13519_	Pbac_3473796	Hmag_204079	Hmag_214816	Hmag_214817	Hmag_214815	Nvec_1108_DUF573	Nvec_6154_GIY_YIG	Nvec_37107_GIY_YIG	Nvec_5170_	Nvec_47185_GIY_YIG	Nvec_3621_GIY_YIG	Nvec_21374_GIY_YIG	Nvec_47697_GIY_YIG	Nvec_11630_GIY_YIG	Pbac_3467383	Nvec_45553_CXC	Nvec_56666_Toxin_R_bind_N	Nvec_48041_GIY_YIG	Nvec_18145_GIY_YIG	Pbac_3469681	Nvec_20648_GIY_YIG	Pbac_3479700	Nvec_30111_	Nvec_53485_	Hmag_209748	Nvec_9674_Antimicrobial_1	Hmag_210134	Hmag_203343	Nvec_49269_	Pbac_3465776	Nvec_54433_Phospholip_A2_1	Pbac_3470277	Nvec_25076_DUF573	Hmag_229223	Nvec_14000_DUF1213	Hmag_226599	Nvec_12851_	Nvec_30871_	Nvec_3437_	Nvec_14769_DUF1299	Nvec_44834_	Pbac_3470728	Nvec_11929_	Nvec_54700_	Nvec_10296_	Nvec_54565_	Nvec_45707_	Nvec_36607_Vicilin_N	Nvec_16617_Vicilin_N	Nvec_22299_Protamine_P2	Nvec_40929_Attractin	Nvec_26677_AT_hook	Nvec_3924_E_MAP_115	Nvec_25279_	Nvec_44782_	Nvec_26305_Integrase_Zn	Nvec_24124_DUF1213	Nvec_54983_	Nvec_36612_	Nvec_14001_	Nvec_17321_	Nvec_26968_TF_Otx	Nvec_57689_	Nvec_23385_	Nvec_37485_	Nvec_35664_	Nvec_58569_	Nvec_18687_	Nvec_4300_EGF_CA	Nvec_48281_	Nvec_4014_	Nvec_37513_	Nvec_35179_	Nvec_55746_	Pbac_3479000	Pbac_3476388	Pbac_3468887
HG_32868	Cele_020681_T22D1_2_Protein_T22D1_2_T22D1_2_mRNA_complete_cds_Source_RefSeq_mRNA_Acc_NM_068667	Aque_216913	Mley_ML003222a	Aque_216915
HG_27820	Bflo_260806097	Bflo_260819543	Pbac_3470852	Isca_ISCW002486-PA	Mmar_MMa40682
HG_931	Spur_010406_WrnL	Spur_011372_Aox	Pfuc_7328_1_31371_t1	Spur_021603_Hypp_172	Spur_001921_Setd8l_2	Tcas_270011276	Spur_002181_Setd8l_3	Spur_004314_Setd8l_4	Ctel_206178	Spur_005225_Hypp_4	Spur_005224_Spur_005224	Spur_014508_Hypp_756	Hmag_213252	Skow_33619m	Skow_35819m	Skow_10657m	Drer_094081_si_ch211_139k8_4_Source_ZFIN_Acc_ZDB_GENE_070912_69_si_ch211_139k8_4	Drer_077589_si_dkey_188c14_4_Source_ZFIN_Acc_ZDB_GENE_090311_37_si_dkey_188c14_4	Spur_028481_Hypp_285	Cgig_21314_Histone_lysine_N_methyltransferase_SETD8_Source_UniProtKB_TrEMBL_Acc_K1R3T5	Spur_001037_Setd8L	Spur_023082_Spur_023082	Hmag_204774	Spur_020817_Hypp_997	Lgig_164025	Spur_001237_Psgp	Hmag_217667	Spur_025876_Hypp_235	Cgig_00979_Histone_lysine_N_methyltransferase_pr_set7_Source_UniProtKB_TrEMBL_Acc_K1PVJ6	Cgig_22914_Histone_lysine_N_methyltransferase_SETD8_A_Source_UniProtKB_TrEMBL_Acc_K1S1L3	Spur_008837_Hypp_1809	Spur_016322_Hypp_127	Cgig_19843_Endothelial_cells_scavenger_receptor_Source_UniProtKB_TrEMBL_Acc_K1QEA9	Cgig_09146	Drer_086612_si_ch73_269m14_4_Source_ZFIN_Acc_ZDB_GENE_120215_94_si_ch73_269m14_4	Cgig_04676	Cgig_18471	Adig_23592	Nvec_24062_Drf_FH1	Skow_07505m	Drer_096217_si_dkey_51d8_9_Source_ZFIN_Acc_ZDB_GENE_110914_66_si_dkey_51d8_9	Adig_23623	Skow_31357m	Cgig_17781	Cgig_02875	Cgig_28312_Breast_cancer_type_1_susceptibility_like_protein_Source_UniProtKB_TrEMBL_Acc_K1PR58	Lgig_166454	Spur_003440_Hypp_382	Drer_095331_si_dkey_26m3_1_Source_ZFIN_Acc_ZDB_GENE_060526_281_si_dkey_26m3_1	Cgig_14901	Skow_44708m	Ctel_195253	Cgig_00579	Lgig_228230	Lgig_175460	Skow_08695m	Cgig_11445	Lgig_163215	Ctel_217116	Tcas_270015450	Ctel_194218	Spur_016608_Hypp_833	Lgig_168393	Tcas_270001177	Cgig_14896	Lgig_174659	Cgig_06646	Cgig_05292	Cgig_20103	Hmag_201838	Lgig_174667	Spur_000656_Hypp_1269	Adig_20429	Spur_004385_Hypp_415	Cgig_00372	Cgig_14654	Pfuc_15981_1_18293_t1	Spur_027073_Hypp_2884	Spur_022668_Hypp_1053	Cgig_26929	Pfuc_22103_1_47498_t1	Spur_025371_PppL_280	Spur_004386_Hypp_416	Ctel_202280	Adig_04395	Nvec_53691_	Cgig_09365	Spur_021471_Spur_021471	Cgig_08167	Cgig_14898	Ctel_213794	Skow_00810m	Pfuc_237072_1_43066_t1	Skow_00812m	Pfuc_15840_1_03645_t1	Pfuc_31072_1_33780_t1	Cgig_27700	Drer_093120_si_dkey_117m1_4_Source_ZFIN_Acc_ZDB_GENE_090313_177_si_dkey_117m1_4	Cgig_16461	Cgig_06459	Cgig_15361	Spur_003006_Spur_003006	Adig_06419	Skow_04089m	Ctel_209198	Ctel_209185	Tcas_270016138	Spur_017742_Spur_017742	Tcas_270017251	Skow_35731m	Skow_43550m	Skow_32782m	Skow_29224m	Skow_05830m	Ctel_192684	Ctel_194066	Lgig_162004	Spur_005146_Spur_005146	Cgig_02714	Pfuc_7316_1_17097_t1	Cgig_10159	Skow_33965m	Cgig_14897	Drer_095974_si_ch73_211l13_2_Source_ZFIN_Acc_ZDB_GENE_110411_257_si_ch73_211l13_2	Skow_21058m	Lgig_160955	Hmag_201839	Skow_35729m	Cgig_22913	Lgig_163214	Adig_05763	Lgig_157180	Hmag_216848	Cgig_23376	Nvec_56005_	Cgig_05043	Hmag_201749	Cgig_24099	Cgig_05843	Cgig_23917	Cgig_22801	Skow_27564m	Cgig_14863	Cgig_26930	Drer_093179_si_dkey_79c1_1_Source_ZFIN_Acc_ZDB_GENE_060531_153_si_dkey_79c1_1	Drer_093333_si_dkey_38n4_2_Source_ZFIN_Acc_ZDB_GENE_071005_3_si_dkey_38n4_2	Drer_094035_si_dkey_49n23_2_Source_ZFIN_Acc_ZDB_GENE_081031_26_si_dkey_49n23_2	Drer_092274_si_dkey_3k20_1_Source_ZFIN_Acc_ZDB_GENE_050208_745_si_dkey_3k20_1	Skow_33615m	Skow_44709m	Skow_07535m	Drer_095053_si_dkey_26m3_2_Source_ZFIN_Acc_ZDB_GENE_061009_42_si_dkey_26m3_2	Skow_01212m	Skow_17519m	Skow_04062m	Ctel_203026	Drer_094328_si_dkey_93n13_1_Source_ZFIN_Acc_ZDB_GENE_091204_23_si_dkey_93n13_1	Hmag_202649	Cgig_26204	Ctel_203659	Ctel_203339	Lgig_59706	Lgig_173488	Nvec_44845_Cornifin	Nvec_15831_Collagen	Nvec_20427_Adeno_shaft	Lgig_155039	Lgig_175327	Mley_ML139711a	Nvec_3210_	Pfuc_71212_1_49116_t1	Skow_43547m	Spur_003893_Hypp_3097	Spur_024756_Spur_024756	Tcas_270010654
HG_9700	Skow_04548m	Isca_ISCW006274-PA	Xtro_053494	Acar_00017096	Ggal_032142	Drer_028523_ints3_and_nabp_interacting_protein_Source_ZFIN_Acc_ZDB_GENE_040426_961_inip	Pfuc_2963_1_59075_t1	Smim_58908_SOSS_complex_subunit_C_like_protein_Acromyrmex_echinatior_gi_332019817_gb_EGI60278_6e_23_94_4	Hmag_221631	Mley_ML04461a	Lgig_142417	Dmel_0259720_CG42374	Pbac_3476411	Cgig_24841	Spur_022281_Spur_022281	Tadh_59399	Pbac_3466450
HG_27105	Aque_225667	Aque_204274	Aque_205035	Aque_225666	Mley_ML11262a
HG_13696	Bsch_g10601	Drer_076296_triple_QxxK_R_motif_containing_Source_ZFIN_Acc_ZDB_GENE_070705_75_triqk	Acar_00003320	Xtro_060909	Ggal_030204	Hsap_Ensmbl0205133_triple_QxxK_R_motif_containing_Source_HGNC_Symbol_Acc_27828_TRIQK	Isca_ISCW001801-PA	Mley_ML102254a	Cgig_11693	Skow_24778m	Rcul_t31991
HG_8335	Cgig_12544_Major_facilitator_superfamily_domain_containing_protein_9_Source_UniProtKB_TrEMBL_Acc_K1PPS4	Cgig_07789	Cgig_21690	Pfuc_3864_1_08752_t1	Cgig_07790	Bflo_260809435	Lgig_152449	Tadh_58808	Drer_077596_si_ch211_269m17_1_Source_ZFIN_Acc_ZDB_GENE_091204_154_si_ch211_269m17_1	Ggal_002935	Mley_ML016355a	Hsap_Ensmbl0122733_KIAA1045_Source_HGNC_Symbol_Acc_29180_KIAA1045	Bflo_260821430	Acar_00016675	Spur_023307_Spur_023307	Pfuc_5523_1_02031_t1	Bflo_260821432	Nvec_53572_efhand	Isca_ISCW004012-PA	Pfuc_8081_1_09694_t1	Lgig_233073	Lgig_233074	Smar_003516	Pbac_3466146
HG_4421	Bflo_260832486	Bsch_g13698	Cint_012312	Ggal_011529	Acar_00018355	Xtro_009049	Hsap_Ensmbl0155966_AF4_FMR2_family_member_2_Source_HGNC_Symbol_Acc_3776_AFF2	Xtro_042503	Ggal_014918	Acar_00008035	Acar_00010497	Ggal_027020	Adig_12593	Drer_079575_AF4_FMR2_family_member_3_Source_ZFIN_Acc_ZDB_GENE_030219_193_aff3	Hsap_Ensmbl0172493_AF4_FMR2_family_member_1_Source_HGNC_Symbol_Acc_7135_AFF1	Drer_052242_AF4_FMR2_family_member_2_Source_ZFIN_Acc_ZDB_GENE_110411_190_aff2	OcarG_3222	Ggal_017970	Acar_00011988	Xtro_062504	Xtro_063406	Xtro_058551	Xtro_043162	Drer_086044_Uncharacterized_protein_Source_UniProtKB_TrEMBL_Acc_E7F3F6_CABZ01072037_1	Bmal_170591486	Mley_ML01871a	Cgig_27761_AF4_FMR2_family_member_4_Source_UniProtKB_TrEMBL_Acc_K1QI13	Lgig_228539	Ctel_127205	Spur_004351_Aff3	Smar_008119	Tcas_270005316	Pfuc_3550_1_16132_t1	Nvec_35177_	Dmel_0041111_lilli_lilliputian_Source_FlyBase_0041111	Znev_13933	Smim_1743_lilliputian_isoform_B_Drosophila_melanogaster_gi_17647591_ref_NP_523464_1e_25_118	Smim_51903_AGAP009950_PA_Anopheles_gambiae_str_PEST_gi_158298949_ref_XP_553840_1e_23_107	Pfuc_3550_1_16133_t1	Rcul_t11670	Nvec_3114_	Hmag_227573	Tspi_316966000	Csav_001436	Mmar_MMa31847	Dpul_308247	Isca_ISCW004069-PA	Tcas_270005315	Acar_00020173	Ggal_035799	Hsap_Ensmbl0144218_AF4_FMR2_family_member_3_Source_HGNC_Symbol_Acc_6473_AFF3	Ggal_038168	Hsap_Ensmbl0269754_AF4_FMR2_family_member_2_Source_HGNC_Symbol_Acc_3776_AFF2	Acar_00018218	Hsap_Ensmbl0072364_AF4_FMR2_family_member_4_Source_HGNC_Symbol_Acc_17869_AFF4	Acar_00012811	Drer_001857_AF4_FMR2_family_member_4_Source_ZFIN_Acc_ZDB_GENE_100910_5_aff4	Tadh_56732
HG_7580	Mley_ML06095a	Bsch_g69679	Bsch_g27370	Bsch_g68926	Bsch_g40504	Bsch_g20449	Bsch_g17585	Bsch_g62482	Bsch_g39593	Bsch_g35073	Adig_10960	Adig_12602	Bsch_g69392	Hmag_231647	Adig_20538	Bsch_g2331	Bsch_g318	Adig_17479	Cgig_26850	Bsch_g58975	Bsch_g43092	Spur_026318_Spur_026318	Adig_14649	Cgig_22138	Bsch_g70315	Adig_15525	Hrob_167025
HG_7451	Pfuc_6651_1_02277_t1	Bsch_g8763	Csav_003521	Cint_010738	Bflo_260793196	Cgig_07397	Lgig_225450	Ctel_19088	Spur_016738_Spur_016738	Skow_00163m	Pbac_3462802	Pbac_3466655	Drer_032885_chromosome_1_open_reading_frame_158_Source_HGNC_Symbol_Acc_28567_C11H1orf158	Mley_ML001112a	Aque_216738	Cgig_00092	Tadh_57511	Adig_00763	Xtro_002924	Ggal_006516	Hsap_Ensmbl0157330_chromosome_1_open_reading_frame_158_Source_HGNC_Symbol_Acc_28567_C1orf158	Acar_00006297	Nvec_18052_	Hrob_167340	Avag_46368001	Avag_49412001	Avag_59073001	Odio_010946001	Avag_39456001
HG_7187	Bsch_g55760	Csav_019687	Ctel_148275	Pfuc_6904_1_52847_t1	Spur_005791_Iqck	Cgig_20346_IQ_domain_containing_protein_K_Source_UniProtKB_TrEMBL_Acc_K1QWX8	Skow_05694m	Cint_027785	Lgig_232783	Adig_00879	Avag_07448001	Nvec_46605_	Avag_49378001	Hmag_228665	Tadh_53977	Odio_004453001	Egra_07193	Emul_04103	Aque_229286	Drer_076831_IQ_motif_containing_K_Source_ZFIN_Acc_ZDB_GENE_081022_109_iqck	Mley_ML055013a	Hmic_0531300	Sjap_0001050	Bflo_260824113	Pbac_3470138	Nvec_28539_	Aque_203816	Aque_200181	Egra_10168
HG_5887	Rcul_t01977	Sman_122370_Zinc_finger_protein_putative_Source_UniProtKB_TrEMBL_Acc_G4LYH5	Sjap_0013810	Emul_06858	Egra_01205	Lgig_228371	Hmic_0397300	Tspi_316972140	Pfuc_821_1_22331_t1	Mley_ML070260a	Skow_05040m	Hsap_Ensmbl0262694_bromodomain_adjacent_to_zinc_finger_domain_1B_Source_HGNC_Symbol_Acc_961_BAZ1B	Ctel_216422	Ggal_039884	Spur_013195_Balz1b	Drer_061394_bromodomain_adjacent_to_zinc_finger_domain_1B_Source_ZFIN_Acc_ZDB_GENE_010328_16_baz1b	Smar_008943	Bflo_260793791	Nvec_11347_	Xtro_022743	Spur_003686_Baz1b	Ggal_001195	Pfuc_1855_1_66125_t1	Cgig_23204_Tyrosine_protein_kinase_BAZ1B_Source_UniProtKB_TrEMBL_Acc_K1RK83	Gsal_11170_tyrosine_protein_kinase_baz1b	Csav_013194	Cint_028594	Cint_006999	Csav_013193	Cint_029514	Spur_020771_Baz1bL	Pfuc_87503_1_71299_t1	Pbac_3479417	Acar_00003780	Pfuc_61689_1_27507_t1	Cint_029515	Hmag_230575	Odio_008148001	Gsal_4759_hypothetical_protein	Hmic_0908100	Pbac_3471881	Rcul_t10640
HG_32914	Pbac_3462608	Skow_36375m	Pbac_3469022	Znev_11217
HG_6045	Lgig_183446	Aque_227445	Hrob_115501	Adig_03134	Aque_227447	Ctel_162297	Nvec_22107_	OcarG_4330	Hmag_219080	Adig_03135	Aque_213607	Spur_020197_Profilin_Profilin_Source_UniProtKB_Swiss_Prot_Acc_P32006	Pfuc_1536_1_51332_t1	Pfuc_30342_1_62601_t1	Hmag_201478	Nvec_24671_	Pfuc_113560_1_71632_t1	Mley_ML03888a	Pfuc_10803_1_10210_t1
HG_4962	Tspi_316970827	Dpul_306011	Cgig_05312	Bflo_260780979	Ctel_221835	Bsch_g25238	Bsch_g71884	Csav_008286	Ggal_007206	Ggal_038666	Drer_073801_si_dkeyp_104h9_5_Source_ZFIN_Acc_ZDB_GENE_081104_449_si_dkeyp_104h9_5	Xtro_060618	Xtro_028643	Acar_00011926	Hsap_Ensmbl0116685_KIAA2013_Source_HGNC_Symbol_Acc_28513_KIAA2013	Bflo_260786930	Isca_ISCW005418-PA	Znev_07684	Odio_009912001	Dmel_0031379_CG7289	Cint_024390	Rcul_t36522	Smar_002502	Smim_42827_AGAP010005_PA_Anopheles_gambiae_str_PEST_gi_58392166_ref_XP_319149_4e_107_338	Bmal_170586026	Avag_37354001	Avag_41246001	Avag_46597001	Avag_40982001	Spur_008702_Kiaa2013L	Skow_07243m	Nvec_38649_	Hmag_229205	Pfuc_1743_1_00814_t1	Cele_015928_C17H12_2_Protein_C17H12_2_C17H12_2_mRNA_complete_cds_Source_RefSeq_mRNA_Acc_NM_068638	Lgig_159325	Avag_66283001	Avag_22468001	Hrob_158654	Sman_208020	Mmar_MMa40918	Hrob_158656	Mley_ML01069a	Sjap_0303910	Gsal_8330_isoform_cra_b	Gsal_5539_uncharacterized_protein_kiaa2013_homolog	Tadh_51696	Sjap_0212060	Hmag_229206	Gsal_8329_heat_repeat_containing_domain_protein	Rcul_t36523
HG_4745	Pbac_3460569	Bsch_g175	Bsch_g70564	Znev_10092	Smim_12447_mCG4307_isoform_CRA_b_Mus_musculus_gi_148679635_gb_EDL11582_2e_111_339	Smar_008681	Adig_12376	Hsap_Ensmbl0153815_c_Maf_inducing_protein_Source_HGNC_Symbol_Acc_24319_CMIP	Hrob_88288	Lgig_229827	Acar_00008984	Ggal_019575	Avag_07023001	Avag_64984001	Dpul_64161	Cgig_10481_C_Maf_inducing_protein_Source_UniProtKB_TrEMBL_Acc_K1PBP8	Ctel_168560	Avag_27668001	Bflo_260834937	Avag_56747001	Mley_ML00912a	Drer_062933_c_Maf_inducing_protein_Source_ZFIN_Acc_ZDB_GENE_050419_50_cmip	Cint_000157	Skow_08830m	Csav_011132	Rcul_t08080	Spur_006706_Spur_006706	Nvec_40935_LRR_1	Xtro_059886	Mmar_MMa21430	Hrob_78103	Hrob_75160	Odio_012919001	Tadh_52529	Odio_003566001	Bsch_g70562	Spur_006735_Cmip	Smim_12530_PREDICTED_c_Maf_inducing_protein_Danio_rerio_gi_326676012_ref_XP_690387_4_1e_84_278	Mley_ML00911a	Mmar_MMa55658	Csav_011130	Cint_029337	Hmag_222963	Mmar_MMa34982	Pfuc_10980_1_46297_t1	Mmar_MMa35551	Pfuc_8553_1_45892_t1	Lgig_80178	Isca_ISCW006406-PA	Znev_10093	Rcul_t08081	Hmag_226902	Pbac_3464229
HG_60634	Mley_ML15047a	Hmag_208290
HG_16590	Sjap_0036850	Mley_ML050413a	Pbac_3471300	Pbac_3478703	Pbac_3474450	Pbac_3478232	Pbac_3469079	Pbac_3474955	Pbac_3478849
HG_11741	Bsch_g49931	Hsap_Ensmbl0240204_small_lysine_rich_protein_1_Source_HGNC_Symbol_Acc_43561_SMKR1	Cgig_19782	Pfuc_8317_1_31569_t1	Znev_17336	Skow_37733m	Tcas_270002340	Bflo_260798773	Sman_146000	Sjap_0215330	Spur_017724_Spur_017724	Mley_ML07432a	Hmic_0266700	Aque_228889
HG_10387	Znev_10494	Tcas_270002183	Dmel_0019643_Dat_Dopamine_N_acetyltransferase_Source_FlyBase_0019643	Dmel_0031791_CG9486	Tcas_270005795	Tcas_270006055	Dmel_0040376_CG13759	Dmel_0029813_CG15766	Znev_02181	Dmel_0034428_CG18606	Dmel_0034426_CG10476	Znev_12216	Znev_04254	Dmel_0032839_CG10659	Dmel_0034429_CG18607	Znev_00016	Mley_ML13104a
HG_14043	Hmag_228411	Hmag_212260	Hmag_213553	Mley_ML34635a	Hmag_217785	Hmag_208638	Hmag_213554	Hmag_224448	Hmag_208773	Hmag_203001	Hmag_224451
HG_44343	Ctel_47633	Pbac_3468762	Pfuc_90094_1_35095_t1
HG_33984	Mley_ML08212a	Pbac_3472635	Nvec_38313_XYPPX	Bflo_260830818
HG_6416	Bsch_g15965	Csav_006734	Csav_006735	Pfuc_85_1_21970_t1	Cgig_25366_LysM_and_putative_peptidoglycan_binding_domain_containing_protein_3_Source_UniProtKB_TrEMBL_Acc_K1QSC2	Xtro_042475	Lgig_230734	Ctel_219061	Skow_40365m	Spur_018774_Spur_018774	Smim_68422_lysM_and_putative_peptidoglycan_binding_domain_containing_protein_3_Bos_taurus_gi_300794711_ref_NP_001179911_6e_28_118	Acar_00009710	Rcul_t29436	Ggal_011470	Acar_00013376	Xtro_040687	Drer_068702_LysM_putative_peptidoglycan_binding_domain_containing_4_Source_ZFIN_Acc_ZDB_GENE_040426_1895_lysmd4	Bflo_260813864	Isca_ISCW005424-PA	Ggal_023566	Mmar_MMa12203	Drer_024693_LysM_putative_peptidoglycan_binding_domain_containing_3_Source_ZFIN_Acc_ZDB_GENE_040625_88_lysmd3	Tcas_270009963	Adig_01328	Znev_14536	Nvec_34600_	Tspi_316967861	OcarG_9692	Mley_ML21933a	Tadh_54554	Pbac_3469422	Ctel_203664	Dpul_305948	Dmel_0033199_CG17985	Hsap_Ensmbl0183060_LysM_putative_peptidoglycan_binding_domain_containing_4_Source_HGNC_Symbol_Acc_26571_LYSMD4	Hsap_Ensmbl0176018_LysM_putative_peptidoglycan_binding_domain_containing_3_Source_HGNC_Symbol_Acc_26969_LYSMD3	Hmag_218083
HG_114	Bsch_g10257	Csav_014842	Cint_014451	Acar_00010624	Bflo_260835427	Drer_046043_homeo_box_C12b_Source_ZFIN_Acc_ZDB_GENE_000329_17_hoxc12b	Drer_070352_homeo_box_C12a_Source_ZFIN_Acc_ZDB_GENE_000822_6_hoxc12a	Hsap_Ensmbl0123407_homeobox_C12_Source_HGNC_Symbol_Acc_5124_HOXC12	Dpul_347213	Hsap_Ensmbl0170178_homeobox_D12_Source_HGNC_Symbol_Acc_5135_HOXD12	Xtro_050671	Ggal_015070	Spur_002632_Hox11_13a	Drer_059263_homeo_box_D12a_Source_ZFIN_Acc_ZDB_GENE_990415_118_hoxd12a	Csav_005911	Csav_005910	Skow_00864m	Odio_003106001	Cint_001927	Ggal_035126	Ggal_037026	Bmal_170580829	Smim_2965_abdominal_B_Cupiennius_salei_gi_4584727_emb_CAB40807_1e_172_495	Acar_00017636	Bflo_260835429	Mmar_MMa29074	Bflo_260835425	Drer_079406_homeo_box_C11b_Source_ZFIN_Acc_ZDB_GENE_000822_3_hoxc11b	Drer_059274_homeo_box_D9a_Source_ZFIN_Acc_ZDB_GENE_990415_121_hoxd9a	Znev_12507	Ggal_035127	Acar_00010675	Xtro_050673	Drer_031337_homeo_box_A10b_Source_ZFIN_Acc_ZDB_GENE_990415_97_hoxa10b	Acar_00017638	Ggal_022325	Acar_00010636	Tcas_270002800	Drer_057859_homeo_box_D10a_Source_ZFIN_Acc_ZDB_GENE_990415_116_hoxd10a	Xtro_050677	Isca_ISCW021042-PA	Drer_007009_homeo_box_A11b_Source_ZFIN_Acc_ZDB_GENE_990415_4_hoxa11b	Xtro_016491	Acar_00010110	Hsap_Ensmbl0180818_homeobox_C10_Source_HGNC_Symbol_Acc_5122_HOXC10	Acar_00010664	Hsap_Ensmbl0253293_homeobox_A10_Source_HGNC_Symbol_Acc_5100_HOXA10	Hsap_LRG_246_homeobox_D10_Source_HGNC_Symbol_Acc_5133_LRG_246	Acar_00020779	Acar_00020621	Cele_004024_php_3_Protein_PHP_3_php_3_mRNA_complete_cds_Source_RefSeq_mRNA_Acc_NM_067172	Xtro_001618	Skow_00850m	Drer_011579_homeo_box_B10a_Source_ZFIN_Acc_ZDB_GENE_000328_2_hoxb10a	Drer_070348_homeo_box_C10a_Source_ZFIN_Acc_ZDB_GENE_990415_110_hoxc10a	Dmel_0000015_Abd_B_Abdominal_B_Source_FlyBase_0000015	Ggal_015069	Drer_009045_homeo_box_A11a_Source_ZFIN_Acc_ZDB_GENE_000823_8_hoxa11a	Drer_059267_homeo_box_D11a_Source_ZFIN_Acc_ZDB_GENE_990415_117_hoxd11a	Acar_00010103	Ggal_018012	Xtro_001623	Acar_00007125	Spur_000388_Hox11_13c	Hsap_Ensmbl0128713_homeobox_D11_Source_HGNC_Symbol_Acc_5134_HOXD11	Acar_00007113	Hsap_Ensmbl0170689_homeobox_B9_Source_HGNC_Symbol_Acc_5120_HOXB9	Emul_10073	Egra_02252	Acar_00006259	Hsap_Ensmbl0005073_homeobox_A11_Source_HGNC_Symbol_Acc_5101_HOXA11	Ggal_037025	Drer_056023_homeo_box_B9a_Source_ZFIN_Acc_ZDB_GENE_990415_109_hoxb9a	Ggal_001945	Gsal_1646_homeobox_protein_partial	Xtro_058465	Ggal_029206	Ggal_037023	Spur_002633_Hox9_10	Xtro_001611	Ggal_019381	Xtro_057085	Drer_056819_homeo_box_A9b_Source_ZFIN_Acc_ZDB_GENE_000823_2_hoxa9b	Bflo_260835431	Pfuc_3017_1_01301_t1	Ggal_018013	Odio_007256001	Xtro_025572	Hmic_0187500	Ggal_017746	Hmag_229674	Hsap_Ensmbl0172789_homeobox_C5_Source_HGNC_Symbol_Acc_5127_HOXC5	Gsal_6425_homeobox_protein_partial	Skow_25348m	Gsal_9271_homeobox_protein_partial	Hrob_110662	Drer_070351_homeo_box_C11a_Source_ZFIN_Acc_ZDB_GENE_990415_111_hoxc11a	Cgig_27388_Homeobox_protein_abdominal_B_Source_UniProtKB_TrEMBL_Acc_K1PZI6	Bflo_260835423	Lgig_156931	Egra_04335	Acar_00017633	Isca_ISCW021086-PA	Xtro_050688	Drer_056015_homeo_box_B13a_Source_ZFIN_Acc_ZDB_GENE_050812_1_hoxb13a	Emul_06708	Spur_002630_Hox8_1	Spur_021309_Hox8	Lgig_89720	Lgig_100031	Mmar_MMa35910	Xtro_062239	Odio_013300001	Ctel_126009	Smim_34661_proboscipedia_Cupiennius_salei_gi_133740634_emb_CAL91855_3e_82_264	Cgig_27385_Homeobox_protein_Hox_C11_Source_UniProtKB_TrEMBL_Acc_K1QEU8	Nvec_48630_	Hsap_Ensmbl0257184_Uncharacterized_protein_Source_UniProtKB_TrEMBL_Acc_D6RAR5_RP1_170O19_20	Hsap_Ensmbl0128709_homeobox_D9_Source_HGNC_Symbol_Acc_5140_HOXD9	Xtro_047590	Xtro_053916	Drer_090023_homeo_box_C13b_Source_ZFIN_Acc_ZDB_GENE_000822_5_hoxc13b	Drer_007609_homeo_box_A13a_Source_ZFIN_Acc_ZDB_GENE_990415_5_hoxa13a	Ctel_219807	Hrob_127763	Adig_21453	Avag_01392001	Pfuc_518_1_15111_t1	Mmar_MMa46055	Avag_45938001	Xtro_047596	Xtro_047591	Hmag_228951	Drer_070340_homeo_box_C5a_Source_ZFIN_Acc_ZDB_GENE_980526_533_hoxc5a	Avag_34643001	Smar_004168	Drer_070353_homeo_box_C13a_Source_ZFIN_Acc_ZDB_GENE_000822_4_hoxc13a	Hsap_Ensmbl0159184_homeobox_B13_Source_HGNC_Symbol_Acc_5112_HOXB13	Dmel_0260642_Antp_Antennapedia_Source_FlyBase_0260642	Ggal_018998	Drer_036254_homeo_box_A13b_Source_ZFIN_Acc_ZDB_GENE_980526_365_hoxa13b	Skow_38073m	Hrob_88235	Mmar_MMa55597	Dmel_0000014_abd_A_abdominal_A_Source_FlyBase_0000014	Mmar_MMa55590	Lgig_177860	Drer_046045_homeo_box_C6b_Source_ZFIN_Acc_ZDB_GENE_000822_1_hoxc6b	Drer_026513_homeo_box_B6b_Source_ZFIN_Acc_ZDB_GENE_000823_7_hoxb6b	Znev_18044	Dmel_0014949_btn_buttonless_Source_FlyBase_0014949	Dmel_0051481_pb_proboscipedia_Source_FlyBase_0051481	Smim_80745_proboscipedia_putative_Ixodes_scapularis_gi_241756337_ref_XP_002406417_1e_41_152	Znev_15660	Tcas_270002805	Xtro_001600	Hsap_Ensmbl0106006_homeobox_A6_Source_HGNC_Symbol_Acc_5107_HOXA6	Dmel_0041156_exex_extra_extra_Source_FlyBase_0041156	Xtro_001626	Skow_00859m	Dpul_347215	Xtro_016487	Bsch_g47048	Smar_004163	Hsap_Ensmbl0122592_homeobox_A7_Source_HGNC_Symbol_Acc_5108_HOXA7	Acar_00006314	Drer_059256_homeo_box_D13a_Source_ZFIN_Acc_ZDB_GENE_990415_119_hoxd13a	Drer_013057_homeo_box_B5a_Source_ZFIN_Acc_ZDB_GENE_980526_70_hoxb5a	Znev_05734	Mmar_MMa24497	Drer_054030_homeo_box_B5b_Source_ZFIN_Acc_ZDB_GENE_000823_6_hoxb5b	Drer_007891_mesenchyme_homeobox_1_Source_ZFIN_Acc_ZDB_GENE_040718_149_meox1	Drer_023031_homeo_box_A2b_Source_ZFIN_Acc_ZDB_GENE_990415_98_hoxa2b	Hsap_Ensmbl0120075_homeobox_B5_Source_HGNC_Symbol_Acc_5116_HOXB5	Cgig_26565_Homeobox_protein_Hox_B7_Source_UniProtKB_TrEMBL_Acc_K1RHX0	Hsap_Ensmbl0260027_homeobox_B7_Source_HGNC_Symbol_Acc_5118_HOXB7	Dpul_347208	Spur_025486_Mox	Cgig_14888_Homeobox_protein_MOX_2_Source_UniProtKB_TrEMBL_Acc_K1Q1H4	Dmel_0025776_ind_intermediate_neuroblasts_defective_Source_FlyBase_0025776	Smim_7069_homeobox_protein_Cupiennius_salei_gi_3445436_emb_CAA07502_2e_113_340	Dpul_347317	Dpul_347228	Smim_36234_sex_combs_reduced_Parasteatoda_tepidariorum_gi_259053115_emb_CAX11344_1e_134_392	Acar_00017639	Hsap_Ensmbl0106031_homeobox_A13_Source_HGNC_Symbol_Acc_5102_HOXA13	Dmel_0000439_Dfd_Deformed_Source_FlyBase_0000439	Xtro_001601	Skow_00857m	Mmar_MMa55595	Ctel_173096	Znev_05735	Acar_00006336	Dmel_0001077_ftz_fushi_tarazu_Source_FlyBase_0001077	Hmag_205722	Csav_003324	Cint_002468	Acar_00010093	Xtro_062101	Tadh_50911	Mmar_MMa55596	Smar_004160	Dmel_0003944_Ubx_Ultrabithorax_Source_FlyBase_0003944	Dmel_0003339_Scr_Sex_combs_reduced_Source_FlyBase_0003339	Nvec_16156_	Dpul_347212	Smar_004167	Xtro_011040	Xtro_047578	Tcas_270002802	Hsap_Ensmbl0106004_homeobox_A5_Source_HGNC_Symbol_Acc_5106_HOXA5	Ggal_015076	Xtro_047588	Ggal_029264	Isca_ISCW021069-PA	Hsap_Ensmbl0106511_mesenchyme_homeobox_2_Source_HGNC_Symbol_Acc_7014_MEOX2	Cint_014298	Cgig_24087_Homeobox_protein_HOX3_Source_UniProtKB_TrEMBL_Acc_K1QNR4	Skow_00846m	Tspi_316979701	Ggal_002343	Drer_061818_mesenchyme_homeobox_2b_Source_ZFIN_Acc_ZDB_GENE_060503_853_meox2b	Pfuc_2046_1_29956_t1	Hrob_83255	Hsap_Ensmbl0128714_homeobox_D13_Source_HGNC_Symbol_Acc_5136_HOXD13	Ggal_017534	Smar_008064	Avag_08468001	Cgig_24086_Homeobox_protein_Hox_A2_Source_UniProtKB_TrEMBL_Acc_K1QFQ0	Acar_00010136	Acar_00006322	Tcas_270002809	Dpul_347209	Tcas_270010104	Spur_002631_Hox11_13b_SpHbox7_Source_UniProtKB_TrEMBL_Acc_O44936	Avag_32219001	Acar_00012637	Smar_009090	Drer_010630_homeo_box_B6a_Source_ZFIN_Acc_ZDB_GENE_990415_106_hoxb6a	Sman_138140_Gsx_family_homeobox_protein_Source_UniProtKB_TrEMBL_Acc_G4LW98	Avag_58697001	Hrob_76525	Cgig_26562_Homeobox_protein_LOX2_Source_UniProtKB_TrEMBL_Acc_K1QW78	Mmar_MMa41694	Skow_00862m	Xtro_001604	Dpul_347216	Hsap_Ensmbl0108511_homeobox_B6_Source_HGNC_Symbol_Acc_5117_HOXB6	Avag_11792001	Dmel_0004053_zen_zerknullt_Source_FlyBase_0004053	Ggal_037896	Tcas_270002801	Cgig_18592_Homeobox_protein_LOX2_Source_UniProtKB_TrEMBL_Acc_K1RXD0	Smim_77463_homeobox_protein_Cupiennius_salei_gi_3445426_emb_CAA07497_2e_73_234	Tadh_33728	Xtro_050686	Spur_000386_Hox2_1	Xtro_047531	Znev_18593	Znev_05733	Spur_012252_Hox2	Avag_29468001	Hsap_Ensmbl0273049_RP11_834C11_12	Hsap_Ensmbl0180806_homeobox_C9_Source_HGNC_Symbol_Acc_5130_HOXC9	Skow_00860m	Isca_ISCW021061-PA	Tcas_270002806	Xtro_001606	Znev_05732	Ggal_017991	Ggal_001804	Skow_00861m	Gsal_15272_homeobox_protein_hox_a2	Hsap_Ensmbl0123364_homeobox_C13_Source_HGNC_Symbol_Acc_5125_HOXC13	Mmar_MMa42999	Xtro_016495	Tcas_270002804	Smim_49100_homeobox_protein_Cupiennius_salei_gi_3445428_emb_CAA07498_7e_121_357	Mmar_MMa34599	Odio_017529001	Tcas_270002803	Drer_056027_homeo_box_B8a_Source_ZFIN_Acc_ZDB_GENE_990415_108_hoxb8a	Acar_00004691	Drer_056030_homeo_box_B7a_Source_ZFIN_Acc_ZDB_GENE_000329_2_hoxb7a	Ggal_004731	Mmar_MMa46051	Ctel_225442	Drer_002779_pancreatic_and_duodenal_homeobox_1_Source_ZFIN_Acc_ZDB_GENE_990415_122_pdx1	Acar_00019311	Drer_001784_homeo_box_A5a_Source_ZFIN_Acc_ZDB_GENE_000823_9_hoxa5a	Ctel_168125	Bflo_260835433	Drer_054025_homeo_box_B8b_Source_ZFIN_Acc_ZDB_GENE_980526_291_hoxb8b	Avag_17351001	Drer_040911_mesenchyme_homeobox_2_Source_HGNC_Symbol_Acc_7014_MEOX2_1_of_2	Dpul_347211	Isca_ISCW021090-PA	Acar_00018981	Drer_092809_homeo_box_C9a_Source_ZFIN_Acc_ZDB_GENE_000328_5_hoxc9a	Ctel_149640	Xtro_062221	Smim_39306_ultrabithorax_Parasteatoda_tepidariorum_gi_259053107_emb_CAX11340_4e_151_433	Drer_000175_homeo_box_B2a_Source_ZFIN_Acc_ZDB_GENE_990415_103_hoxb2a	Acar_00010617	Gsal_3176_hox_protein_smox1	Hmic_0187700	Hrob_146797	Avag_43652001	Skow_38814m	Bflo_260835435	Ggal_037897	Mmar_MMa55584	Tspi_316972642	Ggal_035668	Sman_081620_Gsx_family_homeobox_protein_Source_UniProtKB_TrEMBL_Acc_G4VJI7	Cele_003024_lin_39_Protein_LIN_39_lin_39_mRNA_complete_cds_Source_RefSeq_mRNA_Acc_NM_001025993	Drer_008174_homeo_box_B1a_Source_ZFIN_Acc_ZDB_GENE_990415_101_hoxb1a	Xtro_047559	Lgig_89598	Smar_006976	Hsap_Ensmbl0005102_mesenchyme_homeobox_1_Source_HGNC_Symbol_Acc_7013_MEOX1	Acar_00010179	Drer_013533_homeo_box_B4a_Source_ZFIN_Acc_ZDB_GENE_990415_105_hoxb4a	Hrob_78362	Hrob_116524	Avag_57768001	Hrob_126217	Ggal_017989	Sjap_0012400	Xtro_003767	Avag_43930001	Odio_000159001	Hsap_Ensmbl0037965_homeobox_C8_Source_HGNC_Symbol_Acc_5129_HOXC8	Isca_ISCW018031-PA	Ctel_94879	Mmar_MMa06611	Isca_ISCW021072-PA	Hrob_88194	Smar_004164	Bflo_260835445	Odio_016901001	Bflo_260835439	Ggal_021557	Lgig_100678	Lgig_110972	Ggal_017986	Adig_05443	Smim_24428_antennapedia_Parasteatoda_tepidariorum_gi_291461542_dbj_BAI83405_2e_116_350	Xtro_062041	Avag_11761001	Hrob_127632	Xtro_025782	Xtro_057087	Hsap_Ensmbl0105996_homeobox_A2_Source_HGNC_Symbol_Acc_5103_HOXA2	Lgig_110623	Ctel_94911	Drer_070338_homeo_box_C4a_Source_ZFIN_Acc_ZDB_GENE_990415_112_hoxc4a	Dmel_0002522_lab_labial_Source_FlyBase_0002522	Acar_00006270	Bflo_260835375	Hsap_Ensmbl0173917_homeobox_B2_Source_HGNC_Symbol_Acc_5113_HOXB2	Acar_00006394	Xtro_050682	Ggal_021895	Xtro_053914	Acar_00010695	Hsap_Ensmbl0175879_homeobox_D8_Source_HGNC_Symbol_Acc_5139_HOXD8	Tcas_270002810	Bflo_260818166	Cint_002640	Hsap_Ensmbl0139515_pancreatic_and_duodenal_homeobox_1_Source_HGNC_Symbol_Acc_6107_PDX1	Drer_070346_homeo_box_C8a_Source_ZFIN_Acc_ZDB_GENE_990415_114_hoxc8a	Isca_ISCW021080-PA	Hsap_Ensmbl0198353_homeobox_C4_Source_HGNC_Symbol_Acc_5126_HOXC4	Ggal_027984	Spur_026099_Lox_Homeobox_protein_Splox_Source_UniProtKB_TrEMBL_Acc_Q8IT48	Acar_00010237	Emul_08321	Cgig_24091_Homeobox_protein_Hox_B4a_Source_UniProtKB_TrEMBL_Acc_K1QFQ3	Ggal_028562	Isca_ISCW021058-PA	Xtro_057392	Ggal_037899	Hmic_0772500	Lgig_55477	Egra_07508	Csav_019092	Ctel_168122	Acar_00003214	Cint_002471	Emul_07095	Lgig_59048	Acar_00010686	Gsal_15041_homeobox_partial	Drer_057721_homeo_box_A1a_Source_ZFIN_Acc_ZDB_GENE_000823_5_hoxa1a	Egra_03412	Bflo_260835437	Znev_15725	Xtro_001602	Ctel_94902	Drer_070343_homeo_box_C6a_Source_ZFIN_Acc_ZDB_GENE_990415_113_hoxc6a	Hsap_Ensmbl0120093_homeobox_B3_Source_HGNC_Symbol_Acc_5114_HOXB3	Acar_00010731	Ggal_015067	Avag_67630001	Smar_004159	Sman_202120	Skow_38075m	Hrob_76537	Drer_059276_homeo_box_D4a_Source_ZFIN_Acc_ZDB_GENE_980526_214_hoxd4a	Ggal_017983	Isca_ISCW021054-PA	Hsap_Ensmbl0197576_homeobox_A4_Source_HGNC_Symbol_Acc_5105_HOXA4	Acar_00010719	Tcas_270002807	Drer_043322_GS_homeobox_2_Source_ZFIN_Acc_ZDB_GENE_041001_114_gsx2	Xtro_050678	Dpul_347135	Odio_017556001	Tspi_316974635	Acar_00006345	Hmag_223892	Spur_002816_Hb9	Xtro_003765	Bsch_g71616	Smar_004162	Lgig_185752	Lgig_79485	Cgig_24083_Homeobox_protein_Hox_A1_Source_UniProtKB_TrEMBL_Acc_K1QUT3	Hrob_183449	Mmar_MMa52910	Smar_014693	Mmar_MMa55591	Avag_14494001	Drer_054033_homeo_box_B1b_Source_ZFIN_Acc_ZDB_GENE_980526_290_hoxb1b	Cint_014292	Nvec_20497_Homeobox	Hrob_90841	Avag_04105001	Acar_00010220	Spur_027568_Hox3	Cint_014295	Dmel_0004054_zen2_zerknullt_related_Source_FlyBase_0004054	Tspi_316974634	Tspi_316972638	Emul_02512	Avag_30343001	Egra_07411	Acar_00010189	Spur_011798_Spur_011798	Xtro_047547	Avag_17042001	Mmar_MMa11633	Znev_00470	Hmic_0400300	Cele_003102_mab_5_Protein_MAB_5_mab_5_mRNA_complete_cds_Source_RefSeq_mRNA_Acc_NM_066294	Lgig_100648	Hsap_Ensmbl0170166_homeobox_D4_Source_HGNC_Symbol_Acc_5138_HOXD4	Xtro_050698	Nvec_8774_	Ggal_037900	Drer_059280_homeo_box_D3a_Source_ZFIN_Acc_ZDB_GENE_990415_120_hoxd3a	Sjap_0032510	Hsap_Ensmbl0128645_homeobox_D1_Source_HGNC_Symbol_Acc_5132_HOXD1	Drer_070337_homeo_box_C1a_Source_ZFIN_Acc_ZDB_GENE_000822_2_hoxc1a	Ggal_021897	Tspi_316972631	Acar_00017632	Csav_006943	Bflo_260835443	Xtro_003766	Smar_007016	Nvec_48629_	Avag_56938001	Avag_04565001	Hsap_Ensmbl0169840_GS_homeobox_1_Source_HGNC_Symbol_Acc_20374_GSX1	Acar_00017628	Bflo_260794346	Hrob_100536	Skow_00897m	Drer_035735_GS_homeobox_1_Source_ZFIN_Acc_ZDB_GENE_041008_135_gsx1	Isca_ISCW024206-PA	Rcul_t32433	Hmag_220734	Ggal_037149	Smim_26529_MOX_homeobox_Gallus_gallus_gi_18308158_gb_AAL67848_5e_30_122	Csav_003344	Isca_ISCW021083-PA	Skow_00863m	Xtro_025779	Odio_003477001	Skow_06172m	Nvec_29536_Homeobox	Odio_006132001	Lgig_99857	Cgig_15548_GS_homeobox_2_Source_UniProtKB_TrEMBL_Acc_K1PVZ4	Sjap_0027110	Nvec_29192_	Drer_056012_even_skipped_like1_Source_ZFIN_Acc_ZDB_GENE_980526_69_eve1	Pfuc_72505_1_41946_t1	Cgig_13056_Homeobox_protein_XHOX_3_Source_UniProtKB_TrEMBL_Acc_K1QA73	Adig_16836	Hrob_87335	Sman_029620_SMOX_4_Homeobox_protein_SMOX_4_Source_UniProtKB_Swiss_Prot_Acc_Q26603	Dmel_0000606_eve_even_skipped_Source_FlyBase_0000606	Isca_ISCW008920-PA	Drer_071418_gastrulation_brain_homeobox_1_Source_ZFIN_Acc_ZDB_GENE_020117_2_gbx1	Nvec_10405_	Nvec_10406_	Lgig_100789	Bflo_260835413	Drer_097708_even_skipped_homeobox_1_Source_ZFIN_Acc_ZDB_GENE_980526_364_evx1	Hsap_Ensmbl0164900_gastrulation_brain_homeobox_1_Source_HGNC_Symbol_Acc_4185_GBX1	Xtro_045469	Tcas_270015633	Avag_47496001	Mmar_MMa07155	Hsap_Ensmbl0106038_even_skipped_homeobox_1_Source_HGNC_Symbol_Acc_3506_EVX1	Tcas_270010110	Drer_005628_even_skipped_homeobox_1_Source_ZFIN_Acc_ZDB_GENE_980526_364_evx1	Cgig_13058_Homeobox_even_skipped_like_protein_1_Source_UniProtKB_TrEMBL_Acc_K1PAC6	Avag_60220001	Ggal_021739	Lgig_86927	Acar_00010172	Ggal_010375	Tcas_270002808	Xtro_007133	Xtro_059033	Avag_64705001	Ggal_018022	Nvec_10407_	Drer_002933_gastrulation_brain_homeo_box_2_Source_ZFIN_Acc_ZDB_GENE_020509_2_gbx2	Smar_007300	Xtro_063935	Xtro_007145	Ggal_017984	Acar_00010291	Xtro_001630	Cele_006873_vab_7_Protein_VAB_7_vab_7_mRNA_complete_cds_Source_RefSeq_mRNA_Acc_NM_067000	Spur_013436_Gsx	Avag_07654001	Nvec_53176_Homeobox	Smim_40884_gastrulation_brain_homeobox_protein_Gallus_gallus_gi_331271817_gb_AED02514_3e_51_174	Dmel_0015561_unpg_unplugged_Source_FlyBase_0015561	Hrob_78875	Csav_005341	Acar_00010981	Acar_00019724	Avag_02773001	Mmar_MMa38494	Odio_000473001	Avag_49561001	Ctel_99816	Ctel_70992	Xtro_016484	Spur_012253_Eve_Even_skipped_like_protein_Source_UniProtKB_TrEMBL_Acc_Q8MMJ3	Ctel_219808	Acar_00007108	Hsap_Ensmbl0180613_GS_homeobox_2_Source_HGNC_Symbol_Acc_24959_GSX2	Cele_000439_ceh_16_Protein_CEH_16_ceh_16_mRNA_complete_cds_Source_RefSeq_mRNA_Acc_NM_066497	Smar_004173	Hsap_Ensmbl0174279_even_skipped_homeobox_2_Source_HGNC_Symbol_Acc_3507_EVX2	Avag_28454001	Skow_00884m	Avag_36502001	Mmar_MMa01566	Avag_05228001	Smar_012490	Bmal_170590044	Adig_16835	Znev_06977	Avag_00589001	Drer_059255_even_skipped_homeobox_2_Source_ZFIN_Acc_ZDB_GENE_980526_215_evx2	Lgig_100793	Hrob_127402	Bflo_260835441	Acar_00006361	Tspi_316973462	Bflo_260835890	Bflo_260835411	Csav_013915	Ggal_019767	Csav_019896	Hsap_Ensmbl0182742_homeobox_B4_Source_HGNC_Symbol_Acc_5115_HOXB4	Smim_80752_Hox3_protein_Parasteatoda_tepidariorum_gi_259053111_emb_CAX11342_0_0_583	Csav_013659	Drer_015073_engrailed_1b_Source_ZFIN_Acc_ZDB_GENE_980526_6_eng1b	Cint_014296	Spur_020975_Engrailed	Smim_35098_3_homeobox_protein_Cupiennius_salei_gi_3445438_emb_CAA07503_3e_79_249	Hrob_77445	Emul_02895	Hrob_128675	Cgig_12208_Segmentation_polarity_homeobox_protein_engrailed_Source_UniProtKB_TrEMBL_Acc_K1PNG1	Ctel_156652	Hrob_109728	Adig_07458	Csav_015137	Sjap_0016310	Ggal_029207	Hrob_91666	Odio_012820001	Cint_002639	Cint_028773	Ctel_196539	Spur_005171_Hox6	Cint_001819	Mmar_MMa55356	Nvec_32587_	Gsal_6323_homeobox_protein	Adig_06125	Rcul_t24517	Csav_003330	Rcul_t14255	Gsal_9866_homeobox_b2	Emul_03691	Hrob_76830	Xtro_030365	Gsal_2624_homeodomain_protein	Adig_16837	Tspi_316974632	Ggal_018495	Sjap_0132380	Nvec_30811_Homeobox	Gsal_4190_homeobox_protein	Drer_042106_motor_neuron_and_pancreas_homeobox_2a_Source_ZFIN_Acc_ZDB_GENE_040415_1_mnx2a	Drer_030350_motor_neuron_and_pancreas_homeobox_2b_Source_ZFIN_Acc_ZDB_GENE_040415_2_mnx2b	Acar_00005059	Drer_035984_motor_neuron_and_pancreas_homeobox_1_Source_ZFIN_Acc_ZDB_GENE_040409_1_mnx1	Xtro_046719	Xtro_063759	Dpul_8513	Mmar_MMa43511	Mmar_MMa32532	Nvec_53178_Homeobox	Hrob_147264	Cint_011818	Ggal_017982	Cint_010616	Acar_00010763	Avag_11531001	Smar_007587	Sjap_0204100	Rcul_t05440	Acar_00006369	Acar_00006374	Nvec_41100_Homeobox	Acar_00011716	Ggal_027561	Odio_009109001	Bsch_g28163	Cele_000436_ceh_12_Protein_CEH_12_ceh_12_mRNA_complete_cds_Source_RefSeq_mRNA_Acc_NM_059292	Avag_18966001	Avag_30324001	Ggal_015062	Spur_017352_Hox1	Ggal_021896	Bflo_260806633	Cele_000437_ceh_13_Protein_CEH_13_ceh_13_mRNA_complete_cds_Source_RefSeq_mRNA_Acc_NM_066254	Rcul_t34697	Mmar_MMa12377	Nvec_22870_	Hmag_222753	Cgig_23003_Homeobox_protein_CDX_1_Source_UniProtKB_TrEMBL_Acc_K1QXA8	Rcul_t22686	Spur_007242_Rough	Dmel_0003267_ro_rough_Source_FlyBase_0003267	Pfuc_6325_1_59995_t1	Lgig_197335	Nvec_8775_	Dpul_347219	Smim_54652_Antennapedia_putative_Pediculus_humanus_corporis_gi_242005079_ref_XP_002423402_2e_55_191	Egra_02395	Bsch_g31102	Csav_013567	Cint_015052	Drer_058999_caudal_type_homeobox_1_b_Source_ZFIN_Acc_ZDB_GENE_070615_29_cdx1b	Acar_00015068	Spur_024715_Cdx	Ggal_009094	Xtro_009980	Xtro_022650	Ctel_109027	Smar_009939	Tcas_270006389	Dmel_0000251_cad_caudal_Source_FlyBase_0000251	Drer_036292_caudal_type_homeo_box_transcription_factor_4_Source_ZFIN_Acc_ZDB_GENE_980526_330_cdx4	Xtro_025783	Ggal_012386	Ggal_039659	Drer_087811_caudal_type_homeo_box_transcription_factor_1_a_Source_ZFIN_Acc_ZDB_GENE_050510_1_cdx1a	Hsap_Ensmbl0113722_caudal_type_homeobox_1_Source_HGNC_Symbol_Acc_1805_CDX1	Acar_00021582	Hsap_Ensmbl0165556_caudal_type_homeobox_2_Source_HGNC_Symbol_Acc_1806_CDX2	Tcas_270006390	Skow_38072m	Ggal_012387	Hsap_Ensmbl0131264_caudal_type_homeobox_4_Source_HGNC_Symbol_Acc_1808_CDX4	Acar_00003220	Smar_002790	Odio_017339001	Avag_07750001	Avag_27749001	Bflo_260806627	Lgig_100635	Isca_ISCW008954-PA	Ggal_038682	Ggal_038691	Spur_019656_Cdxl	Cele_003912_pal_1_Protein_PAL_1_isoform_b_pal_1_mRNA_complete_cds_Source_RefSeq_mRNA_Acc_NM_001026039	Avag_00462001	Hrob_128744	Avag_51351001	Odio_004905001	Rcul_t18488	Bflo_260828609	Isca_ISCW022797-PA	Sman_126190_Homeobix_protein_hb9_mnx2_putative_Source_UniProtKB_TrEMBL_Acc_G4M026	Cint_021664	Dpul_347542	Dpul_104183	Cele_045215_ceh_63_Protein_CEH_63_ceh_63_mRNA_complete_cds_Source_RefSeq_mRNA_Acc_NM_001129622	Bsch_g33505	Cint_015319	Csav_011768	Isca_ISCW024860-PA	Spur_023868_Mox_1	Hmic_0385600	Pfuc_36880_1_55594_t1	Emul_03286	Dpul_46354	Sjap_0117050	Smar_003413	Hrob_98619	Lgig_56601	Drer_026599_engrailed_2a_Source_ZFIN_Acc_ZDB_GENE_980526_167_eng2a	Avag_63817001	Avag_38816001	Cint_021790	Avag_56783001	Avag_40640001	Skow_04430m	Ggal_039446	Skow_14245m	Xtro_029565	Acar_00010800	Acar_00001677	Dpul_290629	Dpul_290638	Hsap_Ensmbl0164778_engrailed_homeobox_2_Source_HGNC_Symbol_Acc_3343_EN2	Drer_014321_engrailed_1a_Source_ZFIN_Acc_ZDB_GENE_980526_216_eng1a	Mley_ML021143a	Dpul_47751	Lgig_219971	Ctel_152542	Drer_038868_engrailed_2b_Source_ZFIN_Acc_ZDB_GENE_980526_40_eng2b	Lgig_219968	Cgig_12209_Homeobox_protein_engrailed_2_B_Source_UniProtKB_TrEMBL_Acc_K1PW38	Tcas_270008516	Mmar_MMa42485	Skow_06178m	Bmal_170581436	Rcul_t07191	Dmel_0000577_en_engrailed_Source_FlyBase_0000577	Ctel_152545	Tcas_270010997	Dpul_290630	Smar_009094	Rcul_t16780	Bflo_260794348	Smar_014466	Bmal_170591480	Ctel_159948	Ctel_127728	Ctel_137362	Cint_023551	Tcas_270011075	Dmel_0001269_inv_invected_Source_FlyBase_0001269	Isca_ISCW008247-PA	Tspi_316973995	Tspi_316974075	Hrob_150820	Znev_17496	Tcas_270002983	Bmal_170574016	Odio_013270001	Hsap_Ensmbl0163064_engrailed_homeobox_1_Source_HGNC_Symbol_Acc_3342_EN1	Cint_004407	Lgig_110641	Sman_145200_SMOX_2_Homeobox_protein_engrailed_like_SMOX_2_Source_UniProtKB_Swiss_Prot_Acc_Q26601	Csav_013809	Znev_15553	Xtro_032785	Pfuc_307148_1_36000_t1	Mley_ML102914a	Lgig_100545	Cele_001174_egl_5_Protein_EGL_5_isoform_c_egl_5_mRNA_complete_cds_Source_RefSeq_mRNA_Acc_NM_001025996	Bmal_170575354	Hrob_127695	Hrob_148606	Hrob_91790	Hrob_91177	Hrob_148126	Ctel_70154	Odio_002602001	Hrob_92666	Hrob_91189	Pfuc_422_1_43655_t1	Cele_003779_nob_1_Protein_NOB_1_isoform_b_Source_RefSeq_mRNA_Acc_NM_001027770	Acar_00006249	Hrob_153685	Hmag_204536	Rcul_t42753	Acar_00017640	Cele_011069_ceh_62_Protein_CEH_62_ceh_62_mRNA_complete_cds_Source_RefSeq_mRNA_Acc_NM_063925	Cgig_05958_Homeobox_protein_rough_Source_UniProtKB_TrEMBL_Acc_K1Q149	Bmal_170587615	Adig_06706	Znev_07545	Pfuc_11816_1_32123_t1	Hrob_147601	Skow_00867m	Cgig_24084	Pfuc_7850_1_17195_t1	Pfuc_3384_1_23293_t1	Hrob_92485	Pfuc_5652_1_16728_t1	Ggal_039452	Cgig_26625_Motor_neuron_and_pancreas_homeobox_protein_1_Source_UniProtKB_TrEMBL_Acc_K1RC49	Hrob_148863	Lgig_156934	Sman_087070_Antennapedia_like_homeobox_protein_Source_UniProtKB_TrEMBL_Acc_G4LZV9	Hrob_91488	Hrob_92823	Ctel_41929	Csav_003329	Cint_023144	Isca_ISCW020380-PA	Hrob_85680	Skow_12323m	Isca_ISCW020381-PA	Ctel_131286	Bflo_260806629	Ctel_142082	Spur_020637_Lox_1	Smim_24411_ultrabithorax_Cupiennius_salei_gi_3445432_emb_CAA07500_2e_41_141	Bflo_260835421	Hrob_84858	Znev_15380	Mley_ML111733a	Ggal_037029	Hsap_Ensmbl0128652_homeobox_D3_Source_HGNC_Symbol_Acc_5137_HOXD3	Ggal_015066	Hrob_92635	Hrob_141667	Hrob_148593	Ggal_032639	Ggal_037022	Hrob_147207	Ggal_018010	Hsap_Ensmbl0123388_homeobox_C11_Source_HGNC_Symbol_Acc_5123_HOXC11	Ggal_018009	Ggal_029020	Hsap_Ensmbl0105997_homeobox_A3_Source_HGNC_Symbol_Acc_5104_HOXA3	Hsap_Ensmbl0120094_homeobox_B1_Source_HGNC_Symbol_Acc_5111_HOXB1	Drer_029263_homeo_box_B3a_Source_ZFIN_Acc_ZDB_GENE_990415_104_hoxb3a	Sjap_0313930	Hsap_Ensmbl0197757_homeobox_C6_Source_HGNC_Symbol_Acc_5128_HOXC6	Hsap_Ensmbl0168505_gastrulation_brain_homeobox_2_Source_HGNC_Symbol_Acc_4186_GBX2	Dpul_97505	Hrob_148611	Drer_036231_homeo_box_A3a_Source_ZFIN_Acc_ZDB_GENE_000823_3_hoxa3a	Ggal_033729	Ggal_028503	Hrob_85620	Hsap_Ensmbl0105991_homeobox_A1_Source_HGNC_Symbol_Acc_5099_HOXA1	Hrob_148587	Pbac_3465024	Sjap_0117080	Hsap_Ensmbl0078399_homeobox_A9_Source_HGNC_Symbol_Acc_5109_HOXA9	Hsap_Ensmbl0120068_homeobox_B8_Source_HGNC_Symbol_Acc_5119_HOXB8	Hrob_148585	Hrob_127698	Hrob_86432	Hrob_127706	Hrob_92220	Hrob_128305	Hrob_179196	Hrob_153647	Hrob_92822	Tadh_60748	Isca_ISCW001024-PA	Isca_ISCW021060-PA	Mmar_MMa22751	Adig_19818	Smar_009391	Smim_80742_proboscipedia_putative_Ixodes_scapularis_gi_241756337_ref_XP_002406417_1e_10_71_2	Pfuc_18041_1_69155_t1	Rcul_t14525	Rcul_t40303	Pfuc_4890_1_38006_t1	Pfuc_7850_1_17194_t1	Sjap_0016300	Sman_157900_Asparagine_rich_antigen_putative_Source_UniProtKB_TrEMBL_Acc_G4M027	Smar_015657	Smim_38584_abdominal_A_Parasteatoda_tepidariorum_gi_259053113_emb_CAX11343_2e_30_116	Znev_18417	Znev_12512	Znev_12952	Bmal_170575514
HG_5356	Bflo_260830168	Mmar_MMa40732	Dmel_0052529_Hers_Histone_gene_specific_Epigenetic_Repressor_in_late_S_phase_Source_FlyBase_0052529	Tcas_270006004	Bsch_g34403	Bsch_g49393	Cint_027031	Smim_67915_bromo_adjacent_homology_BAH_domain_containing_protein_Ixodes_scapularis_gi_241084919_ref_XP_002409116_5e_83_300	Cint_001353	Ggal_007411	Drer_086789_bromo_adjacent_homology_domain_containing_1_Source_ZFIN_Acc_ZDB_GENE_120411_42_bahd1	Dpul_46413	Znev_02681	Ctel_178455	Hsap_Ensmbl0140320_bromo_adjacent_homology_domain_containing_1_Source_HGNC_Symbol_Acc_29153_BAHD1	Isca_ISCW000975-PA	Xtro_035052	Xtro_035053	Smim_55465_bromo_adjacent_homology_BAH_domain_containing_protein_Ixodes_scapularis_gi_241084919_ref_XP_002409116_3e_82_299	Drer_090712_bromo_adjacent_homology_domain_containing_1_Source_HGNC_Symbol_Acc_29153_BAHD1_2_of_2	Spur_018536_Bahd1	Hmag_221403	Hrob_177308	Skow_33048m	Mmar_MMa39727	Tadh_51817	Aque_221588	Mley_ML020056a	Gsal_4508_bromo_adjacent_homology_domain_containing_1_protein	Bsch_g50316	Odio_009315001	Ctel_207247	Tcas_270006002	Dpul_238419	Mley_ML14245a
HG_17557	Hmag_213887	Hmag_212393	Hmag_232344	Hmag_212392	Hmag_227385	Hmag_232345	Hmag_232346	Mley_ML005126a
HG_417	Aque_227949	Bmal_170591368	Dpul_303981	Tcas_270004864	Dpul_347223	Mley_ML082117a	Smar_013140	Smar_004480	Mmar_MMa19391	Avag_17122001	Avag_51281001	Znev_04522	Tadh_22033	Dmel_0003716_tkv_thickveins_Source_FlyBase_0003716	Isca_ISCW022003-PA	Nvec_18047_Pkinase	Hmic_0855900	Hmic_0857800	Skow_36795m	Lgig_108334	Spur_028066_Alk4_5_7	Spur_016079_Alk4_5_7_1	Tspi_316967734	Ggal_020569	Xtro_050561	Drer_017494_transforming_growth_factor_beta_receptor_1_a_Source_ZFIN_Acc_ZDB_GENE_051120_75_tgfbr1a	Acar_00009037	Drer_042259_transforming_growth_factor_beta_receptor_1_b_Source_ZFIN_Acc_ZDB_GENE_091027_1_tgfbr1b	Drer_052142_activin_A_receptor_type_IB_Source_HGNC_Symbol_Acc_172_ACVR1B_2_of_2	Hsap_Ensmbl0106799_transforming_growth_factor_beta_receptor_1_Source_HGNC_Symbol_Acc_11772_TGFBR1	Ggal_020464	Lgig_180706	Ggal_020465	Ggal_023536	Cint_025601	Acar_00016598	Bsch_g10147	Bsch_g39936	Cint_005916	Csav_003194	Cint_027054	Xtro_001261	Drer_018968_activin_A_receptor_type_IB_Source_ZFIN_Acc_ZDB_GENE_980526_527_acvr1b	Ctel_227433	Skow_06370m	Xtro_022801	Bflo_260806295	Hsap_Ensmbl0123612_activin_A_receptor_type_IC_Source_HGNC_Symbol_Acc_18123_ACVR1C	Cgig_16972_TGF_beta_receptor_type_1_Source_UniProtKB_TrEMBL_Acc_K1RCS7	Dmel_0011300_babo_baboon_Source_FlyBase_0011300	Ggal_003114	Drer_019728_bone_morphogenetic_protein_receptor_type_1aa_Source_ZFIN_Acc_ZDB_GENE_000502_1_bmpr1aa	Acar_00014455	Csav_003195	Skow_06368m	Hsap_Ensmbl0135503_activin_A_receptor_type_IB_Source_HGNC_Symbol_Acc_172_ACVR1B	Xtro_041649	Xtro_063302	Acar_00007502	Tcas_270011128	Hsap_Ensmbl0138696_bone_morphogenetic_protein_receptor_type_IB_Source_HGNC_Symbol_Acc_1077_BMPR1B	Ggal_036862	Ggal_019925	Acar_00016634	Acar_00013548	Drer_005600_bone_morphogenetic_protein_receptor_type_1ba_Source_ZFIN_Acc_ZDB_GENE_991208_8_bmpr1ba	Cint_029130	Xtro_059199	Bflo_260806291	Xtro_022799	Drer_018179_activin_A_receptor_type_II_like_1_Source_ZFIN_Acc_ZDB_GENE_021003_1_acvrl1	Drer_045097_bone_morphogenetic_protein_receptor_type_1ab_Source_ZFIN_Acc_ZDB_GENE_040912_150_bmpr1ab	Hsap_LRG_298_bone_morphogenetic_protein_receptor_type_IA_Source_HGNC_Symbol_Acc_1076_LRG_298	Ggal_020469	Hsap_Ensmbl0139567_activin_A_receptor_type_II_like_1_Source_HGNC_Symbol_Acc_175_ACVRL1	Hmag_212806	Ctel_109715	Dpul_347227	Hrob_192976	Smim_29674_putative_TGF_beta_receptor_type_I_saxophone_protein_Daphnia_pulex_gi_321453977_gb_EFX65169_0_0_628	Ctel_111904	Nvec_43658_Pkinase	Cgig_07827_Bone_morphogenetic_protein_receptor_type_1B_Source_UniProtKB_TrEMBL_Acc_K1QDS8	Smar_014992	Dmel_0003317_sax_saxophone_Source_FlyBase_0003317	Znev_03472	Drer_031219_bone_morphogenetic_protein_receptor_type_1bb_Source_ZFIN_Acc_ZDB_GENE_090610_1_bmpr1bb	Spur_016008_Alk2	Xtro_007891	Cgig_27096_Activin_receptor_type_1_Source_UniProtKB_TrEMBL_Acc_K1QTB1	Tcas_270012802	Pfuc_40446_1_70364_t1	Bflo_260802248	Tspi_316977370	Nvec_10837_Pkinase	Rcul_t36035	Csav_007213	Smar_012082	Lgig_53518	Hmag_215389	Adig_05989	Hrob_114367	Smim_3384_putative_TGF_beta_receptor_type_I_thick_veins_protein_Daphnia_pulex_gi_321475113_gb_EFX86076_0_0_562	Drer_086172_Uncharacterized_protein_Source_UniProtKB_TrEMBL_Acc_E7F0I3_CABZ01079442_1	Sman_049760_RK_1_TGF_beta_receptor_putative_Source_UniProtKB_TrEMBL_Acc_G4LWP9	Cint_012087	Smar_001378	Sjap_0023430	OcarG_6187	Tadh_27560	Csav_001209	Odio_009375001	Dpul_347224	Egra_07416	Emul_05561	Hmic_0649400	OcarG_8550	Tadh_22452	Pfuc_38196_1_05031_t1	Isca_ISCW022788-PA	Pfuc_11_1_50544_t1	Odio_010442001	Acar_00007561	Nvec_22670_Pkinase	Isca_ISCW011054-PA	Avag_62904001	Avag_49047001	Mley_ML131110a	Bsch_g56484	Gsal_7854_tgf_beta_receptor_type_1	Aque_227950	Spur_016272_Alk3_6	Hrob_107560	Tspi_316971939	Hrob_75631	Mmar_MMa04549	Hmic_0105200	Csav_003196	Smim_17616_transforming_growth_factor_beta_receptor_type_I_putative_Ixodes_scapularis_gi_241680325_ref_XP_002412676_6e_145_429	Emul_06083	Egra_05401	Cint_003351	Emul_08041	Odio_008331001	Hmic_0305800	Odio_006382001	Egra_07911	Pbac_3463429	Cele_004860_sma_6_Protein_SMA_6_sma_6_mRNA_complete_cds_Source_RefSeq_mRNA_Acc_NM_062870	Sjap_0037610	Sman_093540_Protein_kinase_Source_UniProtKB_TrEMBL_Acc_G4VAY3	Bmal_170574359	Smim_12787_transforming_growth_factor_beta_receptor_type_I_putative_Ixodes_scapularis_gi_241680325_ref_XP_002412676_1e_122_367	Odio_010407001	Ggal_019666	Hmag_222881	Mmar_MMa18665	Cele_000897_daf_1_Protein_DAF_1_isoform_a_daf_1_mRNA_complete_cds_Source_RefSeq_mRNA_Acc_NM_001027988	Mley_ML046516a	Aque_227937	Hmag_218153	Gsal_6980_activin_receptor_type_1	Rcul_t07577	Ctel_94926	Spur_017511_TgfbrtII	Drer_041516_activin_A_receptor_type_IIB_Source_HGNC_Symbol_Acc_174_ACVR2B_1_of_2	OcarG_2165	Ggal_009931	Ggal_030643	Ggal_018634	Acar_00009759	Bflo_260835980	Ggal_036896	Acar_00014029	Smar_000389	Ggal_036894	Ggal_037012	Acar_00003417	Drer_011188_activin_A_receptor_type_IIAa_Source_ZFIN_Acc_ZDB_GENE_980526_227_acvr2aa	Dpul_347505	Acar_00008927	Cint_000633	OcarG_9906	Ggal_020317	Drer_055136_si_dkey_101k6_5_Source_ZFIN_Acc_ZDB_GENE_081105_143_si_dkey_101k6_5	Xtro_031689	Hsap_Ensmbl0121989_activin_A_receptor_type_IIA_Source_HGNC_Symbol_Acc_173_ACVR2A	Xtro_046976	Hsap_Ensmbl0163513_transforming_growth_factor_beta_receptor_II_70_80kDa_Source_HGNC_Symbol_Acc_11773_TGFBR2	Drer_059363_transforming_growth_factor_beta_receptor_II_70_80kDa_Source_HGNC_Symbol_Acc_11773_TGFBR2_2_of_2	Dmel_0003169_put_punt_Source_FlyBase_0003169	Znev_00777	Drer_079944_activin_A_receptor_type_IIAb_Source_ZFIN_Acc_ZDB_GENE_120215_23_acvr2ab	Hsap_Ensmbl0114739_activin_A_receptor_type_IIB_Source_HGNC_Symbol_Acc_174_ACVR2B	Smim_49381_PREDICTED_activin_receptor_type_2B_Apis_mellifera_gi_328777564_ref_XP_395928_4_0_0_598	Csav_016642	Pfuc_3667_1_16148_t1	Tcas_270001287	Drer_034541_transforming_growth_factor_beta_receptor_II_Source_ZFIN_Acc_ZDB_GENE_980526_375_tgfbr2	Skow_26484m	Aque_224888	Lgig_123928	Aque_224877	Skow_04287m	Ggal_038024	Xtro_045383	Drer_044422_activin_receptor_IIb_Source_ZFIN_Acc_ZDB_GENE_980526_549_acvr2b	Spur_024092_Acvr2	Spur_000814_Acvr2_1	Xtro_058996	Hmag_220798	Drer_011941_bone_morphogenetic_protein_receptor_type_II_a_serine_threonine_kinase_Source_ZFIN_Acc_ZDB_GENE_070618_1_bmpr2a	Hsap_Ensmbl0204217_bone_morphogenetic_protein_receptor_type_II_serine_threonine_kinase_Source_HGNC_Symbol_Acc_1078_BMPR2	Cgig_06131_Activin_receptor_type_2B_Source_UniProtKB_TrEMBL_Acc_K1PHP4	Ggal_013771	Avag_41565001	Avag_57331001	Csav_011874	Lgig_172579	Mmar_MMa27143	Cint_000345	Acar_00004815	Sjap_0200070	Spur_012281_Bmpr2	Spur_011711_Bmpr2_1	Tadh_3190	Aque_224889	Mmar_MMa29467	Smim_65924_bone_morphogenic_protein_receptor_type_II_putative_Ixodes_scapularis_gi_241687910_ref_XP_002401624_9e_177_533	Bsch_g28159	Hmag_231222	Emul_10304	Egra_07482	Sman_080120_TBRII_Putative_activin_receptor_Source_UniProtKB_TrEMBL_Acc_G4VJM6	Rcul_t16125	Drer_020057_bone_morphogenetic_protein_receptor_type_II_b_serine_threonine_kinase_Source_ZFIN_Acc_ZDB_GENE_070618_2_bmpr2b	Bflo_260806490	Gsal_2933_activin_receptor_type_2a	Tspi_316972461	Hmag_220800	Mmar_MMa18664	Cgig_12158_Bone_morphogenetic_protein_receptor_type_2_Source_UniProtKB_TrEMBL_Acc_K1R0Z7	Hrob_89946	Isca_ISCW020983-PA	Znev_01343	Adig_06027	Smar_009121	Sman_124450_Putative_activin_receptor_Source_UniProtKB_TrEMBL_Acc_G4VCJ8	Isca_ISCW001127-PA	Hsap_Ensmbl0135409_anti_Mullerian_hormone_receptor_type_II_Source_HGNC_Symbol_Acc_465_AMHR2	Tcas_270011027	Ctel_117843	Dmel_0024179_wit_wishful_thinking_Source_FlyBase_0024179	Xtro_047768	Ggal_040410	Rcul_t11450	Odio_005813001	OcarG_5762	Cele_000900_daf_4_Protein_DAF_4_isoform_d_daf_4_mRNA_complete_cds_Source_RefSeq_mRNA_Acc_NM_001025978	Mley_ML08593b	Odio_009450001	Ggal_040408	Odio_010252001	Acar_00000651	Skow_09542m	Avag_34553001	Mmar_MMa44901	Avag_51624001	Xtro_061923	Odio_007397001	Hmag_221283	Pfuc_257_1_50753_t1	Csav_000295	Hmag_213132	Znev_16286	Hrob_107474	Rcul_t43151	Bsch_g24835	Mmar_MMa54849	Mmar_MMa38762	Adig_00430	Nvec_20193_	Smim_26508_bone_morphogenic_protein_receptor_type_II_putative_Ixodes_scapularis_gi_241687910_ref_XP_002401624_4e_88_293	Adig_16974	OcarG_2983	Sjap_0105290	Bmal_170595968	Mmar_MMa10478	Nvec_52_	Pfuc_10282_1_39025_t1	Avag_11539001	Mmar_MMa52534	Avag_27945001	Nvec_19948_	Egra_05505	Aque_223291	Smim_17617_TGF_beta_receptor_type_Camponotus_floridanus_gi_307170918_gb_EFN63021_1e_29_115	Emul_03397	Ggal_038286	Hmic_0668900	Mmar_MMa44902	Sjap_0211020	Bsch_g35151	Pbac_3464881	Dpul_122657	Adig_00912	Rcul_t19504	Mley_ML048613a	Mmar_MMa44898	Cint_028657	Pbac_3472993	Bflo_260802250	Ggal_038285	OcarG_7520	Adig_02014	Nvec_3838_	Mmar_MMa41841	Drer_014986_activin_A_receptor_type_I_like_Source_ZFIN_Acc_ZDB_GENE_990415_9_acvr1l	Drer_075729_bone_morphogenetic_protein_receptor_type_1bb_Source_ZFIN_Acc_ZDB_GENE_090610_1_bmpr1bb	Gsal_12236_activin_receptor_type_i	Gsal_12237_hypothetical_protein	Hmag_213130	Hmag_218693	Hsap_Ensmbl0115170_activin_A_receptor_type_I_Source_HGNC_Symbol_Acc_171_ACVR1	OcarG_11014	Isca_ISCW006230-PA	Isca_ISCW012101-PA	Lgig_172578	Adig_10550	Mley_ML048614a	Nvec_57768_	Smim_26502_BMPR_II_Mesocricetus_auratus_gi_77997575_gb_ABB16321_2e_13_73_2	Nvec_56867_	Nvec_27794_	OcarG_11012	Odio_007401001	Odio_007398001	Odio_007399001	Odio_016714001	Pbac_3477839	Pfuc_8640_1_60474_t1	Sman_212110_Type_II_Serine_Threonine_Kinase_A_SmRK2a_Source_UniProtKB_TrEMBL_Acc_G4VJM4	Sjap_0211010	Skow_39445m	Aque_224932	Tspi_316967735	Avag_49046001	Bmal_170596866
HG_16741	Bflo_260810177	Skow_13185m	Skow_42374m	Spur_022248_Spur_022248	Skow_39293m	Bflo_260803577	Pbac_3475162	Skow_42379m	Skow_42352m
HG_12603	Adig_19721	Adig_19998	Adig_24064	Nvec_47217_Picorna_P3A	Mley_ML06635a	Nvec_8160_	Pbac_3461605	Pbac_3463900	Mley_ML046327a	Nvec_21273_	Pbac_3461567	Rcul_t04745	Mley_ML079811a
HG_44735	Adig_17105	Adig_08921	Mley_ML14658a
HG_7068	Cgig_02296_F_box_only_protein_36_Source_UniProtKB_TrEMBL_Acc_K1RGD5	Pfuc_7933_1_31487_t1	Lgig_131450	Ctel_130358	Bflo_260817212	Spur_021825_Spur_021825	Csav_012371	Drer_039152_F_box_protein_36b_Source_ZFIN_Acc_ZDB_GENE_060825_271_fbxo36b	Skow_35246m	Cint_016254	Hsap_Ensmbl0153832_F_box_protein_36_Source_HGNC_Symbol_Acc_27020_FBXO36	Nvec_29771_F_box	Sjap_0121270	Sman_063630	Avag_40562001	Avag_38892001	Acar_00005296	Xtro_056006	Xtro_013442	Aque_229478	Drer_010662_F_box_protein_36a_Source_ZFIN_Acc_ZDB_GENE_060929_986_fbxo36a	Xtro_064096	Emul_06223	Egra_09155	Tadh_29750	Mley_ML002211a	OcarG_1294	Ctel_81787	Hrob_175432	Odio_011860001
HG_573	Pbac_3461068	Bsch_g43398	Bsch_g50752	Bsch_g10176	Bsch_g42968	Bsch_g53720	Bsch_g18633	Bsch_g49471	Bsch_g42217	Bsch_g52257	Bsch_g8631	Bsch_g51059	Bsch_g60001	Bsch_g44980	Bsch_g23213	Bsch_g62113	Bsch_g13072	Bsch_g14754	Bsch_g58188	Bsch_g38006	Bsch_g44227	Bsch_g42485	Bsch_g13064	Bsch_g38740	Bsch_g71820	Bsch_g24047	Bsch_g67093	Bsch_g71455	Bsch_g58328	Bsch_g17748	Bsch_g32056	Bsch_g71934	Bsch_g28352	Bsch_g64623	Bsch_g34198	Bsch_g38547	Bsch_g46109	Bsch_g71942	Bsch_g40827	Bsch_g15394	Bsch_g55429	Bsch_g20513	Bsch_g19410	Bsch_g54414	Bsch_g32808	Bsch_g42969	Bsch_g30582	Bsch_g35145	Bsch_g59783	Bsch_g51317	Bsch_g71186	Bsch_g28165	Bsch_g58425	Bsch_g8211	Bsch_g60768	Bsch_g20844	Bsch_g34896	Bsch_g35517	Bsch_g38754	Bsch_g48913	Bsch_g47251	Bsch_g62086	Bsch_g70661	Bsch_g56837	Bsch_g13750	Bsch_g67867	Bsch_g33399	Bsch_g66107	Bsch_g62181	Bsch_g40270	Bsch_g54385	Bsch_g47897	Bsch_g33562	Bsch_g34736	Bsch_g40608	Bsch_g15517	Bsch_g20803	Bsch_g10999	Bsch_g61748	Bsch_g45436	Bsch_g70891	Bsch_g35232	Bsch_g26283	Bsch_g38995	Bsch_g12240	Bsch_g3240	Bsch_g15195	Bsch_g5817	Bsch_g62252	Bsch_g16027	Bsch_g19092	Bsch_g15023	Bsch_g12025	Bsch_g55950	Tcas_270007329	Mley_ML04132a	Aque_215841	Mley_ML16251a	Nvec_34320_Ponericin	Aque_202269	Nvec_2784_UCR_14kD	Tcas_270017016	Aque_203908	Aque_230157	Nvec_8630_	Nvec_32862_CaM_binding	Nvec_15619_RVT_1	Aque_219452	Nvec_20028_Ponericin	Nvec_8366_Ponericin	Adig_04443	Nvec_2167_Ponericin	Adig_15868	Adig_02384	Adig_18755	Adig_20039	Hrob_160092	Bsch_g45435	Adig_08249	Adig_03088	Hrob_184060	Bsch_g53719	Pbac_3471025	Aque_208363	Tcas_270016927	Adig_23311	Adig_04227	Tcas_270016841	Pbac_3463103	Bsch_g19907	Bsch_g12821	Bsch_g49421	Bsch_g50775	Bsch_g18634	Bsch_g69539	Bsch_g59047	Tcas_270016343	Nvec_58627_	Bsch_g42971	Bsch_g64308	Nvec_10986_WD40	Aque_226016	Hrob_173107	Adig_17698	Nvec_34968_Plasmid_killer	Hrob_182637	Hrob_164088	Hrob_175937	Aque_206496	Aque_200860	Adig_05340	Bsch_g43664	Bsch_g29994	Bsch_g61528	Bsch_g39393	Bsch_g35146	Bsch_g45320	Bsch_g67722	Bsch_g20802	Bsch_g27236	Bsch_g1247	Bsch_g47252	Bsch_g6574	Bsch_g3444	Bsch_g4526	Adig_12097	Bsch_g58352	Bsch_g14516	Aque_226804	Bsch_g26549	Bsch_g51419	Aque_227031	Adig_06976	Mley_ML10141a	Bsch_g61109	Aque_211986	Aque_214617	Pbac_3468812	Adig_15687	Bsch_g15818	Nvec_911_bZIP_1	Znev_00232	Adig_06965	Adig_19700	Aque_209421	Pbac_3463552	Adig_19708	Adig_10055	Aque_229038	Nvec_57726_YiaAB	Adig_17480	Aque_203655	Adig_19961	Adig_12651	Adig_04410	Nvec_36468_DUF1643	Aque_211983	Nvec_14555_	Adig_03689	Adig_21436	Aque_211670	Aque_206524	Adig_21075	Nvec_38770_	Aque_208875	Mley_ML09203a	Adig_20293	Bsch_g57606	Adig_07169	Aque_219781	Hrob_163805	Znev_14407	Bsch_g35144	Pbac_3475306	Aque_205981	Aque_229033	Nvec_11666_Arc	Adig_03028	Nvec_23512_	Bsch_g59804	Bsch_g16496	Bsch_g69538	Bsch_g51662	Bsch_g53288	Bsch_g45747	Bsch_g69970	Bsch_g59112	Bsch_g32091	Bsch_g30062	Bsch_g67745	Bsch_g35516	Bsch_g28021	Bsch_g29575	Bsch_g39790	Bsch_g37472	Bsch_g20861	Bsch_g19908	Bsch_g30587	Bsch_g59157	Bsch_g45434	Bsch_g42840	Bsch_g18976	Bsch_g31655	Bsch_g23734	Bsch_g70059	Bsch_g54518	Bsch_g46691	Aque_205611	Bsch_g70060	Adig_00916	Hrob_175936	Nvec_18962_Ribosomal_L19e	Adig_02913	Nvec_23068_	Adig_05926	Adig_07574	Aque_206631	Hrob_184606	Hrob_174275	Pbac_3470616	Nvec_55613_	Nvec_12658_	Pbac_3477894	Pbac_3477587
HG_33620	Mley_ML047942a	Hmag_204873	Hmag_203803	Hmag_214550
HG_4843	Hmag_231682	Adig_03503	Cgig_28289_Ankyrin_repeat_and_MYND_domain_containing_protein_1_Source_UniProtKB_TrEMBL_Acc_K1QD91	Ctel_221453	Bflo_260796099	Drer_062702_ankyrin_repeat_and_MYND_domain_containing_1_Source_ZFIN_Acc_ZDB_GENE_050208_740_ankmy1	Tadh_60208	Cint_006022	Spur_000135_Zf_mynd_13L	Skow_20375m	Acar_00002206	Csav_015479	Sman_160490	Hsap_Ensmbl0144504_ankyrin_repeat_and_MYND_domain_containing_1_Source_HGNC_Symbol_Acc_20987_ANKMY1	Csav_015478	Lgig_125797	Pfuc_9217_1_31735_t1	Xtro_059465	Xtro_000595	Csav_015477	Bsch_g28313	Bsch_g2171	Bsch_g809	Csav_015476	Tadh_60207	Nvec_11312_Ank	Spur_005949_Ankmy1	Avag_27471001	Sjap_0072650	Avag_13897001	Avag_42304001	Mley_ML24431a	Mley_ML03787a	Ggal_039766	OcarG_1553	Egra_07246	Avag_53780001	Hmic_0088300	Tcas_270011292	Pbac_3470276	Avag_13896001	Ggal_015010	Bsch_g32286	Csav_015475	Hrob_146524	Egra_04516	Mley_ML003611a	Odio_008049001	Sjap_0072630	Sjap_0072640
HG_24306	Lgig_230055	Lgig_237221	Mley_ML184413a	Lgig_238110	Pbac_3467657	Pbac_3473179
HG_7873	Skow_33440m	Skow_10808m	Skow_01395m	Skow_01397m	Skow_01382m	Skow_17838m	Hmag_223173	Bflo_260814400	Skow_25683m	Skow_25684m	Lgig_140598	Skow_14969m	Skow_19068m	Lgig_147407	Skow_41628m	Nvec_5630_EB1_binding	Skow_01394m	Bflo_260784041	Skow_01392m	Skow_01393m	Tcas_270007293	Skow_06671m	Skow_06678m	Mley_ML07842a	Bflo_260782101	Bflo_260809900	Bflo_260782641
HG_13778	Cele_000998_dig_1_Protein_DIG_1_isoform_b_dig_1_mRNA_complete_cds_Source_RefSeq_mRNA_Acc_NM_001027497	Mley_ML06705a	Mley_ML018044a	Pbac_3461313	Mley_ML04671a	Pbac_3464048	Pbac_3479668	Odio_002560001	Odio_014432001	Odio_006637001	Pbac_3476020
HG_15023	Nvec_54715_Hexapep	Nvec_29929_	Nvec_20522_UPF0060	Lgig_88828	Bflo_260785933	Lgig_154951	Nvec_52238_UPF0060	Nvec_35852_Collagen	Pfuc_18036_1_25691_t1	Pbac_3462020
HG_13094	Lgig_167956	Nvec_24438_	Nvec_29777_	Nvec_4199_	Nvec_26106_Plasmodium_HRP	Csav_010058	Nvec_20760_	Mley_ML127024a	Hmag_223742	Hrob_178917	Nvec_21450_	Odio_020279001
HG_12078	Pfuc_3150_1_66585_t1	Spur_016235_Kifcb	Spur_009400_KinsC_Kinesin_C_Source_UniProtKB_TrEMBL_Acc_Q9U679	Cgig_12597	Nvec_40923_Pox_A_type_inc	Bsch_g28978	Bsch_g4163	Mley_ML089717a	Pfuc_51088_1_70712_t1	Pfuc_91381_1_20750_t1	Odio_017696001	Spur_019804_Spur_019804	Spur_025937_Spur_025937
HG_10005	Bsch_g15528	Bsch_g31612	Skow_34192m	Bflo_260790246	Cgig_06803	Lgig_204975	Ctel_229181	Hsap_Ensmbl0164500_chromosome_7_open_reading_frame_72_Source_HGNC_Symbol_Acc_22564_C7orf72	Csav_000981	Adig_21355	Aque_228379	Spur_019491_Spur_019491	Ggal_021331	Nvec_3196_	Mley_ML014015a	Tadh_54997	Acar_00008050	Adig_21354
HG_34723	Mley_ML01805a	Nvec_49701_	Nvec_15470_	Nvec_44146_
HG_5495	Cint_027812	Nvec_29375_	Nvec_22359_	Lgig_144476	Lgig_112946	Lgig_139463	Skow_38505m	Spur_024181_Nell1L	Skow_30493m	Nvec_19995_GLTT	Lgig_77329	Skow_07018m	Skow_06146m	Csav_000576	Nvec_1732_GETHR	Skow_07019m	Nvec_52813_	Nvec_52812_	Skow_34542m	Nvec_56257_Extensin_2	Nvec_56336_Ag332	Znev_13178	Csav_019880	Aque_229754	Nvec_42955_Oxidored_q1_N	Mley_ML07282a	Hmag_203053	Tadh_62719	Lgig_77105	Bflo_260835314	Pfuc_4448_1_37887_t1	Skow_13568m	Ctel_215791	Bflo_260836517	Pfuc_7_1_14667_t1	Nvec_44748_	Hmag_214081	Mmar_MMa36916	Lgig_139522	Nvec_11733_	Nvec_50840_	Nvec_55075_Keratin_B2	Smar_005951	Smar_006323	Smar_008813	Bflo_260833164
HG_933	Hsap_Ensmbl0260836_RP11_152F13_10	Bsch_g10689	Bsch_g8517	Bsch_g25882	Bsch_g45408	Lgig_213887	Dpul_326182	Ctel_118515	Hrob_66900	Spur_015450_Cpeb1	OcarG_3927	Cint_003938	Hmag_224246	Tcas_270001277	Smim_72406_cytoplasmic_polyadenylation_element_binding_protein_putative_Ixodes_scapularis_gi_241829409_ref_XP_002414761_6e_175_501	Cgig_19114_Cytoplasmic_polyadenylation_element_binding_protein_1_B_Source_UniProtKB_TrEMBL_Acc_K1QYV5	Skow_22287m	Rcul_t24732	Smar_004137	Sjap_0065230	Mmar_MMa39152	Hsap_Ensmbl0214575_cytoplasmic_polyadenylation_element_binding_protein_1_Source_HGNC_Symbol_Acc_21744_CPEB1	Isca_ISCW023425-PA	Drer_008454_cytoplasmic_polyadenylation_element_binding_protein_1b_Source_ZFIN_Acc_ZDB_GENE_990927_1_cpeb1b	Znev_12790	Tadh_30543	Xtro_023343	Xtro_059795	Ggal_003366	Emul_08189	Egra_08380	Acar_00020487	Dmel_0004882_orb_oo18_RNA_binding_protein_Source_FlyBase_0004882	Drer_053117_Uncharacterized_protein_Source_UniProtKB_TrEMBL_Acc_E7FA11_cpeb1a	Mley_ML042716a	Gsal_4058_cytoplasmic_polyadenylation_element_binding_protein_1	Drer_045932_cytoplasmic_polyadenylation_element_binding_protein_1a_Source_ZFIN_Acc_ZDB_GENE_080723_42_cpeb1a	Mley_ML033245a	Bmal_170571749	Pbac_3462211	Avag_65428001	Pbac_3463340	Avag_61392001	Avag_18987001	Avag_04122001	Cele_000772_cpb_3_Protein_CPB_3_cpb_3_mRNA_complete_cds_Source_RefSeq_mRNA_Acc_NM_059279	Pbac_3479762	Avag_11453001	Avag_59612001	Avag_19009001	Avag_27103001	Nvec_57237_RRM_1	Tspi_316969994	Pbac_3460394	Bmal_170579891	Mley_ML05854a	Mley_ML05855a	Znev_18107	Bmal_170596242	Tadh_58533	Dpul_308504	Mley_ML05856a	Avag_50024001	Avag_01286001	Avag_49768001	Dmel_0264307_orb2	Ctel_103382	Smim_56756_PREDICTED_probable_RNA_binding_protein_orb2_like_isoform_Acyrthosiphon_pisum_gi_328721760_ref_XP_003247398_0_0_575	Sman_070360_Putative_cytoplasmic_polyadenylation_element_binding_protein_Cpeb_Source_UniProtKB_TrEMBL_Acc_G4VT97	Ggal_011187	Odio_015065001	Acar_00006260	Xtro_026614	Acar_00011854	Hmag_202650	Drer_056691_cytoplasmic_polyadenylation_element_binding_protein_4_Source_ZFIN_Acc_ZDB_GENE_040426_1557_cpeb4	Hsap_Ensmbl0107864_cytoplasmic_polyadenylation_element_binding_protein_3_Source_HGNC_Symbol_Acc_21746_CPEB3	Skow_10916m	Drer_060103_cytoplasmic_polyadenylation_element_binding_protein_3_Source_ZFIN_Acc_ZDB_GENE_090312_68_cpeb3	Acar_00014820	Hrob_111676	Hsap_Ensmbl0113742_cytoplasmic_polyadenylation_element_binding_protein_4_Source_HGNC_Symbol_Acc_21747_CPEB4	Avag_07376001	Hrob_79994	Smar_004113	Drer_052604_cytoplasmic_polyadenylation_element_binding_protein_2_Source_HGNC_Symbol_Acc_21745_CPEB2	Tcas_270015159	Ggal_023384	Isca_ISCW010113-PA	Avag_00865001	Avag_15043001	Hmag_210731	Cint_024148	Hsap_Ensmbl0137449_cytoplasmic_polyadenylation_element_binding_protein_2_Source_HGNC_Symbol_Acc_21745_CPEB2	Spur_001293_Cpeb2	Hrob_69117	Avag_50023001	Cint_003274	Bflo_260831047	Ggal_022748	Sjap_0032030	Xtro_043840	Bsch_g63388	Hmic_0079100	Gsal_1072_cytoplasmic_polyadenylation_element_binding_protein_2	Bmal_170582725	Mley_ML03369a	Emul_03389	Lgig_115324	Egra_00993	Avag_12615001	Xtro_027833	Cgig_14557_Cytoplasmic_polyadenylation_element_binding_protein_4_Source_UniProtKB_TrEMBL_Acc_K1Q726	Cele_000770_cpb_1_Protein_CPB_1_cpb_1_mRNA_complete_cds_Source_RefSeq_mRNA_Acc_NM_066650	Aque_228234	Sjap_0029950	Cele_001481_fog_1_Protein_FOG_1_isoform_b_Source_RefSeq_mRNA_Acc_NM_001026621	Rcul_t40503	Nvec_34062_	OcarG_1845	Csav_004444	Drer_074474_cytoplasmic_polyadenylation_element_binding_protein_4_Source_HGNC_Symbol_Acc_21747_CPEB4_3_of_3	Mmar_MMa28869	Sman_012950_Putative_cytoplasmic_polyadenylation_element_binding_protein_Cpeb_Source_UniProtKB_TrEMBL_Acc_G4VEX4	Cele_000771_cpb_2_Protein_CPB_2_cpb_2_mRNA_complete_cds_Source_RefSeq_mRNA_Acc_NM_062835	Drer_060495_cytoplasmic_polyadenylation_element_binding_protein_4_Source_HGNC_Symbol_Acc_21747_CPEB4_2_of_3	Csav_013417	Smim_27690_cytoplasmic_polyadenylation_element_binding_protein_putative_Ixodes_scapularis_gi_241560350_ref_XP_002400996_2e_85_260	Adig_13400	Csav_004446	Tspi_316973214	Sman_136410_Putative_cytoplasmic_polyadenylation_element_binding_protein_Cpeb_Source_UniProtKB_TrEMBL_Acc_G4VEX5	Avag_47368001	Avag_01285001	Aque_215503	Rcul_t00011	Pfuc_154180_1_28450_t1	Sman_137460_Cytoplasmic_polyadenylation_element_binding_protein_Cpeb_putative_Source_UniProtKB_TrEMBL_Acc_G4LW19	Nvec_39034_	Rcul_t00012	Adig_10936	Pfuc_1867_1_37153_t1	Csav_004445	Pbac_3475771	Smim_27683_A_Chain_A_Solution_Structure_Of_Rna_Binding_Domain_In_Cytoplasmic_Polyadenylation_Element_Binding_Protein_3_gi_159164253_pdb_2DNL_A_5e_40_136	Mmar_MMa28867	Rcul_t01824	Csav_013416	Mmar_MMa45969	Tspi_316978840	Pfuc_36185_1_26743_t1	Acar_00000309	Csav_013415	Avag_12616001	Tspi_316956776	Avag_49767001	Avag_04121001
HG_9456	Skow_19766m	Pfuc_65441_1_41825_t1	Ctel_111498	Nvec_15414_	Skow_40696m	Skow_43804m	Skow_09041m	Skow_09059m	Skow_09042m	Skow_09043m	Skow_09061m	Skow_09060m	Lgig_164605	Hmag_227424	Skow_11879m	Skow_26920m	Bflo_260834833	Skow_09046m	Mley_ML083811a	Smar_009308
HG_8396	Bsch_g17901	Cint_022383	Bflo_260785195	Lgig_236029	Nvec_23913_	Cgig_14264_von_Willebrand_factor_A_domain_containing_protein_3B_Source_UniProtKB_TrEMBL_Acc_K1QR88	Ctel_223654	Lgig_147631	Spur_024766_Unk_32	Skow_19546m	Avag_57431001	Pfuc_55439_1_48831_t1	Tadh_54480	Pfuc_12225_1_03195_t1	Pfuc_2916_1_23118_t1	Pfuc_317416_1_72275_t1	Adig_18473	Acar_00010937	Ggal_009499	Spur_024767_Hypp_2752	Odio_016170001	Hsap_Ensmbl0176029_chromosome_11_open_reading_frame_16_Source_HGNC_Symbol_Acc_1169_C11orf16	Acar_00009672	Mley_ML05369a
HG_19007	Hmag_221695	Mley_ML021139a	Adig_04390	Nvec_17636_RPE65	Pbac_3469619	Pbac_3470174	Hmag_216951
HG_10059	Bsch_g548	Cgig_21914_AT_hook_containing_transcription_factor_Source_UniProtKB_TrEMBL_Acc_K1QQH4	Spur_020662_AknaL	Nvec_26487_	Adig_02759	Pfuc_4801_1_01826_t1	Ctel_201373	Lgig_70232	Pfuc_4801_1_01825_t1	Pfuc_16849_1_69007_t1	Skow_31782m	Bflo_260802867	Skow_31809m	Avag_11596001	Smar_000279	Mley_ML049625a	Skow_26175m	Nvec_1003_
HG_7037	Cgig_17043_Mitotic_apparatus_protein_p62_Source_UniProtKB_TrEMBL_Acc_K1R4R9	Odio_000934001	Lgig_228383	Ctel_220901	Tadh_58657	Xtro_061731	Acar_00000157	Xtro_031667	Xtro_063181	Xtro_023115	Nvec_45284_Nucleoplasmin	Acar_00011673	Drer_053963_nucleophosmin_nucleoplasmin_2b_Source_ZFIN_Acc_ZDB_GENE_070410_125_npm2b	Hsap_Ensmbl0107833_nucleophosmin_nucleoplasmin_3_Source_HGNC_Symbol_Acc_7931_NPM3	Xtro_061409	Dmel_0016685_Nlp_Nucleoplasmin_Source_FlyBase_0016685	Xtro_018419	Xtro_062830	Ggal_012471	Drer_014329_nucleophosmin_1a_Source_ZFIN_Acc_ZDB_GENE_021028_1_npm1a	Acar_00015403	Hsap_Ensmbl0158806_nucleophosmin_nucleoplasmin_2_Source_HGNC_Symbol_Acc_7930_NPM2	Ggal_034087	Ggal_003431	Mley_ML003272a	Drer_037675_nucleophosmin_nucleoplasmin_1b_Source_ZFIN_Acc_ZDB_GENE_080723_7_npm1b	Xtro_035983	Drer_076391_nucleophosmin_nucleoplasmin_2a_Source_ZFIN_Acc_ZDB_GENE_060810_57_npm2a	Hsap_Ensmbl0181163_nucleophosmin_nucleolar_phosphoprotein_B23_numatrin_Source_HGNC_Symbol_Acc_7910_NPM1	Ggal_034639	Ggal_040390	Ggal_040392
HG_6709	Mley_ML043411a	Pbac_3463521	Ctel_228584	Bflo_260822131	Bsch_g18729	Skow_12261m	Lgig_231548	Bsch_g17792	Spur_021830_Hypp_2578	Cgig_08481	Tadh_59119	Skow_45895m	Aque_224200	Spur_007952_Tirc2_1	Spur_013299_Tirc2	Cgig_16234	Lgig_236148	Ctel_215965	Tadh_59118	OcarG_1786	Bflo_260822133	Pbac_3467160	Pfuc_65258_1_05757_t1	Pfuc_4327_1_44922_t1	OcarG_4570	Pfuc_11442_1_53698_t1	Nvec_54587_	Gsal_6971_hypothetical_protein	OcarG_3465
HG_468	Hmag_212427	Hmag_231950	Hmag_231537	Hmag_213941	Hmag_223321	Hmag_224103	Hmag_201883	Hmag_224993	Hmag_211656	Hmag_205640	Avag_49790001	Avag_51903001	Avag_45250001	Dpul_317650	Mley_ML061720a	Avag_29042001	Hmag_205150	Hmag_206119	Hmag_217804	Hmag_221474	Hmag_205427	Hmag_214238	Hmag_208688	Hmag_210614	Hmag_218368	Hmag_233515	Hmag_220149	Hmag_201163	Hmag_231951	Hmag_219997	Hmag_213911	Hmag_232301	Hmag_210874	Hmag_200441	Hmag_211323	Hmag_202744	Avag_29301001	Hmag_226699	Hmag_204701	Hmag_203887	Hmag_227485	Hmag_205188	Hmag_206190	Hmag_228268	Hmag_201161	Hmag_207645	Hmag_200524	Hmag_206196	Avag_51817001	Hmag_200482	Hrob_158789	Hmag_202788	Hrob_163706	Hmag_201876	Dpul_323216	Hrob_172961	Hrob_174018	Hmag_206257	Dpul_246118	Hmag_227408	Hrob_159530	Hmag_228429	Hmag_218389	Hmag_218416	Dpul_105121	Hmag_203323	Dpul_325550	Hmag_221192	Hmag_226209	Hmag_226505	Hmag_209653	Hmag_216670	Hmag_218563	Hmag_206038	Dpul_115824	Hmag_229191	Hmag_221092	Hmag_226124	Hmag_202898	Avag_59964001	Hmag_207042	Avag_17500001	Hrob_183352	Hmag_231029	Hmag_227493	Hmag_200892	Hmag_213896	Hmag_222302	Hmag_230948	Dpul_115916	Hmag_225255	Hmag_229061	Avag_21014001	Avag_55710001	Hmag_200845	Hmag_218415	Dpul_107360	Hmag_231769	Hmag_209871	Hmag_204489	Hmag_207683	Dpul_110834	Hmag_212255	Hmag_226123	Dpul_117997	Avag_62394001	Hmag_203706	Hmag_212799	Hmag_227011	Hmag_200168	Hmag_219552	Hmag_201003	Hmag_222084	Hmag_213794	Hmag_202031	Hmag_203491	Hmag_204047	Hmag_200994	Hmag_220704	Hmag_207151	Hmag_207655	Hmag_201631	Hmag_205874	Hmag_231788	Hmag_211823	Avag_53138001	Hmag_205643	Hmag_214448	Hrob_174271	Hmag_215016	Hmag_224111	Hmag_214239	Hmag_210608	Hmag_214749	Hmag_203431	Hmag_200282	Hmag_207031	Hmag_234269	Hmag_217537	Hmag_201956	Hmag_217333	Hmag_210609	Hmag_216498	Hmag_231862	Hmag_212901	Hmag_203718	Hmag_226697	Hmag_220665	Hmag_211035	Hmag_210772	Hmag_229977	Hmag_208038	Hmag_212229	Hmag_222071	Hmag_206306	Hmag_217331	Hmag_220593	Hmag_228174	Hmag_222233	Hmag_218174	Hmag_202414	Hmag_203385	Hmag_219400	Hmag_210835	Hmag_224112	Hmag_207939	Hmag_227010	Hmag_200275	Hmag_216499	Hmag_226096	Hmag_209367	Hmag_205413	Hmag_230749	Hmag_228137	Hmag_211725	Hmag_204220	Hmag_220344	Hmag_200412	Hmag_205757	Hmag_202151	Hmag_213586	Hmag_218163	Hmag_229087	Hmag_220461	Hmag_233962	Hmag_222777	Hmag_205758	Hmag_211789	Hmag_211383	Hmag_225024	Hmag_213585	Hmag_219217	Hmag_226237	Hmag_200891	Hmag_228138	Hmag_210535	Hmag_217332	Hmag_220436	Hmag_230682	Hmag_231400	Hmag_204831	Hmag_217792	Hmag_218857	Hmag_201176	Hmag_218990	Hmag_224861	Hmag_206086	Hmag_229575	Hmag_208159	Hmag_231752	Hmag_213592	Hmag_215130	Hmag_230388	Hmag_226948	Hmag_201857	Dpul_245554	Hmag_231807	Hmag_213877	Hmag_222036	Hmag_208037	Hmag_205712	Hmag_205642	Dpul_117742	Hmag_213927	Hmag_227492	Hmag_213702	Hmag_229487	Hmag_200108	Hrob_164161	Hmag_215356	Hmag_214449	Hmag_210103	Hmag_205278	Hmag_212698	Hmag_227279	Hmag_221899	Hmag_202415	Hmag_203322	Hmag_228004	Hmag_225758	Hmag_216183	Hmag_223644	Hmag_227280	Hmag_222626	Hmag_213703	Hmag_205822	Hmag_228136	Hmag_200283	Hmag_217427	Hmag_231778	Hmag_206416	Hmag_225201	Hmag_225721	Hmag_203384	Hmag_201630	Hmag_207011	Hmag_200411	Hmag_207656	Hmag_228777	Hmag_211034	Hmag_204961	Hmag_205873	Hmag_211822	Hmag_225862	Avag_59965001	Hmag_229066	Hmag_202741	Hmag_230949	Dpul_245911	Hmag_216453	Hmag_225720	Hmag_204832	Hmag_232611	Hmag_202914	Hmag_214361	Hmag_220664	Hmag_220437	Hmag_202030	Hmag_223236	Hmag_232610	Hmag_233292	Hmag_205412	Hmag_216452	Hmag_214075	Hmag_202677	Hmag_222528	Hmag_205125	Hmag_205783	Hmag_210154	Hmag_206339	Hmag_213584	Hmag_220002	Hmag_205821	Hmag_204833	Hmag_209652	Hmag_226583	Hmag_228135	Hmag_222018	Hmag_232609	Hmag_215989	Hmag_231743	Hmag_200927	Hmag_232358	Hmag_207033	Hmag_231789	Hmag_211033	Hmag_213045	Hmag_216105	Hmag_208424	Hmag_220144	Dpul_247787	Smar_004938	Hmag_209208	Hmag_212900	Hmag_220057	Hmag_205149	Hrob_178446	Smim_64855_PREDICTED_similar_to_ZC132_5_Hydra_magnipapillata_gi_221102823_ref_XP_002168036_2e_06_55_1	Avag_51904001
HG_8896	Bsch_g49525	Csav_016928	Cint_020697	Bsch_g54419	Skow_03778m	Drer_089689_testis_expressed_26_Source_ZFIN_Acc_ZDB_GENE_120410_5_tex26	Bflo_260833504	Mley_ML149638a	Xtro_041559	Cgig_22566	Spur_001025_Hypp_321	Bsch_g52997	Bsch_g5419	Cint_029199	Ctel_212919	Lgig_228617	Acar_00004935	Pbac_3463108	Pfuc_164987_1_14032_t1	Odio_015260001	Pbac_3462335	Tadh_60001
HG_35142	Pbac_3469233	Mley_ML174766a	Lgig_238363	Pbac_3465129
HG_6112	Bsch_g19044	Skow_05628m	Spur_018616_Txndc11	Cgig_10048_Thioredoxin_domain_containing_protein_11_Source_UniProtKB_TrEMBL_Acc_K1QDC1	Ggal_004983	Ctel_221464	Xtro_036253	Tadh_52930	Acar_00005415	Nvec_49513_Thioredoxin	Smim_15517_Thioredoxin_domain_containing_protein_11_Acromyrmex_echinatior_gi_332023111_gb_EGI63372_7e_39_154	Isca_ISCW009477-PA	Znev_02262	Csav_018569	Tspi_316969204	Bflo_260824373	Tspi_316954808	Hmag_221350	Tcas_270012289	Dpul_331217	Lgig_98011	Avag_07837001	Avag_02569001	Dmel_0035867_CG13671	Cele_007284_C03H12_1_Protein_C03H12_1_C03H12_1_mRNA_complete_cds_Source_RefSeq_mRNA_Acc_NM_078182	Smar_001441	Bmal_170589491	Lgig_131152	Drer_076938_thioredoxin_domain_containing_11_Source_ZFIN_Acc_ZDB_GENE_041008_112_txndc11	Csav_018567	Hsap_Ensmbl0153066_thioredoxin_domain_containing_11_Source_HGNC_Symbol_Acc_28030_TXNDC11	Adig_03250	Aque_225682	Rcul_t27138	Mley_ML154148a	Rcul_t45775	Smim_15514_PREDICTED_thioredoxin_domain_containing_protein_11_like_isoform_Apis_mellifera_gi_328785164_ref_XP_393604_4_1e_14_78_6	Odio_013143001	Pbac_3472441
HG_21766	Spur_005510_Clca4L	Mley_ML21728a	Pbac_3461999	Pbac_3465581	Mley_ML217210a	Pbac_3461529
HG_22782	Rcul_t33018	Ctel_208069	Bmal_170583487	Mley_ML03635a	Cele_015408_C03H5_6_Protein_C03H5_6_C03H5_6_mRNA_complete_cds_Source_RefSeq_mRNA_Acc_NM_061323	Pbac_3477321
HG_9142	Hsap_Ensmbl0159140_SON_DNA_binding_protein_Source_HGNC_Symbol_Acc_11183_SON	Skow_32427m	Pbac_3469606	Skow_32425m	Skow_07616m	Skow_07614m	Csav_005781	Lgig_127848	Nvec_54897_DUF161	Skow_15008m	Nvec_22573_	Skow_07615m	Skow_28304m	Pfuc_21686_1_04168_t1	Skow_27512m	Skow_28171m	Skow_29392m	Skow_33637m	Skow_28172m	Skow_15009m	Bflo_260811815
HG_24373	Pfuc_7686_1_53016_t1	Pfuc_86903_1_06080_t1	Mley_ML05446a	Pbac_3462780	Mley_ML09126a	Pfuc_68497_1_20419_t1
HG_8814	Drer_057903_si_ch211_266g18_10_Source_ZFIN_Acc_ZDB_GENE_131127_188_si_ch211_266g18_10	Ctel_228884	Dmel_0033863_CG13337	Adig_21502	Hmag_206228	Tcas_270009136	Hrob_172218	Hrob_179781	Lgig_238245	Mmar_MMa03607	Mmar_MMa08183	Mmar_MMa17411	Mmar_MMa10932	Mmar_MMa39311	Nvec_7869_DUF947	OcarG_3204	Odio_006541001	Odio_017362001	Pbac_3461515	Smar_005795	Rcul_t20729	Znev_01659
HG_16790	Sman_088720	Mley_ML46353a	Sman_170410	Avag_46163001	Avag_00292001	Pbac_3470626	Sjap_0201420	Sjap_0201410	Mley_ML451313a
HG_22300	Pbac_3466468	Hrob_184402	Hrob_187757	Hrob_184321	Hrob_184322	Mley_ML01565a
HG_20404	Skow_22762m	Skow_42424m	Skow_42423m	Skow_43319m	Dmel_0030376_CG2750	Skow_43320m	Pbac_3463807
HG_7842	Bsch_g31519	Bsch_g47691	Cint_019408	Lgig_152756	Csav_017536	Acar_00016354	Bflo_260790748	Skow_40478m	Ggal_020802	Drer_013438_synaptonemal_complex_protein_3_Source_ZFIN_Acc_ZDB_GENE_040910_2_sycp3	Cgig_26122_Synaptonemal_complex_protein_3_Source_UniProtKB_TrEMBL_Acc_K1RYJ8	Nvec_21207_Cor1	Hsap_Ensmbl0139351_synaptonemal_complex_protein_3_Source_HGNC_Symbol_Acc_18130_SYCP3	Hmag_229777	Aque_218554	Znev_11027	Bsch_g40383	Spur_008527_Sycp3L	Bsch_g40084	Pfuc_18046_1_25694_t1	Xtro_050284	Xtro_050283	Mley_ML05852a	Smar_013527	Smim_64557_synaptonemal_complex_protein_3_Xenopus_laevis_gi_168693567_ref_NP_001108302_4e_19_86_7	OcarG_3227	Tadh_59431
HG_16380	Ctel_208030	OcarG_8043	Mley_ML258255a	Adig_08849	Hrob_181338	Bflo_260810084	Nvec_21598_DUF1642	Hmag_204646	Pbac_3470856
HG_8041	Skow_36491m	Znev_18446	Skow_09219m	Skow_00981m	Lgig_148062	Lgig_142532	Skow_41995m	Skow_05011m	Ggal_011365	Lgig_146845	Lgig_139640	Lgig_85354	Lgig_143575	Lgig_136139	Lgig_74184	Lgig_145584	Lgig_139605	Lgig_108579	Lgig_121324	Lgig_135021	Lgig_125341	Lgig_123377	Lgig_144282	Lgig_146191	Bflo_260819256	Pbac_3460992
HG_44648	Mley_ML18442a	Hsap_Ensmbl0187533_chromosome_4_open_reading_frame_40_Source_HGNC_Symbol_Acc_33193_C4orf40	Pbac_3462393
HG_7449	Bsch_g14651	Bsch_g25423	Lgig_236545	Cgig_05337_Regulator_of_G_protein_signaling_22_Source_UniProtKB_TrEMBL_Acc_K1PGP3	Spur_011355_Spur_011355	Skow_33037m	Ctel_221083	Tadh_64391	Pfuc_237183_1_43070_t1	Bsch_g38776	Mley_ML130211a	Nvec_9322_RGS	Bsch_g30730	Spur_004299_Hypp_409	Spur_020198_Rgs22L	Avag_40902001	Pfuc_43713_1_63155_t1	Pfuc_49522_1_12686_t1	Pbac_3471536	Adig_16283	Pbac_3465698	OcarG_1558	Mley_ML130214a	Pfuc_1690_1_22718_t1	Adig_22157	Nvec_24492_RGS	Pfuc_248116_1_14306_t1	Cint_000645	Nvec_40283_
HG_40887	Bsch_g29674	Bsch_g50831	Pbac_3470281
HG_31637	Bmal_170579653	Bmal_170573950	Pbac_3471527	Hsap_Ensmbl0070018_low_density_lipoprotein_receptor_related_protein_6_Source_HGNC_Symbol_Acc_6698_LRP6
HG_5423	Hsap_Ensmbl0152990_G_protein_coupled_receptor_125_Source_HGNC_Symbol_Acc_13839_GPR125	Acar_00001158	Ggal_023225	Skow_12649m	Drer_076994_G_protein_coupled_receptor_124_Source_ZFIN_Acc_ZDB_GENE_081104_363_gpr124	Ggal_004917	Spur_012494_Lrr_Lnb_7Tm_Gpcr	Bflo_260826392	Mmar_MMa32580	Nvec_38792_7tm_2	Bflo_260793137	Znev_04576	Hsap_Ensmbl0020181_G_protein_coupled_receptor_124_Source_HGNC_Symbol_Acc_17849_GPR124	Xtro_052554	Lgig_140702	Tcas_270015766	Acar_00000209	Hmag_231487	Xtro_044246	Drer_073673_G_protein_coupled_receptor_125_Source_HGNC_Symbol_Acc_13839_GPR125	Ctel_219588	Ggal_011399	Tadh_60710	Adig_01195	Tcas_270015767	Dmel_0030466_CG15744	Smar_000767	Dpul_310752	Bsch_g42565	Xtro_032372	Acar_00005837	Hsap_Ensmbl0197177_G_protein_coupled_receptor_123_Source_HGNC_Symbol_Acc_13838_GPR123	Drer_054177_G_protein_coupled_receptor_123_Source_ZFIN_Acc_ZDB_GENE_130603_101_gpr123	Acar_00005824	Pfuc_4414_1_66961_t1	Drer_087957_G_protein_coupled_receptor_123_Source_HGNC_Symbol_Acc_13838_GPR123_3_of_4	Hrob_177663	Bmal_170589317	Nvec_1675_ig	Drer_076577_G_protein_coupled_receptor_123_Source_HGNC_Symbol_Acc_13838_GPR123_2_of_4	Drer_090305_Uncharacterized_protein_Source_UniProtKB_TrEMBL_Acc_E7EYS9_CABZ01086759_2	Pfuc_15208_1_10789_t1	Pbac_3470912	Hmag_231488	OcarG_7764	Skow_17292m	Spur_028556_Hypp_1233
HG_26492	Skow_31138m	Csav_004763	Pbac_3469207	Mley_ML22672a	Pfuc_2506_1_51704_t1
HG_395	Mley_ML05809a	Bsch_g71327	Bsch_g46646	Bsch_g3264	Bsch_g10380	Bsch_g61941	Bsch_g46283	Bsch_g50945	Bsch_g38189	Bsch_g45001	Bsch_g7199	Bsch_g41117	Bsch_g55832	Bsch_g56206	Bsch_g32678	Bsch_g33011	Bsch_g22508	Bsch_g14090	Bsch_g49602	Bsch_g15077	Bsch_g44135	Bsch_g52626	Bsch_g60882	Bsch_g47558	Bsch_g59194	Bsch_g47868	Bsch_g39698	Bsch_g7476	Bsch_g66637	Bsch_g21007	Bsch_g24979	Bsch_g23054	Bsch_g43985	Bsch_g47617	Bsch_g42303	Bsch_g65398	Bsch_g41354	Bsch_g30292	Bsch_g61110	Bsch_g17892	Bsch_g43489	Bsch_g58113	Bsch_g14255	Bsch_g33521	Bsch_g50854	Bsch_g21128	Bsch_g16770	Bsch_g21772	Bsch_g24298	Bsch_g38523	Bsch_g16784	Bsch_g26256	Bsch_g33488	Bsch_g17969	Bsch_g17210	Bsch_g68942	Bsch_g14295	Bsch_g19656	Bsch_g46385	Bsch_g12220	Bsch_g35775	Bsch_g47217	Bsch_g16957	Bsch_g19533	Bsch_g19465	Bsch_g6737	Bsch_g28873	Bsch_g28225	Bsch_g39839	Bsch_g66769	Bsch_g17642	Bsch_g56839	Bsch_g6604	Bsch_g63271	Bsch_g34244	Bsch_g16558	Bsch_g63525	Bsch_g62757	Bsch_g19164	Bsch_g41924	Bsch_g50449	Bsch_g22942	Bsch_g46839	Bsch_g18430	Bsch_g28844	Bsch_g34078	Bsch_g53308	Bsch_g8980	Bsch_g40092	Bsch_g54510	Bsch_g4059	Bsch_g13876	Bsch_g20613	Bsch_g36636	Bsch_g35626	Bsch_g15825	Bsch_g4592	Bsch_g42103	Bsch_g31015	Bsch_g68070	Bsch_g52445	Bsch_g50019	Bsch_g43441	Bsch_g15208	Bsch_g54775	Bsch_g14505	Bsch_g23127	Bsch_g3617	Bsch_g54304	Bsch_g29283	Bsch_g55803	Bsch_g67957	Bsch_g2124	Bsch_g37236	Bsch_g29924	Bsch_g42654	Bsch_g21192	Bsch_g42954	Bsch_g24947	Bsch_g62417	Bsch_g11730	Bsch_g54910	Bsch_g41490	Bsch_g13825	Bsch_g60608	Bsch_g44650	Bsch_g7981	Bsch_g28611	Bsch_g29070	Bsch_g59093	Bsch_g26979	Bsch_g28107	Bsch_g2922	Bsch_g36603	Bsch_g5306	Bsch_g62971	Bsch_g24609	Bsch_g28831	Bsch_g60974	Bsch_g67185	Bsch_g43140	Bsch_g42345	Bsch_g49308	Bsch_g60365	Bsch_g18873	Bsch_g49456	Bsch_g41074	Bsch_g23045	Bsch_g21631	Bsch_g18359	Bsch_g25222	Bsch_g66488	Bsch_g49689	Bsch_g52213	Bsch_g16226	Bsch_g19236	Bsch_g59702	Bsch_g28011	Bsch_g14664	Bsch_g52538	Bsch_g35933	Bsch_g67404	Bsch_g60955	Bsch_g9705	Bsch_g38936	Bsch_g9055	Bsch_g9281	Bsch_g10578	Bsch_g19028	Bsch_g6131	Bsch_g29066	Bsch_g17165	Bsch_g29987	Bsch_g27430	Bsch_g22914	Bsch_g51960	Bsch_g65048	Bsch_g51886	Bsch_g18587	Bsch_g48871	Bsch_g69013	Bsch_g62142	Bsch_g38744	Bsch_g42582	Bsch_g47488	Bsch_g20950	Bsch_g35862	Bsch_g51581	Bsch_g51599	Pbac_3462063	Bsch_g61336	Bsch_g61111	Bsch_g13271	Mley_ML08531a	Bsch_g31402	Bsch_g13860	Spur_027034_Spur_027034	Pbac_3460554	Bsch_g63226	Adig_18003	Bsch_g61446	Bsch_g31507	Bsch_g45576	Mley_ML06746a	Bsch_g2714	Bsch_g12254	Bsch_g55367	Bsch_g49279	Bsch_g50825	Bsch_g30501	Bsch_g42428	Bsch_g37308	Bsch_g38128	Mley_ML25481a	Bsch_g23824	Bsch_g23695	Bsch_g67478	Spur_016330_Spur_016330	Spur_000726_Spur_000726	Pbac_3468508	Mley_ML131610a	Bsch_g4697	Bsch_g1370	Bsch_g16573	Pbac_3464426	Bsch_g22510	Bsch_g40393	Bsch_g50756	Mley_ML010315a	Spur_018665_Spur_018665	Pbac_3462005	Mley_ML35602a	Mley_ML116918a	Bsch_g20122	Pbac_3469443	Adig_01048	Bsch_g53359	Spur_019741_EndrvtL	Bsch_g35328	Mley_ML08961a	Spur_025281_Spur_025281	Bsch_g22915	Bsch_g449	Bsch_g11050	Bsch_g52407	Bsch_g29399	Nvec_18811_RVT_1	Mley_ML45537a	Nvec_29299_RVT_1	Mley_ML258257a	Nvec_40625_	Bsch_g14469	Mley_ML00503a	Sjap_0031020	Mley_ML016342a	Pbac_3464517	Pbac_3465697	Adig_09972	Bsch_g38446	Bsch_g10713	Bsch_g62972	Bsch_g57086	Bsch_g18309	Bsch_g7241	Bsch_g58114	Bsch_g53133	Bsch_g16785	Bsch_g29281	Bsch_g50826	Bsch_g61014	Bsch_g67184	Bsch_g49857	Bsch_g34080	Bsch_g12253	Bsch_g13926	Bsch_g1903	Bsch_g27024	Bsch_g50853	Bsch_g28796	Bsch_g25547	Bsch_g6331	Bsch_g59703	Bsch_g60956	Bsch_g16958	Bsch_g37334	Bsch_g59578	Bsch_g51180	Bsch_g58100	Bsch_g37307	Bsch_g31403	Bsch_g22963	Bsch_g56219	Bsch_g40156	Bsch_g14759	Bsch_g36347	Bsch_g69242	Bsch_g69850	Bsch_g59510	Bsch_g11750	Bsch_g42172	Bsch_g69622	Bsch_g9628	Bsch_g66602	Bsch_g2386	Bsch_g11349	Bsch_g13859	Bsch_g6332	Bsch_g33751	Bsch_g52864	Bsch_g14256	Bsch_g35927	Bsch_g35037	Bsch_g52437	Bsch_g67183	Bsch_g31404	Bsch_g43722	Bsch_g34079	Bsch_g40392	Bsch_g39655	Spur_008635_Rt31	Spur_005504_Endrvt62	Spur_028225_Spur_028225	Pbac_3463427	Bsch_g63785	Bsch_g5761	Pbac_3465773	Nvec_17856_	Bsch_g62416	Spur_022768_Spur_022768	Mley_ML09732a	Spur_003604_Spur_003604	Spur_003939_Spur_003939	Nvec_9821_	Nvec_8056_	Sjap_0210330	Nvec_57527_	Sjap_0046650	Nvec_14815_RVT_1	Lgig_79128	Lgig_120765	Spur_022802_Spur_022802	Nvec_28491_RVT_1	Pbac_3477948	Bflo_260830999	Bsch_g29115	Bsch_g17138	Bsch_g14993	Bsch_g63885	Bsch_g25317	Bsch_g4058	Bsch_g64248	Bsch_g7240	Bsch_g51337	Bsch_g16225	Pbac_3477823	Skow_14880m	Lgig_70291	Mmar_MMa26262	Bsch_g47918	Bsch_g39656	Bsch_g42267	Pbac_3472272	Bsch_g59151	Lgig_111041	Pbac_3478939	Pbac_3476071	Pbac_3479151	Pbac_3472468	Mley_ML007324a	Rcul_t09107	Pbac_3476674	Pbac_3473254
HG_18299	Bflo_260821446	Smar_014863	Bflo_260804495	Hrob_177777	Hsap_Ensmbl0189139_fibrous_sheath_CABYR_binding_protein_Source_HGNC_Symbol_Acc_20494_FSCB	Mley_ML07722a	Skow_34978m	Bflo_260804521
HG_23403	Cint_023108	Cint_028921	Csav_003822	Lgig_129683	Skow_22278m	Mley_ML47681a
HG_4451	Bsch_g62598	Bsch_g31406	Bsch_g53127	Bsch_g7794	Bsch_g65967	Bsch_g31632	Hrob_171479	Bsch_g53722	Hrob_181249	Bsch_g51789	Bsch_g69096	Bsch_g65609	Bsch_g32782	Hrob_164889	Bsch_g24526	Bsch_g31516	Bsch_g14156	Bsch_g62007	Bsch_g7693	Bsch_g29585	Bsch_g12604	Bsch_g25212	Bsch_g31518	Bsch_g7793	Bsch_g23275	Bsch_g66126	Bsch_g2616	Bsch_g4226	Bsch_g12134	Bsch_g1765	Bsch_g23276	Bsch_g51773	Bsch_g38985	Bsch_g33139	Bsch_g51424	Bsch_g33526	Bsch_g9581	Bsch_g66125	Bsch_g24527	Bsch_g64658	Bsch_g31517	Bsch_g25869	Bsch_g25703	Bsch_g41347	Bsch_g43038	Bsch_g27661	Bsch_g71782	Dpul_102681	Bsch_g62597	Bsch_g43039	Bsch_g51790	Bsch_g43416	Bsch_g28947	Mley_ML30481a	Aque_214323	Bsch_g30869	Bsch_g51787	Bsch_g57451
HG_20594	Nvec_32430_	Nvec_32431_	Mley_ML046423a	Mley_ML046425a	Mley_ML13766a	Mley_ML200264a	Avag_15353001
HG_13924	Pbac_3470251	Hmag_227525	Adig_18098	Nvec_28585_	Mley_ML077221a
HG_17106	Skow_25110m	Hmag_228554	Pbac_3461445	Lgig_157707	Pfuc_12782_1_39391_t1	Bflo_260807555	Lgig_70108	Nvec_28576_Equine_IAV_S2
HG_3818	Ggal_038112	Ggal_010061	Ggal_038113	Ggal_038120	Ctel_223427	Drer_079012_core_binding_factor_runt_domain_alpha_subunit_2_translocated_to_3_Source_HGNC_Symbol_Acc_1537_CBFA2T3	Xtro_060724	Ggal_010062	Xtro_046338	Xtro_024589	Ggal_035842	Acar_00003317	Bsch_g31897	Ggal_035841	Lgig_235377	Ggal_025624	Ggal_004884	Ggal_039584	Ggal_039582	Xtro_031916	Skow_29497m	Acar_00008494	Bflo_260798504	Acar_00012993	Cgig_24251_Protein_CBFA2T2_Source_UniProtKB_TrEMBL_Acc_K1Q5H4	Cgig_26293_Protein_CBFA2T1_Source_UniProtKB_TrEMBL_Acc_K1PYC3	Smim_30976_PREDICTED_protein_CBFA2T3_Canis_lupus_familiaris_gi_73956917_ref_XP_546780_9e_87_291	Smar_009892	Spur_021927_Runx1t1	Smim_46819_PREDICTED_protein_CBFA2T1_like_isoform_Meleagris_gallopavo_gi_326917863_ref_XP_003205214_7e_126_392	Nvec_16223_	Hsap_Ensmbl0078699_core_binding_factor_runt_domain_alpha_subunit_2_translocated_to_2_Source_HGNC_Symbol_Acc_1536_CBFA2T2	Avag_50514001	Avag_39084001	Dmel_0005636_nvy_nervy_Source_FlyBase_0005636	Tcas_270009499	OcarG_741	Mmar_MMa03043	Znev_03458	Adig_03084	Hmag_206366	Avag_30153001	Avag_20674001	Pfuc_70570_1_27651_t1	Isca_ISCW013533-PA	Znev_03459	Hrob_136243	Hmag_202732	Drer_074337_core_binding_factor_runt_domain_alpha_subunit_2_translocated_to_2_Source_ZFIN_Acc_ZDB_GENE_070209_1_cbfa2t2	Mmar_MMa35881	Hrob_136716	Avag_20675001	Tadh_53660	Dpul_8906	Pfuc_7645_1_09604_t1	Aque_200759	Mley_ML073244a	Rcul_t00340	Drer_003680_runt_related_transcription_factor_1_translocated_to_1_cyclin_D_related_Source_ZFIN_Acc_ZDB_GENE_060929_164_runx1t1	Hsap_Ensmbl0079102_runt_related_transcription_factor_1_translocated_to_1_cyclin_D_related_Source_HGNC_Symbol_Acc_1535_RUNX1T1
HG_7311	Bflo_260794018	Smar_014382	Dpul_53403	Mley_ML19911a	Znev_07481	Spur_019113_RapL	Mley_ML095317a	Dmel_0024232_gprs_gprs_Source_FlyBase_0024232	Mmar_MMa34677	Skow_24666m	Isca_ISCW010370-PA	Aque_222098	Smim_79661_PREDICTED_similar_to_AGAP012255_PA_Tribolium_castaneum_gi_189240581_ref_XP_001816007_6e_33_121	Pbac_3466076	OcarG_6789	Mmar_MMa20076	Nvec_23060_	Skow_28140m	Mmar_MMa20077	Mmar_MMa34682	Pbac_3479432	OcarG_10078	Nvec_22985_	Tadh_62198
HG_1874	Acar_00011409	Ggal_019092	Xtro_039627	Drer_060297_Rho_GTPase_activating_protein_35b_Source_ZFIN_Acc_ZDB_GENE_060526_44_arhgap35	Drer_061294_Rho_GTPase_activating_protein_5_Source_ZFIN_Acc_ZDB_GENE_081014_1_arhgap5	Drer_062577_Rho_GTPase_activating_protein_35a_Source_ZFIN_Acc_ZDB_GENE_120516_2_arhgap35a	Aque_222998	Xtro_030817	Ggal_016217	Hsap_Ensmbl0160007_Rho_GTPase_activating_protein_35_Source_HGNC_Symbol_Acc_4591_ARHGAP35	Acar_00002689	Hrob_112376	Bflo_260794306	Lgig_115014	Tcas_270014550	Bsch_g59354	Skow_23613m	Dmel_0026375_RhoGAPp190_RhoGAPp190_Source_FlyBase_0026375	Cele_010374_rga_5_Protein_RGA_5_isoform_a_rga_5_mRNA_complete_cds_Source_RefSeq_mRNA_Acc_NM_001028085	Ctel_22138	Pbac_3464654	Nvec_7780_	Bsch_g31291	Bsch_g62562	Smar_007414	Smim_56410_Rho_GTPase_activating_protein_5_Harpegnathos_saltator_gi_307194518_gb_EFN76810_0_0_1839	Znev_09770	Isca_ISCW015661-PA	Dpul_309374	Pfuc_270_1_07454_t2	Pfuc_270_1_07454_t1	Cgig_28030	Adig_15702	Csav_003395	Skow_41808m	Hrob_173861	Mmar_MMa14037	Spur_005355_Grf1	Bflo_260794308	Spur_014527_Grf1l	Hmag_228455	Tspi_316978047	OcarG_4559	Tadh_52053	Mley_ML20576a	Odio_014917001	Hmic_0382700	Sjap_0002970	Pbac_3463718	Emul_11072	Egra_03421	Mley_ML01384a	Pbac_3464308	Skow_41809m	OcarG_1405	Bsch_g62561	Hsap_Ensmbl0100852_Rho_GTPase_activating_protein_5_Source_HGNC_Symbol_Acc_675_ARHGAP5	Sman_127040	OcarG_1406	Spur_021433_Rhogap5	Aque_222050	Tspi_316978048	Cint_019769	Pfuc_270_1_07453_t1	Odio_014916001	Dpul_103402	Hmag_224120	Sjap_0095410	Tspi_316962748	Pbac_3461511	Mmar_MMa32476	Mley_ML20574a	Nvec_7782_	Hrob_173859	Mmar_MMa27286	OcarG_2891	Tspi_316978046	Tspi_316961223	Gsal_6335_rho_gtpase_activating_protein_35	Mmar_MMa41752	Mmar_MMa40895	Nvec_40451_	Pbac_3466677	Nvec_16798_	OcarG_1404	Pbac_3478539	Rcul_t29995
HG_1657	Cgig_01191_Prostaglandin_E2_receptor_EP4_subtype_Source_UniProtKB_TrEMBL_Acc_K1PER1	Pfuc_2222_1_30024_t1	Pfuc_2222_1_30023_t1	Cgig_24858_Prostaglandin_E2_receptor_EP4_subtype_Source_UniProtKB_TrEMBL_Acc_K1RP23	Pfuc_6404_1_24012_t1	Cgig_27614_Prostaglandin_E2_receptor_EP4_subtype_Source_UniProtKB_TrEMBL_Acc_K1R189	Pfuc_46307_1_05353_t1	Lgig_194810	Acar_00006379	Lgig_73649	Bflo_260823840	Lgig_73186	Drer_038278_prostaglandin_I2_prostacyclin_receptor_IP_Source_ZFIN_Acc_ZDB_GENE_120511_1_ptgir	Cgig_22055_Prostaglandin_E2_receptor_EP4_subtype_Source_UniProtKB_TrEMBL_Acc_K1S2U1	Pfuc_36608_1_62870_t1	Pfuc_4828_1_59613_t1	Bflo_260823842	Pfuc_7195_1_45598_t1	Lgig_128640	Hsap_Ensmbl0122420_prostaglandin_F_receptor_FP_Source_HGNC_Symbol_Acc_9600_PTGFR	Ggal_014458	Smar_005301	Cgig_16270_Prostaglandin_E2_receptor_EP4_subtype_Source_UniProtKB_TrEMBL_Acc_K1QCA0	Tadh_52708	Cgig_27792_Prostaglandin_E2_receptor_EP4_subtype_Source_UniProtKB_TrEMBL_Acc_K1QTM0	Bsch_g51925	Hsap_Ensmbl0171522_prostaglandin_E_receptor_4_subtype_EP4_Source_HGNC_Symbol_Acc_9596_PTGER4	Drer_059236_prostaglandin_E_receptor_4_subtype_EP4_a_Source_ZFIN_Acc_ZDB_GENE_060222_1_ptger4a	Cint_024443	Cgig_27790_Prostaglandin_E2_receptor_EP4_subtype_Source_UniProtKB_TrEMBL_Acc_K1RFM7	Drer_079907_prostaglandin_E_receptor_4_subtype_EP4_c_Source_ZFIN_Acc_ZDB_GENE_070705_128_ptger4c	Cgig_27791_Prostaglandin_E2_receptor_EP4_subtype_Source_UniProtKB_TrEMBL_Acc_K1RYP1	Cgig_20367_Prostaglandin_E2_receptor_EP4_subtype_Source_UniProtKB_TrEMBL_Acc_K1Q158	Cgig_21612_Prostaglandin_E2_receptor_EP4_subtype_Source_UniProtKB_TrEMBL_Acc_K1QHI8	Cgig_21509_Prostaglandin_E2_receptor_EP4_subtype_Source_UniProtKB_TrEMBL_Acc_K1RC96	Cgig_21614_Prostaglandin_E2_receptor_EP4_subtype_Source_UniProtKB_TrEMBL_Acc_K1PVC5	Cgig_20617_Prostaglandin_E2_receptor_EP4_subtype_Source_UniProtKB_TrEMBL_Acc_K1RS19	Cgig_01282_Prostacyclin_receptor_Source_UniProtKB_TrEMBL_Acc_K1PV75	Cgig_19258_Prostaglandin_E2_receptor_EP4_subtype_Source_UniProtKB_TrEMBL_Acc_K1R3S1	Cgig_21609_Prostaglandin_E2_receptor_EP4_subtype_Source_UniProtKB_TrEMBL_Acc_K1PVB8	Cgig_18091_Prostaglandin_E2_receptor_EP4_subtype_Source_UniProtKB_TrEMBL_Acc_K1Q4I0	Drer_035415_prostaglandin_E_receptor_4_subtype_EP4_b_Source_ZFIN_Acc_ZDB_GENE_060531_102_ptger4b	Cgig_21610_Prostaglandin_E2_receptor_EP4_subtype_Source_UniProtKB_TrEMBL_Acc_K1Q300	Pfuc_1589_1_29781_t1	Cgig_21613_Prostaglandin_E2_receptor_EP4_subtype_Source_UniProtKB_TrEMBL_Acc_K1R364	Cgig_06695_Prostaglandin_E2_receptor_EP4_subtype_Source_UniProtKB_TrEMBL_Acc_K1PMV1	Ggal_023885	Xtro_015315	Xtro_026641	Pfuc_1228_1_65905_t1	Drer_077061_prostaglandin_E_receptor_1b_subtype_EP1_Source_ZFIN_Acc_ZDB_GENE_100922_278_ptger1b	Drer_037033_prostaglandin_E_receptor_2b_subtype_EP2_Source_ZFIN_Acc_ZDB_GENE_040724_267_ptger2b	Xtro_060992	Pfuc_1363_1_51301_t1	Xtro_047811	Xtro_024431	Ggal_018481	Drer_055781_prostaglandin_E_receptor_3_subtype_EP3_Source_ZFIN_Acc_ZDB_GENE_120508_5_ptger3	Xtro_039605	Pfuc_6270_1_52736_t1	Drer_078605_prostaglandin_E_receptor_1a_subtype_EP1_Source_ZFIN_Acc_ZDB_GENE_120215_261_ptger1a	Hsap_Ensmbl0006638_thromboxane_A2_receptor_Source_HGNC_Symbol_Acc_11608_TBXA2R	Cgig_10861_Prostaglandin_E2_receptor_EP4_subtype_Source_UniProtKB_TrEMBL_Acc_K1QBA9	Pfuc_71500_1_71072_t1	Cgig_26075_Prostaglandin_E2_receptor_EP4_subtype_Source_UniProtKB_TrEMBL_Acc_K1PZN4	Spur_028905_Pger2ep4	Cgig_20616_Prostacyclin_receptor_Source_UniProtKB_TrEMBL_Acc_K1R7V1	Hsap_Ensmbl0160013_prostaglandin_I2_prostacyclin_receptor_IP_Source_HGNC_Symbol_Acc_9602_PTGIR	Xtro_059495	Acar_00004233	Acar_00008378	Drer_011434_prostaglandin_E_receptor_2a_subtype_EP2_Source_ZFIN_Acc_ZDB_GENE_040426_1321_ptger2a	Hsap_Ensmbl0050628_prostaglandin_E_receptor_3_subtype_EP3_Source_HGNC_Symbol_Acc_9595_PTGER3	Drer_074016_prostaglandin_F_receptor_FP_Source_HGNC_Symbol_Acc_9600_PTGFR_2_of_2	Hsap_Ensmbl0125384_prostaglandin_E_receptor_2_subtype_EP2_53kDa_Source_HGNC_Symbol_Acc_9594_PTGER2	Acar_00010019	Drer_026238_prostaglandin_F_receptor_FP_Source_ZFIN_Acc_ZDB_GENE_120919_6_ptgfr	Drer_078602_prostaglandin_E_receptor_1c_subtype_EP1_Source_ZFIN_Acc_ZDB_GENE_120917_4_ptger1c	Cgig_27788_Prostacyclin_receptor_Source_UniProtKB_TrEMBL_Acc_K1R346	Cgig_01283_Prostaglandin_E2_receptor_EP4_subtype_Source_UniProtKB_TrEMBL_Acc_K1Q204	Dpul_58618	Cgig_08034_Prostaglandin_E2_receptor_EP3_subtype_Source_UniProtKB_TrEMBL_Acc_K1QDS9	Acar_00016733	Cgig_21505_Prostaglandin_E2_receptor_EP4_subtype_Source_UniProtKB_TrEMBL_Acc_K1RI86	Adig_15999	Pfuc_12044_1_03161_t1	Tadh_58786	Cint_013599	Xtro_058172	Mley_ML03971a	Dpul_58558	Pfuc_13033_1_39430_t1	Pfuc_142612_1_06601_t1	Hsap_Ensmbl0168229_prostaglandin_D2_receptor_DP_Source_HGNC_Symbol_Acc_9591_PTGDR	Cgig_21508_Prostaglandin_E2_receptor_EP4_subtype_Source_UniProtKB_TrEMBL_Acc_K1R673	Tadh_54207	Hsap_Ensmbl0160951_prostaglandin_E_receptor_1_subtype_EP1_42kDa_Source_HGNC_Symbol_Acc_9593_PTGER1	Pfuc_53366_1_34536_t1	Cint_023839	Ggal_037874	Pfuc_60897_1_41748_t1	Pfuc_1228_1_65904_t1	Cgig_21507	Acar_00021524	Cgig_27789	Pfuc_6698_1_45501_t1	Cgig_02291	Tadh_57256	Pfuc_18224_1_40033_t1	OcarG_7651	Pfuc_74852_1_34859_t1	Aque_217981	Ggal_020216	Mley_ML014013a	Lgig_229225
HG_4910	Acar_00017473	Ggal_024317	Drer_069989_basonuclin_2_Source_ZFIN_Acc_ZDB_GENE_030131_5784_bnc2	Xtro_039103	Ggal_009716	Acar_00013419	Hsap_Ensmbl0169594_basonuclin_1_Source_HGNC_Symbol_Acc_1081_BNC1	Xtro_035077	Drer_074397_basonuclin_1_Source_HGNC_Symbol_Acc_1081_BNC1	Skow_41354m	Rcul_t39124	Dpul_112106	Isca_ISCW018372-PA	Znev_04857	Mmar_MMa53552	Avag_30575001	Tspi_316967634	Smim_68666_PREDICTED_similar_to_disconnected_protein_Tribolium_castaneum_gi_189234085_ref_XP_971658_1e_87_314	Tcas_270015097	Avag_59640001	Smim_11730_PREDICTED_similar_to_disconnected_protein_Tribolium_castaneum_gi_189234085_ref_XP_971658_1e_83_301	Smar_008257	Ctel_78125	Dmel_0000459_disco_disconnected_Source_FlyBase_0000459	Dmel_0042650_disco_r_disco_related_Source_FlyBase_0042650	Hrob_159004	Cgig_06161_Zinc_finger_protein_basonuclin_2_Source_UniProtKB_TrEMBL_Acc_K1PVR0	Egra_06610	Pfuc_2335_1_30062_t1	Emul_07335	Hrob_173520	Bmal_170594605	Sman_138350	Mley_ML051418a	Cele_044791_F55C5_11_Protein_F55C5_11_F55C5_11_mRNA_complete_cds_Source_RefSeq_mRNA_Acc_NM_001047660	Sjap_0017970	Cint_004155	Gsal_13086_zinc_finger_protein_basonuclin_1	Lgig_112532	Ctel_106146	Bflo_260794455	Dpul_60649	Sjap_0007450	Hrob_146282	Pbac_3471280	Hrob_159003	Cgig_06162_Zinc_finger_protein_basonuclin_2_Source_UniProtKB_TrEMBL_Acc_K1QFQ9	Hsap_Ensmbl0173068_basonuclin_2_Source_HGNC_Symbol_Acc_30988_BNC2	Mmar_MMa53533	Bmal_170594607	Gsal_13085_hypothetical_protein	Sman_138340	Sjap_0134750
HG_8912	Bsch_g8796	Cint_008113	Csav_011153	Bsch_g8971	Spur_017778_Spur_017778	Cgig_13510	Bflo_260793573	Skow_01660m	Lgig_144812	Ctel_157486	Acar_00000906	Mley_ML208310a	Adig_12516	Adig_21188	Pfuc_63298_1_12985_t1	Aque_217667	Pfuc_10478_1_46211_t1	Pfuc_85905_1_42152_t1	Nvec_1582_	Hrob_161724	Hsap_Ensmbl0204711_chromosome_9_open_reading_frame_135_Source_HGNC_Symbol_Acc_31422_C9orf135
HG_23288	Cgig_23112	Skow_36132m	Pfuc_13000_1_53890_t1	Lgig_238480	Bflo_260840906	Mley_ML03536a
HG_21046	Mley_ML071117a	Mley_ML234516a	Aque_217862	Aque_223590
HG_12278	Ctel_200137	Adig_10726	Nvec_55499_Arm	Mley_ML078916a	Pfuc_37453_1_19632_t1	Skow_43465m	Nvec_20907_Extensin_2	Nvec_44898_Cation_efflux	Drer_086308_Uncharacterized_protein_Source_UniProtKB_TrEMBL_Acc_E7F620_CABZ01063173_1	Skow_03037m	Nvec_58824_	Pfuc_5668_1_31016_t1
HG_6880	Spur_019807_C18orf34L	Ctel_227270	Cgig_21824	Skow_37922m	Cint_026436	Nvec_34460_Borrelia_orfA	Bsch_g24002	Bsch_g61429	OcarG_276	Acar_00018286	Ggal_035997	Bsch_g33713	Spur_006709_C18orf34	Avag_13479001	Ggal_030277	Mley_ML079717a	Odio_000836001	Acar_00020442	Hsap_Ensmbl0166960_coiled_coil_domain_containing_178_Source_HGNC_Symbol_Acc_29588_CCDC178	Drer_090429_coiled_coil_domain_containing_178_Source_HGNC_Symbol_Acc_29588_CCDC178	Aque_227787	Pbac_3471211	Pfuc_4635_1_37928_t1	Pfuc_128581_1_28320_t1	Drer_093709_si_dkeyp_7a3_1_Source_ZFIN_Acc_ZDB_GENE_091204_119_si_dkeyp_7a3_1	Pfuc_452560_1_57777_t1	Pbac_3475484	Bflo_260824673	Adig_15292	Adig_15293	Adig_21230	Pbac_3469063	Pbac_3476332
HG_11293	Hmag_230436	Drer_035663_zgc_103438_Source_ZFIN_Acc_ZDB_GENE_041010_131_zgc_103438	Drer_035665_Uncharacterized_protein_Source_UniProtKB_TrEMBL_Acc_E7F2B2_CT027569_1	Drer_095698_si_dkey_228a15_1_Source_ZFIN_Acc_ZDB_GENE_060503_344_si_dkey_228a15_1	Drer_090364_zgc_158580_Source_ZFIN_Acc_ZDB_GENE_070112_362_zgc_158580	Drer_077910_Uncharacterized_protein_Source_UniProtKB_TrEMBL_Acc_F1R8R0_CABZ01009626_1	Mley_ML14651a	Smar_014095	Avag_67557001	Drer_089026_si_dkey_183k8_2_Source_ZFIN_Acc_ZDB_GENE_131125_40_si_dkey_183k8_2	Hmag_201436	Avag_67643001
HG_83	Adig_06135	Mmar_MMa37180	Ctel_151262	Skow_27401m	Xtro_025770	Avag_60634001	Avag_51488001	Cint_027946	Spur_002129_Not_Homeodomain_protein_Not_Source_UniProtKB_TrEMBL_Acc_Q9XYH5	Nvec_26105_Homeobox	Odio_016364001	Bflo_260812850	Ggal_036303	Pfuc_4530_1_59534_t1	Acar_00017990	Tadh_49524	Ggal_036302	Ggal_025879	Ggal_017209	Csav_009998	Drer_021201_floating_head_Source_ZFIN_Acc_ZDB_GENE_990415_75_flh	Cgig_13404_Homeobox_protein_not2_Source_UniProtKB_TrEMBL_Acc_K1QCD7	Ctel_88560	Mmar_MMa04155	Bflo_260812824	Bsch_g58902	Hmag_206051	Adig_08573	Nvec_15_Homeobox	Nvec_49708_Homeobox	Csav_009997	Bsch_g66522	Bsch_g65275	Hrob_153780	Znev_01109	Adig_15250	Dpul_38070	Lgig_80575	Avag_19198001	Bsch_g31713	Ggal_032432	Ggal_015056	Drer_021916_ventral_anterior_homeobox_1_Source_ZFIN_Acc_ZDB_GENE_030904_9_vax1	Xtro_017956	Cgig_18603_Homeobox_protein_EMX1_Source_UniProtKB_TrEMBL_Acc_K1RXD5	Smar_007586	Ggal_025888	Ggal_038090	Xtro_038936	Nvec_49275_Homeobox	Drer_039569_empty_spiracles_homeobox_1_Source_ZFIN_Acc_ZDB_GENE_031007_7_emx1	Hsap_Ensmbl0271772_ventral_anterior_homeobox_2_Source_HGNC_Symbol_Acc_12661_VAX2	Adig_10929	Acar_00007885	Hsap_Ensmbl0135638_empty_spiracles_homeobox_1_Source_HGNC_Symbol_Acc_3340_EMX1	Acar_00010932	Drer_058702_ventral_anterior_homeobox_2_Source_ZFIN_Acc_ZDB_GENE_030904_8_vax2	Odio_009172001	Spur_002592_Emx	Skow_07557m	Bflo_260831862	Dmel_0038592_CG18599	Spur_001519_Barx	Bflo_260831466	Smim_22483_empty_spiracles_Tribolium_castaneum_gi_167004254_ref_NP_001107793_7e_37_138	Drer_039701_empty_spiracles_homeobox_2_Source_ZFIN_Acc_ZDB_GENE_990415_54_emx2	Cele_000584_cog_1_Protein_COG_1_isoform_a_Source_RefSeq_mRNA_Acc_NM_001027093	Mmar_MMa39460	Xtro_047776	Tcas_270014246	Nvec_41873_Homeobox	Hsap_Ensmbl0170370_empty_spiracles_homeobox_2_Source_HGNC_Symbol_Acc_3341_EMX2	Avag_39007001	Acar_00010150	Ggal_015123	Avag_19518001	Xtro_062911	Tcas_270001577	Tcas_270001629	Nvec_596_Homeobox	Lgig_58125	Skow_07560m	Ctel_183448	Cele_000429_ceh_2_Protein_CEH_2_ceh_2_mRNA_complete_cds_Source_RefSeq_mRNA_Acc_NM_059345	Bflo_260841773	Odio_010928001	Cgig_25052	Mmar_MMa01604	Smim_4519_empty_spiracles_Tribolium_castaneum_gi_167004254_ref_NP_001107793_7e_63_211	Bflo_260831860	Pfuc_13057_1_17948_t1	Hmic_0638300	Emul_06806	Pfuc_77_1_50610_t1	Smar_004366	Lgig_114513	Csav_002842	Dpul_38036	Lgig_79090	Smar_010756	Ctel_25827	Spur_003920_Barx_1	Drer_025899_posterior_neuron_specific_homeobox_Source_ZFIN_Acc_ZDB_GENE_030328_42_pnx	Smar_005036	Smim_83001_empty_spiracles_Tribolium_castaneum_gi_167004254_ref_NP_001107793_2e_44_159	Egra_05731	Odio_003517001	Skow_44865m	Odio_008102001	Smar_007286	Smar_007217	Mmar_MMa45226	Avag_05322001	Mmar_MMa29625	Drer_041098_BarH_like_homeobox_2_Source_ZFIN_Acc_ZDB_GENE_081120_4_barx2	Cgig_25053	Cint_023046	Mmar_MMa41502	Ctel_79123	Acar_00002465	Avag_36588001	Lgig_80119	Dmel_0030408_CG11085	Isca_ISCW018939-PA	Tcas_270015040	Mmar_MMa30128	Adig_17294	Bflo_260828229	Ctel_80939	Dmel_0034520_lms_lateral_muscles_scarcer_Source_FlyBase_0034520	Smim_58997_T_cell_leukemia_homeobox_3_Xenopus_laevis_gi_148233906_ref_NP_001079215_2e_76_248	Skow_10998m	Dmel_0004863_C15_C15_Source_FlyBase_0004863	Dpul_55072	Acar_00015905	Avag_19415001	Ggal_037987	Lgig_125190	Ggal_001812	Avag_50333001	Hrob_152427	Mley_ML02215a	Avag_38851001	Acar_00015347	Rcul_t10352	Nvec_8992_Homeobox	Lgig_119124	Ggal_037984	Tadh_18102	Xtro_062736	Avag_42842001	Drer_017615_T_cell_leukemia_homeobox_3b_Source_ZFIN_Acc_ZDB_GENE_021021_1_tlx3b	Nvec_57648_Homeobox	Ggal_015634	Mmar_MMa09124	Dmel_0000576_ems_empty_spiracles_Source_FlyBase_0000576	Mmar_MMa11977	Xtro_017635	Dmel_0008646_E5_E5_Source_FlyBase_0008646	Hmic_0832500	Avag_13302001	Hsap_Ensmbl0185610_developing_brain_homeobox_2_Source_HGNC_Symbol_Acc_33186_DBX2	Adig_17295	Cele_000430_ceh_5_Protein_CEH_5_ceh_5_mRNA_complete_cds_Source_RefSeq_mRNA_Acc_NM_060185	Hsap_Ensmbl0109851_developing_brain_homeobox_1_Source_HGNC_Symbol_Acc_33185_DBX1	Smar_013498	Xtro_030999	Pbac_3464975	Tcas_270014244	Smar_011347	Mmar_MMa36394	Emul_09830	Gsal_10564_ventral_anterior_homeobox_2	Egra_09859	Adig_01800	Smar_014502	Ggal_006307	Hrob_74087	Xtro_026215	Isca_ISCW020093-PA	Drer_086393_developing_brain_homeobox_1a_Source_ZFIN_Acc_ZDB_GENE_000128_8_dbx1a	Avag_19417001	Dpul_17940	Nvec_29287_Homeobox	Bmal_170588991	Xtro_062169	Smar_001128	Tcas_270011026	Cele_000452_ceh_31_Protein_CEH_31_ceh_31_mRNA_complete_cds_Source_RefSeq_mRNA_Acc_NM_076124	Avag_30317001	Bflo_260803023	Egra_01454	Mmar_MMa46878	Drer_039510_developing_brain_homeobox_2_Source_ZFIN_Acc_ZDB_GENE_000128_13_dbx2	Hrob_152036	Dpul_25746	Spur_023893_Tlx3	Nvec_42639_Homeobox	Adig_11907	Avag_40585001	Emul_06050	Cgig_08107_Brain_specific_homeobox_like_protein_Source_UniProtKB_TrEMBL_Acc_K1PLG8	Hrob_72685	Tspi_316969849	Gsal_7813_like_1_homeobox_protein	Lgig_70560	Avag_36590001	Mley_ML00268a	Cgig_09941_BarH_like_1_homeobox_protein_Source_UniProtKB_TrEMBL_Acc_K1QGS5	Hmic_0448800	Nvec_22062_	Cele_000451_ceh_30_Protein_CEH_30_ceh_30_mRNA_complete_cds_Source_RefSeq_mRNA_Acc_NM_076123	Hsap_Ensmbl0125492_BarH_like_homeobox_1_Source_HGNC_Symbol_Acc_953_BARHL1	Avag_50335001	Isca_ISCW024331-PA	Bmal_170581358	Lgig_120090	Skow_37079m	Avag_18959001	Drer_035508_BarH_like_1a_Source_ZFIN_Acc_ZDB_GENE_050417_212_barhl1a	Bflo_260828237	Lgig_122283	Lgig_64310	Bmal_170588761	Xtro_036641	Hrob_127374	Mley_ML223516a	Ctel_78648	Lgig_99849	Cgig_12203_Homeobox_protein_GBX_1_Source_UniProtKB_TrEMBL_Acc_K1PW35	Adig_04435	Bflo_260827152	Drer_019013_BarH_like_1b_Source_ZFIN_Acc_ZDB_GENE_060118_2_barhl1b	Acar_00015336	Bflo_260835894	Ggal_012693	Drer_001859_developing_brain_homeobox_1b_Source_ZFIN_Acc_ZDB_GENE_000128_11_dbx1b	Cele_000463_ceh_43_Protein_CEH_43_ceh_43_mRNA_complete_cds_Source_RefSeq_mRNA_Acc_NM_065503	Dmel_0040318_HGTX_HGTX_Source_FlyBase_0040318	Tspi_316966096	Odio_010929001	Hrob_153720	Pfuc_2817_1_30257_t1	Isca_ISCW024609-PA	Spur_025492_Gbx	Xtro_013720	Hrob_76140	Adig_04433	Bflo_260835892	Tcas_270015153	Aque_221645	Smim_59001_homeodomain_protein_NK3_Platynereis_dumerilii_gi_146217155_gb_ABQ10641_2e_49_172	Hsap_Ensmbl0164438_T_cell_leukemia_homeobox_3_Source_HGNC_Symbol_Acc_13532_TLX3	Xtro_039652	Dmel_0004854_B_H2_BarH2_Source_FlyBase_0004854	Cele_000434_ceh_9_Protein_CEH_9_ceh_9_mRNA_complete_cds_Source_RefSeq_mRNA_Acc_NM_001026626	Tspi_316972332	Ctel_174957	Drer_003965_T_cell_leukemia_homeobox_1_Source_ZFIN_Acc_ZDB_GENE_021021_2_tlx1	Adig_07456	Smim_31770_empty_spiracles_Tribolium_castaneum_gi_167004254_ref_NP_001107793_5e_41_151	Tspi_316976460	Cele_000428_ceh_1_Protein_CEH_1_ceh_1_mRNA_complete_cds_Source_RefSeq_mRNA_Acc_NM_076395	Ggal_017079	Hrob_74571	Hrob_148404	Drer_011273_T_cell_leukemia_homeobox_2_Source_ZFIN_Acc_ZDB_GENE_020208_1_tlx2	Skow_04224m	Adig_04431	Ggal_003422	Nvec_37814_	Cele_006380_tab_1_Protein_TAB_1_tab_1_mRNA_complete_cds_Source_RefSeq_mRNA_Acc_NM_062991	Mmar_MMa36996	Ctel_30886	Cint_022692	Csav_013066	Csav_013065	Cint_009044	Bflo_260835896	Hsap_Ensmbl0144355_distal_less_homeobox_1_Source_HGNC_Symbol_Acc_2914_DLX1	Drer_013125_distal_less_homeobox_gene_1a_Source_ZFIN_Acc_ZDB_GENE_990415_48_dlx1a	Smar_003755	Xtro_016415	Dmel_0000157_Dll_Distal_less_Source_FlyBase_0000157	Lgig_72890	Csav_013083	Skow_22307m	Odio_016352001	Odio_009888001	Odio_006964001	Ctel_74740	Rcul_t08520	Acar_00015892	Isca_ISCW020504-PA	Dpul_347445	Drer_011956_distal_less_homeobox_gene_4a_Source_ZFIN_Acc_ZDB_GENE_980526_73_dlx4a	Spur_002815_Dlx_Dlx_Source_UniProtKB_TrEMBL_Acc_B3FNR5	Ggal_015233	Smim_49401_distal_less_protein_Parasteatoda_tepidariorum_gi_301016681_emb_CAS89759_2e_130_382	Avag_45446001	Hsap_Ensmbl0105880_distal_less_homeobox_5_Source_HGNC_Symbol_Acc_2918_DLX5	Acar_00014450	Adig_07457	Xtro_036133	Hsap_Ensmbl0064195_distal_less_homeobox_3_Source_HGNC_Symbol_Acc_2916_DLX3	Drer_017174_distal_less_homeobox_gene_2b_Source_ZFIN_Acc_ZDB_GENE_980526_18_dlx2b	Nvec_3037_Homeobox	Xtro_016414	Drer_079964_distal_less_homeobox_gene_2a_Source_ZFIN_Acc_ZDB_GENE_980526_212_dlx2a	Mmar_MMa42489	Acar_00014423	Tspi_316974101	Acar_00015883	Cint_009039	Ctel_40403	Tcas_270011030	Drer_014626_distal_less_homeobox_gene_3b_Source_ZFIN_Acc_ZDB_GENE_980526_280_dlx3b	Hsap_Ensmbl0006377_distal_less_homeobox_6_Source_HGNC_Symbol_Acc_2919_DLX6	Xtro_047431	Drer_042291_distal_less_homeobox_gene_6a_Source_ZFIN_Acc_ZDB_GENE_980526_448_dlx6a	Drer_042296_distal_less_homeobox_gene_5a_Source_ZFIN_Acc_ZDB_GENE_990415_49_dlx5a	Xtro_036135	Ggal_037212	Hrob_138579	Avag_12416001	Avag_37550001	Acar_00005005	Acar_00004995	Tadh_49530	Hsap_Ensmbl0115844_distal_less_homeobox_2_Source_HGNC_Symbol_Acc_2915_DLX2	Ggal_014846	Drer_071560_distal_less_homeobox_gene_4b_Source_ZFIN_Acc_ZDB_GENE_990415_50_dlx4b	Hrob_138306	Hrob_90927	Sman_138110_Homeobox_protein_distal_less_dlx_putative_Source_UniProtKB_TrEMBL_Acc_G4LWA3	Cint_014582	Xtro_047434	Avag_08745001	Csav_004951	Avag_19984001	Cint_014584	Bmal_170595433	Ggal_037211	Bsch_g32372	Hmag_228911	Sjap_0113390	Gsal_14857_homeobox_protein_dlx_1	Hmag_217070	Egra_09068	Emul_05376	Ggal_006636	Egra_00568	Skow_07134m	Nvec_36278_Homeobox	Bflo_260826734	Hmic_0158400	Emul_11244	Isca_ISCW004556-PA	Pfuc_1338_1_29684_t1	Adig_05475	Tcas_270001311	Mmar_MMa13713	Hrob_138241	Adig_10070	Znev_00117	Hsap_Ensmbl0143032_BarH_like_homeobox_2_Source_HGNC_Symbol_Acc_954_BARHL2	Smim_20783_NK_like_homeobox_protein_2a_Capitella_teleta_gi_199581461_gb_ACH89432_8e_58_200	Spur_012491_Nk1_Homeobox_transcription_factor_Nk1_Source_UniProtKB_TrEMBL_Acc_Q6JJ71	Skow_16219m	Drer_078280_NK3_homeobox_1_Source_ZFIN_Acc_ZDB_GENE_081104_238_nkx3_1	Drer_070129_BarH_like_2_Source_ZFIN_Acc_ZDB_GENE_050913_153_barhl2	Mmar_MMa18977	Smim_g14734_t1_putative_homebox_protein_Hottentotta_judaicus_gi_324497813_gb_ADY39555_1e_57_193	Bflo_260826732	Cint_002464	Csav_003040	Skow_40087m	Bflo_260825983	Cint_027612	Cgig_25054_Hematopoietically_expressed_homeobox_protein_hhex_Source_UniProtKB_TrEMBL_Acc_K1R770	Xtro_057734	Xtro_026685	Acar_00006510	Ggal_010951	Ggal_038950	Spur_027215_Hhex	Lgig_128951	Pfuc_2973_1_59082_t1	Smar_000779	Ctel_129537	Ctel_110019	Smim_4226_hematopoietically_expressed_homeobox_protein_hhex_Xenopus_laevis_gi_148223155_ref_NP_001079059_1e_31_128	Mmar_MMa52578	Rcul_t06585	Cele_004011_pha_2_Protein_PHA_2_pha_2_mRNA_complete_cds_Source_RefSeq_mRNA_Acc_NM_075730	Bmal_170585864	Adig_16254	Odio_023038001	Znev_02280	Tcas_270002888	Hrob_80789	Avag_17761001	Tadh_9560	Dmel_0038852_CG7056	Hmag_214957	Dpul_229438	Ctel_149569	Cgig_20599_T_cell_leukemia_homeobox_protein_3_Source_UniProtKB_TrEMBL_Acc_K1RAP6	Pbac_3468045	Skow_37078m	Cint_024460	Mley_ML199115a	Xtro_038636	Avag_29422001	Mley_ML08269a	Skow_38854m	Csav_018197	Cint_012758	Skow_44972m	Cgig_20596_T_cell_leukemia_homeobox_protein_3_Source_UniProtKB_TrEMBL_Acc_K1QV43	Drer_006503_Uncharacterized_protein_Source_UniProtKB_TrEMBL_Acc_E7EZN7_CABZ01067175_1	Cint_012757	Skow_05200m	Csav_010346	Gsal_6461_homeobox_protein_nkx	Lgig_163574	Mley_ML16524a	Cgig_02480_Homeobox_protein_DBX1_A_Source_UniProtKB_TrEMBL_Acc_K1Q0E3	Aque_227090	Pfuc_2408_1_15802_t1	Avag_15260001	Avag_10543001	Ctel_222072	Aque_227089	Hsap_Ensmbl0115297_T_cell_leukemia_homeobox_2_Source_HGNC_Symbol_Acc_5057_TLX2	Isca_ISCW002347-PA	Pfuc_2408_1_15804_t1	Acar_00010957	Gsal_4492_t_cell_leukemia_homeobox_protein_3	Avag_04097001	Lgig_80212	Hsap_Ensmbl0043039_BARX_homeobox_2_Source_HGNC_Symbol_Acc_956_BARX2	Dmel_0261723_Dbx_Dbx_Source_FlyBase_0261723	Hsap_Ensmbl0107807_T_cell_leukemia_homeobox_1_Source_HGNC_Symbol_Acc_5056_TLX1	Drer_068976_brain_specific_homeobox_Source_ZFIN_Acc_ZDB_GENE_040628_4_bsx	Cint_014810	Rcul_t47819	Cint_024323	Xtro_056265	Xtro_016949	Cgig_13972_H2_0_like_homeobox_protein_Source_UniProtKB_TrEMBL_Acc_K1RSM0	Gsal_11456_lbe	Dmel_0000529_bsh_brain_specific_homeobox_Source_FlyBase_0000529	Bflo_260830242	Hrob_85050	Tcas_270006199	Xtro_016948	Tcas_270009276	Bmal_170590518	Csav_010345	Cint_024324	Lgig_109466	Hsap_Ensmbl0119919_NK2_homeobox_3_Source_HGNC_Symbol_Acc_7836_NKX2_3	Ggal_010513	Sjap_0047380	Nvec_11160_	Acar_00014860	Pfuc_4391_1_66956_t1	Xtro_039924	Odio_003812001	Ggal_000496	Xtro_063282	Drer_018004_NK2_transcription_factor_related_5_Source_ZFIN_Acc_ZDB_GENE_980526_321_nkx2_5	Drer_039095_NK2_transcription_factor_related_3_Source_ZFIN_Acc_ZDB_GENE_990415_178_nkx2_3	Ggal_040184	Hsap_Ensmbl0180053_NK2_homeobox_6_Source_HGNC_Symbol_Acc_32940_NKX2_6	Hsap_Ensmbl0188909_brain_specific_homeobox_Source_HGNC_Symbol_Acc_20450_BSX	Egra_09527	Adig_13684	Smim_59026_myocyte_enhancing_factor_orthologue_Cupiennius_salei_gi_254587457_emb_CAO78733_1e_58_198	Xtro_036924	Sman_152980_Putative_brian_specific_homeobox_protein_Source_UniProtKB_TrEMBL_Acc_G4VMW0	Ctel_220898	Hsap_Ensmbl0167034_NK3_homeobox_1_Source_HGNC_Symbol_Acc_7838_NKX3_1	Csav_001442	Hrob_74887	Smar_005030	Cgig_19417_Homeobox_protein_Nkx_2_6_Source_UniProtKB_TrEMBL_Acc_K1QLY6	Dpul_29202	Sjap_0066280	Egra_06734	Emul_00560	Skow_40082m	Lgig_115366	Dpul_53297	Ctel_173964	Mley_ML008015a	Smar_005440	Dmel_0004862_bap_bagpipe_Source_FlyBase_0004862	Avag_48367001	Ggal_040185	Mley_ML20568a	Emul_07281	Hsap_Ensmbl0136630_H2_0_like_homeobox_Source_HGNC_Symbol_Acc_4978_HLX	Xtro_062758	Znev_13631	Drer_070954_H6_family_homeobox_2_Source_ZFIN_Acc_ZDB_GENE_080506_2_hmx2	Ctel_170007	Mmar_MMa08495	Sman_027990_Neural_gene_activation_protein_Source_UniProtKB_TrEMBL_Acc_G4LU79	Cint_023047	Xtro_057781	Bflo_260826726	Hrob_135991	Acar_00003573	Xtro_062259	Mmar_MMa08576	Adig_02056	Bflo_260830975	Drer_021232_NK2_transcription_factor_related_7_Source_ZFIN_Acc_ZDB_GENE_990415_179_nkx2_7	Hsap_Ensmbl0136327_NK2_homeobox_8_Source_HGNC_Symbol_Acc_16364_NKX2_8	Xtro_019491	Mmar_MMa38788	Isca_ISCW022440-PA	Mmar_MMa42361	Hmic_0190500	Sman_140730_Neural_gene_activation_protein_Source_UniProtKB_TrEMBL_Acc_G4VBB6	Bflo_260818521	Smim_4222_PREDICTED_homeobox_protein_Nkx_6_like_Nasonia_vitripennis_gi_156541890_ref_XP_001600859_1e_25_113	Dmel_0001170_H2_0_Homeodomain_protein_2_0_Source_FlyBase_0001170	Ctel_221803	Xtro_062301	Adig_21628	Tcas_270009243	Gsal_10325_brain_specific_homeobox_protein_homolog	Hrob_148518	Avag_39115001	Avag_26773001	Acar_00018384	Drer_009134_H2_0_like_homeo_box_1_Drosophila_Source_ZFIN_Acc_ZDB_GENE_030131_5304_hlx1	Ggal_004542	Mmar_MMa27422	Xtro_005952	Spur_000756_Nk2_2_Nk2_2_Source_UniProtKB_TrEMBL_Acc_B3FNR7	Xtro_027831	Sman_013600_Putative_nk_homeobox_protein_Source_UniProtKB_TrEMBL_Acc_G4VEK6	Drer_017164_ventral_expressed_homeobox_Source_ZFIN_Acc_ZDB_GENE_010108_2_vent	Hrob_148410	Xtro_060875	Isca_ISCW014989-PA	Sman_158000_SMOX_5_Homeobox_protein_SMOX_5_Source_UniProtKB_Swiss_Prot_Acc_Q26604	Gsal_11647_homeobox_protein_nkx	Ggal_037883	Lgig_89582	Smar_005028	Egra_01116	Ctel_70572	Adig_04432	Xtro_058808	Lgig_63559	Dpul_105763	Skow_44257m	Emul_05879	Spur_000757_Nkx2_1_Homeodomain_protein_NK2_1_Source_UniProtKB_TrEMBL_Acc_Q8MU88	Cgig_28802_Brain_specific_homeobox_protein_Source_UniProtKB_TrEMBL_Acc_K1QJ01	Avag_06994001	Skow_43910m	Ctel_29749	Avag_31438001	Cele_000450_ceh_28_Protein_CEH_28_ceh_28_mRNA_complete_cds_Source_RefSeq_mRNA_Acc_NM_077768	Lgig_66418	Ctel_220261	Hrob_146775	Mmar_MMa40043	Tcas_270005019	Egra_04881	Dmel_0264005_Hmx_H6_like_homeobox_Source_FlyBase_0264005	Sman_001980_Putative_homeobox_protein_Source_UniProtKB_TrEMBL_Acc_G4VLH3	Mmar_MMa56999	Isca_ISCW021484-PA	Bflo_260788322	Mmar_MMa46688	Ctel_80758	Gsal_13368_homeobox_protein_hmx2	Skow_43912m	Smim_27193_BarH_like_homeobox_protein_Harpegnathos_saltator_gi_307198461_gb_EFN79395_7e_50_170	Dpul_37379	Smar_002236	Avag_03210001	Znev_15735	Tspi_316975037	Spur_014802_Hlx	Hmic_0208700	Dpul_44455	Avag_15764001	Nvec_25357_Homeobox	Avag_39685001	Ctel_172338	Lgig_70599	Cgig_27035_Homeobox_protein_HMX3_B_Source_UniProtKB_TrEMBL_Acc_K1QS55	Pfuc_9305_1_68025_t1	Lgig_80492	Acar_00017215	Emul_10802	Avag_52664001	Hmic_0626700	Smar_002713	Acar_00020410	Egra_02881	Cgig_26839_Homeobox_protein_Nkx_2_2a_Source_UniProtKB_TrEMBL_Acc_K1QCU1	Bflo_260830973	Hsap_Ensmbl0188816_H6_family_homeobox_2_Source_HGNC_Symbol_Acc_5018_HMX2	Acar_00004807	Drer_052550_NK2_transcription_factor_related_2b_Source_ZFIN_Acc_ZDB_GENE_050217_3_nkx2_2b	Drer_037639_NK3_homeobox_2_Source_ZFIN_Acc_ZDB_GENE_030127_1_nkx3_2	Ggal_025107	Hrob_148469	Emul_07658	Dmel_0011758_B_H1_BarH1_Source_FlyBase_0011758	Nvec_34953_Homeobox	Avag_65813001	Smar_012980	Hsap_Ensmbl0215612_H6_family_homeobox_1_Source_HGNC_Symbol_Acc_5017_HMX1	Drer_018321_ladybird_homeobox_1a_Source_ZFIN_Acc_ZDB_GENE_040724_40_lbx1a	Mley_ML042114a	Avag_39777001	Skow_40088m	Avag_16112001	Pfuc_2106_1_44240_t1	Cele_000447_ceh_24_Protein_CEH_24_ceh_24_mRNA_complete_cds_Source_RefSeq_mRNA_Acc_NM_074018	Avag_06317001	Smar_005257	Drer_096716_si_zfos_911d5_2_Source_ZFIN_Acc_ZDB_GENE_130603_102_si_zfos_911d5_2	Avag_13431001	Ggal_034883	Avag_18016001	Hrob_174136	Hrob_83996	Bflo_260828227	Avag_35589001	Tcas_270013176	Hsap_Ensmbl0151650_VENT_homeobox_Source_HGNC_Symbol_Acc_13639_VENTX	Avag_39843001	Xtro_033659	Xtro_056262	Mmar_MMa09424	Acar_00010968	Tcas_270013529	Mley_ML12598a	Nvec_47662_	Xtro_006368	Mmar_MMa48671	Egra_05048	Pbac_3470469	Bflo_260828235	Adig_12855	Ctel_79432	Dmel_0024321_NK7_1_NK7_1_Source_FlyBase_0024321	Drer_018611_ladybird_homeobox_1b_Source_ZFIN_Acc_ZDB_GENE_050309_27_lbx1b	Cele_000449_ceh_27_Protein_CEH_27_isoform_b_ceh_27_mRNA_complete_cds_Source_RefSeq_mRNA_Acc_NM_001269420	Csav_019219	Csav_009796	Dpul_28152	Hrob_134799	Ctel_80769	Mley_ML04966a	Egra_00959	Cint_029491	Drer_014277_ventral_homeobox_Source_ZFIN_Acc_ZDB_GENE_010108_1_vox	Mley_ML32743a	OcarG_3539	Nvec_42150_Homeobox	Avag_05324001	Cgig_09942_BarH_like_2_homeobox_protein_Source_UniProtKB_TrEMBL_Acc_K1R2K0	Lgig_138144	Adig_01801	Nvec_21878_Homeobox	Pbac_3468725	Xtro_051744	Hrob_148114	Nvec_19758_Homeobox	Dmel_0004110_tin_tinman_Source_FlyBase_0004110	Znev_10939	Gsal_6583_homeobox_protein_emx1_like	Isca_ISCW012144-PA	Drer_020417_empty_spiracles_homeobox_3_Source_ZFIN_Acc_ZDB_GENE_990415_53_emx3	Dpul_57557	Hrob_127834	Avag_42930001	Csav_004792	Cint_004162	Smim_20906_putative_homebox_protein_Hottentotta_judaicus_gi_324497813_gb_ADY39555_8e_68_219	Gsal_12299_nk_homeobox_protein	Ggal_037865	Ggal_037864	Tcas_270010106	Drer_006350_NK1_transcription_factor_related_2_like_a_Source_ZFIN_Acc_ZDB_GENE_040615_1_nkx1_2la	Rcul_t08290	Avag_09956001	Sjap_0009580	Tcas_270013697	Cgig_25189_Homeobox_protein_slou_Source_UniProtKB_TrEMBL_Acc_K1QM31	Smar_005412	Isca_ISCW005223-PA	Acar_00018943	Drer_012697_NK1_transcription_factor_related_2_like_b_Source_ZFIN_Acc_ZDB_GENE_040615_2_nkx1_2lb	Hsap_Ensmbl0229544_NK1_homeobox_2_Source_HGNC_Symbol_Acc_31652_NKX1_2	Acar_00020915	Hsap_Ensmbl0235608_NK1_homeobox_1_Source_HGNC_Symbol_Acc_24975_NKX1_1	Xtro_050958	Sman_137140_Putative_nk_homeobox_protein_Source_UniProtKB_TrEMBL_Acc_G4VID5	Lgig_100213	Cgig_23919_Homeobox_protein_Nkx_3_2_Source_UniProtKB_TrEMBL_Acc_K1R041	Xtro_008415	Znev_13067	Hmic_0601100	Avag_67327001	Avag_26606001	Dmel_0002941_slou_slouch_Source_FlyBase_0002941	Tcas_270014047	Sjap_0048780	Hrob_148580	Xtro_008783	Drer_095651_H6_homeo_box_1_Source_ZFIN_Acc_ZDB_GENE_080204_54_hmx1	Xtro_061405	Hsap_Ensmbl0109705_NK3_homeobox_2_Source_HGNC_Symbol_Acc_951_NKX3_2	Xtro_039928	Dpul_18657	Xtro_058905	Avag_52237001	Avag_32651001	Drer_069327_NK3_homeobox_3_Source_ZFIN_Acc_ZDB_GENE_050306_27_nkx3_3	Cint_012840	Cint_025344	Xtro_006369	Xtro_050715	Drer_019835_NK2_homeobox_1b_Source_ZFIN_Acc_ZDB_GENE_010404_1_nkx2_1b	Ggal_037014	Drer_010461_NK2_homeobox_1a_Source_ZFIN_Acc_ZDB_GENE_000830_1_nkx2_1a	Ggal_031938	Drer_075107_zgc_171531_Source_ZFIN_Acc_ZDB_GENE_030131_6336_zgc_171531	Pfuc_60_1_29054_t1	Mmar_MMa31928	Hsap_Ensmbl0125816_NK2_homeobox_4_Source_HGNC_Symbol_Acc_7837_NKX2_4	Bflo_260788312	Hsap_Ensmbl0136352_NK2_homeobox_1_Source_HGNC_Symbol_Acc_11825_NKX2_1	Smar_011900	Tcas_270010999	Isca_ISCW020063-PA	Skow_44156m	Cgig_21129_Homeobox_protein_Nkx_2_1_Source_UniProtKB_TrEMBL_Acc_K1R0H9	Acar_00001443	Smim_49527_Ptx1_homeodomain_protein_putative_Pediculus_humanus_corporis_gi_242010665_ref_XP_002426081_3e_63_209	Lgig_79360	Dpul_9103	Acar_00005571	Gsal_9808_homeobox_protein_nk	Xtro_050714	Emul_01611	Egra_07878	Hsap_Ensmbl0125820_NK2_homeobox_2_Source_HGNC_Symbol_Acc_7835_NKX2_2	Tspi_316978251	Ctel_40416	Drer_053298_NK2_transcription_factor_related_2a_Source_ZFIN_Acc_ZDB_GENE_980526_403_nkx2_2a	Spur_005472_Nkx2_5	Dpul_9137	Dmel_0261930_vnd_ventral_nervous_system_defective_Source_FlyBase_0261930	Smar_012151	Hrob_82552	Adig_12852	Hrob_127610	Hrob_127681	Nvec_8061_Homeobox	Dpul_25304	Nvec_8063_Homeobox	Adig_12856	Adig_12854	Avag_06315001	Tadh_9561	Tadh_9507	Hrob_137589	Avag_32649001	Nvec_22129_Homeobox	Adig_21630	Nvec_7899_	Acar_00018389	Hrob_109698	Avag_52239001	Adig_12853	Dmel_0028993_scro_scarecrow_Source_FlyBase_0028993	Bmal_170594147	Cele_000445_ceh_22_Protein_CEH_22_isoform_c_Source_RefSeq_mRNA_Acc_NM_001083275	Hrob_148581	Hrob_148584	Rcul_t22076	Sjap_0067990	Hmic_0739400	Aque_227096	Sjap_0057900	Sman_186930_Homeobox_protein_nk_2_putative_Source_UniProtKB_TrEMBL_Acc_C4QRY1	Avag_13433001	Mmar_MMa50767	Hrob_148616	Odio_011992001	Emul_08399	Lgig_60615	Emul_07008	Egra_02781	Egra_01927	Tspi_316976777	Emul_05194	Rcul_t41491	Hrob_148517	Tspi_316976788	Bmal_170588969	Spur_013047_Nkx3_2	Avag_39605001	Avag_08491001	Isca_ISCW011755-PA	Hrob_148321	Dpul_28734	Bflo_260801359	Emul_02489	Acar_00018184	Egra_10085	Drer_025131_ladybird_homeobox_homolog_2_Drosophila_Source_ZFIN_Acc_ZDB_GENE_001206_2_lbx2	Cint_015189	Nvec_18749_Homeobox	Smim_51695_Homeobox_protein_CHOX_7_putative_Pediculus_humanus_corporis_gi_242018174_ref_XP_002429555_9e_55_177	Spur_022573_Nk7	Hsap_Ensmbl0138136_ladybird_homeobox_1_Source_HGNC_Symbol_Acc_16960_LBX1	Hrob_138724	Tadh_9531	Nvec_37787_	Cele_003377_mls_2_Protein_MLS_2_mls_2_mRNA_complete_cds_Source_RefSeq_mRNA_Acc_NM_076414	Avag_24530001	Hmag_208122	Aque_227093	Skow_14451m	Bflo_260826730	Znev_15210	Ggal_025106	Spur_014177_Lbx	Drer_070955_homeo_box_H6_family_3_Source_ZFIN_Acc_ZDB_GENE_001020_1_hmx3	Hsap_Ensmbl0188620_H6_family_homeobox_3_Source_HGNC_Symbol_Acc_5019_HMX3	Bflo_260826728	Drer_007941_H6_family_homeobox_4_Source_ZFIN_Acc_ZDB_GENE_060825_142_hmx4	Acar_00021614	Cgig_10398_Transcription_factor_LBX1_Source_UniProtKB_TrEMBL_Acc_K1PJ20	Tadh_50928	Smar_005626	Hsap_Ensmbl0179528_ladybird_homeobox_2_Source_HGNC_Symbol_Acc_15525_LBX2	Xtro_021090	Ggal_011796	Bflo_260830140	Ggal_025108	Bflo_260830138	Csav_019494	Avag_00898001	Ctel_81827	Ctel_80782	Acar_00017214	Ggal_028517	Mley_ML12641a	Hmic_0194800	Mley_ML11616a	Bflo_260816453	Skow_14246m	Spur_014164_Barh1	Rcul_t02146	Hrob_137390	Bsch_g32666	Csav_009823	Cgig_13448_Homeobox_protein_HMX1_Source_UniProtKB_TrEMBL_Acc_K1Q654	Bsch_g44703	Pfuc_3906_1_59380_t1	Gsal_1281_barh_like_2_homeobox_protein	Aque_227084	Avag_27565001	Nvec_23338_Homeobox	Avag_41043001	Hrob_127018	Hmic_0028700	Hrob_153075	Tcas_270013179	Odio_013323001	Ctel_48054	Avag_15008001	Csav_018675	Adig_10071	Mmar_MMa13714	Nvec_51696_	Mmar_MMa30642	Dpul_28491	Dpul_29098	Znev_15192	Dmel_0054031_CG34031	Rcul_t25699	Cele_000442_ceh_19_Protein_CEH_19_isoform_b_Source_RefSeq_mRNA_Acc_NM_001027971	Acar_00018924	Cgig_27184_Homeobox_protein_ceh_9_Source_UniProtKB_TrEMBL_Acc_K1PPR5	Mley_ML05006a	Znev_18185	Rcul_t39435	Sjap_0047710	Tcas_270002189	Bflo_260811085	Bsch_g48908	Rcul_t09962	Hrob_173001	Sjap_0082460	Pbac_3478497	Acar_00004799	Znev_04728	Isca_ISCW005966-PA	Spur_019366_BsxL	Tspi_316976462	Pbac_3470703	Znev_02279	Spur_004986_Spur_004986	Isca_ISCW024267-PA	Smim_83282_PREDICTED_barH_like_homeobox_protein_like_Monodelphis_domestica_gi_126297811_ref_XP_001365247_8e_28_117	Ctel_187461	Pfuc_1647_1_44082_t1	Isca_ISCW002094-PA	Bsch_g54974	Csav_014920	Avag_39322001	Pfuc_216884_1_43024_t1	Rcul_t17174	Cint_023789	Tspi_316974320	Acar_00001984	Pfuc_881_1_29464_t1	Dpul_55144	Ctel_30874	Lgig_120200	Znev_08380	Mmar_MMa49736	Ctel_121761	Skow_06611m	Hsap_Ensmbl0111704_Nanog_homeobox_Source_HGNC_Symbol_Acc_20857_NANOG	Bsch_g8178	Odio_018058001	Odio_013798001	Smar_006979	Hrob_69095	Hmic_0409500	Tspi_316973285	Tspi_316973168	Hmag_216952	Hrob_67164	Rcul_t34717	Hrob_86957	Cele_000446_ceh_23_Protein_CEH_23_ceh_23_mRNA_complete_cds_Source_RefSeq_mRNA_Acc_NM_066299	Acar_00009993	Hsap_Ensmbl0148704_ventral_anterior_homeobox_1_Source_HGNC_Symbol_Acc_12660_VAX1	Mley_ML05471a	Cele_000432_ceh_7_Protein_CEH_7_ceh_7_mRNA_complete_cds_Source_RefSeq_mRNA_Acc_NM_063447	Spur_017837_Nkx3_2	Acar_00005872	Tadh_31334	Cele_013583_ceh_51_Protein_CEH_51_ceh_51_mRNA_complete_cds_Source_RefSeq_mRNA_Acc_NM_075284	Skow_06626m	Ctel_127720	Hrob_153710	Dpul_29136	Lgig_115738	Isca_ISCW018938-PA	Mley_ML01435a	Emul_05307	Egra_01713	Hmic_0117000	Skow_06617m	Hmic_0028800	Tspi_316972830	Nvec_36166_Homeobox	Smim_80939_homeobox_protein_putative_Ixodes_scapularis_gi_242003830_ref_XP_002436223_1e_42_150	Sman_125600_Barh_homeobox_protein_putative_Source_UniProtKB_TrEMBL_Acc_G4LZ49	Nvec_50832_Homeobox	Sjap_0075360	Spur_002964_Spur_002964	Spur_004787_Spur_004787	Rcul_t21365	Bmal_170575972	Znev_02277	Tspi_316962741	Ctel_6193	Rcul_t30457	Odio_000322001	Acar_00015042	Sman_000075_Transcription_factor_putative_Source_UniProtKB_TrEMBL_Acc_G4LUG2	Tadh_51739	Adig_05476	Mley_ML058515a	Adig_06705	Nvec_57651_Homeobox	Pbac_3467449	Cgig_04542_POU_domain_protein_ZP_23_Source_UniProtKB_TrEMBL_Acc_K1PQK3	Sjap_0058060	Sman_189380_Putative_homeobox_protein_Source_UniProtKB_TrEMBL_Acc_G4VE34	Hrob_83426	Sman_060750_Putative_homeobox_protein_Source_UniProtKB_TrEMBL_Acc_G4V9N4	Skow_40081m	Pfuc_2769_1_15939_t1	Drer_075113_nanog_homeobox_Source_ZFIN_Acc_ZDB_GENE_030131_5486_nanog	Mley_ML014416a	Gsal_10164_uncharacterized_protein_loc100893580	Tcas_270010884	Emul_07143	Egra_08223	Dmel_0038833_CG15696	Hmic_0016500	Isca_ISCW005275-PA	Sman_030050_Putative_nk_2_homeobox_protein_Source_UniProtKB_TrEMBL_Acc_G4VFL0	Hrob_192586	Isca_ISCW002346-PA	Pfuc_2973_1_59081_t1	Ggal_037884	Acar_00019242	Hmag_214591	Adig_05477	Cint_022423	Dpul_50954	Cint_027085	Ctel_71005	Nvec_32283_Homeobox	Drer_096498_ventrally_expressed_dharma_bozozok_antagonist_Source_ZFIN_Acc_ZDB_GENE_030813_1_ved	Ctel_208832	Isca_ISCW012461-PA	Gsal_13242_empty_spiracles	Ctel_209539	Spur_013121_Spur_013121	Ggal_036425	Smim_77300_nk_homeobox_7_Branchiostoma_floridae_gi_260828235_ref_XP_002609069_4e_14_78_2	Hmic_0683200	Dpul_249079	Mley_ML14398a	Ggal_037881	Xtro_063423	Xtro_059959	Dpul_315002	Sjap_0085430	Sjap_0110780	Pbac_3462935	Hrob_153650	Hrob_127983	Mley_ML053011a	Nvec_11862_Homeobox	Hsap_Ensmbl0183072_NK2_homeobox_5_Source_HGNC_Symbol_Acc_2488_NKX2_5	Smim_4216_homeobox_domain_containing_protein_putative_Ixodes_scapularis_gi_241111580_ref_XP_002399301_2e_17_79_0	Isca_ISCW002348-PA	Smim_4214_hypothetical_protein_IscW_ISCW002348_Ixodes_scapularis_gi_241111584_ref_XP_002399303_1e_09_61_2	Nvec_57795_Homeobox	Isca_ISCW006245-PA	Isca_ISCW010454-PA	Isca_ISCW012145-PA	Isca_ISCW020066-PA	Isca_ISCW020503-PA	Mmar_MMa43513	Lgig_159690	Mley_ML149617a	Pbac_3475114	Mley_ML08828a	Pbac_3465562	Smim_83281_homeobox_protein_B_H2_putative_Ixodes_scapularis_gi_242003826_ref_XP_002436222_3e_07_53_5	Nvec_34025_Homeobox	Nvec_56422_	Pbac_3474837	Pfuc_11443_1_24895_t1	Pfuc_30779_1_69986_t1	Pfuc_9768_1_46096_t1	Sjap_0067000	Sjap_0108550	Sjap_0108810	Smim_20905_putative_homebox_protein_Hottentotta_judaicus_gi_324497813_gb_ADY39555_6e_07_52_4	Tadh_9178	Tspi_316964397	Znev_14826
HG_32689	Pbac_3469174	OcarG_1355	Mley_ML086627a	Pbac_3463572
HG_1560	Pbac_3460678	Drer_073688_neuron_navigator_2_Source_HGNC_Symbol_Acc_15997_NAV2_2_of_2	Drer_005476_neuron_navigator_3_Source_ZFIN_Acc_ZDB_GENE_021205_1_nav3	Hsap_Ensmbl0166833_neuron_navigator_2_Source_HGNC_Symbol_Acc_15997_NAV2	Cgig_23550_Neuron_navigator_2_Source_UniProtKB_TrEMBL_Acc_K1RT57	Xtro_031040	Acar_00014439	Xtro_031041	Hsap_Ensmbl0067798_neuron_navigator_3_Source_HGNC_Symbol_Acc_15998_NAV3	Ggal_039475	Ggal_006359	Ggal_016759	Acar_00015417	Xtro_031328	Ctel_134249	Spur_014279_Nav3l	Mley_ML119712a	Cgig_23552_Neuron_navigator_2_Source_UniProtKB_TrEMBL_Acc_K1QVV9	Bsch_g25188	Bsch_g49701	Bsch_g49702	Cint_000523	Skow_04963m	Lgig_131500	Smim_75434_PREDICTED_NAV2_protein_like_Saccoglossus_kowalevskii_gi_291227123_ref_XP_002733536_0_0_977	Xtro_031049	Ctel_180541	Smar_011497	Bflo_260829082	Spur_008664_Nav2	Csav_011089	Znev_00856	Cint_019219	Tcas_270001190	Cint_015649	Mmar_MMa30526	Dpul_45426	Dmel_0263873_sick_sickie_Source_FlyBase_0263873	Drer_078011_neuron_navigator_1_Source_HGNC_Symbol_Acc_15989_NAV1_2_of_3	Acar_00003915	Hsap_Ensmbl0134369_neuron_navigator_1_Source_HGNC_Symbol_Acc_15989_NAV1	Hrob_62952	Pfuc_5173_1_16588_t1	Hrob_116410	Drer_058771_neuron_navigator_1_Source_HGNC_Symbol_Acc_15989_NAV1_1_of_3	Isca_ISCW011947-PA	Xtro_037258	Csav_011238	Mmar_MMa38281	Cele_006788_unc_53_Protein_UNC_53_isoform_d_unc_53_mRNA_complete_cds_Source_RefSeq_mRNA_Acc_NM_001027000	Csav_011237	Mmar_MMa38282	Tspi_316967351	Dpul_222417	Mmar_MMa50015	Hmag_212362	Mley_ML119711a	Ggal_000492	Ggal_000490	OcarG_10138	Tadh_54590	Nvec_316_	Mmar_MMa30531	Aque_228022	Adig_24081	Bflo_260829084	Rcul_t36425	Rcul_t19607	Aque_228021	Cgig_03203	Cgig_03204	Gsal_8487_neuron_navigator_2	Lgig_168332	Dpul_45238	Bflo_260829088	Lgig_168334	Rcul_t19615	Tadh_54591	Adig_17277	Odio_001442001	Spur_021536_Spur_021536	Mmar_MMa11815	Sjap_0001000	Sman_164630	Sjap_0090980	Isca_ISCW011951-PA	Tcas_270001188	Rcul_t19614	Sjap_0115950	Hmag_213265	Drer_001879_neuron_navigator_2b_Source_ZFIN_Acc_ZDB_GENE_061207_13_nav2b	Drer_089438_Uncharacterized_protein_Source_UniProtKB_TrEMBL_Acc_E7EZQ3_FP236162_1	Hrob_184305	Skow_04986m	Spur_023210_Hypp_1076	Adig_21084	Hrob_160927	Hrob_167527	Hrob_184545	Isca_ISCW011950-PA	Mmar_MMa28422	Isca_ISCW011952-PA	Isca_ISCW016949-PA	Sjap_0121030
HG_27641	Mley_ML00212a	Mmar_MMa51005
HG_23608	Ctel_97951	Nvec_27315_Drf_FH1	Nvec_28466_Drf_FH1	Mley_ML45837a	Nvec_53559_	Pfuc_13968_1_61285_t1
HG_26592	Mley_ML214318a	Pbac_3466129	Hmag_210996	Hrob_91129	Pbac_3465276
HG_5128	Smar_005051	Bsch_g20611	Bsch_g23047	Cint_005979	Csav_008781	Csav_008782	Cint_005974	Cint_026794	Csav_008783	Ggal_020581	Nvec_23052_	Hsap_Ensmbl0122707_reversion_inducing_cysteine_rich_protein_with_kazal_motifs_Source_HGNC_Symbol_Acc_11345_RECK	Bflo_260804131	Tcas_270011331	Pfuc_763_1_00480_t1	Smim_30599_PREDICTED_reversion_inducing_cysteine_rich_protein_with_kazal_motifs_Taeniopygia_guttata_gi_224045733_ref_XP_002190332_2e_171_521	Acar_00008980	Lgig_141239	Znev_12759	Ctel_32393	Cgig_28898	Isca_ISCW017735-PA	Dmel_0036463_Reck_Reversion_inducing_cysteine_rich_protein_with_kazal_motifs_Source_FlyBase_0036463	Smim_27822_PREDICTED_RECK_protein_Oryctolagus_cuniculus_gi_291382987_ref_XP_002708037_1e_80_275	Hrob_192935	Aque_228474	Adig_23417	Mley_ML016316a	Skow_24287m	Pbac_3462317	Aque_228863	Drer_090039_reversion_inducing_cysteine_rich_protein_with_kazal_motifs_Source_HGNC_Symbol_Acc_11345_RECK	Tadh_54057	Spur_004949_Reck	Nvec_29074_Kazal_2	Dpul_330316	Skow_24375m	Smim_16483_PREDICTED_reversion_inducing_cysteine_rich_protein_with_Kazal_motifs_like_Meleagris_gallopavo_gi_326916905_ref_XP_003204745_4e_83_278	Cint_005964	OcarG_7857	Pbac_3466110	Smim_30602_PREDICTED_similar_to_serine_protease_inhibitor_Tribolium_castaneum_gi_91089677_ref_XP_974450_3e_51_189	Spur_003367_St15l	Mmar_MMa26454	Pfuc_21151_1_11357_t1	Smim_71615_PREDICTED_similar_to_serine_protease_inhibitor_Tribolium_castaneum_gi_91089677_ref_XP_974450_5e_26_111	Dpul_260450	Nvec_38219_Notch	Pfuc_19810_1_11263_t1
HG_18158	Cgig_27373	Nvec_43495_	Adig_23779	Hmag_225026	Adig_17369	Tadh_52113	Nvec_30717_Cytadhesin_P30	Mley_ML18444a
HG_4285	Pbac_3462437	Bsch_g34964	Cint_002133	Ctel_225202	Drer_026387_transmembrane_protein_55B_Source_HGNC_Symbol_Acc_19299_TMEM55B_1_of_2	Drer_056034_transmembrane_protein_55A_Source_ZFIN_Acc_ZDB_GENE_060503_854_tmem55a	Tcas_270004800	Smar_008686	Dpul_304652	Acar_00010427	Drer_038615_transmembrane_protein_55B_Source_HGNC_Symbol_Acc_19299_TMEM55B_2_of_2	Hsap_Ensmbl0165782_transmembrane_protein_55B_Source_HGNC_Symbol_Acc_19299_TMEM55B	Xtro_054935	Acar_00007920	Bflo_260819238	Ggal_030205	Isca_ISCW008198-PA	Bmal_170580404	Dmel_0036058_CG6707	Spur_011121_Tmem55b	Xtro_037048	Znev_05919	Skow_24612m	Hsap_Ensmbl0155099_transmembrane_protein_55A_Source_HGNC_Symbol_Acc_25452_TMEM55A	Smim_3087_PREDICTED_transmembrane_protein_55B_like_Nasonia_vitripennis_gi_156538335_ref_XP_001604430_3e_99_300	Adig_11032	Cele_022167_Y71H2AM_2_Protein_Y71H2AM_2_Y71H2AM_2_mRNA_complete_cds_Source_RefSeq_mRNA_Acc_NM_065223	Hrob_187998	Dpul_43581	Hmag_231554	Aque_225493	Odio_008316001	Dpul_235760	Sjap_0305400	Nvec_16709_	Pfuc_68151_1_05799_t1	Hmic_0621600	Emul_05989	Egra_04144	Gsal_10098_transmembrane_protein_55a	Lgig_133999	Sman_022540	Mley_ML003212a	Sjap_0216610	Smim_75215_CG6707_isoform_A_Drosophila_melanogaster_gi_24662048_ref_NP_648372_2e_16_79_0	Emul_03437	Egra_06464	Rcul_t07620	Cele_018697_F52E1_9_Protein_F52E1_9_F52E1_9_mRNA_complete_cds_Source_RefSeq_mRNA_Acc_NM_072768	Skow_16758m	Hmag_200627	Nvec_19930_
HG_11549	Nvec_50431_	Nvec_11561_HAT	Nvec_6123_MutS_III	Dmel_0046873_Pif2_PFTAIRE_interacting_factor_2_Source_FlyBase_0046873	Adig_07707	Nvec_54203_	Nvec_19047_	Nvec_30463_ZF_HD_dimer	Hrob_159014	Nvec_48513_	Nvec_28461_COX2	Nvec_45617_Plasmid_parti	Mley_ML06747a	Nvec_13561_BPL_C
HG_11685	Tadh_64394	Lgig_176463	Lgig_230855	Lgig_230866	Lgig_228660	Bflo_260801363	Pbac_3465312	Pbac_3479477	Mley_ML342213a	Mley_ML12368a	Mley_ML12367a	Lgig_230854	Lgig_228661	Lgig_170586
HG_13035	Skow_15519m	Adig_06665	Pbac_3472498	Cgig_25390	Ctel_227931	Nvec_58019	Lgig_229456	Pfuc_264772_1_57599_t1	Mley_ML11052a	Nvec_281_	Nvec_54613_	Mley_ML12078a
HG_34977	Dpul_120347	Dpul_265522	Dpul_334544	Mley_ML131134a
HG_41744	Nvec_33518_	Pbac_3463196	Pbac_3477730
HG_5845	Smar_008117	Skow_15403m	Spur_000066_Nsun7l	Cgig_27772_Putative_methyltransferase_NSUN7_Source_UniProtKB_TrEMBL_Acc_K1QBA1	Lgig_234325	Hsap_Ensmbl0179299_NOP2_Sun_domain_family_member_7_Source_HGNC_Symbol_Acc_25857_NSUN7	Bsch_g26053	Bsch_g3195	Cint_010651	Ggal_023031	Acar_00011645	Hrob_84266	Ctel_197530	Xtro_045594	Drer_070281_NOP2_Sun_domain_family_member_7_Source_HGNC_Symbol_Acc_25857_NSUN7	Bflo_260832412	Bflo_260797649	Hrob_174730	Hrob_172119	Ctel_220169	Mley_ML065716a	Mley_ML13142a	Adig_12595	Pbac_3468868	Bsch_g26054	Bsch_g26055	Ctel_197531	Pfuc_7713_1_67728_t1	Odio_013534001	Hrob_174727	Csav_015108	Bsch_g2797	Csav_015109	Pfuc_23647_1_11557_t1	Znev_04243	OcarG_2458	Dmel_0036628_CG13035	Tcas_270000737	Aque_216649	Pbac_3469408	Pbac_3476697	Pbac_3477616	Pbac_3466944
HG_67338	Mley_ML02151a	Nvec_37120_EB
HG_27623	Nvec_27962_Clathrin	Mley_ML008030a	Lgig_86266	Lgig_104265	Lgig_103781
HG_26574	Csav_000777	Mley_ML327428a	Mley_ML37461a	Mmar_MMa01531	Pbac_3468333
HG_27044	Nvec_31200_	Mley_ML15155a	Hmag_219833	Nvec_21319_TIMP	Pbac_3474582
HG_9033	Mley_ML000310a	Pbac_3460539	Pbac_3479680	Mley_ML071146a	Pbac_3463226	Mley_ML218816a	Smar_004068	Pbac_3463512	Mley_ML13835a	Mley_ML234540a	Pbac_3462974	Mley_ML056711a	Pbac_3463863	Mley_ML068136a	Mley_ML14174a	Mley_ML08276a	Pbac_3475108	Pbac_3471838	Mley_ML071147a	Pbac_3475224	Pbac_3475926
HG_8190	Mley_ML064929a	Pbac_3462280	Nvec_12997_DSL	Hmag_233849	Adig_11950	Nvec_33149_DSL	Pfuc_1726_1_29830_t1	Mley_ML02955a	Mley_ML120719a	Mley_ML02956a	Mley_ML019143a	Adig_11949	Mley_ML21438a	Pbac_3460496	Pbac_3461244	Mley_ML044919a	Mley_ML21437a	Adig_24754	Pbac_3464061	Pbac_3465320	Pbac_3463186	Pbac_3463770	Pbac_3471170	Mley_ML38522a	Rcul_t39643
HG_8705	Cgig_09294	Pfuc_5_1_65175_t1	Cgig_21858	Bflo_260830880	Skow_42481m	Cint_022011	Mley_ML03656a	Spur_021306_Spur_021306	Aque_225753	Lgig_229341	Pbac_3474779	Spur_020991_Spur_020991	Skow_34103m	Nvec_13657_	Ctel_226166	Drer_086059_Uncharacterized_protein_Source_UniProtKB_TrEMBL_Acc_E7F5S5_CU855780_1	OcarG_9395	Ctel_192832	Ggal_038011	Hsap_Ensmbl0164123_chromosome_4_open_reading_frame_45_Source_HGNC_Symbol_Acc_26342_C4orf45	Nvec_30730_	Odio_006956001
HG_22331	Lgig_174634	Bflo_260784982	Ctel_87644	Mley_ML094319a	Hrob_183610	Skow_03215m
HG_18204	Nvec_4777_	Mley_ML15098a	Nvec_111_Drf_FH1	Pfuc_78819_1_63835_t1	Lgig_233301	Pfuc_33815_1_70105_t1	Mley_ML00992a	Nvec_30739_Keratin_B2
HG_16139	Bflo_260824645	Bflo_260801810	Bflo_260841671	Bflo_260805714	Bflo_260825399	Mley_ML00719a	Pbac_3468799	Bflo_260822086	Pfuc_37307_1_12283_t1
HG_3772	Nvec_15701_MT_A70	Nvec_8718_Lipase_GDSL	Nvec_40728_	Nvec_55435_RVT_1	Nvec_32796_MSG	Nvec_44547_7tm_1	Pfuc_4538_1_23605_t1	Pfuc_410_1_36541_t1	Pfuc_32011_1_48049_t1	Pfuc_102260_1_49562_t1	Skow_16299m	Skow_39984m	Skow_09700m	Skow_27427m	Skow_01643m	Pfuc_1198_1_29607_t1	Skow_06857m	Lgig_163039	Lgig_173496	Lgig_161194	Skow_16534m	Nvec_9246_RHS_repeat	Nvec_35084_	Skow_42339m	Pfuc_490883_1_14552_t1	Mley_ML116112a	Nvec_56011_Exo_endo_phos	Nvec_41253_Exo_endo_phos	Nvec_46241_	Nvec_24634_Exo_endo_phos	Nvec_46984_Exo_endo_phos	Mley_ML092510a	Nvec_38811_	Mley_ML12473a	Pfuc_8619_1_17352_t1	Skow_04102m	Skow_16979m	Skow_24468m	Skow_43930m	Nvec_33188_Exo_endo_phos	Nvec_6754_Cbl_N3	Nvec_43221_PHF5	Nvec_5029_	Mley_ML13021a	Nvec_52226_Cytadhesin_P30	Lgig_104799	Skow_02399m	Pfuc_9166_1_17441_t1	Adig_23681	Nvec_417_	Nvec_56614_PHF5	Nvec_15128_Lipase_GDSL	Nvec_42274_Cytadhesin_P30	Nvec_36352_NAP	Nvec_46985_Peptidase_M7	Nvec_30075_zf_CHC2	Nvec_52998_DUF827	Nvec_46242_	Nvec_32316_Baculo_p24	Nvec_15532_Baculo_p24	Nvec_19864_Baculo_p24	Nvec_40621_DUF689	Nvec_19479_DUF689	Nvec_47731_	Nvec_54919_	Nvec_42824_	Nvec_45145_
HG_6890	Bsch_g27720	Pfuc_279787_1_72222_t1	Mmar_MMa23439	Pbac_3462560	Acar_00002772	Acar_00013009	Acar_00014967	OcarG_10215	Pfuc_125147_1_21111_t1	Hsap_Ensmbl0153922_chromodomain_helicase_DNA_binding_protein_1_Source_HGNC_Symbol_Acc_1915_CHD1	Mmar_MMa23440	Pfuc_52857_1_12785_t1	Hmag_200159	Acar_00018752	Pbac_3465983	Isca_ISCW005939-PA
HG_57070	Skow_23926m	Pbac_3460602
[truncated: 719,234 more chars]
