# Supplementary material for: Reconstruction of the ancestral metazoan genome reveals an increase in genomic novelty
Source: Nat Commun. 2018 Apr 30;9:1730. doi: 10.1038/s41467-018-04136-5 (PMC5928047; doi:10.1038/s41467-018-04136-5)
Supplement: Supplementary file 13 — Supplementary Data 10 [file 41467_2018_4136_MOESM13_ESM.zip › Node 3 - Metazoa/Ctenophora-first/Metazoa Novel annotated genes.out]

HG_4022	
Hsap_Ensmbl0011426_anillin_actin_binding_protein_Source_
HGNC_Symbol_Acc_14082_ANLN	
Dmel_0261385_scra_scraps_Source_FlyBase_0261385	Dmel_0050183_CG30183	
Cgig_05996_Actin_binding_protein_anillin_Source_UniProtKB_TrEMBL_Acc_K1PRM4	Cgig_00349_Actin_binding_protein_anillin_Source_UniProtKB_TrEMBL_Acc_K1PFR3	
Cele_013038_ani_1_Protein_ANI_1_ani_1_mRNA_complete_cds_Source_RefSeq_mRNA_Acc_NM_067223	
Drer_060917_anillin_actin_binding_protein_Source_ZFIN_Acc_ZDB_GENE_030131_4486_anln	Drer_088130_si_dkey_30c15_10_Source_ZFIN_Acc_ZDB_GENE_060503_826_si_dkey_30c15_10	
Spur_003487_Anln	Spur_021852_Hypp_1031	
Smim_23852_PREDICTED_LOW_QUALITY_PROTEIN_actin_binding_protein_anillin_Apis_mellifera_gi_328780667_ref_XP_624050_3_1e_58_228	Smim_23837_ANLN_XENLA_RecName_Full_Actin_binding_protein_anillin_gi_82210031_sp_Q801E2_ANLN_XENLA_3e_45_167	
Gsal_13669_actin_binding_protein_anillin	
Nvec_48172_	Nvec_1843_	

HG_7093	
Hsap_Ensmbl0204952_F_box_protein_47_Source_
HGNC_Symbol_Acc_31969_FBXO47	
Cgig_06571_F_box_only_protein_47_Source_UniProtKB_TrEMBL_Acc_K1PMW1	
Cele_010053_F54D5_9_Protein_F54D5_9_F54D5_9_mRNA_complete_cds_Source_RefSeq_mRNA_Acc_NM_064066	
Spur_010600_Fbxo47	
Nvec_156_MORN	Nvec_10955_F_box	

HG_9971	
Nvec_39696_DUF536	

HG_34517	
This group of homology does not contain any annotated genome

HG_41115	
This group of homology does not contain any annotated genome

HG_27645	
Nvec_52311_	Nvec_40824_His_leader	

HG_4780	
Hsap_Ensmbl0152377_sparc_osteonectin_cwcv_and_kazal_like_domains_proteoglycan_testican_1_Source_
HGNC_Symbol_Acc_11251_SPOCK1	Hsap_Ensmbl0196104_sparc_osteonectin_cwcv_and_kazal_like_domains_proteoglycan_testican_3_Source_
HGNC_Symbol_Acc_13565_SPOCK3	Hsap_Ensmbl0107742_sparc_osteonectin_cwcv_and_kazal_like_domains_proteoglycan_testican_2_Source_
HGNC_Symbol_Acc_13564_SPOCK2	
Dmel_0039054_CG13830	
Cgig_28770_Testican_1_Source_UniProtKB_TrEMBL_Acc_K1Q3R6	
Cele_016918_C54E4_2_Protein_C54E4_2_isoform_a_C54E4_2_mRNA_complete_cds_Source_RefSeq_mRNA_Acc_NM_001027927	
Drer_074644_sparc_osteonectin_cwcv_and_kazal_like_domains_proteoglycan_testican_1_Source_
HGNC_Symbol_Acc_11251_SPOCK1	Drer_070266_sparc_osteonectin_cwcv_and_kazal_like_domains_proteoglycan_testican_3_Source_ZFIN_Acc_ZDB_GENE_090311_24_spock3	Drer_075393_sparc_osteonectin_cwcv_and_kazal_like_domains_proteoglycan_testican_2_Source_ZFIN_Acc_ZDB_GENE_090312_170_spock2	
Smim_1889_PREDICTED_similar_to_GA12555_PA_Tribolium_castaneum_gi_91076250_ref_XP_966964_2e_93_299	
Nvec_12860_Thyroglobulin_1	Nvec_12519_Thyroglobulin_1	Nvec_11223_Thyroglobulin_1	Nvec_14365_Thyroglobulin_1	Nvec_21099_Thyroglobulin_1	Nvec_46244_	

HG_25403	
Hsap_Ensmbl0085185_BCL6_corepressor_like_1_Source_
HGNC_Symbol_Acc_25657_BCORL1	

HG_5406	
Hsap_Ensmbl0064545_transmembrane_protein_161A_Source_
HGNC_Symbol_Acc_26020_TMEM161A	Hsap_Ensmbl0164180_transmembrane_protein_161B_Source_
HGNC_Symbol_Acc_28483_TMEM161B	
Dmel_0036133_CG7638	
Cgig_26315	
Cele_013601_Y87G2A_13_Protein_Y87G2A_13_Y87G2A_13_mRNA_complete_cds_Source_RefSeq_mRNA_Acc_NM_060984	
Drer_055989_transmembrane_protein_161B_Source_ZFIN_Acc_ZDB_GENE_040426_2693_tmem161b	Drer_012790_transmembrane_protein_161A_Source_ZFIN_Acc_ZDB_GENE_041111_267_tmem161a	
Spur_002715_Tmem161bh	
Smim_8734_Transmembrane_protein_161B_Acromyrmex_echinatior_gi_332027804_gb_EGI67869_4e_113_347	
Sman_135880	
Gsal_14248_transmembrane_protein_161b_like	

HG_4651	
Hsap_Ensmbl0112406_headcase_homolog_Drosophila_Source_
HGNC_Symbol_Acc_21041_HECA	
Dmel_0010113_hdc_headcase_Source_FlyBase_0010113	
Cgig_17280_Headcase_protein_Source_UniProtKB_TrEMBL_Acc_K1S4R5	
Cele_015073_B0238_9_Protein_B0238_9_isoform_b_Source_RefSeq_mRNA_Acc_NM_001269129	Cele_010614_cri_1_Protein_CRI_1_cri_1_mRNA_complete_cds_Source_RefSeq_mRNA_Acc_NM_060146	
Drer_042877_headcase_homolog_Drosophila_Source_ZFIN_Acc_ZDB_GENE_041001_173_heca	
Spur_022605_Hecah	
Smim_45711_PREDICTED_headcase_protein_like_Bombus_terrestris_gi_340726453_ref_XP_003401572_4e_138_414	
Gsal_4783_headcase_protein	
Nvec_56827_	

HG_4610	
Hsap_Ensmbl0198732_SPARC_related_modular_calcium_binding_1_Source_
HGNC_Symbol_Acc_20318_SMOC1	Hsap_Ensmbl0112562_SPARC_related_modular_calcium_binding_2_Source_
HGNC_Symbol_Acc_20323_SMOC2	
Dmel_0262169_magu_magu_Source_FlyBase_0262169	
Cgig_15358	
Cele_011437_T04F3_2_Protein_T04F3_2_T04F3_2_mRNA_complete_cds_Source_RefSeq_mRNA_Acc_NM_073563	
Drer_089188_SPARC_related_modular_calcium_binding_1_Source_
HGNC_Symbol_Acc_20318_SMOC1_2_of_2	Drer_054766_SPARC_related_modular_calcium_binding_2_Source_
HGNC_Symbol_Acc_20323_SMOC2_1_of_2	Drer_088157_SPARC_related_modular_calcium_binding_2_Source_
HGNC_Symbol_Acc_20323_SMOC2_2_of_2	Drer_088255_SPARC_related_modular_calcium_binding_1_Source_
HGNC_Symbol_Acc_20318_SMOC1_1_of_2	
Spur_028184_SmocL	
Smim_63231_putative_thyroglobulin_type_repeat_containing_domain_protein_Trichinella_spiralis_gi_339238599_ref_XP_003380854_2e_112_353	
Nvec_57482_Thyroglobulin_1	Nvec_53740_Thyroglobulin_1	Nvec_58159_	Nvec_20364_Thyroglobulin_1	Nvec_53209_Thyroglobulin_1	Nvec_10651_Thyroglobulin_1	

HG_8700	
Hsap_LRG_495_Fanconi_anemia_complementation_group_A_Source_
HGNC_Symbol_Acc_3582_LRG_495	Hsap_Ensmbl0187741_Fanconi_anemia_complementation_group_A_Source_
HGNC_Symbol_Acc_3582_FANCA	
Drer_070216_Fanconi_anemia_complementation_group_A_Source_
HGNC_Symbol_Acc_3582_FANCA	
Spur_012276_Fanca	Spur_016953_FancaL	
Smim_72244_3_PREDICTED_Fanconi_anemia_group_A_protein_Equus_caballus_gi_338723134_ref_XP_001488423_3_4e_11_68_2	
Nvec_45401_Closter_coat	

HG_11207	
Nvec_23144_Biotin_lipoyl	

HG_7159	
Hsap_Ensmbl0196116_tudor_domain_containing_7_Source_
HGNC_Symbol_Acc_30831_TDRD7	
Dmel_0027529_CG8920	
Drer_077523_Tudor_domain_containing_protein_7B_Source_UniProtKB_Swiss_Prot_Acc_E7FDW8_TDRD7B	Drer_032808_tudor_domain_containing_7_Source_ZFIN_Acc_ZDB_GENE_040426_2103_tdrd7	
Spur_017135_Tdrd7L	
Smim_71189_PREDICTED_tudor_domain_containing_protein_7_like_Apis_mellifera_gi_328782031_ref_XP_001121997_2e_52_202	Smim_9813_hypothetical_protein_IscW_ISCW019360_Ixodes_scapularis_gi_241599806_ref_XP_002404898_2e_05_50_8	
Nvec_17085_	Nvec_39806_	

HG_6451	
Hsap_Ensmbl0160050_coiled_coil_domain_containing_28B_Source_
HGNC_Symbol_Acc_28163_CCDC28B	Hsap_Ensmbl0024862_coiled_coil_domain_containing_28A_Source_
HGNC_Symbol_Acc_21098_CCDC28A	
Dmel_0031395_CG10874	
Cgig_19847_Coiled_coil_domain_containing_protein_28B_Source_UniProtKB_TrEMBL_Acc_K1R288	
Drer_011222_coiled_coil_domain_containing_28B_Source_ZFIN_Acc_ZDB_GENE_060208_3_ccdc28b	Drer_022983_coiled_coil_domain_containing_28A_Source_ZFIN_Acc_ZDB_GENE_030131_5007_ccdc28a	
Spur_007662_Ccdc28b	
Smim_37081_coiled_coil_domain_containing_protein_28B_Danio_rerio_gi_224496066_ref_NP_001139045_5e_19_88_2	
Gsal_8946_coiled_coil_domain_containing_protein_28b	
Nvec_40528_	

HG_43370	
Nvec_42395_Vicilin_N	

HG_5262	
Hsap_Ensmbl0105698_upstream_transcription_factor_2_c_fos_interacting_Source_
HGNC_Symbol_Acc_12594_USF2	Hsap_Ensmbl0158773_upstream_transcription_factor_1_Source_
HGNC_Symbol_Acc_12593_USF1	
Dmel_0029711_Usf_Usf_Source_FlyBase_0029711	
Cgig_27128_Upstream_stimulatory_factor_2_Source_UniProtKB_TrEMBL_Acc_K1Q419	
Drer_041689_upstream_transcription_factor_1_Source_ZFIN_Acc_ZDB_GENE_040426_1072_usf1	Drer_014463_upstream_transcription_factor_1_like_Source_ZFIN_Acc_ZDB_GENE_040426_2269_usf1l	Drer_020228_upstream_transcription_factor_2_c_fos_interacting_Source_ZFIN_Acc_ZDB_GENE_030131_8475_usf2	
Spur_014332_Usf_Upstream_stimulatory_factor_Source_UniProtKB_Swiss_Prot_Acc_Q07956	
Smim_18144_PREDICTED_basic_helix_loop_helix_domain_containing_protein_KIAA2018_like_Monodelphis_domestica_gi_126325707_ref_XP_001362796_2e_15_89_7	Smim_44990_3_upstream_stimulatory_factor_usf2_putative_Ixodes_scapularis_gi_241812134_ref_XP_002416465_2e_81_259	
Nvec_30776_HLH	Nvec_48456_	

HG_5133	
Hsap_Ensmbl0138614_von_Willebrand_factor_A_domain_containing_9_Source_
HGNC_Symbol_Acc_25372_VWA9	
Dmel_0031314_CG4785	
Cgig_01784_UPF0464_protein_C15orf44_like_protein_Source_UniProtKB_TrEMBL_Acc_K1R957	Cgig_08161_UPF0464_protein_C15orf44_Source_UniProtKB_TrEMBL_Acc_K1QCB8	Cgig_09077_UPF0464_protein_C15orf44_Source_UniProtKB_TrEMBL_Acc_K1PPA6	Cgig_12247_UPF0464_protein_C15orf44_Source_UniProtKB_TrEMBL_Acc_K1RUA9	
Drer_041429_von_Willebrand_factor_A_domain_containing_9_Source_ZFIN_Acc_ZDB_GENE_030131_5804_vwa9	
Spur_013171_Hp_Loc81556L	Spur_022638_Hp_Loc81556L_1	
Smim_79973_UPF0464_protein_C15orf44_homolog_Gallus_gallus_gi_57524816_ref_NP_001005825_8e_178_521	
Nvec_39323_PPR	

HG_14921	
Smim_39611_PREDICTED_thyroid_adenoma_associated_protein_homolog_Danio_rerio_gi_326667747_ref_XP_690130_4_3e_04_46_6	

HG_5004	
Hsap_Ensmbl0118496_F_box_protein_30_Source_
HGNC_Symbol_Acc_15600_FBXO30	Hsap_Ensmbl0163833_F_box_protein_40_Source_
HGNC_Symbol_Acc_29816_FBXO40	
Cgig_27401_F_box_only_protein_30_Source_UniProtKB_TrEMBL_Acc_K1QEV9	Cgig_20091_F_box_only_protein_30_Source_UniProtKB_TrEMBL_Acc_K1QIQ8	
Cele_015673_C10E2_2_Protein_C10E2_2_C10E2_2_mRNA_complete_cds_Source_RefSeq_mRNA_Acc_NM_078300	
Drer_058561_F_box_protein_30a_Source_ZFIN_Acc_ZDB_GENE_040426_1215_fbxo30a	Drer_019311_F_box_protein_30b_Source_ZFIN_Acc_ZDB_GENE_040426_1125_fbxo30b	Drer_091119_F_box_protein_40_Source_
HGNC_Symbol_Acc_29816_FBXO40_2_of_2	Drer_069775_F_box_protein_40_Source_
HGNC_Symbol_Acc_29816_FBXO40_1_of_2	
Spur_021028_Fbxo30	Spur_010515_Hypp_619	
Smim_78421_PREDICTED_similar_to_F_box_only_protein_30_partial_Strongylocentrotus_purpuratus_gi_115638712_ref_XP_780177_4e_36_151	
Sman_212120	
Nvec_21939_F_box	

HG_15399	
This group of homology does not contain any annotated genome

HG_13800	
Nvec_33377_	Nvec_59101_PT	

HG_10035	
Hsap_Ensmbl0236980_chromosome_3_open_reading_frame_84_Source_
HGNC_Symbol_Acc_44666_C3orf84	
Spur_008348_Hypp_1780	
Nvec_38715_	

HG_6734	
Hsap_Ensmbl0166126_amnion_associated_transmembrane_protein_Source_
HGNC_Symbol_Acc_14604_AMN	
Dmel_0025686_CG11592	
Cgig_10676_Legumain_Source_UniProtKB_TrEMBL_Acc_K1QB32	
Cele_022285_Y75B7AL_2_Protein_Y75B7AL_2_Y75B7AL_2_mRNA_complete_cds_Source_RefSeq_mRNA_Acc_NM_071003	
Drer_062947_amnion_associated_transmembrane_protein_Source_ZFIN_Acc_ZDB_GENE_060810_59_amn	
Spur_024177_Amn	Spur_014692_AmnL	
Smim_9047_Im_7155895_protein_Danio_rerio_gi_92098008_gb_AAI15319_2e_35_144	
Nvec_32574_Myosin_N	

HG_36344	
Spur_007886_Hypp_1752	

HG_5674	
Cele_013762_Y113G7B_12_Protein_Y113G7B_12_Y113G7B_12_mRNA_complete_cds_Source_RefSeq_mRNA_Acc_NM_075500	
Nvec_30595_Hexapep	Nvec_27611_	Nvec_40156_	Nvec_8265_	

HG_74363	
This group of homology does not contain any annotated genome

HG_34038	
This group of homology does not contain any annotated genome

HG_9811	
This group of homology does not contain any annotated genome

HG_5545	
Hsap_Ensmbl0175221_mediator_complex_subunit_16_Source_
HGNC_Symbol_Acc_17556_MED16	
Dmel_0034707_MED16_Mediator_complex_subunit_16_Source_FlyBase_0034707	
Cgig_11419_Mediator_of_RNA_polymerase_II_transcription_subunit_16_Source_UniProtKB_TrEMBL_Acc_K1PB92	
Drer_040779_mediator_complex_subunit_16_Source_ZFIN_Acc_ZDB_GENE_090306_4_med16	
Spur_028559_Med16	Spur_011269_Spur_011269	Spur_021334_Med16L	
Smim_47648_Mediator_of_RNA_polymerase_II_transcription_subunit_16_Acromyrmex_echinatior_gi_332017433_gb_EGI58156_2e_128_399	Smim_47639_PREDICTED_mediator_of_RNA_polymerase_II_transcription_subunit_16_Apis_mellifera_gi_328782006_ref_XP_623610_3_1e_11_66_6	
Nvec_49170_	Nvec_22113_WD40	Nvec_57046_	Nvec_49168_	

HG_36070	
This group of homology does not contain any annotated genome

HG_23164	
This group of homology does not contain any annotated genome

HG_16630	
This group of homology does not contain any annotated genome

HG_44319	
This group of homology does not contain any annotated genome

HG_11202	
Hsap_Ensmbl0257987_long_intergenic_non_protein_coding_RNA_935_Source_
HGNC_Symbol_Acc_48628_LINC00935	
Cgig_15117	
Drer_096897_long_intergenic_non_protein_coding_RNA_935_Source_
HGNC_Symbol_Acc_48628_LINC00935	
Spur_025490_Spur_025490	

HG_6197	
Spur_015255_Hypp_2202	Spur_004734_Spur_004734	
Nvec_42040_	Nvec_52803_	Nvec_42041_	Nvec_1060_Tropomyosin	Nvec_19582_RNA_pol_Rpb1_R	Nvec_49793_	Nvec_1001_Keratin_B2	Nvec_18101_	Nvec_44592_	Nvec_30922_	Nvec_2421_	

HG_5096	
Hsap_Ensmbl0214309_metallo_beta_lactamase_domain_containing_1_Source_
HGNC_Symbol_Acc_22180_MBLAC1	
Dmel_0031766_CG9117	
Cgig_08013_Metallo_beta_lactamase_domain_containing_protein_1_Source_UniProtKB_TrEMBL_Acc_K1QDR7	Cgig_08012_Metallo_beta_lactamase_domain_containing_protein_1_Source_UniProtKB_TrEMBL_Acc_K1PT96	Cgig_13910_Metallo_beta_lactamase_domain_containing_protein_1_Source_UniProtKB_TrEMBL_Acc_K1S395	
Cele_015388_C03F11_2_Protein_C03F11_2_C03F11_2_mRNA_complete_cds_Source_RefSeq_mRNA_Acc_NM_076517	Cele_015190_B0432_9_Protein_B0432_9_B0432_9_mRNA_complete_cds_Source_RefSeq_mRNA_Acc_NM_061291	Cele_018738_F53B1_6_Protein_F53B1_6_F53B1_6_mRNA_complete_cds_Source_RefSeq_mRNA_Acc_NM_075991	Cele_016022_C23H3_9_Protein_C23H3_9_isoform_c_C23H3_9_mRNA_complete_cds_Source_RefSeq_mRNA_Acc_NM_061254	Cele_007717_C25D7_5_Protein_C25D7_5_C25D7_5_mRNA_complete_cds_Source_RefSeq_mRNA_Acc_NM_074304	
Drer_077314_metallo_beta_lactamase_domain_containing_1_Source_
HGNC_Symbol_Acc_22180_MBLAC1	
Spur_004194_Spur_004194	
Smim_1776_Metallo_beta_lactamase_domain_containing_protein_Acromyrmex_echinatior_gi_332017485_gb_EGI58208_4e_53_179	
Sman_043930	Sman_059660	
Gsal_2467_metallo_beta_lactamase_domain_containing_protein_1_like	
Nvec_2804_	

HG_5143	
Hsap_Ensmbl0268138_porcupine_homolog_Drosophila_Source_
HGNC_Symbol_Acc_17652_PORCN	Hsap_Ensmbl0102312_porcupine_homolog_Drosophila_Source_
HGNC_Symbol_Acc_17652_PORCN	
Dmel_0004957_por_porcupine_Source_FlyBase_0004957	
Cgig_15685	
Cele_003394_mom_1_Protein_MOM_1_mom_1_mRNA_complete_cds_Source_RefSeq_mRNA_Acc_NM_076653	
Drer_028819_porcupine_homolog_like_Source_ZFIN_Acc_ZDB_GENE_030131_5931_porcnl	Drer_052455_porcupine_homolog_like_Source_ZFIN_Acc_ZDB_GENE_030131_5931_porcnl	Drer_052558_porcupine_homolog_Drosophila_Source_ZFIN_Acc_ZDB_GENE_081105_87_porcn	
Spur_008133_Porcupine	Spur_006690_Porcn	
Smim_37017_porcupine_like_protein_Saccoglossus_kowalevskii_gi_269784963_ref_NP_001161633_3e_22_97_1	Smim_37014_porcupine_like_protein_Saccoglossus_kowalevskii_gi_269784963_ref_NP_001161633_2e_09_59_3	Smim_37029_porcupine_putative_Pediculus_humanus_corporis_gi_242023318_ref_XP_002432081_6e_31_125	
Sman_133180_Putative_zinc_finger_protein_Source_UniProtKB_TrEMBL_Acc_G4V8D0	
Gsal_14003_probable_protein_cysteine_n_palmitoyltransferase_porcupine_like	
Nvec_7135_MBOAT	

HG_8173	
Cgig_25416	
Drer_097421_si_dkeyp_50b9_1_Source_ZFIN_Acc_ZDB_GENE_131127_254_si_dkeyp_50b9_1	
Smim_43772_hypothetical_protein_BRAFLDRAFT_72928_Branchiostoma_floridae_gi_260815899_ref_XP_002602710_1e_21_99_4	Smim_43771_43771	

HG_7845	
This group of homology does not contain any annotated genome

HG_12851	
Cgig_24335_Tectonic_2_Source_UniProtKB_TrEMBL_Acc_K1QGC4	
Spur_026180_Tctn2	
Nvec_34292_	

HG_4	
Drer_086955_Uncharacterized_protein_Source_UniProtKB_TrEMBL_Acc_E7FCV9_BX640584_1	
Spur_013073_PolypL_5	Spur_006703_PolypL_935	Spur_013072_PolypL_944	Spur_023483_PolypL_120	Spur_024125_PolypL_121	Spur_015158_PolypL_948	Spur_021910_PolypL_954	Spur_024126_PolypL_122	Spur_027109_PolypL_90_POL_protein_Source_UniProtKB_TrEMBL_Acc_Q9TX39	Spur_027108_PolypL_89_POL_protein_Source_UniProtKB_TrEMBL_Acc_Q9TX39	Spur_006922_TnL2	Spur_027110_Spur_027110_POL_protein_Source_UniProtKB_TrEMBL_Acc_Q9TX39	Spur_028812_PolypL_130	Spur_028814_Spur_028814	Spur_016601_PolypL_12	Spur_016600_PolypL_11	Spur_028813_PolypL_131	Spur_014716_PolypL_6	Spur_016602_PolypL_13	Spur_006073_PolppL_54	Spur_012492_PolypL_4	Spur_025161_PolypL_123	Spur_008424_PolypL_938_POL_protein_Source_UniProtKB_TrEMBL_Acc_Q9TX37	Spur_014997_PolypL_9	Spur_020163_Spur_020163	Spur_021106_PolypL_116	Spur_013343_PolypL_946	Spur_013344_PolypL_947	Spur_014797_PolypL_7	Spur_014798_PolypL_8	Spur_007472_PolypL_937	
Smim_75226_PREDICTED_similar_to_transposase_Strongylocentrotus_purpuratus_gi_115947303_ref_XP_001188792_0_0_891	Smim_g3826_t1_PREDICTED_uncharacterized_protein_K02A2_6_like_Danio_rerio_gi_326670276_ref_XP_003199179_0_0_858	
Nvec_41955_RVT_1	Nvec_56941_	Nvec_28642_RVT_1	Nvec_45140_RVT_1	Nvec_51991_UPF0185	Nvec_27207_eIF_5a	Nvec_31048_zf_CCHC	Nvec_36966_RVT_1	Nvec_8981_	Nvec_19509_rve	Nvec_33909_FH2	Nvec_51200_	Nvec_54427_	Nvec_35539_RVT_1	Nvec_34611_rve	Nvec_54947_rve	Nvec_28190_RVT_thumb	Nvec_284_rve	Nvec_24170_rve	Nvec_5085_Op_neuropeptide	Nvec_53148_rve	Nvec_8572_RVT_1	Nvec_11383_rve	Nvec_31801_	Nvec_17210_Op_neuropeptide	Nvec_15863_	Nvec_8862_rve	Nvec_45442_	Nvec_4914_RVT_1	Nvec_5251_	Nvec_51861_RVT_1	Nvec_31834_RVT_1	Nvec_24272_RVT_1	Nvec_55980_rve	Nvec_24668_RVT_1	Nvec_33701_	Nvec_51570_	Nvec_35198_rve	Nvec_5144_	Nvec_28182_RnaseH	Nvec_13654_	Nvec_46896_PIG_L	Nvec_28310_	Nvec_7961_	Nvec_45121_rve	Nvec_54094_RnaseH	Nvec_44431_Coat_F	Nvec_53641_rve	Nvec_14213_RVT_1	Nvec_709_RVT_1	Nvec_54911_RVT_1	Nvec_2895_RnaseH	Nvec_2104_	Nvec_1718_I_set	Nvec_44436_RnaseH	Nvec_16804_RVT_1	Nvec_25628_RVT_1	Nvec_4782_	Nvec_12598_	Nvec_11912_RVT_1	Nvec_2280_RVT_1	Nvec_5665_DUF1153	Nvec_52461_	Nvec_1246_Mito_carr	Nvec_31650_	Nvec_33029_zf_C2H2	Nvec_34627_	Nvec_40710_RVT_1	Nvec_26400_RVT_1	Nvec_20246_RVT_1	Nvec_16016_RVT_1	Nvec_16404_RVT_1	Nvec_45792_RVT_1	Nvec_41075_RVT_1	Nvec_36806_RVT_1	Nvec_34393_RVT_1	Nvec_9496_	Nvec_10467_zf_PARP	Nvec_49367_AAA	Nvec_48126_RVT_1	Nvec_46816_	Nvec_53393_RVT_1	Nvec_47242_RVT_1	Nvec_47642_RVT_1	Nvec_19811_RVT_1	Nvec_28476_RVT_1	Nvec_33095_	Nvec_31616_rve	Nvec_40291_RVT_1	Nvec_56859_rve	Nvec_34766_	Nvec_46435_	Nvec_30000_rve	Nvec_58648_Helicase_C	Nvec_47933_	Nvec_42293_RVT_1	Nvec_21310_Peptidase_C33	

HG_2695	
Cele_021091_W08F4_1_Protein_W08F4_1_W08F4_1_mRNA_complete_cds_Source_RefSeq_mRNA_Acc_NM_061366	Cele_044486_Y54G2A_42_Protein_Y54G2A_42_Y54G2A_42_mRNA_complete_cds_Source_RefSeq_mRNA_Acc_NM_001038353	
Smim_g28137_t1_transposase_uncultured_bacterial_symbiont_of_Discodermia_dissoluta_gi_62768263_gb_AAY00050_2e_50_185	Smim_g9424_t1_transposase_uncultured_bacterial_symbiont_of_Discodermia_dissoluta_gi_62768263_gb_AAY00050_2e_41_160	Smim_15023_transposase_uncultured_bacterial_symbiont_of_Discodermia_dissoluta_gi_62768263_gb_AAY00050_5e_17_85_9	Smim_g37612_t1_transposase_uncultured_bacterial_symbiont_of_Discodermia_dissoluta_gi_62768263_gb_AAY00050_2e_26_112	Smim_g40448_t1_transposase_ISLbp6_Leptospira_borgpetersenii_serovar_Hardjo_bovis_L550_gi_116328137_ref_YP_797857_3e_06_51_6	Smim_g4770_t1_transposase_uncultured_bacterial_symbiont_of_Discodermia_dissoluta_gi_62768263_gb_AAY00050_3e_14_76_6	Smim_51124_hypothetical_protein_TcasGA2_TC010279_Tribolium_castaneum_gi_270016306_gb_EFA12752_6e_06_49_3	Smim_28110_transposase_uncultured_bacterial_symbiont_of_Discodermia_dissoluta_gi_62768263_gb_AAY00050_2e_12_68_2	Smim_81390_transposase_uncultured_bacterial_symbiont_of_Discodermia_dissoluta_gi_62768263_gb_AAY00050_8e_10_61_6	Smim_34908_transposase_uncultured_bacterial_symbiont_of_Discodermia_dissoluta_gi_62768263_gb_AAY00050_2e_09_59_7	

HG_244	
Cgig_28152	Cgig_15106	Cgig_05113	Cgig_14607	Cgig_05944	Cgig_08734	Cgig_16746	
Spur_016473_Hypp_130	Spur_003399_Hypp_3088	Spur_000962_Spur_000962	
Smim_73631_PREDICTED_similar_to_Os02g0236500_partial_Hydra_magnipapillata_gi_221107536_ref_XP_002154219_2e_07_54_3	
Nvec_40766_WD40	Nvec_48611_SKI	Nvec_45702_	Nvec_32822_	Nvec_43507_DUF35	Nvec_35802_Laminin_EGF	Nvec_18737_	Nvec_10193_	Nvec_11639_DUF1225	Nvec_35144_DUF1477	Nvec_44243_	Nvec_43988_	Nvec_25213_	Nvec_48845_CheW	Nvec_49670_TIR	Nvec_36671_IBB	Nvec_40157_	Nvec_55328_	Nvec_28798_	Nvec_49976_SEC_C	Nvec_50660_DUF479	Nvec_31862_E7	Nvec_56468_Bundlin	Nvec_9577_Phage_tail_U	Nvec_10195_CXC	Nvec_18922_DUF1474	Nvec_9346_AMMECR1	Nvec_15593_	Nvec_28799_SEC_C	Nvec_37456_DJ_1_PfpI	Nvec_8773_	Nvec_37084_	Nvec_38231_Yippee	Nvec_9252_HATPase_c	Nvec_12474_	Nvec_33741_Flavi_M	Nvec_19505_PP_binding	Nvec_10893_	Nvec_19629_CXC	Nvec_25037_	Nvec_11609_	Nvec_35858_	Nvec_39210_	Nvec_24133_	Nvec_50424_DUF581	Nvec_38186_TrfA	Nvec_16286_	Nvec_42614_	Nvec_36117_Rubredoxin	Nvec_24314_	Nvec_35931_	Nvec_10274_	Nvec_20396_SEC_C	Nvec_29668_	Nvec_17489_IF2_N	Nvec_49350_	Nvec_52361_EutS	Nvec_23936_	Nvec_10985_E_MAP_115	Nvec_53693_	Nvec_49331_DUF352	Nvec_21286_DUF352	Nvec_30297_	Nvec_54397_	Nvec_41745_	Nvec_40834_	Nvec_18738_	Nvec_13951_	Nvec_42002_RBM1CTR	Nvec_39003_	Nvec_52463_	Nvec_33629_Extensin_2	Nvec_52048_	Nvec_18196_	Nvec_10785_	Nvec_13855_	Nvec_11963_	Nvec_42426_IBB	Nvec_50941_	Nvec_49348_	Nvec_25058_	Nvec_24142_	Nvec_30542_APC_15aa	Nvec_19354_MPPN	Nvec_37716_	Nvec_52027_DUF701	Nvec_36123_APC_15aa	Nvec_17226_zf_UBR1	Nvec_58814	Nvec_24315_	Nvec_35365_Toxin_24	Nvec_26024_zf_XS	Nvec_28255_Curto_V2	Nvec_34846_zf_XS	Nvec_28523_EGF	Nvec_38020_Fer2_BFD	Nvec_39335_	Nvec_36124_	Nvec_37717_	Nvec_43580_DNA_primase_S	Nvec_19984_	Nvec_2328_	Nvec_41724_	Nvec_3265_	

HG_34548	
This group of homology does not contain any annotated genome

HG_2613	
Nvec_14952_	Nvec_9319_	Nvec_8310_	Nvec_6590_Borrelia_orfA	Nvec_9700_Keratin_B2	Nvec_32485_	Nvec_13170_YTV	

HG_32547	
This group of homology does not contain any annotated genome

HG_31731	
This group of homology does not contain any annotated genome

HG_35290	
This group of homology does not contain any annotated genome

HG_27740	
This group of homology does not contain any annotated genome

HG_32201	
This group of homology does not contain any annotated genome

HG_23433	
Nvec_11421_	Nvec_11422_	Nvec_20898_MSSP	Nvec_3472_	

HG_10937	
Nvec_26648_Strep_SA_rep	

HG_20006	
This group of homology does not contain any annotated genome

HG_4237	
Hsap_Ensmbl0185896_lysosomal_associated_membrane_protein_1_Source_
HGNC_Symbol_Acc_6499_LAMP1	Hsap_Ensmbl0005893_lysosomal_associated_membrane_protein_2_Source_
HGNC_Symbol_Acc_6501_LAMP2	Hsap_Ensmbl0078081_lysosomal_associated_membrane_protein_3_Source_
HGNC_Symbol_Acc_14582_LAMP3	
Dmel_0032949_Lamp1_Lamp1_Source_FlyBase_0032949	
Cgig_16609_Lysosome_associated_membrane_glycoprotein_1_Source_UniProtKB_TrEMBL_Acc_K1RMK6	Cgig_14936	
Cele_003053_lmp_1_Protein_LMP_1_lmp_1_mRNA_complete_cds_Source_RefSeq_mRNA_Acc_NM_076671	Cele_015471_lmp_2_Protein_LMP_2_lmp_2_mRNA_complete_cds_Source_RefSeq_mRNA_Acc_NM_075814	
Drer_077944_lysosomal_associated_membrane_protein_1_Source_
HGNC_Symbol_Acc_6499_LAMP1_1_of_2	Drer_092610_lysosomal_associated_membrane_protein_1_Source_ZFIN_Acc_ZDB_GENE_030131_9303_lamp1	Drer_055504_CD68_molecule_Source_
HGNC_Symbol_Acc_1693_CD68	Drer_014914_lysosomal_membrane_glycoprotein_2_Source_ZFIN_Acc_ZDB_GENE_030729_9_lamp2	
Spur_015856_Lamp1	Spur_008064_Spur_008064	Spur_025019_Spur_025019	
Smim_76160_lysosomal_membrane_glycoprotein_A_Gallus_gallus_gi_212254_gb_AAA65947_3e_24_108	Smim_76157_PREDICTED_lysosome_associated_membrane_glycoprotein_like_isoform_Danio_rerio_gi_68366494_ref_XP_708347_2e_28_118	

HG_11479	
Nvec_37957_	

HG_6295	
Nvec_44712_	Nvec_44710_	Nvec_30831_Pyridoxal_deC	Nvec_29832_	Nvec_39405_Pyridoxal_deC	Nvec_20279_	Nvec_32834_	Nvec_43280_	Nvec_23658_	Nvec_1823_	

HG_6430	
Hsap_Ensmbl0121940_chloride_channel_CLIC_like_1_Source_
HGNC_Symbol_Acc_29675_CLCC1	
Cgig_07385_Putative_transmembrane_protein_ORF57_Source_UniProtKB_TrEMBL_Acc_K1QEA3	
Cele_003868_ooc_3_Protein_OOC_3_isoform_b_ooc_3_mRNA_complete_cds_Source_RefSeq_mRNA_Acc_NM_182110	
Drer_086174_chloride_channel_CLIC_like_1_Source_
HGNC_Symbol_Acc_29675_CLCC1	
Spur_021597_Spur_021597	Spur_020220_Spur_020220	
Smim_24523_chloride_channel_CLIC_like_protein_precursor_Bos_taurus_gi_115495191_ref_NP_001069252_2e_12_77_4	
Nvec_36662_	

HG_6166	
This group of homology does not contain any annotated genome

HG_1192	
This group of homology does not contain any annotated genome

HG_64692	
This group of homology does not contain any annotated genome

HG_368	
Spur_007703_Hypp_524	Spur_026085_Hypp_1167	Spur_014543_Hypp_103	Spur_007668_Hypp_26	Spur_002180_Hypp_346	Spur_023542_RtL_4	Spur_021665_Hypp_174	
Smim_55387_PREDICTED_similar_to_transcription_factor_IIIA_putative_Hydra_magnipapillata_gi_221115598_ref_XP_002165892_1e_18_93_6	Smim_55404_PREDICTED_similar_to_transcription_factor_IIIA_putative_Hydra_magnipapillata_gi_221115598_ref_XP_002165892_6e_20_97_4	Smim_53659_PREDICTED_similar_to_transcription_factor_IIIA_putative_Hydra_magnipapillata_gi_221115598_ref_XP_002165892_1e_05_55_1	Smim_38903_PREDICTED_similar_to_transcription_factor_IIIA_putative_Hydra_magnipapillata_gi_221115598_ref_XP_002165892_1e_19_94_4	Smim_27920_hypothetical_protein_EAI_16892_Harpegnathos_saltator_gi_307198314_gb_EFN79286_1e_05_48_1	

HG_8183	
Hsap_Ensmbl0182319_Tyrosine_protein_kinase_SgK223_Source_UniProtKB_Swiss_Prot_Acc_Q86YV5_SGK223	Hsap_Ensmbl0173517_pseudopodium_enriched_atypical_kinase_1_Source_
HGNC_Symbol_Acc_29431_PEAK1	
Drer_088305_Uncharacterized_protein_Source_UniProtKB_TrEMBL_Acc_F1R5Y9_CABZ01072929_1	Drer_079756_pseudopodium_enriched_atypical_kinase_1_Source_ZFIN_Acc_ZDB_GENE_100422_1_peak1	
Spur_028714_Nkf3	Spur_019293_Pragmin	
Nvec_19615_	

HG_15422	
Nvec_25401_DUF669	

HG_3636	
Hsap_Ensmbl0198863_RUN_domain_containing_1_Source_
HGNC_Symbol_Acc_25418_RUNDC1	
Dmel_0040348_CG3703	Dmel_0052461_CG32461	
Cgig_22478_RUN_domain_containing_protein_1_Source_UniProtKB_TrEMBL_Acc_K1QI92	
Cele_020572_T19D7_4_Protein_T19D7_4_T19D7_4_mRNA_complete_cds_Source_RefSeq_mRNA_Acc_NM_075735	
Drer_091962_RUN_domain_containing_1_Source_
HGNC_Symbol_Acc_25418_RUNDC1	
Spur_006110_Rundc1	
Smim_35439_PREDICTED_RUN_domain_containing_protein_like_Bombus_terrestris_gi_340721755_ref_XP_003399280_2e_168_499	
Sman_067010	
Gsal_1341_run_domain_containing_protein_1	Gsal_12010_run_domain_containing_protein_1	Gsal_12011_run_domain_containing_protein_1	
Nvec_16409_DUF948	Nvec_38985_	Nvec_14266_	

HG_12300	
Cgig_26831	

HG_40809	
This group of homology does not contain any annotated genome

HG_43311	
Nvec_46632_Toxin_22	Nvec_25643_Toxin_22	

HG_9743	
Nvec_14448_BACK	Nvec_28353_	

HG_29126	
This group of homology does not contain any annotated genome

HG_20588	
Smim_g61332_t1_PREDICTED_piwi_like_protein_like_Xenopus_Silurana_tropicalis_gi_301626788_ref_XP_002942570_6e_24_110	
Nvec_9362_	Nvec_46400_	Nvec_32442_Sec20	

HG_13918	
This group of homology does not contain any annotated genome

HG_4464	
Hsap_Ensmbl0142621_forkhead_associated_FHA_phosphopeptide_binding_domain_1_Source_
HGNC_Symbol_Acc_29408_FHAD1	
Cgig_14985_Forkhead_associated_domain_containing_protein_1_Source_UniProtKB_TrEMBL_Acc_K1QJE3	
Drer_094473_forkhead_associated_FHA_phosphopeptide_binding_domain_1_Source_
HGNC_Symbol_Acc_29408_FHAD1_2_of_2	Drer_056723_forkhead_associated_FHA_phosphopeptide_binding_domain_1_Source_
HGNC_Symbol_Acc_29408_FHAD1_1_of_2	
Spur_000034_Fhad1L	Spur_023040_Fhad1L_1	Spur_005804_Hypp_1603	Spur_021809_Spur_021809	
Sman_131620	
Nvec_43856_Laminin_I	Nvec_59055_Ribosomal_L30_N	Nvec_7787_FHA	

HG_12869	
Nvec_12242_RGS	

HG_10699	
This group of homology does not contain any annotated genome

HG_10048	
Hsap_Ensmbl0159596_transmembrane_protein_69_Source_
HGNC_Symbol_Acc_28035_TMEM69	
Drer_076017_transmembrane_protein_69_Source_ZFIN_Acc_ZDB_GENE_081022_98_tmem69	
Spur_000213_Tmem69	

HG_1758	
Hsap_Ensmbl0156687_unc_5_homolog_D_C_elegans_Source_
HGNC_Symbol_Acc_18634_UNC5D	Hsap_Ensmbl0107731_unc_5_homolog_B_C_elegans_Source_
HGNC_Symbol_Acc_12568_UNC5B	Hsap_Ensmbl0113763_unc_5_homolog_A_C_elegans_Source_
HGNC_Symbol_Acc_12567_UNC5A	Hsap_Ensmbl0182168_unc_5_homolog_C_C_elegans_Source_
HGNC_Symbol_Acc_12569_UNC5C	Hsap_Ensmbl0124602_unc_5_homolog_C_C_elegans_like_Source_
HGNC_Symbol_Acc_21203_UNC5CL	
Dmel_0034013_unc_5_unc_5_Source_FlyBase_0034013	
Cgig_26060_Netrin_receptor_UNC5C_Source_UniProtKB_TrEMBL_Acc_K1QEZ7	Cgig_07830_UNC5C_like_protein_Source_UniProtKB_TrEMBL_Acc_K1PTE7	Cgig_14885_UNC5C_like_protein_Source_UniProtKB_TrEMBL_Acc_K1QUH9	
Cele_006745_unc_5_Protein_UNC_5_isoform_a_unc_5_mRNA_complete_cds_Source_RefSeq_mRNA_Acc_NM_068422	
Drer_092722_unc_5_homolog_D_C_elegans_Source_
HGNC_Symbol_Acc_18634_UNC5D_3_of_3	Drer_062725_unc_5_homolog_Da_C_elegans_Source_ZFIN_Acc_ZDB_GENE_080908_2_unc5da	Drer_033327_unc_5_homolog_B_C_elegans_Source_ZFIN_Acc_ZDB_GENE_041213_1_unc5b	Drer_061541_unc_5_homolog_Db_C_elegans_Source_ZFIN_Acc_ZDB_GENE_060531_162_unc5db	Drer_087341_unc_5_homolog_C_C_elegans_Source_ZFIN_Acc_ZDB_GENE_030131_9196_unc5c	Drer_086109_unc_5_homolog_C_C_elegans_Source_
HGNC_Symbol_Acc_12569_UNC5C_1_of_2	Drer_074543_unc_5_homolog_A_C_elegans_Source_ZFIN_Acc_ZDB_GENE_080219_19_unc5a	
Spur_010776_Unc5	Spur_010827_Unc5ch	Spur_010826_Unc5cL_2	
Smim_8319_unc_5_homolog_C_C_elegans_isoform_CRA_b_Homo_sapiens_gi_119626467_gb_EAX06062_7e_101_319	Smim_8358_netrin_receptor_unc5_like_protein_precursor_Saccoglossus_kowalevskii_gi_269784893_ref_NP_001161598_9e_134_426	Smim_24257_netrin_receptor_unc5_like_protein_precursor_Saccoglossus_kowalevskii_gi_269784893_ref_NP_001161598_2e_18_87_8	Smim_24253_24253	Smim_24251_24251	
Sman_165440_Putative_netrin_receptor_unc5_Source_UniProtKB_TrEMBL_Acc_G4VTP5	Sman_172470_Putative_netrin_receptor_unc5_Source_UniProtKB_TrEMBL_Acc_G4VM65	
Gsal_6172_netrin_receptor_unc_5	Gsal_6175_netrin_receptor_unc_5	Gsal_10587_netrin_receptor_unc5	

HG_34420	
This group of homology does not contain any annotated genome

HG_4876	
Dmel_0037623_CG9801	
Cgig_16657	
Cele_018018_F33G12_6_Protein_F33G12_6_isoform_a_F33G12_6_mRNA_complete_cds_Source_RefSeq_mRNA_Acc_NM_001026966	
Smim_13943_PP2C_like_domain_containing_protein_CG9801_Harpegnathos_saltator_gi_307196971_gb_EFN78346_3e_153_463	Smim_25860_PP2C_like_domain_containing_protein_CG9801_Harpegnathos_saltator_gi_307196971_gb_EFN78346_7e_106_328	Smim_25866_PREDICTED_PP2C_like_domain_containing_protein_CG9801_like_Acyrthosiphon_pisum_gi_328710310_ref_XP_001943795_3e_15_80_5	
Sman_018790	
Nvec_8895_	Nvec_54566_	Nvec_45845_	

HG_28123	
Nvec_25441_	Nvec_52023_	

HG_8837	
Cgig_24675	Cgig_24676_Coiled_coil_domain_containing_protein_60_Source_UniProtKB_TrEMBL_Acc_K1RQ92	
Spur_019035_Ccdc60L	Spur_001002_Spur_001002	
Sman_125620	
Nvec_256_	Nvec_3232_S4	Nvec_35504_	

HG_19524	
Nvec_13913_WH2	

HG_12987	
Dmel_0034463_CG15125	
Nvec_10638_Myosin_N	

HG_4191	
Hsap_Ensmbl0151687_ankyrin_and_armadillo_repeat_containing_Source_
HGNC_Symbol_Acc_26350_ANKAR	
Cgig_22713_Ankyrin_and_armadillo_repeat_containing_protein_Source_UniProtKB_TrEMBL_Acc_K1QWM5	Cgig_08512_Ankyrin_and_armadillo_repeat_containing_protein_Source_UniProtKB_TrEMBL_Acc_K1QD73	Cgig_09420_Ankyrin_and_armadillo_repeat_containing_protein_Source_UniProtKB_TrEMBL_Acc_K1RCT6	
Drer_000516_ankyrin_and_armadillo_repeat_containing_Source_ZFIN_Acc_ZDB_GENE_030616_533_ankar	
Spur_010443_Ankar	Spur_025950_Ankar_1	Spur_017734_Spur_017734	
Nvec_58175_Arm	Nvec_17380_	

HG_17523	
Smim_54560_AGAP008504_PA_Anopheles_gambiae_str_PEST_gi_118788723_ref_XP_001237869_5e_16_75_1	

HG_55	
Cele_219319_H25P06_5_Protein_H25P06_5_H25P06_5_mRNA_complete_cds_Source_RefSeq_mRNA_Acc_NM_001264688	
Drer_086238_Uncharacterized_protein_Source_UniProtKB_TrEMBL_Acc_E7FDN6_CR847511_1	
Spur_028185_Pollp	Spur_027067_Pollp_1	Spur_008832_Rt43	Spur_017383_PolypL_78	Spur_024549_Spur_024549	Spur_006141_Spur_006141	Spur_014486_RtL_36	Spur_004091_Spur_004091	Spur_000919_Hypp_317	Spur_024152_RtL_61	Spur_008758_RtL_20	Spur_017504_Spur_017504	Spur_018451_PolypL_79	Spur_021514_RtL_54	Spur_028793_PolpL_89	Spur_011385_Spur_011385	Spur_026080_Spur_026080	Spur_026494_RtL_63	Spur_002987_Spur_002987	Spur_003512_Spur_003512	Spur_012835_Spur_012835	Spur_022064_Spur_022064	Spur_005250_Spur_005250	Spur_023053_Spur_023053	
Smim_g67739_t1_PREDICTED_similar_to_endonuclease_and_reverse_transcriptase_like_protein_Tribolium_castaneum_gi_189242290_ref_XP_966849_4e_140_462	Smim_g22332_t1_PREDICTED_similar_to_endonuclease_and_reverse_transcriptase_like_protein_Tribolium_castaneum_gi_189242290_ref_XP_966849_1e_102_332	Smim_g56043_t1_PREDICTED_similar_to_endonuclease_and_reverse_transcriptase_like_protein_Tribolium_castaneum_gi_189242290_ref_XP_966849_4e_99_326	Smim_64273_PREDICTED_similar_to_endonuclease_and_reverse_transcriptase_like_protein_Tribolium_castaneum_gi_189242290_ref_XP_966849_3e_167_520	Smim_12099_reverse_transcriptase_Aphonopelma_sp_WDB_1998_gi_2736044_gb_AAB94039_5e_20_96_3	Smim_g31640_t1_pol_like_protein_Biomphalaria_glabrata_gi_125901787_gb_ABN58714_0_0_932	Smim_g73523_t1_reverse_transcriptase_Aphonopelma_sp_WDB_1998_gi_2735953_gb_AAB94030_3e_99_345	Smim_g60861_t1_pol_like_protein_Biomphalaria_glabrata_gi_125901787_gb_ABN58714_0_0_647	Smim_g76226_t1_reverse_transcriptase_Aphonopelma_sp_WDB_1998_gi_2736044_gb_AAB94039_2e_29_125	Smim_g20619_t1_pol_like_protein_Biomphalaria_glabrata_gi_125901787_gb_ABN58714_0_0_931	Smim_56959_reverse_transcriptase_Aphonopelma_sp_WDB_1998_gi_2736044_gb_AAB94039_7e_57_205	Smim_g20461_t1_reverse_transcriptase_Aphonopelma_sp_WDB_1998_gi_2735953_gb_AAB94030_3e_28_125	Smim_g21708_t1_non_LTR_retrotransposon_CATS_Bombyx_mori_gi_74835158_dbj_BAE44464_2e_106_367	Smim_g29303_t1_pol_like_protein_Biomphalaria_glabrata_gi_125901787_gb_ABN58714_0_0_907	Smim_g68340_t1_pol_like_protein_Biomphalaria_glabrata_gi_125901787_gb_ABN58714_3e_167_530	Smim_g39312_t1_PREDICTED_similar_to_endonuclease_and_reverse_transcriptase_like_protein_Tribolium_castaneum_gi_189242290_ref_XP_966849_2e_58_210	Smim_g46000_t1_putative_endonuclease_reverse_transcriptase_Lymantria_dispar_gi_3859942_gb_AAC72921_6e_82_281	Smim_g11214_t1_reverse_transcriptase_Lymantria_dispar_gi_3859938_gb_AAC72919_1e_82_271	Smim_g15683_t1_PREDICTED_similar_to_endonuclease_and_reverse_transcriptase_like_protein_Tribolium_castaneum_gi_189242290_ref_XP_966849_9e_53_192	Smim_40454_PREDICTED_similar_to_endonuclease_and_reverse_transcriptase_like_protein_Tribolium_castaneum_gi_189242139_ref_XP_001814281_2e_41_160	Smim_g41935_t1_PREDICTED_similar_to_endonuclease_and_reverse_transcriptase_like_protein_Tribolium_castaneum_gi_189242139_ref_XP_001814281_4e_76_265	Smim_g39087_t1_reverse_transcriptase_Lymantria_dispar_gi_3859938_gb_AAC72919_1e_82_271	Smim_81704_PREDICTED_similar_to_endonuclease_and_reverse_transcriptase_like_protein_Tribolium_castaneum_gi_189242139_ref_XP_001814281_2e_37_149	Smim_g28694_t1_reverse_transcriptase_Lymantria_dispar_gi_3859938_gb_AAC72919_1e_71_241	Smim_g55226_t1_PREDICTED_similar_to_endonuclease_and_reverse_transcriptase_like_protein_Tribolium_castaneum_gi_189242290_ref_XP_966849_7e_119_378	Smim_g36573_t1_PREDICTED_similar_to_endonuclease_and_reverse_transcriptase_like_protein_Tribolium_castaneum_gi_189242290_ref_XP_966849_3e_104_337	Smim_g9992_t1_PREDICTED_similar_to_endonuclease_and_reverse_transcriptase_like_protein_Tribolium_castaneum_gi_189242290_ref_XP_966849_2e_111_358	Smim_g2613_t1_PREDICTED_similar_to_endonuclease_and_reverse_transcriptase_like_protein_Tribolium_castaneum_gi_189242290_ref_XP_966849_6e_94_312	Smim_g38239_t1_PREDICTED_similar_to_endonuclease_and_reverse_transcriptase_like_protein_Tribolium_castaneum_gi_189242290_ref_XP_966849_6e_80_273	Smim_g45169_t1_non_LTR_retrotransposon_CATS_Bombyx_mori_gi_74835158_dbj_BAE44464_3e_78_284	Smim_60683_reverse_transcriptase_Aphonopelma_sp_WDB_1998_gi_2736044_gb_AAB94039_3e_08_62_0	Smim_20784_reverse_transcriptase_Aphonopelma_sp_WDB_1998_gi_2736044_gb_AAB94039_1e_25_113	Smim_g26387_t1_pol_like_protein_Biomphalaria_glabrata_gi_125901787_gb_ABN58714_2e_21_102	Smim_23620_pol_like_protein_Biomphalaria_glabrata_gi_125901787_gb_ABN58714_2e_51_196	Smim_g33430_t1_non_LTR_retrotransposon_CATS_Bombyx_mori_gi_74835158_dbj_BAE44464_9e_105_353	Smim_71495_non_LTR_retrotransposon_CATS_Bombyx_mori_gi_74835158_dbj_BAE44464_5e_107_365	Smim_g11338_t1_PREDICTED_similar_to_endonuclease_and_reverse_transcriptase_like_protein_Tribolium_castaneum_gi_189242290_ref_XP_966849_3e_81_275	Smim_g34472_t1_PREDICTED_similar_to_endonuclease_and_reverse_transcriptase_like_protein_Tribolium_castaneum_gi_189242290_ref_XP_966849_2e_76_262	Smim_g56272_t1_PREDICTED_similar_to_endonuclease_and_reverse_transcriptase_like_protein_Tribolium_castaneum_gi_189242290_ref_XP_966849_5e_128_413	Smim_g72948_t1_pol_like_protein_Biomphalaria_glabrata_gi_125901787_gb_ABN58714_9e_43_164	Smim_g20794_t1_pol_like_protein_Biomphalaria_glabrata_gi_125901787_gb_ABN58714_1e_26_120	Smim_g16109_t1_pol_like_protein_Biomphalaria_glabrata_gi_125901787_gb_ABN58714_3e_36_149	Smim_42234_PREDICTED_similar_to_endonuclease_and_reverse_transcriptase_like_protein_Tribolium_castaneum_gi_189242290_ref_XP_966849_3e_56_201	Smim_g12625_t1_PREDICTED_RNA_directed_DNA_polymerase_from_mobile_element_jockey_like_Acyrthosiphon_pisum_gi_328707593_ref_XP_003243439_2e_138_464	Smim_59128_PREDICTED_similar_to_endonuclease_and_reverse_transcriptase_like_protein_Tribolium_castaneum_gi_189242290_ref_XP_966849_6e_34_134	Smim_5805_PREDICTED_similar_to_endonuclease_and_reverse_transcriptase_like_protein_Tribolium_castaneum_gi_189242290_ref_XP_966849_4e_27_116	Smim_26457_AF456125_reverse_transcriptase_Drosophila_melanogaster_gi_18034641_gb_AAL57609_AF456125_6e_32_132	Smim_66163_PREDICTED_similar_to_GH03753p_partial_Tribolium_castaneum_gi_189242197_ref_XP_972152_1e_49_182	Smim_g37704_t1_reverse_transcriptase_putative_Ixodes_scapularis_gi_241149422_ref_XP_002406096_8e_67_231	Smim_g53252_t1_PREDICTED_similar_to_endonuclease_and_reverse_transcriptase_like_protein_Tribolium_castaneum_gi_189242290_ref_XP_966849_3e_93_315	Smim_g30723_t1_PREDICTED_similar_to_endonuclease_and_reverse_transcriptase_like_protein_Tribolium_castaneum_gi_189242290_ref_XP_966849_5e_91_317	Smim_g70689_t1_reverse_transcriptase_putative_Ixodes_scapularis_gi_241149422_ref_XP_002406096_2e_39_154	Smim_g49472_t1_reverse_transcriptase_Aphonopelma_sp_WDB_1998_gi_2735953_gb_AAB94030_4e_52_193	Smim_g63160_t1_reverse_transcriptase_Aphonopelma_sp_WDB_1998_gi_2735953_gb_AAB94030_2e_28_120	Smim_g53856_t1_PREDICTED_similar_to_endonuclease_and_reverse_transcriptase_like_protein_Tribolium_castaneum_gi_189242290_ref_XP_966849_1e_57_209	Smim_g62344_t1_non_LTR_retrotransposon_CATS_Bombyx_mori_gi_74835158_dbj_BAE44464_7e_20_102	Smim_46677_pol_like_protein_Biomphalaria_glabrata_gi_125901787_gb_ABN58714_2e_05_51_2	Smim_69190_reverse_transcriptase_Aspergillus_oryzae_RIB40_gi_317159440_ref_XP_001827316_0_001_45_4	Smim_77388_non_LTR_retrotransposon_CATS_Bombyx_mori_gi_74835158_dbj_BAE44464_2e_20_97_1	Smim_g63420_t1_AF134900_pol_like_protein_Aedes_aegypti_gi_6635955_gb_AAF20019_AF134900_2e_21_103	Smim_8569_pol_like_protein_Biomphalaria_glabrata_gi_125901787_gb_ABN58714_5e_36_141	Smim_9456_pol_like_protein_Biomphalaria_glabrata_gi_125901787_gb_ABN58714_9e_34_135	Smim_g56026_t1_PREDICTED_similar_to_endonuclease_and_reverse_transcriptase_like_protein_Tribolium_castaneum_gi_189242290_ref_XP_966849_2e_69_246	Smim_g38576_t1_pol_like_protein_Biomphalaria_glabrata_gi_125901787_gb_ABN58714_1e_29_125	Smim_8568_gag_like_protein_Biomphalaria_glabrata_gi_125901786_gb_ABN58713_4e_27_112	Smim_g72775_t1_PREDICTED_similar_to_endonuclease_and_reverse_transcriptase_like_protein_Tribolium_castaneum_gi_189242139_ref_XP_001814281_3e_56_204	Smim_6641_PREDICTED_similar_to_endonuclease_and_reverse_transcriptase_like_protein_Tribolium_castaneum_gi_189242139_ref_XP_001814281_5e_29_120	Smim_g64236_t1_reverse_transcriptase_Lymantria_dispar_gi_3859938_gb_AAC72919_2e_65_224	Smim_g53317_t1_PREDICTED_similar_to_endonuclease_reverse_transcriptase_partial_Strongylocentrotus_purpuratus_gi_115763219_ref_XP_001185366_3e_29_122	Smim_g68428_t1_unknown_protein_Drosophila_teissieri_gi_950316_gb_AAA74495_3e_17_91_3	Smim_82672_pol_like_protein_Biomphalaria_glabrata_gi_125901787_gb_ABN58714_8e_34_134	Smim_80866_pol_like_protein_Biomphalaria_glabrata_gi_125901787_gb_ABN58714_5e_29_120	Smim_g18964_t1_reverse_transcriptase_putative_Ixodes_scapularis_gi_241149422_ref_XP_002406096_4e_78_264	Smim_17024_denovo_path2_polyprotein_Bombyx_mori_gi_12698289_dbj_BAB21761_8e_16_80_9	Smim_16533_pol_like_protein_Biomphalaria_glabrata_gi_125901787_gb_ABN58714_1e_04_46_6	Smim_42487_reverse_transcriptase_putative_Ixodes_scapularis_gi_241149422_ref_XP_002406096_1e_19_93_2	Smim_g31142_t1_reverse_transcriptase_Anopheles_gambiae_gi_28569870_dbj_BAC57910_8e_34_144	Smim_g27568_t1_gag_like_protein_Biomphalaria_glabrata_gi_125901786_gb_ABN58713_1e_16_85_1	Smim_9457_gag_like_protein_Biomphalaria_glabrata_gi_125901786_gb_ABN58713_2e_16_82_4	Smim_43716_reverse_transcriptase_Aphonopelma_sp_WDB_1998_gi_2736044_gb_AAB94039_3e_06_52_0	Smim_43908_pol_like_protein_Biomphalaria_glabrata_gi_125901787_gb_ABN58714_2e_05_50_8	Smim_55766_pol_like_protein_Biomphalaria_glabrata_gi_125901787_gb_ABN58714_9e_16_79_3	Smim_12997_PREDICTED_RNA_directed_DNA_polymerase_from_mobile_element_jockey_like_Acyrthosiphon_pisum_gi_328708040_ref_XP_003243583_8e_35_137	Smim_72140_reverse_transcriptase_Human_immunodeficiency_virus_gi_302594740_gb_ADL59558_4e_05_46_2	Smim_g69981_t1_reverse_transcriptase_Aphonopelma_sp_WDB_1998_gi_2736044_gb_AAB94039_1e_19_94_4	Smim_21469_non_LTR_retrotransposon_CATS_Bombyx_mori_gi_74835158_dbj_BAE44464_2e_05_50_4	Smim_40776_reverse_transcriptase_Lymantria_dispar_gi_3859938_gb_AAC72919_1e_13_74_7	Smim_15078_PREDICTED_similar_to_endonuclease_and_reverse_transcriptase_like_protein_Tribolium_castaneum_gi_189242290_ref_XP_966849_4e_31_127	Smim_15198_reverse_transcriptase_putative_Ixodes_scapularis_gi_241149422_ref_XP_002406096_2e_20_96_7	Smim_3411_putative_endonuclease_reverse_transcriptase_Lymantria_dispar_gi_3859942_gb_AAC72921_3e_15_78_2	Smim_g69414_t1_reverse_transcriptase_putative_Ixodes_scapularis_gi_241563935_ref_XP_002401774_9e_10_64_7	Smim_g14286_t1_non_LTR_retrotransposon_CATS_Bombyx_mori_gi_74835158_dbj_BAE44464_6e_37_149	Smim_75890_AF456125_reverse_transcriptase_Drosophila_melanogaster_gi_18034641_gb_AAL57609_AF456125_2e_17_87_8	Smim_g13995_t1_reverse_transcriptase_Anopheles_gambiae_gi_28569858_dbj_BAC57902_2e_45_174	Smim_40453_reverse_transcriptase_Chironomus_tentans_gi_1448963_gb_AAB04627_2e_13_73_2	Smim_46965_PREDICTED_similar_to_endonuclease_and_reverse_transcriptase_like_protein_Tribolium_castaneum_gi_189242290_ref_XP_966849_8e_43_165	Smim_58497_reverse_transcriptase_homolog_Chironomus_thummi_gi_7327281_gb_AAB26437_6e_38_146	Smim_67997_reverse_transcriptase_Aphonopelma_sp_WDB_1998_gi_2736044_gb_AAB94039_5e_12_72_0	Smim_27887_reverse_transcriptase_Chironomus_circumdatus_gi_14531487_gb_AAK66256_2e_15_74_3	Smim_58395_reverse_transcriptase_homolog_Chironomus_thummi_gi_7327281_gb_AAB26437_4e_27_116	Smim_g4145_t1_non_LTR_retrotransposon_R1Bmks_ORF2_protein_Bombyx_mori_gi_56798156_dbj_BAD82946_2e_30_131	Smim_21502_reverse_transcriptase_Aphonopelma_sp_WDB_1998_gi_2736044_gb_AAB94039_2e_12_72_0	Smim_66965_pol_like_protein_Biomphalaria_glabrata_gi_125901787_gb_ABN58714_2e_13_73_9	Smim_g59634_t1_non_LTR_retrotransposon_CATS_Bombyx_mori_gi_74835158_dbj_BAE44464_1e_23_107	Smim_80222_putative_ORF1_Drosophila_melanogaster_gi_903725_gb_AAA70221_4e_10_62_8	Smim_47933_reverse_transcriptase_Lymantria_dispar_gi_3859938_gb_AAC72919_8e_10_61_6	Smim_10180_PREDICTED_similar_to_endonuclease_and_reverse_transcriptase_like_protein_Tribolium_castaneum_gi_189242139_ref_XP_001814281_1e_15_82_4	Smim_76061_reverse_transcriptase_Bothriurus_flavidus_gi_59799410_gb_AAX07249_3e_06_50_1	Smim_17337_PREDICTED_RNA_directed_DNA_polymerase_from_mobile_element_jockey_like_Acyrthosiphon_pisum_gi_328707593_ref_XP_003243439_0_001_46_2	Smim_31598_reverse_transcriptase_Liobuthus_kessleri_gi_59799398_gb_AAX07244_5e_15_74_3	Smim_44181_reverse_transcriptase_Arhopala_japonica_gi_326578764_gb_ADZ95934_4e_06_48_9	Smim_2060_PREDICTED_similar_to_GH03753p_partial_Tribolium_castaneum_gi_189242197_ref_XP_972152_2e_08_57_8	Smim_12713_reverse_transcriptase_Aphonopelma_sp_WDB_1998_gi_2736044_gb_AAB94039_3e_05_49_3	Smim_43643_reverse_transcriptase_Aphonopelma_sp_WDB_1998_gi_2736044_gb_AAB94039_6e_04_44_7	Smim_10140_PREDICTED_similar_to_endonuclease_and_reverse_transcriptase_like_protein_Tribolium_castaneum_gi_189242290_ref_XP_966849_5e_17_85_1	Smim_g3899_t1_reverse_transcriptase_Anopheles_gambiae_gi_28569870_dbj_BAC57910_2e_24_110	Smim_36128_conserved_hypothetical_protein_Ixodes_scapularis_gi_241558422_ref_XP_002400471_1e_04_46_6	Smim_494_PREDICTED_similar_to_pol_like_protein_Tribolium_castaneum_gi_189242251_ref_XP_001808188_6e_14_77_8	Smim_32070_reverse_transcriptase_Aphonopelma_sp_WDB_1998_gi_2736044_gb_AAB94039_9e_07_53_1	Smim_g8650_t1_reverse_transcriptase_putative_Ixodes_scapularis_gi_241563935_ref_XP_002401774_0_004_44_7	Smim_44881_gag_like_protein_Biomphalaria_glabrata_gi_125901786_gb_ABN58713_1e_09_63_2	Smim_56748_reverse_transcriptase_Aphonopelma_sp_WDB_1998_gi_2735953_gb_AAB94030_6e_07_55_5	Smim_g61859_t1_gene_g61859_t1	Smim_60685_B56679_probable_reverse_transcriptase_house_mosquito_gi_1079026_pir_B56679_6e_14_75_9	Smim_18687_o_linked_N_acetyl_glucosamine_transferase_Culex_quinquefasciatus_gi_170029427_ref_XP_001842594_0_004_42_4	Smim_10611_reverse_transcriptase_Papilio_xuthus_gi_22004017_dbj_BAC06460_5e_06_50_4	Smim_11228_PREDICTED_similar_to_GH03753p_partial_Tribolium_castaneum_gi_189242197_ref_XP_972152_6e_05_49_3	Smim_1206_PREDICTED_RNA_directed_DNA_polymerase_from_mobile_element_jockey_like_Acyrthosiphon_pisum_gi_328708040_ref_XP_003243583_1e_08_58_2	Smim_41375_PREDICTED_similar_to_pol_like_protein_Tribolium_castaneum_gi_189242251_ref_XP_001808188_1e_06_52_8	Smim_25975_reverse_transcriptase_Aphonopelma_sp_WDB_1998_gi_2736044_gb_AAB94039_1e_04_48_5	Smim_12996_reverse_transcriptase_Bombyx_mori_gi_474339_gb_AAA17752_4e_12_71_2	Smim_82088_RTBS_DROME_RecName_Full_Probable_RNA_directed_DNA_polymerase_from_transposon_BS_AltName_Full_Reverse_transcriptase_gi_74821373_sp_Q95SX7_RTBS_DROME_5e_07_54_3	Smim_34795_AF456125_reverse_transcriptase_Drosophila_melanogaster_gi_18034641_gb_AAL57609_AF456125_2e_07_55_5	Smim_82242_82242	Smim_16462_denovo_path3_PREDICTED_similar_to_endonuclease_and_reverse_transcriptase_like_protein_Tribolium_castaneum_gi_189242139_ref_XP_001814281_4e_18_88_6	Smim_15873_reverse_transcriptase_Drosophila_yakuba_gi_3282366_gb_AAC24972_1e_06_52_0	Smim_13711_denovo_path4_PREDICTED_similar_to_endonuclease_and_reverse_transcriptase_like_protein_Tribolium_castaneum_gi_189242290_ref_XP_966849_2e_04_45_8	Smim_49579_reverse_transcriptase_Lymantria_dispar_gi_3859938_gb_AAC72919_6e_06_51_2	Smim_48961_PREDICTED_similar_to_endonuclease_and_reverse_transcriptase_like_protein_Tribolium_castaneum_gi_189242139_ref_XP_001814281_1e_19_93_6	Smim_58178_PREDICTED_similar_to_endonuclease_and_reverse_transcriptase_like_protein_Tribolium_castaneum_gi_189242139_ref_XP_001814281_2e_17_86_3	Smim_53389_PREDICTED_similar_to_endonuclease_and_reverse_transcriptase_like_protein_Tribolium_castaneum_gi_189242139_ref_XP_001814281_5e_08_57_4	Smim_65399_reverse_transcriptase_Liobuthus_kessleri_gi_59799398_gb_AAX07244_2e_09_57_8	Smim_45575_reverse_transcriptase_Lymantria_dispar_gi_3859938_gb_AAC72919_4e_07_56_6	Smim_16084_pol_Drosophila_melanogaster_gi_11323019_emb_CAC16871_3e_07_56_6	Smim_17335_17335	Smim_42705_ribonuclease_H_Fulvimarina_pelagi_HTCC2506_gi_114706694_ref_ZP_01439595_0_001_43_1	Smim_22988_Pol_protein_Wolbachia_endosymbiont_of_Drosophila_ananassae_gi_58698528_ref_ZP_00373430_3e_11_63_9	Smim_g29304_t1_reverse_transcriptase_Lymantria_dispar_gi_3859938_gb_AAC72919_5e_07_54_3	Smim_2365_PREDICTED_similar_to_endonuclease_and_reverse_transcriptase_like_protein_Tribolium_castaneum_gi_189242290_ref_XP_966849_6e_07_55_5	Smim_67894_67894	Smim_62939_AF456125_reverse_transcriptase_Drosophila_melanogaster_gi_18034641_gb_AAL57609_AF456125_2e_04_46_2	Smim_81111_PREDICTED_similar_to_endonuclease_and_reverse_transcriptase_like_protein_Tribolium_castaneum_gi_189242290_ref_XP_966849_2e_11_68_6	Smim_2744_reverse_transcriptase_Chironomus_tepperi_gi_14531513_gb_AAK66269_3e_18_84_3	Smim_61154_reverse_transcriptase_Liobuthus_kessleri_gi_59799398_gb_AAX07244_3e_11_66_6	Smim_59184_reverse_transcriptase_Phengaris_teleius_gi_112351307_gb_ABI15175_7e_06_47_0	Smim_30994_30994	Smim_36987_putative_reverse_transcriptase_Drosophila_simulans_gi_42397986_gb_AAS13459_9e_05_47_4	Smim_40604_PREDICTED_similar_to_endonuclease_and_reverse_transcriptase_like_protein_Tribolium_castaneum_gi_189242290_ref_XP_966849_3e_05_48_5	Smim_66134_PREDICTED_similar_to_endonuclease_and_reverse_transcriptase_like_protein_Tribolium_castaneum_gi_189242139_ref_XP_001814281_5e_13_72_0	Smim_g13447_t1_PREDICTED_similar_to_pol_like_protein_Tribolium_castaneum_gi_189242251_ref_XP_001808188_6e_07_58_9	Smim_53015_reverse_transcriptase_Parnassius_stubbendorfii_gi_326578810_gb_ADZ95949_9e_07_50_1	Smim_47177_47177	Smim_54141_non_LTR_retrotransposon_CATS_Bombyx_mori_gi_74835158_dbj_BAE44464_8e_05_48_1	Smim_5452_hypothetical_protein_CIMG_02747_Coccidioides_immitis_RS_gi_119196745_ref_XP_001248976_1e_04_50_1	Smim_73128_pol_like_protein_Biomphalaria_glabrata_gi_125901787_gb_ABN58714_2e_09_62_4	Smim_79469_reverse_transcriptase_Anguilla_japonica_gi_55771211_dbj_BAD72127_4e_08_58_5	Smim_g18156_t1_gene_g18156_t1	Smim_g65988_t1_reverse_transcriptase_Lymantria_dispar_gi_3859938_gb_AAC72919_0_002_43_5	

HG_3951	
Hsap_Ensmbl0170604_interferon_regulatory_factor_2_binding_protein_1_Source_
HGNC_Symbol_Acc_21728_IRF2BP1	Hsap_Ensmbl0119669_interferon_regulatory_factor_2_binding_protein_like_Source_
HGNC_Symbol_Acc_14282_IRF2BPL	Hsap_Ensmbl0168264_interferon_regulatory_factor_2_binding_protein_2_Source_
HGNC_Symbol_Acc_21729_IRF2BP2	
Dmel_0030400_CG11138	
Cgig_20482_Enhanced_at_puberty_protein_1_like_protein_B_Source_UniProtKB_TrEMBL_Acc_K1R987	
Cele_010867_tag_260_Protein_TAG_260_isoform_a_Source_RefSeq_mRNA_Acc_NM_073916	
Drer_005468_interferon_regulatory_factor_2_binding_protein_1_Source_ZFIN_Acc_ZDB_GENE_050420_389_irf2bp1	Drer_004297_interferon_regulatory_factor_2_binding_protein_like_Source_ZFIN_Acc_ZDB_GENE_040426_1968_irf2bpl	Drer_006275_interferon_regulatory_factor_2_binding_protein_2b_Source_ZFIN_Acc_ZDB_GENE_040426_2574_irf2bp2b	Drer_004702_interferon_regulatory_factor_2_binding_protein_2a_Source_ZFIN_Acc_ZDB_GENE_030131_7809_irf2bp2a	
Spur_008952_Hypp_3004	
Smim_64359_PREDICTED_similar_to_CG11138_CG11138_PC_Tribolium_castaneum_gi_189236568_ref_XP_975609_7e_109_343	Smim_65596_C_briggsae_CBR_TAG_260_protein_Caenorhabditis_briggsae_gi_268566769_ref_XP_002647633_6e_56_194	
Sman_123810	
Gsal_14636_interferon_regulatory_factor_2_binding_protein_2_like	Gsal_14638_protein_tag_isoform_d	
Nvec_33597_	Nvec_56917_	

HG_49076	
This group of homology does not contain any annotated genome

HG_40940	
This group of homology does not contain any annotated genome

HG_1790	
Hsap_Ensmbl0087510_transcription_factor_AP_2_gamma_activating_enhancer_binding_protein_2_gamma_Source_
HGNC_Symbol_Acc_11744_TFAP2C	Hsap_Ensmbl0116819_transcription_factor_AP_2_epsilon_activating_enhancer_binding_protein_2_epsilon_Source_
HGNC_Symbol_Acc_30774_TFAP2E	Hsap_Ensmbl0008197_transcription_factor_AP_2_delta_activating_enhancer_binding_protein_2_delta_Source_
HGNC_Symbol_Acc_15581_TFAP2D	Hsap_Ensmbl0008196_transcription_factor_AP_2_beta_activating_enhancer_binding_protein_2_beta_Source_
HGNC_Symbol_Acc_11743_TFAP2B	Hsap_Ensmbl0137203_transcription_factor_AP_2_alpha_activating_enhancer_binding_protein_2_alpha_Source_
HGNC_Symbol_Acc_11742_TFAP2A	
Dmel_0261953_AP_2_AP_2_Source_FlyBase_0261953	
Cgig_15578_Transcription_factor_AP_2_alpha_Source_UniProtKB_TrEMBL_Acc_K1P2V7	Cgig_19880_Transcription_factor_AP_2_epsilon_Source_UniProtKB_TrEMBL_Acc_K1QDS3	Cgig_17706_Transcription_factor_AP_2_alpha_Source_UniProtKB_TrEMBL_Acc_K1Q9B2	
Cele_019424_aptf_1_Protein_APTF_1_aptf_1_mRNA_complete_cds_Source_RefSeq_mRNA_Acc_NM_062899	Cele_013383_aptf_2_Protein_Y62E10A_17_isoform_b_Source_RefSeq_mRNA_Acc_NM_001268811	
Drer_008861_transcription_factor_AP_2_epsilon_Source_ZFIN_Acc_ZDB_GENE_040426_1455_tfap2e	Drer_012667_transcription_factor_AP_2_beta_Source_ZFIN_Acc_ZDB_GENE_050417_394_tfap2b	Drer_040606_transcription_factor_AP_2_gamma_activating_enhancer_binding_protein_2_gamma_Source_ZFIN_Acc_ZDB_GENE_041212_61_tfap2c	Drer_059279_transcription_factor_AP_2_alpha_Source_ZFIN_Acc_ZDB_GENE_011212_6_tfap2a	Drer_023272_transcription_factor_AP_2_delta_activating_enhancer_binding_protein_2_delta_Source_ZFIN_Acc_ZDB_GENE_050913_99_tfap2d	Drer_096797_si_ch73_127m5_2_Source_ZFIN_Acc_ZDB_GENE_030131_1052_si_ch73_127m5_2	
Spur_016685_Ap2	
Smim_14568_transcription_factor_AP_beta_Saccoglossus_kowalevskii_gi_269785095_ref_NP_001161503_8e_102_320	
Sman_157840_Putative_transcription_factor_ap_2_gamma_Source_UniProtKB_TrEMBL_Acc_G4VP25	
Gsal_1334_transcription_factor_ap_2	
Nvec_23185_	

HG_42226	
This group of homology does not contain any annotated genome

HG_39010	
Nvec_24067_	

HG_28892	
This group of homology does not contain any annotated genome

HG_22994	
Cgig_00662	Cgig_14213	Cgig_00860	Cgig_15342	

HG_19506	
Nvec_59560_ShTK	Nvec_17754_	Nvec_25099_	

HG_48998	
Nvec_42672_DUF755	

HG_8611	
Dmel_0051755_SoYb_Sister_of_Yb_Source_FlyBase_0051755	Dmel_0037205_BoYb_Brother_of_Yb_Source_FlyBase_0037205	
Cgig_28859_Tudor_domain_containing_protein_12_Source_UniProtKB_TrEMBL_Acc_K1R0K8	
Smim_41300_PREDICTED_tudor_domain_containing_protein_12_partial_Callithrix_jacchus_gi_296233480_ref_XP_002762038_2e_31_135	Smim_41319_PREDICTED_tudor_and_KH_domain_containing_protein_like_Meleagris_gallopavo_gi_326935646_ref_XP_003213879_2e_06_58_9	

HG_4169	
Hsap_Ensmbl0153446_chromosome_16_open_reading_frame_89_Source_
HGNC_Symbol_Acc_28687_C16orf89	
Dmel_0034069_CG8401	
Cgig_03470	Cgig_17143	Cgig_25508	
Drer_075345_chromosome_16_open_reading_frame_89_Source_
HGNC_Symbol_Acc_28687_C3H16orf89	
Spur_004952_Spur_004952	
Sman_060570_Putative_sarg904_Source_UniProtKB_TrEMBL_Acc_G4V6I2	
Gsal_2521_upf0764_protein_c16orf89_homolog	
Nvec_40192_DREV	

HG_7375	
Hsap_Ensmbl0127220_abhydrolase_domain_containing_8_Source_
HGNC_Symbol_Acc_23759_ABHD8	
Drer_076620_Uncharacterized_protein_Source_UniProtKB_TrEMBL_Acc_E7F070_BX255969_1	Drer_079719_abhydrolase_domain_containing_8a_Source_ZFIN_Acc_ZDB_GENE_080204_70_abhd8a	
Spur_024554_Abhd8	
Gsal_6149_abhydrolase_domain_containing_protein_8_like	Gsal_15118_hypothetical_protein	
Nvec_18552_DLH	

HG_7246	
Hsap_Ensmbl0162620_leucine_rich_repeats_and_IQ_motif_containing_3_Source_
HGNC_Symbol_Acc_28318_LRRIQ3	
Cgig_26891_Leucine_rich_repeat_and_IQ_domain_containing_protein_3_Source_UniProtKB_TrEMBL_Acc_K1QLD0	
Drer_078611_leucine_rich_repeats_and_IQ_motif_containing_3_Source_ZFIN_Acc_ZDB_GENE_081104_400_lrriq3	Drer_094685_si_dkey_267j14_7_Source_ZFIN_Acc_ZDB_GENE_081104_401_si_dkey_267j14_7	
Spur_001762_Hypp_338	Spur_000336_Spur_000336	
Nvec_40383_IQ	

HG_5946	
Hsap_Ensmbl0182831_chromosome_16_open_reading_frame_72_Source_
HGNC_Symbol_Acc_30103_C16orf72	
Dmel_0030790_CG4768	
Cgig_08891_UPF0472_protein_C16orf72_like_protein_Source_UniProtKB_TrEMBL_Acc_K1QCP4	
Drer_055383_chromosome_16_open_reading_frame_72_Source_
HGNC_Symbol_Acc_30103_C3H16orf72	Drer_012458_zgc_77849_Source_ZFIN_Acc_ZDB_GENE_030131_1107_zgc_77849	
Spur_010735_Spur_010735	
Smim_13479_PREDICTED_UPF0472_protein_C16orf72_homolog_Bombus_terrestris_gi_340725143_ref_XP_003400933_6e_53_181	
Nvec_39158_	

HG_28802	
This group of homology does not contain any annotated genome

HG_27448	
Smim_24709_Putative_zinc_metalloproteinase_YIL108W_Harpegnathos_saltator_gi_307212562_gb_EFN88285_5e_17_85_5	

HG_70812	
Gsal_2829_hypothetical_protein	

HG_23615	
This group of homology does not contain any annotated genome

HG_16269	
Hsap_Ensmbl0136897_mitochondrial_ribosomal_protein_L50_Source_
HGNC_Symbol_Acc_16654_MRPL50	
Spur_021686_Spur_021686	Spur_021634_Spur_021634	

HG_21581	
Nvec_10758_	

HG_13211	
Nvec_43479_GLTT	

HG_12162	
Nvec_53363_Peptidase_S15	Nvec_40302_Peptidase_S15	Nvec_14883_	Nvec_59220_	

HG_34984	
This group of homology does not contain any annotated genome

HG_44222	
This group of homology does not contain any annotated genome

HG_2379	
Hsap_Ensmbl0141905_nuclear_factor_I_C_CCAAT_binding_transcription_factor_Source_
HGNC_Symbol_Acc_7786_NFIC	Hsap_Ensmbl0147862_nuclear_factor_I_B_Source_
HGNC_Symbol_Acc_7785_NFIB	Hsap_Ensmbl0008441_nuclear_factor_I_X_CCAAT_binding_transcription_factor_Source_
HGNC_Symbol_Acc_7788_NFIX	Hsap_Ensmbl0162599_nuclear_factor_I_A_Source_
HGNC_Symbol_Acc_7784_NFIA	
Dmel_0042696_NfI_Nuclear_factor_I_Source_FlyBase_0042696	
Cgig_25830_Nuclear_factor_1_A_type_Source_UniProtKB_TrEMBL_Acc_K1QC33	
Cele_003592_nfi_1_Protein_NFI_1_isoform_b_nfi_1_mRNA_complete_cds_Source_RefSeq_mRNA_Acc_NM_001027335	
Drer_062420_nuclear_factor_I_A_Source_ZFIN_Acc_ZDB_GENE_050208_501_nfia	Drer_043210_nuclear_factor_I_C_Source_ZFIN_Acc_ZDB_GENE_080305_2_nfic	Drer_043226_nuclear_factor_I_Xa_Source_ZFIN_Acc_ZDB_GENE_080722_15_nfixa	Drer_061836_nuclear_factor_I_Xb_Source_ZFIN_Acc_ZDB_GENE_060421_5000_nfixb	
Spur_023339_Nfia_Nuclear_factor_1_Source_UniProtKB_TrEMBL_Acc_H3J9X3	
Smim_8574_nuclear_factor_I_putative_Ixodes_scapularis_gi_241999208_ref_XP_002434247_0_0_578	Smim_10841_PREDICTED_nuclear_factor_X_type_like_Acyrthosiphon_pisum_gi_328710533_ref_XP_001947078_2e_122_392	
Nvec_49278_	

HG_230	
Hsap_Ensmbl0111186_wingless_type_MMTV_integration_site_family_member_5B_Source_
HGNC_Symbol_Acc_16265_WNT5B	Hsap_Ensmbl0114251_wingless_type_MMTV_integration_site_family_member_5A_Source_
HGNC_Symbol_Acc_12784_WNT5A	Hsap_Ensmbl0134245_wingless_type_MMTV_integration_site_family_member_2B_Source_
HGNC_Symbol_Acc_12781_WNT2B	Hsap_Ensmbl0154764_wingless_type_MMTV_integration_site_family_member_7A_Source_
HGNC_Symbol_Acc_12786_WNT7A	Hsap_Ensmbl0154342_wingless_type_MMTV_integration_site_family_member_3A_Source_
HGNC_Symbol_Acc_15983_WNT3A	Hsap_Ensmbl0105989_wingless_type_MMTV_integration_site_family_member_2_Source_
HGNC_Symbol_Acc_12780_WNT2	Hsap_Ensmbl0108379_wingless_type_MMTV_integration_site_family_member_3_Source_
HGNC_Symbol_Acc_12782_WNT3	Hsap_Ensmbl0162552_wingless_type_MMTV_integration_site_family_member_4_Source_
HGNC_Symbol_Acc_12783_WNT4	Hsap_Ensmbl0188064_wingless_type_MMTV_integration_site_family_member_7B_Source_
HGNC_Symbol_Acc_12787_WNT7B	Hsap_Ensmbl0135925_wingless_type_MMTV_integration_site_family_member_10A_Source_
HGNC_Symbol_Acc_13829_WNT10A	Hsap_Ensmbl0143816_wingless_type_MMTV_integration_site_family_member_9A_Source_
HGNC_Symbol_Acc_12778_WNT9A	Hsap_Ensmbl0125084_wingless_type_MMTV_integration_site_family_member_1_Source_
HGNC_Symbol_Acc_12774_WNT1	Hsap_Ensmbl0158955_wingless_type_MMTV_integration_site_family_member_9B_Source_
HGNC_Symbol_Acc_12779_WNT9B	Hsap_Ensmbl0061492_wingless_type_MMTV_integration_site_family_member_8A_Source_
HGNC_Symbol_Acc_12788_WNT8A	Hsap_Ensmbl0075290_wingless_type_MMTV_integration_site_family_member_8B_Source_
HGNC_Symbol_Acc_12789_WNT8B	Hsap_Ensmbl0002745_wingless_type_MMTV_integration_site_family_member_16_Source_
HGNC_Symbol_Acc_16267_WNT16	Hsap_Ensmbl0115596_wingless_type_MMTV_integration_site_family_member_6_Source_
HGNC_Symbol_Acc_12785_WNT6	Hsap_Ensmbl0169884_wingless_type_MMTV_integration_site_family_member_10B_Source_
HGNC_Symbol_Acc_12775_WNT10B	
Dmel_0004360_Wnt2_Wnt_oncogene_analog_2_Source_FlyBase_0004360	Dmel_0010453_Wnt4_Wnt_oncogene_analog_4_Source_FlyBase_0010453	Dmel_0004009_wg_wingless_Source_FlyBase_0004009	Dmel_0010194_Wnt5_Wnt_oncogene_analog_5_Source_FlyBase_0010194	Dmel_0031902_Wnt6_Wnt6_Source_FlyBase_0031902	Dmel_0031903_Wnt10_Wnt10_Source_FlyBase_0031903	Dmel_0038134_wntD_wnt_inhibitor_of_Dorsal_Source_FlyBase_0038134	
Cgig_06607_Protein_Wnt_Source_UniProtKB_TrEMBL_Acc_K1PF35	Cgig_12717_Protein_Wnt_Source_UniProtKB_TrEMBL_Acc_K1Q701	Cgig_19644_Protein_Wnt_Source_UniProtKB_TrEMBL_Acc_K1PH58	Cgig_28941_Protein_Wnt_Source_UniProtKB_TrEMBL_Acc_K1RHR8	Cgig_25779_Protein_Wnt_Source_UniProtKB_TrEMBL_Acc_K1QT46	Cgig_08096_Protein_Wnt_Source_UniProtKB_TrEMBL_Acc_K1PLG2	Cgig_17079_Protein_Wnt_Source_UniProtKB_TrEMBL_Acc_K1QHF2	Cgig_17080_Protein_Wnt_Source_UniProtKB_TrEMBL_Acc_K1QQ44	Cgig_10854_Protein_Wnt_Source_UniProtKB_TrEMBL_Acc_K1PQX7	Cgig_08245_Protein_Wnt_Source_UniProtKB_TrEMBL_Acc_K1PT29	Cgig_17078_Protein_Wnt_Source_UniProtKB_TrEMBL_Acc_K1Q987	Cgig_28940_Protein_Wnt_Source_UniProtKB_TrEMBL_Acc_K1QWF4	
Cele_000858_cwn_2_Protein_CWN_2_cwn_2_mRNA_complete_cds_Source_RefSeq_mRNA_Acc_NM_069421	Cele_003395_mom_2_Protein_MOM_2_mom_2_mRNA_complete_cds_Source_RefSeq_mRNA_Acc_NM_072753	Cele_000857_cwn_1_Protein_CWN_1_isoform_b_cwn_1_mRNA_complete_cds_Source_RefSeq_mRNA_Acc_NM_001027076	Cele_001188_egl_20_Protein_EGL_20_egl_20_mRNA_complete_cds_Source_RefSeq_mRNA_Acc_NM_069353	Cele_003029_lin_44_Protein_LIN_44_isoform_a_lin_44_mRNA_complete_cds_Source_RefSeq_mRNA_Acc_NM_001025910	
Drer_034894_wingless_type_MMTV_integration_site_family_member_5b_Source_ZFIN_Acc_ZDB_GENE_980526_87_wnt5b	Drer_014495_wingless_type_MMTV_integration_site_family_member_5a_Source_ZFIN_Acc_ZDB_GENE_060328_3_wnt5a	Drer_058822_wingless_type_MMTV_integration_site_family_member_3A_Source_ZFIN_Acc_ZDB_GENE_001106_1_wnt3a	Drer_038990_wingless_type_MMTV_integration_site_family_member_3_Source_ZFIN_Acc_ZDB_GENE_081003_1_wnt3	Drer_044827_wingless_type_MMTV_integration_site_family_member_7Aa_Source_ZFIN_Acc_ZDB_GENE_051129_1_wnt7aa	Drer_005050_wingless_type_MMTV_integration_site_family_member_2Ba_Source_ZFIN_Acc_ZDB_GENE_030717_2_wnt2ba	Drer_002483_wingless_type_MMTV_integration_site_family_member_7A_Source_
HGNC_Symbol_Acc_12786_WNT7A_1_of_2	Drer_022858_wingless_type_MMTV_integration_site_family_member_7Ba_Source_ZFIN_Acc_ZDB_GENE_041210_178_wnt7ba	Drer_032234_wingless_type_MMTV_integration_site_family_member_2Bb_Source_ZFIN_Acc_ZDB_GENE_060824_6_wnt2bb	Drer_071107_wingless_type_MMTV_integration_site_family_member_7Bb_Source_ZFIN_Acc_ZDB_GENE_081006_1_wnt7bb	Drer_041117_wingless_type_MMTV_integration_site_family_member_2_Source_ZFIN_Acc_ZDB_GENE_980526_416_wnt2	Drer_071208_wingless_type_MMTV_integration_site_family_member_4a_Source_ZFIN_Acc_ZDB_GENE_980526_352_wnt4a	Drer_040159_wingless_type_MMTV_integration_site_family_member_4b_Source_ZFIN_Acc_ZDB_GENE_000411_1_wnt4b	Drer_014796_wingless_type_MMTV_integration_site_family_member_11_related_Source_ZFIN_Acc_ZDB_GENE_980526_249_wnt11r	Drer_063437_wingless_type_MMTV_integration_site_family_member_9A_Source_ZFIN_Acc_ZDB_GENE_060825_97_wnt9a	Drer_004256_wingless_type_MMTV_integration_site_family_member_11_Source_ZFIN_Acc_ZDB_GENE_990603_12_wnt11	Drer_055554_wingless_type_MMTV_integration_site_family_member_1_Source_ZFIN_Acc_ZDB_GENE_980526_526_wnt1	Drer_006911_wingless_type_MMTV_integration_site_family_member_8b_Source_ZFIN_Acc_ZDB_GENE_990415_279_wnt8b	Drer_094973_wingless_type_MMTV_integration_site_family_member_16_Source_ZFIN_Acc_ZDB_GENE_040426_2330_wnt16	Drer_037889_wingless_type_MMTV_integration_site_family_member_9B_Source_ZFIN_Acc_ZDB_GENE_080201_1_wnt9b	Drer_078507_wingless_type_MMTV_integration_site_family_member_8a_Source_ZFIN_Acc_ZDB_GENE_980526_332_wnt8a	Drer_052910_wingless_type_MMTV_integration_site_family_member_8a_Source_ZFIN_Acc_ZDB_GENE_980526_332_wnt8a	Drer_073935_wingless_type_MMTV_integration_site_family_member_6b_Source_ZFIN_Acc_ZDB_GENE_070912_513_wnt6b	Drer_038283_wingless_type_MMTV_integration_site_family_member_6a_Source_ZFIN_Acc_ZDB_GENE_111114_1_wnt6a	Drer_040925_wingless_type_MMTV_integration_site_family_member_10b_Source_ZFIN_Acc_ZDB_GENE_980526_524_wnt10b	Drer_017155_wingless_type_MMTV_integration_site_family_member_10a_Source_ZFIN_Acc_ZDB_GENE_990415_278_wnt10a	
Spur_026277_Wnt5_Protein_Wnt_Source_UniProtKB_TrEMBL_Acc_H3JI65	Spur_000007_Wnt7_Protein_Wnt_7_Source_UniProtKB_Swiss_Prot_Acc_P28098	Spur_001628_Wnt3_Protein_Wnt_Source_UniProtKB_TrEMBL_Acc_H3HJ19	Spur_013570_Wnt6_Protein_Wnt_6_Source_UniProtKB_Swiss_Prot_Acc_P28097	Spur_011130_Wnt16_Protein_Wnt_Source_UniProtKB_TrEMBL_Acc_H3IAP6	Spur_011756_Wnt1_Protein_Wnt_1_Source_UniProtKB_Swiss_Prot_Acc_P28094	Spur_004924_Wnt10_Protein_Wnt_Source_UniProtKB_TrEMBL_Acc_H3HTB1	Spur_024946_WntA_Protein_Wnt_2_Source_UniProtKB_Swiss_Prot_Acc_P28095	Spur_011755_Wnt9_Protein_Wnt_Source_UniProtKB_TrEMBL_Acc_H3ICG0	Spur_020371_Wnt8_Protein_Wnt_Source_UniProtKB_TrEMBL_Acc_Q6RFL8	
Smim_4471_wnt5_protein_Cupiennius_salei_gi_19171517_emb_CAC87041_0_0_714	Smim_62578_protein_Wnt_2b_precursor_Gallus_gallus_gi_45383486_ref_NP_989667_6e_17_82_4	Smim_64686_secreted_signaling_factor_WNT4_like_protein_Daphnia_pulex_gi_321458908_gb_EFX69968_1e_32_125	Smim_80501_Wnt16_like_Achaearanea_tepidariorum_gi_45544559_dbj_BAD12590_0_0_531	Smim_24568_PREDICTED_protein_Wnt_4_like_Nomascus_leucogenys_gi_332245272_ref_XP_003271784_3e_64_204	Smim_81507_PREDICTED_protein_Wnt_4_Equus_caballus_gi_338722126_ref_XP_001501560_6e_129_381	Smim_78810_AmphiWnt4_putative_Ixodes_scapularis_gi_241999090_ref_XP_002434188_5e_43_154	Smim_81639_Wnt7_Achaearanea_tepidariorum_gi_45544553_dbj_BAD12587_0_0_604	Smim_34372_Wnt7_Achaearanea_tepidariorum_gi_45544557_dbj_BAD12589_7e_62_202	Smim_31363_putative_secreted_signaling_factor_WNT1_Daphnia_pulex_gi_321475423_gb_EFX86386_7e_79_251	Smim_32134_AmphiWnt4_putative_Ixodes_scapularis_gi_241999090_ref_XP_002434188_5e_21_92_8	Smim_31362_putative_secreted_signaling_factor_WNT1_Daphnia_pulex_gi_321475423_gb_EFX86386_4e_72_231	Smim_79536_wingless_type_MMTV_integration_site_family_member_4_Saccoglossus_kowalevskii_gi_283464139_gb_ADB22653_3e_68_219	Smim_29043_putative_secreted_signaling_factor_WNT6_Daphnia_pulex_gi_321475204_gb_EFX86167_3e_76_241	Smim_32130_3_PREDICTED_protein_Wnt_4_isoform_Macaca_mulatta_gi_297282439_ref_XP_002802264_6e_40_146	Smim_78809_AF361014_secreted_glycoprotein_Wnt5_Branchiostoma_floridae_gi_17225910_gb_AAL37556_AF361014_2e_30_119	Smim_34365_Wnt7_Achaearanea_tepidariorum_gi_45544557_dbj_BAD12589_5e_41_147	Smim_18889_wingless_type_MMTV_integration_site_family_member_8b_precursor_Ochetobius_elongatus_gi_326454586_gb_ADZ74228_9e_16_73_9	Smim_31361_PREDICTED_LOW_QUALITY_PROTEIN_protein_Wnt_6_like_Anolis_carolinensis_gi_327290475_ref_XP_003229948_1e_21_93_2	
Sman_145140_Protein_Wnt_Source_UniProtKB_TrEMBL_Acc_G4VJE5	Sman_196930_Protein_Wnt_Source_UniProtKB_TrEMBL_Acc_G4V7T6	Sman_167140_Protein_Wnt_Source_UniProtKB_TrEMBL_Acc_G4LYT3	Sman_156540_Protein_Wnt_Source_UniProtKB_TrEMBL_Acc_G4M0Z1	Sman_152900_Protein_Wnt_Source_UniProtKB_TrEMBL_Acc_G4VMX0	
Gsal_5019_wingless_type_mmtv_integration_site_member_5b	Gsal_14533_protein_wnt_16_like	Gsal_12199_wnt11_protein	Gsal_9924_wingless_type_mmtv_integration_site_member_4	Gsal_6344_proto_oncogene_wnt_1	Gsal_2911_protein_wnt_6	Gsal_12201_wnt_4_protein	Gsal_5208_protein_wnt	Gsal_8098_wingless_type_mmtv_integration_site_family_member_2_precursor	Gsal_13977_protein_wnt_11	
Nvec_1139_wnt	Nvec_31733_	Nvec_42974_	Nvec_32204_wnt	Nvec_40347_	Nvec_5367_wnt	Nvec_18827_wnt	Nvec_38182_wnt	Nvec_22258_	Nvec_531_wnt	Nvec_8923_wnt	Nvec_42523_	Nvec_25278_wnt	Nvec_4360_	Nvec_15165_wnt	Nvec_5369_wnt	Nvec_46626_wnt	Nvec_14585_wnt	Nvec_45129_wnt	Nvec_51487_wnt	Nvec_20038_wnt	Nvec_10627_	Nvec_19316_	

HG_1495	
Hsap_Ensmbl0119655_Niemann_Pick_disease_type_C2_Source_
HGNC_Symbol_Acc_14537_NPC2	
Dmel_0031381_Npc2a_Niemann_Pick_type_C_2a_Source_FlyBase_0031381	Dmel_0038198_Npc2b_Niemann_Pick_type_C_2b_Source_FlyBase_0038198	Dmel_0037783_Npc2c_Niemann_Pick_type_C_2c_Source_FlyBase_0037783	Dmel_0037782_Npc2d_Niemann_Pick_type_C_2d_Source_FlyBase_0037782	Dmel_0039154_Npc2f_Niemann_Pick_type_C_2f_Source_FlyBase_0039154	Dmel_0051410_Npc2e_Niemann_Pick_type_C_2e_Source_FlyBase_0051410	
Cgig_10549_Epididymal_secretory_protein_E1_Source_UniProtKB_TrEMBL_Acc_K1PR09	Cgig_10547_Epididymal_secretory_protein_E1_Source_UniProtKB_TrEMBL_Acc_K1PBJ3	Cgig_10548_Epididymal_secretory_protein_E1_Source_UniProtKB_TrEMBL_Acc_K1PIX1	
Cele_006452_heh_1_Protein_HEH_1_heh_1_mRNA_complete_cds_Source_RefSeq_mRNA_Acc_NM_065270	
Drer_090912_Niemann_Pick_disease_type_C2_Source_ZFIN_Acc_ZDB_GENE_021206_13_npc2	Drer_096979_Niemann_Pick_disease_type_C2_Source_
HGNC_Symbol_Acc_14537_NPC2_2_of_2	
Spur_000596_Spur_000596	
Smim_75277_epididymal_secretory_protein_E1_precursor_Mus_musculus_gi_12963667_ref_NP_075898_5e_34_125	Smim_61659_Epididymal_secretory_protein_E1_precursor_Osmerus_mordax_gi_225706410_gb_ACO09051_4e_42_147	Smim_75265_epididymal_secretory_protein_E1_precursor_Xenopus_Silurana_tropicalis_gi_56118616_ref_NP_001007988_1e_30_117	Smim_75270_epididymal_secretory_protein_E1_precursor_Xenopus_Silurana_tropicalis_gi_56118616_ref_NP_001007988_1e_32_122	Smim_61564_PREDICTED_similar_to_ecdysteroid_regulated_16_kDa_Tribolium_castaneum_gi_91081217_ref_XP_975622_9e_30_115	Smim_7392_PREDICTED_epididymal_secretory_protein_E1_like_Anolis_carolinensis_gi_327259210_ref_XP_003214431_4e_20_90_1	Smim_75283_PREDICTED_similar_to_Epididymal_secretory_protein_E1_precursor_Niemann_Pick_disease_type_C2_protein_hE1_Ciona_intestinalis_gi_198419836_ref_XP_002127695_2e_21_92_8	Smim_61563_PREDICTED_epididymal_secretory_protein_E1_like_Oryctolagus_cuniculus_gi_291406769_ref_XP_002719628_1e_26_107	Smim_20659_AGAP002857_PA_Anopheles_gambiae_str_PEST_gi_118782104_ref_XP_312060_3_2e_09_61_2	Smim_73199_salivary_lipid_interacting_protein_putative_Ixodes_scapularis_gi_241829811_ref_XP_002414779_5e_10_62_4	
Sman_194840_Niemann_pick_c2_NPC2_Source_UniProtKB_TrEMBL_Acc_G4VTW3	
Gsal_10176_epididymal_secretory_protein_e1_precursor	Gsal_1102_epididymal_secretory_protein_e1_precursor_niemann_pick_type_c2_protein_homolog	
Nvec_14698_E1_DerP2_DerF2	Nvec_5273_	

HG_533	
Cgig_01063	Cgig_23408	Cgig_04082	Cgig_06643	Cgig_26754	Cgig_22660	Cgig_19887	Cgig_12870	Cgig_21814	Cgig_12546	
Drer_090107_Uncharacterized_protein_Source_UniProtKB_TrEMBL_Acc_E7FF82_CR974475_2	Drer_086564_Uncharacterized_protein_Source_UniProtKB_TrEMBL_Acc_E7FC43_AL935184_1	
Spur_021300_Hypp_2544	Spur_007144_Hypp_1701	Spur_015858_Hypp_2235	
Nvec_37730_DUF1151	Nvec_39330_	Nvec_5356_	Nvec_4819_	Nvec_57763_	Nvec_58357	Nvec_55250_	Nvec_16433_DUF1332	Nvec_8888_Fer4	Nvec_48339_BAG	Nvec_56421_rve	Nvec_4037_rve	Nvec_18869_	Nvec_31340_DUF935	Nvec_57593_	Nvec_4458_	Nvec_24878_JTB	Nvec_51727_RasGEF_N	Nvec_40380_	Nvec_53828_	Nvec_19723_	Nvec_35793_rve	Nvec_46163_	Nvec_48655_BAG	Nvec_19682_	Nvec_42177_UBA	Nvec_1036_	Nvec_26540_UBA	Nvec_4210_JTB	Nvec_3305_	Nvec_25636_UBA	Nvec_50915_	Nvec_9250_BAG	Nvec_31050_	Nvec_10696_	Nvec_42366_	Nvec_29519_	Nvec_29475_	Nvec_48588_NodS	Nvec_54705_	Nvec_29216_	Nvec_13229_	Nvec_22090_	Nvec_55254_	

HG_27566	
Nvec_31201_	

HG_25870	
This group of homology does not contain any annotated genome

HG_30572	
Nvec_28790_	Nvec_44814_	

HG_8486	
Hsap_Ensmbl0185127_chromosome_6_open_reading_frame_120_Source_
HGNC_Symbol_Acc_21247_C6orf120	
Drer_017337_chromosome_6_open_reading_frame_120_Source_
HGNC_Symbol_Acc_21247_C11H6orf120	
Spur_012551_Spur_012551	
Nvec_32118_PPC	

HG_11707	
Cgig_14332_Kielin_chordin_like_protein_Source_UniProtKB_TrEMBL_Acc_K1PPB8	Cgig_14333_Kielin_chordin_like_protein_Source_UniProtKB_TrEMBL_Acc_K1PW73	Cgig_28414_Kielin_chordin_like_protein_Source_UniProtKB_TrEMBL_Acc_K1R7L7	Cgig_14334_Kielin_chordin_like_protein_Source_UniProtKB_TrEMBL_Acc_K1Q3L1	Cgig_16128_Kielin_chordin_like_protein_Source_UniProtKB_TrEMBL_Acc_K1QVD1	Cgig_28415_SAM_domain_and_HD_domain_containing_protein_1_Source_UniProtKB_TrEMBL_Acc_K1RRU6	Cgig_14335	

HG_4402	
Hsap_Ensmbl0129646_glutamine_rich_2_Source_
HGNC_Symbol_Acc_25326_QRICH2	Hsap_Ensmbl0205832_chromosome_16_open_reading_frame_96_Source_
HGNC_Symbol_Acc_40031_C16orf96	
Dmel_0031347_CG10869	
Cgig_21300_Glutamine_rich_protein_2_Source_UniProtKB_TrEMBL_Acc_K1S2J7	
Spur_012788_Qrich2L	Spur_008961_Hypp_1817	
Sman_144020	
Nvec_12148_DUF827	Nvec_45877_Borrelia_orfA	Nvec_8173_GreA_GreB_N	Nvec_26376_	Nvec_17534_Merozoite_SPAM	Nvec_31333_DM	Nvec_49850_	

HG_12385	
Nvec_28009_Zfx_Zfy_act	Nvec_25121_Hc1	Nvec_25250_	Nvec_49603_	Nvec_25251_	

HG_13096	
Cele_009549_F38H4_5_Protein_F38H4_5_F38H4_16_mRNA_complete_cds_Source_RefSeq_mRNA_Acc_NM_069844	Cele_020672_T22B7_3_Protein_T22B7_3_T22B7_3_mRNA_complete_cds_Source_RefSeq_mRNA_Acc_NM_076551	Cele_014244_ZK1307_1_Protein_ZK1307_1_isoform_a_Source_RefSeq_mRNA_Acc_NM_001027338	

HG_42444	
This group of homology does not contain any annotated genome

HG_2370	
Hsap_Ensmbl0163354_DC_STAMP_domain_containing_2_Source_
HGNC_Symbol_Acc_26562_DCST2	Hsap_Ensmbl0163357_DC_STAMP_domain_containing_1_Source_
HGNC_Symbol_Acc_26539_DCST1	
Dmel_0035099_CG6845	Dmel_0052320_CG32320	Dmel_0086916_snky_sneaky_Source_FlyBase_0086916	
Cgig_04331_DC_STAMP_domain_containing_protein_2_Source_UniProtKB_TrEMBL_Acc_K1PQT1	Cgig_27105_DC_STAMP_domain_containing_protein_2_Source_UniProtKB_TrEMBL_Acc_K1QJI1	Cgig_14256_DC_STAMP_domain_containing_protein_2_Source_UniProtKB_TrEMBL_Acc_K1PQW1	Cgig_07724_DC_STAMP_domain_containing_protein_1_Source_UniProtKB_TrEMBL_Acc_K1QR89	
Cele_007117_spe_42_Protein_SPE_42_spe_42_mRNA_complete_cds_Source_RefSeq_mRNA_Acc_NM_182413	Cele_019667_K12B6_2_Protein_K12B6_2_K12B6_2_mRNA_complete_cds_Source_RefSeq_mRNA_Acc_NM_072205	
Drer_088693_DC_STAMP_domain_containing_2_Source_ZFIN_Acc_ZDB_GENE_070809_6_dcst2	Drer_056077_DC_STAMP_domain_containing_1_Source_ZFIN_Acc_ZDB_GENE_070809_5_dcst1	
Spur_026909_Dcst2_2	Spur_015352_Dcst2	Spur_005390_Dcst2_3	Spur_015353_Dcst2_1	
Sman_154790_Putative_homeobox_protein_Source_UniProtKB_TrEMBL_Acc_G4V9N2	Sman_154800	
Gsal_10062_homeobox_protein	Gsal_2775_homeobox_protein	

HG_25788	
This group of homology does not contain any annotated genome

HG_5739	
Hsap_Ensmbl0119004_cytochrome_P450_family_20_subfamily_A_polypeptide_1_Source_
HGNC_Symbol_Acc_20576_CYP20A1	
Cgig_16000_Cytochrome_P450_20A1_Source_UniProtKB_TrEMBL_Acc_K1QQY1	Cgig_02757_Cytochrome_P450_20A1_Source_UniProtKB_TrEMBL_Acc_K1Q0B7	
Drer_006040_cytochrome_P450_family_20_subfamily_A_polypeptide_1_Source_ZFIN_Acc_ZDB_GENE_040426_2646_cyp20a1	
Spur_007699_Spur_007699	Spur_024233_Spur_024233	

HG_26563	
This group of homology does not contain any annotated genome

HG_21714	
Nvec_7214_	

HG_15417	
This group of homology does not contain any annotated genome

HG_7668	
Hsap_Ensmbl0185019_U_box_domain_containing_5_Source_
HGNC_Symbol_Acc_17777_UBOX5	
Dmel_0039767_CG2218	
Cgig_09822_RING_finger_protein_37_Source_UniProtKB_TrEMBL_Acc_K1Q7B0	
Drer_058563_U_box_domain_containing_5_Source_ZFIN_Acc_ZDB_GENE_110411_166_ubox5	
Spur_012922_Ubox5	
Nvec_13095_	

HG_6960	
Nvec_56660_zf_C2H2	Nvec_39603_HATPase_c	Nvec_34239_FAD_binding_7	Nvec_20698_Keratin_B2	Nvec_19955_AFP	Nvec_29012_Avirulence	Nvec_5689_Ribosomal_L34e	Nvec_4352_AFP	Nvec_9897_	Nvec_20228_DUF640	Nvec_41110_	Nvec_51817_Avirulence	Nvec_17294_Avirulence	Nvec_54480_Folate_rec	Nvec_50575_TSP_1	Nvec_31378_Herpes_UL55	Nvec_58827_LTXXQ	Nvec_6804_	Nvec_19749_	Nvec_30194_ATE_N	Nvec_3589_	Nvec_18640_AFP	Nvec_5608_C1_3	Nvec_8604_	Nvec_23549_	Nvec_34453_DUF1610	

HG_5595	
Hsap_Ensmbl0159069_F_box_and_WD_repeat_domain_containing_5_Source_
HGNC_Symbol_Acc_13613_FBXW5	
Dmel_0031773_Fbw5	
Cgig_24437_F_box_WD_repeat_containing_protein_5_Source_UniProtKB_TrEMBL_Acc_K1QV82	Cgig_19399_F_box_WD_repeat_containing_protein_5_Source_UniProtKB_TrEMBL_Acc_K1R9H7	Cgig_19400_F_box_WD_repeat_containing_protein_5_Source_UniProtKB_TrEMBL_Acc_K1RTC5	Cgig_13702_F_box_WD_repeat_containing_protein_5_Source_UniProtKB_TrEMBL_Acc_K1Q7U4	Cgig_07686_F_box_WD_repeat_containing_protein_5_Source_UniProtKB_TrEMBL_Acc_K1Q278	Cgig_04632	
Cele_019436_K06A9_2_Protein_K06A9_2_K06A9_2_mRNA_complete_cds_Source_RefSeq_mRNA_Acc_NM_075890	
Drer_005642_F_box_and_WD_40_domain_protein_5_Source_ZFIN_Acc_ZDB_GENE_040426_2571_fbxw5	
Spur_017040_Fbxw5	
Smim_46047_PREDICTED_f_box_WD_repeat_containing_protein_5_like_Bombus_terrestris_gi_340718611_ref_XP_003397758_0_0_689	
Nvec_12443_WD40	

HG_5208	
Hsap_Ensmbl0185046_ankyrin_repeat_and_sterile_alpha_motif_domain_containing_1B_Source_
HGNC_Symbol_Acc_24600_ANKS1B	
Dmel_0039075_CG4393	
Cgig_27697_Ankyrin_repeat_and_sterile_alpha_motif_domain_containing_protein_1B_Source_UniProtKB_TrEMBL_Acc_K1QRW9	
Drer_003512_ankyrin_repeat_and_sterile_alpha_motif_domain_containing_1B_Source_ZFIN_Acc_ZDB_GENE_041210_349_anks1b	Drer_062396_ankyrin_repeat_and_sterile_alpha_motif_domain_containing_1Aa_Source_ZFIN_Acc_ZDB_GENE_090312_152_anks1aa	Drer_078901_ankyrin_repeat_and_sterile_alpha_motif_domain_containing_1Ab_Source_ZFIN_Acc_ZDB_GENE_110107_1_anks1ab	
Spur_025058_Odin_CajL	Spur_013424_Spur_013424	
Smim_62250_ankyrin_repeat_containing_protein_Ixodes_scapularis_gi_241681445_ref_XP_002411613_5e_107_350	Smim_25035_PREDICTED_similar_to_CG4393_CG4393_PA_Tribolium_castaneum_gi_189236470_ref_XP_974604_4e_31_124	Smim_25041_ankyrin_repeat_containing_protein_Ixodes_scapularis_gi_241681445_ref_XP_002411613_6e_89_278	Smim_25060_PREDICTED_ankyrin_repeat_and_SAM_domain_containing_protein_1A_like_Apis_mellifera_gi_328785617_ref_XP_392417_4_6e_17_89_0	

HG_13808	
This group of homology does not contain any annotated genome

HG_4019	
Dmel_0261363_CG42640	Dmel_0261362_proPO_A1_prophenol_oxidase_A1_Source_FlyBase_0261362	Dmel_0033367_PO45	Dmel_0002563_Lsp1beta_Larval_serum_protein_1_beta_Source_FlyBase_0002563	Dmel_0000639_Fbp1_Fat_body_protein_1_Source_FlyBase_0000639	Dmel_0002564_Lsp1gamma_Larval_serum_protein_1_gamma_Source_FlyBase_0002564	Dmel_0002562_Lsp1alpha_Larval_serum_protein_1_alpha_Source_FlyBase_0002562	Dmel_0002565_Lsp2_Larval_serum_protein_2_Source_FlyBase_0002565	Dmel_0036410_CG8100	Dmel_0036782_CG7320	
Smim_20756_HCYC_EURCA_RecName_Full_Hemocyanin_C_chain_Short_HcC_gi_20138398_sp_Q9NFL6_3_HCYC_EURCA_0_0_953	Smim_80708_hemocyanin_subunit_G_Nephila_inaurata_madagascariensis_gi_28569692_emb_CAD68057_0_0_1127	Smim_79435_hemocyanin_subunit_F_Nephila_inaurata_madagascariensis_gi_28569690_emb_CAD68056_0_0_1181	Smim_44892_hemocyanin_subunit_A_Nephila_inaurata_madagascariensis_gi_28569682_emb_CAD68052_0_0_1001	Smim_79428_hemocyanin_subunit_E_Nephila_inaurata_madagascariensis_gi_28569688_emb_CAD68055_0_0_1172	Smim_43079_hemocyanin_subunit_B_Nephila_inaurata_madagascariensis_gi_28569684_emb_CAD68053_0_0_1122	Smim_80602_hemocyanin_subunit_D_Nephila_inaurata_madagascariensis_gi_28569686_emb_CAD68054_0_0_647	

HG_13124	
Drer_054528_si_ch211_93e11_8_Source_ZFIN_Acc_ZDB_GENE_121214_283_si_ch211_93e11_8	Drer_088294_cAMP_responsive_element_binding_protein_like_2_Source_ZFIN_Acc_ZDB_GENE_040718_456_crebl2	

HG_12380	
This group of homology does not contain any annotated genome

HG_281	
Hsap_Ensmbl0125845_bone_morphogenetic_protein_2_Source_
HGNC_Symbol_Acc_1069_BMP2	Hsap_Ensmbl0112175_bone_morphogenetic_protein_5_Source_
HGNC_Symbol_Acc_1072_BMP5	Hsap_Ensmbl0153162_bone_morphogenetic_protein_6_Source_
HGNC_Symbol_Acc_1073_BMP6	Hsap_Ensmbl0125965_growth_differentiation_factor_5_Source_
HGNC_Symbol_Acc_4220_GDF5	Hsap_Ensmbl0183682_bone_morphogenetic_protein_8a_Source_
HGNC_Symbol_Acc_21650_BMP8A	Hsap_Ensmbl0156466_growth_differentiation_factor_6_Source_
HGNC_Symbol_Acc_4221_GDF6	Hsap_Ensmbl0163217_bone_morphogenetic_protein_10_Source_
HGNC_Symbol_Acc_20869_BMP10	Hsap_Ensmbl0116985_bone_morphogenetic_protein_8b_Source_
HGNC_Symbol_Acc_1075_BMP8B	Hsap_Ensmbl0143869_growth_differentiation_factor_7_Source_
HGNC_Symbol_Acc_4222_GDF7	Hsap_Ensmbl0152785_bone_morphogenetic_protein_3_Source_
HGNC_Symbol_Acc_1070_BMP3	Hsap_Ensmbl0101144_bone_morphogenetic_protein_7_Source_
HGNC_Symbol_Acc_1074_BMP7	Hsap_Ensmbl0107623_growth_differentiation_factor_10_Source_
HGNC_Symbol_Acc_4215_GDF10	Hsap_Ensmbl0184344_growth_differentiation_factor_3_Source_
HGNC_Symbol_Acc_4218_GDF3	Hsap_Ensmbl0263761_growth_differentiation_factor_2_Source_
HGNC_Symbol_Acc_4217_GDF2	Hsap_Ensmbl0130283_growth_differentiation_factor_1_Source_
HGNC_Symbol_Acc_4214_GDF1	Hsap_Ensmbl0122641_inhibin_beta_A_Source_
HGNC_Symbol_Acc_6066_INHBA	Hsap_Ensmbl0139269_inhibin_beta_E_Source_
HGNC_Symbol_Acc_24029_INHBE	Hsap_Ensmbl0156574_nodal_growth_differentiation_factor_Source_
HGNC_Symbol_Acc_7865_NODAL	Hsap_LRG_200_myostatin_Source_
HGNC_Symbol_Acc_4223_LRG_200	Hsap_Ensmbl0130385_bone_morphogenetic_protein_15_Source_
HGNC_Symbol_Acc_1068_BMP15	Hsap_Ensmbl0175189_inhibin_beta_C_Source_
HGNC_Symbol_Acc_6068_INHBC	Hsap_Ensmbl0163083_inhibin_beta_B_Source_
HGNC_Symbol_Acc_6067_INHBB	Hsap_Ensmbl0164404_growth_differentiation_factor_9_Source_
HGNC_Symbol_Acc_4224_GDF9	Hsap_Ensmbl0135414_growth_differentiation_factor_11_Source_
HGNC_Symbol_Acc_4216_GDF11	Hsap_Ensmbl0092969_transforming_growth_factor_beta_2_Source_
HGNC_Symbol_Acc_11768_TGFB2	Hsap_Ensmbl0105329_transforming_growth_factor_beta_1_Source_
HGNC_Symbol_Acc_11766_TGFB1	Hsap_Ensmbl0119699_transforming_growth_factor_beta_3_Source_
HGNC_Symbol_Acc_11769_TGFB3	
Dmel_0000490_dpp_decapentaplegic_Source_FlyBase_0000490	Dmel_0024234_gbb_glass_bottom_boat_Source_FlyBase_0024234	Dmel_0005590_scw_screw_Source_FlyBase_0005590	Dmel_0031461_daw_dawdle_Source_FlyBase_0031461	Dmel_0024913_Actbeta_Activin_beta_Source_FlyBase_0024913	Dmel_0039914_mav_maverick_Source_FlyBase_0039914	Dmel_0026199_myo_myoglianin_Source_FlyBase_0026199	
Cgig_11133_Bone_morphogenetic_protein_2_Source_UniProtKB_TrEMBL_Acc_K1PQP9	Cgig_18454_Bone_morphogenetic_protein_7_Source_UniProtKB_TrEMBL_Acc_K1RIZ3	Cgig_15719_Bone_morphogenetic_protein_3_Source_UniProtKB_TrEMBL_Acc_K1R9I6	Cgig_07634_Bone_morphogenetic_protein_3_Source_UniProtKB_TrEMBL_Acc_K1PDY2	Cgig_26937_Bone_morphogenetic_protein_7_Source_UniProtKB_TrEMBL_Acc_K1RY35	Cgig_26196_Growth_differentiation_factor_8_Source_UniProtKB_TrEMBL_Acc_K1Q066	Cgig_26197_Growth_differentiation_factor_8_Source_UniProtKB_TrEMBL_Acc_K1Q7G2	Cgig_13548_Nodal_like_protein_Source_UniProtKB_TrEMBL_Acc_K1PPZ9	Cgig_09740_Inhibin_beta_A_chain_Source_UniProtKB_TrEMBL_Acc_K1QCA1	Cgig_15720_Bone_morphogenetic_protein_2_B_Source_UniProtKB_TrEMBL_Acc_K1RFC4	Cgig_26853_Growth_differentiation_factor_3_Source_UniProtKB_TrEMBL_Acc_K1QLE6	
Cele_000936_dbl_1_Protein_DBL_1_dbl_1_mRNA_complete_cds_Source_RefSeq_mRNA_Acc_NM_072308	Cele_006570_tig_2_Protein_TIG_2_tig_2_mRNA_complete_cds_Source_RefSeq_mRNA_Acc_NM_071870	Cele_006852_unc_129_Protein_UNC_129_unc_129_mRNA_complete_cds_Source_RefSeq_mRNA_Acc_NM_069165	Cele_000903_daf_7_Protein_DAF_7_daf_7_mRNA_complete_cds_Source_RefSeq_mRNA_Acc_NM_064864	Cele_021594_tig_3_Protein_TIG_3_tig_3_mRNA_complete_cds_Source_RefSeq_mRNA_Acc_NM_064917	
Drer_041430_bone_morphogenetic_protein_2b_Source_ZFIN_Acc_ZDB_GENE_980526_474_bmp2b	Drer_013409_bone_morphogenetic_protein_2a_Source_ZFIN_Acc_ZDB_GENE_980526_388_bmp2a	Drer_019995_bone_morphogenetic_protein_4_Source_ZFIN_Acc_ZDB_GENE_980528_2059_bmp4	Drer_063230_bone_morphogenetic_protein_7b_Source_ZFIN_Acc_ZDB_GENE_060929_328_bmp7b	Drer_004965_bone_morphogenetic_protein_5_Source_ZFIN_Acc_ZDB_GENE_040426_1413_bmp5	Drer_018260_bone_morphogenetic_protein_7a_Source_ZFIN_Acc_ZDB_GENE_000208_25_bmp7a	Drer_025372_anti_dorsalizing_morphogenic_protein_Source_ZFIN_Acc_ZDB_GENE_011214_1_admp	Drer_002760_growth_differentiation_factor_5_Source_ZFIN_Acc_ZDB_GENE_990415_39_gdf5	Drer_035677_bone_morphogenetic_protein_8a_Source_ZFIN_Acc_ZDB_GENE_030912_13_bmp8a	Drer_053479_growth_differentiation_factor_6a_Source_ZFIN_Acc_ZDB_GENE_980526_373_gdf6a	Drer_037995_decapentaplegic_and_Vg_related_1_Source_ZFIN_Acc_ZDB_GENE_980526_389_dvr1	Drer_061769_bone_morphogenetic_protein_10_Source_ZFIN_Acc_ZDB_GENE_060526_211_bmp10	Drer_042784_growth_differentiation_factor_7_Source_ZFIN_Acc_ZDB_GENE_990714_1_gdf7	Drer_060526_bone_morphogenetic_protein_3_Source_ZFIN_Acc_ZDB_GENE_030131_7192_bmp3	Drer_045632_bone_morphogenetic_protein_10_Source_
HGNC_Symbol_Acc_20869_BMP10_1_of_2	Drer_095378_growth_differentiation_factor_10a_Source_ZFIN_Acc_ZDB_GENE_090312_17_gdf10a	Drer_042197_Uncharacterized_protein_Source_UniProtKB_TrEMBL_Acc_F1QQN8_CABZ01016549_1	Drer_073891_growth_differentiation_factor_10b_Source_ZFIN_Acc_ZDB_GENE_120316_1_gdf10b	Drer_059173_growth_differentiation_factor_2_Source_ZFIN_Acc_ZDB_GENE_100107_1_gdf2	Drer_005510_growth_differentiation_factor_6b_Source_ZFIN_Acc_ZDB_GENE_980526_442_gdf6b	Drer_014309_southpaw_Source_ZFIN_Acc_ZDB_GENE_030219_1_spaw	Drer_040299_nodal_related_2_Source_ZFIN_Acc_ZDB_GENE_990415_181_ndr2	Drer_012671_inhibin_beta_Aa_Source_ZFIN_Acc_ZDB_GENE_000210_21_inhbaa	Drer_037491_bone_morphogenetic_protein_15_Source_ZFIN_Acc_ZDB_GENE_030131_6115_bmp15	Drer_069133_myostatin_b_Source_ZFIN_Acc_ZDB_GENE_990415_165_mstnb	Drer_057096_nodal_related_1_Source_ZFIN_Acc_ZDB_GENE_990415_256_ndr1	Drer_024759_inhibin_beta_Ab_Source_ZFIN_Acc_ZDB_GENE_050525_2_inhbab	Drer_042947_myostatin_a_Source_ZFIN_Acc_ZDB_GENE_050208_735_mstna	Drer_040780_inhibin_beta_E_Source_
HGNC_Symbol_Acc_24029_INHBE	Drer_040777_inhibin_beta_B_Source_ZFIN_Acc_ZDB_GENE_990415_2_inhbb	Drer_044924_growth_differentiation_factor_11_Source_ZFIN_Acc_ZDB_GENE_040427_2_gdf11	Drer_034895_transforming_growth_factor_beta_1b_Source_ZFIN_Acc_ZDB_GENE_091028_1_tgfb1b	Drer_003229_growth_differentiation_factor_9_Source_ZFIN_Acc_ZDB_GENE_050221_7_gdf9	Drer_071879_Uncharacterized_protein_Source_UniProtKB_TrEMBL_Acc_F1QXC6_BX323449_2	Drer_019367_transforming_growth_factor_beta_3_Source_ZFIN_Acc_ZDB_GENE_030723_4_tgfb3	Drer_027087_transforming_growth_factor_beta_2_Source_ZFIN_Acc_ZDB_GENE_030723_3_tgfb2	Drer_041502_transforming_growth_factor_beta_1a_Source_ZFIN_Acc_ZDB_GENE_030618_1_tgfb1a	Drer_015686_bone_morphogenetic_protein_6_Source_ZFIN_Acc_ZDB_GENE_050306_42_bmp6	Drer_068180_bone_morphogenetic_protein_16_Source_ZFIN_Acc_ZDB_GENE_100115_1_bmp16	
Spur_000669_Bmp2_4_Bone_morphogenetic_protein_BMP2_4_Source_UniProtKB_TrEMBL_Acc_Q9XYQ8	Spur_021497_Bmp2_4_1	Spur_000668_Unvn_Univin_Source_UniProtKB_Swiss_Prot_Acc_P48970	Spur_002662_Bmp5_6_7_8_1	Spur_007822_Bmp3b	Spur_011064_Nodal_Nodal_Source_UniProtKB_TrEMBL_Acc_A0MT18	Spur_017647_Bmp11b	Spur_018248_Bmp9	Spur_007004_Bmp11	Spur_003835_Tgfb2	Spur_022079_Mystat1	Spur_021726_Admp	Spur_002795_Myostatin	
Smim_6149_decapentaplegic_Achaearanea_tepidariorum_gi_25137513_dbj_BAC24087_1e_151_441	Smim_27493_PREDICTED_protein_60A_like_Bombus_terrestris_gi_340709288_ref_XP_003393243_5e_96_303	Smim_22937_anti_dorsalizing_morphogenic_protein_precursor_Danio_rerio_gi_40254678_ref_NP_571951_4e_96_302	Smim_82683_PREDICTED_similar_to_Bone_morphogenetic_protein_10_precursor_BMP_10_Tribolium_castaneum_gi_91088937_ref_XP_973577_8e_50_183	Smim_49768_decapentaplegic_like_protein_Daphnia_pulex_gi_321463173_gb_EFX74191_3e_45_164	Smim_64822_bone_morphogenetic_protein_3_3b_Branchiostoma_japonicum_gi_194718235_gb_ACF93445_5e_44_165	Smim_3128_myostatin_putative_Ixodes_scapularis_gi_241018331_ref_XP_002405764_3e_76_247	Smim_6802_anti_dorsalizing_morphogenic_protein_precursor_Danio_rerio_gi_40254678_ref_NP_571951_6e_55_194	Smim_76818_PREDICTED_growth_differentiation_factor_11_like_Xenopus_Silurana_tropicalis_gi_301610033_ref_XP_002934559_1e_102_320	Smim_43358_bone_morphogenetic_protein_putative_Ixodes_scapularis_gi_241640766_ref_XP_002410919_3e_27_114	Smim_g23936_t1_myostatin_putative_Ixodes_scapularis_gi_241618052_ref_XP_002408290_7e_43_160	Smim_74547_myostatin_putative_Ixodes_scapularis_gi_241618052_ref_XP_002408290_6e_61_210	Smim_33228_myostatin_putative_Ixodes_scapularis_gi_241618052_ref_XP_002408290_2e_20_95_1	Smim_64629_transforming_growth_factor_beta_putative_Ixodes_scapularis_gi_241623169_ref_XP_002407531_1e_34_135	Smim_49156_49156	
Sman_146790	Sman_063190_INACT_Putative_tgf_beta_family_Source_UniProtKB_TrEMBL_Acc_G4VMH1	Sman_156200	
Gsal_9615_bone_morphogenetic_protein	Gsal_13056_inhibin_activin	
Nvec_35707_TGF_beta	Nvec_11339_TGF_beta	Nvec_28665_TGF_beta	Nvec_26835_TGF_beta	

HG_7049	
Hsap_Ensmbl0179119_SPT2_Suppressor_of_Ty_domain_containing_1_S_cerevisiae_Source_
HGNC_Symbol_Acc_26818_SPTY2D1	
Dmel_0027574_CG5815	
Cgig_10985_SPT2_like_protein_Source_UniProtKB_TrEMBL_Acc_K1PNP8	
Drer_033889_SPT2_Suppressor_of_Ty_domain_containing_1_S_cerevisiae_Source_ZFIN_Acc_ZDB_GENE_050522_212_spty2d1	
Spur_010812_Hypp_627	Spur_009019_Spur_009019	
Smim_39485_PREDICTED_protein_SPT2_homolog_Nasonia_vitripennis_gi_156549354_ref_XP_001601670_4e_24_115	
Nvec_47094_	

HG_30759	
This group of homology does not contain any annotated genome

HG_26599	
This group of homology does not contain any annotated genome

HG_32550	
Nvec_4646_	

HG_7983	
Gsal_13786_membrane_spanning_4_domains_subfamily_a_member_14	
Nvec_26896_Ag332	Nvec_9142_	

HG_7678	
Nvec_5196_	

HG_11756	
Hsap_Ensmbl0197768_chromosome_9_open_reading_frame_173_Source_
HGNC_Symbol_Acc_37285_C9orf173	
Spur_002651_Hypp_361	
Nvec_35603_DUF1309	

HG_11820	
Hsap_Ensmbl0055070_SUZ_RNA_binding_domain_containing_1_Source_
HGNC_Symbol_Acc_30232_SZRD1	
Dmel_0051908_CG31908	
Cgig_24128	

HG_49135	
This group of homology does not contain any annotated genome

HG_41477	
This group of homology does not contain any annotated genome

HG_5652	
Hsap_Ensmbl0102738_mitochondrial_ribosomal_protein_S31_Source_
HGNC_Symbol_Acc_16632_MRPS31	
Dmel_0036557_mRpS31_mitochondrial_ribosomal_protein_S31_Source_FlyBase_0036557	
Cgig_26498_28S_ribosomal_protein_S31_mitochondrial_Source_UniProtKB_TrEMBL_Acc_K1RH59	
Cele_007859_mrps_31_Protein_MRPS_31_mrps_31_mRNA_complete_cds_Source_RefSeq_mRNA_Acc_NM_065335	
Drer_057855_mitochondrial_ribosomal_protein_S31_Source_ZFIN_Acc_ZDB_GENE_030131_3715_mrps31	
Spur_008852_Mrps31L	
Smim_62840_mitochondrial_ribosomal_protein_S31_Tribolium_castaneum_gi_282158101_ref_NP_001164094_6e_52_183	
Sman_022850	
Gsal_800_mitochondrial_ribosomal_protein_s31	
Nvec_21128_Arg_repressor	

HG_5740	
Hsap_Ensmbl0189157_family_with_sequence_similarity_47_member_E_Source_
HGNC_Symbol_Acc_34343_FAM47E	Hsap_Ensmbl0272414_uncharacterized_protein_LOC100631383_Source_RefSeq_peptide_Acc_NP_001229868_FAM47E_STBD1	
Cgig_11685_Protein_FAM47E_Source_UniProtKB_TrEMBL_Acc_K1Q7Z6	
Drer_089020_zgc_158260_Source_ZFIN_Acc_ZDB_GENE_061201_24_zgc_158260	Drer_067694_zgc_158260_Source_ZFIN_Acc_ZDB_GENE_061201_24_zgc_158260	
Spur_017327_Stbd1	
Sman_145150	
Nvec_25667_	Nvec_25668_Sigma70_r1_1	

HG_31178	
Spur_020874_Rt4	Spur_013340_Spur_013340	Spur_023576_Spur_023576	

HG_14586	
Cele_000551_clx_1_Protein_CLX_1_clx_1_mRNA_complete_cds_Source_RefSeq_mRNA_Acc_NM_068868	
Nvec_57096_	Nvec_24577_Ribosomal_L44	

HG_13224	
Spur_016092_Spur_016092	

HG_3450	
Hsap_Ensmbl0005108_thrombospondin_type_I_domain_containing_7A_Source_
HGNC_Symbol_Acc_22207_THSD7A	
Cgig_16673_Thrombospondin_type_1_domain_containing_protein_7B_Source_UniProtKB_TrEMBL_Acc_K1PYH3	
Drer_090496_thrombospondin_type_I_domain_containing_7A_Source_
HGNC_Symbol_Acc_22207_THSD7A_2_of_2	Drer_061497_thrombospondin_type_I_domain_containing_7B_Source_
HGNC_Symbol_Acc_29348_THSD7B_1_of_2	Drer_061479_thrombospondin_type_I_domain_containing_7A_Source_ZFIN_Acc_ZDB_GENE_060503_709_thsd7a	Drer_095022_thrombospondin_type_I_domain_containing_7Ba_Source_ZFIN_Acc_ZDB_GENE_070621_2_thsd7ba	
Spur_019739_Thsd7b	Spur_025454_Thsd7b_2	Spur_028920_D130067i03riklp	Spur_007494_Spur_007494	Spur_000434_Spur_000434	
Smim_15545_PREDICTED_thrombospondin_type_domain_containing_protein_7A_Acyrthosiphon_pisum_gi_328698660_ref_XP_001943228_0_0_583	Smim_15543_PREDICTED_thrombospondin_type_I_domain_containing_7B_isoform_Oryctolagus_cuniculus_gi_291391504_ref_XP_002712171_6e_19_93_2	Smim_53588_hypothetical_protein_DAPPUDRAFT_226484_Daphnia_pulex_gi_321464012_gb_EFX75023_1e_06_53_5	

HG_10279	
Spur_007197_Hypp_1703	Spur_003603_Spur_003603	

HG_41933	
This group of homology does not contain any annotated genome

HG_6907	
Hsap_Ensmbl0116698_SMG7_nonsense_mediated_mRNA_decay_factor_Source_
HGNC_Symbol_Acc_16792_SMG7	
Cele_004885_smg_7_Protein_SMG_7_smg_7_mRNA_complete_cds_Source_RefSeq_mRNA_Acc_NM_068632	
Drer_060767_Smg_7_homolog_nonsense_mediated_mRNA_decay_factor_C_elegans_Source_ZFIN_Acc_ZDB_GENE_030131_9122_smg7	
Spur_016035_Smg7	
Smim_6501_smg_7_putative_Pediculus_humanus_corporis_gi_242009753_ref_XP_002425647_1e_48_194	

HG_1933	
Hsap_Ensmbl0172380_guanine_nucleotide_binding_protein_G_protein_gamma_12_Source_
HGNC_Symbol_Acc_19663_GNG12	Hsap_Ensmbl0176533_guanine_nucleotide_binding_protein_G_protein_gamma_7_Source_
HGNC_Symbol_Acc_4410_GNG7	Hsap_Ensmbl0242616_guanine_nucleotide_binding_protein_G_protein_gamma_10_Source_
HGNC_Symbol_Acc_4402_GNG10	Hsap_Ensmbl0127920_guanine_nucleotide_binding_protein_G_protein_gamma_11_Source_
HGNC_Symbol_Acc_4403_GNG11	Hsap_Ensmbl0167414_guanine_nucleotide_binding_protein_G_protein_gamma_8_Source_
HGNC_Symbol_Acc_19664_GNG8	Hsap_Ensmbl0174021_guanine_nucleotide_binding_protein_G_protein_gamma_5_Source_
HGNC_Symbol_Acc_4408_GNG5	Hsap_Ensmbl0186469_guanine_nucleotide_binding_protein_G_protein_gamma_2_Source_
HGNC_Symbol_Acc_4404_GNG2	Hsap_Ensmbl0133136_guanine_nucleotide_binding_protein_G_protein_gamma_5_pseudogene_2_Source_
HGNC_Symbol_Acc_24826_GNG5P2	Hsap_Ensmbl0168243_guanine_nucleotide_binding_protein_G_protein_gamma_4_Source_
HGNC_Symbol_Acc_4407_GNG4	Hsap_Ensmbl0162188_guanine_nucleotide_binding_protein_G_protein_gamma_3_Source_
HGNC_Symbol_Acc_4405_GNG3	Hsap_Ensmbl0127928_guanine_nucleotide_binding_protein_G_protein_gamma_transducing_activity_polypeptide_1_Source_
HGNC_Symbol_Acc_4411_GNGT1	Hsap_Ensmbl0167083_guanine_nucleotide_binding_protein_G_protein_gamma_transducing_activity_polypeptide_2_Source_
HGNC_Symbol_Acc_4412_GNGT2	
Dmel_0004921_Ggamma1_G_protein_gamma_1_Source_FlyBase_0004921	Dmel_0263029_CG43324	
Cgig_15431_Guanine_nucleotide_binding_protein_subunit_gamma_Source_UniProtKB_TrEMBL_Acc_K1QCN7	Cgig_26636_Guanine_nucleotide_binding_protein_subunit_gamma_Source_UniProtKB_TrEMBL_Acc_K1RVK6	
Cele_001681_gpc_1_Protein_GPC_1_gpc_1_mRNA_complete_cds_Source_RefSeq_mRNA_Acc_NM_077744	
Drer_096302_guanine_nucleotide_binding_protein_G_protein_gamma_12_Source_
HGNC_Symbol_Acc_19663_GNG12_2_of_2	Drer_062537_si_dkey_117i10_1_Source_ZFIN_Acc_ZDB_GENE_091204_371_si_dkey_117i10_1	Drer_038693_guanine_nucleotide_binding_protein_G_protein_gamma_7_Source_ZFIN_Acc_ZDB_GENE_040718_93_gng7	Drer_094695_si_dkey_204f11_64_Source_ZFIN_Acc_ZDB_GENE_030131_8332_si_dkey_204f11_64	Drer_039830_guanine_nucleotide_binding_protein_G_protein_gamma_5_Source_ZFIN_Acc_ZDB_GENE_030131_9966_gng5	Drer_096661_si_ch211_286b5_5_Source_ZFIN_Acc_ZDB_GENE_121214_209_si_ch211_286b5_5	Drer_042970_guanine_nucleotide_binding_protein_G_protein_gamma_8_Source_ZFIN_Acc_ZDB_GENE_050522_312_gng8	Drer_070003_guanine_nucleotide_binding_protein_G_protein_gamma_2_Source_ZFIN_Acc_ZDB_GENE_050417_59_gng2	Drer_089997_guanine_nucleotide_binding_protein_G_protein_gamma_transducing_activity_polypeptide_2b_Source_ZFIN_Acc_ZDB_GENE_091020_4_gngt2b	Drer_010680_guanine_nucleotide_binding_protein_G_protein_gamma_transducing_activity_polypeptide_2a_Source_ZFIN_Acc_ZDB_GENE_030131_7595_gngt2a	Drer_035798_guanine_nucleotide_binding_protein_G_protein_gamma_transducing_activity_polypeptide_1_Source_ZFIN_Acc_ZDB_GENE_030131_7596_gngt1	Drer_009553_guanine_nucleotide_binding_protein_G_protein_gamma_3_Source_ZFIN_Acc_ZDB_GENE_010705_1_gng3	Drer_003375_guanine_nucleotide_binding_protein_G_protein_gamma_12a_Source_ZFIN_Acc_ZDB_GENE_040426_2555_gng12a	
Spur_030082_Gg2	Spur_030086_Gg4	Spur_030085_Gg3	Spur_014498_Gg1_Guanine_nucleotide_binding_protein_subunit_gamma_Source_UniProtKB_TrEMBL_Acc_H3IK52	
Smim_41715_G_protein_gamma_subunit_Ornithodoros_parkeri_gi_149287036_gb_ABR23417_2e_34_120	Smim_14285_guanine_nucleotide_binding_protein_gamma_subunit_Daphnia_pulex_gi_321475236_gb_EFX86199_2e_23_93_2	
Sman_205760_Guanine_nucleotide_binding_protein_subunit_gamma_Source_UniProtKB_TrEMBL_Acc_G4M241	
Gsal_4279_guanine_nucleotide_binding_protein_subunit_gamma_1	
Nvec_7877_G_gamma	

HG_9381	
This group of homology does not contain any annotated genome

HG_2044	
Nvec_26485_	Nvec_10965_	Nvec_35416_Cyanate_lyase	Nvec_35415_BRF1	Nvec_47017_	Nvec_46316_Rieske	

HG_26458	
This group of homology does not contain any annotated genome

HG_4699	
Hsap_Ensmbl0110987_B_cell_CLL_lymphoma_7A_Source_
HGNC_Symbol_Acc_1004_BCL7A	Hsap_Ensmbl0099385_B_cell_CLL_lymphoma_7C_Source_
HGNC_Symbol_Acc_1006_BCL7C	Hsap_Ensmbl0106635_B_cell_CLL_lymphoma_7B_Source_
HGNC_Symbol_Acc_1005_BCL7B	Hsap_Ensmbl0263151_B_cell_CLL_lymphoma_7B_Source_
HGNC_Symbol_Acc_1005_BCL7B	
Dmel_0026149_BCL7_like_BCL7_like_Source_FlyBase_0026149	
Cgig_15903_B_cell_CLL_lymphoma_7_protein_family_member_A_Source_UniProtKB_TrEMBL_Acc_K1QT80	
Cele_016192_C28H8_1_Protein_C28H8_1_C28H8_1_mRNA_complete_cds_Source_RefSeq_mRNA_Acc_NM_065886	
Drer_040396_B_cell_CLL_lymphoma_7B_b_Source_ZFIN_Acc_ZDB_GENE_010328_17_bcl7bb	Drer_052907_B_cell_CLL_lymphoma_7A_Source_ZFIN_Acc_ZDB_GENE_000607_16_bcl7a	Drer_026709_B_cell_CLL_lymphoma_7B_a_Source_ZFIN_Acc_ZDB_GENE_040426_2193_bcl7ba	
Sman_136770_Putative_bcl7a_Source_UniProtKB_TrEMBL_Acc_G4VFZ5	
Gsal_2463_b_cell_cll_lymphoma_7b	
Nvec_37876_	

HG_57638	
This group of homology does not contain any annotated genome

HG_23505	
This group of homology does not contain any annotated genome

HG_4658	
Hsap_Ensmbl0180357_zinc_finger_protein_609_Source_
HGNC_Symbol_Acc_29003_ZNF609	Hsap_Ensmbl0168916_zinc_finger_protein_608_Source_
HGNC_Symbol_Acc_29238_ZNF608	
Dmel_0010575_sbb_scribbler_Source_FlyBase_0010575	
Cgig_19641	
Drer_043246_zinc_finger_protein_609_Source_ZFIN_Acc_ZDB_GENE_030131_5095_znf609	Drer_075823_zinc_finger_protein_608_Source_
HGNC_Symbol_Acc_29238_ZNF608	Drer_058842_zinc_finger_protein_609_Source_
HGNC_Symbol_Acc_29003_ZNF609_2_of_2	
Spur_015882_Znf608L	Spur_016202_Hypp_2252	
Smim_21138_PREDICTED_similar_to_AGAP005030_PA_Tribolium_castaneum_gi_91086295_ref_XP_973606_9e_76_285	
Gsal_14886_zinc_finger_protein_609	Gsal_2652_zinc_finger_protein_609	

HG_8192	
Dmel_0050467_CG30467	
Spur_006851_SaaL1	
Smim_63098_mCG145364_isoform_CRA_b_Mus_musculus_gi_148690986_gb_EDL22933_2e_30_118	
Sman_123770_Kettin_titin_related_protein_Source_UniProtKB_TrEMBL_Acc_G4VBG0	
Gsal_13174_protein_saal1	Gsal_5101_protein_saal1	

HG_19176	
Nvec_44998_	

HG_1031	
Hsap_Ensmbl0176406_regulating_synaptic_membrane_exocytosis_2_Source_
HGNC_Symbol_Acc_17283_RIMS2	Hsap_Ensmbl0079841_regulating_synaptic_membrane_exocytosis_1_Source_
HGNC_Symbol_Acc_17282_RIMS1	Hsap_Ensmbl0101098_regulating_synaptic_membrane_exocytosis_4_Source_
HGNC_Symbol_Acc_16183_RIMS4	Hsap_Ensmbl0117016_regulating_synaptic_membrane_exocytosis_3_Source_
HGNC_Symbol_Acc_21292_RIMS3	
Dmel_0053547_Rim_Rim_Source_FlyBase_0053547	
Cgig_16437_Regulating_synaptic_membrane_exocytosis_protein_2_Source_UniProtKB_TrEMBL_Acc_K1QCT9	Cgig_25328_Regulating_synaptic_membrane_exocytosis_protein_2_Source_UniProtKB_TrEMBL_Acc_K1S199	Cgig_25329_Regulating_synaptic_membrane_exocytosis_protein_2_Source_UniProtKB_TrEMBL_Acc_K1QVX7	
Cele_006750_unc_10_Protein_UNC_10_isoform_a_Source_RefSeq_mRNA_Acc_NM_171720	
Drer_078902_regulating_synaptic_membrane_exocytosis_1b_Source_ZFIN_Acc_ZDB_GENE_101223_4_rims1b	Drer_019622_regulating_synaptic_membrane_exocytosis_2a_Source_ZFIN_Acc_ZDB_GENE_040426_1656_rims2a	Drer_035994_regulating_synaptic_membrane_exocytosis_2b_Source_ZFIN_Acc_ZDB_GENE_060503_893_rims2b	Drer_059523_regulating_synaptic_membrane_exocytosis_4_Source_
HGNC_Symbol_Acc_16183_RIMS4	Drer_091823_regulating_synaptic_membrane_exocytosis_2_Source_
HGNC_Symbol_Acc_17283_RIMS2_5_of_5	Drer_089412_regulating_synaptic_membrane_exocytosis_2_Source_
HGNC_Symbol_Acc_17283_RIMS2_4_of_5	Drer_062305_regulating_synaptic_membrane_exocytosis_3_Source_ZFIN_Acc_ZDB_GENE_060503_788_rims3	Drer_074680_regulating_synaptic_membrane_exocytosis_1a_Source_ZFIN_Acc_ZDB_GENE_090312_135_rims1a	
Spur_006536_Rims2	Spur_003760_Rims	Spur_012693_Pclo	Spur_024621_Spur_024621	
Smim_65205_Rims2_protein_Mus_musculus_gi_111600267_gb_AAI18980_2e_72_261	Smim_13411_Regulating_synaptic_membrane_exocytosis_protein_Acromyrmex_echinatior_gi_332029406_gb_EGI69360_5e_89_300	Smim_67348_PREDICTED_similar_to_AGAP001690_PA_Tribolium_castaneum_gi_189237552_ref_XP_974459_4e_80_270	Smim_65194_PREDICTED_similar_to_AGAP001690_PA_Tribolium_castaneum_gi_189237552_ref_XP_974459_2e_71_255	Smim_37166_rab3_interacting_molecule_putative_Pediculus_humanus_corporis_gi_242020225_ref_XP_002430556_2e_49_176	Smim_37167_regulating_synaptic_membrane_exocytosis_isoform_CRA_b_Rattus_norvegicus_gi_149066469_gb_EDM16342_2e_22_101	
Sman_155270_HMG_CoA_synthase_Source_UniProtKB_TrEMBL_Acc_G4LUP3	
Gsal_5871_protein_piccolo	Gsal_9813_regulating_synaptic_membrane_exocytosis_protein_2	Gsal_11493_regulating_synaptic_membrane_exocytosis_protein_2	
Nvec_42834_C2	Nvec_57978	

HG_13857	
Nvec_46293_Keratin_B2	Nvec_57888_	Nvec_3680_Keratin_B2	

HG_3950	
Hsap_Ensmbl0198952_SMG5_nonsense_mediated_mRNA_decay_factor_Source_
HGNC_Symbol_Acc_24644_SMG5	
Dmel_0019890_Smg5_Smg5_Source_FlyBase_0019890	
Cgig_21618_Protein_SMG5_Source_UniProtKB_TrEMBL_Acc_K1R370	Cgig_03512_Protein_SMG5_Source_UniProtKB_TrEMBL_Acc_K1PZD1	
Drer_041481_Smg_5_homolog_nonsense_mediated_mRNA_decay_factor_C_elegans_Source_ZFIN_Acc_ZDB_GENE_050913_144_smg5	
Spur_026456_Smg5	
Smim_61760_PREDICTED_similar_to_Est1p_like_protein_B_Tribolium_castaneum_gi_189234794_ref_XP_001807213_1e_57_207	Smim_61759_Protein_SMG5_Harpegnathos_saltator_gi_307214969_gb_EFN89814_1e_06_55_1	Smim_61757_Protein_SMG5_Harpegnathos_saltator_gi_307214969_gb_EFN89814_3e_16_81_6	Smim_61754_PREDICTED_similar_to_Est1p_like_protein_B_Tribolium_castaneum_gi_189234794_ref_XP_001807213_0_003_46_2	Smim_61762_PREDICTED_similar_to_KIAA1089_protein_Strongylocentrotus_purpuratus_gi_115963251_ref_XP_001188500_0_002_43_1	
Gsal_8554_protein_smg5_like	Gsal_8555_low_quality_protein_protein_smg5_like	
Nvec_3294_DUF755	Nvec_3296_	

HG_12872	
This group of homology does not contain any annotated genome

HG_20350	
This group of homology does not contain any annotated genome

HG_7091	
Hsap_Ensmbl0183354_KIAA2026_Source_
HGNC_Symbol_Acc_23378_KIAA2026	
Drer_090250_KIAA2026_Source_
HGNC_Symbol_Acc_23378_KIAA2026_2_of_2	Drer_086023_Uncharacterized_protein_Source_UniProtKB_TrEMBL_Acc_E7EYI1_CABZ01088061_1	
Sman_164080	Sman_164090	
Nvec_11346_	

HG_41882	
Nvec_11765_	

HG_30977	
This group of homology does not contain any annotated genome

HG_536	
Hsap_Ensmbl0142549_IgLON_family_member_5_Source_
HGNC_Symbol_Acc_34550_IGLON5	Hsap_Ensmbl0172260_neuronal_growth_regulator_1_Source_
HGNC_Symbol_Acc_17302_NEGR1	Hsap_Ensmbl0183715_opioid_binding_protein_cell_adhesion_molecule_like_Source_
HGNC_Symbol_Acc_8143_OPCML	Hsap_Ensmbl0182667_neurotrimin_Source_
HGNC_Symbol_Acc_17941_NTM	Hsap_Ensmbl0185565_limbic_system_associated_membrane_protein_Source_
HGNC_Symbol_Acc_6705_LSAMP	
Dmel_0017590_klg_klingon_Source_FlyBase_0017590	Dmel_0037107_CG7166	Dmel_0085382_CG34353	Dmel_0259245_CG42343	Dmel_0000071_Ama_Amalgam_Source_FlyBase_0000071	Dmel_0010238_Lac_Lachesin_Source_FlyBase_0010238	Dmel_0051646_CG31646	Dmel_0031725_CG14010	Dmel_0259714_CG42368	Dmel_0051814_CG31814	Dmel_0039617_CG14521	Dmel_0051708_CG31708	Dmel_0085420_CG34391	Dmel_0025878_wrapper_wrapper_Source_FlyBase_0025878	Dmel_0058378_CG40378	Dmel_0052791_CG32791	Dmel_0031837_CG11320	Dmel_0034723_CG13506	Dmel_0034724_babos_babos_Source_FlyBase_0034724	Dmel_0261404_CG42644	
Cgig_11701_Opioid_binding_protein_cell_adhesion_molecule_Source_UniProtKB_TrEMBL_Acc_K1QQ10	Cgig_15524_Lachesin_Source_UniProtKB_TrEMBL_Acc_K1S6N9	Cgig_03547_Lachesin_Source_UniProtKB_TrEMBL_Acc_K1QJ70	Cgig_06892_Protein_CEPU_1_Source_UniProtKB_TrEMBL_Acc_K1QM66	Cgig_10935_Lachesin_Source_UniProtKB_TrEMBL_Acc_K1Q7X9	Cgig_07954_Titin_Source_UniProtKB_TrEMBL_Acc_K1PWX5	Cgig_21999_Lachesin_Source_UniProtKB_TrEMBL_Acc_K1Q9Y5	Cgig_20848_Protein_CEPU_1_Source_UniProtKB_TrEMBL_Acc_K1QWX3	Cgig_03546_Lachesin_Source_UniProtKB_TrEMBL_Acc_K1PYR8	Cgig_15726_Protein_CEPU_1_Source_UniProtKB_TrEMBL_Acc_K1QFM1	Cgig_10934	Cgig_06515	
Cele_004372_rig_5_Protein_RIG_5_isoform_b_Source_RefSeq_mRNA_Acc_NM_060134	
Drer_018065_neurotrimin_Source_ZFIN_Acc_ZDB_GENE_060421_6020_ntm	Drer_021607_neuronal_growth_regulator_1_Source_ZFIN_Acc_ZDB_GENE_040822_27_negr1	Drer_022176_IgLON_family_member_5_Source_
HGNC_Symbol_Acc_34550_IGLON5	Drer_013005_opioid_binding_protein_cell_adhesion_molecule_like_Source_ZFIN_Acc_ZDB_GENE_040927_3_opcml	Drer_091309_limbic_system_associated_membrane_protein_Source_
HGNC_Symbol_Acc_6705_LSAMP	
Spur_027417_Hypp_2901	Spur_015903_LsampL_1	Spur_006616_Negr1L	
Smim_6043_AGAP011194_PA_Anopheles_gambiae_str_PEST_gi_158287420_ref_XP_309450_4_1e_62_219	Smim_27749_LACH_SCHAM_RecName_Full_Lachesin_Flags_Precursor_gi_3024084_sp_Q26474_LACH_SCHAM_3e_111_337	Smim_27863_lachesin_putative_Ixodes_scapularis_gi_241622079_ref_XP_002408881_5e_88_275	Smim_36207_PREDICTED_lachesin_like_Acyrthosiphon_pisum_gi_328702570_ref_XP_003241940_3e_75_246	Smim_56947_PREDICTED_lachesin_like_Acyrthosiphon_pisum_gi_328702570_ref_XP_003241940_6e_72_238	Smim_22618_lachesin_putative_Ixodes_scapularis_gi_241786165_ref_XP_002414448_2e_83_263	Smim_51108_PREDICTED_lachesin_like_Acyrthosiphon_pisum_gi_328702570_ref_XP_003241940_3e_54_184	Smim_56946_neurotrimin_putative_Ixodes_scapularis_gi_241850977_ref_XP_002415743_2e_48_171	Smim_32128_PREDICTED_lachesin_like_partial_Apis_mellifera_gi_328794251_ref_XP_394139_4_1e_78_256	Smim_64417_neural_cell_adhesion_molecule_L1_putative_Ixodes_scapularis_gi_241786167_ref_XP_002414449_5e_31_121	Smim_32478_lachesin_putative_Ixodes_scapularis_gi_241622079_ref_XP_002408881_8e_39_144	Smim_57183_lachesin_putative_Ixodes_scapularis_gi_241859534_ref_XP_002416221_2e_33_125	Smim_67897_lachesin_putative_Ixodes_scapularis_gi_241622079_ref_XP_002408881_2e_78_244	Smim_73300_lachesin_putative_Ixodes_scapularis_gi_241622079_ref_XP_002408881_7e_23_96_3	Smim_82925_PREDICTED_similar_to_AGAP010221_PA_Tribolium_castaneum_gi_189234395_ref_XP_974889_7e_24_100	Smim_62151_lachesin_precursor_putative_Pediculus_humanus_corporis_gi_242012463_ref_XP_002426952_3e_57_192	Smim_32481_lachesin_putative_Ixodes_scapularis_gi_241622079_ref_XP_002408881_5e_28_110	Smim_53504_hypothetical_protein_IscW_ISCW005860_Ixodes_scapularis_gi_242001986_ref_XP_002435636_3e_14_68_9	Smim_48528_lachesin_putative_Ixodes_scapularis_gi_241622079_ref_XP_002408881_7e_13_67_8	
Sman_174040_Neurotracting_lsamp_neurotrimin_obcam_related_cell_adhesion_molecule_Source_UniProtKB_TrEMBL_Acc_G4V9M4	
Gsal_8338_amalgam	

HG_4473	
Hsap_Ensmbl0186834_hexamethylene_bis_acetamide_inducible_1_Source_
HGNC_Symbol_Acc_24953_HEXIM1	
Dmel_0038251_CG3508	
Cgig_13052_Protein_HEXIM1_Source_UniProtKB_TrEMBL_Acc_K1PAB7	Cgig_13897	
Drer_036482_hexamethylene_bis_acetamide_inducible_1_Source_ZFIN_Acc_ZDB_GENE_030131_4637_hexim1	
Spur_021560_Spur_021560	
Smim_1442_HEXIM_protein_Salmo_salar_gi_213515166_ref_NP_001133431_3e_20_97_8	Smim_9211_protein_HEXIM1_putative_Ixodes_scapularis_gi_241616680_ref_XP_002408010_4e_48_171	Smim_54383_hypothetical_protein_IscW_ISCW009370_Ixodes_scapularis_gi_241573896_ref_XP_002403046_8e_21_100	
Nvec_37323_RTBV_P12	

HG_8563	
Hsap_Ensmbl0242715_coiled_coil_domain_containing_169_Source_
HGNC_Symbol_Acc_34361_CCDC169	
Cgig_11680_UPF0594_protein_C13orf38_like_protein_Source_UniProtKB_TrEMBL_Acc_K1Q7Z2	
Drer_089570_coiled_coil_domain_containing_169_Source_ZFIN_Acc_ZDB_GENE_091204_29_ccdc169	
Smim_60224_60224	
Nvec_11459_Tropomyosin	

HG_13839	
Nvec_10748_GETHR	

HG_19158	
Dmel_0030569_CG9411	
Nvec_4337_	

HG_12959	
Cgig_07667	
Nvec_15994_Pox_A_type_inc	Nvec_57319_Pox_A_type_inc	Nvec_35390_	

HG_20742	
Nvec_46247_	

HG_1009	
Gsal_8959_protein	Gsal_14742_protein	Gsal_13530_protein	Gsal_3930_protein	Gsal_4816_protein	Gsal_12954_protein	Gsal_11175_hypothetical_protein	Gsal_4815_hypothetical_protein	

HG_7069	
Hsap_Ensmbl0140743_cerebellar_degeneration_related_protein_2_62kDa_Source_
HGNC_Symbol_Acc_1799_CDR2	Hsap_Ensmbl0109089_cerebellar_degeneration_related_protein_2_like_Source_
HGNC_Symbol_Acc_29999_CDR2L	
Dmel_0032876_Cen_Centrocortin_Source_FlyBase_0032876	
Drer_026834_cerebellar_degeneration_related_protein_2_like_Source_ZFIN_Acc_ZDB_GENE_030131_8171_cdr2l	Drer_035952_cerebellar_degeneration_related_protein_2a_Source_ZFIN_Acc_ZDB_GENE_101203_5_cdr2a	Drer_037359_cerebellar_degeneration_related_protein_2_62kDa_Source_
HGNC_Symbol_Acc_1799_CDR2_2_of_2	
Spur_015395_Cdr2	
Nvec_10419_	Nvec_43729_	

HG_10274	
Cgig_25731_Tetratricopeptide_repeat_protein_GNN_Source_UniProtKB_TrEMBL_Acc_K1R410	
Drer_086650_si_dkeyp_27e10_6_Source_ZFIN_Acc_ZDB_GENE_110914_190_si_dkeyp_27e10_6	
Spur_004778_gnn	
Nvec_50935_TPR_2	

HG_177	
Drer_090493_Uncharacterized_protein_Source_UniProtKB_TrEMBL_Acc_E7F1U5_BX005380_2	Drer_091105_Uncharacterized_protein_Source_UniProtKB_TrEMBL_Acc_E7F0R1_CR396586_2	Drer_088488_Uncharacterized_protein_Source_UniProtKB_TrEMBL_Acc_E7FBV3_CR352290_2	Drer_086201_Uncharacterized_protein_Source_UniProtKB_TrEMBL_Acc_F1QF47_CABZ01081490_1	Drer_088060_Uncharacterized_protein_Source_UniProtKB_TrEMBL_Acc_E7FCI3_CR356223_1	
Spur_010393_Hypp_67	Spur_020184_RtL_49	Spur_022872_Sans	Spur_015762_RtL_40	Spur_011043_Endrvt23	Spur_000051_Srcr	Spur_000868_Hypp_315	Spur_010182_RtL_23	Spur_020948_Rt15	Spur_017479_Rt10	Spur_016030_RtL_2	Spur_000267_Spur_000267	Spur_016539_Rt9	Spur_013621_Spur_013621	Spur_019006_Spur_019006	Spur_023188_Rvt_Exn_End_Pplp	Spur_021956_Rt17	Spur_001739_Unc4_1	Spur_016320_RtL_41	Spur_016918_Rvt_Exn_End_Pplp_1	Spur_008426_Rvt_Exn_End_Pp	Spur_004891_Spur_004891	Spur_022504_RvtL_End_Exn_Pp	Spur_027544_Hypp_269	Spur_015557_RtL_39	Spur_015402_RtL_38	Spur_004392_RtL_14	Spur_006750_Hypp_494	Spur_008165_RtL_17	Spur_014631_Rt6	Spur_022449_Hypp_184	Spur_027016_Rt19	Spur_005141_RtL_15	Spur_005589_Rt25	Spur_013065_RtL	Spur_021400_RtL_53	Spur_003880_Rt22	Spur_007779_Spur_007779	Spur_007632_Rt28	Spur_019211_Rt14	Spur_015174_Rt36	Spur_001507_Hypp_333	Spur_012688_Spur_012688	Spur_016857_Rt38	Spur_000027_RtL	Spur_025338_Spur_025338	Spur_003584_Spur_003584	Spur_012703_Spur_012703	Spur_009162_Rtl_21	Spur_006883_Spur_006883	Spur_028102_Spur_028102	Spur_021677_Spur_021677	Spur_009163_Spur_009163	Spur_025907_Spur_025907	Spur_018344_Spur_018344	Spur_000613_Spur_000613	Spur_011702_RtL_28	Spur_023378_RtL_59	Spur_019679_RtL_47	Spur_022448_Spur_022448	Spur_012751_Spur_012751	Spur_016696_RtL_43	Spur_016031_Spur_016031	Spur_024462_RtL_6	Spur_018379_Spur_018379	Spur_022711_RtL_58	Spur_007371_Spur_007371	Spur_022742_Spur_022742	Spur_022229_RtL_56	Spur_019988_Spur_019988	
Nvec_5192_	Nvec_38463_Exo_endo_phos	Nvec_48259_Exo_endo_phos	Nvec_22968_	Nvec_21418_	Nvec_27683_Exo_endo_phos	Nvec_39096_Exo_endo_phos	Nvec_45778_Exo_endo_phos	Nvec_4456_	Nvec_3341_	Nvec_39367_RVT_1	Nvec_10446_Exo_endo_phos	Nvec_58162_Exo_endo_phos	Nvec_26687_	Nvec_48736_RVT_1	Nvec_23992_Exo_endo_phos	Nvec_7362_	Nvec_50612_RVT_1	Nvec_45727_	Nvec_42100_DUF555	Nvec_40446_RVT_1	Nvec_19280_RVT_1	Nvec_58114_DUF1478	Nvec_12730_	Nvec_8907_	Nvec_7536_DUF1401	Nvec_34658_SUI1	Nvec_50448_RVT_1	Nvec_4338_	Nvec_58520_RVT_1	Nvec_26857_Viral_NABP	Nvec_11056_FaeA	Nvec_29742_zf_CCHC	Nvec_8311_RVT_1	Nvec_41296_RVT_1	Nvec_3445_	Nvec_39714_Lipin_N	Nvec_53870_	Nvec_15882_	Nvec_22556_FHIPEP	Nvec_28723_	Nvec_18991_RVT_1	Nvec_11323_SspO	Nvec_2999_RVT_1	Nvec_17573_SspO	Nvec_47354_RVT_1	Nvec_23447_	Nvec_8909_LRR_2	Nvec_30005_	Nvec_55325_	Nvec_37297_SCAN	Nvec_42535_Bac_transf	Nvec_16239_	Nvec_43264_	Nvec_41660_PyrI_C	Nvec_55599_	Nvec_14807_RVT_1	Nvec_31930_RVT_1	Nvec_5148_RVT_1	Nvec_40407_RVT_1	Nvec_35188_RVT_1	Nvec_43483_RVT_1	Nvec_8835_RVT_1	Nvec_15883_	Nvec_46946_RVT_1	Nvec_33763_RVT_1	Nvec_2424_RVT_1	Nvec_22736_F5_F8_type_C	Nvec_57595_	Nvec_48543_Exo_endo_phos	Nvec_11322_Pkinase_C	Nvec_26322_	Nvec_2489_RVT_1	Nvec_8432_IlvC	Nvec_55119_zf_HYPF	Nvec_15533_	Nvec_23604_RVT_1	Nvec_44569_Gal_Lectin	Nvec_58209	Nvec_22310_Exo_endo_phos	Nvec_33293_	Nvec_15983_	Nvec_24690_	Nvec_29013_	Nvec_18718_	Nvec_50776_	Nvec_2173_DUF1401	Nvec_36028_	Nvec_30532_	Nvec_54075_	Nvec_9550_GPS	Nvec_42522_	Nvec_31243_	Nvec_42334_	Nvec_31163_	Nvec_57637_SRP40_C	Nvec_50873_Adenine_glyco	Nvec_41244_	Nvec_9140_	Nvec_43430_	Nvec_27890_	Nvec_41997_RVT_1	Nvec_22224_	Nvec_2078_	Nvec_57466_CASP_C	Nvec_5801_UvdE	Nvec_57171_DUF1240	Nvec_37353_	Nvec_44986_Ion_trans_2	Nvec_55032_	Nvec_17811_	Nvec_11012_	Nvec_57076_	Nvec_57557_	Nvec_27830_Mak16	Nvec_881_	Nvec_18842_	Nvec_8411_	Nvec_43942_	Nvec_40571_	Nvec_1595_Keratin_B2	Nvec_10790_	Nvec_41982_Cys_rich_FGFR	Nvec_36426_Exo_endo_phos	Nvec_11891_F5_F8_type_C	Nvec_46684_	Nvec_55806_	Nvec_20769_Exo_endo_phos	Nvec_12872_	Nvec_43422_	Nvec_45816_Exo_endo_phos	Nvec_45353_	Nvec_14968_IL3	Nvec_15649_EF1_GNE	Nvec_42516_EF1_GNE	Nvec_18750_Rotavirus_VP7	Nvec_25629_	Nvec_37247_	Nvec_54374_	Nvec_51177_RB_B	Nvec_51378_PAN	Nvec_48535_DUF412	Nvec_45671_	Nvec_25061_	Nvec_24042_	Nvec_55621_	Nvec_53690_	Nvec_57968	Nvec_9994_SspO	Nvec_36722_	Nvec_21047_	Nvec_14366_	Nvec_11752_Remorin_C	Nvec_53080_DMAP_binding	Nvec_53301_	Nvec_3501_	Nvec_14554_	Nvec_49696_	Nvec_31207_	Nvec_618_	Nvec_43736_Ferritin	Nvec_50295_Syntaxin	Nvec_24891_	Nvec_29987_	Nvec_49672_	Nvec_48263_	Nvec_20757_	Nvec_54791_	Nvec_30147_	Nvec_11238_	Nvec_45799_ATP_synt_C	Nvec_54472_	Nvec_9503_Bac_DNA_binding	Nvec_32968_SRP40_C	Nvec_33590_	Nvec_40950_	Nvec_38940_	Nvec_41932_	Nvec_59146_	Nvec_58484_	Nvec_52749_	

HG_995	
Hsap_Ensmbl0138834_mitogen_activated_protein_kinase_8_interacting_protein_3_Source_
HGNC_Symbol_Acc_6884_MAPK8IP3	Hsap_Ensmbl0008294_sperm_associated_antigen_9_Source_
HGNC_Symbol_Acc_14524_SPAG9	
Dmel_0024187_syd_sunday_driver_Source_FlyBase_0024187	
Cgig_06022_C_jun_amino_terminal_kinase_interacting_protein_4_Source_UniProtKB_TrEMBL_Acc_K1P9J9	Cgig_06023_C_jun_amino_terminal_kinase_interacting_protein_3_Source_UniProtKB_TrEMBL_Acc_K1PFS3	
Cele_006755_unc_16_Protein_UNC_16_isoform_e_Source_RefSeq_mRNA_Acc_NM_001268079	
Drer_062531_mitogen_activated_protein_kinase_8_interacting_protein_3_Source_ZFIN_Acc_ZDB_GENE_090303_6_mapk8ip3	Drer_074531_sperm_associated_antigen_9a_Source_ZFIN_Acc_ZDB_GENE_070820_7_spag9a	Drer_079530_si_dkey_17m8_1_Source_ZFIN_Acc_ZDB_GENE_110411_225_si_dkey_17m8_1	Drer_078142_Uncharacterized_protein_Source_UniProtKB_TrEMBL_Acc_E7F4K5_CABZ01073118_1	
Spur_020022_Rhogef17	Spur_019022_Jip3_1	Spur_004041_Rhogef17_1	Spur_001396_Jip3_2	Spur_017187_Jip3	
Smim_53431_Rho_guanine_nucleotide_exchange_factor_17_Harpegnathos_saltator_gi_307199542_gb_EFN80143_2e_140_426	Smim_61619_PREDICTED_similar_to_CG8557_CG8557_PB_Tribolium_castaneum_gi_91090764_ref_XP_969066_1e_98_329	Smim_36174_C_jun_amino_terminal_kinase_interacting_protein_3_Camponotus_floridanus_gi_307176985_gb_EFN66291_0_0_1110	Smim_65213_sperm_associated_antigen_9_Mus_musculus_gi_56800505_emb_CAI35376_0_0_649	
Sman_080700_Putative_jnk_sapk_associated_protein_Source_UniProtKB_TrEMBL_Acc_G4VLX5	Sman_210130_Homeobox_protein_six_related_Source_UniProtKB_TrEMBL_Acc_G4VKM8	Sman_090240_Putative_jnk_sapk_associated_protein_Source_UniProtKB_TrEMBL_Acc_G4VQW3	
Gsal_1806_c_jun_amino_terminal_kinase_interacting_protein_4	Gsal_11327_c_jun_amino_terminal_kinase_interacting_protein_3	Gsal_11649_jnk_interacting_protein	Gsal_12302_hypothetical_protein	
Nvec_41260_DUF1081	Nvec_32303_	Nvec_49660_	

HG_6097	
Hsap_Ensmbl0124713_glycine_N_methyltransferase_Source_
HGNC_Symbol_Acc_4415_GNMT	
Dmel_0038074_CG6188	
Drer_006840_glycine_N_methyltransferase_Source_ZFIN_Acc_ZDB_GENE_040227_1_gnmt	
Spur_018083_gnmt_4	Spur_018084_gnmt_6	Spur_027560_gnmt_5	Spur_005325_gnmt_2	Spur_006037_gnmt_3	Spur_000357_gnmt	Spur_000359_gnmt_1	Spur_005324_Spur_005324	Spur_012462_Spur_012462	
Smim_1319_glycine_N_methyltransferase_putative_Ixodes_scapularis_gi_241643370_ref_XP_002411051_1e_127_375	
Nvec_6783_Porphobil_deamC	

HG_1726	
Hsap_Ensmbl0183098_glypican_6_Source_
HGNC_Symbol_Acc_4454_GPC6	Hsap_Ensmbl0076716_glypican_4_Source_
HGNC_Symbol_Acc_4452_GPC4	Hsap_Ensmbl0063660_glypican_1_Source_
HGNC_Symbol_Acc_4449_GPC1	Hsap_Ensmbl0213420_glypican_2_Source_
HGNC_Symbol_Acc_4450_GPC2	Hsap_Ensmbl0179399_glypican_5_Source_
HGNC_Symbol_Acc_4453_GPC5	Hsap_Ensmbl0147257_glypican_3_Source_
HGNC_Symbol_Acc_4451_GPC3	
Dmel_0041604_dlp_dally_like_Source_FlyBase_0041604	Dmel_0263930_dally_division_abnormally_delayed_Source_FlyBase_0263930	
Cgig_16108_Glypican_6_Source_UniProtKB_TrEMBL_Acc_K1QEV7	Cgig_18241	
Cele_001687_gpn_1_Protein_GPN_1_gpn_1_mRNA_complete_cds_Source_RefSeq_mRNA_Acc_NM_078181	Cele_003056_lon_2_Protein_LON_2_lon_2_mRNA_complete_cds_Source_RefSeq_mRNA_Acc_NM_076411	
Drer_015472_glypican_4_Source_ZFIN_Acc_ZDB_GENE_011119_1_gpc4	Drer_036468_glypican_6_Source_
HGNC_Symbol_Acc_4454_GPC6_1_of_3	Drer_019341_glypican_1a_Source_ZFIN_Acc_ZDB_GENE_051120_147_gpc1a	Drer_037150_glypican_2_Source_ZFIN_Acc_ZDB_GENE_050302_31_gpc2	Drer_024588_glypican_5_Source_ZFIN_Acc_ZDB_GENE_060503_64_gpc5	Drer_074082_Uncharacterized_protein_Source_UniProtKB_TrEMBL_Acc_E7F9P0_CU467828_1	Drer_090456_glypican_1_Source_
HGNC_Symbol_Acc_4449_GPC1_2_of_3	Drer_090585_glypican_1b_Source_ZFIN_Acc_ZDB_GENE_040426_1306_gpc1b	Drer_032199_glypican_3_Source_ZFIN_Acc_ZDB_GENE_031212_1_gpc3	Drer_091739_glypican_6_Source_
HGNC_Symbol_Acc_4454_GPC6_3_of_3	Drer_088858_glypican_5_Source_
HGNC_Symbol_Acc_4453_GPC5	Drer_071028_Uncharacterized_protein_Source_UniProtKB_TrEMBL_Acc_F1QLG3_CABZ01074669_1	Drer_086960_glypican_6_Source_
HGNC_Symbol_Acc_4454_GPC6_2_of_3	
Spur_003084_Gpc1246_1_Glypican_6_Source_UniProtKB_TrEMBL_Acc_A0SVR2	Spur_013086_Gpc35_2_Glypican_5_Source_UniProtKB_TrEMBL_Acc_A0SVR1	
Smim_33270_PREDICTED_glypican_6_Taeniopygia_guttata_gi_224043154_ref_XP_002196951_4e_110_344	Smim_56273_PREDICTED_glypican_5_Oryctolagus_cuniculus_gi_291393140_ref_XP_002712983_2e_112_354	Smim_19796_PREDICTED_glypican_6_partial_Rattus_norvegicus_gi_293353997_ref_XP_001077762_2e_74_239	Smim_19795_PREDICTED_glypican_4_Equus_caballus_gi_338729589_ref_XP_001490654_3_1e_26_114	Smim_65942_65942	
Sman_105200_Putative_glypican_Source_UniProtKB_TrEMBL_Acc_G4VE43	
Nvec_12423_Glypican	Nvec_48247_	

HG_20555	
This group of homology does not contain any annotated genome

HG_7698	
Hsap_Ensmbl0103264_F_box_protein_31_Source_
HGNC_Symbol_Acc_16510_FBXO31	Hsap_Ensmbl0131152_RP11_178L8_4	Hsap_Ensmbl0260456_chromosome_16_open_reading_frame_95_Source_
HGNC_Symbol_Acc_40033_C16orf95	
Cgig_08500_F_box_only_protein_31_B_Source_UniProtKB_TrEMBL_Acc_K1PSS1	Cgig_09689_F_box_only_protein_31_Source_UniProtKB_TrEMBL_Acc_K1QH38	Cgig_09688_F_box_only_protein_31_B_Source_UniProtKB_TrEMBL_Acc_K1QA04	
Drer_062195_F_box_protein_31_Source_
HGNC_Symbol_Acc_16510_FBXO31	
Spur_008501_Fbox31	
Nvec_46437_	Nvec_26413_	Nvec_34383_	

HG_6597	
Hsap_Ensmbl0213341_conserved_helix_loop_helix_ubiquitous_kinase_Source_
HGNC_Symbol_Acc_1974_CHUK	Hsap_Ensmbl0104365_inhibitor_of_kappa_light_polypeptide_gene_enhancer_in_B_cells_kinase_beta_Source_
HGNC_Symbol_Acc_5960_IKBKB	
Cgig_06185_Inhibitor_of_nuclear_factor_kappa_B_kinase_subunit_alpha_Source_UniProtKB_TrEMBL_Acc_K1QDD6	Cgig_06186_Inhibitor_of_nuclear_factor_kappa_B_kinase_subunit_alpha_Source_UniProtKB_TrEMBL_Acc_K1QZ46	Cgig_01373_Inhibitor_of_nuclear_factor_kappa_B_kinase_subunit_alpha_Source_UniProtKB_TrEMBL_Acc_K1PV24	
Drer_011662_conserved_helix_loop_helix_ubiquitous_kinase_Source_ZFIN_Acc_ZDB_GENE_040426_1069_chuk	Drer_079123_inhibitor_of_kappa_light_polypeptide_gene_enhancer_in_B_cells_kinase_beta_Source_ZFIN_Acc_ZDB_GENE_071115_2_ikbkb	
Smim_35880_ikk_like_protein_Pinctada_fucata_gi_61815768_gb_AAX56336_2e_31_129	Smim_35908_ikk_like_protein_Pinctada_fucata_gi_61815768_gb_AAX56336_9e_13_76_6	
Nvec_30712_	

HG_9586	
Cgig_08448_CAP_Gly_domain_containing_linker_protein_3_Source_UniProtKB_TrEMBL_Acc_K1PSP0	
Drer_095831_si_ch211_175f12_2_Source_ZFIN_Acc_ZDB_GENE_110411_220_si_ch211_175f12_2	

HG_8661	
Nvec_8915_	Nvec_21717_2OG_FeII_Oxy	Nvec_27646_CbiK	Nvec_2994_	

HG_8532	
Cgig_10052_Isopenicillin_N_synthetase_Source_UniProtKB_TrEMBL_Acc_K1Q593	Cgig_06789_Isopenicillin_N_synthetase_Source_UniProtKB_TrEMBL_Acc_K1QF46	Cgig_25748	

HG_24024	
This group of homology does not contain any annotated genome

HG_3809	
Hsap_Ensmbl0264522_OTU_domain_containing_7B_OTU_domain_containing_protein_7B_Source_UniProtKB_TrEMBL_Acc_Q5SZ59_OTUD7B	Hsap_Ensmbl0163113_OTU_domain_containing_7B_Source_
HGNC_Symbol_Acc_16683_OTUD7B	Hsap_Ensmbl0169918_OTU_domain_containing_7A_Source_
HGNC_Symbol_Acc_20718_OTUD7A	
Cgig_07165_OTU_domain_containing_protein_7B_Source_UniProtKB_TrEMBL_Acc_K1PEI7	
Cele_021733_otub_2_Protein_OTUB_2_otub_2_mRNA_complete_cds_Source_RefSeq_mRNA_Acc_NM_058329	
Drer_027777_tumor_necrosis_factor_alpha_induced_protein_3_Source_ZFIN_Acc_ZDB_GENE_100212_2_tnfaip3	Drer_045556_OTU_domain_containing_7A_Source_
HGNC_Symbol_Acc_20718_OTUD7A	Drer_017220_OTU_domain_containing_7B_Source_ZFIN_Acc_ZDB_GENE_060616_1_otud7b	
Spur_013700_Otud7b	
Smim_36488_PREDICTED_OTU_domain_containing_protein_7A_like_Macaca_mulatta_gi_297296028_ref_XP_001116351_5e_70_240	Smim_72413_OTU_domain_containing_protein_7B_Harpegnathos_saltator_gi_307197725_gb_EFN78874_9e_31_124	Smim_36446_OTU_domain_containing_protein_7A_Culex_quinquefasciatus_gi_170073368_ref_XP_001870364_1e_23_109	Smim_72404_OTU_domain_containing_protein_7A_Culex_quinquefasciatus_gi_170073368_ref_XP_001870364_1e_08_62_0	
Nvec_9533_	

HG_10407	
Cgig_16034_Coiled_coil_alpha_helical_rod_protein_1_Source_UniProtKB_TrEMBL_Acc_K1QG75	
Drer_092464_coiled_coil_alpha_helical_rod_protein_1_Source_
HGNC_Symbol_Acc_13930_CCHCR1_1_of_2	
Spur_023766_Cchcr1	Spur_003088_Spur_003088	
Nvec_41093_	Nvec_21662_	Nvec_17680_bZIP_1	

HG_2878	
Hsap_Ensmbl0140262_transcription_factor_12_Source_
HGNC_Symbol_Acc_11623_TCF12	Hsap_Ensmbl0196628_transcription_factor_4_Source_
HGNC_Symbol_Acc_11634_TCF4	Hsap_Ensmbl0071564_transcription_factor_3_Source_
HGNC_Symbol_Acc_11633_TCF3	
Dmel_0000413_da_daughterless_Source_FlyBase_0000413	
Cgig_05375_Transcription_factor_12_Source_UniProtKB_TrEMBL_Acc_K1QGM5	
Cele_001949_hlh_2_Protein_HLH_2_isoform_a_hlh_2_mRNA_complete_cds_Source_RefSeq_mRNA_Acc_NM_001026410	
Drer_004714_transcription_factor_12_Source_ZFIN_Acc_ZDB_GENE_040516_11_tcf12	Drer_052383_transcription_factor_3b_Source_ZFIN_Acc_ZDB_GENE_051113_64_tcf3b	Drer_075546_Uncharacterized_protein_Source_UniProtKB_TrEMBL_Acc_E7F0Y8_CABZ01109624_1	Drer_087652_transcription_factor_4_Source_ZFIN_Acc_ZDB_GENE_090814_1_tcf4	Drer_005915_transcription_factor_3a_Source_ZFIN_Acc_ZDB_GENE_990415_51_tcf3a	
Spur_016343_E12	Spur_016342_Spur_016342	
Smim_42974_Protein_daughterless_Acromyrmex_echinatior_gi_332031390_gb_EGI70903_1e_56_205	Smim_14894_daughterless_Glomeris_marginata_gi_94471583_gb_ABF21059_1e_73_253	
Sman_142270_Basic_helix_loop_helix_transcription_factor_putative_Source_UniProtKB_TrEMBL_Acc_G4LUM4	
Nvec_33345_	

HG_6066	
Drer_040100_si_dkey_95h12_1_Source_ZFIN_Acc_ZDB_GENE_060503_85_si_dkey_95h12_1	Drer_068637_si_ch211_281l24_3_Source_ZFIN_Acc_ZDB_GENE_131121_575_si_ch211_281l24_3	Drer_094120_Uncharacterized_protein_Source_UniProtKB_TrEMBL_Acc_E9QC76_BX548047_2	Drer_074191_zgc_172253_Source_ZFIN_Acc_ZDB_GENE_080215_9_zgc_172253	Drer_073836_Uncharacterized_protein_Source_UniProtKB_TrEMBL_Acc_E7F6B6_CR788316_2	Drer_020738_zgc_153921_Source_ZFIN_Acc_ZDB_GENE_060929_816_zgc_153921	Drer_086569_zgc_172051_Source_ZFIN_Acc_ZDB_GENE_080219_23_zgc_172051	Drer_056449_Uncharacterized_protein_Source_UniProtKB_TrEMBL_Acc_F1QXH3_BX321875_1	Drer_038405_zgc_153921_Source_ZFIN_Acc_ZDB_GENE_060929_816_zgc_153921	Drer_038111_Uncharacterized_protein_Source_UniProtKB_TrEMBL_Acc_F1R094_CR788316_1	Drer_058110_Uncharacterized_protein_Source_UniProtKB_TrEMBL_Acc_F1RBS3_BX546499_1	Drer_094710_si_dkey_79i2_4_Source_ZFIN_Acc_ZDB_GENE_060503_553_si_dkey_79i2_4	Drer_042339_si_ch211_207b24_4_Source_ZFIN_Acc_ZDB_GENE_100921_9_si_ch211_207b24_4	Drer_079544_si_ch1073_464p5_5_Source_ZFIN_Acc_ZDB_GENE_091116_35_si_ch1073_464p5_5	Drer_087122_Uncharacterized_protein_Source_UniProtKB_TrEMBL_Acc_E7FAF1_BX511061_2	
Gsal_697_PREDICTED_hypothetical_protein_putative_homolog_to_LOC793259_Danio_rerio	

HG_33497	
This group of homology does not contain any annotated genome

HG_4983	
Hsap_Ensmbl0135736_coiled_coil_domain_containing_102A_Source_
HGNC_Symbol_Acc_28097_CCDC102A	Hsap_Ensmbl0150636_coiled_coil_domain_containing_102B_Source_
HGNC_Symbol_Acc_26295_CCDC102B	
Dmel_0051638_CG31638	
Cgig_02265	
Cele_018763_F53F10_1_Protein_F53F10_1_F53F10_1_mRNA_complete_cds_Source_RefSeq_mRNA_Acc_NM_058835	
Drer_003872_coiled_coil_domain_containing_102A_Source_ZFIN_Acc_ZDB_GENE_030131_4044_ccdc102a	
Spur_023274_Ccdc102a	Spur_006959_Spur_006959	
Smim_83691_coiled_coil_domain_containing_protein_102A_putative_Ixodes_scapularis_gi_242000696_ref_XP_002434991_9e_146_437	
Sman_155410	
Nvec_52587_Pox_A_type_inc	Nvec_19137_Pox_A_type_inc	Nvec_11761_	

HG_1180	
Nvec_16491_MutS_V	Nvec_29329_Exo_endo_phos	Nvec_9658_Exo_endo_phos	Nvec_33982_	

HG_64677	
This group of homology does not contain any annotated genome

HG_5094	
Hsap_Ensmbl0184258_cerebellar_degeneration_related_protein_1_34kDa_Source_
HGNC_Symbol_Acc_1798_CDR1	
Nvec_10930_	Nvec_45819_DUF567	Nvec_51650_GETHR	Nvec_10155_	Nvec_35319_Hexapep	Nvec_5651_Hexapep	Nvec_41321_Hexapep	Nvec_30913_Hexapep	Nvec_54110_Hexapep	Nvec_23964_Hexapep	Nvec_48762_Hexapep	Nvec_18782_	Nvec_24734_Hexapep	Nvec_34483_Hexapep	Nvec_21892_Hexapep	Nvec_997_Hexapep	Nvec_28241_Hexapep	Nvec_23181_Hexapep	Nvec_41535_	Nvec_6145_Hexapep	Nvec_38050_Hexapep	Nvec_30845_	Nvec_37637_	Nvec_51580_	Nvec_55319_Hexapep	Nvec_56733_	Nvec_6314_Hexapep	

HG_14663	
This group of homology does not contain any annotated genome

HG_7843	
Nvec_32170_Involucrin2	Nvec_36581_HR1	Nvec_15507_	

HG_7931	
This group of homology does not contain any annotated genome

HG_14189	
Spur_003354_Hypp_1446	
Nvec_20415_Vicilin_N	Nvec_23074_	

HG_13373	
Nvec_14656_LEA_4	

HG_341	
Cgig_06094	
Cele_021834_mab_31_Protein_MAB_31_mab_31_mRNA_complete_cds_Source_RefSeq_mRNA_Acc_NM_058728	Cele_017147_EGAP2_1_Protein_EGAP2_1_EGAP2_1_mRNA_complete_cds_Source_RefSeq_mRNA_Acc_NM_062581	
Drer_092390_si_dkey_6f10_4_Source_ZFIN_Acc_ZDB_GENE_041210_340_si_dkey_6f10_4	Drer_035797_si_dkey_17m8_2_Source_ZFIN_Acc_ZDB_GENE_110411_234_si_dkey_17m8_2	
Spur_005793_Hypp_1602	Spur_005365_Hypp_444	Spur_009567_Hypp_1856	Spur_021624_TpaseL_12	Spur_009665_Spur_009665	Spur_004773_Spur_004773	Spur_011899_Hypp_2006	Spur_010361_Hypp_1912	Spur_004900_Hypp_1550	Spur_003647_Hypp_1466	Spur_016465_Hypp_2262	Spur_026841_Spur_026841	
Smim_15095_Uncharacterized_transposase_like_protein_HI1328_Camponotus_floridanus_gi_307188022_gb_EFN72867_1e_39_145	Smim_66974_Uncharacterized_transposase_like_protein_HI1328_Camponotus_floridanus_gi_307172875_gb_EFN64067_4e_41_148	Smim_5086_Uncharacterized_transposase_like_protein_HI1328_Camponotus_floridanus_gi_307172875_gb_EFN64067_1e_40_147	Smim_g57688_t1_Uncharacterized_transposase_like_protein_HI1328_Camponotus_floridanus_gi_307188022_gb_EFN72867_1e_34_138	Smim_71799_Uncharacterized_transposase_like_protein_HI1328_Harpegnathos_saltator_gi_307204125_gb_EFN82992_1e_26_109	Smim_37074_Uncharacterized_transposase_like_protein_HI1328_Camponotus_floridanus_gi_307188022_gb_EFN72867_1e_38_137	Smim_83444_Uncharacterized_transposase_like_protein_HI1328_Camponotus_floridanus_gi_307188022_gb_EFN72867_4e_24_100	Smim_5680_Uncharacterized_transposase_like_protein_HI1328_Camponotus_floridanus_gi_307172875_gb_EFN64067_6e_46_158	Smim_4141_Uncharacterized_transposase_like_protein_HI1328_Camponotus_floridanus_gi_307188022_gb_EFN72867_9e_35_129	Smim_44436_Uncharacterized_transposase_like_protein_HI1328_Camponotus_floridanus_gi_307172875_gb_EFN64067_1e_40_144	Smim_68346_Uncharacterized_transposase_like_protein_HI1328_Camponotus_floridanus_gi_307182924_gb_EFN69940_1e_32_121	Smim_76591_Uncharacterized_transposase_like_protein_HI1328_Harpegnathos_saltator_gi_307204125_gb_EFN82992_7e_21_94_0	Smim_8905_Uncharacterized_transposase_like_protein_HI1328_Harpegnathos_saltator_gi_307204125_gb_EFN82992_6e_10_63_2	Smim_4172_Uncharacterized_transposase_like_protein_HI1328_Harpegnathos_saltator_gi_307204125_gb_EFN82992_2e_21_92_8	Smim_77185_Uncharacterized_transposase_like_protein_HI1328_Camponotus_floridanus_gi_307182924_gb_EFN69940_4e_08_57_4	Smim_3883_Uncharacterized_transposase_like_protein_HI1328_Camponotus_floridanus_gi_307172875_gb_EFN64067_1e_10_64_7	Smim_11873_Uncharacterized_transposase_like_protein_HI1328_Camponotus_floridanus_gi_307188022_gb_EFN72867_2e_14_73_6	Smim_20075_Uncharacterized_transposase_like_protein_HI1328_Camponotus_floridanus_gi_307182924_gb_EFN69940_2e_17_80_1	Smim_6984_denovo_path2_SJC
HGC02977_protein_Schistosoma_japonicum_gi_56758764_gb_AAW27522_5e_08_55_8	Smim_g66958_t1_Uncharacterized_transposase_like_protein_HI1328_Camponotus_floridanus_gi_307182924_gb_EFN69940_5e_13_72_4	Smim_42154_Uncharacterized_transposase_like_protein_HI1328_Camponotus_floridanus_gi_307182924_gb_EFN69940_8e_14_73_6	Smim_g78823_t1_Uncharacterized_transposase_like_protein_HI1328_Harpegnathos_saltator_gi_307204125_gb_EFN82992_6e_09_60_8	Smim_83692_Uncharacterized_transposase_like_protein_HI1328_Camponotus_floridanus_gi_307182924_gb_EFN69940_2e_16_77_4	Smim_4628_Uncharacterized_transposase_like_protein_HI1328_Camponotus_floridanus_gi_307188022_gb_EFN72867_9e_10_59_3	Smim_20671_Uncharacterized_transposase_like_protein_HI1328_Camponotus_floridanus_gi_307182924_gb_EFN69940_1e_10_62_4	Smim_82408_Uncharacterized_transposase_like_protein_HI1328_Camponotus_floridanus_gi_307188022_gb_EFN72867_2e_10_61_6	Smim_46054_Uncharacterized_transposase_like_protein_HI1328_Camponotus_floridanus_gi_307172875_gb_EFN64067_2e_06_49_7	Smim_20156_SJC
HGC02977_protein_Schistosoma_japonicum_gi_56758764_gb_AAW27522_3e_10_62_0	Smim_21823_Uncharacterized_transposase_like_protein_HI1328_Camponotus_floridanus_gi_307182924_gb_EFN69940_7e_08_53_5	Smim_13598_hypothetical_protein_TcasGA2_TC002378_Tribolium_castaneum_gi_270015282_gb_EFA11730_6e_10_58_2	Smim_40531_Uncharacterized_transposase_like_protein_HI1328_Camponotus_floridanus_gi_307182924_gb_EFN69940_2e_11_68_2	Smim_42494_Uncharacterized_transposase_like_protein_HI1328_Harpegnathos_saltator_gi_307204125_gb_EFN82992_4e_06_51_2	Smim_17233_denovo_path5_Uncharacterized_transposase_like_protein_HI1328_Camponotus_floridanus_gi_307182924_gb_EFN69940_3e_10_60_8	Smim_66469_hypothetical_protein_TcasGA2_TC010016_Tribolium_castaneum_gi_270010594_gb_EFA07042_5e_07_53_5	Smim_12484_denovo_path4_PREDICTED_hypothetical_protein_Ciona_intestinalis_gi_198411948_ref_XP_002129449_1e_06_52_8	Smim_20728_Uncharacterized_transposase_like_protein_HI1328_Camponotus_floridanus_gi_307188022_gb_EFN72867_9e_05_45_8	Smim_29268_Uncharacterized_transposase_like_protein_HI1328_Camponotus_floridanus_gi_307188022_gb_EFN72867_3e_09_57_4	Smim_58226_putative_transposase_Avibacterium_paragallinarum_gi_4102010_gb_AAD01406_1e_04_46_6	Smim_10593_Uncharacterized_transposase_like_protein_HI1328_Camponotus_floridanus_gi_307188022_gb_EFN72867_3e_05_46_6	Smim_53668_Uncharacterized_transposase_like_protein_HI1328_Camponotus_floridanus_gi_307182924_gb_EFN69940_7e_12_65_9	Smim_15914_hypothetical_protein_LOAG_02997_Loa_loa_gi_312071382_ref_XP_003138582_1e_06_52_4	Smim_27566_Uncharacterized_transposase_like_protein_HI1328_Camponotus_floridanus_gi_307188022_gb_EFN72867_9e_07_50_8	Smim_29756_Uncharacterized_transposase_like_protein_HI1328_Camponotus_floridanus_gi_307182924_gb_EFN69940_2e_06_52_8	Smim_58791_Uncharacterized_transposase_like_protein_HI1328_Camponotus_floridanus_gi_307182924_gb_EFN69940_3e_06_48_1	Smim_48455_hypothetical_protein_CRE_02584_Caenorhabditis_remanei_gi_308468681_ref_XP_003096582_6e_06_52_4	Smim_55185_predicted_protein_Nematostella_vectensis_gi_156368945_ref_XP_001627951_6e_07_53_5	Smim_1386_PREDICTED_hypothetical_protein_LOC100631389_Amphimedon_queenslandica_gi_340370999_ref_XP_003384033_4e_05_47_8	Smim_31823_hypothetical_protein_EAG_00325_Camponotus_floridanus_gi_307166359_gb_EFN60504_4e_06_49_3	Smim_30894_Uncharacterized_transposase_like_protein_HI1328_Camponotus_floridanus_gi_307172875_gb_EFN64067_2e_06_51_2	Smim_41133_PREDICTED_hypothetical_protein_Hydra_magnipapillata_gi_221112528_ref_XP_002166444_1e_04_44_3	Smim_6371_LOC567658_protein_Danio_rerio_gi_160774047_gb_AAI55298_1e_04_46_6	Smim_72644_hypothetical_protein_IscW_ISCW024560_Ixodes_scapularis_gi_241622099_ref_XP_002408884_7e_04_42_4	Smim_39340_hypothetical_protein_CRE_06611_Caenorhabditis_remanei_gi_308495432_ref_XP_003109904_2e_05_49_3	Smim_7644_7644	Smim_82837_82837	
Gsal_648_uncharacterized_transposase_like_protein	Gsal_11074_hypothetical_protein_putative_homolog_to_CRE_21968_Caenorhabditis_remanei	Gsal_7391_uncharacterized_transposase_like_protein	Gsal_4814_uncharacterized_transposase_like_protein	Gsal_2614_uncharacterized_transposase_like_protein	Gsal_5788_uncharacterized_transposase_like_protein	Gsal_10292_uncharacterized_transposase_like_protein	Gsal_7475_uncharacterized_transposase_like_protein	Gsal_10077_hypothetical_protein	Gsal_2543_hypothetical_protein	Gsal_8383_hypothetical_protein	
Nvec_4571_	Nvec_29325_PkinA_anch	Nvec_10342_PkinA_anch	Nvec_57232_	Nvec_3160_PkinA_anch	Nvec_22705_	Nvec_5233_Nanovirus_C8	Nvec_19459_PkinA_anch	Nvec_46287_PkinA_anch	Nvec_14609_PkinA_anch	Nvec_57721_	Nvec_38822_PkinA_anch	Nvec_5597_Peptidase_C25_C	Nvec_46703_Extensin_2	Nvec_19556_	Nvec_15406_PkinA_anch	Nvec_44240_	Nvec_38082_	

HG_12188	
This group of homology does not contain any annotated genome

HG_12421	
This group of homology does not contain any annotated genome

HG_10420	
This group of homology does not contain any annotated genome

HG_3407	
Hsap_Ensmbl0150540_histamine_N_methyltransferase_Source_
HGNC_Symbol_Acc_5028_HNMT	
Drer_012796_histamine_N_methyltransferase_Source_ZFIN_Acc_ZDB_GENE_040801_157_hnmt	
Spur_021125_Hnmt_1	Spur_002185_Spur_002185	Spur_012405_Spur_012405	Spur_021607_HnmtL_2	Spur_013874_HnmtL_1	Spur_028022_HnmtL_3	Spur_020218_Spur_020218	Spur_002175_Spur_002175	Spur_013964_Spur_013964	Spur_026091_Hypp_2816	

HG_10082	
Nvec_22470_CENP_B_N	Nvec_34450_	Nvec_13767_CENP_B_N	Nvec_47896_	Nvec_12776_	Nvec_23085_	Nvec_14270_	Nvec_7578_CTP_transf_2	Nvec_11196_	Nvec_54901_VWA	Nvec_13088_CENP_B_N	Nvec_42498_DUF58	Nvec_2732_	Nvec_15689_	Nvec_35306_RS4NT	Nvec_51541_	Nvec_37519_	

HG_1287	
Cgig_12688_Zinc_finger_MYM_type_protein_2_Source_UniProtKB_TrEMBL_Acc_K1QLM5	Cgig_12657_Zinc_finger_MYM_type_protein_2_Source_UniProtKB_TrEMBL_Acc_K1Q2D3	Cgig_16380_Zinc_finger_MYM_type_protein_3_Source_UniProtKB_TrEMBL_Acc_K1QD06	Cgig_05334_Zinc_finger_MYM_type_protein_3_Source_UniProtKB_TrEMBL_Acc_K1RI60	Cgig_05952_Zinc_finger_MYM_type_protein_3_Source_UniProtKB_TrEMBL_Acc_K1Q7B9	Cgig_01426_Zinc_finger_MYM_type_protein_2_Source_UniProtKB_TrEMBL_Acc_K1Q1U9	Cgig_23688_Zinc_finger_MYM_type_protein_3_Source_UniProtKB_TrEMBL_Acc_K1S5H1	Cgig_04407	Cgig_09899_Zinc_finger_MYM_type_protein_3_Source_UniProtKB_TrEMBL_Acc_K1RK61	Cgig_01787	Cgig_11084_Zinc_finger_MYM_type_protein_3_Source_UniProtKB_TrEMBL_Acc_K1QL50	Cgig_00647	Cgig_22710	Cgig_28251_Nuclear_hormone_receptor_HR96_Source_UniProtKB_TrEMBL_Acc_K1QYV8	Cgig_22692	Cgig_11584	Cgig_02144	Cgig_12421	Cgig_13146	Cgig_11085	
Nvec_7848_	

HG_9338	
Hsap_Ensmbl0128849_cingulin_like_1_Source_
HGNC_Symbol_Acc_25931_CGNL1	Hsap_Ensmbl0143375_cingulin_Source_
HGNC_Symbol_Acc_17429_CGN	
Drer_058690_cingulin_b_Source_ZFIN_Acc_ZDB_GENE_050208_72_cgnb	Drer_055607_cingulin_a_Source_ZFIN_Acc_ZDB_GENE_100921_78_cgna	Drer_091691_Uncharacterized_protein_Source_UniProtKB_TrEMBL_Acc_E7F7N0_CABZ01100267_1	Drer_015805_cingulin_like_1_Source_ZFIN_Acc_ZDB_GENE_071009_2_cgnl1	

HG_23108	
Cgig_06707_Myomegalin_Source_UniProtKB_TrEMBL_Acc_K1PYK0	
Smim_80263_80263	

HG_15661	
This group of homology does not contain any annotated genome

HG_7482	
Hsap_Ensmbl0180891_CUE_domain_containing_1_Source_
HGNC_Symbol_Acc_31350_CUEDC1	
Dmel_0035283_CG12024	
Drer_054748_CUE_domain_containing_1b_Source_ZFIN_Acc_ZDB_GENE_070424_29_cuedc1b	Drer_068716_CUE_domain_containing_1a_Source_ZFIN_Acc_ZDB_GENE_061027_344_cuedc1a	
Spur_024329_Cuedc1	
Smim_82797_CUE_domain_containing_protein_Camponotus_floridanus_gi_307178256_gb_EFN67041_1e_24_103	Smim_8810_PREDICTED_CUE_domain_containing_like_Saccoglossus_kowalevskii_gi_291240274_ref_XP_002740045_1e_48_180	
Nvec_47826_	

HG_13081	
Cgig_01891_Histone_lysine_N_methyltransferase_pr_set7_Source_UniProtKB_TrEMBL_Acc_K1PFJ0	

HG_6849	
Hsap_Ensmbl0006625_gamma_glutamylcyclotransferase_Source_
HGNC_Symbol_Acc_21705_GGCT	
Dmel_0036787_CG4306	Dmel_0052196_CG32196	
Cgig_10487_Gamma_glutamylcyclotransferase_Source_UniProtKB_TrEMBL_Acc_K1PBQ2	
Cele_016629_C44B7_7_Protein_C44B7_7_C44B7_7_mRNA_complete_cds_Source_RefSeq_mRNA_Acc_NM_063005	
Drer_076406_gamma_glutamyl_cyclotransferase_a_Source_ZFIN_Acc_ZDB_GENE_081104_129_ggcta	
Spur_028754_Ggct	Spur_015477_Spur_015477	Spur_028755_Spur_028755	
Smim_27513_gamma_glutamyl_cyclotransferase_like_venom_protein_isoform_Nasonia_vitripennis_gi_239735532_ref_NP_001155145_3e_28_110	
Sman_098340	

HG_4993	
Hsap_Ensmbl0177030_DEAF1_transcription_factor_Source_
HGNC_Symbol_Acc_14677_DEAF1	
Dmel_0013799_Deaf1_Deformed_epidermal_autoregulatory_factor_1_Source_FlyBase_0013799	
Cgig_12910_Deformed_epidermal_autoregulatory_factor_1_like_protein_Source_UniProtKB_TrEMBL_Acc_K1QSH8	
Drer_088844_DEAF1_transcription_factor_Source_
HGNC_Symbol_Acc_14677_DEAF1	
Spur_014381_Deaf1	Spur_022540_Deaf1L	
Smim_48626_suppressin_putative_Ixodes_scapularis_gi_241338867_ref_XP_002408436_4e_114_353	
Nvec_31470_SAND	Nvec_10858_	Nvec_55869_NADH5_C	

HG_19886	
Nvec_33418_IQ	

HG_1529	
Hsap_Ensmbl0081803_Ca_dependent_secretion_activator_2_Source_
HGNC_Symbol_Acc_16018_CADPS2	Hsap_Ensmbl0163618_Ca_dependent_secretion_activator_Source_
HGNC_Symbol_Acc_1426_CADPS	
Dmel_0053653_Caps_Calcium_activated_protein_for_secretion_Source_FlyBase_0053653	
Cgig_07313_Calcium_dependent_secretion_activator_1_Source_UniProtKB_TrEMBL_Acc_K1QEE5	Cgig_07314_Calcium_dependent_secretion_activator_1_Source_UniProtKB_TrEMBL_Acc_K1P853	
Cele_006767_unc_31_Protein_UNC_31_isoform_e_Source_RefSeq_mRNA_Acc_NM_001268739	
Drer_070567_Ca2_dependent_activator_protein_for_secretion_b_Source_ZFIN_Acc_ZDB_GENE_110621_2_cadpsb	Drer_043661_Ca2_dependent_activator_protein_for_secretion_a_Source_ZFIN_Acc_ZDB_GENE_030616_525_cadpsa	Drer_013312_Ca2_dependent_activator_protein_for_secretion_2_Source_ZFIN_Acc_ZDB_GENE_030903_1_cadps2	
Spur_008277_Cadps	Spur_028355_Cadps_1	Spur_019058_Spur_019058	
Smim_49280_Ca2_dependent_activator_protein_for_secretion_isoform_A_putative_Ixodes_scapularis_gi_241631822_ref_XP_002410287_0_0_2180	
Sman_173190_Putative_calcium_dependent_activator_protein_for_secretion_Source_UniProtKB_TrEMBL_Acc_G4V8Q1	Sman_212550	Sman_212090_Putative_calcium_dependent_activator_protein_for_secretion_Source_UniProtKB_TrEMBL_Acc_G4VBE9	Sman_212100_Putative_calcium_dependent_activator_protein_for_secretion_Source_UniProtKB_TrEMBL_Acc_G4VBE7	
Gsal_6699_calcium_dependent_secretion_activator_1	Gsal_14002_calcium_dependent_secretion_activator_1	
Nvec_8682_	

HG_1061	
Hsap_Ensmbl0137801_thrombospondin_1_Source_
HGNC_Symbol_Acc_11785_THBS1	Hsap_Ensmbl0186340_thrombospondin_2_Source_
HGNC_Symbol_Acc_11786_THBS2	Hsap_Ensmbl0113296_thrombospondin_4_Source_
HGNC_Symbol_Acc_11788_THBS4	Hsap_Ensmbl0105664_cartilage_oligomeric_matrix_protein_Source_
HGNC_Symbol_Acc_2227_COMP	Hsap_Ensmbl0169231_thrombospondin_3_Source_
HGNC_Symbol_Acc_11787_THBS3	
Dmel_0031850_Tsp_Thrombospondin_Source_FlyBase_0031850	
Cgig_13991_Thrombospondin_4_Source_UniProtKB_TrEMBL_Acc_K1P9Z2	Cgig_25837_Thrombospondin_3_Source_UniProtKB_TrEMBL_Acc_K1PQ45	
Drer_060410_thrombospondin_2a_Source_ZFIN_Acc_ZDB_GENE_020708_2_thbs2a	Drer_092466_thrombospondin_2a_Source_ZFIN_Acc_ZDB_GENE_020708_2_thbs2a	Drer_073810_thrombospondin_2b_Source_ZFIN_Acc_ZDB_GENE_100623_1_thbs2b	Drer_010785_thrombospondin_1b_Source_ZFIN_Acc_ZDB_GENE_020708_1_thbs1b	Drer_063430_thrombospondin_1_Source_
HGNC_Symbol_Acc_11785_THBS1_2_of_2	Drer_012060_thrombospondin_3b_Source_ZFIN_Acc_ZDB_GENE_060503_84_thbs3b	Drer_077641_thrombospondin_3a_Source_ZFIN_Acc_ZDB_GENE_020708_3_thbs3a	Drer_052631_thrombospondin_4a_Source_ZFIN_Acc_ZDB_GENE_080215_11_thbs4a	Drer_020072_thrombospondin_4b_Source_ZFIN_Acc_ZDB_GENE_020708_4_thbs4b	Drer_053865_cartilage_oligomeric_matrix_protein_Source_
HGNC_Symbol_Acc_2227_COMP	Drer_079066_Uncharacterized_protein_Source_UniProtKB_TrEMBL_Acc_F1RAY8_CABZ01064941_1	
Spur_001638_ThrombA1_TSP_A_Source_UniProtKB_TrEMBL_Acc_A2SZ60	Spur_017370_ThromE	Spur_022667_ThrombB2	Spur_009755_ThrombC	Spur_012936_ThrombB1	Spur_013106_ThrombD	Spur_013219_CompL	Spur_010899_Spur_010899	Spur_011312_Spur_011312	
Smim_36891_Thrombospondin_3_precursor_putative_Pediculus_humanus_corporis_gi_242015135_ref_XP_002428229_5e_146_446	Smim_47623_Thrombospondin_3_precursor_putative_Pediculus_humanus_corporis_gi_242015135_ref_XP_002428229_1e_117_381	Smim_g29311_t1_thrombospondin_putative_Ixodes_scapularis_gi_241999578_ref_XP_002434432_4e_27_112	
Gsal_3495_thbs3a_protein	
Nvec_12801_TSP_3	Nvec_26267_TSP_C	Nvec_6892_TSP_3	Nvec_6443_TSP_C	Nvec_22603_	Nvec_41756_TSP_3	Nvec_30534_EGF	Nvec_42052_	

HG_17885	
This group of homology does not contain any annotated genome

HG_7982	
This group of homology does not contain any annotated genome

HG_4559	
Hsap_Ensmbl0071553_ATPase_H_transporting_lysosomal_accessory_protein_1_Source_
HGNC_Symbol_Acc_868_ATP6AP1	Hsap_Ensmbl0269668_ATPase_H_transporting_lysosomal_accessory_protein_1_Source_
HGNC_Symbol_Acc_868_ATP6AP1	Hsap_Ensmbl0205464_ATPase_H_transporting_lysosomal_accessory_protein_1_like_Source_
HGNC_Symbol_Acc_28091_ATP6AP1L	
Dmel_0262515_VhaAC45_Vacuolar_H_ATPase_accessory_protein_AC45_Source_FlyBase_0262515	Dmel_0051030_CG31030	Dmel_0032434_CG5421	
Cgig_28139_V_type_proton_ATPase_subunit_S1_Source_UniProtKB_TrEMBL_Acc_K1RE19	
Cele_021952_vha_19_Protein_VHA_19_vha_19_mRNA_complete_cds_Source_RefSeq_mRNA_Acc_NM_067931	
Drer_037153_ATPase_H_transporting_lysosomal_accessory_protein_1b_Source_ZFIN_Acc_ZDB_GENE_020423_2_atp6ap1b	Drer_041417_ATPase_H_transporting_lysosomal_accessory_protein_1a_Source_ZFIN_Acc_ZDB_GENE_090312_136_atp6ap1a	Drer_091509_ATPase_H_transporting_lysosomal_accessory_protein_1_like_Source_
HGNC_Symbol_Acc_28091_ATP6AP1L_2_of_2	Drer_090963_ATPase_H_transporting_lysosomal_accessory_protein_1_like_Source_
HGNC_Symbol_Acc_28091_ATP6AP1L_1_of_2	
Spur_012695_Atp6ap1	Spur_017753_Spur_017753	
Smim_66483_PREDICTED_similar_to_vacuolar_ATP_synthase_subunit_S1_Tribolium_castaneum_gi_91092800_ref_XP_974187_3e_17_90_1	
Nvec_25340_	

HG_13747	
This group of homology does not contain any annotated genome

HG_3763	
This group of homology does not contain any annotated genome

HG_7900	
This group of homology does not contain any annotated genome

HG_44589	
Nvec_23098_	Nvec_54403_FlgM	

HG_539	
Nvec_52935_	Nvec_4535_F5_F8_type_C	Nvec_36986_	Nvec_5079_fn3	Nvec_26467_PKD	Nvec_9586_	Nvec_15424_PAN	Nvec_23439_Pyr_redox_2	Nvec_25338_	Nvec_51232_	Nvec_12581_	Nvec_45072_Kazal_2	Nvec_11435_	Nvec_33077_R3H	Nvec_28627_	Nvec_22715_SAM_PNT	Nvec_12743_	Nvec_34296_	Nvec_44839_RVT_1	Nvec_38415_	Nvec_23845_IL6	Nvec_40851_TSP_1	Nvec_38851_RVT_1	Nvec_8488_Kelch_1	Nvec_19927_Neur_chan_LBD	Nvec_42543_	Nvec_35901_AT_hook	Nvec_18135_Cytochrom_B561	Nvec_50521_MFS_1	Nvec_7784_	Nvec_24004_EGF	Nvec_51100_	Nvec_321_	Nvec_4088_	Nvec_35564_	Nvec_18980_DUF274	Nvec_40532_	Nvec_55799_Na_trans_assoc	Nvec_58849_zf_piccolo	Nvec_42757_	Nvec_24866_Pepsin_I3	Nvec_33176_JmjC	Nvec_49463_RVT_1	Nvec_670_Pepsin_I3	Nvec_26931_Pepsin_I3	Nvec_40883_RVT_1	Nvec_48849_Pepsin_I3	Nvec_25522_Saccharop_dh_N	Nvec_8184_Pepsin_I3	Nvec_49270_RVT_1	Nvec_57132_RVT_1	Nvec_3911_Pepsin_I3	Nvec_7666_Cps15	Nvec_20527_Pepsin_I3	Nvec_17994_	Nvec_56667_Pepsin_I3	Nvec_25248_	Nvec_31296_Pepsin_I3	Nvec_1913_Arf	Nvec_56510_	Nvec_19741_RVT_1	Nvec_52203_Borrelia_orfA	Nvec_53797_	Nvec_9582_	Nvec_47983_	Nvec_39194_Pepsin_I3	Nvec_59163_JmjC	Nvec_33517_JmjC	Nvec_29901_JmjC	Nvec_57052_JmjC	Nvec_28413_	Nvec_54591_	Nvec_15400_	Nvec_37768_SpoVG	Nvec_31231_	Nvec_42756_	Nvec_37548_	Nvec_847_	Nvec_3833_Borrelia_orfA	Nvec_20649_SpoIIP	Nvec_28927_	Nvec_5822_	Nvec_32620_RVT_1	Nvec_37265_	Nvec_36972_	Nvec_21807_JmjC	Nvec_20299_JmjC	Nvec_15850_	Nvec_53043_JmjC	Nvec_26264_SAM_PNT	Nvec_41821_Borrelia_orfA	Nvec_13523_	Nvec_52187_HNF_1A_C	Nvec_56949_	Nvec_21145_MucBP	Nvec_30130_Cadherin	Nvec_28037_	Nvec_5169_	Nvec_47093_	Nvec_54123_	Nvec_51880_	Nvec_17583_	Nvec_48672_	Nvec_29610_Extensin_2	Nvec_44560_DUF1086	Nvec_21276_	Nvec_47266_	Nvec_51787_	Nvec_1357_JmjC	Nvec_40861_	Nvec_28503_	Nvec_1672_JmjC	Nvec_33335_	Nvec_14130_	Nvec_57839_	Nvec_30426_CXC	Nvec_45885_efhand	Nvec_59036_	Nvec_915_GIY_YIG	Nvec_42976_Pepsin_I3	Nvec_30749_FARP	Nvec_21500_GIY_YIG	Nvec_46948_	Nvec_29837_MobC	Nvec_23192_JmjC	Nvec_15283_JmjC	Nvec_44652_	Nvec_6974_	Nvec_5834_	Nvec_48457_	Nvec_58809_CXC	Nvec_15660_	Nvec_49493_CXC	Nvec_37137_	Nvec_14229_VAR1	Nvec_22334_VAR1	Nvec_2565_	Nvec_22454_Ribosomal_L35p	Nvec_7561_	Nvec_32026_GIY_YIG	Nvec_44373_GIY_YIG	Nvec_51868_GIY_YIG	Nvec_54135_	Nvec_46186_zf_RanBP	Nvec_32105_	Nvec_12778_GIY_YIG	Nvec_14129_	Nvec_12437_	Nvec_30287_CXC	Nvec_59117_Neur_chan_LBD	Nvec_57534_	Nvec_49268_GIY_YIG	Nvec_21499_GIY_YIG	Nvec_26474_	Nvec_55138_	Nvec_22829_GIY_YIG	Nvec_17905_Antimicrobial18	Nvec_47721_	Nvec_14905_GIY_YIG	Nvec_50895_GIY_YIG	Nvec_39811_DUF1299	Nvec_778_	Nvec_50098_DUF573	Nvec_57512_DUF573	Nvec_15659_DUF1299	Nvec_14996_	Nvec_18136_SpoIIP	Nvec_44405_Extensin_2	Nvec_31940_DUF1299	Nvec_25309_	Nvec_10462_DUF1299	Nvec_37767_	Nvec_49845_	Nvec_28588_SAM_PNT	Nvec_13519_	Nvec_1108_DUF573	Nvec_6154_GIY_YIG	Nvec_37107_GIY_YIG	Nvec_5170_	Nvec_47185_GIY_YIG	Nvec_3621_GIY_YIG	Nvec_21374_GIY_YIG	Nvec_47697_GIY_YIG	Nvec_11630_GIY_YIG	Nvec_45553_CXC	Nvec_56666_Toxin_R_bind_N	Nvec_48041_GIY_YIG	Nvec_18145_GIY_YIG	Nvec_20648_GIY_YIG	Nvec_30111_	Nvec_53485_	Nvec_9674_Antimicrobial_1	Nvec_49269_	Nvec_54433_Phospholip_A2_1	Nvec_25076_DUF573	Nvec_14000_DUF1213	Nvec_12851_	Nvec_30871_	Nvec_3437_	Nvec_14769_DUF1299	Nvec_44834_	Nvec_11929_	Nvec_54700_	Nvec_10296_	Nvec_54565_	Nvec_45707_	Nvec_36607_Vicilin_N	Nvec_16617_Vicilin_N	Nvec_22299_Protamine_P2	Nvec_40929_Attractin	Nvec_26677_AT_hook	Nvec_3924_E_MAP_115	Nvec_25279_	Nvec_44782_	Nvec_26305_Integrase_Zn	Nvec_24124_DUF1213	Nvec_54983_	Nvec_36612_	Nvec_14001_	Nvec_17321_	Nvec_26968_TF_Otx	Nvec_57689_	Nvec_23385_	Nvec_37485_	Nvec_35664_	Nvec_58569_	Nvec_18687_	Nvec_4300_EGF_CA	Nvec_48281_	Nvec_4014_	Nvec_37513_	Nvec_35179_	Nvec_55746_	
Nvec_40929_Attractin	

HG_32868	
Cele_020681_T22D1_2_Protein_T22D1_2_T22D1_2_mRNA_complete_cds_Source_RefSeq_mRNA_Acc_NM_068667	

HG_27820	
This group of homology does not contain any annotated genome

HG_931	
Cgig_21314_Histone_lysine_N_methyltransferase_SETD8_Source_UniProtKB_TrEMBL_Acc_K1R3T5	Cgig_00979_Histone_lysine_N_methyltransferase_pr_set7_Source_UniProtKB_TrEMBL_Acc_K1PVJ6	Cgig_22914_Histone_lysine_N_methyltransferase_SETD8_A_Source_UniProtKB_TrEMBL_Acc_K1S1L3	Cgig_19843_Endothelial_cells_scavenger_receptor_Source_UniProtKB_TrEMBL_Acc_K1QEA9	Cgig_09146	Cgig_04676	Cgig_18471	Cgig_17781	Cgig_02875	Cgig_28312_Breast_cancer_type_1_susceptibility_like_protein_Source_UniProtKB_TrEMBL_Acc_K1PR58	Cgig_14901	Cgig_00579	Cgig_11445	Cgig_14896	Cgig_06646	Cgig_05292	Cgig_20103	Cgig_00372	Cgig_14654	Cgig_26929	Cgig_09365	Cgig_08167	Cgig_14898	Cgig_27700	Cgig_16461	Cgig_06459	Cgig_15361	Cgig_02714	Cgig_10159	Cgig_14897	Cgig_22913	Cgig_23376	Cgig_05043	Cgig_24099	Cgig_05843	Cgig_23917	Cgig_22801	Cgig_14863	Cgig_26930	Cgig_26204	
Drer_094081_si_ch211_139k8_4_Source_ZFIN_Acc_ZDB_GENE_070912_69_si_ch211_139k8_4	Drer_077589_si_dkey_188c14_4_Source_ZFIN_Acc_ZDB_GENE_090311_37_si_dkey_188c14_4	Drer_086612_si_ch73_269m14_4_Source_ZFIN_Acc_ZDB_GENE_120215_94_si_ch73_269m14_4	Drer_096217_si_dkey_51d8_9_Source_ZFIN_Acc_ZDB_GENE_110914_66_si_dkey_51d8_9	Drer_095331_si_dkey_26m3_1_Source_ZFIN_Acc_ZDB_GENE_060526_281_si_dkey_26m3_1	Drer_093120_si_dkey_117m1_4_Source_ZFIN_Acc_ZDB_GENE_090313_177_si_dkey_117m1_4	Drer_095974_si_ch73_211l13_2_Source_ZFIN_Acc_ZDB_GENE_110411_257_si_ch73_211l13_2	Drer_093179_si_dkey_79c1_1_Source_ZFIN_Acc_ZDB_GENE_060531_153_si_dkey_79c1_1	Drer_093333_si_dkey_38n4_2_Source_ZFIN_Acc_ZDB_GENE_071005_3_si_dkey_38n4_2	Drer_094035_si_dkey_49n23_2_Source_ZFIN_Acc_ZDB_GENE_081031_26_si_dkey_49n23_2	Drer_092274_si_dkey_3k20_1_Source_ZFIN_Acc_ZDB_GENE_050208_745_si_dkey_3k20_1	Drer_095053_si_dkey_26m3_2_Source_ZFIN_Acc_ZDB_GENE_061009_42_si_dkey_26m3_2	Drer_094328_si_dkey_93n13_1_Source_ZFIN_Acc_ZDB_GENE_091204_23_si_dkey_93n13_1	
Spur_010406_WrnL	Spur_011372_Aox	Spur_021603_Hypp_172	Spur_001921_Setd8l_2	Spur_002181_Setd8l_3	Spur_004314_Setd8l_4	Spur_005225_Hypp_4	Spur_005224_Spur_005224	Spur_014508_Hypp_756	Spur_028481_Hypp_285	Spur_001037_Setd8L	Spur_023082_Spur_023082	Spur_020817_Hypp_997	Spur_001237_Psgp	Spur_025876_Hypp_235	Spur_008837_Hypp_1809	Spur_016322_Hypp_127	Spur_003440_Hypp_382	Spur_016608_Hypp_833	Spur_000656_Hypp_1269	Spur_004385_Hypp_415	Spur_027073_Hypp_2884	Spur_022668_Hypp_1053	Spur_025371_PppL_280	Spur_004386_Hypp_416	Spur_021471_Spur_021471	Spur_003006_Spur_003006	Spur_017742_Spur_017742	Spur_005146_Spur_005146	Spur_003893_Hypp_3097	Spur_024756_Spur_024756	
Nvec_24062_Drf_FH1	Nvec_53691_	Nvec_56005_	Nvec_44845_Cornifin	Nvec_15831_Collagen	Nvec_20427_Adeno_shaft	Nvec_3210_	

HG_9700	
Dmel_0259720_CG42374	
Cgig_24841	
Drer_028523_ints3_and_nabp_interacting_protein_Source_ZFIN_Acc_ZDB_GENE_040426_961_inip	
Spur_022281_Spur_022281	
Smim_58908_SOSS_complex_subunit_C_like_protein_Acromyrmex_echinatior_gi_332019817_gb_EGI60278_6e_23_94_4	

HG_27105	
This group of homology does not contain any annotated genome

HG_13696	
Hsap_Ensmbl0205133_triple_QxxK_R_motif_containing_Source_
HGNC_Symbol_Acc_27828_TRIQK	
Cgig_11693	
Drer_076296_triple_QxxK_R_motif_containing_Source_ZFIN_Acc_ZDB_GENE_070705_75_triqk	

HG_8335	
Hsap_Ensmbl0122733_KIAA1045_Source_
HGNC_Symbol_Acc_29180_KIAA1045	
Cgig_12544_Major_facilitator_superfamily_domain_containing_protein_9_Source_UniProtKB_TrEMBL_Acc_K1PPS4	Cgig_07789	Cgig_21690	Cgig_07790	
Drer_077596_si_ch211_269m17_1_Source_ZFIN_Acc_ZDB_GENE_091204_154_si_ch211_269m17_1	
Spur_023307_Spur_023307	
Nvec_53572_efhand	

HG_4421	
Hsap_Ensmbl0155966_AF4_FMR2_family_member_2_Source_
HGNC_Symbol_Acc_3776_AFF2	Hsap_Ensmbl0172493_AF4_FMR2_family_member_1_Source_
HGNC_Symbol_Acc_7135_AFF1	Hsap_Ensmbl0144218_AF4_FMR2_family_member_3_Source_
HGNC_Symbol_Acc_6473_AFF3	Hsap_Ensmbl0269754_AF4_FMR2_family_member_2_Source_
HGNC_Symbol_Acc_3776_AFF2	Hsap_Ensmbl0072364_AF4_FMR2_family_member_4_Source_
HGNC_Symbol_Acc_17869_AFF4	
Dmel_0041111_lilli_lilliputian_Source_FlyBase_0041111	
Cgig_27761_AF4_FMR2_family_member_4_Source_UniProtKB_TrEMBL_Acc_K1QI13	
Drer_079575_AF4_FMR2_family_member_3_Source_ZFIN_Acc_ZDB_GENE_030219_193_aff3	Drer_052242_AF4_FMR2_family_member_2_Source_ZFIN_Acc_ZDB_GENE_110411_190_aff2	Drer_086044_Uncharacterized_protein_Source_UniProtKB_TrEMBL_Acc_E7F3F6_CABZ01072037_1	Drer_001857_AF4_FMR2_family_member_4_Source_ZFIN_Acc_ZDB_GENE_100910_5_aff4	
Spur_004351_Aff3	
Smim_1743_lilliputian_isoform_B_Drosophila_melanogaster_gi_17647591_ref_NP_523464_1e_25_118	Smim_51903_AGAP009950_PA_Anopheles_gambiae_str_PEST_gi_158298949_ref_XP_553840_1e_23_107	
Nvec_35177_	Nvec_3114_	

HG_7580	
Cgig_26850	Cgig_22138	
Spur_026318_Spur_026318	

HG_7451	
Hsap_Ensmbl0157330_chromosome_1_open_reading_frame_158_Source_
HGNC_Symbol_Acc_28567_C1orf158	
Cgig_07397	Cgig_00092	
Drer_032885_chromosome_1_open_reading_frame_158_Source_
HGNC_Symbol_Acc_28567_C11H1orf158	
Spur_016738_Spur_016738	
Nvec_18052_	

HG_7187	
Cgig_20346_IQ_domain_containing_protein_K_Source_UniProtKB_TrEMBL_Acc_K1QWX8	
Drer_076831_IQ_motif_containing_K_Source_ZFIN_Acc_ZDB_GENE_081022_109_iqck	
Spur_005791_Iqck	
Nvec_46605_	Nvec_28539_	

HG_5887	
Hsap_Ensmbl0262694_bromodomain_adjacent_to_zinc_finger_domain_1B_Source_
HGNC_Symbol_Acc_961_BAZ1B	
Cgig_23204_Tyrosine_protein_kinase_BAZ1B_Source_UniProtKB_TrEMBL_Acc_K1RK83	
Drer_061394_bromodomain_adjacent_to_zinc_finger_domain_1B_Source_ZFIN_Acc_ZDB_GENE_010328_16_baz1b	
Spur_013195_Balz1b	Spur_003686_Baz1b	Spur_020771_Baz1bL	
Sman_122370_Zinc_finger_protein_putative_Source_UniProtKB_TrEMBL_Acc_G4LYH5	
Gsal_11170_tyrosine_protein_kinase_baz1b	Gsal_4759_hypothetical_protein	
Nvec_11347_	

HG_32914	
This group of homology does not contain any annotated genome

HG_6045	
Spur_020197_Profilin_Profilin_Source_UniProtKB_Swiss_Prot_Acc_P32006	
Nvec_22107_	Nvec_24671_	

HG_4962	
Hsap_Ensmbl0116685_KIAA2013_Source_
HGNC_Symbol_Acc_28513_KIAA2013	
Dmel_0031379_CG7289	
Cgig_05312	
Cele_015928_C17H12_2_Protein_C17H12_2_C17H12_2_mRNA_complete_cds_Source_RefSeq_mRNA_Acc_NM_068638	
Drer_073801_si_dkeyp_104h9_5_Source_ZFIN_Acc_ZDB_GENE_081104_449_si_dkeyp_104h9_5	
Spur_008702_Kiaa2013L	
Smim_42827_AGAP010005_PA_Anopheles_gambiae_str_PEST_gi_58392166_ref_XP_319149_4e_107_338	
Sman_208020	
Gsal_8330_isoform_cra_b	Gsal_5539_uncharacterized_protein_kiaa2013_homolog	Gsal_8329_heat_repeat_containing_domain_protein	
Nvec_38649_	

HG_4745	
Hsap_Ensmbl0153815_c_Maf_inducing_protein_Source_
HGNC_Symbol_Acc_24319_CMIP	
Cgig_10481_C_Maf_inducing_protein_Source_UniProtKB_TrEMBL_Acc_K1PBP8	
Drer_062933_c_Maf_inducing_protein_Source_ZFIN_Acc_ZDB_GENE_050419_50_cmip	
Spur_006706_Spur_006706	Spur_006735_Cmip	
Smim_12447_mCG4307_isoform_CRA_b_Mus_musculus_gi_148679635_gb_EDL11582_2e_111_339	Smim_12530_PREDICTED_c_Maf_inducing_protein_Danio_rerio_gi_326676012_ref_XP_690387_4_1e_84_278	
Nvec_40935_LRR_1	

HG_60634	
This group of homology does not contain any annotated genome

HG_16590	
This group of homology does not contain any annotated genome

HG_11741	
Hsap_Ensmbl0240204_small_lysine_rich_protein_1_Source_
HGNC_Symbol_Acc_43561_SMKR1	
Cgig_19782	
Spur_017724_Spur_017724	
Sman_146000	

HG_10387	
Dmel_0019643_Dat_Dopamine_N_acetyltransferase_Source_FlyBase_0019643	Dmel_0031791_CG9486	Dmel_0040376_CG13759	Dmel_0029813_CG15766	Dmel_0034428_CG18606	Dmel_0034426_CG10476	Dmel_0032839_CG10659	Dmel_0034429_CG18607	

HG_14043	
This group of homology does not contain any annotated genome

HG_44343	
This group of homology does not contain any annotated genome

HG_33984	
Nvec_38313_XYPPX	

HG_6416	
Hsap_Ensmbl0183060_LysM_putative_peptidoglycan_binding_domain_containing_4_Source_
HGNC_Symbol_Acc_26571_LYSMD4	Hsap_Ensmbl0176018_LysM_putative_peptidoglycan_binding_domain_containing_3_Source_
HGNC_Symbol_Acc_26969_LYSMD3	
Dmel_0033199_CG17985	
Cgig_25366_LysM_and_putative_peptidoglycan_binding_domain_containing_protein_3_Source_UniProtKB_TrEMBL_Acc_K1QSC2	
Drer_068702_LysM_putative_peptidoglycan_binding_domain_containing_4_Source_ZFIN_Acc_ZDB_GENE_040426_1895_lysmd4	Drer_024693_LysM_putative_peptidoglycan_binding_domain_containing_3_Source_ZFIN_Acc_ZDB_GENE_040625_88_lysmd3	
Spur_018774_Spur_018774	
Smim_68422_lysM_and_putative_peptidoglycan_binding_domain_containing_protein_3_Bos_taurus_gi_300794711_ref_NP_001179911_6e_28_118	
Nvec_34600_	

HG_114	
Hsap_Ensmbl0123407_homeobox_C12_Source_
HGNC_Symbol_Acc_5124_HOXC12	Hsap_Ensmbl0170178_homeobox_D12_Source_
HGNC_Symbol_Acc_5135_HOXD12	Hsap_Ensmbl0180818_homeobox_C10_Source_
HGNC_Symbol_Acc_5122_HOXC10	Hsap_Ensmbl0253293_homeobox_A10_Source_
HGNC_Symbol_Acc_5100_HOXA10	Hsap_LRG_246_homeobox_D10_Source_
HGNC_Symbol_Acc_5133_LRG_246	Hsap_Ensmbl0128713_homeobox_D11_Source_
HGNC_Symbol_Acc_5134_HOXD11	Hsap_Ensmbl0170689_homeobox_B9_Source_
HGNC_Symbol_Acc_5120_HOXB9	Hsap_Ensmbl0005073_homeobox_A11_Source_
HGNC_Symbol_Acc_5101_HOXA11	Hsap_Ensmbl0172789_homeobox_C5_Source_
HGNC_Symbol_Acc_5127_HOXC5	Hsap_Ensmbl0257184_Uncharacterized_protein_Source_UniProtKB_TrEMBL_Acc_D6RAR5_RP1_170O19_20	Hsap_Ensmbl0128709_homeobox_D9_Source_
HGNC_Symbol_Acc_5140_HOXD9	Hsap_Ensmbl0159184_homeobox_B13_Source_
HGNC_Symbol_Acc_5112_HOXB13	Hsap_Ensmbl0106006_homeobox_A6_Source_
HGNC_Symbol_Acc_5107_HOXA6	Hsap_Ensmbl0122592_homeobox_A7_Source_
HGNC_Symbol_Acc_5108_HOXA7	Hsap_Ensmbl0120075_homeobox_B5_Source_
HGNC_Symbol_Acc_5116_HOXB5	Hsap_Ensmbl0260027_homeobox_B7_Source_
HGNC_Symbol_Acc_5118_HOXB7	Hsap_Ensmbl0106031_homeobox_A13_Source_
HGNC_Symbol_Acc_5102_HOXA13	Hsap_Ensmbl0106004_homeobox_A5_Source_
HGNC_Symbol_Acc_5106_HOXA5	Hsap_Ensmbl0106511_mesenchyme_homeobox_2_Source_
HGNC_Symbol_Acc_7014_MEOX2	Hsap_Ensmbl0128714_homeobox_D13_Source_
HGNC_Symbol_Acc_5136_HOXD13	Hsap_Ensmbl0108511_homeobox_B6_Source_
HGNC_Symbol_Acc_5117_HOXB6	Hsap_Ensmbl0273049_RP11_834C11_12	Hsap_Ensmbl0180806_homeobox_C9_Source_
HGNC_Symbol_Acc_5130_HOXC9	Hsap_Ensmbl0123364_homeobox_C13_Source_
HGNC_Symbol_Acc_5125_HOXC13	Hsap_Ensmbl0005102_mesenchyme_homeobox_1_Source_
HGNC_Symbol_Acc_7013_MEOX1	Hsap_Ensmbl0037965_homeobox_C8_Source_
HGNC_Symbol_Acc_5129_HOXC8	Hsap_Ensmbl0105996_homeobox_A2_Source_
HGNC_Symbol_Acc_5103_HOXA2	Hsap_Ensmbl0173917_homeobox_B2_Source_
HGNC_Symbol_Acc_5113_HOXB2	Hsap_Ensmbl0175879_homeobox_D8_Source_
HGNC_Symbol_Acc_5139_HOXD8	Hsap_Ensmbl0139515_pancreatic_and_duodenal_homeobox_1_Source_
HGNC_Symbol_Acc_6107_PDX1	Hsap_Ensmbl0198353_homeobox_C4_Source_
HGNC_Symbol_Acc_5126_HOXC4	Hsap_Ensmbl0120093_homeobox_B3_Source_
HGNC_Symbol_Acc_5114_HOXB3	Hsap_Ensmbl0197576_homeobox_A4_Source_
HGNC_Symbol_Acc_5105_HOXA4	Hsap_Ensmbl0170166_homeobox_D4_Source_
HGNC_Symbol_Acc_5138_HOXD4	Hsap_Ensmbl0128645_homeobox_D1_Source_
HGNC_Symbol_Acc_5132_HOXD1	Hsap_Ensmbl0169840_GS_homeobox_1_Source_
HGNC_Symbol_Acc_20374_GSX1	Hsap_Ensmbl0164900_gastrulation_brain_homeobox_1_Source_
HGNC_Symbol_Acc_4185_GBX1	Hsap_Ensmbl0106038_even_skipped_homeobox_1_Source_
HGNC_Symbol_Acc_3506_EVX1	Hsap_Ensmbl0180613_GS_homeobox_2_Source_
HGNC_Symbol_Acc_24959_GSX2	Hsap_Ensmbl0174279_even_skipped_homeobox_2_Source_
HGNC_Symbol_Acc_3507_EVX2	Hsap_Ensmbl0182742_homeobox_B4_Source_
HGNC_Symbol_Acc_5115_HOXB4	Hsap_Ensmbl0113722_caudal_type_homeobox_1_Source_
HGNC_Symbol_Acc_1805_CDX1	Hsap_Ensmbl0165556_caudal_type_homeobox_2_Source_
HGNC_Symbol_Acc_1806_CDX2	Hsap_Ensmbl0131264_caudal_type_homeobox_4_Source_
HGNC_Symbol_Acc_1808_CDX4	Hsap_Ensmbl0164778_engrailed_homeobox_2_Source_
HGNC_Symbol_Acc_3343_EN2	Hsap_Ensmbl0163064_engrailed_homeobox_1_Source_
HGNC_Symbol_Acc_3342_EN1	Hsap_Ensmbl0128652_homeobox_D3_Source_
HGNC_Symbol_Acc_5137_HOXD3	Hsap_Ensmbl0123388_homeobox_C11_Source_
HGNC_Symbol_Acc_5123_HOXC11	Hsap_Ensmbl0105997_homeobox_A3_Source_
HGNC_Symbol_Acc_5104_HOXA3	Hsap_Ensmbl0120094_homeobox_B1_Source_
HGNC_Symbol_Acc_5111_HOXB1	Hsap_Ensmbl0197757_homeobox_C6_Source_
HGNC_Symbol_Acc_5128_HOXC6	Hsap_Ensmbl0168505_gastrulation_brain_homeobox_2_Source_
HGNC_Symbol_Acc_4186_GBX2	Hsap_Ensmbl0105991_homeobox_A1_Source_
HGNC_Symbol_Acc_5099_HOXA1	Hsap_Ensmbl0078399_homeobox_A9_Source_
HGNC_Symbol_Acc_5109_HOXA9	Hsap_Ensmbl0120068_homeobox_B8_Source_
HGNC_Symbol_Acc_5119_HOXB8	
Dmel_0000015_Abd_B_Abdominal_B_Source_FlyBase_0000015	Dmel_0260642_Antp_Antennapedia_Source_FlyBase_0260642	Dmel_0000014_abd_A_abdominal_A_Source_FlyBase_0000014	Dmel_0014949_btn_buttonless_Source_FlyBase_0014949	Dmel_0051481_pb_proboscipedia_Source_FlyBase_0051481	Dmel_0041156_exex_extra_extra_Source_FlyBase_0041156	Dmel_0025776_ind_intermediate_neuroblasts_defective_Source_FlyBase_0025776	Dmel_0000439_Dfd_Deformed_Source_FlyBase_0000439	Dmel_0001077_ftz_fushi_tarazu_Source_FlyBase_0001077	Dmel_0003944_Ubx_Ultrabithorax_Source_FlyBase_0003944	Dmel_0003339_Scr_Sex_combs_reduced_Source_FlyBase_0003339	Dmel_0004053_zen_zerknullt_Source_FlyBase_0004053	Dmel_0002522_lab_labial_Source_FlyBase_0002522	Dmel_0004054_zen2_zerknullt_related_Source_FlyBase_0004054	Dmel_0000606_eve_even_skipped_Source_FlyBase_0000606	Dmel_0015561_unpg_unplugged_Source_FlyBase_0015561	Dmel_0003267_ro_rough_Source_FlyBase_0003267	Dmel_0000251_cad_caudal_Source_FlyBase_0000251	Dmel_0000577_en_engrailed_Source_FlyBase_0000577	Dmel_0001269_inv_invected_Source_FlyBase_0001269	
Cgig_27388_Homeobox_protein_abdominal_B_Source_UniProtKB_TrEMBL_Acc_K1PZI6	Cgig_27385_Homeobox_protein_Hox_C11_Source_UniProtKB_TrEMBL_Acc_K1QEU8	Cgig_26565_Homeobox_protein_Hox_B7_Source_UniProtKB_TrEMBL_Acc_K1RHX0	Cgig_14888_Homeobox_protein_MOX_2_Source_UniProtKB_TrEMBL_Acc_K1Q1H4	Cgig_24087_Homeobox_protein_HOX3_Source_UniProtKB_TrEMBL_Acc_K1QNR4	Cgig_24086_Homeobox_protein_Hox_A2_Source_UniProtKB_TrEMBL_Acc_K1QFQ0	Cgig_26562_Homeobox_protein_LOX2_Source_UniProtKB_TrEMBL_Acc_K1QW78	Cgig_18592_Homeobox_protein_LOX2_Source_UniProtKB_TrEMBL_Acc_K1RXD0	Cgig_24091_Homeobox_protein_Hox_B4a_Source_UniProtKB_TrEMBL_Acc_K1QFQ3	Cgig_24083_Homeobox_protein_Hox_A1_Source_UniProtKB_TrEMBL_Acc_K1QUT3	Cgig_15548_GS_homeobox_2_Source_UniProtKB_TrEMBL_Acc_K1PVZ4	Cgig_13056_Homeobox_protein_XHOX_3_Source_UniProtKB_TrEMBL_Acc_K1QA73	Cgig_13058_Homeobox_even_skipped_like_protein_1_Source_UniProtKB_TrEMBL_Acc_K1PAC6	Cgig_12208_Segmentation_polarity_homeobox_protein_engrailed_Source_UniProtKB_TrEMBL_Acc_K1PNG1	Cgig_23003_Homeobox_protein_CDX_1_Source_UniProtKB_TrEMBL_Acc_K1QXA8	Cgig_12209_Homeobox_protein_engrailed_2_B_Source_UniProtKB_TrEMBL_Acc_K1PW38	Cgig_05958_Homeobox_protein_rough_Source_UniProtKB_TrEMBL_Acc_K1Q149	Cgig_24084	Cgig_26625_Motor_neuron_and_pancreas_homeobox_protein_1_Source_UniProtKB_TrEMBL_Acc_K1RC49	
Cele_004024_php_3_Protein_PHP_3_php_3_mRNA_complete_cds_Source_RefSeq_mRNA_Acc_NM_067172	Cele_003024_lin_39_Protein_LIN_39_lin_39_mRNA_complete_cds_Source_RefSeq_mRNA_Acc_NM_001025993	Cele_003102_mab_5_Protein_MAB_5_mab_5_mRNA_complete_cds_Source_RefSeq_mRNA_Acc_NM_066294	Cele_006873_vab_7_Protein_VAB_7_vab_7_mRNA_complete_cds_Source_RefSeq_mRNA_Acc_NM_067000	Cele_000439_ceh_16_Protein_CEH_16_ceh_16_mRNA_complete_cds_Source_RefSeq_mRNA_Acc_NM_066497	Cele_000436_ceh_12_Protein_CEH_12_ceh_12_mRNA_complete_cds_Source_RefSeq_mRNA_Acc_NM_059292	Cele_000437_ceh_13_Protein_CEH_13_ceh_13_mRNA_complete_cds_Source_RefSeq_mRNA_Acc_NM_066254	Cele_003912_pal_1_Protein_PAL_1_isoform_b_pal_1_mRNA_complete_cds_Source_RefSeq_mRNA_Acc_NM_001026039	Cele_045215_ceh_63_Protein_CEH_63_ceh_63_mRNA_complete_cds_Source_RefSeq_mRNA_Acc_NM_001129622	Cele_001174_egl_5_Protein_EGL_5_isoform_c_egl_5_mRNA_complete_cds_Source_RefSeq_mRNA_Acc_NM_001025996	Cele_003779_nob_1_Protein_NOB_1_isoform_b_Source_RefSeq_mRNA_Acc_NM_001027770	Cele_011069_ceh_62_Protein_CEH_62_ceh_62_mRNA_complete_cds_Source_RefSeq_mRNA_Acc_NM_063925	
Drer_046043_homeo_box_C12b_Source_ZFIN_Acc_ZDB_GENE_000329_17_hoxc12b	Drer_070352_homeo_box_C12a_Source_ZFIN_Acc_ZDB_GENE_000822_6_hoxc12a	Drer_059263_homeo_box_D12a_Source_ZFIN_Acc_ZDB_GENE_990415_118_hoxd12a	Drer_079406_homeo_box_C11b_Source_ZFIN_Acc_ZDB_GENE_000822_3_hoxc11b	Drer_059274_homeo_box_D9a_Source_ZFIN_Acc_ZDB_GENE_990415_121_hoxd9a	Drer_031337_homeo_box_A10b_Source_ZFIN_Acc_ZDB_GENE_990415_97_hoxa10b	Drer_057859_homeo_box_D10a_Source_ZFIN_Acc_ZDB_GENE_990415_116_hoxd10a	Drer_007009_homeo_box_A11b_Source_ZFIN_Acc_ZDB_GENE_990415_4_hoxa11b	Drer_011579_homeo_box_B10a_Source_ZFIN_Acc_ZDB_GENE_000328_2_hoxb10a	Drer_070348_homeo_box_C10a_Source_ZFIN_Acc_ZDB_GENE_990415_110_hoxc10a	Drer_009045_homeo_box_A11a_Source_ZFIN_Acc_ZDB_GENE_000823_8_hoxa11a	Drer_059267_homeo_box_D11a_Source_ZFIN_Acc_ZDB_GENE_990415_117_hoxd11a	Drer_056023_homeo_box_B9a_Source_ZFIN_Acc_ZDB_GENE_990415_109_hoxb9a	Drer_056819_homeo_box_A9b_Source_ZFIN_Acc_ZDB_GENE_000823_2_hoxa9b	Drer_070351_homeo_box_C11a_Source_ZFIN_Acc_ZDB_GENE_990415_111_hoxc11a	Drer_056015_homeo_box_B13a_Source_ZFIN_Acc_ZDB_GENE_050812_1_hoxb13a	Drer_090023_homeo_box_C13b_Source_ZFIN_Acc_ZDB_GENE_000822_5_hoxc13b	Drer_007609_homeo_box_A13a_Source_ZFIN_Acc_ZDB_GENE_990415_5_hoxa13a	Drer_070340_homeo_box_C5a_Source_ZFIN_Acc_ZDB_GENE_980526_533_hoxc5a	Drer_070353_homeo_box_C13a_Source_ZFIN_Acc_ZDB_GENE_000822_4_hoxc13a	Drer_036254_homeo_box_A13b_Source_ZFIN_Acc_ZDB_GENE_980526_365_hoxa13b	Drer_046045_homeo_box_C6b_Source_ZFIN_Acc_ZDB_GENE_000822_1_hoxc6b	Drer_026513_homeo_box_B6b_Source_ZFIN_Acc_ZDB_GENE_000823_7_hoxb6b	Drer_059256_homeo_box_D13a_Source_ZFIN_Acc_ZDB_GENE_990415_119_hoxd13a	Drer_013057_homeo_box_B5a_Source_ZFIN_Acc_ZDB_GENE_980526_70_hoxb5a	Drer_054030_homeo_box_B5b_Source_ZFIN_Acc_ZDB_GENE_000823_6_hoxb5b	Drer_007891_mesenchyme_homeobox_1_Source_ZFIN_Acc_ZDB_GENE_040718_149_meox1	Drer_023031_homeo_box_A2b_Source_ZFIN_Acc_ZDB_GENE_990415_98_hoxa2b	Drer_061818_mesenchyme_homeobox_2b_Source_ZFIN_Acc_ZDB_GENE_060503_853_meox2b	Drer_010630_homeo_box_B6a_Source_ZFIN_Acc_ZDB_GENE_990415_106_hoxb6a	Drer_056027_homeo_box_B8a_Source_ZFIN_Acc_ZDB_GENE_990415_108_hoxb8a	Drer_056030_homeo_box_B7a_Source_ZFIN_Acc_ZDB_GENE_000329_2_hoxb7a	Drer_002779_pancreatic_and_duodenal_homeobox_1_Source_ZFIN_Acc_ZDB_GENE_990415_122_pdx1	Drer_001784_homeo_box_A5a_Source_ZFIN_Acc_ZDB_GENE_000823_9_hoxa5a	Drer_054025_homeo_box_B8b_Source_ZFIN_Acc_ZDB_GENE_980526_291_hoxb8b	Drer_040911_mesenchyme_homeobox_2_Source_
HGNC_Symbol_Acc_7014_MEOX2_1_of_2	Drer_092809_homeo_box_C9a_Source_ZFIN_Acc_ZDB_GENE_000328_5_hoxc9a	Drer_000175_homeo_box_B2a_Source_ZFIN_Acc_ZDB_GENE_990415_103_hoxb2a	Drer_008174_homeo_box_B1a_Source_ZFIN_Acc_ZDB_GENE_990415_101_hoxb1a	Drer_013533_homeo_box_B4a_Source_ZFIN_Acc_ZDB_GENE_990415_105_hoxb4a	Drer_070338_homeo_box_C4a_Source_ZFIN_Acc_ZDB_GENE_990415_112_hoxc4a	Drer_070346_homeo_box_C8a_Source_ZFIN_Acc_ZDB_GENE_990415_114_hoxc8a	Drer_057721_homeo_box_A1a_Source_ZFIN_Acc_ZDB_GENE_000823_5_hoxa1a	Drer_070343_homeo_box_C6a_Source_ZFIN_Acc_ZDB_GENE_990415_113_hoxc6a	Drer_059276_homeo_box_D4a_Source_ZFIN_Acc_ZDB_GENE_980526_214_hoxd4a	Drer_043322_GS_homeobox_2_Source_ZFIN_Acc_ZDB_GENE_041001_114_gsx2	Drer_054033_homeo_box_B1b_Source_ZFIN_Acc_ZDB_GENE_980526_290_hoxb1b	Drer_059280_homeo_box_D3a_Source_ZFIN_Acc_ZDB_GENE_990415_120_hoxd3a	Drer_070337_homeo_box_C1a_Source_ZFIN_Acc_ZDB_GENE_000822_2_hoxc1a	Drer_035735_GS_homeobox_1_Source_ZFIN_Acc_ZDB_GENE_041008_135_gsx1	Drer_056012_even_skipped_like1_Source_ZFIN_Acc_ZDB_GENE_980526_69_eve1	Drer_071418_gastrulation_brain_homeobox_1_Source_ZFIN_Acc_ZDB_GENE_020117_2_gbx1	Drer_097708_even_skipped_homeobox_1_Source_ZFIN_Acc_ZDB_GENE_980526_364_evx1	Drer_005628_even_skipped_homeobox_1_Source_ZFIN_Acc_ZDB_GENE_980526_364_evx1	Drer_002933_gastrulation_brain_homeo_box_2_Source_ZFIN_Acc_ZDB_GENE_020509_2_gbx2	Drer_059255_even_skipped_homeobox_2_Source_ZFIN_Acc_ZDB_GENE_980526_215_evx2	Drer_015073_engrailed_1b_Source_ZFIN_Acc_ZDB_GENE_980526_6_eng1b	Drer_042106_motor_neuron_and_pancreas_homeobox_2a_Source_ZFIN_Acc_ZDB_GENE_040415_1_mnx2a	Drer_030350_motor_neuron_and_pancreas_homeobox_2b_Source_ZFIN_Acc_ZDB_GENE_040415_2_mnx2b	Drer_035984_motor_neuron_and_pancreas_homeobox_1_Source_ZFIN_Acc_ZDB_GENE_040409_1_mnx1	Drer_058999_caudal_type_homeobox_1_b_Source_ZFIN_Acc_ZDB_GENE_070615_29_cdx1b	Drer_036292_caudal_type_homeo_box_transcription_factor_4_Source_ZFIN_Acc_ZDB_GENE_980526_330_cdx4	Drer_087811_caudal_type_homeo_box_transcription_factor_1_a_Source_ZFIN_Acc_ZDB_GENE_050510_1_cdx1a	Drer_026599_engrailed_2a_Source_ZFIN_Acc_ZDB_GENE_980526_167_eng2a	Drer_014321_engrailed_1a_Source_ZFIN_Acc_ZDB_GENE_980526_216_eng1a	Drer_038868_engrailed_2b_Source_ZFIN_Acc_ZDB_GENE_980526_40_eng2b	Drer_029263_homeo_box_B3a_Source_ZFIN_Acc_ZDB_GENE_990415_104_hoxb3a	Drer_036231_homeo_box_A3a_Source_ZFIN_Acc_ZDB_GENE_000823_3_hoxa3a	
Spur_002632_Hox11_13a	Spur_000388_Hox11_13c	Spur_002633_Hox9_10	Spur_002630_Hox8_1	Spur_021309_Hox8	Spur_025486_Mox	Spur_002631_Hox11_13b_SpHbox7_Source_UniProtKB_TrEMBL_Acc_O44936	Spur_000386_Hox2_1	Spur_012252_Hox2	Spur_026099_Lox_Homeobox_protein_Splox_Source_UniProtKB_TrEMBL_Acc_Q8IT48	Spur_002816_Hb9	Spur_027568_Hox3	Spur_011798_Spur_011798	Spur_013436_Gsx	Spur_012253_Eve_Even_skipped_like_protein_Source_UniProtKB_TrEMBL_Acc_Q8MMJ3	Spur_020975_Engrailed	Spur_005171_Hox6	Spur_017352_Hox1	Spur_007242_Rough	Spur_024715_Cdx	Spur_019656_Cdxl	Spur_023868_Mox_1	Spur_020637_Lox_1	
Smim_2965_abdominal_B_Cupiennius_salei_gi_4584727_emb_CAB40807_1e_172_495	Smim_34661_proboscipedia_Cupiennius_salei_gi_133740634_emb_CAL91855_3e_82_264	Smim_80745_proboscipedia_putative_Ixodes_scapularis_gi_241756337_ref_XP_002406417_1e_41_152	Smim_7069_homeobox_protein_Cupiennius_salei_gi_3445436_emb_CAA07502_2e_113_340	Smim_36234_sex_combs_reduced_Parasteatoda_tepidariorum_gi_259053115_emb_CAX11344_1e_134_392	Smim_77463_homeobox_protein_Cupiennius_salei_gi_3445426_emb_CAA07497_2e_73_234	Smim_49100_homeobox_protein_Cupiennius_salei_gi_3445428_emb_CAA07498_7e_121_357	Smim_39306_ultrabithorax_Parasteatoda_tepidariorum_gi_259053107_emb_CAX11340_4e_151_433	Smim_24428_antennapedia_Parasteatoda_tepidariorum_gi_291461542_dbj_BAI83405_2e_116_350	Smim_26529_MOX_homeobox_Gallus_gallus_gi_18308158_gb_AAL67848_5e_30_122	Smim_40884_gastrulation_brain_homeobox_protein_Gallus_gallus_gi_331271817_gb_AED02514_3e_51_174	Smim_80752_Hox3_protein_Parasteatoda_tepidariorum_gi_259053111_emb_CAX11342_0_0_583	Smim_35098_3_homeobox_protein_Cupiennius_salei_gi_3445438_emb_CAA07503_3e_79_249	Smim_54652_Antennapedia_putative_Pediculus_humanus_corporis_gi_242005079_ref_XP_002423402_2e_55_191	Smim_24411_ultrabithorax_Cupiennius_salei_gi_3445432_emb_CAA07500_2e_41_141	Smim_80742_proboscipedia_putative_Ixodes_scapularis_gi_241756337_ref_XP_002406417_1e_10_71_2	Smim_38584_abdominal_A_Parasteatoda_tepidariorum_gi_259053113_emb_CAX11343_2e_30_116	
Sman_138140_Gsx_family_homeobox_protein_Source_UniProtKB_TrEMBL_Acc_G4LW98	Sman_081620_Gsx_family_homeobox_protein_Source_UniProtKB_TrEMBL_Acc_G4VJI7	Sman_202120	Sman_029620_SMOX_4_Homeobox_protein_SMOX_4_Source_UniProtKB_Swiss_Prot_Acc_Q26603	Sman_126190_Homeobix_protein_hb9_mnx2_putative_Source_UniProtKB_TrEMBL_Acc_G4M026	Sman_145200_SMOX_2_Homeobox_protein_engrailed_like_SMOX_2_Source_UniProtKB_Swiss_Prot_Acc_Q26601	Sman_087070_Antennapedia_like_homeobox_protein_Source_UniProtKB_TrEMBL_Acc_G4LZV9	Sman_157900_Asparagine_rich_antigen_putative_Source_UniProtKB_TrEMBL_Acc_G4M027	
Gsal_1646_homeobox_protein_partial	Gsal_6425_homeobox_protein_partial	Gsal_9271_homeobox_protein_partial	Gsal_15272_homeobox_protein_hox_a2	Gsal_3176_hox_protein_smox1	Gsal_15041_homeobox_partial	Gsal_6323_homeobox_protein	Gsal_9866_homeobox_b2	Gsal_2624_homeodomain_protein	Gsal_4190_homeobox_protein	
Nvec_48630_	Nvec_16156_	Nvec_20497_Homeobox	Nvec_8774_	Nvec_48629_	Nvec_29536_Homeobox	Nvec_29192_	Nvec_10405_	Nvec_10406_	Nvec_10407_	Nvec_53176_Homeobox	Nvec_32587_	Nvec_30811_Homeobox	Nvec_53178_Homeobox	Nvec_41100_Homeobox	Nvec_22870_	Nvec_8775_	Dmel_0001269_inv_invected_Source_FlyBase_0001269	

HG_5356	
Hsap_Ensmbl0140320_bromo_adjacent_homology_domain_containing_1_Source_
HGNC_Symbol_Acc_29153_BAHD1	
Dmel_0052529_Hers_Histone_gene_specific_Epigenetic_Repressor_in_late_S_phase_Source_FlyBase_0052529	
Drer_086789_bromo_adjacent_homology_domain_containing_1_Source_ZFIN_Acc_ZDB_GENE_120411_42_bahd1	Drer_090712_bromo_adjacent_homology_domain_containing_1_Source_
HGNC_Symbol_Acc_29153_BAHD1_2_of_2	
Spur_018536_Bahd1	
Smim_67915_bromo_adjacent_homology_BAH_domain_containing_protein_Ixodes_scapularis_gi_241084919_ref_XP_002409116_5e_83_300	Smim_55465_bromo_adjacent_homology_BAH_domain_containing_protein_Ixodes_scapularis_gi_241084919_ref_XP_002409116_3e_82_299	
Gsal_4508_bromo_adjacent_homology_domain_containing_1_protein	

HG_17557	
This group of homology does not contain any annotated genome

HG_417	
Hsap_Ensmbl0106799_transforming_growth_factor_beta_receptor_1_Source_
HGNC_Symbol_Acc_11772_TGFBR1	Hsap_Ensmbl0123612_activin_A_receptor_type_IC_Source_
HGNC_Symbol_Acc_18123_ACVR1C	Hsap_Ensmbl0135503_activin_A_receptor_type_IB_Source_
HGNC_Symbol_Acc_172_ACVR1B	Hsap_Ensmbl0138696_bone_morphogenetic_protein_receptor_type_IB_Source_
HGNC_Symbol_Acc_1077_BMPR1B	Hsap_LRG_298_bone_morphogenetic_protein_receptor_type_IA_Source_
HGNC_Symbol_Acc_1076_LRG_298	Hsap_Ensmbl0139567_activin_A_receptor_type_II_like_1_Source_
HGNC_Symbol_Acc_175_ACVRL1	Hsap_Ensmbl0121989_activin_A_receptor_type_IIA_Source_
HGNC_Symbol_Acc_173_ACVR2A	Hsap_Ensmbl0163513_transforming_growth_factor_beta_receptor_II_70_80kDa_Source_
HGNC_Symbol_Acc_11773_TGFBR2	Hsap_Ensmbl0114739_activin_A_receptor_type_IIB_Source_
HGNC_Symbol_Acc_174_ACVR2B	Hsap_Ensmbl0204217_bone_morphogenetic_protein_receptor_type_II_serine_threonine_kinase_Source_
HGNC_Symbol_Acc_1078_BMPR2	Hsap_Ensmbl0135409_anti_Mullerian_hormone_receptor_type_II_Source_
HGNC_Symbol_Acc_465_AMHR2	Hsap_Ensmbl0115170_activin_A_receptor_type_I_Source_
HGNC_Symbol_Acc_171_ACVR1	
Dmel_0003716_tkv_thickveins_Source_FlyBase_0003716	Dmel_0011300_babo_baboon_Source_FlyBase_0011300	Dmel_0003317_sax_saxophone_Source_FlyBase_0003317	Dmel_0003169_put_punt_Source_FlyBase_0003169	Dmel_0024179_wit_wishful_thinking_Source_FlyBase_0024179	
Cgig_16972_TGF_beta_receptor_type_1_Source_UniProtKB_TrEMBL_Acc_K1RCS7	Cgig_07827_Bone_morphogenetic_protein_receptor_type_1B_Source_UniProtKB_TrEMBL_Acc_K1QDS8	Cgig_27096_Activin_receptor_type_1_Source_UniProtKB_TrEMBL_Acc_K1QTB1	Cgig_06131_Activin_receptor_type_2B_Source_UniProtKB_TrEMBL_Acc_K1PHP4	Cgig_12158_Bone_morphogenetic_protein_receptor_type_2_Source_UniProtKB_TrEMBL_Acc_K1R0Z7	
Cele_004860_sma_6_Protein_SMA_6_sma_6_mRNA_complete_cds_Source_RefSeq_mRNA_Acc_NM_062870	Cele_000897_daf_1_Protein_DAF_1_isoform_a_daf_1_mRNA_complete_cds_Source_RefSeq_mRNA_Acc_NM_001027988	Cele_000900_daf_4_Protein_DAF_4_isoform_d_daf_4_mRNA_complete_cds_Source_RefSeq_mRNA_Acc_NM_001025978	
Drer_017494_transforming_growth_factor_beta_receptor_1_a_Source_ZFIN_Acc_ZDB_GENE_051120_75_tgfbr1a	Drer_042259_transforming_growth_factor_beta_receptor_1_b_Source_ZFIN_Acc_ZDB_GENE_091027_1_tgfbr1b	Drer_052142_activin_A_receptor_type_IB_Source_
HGNC_Symbol_Acc_172_ACVR1B_2_of_2	Drer_018968_activin_A_receptor_type_IB_Source_ZFIN_Acc_ZDB_GENE_980526_527_acvr1b	Drer_019728_bone_morphogenetic_protein_receptor_type_1aa_Source_ZFIN_Acc_ZDB_GENE_000502_1_bmpr1aa	Drer_005600_bone_morphogenetic_protein_receptor_type_1ba_Source_ZFIN_Acc_ZDB_GENE_991208_8_bmpr1ba	Drer_018179_activin_A_receptor_type_II_like_1_Source_ZFIN_Acc_ZDB_GENE_021003_1_acvrl1	Drer_045097_bone_morphogenetic_protein_receptor_type_1ab_Source_ZFIN_Acc_ZDB_GENE_040912_150_bmpr1ab	Drer_031219_bone_morphogenetic_protein_receptor_type_1bb_Source_ZFIN_Acc_ZDB_GENE_090610_1_bmpr1bb	Drer_086172_Uncharacterized_protein_Source_UniProtKB_TrEMBL_Acc_E7F0I3_CABZ01079442_1	Drer_041516_activin_A_receptor_type_IIB_Source_
HGNC_Symbol_Acc_174_ACVR2B_1_of_2	Drer_011188_activin_A_receptor_type_IIAa_Source_ZFIN_Acc_ZDB_GENE_980526_227_acvr2aa	Drer_055136_si_dkey_101k6_5_Source_ZFIN_Acc_ZDB_GENE_081105_143_si_dkey_101k6_5	Drer_059363_transforming_growth_factor_beta_receptor_II_70_80kDa_Source_
HGNC_Symbol_Acc_11773_TGFBR2_2_of_2	Drer_079944_activin_A_receptor_type_IIAb_Source_ZFIN_Acc_ZDB_GENE_120215_23_acvr2ab	Drer_034541_transforming_growth_factor_beta_receptor_II_Source_ZFIN_Acc_ZDB_GENE_980526_375_tgfbr2	Drer_044422_activin_receptor_IIb_Source_ZFIN_Acc_ZDB_GENE_980526_549_acvr2b	Drer_011941_bone_morphogenetic_protein_receptor_type_II_a_serine_threonine_kinase_Source_ZFIN_Acc_ZDB_GENE_070618_1_bmpr2a	Drer_020057_bone_morphogenetic_protein_receptor_type_II_b_serine_threonine_kinase_Source_ZFIN_Acc_ZDB_GENE_070618_2_bmpr2b	Drer_014986_activin_A_receptor_type_I_like_Source_ZFIN_Acc_ZDB_GENE_990415_9_acvr1l	Drer_075729_bone_morphogenetic_protein_receptor_type_1bb_Source_ZFIN_Acc_ZDB_GENE_090610_1_bmpr1bb	
Spur_028066_Alk4_5_7	Spur_016079_Alk4_5_7_1	Spur_016008_Alk2	Spur_016272_Alk3_6	Spur_017511_TgfbrtII	Spur_024092_Acvr2	Spur_000814_Acvr2_1	Spur_012281_Bmpr2	Spur_011711_Bmpr2_1	
Smim_29674_putative_TGF_beta_receptor_type_I_saxophone_protein_Daphnia_pulex_gi_321453977_gb_EFX65169_0_0_628	Smim_3384_putative_TGF_beta_receptor_type_I_thick_veins_protein_Daphnia_pulex_gi_321475113_gb_EFX86076_0_0_562	Smim_17616_transforming_growth_factor_beta_receptor_type_I_putative_Ixodes_scapularis_gi_241680325_ref_XP_002412676_6e_145_429	Smim_12787_transforming_growth_factor_beta_receptor_type_I_putative_Ixodes_scapularis_gi_241680325_ref_XP_002412676_1e_122_367	Smim_49381_PREDICTED_activin_receptor_type_2B_Apis_mellifera_gi_328777564_ref_XP_395928_4_0_0_598	Smim_65924_bone_morphogenic_protein_receptor_type_II_putative_Ixodes_scapularis_gi_241687910_ref_XP_002401624_9e_177_533	Smim_26508_bone_morphogenic_protein_receptor_type_II_putative_Ixodes_scapularis_gi_241687910_ref_XP_002401624_4e_88_293	Smim_17617_TGF_beta_receptor_type_Camponotus_floridanus_gi_307170918_gb_EFN63021_1e_29_115	Smim_26502_BMPR_II_Mesocricetus_auratus_gi_77997575_gb_ABB16321_2e_13_73_2	
Sman_049760_RK_1_TGF_beta_receptor_putative_Source_UniProtKB_TrEMBL_Acc_G4LWP9	Sman_093540_Protein_kinase_Source_UniProtKB_TrEMBL_Acc_G4VAY3	Sman_080120_TBRII_Putative_activin_receptor_Source_UniProtKB_TrEMBL_Acc_G4VJM6	Sman_124450_Putative_activin_receptor_Source_UniProtKB_TrEMBL_Acc_G4VCJ8	Sman_212110_Type_II_Serine_Threonine_Kinase_A_SmRK2a_Source_UniProtKB_TrEMBL_Acc_G4VJM4	
Gsal_7854_tgf_beta_receptor_type_1	Gsal_6980_activin_receptor_type_1	Gsal_2933_activin_receptor_type_2a	Gsal_12236_activin_receptor_type_i	Gsal_12237_hypothetical_protein	
Nvec_18047_Pkinase	Nvec_43658_Pkinase	Nvec_10837_Pkinase	Nvec_22670_Pkinase	Nvec_20193_	Nvec_52_	Nvec_19948_	Nvec_3838_	Nvec_57768_	Nvec_56867_	Nvec_27794_	

HG_16741	
Spur_022248_Spur_022248	

HG_12603	
Nvec_47217_Picorna_P3A	Nvec_8160_	Nvec_21273_	

HG_44735	
This group of homology does not contain any annotated genome

HG_7068	
Hsap_Ensmbl0153832_F_box_protein_36_Source_
HGNC_Symbol_Acc_27020_FBXO36	
Cgig_02296_F_box_only_protein_36_Source_UniProtKB_TrEMBL_Acc_K1RGD5	
Drer_039152_F_box_protein_36b_Source_ZFIN_Acc_ZDB_GENE_060825_271_fbxo36b	Drer_010662_F_box_protein_36a_Source_ZFIN_Acc_ZDB_GENE_060929_986_fbxo36a	
Spur_021825_Spur_021825	
Sman_063630	
Nvec_29771_F_box	

HG_573	
Nvec_34320_Ponericin	Nvec_2784_UCR_14kD	Nvec_8630_	Nvec_32862_CaM_binding	Nvec_15619_RVT_1	Nvec_20028_Ponericin	Nvec_8366_Ponericin	Nvec_2167_Ponericin	Nvec_58627_	Nvec_10986_WD40	Nvec_34968_Plasmid_killer	Nvec_911_bZIP_1	Nvec_57726_YiaAB	Nvec_36468_DUF1643	Nvec_14555_	Nvec_38770_	Nvec_11666_Arc	Nvec_23512_	Nvec_18962_Ribosomal_L19e	Nvec_23068_	Nvec_55613_	Nvec_12658_	

HG_33620	
This group of homology does not contain any annotated genome

HG_4843	
Hsap_Ensmbl0144504_ankyrin_repeat_and_MYND_domain_containing_1_Source_
HGNC_Symbol_Acc_20987_ANKMY1	
Cgig_28289_Ankyrin_repeat_and_MYND_domain_containing_protein_1_Source_UniProtKB_TrEMBL_Acc_K1QD91	
Drer_062702_ankyrin_repeat_and_MYND_domain_containing_1_Source_ZFIN_Acc_ZDB_GENE_050208_740_ankmy1	
Spur_000135_Zf_mynd_13L	Spur_005949_Ankmy1	
Sman_160490	
Nvec_11312_Ank	

HG_24306	
This group of homology does not contain any annotated genome

HG_7873	
Nvec_5630_EB1_binding	

HG_13778	
Cele_000998_dig_1_Protein_DIG_1_isoform_b_dig_1_mRNA_complete_cds_Source_RefSeq_mRNA_Acc_NM_001027497	

HG_15023	
Nvec_54715_Hexapep	Nvec_29929_	Nvec_20522_UPF0060	Nvec_52238_UPF0060	Nvec_35852_Collagen	

HG_13094	
Nvec_24438_	Nvec_29777_	Nvec_4199_	Nvec_26106_Plasmodium_HRP	Nvec_20760_	Nvec_21450_	

HG_12078	
Cgig_12597	
Spur_016235_Kifcb	Spur_009400_KinsC_Kinesin_C_Source_UniProtKB_TrEMBL_Acc_Q9U679	Spur_019804_Spur_019804	Spur_025937_Spur_025937	
Nvec_40923_Pox_A_type_inc	

HG_10005	
Hsap_Ensmbl0164500_chromosome_7_open_reading_frame_72_Source_
HGNC_Symbol_Acc_22564_C7orf72	
Cgig_06803	
Spur_019491_Spur_019491	
Nvec_3196_	

HG_34723	
Nvec_49701_	Nvec_15470_	Nvec_44146_	

HG_5495	
Spur_024181_Nell1L	
Nvec_29375_	Nvec_22359_	Nvec_19995_GLTT	Nvec_1732_GETHR	Nvec_52813_	Nvec_52812_	Nvec_56257_Extensin_2	Nvec_56336_Ag332	Nvec_42955_Oxidored_q1_N	Nvec_44748_	Nvec_11733_	Nvec_50840_	Nvec_55075_Keratin_B2	

HG_933	
Hsap_Ensmbl0260836_RP11_152F13_10	Hsap_Ensmbl0214575_cytoplasmic_polyadenylation_element_binding_protein_1_Source_
HGNC_Symbol_Acc_21744_CPEB1	Hsap_Ensmbl0107864_cytoplasmic_polyadenylation_element_binding_protein_3_Source_
HGNC_Symbol_Acc_21746_CPEB3	Hsap_Ensmbl0113742_cytoplasmic_polyadenylation_element_binding_protein_4_Source_
HGNC_Symbol_Acc_21747_CPEB4	Hsap_Ensmbl0137449_cytoplasmic_polyadenylation_element_binding_protein_2_Source_
HGNC_Symbol_Acc_21745_CPEB2	
Dmel_0004882_orb_oo18_RNA_binding_protein_Source_FlyBase_0004882	Dmel_0264307_orb2	
Cgig_19114_Cytoplasmic_polyadenylation_element_binding_protein_1_B_Source_UniProtKB_TrEMBL_Acc_K1QYV5	Cgig_14557_Cytoplasmic_polyadenylation_element_binding_protein_4_Source_UniProtKB_TrEMBL_Acc_K1Q726	
Cele_000772_cpb_3_Protein_CPB_3_cpb_3_mRNA_complete_cds_Source_RefSeq_mRNA_Acc_NM_059279	Cele_000770_cpb_1_Protein_CPB_1_cpb_1_mRNA_complete_cds_Source_RefSeq_mRNA_Acc_NM_066650	Cele_001481_fog_1_Protein_FOG_1_isoform_b_Source_RefSeq_mRNA_Acc_NM_001026621	Cele_000771_cpb_2_Protein_CPB_2_cpb_2_mRNA_complete_cds_Source_RefSeq_mRNA_Acc_NM_062835	
Drer_008454_cytoplasmic_polyadenylation_element_binding_protein_1b_Source_ZFIN_Acc_ZDB_GENE_990927_1_cpeb1b	Drer_053117_Uncharacterized_protein_Source_UniProtKB_TrEMBL_Acc_E7FA11_cpeb1a	Drer_045932_cytoplasmic_polyadenylation_element_binding_protein_1a_Source_ZFIN_Acc_ZDB_GENE_080723_42_cpeb1a	Drer_056691_cytoplasmic_polyadenylation_element_binding_protein_4_Source_ZFIN_Acc_ZDB_GENE_040426_1557_cpeb4	Drer_060103_cytoplasmic_polyadenylation_element_binding_protein_3_Source_ZFIN_Acc_ZDB_GENE_090312_68_cpeb3	Drer_052604_cytoplasmic_polyadenylation_element_binding_protein_2_Source_
HGNC_Symbol_Acc_21745_CPEB2	Drer_074474_cytoplasmic_polyadenylation_element_binding_protein_4_Source_
HGNC_Symbol_Acc_21747_CPEB4_3_of_3	Drer_060495_cytoplasmic_polyadenylation_element_binding_protein_4_Source_
HGNC_Symbol_Acc_21747_CPEB4_2_of_3	
Spur_015450_Cpeb1	Spur_001293_Cpeb2	
Smim_72406_cytoplasmic_polyadenylation_element_binding_protein_putative_Ixodes_scapularis_gi_241829409_ref_XP_002414761_6e_175_501	Smim_56756_PREDICTED_probable_RNA_binding_protein_orb2_like_isoform_Acyrthosiphon_pisum_gi_328721760_ref_XP_003247398_0_0_575	Smim_27690_cytoplasmic_polyadenylation_element_binding_protein_putative_Ixodes_scapularis_gi_241560350_ref_XP_002400996_2e_85_260	Smim_27683_A_Chain_A_Solution_Structure_Of_Rna_Binding_Domain_In_Cytoplasmic_Polyadenylation_Element_Binding_Protein_3_gi_159164253_pdb_2DNL_A_5e_40_136	
Sman_070360_Putative_cytoplasmic_polyadenylation_element_binding_protein_Cpeb_Source_UniProtKB_TrEMBL_Acc_G4VT97	Sman_012950_Putative_cytoplasmic_polyadenylation_element_binding_protein_Cpeb_Source_UniProtKB_TrEMBL_Acc_G4VEX4	Sman_136410_Putative_cytoplasmic_polyadenylation_element_binding_protein_Cpeb_Source_UniProtKB_TrEMBL_Acc_G4VEX5	Sman_137460_Cytoplasmic_polyadenylation_element_binding_protein_Cpeb_putative_Source_UniProtKB_TrEMBL_Acc_G4LW19	
Gsal_4058_cytoplasmic_polyadenylation_element_binding_protein_1	Gsal_1072_cytoplasmic_polyadenylation_element_binding_protein_2	
Nvec_57237_RRM_1	Nvec_34062_	Nvec_39034_	

HG_9456	
Nvec_15414_	

HG_8396	
Hsap_Ensmbl0176029_chromosome_11_open_reading_frame_16_Source_
HGNC_Symbol_Acc_1169_C11orf16	
Cgig_14264_von_Willebrand_factor_A_domain_containing_protein_3B_Source_UniProtKB_TrEMBL_Acc_K1QR88	
Spur_024766_Unk_32	Spur_024767_Hypp_2752	
Nvec_23913_	

HG_19007	
Nvec_17636_RPE65	

HG_10059	
Cgig_21914_AT_hook_containing_transcription_factor_Source_UniProtKB_TrEMBL_Acc_K1QQH4	
Spur_020662_AknaL	
Nvec_26487_	Nvec_1003_	

HG_7037	
Hsap_Ensmbl0107833_nucleophosmin_nucleoplasmin_3_Source_
HGNC_Symbol_Acc_7931_NPM3	Hsap_Ensmbl0158806_nucleophosmin_nucleoplasmin_2_Source_
HGNC_Symbol_Acc_7930_NPM2	Hsap_Ensmbl0181163_nucleophosmin_nucleolar_phosphoprotein_B23_numatrin_Source_
HGNC_Symbol_Acc_7910_NPM1	
Dmel_0016685_Nlp_Nucleoplasmin_Source_FlyBase_0016685	
Cgig_17043_Mitotic_apparatus_protein_p62_Source_UniProtKB_TrEMBL_Acc_K1R4R9	
Drer_053963_nucleophosmin_nucleoplasmin_2b_Source_ZFIN_Acc_ZDB_GENE_070410_125_npm2b	Drer_014329_nucleophosmin_1a_Source_ZFIN_Acc_ZDB_GENE_021028_1_npm1a	Drer_037675_nucleophosmin_nucleoplasmin_1b_Source_ZFIN_Acc_ZDB_GENE_080723_7_npm1b	Drer_076391_nucleophosmin_nucleoplasmin_2a_Source_ZFIN_Acc_ZDB_GENE_060810_57_npm2a	
Nvec_45284_Nucleoplasmin	

HG_6709	
Cgig_08481	Cgig_16234	
Spur_021830_Hypp_2578	Spur_007952_Tirc2_1	Spur_013299_Tirc2	
Gsal_6971_hypothetical_protein	
Nvec_54587_	

HG_468	
Smim_64855_PREDICTED_similar_to_ZC132_5_Hydra_magnipapillata_gi_221102823_ref_XP_002168036_2e_06_55_1	

HG_8896	
Cgig_22566	
Drer_089689_testis_expressed_26_Source_ZFIN_Acc_ZDB_GENE_120410_5_tex26	
Spur_001025_Hypp_321	

HG_35142	
This group of homology does not contain any annotated genome

HG_6112	
Hsap_Ensmbl0153066_thioredoxin_domain_containing_11_Source_
HGNC_Symbol_Acc_28030_TXNDC11	
Dmel_0035867_CG13671	
Cgig_10048_Thioredoxin_domain_containing_protein_11_Source_UniProtKB_TrEMBL_Acc_K1QDC1	
Cele_007284_C03H12_1_Protein_C03H12_1_C03H12_1_mRNA_complete_cds_Source_RefSeq_mRNA_Acc_NM_078182	
Drer_076938_thioredoxin_domain_containing_11_Source_ZFIN_Acc_ZDB_GENE_041008_112_txndc11	
Spur_018616_Txndc11	
Smim_15517_Thioredoxin_domain_containing_protein_11_Acromyrmex_echinatior_gi_332023111_gb_EGI63372_7e_39_154	Smim_15514_PREDICTED_thioredoxin_domain_containing_protein_11_like_isoform_Apis_mellifera_gi_328785164_ref_XP_393604_4_1e_14_78_6	
Nvec_49513_Thioredoxin	

HG_21766	
Spur_005510_Clca4L	

HG_22782	
Cele_015408_C03H5_6_Protein_C03H5_6_C03H5_6_mRNA_complete_cds_Source_RefSeq_mRNA_Acc_NM_061323	

HG_9142	
Hsap_Ensmbl0159140_SON_DNA_binding_protein_Source_
HGNC_Symbol_Acc_11183_SON	
Nvec_54897_DUF161	Nvec_22573_	

HG_24373	
This group of homology does not contain any annotated genome

HG_8814	
Dmel_0033863_CG13337	
Drer_057903_si_ch211_266g18_10_Source_ZFIN_Acc_ZDB_GENE_131127_188_si_ch211_266g18_10	
Nvec_7869_DUF947	

HG_16790	
Sman_088720	Sman_170410	

HG_22300	
This group of homology does not contain any annotated genome

HG_20404	
Dmel_0030376_CG2750	

HG_7842	
Hsap_Ensmbl0139351_synaptonemal_complex_protein_3_Source_
HGNC_Symbol_Acc_18130_SYCP3	
Cgig_26122_Synaptonemal_complex_protein_3_Source_UniProtKB_TrEMBL_Acc_K1RYJ8	
Drer_013438_synaptonemal_complex_protein_3_Source_ZFIN_Acc_ZDB_GENE_040910_2_sycp3	
Spur_008527_Sycp3L	
Smim_64557_synaptonemal_complex_protein_3_Xenopus_laevis_gi_168693567_ref_NP_001108302_4e_19_86_7	
Nvec_21207_Cor1	

HG_16380	
Nvec_21598_DUF1642	

HG_8041	
This group of homology does not contain any annotated genome

HG_44648	
Hsap_Ensmbl0187533_chromosome_4_open_reading_frame_40_Source_
HGNC_Symbol_Acc_33193_C4orf40	

HG_7449	
Cgig_05337_Regulator_of_G_protein_signaling_22_Source_UniProtKB_TrEMBL_Acc_K1PGP3	
Spur_011355_Spur_011355	Spur_004299_Hypp_409	Spur_020198_Rgs22L	
Nvec_9322_RGS	Nvec_24492_RGS	Nvec_40283_	

HG_40887	
This group of homology does not contain any annotated genome

HG_31637	
Hsap_Ensmbl0070018_low_density_lipoprotein_receptor_related_protein_6_Source_
HGNC_Symbol_Acc_6698_LRP6	

HG_5423	
Hsap_Ensmbl0152990_G_protein_coupled_receptor_125_Source_
HGNC_Symbol_Acc_13839_GPR125	Hsap_Ensmbl0020181_G_protein_coupled_receptor_124_Source_
HGNC_Symbol_Acc_17849_GPR124	Hsap_Ensmbl0197177_G_protein_coupled_receptor_123_Source_
HGNC_Symbol_Acc_13838_GPR123	
Dmel_0030466_CG15744	
Drer_076994_G_protein_coupled_receptor_124_Source_ZFIN_Acc_ZDB_GENE_081104_363_gpr124	Drer_073673_G_protein_coupled_receptor_125_Source_
HGNC_Symbol_Acc_13839_GPR125	Drer_054177_G_protein_coupled_receptor_123_Source_ZFIN_Acc_ZDB_GENE_130603_101_gpr123	Drer_087957_G_protein_coupled_receptor_123_Source_
HGNC_Symbol_Acc_13838_GPR123_3_of_4	Drer_076577_G_protein_coupled_receptor_123_Source_
HGNC_Symbol_Acc_13838_GPR123_2_of_4	Drer_090305_Uncharacterized_protein_Source_UniProtKB_TrEMBL_Acc_E7EYS9_CABZ01086759_2	
Spur_012494_Lrr_Lnb_7Tm_Gpcr	Spur_028556_Hypp_1233	
Nvec_38792_7tm_2	Nvec_1675_ig	

HG_26492	
This group of homology does not contain any annotated genome

HG_395	
Spur_027034_Spur_027034	Spur_016330_Spur_016330	Spur_000726_Spur_000726	Spur_018665_Spur_018665	Spur_019741_EndrvtL	Spur_025281_Spur_025281	Spur_008635_Rt31	Spur_005504_Endrvt62	Spur_028225_Spur_028225	Spur_022768_Spur_022768	Spur_003604_Spur_003604	Spur_003939_Spur_003939	Spur_022802_Spur_022802	
Nvec_18811_RVT_1	Nvec_29299_RVT_1	Nvec_40625_	Nvec_17856_	Nvec_9821_	Nvec_8056_	Nvec_57527_	Nvec_14815_RVT_1	Nvec_28491_RVT_1	

HG_18299	
Hsap_Ensmbl0189139_fibrous_sheath_CABYR_binding_protein_Source_
HGNC_Symbol_Acc_20494_FSCB	

HG_23403	
This group of homology does not contain any annotated genome

HG_4451	
This group of homology does not contain any annotated genome

HG_20594	
Nvec_32430_	Nvec_32431_	

HG_13924	
Nvec_28585_	

HG_17106	
Nvec_28576_Equine_IAV_S2	

HG_3818	
Hsap_Ensmbl0078699_core_binding_factor_runt_domain_alpha_subunit_2_translocated_to_2_Source_
HGNC_Symbol_Acc_1536_CBFA2T2	Hsap_Ensmbl0079102_runt_related_transcription_factor_1_translocated_to_1_cyclin_D_related_Source_
HGNC_Symbol_Acc_1535_RUNX1T1	
Dmel_0005636_nvy_nervy_Source_FlyBase_0005636	
Cgig_24251_Protein_CBFA2T2_Source_UniProtKB_TrEMBL_Acc_K1Q5H4	Cgig_26293_Protein_CBFA2T1_Source_UniProtKB_TrEMBL_Acc_K1PYC3	
Drer_079012_core_binding_factor_runt_domain_alpha_subunit_2_translocated_to_3_Source_
HGNC_Symbol_Acc_1537_CBFA2T3	Drer_074337_core_binding_factor_runt_domain_alpha_subunit_2_translocated_to_2_Source_ZFIN_Acc_ZDB_GENE_070209_1_cbfa2t2	Drer_003680_runt_related_transcription_factor_1_translocated_to_1_cyclin_D_related_Source_ZFIN_Acc_ZDB_GENE_060929_164_runx1t1	
Spur_021927_Runx1t1	
Smim_30976_PREDICTED_protein_CBFA2T3_Canis_lupus_familiaris_gi_73956917_ref_XP_546780_9e_87_291	Smim_46819_PREDICTED_protein_CBFA2T1_like_isoform_Meleagris_gallopavo_gi_326917863_ref_XP_003205214_7e_126_392	
Nvec_16223_	

HG_7311	
Dmel_0024232_gprs_gprs_Source_FlyBase_0024232	
Spur_019113_RapL	
Smim_79661_PREDICTED_similar_to_AGAP012255_PA_Tribolium_castaneum_gi_189240581_ref_XP_001816007_6e_33_121	
Nvec_23060_	Nvec_22985_	

HG_1874	
Hsap_Ensmbl0160007_Rho_GTPase_activating_protein_35_Source_
HGNC_Symbol_Acc_4591_AR
HGAP35	Hsap_Ensmbl0100852_Rho_GTPase_activating_protein_5_Source_
HGNC_Symbol_Acc_675_AR
HGAP5	
Dmel_0026375_RhoGAPp190_RhoGAPp190_Source_FlyBase_0026375	
Cgig_28030	
Cele_010374_rga_5_Protein_RGA_5_isoform_a_rga_5_mRNA_complete_cds_Source_RefSeq_mRNA_Acc_NM_001028085	
Drer_060297_Rho_GTPase_activating_protein_35b_Source_ZFIN_Acc_ZDB_GENE_060526_44_ar
HGap35	Drer_061294_Rho_GTPase_activating_protein_5_Source_ZFIN_Acc_ZDB_GENE_081014_1_ar
HGap5	Drer_062577_Rho_GTPase_activating_protein_35a_Source_ZFIN_Acc_ZDB_GENE_120516_2_ar
HGap35a	
Spur_005355_Grf1	Spur_014527_Grf1l	Spur_021433_Rhogap5	
Smim_56410_Rho_GTPase_activating_protein_5_Harpegnathos_saltator_gi_307194518_gb_EFN76810_0_0_1839	
Sman_127040	
Gsal_6335_rho_gtpase_activating_protein_35	
Nvec_7780_	Nvec_7782_	Nvec_40451_	Nvec_16798_	

HG_1657	
Hsap_Ensmbl0122420_prostaglandin_F_receptor_FP_Source_
HGNC_Symbol_Acc_9600_PTGFR	Hsap_Ensmbl0171522_prostaglandin_E_receptor_4_subtype_EP4_Source_
HGNC_Symbol_Acc_9596_PTGER4	Hsap_Ensmbl0006638_thromboxane_A2_receptor_Source_
HGNC_Symbol_Acc_11608_TBXA2R	Hsap_Ensmbl0160013_prostaglandin_I2_prostacyclin_receptor_IP_Source_
HGNC_Symbol_Acc_9602_PTGIR	Hsap_Ensmbl0050628_prostaglandin_E_receptor_3_subtype_EP3_Source_
HGNC_Symbol_Acc_9595_PTGER3	Hsap_Ensmbl0125384_prostaglandin_E_receptor_2_subtype_EP2_53kDa_Source_
HGNC_Symbol_Acc_9594_PTGER2	Hsap_Ensmbl0168229_prostaglandin_D2_receptor_DP_Source_
HGNC_Symbol_Acc_9591_PTGDR	Hsap_Ensmbl0160951_prostaglandin_E_receptor_1_subtype_EP1_42kDa_Source_
HGNC_Symbol_Acc_9593_PTGER1	
Cgig_01191_Prostaglandin_E2_receptor_EP4_subtype_Source_UniProtKB_TrEMBL_Acc_K1PER1	Cgig_24858_Prostaglandin_E2_receptor_EP4_subtype_Source_UniProtKB_TrEMBL_Acc_K1RP23	Cgig_27614_Prostaglandin_E2_receptor_EP4_subtype_Source_UniProtKB_TrEMBL_Acc_K1R189	Cgig_22055_Prostaglandin_E2_receptor_EP4_subtype_Source_UniProtKB_TrEMBL_Acc_K1S2U1	Cgig_16270_Prostaglandin_E2_receptor_EP4_subtype_Source_UniProtKB_TrEMBL_Acc_K1QCA0	Cgig_27792_Prostaglandin_E2_receptor_EP4_subtype_Source_UniProtKB_TrEMBL_Acc_K1QTM0	Cgig_27790_Prostaglandin_E2_receptor_EP4_subtype_Source_UniProtKB_TrEMBL_Acc_K1RFM7	Cgig_27791_Prostaglandin_E2_receptor_EP4_subtype_Source_UniProtKB_TrEMBL_Acc_K1RYP1	Cgig_20367_Prostaglandin_E2_receptor_EP4_subtype_Source_UniProtKB_TrEMBL_Acc_K1Q158	Cgig_21612_Prostaglandin_E2_receptor_EP4_subtype_Source_UniProtKB_TrEMBL_Acc_K1QHI8	Cgig_21509_Prostaglandin_E2_receptor_EP4_subtype_Source_UniProtKB_TrEMBL_Acc_K1RC96	Cgig_21614_Prostaglandin_E2_receptor_EP4_subtype_Source_UniProtKB_TrEMBL_Acc_K1PVC5	Cgig_20617_Prostaglandin_E2_receptor_EP4_subtype_Source_UniProtKB_TrEMBL_Acc_K1RS19	Cgig_01282_Prostacyclin_receptor_Source_UniProtKB_TrEMBL_Acc_K1PV75	Cgig_19258_Prostaglandin_E2_receptor_EP4_subtype_Source_UniProtKB_TrEMBL_Acc_K1R3S1	Cgig_21609_Prostaglandin_E2_receptor_EP4_subtype_Source_UniProtKB_TrEMBL_Acc_K1PVB8	Cgig_18091_Prostaglandin_E2_receptor_EP4_subtype_Source_UniProtKB_TrEMBL_Acc_K1Q4I0	Cgig_21610_Prostaglandin_E2_receptor_EP4_subtype_Source_UniProtKB_TrEMBL_Acc_K1Q300	Cgig_21613_Prostaglandin_E2_receptor_EP4_subtype_Source_UniProtKB_TrEMBL_Acc_K1R364	Cgig_06695_Prostaglandin_E2_receptor_EP4_subtype_Source_UniProtKB_TrEMBL_Acc_K1PMV1	Cgig_10861_Prostaglandin_E2_receptor_EP4_subtype_Source_UniProtKB_TrEMBL_Acc_K1QBA9	Cgig_26075_Prostaglandin_E2_receptor_EP4_subtype_Source_UniProtKB_TrEMBL_Acc_K1PZN4	Cgig_20616_Prostacyclin_receptor_Source_UniProtKB_TrEMBL_Acc_K1R7V1	Cgig_27788_Prostacyclin_receptor_Source_UniProtKB_TrEMBL_Acc_K1R346	Cgig_01283_Prostaglandin_E2_receptor_EP4_subtype_Source_UniProtKB_TrEMBL_Acc_K1Q204	Cgig_08034_Prostaglandin_E2_receptor_EP3_subtype_Source_UniProtKB_TrEMBL_Acc_K1QDS9	Cgig_21505_Prostaglandin_E2_receptor_EP4_subtype_Source_UniProtKB_TrEMBL_Acc_K1RI86	Cgig_21508_Prostaglandin_E2_receptor_EP4_subtype_Source_UniProtKB_TrEMBL_Acc_K1R673	Cgig_21507	Cgig_27789	Cgig_02291	
Drer_038278_prostaglandin_I2_prostacyclin_receptor_IP_Source_ZFIN_Acc_ZDB_GENE_120511_1_ptgir	Drer_059236_prostaglandin_E_receptor_4_subtype_EP4_a_Source_ZFIN_Acc_ZDB_GENE_060222_1_ptger4a	Drer_079907_prostaglandin_E_receptor_4_subtype_EP4_c_Source_ZFIN_Acc_ZDB_GENE_070705_128_ptger4c	Drer_035415_prostaglandin_E_receptor_4_subtype_EP4_b_Source_ZFIN_Acc_ZDB_GENE_060531_102_ptger4b	Drer_077061_prostaglandin_E_receptor_1b_subtype_EP1_Source_ZFIN_Acc_ZDB_GENE_100922_278_ptger1b	Drer_037033_prostaglandin_E_receptor_2b_subtype_EP2_Source_ZFIN_Acc_ZDB_GENE_040724_267_ptger2b	Drer_055781_prostaglandin_E_receptor_3_subtype_EP3_Source_ZFIN_Acc_ZDB_GENE_120508_5_ptger3	Drer_078605_prostaglandin_E_receptor_1a_subtype_EP1_Source_ZFIN_Acc_ZDB_GENE_120215_261_ptger1a	Drer_011434_prostaglandin_E_receptor_2a_subtype_EP2_Source_ZFIN_Acc_ZDB_GENE_040426_1321_ptger2a	Drer_074016_prostaglandin_F_receptor_FP_Source_
HGNC_Symbol_Acc_9600_PTGFR_2_of_2	Drer_026238_prostaglandin_F_receptor_FP_Source_ZFIN_Acc_ZDB_GENE_120919_6_ptgfr	Drer_078602_prostaglandin_E_receptor_1c_subtype_EP1_Source_ZFIN_Acc_ZDB_GENE_120917_4_ptger1c	
Spur_028905_Pger2ep4	

HG_4910	
Hsap_Ensmbl0169594_basonuclin_1_Source_
HGNC_Symbol_Acc_1081_BNC1	Hsap_Ensmbl0173068_basonuclin_2_Source_
HGNC_Symbol_Acc_30988_BNC2	
Dmel_0000459_disco_disconnected_Source_FlyBase_0000459	Dmel_0042650_disco_r_disco_related_Source_FlyBase_0042650	
Cgig_06161_Zinc_finger_protein_basonuclin_2_Source_UniProtKB_TrEMBL_Acc_K1PVR0	Cgig_06162_Zinc_finger_protein_basonuclin_2_Source_UniProtKB_TrEMBL_Acc_K1QFQ9	
Cele_044791_F55C5_11_Protein_F55C5_11_F55C5_11_mRNA_complete_cds_Source_RefSeq_mRNA_Acc_NM_001047660	
Drer_069989_basonuclin_2_Source_ZFIN_Acc_ZDB_GENE_030131_5784_bnc2	Drer_074397_basonuclin_1_Source_
HGNC_Symbol_Acc_1081_BNC1	
Smim_68666_PREDICTED_similar_to_disconnected_protein_Tribolium_castaneum_gi_189234085_ref_XP_971658_1e_87_314	Smim_11730_PREDICTED_similar_to_disconnected_protein_Tribolium_castaneum_gi_189234085_ref_XP_971658_1e_83_301	
Sman_138350	Sman_138340	
Gsal_13086_zinc_finger_protein_basonuclin_1	Gsal_13085_hypothetical_protein	

HG_8912	
Hsap_Ensmbl0204711_chromosome_9_open_reading_frame_135_Source_
HGNC_Symbol_Acc_31422_C9orf135	
Cgig_13510	
Spur_017778_Spur_017778	
Nvec_1582_	

HG_23288	
Cgig_23112	

HG_21046	
This group of homology does not contain any annotated genome

HG_12278	
Drer_086308_Uncharacterized_protein_Source_UniProtKB_TrEMBL_Acc_E7F620_CABZ01063173_1	
Nvec_55499_Arm	Nvec_20907_Extensin_2	Nvec_44898_Cation_efflux	Nvec_58824_	

HG_6880	
Hsap_Ensmbl0166960_coiled_coil_domain_containing_178_Source_
HGNC_Symbol_Acc_29588_CCDC178	
Cgig_21824	
Drer_090429_coiled_coil_domain_containing_178_Source_
HGNC_Symbol_Acc_29588_CCDC178	Drer_093709_si_dkeyp_7a3_1_Source_ZFIN_Acc_ZDB_GENE_091204_119_si_dkeyp_7a3_1	
Spur_019807_C18orf34L	Spur_006709_C18orf34	
Nvec_34460_Borrelia_orfA	

HG_11293	
Drer_035663_zgc_103438_Source_ZFIN_Acc_ZDB_GENE_041010_131_zgc_103438	Drer_035665_Uncharacterized_protein_Source_UniProtKB_TrEMBL_Acc_E7F2B2_CT027569_1	Drer_095698_si_dkey_228a15_1_Source_ZFIN_Acc_ZDB_GENE_060503_344_si_dkey_228a15_1	Drer_090364_zgc_158580_Source_ZFIN_Acc_ZDB_GENE_070112_362_zgc_158580	Drer_077910_Uncharacterized_protein_Source_UniProtKB_TrEMBL_Acc_F1R8R0_CABZ01009626_1	Drer_089026_si_dkey_183k8_2_Source_ZFIN_Acc_ZDB_GENE_131125_40_si_dkey_183k8_2	

HG_83	
Hsap_Ensmbl0271772_ventral_anterior_homeobox_2_Source_
HGNC_Symbol_Acc_12661_VAX2	Hsap_Ensmbl0135638_empty_spiracles_homeobox_1_Source_
HGNC_Symbol_Acc_3340_EMX1	Hsap_Ensmbl0170370_empty_spiracles_homeobox_2_Source_
HGNC_Symbol_Acc_3341_EMX2	Hsap_Ensmbl0185610_developing_brain_homeobox_2_Source_
HGNC_Symbol_Acc_33186_DBX2	Hsap_Ensmbl0109851_developing_brain_homeobox_1_Source_
HGNC_Symbol_Acc_33185_DBX1	Hsap_Ensmbl0125492_BarH_like_homeobox_1_Source_
HGNC_Symbol_Acc_953_BARHL1	Hsap_Ensmbl0164438_T_cell_leukemia_homeobox_3_Source_
HGNC_Symbol_Acc_13532_TLX3	Hsap_Ensmbl0144355_distal_less_homeobox_1_Source_
HGNC_Symbol_Acc_2914_DLX1	Hsap_Ensmbl0105880_distal_less_homeobox_5_Source_
HGNC_Symbol_Acc_2918_DLX5	Hsap_Ensmbl0064195_distal_less_homeobox_3_Source_
HGNC_Symbol_Acc_2916_DLX3	Hsap_Ensmbl0006377_distal_less_homeobox_6_Source_
HGNC_Symbol_Acc_2919_DLX6	Hsap_Ensmbl0115844_distal_less_homeobox_2_Source_
HGNC_Symbol_Acc_2915_DLX2	Hsap_Ensmbl0143032_BarH_like_homeobox_2_Source_
HGNC_Symbol_Acc_954_BARHL2	Hsap_Ensmbl0115297_T_cell_leukemia_homeobox_2_Source_
HGNC_Symbol_Acc_5057_TLX2	Hsap_Ensmbl0043039_BARX_homeobox_2_Source_
HGNC_Symbol_Acc_956_BARX2	Hsap_Ensmbl0107807_T_cell_leukemia_homeobox_1_Source_
HGNC_Symbol_Acc_5056_TLX1	Hsap_Ensmbl0119919_NK2_homeobox_3_Source_
HGNC_Symbol_Acc_7836_NKX2_3	Hsap_Ensmbl0180053_NK2_homeobox_6_Source_
HGNC_Symbol_Acc_32940_NKX2_6	Hsap_Ensmbl0188909_brain_specific_homeobox_Source_
HGNC_Symbol_Acc_20450_BSX	Hsap_Ensmbl0167034_NK3_homeobox_1_Source_
HGNC_Symbol_Acc_7838_NKX3_1	Hsap_Ensmbl0136630_H2_0_like_homeobox_Source_
HGNC_Symbol_Acc_4978_HLX	Hsap_Ensmbl0136327_NK2_homeobox_8_Source_
HGNC_Symbol_Acc_16364_NKX2_8	Hsap_Ensmbl0188816_H6_family_homeobox_2_Source_
HGNC_Symbol_Acc_5018_HMX2	Hsap_Ensmbl0215612_H6_family_homeobox_1_Source_
HGNC_Symbol_Acc_5017_HMX1	Hsap_Ensmbl0151650_VENT_homeobox_Source_
HGNC_Symbol_Acc_13639_VENTX	Hsap_Ensmbl0229544_NK1_homeobox_2_Source_
HGNC_Symbol_Acc_31652_NKX1_2	Hsap_Ensmbl0235608_NK1_homeobox_1_Source_
HGNC_Symbol_Acc_24975_NKX1_1	Hsap_Ensmbl0109705_NK3_homeobox_2_Source_
HGNC_Symbol_Acc_951_NKX3_2	Hsap_Ensmbl0125816_NK2_homeobox_4_Source_
HGNC_Symbol_Acc_7837_NKX2_4	Hsap_Ensmbl0136352_NK2_homeobox_1_Source_
HGNC_Symbol_Acc_11825_NKX2_1	Hsap_Ensmbl0125820_NK2_homeobox_2_Source_
HGNC_Symbol_Acc_7835_NKX2_2	Hsap_Ensmbl0138136_ladybird_homeobox_1_Source_
HGNC_Symbol_Acc_16960_LBX1	Hsap_Ensmbl0188620_H6_family_homeobox_3_Source_
HGNC_Symbol_Acc_5019_HMX3	Hsap_Ensmbl0179528_ladybird_homeobox_2_Source_
HGNC_Symbol_Acc_15525_LBX2	Hsap_Ensmbl0111704_Nanog_homeobox_Source_
HGNC_Symbol_Acc_20857_NANOG	Hsap_Ensmbl0148704_ventral_anterior_homeobox_1_Source_
HGNC_Symbol_Acc_12660_VAX1	Hsap_Ensmbl0183072_NK2_homeobox_5_Source_
HGNC_Symbol_Acc_2488_NKX2_5	
Dmel_0038592_CG18599	Dmel_0030408_CG11085	Dmel_0034520_lms_lateral_muscles_scarcer_Source_FlyBase_0034520	Dmel_0004863_C15_C15_Source_FlyBase_0004863	Dmel_0000576_ems_empty_spiracles_Source_FlyBase_0000576	Dmel_0008646_E5_E5_Source_FlyBase_0008646	Dmel_0040318_
HGTX_
HGTX_Source_FlyBase_0040318	Dmel_0004854_B_H2_BarH2_Source_FlyBase_0004854	Dmel_0000157_Dll_Distal_less_Source_FlyBase_0000157	Dmel_0038852_CG7056	Dmel_0261723_Dbx_Dbx_Source_FlyBase_0261723	Dmel_0000529_bsh_brain_specific_homeobox_Source_FlyBase_0000529	Dmel_0004862_bap_bagpipe_Source_FlyBase_0004862	Dmel_0001170_H2_0_Homeodomain_protein_2_0_Source_FlyBase_0001170	Dmel_0264005_Hmx_H6_like_homeobox_Source_FlyBase_0264005	Dmel_0011758_B_H1_BarH1_Source_FlyBase_0011758	Dmel_0024321_NK7_1_NK7_1_Source_FlyBase_0024321	Dmel_0004110_tin_tinman_Source_FlyBase_0004110	Dmel_0002941_slou_slouch_Source_FlyBase_0002941	Dmel_0261930_vnd_ventral_nervous_system_defective_Source_FlyBase_0261930	Dmel_0028993_scro_scarecrow_Source_FlyBase_0028993	Dmel_0054031_CG34031	Dmel_0038833_CG15696	
Cgig_13404_Homeobox_protein_not2_Source_UniProtKB_TrEMBL_Acc_K1QCD7	Cgig_18603_Homeobox_protein_EMX1_Source_UniProtKB_TrEMBL_Acc_K1RXD5	Cgig_25052	Cgig_25053	Cgig_08107_Brain_specific_homeobox_like_protein_Source_UniProtKB_TrEMBL_Acc_K1PLG8	Cgig_09941_BarH_like_1_homeobox_protein_Source_UniProtKB_TrEMBL_Acc_K1QGS5	Cgig_12203_Homeobox_protein_GBX_1_Source_UniProtKB_TrEMBL_Acc_K1PW35	Cgig_25054_Hematopoietically_expressed_homeobox_protein_hhex_Source_UniProtKB_TrEMBL_Acc_K1R770	Cgig_20599_T_cell_leukemia_homeobox_protein_3_Source_UniProtKB_TrEMBL_Acc_K1RAP6	Cgig_20596_T_cell_leukemia_homeobox_protein_3_Source_UniProtKB_TrEMBL_Acc_K1QV43	Cgig_02480_Homeobox_protein_DBX1_A_Source_UniProtKB_TrEMBL_Acc_K1Q0E3	Cgig_13972_H2_0_like_homeobox_protein_Source_UniProtKB_TrEMBL_Acc_K1RSM0	Cgig_19417_Homeobox_protein_Nkx_2_6_Source_UniProtKB_TrEMBL_Acc_K1QLY6	Cgig_28802_Brain_specific_homeobox_protein_Source_UniProtKB_TrEMBL_Acc_K1QJ01	Cgig_27035_Homeobox_protein_HMX3_B_Source_UniProtKB_TrEMBL_Acc_K1QS55	Cgig_26839_Homeobox_protein_Nkx_2_2a_Source_UniProtKB_TrEMBL_Acc_K1QCU1	Cgig_09942_BarH_like_2_homeobox_protein_Source_UniProtKB_TrEMBL_Acc_K1R2K0	Cgig_25189_Homeobox_protein_slou_Source_UniProtKB_TrEMBL_Acc_K1QM31	Cgig_23919_Homeobox_protein_Nkx_3_2_Source_UniProtKB_TrEMBL_Acc_K1R041	Cgig_21129_Homeobox_protein_Nkx_2_1_Source_UniProtKB_TrEMBL_Acc_K1R0H9	Cgig_10398_Transcription_factor_LBX1_Source_UniProtKB_TrEMBL_Acc_K1PJ20	Cgig_13448_Homeobox_protein_HMX1_Source_UniProtKB_TrEMBL_Acc_K1Q654	Cgig_27184_Homeobox_protein_ceh_9_Source_UniProtKB_TrEMBL_Acc_K1PPR5	Cgig_04542_POU_domain_protein_ZP_23_Source_UniProtKB_TrEMBL_Acc_K1PQK3	
Cele_000584_cog_1_Protein_COG_1_isoform_a_Source_RefSeq_mRNA_Acc_NM_001027093	Cele_000429_ceh_2_Protein_CEH_2_ceh_2_mRNA_complete_cds_Source_RefSeq_mRNA_Acc_NM_059345	Cele_000430_ceh_5_Protein_CEH_5_ceh_5_mRNA_complete_cds_Source_RefSeq_mRNA_Acc_NM_060185	Cele_000452_ceh_31_Protein_CEH_31_ceh_31_mRNA_complete_cds_Source_RefSeq_mRNA_Acc_NM_076124	Cele_000451_ceh_30_Protein_CEH_30_ceh_30_mRNA_complete_cds_Source_RefSeq_mRNA_Acc_NM_076123	Cele_000463_ceh_43_Protein_CEH_43_ceh_43_mRNA_complete_cds_Source_RefSeq_mRNA_Acc_NM_065503	Cele_000434_ceh_9_Protein_CEH_9_ceh_9_mRNA_complete_cds_Source_RefSeq_mRNA_Acc_NM_001026626	Cele_000428_ceh_1_Protein_CEH_1_ceh_1_mRNA_complete_cds_Source_RefSeq_mRNA_Acc_NM_076395	Cele_006380_tab_1_Protein_TAB_1_tab_1_mRNA_complete_cds_Source_RefSeq_mRNA_Acc_NM_062991	Cele_004011_pha_2_Protein_PHA_2_pha_2_mRNA_complete_cds_Source_RefSeq_mRNA_Acc_NM_075730	Cele_000450_ceh_28_Protein_CEH_28_ceh_28_mRNA_complete_cds_Source_RefSeq_mRNA_Acc_NM_077768	Cele_000447_ceh_24_Protein_CEH_24_ceh_24_mRNA_complete_cds_Source_RefSeq_mRNA_Acc_NM_074018	Cele_000449_ceh_27_Protein_CEH_27_isoform_b_ceh_27_mRNA_complete_cds_Source_RefSeq_mRNA_Acc_NM_001269420	Cele_000445_ceh_22_Protein_CEH_22_isoform_c_Source_RefSeq_mRNA_Acc_NM_001083275	Cele_003377_mls_2_Protein_MLS_2_mls_2_mRNA_complete_cds_Source_RefSeq_mRNA_Acc_NM_076414	Cele_000442_ceh_19_Protein_CEH_19_isoform_b_Source_RefSeq_mRNA_Acc_NM_001027971	Cele_000446_ceh_23_Protein_CEH_23_ceh_23_mRNA_complete_cds_Source_RefSeq_mRNA_Acc_NM_066299	Cele_000432_ceh_7_Protein_CEH_7_ceh_7_mRNA_complete_cds_Source_RefSeq_mRNA_Acc_NM_063447	Cele_013583_ceh_51_Protein_CEH_51_ceh_51_mRNA_complete_cds_Source_RefSeq_mRNA_Acc_NM_075284	
Drer_021201_floating_head_Source_ZFIN_Acc_ZDB_GENE_990415_75_flh	Drer_021916_ventral_anterior_homeobox_1_Source_ZFIN_Acc_ZDB_GENE_030904_9_vax1	Drer_039569_empty_spiracles_homeobox_1_Source_ZFIN_Acc_ZDB_GENE_031007_7_emx1	Drer_058702_ventral_anterior_homeobox_2_Source_ZFIN_Acc_ZDB_GENE_030904_8_vax2	Drer_039701_empty_spiracles_homeobox_2_Source_ZFIN_Acc_ZDB_GENE_990415_54_emx2	Drer_025899_posterior_neuron_specific_homeobox_Source_ZFIN_Acc_ZDB_GENE_030328_42_pnx	Drer_041098_BarH_like_homeobox_2_Source_ZFIN_Acc_ZDB_GENE_081120_4_barx2	Drer_017615_T_cell_leukemia_homeobox_3b_Source_ZFIN_Acc_ZDB_GENE_021021_1_tlx3b	Drer_086393_developing_brain_homeobox_1a_Source_ZFIN_Acc_ZDB_GENE_000128_8_dbx1a	Drer_039510_developing_brain_homeobox_2_Source_ZFIN_Acc_ZDB_GENE_000128_13_dbx2	Drer_035508_BarH_like_1a_Source_ZFIN_Acc_ZDB_GENE_050417_212_barhl1a	Drer_019013_BarH_like_1b_Source_ZFIN_Acc_ZDB_GENE_060118_2_barhl1b	Drer_001859_developing_brain_homeobox_1b_Source_ZFIN_Acc_ZDB_GENE_000128_11_dbx1b	Drer_003965_T_cell_leukemia_homeobox_1_Source_ZFIN_Acc_ZDB_GENE_021021_2_tlx1	Drer_011273_T_cell_leukemia_homeobox_2_Source_ZFIN_Acc_ZDB_GENE_020208_1_tlx2	Drer_013125_distal_less_homeobox_gene_1a_Source_ZFIN_Acc_ZDB_GENE_990415_48_dlx1a	Drer_011956_distal_less_homeobox_gene_4a_Source_ZFIN_Acc_ZDB_GENE_980526_73_dlx4a	Drer_017174_distal_less_homeobox_gene_2b_Source_ZFIN_Acc_ZDB_GENE_980526_18_dlx2b	Drer_079964_distal_less_homeobox_gene_2a_Source_ZFIN_Acc_ZDB_GENE_980526_212_dlx2a	Drer_014626_distal_less_homeobox_gene_3b_Source_ZFIN_Acc_ZDB_GENE_980526_280_dlx3b	Drer_042291_distal_less_homeobox_gene_6a_Source_ZFIN_Acc_ZDB_GENE_980526_448_dlx6a	Drer_042296_distal_less_homeobox_gene_5a_Source_ZFIN_Acc_ZDB_GENE_990415_49_dlx5a	Drer_071560_distal_less_homeobox_gene_4b_Source_ZFIN_Acc_ZDB_GENE_990415_50_dlx4b	Drer_078280_NK3_homeobox_1_Source_ZFIN_Acc_ZDB_GENE_081104_238_nkx3_1	Drer_070129_BarH_like_2_Source_ZFIN_Acc_ZDB_GENE_050913_153_barhl2	Drer_006503_Uncharacterized_protein_Source_UniProtKB_TrEMBL_Acc_E7EZN7_CABZ01067175_1	Drer_068976_brain_specific_homeobox_Source_ZFIN_Acc_ZDB_GENE_040628_4_bsx	Drer_018004_NK2_transcription_factor_related_5_Source_ZFIN_Acc_ZDB_GENE_980526_321_nkx2_5	Drer_039095_NK2_transcription_factor_related_3_Source_ZFIN_Acc_ZDB_GENE_990415_178_nkx2_3	Drer_070954_H6_family_homeobox_2_Source_ZFIN_Acc_ZDB_GENE_080506_2_hmx2	Drer_021232_NK2_transcription_factor_related_7_Source_ZFIN_Acc_ZDB_GENE_990415_179_nkx2_7	Drer_009134_H2_0_like_homeo_box_1_Drosophila_Source_ZFIN_Acc_ZDB_GENE_030131_5304_hlx1	Drer_017164_ventral_expressed_homeobox_Source_ZFIN_Acc_ZDB_GENE_010108_2_vent	Drer_052550_NK2_transcription_factor_related_2b_Source_ZFIN_Acc_ZDB_GENE_050217_3_nkx2_2b	Drer_037639_NK3_homeobox_2_Source_ZFIN_Acc_ZDB_GENE_030127_1_nkx3_2	Drer_018321_ladybird_homeobox_1a_Source_ZFIN_Acc_ZDB_GENE_040724_40_lbx1a	Drer_096716_si_zfos_911d5_2_Source_ZFIN_Acc_ZDB_GENE_130603_102_si_zfos_911d5_2	Drer_018611_ladybird_homeobox_1b_Source_ZFIN_Acc_ZDB_GENE_050309_27_lbx1b	Drer_014277_ventral_homeobox_Source_ZFIN_Acc_ZDB_GENE_010108_1_vox	Drer_020417_empty_spiracles_homeobox_3_Source_ZFIN_Acc_ZDB_GENE_990415_53_emx3	Drer_006350_NK1_transcription_factor_related_2_like_a_Source_ZFIN_Acc_ZDB_GENE_040615_1_nkx1_2la	Drer_012697_NK1_transcription_factor_related_2_like_b_Source_ZFIN_Acc_ZDB_GENE_040615_2_nkx1_2lb	Drer_095651_H6_homeo_box_1_Source_ZFIN_Acc_ZDB_GENE_080204_54_hmx1	Drer_069327_NK3_homeobox_3_Source_ZFIN_Acc_ZDB_GENE_050306_27_nkx3_3	Drer_019835_NK2_homeobox_1b_Source_ZFIN_Acc_ZDB_GENE_010404_1_nkx2_1b	Drer_010461_NK2_homeobox_1a_Source_ZFIN_Acc_ZDB_GENE_000830_1_nkx2_1a	Drer_075107_zgc_171531_Source_ZFIN_Acc_ZDB_GENE_030131_6336_zgc_171531	Drer_053298_NK2_transcription_factor_related_2a_Source_ZFIN_Acc_ZDB_GENE_980526_403_nkx2_2a	Drer_025131_ladybird_homeobox_homolog_2_Drosophila_Source_ZFIN_Acc_ZDB_GENE_001206_2_lbx2	Drer_070955_homeo_box_H6_family_3_Source_ZFIN_Acc_ZDB_GENE_001020_1_hmx3	Drer_007941_H6_family_homeobox_4_Source_ZFIN_Acc_ZDB_GENE_060825_142_hmx4	Drer_075113_nanog_homeobox_Source_ZFIN_Acc_ZDB_GENE_030131_5486_nanog	Drer_096498_ventrally_expressed_dharma_bozozok_antagonist_Source_ZFIN_Acc_ZDB_GENE_030813_1_ved	
Spur_002129_Not_Homeodomain_protein_Not_Source_UniProtKB_TrEMBL_Acc_Q9XYH5	Spur_002592_Emx	Spur_001519_Barx	Spur_003920_Barx_1	Spur_023893_Tlx3	Spur_025492_Gbx	Spur_002815_Dlx_Dlx_Source_UniProtKB_TrEMBL_Acc_B3FNR5	Spur_012491_Nk1_Homeobox_transcription_factor_Nk1_Source_UniProtKB_TrEMBL_Acc_Q6JJ71	Spur_027215_Hhex	Spur_000756_Nk2_2_Nk2_2_Source_UniProtKB_TrEMBL_Acc_B3FNR7	Spur_000757_Nkx2_1_Homeodomain_protein_NK2_1_Source_UniProtKB_TrEMBL_Acc_Q8MU88	Spur_014802_Hlx	Spur_005472_Nkx2_5	Spur_013047_Nkx3_2	Spur_022573_Nk7	Spur_014177_Lbx	Spur_014164_Barh1	Spur_019366_BsxL	Spur_004986_Spur_004986	Spur_017837_Nkx3_2	Spur_002964_Spur_002964	Spur_004787_Spur_004787	Spur_013121_Spur_013121	
Smim_22483_empty_spiracles_Tribolium_castaneum_gi_167004254_ref_NP_001107793_7e_37_138	Smim_4519_empty_spiracles_Tribolium_castaneum_gi_167004254_ref_NP_001107793_7e_63_211	Smim_83001_empty_spiracles_Tribolium_castaneum_gi_167004254_ref_NP_001107793_2e_44_159	Smim_58997_T_cell_leukemia_homeobox_3_Xenopus_laevis_gi_148233906_ref_NP_001079215_2e_76_248	Smim_59001_homeodomain_protein_NK3_Platynereis_dumerilii_gi_146217155_gb_ABQ10641_2e_49_172	Smim_31770_empty_spiracles_Tribolium_castaneum_gi_167004254_ref_NP_001107793_5e_41_151	Smim_49401_distal_less_protein_Parasteatoda_tepidariorum_gi_301016681_emb_CAS89759_2e_130_382	Smim_20783_NK_like_homeobox_protein_2a_Capitella_teleta_gi_199581461_gb_ACH89432_8e_58_200	Smim_g14734_t1_putative_homebox_protein_Hottentotta_judaicus_gi_324497813_gb_ADY39555_1e_57_193	Smim_4226_hematopoietically_expressed_homeobox_protein_hhex_Xenopus_laevis_gi_148223155_ref_NP_001079059_1e_31_128	Smim_59026_myocyte_enhancing_factor_orthologue_Cupiennius_salei_gi_254587457_emb_CAO78733_1e_58_198	Smim_4222_PREDICTED_homeobox_protein_Nkx_6_like_Nasonia_vitripennis_gi_156541890_ref_XP_001600859_1e_25_113	Smim_27193_BarH_like_homeobox_protein_Harpegnathos_saltator_gi_307198461_gb_EFN79395_7e_50_170	Smim_20906_putative_homebox_protein_Hottentotta_judaicus_gi_324497813_gb_ADY39555_8e_68_219	Smim_49527_Ptx1_homeodomain_protein_putative_Pediculus_humanus_corporis_gi_242010665_ref_XP_002426081_3e_63_209	Smim_51695_Homeobox_protein_CHOX_7_putative_Pediculus_humanus_corporis_gi_242018174_ref_XP_002429555_9e_55_177	Smim_83282_PREDICTED_barH_like_homeobox_protein_like_Monodelphis_domestica_gi_126297811_ref_XP_001365247_8e_28_117	Smim_80939_homeobox_protein_putative_Ixodes_scapularis_gi_242003830_ref_XP_002436223_1e_42_150	Smim_77300_nk_homeobox_7_Branchiostoma_floridae_gi_260828235_ref_XP_002609069_4e_14_78_2	Smim_4216_homeobox_domain_containing_protein_putative_Ixodes_scapularis_gi_241111580_ref_XP_002399301_2e_17_79_0	Smim_4214_hypothetical_protein_IscW_ISCW002348_Ixodes_scapularis_gi_241111584_ref_XP_002399303_1e_09_61_2	Smim_83281_homeobox_protein_B_H2_putative_Ixodes_scapularis_gi_242003826_ref_XP_002436222_3e_07_53_5	Smim_20905_putative_homebox_protein_Hottentotta_judaicus_gi_324497813_gb_ADY39555_6e_07_52_4	
Sman_138110_Homeobox_protein_distal_less_dlx_putative_Source_UniProtKB_TrEMBL_Acc_G4LWA3	Sman_152980_Putative_brian_specific_homeobox_protein_Source_UniProtKB_TrEMBL_Acc_G4VMW0	Sman_027990_Neural_gene_activation_protein_Source_UniProtKB_TrEMBL_Acc_G4LU79	Sman_140730_Neural_gene_activation_protein_Source_UniProtKB_TrEMBL_Acc_G4VBB6	Sman_013600_Putative_nk_homeobox_protein_Source_UniProtKB_TrEMBL_Acc_G4VEK6	Sman_158000_SMOX_5_Homeobox_protein_SMOX_5_Source_UniProtKB_Swiss_Prot_Acc_Q26604	Sman_001980_Putative_homeobox_protein_Source_UniProtKB_TrEMBL_Acc_G4VLH3	Sman_137140_Putative_nk_homeobox_protein_Source_UniProtKB_TrEMBL_Acc_G4VID5	Sman_186930_Homeobox_protein_nk_2_putative_Source_UniProtKB_TrEMBL_Acc_C4QRY1	Sman_125600_Barh_homeobox_protein_putative_Source_UniProtKB_TrEMBL_Acc_G4LZ49	Sman_000075_Transcription_factor_putative_Source_UniProtKB_TrEMBL_Acc_G4LUG2	Sman_189380_Putative_homeobox_protein_Source_UniProtKB_TrEMBL_Acc_G4VE34	Sman_060750_Putative_homeobox_protein_Source_UniProtKB_TrEMBL_Acc_G4V9N4	Sman_030050_Putative_nk_2_homeobox_protein_Source_UniProtKB_TrEMBL_Acc_G4VFL0	
Gsal_10564_ventral_anterior_homeobox_2	Gsal_7813_like_1_homeobox_protein	Gsal_14857_homeobox_protein_dlx_1	Gsal_6461_homeobox_protein_nkx	Gsal_4492_t_cell_leukemia_homeobox_protein_3	Gsal_11456_lbe	Gsal_10325_brain_specific_homeobox_protein_homolog	Gsal_11647_homeobox_protein_nkx	Gsal_13368_homeobox_protein_hmx2	Gsal_6583_homeobox_protein_emx1_like	Gsal_12299_nk_homeobox_protein	Gsal_9808_homeobox_protein_nk	Gsal_1281_barh_like_2_homeobox_protein	Gsal_10164_uncharacterized_protein_loc100893580	Gsal_13242_empty_spiracles	
Nvec_26105_Homeobox	Nvec_15_Homeobox	Nvec_49708_Homeobox	Nvec_49275_Homeobox	Nvec_41873_Homeobox	Nvec_596_Homeobox	Nvec_8992_Homeobox	Nvec_57648_Homeobox	Nvec_29287_Homeobox	Nvec_42639_Homeobox	Nvec_22062_	Nvec_37814_	Nvec_3037_Homeobox	Nvec_36278_Homeobox	Nvec_11160_	Nvec_25357_Homeobox	Nvec_34953_Homeobox	Nvec_47662_	Nvec_42150_Homeobox	Nvec_21878_Homeobox	Nvec_19758_Homeobox	Nvec_8061_Homeobox	Nvec_8063_Homeobox	Nvec_22129_Homeobox	Nvec_7899_	Nvec_18749_Homeobox	Nvec_37787_	Nvec_23338_Homeobox	Nvec_51696_	Nvec_36166_Homeobox	Nvec_50832_Homeobox	Nvec_57651_Homeobox	Nvec_32283_Homeobox	Nvec_11862_Homeobox	Nvec_57795_Homeobox	Nvec_34025_Homeobox	Nvec_56422_	

HG_32689	
This group of homology does not contain any annotated genome

HG_1560	
Hsap_Ensmbl0166833_neuron_navigator_2_Source_
HGNC_Symbol_Acc_15997_NAV2	Hsap_Ensmbl0067798_neuron_navigator_3_Source_
HGNC_Symbol_Acc_15998_NAV3	Hsap_Ensmbl0134369_neuron_navigator_1_Source_
HGNC_Symbol_Acc_15989_NAV1	
Dmel_0263873_sick_sickie_Source_FlyBase_0263873	
Cgig_23550_Neuron_navigator_2_Source_UniProtKB_TrEMBL_Acc_K1RT57	Cgig_23552_Neuron_navigator_2_Source_UniProtKB_TrEMBL_Acc_K1QVV9	Cgig_03203	Cgig_03204	
Cele_006788_unc_53_Protein_UNC_53_isoform_d_unc_53_mRNA_complete_cds_Source_RefSeq_mRNA_Acc_NM_001027000	
Drer_073688_neuron_navigator_2_Source_
HGNC_Symbol_Acc_15997_NAV2_2_of_2	Drer_005476_neuron_navigator_3_Source_ZFIN_Acc_ZDB_GENE_021205_1_nav3	Drer_078011_neuron_navigator_1_Source_
HGNC_Symbol_Acc_15989_NAV1_2_of_3	Drer_058771_neuron_navigator_1_Source_
HGNC_Symbol_Acc_15989_NAV1_1_of_3	Drer_001879_neuron_navigator_2b_Source_ZFIN_Acc_ZDB_GENE_061207_13_nav2b	Drer_089438_Uncharacterized_protein_Source_UniProtKB_TrEMBL_Acc_E7EZQ3_FP236162_1	
Spur_014279_Nav3l	Spur_008664_Nav2	Spur_021536_Spur_021536	Spur_023210_Hypp_1076	
Smim_75434_PREDICTED_NAV2_protein_like_Saccoglossus_kowalevskii_gi_291227123_ref_XP_002733536_0_0_977	
Sman_164630	
Gsal_8487_neuron_navigator_2	
Nvec_316_	

HG_27641	
This group of homology does not contain any annotated genome

HG_23608	
Nvec_27315_Drf_FH1	Nvec_28466_Drf_FH1	Nvec_53559_	

HG_26592	
This group of homology does not contain any annotated genome

HG_5128	
Hsap_Ensmbl0122707_reversion_inducing_cysteine_rich_protein_with_kazal_motifs_Source_
HGNC_Symbol_Acc_11345_RECK	
Dmel_0036463_Reck_Reversion_inducing_cysteine_rich_protein_with_kazal_motifs_Source_FlyBase_0036463	
Cgig_28898	
Drer_090039_reversion_inducing_cysteine_rich_protein_with_kazal_motifs_Source_
HGNC_Symbol_Acc_11345_RECK	
Spur_004949_Reck	Spur_003367_St15l	
Smim_30599_PREDICTED_reversion_inducing_cysteine_rich_protein_with_kazal_motifs_Taeniopygia_guttata_gi_224045733_ref_XP_002190332_2e_171_521	Smim_27822_PREDICTED_RECK_protein_Oryctolagus_cuniculus_gi_291382987_ref_XP_002708037_1e_80_275	Smim_16483_PREDICTED_reversion_inducing_cysteine_rich_protein_with_Kazal_motifs_like_Meleagris_gallopavo_gi_326916905_ref_XP_003204745_4e_83_278	Smim_30602_PREDICTED_similar_to_serine_protease_inhibitor_Tribolium_castaneum_gi_91089677_ref_XP_974450_3e_51_189	Smim_71615_PREDICTED_similar_to_serine_protease_inhibitor_Tribolium_castaneum_gi_91089677_ref_XP_974450_5e_26_111	
Nvec_23052_	Nvec_29074_Kazal_2	Nvec_38219_Notch	

HG_18158	
Cgig_27373	
Nvec_43495_	Nvec_30717_Cytadhesin_P30	

HG_4285	
Hsap_Ensmbl0165782_transmembrane_protein_55B_Source_
HGNC_Symbol_Acc_19299_TMEM55B	Hsap_Ensmbl0155099_transmembrane_protein_55A_Source_
HGNC_Symbol_Acc_25452_TMEM55A	
Dmel_0036058_CG6707	
Cele_022167_Y71H2AM_2_Protein_Y71H2AM_2_Y71H2AM_2_mRNA_complete_cds_Source_RefSeq_mRNA_Acc_NM_065223	Cele_018697_F52E1_9_Protein_F52E1_9_F52E1_9_mRNA_complete_cds_Source_RefSeq_mRNA_Acc_NM_072768	
Drer_026387_transmembrane_protein_55B_Source_
HGNC_Symbol_Acc_19299_TMEM55B_1_of_2	Drer_056034_transmembrane_protein_55A_Source_ZFIN_Acc_ZDB_GENE_060503_854_tmem55a	Drer_038615_transmembrane_protein_55B_Source_
HGNC_Symbol_Acc_19299_TMEM55B_2_of_2	
Spur_011121_Tmem55b	
Smim_3087_PREDICTED_transmembrane_protein_55B_like_Nasonia_vitripennis_gi_156538335_ref_XP_001604430_3e_99_300	Smim_75215_CG6707_isoform_A_Drosophila_melanogaster_gi_24662048_ref_NP_648372_2e_16_79_0	
Sman_022540	
Gsal_10098_transmembrane_protein_55a	
Nvec_16709_	Nvec_19930_	

HG_11549	
Dmel_0046873_Pif2_PFTAIRE_interacting_factor_2_Source_FlyBase_0046873	
Nvec_50431_	Nvec_11561_HAT	Nvec_6123_MutS_III	Nvec_54203_	Nvec_19047_	Nvec_30463_ZF_HD_dimer	Nvec_48513_	Nvec_28461_COX2	Nvec_45617_Plasmid_parti	Nvec_13561_BPL_C	

HG_11685	
This group of homology does not contain any annotated genome

HG_13035	
Cgig_25390	
Nvec_58019	Nvec_281_	Nvec_54613_	

HG_34977	
This group of homology does not contain any annotated genome

HG_41744	
Nvec_33518_	

HG_5845	
Hsap_Ensmbl0179299_NOP2_Sun_domain_family_member_7_Source_
HGNC_Symbol_Acc_25857_NSUN7	
Dmel_0036628_CG13035	
Cgig_27772_Putative_methyltransferase_NSUN7_Source_UniProtKB_TrEMBL_Acc_K1QBA1	
Drer_070281_NOP2_Sun_domain_family_member_7_Source_
HGNC_Symbol_Acc_25857_NSUN7	
Spur_000066_Nsun7l	

HG_67338	
Nvec_37120_EB	

HG_27623	
Nvec_27962_Clathrin	

HG_26574	
This group of homology does not contain any annotated genome

HG_27044	
Nvec_31200_	Nvec_21319_TIMP	

HG_9033	
This group of homology does not contain any annotated genome

HG_8190	
Nvec_12997_DSL	Nvec_33149_DSL	

HG_8705	
Hsap_Ensmbl0164123_chromosome_4_open_reading_frame_45_Source_
HGNC_Symbol_Acc_26342_C4orf45	
Cgig_09294	Cgig_21858	
Drer_086059_Uncharacterized_protein_Source_UniProtKB_TrEMBL_Acc_E7F5S5_CU855780_1	
Spur_021306_Spur_021306	Spur_020991_Spur_020991	
Nvec_13657_	Nvec_30730_	

HG_22331	
This group of homology does not contain any annotated genome

HG_18204	
Nvec_4777_	Nvec_111_Drf_FH1	Nvec_30739_Keratin_B2	

HG_16139	
This group of homology does not contain any annotated genome

HG_3772	
Nvec_15701_MT_A70	Nvec_8718_Lipase_GDSL	Nvec_40728_	Nvec_55435_RVT_1	Nvec_32796_MSG	Nvec_44547_7tm_1	Nvec_9246_RHS_repeat	Nvec_35084_	Nvec_56011_Exo_endo_phos	Nvec_41253_Exo_endo_phos	Nvec_46241_	Nvec_24634_Exo_endo_phos	Nvec_46984_Exo_endo_phos	Nvec_38811_	Nvec_33188_Exo_endo_phos	Nvec_6754_Cbl_N3	Nvec_43221_PHF5	Nvec_5029_	Nvec_52226_Cytadhesin_P30	Nvec_417_	Nvec_56614_PHF5	Nvec_15128_Lipase_GDSL	Nvec_42274_Cytadhesin_P30	Nvec_36352_NAP	Nvec_46985_Peptidase_M7	Nvec_30075_zf_CHC2	Nvec_52998_DUF827	Nvec_46242_	Nvec_32316_Baculo_p24	Nvec_15532_Baculo_p24	Nvec_19864_Baculo_p24	Nvec_40621_DUF689	Nvec_19479_DUF689	Nvec_47731_	Nvec_54919_	Nvec_42824_	Nvec_45145_	

HG_6890	
Hsap_Ensmbl0153922_chromodomain_helicase_DNA_binding_protein_1_Source_
HGNC_Symbol_Acc_1915_CHD1	

HG_57070	
This group of homology does not contain any annotated genome

HG_330	
Spur_022601_Tpase8	Spur_024865_Tpase9	Spur_009063_TpaseL_4	Spur_024677_Spur_024677	
Smim_g9309_t1_putative_DNA_mediated_transposase_Helicoverpa_zea_gi_111378686_gb_ABH09251_1e_24_110	Smim_g69979_t1_Transposable_element_Tc3_transposase_Camponotus_floridanus_gi_307188927_gb_EFN73458_5e_42_161	Smim_g13329_t1_Transposable_element_Tcb1_transposase_Salmo_salar_gi_223649434_gb_ACN11475_3e_40_153	Smim_g65654_t1_Transposable_element_Tc3_transposase_Camponotus_floridanus_gi_307187147_gb_EFN72391_2e_61_213	Smim_g68705_t1_Transposable_element_Tc3_transposase_Camponotus_floridanus_gi_307187147_gb_EFN72391_3e_61_208	Smim_g22701_t1_Transposable_element_Tc3_transposase_Camponotus_floridanus_gi_307188927_gb_EFN73458_2e_56_196	Smim_g18863_t1_transposase_Ceratitis_rosa_gi_16903179_gb_AAK61417_4e_46_167	Smim_g57802_t1_Transposable_element_Tc3_transposase_Camponotus_floridanus_gi_307187147_gb_EFN72391_3e_51_179	Smim_g37119_t1_Transposable_element_Tc3_transposase_Camponotus_floridanus_gi_307187147_gb_EFN72391_4e_46_165	Smim_g37548_t1_Transposable_element_Tc3_transposase_Camponotus_floridanus_gi_307187147_gb_EFN72391_5e_41_154	Smim_g61127_t1_Transposable_element_Tc3_transposase_Camponotus_floridanus_gi_307187147_gb_EFN72391_1e_51_179	Smim_g41132_t1_Transposable_element_Tc3_transposase_Camponotus_floridanus_gi_307188927_gb_EFN73458_4e_51_178	Smim_g24479_t1_Transposable_element_Tc3_transposase_Camponotus_floridanus_gi_307184569_gb_EFN70920_7e_54_184	Smim_g30319_t1_Transposable_element_Tc3_transposase_Camponotus_floridanus_gi_307187147_gb_EFN72391_3e_39_146	Smim_g26884_t1_Transposable_element_Tc3_transposase_Camponotus_floridanus_gi_307188927_gb_EFN73458_8e_51_177	Smim_g70374_t1_Transposable_element_Tc3_transposase_Camponotus_floridanus_gi_307188927_gb_EFN73458_1e_48_174	Smim_g42612_t1_Transposable_element_Tc3_transposase_Camponotus_floridanus_gi_307188927_gb_EFN73458_4e_55_189	Smim_g16720_t1_Transposable_element_Tc3_transposase_Camponotus_floridanus_gi_307188927_gb_EFN73458_8e_47_167	Smim_g34578_t1_Transposable_element_Tc3_transposase_Camponotus_floridanus_gi_307188927_gb_EFN73458_6e_46_164	Smim_g10515_t1_transposase_Ceratitis_rosa_gi_16903179_gb_AAK61417_2e_47_169	Smim_g37162_t1_Transposable_element_Tc3_transposase_Camponotus_floridanus_gi_307187147_gb_EFN72391_4e_39_147	Smim_g51993_t1_transposase_Ceratitis_rosa_gi_16903179_gb_AAK61417_1e_41_153	Smim_g30282_t1_Transposable_element_Tc3_transposase_Camponotus_floridanus_gi_307188927_gb_EFN73458_6e_49_172	Smim_g34253_t1_Transposable_element_Tc3_transposase_Camponotus_floridanus_gi_307188927_gb_EFN73458_3e_47_166	Smim_g63576_t1_Transposable_element_Tc3_transposase_Camponotus_floridanus_gi_307188927_gb_EFN73458_2e_43_157	Smim_g19829_t1_Transposable_element_Tc3_transposase_Camponotus_floridanus_gi_307188927_gb_EFN73458_1e_48_172	Smim_g17291_t1_Transposable_element_Tc3_transposase_Camponotus_floridanus_gi_307184569_gb_EFN70920_2e_50_175	Smim_g65767_t1_Transposable_element_Tc3_transposase_Camponotus_floridanus_gi_307187147_gb_EFN72391_2e_37_144	Smim_g61825_t1_Transposable_element_Tc3_transposase_Camponotus_floridanus_gi_307188927_gb_EFN73458_8e_42_153	Smim_g8150_t1_Transposable_element_Tc3_transposase_Camponotus_floridanus_gi_307188927_gb_EFN73458_2e_43_157	Smim_g34369_t1_Transposable_element_Tc3_transposase_Camponotus_floridanus_gi_307188927_gb_EFN73458_3e_45_167	Smim_g29489_t1_Transposable_element_Tc3_transposase_Camponotus_floridanus_gi_307184569_gb_EFN70920_2e_42_151	Smim_65368_transposase_Ceratitis_rosa_gi_16903179_gb_AAK61417_3e_36_137	Smim_g47051_t1_Transposable_element_Tc3_transposase_Camponotus_floridanus_gi_307188927_gb_EFN73458_3e_41_150	Smim_g56942_t1_Transposable_element_Tc3_transposase_Camponotus_floridanus_gi_307187147_gb_EFN72391_4e_34_132	Smim_g62345_t1_Transposable_element_Tc3_transposase_Camponotus_floridanus_gi_307188927_gb_EFN73458_1e_42_156	Smim_38926_Transposable_element_Tc3_transposase_Camponotus_floridanus_gi_307188927_gb_EFN73458_5e_44_162	Smim_g39882_t1_Transposable_element_Tc3_transposase_Lepeophtheirus_salmonis_gi_225712314_gb_ACO12003_6e_47_166	Smim_g67173_t1_Transposable_element_Tc3_transposase_Camponotus_floridanus_gi_307188927_gb_EFN73458_6e_42_152	Smim_g43430_t1_Transposable_element_Tc3_transposase_Camponotus_floridanus_gi_307187147_gb_EFN72391_1e_31_127	Smim_g53244_t1_Transposable_element_Tc3_transposase_Camponotus_floridanus_gi_307188927_gb_EFN73458_2e_44_159	Smim_g72116_t1_transposase_Ceratitis_rosa_gi_16903179_gb_AAK61417_5e_40_150	Smim_g43337_t1_Transposable_element_Tc3_transposase_Camponotus_floridanus_gi_307188927_gb_EFN73458_6e_42_153	Smim_g31359_t1_Transposable_element_Tc3_transposase_Camponotus_floridanus_gi_307184569_gb_EFN70920_2e_41_149	Smim_g54509_t1_Transposable_element_Tc3_transposase_Camponotus_floridanus_gi_307188927_gb_EFN73458_6e_44_159	Smim_g70169_t1_Transposable_element_Tc3_transposase_Camponotus_floridanus_gi_307188927_gb_EFN73458_6e_44_158	Smim_g54331_t1_transposase_Ceratitis_rosa_gi_16903179_gb_AAK61417_4e_41_156	Smim_g72602_t1_Transposable_element_Tc3_transposase_Camponotus_floridanus_gi_307188927_gb_EFN73458_1e_39_148	Smim_g54507_t1_Transposable_element_Tc3_transposase_Camponotus_floridanus_gi_307184569_gb_EFN70920_3e_38_143	Smim_g39898_t1_Transposable_element_Tc3_transposase_Camponotus_floridanus_gi_307178776_gb_EFN67382_2e_34_132	Smim_912_Transposable_element_Tc3_transposase_Lepeophtheirus_salmonis_gi_290462873_gb_ADD24484_5e_65_216	Smim_g54617_t1_Transposable_element_Tc3_transposase_Camponotus_floridanus_gi_307188927_gb_EFN73458_4e_38_142	Smim_g24578_t1_Transposable_element_Tc3_transposase_Camponotus_floridanus_gi_307188927_gb_EFN73458_4e_39_145	Smim_g20562_t1_Transposable_element_Tc3_transposase_Camponotus_floridanus_gi_307184569_gb_EFN70920_1e_33_130	Smim_g42655_t1_Transposable_element_Tc3_transposase_Camponotus_floridanus_gi_307188927_gb_EFN73458_6e_36_136	Smim_g61571_t1_Transposable_element_Tc3_transposase_Camponotus_floridanus_gi_307188927_gb_EFN73458_1e_36_139	Smim_g49866_t1_Transposable_element_Tc3_transposase_Camponotus_floridanus_gi_307178650_gb_EFN67292_2e_27_110	Smim_g39713_t1_Transposable_element_Tc3_transposase_Camponotus_floridanus_gi_307187405_gb_EFN72522_2e_28_113	Smim_g52430_t1_Transposable_element_Tc3_transposase_Camponotus_floridanus_gi_307187405_gb_EFN72522_2e_30_117	Smim_g548_t1_Transposable_element_Tc3_transposase_Camponotus_floridanus_gi_307187405_gb_EFN72522_4e_32_122	Smim_15021_Transposable_element_Tc3_transposase_Camponotus_floridanus_gi_307187147_gb_EFN72391_3e_25_106	Smim_g43527_t1_Transposable_element_Tc3_transposase_Camponotus_floridanus_gi_307187405_gb_EFN72522_2e_28_112	Smim_30579_Transposable_element_Tc3_transposase_Camponotus_floridanus_gi_307187147_gb_EFN72391_2e_17_85_1	Smim_g27232_t1_Transposable_element_Tc3_transposase_Camponotus_floridanus_gi_307188927_gb_EFN73458_3e_21_97_1	Smim_g43923_t1_Transposable_element_Tc3_transposase_Camponotus_floridanus_gi_307187405_gb_EFN72522_6e_30_116	Smim_g45573_t1_Transposable_element_Tc3_transposase_Camponotus_floridanus_gi_307188927_gb_EFN73458_9e_22_99_0	Smim_g44178_t1_Transposable_element_Tc3_transposase_Camponotus_floridanus_gi_307187147_gb_EFN72391_6e_19_88_6	Smim_g55654_t1_Transposable_element_Tc3_transposase_Camponotus_floridanus_gi_307188927_gb_EFN73458_6e_29_117	Smim_g45466_t1_Transposable_element_Tc3_transposase_Camponotus_floridanus_gi_307188927_gb_EFN73458_3e_21_96_3	Smim_g61693_t1_Transposable_element_Tc3_transposase_Camponotus_floridanus_gi_307172821_gb_EFN64052_2e_22_95_5	Smim_g3288_t1_Transposable_element_Tc3_transposase_Camponotus_floridanus_gi_307187405_gb_EFN72522_3e_30_117	Smim_g41422_t1_Transposable_element_Tc3_transposase_Camponotus_floridanus_gi_307188927_gb_EFN73458_6e_25_107	Smim_g24934_t1_Transposable_element_Tc3_transposase_Camponotus_floridanus_gi_307183038_gb_EFN69993_5e_70_229	Smim_16948_denovo_path1_Transposable_element_Tc3_transposase_Camponotus_floridanus_gi_307187147_gb_EFN72391_3e_18_84_3	Smim_47490_Transposable_element_Tc3_transposase_Camponotus_floridanus_gi_307178650_gb_EFN67292_5e_23_96_3	Smim_g62505_t1_Transposable_element_Tc3_transposase_Camponotus_floridanus_gi_307188927_gb_EFN73458_2e_22_100	Smim_g63070_t1_Transposable_element_Tc3_transposase_Camponotus_floridanus_gi_307188927_gb_EFN73458_1e_39_149	Smim_g23876_t1_Transposable_element_Tc3_transposase_Camponotus_floridanus_gi_307188927_gb_EFN73458_2e_20_94_4	Smim_1910_Transposable_element_Tc3_transposase_Camponotus_floridanus_gi_307188927_gb_EFN73458_4e_22_96_7	Smim_10193_Transposable_element_Tc3_transposase_Camponotus_floridanus_gi_307188927_gb_EFN73458_2e_25_107	Smim_g52415_t1_Transposable_element_Tc3_transposase_Camponotus_floridanus_gi_307187405_gb_EFN72522_2e_27_108	Smim_46752_Transposable_element_Tc3_transposase_Camponotus_floridanus_gi_307183038_gb_EFN69993_7e_22_95_5	Smim_6270_denovo_path2_Transposable_element_Tc3_transposase_Lepeophtheirus_salmonis_gi_225712314_gb_ACO12003_6e_27_111	Smim_g6633_t1_Transposable_element_Tc3_transposase_Camponotus_floridanus_gi_307187405_gb_EFN72522_2e_26_107	Smim_25334_Transposable_element_Tc3_transposase_Lepeophtheirus_salmonis_gi_290462873_gb_ADD24484_6e_30_118	Smim_46836_Transposable_element_Tc3_transposase_Acromyrmex_echinatior_gi_332020788_gb_EGI61188_1e_15_78_2	Smim_8550_Transposable_element_Tc3_transposase_Camponotus_floridanus_gi_307187405_gb_EFN72522_8e_17_80_1	Smim_g43626_t1_Transposable_element_Tc3_transposase_Camponotus_floridanus_gi_307183038_gb_EFN69993_2e_60_204	Smim_g69565_t1_Transposable_element_Tc3_transposase_Camponotus_floridanus_gi_307187147_gb_EFN72391_4e_24_102	Smim_g62754_t1_transposase_Ceratitis_rosa_gi_16903179_gb_AAK61417_3e_26_112	Smim_6883_Transposable_element_Tc3_transposase_Camponotus_floridanus_gi_307187147_gb_EFN72391_2e_23_100	Smim_22348_Transposable_element_Tc3_transposase_Camponotus_floridanus_gi_307188927_gb_EFN73458_4e_14_73_2	Smim_g60744_t1_Transposable_element_Tc3_transposase_Camponotus_floridanus_gi_307187405_gb_EFN72522_1e_21_93_2	Smim_g60436_t1_Transposable_element_Tc3_transposase_Camponotus_floridanus_gi_307187405_gb_EFN72522_3e_25_103	Smim_g50725_t1_Transposable_element_Tc3_transposase_Camponotus_floridanus_gi_307188927_gb_EFN73458_1e_23_102	Smim_42023_transposase_Ceratitis_rosa_gi_16903179_gb_AAK61417_2e_26_107	Smim_35896_Transposable_element_Tc3_transposase_Lepeophtheirus_salmonis_gi_225712314_gb_ACO12003_1e_20_92_8	Smim_8763_Transposable_element_Tc3_transposase_Camponotus_floridanus_gi_307187405_gb_EFN72522_3e_23_98_6	Smim_52441_Transposable_element_Tc3_transposase_Camponotus_floridanus_gi_307187405_gb_EFN72522_6e_23_97_8	Smim_g48684_t1_Transposable_element_Tc3_transposase_Camponotus_floridanus_gi_307187405_gb_EFN72522_5e_25_103	Smim_50754_Transposable_element_Tc3_transposase_Camponotus_floridanus_gi_307177802_gb_EFN66784_5e_19_87_4	Smim_g31933_t1_Transposable_element_Tc3_transposase_Camponotus_floridanus_gi_307188927_gb_EFN73458_1e_17_85_5	Smim_g57212_t1_Transposable_element_Tc3_transposase_Camponotus_floridanus_gi_307188927_gb_EFN73458_3e_22_98_6	Smim_g39574_t1_Transposable_element_Tc3_transposase_Harpegnathos_saltator_gi_307197059_gb_EFN78431_6e_20_92_4	Smim_g55723_t1_Transposable_element_Tc3_transposase_Camponotus_floridanus_gi_307187405_gb_EFN72522_2e_22_98_6	Smim_69145_Transposable_element_Tc3_transposase_Camponotus_floridanus_gi_307177802_gb_EFN66784_1e_32_122	Smim_g73435_t1_Transposable_element_Tc3_transposase_Camponotus_floridanus_gi_307188927_gb_EFN73458_2e_22_99_8	Smim_g22898_t1_Transposable_element_Tc3_transposase_Camponotus_floridanus_gi_307188927_gb_EFN73458_9e_25_107	Smim_g52988_t1_Transposable_element_Tc3_transposase_Camponotus_floridanus_gi_307177802_gb_EFN66784_2e_20_90_9	Smim_77472_Transposable_element_Tc3_transposase_Camponotus_floridanus_gi_307188927_gb_EFN73458_1e_17_83_6	Smim_32939_Transposable_element_Tc3_transposase_Lepeophtheirus_salmonis_gi_225712314_gb_ACO12003_3e_20_90_9	Smim_g24596_t1_Transposable_element_Tc3_transposase_Acromyrmex_echinatior_gi_332020788_gb_EGI61188_9e_17_81_3	Smim_83388_Transposable_element_Tc3_transposase_Lepeophtheirus_salmonis_gi_290462873_gb_ADD24484_2e_25_107	Smim_73802_transposase_Ceratitis_rosa_gi_16903179_gb_AAK61417_8e_08_56_2	Smim_g28421_t1_Transposable_element_Tc3_transposase_Camponotus_floridanus_gi_307187147_gb_EFN72391_8e_20_92_4	Smim_g3950_t1_transposase_Salmo_salar_gi_157285980_gb_ABV31711_8e_32_129	Smim_g7410_t1_Transposable_element_Tc3_transposase_Camponotus_floridanus_gi_307184569_gb_EFN70920_9e_17_80_5	Smim_28870_Transposable_element_Tc3_transposase_Camponotus_floridanus_gi_307187405_gb_EFN72522_3e_21_93_2	Smim_g8034_t1_transposase_Ceratitis_rosa_gi_16903179_gb_AAK61417_2e_18_85_9	Smim_69112_Transposable_element_Tc3_transposase_Camponotus_floridanus_gi_307187147_gb_EFN72391_1e_13_70_9	Smim_g37070_t1_Transposable_element_Tc3_transposase_Harpegnathos_saltator_gi_307197059_gb_EFN78431_6e_13_70_9	Smim_15372_Transposable_element_Tc1_transposase_Camponotus_floridanus_gi_307190497_gb_EFN74508_4e_15_73_9	Smim_3205_Transposable_element_Tc3_transposase_Lepeophtheirus_salmonis_gi_225712314_gb_ACO12003_1e_17_82_4	Smim_g40946_t1_Transposable_element_Tc3_transposase_Camponotus_floridanus_gi_307184569_gb_EFN70920_4e_16_79_0	Smim_32362_transposase_Ceratitis_rosa_gi_16903179_gb_AAK61417_2e_19_89_4	Smim_2644_PREDICTED_zinc_finger_BED_domain_containing_protein_4_like_Acyrthosiphon_pisum_gi_328703750_ref_XP_003242294_5e_17_82_4	Smim_80653_80653	Smim_76736_Transposable_element_Tc3_transposase_Camponotus_floridanus_gi_307187147_gb_EFN72391_2e_11_66_6	Smim_56928_Transposable_element_Tc3_transposase_Camponotus_floridanus_gi_307184569_gb_EFN70920_3e_16_79_0	Smim_60244_transposase_Ceratitis_rosa_gi_16903179_gb_AAK61417_2e_11_67_0	Smim_g35274_t1_Transposable_element_Tc3_transposase_Camponotus_floridanus_gi_307183038_gb_EFN69993_6e_49_174	Smim_17229_Transposable_element_Tc1_transposase_Camponotus_floridanus_gi_307190497_gb_EFN74508_2e_13_68_9	Smim_6677_hypothetical_protein_EAG_03291_Camponotus_floridanus_gi_307184557_gb_EFN70918_2e_05_46_2	Smim_49849_Transposable_element_Tc3_transposase_Lepeophtheirus_salmonis_gi_225712314_gb_ACO12003_4e_07_52_8	Smim_30747_RCC2_homolog_Salmo_salar_gi_209155120_gb_ACI33792_9e_27_112	Smim_57607_transposase_Ceratitis_rosa_gi_16903179_gb_AAK61417_5e_11_65_5	Smim_33339_Transposable_element_Tc3_transposase_Camponotus_floridanus_gi_307183038_gb_EFN69993_3e_32_127	Smim_g45333_t1_Transposable_element_Tc3_transposase_Harpegnathos_saltator_gi_307197059_gb_EFN78431_1e_26_108	Smim_23438_RCC2_homolog_Salmo_salar_gi_209155120_gb_ACI33792_9e_21_95_9	Smim_14480_Transposable_element_Tc3_transposase_Camponotus_floridanus_gi_307183038_gb_EFN69993_1e_25_106	Smim_10541_Transposable_element_Tc3_transposase_Harpegnathos_saltator_gi_307197059_gb_EFN78431_2e_07_51_6	Smim_28840_transposase_like_protein_Glyptapanteles_flavicoxis_gi_190702384_gb_ACE75277_4e_14_75_1	Smim_g17463_t1_transposase_like_protein_Glyptapanteles_flavicoxis_gi_190702384_gb_ACE75277_3e_29_120	Smim_g13324_t1_Transposable_element_Tc3_transposase_Camponotus_floridanus_gi_307184569_gb_EFN70920_1e_07_56_2	Smim_41360_Transposable_element_Tc3_transposase_Lepeophtheirus_salmonis_gi_290462873_gb_ADD24484_6e_06_50_8	Smim_11629_Transposable_element_Tc3_transposase_Lepeophtheirus_salmonis_gi_290462873_gb_ADD24484_3e_08_57_4	Smim_79376_Transposable_element_Tc3_transposase_Harpegnathos_saltator_gi_307197059_gb_EFN78431_6e_06_48_9	Smim_28781_Transposable_element_Tc3_transposase_Camponotus_floridanus_gi_307188927_gb_EFN73458_9e_13_69_3	Smim_27072_Transposable_element_Tc3_transposase_Camponotus_floridanus_gi_307188927_gb_EFN73458_3e_06_50_4	Smim_83704_Transposable_element_Tc3_transposase_Camponotus_floridanus_gi_307187405_gb_EFN72522_4e_10_60_5	Smim_28460_Transposable_element_Tc3_transposase_Camponotus_floridanus_gi_307187405_gb_EFN72522_1e_06_50_4	Smim_g24133_t1_Transposable_element_Tc3_transposase_Harpegnathos_saltator_gi_307197059_gb_EFN78431_0_004_40_8	Smim_58998_hypothetical_protein_EAG_09261_Camponotus_floridanus_gi_307172808_gb_EFN64048_0_001_42_0	Smim_51559_Transposable_element_Tc3_transposase_Camponotus_floridanus_gi_307178650_gb_EFN67292_3e_10_60_8	Smim_62826_Transposable_element_Tc3_transposase_Camponotus_floridanus_gi_307187405_gb_EFN72522_3e_06_49_3	Smim_83867_Transposable_element_Tc3_transposase_Camponotus_floridanus_gi_307184569_gb_EFN70920_2e_04_45_1	Smim_58801_transposase_like_protein_Glyptapanteles_flavicoxis_gi_190702384_gb_ACE75277_3e_09_60_5	Smim_47102_transposase_like_protein_Glyptapanteles_flavicoxis_gi_190702384_gb_ACE75277_2e_06_51_6	Smim_27058_hypothetical_protein_EAI_10412_Harpegnathos_saltator_gi_307200469_gb_EFN80658_2e_04_43_9	Smim_79758_79758	Smim_4572_denovo_path2_Transposable_element_Tc3_transposase_Camponotus_floridanus_gi_307178650_gb_EFN67292_2e_04_43_1	Smim_56462_hypothetical_protein_EAI_03467_Harpegnathos_saltator_gi_307198689_gb_EFN79516_0_001_40_8	Smim_45258_PREDICTED_zinc_finger_BED_domain_containing_protein_4_like_Acyrthosiphon_pisum_gi_328703750_ref_XP_003242294_4e_04_46_6	Smim_19850_Transposable_element_Tc3_transposase_Lepeophtheirus_salmonis_gi_290462873_gb_ADD24484_6e_05_49_3	Smim_66425_transposase_like_protein_Glyptapanteles_flavicoxis_gi_190702384_gb_ACE75277_2e_06_53_5	Smim_17953_Transposable_element_Tc3_transposase_Camponotus_floridanus_gi_307184569_gb_EFN70920_0_007_40_8	Smim_59110_transposase_like_protein_Glyptapanteles_flavicoxis_gi_190702384_gb_ACE75277_8e_06_50_8	Smim_76645_Transposable_element_Tc3_transposase_Camponotus_floridanus_gi_307183038_gb_EFN69993_1e_25_108	Smim_2023_Transposable_element_Tc3_transposase_Camponotus_floridanus_gi_307178650_gb_EFN67292_0_003_43_5	Smim_21645_21645	Smim_23367_23367	Smim_6666_denovo_path2_RCC2_homolog_Salmo_salar_gi_209155120_gb_ACI33792_3e_08_56_2	Smim_76910_Transposable_element_Tcb1_transposase_Salmo_salar_gi_223649434_gb_ACN11475_3e_08_55_5	Smim_23995_Transposable_element_Tc3_transposase_Lepeophtheirus_salmonis_gi_290462873_gb_ADD24484_2e_14_73_9	Smim_26412_hypothetical_protein_EAG_02052_Camponotus_floridanus_gi_307188350_gb_EFN73125_0_001_41_6	Smim_42587_42587	Smim_g77616_t1_Transposable_element_Tc3_transposase_Lepeophtheirus_salmonis_gi_225712314_gb_ACO12003_0_007_42_7	Smim_35491_hypothetical_protein_EAG_05969_Camponotus_floridanus_gi_307184971_gb_EFN71217_1e_06_51_6	Smim_48227_Transposable_element_Tc3_transposase_Camponotus_floridanus_gi_307177802_gb_EFN66784_0_001_42_7	
Nvec_49613_Transposase_5	Nvec_30859_	Nvec_1045_Hormone_3	Nvec_21757_Hormone_3	Nvec_42850_	Nvec_44251_Transposase_5	Nvec_58105_	

HG_11016	
Cgig_19145	
Drer_077926_chromosome_12_open_reading_frame_45_Source_
HGNC_Symbol_Acc_28628_C4H12orf45	
Spur_002290_Spur_002290	
Smim_34152_PREDICTED_uncharacterized_protein_C12orf45_homolog_Meleagris_gallopavo_gi_326912189_ref_XP_003202436_8e_05_46_2	
Nvec_44342_Tctex_1	

HG_11321	
Cgig_09469	
Spur_017167_Spur_017167	

HG_38920	
Smim_66411_RNA_binding_region_RNP_domain_containing_protein_Polysphondylium_pallidum_PN500_gi_281203377_gb_EFA77577_8e_06_54_7	

HG_2495	
Hsap_Ensmbl0110514_MAP_kinase_activating_death_domain_Source_
HGNC_Symbol_Acc_6766_MADD	
Dmel_0030613_rab3_GEF_rab3_GEF_Source_FlyBase_0030613	
Cgig_12431_MAP_kinase_activating_death_domain_protein_Source_UniProtKB_TrEMBL_Acc_K1QY14	Cgig_01542_MAP_kinase_activating_death_domain_protein_Source_UniProtKB_TrEMBL_Acc_K1R0X2	
Cele_000086_aex_3_Protein_AEX_3_isoform_b_aex_3_mRNA_complete_cds_Source_RefSeq_mRNA_Acc_NM_001029171	
Drer_003495_MAP_kinase_activating_death_domain_Source_ZFIN_Acc_ZDB_GENE_030131_8076_madd	
Spur_024838_Madd	Spur_000089_Maddl	Spur_015621_Madd_1	
Smim_42625_PREDICTED_similar_to_rab3_GEF_CG5627_PB_Tribolium_castaneum_gi_189236161_ref_XP_975086_0_0_1686	
Sman_080680_Map_kinase_activating_death_domain_protein_putative_Source_UniProtKB_TrEMBL_Acc_G4LZQ2	Sman_150300_Putative_map_kinase_activating_death_domain_protein_Source_UniProtKB_TrEMBL_Acc_G4VHN7	
Gsal_13432_map_kinase_activating_death_domain_protein	Gsal_12214_map_kinase_activating_death_domain_protein	Gsal_6337_map_kinase_activating_death_domain	Gsal_14262_rab3_isoform_d	Gsal_3668_map_kinase_activating_death_isoform_cra_d	Gsal_3273_map_kinase_activating_death_domain	Gsal_11533_map_kinase_activating_death_domain	
Nvec_24326_DENN	Nvec_11708_Kunitz_BPTI	

HG_6632	
Spur_022995_Hypp_2641	Spur_021902_Spur_021902	

HG_5660	
Nvec_15167_F_box	Nvec_17097_F_box	Nvec_32123_Keratin_B2	Nvec_48833_MgtE_N	

HG_34444	
Smim_45700_putative_cell_wall_anchored_protein_LPXTG_motif_Lactobacillus_johnsonii_DPC_6026_gi_329667834_gb_AEB93782_6e_32_139	

HG_31668	
This group of homology does not contain any annotated genome

HG_5443	
Hsap_Ensmbl0105656_elongation_factor_RNA_polymerase_II_Source_
HGNC_Symbol_Acc_23114_ELL	Hsap_Ensmbl0118985_elongation_factor_RNA_polymerase_II_2_Source_
HGNC_Symbol_Acc_17064_ELL2	Hsap_Ensmbl0128886_elongation_factor_RNA_polymerase_II_like_3_Source_
HGNC_Symbol_Acc_23113_ELL3	
Dmel_0014037_Su_Tpl_Su_Tpl_Source_FlyBase_0014037	
Drer_000568_elongation_factor_RNA_polymerase_II_Source_ZFIN_Acc_ZDB_GENE_030131_3946_ell	Drer_006251_elongation_factor_RNA_polymerase_II_2_Source_ZFIN_Acc_ZDB_GENE_030131_1717_ell2	Drer_038121_elongation_factor_RNA_polymerase_II_like_3_Source_
HGNC_Symbol_Acc_23113_ELL3	
Spur_000900_Ell2	Spur_001073_Spur_001073	
Smim_53384_PREDICTED_RNA_polymerase_II_elongation_factor_ELL2_like_Bombus_terrestris_gi_340714745_ref_XP_003395885_4e_13_70_9	
Nvec_25051_Occludin_ELL	

HG_8690	
Dmel_0051342_CG31342	
Cgig_25528	
Smim_71062_AGAP004323_PA_Anopheles_gambiae_str_PEST_gi_333468990_gb_EAA09007_5_2e_26_111	Smim_71063_PREDICTED_similar_to_CG31342_CG31342_PB_isoform_Tribolium_castaneum_gi_189233790_ref_XP_967222_5e_33_139	

HG_32033	
This group of homology does not contain any annotated genome

HG_5402	
Drer_096273_si_dkey_3n22_9_Source_ZFIN_Acc_ZDB_GENE_120215_95_si_dkey_3n22_9	Drer_076419_si_dkeyp_117b11_2_Source_ZFIN_Acc_ZDB_GENE_081104_454_si_dkeyp_117b11_2	Drer_095510_si_ch211_10d23_5_Source_ZFIN_Acc_ZDB_GENE_090313_10_si_ch211_10d23_5	
Nvec_24016_zf_C2H2	

HG_7026	
Hsap_Ensmbl0132004_F_box_and_WD_repeat_domain_containing_9_Source_
HGNC_Symbol_Acc_28136_FBXW9	
Cgig_23009_F_box_WD_repeat_containing_protein_9_Source_UniProtKB_TrEMBL_Acc_K1Q189	
Cele_003177_mec_15_Protein_MEC_15_mec_15_mRNA_complete_cds_Source_RefSeq_mRNA_Acc_NM_063806	
Drer_058020_F_box_and_WD_repeat_domain_containing_9_Source_ZFIN_Acc_ZDB_GENE_091204_198_fbxw9	
Spur_013128_Fbxw9	Spur_022843_Fbxw9_1	
Smim_73900_PREDICTED_f_box_WD_repeat_containing_protein_9_like_isoform_Pongo_abelii_gi_297703716_ref_XP_002828771_1e_75_252	
Nvec_29857_	Nvec_44189_WD40	

HG_4795	
This group of homology does not contain any annotated genome

HG_11421	
Nvec_4349_efhand	Nvec_4348_efhand	

HG_11083	
Nvec_23300_PT	

HG_2376	
Hsap_Ensmbl0261899_cysteine_rich_transmembrane_BMP_regulator_1_chordin_like_Source_
HGNC_Symbol_Acc_2359_CRIM1	
Dmel_0037012_Rcd2_Reduction_in_Cnn_dots_2_Source_FlyBase_0037012	Dmel_0037016_CG13252	
Cgig_18306_Cysteine_rich_motor_neuron_1_protein_Source_UniProtKB_TrEMBL_Acc_K1R0C2	
Cele_007103_crm_1_Protein_CRM_1_isoform_e_B0024_18_mRNA_complete_cds_Source_RefSeq_mRNA_Acc_NM_001026172	
Drer_029668_cysteine_rich_transmembrane_BMP_regulator_1_chordin_like_Source_ZFIN_Acc_ZDB_GENE_040312_2_crim1	
Spur_019401_Crim1	Spur_028501_Vwc	Spur_028875_Spur_028875	Spur_006409_Hypp_1661	Spur_007546_Hypp_1727	Spur_002719_Spur_002719	
Smim_9247_PREDICTED_kielin_chordin_like_protein_like_Xenopus_Silurana_tropicalis_gi_301604482_ref_XP_002931908_4e_82_286	Smim_9245_PREDICTED_LOW_QUALITY_PROTEIN_kielin_chordin_like_protein_like_Equus_caballus_gi_338724031_ref_XP_003364849_2e_84_295	Smim_35941_protein_kinase_C_binding_protein_NELL1_putative_Ixodes_scapularis_gi_241174173_ref_XP_002410973_1e_62_215	

HG_937	
Cgig_28425	Cgig_04322	Cgig_26544	Cgig_06345_28S_ribosomal_protein_S29_mitochondrial_Source_UniProtKB_TrEMBL_Acc_K1Q5B6	Cgig_06102	Cgig_27551	Cgig_27550	Cgig_08466	Cgig_28426	Cgig_07912	Cgig_26158	
Nvec_25694_RVT_1	Nvec_52390_Cauli_DNA_bind	Nvec_23940_MuDR	Nvec_45987_	Nvec_35761_DUF720	Nvec_5214_SAP	Nvec_34445_DUF720	Nvec_47476_	Nvec_46813_	Nvec_46519_DUF720	Nvec_56799_	Nvec_33833_DUF947	Nvec_23104_DUF947	Nvec_14913_DUF720	Nvec_57667	Nvec_46453_DUF947	Nvec_32331_DivIVA	Nvec_9283_DUF947	Nvec_36974_	Nvec_33003_ATP_synt_F	Nvec_57268_	Nvec_16760_OmpA	Nvec_28099_SAP	Nvec_15796_RVT_1	Nvec_20584_	Nvec_25319_DUF595	Nvec_47155_PHD	Nvec_44229_DUF947	Nvec_9062_SAP	Nvec_13321_PHD	Nvec_42682_OmpA	Nvec_23149_	Nvec_29348_PHD	Nvec_51808_OmpA	Nvec_4259_	Nvec_37796_	Nvec_50284_	Nvec_19755_	Nvec_36695_	Nvec_6040_DUF947	Nvec_27561_DUF720	Nvec_58420_	Nvec_9704_	Nvec_47166_DivIVA	Nvec_6312_DUF720	Nvec_3966_DUF720	Nvec_12967_DUF720	Nvec_12428_DUF720	Nvec_44158_OmpA	Nvec_12817_HTH_psq	Nvec_57264_DUF1244	Nvec_29869_	Nvec_13086_	Nvec_22437_	Nvec_40147_	Nvec_4724_	Nvec_52589_	Nvec_37919_	Nvec_22816_	Nvec_38789_Pro_3_hydrox_C	Nvec_19789_	Nvec_44348_	Nvec_57022_	Nvec_39955_	

HG_5189	
Hsap_Ensmbl0128989_cAMP_regulated_phosphoprotein_19kDa_Source_
HGNC_Symbol_Acc_16967_ARPP19	Hsap_Ensmbl0143420_endosulfine_alpha_Source_
HGNC_Symbol_Acc_3360_ENSA	
Dmel_0061515_endos_endosulfine_Source_FlyBase_0061515	
Cgig_06534_Alpha_endosulfine_Source_UniProtKB_TrEMBL_Acc_K1QHF3	
Drer_032532_cAMP_regulated_phosphoprotein_19a_Source_ZFIN_Acc_ZDB_GENE_040426_1281_arpp19a	Drer_039880_cAMP_regulated_phosphoprotein_19b_Source_ZFIN_Acc_ZDB_GENE_040426_930_arpp19b	Drer_061644_endosulfine_alpha_b_Source_ZFIN_Acc_ZDB_GENE_060526_294_ensab	Drer_036944_endosulfine_alpha_a_Source_ZFIN_Acc_ZDB_GENE_060503_181_ensaa	
Spur_009190_Ensa	
Smim_58222_regulator_of_ATP_sensitive_K_channels_putative_Ixodes_scapularis_gi_241835842_ref_XP_002415070_2e_37_132	
Sman_090150_Putative_camp_regulated_phosphoprotein_Source_UniProtKB_TrEMBL_Acc_G4VHV4	Sman_049170_Putative_camp_regulated_phosphoprotein_Source_UniProtKB_TrEMBL_Acc_G4VC17	
Gsal_13208_camp_regulated_phosphoprotein	

HG_26415	
This group of homology does not contain any annotated genome

HG_22349	
Spur_023463_Wnt4_Protein_Wnt_Source_UniProtKB_TrEMBL_Acc_H3JA96	

HG_1146	
Hsap_Ensmbl0143153_ATPase_Na_K_transporting_beta_1_polypeptide_Source_
HGNC_Symbol_Acc_804_ATP1B1	Hsap_Ensmbl0186009_ATPase_H_K_exchanging_beta_polypeptide_Source_
HGNC_Symbol_Acc_820_ATP4B	Hsap_Ensmbl0101892_ATPase_Na_K_transporting_beta_4_polypeptide_Source_
HGNC_Symbol_Acc_808_ATP1B4	Hsap_Ensmbl0129244_ATPase_Na_K_transporting_beta_2_polypeptide_Source_
HGNC_Symbol_Acc_805_ATP1B2	Hsap_Ensmbl0069849_ATPase_Na_K_transporting_beta_3_polypeptide_Source_
HGNC_Symbol_Acc_806_ATP1B3	
Dmel_0015776_nrv1_nervana_1_Source_FlyBase_0015776	Dmel_0032946_nrv3_nervana_3_Source_FlyBase_0032946	Dmel_0015777_nrv2_nervana_2_Source_FlyBase_0015777	Dmel_0053310_CG33310	Dmel_0038690_CG11703	Dmel_0038691_CG5250	
Cgig_28508_Putative_sodium_potassium_transporting_ATPase_subunit_beta_2_Source_UniProtKB_TrEMBL_Acc_K1R7J6	Cgig_16743	
Cele_010117_nkb_3_Protein_NKB_3_nkb_3_mRNA_complete_cds_Source_RefSeq_mRNA_Acc_NM_077899	Cele_007646_nkb_1_Protein_NKB_1_nkb_1_mRNA_complete_cds_Source_RefSeq_mRNA_Acc_NM_060105	Cele_008074_nkb_2_Protein_NKB_2_nkb_2_mRNA_complete_cds_Source_RefSeq_mRNA_Acc_NM_069557	
Drer_076833_ATPase_Na_K_transporting_beta_1b_polypeptide_Source_ZFIN_Acc_ZDB_GENE_001127_4_atp1b1b	Drer_013144_ATPase_Na_K_transporting_beta_1a_polypeptide_Source_ZFIN_Acc_ZDB_GENE_001127_3_atp1b1a	Drer_034424_ATPase_Na_K_transporting_beta_2b_polypeptide_Source_ZFIN_Acc_ZDB_GENE_010718_1_atp1b2b	Drer_042837_ATPase_Na_K_transporting_beta_3b_polypeptide_Source_ZFIN_Acc_ZDB_GENE_001127_1_atp1b3b	Drer_053262_ATPase_Na_K_transporting_beta_4_polypeptide_Source_ZFIN_Acc_ZDB_GENE_070412_1_atp1b4	Drer_013605_ATPase_Na_K_transporting_beta_2a_polypeptide_Source_ZFIN_Acc_ZDB_GENE_001127_2_atp1b2a	Drer_015790_ATPase_Na_K_transporting_beta_3a_polypeptide_Source_ZFIN_Acc_ZDB_GENE_990415_167_atp1b3a	
Spur_001596_Atp11	
Smim_28658_Na_K_ATPase_beta_subunit_putative_Ixodes_scapularis_gi_241172925_ref_XP_002410791_3e_109_330	Smim_73538_Na_K_ATPase_beta_subunit_putative_Ixodes_scapularis_gi_241172925_ref_XP_002410791_1e_81_256	Smim_29072_beta_subunit_of_putative_Na_K_ATPase_Daphnia_pulex_gi_321475645_gb_EFX86607_4e_40_152	Smim_30303_sodium_potassium_dependent_ATPase_beta_subunit_putative_Ixodes_scapularis_gi_241119087_ref_XP_002402484_7e_43_157	
Sman_073920_Sodium_potassium_ATPase_beta_chain_Source_UniProtKB_TrEMBL_Acc_G4M054	Sman_124240_Putative_sodium_potassium_dependent_atpase_beta_subunit_Sodium_potassium_ATPase1_beta_subunit_Source_UniProtKB_TrEMBL_Acc_C4PY08	Sman_163170_Putative_sodium_potassium_dependent_atpase_beta_subunit_Source_UniProtKB_TrEMBL_Acc_G4VSU9	Sman_033550_Putative_sodium_potassium_transporting_ATPase_subunit_beta_Sodium_potassium_dependent_ATPase_beta_subunit_Source_UniProtKB_TrEMBL_Acc_G4VAL3	Sman_160290_Putative_sodium_potassium_dependent_atpase_beta_subunit_Source_UniProtKB_TrEMBL_Acc_G4VTH6	
Gsal_15409_sodium_potassium_dependent_atpase_beta_subunit	Gsal_5503_sodium_potassium_dependent_atpase_beta_subunit	Gsal_4791_sodium_potassium_dependent_atpase_beta_subunit	
Nvec_7992_	

HG_20653	
This group of homology does not contain any annotated genome

HG_24004	
Nvec_44474_Cyclin_C	Nvec_51639_	

HG_814	
Hsap_Ensmbl0170577_SIX_homeobox_2_Source_
HGNC_Symbol_Acc_10888_SIX2	Hsap_Ensmbl0138083_SIX_homeobox_3_Source_
HGNC_Symbol_Acc_10889_SIX3	Hsap_Ensmbl0184302_SIX_homeobox_6_Source_
HGNC_Symbol_Acc_10892_SIX6	Hsap_Ensmbl0177045_SIX_homeobox_5_Source_
HGNC_Symbol_Acc_10891_SIX5	Hsap_Ensmbl0227059_anomalous_homeobox_Source_
HGNC_Symbol_Acc_40024_ANHX	Hsap_Ensmbl0126778_SIX_homeobox_1_Source_
HGNC_Symbol_Acc_10887_SIX1	
Dmel_0003460_so_sine_oculis_Source_FlyBase_0003460	Dmel_0027364_Six4_Six4_Source_FlyBase_0027364	Dmel_0025360_Optix_Optix_Source_FlyBase_0025360	
Cgig_09922_Homeobox_protein_SIX1_Source_UniProtKB_TrEMBL_Acc_K1PJH4	Cgig_14640_Protein_sine_oculis_Source_UniProtKB_TrEMBL_Acc_K1P313	Cgig_22945_Homeobox_protein_SIX4_Source_UniProtKB_TrEMBL_Acc_K1RZS7	Cgig_27570_Homeobox_protein_SIX3_Source_UniProtKB_TrEMBL_Acc_K1QUB8	
Cele_000454_ceh_33_Protein_CEH_33_ceh_33_mRNA_complete_cds_Source_RefSeq_mRNA_Acc_NM_072019	Cele_000455_ceh_34_Protein_CEH_34_ceh_34_mRNA_complete_cds_Source_RefSeq_mRNA_Acc_NM_072018	Cele_000453_ceh_32_Protein_CEH_32_ceh_32_mRNA_complete_cds_Source_RefSeq_mRNA_Acc_NM_073557	Cele_006775_unc_39_Protein_UNC_39_unc_39_mRNA_complete_cds_Source_RefSeq_mRNA_Acc_NM_074162	
Drer_054878_sine_oculis_related_homeobox_2b_Source_ZFIN_Acc_ZDB_GENE_080723_23_six2b	Drer_026473_sine_oculis_homeobox_homolog_1b_Source_ZFIN_Acc_ZDB_GENE_040426_2308_six1b	Drer_039304_sine_oculis_homeobox_homolog_1a_Source_ZFIN_Acc_ZDB_GENE_040718_155_six1a	Drer_058004_sine_oculis_related_homeobox_2a_Source_ZFIN_Acc_ZDB_GENE_010412_1_six2a	Drer_068407_sine_oculis_homeobox_homolog_9_Source_ZFIN_Acc_ZDB_GENE_990621_11_six9	Drer_031983_sine_oculis_homeobox_homolog_4b_Source_ZFIN_Acc_ZDB_GENE_010201_1_six4b	Drer_004695_sine_oculis_homeobox_homolog_4a_Source_ZFIN_Acc_ZDB_GENE_010201_2_six4a	Drer_070107_sine_oculis_homeobox_homolog_7_Source_ZFIN_Acc_ZDB_GENE_990825_28_six7	Drer_058008_sine_oculis_homeobox_homolog_3a_Source_ZFIN_Acc_ZDB_GENE_990415_127_six3a	Drer_025187_sine_oculis_related_homeobox_6a_Source_ZFIN_Acc_ZDB_GENE_040426_1282_six6a	Drer_031316_sine_oculis_related_homeobox_6b_Source_ZFIN_Acc_ZDB_GENE_050522_308_six6b	Drer_054879_sine_oculis_homeobox_homolog_3b_Source_ZFIN_Acc_ZDB_GENE_990415_128_six3b	Drer_068406_sine_oculis_homeobox_homolog_4_3_Source_ZFIN_Acc_ZDB_GENE_010201_3_six4_3	
Spur_017379_Six1_2	Spur_018908_Six3	Spur_017380_Six4	
Smim_47566_PREDICTED_SIX_homeobox_like_Saccoglossus_kowalevskii_gi_291230538_ref_XP_002735213_6e_129_383	Smim_30073_PREDICTED_SIX_homeobox_like_Saccoglossus_kowalevskii_gi_291230538_ref_XP_002735213_2e_123_366	Smim_75799_Six3_protein_Parasteatoda_tepidariorum_gi_222530730_emb_CAU83351_1e_70_219	
Sman_210120_Homeobox_protein_six_related_Source_UniProtKB_TrEMBL_Acc_G4VKM7	Sman_009630_Six_sine_homebox_transcription_factors_putative_Source_UniProtKB_TrEMBL_Acc_G4LYP4	Sman_127240_Homeobox_protein_six_related_Source_UniProtKB_TrEMBL_Acc_G4LYP5	Sman_039470_Putative_six_sine_homebox_transcription_factors_Source_UniProtKB_TrEMBL_Acc_G4VDC6	
Gsal_15410_homeobox_protein_six1	Gsal_7487_homeobox_protein_six1	Gsal_4602_homeobox_protein_six6	Gsal_11879_homeobox_protein_six6	
Nvec_48109_	Nvec_37035_Homeobox	

HG_4088	
Hsap_Ensmbl0143621_interleukin_enhancer_binding_factor_2_Source_
HGNC_Symbol_Acc_6037_ILF2	
Dmel_0038046_CG5641	
Cgig_05199_Interleukin_enhancer_binding_factor_2_like_protein_Source_UniProtKB_TrEMBL_Acc_K1PQI2	
Cele_011253_R11H6_5_Protein_R11H6_5_R11H6_5_mRNA_complete_cds_Source_RefSeq_mRNA_Acc_NM_074213	
Drer_014591_interleukin_enhancer_binding_factor_2_Source_ZFIN_Acc_ZDB_GENE_040426_2345_ilf2	
Spur_007736_Ilf2	Spur_007740_Spur_007740	
Smim_64213_interleukin_enhancer_binding_factor_Eriocheir_sinensis_gi_295293389_gb_ADF87944_1e_178_513	
Sman_141000_Interleukin_enhancer_binding_factor_putative_Source_UniProtKB_TrEMBL_Acc_G4LV53	
Nvec_7266_UPAR_LY6	Nvec_7264_Ribosomal_L44	

HG_20002	
Nvec_2428_ShTK	

HG_13371	
This group of homology does not contain any annotated genome

HG_3719	
Hsap_Ensmbl0064199_sperm_autoantigenic_protein_17_Source_
HGNC_Symbol_Acc_11210_SPA17	Hsap_Ensmbl0154146_neurogranin_protein_kinase_C_substrate_RC3_Source_
HGNC_Symbol_Acc_8000_NRGN	
Dmel_0013467_igl_igloo_Source_FlyBase_0013467	
Cgig_05609_Sperm_surface_protein_Sp17_Source_UniProtKB_TrEMBL_Acc_K1PZL4	
Drer_069361_sperm_autoantigenic_protein_17_Source_ZFIN_Acc_ZDB_GENE_061027_337_spa17	Drer_039626_neurogranin_protein_kinase_C_substrate_RC3_a_Source_ZFIN_Acc_ZDB_GENE_090710_4_nrgna	
Spur_000735_Spa17	Spur_003740_Spur_003740	
Sman_155280_Sp17_protein_putative_Source_UniProtKB_TrEMBL_Acc_G4LUP2	Sman_155290	
Gsal_2756_sperm_surface_protein_sp17	
Nvec_32469_IQ	Nvec_36252_IQ	

HG_46552	
This group of homology does not contain any annotated genome

HG_48143	
This group of homology does not contain any annotated genome

HG_35711	
This group of homology does not contain any annotated genome

HG_8983	
Nvec_53761_	Nvec_26299_	Nvec_18257_	Nvec_46456_	Nvec_51894_	Nvec_31772_	Nvec_3791_MACPF	Nvec_39973_	Nvec_50033_	Nvec_16168_	

HG_8766	
Cgig_13778_EF_hand_domain_containing_protein_C3orf25_like_protein_Source_UniProtKB_TrEMBL_Acc_K1Q0R6	
Spur_017975_C3orf25L	
Gsal_13421_ef_hand_domain_containing_protein_d1_like	
Nvec_57582_efhand	Nvec_14714_	

HG_4723	
Hsap_Ensmbl0106052_Tax1_human_T_cell_leukemia_virus_type_I_binding_protein_1_Source_
HGNC_Symbol_Acc_11575_TAX1BP1	Hsap_Ensmbl0136436_calcium_binding_and_coiled_coil_domain_2_Source_
HGNC_Symbol_Acc_29912_CALCOCO2	Hsap_Ensmbl0012822_calcium_binding_and_coiled_coil_domain_1_Source_
HGNC_Symbol_Acc_29306_CALCOCO1	
Cgig_06791_Tax1_binding_protein_1_like_protein_B_Source_UniProtKB_TrEMBL_Acc_K1PEY6	
Drer_056856_Tax1_human_T_cell_leukemia_virus_type_I_binding_protein_1b_Source_ZFIN_Acc_ZDB_GENE_030131_2872_tax1bp1b	Drer_034062_Tax1_human_T_cell_leukemia_virus_type_I_binding_protein_1a_Source_ZFIN_Acc_ZDB_GENE_060503_587_tax1bp1a	Drer_052515_calcium_binding_and_coiled_coil_domain_2_Source_ZFIN_Acc_ZDB_GENE_050522_346_calcoco2	Drer_016391_calcium_binding_and_coiled_coil_domain_1b_Source_ZFIN_Acc_ZDB_GENE_031118_126_calcoco1b	Drer_036695_calcium_binding_and_coiled_coil_domain_1a_Source_ZFIN_Acc_ZDB_GENE_030131_6911_calcoco1a	
Spur_015235_Tax1bp1	Spur_000804_Tax1bp1_2	Spur_013560_Spur_013560	
Smim_40936_PREDICTED_tax1_binding_protein_isoform_Callithrix_jacchus_gi_296209358_ref_XP_002751491_6e_16_90_5	
Nvec_7846_CoCoA	

HG_17596	
This group of homology does not contain any annotated genome

HG_8549	
This group of homology does not contain any annotated genome

HG_46534	
This group of homology does not contain any annotated genome

HG_3358	
Hsap_Ensmbl0167904_transmembrane_protein_68_Source_
HGNC_Symbol_Acc_26510_TMEM68	
Dmel_0085377_CG34348	
Cele_021394_Y38C1AA_1_Protein_Y38C1AA_1_isoform_d_Source_RefSeq_mRNA_Acc_NM_001129335	
Drer_086737_transmembrane_protein_68_Source_ZFIN_Acc_ZDB_GENE_040426_1267_tmem68	Drer_042716_transmembrane_protein_68_Source_ZFIN_Acc_ZDB_GENE_040426_1267_tmem68	
Spur_028851_Tmem68	
Smim_34367_transmembrane_protein_68_Danio_rerio_gi_41053784_ref_NP_956786_3e_101_311	Smim_34348_transmembrane_protein_putative_Ixodes_scapularis_gi_241593527_ref_XP_002404203_2e_19_86_3	
Sman_162210	
Gsal_15135_transmembrane_protein_68_like	
Nvec_51700_DUF1225	

HG_49141	
This group of homology does not contain any annotated genome

HG_33869	
This group of homology does not contain any annotated genome

HG_529	
Hsap_Ensmbl0116016_endothelial_PAS_domain_protein_1_Source_
HGNC_Symbol_Acc_3374_EPAS1	Hsap_Ensmbl0100644_hypoxia_inducible_factor_1_alpha_subunit_basic_helix_loop_helix_transcription_factor_Source_
HGNC_Symbol_Acc_4910_HIF1A	Hsap_Ensmbl0124440_hypoxia_inducible_factor_3_alpha_subunit_Source_
HGNC_Symbol_Acc_15825_HIF3A	Hsap_Ensmbl0159263_single_minded_family_bHLH_transcription_factor_2_Source_
HGNC_Symbol_Acc_10883_SIM2	Hsap_Ensmbl0112246_single_minded_family_bHLH_transcription_factor_1_Source_
HGNC_Symbol_Acc_10882_SIM1	Hsap_Ensmbl0106546_aryl_hydrocarbon_receptor_Source_
HGNC_Symbol_Acc_348_AHR	Hsap_Ensmbl0063438_aryl_hydrocarbon_receptor_repressor_Source_
HGNC_Symbol_Acc_346_AHRR	Hsap_Ensmbl0151322_neuronal_PAS_domain_protein_3_Source_
HGNC_Symbol_Acc_19311_NPAS3	Hsap_Ensmbl0130751_neuronal_PAS_domain_protein_1_Source_
HGNC_Symbol_Acc_7894_NPAS1	
Dmel_0262139_trh_trachealess_Source_FlyBase_0262139	Dmel_0004666_sim_single_minded_Source_FlyBase_0004666	Dmel_0015542_sima_similar_Source_FlyBase_0015542	Dmel_0003513_ss_spineless_Source_FlyBase_0003513	
Cgig_14877_Protein_trachealess_Source_UniProtKB_TrEMBL_Acc_K1PU55	Cgig_23142_Single_minded_like_protein_1_Source_UniProtKB_TrEMBL_Acc_K1QZH0	Cgig_06937_Endothelial_PAS_domain_containing_protein_1_Source_UniProtKB_TrEMBL_Acc_K1QF20	Cgig_17861_Hypoxia_inducible_factor_1_alpha_Source_UniProtKB_TrEMBL_Acc_K1QJG7	Cgig_12885_Aryl_hydrocarbon_receptor_Source_UniProtKB_TrEMBL_Acc_K1PHH5	Cgig_23575_Single_minded_like_protein_2_Source_UniProtKB_TrEMBL_Acc_K1RGQ5	Cgig_06938_Aryl_hydrocarbon_receptor_repressor_Source_UniProtKB_TrEMBL_Acc_K1P8Q4	
Cele_011327_hlh_34_Protein_HLH_34_hlh_34_mRNA_complete_cds_Source_RefSeq_mRNA_Acc_NM_073990	Cele_000096_ahr_1_Protein_AHR_1_isoform_a_ahr_1_mRNA_complete_cds_Source_RefSeq_mRNA_Acc_NM_001025865	Cele_001851_hif_1_Protein_HIF_1_isoform_e_Source_RefSeq_mRNA_Acc_NM_001028723	
Drer_008697_endothelial_PAS_domain_protein_1a_Source_ZFIN_Acc_ZDB_GENE_030131_4490_epas1a	Drer_057671_endothelial_PAS_domain_protein_1b_Source_ZFIN_Acc_ZDB_GENE_060607_11_epas1b	Drer_034293_hypoxia_inducible_factor_1_alpha_subunit_basic_helix_loop_helix_transcription_factor_b_Source_ZFIN_Acc_ZDB_GENE_040426_706_hif1ab	Drer_079182_neuronal_PAS_domain_protein_3_Source_
HGNC_Symbol_Acc_19311_NPAS3	Drer_015876_neuronal_PAS_domain_protein_3b_Source_ZFIN_Acc_ZDB_GENE_060503_934_npas3b	Drer_023316_single_minded_homolog_1a_Drosophila_Source_ZFIN_Acc_ZDB_GENE_020829_1_sim1a	Drer_013789_single_minded_homolog_1b_Drosophila_Source_ZFIN_Acc_ZDB_GENE_041210_5_sim1b	Drer_020046_aryl_hydrocarbon_receptor_1a_Source_ZFIN_Acc_ZDB_GENE_020531_2_ahr1a	Drer_044550_hypoxia_inducible_factor_1_alpha_subunit_like_2_Source_ZFIN_Acc_ZDB_GENE_050211_2_hif1al2	Drer_006181_hypoxia_inducible_factor_1_alpha_subunit_basic_helix_loop_helix_transcription_factor_a_Source_ZFIN_Acc_ZDB_GENE_080917_55_hif1aa	Drer_052618_aryl_hydrocarbon_receptor_repressor_b_Source_ZFIN_Acc_ZDB_GENE_051018_2_ahrrb	Drer_023537_aryl_hydrocarbon_receptor_1b_Source_ZFIN_Acc_ZDB_GENE_050922_1_ahr1b	Drer_088115_Uncharacterized_protein_Source_UniProtKB_TrEMBL_Acc_E7EY80_CABZ01064670_1	Drer_021833_aryl_hydrocarbon_receptor_2_Source_ZFIN_Acc_ZDB_GENE_990714_16_ahr2	Drer_039935_single_minded_family_bHLH_transcription_factor_2_Source_
HGNC_Symbol_Acc_10883_SIM2	
Spur_008353_Sim	Spur_030140_Hif1a	Spur_026758_Hif2a	Spur_014249_trh	Spur_010920_HlcsL	Spur_013962_Sim_1	Spur_013788_Ahr	Spur_005022_Ahr_1	Spur_012296_Ahrl	Spur_007191_trh_1	
Smim_40340_PREDICTED_similar_to_Bm_trachealess_Tribolium_castaneum_gi_189241974_ref_XP_967112_0_0_582	Smim_41325_PREDICTED_similar_to_Bm_trachealess_Tribolium_castaneum_gi_189241974_ref_XP_967112_1e_124_385	Smim_15346_methoprene_tolerant_Tribolium_castaneum_gi_150170685_ref_NP_001092812_1e_47_188	Smim_50886_aryl_hydrocarbon_receptor_Aedes_aegypti_gi_157130622_ref_XP_001661946_4e_79_254	Smim_30906_aryl_hydrocarbon_receptor_putative_Ixodes_scapularis_gi_241562037_ref_XP_002401283_6e_72_237	Smim_50764_Single_minded_Achaearanea_tepidariorum_gi_90074851_dbj_BAE87099_1e_67_225	Smim_30907_aryl_hydrocarbon_receptor_putative_Ixodes_scapularis_gi_241562037_ref_XP_002401283_2e_16_80_1	Smim_50767_Single_minded_Achaearanea_tepidariorum_gi_90074851_dbj_BAE87099_2e_23_100	Smim_20267_Single_minded_Achaearanea_tepidariorum_gi_90074851_dbj_BAE87099_0_0_595	Smim_50885_aryl_hydrocarbon_receptor_putative_Ixodes_scapularis_gi_241562037_ref_XP_002401283_3e_44_171	Smim_30903_aryl_hydrocarbon_receptor_putative_Ixodes_scapularis_gi_241562037_ref_XP_002401283_6e_32_137	Smim_43379_hypothetical_protein_AaeL_AAEL001056_Aedes_aegypti_gi_157114231_ref_XP_001657998_0_005_48_1	
Sman_178780_Meso_ectoderm_gene_expression_control_protein_Source_UniProtKB_TrEMBL_Acc_G4VTB4	Sman_165270_Putative_single_minded_Source_UniProtKB_TrEMBL_Acc_G4VTB3	
Gsal_10709_single_minded_homolog_2	Gsal_10710_single_minded_homolog_2_like	Gsal_12177_aryl_hydrocarbon_receptor	
Nvec_50387_HLH	Nvec_27525_PAS	Nvec_33294_	Nvec_27523_7tm_1	Nvec_33613_PAS	Nvec_744_	Nvec_44696_	Nvec_56923_PT	

HG_33764	
Sman_120800_DNAj_homolog_subfamily_C_member_putative_Source_UniProtKB_TrEMBL_Acc_C4QUA0	

HG_5375	
Hsap_Ensmbl0111328_cyclin_dependent_kinase_2_associated_protein_1_Source_
HGNC_Symbol_Acc_14002_CDK2AP1	
Dmel_0030269_CG18292	Dmel_0032645_CG15142	
Cele_012807_Y43F4B_10_Protein_Y43F4B_10_Y43F4B_10_mRNA_complete_cds_Source_RefSeq_mRNA_Acc_NM_171234	
Drer_087835_si_ch211_113p18_3_Source_ZFIN_Acc_ZDB_GENE_030131_4983_si_ch211_113p18_3	
Spur_004653_Spur_004653	
Sman_137960_Deleted_in_oral_cancer_1_cdk2_associated_protein_like_Source_UniProtKB_TrEMBL_Acc_G4VGU9	
Gsal_7874_deleted_in_oral_cancer_1_cdk2_associated	

HG_9207	
Drer_088811_Uncharacterized_protein_Source_UniProtKB_TrEMBL_Acc_E7F840_BX248496_1	Drer_071261_Uncharacterized_protein_Source_UniProtKB_TrEMBL_Acc_E7EZZ1_BX248496_1	Drer_015607_Uncharacterized_protein_Source_UniProtKB_TrEMBL_Acc_E7F180_CR388152_1	Drer_094374_si_dkey_10h3_1_Source_ZFIN_Acc_ZDB_GENE_060503_48_si_dkey_10h3_1	Drer_029838_Uncharacterized_protein_Source_UniProtKB_TrEMBL_Acc_F1QYZ4_CU459186_1	Drer_095133_si_ch211_165f21_2_Source_ZFIN_Acc_ZDB_GENE_060503_12_si_ch211_165f21_2	Drer_028912_si_dkey_10h3_2_Source_ZFIN_Acc_ZDB_GENE_060503_142_si_dkey_10h3_2	Drer_058564_Uncharacterized_protein_Source_UniProtKB_TrEMBL_Acc_F1QYZ3_CU457819_1	Drer_071050_si_ch211_8c17_4_Source_ZFIN_Acc_ZDB_GENE_091204_107_si_ch211_8c17_4	Drer_094307_si_ch211_8c17_2_Source_ZFIN_Acc_ZDB_GENE_091204_254_si_ch211_8c17_2	Drer_090874_Uncharacterized_protein_Source_UniProtKB_TrEMBL_Acc_F1QVB6_CR388152_1	Drer_095068_si_dkey_10h3_3_Source_ZFIN_Acc_ZDB_GENE_060503_236_si_dkey_10h3_3	Drer_093987_si_ch211_165f21_7_Source_ZFIN_Acc_ZDB_GENE_070912_139_si_ch211_165f21_7	Drer_091651_Uncharacterized_protein_Source_UniProtKB_TrEMBL_Acc_F1RD79_BX005156_1	Drer_094006_si_ch211_8c17_3_Source_ZFIN_Acc_ZDB_GENE_091204_353_si_ch211_8c17_3	Drer_070065_Uncharacterized_protein_Source_UniProtKB_TrEMBL_Acc_E7EZE1_BX004993_1	Drer_074818_Uncharacterized_protein_Source_UniProtKB_TrEMBL_Acc_F1QQC4_FP340499_1	Drer_079487_Uncharacterized_protein_Source_UniProtKB_TrEMBL_Acc_F1Q542_BX004828_2	Drer_093465_si_ch73_7i4_3_Source_ZFIN_Acc_ZDB_GENE_100922_62_si_ch73_7i4_3	
Gsal_7115_leukocyte_immune_type_receptor_partial	

HG_382	
Dmel_0037724_Fst_Frost_Source_FlyBase_0037724	

HG_11744	
Spur_017169_Spur_017169	Spur_018391_Tbx20	

HG_276	
This group of homology does not contain any annotated genome

HG_3085	
Hsap_Ensmbl0166313_amyloid_beta_A4_precursor_protein_binding_family_B_member_1_Fe65_Source_
HGNC_Symbol_Acc_581_APBB1	Hsap_Ensmbl0113108_amyloid_beta_A4_precursor_protein_binding_family_B_member_3_Source_
HGNC_Symbol_Acc_20708_APBB3	Hsap_Ensmbl0163697_amyloid_beta_A4_precursor_protein_binding_family_B_member_2_Source_
HGNC_Symbol_Acc_582_APBB2	
Cgig_27771_Amyloid_beta_A4_protein_binding_family_B_member_2_Source_UniProtKB_TrEMBL_Acc_K1Q3K5	
Cele_001410_feh_1_Protein_FEH_1_isoform_a_feh_1_mRNA_complete_cds_Source_RefSeq_mRNA_Acc_NM_065177	
Drer_076560_amyloid_beta_A4_precursor_protein_binding_family_B_member_1_Fe65_Source_ZFIN_Acc_ZDB_GENE_091118_127_apbb1	Drer_061880_amyloid_beta_A4_precursor_protein_binding_family_B_member_2b_Source_ZFIN_Acc_ZDB_GENE_090313_73_apbb2b	Drer_053771_amyloid_beta_A4_precursor_protein_binding_family_B_member_3_Source_
HGNC_Symbol_Acc_20708_APBB3	Drer_026651_Uncharacterized_protein_Source_UniProtKB_TrEMBL_Acc_F1R209_CABZ01113978_1	
Spur_018041_Spur_018041	Spur_000071_Apbb1L	Spur_023535_Hypp_2675	
Smim_41979_Amyloid_beta_A4_precursor_protein_binding_family_B_member_Acromyrmex_echinatior_gi_332024801_gb_EGI64989_0_0_543	
Sman_150020	
Nvec_48138_	

HG_6806	
Hsap_Ensmbl0091527_CDV3_homolog_mouse_Source_
HGNC_Symbol_Acc_26928_CDV3	
Dmel_0022343_CG3760	
Cgig_00263_CDV3_like_protein_Source_UniProtKB_TrEMBL_Acc_K1Q7Q0	Cgig_18566_CDV3_like_protein_Source_UniProtKB_TrEMBL_Acc_K1QUC1	
Drer_023028_carnitine_deficiency_associated_gene_expressed_in_ventricle_3_Source_ZFIN_Acc_ZDB_GENE_030131_6034_cdv3	
Spur_024244_Spur_024244	
Smim_77543_PREDICTED_similar_to_CG3760_CG3760_PB_Tribolium_castaneum_gi_91086893_ref_XP_970527_9e_24_104	
Nvec_50622_Omega_toxin	

HG_1961	
This group of homology does not contain any annotated genome

HG_7005	
Hsap_Ensmbl0111011_arginine_serine_rich_coiled_coil_2_Source_
HGNC_Symbol_Acc_30559_RSRC2	
Spur_010522_Rsrc2	
Smim_79615_arginine_serine_rich_coiled_coil_protein_putative_Ixodes_scapularis_gi_241781851_ref_XP_002400307_2e_41_160	
Sman_141140_Putative_tfiid_subunit_Source_UniProtKB_TrEMBL_Acc_G4V830	
Gsal_2634_arginine_serine_rich_coiled_coil_protein_2	

HG_5658	
Hsap_Ensmbl0243279_PRA1_domain_family_member_2_Source_
HGNC_Symbol_Acc_28911_PRAF2	Hsap_Ensmbl0144746_ADP_ribosylation_like_factor_6_interacting_protein_5_Source_
HGNC_Symbol_Acc_16937_ARL6IP5	
Dmel_0032704_Jwa_Jwa_ortholog_Source_FlyBase_0032704	
Cgig_11950_PRA1_family_protein_3_Source_UniProtKB_TrEMBL_Acc_K1Q8N8	
Cele_017070_praf_3_Protein_PRAF_3_isoform_a_Source_RefSeq_mRNA_Acc_NM_001027933	
Drer_032535_PRA1_domain_family_member_2_Source_ZFIN_Acc_ZDB_GENE_050417_190_praf2	Drer_016238_ADP_ribosylation_factor_like_6_interacting_protein_5b_Source_ZFIN_Acc_ZDB_GENE_040718_223_arl6ip5b	Drer_077044_ADP_ribosylation_factor_like_6_interacting_protein_5a_Source_ZFIN_Acc_ZDB_GENE_031113_22_arl6ip5a	
Spur_000184_Pra1L	
Smim_84026_TPA_inf_glutamate_transporter_EAAC1_interacting_protein_GTRAP3_18_Amblyomma_variegatum_gi_325303322_tpg_DAA34500_1e_93_281	
Sman_014800_Putative_pra1_protein_Source_UniProtKB_TrEMBL_Acc_G4VBX0	

HG_32456	
This group of homology does not contain any annotated genome

HG_9192	
Hsap_Ensmbl0178997_exonuclease_3_5_domain_containing_1_Source_
HGNC_Symbol_Acc_28507_EXD1	
Dmel_0036330_CG11263	
Cgig_21786_Exonuclease_3_5_domain_containing_protein_1_Source_UniProtKB_TrEMBL_Acc_K1QXC0	
Drer_067759_exonuclease_3_5_domain_containing_1_Source_ZFIN_Acc_ZDB_GENE_060825_267_exd1	
Spur_017309_Spur_017309	
Smim_750_PREDICTED_exonuclease_3_5_domain_containing_protein_like_Meleagris_gallopavo_gi_326920474_ref_XP_003206497_3e_33_137	

HG_5190	
Hsap_Ensmbl0170627_gametocyte_specific_factor_1_Source_
HGNC_Symbol_Acc_26565_GTSF1	Hsap_Ensmbl0124196_gametocyte_specific_factor_1_like_Source_
HGNC_Symbol_Acc_16198_GTSF1L	
Dmel_0036826_CG3893	Dmel_0085312_CG34283	Dmel_0031677_CG14036	Dmel_0052625_CG32625	
Cgig_25271_Gametocyte_specific_factor_1_Source_UniProtKB_TrEMBL_Acc_K1REF4	Cgig_25272_Gametocyte_specific_factor_1_Source_UniProtKB_TrEMBL_Acc_K1RKH1	Cgig_25273_Gametocyte_specific_factor_1_Source_UniProtKB_TrEMBL_Acc_K1S3X9	Cgig_28405_Gametocyte_specific_factor_1_Source_UniProtKB_TrEMBL_Acc_K1QKB7	Cgig_08255_Protein_D7_Source_UniProtKB_TrEMBL_Acc_K1PLJ1	
Drer_000887_gametocyte_specific_factor_1_Source_
HGNC_Symbol_Acc_26565_GTSF1	
Spur_022791_Gtsf1	
Smim_4003_D7_like_protein_Oreochromis_mossambicus_gi_62079596_gb_AAX61144_6e_20_93_2	
Nvec_12330_	

HG_26328	
This group of homology does not contain any annotated genome

HG_20566	
Spur_005437_Spur_005437	
Nvec_16710_	

HG_16334	
This group of homology does not contain any annotated genome

HG_14028	
Cgig_02428	

HG_6791	
Hsap_Ensmbl0143612_chromosome_1_open_reading_frame_43_Source_
HGNC_Symbol_Acc_29876_C1orf43	
Dmel_0034172_CG6665	
Cgig_24272	
Cele_044438_Y51F10_11_Protein_Y51F10_11_Y51F10_11_mRNA_complete_cds_Source_RefSeq_mRNA_Acc_NM_001026610	
Drer_086115_chromosome_1_open_reading_frame_43_Source_
HGNC_Symbol_Acc_29876_C16H1orf43_2_of_2	Drer_055613_chromosome_1_open_reading_frame_43_Source_
HGNC_Symbol_Acc_29876_C16H1orf43_1_of_2	
Spur_018694_C1orf43L	
Smim_41019_nice_3_putative_Ixodes_scapularis_gi_241688881_ref_XP_002411732_2e_40_149	
Nvec_34875_	

HG_6662	
Hsap_Ensmbl0044459_centlein_centrosomal_protein_Source_
HGNC_Symbol_Acc_23432_CNTLN	
Cgig_06164_Centlein_Source_UniProtKB_TrEMBL_Acc_K1PFI0	
Drer_033345_centlein_centrosomal_protein_Source_ZFIN_Acc_ZDB_GENE_090313_409_cntln	
Spur_002222_Cntln	Spur_020256_Spur_020256	
Nvec_43023_Spindle_assoc	

HG_6750	
Hsap_Ensmbl0162148_protein_phosphatase_1_regulatory_subunit_32_Source_
HGNC_Symbol_Acc_28869_PPP1R32	
Cgig_20351	
Drer_089183_protein_phosphatase_1_regulatory_subunit_32_Source_ZFIN_Acc_ZDB_GENE_120913_1_ppp1r32	
Spur_022360_C11orf66L	
Nvec_6328_	Nvec_13291_	Nvec_43505_	

HG_33969	
This group of homology does not contain any annotated genome

HG_9692	
Spur_008363_Prg4	Spur_002463_Spur_002463	Spur_014799_Spur_014799	
Nvec_34661_Fz	Nvec_32052_	Nvec_53428_Extensin_2	Nvec_738_	

HG_27631	
This group of homology does not contain any annotated genome

HG_1037	
Smim_g21669_t1_PREDICTED_similar_to_rabconnectin_3_beta_partial_Hydra_magnipapillata_gi_221119134_ref_XP_002158306_3e_08_60_1	Smim_g22745_t1_PREDICTED_similar_to_RIKEN_cDNA_1700003M02_partial_Hydra_magnipapillata_gi_221116415_ref_XP_002166614_8e_21_103	Smim_878_PREDICTED_similar_to_F21D5_3_Hydra_magnipapillata_gi_221105975_ref_XP_002169317_2e_10_63_5	
Gsal_10747_protein	

HG_23324	
Smim_51450_PREDICTED_CD27_binding_Siva_protein_like_Saccoglossus_kowalevskii_gi_291242145_ref_XP_002740968_4e_13_70_9	

HG_20138	
Smim_3245_PREDICTED_DNA_replication_licensing_factor_MCM9_Monodelphis_domestica_gi_126310949_ref_XP_001379759_2e_33_139	
Gsal_3870_dna_replication_licensing_factor_mcm9	
Nvec_32093_MCM	Nvec_58158_	

HG_4243	
Hsap_Ensmbl0111790_FGFR1_oncogene_partner_2_Source_
HGNC_Symbol_Acc_23098_FGFR1OP2	Hsap_Ensmbl0052723_suppressor_of_IKBKE_1_Source_
HGNC_Symbol_Acc_26119_SIKE1	
Dmel_0031871_CG10158	Dmel_0038334_h_cup_heineken_cup_Source_FlyBase_0038334	
Cgig_00084_FGFR1_oncogene_partner_2_like_protein_Source_UniProtKB_TrEMBL_Acc_K1P212	Cgig_19688_FGFR1_oncogene_partner_2_like_protein_Source_UniProtKB_TrEMBL_Acc_K1QUQ3	
Cele_007579_C14B1_8_Protein_C14B1_8_C14B1_8_mRNA_complete_cds_Source_RefSeq_mRNA_Acc_NM_065352	
Drer_060981_suppressor_of_IKBKE_1_Source_
HGNC_Symbol_Acc_26119_SIKE1	Drer_009657_FGFR1_oncogene_partner_2_Source_ZFIN_Acc_ZDB_GENE_030131_7451_fgfr1op2	
Spur_007579_Fgfr1op2L	
Smim_75025_PREDICTED_FGFR1_oncogene_partner_homolog_isoform_Meleagris_gallopavo_gi_326912447_ref_XP_003202562_2e_55_185	Smim_g31445_t1_PREDICTED_FGFR1_oncogene_partner_homolog_isoform_Meleagris_gallopavo_gi_326912449_ref_XP_003202563_4e_30_119	
Sman_211120_Circulating_cathodic_antigen_Source_UniProtKB_Swiss_Prot_Acc_O02197	

HG_6898	
Hsap_Ensmbl0116221_mitochondrial_ribosomal_protein_L37_Source_
HGNC_Symbol_Acc_14034_MRPL37	
Dmel_0261380_mRpL37_mitochondrial_ribosomal_protein_L37_Source_FlyBase_0261380	
Cele_013004_mrpl_37_Protein_MRPL_37_mrpl_37_mRNA_complete_cds_Source_RefSeq_mRNA_Acc_NM_064449	
Drer_062916_mitochondrial_ribosomal_protein_L37_Source_ZFIN_Acc_ZDB_GENE_050309_20_mrpl37	
Spur_010923_Mrpl37	Spur_002310_Spur_002310	
Smim_26397_ribosomal_protein_L37_putative_Ixodes_scapularis_gi_241618564_ref_XP_002408351_4e_44_165	
Nvec_59535_PDCD9	

HG_15162	
Dmel_0036310_CG10969	
Nvec_9026_Pentapeptide_2	

HG_13025	
Spur_024712_Spur_024712	

HG_14041	
Dmel_0033081_geminin_geminin_Source_FlyBase_0033081	

HG_45326	
This group of homology does not contain any annotated genome

HG_5932	
Hsap_Ensmbl0184988_transmembrane_protein_106A_Source_
HGNC_Symbol_Acc_28288_TMEM106A	Hsap_Ensmbl0106460_transmembrane_protein_106B_Source_
HGNC_Symbol_Acc_22407_TMEM106B	Hsap_Ensmbl0134291_transmembrane_protein_106C_Source_
HGNC_Symbol_Acc_28775_TMEM106C	
Drer_035949_transmembrane_protein_106Bb_Source_ZFIN_Acc_ZDB_GENE_050913_37_tmem106bb	Drer_026821_transmembrane_protein_106Ba_Source_ZFIN_Acc_ZDB_GENE_040426_1336_tmem106ba	Drer_061067_transmembrane_protein_106C_Source_
HGNC_Symbol_Acc_28775_TMEM106C_1_of_2	Drer_045075_transmembrane_protein_106A_Source_ZFIN_Acc_ZDB_GENE_030131_5129_tmem106a	Drer_087929_transmembrane_protein_106C_Source_
HGNC_Symbol_Acc_28775_TMEM106C_2_of_2	Drer_087933_zgc_174972_Source_ZFIN_Acc_ZDB_GENE_080219_6_zgc_174972	
Spur_005362_Tmem106L	Spur_000717_Spur_000717	
Sman_160410_Putative_transmembrane_protein_106C_Endoplasmic_reticulum_membrane_protein_overexpressed_in_cancer_Source_UniProtKB_TrEMBL_Acc_G4V5B1	
Gsal_12469_transmembrane_protein_106a	

HG_1801	
Hsap_Ensmbl0101040_zinc_finger_MYND_type_containing_8_Source_
HGNC_Symbol_Acc_9397_ZMYND8	Hsap_Ensmbl0015171_zinc_finger_MYND_type_containing_11_Source_
HGNC_Symbol_Acc_16966_ZMYND11	Hsap_Ensmbl0260150_zinc_finger_MYND_type_containing_11_Source_
HGNC_Symbol_Acc_16966_ZMYND11	
Dmel_0039863_CG1815	Dmel_0033752_CG8569	
Cgig_14446_Kinase_C_binding_protein_1_Source_UniProtKB_TrEMBL_Acc_K1QAA5	Cgig_04289_Zinc_finger_MYND_domain_containing_protein_11_Source_UniProtKB_TrEMBL_Acc_K1RQE4	
Cele_000262_bra_1_Protein_BRA_1_bra_1_mRNA_complete_cds_Source_RefSeq_mRNA_Acc_NM_077876	Cele_017757_bra_2_Protein_BRA_2_bra_2_mRNA_complete_cds_Source_RefSeq_mRNA_Acc_NM_064891	
Drer_011932_protein_kinase_C_binding_protein_1_like_Source_ZFIN_Acc_ZDB_GENE_030131_2199_prkcbp1l	Drer_007601_zinc_finger_MYND_type_containing_8_Source_ZFIN_Acc_ZDB_GENE_041119_1_zmynd8	Drer_057249_zinc_finger_MYND_domain_containing_11_Source_ZFIN_Acc_ZDB_GENE_050522_301_zmynd11	
Spur_001742_Zmynd8	Spur_015023_Zmynd11	Spur_006636_Zmynd8_2	
Smim_31581_protein_kinase_C_binding_protein_Homo_sapiens_gi_56202845_emb_CAI21839_3e_30_123	Smim_11838_PREDICTED_zinc_finger_MYND_domain_containing_protein_11_isoform_Ornithorhynchus_anatinus_gi_149634704_ref_XP_001510064_8e_109_350	Smim_76201_protein_kinase_C_binding_protein_Mus_musculus_gi_122889418_emb_CAM13519_7e_53_192	Smim_31588_PREDICTED_similar_to_protein_kinase_C_binding_protein_Taeniopygia_guttata_gi_224078069_ref_XP_002191265_5e_47_190	Smim_11345_Zinc_finger_MYND_domain_containing_protein_11_Acromyrmex_echinatior_gi_332021078_gb_EGI61465_2e_111_350	Smim_11341_zinc_finger_MYND_domain_containing_protein_11_isoform_g_Homo_sapiens_gi_321117063_ref_NP_001189397_1e_40_151	Smim_76232_AGAP002840_PA_Anopheles_gambiae_str_PEST_gi_333467901_gb_EAA07753_4_2e_10_71_6	
Sman_170390_Putative_bromodomain_containing_protein_Source_UniProtKB_TrEMBL_Acc_G4VDJ5	
Gsal_2236_zinc_finger_mynd_domain_containing_protein_11_isoform_1	
Nvec_9857_	

HG_8657	
This group of homology does not contain any annotated genome

HG_4614	
Dmel_0037363_CG1347	
Cgig_19938_RB1_inducible_coiled_coil_protein_1_Source_UniProtKB_TrEMBL_Acc_K1QSI9	Cgig_19937_RB1_inducible_coiled_coil_protein_1_Source_UniProtKB_TrEMBL_Acc_K1Q6W2	
Cele_020334_atg_11_Protein_ATG_11_atg_11_mRNA_complete_cds_Source_RefSeq_mRNA_Acc_NM_076840	
Drer_076559_RB1_inducible_coiled_coil_1_Source_
HGNC_Symbol_Acc_15574_RB1CC1	
Spur_003722_Spur_003722	Spur_022295_Rb1cc	
Smim_76887_PREDICTED_RB1_inducible_coiled_coil_protein_like_Meleagris_gallopavo_gi_326917620_ref_XP_003205094_3e_23_110	Smim_76895_PREDICTED_similar_to_CG1347_CG1347_PA_Tribolium_castaneum_gi_189237869_ref_XP_975113_8e_47_176	Smim_76894_RB1_inducible_coiled_coil_protein_Harpegnathos_saltator_gi_307211944_gb_EFN87856_8e_23_112	Smim_76885_RB1_inducible_coiled_coil_protein_Acromyrmex_echinatior_gi_332024443_gb_EGI64641_6e_09_59_3	
Nvec_46152_DUF241	Nvec_11656_	

HG_20425	
Nvec_21426_	Nvec_25743_	Nvec_2243_	

HG_3771	
Hsap_Ensmbl0181588_mex_3_RNA_binding_family_member_D_Source_
HGNC_Symbol_Acc_16734_MEX3D	Hsap_Ensmbl0176624_mex_3_RNA_binding_family_member_C_Source_
HGNC_Symbol_Acc_28040_MEX3C	Hsap_Ensmbl0254726_mex_3_RNA_binding_family_member_A_Source_
HGNC_Symbol_Acc_33482_MEX3A	Hsap_Ensmbl0183496_mex_3_RNA_binding_family_member_B_Source_
HGNC_Symbol_Acc_25297_MEX3B	
Dmel_0039920_CG11360	
Cgig_10513_RNA_binding_protein_MEX3C_Source_UniProtKB_TrEMBL_Acc_K1PHP0	
Cele_003229_mex_3_Protein_MEX_3_isoform_b_Source_RefSeq_mRNA_Acc_NM_058280	
Drer_058369_mex_3_homolog_B_C_elegans_Source_ZFIN_Acc_ZDB_GENE_030131_2628_mex3b	Drer_068971_mex_3_RNA_binding_family_member_C_Source_
HGNC_Symbol_Acc_28040_MEX3C	Drer_076638_Uncharacterized_protein_Source_UniProtKB_TrEMBL_Acc_E7EXM9_CABZ01027547_1	Drer_087332_mex_3_RNA_binding_family_member_D_Source_
HGNC_Symbol_Acc_16734_MEX3D	
Spur_003290_Rkhd	
Smim_12602_RNA_binding_protein_MEX3B_Xenopus_laevis_gi_147901584_ref_NP_001091216_1e_131_402	Smim_63212_RNA_binding_protein_MEX3B_Danio_rerio_gi_124430528_ref_NP_001074462_1e_140_427	
Nvec_16824_	

HG_7732	
Smim_77129_hypothetical_protein_MC7420_2414_Microcoleus_chthonoplastes_PCC_7420_gi_254416532_ref_ZP_05030284_2e_10_68_9	Smim_1696_hypothetical_protein_MC7420_2414_Microcoleus_chthonoplastes_PCC_7420_gi_254416532_ref_ZP_05030284_7e_14_77_4	Smim_77123_hypothetical_protein_MC7420_2414_Microcoleus_chthonoplastes_PCC_7420_gi_254416532_ref_ZP_05030284_4e_13_76_6	Smim_22576_hypothetical_protein_MC7420_2414_Microcoleus_chthonoplastes_PCC_7420_gi_254416532_ref_ZP_05030284_2e_14_79_3	Smim_58586_hypothetical_protein_MC7420_2414_Microcoleus_chthonoplastes_PCC_7420_gi_254416532_ref_ZP_05030284_1e_04_50_8	Smim_15039_Putative_protein_of_unknown_function_Komagataella_pastoris_GS115_gi_254570483_ref_XP_002492351_2e_05_53_5	Smim_15027_hypothetical_protein_MC7420_2414_Microcoleus_chthonoplastes_PCC_7420_gi_254416532_ref_ZP_05030284_6e_04_48_9	Smim_22516_22516	

HG_3601	
Hsap_Ensmbl0127152_B_cell_CLL_lymphoma_11B_zinc_finger_protein_Source_
HGNC_Symbol_Acc_13222_BCL11B	Hsap_Ensmbl0170684_zinc_finger_protein_296_Source_
HGNC_Symbol_Acc_15981_ZNF296	Hsap_Ensmbl0119866_B_cell_CLL_lymphoma_11A_zinc_finger_protein_Source_
HGNC_Symbol_Acc_13221_BCL11A	
Dmel_0029939_CG9650	
Cgig_11779_B_cell_lymphoma_leukemia_11B_Source_UniProtKB_TrEMBL_Acc_K1PWX7	Cgig_11776_B_cell_lymphoma_leukemia_11A_Source_UniProtKB_TrEMBL_Acc_K1QBM1	
Cele_017430_F13H6_1_Protein_F13H6_1_isoform_b_F13H6_1_mRNA_complete_cds_Source_RefSeq_mRNA_Acc_NM_001129441	
Drer_067727_B_cell_CLL_lymphoma_11B_zinc_finger_protein_Source_
HGNC_Symbol_Acc_13222_BCL11B_2_of_2	Drer_063153_B_cell_CLL_lymphoma_11Ab_Source_ZFIN_Acc_ZDB_GENE_061009_4_bcl11ab	Drer_077897_zinc_finger_protein_296_Source_ZFIN_Acc_ZDB_GENE_050419_201_znf296	Drer_062510_B_cell_CLL_lymphoma_11Ba_zinc_finger_protein_Source_ZFIN_Acc_ZDB_GENE_061207_62_bcl11ba	Drer_061352_B_cell_CLL_lymphoma_11Aa_Source_ZFIN_Acc_ZDB_GENE_060421_4643_bcl11aa	
Spur_018909_Z39	Spur_003490_Z131	
Smim_20982_B_cell_lymphoma_leukemia_putative_Pediculus_humanus_corporis_gi_242025086_ref_XP_002432957_2e_117_387	Smim_75172_AGAP002610_PA_Anopheles_gambiae_str_PEST_gi_333468124_gb_EAA07636_5_4e_84_294	
Sman_124090_Putative_b_cell_lymphoma_leukemia_Source_UniProtKB_TrEMBL_Acc_G4V6M7	Sman_075230_Putative_b_cell_lymphoma_leukemia_Source_UniProtKB_TrEMBL_Acc_G4VS62	
Gsal_5069_b_cell_lymphoma_leukemia	

HG_6631	
Nvec_52909_	

HG_40426	
This group of homology does not contain any annotated genome

HG_5571	
Cgig_19174_Splicing_factor_arginine_serine_rich_7_Source_UniProtKB_TrEMBL_Acc_K1Q545	Cgig_22476_Splicing_factor_arginine_serine_rich_7_Source_UniProtKB_TrEMBL_Acc_K1Q373	
Sman_071640_Putative_arginine_serine_rich_splicing_factor_Source_UniProtKB_TrEMBL_Acc_G4VRU1	Sman_086600_Putative_arginine_serine_rich_splicing_factor_Source_UniProtKB_TrEMBL_Acc_G4VGX2	

HG_19779	
Cgig_03862_Tudor_domain_containing_protein_1_Source_UniProtKB_TrEMBL_Acc_K1R3H4	Cgig_00422	

HG_29017	
Nvec_21820_DUF622	

HG_490	
Spur_022412_Nlr99	Spur_002372_Nlr55	Spur_008547_Nlr50	Spur_015205_Nlr165	Spur_024020_Fbgp	Spur_010039_Nlr199	Spur_022070_Nlr158	Spur_015206_Nlr160	Spur_005581_Nlr87	Spur_017038_Nlr35	Spur_009488_Nlr22	Spur_026304_Nlr180	Spur_004043_Nlr30	Spur_014128_Nlr11	Spur_004165_Nlr84	Spur_010667_Nlr189	Spur_027300_Nlr170	Spur_013952_Nlr83	Spur_025914_Nlr15	Spur_021243_Nlr40	Spur_014761_Nlr111	Spur_018849_Hypp_2407	Spur_024975_Nlr36	Spur_013981_Nlrp3L	Spur_005301_Nlr108	Spur_003366_Nlr118	Spur_014495_Hypp_755	Spur_001210_Nlr144	Spur_023120_Nlr79	Spur_006229_Nlr104	Spur_028060_Nlr122	Spur_022394_Nlr60	Spur_026020_Nlr59	Spur_011035_Nlr162	Spur_017274_Spur_017274_DNA_directed_RNA_polymerase_Source_UniProtKB_TrEMBL_Acc_H3ISW1	Spur_023642_Nlr153	Spur_002962_Nlr66	Spur_020380_Nlr29	Spur_017993_Nlr18	Spur_008442_Hypp_34	Spur_022294_Nlr39	Spur_020916_Nlr1	Spur_003715_Nlr38	Spur_015052_Nlr109	Spur_005410_Nlr184	Spur_028483_Nlr80	Spur_025948_Nlr97	Spur_008225_Hypp_539	Spur_020436_Hypp_166	Spur_023550_Nlr67	Spur_003186_Nlr72	Spur_002868_Nlr27	Spur_026071_Nlr57	Spur_006019_Nlr183	Spur_016257_Nlr142	Spur_016199_Hypp_817	Spur_021478_Nlr58	Spur_020561_Hypp_168	Spur_028387_Nlr69	Spur_011855_Nlr130	Spur_028294_Nlr42	Spur_019347_Hypp_154	Spur_005026_Nlr124	Spur_015340_Nlr16	Spur_008431_Nlr61	Spur_027035_Nlr194	Spur_005383_Nlr140	Spur_013465_Nlr89	Spur_003553_Nlr2	Spur_001781_Nlr20	Spur_028805_Nlr75	Spur_017054_Nlr17	Spur_000863_Nlr152	Spur_027511_Nlr119	Spur_023532_Nlr6	Spur_011439_Nlr103	Spur_007113_Nlr98	Spur_019699_Nlr82	Spur_001630_Nlr166	Spur_008382_Nlr21	Spur_015481_Nlr85	Spur_017245_Nlr73	Spur_007620_Nlr187	Spur_000015_Nlr94	Spur_000852_Nlr71	Spur_014503_Nlr74	Spur_023628_Nlr23	Spur_019700_Nlr77	Spur_011827_Hypp_2002	Spur_000896_Nlr28	Spur_023682_Krt78L_1	Spur_009659_Nlr127	Spur_027513_Nlr47	Spur_028681_Nlr8	Spur_003762_Nlr117	Spur_017341_Nlr52	Spur_002423_Nlr56	Spur_000672_Nlr41	Spur_021447_Nlr54	Spur_016794_Nlr114	Spur_013504_Nlr51	Spur_003200_Nlr9	Spur_001054_Nlr48	Spur_017129_Nrl25	Spur_028485_Nlr182	Spur_015768_Nlr179	Spur_001548_Nlr53	Spur_002758_Ndbcp	Spur_009017_Nlr10	Spur_000001_Sox	Spur_026921_Nlr14	Spur_015972_Nlr33	Spur_015105_Nlr63	Spur_010053_Nlr102	Spur_025077_Nlr46	Spur_002641_Nlr12	Spur_019497_Nlr185	Spur_023183_Nlr141	Spur_004012_Hypp_7993	Spur_003797_Nlr136	Spur_025166_Nlr126	Spur_020569_Nlr171	Spur_025138_Nlr68	Spur_011776_Nlr44	Spur_017505_Nlr131	Spur_011088_Nlr157	Spur_008498_Nlr134	Spur_003247_Nlr133	Spur_003934_Nlr64	Spur_003539_Nlr3	Spur_000523_Nlr148	Spur_025179_Nlr123	Spur_025680_Nlr7	Spur_005462_Nlr65	Spur_021930_Nlr197	Spur_017196_Nlr132	Spur_018384_Nlr120	Spur_022564_Nlr191	Spur_008707_Nlr149	Spur_027207_Nlr190	Spur_028820_Nlr138	Spur_010955_Hypp_1949	Spur_016926_Nlr143	Spur_016810_Nlr138_1	Spur_016759_Hypp_841	Spur_011097_Nlr196	Spur_022001_Nlr137	Spur_001444_Nlr78	Spur_007446_Nlr150	Spur_001608_Nlr181	Spur_002888_Nlr172	Spur_000816_Nlr81	Spur_027762_Hypp_274	Spur_005732_Nlr168	Spur_023474_Hypp_1086	Spur_015033_Nlr195	Spur_027808_Nlr154	Spur_004343_Nlr145	Spur_004053_Nlr13	Spur_016071_Hypp_2244	Spur_001549_Nlr169	Spur_006610_Nlr4	Spur_013038_Nlr193	Spur_019696_Nlr95	Spur_001016_Nlr113	Spur_001884_Nlr159	Spur_024649_Nlr62	Spur_020661_Hypp_983	Spur_026036_Nlr151	Spur_016921_Nlr49	Spur_008597_Nlr76	Spur_006733_Nlr86	Spur_015298_Hypp_780	Spur_009111_Nlr24	Spur_022780_Nlr26	Spur_008283_Nlr88	Spur_006219_Nlr198	Spur_012713_Nlr167	Spur_025204_Nlr90	Spur_027858_Nlr31	Spur_005993_Nlr92	Spur_002436_Nlr34	Spur_014530_Hypp_102	Spur_006456_Nlr161	Spur_014719_Nlr177	Spur_008833_Nlr112	Spur_027610_Nlr135	Spur_021844_Nlr100	Spur_026622_Nlr139	Spur_022441_Nlr163	Spur_004872_Nlr19	Spur_026400_Nlr155	Spur_014122_Nlr146	Spur_028630_Nlr107	Spur_009934_Krt78L	Spur_020240_Nlr110	Spur_006619_Hypp_17	Spur_006203_Nlr93	Spur_016060_Nlr192	Spur_007348_Hypp_1715	Spur_010153_Hypp_63	Spur_011441_Nlr101	Spur_001591_Hypp_336	Spur_009160_Nlr125	Spur_012523_Nlr96	Spur_025167_Nlr156	Spur_000738_Nlr174	Spur_002272_Nlr105	Spur_021370_Nlr186	Spur_005609_Nlr128	Spur_013206_Nlr45	Spur_024709_Nlr173	Spur_026189_Nlr121	Spur_012822_Hypp_694	Spur_008390_Hypp_33	Spur_015589_Hypp_792	Spur_004600_Spur_004600	Spur_014112_Nlr32	Spur_003640_Nlr116	Spur_013619_Nlr5	Spur_000457_Nlr91	Spur_028433_Nlr129	Spur_017708_Nlr37	Spur_023759_Nlr188	Spur_022130_Nlr70	Spur_007561_Hypp_1729	Spur_027927_Nlr43	Spur_002086_Hypp_341	Spur_022442_Hypp_1046	Spur_025600_Nlr147	Spur_028595_Nlr115	Spur_018031_Hypp_2367	Spur_013665_Hypp_2096	Spur_016783_Hypp_843	Spur_010097_Nlr106	Spur_013252_Hypp_2076	Spur_011433_Hypp_647	Spur_003448_Hypp_383	Spur_025434_Spur_025434	Spur_016532_Nlr178	Spur_026320_Nlr176_1	Spur_014124_Hypp_2129	Spur_010091_Nlr176	Spur_014688_Hypp_762	Spur_019639_Spur_019639	Spur_026464_Hypp_9179	Spur_008637_Hypp_1800	Spur_008029_Spur_008029	Spur_004215_Hypp_405	Spur_009161_Nlr125_1	Spur_001423_Nlr200	Spur_002104_Hypp_1372	Spur_014183_Hypp_2135	Spur_010052_Nlr102_1	Spur_023709_Hypp_2683	Spur_006371_Hypp_1657	Spur_006587_Nlr164	Spur_015558_Hypp_2220	Spur_009890_Spur_009890	Spur_007542_Hypp_1726	Spur_018298_Hypp_2380	Spur_011662_Hypp_1996	Spur_000087_Hypp_1242	Spur_003303_Nlr175	Spur_006204_Spur_006204	Spur_010096_Spur_010096	Spur_001157_Hypp_326	Spur_014327_Hypp_2140	Spur_028631_Nlr107_1	Spur_021443_Spur_021443	Spur_023758_Nlr188_1	Spur_001015_Spur_001015	Spur_017340_Spur_017340	Spur_014123_Hypp_739	Spur_012313_Spur_012313	Spur_013205_Spur_013205	Spur_023551_Spur_023551	Spur_011843_Serrp2	Spur_026442_Serrp3	Spur_014193_Spur_014193	Spur_017506_Nlr131_1	Spur_004305_Spur_004305	Spur_010734_Spur_010734	Spur_018628_Hypp_2396	Spur_014531_Spur_014531	Spur_024426_Hypp_2730	Spur_011440_Spur_011440	Spur_026016_Spur_026016	Spur_003620_Spur_003620	Spur_009367_Spur_009367	Spur_026827_Spur_026827	Spur_006935_Spur_006935	Spur_015207_Nlr160_1	Spur_022489_Hypp_2611	
Nvec_49307_Pep_M12B_propep	

HG_5266	
Hsap_Ensmbl0261992_GATA_zinc_finger_domain_containing_2B_Source_
HGNC_Symbol_Acc_30778_GATAD2B	Hsap_Ensmbl0167491_GATA_zinc_finger_domain_containing_2A_Source_
HGNC_Symbol_Acc_29989_GATAD2A	
Dmel_0010762_simj_simjang_Source_FlyBase_0010762	
Cgig_26425_Transcriptional_repressor_p66_alpha_Source_UniProtKB_TrEMBL_Acc_K1QXY3	
Cele_000938_dcp_66_Protein_DCP_66_isoform_a_dcp_66_mRNA_complete_cds_Source_RefSeq_mRNA_Acc_NM_059710	
Drer_005834_GATA_zinc_finger_domain_containing_2B_Source_ZFIN_Acc_ZDB_GENE_060503_655_gatad2b	Drer_006192_GATA_zinc_finger_domain_containing_2Ab_Source_ZFIN_Acc_ZDB_GENE_040426_2372_gatad2ab	
Spur_021374_Spur_021374	Spur_007979_Gata2a	
Smim_59240_PREDICTED_similar_to_simjang_CG32067_PC_Tribolium_castaneum_gi_91086667_ref_XP_968148_1e_86_294	Smim_80432_PREDICTED_similar_to_simjang_CG32067_PC_Tribolium_castaneum_gi_91086667_ref_XP_968148_2e_47_184	
Gsal_10402_transcriptional_repressor_p66_alpha	
Nvec_24403_BRF1	

HG_9315	
This group of homology does not contain any annotated genome

HG_15705	
Hsap_Ensmbl0110851_PR_domain_containing_4_Source_
HGNC_Symbol_Acc_9348_PRDM4	
Drer_017366_PR_domain_containing_4_Source_ZFIN_Acc_ZDB_GENE_041210_131_prdm4	

HG_3837	
Hsap_Ensmbl0010318_PHD_finger_protein_7_Source_
HGNC_Symbol_Acc_18458_PHF7	Hsap_Ensmbl0092140_G2_M_phase_specific_E3_ubiquitin_protein_ligase_Source_
HGNC_Symbol_Acc_20338_G2E3	
Dmel_0005683_pie_pineapple_eye_Source_FlyBase_0005683	Dmel_0031091_CG9576	
Cgig_24374_G2_M_phase_specific_E3_ubiquitin_protein_ligase_Source_UniProtKB_TrEMBL_Acc_K1QSM3	
Drer_001313_G2_M_phase_specific_E3_ubiquitin_ligase_Source_ZFIN_Acc_ZDB_GENE_030616_400_g2e3	
Spur_016805_Hypp_133	Spur_017900_Spur_017900	
Smim_25805_G2_M_phase_specific_E3_ubiquitin_protein_ligase_Harpegnathos_saltator_gi_307202491_gb_EFN81878_2e_47_175	Smim_25803_G2_M_phase_specific_E3_ubiquitin_protein_ligase_Camponotus_floridanus_gi_307187393_gb_EFN72516_3e_15_84_7	
Gsal_12837_g2_m_phase_specific_e3_ubiquitin_protein_ligase_like	
Nvec_6822_	

HG_12245	
Smim_63151_octopamine_receptor_oamb_Culex_quinquefasciatus_gi_170069925_ref_XP_001869400_4e_12_74_3	

HG_42409	
This group of homology does not contain any annotated genome

HG_2648	
Nvec_45954_VWA	Nvec_58992_VWA	Nvec_51161_WSC	Nvec_22763_	Nvec_8076_WSC	Nvec_30175_	Nvec_32407_WSC	Nvec_50422_WSC	Nvec_7281_TSP_1	Nvec_35521_WSC	Nvec_47754_	Nvec_11483_WSC	Nvec_58429_WSC	

HG_9944	
This group of homology does not contain any annotated genome

HG_9768	
Spur_007143_Spur_007143	
Nvec_53623_	

HG_31776	
This group of homology does not contain any annotated genome

HG_9727	
Spur_023712_Spur_023712	
Smim_16855_cysteine_rich_venom_protein_putative_Aedes_aegypti_gi_157129976_ref_XP_001655498_2e_11_63_2	

HG_4712	
This group of homology does not contain any annotated genome

HG_20661	
Dmel_0015591_Ast_Allatostatin_Source_FlyBase_0015591	
Smim_12395_allatostatin_precursor_protein_Panulirus_interruptus_gi_149683130_dbj_BAF64528_4e_35_144	

HG_10805	
Nvec_1701_	Nvec_35405_TraI	Nvec_11187_F5_F8_type_C	

HG_12363	
Dmel_0050296_RIC_3	
Smim_69962_AGAP005057_PA_Anopheles_gambiae_str_PEST_gi_158292460_ref_XP_313931_4_7e_19_91_7	Smim_9059_resistance_to_inhibitors_of_cholinesterase_protein_3_Haemonchus_contortus_gi_320000468_gb_ADV92281_7e_04_45_8	

HG_10057	
Drer_089568_Uncharacterized_protein_Source_UniProtKB_TrEMBL_Acc_H9GYK7_CABZ01073099_1	
Spur_016664_Kif21A	
Smim_17738_kinesin_family_member_21A_Xenopus_Silurana_tropicalis_gi_307548914_ref_NP_001182593_2e_50_186	

HG_6424	
This group of homology does not contain any annotated genome

HG_212	
Cgig_02158	Cgig_28561	Cgig_20260	Cgig_11177	
Spur_024160_Hypp_209	Spur_025111_Hypp_1137_Transposase_domain_containing_protein_Source_UniProtKB_TrEMBL_Acc_A0JPS3	Spur_005219_TpaseL_34	Spur_012225_Hypp_677	Spur_011653_Spur_011653	
Smim_60699_PREDICTED_similar_to_transposase_domain_containing_protein_Ciona_intestinalis_gi_198413725_ref_XP_002126430_2e_39_149	Smim_51038_PREDICTED_similar_to_transposase_domain_containing_protein_Hydra_magnipapillata_gi_221107107_ref_XP_002165426_1e_28_117	Smim_g6122_t1_PREDICTED_similar_to_transposase_domain_containing_protein_partial_Hydra_magnipapillata_gi_221112800_ref_XP_002153834_2e_19_95_9	Smim_15209_PREDICTED_similar_to_transposase_domain_containing_protein_Hydra_magnipapillata_gi_221107107_ref_XP_002165426_4e_23_102	
Sman_109240	Sman_114870	Sman_125000	Sman_088610	Sman_120020	Sman_175190	Sman_197170_Calcium_transporting_atpase_sarcoplasmic_endoplasmic_reticulum_type_Calcium_pump_putative_Source_UniProtKB_TrEMBL_Acc_G4LUT4	Sman_026200	Sman_096830	Sman_178400	Sman_002470	Sman_101840	Sman_026860	Sman_138800	Sman_048030	Sman_174250	Sman_063550	Sman_114130	Sman_026790	Sman_139590	
Nvec_26378_Transposase_21	Nvec_30998_Transposase_21	Nvec_6325_DUF1472	Nvec_43587_DUF216	Nvec_38478_	Nvec_203_	

HG_6119	
Hsap_Ensmbl0108561_complement_component_1_q_subcomponent_binding_protein_Source_
HGNC_Symbol_Acc_1243_C1QBP	
Cgig_04885_Complement_component_1_Q_subcomponent_binding_protein_mitochondrial_Source_UniProtKB_TrEMBL_Acc_K1PX73	
Cele_010303_cri_3_Protein_CRI_3_cri_3_mRNA_complete_cds_Source_RefSeq_mRNA_Acc_NM_065300	
Drer_039887_complement_component_1_q_subcomponent_binding_protein_Source_ZFIN_Acc_ZDB_GENE_050417_408_c1qbp	
Spur_018978_C1qbp	
Smim_60943_glycoprotein_gC1qBP_putative_Ixodes_scapularis_gi_241558809_ref_XP_002400595_8e_61_203	
Nvec_50883_MAM33	

HG_5364	
Hsap_Ensmbl0067955_core_binding_factor_beta_subunit_Source_
HGNC_Symbol_Acc_1539_CBFB	
Dmel_0013753_Bgb_Big_brother_Source_FlyBase_0013753	Dmel_0013755_Bro_Brother_Source_FlyBase_0013755	
Cgig_16254_Core_binding_factor_subunit_beta_Source_UniProtKB_TrEMBL_Acc_K1Q5D8	
Cele_000272_bro_1_Protein_BRO_1_bro_1_mRNA_complete_cds_Source_RefSeq_mRNA_Acc_NM_059141	
Drer_040917_core_binding_factor_beta_subunit_Source_ZFIN_Acc_ZDB_GENE_980526_440_cbfb	
Spur_027734_Cbfb_Runx_transcription_factor_dimeric_partner_CBF_beta_Source_UniProtKB_TrEMBL_Acc_Q2F7Z1	
Smim_33136_PREDICTED_similar_to_GA20722_PA_Tribolium_castaneum_gi_91082337_ref_XP_966458_5e_96_291	Smim_13933_PREDICTED_similar_to_GA20722_PA_Tribolium_castaneum_gi_91082337_ref_XP_966458_5e_23_97_1	
Nvec_35520_CBF_beta	Nvec_40713_	Nvec_2992_	

HG_23765	
This group of homology does not contain any annotated genome

HG_8482	
Nvec_16663_Keratin_B2	Nvec_57281_Keratin_B2	Nvec_2821_	Nvec_57280_Keratin_B2	Nvec_34615_Keratin_B2	Nvec_11395_7tm_1	Nvec_49733_GLTT	Nvec_7111_	Nvec_199_	Nvec_35807_	Nvec_25322_	

HG_8909	
Cgig_24338	
Spur_026194_Hypp_1171	
Nvec_58660_	

HG_801	
Dmel_0025631_moody_moody_Source_FlyBase_0025631	Dmel_0025632_CG4313	
Cele_015799_C15H9_3_Protein_C15H9_3_C15H9_3_mRNA_complete_cds_Source_RefSeq_mRNA_Acc_NM_076625	
Spur_027584_Surreal_Gpcr93	Spur_017093_Surreal_Gpcr45	Spur_006834_Surreal_Gpcr52	Spur_008884_Surreal_Gpcr51	Spur_013029_Surreal_Gpcr29	Spur_006833_Surreal_Gpcr81	Spur_001020_Surreal_Gpcr109	Spur_005498_Surreal_Gpcr104	Spur_004805_Surreal_Gpcr1	Spur_011807_Htr1fL_2	Spur_000681_Adra1bL	Spur_021683_Surreal_Gpcr91	Spur_013898_Htr1L_2	Spur_016843_Hypp_134	Spur_026059_Surreal_Gpcr53	Spur_006820_Surreal_Gpcr28	Spur_003997_Adra1L_2	Spur_006822_Surreal_Gpcr26	Spur_007359_Surreal_Gpcr102	Spur_023619_Surreal_Gpcr19	Spur_023621_Surreal_Gpcr22	Spur_007199_Mtnr1aL	Spur_014384_Mtnr1bL	Spur_007444_Mtnr1b	Spur_002311_Opn4L	Spur_010319_Surreal_Gpcr36	Spur_007806_Htr1L_1	Spur_004460_Hypp_1524	Spur_026022_Hypp_2813	Spur_025879_Gpr50L_2	Spur_017095_Surreal_Gpcr43	Spur_024813_Htr4L_9	Spur_012069_Surreal_Gpcr107	Spur_014834_Hypp_2171	Spur_024817_Surreal_Gpcr142	Spur_013026_Surreal_Gpcr24	Spur_010882_Htr4L_5	Spur_007063_Surreal_Gpcr46	Spur_010845_Csk3	Spur_013028_Surreal_Gpcr21	Spur_024812_Surreal_Gpcr135	Spur_014826_Surreal_Gpcr111	Spur_023620_Surreal_Gpcr32	Spur_007274_Surreal_Gpcr106	Spur_003336_Mel1aL	Spur_006559_Gpr50L	Spur_006819_Surreal_Gpcr13	Spur_001760_Surreal_Gpcr23	Spur_013019_Surreal_Gpcr7	Spur_000368_Hypp_1253	Spur_000703_Hypp_1280	Spur_011109_Hypp_1960	Spur_011108_Hypp_1959	Spur_013022_Surreal_Gpcr10	Spur_023573_Mtnr1b_2	Spur_028392_Opn4L_1	Spur_014434_Hypp_2147	Spur_013025_Surreal_Gpcr25	Spur_021015_Mtnr1aL_2	Spur_003101_Surreal_Gpcr6	Spur_019252_Surreal_Gpcr4	Spur_008245	Spur_023291_Spur_023291	Spur_003998_Spur_003998	Spur_009719_Oprd1L_1	Spur_017429_Surreal_Gpcr133	Spur_013018_Surreal_Gpcr17	Spur_013897_Htr1fL_4	Spur_013896_Adra1bL_6	Spur_003003_Adra1bL_3	Spur_007807_HtrlaL	Spur_014098_Hypp_2128	Spur_001567_Oprk1L_3	Spur_013774_D2rlL	Spur_020295_Surreal_Gpcr113	Spur_024811_Surreal_Gpcr139	Spur_020296_Surreal_Gpcr131	Spur_000078_Gpcr88	Spur_000079_Hypp_1241	Spur_017092_Surreal_Gpcr50	Spur_007061_Surreal_Gpcr40	Spur_017091_Surreal_Gpcr42	Spur_013024_Surreal_Gpcr5	Spur_013023_Surreal_Gpcr8	Spur_006821_Surreal_Gpcr20	Spur_007062_Surreal_Gpcr49	Spur_013020_Surreal_Gpcr15	Spur_010884_Htr4L_7	Spur_021613_Adra1aL_9	Spur_010883_Htr4L_6	Spur_010880_Gpr84L_3	Spur_010318_Surreal_Gpcr33	Spur_022773_Mtnr1aL_3	Spur_025641_Adra1dL_2	Spur_007795_Surreal_Gpcr84	Spur_007796_Surreal_Gpcr85	Spur_013899_Htr1L_3	Spur_013901_Htr1L_5	Spur_013900_Htr1L_4	Spur_003004_Adra1bL_4	Spur_003002_Drd2L_13	Spur_004768_Hypp_1542	Spur_000370_Hypp_1255	Spur_022772_Adra1aL_10	Spur_026769_Htr1aL_9	Spur_013781_Chrm4L_2	Spur_013782_Hrh1L_7	Spur_007491_Surreal_Gpcr44	Spur_009580_Surreal_Gpcr30	Spur_011319_Surreal_Gpcr16	Spur_012689_Adra1aL_1	Spur_014747_Surreal_Gpcr117	Spur_003097_Hypp_1431	Spur_007794_Surreal_Gpcr125	Spur_023479_Hypp_2672	Spur_008711_Htr2bL	Spur_017704_Spur_017704	Spur_007490_Surreal_Gpcr47	Spur_013027_Surreal_Gpcr27	Spur_019251_Surreal_Gpcr9	Spur_007064_Surreal_Gpcr38	Spur_011318_Surreal_Gpcr11	Spur_012325_Surreal_Gpcr148	Spur_017094_Surreal_Gpcr78	Spur_001490_Hypp_1334	Spur_023017_Surreal_Gpcr39	Spur_009211_Hypp_1834	Spur_007707_MdyL	Spur_002248_Adrb3L	Spur_014550_Adra1dL	Spur_011411_Drd2L_15	Spur_017096_Surreal_Gpcr88	Spur_013021_Surreal_Gpcr14	Spur_017951_Hypp_2363	Spur_009538_Hypp_1854	Spur_002403_Hypp_1393	Spur_010657_Chrm4L	
Smim_29619_PREDICTED_similar_to_trehalose_receptor_Tribolium_castaneum_gi_189233809_ref_XP_971005_4e_102_315	Smim_36896_PREDICTED_G_protein_coupled_receptor_moody_like_isoform_Bombus_terrestris_gi_340720070_ref_XP_003398466_9e_72_238	Smim_52726_PREDICTED_similar_to_trehalose_receptor_Tribolium_castaneum_gi_189233809_ref_XP_971005_1e_73_242	Smim_36913_Gustatory_receptor_trehalose_Harpegnathos_saltator_gi_307210121_gb_EFN86818_1e_46_169	

HG_13056	
Cgig_15092	
Drer_096971_si_dkey_206p8_1_Source_ZFIN_Acc_ZDB_GENE_131127_460_si_dkey_206p8_1	

HG_6192	
Cgig_16840	Cgig_16841	
Spur_009485_Hypp_48	Spur_025012_Hypp_223	
Nvec_24053_	Nvec_36383_SURF6	Nvec_6510_Vicilin_N	Nvec_24052_	

HG_34757	
Dmel_0003373_Sgs3_Salivary_gland_secretion_3_Source_FlyBase_0003373	Dmel_0003377_Sgs7_Salivary_gland_secretion_7_Source_FlyBase_0003377	Dmel_0003378_Sgs8_Salivary_gland_secretion_8_Source_FlyBase_0003378	

HG_26764	
This group of homology does not contain any annotated genome

HG_8941	
Nvec_58810_DUF1613	Nvec_18164_E_MAP_115	Nvec_38941_Remorin_C	Nvec_45980_C1_3	Nvec_14341_DUF1339	Nvec_58611_Collagen	Nvec_32010_Ada_Zn_binding	Nvec_18162_E_MAP_115	Nvec_58418_DUF1110	Nvec_7620_Remorin_N	Nvec_58106_DUF930	Nvec_4660_DUF1252	Nvec_44812_DUF586	Nvec_46625_	Nvec_4659_	Nvec_6267_DUF930	Nvec_44052_	Nvec_39198_RPEL	Nvec_21005_	Nvec_56080_	Nvec_18163_	

HG_30345	
This group of homology does not contain any annotated genome

HG_24289	
This group of homology does not contain any annotated genome

HG_8677	
Hsap_Ensmbl0211584_solute_carrier_family_48_heme_transporter_member_1_Source_
HGNC_Symbol_Acc_26035_SLC48A1	
Cgig_26537_Heme_transporter_hrg1_B_Source_UniProtKB_TrEMBL_Acc_K1RH84	
Drer_026109_solute_carrier_family_48_heme_transporter_member_1b_Source_ZFIN_Acc_ZDB_GENE_030131_8226_slc48a1b	Drer_026907_solute_carrier_family_48_heme_transporter_member_1a_Source_ZFIN_Acc_ZDB_GENE_040718_121_slc48a1a	

HG_63357	
Dmel_0250754_CG42232	

HG_4458	
Hsap_Ensmbl0157741_ubinuclein_2_Source_
HGNC_Symbol_Acc_21931_UBN2	Hsap_Ensmbl0118900_ubinuclein_1_Source_
HGNC_Symbol_Acc_12506_UBN1	
Dmel_0005596_yemalpha_yemanuclein_alpha_Source_FlyBase_0005596	
Cgig_27769_Ubinuclein_1_Source_UniProtKB_TrEMBL_Acc_K1R3N7	
Drer_052315_ubinuclein_2_Source_
HGNC_Symbol_Acc_21931_UBN2_1_of_2	Drer_063062_ubinuclein_2_Source_ZFIN_Acc_ZDB_GENE_070112_612_ubn2	Drer_063169_ubinuclein_1_Source_
HGNC_Symbol_Acc_12506_UBN1	
Spur_000322_Ubn2	
Smim_21957_PREDICTED_UBN2_protein_like_Saccoglossus_kowalevskii_gi_291236238_ref_XP_002738049_3e_112_388	
Nvec_36953_DUF572	Nvec_1399_DUF1667	

HG_7840	
Hsap_Ensmbl0151838_coiled_coil_domain_containing_175_Source_
HGNC_Symbol_Acc_19847_CCDC175	
Cgig_06897_Laminin_subunit_alpha_2_Source_UniProtKB_TrEMBL_Acc_K1PMM1	
Drer_089320_coiled_coil_domain_containing_175_Source_ZFIN_Acc_ZDB_GENE_101202_3_ccdc175	
Spur_004521_Hypp_419	
Nvec_10762_	

HG_46491	
This group of homology does not contain any annotated genome

HG_2520	
Hsap_Ensmbl0100324_TGF_beta_activated_kinase_1_MAP3K7_binding_protein_1_Source_
HGNC_Symbol_Acc_18157_TAB1	
Cgig_11823_Mitogen_activated_protein_kinase_kinase_kinase_7_interacting_protein_1_Source_UniProtKB_TrEMBL_Acc_K1PQD5	
Cele_006524_tap_1_Protein_TAP_1_tap_1_mRNA_complete_cds_Source_RefSeq_mRNA_Acc_NM_078027	
Drer_036613_TGF_beta_activated_kinase_1_MAP3K7_binding_protein_1_Source_ZFIN_Acc_ZDB_GENE_060628_1_tab1	
Spur_005254_Tab1	
Smim_47565_PREDICTED_TGF_beta_activated_kinase_and_MAP3K7_binding_protein_like_Bombus_terrestris_gi_340725948_ref_XP_003401326_6e_152_453	
Nvec_36243_7tm_2	Nvec_1720_	

HG_9681	
Spur_017371_Hypp_2322	Spur_005578_Adra1aL_2	Spur_021579_Adrb2L_14	Spur_019698_Hypp_2462	Spur_007432_Adrb2L_1	Spur_021998_Adrb2L_15	Spur_013270_Adrb2L_3	Spur_023319_Adrb2L_17	Spur_006250_Hypp_1644	Spur_006252_Hypp_1646	Spur_013657_Adrb2L_4	Spur_006249_Hypp_1643	Spur_006253_Hypp_1647	Spur_006251_Hypp_1645	Spur_025498_Hypp_2793	Spur_009550_Hypp_581	Spur_001197_Hypp_1312	

HG_70998	
Nvec_53177_RTP	

HG_25866	
This group of homology does not contain any annotated genome

HG_9423	
Cgig_18886_Partitioning_defective_6_like_protein_beta_Source_UniProtKB_TrEMBL_Acc_K1QL94	
Spur_014525_Par6ph	Spur_014524_Hypp_2156	
Smim_17257_hypothetical_protein_IscW_ISCW012904_Ixodes_scapularis_gi_241717711_ref_XP_002413584_4e_23_108	
Nvec_33452_PDZ	Nvec_33498_	

HG_1155	
Hsap_Ensmbl0146378_trace_amine_associated_receptor_2_Source_
HGNC_Symbol_Acc_4514_TAAR2	Hsap_Ensmbl0146399_trace_amine_associated_receptor_1_Source_
HGNC_Symbol_Acc_17734_TAAR1	Hsap_Ensmbl0146383_trace_amine_associated_receptor_6_Source_
HGNC_Symbol_Acc_20978_TAAR6	Hsap_Ensmbl0237110_trace_amine_associated_receptor_9_gene_pseudogene_Source_
HGNC_Symbol_Acc_20977_TAAR9	Hsap_Ensmbl0135569_trace_amine_associated_receptor_5_Source_
HGNC_Symbol_Acc_30236_TAAR5	Hsap_Ensmbl0146385_trace_amine_associated_receptor_8_Source_
HGNC_Symbol_Acc_14964_TAAR8	
Drer_086268_trace_amine_associated_receptor_12i_Source_ZFIN_Acc_ZDB_GENE_041014_61_taar12i	Drer_088462_trace_amine_associated_receptor_12j_Source_ZFIN_Acc_ZDB_GENE_041014_59_taar12j	Drer_054237_trace_amine_associated_receptor_16a_Source_ZFIN_Acc_ZDB_GENE_100514_1_taar16a	Drer_090592_trace_amine_associated_receptor_10b_Source_ZFIN_Acc_ZDB_GENE_041014_67_taar10b	Drer_095762_trace_amine_associated_receptor_10c_Source_ZFIN_Acc_ZDB_GENE_041014_57_taar10c	Drer_069206_trace_amine_associated_receptor_15_Source_ZFIN_Acc_ZDB_GENE_041014_50_taar15	Drer_094806_trace_amine_associated_receptor_18e_Source_ZFIN_Acc_ZDB_GENE_100514_8_taar18e	Drer_054261_trace_amine_associated_receptor_20c_Source_ZFIN_Acc_ZDB_GENE_060414_7_taar20c	Drer_093229_trace_amine_associated_receptor_20o_Source_ZFIN_Acc_ZDB_GENE_060414_4_taar20o	Drer_092991_trace_amine_associated_receptor_19e_Source_ZFIN_Acc_ZDB_GENE_091116_66_taar19e	Drer_091786_trace_amine_associated_receptor_1_Source_
HGNC_Symbol_Acc_17734_TAAR1_33_of_92	Drer_095570_trace_amine_associated_receptor_18h_Source_ZFIN_Acc_ZDB_GENE_060413_2_taar18h	Drer_093466_trace_amine_associated_receptor_10d_Source_ZFIN_Acc_ZDB_GENE_041014_97_taar10d	Drer_088760_trace_amine_associated_receptor_1_Source_
HGNC_Symbol_Acc_17734_TAAR1_22_of_92	Drer_041466_trace_amine_associated_receptor_10a_Source_ZFIN_Acc_ZDB_GENE_041014_55_taar10a	Drer_095498_trace_amine_associated_receptor_1_Source_
HGNC_Symbol_Acc_17734_TAAR1_75_of_92	Drer_092188_trace_amine_associated_receptor_19j_Source_ZFIN_Acc_ZDB_GENE_091116_24_taar19j	Drer_054252_trace_amine_associated_receptor_18d_Source_ZFIN_Acc_ZDB_GENE_060413_12_taar18d	Drer_069214_trace_amine_associated_receptor_10_Source_ZFIN_Acc_ZDB_GENE_041014_49_taar10	Drer_092414_trace_amine_associated_receptor_19c_Source_ZFIN_Acc_ZDB_GENE_060414_16_taar19c	Drer_096185_trace_amine_associated_receptor_20u_Source_ZFIN_Acc_ZDB_GENE_060414_17_taar20u	Drer_093526_trace_amine_associated_receptor_20a1_Source_ZFIN_Acc_ZDB_GENE_060413_7_taar20a1	Drer_089000_trace_amine_associated_receptor_1b_Source_ZFIN_Acc_ZDB_GENE_041014_58_taar1b	Drer_094065_trace_amine_associated_receptor_20z_Source_ZFIN_Acc_ZDB_GENE_060414_14_taar20z	Drer_093829_trace_amine_associated_receptor_20x_Source_ZFIN_Acc_ZDB_GENE_060413_10_taar20x	Drer_096086_trace_amine_associated_receptor_20j_Source_ZFIN_Acc_ZDB_GENE_060414_15_taar20j	Drer_096025_trace_amine_associated_receptor_20c1_Source_ZFIN_Acc_ZDB_GENE_091116_60_taar20c1	Drer_092603_trace_amine_associated_receptor_1_Source_
HGNC_Symbol_Acc_17734_TAAR1_42_of_92	Drer_094490_trace_amine_associated_receptor_19k_Source_ZFIN_Acc_ZDB_GENE_091116_71_taar19k	Drer_096087_trace_amine_associated_receptor_20a_Source_ZFIN_Acc_ZDB_GENE_060414_6_taar20a	Drer_093837_trace_amine_associated_receptor_16g_Source_ZFIN_Acc_ZDB_GENE_060413_19_taar16g	Drer_087419_trace_amine_associated_receptor_12g_Source_ZFIN_Acc_ZDB_GENE_041014_64_taar12g	Drer_069203_trace_amine_associated_receptor_13d_Source_ZFIN_Acc_ZDB_GENE_041014_62_taar13d	Drer_069201_trace_amine_associated_receptor_13e_Source_ZFIN_Acc_ZDB_GENE_041014_70_taar13e	Drer_086412_trace_amine_associated_receptor_12c_Source_ZFIN_Acc_ZDB_GENE_041014_66_taar12c	Drer_092734_trace_amine_associated_receptor_13a_Source_ZFIN_Acc_ZDB_GENE_070424_256_taar13a	Drer_041454_trace_amine_associated_receptor_12b_Source_ZFIN_Acc_ZDB_GENE_041014_69_taar12b	Drer_094548_trace_amine_associated_receptor_12a_Source_ZFIN_Acc_ZDB_GENE_041014_99_taar12a	Drer_094237_trace_amine_associated_receptor_12h_Source_ZFIN_Acc_ZDB_GENE_041014_54_taar12h	Drer_022938_trace_amine_associated_receptor_11_Source_ZFIN_Acc_ZDB_GENE_041014_52_taar11	Drer_078171_trace_amine_associated_receptor_19u_Source_ZFIN_Acc_ZDB_GENE_060413_1_taar19u	Drer_096160_trace_amine_associated_receptor_20h_Source_ZFIN_Acc_ZDB_GENE_091116_82_taar20h	Drer_094997_trace_amine_associated_receptor_18b_Source_ZFIN_Acc_ZDB_GENE_100514_6_taar18b	Drer_096106_trace_amine_associated_receptor_20r_Source_ZFIN_Acc_ZDB_GENE_060413_21_taar20r	Drer_092399_trace_amine_associated_receptor_20d1_Source_ZFIN_Acc_ZDB_GENE_091116_90_taar20d1	Drer_096115_trace_amine_associated_receptor_20n_Source_ZFIN_Acc_ZDB_GENE_091116_53_taar20n	Drer_094718_trace_amine_associated_receptor_19d_Source_ZFIN_Acc_ZDB_GENE_060413_18_taar19d	Drer_086732_trace_amine_associated_receptor_1_Source_
HGNC_Symbol_Acc_17734_TAAR1_19_of_92	Drer_093785_trace_amine_associated_receptor_17a_Source_ZFIN_Acc_ZDB_GENE_060414_10_taar17a	Drer_091796_trace_amine_associated_receptor_18c_Source_ZFIN_Acc_ZDB_GENE_100514_7_taar18c	Drer_096168_trace_amine_associated_receptor_20g_Source_ZFIN_Acc_ZDB_GENE_091116_61_taar20g	Drer_095620_trace_amine_associated_receptor_19b_Source_ZFIN_Acc_ZDB_GENE_091116_74_taar19b	Drer_095748_trace_amine_associated_receptor_18j_Source_ZFIN_Acc_ZDB_GENE_060413_4_taar18j	Drer_092796_trace_amine_associated_receptor_1_Source_
HGNC_Symbol_Acc_17734_TAAR1_44_of_92	Drer_095156_trace_amine_associated_receptor_20w_Source_ZFIN_Acc_ZDB_GENE_060414_8_taar20w	Drer_092030_trace_amine_associated_receptor_18f_Source_ZFIN_Acc_ZDB_GENE_060414_21_taar18f	Drer_094682_trace_amine_associated_receptor_32_Source_ZFIN_Acc_ZDB_GENE_060413_16_taar32	Drer_095683_trace_amine_associated_receptor_19o_Source_ZFIN_Acc_ZDB_GENE_060414_13_taar19o	Drer_095096_trace_amine_associated_receptor_19t_Source_ZFIN_Acc_ZDB_GENE_091116_22_taar19t	Drer_094261_trace_amine_associated_receptor_19g_Source_ZFIN_Acc_ZDB_GENE_060413_17_taar19g	Drer_074516_trace_amine_associated_receptor_19l_Source_ZFIN_Acc_ZDB_GENE_091116_28_taar19l	Drer_068528_trace_amine_associated_receptor_19q_Source_ZFIN_Acc_ZDB_GENE_060413_13_taar19q	Drer_096028_trace_amine_associated_receptor_20i_Source_ZFIN_Acc_ZDB_GENE_060414_5_taar20i	Drer_096027_trace_amine_associated_receptor_20f_Source_ZFIN_Acc_ZDB_GENE_060414_3_taar20f	Drer_095225_trace_amine_associated_receptor_1_Source_
HGNC_Symbol_Acc_17734_TAAR1_73_of_92	Drer_092656_trace_amine_associated_receptor_19m_Source_ZFIN_Acc_ZDB_GENE_091116_30_taar19m	Drer_076345_trace_amine_associated_receptor_19p_Source_ZFIN_Acc_ZDB_GENE_091116_10_taar19p	Drer_094011_trace_amine_associated_receptor_1_Source_
HGNC_Symbol_Acc_17734_TAAR1_55_of_92	Drer_092371_trace_amine_associated_receptor_19s_Source_ZFIN_Acc_ZDB_GENE_060413_14_taar19s	Drer_090383_trace_amine_associated_receptor_19a_Source_ZFIN_Acc_ZDB_GENE_100519_3_taar19a	Drer_094654_trace_amine_associated_receptor_1_Source_
HGNC_Symbol_Acc_17734_TAAR1_64_of_92	Drer_094641_trace_amine_associated_receptor_1_Source_
HGNC_Symbol_Acc_17734_TAAR1_62_of_92	Drer_094649_trace_amine_associated_receptor_19i_Source_ZFIN_Acc_ZDB_GENE_060413_15_taar19i	Drer_095395_trace_amine_associated_receptor_1_Source_
HGNC_Symbol_Acc_17734_TAAR1_74_of_92	Drer_092953_trace_amine_associated_receptor_18i_Source_ZFIN_Acc_ZDB_GENE_060413_3_taar18i	Drer_096169_trace_amine_associated_receptor_20b_Source_ZFIN_Acc_ZDB_GENE_060414_1_taar20b	Drer_091733_trace_amine_associated_receptor_1_Source_
HGNC_Symbol_Acc_17734_TAAR1_32_of_92	Drer_091705_trace_amine_associated_receptor_14d_Source_ZFIN_Acc_ZDB_GENE_041210_315_taar14d	Drer_090372_trace_amine_associated_receptor_14e_Source_ZFIN_Acc_ZDB_GENE_041210_317_taar14e	Drer_069211_trace_amine_associated_receptor_14i_Source_ZFIN_Acc_ZDB_GENE_060414_25_taar14i	Drer_094375_trace_amine_associated_receptor_18g_Source_ZFIN_Acc_ZDB_GENE_060413_11_taar18g	Drer_092171_trace_amine_associated_receptor_16f_Source_ZFIN_Acc_ZDB_GENE_060413_20_taar16f	Drer_074325_Uncharacterized_protein_Source_UniProtKB_TrEMBL_Acc_E7F1C3_CU672229_1	Drer_089074_trace_amine_associated_receptor_2_Source_
HGNC_Symbol_Acc_4514_TAAR2_9_of_11	Drer_086376_trace_amine_associated_receptor_12e_Source_ZFIN_Acc_ZDB_GENE_041014_51_taar12e	Drer_069177_trace_amine_associated_receptor_13b_Source_ZFIN_Acc_ZDB_GENE_041014_65_taar13b	Drer_092138_trace_amine_associated_receptor_20q_Source_ZFIN_Acc_ZDB_GENE_091116_85_taar20q	Drer_094626_trace_amine_associated_receptor_16b_Source_ZFIN_Acc_ZDB_GENE_100514_2_taar16b	Drer_090812_trace_amine_associated_receptor_14g_Source_ZFIN_Acc_ZDB_GENE_100510_1_taar14g	Drer_075828_trace_amine_associated_receptor_14j_Source_ZFIN_Acc_ZDB_GENE_041014_34_taar14j	Drer_086692_trace_amine_associated_receptor_14a_Source_ZFIN_Acc_ZDB_GENE_041014_30_taar14a	Drer_069213_trace_amine_associated_receptor_14l_Source_ZFIN_Acc_ZDB_GENE_041014_31_taar14l	Drer_094170_trace_amine_associated_receptor_19h_Source_ZFIN_Acc_ZDB_GENE_060414_12_taar19h	Drer_069205_trace_amine_associated_receptor_13c_Source_ZFIN_Acc_ZDB_GENE_041014_60_taar13c	Drer_090227_trace_amine_associated_receptor_19n_Source_ZFIN_Acc_ZDB_GENE_091116_75_taar19n	Drer_096070_trace_amine_associated_receptor_20l_Source_ZFIN_Acc_ZDB_GENE_060414_19_taar20l	Drer_095035_trace_amine_associated_receptor_20t_Source_ZFIN_Acc_ZDB_GENE_060414_18_taar20t	Drer_087049_trace_amine_associated_receptor_20b1_Source_ZFIN_Acc_ZDB_GENE_060413_5_taar20b1	Drer_087604_trace_amine_associated_receptor_1_Source_
HGNC_Symbol_Acc_17734_TAAR1_21_of_92	Drer_093266_trace_amine_associated_receptor_19f_Source_ZFIN_Acc_ZDB_GENE_060414_20_taar19f	Drer_092891_trace_amine_associated_receptor_20m_Source_ZFIN_Acc_ZDB_GENE_060413_8_taar20m	Drer_054254_trace_amine_associated_receptor_18a_Source_ZFIN_Acc_ZDB_GENE_100514_5_taar18a	Drer_094679_trace_amine_associated_receptor_20p_Source_ZFIN_Acc_ZDB_GENE_091116_89_taar20p	Drer_086390_trace_amine_associated_receptor_1_Source_
HGNC_Symbol_Acc_17734_TAAR1_17_of_92	Drer_059138_trace_amine_associated_receptor_1_Source_
HGNC_Symbol_Acc_17734_TAAR1_7_of_92	Drer_088859_trace_amine_associated_receptor_14f_Source_ZFIN_Acc_ZDB_GENE_041210_313_taar14f	Drer_090464_trace_amine_associated_receptor_14h_Source_ZFIN_Acc_ZDB_GENE_041014_32_taar14h	Drer_094797_si_dkey_181m19_11_Source_ZFIN_Acc_ZDB_GENE_091204_204_si_dkey_181m19_11	
Spur_024079_Adora2b_1	
Nvec_37974_7tm_1	Nvec_1686_7tm_1	Nvec_38346_7tm_1	Nvec_39068_	Nvec_56741_7tm_1	Nvec_33446_7tm_1	Nvec_32472_7tm_1	

HG_386	
Hsap_Ensmbl0179240_Homo_sapiens_putative_uncharacterized_protein_FLJ37770_like_LOC100506127_mRNA_Source_RefSeq_mRNA_Acc_NM_001282456_RP11_111M22_2	
Cgig_02770	
Smim_g27939_t1_PREDICTED_histone_lysine_N_methyltransferase_SETMAR_like_Acyrthosiphon_pisum_gi_328703830_ref_XP_003242319_3e_119_373	Smim_g35945_t1_PREDICTED_histone_lysine_N_methyltransferase_SETMAR_like_Acyrthosiphon_pisum_gi_328703830_ref_XP_003242319_2e_124_379	Smim_g31141_t1_PREDICTED_histone_lysine_N_methyltransferase_SETMAR_like_Acyrthosiphon_pisum_gi_328703830_ref_XP_003242319_3e_129_390	Smim_g33494_t1_transposase_Forficula_auricularia_gi_37907398_gb_AAP51088_9e_169_483	Smim_71254_mariner_transposase_Chrysoperla_plorabunda_gi_600840_gb_AAC46948_5e_41_149	Smim_g3869_t1_PREDICTED_histone_lysine_N_methyltransferase_SETMAR_like_Acyrthosiphon_pisum_gi_328703830_ref_XP_003242319_5e_123_374	Smim_g36721_t1_PREDICTED_histone_lysine_N_methyltransferase_SETMAR_like_Acyrthosiphon_pisum_gi_328703830_ref_XP_003242319_4e_111_337	Smim_g75516_t1_PREDICTED_histone_lysine_N_methyltransferase_SETMAR_like_Acyrthosiphon_pisum_gi_328703830_ref_XP_003242319_1e_110_335	Smim_g25013_t1_PREDICTED_histone_lysine_N_methyltransferase_SETMAR_like_Acyrthosiphon_pisum_gi_328703830_ref_XP_003242319_2e_110_337	Smim_g9333_t1_PREDICTED_histone_lysine_N_methyltransferase_SETMAR_like_Acyrthosiphon_pisum_gi_328703830_ref_XP_003242319_5e_119_356	Smim_g65902_t1_PREDICTED_histone_lysine_N_methyltransferase_SETMAR_like_Acyrthosiphon_pisum_gi_328703830_ref_XP_003242319_2e_100_310	Smim_g11645_t1_PREDICTED_histone_lysine_N_methyltransferase_SETMAR_like_Acyrthosiphon_pisum_gi_328703830_ref_XP_003242319_6e_86_270	Smim_g22805_t1_PREDICTED_histone_lysine_N_methyltransferase_SETMAR_like_Acyrthosiphon_pisum_gi_328703830_ref_XP_003242319_1e_87_277	Smim_g4760_t1_FLJ37770_like_protein_Acromyrmex_echinatior_gi_332031049_gb_EGI70645_1e_52_178	Smim_3689_transposase_Pachygrapsus_marmoratus_gi_149692994_emb_CAJ76983_2e_24_103	Smim_g9137_t1_transposase_Pilumnus_hirtellus_gi_189310172_emb_CAP20039_2e_83_266	Smim_g64001_t1_mariner_transposase_Pycnoscelus_surinamensis_gi_2564431_gb_AAC28159_1e_61_203	Smim_g31925_t1_mariner_transposase_Pycnoscelus_surinamensis_gi_2564431_gb_AAC28159_3e_59_196	Smim_g24203_t1_mariner_transposase_Pycnoscelus_surinamensis_gi_2564431_gb_AAC28159_1e_61_202	Smim_g55028_t1_mariner_transposase_Pycnoscelus_surinamensis_gi_2564431_gb_AAC28159_2e_61_201	Smim_g52128_t1_mariner_transposase_Pycnoscelus_surinamensis_gi_2564431_gb_AAC28159_4e_61_201	Smim_g15705_t1_mariner_transposase_Pycnoscelus_surinamensis_gi_2564431_gb_AAC28159_1e_60_198	Smim_64492_PREDICTED_histone_lysine_N_methyltransferase_SETMAR_like_Acyrthosiphon_pisum_gi_328703830_ref_XP_003242319_2e_72_233	Smim_g58915_t1_PREDICTED_histone_lysine_N_methyltransferase_SETMAR_like_Acyrthosiphon_pisum_gi_328703830_ref_XP_003242319_9e_71_238	Smim_g2071_t1_mariner_transposase_Pycnoscelus_surinamensis_gi_2564431_gb_AAC28159_3e_57_191	Smim_g69977_t1_PREDICTED_histone_lysine_N_methyltransferase_SETMAR_like_Acyrthosiphon_pisum_gi_328703830_ref_XP_003242319_5e_58_199	Smim_g65564_t1_PREDICTED_histone_lysine_N_methyltransferase_SETMAR_like_Acyrthosiphon_pisum_gi_328703830_ref_XP_003242319_4e_67_220	Smim_g35177_t1_PREDICTED_histone_lysine_N_methyltransferase_SETMAR_like_Acyrthosiphon_pisum_gi_328703830_ref_XP_003242319_2e_80_257	Smim_g6611_t1_PREDICTED_histone_lysine_N_methyltransferase_SETMAR_like_Acyrthosiphon_pisum_gi_328703830_ref_XP_003242319_1e_23_102	Smim_69320_transposase_Portunus_pelagicus_gi_189310188_emb_CAP20051_3e_30_121	Smim_g9330_t1_Famar1_transposase_Forficula_auricularia_gi_27465079_gb_AAO12863_1e_97_300	Smim_8639_PREDICTED_histone_lysine_N_methyltransferase_SETMAR_like_Acyrthosiphon_pisum_gi_328703830_ref_XP_003242319_6e_38_139	Smim_44999_Camar1_transposase_Chymomyza_amoena_gi_27465077_gb_AAO12862_2e_98_302	Smim_7488_Camar1_transposase_Chymomyza_amoena_gi_27465077_gb_AAO12862_1e_73_234	Smim_g15598_t1_Ccmar2_transposase_Ceratitis_capitata_gi_27465081_gb_AAO12864_0_0_595	Smim_g4137_t1_Ccmar2_transposase_Ceratitis_capitata_gi_27465081_gb_AAO12864_3e_98_301	Smim_39153_PREDICTED_similar_to_SET_domain_and_mariner_transposase_fusion_partial_Hydra_magnipapillata_gi_221135943_ref_XP_002170964_4e_34_129	Smim_73666_mariner_transposase_Andrena_erigeniae_gi_2564362_gb_AAC28137_1e_15_75_9	Smim_69884_PREDICTED_histone_lysine_N_methyltransferase_SETMAR_like_Acyrthosiphon_pisum_gi_328703830_ref_XP_003242319_1e_17_84_0	Smim_g27055_t1_transposase_Eriphia_verrucosa_gi_189310153_emb_CAP20022_7e_53_184	Smim_g68114_t1_mariner_transposase_Pycnoscelus_surinamensis_gi_2564431_gb_AAC28159_6e_53_180	Smim_g31623_t1_transposase_Eriphia_verrucosa_gi_189310153_emb_CAP20022_3e_47_168	Smim_g40826_t1_Histone_lysine_N_methyltransferase_SETMAR_Camponotus_floridanus_gi_307184166_gb_EFN70690_3e_37_136	Smim_g44287_t1_transposase_Eriphia_verrucosa_gi_189310153_emb_CAP20022_7e_40_149	Smim_g45277_t1_PREDICTED_histone_lysine_N_methyltransferase_SETMAR_like_Acyrthosiphon_pisum_gi_328703830_ref_XP_003242319_9e_47_166	Smim_g69415_t1_Ccmar2_transposase_Ceratitis_capitata_gi_27465081_gb_AAO12864_2e_148_431	Smim_g56058_t1_FLJ37770_like_protein_Acromyrmex_echinatior_gi_332029332_gb_EGI69315_2e_39_142	Smim_47000_Histone_lysine_N_methyltransferase_SETMAR_Acromyrmex_echinatior_gi_332021261_gb_EGI61645_2e_45_157	Smim_29500_PREDICTED_histone_lysine_N_methyltransferase_SETMAR_like_Acyrthosiphon_pisum_gi_328703830_ref_XP_003242319_7e_41_150	Smim_39146_transposase_Eriphia_verrucosa_gi_189310153_emb_CAP20022_3e_39_147	Smim_59304_mariner_transposase_Pycnoscelus_surinamensis_gi_2564431_gb_AAC28159_1e_40_143	Smim_g66074_t1_Histone_lysine_N_methyltransferase_SETMAR_Acromyrmex_echinatior_gi_332021261_gb_EGI61645_8e_51_175	Smim_g22258_t1_FLJ37770_like_protein_Acromyrmex_echinatior_gi_332029332_gb_EGI69315_8e_48_165	Smim_64774_PREDICTED_histone_lysine_N_methyltransferase_SETMAR_like_Acyrthosiphon_pisum_gi_328703830_ref_XP_003242319_6e_29_115	Smim_g38957_t1_FLJ37770_like_protein_Acromyrmex_echinatior_gi_332029332_gb_EGI69315_4e_49_166	Smim_g72661_t1_transposase_Eriphia_verrucosa_gi_189310153_emb_CAP20022_5e_18_86_3	Smim_g36138_t1_Ccmar2_transposase_Ceratitis_capitata_gi_27465081_gb_AAO12864_3e_168_479	Smim_g45528_t1_FLJ37770_like_protein_Acromyrmex_echinatior_gi_332024216_gb_EGI64421_3e_26_107	Smim_g9382_t1_Ccmar2_transposase_Ceratitis_capitata_gi_27465081_gb_AAO12864_1e_134_394	Smim_23105_Histone_lysine_N_methyltransferase_SETMAR_Harpegnathos_saltator_gi_307194922_gb_EFN77046_2e_16_76_3	Smim_21852_Putative_uncharacterized_protein_FLJ37770_Camponotus_floridanus_gi_307189285_gb_EFN73722_8e_17_79_0	Smim_66487_transposase_Portunus_pelagicus_gi_189310193_emb_CAP20054_1e_24_104	Smim_6794_transposase_Portunus_pelagicus_gi_189310188_emb_CAP20051_2e_13_71_2	Smim_11174_Histone_lysine_N_methyltransferase_SETMAR_Camponotus_floridanus_gi_307189293_gb_EFN73730_6e_29_114	Smim_g2128_t1_Ccmar2_transposase_Ceratitis_capitata_gi_27465081_gb_AAO12864_2e_111_332	Smim_42674_FLJ37770_like_protein_Acromyrmex_echinatior_gi_332024216_gb_EGI64421_5e_17_79_3	Smim_1478_denovo_path1_Histone_lysine_N_methyltransferase_SETMAR_Acromyrmex_echinatior_gi_332021261_gb_EGI61645_1e_35_130	Smim_g11292_t1_Histone_lysine_N_methyltransferase_SETMAR_Acromyrmex_echinatior_gi_332021261_gb_EGI61645_5e_30_117	Smim_16494_PREDICTED_histone_lysine_N_methyltransferase_SETMAR_like_Acyrthosiphon_pisum_gi_328703830_ref_XP_003242319_3e_23_99_4	Smim_56920_PREDICTED_similar_to_hemicentin_partial_Hydra_magnipapillata_gi_221091136_ref_XP_002169099_5e_18_87_8	Smim_27117_Putative_uncharacterized_protein_FLJ37770_Camponotus_floridanus_gi_307189285_gb_EFN73722_2e_13_70_1	Smim_46124_transposase_Portunus_pelagicus_gi_189310193_emb_CAP20054_7e_10_62_0	Smim_g63136_t1_Famar1_transposase_Forficula_auricularia_gi_27465079_gb_AAO12863_2e_121_358	Smim_59687_transposase_Forficula_auricularia_gi_37907390_gb_AAP51084_4e_17_82_8	Smim_65925_PREDICTED_histone_lysine_N_methyltransferase_SETMAR_like_Acyrthosiphon_pisum_gi_328703830_ref_XP_003242319_1e_16_80_9	Smim_71252_Histone_lysine_N_methyltransferase_SETMAR_Camponotus_floridanus_gi_307189293_gb_EFN73730_1e_44_153	Smim_65113_PREDICTED_putative_uncharacterized_protein_FLJ37770_like_Nomascus_leucogenys_gi_332211266_ref_XP_003254739_4e_33_124	Smim_g27653_t1_Putative_uncharacterized_protein_FLJ37770_Camponotus_floridanus_gi_307186049_gb_EFN71785_8e_35_125	Smim_g10154_t1_Putative_uncharacterized_protein_FLJ37770_Camponotus_floridanus_gi_307177562_gb_EFN66655_2e_18_87_4	Smim_13453_Histone_lysine_N_methyltransferase_SETMAR_Acromyrmex_echinatior_gi_332018571_gb_EGI59159_2e_36_132	Smim_19737_Putative_uncharacterized_protein_FLJ37770_Camponotus_floridanus_gi_307177562_gb_EFN66655_2e_29_116	Smim_64630_Putative_uncharacterized_protein_FLJ37770_Camponotus_floridanus_gi_307177562_gb_EFN66655_5e_23_100	Smim_46749_Histone_lysine_N_methyltransferase_SETMAR_Acromyrmex_echinatior_gi_332017516_gb_EGI58227_5e_34_127	Smim_50839_transposase_Agrilus_planipennis_gi_283765096_gb_ADB28039_2e_18_87_8	Smim_70607_FLJ37770_like_protein_Acromyrmex_echinatior_gi_332021846_gb_EGI62184_3e_18_82_4	Smim_15009_Histone_lysine_N_methyltransferase_SETMAR_Acromyrmex_echinatior_gi_332018571_gb_EGI59159_1e_32_122	Smim_g38873_t1_transposase_Forficula_auricularia_gi_37907423_gb_AAP51096_4e_63_206	Smim_g20606_t1_transposase_Chymomyza_amoena_gi_26986663_gb_AAN86603_8e_18_82_4	Smim_79789_PREDICTED_similar_to_integrin_beta_chain_partial_Hydra_magnipapillata_gi_221123094_ref_XP_002159375_5e_44_155	Smim_g45612_t1_Histone_lysine_N_methyltransferase_SETMAR_Camponotus_floridanus_gi_307174353_gb_EFN64900_2e_32_118	Smim_38430_transposase_Forficula_auricularia_gi_37907406_gb_AAP51092_4e_29_113	Smim_46628_Histone_lysine_N_methyltransferase_SETMAR_Harpegnathos_saltator_gi_307200878_gb_EFN80916_6e_24_97_4	Smim_72612_Histone_lysine_N_methyltransferase_SETMAR_Acromyrmex_echinatior_gi_332020716_gb_EGI61121_3e_20_87_0	Smim_g49693_t1_Histone_lysine_N_methyltransferase_SETMAR_Harpegnathos_saltator_gi_307200878_gb_EFN80916_3e_18_85_9	Smim_14260_Histone_lysine_N_methyltransferase_SETMAR_Camponotus_floridanus_gi_307188722_gb_EFN73368_4e_29_109	Smim_45207_Putative_uncharacterized_protein_FLJ37770_Camponotus_floridanus_gi_307190997_gb_EFN74761_6e_15_73_6	Smim_21744_Putative_uncharacterized_protein_FLJ37770_Harpegnathos_saltator_gi_307209963_gb_EFN86740_8e_12_64_7	Smim_49980_transposase_Pilumnus_hirtellus_gi_189310169_emb_CAP20037_3e_16_80_5	Smim_46850_mariner_transposase_Chrysoperla_plorabunda_gi_156618_gb_AAA28265_2e_21_94_0	Smim_35211_FLJ37770_like_protein_Acromyrmex_echinatior_gi_332021846_gb_EGI62184_2e_14_74_3	Smim_22907_denovo_path2_PREDICTED_histone_lysine_N_methyltransferase_SETMAR_like_Acyrthosiphon_pisum_gi_328703830_ref_XP_003242319_6e_16_78_2	Smim_63923_Putative_uncharacterized_protein_FLJ37770_Harpegnathos_saltator_gi_307209963_gb_EFN86740_9e_08_52_4	Smim_83997_transposase_Pilumnus_hirtellus_gi_189310169_emb_CAP20037_6e_07_53_5	Smim_12517_PREDICTED_putative_uncharacterized_protein_FLJ37770_like_Macaca_mulatta_gi_109107987_ref_XP_001087076_3e_17_80_9	Smim_6288_FLJ37770_like_protein_Acromyrmex_echinatior_gi_332023506_gb_EGI63743_5e_09_57_8	Smim_44275_Putative_uncharacterized_protein_FLJ37770_Harpegnathos_saltator_gi_307210073_gb_EFN86782_1e_12_67_0	Smim_37055_Histone_lysine_N_methyltransferase_SETMAR_Harpegnathos_saltator_gi_307205869_gb_EFN84041_1e_08_55_1	Smim_55379_PREDICTED_histone_lysine_N_methyltransferase_SETMAR_like_partial_Apis_mellifera_gi_110766450_ref_XP_001121464_6e_14_71_2	Smim_50373_transposase_Pachygrapsus_marmoratus_gi_149692996_emb_CAJ76984_1e_20_92_4	Smim_63872_Histone_lysine_N_methyltransferase_SETMAR_Camponotus_floridanus_gi_307177547_gb_EFN66653_5e_09_56_6	Smim_26876_Putative_uncharacterized_protein_FLJ37770_Camponotus_floridanus_gi_307177562_gb_EFN66655_2e_12_65_9	Smim_2672_denovo_path3_FLJ37770_like_protein_Acromyrmex_echinatior_gi_332021919_gb_EGI62252_3e_10_60_1	Smim_70141_Histone_lysine_N_methyltransferase_SETMAR_Acromyrmex_echinatior_gi_332021737_gb_EGI62092_1e_08_55_8	Smim_17169_FLJ37770_like_protein_Acromyrmex_echinatior_gi_332017999_gb_EGI58630_4e_12_65_9	Smim_19217_Histone_lysine_N_methyltransferase_SETMAR_Camponotus_floridanus_gi_307189293_gb_EFN73730_4e_08_55_1	Smim_42201_FLJ37770_like_protein_Acromyrmex_echinatior_gi_332023506_gb_EGI63743_6e_09_56_2	Smim_60369_PREDICTED_histone_lysine_N_methyltransferase_SETMAR_like_Acyrthosiphon_pisum_gi_328703830_ref_XP_003242319_0_004_42_4	Smim_62642_PREDICTED_histone_lysine_N_methyltransferase_SETMAR_like_Acyrthosiphon_pisum_gi_328703830_ref_XP_003242319_0_001_42_4	Smim_30984_FLJ37770_like_protein_Acromyrmex_echinatior_gi_332021846_gb_EGI62184_1e_12_68_2	Smim_46841_PREDICTED_histone_lysine_N_methyltransferase_SETMAR_like_Acyrthosiphon_pisum_gi_328703830_ref_XP_003242319_7e_07_51_2	Smim_g67243_t1_Mariner_Mos1_transposase_Acromyrmex_echinatior_gi_332026932_gb_EGI67031_2e_05_47_0	Smim_25637_FLJ37770_like_protein_Acromyrmex_echinatior_gi_332021846_gb_EGI62184_4e_06_48_5	Smim_41329_FLJ37770_like_protein_Acromyrmex_echinatior_gi_332021846_gb_EGI62184_3e_07_51_6	Smim_78023_PREDICTED_histone_lysine_N_methyltransferase_SETMAR_like_Acyrthosiphon_pisum_gi_328703830_ref_XP_003242319_2e_09_60_1	Smim_22398_Histone_lysine_N_methyltransferase_SETMAR_Camponotus_floridanus_gi_307188671_gb_EFN73358_5e_07_50_4	Smim_11296_PREDICTED_histone_lysine_N_methyltransferase_SETMAR_like_Acyrthosiphon_pisum_gi_328703830_ref_XP_003242319_7e_10_62_4	Smim_16499_PREDICTED_histone_lysine_N_methyltransferase_SETMAR_like_Acyrthosiphon_pisum_gi_328703830_ref_XP_003242319_1e_06_50_8	Smim_g77897_t1_Mariner_Mos1_transposase_Acromyrmex_echinatior_gi_332028975_gb_EGI68990_2e_05_46_6	Smim_57724_PREDICTED_similar_to_SET_domain_and_mariner_transposase_fusion_Hydra_magnipapillata_gi_221108384_ref_XP_002168485_5e_17_82_4	Smim_50772_transposase_partial_Sitodiplosis_mosellana_gi_83728483_gb_ABC41931_5e_09_57_0	Smim_24588_24588	Smim_32361_mariner_transposase_Pycnoscelus_surinamensis_gi_2564431_gb_AAC28159_4e_06_49_7	Smim_27447_FLJ37770_like_protein_Acromyrmex_echinatior_gi_332023506_gb_EGI63743_2e_06_50_4	Smim_57314_transposase_Forficula_auricularia_gi_37907386_gb_AAP51082_6e_11_64_7	Smim_34639_Camar1_transposase_Chymomyza_amoena_gi_27465077_gb_AAO12862_4e_11_66_6	Smim_46878_mariner_transposase_Heliothis_virescens_gi_3142710_gb_AAC16889_1e_07_54_3	Smim_4383_transposase_Diasemopsis_comoroensis_gi_77744241_gb_ABB02163_4e_29_112	Smim_23645_transposase_Portunus_trituberculatus_gi_189310195_emb_CAP20055_6e_06_50_4	Smim_5148_FLJ37770_like_protein_Acromyrmex_echinatior_gi_332029359_gb_EGI69324_2e_08_55_1	Smim_6290_PREDICTED_histone_lysine_N_methyltransferase_SETMAR_like_Acyrthosiphon_pisum_gi_328703830_ref_XP_003242319_3e_06_51_2	Smim_65706_PREDICTED_histone_lysine_N_methyltransferase_SETMAR_like_Acyrthosiphon_pisum_gi_328703830_ref_XP_003242319_1e_08_57_4	Smim_64801_64801	Smim_74449_putative_transposase_partial_Dermacentor_variabilis_gi_207287875_gb_ACI23536_2e_05_45_4	Smim_75102_PREDICTED_histone_lysine_N_methyltransferase_SETMAR_like_Acyrthosiphon_pisum_gi_328703830_ref_XP_003242319_4e_09_58_9	Smim_871_Histone_lysine_N_methyltransferase_SETMAR_Harpegnathos_saltator_gi_307209325_gb_EFN86397_1e_07_53_1	
Gsal_7022_chimerin_related_rho_gtpase_activating_protein	Gsal_2173_transposase	

HG_8099	
Cgig_10764	
Drer_078664_Uncharacterized_protein_Source_UniProtKB_TrEMBL_Acc_H9GY27_CABZ01080599_1	
Spur_014493_Hypp_2154	
Nvec_16001_LRR_1	

HG_3945	
Hsap_Ensmbl0003147_islet_cell_autoantigen_1_69kDa_Source_
HGNC_Symbol_Acc_5343_ICA1	Hsap_Ensmbl0163596_islet_cell_autoantigen_1_69kDa_like_Source_
HGNC_Symbol_Acc_14442_ICA1L	
Dmel_0037050_CG10566	
Cele_004368_ric_19_Protein_RIC_19_ric_19_mRNA_complete_cds_Source_RefSeq_mRNA_Acc_NM_058815	
Drer_042608_Uncharacterized_protein_Source_UniProtKB_TrEMBL_Acc_E7EXU4_CABZ01078431_1	Drer_057688_islet_cell_autoantigen_1_like_Source_ZFIN_Acc_ZDB_GENE_030910_4_ical1	
Spur_007232_Ica1	
Smim_36650_Islet_cell_autoantigen_putative_Pediculus_humanus_corporis_gi_242008924_ref_XP_002425244_2e_48_178	Smim_36684_PREDICTED_islet_cell_autoantigen_like_Bombus_terrestris_gi_340715706_ref_XP_003396350_3e_42_153	
Sman_126770_Islet_cell_autoantigen_putative_Source_UniProtKB_TrEMBL_Acc_G4M145	
Gsal_2810_islet_cell_autoantigen_1	
Nvec_7622_Arfaptin	

HG_6887	
Hsap_Ensmbl0161939_RNASEK_C17orf49_readthrough_Source_
HGNC_Symbol_Acc_44419_RNASEK_C17orf49	Hsap_Ensmbl0258315_chromosome_17_open_reading_frame_49_Source_
HGNC_Symbol_Acc_28737_C17orf49	
Dmel_0052831_CG33695	
Cgig_15800	
Cele_012828_Y43F8C_6_Protein_Y43F8C_6_isoform_b_Y43F8C_6_mRNA_complete_cds_Source_RefSeq_mRNA_Acc_NM_001269952	
Drer_088755_zgc_103508_Source_ZFIN_Acc_ZDB_GENE_041212_28_zgc_103508	Drer_015161_zgc_92664_Source_ZFIN_Acc_ZDB_GENE_040718_119_zgc_92664	
Spur_008272_Spur_008272	Spur_020127_Spur_020127	
Smim_80203_PREDICTED_chromatin_complexes_subunit_BAP18_like_isoform_Apis_mellifera_gi_328792610_ref_XP_392173_3_4e_34_128	Smim_5720_PREDICTED_similar_to_AGAP009888_PA_Tribolium_castaneum_gi_91081491_ref_XP_974476_1e_18_85_1	
Nvec_13999_Myb_DNA_binding	

HG_43866	
This group of homology does not contain any annotated genome

HG_14100	
Nvec_51223_	Nvec_3203_FGF	Nvec_3204_FGF	Nvec_20712_DUF583	

HG_11050	
Hsap_Ensmbl0152591_dentin_sialophosphoprotein_Source_
HGNC_Symbol_Acc_3054_DSPP	
Smim_g51143_t1_PREDICTED_similar_to_MAEBL_Hydra_magnipapillata_gi_221126627_ref_XP_002156063_1e_65_243	
Nvec_20262_	Nvec_20267_	Nvec_20263_	Nvec_35263_	

HG_41624	
This group of homology does not contain any annotated genome

HG_9788	
Nvec_14819_	Nvec_51461_DRMBL	Nvec_10408_	Nvec_32573_His_leader	

HG_1960	
Hsap_Ensmbl0130338_tubby_like_protein_4_Source_
HGNC_Symbol_Acc_15530_TULP4	
Dmel_0039530_Tusp_Tusp_Source_FlyBase_0039530	
Cgig_25580_Tubby_related_protein_4_Source_UniProtKB_TrEMBL_Acc_K1QME8	
Cele_022139_tub_2_Protein_TUB_2_tub_2_mRNA_complete_cds_Source_RefSeq_mRNA_Acc_NM_058512	
Drer_045911_tubby_like_protein_4a_Source_ZFIN_Acc_ZDB_GENE_060503_215_tulp4a	Drer_063056_tubby_like_protein_4b_Source_ZFIN_Acc_ZDB_GENE_130530_708_tulp4b	
Spur_016617_Tulp4L	Spur_006368_Spur_006368	
Smim_25106_PREDICTED_similar_to_Tubby_putative_Tribolium_castaneum_gi_189241743_ref_XP_001810665_2e_72_251	Smim_78157_tusp_isoform_D_Drosophila_melanogaster_gi_320543361_ref_NP_651573_4_4e_39_147	

HG_9923	
Nvec_2653_	Nvec_42914_Chlam_PMP	Nvec_31791_PIG_U	Nvec_12834_	Nvec_33339_C4dic_mal_tran	Nvec_54120_Chlam_PMP	

HG_4990	
Cgig_25419_Hydrocephalus_inducing_protein_Source_UniProtKB_TrEMBL_Acc_K1Q7X1	Cgig_27469	
Spur_017898_Hypp_2360	Spur_004168_Hypp_1502	
Nvec_5831_TolA	

HG_22726	
This group of homology does not contain any annotated genome

HG_22862	
Cele_021011_W03G1_5_Protein_W03G1_5_W03G1_5_mRNA_complete_cds_Source_RefSeq_mRNA_Acc_NM_067535	

HG_7891	
Dmel_0032431_CG5435	
Cgig_28568	
Drer_034457_chromosome_1_open_reading_frame_194_Source_
HGNC_Symbol_Acc_32331_C8H1orf194	
Spur_013076_Ajpx1	Spur_021147_Spur_021147	
Sman_010450	
Gsal_6517_uncharacterized_protein_c1orf194_homolog	
Nvec_32346_	

HG_8429	
Cgig_11284_Sperm_associated_antigen_8_Source_UniProtKB_TrEMBL_Acc_K1Q5N1	
Spur_025980_Spag8	
Sman_170600	
Nvec_27035_	

HG_15170	
Nvec_253_GRP	Nvec_52653_	Nvec_39954_	

HG_44318	
This group of homology does not contain any annotated genome

HG_320	
Cgig_03232	Cgig_12495	Cgig_11190	Cgig_19217	Cgig_00780	Cgig_19105	Cgig_14062	Cgig_04686	Cgig_12724	Cgig_16597	Cgig_19306	Cgig_19216	Cgig_11189	Cgig_19596	Cgig_04214	Cgig_12496	Cgig_02073	Cgig_18098	Cgig_10744	
Spur_001888_Ccp_1	Spur_013603_Hypp_93	Spur_004546_Spur_004546	Spur_020341_Spur_020341	
Nvec_38465_Nitrophorin	Nvec_27444_Phage_integrase	Nvec_59350_	Nvec_40180_Pre_SET	Nvec_2462_	Nvec_37903_Pre_SET	Nvec_2690_Pre_SET	Nvec_23887_Pre_SET	Nvec_11735_	Nvec_35556_Pre_SET	Nvec_40999_SAM_1	Nvec_21917_CXC	Nvec_5848_DUF589	Nvec_22850_CXC	Nvec_9836_La	Nvec_59066_PRA_PH	Nvec_46877_	Nvec_18632_Nitrophorin	Nvec_38543_	Nvec_27217_XPG_N	Nvec_2366_	Nvec_15195_Ribosomal_L31	Nvec_31234_	Nvec_8912_	Nvec_954_Cys_knot	Nvec_16825_	Nvec_12847_Ocnus	Nvec_14831_DUF309	Nvec_45550_	Nvec_40077_	Nvec_22748_	

HG_9433	
Cgig_18109	Cgig_18110	
Cele_016032_C24A3_1_Protein_C24A3_1_C24A3_1_mRNA_complete_cds_Source_RefSeq_mRNA_Acc_NM_077120	
Spur_027005_Hypp_1195	
Nvec_45733_	Nvec_19851_	

HG_1341	
Hsap_Ensmbl0132840_betaine_homocysteine_S_methyltransferase_2_Source_
HGNC_Symbol_Acc_1048_BHMT2	Hsap_Ensmbl0145692_betaine_homocysteine_S_methyltransferase_Source_
HGNC_Symbol_Acc_1047_BHMT	
Cgig_14543	Cgig_17122_Betaine_homocysteine_S_methyltransferase_2_Source_UniProtKB_TrEMBL_Acc_K1QFK7	Cgig_24033_Betaine_homocysteine_S_methyltransferase_2_Source_UniProtKB_TrEMBL_Acc_K1QTS9	Cgig_17124	Cgig_05534	
Drer_013430_betaine_homocysteine_methyltransferase_Source_ZFIN_Acc_ZDB_GENE_030131_947_bhmt	
Spur_002375_Bhmt	Spur_002376_Bhmt2	Spur_004625_Bhmt_1	Spur_005554_Bhmt_8	Spur_015000_Bhmt_7	Spur_021657_Bhmt_6	Spur_006339_Bhmt_2	Spur_007122_Bhmt_3	Spur_005648_Bhmt_9	Spur_007239_Spur_007239	Spur_020576_Bhmt_4	Spur_021658_Bhmt_5	Spur_015520_Spur_015520	Spur_027856_Spur_027856	
Smim_25839_PREDICTED_betaine_homocysteine_methyltransferase_like_Saccoglossus_kowalevskii_gi_291234934_ref_XP_002737404_0_0_581	Smim_35230_PREDICTED_betaine_homocysteine_methyltransferase_like_Saccoglossus_kowalevskii_gi_291234938_ref_XP_002737405_0_0_559	
Nvec_1494_	Nvec_57036_	Nvec_24958_S_methyl_trans	

HG_26500	
This group of homology does not contain any annotated genome

HG_22675	
This group of homology does not contain any annotated genome

HG_26098	
This group of homology does not contain any annotated genome

HG_7998	
Nvec_19405_DMP1	Nvec_55153_	Nvec_43460_Keratin_B2	Nvec_40995_RNA_pol_A_CTD	

HG_1212	
Hsap_Ensmbl0188425_nanos_homolog_2_Drosophila_Source_
HGNC_Symbol_Acc_23292_NANOS2	Hsap_Ensmbl0188613_nanos_homolog_1_Drosophila_Source_
HGNC_Symbol_Acc_23044_NANOS1	Hsap_Ensmbl0187556_nanos_homolog_3_Drosophila_Source_
HGNC_Symbol_Acc_22048_NANOS3	
Dmel_0002962_nos_nanos_Source_FlyBase_0002962	
Cgig_13519_Nanos_like_protein_2_Source_UniProtKB_TrEMBL_Acc_K1QUG4	Cgig_13819_Nanos_like_protein_3_Source_UniProtKB_TrEMBL_Acc_K1PST5	Cgig_08668_Nanos_like_protein_1_Source_UniProtKB_TrEMBL_Acc_K1R148	Cgig_23008_Nanos_like_protein_1_Source_UniProtKB_TrEMBL_Acc_K1R8C4	Cgig_21240_Nanos_like_protein_1_Source_UniProtKB_TrEMBL_Acc_K1RH19	
Cele_003783_nos_1_Protein_NOS_1_nos_1_mRNA_complete_cds_Source_RefSeq_mRNA_Acc_NM_063957	Cele_003785_nos_3_Protein_NOS_3_isoform_a_nos_3_mRNA_complete_cds_Source_RefSeq_mRNA_Acc_NM_063701	
Drer_078976_nanos_homolog_1_Source_ZFIN_Acc_ZDB_GENE_030131_1623_nanos1	Drer_068255_nanos_homolog_3_Source_ZFIN_Acc_ZDB_GENE_011221_1_nanos3	
Spur_003591_Nan2_Nanos_2_Source_UniProtKB_TrEMBL_Acc_Q2V8N1	Spur_015613_Nanos2c	Spur_015614_Nanos2b	Spur_020678_Nan1	
Smim_50758_Nanos_homolog_Caligus_rogercresseyi_gi_225710878_gb_ACO11285_3e_17_85_5	
Sman_055740_Putative_nanos_RNA_binding_domain_Source_UniProtKB_TrEMBL_Acc_G4VHK0	Sman_051920	
Gsal_9874_nanos_homolog_1	
Nvec_46970_zf_nanos	

HG_17089	
Nvec_9751_Helicase_C	Nvec_47087_	Nvec_26898_	

HG_3779	
Hsap_Ensmbl0164944_KIAA1429_Source_
HGNC_Symbol_Acc_24500_KIAA1429	
Dmel_0003977_vir_virilizer_Source_FlyBase_0003977	
Cgig_13984_Virilizer_like_protein_Source_UniProtKB_TrEMBL_Acc_K1QVA4	
Drer_075824_si_ch211_79l20_4_Source_ZFIN_Acc_ZDB_GENE_100922_238_si_ch211_79l20_4	
Spur_022970_Kiaa1429L	Spur_005765_Spur_005765	Spur_005766_Spur_005766	
Smim_10935_virilizer_like_protein_Daphnia_pulex_gi_321468216_gb_EFX79202_0_0_679	
Nvec_13055_	Nvec_13056_	Nvec_39494_Cm_res_leader	

HG_370	
Cgig_19953	Cgig_02120	Cgig_02493	
Cele_018842_F54H12_2_Protein_F54H12_2_F54H12_2_mRNA_complete_cds_Source_RefSeq_mRNA_Acc_NM_066334	Cele_019588_K09F6_5_Protein_K09F6_5_K09F6_5_mRNA_complete_cds_Source_RefSeq_mRNA_Acc_NM_061823	Cele_013316_Y57G11C_21_Protein_Y57G11C_21_Y57G11C_21_mRNA_complete_cds_Source_RefSeq_mRNA_Acc_NM_070399	Cele_012237_W04A8_2_Protein_W04A8_2_W04A8_2_mRNA_complete_cds_Source_RefSeq_mRNA_Acc_NM_061020	
Spur_013400_Hypp_2081	Spur_025523_Spur_025523	Spur_008334_Hypp_543	Spur_027106_Hypp_2887	Spur_017651_Hypp_2350	Spur_001447_Hypp_1328	Spur_004303_Hypp_410	Spur_020024_Hypp_2478	
Smim_g65288_t1_PREDICTED_similar_to_F19G12_Ciona_intestinalis_gi_198413199_ref_XP_002123084_2e_114_366	Smim_g40280_t1_PREDICTED_similar_to_F19G12_Ciona_intestinalis_gi_198413199_ref_XP_002123084_9e_53_192	Smim_g25607_t1_PREDICTED_similar_to_F19G12_Ciona_intestinalis_gi_198413199_ref_XP_002123084_9e_77_262	Smim_g48367_t1_PREDICTED_similar_to_F19G12_Ciona_intestinalis_gi_198413199_ref_XP_002123084_5e_61_218	Smim_g24728_t1_PREDICTED_similar_to_F19G12_Ciona_intestinalis_gi_198413199_ref_XP_002123084_2e_30_130	Smim_28623_PREDICTED_similar_to_F19G12_Ciona_intestinalis_gi_198413199_ref_XP_002123084_6e_25_109	
Nvec_13331_Peptidase_C5	Nvec_32633_DUF1455	Nvec_148_PRKCSH	Nvec_38100_	Nvec_40673_DUF1455	Nvec_13659_Peptidase_C5	Nvec_37045_Drf_FH1	Nvec_15488_Peptidase_C5	Nvec_57604_	Nvec_10449_Ribosomal_L22	Nvec_48540_	Nvec_44454_	Nvec_37420_	Nvec_28044_	Nvec_21812_GRASP55_65	Nvec_35781_	Nvec_27421_Peptidase_M35	Nvec_52712_Dynein_light	Nvec_26971_Peptidase_C5	Nvec_54162_DUF124	Nvec_34926_	Nvec_31356_	Nvec_22960_	Nvec_11503_DUF124	Nvec_772_	Nvec_29378_NHL	Nvec_29379_	Nvec_33096_	Nvec_55979_	Nvec_55620_	

HG_20095	
Nvec_52273_Pentapeptide	

HG_10649	
Spur_024201_Spur_024201	Spur_019372_Spur_019372	

HG_12304	
Sman_146720	
Gsal_11232_ci_meta1_precursor	

HG_11086	
Nvec_16471_Glyco_transf_8	Nvec_6251_NMU	

HG_6903	
Drer_045842_zgc_113263_Source_ZFIN_Acc_ZDB_GENE_050306_34_zgc_113263	
Spur_002625_Spur_002625	
Smim_2376_DNA_binding_protein_Takifugu_rubripes_gi_8926695_emb_CAB96532_8e_13_73_2	Smim_38878_PREDICTED_similar_to_Accs_protein_Taeniopygia_guttata_gi_224051020_ref_XP_002198611_3e_12_73_9	Smim_69611_PREDICTED_zinc_finger_and_SCAN_domain_containing_protein_29_like_Danio_rerio_gi_326666477_ref_XP_002661403_8e_12_66_6	Smim_15409_PREDICTED_zinc_finger_and_SCAN_domain_containing_protein_29_like_Danio_rerio_gi_326666477_ref_XP_002661403_0_003_42_0	

HG_1794	
Hsap_Ensmbl0165185_KIAA1958_Source_
HGNC_Symbol_Acc_23427_KIAA1958	
Cgig_04359	Cgig_26450	Cgig_06055	Cgig_15542	
Drer_060911_si_ch211_126i22_5_Source_ZFIN_Acc_ZDB_GENE_091204_183_si_ch211_126i22_5	
Nvec_20133_Extensin_2	Nvec_33924_DUF310	Nvec_46187_Phage_integrase	Nvec_1342_ACBP	Nvec_53454_	Nvec_4062_MCPVI	Nvec_29466_	Nvec_39568_	Nvec_16616_Phage_integrase	Nvec_25002_Gemini_mov	Nvec_57898	Nvec_22877_	

HG_5972	
Hsap_Ensmbl0150764_DIX_domain_containing_1_Source_
HGNC_Symbol_Acc_23695_DIXDC1	Hsap_Ensmbl0262277_DIX_domain_containing_1_Source_
HGNC_Symbol_Acc_23695_DIXDC1	
Cgig_08105_Dixin_Source_UniProtKB_TrEMBL_Acc_K1P7K9	
Drer_056267_DIX_domain_containing_1b_Source_ZFIN_Acc_ZDB_GENE_041008_148_dixdc1b	Drer_025302_DIX_domain_containing_1a_Source_ZFIN_Acc_ZDB_GENE_030721_2_dixdc1a	
Spur_028039_Spur_028039	Spur_014851_Spur_014851	Spur_006633_Spur_006633	Spur_001645_Dixdc1L	
Smim_59775_PREDICTED_dixin_like_partial_Anolis_carolinensis_gi_327289748_ref_XP_003229586_4e_46_162	
Nvec_54235_DIX	Nvec_48530_HALZ	

HG_33836	
Nvec_27993_zf_C5HC2	

HG_34611	
This group of homology does not contain any annotated genome

HG_8568	
This group of homology does not contain any annotated genome

HG_8656	
This group of homology does not contain any annotated genome

HG_8615	
This group of homology does not contain any annotated genome

HG_19272	
This group of homology does not contain any annotated genome

HG_11888	
This group of homology does not contain any annotated genome

HG_11	
Hsap_Ensmbl0175514_G_protein_coupled_receptor_152_Source_
HGNC_Symbol_Acc_23622_GPR152	Hsap_Ensmbl0075073_tachykinin_receptor_2_Source_
HGNC_Symbol_Acc_11527_TACR2	Hsap_Ensmbl0166573_galanin_receptor_1_Source_
HGNC_Symbol_Acc_4132_GALR1	Hsap_Ensmbl0139874_somatostatin_receptor_1_Source_
HGNC_Symbol_Acc_11330_SSTR1	Hsap_Ensmbl0163823_chemokine_C_C_motif_receptor_1_Source_
HGNC_Symbol_Acc_1602_CCR1	Hsap_Ensmbl0173198_cysteinyl_leukotriene_receptor_1_Source_
HGNC_Symbol_Acc_17451_CYSLTR1	Hsap_Ensmbl0132671_somatostatin_receptor_4_Source_
HGNC_Symbol_Acc_11333_SSTR4	Hsap_Ensmbl0182631_relaxin_insulin_like_family_peptide_receptor_3_Source_
HGNC_Symbol_Acc_24883_RXFP3	Hsap_Ensmbl0180616_somatostatin_receptor_2_Source_
HGNC_Symbol_Acc_11331_SSTR2	Hsap_Ensmbl0101188_neurotensin_receptor_1_high_affinity_Source_
HGNC_Symbol_Acc_8039_NTSR1	Hsap_Ensmbl0121853_growth_hormone_secretagogue_receptor_Source_
HGNC_Symbol_Acc_4267_GHSR	Hsap_Ensmbl0162009_somatostatin_receptor_5_Source_
HGNC_Symbol_Acc_11334_SSTR5	Hsap_Ensmbl0183813_chemokine_C_C_motif_receptor_4_Source_
HGNC_Symbol_Acc_1605_CCR4	Hsap_Ensmbl0187474_formyl_peptide_receptor_3_Source_
HGNC_Symbol_Acc_3828_FPR3	Hsap_Ensmbl0135577_neuromedin_B_receptor_Source_
HGNC_Symbol_Acc_7843_NMBR	Hsap_Ensmbl0169508_G_protein_coupled_receptor_183_Source_
HGNC_Symbol_Acc_3128_GPR183	Hsap_Ensmbl0110148_cholecystokinin_B_receptor_Source_
HGNC_Symbol_Acc_1571_CCKBR	Hsap_Ensmbl0183150_G_protein_coupled_receptor_19_Source_
HGNC_Symbol_Acc_4473_GPR19	Hsap_Ensmbl0174417_thyrotropin_releasing_hormone_receptor_Source_
HGNC_Symbol_Acc_12299_TRHR	Hsap_Ensmbl0137252_hypocretin_orexin_receptor_2_Source_
HGNC_Symbol_Acc_4849_HCRTR2	Hsap_Ensmbl0164129_neuropeptide_Y_receptor_Y5_Source_
HGNC_Symbol_Acc_7958_NPY5R	Hsap_Ensmbl0128285_melanin_concentrating_hormone_receptor_1_Source_
HGNC_Symbol_Acc_4479_MCHR1	Hsap_Ensmbl0180772_angiotensin_II_receptor_type_2_Source_
HGNC_Symbol_Acc_338_AGTR2	Hsap_Ensmbl0183729_neuropeptides_B_W_receptor_1_Source_
HGNC_Symbol_Acc_4522_NPBWR1	Hsap_Ensmbl0134817_apelin_receptor_Source_
HGNC_Symbol_Acc_339_APLNR	Hsap_Ensmbl0169836_tachykinin_receptor_3_Source_
HGNC_Symbol_Acc_11528_TACR3	Hsap_Ensmbl0171860_complement_component_3a_receptor_1_Source_
HGNC_Symbol_Acc_1319_C3AR1	Hsap_Ensmbl0168398_bradykinin_receptor_B2_Source_
HGNC_Symbol_Acc_1030_BDKRB2	Hsap_Ensmbl0121966_chemokine_C_X_C_motif_receptor_4_Source_
HGNC_Symbol_Acc_2561_CXCR4	Hsap_LRG_146_formyl_peptide_receptor_1_Source_
HGNC_Symbol_Acc_3826_LRG_146	Hsap_Ensmbl0144891_angiotensin_II_receptor_type_1_Source_
HGNC_Symbol_Acc_336_AGTR1	Hsap_Ensmbl0183473_somatostatin_receptor_3_Source_
HGNC_Symbol_Acc_11332_SSTR3	Hsap_Ensmbl0125510_opiate_receptor_like_1_Source_
HGNC_Symbol_Acc_8155_OPRL1	Hsap_Ensmbl0160683_chemokine_C_X_C_motif_receptor_5_Source_
HGNC_Symbol_Acc_1060_CXCR5	Hsap_Ensmbl0112038_opioid_receptor_mu_1_Source_
HGNC_Symbol_Acc_8156_OPRM1	Hsap_Ensmbl0121807_chemokine_C_C_motif_receptor_2_Source_
HGNC_Symbol_Acc_1603_CCR2	Hsap_Ensmbl0116329_opioid_receptor_delta_1_Source_
HGNC_Symbol_Acc_8153_OPRD1	Hsap_Ensmbl0163464_chemokine_C_X_C_motif_receptor_1_Source_
HGNC_Symbol_Acc_6026_CXCR1	Hsap_Ensmbl0182687_galanin_receptor_2_Source_
HGNC_Symbol_Acc_4133_GALR2	Hsap_Ensmbl0147145_lysophosphatidic_acid_receptor_4_Source_
HGNC_Symbol_Acc_4478_LPAR4	Hsap_Ensmbl0179934_chemokine_C_C_motif_receptor_8_Source_
HGNC_Symbol_Acc_1609_CCR8	Hsap_Ensmbl0172215_chemokine_C_X_C_motif_receptor_6_Source_
HGNC_Symbol_Acc_16647_CXCR6	Hsap_Ensmbl0186810_chemokine_C_X_C_motif_receptor_3_Source_
HGNC_Symbol_Acc_4540_CXCR3	Hsap_Ensmbl0186912_pyrimidinergic_receptor_P2Y_G_protein_coupled_4_Source_
HGNC_Symbol_Acc_8542_P2RY4	Hsap_Ensmbl0144230_G_protein_coupled_receptor_17_Source_
HGNC_Symbol_Acc_4471_GPR17	Hsap_Ensmbl0139679_lysophosphatidic_acid_receptor_6_Source_
HGNC_Symbol_Acc_15520_LPAR6	Hsap_Ensmbl0174600_chemokine_like_receptor_1_Source_
HGNC_Symbol_Acc_2121_CMKLR1	Hsap_Ensmbl0126353_chemokine_C_C_motif_receptor_7_Source_
HGNC_Symbol_Acc_1608_CCR7	Hsap_Ensmbl0152207_cysteinyl_leukotriene_receptor_2_Source_
HGNC_Symbol_Acc_18274_CYSLTR2	Hsap_Ensmbl0180871_chemokine_C_X_C_motif_receptor_2_Source_
HGNC_Symbol_Acc_6027_CXCR2	Hsap_Ensmbl0144476_atypical_chemokine_receptor_3_Source_
HGNC_Symbol_Acc_23692_ACKR3	Hsap_Ensmbl0154165_G_protein_coupled_receptor_15_Source_
HGNC_Symbol_Acc_4469_GPR15	Hsap_Ensmbl0112486_chemokine_C_C_motif_receptor_6_Source_
HGNC_Symbol_Acc_1607_CCR6	Hsap_Ensmbl0181104_coagulation_factor_II_thrombin_receptor_Source_
HGNC_Symbol_Acc_3537_F2R	Hsap_Ensmbl0164220_coagulation_factor_II_thrombin_receptor_like_2_Source_
HGNC_Symbol_Acc_3539_F2RL2	Hsap_Ensmbl0160791_chemokine_C_C_motif_receptor_5_gene_pseudogene_Source_
HGNC_Symbol_Acc_1606_CCR5	Hsap_Ensmbl0169860_purinergic_receptor_P2Y_G_protein_coupled_1_Source_
HGNC_Symbol_Acc_8539_P2RY1	Hsap_Ensmbl0175591_purinergic_receptor_P2Y_G_protein_coupled_2_Source_
HGNC_Symbol_Acc_8541_P2RY2	Hsap_Ensmbl0125522_neuropeptides_B_W_receptor_2_Source_
HGNC_Symbol_Acc_4530_NPBWR2	Hsap_Ensmbl0119714_G_protein_coupled_receptor_68_Source_
HGNC_Symbol_Acc_4519_GPR68	Hsap_Ensmbl0128310_galanin_receptor_3_Source_
HGNC_Symbol_Acc_4134_GALR3	Hsap_Ensmbl0198829_succinate_receptor_1_Source_
HGNC_Symbol_Acc_4542_SUCNR1	Hsap_Ensmbl0177464_G_protein_coupled_receptor_4_Source_
HGNC_Symbol_Acc_4497_GPR4	Hsap_Ensmbl0170128_G_protein_coupled_receptor_25_Source_
HGNC_Symbol_Acc_4480_GPR25	Hsap_Ensmbl0182162_purinergic_receptor_P2Y_G_protein_coupled_8_Source_
HGNC_Symbol_Acc_15524_P2RY8	Hsap_Ensmbl0182782_hydroxycarboxylic_acid_receptor_2_Source_
HGNC_Symbol_Acc_24827_HCAR2	Hsap_Ensmbl0255398_hydroxycarboxylic_acid_receptor_3_Source_
HGNC_Symbol_Acc_16824_HCAR3	Hsap_Ensmbl0132911_neuromedin_U_receptor_2_Source_
HGNC_Symbol_Acc_16454_NMUR2	Hsap_Ensmbl0152034_melanin_concentrating_hormone_receptor_2_Source_
HGNC_Symbol_Acc_20867_MCHR2	Hsap_Ensmbl0171659_G_protein_coupled_receptor_34_Source_
HGNC_Symbol_Acc_4490_GPR34	Hsap_Ensmbl0169403_platelet_activating_factor_receptor_Source_
HGNC_Symbol_Acc_9582_PTAFR	Hsap_Ensmbl0144648_atypical_chemokine_receptor_2_Source_
HGNC_Symbol_Acc_1565_ACKR2	Hsap_Ensmbl0166856_G_protein_coupled_receptor_182_Source_
HGNC_Symbol_Acc_13708_GPR182	Hsap_Ensmbl0138271_G_protein_coupled_receptor_87_Source_
HGNC_Symbol_Acc_4538_GPR87	Hsap_Ensmbl0171631_pyrimidinergic_receptor_P2Y_G_protein_coupled_6_Source_
HGNC_Symbol_Acc_8543_P2RY6	Hsap_Ensmbl0181408_urotensin_2_receptor_Source_
HGNC_Symbol_Acc_4468_UTS2R	Hsap_Ensmbl0142511_G_protein_coupled_receptor_32_Source_
HGNC_Symbol_Acc_4487_GPR32	Hsap_Ensmbl0171596_neuromedin_U_receptor_1_Source_
HGNC_Symbol_Acc_4518_NMUR1	Hsap_Ensmbl0102239_bombesin_like_receptor_3_Source_
HGNC_Symbol_Acc_1113_BRS3	Hsap_Ensmbl0213903_leukotriene_B4_receptor_Source_
HGNC_Symbol_Acc_6713_LTB4R	Hsap_Ensmbl0163394_cholecystokinin_A_receptor_Source_
HGNC_Symbol_Acc_1570_CCKAR	Hsap_Ensmbl0102539_motilin_receptor_Source_
HGNC_Symbol_Acc_4495_MLNR	Hsap_Ensmbl0164128_neuropeptide_Y_receptor_Y1_Source_
HGNC_Symbol_Acc_7956_NPY1R	Hsap_Ensmbl0169313_purinergic_receptor_P2Y_G_protein_coupled_12_Source_
HGNC_Symbol_Acc_18124_P2RY12	Hsap_Ensmbl0136160_endothelin_receptor_type_B_Source_
HGNC_Symbol_Acc_3180_EDNRB	Hsap_Ensmbl0121764_hypocretin_orexin_receptor_1_Source_
HGNC_Symbol_Acc_4848_HCRTR1	Hsap_Ensmbl0147138_G_protein_coupled_receptor_174_Source_
HGNC_Symbol_Acc_30245_GPR174	Hsap_Ensmbl0078589_purinergic_receptor_P2Y_G_protein_coupled_10_Source_
HGNC_Symbol_Acc_19906_P2RY10	Hsap_Ensmbl0183134_prostaglandin_D2_receptor_2_Source_
HGNC_Symbol_Acc_4502_PTGDR2	Hsap_Ensmbl0148734_neuropeptide_FF_receptor_1_Source_
HGNC_Symbol_Acc_17425_NPFFR1	Hsap_Ensmbl0264717_Homo_sapiens_neuropeptide_Y_receptor_type_4_like_LOC100996758_mRNA_Source_RefSeq_mRNA_Acc_NM_001278795_NPY4R	Hsap_Ensmbl0266170_neuropeptide_Y_receptor_type_4_Source_RefSeq_peptide_Acc_NP_001265723_AC244230_2	Hsap_Ensmbl0181619_G_protein_coupled_receptor_135_Source_
HGNC_Symbol_Acc_19991_GPR135	Hsap_Ensmbl0185149_neuropeptide_Y_receptor_Y2_Source_
HGNC_Symbol_Acc_7957_NPY2R	Hsap_Ensmbl0101292_prokineticin_receptor_2_Source_
HGNC_Symbol_Acc_15836_PROKR2	Hsap_Ensmbl0169618_prokineticin_receptor_1_Source_
HGNC_Symbol_Acc_4524_PROKR1	Hsap_Ensmbl0126010_gastrin_releasing_peptide_receptor_Source_
HGNC_Symbol_Acc_4609_GRPR	Hsap_Ensmbl0121797_chemokine_C_C_motif_receptor_like_2_Source_
HGNC_Symbol_Acc_1612_CCRL2	Hsap_Ensmbl0196917_hydroxycarboxylic_acid_receptor_1_Source_
HGNC_Symbol_Acc_4532_HCAR1	Hsap_Ensmbl0173080_relaxin_insulin_like_family_peptide_receptor_4_Source_
HGNC_Symbol_Acc_14666_RXFP4	Hsap_Ensmbl0162881_oxoeicosanoid_OXE_receptor_1_Source_
HGNC_Symbol_Acc_24884_OXER1	Hsap_Ensmbl0100739_bradykinin_receptor_B1_Source_
HGNC_Symbol_Acc_1029_BDKRB1	Hsap_Ensmbl0119973_prolactin_releasing_hormone_receptor_Source_
HGNC_Symbol_Acc_4464_PRLHR	Hsap_Ensmbl0186867_pyroglutamylated_RFamide_peptide_receptor_Source_
HGNC_Symbol_Acc_15565_QRFPR	Hsap_Ensmbl0115353_tachykinin_receptor_1_Source_
HGNC_Symbol_Acc_11526_TACR1	Hsap_Ensmbl0123901_G_protein_coupled_receptor_83_Source_
HGNC_Symbol_Acc_4523_GPR83	Hsap_Ensmbl0140030_G_protein_coupled_receptor_65_Source_
HGNC_Symbol_Acc_4517_GPR65	Hsap_Ensmbl0183840_G_protein_coupled_receptor_39_Source_
HGNC_Symbol_Acc_4496_GPR39	Hsap_Ensmbl0169006_neurotensin_receptor_2_Source_
HGNC_Symbol_Acc_8040_NTSR2	Hsap_Ensmbl0125245_G_protein_coupled_receptor_18_Source_
HGNC_Symbol_Acc_4472_GPR18	Hsap_Ensmbl0120436_G_protein_coupled_receptor_31_Source_
HGNC_Symbol_Acc_4486_GPR31	Hsap_Ensmbl0186188_free_fatty_acid_receptor_4_Source_
HGNC_Symbol_Acc_19061_FFAR4	Hsap_Ensmbl0244165_purinergic_receptor_P2Y_G_protein_coupled_11_Source_
HGNC_Symbol_Acc_8540_P2RY11	Hsap_Ensmbl0171051_formyl_peptide_receptor_1_Source_
HGNC_Symbol_Acc_3826_FPR1	Hsap_Ensmbl0174946_G_protein_coupled_receptor_171_Source_
HGNC_Symbol_Acc_30057_GPR171	Hsap_Ensmbl0204882_G_protein_coupled_receptor_20_Source_
HGNC_Symbol_Acc_4475_GPR20	Hsap_Ensmbl0184574_lysophosphatidic_acid_receptor_5_Source_
HGNC_Symbol_Acc_13307_LPAR5	Hsap_Ensmbl0151617_endothelin_receptor_type_A_Source_
HGNC_Symbol_Acc_3179_EDNRA	Hsap_Ensmbl0116014_KISS1_receptor_Source_
HGNC_Symbol_Acc_4510_KISS1R	Hsap_Ensmbl0135898_G_protein_coupled_receptor_55_Source_
HGNC_Symbol_Acc_4511_GPR55	Hsap_Ensmbl0178623_G_protein_coupled_receptor_35_Source_
HGNC_Symbol_Acc_4492_GPR35	Hsap_Ensmbl0164251_coagulation_factor_II_thrombin_receptor_like_1_Source_
HGNC_Symbol_Acc_3538_F2RL1	Hsap_Ensmbl0214943_G_protein_coupled_receptor_33_gene_pseudogene_Source_
HGNC_Symbol_Acc_4489_GPR33	Hsap_Ensmbl0134830_complement_component_5a_receptor_2_Source_
HGNC_Symbol_Acc_4527_C5AR2	Hsap_Ensmbl0181631_purinergic_receptor_P2Y_G_protein_coupled_13_Source_
HGNC_Symbol_Acc_4537_P2RY13	Hsap_Ensmbl0171657_G_protein_coupled_receptor_82_Source_
HGNC_Symbol_Acc_4533_GPR82	Hsap_Ensmbl0184451_chemokine_C_C_motif_receptor_10_Source_
HGNC_Symbol_Acc_4474_CCR10	Hsap_Ensmbl0168329_chemokine_C_X3_C_motif_receptor_1_Source_
HGNC_Symbol_Acc_2558_CX3CR1	Hsap_Ensmbl0127533_coagulation_factor_II_thrombin_receptor_like_3_Source_
HGNC_Symbol_Acc_3540_F2RL3	Hsap_Ensmbl0173250_G_protein_coupled_receptor_151_Source_
HGNC_Symbol_Acc_23624_GPR151	Hsap_Ensmbl0174944_purinergic_receptor_P2Y_G_protein_coupled_14_Source_
HGNC_Symbol_Acc_16442_P2RY14	Hsap_Ensmbl0272658_Leukotriene_B4_receptor_2_Source_UniProtKB_Swiss_Prot_Acc_Q9NPC1_LTB4R2	Hsap_Ensmbl0213906_leukotriene_B4_receptor_2_Source_
HGNC_Symbol_Acc_19260_LTB4R2	Hsap_Ensmbl0082556_opioid_receptor_kappa_1_Source_
HGNC_Symbol_Acc_8154_OPRK1	Hsap_Ensmbl0164850_G_protein_coupled_estrogen_receptor_1_Source_
HGNC_Symbol_Acc_4485_GPER1	Hsap_Ensmbl0165621_oxoglutarate_alpha_ketoglutarate_receptor_1_Source_
HGNC_Symbol_Acc_4531_OXGR1	Hsap_Ensmbl0183671_G_protein_coupled_receptor_1_Source_
HGNC_Symbol_Acc_4463_GPR1	Hsap_Ensmbl0183625_chemokine_C_C_motif_receptor_3_Source_
HGNC_Symbol_Acc_1604_CCR3	
Dmel_0035610_Lkr_Leucokinin_receptor_Source_FlyBase_0035610	Dmel_0259231_CCKLR_17D1_CCK_like_receptor_at_17D1_Source_FlyBase_0259231	Dmel_0038880_SIFR_SIFamide_receptor_Source_FlyBase_0038880	Dmel_0050106_CCHa1r_CCHamide_1_receptor_Source_FlyBase_0050106	Dmel_0038874_ETHR_ETHR_Source_FlyBase_0038874	Dmel_0028961_AlstR_Allatostatin_Receptor_Source_FlyBase_0028961	Dmel_0039595_AR_2_Allatostatin_Receptor_2_Source_FlyBase_0039595	Dmel_0004841_Takr86C_Tachykinin_like_receptor_at_86C_Source_FlyBase_0004841	Dmel_0036789_AlCR2_allatostatin_C_receptor_2_Source_FlyBase_0036789	Dmel_0036790_star1_allatostatin_C_receptor_1_Source_FlyBase_0036790	Dmel_0030954_CCKLR_17D3_CCK_like_receptor_at_17D3_Source_FlyBase_0030954	Dmel_0038140_CG8784	Dmel_0004622_Takr99D_Tachykinin_like_receptor_at_99D_Source_FlyBase_0004622	Dmel_0004842_NepYr_Neuropeptide_Y_receptor_like_Source_FlyBase_0004842	Dmel_0036934_sNPF_R_short_neuropeptide_F_receptor_Source_FlyBase_0036934	Dmel_0038139_CG8795	Dmel_0038201_Pk1r_Pyrokinin_1_receptor_Source_FlyBase_0038201	Dmel_0037100_capaR_capa_receptor_Source_FlyBase_0037100	Dmel_0050340_CG30340	Dmel_0033058_CCHa2r_CCHamide_2_receptor_Source_FlyBase_0033058	Dmel_0052547_CG32547	Dmel_0037408_NPFR1_neuropeptide_F_receptor_Source_FlyBase_0037408	Dmel_0085410_TrissinR_Trissin_receptor_Source_FlyBase_0085410	Dmel_0031770_CG13995	
Cgig_17230_Neuropeptide_Y_receptor_Source_UniProtKB_TrEMBL_Acc_K1RE51	Cgig_27768_Cholecystokinin_receptor_type_A_Source_UniProtKB_TrEMBL_Acc_K1QI17	Cgig_17233_Neuropeptide_Y_receptor_Source_UniProtKB_TrEMBL_Acc_K1R160	Cgig_12279_Cholecystokinin_receptor_Source_UniProtKB_TrEMBL_Acc_K1PPZ5	Cgig_10856_Neuropeptide_FF_receptor_2_Source_UniProtKB_TrEMBL_Acc_K1QBA5	Cgig_05571_Neuropeptide_capa_receptor_Source_UniProtKB_TrEMBL_Acc_K1RWH8	Cgig_11645_Melatonin_related_receptor_Source_UniProtKB_TrEMBL_Acc_K1RFC1	Cgig_27318_Neuromedin_B_receptor_Source_UniProtKB_TrEMBL_Acc_K1R
HG0	Cgig_27719_Somatostatin_receptor_type_1_Source_UniProtKB_TrEMBL_Acc_K1QHX9	Cgig_28192_Neuropeptide_FF_receptor_2_Source_UniProtKB_TrEMBL_Acc_K1RE65	Cgig_07543_Neuropeptide_FF_receptor_2_Source_UniProtKB_TrEMBL_Acc_K1QPC8	Cgig_06524_Neuropeptide_FF_receptor_2_Source_UniProtKB_TrEMBL_Acc_K1PVA2	Cgig_07542_Neuropeptide_FF_receptor_2_Source_UniProtKB_TrEMBL_Acc_K1RVG3	Cgig_09553_Pyroglutamylated_RFamide_peptide_receptor_Source_UniProtKB_TrEMBL_Acc_K1PCE5	Cgig_03328_Cholecystokinin_receptor_type_A_Source_UniProtKB_TrEMBL_Acc_K1PZ04	Cgig_14191_Orexin_receptor_type_2_Source_UniProtKB_TrEMBL_Acc_K1QZG6	Cgig_05389_Pyroglutamylated_RFamide_peptide_receptor_Source_UniProtKB_TrEMBL_Acc_K1PWN6	Cgig_04376_Pyroglutamylated_RFamide_peptide_receptor_Source_UniProtKB_TrEMBL_Acc_K1PHY8	Cgig_25197_Neuropeptide_FF_receptor_2_Source_UniProtKB_TrEMBL_Acc_K1Q664	Cgig_18979_Neuropeptide_Y_receptor_type_1_Source_UniProtKB_TrEMBL_Acc_K1RIT2	Cgig_23500_G_protein_coupled_receptor_54_Source_UniProtKB_TrEMBL_Acc_K1Q4C9	Cgig_19256_Cholecystokinin_receptor_Source_UniProtKB_TrEMBL_Acc_K1QPR7	Cgig_22492_Neuropeptide_capa_receptor_Source_UniProtKB_TrEMBL_Acc_K1QAF5	Cgig_02831_Orexin_receptor_type_2_Source_UniProtKB_TrEMBL_Acc_K1QK27	Cgig_04366_Pyroglutamylated_RFamide_peptide_receptor_Source_UniProtKB_TrEMBL_Acc_K1PSP8	Cgig_18551_Neuropeptide_FF_receptor_2_Source_UniProtKB_TrEMBL_Acc_K1RW77	Cgig_17836_KiSS_1_receptor_Source_UniProtKB_TrEMBL_Acc_K1R8Z6	Cgig_06523_G_protein_coupled_receptor_54_Source_UniProtKB_TrEMBL_Acc_K1PMX5	Cgig_17891_Putative_G_protein_coupled_receptor_83_Source_UniProtKB_TrEMBL_Acc_K1PQW2	Cgig_01735_Neuropeptide_FF_receptor_2_Source_UniProtKB_TrEMBL_Acc_K1PEH3	Cgig_26026_Thyrotropin_releasing_hormone_receptor_Source_UniProtKB_TrEMBL_Acc_K1QEX8	Cgig_16888_Growth_hormone_secretagogue_receptor_type_1_Source_UniProtKB_TrEMBL_Acc_K1QIN6	Cgig_16890_Growth_hormone_secretagogue_receptor_type_1_Source_UniProtKB_TrEMBL_Acc_K1RAJ4	Cgig_04482_Putative_G_protein_coupled_receptor_T27D1_3_Source_UniProtKB_TrEMBL_Acc_K1PQM6	Cgig_13414_Galanin_receptor_type_2_Source_UniProtKB_TrEMBL_Acc_K1QCE1	Cgig_24153_Neuropeptide_FF_receptor_2_Source_UniProtKB_TrEMBL_Acc_K1RPA0	Cgig_23620_Neuromedin_U_receptor_2_Source_UniProtKB_TrEMBL_Acc_K1RL19	Cgig_09811_Neuropeptide_Y_receptor_Source_UniProtKB_TrEMBL_Acc_K1Q5X5	Cgig_26363_Neuropeptide_capa_receptor_Source_UniProtKB_TrEMBL_Acc_K1RI25	Cgig_22935_Orexin_receptor_type_2_Source_UniProtKB_TrEMBL_Acc_K1QCI0	Cgig_27668_Cholecystokinin_receptor_type_A_Source_UniProtKB_TrEMBL_Acc_K1RBX1	Cgig_09794_Cholecystokinin_receptor_type_A_Source_UniProtKB_TrEMBL_Acc_K1QYG1	Cgig_04377_Pyroglutamylated_RFamide_peptide_receptor_Source_UniProtKB_TrEMBL_Acc_K1PQQ9	Cgig_02571_Neuropeptide_Y_receptor_type_1_Source_UniProtKB_TrEMBL_Acc_K1Q092	Cgig_12288_Putative_G_protein_coupled_receptor_83_Source_UniProtKB_TrEMBL_Acc_K1Q8V2	Cgig_07162_Putative_G_protein_coupled_receptor_T27D1_3_Source_UniProtKB_TrEMBL_Acc_K1QEQ2	Cgig_18648_Neuropeptide_Y_receptor_type_1_Source_UniProtKB_TrEMBL_Acc_K1RMZ9	Cgig_19611_Cholecystokinin_receptor_Source_UniProtKB_TrEMBL_Acc_K1PWJ3	Cgig_25103_Neuropeptide_FF_receptor_2_Source_UniProtKB_TrEMBL_Acc_K1QRU2	Cgig_15590_Tachykinin_like_peptide_receptor_99D_Source_UniProtKB_TrEMBL_Acc_K1P9N1	Cgig_07698_Tachykinin_like_peptide_receptor_99D_Source_UniProtKB_TrEMBL_Acc_K1PDT2	Cgig_15581_Substance_K_receptor_Source_UniProtKB_TrEMBL_Acc_K1PNN7	Cgig_26948_Orexin_receptor_type_1_Source_UniProtKB_TrEMBL_Acc_K1RY47	Cgig_23294_Thyrotropin_releasing_hormone_receptor_Source_UniProtKB_TrEMBL_Acc_K1QXU3	Cgig_27017_Neuropeptide_FF_receptor_2_Source_UniProtKB_TrEMBL_Acc_K1QS29	Cgig_12269_Pyroglutamylated_RFamide_peptide_receptor_Source_UniProtKB_TrEMBL_Acc_K1P430	Cgig_04373_Neuropeptide_Y_receptor_Source_UniProtKB_TrEMBL_Acc_K1Q7L6	Cgig_27223_Neuropeptide_Y_receptor_type_1_Source_UniProtKB_TrEMBL_Acc_K1RPI5	Cgig_04372_Neuromedin_K_receptor_Source_UniProtKB_TrEMBL_Acc_K1Q037	Cgig_19257_Orexin_receptor_type_2_Source_UniProtKB_TrEMBL_Acc_K1QXE7	Cgig_12268_Neuropeptide_FF_receptor_1_Source_UniProtKB_TrEMBL_Acc_K1QAF8	Cgig_22486_Neuropeptide_Y_receptor_Source_UniProtKB_TrEMBL_Acc_K1Q379	Cgig_23293_Thyrotropin_releasing_hormone_receptor_Source_UniProtKB_TrEMBL_Acc_K1QRF6	Cgig_17231_Tachykinin_like_peptide_receptor_99D_Source_UniProtKB_TrEMBL_Acc_K1RXC4	Cgig_27704_Tachykinin_like_peptide_receptor_86C_Source_UniProtKB_TrEMBL_Acc_K1PVP9	Cgig_17886	Cgig_02764_G_protein_coupled_receptor_54_Source_UniProtKB_TrEMBL_Acc_K1PE31	Cgig_02765_Neuropeptide_Y_receptor_type_1_Source_UniProtKB_TrEMBL_Acc_K1PKG3	Cgig_13413_KiSS_1_receptor_Source_UniProtKB_TrEMBL_Acc_K1Q4W1	Cgig_23499_KiSS_1_receptor_Source_UniProtKB_TrEMBL_Acc_K1PWK8	Cgig_25172_Phe13_bombesin_receptor_Source_UniProtKB_TrEMBL_Acc_K1PWD3	Cgig_25650_Somatostatin_receptor_type_4_Source_UniProtKB_TrEMBL_Acc_K1R6D7	
Cele_020712_ckr_1_Protein_CKR_1_ckr_1_mRNA_complete_cds_Source_RefSeq_mRNA_Acc_NM_059517	Cele_009619_npr_6_Protein_NPR_6_npr_6_mRNA_complete_cds_Source_RefSeq_mRNA_Acc_NM_077324	Cele_019616_nmur_2_Protein_NMUR_2_nmur_2_mRNA_complete_cds_Source_RefSeq_mRNA_Acc_NM_061265	Cele_006428_tkr_3_Protein_TKR_3_isoform_b_tkr_3_mRNA_complete_cds_Source_RefSeq_mRNA_Acc_NM_001026087	Cele_016265_nmur_4_Protein_NMUR_4_nmur_4_mRNA_complete_cds_Source_RefSeq_mRNA_Acc_NM_059589	Cele_016747_nmur_1_Protein_NMUR_1_nmur_1_mRNA_complete_cds_Source_RefSeq_mRNA_Acc_NM_077114	Cele_021439_ckr_2_Protein_CKR_2_isoform_c_ckr_2_mRNA_complete_cds_Source_RefSeq_mRNA_Acc_NM_001027673	Cele_018067_npr_7_Protein_NPR_7_npr_7_mRNA_complete_cds_Source_RefSeq_mRNA_Acc_NM_077169	Cele_013187_npr_34_Protein_Y54E2A_1_Y54E2A_1_mRNA_complete_cds_Source_RefSeq_mRNA_Acc_NM_064656	Cele_020086_npr_24_Protein_NPR_24_npr_24_mRNA_complete_cds_Source_RefSeq_mRNA_Acc_NM_078432	Cele_006864_npr_16_Protein_NPR_16_isoform_a_npr_16_mRNA_complete_cds_Source_RefSeq_mRNA_Acc_NM_001047793	Cele_020727_npr_21_Protein_NPR_21_npr_21_mRNA_complete_cds_Source_RefSeq_mRNA_Acc_NM_078378	Cele_013974_npr_9_Protein_NPR_9_npr_9_mRNA_complete_cds_Source_RefSeq_mRNA_Acc_NM_077495	Cele_006576_tkr_1_Protein_TKR_1_tkr_1_mRNA_complete_cds_Source_RefSeq_mRNA_Acc_NM_066663	Cele_012084_npr_15_Protein_NPR_15_npr_15_mRNA_complete_cds_Source_RefSeq_mRNA_Acc_NM_065343	Cele_021983_npr_5_Protein_NPR_5_isoform_b_Source_RefSeq_mRNA_Acc_NM_001029094	Cele_013782_npr_32_Protein_NPR_32_npr_32_mRNA_complete_cds_Source_RefSeq_mRNA_Acc_NM_070655	Cele_022004_npr_22_Protein_NPR_22_isoform_b_npr_22_mRNA_complete_cds_Source_RefSeq_mRNA_Acc_NM_001028370	Cele_020689_npr_12_Protein_NPR_12_npr_12_mRNA_complete_cds_Source_RefSeq_mRNA_Acc_NM_068670	Cele_003808_npr_2_Protein_NPR_2_isoform_a_Source_RefSeq_mRNA_Acc_NM_069300	Cele_016761_tkr_2_Protein_C49A9_7_C49A9_7_mRNA_complete_cds_Source_RefSeq_mRNA_Acc_NM_068529	Cele_011578_npr_20_Protein_NPR_20_npr_20_mRNA_complete_cds_Source_RefSeq_mRNA_Acc_NM_063487	Cele_003807_npr_1_Protein_NPR_1_npr_1_mRNA_complete_cds_Source_RefSeq_mRNA_Acc_NM_076415	Cele_007006_npr_3_Protein_NPR_3_npr_3_mRNA_complete_cds_Source_RefSeq_mRNA_Acc_NM_069761	Cele_007635_npr_4_Protein_NPR_4_npr_4_mRNA_complete_cds_Source_RefSeq_mRNA_Acc_NM_077700	Cele_008278_npr_10_Protein_NPR_10_isoform_b_npr_10_mRNA_complete_cds_Source_RefSeq_mRNA_Acc_NM_001029317	Cele_016110_npr_11_Protein_NPR_11_npr_11_mRNA_complete_cds_Source_RefSeq_mRNA_Acc_NM_075833	Cele_016984_npr_8_Protein_NPR_8_isoform_b_Source_RefSeq_mRNA_Acc_NM_171723	Cele_008065_npr_18_Protein_NPR_18_isoform_f_Source_RefSeq_mRNA_Acc_NM_001270155	Cele_015559_npr_17_Protein_NPR_17_npr_17_mRNA_complete_cds_Source_RefSeq_mRNA_Acc_NM_066342	Cele_011372_npr_26_Protein_NPR_26_Source_UniProtKB_TrEMBL_Acc_O45725	Cele_011381_npr_25_Protein_NPR_25_npr_25_mRNA_complete_cds_Source_RefSeq_mRNA_Acc_NM_073482	Cele_018886_npr_28_Protein_NPR_28_npr_28_mRNA_complete_cds_Source_RefSeq_mRNA_Acc_NM_077015	Cele_013848_npr_29_Protein_NPR_29_npr_29_mRNA_complete_cds_Source_RefSeq_mRNA_Acc_NM_066637	Cele_009278_npr_33_Protein_NPR_33_npr_33_mRNA_complete_cds_Source_RefSeq_mRNA_Acc_NM_078211	Cele_012275_npr_14_Protein_NPR_14_npr_14_mRNA_complete_cds_Source_RefSeq_mRNA_Acc_NM_060882	Cele_017176_nmur_3_Protein_NMUR_3_isoform_a_nmur_3_mRNA_complete_cds_Source_RefSeq_mRNA_Acc_NM_001029353	Cele_019183_npr_30_Protein_NPR_30_npr_30_mRNA_complete_cds_Source_RefSeq_mRNA_Acc_NM_064724	Cele_016842_npr_35_Protein_C50F7_1_isoform_b_Source_RefSeq_mRNA_Acc_NM_001027917	
Drer_075112_tachykinin_receptor_3a_Source_ZFIN_Acc_ZDB_GENE_090312_106_tacr3a	Drer_054203_neuropeptide_FF_receptor_1_like_1_Source_ZFIN_Acc_ZDB_GENE_091118_18_npffr1l1	Drer_010712_neuropeptide_FF_receptor_1_like_3_Source_ZFIN_Acc_ZDB_GENE_070424_44_npffr1l3	Drer_056620_gastrin_releasing_peptide_receptor_Source_ZFIN_Acc_ZDB_GENE_081015_4_grpr	Drer_044969_si_ch73_52e11_1_Source_ZFIN_Acc_ZDB_GENE_131121_48_si_ch73_52e11_1	Drer_058246_cysteinyl_leukotriene_receptor_1_Source_ZFIN_Acc_ZDB_GENE_050522_250_cysltr1	Drer_020853_galanin_receptor_2_Source_
HGNC_Symbol_Acc_4133_GALR2	Drer_003049_somatostatin_receptor_1a_Source_ZFIN_Acc_ZDB_GENE_090429_1_sstr1a	Drer_077540_coagulation_factor_II_thrombin_receptor_like_1_tandem_duplicate_2_Source_ZFIN_Acc_ZDB_GENE_070615_24_f2rl1_2	Drer_045443_angiotensin_II_receptor_type_1b_Source_ZFIN_Acc_ZDB_GENE_110411_117_agtr1b	Drer_068444_Uncharacterized_protein_Source_UniProtKB_TrEMBL_Acc_F1QJ85_CU207276_1	Drer_070400_si_ch211_161c3_4_Source_ZFIN_Acc_ZDB_GENE_131127_536_si_ch211_161c3_4	Drer_062552_lysophosphatidic_acid_receptor_6a_Source_ZFIN_Acc_ZDB_GENE_061013_343_lpar6a	Drer_069806_somatostatin_receptor_2_Source_
HGNC_Symbol_Acc_11331_SSTR2_2_of_2	Drer_057410_relaxin_insulin_like_family_peptide_receptor_3_Source_ZFIN_Acc_ZDB_GENE_080723_67_rxfp3	Drer_056230_growth_hormone_secretagogue_receptor_a_Source_ZFIN_Acc_ZDB_GENE_070912_238_ghsra	Drer_067925_Uncharacterized_protein_Source_UniProtKB_TrEMBL_Acc_E7FCM2_BX324198_1	Drer_079165_Uncharacterized_protein_Source_UniProtKB_TrEMBL_Acc_F1QF39_CR356247_1	Drer_031749_C3a_anaphylatoxin_chemotactic_receptor_Source_UniProtKB_Swiss_Prot_Acc_P0C7U4_C3AR1	Drer_057117_growth_hormone_secretagogue_receptor_b_Source_ZFIN_Acc_ZDB_GENE_090327_1_ghsrb	Drer_057195_G_protein_coupled_receptor_132_Source_
HGNC_Symbol_Acc_17482_GPR132_2_of_3	Drer_010384_lysophosphatidic_acid_receptor_5a_Source_ZFIN_Acc_ZDB_GENE_030131_1193_lpar5a	Drer_079829_Uncharacterized_protein_Source_UniProtKB_TrEMBL_Acc_F1QYD4_BX537113_1	Drer_091207_motilin_receptor_Source_
HGNC_Symbol_Acc_4495_MLNR	Drer_076897_Uncharacterized_protein_Source_UniProtKB_TrEMBL_Acc_F1QI14_CU570782_1	Drer_042984_formyl_peptide_receptor_1_Source_ZFIN_Acc_ZDB_GENE_121227_2_fpr1	Drer_059090_somatostatin_receptor_2_Source_
HGNC_Symbol_Acc_11331_SSTR2_1_of_2	Drer_093228_chemokine_like_receptor_1_Source_
HGNC_Symbol_Acc_2121_CMKLR1_3_of_3	Drer_057633_chemokine_C_X_C_motif_receptor_4a_Source_ZFIN_Acc_ZDB_GENE_020102_1_cxcr4a	Drer_041125_G_protein_coupled_receptor_19_Source_ZFIN_Acc_ZDB_GENE_040426_1295_gpr19	Drer_092087_chemokine_like_receptor_1_Source_
HGNC_Symbol_Acc_2121_CMKLR1_2_of_3	Drer_036117_melanin_concentrating_hormone_receptor_2_Source_ZFIN_Acc_ZDB_GENE_030502_6_mchr2	Drer_063545_purinergic_receptor_P2Y_G_protein_coupled_2_Source_
HGNC_Symbol_Acc_8541_P2RY2_1_of_3	Drer_061846_relaxin_insulin_like_family_peptide_receptor_3_2b_Source_ZFIN_Acc_ZDB_GENE_050208_346_rxfp3_2b	Drer_063549_purinergic_receptor_P2Y_G_protein_coupled_2_Source_
HGNC_Symbol_Acc_8541_P2RY2_2_of_3	Drer_086776_G_protein_coupled_receptor_35_Source_
HGNC_Symbol_Acc_4492_GPR35_3_of_3	Drer_087084_hydroxycarboxylic_acid_receptor_1_4_Source_ZFIN_Acc_ZDB_GENE_111111_10_hcar1_4	Drer_036159_thyrotropin_releasing_hormone_receptor_b_Source_ZFIN_Acc_ZDB_GENE_060503_382_trhrb	Drer_022570_Uncharacterized_protein_Source_UniProtKB_TrEMBL_Acc_F1R0N6_BX248318_1	Drer_093901_thyrotropin_releasing_hormone_receptor_2_Source_ZFIN_Acc_ZDB_GENE_050419_193_trhr2	Drer_062631_neuropeptide_FF_receptor_1_like_2_Source_ZFIN_Acc_ZDB_GENE_060526_110_npffr1l2	Drer_003944_neuromedin_U_receptor_1_Source_
HGNC_Symbol_Acc_4518_NMUR1_1_of_2	Drer_039349_pyroglutamylated_RFamide_peptide_receptor_a_Source_ZFIN_Acc_ZDB_GENE_090313_105_qrfpra	Drer_076546_thyrotropin_releasing_hormone_receptor_a_Source_ZFIN_Acc_ZDB_GENE_100922_18_trhra	Drer_052089_Uncharacterized_protein_Source_UniProtKB_TrEMBL_Acc_E7F402_CR352260_1	Drer_060884_neuromedin_U_receptor_1_Source_ZFIN_Acc_ZDB_GENE_081104_220_nmur1	Drer_033635_neuropeptide_FF_receptor_2_1_npffr2_1_mRNA_Source_RefSeq_mRNA_Acc_NM_001105109_NPFFR2_1	Drer_053570_pyrimidinergic_receptor_P2Y_G_protein_coupled_4_like_Source_ZFIN_Acc_ZDB_GENE_030616_77_pr2y4l	Drer_061094_si_ch211_272h9_2_Source_ZFIN_Acc_ZDB_GENE_070705_164_si_ch211_272h9_2	Drer_005522_galanin_receptor_1_Source_ZFIN_Acc_ZDB_GENE_060503_290_galr1	Drer_068422_Uncharacterized_protein_Source_UniProtKB_TrEMBL_Acc_E7F335_CABZ01084347_1	Drer_062111_Uncharacterized_protein_Source_UniProtKB_TrEMBL_Acc_F1Q7F2_CT030048_1	Drer_023722_hypocretin_orexin_receptor_2_Source_ZFIN_Acc_ZDB_GENE_070228_3_hcrtr2	Drer_067563_KISS1_receptor_b_Source_ZFIN_Acc_ZDB_GENE_060526_54_kiss1rb	Drer_074117_cholecystokinin_B_receptor_Source_
HGNC_Symbol_Acc_1571_CCKBR_1_of_2	Drer_002728_KISS1_receptor_a_Source_ZFIN_Acc_ZDB_GENE_070912_521_kiss1ra	Drer_076824_cholecystokinin_B_receptor_Source_
HGNC_Symbol_Acc_1571_CCKBR_2_of_2	Drer_035552_angiotensin_II_receptor_type_2_Source_ZFIN_Acc_ZDB_GENE_050306_56_agtr2	Drer_037048_melanin_concentrating_hormone_receptor_1a_Source_ZFIN_Acc_ZDB_GENE_030502_4_mchr1a	Drer_079423_neuropeptides_B_W_receptor_2a_Source_ZFIN_Acc_ZDB_GENE_091118_42_npbwr2a	Drer_090890_chemokine_like_receptor_1_Source_ZFIN_Acc_ZDB_GENE_060526_126_cmklr1	Drer_022525_melanin_concentrating_hormone_receptor_1b_Source_ZFIN_Acc_ZDB_GENE_030502_5_mchr1b	Drer_014477_somatostatin_receptor_3_Source_ZFIN_Acc_ZDB_GENE_061009_35_sstr3	Drer_041660_opioid_receptor_delta_1a_Source_ZFIN_Acc_ZDB_GENE_990415_199_oprd1a	Drer_054975_chemokine_C_X_C_motif_receptor_1_Source_
HGNC_Symbol_Acc_6026_CXCR1	Drer_091788_neuropeptide_FF_receptor_1_Source_
HGNC_Symbol_Acc_17425_NPFFR1	Drer_037411_neuropeptide_Y_receptor_Y1_Source_ZFIN_Acc_ZDB_GENE_080221_1_npy1r	Drer_044900_prolactin_releasing_hormone_receptor_2a_Source_ZFIN_Acc_ZDB_GENE_060209_1_prlhr2a	Drer_041959_chemokine_C_X_C_motif_receptor_4b_Source_ZFIN_Acc_ZDB_GENE_010614_1_cxcr4b	Drer_062999_Uncharacterized_protein_Source_UniProtKB_TrEMBL_Acc_E7F1S1_BX537113_1	Drer_020744_bradykinin_receptor_B1_Source_ZFIN_Acc_ZDB_GENE_030814_1_bdkrb1	Drer_063704_G_protein_coupled_receptor_1_Source_ZFIN_Acc_ZDB_GENE_091204_457_gpr1	Drer_036670_apelin_receptor_b_Source_ZFIN_Acc_ZDB_GENE_050913_90_aplnrb	Drer_018616_angiotensin_II_receptor_type_1a_Source_ZFIN_Acc_ZDB_GENE_070912_546_agtr1a	Drer_042081_somatostatin_receptor_5_Source_
HGNC_Symbol_Acc_11334_SSTR5	Drer_002172_apelin_receptor_a_Source_ZFIN_Acc_ZDB_GENE_060929_512_aplnra	Drer_078356_apelin_receptor_a_Source_ZFIN_Acc_ZDB_GENE_060929_512_aplnra	Drer_074958_somatostatin_receptor_3_Source_
HGNC_Symbol_Acc_11332_SSTR3_2_of_2	Drer_055186_chemokine_C_C_motif_receptor_9a_Source_ZFIN_Acc_ZDB_GENE_060130_125_ccr9a	Drer_022739_relaxin_insulin_like_family_peptide_receptor_3_2a_Source_ZFIN_Acc_ZDB_GENE_121026_2_rxfp3_2a	Drer_043664_bradykinin_receptor_B2_Source_
HGNC_Symbol_Acc_1030_BDKRB2_1_of_2	Drer_062478_atypical_chemokine_receptor_3_Source_
HGNC_Symbol_Acc_23692_ACKR3_2_of_2	Drer_058179_atypical_chemokine_receptor_3b_Source_ZFIN_Acc_ZDB_GENE_031116_61_ackr3b	Drer_079942_Uncharacterized_protein_Source_UniProtKB_TrEMBL_Acc_E7F0F0_CABZ01058422_1	Drer_069246_relaxin_insulin_like_family_peptide_receptor_3_3a3_Source_ZFIN_Acc_ZDB_GENE_050419_246_rxfp3_3a3	Drer_006894_opioid_receptor_kappa_1_Source_ZFIN_Acc_ZDB_GENE_030729_1_oprk1	Drer_039434_opioid_receptor_mu_1_Source_ZFIN_Acc_ZDB_GENE_010125_1_oprm1	Drer_069028_relaxin_insulin_like_family_peptide_receptor_4_Source_
HGNC_Symbol_Acc_14666_RXFP4	Drer_087474_chemokine_C_C_motif_receptor_6a_Source_ZFIN_Acc_ZDB_GENE_040625_126_ccr6a	Drer_057112_G_protein_coupled_receptor_25_Source_
HGNC_Symbol_Acc_4480_GPR25	Drer_032826_chemokine_C_C_motif_receptor_8_1_Source_ZFIN_Acc_ZDB_GENE_070302_1_ccr8_1	Drer_033393_neuropeptides_B_W_receptor_2_Source_
HGNC_Symbol_Acc_4530_NPBWR2_1_of_2	Drer_063111_Uncharacterized_protein_Source_UniProtKB_TrEMBL_Acc_F1QDG3_CABZ01029332_1	Drer_011083_si_dkey_42l23_2_Source_ZFIN_Acc_ZDB_GENE_131121_582_si_dkey_42l23_2	Drer_071209_opiate_receptor_like_1_Source_ZFIN_Acc_ZDB_GENE_040312_4_oprl1	Drer_010514_chemokine_C_X_C_motif_receptor_5_Source_
HGNC_Symbol_Acc_1060_CXCR5	Drer_095789_chemokine_C_C_motif_receptor_8_1_Source_ZFIN_Acc_ZDB_GENE_070302_1_ccr8_1	Drer_004447_Uncharacterized_protein_Source_UniProtKB_TrEMBL_Acc_F1QJG4_BX957297_1	Drer_038541_chemokine_C_C_motif_receptor_12_3_Source_ZFIN_Acc_ZDB_GENE_060503_97_ccr12_3	Drer_036728_si_dkey_211g8_1_Source_ZFIN_Acc_ZDB_GENE_060503_436_si_dkey_211g8_1	Drer_026417_chemokine_C_C_motif_receptor_12_2_Source_ZFIN_Acc_ZDB_GENE_070301_2_ccr12_2	Drer_052088_Uncharacterized_protein_Source_UniProtKB_TrEMBL_Acc_E7F403_CU855890_1	Drer_086616_Uncharacterized_protein_Source_UniProtKB_TrEMBL_Acc_E7FFF2_CABZ01093075_1	Drer_007358_chemokine_C_X_C_motif_receptor_3_tandem_duplicate_1_Source_ZFIN_Acc_ZDB_GENE_060130_38_cxcr3_1	Drer_069441_lysophosphatidic_acid_receptor_6b_Source_ZFIN_Acc_ZDB_GENE_110408_67_lpar6b	Drer_076845_purinergic_receptor_P2Y_G_protein_coupled_1_Source_
HGNC_Symbol_Acc_8539_P2RY1	Drer_010317_G_protein_coupled_receptor_183_Source_ZFIN_Acc_ZDB_GENE_070615_28_gpr183	Drer_037159_opioid_receptor_delta_1b_Source_ZFIN_Acc_ZDB_GENE_030131_8473_oprd1b	Drer_062030_G_protein_coupled_receptor_17_Source_
HGNC_Symbol_Acc_4471_GPR17	Drer_078743_oxoglutarate_alpha_ketoglutarate_receptor_1a_tandem_duplicate_2_Source_ZFIN_Acc_ZDB_GENE_090312_1_oxgr1a_2	Drer_074302_G_protein_coupled_receptor_183_Source_
HGNC_Symbol_Acc_3128_GPR183_3_of_3	Drer_058547_Uncharacterized_protein_Source_UniProtKB_TrEMBL_Acc_F1QGT3_CABZ01029334_1	Drer_019093_Uncharacterized_protein_Source_UniProtKB_TrEMBL_Acc_E7EYK4_CABZ01029333_1	Drer_069756_G_protein_coupled_receptor_183_Source_
HGNC_Symbol_Acc_3128_GPR183_2_of_3	Drer_076574_si_ch211_171h4_6_Source_ZFIN_Acc_ZDB_GENE_081031_42_si_ch211_171h4_6	Drer_029803_oxoglutarate_alpha_ketoglutarate_receptor_1b_Source_ZFIN_Acc_ZDB_GENE_070912_324_oxgr1b	Drer_038968_chemokine_C_C_motif_receptor_6b_Source_ZFIN_Acc_ZDB_GENE_030131_8888_ccr6b	Drer_070755_Uncharacterized_protein_Source_UniProtKB_TrEMBL_Acc_F1QYD6_BX511173_1	Drer_032631_si_ch211_272h9_1_Source_ZFIN_Acc_ZDB_GENE_070705_163_si_ch211_272h9_1	Drer_044561_chemokine_C_C_motif_receptor_7_Source_ZFIN_Acc_ZDB_GENE_060522_2_ccr7	Drer_059410_si_dkey_225n22_5_Source_ZFIN_Acc_ZDB_GENE_120709_70_si_dkey_225n22_5	Drer_042370_platelet_activating_factor_receptor_Source_
HGNC_Symbol_Acc_9582_PTAFR	Drer_052988_chemokine_C_motif_receptor_1_Source_
HGNC_Symbol_Acc_1625_XCR1_1_of_4	Drer_075370_purinergic_receptor_P2Y_G_protein_coupled_2_Source_
HGNC_Symbol_Acc_8541_P2RY2_3_of_3	Drer_059348_relaxin_insulin_like_family_peptide_receptor_3_3b_Source_ZFIN_Acc_ZDB_GENE_121030_6_rxfp3_3b	Drer_069800_cysteinyl_leukotriene_receptor_2_Source_
HGNC_Symbol_Acc_18274_CYSLTR2	Drer_041041_chemokine_C_X_C_motif_receptor_3_tandem_duplicate_2_Source_ZFIN_Acc_ZDB_GENE_041114_186_cxcr3_2	Drer_096870_si_dkey_33c3_1_Source_ZFIN_Acc_ZDB_GENE_131121_337_si_dkey_33c3_1	Drer_040901_si_dkey_11d18_4_Source_ZFIN_Acc_ZDB_GENE_091204_474_si_dkey_11d18_4	Drer_070380_zgc_194202_Source_ZFIN_Acc_ZDB_GENE_081022_72_zgc_194202	Drer_023189_Uncharacterized_protein_Source_UniProtKB_TrEMBL_Acc_E7F599_AL954173_1	Drer_054847_chemokine_C_motif_receptor_1_Source_ZFIN_Acc_ZDB_GENE_070302_6_xcr1a	Drer_089334_endothelin_receptor_B1a_Source_ZFIN_Acc_ZDB_GENE_980526_16_ednrb1a	Drer_088096_Uncharacterized_protein_Source_UniProtKB_TrEMBL_Acc_E7F0Q3_CABZ01043829_1	Drer_054846_chemokine_C_motif_receptor_1_Source_
HGNC_Symbol_Acc_1625_XCR1_2_of_4	Drer_046139_Uncharacterized_protein_Source_UniProtKB_TrEMBL_Acc_E7FE36_CABZ01054884_1	Drer_021497_G_protein_coupled_receptor_132_Source_
HGNC_Symbol_Acc_17482_GPR132_1_of_3	Drer_058774_Uncharacterized_protein_Source_UniProtKB_TrEMBL_Acc_E7FC87_CABZ01053221_1	Drer_068856_coagulation_factor_II_thrombin_receptor_like_1_tandem_duplicate_1_Source_ZFIN_Acc_ZDB_GENE_061215_140_f2rl1_1	Drer_088615_Uncharacterized_protein_Source_UniProtKB_TrEMBL_Acc_F1QWD2_CR847899_1	Drer_009624_urotensin_2_receptor_Source_
HGNC_Symbol_Acc_4468_UTS2R	Drer_076235_Uncharacterized_protein_Source_UniProtKB_TrEMBL_Acc_F1RE49_CR376803_1	Drer_087978_chemokine_C_motif_receptor_1_Source_
HGNC_Symbol_Acc_1625_XCR1_4_of_4	Drer_074661_G_protein_coupled_estrogen_receptor_1_Source_ZFIN_Acc_ZDB_GENE_090311_1_gper1	Drer_002959_G_protein_coupled_receptor_34b_Source_ZFIN_Acc_ZDB_GENE_040823_1_gpr34b	Drer_088887_melanin_concentrating_hormone_receptor_2_Source_
HGNC_Symbol_Acc_20867_MCHR2_3_of_3	Drer_007842_melanin_concentrating_hormone_receptor_2_Source_
HGNC_Symbol_Acc_20867_MCHR2_1_of_3	Drer_096322_si_ch73_379f7_4_Source_ZFIN_Acc_ZDB_GENE_120215_247_si_ch73_379f7_4	Drer_020132_G_protein_coupled_receptor_34_like_Source_ZFIN_Acc_ZDB_GENE_040823_2_gpr34l	Drer_089840_Uncharacterized_protein_Source_UniProtKB_TrEMBL_Acc_E7F7S2_CABZ01053219_1	Drer_079399_coagulation_factor_II_thrombin_receptor_like_3_Source_
HGNC_Symbol_Acc_3540_F2RL3	Drer_079522_si_ch211_184m13_4_Source_ZFIN_Acc_ZDB_GENE_070912_160_si_ch211_184m13_4	Drer_053124_Uncharacterized_protein_Source_UniProtKB_TrEMBL_Acc_F1QAH0_BX005082_1	Drer_040319_C5a_anaphylatoxin_chemotactic_receptor_1_Source_UniProtKB_Swiss_Prot_Acc_P0C7U5_C5AR1	Drer_005780_neuropeptide_Y_receptor_Y8b_Source_ZFIN_Acc_ZDB_GENE_980526_208_npy8br	Drer_053498_endothelin_receptor_B1b_Source_ZFIN_Acc_ZDB_GENE_081105_182_ednrb1b	Drer_074633_G_protein_coupled_receptor_35_Source_
HGNC_Symbol_Acc_4492_GPR35_1_of_3	Drer_060012_coagulation_factor_II_thrombin_receptor_Source_ZFIN_Acc_ZDB_GENE_060526_30_f2r	Drer_016025_tachykinin_receptor_1b_Source_ZFIN_Acc_ZDB_GENE_091117_17_tacr1b	Drer_060702_neuropeptide_FF_receptor_2_2_Source_ZFIN_Acc_ZDB_GENE_070705_159_npffr2_2	Drer_089943_neuropeptide_Y_receptor_Y2_like_Source_ZFIN_Acc_ZDB_GENE_111115_4_npy2rl	Drer_057718_neuropeptide_Y_receptor_Y2_like_Source_ZFIN_Acc_ZDB_GENE_111115_4_npy2rl	Drer_071780_neuropeptide_Y_receptor_Y7_Source_ZFIN_Acc_ZDB_GENE_040924_9_npy7r	Drer_094763_neuropeptide_Y_receptor_Y2_Source_ZFIN_Acc_ZDB_GENE_040924_8_npy2r	Drer_079826_Uncharacterized_protein_Source_UniProtKB_TrEMBL_Acc_E7F0E6_CR931764_1	Drer_045957_G_protein_coupled_receptor_65_Source_ZFIN_Acc_ZDB_GENE_120709_81_gpr65	Drer_053711_G_protein_coupled_receptor_68_Source_
HGNC_Symbol_Acc_4519_GPR68	Drer_057111_Uncharacterized_protein_Source_UniProtKB_TrEMBL_Acc_E7EZL8_CU633861_2	Drer_086066_hydroxycarboxylic_acid_receptor_1_1_Source_ZFIN_Acc_ZDB_GENE_111111_4_hcar1_1	Drer_014929_purinergic_receptor_P2Y_G_protein_coupled_11_Source_ZFIN_Acc_ZDB_GENE_111221_4_p2ry11	Drer_062811_purinergic_receptor_P2Y_G_protein_coupled_10_Source_ZFIN_Acc_ZDB_GENE_070410_105_p2ry10	Drer_040133_atypical_chemokine_receptor_4b_Source_ZFIN_Acc_ZDB_GENE_051107_10_ackr4b	Drer_079958_hydroxycarboxylic_acid_receptor_1_2_Source_ZFIN_Acc_ZDB_GENE_111111_6_hcar1_2	Drer_091626_Uncharacterized_protein_Source_UniProtKB_TrEMBL_Acc_E7F2P3_BX649278_1	Drer_069459_Uncharacterized_protein_Source_UniProtKB_TrEMBL_Acc_F1QG89_BX005022_1	Drer_059507_si_dkey_163m14_2_Source_ZFIN_Acc_ZDB_GENE_120215_47_si_dkey_163m14_2	Drer_039234_zgc_171579_Source_ZFIN_Acc_ZDB_GENE_080204_32_zgc_171579	Drer_054152_neuromedin_B_receptor_Source_ZFIN_Acc_ZDB_GENE_041014_369_nmbr	Drer_054700_prolactin_releasing_hormone_2_receptor_Source_ZFIN_Acc_ZDB_GENE_120411_41_prlh2r	Drer_057056_si_dkey_202l22_3_Source_ZFIN_Acc_ZDB_GENE_131127_471_si_dkey_202l22_3	Drer_058120_G_protein_coupled_receptor_83_Source_
HGNC_Symbol_Acc_4523_GPR83	Drer_043341_neuropeptide_Y_receptor_Y4_Source_ZFIN_Acc_ZDB_GENE_980526_393_npy4r	Drer_043918_tachykinin_receptor_3_Source_
HGNC_Symbol_Acc_11528_TACR3_2_of_3	Drer_003054_tachykinin_receptor_3_like_Source_ZFIN_Acc_ZDB_GENE_061207_19_tacr3l	Drer_036458_prolactin_releasing_hormone_receptor_2b_Source_ZFIN_Acc_ZDB_GENE_091117_9_prlhr2b	Drer_017234_neuropeptide_Y_receptor_Y8a_Source_ZFIN_Acc_ZDB_GENE_990415_175_npy8ar	Drer_091431_Uncharacterized_protein_Source_UniProtKB_TrEMBL_Acc_F1RB56_CR352285_1	Drer_035533_tachykinin_receptor_1a_Source_ZFIN_Acc_ZDB_GENE_060526_185_tacr1a	Drer_090315_Prokineticin_receptor_1_like_LOC798231_mRNA_Source_RefSeq_mRNA_Acc_NM_001173407_CU929052_1	Drer_074182_prokineticin_receptor_1a_Source_ZFIN_Acc_ZDB_GENE_110411_180_prokr1a	Drer_042939_G_protein_coupled_receptor_39_Source_ZFIN_Acc_ZDB_GENE_040426_1395_gpr39	Drer_086567_Uncharacterized_protein_Source_UniProtKB_TrEMBL_Acc_F1R0V6_BX323557_2	Drer_035530_Uncharacterized_protein_Source_UniProtKB_TrEMBL_Acc_E7F3Y9_BX323557_1	Drer_011876_endothelin_receptor_type_Aa_Source_ZFIN_Acc_ZDB_GENE_010906_2_ednraa	Drer_077427_G_protein_coupled_receptor_20_Source_
HGNC_Symbol_Acc_4475_GPR20_2_of_2	Drer_040816_si_dkey_27n14_1_Source_ZFIN_Acc_ZDB_GENE_100922_123_si_dkey_27n14_1	Drer_079479_G_protein_coupled_receptor_4_Source_ZFIN_Acc_ZDB_GENE_101202_1_gpr4	Drer_086314_Uncharacterized_protein_Source_UniProtKB_TrEMBL_Acc_F1QTY3_CU633991_1	Drer_042595_pyrimidinergic_receptor_P2Y_G_protein_coupled_6_Source_
HGNC_Symbol_Acc_8543_P2RY6	Drer_045427_si_dkey_96n2_3_Source_ZFIN_Acc_ZDB_GENE_091204_118_si_dkey_96n2_3	Drer_052736_Uncharacterized_protein_Source_UniProtKB_TrEMBL_Acc_F1QKU3_AL929291_1	Drer_092652_pyroglutamylated_RFamide_peptide_receptor_Source_
HGNC_Symbol_Acc_15565_QRFPR_3_of_3	Drer_074509_tachykinin_receptor_2_Source_ZFIN_Acc_ZDB_GENE_090312_188_tacr2	Drer_040902_si_ch73_113g13_1_Source_ZFIN_Acc_ZDB_GENE_091204_462_si_ch73_113g13_1	Drer_070650_Uncharacterized_protein_Source_UniProtKB_TrEMBL_Acc_F1R8G1_BX957329_1	Drer_062874_hydroxycarboxylic_acid_receptor_1_3_Source_ZFIN_Acc_ZDB_GENE_081107_48_hcar1_3	Drer_078729_atypical_chemokine_receptor_4a_Source_ZFIN_Acc_ZDB_GENE_070301_6_ackr4a	Drer_058599_Uncharacterized_protein_Source_UniProtKB_TrEMBL_Acc_H9GXI9_CABZ01084942_1	Drer_037621_Uncharacterized_protein_Source_UniProtKB_TrEMBL_Acc_E7FGW8_BX569778_1	Drer_077577_neurotensin_receptor_1_high_affinity_Source_ZFIN_Acc_ZDB_GENE_090313_372_ntsr1	Drer_089263_Uncharacterized_protein_Source_UniProtKB_TrEMBL_Acc_F1QRJ4_CU915826_1	Drer_062009_G_protein_coupled_receptor_18_Source_ZFIN_Acc_ZDB_GENE_070912_159_gpr18	Drer_095564_Uncharacterized_protein_Source_UniProtKB_TrEMBL_Acc_F1Q7U6_CABZ01118769_1	Drer_062432_G_protein_coupled_receptor_132_Source_
HGNC_Symbol_Acc_17482_GPR132_3_of_3	Drer_033684_oxoglutarate_alpha_ketoglutarate_receptor_1a_tandem_duplicate_1_Source_ZFIN_Acc_ZDB_GENE_060421_6734_oxgr1a_1	Drer_090041_si_dkey_163m14_6_Source_ZFIN_Acc_ZDB_GENE_120215_50_si_dkey_163m14_6	Drer_069945_purinergic_receptor_P2Y_G_protein_coupled_12_Source_ZFIN_Acc_ZDB_GENE_110208_4_p2ry12	Drer_055560_purinergic_receptor_P2Y_G_protein_coupled_8_Source_ZFIN_Acc_ZDB_GENE_070912_447_p2ry8	Drer_086262_si_dkey_163m14_10_Source_ZFIN_Acc_ZDB_GENE_120215_9_si_dkey_163m14_10	Drer_077638_zgc_171965_Source_ZFIN_Acc_ZDB_GENE_070820_20_zgc_171965	Drer_040247_oxoglutarate_alpha_ketoglutarate_receptor_1a_tandem_duplicate_3_Source_ZFIN_Acc_ZDB_GENE_090312_23_oxgr1a_3	Drer_062262_endothelin_receptor_type_Ab_Source_ZFIN_Acc_ZDB_GENE_040426_2364_ednrab	Drer_089824_Uncharacterized_protein_Source_UniProtKB_TrEMBL_Acc_F1RE26_CR925744_1	Drer_043447_G_protein_coupled_receptor_55a_Source_ZFIN_Acc_ZDB_GENE_051113_260_gpr55a	Drer_076256_G_protein_coupled_receptor_171_Source_
HGNC_Symbol_Acc_30057_GPR171	Drer_090052_Uncharacterized_protein_Source_UniProtKB_TrEMBL_Acc_E7F793_BX470211_1	Drer_093759_G_protein_coupled_receptor_31_Source_
HGNC_Symbol_Acc_4486_GPR31	Drer_037155_WNT1_inducible_signaling_pathway_protein_2_Source_ZFIN_Acc_ZDB_GENE_060223_1_wisp2	Drer_078410_Uncharacterized_protein_Source_UniProtKB_TrEMBL_Acc_E7F8C5_AL831768_1	Drer_077644_zgc_172079_Source_ZFIN_Acc_ZDB_GENE_080204_103_zgc_172079	Drer_069944_purinergic_receptor_P2Y_G_protein_coupled_13_Source_ZFIN_Acc_ZDB_GENE_110208_5_p2ry13	Drer_079472_coagulation_factor_II_thrombin_receptor_like_2_Source_
HGNC_Symbol_Acc_3539_F2RL2_1_of_2	Drer_087469_si_dkey_163m14_4_Source_ZFIN_Acc_ZDB_GENE_120215_36_si_dkey_163m14_4	Drer_054170_si_dkeyp_66d1_2_Source_ZFIN_Acc_ZDB_GENE_070912_658_si_dkeyp_66d1_2	Drer_086236_si_dkey_163m14_7_Source_ZFIN_Acc_ZDB_GENE_120215_10_si_dkey_163m14_7	Drer_075877_G_protein_coupled_receptor_35_Source_
HGNC_Symbol_Acc_4492_GPR35_2_of_3	Drer_036616_G_protein_coupled_receptor_182_Source_ZFIN_Acc_ZDB_GENE_030131_2361_gpr182	Drer_074826_G_protein_coupled_receptor_20_Source_
HGNC_Symbol_Acc_4475_GPR20_1_of_2	Drer_070669_si_dkey_269d20_3_Source_ZFIN_Acc_ZDB_GENE_100922_34_si_dkey_269d20_3	Drer_058991_Uncharacterized_protein_Source_UniProtKB_TrEMBL_Acc_E7EZX0_CU571081_1	Drer_078833_purinergic_receptor_P2Y_G_protein_coupled_14_Source_
HGNC_Symbol_Acc_16442_P2RY14	Drer_076698_si_dkey_83h2_2_Source_ZFIN_Acc_ZDB_GENE_131127_405_si_dkey_83h2_2	Drer_015974_Uncharacterized_protein_Source_UniProtKB_TrEMBL_Acc_E7FG70_CR626884_1	Drer_077734_si_ch73_309g22_1_Source_ZFIN_Acc_ZDB_GENE_131127_401_si_ch73_309g22_1	Drer_093418_G_protein_coupled_receptor_82_Source_
HGNC_Symbol_Acc_4533_GPR82	Drer_094601_si_ch73_113g13_3_Source_ZFIN_Acc_ZDB_GENE_091204_475_si_ch73_113g13_3	Drer_068638_lysophosphatidic_acid_receptor_5b_Source_ZFIN_Acc_ZDB_GENE_081022_116_lpar5b	Drer_040643_chemokine_C_C_motif_receptor_10_Source_ZFIN_Acc_ZDB_GENE_040718_424_ccr10	Drer_076565_G_protein_coupled_receptor_151_Source_
HGNC_Symbol_Acc_23624_GPR151	Drer_090524_coagulation_factor_II_thrombin_receptor_like_2_Source_ZFIN_Acc_ZDB_GENE_110127_4_f2rl2	Drer_056506_si_ch73_113g13_2_Source_ZFIN_Acc_ZDB_GENE_091204_438_si_ch73_113g13_2	Drer_075562_si_ch211_119o8_4_Source_ZFIN_Acc_ZDB_GENE_070912_15_si_ch211_119o8_4	
Spur_022376_KpLr2	Spur_018190_NmbrL_3	Spur_008212_Agtr1	Spur_022317_GalLr_1	Spur_021160_NeurmdnBr_3	Spur_001675_Galr2L_3	Spur_015139_Tcknr1	Spur_022468_KpLr1	Spur_025226_Gpr54_2	Spur_004603_NeurmdnULr	Spur_015957_NeurmdnULr2	Spur_017624_Prokr1	Spur_026856_GrprL	Spur_007422_Gpr54_1	Spur_018339_QrfprL_4	Spur_018963_NmbrL_4	Spur_002169_Sstr5	Spur_021219_Gpr54	Spur_026458_CcK_GLr	Spur_014447_Hypp_2150	Spur_023223_Orxn_HpcLr2	Spur_027212_Npffr1L	Spur_015140_Tcknr2	Spur_026973_Spur_026973	Spur_026455_Gpr54L_5	Spur_025455_Spur_025455	Spur_024319_Spur_024319	Spur_012318_KpLr3	Spur_001983_NmbrL	Spur_028329_Spur_028329	Spur_005595_Sstr4L	Spur_016812_Sstr4	Spur_009901_NeurmdnBLr	Spur_015667_NmbrL_2	Spur_015259_Orxn_np_qrfpLr2	Spur_024924_Orxn_np_qrfpLr1	Spur_010207_Sstr4L_1	Spur_016898_Neurmdnr	Spur_023473_Spur_023473	Spur_010569_Gpr105L	Spur_011719_EdnrbL	Spur_012400_NmbrL_1	Spur_006927_Orxn_np_qrfpLr3	Spur_010606_End_tr	Spur_014396_Spur_014396	Spur_011338_Spur_011338	Spur_017325_Brs3L	Spur_012799_Orxn_HpcLr1	Spur_028279_Spur_028279	Spur_025843_Spur_025843	Spur_027116_NeurmdnBr	Spur_020376_PrpLr	Spur_009406_Prokr2	Spur_010167_Thytrprhr	Spur_024934_Hypp_1132	Spur_024747_Mchr1L	Spur_017623_Spur_017623	Spur_020906_QrfprL_5	Spur_006681_Hypp_1673	Spur_019675_Spur_019675	Spur_021220_Spur_021220	Spur_007423_Spur_007423	Spur_028278_Spur_028278	Spur_008003_NeurmdnBr_1	Spur_011360_NeurmdnBr_2	Spur_007230_Spur_007230	Spur_013760_Sstr2L_1	Spur_014514_Adra1aL_4	Spur_009438_Spur_009438	Spur_003125_Sstr1L	Spur_017622_Spur_017622	Spur_012794_Spur_012794	Spur_017236_Spur_017236	Spur_019972_NmbrL_5	Spur_008654_Sstr4L_2	Spur_002221_Hypp_1378	Spur_007420_Spur_007420	Spur_024655_Gpr54L_3	Spur_000085_PrrprL	Spur_014741_Galr2L_17	Spur_014918_Spur_014918	Spur_004179_Spur_004179	Spur_002786_Spur_002786	Spur_006357_Hypp_477	Spur_013374_Hypp_2080	Spur_014487_Hypp_2153	Spur_014448_Hypp_2151	Spur_014217_Spur_014217	Spur_019802_Spur_019802	Spur_001677_Spur_001677	Spur_006356_Sstr2L	Spur_022932_Hypp_2638	
Smim_24816_PREDICTED_neuropeptide_Y_receptor_like_Acyrthosiphon_pisum_gi_328701469_ref_XP_001946360_4e_118_362	Smim_52773_PREDICTED_somatostatin_receptor_type_4_like_Bombus_terrestris_gi_340711663_ref_XP_003394391_8e_155_455	Smim_18627_neuropeptide_f_receptor_76f_putative_Ixodes_scapularis_gi_241082209_ref_XP_002409018_8e_156_454	Smim_g63506_t1_thyrotropin_releasing_hormone_receptor_putative_Ixodes_scapularis_gi_242001702_ref_XP_002435494_6e_110_328	Smim_69341_neuropeptide_FF_receptor_putative_Ixodes_scapularis_gi_241266742_ref_XP_002406273_3e_62_202	Smim_12651_PREDICTED_somatostatin_receptor_type_4_like_Bombus_terrestris_gi_340711663_ref_XP_003394391_3e_139_412	Smim_37305_bombesin_receptor_subtype_3_putative_Ixodes_scapularis_gi_241844151_ref_XP_002415482_6e_139_411	Smim_66406_PREDICTED_neuropeptide_FF_receptor_like_Saccoglossus_kowalevskii_gi_291230882_ref_XP_002735395_4e_31_127	Smim_5256_putative_G_protein_coupled_receptor_Latrodectus_hesperus_gi_318087292_gb_ADV40238_2e_56_183	Smim_44077_AGAP002881_PB_Anopheles_gambiae_str_PEST_gi_333467866_gb_EGK96735_1e_33_133	Smim_35727_putative_capa_receptor_Daphnia_pulex_gi_321463306_gb_EFX74323_8e_63_213	Smim_g62078_t1_neuropeptide_Y_receptor_putative_Ixodes_scapularis_gi_241566542_ref_XP_002402168_1e_115_342	Smim_43096_allatostatin_receptor_putative_Ixodes_scapularis_gi_240981844_ref_XP_002403852_2e_124_372	Smim_g10051_t1_Neuromedin_U_receptor_Camponotus_floridanus_gi_307180188_gb_EFN68221_1e_85_268	Smim_83179_PREDICTED_neuropeptide_Y_receptor_type_5_like_isoform_Acyrthosiphon_pisum_gi_328697951_ref_XP_001943708_1e_79_260	Smim_2556_PREDICTED_neuropeptide_Y_receptor_type_5_like_isoform_Acyrthosiphon_pisum_gi_328697951_ref_XP_001943708_2e_80_262	Smim_47991_G_protein_coupled_receptor_putative_Ixodes_scapularis_gi_241627156_ref_XP_002407991_3e_22_97_1	Smim_40056_NPR15_CAEEL_RecName_Full_Neuropeptide_receptor_15_gi_259016455_sp_Q09638_3_NPR15_CAEEL_1e_15_79_3	Smim_g64974_t1_pyrokinin_like_receptor_Dermacentor_variabilis_gi_186973199_gb_ACC99623_2e_67_226	Smim_29904_G_protein_receptor_putative_Ixodes_scapularis_gi_241754017_ref_XP_002401180_5e_85_268	Smim_25536_receptor_for_tachykinin_like_peptides_Culex_quinquefasciatus_gi_170057836_ref_XP_001864659_8e_25_104	Smim_62503_sulfakinin_receptor_putative_Ixodes_scapularis_gi_241592383_ref_XP_002404071_4e_42_149	Smim_57797_G_protein_coupled_octopamine_receptor_putative_Ixodes_scapularis_gi_241619213_ref_XP_002408422_3e_43_154	Smim_7322_substance_P_receptor_long_form_putative_Aedes_aegypti_gi_157118371_ref_XP_001659082_2e_52_181	Smim_40061_Neuropeptide_receptor_15_Ascaris_suum_gi_324517515_gb_ADY46844_4e_10_63_2	Smim_11186_g_protein_coupled_receptor_Culex_quinquefasciatus_gi_170068938_ref_XP_001869051_7e_39_143	Smim_9432_PREDICTED_probable_G_protein_coupled_receptor_83_like_Ornithorhynchus_anatinus_gi_149609781_ref_XP_001511739_7e_16_76_6	Smim_49666_G_protein_coupled_receptor_83_precursor_Xenopus_laevis_gi_148236693_ref_NP_001088695_7e_30_124	Smim_31739_PREDICTED_neuropeptides_capa_receptor_like_Acyrthosiphon_pisum_gi_328710440_ref_XP_001950333_2e_16_80_5	Smim_42857_pyrokinin_like_receptor_Dermacentor_variabilis_gi_186973199_gb_ACC99623_4e_16_79_0	Smim_22763_pyrokinin_like_receptor_Dermacentor_variabilis_gi_186973199_gb_ACC99623_6e_25_108	Smim_11853_G_protein_receptor_putative_Ixodes_scapularis_gi_241754012_ref_XP_002401178_5e_13_68_9	Smim_72596_G_protein_coupled_receptor_like_Acyrthosiphon_pisum_gi_244790032_ref_NP_001156432_1e_32_127	Smim_g49742_t1_Neuromedin_U_receptor_Acromyrmex_echinatior_gi_332029308_gb_EGI69291_3e_19_85_1	Smim_10486_G_protein_receptor_putative_Ixodes_scapularis_gi_241049996_ref_XP_002407371_9e_23_94_0	Smim_12915_PREDICTED_neuropeptides_capa_receptor_like_Bombus_terrestris_gi_340710406_ref_XP_003393782_1e_09_60_8	Smim_40141_Tachykinin_like_receptor_at_86C_isoform_B_Drosophila_melanogaster_gi_161078177_ref_NP_001097741_3e_34_133	Smim_62502_PREDICTED_similar_to_CCK_like_receptor_at_17D3_CG32540_PB_Tribolium_castaneum_gi_91081747_ref_XP_972750_9e_22_94_7	Smim_44078_AF505863_G_protein_coupled_receptor_Drosophila_melanogaster_gi_27656949_gb_AAO20966_AF505863_3e_22_96_3	Smim_58589_Orexin_receptor_type_putative_Pediculus_humanus_corporis_gi_242007230_ref_XP_002424445_6e_13_65_9	Smim_83690_PREDICTED_GL27012_like_Saccoglossus_kowalevskii_gi_291226656_ref_XP_002733309_2e_09_60_8	Smim_76593_PREDICTED_orexin_receptor_type_like_Acyrthosiphon_pisum_gi_328713954_ref_XP_003245221_2e_25_104	Smim_12237_G_protein_coupled_receptor_putative_Ixodes_scapularis_gi_241742322_ref_XP_002405333_2e_09_58_5	Smim_5253_PREDICTED_neuropeptide_receptor_5_like_Saccoglossus_kowalevskii_gi_291230952_ref_XP_002735431_4e_04_44_7	Smim_37679_class_A_rhodopsin_like_G_protein_coupled_receptor_GPRtak1_putative_Pediculus_humanus_corporis_gi_242007270_ref_XP_002424465_9e_28_112	Smim_70176_G_protein_coupled_receptor_putative_Ixodes_scapularis_gi_241648721_ref_XP_002411209_2e_13_68_6	Smim_28923_SIFamide_receptor_isoform_B_Drosophila_melanogaster_gi_78711850_ref_NP_732614_1e_11_68_2	Smim_g45262_t1_PREDICTED_tachykinin_receptor_like_protein_like_Saccoglossus_kowalevskii_gi_291233061_ref_XP_002736473_1e_24_104	Smim_g28171_t1_pheromone_biosynthesis_activating_neuropeptide_receptor_Spodoptera_littoralis_gi_88771691_gb_ABD52277_5e_05_48_5	Smim_78927_allatostatin_receptor_putative_Ixodes_scapularis_gi_241997446_ref_XP_002433372_4e_18_83_6	
Sman_118040_Putative_neuropeptide_receptor_Source_UniProtKB_TrEMBL_Acc_G4V636	Sman_134350_Putative_thyrotropin_releasing_hormone_receptor_Source_UniProtKB_TrEMBL_Acc_G4VQ17	Sman_132410_Putative_neuropeptide_F_like_receptor_Source_UniProtKB_TrEMBL_Acc_G4VGK9	Sman_203500	Sman_018690_Putative_gpcr_Source_UniProtKB_TrEMBL_Acc_G4VGL1	Sman_172170_Putative_g_protein_coupled_receptor_Source_UniProtKB_TrEMBL_Acc_G4VLP4	Sman_170020_Putative_neuropeptide_receptor_Source_UniProtKB_TrEMBL_Acc_G4VTS0	Sman_133550_Putative_neuropeptide_F_like_receptor_Source_UniProtKB_TrEMBL_Acc_G4VQD0	Sman_126010_Putative_neuropeptide_receptor_Source_UniProtKB_TrEMBL_Acc_G4VB24	Sman_169680_Putative_g_protein_coupled_receptor_Source_UniProtKB_TrEMBL_Acc_G4VG57	Sman_131980	
Gsal_7968_allatostatin	Gsal_9234_thyrotropin_releasing_hormone_receptor_like	Gsal_4335_neuropeptide_receptor	Gsal_9051_neuropeptide_y_receptor_type_1	Gsal_4309_orexin_receptor_type_2_like	Gsal_14133_neuropeptide_f_receptor	Gsal_2346_orexin_receptor_type_1	Gsal_2633_pyroglutamylated_rfamide_peptide_receptor	Gsal_11871_neuropeptides_capa_receptor_like	Gsal_13097_g_protein_coupled_receptor	Gsal_476_tachykinin_receptor_like	Gsal_14596_prolactin_releasing_peptide_receptor_like	Gsal_15130_neuropeptides_capa_receptor	Gsal_2793_neuropeptide_ff_receptor_1	Gsal_14897_neuropeptide_y_receptor_type_2	Gsal_5864_neuropeptide_y_receptor_like	Gsal_6201_g_protein_coupled_receptor	Gsal_13009_neuropeptide_y_receptor_type_1	Gsal_14227_tachykinin_like_peptides_receptor_99d_like	Gsal_13487_kiss1_receptor_like	Gsal_13870_endothelin_receptor_type_a	Gsal_544_neuropeptide_receptor_a11	Gsal_2222_tachykinin_like_receptor_at_isoform_a	Gsal_3324_g_protein_coupled_receptor	Gsal_7571_substance_k_receptor	
Nvec_26758_7tm_1	Nvec_31735_	Nvec_5075_7tm_1	Nvec_35072_	Nvec_57199_7tm_1	Nvec_20515_	Nvec_6803_7tm_1	Nvec_36389_	Nvec_25320_7tm_1	Nvec_28023_7tm_1	Nvec_40806_	Nvec_3199_7tm_1	Nvec_23854_	Nvec_33463_7tm_1	Nvec_17214_	Nvec_4982_7tm_1	Nvec_27951_	Nvec_3544_7tm_1	Nvec_30435_	Nvec_42559_7tm_1	Nvec_48593_7tm_1	Nvec_13771_7tm_1	Nvec_1364_7tm_1	Nvec_16639_	Nvec_53155_	Nvec_24509_	Nvec_26982_7tm_1	Nvec_14294_	Nvec_37029_7tm_1	Nvec_46487_7tm_1	Nvec_29326_7tm_1	Nvec_17030_	Nvec_22486_	Nvec_54812_7tm_1	Nvec_13760_7tm_1	Nvec_51977_	Nvec_50432_7tm_1	Nvec_6730_7tm_1	Nvec_36407_	Nvec_42645_	Nvec_36326_	Nvec_16078_	Nvec_13423_7tm_1	Nvec_44879_	Nvec_45713_	Nvec_25436_7tm_1	Nvec_38686_7tm_1	Nvec_51651_7tm_1	Nvec_10539_	Nvec_18549_7tm_1	Nvec_33366_7tm_1	Nvec_21126_7tm_1	Nvec_59538_7tm_1	Nvec_35001_	Nvec_7572_GILT	Nvec_35019_7tm_1	Nvec_38524_	Nvec_34769_	Nvec_31763_	Nvec_58068_7tm_1	Nvec_45232_7tm_1	Nvec_37051_7tm_1	Nvec_4309_7tm_1	Nvec_6908_7tm_1	Nvec_50301_7tm_1	Nvec_20893_7tm_1	Nvec_25882_7tm_1	Nvec_11986_7tm_1	Nvec_52639_7tm_1	Nvec_50597_7tm_1	Nvec_34318_7tm_1	Nvec_55003_7tm_1	Nvec_6208_7tm_1	Nvec_34799_7tm_1	Nvec_49643_	Nvec_20761_	Nvec_12057_7tm_1	Nvec_29424_7tm_1	Nvec_14662_7tm_1	Nvec_58734_	Nvec_17046_	Nvec_6122_7tm_1	Nvec_19906_	Nvec_611_	Nvec_26187_	Nvec_23779_7tm_1	Nvec_32229_7tm_1	Nvec_20216_7tm_1	Nvec_14259_	Nvec_28876_7tm_1	Nvec_56788_7tm_1	Nvec_49358_7tm_1	Nvec_24757_7tm_1	Nvec_33793_7tm_1	Nvec_47112_	Nvec_35073_	Nvec_30322_	Nvec_22534_	Nvec_15814_	Nvec_20037_7tm_1	Nvec_50518_7tm_1	Nvec_2605_	Nvec_11995_7tm_1	Nvec_27653_7tm_1	Nvec_10081_7tm_1	Nvec_52933_	Nvec_22394_7tm_1	Nvec_8645_7tm_1	Nvec_42270_7tm_1	Nvec_28061_7tm_1	Nvec_21655_7tm_1	Nvec_46670_7tm_1	Nvec_54781_	Nvec_14851_7tm_1	Nvec_40876_7tm_1	Nvec_5308_7tm_1	Nvec_32798_PufQ	Nvec_41370_	Nvec_46280_7tm_1	Nvec_41380_7tm_1	Nvec_23915_	Nvec_25000_7tm_1	Nvec_22488_	Nvec_43368_7tm_1	Nvec_1308_7tm_1	Nvec_11061_7tm_1	Nvec_19016_	Nvec_9858_	Nvec_9608_7tm_1	Nvec_39464_7tm_1	Nvec_26919_	Nvec_24361_7tm_1	Nvec_19484_	Nvec_52310_	Nvec_186_NCD3G	Nvec_58212_7tm_1	Nvec_19259_	Nvec_25729_	Nvec_2127_7tm_1	Nvec_27496_7tm_1	Nvec_53942_7tm_1	Nvec_13438_7tm_1	Nvec_6002_7tm_1	Nvec_9515_	Nvec_47146_7tm_1	Nvec_9811_	Nvec_8646_7tm_1	Nvec_37665_	Nvec_10745_7tm_1	Nvec_36994_	Nvec_50801_7tm_1	Nvec_14116_7tm_1	Nvec_42131_7tm_1	Nvec_18295_	Nvec_26417_7tm_1	Nvec_3546_7tm_1	Nvec_12440_7tm_1	Nvec_10730_7tm_1	Nvec_35686_7tm_1	Nvec_22673_FixQ	Nvec_14850_7tm_1	Nvec_8973_	Nvec_28538_	Nvec_27229_7tm_1	Nvec_23855_	Nvec_49314_7tm_1	Nvec_44669_7tm_1	Nvec_19883_	Nvec_28477_7tm_1	Nvec_17031_	Nvec_57841_	Nvec_16094_7tm_1	Nvec_57975_7tm_1	Nvec_13711_	Nvec_50647_	Nvec_8030_	Nvec_594_	Nvec_24758_7tm_1	Nvec_19203_	Nvec_240_7tm_1	Nvec_34900_7tm_1	Nvec_39435_7tm_1	Nvec_6112_	Nvec_44671_7tm_1	Nvec_51734_	Nvec_53905_7tm_1	Nvec_59024_7tm_1	Nvec_31294_7tm_1	Nvec_12107_	Nvec_17576_7tm_1	Nvec_19688_7tm_1	Nvec_29061_	Nvec_27184_7tm_1	Nvec_33607_7tm_1	Nvec_1250_7tm_1	Nvec_37096_	Nvec_35691_7tm_1	Nvec_22017_7tm_1	Nvec_35800_7tm_1	Nvec_22671_7tm_1	Nvec_10744_7tm_1	Nvec_8213_	Nvec_34756_	Nvec_23460_7tm_1	Nvec_16497_7tm_1	Nvec_17015_7tm_1	Nvec_36194_7tm_1	Nvec_1058_7tm_1	Nvec_57183_7tm_1	Nvec_34457_	Nvec_31421_	Nvec_29062_	Nvec_35358_7tm_1	Nvec_50330_7tm_1	Nvec_56076_7tm_1	Nvec_52529_7tm_1	Nvec_49220_7tm_1	Nvec_27448_7tm_1	Nvec_16220_	Nvec_23262_7tm_1	Nvec_11261_	Nvec_30684_7tm_1	Nvec_16061_7tm_1	Nvec_17095_GRP	Nvec_22203_7tm_1	Nvec_24350_7tm_1	Nvec_28826_	Nvec_37085_	Nvec_44557_	Nvec_44837_7tm_1	Nvec_4958_	Nvec_9822_	

HG_6413	
Dmel_0035014_CG13581	
Cgig_20064	
Spur_009484_Spur_009484	
Smim_8068_SJC
HGC05363_protein_Schistosoma_japonicum_gi_56756000_gb_AAW26178_1e_08_57_4	Smim_30762_SJC
HGC05363_protein_Schistosoma_japonicum_gi_56756000_gb_AAW26178_4e_10_62_4	
Sman_126400	
Gsal_1374_uncharacterized_protein_loc100923846	Gsal_8368_sjc
HGc05363_protein	
Nvec_1633_	

HG_2147	
Hsap_Ensmbl0135870_ring_finger_and_CCCH_type_domains_1_Source_
HGNC_Symbol_Acc_29434_RC3H1	Hsap_Ensmbl0056586_ring_finger_and_CCCH_type_domains_2_Source_
HGNC_Symbol_Acc_21461_RC3H2	
Dmel_0036621_roq_roquin_Source_FlyBase_0036621	
Cele_010923_rle_1_Protein_RLE_1_isoform_b_rle_1_mRNA_complete_cds_Source_RefSeq_mRNA_Acc_NM_001268166	Cele_006523_tam_1_Protein_TAM_1_tam_1_mRNA_complete_cds_Source_RefSeq_mRNA_Acc_NM_071934	
Drer_063182_ring_finger_and_CCCH_type_domains_1_Source_
HGNC_Symbol_Acc_29434_RC3H1_2_of_2	Drer_062550_ring_finger_and_CCCH_type_zinc_finger_domains_1_Source_ZFIN_Acc_ZDB_GENE_050208_702_rc3h1	Drer_063050_ring_finger_and_CCCH_type_domains_2_Source_ZFIN_Acc_ZDB_GENE_060503_694_rc3h2	
Spur_001980_Rc3h2	
Smim_35993_PREDICTED_similar_to_AGAP007114_PA_Tribolium_castaneum_gi_189240234_ref_XP_968546_0_0_574	Smim_52644_Ring_finger_and_CCCH_type_zinc_finger_domains_Mus_musculus_gi_109730823_gb_AAI17952_7e_83_296	Smim_52635_PREDICTED_RING_finger_and_CCCH_type_zinc_finger_domain_containing_protein_like_Acyrthosiphon_pisum_gi_328726131_ref_XP_003248759_7e_127_371	
Nvec_29658_zf_C3HC4	

HG_388	
Hsap_Ensmbl0120693_SMAD_family_member_9_Source_
HGNC_Symbol_Acc_6774_SMAD9	Hsap_Ensmbl0175387_SMAD_family_member_2_Source_
HGNC_Symbol_Acc_6768_SMAD2	Hsap_Ensmbl0166949_SMAD_family_member_3_Source_
HGNC_Symbol_Acc_6769_SMAD3	Hsap_Ensmbl0113658_SMAD_family_member_5_Source_
HGNC_Symbol_Acc_6771_SMAD5	Hsap_Ensmbl0101665_SMAD_family_member_7_Source_
HGNC_Symbol_Acc_6773_SMAD7	Hsap_Ensmbl0141646_SMAD_family_member_4_Source_
HGNC_Symbol_Acc_6770_SMAD4	Hsap_Ensmbl0137834_SMAD_family_member_6_Source_
HGNC_Symbol_Acc_6772_SMAD6	Hsap_Ensmbl0170365_SMAD_family_member_1_Source_
HGNC_Symbol_Acc_6767_SMAD1	
Dmel_0011648_Mad_Mothers_against_dpp_Source_FlyBase_0011648	Dmel_0025800_Smox_Smad_on_X_Source_FlyBase_0025800	Dmel_0011655_Med_Medea_Source_FlyBase_0011655	Dmel_0020493_Dad_Daughters_against_dpp_Source_FlyBase_0020493	
Cgig_14747_Mothers_against_decapentaplegic_like_protein_5_Source_UniProtKB_TrEMBL_Acc_K1R161	Cgig_17370_Mothers_against_decapentaplegic_like_protein_3_Source_UniProtKB_TrEMBL_Acc_K1QYK8	Cgig_17374_Mothers_against_decapentaplegic_like_protein_2_Source_UniProtKB_TrEMBL_Acc_K1QD01	Cgig_07536_Mothers_against_decapentaplegic_like_protein_3_Source_UniProtKB_TrEMBL_Acc_K1P7X1	Cgig_18464_Mothers_against_decapentaplegic_like_protein_4_Source_UniProtKB_TrEMBL_Acc_K1PR99	Cgig_04212_Mothers_against_decapentaplegic_like_protein_6_Source_UniProtKB_TrEMBL_Acc_K1QAE2	Cgig_07723_Mothers_against_decapentaplegic_like_protein_6_Source_UniProtKB_TrEMBL_Acc_K1QIR4	Cgig_00594_Mothers_against_decapentaplegic_like_protein_4_Source_UniProtKB_TrEMBL_Acc_K1Q889	
Cele_004856_sma_2_Protein_SMA_2_sma_2_mRNA_complete_cds_Source_RefSeq_mRNA_Acc_NM_066530	Cele_004857_sma_3_Protein_SMA_3_sma_3_mRNA_complete_cds_Source_RefSeq_mRNA_Acc_NM_066092	Cele_000904_daf_8_Protein_DAF_8_daf_8_mRNA_complete_cds_Source_RefSeq_mRNA_Acc_NM_059920	Cele_000910_daf_14_Protein_DAF_14_isoform_b_Source_RefSeq_mRNA_Acc_NM_001268546	Cele_004858_sma_4_Protein_SMA_4_isoform_a_Source_RefSeq_mRNA_Acc_NM_001047399	Cele_000899_daf_3_Protein_DAF_3_isoform_b_Source_RefSeq_mRNA_Acc_NM_001029433	
Drer_027199_MAD_homolog_1_Drosophila_Source_ZFIN_Acc_ZDB_GENE_991119_8_smad1	Drer_037238_MAD_homolog_5_Drosophila_Source_ZFIN_Acc_ZDB_GENE_990603_9_smad5	Drer_021938_MAD_homolog_9_Drosophila_Source_ZFIN_Acc_ZDB_GENE_031014_1_smad9	Drer_036096_MAD_homolog_3a_Drosophila_Source_ZFIN_Acc_ZDB_GENE_000509_3_smad3a	Drer_006389_MAD_homolog_2_Drosophila_Source_ZFIN_Acc_ZDB_GENE_990603_7_smad2	Drer_010207_MAD_mothers_against_decapentaplegic_homolog_3b_Drosophila_Source_ZFIN_Acc_ZDB_GENE_030128_4_smad3b	Drer_070428_SMAD_family_member_4_Source_
HGNC_Symbol_Acc_6770_SMAD4_4_of_6	Drer_045094_SMAD_family_member_4_Source_
HGNC_Symbol_Acc_6770_SMAD4_3_of_6	Drer_023527_MAD_homolog_4_Drosophila_Source_ZFIN_Acc_ZDB_GENE_990603_8_smad4	Drer_086530_SMAD_family_member_4_Source_
HGNC_Symbol_Acc_6770_SMAD4_6_of_6	Drer_053209_SMAD_family_member_6a_Source_ZFIN_Acc_ZDB_GENE_011015_1_smad6a	Drer_031763_SMAD_family_member_6b_Source_ZFIN_Acc_ZDB_GENE_050419_198_smad6b	Drer_016858_MAD_mothers_against_decapentaplegic_homolog_7_Drosophila_Source_ZFIN_Acc_ZDB_GENE_030128_3_smad7	Drer_012649_Uncharacterized_protein_Source_UniProtKB_TrEMBL_Acc_F1Q4Q6_CT955987_1	Drer_075226_SMAD_family_member_4_Source_
HGNC_Symbol_Acc_6770_SMAD4_5_of_6	
Spur_020722_Smad1_5_8_1	Spur_017642_Smad2_3_Smad2_3_Source_UniProtKB_TrEMBL_Acc_A2PZA6	Spur_004287_Smad4	Spur_001998_Smad6_7	Spur_023107_Smad1_5_8	Spur_018246_Smad6_7_1	Spur_017971_Smad4_1	
Smim_73236_Protein_mothers_against_dpp_Harpegnathos_saltator_gi_307193580_gb_EFN76318_0_0_739	Smim_70471_Smad2_3_transcription_factor_Saccoglossus_kowalevskii_gi_269785013_ref_NP_001161658_0_0_734	Smim_25877_PREDICTED_similar_to_Xsmad4a_Tribolium_castaneum_gi_189233891_ref_XP_971429_0_0_741	Smim_15450_mothers_against_decapentaplegic_like_6_protein_Ptychodera_flava_gi_341579680_gb_AEK81570_3e_102_318	
Sman_013060_SMAD1_Putative_smad1_5_8_and_Smad1_Source_UniProtKB_TrEMBL_Acc_Q9GQN9	Sman_085910_SMAD2_TGF_beta_signal_transducer_Smad2_putative_Source_UniProtKB_TrEMBL_Acc_G4LUM0	Sman_212740_SMAD1B_Smad1B_Source_UniProtKB_TrEMBL_Acc_A4VC64	Sman_157540_Putative_smad_Source_UniProtKB_TrEMBL_Acc_G4VAI1	Sman_033950_SMAD4_Putative_smad4_Source_UniProtKB_TrEMBL_Acc_G4V9S6	
Gsal_3794_smad_family_member_1	Gsal_2872_tgf_beta_signal_transducer	Gsal_10103_mothers_against_decapentaplegic_homolog_5_isoform_2	Gsal_195_tgf_beta_signal_transducer	Gsal_13106_mothers_against_decapentaplegic_homolog_4	Gsal_7888_mothers_against_decapentaplegic_homolog_partial	
Nvec_40783_MH2	Nvec_28109_	Nvec_14476_MH1	Nvec_12770_MH1	Nvec_14778_MH1	

HG_62249	
Spur_013571_Spur_013571	

HG_15598	
This group of homology does not contain any annotated genome

HG_4252	
Hsap_Ensmbl0176749_cyclin_dependent_kinase_5_regulatory_subunit_1_p35_Source_
HGNC_Symbol_Acc_1775_CDK5R1	Hsap_Ensmbl0171450_cyclin_dependent_kinase_5_regulatory_subunit_2_p39_Source_
HGNC_Symbol_Acc_1776_CDK5R2	
Dmel_0027491_Cdk5alpha_Cdk5_activator_like_protein_Source_FlyBase_0027491	
Cele_011955_cdka_1_Protein_CDKA_1_isoform_b_cdka_1_mRNA_complete_cds_Source_RefSeq_mRNA_Acc_NM_001083181	
Drer_045087_cyclin_dependent_kinase_5_regulatory_subunit_1b_p35_Source_ZFIN_Acc_ZDB_GENE_040718_220_cdk5r1b	Drer_036105_cyclin_dependent_kinase_5_regulatory_subunit_1_p35_Source_
HGNC_Symbol_Acc_1775_CDK5R1_1_of_3	Drer_071011_cyclin_dependent_kinase_5_regulatory_subunit_2a_p39_Source_ZFIN_Acc_ZDB_GENE_050417_22_cdk5r2a	Drer_078671_cyclin_dependent_kinase_5_regulatory_subunit_2b_Source_ZFIN_Acc_ZDB_GENE_040801_251_cdk5r2b	Drer_037916_cyclin_dependent_kinase_5_regulatory_subunit_1a_p35_Source_ZFIN_Acc_ZDB_GENE_080723_17_cdk5r1a	
Spur_002092_P35L
[truncated: 230,809 more chars]
