# Supplementary material for: Reconstruction of the ancestral metazoan genome reveals an increase in genomic novelty
Source: Nat Commun. 2018 Apr 30;9:1730. doi: 10.1038/s41467-018-04136-5 (PMC5928047; doi:10.1038/s41467-018-04136-5)
Supplement: Supplementary file 13 — Supplementary Data 10 [file 41467_2018_4136_MOESM13_ESM.zip › Node 3 - Metazoa/Metazoa Losses all genes IDs.out]

HG_48954	Mbre_5577	Sros_04203T0	Bnat_134601_aug1_26_g9309
HG_47664	Ehux_124914_fgeneshEH_pg_7133_1	Ehux_260625_gm1_1141700001	Sros_03203T0
HG_83787	Sros_03535T0	Ttra_04457T0_04457
HG_73416	Mbre_12510	Bnat_136598_aug1_34_g11306
HG_69730	Ehux_222267_gm1_10200110	Sros_11457T0
HG_63937	Cow_02295T0	Sros_03155T0
HG_19178	Crei_145404_Chlre2_kg_scaffold_14000037	Cfra_g2430	Cfra_g790	Sarc_g3642	Sarc_g4423	Sarc_g62	Sros_12273T0
HG_17177	Bnat_54470_estExt_Genewise1Plus_C_350029	Cow_01340T0	Ppat_94970_scaf_271000016	Smoe_230578_fgenesh1_pm_C_scaffold_5000134	Crei_137335_estExt_gwp_1W_C_200170	Sros_04960T0	Sarc_g19814	Mbre_9369
HG_60372	Ehux_470551_estExtDG_fgeneshEH_pg_C_4790002	Mbre_31826
HG_47710	Ehux_201100_gm1_1300273	Sros_04675T0	Ttra_07554T0_07554
HG_44934	Crei_144942_Chlre2_kg_scaffold_12000136	Crei_175546_fgenesh2_pg_C_scaffold_29000019	Sros_02625T0
HG_10294	Bnat_84877_estExt_fgenesh1_pg_C_10267	Bnat_142322_aug1_69_g17030	Atri_00002_385	Smoe_230719_fgenesh1_pm_C_scaffold_6000093	Atri_00153_48	Ppat_127485_e_gw1_65_242_1	Ehux_436338_estExtDG_fgenesh_newKGs_kg_C_400134	Ppat_16953_gw1_83_99_1	Ppat_46084_gw1_281_112_1	Atha_AT5G04490_1_VTE5_vitamin_E_pathway_gene_5	Sros_03426T0	Ehux_99736_fgeneshEH_pg_20_112	Crei_173650_fgenesh2_pg_C_scaffold_22000174	Ttra_04813T0_04813_phosphatidate_cytidylyltransferase_246_aa	Smoe_440293_estExt_fgenesh2_pg_C_100125	Atha_AT5G58560_1_Phosphatidate_cytidylyltransferase_family_protein	Smoe_411288_fgenesh2_pg_C_scaffold_14000341
HG_45371	Sros_03371T0	Sros_03303T0	Rfil_569374755
HG_39243	Ttra_12183T0_12183	Mbre_10565	Mbre_33736
HG_40353	Sros_06838T0	Mbre_33651	Cow_03537T0
HG_34225	Mbre_36597	Ehux_230198_gm1_16200009	Bnat_138375_aug1_44_g13083	Sros_02920T0
HG_9908	Rfil_569423059_pantoate_beta_alanine_ligase_Reticulomyxa_filosa	Spun_05968T0	Bnat_89448_estExt_fgenesh1_pg_C_490108	Cow_06742T0	Amac_05784T0	Amac_12248T0	Smoe_84682_e_gw1_6_54_1	Ppat_176363_160234	Smoe_99962_e_gw1_23_48_1	Scer_YIL145C_Pantothenate_synthase_also_known_as_pantoate_beta_alanine_ligase_required_for_pantothenic_acid_biosynthesis_deletion_causes_pantothenic_acid_auxotrophy_homologous_to_E_coli_panC_Source_SGD_Acc_S000001407_PAN6_SGD	Sarc_g17302	Atri_00067_141	Atha_AT5G48840_1_PANC_PTS_ATPTS_homolog_of_bacterial_PANC	Ttra_00843T0_00843_pantoate_beta_alanine_ligase_327_aa	Cfra_g914	Mbre_13974	Crei_97116_e_gwH_7_153_1	Sarc_g17303
HG_27594	Sros_09581T0	Mbre_25134	Amac_11325T0	Amac_15171T0	Amac_11326T0
HG_33104	Cfra_g4607	Sarc_g2264	Sros_03735T0	Cfra_g5726
HG_17569	Sros_12267T0	Mbre_39332	Sros_13005T0	Mbre_29006	Mbre_25119	Sros_10203T0	Sros_02700T0	Bnat_39512_e_gw1_33_61_1
HG_21624	Bnat_57923_fgenesh1_pm_37_20	Sros_03505T0	Mbre_26384	Ttra_05826T0_05826_pyridine_nucleotide_disulfide_oxidoreductase_426_aa	Crei_117562_e_gwW_17_157_1	Rfil_569360541_selenide_water_dikinase_Reticulomyxa_filosa
HG_20470	Cow_05228T0	Sros_06192T0	Amac_13726T0	Amac_13479T0	Spun_01232T0	Falb_03177T0_03177	Mbre_36198
HG_12172	Bnat_90103_estExt_fgenesh1_pg_C_620064	Atha_AT5G58110_1_chaperone_binding_ATPase_activators	Ppat_122720_e_gw1_41_107_1	Smoe_152880_estExt_Genewise1_C_390001	Atri_00025_313	Ppat_146333_e_gw1_242_44_1	Crei_167882_fgenesh2_pg_C_scaffold_6000327	Cow_01958T0	Smoe_413691_fgenesh2_pg_C_scaffold_21000180	Ttra_04703T0_04703	Sros_10559T0	Bnat_140236_aug1_55_g14944	Ehux_211824_gm1_5000151
HG_32993	Sarc_g13104	Cfra_g4862	Sarc_g6361	Sros_08733T0
HG_28930	Amac_10415T0	Amac_03142T0	Spun_01276T0	Scer_YLR055C_Subunit_of_the_SAGA_transcriptional_regulatory_complex_but_not_present_in_SAGA_like_complex_SLIK_SALSA_required_for_SAGA_mediated_inhibition_at_some_promoters_Source_SGD_Acc_S000004045_SPT8_SGD	Sros_02765T0
HG_64064	Ttra_05301T0_05301	Mbre_33144
HG_14565	Bnat_71570_fgenesh1_pg_16_68	Mbre_32787	Bnat_32922_e_gw1_1_416_1	Sarc_g7450	Bnat_84799_estExt_fgenesh1_pg_C_10085	Sarc_g12060	Ehux_104534_fgeneshEH_pg_60_61	Ehux_469141_estExtDG_fgeneshEH_pg_C_2520016	Sros_07643T0	Bnat_77190_fgenesh1_pg_46_67
HG_12259	Ttra_07532T0_07532_PEK_GCN2_protein_kinase_1236_aa	Crei_111971_e_gwW_5_268_1	Ppat_126031_e_gw1_57_107_1	Atha_AT1G21370_1_unknown_protein_CONTAINS_InterPro_DOMAIN_s_Protein_of_unknown_function_DUF218_InterPro_IPR003848_Has_160_Blast_hits_to_160_proteins_in_86_species_Archae_0_Bacteria_0_Metazoa_0_Fungi_102_Plants_44_Viruses_0_Other_Eukaryotes_14_source_NCBI_BLink	Ppat_150075_e_gw1_310_10_1	Smoe_118945_e_gw1_59_206_1	Atri_00071_71	Bnat_135922_aug1_31_g10630	Ehux_99310_fgeneshEH_pg_18_108	Falb_00010T0_00010	Sros_10982T0	Sros_10982T1	Scer_YOR238W_Putative_protein_of_unknown_function_green_fluorescent_protein_GFP_fusion_protein_localizes_to_the_cytoplasm_Source_SGD_Acc_S000005764
HG_51632	Rfil_569370580	Rfil_569419107	Sros_00629T0
HG_44760	Cow_03742T0	Ttra_05425T0_05425	Mbre_5438
HG_34397	Spun_04597T0	Ehux_437578_estExtDG_fgenesh_newKGs_kg_C_610044	Ehux_50494_gw1_3973_1_1	Sros_04579T0
HG_9918	Bnat_66100_fgenesh1_pg_1_135	Ehux_194176_gm1_100476	Atha_AT3G57180_1_BPG2_P_loop_containing_nucleoside_triphosphate_hydrolases_superfamily_protein	Rfil_569378448	Atha_AT4G10620_1_P_loop_containing_nucleoside_triphosphate_hydrolases_superfamily_protein	Atri_00064_82	Atri_00006_9	Atri_00003_397	Smoe_62387_gw1_9_768_1	Ppat_21847_gw1_33_62_1	Crei_167754_fgenesh2_pg_C_scaffold_6000199	Spun_01715T0	Bnat_130624_aug1_12_g5332	Atri_00147_41	Ttra_12149T0_12149	Sarc_g13990	Mbre_25054	Sros_07939T0
HG_63914	Cow_00615T0	Mbre_31948
HG_15837	Bnat_92714_estExt_fgenesh1_pm_C_560005	Mbre_33165	Sros_07028T0	Amac_06920T0	Spun_03971T0	Scer_YER055C_ATP_phosphoribosyltransferase_a_hexameric_enzyme_catalyzes_the_first_step_in_histidine_biosynthesis_mutations_cause_histidine_auxotrophy_and_sensitivity_to_Cu_Co_and_Ni_salts_transcription_is_regulated_by_general_amino_acid_control_Source_SGD_Acc_S000000857_HIS1_SGD	Cow_04990T0	Sarc_g7198	Ehux_351041_fgenesh_newKGs_kg_9_60_EVC00528_ATP
HG_19324	Smoe_440813_estExt_fgenesh2_pg_C_120270	Ppat_111512_e_gw1_2_296_1	Ppat_207347_estExt_Genewise1_C_380191	Atha_AT1G24050_1_RNA_processing_Lsm_domain	Atri_00088_74	Atha_AT1G70220_1_RNA_processing_Lsm_domain	Sros_08177T0
HG_64351	Sros_04437T0	Crei_94847_fgenesh1_est_C_scaffold_19000020
HG_48913	Mbre_23639	Sros_11822T0	Ttra_10543T0_10543_indoleamine_2_3_dioxygenase_677_aa
HG_14611	Bnat_80968_fgenesh1_pg_76_36	Crei_169645_fgenesh2_pg_C_scaffold_11000084	Bnat_88161_estExt_fgenesh1_pg_C_280196	Rfil_569425889_prolyl_4_hydroxylase_Reticulomyxa_filosa	Mbre_29809	Sros_06748T0	Ehux_458934_estExtDG_Genemark1_C_4000013	Ehux_449848_estExtDG_Genemark1_C_200187
HG_11497	Cow_02913T0	Sarc_g16067	Sros_06343T0	Bnat_90354_estExt_fgenesh1_pg_C_680012	Spun_00784T0	Amac_06726T0	Atri_00096_7	Amac_15920T0	Smoe_230552_fgenesh1_pm_C_scaffold_5000108	Atha_AT5G17990_1_TRP1_pat1_tryptophan_biosynthesis_1	Ppat_219372_estExt_Genewise1_C_1730077	Ehux_439707_estExtDG_fgenesh_newKGs_kg_C_1070002	Crei_126030_estExt_gwp_1H_C_80012	Scer_YDR354W_Anthranilate_phosphoribosyl_transferase_of_the_tryptophan_biosynthetic_pathway_catalyzes_the_phosphoribosylation_of_anthranilate_subject_to_the_general_control_system_of_amino_acid_biosynthesis_Source_SGD_Acc_S000002762_TRP4_SGD
HG_10271	Ehux_99474_fgeneshEH_pg_19_62	Cfra_g5240	Sarc_g17537	Mbre_12466	Mbre_28785	Crei_169483_fgenesh2_pg_C_scaffold_10000285	Ehux_98940_fgeneshEH_pg_16_166	Sros_00604T0	Crei_147980_Chlre2_kg_scaffold_20000122	Ehux_104314_fgeneshEH_pg_58_112	Ehux_200959_gm1_1300132	Rfil_569422162	Bnat_130693_aug1_12_g5401	Ehux_203148_gm1_1800207	Rfil_5693997286868_Reticulomyxa_filosa	Ehux_239479_gm1_28900039	Crei_155128_Chlre2_kg_scaffold_1691000001
HG_35733	Ehux_95177_fgeneshEH_pg_1_448	Mbre_22558	Sros_01351T0	Sarc_g7529
HG_39220	Bnat_81098_fgenesh1_pg_77_53	Sros_04365T0	Mbre_26179
HG_26796	Bnat_138733_aug1_46_g13441	Sros_06663T0	Sarc_g12114	Mbre_24502	Ehux_226022_gm1_12900101
HG_30715	Bnat_78031_fgenesh1_pg_52_18	Ehux_111791_fgeneshEH_pg_157_44	Ehux_194771_gm1_101071	Mbre_33379
HG_30441	Bnat_56056_estExt_Genewise1Plus_C_810058	Mbre_33820	Ehux_95001_fgeneshEH_pg_1_272	Bnat_86829_estExt_fgenesh1_pg_C_140094
HG_12118	Sros_06592T0	Smoe_63565_gw1_0_1657_1	Atha_AT5G22620_1_phosphoglycerate_bisphosphoglycerate_mutase_family_protein	Atri_00040_206	Bnat_131737_aug1_15_g6445	Ppat_143600_e_gw1_205_37_1	Scer_YKR043C_Sedoheptulose_bisphosphatase_involved_in_riboneogenesis_dephosphorylates_sedoheptulose_1_7_bisphosphate_which_is_converted_via_the_nonoxidative_pentose_phosphate_pathway_to_ribose_5_phosphate_facilitates_the_conversion_of_glycolytic_intermediates_ntose_phosphate_units_also_has_fructose_1_6_bisphosphatase_activity_but_this_is_probably_not_biologically_relevant_since_deletion_does_not_affect_FBP_levels_GFP_fusion_protein_localizes_to_the_cytoplasm_and_nucleus_Source_SGD_Acc_S000001751_SHB17_SGD	Ppat_124605_e_gw1_50_94_1	Ehux_452601_estExtDG_Genemark1_C_650019	Atri_00058_114	Smoe_441792_estExt_fgenesh2_pg_C_190090	Crei_154151_Chlre2_kg_scaffold_74000033	Ehux_218204_gm1_7800103
HG_44796	Cow_05343T0	Ttra_03120T0_03120	Mbre_9807
HG_38973	Sros_07033T0	Bnat_75232_fgenesh1_pg_33_93	Sros_05326T0
HG_27963	Sros_08777T0	Rfil_569383034_protein_kinase_Reticulomyxa_filosa	Ehux_115492_fgeneshEH_pg_254_11	Ehux_118367_fgeneshEH_pg_395_12	Ehux_458652_estExtDG_Genemark1_C_3610023
HG_30833	Ttra_00297T0_00297	Sros_08605T0	Ttra_01250T0_01250	Ttra_03130T0_03130
HG_21929	Bnat_90953_estExt_fgenesh1_pg_C_830090	Amac_04797T0	Amac_00307T0	Amac_03479T0	Sros_04758T0	Rfil_5694132071721_partial_Reticulomyxa_filosa
HG_30359	Sros_02055T0	Ppat_64577_scaf_3000029	Mbre_8218	Ppat_171332_2860031
HG_25552	Mbre_37509	Amac_01115T0	Amac_05297T0	Scer_YGR147C_Protein_with_an_apparent_role_in_acetylation_of_N_terminal_methionine_residues_Source_SGD_Acc_S000003379_NAT2_SGD	Spun_03280T0
HG_9026	Bnat_46972_estExt_Genewise1_C_80214	Smoe_402649_fgenesh2_pg_C_scaffold_0000654	Smoe_408223_fgenesh2_pg_C_scaffold_8000249	Bnat_131433_aug1_14_g6141	Bnat_135416_aug1_29_g10124	Bnat_139062_aug1_48_g13770	Sros_04059T0	Bnat_85003_estExt_fgenesh1_pg_C_10571	Sros_06739T0	Rfil_569359452	Sarc_g161	Bnat_89598_estExt_fgenesh1_pg_C_520054	Mbre_6328	Ehux_202074_gm1_1500310	Bnat_82077_fgenesh1_pg_87_61	Bnat_70417_fgenesh1_pg_12_25	Bnat_79216_fgenesh1_pg_60_87	Ehux_195570_gm1_300621	Crei_146061_Chlre2_kg_scaffold_16000152	Ehux_112369_fgeneshEH_pg_167_67	Ehux_231257_gm1_17100035
HG_12710	Bnat_138731_aug1_46_g13439	Mbre_37433	Cfra_g1062	Sarc_g2939	Sros_11618T0	Rfil_569301499	Ehux_460506_estExtDG_Genemark1_C_12510004	Sarc_g9813	Rfil_5694117612366_Reticulomyxa_filosa	Rfil_5694005026620_Reticulomyxa_filosa	Sarc_g10091	Sarc_g3245
HG_46674	Sros_12129T0	Mbre_25103	Rfil_5694095513256_partial_Reticulomyxa_filosa
HG_36239	Mbre_25813	Ttra_00558T0_00558	Ttra_05776T0_05776	Ttra_02929T0_02929
HG_32952	Cfra_g525	Sarc_g605	Mbre_7164	Sros_02005T0
HG_27776	Cow_05389T0	Ttra_00493T0_00493	Falb_04067T0_04067	Sros_02814T0	Mbre_24286
HG_28792	Ehux_435784_estExtDG_fgenesh_newKGs_kg_C_340067	Ehux_469931_estExtDG_fgeneshEH_pg_C_3470011	Sros_03639T0	Ehux_444650_estExtDG_fgenesh_newKGs_kg_C_3470010	Mbre_30221
HG_27020	Mbre_26791	Ehux_110255_fgeneshEH_pg_132_44	Ehux_98095_fgeneshEH_pg_12_215	Ehux_250255_gm1_89400006	Ehux_231400_gm1_17200059
HG_21701	Bnat_70388_fgenesh1_pg_11_279	Sros_07694T0	Rfil_569431006	Sros_06767T0	Mbre_8733	Rfil_569428954
HG_83828	Sros_09956T0	Bnat_134082_aug1_23_g8790
HG_13065	Cow_05685T0	Amac_01055T0	Crei_150247_Chlre2_kg_scaffold_29000135	Amac_05236T0	Amac_01057T0	Spun_02911T0	Ttra_02741T0_02741_methylated_DNA_protein_cysteine_methyltransferase_171_aa	Sros_04713T0	Mbre_10336	Rfil_5693910839394_Reticulomyxa_filosa	Ehux_203352_gm1_1800411	Amac_05235T0
HG_7412	Mbre_38318	Ehux_121824_fgeneshEH_pg_1016_1	Ehux_104922_fgeneshEH_pg_63_88	Ehux_122622_fgeneshEH_pg_1381_2	Ehux_100850_fgeneshEH_pg_26_54	Ehux_235272_gm1_21500067	Ehux_213146_gm1_5600147	Ehux_448279_estExtDG_Genemark1_C_50731	Ehux_242318_gm1_35600035	Ehux_211954_gm1_5100017	Ehux_423536_estExtDG_fgenesh_newKGs_pm_C_1480016	Ehux_453477_estExtDG_Genemark1_C_840116	Ehux_460356_estExtDG_Genemark1_C_10510004	Ehux_99385_fgeneshEH_pg_18_183	Ehux_225573_gm1_12500102	Ehux_194206_gm1_100506	Ehux_114551_fgeneshEH_pg_223_10	Ehux_435805_estExtDG_fgenesh_newKGs_kg_C_340104	Ehux_454878_estExtDG_Genemark1_C_1240109	Ehux_104049_fgeneshEH_pg_56_59	Ehux_446636_estExtDG_fgenesh_newKGs_kg_C_9290001	Ehux_236787_gm1_24000050	Ehux_99931_fgeneshEH_pg_21_108	Ehux_312548_fgenesh_newKGs_pm_94_16	Ehux_451868_estExtDG_Genemark1_C_510219	Ehux_372907_fgenesh_newKGs_kg_1085_2_EST_ALL_fasta_Contig2583	Ehux_256243_gm1_453300001	Ehux_245006_gm1_44200018	Ehux_227293_gm1_13800059
HG_7324	Ppat_188712_1230030	Smoe_442676_estExt_fgenesh2_pg_C_260094	Atri_00071_167	Atri_00055_9	Sros_10838T0	Smoe_442677_estExt_fgenesh2_pg_C_260095	Smoe_166966_estExt_Genewise1Plus_C_41475	Atri_00033_53	Atha_AT1G44100_1_AAP5_amino_acid_permease_5	Ppat_58471_fgenesh1_pm_scaffold_107000009	Atha_AT5G49630_1_AAP6_amino_acid_permease_6	Atha_AT1G58360_1_AAP1_NAT2_amino_acid_permease_1	Atha_AT1G77380_1_AAP3_ATAAP3_amino_acid_permease_3	Atha_AT1G10010_1_AAP8_ATAAP8_amino_acid_permease_8	Atha_AT5G09220_1_AAP2_amino_acid_permease_2	Smoe_90661_e_gw1_11_162_1	Ppat_153119_e_gw1_387_16_1	Atha_AT5G63850_1_AAP4_amino_acid_permease_4	Atri_00033_54	Atri_00071_161	Atri_00017_258	Atri_00071_165	Atri_00061_89	Atha_AT5G23810_1_AAP7_amino_acid_permease_7	Atri_00061_90	Atri_00055_10	Atri_00071_166	Atri_00071_164	Atri_00004_253	Atri_00071_163
HG_6176	Bnat_74639_fgenesh1_pg_30_55	Bnat_134610_aug1_26_g9318	Bnat_134611_aug1_26_g9319	Rfil_569384424	Ttra_00123T0_00123_MMPL_domain_containing_protein_885_aa	Ttra_01334T0_01334_MmpL_efflux_pump_957_aa	Sros_11885T0	Rfil_569407331_MmpL_efflux_pump_partial_Reticulomyxa_filosa	Ehux_448381_estExtDG_Genemark1_C_70252	Rfil_569423285_MmpL_efflux_pump_partial_Reticulomyxa_filosa	Ehux_440088_estExtDG_fgenesh_newKGs_kg_C_1170054	Rfil_569433347	Mbre_33644	Sros_06862T0	Rfil_569318201	Rfil_569409444_drug_exporter_of_the_RND_superfamily_like_protein_partial_Reticulomyxa_filosa	Ehux_435629_estExtDG_fgenesh_newKGs_kg_C_310091	Ehux_440309_estExtDG_fgenesh_newKGs_kg_C_1230028	Rfil_5693973207654_partial_Reticulomyxa_filosa	Ehux_351586_fgenesh_newKGs_kg_12_12_EST_ALL_fasta_Contig11193	Ehux_438222_estExtDG_fgenesh_newKGs_kg_C_720025	Rfil_569366312	Mbre_26044	Ehux_451787_estExtDG_Genemark1_C_500086	Rfil_5693968517788_Reticulomyxa_filosa	Rfil_5693954628223_partial_Reticulomyxa_filosa	Ehux_366429_fgenesh_newKGs_kg_217_24_EST_ALL_fasta_Contig12480	Rfil_569343867	Bnat_89746_estExt_fgenesh1_pg_C_540141	Rfil_5694031775705_Reticulomyxa_filosa	Rfil_5693965487886_partial_Reticulomyxa_filosa	Rfil_5694091853414_Reticulomyxa_filosa	Ehux_231415_gm1_17200074	Mbre_38201	Ehux_435630_estExtDG_fgenesh_newKGs_kg_C_310092	Ehux_197941_gm1_700251	Ehux_433506_estExtDG_fgenesh_newKGs_kg_C_120011	Mbre_24255	Mbre_27895
HG_36252	Mbre_5151	Sros_09892T0	Ttra_00949T0_00949	Ttra_09417T0_09417
HG_34187	Amac_07294T0	Mbre_35635	Scer_YGL242C_Putative_protein_of_unknown_function_deletion_mutant_is_viable_Source_SGD_Acc_S000003211	Amac_08198T0
HG_30459	Bnat_59626_fgenesh1_kg_5_116_2717_2_CFAO_EXTA	Sros_04250T0	Rfil_569423003	Mbre_33477
HG_21924	Smoe_17835_gw1_21_165_1	Ppat_107666_1820013	Atri_00005_15	Atha_AT5G48480_1_Lactoylglutathione_lyase_glyoxalase_I_family_protein	Ttra_04342T0_04342_glyoxalase_bleomycin_resistance_protein_dioxygenase_194_aa	Sros_08186T0
HG_39525	Bnat_90394_estExt_fgenesh1_pg_C_690053	Mbre_34649	Sros_05764T0
HG_36234	Mbre_22662	Mbre_5538	Rfil_5694044985231_Reticulomyxa_filosa	Rfil_569425290
HG_63999	Cow_02887T0	Sros_00017T0
HG_25875	Spun_05530T0	Mbre_30688	Cow_06527T0	Amac_02295T0	Amac_00794T0
HG_25634	Bnat_142751_aug1_72_g17459	Ehux_99518_fgeneshEH_pg_19_106	Mbre_22428	Sros_07905T0	Sros_08124T0
HG_25329	Mbre_36922	Bnat_80772_fgenesh1_pg_74_20	Mbre_24628	Sros_00901T0	Sros_11525T0
HG_15609	Mbre_30745	Bnat_85508_estExt_fgenesh1_pg_C_40250	Amac_04675T0	Amac_03388T0	Spun_00136T0	Ehux_106019_fgeneshEH_pg_73_106	Ehux_243186_gm1_38000019	Sros_05201T0	Crei_194731_estExt_fgenesh2_pg_C_740028
HG_17400	Atha_AT1G63900_2_DAL1_E3_Ubiquitin_ligase_family_protein	Smoe_231449_fgenesh1_pm_C_scaffold_13000094	Ppat_219493_estExt_Genewise1_C_1750078	Ppat_175369_120148	Atha_AT1G59560_1_ZCF61_DAL2_E3_Ubiquitin_ligase_family_protein	Mbre_27931	Atri_00025_120	Crei_188238_estExt_fgenesh2_pg_C_90202
HG_13575	Bnat_69311_fgenesh1_pg_8_235	Ehux_102532_fgeneshEH_pg_40_125	Sarc_g10838	Cfra_g4411	Ttra_06636T0_06636_drug_Metabolite_transporter_superfamily_483_aa	Ttra_06557T0_06557	Ttra_09810T0_09810_drug_Metabolite_transporter_superfamily_523_aa	Cow_04137T0	Sros_11506T0	Sarc_g14900	Ttra_03234T0_03234
HG_38932	Rfil_569381084_glycoside_hydrolase_family_protein_Reticulomyxa_filosa	Rfil_569381083_glycosyl_hydrolase_Reticulomyxa_filosa	Sros_04518T0
HG_39507	Ttra_12021T0_12021	Sros_07949T0	Sros_06648T0
HG_12180	Cow_03851T0	Crei_189298_estExt_fgenesh2_pg_C_140199	Ppat_109461_estExt_fgenesh1_kg_C_90011	Sros_03256T0	Spun_04414T0	Ehux_366332_fgenesh_newKGs_kg_213_45_2696496_2	Atri_00202_15	Atha_AT5G35690_1_CONTAINS_InterPro_DOMAIN_s_WLM_InterPro_IPR013536_PUB_domain_InterPro_IPR018997_PUG_domain_InterPro_IPR006567_BEST_Arabidopsis_thaliana_protein_match_is_zinc_ion_binding_TAIR_AT1G55915_1_Has_30201_Blast_hits_to_17322_proteins_in_780_species_Archae_12_Bacteria_1396_Metazoa_17338_Fungi_3422_Plants_5037_Viruses_0_Other_Eukaryotes_2996_source_NCBI_BLink	Atri_00074_67	Amac_01823T0	Mbre_31838	Amac_04325T0	Ehux_438710_estExtDG_fgenesh_newKGs_kg_C_840018
HG_10043	Sros_08345T0	Smoe_431321_fgenesh2_pg_C_scaffold_150000016	Smoe_439258_estExt_fgenesh2_pg_C_60106	Atha_AT1G17200_1_Uncharacterised_protein_family_UPF0497	Atri_00037_72	Smoe_448915_estExt_fgenesh2_pg_C_1420025	Atri_00131_16	Smoe_272089_estExt_fgenesh1_kg_C_1000004	Atha_AT4G16442_1_Uncharacterised_protein_family_UPF0497	Atha_AT2G35760_1_Uncharacterised_protein_family_UPF0497	Smoe_75865_e_gw1_0_916_1	Atha_AT3G14380_1_Uncharacterised_protein_family_UPF0497	Atha_AT5G54980_1_Uncharacterised_protein_family_UPF0497	Atha_AT4G25830_1_Uncharacterised_protein_family_UPF0497	Atri_00028_61	Atri_00019_253	Smoe_406854_fgenesh2_pg_C_scaffold_6000105	Smoe_418756_fgenesh2_pg_C_scaffold_39000149
HG_22871	Ppat_65310_scaf_5000174	Atha_AT1G14620_1_DECOY_decoy	Atri_00061_125	Smoe_446047_estExt_fgenesh2_pg_C_640076	Smoe_424881_fgenesh2_pg_C_scaffold_70000112	Mbre_22358
HG_19760	Ehux_115902_fgeneshEH_pg_271_19	Ehux_103471_fgeneshEH_pg_50_80	Ehux_237307_gm1_24800011	Ehux_199774_gm1_1000474	Ehux_452777_estExtDG_Genemark1_C_680130	Ehux_439801_estExtDG_fgenesh_newKGs_kg_C_1080049	Sros_06344T0
HG_15694	Bnat_66851_fgenesh1_pg_2_241	Ehux_210068_gm1_4100118	Ehux_96145_fgeneshEH_pg_4_375	Sros_01481T0	Ehux_202849_gm1_1700372	Ehux_198669_gm1_800424	Ehux_103706_fgeneshEH_pg_52_85	Ehux_249508_gm1_78900002	Ehux_204717_gm1_2200174
HG_19350	Sarc_g11467	Sarc_g898	Cfra_g5394	Sarc_g802	Sarc_g20530	Ehux_215890_gm1_6700084	Sros_06049T0
HG_12500	Cow_05572T0	Ttra_04606T0_04606	Mbre_11335
HG_8791	Ppat_126689_e_gw1_60_165_1	Ppat_137765_e_gw1_140_12_1	Atha_AT5G13940_1_aminopeptidases	Atha_AT3G19340_1_Protein_of_unknown_function_DUF3754	Cfra_g3332	Sarc_g3926	Sarc_g23302	Atri_00016_5	Smoe_231250_fgenesh1_pm_C_scaffold_11000060	Smoe_127781_e_gw1_87_297_1	Smoe_416265_fgenesh2_pg_C_scaffold_30000026	Smoe_407808_fgenesh2_pg_C_scaffold_7000439	Smoe_416264_fgenesh2_pg_C_scaffold_30000025	Mbre_12520	Smoe_425980_fgenesh2_pg_C_scaffold_79000045	Cow_02801T0	Sros_03740T0	Cfra_g3562	Sarc_g20649	Crei_187487_estExt_fgenesh2_pg_C_60248	Smoe_417940_fgenesh2_pg_C_scaffold_36000136	Rfil_569420297
HG_9329	Bnat_73987_fgenesh1_pg_27_41	Ppat_123070_e_gw1_43_100_1	Atri_00056_108	Smoe_90248_e_gw1_11_845_1	Atha_AT2G40570_1_initiator_tRNA_phosphoribosyl_transferase_family_protein	Crei_97982_e_gwH_3_495_1	Amac_06289T0	Ehux_449651_estExtDG_Genemark1_C_180210	Spun_06680T0	Scer_YMR283C_2_O_ribosyl_phosphate_transferase_modifies_the_initiator_methionine_tRNA_at_position_64_to_distinguish_it_from_elongator_methionine_tRNA_Source_SGD_Acc_S000004896_RIT1_SGD	Rfil_5694020446106_Reticulomyxa_filosa	Amac_02733T0	Mbre_5406	Cfra_g1232	Sros_08283T0	Ttra_04496T0_04496_initiator_tRNA_phosphoribosyl_transferase_478_aa	Sarc_g21591	Falb_03860T0_03860	Sarc_g16483	Sarc_g11936
HG_17267	Ehux_105798_fgeneshEH_pg_71_104	Sros_01963T0	Falb_01225T0_01225	Crei_115718_e_gwW_14_287_1	Crei_115777_e_gwW_14_149_1	Bnat_135664_aug1_30_g10372	Rfil_569423994_NUDIX_hydrolase_Reticulomyxa_filosa	Ehux_58718_gw1_40_123_1
HG_5997	Bnat_79547_fgenesh1_pg_63_44	Bnat_90693_estExt_fgenesh1_pg_C_760101	Bnat_91306_estExt_fgenesh1_pg_C_960022	Ppat_125582_e_gw1_55_97_1	Ttra_02333T0_02333	Mbre_26471	Atha_AT2G25737_1_Sulfite_exporter_TauE_SafE_family_protein	Atha_AT2G36630_1_Sulfite_exporter_TauE_SafE_family_protein	Sros_01784T0	Smoe_414563_fgenesh2_pg_C_scaffold_24000083	Rfil_5693941728613_Reticulomyxa_filosa	Atri_00109_34	Smoe_65204_gw1_2_1332_1	Ppat_15129_gw1_180_61_1	Atri_00109_35	Atri_00002_384	Atha_AT1G11540_1_Sulfite_exporter_TauE_SafE_family_protein	Ppat_153960_e_gw1_406_11_1	Bnat_126167_aug1_2_g875	Atha_AT1G61740_1_Sulfite_exporter_TauE_SafE_family_protein	Rfil_569365670	Mbre_7612	Rfil_569381082	Sros_02036T0	Ehux_454249_estExtDG_Genemark1_C_1050020	Atri_00043_12	Atha_AT4G21250_1_Sulfite_exporter_TauE_SafE_family_protein	Cow_05536T0	Ehux_230870_gm1_16700111	Bnat_90418_estExt_fgenesh1_pg_C_700029	Bnat_80325_fgenesh1_pg_70_28	Ehux_225052_gm1_12100058	Sarc_g7592	Bnat_144028_aug1_83_g18736	Ehux_225053_gm1_12100059	Rfil_569428958	Atha_AT4G21260_1_Sulfite_exporter_TauE_SafE_family_protein	Smoe_170159_estExt_Genewise1Plus_C_110284	Sarc_g7446	Crei_151478_Chlre2_kg_scaffold_37000064	Rfil_5694160000551_partial_Reticulomyxa_filosa
HG_26973	Cow_07028T0	Spun_02004T0	Sros_00149T0	Falb_03422T0_03422	Ppat_103719_scaf_4167000001
HG_34210	Cow_08820T0	Falb_00554T0_00554	Mbre_36018	Spun_05015T0
HG_22730	Sros_06902T0	Sros_04346T0	Mbre_12710	Sros_10230T0	Mbre_39221	Ttra_07535T0_07535
HG_38676	Cow_05400T0	Sros_04969T0	Mbre_25424
HG_39210	Crei_192620_estExt_fgenesh2_pg_C_310112	Mbre_23434	Sros_10954T0
HG_73606	Mbre_37353	Bnat_143286_aug1_77_g17994
HG_9603	Ehux_470315_estExtDG_fgeneshEH_pg_C_4160002	Bnat_70701_fgenesh1_pg_13_16	Spun_02774T0	Ppat_137949_e_gw1_142_43_1	Atha_AT1G69370_1_CM3_cm_3_chorismate_mutase_3	Atha_AT3G29200_1_CM1_ATCM1_chorismate_mutase_1	Cow_02186T0	Ppat_181106_470034	Mbre_10005	Atri_00058_68	Smoe_77309_e_gw1_1_1713_1	Atri_00065_198	Scer_YPR060C_Chorismate_mutase_catalyzes_the_conversion_of_chorismate_to_prephenate_to_initiate_the_tyrosine_phenylalanine_specific_branch_of_aromatic_amino_acid_biosynthesis_Source_SGD_Acc_S000006264_ARO7_SGD	Crei_150385_Chlre2_kg_scaffold_34000101	Amac_11706T0	Amac_06187T0	Atha_AT5G10870_1_ATCM2_CM2_chorismate_mutase_2	Cfra_g3084	Sarc_g15523
HG_47836	Ehux_252449_gm1_134900001	Mbre_12060	Sros_06442T0
HG_13534	Ehux_198324_gm1_800079	Ehux_114884_fgeneshEH_pg_233_31	Bnat_76496_fgenesh1_pg_41_119	Bnat_87851_estExt_fgenesh1_pg_C_250026	Cfra_g4944	Sros_07158T0	Sarc_g5799	Ehux_119876_fgeneshEH_pg_539_1	Mbre_34283	Ehux_199859_gm1_1100031	Ehux_217162_gm1_7200175
HG_44786	Cow_04885T0	Sros_00557T0	Falb_02014T0_02014
HG_35672	Ehux_222449_gm1_10300101	Mbre_37033	Mbre_25356	Mbre_34208
HG_30928	Bnat_88436_estExt_fgenesh1_pg_C_320025	Cow_01849T0	Mbre_33132	Spun_08502T0
HG_22935	Ehux_242415_gm1_35900022	Ehux_111252_fgeneshEH_pg_148_41	Ehux_113251_fgeneshEH_pg_185_13	Ehux_99284_fgeneshEH_pg_18_82	Sros_07990T0	Sros_09051T0
HG_48939	Mbre_31349	Sros_13086T0	Rfil_569358722
HG_17349	Bnat_84956_estExt_fgenesh1_pg_C_10465	Sros_03171T0	Mbre_37321	Atri_00010_447	Ppat_143941_e_gw1_210_22_1	Smoe_96082_e_gw1_17_809_1	Atha_AT1G74640_1_alpha_beta_Hydrolases_superfamily_protein	Smoe_421827_fgenesh2_pg_C_scaffold_53000184
HG_9025	Bnat_45394_e_gw1_120_24_1	Rfil_5694166390252_Reticulomyxa_filosa	Atri_00017_26	Crei_119719_e_gwW_32_182_1	Atha_AT1G22660_1_Polynucleotide_adenylyltransferase_family_protein	Ppat_21288_gw1_13_65_1	Smoe_84963_e_gw1_6_395_1	Falb_05012T0_05012	Smoe_25836_gw1_17_317_1	Smoe_151539_estExt_Genewise1_C_320183	Smoe_25834_gw1_17_316_1	Scer_YER168C_ATP_CTP_tRNA_specific_tRNA_nucleotidyltransferase_different_forms_targeted_to_the_nucleus_cytosol_and_mitochondrion_are_generated_via_the_use_of_multiple_transcriptional_and_translational_start_sites_Source_SGD_Acc_S000000970_CCA1_SGD	Bnat_24728_gw1_16_85_1	Sros_07347T0	Amac_07542T0	Amac_16921T0	Mbre_25981	Smoe_407286_fgenesh2_pg_C_scaffold_6000537	Ehux_438409_estExtDG_fgenesh_newKGs_kg_C_750078	Crei_81057_estExt_GenewiseW_1_C_320022	Spun_02586T0
HG_14468	Bnat_43950_e_gw1_86_38_1	Bnat_135674_aug1_30_g10382	Crei_145688_Chlre2_kg_scaffold_15000002	Ehux_448819_estExtDG_Genemark1_C_110066	Cfra_g5165	Sros_05898T0	Mbre_27941	Sarc_g7191	Rfil_569377396	Ttra_09330T0_09330_flagellar_associated_protein_170_aa
HG_12700	Bnat_142794_aug1_73_g17502	Bnat_71226_fgenesh1_pg_15_8	Bnat_78680_fgenesh1_pg_56_75	Bnat_144035_aug1_83_g18743	Bnat_91123_estExt_fgenesh1_pg_C_890039	Bnat_131666_aug1_15_g6374	Bnat_131665_aug1_15_g6373	Ehux_240994_gm1_32100008	Mbre_38803	Sros_09987T0	Sros_11689T0	Mbre_29872
HG_38809	Sarc_g6382	Sros_05732T0	Mbre_31431
HG_42936	Mbre_30243	Crei_157645_acegs_kg_scaffold_19000044	Sros_00289T0
HG_45069	Crei_184643_estExt_fgenesh2_kg_C_300004	Ttra_09266T0_09266	Sros_13087T0
HG_23490	Cow_08899T0	Amac_06419T0	Amac_02612T0	Falb_04548T0_04548	Falb_02597T0_02597	Sros_09913T0
HG_15771	Bnat_79970_fgenesh1_pg_66_108	Ehux_421745_estExtDG_fgenesh_newKGs_pm_C_400029	Ehux_225819_gm1_12700025	Ehux_215920_gm1_6700114	Mbre_4795	Ehux_203857_gm1_2000177	Ehux_254649_gm1_258500001	Ehux_207613_gm1_3200063	Ehux_223286_gm1_10800186
HG_20473	Cow_05392T0	Mbre_30817	Sros_11381T0	Ehux_213841_gm1_5900062	Bnat_132277_aug1_17_g6985	Ehux_438027_estExtDG_fgenesh_newKGs_kg_C_690020	Ehux_456264_estExtDG_Genemark1_C_1740072
HG_11569	Ehux_105120_fgeneshEH_pg_65_75	Bnat_89413_estExt_fgenesh1_pg_C_490010	Mbre_36263	Sros_03719T0	Crei_77062_estExt_GenewiseW_1_C_60028	Spun_08390T0	Ppat_70340_scaf_27000169	Smoe_420351_fgenesh2_pg_C_scaffold_45000260	Smoe_409019_fgenesh2_pg_C_scaffold_9000392	Ehux_364120_fgenesh_newKGs_kg_160_37_jgi_JGI_CAHO4485_rev	Smoe_429387_fgenesh2_pg_C_scaffold_114000021	Ppat_100916_scaf_447000012	Smoe_420357_fgenesh2_pg_C_scaffold_45000266	Smoe_429381_fgenesh2_pg_C_scaffold_114000015
HG_11054	Ehux_196059_gm1_400181	Ehux_450141_estExtDG_Genemark1_C_230053	Ehux_212327_gm1_5200105	Ehux_108458_fgeneshEH_pg_104_28	Ehux_95441_fgeneshEH_pg_3_116	Ehux_421896_estExtDG_fgenesh_newKGs_pm_C_470010	Ehux_223061_gm1_10700136	Mbre_34701	Ehux_439778_estExtDG_fgenesh_newKGs_kg_C_1080019	Ehux_449788_estExtDG_Genemark1_C_190272	Ehux_228513_gm1_14800046	Ehux_448355_estExtDG_Genemark1_C_70137	Ehux_436067_estExtDG_fgenesh_newKGs_kg_C_370049	Ehux_441522_estExtDG_fgenesh_newKGs_kg_C_1560001	Ehux_438055_estExtDG_fgenesh_newKGs_kg_C_690051
HG_69769	Ehux_226167_gm1_13000100	Mbre_27796
HG_45010	Crei_167352_fgenesh2_pg_C_scaffold_3000362	Mbre_7819	Crei_186579_estExt_fgenesh2_pg_C_70265
HG_31875	Amac_09043T0	Mbre_8402	Amac_02966T0	Amac_07573T0
HG_27748	Cow_02265T0	Spun_04108T0	Scer_YNL070W_Component_of_the_TOM_translocase_of_outer_membrane_complex_responsible_for_recognition_and_initial_import_steps_for_all_mitochondrially_directed_proteins_promotes_assembly_and_stability_of_the_TOM_complex_Source_SGD_Acc_S000005014_TOM7_SGD	Crei_188428_estExt_fgenesh2_pg_C_100177	Sros_12160T0
HG_47918	Ehux_47895_gw1_11_83_1	Sros_06606T0	Ttra_03701T0_03701
HG_7559	Atha_AT4G19710_2_AK_HSDH_II_AK_HSDH_aspartate_kinase_homoserine_dehydrogenase_ii	Atri_00002_450	Ppat_131376_e_gw1_88_38_1	Atha_AT1G31230_1_AK_HSDH_I_AK_HSDH_aspartate_kinase_homoserine_dehydrogenase_i	Ppat_142581_e_gw1_194_11_1	Smoe_80442_e_gw1_3_198_1	Crei_130769_estExt_gwp_1H_C_250124	Ehux_456186_estExtDG_Genemark1_C_1710098	Cow_07808T0	Ppat_131281_e_gw1_88_230_1	Cfra_g1148	Sarc_g11835	Spun_02495T0	Scer_YJR139C_Homoserine_dehydrogenase_L_homoserine_NADP_oxidoreductase_dimeric_enzyme_that_catalyzes_the_third_step_in_the_common_pathway_for_methionine_and_threonine_biosynthesis_enzyme_has_nucleotide_binding_dimerization_and_catalytic_regions_Source_SGD_Acc_S000003900_HOM6_SGD	Amac_07834T0	Amac_09657T0	Smoe_77174_e_gw1_1_1586_1	Mbre_34304	Atha_AT5G21060_2_Glyceraldehyde_3_phosphate_dehydrogenase_like_family_protein	Atri_00119_101	Smoe_95037_e_gw1_16_136_1	Ehux_420567_estExtDG_fgenesh_newKGs_pm_C_70030	Sarc_g6501	Sros_12521T0	Bnat_147598_aug1_230_g22306	Sarc_g5832	Rfil_5694144711201_Reticulomyxa_filosa	Ehux_236897_gm1_24200013
HG_50755	Ppat_201110_5260006	Atha_AT1G68680_1_unknown_protein_FUNCTIONS_IN_molecular_function_unknown_INVOLVED_IN_biological_process_unknown_LOCATED_IN_chloroplast_EXPRESSED_IN_23_plant_structures_EXPRESSED_DURING_16_growth_stages_Has_20_Blast_hits_to_20_proteins_in_11_species_Archae_0_Bacteria_0_Metazoa_0_Fungi_0_Plants_20_Viruses_0_Other_Eukaryotes_0_source_NCBI_BLink	Sros_07325T0
HG_12398	Cfra_g1342	Sarc_g21834	Sarc_g21836	Sarc_g15023	Sros_01414T0	Sarc_g6387	Sarc_g17570	Sros_12881T0	Cow_05448T0	Sarc_g453	Ehux_194796_gm1_101096	Sarc_g17569	Sarc_g13526
HG_13342	Ehux_108924_fgeneshEH_pg_110_64	Ehux_223536_gm1_11000072	Ehux_119322_fgeneshEH_pg_474_1	Ehux_245775_gm1_47600008	Ehux_449145_estExtDG_Genemark1_C_130381	Bnat_22466_gw1_125_9_1	Mbre_27022	Ehux_215850_gm1_6700044	Ehux_258086_gm1_713200001	Ehux_229346_gm1_15500015	Bnat_140676_aug1_57_g15384	Ehux_233158_gm1_18900012
HG_44763	Cow_03921T0	Ttra_00638T0_00638	Sros_05579T0
HG_83831	Sros_10561T0	Ttra_03821T0_03821
HG_9881	Atha_AT3G03500_1_TatD_related_DNase	Smoe_139401_estExt_Genewise1_C_00554	Ppat_153237_e_gw1_391_27_1	Atri_00027_133	Atha_AT5G17570_1_TatD_related_DNase	Sarc_g22489	Ehux_420943_estExtDG_fgenesh_newKGs_pm_C_150003	Mbre_12050	Ehux_196417_gm1_400539	Scer_YMR262W_Protein_of_unknown_function_interacts_weakly_with_Knr4p_YMR262W_is_not_an_essential_gene_Source_SGD_Acc_S000004875	Amac_06856T0	Crei_180724_fgenesh2_pg_C_scaffold_96000012	Spun_08551T0	Amac_03707T0	Sros_07980T0	Ttra_08275T0_08275	Falb_03609T0_03609	Ppat_121379_e_gw1_35_312_1
HG_30800	Bnat_83752_fgenesh1_pg_114_36	Rfil_5694079893904_Reticulomyxa_filosa	Bnat_85272_estExt_fgenesh1_pg_C_30119	Sros_05881T0
HG_33038	Mbre_23482	Spun_06183T0	Amac_13886T0	Amac_11429T0
HG_30293	Cow_00555T2	Cow_00555T0	Cow_00555T1	Sros_02135T0
HG_43865	Sros_06222T0	Atha_AT5G45520_1_Leucine_rich_repeat_LRR_family_protein	Atha_AT5G45500_1_RNI_like_superfamily_protein
HG_8717	Mbre_26022	Sros_10209T0	Cow_05034T0	Smoe_406798_fgenesh2_pg_C_scaffold_6000049	Ppat_191756_1670077	Atha_AT1G34060_1_Pyridoxal_phosphate_PLP_dependent_transferases_superfamily_protein	Atha_AT1G34040_1_Pyridoxal_phosphate_PLP_dependent_transferases_superfamily_protein	Ppat_112298_e_gw1_3_147_1	Ttra_07339T0_07339_alliin_lyase_412_aa	Smoe_171289_estExt_Genewise1Plus_C_140087	Atri_00011_7	Atha_AT1G70560_1_WEI8_TAA1_SAV3_tryptophan_aminotransferase_of_Arabidopsis_1	Smoe_423204_fgenesh2_pg_C_scaffold_60000142	Atha_AT1G23320_1_TAR1_tryptophan_aminotransferase_related_1	Ppat_131332_e_gw1_88_56_1	Smoe_75581_e_gw1_0_2224_1	Ppat_113303_e_gw1_6_104_1	Ppat_204939_estExt_Genewise1_C_230157	Atha_AT4G24670_1_TAR2_tryptophan_aminotransferase_related_2	Ehux_64289_e_gw1_22_79_1	Ppat_118724_e_gw1_26_202_1	Ehux_448009_estExtDG_Genemark1_C_40582	Smoe_418130_fgenesh2_pg_C_scaffold_37000022
HG_15684	Bnat_64976_fgenesh1_kg_92_17_2376_1_CFAO_EXTA	Cow_01567T0	Ppat_19887_gw1_179_13_1	Atri_00001_274	Atha_AT1G76200_1_unknown_protein_Has_96_Blast_hits_to_96_proteins_in_48_species_Archae_0_Bacteria_0_Metazoa_0_Fungi_47_Plants_38_Viruses_0_Other_Eukaryotes_11_source_NCBI_BLink	Ppat_160015_170187	Amac_15908T0	Ttra_06743T0_06743	Sros_07955T0
HG_17275	Bnat_74778_fgenesh1_pg_31_5	Bnat_90675_estExt_fgenesh1_pg_C_760060	Bnat_90673_estExt_fgenesh1_pg_C_760055	Bnat_146741_aug1_120_g21449	Bnat_146731_aug1_120_g21439	Bnat_136904_aug1_36_g11612	Mbre_38683	Ehux_434239_estExtDG_fgenesh_newKGs_kg_C_170132
HG_45607	Mbre_28503	Scer_YFL067W_Protein_of_unknown_function_down_regulated_at_low_calcium_levels_Source_SGD_Acc_S000001827	Scer_YER190C_A_Dubious_open_reading_frame_unlikely_to_encode_a_protein_based_on_available_experimental_and_comparative_sequence_data_completely_overlaps_the_verified_ORF_YRF1_2_YER190W_identified_by_gene_trapping_expression_analysis_and_homology_Source_SGD_Acc_S000028626
HG_39446	Bnat_88015_estExt_fgenesh1_pg_C_270061	Cow_02617T0	Sros_11797T0
HG_39277	Bnat_83626_fgenesh1_pg_111_52	Ehux_230580_gm1_16500031	Sros_05407T0
HG_30972	Sros_10510T0	Mbre_33009	Ehux_442614_estExtDG_fgenesh_newKGs_kg_C_1900036	Bnat_142490_aug1_70_g17198
HG_25419	Bnat_129071_aug1_8_g3779	Bnat_87430_estExt_fgenesh1_pg_C_200104	Sros_08534T0	Mbre_35550	Mbre_29031
HG_17972	Sros_08228T0	Ppat_150899_e_gw1_323_42_1	Atri_00053_136	Ppat_134760_e_gw1_114_195_1	Atha_AT2G41540_1_GPDHC1_6_phosphogluconate_dehydrogenase_family_protein	Smoe_271048_estExt_fgenesh1_kg_C_230017	Atha_AT3G07690_1_6_phosphogluconate_dehydrogenase_family_protein	Mbre_8394
HG_17426	Sros_02474T0	Ehux_209790_gm1_4000178	Sarc_g21844	Mbre_6796	Ehux_122799_fgeneshEH_pg_1507_1	Ehux_255153_gm1_312100001	Ehux_203035_gm1_1800094	Ehux_98264_fgeneshEH_pg_13_147
HG_16305	Cfra_g17	Sarc_g4660	Cfra_g5402	Sarc_g16136	Sarc_g22883	Scer_YNR018W_Putative_protein_of_unknown_function_non_tagged_protein_is_detected_in_purified_mitochondria_may_interact_with_respiratory_chain_complex_IV_null_mutant_is_viable_and_displays_reduced_frequency_of_mitochondrial_genome_loss_Source_SGD_Acc_S000005301_AIM38_SGD	Cow_01882T0	Sros_12476T0	Mbre_24276
HG_15730	Bnat_71500_fgenesh1_pg_15_282	Crei_148618_Chlre2_kg_scaffold_24000017	Atri_00009_422	Atha_AT1G75460_1_ATP_dependent_protease_La_LON_domain_protein	Smoe_67646_gw1_9_1031_1	Atha_AT1G19740_1_ATP_dependent_protease_La_LON_domain_protein	Ppat_204775_estExt_Genewise1_C_220199	Crei_191060_estExt_fgenesh2_pg_C_220196	Sros_04892T0
HG_38789	Atri_00024_179	Mbre_6978	Atri_00024_180
HG_64267	Crei_142133_Chlre2_kg_scaffold_3000106	Mbre_35580
HG_44827	Sros_08367T0	Scer_YIL111W_Subunit_Vb_of_cytochrome_c_oxidase_which_is_the_terminal_member_of_the_mitochondrial_inner_membrane_electron_transport_chain_predominantly_expressed_during_anaerobic_growth_while_its_isoform_Va_Cox5Ap_is_expressed_during_aerobic_growth_Source_SGD_Acc_S000001373_COX5B_SGD	Scer_YNL052W_Subunit_Va_of_cytochrome_c_oxidase_which_is_the_terminal_member_of_the_mitochondrial_inner_membrane_electron_transport_chain_predominantly_expressed_during_aerobic_growth_while_its_isoform_Vb_Cox5Bp_is_expressed_during_anaerobic_growth_Source_SGD_Acc_S000004997_COX5A_SGD
HG_44658	Ehux_460454_estExtDG_Genemark1_C_11650001	Mbre_27955	Ehux_449218_estExtDG_Genemark1_C_140226
HG_13068	Crei_187923_estExt_fgenesh2_pg_C_20159	Crei_140846_Chlre2_kg_scaffold_8000017	Spun_04552T0	Spun_05573T0	Amac_10730T0	Amac_00168T0	Amac_10675T0	Crei_140841_Chlre2_kg_scaffold_8000012	Amac_00113T0	Sros_07481T0	Ehux_200135_gm1_1100307	Spun_07131T0
HG_44794	Cow_05190T0	Sros_12232T0	Mbre_22102
HG_5770	Cow_02880T0	Spun_08478T0	Ppat_125400_e_gw1_54_246_1	Smoe_81632_e_gw1_4_959_1	Smoe_178530_estExt_Genewise1Plus_C_460236	Atri_00001_159	Atha_AT5G12080_1_MSL10_ATMSL10_mechanosensitive_channel_of_small_conductance_like_10	Atha_AT1G53470_1_MSL4_mechanosensitive_channel_of_small_conductance_like_4	Smoe_84864_e_gw1_6_156_1	Atha_AT2G17010_1_Mechanosensitive_ion_channel_family_protein	Ppat_217284_estExt_Genewise1_C_1390056	Ppat_111414_e_gw1_2_76_1	Smoe_80296_e_gw1_3_994_1	Atha_AT5G19520_1_MSL9_ATMSL9_mechanosensitive_channel_of_small_conductance_like_9	Atha_AT2G17000_1_Mechanosensitive_ion_channel_family_protein	Amac_16475T0	Amac_16698T0	Atha_AT3G14810_1_MSL5_mechanosensitive_channel_of_small_conductance_like_5	Atha_AT1G78610_1_MSL6_mechanosensitive_channel_of_small_conductance_like_6	Falb_00512T0_00512	Amac_07830T0	Amac_09660T0	Atri_00024_206	Ppat_207532_estExt_Genewise1_C_390256	Crei_143022_Chlre2_kg_scaffold_4000145	Ppat_113379_e_gw1_6_215_1	Amac_01160T0	Atri_00048_178	Amac_05342T0	Amac_16837T0	Amac_13306T0	Sros_04743T0	Mbre_31864	Sros_09725T0	Crei_144558_Chlre2_kg_scaffold_11000103	Mbre_38083	Mbre_24827	Ttra_01245T0_01245	Atri_00048_177	Crei_141625_Chlre2_kg_scaffold_5000035	Crei_147300_Chlre2_kg_scaffold_18000225	Amac_07831T0	Ppat_85994_scaf_141000003	Atha_AT1G49260_1_FUNCTIONS_IN_molecular_function_unknown_INVOLVED_IN_biological_process_unknown_LOCATED_IN_endomembrane_system_EXPRESSED_IN_22_plant_structures_EXPRESSED_DURING_14_growth_stages_BEST_Arabidopsis_thaliana_protein_match_is_mechanosensitive_channel_of_small_conductance_like_5_TAIR_AT3G14810_1_Has_140_Blast_hits_to_140_proteins_in_14_species_Archae_0_Bacteria_0_Metazoa_0_Fungi_0_Plants_140_Viruses_0_Other_Eukaryotes_0_source_NCBI_BLink
HG_34254	Crei_186897_estExt_fgenesh2_pg_C_50311	Crei_149710_Chlre2_kg_scaffold_25000189	Mbre_22128	Sros_03778T0
HG_64144	Mbre_31516	Rfil_5694053064943_Reticulomyxa_filosa
HG_17188	Bnat_57672_fgenesh1_pm_24_8	Mbre_31096	Ehux_232632_gm1_18300060	Sros_04791T0	Crei_110951_e_gwH_1475_2_1	Rfil_569344935	Crei_189764_estExt_fgenesh2_pg_C_10164	Falb_00486T0_00486
HG_38817	Bnat_63916_fgenesh1_kg_63_3_8751_0_CFAO8486_b1_CFAO_EXTA	Sros_12573T0	Bnat_65128_fgenesh1_kg_98_19_5_4_CFAO_EXTA
HG_44704	Cow_01036T0	Mbre_29348	Sros_04709T0
HG_42775	Cfra_g1653	Sarc_g12222	Sros_05414T0
HG_39118	Sros_08604T0	Mbre_22159	Bnat_133081_aug1_20_g7789
HG_70423	Ehux_98563_fgeneshEH_pg_14_216	Sros_10431T0
HG_16490	Crei_171385_fgenesh2_pg_C_scaffold_1000006	Crei_144938_Chlre2_kg_scaffold_12000132	Crei_146989_Chlre2_kg_scaffold_1000813	Crei_166054_fgenesh2_pg_C_scaffold_8000331	Crei_170305_fgenesh2_pg_C_scaffold_13000056	Crei_146990_Chlre2_kg_scaffold_1000814	Crei_170120_fgenesh2_pg_C_scaffold_12000179	Crei_173167_fgenesh2_pg_C_scaffold_20000016	Mbre_30945
HG_48960	Mbre_9543	Sros_10908T0	Rfil_569422445
HG_20104	Cfra_g3	Sarc_g18401	Sarc_g13479	Sarc_g3497	Mbre_36970	Ttra_04127T0_04127	Sros_11231T0
HG_44758	Cow_03530T0	Mbre_35481	Sros_02747T0
HG_30762	Bnat_130467_aug1_11_g5175	Mbre_29580	Bnat_130472_aug1_11_g5180	Mbre_7375
HG_18988	Bnat_90424_estExt_fgenesh1_pg_C_700044	Cow_02988T1	Cow_02988T0	Ttra_08973T0_08973	Sros_06515T0	Falb_01839T0_01839	Mbre_37067
HG_8552	Mbre_31131	Sros_03873T0	Mbre_35781	Sros_01546T1	Sros_01546T0	Mbre_37974	Atha_AT1G69800_2_Cystathionine_beta_synthase_CBS_protein	Smoe_438600_estExt_fgenesh2_pg_C_30543	Atri_00078_98	Sros_00378T0	Ttra_02230T0_02230	Atha_AT3G48530_1_KING1_SNF1_related_protein_kinase_regulatory_subunit_gamma_1	Ppat_116031_e_gw1_15_104_1	Smoe_139940_estExt_Genewise1_C_01866	Atri_00013_140	Mbre_35438	Mbre_38237	Mbre_23664	Smoe_402169_fgenesh2_pg_C_scaffold_0000174	Ppat_118489_e_gw1_25_168_1	Ppat_153726_e_gw1_399_16_1	Atri_00011_75	Atri_00013_141
HG_14504	Ehux_207813_gm1_3200263	Bnat_126606_aug1_3_g1314	Ttra_09122T0_09122	Ehux_94881_fgeneshEH_pg_1_152	Bnat_69310_fgenesh1_pg_8_234	Ehux_449432_estExtDG_Genemark1_C_160205	Ehux_358600_fgenesh_newKGs_kg_71_8_2687298_1	Ehux_350957_fgenesh_newKGs_kg_8_233_2692615_2	Ehux_236792_gm1_24000055	Sros_11804T0
HG_48942	Sros_08695T0	Sros_08700T0	Ttra_03470T0_03470
HG_3273	Sros_12842T0	Sros_02605T0	Sros_09142T0	Sros_09189T0	Ttra_04138T0_04138	Sros_11467T0	Sros_09143T0	Sros_00852T0	Sros_11156T0	Sros_09039T0	Sros_01293T0	Sros_10517T0	Sros_11417T0	Sros_09171T0	Sros_11219T0	Sros_10411T0	Sros_09203T0	Sros_05358T0	Sros_10525T0	Sros_11206T0	Sros_07511T0	Sros_10358T0	Sros_06352T0	Sros_05419T0	Sros_06999T0	Sros_04004T0	Sros_02949T0	Sros_11978T0	Sros_01537T0	Sros_02860T0	Sros_10188T0	Sros_05448T0	Sros_09188T0	Sros_06536T0	Sros_05871T0	Sros_03484T0	Sros_07393T0	Sros_10015T0	Sros_11153T0	Sros_10725T0	Sros_10681T0	Sros_05661T0	Sros_02651T0	Sros_01335T0	Sros_02888T0	Sros_10648T0	Sros_11377T0	Sros_09227T0	Sros_09196T0	Sros_11218T0	Sros_07400T0	Sros_06388T0	Sros_08899T0	Sros_08966T0	Sros_10341T0	Sros_06000T0	Sros_00934T0	Sros_08597T0	Sros_10342T0	Sros_06847T0	Sros_02900T0	Sros_10779T0	Sros_10571T0	Sros_10040T0	Sros_05574T0	Sros_01294T0	Sros_10691T0	Sros_13061T0	Sros_11466T0	Sros_06131T0	Sros_10647T0	Sros_10809T0	Sros_04232T0	Sros_13094T0
HG_11590	Bnat_89346_estExt_fgenesh1_pg_C_470116	Atha_AT2G46580_1_Pyridoxamine_5_phosphate_oxidase_family_protein	Crei_134003_estExt_gwp_1W_C_50161	Smoe_270695_estExt_fgenesh1_kg_C_100010	Sarc_g5733	Spun_07132T0	Ppat_234337_estExt_fgenesh2_pg_C_1300093	Mbre_7329	Sros_08397T0	Atri_00069_55	Scer_YGR017W_Putative_protein_of_unknown_function_green_fluorescent_protein_GFP_fusion_protein_localizes_to_both_the_nucleus_and_the_cytoplasm_Source_SGD_Acc_S000003249	Ehux_432609_estExtDG_fgenesh_newKGs_kg_C_50194	Spun_02034T0	Spun_07724T0
HG_44771	Cow_04007T0	Mbre_28576	Smoe_404662_fgenesh2_pg_C_scaffold_2000650
HG_41103	Ehux_210610_gm1_4500077	Sros_00519T0	Mbre_22863
HG_63997	Cow_02826T0	Mbre_6470
HG_27633	Ppat_74241_scaf_46000083	Ppat_167944_1620022	Ppat_161441_330027	Ppat_172732_3760007	Mbre_10840
HG_17913	Mbre_34089	Sros_12588T0	Smoe_231175_fgenesh1_pm_C_scaffold_10000080	Ppat_113647_e_gw1_7_330_1	Smoe_73427_e_gw1_0_533_1	Atha_AT1G06750_2_P_loop_containing_nucleoside_triphosphate_hydrolases_superfamily_protein	Atha_AT2G30630_2_P_loop_containing_nucleoside_triphosphate_hydrolases_superfamily_protein	Atha_AT1G04280_1_P_loop_containing_nucleoside_triphosphate_hydrolases_superfamily_protein
HG_14148	Crei_116572_e_gwW_1_79_1	Smoe_101575_e_gw1_25_599_1	Atri_00021_64	Atha_AT2G34090_2_MEE18_maternal_effect_embryo_arrest_18	Ppat_116344_e_gw1_15_344_1	Mbre_1225	Spun_04803T0	Scer_YNL011C_Putative_protein_of_unknown_function_YNL011C_is_not_an_essential_gene_Source_SGD_Acc_S000004956	Sros_08021T0	Sarc_g20127	Sarc_g3909
HG_13501	Bnat_87356_estExt_fgenesh1_pg_C_190145	Bnat_85356_estExt_fgenesh1_pg_C_30334	Bnat_131907_aug1_15_g6615	Mbre_27313	Ehux_461082_estExtDG_fgeneshEH_pg_C_10503	Ehux_465210_estExtDG_fgeneshEH_pg_C_650072	Mbre_12617	Ehux_227482_gm1_13900114	Ehux_237217_gm1_24600072	Crei_151329_Chlre2_kg_scaffold_38000067	Ehux_452969_estExtDG_Genemark1_C_710205
HG_11098	Bnat_88065_estExt_fgenesh1_pg_C_270183	Sarc_g21059	Mbre_34801	Sarc_g19063	Ttra_00243T0_00243_protein_tyrosine_phosphatase_727_aa	Ehux_444854_estExtDG_fgenesh_newKGs_kg_C_3660010	Bnat_91966_estExt_fgenesh1_pg_C_1390006	Ehux_453108_estExtDG_Genemark1_C_740110	Ehux_460113_estExtDG_Genemark1_C_8340007	Ehux_438944_estExtDG_fgenesh_newKGs_kg_C_890012	Bnat_141375_aug1_62_g16083	Ehux_363137_fgenesh_newKGs_kg_142_30_2687181_1	Cfra_g6916	Sarc_g6749	Sarc_g9105
HG_9880	Ppat_15539_gw1_66_78_1	Sros_08308T0	Cfra_g1231	Mbre_25661	Crei_97318_e_gwH_5_280_1	Crei_114747_e_gwW_11_344_1	Atha_AT1G07290_1_GONST2_golgi_nucleotide_sugar_transporter_2	Sarc_g3822	Atri_00071_11	Atha_AT2G13650_1_GONST1_golgi_nucleotide_sugar_transporter_1	Crei_114991_e_gwW_11_342_1	Bnat_73066_fgenesh1_pg_22_170	Smoe_442412_estExt_fgenesh2_pg_C_240095	Atri_00029_362	Sarc_g16321	Cow_00485T0	Sarc_g20033	Sarc_g10390
HG_4343	Bnat_45942_estExt_Genewise1_C_10169	Atri_00002_168	Smoe_68732_gw1_8_1497_1	Atha_AT2G44740_1_CYCP4_1_cyclin_p4_1	Smoe_48560_gw1_66_455_1	Ppat_18419_gw1_62_86_1	Ppat_7277_gw1_387_35_1	Ppat_47875_gw1_44_249_1	Bnat_47482_estExt_Genewise1_C_140135	Atha_AT5G61650_1_CYCP4_2_CYCP4_CYCLIN_P4_2	Ppat_7661_gw1_387_36_1	Ppat_27011_gw1_8_117_1	Atri_00043_15	Atri_00025_387	Atha_AT5G07450_1_CYCP4_3_cyclin_p4_3	Cow_00523T0	Atha_AT3G60550_1_CYCP3_2_cyclin_p3_2	Atha_AT2G45080_1_cycp3_1_cyclin_p3_1	Cow_05449T0	Crei_108277_e_gwH_79_56_1	Amac_01784T0	Amac_05750T0	Amac_13747T0	Atha_AT3G63120_1_CYCP1_1_cyclin_p1_1	Bnat_54206_estExt_Genewise1Plus_C_300016	Amac_04288T0	Amac_13492T0	Spun_04430T0	Amac_16276T0	Amac_12599T0	Atri_00106_95	Amac_08925T0	Spun_00955T0	Atha_AT3G05327_1_Cyclin_family_protein	Bnat_31989_gw1_21_197_1	Amac_12648T0	Atha_AT3G21870_1_CYCP2_1_cyclin_p2_1	Bnat_25884_gw1_30_95_1	Amac_12285T0	Sarc_g21608	Ehux_416046_estExtDG_Genewise1_C_410023	Scer_YIL050W_Pho85p_cyclin_of_the_Pho80p_subfamily_forms_a_functional_kinase_complex_with_Pho85p_which_phosphorylates_Mmr1p_and_is_regulated_by_Pho81p_involved_in_glycogen_metabolism_expression_is_cell_cycle_regulated_Source_SGD_Acc_S000001312_PCL7_SGD	Scer_YOL001W_Cyclin_interacts_with_cyclin_dependent_kinase_Pho85p_regulates_the_response_to_nutrient_levels_and_environmental_conditions_including_the_response_to_phosphate_limitation_and_stress_dependent_calcium_signaling_Source_SGD_Acc_S000005361_PHO80_SGD	Mbre_33719	Amac_01175T0	Amac_05359T0	Amac_14420T0	Amac_06955T0	Scer_YER059W_Pho85p_cyclin_of_the_Pho80p_subfamily_forms_the_major_Glc8p_kinase_together_with_Pcl7p_and_Pho85p_involved_in_the_control_of_glycogen_storage_by_Pho85p_stabilized_by_Elongin_C_binding_Source_SGD_Acc_S000000861_PCL6_SGD	Cfra_g1473	Spun_06638T0	Ehux_104571_fgeneshEH_pg_60_98	Ttra_05406T0_05406	Sros_00843T0	Ttra_05522T0_05522	Sros_08198T0	Amac_00081T0	Amac_01785T0	Mbre_39397
HG_19043	Sros_03059T0	Ppat_173765_10054	Ehux_230217_gm1_16200028	Ehux_59129_gw1_1522_3_1	Atha_AT3G47830_1_DNA_glycosylase_superfamily_protein	Bnat_24517_gw1_33_71_1	Atri_00088_112
HG_8304	Bnat_44153_e_gw1_89_20_1	Amac_06598T0	Sros_03309T0	Amac_04231T0	Amac_01739T0	Spun_06264T0	Mbre_14444	Amac_12748T0	Scer_YBL011W_Glycerol_3_phosphate_dihydroxyacetone_phosphate_dual_substrate_specific_sn_1_acyltransferase_of_the_glycerolipid_biosynthesis_pathway_prefers_16_carbon_fatty_acids_similar_to_Gpt2p_gene_is_constitutively_transcribed_Source_SGD_Acc_S000000107_SCT1_SGD	Cfra_g2205	Ehux_41514_gw1_19_10_1	Scer_YKR067W_Glycerol_3_phosphate_dihydroxyacetone_phosphate_dual_substrate_specific_sn_1_acyltransferase_located_in_lipid_particles_and_the_ER_involved_in_the_stepwise_acylation_of_glycerol_3_phosphate_and_dihydroxyacetone_in_lipid_biosynthesis_Source_SGD_Acc_S000001775_GPT2_SGD	Cow_02422T0	Ehux_463748_estExtDG_fgeneshEH_pg_C_320066	Ttra_04593T0_04593_glycerol_3_phosphate_acyltransferase_657_aa	Sarc_g14539	Ehux_70665_e_gw1_130_38_1	Ttra_06707T0_06707_acyltransferase_domain_containing_protein_523_aa	Cfra_g925	Spun_08027T0	Sarc_g13778	Bnat_92027_estExt_fgenesh1_pg_C_1870004	Sarc_g14540	Ehux_117293_fgeneshEH_pg_332_9
HG_32330	Amac_03729T0	Amac_06871T0	Mbre_33976	Ehux_362649_fgenesh_newKGs_kg_134_50_2699852_1
HG_26274	Mbre_12522	Ehux_226114_gm1_13000047	Sros_04480T0	Ehux_95416_fgeneshEH_pg_3_91	Sros_09314T0
HG_17603	Mbre_11382	Sros_10760T0	Ehux_213036_gm1_5600037	Ehux_238346_gm1_26900012	Ehux_216033_gm1_6800002	Ehux_462555_estExtDG_fgeneshEH_pg_C_150107	Ehux_216184_gm1_6800153	Ehux_243699_gm1_39600016
HG_19097	Bnat_63896_fgenesh1_kg_62_28_5752_1_CFAO_EXTA	Sros_03864T0	Amac_04236T0	Amac_02919T0	Amac_15018T0	Ehux_109520_fgeneshEH_pg_120_38	Bnat_137903_aug1_41_g12611
HG_15369	Ehux_105091_fgeneshEH_pg_65_46	Atha_AT3G10740_1_ASD1_ARAF1_ARAF_ATASD1_alpha_L_arabinofuranosidase_1	Atha_AT5G26120_1_ATASD2_ASD2_alpha_L_arabinofuranosidase_2	Ppat_150483_e_gw1_317_8_1	Atri_00095_148	Ppat_232568_fgenesh2_pm_scaffold_106000006	Smoe_269745_estExt_fgenesh1_pm_C_1140013	Smoe_267967_estExt_fgenesh1_pm_C_300028	Mbre_28220	Ehux_203580_gm1_1900208
HG_13368	Mbre_26644	Ppat_227125_estExt_Genewise1_C_3980024	Ppat_198113_3140022	Atri_00102_72	Atha_AT4G20050_1_QRT3_Pectin_lyase_like_superfamily_protein	Atri_02229_1	Atha_AT4G20040_1_Pectin_lyase_like_superfamily_protein	Mbre_6613	Atri_03255_1	Atri_05553_1	Atri_00319_2	Atri_00004_248
HG_17160	Spun_00212T0	Cfra_g4390	Mbre_23671	Cow_01288T0	Sarc_g24923	Amac_03661T0	Amac_04978T0	Scer_YJR052W_Protein_that_recognizes_and_binds_damaged_DNA_in_an_ATP_dependent_manner_with_Rad16p_during_nucleotide_excision_repair_subunit_of_Nucleotide_Excision_Repair_Factor_4_NEF4_and_the_Elongin_Cullin_Socs_ECS_ligase_complex_Source_SGD_Acc_S000003813_RAD7_SGD
HG_50604	Ppat_159763_150138	Smoe_412830_fgenesh2_pg_C_scaffold_19000052	Sros_12217T0
HG_11093	Bnat_86675_estExt_fgenesh1_pg_C_120231	Bnat_141485_aug1_63_g16193	Bnat_145669_aug1_102_g20377	Cfra_g1862	Bnat_91745_estExt_fgenesh1_pg_C_1160036	Crei_186300_estExt_fgenesh2_pg_C_80189	Sarc_g4948	Mbre_31530	Sarc_g599	Ehux_434878_estExtDG_fgenesh_newKGs_kg_C_220057	Sros_03274T0	Ehux_439512_estExtDG_fgenesh_newKGs_kg_C_1020059	Sros_05366T0	Sros_05217T0	Ehux_362872_fgenesh_newKGs_kg_137_53_CF754043
HG_35708	Ehux_367667_fgenesh_newKGs_kg_271_2_2690740_1	Ehux_371471_fgenesh_newKGs_kg_607_1_EST_ALL_fasta_Contig2082	Mbre_11784	Sros_09332T0
HG_35129	Amac_09989T0	Amac_08567T0	Spun_01205T0	Sros_07255T0
HG_26971	Cfra_g2865	Sarc_g6365	Sarc_g10682	Mbre_24224	Ehux_442977_estExtDG_fgenesh_newKGs_kg_C_2110021
HG_25545	Ehux_448934_estExtDG_Genemark1_C_120002	Cfra_g3723	Sros_10229T0	Bnat_88110_estExt_fgenesh1_pg_C_280082	Sarc_g3139
HG_1147	Ehux_464017_estExtDG_fgeneshEH_pg_C_370043	Ehux_243348_gm1_38500022	Ehux_102910_fgeneshEH_pg_45_69	Bnat_65877_fgenesh1_kg_139_2_7310_1_CFAO_EXTA	Sros_04065T0	Ehux_121847_fgeneshEH_pg_1023_3	Ehux_96733_fgeneshEH_pg_7_106	Ehux_101216_fgeneshEH_pg_28_98	Ehux_200697_gm1_1200363	Ehux_373807_fgenesh_newKGs_kg_2526_1_2690669_2	Ehux_215544_gm1_6500227	Ehux_221268_gm1_9600001	Ehux_258439_gm1_764600001	Ehux_235880_gm1_22700042	Ehux_254153_gm1_213300001	Ehux_243919_gm1_40300017	Ehux_120239_fgeneshEH_pg_599_5	Ehux_249304_gm1_76300001	Ehux_250143_gm1_87800004	Ehux_257194_gm1_583800001	Ehux_211761_gm1_5000088	Ehux_116798_fgeneshEH_pg_308_22	Ehux_123658_fgeneshEH_pg_2824_1	Ehux_194092_gm1_100392	Ehux_111169_fgeneshEH_pg_147_15	Ehux_119909_fgeneshEH_pg_543_2	Ehux_120203_fgeneshEH_pg_593_4	Ehux_255242_gm1_322600002	Ehux_111257_fgeneshEH_pg_148_46	Ehux_199476_gm1_1000176	Ehux_108815_fgeneshEH_pg_109_31	Ehux_255450_gm1_347800002	Ehux_120850_fgeneshEH_pg_724_2	Ehux_98320_fgeneshEH_pg_13_203	Ehux_109416_fgeneshEH_pg_119_14	Ehux_244702_gm1_43000013	Ehux_352947_fgenesh_newKGs_kg_19_19_2690669_2	Ehux_117769_fgeneshEH_pg_360_8	Ehux_207922_gm1_3400032	Ehux_241109_gm1_32300025	Ehux_255288_gm1_328300001	Ehux_229067_gm1_15200101	Ehux_255536_gm1_357200001	Ehux_195128_gm1_300179	Ehux_198156_gm1_700466	Ehux_117795_fgeneshEH_pg_361_8	Ehux_461441_estExtDG_fgeneshEH_pg_C_40356	Ehux_201482_gm1_1400175	Ehux_201032_gm1_1300205	Ehux_259655_gm1_955700001	Ehux_202621_gm1_1700144	Ehux_197960_gm1_700270	Ehux_244387_gm1_41900012	Ehux_112832_fgeneshEH_pg_176_50	Ehux_104156_fgeneshEH_pg_57_54	Ehux_222509_gm1_10300161	Ehux_102241_fgeneshEH_pg_37_133	Ehux_99108_fgeneshEH_pg_17_125	Ehux_120990_fgeneshEH_pg_759_4	Ehux_211203_gm1_4700077	Ehux_240166_gm1_30300028	Ehux_104923_fgeneshEH_pg_63_89	Ehux_259337_gm1_903100001	Ehux_255679_gm1_375700002	Ehux_203761_gm1_2000081	Ehux_205403_gm1_2400095	Ehux_232728_gm1_18400049	Ehux_209502_gm1_3900228	Ehux_252291_gm1_129700003	Ehux_203802_gm1_2000122	Ehux_118365_fgeneshEH_pg_395_10	Ehux_203623_gm1_1900251	Ehux_206685_gm1_2700206	Ehux_222928_gm1_10700003	Ehux_372673_fgenesh_newKGs_kg_983_3_2690669_2	Ehux_230254_gm1_16200065	Ehux_231697_gm1_17500018	Ehux_214246_gm1_6000184	Ehux_110919_fgeneshEH_pg_142_19	Ehux_231058_gm1_16900044	Ehux_117062_fgeneshEH_pg_320_12	Ehux_242336_gm1_35700017	Ehux_203954_gm1_2000274	Ehux_102345_fgeneshEH_pg_39_89	Ehux_196575_gm1_400697	Ehux_251446_gm1_110500001	Ehux_352120_fgenesh_newKGs_kg_14_164_EST_ALL_fasta_Contig2301	Ehux_201624_gm1_1400317	Ehux_252492_gm1_136000002	Ehux_355546_fgenesh_newKGs_kg_39_60_EST_ALL_fasta_Contig2301	Ehux_121271_fgeneshEH_pg_831_1	Ehux_371120_fgenesh_newKGs_kg_539_7_EST_ALL_fasta_Contig2301	Ehux_114246_fgeneshEH_pg_211_12	Ehux_372975_fgenesh_newKGs_kg_1123_1_EST_ALL_fasta_Contig2301	Ehux_248204_gm1_64300007	Ehux_353275_fgenesh_newKGs_kg_20_121_EST_ALL_fasta_Contig2301	Ehux_116966_fgeneshEH_pg_315_23	Ehux_374191_fgenesh_newKGs_kg_4851_1_EST_ALL_fasta_Contig2301	Ehux_355626_fgenesh_newKGs_kg_39_140_EST_ALL_fasta_Contig2301	Ehux_374458_fgenesh_newKGs_kg_7520_1_EST_ALL_fasta_Contig2301	Ehux_369058_fgenesh_newKGs_kg_347_11_EST_ALL_fasta_Contig2301	Ehux_371093_fgenesh_newKGs_kg_535_1_EST_ALL_fasta_Contig2301	Ehux_199544_gm1_1000244	Ehux_371435_fgenesh_newKGs_kg_603_4_EST_ALL_fasta_Contig2301	Ehux_114427_fgeneshEH_pg_217_26	Ehux_237947_gm1_26000003	Ehux_98366_fgeneshEH_pg_14_19	Ehux_363568_fgenesh_newKGs_kg_150_25_EST_ALL_fasta_Contig2301	Ehux_99629_fgeneshEH_pg_20_5	Ehux_369651_fgenesh_newKGs_kg_382_1_EST_ALL_fasta_Contig2301	Ehux_113501_fgeneshEH_pg_190_45	Ehux_368900_fgenesh_newKGs_kg_334_4_EST_ALL_fasta_Contig2301	Ehux_369782_fgenesh_newKGs_kg_391_6_EST_ALL_fasta_Contig2301	Ehux_230532_gm1_16400090	Ehux_205707_gm1_2400399	Ehux_111744_fgeneshEH_pg_156_49	Ehux_370508_fgenesh_newKGs_kg_459_7_EST_ALL_fasta_Contig2301	Ehux_232590_gm1_18300018	Ehux_237608_gm1_25300016	Ehux_360620_fgenesh_newKGs_kg_99_37_EST_ALL_fasta_Contig2301	Ehux_96342_fgeneshEH_pg_5_134	Ehux_372782_fgenesh_newKGs_kg_1029_1_EST_ALL_fasta_Contig2301	Ehux_237416_gm1_25000039	Ehux_214636_gm1_6200075	Ehux_101890_fgeneshEH_pg_35_122	Ehux_113992_fgeneshEH_pg_204_29	Ehux_108425_fgeneshEH_pg_103_99	Ehux_97380_fgeneshEH_pg_10_4	Ehux_250158_gm1_88100002	Ehux_434585_estExtDG_fgenesh_newKGs_kg_C_200016	Ehux_119357_fgeneshEH_pg_477_10	Ehux_238493_gm1_27100038	Ehux_231803_gm1_17500124	Ehux_95157_fgeneshEH_pg_1_428	Ehux_104921_fgeneshEH_pg_63_87	Ehux_196590_gm1_400712	Ehux_351225_fgenesh_newKGs_kg_10_68_2701732_1	Ehux_254671_gm1_261200003	Ehux_213291_gm1_5700043	Ehux_250609_gm1_95500002	Ehux_231338_gm1_17100116	Ehux_122137_fgeneshEH_pg_1139_2	Ehux_254248_gm1_220900001	Ehux_255808_gm1_391900001	Ehux_99210_fgeneshEH_pg_18_8	Ehux_222487_gm1_10300139	Ehux_311461_fgenesh_newKGs_pm_59_18	Ehux_464118_estExtDG_fgeneshEH_pg_C_400002	Ehux_373129_fgenesh_newKGs_kg_1218_1_CF753508
HG_19248	Smoe_443125_estExt_fgenesh2_pg_C_300039	Sros_11492T0	Ttra_00503T0_00503	Atha_AT4G39690_1_FUNCTIONS_IN_molecular_function_unknown_INVOLVED_IN_biological_process_unknown_LOCATED_IN_mitochondrion_EXPRESSED_IN_26_plant_structures_EXPRESSED_DURING_14_growth_stages_CONTAINS_InterPro_DOMAIN_s_Mitochondrial_inner_membrane_protein_Mitofilin_InterPro_IPR019133_Has_30201_Blast_hits_to_17322_proteins_in_780_species_Archae_12_Bacteria_1396_Metazoa_17338_Fungi_3422_Plants_5037_Viruses_0_Other_Eukaryotes_2996_source_NCBI_BLink	Ppat_172747_3760034	Atri_00001_310	Smoe_444669_estExt_fgenesh2_pg_C_460073
HG_12775	Sros_06403T0	Mbre_24926	Mbre_29631	Mbre_30321	Falb_02235T0_02235	Mbre_13045	Mbre_38159	Mbre_30320	Ehux_197680_gm1_500859	Mbre_10368	Mbre_30644	Mbre_12247
HG_8314	Cfra_g2771	Bnat_55701_estExt_Genewise1Plus_C_670098	Spun_08643T0	Crei_192990_estExt_fgenesh2_pg_C_380112	Sarc_g2245	Amac_14497T0	Cfra_g3787	Amac_12537T0	Falb_02677T0_02677	Ehux_75396_e_gw1_365_2_1	Mbre_32701	Ttra_07586T0_07586	Ttra_06283T0_06283	Sros_03497T0	Sros_07292T0	Mbre_26461	Ehux_446291_estExtDG_fgenesh_newKGs_kg_C_7080004	Sarc_g1104	Cfra_g2272	Sarc_g2249	Sarc_g23613	Sarc_g2191	Sarc_g2250	Sarc_g15325
HG_50553	Sros_12889T0	Sarc_g6568	Ttra_05756T0_05756
HG_38779	Sros_05067T0	Mbre_32574	Bnat_73693_fgenesh1_pg_25_126
HG_34198	Cow_07135T0	Mbre_8249	Spun_07059T0	Crei_110640_e_gwH_1242_2_1
HG_31486	Sros_09957T0	Mbre_22124	Crei_193294_estExt_fgenesh2_pg_C_410018	Rfil_569414822_galactose_3_O_sulfotransferase_Reticulomyxa_filosa
HG_32020	Sros_05914T0	Rfil_569322059_Beta_galactosidase_Reticulomyxa_filosa	Ehux_466342_estExtDG_fgeneshEH_pg_C_990018	Ehux_454612_estExtDG_Genemark1_C_1170060
HG_21830	Bnat_84016_fgenesh1_pg_120_31	Atri_00157_11	Atha_AT5G05680_1_MOS7_nuclear_pore_complex_protein_related	Ppat_181930_530158	Crei_191613_estExt_fgenesh2_pg_C_260018	Sros_09504T0
HG_19261	Bnat_134770_aug1_26_g9478	Bnat_131128_aug1_13_g5836	Bnat_128369_aug1_6_g3077	Cfra_g6649	Amac_06709T0	Mbre_23651	Bnat_134233_aug1_24_g8941
HG_15228	Rfil_5694180320_Reticulomyxa_filosa	Ppat_92690_scaf_229000019	Smoe_439529_estExt_fgenesh2_pg_C_70103	Ehux_437046_estExtDG_fgenesh_newKGs_kg_C_520079	Ppat_79177_scaf_77000008	Rfil_5693592950_partial_Reticulomyxa_filosa	Rfil_569363413	Rfil_569378182_cyclin_dependent_kinase_partial_Reticulomyxa_filosa	Rfil_5694079143941_Reticulomyxa_filosa	Sros_05496T0
HG_12757	Bnat_60126_fgenesh1_kg_9_63_316_1_CFAO_EXTA	Sros_12574T0	Mbre_31417	Bnat_84938_estExt_fgenesh1_pg_C_10422	Sros_01511T1	Ttra_03068T0_03068	Sros_01511T0	Mbre_6454	Ttra_06776T0_06776	Ehux_439094_estExtDG_fgenesh_newKGs_kg_C_920046	Ehux_315396_fgenesh_newKGs_pm_264_7	Ehux_456266_estExtDG_Genemark1_C_1740079
HG_12821	Bnat_83490_fgenesh1_pg_109_32	Bnat_87573_estExt_fgenesh1_pg_C_220012	Crei_105761_e_gwH_38_36_1	Ppat_162118_390125	Smoe_90693_e_gw1_11_1094_1	Atha_AT2G45990_1_unknown_protein_FUNCTIONS_IN_molecular_function_unknown_INVOLVED_IN_biological_process_unknown_LOCATED_IN_chloroplast_chloroplast_stroma_EXPRESSED_IN_22_plant_structures_EXPRESSED_DURING_13_growth_stages_Has_312_Blast_hits_to_312_proteins_in_90_species_Archae_0_Bacteria_131_Metazoa_0_Fungi_0_Plants_67_Viruses_0_Other_Eukaryotes_114_source_NCBI_BLink	Smoe_91208_e_gw1_11_1095_1	Ppat_137428_e_gw1_137_109_1	Atri_00009_167	Sros_01805T0	Crei_168675_fgenesh2_pg_C_scaffold_2000321	Mbre_26893
HG_42816	Cfra_g2169	Sarc_g4495	Sros_05397T0
HG_44712	Cow_01299T0	Mbre_39321	Mbre_34744
HG_27815	Crei_190200_estExt_fgenesh2_pg_C_10858	Crei_129088_estExt_gwp_1H_C_10248	Mbre_34249	Crei_189779_estExt_fgenesh2_pg_C_10198	Crei_184610_estExt_fgenesh2_kg_C_270040
HG_24355	Mbre_8773	Sros_06346T0	Atri_00035_45	Ppat_18871_gw1_126_77_1	Atha_AT5G47830_1_unknown_protein_Has_35333_Blast_hits_to_34131_proteins_in_2444_species_Archae_798_Bacteria_22429_Metazoa_974_Fungi_991_Plants_531_Viruses_0_Other_Eukaryotes_9610_source_NCBI_BLink	Ppat_181664_510130
HG_15820	Bnat_89000_estExt_fgenesh1_pg_C_420044	Ehux_461219_estExtDG_fgeneshEH_pg_C_30330	Ttra_04090T0_04090	Amac_01206T0	Amac_05392T0	Cow_08466T0	Mbre_22436	Falb_02298T0_02298	Sros_09235T0
HG_47888	Sros_00626T0	Falb_00307T0_00307	Rfil_569357475
HG_11513	Atha_AT1G68050_1_ADO3_FKF1_flavin_binding_kelch_repeat_f_box_1	Atri_00019_314	Atha_AT2G18915_2_LKP2_ADO2_LOV_KELCH_protein_2	Atha_AT5G57360_2_ZTL_LKP1_ADO1_FKL2_Galactose_oxidase_kelch_repeat_superfamily_protein	Smoe_174189_estExt_Genewise1Plus_C_240649	Atri_00025_172	Smoe_76604_e_gw1_1_1421_1	Ppat_131411_e_gw1_88_60_1	Atha_AT1G51550_1_Kelch_repeat_containing_F_box_family_protein	Ppat_14114_gw1_81_45_1	Atri_00176_24	Sros_05756T0	Spun_08229T0	Atri_00176_23
HG_42660	Ehux_455925_estExtDG_Genemark1_C_1620041	Ehux_469671_estExtDG_fgeneshEH_pg_C_3100009	Sros_05372T0
HG_28813	Falb_03826T0_03826	Mbre_38017	Mbre_32450	Sros_09954T0	Rfil_5694041795354_Reticulomyxa_filosa
HG_34193	Cow_06574T0	Ehux_434455_estExtDG_fgenesh_newKGs_kg_C_190014	Mbre_33335	Sros_07635T0
HG_22915	Cfra_g1379	Ppat_110231_estExt_fgenesh1_kg_C_1710002	Smoe_38720_gw1_47_308_1	Atha_AT4G01897_1_unknown_protein_CONTAINS_InterPro_DOMAIN_s_Protein_of_unknown_function_DUF952_InterPro_IPR009297_Has_763_Blast_hits_to_763_proteins_in_180_species_Archae_0_Bacteria_351_Metazoa_0_Fungi_0_Plants_29_Viruses_0_Other_Eukaryotes_383_source_NCBI_BLink	Ehux_458121_estExtDG_Genemark1_C_3020048	Mbre_6149
HG_25184	Mbre_38874	Bnat_90593_estExt_fgenesh1_pg_C_740012	Ehux_102210_fgeneshEH_pg_37_102	Ehux_121233_fgeneshEH_pg_822_5	Crei_142134_Chlre2_kg_scaffold_3000107
HG_17296	Bnat_77256_fgenesh1_pg_46_133	Mbre_38537	Ehux_468930_estExtDG_fgeneshEH_pg_C_2330005	Ehux_217631_gm1_7400211	Cfra_g4820	Scer_YHR202W_Putative_protein_of_unknown_function_green_fluorescent_protein_GFP_fusion_protein_localizes_to_the_vacuole_while_HA_tagged_protein_is_found_in_the_soluble_fraction_suggesting_cytoplasmic_localization_Source_SGD_Acc_S000001245	Sarc_g11265	Ehux_229875_gm1_15900039
HG_10277	Atri_00021_29	Ppat_95614_scaf_283000050	Ppat_66805_scaf_12000090	Ppat_87960_scaf_163000053	Ppat_160448_220106	Ppat_93156_scaf_237000035	Ppat_94839_scaf_269000005	Smoe_440421_estExt_fgenesh2_pg_C_100391	Sros_06787T0	Atha_AT2G38440_1_ITB1_SCAR2_DIS3_WAVE4_ATSCAR2_SCAR_homolog_2	Atri_00023_57	Atha_AT4G18600_1_WAVE5_ATSCAR_LIKE_SCARL_SCAR_family_protein	Smoe_416077_fgenesh2_pg_C_scaffold_29000182	Atha_AT1G29170_1_WAVE2_ATSCAR3_SCAR3_SCAR_family_protein	Atha_AT2G34150_2_WAVE1_SCAR_family_protein	Atha_AT5G01730_1_WAVE3_ATSCAR4_SCAR4_SCAR_family_protein_4	Ppat_96898_scaf_313000050
HG_32922	Sarc_g8450	Scer_YOR390W_Putative_protein_of_unknown_function_Source_SGD_Acc_S000005917	Scer_YPL279C_Putative_protein_of_unknown_function_Source_SGD_Acc_S000006200	Sros_02357T0
HG_25609	Ttra_06656T0_06656_1_4_dihydroxy_2_naphthoate_octaprenyltransferase_310_aa	Mbre_31623	Sros_04557T0	Ppat_70542_scaf_28000147	Rfil_5694044385256_Reticulomyxa_filosa
HG_5345	Sros_11196T0	Sros_12222T0	Sros_12347T0	Ehux_217797_gm1_7500160	Sros_02229T0	Sros_02597T0	Sros_10616T0	Sros_12387T0	Sros_07520T0	Sros_10794T0	Cow_04538T0	Sros_08983T0	Sros_04118T0	Sros_11359T0	Sros_12401T0	Sros_02238T0	Sros_08982T0	Ehux_193867_gm1_100167	Ehux_449088_estExtDG_Genemark1_C_130146	Sros_03080T0	Sros_12928T0	Sros_09740T0	Sros_10833T0	Sros_10435T0	Sros_01662T0	Sros_10808T0	Sros_08648T0	Sros_11908T0	Sros_09279T0	Sros_04244T0	Ehux_232324_gm1_18000076	Sros_06977T0	Sros_02967T0	Sros_04227T0	Sros_10046T0	Sros_07860T0	Sros_02068T0	Sros_10026T0	Sros_02823T0	Sros_10807T0	Sros_05146T0	Sros_10282T0	Sros_09226T0	Sros_10343T0	Sros_08296T0	Sros_00061T0	Sros_10810T0	Sros_02807T0
HG_21607	Mbre_31429	Sros_00045T0	Ehux_108935_fgeneshEH_pg_111_4	Ehux_450099_estExtDG_Genemark1_C_220268	Ehux_460001_estExtDG_Genemark1_C_7490003	Bnat_137319_aug1_38_g12027
HG_21743	Amac_12053T0	Amac_08984T0	Amac_12017T0	Sros_11511T0	Amac_12016T0	Amac_09030T0
HG_16567	Crei_141821_Chlre2_kg_scaffold_5000231	Ppat_168414_1750029	Atri_00009_118	Atha_AT3G04560_1_unknown_protein_FUNCTIONS_IN_molecular_function_unknown_INVOLVED_IN_biological_process_unknown_EXPRESSED_IN_22_plant_structures_EXPRESSED_DURING_16_growth_stages_Has_227_Blast_hits_to_225_proteins_in_83_species_Archae_0_Bacteria_17_Metazoa_98_Fungi_29_Plants_51_Viruses_1_Other_Eukaryotes_31_source_NCBI_BLink	Smoe_110704_e_gw1_40_467_1	Ehux_364188_fgenesh_newKGs_kg_162_13_EST_ALL_fasta_Contig9825	Ehux_215528_gm1_6500211	Sros_08763T0	Mbre_26915
HG_25230	Mbre_4770	Ehux_466424_estExtDG_fgeneshEH_pg_C_1020067	Cow_07561T0	Sros_07999T0	Ehux_470001_estExtDG_fgeneshEH_pg_C_3570009
HG_23470	Sros_01095T0	Sros_06198T0	Sros_01096T0	Ehux_230286_gm1_16200097	Sros_01386T0	Mbre_33349
HG_40623	Mbre_31799	Ehux_216795_gm1_7100041	Ehux_222339_gm1_10200182
HG_8787	Bnat_61041_fgenesh1_kg_17_51_305_1_CFAO_EXTA	Bnat_89008_estExt_fgenesh1_pg_C_420069	Sros_08953T0	Crei_119734_e_gwW_32_91_1	Mbre_32387	Sros_06545T0	Mbre_39192	Sros_06544T0	Ppat_178048_280088	Atha_AT1G63830_2_PLAC8_family_protein	Atha_AT5G41390_1_PLAC8_family_protein	Atha_AT4G23470_1_PLAC8_family_protein	Atri_00001_398	Ttra_01106T0_01106	Ttra_00614T0_00614	Sarc_g2360	Smoe_164732_estExt_Genewise1Plus_C_10412	Ttra_03073T0_03073	Sros_04449T0	Mbre_x21	Mbre_25012	Cow_04764T0
HG_17429	Atha_AT5G04460_1_RING_U_box_superfamily_protein	Atri_00140_53	Ppat_170876_2660046	Smoe_405044_fgenesh2_pg_C_scaffold_3000267	Ttra_00048T0_00048	Mbre_24363	Atha_AT2G27950_1_Ring_U_Box_superfamily_protein	Atri_00037_52
HG_14612	Bnat_80980_fgenesh1_pg_76_48	Sarc_g23709	Mbre_37025	Sros_09635T0	Cfra_g3566	Sarc_g15587	Sarc_g4933	Sarc_g10913	Sarc_g21416	Sarc_g14867
HG_28798	Ehux_450854_estExtDG_Genemark1_C_340065	Sros_01536T0	Mbre_22630	Sros_06998T0	Sros_10312T0
HG_30788	Bnat_82607_fgenesh1_pg_94_63	Bnat_31540_gw1_87_71_1	Mbre_22225	Ttra_00626T0_00626
HG_9357	Bnat_89600_estExt_fgenesh1_pg_C_520057	Ttra_03988T0_03988	Ttra_12205T0_12205	Amac_04117T0	Ttra_05445T0_05445	Falb_04540T0_04540	Amac_01622T0	Spun_03562T0	Cow_00542T0	Amac_15199T0	Spun_07907T0	Amac_17358T0	Amac_07155T0	Amac_08064T0	Amac_16701T0	Amac_16478T0	Amac_17407T0	Spun_06211T0	Amac_17406T0	Sros_12752T0
HG_26387	Cfra_g4750	Mbre_32461	Sros_09066T0	Sarc_g7178	Ppat_103708_scaf_4111000001
HG_30273	Ehux_468086_estExtDG_fgeneshEH_pg_C_1710047	Sros_10745T0	Sarc_g5549	Ehux_457383_estExtDG_Genemark1_C_2420021
HG_21843	Bnat_85287_estExt_fgenesh1_pg_C_30150	Mbre_22587	Ehux_230311_gm1_16200122	Sarc_g16064	Cfra_g3845	Cfra_g4684
HG_19307	Sarc_g20003	Cfra_g1261	Sarc_g5903	Sarc_g23622	Sarc_g19920	Mbre_29407	Ehux_222272_gm1_10200115
HG_17378	Bnat_87444_estExt_fgenesh1_pg_C_200141	Bnat_92112_estExt_fgenesh1_pm_C_30024	Mbre_35477	Sros_04950T0	Ttra_01581T0_01581	Rfil_5694061964603_Reticulomyxa_filosa	Mbre_34750	Ttra_11038T0_11038
HG_52613	Sros_10897T0	Sros_10918T0	Ttra_05086T0_05086
HG_15200	Sros_03570T0	Ttra_09985T0_09985_polynucleotide_adenyltransferase_2122_aa	Ttra_01557T0_01557_polynucleotide_adenyltransferase_331_aa	Rfil_569435704	Rfil_569435711	Rfil_569435712	Ttra_06439T0_06439	Rfil_569435713	Sros_03571T0	Bnat_141979_aug1_66_g16687
HG_44861	Crei_110688_e_gwH_1277_2_1	Mbre_36236	Mbre_30023
HG_28708	Ehux_109564_fgeneshEH_pg_121_1	Ehux_217281_gm1_7300081	Ehux_125159_fgeneshEH_pg_8281_1	Ehux_217280_gm1_7300080	Sros_08243T0
HG_27795	Cow_08125T0	Mbre_32004	Amac_03313T0	Falb_02810T0_02810	Scer_YJR086W_G_protein_gamma_subunit_forms_a_dimer_with_Ste4p_to_activate_the_mating_signaling_pathway_forms_a_heterotrimer_with_Gpa1p_and_Ste4p_to_dampen_signaling_C_terminus_is_palmitoylated_and_farnesylated_which_are_required_for_normal_signaling_Source_SGD_Acc_S000003846_STE18_SGD
HG_69503	Ehux_205836_gm1_2500106	Mbre_7734
HG_9904	Bnat_53298_estExt_Genewise1Plus_C_170152	Atha_AT3G20780_1_ATTOP6B_BIN3_HYP6_RHL3_TOP6B_topoisomerase_6_subunit_B	Ppat_146513_e_gw1_244_52_1	Smoe_92654_e_gw1_13_677_1	Atri_00022_251	Cow_08148T0	Crei_116827_e_gwW_1_571_1	Mbre_15735	Ttra_09216T0_09216_DNA_topoisomerase_6_subunit_B_655_aa	Cfra_g2062	Sarc_g53	Ehux_465510_estExtDG_fgeneshEH_pg_C_730009	Sarc_g11788	Sarc_g5242	Ehux_110775_fgeneshEH_pg_139_68	Bnat_79838_fgenesh1_pg_65_119	Sarc_g7476	Sarc_g10647
HG_34016	Sros_12822T0	Ehux_123554_fgeneshEH_pg_2560_1	Ehux_197164_gm1_500343	Ehux_450693_estExtDG_Genemark1_C_310037
HG_25489	Spun_03240T0	Sros_05342T0	Sarc_g4347	Mbre_25425	Rfil_5694095383262_Reticulomyxa_filosa
HG_30424	Sros_08610T0	Bnat_73629_fgenesh1_pg_25_62	Sarc_g1932	Cfra_g1803
HG_25312	Atha_AT1G72650_2_TRFL6_TRF_like_6	Sros_00904T0	Atha_AT1G17460_2_TRFL3_TRF_like_3	Atri_00024_203	Atri_00009_48
HG_25143	Ehux_102214_fgeneshEH_pg_37_106	Ehux_243231_gm1_38100032	Crei_179460_fgenesh2_pg_C_scaffold_68000003	Sros_12635T0	Mbre_24721
HG_57308	Mbre_29950	Bnat_37772_e_gw1_21_40_1
HG_12406	Mbre_27601	Sros_01763T0	Ppat_156291_e_gw1_523_14_1	Ppat_122573_e_gw1_40_78_1	Smoe_90700_e_gw1_11_805_1	Atha_AT1G23010_1_LPR1_Cupredoxin_superfamily_protein	Atha_AT1G71040_1_LPR2_Cupredoxin_superfamily_protein	Atri_00005_233	Sros_02404T0	Mbre_6426	Sros_12332T0	Mbre_6030	Atri_00010_215
HG_42673	Ehux_456669_estExtDG_Genemark1_C_1900067	Ehux_114511_fgeneshEH_pg_222_3	Sros_02695T0
HG_30478	Bnat_62768_fgenesh1_kg_41_30_3932_1_CFAO_EXTA	Sros_08422T0	Ttra_02513T0_02513	Bnat_137878_aug1_41_g12586
HG_20517	Crei_151525_Chlre2_kg_scaffold_37000111	Atri_00129_38	Atha_AT4G33140_1_Haloacid_dehalogenase_like_hydrolase_HAD_superfamily_protein	Ppat_139183_e_gw1_154_66_1	Sros_11828T0	Rfil_569425280	Mbre_24695
HG_64096	Mbre_30302	Ehux_439678_estExtDG_fgenesh_newKGs_kg_C_1050055
HG_38938	Sros_09972T0	Mbre_35821	Rfil_5694132041726_Reticulomyxa_filosa
HG_12081	Bnat_45823_e_gw1_200_3_1	Sarc_g7598	Ehux_206581_gm1_2700102	Cfra_g2902	Mbre_26429	Sros_07527T0	Mbre_25858	Sros_04809T0	Sarc_g22610	Crei_153448_Chlre2_kg_scaffold_58000010	Sarc_g3134	Sarc_g7245	Mbre_29396
HG_6281	Bnat_92144_estExt_fgenesh1_pm_C_40032	Amac_03051T0	Amac_10328T0	Amac_09399T0	Spun_01405T0	Cow_04838T0	Ppat_210293_estExt_Genewise1_C_600167	Ppat_139716_e_gw1_159_5_1	Crei_118251_e_gwW_24_22_1	Ppat_136941_e_gw1_133_65_1	Ppat_111128_e_gw1_1_342_1	Atha_AT4G37870_1_PCK1_PEPCK_phosphoenolpyruvate_carboxykinase_1	Scer_YKR097W_Phosphoenolpyruvate_carboxykinase_key_enzyme_in_gluconeogenesis_catalyzes_early_reaction_in_carbohydrate_biosynthesis_glucose_represses_transcription_and_accelerates_mRNA_degradation_regulated_by_Mcm1p_and_Cat8p_located_in_the_cytosol_Source_SGD_Acc_S000001805_PCK1_SGD	Smoe_142633_estExt_Genewise1_C_41400	Atha_AT5G65690_1_PCK2_PEPCK_phosphoenolpyruvate_carboxykinase_2	Ehux_436758_estExtDG_fgenesh_newKGs_kg_C_480010	Atri_00033_2	Amac_05985T0	Mbre_18344	Sros_03233T0	Sarc_g738	Rfil_569301673_phosphoenolpyruvate_carboxykinase_Reticulomyxa_filosa	Atri_00184_4	Rfil_569401198_phosphoenolpyruvate_carboxykinase_ATP_partial_Reticulomyxa_filosa	Atri_00184_9	Atri_01836_1	Atri_00184_6	Atri_00184_5	Atri_00934_2	Atri_00184_2	Atri_00934_1	Atri_00184_3	Atri_01345_1	Atri_01345_2	Atri_00758_1	Atri_00184_7	Atri_01345_3	Atri_00033_3
HG_48945	Mbre_34061	Sros_06062T0	Sarc_g1505
HG_47791	Ehux_224381_gm1_11700104	Sros_09118T0	Sros_06630T0
HG_11288	Cfra_g1665	Sarc_g13640	Spun_04655T0	Sarc_g14270	Amac_09446T0	Cfra_g4257	Amac_05939T0	Cfra_g6421	Sarc_g7511	Sarc_g20739	Sarc_g7661	Bnat_132116_aug1_16_g6824	Sros_05874T0	Crei_179032_fgenesh2_pg_C_scaffold_62000070	Mbre_32179
HG_30337	Spun_03113T0	Mbre_3489	Crei_182752_estExt_fgenesh2_kg_C_20120	Ttra_06340T0_06340
HG_22585	Sros_00364T0	Cow_05819T0	Amac_03254T0	Amac_10530T0	Falb_02985T0_02985	Scer_YJL003W_Mitochondrial_inner_membrane_protein_required_for_assembly_of_cytochrome_c_oxidase_Source_SGD_Acc_S000003540_COX16_SGD
HG_19233	Ehux_99192_fgeneshEH_pg_17_209	Ehux_452355_estExtDG_Genemark1_C_600266	Mbre_29646	Sarc_g4367	Bnat_91136_estExt_fgenesh1_pg_C_890061	Ttra_08056T0_08056	Sros_05124T0
HG_20038	Mbre_24186	Sros_12695T0	Rfil_569420759	Ehux_461645_estExtDG_fgeneshEH_pg_C_50320	Rfil_569304307	Rfil_569420758	Rfil_569350523_glycosyl_hydrolase_family_2_Reticulomyxa_filosa
HG_10559	Bnat_40131_e_gw1_39_81_1	Ehux_433762_estExtDG_fgenesh_newKGs_kg_C_130161	Sros_03508T0	Mbre_17767	Scer_YDL215C_NAD_dependent_glutamate_dehydrogenase_degrades_glutamate_to_ammonia_and_alpha_ketoglutarate_expression_sensitive_to_nitrogen_catabolite_repression_and_intracellular_ammonia_levels_Source_SGD_Acc_S000002374_GDH2_SGD	Spun_08513T0	Amac_09412T0	Amac_02972T0	Amac_10254T0	Cfra_g1365	Ttra_07562T0_07562_NAD_specific_glutamate_dehydrogenase_1258_aa	Cow_05586T0	Amac_09410T0	Falb_01786T0_01786	Amac_05973T0	Cfra_g6462
HG_8106	Bnat_62911_fgenesh1_kg_44_11_5888_1_CFAO_EXTA	Atha_AT1G13970_1_Protein_of_unknown_function_DUF1336	Atha_AT1G59650_1_CW14_Protein_of_unknown_function_DUF1336	Sros_08809T0	Atha_AT3G29180_1_Protein_of_unknown_function_DUF1336	Atri_00058_44	Atha_AT1G10410_1_Protein_of_unknown_function_DUF1336	Bnat_137388_aug1_39_g12096	Atri_00133_33	Mbre_33110	Atha_AT5G39430_1_Protein_of_unknown_function_DUF1336	Bnat_133933_aug1_23_g8641	Smoe_33200_gw1_24_367_1	Crei_143453_Chlre2_kg_scaffold_2000181	Ehux_413817_estExtDG_est_orfs_C_220002	Bnat_91928_estExt_fgenesh1_pg_C_1310004	Smoe_122849_e_gw1_69_236_1	Bnat_69963_fgenesh1_pg_10_198	Ehux_466160_estExtDG_fgeneshEH_pg_C_930062	Mbre_32615	Ehux_452889_estExtDG_Genemark1_C_700142	Sros_07988T0	Ehux_222396_gm1_10300048	Ehux_369512_fgenesh_newKGs_kg_373_7_2687809_1	Sros_07987T0
HG_11334	Sros_13122T0	Cow_00888T0	Sros_04595T0	Sros_05136T0	Sros_01953T0	Sros_12934T0	Sros_01879T0	Sros_06647T0	Sros_12459T0	Sros_08489T0	Sros_08795T0	Sros_10007T0	Sros_10556T0	Sros_03828T0	Sros_10557T0
HG_28770	Ehux_233951_gm1_19900015	Mbre_10651	Sros_00482T0	Mbre_30713	Ehux_437483_estExtDG_fgenesh_newKGs_kg_C_600054
HG_34183	Cow_04998T0	Sros_03255T0	Cow_05001T0	Mbre_29148
HG_9780	Atha_AT1G73540_1_atnudt21_NUDT21_nudix_hydrolase_homolog_21	Crei_112153_e_gwW_5_333_1	Atri_00060_41	Atha_AT2G01670_1_atnudt17_NUDT17_nudix_hydrolase_homolog_17	Atri_00053_186	Atha_AT1G14860_1_atnudt18_NUDT18_nudix_hydrolase_homolog_18	Atha_AT1G18300_1_atnudt4_NUDT4_nudix_hydrolase_homolog_4	Smoe_73964_e_gw1_0_1811_1	Ppat_212531_estExt_Genewise1_C_800118	Ppat_185865_870088	Mbre_18868	Smoe_410980_fgenesh2_pg_C_scaffold_14000033	Atha_AT3G26690_1_ATNUDT13_ATNUDX13_NUDX13_nudix_hydrolase_homolog_13	Smoe_99897_e_gw1_22_139_1	Atri_00016_246	Atha_AT1G12880_1_atnudt12_NUDT12_nudix_hydrolase_homolog_12	Atha_AT3G12600_1_atnudt16_NUDT16_nudix_hydrolase_homolog_16	Sros_07670T0	Sarc_g16912
HG_27800	Cow_08907T0	Sros_01740T0	Amac_07516T0	Spun_05562T0	Mbre_22795
HG_26341	Ehux_215362_gm1_6500045	Sros_07145T0	Ppat_168755_1880008	Ehux_216801_gm1_7100047	Mbre_34110
HG_25325	Mbre_12564	Ehux_205728_gm1_2400420	Ehux_97308_fgeneshEH_pg_9_165	Ehux_222631_gm1_10400077	Ehux_228712_gm1_15000005
HG_24171	Ehux_206423_gm1_2600312	Ehux_445101_estExtDG_fgenesh_newKGs_kg_C_3940007	Rfil_569375455_mannonate_dehydratase_Reticulomyxa_filosa	Mbre_26748	Sros_00692T0	Ehux_206424_gm1_2600313
HG_12796	Bnat_74450_fgenesh1_pg_29_59	Ttra_01290T0_01290	Amac_11255T0	Amac_15093T0	Cfra_g155	Sarc_g23624	Cow_06118T0	Sros_05585T0	Sarc_g6207	Scer_YPR155C_Protein_involved_in_regulation_of_mitochondrial_expression_of_subunits_6_Atp6p_and_8_Atp8p_of_the_Fo_F1_ATP_synthase_functions_with_Nca3p_Source_SGD_Acc_S000006359_NCA2_SGD	Mbre_34281	Falb_01973T0_01973
HG_44751	Cow_03328T0	Sros_10694T0	Ttra_08266T0_08266
HG_9934	Bnat_144889_aug1_92_g19597	Crei_123186_e_gwW_83_26_1	Atha_AT5G66550_1_Maf_like_protein	Atri_00059_9	Ppat_181169_470117	Atha_AT5G42770_2_Maf_like_protein	Cfra_g3736	Sarc_g14038	Spun_06112T0	Cow_06495T0	Sros_12428T0	Smoe_90184_e_gw1_11_605_1	Amac_16095T0	Mbre_13421	Falb_00777T0_00777	Ehux_72486_e_gw1_181_35_1	Atha_AT2G25500_1_Inosine_triphosphate_pyrophosphatase_family_protein	Ppat_222951_estExt_Genewise1_C_2460001
HG_22900	Ttra_12319T0_12319	Spun_04765T0	Amac_11978T0	Amac_09069T0	Sros_03666T0	Falb_03863T0_03863
HG_17419	Bnat_90988_estExt_fgenesh1_pg_C_850032	Mbre_27937	Sros_12829T0	Cfra_g5501	Sarc_g13264	Ehux_106258_fgeneshEH_pg_75_119	Crei_109583_e_gwH_521_9_1	Ttra_11043T0_11043_UPF0246_protein_310_aa
HG_21610	Cfra_g3083	Bnat_76333_fgenesh1_pg_40_116	Ehux_466965_estExtDG_fgeneshEH_pg_C_1210041	Sros_04090T0	Ehux_227906_gm1_14200136	Ehux_232178_gm1_17900032
HG_42837	Cfra_g2591	Sarc_g413	Mbre_35698
HG_10262	Amac_08874T0	Amac_16321T0	Sros_06275T0	Sarc_g13109	Smoe_412840_fgenesh2_pg_C_scaffold_19000062	Cfra_g2414	Scer_YNL231C_Phosphatidylinositol_transfer_protein_PITP_controlled_by_the_multiple_drug_resistance_regulator_Pdr1p_localizes_to_lipid_particles_and_microsomes_controls_levels_of_various_lipids_may_regulate_lipid_synthesis_homologous_to_Pdr17p_Source_SGD_Acc_S000005175_PDR16_SGD	Scer_YNL264C_Phosphatidylinositol_transfer_protein_PITP_downregulates_Plb1p_mediated_turnover_of_phosphatidylcholine_found_in_the_cytosol_and_microsomes_homologous_to_Pdr16p_deletion_affects_phospholipid_composition_Source_SGD_Acc_S000005208_PDR17_SGD	Sarc_g5931	Sarc_g23670	Sarc_g22090	Sarc_g10309	Sarc_g9132	Sarc_g10317	Sarc_g25202	Sarc_g1591	Sarc_g5476
HG_10093	Sarc_g1837	Ehux_216561_gm1_7000048	Ehux_220760_gm1_9300057	Ehux_104722_fgeneshEH_pg_61_118	Ehux_446459_estExtDG_fgenesh_newKGs_kg_C_8170001	Ehux_195607_gm1_300658	Sros_06548T0	Ehux_445912_estExtDG_fgenesh_newKGs_kg_C_5500010	Ehux_432205_estExtDG_fgenesh_newKGs_kg_C_30289	Sros_09500T0	Ehux_231167_gm1_17000049	Ttra_03872T0_03872	Ttra_05190T0_05190	Mbre_8601	Ehux_112535_fgeneshEH_pg_171_22
HG_39147	Sros_06761T0	Rfil_569427136	Rfil_5693965897877_partial_Reticulomyxa_filosa
HG_35724	Ehux_453885_estExtDG_Genemark1_C_950066	Sros_05735T0	Mbre_26547	Mbre_9713
HG_19369	Atri_00045_186	Atri_00085_67	Atha_AT2G47350_1_HIT_zinc_finger_PAPA_1_like_conserved_region	Ppat_165644_920068	Sros_07415T0	Atha_AT1G56460_2_HIT_zinc_finger_PAPA_1_like_conserved_region	Atha_AT3G06660_1_PAPA_1_like_family_protein_zinc_finger_HIT_type_family_protein
HG_15600	Mbre_4746	Sros_05152T0	Atri_00049_217	Atha_AT1G70630_1_Nucleotide_diphospho_sugar_transferase_family_protein	Ppat_117686_e_gw1_21_44_1	Ppat_218033_estExt_Genewise1_C_1510037	Smoe_76356_e_gw1_1_1371_1	Ehux_217455_gm1_7400035	Ppat_68969_scaf_21000077
HG_12076	Ehux_200864_gm1_1300037	Bnat_138477_aug1_45_g13185	Ehux_461107_estExtDG_fgeneshEH_pg_C_10564	Ehux_204790_gm1_2200247	Ehux_468125_estExtDG_fgeneshEH_pg_C_1730016	Ehux_96210_fgeneshEH_pg_5_2	Ehux_108627_fgeneshEH_pg_107_15	Ehux_452938_estExtDG_Genemark1_C_710078	Ehux_467376_estExtDG_fgeneshEH_pg_C_1390010	Ehux_455862_estExtDG_Genemark1_C_1590095	Ehux_202674_gm1_1700197	Ehux_213191_gm1_5600192	Sros_07545T0
HG_10244	Mbre_27930	Bnat_85310_estExt_fgenesh1_pg_C_30219	Sros_01038T0	Mbre_31945	Mbre_36127	Mbre_5742	Mbre_6496	Sros_00790T0	Mbre_26987	Sros_04380T0	Sros_03330T0	Sros_01552T0	Mbre_6507	Sros_08039T0	Mbre_23645	Sros_09551T0
HG_45088	Crei_189698_estExt_fgenesh2_pg_C_10073	Crei_189699_estExt_fgenesh2_pg_C_10074	Mbre_25902
HG_9903	Spun_02036T0	Ttra_11740T0_11740	Bnat_86179_estExt_fgenesh1_pg_C_80256	Spun_07701T0	Cfra_g5393	Spun_00026T0	Sros_05200T0	Bnat_86060_estExt_fgenesh1_pg_C_70360	Amac_10295T0	Mbre_30499	Amac_03015T0	Spun_06346T0	Crei_184895_estExt_fgenesh2_kg_C_310017	Cfra_g6655	Crei_166640_fgenesh2_pg_C_scaffold_5000109	Crei_179329_fgenesh2_pg_C_scaffold_66000043	Ttra_04658T0_04658	Spun_04967T0
HG_24189	Ehux_449164_estExtDG_Genemark1_C_130473	Sros_01049T0	Mbre_8098	Sarc_g1465	Ttra_09478T0_09478	Rfil_5694162320435_Reticulomyxa_filosa
HG_31020	Cfra_g6269	Sros_10620T0	Sarc_g22588	Mbre_9410
HG_15823	Bnat_89579_estExt_fgenesh1_pg_C_520012	Ehux_197387_gm1_500566	Bnat_89890_estExt_fgenesh1_pg_C_570075	Bnat_138468_aug1_45_g13176	Ehux_457739_estExtDG_Genemark1_C_2710034	Ehux_249864_gm1_83500003	Ehux_244082_gm1_40800026	Sros_08963T0	Ehux_105022_fgeneshEH_pg_64_87
HG_47786	Mbre_38473	Rfil_569377980	Rfil_569419684_chromosome_partitioning_ATPase_Reticulomyxa_filosa
HG_83837	Sros_11326T0	Ttra_05798T0_05798
HG_51367	Rfil_569328238	Sros_07740T0	Rfil_569418610
HG_82852	Spun_06896T0	Sros_02503T0
HG_39247	Bnat_82114_fgenesh1_pg_88_21	Mbre_37611	Sros_02971T0
HG_22918	Cfra_g1505	Sarc_g4013	Ehux_209194_gm1_3700246	Atri_00001_448	Ttra_00596T0_00596	Mbre_9083
HG_19195	Sros_05877T0	Ehux_115773_fgeneshEH_pg_264_7	Bnat_144339_aug1_86_g19047	Ttra_11066T0_11066	Ehux_110115_fgeneshEH_pg_130_42	Crei_176409_fgenesh2_pg_C_scaffold_36000069	Mbre_10956
HG_20474	Cow_05564T0	Sros_12808T0	Amac_09881T0	Mbre_34709	Amac_07628T0	Falb_00617T0_00617	Spun_01888T0
HG_13530	Bnat_86764_estExt_fgenesh1_pg_C_130203	Ehux_454667_estExtDG_Genemark1_C_1180141	Mbre_10273	Ehux_231973_gm1_17700048	Ehux_215403_gm1_6500086	Ehux_195542_gm1_300593	Ehux_229408_gm1_15500077	Ehux_200329_gm1_1100501	Ehux_199041_gm1_900233	Ehux_247089_gm1_54800003	Ehux_221753_gm1_9800153
HG_42645	Cfra_g134	Sarc_g23220	Sros_06214T0
HG_9649	Ttra_01583T0_01583_thiol_methyltransferase_232_aa	Amac_09954T0	Amac_08543T0	Atri_00066_124	Mbre_28218	Spun_00197T0	Ppat_60954_fgenesh1_pm_scaffold_304000005	Bnat_90015_estExt_fgenesh1_pg_C_600065	Smoe_100790_e_gw1_23_943_1	Cow_06501T0	Atha_AT2G43920_1_HOL2_ATHOL2_S_adenosyl_L_methionine_dependent_methyltransferases_superfamily_protein	Atha_AT2G43940_1_ATHOL3_HOL3_S_adenosyl_L_methionine_dependent_methyltransferases_superfamily_protein	Mbre_11246	Sros_00628T0	Atha_AT2G43910_2_ATHOL1_HOL1_HARMLESS_TO_OZONE_LAYER_1	Amac_09952T0	Amac_09994T0	Ehux_196361_gm1_400483	Amac_10013T0
HG_29066	Sros_03805T0	Ttra_05510T0_05510	Ttra_11883T0_11883	Ttra_08264T0_08264	Ttra_06313T0_06313
HG_21746	Bnat_74516_fgenesh1_pg_29_125	Ttra_05370T0_05370_beta_lactamase_459_aa	Sros_03327T0	Cow_08502T0	Rfil_569354991_Beta_lactamase_Reticulomyxa_filosa	Sros_01581T0
HG_12801	Bnat_78511_fgenesh1_pg_55_60	Ehux_230373_gm1_16300053	Mbre_10570	Ehux_112374_fgeneshEH_pg_168_4	Atha_AT5G10460_1_Haloacid_dehalogenase_like_hydrolase_HAD_superfamily_protein	Smoe_89423_e_gw1_10_225_1	Atri_00066_191	Ehux_212652_gm1_5300163	Ehux_457539_estExtDG_Genemark1_C_2530036	Bnat_36656_e_gw1_15_52_1	Bnat_88083_estExt_fgenesh1_pg_C_280010	Sarc_g4905
HG_39483	Sarc_g9186	Mbre_31143	Sros_03310T0
HG_22744	Mbre_38944	Ehux_434384_estExtDG_fgenesh_newKGs_kg_C_180115	Ehux_108051_fgeneshEH_pg_98_75	Sros_06441T0	Bnat_126732_aug1_3_g1440	Bnat_132347_aug1_17_g7055
HG_19328	Mbre_26707	Cow_01102T0	Sros_07789T0	Falb_00159T0_00159	Cow_07774T0	Mbre_28294	Sros_02687T0
HG_25215	Ehux_451521_estExtDG_Genemark1_C_450099	Mbre_29491	Rfil_569372440	Rfil_569425395_alpha_xylosidase_Reticulomyxa_filosa	Rfil_569375989
HG_19223	Bnat_77151_fgenesh1_pg_46_28	Sros_06717T0	Bnat_82503_fgenesh1_pg_93_39	Ehux_257975_gm1_698000001	Crei_172442_fgenesh2_pg_C_scaffold_18000108	Crei_143961_Chlre2_kg_scaffold_9000192	Bnat_138670_aug1_46_g13378
HG_3043	Bnat_91004_estExt_fgenesh1_pg_C_850074	Bnat_146642_aug1_118_g21350	Crei_171950_fgenesh2_pg_C_scaffold_1000571	Ppat_100005_scaf_406000009	Ppat_187582_1070186	Atri_00002_307	Smoe_111826_e_gw1_43_410_1	Ppat_42276_gw1_152_128_1	Ppat_144937_e_gw1_222_16_1	Smoe_79408_e_gw1_3_1085_1	Ppat_135938_e_gw1_124_50_1	Rfil_569367889	Atha_AT2G39210_1_Major_facilitator_superfamily_protein	Atri_00002_355	Ppat_148264_e_gw1_275_6_1	Ppat_182412_560165	Ppat_118495_e_gw1_25_225_1	Ppat_172246_3380017	Atha_AT2G34355_1_Major_facilitator_superfamily_protein	Atri_00033_124	Atha_AT2G34350_1_Nodulin_like_Major_Facilitator_Superfamily_protein	Smoe_166743_estExt_Genewise1Plus_C_40856	Atha_AT1G18940_1_Nodulin_like_Major_Facilitator_Superfamily_protein	Atha_AT5G50630_1_Major_facilitator_superfamily_protein	Atha_AT2G28120_1_Major_facilitator_superfamily_protein	Cow_00083T0	Smoe_178001_estExt_Genewise1Plus_C_430119	Mbre_38621	Sros_01975T0	Smoe_271410_estExt_fgenesh1_kg_C_430001	Smoe_266544_estExt_fgenesh1_pm_C_00066	Atri_00018_120	Ppat_42040_gw1_33_247_1	Smoe_62386_gw1_4_1095_1	Ppat_172531_3580019	Smoe_166510_estExt_Genewise1Plus_C_40318	Atha_AT1G74780_1_Nodulin_like_Major_Facilitator_Superfamily_protein	Smoe_138881_e_gw1_415_8_1	Ppat_178800_320170	Ehux_201557_gm1_1400250	Ppat_92962_scaf_234000014	Atha_AT3G01930_2_Major_facilitator_superfamily_protein	Atri_00013_21	Atri_00013_24	Atri_00041_108	Cow_05141T0	Ehux_232451_gm1_18100102	Ehux_447490_estExtDG_Genemark1_C_10704	Ppat_22430_gw1_213_59_1	Atha_AT5G14120_1_Major_facilitator_superfamily_protein	Atha_AT4G34950_1_Major_facilitator_superfamily_protein	Atha_AT1G80530_1_Major_facilitator_superfamily_protein	Atri_00077_16	Atha_AT1G31470_1_NFD4_Major_facilitator_superfamily_protein	Atha_AT2G16660_1_Major_facilitator_superfamily_protein	Smoe_402179_fgenesh2_pg_C_scaffold_0000184	Ppat_135935_e_gw1_124_22_1	Atha_AT5G45275_1_Major_facilitator_superfamily_protein	Atri_00013_23	Atha_AT4G19450_1_Major_facilitator_superfamily_protein	Atri_00013_22	Smoe_89688_e_gw1_10_464_1	Smoe_93948_e_gw1_14_699_1	Smoe_89169_e_gw1_10_766_1	Smoe_445712_estExt_fgenesh2_pg_C_600059	Atri_00048_231	Ttra_00918T0_00918	Atha_AT2G30300_1_Major_facilitator_superfamily_protein	Atha_AT3G01630_1_Major_facilitator_superfamily_protein	Rfil_569367888	Smoe_31833_gw1_10_459_1	Smoe_89661_e_gw1_10_454_1	Atri_01570_1	Atri_00013_25	Atri_00033_101	Smoe_414802_fgenesh2_pg_C_scaffold_25000042	Smoe_404960_fgenesh2_pg_C_scaffold_3000183	Smoe_418769_fgenesh2_pg_C_scaffold_39000162
HG_5060	Smoe_426446_fgenesh2_pg_C_scaffold_83000048	Amac_00212T0	Spun_00673T0	Smoe_422512_fgenesh2_pg_C_scaffold_57000035	Amac_10771T0	Crei_186922_estExt_fgenesh2_pg_C_50340	Crei_189929_estExt_fgenesh2_pg_C_10427	Falb_04580T0_04580	Atha_AT1G80900_1_ATMGT1_MGT1_MRS2_10_magnesium_transporter_1	Smoe_165647_estExt_Genewise1Plus_C_21124	Smoe_76370_e_gw1_1_413_1	Atri_00154_12	Atha_AT1G16010_2_MGT2_MRS2_1_magnesium_transporter_2	Atha_AT3G58970_1_MGT6_MRS2_4_magnesium_transporter_6	Atri_00008_22	Atha_AT5G09690_2_ATMGT7_MGT7_MRS2_7_magnesium_transporter_7	Smoe_165091_estExt_Genewise1Plus_C_11478	Ppat_227489_estExt_Genewise1_C_4230001	Scer_YOR334W_Mitochondrial_inner_membrane_Mg_2_channel_required_for_maintenance_of_intramitochondrial_Mg_2_concentrations_at_the_correct_level_to_support_splicing_of_group_II_introns_Source_SGD_Acc_S000005861_MRS2_SGD	Ppat_138391_e_gw1_146_57_1	Atha_AT4G28580_1_ATMGT5_MGT5_MRS2_6_magnesium_transport_5	Ppat_101699_scaf_493000003	Atri_00017_109	Atri_00019_17	Smoe_91491_e_gw1_12_445_1	Atri_00017_108	Atri_00002_503	Atha_AT5G64560_1_MGT9_MRS2_2_ATMGT9_magnesium_transporter_9	Crei_146163_Chlre2_kg_scaffold_16000254	Ppat_129496_e_gw1_76_29_1	Atha_AT2G03620_1_MGT3_MRS2_5_magnesium_transporter_3	Ppat_154555_e_gw1_430_8_1	Smoe_53758_gw1_32_327_1	Atri_00019_12	Atha_AT3G19640_1_MGT4_MRS2_3_magnesium_transporter_4	Ppat_111091_e_gw1_1_156_1	Ppat_182353_560070	Atri_00056_31	Atha_AT5G09720_1_Magnesium_transporter_CorA_like_family_protein	Atha_AT5G09710_1_Magnesium_transporter_CorA_like_family_protein	Mbre_22037	Ppat_173741_7950001	Crei_180272_fgenesh2_pg_C_scaffold_84000020	Atri_00017_107	Atri_00065_95	Ppat_85492_scaf_135000037	Atri_00019_13	Atri_00019_18	Atri_01410_1	Sros_04919T0	Ppat_82891_scaf_107000053
HG_25333	Cfra_g1541	Sarc_g12596	Ttra_01018T0_01018	Sros_00666T0	Sarc_g12597
HG_48592	Mbre_11383	Sros_07148T0	Bnat_133987_aug1_23_g8695
HG_30563	Bnat_68924_fgenesh1_pg_7_219	Ehux_470341_estExtDG_fgeneshEH_pg_C_4230004	Ehux_463070_estExtDG_fgeneshEH_pg_C_210008	Mbre_38239
HG_25451	Bnat_78300_fgenesh1_pg_53_130	Bnat_91242_estExt_fgenesh1_pg_C_940014	Bnat_141311_aug1_61_g16019	Sros_09819T0	Mbre_25666
HG_19259	Bnat_81700_fgenesh1_pg_83_29	Cfra_g2550	Sarc_g17790	Mbre_32330	Sros_06509T0	Cow_02648T0	Crei_194947_estExt_fgenesh2_pg_C_810032
HG_21795	Bnat_79523_fgenesh1_pg_63_20	Bnat_90337_estExt_fgenesh1_pg_C_670100	Bnat_82731_fgenesh1_pg_96_41	Mbre_35516	Bnat_91910_estExt_fgenesh1_pg_C_1290020
HG_5302	Bnat_87102_estExt_fgenesh1_pg_C_160225	Sros_09392T0	Bnat_71796_fgenesh1_pg_17_51	Mbre_31645	Bnat_76726_fgenesh1_pg_43_53	Ttra_00592T0_00592	Bnat_135644_aug1_30_g10352	Bnat_85889_estExt_fgenesh1_pg_C_60349	Bnat_85547_estExt_fgenesh1_pg_C_40336	Sarc_g9589	Ehux_207406_gm1_3100192	Bnat_85176_estExt_fgenesh1_pg_C_20373	Ttra_03228T0_03228	Sros_07883T0	Ehux_462816_estExtDG_fgeneshEH_pg_C_180080	Ttra_02133T0_02133	Ehux_118044_fgeneshEH_pg_375_16	Sros_12872T0	Ehux_240879_gm1_31800036	Bnat_135643_aug1_30_g10351	Bnat_86051_estExt_fgenesh1_pg_C_70337	Ttra_08995T0_08995	Cfra_g5275	Ttra_03687T0_03687	Ehux_105178_fgeneshEH_pg_66_20	Ttra_11858T0_11858	Cfra_g3405	Sarc_g18750	Sarc_g6308	Ttra_11859T0_11859	Cfra_g6725	Cfra_g5629	Ehux_446781_estExtDG_fgenesh_newKGs_kg_C_10580001	Cfra_g7000	Sarc_g20154	Sarc_g5696	Sarc_g21895	Sarc_g8037	Sarc_g20062	Sarc_g8184	Sarc_g5580	Sarc_g21358	Sarc_g7935	Sarc_g9389	Sarc_g8529	Sarc_g12193	Sarc_g25277	Ehux_216107_gm1_6800076
HG_48848	Amac_06787T0	Amac_15955T0	Sros_10965T0
HG_8244	Sarc_g13163	Sarc_g16584	Mbre_30683	Sarc_g1220	Sarc_g581	Sarc_g3608	Sarc_g13835	Sarc_g18951	Sarc_g5664	Sarc_g24724	Sarc_g2427	Sarc_g12344	Sarc_g13783	Sarc_g1992	Sarc_g12080	Sarc_g11539	Sarc_g2319	Sarc_g11540	Sarc_g11579	Sarc_g2428	Sarc_g18499	Sarc_g14723	Sarc_g3556	Sarc_g11149	Sarc_g11473
HG_11560	Spun_07890T0	Smoe_411870_fgenesh2_pg_C_scaffold_16000195	Ppat_172528_3580014	Scer_YGR178C_Component_of_glucose_deprivation_induced_stress_granules_involved_in_P_body_dependent_granule_assembly_similar_to_human_ataxin_2_interacts_with_Pab1p_to_regulate_mRNA_polyadenylation_interacts_with_Mkt1p_to_regulate_HO_translation_Source_SGD_Acc_S000003410_PBP1_SGD	Smoe_437867_estExt_fgenesh2_pg_C_10321	Atri_00051_13	Atha_AT3G14010_1_CID4_CTC_interacting_domain_4	Ppat_76576_scaf_59000174	Cfra_g789	Ttra_08463T0_08463	Sarc_g11360	Atha_AT1G54170_1_CID3_CTC_interacting_domain_3	Mbre_28426	Atri_00051_14
HG_10270	Bnat_71897_fgenesh1_pg_17_152	Spun_04887T0	Atri_00092_51	Sros_06609T0	Atha_AT5G66180_1_S_adenosyl_L_methionine_dependent_methyltransferases_superfamily_protein	Ppat_78039_scaf_68000172	Mbre_38325	Amac_13208T0	Rfil_5694170910050_partial_Reticulomyxa_filosa	Ehux_420726_estExtDG_fgenesh_newKGs_pm_C_100059	Amac_12135T0	Amac_12126T0	Sarc_g21089	Smoe_227613_fgenesh1_kg_C_scaffold_7000008	Rfil_569438519	Falb_01695T0_01695	Sarc_g8723
HG_42435	Mbre_27747	Rfil_569375738_Prolyl_4_hydroxylase_alpha_subunit_Reticulomyxa_filosa	Sros_08742T0
HG_39050	Bnat_74535_fgenesh1_pg_29_144	Sros_00332T0	Mbre_27718
HG_8785	Bnat_58097_fgenesh1_pm_53_9	Sros_02225T0	Atha_AT4G22930_1_PYR4_DHOASE_pyrimidin_4	Atri_00068_123	Smoe_86169_e_gw1_7_1116_1	Ppat_124889_e_gw1_52_151_1	Mbre_27072	Crei_178140_fgenesh2_pg_C_scaffold_48000044	Spun_03995T0	Cow_04374T0	Amac_12747T0	Cfra_g1435	Amac_05618T0	Amac_01413T0	Amac_06589T0	Rfil_569406214_dihydroorotase_Reticulomyxa_filosa	Scer_YLR420W_Dihydroorotase_catalyzes_the_third_enzymatic_step_in_the_de_novo_biosynthesis_of_pyrimidines_converting_carbamoyl_L_aspartate_into_dihydroorotate_Source_SGD_Acc_S000004412_URA4_SGD	Falb_04825T0_04825	Ehux_123471_fgeneshEH_pg_2375_1	Ehux_101584_fgeneshEH_pg_32_123	Sarc_g11314	Sarc_g3698
HG_54853	Bnat_92049_estExt_fgenesh1_pg_C_2350001	Mbre_33672
HG_20141	Mbre_36453	Ehux_200075_gm1_1100247	Ehux_105943_fgeneshEH_pg_73_30	Ehux_112381_fgeneshEH_pg_168_11	Ehux_104417_fgeneshEH_pg_59_86	Ehux_462972_estExtDG_fgeneshEH_pg_C_200015	Ehux_372218_fgenesh_newKGs_kg_821_5_CX774451
HG_10252	Cfra_g6163	Sarc_g1016	Ehux_206087_gm1_2500357	Cfra_g2361	Ehux_466525_estExtDG_fgeneshEH_pg_C_1050009	Ehux_247883_gm1_61300008	Mbre_25939	Cfra_g1945	Sarc_g577	Ehux_223642_gm1_11100015	Ehux_248716_gm1_69700008	Ehux_460822_estExtDG_Genemark1_C_50410001	Ehux_470725_estExtDG_fgeneshEH_pg_C_5340002	Bnat_91539_estExt_fgenesh1_pg_C_1050010	Ehux_449816_estExtDG_Genemark1_C_200075	Ehux_214509_gm1_6100168	Ehux_229695_gm1_15700116
HG_46281	Sros_12261T0	Mbre_35407	Falb_05228T0_05228
HG_32938	Cfra_g330	Sarc_g7938	Sros_10738T0	Sarc_g3168
HG_39273	Bnat_83427_fgenesh1_pg_108_13	Sros_09088T0	Mbre_29103
HG_35681	Ehux_236515_gm1_23500079	Mbre_24683	Sros_06777T0	Ttra_03786T0_03786
HG_73564	Sros_00423T0	Sarc_g832
HG_30527	Ttra_10913T0_10913	Sros_09534T0	Ttra_07636T0_07636	Bnat_137753_aug1_41_g12461
HG_34150	Cow_02406T0	Sros_09547T0	Sros_12037T0	Mbre_26928
HG_21759	Bnat_75695_fgenesh1_pg_36_80	Bnat_88683_estExt_fgenesh1_pg_C_360080	Bnat_82184_fgenesh1_pg_89_6	Bnat_144119_aug1_84_g18827	Bnat_91243_estExt_fgenesh1_pg_C_940015	Sros_08302T0
HG_27006	Cfra_g5304	Sarc_g7094	Cow_03457T0	Spun_06131T0	Sros_00226T0
HG_15767	Bnat_79171_fgenesh1_pg_60_42	Spun_07390T0	Cow_03984T0	Amac_17277T0	Amac_13996T0	Scer_YJR130C_Cystathionine_gamma_synthase_converts_cysteine_into_cystathionine_Source_SGD_Acc_S000003891_STR2_SGD	Scer_YML082W_Putative_protein_predicted_to_have_carbon_sulfur_lyase_activity_transcriptionally_regulated_by_Upc2p_via_an_upstream_sterol_response_element_green_fluorescent_protein_GFP_fusion_protein_localizes_to_the_nucleus_and_the_cytoplasm_YML082W_is_not_ential_gene_Source_SGD_Acc_S000004547	Scer_YLL058W_Putative_protein_of_unknown_function_with_similarity_to_Str2p_which_is_a_cystathionine_gamma_synthase_important_in_sulfur_metabolism_YLL058W_is_not_an_essential_gene_Source_SGD_Acc_S000003981	Mbre_6768
HG_15831	Bnat_144574_aug1_89_g19282	Sros_12820T0	Rfil_569383243_set_domain_protein_Reticulomyxa_filosa	Ehux_247720_gm1_60000013	Spun_06881T0	Amac_01234T0	Spun_08288T0	Bnat_136948_aug1_36_g11656	Amac_05424T0
HG_16542	Atri_00062_121	Ppat_193010_1910067	Atha_AT1G70160_1_unknown_protein_FUNCTIONS_IN_molecular_function_unknown_INVOLVED_IN_biological_process_unknown_LOCATED_IN_endomembrane_system_EXPRESSED_IN_24_plant_structures_EXPRESSED_DURING_15_growth_stages_BEST_Arabidopsis_thaliana_protein_match_is_unknown_protein_TAIR_AT4G27020_1_Has_108_Blast_hits_to_108_proteins_in_20_species_Archae_0_Bacteria_0_Metazoa_0_Fungi_0_Plants_89_Viruses_0_Other_Eukaryotes_19_source_NCBI_BLink	Ppat_197860_3070063	Atha_AT5G54870_1_unknown_protein_FUNCTIONS_IN_molecular_function_unknown_INVOLVED_IN_biological_process_unknown_LOCATED_IN_vacuole_EXPRESSED_IN_24_plant_structures_EXPRESSED_DURING_15_growth_stages_BEST_Arabidopsis_thaliana_protein_match_is_unknown_protein_TAIR_AT4G27020_1_Has_1807_Blast_hits_to_1807_proteins_in_277_species_Archae_0_Bacteria_0_Metazoa_736_Fungi_347_Plants_385_Viruses_0_Other_Eukaryotes_339_source_NCBI_BLink	Atri_00055_154	Atha_AT4G27020_1_unknown_protein_FUNCTIONS_IN_molecular_function_unknown_LOCATED_IN_vacuole_BEST_Arabidopsis_thaliana_protein_match_is_unknown_protein_TAIR_AT5G54870_1_Has_1807_Blast_hits_to_1807_proteins_in_277_species_Archae_0_Bacteria_0_Metazoa_736_Fungi_347_Plants_385_Viruses_0_Other_Eukaryotes_339_source_NCBI_BLink	Smoe_143057_estExt_Genewise1_C_50898	Sros_01605T0
HG_13492	Spun_08579T0	Sros_00595T0	Cow_03377T0	Cfra_g2048	Sarc_g12875	Sarc_g19318	Amac_16719T0	Amac_16496T0	Ehux_218438_gm1_7900100	Rfil_569419256_epoxide_hydrolase_Reticulomyxa_filosa
HG_11596	Bnat_90567_estExt_fgenesh1_pg_C_730072	Ttra_00696T0_00696	Rfil_569421345	Rfil_569365723	Mbre_32599	Sarc_g573	Cfra_g6729	Cfra_g5577	Rfil_5693972487674_partial_Reticulomyxa_filosa	Sarc_g8239	Ehux_102681_fgeneshEH_pg_41_105	Rfil_569360437	Ehux_210186_gm1_4100236	Rfil_569391712_RabGAP_TBC_domain_containing_protein_partial_Reticulomyxa_filosa
HG_11524	Bnat_66090_fgenesh1_pg_1_125	Atri_00092_90	Atha_AT1G65280_1_DNAJ_heat_shock_N_terminal_domain_containing_protein	Ppat_164923_790146	Bnat_91872_estExt_fgenesh1_pg_C_1260021	Ppat_144707_e_gw1_218_33_1	Atha_AT1G56000_1_FAD_NAD_P_binding_oxidoreductase_family_protein	Atha_AT1G55980_1_FAD_NAD_P_binding_oxidoreductase_family_protein	Ehux_194464_gm1_100764	Mbre_4812	Ehux_449063_estExtDG_Genemark1_C_120478	Bnat_125399_aug1_1_g107	Spun_06132T0	Ppat_75717_scaf_54000163
HG_25638	Bnat_90057_estExt_fgenesh1_pg_C_610056	Ppat_67971_scaf_16000202	Smoe_98368_e_gw1_20_20_1	Sros_09718T0	Mbre_11171
HG_26075	Sros_08250T0	Mbre_38377	Ehux_120939_fgeneshEH_pg_747_3	Ehux_204314_gm1_2100201	Ttra_06799T0_06799
HG_15780	Bnat_82392_fgenesh1_pg_92_1	Ehux_440504_estExtDG_fgenesh_newKGs_kg_C_1300023	Cfra_g5215	Sarc_g4634	Mbre_31051	Ttra_06136T0_06136	Cfra_g4278	Bnat_84702_fgenesh1_pg_228_1	Sarc_g22790
HG_45944	Ttra_08787T0_08787	Mbre_23563	Sros_07063T0
HG_14490	Ehux_441941_estExtDG_fgenesh_newKGs_kg_C_1670065	Cfra_g396	Mbre_33151	Sarc_g9987	Sarc_g22083	Sarc_g21671	Ttra_01447T0_01447	Cfra_g3999	Sros_08789T0	Sarc_g30
HG_45091	Crei_190981_estExt_fgenesh2_pg_C_220063	Mbre_23564	Sros_01313T0
HG_63944	Cow_01280T0	Sros_04720T0
HG_23481	Cow_06309T0	Sros_10890T0	Mbre_37931	Sros_05059T0	Ehux_452669_estExtDG_Genemark1_C_660069	Ehux_431945_estExtDG_fgenesh_newKGs_kg_C_10346
HG_47822	Ehux_239906_gm1_29800038	Ehux_361213_fgenesh_newKGs_kg_108_31_CX778649	Sros_06345T0
HG_39219	Bnat_80999_fgenesh1_pg_76_67	Mbre_26235	Spun_08725T0
HG_39186	Sros_12062T0	Ehux_233689_gm1_19600023	Mbre_24077
HG_961	Bnat_141132_aug1_60_g15840	Bnat_69676_fgenesh1_pg_9_271	Bnat_145803_aug1_104_g20511	Bnat_146478_aug1_115_g21186	Bnat_145804_aug1_104_g20512	Bnat_137146_aug1_37_g11854	Sros_02792T0	Sros_09917T0	Sros_11155T0	Sros_02653T0	Sros_09916T0	Sros_10644T0	Sros_10434T0	Sros_05933T0	Sros_07751T0	Sros_02826T0	Sros_12805T0	Sros_10784T0	Sros_02845T0	Sros_02819T0	Sros_10770T0	Sros_02671T0	Sros_02713T0	Sros_02837T0	Sros_07231T0	Sros_10765T0	Sros_11222T0	Sros_10695T0	Sros_08979T0	Sros_13026T0	Sros_02931T0	Sros_11416T0	Sros_02890T0	Bnat_132255_aug1_17_g6963	Sros_08061T0	Sros_11419T0	Sros_11383T0	Sros_06122T0	Sros_01538T0	Bnat_91976_estExt_fgenesh1_pg_C_1410009	Sros_09155T0	Sros_10633T0	Sros_09159T0	Sros_09161T0	Sros_02600T0	Sros_03304T0	Sros_09194T0	Sros_02928T0	Sros_09193T0	Sros_10975T0	Sros_02647T0	Sros_06088T0	Sros_09195T0	Sros_09160T0	Sros_09197T0	Sros_10359T0	Sros_02756T0	Sros_08836T0	Sros_02836T0	Sros_09036T0	Sros_02889T0	Sros_10103T0	Sros_10283T0	Sros_09692T0	Sros_02718T0	Sros_11056T0	Sros_02828T0	Sros_09109T0	Sros_06990T0	Sros_05357T0	Sros_08362T0	Sros_02820T0	Sros_10641T0	Sros_09652T0	Sros_02838T0	Sros_02865T0	Sros_05243T0	Sros_00953T0	Sros_02895T0	Sros_09130T0	Sros_06698T0	Sros_10463T0	Sros_09114T0	Sros_09062T0	Sros_09154T0	Sros_02674T0	Sros_05935T0	Sros_05284T0	Sros_11223T0	Sros_10763T0	Sros_02779T0	Sros_06768T0	Sros_11143T0	Sros_01500T0	Sros_10771T0	Sros_07454T0	Sros_02618T0	Sros_02794T0	Sros_09186T0	Sros_09174T0	Sros_02864T0	Sros_06027T0	Sros_02770T0	Sros_02875T0	Sros_06643T0	Sros_06616T0	Sros_11923T0	Sros_07247T0	Sros_12844T0	Sros_10076T0	Sros_05274T0	Sros_11521T0	Sros_00659T0	Sros_10920T0	Sros_10554T0	Sros_11160T0	Sros_06848T0	Sros_12411T0	Sros_02959T0	Sros_09693T0	Sros_09218T0	Sros_08144T0	Sros_05843T0	Sros_06920T0	Sros_02638T0	Sros_02637T0	Sros_02728T0	Sros_04735T0	Sros_01671T0	Sros_09043T0	Sros_09788T0	Sros_02898T0	Sros_10778T0	Sros_10696T0	Sros_02724T0	Sros_09648T0	Sros_11144T0	Sros_03880T0	Sros_11221T0	Sros_06473T0	Sros_02817T0	Sros_02645T0	Sros_02868T0	Ehux_194671_gm1_100971	Sros_07175T0	Sros_10896T0	Ehux_230245_gm1_16200056	Sros_12297T0	Sros_09123T0	Sros_01760T0	Sros_00108T0	Ehux_221054_gm1_9400141	Ehux_231087_gm1_16900073	Sros_08964T0	Sros_10574T0	Sros_02679T0	Sros_12988T0	Sros_09105T0	Sros_11930T0	Sros_12992T0	Sros_09038T0	Sros_10705T0	Bnat_76664_fgenesh1_pg_42_142	Sros_09700T0	Sros_12469T0	Sros_10777T0	Sros_08527T0	Sros_09782T0	Sros_12312T0	Sros_02896T0	Sros_06106T0	Sros_10775T0
HG_27770	Cow_04426T0	Sros_11872T0	Mbre_28371	Ttra_00931T0_00931_UPF0145_protein_160_aa	Ehux_205477_gm1_2400169
HG_22511	Mbre_31960	Spun_08743T0	Amac_09675T0	Amac_07819T0	Falb_03572T0_03572	Scer_YDR359C_Component_of_the_NuA4_histone_acetyltransferase_complex_acts_as_a_platform_for_assembly_of_NuA4_subunits_into_the_native_complex_required_for_initiation_of_pre_meiotic_DNA_replication_likely_due_to_its_requirement_for_expression_of_IME1_Source_SGD_Acc_S000002767_EAF1_SGD
HG_47909	Bnat_137282_aug1_38_g11990	Ehux_462617_estExtDG_fgeneshEH_pg_C_160071	Mbre_5736
HG_17166	Bnat_129154_aug1_8_g3862	Spun_02132T0	Ehux_216797_gm1_7100043	Sros_09023T0	Mbre_33513	Ehux_248467_gm1_66900007	Ehux_97724_fgeneshEH_pg_11_86	Sros_11805T0
HG_19062	Bnat_91083_estExt_fgenesh1_pg_C_880018	Ehux_433574_estExtDG_fgenesh_newKGs_kg_C_120104	Mbre_26200	Amac_17140T0	Spun_02013T0	Amac_03941T0	Sros_09441T0
HG_38698	Sros_04936T0	Mbre_29346	Ehux_103357_fgeneshEH_pg_48_105
HG_25582	Bnat_87027_estExt_fgenesh1_pg_C_160058	Cfra_g3216	Sros_05999T0	Sarc_g9577	Sarc_g1696
HG_17558	Sros_07463T0	Sros_09685T0	Sros_10576T0	Sros_00641T0	Atha_AT5G28950_1_unknown_protein_BEST_Arabidopsis_thaliana_protein_match_is_unknown_protein_TAIR_AT5G41980_1_Has_448_Blast_hits_to_446_proteins_in_74_species_Archae_0_Bacteria_0_Metazoa_31_Fungi_21_Plants_396_Viruses_0_Other_Eukaryotes_0_source_NCBI_BLink	Sros_02348T0	Sros_07973T0	Sros_07057T0
HG_54182	Bnat_88157_estExt_fgenesh1_pg_C_280189	Sros_07846T0
HG_8104	Bnat_57043_fgenesh1_pm_2_10	Atha_AT2G46110_1_PANB1_KPHMT1_ketopantoate_hydroxymethyltransferase_1	Atha_AT3G61530_1_PANB2_Phosphoenolpyruvate_carboxylase_family_protein	Smoe_173629_estExt_Genewise1Plus_C_230076	Ppat_234331_estExt_fgenesh2_pg_C_1300083	Smoe_66137_gw1_10_940_1	Smoe_81343_e_gw1_4_1390_1	Amac_09104T0	Crei_99974_e_gwH_11_338_1	Amac_11940T0	Cow_05032T0	Cfra_g3156	Atri_00061_238	Ttra_03135T0_03135_2_dehydropantoate_2_reductase_632_aa	Atri_00061_236	Sarc_g2476	Spun_00796T0	Mbre_1298	Ehux_439738_estExtDG_fgenesh_newKGs_kg_C_1070049	Sros_12264T0	Scer_YBR176W_Ketopantoate_hydroxymethyltransferase_required_for_pantothenic_acid_biosynthesis_converts_2_oxoisovalerate_into_2_dehydropantoate_Source_SGD_Acc_S000000380_ECM31_SGD	Cfra_g440	Sarc_g7017	Atri_00061_237	Bnat_81981_fgenesh1_pg_86_44
HG_26959	Amac_01767T0	Spun_05142T0	Amac_04262T0	Sros_06842T0	Mbre_25172
HG_30330	Mbre_36490	Mbre_11939	Spun_01048T0	Mbre_36491
HG_19162	Bnat_70270_fgenesh1_pg_11_161	Mbre_9232	Mbre_24615	Bnat_71401_fgenesh1_pg_15_183	Bnat_87711_estExt_fgenesh1_pg_C_230113	Mbre_11061	Mbre_33875
HG_10488	Crei_189394_estExt_fgenesh2_pg_C_150034	Smoe_75149_e_gw1_0_1727_1	Ppat_115411_e_gw1_13_141_1	Atri_00032_191	Atha_AT3G58830_1_haloacid_dehalogenase_HAD_superfamily_protein	Ehux_101242_fgeneshEH_pg_28_124	Ehux_257331_gm1_604700002	Ttra_10310T0_10310_HAD_superfamily_subfamily_IIIA_phosphatase_199_aa	Spun_03170T0	Sros_00921T0	Amac_09349T0	Amac_06027T0	Bnat_33707_e_gw1_3_330_1	Mbre_25411	Sarc_g3191	Sarc_g1690	Scer_YHR100C_Mitochondrial_phosphatidylglycerophosphatase_PGP_phosphatase_dephosphorylates_phosphatidylglycerolphosphate_to_generate_phosphatidylglycerol_an_essential_step_during_cardiolipin_biosynthesis_null_mutant_is_sensitive_to_tunicamycin_DTT_Source_SGD_Acc_S000001142_GEP4_SGD
HG_41394	Bnat_145573_aug1_100_g20281	Ehux_201543_gm1_1400236	Mbre_11070
HG_69399	Sros_04957T0	Ehux_435965_estExtDG_fgenesh_newKGs_kg_C_360085
HG_26972	Cfra_g2932	Sarc_g6906	Sros_10837T0	Sarc_g7277	Rfil_569382876
HG_13656	Sros_02267T1	Sros_02267T0	Ttra_02716T0_02716	Sros_05730T0	Sros_08215T0	Sros_11860T0	Sros_11859T0	Sros_00052T0	Sros_09659T0	Sros_10812T0	Sros_02233T0
HG_11550	Bnat_75889_fgenesh1_pg_37_140	Sros_01685T0	Cow_07373T0	Bnat_138927_aug1_47_g13635	Bnat_138926_aug1_47_g13634	Bnat_90406_estExt_fgenesh1_pg_C_700011	Sros_01448T0	Bnat_79278_fgenesh1_pg_61_36	Sros_00238T0	Rfil_5694139621429_partial_Reticulomyxa_filosa	Mbre_23848	Sros_08240T0	Bnat_141728_aug1_64_g16436	Rfil_569343652
HG_6855	Atha_AT5G16530_1_PIN5_Auxin_efflux_carrier_family_protein	Atri_00013_199	Atha_AT5G15100_1_PIN8_ATPIN8_Auxin_efflux_carrier_family_protein	Atri_00013_203	Sarc_g9212	Atri_00038_32	Ppat_130011_e_gw1_79_183_1	Atri_00038_38	Smoe_102666_e_gw1_26_13_1	Atri_00038_35	Ppat_117036_e_gw1_18_1_1	Ppat_202504_estExt_Genewise1_C_100014	Ppat_71313_scaf_32000025	Atri_00024_330	Atha_AT1G70940_1_PIN3_ATPIN3_Auxin_efflux_carrier_family_protein	Smoe_99301_e_gw1_21_81_1	Atri_00010_98	Atha_AT2G01420_2_PIN4_Auxin_efflux_carrier_family_protein	Atha_AT1G23080_1_PIN7_ATPIN7_Auxin_efflux_carrier_family_protein	Atri_00019_408	Smoe_234325_fgenesh1_pm_C_scaffold_59000022	Atha_AT5G57090_1_EIR1_WAV6_ATPIN2_PIN2_AGR_AGR1_Auxin_efflux_carrier_family_protein	Atha_AT1G73590_1_PIN1_ATPIN1_Auxin_efflux_carrier_family_protein	Atri_00101_123	Smoe_268490_estExt_fgenesh1_pm_C_500006	Smoe_231064_fgenesh1_pm_C_scaffold_9000007	Atha_AT1G77110_1_PIN6_Auxin_efflux_carrier_family_protein	Smoe_119024_e_gw1_59_169_1	Atri_00038_33	Atri_00038_39	Sarc_g17020	Sros_03986T0	Atri_00038_34
HG_39314	Bnat_85240_estExt_fgenesh1_pg_C_30042	Mbre_6217	Sros_07370T0
HG_39040	Bnat_74045_fgenesh1_pg_27_99	Sros_08670T0	Mbre_30115
HG_26954	Cfra_g2153	Sarc_g833	Ttra_04571T0_04571_OB_fold_nucleic_acid_binding_domain_containing_protein_372_aa	Mbre_38793	Ehux_209143_gm1_3700195
HG_21767	Bnat_76373_fgenesh1_pg_40_156	Amac_13838T0	Amac_11375T0	Sros_04400T0	Falb_03894T0_03894	Ehux_102866_fgeneshEH_pg_45_25
HG_17945	Cfra_g381	Sarc_g8698	Cfra_g4496	Cow_06154T0	Sros_01033T0	Mbre_33450	Sarc_g8120	Sarc_g4538
HG_8567	Bnat_75163_fgenesh1_pg_33_24	Bnat_143320_aug1_77_g18028	Mbre_28661	Scer_YHR003C_Protein_of_unknown_function_localized_to_the_mitochondrial_outer_membrane_Source_SGD_Acc_S000001045	Amac_08613T0	Crei_138485_estExt_gwp_1W_C_340020	Smoe_437713_estExt_fgenesh2_pg_C_01094	Atri_00138_1	Sros_05438T0	Amac_10038T0	Atha_AT5G37530_1_NAD_P_binding_Rossmann_fold_superfamily_protein	Scer_YKL027W_Protein_of_unknown_function_localized_to_the_mitochondrial_outer_membrane_Source_SGD_Acc_S000001510	Falb_02304T0_02304	Crei_173148_fgenesh2_pg_C_scaffold_17000228	Ppat_206578_estExt_Genewise1_C_340166	Cfra_g469	Ttra_06728T0_06728	Ehux_102870_fgeneshEH_pg_45_29	Spun_01218T0	Sarc_g17735	Ehux_102319_fgeneshEH_pg_39_63	Ehux_209561_gm1_3900287	Ehux_67535_e_gw1_64_26_1
HG_19126	Bnat_67386_fgenesh1_pg_3_329	Cow_06278T1	Cow_06278T0	Bnat_135912_aug1_31_g10620	Sros_04869T0	Ttra_05393T0_05393	Cow_01702T0
HG_42712	Ehux_463859_estExtDG_fgeneshEH_pg_C_350015	Ehux_469467_estExtDG_fgeneshEH_pg_C_2870011	Mbre_24113
HG_6277	Bnat_87089_estExt_fgenesh1_pg_C_160203	Bnat_86601_estExt_fgenesh1_pg_C_120053	Ppat_167319_1430025	Smoe_65529_gw1_1_1605_1	Bnat_144429_aug1_87_g19137	Rfil_5693905819517_Reticulomyxa_filosa	Atri_00021_262	Ppat_171689_3060038	Smoe_412554_fgenesh2_pg_C_scaffold_18000130	Atri_00055_64	Ppat_150088_e_gw1_310_34_1	Ppat_168863_1910062	Atha_AT5G47530_1_Auxin_responsive_family_protein	Smoe_73358_e_gw1_0_1268_1	Ppat_172789_3810001	Ppat_44924_gw1_112_119_1	Atri_00020_8	Atha_AT4G17280_1_Auxin_responsive_family_protein	Atha_AT5G35735_1_Auxin_responsive_family_protein	Ehux_213843_gm1_5900064	Atha_AT3G59070_1_Cytochrome_b561_ferric_reductase_transmembrane_with_DOMON_related_domain	Atri_00066_255	Smoe_65707_gw1_4_1359_1	Smoe_44932_gw1_114_151_1	Atri_00055_70	Atha_AT2G04850_1_Auxin_responsive_family_protein	Atha_AT4G12980_1_Auxin_responsive_family_protein	Smoe_101207_e_gw1_24_268_1	Ppat_197255_2880014	Atha_AT3G25290_1_Auxin_responsive_family_protein	Atha_AT3G07570_1_Cytochrome_b561_ferric_reductase_transmembrane_with_DOMON_related_domain	Ppat_126011_e_gw1_57_29_1	Atha_AT3G61750_1_Cytochrome_b561_ferric_reductase_transmembrane_with_DOMON_related_domain	Atri_00011_41	Mbre_25512	Atha_AT5G48750_1_Cytochrome_b561_ferric_reductase_transmembrane_with_DOMON_related_domain	Atha_AT3G07390_1_AIR12_auxin_responsive_family_protein	Atri_00011_44
HG_30653	Amac_00360T0	Amac_01882T0	Amac_01883T0	Sros_04479T0
HG_13997	Cfra_g2017	Sarc_g15750	Spun_03960T0	Cow_04628T0	Mbre_33298	Amac_05550T0	Scer_YMR302C_Integral_inner_mitochondrial_membrane_protein_with_a_role_in_maintaining_mitochondrial_nucleoid_structure_and_number_mutants_exhibit_an_increased_rate_of_mitochondrial_DNA_escape_shows_some_sequence_similarity_to_exonucleases_Source_SGD_Acc_S000004917_YME2_SGD	Sarc_g9335	Amac_01354T0	Sros_09806T0	Ttra_06231T0_06231
HG_48938	Sros_04916T0	Ttra_10754T0_10754	Ttra_10492T0_10492
HG_15821	Bnat_89203_estExt_fgenesh1_pg_C_450090	Ppat_216676_estExt_Genewise1_C_1310152	Cow_08042T0	Atri_00079_32	Atha_AT3G18410_1_Complex_I_subunit_NDUFS6	Atha_AT1G49140_1_Complex_I_subunit_NDUFS6	Smoe_39227_gw1_35_355_1	Spun_03599T0	Sros_01286T0
HG_17179	Bnat_54802_estExt_Genewise1Plus_C_430065	Cfra_g3848	Sros_06038T0	Sarc_g3324	Ehux_113713_fgeneshEH_pg_197_31	Ehux_115127_fgeneshEH_pg_241_28	Mbre_28203	Ehux_104861_fgeneshEH_pg_63_27
HG_11481	Atri_00088_133	Ppat_134358_e_gw1_111_48_1	Rfil_569423905	Sros_09566T0	Rfil_569422073_HIT_domain_containing_protein_Reticulomyxa_filosa	Amac_03457T0	Sarc_g6947	Spun_00691T0	Ehux_239458_gm1_28900018	Crei_107624_e_gwH_61_4_1	Mbre_32273	Ehux_63398_e_gw1_16_54_1	Rfil_5693947388459_Reticulomyxa_filosa	Crei_939_fgenesh1_pm_C_scaffold_2682000001
HG_33998	Sros_03144T0	Rfil_569434221_DHHC_family_palmitoyl_transferase_fused_to_a_KOW_domain_signal_peptide_Reticulomyxa_filosa	Rfil_569419744	Mbre_22906
HG_33893	Sros_02494T0	Sros_03677T0	Mbre_27915	Bnat_133355_aug1_21_g8063
HG_39004	Bnat_72519_fgenesh1_pg_20_79	Mbre_37188	Bnat_146813_aug1_121_g21521
HG_30940	Bnat_88870_estExt_fgenesh1_pg_C_390121	Mbre_37054	Sarc_g3477	Sarc_g11433
HG_16586	Crei_179962_fgenesh2_pg_C_scaffold_79000012	Ehux_197490_gm1_500669	Atha_AT4G31360_1_selenium_binding	Ppat_147446_e_gw1_259_50_1	Atha_AT2G24440_1_selenium_binding	Mbre_28163	Sros_10298T0	Ehux_216403_gm1_6900125	Atri_00019_285
HG_13633	Bnat_85380_estExt_fgenesh1_pg_C_30403	Spun_03147T0	Mbre_25962	Amac_01483T0	Cfra_g1601	Ehux_413904_estExtDG_est_orfs_C_480003	Scer_YKR080W_NAD_dependent_5_10_methylenetetrahydrafolate_dehydrogenase_plays_a_catalytic_role_in_oxidation_of_cytoplasmic_one_carbon_units_expression_is_regulated_by_Bas1p_and_Bas2p_repressed_by_adenine_and_may_be_induced_by_inositol_and_choline_Source_SGD_Acc_S000001788_MTD1_SGD	Amac_03976T0	Sarc_g2440	Sarc_g23020	Ehux_259480_gm1_925700001
HG_51893	Scer_YCL038C_Vacuolar_integral_membrane_protein_required_for_efflux_of_amino_acids_during_autophagic_body_breakdown_in_the_vacuole_null_mutation_causes_a_gradual_loss_of_viability_during_starvation_Source_SGD_Acc_S000000543_ATG22_SGD	Sros_10092T0	Sros_10099T0
HG_54123	Bnat_75549_fgenesh1_pg_35_81	Mbre_22789
HG_44813	Falb_02911T0_02911	Mbre_25781	Sros_01559T0
HG_11053	Atha_AT1G14820_3_Sec14p_like_phosphatidylinositol_transfer_family_protein	Ppat_165466_880127	Ppat_96642_scaf_307000050	Sros_08474T0	Atri_00068_2	Atha_AT1G05370_1_Sec14p_like_phosphatidylinositol_transfer_family_protein	Atha_AT3G22410_1_Sec14p_like_phosphatidylinositol_transfer_family_protein	Ehux_355967_fgenesh_newKGs_kg_43_20_2704606_1	Spun_05220T0	Ppat_76440_scaf_59000038	Crei_156501_acegs_kg_scaffold_11000023	Smoe_439610_estExt_fgenesh2_pg_C_70310	Atri_00016_43	Ppat_79738_scaf_81000056	Ppat_79737_scaf_81000055
HG_3304	Bnat_61429_fgenesh1_kg_22_4_149_0_CFAO8342_b1_CFAO_EXTA	Ppat_151722_e_gw1_343_9_1	Ppat_132323_e_gw1_95_75_1	Ppat_116893_e_gw1_18_17_1	Atha_AT2G28320_1_Pleckstrin_homology_PH_and_lipid_binding_START_domains_containing_protein	Ppat_94057_scaf_253000022	Ppat_105550_400010	Ppat_127779_e_gw1_67_32_1	Smoe_74418_e_gw1_0_1595_1	Atha_AT3G54800_1_Pleckstrin_homology_PH_and_lipid_binding_START_domains_containing_protein	Ppat_173199_4250010	Atri_00048_191	Ppat_165962_1000056	Atri_00148_30	Atha_AT4G19040_2_EDR2_ENHANCED_DISEASE_RESISTANCE_2	Atha_AT5G45560_1_Pleckstrin_homology_PH_domain_containing_protein_lipid_binding_START_domain_containing_protein	Cfra_g4215	Bnat_72198_fgenesh1_pg_18_219	Rfil_569421042	Smoe_78784_e_gw1_2_1451_1	Smoe_67228_gw1_17_805_1	Smoe_404285_fgenesh2_pg_C_scaffold_2000273	Ppat_16975_gw1_108_35_1	Atri_00066_246	Atri_00019_395	Atha_AT5G10750_1_Protein_of_unknown_function_DUF1336	Smoe_57295_gw1_42_495_1	Ppat_16944_gw1_146_21_1	Bnat_91162_estExt_fgenesh1_pg_C_910008	Bnat_137210_aug1_38_g11918	Atha_AT1G06050_1_Protein_of_unknown_function_DUF1336	Rfil_5694068314349_partial_Reticulomyxa_filosa	Sarc_g1982	Ppat_173145_4160012	Ehux_221560_gm1_9700129	Atha_AT5G25020_1_Protein_of_unknown_function_DUF1336	Cfra_g3168	Sros_04843T0	Atha_AT5G24990_1_Protein_of_unknown_function_DUF1336	Bnat_126704_aug1_3_g1412	Mbre_38896	Atha_AT5G35180_4_Protein_of_unknown_function_DUF1336	Sarc_g4749	Atri_00026_29	Ppat_137879_e_gw1_141_19_1	Ppat_152798_e_gw1_376_7_1	Bnat_87233_estExt_fgenesh1_pg_C_180040	Cfra_g314	Ppat_196926_2790008	Ppat_131952_e_gw1_91_170_1	Atha_AT5G25010_1_Protein_of_unknown_function_DUF1336	Smoe_415477_fgenesh2_pg_C_scaffold_27000091	Smoe_74959_e_gw1_0_1594_1	Ppat_130938_e_gw1_85_42_1	Bnat_132566_aug1_18_g7274	Cfra_g2872	Cfra_g2305	Ehux_354955_fgenesh_newKGs_kg_34_55_2693200_5	Smoe_107710_e_gw1_35_497_1	Sarc_g4951	Crei_189404_estExt_fgenesh2_pg_C_150050	Crei_154688_Chlre2_kg_scaffold_91000028	Ehux_202603_gm1_1700126	Ehux_246964_gm1_54000002	Sarc_g21104	Sarc_g5207	Sarc_g23087	Sarc_g16534	Sarc_g4952	Crei_195087_estExt_fgenesh2_pg_C_910016	Sarc_g10752	Ehux_251432_gm1_110200001	Ehux_246963_gm1_54000001
HG_18979	Smoe_140420_estExt_Genewise1_C_10397	Spun_05513T0	Spun_02134T0	Sros_09492T0
HG_70532	Falb_04443T0_04443	Sros_05255T0
HG_15616	Crei_190025_estExt_fgenesh2_pg_C_10578	Bnat_37999_e_gw1_23_136_1	Mbre_24578	Mbre_23474	Bnat_85256_estExt_fgenesh1_pg_C_30077	Crei_175006_fgenesh2_pg_C_scaffold_25000113	Ehux_465484_estExtDG_fgeneshEH_pg_C_720015	Ehux_213620_gm1_5800109
HG_26985	Cfra_g3860	Sarc_g5458	Sros_08788T0	Cow_06554T0	Mbre_32376
HG_32567	Cfra_g1565	Sarc_g20953	Sros_06819T0	Sarc_g18478
HG_69540	Bnat_136970_aug1_37_g11678	Sros_04051T0
HG_25318	Mbre_25698	Ehux_112628_fgeneshEH_pg_172_68	Ehux_203982_gm1_2000302	Ehux_121243_fgeneshEH_pg_825_1	Mbre_12288
HG_26470	Ttra_00578T0_00578	Sros_07165T0	Ttra_10054T0_10054	Ttra_00562T0_00562
HG_44744	Cow_02919T0	Mbre_10910	Mbre_10909
HG_10137	Cow_00884T0	Spun_02795T0	Cow_04642T0	Cow_05731T0	Cow_02440T0	Scer_YHR177W_Putative_protein_of_unknown_function_overexpression_causes_a_cell_cycle_delay_or_arrest_Source_SGD_Acc_S000001220	Spun_01003T0	Spun_06123T0	Sros_03207T0	Amac_17423T0	Amac_17107T0	Amac_15428T0	Amac_06529T0	Amac_16224T0	Amac_04386T0	Scer_YEL007W_Transcriptional_regulator_of_pseudohyphal_growth_protein_with_sequence_similarity_to_S_pombe_gti1_gluconate_transport_inducer_1_and_C_albicans_Wor1_Source_SGD_Acc_S000000733_MIT1_SGD	Spun_07063T0	Spun_05732T0
HG_21708	Bnat_71301_fgenesh1_pg_15_83	Cow_06010T0	Mbre_7779	Spun_06234T0	Ehux_244254_gm1_41400017	Sros_09584T0
HG_17379	Mbre_25176	Sros_11373T0	Amac_07820T0	Spun_05055T0	Sros_09923T0	Spun_05056T0	Amac_09674T0	Falb_05843T0_05843
HG_15716	Bnat_69698_fgenesh1_pg_9_293	Spun_00912T0	Cfra_g3770	Sros_06191T0	Sarc_g16826	Sarc_g8176	Sarc_g22913	Ehux_450922_estExtDG_Genemark1_C_350026	Sarc_g20564
HG_21570	Sros_03421T0	Mbre_39028	Bnat_57001_fgenesh1_pm_1_26	Rfil_5693937728721_Reticulomyxa_filosa	Falb_01808T0_01808	Sros_05980T0
HG_14562	Ttra_09342T0_09342	Ttra_08154T0_08154_serine_threonine_protein_kinase_1413_aa	Cfra_g385	Cfra_g1440	Sarc_g17421	Sarc_g20023	Ttra_10361T0_10361_serine_threonine_protein_kinase_1483_aa	Mbre_10517	Sarc_g4455	Sarc_g872
HG_15201	Cow_08011T0	Sros_11386T0	Ttra_05791T0_05791	Ttra_01258T0_01258	Ttra_10070T0_10070	Sros_02609T0	Mbre_29887	Ttra_10671T0_10671	Mbre_37486	Ttra_07077T0_07077
HG_48590	Mbre_11097	Sros_07153T0	Ttra_06422T0_06422
HG_44693	Cow_00597T0	Sros_12570T0	Mbre_33862
HG_7131	Bnat_81398_fgenesh1_pg_80_47	Ehux_365163_fgenesh_newKGs_kg_180_18_2701604_1	Sros_10988T0	Atri_00099_10	Ppat_134631_e_gw1_114_88_1	Smoe_440313_estExt_fgenesh2_pg_C_100173	Crei_112349_e_gwW_3_538_1	Smoe_118724_e_gw1_59_386_1	Atha_AT5G03880_1_Thioredoxin_family_protein	Ppat_15531_gw1_161_32_1	Atri_00031_51	Atha_AT4G10000_1_Thioredoxin_family_protein	Mbre_33013	Smoe_411345_fgenesh2_pg_C_scaffold_14000398	Smoe_440314_estExt_fgenesh2_pg_C_100174	Ehux_431923_estExtDG_fgenesh_newKGs_kg_C_10322	Ehux_232633_gm1_18300061	Ehux_61162_e_gw1_1_235_1	Smoe_423867_fgenesh2_pg_C_scaffold_64000007	Smoe_93274_e_gw1_14_862_1	Smoe_93757_e_gw1_14_865_1	Smoe_424815_fgenesh2_pg_C_scaffold_70000046	Rfil_5693935078786_Reticulomyxa_filosa	Smoe_93228_e_gw1_14_864_1	Smoe_409277_fgenesh2_pg_C_scaffold_10000175	Smoe_440315_estExt_fgenesh2_pg_C_100176	Sarc_g21048	Sarc_g4861	Smoe_411346_fgenesh2_pg_C_scaffold_14000399	Smoe_411349_fgenesh2_pg_C_scaffold_14000402	Sarc_g9643
HG_31136	Bnat_144346_aug1_86_g19054	Mbre_24368	Ehux_352007_fgenesh_newKGs_kg_14_51_EST_ALL_fasta_Contig6242	Mbre_24199
HG_30561	Bnat_68802_fgenesh1_pg_7_97	Sros_06373T0	Rfil_569437103	Mbre_35579
HG_54838	Bnat_91692_estExt_fgenesh1_pg_C_1130039	Mbre_5591
HG_20600	Sros_08204T0	Ttra_02452T0_02452	Amac_00694T0	Amac_02194T0	Spun_05935T0	Mbre_38340	Bnat_147022_aug1_127_g21730
HG_39017	Bnat_72907_fgenesh1_pg_22_11	Cow_04641T0	Mbre_25796
HG_30784	Bnat_82476_fgenesh1_pg_93_12	Ehux_438508_estExtDG_fgenesh_newKGs_kg_C_780043	Bnat_33270_e_gw1_1_73_1	Mbre_39277
HG_22896	Cfra_g583	Sarc_g17981	Sarc_g14319	Cfra_g6528	Falb_02167T0_02167	Sros_05892T0
HG_6008	Ppat_116736_e_gw1_17_297_1	Amac_13902T0	Amac_11443T0	Amac_08639T0	Amac_10065T0	Amac_08635T0	Amac_10063T0	Amac_05778T0	Atha_AT4G12840_1_Protein_of_unknown_function_DUF707	Ppat_229339_scaf_73000064	Atha_AT1G11170_1_Protein_of_unknown_function_DUF707	Atha_AT4G18530_1_Protein_of_unknown_function_DUF707	Atri_00171_10	Atha_AT1G61240_1_Protein_of_unknown_function_DUF707	Ppat_127079_e_gw1_62_146_1	Ppat_161007_280205	Ppat_184033_700036	Smoe_420787_fgenesh2_pg_C_scaffold_47000261	Ppat_116431_e_gw1_16_65_1	Atri_00013_204	Ppat_127106_e_gw1_63_121_1	Smoe_85805_e_gw1_7_1112_1	Atha_AT3G27470_1_Protein_of_unknown_function_DUF707	Smoe_45528_gw1_101_146_1	Atha_AT1G13000_1_Protein_of_unknown_function_DUF707	Smoe_96555_e_gw1_18_171_1	Ppat_129359_e_gw1_75_29_1	Atha_AT1G24570_1_Protein_of_unknown_function_DUF707	Atri_00049_271	Atha_AT1G08040_1_Protein_of_unknown_function_DUF707	Atri_00148_33	Atha_AT1G67850_1_Protein_of_unknown_function_DUF707	Atha_AT3G26440_1_Protein_of_unknown_function_DUF707	Atha_AT2G28310_1_Protein_of_unknown_function_DUF707	Ppat_216425_estExt_Genewise1_C_1290013	Atri_00064_105	Ppat_154909_e_gw1_448_3_1	Mbre_7905	Atri_00003_344	Sros_09662T0	Ppat_230147_scaf_92000020
HG_4837	Ehux_221952_gm1_9900161	Bnat_67582_fgenesh1_pg_4_76	Bnat_35260_e_gw1_8_155_1	Bnat_145243_aug1_96_g19951	Ehux_215245_gm1_6400176	Bnat_86489_estExt_fgenesh1_pg_C_110015	Bnat_78382_fgenesh1_pg_54_74	Ppat_126836_e_gw1_61_42_1	Bnat_144459_aug1_87_g19167	Ppat_125123_e_gw1_53_76_1	Ehux_218002_gm1_7600135	Ppat_24060_gw1_14_125_1	Ppat_205589_estExt_Genewise1_C_280211	Ppat_123599_e_gw1_45_26_1	Ppat_203162_estExt_Genewise1_C_130266	Crei_153968_Chlre2_kg_scaffold_71000039	Ehux_54215_gw1_4_226_1	Crei_105828_e_gwH_37_34_1	Ttra_11127T0_11127_UPF0187_protein_308_aa	Smoe_65166_gw1_1_1555_1	Ppat_24126_gw1_28_143_1	Ppat_154863_e_gw1_444_4_1	Ppat_181161_470109	Ehux_120782_fgeneshEH_pg_708_2	Ehux_252491_gm1_136000001	Crei_146674_Chlre2_kg_scaffold_1000498	Atha_AT2G45870_1_Bestrophin_like_protein	Ehux_44270_gw1_1031_2_1	Ehux_55324_gw1_18_135_1	Crei_180771_fgenesh2_pg_C_scaffold_100000026	Crei_181839_fgenesh2_pg_C_scaffold_70a000036	Atha_AT3G61320_1_Bestrophin_like_protein	Ehux_414796_estExtDG_Genewise1_C_80117	Crei_81583_estExt_GenewiseW_1_C_370039	Ehux_459409_estExtDG_Genemark1_C_4970013	Bnat_89623_estExt_fgenesh1_pg_C_520121	Bnat_22733_gw1_32_35_1	Ehux_95402_fgeneshEH_pg_3_77	Ehux_97910_fgeneshEH_pg_12_30	Ehux_462015_estExtDG_fgeneshEH_pg_C_90215	Ehux_460918_estExtDG_fgeneshEH_pg_C_10054	Ehux_203141_gm1_1800200	Crei_195314_estExt_fgenesh2_pg_C_3560001	Ehux_219324_gm1_8400173	Atri_00009_260	Sros_02590T0	Ehux_244080_gm1_40800024	Crei_93641_fgenesh1_est_C_scaffold_3000073	Crei_58856_estExt_GenewiseH_1_C_370039	Ehux_243721_gm1_39700006	Ehux_254943_gm1_290100001	Ehux_462356_estExtDG_fgeneshEH_pg_C_130108	Ppat_89710_scaf_187000001
HG_24141	Ehux_103765_fgeneshEH_pg_53_15	Ehux_112193_fgeneshEH_pg_164_39	Ehux_115463_fgeneshEH_pg_253_10	Sros_11951T0	Ehux_197288_gm1_500467	Mbre_25498
HG_12830	Bnat_85736_estExt_fgenesh1_pg_C_50388	Bnat_91794_estExt_fgenesh1_pg_C_1190043	Ehux_451959_estExtDG_Genemark1_C_530086	Ehux_239514_gm1_29000024	Ehux_471332_estExtDG_fgeneshEH_pg_C_9910001	Mbre_33649	Ehux_247904_gm1_61500003	Ehux_241149_gm1_32400021	Sros_00995T0	Ehux_241150_gm1_32400022	Ehux_238909_gm1_27800036
HG_11476	Bnat_132723_aug1_18_g7431	Bnat_54598_estExt_Genewise1Plus_C_380038	Spun_00978T0	Amac_00382T0	Amac_01903T0	Ehux_106737_fgeneshEH_pg_81_60	Sros_03757T0	Rfil_569406921_Phosphatidylethanolamine_N_methyltransferase_Reticulomyxa_filosa	Crei_176101_fgenesh2_pg_C_scaffold_31000014	Ttra_00715T0_00715_methyltransferase_OMS1_287_aa	Scer_YDR316W_Protein_integral_to_the_mitochondrial_membrane_has_a_conserved_methyltransferase_motif_multicopy_suppressor_of_respiratory_defects_caused_by_OXA1_mutations_Source_SGD_Acc_S000002724_OMS1_SGD	Falb_06224T0_06224	Mbre_24784	Sarc_g7602
HG_39271	Cow_03854T0	Sros_01439T0	Mbre_23600
HG_34084	Cow_04857T0	Mbre_7689	Sros_12038T0	Ttra_05422T0_05422
HG_64007	Mbre_27553	Bnat_20699_gw1_95_7_1
HG_19188	Bnat_73038_fgenesh1_pg_22_142	Bnat_89817_estExt_fgenesh1_pg_C_560035	Bnat_74643_fgenesh1_pg_30_59	Sros_01283T0	Bnat_80195_fgenesh1_pg_68_69	Bnat_74562_fgenesh1_pg_29_171
HG_13595	Bnat_74928_fgenesh1_pg_31_155	Rfil_569427254	Spun_01984T0	Ehux_460327_estExtDG_Genemark1_C_10220001	Ehux_465565_estExtDG_fgeneshEH_pg_C_740023	Sros_04387T0	Ehux_466638_estExtDG_fgeneshEH_pg_C_1090017	Ehux_447897_estExtDG_Genemark1_C_40094	Cow_06117T0	Amac_17587T0	Crei_193123_estExt_fgenesh2_pg_C_390012
HG_13523	Cfra_g1918	Bnat_74371_fgenesh1_pg_28_207	Cfra_g493	Ehux_254634_gm1_256600001	Sarc_g10055	Sarc_g8331	Sros_09612T0	Sarc_g8979	Sarc_g23324	Sarc_g5681	Sarc_g22676
HG_39494	Mbre_24687	Spun_06086T0	Sros_03301T0
HG_5989	Ttra_06850T0_06850_calcium_activated_outward_rectifying_potassium_ion_channel_826_aa	Smoe_99105_e_gw1_21_119_1	Smoe_56048_gw1_42_476_1	Mbre_27334	Atha_AT4G18160_1_KCO6_ATTPK3_ATKCO6_TPK3_Ca2_activated_outward_rectifying_K_channel_6	Atha_AT5G46370_1_KCO2_ATTPK2_ATKCO2_Ca2_activated_outward_rectifying_K_channel_2	Scer_YJL093C_Outward_rectifier_potassium_channel_of_the_plasma_membrane_with_two_pore_domains_in_tandem_each_of_which_forms_a_functional_channel_permeable_to_potassium_carboxy_tail_functions_to_prevent_inner_gate_closures_target_of_K1_toxin_Source_SGD_Acc_S000003629_TOK1_SGD	Bnat_82220_fgenesh1_pg_89_42	Bnat_143337_aug1_77_g18045	Atri_00047_33	Sros_07874T0	Atri_00045_96	Ttra_05732T0_05732_potassium_channel_protein_458_aa	Atha_AT4G01840_1_KCO5_ATTPK5_ATKCO5_TPK5_Ca2_activated_outward_rectifying_K_channel_5	Atha_AT5G55630_1_KCO1_TPK1_ATKCO1_ATTPK1_Outward_rectifying_potassium_channel_protein	Atri_00011_20	Cfra_g3765	Smoe_54873_gw1_55_369_1	Ppat_151296_e_gw1_334_16_1	Bnat_85449_estExt_fgenesh1_pg_C_40115	Ehux_208794_gm1_3600196	Mbre_32738	Atri_00011_19	Ppat_114065_e_gw1_9_288_1	Ppat_14413_gw1_114_67_1	Cfra_g6557	Smoe_99265_e_gw1_21_528_1	Cfra_g5255	Atha_AT1G02510_1_KCO4_ATKCO4_ATTPK4_TPK4_Outward_rectifying_potassium_channel_protein	Sarc_g6384	Sarc_g5082	Sarc_g18777	Sros_07023T0	Ehux_197156_gm1_500335	Atha_AT5G46360_1_KCO3_ATKCO3_Ca2_activated_outward_rectifying_K_channel_3	Sarc_g8336	Ehux_253547_gm1_176700002	Ppat_89136_scaf_178000082	Mbre_37388	Sros_13167T0	Ppat_97119_scaf_319000014
HG_27773	Cow_05109T0	Spun_08289T0	Amac_06303T0	Amac_02719T0	Sros_05956T0
HG_1085	Mbre_39174	Mbre_34748	Mbre_11038	Mbre_12739	Mbre_30380	Mbre_30538	Mbre_30433	Mbre_30444	Mbre_30431	Mbre_39076	Mbre_13095	Mbre_30155	Mbre_39188	Mbre_30595	Mbre_28632	Mbre_30442	Mbre_30429	Mbre_34771	Mbre_12993	Mbre_12954	Mbre_28411	Mbre_11202	Mbre_8294	Mbre_23745	Mbre_33565	Mbre_12449	Mbre_33539	Mbre_28918	Mbre_29723	Mbre_39322	Mbre_30567	Mbre_12605	Mbre_9531	Mbre_9312	Mbre_26567	Mbre_12402	Mbre_9095	Mbre_8138	Mbre_11177	Mbre_31084	Mbre_12541	Mbre_32606	Mbre_30212	Mbre_34804	Mbre_33093	Mbre_30565	Mbre_25483	Mbre_30157	Mbre_29987	Mbre_30435	Mbre_27344	Mbre_11098	Mbre_13109	Mbre_36063	Mbre_30156	Mbre_38704	Mbre_36900	Mbre_13063	Mbre_30537	Ehux_245424_gm1_46000004	Mbre_28525	Mbre_28564	Ehux_193771_gm1_100071	Mbre_32607	Mbre_25064	Mbre_30587	Mbre_12885	Mbre_24090	Mbre_30441	Mbre_24452	Mbre_30621	Mbre_30437	Falb_00615T0_00615	Mbre_10039	Mbre_23738	Mbre_24767	Mbre_13121	Mbre_13143	Mbre_8858	Mbre_11282	Mbre_26566	Mbre_6928	Mbre_11770	Mbre_8635	Mbre_25601	Mbre_13131	Mbre_13253	Mbre_30652	Mbre_6929	Mbre_12477	Mbre_13193	Mbre_25600	Mbre_8137	Mbre_10348	Mbre_24449	Mbre_26814	Mbre_10653	Mbre_13212	Mbre_10351	Mbre_13064	Mbre_13142	Mbre_30318	Mbre_30560	Mbre_30547	Mbre_9893	Mbre_9894	Mbre_13177	Mbre_10040	Mbre_29139	Mbre_12326	Mbre_7269	Mbre_30633	Mbre_12082	Mbre_29138	Mbre_28247	Mbre_12886	Mbre_12327	Mbre_13205	Mbre_13144	Mbre_26813	Mbre_30624	Mbre_39379	Mbre_8375	Mbre_29361	Mbre_30568	Mbre_13132	Mbre_8859	Mbre_13225	Mbre_10652	Mbre_13105	Mbre_11175	Mbre_27532	Mbre_7869	Mbre_12790	Mbre_30653	Mbre_32099	Mbre_13180	Mbre_8636	Mbre_8140	Mbre_10916	Mbre_13086	Mbre_13128	Mbre_34773	Mbre_30539	Mbre_11986	Mbre_9098	Mbre_11178	Mbre_26554	Mbre_11879	Mbre_28563	Mbre_4686	Mbre_12086	Mbre_28255	Mbre_30317	Mbre_26334	Mbre_38976
HG_48928	Mbre_26735	Sros_02570T0	Ttra_03505T0_03505
HG_13505	Atha_AT1G80360_1_Pyridoxal_phosphate_PLP_dependent_transferases_superfamily_protein	Mbre_38717	Sros_04446T0	Crei_128924_estExt_gwp_1H_C_10016	Sros_04447T0	Ppat_114138_e_gw1_9_292_1	Atri_00118_14	Smoe_154248_estExt_Genewise1_C_470107	Ehux_53483_gw1_1_203_1	Bnat_132135_aug1_16_g6843	Bnat_126162_aug1_2_g870
HG_42997	Cfra_g5174	Sros_10690T0	Mbre_32918
HG_14111	Smoe_438456_estExt_fgenesh2_pg_C_30274	Atri_00012_51	Mbre_9073	Atri_00092_55	Atha_AT1G48950_1_C3HC_zinc_finger_like	Atha_AT1G17210_1_ATILP1_ILP1_IAP_like_protein_1	Smoe_421398_fgenesh2_pg_C_scaffold_51000130	Ehux_246801_gm1_53000002	Mbre_9169	Sros_12826T0	Ppat_171796_3110033
HG_12110	Bnat_64664_fgenesh1_kg_81_36_1794_1_CFAO_EXTA	Cow_03128T0	Ehux_204718_gm1_2200175	Atri_00039_84	Bnat_133230_aug1_20_g7938	Ehux_217392_gm1_7300192	Crei_141149_Chlre2_kg_scaffold_8000320	Smoe_438547_estExt_fgenesh2_pg_C_30448	Smoe_442625_estExt_fgenesh2_pg_C_250291	Ehux_228165_gm1_14400100	Sros_09653T0	Ppat_170879_2670004	Smoe_438803_estExt_fgenesh2_pg_C_40308
HG_26803	Sros_05695T0	Falb_05290T0_05290	Falb_05290T1_05290	Sros_02856T0	Scer_YNL224C_Stimulates_the_ATPase_and_helicase_activities_of_Prp43p_acts_with_Prp43p_to_stimulate_18s_rRNA_maturation_by_Nob1p_overexpression_antagonizes_the_suppression_of_splicing_defects_by_spp382_mutants_component_of_pre_ribosomal_particles_Source_SGD_Acc_S000005168_SQS1_SGD
HG_14575	Sarc_g5798	Ehux_208884_gm1_3600286	Cfra_g1628	Amac_04363T0	Amac_16245T0	Mbre_5028	Amac_14576T0	Spun_00942T0	Sros_08887T0	Amac_15518T0
HG_45071	Crei_185665_estExt_fgenesh2_kg_C_630009	Ttra_01936T0_01936	Sros_01873T0
HG_26857	Sros_01115T0	Sros_06242T0	Ehux_349059_fgenesh_newKGs_kg_1_18_EST_ALL_fasta_Contig5979	Ehux_434319_estExtDG_fgenesh_newKGs_kg_C_180027	Bnat_135568_aug1_30_g10276
HG_26921	Cfra_g951	Sarc_g18228	Sros_05505T0	Cow_00791T0	Ttra_01627T0_01627
HG_70522	Falb_03760T0_03760	Sros_10703T0
HG_19334	Bnat_87831_estExt_fgenesh1_pg_C_240198	Bnat_136733_aug1_35_g11441	Mbre_25531	Ehux_431896_estExtDG_fgenesh_newKGs_kg_C_10294	Ehux_434209_estExtDG_fgenesh_newKGs_kg_C_170094	Ehux_215266_gm1_6400197	Sros_07809T0
HG_15678	Bnat_62092_fgenesh1_kg_30_28_5019_1_CFAO_EXTA	Bnat_77007_fgenesh1_pg_45_49	Cow_00383T0	Cow_07474T0	Bnat_77006_fgenesh1_pg_45_48	Bnat_135623_aug1_30_g10331	Sros_04617T0	Ttra_01229T0_01229	Mbre_27889
HG_13605	Bnat_77361_fgenesh1_pg_47_85	Atri_00016_216	Ppat_105557_400022	Smoe_428985_fgenesh2_pg_C_scaffold_109000074	Cow_02428T0	Falb_04743T0_04743	Sros_06837T0	Crei_148012_Chlre2_kg_scaffold_20000154	Mbre_27926	Smoe_422913_fgenesh2_pg_C_scaffold_59000042	Rfil_5694017996187_Reticulomyxa_filosa
HG_48923	Mbre_25752	Sros_05812T0	Bnat_145996_aug1_107_g20704
HG_14452	Smoe_105243_e_gw1_30_317_1	Ppat_199574_3750015	Atha_AT3G57790_1_Pectin_lyase_like_superfamily_protein	Atri_00022_314	Smoe_437695_estExt_fgenesh2_pg_C_01043	Ppat_13931_gw1_116_36_1	Sros_07745T0	Bnat_30496_gw1_25_95_1	Crei_173470_fgenesh2_pg_C_scaffold_20000319	Sarc_g10659
HG_13500	Cow_08199T0	Bnat_55419_estExt_Genewise1Plus_C_590019	Bnat_91892_estExt_fgenesh1_pg_C_1280008	Spun_01142T0	Sarc_g1682	Mbre_28342	Ttra_02456T0_02456	Crei_188939_estExt_fgenesh2_pg_C_120238	Bnat_140914_aug1_59_g15622	Sros_01487T0	Rfil_569435925
HG_11571	Bnat_85364_estExt_fgenesh1_pg_C_30359	Ehux_102450_fgeneshEH_pg_40_43	Sros_08909T0	Sros_10575T0	Sros_12029T0	Sros_00538T0	Ehux_197951_gm1_700261	Sros_06146T0	Mbre_33646	Sros_06738T0	Mbre_38404	Ehux_220296_gm1_9000132	Sros_05394T0	Sros_08821T0
HG_10281	Rfil_569381898	Bnat_80457_fgenesh1_pg_71_42	Bnat_36786_e_gw1_16_149_1	Ehux_217082_gm1_7200095	Ehux_222103_gm1_10100124	Mbre_7863	Sros_09396T0	Cfra_g5149	Falb_02105T0_02105	Ehux_234878_gm1_21000038	Rfil_5694027385857_Reticulomyxa_filosa	Ehux_222552_gm1_10300204	Bnat_141912_aug1_66_g16620	Bnat_86023_estExt_fgenesh1_pg_C_70280	Sarc_g1964	Rfil_569381897	Ehux_442127_estExtDG_fgenesh_newKGs_kg_C_1730014
HG_39471	Bnat_88766_estExt_fgenesh1_pg_C_380002	Falb_00644T0_00644	Mbre_5598
HG_69876	Ehux_238285_gm1_26500011	Mbre_5425
HG_9599	Mbre_33739	Bnat_85964_estExt_fgenesh1_pg_C_70128	Smoe_145906_estExt_Genewise1_C_110414	Ppat_137746_e_gw1_140_21_1	Atha_AT1G30300_1_Metallo_hydrolase_oxidoreductase_superfamily_protein	Atri_00092_61	Atha_AT4G03610_1_Metallo_hydrolase_oxidoreductase_superfamily_protein	Atha_AT3G13800_1_Metallo_hydrolase_oxidoreductase_superfamily_protein	Atri_00036_30	Sros_06517T0	Cow_08049T0	Spun_04734T0	Ehux_426857_estExtDG_Genewise1Plus_C_200100	Cfra_g612	Sarc_g14441	Ppat_222128_estExt_Genewise1_C_2260029	Amac_16357T0	Smoe_76733_e_gw1_1_1708_1	Amac_08849T0
HG_17966	Cfra_g3671	Sarc_g1780	Mbre_8486	Sros_11126T0	Sarc_g6704	Sarc_g4020	Sarc_g20531	Sarc_g17522
HG_24154	Ehux_122294_fgeneshEH_pg_1209_1	Ehux_212309_gm1_5200087	Sarc_g5061	Ehux_195896_gm1_400018	Sros_03697T0	Sarc_g18670
HG_14570	Bnat_71877_fgenesh1_pg_17_132	Crei_194530_estExt_fgenesh2_pg_C_690002	Ehux_233403_gm1_19100045	Atha_AT5G66450_1_Phosphatidic_acid_phosphatase_PAP2_family_protein	Atha_AT3G50920_1_Phosphatidic_acid_phosphatase_PAP2_family_protein	Smoe_73772_e_gw1_0_2575_1	Sros_09053T0	Atri_00011_60	Ehux_193978_gm1_100278	Cow_01697T0
HG_83802	Sros_05466T0	Ttra_09491T0_09491
HG_11007	Mbre_34582	Ppat_140630_e_gw1_169_68_1	Crei_41369_gwH_26_48_1	Smoe_34770_gw1_6_671_1	Ppat_24068_gw1_8_85_1	Atri_00027_113	Atri_00021_32	Atri_00069_98	Ppat_125750_e_gw1_55_99_1	Ppat_15417_gw1_155_23_1	Ppat_15170_gw1_160_33_1	Atha_AT1G15710_1_prephenate_dehydrogenase_family_protein	Atha_AT5G34930_1_arogenate_dehydrogenase	Bnat_30352_gw1_27_119_1	Atri_00023_44
HG_39043	Ehux_219326_gm1_8400175	Ehux_219219_gm1_8400068	Sros_05560T0
HG_30843	Bnat_85558_estExt_fgenesh1_pg_C_40375	Bnat_89525_estExt_fgenesh1_pg_C_510021	Sros_02518T0	Mbre_26883
HG_26547	Mbre_10631	Sros_06880T0	Crei_142901_Chlre2_kg_scaffold_4000024	Crei_187991_estExt_fgenesh2_pg_C_20274	Mbre_27682
HG_34330	Crei_160225_acegs_kg_scaffold_81000001	Ppat_161026_290015	Bnat_146662_aug1_119_g21370	Mbre_7275
HG_69038	Ehux_108626_fgeneshEH_pg_107_14	Sros_01678T0
HG_25426	Bnat_76149_fgenesh1_pg_39_80	Bnat_79856_fgenesh1_pg_65_137	Sros_08586T0	Ttra_02642T0_02642_integral_membrane_protein_303_aa	Ttra_03397T0_03397
HG_25152	Ehux_94838_fgeneshEH_pg_1_109	Sarc_g5498	Mbre_32228	Ehux_117636_fgeneshEH_pg_353_2	Sros_03087T0
HG_14657	Rfil_569355457	Sros_06372T0	Rfil_569366443_RhoGEF_domain_containing_protein_Reticulomyxa_filosa	Rfil_569420282	Rfil_569419922_kinesin_Reticulomyxa_filosa	Rfil_569356341	Rfil_569354150	Rfil_569339284_actin_binding_protein_partial_Reticulomyxa_filosa	Rfil_569417249	Rfil_569375676
HG_10381	Ppat_200945_4820001	Ppat_158518_20023	Ppat_123605_e_gw1_45_82_1	Atha_AT4G29610_1_Cytidine_deoxycytidylate_deaminase_family_protein	Sros_00023T0	Smoe_73389_e_gw1_0_738_1	Atha_AT4G29630_1_Cytidine_deoxycytidylate_deaminase_family_protein	Atri_00052_94	Mbre_x30	Mbre_2378	Atha_AT4G29600_1_Cytidine_deoxycytidylate_deaminase_family_protein	Atha_AT2G19570_1_CDA1_AT_CDA1_DESZ_cytidine_deaminase_1	Atha_AT4G29620_1_Cytidine_deoxycytidylate_deaminase_family_protein	Atha_AT4G29650_1_Cytidine_deoxycytidylate_deaminase_family_protein	Atha_AT4G29570_1_Cytidine_deoxycytidylate_deaminase_family_protein	Atha_AT4G29640_1_Cytidine_deoxycytidylate_deaminase_family_protein	Atha_AT4G29580_2_Cytidine_deoxycytidylate_deaminase_family_protein
HG_27786	Sros_09104T0	Sros_10010T0	Falb_05587T0_05587	Sros_10365T0	Sros_07568T0
HG_30415	Sros_01404T0	Sros_10621T0	Sros_12190T0	Bnat_140102_aug1_54_g14810
HG_25303	Bnat_67335_fgenesh1_pg_3_278	Sros_06233T0	Mbre_28912	Ehux_469127_estExtDG_fgeneshEH_pg_C_2510011	Crei_110165_e_gwH_925_3_1
HG_54795	Sros_06281T0	Bnat_136551_aug1_34_g11259
HG_18262	Smoe_404881_fgenesh2_pg_C_scaffold_3000104	Smoe_421019_fgenesh2_pg_C_scaffold_49000040	Smoe_407543_fgenesh2_pg_C_scaffold_7000174	Smoe_114861_e_gw1_49_216_1	Smoe_421012_fgenesh2_pg_C_scaffold_49000033	Smoe_420997_fgenesh2_pg_C_scaffold_49000018	Smoe_404884_fgenesh2_pg_C_scaffold_3000107	Sros_01278T0
HG_17310	Ehux_99190_fgeneshEH_pg_17_207	Ehux_104599_fgeneshEH_pg_60_126	Ehux_466735_estExtDG_fgeneshEH_pg_C_1130042	Ehux_470331_estExtDG_fgeneshEH_pg_C_4200012	Ehux_106352_fgeneshEH_pg_76_88	Ehux_197918_gm1_700228	Mbre_29444	Ehux_220450_gm1_9100087
HG_35961	Ttra_10011T0_10011_arsenical_resistance_membrane_protein_376_aa	Amac_07101T0	Amac_07997T0	Mbre_5977
HG_39007	Bnat_72605_fgenesh1_pg_20_165	Mbre_8776	Sros_02521T0
HG_36198	Amac_05007T0	Amac_11893T0	Spun_04171T0	Mbre_6697
HG_9342	Spun_05087T0	Amac_17076T0	Amac_00488T0	Amac_06705T0	Amac_14742T0	Amac_09141T0	Amac_02797T0	Amac_08816T0	Amac_03665T0	Amac_10707T0	Amac_08712T0	Amac_14298T0	Amac_05769T0	Amac_09473T0	Amac_17228T0	Amac_17227T0	Amac_17596T0	Amac_09387T0	Spun_07597T0	Mbre_6499
HG_25252	Sros_04125T0	Ehux_455488_estExtDG_Genemark1_C_1440116	Ehux_460215_estExtDG_Genemark1_C_9140003	Mbre_28438	Mbre_22902
