# Supplementary material for: Reconstruction of the ancestral metazoan genome reveals an increase in genomic novelty
Source: Nat Commun. 2018 Apr 30;9:1730. doi: 10.1038/s41467-018-04136-5 (PMC5928047; doi:10.1038/s41467-018-04136-5)
Supplement: Supplementary file 13 — Supplementary Data 10 [file 41467_2018_4136_MOESM13_ESM.zip › Node 3 - Metazoa/Metazoa Losses annotated genes.out]

HG_48954	 This group of homology does not contain any annotated genome 

HG_47664	 This group of homology does not contain any annotated genome 

HG_83787	 Ttra_04457T0_04457	 

HG_73416	 This group of homology does not contain any annotated genome 

HG_69730	 This group of homology does not contain any annotated genome 

HG_63937	 This group of homology does not contain any annotated genome 

HG_19178	 This group of homology does not contain any annotated genome 

HG_17177	 This group of homology does not contain any annotated genome 

HG_60372	 This group of homology does not contain any annotated genome 

HG_47710	 Ttra_07554T0_07554	 

HG_44934	 This group of homology does not contain any annotated genome 

HG_10294	 Atha_AT5G04490_1_VTE5_vitamin_E_pathway_gene_5	Atha_AT5G58560_1_Phosphatidate_cytidylyltransferase_family_protein	 Ttra_04813T0_04813_phosphatidate_cytidylyltransferase_246_aa	 

HG_45371	 Rfil_569374755	 

HG_39243	 Ttra_12183T0_12183	 

HG_40353	 This group of homology does not contain any annotated genome 

HG_34225	 This group of homology does not contain any annotated genome 

HG_9908	 Scer_YIL145C_Pantothenate_synthase_also_known_as_pantoate_beta_alanine_ligase_required_for_pantothenic_acid_biosynthesis_deletion_causes_pantothenic_acid_auxotrophy_homologous_to_E_coli_panC_Source_SGD_Acc_S000001407_PAN6_SGD	 Atha_AT5G48840_1_PANC_PTS_ATPTS_homolog_of_bacterial_PANC	 Ttra_00843T0_00843_pantoate_beta_alanine_ligase_327_aa	 Rfil_569423059_pantoate_beta_alanine_ligase_Reticulomyxa_filosa	 

HG_27594	 This group of homology does not contain any annotated genome 

HG_33104	 This group of homology does not contain any annotated genome 

HG_17569	 This group of homology does not contain any annotated genome 

HG_21624	 Ttra_05826T0_05826_pyridine_nucleotide_disulfide_oxidoreductase_426_aa	 Rfil_569360541_selenide_water_dikinase_Reticulomyxa_filosa	 

HG_20470	 This group of homology does not contain any annotated genome 

HG_12172	 Atha_AT5G58110_1_chaperone_binding_ATPase_activators	 Ttra_04703T0_04703	 

HG_32993	 This group of homology does not contain any annotated genome 

HG_28930	 Scer_YLR055C_Subunit_of_the_SAGA_transcriptional_regulatory_complex_but_not_present_in_SAGA_like_complex_SLIK_SALSA_required_for_SAGA_mediated_inhibition_at_some_promoters_Source_SGD_Acc_S000004045_SPT8_SGD	 

HG_64064	 Ttra_05301T0_05301	 

HG_14565	 This group of homology does not contain any annotated genome 

HG_12259	 Scer_YOR238W_Putative_protein_of_unknown_function_green_fluorescent_protein_GFP_fusion_protein_localizes_to_the_cytoplasm_Source_SGD_Acc_S000005764	 Atha_AT1G21370_1_unknown_protein_CONTAINS_InterPro_DOMAIN_s_Protein_of_unknown_function_DUF218_InterPro_IPR003848_Has_160_Blast_hits_to_160_proteins_in_86_species_Archae_0_Bacteria_0_Metazoa_0_Fungi_102_Plants_44_Viruses_0_Other_Eukaryotes_14_source_NCBI_BLink	 Ttra_07532T0_07532_PEK_GCN2_protein_kinase_1236_aa	 

HG_51632	 Rfil_569370580	Rfil_569419107	 

HG_44760	 Ttra_05425T0_05425	 

HG_34397	 This group of homology does not contain any annotated genome 

HG_9918	 Atha_AT3G57180_1_BPG2_P_loop_containing_nucleoside_triphosphate_hydrolases_superfamily_protein	Atha_AT4G10620_1_P_loop_containing_nucleoside_triphosphate_hydrolases_superfamily_protein	 Ttra_12149T0_12149	 Rfil_569378448	 

HG_63914	 This group of homology does not contain any annotated genome 

HG_15837	 Scer_YER055C_ATP_phosphoribosyltransferase_a_hexameric_enzyme_catalyzes_the_first_step_in_histidine_biosynthesis_mutations_cause_histidine_auxotrophy_and_sensitivity_to_Cu_Co_and_Ni_salts_transcription_is_regulated_by_general_amino_acid_control_Source_SGD_Acc_S000000857_HIS1_SGD	 

HG_19324	 Atha_AT1G24050_1_RNA_processing_Lsm_domain	Atha_AT1G70220_1_RNA_processing_Lsm_domain	 

HG_64351	 This group of homology does not contain any annotated genome 

HG_48913	 Ttra_10543T0_10543_indoleamine_2_3_dioxygenase_677_aa	 

HG_14611	 Rfil_569425889_prolyl_4_hydroxylase_Reticulomyxa_filosa	 

HG_11497	 Scer_YDR354W_Anthranilate_phosphoribosyl_transferase_of_the_tryptophan_biosynthetic_pathway_catalyzes_the_phosphoribosylation_of_anthranilate_subject_to_the_general_control_system_of_amino_acid_biosynthesis_Source_SGD_Acc_S000002762_TRP4_SGD	 Atha_AT5G17990_1_TRP1_pat1_tryptophan_biosynthesis_1	 

HG_10271	 Rfil_569422162	Rfil_5693997286868_Reticulomyxa_filosa	 

HG_35733	 This group of homology does not contain any annotated genome 

HG_39220	 This group of homology does not contain any annotated genome 

HG_26796	 This group of homology does not contain any annotated genome 

HG_30715	 This group of homology does not contain any annotated genome 

HG_30441	 This group of homology does not contain any annotated genome 

HG_12118	 Scer_YKR043C_Sedoheptulose_bisphosphatase_involved_in_riboneogenesis_dephosphorylates_sedoheptulose_1_7_bisphosphate_which_is_converted_via_the_nonoxidative_pentose_phosphate_pathway_to_ribose_5_phosphate_facilitates_the_conversion_of_glycolytic_intermediates_ntose_phosphate_units_also_has_fructose_1_6_bisphosphatase_activity_but_this_is_probably_not_biologically_relevant_since_deletion_does_not_affect_FBP_levels_GFP_fusion_protein_localizes_to_the_cytoplasm_and_nucleus_Source_SGD_Acc_S000001751_SHB17_SGD	 Atha_AT5G22620_1_phosphoglycerate_bisphosphoglycerate_mutase_family_protein	 

HG_44796	 Ttra_03120T0_03120	 

HG_38973	 This group of homology does not contain any annotated genome 

HG_27963	 Rfil_569383034_protein_kinase_Reticulomyxa_filosa	 

HG_30833	 Ttra_00297T0_00297	Ttra_01250T0_01250	Ttra_03130T0_03130	 

HG_21929	 Rfil_5694132071721_partial_Reticulomyxa_filosa	 

HG_30359	 This group of homology does not contain any annotated genome 

HG_25552	 Scer_YGR147C_Protein_with_an_apparent_role_in_acetylation_of_N_terminal_methionine_residues_Source_SGD_Acc_S000003379_NAT2_SGD	 

HG_9026	 Rfil_569359452	 

HG_12710	 Rfil_569301499	Rfil_5694117612366_Reticulomyxa_filosa	Rfil_5694005026620_Reticulomyxa_filosa	 

HG_46674	 Rfil_5694095513256_partial_Reticulomyxa_filosa	 

HG_36239	 Ttra_00558T0_00558	Ttra_05776T0_05776	Ttra_02929T0_02929	 

HG_32952	 This group of homology does not contain any annotated genome 

HG_27776	 Ttra_00493T0_00493	 

HG_28792	 This group of homology does not contain any annotated genome 

HG_27020	 This group of homology does not contain any annotated genome 

HG_21701	 Rfil_569431006	Rfil_569428954	 

HG_83828	 This group of homology does not contain any annotated genome 

HG_13065	 Ttra_02741T0_02741_methylated_DNA_protein_cysteine_methyltransferase_171_aa	 Rfil_5693910839394_Reticulomyxa_filosa	 

HG_7412	 This group of homology does not contain any annotated genome 

HG_7324	 Atha_AT1G44100_1_AAP5_amino_acid_permease_5	Atha_AT5G49630_1_AAP6_amino_acid_permease_6	Atha_AT1G58360_1_AAP1_NAT2_amino_acid_permease_1	Atha_AT1G77380_1_AAP3_ATAAP3_amino_acid_permease_3	Atha_AT1G10010_1_AAP8_ATAAP8_amino_acid_permease_8	Atha_AT5G09220_1_AAP2_amino_acid_permease_2	Atha_AT5G63850_1_AAP4_amino_acid_permease_4	Atha_AT5G23810_1_AAP7_amino_acid_permease_7	 

HG_6176	 Ttra_00123T0_00123_MMPL_domain_containing_protein_885_aa	Ttra_01334T0_01334_MmpL_efflux_pump_957_aa	 Rfil_569384424	Rfil_569407331_MmpL_efflux_pump_partial_Reticulomyxa_filosa	Rfil_569423285_MmpL_efflux_pump_partial_Reticulomyxa_filosa	Rfil_569433347	Rfil_569318201	Rfil_569409444_drug_exporter_of_the_RND_superfamily_like_protein_partial_Reticulomyxa_filosa	Rfil_5693973207654_partial_Reticulomyxa_filosa	Rfil_569366312	Rfil_5693968517788_Reticulomyxa_filosa	Rfil_5693954628223_partial_Reticulomyxa_filosa	Rfil_569343867	Rfil_5694031775705_Reticulomyxa_filosa	Rfil_5693965487886_partial_Reticulomyxa_filosa	Rfil_5694091853414_Reticulomyxa_filosa	 

HG_36252	 Ttra_00949T0_00949	Ttra_09417T0_09417	 

HG_34187	 Scer_YGL242C_Putative_protein_of_unknown_function_deletion_mutant_is_viable_Source_SGD_Acc_S000003211	 

HG_30459	 Rfil_569423003	 

HG_21924	 Atha_AT5G48480_1_Lactoylglutathione_lyase_glyoxalase_I_family_protein	 Ttra_04342T0_04342_glyoxalase_bleomycin_resistance_protein_dioxygenase_194_aa	 

HG_39525	 This group of homology does not contain any annotated genome 

HG_36234	 Rfil_5694044985231_Reticulomyxa_filosa	Rfil_569425290	 

HG_63999	 This group of homology does not contain any annotated genome 

HG_25875	 This group of homology does not contain any annotated genome 

HG_25634	 This group of homology does not contain any annotated genome 

HG_25329	 This group of homology does not contain any annotated genome 

HG_15609	 This group of homology does not contain any annotated genome 

HG_17400	 Atha_AT1G63900_2_DAL1_E3_Ubiquitin_ligase_family_protein	Atha_AT1G59560_1_ZCF61_DAL2_E3_Ubiquitin_ligase_family_protein	 

HG_13575	 Ttra_06636T0_06636_drug_Metabolite_transporter_superfamily_483_aa	Ttra_06557T0_06557	Ttra_09810T0_09810_drug_Metabolite_transporter_superfamily_523_aa	Ttra_03234T0_03234	 

HG_38932	 Rfil_569381084_glycoside_hydrolase_family_protein_Reticulomyxa_filosa	Rfil_569381083_glycosyl_hydrolase_Reticulomyxa_filosa	 

HG_39507	 Ttra_12021T0_12021	 

HG_12180	 Atha_AT5G35690_1_CONTAINS_InterPro_DOMAIN_s_WLM_InterPro_IPR013536_PUB_domain_InterPro_IPR018997_PUG_domain_InterPro_IPR006567_BEST_Arabidopsis_thaliana_protein_match_is_zinc_ion_binding_TAIR_AT1G55915_1_Has_30201_Blast_hits_to_17322_proteins_in_780_species_Archae_12_Bacteria_1396_Metazoa_17338_Fungi_3422_Plants_5037_Viruses_0_Other_Eukaryotes_2996_source_NCBI_BLink	 

HG_10043	 Atha_AT1G17200_1_Uncharacterised_protein_family_UPF0497	Atha_AT4G16442_1_Uncharacterised_protein_family_UPF0497	Atha_AT2G35760_1_Uncharacterised_protein_family_UPF0497	Atha_AT3G14380_1_Uncharacterised_protein_family_UPF0497	Atha_AT5G54980_1_Uncharacterised_protein_family_UPF0497	Atha_AT4G25830_1_Uncharacterised_protein_family_UPF0497	 

HG_22871	 Atha_AT1G14620_1_DECOY_decoy	 

HG_19760	 This group of homology does not contain any annotated genome 

HG_15694	 This group of homology does not contain any annotated genome 

HG_19350	 This group of homology does not contain any annotated genome 

HG_12500	 Ttra_04606T0_04606	 

HG_8791	 Atha_AT5G13940_1_aminopeptidases	Atha_AT3G19340_1_Protein_of_unknown_function_DUF3754	 Rfil_569420297	 

HG_9329	 Scer_YMR283C_2_O_ribosyl_phosphate_transferase_modifies_the_initiator_methionine_tRNA_at_position_64_to_distinguish_it_from_elongator_methionine_tRNA_Source_SGD_Acc_S000004896_RIT1_SGD	 Atha_AT2G40570_1_initiator_tRNA_phosphoribosyl_transferase_family_protein	 Ttra_04496T0_04496_initiator_tRNA_phosphoribosyl_transferase_478_aa	 Rfil_5694020446106_Reticulomyxa_filosa	 

HG_17267	 Rfil_569423994_NUDIX_hydrolase_Reticulomyxa_filosa	 

HG_5997	 Atha_AT2G25737_1_Sulfite_exporter_TauE_SafE_family_protein	Atha_AT2G36630_1_Sulfite_exporter_TauE_SafE_family_protein	Atha_AT1G11540_1_Sulfite_exporter_TauE_SafE_family_protein	Atha_AT1G61740_1_Sulfite_exporter_TauE_SafE_family_protein	Atha_AT4G21250_1_Sulfite_exporter_TauE_SafE_family_protein	Atha_AT4G21260_1_Sulfite_exporter_TauE_SafE_family_protein	 Ttra_02333T0_02333	 Rfil_5693941728613_Reticulomyxa_filosa	Rfil_569365670	Rfil_569381082	Rfil_569428958	Rfil_5694160000551_partial_Reticulomyxa_filosa	 

HG_26973	 This group of homology does not contain any annotated genome 

HG_34210	 This group of homology does not contain any annotated genome 

HG_22730	 Ttra_07535T0_07535	 

HG_38676	 This group of homology does not contain any annotated genome 

HG_39210	 This group of homology does not contain any annotated genome 

HG_73606	 This group of homology does not contain any annotated genome 

HG_9603	 Scer_YPR060C_Chorismate_mutase_catalyzes_the_conversion_of_chorismate_to_prephenate_to_initiate_the_tyrosine_phenylalanine_specific_branch_of_aromatic_amino_acid_biosynthesis_Source_SGD_Acc_S000006264_ARO7_SGD	 Atha_AT1G69370_1_CM3_cm_3_chorismate_mutase_3	Atha_AT3G29200_1_CM1_ATCM1_chorismate_mutase_1	Atha_AT5G10870_1_ATCM2_CM2_chorismate_mutase_2	 

HG_47836	 This group of homology does not contain any annotated genome 

HG_13534	 This group of homology does not contain any annotated genome 

HG_44786	 This group of homology does not contain any annotated genome 

HG_35672	 This group of homology does not contain any annotated genome 

HG_30928	 This group of homology does not contain any annotated genome 

HG_22935	 This group of homology does not contain any annotated genome 

HG_48939	 Rfil_569358722	 

HG_17349	 Atha_AT1G74640_1_alpha_beta_Hydrolases_superfamily_protein	 

HG_9025	 Scer_YER168C_ATP_CTP_tRNA_specific_tRNA_nucleotidyltransferase_different_forms_targeted_to_the_nucleus_cytosol_and_mitochondrion_are_generated_via_the_use_of_multiple_transcriptional_and_translational_start_sites_Source_SGD_Acc_S000000970_CCA1_SGD	 Atha_AT1G22660_1_Polynucleotide_adenylyltransferase_family_protein	 Rfil_5694166390252_Reticulomyxa_filosa	 

HG_14468	 Ttra_09330T0_09330_flagellar_associated_protein_170_aa	 Rfil_569377396	 

HG_12700	 This group of homology does not contain any annotated genome 

HG_38809	 This group of homology does not contain any annotated genome 

HG_42936	 This group of homology does not contain any annotated genome 

HG_45069	 Ttra_09266T0_09266	 

HG_23490	 This group of homology does not contain any annotated genome 

HG_15771	 This group of homology does not contain any annotated genome 

HG_20473	 This group of homology does not contain any annotated genome 

HG_11569	 This group of homology does not contain any annotated genome 

HG_11054	 This group of homology does not contain any annotated genome 

HG_69769	 This group of homology does not contain any annotated genome 

HG_45010	 This group of homology does not contain any annotated genome 

HG_31875	 This group of homology does not contain any annotated genome 

HG_27748	 Scer_YNL070W_Component_of_the_TOM_translocase_of_outer_membrane_complex_responsible_for_recognition_and_initial_import_steps_for_all_mitochondrially_directed_proteins_promotes_assembly_and_stability_of_the_TOM_complex_Source_SGD_Acc_S000005014_TOM7_SGD	 

HG_47918	 Ttra_03701T0_03701	 

HG_7559	 Scer_YJR139C_Homoserine_dehydrogenase_L_homoserine_NADP_oxidoreductase_dimeric_enzyme_that_catalyzes_the_third_step_in_the_common_pathway_for_methionine_and_threonine_biosynthesis_enzyme_has_nucleotide_binding_dimerization_and_catalytic_regions_Source_SGD_Acc_S000003900_HOM6_SGD	 Atha_AT4G19710_2_AK_HSDH_II_AK_HSDH_aspartate_kinase_homoserine_dehydrogenase_ii	Atha_AT1G31230_1_AK_HSDH_I_AK_HSDH_aspartate_kinase_homoserine_dehydrogenase_i	Atha_AT5G21060_2_Glyceraldehyde_3_phosphate_dehydrogenase_like_family_protein	 Rfil_5694144711201_Reticulomyxa_filosa	 

HG_50755	 Atha_AT1G68680_1_unknown_protein_FUNCTIONS_IN_molecular_function_unknown_INVOLVED_IN_biological_process_unknown_LOCATED_IN_chloroplast_EXPRESSED_IN_23_plant_structures_EXPRESSED_DURING_16_growth_stages_Has_20_Blast_hits_to_20_proteins_in_11_species_Archae_0_Bacteria_0_Metazoa_0_Fungi_0_Plants_20_Viruses_0_Other_Eukaryotes_0_source_NCBI_BLink	 

HG_12398	 This group of homology does not contain any annotated genome 

HG_13342	 This group of homology does not contain any annotated genome 

HG_44763	 Ttra_00638T0_00638	 

HG_83831	 Ttra_03821T0_03821	 

HG_9881	 Scer_YMR262W_Protein_of_unknown_function_interacts_weakly_with_Knr4p_YMR262W_is_not_an_essential_gene_Source_SGD_Acc_S000004875	 Atha_AT3G03500_1_TatD_related_DNase	Atha_AT5G17570_1_TatD_related_DNase	 Ttra_08275T0_08275	 

HG_30800	 Rfil_5694079893904_Reticulomyxa_filosa	 

HG_33038	 This group of homology does not contain any annotated genome 

HG_30293	 This group of homology does not contain any annotated genome 

HG_43865	 Atha_AT5G45520_1_Leucine_rich_repeat_LRR_family_protein	Atha_AT5G45500_1_RNI_like_superfamily_protein	 

HG_8717	 Atha_AT1G34060_1_Pyridoxal_phosphate_PLP_dependent_transferases_superfamily_protein	Atha_AT1G34040_1_Pyridoxal_phosphate_PLP_dependent_transferases_superfamily_protein	Atha_AT1G70560_1_WEI8_TAA1_SAV3_tryptophan_aminotransferase_of_Arabidopsis_1	Atha_AT1G23320_1_TAR1_tryptophan_aminotransferase_related_1	Atha_AT4G24670_1_TAR2_tryptophan_aminotransferase_related_2	 Ttra_07339T0_07339_alliin_lyase_412_aa	 

HG_15684	 Atha_AT1G76200_1_unknown_protein_Has_96_Blast_hits_to_96_proteins_in_48_species_Archae_0_Bacteria_0_Metazoa_0_Fungi_47_Plants_38_Viruses_0_Other_Eukaryotes_11_source_NCBI_BLink	 Ttra_06743T0_06743	 

HG_17275	 This group of homology does not contain any annotated genome 

HG_45607	 Scer_YFL067W_Protein_of_unknown_function_down_regulated_at_low_calcium_levels_Source_SGD_Acc_S000001827	Scer_YER190C_A_Dubious_open_reading_frame_unlikely_to_encode_a_protein_based_on_available_experimental_and_comparative_sequence_data_completely_overlaps_the_verified_ORF_YRF1_2_YER190W_identified_by_gene_trapping_expression_analysis_and_homology_Source_SGD_Acc_S000028626	 

HG_39446	 This group of homology does not contain any annotated genome 

HG_39277	 This group of homology does not contain any annotated genome 

HG_30972	 This group of homology does not contain any annotated genome 

HG_25419	 This group of homology does not contain any annotated genome 

HG_17972	 Atha_AT2G41540_1_GPDHC1_6_phosphogluconate_dehydrogenase_family_protein	Atha_AT3G07690_1_6_phosphogluconate_dehydrogenase_family_protein	 

HG_17426	 This group of homology does not contain any annotated genome 

HG_16305	 Scer_YNR018W_Putative_protein_of_unknown_function_non_tagged_protein_is_detected_in_purified_mitochondria_may_interact_with_respiratory_chain_complex_IV_null_mutant_is_viable_and_displays_reduced_frequency_of_mitochondrial_genome_loss_Source_SGD_Acc_S000005301_AIM38_SGD	 

HG_15730	 Atha_AT1G75460_1_ATP_dependent_protease_La_LON_domain_protein	Atha_AT1G19740_1_ATP_dependent_protease_La_LON_domain_protein	 

HG_38789	 This group of homology does not contain any annotated genome 

HG_64267	 This group of homology does not contain any annotated genome 

HG_44827	 Scer_YIL111W_Subunit_Vb_of_cytochrome_c_oxidase_which_is_the_terminal_member_of_the_mitochondrial_inner_membrane_electron_transport_chain_predominantly_expressed_during_anaerobic_growth_while_its_isoform_Va_Cox5Ap_is_expressed_during_aerobic_growth_Source_SGD_Acc_S000001373_COX5B_SGD	Scer_YNL052W_Subunit_Va_of_cytochrome_c_oxidase_which_is_the_terminal_member_of_the_mitochondrial_inner_membrane_electron_transport_chain_predominantly_expressed_during_aerobic_growth_while_its_isoform_Vb_Cox5Bp_is_expressed_during_anaerobic_growth_Source_SGD_Acc_S000004997_COX5A_SGD	 

HG_44658	 This group of homology does not contain any annotated genome 

HG_13068	 This group of homology does not contain any annotated genome 

HG_44794	 This group of homology does not contain any annotated genome 

HG_5770	 Atha_AT5G12080_1_MSL10_ATMSL10_mechanosensitive_channel_of_small_conductance_like_10	Atha_AT1G53470_1_MSL4_mechanosensitive_channel_of_small_conductance_like_4	Atha_AT2G17010_1_Mechanosensitive_ion_channel_family_protein	Atha_AT5G19520_1_MSL9_ATMSL9_mechanosensitive_channel_of_small_conductance_like_9	Atha_AT2G17000_1_Mechanosensitive_ion_channel_family_protein	Atha_AT3G14810_1_MSL5_mechanosensitive_channel_of_small_conductance_like_5	Atha_AT1G78610_1_MSL6_mechanosensitive_channel_of_small_conductance_like_6	Atha_AT1G49260_1_FUNCTIONS_IN_molecular_function_unknown_INVOLVED_IN_biological_process_unknown_LOCATED_IN_endomembrane_system_EXPRESSED_IN_22_plant_structures_EXPRESSED_DURING_14_growth_stages_BEST_Arabidopsis_thaliana_protein_match_is_mechanosensitive_channel_of_small_conductance_like_5_TAIR_AT3G14810_1_Has_140_Blast_hits_to_140_proteins_in_14_species_Archae_0_Bacteria_0_Metazoa_0_Fungi_0_Plants_140_Viruses_0_Other_Eukaryotes_0_source_NCBI_BLink	 Ttra_01245T0_01245	 

HG_34254	 This group of homology does not contain any annotated genome 

HG_64144	 Rfil_5694053064943_Reticulomyxa_filosa	 

HG_17188	 Rfil_569344935	 

HG_38817	 This group of homology does not contain any annotated genome 

HG_44704	 This group of homology does not contain any annotated genome 

HG_42775	 This group of homology does not contain any annotated genome 

HG_39118	 This group of homology does not contain any annotated genome 

HG_70423	 This group of homology does not contain any annotated genome 

HG_16490	 This group of homology does not contain any annotated genome 

HG_48960	 Rfil_569422445	 

HG_20104	 Ttra_04127T0_04127	 

HG_44758	 This group of homology does not contain any annotated genome 

HG_30762	 This group of homology does not contain any annotated genome 

HG_18988	 Ttra_08973T0_08973	 

HG_8552	 Atha_AT1G69800_2_Cystathionine_beta_synthase_CBS_protein	Atha_AT3G48530_1_KING1_SNF1_related_protein_kinase_regulatory_subunit_gamma_1	 Ttra_02230T0_02230	 

HG_14504	 Ttra_09122T0_09122	 

HG_48942	 Ttra_03470T0_03470	 

HG_3273	 Ttra_04138T0_04138	 

HG_11590	 Scer_YGR017W_Putative_protein_of_unknown_function_green_fluorescent_protein_GFP_fusion_protein_localizes_to_both_the_nucleus_and_the_cytoplasm_Source_SGD_Acc_S000003249	 Atha_AT2G46580_1_Pyridoxamine_5_phosphate_oxidase_family_protein	 

HG_44771	 This group of homology does not contain any annotated genome 

HG_41103	 This group of homology does not contain any annotated genome 

HG_63997	 This group of homology does not contain any annotated genome 

HG_27633	 This group of homology does not contain any annotated genome 

HG_17913	 Atha_AT1G06750_2_P_loop_containing_nucleoside_triphosphate_hydrolases_superfamily_protein	Atha_AT2G30630_2_P_loop_containing_nucleoside_triphosphate_hydrolases_superfamily_protein	Atha_AT1G04280_1_P_loop_containing_nucleoside_triphosphate_hydrolases_superfamily_protein	 

HG_14148	 Scer_YNL011C_Putative_protein_of_unknown_function_YNL011C_is_not_an_essential_gene_Source_SGD_Acc_S000004956	 Atha_AT2G34090_2_MEE18_maternal_effect_embryo_arrest_18	 

HG_13501	 This group of homology does not contain any annotated genome 

HG_11098	 Ttra_00243T0_00243_protein_tyrosine_phosphatase_727_aa	 

HG_9880	 Atha_AT1G07290_1_GONST2_golgi_nucleotide_sugar_transporter_2	Atha_AT2G13650_1_GONST1_golgi_nucleotide_sugar_transporter_1	 

HG_4343	 Scer_YIL050W_Pho85p_cyclin_of_the_Pho80p_subfamily_forms_a_functional_kinase_complex_with_Pho85p_which_phosphorylates_Mmr1p_and_is_regulated_by_Pho81p_involved_in_glycogen_metabolism_expression_is_cell_cycle_regulated_Source_SGD_Acc_S000001312_PCL7_SGD	Scer_YOL001W_Cyclin_interacts_with_cyclin_dependent_kinase_Pho85p_regulates_the_response_to_nutrient_levels_and_environmental_conditions_including_the_response_to_phosphate_limitation_and_stress_dependent_calcium_signaling_Source_SGD_Acc_S000005361_PHO80_SGD	Scer_YER059W_Pho85p_cyclin_of_the_Pho80p_subfamily_forms_the_major_Glc8p_kinase_together_with_Pcl7p_and_Pho85p_involved_in_the_control_of_glycogen_storage_by_Pho85p_stabilized_by_Elongin_C_binding_Source_SGD_Acc_S000000861_PCL6_SGD	 Atha_AT2G44740_1_CYCP4_1_cyclin_p4_1	Atha_AT5G61650_1_CYCP4_2_CYCP4_CYCLIN_P4_2	Atha_AT5G07450_1_CYCP4_3_cyclin_p4_3	Atha_AT3G60550_1_CYCP3_2_cyclin_p3_2	Atha_AT2G45080_1_cycp3_1_cyclin_p3_1	Atha_AT3G63120_1_CYCP1_1_cyclin_p1_1	Atha_AT3G05327_1_Cyclin_family_protein	Atha_AT3G21870_1_CYCP2_1_cyclin_p2_1	 Ttra_05406T0_05406	Ttra_05522T0_05522	 

HG_19043	 Atha_AT3G47830_1_DNA_glycosylase_superfamily_protein	 

HG_8304	 Scer_YBL011W_Glycerol_3_phosphate_dihydroxyacetone_phosphate_dual_substrate_specific_sn_1_acyltransferase_of_the_glycerolipid_biosynthesis_pathway_prefers_16_carbon_fatty_acids_similar_to_Gpt2p_gene_is_constitutively_transcribed_Source_SGD_Acc_S000000107_SCT1_SGD	Scer_YKR067W_Glycerol_3_phosphate_dihydroxyacetone_phosphate_dual_substrate_specific_sn_1_acyltransferase_located_in_lipid_particles_and_the_ER_involved_in_the_stepwise_acylation_of_glycerol_3_phosphate_and_dihydroxyacetone_in_lipid_biosynthesis_Source_SGD_Acc_S000001775_GPT2_SGD	 Ttra_04593T0_04593_glycerol_3_phosphate_acyltransferase_657_aa	Ttra_06707T0_06707_acyltransferase_domain_containing_protein_523_aa	 

HG_32330	 This group of homology does not contain any annotated genome 

HG_26274	 This group of homology does not contain any annotated genome 

HG_17603	 This group of homology does not contain any annotated genome 

HG_19097	 This group of homology does not contain any annotated genome 

HG_15369	 Atha_AT3G10740_1_ASD1_ARAF1_ARAF_ATASD1_alpha_L_arabinofuranosidase_1	Atha_AT5G26120_1_ATASD2_ASD2_alpha_L_arabinofuranosidase_2	 

HG_13368	 Atha_AT4G20050_1_QRT3_Pectin_lyase_like_superfamily_protein	Atha_AT4G20040_1_Pectin_lyase_like_superfamily_protein	 

HG_17160	 Scer_YJR052W_Protein_that_recognizes_and_binds_damaged_DNA_in_an_ATP_dependent_manner_with_Rad16p_during_nucleotide_excision_repair_subunit_of_Nucleotide_Excision_Repair_Factor_4_NEF4_and_the_Elongin_Cullin_Socs_ECS_ligase_complex_Source_SGD_Acc_S000003813_RAD7_SGD	 

HG_50604	 This group of homology does not contain any annotated genome 

HG_11093	 This group of homology does not contain any annotated genome 

HG_35708	 This group of homology does not contain any annotated genome 

HG_35129	 This group of homology does not contain any annotated genome 

HG_26971	 This group of homology does not contain any annotated genome 

HG_25545	 This group of homology does not contain any annotated genome 

HG_1147	 This group of homology does not contain any annotated genome 

HG_19248	 Atha_AT4G39690_1_FUNCTIONS_IN_molecular_function_unknown_INVOLVED_IN_biological_process_unknown_LOCATED_IN_mitochondrion_EXPRESSED_IN_26_plant_structures_EXPRESSED_DURING_14_growth_stages_CONTAINS_InterPro_DOMAIN_s_Mitochondrial_inner_membrane_protein_Mitofilin_InterPro_IPR019133_Has_30201_Blast_hits_to_17322_proteins_in_780_species_Archae_12_Bacteria_1396_Metazoa_17338_Fungi_3422_Plants_5037_Viruses_0_Other_Eukaryotes_2996_source_NCBI_BLink	 Ttra_00503T0_00503	 

HG_12775	 This group of homology does not contain any annotated genome 

HG_8314	 Ttra_07586T0_07586	Ttra_06283T0_06283	 

HG_50553	 Ttra_05756T0_05756	 

HG_38779	 This group of homology does not contain any annotated genome 

HG_34198	 This group of homology does not contain any annotated genome 

HG_31486	 Rfil_569414822_galactose_3_O_sulfotransferase_Reticulomyxa_filosa	 

HG_32020	 Rfil_569322059_Beta_galactosidase_Reticulomyxa_filosa	 

HG_21830	 Atha_AT5G05680_1_MOS7_nuclear_pore_complex_protein_related	 

HG_19261	 This group of homology does not contain any annotated genome 

HG_15228	 Rfil_5694180320_Reticulomyxa_filosa	Rfil_5693592950_partial_Reticulomyxa_filosa	Rfil_569363413	Rfil_569378182_cyclin_dependent_kinase_partial_Reticulomyxa_filosa	Rfil_5694079143941_Reticulomyxa_filosa	 

HG_12757	 Ttra_03068T0_03068	Ttra_06776T0_06776	 

HG_12821	 Atha_AT2G45990_1_unknown_protein_FUNCTIONS_IN_molecular_function_unknown_INVOLVED_IN_biological_process_unknown_LOCATED_IN_chloroplast_chloroplast_stroma_EXPRESSED_IN_22_plant_structures_EXPRESSED_DURING_13_growth_stages_Has_312_Blast_hits_to_312_proteins_in_90_species_Archae_0_Bacteria_131_Metazoa_0_Fungi_0_Plants_67_Viruses_0_Other_Eukaryotes_114_source_NCBI_BLink	 

HG_42816	 This group of homology does not contain any annotated genome 

HG_44712	 This group of homology does not contain any annotated genome 

HG_27815	 This group of homology does not contain any annotated genome 

HG_24355	 Atha_AT5G47830_1_unknown_protein_Has_35333_Blast_hits_to_34131_proteins_in_2444_species_Archae_798_Bacteria_22429_Metazoa_974_Fungi_991_Plants_531_Viruses_0_Other_Eukaryotes_9610_source_NCBI_BLink	 

HG_15820	 Ttra_04090T0_04090	 

HG_47888	 Rfil_569357475	 

HG_11513	 Atha_AT1G68050_1_ADO3_FKF1_flavin_binding_kelch_repeat_f_box_1	Atha_AT2G18915_2_LKP2_ADO2_LOV_KELCH_protein_2	Atha_AT5G57360_2_ZTL_LKP1_ADO1_FKL2_Galactose_oxidase_kelch_repeat_superfamily_protein	Atha_AT1G51550_1_Kelch_repeat_containing_F_box_family_protein	 

HG_42660	 This group of homology does not contain any annotated genome 

HG_28813	 Rfil_5694041795354_Reticulomyxa_filosa	 

HG_34193	 This group of homology does not contain any annotated genome 

HG_22915	 Atha_AT4G01897_1_unknown_protein_CONTAINS_InterPro_DOMAIN_s_Protein_of_unknown_function_DUF952_InterPro_IPR009297_Has_763_Blast_hits_to_763_proteins_in_180_species_Archae_0_Bacteria_351_Metazoa_0_Fungi_0_Plants_29_Viruses_0_Other_Eukaryotes_383_source_NCBI_BLink	 

HG_25184	 This group of homology does not contain any annotated genome 

HG_17296	 Scer_YHR202W_Putative_protein_of_unknown_function_green_fluorescent_protein_GFP_fusion_protein_localizes_to_the_vacuole_while_HA_tagged_protein_is_found_in_the_soluble_fraction_suggesting_cytoplasmic_localization_Source_SGD_Acc_S000001245	 

HG_10277	 Atha_AT2G38440_1_ITB1_SCAR2_DIS3_WAVE4_ATSCAR2_SCAR_homolog_2	Atha_AT4G18600_1_WAVE5_ATSCAR_LIKE_SCARL_SCAR_family_protein	Atha_AT1G29170_1_WAVE2_ATSCAR3_SCAR3_SCAR_family_protein	Atha_AT2G34150_2_WAVE1_SCAR_family_protein	Atha_AT5G01730_1_WAVE3_ATSCAR4_SCAR4_SCAR_family_protein_4	 

HG_32922	 Scer_YOR390W_Putative_protein_of_unknown_function_Source_SGD_Acc_S000005917	Scer_YPL279C_Putative_protein_of_unknown_function_Source_SGD_Acc_S000006200	 

HG_25609	 Ttra_06656T0_06656_1_4_dihydroxy_2_naphthoate_octaprenyltransferase_310_aa	 Rfil_5694044385256_Reticulomyxa_filosa	 

HG_5345	 This group of homology does not contain any annotated genome 

HG_21607	 This group of homology does not contain any annotated genome 

HG_21743	 This group of homology does not contain any annotated genome 

HG_16567	 Atha_AT3G04560_1_unknown_protein_FUNCTIONS_IN_molecular_function_unknown_INVOLVED_IN_biological_process_unknown_EXPRESSED_IN_22_plant_structures_EXPRESSED_DURING_16_growth_stages_Has_227_Blast_hits_to_225_proteins_in_83_species_Archae_0_Bacteria_17_Metazoa_98_Fungi_29_Plants_51_Viruses_1_Other_Eukaryotes_31_source_NCBI_BLink	 

HG_25230	 This group of homology does not contain any annotated genome 

HG_23470	 This group of homology does not contain any annotated genome 

HG_40623	 This group of homology does not contain any annotated genome 

HG_8787	 Atha_AT1G63830_2_PLAC8_family_protein	Atha_AT5G41390_1_PLAC8_family_protein	Atha_AT4G23470_1_PLAC8_family_protein	 Ttra_01106T0_01106	Ttra_00614T0_00614	Ttra_03073T0_03073	 

HG_17429	 Atha_AT5G04460_1_RING_U_box_superfamily_protein	Atha_AT2G27950_1_Ring_U_Box_superfamily_protein	 Ttra_00048T0_00048	 

HG_14612	 This group of homology does not contain any annotated genome 

HG_28798	 This group of homology does not contain any annotated genome 

HG_30788	 Ttra_00626T0_00626	 

HG_9357	 Ttra_03988T0_03988	Ttra_12205T0_12205	Ttra_05445T0_05445	 

HG_26387	 This group of homology does not contain any annotated genome 

HG_30273	 This group of homology does not contain any annotated genome 

HG_21843	 This group of homology does not contain any annotated genome 

HG_19307	 This group of homology does not contain any annotated genome 

HG_17378	 Ttra_01581T0_01581	Ttra_11038T0_11038	 Rfil_5694061964603_Reticulomyxa_filosa	 

HG_52613	 Ttra_05086T0_05086	 

HG_15200	 Ttra_09985T0_09985_polynucleotide_adenyltransferase_2122_aa	Ttra_01557T0_01557_polynucleotide_adenyltransferase_331_aa	Ttra_06439T0_06439	 Rfil_569435704	Rfil_569435711	Rfil_569435712	Rfil_569435713	 

HG_44861	 This group of homology does not contain any annotated genome 

HG_28708	 This group of homology does not contain any annotated genome 

HG_27795	 Scer_YJR086W_G_protein_gamma_subunit_forms_a_dimer_with_Ste4p_to_activate_the_mating_signaling_pathway_forms_a_heterotrimer_with_Gpa1p_and_Ste4p_to_dampen_signaling_C_terminus_is_palmitoylated_and_farnesylated_which_are_required_for_normal_signaling_Source_SGD_Acc_S000003846_STE18_SGD	 

HG_69503	 This group of homology does not contain any annotated genome 

HG_9904	 Atha_AT3G20780_1_ATTOP6B_BIN3_HYP6_RHL3_TOP6B_topoisomerase_6_subunit_B	 Ttra_09216T0_09216_DNA_topoisomerase_6_subunit_B_655_aa	 

HG_34016	 This group of homology does not contain any annotated genome 

HG_25489	 Rfil_5694095383262_Reticulomyxa_filosa	 

HG_30424	 This group of homology does not contain any annotated genome 

HG_25312	 Atha_AT1G72650_2_TRFL6_TRF_like_6	Atha_AT1G17460_2_TRFL3_TRF_like_3	 

HG_25143	 This group of homology does not contain any annotated genome 

HG_57308	 This group of homology does not contain any annotated genome 

HG_12406	 Atha_AT1G23010_1_LPR1_Cupredoxin_superfamily_protein	Atha_AT1G71040_1_LPR2_Cupredoxin_superfamily_protein	 

HG_42673	 This group of homology does not contain any annotated genome 

HG_30478	 Ttra_02513T0_02513	 

HG_20517	 Atha_AT4G33140_1_Haloacid_dehalogenase_like_hydrolase_HAD_superfamily_protein	 Rfil_569425280	 

HG_64096	 This group of homology does not contain any annotated genome 

HG_38938	 Rfil_5694132041726_Reticulomyxa_filosa	 

HG_12081	 This group of homology does not contain any annotated genome 

HG_6281	 Scer_YKR097W_Phosphoenolpyruvate_carboxykinase_key_enzyme_in_gluconeogenesis_catalyzes_early_reaction_in_carbohydrate_biosynthesis_glucose_represses_transcription_and_accelerates_mRNA_degradation_regulated_by_Mcm1p_and_Cat8p_located_in_the_cytosol_Source_SGD_Acc_S000001805_PCK1_SGD	 Scer_YKR097W_Phosphoenolpyruvate_carboxykinase_key_enzyme_in_gluconeogenesis_catalyzes_early_reaction_in_carbohydrate_biosynthesis_glucose_represses_transcription_and_accelerates_mRNA_degradation_regulated_by_Mcm1p_and_Cat8p_located_in_the_cytosol_Source_SGD_Acc_S000001805_PCK1_SGD	 Atha_AT4G37870_1_PCK1_PEPCK_phosphoenolpyruvate_carboxykinase_1	Atha_AT5G65690_1_PCK2_PEPCK_phosphoenolpyruvate_carboxykinase_2	 Rfil_569301673_phosphoenolpyruvate_carboxykinase_Reticulomyxa_filosa	Rfil_569401198_phosphoenolpyruvate_carboxykinase_ATP_partial_Reticulomyxa_filosa	 

HG_48945	 This group of homology does not contain any annotated genome 

HG_47791	 This group of homology does not contain any annotated genome 

HG_11288	 This group of homology does not contain any annotated genome 

HG_30337	 Ttra_06340T0_06340	 

HG_22585	 Scer_YJL003W_Mitochondrial_inner_membrane_protein_required_for_assembly_of_cytochrome_c_oxidase_Source_SGD_Acc_S000003540_COX16_SGD	 

HG_19233	 Ttra_08056T0_08056	 

HG_20038	 Rfil_569420759	Rfil_569304307	Rfil_569420758	Rfil_569350523_glycosyl_hydrolase_family_2_Reticulomyxa_filosa	 

HG_10559	 Scer_YDL215C_NAD_dependent_glutamate_dehydrogenase_degrades_glutamate_to_ammonia_and_alpha_ketoglutarate_expression_sensitive_to_nitrogen_catabolite_repression_and_intracellular_ammonia_levels_Source_SGD_Acc_S000002374_GDH2_SGD	 Ttra_07562T0_07562_NAD_specific_glutamate_dehydrogenase_1258_aa	 

HG_8106	 Atha_AT1G13970_1_Protein_of_unknown_function_DUF1336	Atha_AT1G59650_1_CW14_Protein_of_unknown_function_DUF1336	Atha_AT3G29180_1_Protein_of_unknown_function_DUF1336	Atha_AT1G10410_1_Protein_of_unknown_function_DUF1336	Atha_AT5G39430_1_Protein_of_unknown_function_DUF1336	 

HG_11334	 This group of homology does not contain any annotated genome 

HG_28770	 This group of homology does not contain any annotated genome 

HG_34183	 This group of homology does not contain any annotated genome 

HG_9780	 Atha_AT1G73540_1_atnudt21_NUDT21_nudix_hydrolase_homolog_21	Atha_AT2G01670_1_atnudt17_NUDT17_nudix_hydrolase_homolog_17	Atha_AT1G14860_1_atnudt18_NUDT18_nudix_hydrolase_homolog_18	Atha_AT1G18300_1_atnudt4_NUDT4_nudix_hydrolase_homolog_4	Atha_AT3G26690_1_ATNUDT13_ATNUDX13_NUDX13_nudix_hydrolase_homolog_13	Atha_AT1G12880_1_atnudt12_NUDT12_nudix_hydrolase_homolog_12	Atha_AT3G12600_1_atnudt16_NUDT16_nudix_hydrolase_homolog_16	 

HG_27800	 This group of homology does not contain any annotated genome 

HG_26341	 This group of homology does not contain any annotated genome 

HG_25325	 This group of homology does not contain any annotated genome 

HG_24171	 Rfil_569375455_mannonate_dehydratase_Reticulomyxa_filosa	 

HG_12796	 Scer_YPR155C_Protein_involved_in_regulation_of_mitochondrial_expression_of_subunits_6_Atp6p_and_8_Atp8p_of_the_Fo_F1_ATP_synthase_functions_with_Nca3p_Source_SGD_Acc_S000006359_NCA2_SGD	 Ttra_01290T0_01290	 

HG_44751	 Ttra_08266T0_08266	 

HG_9934	 Atha_AT5G66550_1_Maf_like_protein	Atha_AT5G42770_2_Maf_like_protein	Atha_AT2G25500_1_Inosine_triphosphate_pyrophosphatase_family_protein	 

HG_22900	 Ttra_12319T0_12319	 

HG_17419	 Ttra_11043T0_11043_UPF0246_protein_310_aa	 

HG_21610	 This group of homology does not contain any annotated genome 

HG_42837	 This group of homology does not contain any annotated genome 

HG_10262	 Scer_YNL231C_Phosphatidylinositol_transfer_protein_PITP_controlled_by_the_multiple_drug_resistance_regulator_Pdr1p_localizes_to_lipid_particles_and_microsomes_controls_levels_of_various_lipids_may_regulate_lipid_synthesis_homologous_to_Pdr17p_Source_SGD_Acc_S000005175_PDR16_SGD	Scer_YNL264C_Phosphatidylinositol_transfer_protein_PITP_downregulates_Plb1p_mediated_turnover_of_phosphatidylcholine_found_in_the_cytosol_and_microsomes_homologous_to_Pdr16p_deletion_affects_phospholipid_composition_Source_SGD_Acc_S000005208_PDR17_SGD	 

HG_10093	 Ttra_03872T0_03872	Ttra_05190T0_05190	 

HG_39147	 Rfil_569427136	Rfil_5693965897877_partial_Reticulomyxa_filosa	 

HG_35724	 This group of homology does not contain any annotated genome 

HG_19369	 Atha_AT2G47350_1_HIT_zinc_finger_PAPA_1_like_conserved_region	Atha_AT1G56460_2_HIT_zinc_finger_PAPA_1_like_conserved_region	Atha_AT3G06660_1_PAPA_1_like_family_protein_zinc_finger_HIT_type_family_protein	 

HG_15600	 Atha_AT1G70630_1_Nucleotide_diphospho_sugar_transferase_family_protein	 

HG_12076	 This group of homology does not contain any annotated genome 

HG_10244	 This group of homology does not contain any annotated genome 

HG_45088	 This group of homology does not contain any annotated genome 

HG_9903	 Ttra_11740T0_11740	Ttra_04658T0_04658	 

HG_24189	 Ttra_09478T0_09478	 Rfil_5694162320435_Reticulomyxa_filosa	 

HG_31020	 This group of homology does not contain any annotated genome 

HG_15823	 This group of homology does not contain any annotated genome 

HG_47786	 Rfil_569377980	Rfil_569419684_chromosome_partitioning_ATPase_Reticulomyxa_filosa	 

HG_83837	 Ttra_05798T0_05798	 

HG_51367	 Rfil_569328238	Rfil_569418610	 

HG_82852	 This group of homology does not contain any annotated genome 

HG_39247	 This group of homology does not contain any annotated genome 

HG_22918	 Ttra_00596T0_00596	 

HG_19195	 Ttra_11066T0_11066	 

HG_20474	 This group of homology does not contain any annotated genome 

HG_13530	 This group of homology does not contain any annotated genome 

HG_42645	 This group of homology does not contain any annotated genome 

HG_9649	 Atha_AT2G43920_1_HOL2_ATHOL2_S_adenosyl_L_methionine_dependent_methyltransferases_superfamily_protein	Atha_AT2G43940_1_ATHOL3_HOL3_S_adenosyl_L_methionine_dependent_methyltransferases_superfamily_protein	Atha_AT2G43910_2_ATHOL1_HOL1_HARMLESS_TO_OZONE_LAYER_1	 Ttra_01583T0_01583_thiol_methyltransferase_232_aa	 

HG_29066	 Ttra_05510T0_05510	Ttra_11883T0_11883	Ttra_08264T0_08264	Ttra_06313T0_06313	 

HG_21746	 Ttra_05370T0_05370_beta_lactamase_459_aa	 Rfil_569354991_Beta_lactamase_Reticulomyxa_filosa	 

HG_12801	 Atha_AT5G10460_1_Haloacid_dehalogenase_like_hydrolase_HAD_superfamily_protein	 

HG_39483	 This group of homology does not contain any annotated genome 

HG_22744	 This group of homology does not contain any annotated genome 

HG_19328	 This group of homology does not contain any annotated genome 

HG_25215	 Rfil_569372440	Rfil_569425395_alpha_xylosidase_Reticulomyxa_filosa	Rfil_569375989	 

HG_19223	 This group of homology does not contain any annotated genome 

HG_3043	 Atha_AT2G39210_1_Major_facilitator_superfamily_protein	Atha_AT2G34355_1_Major_facilitator_superfamily_protein	Atha_AT2G34350_1_Nodulin_like_Major_Facilitator_Superfamily_protein	Atha_AT1G18940_1_Nodulin_like_Major_Facilitator_Superfamily_protein	Atha_AT5G50630_1_Major_facilitator_superfamily_protein	Atha_AT2G28120_1_Major_facilitator_superfamily_protein	Atha_AT1G74780_1_Nodulin_like_Major_Facilitator_Superfamily_protein	Atha_AT3G01930_2_Major_facilitator_superfamily_protein	Atha_AT5G14120_1_Major_facilitator_superfamily_protein	Atha_AT4G34950_1_Major_facilitator_superfamily_protein	Atha_AT1G80530_1_Major_facilitator_superfamily_protein	Atha_AT1G31470_1_NFD4_Major_facilitator_superfamily_protein	Atha_AT2G16660_1_Major_facilitator_superfamily_protein	Atha_AT5G45275_1_Major_facilitator_superfamily_protein	Atha_AT4G19450_1_Major_facilitator_superfamily_protein	Atha_AT2G30300_1_Major_facilitator_superfamily_protein	Atha_AT3G01630_1_Major_facilitator_superfamily_protein	 Ttra_00918T0_00918	 Rfil_569367889	Rfil_569367888	 

HG_5060	 Scer_YOR334W_Mitochondrial_inner_membrane_Mg_2_channel_required_for_maintenance_of_intramitochondrial_Mg_2_concentrations_at_the_correct_level_to_support_splicing_of_group_II_introns_Source_SGD_Acc_S000005861_MRS2_SGD	 Atha_AT1G80900_1_ATMGT1_MGT1_MRS2_10_magnesium_transporter_1	Atha_AT1G16010_2_MGT2_MRS2_1_magnesium_transporter_2	Atha_AT3G58970_1_MGT6_MRS2_4_magnesium_transporter_6	Atha_AT5G09690_2_ATMGT7_MGT7_MRS2_7_magnesium_transporter_7	Atha_AT4G28580_1_ATMGT5_MGT5_MRS2_6_magnesium_transport_5	Atha_AT5G64560_1_MGT9_MRS2_2_ATMGT9_magnesium_transporter_9	Atha_AT2G03620_1_MGT3_MRS2_5_magnesium_transporter_3	Atha_AT3G19640_1_MGT4_MRS2_3_magnesium_transporter_4	Atha_AT5G09720_1_Magnesium_transporter_CorA_like_family_protein	Atha_AT5G09710_1_Magnesium_transporter_CorA_like_family_protein	 

HG_25333	 Ttra_01018T0_01018	 

HG_48592	 This group of homology does not contain any annotated genome 

HG_30563	 This group of homology does not contain any annotated genome 

HG_25451	 This group of homology does not contain any annotated genome 

HG_19259	 This group of homology does not contain any annotated genome 

HG_21795	 This group of homology does not contain any annotated genome 

HG_5302	 Ttra_00592T0_00592	Ttra_03228T0_03228	Ttra_02133T0_02133	Ttra_08995T0_08995	Ttra_03687T0_03687	Ttra_11858T0_11858	Ttra_11859T0_11859	 

HG_48848	 This group of homology does not contain any annotated genome 

HG_8244	 This group of homology does not contain any annotated genome 

HG_11560	 Scer_YGR178C_Component_of_glucose_deprivation_induced_stress_granules_involved_in_P_body_dependent_granule_assembly_similar_to_human_ataxin_2_interacts_with_Pab1p_to_regulate_mRNA_polyadenylation_interacts_with_Mkt1p_to_regulate_HO_translation_Source_SGD_Acc_S000003410_PBP1_SGD	 Atha_AT3G14010_1_CID4_CTC_interacting_domain_4	Atha_AT1G54170_1_CID3_CTC_interacting_domain_3	 Ttra_08463T0_08463	 

HG_10270	 Atha_AT5G66180_1_S_adenosyl_L_methionine_dependent_methyltransferases_superfamily_protein	 Rfil_5694170910050_partial_Reticulomyxa_filosa	Rfil_569438519	 

HG_42435	 Rfil_569375738_Prolyl_4_hydroxylase_alpha_subunit_Reticulomyxa_filosa	 

HG_39050	 This group of homology does not contain any annotated genome 

HG_8785	 Scer_YLR420W_Dihydroorotase_catalyzes_the_third_enzymatic_step_in_the_de_novo_biosynthesis_of_pyrimidines_converting_carbamoyl_L_aspartate_into_dihydroorotate_Source_SGD_Acc_S000004412_URA4_SGD	 Atha_AT4G22930_1_PYR4_DHOASE_pyrimidin_4	 Rfil_569406214_dihydroorotase_Reticulomyxa_filosa	 

HG_54853	 This group of homology does not contain any annotated genome 

HG_20141	 This group of homology does not contain any annotated genome 

HG_10252	 This group of homology does not contain any annotated genome 

HG_46281	 This group of homology does not contain any annotated genome 

HG_32938	 This group of homology does not contain any annotated genome 

HG_39273	 This group of homology does not contain any annotated genome 

HG_35681	 Ttra_03786T0_03786	 

HG_73564	 This group of homology does not contain any annotated genome 

HG_30527	 Ttra_10913T0_10913	Ttra_07636T0_07636	 

HG_34150	 This group of homology does not contain any annotated genome 

HG_21759	 This group of homology does not contain any annotated genome 

HG_27006	 This group of homology does not contain any annotated genome 

HG_15767	 Scer_YJR130C_Cystathionine_gamma_synthase_converts_cysteine_into_cystathionine_Source_SGD_Acc_S000003891_STR2_SGD	Scer_YML082W_Putative_protein_predicted_to_have_carbon_sulfur_lyase_activity_transcriptionally_regulated_by_Upc2p_via_an_upstream_sterol_response_element_green_fluorescent_protein_GFP_fusion_protein_localizes_to_the_nucleus_and_the_cytoplasm_YML082W_is_not_ential_gene_Source_SGD_Acc_S000004547	Scer_YLL058W_Putative_protein_of_unknown_function_with_similarity_to_Str2p_which_is_a_cystathionine_gamma_synthase_important_in_sulfur_metabolism_YLL058W_is_not_an_essential_gene_Source_SGD_Acc_S000003981	 

HG_15831	 Rfil_569383243_set_domain_protein_Reticulomyxa_filosa	 

HG_16542	 Atha_AT1G70160_1_unknown_protein_FUNCTIONS_IN_molecular_function_unknown_INVOLVED_IN_biological_process_unknown_LOCATED_IN_endomembrane_system_EXPRESSED_IN_24_plant_structures_EXPRESSED_DURING_15_growth_stages_BEST_Arabidopsis_thaliana_protein_match_is_unknown_protein_TAIR_AT4G27020_1_Has_108_Blast_hits_to_108_proteins_in_20_species_Archae_0_Bacteria_0_Metazoa_0_Fungi_0_Plants_89_Viruses_0_Other_Eukaryotes_19_source_NCBI_BLink	Atha_AT5G54870_1_unknown_protein_FUNCTIONS_IN_molecular_function_unknown_INVOLVED_IN_biological_process_unknown_LOCATED_IN_vacuole_EXPRESSED_IN_24_plant_structures_EXPRESSED_DURING_15_growth_stages_BEST_Arabidopsis_thaliana_protein_match_is_unknown_protein_TAIR_AT4G27020_1_Has_1807_Blast_hits_to_1807_proteins_in_277_species_Archae_0_Bacteria_0_Metazoa_736_Fungi_347_Plants_385_Viruses_0_Other_Eukaryotes_339_source_NCBI_BLink	Atha_AT4G27020_1_unknown_protein_FUNCTIONS_IN_molecular_function_unknown_LOCATED_IN_vacuole_BEST_Arabidopsis_thaliana_protein_match_is_unknown_protein_TAIR_AT5G54870_1_Has_1807_Blast_hits_to_1807_proteins_in_277_species_Archae_0_Bacteria_0_Metazoa_736_Fungi_347_Plants_385_Viruses_0_Other_Eukaryotes_339_source_NCBI_BLink	 

HG_13492	 Rfil_569419256_epoxide_hydrolase_Reticulomyxa_filosa	 

HG_11596	 Ttra_00696T0_00696	 Rfil_569421345	Rfil_569365723	Rfil_5693972487674_partial_Reticulomyxa_filosa	Rfil_569360437	Rfil_569391712_RabGAP_TBC_domain_containing_protein_partial_Reticulomyxa_filosa	 

HG_11524	 Atha_AT1G65280_1_DNAJ_heat_shock_N_terminal_domain_containing_protein	Atha_AT1G56000_1_FAD_NAD_P_binding_oxidoreductase_family_protein	Atha_AT1G55980_1_FAD_NAD_P_binding_oxidoreductase_family_protein	 

HG_25638	 This group of homology does not contain any annotated genome 

HG_26075	 Ttra_06799T0_06799	 

HG_15780	 Ttra_06136T0_06136	 

HG_45944	 Ttra_08787T0_08787	 

HG_14490	 Ttra_01447T0_01447	 

HG_45091	 This group of homology does not contain any annotated genome 

HG_63944	 This group of homology does not contain any annotated genome 

HG_23481	 This group of homology does not contain any annotated genome 

HG_47822	 This group of homology does not contain any annotated genome 

HG_39219	 This group of homology does not contain any annotated genome 

HG_39186	 This group of homology does not contain any annotated genome 

HG_961	 This group of homology does not contain any annotated genome 

HG_27770	 Ttra_00931T0_00931_UPF0145_protein_160_aa	 

HG_22511	 Scer_YDR359C_Component_of_the_NuA4_histone_acetyltransferase_complex_acts_as_a_platform_for_assembly_of_NuA4_subunits_into_the_native_complex_required_for_initiation_of_pre_meiotic_DNA_replication_likely_due_to_its_requirement_for_expression_of_IME1_Source_SGD_Acc_S000002767_EAF1_SGD	 

HG_47909	 This group of homology does not contain any annotated genome 

HG_17166	 This group of homology does not contain any annotated genome 

HG_19062	 This group of homology does not contain any annotated genome 

HG_38698	 This group of homology does not contain any annotated genome 

HG_25582	 This group of homology does not contain any annotated genome 

HG_17558	 Atha_AT5G28950_1_unknown_protein_BEST_Arabidopsis_thaliana_protein_match_is_unknown_protein_TAIR_AT5G41980_1_Has_448_Blast_hits_to_446_proteins_in_74_species_Archae_0_Bacteria_0_Metazoa_31_Fungi_21_Plants_396_Viruses_0_Other_Eukaryotes_0_source_NCBI_BLink	 

HG_54182	 This group of homology does not contain any annotated genome 

HG_8104	 Scer_YBR176W_Ketopantoate_hydroxymethyltransferase_required_for_pantothenic_acid_biosynthesis_converts_2_oxoisovalerate_into_2_dehydropantoate_Source_SGD_Acc_S000000380_ECM31_SGD	 Atha_AT2G46110_1_PANB1_KPHMT1_ketopantoate_hydroxymethyltransferase_1	Atha_AT3G61530_1_PANB2_Phosphoenolpyruvate_carboxylase_family_protein	 Ttra_03135T0_03135_2_dehydropantoate_2_reductase_632_aa	 

HG_26959	 This group of homology does not contain any annotated genome 

HG_30330	 This group of homology does not contain any annotated genome 

HG_19162	 This group of homology does not contain any annotated genome 

HG_10488	 Scer_YHR100C_Mitochondrial_phosphatidylglycerophosphatase_PGP_phosphatase_dephosphorylates_phosphatidylglycerolphosphate_to_generate_phosphatidylglycerol_an_essential_step_during_cardiolipin_biosynthesis_null_mutant_is_sensitive_to_tunicamycin_DTT_Source_SGD_Acc_S000001142_GEP4_SGD	 Atha_AT3G58830_1_haloacid_dehalogenase_HAD_superfamily_protein	 Ttra_10310T0_10310_HAD_superfamily_subfamily_IIIA_phosphatase_199_aa	 

HG_41394	 This group of homology does not contain any annotated genome 

HG_69399	 This group of homology does not contain any annotated genome 

HG_26972	 Rfil_569382876	 

HG_13656	 Ttra_02716T0_02716	 

HG_11550	 Rfil_5694139621429_partial_Reticulomyxa_filosa	Rfil_569343652	 

HG_6855	 Atha_AT5G16530_1_PIN5_Auxin_efflux_carrier_family_protein	Atha_AT5G15100_1_PIN8_ATPIN8_Auxin_efflux_carrier_family_protein	Atha_AT1G70940_1_PIN3_ATPIN3_Auxin_efflux_carrier_family_protein	Atha_AT2G01420_2_PIN4_Auxin_efflux_carrier_family_protein	Atha_AT1G23080_1_PIN7_ATPIN7_Auxin_efflux_carrier_family_protein	Atha_AT5G57090_1_EIR1_WAV6_ATPIN2_PIN2_AGR_AGR1_Auxin_efflux_carrier_family_protein	Atha_AT1G73590_1_PIN1_ATPIN1_Auxin_efflux_carrier_family_protein	Atha_AT1G77110_1_PIN6_Auxin_efflux_carrier_family_protein	 

HG_39314	 This group of homology does not contain any annotated genome 

HG_39040	 This group of homology does not contain any annotated genome 

HG_26954	 Ttra_04571T0_04571_OB_fold_nucleic_acid_binding_domain_containing_protein_372_aa	 

HG_21767	 This group of homology does not contain any annotated genome 

HG_17945	 This group of homology does not contain any annotated genome 

HG_8567	 Atha_AT5G37530_1_NAD_P_binding_Rossmann_fold_superfamily_protein	 Scer_YHR003C_Protein_of_unknown_function_localized_to_the_mitochondrial_outer_membrane_Source_SGD_Acc_S000001045	Scer_YKL027W_Protein_of_unknown_function_localized_to_the_mitochondrial_outer_membrane_Source_SGD_Acc_S000001510	 Atha_AT5G37530_1_NAD_P_binding_Rossmann_fold_superfamily_protein	 Ttra_06728T0_06728	 

HG_19126	 Ttra_05393T0_05393	 

HG_42712	 This group of homology does not contain any annotated genome 

HG_6277	 Atha_AT5G47530_1_Auxin_responsive_family_protein	Atha_AT4G17280_1_Auxin_responsive_family_protein	Atha_AT5G35735_1_Auxin_responsive_family_protein	Atha_AT3G59070_1_Cytochrome_b561_ferric_reductase_transmembrane_with_DOMON_related_domain	Atha_AT2G04850_1_Auxin_responsive_family_protein	Atha_AT4G12980_1_Auxin_responsive_family_protein	Atha_AT3G25290_1_Auxin_responsive_family_protein	Atha_AT3G07570_1_Cytochrome_b561_ferric_reductase_transmembrane_with_DOMON_related_domain	Atha_AT3G61750_1_Cytochrome_b561_ferric_reductase_transmembrane_with_DOMON_related_domain	Atha_AT5G48750_1_Cytochrome_b561_ferric_reductase_transmembrane_with_DOMON_related_domain	Atha_AT3G07390_1_AIR12_auxin_responsive_family_protein	 Rfil_5693905819517_Reticulomyxa_filosa	 

HG_30653	 This group of homology does not contain any annotated genome 

HG_13997	 Scer_YMR302C_Integral_inner_mitochondrial_membrane_protein_with_a_role_in_maintaining_mitochondrial_nucleoid_structure_and_number_mutants_exhibit_an_increased_rate_of_mitochondrial_DNA_escape_shows_some_sequence_similarity_to_exonucleases_Source_SGD_Acc_S000004917_YME2_SGD	 Ttra_06231T0_06231	 

HG_48938	 Ttra_10754T0_10754	Ttra_10492T0_10492	 

HG_15821	 Atha_AT3G18410_1_Complex_I_subunit_NDUFS6	Atha_AT1G49140_1_Complex_I_subunit_NDUFS6	 

HG_17179	 This group of homology does not contain any annotated genome 

HG_11481	 Rfil_569423905	Rfil_569422073_HIT_domain_containing_protein_Reticulomyxa_filosa	Rfil_5693947388459_Reticulomyxa_filosa	 

HG_33998	 Rfil_569434221_DHHC_family_palmitoyl_transferase_fused_to_a_KOW_domain_signal_peptide_Reticulomyxa_filosa	Rfil_569419744	 

HG_33893	 This group of homology does not contain any annotated genome 

HG_39004	 This group of homology does not contain any annotated genome 

HG_30940	 This group of homology does not contain any annotated genome 

HG_16586	 Atha_AT4G31360_1_selenium_binding	Atha_AT2G24440_1_selenium_binding	 

HG_13633	 Scer_YKR080W_NAD_dependent_5_10_methylenetetrahydrafolate_dehydrogenase_plays_a_catalytic_role_in_oxidation_of_cytoplasmic_one_carbon_units_expression_is_regulated_by_Bas1p_and_Bas2p_repressed_by_adenine_and_may_be_induced_by_inositol_and_choline_Source_SGD_Acc_S000001788_MTD1_SGD	 

HG_51893	 Scer_YCL038C_Vacuolar_integral_membrane_protein_required_for_efflux_of_amino_acids_during_autophagic_body_breakdown_in_the_vacuole_null_mutation_causes_a_gradual_loss_of_viability_during_starvation_Source_SGD_Acc_S000000543_ATG22_SGD	 

HG_54123	 This group of homology does not contain any annotated genome 

HG_44813	 This group of homology does not contain any annotated genome 

HG_11053	 Atha_AT1G14820_3_Sec14p_like_phosphatidylinositol_transfer_family_protein	Atha_AT1G05370_1_Sec14p_like_phosphatidylinositol_transfer_family_protein	Atha_AT3G22410_1_Sec14p_like_phosphatidylinositol_transfer_family_protein	 

HG_3304	 Atha_AT2G28320_1_Pleckstrin_homology_PH_and_lipid_binding_START_domains_containing_protein	Atha_AT3G54800_1_Pleckstrin_homology_PH_and_lipid_binding_START_domains_containing_protein	Atha_AT4G19040_2_EDR2_ENHANCED_DISEASE_RESISTANCE_2	Atha_AT5G45560_1_Pleckstrin_homology_PH_domain_containing_protein_lipid_binding_START_domain_containing_protein	Atha_AT5G10750_1_Protein_of_unknown_function_DUF1336	Atha_AT1G06050_1_Protein_of_unknown_function_DUF1336	Atha_AT5G25020_1_Protein_of_unknown_function_DUF1336	Atha_AT5G24990_1_Protein_of_unknown_function_DUF1336	Atha_AT5G35180_4_Protein_of_unknown_function_DUF1336	Atha_AT5G25010_1_Protein_of_unknown_function_DUF1336	 Rfil_569421042	Rfil_5694068314349_partial_Reticulomyxa_filosa	 

HG_18979	 This group of homology does not contain any annotated genome 

HG_70532	 This group of homology does not contain any annotated genome 

HG_15616	 This group of homology does not contain any annotated genome 

HG_26985	 This group of homology does not contain any annotated genome 

HG_32567	 This group of homology does not contain any annotated genome 

HG_69540	 This group of homology does not contain any annotated genome 

HG_25318	 This group of homology does not contain any annotated genome 

HG_26470	 Ttra_00578T0_00578	Ttra_10054T0_10054	Ttra_00562T0_00562	 

HG_44744	 This group of homology does not contain any annotated genome 

HG_10137	 Scer_YHR177W_Putative_protein_of_unknown_function_overexpression_causes_a_cell_cycle_delay_or_arrest_Source_SGD_Acc_S000001220	Scer_YEL007W_Transcriptional_regulator_of_pseudohyphal_growth_protein_with_sequence_similarity_to_S_pombe_gti1_gluconate_transport_inducer_1_and_C_albicans_Wor1_Source_SGD_Acc_S000000733_MIT1_SGD	 

HG_21708	 This group of homology does not contain any annotated genome 

HG_17379	 This group of homology does not contain any annotated genome 

HG_15716	 This group of homology does not contain any annotated genome 

HG_21570	 Rfil_5693937728721_Reticulomyxa_filosa	 

HG_14562	 Ttra_09342T0_09342	Ttra_08154T0_08154_serine_threonine_protein_kinase_1413_aa	Ttra_10361T0_10361_serine_threonine_protein_kinase_1483_aa	 

HG_15201	 Ttra_05791T0_05791	Ttra_01258T0_01258	Ttra_10070T0_10070	Ttra_10671T0_10671	Ttra_07077T0_07077	 

HG_48590	 Ttra_06422T0_06422	 

HG_44693	 This group of homology does not contain any annotated genome 

HG_7131	 Atha_AT5G03880_1_Thioredoxin_family_protein	Atha_AT4G10000_1_Thioredoxin_family_protein	 Rfil_5693935078786_Reticulomyxa_filosa	 

HG_31136	 This group of homology does not contain any annotated genome 

HG_30561	 Rfil_569437103	 

HG_54838	 This group of homology does not contain any annotated genome 

HG_20600	 Ttra_02452T0_02452	 

HG_39017	 This group of homology does not contain any annotated genome 

HG_30784	 This group of homology does not contain any annotated genome 

HG_22896	 This group of homology does not contain any annotated genome 

HG_6008	 Atha_AT4G12840_1_Protein_of_unknown_function_DUF707	Atha_AT1G11170_1_Protein_of_unknown_function_DUF707	Atha_AT4G18530_1_Protein_of_unknown_function_DUF707	Atha_AT1G61240_1_Protein_of_unknown_function_DUF707	Atha_AT3G27470_1_Protein_of_unknown_function_DUF707	Atha_AT1G13000_1_Protein_of_unknown_function_DUF707	Atha_AT1G24570_1_Protein_of_unknown_function_DUF707	Atha_AT1G08040_1_Protein_of_unknown_function_DUF707	Atha_AT1G67850_1_Protein_of_unknown_function_DUF707	Atha_AT3G26440_1_Protein_of_unknown_function_DUF707	Atha_AT2G28310_1_Protein_of_unknown_function_DUF707	 

HG_4837	 Atha_AT2G45870_1_Bestrophin_like_protein	Atha_AT3G61320_1_Bestrophin_like_protein	 Ttra_11127T0_11127_UPF0187_protein_308_aa	 

HG_24141	 This group of homology does not contain any annotated genome 

HG_12830	 This group of homology does not contain any annotated genome 

HG_11476	 Scer_YDR316W_Protein_integral_to_the_mitochondrial_membrane_has_a_conserved_methyltransferase_motif_multicopy_suppressor_of_respiratory_defects_caused_by_OXA1_mutations_Source_SGD_Acc_S000002724_OMS1_SGD	 Ttra_00715T0_00715_methyltransferase_OMS1_287_aa	 Rfil_569406921_Phosphatidylethanolamine_N_methyltransferase_Reticulomyxa_filosa	 

HG_39271	 This group of homology does not contain any annotated genome 

HG_34084	 Ttra_05422T0_05422	 

HG_64007	 This group of homology does not contain any annotated genome 

HG_19188	 This group of homology does not contain any annotated genome 

HG_13595	 Rfil_569427254	 

HG_13523	 This group of homology does not contain any annotated genome 

HG_39494	 This group of homology does not contain any annotated genome 

HG_5989	 Scer_YJL093C_Outward_rectifier_potassium_channel_of_the_plasma_membrane_with_two_pore_domains_in_tandem_each_of_which_forms_a_functional_channel_permeable_to_potassium_carboxy_tail_functions_to_prevent_inner_gate_closures_target_of_K1_toxin_Source_SGD_Acc_S000003629_TOK1_SGD	 Atha_AT4G18160_1_KCO6_ATTPK3_ATKCO6_TPK3_Ca2_activated_outward_rectifying_K_channel_6	Atha_AT5G46370_1_KCO2_ATTPK2_ATKCO2_Ca2_activated_outward_rectifying_K_channel_2	Atha_AT4G01840_1_KCO5_ATTPK5_ATKCO5_TPK5_Ca2_activated_outward_rectifying_K_channel_5	Atha_AT5G55630_1_KCO1_TPK1_ATKCO1_ATTPK1_Outward_rectifying_potassium_channel_protein	Atha_AT1G02510_1_KCO4_ATKCO4_ATTPK4_TPK4_Outward_rectifying_potassium_channel_protein	Atha_AT5G46360_1_KCO3_ATKCO3_Ca2_activated_outward_rectifying_K_channel_3	 Ttra_06850T0_06850_calcium_activated_outward_rectifying_potassium_ion_channel_826_aa	Ttra_05732T0_05732_potassium_channel_protein_458_aa	 

HG_27773	 This group of homology does not contain any annotated genome 

HG_1085	 This group of homology does not contain any annotated genome 

HG_48928	 Ttra_03505T0_03505	 

HG_13505	 Atha_AT1G80360_1_Pyridoxal_phosphate_PLP_dependent_transferases_superfamily_protein	 

HG_42997	 This group of homology does not contain any annotated genome 

HG_14111	 Atha_AT1G48950_1_C3HC_zinc_finger_like	Atha_AT1G17210_1_ATILP1_ILP1_IAP_like_protein_1	 

HG_12110	 This group of homology does not contain any annotated genome 

HG_26803	 Scer_YNL224C_Stimulates_the_ATPase_and_helicase_activities_of_Prp43p_acts_with_Prp43p_to_stimulate_18s_rRNA_maturation_by_Nob1p_overexpression_antagonizes_the_suppression_of_splicing_defects_by_spp382_mutants_component_of_pre_ribosomal_particles_Source_SGD_Acc_S000005168_SQS1_SGD	 

HG_14575	 This group of homology does not contain any annotated genome 

HG_45071	 Ttra_01936T0_01936	 

HG_26857	 This group of homology does not contain any annotated genome 

HG_26921	 Ttra_01627T0_01627	 

HG_70522	 This group of homology does not contain any annotated genome 

HG_19334	 This group of homology does not contain any annotated genome 

HG_15678	 Ttra_01229T0_01229	 

HG_13605	 Rfil_5694017996187_Reticulomyxa_filosa	 

HG_48923	 This group of homology does not contain any annotated genome 

HG_14452	 Atha_AT3G57790_1_Pectin_lyase_like_superfamily_protein	 

HG_13500	 Ttra_02456T0_02456	 Rfil_569435925	 

HG_11571	 This group of homology does not contain any annotated genome 

HG_10281	 Rfil_569381898	Rfil_5694027385857_Reticulomyxa_filosa	Rfil_569381897	 

HG_39471	 This group of homology does not contain any annotated genome 

HG_69876	 This group of homology does not contain any annotated genome 

HG_9599	 Atha_AT1G30300_1_Metallo_hydrolase_oxidoreductase_superfamily_protein	Atha_AT4G03610_1_Metallo_hydrolase_oxidoreductase_superfamily_protein	Atha_AT3G13800_1_Metallo_hydrolase_oxidoreductase_superfamily_protein	 

HG_17966	 This group of homology does not contain any annotated genome 

HG_24154	 This group of homology does not contain any annotated genome 

HG_14570	 Atha_AT5G66450_1_Phosphatidic_acid_phosphatase_PAP2_family_protein	Atha_AT3G50920_1_Phosphatidic_acid_phosphatase_PAP2_family_protein	 

HG_83802	 Ttra_09491T0_09491	 

HG_11007	 Atha_AT1G15710_1_prephenate_dehydrogenase_family_protein	Atha_AT5G34930_1_arogenate_dehydrogenase	 

HG_39043	 This group of homology does not contain any annotated genome 

HG_30843	 This group of homology does not contain any annotated genome 

HG_26547	 This group of homology does not contain any annotated genome 

HG_34330	 This group of homology does not contain any annotated genome 

HG_69038	 This group of homology does not contain any annotated genome 

HG_25426	 Ttra_02642T0_02642_integral_membrane_protein_303_aa	Ttra_03397T0_03397	 

HG_25152	 This group of homology does not contain any annotated genome 

HG_14657	 Rfil_569355457	Rfil_569366443_RhoGEF_domain_containing_protein_Reticulomyxa_filosa	Rfil_569420282	Rfil_569419922_kinesin_Reticulomyxa_filosa	Rfil_569356341	Rfil_569354150	Rfil_569339284_actin_binding_protein_partial_Reticulomyxa_filosa	Rfil_569417249	Rfil_569375676	 

HG_10381	 Atha_AT4G29610_1_Cytidine_deoxycytidylate_deaminase_family_protein	Atha_AT4G29630_1_Cytidine_deoxycytidylate_deaminase_family_protein	Atha_AT4G29600_1_Cytidine_deoxycytidylate_deaminase_family_protein	Atha_AT2G19570_1_CDA1_AT_CDA1_DESZ_cytidine_deaminase_1	Atha_AT4G29620_1_Cytidine_deoxycytidylate_deaminase_family_protein	Atha_AT4G29650_1_Cytidine_deoxycytidylate_deaminase_family_protein	Atha_AT4G29570_1_Cytidine_deoxycytidylate_deaminase_family_protein	Atha_AT4G29640_1_Cytidine_deoxycytidylate_deaminase_family_protein	Atha_AT4G29580_2_Cytidine_deoxycytidylate_deaminase_family_protein	 

HG_27786	 This group of homology does not contain any annotated genome 

HG_30415	 This group of homology does not contain any annotated genome 

HG_25303	 This group of homology does not contain any annotated genome 

HG_54795	 This group of homology does not contain any annotated genome 

HG_18262	 This group of homology does not contain any annotated genome 

HG_17310	 This group of homology does not contain any annotated genome 

HG_35961	 Ttra_10011T0_10011_arsenical_resistance_membrane_protein_376_aa	 

HG_39007	 This group of homology does not contain any annotated genome 

HG_36198	 This group of homology does not contain any annotated genome 

HG_9342	 This group of homology does not contain any annotated genome 

HG_25252	 This group of homology does not contain any annotated genome
