# Supplementary material for: Reconstruction of the ancestral metazoan genome reveals an increase in genomic novelty
Source: Nat Commun. 2018 Apr 30;9:1730. doi: 10.1038/s41467-018-04136-5 (PMC5928047; doi:10.1038/s41467-018-04136-5)
Supplement: Supplementary file 13 — Supplementary Data 10 [file 41467_2018_4136_MOESM13_ESM.zip › Node 3 - Metazoa/Metazoa Novel Core all genes IDs.out]

HG_3636	Bsch_g27986	Bsch_g51133	Csav_016077	Csav_016078	Csav_016080	Acar_00013305	Xtro_059121	Xtro_059421	Xtro_060346	Drer_091962_RUN_domain_containing_1_Source_HGNC_Symbol_Acc_25418_RUNDC1	Lgig_104100	Tcas_270015593	Dpul_308132	Bflo_260794046	Znev_09339	Skow_46006m	Cgig_22478_RUN_domain_containing_protein_1_Source_UniProtKB_TrEMBL_Acc_K1QI92	Cint_028759	Hsap_Ensmbl0198863_RUN_domain_containing_1_Source_HGNC_Symbol_Acc_25418_RUNDC1	Cint_025925	Mley_ML14982a	Csav_016079	Bmal_170589083	Pfuc_888_1_07731_t1	Spur_006110_Rundc1	Smar_006860	Rcul_t33248	Smim_35439_PREDICTED_RUN_domain_containing_protein_like_Bombus_terrestris_gi_340721755_ref_XP_003399280_2e_168_499	Cele_020572_T19D7_4_Protein_T19D7_4_T19D7_4_mRNA_complete_cds_Source_RefSeq_mRNA_Acc_NM_075735	Ctel_183187	Isca_ISCW015959-PA	Hrob_112004	Tcas_270005255	Ggal_004501	Sman_067010	Avag_15960001	Avag_13992001	Avag_32416001	Egra_08075	Dmel_0040348_CG3703	Emul_02675	Tspi_316972314	Avag_44541001	Avag_32417001	Hmic_0747600	Sjap_0073770	Pbac_3471048	Sjap_0066460	Tadh_52054	Hmag_230570	Gsal_1341_run_domain_containing_protein_1	Gsal_12010_run_domain_containing_protein_1	Nvec_16409_DUF948	Odio_017239001	OcarG_4326	Csav_016081	Mmar_MMa47993	Nvec_38985_	Adig_06048	Avag_23754001	Dmel_0052461_CG32461	Mmar_MMa55954	Sjap_0066470	Adig_05840	Nvec_14266_	Gsal_12011_run_domain_containing_protein_1	Pbac_3473342	Pbac_3468075	Sjap_0311380
HG_230	Bsch_g13032	Bsch_g54556	Bsch_g39642	Bsch_g37572	Hsap_Ensmbl0111186_wingless_type_MMTV_integration_site_family_member_5B_Source_HGNC_Symbol_Acc_16265_WNT5B	Drer_034894_wingless_type_MMTV_integration_site_family_member_5b_Source_ZFIN_Acc_ZDB_GENE_980526_87_wnt5b	Bflo_260804807	Csav_000870	Drer_014495_wingless_type_MMTV_integration_site_family_member_5a_Source_ZFIN_Acc_ZDB_GENE_060328_3_wnt5a	Cint_000747	Hsap_Ensmbl0114251_wingless_type_MMTV_integration_site_family_member_5A_Source_HGNC_Symbol_Acc_12784_WNT5A	Ggal_008673	Xtro_020729	Bsch_g69917	Acar_00017182	Ggal_029910	Ggal_021197	Bsch_g54683	Bsch_g52618	Lgig_130786	Smim_4471_wnt5_protein_Cupiennius_salei_gi_19171517_emb_CAC87041_0_0_714	Acar_00000021	Sjap_0003330	Bmal_170588907	Znev_02906	Bflo_260807433	Dpul_43478	Smim_62578_protein_Wnt_2b_precursor_Gallus_gallus_gi_45383486_ref_NP_989667_6e_17_82_4	Skow_25832m	Mmar_MMa45995	Hrob_186498	Sman_145140_Protein_Wnt_Source_UniProtKB_TrEMBL_Acc_G4VJE5	Mley_ML101013a	Ggal_030668	Dpul_64675	Hrob_184933	Spur_026277_Wnt5_Protein_Wnt_Source_UniProtKB_TrEMBL_Acc_H3JI65	Rcul_t30922	Spur_000007_Wnt7_Protein_Wnt_7_Source_UniProtKB_Swiss_Prot_Acc_P28098	Isca_ISCW020392-PA	Skow_28349m	Smar_008487	Cgig_06607_Protein_Wnt_Source_UniProtKB_TrEMBL_Acc_K1PF35	Drer_058822_wingless_type_MMTV_integration_site_family_member_3A_Source_ZFIN_Acc_ZDB_GENE_001106_1_wnt3a	Ggal_030667	Znev_02907	Hsap_Ensmbl0134245_wingless_type_MMTV_integration_site_family_member_2B_Source_HGNC_Symbol_Acc_12781_WNT2B	Tspi_316978553	Smar_004376	Nvec_1139_wnt	Tcas_270011028	Isca_ISCW005711-PA	Hsap_Ensmbl0154764_wingless_type_MMTV_integration_site_family_member_7A_Source_HGNC_Symbol_Acc_12786_WNT7A	Xtro_030440	Acar_00006798	Smar_002922	Mmar_MMa04980	Gsal_5019_wingless_type_mmtv_integration_site_member_5b	Xtro_016839	Rcul_t11112	Cgig_12717_Protein_Wnt_Source_UniProtKB_TrEMBL_Acc_K1Q701	Hsap_Ensmbl0154342_wingless_type_MMTV_integration_site_family_member_3A_Source_HGNC_Symbol_Acc_15983_WNT3A	Acar_00012331	Smim_64686_secreted_signaling_factor_WNT4_like_protein_Daphnia_pulex_gi_321458908_gb_EFX69968_1e_32_125	Acar_00016403	Skow_30266m	Drer_038990_wingless_type_MMTV_integration_site_family_member_3_Source_ZFIN_Acc_ZDB_GENE_081003_1_wnt3	Xtro_052293	Ggal_002327	Xtro_052291	Hsap_Ensmbl0105989_wingless_type_MMTV_integration_site_family_member_2_Source_HGNC_Symbol_Acc_12780_WNT2	Ggal_039420	Mmar_MMa45992	Hrob_158078	Tspi_316967146	Hsap_Ensmbl0108379_wingless_type_MMTV_integration_site_family_member_3_Source_HGNC_Symbol_Acc_12782_WNT3	Ctel_96953	Ggal_008215	Hsap_Ensmbl0162552_wingless_type_MMTV_integration_site_family_member_4_Source_HGNC_Symbol_Acc_12783_WNT4	Ggal_007633	Drer_044827_wingless_type_MMTV_integration_site_family_member_7Aa_Source_ZFIN_Acc_ZDB_GENE_051129_1_wnt7aa	Drer_005050_wingless_type_MMTV_integration_site_family_member_2Ba_Source_ZFIN_Acc_ZDB_GENE_030717_2_wnt2ba	Bflo_260814111	Xtro_010271	Skow_22430m	Acar_00017652	Egra_09445	Dpul_64642	Lgig_139906	Drer_002483_wingless_type_MMTV_integration_site_family_member_7A_Source_HGNC_Symbol_Acc_12786_WNT7A_1_of_2	Smim_80501_Wnt16_like_Achaearanea_tepidariorum_gi_45544559_dbj_BAD12590_0_0_531	Adig_06764	Emul_09812	Smar_004621	Xtro_015100	Tcas_270011065	Ggal_029875	Acar_00014163	Ggal_022975	Tcas_270011105	Hsap_Ensmbl0188064_wingless_type_MMTV_integration_site_family_member_7B_Source_HGNC_Symbol_Acc_12787_WNT7B	Cgig_19644_Protein_Wnt_Source_UniProtKB_TrEMBL_Acc_K1PH58	Drer_022858_wingless_type_MMTV_integration_site_family_member_7Ba_Source_ZFIN_Acc_ZDB_GENE_041210_178_wnt7ba	Ggal_033257	Xtro_006677	Drer_032234_wingless_type_MMTV_integration_site_family_member_2Bb_Source_ZFIN_Acc_ZDB_GENE_060824_6_wnt2bb	Drer_071107_wingless_type_MMTV_integration_site_family_member_7Bb_Source_ZFIN_Acc_ZDB_GENE_081006_1_wnt7bb	Pfuc_964_1_00569_t1	Mmar_MMa37570	Skow_17084m	Dpul_48424	Bflo_260804825	Znev_18054	Drer_041117_wingless_type_MMTV_integration_site_family_member_2_Source_ZFIN_Acc_ZDB_GENE_980526_416_wnt2	Ctel_112156	Rcul_t26553	Dmel_0004360_Wnt2_Wnt_oncogene_analog_2_Source_FlyBase_0004360	Mmar_MMa00727	Xtro_064128	Bmal_170574361	Cele_000858_cwn_2_Protein_CWN_2_cwn_2_mRNA_complete_cds_Source_RefSeq_mRNA_Acc_NM_069421	Cint_024209	Cint_014242	Gsal_14533_protein_wnt_16_like	Ctel_181867	Drer_071208_wingless_type_MMTV_integration_site_family_member_4a_Source_ZFIN_Acc_ZDB_GENE_980526_352_wnt4a	Lgig_89402	Lgig_179503	Cint_024208	Ctel_149951	Hmic_0108100	Ggal_034485	Nvec_31733_	Hsap_Ensmbl0135925_wingless_type_MMTV_integration_site_family_member_10A_Source_HGNC_Symbol_Acc_13829_WNT10A	Znev_03617	Cgig_28941_Protein_Wnt_Source_UniProtKB_TrEMBL_Acc_K1RHR8	Bmal_170576886	Hmic_0112200	Spur_001628_Wnt3_Protein_Wnt_Source_UniProtKB_TrEMBL_Acc_H3HJ19	Csav_006498	Drer_040159_wingless_type_MMTV_integration_site_family_member_4b_Source_ZFIN_Acc_ZDB_GENE_000411_1_wnt4b	Lgig_130946	Ggal_015239	Cint_023950	Csav_008007	Znev_17660	Nvec_42974_	Nvec_32204_wnt	Bsch_g26693	Smim_24568_PREDICTED_protein_Wnt_4_like_Nomascus_leucogenys_gi_332245272_ref_XP_003271784_3e_64_204	Smar_013747	Pfuc_8897_1_53252_t1	Smim_81507_PREDICTED_protein_Wnt_4_Equus_caballus_gi_338722126_ref_XP_001501560_6e_129_381	Adig_16598	Mmar_MMa16104	Avag_40672001	Avag_22238001	Hrob_185184	Bflo_260841447	Cele_003395_mom_2_Protein_MOM_2_mom_2_mRNA_complete_cds_Source_RefSeq_mRNA_Acc_NM_072753	Bflo_260797592	Znev_02066	Acar_00012324	Mmar_MMa40875	Csav_017457	Cele_000857_cwn_1_Protein_CWN_1_isoform_b_cwn_1_mRNA_complete_cds_Source_RefSeq_mRNA_Acc_NM_001027076	Csav_017459	Ctel_20087	Csav_017456	Smim_78810_AmphiWnt4_putative_Ixodes_scapularis_gi_241999090_ref_XP_002434188_5e_43_154	Tcas_270008220	Xtro_050201	Adig_23654	Lgig_152125	Lgig_105620	Tspi_316975818	Dpul_59164	Skow_01749m	Cint_004395	Avag_00889001	Skow_20030m	Smim_81639_Wnt7_Achaearanea_tepidariorum_gi_45544553_dbj_BAD12587_0_0_604	Bflo_260797594	Bflo_260807659	Avag_15016001	Hrob_177374	Smar_015633	Smar_013488	Hmic_0808600	Sjap_0048240	Csav_017458	Emul_06039	Adig_23655	Nvec_40347_	Smar_002920	Egra_05742	Csav_006499	Csav_006500	Adig_01147	Xtro_042046	Sman_196930_Protein_Wnt_Source_UniProtKB_TrEMBL_Acc_G4V7T6	Gsal_12199_wnt11_protein	Hmag_202134	Adig_06399	Csav_017461	Csav_006501	Tcas_270008213	Xtro_057515	Mmar_MMa52170	Cele_001188_egl_20_Protein_EGL_20_egl_20_mRNA_complete_cds_Source_RefSeq_mRNA_Acc_NM_069353	Isca_ISCW019946-PA	Adig_08272	Csav_017460	Hmag_214128	Dpul_290640	Skow_20313m	Skow_20306m	Cgig_25779_Protein_Wnt_Source_UniProtKB_TrEMBL_Acc_K1QT46	Dpul_290648	Ctel_216606	Drer_014796_wingless_type_MMTV_integration_site_family_member_11_related_Source_ZFIN_Acc_ZDB_GENE_980526_249_wnt11r	Mmar_MMa16972	Spur_013570_Wnt6_Protein_Wnt_6_Source_UniProtKB_Swiss_Prot_Acc_P28097	Cgig_08096_Protein_Wnt_Source_UniProtKB_TrEMBL_Acc_K1PLG2	Skow_14900m	Dpul_48100	Smim_34372_Wnt7_Achaearanea_tepidariorum_gi_45544557_dbj_BAD12589_7e_62_202	Hmag_222236	Cint_022071	Ctel_222661	Hmag_222235	Hrob_79030	Dmel_0010453_Wnt4_Wnt_oncogene_analog_4_Source_FlyBase_0010453	Nvec_5367_wnt	Smar_015773	Hsap_Ensmbl0143816_wingless_type_MMTV_integration_site_family_member_9A_Source_HGNC_Symbol_Acc_12778_WNT9A	Ggal_038363	Dpul_290647	Ggal_008662	Hrob_90604	Nvec_18827_wnt	Ggal_008661	Drer_063437_wingless_type_MMTV_integration_site_family_member_9A_Source_ZFIN_Acc_ZDB_GENE_060825_97_wnt9a	Mmar_MMa13725	Adig_02063	Znev_03613	Acar_00005094	Ctel_156046	Isca_ISCW004707-PA	Dmel_0004009_wg_wingless_Source_FlyBase_0004009	Bflo_260810014	Rcul_t31775	Drer_004256_wingless_type_MMTV_integration_site_family_member_11_Source_ZFIN_Acc_ZDB_GENE_990603_12_wnt11	Ggal_001229	Hrob_191555	Bflo_260832090	Cgig_17079_Protein_Wnt_Source_UniProtKB_TrEMBL_Acc_K1QHF2	Ggal_015240	Mmar_MMa47532	Drer_055554_wingless_type_MMTV_integration_site_family_member_1_Source_ZFIN_Acc_ZDB_GENE_980526_526_wnt1	Spur_011130_Wnt16_Protein_Wnt_Source_UniProtKB_TrEMBL_Acc_H3IAP6	Skow_26541m	Csav_017019	Nvec_38182_wnt	Bflo_260829847	Drer_006911_wingless_type_MMTV_integration_site_family_member_8b_Source_ZFIN_Acc_ZDB_GENE_990415_279_wnt8b	Avag_54560001	Bsch_g39640	Avag_24688001	Lgig_109316	Smim_31363_putative_secreted_signaling_factor_WNT1_Daphnia_pulex_gi_321475423_gb_EFX86386_7e_79_251	Adig_23656	Xtro_008323	Drer_094973_wingless_type_MMTV_integration_site_family_member_16_Source_ZFIN_Acc_ZDB_GENE_040426_2330_wnt16	Spur_011756_Wnt1_Protein_Wnt_1_Source_UniProtKB_Swiss_Prot_Acc_P28094	Cgig_17080_Protein_Wnt_Source_UniProtKB_TrEMBL_Acc_K1QQ44	Znev_03739	Cint_023949	Nvec_22258_	Dpul_347557	Avag_46381001	Hsap_Ensmbl0125084_wingless_type_MMTV_integration_site_family_member_1_Source_HGNC_Symbol_Acc_12774_WNT1	Mmar_MMa40873	Acar_00008042	Lgig_180028	Acar_00012525	Mmar_MMa17290	Spur_004924_Wnt10_Protein_Wnt_Source_UniProtKB_TrEMBL_Acc_H3HTB1	Lgig_170942	Cint_004425	Cint_004428	Cint_022073	Aque_228569	Csav_014855	Skow_17083m	Hsap_Ensmbl0158955_wingless_type_MMTV_integration_site_family_member_9B_Source_HGNC_Symbol_Acc_12779_WNT9B	Sman_167140_Protein_Wnt_Source_UniProtKB_TrEMBL_Acc_G4LYT3	Cint_022072	Adig_13606	Avag_26561001	Mmar_MMa17732	Hsap_Ensmbl0061492_wingless_type_MMTV_integration_site_family_member_8A_Source_HGNC_Symbol_Acc_12788_WNT8A	Skow_20307m	Cgig_10854_Protein_Wnt_Source_UniProtKB_TrEMBL_Acc_K1PQX7	Cgig_08245_Protein_Wnt_Source_UniProtKB_TrEMBL_Acc_K1PT29	Smar_001022	Acar_00014112	Ggal_039339	Csav_001018	Isca_ISCW016648-PA	Csav_001019	Tcas_270008212	Csav_001017	Ggal_018507	Ggal_037444	Gsal_9924_wingless_type_mmtv_integration_site_member_4	Tcas_270008173	Ggal_039341	Acar_00010696	Avag_31290001	Drer_037889_wingless_type_MMTV_integration_site_family_member_9B_Source_ZFIN_Acc_ZDB_GENE_080201_1_wnt9b	Bflo_260807661	Ggal_009196	Dpul_290646	Cint_013998	Spur_024946_WntA_Protein_Wnt_2_Source_UniProtKB_Swiss_Prot_Acc_P28095	Xtro_021634	Ggal_037443	Tspi_316971651	Hsap_Ensmbl0075290_wingless_type_MMTV_integration_site_family_member_8B_Source_HGNC_Symbol_Acc_12789_WNT8B	Cint_013996	Ctel_110406	Bflo_260807657	Avag_25946001	Smim_32134_AmphiWnt4_putative_Ixodes_scapularis_gi_241999090_ref_XP_002434188_5e_21_92_8	Ggal_001641	Xtro_053856	Acar_00016713	Ggal_040060	Egra_07957	Csav_014854	Ggal_001613	Dpul_290641	Hrob_182758	Xtro_049175	Adig_13774	Sman_156540_Protein_Wnt_Source_UniProtKB_TrEMBL_Acc_G4M0Z1	Avag_07197001	Smar_012534	Ggal_038258	Ctel_182518	Ggal_014602	Adig_17615	Xtro_031203	Hsap_Ensmbl0002745_wingless_type_MMTV_integration_site_family_member_16_Source_HGNC_Symbol_Acc_16267_WNT16	Acar_00006834	Odio_011688001	Acar_00016443	Ggal_030778	Mmar_MMa40874	Hmag_232176	Emul_08306	Dmel_0010194_Wnt5_Wnt_oncogene_analog_5_Source_FlyBase_0010194	Ggal_009803	Cgig_17078_Protein_Wnt_Source_UniProtKB_TrEMBL_Acc_K1Q987	Odio_003722001	Lgig_136505	Ggal_031782	Emul_10520	Emul_10149	Hrob_89495	Egra_03406	Drer_078507_wingless_type_MMTV_integration_site_family_member_8a_Source_ZFIN_Acc_ZDB_GENE_980526_332_wnt8a	OcarG_718	Adig_13607	Mley_ML07528a	Drer_052910_wingless_type_MMTV_integration_site_family_member_8a_Source_ZFIN_Acc_ZDB_GENE_980526_332_wnt8a	Cint_020175	Bsch_g27946	Isca_ISCW020393-PA	Smim_31362_putative_secreted_signaling_factor_WNT1_Daphnia_pulex_gi_321475423_gb_EFX86386_4e_72_231	Rcul_t11111	Ggal_026826	Nvec_531_wnt	Isca_ISCW022384-PA	Znev_03614	Pfuc_76_1_29065_t1	Xtro_054397	Pfuc_5965_1_31091_t1	Lgig_136550	Nvec_8923_wnt	Csav_008615	Tspi_316969953	Tcas_270008172	Xtro_030315	Smim_79536_wingless_type_MMTV_integration_site_family_member_4_Saccoglossus_kowalevskii_gi_283464139_gb_ADB22653_3e_68_219	Smim_29043_putative_secreted_signaling_factor_WNT6_Daphnia_pulex_gi_321475204_gb_EFX86167_3e_76_241	Drer_073935_wingless_type_MMTV_integration_site_family_member_6b_Source_ZFIN_Acc_ZDB_GENE_070912_513_wnt6b	Hsap_Ensmbl0115596_wingless_type_MMTV_integration_site_family_member_6_Source_HGNC_Symbol_Acc_12785_WNT6	Dmel_0031902_Wnt6_Wnt6_Source_FlyBase_0031902	Drer_038283_wingless_type_MMTV_integration_site_family_member_6a_Source_ZFIN_Acc_ZDB_GENE_111114_1_wnt6a	Bsch_g54946	Bsch_g59382	Csav_008011	Csav_008614	Csav_008008	Csav_008010	Csav_008009	Csav_008613	Adig_02062	Rcul_t46436	Bflo_260807423	Bsch_g53672	Tspi_316978576	Acar_00012452	Drer_040925_wingless_type_MMTV_integration_site_family_member_10b_Source_ZFIN_Acc_ZDB_GENE_980526_524_wnt10b	Ctel_110385	Drer_017155_wingless_type_MMTV_integration_site_family_member_10a_Source_ZFIN_Acc_ZDB_GENE_990415_278_wnt10a	Xtro_059095	Ggal_037445	Ggal_018503	Ggal_037447	Bsch_g46011	Ggal_037446	Cgig_28940_Protein_Wnt_Source_UniProtKB_TrEMBL_Acc_K1QWF4	Hrob_116413	Xtro_051242	Nvec_42523_	Ggal_008650	Ggal_036516	Hrob_63913	Hrob_83478	Nvec_25278_wnt	Hmag_213057	Smar_001019	Xtro_024421	Hmag_229710	Xtro_060441	Acar_00008056	Hmag_230602	Hmag_226815	Ggal_038455	Hmag_226814	Hmag_230603	Nvec_4360_	Ggal_037441	Pbac_3469705	Nvec_15165_wnt	Csav_006700	Smim_32130_3_PREDICTED_protein_Wnt_4_isoform_Macaca_mulatta_gi_297282439_ref_XP_002802264_6e_40_146	Dpul_290643	Csav_001021	Pfuc_189_1_36368_t1	Csav_006703	Spur_011755_Wnt9_Protein_Wnt_Source_UniProtKB_TrEMBL_Acc_H3ICG0	Csav_001020	Smim_78809_AF361014_secreted_glycoprotein_Wnt5_Branchiostoma_floridae_gi_17225910_gb_AAL37556_AF361014_2e_30_119	Ctel_90169	Hrob_85228	Bsch_g34723	Nvec_5369_wnt	Isca_ISCW005053-PA	Pfuc_39331_1_62990_t1	Csav_017021	Csav_017020	Hrob_90849	Bsch_g65512	Adig_13773	Csav_006702	Spur_020371_Wnt8_Protein_Wnt_Source_UniProtKB_TrEMBL_Acc_Q6RFL8	Bmal_170572309	Rcul_t21516	Aque_226082	Gsal_6344_proto_oncogene_wnt_1	Mley_ML01051a	Rcul_t21515	Cint_024011	Cint_012046	Csav_006701	Cint_024010	Emul_06275	Tcas_270015290	Nvec_46626_wnt	Ggal_039338	Tadh_30370	Hmic_0328000	Isca_ISCW019945-PA	Egra_01255	Nvec_14585_wnt	Odio_004676001	Cele_003029_lin_44_Protein_LIN_44_isoform_a_lin_44_mRNA_complete_cds_Source_RefSeq_mRNA_Acc_NM_001025910	Dmel_0031903_Wnt10_Wnt10_Source_FlyBase_0031903	Pbac_3467531	Cint_008212	Hmag_212466	Hrob_115347	Rcul_t15285	Isca_ISCW004123-PA	Mley_ML06021a	Ggal_030669	Bsch_g30622	Hrob_85162	Smar_002921	Tadh_52489	Aque_217128	Odio_013757001	Egra_05589	Znev_03611	Bmal_170577295	Nvec_45129_wnt	Pbac_3462483	Odio_013856001	Smim_34365_Wnt7_Achaearanea_tepidariorum_gi_45544557_dbj_BAD12589_5e_41_147	Sjap_0003340	Odio_008816001	Csav_001022	OcarG_9884	Gsal_2911_protein_wnt_6	Hmic_0022800	Hmag_217095	Nvec_51487_wnt	Smim_18889_wingless_type_MMTV_integration_site_family_member_8b_precursor_Ochetobius_elongatus_gi_326454586_gb_ADZ74228_9e_16_73_9	Odio_009921001	Gsal_12201_wnt_4_protein	Gsal_5208_protein_wnt	Sjap_0011210	Bsch_g46409	Dmel_0038134_wntD_wnt_inhibitor_of_Dorsal_Source_FlyBase_0038134	Tadh_8072	Rcul_t13888	Sjap_0087450	Nvec_20038_wnt	Hrob_116548	Cint_019515	Smar_004315	Bsch_g68351	Smim_31361_PREDICTED_LOW_QUALITY_PROTEIN_protein_Wnt_6_like_Anolis_carolinensis_gi_327290475_ref_XP_003229948_1e_21_93_2	Pfuc_11928_1_60961_t1	Bsch_g59381	Sman_152900_Protein_Wnt_Source_UniProtKB_TrEMBL_Acc_G4VMX0	Nvec_10627_	Sjap_0058350	Rcul_t13885	Isca_ISCW024201-PA	Smar_014558	Bsch_g45565	Bflo_260807419	Bsch_g47754	Odio_004382001	Bsch_g65511	Hsap_Ensmbl0169884_wingless_type_MMTV_integration_site_family_member_10B_Source_HGNC_Symbol_Acc_12775_WNT10B	Bsch_g69226	Rcul_t21517	OcarG_6677	Rcul_t13886	Bmal_170581893	Pfuc_48418_1_70635_t1	Gsal_8098_wingless_type_mmtv_integration_site_family_member_2_precursor	Pbac_3478750	Xtro_016382	Gsal_13977_protein_wnt_11	Sjap_0315670	Nvec_19316_	Pfuc_16143_1_54282_t1	Pfuc_9858_1_38969_t1	Rcul_t30708	Sjap_0058360	Sjap_0134220	Tadh_60019
HG_281	Hmag_229134	Csav_014357	Cint_013106	Cint_003062	Csav_004455	Csav_004456	Xtro_012124	Hsap_Ensmbl0125845_bone_morphogenetic_protein_2_Source_HGNC_Symbol_Acc_1069_BMP2	Xtro_018837	Drer_041430_bone_morphogenetic_protein_2b_Source_ZFIN_Acc_ZDB_GENE_980526_474_bmp2b	Bflo_260803962	Drer_013409_bone_morphogenetic_protein_2a_Source_ZFIN_Acc_ZDB_GENE_980526_388_bmp2a	Ggal_036400	Ggal_020289	Spur_000669_Bmp2_4_Bone_morphogenetic_protein_BMP2_4_Source_UniProtKB_TrEMBL_Acc_Q9XYQ8	Spur_021497_Bmp2_4_1	Drer_019995_bone_morphogenetic_protein_4_Source_ZFIN_Acc_ZDB_GENE_980528_2059_bmp4	Pfuc_790_1_51081_t1	Acar_00017624	Mmar_MMa32248	Bsch_g31245	Bsch_g47032	Ggal_014334	Smar_002441	Smim_6149_decapentaplegic_Achaearanea_tepidariorum_gi_25137513_dbj_BAC24087_1e_151_441	Skow_38990m	Dmel_0000490_dpp_decapentaplegic_Source_FlyBase_0000490	Lgig_205842	Znev_01936	Smar_013002	Ctel_173895	Acar_00003024	Tcas_270006465	Dpul_347232	Acar_00004153	Adig_01025	Cgig_11133_Bone_morphogenetic_protein_2_Source_UniProtKB_TrEMBL_Acc_K1PQP9	Isca_ISCW023553-PA	Tadh_57057	Drer_063230_bone_morphogenetic_protein_7b_Source_ZFIN_Acc_ZDB_GENE_060929_328_bmp7b	Ggal_038171	Xtro_015399	Skow_38989m	Acar_00015879	Ggal_032896	Xtro_053087	Xtro_024604	Drer_004965_bone_morphogenetic_protein_5_Source_ZFIN_Acc_ZDB_GENE_040426_1413_bmp5	Ggal_012416	Hsap_Ensmbl0112175_bone_morphogenetic_protein_5_Source_HGNC_Symbol_Acc_1072_BMP5	Lgig_195882	Ggal_026226	Drer_018260_bone_morphogenetic_protein_7a_Source_ZFIN_Acc_ZDB_GENE_000208_25_bmp7a	Ggal_020833	Hsap_Ensmbl0153162_bone_morphogenetic_protein_6_Source_HGNC_Symbol_Acc_1073_BMP6	Acar_00002900	Acar_00016548	Skow_18880m	Xtro_035775	Bflo_260803964	Bflo_260785931	Nvec_35707_TGF_beta	Bflo_260788390	Adig_07696	Bflo_260788364	Dmel_0024234_gbb_glass_bottom_boat_Source_FlyBase_0024234	Spur_000668_Unvn_Univin_Source_UniProtKB_Swiss_Prot_Acc_P48970	Xtro_022343	Dpul_347233	Skow_33840m	Mmar_MMa07906	Hmag_229137	Cint_024911	Xtro_019176	Xtro_004454	Drer_025372_anti_dorsalizing_morphogenic_protein_Source_ZFIN_Acc_ZDB_GENE_011214_1_admp	Drer_002760_growth_differentiation_factor_5_Source_ZFIN_Acc_ZDB_GENE_990415_39_gdf5	Znev_01036	Isca_ISCW019587-PA	Cele_000936_dbl_1_Protein_DBL_1_dbl_1_mRNA_complete_cds_Source_RefSeq_mRNA_Acc_NM_072308	Hrob_107188	Cgig_18454_Bone_morphogenetic_protein_7_Source_UniProtKB_TrEMBL_Acc_K1RIZ3	Xtro_023908	Ctel_172350	Xtro_045896	Tcas_270008197	Csav_004554	Cint_007803	Bmal_170594257	Bflo_260816215	Drer_035677_bone_morphogenetic_protein_8a_Source_ZFIN_Acc_ZDB_GENE_030912_13_bmp8a	Ggal_000168	Acar_00010474	Bflo_261289521	Acar_00002834	Smar_009587	Ggal_002750	Acar_00005591	Hsap_Ensmbl0125965_growth_differentiation_factor_5_Source_HGNC_Symbol_Acc_4220_GDF5	Smar_013590	Mmar_MMa35152	Hsap_Ensmbl0183682_bone_morphogenetic_protein_8a_Source_HGNC_Symbol_Acc_21650_BMP8A	Hsap_Ensmbl0156466_growth_differentiation_factor_6_Source_HGNC_Symbol_Acc_4221_GDF6	Hrob_83599	Smim_27493_PREDICTED_protein_60A_like_Bombus_terrestris_gi_340709288_ref_XP_003393243_5e_96_303	Znev_04532	Skow_01077m	Spur_002662_Bmp5_6_7_8_1	Ggal_004992	Hrob_154960	Xtro_019537	Hsap_Ensmbl0163217_bone_morphogenetic_protein_10_Source_HGNC_Symbol_Acc_20869_BMP10	Smim_22937_anti_dorsalizing_morphogenic_protein_precursor_Danio_rerio_gi_40254678_ref_NP_571951_4e_96_302	Hsap_Ensmbl0116985_bone_morphogenetic_protein_8b_Source_HGNC_Symbol_Acc_1075_BMP8B	Odio_001216001	Tspi_316971344	Tcas_270008198	Drer_053479_growth_differentiation_factor_6a_Source_ZFIN_Acc_ZDB_GENE_980526_373_gdf6a	Ctel_35187	Ggal_010076	Isca_ISCW021631-PA	Cgig_15719_Bone_morphogenetic_protein_3_Source_UniProtKB_TrEMBL_Acc_K1R9I6	Pfuc_192_1_22046_t1	Bmal_170584575	Drer_037995_decapentaplegic_and_Vg_related_1_Source_ZFIN_Acc_ZDB_GENE_980526_389_dvr1	Xtro_046545	Cgig_07634_Bone_morphogenetic_protein_3_Source_UniProtKB_TrEMBL_Acc_K1PDY2	Ctel_184506	Rcul_t37445	Drer_061769_bone_morphogenetic_protein_10_Source_ZFIN_Acc_ZDB_GENE_060526_211_bmp10	Lgig_110168	Hsap_Ensmbl0143869_growth_differentiation_factor_7_Source_HGNC_Symbol_Acc_4222_GDF7	Acar_00009961	Drer_042784_growth_differentiation_factor_7_Source_ZFIN_Acc_ZDB_GENE_990714_1_gdf7	Smar_002696	Hmag_229136	Dmel_0005590_scw_screw_Source_FlyBase_0005590	Hsap_Ensmbl0152785_bone_morphogenetic_protein_3_Source_HGNC_Symbol_Acc_1070_BMP3	Drer_060526_bone_morphogenetic_protein_3_Source_ZFIN_Acc_ZDB_GENE_030131_7192_bmp3	Rcul_t10997	Znev_09136	Isca_ISCW019844-PA	Skow_00050m	Dpul_346933	Drer_045632_bone_morphogenetic_protein_10_Source_HGNC_Symbol_Acc_20869_BMP10_1_of_2	Skow_00051m	Ggal_017701	Dpul_346932	Ggal_039714	Drer_095378_growth_differentiation_factor_10a_Source_ZFIN_Acc_ZDB_GENE_090312_17_gdf10a	Pfuc_6051_1_16824_t1	Hrob_98091	Pfuc_43625_1_63151_t1	Csav_013315	Xtro_017967	Smar_008167	Cint_007812	Ggal_009611	Smim_82683_PREDICTED_similar_to_Bone_morphogenetic_protein_10_precursor_BMP_10_Tribolium_castaneum_gi_91088937_ref_XP_973577_8e_50_183	Smar_006434	Bflo_260832002	Bflo_260802674	Xtro_026153	Cint_007797	Drer_042197_Uncharacterized_protein_Source_UniProtKB_TrEMBL_Acc_F1QQN8_CABZ01016549_1	Ctel_184704	Adig_07728	Hsap_Ensmbl0101144_bone_morphogenetic_protein_7_Source_HGNC_Symbol_Acc_1074_BMP7	Hsap_Ensmbl0107623_growth_differentiation_factor_10_Source_HGNC_Symbol_Acc_4215_GDF10	Drer_073891_growth_differentiation_factor_10b_Source_ZFIN_Acc_ZDB_GENE_120316_1_gdf10b	Drer_059173_growth_differentiation_factor_2_Source_ZFIN_Acc_ZDB_GENE_100107_1_gdf2	Ggal_009606	Hsap_Ensmbl0184344_growth_differentiation_factor_3_Source_HGNC_Symbol_Acc_4218_GDF3	Bmal_170585896	Cele_006570_tig_2_Protein_TIG_2_tig_2_mRNA_complete_cds_Source_RefSeq_mRNA_Acc_NM_071870	Csav_008807	Cint_008362	Gsal_9615_bone_morphogenetic_protein	Tcas_270012804	Hsap_Ensmbl0263761_growth_differentiation_factor_2_Source_HGNC_Symbol_Acc_4217_GDF2	Znev_00704	Hrob_137522	Mmar_MMa42168	Tspi_316978265	Smim_49768_decapentaplegic_like_protein_Daphnia_pulex_gi_321463173_gb_EFX74191_3e_45_164	Drer_005510_growth_differentiation_factor_6b_Source_ZFIN_Acc_ZDB_GENE_980526_442_gdf6b	Csav_013314	Csav_013316	Ctel_110325	Xtro_026149	Sman_146790	Nvec_11339_TGF_beta	Odio_007253001	Dpul_225730	Skow_43271m	Hmag_233294	Mley_ML218835a	Adig_15796	Spur_007822_Bmp3b	Hsap_Ensmbl0130283_growth_differentiation_factor_1_Source_HGNC_Symbol_Acc_4214_GDF1	Bflo_260802238	Smim_64822_bone_morphogenetic_protein_3_3b_Branchiostoma_japonicum_gi_194718235_gb_ACF93445_5e_44_165	Xtro_003924	Emul_02756	Egra_03081	Skow_29955m	Ctel_38881	Hsap_Ensmbl0122641_inhibin_beta_A_Source_HGNC_Symbol_Acc_6066_INHBA	Acar_00017302	Pfuc_447_1_29262_t1	Xtro_051228	Drer_014309_southpaw_Source_ZFIN_Acc_ZDB_GENE_030219_1_spaw	Tcas_270015436	Drer_040299_nodal_related_2_Source_ZFIN_Acc_ZDB_GENE_990415_181_ndr2	OcarG_4345	Bflo_260809335	Xtro_019726	Drer_012671_inhibin_beta_Aa_Source_ZFIN_Acc_ZDB_GENE_000210_21_inhbaa	Csav_005281	Cgig_26937_Bone_morphogenetic_protein_7_Source_UniProtKB_TrEMBL_Acc_K1RY35	Lgig_111943	Hmic_0878900	Tadh_58663	Rcul_t12538	Aque_225072	Drer_037491_bone_morphogenetic_protein_15_Source_ZFIN_Acc_ZDB_GENE_030131_6115_bmp15	Xtro_048877	Dpul_305466	Mmar_MMa16604	Hsap_Ensmbl0139269_inhibin_beta_E_Source_HGNC_Symbol_Acc_24029_INHBE	Mmar_MMa09388	Spur_011064_Nodal_Nodal_Source_UniProtKB_TrEMBL_Acc_A0MT18	Smim_3128_myostatin_putative_Ixodes_scapularis_gi_241018331_ref_XP_002405764_3e_76_247	Bflo_260823758	Lgig_106360	Hsap_Ensmbl0156574_nodal_growth_differentiation_factor_Source_HGNC_Symbol_Acc_7865_NODAL	Csav_004884	Xtro_037932	Drer_069133_myostatin_b_Source_ZFIN_Acc_ZDB_GENE_990415_165_mstnb	Acar_00008215	Skow_21268m	Drer_057096_nodal_related_1_Source_ZFIN_Acc_ZDB_GENE_990415_256_ndr1	Xtro_037395	Xtro_036596	Ggal_020118	Mmar_MMa33919	Csav_004885	Acar_00005904	Ggal_039976	Drer_024759_inhibin_beta_Ab_Source_ZFIN_Acc_ZDB_GENE_050525_2_inhbab	Adig_10675	Skow_38440m	Cint_002425	Skow_38429m	Bflo_260781937	Skow_38428m	Mley_ML19322b	Bflo_260815422	Skow_38435m	Skow_23355m	Skow_38433m	Skow_23352m	Tcas_270009154	Pbac_3467031	Tcas_270009305	Ggal_039571	Acar_00019130	Csav_004887	Mmar_MMa08594	Cgig_26196_Growth_differentiation_factor_8_Source_UniProtKB_TrEMBL_Acc_K1Q066	Acar_00004110	Hsap_LRG_200_myostatin_Source_HGNC_Symbol_Acc_4223_LRG_200	Csav_004886	Sjap_0317500	Tspi_316975520	Bflo_260818073	Csav_002050	Avag_35517001	Lgig_82990	Drer_042947_myostatin_a_Source_ZFIN_Acc_ZDB_GENE_050208_735_mstna	Nvec_28665_TGF_beta	Avag_06860001	Smar_007428	Smar_000275	Cgig_26197_Growth_differentiation_factor_8_Source_UniProtKB_TrEMBL_Acc_K1Q7G2	Egra_03594	Xtro_021778	Rcul_t04959	Isca_ISCW005998-PA	Hsap_Ensmbl0130385_bone_morphogenetic_protein_15_Source_HGNC_Symbol_Acc_1068_BMP15	Ggal_007547	Smim_6802_anti_dorsalizing_morphogenic_protein_precursor_Danio_rerio_gi_40254678_ref_NP_571951_6e_55_194	Bflo_260815917	Bflo_260815913	Skow_03924m	Avag_01251001	Skow_23354m	Isca_ISCW020646-PA	Avag_49987001	Odio_001809001	Skow_30851m	Smim_76818_PREDICTED_growth_differentiation_factor_11_like_Xenopus_Silurana_tropicalis_gi_301610033_ref_XP_002934559_1e_102_320	Rcul_t28435	Smar_011840	Znev_09337	Dpul_130202	Ggal_005075	Hsap_Ensmbl0175189_inhibin_beta_C_Source_HGNC_Symbol_Acc_6068_INHBC	Tadh_9164	Bflo_260809337	Drer_040780_inhibin_beta_E_Source_HGNC_Symbol_Acc_24029_INHBE	Acar_00003996	Xtro_009037	Cgig_13548_Nodal_like_protein_Source_UniProtKB_TrEMBL_Acc_K1PPZ9	Dmel_0031461_daw_dawdle_Source_FlyBase_0031461	Hsap_Ensmbl0163083_inhibin_beta_B_Source_HGNC_Symbol_Acc_6067_INHBB	Adig_02299	Xtro_019730	Ggal_039563	Spur_017647_Bmp11b	Isca_ISCW016200-PA	Hmag_227462	Ggal_039098	OcarG_4403	Ggal_011469	Drer_040777_inhibin_beta_B_Source_ZFIN_Acc_ZDB_GENE_990415_2_inhbb	Aque_212135	Cint_017472	Cint_017469	Drer_044924_growth_differentiation_factor_11_Source_ZFIN_Acc_ZDB_GENE_040427_2_gdf11	Hsap_Ensmbl0164404_growth_differentiation_factor_9_Source_HGNC_Symbol_Acc_4224_GDF9	Acar_00012803	Cint_017474	Xtro_047288	Hsap_Ensmbl0135414_growth_differentiation_factor_11_Source_HGNC_Symbol_Acc_4216_GDF11	Xtro_033545	Acar_00015165	Ggal_030948	Skow_34421m	Acar_00016770	Xtro_059212	Ggal_016826	Mmar_MMa37577	Dmel_0024913_Actbeta_Activin_beta_Source_FlyBase_0024913	Cele_006852_unc_129_Protein_UNC_129_unc_129_mRNA_complete_cds_Source_RefSeq_mRNA_Acc_NM_069165	OcarG_123	Dmel_0039914_mav_maverick_Source_FlyBase_0039914	Ggal_036912	Znev_00169	Smar_012505	Pfuc_156_1_22035_t1	Spur_018248_Bmp9	Csav_003118	Nvec_26835_TGF_beta	Dmel_0026199_myo_myoglianin_Source_FlyBase_0026199	Isca_ISCW010227-PA	OcarG_8630	Drer_034895_transforming_growth_factor_beta_1b_Source_ZFIN_Acc_ZDB_GENE_091028_1_tgfb1b	Csav_003117	Csav_003119	Hsap_Ensmbl0092969_transforming_growth_factor_beta_2_Source_HGNC_Symbol_Acc_11768_TGFB2	Skow_18978m	Drer_003229_growth_differentiation_factor_9_Source_ZFIN_Acc_ZDB_GENE_050221_7_gdf9	Xtro_036593	Ctel_39276	Ggal_015648	Ggal_031309	Smim_43358_bone_morphogenetic_protein_putative_Ixodes_scapularis_gi_241640766_ref_XP_002410919_3e_27_114	Drer_071879_Uncharacterized_protein_Source_UniProtKB_TrEMBL_Acc_F1QXC6_BX323449_2	Tcas_270015437	Spur_007004_Bmp11	Skow_26239m	Skow_46027m	Bflo_260809353	Drer_019367_transforming_growth_factor_beta_3_Source_ZFIN_Acc_ZDB_GENE_030723_4_tgfb3	Smim_g23936_t1_myostatin_putative_Ixodes_scapularis_gi_241618052_ref_XP_002408290_7e_43_160	Mmar_MMa21106	Xtro_040598	Drer_027087_transforming_growth_factor_beta_2_Source_ZFIN_Acc_ZDB_GENE_030723_3_tgfb2	Ctel_29529	Mmar_MMa03301	Skow_38424m	OcarG_8629	Mmar_MMa36707	Tadh_57877	Adig_06153	Acar_00018581	Cele_000903_daf_7_Protein_DAF_7_daf_7_mRNA_complete_cds_Source_RefSeq_mRNA_Acc_NM_064864	Spur_003835_Tgfb2	Smim_74547_myostatin_putative_Ixodes_scapularis_gi_241618052_ref_XP_002408290_6e_61_210	Dpul_7792	OcarG_708	Pfuc_102538_1_06302_t1	Rcul_t27417	Mley_ML34871b	Dpul_17212	Skow_28979m	Drer_041502_transforming_growth_factor_beta_1a_Source_ZFIN_Acc_ZDB_GENE_030618_1_tgfb1a	Ctel_165201	Tadh_9129	Bsch_g32254	Sjap_0050850	Mley_ML35889a	Cint_022220	Cint_010110	Aque_224661	Aque_225073	Ctel_123463	Adig_06152	Cint_010102	Lgig_151945	Smim_33228_myostatin_putative_Ixodes_scapularis_gi_241618052_ref_XP_002408290_2e_20_95_1	Hmic_0204000	Sman_063190_INACT_Putative_tgf_beta_family_Source_UniProtKB_TrEMBL_Acc_G4VMH1	Ctel_223591	Avag_01869001	Hrob_137287	Hrob_193014	Egra_02410	Gsal_13056_inhibin_activin	Hmag_217372	Rcul_t30180	Hsap_Ensmbl0105329_transforming_growth_factor_beta_1_Source_HGNC_Symbol_Acc_11766_TGFB1	Ggal_039809	Adig_13071	Hmic_0661900	Hrob_111242	Spur_022079_Mystat1	Hmag_212407	Cgig_09740_Inhibin_beta_A_chain_Source_UniProtKB_TrEMBL_Acc_K1QCA1	Hmag_217942	Mley_ML200252a	Mley_ML200253a	Acar_00001079	Hmag_204967	Mley_ML368911a	Skow_38432m	Skow_38408m	Mley_ML368915a	Cele_021594_tig_3_Protein_TIG_3_tig_3_mRNA_complete_cds_Source_RefSeq_mRNA_Acc_NM_064917	Lgig_59650	Adig_01570	Lgig_99310	Pbac_3462961	Cgig_15720_Bone_morphogenetic_protein_2_B_Source_UniProtKB_TrEMBL_Acc_K1RFC4	Mmar_MMa42169	Aque_222201	Spur_021726_Admp	Bflo_260788388	Mley_ML102235a	Cgig_26853_Growth_differentiation_factor_3_Source_UniProtKB_TrEMBL_Acc_K1QLE6	Hmag_218680	Pfuc_192_1_22048_t1	Pfuc_155271_1_57290_t1	Isca_ISCW019843-PA	Isca_ISCW019841-PA	Pfuc_23580_1_26106_t1	Drer_015686_bone_morphogenetic_protein_6_Source_ZFIN_Acc_ZDB_GENE_050306_42_bmp6	Smim_64629_transforming_growth_factor_beta_putative_Ixodes_scapularis_gi_241623169_ref_XP_002407531_1e_34_135	Lgig_70675	Lgig_238821	Ggal_039564	Ggal_003662	Isca_ISCW000118-PA	Spur_002795_Myostatin	Ctel_224992	Isca_ISCW005997-PA	Pfuc_101401_1_35233_t1	Ggal_039565	Hsap_Ensmbl0119699_transforming_growth_factor_beta_3_Source_HGNC_Symbol_Acc_11769_TGFB3	Mley_ML048212a	Acar_00020806	Acar_00021018	Pfuc_2637_1_30198_t1	Pbac_3467338	Tcas_270009152	OcarG_65	Dpul_114946	Tspi_316975501	Ggal_036184	Drer_068180_bone_morphogenetic_protein_16_Source_ZFIN_Acc_ZDB_GENE_100115_1_bmp16	Bflo_260803966	Acar_00003734	Ggal_036910	Tadh_57876	Rcul_t11002	Hmag_229133	Hmag_229135	Isca_ISCW016199-PA	Bmal_170596249	Sjap_0041170	Sman_156200	Skow_23353m	Smim_49156_49156	Znev_08285
HG_1031	Avag_64939001	Avag_56517001	Lgig_58927	Avag_55426001	Bmal_170589661	Ctel_146144	Smar_004444	Ctel_224324	Xtro_008820	Ggal_025853	Acar_00009428	Smim_65205_Rims2_protein_Mus_musculus_gi_111600267_gb_AAI18980_2e_72_261	Hsap_Ensmbl0176406_regulating_synaptic_membrane_exocytosis_2_Source_HGNC_Symbol_Acc_17283_RIMS2	Smim_13411_Regulating_synaptic_membrane_exocytosis_protein_Acromyrmex_echinatior_gi_332029406_gb_EGI69360_5e_89_300	Hsap_Ensmbl0079841_regulating_synaptic_membrane_exocytosis_1_Source_HGNC_Symbol_Acc_17282_RIMS1	Drer_078902_regulating_synaptic_membrane_exocytosis_1b_Source_ZFIN_Acc_ZDB_GENE_101223_4_rims1b	Xtro_004933	Cele_006750_unc_10_Protein_UNC_10_isoform_a_Source_RefSeq_mRNA_Acc_NM_171720	Ggal_025647	Hrob_78143	Acar_00004113	Mmar_MMa36448	Znev_02350	Tspi_316972262	Skow_37565m	Hrob_97443	Lgig_138051	Pfuc_13253_1_53921_t1	Skow_00298m	Mmar_MMa33498	Hmic_0829400	Emul_01988	Hrob_136923	Egra_03796	Isca_ISCW000600-PA	Cgig_16437_Regulating_synaptic_membrane_exocytosis_protein_2_Source_UniProtKB_TrEMBL_Acc_K1QCT9	Cint_014121	Cint_021734	Csav_017836	Csav_017837	Csav_017838	Hrob_62145	Dmel_0053547_Rim_Rim_Source_FlyBase_0053547	Spur_006536_Rims2	Gsal_5871_protein_piccolo	Dpul_95213	Drer_019622_regulating_synaptic_membrane_exocytosis_2a_Source_ZFIN_Acc_ZDB_GENE_040426_1656_rims2a	Smim_67348_PREDICTED_similar_to_AGAP001690_PA_Tribolium_castaneum_gi_189237552_ref_XP_974459_4e_80_270	Hrob_115969	Cint_009672	Smim_65194_PREDICTED_similar_to_AGAP001690_PA_Tribolium_castaneum_gi_189237552_ref_XP_974459_2e_71_255	Xtro_008821	Ggal_006585	Hrob_73787	Lgig_65469	Adig_07626	Pfuc_13253_1_53920_t1	Spur_003760_Rims	Drer_035994_regulating_synaptic_membrane_exocytosis_2b_Source_ZFIN_Acc_ZDB_GENE_060503_893_rims2b	Drer_059523_regulating_synaptic_membrane_exocytosis_4_Source_HGNC_Symbol_Acc_16183_RIMS4	Isca_ISCW022399-PA	Hsap_Ensmbl0101098_regulating_synaptic_membrane_exocytosis_4_Source_HGNC_Symbol_Acc_16183_RIMS4	Bsch_g53488	Drer_091823_regulating_synaptic_membrane_exocytosis_2_Source_HGNC_Symbol_Acc_17283_RIMS2_5_of_5	Sman_155270_HMG_CoA_synthase_Source_UniProtKB_TrEMBL_Acc_G4LUP3	Rcul_t34728	Bflo_260788057	Dpul_7885	Drer_089412_regulating_synaptic_membrane_exocytosis_2_Source_HGNC_Symbol_Acc_17283_RIMS2_4_of_5	Tcas_270007727	Bflo_260788055	Pfuc_20586_1_04092_t1	Hrob_137115	Lgig_138086	Smim_37166_rab3_interacting_molecule_putative_Pediculus_humanus_corporis_gi_242020225_ref_XP_002430556_2e_49_176	Gsal_9813_regulating_synaptic_membrane_exocytosis_protein_2	Ctel_202548	Emul_08922	Egra_00768	Dpul_27318	Adig_20886	Rcul_t34731	Sjap_0010690	Tspi_316972261	Avag_35819001	Bflo_260799308	Lgig_87888	Mmar_MMa24572	Tadh_58069	Rcul_t15394	Isca_ISCW018327-PA	Skow_19169m	Rcul_t15395	Hrob_127740	Dpul_33433	Skow_18153m	Bflo_260788059	Tadh_58203	Pfuc_3849_1_59334_t1	Bsch_g8440	Acar_00016651	Xtro_038276	Drer_062305_regulating_synaptic_membrane_exocytosis_3_Source_ZFIN_Acc_ZDB_GENE_060503_788_rims3	Ggal_005026	Hsap_Ensmbl0117016_regulating_synaptic_membrane_exocytosis_3_Source_HGNC_Symbol_Acc_21292_RIMS3	Acar_00014177	Odio_017328001	Rcul_t34727	Gsal_11493_regulating_synaptic_membrane_exocytosis_protein_2	Hmag_205510	Avag_35758001	Avag_61492001	Avag_17074001	Skow_37553m	Mmar_MMa34066	Znev_16950	Nvec_42834_C2	Tcas_270004703	Rcul_t15396	Mley_ML017713a	Skow_25147m	Cgig_25328_Regulating_synaptic_membrane_exocytosis_protein_2_Source_UniProtKB_TrEMBL_Acc_K1S199	Pfuc_20182_1_54648_t1	Bmal_170575323	Tadh_58202	Bflo_260814263	Cgig_25329_Regulating_synaptic_membrane_exocytosis_protein_2_Source_UniProtKB_TrEMBL_Acc_K1QVX7	Rcul_t34733	Hrob_65345	OcarG_8651	Spur_012693_Pclo	Hrob_73883	Odio_005974001	Ctel_217843	Avag_53460001	Ctel_218726	Avag_10736001	Pfuc_57484_1_12881_t1	Lgig_120905	Avag_61235001	Nvec_57978	Smar_012935	Skow_37491m	Smim_37167_regulating_synaptic_membrane_exocytosis_isoform_CRA_b_Rattus_norvegicus_gi_149066469_gb_EDM16342_2e_22_101	Mmar_MMa02733	Pbac_3474888	Hrob_162059	Dpul_108252	Csav_017839	Sjap_0316940	Tadh_58201	Spur_024621_Spur_024621	Mmar_MMa23490	Drer_074680_regulating_synaptic_membrane_exocytosis_1a_Source_ZFIN_Acc_ZDB_GENE_090312_135_rims1a	Hmag_210991	Hrob_162057	Mmar_MMa19914	Smar_015637	Mmar_MMa36449	OcarG_2562	Rcul_t15397	Pbac_3476569	Skow_37566m
HG_995	Hmag_210971	OcarG_2330	Lgig_170816	Aque_227855	Mmar_MMa38163	Bsch_g16794	Spur_020022_Rhogef17	Smim_53431_Rho_guanine_nucleotide_exchange_factor_17_Harpegnathos_saltator_gi_307199542_gb_EFN80143_2e_140_426	Mmar_MMa50081	Nvec_41260_DUF1081	Hmag_215417	Ggal_027946	Isca_ISCW005951-PA	Mley_ML04642a	Smim_61619_PREDICTED_similar_to_CG8557_CG8557_PB_Tribolium_castaneum_gi_91090764_ref_XP_969066_1e_98_329	Xtro_024171	Tcas_270003898	Smim_36174_C_jun_amino_terminal_kinase_interacting_protein_3_Camponotus_floridanus_gi_307176985_gb_EFN66291_0_0_1110	Adig_07302	Tadh_25094	Spur_019022_Jip3_1	Ggal_011876	Avag_33222001	Bflo_260833498	Avag_16724001	Lgig_170787	Acar_00002064	Drer_062531_mitogen_activated_protein_kinase_8_interacting_protein_3_Source_ZFIN_Acc_ZDB_GENE_090303_6_mapk8ip3	Ctel_158214	Dmel_0024187_syd_sunday_driver_Source_FlyBase_0024187	Cgig_06022_C_jun_amino_terminal_kinase_interacting_protein_4_Source_UniProtKB_TrEMBL_Acc_K1P9J9	Smar_006127	Skow_42912m	Znev_15407	Sjap_0004320	Avag_19317001	Drer_074531_sperm_associated_antigen_9a_Source_ZFIN_Acc_ZDB_GENE_070820_7_spag9a	Xtro_024172	Avag_51439001	Cint_022032	Csav_018213	Csav_018207	Cint_022031	Csav_018205	Adig_03045	Acar_00003452	Csav_018208	Ggal_002718	Xtro_024173	Ggal_038450	Dpul_305108	Hsap_Ensmbl0138834_mitogen_activated_protein_kinase_8_interacting_protein_3_Source_HGNC_Symbol_Acc_6884_MAPK8IP3	Csav_018209	Cint_001536	Spur_004041_Rhogef17_1	Bmal_170589948	Smim_65213_sperm_associated_antigen_9_Mus_musculus_gi_56800505_emb_CAI35376_0_0_649	Csav_018212	Csav_018211	Csav_018210	Skow_33452m	OcarG_9240	Xtro_000301	Rcul_t16802	Drer_079530_si_dkey_17m8_1_Source_ZFIN_Acc_ZDB_GENE_110411_225_si_dkey_17m8_1	Tadh_56301	Sman_080700_Putative_jnk_sapk_associated_protein_Source_UniProtKB_TrEMBL_Acc_G4VLX5	Pbac_3462434	Hmag_221871	Tspi_316973726	Nvec_32303_	Odio_013814001	Hrob_99599	OcarG_3203	Mley_ML01437a	Egra_06802	Emul_01906	Gsal_1806_c_jun_amino_terminal_kinase_interacting_protein_4	Sjap_0031110	Bsch_g19569	Bsch_g21224	Bsch_g54580	Bsch_g9482	Skow_42902m	Drer_078142_Uncharacterized_protein_Source_UniProtKB_TrEMBL_Acc_E7F4K5_CABZ01073118_1	Pfuc_4506_1_52308_t1	Isca_ISCW015188-PA	Hrob_189635	Cele_006755_unc_16_Protein_UNC_16_isoform_e_Source_RefSeq_mRNA_Acc_NM_001268079	Spur_001396_Jip3_2	Sman_210130_Homeobox_protein_six_related_Source_UniProtKB_TrEMBL_Acc_G4VKM8	Lgig_170786	Csav_018206	Sman_090240_Putative_jnk_sapk_associated_protein_Source_UniProtKB_TrEMBL_Acc_G4VQW3	Gsal_11327_c_jun_amino_terminal_kinase_interacting_protein_3	Hmic_0702000	Emul_06001	Egra_09916	Sjap_0099240	Sjap_0071600	Egra_07294	Rcul_t16803	Pfuc_4506_1_52309_t1	Avag_33223001	Hrob_69924	Hrob_83101	Adig_03046	Aque_223804	Mmar_MMa48769	Skow_42921m	Tadh_25965	Hmag_228579	Mmar_MMa10952	Gsal_11649_jnk_interacting_protein	Hmic_0332300	Bsch_g35728	Cint_022999	Pbac_3478279	Pfuc_4506_1_52307_t1	Mmar_MMa45443	Mmar_MMa48706	Mmar_MMa50501	Rcul_t16801	Znev_16020	Cgig_06023_C_jun_amino_terminal_kinase_interacting_protein_3_Source_UniProtKB_TrEMBL_Acc_K1PFS3	Spur_017187_Jip3	Mmar_MMa33984	Pfuc_121842_1_35422_t1	Csav_018463	Emul_02259	Hmag_228580	Mmar_MMa29744	Hsap_Ensmbl0008294_sperm_associated_antigen_9_Source_HGNC_Symbol_Acc_14524_SPAG9	Nvec_49660_	Gsal_12302_hypothetical_protein	Sjap_0131990	Mmar_MMa20064	Mmar_MMa15095	Sjap_0314310
HG_1529	Bsch_g28504	Csav_012081	Csav_012082	Cint_010119	Bsch_g36490	Cint_010091	Csav_012085	Cint_010114	Csav_012083	Csav_012084	Skow_09765m	Bflo_260823721	Ggal_035455	Spur_008277_Cadps	Znev_06361	Lgig_139881	Ggal_011756	Ggal_035457	Ggal_035456	Tcas_270014966	Xtro_048127	Cgig_07313_Calcium_dependent_secretion_activator_1_Source_UniProtKB_TrEMBL_Acc_K1QEE5	Acar_00002538	Smim_49280_Ca2_dependent_activator_protein_for_secretion_isoform_A_putative_Ixodes_scapularis_gi_241631822_ref_XP_002410287_0_0_2180	Dpul_42881	Nvec_8682_	Drer_070567_Ca2_dependent_activator_protein_for_secretion_b_Source_ZFIN_Acc_ZDB_GENE_110621_2_cadpsb	Drer_043661_Ca2_dependent_activator_protein_for_secretion_a_Source_ZFIN_Acc_ZDB_GENE_030616_525_cadpsa	Avag_17742001	Avag_11857001	Ggal_014493	Avag_55189001	Avag_03418001	Hsap_Ensmbl0081803_Ca_dependent_secretion_activator_2_Source_HGNC_Symbol_Acc_16018_CADPS2	Dmel_0053653_Caps_Calcium_activated_protein_for_secretion_Source_FlyBase_0053653	Isca_ISCW020046-PA	Xtro_049218	Ggal_014492	Hrob_70306	Acar_00006531	Drer_013312_Ca2_dependent_activator_protein_for_secretion_2_Source_ZFIN_Acc_ZDB_GENE_030903_1_cadps2	Tspi_316971497	Tadh_23934	Ctel_221270	Cele_006767_unc_31_Protein_UNC_31_isoform_e_Source_RefSeq_mRNA_Acc_NM_001268739	Bmal_170588539	Hmag_227682	Odio_002740001	Sjap_0201870	Mmar_MMa40526	Gsal_6699_calcium_dependent_secretion_activator_1	Egra_09730	Emul_03280	Smar_001025	Gsal_14002_calcium_dependent_secretion_activator_1	Sman_173190_Putative_calcium_dependent_activator_protein_for_secretion_Source_UniProtKB_TrEMBL_Acc_G4V8Q1	Hmic_0801900	Ggal_038297	Egra_06255	Hmic_0773300	Emul_11171	Mley_ML131114a	Adig_10310	Hrob_179174	Hsap_Ensmbl0163618_Ca_dependent_secretion_activator_Source_HGNC_Symbol_Acc_1426_CADPS	Pbac_3460484	Tspi_316957761	OcarG_5696	Bsch_g30535	Sjap_0006540	Sman_212550	Pfuc_12024_1_68443_t1	Pfuc_7181_1_17068_t1	Smar_004762	Smar_013637	Hrob_149122	Mmar_MMa46834	Bsch_g31058	Bsch_g65137	Spur_028355_Cadps_1	Bsch_g38310	Smar_013321	Bsch_g940	Mmar_MMa37124	Tspi_316971498	Rcul_t25839	Odio_002742001	Bflo_260822851	Egra_09879	Smar_004765	Hrob_86473	Aque_220956	Cgig_07314_Calcium_dependent_secretion_activator_1_Source_UniProtKB_TrEMBL_Acc_K1P853	Smar_013479	Hrob_179173	Sjap_0067210	OcarG_5697	Rcul_t25841	Hmic_1027700	Bsch_g70019	Rcul_t25855	Ggal_038296	Sman_212090_Putative_calcium_dependent_activator_protein_for_secretion_Source_UniProtKB_TrEMBL_Acc_G4VBE9	Spur_019058_Spur_019058	Odio_006436001	Mmar_MMa10311	Smar_003833	Sjap_0311120	Adig_10309	Sjap_0087960	Mmar_MMa06420	Mmar_MMa55729	Mmar_MMa14435	Sman_212100_Putative_calcium_dependent_activator_protein_for_secretion_Source_UniProtKB_TrEMBL_Acc_G4VBE7
HG_417	Aque_227949	Bmal_170591368	Dpul_303981	Tcas_270004864	Dpul_347223	Mley_ML082117a	Smar_013140	Smar_004480	Mmar_MMa19391	Avag_17122001	Avag_51281001	Znev_04522	Tadh_22033	Dmel_0003716_tkv_thickveins_Source_FlyBase_0003716	Isca_ISCW022003-PA	Nvec_18047_Pkinase	Hmic_0855900	Hmic_0857800	Skow_36795m	Lgig_108334	Spur_028066_Alk4_5_7	Spur_016079_Alk4_5_7_1	Tspi_316967734	Ggal_020569	Xtro_050561	Drer_017494_transforming_growth_factor_beta_receptor_1_a_Source_ZFIN_Acc_ZDB_GENE_051120_75_tgfbr1a	Acar_00009037	Drer_042259_transforming_growth_factor_beta_receptor_1_b_Source_ZFIN_Acc_ZDB_GENE_091027_1_tgfbr1b	Drer_052142_activin_A_receptor_type_IB_Source_HGNC_Symbol_Acc_172_ACVR1B_2_of_2	Hsap_Ensmbl0106799_transforming_growth_factor_beta_receptor_1_Source_HGNC_Symbol_Acc_11772_TGFBR1	Ggal_020464	Lgig_180706	Ggal_020465	Ggal_023536	Cint_025601	Acar_00016598	Bsch_g10147	Bsch_g39936	Cint_005916	Csav_003194	Cint_027054	Xtro_001261	Drer_018968_activin_A_receptor_type_IB_Source_ZFIN_Acc_ZDB_GENE_980526_527_acvr1b	Ctel_227433	Skow_06370m	Xtro_022801	Bflo_260806295	Hsap_Ensmbl0123612_activin_A_receptor_type_IC_Source_HGNC_Symbol_Acc_18123_ACVR1C	Cgig_16972_TGF_beta_receptor_type_1_Source_UniProtKB_TrEMBL_Acc_K1RCS7	Dmel_0011300_babo_baboon_Source_FlyBase_0011300	Ggal_003114	Drer_019728_bone_morphogenetic_protein_receptor_type_1aa_Source_ZFIN_Acc_ZDB_GENE_000502_1_bmpr1aa	Acar_00014455	Csav_003195	Skow_06368m	Hsap_Ensmbl0135503_activin_A_receptor_type_IB_Source_HGNC_Symbol_Acc_172_ACVR1B	Xtro_041649	Xtro_063302	Acar_00007502	Tcas_270011128	Hsap_Ensmbl0138696_bone_morphogenetic_protein_receptor_type_IB_Source_HGNC_Symbol_Acc_1077_BMPR1B	Ggal_036862	Ggal_019925	Acar_00016634	Acar_00013548	Drer_005600_bone_morphogenetic_protein_receptor_type_1ba_Source_ZFIN_Acc_ZDB_GENE_991208_8_bmpr1ba	Cint_029130	Xtro_059199	Bflo_260806291	Xtro_022799	Drer_018179_activin_A_receptor_type_II_like_1_Source_ZFIN_Acc_ZDB_GENE_021003_1_acvrl1	Drer_045097_bone_morphogenetic_protein_receptor_type_1ab_Source_ZFIN_Acc_ZDB_GENE_040912_150_bmpr1ab	Hsap_LRG_298_bone_morphogenetic_protein_receptor_type_IA_Source_HGNC_Symbol_Acc_1076_LRG_298	Ggal_020469	Hsap_Ensmbl0139567_activin_A_receptor_type_II_like_1_Source_HGNC_Symbol_Acc_175_ACVRL1	Hmag_212806	Ctel_109715	Dpul_347227	Hrob_192976	Smim_29674_putative_TGF_beta_receptor_type_I_saxophone_protein_Daphnia_pulex_gi_321453977_gb_EFX65169_0_0_628	Ctel_111904	Nvec_43658_Pkinase	Cgig_07827_Bone_morphogenetic_protein_receptor_type_1B_Source_UniProtKB_TrEMBL_Acc_K1QDS8	Smar_014992	Dmel_0003317_sax_saxophone_Source_FlyBase_0003317	Znev_03472	Drer_031219_bone_morphogenetic_protein_receptor_type_1bb_Source_ZFIN_Acc_ZDB_GENE_090610_1_bmpr1bb	Spur_016008_Alk2	Xtro_007891	Cgig_27096_Activin_receptor_type_1_Source_UniProtKB_TrEMBL_Acc_K1QTB1	Tcas_270012802	Pfuc_40446_1_70364_t1	Bflo_260802248	Tspi_316977370	Nvec_10837_Pkinase	Rcul_t36035	Csav_007213	Smar_012082	Lgig_53518	Hmag_215389	Adig_05989	Hrob_114367	Smim_3384_putative_TGF_beta_receptor_type_I_thick_veins_protein_Daphnia_pulex_gi_321475113_gb_EFX86076_0_0_562	Drer_086172_Uncharacterized_protein_Source_UniProtKB_TrEMBL_Acc_E7F0I3_CABZ01079442_1	Sman_049760_RK_1_TGF_beta_receptor_putative_Source_UniProtKB_TrEMBL_Acc_G4LWP9	Cint_012087	Smar_001378	Sjap_0023430	OcarG_6187	Tadh_27560	Csav_001209	Odio_009375001	Dpul_347224	Egra_07416	Emul_05561	Hmic_0649400	OcarG_8550	Tadh_22452	Pfuc_38196_1_05031_t1	Isca_ISCW022788-PA	Pfuc_11_1_50544_t1	Odio_010442001	Acar_00007561	Nvec_22670_Pkinase	Isca_ISCW011054-PA	Avag_62904001	Avag_49047001	Mley_ML131110a	Bsch_g56484	Gsal_7854_tgf_beta_receptor_type_1	Aque_227950	Spur_016272_Alk3_6	Hrob_107560	Tspi_316971939	Hrob_75631	Mmar_MMa04549	Hmic_0105200	Csav_003196	Smim_17616_transforming_growth_factor_beta_receptor_type_I_putative_Ixodes_scapularis_gi_241680325_ref_XP_002412676_6e_145_429	Emul_06083	Egra_05401	Cint_003351	Emul_08041	Odio_008331001	Hmic_0305800	Odio_006382001	Egra_07911	Pbac_3463429	Cele_004860_sma_6_Protein_SMA_6_sma_6_mRNA_complete_cds_Source_RefSeq_mRNA_Acc_NM_062870	Sjap_0037610	Sman_093540_Protein_kinase_Source_UniProtKB_TrEMBL_Acc_G4VAY3	Bmal_170574359	Smim_12787_transforming_growth_factor_beta_receptor_type_I_putative_Ixodes_scapularis_gi_241680325_ref_XP_002412676_1e_122_367	Odio_010407001	Ggal_019666	Hmag_222881	Mmar_MMa18665	Cele_000897_daf_1_Protein_DAF_1_isoform_a_daf_1_mRNA_complete_cds_Source_RefSeq_mRNA_Acc_NM_001027988	Mley_ML046516a	Aque_227937	Hmag_218153	Gsal_6980_activin_receptor_type_1	Rcul_t07577	Ctel_94926	Spur_017511_TgfbrtII	Drer_041516_activin_A_receptor_type_IIB_Source_HGNC_Symbol_Acc_174_ACVR2B_1_of_2	OcarG_2165	Ggal_009931	Ggal_030643	Ggal_018634	Acar_00009759	Bflo_260835980	Ggal_036896	Acar_00014029	Smar_000389	Ggal_036894	Ggal_037012	Acar_00003417	Drer_011188_activin_A_receptor_type_IIAa_Source_ZFIN_Acc_ZDB_GENE_980526_227_acvr2aa	Dpul_347505	Acar_00008927	Cint_000633	OcarG_9906	Ggal_020317	Drer_055136_si_dkey_101k6_5_Source_ZFIN_Acc_ZDB_GENE_081105_143_si_dkey_101k6_5	Xtro_031689	Hsap_Ensmbl0121989_activin_A_receptor_type_IIA_Source_HGNC_Symbol_Acc_173_ACVR2A	Xtro_046976	Hsap_Ensmbl0163513_transforming_growth_factor_beta_receptor_II_70_80kDa_Source_HGNC_Symbol_Acc_11773_TGFBR2	Drer_059363_transforming_growth_factor_beta_receptor_II_70_80kDa_Source_HGNC_Symbol_Acc_11773_TGFBR2_2_of_2	Dmel_0003169_put_punt_Source_FlyBase_0003169	Znev_00777	Drer_079944_activin_A_receptor_type_IIAb_Source_ZFIN_Acc_ZDB_GENE_120215_23_acvr2ab	Hsap_Ensmbl0114739_activin_A_receptor_type_IIB_Source_HGNC_Symbol_Acc_174_ACVR2B	Smim_49381_PREDICTED_activin_receptor_type_2B_Apis_mellifera_gi_328777564_ref_XP_395928_4_0_0_598	Csav_016642	Pfuc_3667_1_16148_t1	Tcas_270001287	Drer_034541_transforming_growth_factor_beta_receptor_II_Source_ZFIN_Acc_ZDB_GENE_980526_375_tgfbr2	Skow_26484m	Aque_224888	Lgig_123928	Aque_224877	Skow_04287m	Ggal_038024	Xtro_045383	Drer_044422_activin_receptor_IIb_Source_ZFIN_Acc_ZDB_GENE_980526_549_acvr2b	Spur_024092_Acvr2	Spur_000814_Acvr2_1	Xtro_058996	Hmag_220798	Drer_011941_bone_morphogenetic_protein_receptor_type_II_a_serine_threonine_kinase_Source_ZFIN_Acc_ZDB_GENE_070618_1_bmpr2a	Hsap_Ensmbl0204217_bone_morphogenetic_protein_receptor_type_II_serine_threonine_kinase_Source_HGNC_Symbol_Acc_1078_BMPR2	Cgig_06131_Activin_receptor_type_2B_Source_UniProtKB_TrEMBL_Acc_K1PHP4	Ggal_013771	Avag_41565001	Avag_57331001	Csav_011874	Lgig_172579	Mmar_MMa27143	Cint_000345	Acar_00004815	Sjap_0200070	Spur_012281_Bmpr2	Spur_011711_Bmpr2_1	Tadh_3190	Aque_224889	Mmar_MMa29467	Smim_65924_bone_morphogenic_protein_receptor_type_II_putative_Ixodes_scapularis_gi_241687910_ref_XP_002401624_9e_177_533	Bsch_g28159	Hmag_231222	Emul_10304	Egra_07482	Sman_080120_TBRII_Putative_activin_receptor_Source_UniProtKB_TrEMBL_Acc_G4VJM6	Rcul_t16125	Drer_020057_bone_morphogenetic_protein_receptor_type_II_b_serine_threonine_kinase_Source_ZFIN_Acc_ZDB_GENE_070618_2_bmpr2b	Bflo_260806490	Gsal_2933_activin_receptor_type_2a	Tspi_316972461	Hmag_220800	Mmar_MMa18664	Cgig_12158_Bone_morphogenetic_protein_receptor_type_2_Source_UniProtKB_TrEMBL_Acc_K1R0Z7	Hrob_89946	Isca_ISCW020983-PA	Znev_01343	Adig_06027	Smar_009121	Sman_124450_Putative_activin_receptor_Source_UniProtKB_TrEMBL_Acc_G4VCJ8	Isca_ISCW001127-PA	Hsap_Ensmbl0135409_anti_Mullerian_hormone_receptor_type_II_Source_HGNC_Symbol_Acc_465_AMHR2	Tcas_270011027	Ctel_117843	Dmel_0024179_wit_wishful_thinking_Source_FlyBase_0024179	Xtro_047768	Ggal_040410	Rcul_t11450	Odio_005813001	OcarG_5762	Cele_000900_daf_4_Protein_DAF_4_isoform_d_daf_4_mRNA_complete_cds_Source_RefSeq_mRNA_Acc_NM_001025978	Mley_ML08593b	Odio_009450001	Ggal_040408	Odio_010252001	Acar_00000651	Skow_09542m	Avag_34553001	Mmar_MMa44901	Avag_51624001	Xtro_061923	Odio_007397001	Hmag_221283	Pfuc_257_1_50753_t1	Csav_000295	Hmag_213132	Znev_16286	Hrob_107474	Rcul_t43151	Bsch_g24835	Mmar_MMa54849	Mmar_MMa38762	Adig_00430	Nvec_20193_	Smim_26508_bone_morphogenic_protein_receptor_type_II_putative_Ixodes_scapularis_gi_241687910_ref_XP_002401624_4e_88_293	Adig_16974	OcarG_2983	Sjap_0105290	Bmal_170595968	Mmar_MMa10478	Nvec_52_	Pfuc_10282_1_39025_t1	Avag_11539001	Mmar_MMa52534	Avag_27945001	Nvec_19948_	Egra_05505	Aque_223291	Smim_17617_TGF_beta_receptor_type_Camponotus_floridanus_gi_307170918_gb_EFN63021_1e_29_115	Emul_03397	Ggal_038286	Hmic_0668900	Mmar_MMa44902	Sjap_0211020	Bsch_g35151	Pbac_3464881	Dpul_122657	Adig_00912	Rcul_t19504	Mley_ML048613a	Mmar_MMa44898	Cint_028657	Pbac_3472993	Bflo_260802250	Ggal_038285	OcarG_7520	Adig_02014	Nvec_3838_	Mmar_MMa41841	Drer_014986_activin_A_receptor_type_I_like_Source_ZFIN_Acc_ZDB_GENE_990415_9_acvr1l	Drer_075729_bone_morphogenetic_protein_receptor_type_1bb_Source_ZFIN_Acc_ZDB_GENE_090610_1_bmpr1bb	Gsal_12236_activin_receptor_type_i	Gsal_12237_hypothetical_protein	Hmag_213130	Hmag_218693	Hsap_Ensmbl0115170_activin_A_receptor_type_I_Source_HGNC_Symbol_Acc_171_ACVR1	OcarG_11014	Isca_ISCW006230-PA	Isca_ISCW012101-PA	Lgig_172578	Adig_10550	Mley_ML048614a	Nvec_57768_	Smim_26502_BMPR_II_Mesocricetus_auratus_gi_77997575_gb_ABB16321_2e_13_73_2	Nvec_56867_	Nvec_27794_	OcarG_11012	Odio_007401001	Odio_007398001	Odio_007399001	Odio_016714001	Pbac_3477839	Pfuc_8640_1_60474_t1	Sman_212110_Type_II_Serine_Threonine_Kinase_A_SmRK2a_Source_UniProtKB_TrEMBL_Acc_G4VJM4	Sjap_0211010	Skow_39445m	Aque_224932	Tspi_316967735	Avag_49046001	Bmal_170596866
HG_933	Hsap_Ensmbl0260836_RP11_152F13_10	Bsch_g10689	Bsch_g8517	Bsch_g25882	Bsch_g45408	Lgig_213887	Dpul_326182	Ctel_118515	Hrob_66900	Spur_015450_Cpeb1	OcarG_3927	Cint_003938	Hmag_224246	Tcas_270001277	Smim_72406_cytoplasmic_polyadenylation_element_binding_protein_putative_Ixodes_scapularis_gi_241829409_ref_XP_002414761_6e_175_501	Cgig_19114_Cytoplasmic_polyadenylation_element_binding_protein_1_B_Source_UniProtKB_TrEMBL_Acc_K1QYV5	Skow_22287m	Rcul_t24732	Smar_004137	Sjap_0065230	Mmar_MMa39152	Hsap_Ensmbl0214575_cytoplasmic_polyadenylation_element_binding_protein_1_Source_HGNC_Symbol_Acc_21744_CPEB1	Isca_ISCW023425-PA	Drer_008454_cytoplasmic_polyadenylation_element_binding_protein_1b_Source_ZFIN_Acc_ZDB_GENE_990927_1_cpeb1b	Znev_12790	Tadh_30543	Xtro_023343	Xtro_059795	Ggal_003366	Emul_08189	Egra_08380	Acar_00020487	Dmel_0004882_orb_oo18_RNA_binding_protein_Source_FlyBase_0004882	Drer_053117_Uncharacterized_protein_Source_UniProtKB_TrEMBL_Acc_E7FA11_cpeb1a	Mley_ML042716a	Gsal_4058_cytoplasmic_polyadenylation_element_binding_protein_1	Drer_045932_cytoplasmic_polyadenylation_element_binding_protein_1a_Source_ZFIN_Acc_ZDB_GENE_080723_42_cpeb1a	Mley_ML033245a	Bmal_170571749	Pbac_3462211	Avag_65428001	Pbac_3463340	Avag_61392001	Avag_18987001	Avag_04122001	Cele_000772_cpb_3_Protein_CPB_3_cpb_3_mRNA_complete_cds_Source_RefSeq_mRNA_Acc_NM_059279	Pbac_3479762	Avag_11453001	Avag_59612001	Avag_19009001	Avag_27103001	Nvec_57237_RRM_1	Tspi_316969994	Pbac_3460394	Bmal_170579891	Mley_ML05854a	Mley_ML05855a	Znev_18107	Bmal_170596242	Tadh_58533	Dpul_308504	Mley_ML05856a	Avag_50024001	Avag_01286001	Avag_49768001	Dmel_0264307_orb2	Ctel_103382	Smim_56756_PREDICTED_probable_RNA_binding_protein_orb2_like_isoform_Acyrthosiphon_pisum_gi_328721760_ref_XP_003247398_0_0_575	Sman_070360_Putative_cytoplasmic_polyadenylation_element_binding_protein_Cpeb_Source_UniProtKB_TrEMBL_Acc_G4VT97	Ggal_011187	Odio_015065001	Acar_00006260	Xtro_026614	Acar_00011854	Hmag_202650	Drer_056691_cytoplasmic_polyadenylation_element_binding_protein_4_Source_ZFIN_Acc_ZDB_GENE_040426_1557_cpeb4	Hsap_Ensmbl0107864_cytoplasmic_polyadenylation_element_binding_protein_3_Source_HGNC_Symbol_Acc_21746_CPEB3	Skow_10916m	Drer_060103_cytoplasmic_polyadenylation_element_binding_protein_3_Source_ZFIN_Acc_ZDB_GENE_090312_68_cpeb3	Acar_00014820	Hrob_111676	Hsap_Ensmbl0113742_cytoplasmic_polyadenylation_element_binding_protein_4_Source_HGNC_Symbol_Acc_21747_CPEB4	Avag_07376001	Hrob_79994	Smar_004113	Drer_052604_cytoplasmic_polyadenylation_element_binding_protein_2_Source_HGNC_Symbol_Acc_21745_CPEB2	Tcas_270015159	Ggal_023384	Isca_ISCW010113-PA	Avag_00865001	Avag_15043001	Hmag_210731	Cint_024148	Hsap_Ensmbl0137449_cytoplasmic_polyadenylation_element_binding_protein_2_Source_HGNC_Symbol_Acc_21745_CPEB2	Spur_001293_Cpeb2	Hrob_69117	Avag_50023001	Cint_003274	Bflo_260831047	Ggal_022748	Sjap_0032030	Xtro_043840	Bsch_g63388	Hmic_0079100	Gsal_1072_cytoplasmic_polyadenylation_element_binding_protein_2	Bmal_170582725	Mley_ML03369a	Emul_03389	Lgig_115324	Egra_00993	Avag_12615001	Xtro_027833	Cgig_14557_Cytoplasmic_polyadenylation_element_binding_protein_4_Source_UniProtKB_TrEMBL_Acc_K1Q726	Cele_000770_cpb_1_Protein_CPB_1_cpb_1_mRNA_complete_cds_Source_RefSeq_mRNA_Acc_NM_066650	Aque_228234	Sjap_0029950	Cele_001481_fog_1_Protein_FOG_1_isoform_b_Source_RefSeq_mRNA_Acc_NM_001026621	Rcul_t40503	Nvec_34062_	OcarG_1845	Csav_004444	Drer_074474_cytoplasmic_polyadenylation_element_binding_protein_4_Source_HGNC_Symbol_Acc_21747_CPEB4_3_of_3	Mmar_MMa28869	Sman_012950_Putative_cytoplasmic_polyadenylation_element_binding_protein_Cpeb_Source_UniProtKB_TrEMBL_Acc_G4VEX4	Cele_000771_cpb_2_Protein_CPB_2_cpb_2_mRNA_complete_cds_Source_RefSeq_mRNA_Acc_NM_062835	Drer_060495_cytoplasmic_polyadenylation_element_binding_protein_4_Source_HGNC_Symbol_Acc_21747_CPEB4_2_of_3	Csav_013417	Smim_27690_cytoplasmic_polyadenylation_element_binding_protein_putative_Ixodes_scapularis_gi_241560350_ref_XP_002400996_2e_85_260	Adig_13400	Csav_004446	Tspi_316973214	Sman_136410_Putative_cytoplasmic_polyadenylation_element_binding_protein_Cpeb_Source_UniProtKB_TrEMBL_Acc_G4VEX5	Avag_47368001	Avag_01285001	Aque_215503	Rcul_t00011	Pfuc_154180_1_28450_t1	Sman_137460_Cytoplasmic_polyadenylation_element_binding_protein_Cpeb_putative_Source_UniProtKB_TrEMBL_Acc_G4LW19	Nvec_39034_	Rcul_t00012	Adig_10936	Pfuc_1867_1_37153_t1	Csav_004445	Pbac_3475771	Smim_27683_A_Chain_A_Solution_Structure_Of_Rna_Binding_Domain_In_Cytoplasmic_Polyadenylation_Element_Binding_Protein_3_gi_159164253_pdb_2DNL_A_5e_40_136	Mmar_MMa28867	Rcul_t01824	Csav_013416	Mmar_MMa45969	Tspi_316978840	Pfuc_36185_1_26743_t1	Acar_00000309	Csav_013415	Avag_12616001	Tspi_316956776	Avag_49767001	Avag_04121001
HG_83	Adig_06135	Mmar_MMa37180	Ctel_151262	Skow_27401m	Xtro_025770	Avag_60634001	Avag_51488001	Cint_027946	Spur_002129_Not_Homeodomain_protein_Not_Source_UniProtKB_TrEMBL_Acc_Q9XYH5	Nvec_26105_Homeobox	Odio_016364001	Bflo_260812850	Ggal_036303	Pfuc_4530_1_59534_t1	Acar_00017990	Tadh_49524	Ggal_036302	Ggal_025879	Ggal_017209	Csav_009998	Drer_021201_floating_head_Source_ZFIN_Acc_ZDB_GENE_990415_75_flh	Cgig_13404_Homeobox_protein_not2_Source_UniProtKB_TrEMBL_Acc_K1QCD7	Ctel_88560	Mmar_MMa04155	Bflo_260812824	Bsch_g58902	Hmag_206051	Adig_08573	Nvec_15_Homeobox	Nvec_49708_Homeobox	Csav_009997	Bsch_g66522	Bsch_g65275	Hrob_153780	Znev_01109	Adig_15250	Dpul_38070	Lgig_80575	Avag_19198001	Bsch_g31713	Ggal_032432	Ggal_015056	Drer_021916_ventral_anterior_homeobox_1_Source_ZFIN_Acc_ZDB_GENE_030904_9_vax1	Xtro_017956	Cgig_18603_Homeobox_protein_EMX1_Source_UniProtKB_TrEMBL_Acc_K1RXD5	Smar_007586	Ggal_025888	Ggal_038090	Xtro_038936	Nvec_49275_Homeobox	Drer_039569_empty_spiracles_homeobox_1_Source_ZFIN_Acc_ZDB_GENE_031007_7_emx1	Hsap_Ensmbl0271772_ventral_anterior_homeobox_2_Source_HGNC_Symbol_Acc_12661_VAX2	Adig_10929	Acar_00007885	Hsap_Ensmbl0135638_empty_spiracles_homeobox_1_Source_HGNC_Symbol_Acc_3340_EMX1	Acar_00010932	Drer_058702_ventral_anterior_homeobox_2_Source_ZFIN_Acc_ZDB_GENE_030904_8_vax2	Odio_009172001	Spur_002592_Emx	Skow_07557m	Bflo_260831862	Dmel_0038592_CG18599	Spur_001519_Barx	Bflo_260831466	Smim_22483_empty_spiracles_Tribolium_castaneum_gi_167004254_ref_NP_001107793_7e_37_138	Drer_039701_empty_spiracles_homeobox_2_Source_ZFIN_Acc_ZDB_GENE_990415_54_emx2	Cele_000584_cog_1_Protein_COG_1_isoform_a_Source_RefSeq_mRNA_Acc_NM_001027093	Mmar_MMa39460	Xtro_047776	Tcas_270014246	Nvec_41873_Homeobox	Hsap_Ensmbl0170370_empty_spiracles_homeobox_2_Source_HGNC_Symbol_Acc_3341_EMX2	Avag_39007001	Acar_00010150	Ggal_015123	Avag_19518001	Xtro_062911	Tcas_270001577	Tcas_270001629	Nvec_596_Homeobox	Lgig_58125	Skow_07560m	Ctel_183448	Cele_000429_ceh_2_Protein_CEH_2_ceh_2_mRNA_complete_cds_Source_RefSeq_mRNA_Acc_NM_059345	Bflo_260841773	Odio_010928001	Cgig_25052	Mmar_MMa01604	Smim_4519_empty_spiracles_Tribolium_castaneum_gi_167004254_ref_NP_001107793_7e_63_211	Bflo_260831860	Pfuc_13057_1_17948_t1	Hmic_0638300	Emul_06806	Pfuc_77_1_50610_t1	Smar_004366	Lgig_114513	Csav_002842	Dpul_38036	Lgig_79090	Smar_010756	Ctel_25827	Spur_003920_Barx_1	Drer_025899_posterior_neuron_specific_homeobox_Source_ZFIN_Acc_ZDB_GENE_030328_42_pnx	Smar_005036	Smim_83001_empty_spiracles_Tribolium_castaneum_gi_167004254_ref_NP_001107793_2e_44_159	Egra_05731	Odio_003517001	Skow_44865m	Odio_008102001	Smar_007286	Smar_007217	Mmar_MMa45226	Avag_05322001	Mmar_MMa29625	Drer_041098_BarH_like_homeobox_2_Source_ZFIN_Acc_ZDB_GENE_081120_4_barx2	Cgig_25053	Cint_023046	Mmar_MMa41502	Ctel_79123	Acar_00002465	Avag_36588001	Lgig_80119	Dmel_0030408_CG11085	Isca_ISCW018939-PA	Tcas_270015040	Mmar_MMa30128	Adig_17294	Bflo_260828229	Ctel_80939	Dmel_0034520_lms_lateral_muscles_scarcer_Source_FlyBase_0034520	Smim_58997_T_cell_leukemia_homeobox_3_Xenopus_laevis_gi_148233906_ref_NP_001079215_2e_76_248	Skow_10998m	Dmel_0004863_C15_C15_Source_FlyBase_0004863	Dpul_55072	Acar_00015905	Avag_19415001	Ggal_037987	Lgig_125190	Ggal_001812	Avag_50333001	Hrob_152427	Mley_ML02215a	Avag_38851001	Acar_00015347	Rcul_t10352	Nvec_8992_Homeobox	Lgig_119124	Ggal_037984	Tadh_18102	Xtro_062736	Avag_42842001	Drer_017615_T_cell_leukemia_homeobox_3b_Source_ZFIN_Acc_ZDB_GENE_021021_1_tlx3b	Nvec_57648_Homeobox	Ggal_015634	Mmar_MMa09124	Dmel_0000576_ems_empty_spiracles_Source_FlyBase_0000576	Mmar_MMa11977	Xtro_017635	Dmel_0008646_E5_E5_Source_FlyBase_0008646	Hmic_0832500	Avag_13302001	Hsap_Ensmbl0185610_developing_brain_homeobox_2_Source_HGNC_Symbol_Acc_33186_DBX2	Adig_17295	Cele_000430_ceh_5_Protein_CEH_5_ceh_5_mRNA_complete_cds_Source_RefSeq_mRNA_Acc_NM_060185	Hsap_Ensmbl0109851_developing_brain_homeobox_1_Source_HGNC_Symbol_Acc_33185_DBX1	Smar_013498	Xtro_030999	Pbac_3464975	Tcas_270014244	Smar_011347	Mmar_MMa36394	Emul_09830	Gsal_10564_ventral_anterior_homeobox_2	Egra_09859	Adig_01800	Smar_014502	Ggal_006307	Hrob_74087	Xtro_026215	Isca_ISCW020093-PA	Drer_086393_developing_brain_homeobox_1a_Source_ZFIN_Acc_ZDB_GENE_000128_8_dbx1a	Avag_19417001	Dpul_17940	Nvec_29287_Homeobox	Bmal_170588991	Xtro_062169	Smar_001128	Tcas_270011026	Cele_000452_ceh_31_Protein_CEH_31_ceh_31_mRNA_complete_cds_Source_RefSeq_mRNA_Acc_NM_076124	Avag_30317001	Bflo_260803023	Egra_01454	Mmar_MMa46878	Drer_039510_developing_brain_homeobox_2_Source_ZFIN_Acc_ZDB_GENE_000128_13_dbx2	Hrob_152036	Dpul_25746	Spur_023893_Tlx3	Nvec_42639_Homeobox	Adig_11907	Avag_40585001	Emul_06050	Cgig_08107_Brain_specific_homeobox_like_protein_Source_UniProtKB_TrEMBL_Acc_K1PLG8	Hrob_72685	Tspi_316969849	Gsal_7813_like_1_homeobox_protein	Lgig_70560	Avag_36590001	Mley_ML00268a	Cgig_09941_BarH_like_1_homeobox_protein_Source_UniProtKB_TrEMBL_Acc_K1QGS5	Hmic_0448800	Nvec_22062_	Cele_000451_ceh_30_Protein_CEH_30_ceh_30_mRNA_complete_cds_Source_RefSeq_mRNA_Acc_NM_076123	Hsap_Ensmbl0125492_BarH_like_homeobox_1_Source_HGNC_Symbol_Acc_953_BARHL1	Avag_50335001	Isca_ISCW024331-PA	Bmal_170581358	Lgig_120090	Skow_37079m	Avag_18959001	Drer_035508_BarH_like_1a_Source_ZFIN_Acc_ZDB_GENE_050417_212_barhl1a	Bflo_260828237	Lgig_122283	Lgig_64310	Bmal_170588761	Xtro_036641	Hrob_127374	Mley_ML223516a	Ctel_78648	Lgig_99849	Cgig_12203_Homeobox_protein_GBX_1_Source_UniProtKB_TrEMBL_Acc_K1PW35	Adig_04435	Bflo_260827152	Drer_019013_BarH_like_1b_Source_ZFIN_Acc_ZDB_GENE_060118_2_barhl1b	Acar_00015336	Bflo_260835894	Ggal_012693	Drer_001859_developing_brain_homeobox_1b_Source_ZFIN_Acc_ZDB_GENE_000128_11_dbx1b	Cele_000463_ceh_43_Protein_CEH_43_ceh_43_mRNA_complete_cds_Source_RefSeq_mRNA_Acc_NM_065503	Dmel_0040318_HGTX_HGTX_Source_FlyBase_0040318	Tspi_316966096	Odio_010929001	Hrob_153720	Pfuc_2817_1_30257_t1	Isca_ISCW024609-PA	Spur_025492_Gbx	Xtro_013720	Hrob_76140	Adig_04433	Bflo_260835892	Tcas_270015153	Aque_221645	Smim_59001_homeodomain_protein_NK3_Platynereis_dumerilii_gi_146217155_gb_ABQ10641_2e_49_172	Hsap_Ensmbl0164438_T_cell_leukemia_homeobox_3_Source_HGNC_Symbol_Acc_13532_TLX3	Xtro_039652	Dmel_0004854_B_H2_BarH2_Source_FlyBase_0004854	Cele_000434_ceh_9_Protein_CEH_9_ceh_9_mRNA_complete_cds_Source_RefSeq_mRNA_Acc_NM_001026626	Tspi_316972332	Ctel_174957	Drer_003965_T_cell_leukemia_homeobox_1_Source_ZFIN_Acc_ZDB_GENE_021021_2_tlx1	Adig_07456	Smim_31770_empty_spiracles_Tribolium_castaneum_gi_167004254_ref_NP_001107793_5e_41_151	Tspi_316976460	Cele_000428_ceh_1_Protein_CEH_1_ceh_1_mRNA_complete_cds_Source_RefSeq_mRNA_Acc_NM_076395	Ggal_017079	Hrob_74571	Hrob_148404	Drer_011273_T_cell_leukemia_homeobox_2_Source_ZFIN_Acc_ZDB_GENE_020208_1_tlx2	Skow_04224m	Adig_04431	Ggal_003422	Nvec_37814_	Cele_006380_tab_1_Protein_TAB_1_tab_1_mRNA_complete_cds_Source_RefSeq_mRNA_Acc_NM_062991	Mmar_MMa36996	Ctel_30886	Cint_022692	Csav_013066	Csav_013065	Cint_009044	Bflo_260835896	Hsap_Ensmbl0144355_distal_less_homeobox_1_Source_HGNC_Symbol_Acc_2914_DLX1	Drer_013125_distal_less_homeobox_gene_1a_Source_ZFIN_Acc_ZDB_GENE_990415_48_dlx1a	Smar_003755	Xtro_016415	Dmel_0000157_Dll_Distal_less_Source_FlyBase_0000157	Lgig_72890	Csav_013083	Skow_22307m	Odio_016352001	Odio_009888001	Odio_006964001	Ctel_74740	Rcul_t08520	Acar_00015892	Isca_ISCW020504-PA	Dpul_347445	Drer_011956_distal_less_homeobox_gene_4a_Source_ZFIN_Acc_ZDB_GENE_980526_73_dlx4a	Spur_002815_Dlx_Dlx_Source_UniProtKB_TrEMBL_Acc_B3FNR5	Ggal_015233	Smim_49401_distal_less_protein_Parasteatoda_tepidariorum_gi_301016681_emb_CAS89759_2e_130_382	Avag_45446001	Hsap_Ensmbl0105880_distal_less_homeobox_5_Source_HGNC_Symbol_Acc_2918_DLX5	Acar_00014450	Adig_07457	Xtro_036133	Hsap_Ensmbl0064195_distal_less_homeobox_3_Source_HGNC_Symbol_Acc_2916_DLX3	Drer_017174_distal_less_homeobox_gene_2b_Source_ZFIN_Acc_ZDB_GENE_980526_18_dlx2b	Nvec_3037_Homeobox	Xtro_016414	Drer_079964_distal_less_homeobox_gene_2a_Source_ZFIN_Acc_ZDB_GENE_980526_212_dlx2a	Mmar_MMa42489	Acar_00014423	Tspi_316974101	Acar_00015883	Cint_009039	Ctel_40403	Tcas_270011030	Drer_014626_distal_less_homeobox_gene_3b_Source_ZFIN_Acc_ZDB_GENE_980526_280_dlx3b	Hsap_Ensmbl0006377_distal_less_homeobox_6_Source_HGNC_Symbol_Acc_2919_DLX6	Xtro_047431	Drer_042291_distal_less_homeobox_gene_6a_Source_ZFIN_Acc_ZDB_GENE_980526_448_dlx6a	Drer_042296_distal_less_homeobox_gene_5a_Source_ZFIN_Acc_ZDB_GENE_990415_49_dlx5a	Xtro_036135	Ggal_037212	Hrob_138579	Avag_12416001	Avag_37550001	Acar_00005005	Acar_00004995	Tadh_49530	Hsap_Ensmbl0115844_distal_less_homeobox_2_Source_HGNC_Symbol_Acc_2915_DLX2	Ggal_014846	Drer_071560_distal_less_homeobox_gene_4b_Source_ZFIN_Acc_ZDB_GENE_990415_50_dlx4b	Hrob_138306	Hrob_90927	Sman_138110_Homeobox_protein_distal_less_dlx_putative_Source_UniProtKB_TrEMBL_Acc_G4LWA3	Cint_014582	Xtro_047434	Avag_08745001	Csav_004951	Avag_19984001	Cint_014584	Bmal_170595433	Ggal_037211	Bsch_g32372	Hmag_228911	Sjap_0113390	Gsal_14857_homeobox_protein_dlx_1	Hmag_217070	Egra_09068	Emul_05376	Ggal_006636	Egra_00568	Skow_07134m	Nvec_36278_Homeobox	Bflo_260826734	Hmic_0158400	Emul_11244	Isca_ISCW004556-PA	Pfuc_1338_1_29684_t1	Adig_05475	Tcas_270001311	Mmar_MMa13713	Hrob_138241	Adig_10070	Znev_00117	Hsap_Ensmbl0143032_BarH_like_homeobox_2_Source_HGNC_Symbol_Acc_954_BARHL2	Smim_20783_NK_like_homeobox_protein_2a_Capitella_teleta_gi_199581461_gb_ACH89432_8e_58_200	Spur_012491_Nk1_Homeobox_transcription_factor_Nk1_Source_UniProtKB_TrEMBL_Acc_Q6JJ71	Skow_16219m	Drer_078280_NK3_homeobox_1_Source_ZFIN_Acc_ZDB_GENE_081104_238_nkx3_1	Drer_070129_BarH_like_2_Source_ZFIN_Acc_ZDB_GENE_050913_153_barhl2	Mmar_MMa18977	Smim_g14734_t1_putative_homebox_protein_Hottentotta_judaicus_gi_324497813_gb_ADY39555_1e_57_193	Bflo_260826732	Cint_002464	Csav_003040	Skow_40087m	Bflo_260825983	Cint_027612	Cgig_25054_Hematopoietically_expressed_homeobox_protein_hhex_Source_UniProtKB_TrEMBL_Acc_K1R770	Xtro_057734	Xtro_026685	Acar_00006510	Ggal_010951	Ggal_038950	Spur_027215_Hhex	Lgig_128951	Pfuc_2973_1_59082_t1	Smar_000779	Ctel_129537	Ctel_110019	Smim_4226_hematopoietically_expressed_homeobox_protein_hhex_Xenopus_laevis_gi_148223155_ref_NP_001079059_1e_31_128	Mmar_MMa52578	Rcul_t06585	Cele_004011_pha_2_Protein_PHA_2_pha_2_mRNA_complete_cds_Source_RefSeq_mRNA_Acc_NM_075730	Bmal_170585864	Adig_16254	Odio_023038001	Znev_02280	Tcas_270002888	Hrob_80789	Avag_17761001	Tadh_9560	Dmel_0038852_CG7056	Hmag_214957	Dpul_229438	Ctel_149569	Cgig_20599_T_cell_leukemia_homeobox_protein_3_Source_UniProtKB_TrEMBL_Acc_K1RAP6	Pbac_3468045	Skow_37078m	Cint_024460	Mley_ML199115a	Xtro_038636	Avag_29422001	Mley_ML08269a	Skow_38854m	Csav_018197	Cint_012758	Skow_44972m	Cgig_20596_T_cell_leukemia_homeobox_protein_3_Source_UniProtKB_TrEMBL_Acc_K1QV43	Drer_006503_Uncharacterized_protein_Source_UniProtKB_TrEMBL_Acc_E7EZN7_CABZ01067175_1	Cint_012757	Skow_05200m	Csav_010346	Gsal_6461_homeobox_protein_nkx	Lgig_163574	Mley_ML16524a	Cgig_02480_Homeobox_protein_DBX1_A_Source_UniProtKB_TrEMBL_Acc_K1Q0E3	Aque_227090	Pfuc_2408_1_15802_t1	Avag_15260001	Avag_10543001	Ctel_222072	Aque_227089	Hsap_Ensmbl0115297_T_cell_leukemia_homeobox_2_Source_HGNC_Symbol_Acc_5057_TLX2	Isca_ISCW002347-PA	Pfuc_2408_1_15804_t1	Acar_00010957	Gsal_4492_t_cell_leukemia_homeobox_protein_3	Avag_04097001	Lgig_80212	Hsap_Ensmbl0043039_BARX_homeobox_2_Source_HGNC_Symbol_Acc_956_BARX2	Dmel_0261723_Dbx_Dbx_Source_FlyBase_0261723	Hsap_Ensmbl0107807_T_cell_leukemia_homeobox_1_Source_HGNC_Symbol_Acc_5056_TLX1	Drer_068976_brain_specific_homeobox_Source_ZFIN_Acc_ZDB_GENE_040628_4_bsx	Cint_014810	Rcul_t47819	Cint_024323	Xtro_056265	Xtro_016949	Cgig_13972_H2_0_like_homeobox_protein_Source_UniProtKB_TrEMBL_Acc_K1RSM0	Gsal_11456_lbe	Dmel_0000529_bsh_brain_specific_homeobox_Source_FlyBase_0000529	Bflo_260830242	Hrob_85050	Tcas_270006199	Xtro_016948	Tcas_270009276	Bmal_170590518	Csav_010345	Cint_024324	Lgig_109466	Hsap_Ensmbl0119919_NK2_homeobox_3_Source_HGNC_Symbol_Acc_7836_NKX2_3	Ggal_010513	Sjap_0047380	Nvec_11160_	Acar_00014860	Pfuc_4391_1_66956_t1	Xtro_039924	Odio_003812001	Ggal_000496	Xtro_063282	Drer_018004_NK2_transcription_factor_related_5_Source_ZFIN_Acc_ZDB_GENE_980526_321_nkx2_5	Drer_039095_NK2_transcription_factor_related_3_Source_ZFIN_Acc_ZDB_GENE_990415_178_nkx2_3	Ggal_040184	Hsap_Ensmbl0180053_NK2_homeobox_6_Source_HGNC_Symbol_Acc_32940_NKX2_6	Hsap_Ensmbl0188909_brain_specific_homeobox_Source_HGNC_Symbol_Acc_20450_BSX	Egra_09527	Adig_13684	Smim_59026_myocyte_enhancing_factor_orthologue_Cupiennius_salei_gi_254587457_emb_CAO78733_1e_58_198	Xtro_036924	Sman_152980_Putative_brian_specific_homeobox_protein_Source_UniProtKB_TrEMBL_Acc_G4VMW0	Ctel_220898	Hsap_Ensmbl0167034_NK3_homeobox_1_Source_HGNC_Symbol_Acc_7838_NKX3_1	Csav_001442	Hrob_74887	Smar_005030	Cgig_19417_Homeobox_protein_Nkx_2_6_Source_UniProtKB_TrEMBL_Acc_K1QLY6	Dpul_29202	Sjap_0066280	Egra_06734	Emul_00560	Skow_40082m	Lgig_115366	Dpul_53297	Ctel_173964	Mley_ML008015a	Smar_005440	Dmel_0004862_bap_bagpipe_Source_FlyBase_0004862	Avag_48367001	Ggal_040185	Mley_ML20568a	Emul_07281	Hsap_Ensmbl0136630_H2_0_like_homeobox_Source_HGNC_Symbol_Acc_4978_HLX	Xtro_062758	Znev_13631	Drer_070954_H6_family_homeobox_2_Source_ZFIN_Acc_ZDB_GENE_080506_2_hmx2	Ctel_170007	Mmar_MMa08495	Sman_027990_Neural_gene_activation_protein_Source_UniProtKB_TrEMBL_Acc_G4LU79	Cint_023047	Xtro_057781	Bflo_260826726	Hrob_135991	Acar_00003573	Xtro_062259	Mmar_MMa08576	Adig_02056	Bflo_260830975	Drer_021232_NK2_transcription_factor_related_7_Source_ZFIN_Acc_ZDB_GENE_990415_179_nkx2_7	Hsap_Ensmbl0136327_NK2_homeobox_8_Source_HGNC_Symbol_Acc_16364_NKX2_8	Xtro_019491	Mmar_MMa38788	Isca_ISCW022440-PA	Mmar_MMa42361	Hmic_0190500	Sman_140730_Neural_gene_activation_protein_Source_UniProtKB_TrEMBL_Acc_G4VBB6	Bflo_260818521	Smim_4222_PREDICTED_homeobox_protein_Nkx_6_like_Nasonia_vitripennis_gi_156541890_ref_XP_001600859_1e_25_113	Dmel_0001170_H2_0_Homeodomain_protein_2_0_Source_FlyBase_0001170	Ctel_221803	Xtro_062301	Adig_21628	Tcas_270009243	Gsal_10325_brain_specific_homeobox_protein_homolog	Hrob_148518	Avag_39115001	Avag_26773001	Acar_00018384	Drer_009134_H2_0_like_homeo_box_1_Drosophila_Source_ZFIN_Acc_ZDB_GENE_030131_5304_hlx1	Ggal_004542	Mmar_MMa27422	Xtro_005952	Spur_000756_Nk2_2_Nk2_2_Source_UniProtKB_TrEMBL_Acc_B3FNR7	Xtro_027831	Sman_013600_Putative_nk_homeobox_protein_Source_UniProtKB_TrEMBL_Acc_G4VEK6	Drer_017164_ventral_expressed_homeobox_Source_ZFIN_Acc_ZDB_GENE_010108_2_vent	Hrob_148410	Xtro_060875	Isca_ISCW014989-PA	Sman_158000_SMOX_5_Homeobox_protein_SMOX_5_Source_UniProtKB_Swiss_Prot_Acc_Q26604	Gsal_11647_homeobox_protein_nkx	Ggal_037883	Lgig_89582	Smar_005028	Egra_01116	Ctel_70572	Adig_04432	Xtro_058808	Lgig_63559	Dpul_105763	Skow_44257m	Emul_05879	Spur_000757_Nkx2_1_Homeodomain_protein_NK2_1_Source_UniProtKB_TrEMBL_Acc_Q8MU88	Cgig_28802_Brain_specific_homeobox_protein_Source_UniProtKB_TrEMBL_Acc_K1QJ01	Avag_06994001	Skow_43910m	Ctel_29749	Avag_31438001	Cele_000450_ceh_28_Protein_CEH_28_ceh_28_mRNA_complete_cds_Source_RefSeq_mRNA_Acc_NM_077768	Lgig_66418	Ctel_220261	Hrob_146775	Mmar_MMa40043	Tcas_270005019	Egra_04881	Dmel_0264005_Hmx_H6_like_homeobox_Source_FlyBase_0264005	Sman_001980_Putative_homeobox_protein_Source_UniProtKB_TrEMBL_Acc_G4VLH3	Mmar_MMa56999	Isca_ISCW021484-PA	Bflo_260788322	Mmar_MMa46688	Ctel_80758	Gsal_13368_homeobox_protein_hmx2	Skow_43912m	Smim_27193_BarH_like_homeobox_protein_Harpegnathos_saltator_gi_307198461_gb_EFN79395_7e_50_170	Dpul_37379	Smar_002236	Avag_03210001	Znev_15735	Tspi_316975037	Spur_014802_Hlx	Hmic_0208700	Dpul_44455	Avag_15764001	Nvec_25357_Homeobox	Avag_39685001	Ctel_172338	Lgig_70599	Cgig_27035_Homeobox_protein_HMX3_B_Source_UniProtKB_TrEMBL_Acc_K1QS55	Pfuc_9305_1_68025_t1	Lgig_80492	Acar_00017215	Emul_10802	Avag_52664001	Hmic_0626700	Smar_002713	Acar_00020410	Egra_02881	Cgig_26839_Homeobox_protein_Nkx_2_2a_Source_UniProtKB_TrEMBL_Acc_K1QCU1	Bflo_260830973	Hsap_Ensmbl0188816_H6_family_homeobox_2_Source_HGNC_Symbol_Acc_5018_HMX2	Acar_00004807	Drer_052550_NK2_transcription_factor_related_2b_Source_ZFIN_Acc_ZDB_GENE_050217_3_nkx2_2b	Drer_037639_NK3_homeobox_2_Source_ZFIN_Acc_ZDB_GENE_030127_1_nkx3_2	Ggal_025107	Hrob_148469	Emul_07658	Dmel_0011758_B_H1_BarH1_Source_FlyBase_0011758	Nvec_34953_Homeobox	Avag_65813001	Smar_012980	Hsap_Ensmbl0215612_H6_family_homeobox_1_Source_HGNC_Symbol_Acc_5017_HMX1	Drer_018321_ladybird_homeobox_1a_Source_ZFIN_Acc_ZDB_GENE_040724_40_lbx1a	Mley_ML042114a	Avag_39777001	Skow_40088m	Avag_16112001	Pfuc_2106_1_44240_t1	Cele_000447_ceh_24_Protein_CEH_24_ceh_24_mRNA_complete_cds_Source_RefSeq_mRNA_Acc_NM_074018	Avag_06317001	Smar_005257	Drer_096716_si_zfos_911d5_2_Source_ZFIN_Acc_ZDB_GENE_130603_102_si_zfos_911d5_2	Avag_13431001	Ggal_034883	Avag_18016001	Hrob_174136	Hrob_83996	Bflo_260828227	Avag_35589001	Tcas_270013176	Hsap_Ensmbl0151650_VENT_homeobox_Source_HGNC_Symbol_Acc_13639_VENTX	Avag_39843001	Xtro_033659	Xtro_056262	Mmar_MMa09424	Acar_00010968	Tcas_270013529	Mley_ML12598a	Nvec_47662_	Xtro_006368	Mmar_MMa48671	Egra_05048	Pbac_3470469	Bflo_260828235	Adig_12855	Ctel_79432	Dmel_0024321_NK7_1_NK7_1_Source_FlyBase_0024321	Drer_018611_ladybird_homeobox_1b_Source_ZFIN_Acc_ZDB_GENE_050309_27_lbx1b	Cele_000449_ceh_27_Protein_CEH_27_isoform_b_ceh_27_mRNA_complete_cds_Source_RefSeq_mRNA_Acc_NM_001269420	Csav_019219	Csav_009796	Dpul_28152	Hrob_134799	Ctel_80769	Mley_ML04966a	Egra_00959	Cint_029491	Drer_014277_ventral_homeobox_Source_ZFIN_Acc_ZDB_GENE_010108_1_vox	Mley_ML32743a	OcarG_3539	Nvec_42150_Homeobox	Avag_05324001	Cgig_09942_BarH_like_2_homeobox_protein_Source_UniProtKB_TrEMBL_Acc_K1R2K0	Lgig_138144	Adig_01801	Nvec_21878_Homeobox	Pbac_3468725	Xtro_051744	Hrob_148114	Nvec_19758_Homeobox	Dmel_0004110_tin_tinman_Source_FlyBase_0004110	Znev_10939	Gsal_6583_homeobox_protein_emx1_like	Isca_ISCW012144-PA	Drer_020417_empty_spiracles_homeobox_3_Source_ZFIN_Acc_ZDB_GENE_990415_53_emx3	Dpul_57557	Hrob_127834	Avag_42930001	Csav_004792	Cint_004162	Smim_20906_putative_homebox_protein_Hottentotta_judaicus_gi_324497813_gb_ADY39555_8e_68_219	Gsal_12299_nk_homeobox_protein	Ggal_037865	Ggal_037864	Tcas_270010106	Drer_006350_NK1_transcription_factor_related_2_like_a_Source_ZFIN_Acc_ZDB_GENE_040615_1_nkx1_2la	Rcul_t08290	Avag_09956001	Sjap_0009580	Tcas_270013697	Cgig_25189_Homeobox_protein_slou_Source_UniProtKB_TrEMBL_Acc_K1QM31	Smar_005412	Isca_ISCW005223-PA	Acar_00018943	Drer_012697_NK1_transcription_factor_related_2_like_b_Source_ZFIN_Acc_ZDB_GENE_040615_2_nkx1_2lb	Hsap_Ensmbl0229544_NK1_homeobox_2_Source_HGNC_Symbol_Acc_31652_NKX1_2	Acar_00020915	Hsap_Ensmbl0235608_NK1_homeobox_1_Source_HGNC_Symbol_Acc_24975_NKX1_1	Xtro_050958	Sman_137140_Putative_nk_homeobox_protein_Source_UniProtKB_TrEMBL_Acc_G4VID5	Lgig_100213	Cgig_23919_Homeobox_protein_Nkx_3_2_Source_UniProtKB_TrEMBL_Acc_K1R041	Xtro_008415	Znev_13067	Hmic_0601100	Avag_67327001	Avag_26606001	Dmel_0002941_slou_slouch_Source_FlyBase_0002941	Tcas_270014047	Sjap_0048780	Hrob_148580	Xtro_008783	Drer_095651_H6_homeo_box_1_Source_ZFIN_Acc_ZDB_GENE_080204_54_hmx1	Xtro_061405	Hsap_Ensmbl0109705_NK3_homeobox_2_Source_HGNC_Symbol_Acc_951_NKX3_2	Xtro_039928	Dpul_18657	Xtro_058905	Avag_52237001	Avag_32651001	Drer_069327_NK3_homeobox_3_Source_ZFIN_Acc_ZDB_GENE_050306_27_nkx3_3	Cint_012840	Cint_025344	Xtro_006369	Xtro_050715	Drer_019835_NK2_homeobox_1b_Source_ZFIN_Acc_ZDB_GENE_010404_1_nkx2_1b	Ggal_037014	Drer_010461_NK2_homeobox_1a_Source_ZFIN_Acc_ZDB_GENE_000830_1_nkx2_1a	Ggal_031938	Drer_075107_zgc_171531_Source_ZFIN_Acc_ZDB_GENE_030131_6336_zgc_171531	Pfuc_60_1_29054_t1	Mmar_MMa31928	Hsap_Ensmbl0125816_NK2_homeobox_4_Source_HGNC_Symbol_Acc_7837_NKX2_4	Bflo_260788312	Hsap_Ensmbl0136352_NK2_homeobox_1_Source_HGNC_Symbol_Acc_11825_NKX2_1	Smar_011900	Tcas_270010999	Isca_ISCW020063-PA	Skow_44156m	Cgig_21129_Homeobox_protein_Nkx_2_1_Source_UniProtKB_TrEMBL_Acc_K1R0H9	Acar_00001443	Smim_49527_Ptx1_homeodomain_protein_putative_Pediculus_humanus_corporis_gi_242010665_ref_XP_002426081_3e_63_209	Lgig_79360	Dpul_9103	Acar_00005571	Gsal_9808_homeobox_protein_nk	Xtro_050714	Emul_01611	Egra_07878	Hsap_Ensmbl0125820_NK2_homeobox_2_Source_HGNC_Symbol_Acc_7835_NKX2_2	Tspi_316978251	Ctel_40416	Drer_053298_NK2_transcription_factor_related_2a_Source_ZFIN_Acc_ZDB_GENE_980526_403_nkx2_2a	Spur_005472_Nkx2_5	Dpul_9137	Dmel_0261930_vnd_ventral_nervous_system_defective_Source_FlyBase_0261930	Smar_012151	Hrob_82552	Adig_12852	Hrob_127610	Hrob_127681	Nvec_8061_Homeobox	Dpul_25304	Nvec_8063_Homeobox	Adig_12856	Adig_12854	Avag_06315001	Tadh_9561	Tadh_9507	Hrob_137589	Avag_32649001	Nvec_22129_Homeobox	Adig_21630	Nvec_7899_	Acar_00018389	Hrob_109698	Avag_52239001	Adig_12853	Dmel_0028993_scro_scarecrow_Source_FlyBase_0028993	Bmal_170594147	Cele_000445_ceh_22_Protein_CEH_22_isoform_c_Source_RefSeq_mRNA_Acc_NM_001083275	Hrob_148581	Hrob_148584	Rcul_t22076	Sjap_0067990	Hmic_0739400	Aque_227096	Sjap_0057900	Sman_186930_Homeobox_protein_nk_2_putative_Source_UniProtKB_TrEMBL_Acc_C4QRY1	Avag_13433001	Mmar_MMa50767	Hrob_148616	Odio_011992001	Emul_08399	Lgig_60615	Emul_07008	Egra_02781	Egra_01927	Tspi_316976777	Emul_05194	Rcul_t41491	Hrob_148517	Tspi_316976788	Bmal_170588969	Spur_013047_Nkx3_2	Avag_39605001	Avag_08491001	Isca_ISCW011755-PA	Hrob_148321	Dpul_28734	Bflo_260801359	Emul_02489	Acar_00018184	Egra_10085	Drer_025131_ladybird_homeobox_homolog_2_Drosophila_Source_ZFIN_Acc_ZDB_GENE_001206_2_lbx2	Cint_015189	Nvec_18749_Homeobox	Smim_51695_Homeobox_protein_CHOX_7_putative_Pediculus_humanus_corporis_gi_242018174_ref_XP_002429555_9e_55_177	Spur_022573_Nk7	Hsap_Ensmbl0138136_ladybird_homeobox_1_Source_HGNC_Symbol_Acc_16960_LBX1	Hrob_138724	Tadh_9531	Nvec_37787_	Cele_003377_mls_2_Protein_MLS_2_mls_2_mRNA_complete_cds_Source_RefSeq_mRNA_Acc_NM_076414	Avag_24530001	Hmag_208122	Aque_227093	Skow_14451m	Bflo_260826730	Znev_15210	Ggal_025106	Spur_014177_Lbx	Drer_070955_homeo_box_H6_family_3_Source_ZFIN_Acc_ZDB_GENE_001020_1_hmx3	Hsap_Ensmbl0188620_H6_family_homeobox_3_Source_HGNC_Symbol_Acc_5019_HMX3	Bflo_260826728	Drer_007941_H6_family_homeobox_4_Source_ZFIN_Acc_ZDB_GENE_060825_142_hmx4	Acar_00021614	Cgig_10398_Transcription_factor_LBX1_Source_UniProtKB_TrEMBL_Acc_K1PJ20	Tadh_50928	Smar_005626	Hsap_Ensmbl0179528_ladybird_homeobox_2_Source_HGNC_Symbol_Acc_15525_LBX2	Xtro_021090	Ggal_011796	Bflo_260830140	Ggal_025108	Bflo_260830138	Csav_019494	Avag_00898001	Ctel_81827	Ctel_80782	Acar_00017214	Ggal_028517	Mley_ML12641a	Hmic_0194800	Mley_ML11616a	Bflo_260816453	Skow_14246m	Spur_014164_Barh1	Rcul_t02146	Hrob_137390	Bsch_g32666	Csav_009823	Cgig_13448_Homeobox_protein_HMX1_Source_UniProtKB_TrEMBL_Acc_K1Q654	Bsch_g44703	Pfuc_3906_1_59380_t1	Gsal_1281_barh_like_2_homeobox_protein	Aque_227084	Avag_27565001	Nvec_23338_Homeobox	Avag_41043001	Hrob_127018	Hmic_0028700	Hrob_153075	Tcas_270013179	Odio_013323001	Ctel_48054	Avag_15008001	Csav_018675	Adig_10071	Mmar_MMa13714	Nvec_51696_	Mmar_MMa30642	Dpul_28491	Dpul_29098	Znev_15192	Dmel_0054031_CG34031	Rcul_t25699	Cele_000442_ceh_19_Protein_CEH_19_isoform_b_Source_RefSeq_mRNA_Acc_NM_001027971	Acar_00018924	Cgig_27184_Homeobox_protein_ceh_9_Source_UniProtKB_TrEMBL_Acc_K1PPR5	Mley_ML05006a	Znev_18185	Rcul_t39435	Sjap_0047710	Tcas_270002189	Bflo_260811085	Bsch_g48908	Rcul_t09962	Hrob_173001	Sjap_0082460	Pbac_3478497	Acar_00004799	Znev_04728	Isca_ISCW005966-PA	Spur_019366_BsxL	Tspi_316976462	Pbac_3470703	Znev_02279	Spur_004986_Spur_004986	Isca_ISCW024267-PA	Smim_83282_PREDICTED_barH_like_homeobox_protein_like_Monodelphis_domestica_gi_126297811_ref_XP_001365247_8e_28_117	Ctel_187461	Pfuc_1647_1_44082_t1	Isca_ISCW002094-PA	Bsch_g54974	Csav_014920	Avag_39322001	Pfuc_216884_1_43024_t1	Rcul_t17174	Cint_023789	Tspi_316974320	Acar_00001984	Pfuc_881_1_29464_t1	Dpul_55144	Ctel_30874	Lgig_120200	Znev_08380	Mmar_MMa49736	Ctel_121761	Skow_06611m	Hsap_Ensmbl0111704_Nanog_homeobox_Source_HGNC_Symbol_Acc_20857_NANOG	Bsch_g8178	Odio_018058001	Odio_013798001	Smar_006979	Hrob_69095	Hmic_0409500	Tspi_316973285	Tspi_316973168	Hmag_216952	Hrob_67164	Rcul_t34717	Hrob_86957	Cele_000446_ceh_23_Protein_CEH_23_ceh_23_mRNA_complete_cds_Source_RefSeq_mRNA_Acc_NM_066299	Acar_00009993	Hsap_Ensmbl0148704_ventral_anterior_homeobox_1_Source_HGNC_Symbol_Acc_12660_VAX1	Mley_ML05471a	Cele_000432_ceh_7_Protein_CEH_7_ceh_7_mRNA_complete_cds_Source_RefSeq_mRNA_Acc_NM_063447	Spur_017837_Nkx3_2	Acar_00005872	Tadh_31334	Cele_013583_ceh_51_Protein_CEH_51_ceh_51_mRNA_complete_cds_Source_RefSeq_mRNA_Acc_NM_075284	Skow_06626m	Ctel_127720	Hrob_153710	Dpul_29136	Lgig_115738	Isca_ISCW018938-PA	Mley_ML01435a	Emul_05307	Egra_01713	Hmic_0117000	Skow_06617m	Hmic_0028800	Tspi_316972830	Nvec_36166_Homeobox	Smim_80939_homeobox_protein_putative_Ixodes_scapularis_gi_242003830_ref_XP_002436223_1e_42_150	Sman_125600_Barh_homeobox_protein_putative_Source_UniProtKB_TrEMBL_Acc_G4LZ49	Nvec_50832_Homeobox	Sjap_0075360	Spur_002964_Spur_002964	Spur_004787_Spur_004787	Rcul_t21365	Bmal_170575972	Znev_02277	Tspi_316962741	Ctel_6193	Rcul_t30457	Odio_000322001	Acar_00015042	Sman_000075_Transcription_factor_putative_Source_UniProtKB_TrEMBL_Acc_G4LUG2	Tadh_51739	Adig_05476	Mley_ML058515a	Adig_06705	Nvec_57651_Homeobox	Pbac_3467449	Cgig_04542_POU_domain_protein_ZP_23_Source_UniProtKB_TrEMBL_Acc_K1PQK3	Sjap_0058060	Sman_189380_Putative_homeobox_protein_Source_UniProtKB_TrEMBL_Acc_G4VE34	Hrob_83426	Sman_060750_Putative_homeobox_protein_Source_UniProtKB_TrEMBL_Acc_G4V9N4	Skow_40081m	Pfuc_2769_1_15939_t1	Drer_075113_nanog_homeobox_Source_ZFIN_Acc_ZDB_GENE_030131_5486_nanog	Mley_ML014416a	Gsal_10164_uncharacterized_protein_loc100893580	Tcas_270010884	Emul_07143	Egra_08223	Dmel_0038833_CG15696	Hmic_0016500	Isca_ISCW005275-PA	Sman_030050_Putative_nk_2_homeobox_protein_Source_UniProtKB_TrEMBL_Acc_G4VFL0	Hrob_192586	Isca_ISCW002346-PA	Pfuc_2973_1_59081_t1	Ggal_037884	Acar_00019242	Hmag_214591	Adig_05477	Cint_022423	Dpul_50954	Cint_027085	Ctel_71005	Nvec_32283_Homeobox	Drer_096498_ventrally_expressed_dharma_bozozok_antagonist_Source_ZFIN_Acc_ZDB_GENE_030813_1_ved	Ctel_208832	Isca_ISCW012461-PA	Gsal_13242_empty_spiracles	Ctel_209539	Spur_013121_Spur_013121	Ggal_036425	Smim_77300_nk_homeobox_7_Branchiostoma_floridae_gi_260828235_ref_XP_002609069_4e_14_78_2	Hmic_0683200	Dpul_249079	Mley_ML14398a	Ggal_037881	Xtro_063423	Xtro_059959	Dpul_315002	Sjap_0085430	Sjap_0110780	Pbac_3462935	Hrob_153650	Hrob_127983	Mley_ML053011a	Nvec_11862_Homeobox	Hsap_Ensmbl0183072_NK2_homeobox_5_Source_HGNC_Symbol_Acc_2488_NKX2_5	Smim_4216_homeobox_domain_containing_protein_putative_Ixodes_scapularis_gi_241111580_ref_XP_002399301_2e_17_79_0	Isca_ISCW002348-PA	Smim_4214_hypothetical_protein_IscW_ISCW002348_Ixodes_scapularis_gi_241111584_ref_XP_002399303_1e_09_61_2	Nvec_57795_Homeobox	Isca_ISCW006245-PA	Isca_ISCW010454-PA	Isca_ISCW012145-PA	Isca_ISCW020066-PA	Isca_ISCW020503-PA	Mmar_MMa43513	Lgig_159690	Mley_ML149617a	Pbac_3475114	Mley_ML08828a	Pbac_3465562	Smim_83281_homeobox_protein_B_H2_putative_Ixodes_scapularis_gi_242003826_ref_XP_002436222_3e_07_53_5	Nvec_34025_Homeobox	Nvec_56422_	Pbac_3474837	Pfuc_11443_1_24895_t1	Pfuc_30779_1_69986_t1	Pfuc_9768_1_46096_t1	Sjap_0067000	Sjap_0108550	Sjap_0108810	Smim_20905_putative_homebox_protein_Hottentotta_judaicus_gi_324497813_gb_ADY39555_6e_07_52_4	Tadh_9178	Tspi_316964397	Znev_14826
HG_2495	Rcul_t33311	Znev_11590	Dmel_0030613_rab3_GEF_rab3_GEF_Source_FlyBase_0030613	Ctel_182066	Lgig_103875	Avag_02755001	Dpul_191648	Xtro_059689	Xtro_061009	Tcas_270005730	Avag_56853001	Avag_32185001	Acar_00002824	Avag_29429001	Drer_003495_MAP_kinase_activating_death_domain_Source_ZFIN_Acc_ZDB_GENE_030131_8076_madd	Isca_ISCW017494-PA	Ggal_013303	Smim_42625_PREDICTED_similar_to_rab3_GEF_CG5627_PB_Tribolium_castaneum_gi_189236161_ref_XP_975086_0_0_1686	Hsap_Ensmbl0110514_MAP_kinase_activating_death_domain_Source_HGNC_Symbol_Acc_6766_MADD	Cele_000086_aex_3_Protein_AEX_3_isoform_b_aex_3_mRNA_complete_cds_Source_RefSeq_mRNA_Acc_NM_001029171	Emul_09429	Tspi_316979816	Sman_080680_Map_kinase_activating_death_domain_protein_putative_Source_UniProtKB_TrEMBL_Acc_G4LZQ2	Egra_06578	Skow_19372m	Sjap_0023150	Egra_05291	Emul_00974	Hmic_0074500	Hrob_180727	Nvec_24326_DENN	Hmic_0150900	Odio_003306001	Cgig_12431_MAP_kinase_activating_death_domain_protein_Source_UniProtKB_TrEMBL_Acc_K1QY14	Tspi_316961257	Aque_217788	Bsch_g6337	Sman_150300_Putative_map_kinase_activating_death_domain_protein_Source_UniProtKB_TrEMBL_Acc_G4VHN7	Mley_ML460821a	Sjap_0020630	Gsal_13432_map_kinase_activating_death_domain_protein	Smar_012003	OcarG_2553	Mmar_MMa21910	Bflo_260805066	Tadh_51824	Cgig_01542_MAP_kinase_activating_death_domain_protein_Source_UniProtKB_TrEMBL_Acc_K1R0X2	Csav_011730	Csav_011728	Bsch_g2475	Bsch_g3213	Bsch_g28988	Mmar_MMa56673	Spur_024838_Madd	Bmal_170583028	Rcul_t04390	Tadh_51823	Hmag_208204	Ctel_163503	Pfuc_7164_1_17061_t1	Mmar_MMa38612	Gsal_12214_map_kinase_activating_death_domain_protein	Adig_16494	Nvec_11708_Kunitz_BPTI	Adig_00822	Sjap_0067480	Gsal_6337_map_kinase_activating_death_domain	Bmal_170573331	Mmar_MMa44480	Hmag_220115	Spur_000089_Maddl	Sjap_0020620	Spur_015621_Madd_1	Hmag_220116	Gsal_14262_rab3_isoform_d	Gsal_3668_map_kinase_activating_death_isoform_cra_d	Sjap_0023160	Pbac_3475633	Mmar_MMa08102	Rcul_t33313	Pfuc_7164_1_17060_t1	Pfuc_12621_1_39360_t1	Znev_11592	Gsal_3273_map_kinase_activating_death_domain	Sjap_0133520	Gsal_11533_map_kinase_activating_death_domain	Sjap_0121790	Tspi_316963449
HG_814	Bflo_260788250	Bflo_260790971	Tadh_5673	Rcul_t25017	Acar_00003697	Drer_054878_sine_oculis_related_homeobox_2b_Source_ZFIN_Acc_ZDB_GENE_080723_23_six2b	Hmag_222851	Mley_ML223533a	Mmar_MMa02073	Xtro_059824	Drer_026473_sine_oculis_homeobox_homolog_1b_Source_ZFIN_Acc_ZDB_GENE_040426_2308_six1b	Drer_039304_sine_oculis_homeobox_homolog_1a_Source_ZFIN_Acc_ZDB_GENE_040718_155_six1a	Drer_058004_sine_oculis_related_homeobox_2a_Source_ZFIN_Acc_ZDB_GENE_010412_1_six2a	Xtro_036917	Pfuc_806_1_22307_t1	Ctel_180303	Acar_00020101	Spur_017379_Six1_2	Sjap_0071630	Xtro_055307	Cgig_09922_Homeobox_protein_SIX1_Source_UniProtKB_TrEMBL_Acc_K1PJH4	Mmar_MMa07990	Smim_47566_PREDICTED_SIX_homeobox_like_Saccoglossus_kowalevskii_gi_291230538_ref_XP_002735213_6e_129_383	Hsap_Ensmbl0170577_SIX_homeobox_2_Source_HGNC_Symbol_Acc_10888_SIX2	Sman_210120_Homeobox_protein_six_related_Source_UniProtKB_TrEMBL_Acc_G4VKM7	Smar_007583	Skow_26345m	Mmar_MMa53541	Acar_00016518	Bsch_g4758	Hrob_124011	Adig_14704	Csav_004408	Cint_029084	Znev_07189	Dpul_14338	Avag_55538001	Smim_30073_PREDICTED_SIX_homeobox_like_Saccoglossus_kowalevskii_gi_291230538_ref_XP_002735213_2e_123_366	OcarG_2157	Lgig_129577	Cint_010249	Dmel_0003460_so_sine_oculis_Source_FlyBase_0003460	Tcas_270008300	Avag_03368001	Odio_009116001	Hrob_76318	Avag_11894001	Cgig_14640_Protein_sine_oculis_Source_UniProtKB_TrEMBL_Acc_K1P313	Pbac_3466588	Hrob_88222	Tspi_316975863	Gsal_15410_homeobox_protein_six1	Mley_ML01466a	Avag_44253001	Avag_41507001	Pbac_3462838	Hrob_89655	Ctel_180301	Adig_14705	Avag_16889001	Lgig_115798	Mmar_MMa50005	Odio_010834001	Mley_ML082610a	Nvec_48109_	Aque_221502	Hrob_142999	Skow_26342m	Drer_068407_sine_oculis_homeobox_homolog_9_Source_ZFIN_Acc_ZDB_GENE_990621_11_six9	Pfuc_8342_1_45842_t2	Pfuc_8342_1_45842_t1	Drer_031983_sine_oculis_homeobox_homolog_4b_Source_ZFIN_Acc_ZDB_GENE_010201_1_six4b	Mley_ML064954a	Cgig_22945_Homeobox_protein_SIX4_Source_UniProtKB_TrEMBL_Acc_K1RZS7	Ctel_227938	Drer_004695_sine_oculis_homeobox_homolog_4a_Source_ZFIN_Acc_ZDB_GENE_010201_2_six4a	Xtro_036911	Tcas_270004898	Isca_ISCW023235-PA	Spur_018908_Six3	Lgig_179424	Skow_26350m	Ctel_226834	Isca_ISCW007609-PA	Mmar_MMa40886	Xtro_006007	Drer_070107_sine_oculis_homeobox_homolog_7_Source_ZFIN_Acc_ZDB_GENE_990825_28_six7	Ctel_180297	Bflo_260788242	Hsap_Ensmbl0138083_SIX_homeobox_3_Source_HGNC_Symbol_Acc_10889_SIX3	Drer_058008_sine_oculis_homeobox_homolog_3a_Source_ZFIN_Acc_ZDB_GENE_990415_127_six3a	Spur_017380_Six4	Hmic_0892800	Xtro_036923	Mmar_MMa53542	Hsap_Ensmbl0184302_SIX_homeobox_6_Source_HGNC_Symbol_Acc_10892_SIX6	Drer_025187_sine_oculis_related_homeobox_6a_Source_ZFIN_Acc_ZDB_GENE_040426_1282_six6a	Avag_16459001	Smar_003359	Acar_00003684	Drer_031316_sine_oculis_related_homeobox_6b_Source_ZFIN_Acc_ZDB_GENE_050522_308_six6b	Znev_03054	Adig_14702	Avag_45080001	Dpul_27769	Drer_054879_sine_oculis_homeobox_homolog_3b_Source_ZFIN_Acc_ZDB_GENE_990415_128_six3b	Ggal_036577	Dpul_107399	Cgig_27570_Homeobox_protein_SIX3_Source_UniProtKB_TrEMBL_Acc_K1QUB8	Acar_00016389	Nvec_37035_Homeobox	Ggal_036578	Dmel_0027364_Six4_Six4_Source_FlyBase_0027364	Adig_14703	Cele_000454_ceh_33_Protein_CEH_33_ceh_33_mRNA_complete_cds_Source_RefSeq_mRNA_Acc_NM_072019	Hrob_72129	Smar_005228	Egra_02127	Tcas_270002745	Emul_00144	Odio_017724001	Cint_012025	Csav_002239	Znev_17973	Drer_068406_sine_oculis_homeobox_homolog_4_3_Source_ZFIN_Acc_ZDB_GENE_010201_3_six4_3	Csav_002575	Dmel_0025360_Optix_Optix_Source_FlyBase_0025360	Hmic_0022100	Cint_009825	Hsap_Ensmbl0177045_SIX_homeobox_5_Source_HGNC_Symbol_Acc_10891_SIX5	Emul_07766	Bmal_170582999	Egra_07401	Odio_007176001	Ggal_028023	Sjap_0073990	Sman_009630_Six_sine_homebox_transcription_factors_putative_Source_UniProtKB_TrEMBL_Acc_G4LYP4	Rcul_t04987	Tadh_32356	Hrob_181629	Gsal_7487_homeobox_protein_six1	Hmag_229577	Odio_001881001	Acar_00006450	Cele_000455_ceh_34_Protein_CEH_34_ceh_34_mRNA_complete_cds_Source_RefSeq_mRNA_Acc_NM_072018	Cele_000453_ceh_32_Protein_CEH_32_ceh_32_mRNA_complete_cds_Source_RefSeq_mRNA_Acc_NM_073557	Hrob_143898	Gsal_4602_homeobox_protein_six6	Sman_127240_Homeobox_protein_six_related_Source_UniProtKB_TrEMBL_Acc_G4LYP5	Hmic_0307400	Egra_04126	Emul_00348	Sjap_0079530	Rcul_t08154	Ggal_036574	Gsal_11879_homeobox_protein_six6	Tspi_316969086	Cele_006775_unc_39_Protein_UNC_39_unc_39_mRNA_complete_cds_Source_RefSeq_mRNA_Acc_NM_074162	Ggal_031836	Bmal_170594957	Bmal_170574100	Sman_039470_Putative_six_sine_homebox_transcription_factors_Source_UniProtKB_TrEMBL_Acc_G4VDC6	Pbac_3466713	Smim_75799_Six3_protein_Parasteatoda_tepidariorum_gi_222530730_emb_CAU83351_1e_70_219	Mley_ML174732a	Mley_ML012037b	Mley_ML012022a	Mley_ML270531a	Pbac_3461532	Hrob_92182	Acar_00021004	Hrob_183929	Mley_ML18896a	Rcul_t20847	Mley_ML078917a	Pbac_3466528	Mley_ML055025a	Mley_ML017936a	Pbac_3466436	Pbac_3471216	Mley_ML017314a	Mley_ML23408a	Hsap_Ensmbl0227059_anomalous_homeobox_Source_HGNC_Symbol_Acc_40024_ANHX	Mley_ML238313a	Hsap_Ensmbl0126778_SIX_homeobox_1_Source_HGNC_Symbol_Acc_10887_SIX1	Odio_020998001	Pbac_3477069	Pfuc_188207_1_14123_t1	Bflo_260788248
HG_529	Spur_008353_Sim	Skow_33061m	Drer_008697_endothelial_PAS_domain_protein_1a_Source_ZFIN_Acc_ZDB_GENE_030131_4490_epas1a	Hsap_Ensmbl0116016_endothelial_PAS_domain_protein_1_Source_HGNC_Symbol_Acc_3374_EPAS1	Xtro_031612	Ggal_016234	Drer_057671_endothelial_PAS_domain_protein_1b_Source_ZFIN_Acc_ZDB_GENE_060607_11_epas1b	Ggal_019338	Ggal_036587	Hsap_Ensmbl0100644_hypoxia_inducible_factor_1_alpha_subunit_basic_helix_loop_helix_transcription_factor_Source_HGNC_Symbol_Acc_4910_HIF1A	Acar_00015923	Xtro_031610	Drer_034293_hypoxia_inducible_factor_1_alpha_subunit_basic_helix_loop_helix_transcription_factor_b_Source_ZFIN_Acc_ZDB_GENE_040426_706_hif1ab	Skow_06415m	Ctel_165634	Dmel_0262139_trh_trachealess_Source_FlyBase_0262139	Smim_40340_PREDICTED_similar_to_Bm_trachealess_Tribolium_castaneum_gi_189241974_ref_XP_967112_0_0_582	Isca_ISCW021887-PA	Hsap_Ensmbl0124440_hypoxia_inducible_factor_3_alpha_subunit_Source_HGNC_Symbol_Acc_15825_HIF3A	Acar_00004025	Drer_079182_neuronal_PAS_domain_protein_3_Source_HGNC_Symbol_Acc_19311_NPAS3	Lgig_159865	Cgig_14877_Protein_trachealess_Source_UniProtKB_TrEMBL_Acc_K1PU55	Ctel_107169	Acar_00016495	Aque_222845	Skow_41470m	Tcas_270008138	Spur_030140_Hif1a	Acar_00002506	Xtro_061452	Drer_015876_neuronal_PAS_domain_protein_3b_Source_ZFIN_Acc_ZDB_GENE_060503_934_npas3b	Xtro_000610	Csav_006326	Csav_006325	Ggal_016225	Csav_006323	Isca_ISCW018626-PA	Smar_009079	Avag_45460001	Avag_12431001	Dpul_13455	Gsal_10709_single_minded_homolog_2	Dpul_347564	Xtro_005120	Tcas_270001213	Mmar_MMa38324	Xtro_028530	Hsap_Ensmbl0159263_single_minded_family_bHLH_transcription_factor_2_Source_HGNC_Symbol_Acc_10883_SIM2	Sman_178780_Meso_ectoderm_gene_expression_control_protein_Source_UniProtKB_TrEMBL_Acc_G4VTB4	Znev_06765	Smim_41325_PREDICTED_similar_to_Bm_trachealess_Tribolium_castaneum_gi_189241974_ref_XP_967112_1e_124_385	Lgig_106747	Ctel_72408	Bflo_260835180	Dpul_311851	Smar_001482	Cgig_23142_Single_minded_like_protein_1_Source_UniProtKB_TrEMBL_Acc_K1QZH0	Acar_00008629	Acar_00020811	Ggal_025802	Dmel_0004666_sim_single_minded_Source_FlyBase_0004666	Avag_37561001	Cint_028841	Cint_009182	Cint_009189	Acar_00010124	Ggal_024893	Hsap_Ensmbl0112246_single_minded_family_bHLH_transcription_factor_1_Source_HGNC_Symbol_Acc_10882_SIM1	Xtro_005117	Avag_08733001	Drer_023316_single_minded_homolog_1a_Drosophila_Source_ZFIN_Acc_ZDB_GENE_020829_1_sim1a	Znev_12855	Drer_013789_single_minded_homolog_1b_Drosophila_Source_ZFIN_Acc_ZDB_GENE_041210_5_sim1b	Aque_222843	Cgig_06937_Endothelial_PAS_domain_containing_protein_1_Source_UniProtKB_TrEMBL_Acc_K1QF20	Hrob_158226	Dmel_0015542_sima_similar_Source_FlyBase_0015542	Lgig_133221	Znev_11423	Cint_004277	Cgig_17861_Hypoxia_inducible_factor_1_alpha_Source_UniProtKB_TrEMBL_Acc_K1QJG7	Csav_006324	Hmag_225048	Tcas_270015606	Lgig_127403	Csav_014565	Csav_009822	Cint_001883	Dmel_0003513_ss_spineless_Source_FlyBase_0003513	Csav_014354	Cint_001875	Cint_019134	OcarG_4789	Smar_001354	Skow_40276m	Spur_026758_Hif2a	Smim_15346_methoprene_tolerant_Tribolium_castaneum_gi_150170685_ref_NP_001092812_1e_47_188	Ctel_145851	Smar_013894	Hmic_0855200	Csav_009821	Dpul_59022	Mmar_MMa39407	Cint_001886	Spur_014249_trh	Mley_ML03195a	Isca_ISCW019892-PA	Hrob_63031	Cgig_12885_Aryl_hydrocarbon_receptor_Source_UniProtKB_TrEMBL_Acc_K1PHH5	Skow_01233m	Mmar_MMa46991	Bflo_260837027	Emul_03623	Ctel_187600	Ggal_021819	Hsap_Ensmbl0106546_aryl_hydrocarbon_receptor_Source_HGNC_Symbol_Acc_348_AHR	Lgig_117861	Tcas_270001263	Egra_07961	Isca_ISCW023657-PA	Drer_020046_aryl_hydrocarbon_receptor_1a_Source_ZFIN_Acc_ZDB_GENE_020531_2_ahr1a	Tcas_270001312	Drer_044550_hypoxia_inducible_factor_1_alpha_subunit_like_2_Source_ZFIN_Acc_ZDB_GENE_050211_2_hif1al2	Smim_50886_aryl_hydrocarbon_receptor_Aedes_aegypti_gi_157130622_ref_XP_001661946_4e_79_254	Hsap_Ensmbl0063438_aryl_hydrocarbon_receptor_repressor_Source_HGNC_Symbol_Acc_346_AHRR	Ctel_184580	Drer_006181_hypoxia_inducible_factor_1_alpha_subunit_basic_helix_loop_helix_transcription_factor_a_Source_ZFIN_Acc_ZDB_GENE_080917_55_hif1aa	Bmal_170575332	Ggal_017595	Tadh_56360	Dpul_42139	Ggal_006877	Tspi_316970695	Hrob_137338	Ggal_006878	Adig_03908	Xtro_049310	Acar_00019693	Nvec_50387_HLH	Mmar_MMa08805	Adig_15120	Ggal_008817	Nvec_27525_PAS	Bflo_260784198	Adig_20466	Tadh_62354	Drer_052618_aryl_hydrocarbon_receptor_repressor_b_Source_ZFIN_Acc_ZDB_GENE_051018_2_ahrrb	Hrob_135526	Drer_023537_aryl_hydrocarbon_receptor_1b_Source_ZFIN_Acc_ZDB_GENE_050922_1_ahr1b	OcarG_9864	Drer_088115_Uncharacterized_protein_Source_UniProtKB_TrEMBL_Acc_E7EY80_CABZ01064670_1	Avag_66817001	Mmar_MMa08804	Nvec_33294_	Cele_011327_hlh_34_Protein_HLH_34_hlh_34_mRNA_complete_cds_Source_RefSeq_mRNA_Acc_NM_073990	Hrob_66382	OcarG_5917	Bmal_170581956	Rcul_t43637	Mmar_MMa29222	Pfuc_1455_1_37019_t1	Xtro_013602	Nvec_27523_7tm_1	Csav_014564	Spur_010920_HlcsL	Egra_02138	Ggal_036586	Emul_00645	Pfuc_31798_1_04792_t1	Isca_ISCW023660-PA	Mmar_MMa39410	Hmic_0867100	Hmic_0867500	Pfuc_85306_1_49342_t1	Cgig_23575_Single_minded_like_protein_2_Source_UniProtKB_TrEMBL_Acc_K1RGQ5	Bsch_g58832	Ggal_036439	Sman_165270_Putative_single_minded_Source_UniProtKB_TrEMBL_Acc_G4VTB3	Hrob_89969	Sjap_0126700	Spur_013962_Sim_1	Pfuc_114087_1_21027_t1	Ggal_031946	Mmar_MMa09047	Smar_015279	Isca_ISCW018625-PA	Gsal_10710_single_minded_homolog_2_like	Lgig_159052	Drer_021833_aryl_hydrocarbon_receptor_2_Source_ZFIN_Acc_ZDB_GENE_990714_16_ahr2	Hrob_91511	Aque_222846	Tadh_56431	Avag_51654001	Sjap_0106170	Gsal_12177_aryl_hydrocarbon_receptor	Cint_019137	Cele_000096_ahr_1_Protein_AHR_1_isoform_a_ahr_1_mRNA_complete_cds_Source_RefSeq_mRNA_Acc_NM_001025865	Bmal_170580690	Avag_46880001	Rcul_t06973	Znev_05838	Skow_00374m	Spur_013788_Ahr	Acar_00008560	Mmar_MMa09214	Mmar_MMa09215	Smim_30906_aryl_hydrocarbon_receptor_putative_Ixodes_scapularis_gi_241562037_ref_XP_002401283_6e_72_237	Csav_014566	Sjap_0113400	Spur_005022_Ahr_1	Mmar_MMa09219	Znev_17192	Pfuc_3633_1_52045_t1	Hrob_148051	Bflo_260784196	Skow_00409m	Hrob_161383	Pfuc_3633_1_52046_t1	Hmag_217947	Nvec_33613_PAS	Spur_012296_Ahrl	Cele_001851_hif_1_Protein_HIF_1_isoform_e_Source_RefSeq_mRNA_Acc_NM_001028723	Nvec_744_	Adig_16216	Bmal_170594892	Rcul_t16087	Rcul_t18183	Bmal_170595254	Tspi_316971265	Ctel_50984	Tspi_316974362	Tspi_316971263	Odio_001298001	Mmar_MMa36293	Bflo_260822401	Pfuc_22902_1_69523_t1	Bflo_260818607	Smim_50764_Single_minded_Achaearanea_tepidariorum_gi_90074851_dbj_BAE87099_1e_67_225	Drer_039935_single_minded_family_bHLH_transcription_factor_2_Source_HGNC_Symbol_Acc_10883_SIM2	Mmar_MMa49566	Nvec_44696_	Cgig_06938_Aryl_hydrocarbon_receptor_repressor_Source_UniProtKB_TrEMBL_Acc_K1P8Q4	Pfuc_2589_1_44421_t1	Bflo_260822407	Pfuc_9305_1_68026_t1	Smim_30907_aryl_hydrocarbon_receptor_putative_Ixodes_scapularis_gi_241562037_ref_XP_002401283_2e_16_80_1	Nvec_56923_PT	Hsap_Ensmbl0151322_neuronal_PAS_domain_protein_3_Source_HGNC_Symbol_Acc_19311_NPAS3	Avag_47430001	Mmar_MMa20286	Rcul_t23508	Smim_50767_Single_minded_Achaearanea_tepidariorum_gi_90074851_dbj_BAE87099_2e_23_100	Hrob_90047	Pfuc_326002_1_50353_t1	Smim_20267_Single_minded_Achaearanea_tepidariorum_gi_90074851_dbj_BAE87099_0_0_595	Pfuc_9092_1_60547_t1	Bmal_170578599	Csav_015183	Spur_007191_trh_1	Smim_50885_aryl_hydrocarbon_receptor_putative_Ixodes_scapularis_gi_241562037_ref_XP_002401283_3e_44_171	Smim_30903_aryl_hydrocarbon_receptor_putative_Ixodes_scapularis_gi_241562037_ref_XP_002401283_6e_32_137	Acar_00019347	Znev_11422	Hsap_Ensmbl0130751_neuronal_PAS_domain_protein_1_Source_HGNC_Symbol_Acc_7894_NPAS1	Emul_09398	Adig_16653	Pbac_3477711	Pbac_3468391	Mmar_MMa38429	Mmar_MMa56286	Sjap_0081370	Smim_43379_hypothetical_protein_AaeL_AAEL001056_Aedes_aegypti_gi_157114231_ref_XP_001657998_0_005_48_1	Tspi_316971264
HG_388	Odio_012596001	Bflo_260795410	Bsch_g20069	Ctel_173019	Csav_004825	Cgig_14747_Mothers_against_decapentaplegic_like_protein_5_Source_UniProtKB_TrEMBL_Acc_K1R161	Csav_004822	Cint_012291	Ggal_016198	Cint_012287	Csav_004823	Drer_027199_MAD_homolog_1_Drosophila_Source_ZFIN_Acc_ZDB_GENE_991119_8_smad1	Ggal_029475	Ggal_039385	Acar_00000744	Ggal_039387	Xtro_051117	Lgig_104873	Drer_037238_MAD_homolog_5_Drosophila_Source_ZFIN_Acc_ZDB_GENE_990603_9_smad5	Acar_00003474	Spur_020722_Smad1_5_8_1	Skow_01252m	Dpul_300607	Smar_012602	Sman_013060_SMAD1_Putative_smad1_5_8_and_Smad1_Source_UniProtKB_TrEMBL_Acc_Q9GQN9	Smim_73236_Protein_mothers_against_dpp_Harpegnathos_saltator_gi_307193580_gb_EFN76318_0_0_739	Drer_021938_MAD_homolog_9_Drosophila_Source_ZFIN_Acc_ZDB_GENE_031014_1_smad9	Acar_00004372	Isca_ISCW010869-PA	Hrob_186716	Hmag_210011	Hsap_Ensmbl0120693_SMAD_family_member_9_Source_HGNC_Symbol_Acc_6774_SMAD9	Dmel_0011648_Mad_Mothers_against_dpp_Source_FlyBase_0011648	Ggal_027495	Xtro_003841	Tcas_270008419	Hmic_0160100	Adig_17130	Znev_04615	Tcas_270009215	Emul_07541	Egra_04266	Tadh_50301	OcarG_4148	Odio_008165001	Ggal_010187	Xtro_062790	Xtro_043789	Drer_036096_MAD_homolog_3a_Drosophila_Source_ZFIN_Acc_ZDB_GENE_000509_3_smad3a	Xtro_059761	Acar_00017731	Ggal_023645	Ggal_038855	Ggal_022898	Drer_006389_MAD_homolog_2_Drosophila_Source_ZFIN_Acc_ZDB_GENE_990603_7_smad2	Odio_008257001	Ggal_038854	Ggal_012766	Smim_70471_Smad2_3_transcription_factor_Saccoglossus_kowalevskii_gi_269785013_ref_NP_001161658_0_0_734	Drer_010207_MAD_mothers_against_decapentaplegic_homolog_3b_Drosophila_Source_ZFIN_Acc_ZDB_GENE_030128_4_smad3b	Adig_01641	Dpul_314805	Znev_07555	Bflo_260826197	Spur_017642_Smad2_3_Smad2_3_Source_UniProtKB_TrEMBL_Acc_A2PZA6	Aque_228116	Cgig_17370_Mothers_against_decapentaplegic_like_protein_3_Source_UniProtKB_TrEMBL_Acc_K1QYK8	Ctel_167863	Bsch_g62108	Dmel_0025800_Smox_Smad_on_X_Source_FlyBase_0025800	Smar_008230	Gsal_3794_smad_family_member_1	Lgig_189014	Hrob_185435	Bsch_g63688	Csav_008095	Csav_008096	Csav_008091	Csav_008092	Cint_012785	Gsal_2872_tgf_beta_signal_transducer	Cint_012781	Csav_008090	Csav_007962	Csav_007961	Cint_012794	Emul_07089	Csav_007960	Egra_04529	Hmic_0026900	Sman_085910_SMAD2_TGF_beta_signal_transducer_Smad2_putative_Source_UniProtKB_TrEMBL_Acc_G4LUM0	Hmic_0552800	Nvec_40783_MH2	Mley_ML011743a	Bmal_170572784	Aque_229822	Ggal_012765	Cint_012290	Hmag_231308	Emul_09981	Egra_06744	Tspi_316976981	Tadh_49742	Sman_212740_SMAD1B_Smad1B_Source_UniProtKB_TrEMBL_Acc_A4VC64	Tspi_316973357	Aque_222022	Mley_ML01205a	Gsal_10103_mothers_against_decapentaplegic_homolog_5_isoform_2	Avag_30547001	Avag_30576001	Avag_23575001	Avag_20744001	Hsap_Ensmbl0175387_SMAD_family_member_2_Source_HGNC_Symbol_Acc_6768_SMAD2	Rcul_t14309	Mmar_MMa08205	Csav_004824	Egra_03846	Bmal_170591620	Emul_02465	Sjap_0311510	Hmic_0345100	Xtro_017041	Sman_157540_Putative_smad_Source_UniProtKB_TrEMBL_Acc_G4VAI1	Mley_ML093050a	Avag_20746001	Avag_23572001	Avag_30550001	Xtro_061399	Avag_30579001	Cele_004856_sma_2_Protein_SMA_2_sma_2_mRNA_complete_cds_Source_RefSeq_mRNA_Acc_NM_066530	Avag_53668001	Aque_225807	Gsal_195_tgf_beta_signal_transducer	Bmal_170589806	Rcul_t38901	Pbac_3470556	Acar_00009794	Bmal_170587997	Sjap_0111630	Csav_008094	Ggal_029476	Cgig_17374_Mothers_against_decapentaplegic_like_protein_2_Source_UniProtKB_TrEMBL_Acc_K1QD01	Csav_008093	Bsch_g27281	Cgig_07536_Mothers_against_decapentaplegic_like_protein_3_Source_UniProtKB_TrEMBL_Acc_K1P7X1	Hsap_Ensmbl0166949_SMAD_family_member_3_Source_HGNC_Symbol_Acc_6769_SMAD3	Rcul_t02634	Odio_001059001	Avag_24593001	Mmar_MMa44611	Cele_004857_sma_3_Protein_SMA_3_sma_3_mRNA_complete_cds_Source_RefSeq_mRNA_Acc_NM_066092	Odio_007016001	Skow_32201m	Avag_47283001	Aque_204818	Sjap_0130430	Rcul_t17233	Xtro_003831	Xtro_003828	Mmar_MMa14423	Cele_000904_daf_8_Protein_DAF_8_daf_8_mRNA_complete_cds_Source_RefSeq_mRNA_Acc_NM_059920	Lgig_131078	Cgig_18464_Mothers_against_decapentaplegic_like_protein_4_Source_UniProtKB_TrEMBL_Acc_K1PR99	Adig_17129	Xtro_048372	Acar_00010054	Nvec_28109_	Drer_070428_SMAD_family_member_4_Source_HGNC_Symbol_Acc_6770_SMAD4_4_of_6	Aque_216777	Spur_004287_Smad4	Bmal_170588887	Adig_12033	Tadh_30731	Bflo_260820389	Dmel_0011655_Med_Medea_Source_FlyBase_0011655	Egra_10369	Emul_08592	Isca_ISCW018468-PA	Tcas_270010985	Hrob_76435	Tspi_316979271	Znev_02071	Drer_045094_SMAD_family_member_4_Source_HGNC_Symbol_Acc_6770_SMAD4_3_of_6	Ctel_179368	Aque_215834	Cint_011529	Gsal_13106_mothers_against_decapentaplegic_homolog_4	Tcas_270015138	Sman_033950_SMAD4_Putative_smad4_Source_UniProtKB_TrEMBL_Acc_G4V9S6	Csav_011079	Csav_011081	Csav_011075	Csav_011078	Csav_011080	Smar_013850	Odio_009561001	Smim_25877_PREDICTED_similar_to_Xsmad4a_Tribolium_castaneum_gi_189233891_ref_XP_971429_0_0_741	Avag_30539001	Mley_ML02191a	Dpul_304115	Drer_023527_MAD_homolog_4_Drosophila_Source_ZFIN_Acc_ZDB_GENE_990603_8_smad4	Aque_229767	Cint_011531	Cint_011519	Avag_14763001	Avag_28361001	Pfuc_222_1_50725_t1	Hsap_Ensmbl0113658_SMAD_family_member_5_Source_HGNC_Symbol_Acc_6771_SMAD5	Avag_23837001	Avag_12237001	Avag_18231001	Pfuc_20595_1_69352_t1	Hrob_88197	Mmar_MMa20679	Sjap_0006780	Sjap_0030450	Odio_014385001	Odio_000187001	Sjap_0008400	Xtro_034740	Cele_000910_daf_14_Protein_DAF_14_isoform_b_Source_RefSeq_mRNA_Acc_NM_001268546	Skow_22340m	Acar_00009702	Mmar_MMa19354	Sjap_0096440	Mmar_MMa44486	Cint_011525	Xtro_048378	Odio_007475001	Drer_086530_SMAD_family_member_4_Source_HGNC_Symbol_Acc_6770_SMAD4_6_of_6	Csav_011077	Csav_011076	Drer_053209_SMAD_family_member_6a_Source_ZFIN_Acc_ZDB_GENE_011015_1_smad6a	Drer_031763_SMAD_family_member_6b_Source_ZFIN_Acc_ZDB_GENE_050419_198_smad6b	Ggal_037511	Acar_00017727	Skow_32193m	Ggal_012749	Dmel_0020493_Dad_Daughters_against_dpp_Source_FlyBase_0020493	Pbac_3468504	Ggal_028807	Znev_18025	Ctel_147083	Xtro_034783	Xtro_043305	Odio_007017001	Bmal_170579924	Hsap_Ensmbl0101665_SMAD_family_member_7_Source_HGNC_Symbol_Acc_6773_SMAD7	Drer_016858_MAD_mothers_against_decapentaplegic_homolog_7_Drosophila_Source_ZFIN_Acc_ZDB_GENE_030128_3_smad7	Mmar_MMa06321	Tcas_270002896	Adig_01642	Cint_011515	Spur_001998_Smad6_7	Aque_211302	Cgig_04212_Mothers_against_decapentaplegic_like_protein_6_Source_UniProtKB_TrEMBL_Acc_K1QAE2	Dpul_35004	Ggal_016199	Avag_46497001	Cgig_07723_Mothers_against_decapentaplegic_like_protein_6_Source_UniProtKB_TrEMBL_Acc_K1QIR4	Isca_ISCW007410-PA	Tadh_52368	Sjap_0068210	Cele_004858_sma_4_Protein_SMA_4_isoform_a_Source_RefSeq_mRNA_Acc_NM_001047399	Lgig_145516	OcarG_10572	Smar_009114	Rcul_t37256	Pfuc_4230_1_16321_t1	Smim_15450_mothers_against_decapentaplegic_like_6_protein_Ptychodera_flava_gi_341579680_gb_AEK81570_3e_102_318	Adig_16718	Hmic_0727700	Isca_ISCW007667-PA	Cint_023222	Xtro_043829	Cint_023223	Cint_018319	Bsch_g55480	Rcul_t36392	Hmic_0727600	Hmag_234380	Mley_ML19701a	Mmar_MMa38725	Drer_012649_Uncharacterized_protein_Source_UniProtKB_TrEMBL_Acc_F1Q4Q6_CT955987_1	Aque_205029	Hmag_234381	Bmal_170571085	Odio_006515001	Cele_000899_daf_3_Protein_DAF_3_isoform_b_Source_RefSeq_mRNA_Acc_NM_001029433	Csav_018932	Odio_008229001	Hmic_1032200	Bsch_g27283	Mmar_MMa47421	Bflo_260833130	Spur_023107_Smad1_5_8	Nvec_14476_MH1	Pbac_3465587	Isca_ISCW001846-PA	Gsal_7888_mothers_against_decapentaplegic_homolog_partial	Hmag_231305	Bmal_170572786	Tspi_316979270	Aque_215833	Nvec_12770_MH1	Adig_19183	Drer_075226_SMAD_family_member_4_Source_HGNC_Symbol_Acc_6770_SMAD4_5_of_6	Hsap_Ensmbl0141646_SMAD_family_member_4_Source_HGNC_Symbol_Acc_6770_SMAD4	Nvec_14778_MH1	Hmag_233371	Odio_009724001	Mmar_MMa12610	Hsap_Ensmbl0137834_SMAD_family_member_6_Source_HGNC_Symbol_Acc_6772_SMAD6	Isca_ISCW006026-PA	Spur_018246_Smad6_7_1	Bsch_g34009	Hsap_Ensmbl0170365_SMAD_family_member_1_Source_HGNC_Symbol_Acc_6767_SMAD1	Skow_32220m	Mmar_MMa34116	Pbac_3472211	Skow_01112m	Cgig_00594_Mothers_against_decapentaplegic_like_protein_4_Source_UniProtKB_TrEMBL_Acc_K1Q889	Spur_017971_Smad4_1	Smar_013238	Ggal_016330	Mmar_MMa42049	Odio_012526001	Adig_06716	Rcul_t28481	Hrob_172026	Hrob_163763	Mmar_MMa38231	Pbac_3467527
HG_34	Cgig_10779_ATP_dependent_RNA_helicase_DDX51_Source_UniProtKB_TrEMBL_Acc_K1RGC7	Hmic_0106500	Mmar_MMa16882	Mmar_MMa27706	Bsch_g13687	Csav_008226	Odio_000542001	Acar_00016537	Hsap_Ensmbl0123358_nuclear_receptor_subfamily_4_group_A_member_1_Source_HGNC_Symbol_Acc_7980_NR4A1	Drer_044532_nuclear_receptor_subfamily_4_group_A_member_2b_Source_ZFIN_Acc_ZDB_GENE_040718_103_nr4a2b	Xtro_011580	Ggal_020451	Xtro_046412	Xtro_001266	Bflo_260819730	Acar_00007843	Drer_017007_nuclear_receptor_subfamily_4_group_A_member_2a_Source_ZFIN_Acc_ZDB_GENE_990415_184_nr4a2a	Hsap_Ensmbl0119508_nuclear_receptor_subfamily_4_group_A_member_3_Source_HGNC_Symbol_Acc_7982_NR4A3	Dpul_220366	Smar_012229	Znev_16131	Ggal_022048	Dmel_0014859_Hr38_Hormone_receptor_like_in_38_Source_FlyBase_0014859	Acar_00008845	Tcas_270008126	Lgig_136520	Isca_ISCW020982-PA	Skow_26439m	Spur_000255_Nurr1	Cgig_10783_Putative_nuclear_hormone_receptor_HR38_Source_UniProtKB_TrEMBL_Acc_K1PIV8	Xtro_026170	Skow_29859m	Ctel_167161	Drer_055854_nuclear_receptor_subfamily_4_group_A_member_3_Source_ZFIN_Acc_ZDB_GENE_070824_4_nr4a3	Avag_45169001	Avag_32869001	Avag_18565001	Hrob_89268	Smim_62647_HR38_BOMMO_RecName_Full_Probable_nuclear_hormone_receptor_HR38_Short_bHR38_AltName_Full_Nuclear_receptor_subfamily_4_group_A_member_4_gi_1708293_sp_P49870_HR38_BOMMO_5e_79_253	Cgig_28545_Retinoic_acid_receptor_beta_Source_UniProtKB_TrEMBL_Acc_K1RA08	Hsap_Ensmbl0153234_nuclear_receptor_subfamily_4_group_A_member_2_Source_HGNC_Symbol_Acc_7981_NR4A2	Tspi_316972548	Ctel_168520	Bflo_260807357	Nvec_12110_	Avag_13357001	Avag_49902001	Cele_003605_nhr_6_Protein_NHR_6_isoform_a_Source_RefSeq_mRNA_Acc_NM_065330	Skow_26939m	Xtro_052736	Xtro_059385	Ggal_036953	Ggal_018407	Ggal_028420	Drer_056783_retinoic_acid_receptor_alpha_a_Source_ZFIN_Acc_ZDB_GENE_980526_284_raraa	Acar_00002380	Gsal_8461_nuclear_receptor_subfamily_4_group_a_member_3	Lgig_142734	Hsap_Ensmbl0077092_retinoic_acid_receptor_beta_Source_HGNC_Symbol_Acc_9865_RARB	Acar_00009133	Drer_034117_retinoic_acid_receptor_gamma_a_Source_ZFIN_Acc_ZDB_GENE_980526_531_rarga	Cint_014259	Bmal_170584141	Xtro_015821	Sman_139200_NR4A4_Nuclear_hormone_receptor_nor_1_nor_2_putative_Source_UniProtKB_TrEMBL_Acc_G4LUU7	Cint_024068	Acar_00006765	Sjap_0048460	Emul_00868	Egra_10433	Xtro_027722	Drer_054003_retinoic_acid_receptor_gamma_b_Source_ZFIN_Acc_ZDB_GENE_070314_1_rargb	Ggal_018408	Csav_011583	Csav_011584	Adig_04233	Ggal_005377	Lgig_104793	Adig_10389	Bflo_260828819	Smar_001127	Hsap_Ensmbl0186350_retinoid_X_receptor_alpha_Source_HGNC_Symbol_Acc_10477_RXRA	Drer_035127_retinoid_x_receptor_alpha_b_Source_ZFIN_Acc_ZDB_GENE_990415_243_rxrab	Lgig_171663	Drer_034893_retinoic_acid_receptor_alpha_b_Source_ZFIN_Acc_ZDB_GENE_980526_72_rarab	Hsap_Ensmbl0143171_retinoid_X_receptor_gamma_Source_HGNC_Symbol_Acc_10479_RXRG	Ggal_004130	Acar_00007838	Drer_004861_estrogen_related_receptor_gamma_a_Source_ZFIN_Acc_ZDB_GENE_030821_2_esrrga	Cgig_07274_Nuclear_receptor_subfamily_4_group_A_member_3_Source_UniProtKB_TrEMBL_Acc_K1PE90	Xtro_010295	Znev_11980	Hsap_Ensmbl0196482_estrogen_related_receptor_gamma_Source_HGNC_Symbol_Acc_3474_ESRRG	Ggal_015691	Drer_057737_retinoid_X_receptor_alpha_a_Source_ZFIN_Acc_ZDB_GENE_070314_2_rxraa	Xtro_042363	Xtro_044055	Ggal_016870	Skow_25796m	Cgig_04075_Retinoic_acid_receptor_RXR_alpha_Source_UniProtKB_TrEMBL_Acc_K1PXX3	Xtro_028937	Spur_016523_Rar	Dpul_219609	Csav_003417	Lgig_162352	Skow_05248m	Hsap_Ensmbl0206289_retinoid_X_receptor_beta_Source_HGNC_Symbol_Acc_10478_RXRB	Drer_004697_retinoid_X_receptor_gamma_b_Source_ZFIN_Acc_ZDB_GENE_040718_34_rxrgb	Ctel_224945	Drer_078954_retinoid_x_receptor_beta_a_Source_ZFIN_Acc_ZDB_GENE_980526_436_rxrba	Xtro_045243	Tspi_316974682	Hrob_103307	Ctel_167148	Hsap_Ensmbl0119715_estrogen_related_receptor_beta_Source_HGNC_Symbol_Acc_3473_ESRRB	Ctel_164614	Xtro_045241	Bsch_g21862	Ctel_125155	Avag_04238001	Smim_23550_estrogen_related_receptor_Tachypleus_tridentatus_gi_308756033_gb_ADO51071_0_0_587	Znev_11534	Acar_00005512	Avag_42974001	Tadh_49897	Drer_002006_retinoid_x_receptor_beta_b_Source_ZFIN_Acc_ZDB_GENE_990415_242_rxrbb	Drer_052654_thyroid_hormone_receptor_alpha_b_Source_ZFIN_Acc_ZDB_GENE_060613_1_thrab	Skow_16840m	Xtro_036929	Cint_003701	Xtro_015699	Ggal_021137	Dpul_205205	Csav_013348	Mmar_MMa01938	Csav_013351	Xtro_058506	Drer_011696_estrogen_related_receptor_gamma_b_Source_ZFIN_Acc_ZDB_GENE_040616_4_esrrgb	Ggal_016869	Cint_003724	Drer_000151_thyroid_hormone_receptor_alpha_a_Source_ZFIN_Acc_ZDB_GENE_990415_263_thraa	Acar_00016805	Csav_013350	Acar_00002906	Spur_028422_Rxr_Retinoic_X_receptor_like_protein_Source_UniProtKB_TrEMBL_Acc_Q3HYJ8	Cgig_07005_Estrogen_related_receptor_gamma_Source_UniProtKB_TrEMBL_Acc_K1PUV3	Hsap_Ensmbl0227322_retinoid_X_receptor_beta_Source_HGNC_Symbol_Acc_10478_RXRB	Mmar_MMa16934	Skow_38946m	Csav_013349	Tcas_270011014	Csav_013352	Isca_ISCW005340-PA	Cint_004102	Avag_60312001	Xtro_008403	Avag_52507001	Bflo_260836451	Xtro_052774	Lgig_126514	Smim_61847_ecdysone_response_nuclear_receptor_E75A_Agelena_silvatica_gi_313757601_gb_ADR78566_0_0_1479	Drer_040926_nuclear_receptor_subfamily_2_group_F_member_2_Source_ZFIN_Acc_ZDB_GENE_990415_252_nr2f2	Smim_58064_ecdysone_receptor_Agelena_silvatica_gi_283488472_gb_ADB24759_0_0_766	Xtro_048333	Hsap_Ensmbl0151090_thyroid_hormone_receptor_beta_Source_HGNC_Symbol_Acc_11799_THRB	Hsap_Ensmbl0185551_nuclear_receptor_subfamily_2_group_F_member_2_Source_HGNC_Symbol_Acc_7976_NR2F2	Avag_45197001	Smar_003090	Spur_013134_Nr2C	Xtro_027035	Avag_17620001	Smim_70882_retinoid_x_receptor_Agelena_silvatica_gi_283488474_gb_ADB24760_0_0_706	Xtro_025349	Acar_00013131	Bflo_260807677	Hrob_148466	Lgig_136477	Hsap_Ensmbl0175745_nuclear_receptor_subfamily_2_group_F_member_1_Source_HGNC_Symbol_Acc_7975_NR2F1	Drer_021163_thyroid_hormone_receptor_beta_Source_ZFIN_Acc_ZDB_GENE_990415_268_thrb	Isca_ISCW021172-PA	Pfuc_12944_1_25112_t1	Drer_052695_nuclear_receptor_subfamily_2_group_F_member_1a_Source_ZFIN_Acc_ZDB_GENE_980526_115_nr2f1a	Tcas_270008201	Hrob_106750	Ctel_62897	Hrob_193553	Spur_018861_Thrb	Odio_010650001	Lgig_122023	Drer_033172_nuclear_receptor_subfamily_2_group_F_member_5_Source_ZFIN_Acc_ZDB_GENE_990415_253_nr2f5	Smar_002622	Ggal_018402	Dmel_0000568_Eip75B_Ecdysone_induced_protein_75B_Source_FlyBase_0000568	Cint_019512	Ctel_171549	Skow_40336m	Drer_040151_estrogen_related_receptor_beta_Source_ZFIN_Acc_ZDB_GENE_040616_2_esrrb	Nvec_36879_Hormone_recep	Odio_003392001	Xtro_024153	Xtro_000613	Xtro_029647	Avag_11645001	Ggal_018401	Ggal_030526	Tcas_270014294	Avag_19882001	Dmel_0004914_Hnf4_Hepatocyte_nuclear_factor_4_Source_FlyBase_0004914	Dmel_0035849_ERR_estrogen_related_receptor_Source_FlyBase_0035849	Bmal_170589617	Spur_023867_Couptf1_COUP_transcription_factor_Source_UniProtKB_TrEMBL_Acc_Q26641	Drer_004111_estrogen_receptor_1_Source_ZFIN_Acc_ZDB_GENE_020806_5_esr1	Drer_017168_nuclear_receptor_subfamily_2_group_F_member_1b_Source_ZFIN_Acc_ZDB_GENE_040426_1438_nr2f1b	Drer_016454_estrogen_receptor_2a_Source_ZFIN_Acc_ZDB_GENE_030116_2_esr2a	Cgig_23534_Retinoic_acid_receptor_RXR_alpha_A_Source_UniProtKB_TrEMBL_Acc_K1QLQ3	Avag_45341001	Cint_014778	Avag_02694001	Cgig_27058_Hepatocyte_nuclear_factor_4_alpha_Source_UniProtKB_TrEMBL_Acc_K1QT78	Csav_008968	Cgig_28547_Thyroid_hormone_receptor_beta_A_Source_UniProtKB_TrEMBL_Acc_K1Q340	Rcul_t02277	Hrob_76907	Avag_35163001	Nvec_58028_zf_C4	Nvec_14472_	Hrob_65322	Dpul_311322	Cgig_18273_Nuclear_receptor_subfamily_2_group_F_member_1_A_Source_UniProtKB_TrEMBL_Acc_K1QZ70	Mmar_MMa06255	Ctel_53417	Tcas_270015100	Smar_008270	Pfuc_588_1_07574_t1	Csav_013353	Drer_071565_hepatocyte_nuclear_factor_4_gamma_Source_ZFIN_Acc_ZDB_GENE_060929_100_hnf4g	Spur_017492_Reverb	Isca_ISCW003147-PA	Tspi_316977756	Bflo_260795945	Adig_10255	Mmar_MMa35600	Hsap_Ensmbl0116833_nuclear_receptor_subfamily_5_group_A_member_2_Source_HGNC_Symbol_Acc_7984_NR5A2	Smar_006046	Acar_00012374	Hrob_62045	Ggal_003413	Ggal_025225	Bflo_260802947	Ctel_108381	Dpul_116667	Smar_005242	Hrob_96116	Hsap_Ensmbl0140009_estrogen_receptor_2_ER_beta_Source_HGNC_Symbol_Acc_3468_ESR2	Dmel_0003651_svp_seven_up_Source_FlyBase_0003651	Dpul_59378	Drer_015064_estrogen_related_receptor_delta_Source_ZFIN_Acc_ZDB_GENE_040616_3_esrrd	Bflo_260835009	Ggal_007962	Sjap_0026760	Avag_16702001	Smar_006008	Pfuc_4103_1_08811_t1	Hmag_229164	Xtro_015773	Dmel_0003964_usp_ultraspiracle_Source_FlyBase_0003964	Acar_00013155	Xtro_000645	Hrob_77679	Mmar_MMa05910	Acar_00006208	Tspi_316974614	Xtro_038684	Drer_042556_nuclear_receptor_subfamily_5_group_A_member_2_Source_ZFIN_Acc_ZDB_GENE_990415_79_nr5a2	Drer_034181_estrogen_receptor_2b_Source_ZFIN_Acc_ZDB_GENE_030116_1_esr2b	Hsap_Ensmbl0204231_retinoid_X_receptor_beta_Source_HGNC_Symbol_Acc_10478_RXRB	Znev_13925	Ctel_93472	Sman_097700_Retinoic_acid_receptor_RXR_Source_UniProtKB_TrEMBL_Acc_G4LXB9	Ggal_019234	Bmal_170586506	Smim_35886_hepatocyte_nuclear_factor_4_Tribolium_castaneum_gi_270010979_gb_EFA07427_0_0_543	Isca_ISCW020016-PA	Hrob_67417	Drer_003165_nuclear_receptor_subfamily_2_group_F_member_6b_Source_ZFIN_Acc_ZDB_GENE_040426_2351_nr2f6b	Drer_039116_nuclear_receptor_subfamily_5_group_A_member_5_Source_ZFIN_Acc_ZDB_GENE_030131_4652_nr5a5	Acar_00015597	Spur_013843_FtzF	Skow_38453m	Xtro_025024	Dpul_46682	Bmal_170586095	Drer_043170_nuclear_receptor_subfamily_1_group_H_member_3_Source_ZFIN_Acc_ZDB_GENE_050410_7_nr1h3	Tcas_270010979	Hrob_106233	Dpul_301472	Hrob_67463	Odio_013746001	Cgig_28920_Nuclear_receptor_subfamily_2_group_E_member_1_Source_UniProtKB_TrEMBL_Acc_K1RMW8	Hsap_Ensmbl0164749_hepatocyte_nuclear_factor_4_gamma_Source_HGNC_Symbol_Acc_5026_HNF4G	Hrob_71280	Acar_00009181	Hrob_68918	Rcul_t46780	Drer_017704_nuclear_receptor_subfamily_5_group_A_member_1a_Source_ZFIN_Acc_ZDB_GENE_010504_1_nr5a1a	Cgig_22774_Nuclear_receptor_subfamily_5_group_A_member_2_Source_UniProtKB_TrEMBL_Acc_K1QJ75	Ggal_006799	Lgig_73758	Skow_22465m	Ctel_186691	Mmar_MMa55092	Smar_013556	Smar_012517	Spur_027487_Tll_1	Lgig_120392	Tcas_270004815	Mmar_MMa14853	Drer_003607_nuclear_receptor_subfamily_2_group_F_member_6a_Source_ZFIN_Acc_ZDB_GENE_030131_4362_nr2f6a	Skow_12194m	Hsap_Ensmbl0136931_nuclear_receptor_subfamily_5_group_A_member_1_Source_HGNC_Symbol_Acc_7983_NR5A1	Dpul_203579	Lgig_196914	Dmel_0001078_ftz_f1_ftz_transcription_factor_1_Source_FlyBase_0001078	Spur_008936_Tll	Dpul_299738	Xtro_011393	Hmag_222802	Nvec_56305_zf_C4	Spur_013305_Grf_Steroid_hormone_receptor_3_Source_UniProtKB_TrEMBL_Acc_Q4U1Y2	Tspi_316970665	Hsap_Ensmbl0112333_nuclear_receptor_subfamily_2_group_E_member_1_Source_HGNC_Symbol_Acc_7973_NR2E1	Pfuc_14401_1_39608_t1	Dpul_305379	Acar_00011687	Cint_019455	Bflo_260809813	Acar_00016570	Acar_00013061	Cint_019456	Cele_003613_nhr_14_Protein_NHR_14_isoform_a_Source_RefSeq_mRNA_Acc_NM_171742	Drer_023362_nuclear_receptor_subfamily_5_group_A_member_1b_Source_ZFIN_Acc_ZDB_GENE_040702_6_nr5a1b	Odio_013554001	Odio_005270001	Avag_36550001	Mmar_MMa52326	Adig_09658	Ggal_036515	Sjap_0050600	Cgig_18902_Nuclear_receptor_subfamily_2_group_C_member_2_Source_UniProtKB_TrEMBL_Acc_K1QD54	Isca_ISCW023325-PA	Xtro_039111	Ggal_035322	Mmar_MMa01936	Acar_00012155	Smim_45286_orphan_nuclear_receptor_nr6a1_putative_Pediculus_humanus_corporis_gi_242009214_ref_XP_002425386_3e_157_489	Hsap_Ensmbl0160113_nuclear_receptor_subfamily_2_group_F_member_6_Source_HGNC_Symbol_Acc_7977_NR2F6	Ggal_022984	Bflo_260788850	Pfuc_220477_1_50182_t1	Smar_014405	Isca_ISCW015767-PA	Csav_016009	Xtro_003968	Rcul_t17592	Rcul_t05607	Bflo_260807353	Xtro_058736	Avag_35776001	Znev_17691	Avag_40793001	Acar_00005853	Cint_019457	Tcas_270002765	Drer_057741_nuclear_receptor_subfamily_1_group_H_member_4_Source_ZFIN_Acc_ZDB_GENE_040718_313_nr1h4	Adig_16879	Avag_64004001	Ggal_018906	Sman_174750_COUP_TFI_Putative_coup_transcription_factor_Source_UniProtKB_TrEMBL_Acc_G4VDP1	Lgig_170342	Avag_05281001	Lgig_130367	Acar_00004720	Drer_069266_estrogen_related_receptor_alpha_Source_ZFIN_Acc_ZDB_GENE_990415_68_esrra	Hrob_79507	Spur_011348_Fxr_Ecr_Fxr_Source_UniProtKB_TrEMBL_Acc_B3FNS0	Lgig_120156	Mmar_MMa36064	Nvec_58027_zf_C4	Cele_003654_nhr_64_Protein_NHR_64_isoform_a_nhr_64_mRNA_complete_cds_Source_RefSeq_mRNA_Acc_NM_001025871	Ctel_113501	Bmal_170587670	Avag_35799001	Ctel_224222	Emul_10709	Spur_021192_Hnf4	Acar_00002908	Tspi_316970658	Drer_017107_nuclear_receptor_subfamily_2_group_E_member_1_Source_ZFIN_Acc_ZDB_GENE_040801_127_nr2e1	Cele_004786_sex_1_Protein_SEX_1_sex_1_mRNA_complete_cds_Source_RefSeq_mRNA_Acc_NM_001029491	Dmel_0264562_Hr4_Hr4_Source_FlyBase_0264562	Smim_59162_orphan_nuclear_receptor_nr6a1_putative_Pediculus_humanus_corporis_gi_242009214_ref_XP_002425386_2e_163_500	Tspi_316971520	Lgig_108689	Cele_003623_nhr_25_Protein_NHR_25_isoform_a_nhr_25_mRNA_complete_cds_Source_RefSeq_mRNA_Acc_NM_001029379	Avag_26858001	Drer_054323_peroxisome_proliferator_activated_receptor_alpha_b_Source_ZFIN_Acc_ZDB_GENE_990415_211_pparab	Egra_09873	Avag_08037001	Spur_018366_Rara	Xtro_061422	Lgig_137595	Dpul_8789	Bmal_170586796	Tadh_21656	Bmal_170585082	Drer_067976_androgen_receptor_Source_ZFIN_Acc_ZDB_GENE_060131_1_ar	Cele_003628_nhr_35_Protein_NHR_35_isoform_a_Source_RefSeq_mRNA_Acc_NM_001029194	Ctel_172322	Sjap_0002350	Bsch_g1397	Acar_00007671	Tadh_16711	Skow_38995m	Spur_004723_Err	Lgig_132184	Pfuc_1614_1_22682_t1	Smar_005628	Mmar_MMa27689	Ggal_011318	Pfuc_936_1_22374_t1	Ggal_023584	Ggal_033285	Bflo_260806090	Acar_00000078	Cgig_24100_Estrogen_receptor_Source_UniProtKB_TrEMBL_Acc_K1QUU5	Nvec_33135_	Skow_07027m	Drer_033160_nuclear_receptor_subfamily_1_group_d_member_1_Source_ZFIN_Acc_ZDB_GENE_050105_1_nr1d1	Lgig_132166	OcarG_1177	Xtro_046366	Acar_00007057	Hsap_Ensmbl0012504_nuclear_receptor_subfamily_1_group_H_member_4_Source_HGNC_Symbol_Acc_7967_NR1H4	Ggal_026210	Acar_00011193	Bflo_260802126	Ggal_037669	Ggal_013341	Csav_005523	Csav_005524	Drer_009594_nuclear_receptor_subfamily_1_group_D_member_2b_Source_ZFIN_Acc_ZDB_GENE_990415_244_nr1d2b	Tcas_270004903	Ggal_030528	Hsap_Ensmbl0174738_nuclear_receptor_subfamily_1_group_D_member_2_Source_HGNC_Symbol_Acc_7963_NR1D2	Ggal_018398	Bmal_170578493	Skow_26672m	Xtro_008395	Acar_00006738	Ctel_224811	Csav_005522	Cgig_07932_Photoreceptor_specific_nuclear_receptor_Source_UniProtKB_TrEMBL_Acc_K1RVM2	Dpul_50546	Ggal_003395	Hrob_191405	Drer_003820_nuclear_receptor_subfamily_1_group_D_member_2a_Source_ZFIN_Acc_ZDB_GENE_040504_1_nr1d2a	Pfuc_4198_1_37830_t1	Pfuc_38151_1_19660_t1	Bflo_260836453	Drer_056541_nuclear_receptor_subfamily_0_group_B_member_1_Source_ZFIN_Acc_ZDB_GENE_070130_1_nr0b1	Pfuc_32304_1_19445_t1	Acar_00003240	Drer_031161_nuclear_receptor_subfamily_1_group_D_member_4a_Source_ZFIN_Acc_ZDB_GENE_080403_5_nr1d4a	Spur_018845_Nr1m4	Hsap_Ensmbl0131408_nuclear_receptor_subfamily_1_group_H_member_2_Source_HGNC_Symbol_Acc_7965_NR1H2	Spur_017491_Nr1m1	Cint_029314	Pfuc_8254_1_17265_t1	Ctel_153528	Avag_62153001	Cint_024307	Cint_024306	Bsch_g1710	Bsch_g31951	Bsch_g49122	Bsch_g98	Bsch_g70192	Bsch_g45085	Bsch_g4371	Znev_14707	Tcas_270010992	Drer_001910_RAR_related_orphan_receptor_A_paralog_b_Source_ZFIN_Acc_ZDB_GENE_040426_855_rorab	Bsch_g5560	Cint_024308	Bsch_g33137	Bsch_g51459	Bsch_g44056	Bsch_g33138	Bsch_g44283	Hsap_Ensmbl0198963_RAR_related_orphan_receptor_B_Source_HGNC_Symbol_Acc_10259_RORB	Drer_031848_peroxisome_proliferator_activated_receptor_gamma_Source_ZFIN_Acc_ZDB_GENE_990415_213_pparg	Ggal_024399	Ggal_024400	Bflo_260807675	Xtro_033104	Bsch_g47744	Smar_007871	Bsch_g64310	Drer_091024_peroxisome_proliferator_activated_receptor_alpha_b_Source_ZFIN_Acc_ZDB_GENE_990415_211_pparab	Hsap_Ensmbl0112033_peroxisome_proliferator_activated_receptor_delta_Source_HGNC_Symbol_Acc_9235_PPARD	Acar_00002198	Drer_044525_peroxisome_proliferator_activated_receptor_delta_a_Source_ZFIN_Acc_ZDB_GENE_990415_212_pparda	Ggal_004067	Lgig_68173	Skow_08100m	Drer_031777_peroxisome_proliferator_activated_receptor_alpha_a_Source_ZFIN_Acc_ZDB_GENE_041210_169_pparaa	Ggal_036512	Spur_019332_Ppar1	Hsap_Ensmbl0126368_nuclear_receptor_subfamily_1_group_D_member_1_Source_HGNC_Symbol_Acc_7962_NR1D1	Spur_021289_Ppar2	Xtro_037898	Acar_00006630	Drer_059370_nuclear_receptor_subfamily_1_group_D_member_4b_Source_ZFIN_Acc_ZDB_GENE_080403_6_nr1d4b	Skow_26938m	Xtro_052764	Acar_00002780	Spur_011576_Nr1m2	Xtro_008396	Isca_ISCW000630-PA	Cint_022358	Spur_028255_Nr1x	Csav_016984	Csav_016983	Dmel_0000448_Hr46_Hormone_receptor_like_in_46_Source_FlyBase_0000448	Odio_006029001	Rcul_t46639	Cint_022357	Lgig_238472	Bmal_170593425	Dpul_311954	Csav_009501	Cint_004784	Cele_003675_nhr_85_Protein_NHR_85_isoform_a_Source_RefSeq_mRNA_Acc_NM_001026496	Bsch_g28543	Bsch_g4372	Ggal_001531	Lgig_129003	Rcul_t11663	Hmic_0080300	Xtro_045670	Tspi_316968466	Cele_003622_nhr_23_Protein_NHR_23_isoform_f_Source_RefSeq_mRNA_Acc_NM_001037882	Cgig_11509_Ecdysone_induced_protein_75B_isoforms_C_D_Source_UniProtKB_TrEMBL_Acc_K1QAZ6	Ggal_005957	Drer_031768_RAR_related_orphan_receptor_A_paralog_a_Source_ZFIN_Acc_ZDB_GENE_060306_2_roraa	Egra_02547	Emul_11058	Hsap_Ensmbl0143365_RAR_related_orphan_receptor_C_Source_HGNC_Symbol_Acc_10260_RORC	Drer_017780_RAR_related_orphan_receptor_C_b_Source_ZFIN_Acc_ZDB_GENE_040724_215_rorcb	Sjap_0019140	Xtro_017869	Drer_057231_RAR_related_orphan_receptor_C_a_Source_ZFIN_Acc_ZDB_GENE_990415_250_rorca	Odio_017146001	Drer_087195_RAR_related_orphan_receptor_C_Source_HGNC_Symbol_Acc_10260_RORC	Sjap_0024820	Spur_013178_Nr1m3	Drer_033498_RAR_related_orphan_receptor_B_Source_ZFIN_Acc_ZDB_GENE_061204_2_rorb	Ctel_226941	Cgig_11713_Putative_nuclear_hormone_receptor_HR3_Source_UniProtKB_TrEMBL_Acc_K1QAV4	Acar_00005097	Xtro_045673	Avag_53307001	Avag_27619001	Avag_34490001	Pfuc_197_1_22068_t1	Gsal_11302_retinoic_acid_receptor_rxr_alpha	Odio_005949001	Ctel_222512	Ctel_137235	Avag_64442001	Skow_02570m	Bmal_170596139	Skow_38236m	Skow_40456m	Drer_045527_nuclear_receptor_subfamily_2_group_C_member_1_Source_ZFIN_Acc_ZDB_GENE_041210_198_nr2c1	Xtro_026338	Avag_06713001	Ctel_119978	Spur_017375_Nr2e6	Avag_37097001	Cint_003290	Avag_43059001	Skow_40281m	Xtro_051399	Gsal_9260_steroid_receptor_seven_isoforms_b_c_like	Bmal_170581138	Skow_40453m	Ggal_030001	Smar_007315	Avag_12146001	Avag_21309001	Xtro_035778	Ggal_018458	Acar_00012672	Xtro_010442	Csav_014468	Lgig_138244	Lgig_100531	Acar_00011258	Csav_014812	Rcul_t25218	Bsch_g3883	Ctel_227484	Bmal_170579273	Spur_000749_Gcnf1	Sman_144170_RAR_like_nuclear_receptor_Source_UniProtKB_TrEMBL_Acc_G4VB47	Pfuc_7196_1_45601_t1	Tcas_270015114	Cgig_07709_Nuclear_receptor_ROR_gamma_Source_UniProtKB_TrEMBL_Acc_K1PTK4	Emul_03800	Hmic_0959300	Lgig_120003	Dpul_323993	Cgig_15734_Retinoic_acid_receptor_RXR_alpha_Source_UniProtKB_TrEMBL_Acc_K1QUR8	Egra_07047	Hrob_92366	Odio_007953001	Skow_31927m	Sman_167770_PNR_Photoreceptor_specific_nuclear_receptor_related_Source_UniProtKB_TrEMBL_Acc_G4VRN6	Mmar_MMa27955	Cele_003601_nhr_2_Protein_NHR_2_nhr_2_mRNA_complete_cds_Source_RefSeq_mRNA_Acc_NM_059288	Hsap_Ensmbl0177463_nuclear_receptor_subfamily_2_group_C_member_2_Source_HGNC_Symbol_Acc_7972_NR2C2	Sman_174700_HNF4_Putative_hepatocyte_nuclear_factor_4_alpha_Hnf_4_alpha_Source_UniProtKB_TrEMBL_Acc_G4VL93	Drer_014480_nuclear_receptor_subfamily_6_group_A_member_1b_Source_ZFIN_Acc_ZDB_GENE_040724_202_nr6a1b	Acar_00012023	Dmel_0015239_Hr78_Hormone_receptor_like_in_78_Source_FlyBase_0015239	Dmel_0015381_dsf_dissatisfaction_Source_FlyBase_0015381	Skow_02150m	Drer_012764_Uncharacterized_protein_Source_UniProtKB_TrEMBL_Acc_E7FCY4_CABZ01057488_1	Cgig_28921_Nuclear_receptor_subfamily_2_group_E_member_1_Source_UniProtKB_TrEMBL_Acc_K1S6A1	Nvec_4250_zf_C4	Bsch_g48910	Gsal_6983_photoreceptor_specific_nuclear_receptor_like	Avag_01817001	Spur_018355_Hypp_142	Tadh_50786	Cint_004382	Ggal_013858	Adig_09659	Odio_007951001	Pfuc_4655_1_37937_t1	Avag_40643001	Rcul_t44932	Ggal_013860	Hrob_90741	Drer_042477_nuclear_receptor_subfamily_2_group_C_member_2_Source_ZFIN_Acc_ZDB_GENE_080403_8_nr2c2	Egra_06929	Odio_005196001	Emul_05693	Pfuc_2829_1_51815_t1	Spur_008117_Shr2_Orphan_steroid_hormone_receptor_2_Source_UniProtKB_Swiss_Prot_Acc_Q26622	Skow_05160m	Avag_50009001	Cele_003678_nhr_88_Protein_NHR_88_isoform_a_nhr_88_mRNA_complete_cds_Source_RefSeq_mRNA_Acc_NM_001027064	Mmar_MMa27954	Tcas_270002823	Cgig_03107_Ecdysone_induced_protein_75B_isoforms_C_D_Source_UniProtKB_TrEMBL_Acc_K1PZB8	Skow_27208m	Drer_018030_nuclear_receptor_subfamily_6_group_A_member_1a_Source_ZFIN_Acc_ZDB_GENE_991207_19_nr6a1a	Tcas_270008322	Ggal_003259	Hsap_Ensmbl0101076_hepatocyte_nuclear_factor_4_alpha_Source_HGNC_Symbol_Acc_5024_HNF4A	Drer_045904_nuclear_receptor_subfamily_2_group_E_member_3_Source_ZFIN_Acc_ZDB_GENE_041114_63_nr2e3	Odio_009271001	Skow_28877m	Spur_024486_Dsf	Acar_00014116	Znev_13768	Odio_014229001	Aque_225611	Ggal_038239	Dmel_0034012_Hr51_Hormone_receptor_51_Source_FlyBase_0034012	Cele_003639_nhr_49_Protein_NHR_49_isoform_a_Source_RefSeq_mRNA_Acc_NM_060211	Avag_41560001	Ctel_171557	Avag_17701001	Bsch_g21416	Bsch_g20333	Bsch_g47161	Avag_17480001	Tadh_9010	Ctel_170275	Avag_59981001	Ggal_011948	Hsap_Ensmbl0113580_nuclear_receptor_subfamily_3_group_C_member_1_glucocorticoid_receptor_Source_HGNC_Symbol_Acc_7978_NR3C1	Acar_00013512	Hsap_Ensmbl0082175_progesterone_receptor_Source_HGNC_Symbol_Acc_8910_PGR	Avag_02202001	Hrob_137617	Ggal_027736	Avag_09821001	Hmag_219575	Xtro_012055	Smim_82471_hormone_receptor_in_39_like_protein_Tribolium_castaneum_gi_270009223_gb_EFA05671_3e_168_507	Avag_34588001	Cele_003681_nhr_91_Protein_NHR_91_isoform_a_nhr_91_mRNA_complete_cds_Source_RefSeq_mRNA_Acc_NM_001029782	Drer_035966_progesterone_receptor_Source_ZFIN_Acc_ZDB_GENE_990415_214_pgr	Odio_018059001	Acar_00013470	Drer_037025_nuclear_receptor_subfamily_3_group_C_member_2_Source_ZFIN_Acc_ZDB_GENE_060531_23_nr3c2	Dpul_57218	Dmel_0261239_Hr39_Hormone_receptor_like_in_39_Source_FlyBase_0261239	Xtro_011091	Znev_00332	Acar_00003608	Ggal_007301	Tcas_270009223	Bmal_170578454	Hsap_Ensmbl0151623_nuclear_receptor_subfamily_3_group_C_member_2_Source_HGNC_Symbol_Acc_7979_NR3C2	Emul_03353	Egra_05259	Odio_006200001	Bmal_170588789	Skow_32457m	Cint_009479	Csav_000134	Egra_07940	Cele_003600_nhr_1_Protein_NHR_1_isoform_a_nhr_1_mRNA_complete_cds_Source_RefSeq_mRNA_Acc_NM_001029682	Znev_09952	Sjap_0022650	Smar_006163	Sman_068780_FTZ_F1_nuclear_receptor_like_protein_Source_UniProtKB_TrEMBL_Acc_G4VCQ5	Adig_08295	Ggal_016283	Gsal_9462_nuclear_receptor_subfamily_2_group_c_member_2	Ggal_033083	Odio_010681001	Acar_00001463	Ggal_001605	Gsal_11606_nuclear_receptor_subfamily_group_member_6	Smar_011767	Cele_022423_nhr_41_Protein_NHR_41_nhr_41_mRNA_complete_cds_Source_RefSeq_mRNA_Acc_NM_067672	Cgig_27671_Nuclear_receptor_subfamily_2_group_C_member_2_Source_UniProtKB_TrEMBL_Acc_K1QKE5	Xtro_018759	Xtro_040897	Bflo_260800821	Isca_ISCW000314-PA	Cele_003609_nhr_10_Protein_NHR_10_nhr_10_mRNA_complete_cds_Source_RefSeq_mRNA_Acc_NM_066153	Xtro_023342	Hsap_Ensmbl0148200_nuclear_receptor_subfamily_6_group_A_member_1_Source_HGNC_Symbol_Acc_7985_NR6A1	Sjap_0057690	Mmar_MMa26368	Tspi_316971508	Drer_025032_nuclear_receptor_subfamily_3_group_C_member_1_glucocorticoid_receptor_Source_ZFIN_Acc_ZDB_GENE_050522_503_nr3c1	Cint_010629	Pfuc_22114_1_25992_t1	Acar_00013307	Csav_004524	Hrob_62910	Cint_023836	Cint_010624	Sman_105090_TR4_Nuclear_hormone_receptor_putative_Source_UniProtKB_TrEMBL_Acc_G4M113	Cele_021417_nhr_236_Protein_NHR_236_nhr_236_mRNA_complete_cds_Source_RefSeq_mRNA_Acc_NM_067789	Cele_006790_unc_55_Protein_UNC_55_isoform_b_unc_55_mRNA_complete_cds_Source_RefSeq_mRNA_Acc_NM_001129011	Cele_003602_nhr_3_Protein_NHR_3_nhr_3_mRNA_complete_cds_Source_RefSeq_mRNA_Acc_NM_078022	Rcul_t20333	Cele_003637_nhr_47_Protein_NHR_47_nhr_47_mRNA_complete_cds_Source_RefSeq_mRNA_Acc_NM_072054	Bsch_g20504	Dpul_319648	Skow_35171m	Tcas_270014266	Tcas_270014267	Csav_003227	Sman_134490_TRA_Putative_thyroid_hormone_receptor_Source_UniProtKB_TrEMBL_Acc_G4VN16	Sjap_0050210	Emul_08714	Egra_08923	Cgig_07606_Ecdysone_receptor_Source_UniProtKB_TrEMBL_Acc_K1PDX6	Sman_174260_TRB_Thyroid_hormone_receptor_putative_Source_UniProtKB_TrEMBL_Acc_C4QMG1	Cgig_27031_Vitamin_D3_receptor_Source_UniProtKB_TrEMBL_Acc_K1R5L0	Rcul_t36086	Sjap_0027230	Hmic_0313600	Hrob_108893	Avag_22998001	Drer_029766_nuclear_receptor_subfamily_1_group_I_member_2_Source_ZFIN_Acc_ZDB_GENE_030903_3_nr1i2	Spur_025239_Thr	Avag_28628001	Ctel_219555	Cgig_07907_Vitamin_D3_receptor_B_Source_UniProtKB_TrEMBL_Acc_K1Q8P9	Ctel_177005	Ctel_119973	Bmal_170592021	Dpul_305753	Odio_010629001	Znev_06284	Odio_004778001	Avag_48519001	Avag_36325001	Drer_031046_nuclear_receptor_subfamily_1_group_H_member_5_Source_ZFIN_Acc_ZDB_GENE_080403_3_nr1h5	Odio_005963001	Avag_24376001	Hsap_Ensmbl0126351_thyroid_hormone_receptor_alpha_Source_HGNC_Symbol_Acc_11796_THRA	Hsap_Ensmbl0131759_retinoic_acid_receptor_alpha_Source_HGNC_Symbol_Acc_9864_RARA	Adig_12356	Ggal_037411	Cgig_06759_Nuclear_hormone_receptor_E75_Source_UniProtKB_TrEMBL_Acc_K1R3X4	Smim_38140_retinoid_X_receptor_putative_Ixodes_scapularis_gi_240978500_ref_XP_002402961_1e_95_305	Odio_005044001	Odio_002087001	Adig_06660	Tcas_270014223	Ggal_000351	Odio_017885001	Dpul_36213	Avag_06598001	Bmal_170578899	Hsap_Ensmbl0144852_nuclear_receptor_subfamily_1_group_I_member_2_Source_HGNC_Symbol_Acc_7968_NR1I2	Gsal_12596_nuclear_receptor	Xtro_060780	Dmel_0000546_EcR_Ecdysone_receptor_Source_FlyBase_0000546	Nvec_10105_zf_C4	Smim_67294_PREDICTED_similar_to_nuclear_receptor_nhr_48_Tribolium_castaneum_gi_91093732_ref_XP_968487_7e_152_454	Hmag_226358	Egra_00377	Avag_07977001	Bsch_g20594	Pfuc_588_1_07575_t1	Acar_00014390	Isca_ISCW015765-PA	Tspi_316970660	Rcul_t46783	Smim_61070_retinoid_X_receptor_putative_Ixodes_scapularis_gi_241651520_ref_XP_002411276_2e_60_199	Nvec_53365_	Mmar_MMa11588	Smim_62736_retinoid_X_receptor_Ornithodoros_moubata_gi_158962474_dbj_BAF91724_3e_152_443	Mmar_MMa46506	Mmar_MMa47469	Ctel_226190	Isca_ISCW020257-PA	Nvec_12318_	Smar_013163	Ggal_024655	Nvec_56035_	Ggal_036481	Bflo_260808486	Skow_30751m	Znev_17653	Spur_014405_Pnr	Znev_12982	Xtro_032507	Hrob_139475	Hrob_194580	Lgig_135497	Mmar_MMa22978	Znev_12104	Znev_03709	Hmag_226359	Dpul_106791	Isca_ISCW008774-PA	Spur_020411_Spur_020411	Tcas_270011038	Avag_17053001	Pfuc_1995_1_22812_t1	Tcas_270002751	Spur_012586_Fax1	Isca_ISCW010891-PA	Xtro_003688	Avag_10758001	Hmag_229751	Rcul_t44206	Smim_53475_PREDICTED_nuclear_receptor_subfamily_group_C_member_isoform_Ornithorhynchus_anatinus_gi_149412644_ref_XP_001506287_1e_132_403	Hmag_206195	Ggal_001299	Pfuc_11913_1_39258_t1	Nvec_30131_zf_C4	Xtro_033589	Avag_19085001	Nvec_37515_	Bflo_260829327	Pfuc_39342_1_48355_t1	Nvec_51757_Hormone_recep	Ctel_177303	Dpul_299736	Acar_00016441	Dmel_0003720_tll_tailless_Source_FlyBase_0003720	Bflo_260828845	Isca_ISCW019467-PA	Mmar_MMa55572	Drer_044685_nuclear_receptor_subfamily_0_group_B_member_2a_Source_ZFIN_Acc_ZDB_GENE_080403_1_nr0b2a	Lgig_105544	Ggal_001614	Znev_02322	Hrob_71774	Isca_ISCW007212-PA	Bsch_g20730	Bsch_g9418	Isca_ISCW015766-PA	Bflo_260834489	Smar_012394	Lgig_214907	Smim_75625_PREDICTED_similar_to_PNR_like_Tribolium_castaneum_gi_189237797_ref_XP_973111_2e_45_167	Mmar_MMa19597	Isca_ISCW010278-PA	Bmal_170586218	Nvec_5770_Hormone_recep	Mmar_MMa10769	Tspi_316972367	Aque_225613	Nvec_32228_zf_C4	Smar_015437	Smar_006161	Hrob_65394	Adig_16239	Mmar_MMa39462	Hsap_Ensmbl0235712_retinoid_X_receptor_beta_Source_HGNC_Symbol_Acc_10478_RXRB	Nvec_20447_zf_C4	Tspi_316976296	Acar_00006106	Hsap_Ensmbl0173153_estrogen_related_receptor_alpha_Source_HGNC_Symbol_Acc_3471_ESRRA	Rcul_t16033	Znev_18259	Smar_008035	Avag_16827001	Rcul_t23925	Tspi_316976384	Avag_05634001	Avag_41561001	Hsap_Ensmbl0131910_nuclear_receptor_subfamily_0_group_B_member_2_Source_HGNC_Symbol_Acc_7961_NR0B2	Bsch_g4972	Bsch_g3881	Skow_38464m	Cele_003659_nhr_69_Protein_NHR_69_nhr_69_mRNA_complete_cds_Source_RefSeq_mRNA_Acc_NM_060214	Hmic_0254900	Emul_03138	Cele_003616_nhr_17_Protein_NHR_17_nhr_17_mRNA_complete_cds_Source_RefSeq_mRNA_Acc_NM_077714	Cele_003709_nhr_119_Protein_NHR_119_nhr_119_mRNA_complete_cds_Source_RefSeq_mRNA_Acc_NM_061967	Avag_39798001	Cele_001400_fax_1_Protein_FAX_1_isoform_b_fax_1_mRNA_complete_cds_Source_RefSeq_mRNA_Acc_NM_001277024	Bsch_g23377	Drer_070721_vitamin_D_receptor_b_Source_ZFIN_Acc_ZDB_GENE_080403_10_vdrb	Ggal_035065	Ggal_022074	Bsch_g33982	Gsal_5240_nuclear_receptor_subfamily_2_group_c_member_2	Avag_57333001	Avag_57861001	Bmal_170585078	Avag_50549001	Bflo_260801841	Isca_ISCW020376-PA	Cele_003630_nhr_40_Protein_NHR_40_isoform_c_nhr_40_mRNA_complete_cds_Source_RefSeq_mRNA_Acc_NM_001029703	Isca_ISCW009328-PA	Odio_005201001	Skow_16920m	Dpul_303110	Cele_000908_daf_12_Protein_DAF_12_isoform_a_Source_RefSeq_mRNA_Acc_NM_001029376	Bflo_260788756	Pfuc_7925_1_60332_t1	Cele_003607_nhr_8_Protein_NHR_8_isoform_a_nhr_8_mRNA_complete_cds_Source_RefSeq_mRNA_Acc_NM_171382	Spur_003547_E78	Bsch_g44797	Spur_027598_Fxr_Lxr	Bflo_260801847	Odio_003168001	Cint_007478	Csav_012456	Cint_007492	Hsap_Ensmbl0111424_vitamin_D_1_25_dihydroxyvitamin_D3_receptor_Source_HGNC_Symbol_Acc_12679_VDR	Drer_043059_vitamin_D_1_25_dihydroxyvitamin_D3_receptor_Source_HGNC_Symbol_Acc_12679_VDR_1_of_2	Smar_014315	Dpul_304351	Mmar_MMa26386	Odio_015935001	Skow_39583m	Bflo_260782212	Spur_015456_Nr1h6b	Spur_004526_Nr1h6c	Lgig_235311	Znev_11406	Bflo_260817874	Bflo_260817876	Spur_017404_Nr1h6	Smim_15191_Nuclear_hormone_receptor_E75_putative_Pediculus_humanus_corporis_gi_242010620_ref_XP_002426061_3e_108_327	Skow_26703m	Skow_14378m	Pfuc_5032_1_67145_t1	Hrob_137640	Acar_00015648	Cele_003704_nhr_114_Protein_NHR_114_isoform_a_Source_RefSeq_mRNA_Acc_NM_001029071	Bsch_g64309	Skow_25674m	Skow_08104m	Xtro_050646	Skow_32191m	Lgig_184265	Dmel_0004865_Eip78C_Ecdysone_induced_protein_78C_Source_FlyBase_0004865	Isca_ISCW008693-PA	Skow_26729m	Acar_00004116	Skow_12192m	Ctel_176212	Cgig_07706_Nuclear_receptor_ROR_gamma_Source_UniProtKB_TrEMBL_Acc_K1P7S3	Spur_022678_Rora	Hrob_128183	Ctel_57717	Avag_42885001	Hrob_190681	Cgig_24692_Nuclear_receptor_ROR_beta_Source_UniProtKB_TrEMBL_Acc_K1RQB6	Hmag_227369	Cgig_10606_Nuclear_receptor_ROR_gamma_Source_UniProtKB_TrEMBL_Acc_K1QWT5	Hrob_127595	Hmag_204328	Hrob_127541	Hmic_0166400	Tspi_316976049	Emul_07127	Ctel_227950	Cgig_07704_Nuclear_receptor_ROR_alpha_Source_UniProtKB_TrEMBL_Acc_K1PTJ7	Lgig_133697	Hmic_0395600	Egra_02963	Hrob_137822	Rcul_t43935	Hrob_148449	Hrob_127751	Cgig_06761_Bile_acid_receptor_Source_UniProtKB_TrEMBL_Acc_K1QG83	Bflo_260836835	Lgig_58866	Sman_155250_TLL_Putative_zinc_finger_protein_Source_UniProtKB_TrEMBL_Acc_G4VKK4	Gsal_11521_nuclear_receptor_subfamily_2_group_e_member_1	Isca_ISCW009256-PA	Avag_02638001	Pfuc_554_1_15119_t1	Avag_54285001	Avag_63293001	Sjap_0058250	Sman_139360_COUP_TFII_Putative_nuclear_receptor_Source_UniProtKB_TrEMBL_Acc_G4VN59	Nvec_9970_zf_C4	Znev_03071	Hmag_210627	Bsch_g58333	Mmar_MMa39466	Odio_002737001	Hrob_81672	Avag_10759001	Lgig_132791	Spur_011061_Gcnf1_1	Skow_02152m	Hmag_213164	Bsch_g3882	Csav_014813	Skow_44157m	Sjap_0036610	Sman_016180_2DBD_A_Putative_nuclear_hormone_receptor_Source_UniProtKB_TrEMBL_Acc_G4V5F7	Gsal_4949_nuclear_hormone_receptor	Gsal_9475_nuclear_hormone_receptor	Emul_11061	Egra_03858	Avag_00954001	Smim_13027_knirps_related_protein_putative_Pediculus_humanus_corporis_gi_242019625_ref_XP_002430260_5e_47_165	Smar_012614	Znev_12829	Tcas_270004095	Avag_15530001	Csav_012457	Avag_11783001	Avag_11768001	Avag_19567001	Avag_15529001	Avag_31973001	Cele_011097_nhr_206_Protein_NHR_206_nhr_206_mRNA_complete_cds_Source_RefSeq_mRNA_Acc_NM_073632	Avag_16411001	Avag_03313001	Avag_11942001	Avag_39469001	Avag_53277001	Cgig_07707_Nuclear_receptor_ROR_gamma_Source_UniProtKB_TrEMBL_Acc_K1PDV8	Cgig_07708_Nuclear_receptor_ROR_beta_Source_UniProtKB_TrEMBL_Acc_K1PLP6	Bflo_260802945	Hrob_127391	Sjap_0102460	Rcul_t16639	Cgig_13270_Nuclear_receptor_subfamily_1_group_D_member_2_Source_UniProtKB_TrEMBL_Acc_K1QED2	Bsch_g55117	Hrob_70532	Odio_016406001	Bflo_260801843	Csav_014470	Ggal_035066	Ctel_101804	Hrob_67484	Bmal_170585076	Csav_004523	Sjap_0103410	Cele_003690_nhr_100_Protein_NHR_100_nhr_100_mRNA_complete_cds_Source_RefSeq_mRNA_Acc_NM_069330	Dmel_0015240_Hr96_Hormone_receptor_like_in_96_Source_FlyBase_0015240	Avag_20003001	Bsch_g65696	Cele_003657_nhr_67_Protein_NHR_67_nhr_67_mRNA_complete_cds_Source_RefSeq_mRNA_Acc_NM_069693	Sjap_0074110	Bmal_170589101	Avag_56785001	Odio_007568001	Sman_150630_DSF_Nuclear_receptor_putative_Source_UniProtKB_TrEMBL_Acc_G4LXS8	Smar_006023	Dmel_0037436_Hr83_Hormone_receptor_83_Source_FlyBase_0037436	Cele_021848_nhr_239_Protein_NHR_239_nhr_239_mRNA_complete_cds_Source_RefSeq_mRNA_Acc_NM_065178	Cele_003651_nhr_61_Protein_NHR_61_isoform_b_nhr_61_mRNA_complete_cds_Source_RefSeq_mRNA_Acc_NM_001027211	Cele_003620_nhr_21_Protein_NHR_21_isoform_c_Source_RefSeq_mRNA_Acc_NM_001026931	Cele_003603_nhr_4_Protein_NHR_4_nhr_4_mRNA_complete_cds_Source_RefSeq_mRNA_Acc_NM_069374	Isca_ISCW008659-PA	Cele_003701_nhr_111_Protein_NHR_111_nhr_111_mRNA_complete_cds_Source_RefSeq_mRNA_Acc_NM_074659	Avag_17052001	Bmal_170578634	Gsal_13259_isoform_a	Cele_003627_nhr_34_Protein_NHR_34_isoform_c_Source_RefSeq_mRNA_Acc_NM_001028074	Hrob_148423	Cele_003708_nhr_118_Protein_NHR_118_nhr_118_mRNA_complete_cds_Source_RefSeq_mRNA_Acc_NM_071812	Pfuc_6069_1_16831_t1	Smim_68791_Probable_nuclear_hormone_receptor_HR3_Harpegnathos_saltator_gi_307212738_gb_EFN88414_4e_68_218	Bsch_g8246	Bsch_g9689	Mmar_MMa40544	Spur_002892_Spur_002892	Pfuc_7718_1_45717_t1	Xtro_025753	Skow_35433m	Spur_016426_Spur_016426	Cele_003691_nhr_101_Protein_NHR_101_isoform_a_Source_RefSeq_mRNA_Acc_NM_001047676	Adig_11217	Bmal_170589477	Hrob_79620	Xtro_008391	Pfuc_34_1_43434_t1	Bsch_g9950	Xtro_004549	Rcul_t39732	Mmar_MMa07994	Bmal_170580599	Cele_003638_nhr_48_Protein_NHR_48_isoform_a_nhr_48_mRNA_complete_cds_Source_RefSeq_mRNA_Acc_NM_001029827	Bmal_170583465	Ctel_121837	Hmic_0196100	Ctel_224377	Hrob_137551	Cgig_20896_Vitamin_D3_receptor_A_Source_UniProtKB_TrEMBL_Acc_K1PW47	Avag_53278001	Lgig_122759	Avag_47852001	Avag_15532001	Avag_41566001	Emul_07275	Egra_00774	Avag_31688001	Avag_63270001	Avag_47851001	Avag_33807001	Avag_57876001	Avag_55886001	Avag_50535001	Lgig_59139	Avag_26874001	Avag_44330001	Avag_11782001	Avag_11769001	Hrob_99849	Lgig_100616	Avag_44402001	Ctel_220526	Avag_31894001	Avag_08046001	Avag_46354001	Hmic_0662400	Avag_12213001	Smar_007355	Avag_35708001	Avag_16557001	Avag_30470001	Avag_56552001	Avag_56574001	Avag_00142001	Avag_20554001	Avag_56569001	Avag_46355001	Avag_26310001	Avag_06430001	Avag_39467001	Avag_30072001	Avag_30475001	Avag_11785001	Avag_65262001	Avag_56553001	Avag_11766001	Avag_62415001	Avag_05651001	Avag_39087001	Avag_20671001	Avag_45297001	Avag_46114001	Avag_13076001	Avag_24384001	Avag_03485001	Avag_44780001	Avag_01843001	Avag_28564001	Avag_42667001	Avag_01897001	Avag_11784001	Avag_11767001	Avag_32500001	Smar_012501	Avag_30467001	Avag_39545001	Avag_13077001	Avag_63984001	Avag_52163001	Avag_33318001	Avag_26875001	Avag_55887001	Avag_43558001	Avag_26872001	Avag_30152001	Avag_18432001	Avag_15528001	Avag_61190001	Avag_31732001	Avag_56578001	Avag_19650001	Avag_67056001	Avag_36877001	Rcul_t15049	Avag_00178001	Avag_36682001	Avag_20523001	Dpul_8442	Avag_38933001	Avag_05732001	Avag_48176001	Cele_003619_nhr_20_Protein_NHR_20_nhr_20_mRNA_complete_cds_Source_RefSeq_mRNA_Acc_NM_065448	Cele_013976_nhr_33_Protein_NHR_33_nhr_33_mRNA_complete_cds_Source_RefSeq_mRNA_Acc_NM_077492	Cele_022805_nhr_256_Protein_NHR_256_nhr_256_mRNA_complete_cds_Source_RefSeq_mRNA_Acc_NM_071094	Cele_003676_nhr_86_Protein_NHR_86_nhr_86_mRNA_complete_cds_Source_RefSeq_mRNA_Acc_NM_071160	Cele_003621_nhr_22_Protein_NHR_22_nhr_22_mRNA_complete_cds_Source_RefSeq_mRNA_Acc_NM_062897	Cele_003661_nhr_71_Protein_NHR_71_isoform_b_nhr_71_mRNA_complete_cds_Source_RefSeq_mRNA_Acc_NM_001029617	Cele_003669_nhr_79_Protein_NHR_79_isoform_b_nhr_79_mRNA_complete_cds_Source_RefSeq_mRNA_Acc_NM_001277006	Cele_003682_nhr_92_Protein_NHR_92_nhr_92_mRNA_complete_cds_Source_RefSeq_mRNA_Acc_NM_067710	Cele_003611_nhr_12_Protein_NHR_12_isoform_c_nhr_12_mRNA_complete_cds_Source_RefSeq_mRNA_Acc_NM_001276926	Cele_003656_nhr_66_Protein_NHR_66_isoform_c_Source_RefSeq_mRNA_Acc_NM_171396	Cele_003854_odr_7_Protein_ODR_7_odr_7_mRNA_complete_cds_Source_RefSeq_mRNA_Acc_NM_077688	Cele_003624_nhr_28_Protein_NHR_28_isoform_a_Source_RefSeq_mRNA_Acc_NM_001029217	Cele_003636_nhr_46_Protein_NHR_46_isoform_a_Source_RefSeq_mRNA_Acc_NM_068457	Cele_003615_nhr_16_Protein_NHR_16_nhr_16_mRNA_complete_cds_Source_RefSeq_mRNA_Acc_NM_062384	Cele_011002_nhr_205_Protein_NHR_205_nhr_205_mRNA_complete_cds_Source_RefSeq_mRNA_Acc_NM_073187	Cele_003660_nhr_70_Protein_NHR_70_nhr_70_mRNA_complete_cds_Source_RefSeq_mRNA_Acc_NM_075235	Cele_003647_nhr_57_Protein_NHR_57_nhr_57_mRNA_complete_cds_Source_RefSeq_mRNA_Acc_NM_071752	Bmal_170589337	Cele_016517_nhr_260_Protein_NHR_260_nhr_260_mRNA_complete_cds_Source_RefSeq_mRNA_Acc_NM_071034	Cele_003610_nhr_11_Protein_NHR_11_isoform_a_Source_RefSeq_mRNA_Acc_NM_001047598	Sjap_0122030	Cele_003695_nhr_105_Protein_NHR_105_isoform_a_nhr_105_mRNA_complete_cds_Source_RefSeq_mRNA_Acc_NM_001026132	Cele_003687_nhr_97_Protein_NHR_97_isoform_a_Source_RefSeq_mRNA_Acc_NM_001047489	Cele_003604_nhr_5_Protein_NHR_5_isoform_a_nhr_5_mRNA_complete_cds_Source_RefSeq_mRNA_Acc_NM_070455	Cele_020460_nhr_273_Protein_NHR_273_nhr_273_mRNA_complete_cds_Source_RefSeq_mRNA_Acc_NM_062383	Gsal_12346_nuclear_hormone_receptor_ftz_f1	Bmal_170574027	Avag_31647001	Bmal_170583569	Cele_003635_nhr_45_Protein_NHR_45_nhr_45_mRNA_complete_cds_Source_RefSeq_mRNA_Acc_NM_076396	Cele_003670_nhr_80_Protein_NHR_80_isoform_b_nhr_80_mRNA_complete_cds_Source_RefSeq_mRNA_Acc_NM_181901	Cele_003728_nhr_138_Protein_NHR_138_nhr_138_mRNA_complete_cds_Source_RefSeq_mRNA_Acc_NM_069329	Cele_003606_nhr_7_Protein_NHR_7_nhr_7_mRNA_complete_cds_Source_RefSeq_mRNA_Acc_NM_069716	Cele_003626_nhr_32_Protein_NHR_32_nhr_32_mRNA_complete_cds_Source_RefSeq_mRNA_Acc_NM_077800	Bmal_170579625	Cele_003612_nhr_13_Protein_NHR_13_isoform_a_Source_RefSeq_mRNA_Acc_NM_001029097	Sman_163790_Putative_nuclear_hormone_receptor_Source_UniProtKB_TrEMBL_Acc_G4VTN1	Cele_015497_nhr_76_Protein_NHR_76_nhr_76_mRNA_complete_cds_Source_RefSeq_mRNA_Acc_NM_067560	Cele_003618_nhr_19_Protein_NHR_19_nhr_19_mRNA_complete_cds_Source_RefSeq_mRNA_Acc_NM_063665	Sjap_0051810	Cele_003694_nhr_104_Protein_NHR_104_isoform_b_nhr_104_mRNA_complete_cds_Source_RefSeq_mRNA_Acc_NM_171327	Cele_003712_nhr_122_Protein_NHR_122_nhr_122_mRNA_complete_cds_Source_RefSeq_mRNA_Acc_NM_067708	Cele_008630_nhr_175_Protein_NHR_175_nhr_175_mRNA_complete_cds_Source_RefSeq_mRNA_Acc_NM_074037	Cele_045515_ZK1037_13_Protein_ZK1037_13_ZK1037_13_mRNA_complete_cds_Source_RefSeq_mRNA_Acc_NM_001129605	Cele_003668_nhr_78_Protein_NHR_78_nhr_78_mRNA_complete_cds_Source_RefSeq_mRNA_Acc_NM_068129	Cele_008619_nhr_262_Protein_NHR_262_nhr_262_mRNA_complete_cds_Source_RefSeq_mRNA_Acc_NM_074871	Cele_003697_nhr_107_Protein_NHR_107_nhr_107_mRNA_complete_cds_Source_RefSeq_mRNA_Acc_NM_072369	Cele_016126_nhr_258_Protein_NHR_258_nhr_258_mRNA_complete_cds_Source_RefSeq_mRNA_Acc_NM_068947	Smim_61229_PREDICTED_similar_to_Hormone_receptor_51_CG16801_PA_Tribolium_castaneum_gi_189238719_ref_XP_970391_2e_26_107	Bmal_170589479	Cele_003710_nhr_120_Protein_NHR_120_nhr_120_mRNA_complete_cds_Source_RefSeq_mRNA_Acc_NM_076715	Cele_008221_nhr_168_Protein_NHR_168_isoform_b_nhr_168_mRNA_complete_cds_Source_RefSeq_mRNA_Acc_NM_001269571	Cele_016975_nhr_173_Protein_NHR_173_nhr_173_mRNA_complete_cds_Source_RefSeq_mRNA_Acc_NM_076718	Cele_003719_nhr_129_Protein_NHR_129_isoform_a_nhr_129_mRNA_complete_cds_Source_RefSeq_mRNA_Acc_NM_001129414	Cele_017787_nhr_141_Protein_NHR_141_isoform_b_Source_RefSeq_mRNA_Acc_NM_001028674	Cele_011100_nhr_209_Protein_NHR_209_nhr_209_mRNA_complete_cds_Source_RefSeq_mRNA_Acc_NM_073635	Cele_021522_nhr_274_Protein_NHR_274_nhr_274_mRNA_complete_cds_Source_RefSeq_mRNA_Acc_NM_067713	Cele_015397_nhr_149_Protein_NHR_149_nhr_149_mRNA_complete_cds_Source_RefSeq_mRNA_Acc_NM_072473	Cele_003726_nhr_136_Protein_NHR_136_nhr_136_mRNA_complete_cds_Source_RefSeq_mRNA_Acc_NM_073638	Cele_003650_nhr_60_Protein_NHR_60_nhr_60_mRNA_complete_cds_Source_RefSeq_mRNA_Acc_NM_074529	Cele_007546_nhr_153_Protein_NHR_153_nhr_153_mRNA_complete_cds_Source_RefSeq_mRNA_Acc_NM_073637	Cele_007547_nhr_154_Protein_NHR_154_nhr_154_mRNA_complete_cds_Source_RefSeq_mRNA_Acc_NM_073636	Cele_003706_nhr_116_Protein_NHR_116_nhr_116_mRNA_complete_cds_Source_RefSeq_mRNA_Acc_NM_074872	Cele_020748_nhr_221_Protein_NHR_221_nhr_221_mRNA_complete_cds_Source_RefSeq_mRNA_Acc_NM_071586	Bmal_170571710	Cele_015395_nhr_147_Protein_NHR_147_nhr_147_mRNA_complete_cds_Source_RefSeq_mRNA_Acc_NM_072472	Cele_011099_nhr_208_Protein_NHR_208_nhr_208_mRNA_complete_cds_Source_RefSeq_mRNA_Acc_NM_073633	Cele_013483_nhr_241_Protein_NHR_241_nhr_241_mRNA_complete_cds_Source_RefSeq_mRNA_Acc_NM_075248	Cele_014193_nhr_247_Protein_NHR_247_nhr_247_mRNA_complete_cds_Source_RefSeq_mRNA_Acc_NM_074397	Hrob_148333	Bmal_170588331	Cele_003652_nhr_62_Protein_NHR_62_isoform_a_nhr_62_mRNA_complete_cds_Source_RefSeq_mRNA_Acc_NM_060206	Cele_022374_nhr_277_Protein_NHR_277_nhr_277_mRNA_complete_cds_Source_RefSeq_mRNA_Acc_NM_067849	Hrob_138305	Cele_022097_nhr_242_Protein_NHR_242_nhr_242_mRNA_complete_cds_Source_RefSeq_mRNA_Acc_NM_067824	Avag_12372001	Hrob_79060	Lgig_77665	Hrob_144940	Avag_41329001	Dpul_8468	Lgig_122526	Avag_50915001	Avag_23916001	Cele_016772_nhr_166_Protein_NHR_166_nhr_166_mRNA_complete_cds_Source_RefSeq_mRNA_Acc_NM_062281	Cele_019816_nhr_204_Protein_NHR_204_nhr_204_mRNA_complete_cds_Source_RefSeq_mRNA_Acc_NM_070764	Cele_015705_nhr_152_Protein_NHR_152_nhr_152_mRNA_complete_cds_Source_RefSeq_mRNA_Acc_NM_072589	Cele_015396_nhr_148_Protein_NHR_148_nhr_148_mRNA_complete_cds_Source_RefSeq_mRNA_Acc_NM_072470	Cele_011098_nhr_207_Protein_NHR_207_nhr_207_mRNA_complete_cds_Source_RefSeq_mRNA_Acc_NM_073634	Cele_017198_nhr_36_Protein_NHR_36_Source_UniProtKB_TrEMBL_Acc_Q19155	Egra_08890	Cele_003632_nhr_42_Protein_NHR_42_nhr_42_mRNA_complete_cds_Source_RefSeq_mRNA_Acc_NM_072370	Ctel_132489	Odio_002349001	Emul_05260	Cgig_08304_Nuclear_receptor_ROR_alpha_Source_UniProtKB_TrEMBL_Acc_K1Q432	Hrob_70853	Lgig_141771	Cele_021611_nhr_238_Protein_NHR_238_nhr_238_mRNA_complete_cds_Source_RefSeq_mRNA_Acc_NM_071060	Cele_003718_nhr_128_Protein_NHR_128_isoform_b_Source_RefSeq_mRNA_Acc_NM_001028752	Avag_33070001	Avag_06072001	Sjap_0076380	Hsap_Ensmbl0169083_androgen_receptor_Source_HGNC_Symbol_Acc_644_AR	Avag_28987001	Cele_021610_nhr_237_Protein_NHR_237_nhr_237_mRNA_complete_cds_Source_RefSeq_mRNA_Acc_NM_071059	Avag_55412001	Avag_65405001	Cele_003658_nhr_68_Protein_NHR_68_isoform_a_Source_RefSeq_mRNA_Acc_NM_001269405	Cele_045255_nhr_146_Protein_NHR_146_nhr_146_mRNA_complete_cds_Source_RefSeq_mRNA_Acc_NM_001129338	Cele_003711_nhr_121_Protein_NHR_121_isoform_a_nhr_121_mRNA_complete_cds_Source_RefSeq_mRNA_Acc_NM_065158	Avag_32089001	Avag_42795001	Cele_003677_nhr_87_Protein_NHR_87_nhr_87_mRNA_complete_cds_Source_RefSeq_mRNA_Acc_NM_067711	Cele_003725_nhr_135_Protein_NHR_135_nhr_135_mRNA_complete_cds_Source_RefSeq_mRNA_Acc_NM_072397	Avag_33370001	Cele_003633_nhr_43_Protein_NHR_43_nhr_43_mRNA_complete_cds_Source_RefSeq_mRNA_Acc_NM_069853	Avag_12929001	Cele_003653_nhr_63_Protein_NHR_63_nhr_63_mRNA_complete_cds_Source_RefSeq_mRNA_Acc_NM_171557	Cele_003699_nhr_109_Protein_NHR_109_isoform_c_Source_RefSeq_mRNA_Acc_NM_001136351	Cele_003643_nhr_53_Protein_NHR_53_nhr_53_mRNA_complete_cds_Source_RefSeq_mRNA_Acc_NM_171556	Cele_003698_nhr_108_Protein_NHR_108_nhr_108_mRNA_complete_cds_Source_RefSeq_mRNA_Acc_NM_074586	Cele_010604_nhr_199_Protein_NHR_199_nhr_199_mRNA_complete_cds_Source_RefSeq_mRNA_Acc_NM_074504	Cele_044699_nhr_286_Protein_NHR_286_nhr_286_mRNA_complete_cds_Source_RefSeq_mRNA_Acc_NM_001047709	Cele_021521_nhr_287_Protein_NHR_287_nhr_287_mRNA_complete_cds_Source_RefSeq_mRNA_Acc_NM_067709	Cele_008830_nhr_176_Protein_NHR_176_nhr_176_mRNA_complete_cds_Source_RefSeq_mRNA_Acc_NM_074644	Cele_003640_nhr_50_Protein_NHR_50_isoform_a_Source_RefSeq_mRNA_Acc_NM_074614	Avag_38054001	Cele_016366_nhr_140_Protein_NHR_140_nhr_140_mRNA_complete_cds_Source_RefSeq_mRNA_Acc_NM_072367	Cele_016364_nhr_161_Protein_NHR_161_nhr_161_mRNA_complete_cds_Source_RefSeq_mRNA_Acc_NM_072364	Cele_016367_nhr_162_Protein_NHR_162_nhr_162_mRNA_complete_cds_Source_RefSeq_mRNA_Acc_NM_072368	Cele_016365_nhr_139_Protein_NHR_139_nhr_139_mRNA_complete_cds_Source_RefSeq_mRNA_Acc_NM_072366	Cele_016368_nhr_163_Protein_NHR_163_nhr_163_mRNA_complete_cds_Source_RefSeq_mRNA_Acc_NM_072365	Cele_003684_nhr_94_Protein_NHR_94_isoform_a_Source_RefSeq_mRNA_Acc_NM_072588	Cele_003629_nhr_38_Protein_NHR_38_nhr_38_mRNA_complete_cds_Source_RefSeq_mRNA_Acc_NM_069327	Hrob_146499	Tcas_270004099	Bmal_170573114	Cele_018189_nhr_181_Protein_NHR_181_nhr_181_mRNA_complete_cds_Source_RefSeq_mRNA_Acc_NM_071738	Cele_020062_nhr_270_Protein_NHR_270_nhr_270_mRNA_complete_cds_Source_RefSeq_mRNA_Acc_NM_070927	Cele_011150_nhr_269_Protein_NHR_269_nhr_269_mRNA_complete_cds_Source_RefSeq_mRNA_Acc_NM_074412	Cele_013940_nhr_248_Protein_NHR_248_nhr_248_mRNA_complete_cds_Source_RefSeq_mRNA_Acc_NM_074933	Avag_55883001	Cele_021617_Y47D7A_3_Protein_Y47D7A_3_Y47D7A_3_mRNA_complete_cds_Source_RefSeq_mRNA_Acc_NM_071814	Rcul_t06588	Smim_68799_PREDICTED_similar_to_HR3_Tribolium_castaneum_gi_189239421_ref_XP_974561_3e_88_280	Gsal_10704_ftz_f1_nuclear_receptor_like_protein	Cele_003625_nhr_31_Protein_NHR_31_isoform_a_Source_RefSeq_mRNA_Acc_NM_171391	Avag_55881001	Avag_26868001	Ctel_135149	Avag_35341001	Avag_01803001	Avag_19259001	Avag_05650001	Avag_39631001	Avag_00781001	Dmel_0001323_knrl_knirps_like_Source_FlyBase_0001323	Avag_28173001	Cgig_07795_Nuclear_receptor_ROR_beta_Source_UniProtKB_TrEMBL_Acc_K1QLW1	Pfuc_12075_1_17820_t1	Dmel_0001320_kni_knirps_Source_FlyBase_0001320	Dmel_0000560_eg_eagle_Source_FlyBase_0000560	Dpul_290673	Dpul_290668	Gsal_12672_nuclear_hormone_receptor	Dpul_116674	Sjap_0106400	Pfuc_4703_1_52341_t1	Avag_26873001	Avag_55884001	Bmal_170596081	Pfuc_24911_1_47702_t1	Hrob_81228	Avag_37101001	Hrob_81466	Avag_59678001	Avag_42645001	Gsal_12156_retinoid_x_receptor	Odio_006827001	Cele_017367_nhr_263_Protein_NHR_263_nhr_263_mRNA_complete_cds_Source_RefSeq_mRNA_Acc_NM_072469	Odio_006210001	Avag_09340001	Avag_54190001	Bmal_170578860	Mmar_MMa34238	Cele_022062_Y67D8B_2_Protein_Y67D8B_2_Y67D8B_2_mRNA_complete_cds_Source_RefSeq_mRNA_Acc_NM_067898	Lgig_231891	Lgig_146915	Pfuc_7718_1_45718_t1	Pfuc_106095_1_20945_t1	Cgig_07403_Nuclear_receptor_subfamily_0_group_B_member_1_Source_UniProtKB_TrEMBL_Acc_K1Q6C5	Hsap_Ensmbl0169297_nuclear_receptor_subfamily_0_group_B_member_1_Source_HGNC_Symbol_Acc_7960_NR0B1	Pfuc_1442_1_22598_t1	Pfuc_5701_1_09191_t1	Pfuc_72427_1_56501_t1	Hrob_87546	Hrob_165659	Lgig_122846	Pfuc_8950_1_17389_t1	Lgig_97589	Cgig_10413	Smim_15155_Nuclear_hormone_receptor_E75_putative_Pediculus_humanus_corporis_gi_242010620_ref_XP_002426061_3e_49_174	Smim_62636_A_Chain_A_Ligand_Binding_Domain_Of_Drosophila_Orphan_Nuclear_Receptor_Dhr38_gi_33358044_pdb_1PDU_A_9e_49_164	Rcul_t06590	Pfuc_197_1_22067_t1	Pfuc_100685_1_13589_t1	Mmar_MMa36028	Pfuc_122_1_22017_t1	Tspi_316970622	Spur_003548_E78a	Acar_00010788	Odio_005043001	Tspi_316968527	Skow_16198m	Spur_001660_Spur_001660	Odio_000593001	Pfuc_7400_1_52946_t1	Pfuc_280235_1_72234_t1	Smim_53982_PREDICTED_similar_to_ecdysone_response_nuclear_receptor_Ftz_F1_Tribolium_castaneum_gi_189235773_ref_XP_970369_3e_65_217	Acar_00009410	Drer_087092_Uncharacterized_protein_Source_UniProtKB_TrEMBL_Acc_F1QBR4_CABZ01057488_2	Hrob_87552	Avag_25839001	Avag_38433001	Avag_18431001	Avag_19649001	Avag_25325001	Avag_25549001	Avag_63404001	Sman_212440	Odio_000592001	Avag_42326001	Avag_47008001	Odio_001685001	Cint_025480	Mmar_MMa16430	Mmar_MMa29862	Csav_008227	Smim_1474_hormone_receptor_hr3_putative_Ixodes_scapularis_gi_241568020_ref_XP_002402389_3e_21_94_4	Mmar_MMa37713	Ctel_206908	Ctel_209972	Hrob_178562	Mmar_MMa20674	Isca_ISCW008631-PA	Znev_14067	Isca_ISCW012654-PA	Znev_14064	Sjap_0122500	Hrob_172268	Pfuc_19794_1_11259_t1	Smar_001676	Dpul_250334	Dpul_326799	Hsap_Ensmbl0091831_estrogen_receptor_1_Source_HGNC_Symbol_Acc_3467_ESR1	Ggal_039033	Hrob_138383	Ggal_035024	Hrob_177980	Aque_225610	Ggal_037754	Acar_00017087	Drer_004355_nuclear_receptor_subfamily_0_group_B_member_2b_Source_ZFIN_Acc_ZDB_GENE_080403_9_nr0b2b	Ggal_033497	Ggal_009016	Ggal_028421	Ggal_039036	Acar_00020979	Mmar_MMa06029	Drer_000796_nuclear_receptor_subfamily_4_group_A_member_1_Source_ZFIN_Acc_ZDB_GENE_040704_11_nr4a1	Drer_021494_hepatocyte_nuclear_factor_4_alpha_Source_ZFIN_Acc_ZDB_GENE_030131_1077_hnf4a	Mmar_MMa01937	Sjap_0068720	Mmar_MMa52058	Mley_ML073417a	Sjap_0312730	Gsal_10701_nuclear_hormone_receptor_ftz_f1_beta	Sjap_0014420	Gsal_8462_nuclear_hormone_receptor_4a_protein	Hmic_0497500	Sjap_0067420	Odio_016453001	Ggal_013859	Ggal_034200	Ggal_036938	Ggal_036937	Ggal_036936	Ggal_036935	Pfuc_201_1_50711_t1	Rcul_t27733	Bmal_170570925	Rcul_t29215	Bmal_170583736	Rcul_t24362	Lgig_170392	Gsal_2174_hormone_receptor_like_in_isoform_d	Sjap_0048450	Hrob_181270	Rcul_t27734	Rcul_t12849	Hrob_174549	Pfuc_28071_1_33657_t1	Hrob_181120	Avag_52168001	Hsap_Ensmbl0143257_nuclear_receptor_subfamily_1_group_I_member_3_Source_HGNC_Symbol_Acc_7969_NR1I3	Hsap_Ensmbl0132170_peroxisome_proliferator_activated_receptor_gamma_Source_HGNC_Symbol_Acc_9236_PPARG	Hsap_Ensmbl0186951_peroxisome_proliferator_activated_receptor_alpha_Source_HGNC_Symbol_Acc_9232_PPARA	Hsap_Ensmbl0231321_retinoid_X_receptor_beta_Source_HGNC_Symbol_Acc_10478_RXRB	Hsap_Ensmbl0269095_Uncharacterized_protein_Source_UniProtKB_TrEMBL_Acc_M0R384_AC010646_3	Mmar_MMa37348	Smim_1467_hormone_receptor_hr3_putative_Ixodes_scapularis_gi_241568020_ref_XP_002402389_3e_22_97_1	Mley_ML13704a	Avag_26859001	Isca_ISCW013205-PA	Lgig_237449	Mmar_MMa03447	Odio_001686001	Mmar_MMa09109	Mmar_MMa36065	Mmar_MMa56250	Odio_000388001	Odio_006828001	Pfuc_325264_1_57676_t1	Pfuc_16182_1_46948_t1	Pfuc_2091_1_51516_t1	Sjap_0097330	Pfuc_243182_1_14287_t1	Pfuc_338041_1_72291_t1	Pfuc_48683_1_41454_t1	Pfuc_5032_1_67146_t1	Pfuc_7733_1_17156_t1	Rcul_t04078	Sjap_0008460	Sjap_0014430	Sjap_0057700	Sjap_0058240	Sjap_0102190	Sjap_0116960	Sjap_0130470	Skow_13069m	Tadh_54441	Avag_24420001	Avag_55885001	Avag_57125001	Avag_61636001	Avag_45340001	Avag_24551001	Avag_30969001	Avag_43058001	Avag_37096001	Avag_38685001	Avag_45296001	Bmal_170575143	Bmal_170576727	Bmal_170580505	Bmal_170586508
HG_2050	Bsch_g26524	Cint_018199	Cint_018201	Hsap_Ensmbl0066032_catenin_cadherin_associated_protein_alpha_2_Source_HGNC_Symbol_Acc_2510_CTNNA2	Ggal_025681	Bflo_260826764	Smar_012826	Znev_04418	Ggal_003847	Drer_077846_catenin_cadherin_associated_protein_alpha_1_Source_ZFIN_Acc_ZDB_GENE_991207_24_ctnna1	Acar_00015927	Dpul_309973	Cgig_24442_Catenin_alpha_2_Source_UniProtKB_TrEMBL_Acc_K1QV87	Skow_01504m	Spur_026137_Actn	Ctel_179193	Lgig_178587	Tcas_270014573	Isca_ISCW022677-PA	Xtro_018423	Odio_013235001	Dmel_0010215_alpha_Cat_alpha_Catenin_Source_FlyBase_0010215	Ggal_004478	Avag_41898001	Avag_14434001	Avag_04497001	Avag_54747001	Hsap_Ensmbl0183230_catenin_cadherin_associated_protein_alpha_3_Source_HGNC_Symbol_Acc_2511_CTNNA3	Cint_018204	Acar_00007620	Bmal_170573974	Skow_01496m	Tspi_316970629	Ggal_004477	Tcas_270002349	Cele_001978_hmp_1_Protein_HMP_1_isoform_d_Source_RefSeq_mRNA_Acc_NM_001276936	Hrob_101461	Acar_00010503	Mmar_MMa26083	Drer_024785_catenin_cadherin_associated_protein_alpha_2_Source_ZFIN_Acc_ZDB_GENE_060815_3_ctnna2	Smim_31779_alpha_catenin_Dermacentor_variabilis_gi_305959242_gb_ADM73295_0_0_702	Odio_011048001	Rcul_t47975	Nvec_21904_Vinculin	Acar_00007674	Xtro_058946	Xtro_051696	Mmar_MMa26087	Ggal_036326	OcarG_3385	Tadh_28149	Pfuc_7170_1_17062_t1	Smim_31781_alpha_catenin_Parasteatoda_tepidariorum_gi_291461555_dbj_BAI83412_2e_125_371	Sjap_0000570	Sman_130900_Putative_alpha_catenin_Source_UniProtKB_TrEMBL_Acc_G4VJN1	Pfuc_106813_1_06345_t1	Cgig_25857_Catenin_alpha_1_Source_UniProtKB_TrEMBL_Acc_K1QC64	Aque_227922	Acar_00010448	Mley_ML02753a	Bflo_260826762	Skow_40784m	Adig_11734	Rcul_t47981	Hmic_0513100	Pfuc_51247_1_12734_t1	Spur_014728_Ctnna2L	Adig_03641	Pfuc_55367_1_70815_t1	Xtro_030096	Gsal_11176_catenin_alpha_1	Emul_01685	Mmar_MMa33564	Drer_071165_Uncharacterized_protein_Source_UniProtKB_TrEMBL_Acc_F1Q8P1_AL772263_1	Adig_21366	Rcul_t16522	Egra_09200	Smim_31787_alpha_catenin_Parasteatoda_tepidariorum_gi_291461555_dbj_BAI83412_4e_52_178	Smim_900_PREDICTED_similar_to_actin_binding_Tribolium_castaneum_gi_91076138_ref_XP_970159_2e_20_91_7	Rcul_t43396	Hsap_Ensmbl0044115_catenin_cadherin_associated_protein_alpha_1_102kDa_Source_HGNC_Symbol_Acc_2509_CTNNA1	Rcul_t20244	Nvec_21161_	Hmag_225484	Pbac_3467461	Odio_010487001	Mmar_MMa41202	Gsal_2892_catenin_alpha_like	Isca_ISCW022303-PA	Cint_024673	Emul_06015	Nvec_10371_	Pfuc_8295_1_53143_t1
HG_519	Adig_12785	Bsch_g12092	Bsch_g13218	Bflo_260831460	Isca_ISCW022240-PA	Xtro_013682	Drer_052387_POU_class_2_homeobox_3_Source_ZFIN_Acc_ZDB_GENE_060512_299_pou2f3	Odio_000977001	Cint_024918	Smar_001628	Ggal_010779	Lgig_58550	Znev_14256	Skow_28128m	Xtro_037065	Acar_00009425	Hsap_Ensmbl0028277_POU_class_2_homeobox_2_Source_HGNC_Symbol_Acc_9213_POU2F2	Ggal_024864	Acar_00003350	Ggal_029768	Acar_00003345	Dpul_7063	Ctel_156286	Drer_019658_POU_domain_class_2_transcription_factor_2b_Source_ZFIN_Acc_ZDB_GENE_060310_1_pou2f2b	Hsap_Ensmbl0143190_POU_class_2_homeobox_1_Source_HGNC_Symbol_Acc_9212_POU2F1	Dmel_0004394_pdm2_POU_domain_protein_2_Source_FlyBase_0004394	Cgig_06547_POU_domain_class_2_transcription_factor_1_Source_UniProtKB_TrEMBL_Acc_K1PV68	Tcas_270006396	Xtro_061283	Dmel_0085424_nub_nubbin_Source_FlyBase_0085424	Drer_036816_POU_domain_class_2_transcription_factor_2a_Source_ZFIN_Acc_ZDB_GENE_060310_2_pou2f2a	Adig_02467	Hrob_66777	Spur_016443_Brn1_2_4	Pfuc_1060_1_65772_t1	Smar_004730	Hsap_Ensmbl0196767_POU_class_3_homeobox_4_Source_HGNC_Symbol_Acc_9217_POU3F4	Mmar_MMa54534	Nvec_53272_	Tcas_270008227	Xtro_031753	Hrob_77720	Isca_ISCW020718-PA	Ctel_44575	Drer_070220_POU_class_3_homeobox_2a_Source_ZFIN_Acc_ZDB_GENE_980526_139_pou3f2a	Mmar_MMa31817	Smim_27524_N_Oct_3_octamer_DNA_ATGCAAAT_binding_protein_with_brn_POU_domain_putative_Ixodes_scapularis_gi_241652495_ref_XP_002411292_2e_139_415	Xtro_025161	Xtro_013683	Bmal_170595354	Acar_00020332	Hrob_142779	Skow_05273m	Drer_076262_POU_class_3_homeobox_2b_Source_ZFIN_Acc_ZDB_GENE_980526_370_pou3f2b	Tadh_16489	Drer_009823_POU_class_3_homeobox_1_Source_ZFIN_Acc_ZDB_GENE_980526_372_pou3f1	Xtro_054452	Bflo_260784208	Acar_00014247	Drer_095896_POU_class_3_homeobox_3b_Source_ZFIN_Acc_ZDB_GENE_980526_140_pou3f3b	Znev_11549	Cgig_05968_POU_domain_class_3_transcription_factor_4_Source_UniProtKB_TrEMBL_Acc_K1QS33	Cele_000431_ceh_6_Protein_CEH_6_ceh_6_mRNA_complete_cds_Source_RefSeq_mRNA_Acc_NM_059903	Dmel_0086680_vvl_ventral_veins_lacking_Source_FlyBase_0086680	Hsap_Ensmbl0184486_POU_class_3_homeobox_2_Source_HGNC_Symbol_Acc_9215_POU3F2	Drer_042032_POU_class_3_homeobox_3a_Source_ZFIN_Acc_ZDB_GENE_980526_220_pou3f3a	Lgig_95198	Adig_01257	Gsal_5201_pou_class_transcription_factor_partial	Dpul_327035	Hsap_Ensmbl0198914_POU_class_3_homeobox_3_Source_HGNC_Symbol_Acc_9216_POU3F3	Acar_00020802	Bflo_260791526	Hsap_Ensmbl0185668_POU_class_3_homeobox_1_Source_HGNC_Symbol_Acc_9214_POU3F1	Smim_31493_N_Oct_3_octamer_DNA_ATGCAAAT_binding_protein_with_brn_POU_domain_putative_Ixodes_scapularis_gi_241652495_ref_XP_002411292_4e_141_419	Hrob_136099	Avag_29656001	Odio_005125001	Hrob_188329	Rcul_t41476	Avag_34181001	Avag_51204001	Hmic_0757800	Emul_06128	Egra_07596	Ggal_040046	Spur_009262_Oct1_2	Smim_11581_pou2_putative_Ixodes_scapularis_gi_241737313_ref_XP_002414009_3e_80_256	Bsch_g52290	Nvec_12335_Pou	Acar_00013447	Cele_000441_ceh_18_Protein_CEH_18_isoform_c_ceh_18_mRNA_complete_cds_Source_RefSeq_mRNA_Acc_NM_001029807	Drer_044774_POU_domain_class_5_transcription_factor_3_Source_ZFIN_Acc_ZDB_GENE_980526_485_pou5f3	OcarG_6880	Xtro_008656	Nvec_28281_Pou	Xtro_008659	OcarG_4621	Acar_00017001	Hrob_135367	Bflo_260808508	Ggal_024943	Ggal_036048	Ggal_036051	Drer_058924_POU_domain_class_1_transcription_factor_1_Source_ZFIN_Acc_ZDB_GENE_040630_7_pou1f1	Bmal_170586994	Xtro_016614	Bmal_170586992	Mley_ML063328a	Hsap_Ensmbl0233911_POU_class_5_homeobox_1_Source_HGNC_Symbol_Acc_9221_POU5F1	Hsap_Ensmbl0206454_POU_class_5_homeobox_1_Source_HGNC_Symbol_Acc_9221_POU5F1	Sman_149570_POU_Transcription_factor_putative_Source_UniProtKB_TrEMBL_Acc_G4LY22	Hsap_Ensmbl0212993_POU_class_5_homeobox_1B_Source_HGNC_Symbol_Acc_9223_POU5F1B	Tspi_316963657	Hrob_152344	Bflo_260812409	Ggal_022918	Skow_16895m	Xtro_039819	Drer_044375_zgc_158291_Source_ZFIN_Acc_ZDB_GENE_061215_70_zgc_158291	Odio_003102001	Xtro_038616	Drer_005559_POU_domain_class_4_transcription_factor_1_Source_ZFIN_Acc_ZDB_GENE_000523_2_pou4f1	Mmar_MMa44176	Ggal_037777	Hmic_0747700	Pfuc_912_1_65688_t1	Gsal_9711_brain_specific_homeobox_pou_domain_protein_3	Bmal_170585378	Mley_ML18891a	Dpul_321295	Tspi_316974298	Spur_025632_Pou4f2	Hsap_Ensmbl0091010_POU_class_4_homeobox_3_Source_HGNC_Symbol_Acc_9220_POU4F3	Xtro_062929	Tcas_270004858	Emul_07234	Ctel_137474	Hsap_Ensmbl0152192_POU_class_4_homeobox_1_Source_HGNC_Symbol_Acc_9218_POU4F1	Xtro_008657	Egra_03404	Drer_006206_POU_domain_class_4_transcription_factor_3_Source_ZFIN_Acc_ZDB_GENE_990415_24_pou4f3	Hsap_Ensmbl0151615_POU_class_4_homeobox_2_Source_HGNC_Symbol_Acc_9219_POU4F2	Hrob_89499	Cgig_23764_Inhibitory_POU_protein_Source_UniProtKB_TrEMBL_Acc_K1QAT6	Mmar_MMa22338	Smar_011457	Dmel_0000028_acj6_abnormal_chemosensory_jump_6_Source_FlyBase_0000028	Drer_069737_POU_domain_class_4_transcription_factor_2_Source_ZFIN_Acc_ZDB_GENE_040401_1_pou4f2	Nvec_31379_Pou	Adig_24587	Isca_ISCW007997-PA	Lgig_165040	Cint_022003	Gsal_7496_pou_class_transcription_factor_2	Csav_019272	Acar_00012027	Xtro_031035	Xtro_053884	Hmag_234364	Cint_022004	Cint_010141	Hrob_66135	Sman_009040_Putative_pou4_brn_3_Source_UniProtKB_TrEMBL_Acc_G4VIG4	Avag_09760001	Avag_62925001	Avag_02160001	Hmic_0074300	Acar_00017338	Xtro_054266	Spur_010438_Pou6	Ggal_020081	Egra_09375	Avag_59453001	Cele_006818_unc_86_Protein_UNC_86_isoform_a_unc_86_mRNA_complete_cds_Source_RefSeq_mRNA_Acc_NM_066394	Emul_01011	Hsap_Ensmbl0106536_POU_class_6_homeobox_2_Source_HGNC_Symbol_Acc_21694_POU6F2	Odio_005137001	Avag_36897001	Isca_ISCW017821-PA	Smar_014300	Lgig_126925	Bmal_170573601	Bflo_260827688	Skow_37098m	Cgig_28901_POU_domain_class_6_transcription_factor_2_Source_UniProtKB_TrEMBL_Acc_K1RMV0	Nvec_47470_Pou	Hrob_82279	Ctel_206399	Gsal_14414_pou_class_transcription_factor_2_isoform_1	Hsap_Ensmbl0248483_POU_domain_class_5_transcription_factor_2_Source_HGNC_Symbol_Acc_26367_POU5F2	Ctel_223281	Hrob_189421	Hsap_Ensmbl0137709_POU_class_2_homeobox_3_Source_HGNC_Symbol_Acc_19864_POU2F3	Emul_06978	Sjap_0013690	Rcul_t43904	Egra_00080	Tcas_270016684	Aque_225401	Hmag_205811	Aque_225404	Aque_225402	Aque_225403	Dpul_306521	Drer_086362_POU_class_6_homeobox_2_Source_ZFIN_Acc_ZDB_GENE_091118_71_pou6f2	Sman_000690_Pou4_brn_3_putative_Source_UniProtKB_TrEMBL_Acc_G4LYG2	Csav_012152	Ggal_036653	Odio_010664001	Tadh_25765	Sman_139940_Putative_pou6f1_brn_5_Source_UniProtKB_TrEMBL_Acc_G4VR78	Avag_13566001	Sjap_0006200	Pfuc_40680_1_70381_t1	Znev_12419	Drer_007996_POU_class_2_homeobox_1b_Source_ZFIN_Acc_ZDB_GENE_030131_2422_pou2f1b	Dmel_0261588_pdm3_pou_domain_motif_3_Source_FlyBase_0261588	Xtro_059598	Bsch_g3889	Sman_122920_Putative_pou_Transcription_factor_Source_UniProtKB_TrEMBL_Acc_G4VCG2	Aque_229893	Sjap_0303840	Avag_09759001	Hsap_Ensmbl0204531_POU_class_5_homeobox_1_Source_HGNC_Symbol_Acc_9221_POU5F1	Mmar_MMa50720	Znev_14726	Pfuc_76787_1_63819_t1	Skow_37132m	Mley_ML221311a	Tspi_316963938	Pbac_3460720	Dpul_9412	Hrob_138303	Ggal_037776	Avag_36703001	Dpul_9350	Sjap_0096910	Avag_28587001	Bmal_170573603	Pbac_3465318	Dpul_42444	Tspi_316975414	Mley_ML056933a	Sjap_0130780	Drer_043682_Uncharacterized_protein_Source_UniProtKB_TrEMBL_Acc_E7F0W2_CABZ01080370_1	Dpul_9471	Tspi_316974289	Dpul_41869	Ggal_036044	Bmal_170585380	Mmar_MMa10900	Spur_009261_Hypp_1837	Smim_70827_PREDICTED_similar_to_retina_derived_POU_domain_factor_Strongylocentrotus_purpuratus_gi_115720180_ref_XP_785865_1e_13_71_2	OcarG_10614	Pbac_3475643	Ctel_206397	Ggal_029761	Tcas_270015334	Acar_00020823	Hsap_Ensmbl0064835_POU_class_1_homeobox_1_Source_HGNC_Symbol_Acc_9210_POU1F1	Ggal_036046	Ggal_036050	Ggal_036068	Drer_011570_POU_class_6_homeobox_1_Source_ZFIN_Acc_ZDB_GENE_980526_530_pou6f1	Hsap_Ensmbl0184271_POU_class_6_homeobox_1_Source_HGNC_Symbol_Acc_9224_POU6F1	Hsap_Ensmbl0229094_POU_class_5_homeobox_1_Source_HGNC_Symbol_Acc_9221_POU5F1	Hsap_Ensmbl0235068_POU_class_5_homeobox_1_Source_HGNC_Symbol_Acc_9221_POU5F1	Isca_ISCW007996-PA	Mmar_MMa49762	Smim_11593_pou2_putative_Ixodes_scapularis_gi_241737313_ref_XP_002414009_5e_05_52_4	Mmar_MMa38703	Spur_016891_Hypp_2286	Avag_09758001
HG_495	Bsch_g12880	Cint_010322	Csav_006954	Cint_008110	Bflo_260813124	Bflo_260813118	Skow_23556m	Znev_07981	Tcas_270014144	Adig_09364	Bflo_260813130	Bflo_260793446	Xtro_062036	Xtro_036731	Ctel_223641	Mmar_MMa37694	Hsap_Ensmbl0114315_hes_family_bHLH_transcription_factor_1_Source_HGNC_Symbol_Acc_5192_HES1	Xtro_003678	Drer_006514_hairy_related_6_Source_ZFIN_Acc_ZDB_GENE_980526_144_her6	Smim_53660_DNA_binding_protein_hairy_Cupiennius_salei_gi_7671520_emb_CAB89491_1e_120_359	Drer_056438_hairy_related_9_Source_ZFIN_Acc_ZDB_GENE_011213_1_her9	Acar_00001514	Smar_012957	Xtro_055937	Mmar_MMa37692	Adig_09363	Lgig_74634	Lgig_209713	Pfuc_4271_1_01686_t1	Isca_ISCW016540-PA	Smim_69848_transcription_factor_hes_putative_Ixodes_scapularis_gi_241074193_ref_XP_002408712_2e_61_204	Bflo_260841532	Isca_ISCW016537-PA	Znev_07982	Nvec_38737_	Ctel_156236	Bflo_260841534	Smar_012956	Nvec_53704_7tm_1	Dmel_0010109_dpn_deadpan_Source_FlyBase_0010109	Bflo_260813116	Smar_001692	Adig_12091	Odio_014217001	Cgig_19616_Transcription_factor_HES_1_B_Source_UniProtKB_TrEMBL_Acc_K1PP05	Bflo_260841530	Adig_14589	Tcas_270012974	Dmel_0001168_h_hairy_Source_FlyBase_0001168	Ctel_66159	Spur_006814_Hairy2_4_Hairy_enhancer_of_split_Source_UniProtKB_TrEMBL_Acc_Q6JJ70	Smar_005751	Odio_008858001	Adig_12090	Mmar_MMa17220	Avag_00287001	Nvec_23535_	Adig_12089	Avag_46167001	Znev_06326	Spur_006813_Hairy	Lgig_67089	Tcas_270012431	Znev_02037	Smar_005137	Znev_06330	Odio_002936001	Adig_09299	Xtro_002530	Tcas_270006713	Smar_004356	Hmag_221888	Tcas_270011512	Dpul_302410	Rcul_t25793	Drer_074897_hairy_and_enhancer_of_split_2_tandem_duplicate_1_Source_ZFIN_Acc_ZDB_GENE_081104_104_hes2_1	Cint_025239	Cint_025238	Csav_003900	Hrob_162289	Bsch_g16457	Nvec_38739_	Dmel_0032741_Side_similar_to_Deadpan_Source_FlyBase_0032741	Hsap_Ensmbl0069812_hes_family_bHLH_transcription_factor_2_Source_HGNC_Symbol_Acc_16005_HES2	Drer_068168_hairy_and_enhancer_of_split_2_tandem_duplicate_2_Source_ZFIN_Acc_ZDB_GENE_060825_55_hes2_2	Dmel_0002734_HLHmdelta_E_spl_region_transcript_mdelta_Source_FlyBase_0002734	Nvec_38740_	Drer_069675_hairy_related_8_2_Source_ZFIN_Acc_ZDB_GENE_060815_4_her8_2	Tspi_316976868	Znev_06331	Cele_003008_lin_22_Protein_LIN_22_lin_22_mRNA_complete_cds_Source_RefSeq_mRNA_Acc_NM_067880	Dmel_0002733_HLHmbeta_E_spl_region_transcript_mbeta_Source_FlyBase_0002733	Spur_021608_HesC	Xtro_063264	Drer_016363_hairy_related_8a_Source_ZFIN_Acc_ZDB_GENE_030131_2376_her8a	Spur_015712_Hey4	Smim_8314_PREDICTED_transcription_factor_HES_like_partial_Equus_caballus_gi_194222702_ref_XP_001498894_3e_16_77_0	Lgig_116653	Ggal_008850	Mmar_MMa29473	Dpul_102551	Ggal_040193	Nvec_47705_	Cgig_17390_Protein_deadpan_Source_UniProtKB_TrEMBL_Acc_K1Q919	Znev_01949	Ctel_228069	Lgig_153818	Smar_005357	Smim_17153_PREDICTED_transcription_factor_HES_4_like_partial_Pongo_abelii_gi_297666758_ref_XP_002811675_3e_17_78_2	Tspi_316969941	Smar_012126	Cgig_17391_Protein_deadpan_Source_UniProtKB_TrEMBL_Acc_K1QH60	Dpul_299514	Dpul_306420	Mmar_MMa29354	Pfuc_12059_1_24977_t1	Acar_00003080	Bmal_170589165	Dmel_0002735_HLHmgamma_E_spl_region_transcript_mgamma_Source_FlyBase_0002735	Tcas_270013228	Cgig_18323_Hairy_enhancer_of_split_related_with_YRPW_motif_protein_1_Source_UniProtKB_TrEMBL_Acc_K1QKA1	Isca_ISCW013710-PA	Pfuc_11631_1_24932_t1	Sman_152190_Basic_helix_loop_helix_transcription_factor_hes_related_Source_UniProtKB_TrEMBL_Acc_G4V5X5	Dmel_0027788_Hey_Hairy_E_spl_related_with_YRPW_motif_Source_FlyBase_0027788	Bmal_170590938	Drer_076857_hairy_related_3_Source_ZFIN_Acc_ZDB_GENE_980526_204_her3	Ctel_163301	Acar_00002627	Dmel_0002609_HLHm3_E_spl_region_transcript_m3_Source_FlyBase_0002609	Lgig_171867	Cgig_17448_Transcription_factor_HES_1_Source_UniProtKB_TrEMBL_Acc_K1Q2Q3	Xtro_063605	Dpul_64307	Ctel_182542	Rcul_t14457	Mmar_MMa48227	Hsap_Ensmbl0188290_hes_family_bHLH_transcription_factor_4_Source_HGNC_Symbol_Acc_24149_HES4	Isca_ISCW011251-PA	Xtro_061549	Avag_18785001	Pfuc_105_1_29100_t1	Drer_008796_hairy_related_5_Source_ZFIN_Acc_ZDB_GENE_990415_90_her5	Acar_00004769	Acar_00020312	Hrob_175137	Xtro_013003	Hsap_Ensmbl0197921_hes_family_bHLH_transcription_factor_5_Source_HGNC_Symbol_Acc_19764_HES5	Xtro_019921	Ggal_001713	Ctel_66277	Dmel_0002633_HLHm7_E_spl_region_transcript_m7_Source_FlyBase_0002633	Sjap_0028770	Mley_ML065739a	Emul_04617	Egra_03368	Tadh_61134	Hsap_Ensmbl0144485_hes_family_bHLH_transcription_factor_6_Source_HGNC_Symbol_Acc_18254_HES6	Dpul_347250	Skow_08555m	Acar_00003987	Smar_005355	Ggal_001706	Drer_038205_hairy_related_2_Source_ZFIN_Acc_ZDB_GENE_980526_274_her2	OcarG_3039	Bflo_260813481	Xtro_024269	Spur_009465_Hey	Acar_00002279	Avag_11686001	Ggal_003190	Tcas_270017241	Cgig_19614_Transcription_factor_HES_1_Source_UniProtKB_TrEMBL_Acc_K1QPH8	Xtro_062321	Xtro_026359	Ggal_034554	Avag_66463001	Xtro_047237	Emul_10772	Ggal_023905	Ggal_039369	Acar_00001749	Hsap_Ensmbl0135547_hes_related_family_bHLH_transcription_factor_with_YRPW_motif_2_Source_HGNC_Symbol_Acc_4881_HEY2	Drer_013441_hairy_enhancer_of_split_related_with_YRPW_motif_2_Source_ZFIN_Acc_ZDB_GENE_000526_1_hey2	Ggal_039366	Ggal_025335	Adig_16765	Cgig_17449_Transcription_factor_HES_1_B_Source_UniProtKB_TrEMBL_Acc_K1Q9P2	Cgig_22440_Hairy_and_enhancer_of_split_related_protein_HELT_Source_UniProtKB_TrEMBL_Acc_K1QQK8	Drer_019335_hairy_and_enhancer_of_split_6_Drosophila_Source_ZFIN_Acc_ZDB_GENE_030828_5_hes6	Drer_056400_hey_like_transcription_factor_Source_ZFIN_Acc_ZDB_GENE_040824_6_helt	Hsap_Ensmbl0163909_hes_related_family_bHLH_transcription_factor_with_YRPW_motif_like_Source_HGNC_Symbol_Acc_4882_HEYL	Skow_23592m	Hsap_Ensmbl0164683_hes_related_family_bHLH_transcription_factor_with_YRPW_motif_1_Source_HGNC_Symbol_Acc_4880_HEY1	Smar_012977	Cint_013234	Cgig_27280_Transcription_factor_HES_1_Source_UniProtKB_TrEMBL_Acc_K1R1N1	Hsap_Ensmbl0173673_hes_family_bHLH_transcription_factor_3_Source_HGNC_Symbol_Acc_26226_HES3	Mmar_MMa36595	Drer_070538_hairy_enhancer_of_split_related_with_YRPW_motif_1_Source_ZFIN_Acc_ZDB_GENE_000607_70_hey1	Cgig_14039_Transcription_factor_HES_1_Source_UniProtKB_TrEMBL_Acc_K1PZ92	Xtro_057999	Drer_054562_hairy_and_enhancer_of_split_related_15_tandem_duplicate_1_Source_ZFIN_Acc_ZDB_GENE_030707_2_her15_1	Drer_055798_hairy_enhancer_of_split_related_with_YRPW_motif_like_Source_ZFIN_Acc_ZDB_GENE_030131_7074_heyl	Lgig_97309	Drer_007097_hairy_related_13_Source_ZFIN_Acc_ZDB_GENE_050228_1_her13	Xtro_026362	Drer_054560_hairy_and_enhancer_of_split_related_15_2_her15_2_mRNA_Source_RefSeq_mRNA_Acc_NM_001105592_ZGC_136520	Egra_03035	Skow_05277m	Gsal_6527_hairy_enhancer_of_split_related_with_yrpw_motif_protein_1	Hrob_98385	Smar_011929	Acar_00013195	Xtro_017194	Drer_032963_hairy_related_12_Source_ZFIN_Acc_ZDB_GENE_040824_5_her12	Drer_056729_hairy_related_4_tandem_duplicate_2_Source_ZFIN_Acc_ZDB_GENE_060815_1_her4_2	Tadh_57355	Ggal_001712	Drer_094426_hairy_related_4_tandem_duplicate_2_Source_ZFIN_Acc_ZDB_GENE_060815_1_her4_2	Ggal_039650	Pfuc_10927_1_53624_t1	Drer_009822_hairy_related_4_tandem_duplicate_4_Source_ZFIN_Acc_ZDB_GENE_081031_104_her4_4	Drer_056732_hairy_related_4_tandem_duplicate_1_Source_ZFIN_Acc_ZDB_GENE_980526_521_her4_1	Drer_070770_hairy_related_4_tandem_duplicate_3_Source_ZFIN_Acc_ZDB_GENE_081030_7_her4_3	Znev_12292	Nvec_59476_HLH	Xtro_024266	Pbac_3469801	Drer_002707_hairy_related_11_Source_ZFIN_Acc_ZDB_GENE_040824_4_her11	Aque_218726	Xtro_048125	Xtro_048128	Dmel_0030899_Her_HES_related_Source_FlyBase_0030899	Tadh_59292	Xtro_019915	Xtro_059286	Tspi_316976353	Rcul_t33742	Xtro_024268	Bflo_260782368	Tcas_270013514	Mmar_MMa32377	Znev_06851	Isca_ISCW004855-PA	Dpul_317068	Dmel_0259938_cwo_clockwork_orange_Source_FlyBase_0259938	Smim_43811_PREDICTED_similar_to_class_b_basic_helix_loop_helix_protein_bhlhb_differentially_expressed_in_chondrocytes_mdec_sharp_Tribolium_castaneum_gi_189240837_ref_XP_001812240_2e_47_180	Ctel_196737	Tspi_316977462	Smar_008480	OcarG_6682	Adig_00461	Hmic_0343800	Bflo_260823746	Mley_ML065311a	Pbac_3462872	Xtro_054354	Dmel_0000591_E_spl_Enhancer_of_split_Source_FlyBase_0000591	Ctel_225285	Dmel_0002631_HLHm5_E_spl_region_transcript_m5_Source_FlyBase_0002631	Cgig_17446_Transcription_factor_HES_1_Source_UniProtKB_TrEMBL_Acc_K1R9L1	Pfuc_24692_1_26195_t1	Skow_35812m	Drer_014722_hairy_related_1_Source_ZFIN_Acc_ZDB_GENE_980526_125_her1	Pfuc_164384_1_28487_t1	Smar_012958	Ggal_034328	Smim_42032_transcription_factor_hey_putative_Ixodes_scapularis_gi_241735218_ref_XP_002412333_3e_40_147	Smim_69547_transcription_factor_hey_putative_Pediculus_humanus_corporis_gi_242018829_ref_XP_002429873_3e_42_155	Smim_42033_PREDICTED_similar_to_AGAP007450_PA_Tribolium_castaneum_gi_91095337_ref_XP_968161_9e_18_83_2	Hsap_Ensmbl0187821_helt_bHLH_transcription_factor_Source_HGNC_Symbol_Acc_33783_HELT	Nvec_43334_	Sman_121350_Putative_transcription_factor_hey_Hesr1_Source_UniProtKB_TrEMBL_Acc_G4VAU3	Skow_13740m	Pfuc_152150_1_35587_t1	Lgig_174935	Isca_ISCW017801-PA	Pfuc_25206_1_11676_t1	Bflo_260802768	Nvec_38741_	Tspi_316976847	Hsap_Ensmbl0179111_hes_family_bHLH_transcription_factor_7_Source_HGNC_Symbol_Acc_15977_HES7	Nvec_38738_	Mmar_MMa18794	Acar_00020786	Dpul_317067	Drer_017917_hairy_and_enhancer_of_split_related_7_Source_ZFIN_Acc_ZDB_GENE_000427_6_her7	Nvec_38736_	Adig_16920	Mley_ML06908a	Nvec_4125_HLH	Rcul_t47517	Bmal_170574912
HG_504	Sjap_0029790	Nvec_41175_	Bsch_g19105	Csav_003876	Acar_00012294	Ggal_022797	Ggal_022796	Xtro_059500	Ggal_008476	Xtro_036020	Acar_00004039	Hsap_Ensmbl0110841_PTPRF_interacting_protein_binding_protein_1_liprin_beta_1_Source_HGNC_Symbol_Acc_9249_PPFIBP1	Drer_020236_PTPRF_interacting_protein_binding_protein_1_liprin_beta_1_Source_HGNC_Symbol_Acc_9249_PPFIBP1_1_of_2	Xtro_063849	Znev_10729	Cgig_27416_Liprin_beta_1_Source_UniProtKB_TrEMBL_Acc_K1PZJ9	Tcas_270006072	Xtro_019847	Smim_50098_PREDICTED_liprin_beta_like_Anolis_carolinensis_gi_327273521_ref_XP_003221529_1e_149_471	Lgig_182014	Skow_16984m	Drer_045749_PTPRF_interacting_protein_binding_protein_1_liprin_beta_1_Source_HGNC_Symbol_Acc_9249_PPFIBP1_2_of_2	Ctel_227812	Smar_012362	Mmar_MMa11494	Dmel_0036376_Liprin_beta_Liprin_beta_Source_FlyBase_0036376	Hrob_116792	Isca_ISCW021813-PA	Avag_54354001	Dpul_199309	Avag_54675001	Avag_20280001	Hmag_223143	Avag_62043001	Tspi_316965933	Nvec_28884_SAM_2	Spur_008345_Ppfibp1	Bmal_170585910	Rcul_t35988	Drer_089449_kazrin_periplakin_interacting_protein_Source_HGNC_Symbol_Acc_29173_KAZN_3_of_3	Dmel_0034720_Liprin_gamma_Liprin_gamma_Source_FlyBase_0034720	Spur_001945_KazL	Adig_09110	Cele_011904_hlb_1_Protein_HLB_1_isoform_b_hlb_1_mRNA_complete_cds_Source_RefSeq_mRNA_Acc_NM_001129713	Pfuc_35_1_29030_t1	Mmar_MMa15972	Lgig_123261	Tcas_270004925	Dpul_51845	Skow_13904m	Cint_025274	Smar_001693	Znev_15439	Cint_025275	Sman_136330_Lip_related_protein_Liprin_alpha_Source_UniProtKB_TrEMBL_Acc_G4VEZ7	Smim_34035_AGAP007137_PB_Anopheles_gambiae_str_PEST_gi_158286211_ref_XP_001688047_1e_120_374	Odio_010089001	Xtro_008265	Hrob_188839	Bflo_260790363	Nvec_46461_	Tspi_316970530	Rcul_t10063	Smar_012044	Xtro_008270	Ggal_012424	Drer_077053_protein_tyrosine_phosphatase_receptor_type_f_polypeptide_PTPRF_interacting_protein_liprin_alpha_3_Source_ZFIN_Acc_ZDB_GENE_100311_3_ppfia3	Cgig_15818_Liprin_alpha_1_Source_UniProtKB_TrEMBL_Acc_K1R1P0	Hsap_Ensmbl0177380_protein_tyrosine_phosphatase_receptor_type_f_polypeptide_PTPRF_interacting_protein_liprin_alpha_3_Source_HGNC_Symbol_Acc_9247_PPFIA3	Sjap_0211350	Rcul_t40795	Pfuc_1824_1_37129_t1	Tspi_316972891	Hsap_Ensmbl0143847_protein_tyrosine_phosphatase_receptor_type_f_polypeptide_PTPRF_interacting_protein_liprin_alpha_4_Source_HGNC_Symbol_Acc_9248_PPFIA4	Tcas_270002690	Znev_00240	Sman_149910_Lar_interacting_protein_Lip_related_protein_Source_UniProtKB_TrEMBL_Acc_G4VI40	Spur_012547_Ptprtfpipa1	Avag_61274001	Adig_24242	Dmel_0046704_Liprin_alpha_Liprin_alpha_Source_FlyBase_0046704	Avag_03809001	Spur_004313_Spur_004313	Cint_012503	Drer_053205_protein_tyrosine_phosphatase_receptor_type_f_polypeptide_PTPRF_interacting_protein_liprin_alpha_4_Source_ZFIN_Acc_ZDB_GENE_070720_14_ppfia4	Xtro_031800	Avag_13355001	Smim_57254_liprin_alpha_putative_Ixodes_scapularis_gi_241114846_ref_XP_002400465_0_0_550	Hsap_Ensmbl0139220_protein_tyrosine_phosphatase_receptor_type_f_polypeptide_PTPRF_interacting_protein_liprin_alpha_2_Source_HGNC_Symbol_Acc_9246_PPFIA2	Egra_00130	Avag_49900001	Ggal_017813	Hmic_0031000	Acar_00014411	Emul_06308	Csav_002526	Hrob_72326	Acar_00004806	Acar_00012990	Drer_013000_protein_tyrosine_phosphatase_receptor_type_f_polypeptide_PTPRF_interacting_protein_liprin_alpha_2_Source_ZFIN_Acc_ZDB_GENE_030131_7905_ppfia2	Csav_002524	Ggal_000286	Mley_ML010128a	Smim_69370_liprin_alpha_putative_Ixodes_scapularis_gi_241114846_ref_XP_002400465_2e_179_542	Mley_ML01539a	Xtro_000533	Csav_002131	Csav_002132	Cint_025273	Bmal_170589343	Isca_ISCW017497-PA	Odio_015243001	Csav_002126	Gsal_1890_lar_interacting_protein	Hrob_190127	Isca_ISCW008340-PA	Acar_00003804	Csav_002123	Dpul_186887	Cele_006364_syd_2_Protein_SYD_2_syd_2_mRNA_complete_cds_Source_RefSeq_mRNA_Acc_NM_077367	Csav_002525	Csav_002125	Csav_002130	Aque_223256	Csav_002127	Csav_002124	Tadh_52125	Tadh_51625	Ctel_223470	Aque_223951	Hmic_0344000	Emul_02035	Egra_10310	Csav_002129	Nvec_12380_SAM_2	Csav_002128	Bsch_g19195	Spur_026761_Ptprtfpipa1_1	Bsch_g24476	Bflo_260791047	Hmag_203809	Csav_002523	Gsal_4444_liprin_alpha	Gsal_14859_liprin_isoform_a	Emul_09281	Egra_07440	OcarG_2065	Mmar_MMa50329	Drer_029168_protein_tyrosine_phosphatase_receptor_type_F_interacting_protein_binding_protein_2b_Source_ZFIN_Acc_ZDB_GENE_040718_54_ppfibp2b	Skow_46442m	Pfuc_8693_1_17366_t1	OcarG_7522	Sman_114470	OcarG_8157	Sjap_0105760	Bsch_g27889	Bsch_g5569	Cint_012475	Gsal_3276_liprin_alpha_lar_interacting_protein_alpha_synapse_defective_protein_2	Sjap_0071150	Drer_060357_protein_tyrosine_phosphatase_receptor_type_f_polypeptide_PTPRF_interacting_protein_liprin_alpha_1_Source_HGNC_Symbol_Acc_9245_PPFIA1	Znev_00237	Hmag_227863	Adig_05607	Smim_82558_liprin_alpha_putative_Ixodes_scapularis_gi_241114846_ref_XP_002400465_2e_33_130	Tcas_270002688	Mmar_MMa54278	Bsch_g39798	Bsch_g43199	Bsch_g63970	Smim_69354_Liprin_alpha_Acromyrmex_echinatior_gi_332028436_gb_EGI68479_0_0_700	Skow_46435m	Spur_026070_Ppfia2	Lgig_169516	Mley_ML050717a	Nvec_4573_Gemini_AC4_5	Sjap_0116640	Odio_015241001	Sman_183130_Putative_liprin_alpha_Lar_interacting_protein_alpha_Synapse_defective_protein_2_Source_UniProtKB_TrEMBL_Acc_G4VEZ8	Bsch_g41390	Cint_012490	Skow_46413m	Smim_57255_Liprin_alpha_3_Camponotus_floridanus_gi_307184406_gb_EFN70815_6e_160_492	Spur_026548_Ppfia1	Adig_05608	Mmar_MMa03235	Sjap_0071160	Mmar_MMa41723	Mmar_MMa49663	Spur_008381_Hypp_546	Pfuc_76381_1_05903_t1	Hsap_Ensmbl0166387_PTPRF_interacting_protein_binding_protein_2_liprin_beta_2_Source_HGNC_Symbol_Acc_9250_PPFIBP2	Ctel_213649	Lgig_169517	Smim_57256_PREDICTED_similar_to_Liprin_alpha_CG11199_PA_Tribolium_castaneum_gi_189234195_ref_XP_970345_1e_32_129	Spur_009566_Spur_009566	Smar_013564	Mmar_MMa43702	Skow_46437m	Pfuc_20911_1_11345_t1	Cgig_27417_Liprin_beta_2_Source_UniProtKB_TrEMBL_Acc_K1Q6V7	Pfuc_2672_1_30215_t1	Nvec_26243_ACN9	Pfuc_17586_1_11047_t1	Spur_009505_Spur_009505	Spur_022876_Spur_022876	OcarG_8156	Smim_44909_PREDICTED_similar_to_KIAA1026_protein_Strongylocentrotus_purpuratus_gi_115700869_ref_XP_001191396_1e_10_70_1	Ggal_017814	Drer_061977_protein_tyrosine_phosphatase_receptor_type_F_interacting_protein_binding_protein_2a_Source_ZFIN_Acc_ZDB_GENE_070705_277_ppfibp2a	Aque_226599	Aque_226606	Tcas_270002689	Tcas_270006111
HG_202	Bsch_g10203	Bsch_g59814	Cint_005277	Nvec_28841_	Ctel_46009	Gsal_10863_ets_translocation_variant_4	Pfuc_40164_1_26922_t1	Acar_00004735	Ggal_030743	Odio_010682001	Ggal_001801	Hsap_Ensmbl0175832_ets_variant_4_Source_HGNC_Symbol_Acc_3493_ETV4	Drer_044511_ets_variant_5b_Source_ZFIN_Acc_ZDB_GENE_991228_4_etv5b	Acar_00007986	Hsap_Ensmbl0244405_ets_variant_5_Source_HGNC_Symbol_Acc_3494_ETV5	Lgig_115677	Cgig_25035_ETS_translocation_variant_1_Source_UniProtKB_TrEMBL_Acc_K1QIM3	Ggal_009251	Hmag_229925	Adig_01093	Xtro_011055	Xtro_011053	Tcas_270002163	Acar_00012970	Ggal_017512	Drer_055183_ets_variant_gene_1_Source_ZFIN_Acc_ZDB_GENE_070104_1_etv1	Ggal_030567	Tadh_6886	Xtro_060017	Skow_04361m	Bflo_260821692	Spur_014576_Pea	Bsch_g15713	Csav_014658	Xtro_029833	Acar_00014604	Ggal_036017	Bsch_g9892	Hsap_Ensmbl0154727_GA_binding_protein_transcription_factor_alpha_subunit_60kDa_Source_HGNC_Symbol_Acc_4071_GABPA	Csav_001815	Bsch_g9106	Tcas_270010827	Cint_006554	Pfuc_14786_1_10736_t1	Pfuc_17862_1_69136_t1	Cint_021882	Cint_021881	Xtro_051181	Znev_06018	Pfuc_11677_1_46410_t1	Skow_24050m	Smar_009301	Smim_27611_transcriptional_repressor_Yan_putative_Ixodes_scapularis_gi_241118985_ref_XP_002402447_1e_95_299	Acar_00009134	Spur_002874_Ets1_2_ETS_homologue_Source_UniProtKB_TrEMBL_Acc_Q26645	Bflo_260830354	Cgig_26665_Protein_C_ets_2_Source_UniProtKB_TrEMBL_Acc_K1RA68	Spur_028479_Tel	Nvec_4156_Ets	Lgig_156021	Smar_010394	Lgig_222728	Ctel_136866	Isca_ISCW002717-PA	Smim_37441_GA_binding_protein_alpha_chain_putative_Ixodes_scapularis_gi_241556282_ref_XP_002399675_2e_144_429	Dpul_36179	Drer_018308_v_ets_erythroblastosis_virus_E26_oncogene_homolog_2_avian_Source_ZFIN_Acc_ZDB_GENE_050522_552_ets2	Cint_011848	Csav_013071	Tspi_316973028	Smim_27908_ets2_putative_Ixodes_scapularis_gi_240952647_ref_XP_002399485_5e_136_419	Ctel_221038	Skow_13064m	Ggal_001717	Cgig_00098_DNA_binding_protein_Ets97D_Source_UniProtKB_TrEMBL_Acc_K1PN04	Hsap_Ensmbl0157557_v_ets_avian_erythroblastosis_virus_E26_oncogene_homolog_2_Source_HGNC_Symbol_Acc_3489_ETS2	Ggal_001715	Mmar_MMa38466	Bflo_260794133	Cgig_17442_GA_binding_protein_alpha_chain_Source_UniProtKB_TrEMBL_Acc_K1R6F0	Cint_016444	Cint_011846	Hrob_65942	Csav_010867	Csav_010869	Cint_011854	Csav_010866	Tcas_270009218	Bsch_g19302	Bsch_g46557	Csav_009633	Cint_004451	Skow_42090m	Spur_012469_Elk_Transcription_factor_Elk_Source_UniProtKB_TrEMBL_Acc_Q95UJ1	Znev_08296	Cgig_18669_ETS_domain_containing_protein_Elk_1_Source_UniProtKB_TrEMBL_Acc_K1R3J9	Smim_21930_ETS_domain_containing_protein_Elk_4_putative_Ixodes_scapularis_gi_241632816_ref_XP_002410379_1e_62_204	Isca_ISCW009238-PA	Odio_010228001	Pfuc_1891_1_15652_t1	Smar_011786	Odio_013017001	Odio_002658001	Xtro_052204	Mmar_MMa23137	Hsap_Ensmbl0126767_ELK1_member_of_ETS_oncogene_family_Source_HGNC_Symbol_Acc_3321_ELK1	Drer_078066_ELK1_member_of_ETS_oncogene_family_Source_ZFIN_Acc_ZDB_GENE_090529_5_elk1	Ggal_000992	Ctel_136524	Dpul_8837	Rcul_t23076	Hsap_Ensmbl0111145_ELK3_ETS_domain_protein_SRF_accessory_protein_2_Source_HGNC_Symbol_Acc_3325_ELK3	Ggal_018626	Tspi_316978368	Xtro_059269	Xtro_004008	Xtro_061954	Drer_018688_ELK3_ETS_domain_protein_Source_ZFIN_Acc_ZDB_GENE_030716_2_elk3	Acar_00013399	Hsap_Ensmbl0158711_ELK4_ETS_domain_protein_SRF_accessory_protein_1_Source_HGNC_Symbol_Acc_3326_ELK4	Bflo_260810590	Drer_077092_ELK4_ETS_domain_protein_Source_ZFIN_Acc_ZDB_GENE_030716_1_elk4	Acar_00013980	Bmal_170586056	Acar_00004617	Hrob_138063	Xtro_002161	Cele_016600_ets_5_Protein_ETS_5_isoform_b_Source_RefSeq_mRNA_Acc_NM_001277027	Hmic_0110100	Tcas_270003903	Mmar_MMa38469	Znev_15796	Hrob_127865	Dmel_0005658_Ets65A_Ets_at_65A_Source_FlyBase_0005658	Dpul_46766	Rcul_t45620	Skow_24057m	Skow_24059m	Mmar_MMa28211	Hmag_231035	Mmar_MMa15632	Smim_68670_Ets_at_65A_isoform_B_Drosophila_melanogaster_gi_24659081_ref_NP_523945_3e_114_339	Drer_040080_friend_leukemia_integration_1b_Source_ZFIN_Acc_ZDB_GENE_031114_3_fli1b	Gsal_6970_ets_domain_containing_protein_elk_4	Nvec_40652_Ets	Pfuc_4065_1_44852_t1	Cgig_13593_Retroviral_integration_site_protein_Fli_1_like_protein_Source_UniProtKB_TrEMBL_Acc_K1R5Y9	Znev_09658	Mmar_MMa05279	Hrob_145735	Ctel_221042	Ggal_025825	Ggal_029713	Spur_027053_Ets1_2	Xtro_051163	Isca_ISCW019151-PA	Ggal_001745	Hrob_65753	Tcas_270005143	Skow_24051m	Tspi_316969683	Acar_00009056	Hsap_Ensmbl0157554_v_ets_avian_erythroblastosis_virus_E26_oncogene_homolog_Source_HGNC_Symbol_Acc_3446_ERG	Drer_077304_v_ets_erythroblastosis_virus_E26_oncogene_like_avian_Source_ZFIN_Acc_ZDB_GENE_041212_40_erg	Znev_10768	Spur_018483_Erg_Transcription_factor_Erg_Source_UniProtKB_TrEMBL_Acc_Q6R7X7	Bflo_260836237	Xtro_060969	Xtro_058029	Smim_66873_Ets_at_65A_isoform_B_Drosophila_melanogaster_gi_24659081_ref_NP_523945_7e_90_283	Hsap_Ensmbl0163497_FEV_ETS_oncogene_family_Source_HGNC_Symbol_Acc_18562_FEV	Hrob_191259	Tadh_8966	Pfuc_11164_1_46336_t1	Rcul_t17036	Smar_010393	Hrob_137851	Dpul_46634	Dpul_46545	Aque_220463	Bmal_170589339	Acar_00005353	Mley_ML282527a	Bflo_260836235	Acar_00005340	Ggal_029712	Smar_005621	Sman_128330_Ets_related_Source_UniProtKB_TrEMBL_Acc_G4VS88	Tspi_316979119	Adig_11087	Avag_32384001	Avag_60903001	Drer_009242_FEV_ETS_oncogene_family_Source_ZFIN_Acc_ZDB_GENE_070112_1852_fev	Dmel_0005660_Ets21C_Ets_at_21C_Source_FlyBase_0005660	Xtro_049289	Acar_00016038	OcarG_3948	Cgig_03121_Transcriptional_regulator_Erg_Source_UniProtKB_TrEMBL_Acc_K1PJU2	Drer_054632_friend_leukemia_integration_1a_Source_ZFIN_Acc_ZDB_GENE_980526_426_fli1a	Sjap_0091630	Mmar_MMa15807	Hmic_0146600	Smim_36757_ets2_putative_Ixodes_scapularis_gi_240952647_ref_XP_002399485_6e_111_343	Bsch_g26841	Sjap_0006930	Hsap_Ensmbl0134954_v_ets_avian_erythroblastosis_virus_E26_oncogene_homolog_1_Source_HGNC_Symbol_Acc_3488_ETS1	Csav_013072	Ggal_034467	Cint_015902	Isca_ISCW019666-PA	Dpul_27288	Dpul_212860	Ctel_223054	Sman_168810_Ets_putative_Source_UniProtKB_TrEMBL_Acc_C4QKE3	Cint_015900	Csav_006729	Tadh_17618	Csav_006736	Csav_010871	Csav_006737	Avag_18519001	Avag_32916001	Bmal_170590744	Isca_ISCW015690-PA	Xtro_049305	Gsal_12328_protein_fev_like	Hmic_0066700	Sjap_0026650	Csav_010872	Aque_220473	Csav_010870	Tspi_316963584	Acar_00016092	Tcas_270010830	Avag_15283001	Hmag_230303	Emul_10639	Sman_051130	Bsch_g52263	Ggal_025826	Spur_021557_Gabp	Gsal_14625_dna_binding_protein_ets97d_like	Cele_020368_ast_1_Protein_AST_1_ast_1_mRNA_complete_cds_Source_RefSeq_mRNA_Acc_NM_001027155	Hmag_230302	Hrob_110801	Hsap_Ensmbl0105672_ets_variant_2_Source_HGNC_Symbol_Acc_3491_ETV2	Tadh_19387	OcarG_633	Hrob_147323	Gsal_12478_ets_at_isoform_b	Aque_220474	Adig_09041	Tspi_316955360	Mley_ML057613a	Gsal_14448_protein_c_ets_1_isoform_2	Dmel_0004510_Ets97D_Ets_at_97D_Source_FlyBase_0004510	Csav_008345	Egra_10197	Hmag_234336	Hrob_163707	Dmel_0039225_Ets96B_Ets96B_Source_FlyBase_0039225	Odio_006792001	Cint_010564	Egra_04485	Emul_03622	Odio_015310001	Sjap_0097820	Egra_09346	Emul_05900	Sjap_0000630	Smar_014609	Hrob_128920	Aque_224919	Ctel_49618	Ctel_49617	Sman_126530_Putative_ets_Source_UniProtKB_TrEMBL_Acc_G4V7J1	Csav_004677	Cint_024777	Hsap_Ensmbl0105722_Ets2_repressor_factor_Source_HGNC_Symbol_Acc_3444_ERF	Odio_014411001	Xtro_061619	Ggal_000943	Drer_086892_Ets2_repressor_factor_like_1_Source_ZFIN_Acc_ZDB_GENE_090529_3_erfl1	Hrob_74907	Pbac_3468563	Pfuc_6209_1_31131_t1	Xtro_061756	Bflo_260836247	Xtro_026346	Cint_010451	Acar_00015262	Pbac_3465393	Hmic_0858700	Xtro_039212	Skow_15814m	Dmel_0003118_pnt_pointed_Source_FlyBase_0003118	Bsch_g68537	Acar_00015264	Mley_ML000125a	Mley_ML09109a	Hsap_Ensmbl0253831_ets_variant_3_like_Source_HGNC_Symbol_Acc_33834_ETV3L	Adig_09043	Hsap_Ensmbl0117036_ets_variant_3_Source_HGNC_Symbol_Acc_3492_ETV3	Drer_063417_Ets2_repressor_factor_Source_ZFIN_Acc_ZDB_GENE_010724_17_erf	Drer_062801_Ets2_repressor_factor_like_3_Source_ZFIN_Acc_ZDB_GENE_090529_4_erfl3	Nvec_34495_Ets	Egra_08525	Dpul_190601	Spur_014628_Erf	Emul_03809	Znev_00833	Drer_076512_si_ch211_265g22_4_Source_ZFIN_Acc_ZDB_GENE_070912_260_si_ch211_265g22_4	Bflo_260828430	Nvec_7150_Ets	Spur_020124_ElfA	Hrob_126004	Odio_014410001	Hmag_212654	Spur_020123_ElfB	Lgig_104919	Mmar_MMa18307	Mmar_MMa08211	Cele_016029_elf_1_Protein_ELF_1_isoform_a_elf_1_mRNA_complete_cds_Source_RefSeq_mRNA_Acc_NM_001026009	Isca_ISCW023419-PA	Hrob_147374	Drer_053868_ets_variant_gene_2_Source_ZFIN_Acc_ZDB_GENE_050622_14_etv2	Smim_81774_Ecdysone_induced_protein_74EF_isoform_B_Camponotus_floridanus_gi_307169177_gb_EFN61993_7e_76_246	Hmag_203186	Hmag_229653	Xtro_036802	OcarG_6284	Odio_002734001	Xtro_036800	Tcas_270002515	Drer_079626_E74_like_factor_2b_ets_domain_transcription_factor_Source_ZFIN_Acc_ZDB_GENE_031215_1_elf2b	Ggal_015878	Hsap_Ensmbl0109381_E74_like_factor_2_ets_domain_transcription_factor_Source_HGNC_Symbol_Acc_3317_ELF2	Spur_008528_Ets4_Ets4_transcription_factor_Source_UniProtKB_TrEMBL_Acc_O97145	Hmag_230304	Smar_010869	Ctel_228847	Nvec_42630_Ets	Lgig_104152	Hsap_Ensmbl0120690_E74_like_factor_1_ets_domain_transcription_factor_Source_HGNC_Symbol_Acc_3316_ELF1	Cgig_14448_Transcription_factor_ETV7_Source_UniProtKB_TrEMBL_Acc_K1QIK3	Adig_13895	Adig_10021	Drer_020759_ETS_related_factor1_Source_ZFIN_Acc_ZDB_GENE_980526_335_ef1	Ggal_027339	Nvec_34715_	Drer_019459_E74_like_factor_2a_ets_domain_transcription_factor_Source_ZFIN_Acc_ZDB_GENE_040822_41_elf2a	OcarG_5357	Dmel_0000097_aop_anterior_open_Source_FlyBase_0000097	Xtro_040972	Acar_00000680	Dmel_0000567_Eip74EF_Ecdysone_induced_protein_74EF_Source_FlyBase_0000567	Sman_130870_Putative_ets_Source_UniProtKB_TrEMBL_Acc_G4VJN7	Bsch_g69093	Acar_00015510	Ggal_004409	Odio_003683001	Acar_00001965	Cgig_05518_DNA_binding_protein_D_ETS_3_Source_UniProtKB_TrEMBL_Acc_K1QVN7	Hsap_Ensmbl0124664_SAM_pointed_domain_containing_ETS_transcription_factor_Source_HGNC_Symbol_Acc_17257_SPDEF	Pfuc_5375_1_30945_t2	Adig_24187	Sman_127020_Putative_ets_Source_UniProtKB_TrEMBL_Acc_G4VIH3	Gsal_5993_ecdysone_induced_protein_74ef_isoform_b	Drer_029930_SAM_pointed_domain_containing_ETS_transcription_factor_Source_HGNC_Symbol_Acc_17257_SPDEF	Smar_015069	Adig_09042	Hrob_127646	Mley_ML00367a	Znev_06712	Cgig_15192_SAM_pointed_domain_containing_Ets_transcription_factor_Source_UniProtKB_TrEMBL_Acc_K1QRH2	Bsch_g8239	Pfuc_13726_1_68670_t1	Odio_003345001	Dpul_43728	Ctel_171657	Aque_224918	Tcas_270005727	Skow_01869m	Xtro_019556	Ggal_021047	Hrob_84068	Xtro_058834	Tadh_17503	Ggal_036503	Bsch_g56942	Hsap_Ensmbl0102034_E74_like_factor_4_ets_domain_transcription_factor_Source_HGNC_Symbol_Acc_3319_ELF4	Drer_089434_ets_variant_7_Source_ZFIN_Acc_ZDB_GENE_070209_53_etv7	Tadh_29770	Pbac_3467460	Tcas_270005070	Nvec_46246_	Acar_00004586	Cgig_19462_ETS_related_transcription_factor_Elf_3_Source_UniProtKB_TrEMBL_Acc_K1QAA0	Hrob_138329	Csav_011119	Bflo_260826550	Hrob_70650	OcarG_1347	Cint_024831	OcarG_6285	Spur_008351_Tel_1	Rcul_t05364	Aque_215662	Hsap_Ensmbl0010030_ets_variant_7_Source_HGNC_Symbol_Acc_18160_ETV7	Drer_052115_ets_homologous_factor_Source_ZFIN_Acc_ZDB_GENE_060312_7_ehf	Hmic_0737100	Isca_ISCW015686-PA	OcarG_8497	Sjap_0111690	Lgig_140186	Smar_015178	Pfuc_542_1_50935_t1	Ggal_000688	Dmel_0005659_Ets98B_Ets_at_98B_Source_FlyBase_0005659	Xtro_016466	Cgig_15191_DNA_binding_protein_D_ETS_4_Source_UniProtKB_TrEMBL_Acc_K1Q5D1	Tcas_270006090	Spur_024903_Ese	Isca_ISCW002580-PA	Lgig_138494	Xtro_060398	Acar_00004058	Ggal_012673	Csav_006053	Bmal_170589585	Hmag_224660	Dpul_8447	Isca_ISCW005284-PA	Mley_ML10621a	Cint_024889	Cele_017687_ets_4_Protein_ETS_4_isoform_b_ets_4_mRNA_complete_cds_Source_RefSeq_mRNA_Acc_NM_001129665	Ggal_000871	Ctel_68907	Smim_13876_PREDICTED_similar_to_Ets_at_98B_CG5583_PA_Tribolium_castaneum_gi_91081291_ref_XP_968441_2e_76_258	Egra_00878	Tspi_316978761	Avag_09779001	Acar_00016295	Emul_02731	Lgig_172065	Nvec_13976_	Avag_60115001	Mmar_MMa12644	Adig_09040	Skow_46418m	Ctel_214635	Bflo_260814644	Nvec_19675_Ets	Acar_00012839	Znev_06721	Bflo_260827258	Cele_017601_ets_7_Protein_ETS_7_ets_7_mRNA_complete_cds_Source_RefSeq_mRNA_Acc_NM_072546	OcarG_9190	Znev_03432	Adig_20094	Lgig_134604	Adig_20095	Smim_62219_3_epithelium_specific_ets_factor_3_ese3_putative_Ixodes_scapularis_gi_241993504_ref_XP_002399460_8e_61_205	Cele_016798_ets_8_Protein_ETS_8_Source_RefSeq_peptide_Acc_NP_500046	Xtro_053098	OcarG_10984	Avag_10568001	Smim_78185_transcription_factor_Ets4_homolog_Idiosepius_paradoxus_gi_325504935_dbj_BAJ83609_4e_35_134	Adig_02066	Bflo_260830360	Avag_10569001	Adig_06077	Hsap_Ensmbl0135374_E74_like_factor_5_ets_domain_transcription_factor_Source_HGNC_Symbol_Acc_3320_ELF5	Acar_00012862	Csav_005143	Ggal_012657	Lgig_122622	Cele_017598_F19F10_1_Protein_F19F10_1_F19F10_1_mRNA_complete_cds_Source_RefSeq_mRNA_Acc_NM_072548	Lgig_60039	Xtro_062781	Mmar_MMa28213	Pfuc_1919_1_58699_t1	Rcul_t08949	Xtro_063312	Mmar_MMa21244	Lgig_121767	Pfuc_6939_1_45539_t1	Cgig_02009_ETS_related_transcription_factor_Elf_5_Source_UniProtKB_TrEMBL_Acc_K1Q1C4	Pfuc_2300_1_44325_t1	Cele_006462_tag_97_Protein_TAG_97_isoform_a_Source_RefSeq_mRNA_Acc_NM_001270332	Rcul_t20061	Bmal_170584232	Lgig_121836	Pfuc_12886_1_32269_t1	Ctel_222052	Dpul_37753	Hrob_63872	Bmal_170573449	Hrob_64381	Cint_006430	Hmag_225159	Pfuc_10474_1_31930_t1	Hmic_0297700	Skow_02518m	Hrob_88618	Gsal_8788_cre_ets_4_protein	Sjap_0037140	Nvec_31522_Ets	Skow_44763m	Mley_ML096828a	Hmic_0737000	Bsch_g57020	Cgig_00136_ETS_related_transcription_factor_Elf_3_Source_UniProtKB_TrEMBL_Acc_K1PG26	Mley_ML46087a	Cgig_11699_DNA_binding_protein_D_ETS_3_Source_UniProtKB_TrEMBL_Acc_K1RCQ0	Bsch_g66549	Bsch_g68245	Bsch_g68845	Odio_003117001	Tadh_38199	Egra_08659	Emul_09629	Emul_04308	Egra_07123	Egra_08593	Emul_02246	Gsal_8222_ets_related_transcription_factor_elf_5	Sman_034300	Sjap_0110790	Cele_016865_ets_9_Protein_ETS_9_isoform_a_ets_9_mRNA_complete_cds_Source_RefSeq_mRNA_Acc_NM_001029311	Skow_25516m	Smim_37001_ets2_putative_Ixodes_scapularis_gi_240952647_ref_XP_002399485_1e_48_174	Drer_024431_v_ets_avian_erythroblastosis_virus_E26_oncogene_homolog_1_Source_HGNC_Symbol_Acc_3488_ETS1	Tadh_17871	Pfuc_34758_1_12183_t1	Tspi_316963586	Hrob_76784	Smim_74195_PREDICTED_similar_to_E74_Tribolium_castaneum_gi_189234090_ref_XP_966617_3e_11_64_3	Cgig_07899	Cgig_11697	Lgig_233612	Znev_07826	Skow_04954m	Mmar_MMa08747	Lgig_153897	Csav_003943	Csav_010868	Sman_204720	Dpul_105730	Dpul_326201	Hsap_Ensmbl0151702_Fli_1_proto_oncogene_ETS_transcription_factor_Source_HGNC_Symbol_Acc_3749_FLI1	Hsap_Ensmbl0135373_ets_homologous_factor_Source_HGNC_Symbol_Acc_3246_EHF	Hsap_Ensmbl0006468_ets_variant_1_Source_HGNC_Symbol_Acc_3490_ETV1	Drer_018303_ets_variant_gene_4_Source_ZFIN_Acc_ZDB_GENE_990415_71_etv4	Hsap_Ensmbl0163435_E74_like_factor_3_ets_domain_transcription_factor_epithelial_specific_Source_HGNC_Symbol_Acc_3318_ELF3	Drer_069763_ets_variant_5a_Source_ZFIN_Acc_ZDB_GENE_030131_9572_etv5a	Drer_069289_GA_binding_protein_transcription_factor_alpha_subunit_Source_ZFIN_Acc_ZDB_GENE_011010_2_gabpa	Ggal_040268	Hmag_212655	Hrob_169427	Hrob_189408	Hsap_Ensmbl0139083_ets_variant_6_Source_HGNC_Symbol_Acc_3495_ETV6	Adig_13218	Pbac_3477348	Mmar_MMa18306	Mmar_MMa28212	Avag_47042001	OcarG_10985	Pbac_3471251	Pbac_3477297	Pfuc_13732_1_32353_t1	Sjap_0032280	Sman_134040_Putative_elf1_Source_UniProtKB_TrEMBL_Acc_G4VE21	Sjap_0091880	Aque_222249	Spur_004409_Spur_004409	Tcas_270002513	Tspi_316964304	Bflo_260830358
HG_33	Avag_20303001	Skow_26401m	Sjap_0206980	Ctel_111441	Nvec_42428_7tm_1	Egra_00210	Spur_004629_Drd2	Isca_ISCW003835-PA	Cint_024470	Skow_38861m	Emul_06413	Dmel_0035538_DopEcR_Dopamine_Ecdysteroid_receptor_Source_FlyBase_0035538	Cint_024469	Hmic_0156300	Drer_002533_adenosine_A2b_receptor_Source_ZFIN_Acc_ZDB_GENE_060511_1_adora2b	Xtro_014739	Spur_011698_Gpr21	Skow_45958m	Cint_010830	Nvec_59004_	Ggal_027991	Avag_34801001	Mmar_MMa30446	Skow_24173m	Tadh_4188	Avag_26370001	Tadh_3759	Ctel_24291	Sjap_0039590	Nvec_44656_7tm_1	Skow_31095m	Hmag_216348	Ggal_024343	Drer_088124_adrenergic_receptor_beta_2a_Source_ZFIN_Acc_ZDB_GENE_100414_3_adrb2a	Skow_24172m	Skow_26989m	Skow_01517m	Cint_021979	Gsal_5133_biogenic_amine_receptor	Ggal_006458	Ggal_022896	Smar_010558	Rcul_t01502	Xtro_021042	Spur_005097_5ht7	Adig_20018	Dmel_0053517_D2R_Dopamine_2_like_receptor_Source_FlyBase_0053517	Hsap_Ensmbl0135914_5_hydroxytryptamine_serotonin_receptor_2B_G_protein_coupled_Source_HGNC_Symbol_Acc_5294_HTR2B	Gsal_12321_5_hydroxytryptamine_receptor_1a	Hsap_Ensmbl0170425_adenosine_A2b_receptor_Source_HGNC_Symbol_Acc_264_ADORA2B	Hsap_Ensmbl0102468_5_hydroxytryptamine_serotonin_receptor_2A_G_protein_coupled_Source_HGNC_Symbol_Acc_5293_HTR2A	Mley_ML46823a	Ctel_192109	Skow_11273m	Ctel_223097	Tcas_270006384	Nvec_56804_7tm_1	Isca_ISCW002641-PA	Skow_04929m	Skow_06591m	Drer_088165_si_dkey_206f10_5_Source_ZFIN_Acc_ZDB_GENE_041014_79_si_dkey_206f10_5	Acar_00002564	Acar_00014313	Cgig_03932_Dopamine_receptor_2_Source_UniProtKB_TrEMBL_Acc_K1PY13	Cgig_18646_Dopamine_receptor_2_Source_UniProtKB_TrEMBL_Acc_K1QX81	Hrob_64552	Ggal_029364	Bflo_260827995	Ggal_012437	Drer_070940_5_hydroxytryptamine_serotonin_receptor_2B_G_protein_coupled_Source_ZFIN_Acc_ZDB_GENE_081022_57_htr2b	Ctel_75064	Xtro_063791	Pfuc_14708_1_39633_t1	Skow_46081m	Drer_054510_adrenergic_receptor_beta_2b_Source_ZFIN_Acc_ZDB_GENE_070410_32_adrb2b	Mmar_MMa03352	Mmar_MMa42660	Acar_00009700	Tadh_7431	Nvec_16226_	Ctel_47758	Adig_05089	Pfuc_12087_1_17825_t1	Ctel_198874	Skow_46030m	Avag_62009001	Rcul_t01708	Spur_027867_Chrm2	Spur_028801_Chrm2_1	Avag_30770001	Avag_39183001	Ctel_75048	Skow_15616m	Ggal_004432	Spur_011320_Drd1	Lgig_209429	Nvec_18635_7tm_1	Hsap_Ensmbl0169252_adrenoceptor_beta_2_surface_Source_HGNC_Symbol_Acc_286_ADRB2	Ctel_113294	Sman_134460_Tyramine_octopamine_receptor_Source_UniProtKB_TrEMBL_Acc_G4VI72	Ctel_66165	Nvec_19015_	Adig_20518	Skow_01443m	Drer_058165_5_hydroxytryptamine_serotonin_receptor_2A_G_protein_coupled_Source_HGNC_Symbol_Acc_5293_HTR2A_2_of_2	Bsch_g10905	Csav_001718	Csav_001719	Csav_001715	Csav_001716	Csav_001717	Cint_015775	Cint_015796	Cint_015753	Ggal_013605	Drer_029994_cholinergic_receptor_muscarinic_2b_Source_ZFIN_Acc_ZDB_GENE_090410_3_chrm2b	Ggal_017509	Isca_ISCW001961-PA	Xtro_003516	Ggal_020999	Xtro_035440	Acar_00011833	Csav_001720	Hsap_LRG_405_cholinergic_receptor_muscarinic_2_Source_HGNC_Symbol_Acc_1951_LRG_405	Drer_055577_cholinergic_receptor_muscarinic_2a_Source_ZFIN_Acc_ZDB_GENE_030314_1_chrm2a	Hsap_Ensmbl0180720_cholinergic_receptor_muscarinic_4_Source_HGNC_Symbol_Acc_1953_CHRM4	Xtro_043526	Acar_00010027	Smim_1133_muscarinic_acetylcholine_receptor_putative_Ixodes_scapularis_gi_241121147_ref_XP_002403135_0_0_636	Hsap_Ensmbl0184984_cholinergic_receptor_muscarinic_5_Source_HGNC_Symbol_Acc_1954_CHRM5	Acar_00004003	Pfuc_12496_1_39339_t1	Drer_069254_cholinergic_receptor_muscarinic_4a_Source_ZFIN_Acc_ZDB_GENE_090410_6_chrm4a	Acar_00003526	Drer_009121_cholinergic_receptor_muscarinic_1_Source_HGNC_Symbol_Acc_1950_CHRM1_1_of_2	Drer_071298_cholinergic_receptor_muscarinic_3b_Source_ZFIN_Acc_ZDB_GENE_090410_5_chrm3b	Drer_037292_Uncharacterized_protein_Source_UniProtKB_TrEMBL_Acc_E7F3K3_CU019640_1	Drer_004026_cholinergic_receptor_muscarinic_5a_Source_ZFIN_Acc_ZDB_GENE_080723_32_chrm5a	Hsap_Ensmbl0168539_cholinergic_receptor_muscarinic_1_Source_HGNC_Symbol_Acc_1950_CHRM1	Ctel_199003	Dpul_48160	Mmar_MMa07561	Drer_071091_cholinergic_receptor_muscarinic_3a_Source_ZFIN_Acc_ZDB_GENE_090410_4_chrm3a	Xtro_054915	Drer_069598_cholinergic_receptor_muscarinic_5b_Source_ZFIN_Acc_ZDB_GENE_041001_169_chrm5b	Ggal_015685	Dmel_0000037_mAcR_60C_muscarinic_Acetylcholine_Receptor_60C_Source_FlyBase_0000037	Acar_00020202	Cgig_26715_Muscarinic_acetylcholine_receptor_M3_Source_UniProtKB_TrEMBL_Acc_K1QZ44	Smar_008980	Tcas_270002879	Smim_35385_muscarinic_acetylcholine_receptor_putative_Ixodes_scapularis_gi_241121147_ref_XP_002403135_3e_145_442	Znev_18794	Cele_001519_gar_3_Protein_GAR_3_isoform_b_gar_3_mRNA_complete_cds_Source_RefSeq_mRNA_Acc_NM_001029065	Csav_019309	Csav_019305	Csav_019312	Csav_019308	Csav_019311	Csav_019307	Csav_019310	Csav_019313	Csav_019306	Lgig_134322	Csav_019304	Tspi_316976757	Drer_017722_si_ch73_151m17_5_Source_ZFIN_Acc_ZDB_GENE_131121_43_si_ch73_151m17_5	Skow_05155m	Bflo_260830336	Bflo_260830338	Csav_004746	Csav_004747	Cint_018104	Cint_018103	Cint_006707	Cint_006703	Cint_006711	Hrob_132330	Avag_07562001	Avag_16514001	Bsch_g13573	Hmag_210757	Avag_58545001	Avag_02521001	Spur_002875_MachrM3	Hrob_136402	Hmag_231368	Hmag_231365	Skow_33203m	Tcas_270014234	Spur_013152_Hypp_705	Smar_007834	Smar_007834_PB	Xtro_039592	Cgig_10352_Dopamine_receptor_1_Source_UniProtKB_TrEMBL_Acc_K1QAQ9	Drer_033706_adenosine_A2a_receptor_a_Source_ZFIN_Acc_ZDB_GENE_080723_28_adora2aa	Nvec_51534_7tm_1	Nvec_14471_	Xtro_009180	Drer_088851_adrenergic_receptor_beta_1_Source_ZFIN_Acc_ZDB_GENE_081022_145_adrb1	Acar_00003121	Nvec_16225_	Znev_18787	Acar_00015141	Spur_015626_Adrb2L_9	Nvec_28703_7tm_1	Adig_06753	Skow_08099m	Nvec_53727_	Smar_012831	Nvec_47364_	Skow_39726m	Bflo_260800660	Bflo_260828219	Lgig_155726	Nvec_40942_7tm_1	Znev_18791	Mmar_MMa11918	Pfuc_4712_1_37950_t1	Dmel_0029909_CG12796	Nvec_6588_7tm_1	Mmar_MMa34740	Nvec_50010_	Skow_40078m	Nvec_55578_7tm_1	Lgig_183801	Nvec_59293_7tm_1	Hsap_Ensmbl0184845_dopamine_receptor_D1_Source_HGNC_Symbol_Acc_3020_DRD1	Nvec_654_7tm_1	Skow_08404m	Mley_ML170512a	Isca_ISCW004650-PA	Adig_14160	Skow_28546m	Lgig_94741	Skow_45326m	Acar_00016510	Nvec_30157_7tm_1	Skow_40075m	Ggal_040195	Ggal_005164	Ggal_010550	Pfuc_16305_1_18331_t1	Spur_020028_Hrh2L_8	Smar_005363	Spur_018268_Adrb1L_5	Skow_04337m	Mmar_MMa54074	Nvec_49831_7tm_1	Nvec_20423_	Nvec_38410_7tm_1	Avag_21643001	Drer_028725_adrenoceptor_alpha_1A_Source_HGNC_Symbol_Acc_277_ADRA1A_2_of_2	Nvec_11280_	Adig_09220	Lgig_162560	Spur_026816_Adrb2L_20	Nvec_32173_7tm_1	Spur_022683_Drd1_2	Tadh_58713	Tcas_270014295	Hmag_222673	Skow_44180m	Nvec_56695_	Spur_008947_Htr4L_4	Xtro_058550	Adig_03476	Ctel_107629	Isca_ISCW019072-PA	Spur_008789_Adsr	Bflo_260831057	Nvec_15719_	Adig_03884	Skow_11377m	Hmag_209936	Ctel_53950	Lgig_138181	Tadh_15459	Nvec_6393_7tm_1	Acar_00014728	Ggal_002155	Skow_04981m	Adig_12053	Bflo_260840109	Xtro_004116	Isca_ISCW001496-PA	Isca_ISCW019070-PA	Nvec_34533_	Lgig_131653	Skow_03149m	Drer_011317_adrenoceptor_alpha_1B_Source_HGNC_Symbol_Acc_278_ADRA1B_1_of_2	Skow_38321m	Acar_00006004	Nvec_47097_	Adig_06735	Tcas_270004871	Gsal_8978_beta_2_adrenergic_receptor	Pfuc_1201_1_07837_t1	Skow_21968m	Mley_ML013111a	Dmel_0011582_DopR_Dopamine_receptor_Source_FlyBase_0011582	Skow_09978m	Mmar_MMa39583	Skow_01580m	Cgig_17950_Adenosine_receptor_A2a_Source_UniProtKB_TrEMBL_Acc_K1PRG0	Cint_025465	Ctel_127317	Xtro_045346	Drer_040765_dopamine_receptor_D6b_Source_ZFIN_Acc_ZDB_GENE_121214_145_drd6b	Skow_22467m	Spur_025967_Gpr52	Bflo_260796483	Ctel_75280	Cgig_13294_Beta_2_adrenergic_receptor_Source_UniProtKB_TrEMBL_Acc_K1PWL3	Nvec_51549_	Smar_001034	Sman_148210_Putative_biogenic_amine_5HT_receptor_Source_UniProtKB_TrEMBL_Acc_G4VBX8	Hrob_74348	Adig_11418	Nvec_33444_7tm_1	Adig_07635	Ctel_143285	Cgig_15341_Alpha_1A_adrenergic_receptor_Source_UniProtKB_TrEMBL_Acc_K1QF68	Xtro_022787	Bflo_260823607	Ctel_211129	Adig_16256	Ctel_187612	Nvec_12942_	Nvec_38536_7tm_1	Drer_068557_5_hydroxytryptamine_serotonin_receptor_5A_like_Source_ZFIN_Acc_ZDB_GENE_030616_574_htr5al	Mley_ML00013a	Nvec_23572_7tm_1	Acar_00007583	Nvec_33941_7tm_1	Hmag_234317	Acar_00020611	Drer_024873_Uncharacterized_protein_Source_UniProtKB_TrEMBL_Acc_E7FD59_AL935174_1	Skow_40077m	Nvec_3057_7tm_1	Hrob_72925	Tadh_4509	Drer_044061_si_ch211_233f11_5_Source_ZFIN_Acc_ZDB_GENE_131127_239_si_ch211_233f11_5	Ctel_18906	Ctel_139399	Skow_41106m	Smar_008175	Hmag_224093	Xtro_062579	Nvec_36071_7tm_1	Nvec_36073_7tm_1	Avag_05934001	Nvec_43353_7tm_1	Spur_028351_Drd1_3	Nvec_48981_7tm_1	Skow_00901m	Drer_075694_adenosine_A1_receptor_Source_ZFIN_Acc_ZDB_GENE_081105_156_adora1	Skow_06598m	Dpul_56664	Acar_00011994	Spur_020361_Adrb2	Avag_45856001	Nvec_38728_7tm_1	Cgig_25308_Alpha_1A_adrenergic_receptor_Source_UniProtKB_TrEMBL_Acc_K1RBG8	Ggal_040049	Nvec_15461_	Hsap_Ensmbl0203737_G_protein_coupled_receptor_52_Source_HGNC_Symbol_Acc_4508_GPR52	Nvec_5490_	Ctel_63714	Hsap_Ensmbl0147246_5_hydroxytryptamine_serotonin_receptor_2C_G_protein_coupled_Source_HGNC_Symbol_Acc_5295_HTR2C	Skow_04059m	Ggal_032965	Avag_48410001	Spur_013359_Hrh2_2	Xtro_055582	Acar_00015524	Skow_23080m	Adig_09835	Nvec_41921_7tm_1	Nvec_14644_	Xtro_055856	Skow_01582m	Acar_00006243	Ggal_024111	Ggal_002103	Ggal_040260	Hsap_Ensmbl0164270_5_hydroxytryptamine_serotonin_receptor_4_G_protein_coupled_Source_HGNC_Symbol_Acc_5299_HTR4	Xtro_030438	Ggal_007040	Acar_00004520	Hmag_210756	Drer_035942_histamine_receptor_H3_Source_ZFIN_Acc_ZDB_GENE_040724_204_hrh3	Odio_013097001	Bflo_260819358	Avag_52528001	Spur_022857_Hrh1_Histamine_H1_receptor_Source_UniProtKB_TrEMBL_Acc_Q5ECB9	Avag_57621001	Avag_04277001	Bflo_260819228	Drer_052425_histamine_receptor_H1_Source_ZFIN_Acc_ZDB_GENE_070531_3_hrh1	Ctel_110759	Skow_26052m	Spur_016177_MachrM5	Xtro_008423	Hsap_Ensmbl0101180_histamine_receptor_H3_Source_HGNC_Symbol_Acc_5184_HRH3	Avag_61348001	Bflo_260816291	Lgig_91892	Xtro_016594	Drer_045137_Uncharacterized_protein_Source_UniProtKB_TrEMBL_Acc_F1Q6J0_CABZ01084564_1	Spur_019228_MachrM4	Isca_ISCW020906-PA	Bflo_260812818	Skow_12673m	Lgig_190505	Hmag_231366	Avag_59952001	Xtro_055998	Avag_60962001	Skow_01469m	Acar_00013038	Lgig_132084	Isca_ISCW013655-PA	Bflo_260801631	Ctel_23488	Bflo_260822149	Hrob_90727	Avag_57166001	Cele_006475_tyra_3_Protein_TYRA_3_isoform_b_Source_RefSeq_mRNA_Acc_NM_001029634	Ggal_036052	Avag_52008001	Ggal_008286	Skow_04687m	Hsap_Ensmbl0179097_5_hydroxytryptamine_serotonin_receptor_1F_G_protein_coupled_Source_HGNC_Symbol_Acc_5292_HTR1F	Rcul_t37265	Xtro_009523	Dpul_42083	Hmag_233973	Ggal_024324	Hrob_63054	Pfuc_2161_1_08239_t1	Avag_64474001	Pfuc_2810_1_66472_t1	Isca_ISCW005195-PA	Avag_42075001	Avag_21469001	Skow_39550m	Bflo_260837300	Avag_48660001	Drer_060458_Uncharacterized_protein_Source_UniProtKB_TrEMBL_Acc_F1RAN3_CABZ01078515_1	Ggal_007873	Drer_053987_5_hydroxytryptamine_serotonin_receptor_1B_Source_ZFIN_Acc_ZDB_GENE_081022_141_htr1b	Sjap_0082170	Skow_06578m	Skow_40206m	Mmar_MMa34743	Gsal_1261_muscarinic_acetylcholine_receptor_m1	Skow_11274m	Skow_40207m	Cele_021897_ser_6_Protein_SER_6_ser_6_mRNA_complete_cds_Source_RefSeq_mRNA_Acc_NM_171297	Hrob_62237	Spur_009149_Spur_009149	Ctel_24565	Avag_21279001	Hmag_210914	Rcul_t31702	Hsap_Ensmbl0171873_adrenoceptor_alpha_1D_Source_HGNC_Symbol_Acc_280_ADRA1D	Avag_12178001	Mmar_MMa31446	Gsal_999_muscarinic_acetylcholine_receptor	Acar_00014947	Tcas_270002771	Spur_017918_5ht1F	Dmel_0038542_TyrR_Tyramine_receptor_Source_FlyBase_0038542	Hrob_68472	Skow_40208m	Hsap_Ensmbl0178394_5_hydroxytryptamine_serotonin_receptor_1A_G_protein_coupled_Source_HGNC_Symbol_Acc_5286_HTR1A	Ggal_025693	Avag_35994001	Hsap_Ensmbl0170214_adrenoceptor_alpha_1B_Source_HGNC_Symbol_Acc_278_ADRA1B	Mmar_MMa18652	Smar_004065	Avag_08731001	Acar_00010016	Drer_093745_5_hydroxytryptamine_serotonin_receptor_1A_a_Source_ZFIN_Acc_ZDB_GENE_071203_1_htr1aa	Skow_19809m	Pfuc_69_1_36279_t1	Xtro_032421	Rcul_t31165	Ggal_023727	Dpul_45425	Avag_42917001	Acar_00000094	Xtro_063387	Xtro_063557	Hmag_208512	Spur_021588_Adra1a	Rcul_t05675	Cele_006411_octr_1_Protein_OCTR_1_isoform_b_octr_1_mRNA_complete_cds_Source_RefSeq_mRNA_Acc_NM_001029398	Csav_005047	Lgig_178787	Drer_041173_adrenergic_receptor_alpha_1bb_Source_ZFIN_Acc_ZDB_GENE_041114_51_adra1bb	Mmar_MMa08722	Skow_06426m	Hmag_233974	Spur_010387_Chrm3	Hrob_157789	Ggal_036325	Avag_35832001	Dpul_23736	Hsap_Ensmbl0120907_adrenoceptor_alpha_1A_Source_HGNC_Symbol_Acc_277_ADRA1A	Drer_057098_5_hydroxytryptamine_serotonin_receptor_1A_b_Source_ZFIN_Acc_ZDB_GENE_090409_2_htr1ab	Csav_005046	Mmar_MMa19375	Ctel_138860	Pfuc_12008_1_39268_t1	Csav_005045	Avag_17736001	Znev_18781	Csav_005040	Csav_005044	Skow_01487m	Avag_51056001	Tcas_270014231	Smar_003308	Xtro_009514	Hrob_69628	Dmel_0004514_Oct_TyrR_Octopamine_Tyramine_receptor_Source_FlyBase_0004514	Skow_41848m	Hsap_Ensmbl0043591_adrenoceptor_beta_1_Source_HGNC_Symbol_Acc_285_ADRB1	Mmar_MMa26167	Skow_42000m	Pfuc_11724_1_39221_t1	Avag_34950001	Hrob_110124	Csav_005042	Avag_18616001	Avag_45464001	Avag_21736001	Acar_00013452	Avag_35285001	Avag_49081001	Lgig_130962	Avag_37563001	Avag_42240001	Hrob_81881	Spur_009766_Hrh2	Skow_08236m	Ctel_138863	Skow_17376m	Ggal_001192	Cgig_02869_Octopamine_receptor_Source_UniProtKB_TrEMBL_Acc_K1PKB0	Znev_15640	Mmar_MMa06291	Skow_06592m	Mmar_MMa39898	Csav_005038	Csav_005039	Drer_053580_5_hydroxytryptamine_serotonin_receptor_1Fb_Source_ZFIN_Acc_ZDB_GENE_090312_140_htf1fb	Tcas_270014230	Dmel_0038980_oa2_octopamine_receptor_2_Source_FlyBase_0038980	Ctel_83790	Spur_016940_Htr1fL_6	Ggal_025470	Isca_ISCW008775-PA	Dmel_0038541_TyrRII_Tyramine_receptor_II_Source_FlyBase_0038541	Ctel_121888	Acar_00000401	Sjap_0211540	Avag_05759001	Mmar_MMa22488	Drer_011468_5_hydroxytryptamine_serotonin_receptor_1E_G_protein_coupled_Source_HGNC_Symbol_Acc_5291_HTR1E	Csav_005043	Hsap_Ensmbl0168830_5_hydroxytryptamine_serotonin_receptor_1E_G_protein_coupled_Source_HGNC_Symbol_Acc_5291_HTR1E	Sman_126730_Putative_biogenic_amine_5HT_receptor_Source_UniProtKB_TrEMBL_Acc_G4V5G4	Skow_45276m	Drer_024101_adrenergic_receptor_alpha_1d_Source_ZFIN_Acc_ZDB_GENE_090312_203_adra1d	Dmel_0004573_5_HT7_Serotonin_receptor_7_Source_FlyBase_0004573	Cint_009209	Drer_002773_5_hydroxytryptamine_serotonin_receptor_1Fa_Source_ZFIN_Acc_ZDB_GENE_081105_125_htr1fa	Hrob_181653	Tcas_270002741	Avag_01698001	Smar_001037	Lgig_108926	Tspi_316974568	Znev_17077	Cint_009204	Mmar_MMa14169	Cgig_27100_Putative_G_protein_coupled_receptor_No18_Source_UniProtKB_TrEMBL_Acc_K1QJH6	Cgig_23935_Histamine_H3_receptor_Source_UniProtKB_TrEMBL_Acc_K1R221	Sjap_0134110	Ggal_025570	Isca_ISCW018990-PA	Dmel_0250910_Octbeta3R_Octbeta3R_Source_FlyBase_0250910	Ggal_014538	Avag_54305001	Csav_005041	Xtro_059811	Spur_000064_Mus_achlrM3	Xtro_025697	Bflo_260820876	Cgig_06632_5_hydroxytryptamine_receptor_Source_UniProtKB_TrEMBL_Acc_K1RCZ4	Mmar_MMa25619	Spur_020314_Hrh3_10	Mmar_MMa41467	Smar_000942	Znev_15639	Dpul_22045	Spur_022401_Hrh3_8	Hsap_Ensmbl0179546_5_hydroxytryptamine_serotonin_receptor_1D_G_protein_coupled_Source_HGNC_Symbol_Acc_5289_HTR1D	Emul_02941	Smar_006454	Sman_145540_Putative_muscarinic_acetylcholine_GAR_receptor_Source_UniProtKB_TrEMBL_Acc_G4VIZ1	Mmar_MMa26032	Smim_24218_G_protein_coupled_receptor_putative_Ixodes_scapularis_gi_242046704_ref_XP_002399655_4e_121_364	Dpul_66063	Avag_51822001	Avag_17083001	Lgig_144771	Avag_51244001	Tcas_270002886	Ctel_108125	Dmel_0038653_CG18208	Dpul_45558	Cele_001518_gar_2_Protein_GAR_2_isoform_d_Source_RefSeq_mRNA_Acc_NM_001027425	Gsal_14368_muscarinic_acetylcholine_receptor	Acar_00004679	Ctel_65280	Sman_127310_Biogenic_amine_Dopamine_receptor_putative_Source_UniProtKB_TrEMBL_Acc_G4LUJ1	Spur_014269_Htr1a	Skow_30605m	Cele_020506_dop_3_Protein_DOP_3_isoform_d_dop_3_mRNA_complete_cds_Source_RefSeq_mRNA_Acc_NM_001038472	Hrob_121368	Smar_001036	Hrob_139567	Mmar_MMa11827	Bflo_260792206	Avag_02618001	Avag_00126001	Znev_09818	Drer_054124_5_hydroxytryptamine_serotonin_receptor_1bd_Source_ZFIN_Acc_ZDB_GENE_090409_3_htr1bd	Xtro_060854	Nvec_44791_7tm_1	Smim_29324_PREDICTED_alpha_1A_adrenergic_receptor_like_Danio_rerio_gi_125823286_ref_XP_001338938_4e_82_267	Ctel_195094	Bsch_g45365	Tcas_270014281	Avag_20568001	Rcul_t02886	Avag_05026001	Gsal_15053_dopamine_d2_like_receptor_like	Tcas_270014323	Egra_09785	Hsap_Ensmbl0113749_histamine_receptor_H2_Source_HGNC_Symbol_Acc_5183_HRH2	Znev_13827	Mmar_MMa00895	Hmic_0890400	Lgig_131767	Adig_17552	Drer_027638_adrenergic_alpha_1Ab_receptor_Source_ZFIN_Acc_ZDB_GENE_060503_384_adra1ab	Drer_016095_5_hydroxytryptamine_serotonin_receptor_6_Source_ZFIN_Acc_ZDB_GENE_030131_7839_htr6	Xtro_048072	Acar_00009784	Spur_016939_Htr1bL_4	Spur_018091_Htrla	Gsal_3085_g_protein_coupled	Hsap_Ensmbl0135312_5_hydroxytryptamine_serotonin_receptor_1B_G_protein_coupled_Source_HGNC_Symbol_Acc_5287_HTR1B	Ctel_110529	Skow_05161m	Drer_057479_histamine_receptor_H2_Source_HGNC_Symbol_Acc_5183_HRH2	Isca_ISCW014424-PA	Avag_04848001	Avag_04805001	Lgig_134511	Spur_018826_5ht1a	Pfuc_7993_1_53073_t1	Ctel_193393	Avag_30850001	Skow_21236m	Cgig_25194_5_hydroxytryptamine_receptor_1_Source_UniProtKB_TrEMBL_Acc_K1QM34	Spur_013453_Hypp_716	Spur_001914_Hrh3	Hmag_227696	Hsap_Ensmbl0158748_5_hydroxytryptamine_serotonin_receptor_6_G_protein_coupled_Source_HGNC_Symbol_Acc_5301_HTR6	Cgig_12564_5_hydroxytryptamine_receptor_Source_UniProtKB_TrEMBL_Acc_K1RUW2	Cele_008890_ser_5_Protein_SER_5_ser_5_mRNA_complete_cds_Source_RefSeq_mRNA_Acc_NM_059872	Smar_009979	Skow_44548m	Avag_12433001	Spur_005967_Htr1b	Skow_43961m	Ctel_120361	Spur_018966_Hrh3L_14	Isca_ISCW017050-PA	Rcul_t32065	Pfuc_1754_1_22750_t1	Spur_005087_Hrh3L_5	Skow_41846m	Hmag_233976	Skow_14684m	Znev_18792	Bflo_260820878	Xtro_060342	Avag_07182001	Smim_33222_G_protein_coupled_receptor_putative_Ixodes_scapularis_gi_241854059_ref_XP_002415939_2e_75_240	Nvec_23254_7tm_1	Dmel_0263116_5_HT1B_Serotonin_receptor_1B_Source_FlyBase_0263116	Skow_06586m	Smim_g47807_t1_G_protein_coupled_receptor_putative_Ixodes_scapularis_gi_242046704_ref_XP_002399655_3e_148_439	Spur_017919_Adra1b_1	Spur_016941_Htr1dL	Spur_024900_Drd2	Znev_18785	Avag_46643001	Skow_04324m	Drer_011091_dopamine_receptor_D2b_Source_ZFIN_Acc_ZDB_GENE_030910_2_drd2b	Ggal_027400	Spur_015968_Hrh2_3	Hmag_223888	Bsch_g39951	Ctel_54000	Acar_00000249	Tadh_33970	Bflo_260828201	Pfuc_6534_1_02263_t1	Cint_019971	Znev_10946	Tcas_270014322	Cgig_23088_5_hydroxytryptamine_receptor_4_Source_UniProtKB_TrEMBL_Acc_K1RR88	Nvec_4555_7tm_1	Hmag_203922	Nvec_35047_	Spur_022402_Hrh3L_17	Cgig_06764_Tyramine_receptor_ser_2_Source_UniProtKB_TrEMBL_Acc_K1QXK8	Lgig_142302	Adig_05182	Spur_005086_Hrh3L_2	Ggal_025751	Tadh_58724	Smim_51996_G_protein_coupled_octopamine_receptor_putative_Ixodes_scapularis_gi_241647460_ref_XP_002411135_3e_171_493	Nvec_57690_7tm_1	Nvec_30132_7tm_1	Mmar_MMa17758	Skow_45595m	Mmar_MMa30406	Acar_00018562	Hmic_0578900	Nvec_47389_7tm_1	Ctel_120867	Spur_020348_Chrm5L_3	Pfuc_91710_1_49437_t1	Mmar_MMa14641	Hrob_128882	Ctel_24259	Smim_42254_serotonin_receptor_putative_Ixodes_scapularis_gi_241170927_ref_XP_002410573_2e_22_96_3	OcarG_6088	Pfuc_19657_1_69285_t1	Cgig_27148_Dopamine_D2_like_receptor_Source_UniProtKB_TrEMBL_Acc_K1PWS9	Znev_15682	Bflo_260825470	Cele_004779_ser_4_Protein_SER_4_ser_4_mRNA_complete_cds_Source_RefSeq_mRNA_Acc_NM_065051	Ggal_012625	Hrob_147204	Acar_00008639	Spur_002167_Drd2L_12	Hsap_Ensmbl0149295_dopamine_receptor_D2_Source_HGNC_Symbol_Acc_3023_DRD2	Xtro_025512	Drer_013210_5_hydroxytryptamine_serotonin_receptor_2C_G_protein_coupled_like_2_Source_ZFIN_Acc_ZDB_GENE_120215_109_htr2cl2	Avag_20730001	Smim_56364_dopamine_D1_beta_receptor_putative_Ixodes_scapularis_gi_241090010_ref_XP_002409287_5e_157_460	Ctel_43688	Lgig_178224	Adig_11904	Avag_30514001	Nvec_1759_7tm_1	Ctel_145497	Ctel_108114	Acar_00004212	Hmag_216134	Avag_46525001	Nvec_4873_	Cgig_23936_Histamine_H4_receptor_Source_UniProtKB_TrEMBL_Acc_K1PU39	Mmar_MMa17020	Dmel_0038063_Octbeta2R_Octbeta2R_Source_FlyBase_0038063	Ctel_141683	Acar_00010734	Xtro_053341	Bflo_260824227	Nvec_41357_7tm_1	Isca_ISCW008552-PA	Smim_13088_G_protein_coupled_octopamine_receptor_putative_Ixodes_scapularis_gi_241647460_ref_XP_002411135_0_0_550	Mmar_MMa32557	Bflo_260827987	Nvec_24685_7tm_1	Znev_10802	Tadh_8190	Rcul_t42288	Nvec_26814_7tm_1	Smar_015681	Smim_57807_G_protein_coupled_octopamine_receptor_putative_Ixodes_scapularis_gi_241619213_ref_XP_002408422_5e_56_195	Nvec_10823_7tm_1	Spur_022684_Drd1_1	Adig_22933	Avag_62382001	Dpul_42951	Pfuc_23323_1_54893_t1	Tadh_59248	Bflo_260836000	Drer_061940_5_hydroxytryptamine_serotonin_receptor_4_G_protein_coupled_Source_HGNC_Symbol_Acc_5299_HTR4	Adig_08963	Ctel_145396	Bsch_g6693	Avag_22912001	Avag_10191001	Skow_43960m	Drer_019819_adrenergic_alpha_2B_receptor_Source_ZFIN_Acc_ZDB_GENE_021010_2_adra2b	Avag_52762001	Dmel_0024944_Oamb_Octopamine_receptor_in_mushroom_bodies_Source_FlyBase_0024944	Avag_12496001	Smim_47416_serotonin_receptor_Rhipicephalus_microplus_gi_37221611_gb_AAQ89933_7e_53_183	Xtro_041972	Bflo_260801951	Ctel_145398	Bflo_260814852	Hrob_127838	Drer_038869_5_hydroxytryptamine_serotonin_receptor_5A_Source_ZFIN_Acc_ZDB_GENE_060531_129_htr5a	Ggal_025663	Hmag_216470	Gsal_708_serotonin_receptor	Ggal_010269	Gsal_10511_5_hydroxytryptamine_receptor_1a	Hsap_Ensmbl0157219_5_hydroxytryptamine_serotonin_receptor_5A_G_protein_coupled_Source_HGNC_Symbol_Acc_5300_HTR5A	Spur_018604_Hrh4L_6	Csav_019979	Bflo_260831838	Znev_06400	Bflo_260821177	Drer_069669_adrenergic_alpha_2C_receptor_Source_ZFIN_Acc_ZDB_GENE_021010_3_adra2c	Nvec_4836_7tm_1	Pfuc_4912_1_01856_t1	Bflo_260796775	Lgig_161905	Tcas_270014321	Bflo_260827997	Xtro_014425	Acar_00010761	Acar_00014816	Lgig_64845	Acar_00006170	Sman_149770_Putative_g_protein_coupled_receptor_Source_UniProtKB_TrEMBL_Acc_G4VI55	Xtro_056303	Avag_49281001	Bflo_260830320	Ctel_187238	Spur_003875_Htr1aL_4	Cgig_17749_Alpha_2Db_adrenergic_receptor_Source_UniProtKB_TrEMBL_Acc_K1QAD4	Ctel_103831	Acar_00003661	Ggal_004811	Bflo_260797596	Bflo_260783776	Mmar_MMa08030	Spur_012237_Hrh4L_5	Skow_07299m	Znev_13825	Skow_15212m	Smim_69174_serotonin_receptor_putative_Ixodes_scapularis_gi_241738345_ref_XP_002405023_1e_64_214	Avag_02380001	Avag_40151001	Gsal_6185_5_hydroxytryptamine_receptor	Mmar_MMa45567	Hrob_121581	Cele_001053_dop_2_Protein_DOP_2_isoform_c_dop_2_mRNA_complete_cds_Source_RefSeq_mRNA_Acc_NM_001269197	Hsap_Ensmbl0151577_dopamine_receptor_D3_Source_HGNC_Symbol_Acc_3024_DRD3	Bsch_g7342	Cint_009162	Hsap_Ensmbl0148680_5_hydroxytryptamine_serotonin_receptor_7_adenylate_cyclase_coupled_Source_HGNC_Symbol_Acc_5302_HTR7	Drer_056949_5_hydroxytryptamine_serotonin_receptor_7_adenylate_cyclase_coupled_Source_HGNC_Symbol_Acc_5302_HTR7_2_of_4	Drer_095272_5_hydroxytryptamine_serotonin_receptor_7_adenylate_cyclase_coupled_Source_HGNC_Symbol_Acc_5302_HTR7_4_of_4	Drer_027587_5_hydroxytryptamine_serotonin_receptor_7_adenylate_cyclase_coupled_Source_HGNC_Symbol_Acc_5302_HTR7_1_of_4	Drer_089287_5_hydroxytryptamine_serotonin_receptor_7_adenylate_cyclase_coupled_Source_HGNC_Symbol_Acc_5302_HTR7_3_of_4	Dpul_28700	Hrob_65884	Hrob_128054	Dpul_19892	Tcas_270008194	Dpul_23299	Tcas_270008193	Znev_18793	Cele_004776_ser_1_Protein_SER_1_isoform_a_Source_RefSeq_mRNA_Acc_NM_001029557	Rcul_t01471	Hrob_140496	Tspi_316976753	Znev_10284	Drer_056926_dopamine_receptor_D2a_Source_ZFIN_Acc_ZDB_GENE_021119_2_drd2a	Dmel_0087012_5_HT2_Serotonin_receptor_2_Source_FlyBase_0087012	Bflo_260827991	Bflo_260801925	Smim_43043_class_A_rhodopsin_like_G_protein_coupled_receptor_GPR5ht1_putative_Pediculus_humanus_corporis_gi_242010034_ref_XP_002425781_1e_77_248	Pfuc_7369_1_52941_t1	Rcul_t42013	Smar_008761	Drer_001912_dopamine_receptor_D4_related_sequence_Source_ZFIN_Acc_ZDB_GENE_051113_172_drd4_rs	Gsal_8809_octopamine_receptor	Drer_038918_dopamine_receptor_D1b_Source_ZFIN_Acc_ZDB_GENE_070524_2_drd1b	Smim_52480_serotonin_receptor_7_Drosophila_melanogaster_gi_17864132_ref_NP_524599_4e_94_302	Ggal_008142	Gsal_8865_5_hydroxytryptamine_receptor_1	Dpul_347041	Rcul_t25421	Smar_006339	Tcas_270014259	Bmal_170594261	Hrob_187611	Drer_041008_Uncharacterized_protein_Source_UniProtKB_TrEMBL_Acc_E7EZZ5_FP236542_1	Dmel_0261929_CG42796	Hrob_70983	Pfuc_15448_1_18223_t1	Znev_18782	Egra_07986	Drer_014858_dopamine_receptor_D2_like_Source_ZFIN_Acc_ZDB_GENE_030910_1_drd2l	Dpul_23898	Sman_197700_G_protein_coupled_receptor_putative_Source_UniProtKB_TrEMBL_Acc_G4LVX6	Dmel_0004168_5_HT1A_Serotonin_receptor_1A_Source_FlyBase_0004168	Drer_037576_dopamine_receptor_D5_Source_HGNC_Symbol_Acc_3026_DRD5_1_of_2	Emul_08630	Drer_052919_adrenergic_receptor_beta_3b_Source_ZFIN_Acc_ZDB_GENE_081022_154_adrb3b	Cgig_12064_D_2_dopamine_receptor_Source_UniProtKB_TrEMBL_Acc_K1Q5M7	Sjap_0026520	Hrob_104849	Hsap_Ensmbl0069696_dopamine_receptor_D4_Source_HGNC_Symbol_Acc_3025_DRD4	Acar_00007589	Dpul_213639	Rcul_t16360	Rcul_t21249	Drer_090669_dopamine_receptor_D5_Source_HGNC_Symbol_Acc_3026_DRD5_2_of_2	Sjap_0007620	Hsap_Ensmbl0169676_dopamine_receptor_D5_Source_HGNC_Symbol_Acc_3026_DRD5	Gsal_5782_g_protein_coupled	Sjap_0214550	Ggal_036478	Rcul_t28828	Rcul_t12257	Acar_00016347	Znev_18784	Drer_038363_dopamine_receptor_D4a_Source_ZFIN_Acc_ZDB_GENE_070112_996_drd4a	Skow_00929m	Bmal_170588433	Acar_00010669	Acar_00018225	Cele_004778_ser_3_Protein_SER_3_ser_3_mRNA_complete_cds_Source_RefSeq_mRNA_Acc_NM_059553	Cint_006017	Rcul_t34522	Drer_032131_dopamine_receptor_D3_Source_ZFIN_Acc_ZDB_GENE_021119_1_drd3	Drer_035820_dopamine_receptor_D4b_Source_ZFIN_Acc_ZDB_GENE_070508_3_drd4b	Dpul_43211	Bmal_170574225	Dmel_0015129_DopR2_Dopamine_receptor_2_Source_FlyBase_0015129	Cele_004780_ser_7_Protein_SER_7_isoform_a_ser_7_mRNA_complete_cds_Source_RefSeq_mRNA_Acc_NM_171637	Gsal_2831_dopamine_receptor_2_like	Smim_9376_tyramine_receptor_Bombyx_mori_gi_270288716_dbj_BAI52937_5e_28_119	Pfuc_5727_1_45285_t1	Ggal_029033	Xtro_061434	Znev_18783	Hrob_91097	Ctel_117576	Drer_053646_adrenergic_receptor_beta_3a_Source_ZFIN_Acc_ZDB_GENE_080917_21_adrb3a	Skow_32669m	Sjap_0307500	Cgig_17568_Octopamine_receptor_2_Source_UniProtKB_TrEMBL_Acc_K1RT76	Drer_071640_Uncharacterized_protein_Source_UniProtKB_TrEMBL_Acc_E7F359_CT025914_2	Cint_009893	Sman_134820_Putative_5_hydroxytryptamine_receptor_Source_UniProtKB_TrEMBL_Acc_G4VFR6	Bmal_170586466	Bsch_g2398	Hrob_84436	Xtro_060879	Bmal_170585786	Sman_150180_Putative_amine_GPCR_Source_UniProtKB_TrEMBL_Acc_G4VF14	Rcul_t48262	Avag_26532001	Hmic_0665300	Avag_31261001	Nvec_31969_7tm_1	Nvec_58454_7tm_1	Csav_015312	Bflo_260798132	Bsch_g70155	Egra_02479	Ctel_63703	Bflo_260800152	Lgig_82265	Csav_015311	Ctel_63914	Skow_09674m	Csav_015318	Csav_015309	Emul_00175	Drer_091277_adrenergic_alpha_2D_receptor_a_Source_ZFIN_Acc_ZDB_GENE_021010_4_adra2da	Acar_00015578	Egra_09490	Xtro_009433	Csav_015313	Znev_01738	Sjap_0095180	Csav_015316	Hsap_Ensmbl0222040_adrenoceptor_alpha_2B_Source_HGNC_Symbol_Acc_282_ADRA2B	Csav_015314	Csav_015310	Drer_054667_adrenergic_alpha_2D_receptor_b_Source_ZFIN_Acc_ZDB_GENE_021010_5_adra2db	Ggal_032648	Dmel_0039747_AdoR_Adenosine_receptor_Source_FlyBase_0039747	Cint_006001	Cele_044004_C24A8_6_Protein_C24A8_6_C24A8_6_mRNA_complete_cds_Source_RefSeq_mRNA_Acc_NM_001047755	Cele_016872_dop_4_Protein_DOP_4_dop_4_mRNA_complete_cds_Source_RefSeq_mRNA_Acc_NM_075837	Csav_015317	Cele_001052_dop_1_Protein_DOP_1_isoform_a_Source_RefSeq_mRNA_Acc_NM_001029406	Ctel_97513	Ctel_133870	Skow_00930m	Drer_056284_dopamine_receptor_D7_Source_ZFIN_Acc_ZDB_GENE_060526_372_drd7	Lgig_166126	Lgig_84413	Ctel_64301	Bsch_g68076	Rcul_t39678	Rcul_t25741	Cgig_14948_Putative_muscarinic_acetylcholine_receptor_gar_2_Source_UniProtKB_TrEMBL_Acc_K1QZ79	Hrob_62324	Tspi_316974112	Pfuc_10179_1_10085_t1	Sjap_0003740	Dmel_0037546_CG7918	Znev_18786	Hrob_90738	Rcul_t02887	Sman_152540_Putative_g_protein_coupled_receptor_Source_UniProtKB_TrEMBL_Acc_G4VH58	Hmic_0539900	Dpul_48172	Cele_001517_gar_1_Protein_GAR_1_isoform_c_gar_1_mRNA_complete_cds_Source_RefSeq_mRNA_Acc_NM_001029232	Bmal_170576909	Avag_02021001	Skow_43962m	Odio_020430001	Emul_00999	Xtro_004297	Egra_08781	Spur_005846_Hrh4L	Spur_028063_Chrm3L_16	Hrob_147176	Spur_021092_Chrm3L	Skow_01852m	Spur_026432_Drd2L	Smim_40250_G_protein_linked_acetylcholine_receptor_gar_2A_putative_Ixodes_scapularis_gi_241858555_ref_XP_002416160_3e_46_178	Spur_000968_Chrm1	Rcul_t03537	Hsap_Ensmbl0150594_adrenoceptor_alpha_2A_Source_HGNC_Symbol_Acc_281_ADRA2A	Acar_00008547	Bsch_g27404	Xtro_033692	Avag_31592001	Spur_019281_Chrm2L_5	Spur_018835_Hrh4	Sjap_0039580	Skow_32312m	Ctel_93140	Bflo_260793729	Smim_69093_G_protein_coupled_receptor_putative_Ixodes_scapularis_gi_242046630_ref_XP_002400445_6e_90_291	Sman_043340_Putative_biogenic_amine_Dopamine_receptor_Source_UniProtKB_TrEMBL_Acc_G4VIY8	Skow_17063m	Spur_012629_Hrh3L_11	Drer_040841_adrenergic_alpha_2A_receptor_Source_ZFIN_Acc_ZDB_GENE_021010_1_adra2a	Avag_13248001	Lgig_54386	Avag_24764001	Spur_018834_Hrh3L_13	Spur_024664_Hrh3L_18	Spur_008921_Drd2aL	Sman_145520_Putative_adrenoreceptor_Source_UniProtKB_TrEMBL_Acc_G4VIY3	Ctel_118246	Ctel_189033	Avag_34918001	Spur_012274_Chrm4L_1	Gsal_8358_alpha_1a_adrenergic_receptor_isoform_1	Bflo_260833510	Hsap_Ensmbl0188778_adrenoceptor_beta_3_Source_HGNC_Symbol_Acc_288_ADRB3	Hmag_204468	Bflo_260836999	Hmag_204469	Skow_01588m	Adig_01568	Bflo_260796139	Hmag_227843	Nvec_6544_	Nvec_45144_7tm_1	Tadh_5190	Bsch_g249	Xtro_046019	Pfuc_7514_1_24235_t1	Drer_088995_Uncharacterized_protein_Source_UniProtKB_TrEMBL_Acc_H9GYZ9_CABZ01030692_1	Cele_011878_ador_1_Protein_ADOR_1_isoform_b_ador_1_mRNA_complete_cds_Source_RefSeq_mRNA_Acc_NM_001047345	Cele_011382_dop_5_Protein_DOP_5_dop_5_mRNA_complete_cds_Source_RefSeq_mRNA_Acc_NM_073483	Drer_059899_Uncharacterized_protein_Source_UniProtKB_TrEMBL_Acc_F1Q6X3_CR847944_2	Cint_026757	Cint_012011	Cint_012008	Csav_002301	Cint_026753	Csav_002299	Csav_002300	Isca_ISCW002246-PA	Mmar_MMa45061	Spur_023387_Spur_023387	Acar_00004681	Avag_67422001	Ggal_000223	Ctel_195655	Tcas_270013847	Cele_017157_tyra_2_Protein_TYRA_2_isoform_c_tyra_2_mRNA_complete_cds_Source_RefSeq_mRNA_Acc_NM_001038448	Drer_026246_Uncharacterized_protein_Source_UniProtKB_TrEMBL_Acc_F1QWZ8_CR847944_1	Drer_070056_adenosine_A1_receptor_Source_HGNC_Symbol_Acc_262_ADORA1_1_of_2	Avag_13017001	Avag_18670001	Hmag_233977	Ggal_002215	Xtro_029706	Avag_25933001	Spur_008973_Hrh3L_7	Rcul_t02060	Cint_009886	Cint_009895	Spur_013767_Htr1b_1	Hmag_233195	Hsap_Ensmbl0163485_adenosine_A1_receptor_Source_HGNC_Symbol_Acc_262_ADORA1	Xtro_003574	Spur_019108_Adrb2L_12	Avag_15922001	Nvec_5627_7tm_1	Gsal_3290_dopamine_receptor_2_like	Nvec_22206_7tm_1	Drer_078129_Uncharacterized_protein_Source_UniProtKB_TrEMBL_Acc_F1RCI8_CR936540_1	Bflo_260820630	Avag_11477001	Avag_54568001	Spur_024971_Hypp_2761	Bsch_g61635	Nvec_31736_	Hrob_142066	Spur_013155_Hrh3_7	Ggal_033249	Avag_51003001	Smar_008607	Xtro_033064	Nvec_47931_WAP	Pbac_3466216	Spur_018967_Hrh3L_15	Nvec_50720_	Spur_025436_5ht2	Drer_018228_5_hydroxytryptamine_serotonin_receptor_2C_G_protein_coupled_like_1_Source_ZFIN_Acc_ZDB_GENE_081104_48_htr2cl1	Nvec_31967_7tm_1	Smar_009993	Avag_03773001	Hmag_231052	Pfuc_23050_1_62198_t1	Nvec_17059_7tm_1	Csav_015315	Ggal_025121	Hrob_140634	Ctel_57370	Hsap_Ensmbl0184160_adrenoceptor_alpha_2C_Source_HGNC_Symbol_Acc_283_ADRA2C	Adig_10516	Spur_012499_Drd1L	Tspi_316974840	Tadh_52633	Nvec_29882_TraL	Nvec_51354_	Nvec_15664_7tm_1	Pfuc_137_1_57981_t1	Cint_017566	Hmag_230290	Rcul_t01468	Adig_01306	Nvec_57007_	Skow_43807m	Bflo_260806661	Bflo_260832016	Mmar_MMa36188	Spur_007567_Gpr161	Spur_027700_Gpr61	Hmag_201033	Hmag_227842	Tadh_51667	Tadh_51946	Drer_058903_G_protein_coupled_receptor_161_Source_HGNC_Symbol_Acc_23694_GPR161_2_of_2	Xtro_035447	Xtro_005135	Acar_00010563	Hsap_Ensmbl0143147_G_protein_coupled_receptor_161_Source_HGNC_Symbol_Acc_23694_GPR161	Ggal_024554	Drer_055659_G_protein_coupled_receptor_161_Source_ZFIN_Acc_ZDB_GENE_030616_58_gpr161	Bsch_g33854	Bsch_g8352	Bflo_260827613	Cele_004777_ser_2_Protein_SER_2_isoform_g_ser_2_mRNA_complete_cds_Source_RefSeq_mRNA_Acc_NM_001270331	Rcul_t32210	Cgig_12065_5_hydroxytryptamine_receptor_2A_Source_UniProtKB_TrEMBL_Acc_K1QRP7	Ctel_176407	Bmal_170585790	Smim_66112_PREDICTED_Octbeta2R_like_Saccoglossus_kowalevskii_gi_291227233_ref_XP_002733591_7e_59_197	Hrob_129786	Sjap_0071540	Ggal_010457	Hrob_70948	Sjap_0039610	Rcul_t33497	Smar_003398	Rcul_t00634	Sjap_0310780	Rcul_t02061	Spur_011405_Hrh3L_10	Skow_14457m	Avag_24733001	Sjap_0010170	Bflo_260783778	Smar_013184	Smim_25599_type_serotonin_receptor_Procambarus_clarkii_gi_160213432_gb_ABX10973_6e_57_194	Csav_014863	Hmic_0156500	Sjap_0107180	Rcul_t42003	Ggal_009390	Gsal_1415_dopamine_receptor_1_like	Smim_3987_PREDICTED_similar_to_putative_serotonin_receptor_Tribolium_castaneum_gi_189240688_ref_XP_972856_2e_50_180	Nvec_44670_7tm_1	Spur_013798_Adora2a	Nvec_57800_7tm_1	Avag_12835001	Avag_55759001	Acar_00008223	Skow_25695m	Nvec_50797_7tm_1	Ctel_63740	Avag_50584001	Bsch_g36372	Mley_ML170510a	Smar_002499	Hmag_208739	Cgig_02383	Mley_ML21652a	Mley_ML14393a	Sjap_0039600	Xtro_007523	Sman_043270	Spur_000498_Gpr161L_2	Sman_043300_Putative_biogenic_amine_Dopamine_receptor_Source_UniProtKB_TrEMBL_Acc_G4VIY5	Pfuc_4629_1_08958_t1	Sman_043320_Tyramine_octopamine_receptor_Source_UniProtKB_TrEMBL_Acc_G4VIY7	Skow_24918m	Spur_005678_Htr1aL_5	Skow_18300m	Hsap_Ensmbl0188394_G_protein_coupled_receptor_21_Source_HGNC_Symbol_Acc_4476_GPR21	Nvec_11236_7tm_1	Nvec_43117_7tm_1	Nvec_58511_7tm_1	Spur_008190_Hrh3L_6	Bsch_g45634	Avag_08655001	Avag_06249001	Hrob_72721	Skow_06593m	Avag_32498001	Skow_28214m	Tadh_29696	Hmag_208738	Bflo_260791724	Mley_ML17903a	Nvec_29893_	Hmag_212107	Skow_16402m	Spur_015593_Gpr45	Tadh_7464	Nvec_6240_	Drer_075970_Uncharacterized_protein_Source_UniProtKB_TrEMBL_Acc_F1RA41_BX324188_1	Xtro_035434	Bflo_260784202	Spur_015417_Hrh1_1	Skow_27481m	Spur_024992_Chrm3_1	Skow_27026m	Sman_127720_Putative_g_protein_coupled_receptor_Source_UniProtKB_TrEMBL_Acc_G4VMM6	Rcul_t44391	Mmar_MMa48463	Smim_40784_G_protein_coupled_receptor_putative_Ixodes_scapularis_gi_241854059_ref_XP_002415939_3e_88_278	Sman_202470	Hrob_92549	Spur_011430_Chrm3L_8	Spur_011947_Hrh3_2	Spur_016942_Hrh3L_12	Lgig_116779	Tadh_60482	Spur_012525_Adora2b	Hsap_LRG_424_adenosine_A3_receptor_Source_HGNC_Symbol_Acc_268_LRG_424	Skow_07373m	Spur_014554_Adra1bL_7	Odio_008897001	Cint_012575	Tcas_270012800	Mley_ML21651a	Nvec_5423_	Sjap_0003730	Adig_14159	Tspi_316963925	Spur_027884_Hrh3L_20	Tspi_316972885	Rcul_t16361	Spur_011401_Hypp_1979	Spur_011948_Hrh3_3	Spur_013153_Hrh3_5	Rcul_t20427	Spur_006360_Hrh4L_1	Ctel_74776	Rcul_t01714	Nvec_34531_	Lgig_84168	Hmag_223987	Nvec_33998_7tm_1	Adig_08964	Ctel_131359	Drer_093460_G_protein_coupled_receptor_52_Source_HGNC_Symbol_Acc_4508_GPR52	Lgig_84674	Drer_003900_si_dkeyp_111e5_4_Source_ZFIN_Acc_ZDB_GENE_131127_443_si_dkeyp_111e5_4	Ctel_122114	Dpul_50880	Spur_014086_Adrb1L_4	Adig_01386	Pfuc_21903_1_54791_t1	Skow_33621m	Skow_10322m	Nvec_33586_7tm_1	Cint_023702	Nvec_48644_7tm_1	Mley_ML02306a	Hmag_223297	Tadh_25957	Ctel_131608	Tadh_32924	Spur_014555_Adra1aL_5	Bflo_260791068	Nvec_3538_7tm_1	Lgig_88886	Pfuc_41315_1_55815_t1	Hmag_210896	Tcas_270010956	Tadh_29682	Bflo_260803651	Nvec_14100_7tm_1	Nvec_37970_7tm_1	Tadh_29133	Nvec_28615_7tm_1	Tadh_29004	Cint_026269	Nvec_23748_	Spur_027177_Hrh2L_9	Spur_010988_Hrh4L_4	Isca_ISCW014455-PA	Nvec_48017_7tm_1	Nvec_476_7tm_1	Csav_009712	Cint_026712	Cint_026768	Isca_ISCW005105-PA	Smar_011539	Dpul_56722	Mley_ML12498a	Nvec_32769_	Tcas_270014268	Sman_043290_GPR_3_Putative_biogenic_amine_receptor_Source_UniProtKB_TrEMBL_Acc_C4Q8W8	Adig_04742	Tadh_59551	Bsch_g6864	Nvec_42035_	Skow_35692m	Xtro_029708	Isca_ISCW006710-PA	Spur_002040_Hrh3L_4	Bmal_170589657	Sjap_0100900	Spur_012273_Hrh3L	Rcul_t45750	Sjap_0027610	Bflo_260801817	Sman_043260_GPCR_Putative_g_protein_coupled_receptor_Source_UniProtKB_TrEMBL_Acc_G4VIY1	Spur_026853_Hrh3_9	Rcul_t47015	Sjap_0054100	Spur_013154_Hrh3_6	Nvec_47259_7tm_1	Hrob_113547	Gsal_11499_5_hydroxytryptamine_receptor_2c	Nvec_56773_7tm_1	Adig_22655	Nvec_58451	Rcul_t20425	Spur_010497_Drd1L_1	Smim_61421_AGAP004453_PC_Anopheles_gambiae_str_PEST_gi_333469097_gb_EGK97179_9e_45_165	Avag_26431001	Smim_g4169_t1_G_protein_coupled_receptor_putative_Ixodes_scapularis_gi_242046630_ref_XP_002400445_2e_34_140	Avag_51823001	Bflo_260817048	Skow_42213m	Skow_13299m	Hsap_Ensmbl0165370_G_protein_coupled_receptor_101_Source_HGNC_Symbol_Acc_14963_GPR101	Drer_039218_G_protein_coupled_receptor_101_Source_HGNC_Symbol_Acc_14963_GPR101	Nvec_48805_7tm_1	Nvec_50329_7tm_1	Bflo_260796333	Bflo_260796319	Skow_28760m	Csav_012120	Xtro_002322	Nvec_51947_7tm_1	Skow_22443m	Nvec_43392_7tm_1	Isca_ISCW018984-PA	Drer_063357_G_protein_coupled_receptor_45_Source_HGNC_Symbol_Acc_4503_GPR45	Cgig_20237_Histamine_H2_receptor_Source_UniProtKB_TrEMBL_Acc_K1RP61	Tadh_4322	Skow_06425m	Ctel_64215	Ctel_64084	Cgig_24176_Octopamine_receptor_beta_1R_Source_UniProtKB_TrEMBL_Acc_K1QYJ4	Gsal_2058_serotonin_receptor	Cgig_02781_Alpha_1B_adrenergic_receptor_Source_UniProtKB_TrEMBL_Acc_K1PJ72	Ctel_195667	Nvec_25129_7tm_1	Gsal_2266_class_a_rhodopsin_like_g_protein_coupled_receptor	Skow_37386m	Avag_34522001	Rcul_t10769	Cele_016037_dop_6_Protein_DOP_6_dop_6_mRNA_complete_cds_Source_RefSeq_mRNA_Acc_NM_076338	Lgig_74826	Spur_019084_Hrh3L_16	Pfuc_7813_1_31463_t1	Spur_025820_Spur_025820	Spur_026363_Htr7L_2	Ctel_78863	Ctel_39253	Nvec_39181_7tm_1	Hmag_227699	Hmag_233978	Acar_00010120	Hsap_Ensmbl0135973_G_protein_coupled_receptor_45_Source_HGNC_Symbol_Acc_4503_GPR45	Gsal_6379_d_dopamine_receptor_isoform_2	Drer_057029_5_hydroxytryptamine_serotonin_receptor_2A_Source_ZFIN_Acc_ZDB_GENE_070912_500_htr2a	Cint_001494	Hrob_72732	Hrob_126731	Xtro_005499	Spur_002038_Hrh3L_3	Drer_074540_G_protein_coupled_receptor_63_Source_ZFIN_Acc_ZDB_GENE_110411_183_gpr63	Nvec_29756_	Hmag_228854	Ctel_45911	Skow_18214m	Spur_006449_Hrh4L_3	Ctel_120026	Cele_010329_F59D12_1_Protein_F59D12_1_F59D12_1_mRNA_complete_cds_Source_RefSeq_mRNA_Acc_NM_078179	Bmal_170586518	Tspi_316977734	Rcul_t40540	Dpul_218187	Znev_16402	Lgig_95891	Xtro_003506	Drer_060346_zgc_162592_Source_ZFIN_Acc_ZDB_GENE_030131_5400_zgc_162592	Nvec_51816_7tm_1	Bflo_260796777	Bflo_260795265	Rcul_t20426	Adig_08250	Adig_11936	Nvec_46406_7tm_1	Nvec_39310_	Nvec_33432_7tm_1	Acar_00002002	Ggal_025057	Nvec_57003_	Spur_027704_Adra1aL_11	Isca_ISCW015254-PA	Hrob_176934	Nvec_52778_BK_channel_a	Tspi_316974318	Hmag_232156	Smim_g53234_t1_5_HT4_receptor_putative_Ixodes_scapularis_gi_241850884_ref_XP_002415734_1e_25_112	Rcul_t42184	Spur_025821_Hrh3L_19	Hmag_228850	Spur_000913_Htr4L	Nvec_33445_7tm_1	Spur_004364_Hypp_1516	Nvec_7893_7tm_1	Nvec_38900_7tm_1	Tadh_51671	Nvec_46967_7tm_1	Tadh_51672	Tadh_14615	Znev_06032	Pfuc_13744_1_10644_t1	Hsap_Ensmbl0112218_G_protein_coupled_receptor_63_Source_HGNC_Symbol_Acc_13302_GPR63	Znev_01776	Tadh_60646	Acar_00011429	Smim_54805_G_protein_coupled_receptor_putative_Ixodes_scapularis_gi_242002082_ref_XP_002435684_2e_31_124	Bflo_260817780	Drer_001906_si_dkey_247m21_3_Source_ZFIN_Acc_ZDB_GENE_091204_249_si_dkey_247m21_3	Smar_007193	Mmar_MMa26166	Ggal_000638	Smim_24217_dopamine_receptor_Papilio_xuthus_gi_56044552_dbj_BAD72870_2e_20_92_0	Hmag_229633	Spur_002039_Htr4L_2	Spur_006448_Hrh4L_2	Nvec_55280_	Nvec_51009_7tm_1	Drer_012496_Uncharacterized_protein_Source_UniProtKB_TrEMBL_Acc_F1QB79_BX248230_1	Drer_077746_G_protein_coupled_receptor_119_Source_HGNC_Symbol_Acc_19060_GPR119	Cgig_06369_Adenosine_receptor_A2b_Source_UniProtKB_TrEMBL_Acc_K1PX45	Pfuc_3825_1_66806_t1	Pfuc_9179_1_46007_t1	Ctel_74018	Nvec_33736_7tm_1	Nvec_46099_7tm_1	Nvec_36427_7tm_1	Nvec_49950_7tm_1	Nvec_42529_7tm_1	Cgig_08170_5_hydroxytryptamine_receptor_1A_Source_UniProtKB_TrEMBL_Acc_K1PT62	Skow_11438m	Ctel_188352	Cgig_07097_Beta_2_adrenergic_receptor_Source_UniProtKB_TrEMBL_Acc_K1RZM8	Pfuc_725_1_00460_t1	Pfuc_4092_1_23493_t1	Lgig_113690	Ctel_188563	Skow_33271m	Mley_ML09831a	Adig_12713	Spur_028536_Spur_028536	Hmag_228852	Nvec_40739_7tm_1	Adig_08962	Nvec_13647_7tm_1	Skow_27380m	Nvec_53959_7tm_1	Nvec_22106_	Hmag_211696	Nvec_11030_7tm_1	Skow_10257m	Nvec_11532_7tm_1	Adig_03470	Pfuc_5194_1_67189_t1	Dpul_7660	Ctel_49180	Adig_11773	Cgig_12240_Adenosine_receptor_A2b_Source_UniProtKB_TrEMBL_Acc_K1R423	Nvec_44102_	Tadh_58722	Nvec_27534_	Lgig_167335	Pfuc_223781_1_57518_t1	Nvec_52755_7tm_1	Ggal_038251	Mley_ML072814a	Nvec_42717_	Ctel_209564	Isca_ISCW021342-PA	Acar_00008548	Ggal_006462	Hsap_Ensmbl0147262_G_protein_coupled_receptor_119_Source_HGNC_Symbol_Acc_19060_GPR119	Smim_71812_octopamine_receptor_Periplaneta_americana_gi_33089868_gb_AAP93817_3e_21_96_7	Rcul_t25458	Bflo_260799740	Nvec_11641_7tm_1	Znev_14239	Sman_134100_G_protein_coupled_receptor_putative_Source_UniProtKB_TrEMBL_Acc_G4LWE3	Bflo_260796781	Cgig_18132_Beta_1_adrenergic_receptor_Source_UniProtKB_TrEMBL_Acc_K1REB6	Nvec_29263_7tm_1	Hmag_206812	Nvec_50171_7tm_1	Lgig_132263	Hmag_230125	Cgig_21032_Melanocortin_receptor_5_Source_UniProtKB_TrEMBL_Acc_K1RID1	Tadh_58721	Hmag_218140	Spur_022403_Spur_022403	Spur_002196_Spur_002196	Nvec_2396_	Cgig_28759_Putative_G_protein_coupled_receptor_No18_Source_UniProtKB_TrEMBL_Acc_K1QB48	Rcul_t14499	Cgig_27147_Dopamine_D2_like_receptor_Source_UniProtKB_TrEMBL_Acc_K1PPP5	Smim_50827_dopamine_receptor_putative_Ixodes_scapularis_gi_241252696_ref_XP_002403731_1e_26_105	Rcul_t32076	Sman_010470_Putative_alpha_1_adrenergic_receptor_Source_UniProtKB_TrEMBL_Acc_G4VMM5	Bflo_260801927	Sjap_0044690	Rcul_t42188	Hrob_138230	Mmar_MMa30571	Avag_20955001	Skow_08658m	Adig_10472	Rcul_t42289	Nvec_23114_	Isca_ISCW008917-PA	Hmag_219256	Ctel_209729	Ggal_032309	Nvec_6111_	Nvec_51825_7tm_1	Nvec_58832_	Adig_10346	Nvec_29755_	Nvec_57161_7tm_1	Hmag_209699	Spur_028498_Spur_028498	Nvec_53673_	Ctel_75338	Tadh_51668	Skow_22713m	Hsap_Ensmbl0156097_G_protein_coupled_receptor_61_Source_HGNC_Symbol_Acc_13300_GPR61	Ggal_000060	Hmag_213870	Adig_24061	Nvec_2636_	Pbac_3463329	Skow_06261m	OcarG_6087	Bflo_260831583	Drer_055570_G_protein_coupled_receptor_61_Source_ZFIN_Acc_ZDB_GENE_081104_239_gpr61	Odio_001880001	Ctel_101282	Ctel_86905	Ctel_94603	Ctel_118440	Nvec_41940_	Pfuc_7514_1_24236_t1	Hsap_Ensmbl0134489_histamine_receptor_H4_Source_HGNC_Symbol_Acc_17383_HRH4	Nvec_2229_7tm_1	Tadh_55912	Ctel_135606	Hsap_Ensmbl0269075_5_hydroxytryptamine_serotonin_receptor_2C_G_protein_coupled_Source_HGNC_Symbol_Acc_5295_HTR2C	Tadh_55368	Nvec_32166_7tm_1	Lgig_157546	Ctel_89469	Hrob_121787	Nvec_39385_7tm_1	Ctel_186436	Dpul_27458	Nvec_50690_7tm_1	Skow_37270m	Ctel_128405	Xtro_061789	Ctel_208422	Hmag_206811	Nvec_6376_7tm_1	Nvec_38744_	Hmag_232291	Ctel_144441	Rcul_t22718	Ctel_175120	Nvec_58878_	Tadh_29642	Tadh_59425	Tadh_62528	Tadh_58848	Adig_08960	Nvec_14923_	Hmag_203733	Nvec_8953_	Nvec_1586_	Nvec_40127_7tm_1	Hmag_223003	Ctel_195499	Nvec_44193_7tm_1	Dpul_8518	Gsal_1973_alpha_1a_adrenergic_receptor	Adig_03469	Skow_39546m	Ctel_202962	Ctel_212270	Nvec_16028_	Skow_34997m	Ctel_40576	Bmal_170586470	Nvec_14792_	Hmag_224757	Ctel_92973	Mmar_MMa09178	Smim_33044_G_protein_coupled_octopamine_receptor_putative_Ixodes_scapularis_gi_241260897_ref_XP_002405020_7e_45_159	Hmag_230729	Gsal_9742_histamine_h2_receptor	Dpul_315160	Dpul_238391	Sman_156210	Hsap_Ensmbl0273296_FP700107_1	Mley_ML052911a	Hsap_Ensmbl0180929_G_protein_coupled_receptor_62_Source_HGNC_Symbol_Acc_13301_GPR62	Hsap_Ensmbl0133019_cholinergic_receptor_muscarinic_3_Source_HGNC_Symbol_Acc_1952_CHRM3	Nvec_40033_	Mley_ML040723a	Nvec_36688_	Adig_02194	Nvec_22696_7tm_1	Hmag_230126	Tadh_58847	Nvec_3978_7tm_1	Dpul_315159	Smim_3988_serotonin_receptor_putative_Ixodes_scapularis_gi_241145509_ref_XP_002404998_9e_20_90_1	Nvec_56725_	Hrob_92498	Hrob_128627	Hrob_92500	Tadh_54041	Tadh_57447	Emul_08009	Ggal_038250	Ggal_040261	Sjap_0082160	Gsal_3627_hypothetical_protein	Gsal_6187_5_hydroxytryptamine_receptor	Hmag_201779	Nvec_17917_7tm_1	Nvec_44572_	Hmag_224114	Rcul_t14501	Hmag_230877	Odio_001879001	Hrob_184419	Sjap_0027620	Hrob_181659	Avag_56994001	Rcul_t01717	Sjap_0071550	Mley_ML27891a	Isca_ISCW006077-PA	Nvec_16335_Fels1	Smim_36577_G_protein_coupled_octopamine_receptor_putative_Ixodes_scapularis_gi_241682515_ref_XP_002401109_2e_16_79_3	Lgig_157544	Tadh_56569	Tadh_57377	Adig_21766	Pbac_3476889	Mley_ML05978a	Nvec_51660_	Nvec_13459_	Nvec_13831_	Nvec_30195_	Nvec_52489_DUF1418	Nvec_38745_	Nvec_42607_	Nvec_54366_Eco57I	Nvec_5626_7kD_coat	Avag_26808001	Odio_008909001	Pbac_3470257	Rcul_t10605	Rcul_t14217	Rcul_t15965	Rcul_t33938	Rcul_t16355	Rcul_t17694	Rcul_t28830	Sjap_0317530	Sman_059400	Spur_017878_Spur_017878	Bflo_260796779	Spur_020588_Spur_020588	Tadh_51670	Znev_04251	Avag_15921001	Avag_14036001	Avag_26430001	Bflo_260801806	Bmal_170585788
HG_1622	Sman_173990_Rab11_putative_Source_UniProtKB_TrEMBL_Acc_G4LZE0	Bmal_170590113	Hsap_Ensmbl0173801_junction_plakoglobin_Source_HGNC_Symbol_Acc_6207_JUP	Odio_000799001	Bsch_g39566	Cint_014417	Csav_006256	Skow_42031m	Pfuc_7_1_14642_t1	Bflo_260786373	Acar_00004430	Lgig_205205	Hsap_Ensmbl0168036_catenin_cadherin_associated_protein_beta_1_88kDa_Source_HGNC_Symbol_Acc_2514_CTNNB1	Ggal_019402	Xtro_030302	Drer_014571_catenin_cadherin_associated_protein_beta_1_Source_ZFIN_Acc_ZDB_GENE_980526_362_ctnnb1	Ctel_157160	Smim_59603_armadillo_putative_Ixodes_scapularis_gi_241785176_ref_XP_002414424_0_0_1343	Smar_002617	Ggal_036792	Isca_ISCW023688-PA	Znev_17928	Cgig_13025_Catenin_beta_Source_UniProtKB_TrEMBL_Acc_K1QWZ8	Tcas_270014289	Dmel_0000117_arm_armadillo_Source_FlyBase_0000117	Spur_009155_Ctnnb	Znev_12451	Drer_023472_catenin_beta_2_Source_ZFIN_Acc_ZDB_GENE_040426_2575_ctnnb2	Adig_14698	Dpul_290530	Drer_070787_junction_plakoglobin_a_Source_ZFIN_Acc_ZDB_GENE_991207_22_jupa	Drer_059067_junction_plakoglobin_b_Source_ZFIN_Acc_ZDB_GENE_110407_10_jupb	Xtro_015194	Hmag_230084	Acar_00017621	Hrob_189420	OcarG_9376	Hrob_108064	Tcas_270014290	Odio_011813001	Nvec_31372_Arm	Tspi_316970286	Smar_002619	Avag_18172001	Sman_023550_Putative_beta_catenin_Source_UniProtKB_TrEMBL_Acc_G4VFS7	Avag_39976001	Sjap_0007530	Hmic_0161700	Egra_08273	Emul_05777	Tadh_22780	Gsal_11557_beta_catenin	Aque_216895	Csav_006257	Avag_14804001	Avag_28324001	Mley_ML073715a	Odio_004053001	Rcul_t11567	Mmar_MMa32013	Tspi_316960362	Odio_002611001	Cele_001979_hmp_2_Protein_HMP_2_isoform_b_Source_RefSeq_mRNA_Acc_NM_001265496	Mmar_MMa15035	Emul_06775	Cint_025972	Egra_07306	Hmic_0650700	Avag_28326001	Mmar_MMa24470	Hsap_Ensmbl0261577_junction_plakoglobin_Source_HGNC_Symbol_Acc_6207_JUP	Avag_39979001	Rcul_t25118	Pbac_3464057	Avag_09909001	Odio_000374001	Gsal_13476_junction_plakoglobin	Mmar_MMa16518	Ggal_005815	Ggal_028049	Bmal_170587340	Cele_000238_bar_1_Protein_BAR_1_bar_1_mRNA_complete_cds_Source_RefSeq_mRNA_Acc_NM_076805	Avag_18174001	Mmar_MMa16517	Sman_134000_Putative_plakoglobin_Source_UniProtKB_TrEMBL_Acc_G4VE10	Bmal_170581705	Avag_28048001	Pbac_3468968	Sjap_0053640	Tspi_316972342	Rcul_t00188	Sjap_0314030	Cele_006943_wrm_1_Protein_WRM_1_wrm_1_mRNA_complete_cds_Source_RefSeq_mRNA_Acc_NM_065835	Mmar_MMa21145	Mmar_MMa31998	Sjap_0092360	Avag_14801001	Sjap_0306660	Csav_006258	Avag_28047001	Sjap_0124840	Odio_004920001	Sjap_0130300	Sjap_0132980	Tspi_316979693
HG_312	Bsch_g13371	Skow_36779m	Cint_002708	Hsap_Ensmbl0128602_smoothened_frizzled_family_receptor_Source_HGNC_Symbol_Acc_11119_SMO	Acar_00000246	Drer_002952_smoothened_homolog_Drosophila_Source_ZFIN_Acc_ZDB_GENE_980526_89_smo	Skow_40967m	Xtro_032658	Lgig_195892	Ctel_108217	Bflo_260785889	Ggal_012824	Ggal_039562	Dpul_318256	Isca_ISCW021763-PA	Dmel_0003444_smo_smoothened_Source_FlyBase_0003444	Smar_004227	Znev_04526	Tcas_270012713	Smim_9430_smoothened_protein_Parasteatoda_tepidariorum_gi_291461462_dbj_BAI83345_5e_125_394	Spur_004340_Smooth	Hrob_71023	Nvec_41787_Frizzled	Drer_021664_frizzled_homolog_3a_Source_ZFIN_Acc_ZDB_GENE_990415_225_fzd3a	Skow_14167m	Ggal_025843	Hmag_209444	Skow_19800m	Acar_00009201	Adig_22802	Xtro_008881	Ctel_140195	Lgig_200873	Xtro_045728	Adig_10826	Bflo_260808520	Avag_19431001	Drer_038569_frizzled_homolog_8b_Source_ZFIN_Acc_ZDB_GENE_000328_4_fzd8b	Drer_025420_frizzled_homolog_5_Source_ZFIN_Acc_ZDB_GENE_990415_218_fzd5	Csav_001902	Avag_05332001	Avag_50346001	Bflo_260820160	Cint_016973	Spur_003655_Frizz	Xtro_035762	Csav_001903	Odio_000721001	Lgig_201339	Tcas_270004877	Ggal_026786	Avag_26514001	Drer_054438_frizzled_homolog_2_Source_ZFIN_Acc_ZDB_GENE_990415_224_fzd2	Csav_001900	Smim_15420_frizzled_putative_Ixodes_scapularis_gi_241998672_ref_XP_002433979_0_0_757	Csav_000456	Ctel_176783	Spur_022916_Frizz5_8	Pfuc_16140_1_03676_t2	Cgig_09113_Frizzled_4_Source_UniProtKB_TrEMBL_Acc_K1PCJ3	Ctel_166935	Xtro_019370	Acar_00010597	Avag_31241001	Acar_00009583	Smar_014833	Drer_045444_frizzled_homolog_8a_Source_ZFIN_Acc_ZDB_GENE_000328_3_fzd8a	Isca_ISCW004077-PA	Xtro_019419	Cgig_27131_Frizzled_7_Source_UniProtKB_TrEMBL_Acc_K1PPN7	Nvec_50198_Frizzled	Xtro_027115	OcarG_8896	Hsap_Ensmbl0157240_frizzled_family_receptor_1_Source_HGNC_Symbol_Acc_4038_FZD1	Csav_000459	Cgig_10787_Frizzled_5_Source_UniProtKB_TrEMBL_Acc_K1PBI6	Csav_000458	Csav_000464	Pfuc_3031_1_44550_t1	Tcas_270008205	Bflo_260834485	Csav_000460	Drer_060004_frizzled_homolog_7a_Source_ZFIN_Acc_ZDB_GENE_990415_223_fzd7a	Znev_17750	Drer_027589_frizzled_homolog_7b_Source_ZFIN_Acc_ZDB_GENE_990415_229_fzd7b	Dmel_0016797_fz2_frizzled_2_Source_FlyBase_0016797	Drer_035185_frizzled_homolog_9a_Source_ZFIN_Acc_ZDB_GENE_060531_77_fzd9a	Mmar_MMa31556	Ggal_014736	Avag_60264001	Bmal_170593527	Lgig_139359	Isca_ISCW003177-PA	Hrob_95849	OcarG_11015	Csav_001901	Ggal_027820	Cint_016982	Spur_008022_Frizz4	Skow_42159m	Hsap_Ensmbl0174804_frizzled_family_receptor_4_Source_HGNC_Symbol_Acc_4042_FZD4	Xtro_022901	Egra_04290	Tadh_12196	Emul_10874	Hsap_Ensmbl0163251_frizzled_family_receptor_5_Source_HGNC_Symbol_Acc_4043_FZD5	Hrob_191092	Hmic_0227100	Acar_00012274	Drer_077111_frizzled_homolog_4_Source_ZFIN_Acc_ZDB_GENE_990415_217_fzd4	Acar_00002633	Drer_068213_frizzled_homolog_10_Source_ZFIN_Acc_ZDB_GENE_990415_220_fzd10	Csav_000463	Isca_ISCW016122-PA	Acar_00015496	Tspi_316975643	Hsap_Ensmbl0177283_frizzled_family_receptor_8_Source_HGNC_Symbol_Acc_4046_FZD8	Lgig_228923	Cint_024050	Ggal_038896	Ggal_004170	Hsap_Ensmbl0155760_frizzled_family_receptor_7_Source_HGNC_Symbol_Acc_4045_FZD7	Xtro_006416	Hrob_63277	Ggal_030969	Smar_009650	Csav_008916	Drer_014673_frizzled_homolog_9b_Source_ZFIN_Acc_ZDB_GENE_000906_4_fzd9b	Csav_000462	Dmel_0001085_fz_frizzled_Source_FlyBase_0001085	Cint_024049	Csav_008915	Ggal_034947	Cint_026933	Cint_010691	Acar_00014030	Ggal_034946	Cint_014064	Hsap_Ensmbl0180340_frizzled_family_receptor_2_Source_HGNC_Symbol_Acc_4040_FZD2	Acar_00005043	Ctel_202176	Csav_008919	Sjap_0032920	Znev_05280	Bsch_g40914	Bsch_g46146	Znev_13395	Cint_016965	Csav_000461	Odio_007729001	Adig_09306	Adig_09304	Mley_ML003224a	Pfuc_87126_1_42186_t1	Xtro_022744	Csav_008918	Smim_71134_frizzled_receptor_5_8_Ptychodera_flava_gi_326393829_gb_ADZ61652_0_0_699	Csav_008917	Csav_008923	Mmar_MMa26489	Csav_008920	Acar_00001050	Csav_008921	Cgig_16515_Frizzled_10_A_Source_UniProtKB_TrEMBL_Acc_K1QB03	Cele_000478_cfz_2_Protein_CFZ_2_isoform_b_Source_RefSeq_mRNA_Acc_NM_071563	Ggal_013725	Dpul_346805	Csav_008924	Bsch_g41125	Bflo_260819666	Csav_008922	Smim_78286_transmembrane_receptor_putative_Ixodes_scapularis_gi_240978523_ref_XP_002402968_0_0_532	Drer_041464_frizzled_homolog_1_Source_ZFIN_Acc_ZDB_GENE_990415_219_fzd1	Isca_ISCW015217-PA	Hsap_Ensmbl0263254_frizzled_family_receptor_9_Source_HGNC_Symbol_Acc_4047_FZD9	Smar_012389	Mmar_MMa31526	Aque_228355	Gsal_1726_frizzled_5_precursor	Mmar_MMa12183	Dpul_347538	Csav_002570	Sman_139180_Frizzled_putative_Source_UniProtKB_TrEMBL_Acc_G4LUU9	Spur_023014_Frizz9_10	Csav_002647	Csav_002569	Nvec_7486_Frizzled	Csav_002568	Csav_002646	Nvec_13074_Fz	Csav_002645	Adig_20527	Cint_004962	Ggal_035813	Cele_003397_mom_5_Protein_MOM_5_mom_5_mRNA_complete_cds_Source_RefSeq_mRNA_Acc_NM_060234	Cint_005012	Znev_17335	Rcul_t14610	Hmag_216620	Smar_007293	Hmic_0386300	Cint_005023	Dpul_346804	Dpul_347539	Egra_08157	Drer_042731_frizzled_homolog_6_Drosophila_Source_ZFIN_Acc_ZDB_GENE_040426_1451_fzd6	Emul_04480	Hmag_233498	Tspi_316968833	Smim_72502_transmembrane_receptor_putative_Ixodes_scapularis_gi_240978523_ref_XP_002402968_2e_157_470	Bsch_g22194	Bmal_170592601	Tcas_270012807	Skow_03550m	Rcul_t07576	Gsal_8046_frizzled_homolog_8a	Bmal_170592611	Gsal_3434_frizzled_homolog_10	Cele_003006_lin_17_Protein_LIN_17_isoform_a_Source_RefSeq_mRNA_Acc_NM_001026642	Pfuc_85858_1_13356_t1	Tspi_316969383	Hmic_0319700	Egra_02240	Emul_00099	Pfuc_17692_1_47118_t1	Csav_000457	Gsal_1535_frizzled_homolog_4	Nvec_48107_	Sjap_0130830	Tadh_31674	Ggal_011424	Sman_118970_Putative_frizzled_Source_UniProtKB_TrEMBL_Acc_G4VMU2	Ggal_013807	Pbac_3468340	Rcul_t33534	Ggal_035816	Gsal_13236_frizzled_partial	Hrob_121253	Odio_000671001	OcarG_11016	Sman_174350_Putative_frizzled_Source_UniProtKB_TrEMBL_Acc_G4VRM3	Bsch_g67838	Egra_05282	Emul_03427	Mley_ML034649b	Bsch_g36179	Pbac_3463078	Aque_226641	Bsch_g30008	Sman_155340_Frizzled_putative_Source_UniProtKB_TrEMBL_Acc_G4LUN2	Rcul_t33533	Ggal_035814	Smim_9435_smoothend_like_protein_protein_Branchiostoma_floridae_gi_260785889_ref_XP_002587992_2e_22_100	Tspi_316971876	Ggal_037386	Smim_43755_secreted_frizzled_related_protein_Trichinella_spiralis_gi_339246449_ref_XP_003374858_3e_61_201	Mmar_MMa28323	Cgig_07369_Secreted_frizzled_related_protein_5_Source_UniProtKB_TrEMBL_Acc_K1QF65	Aque_227973	Odio_006034001	Bsch_g15463	Hsap_Ensmbl0145244_corin_serine_peptidase_Source_HGNC_Symbol_Acc_19012_CORIN	Xtro_009379	Smim_25129_serine_protease_P100_Tribolium_castaneum_gi_270015134_gb_EFA11582_4e_97_313	Bflo_260796851	Nvec_51630_Fz	Adig_14461	Sjap_0010760	Egra_01221	Emul_02422	Hmic_0494400	Dmel_0027342_fz4_frizzled_4_Source_FlyBase_0027342	Gsal_12311_frizzled_5_precursor	Dmel_0027343_fz3_frizzled_3_Source_FlyBase_0027343	Sjap_0214880	Bsch_g24148	Bsch_g2573	Aque_225381	Gsal_1936_frizzled_4_precursor	Adig_11502	Hmic_0595200	Cele_003238_mig_1_Protein_MIG_1_isoform_a_mig_1_mRNA_complete_cds_Source_RefSeq_mRNA_Acc_NM_058395	Gsal_8238_frizzled_homolog_4	Xtro_060535	Adig_20113	Skow_40539m	Tspi_316968831	Pfuc_175702_1_50037_t1	Ctel_101526	Nvec_767_	Mmar_MMa21901	Spur_006499_Sfrp3_4II	Sman_173940_Putative_frizzled_Source_UniProtKB_TrEMBL_Acc_G4VMU3	Hmag_229399	Spur_004062_Sfrp3_4I	Drer_089563_Uncharacterized_protein_Source_UniProtKB_TrEMBL_Acc_F1R1X6_CABZ01110305_1	Cgig_03085_Secreted_frizzled_related_protein_4_Source_UniProtKB_TrEMBL_Acc_K1RSD9	Acar_00015499	Skow_32379m	Ggal_015022	Smar_013346	Bflo_260817900	Skow_26226m	Drer_089210_Uncharacterized_protein_Source_UniProtKB_TrEMBL_Acc_F1Q8N1_FP102169_1	Smar_015318	Xtro_002846	Ggal_019697	Drer_070050_secreted_frizzled_related_protein_2_Source_ZFIN_Acc_ZDB_GENE_061013_293_sfrp2	Xtro_016987	Xtro_055200	Ggal_036723	Bflo_260796839	Rcul_t14611	Bflo_260795865	Adig_03167	Dpul_58766	Xtro_053187	Rcul_t27254	Csav_015110	Hmag_229127	Hsap_Ensmbl0145423_secreted_frizzled_related_protein_2_Source_HGNC_Symbol_Acc_10777_SFRP2	Bsch_g46517	Xtro_048172	Drer_018383_frizzled_related_protein_Source_ZFIN_Acc_ZDB_GENE_990715_1_frzb	Xtro_051708	Ggal_014058	Skow_20125m	Bmal_170592599	Acar_00001924	Hsap_Ensmbl0162998_frizzled_related_protein_Source_HGNC_Symbol_Acc_3959_FRZB	Bflo_260826183	Rcul_t33345	Bflo_260832746	Drer_039041_secreted_frizzled_related_protein_5_Source_ZFIN_Acc_ZDB_GENE_011108_2_sfrp5	Ggal_012135	Cint_010646	OcarG_8537	Nvec_22490_Fz	Hsap_Ensmbl0120057_secreted_frizzled_related_protein_5_Source_HGNC_Symbol_Acc_10779_SFRP5	Ggal_005489	Cint_003820	Acar_00002971	Acar_00003003	Csav_002829	Csav_002830	Hsap_Ensmbl0104332_secreted_frizzled_related_protein_1_Source_HGNC_Symbol_Acc_10776_SFRP1	Drer_022987_sizzled_Source_ZFIN_Acc_ZDB_GENE_030530_1_szl	Cint_003805	Skow_28882m	Bflo_260835774	Drer_057678_secreted_frizzled_related_protein_1b_Source_ZFIN_Acc_ZDB_GENE_061103_1_sfrp1b	Dpul_300066	Cint_025130	Sjap_0022120	Odio_006033001	Sman_068680_Secreted_frizzled_related_protein_Source_UniProtKB_TrEMBL_Acc_G4M1Q0	Bmal_170588303	Cele_022242_sfrp_1_Protein_SFRP_1_sfrp_1_mRNA_complete_cds_Source_RefSeq_mRNA_Acc_NM_068576	Emul_04219	Aque_224594	Smar_013121	Rcul_t13639	Acar_00012064	Spur_011271_Sfrp1_5	Sman_062560_Putative_wnt_inhibitor_frzb2_Source_UniProtKB_TrEMBL_Acc_G4VJK4	Hrob_195069	Hrob_113786	Sjap_0106810	Mley_ML223520b	Egra_04702	Emul_07518	Xtro_020566	Ctel_167676	Cint_005783	Cgig_17314_Frizzled_5_Source_UniProtKB_TrEMBL_Acc_K1PUJ8	Ggal_011238	Bflo_260793280	Odio_005455001	Lgig_73121	Mmar_MMa31082	Skow_20124m	Pfuc_8317_1_31568_t1	Isca_ISCW003981-PA	Hmic_0556500	Bflo_260820483	Aque_203043	Cint_004686	Skow_26225m	Gsal_8162_secreted_frizzled_related_protein_2	Hrob_88649	Adig_10825	Aque_228356	Skow_26227m	Acar_00020584	Adig_11469	Lgig_89037	Smar_008785	Mmar_MMa23552	Pbac_3473483	Acar_00019611	Dmel_0030027_CG1632	Sjap_0075440	Ggal_035962	Odio_008718001	Smim_46847_serine_protease_H129_Tribolium_castaneum_gi_270014291_gb_EFA10739_4e_142_440	Bsch_g38271	Bsch_g59066	Gsal_9409_secreted_frizzled_related_protein_2	Pfuc_9756_1_31817_t1	Bsch_g4161	Ggal_039317	Ggal_039320	Ggal_004354	Ggal_019698	Hmic_0359400	Aque_216588	Aque_200852	Avag_33960001	Cgig_00960_Frizzled_1_Source_UniProtKB_TrEMBL_Acc_K1Q7H9	Egra_00045	Emul_07479	Hmag_222987	Skow_26232m	Adig_08979	Isca_ISCW017288-PA	Bsch_g70977	Sjap_0045010	Spur_026461_Spur_026461	Spur_012876_Spur_012876	Sjap_0106780	Isca_ISCW004862-PA	Lgig_167918	Dpul_304878	Rcul_t13638	Tadh_63481	Drer_058692_frizzled_homolog_3b_Source_ZFIN_Acc_ZDB_GENE_070122_1_fzd3b	Gsal_8239_putative_homolog_to_Frizzled_4_Crassostrea_gigas	Csav_002644	Hsap_Ensmbl0164930_frizzled_family_receptor_6_Source_HGNC_Symbol_Acc_4044_FZD6	Drer_035521_secreted_frizzled_related_protein_1a_Source_ZFIN_Acc_ZDB_GENE_040310_5_sfrp1a	Pfuc_5598_1_23835_t1	Drer_087719_Uncharacterized_protein_Source_UniProtKB_TrEMBL_Acc_E7F535_CABZ01088509_1	Drer_091242_Uncharacterized_protein_Source_UniProtKB_TrEMBL_Acc_E7F8L2_CABZ01088508_1	Hsap_Ensmbl0104290_frizzled_family_receptor_3_Source_HGNC_Symbol_Acc_4041_FZD3	Acar_00017399	Hsap_Ensmbl0106483_secreted_frizzled_related_protein_4_Source_HGNC_Symbol_Acc_10778_SFRP4	OcarG_5196	Sjap_0003720	Smim_46844_AGAP000303_PA_Anopheles_gambiae_str_PEST_gi_333467140_gb_EAA06527_5_5e_08_58_9	Sjap_0218040	Sjap_0111480	Sjap_0219580	Smar_012253	Bflo_260805808
HG_1761	Bsch_g18191	Cint_027553	Cint_027552	Cint_002380	Bflo_260791760	Znev_15927	Smar_002402	Tcas_270010684	Dmel_0035498_Fit1_Fermitin_1_Source_FlyBase_0035498	Lgig_215642	Drer_020242_fermitin_family_homolog_2_Drosophila_Source_ZFIN_Acc_ZDB_GENE_050506_132_fermt2	Ctel_187915	Xtro_048281	Dpul_199712	Dmel_0036688_Fit2_Fermitin_2_Source_FlyBase_0036688	Spur_002374_Fermth3	Isca_ISCW011051-PA	Aque_225512	Avag_09967001	Avag_44418001	Acar_00006614	Avag_42946001	Acar_00003194	Ggal_020282	Skow_21923m	Bsch_g38648	Csav_020122	Drer_079267_fermitin_family_member_3_Source_HGNC_Symbol_Acc_23151_FERMT3_2_of_2	Pfuc_1940_1_00909_t1	Bmal_170593693	Hrob_115438	Tspi_316960655	Ggal_014328	Drer_030938_fermitin_family_member_3b_Source_ZFIN_Acc_ZDB_GENE_040426_1366_fermt3b	Hsap_Ensmbl0101311_fermitin_family_member_1_Source_HGNC_Symbol_Acc_15889_FERMT1	Cele_006836_unc_112_Protein_UNC_112_unc_112_mRNA_complete_cds_Source_RefSeq_mRNA_Acc_NM_074227	Hrob_62964	Acar_00000580	Adig_06646	Hsap_Ensmbl0149781_fermitin_family_member_3_Source_HGNC_Symbol_Acc_23151_FERMT3	Xtro_012123	Nvec_58334	Tadh_33394	Xtro_057641	Hrob_157627	Hsap_LRG_180_fermitin_family_member_3_Source_HGNC_Symbol_Acc_23151_LRG_180	Hmag_225566	Mley_ML017949a	Rcul_t26401	Rcul_t23313	Sman_053420	Sjap_0215820	Emul_08251	Egra_09446	Hmic_0886800	Gsal_8041_fermitin_2	Sman_070630_Uncoordinated_protein_112_Mitogen_inducible_mig_2_protein_like_Source_UniProtKB_TrEMBL_Acc_G4LZJ4	Avag_26618001	Tspi_316971804	Sjap_0057560	Gsal_12103_fermitin_family_homolog_1_like	Hsap_Ensmbl0073712_fermitin_family_member_2_Source_HGNC_Symbol_Acc_15767_FERMT2	Hmic_0287300	Bsch_g4175	Bsch_g59300	Smim_51860_Unc_112_related_protein_Harpegnathos_saltator_gi_307200435_gb_EFN80644_0_0_582	Mmar_MMa12729	Pfuc_92104_1_64098_t1	Xtro_057639	Cgig_11808_Fermitin_family_like_protein_2_Source_UniProtKB_TrEMBL_Acc_K1QAR9	Odio_008166001	Pbac_3465153	Sjap_0057570	Sman_070640	Gsal_12106_fermitin_family_protein	Emul_04610	Egra_00295	Adig_21307	Sjap_0088320	Sjap_0087630	Nvec_9942_CCD	Hmic_0886700	Isca_ISCW024163-PA	Drer_052652_fermitin_family_member_1_Source_ZFIN_Acc_ZDB_GENE_030131_3264_fermt1	Rcul_t26406	Acar_00020697	Pfuc_26649_1_55165_t1	Acar_00021529	Znev_14491
HG_134	Bsch_g10820	Csav_015957	Cint_013512	Skow_03804m	Smar_012521	Drer_008305_heart_and_neural_crest_derivatives_expressed_transcript_2_Source_ZFIN_Acc_ZDB_GENE_000511_1_hand2	Mmar_MMa25899	Smim_g19147_t1_heart_and_neural_crest_derivatives_expressed_protein_Xenopus_laevis_gi_148225580_ref_NP_001079108_4e_35_131	Isca_ISCW009436-PA	Mmar_MMa07156	Acar_00005378	Znev_16859	Smar_011914	Smim_19946_PREDICTED_LOW_QUALITY_PROTEIN_heart_and_neural_crest_derivatives_expressed_protein_like_Callithrix_jacchus_gi_296195158_ref_XP_002806682_5e_44_154	Bflo_260833290	Pfuc_91_1_65233_t1	Xtro_036842	Cgig_06631_Twist_related_protein_2_Source_UniProtKB_TrEMBL_Acc_K1R6I8	Ggal_037405	Tcas_270014677	Cgig_23955_Heart_and_neural_crest_derivatives_expressed_protein_2_Source_UniProtKB_TrEMBL_Acc_K1Q906	Smim_10499_dHAND_basic_helix_loop_helix_transcription_factor_Oryctolagus_cuniculus_gi_8648972_emb_CAB94840_2e_28_112	Drer_078266_twist2_Source_ZFIN_Acc_ZDB_GENE_980526_235_twist2	Acar_00009502	Ggal_017474	Hsap_Ensmbl0233608_twist_family_bHLH_transcription_factor_2_Source_HGNC_Symbol_Acc_20670_TWIST2	Ggal_037407	Ggal_006787	Lgig_104540	Hmic_0218700	Hsap_Ensmbl0122691_twist_family_bHLH_transcription_factor_1_Source_HGNC_Symbol_Acc_12428_TWIST1	Adig_14569	Drer_030402_twist1a_Source_ZFIN_Acc_ZDB_GENE_000210_6_twist1a	Xtro_023346	Xtro_054522	Drer_076010_twist1b_Source_ZFIN_Acc_ZDB_GENE_050417_357_twist1b	Acar_00011558	Ctel_221159	Lgig_179182	Drer_031277_twist1b_Source_ZFIN_Acc_ZDB_GENE_050417_357_twist1b	Hrob_136534	Dmel_0032209_Hand_Hand_Source_FlyBase_0032209	Nvec_56922_HLH	Hrob_64223	Spur_017287_Hand	Avag_09445001	Spur_030059_Twi_Twist_Source_UniProtKB_TrEMBL_Acc_A7Z0B7	Acar_00014812	Avag_44017001	Mmar_MMa30225	Avag_42414001	Odio_005552001	Lgig_126724	Ggal_010205	Drer_019646_twist3_Source_ZFIN_Acc_ZDB_GENE_000210_7_twist3	Xtro_018548	Mmar_MMa18223	Znev_07499	Rcul_t01308	Ctel_98465	Pfuc_248_1_14935_t1	Lgig_79113	Hsap_Ensmbl0113196_heart_and_neural_crest_derivatives_expressed_1_Source_HGNC_Symbol_Acc_4807_HAND1	Drer_045353_musculin_Source_HGNC_Symbol_Acc_7321_MSC	Bflo_260823603	Skow_01350m	Avag_48128001	Skow_01353m	Isca_ISCW009433-PA	Avag_03661001	Cgig_13641_Twist_related_protein_Source_UniProtKB_TrEMBL_Acc_K1QPI9	Tspi_316974893	Avag_18249001	Bmal_170587702	Drer_011635_si_ch211_251p5_3_Source_ZFIN_Acc_ZDB_GENE_100922_228_si_ch211_251p5_3	Egra_10188	Nvec_56921_HLH	Emul_09547	Adig_14570	Avag_20242001	Drer_077813_si_dkey_34f9_3_Source_ZFIN_Acc_ZDB_GENE_081104_410_si_dkey_34f9_3	Isca_ISCW024442-PA	Cint_011867	Xtro_012535	Drer_042857_si_ch211_246m6_4_Source_ZFIN_Acc_ZDB_GENE_050208_498_si_ch211_246m6_4	Csav_015945	Mmar_MMa31086	Acar_00010942	Tcas_270008242	Egra_05386	Sman_022610_Putative_musculin_Source_UniProtKB_TrEMBL_Acc_G4VEB5	Hmic_0912800	Bsch_g37939	Smar_012200	Emul_02296	Skow_07281m	Emul_10557	Dpul_320202	Bsch_g52545	Ctel_154829	Sjap_0073180	Gsal_2257_transcription_factor_21_like	Cele_001959_hlh_15_Protein_HLH_15_hlh_15_mRNA_complete_cds_Source_RefSeq_mRNA_Acc_NM_076039	Xtro_062388	Skow_02492m	Ctel_59283	Drer_067544_paraxis_Source_ZFIN_Acc_ZDB_GENE_980605_20_par1	Hsap_Ensmbl0188686_scleraxis_homolog_A_mouse_Source_HGNC_Symbol_Acc_24312_SCXA	Mmar_MMa13472	Drer_035695_scleraxis_homolog_A_mouse_Source_ZFIN_Acc_ZDB_GENE_060503_414_scxa	Cgig_04257_Helix_loop_helix_protein_13_Source_UniProtKB_TrEMBL_Acc_K1PI38	Xtro_030260	Hrob_155122	Pfuc_9632_1_38937_t1	Dpul_39727	Bflo_260829889	Znev_17065	Acar_00012443	Ctel_57348	Xtro_034863	Ctel_111042	Cgig_26944_Transcription_factor_21_Source_UniProtKB_TrEMBL_Acc_K1QSW7	Ctel_94620	Ctel_155726	Nvec_37377_	Xtro_005450	Acar_00005831	Tcas_270009117	Lgig_174714	Isca_ISCW014797-PA	Spur_012008_Myor2	Cgig_02829_Helix_loop_helix_protein_1_Source_UniProtKB_TrEMBL_Acc_K1PTA2	Lgig_66849	Bflo_260836479	Sjap_0042560	Znev_01722	Bflo_260829887	Drer_042041_T_cell_acute_lymphocytic_leukemia_2_Source_ZFIN_Acc_ZDB_GENE_040115_1_tal2	Bflo_260829893	Dpul_227979	Isca_ISCW003737-PA	Ctel_225943	Acar_00010135	Mmar_MMa10019	Ggal_030247	Xtro_020068	Sman_203270	Skow_31410m	Mmar_MMa38411	Mmar_MMa15394	Xtro_017331	Hsap_Ensmbl0178860_musculin_Source_HGNC_Symbol_Acc_7321_MSC	Lgig_133561	Sjap_0025520	Pfuc_23332_1_40414_t1	Csav_009961	Hrob_64733	Tspi_316974772	Smim_77534_helix_loop_helix_protein_hen_putative_Ixodes_scapularis_gi_241631051_ref_XP_002410238_6e_34_131	Tadh_9370	Pfuc_994_1_43872_t1	Smar_006929	Cgig_17809_Pancreas_transcription_factor_1_subunit_alpha_Source_UniProtKB_TrEMBL_Acc_K1Q6J0	Acar_00010443	Bmal_170590666	Bflo_260804191	Bflo_260829891	Pfuc_7893_1_38660_t1	Spur_016650_Par1	Drer_036869_transcription_factor_21_Source_ZFIN_Acc_ZDB_GENE_051113_88_tcf21	Xtro_012850	Dmel_0003900_twi_twist_Source_FlyBase_0003900	Xtro_013006	Ggal_039946	Ggal_039947	Drer_025495_nescient_helix_loop_helix_2_Source_ZFIN_Acc_ZDB_GENE_040426_1809_nhlh2	Isca_ISCW003677-PA	Hsap_LRG_446_transcription_factor_21_Source_HGNC_Symbol_Acc_11632_LRG_446	Hsap_Ensmbl0171786_nescient_helix_loop_helix_1_Source_HGNC_Symbol_Acc_7817_NHLH1	Skow_31408m	Adig_20110	Hsap_Ensmbl0162367_T_cell_acute_lymphocytic_leukemia_1_Source_HGNC_Symbol_Acc_11556_TAL1	Sman_015670_Putative_paraxis_Source_UniProtKB_TrEMBL_Acc_G4VSK8	Bmal_170589717	Xtro_035679	Smar_007908	Tcas_270005642	Drer_014479_pancreas_specific_transcription_factor_1a_Source_ZFIN_Acc_ZDB_GENE_030616_579_ptf1a	Ctel_80741	Xtro_000219	Cgig_05065	Acar_00003207	Hrob_94416	Znev_04344	Ggal_022617	Emul_02171	Hrob_91618	Smar_006456	Ctel_184140	Egra_01694	Nvec_29722_HLH	Nvec_12347_HLH	Smim_39786_PREDICTED_pancreas_transcription_factor_like_protein_Saccoglossus_kowalevskii_gi_291244261_ref_XP_002742016_4e_57_190	Drer_019930_T_cell_acute_lymphocytic_leukemia_1_Source_ZFIN_Acc_ZDB_GENE_980526_501_tal1	Xtro_001974	Spur_002677_Ptf1a	Smar_002729	Ctel_162858	Tspi_316974647	Ggal_039945	Dmel_0053557_CG33557	Egra_06186	Tcas_270003884	Adig_04218	Skow_11934m	Dpul_18360	Csav_004399	Avag_45345001	Hsap_Ensmbl0125878_transcription_factor_15_basic_helix_loop_helix_Source_HGNC_Symbol_Acc_11627_TCF15	Tcas_270008214	Acar_00016173	Hrob_138545	Isca_ISCW019706-PA	Dpul_48108	Dmel_0015550_tap_target_of_Poxn_Source_FlyBase_0015550	Skow_04475m	Adig_06570	Drer_086944_transcription_factor_24_Source_HGNC_Symbol_Acc_32275_TCF24	Hmag_202920	Mmar_MMa26895	Hmag_205217	Tcas_270003883	Mmar_MMa50362	Avag_29683001	Xtro_050295	Bsch_g13729	Cgig_17810_Pancreas_transcription_factor_1_subunit_alpha_Source_UniProtKB_TrEMBL_Acc_K1QDK9	Tadh_56913	Acar_00008520	Dmel_0037475_Fer1_48_related_1_Source_FlyBase_0037475	Avag_29809001	Hrob_86431	Pfuc_9684_1_60643_t1	Hsap_Ensmbl0168267_pancreas_specific_transcription_factor_1a_Source_HGNC_Symbol_Acc_23734_PTF1A	Hrob_126756	Bflo_260804189	Acar_00011552	Ctel_151649	Lgig_58541	Ctel_49815	Ctel_48001	Bsch_g26105	Lgig_70434	Pfuc_24801_1_19033_t1	Dpul_99035	Smar_011911	Skow_07278m	Smar_009985	Hrob_153518	Tcas_270015990	Ctel_58127	Mmar_MMa23675	Bflo_260790091	Skow_41452m	Dpul_29107	Skow_18389m	Aque_217476	Znev_01535	Dmel_0010433_ato_atonal_Source_FlyBase_0010433	Smar_006706	Ggal_017639	Xtro_058897	Drer_092160_Fer3_like_Drosophila_Source_ZFIN_Acc_ZDB_GENE_081104_461_ferd3l	Lgig_172594	Pfuc_3558_1_08659_t1	Dmel_0037937_Fer3_48_related_3_Source_FlyBase_0037937	Drer_033400_atonal_homolog_1b_Source_ZFIN_Acc_ZDB_GENE_041201_1_atoh1b	Rcul_t37000	Ctel_220993	Lgig_70439	Spur_014401_NtL	Bflo_260828440	Cgig_10896_Fer3_like_protein_Source_UniProtKB_TrEMBL_Acc_K1RF73	Avag_13829001	Hrob_76346	Hsap_Ensmbl0146618_Fer3_like_bHLH_transcription_factor_Source_HGNC_Symbol_Acc_16660_FERD3L	Cele_003018_lin_32_Protein_LIN_32_lin_32_mRNA_complete_cds_Source_RefSeq_mRNA_Acc_NM_076009	Mmar_MMa34405	Smar_003412	Rcul_t17760	Cint_022223	Bmal_170585302	Dpul_45040	Tspi_316972000	Znev_12438	Skow_16776m	Smim_52702_n_twist_Aedes_aegypti_gi_157112594_ref_XP_001657582_5e_33_128	Sjap_0095070	Sman_125400_Neurogenin_Source_UniProtKB_TrEMBL_Acc_G4V6V2	Tadh_54312	Mmar_MMa19922	Drer_055294_atonal_homolog_1a_Source_ZFIN_Acc_ZDB_GENE_990415_17_atoh1a	Tcas_270001285	Avag_17539001	Skow_07307m	Cgig_10895_Fer3_like_protein_Source_UniProtKB_TrEMBL_Acc_K1QUY1	Cint_028164	Ctel_80499	Avag_13830001	Avag_42611001	Avag_35751001	Ctel_68790	Cint_024568	Bsch_g36966	Tcas_270007235	Bmal_170591286	Dmel_0038402_Fer2_48_related_2_Source_FlyBase_0038402	Lgig_99224	Dpul_321192	Hmic_0549900	Nvec_52528_HLH	Egra_01960	Isca_ISCW003667-PA	Znev_13494	Mmar_MMa15865	Csav_002072	Hsap_Ensmbl0172238_atonal_homolog_1_Drosophila_Source_HGNC_Symbol_Acc_797_ATOH1	Csav_007637	Emul_09598	Drer_045166_basic_helix_loop_helix_family_member_a15_Source_ZFIN_Acc_ZDB_GENE_070803_3_bhlha15	Avag_03131001	Lgig_70602	Cele_003595_ngn_1_Protein_NGN_1_ngn_1_mRNA_complete_cds_Source_RefSeq_mRNA_Acc_NM_067835	Rcul_t16091	Ctel_111699	Avag_63524001	Mmar_MMa19032	Znev_13492	Dmel_0023091_dimm_dimmed_Source_FlyBase_0023091	Ggal_040088	Bmal_170586654	Gsal_12660_transcription_factor_15	Acar_00010233	Dmel_0003270_amos_absent_MD_neurons_and_olfactory_sensilla_Source_FlyBase_0003270	Smar_011224	Hsap_Ensmbl0180535_basic_helix_loop_helix_family_member_a15_Source_HGNC_Symbol_Acc_22265_BHLHA15	Dpul_115851	Skow_41454m	Rcul_t07373	Emul_04269	Avag_00688001	Egra_04657	Hrob_188977	Drer_040008_neurogenic_differentiation_6a_Source_ZFIN_Acc_ZDB_GENE_010608_1_neurod6a	Mmar_MMa54944	Pfuc_88481_1_42216_t1	Isca_ISCW011969-PA	Smim_72701_PREDICTED_musculin_like_Monodelphis_domestica_gi_126321053_ref_XP_001367978_2e_35_132	Znev_16946	Cele_000561_cnd_1_Protein_CND_1_cnd_1_mRNA_complete_cds_Source_RefSeq_mRNA_Acc_NM_065714	Pfuc_522_1_22207_t1	Odio_016418001	Ctel_169232	Dmel_0024249_cato_cousin_of_atonal_Source_FlyBase_0024249	Tcas_270011544	Cgig_20332_Class_A_basic_helix_loop_helix_protein_15_Source_UniProtKB_TrEMBL_Acc_K1RMM8	Lgig_98055	Cgig_16130_Neurogenic_differentiation_factor_6_A_Source_UniProtKB_TrEMBL_Acc_K1RLJ3	Xtro_050876	Dmel_0002931_net_net_Source_FlyBase_0002931	Znev_12128	Ggal_005500	Smar_005703	Smar_004847	Tspi_316978490	Acar_00012119	Acar_00014626	Adig_04219	Adig_04220	Hsap_Ensmbl0123307_neuronal_differentiation_4_Source_HGNC_Symbol_Acc_13802_NEUROD4	Sman_082290_Neurogenic_differentiation_factor_Source_UniProtKB_TrEMBL_Acc_G4VM74	Bmal_170590424	Bmal_170580214	Tcas_270012119	Drer_003469_neurogenic_differentiation_4_Source_ZFIN_Acc_ZDB_GENE_030730_1_neurod4	Znev_00033	Spur_027623_Mist	Hsap_Ensmbl0181965_neurogenin_1_Source_HGNC_Symbol_Acc_7764_NEUROG1	Znev_00694	Ggal_036958	Hrob_148428	Cint_018144	Smim_59800_PREDICTED_neurogenin_3_like_Apis_mellifera_gi_328777481_ref_XP_003249350_2e_41_151	Tspi_316967571	Bflo_260805666	Xtro_063717	Lgig_167740	Tcas_270016269	Cele_001957_hlh_13_Protein_HLH_13_hlh_13_mRNA_complete_cds_Source_RefSeq_mRNA_Acc_NM_076324	Cele_001953_hlh_8_Protein_HLH_8_hlh_8_mRNA_complete_cds_Source_RefSeq_mRNA_Acc_NM_076966	Mley_ML032410b	Spur_024918_NeuroD1	Xtro_052002	Hsap_Ensmbl0232237_achaete_scute_family_bHLH_transcription_factor_5_Source_HGNC_Symbol_Acc_33169_ASCL5	Lgig_59712	Hmag_222781	Drer_069552_atonal_homolog_7_Source_ZFIN_Acc_ZDB_GENE_000926_1_atoh7	Acar_00009670	Ctel_70345	Gsal_7007_neurogenic_differentiation_factor_6_like	Hmag_215418	Drer_028859_factor_in_the_germline_alpha_Source_ZFIN_Acc_ZDB_GENE_031121_1_figla	Dpul_8458	Mmar_MMa06585	Bflo_260783654	Ctel_206308	Avag_18019001	Drer_019566_neurogenic_differentiation_Source_ZFIN_Acc_ZDB_GENE_990415_172_neurod	Xtro_053560	Bflo_260802344	Avag_35593001	Lgig_99796	Hrob_70666	Hmag_230454	Tadh_9440	Isca_ISCW003670-PA	Ggal_038919	Mmar_MMa41918	Cgig_11834_Atonal_like_protein_8_Source_UniProtKB_TrEMBL_Acc_K1QJB5	Rcul_t46228	Skow_34603m	Bflo_260802408	Bflo_260802384	Ctel_157958	Acar_00006533	Tadh_55857	Xtro_009349	Ggal_040481	Smar_010329	Xtro_014760	Hmag_221652	Mmar_MMa28369	Adig_02110	Cele_001958_hlh_14_Protein_HLH_14_hlh_14_mRNA_complete_cds_Source_RefSeq_mRNA_Acc_NM_062730	Mmar_MMa01154	Hsap_Ensmbl0186051_T_cell_acute_lymphocytic_leukemia_2_Source_HGNC_Symbol_Acc_11557_TAL2	Rcul_t35713	Bflo_260783164	Xtro_050601	Xtro_058319	OcarG_7701	Drer_016951_neurogenin_3_Source_ZFIN_Acc_ZDB_GENE_010608_4_neurog3	Spur_017983_Ato_1	Nvec_6832_HLH	Acar_00021612	Spur_009231_Ncsl	Pfuc_1868_1_37158_t1	Lgig_80373	Bflo_260783574	Znev_11806	Dpul_48661	Nvec_30517_HLH	Xtro_062746	Nvec_26423_	Acar_00004409	Hrob_90564	Hsap_Ensmbl0162992_neuronal_differentiation_1_Source_HGNC_Symbol_Acc_7762_NEUROD1	Xtro_030713	Skow_08996m	Smim_29751_PREDICTED_neurogenin_3_like_Apis_mellifera_gi_328777481_ref_XP_003249350_2e_43_153	Skow_34602m	Hmic_0123500	Smim_5975_PREDICTED_atonal_homolog_8_like_Saccoglossus_kowalevskii_gi_291234454_ref_XP_002737163_1e_41_154	Hsap_Ensmbl0176009_achaete_scute_family_bHLH_transcription_factor_3_Source_HGNC_Symbol_Acc_740_ASCL3	Cele_001952_hlh_6_Protein_HLH_6_hlh_6_mRNA_complete_cds_Source_RefSeq_mRNA_Acc_NM_063669	Avag_11721001	Dpul_66944	Hsap_Ensmbl0168874_atonal_homolog_8_Drosophila_Source_HGNC_Symbol_Acc_24126_ATOH8	Bmal_170590556	Drer_056130_neurogenin_1_Source_ZFIN_Acc_ZDB_GENE_990415_174_neurog1	Xtro_055709	Spur_003681_Atol2	Spur_011315_Ato	Drer_037555_atonal_homolog_8_Source_ZFIN_Acc_ZDB_GENE_061215_7_atoh8	Acar_00001149	Ggal_029937	Hmag_231694	Rcul_t20285	Adig_20740	Tadh_9345	Cele_001962_hlh_19_Protein_HLH_19_hlh_19_mRNA_complete_cds_Source_RefSeq_mRNA_Acc_NM_075718	Ggal_010250	Dmel_0011277_HLH4C_Helix_loop_helix_protein_4C_Source_FlyBase_0011277	Tcas_270005529	Adig_12693	Hsap_Ensmbl0187855_achaete_scute_family_bHLH_transcription_factor_4_Source_HGNC_Symbol_Acc_24311_ASCL4	Cint_017770	Ctel_91237	Drer_091603_Uncharacterized_protein_Source_UniProtKB_TrEMBL_Acc_E7F7Q9_CABZ01066695_1	Bsch_g14302	Cint_028132	Csav_015715	Acar_00014617	Acar_00019056	Nvec_535_	Adig_02108	Ctel_80670	Hsap_Ensmbl0183733_folliculogenesis_specific_basic_helix_loop_helix_Source_HGNC_Symbol_Acc_24669_FIGLA	Bsch_g22276	Smim_16936_transcription_factor_putative_Ixodes_scapularis_gi_241998264_ref_XP_002433775_3e_25_105	Ggal_019951	Drer_016854_neurogenic_differentiation_2_Source_ZFIN_Acc_ZDB_GENE_010608_3_neurod2	Acar_00009487	Tspi_316970407	Nvec_47523_HLH	Znev_10298	Csav_005863	Gsal_238_atonal_like_protein_8	Smim_74341_PREDICTED_LOW_QUALITY_PROTEIN_achaete_scute_homolog_4_like_Pongo_abelii_gi_297692845_ref_XP_002823742_3e_17_80_9	Drer_089096_achaete_scute_family_bHLH_transcription_factor_4_Source_HGNC_Symbol_Acc_24311_ASCL4	Nvec_43185_HLH	Cint_021702	Lgig_79694	Spur_030150_Atl7L	Cint_008328	Smim_15219_helix_loop_helix_protein_putative_Ixodes_scapularis_gi_241738896_ref_XP_002414095_2e_15_76_6	Dpul_37461	Acar_00014314	Sman_062490_Putative_dhand_Source_UniProtKB_TrEMBL_Acc_G4VJJ6	Cgig_15622_Atonal_like_protein_1_Source_UniProtKB_TrEMBL_Acc_K1QC54	Isca_ISCW020498-PA	Tadh_7436	Isca_ISCW008705-PA	Bflo_260802728	Smim_25623_PREDICTED_similar_to_Helix_loop_helix_protein_delilah_Tribolium_castaneum_gi_91080559_ref_XP_973186_2e_30_121	Acar_00001091	Bflo_260788506	Bsch_g56010	Tadh_9478	Mmar_MMa13879	Dmel_0022740_HLH54F_HLH54F_Source_FlyBase_0022740	Tcas_270007241	Odio_008211001	Ctel_80653	Gsal_9625_48_related_2	Ggal_014468	Nvec_28433_	Skow_44834m	Sjap_0012360	Isca_ISCW013371-PA	Smim_35400_TPA_hypothetical_conserved_protein_244_Amblyomma_variegatum_gi_325303682_tpg_DAA34355_2e_28_115	Nvec_32910_	Nvec_6831_HLH	Tcas_270005525	Bflo_260783664	Mmar_MMa02248	Smar_001477	Acar_00017283	Hsap_Ensmbl0171532_neuronal_differentiation_2_Source_HGNC_Symbol_Acc_7763_NEUROD2	Dmel_0263118_tx_taxi_Source_FlyBase_0263118	Cgig_17648_Achaete_scute_like_protein_5_Source_UniProtKB_TrEMBL_Acc_K1RT99	Mmar_MMa42129	Isca_ISCW024416-PA	Cint_000062	Egra_03985	Hsap_Ensmbl0164600_neuronal_differentiation_6_Source_HGNC_Symbol_Acc_13804_NEUROD6	Hmag_233345	Smar_012298	Emul_09457	Lgig_80254	Ggal_037551	Ctel_196926	Gsal_1030_heart_and_neural_crest_derivatives_expressed_1	Bsch_g29860	Lgig_70568	Bflo_260829751	Smim_69658_TPA_exp_hypothetical_class_II_basic_helix_loop_helix_protein_Homo_sapiens_gi_28273210_tpg_DAA00306_3e_20_86_7	Hsap_Ensmbl0261787_transcription_factor_24_Source_HGNC_Symbol_Acc_32275_TCF24	Skow_44060m	Spur_016445_Myor4	Pfuc_12989_1_10543_t1	Drer_087381_transcription_factor_23_Source_ZFIN_Acc_ZDB_GENE_090806_5_tcf23	Cgig_26943_Transcription_factor_23_Source_UniProtKB_TrEMBL_Acc_K1RY40	Hsap_Ensmbl0163792_transcription_factor_23_Source_HGNC_Symbol_Acc_18602_TCF23	Smar_006921	Mmar_MMa38426	Adig_02385	Hmic_0008600	Smar_000405	Bsch_g31694	Cgig_23146_Oligodendrocyte_transcription_factor_2_Source_UniProtKB_TrEMBL_Acc_K1S528	Skow_18772m	Xtro_048691	Hsap_Ensmbl0177468_oligodendrocyte_transcription_factor_3_Source_HGNC_Symbol_Acc_18003_OLIG3	Ggal_022444	Xtro_053436	Drer_040946_oligodendrocyte_lineage_transcription_factor_2_Source_ZFIN_Acc_ZDB_GENE_030131_4013_olig2	Ctel_65387	Hsap_Ensmbl0205927_oligodendrocyte_lineage_transcription_factor_2_Source_HGNC_Symbol_Acc_9398_OLIG2	Drer_052610_oligodendrocyte_transcription_factor_4_Source_ZFIN_Acc_ZDB_GENE_030131_3580_olig4	Xtro_057553	Cgig_19998_Oligodendrocyte_transcription_factor_3_Source_UniProtKB_TrEMBL_Acc_K1RJ49	Spur_002627_Olig3	Lgig_69190	Bmal_170583093	Smim_82722_putative_basic_helix_loop_helix_domain_containing_protein_Hottentotta_judaicus_gi_324497797_gb_ADY39547_9e_31_116	Cgig_06402_Class_E_basic_helix_loop_helix_protein_22_Source_UniProtKB_TrEMBL_Acc_K1PF85	Xtro_013462	Skow_01655m	Sjap_0013770	Tcas_270007964	Drer_037588_basic_helix_loop_helix_family_member_e23_Source_ZFIN_Acc_ZDB_GENE_050913_22_bhlhe23	Pfuc_57367_1_48874_t1	Sman_000620	Bflo_260793609	Mmar_MMa11471	Ctel_184404	Ggal_009161	Spur_004028_Beta3b	Drer_058039_basic_helix_loop_helix_family_member_e22_Source_ZFIN_Acc_ZDB_GENE_040426_1411_bhlhe22	Dpul_17020	Spur_026601_Beta3a	Hsap_Ensmbl0180828_basic_helix_loop_helix_family_member_e22_Source_HGNC_Symbol_Acc_11963_BHLHE22	Smar_007739	Pfuc_61157_1_63590_t1	Gsal_8784_class_e_basic_helix_loop_helix_protein_23	Hsap_Ensmbl0125533_basic_helix_loop_helix_family_member_e23_Source_HGNC_Symbol_Acc_16093_BHLHE23	Dmel_0032651_Oli_Olig_family_Source_FlyBase_0032651	Znev_13401	Ctel_41307	Acar_00016556	Rcul_t07880	Lgig_70693	Odio_004939001	Avag_55557001	Tspi_316978612	Cgig_01543_Oligodendrocyte_transcription_factor_3_Source_UniProtKB_TrEMBL_Acc_K1PMP4	Hrob_62728	Cele_001961_hlh_17_Protein_HLH_17_hlh_17_mRNA_complete_cds_Source_RefSeq_mRNA_Acc_NM_070527	Avag_48881001	Avag_00200001	Cele_009540_hlh_31_Protein_HLH_31_hlh_31_mRNA_complete_cds_Source_RefSeq_mRNA_Acc_NM_001028022	Avag_15624001	Tspi_316977070	Adig_05338	Ggal_031389	Drer_020794_neurogenic_differentiation_6b_Source_ZFIN_Acc_ZDB_GENE_010608_2_neurod6b	Nvec_9126_HLH	Nvec_47522_HLH	Adig_10997	Isca_ISCW010324-PA	Xtro_036479	Hrob_172908	Ctel_69807	Nvec_11829_	Ggal_037553	Pfuc_1868_1_37159_t1	Cgig_11549_Neurogenic_differentiation_factor_1_Source_UniProtKB_TrEMBL_Acc_K1Q3Q2	Spur_028093_Scl	Znev_09565	Hsap_Ensmbl0178403_neurogenin_2_Source_HGNC_Symbol_Acc_13805_NEUROG2	Tadh_59765	Lgig_59839	Ctel_49381	Cele_001954_hlh_10_Protein_HLH_10_hlh_10_mRNA_complete_cds_Source_RefSeq_mRNA_Acc_NM_073000	Cgig_03531_T_cell_acute_lymphocytic_leukemia_protein_1_Source_UniProtKB_TrEMBL_Acc_K1PYP0	Lgig_100776	Hsap_Ensmbl0164107_heart_and_neural_crest_derivatives_expressed_2_Source_HGNC_Symbol_Acc_4808_HAND2	Smim_28611_twist_related_protein_Eptatretus_burgeri_gi_338747573_dbj_BAK41864_6e_27_110	Dpul_7671	Hmic_0759400	Acar_00016771	Gsal_6443_twist_related_protein_2	Tspi_316966050	Hsap_Ensmbl0122859_neurogenin_3_Source_HGNC_Symbol_Acc_13806_NEUROG3	Cele_001981_hnd_1_Protein_HND_1_hnd_1_mRNA_complete_cds_Source_RefSeq_mRNA_Acc_NM_077551	Spur_022554_Ac_Sc3	Skow_08494m	Hrob_81338	Nvec_27345_HLH	Hsap_Ensmbl0179774_atonal_homolog_7_Drosophila_Source_HGNC_Symbol_Acc_13907_ATOH7	Ctel_80686	Bsch_g448	Hrob_138706	Hrob_138707	Hrob_138705	Hrob_138704	Bmal_170593369	Pfuc_6715_1_60089_t1	Sjap_0052450	Drer_040948_oligodendrocyte_lineage_transcription_factor_1_Source_ZFIN_Acc_ZDB_GENE_050107_2_olig1	Sman_067430_Basic_helix_loop_helix_protein_putative_Source_UniProtKB_TrEMBL_Acc_G4LZ79	Lgig_70694	Ctel_179137	Hrob_128595	Lgig_70673	Bsch_g45044	Odio_007675001	Mmar_MMa21868	Cgig_11550_Neurogenin_1_Source_UniProtKB_TrEMBL_Acc_K1QPV3	Spur_007147_N	Lgig_80256	Avag_46188001	Avag_64947001	Bmal_170594804	Sjap_0035170	Rcul_t04208	Lgig_60576	Tcas_270003142	Isca_ISCW021517-PA	Lgig_159845	Cgig_24924_Helix_loop_helix_protein_delilah_Source_UniProtKB_TrEMBL_Acc_K1S1H5	Lgig_153930	Mley_ML113427a	Ctel_41308	Skow_33611m	Lgig_79697	Isca_ISCW009607-PA	Gsal_10983_neurogenic_differentiation_factor_2	Drer_096756_si_ch211_196c10_13_Source_ZFIN_Acc_ZDB_GENE_130603_71_si_ch211_196c10_13	Acar_00018417	Xtro_060961	Hrob_138710	Cele_013665_hlh_32_Protein_HLH_32_hlh_32_mRNA_complete_cds_Source_RefSeq_mRNA_Acc_NM_001028259	Cele_001950_hlh_3_Protein_HLH_3_hlh_3_mRNA_complete_cds_Source_RefSeq_mRNA_Acc_NM_063537	Tspi_316968910	Drer_038386_achaete_scute_complex_like_1a_Drosophila_Source_ZFIN_Acc_ZDB_GENE_980526_90_ascl1a	Hsap_Ensmbl0139352_achaete_scute_family_bHLH_transcription_factor_1_Source_HGNC_Symbol_Acc_738_ASCL1	Smim_31424_ASH1_protein_Cupiennius_salei_gi_12641783_emb_CAC27516_3e_41_149	Mmar_MMa50232	Smar_011494	Smim_73890_ASH2_protein_Cupiennius_salei_gi_12641785_emb_CAC27517_4e_71_225	Skow_08499m	Odio_002088001	OcarG_4517	Hrob_148299	Tspi_316975586	Bmal_170589880	Xtro_006283	Cgig_17650_Achaete_scute_like_protein_1_Source_UniProtKB_TrEMBL_Acc_K1QLV2	Cint_021744	Bflo_260788504	Mmar_MMa50233	Smim_12181_putative_class_II_basic_helix_loop_helix_protein_Latrodectus_hesperus_gi_318087421_gb_ADV40301_6e_119_348	Xtro_055484	Lgig_168208	Mmar_MMa33622	Skow_04611m	Cgig_23686_Achaete_scute_like_protein_5_Source_UniProtKB_TrEMBL_Acc_K1RFU7	Pfuc_5392_1_45194_t1	Spur_030149_Ash3L	Adig_02112	Hrob_172817	Znev_05414	Tadh_54311	Csav_005700	Cint_010771	Hmag_229962	Cele_001956_hlh_12_Protein_HLH_12_hlh_12_mRNA_complete_cds_Source_RefSeq_mRNA_Acc_NM_069044	Pfuc_7021_1_02366_t1	Bflo_260783652	Rcul_t34879	Hmag_227242	Smar_011728	OcarG_11098	Pfuc_108_1_50631_t1	Spur_028148_Ac_Sc	Hrob_153470	Sjap_0000320	Bflo_260836753	Skow_07933m	Dmel_0011276_HLH3B_Helix_loop_helix_protein_3B_Source_FlyBase_0011276	Hsap_Ensmbl0177551_nescient_helix_loop_helix_2_Source_HGNC_Symbol_Acc_7818_NHLH2	Nvec_12345_HLH	Adig_04221	Cele_001960_hlh_16_Protein_HLH_16_hlh_16_mRNA_complete_cds_Source_RefSeq_mRNA_Acc_NM_059971	Cgig_16152_Oligodendrocyte_transcription_factor_2_Source_UniProtKB_TrEMBL_Acc_K1P9B4	Cgig_16150_Oligodendrocyte_transcription_factor_2_Source_UniProtKB_TrEMBL_Acc_K1Q9G2	Cgig_16151_Oligodendrocyte_transcription_factor_3_Source_UniProtKB_TrEMBL_Acc_K1P2J5	Skow_21619m	Mmar_MMa53127	Drer_039602_atonal_homolog_1c_Source_ZFIN_Acc_ZDB_GENE_090805_1_atoh1c	Lgig_107565	Lgig_159843	Nvec_6246_	Isca_ISCW016573-PA	Spur_000990_Atol1	Ctel_227428	Smar_011493	Isca_ISCW009120-PA	Pfuc_4112_1_52186_t1	Hrob_176734	Avag_17538001	Isca_ISCW011469-PA	Hsap_Ensmbl0205899_basic_helix_loop_helix_family_member_a9_Source_HGNC_Symbol_Acc_35126_BHLHA9	Spur_018855_Spur_018855	Cgig_17644_Achaete_scute_like_protein_5_Source_UniProtKB_TrEMBL_Acc_K1QLU7	Mmar_MMa10956	Isca_ISCW018149-PA	Smim_33361_TPA_hypothetical_conserved_protein_244_Amblyomma_variegatum_gi_325303682_tpg_DAA34355_2e_22_100	Tcas_270005722	Cgig_17647_Achaete_scute_like_protein_1_Source_UniProtKB_TrEMBL_Acc_K1R9F4	Hsap_Ensmbl0183734_achaete_scute_family_bHLH_transcription_factor_2_Source_HGNC_Symbol_Acc_739_ASCL2	Pfuc_5392_1_45198_t1	Lgig_155484	Ggal_018564	Ggal_038492	Isca_ISCW001920-PA	Pfuc_73391_1_20469_t1	Hrob_170469	Pfuc_8765_1_24472_t1	Znev_09564	Nvec_12342_HLH	Ctel_79839	Isca_ISCW006493-PA	Mley_ML104348a	Dpul_259955	Gsal_11151_scute	Mley_ML009139a	Hsap_Ensmbl0104903_lymphoblastic_leukemia_derived_sequence_1_Source_HGNC_Symbol_Acc_6734_LYL1	Skow_01348m	Isca_ISCW000612-PA	Adig_16814	Nvec_2208_	Bflo_260823593	Spur_015983_MyoD3	Rcul_t04207	Tcas_270003600
HG_1476	Cele_004077_pop_1_Protein_POP_1_pop_1_mRNA_complete_cds_Source_RefSeq_mRNA_Acc_NM_058652	Mmar_MMa33081	Hrob_135970	Mley_ML11223a	Hmic_0448500	Cgig_27723_Protein_pangolin_isoforms_A_H_I_Source_UniProtKB_TrEMBL_Acc_K1QB43	Egra_04955	Dpul_8813	Sman_131260_Putative_pangolin_Source_UniProtKB_TrEMBL_Acc_G4VKX5	Aque_229819	Hmag_227178	Hmic_0682900	Drer_031894_lymphocyte_enhancer_binding_factor_1_Source_ZFIN_Acc_ZDB_GENE_990714_26_lef1	Emul_09107	Hrob_147401	Egra_01364	Rcul_t16011	Drer_004415_transcription_factor_7_like_2_T_cell_specific_HMG_box_Source_ZFIN_Acc_ZDB_GENE_991110_8_tcf7l2	Emul_00583	Acar_00002667	Hmic_0273200	Bflo_260802532	Spur_003704_Lef1	Egra_04076	Ctel_103591	Tspi_316978212	Ggal_010462	Avag_52410001	Avag_12770001	Sjap_0088020	Sman_125630_Pangolin_putative_Source_UniProtKB_TrEMBL_Acc_G4LZ53	Acar_00011233	Sman_148190_Putative_t_cell_specific_transcription_factor_tcf_Source_UniProtKB_TrEMBL_Acc_G4VSA7	Skow_13367m	Drer_007369_transcription_factor_7_like_1b_T_cell_specific_HMG_box_Source_ZFIN_Acc_ZDB_GENE_991110_10_tcf7l1b	Mmar_MMa29605	Xtro_035132	Acar_00007988	Hrob_107147	Gsal_410_transcription_factor_7_like_protein	Znev_10574	Ggal_017123	Hsap_Ensmbl0081059_transcription_factor_7_T_cell_specific_HMG_box_Source_HGNC_Symbol_Acc_11639_TCF7	Adig_15107	Smim_28998_pangolin_isoform_H_Drosophila_melanogaster_gi_62473076_ref_NP_001014685_6e_83_280	Dmel_0085432_pan_pangolin_Source_FlyBase_0085432	Sjap_0066350	Mmar_MMa06356	Tadh_30575	Avag_29730001	Xtro_045614	Avag_29791001	Bmal_170592463	Bsch_g66001	Csav_013356	Cint_004053	Isca_ISCW001287-PA	Tcas_270004392	Xtro_045617	Gsal_7929_transcription_factor_7_like_1	Drer_038159_transcription_factor_7_like_1a_T_cell_specific_HMG_box_Source_ZFIN_Acc_ZDB_GENE_980605_30_tcf7l1a	OcarG_7696	Hsap_Ensmbl0152284_transcription_factor_7_like_1_T_cell_specific_HMG_box_Source_HGNC_Symbol_Acc_11640_TCF7L1	Drer_038672_transcription_factor_7_T_cell_specific_HMG_box_Source_ZFIN_Acc_ZDB_GENE_050222_4_tcf7	Smim_19057_PREDICTED_transcription_factor_7_like_Macaca_mulatta_gi_297295067_ref_XP_001107710_2e_62_209	Ggal_032465	Ggal_014420	Ggal_032466	Acar_00010302	Xtro_040616	Avag_29708001	Rcul_t22204	Odio_012371001	Avag_29767001	Avag_52397001	Lgig_119700	Acar_00018851	Avag_12784001	Hrob_68905	Pfuc_4525_1_08924_t1	Mmar_MMa53642	Pfuc_4525_1_08923_t1	Hrob_68946	Nvec_53478_GASA	Isca_ISCW001288-PA	Sjap_0049850	Gsal_7407_protein_pangolin_isoform_j	Xtro_063055	Hsap_Ensmbl0148737_transcription_factor_7_like_2_T_cell_specific_HMG_box_Source_HGNC_Symbol_Acc_11641_TCF7L2	Cgig_27726	Ctel_193320	Lgig_119655	Tcas_270004384	Hrob_167857	Isca_ISCW001291-PA	Smim_17870_Protein_pangolin_isoforms_A_H_I_Acromyrmex_echinatior_gi_332019882_gb_EGI60343_5e_12_66_2	Hrob_164054	Znev_10577	Hrob_182215	Egra_01261	Emul_07675	Smar_014218	Dpul_105909	Tcas_270004391	Tcas_270004390	Hsap_Ensmbl0138795_lymphoid_enhancer_binding_factor_1_Source_HGNC_Symbol_Acc_6551_LEF1	Skow_13390m	Spur_027853_Spur_027853	Acar_00018018	Spur_009520_Tcf	Smar_011680	Smim_28982_Protein_pangolin_isoforms_A_H_I_Acromyrmex_echinatior_gi_332019882_gb_EGI60343_2e_08_56_6	Pbac_3475688	Mmar_MMa06370	Smim_78516_78516	Smar_011679	Avag_29707001	Avag_52396001
