# Supplementary material for: Reconstruction of the ancestral metazoan genome reveals an increase in genomic novelty
Source: Nat Commun. 2018 Apr 30;9:1730. doi: 10.1038/s41467-018-04136-5 (PMC5928047; doi:10.1038/s41467-018-04136-5)
Supplement: Supplementary file 13 — Supplementary Data 10 [file 41467_2018_4136_MOESM13_ESM.zip › Node 3 - Metazoa/Metazoa Novel Core annotated genes.out]

HG_3636	
Hsap_Ensmbl0198863_RUN_domain_containing_1_Source_
HGNC_Symbol_Acc_25418_RUNDC1	
Dmel_0040348_CG3703	Dmel_0052461_CG32461	
Cgig_22478_RUN_domain_containing_protein_1_Source_UniProtKB_TrEMBL_Acc_K1QI92	
Cele_020572_T19D7_4_Protein_T19D7_4_T19D7_4_mRNA_complete_cds_Source_RefSeq_mRNA_Acc_NM_075735	
Drer_091962_RUN_domain_containing_1_Source_
HGNC_Symbol_Acc_25418_RUNDC1	
Spur_006110_Rundc1	
Smim_35439_PREDICTED_RUN_domain_containing_protein_like_Bombus_terrestris_gi_340721755_ref_XP_003399280_2e_168_499	
Sman_067010	
Gsal_1341_run_domain_containing_protein_1	Gsal_12010_run_domain_containing_protein_1	Gsal_12011_run_domain_containing_protein_1	
Nvec_16409_DUF948	Nvec_38985_	Nvec_14266_	

HG_230	
Hsap_Ensmbl0111186_wingless_type_MMTV_integration_site_family_member_5B_Source_
HGNC_Symbol_Acc_16265_WNT5B	Hsap_Ensmbl0114251_wingless_type_MMTV_integration_site_family_member_5A_Source_
HGNC_Symbol_Acc_12784_WNT5A	Hsap_Ensmbl0134245_wingless_type_MMTV_integration_site_family_member_2B_Source_
HGNC_Symbol_Acc_12781_WNT2B	Hsap_Ensmbl0154764_wingless_type_MMTV_integration_site_family_member_7A_Source_
HGNC_Symbol_Acc_12786_WNT7A	Hsap_Ensmbl0154342_wingless_type_MMTV_integration_site_family_member_3A_Source_
HGNC_Symbol_Acc_15983_WNT3A	Hsap_Ensmbl0105989_wingless_type_MMTV_integration_site_family_member_2_Source_
HGNC_Symbol_Acc_12780_WNT2	Hsap_Ensmbl0108379_wingless_type_MMTV_integration_site_family_member_3_Source_
HGNC_Symbol_Acc_12782_WNT3	Hsap_Ensmbl0162552_wingless_type_MMTV_integration_site_family_member_4_Source_
HGNC_Symbol_Acc_12783_WNT4	Hsap_Ensmbl0188064_wingless_type_MMTV_integration_site_family_member_7B_Source_
HGNC_Symbol_Acc_12787_WNT7B	Hsap_Ensmbl0135925_wingless_type_MMTV_integration_site_family_member_10A_Source_
HGNC_Symbol_Acc_13829_WNT10A	Hsap_Ensmbl0143816_wingless_type_MMTV_integration_site_family_member_9A_Source_
HGNC_Symbol_Acc_12778_WNT9A	Hsap_Ensmbl0125084_wingless_type_MMTV_integration_site_family_member_1_Source_
HGNC_Symbol_Acc_12774_WNT1	Hsap_Ensmbl0158955_wingless_type_MMTV_integration_site_family_member_9B_Source_
HGNC_Symbol_Acc_12779_WNT9B	Hsap_Ensmbl0061492_wingless_type_MMTV_integration_site_family_member_8A_Source_
HGNC_Symbol_Acc_12788_WNT8A	Hsap_Ensmbl0075290_wingless_type_MMTV_integration_site_family_member_8B_Source_
HGNC_Symbol_Acc_12789_WNT8B	Hsap_Ensmbl0002745_wingless_type_MMTV_integration_site_family_member_16_Source_
HGNC_Symbol_Acc_16267_WNT16	Hsap_Ensmbl0115596_wingless_type_MMTV_integration_site_family_member_6_Source_
HGNC_Symbol_Acc_12785_WNT6	Hsap_Ensmbl0169884_wingless_type_MMTV_integration_site_family_member_10B_Source_
HGNC_Symbol_Acc_12775_WNT10B	
Dmel_0004360_Wnt2_Wnt_oncogene_analog_2_Source_FlyBase_0004360	Dmel_0010453_Wnt4_Wnt_oncogene_analog_4_Source_FlyBase_0010453	Dmel_0004009_wg_wingless_Source_FlyBase_0004009	Dmel_0010194_Wnt5_Wnt_oncogene_analog_5_Source_FlyBase_0010194	Dmel_0031902_Wnt6_Wnt6_Source_FlyBase_0031902	Dmel_0031903_Wnt10_Wnt10_Source_FlyBase_0031903	Dmel_0038134_wntD_wnt_inhibitor_of_Dorsal_Source_FlyBase_0038134	
Cgig_06607_Protein_Wnt_Source_UniProtKB_TrEMBL_Acc_K1PF35	Cgig_12717_Protein_Wnt_Source_UniProtKB_TrEMBL_Acc_K1Q701	Cgig_19644_Protein_Wnt_Source_UniProtKB_TrEMBL_Acc_K1PH58	Cgig_28941_Protein_Wnt_Source_UniProtKB_TrEMBL_Acc_K1RHR8	Cgig_25779_Protein_Wnt_Source_UniProtKB_TrEMBL_Acc_K1QT46	Cgig_08096_Protein_Wnt_Source_UniProtKB_TrEMBL_Acc_K1PLG2	Cgig_17079_Protein_Wnt_Source_UniProtKB_TrEMBL_Acc_K1QHF2	Cgig_17080_Protein_Wnt_Source_UniProtKB_TrEMBL_Acc_K1QQ44	Cgig_10854_Protein_Wnt_Source_UniProtKB_TrEMBL_Acc_K1PQX7	Cgig_08245_Protein_Wnt_Source_UniProtKB_TrEMBL_Acc_K1PT29	Cgig_17078_Protein_Wnt_Source_UniProtKB_TrEMBL_Acc_K1Q987	Cgig_28940_Protein_Wnt_Source_UniProtKB_TrEMBL_Acc_K1QWF4	
Cele_000858_cwn_2_Protein_CWN_2_cwn_2_mRNA_complete_cds_Source_RefSeq_mRNA_Acc_NM_069421	Cele_003395_mom_2_Protein_MOM_2_mom_2_mRNA_complete_cds_Source_RefSeq_mRNA_Acc_NM_072753	Cele_000857_cwn_1_Protein_CWN_1_isoform_b_cwn_1_mRNA_complete_cds_Source_RefSeq_mRNA_Acc_NM_001027076	Cele_001188_egl_20_Protein_EGL_20_egl_20_mRNA_complete_cds_Source_RefSeq_mRNA_Acc_NM_069353	Cele_003029_lin_44_Protein_LIN_44_isoform_a_lin_44_mRNA_complete_cds_Source_RefSeq_mRNA_Acc_NM_001025910	
Drer_034894_wingless_type_MMTV_integration_site_family_member_5b_Source_ZFIN_Acc_ZDB_GENE_980526_87_wnt5b	Drer_014495_wingless_type_MMTV_integration_site_family_member_5a_Source_ZFIN_Acc_ZDB_GENE_060328_3_wnt5a	Drer_058822_wingless_type_MMTV_integration_site_family_member_3A_Source_ZFIN_Acc_ZDB_GENE_001106_1_wnt3a	Drer_038990_wingless_type_MMTV_integration_site_family_member_3_Source_ZFIN_Acc_ZDB_GENE_081003_1_wnt3	Drer_044827_wingless_type_MMTV_integration_site_family_member_7Aa_Source_ZFIN_Acc_ZDB_GENE_051129_1_wnt7aa	Drer_005050_wingless_type_MMTV_integration_site_family_member_2Ba_Source_ZFIN_Acc_ZDB_GENE_030717_2_wnt2ba	Drer_002483_wingless_type_MMTV_integration_site_family_member_7A_Source_
HGNC_Symbol_Acc_12786_WNT7A_1_of_2	Drer_022858_wingless_type_MMTV_integration_site_family_member_7Ba_Source_ZFIN_Acc_ZDB_GENE_041210_178_wnt7ba	Drer_032234_wingless_type_MMTV_integration_site_family_member_2Bb_Source_ZFIN_Acc_ZDB_GENE_060824_6_wnt2bb	Drer_071107_wingless_type_MMTV_integration_site_family_member_7Bb_Source_ZFIN_Acc_ZDB_GENE_081006_1_wnt7bb	Drer_041117_wingless_type_MMTV_integration_site_family_member_2_Source_ZFIN_Acc_ZDB_GENE_980526_416_wnt2	Drer_071208_wingless_type_MMTV_integration_site_family_member_4a_Source_ZFIN_Acc_ZDB_GENE_980526_352_wnt4a	Drer_040159_wingless_type_MMTV_integration_site_family_member_4b_Source_ZFIN_Acc_ZDB_GENE_000411_1_wnt4b	Drer_014796_wingless_type_MMTV_integration_site_family_member_11_related_Source_ZFIN_Acc_ZDB_GENE_980526_249_wnt11r	Drer_063437_wingless_type_MMTV_integration_site_family_member_9A_Source_ZFIN_Acc_ZDB_GENE_060825_97_wnt9a	Drer_004256_wingless_type_MMTV_integration_site_family_member_11_Source_ZFIN_Acc_ZDB_GENE_990603_12_wnt11	Drer_055554_wingless_type_MMTV_integration_site_family_member_1_Source_ZFIN_Acc_ZDB_GENE_980526_526_wnt1	Drer_006911_wingless_type_MMTV_integration_site_family_member_8b_Source_ZFIN_Acc_ZDB_GENE_990415_279_wnt8b	Drer_094973_wingless_type_MMTV_integration_site_family_member_16_Source_ZFIN_Acc_ZDB_GENE_040426_2330_wnt16	Drer_037889_wingless_type_MMTV_integration_site_family_member_9B_Source_ZFIN_Acc_ZDB_GENE_080201_1_wnt9b	Drer_078507_wingless_type_MMTV_integration_site_family_member_8a_Source_ZFIN_Acc_ZDB_GENE_980526_332_wnt8a	Drer_052910_wingless_type_MMTV_integration_site_family_member_8a_Source_ZFIN_Acc_ZDB_GENE_980526_332_wnt8a	Drer_073935_wingless_type_MMTV_integration_site_family_member_6b_Source_ZFIN_Acc_ZDB_GENE_070912_513_wnt6b	Drer_038283_wingless_type_MMTV_integration_site_family_member_6a_Source_ZFIN_Acc_ZDB_GENE_111114_1_wnt6a	Drer_040925_wingless_type_MMTV_integration_site_family_member_10b_Source_ZFIN_Acc_ZDB_GENE_980526_524_wnt10b	Drer_017155_wingless_type_MMTV_integration_site_family_member_10a_Source_ZFIN_Acc_ZDB_GENE_990415_278_wnt10a	
Spur_026277_Wnt5_Protein_Wnt_Source_UniProtKB_TrEMBL_Acc_H3JI65	Spur_000007_Wnt7_Protein_Wnt_7_Source_UniProtKB_Swiss_Prot_Acc_P28098	Spur_001628_Wnt3_Protein_Wnt_Source_UniProtKB_TrEMBL_Acc_H3HJ19	Spur_013570_Wnt6_Protein_Wnt_6_Source_UniProtKB_Swiss_Prot_Acc_P28097	Spur_011130_Wnt16_Protein_Wnt_Source_UniProtKB_TrEMBL_Acc_H3IAP6	Spur_011756_Wnt1_Protein_Wnt_1_Source_UniProtKB_Swiss_Prot_Acc_P28094	Spur_004924_Wnt10_Protein_Wnt_Source_UniProtKB_TrEMBL_Acc_H3HTB1	Spur_024946_WntA_Protein_Wnt_2_Source_UniProtKB_Swiss_Prot_Acc_P28095	Spur_011755_Wnt9_Protein_Wnt_Source_UniProtKB_TrEMBL_Acc_H3ICG0	Spur_020371_Wnt8_Protein_Wnt_Source_UniProtKB_TrEMBL_Acc_Q6RFL8	
Smim_4471_wnt5_protein_Cupiennius_salei_gi_19171517_emb_CAC87041_0_0_714	Smim_62578_protein_Wnt_2b_precursor_Gallus_gallus_gi_45383486_ref_NP_989667_6e_17_82_4	Smim_64686_secreted_signaling_factor_WNT4_like_protein_Daphnia_pulex_gi_321458908_gb_EFX69968_1e_32_125	Smim_80501_Wnt16_like_Achaearanea_tepidariorum_gi_45544559_dbj_BAD12590_0_0_531	Smim_24568_PREDICTED_protein_Wnt_4_like_Nomascus_leucogenys_gi_332245272_ref_XP_003271784_3e_64_204	Smim_81507_PREDICTED_protein_Wnt_4_Equus_caballus_gi_338722126_ref_XP_001501560_6e_129_381	Smim_78810_AmphiWnt4_putative_Ixodes_scapularis_gi_241999090_ref_XP_002434188_5e_43_154	Smim_81639_Wnt7_Achaearanea_tepidariorum_gi_45544553_dbj_BAD12587_0_0_604	Smim_34372_Wnt7_Achaearanea_tepidariorum_gi_45544557_dbj_BAD12589_7e_62_202	Smim_31363_putative_secreted_signaling_factor_WNT1_Daphnia_pulex_gi_321475423_gb_EFX86386_7e_79_251	Smim_32134_AmphiWnt4_putative_Ixodes_scapularis_gi_241999090_ref_XP_002434188_5e_21_92_8	Smim_31362_putative_secreted_signaling_factor_WNT1_Daphnia_pulex_gi_321475423_gb_EFX86386_4e_72_231	Smim_79536_wingless_type_MMTV_integration_site_family_member_4_Saccoglossus_kowalevskii_gi_283464139_gb_ADB22653_3e_68_219	Smim_29043_putative_secreted_signaling_factor_WNT6_Daphnia_pulex_gi_321475204_gb_EFX86167_3e_76_241	Smim_32130_3_PREDICTED_protein_Wnt_4_isoform_Macaca_mulatta_gi_297282439_ref_XP_002802264_6e_40_146	Smim_78809_AF361014_secreted_glycoprotein_Wnt5_Branchiostoma_floridae_gi_17225910_gb_AAL37556_AF361014_2e_30_119	Smim_34365_Wnt7_Achaearanea_tepidariorum_gi_45544557_dbj_BAD12589_5e_41_147	Smim_18889_wingless_type_MMTV_integration_site_family_member_8b_precursor_Ochetobius_elongatus_gi_326454586_gb_ADZ74228_9e_16_73_9	Smim_31361_PREDICTED_LOW_QUALITY_PROTEIN_protein_Wnt_6_like_Anolis_carolinensis_gi_327290475_ref_XP_003229948_1e_21_93_2	
Sman_145140_Protein_Wnt_Source_UniProtKB_TrEMBL_Acc_G4VJE5	Sman_196930_Protein_Wnt_Source_UniProtKB_TrEMBL_Acc_G4V7T6	Sman_167140_Protein_Wnt_Source_UniProtKB_TrEMBL_Acc_G4LYT3	Sman_156540_Protein_Wnt_Source_UniProtKB_TrEMBL_Acc_G4M0Z1	Sman_152900_Protein_Wnt_Source_UniProtKB_TrEMBL_Acc_G4VMX0	
Gsal_5019_wingless_type_mmtv_integration_site_member_5b	Gsal_14533_protein_wnt_16_like	Gsal_12199_wnt11_protein	Gsal_9924_wingless_type_mmtv_integration_site_member_4	Gsal_6344_proto_oncogene_wnt_1	Gsal_2911_protein_wnt_6	Gsal_12201_wnt_4_protein	Gsal_5208_protein_wnt	Gsal_8098_wingless_type_mmtv_integration_site_family_member_2_precursor	Gsal_13977_protein_wnt_11	
Nvec_1139_wnt	Nvec_31733_	Nvec_42974_	Nvec_32204_wnt	Nvec_40347_	Nvec_5367_wnt	Nvec_18827_wnt	Nvec_38182_wnt	Nvec_22258_	Nvec_531_wnt	Nvec_8923_wnt	Nvec_42523_	Nvec_25278_wnt	Nvec_4360_	Nvec_15165_wnt	Nvec_5369_wnt	Nvec_46626_wnt	Nvec_14585_wnt	Nvec_45129_wnt	Nvec_51487_wnt	Nvec_20038_wnt	Nvec_10627_	Nvec_19316_	

HG_281	
Hsap_Ensmbl0125845_bone_morphogenetic_protein_2_Source_
HGNC_Symbol_Acc_1069_BMP2	Hsap_Ensmbl0112175_bone_morphogenetic_protein_5_Source_
HGNC_Symbol_Acc_1072_BMP5	Hsap_Ensmbl0153162_bone_morphogenetic_protein_6_Source_
HGNC_Symbol_Acc_1073_BMP6	Hsap_Ensmbl0125965_growth_differentiation_factor_5_Source_
HGNC_Symbol_Acc_4220_GDF5	Hsap_Ensmbl0183682_bone_morphogenetic_protein_8a_Source_
HGNC_Symbol_Acc_21650_BMP8A	Hsap_Ensmbl0156466_growth_differentiation_factor_6_Source_
HGNC_Symbol_Acc_4221_GDF6	Hsap_Ensmbl0163217_bone_morphogenetic_protein_10_Source_
HGNC_Symbol_Acc_20869_BMP10	Hsap_Ensmbl0116985_bone_morphogenetic_protein_8b_Source_
HGNC_Symbol_Acc_1075_BMP8B	Hsap_Ensmbl0143869_growth_differentiation_factor_7_Source_
HGNC_Symbol_Acc_4222_GDF7	Hsap_Ensmbl0152785_bone_morphogenetic_protein_3_Source_
HGNC_Symbol_Acc_1070_BMP3	Hsap_Ensmbl0101144_bone_morphogenetic_protein_7_Source_
HGNC_Symbol_Acc_1074_BMP7	Hsap_Ensmbl0107623_growth_differentiation_factor_10_Source_
HGNC_Symbol_Acc_4215_GDF10	Hsap_Ensmbl0184344_growth_differentiation_factor_3_Source_
HGNC_Symbol_Acc_4218_GDF3	Hsap_Ensmbl0263761_growth_differentiation_factor_2_Source_
HGNC_Symbol_Acc_4217_GDF2	Hsap_Ensmbl0130283_growth_differentiation_factor_1_Source_
HGNC_Symbol_Acc_4214_GDF1	Hsap_Ensmbl0122641_inhibin_beta_A_Source_
HGNC_Symbol_Acc_6066_INHBA	Hsap_Ensmbl0139269_inhibin_beta_E_Source_
HGNC_Symbol_Acc_24029_INHBE	Hsap_Ensmbl0156574_nodal_growth_differentiation_factor_Source_
HGNC_Symbol_Acc_7865_NODAL	Hsap_LRG_200_myostatin_Source_
HGNC_Symbol_Acc_4223_LRG_200	Hsap_Ensmbl0130385_bone_morphogenetic_protein_15_Source_
HGNC_Symbol_Acc_1068_BMP15	Hsap_Ensmbl0175189_inhibin_beta_C_Source_
HGNC_Symbol_Acc_6068_INHBC	Hsap_Ensmbl0163083_inhibin_beta_B_Source_
HGNC_Symbol_Acc_6067_INHBB	Hsap_Ensmbl0164404_growth_differentiation_factor_9_Source_
HGNC_Symbol_Acc_4224_GDF9	Hsap_Ensmbl0135414_growth_differentiation_factor_11_Source_
HGNC_Symbol_Acc_4216_GDF11	Hsap_Ensmbl0092969_transforming_growth_factor_beta_2_Source_
HGNC_Symbol_Acc_11768_TGFB2	Hsap_Ensmbl0105329_transforming_growth_factor_beta_1_Source_
HGNC_Symbol_Acc_11766_TGFB1	Hsap_Ensmbl0119699_transforming_growth_factor_beta_3_Source_
HGNC_Symbol_Acc_11769_TGFB3	
Dmel_0000490_dpp_decapentaplegic_Source_FlyBase_0000490	Dmel_0024234_gbb_glass_bottom_boat_Source_FlyBase_0024234	Dmel_0005590_scw_screw_Source_FlyBase_0005590	Dmel_0031461_daw_dawdle_Source_FlyBase_0031461	Dmel_0024913_Actbeta_Activin_beta_Source_FlyBase_0024913	Dmel_0039914_mav_maverick_Source_FlyBase_0039914	Dmel_0026199_myo_myoglianin_Source_FlyBase_0026199	
Cgig_11133_Bone_morphogenetic_protein_2_Source_UniProtKB_TrEMBL_Acc_K1PQP9	Cgig_18454_Bone_morphogenetic_protein_7_Source_UniProtKB_TrEMBL_Acc_K1RIZ3	Cgig_15719_Bone_morphogenetic_protein_3_Source_UniProtKB_TrEMBL_Acc_K1R9I6	Cgig_07634_Bone_morphogenetic_protein_3_Source_UniProtKB_TrEMBL_Acc_K1PDY2	Cgig_26937_Bone_morphogenetic_protein_7_Source_UniProtKB_TrEMBL_Acc_K1RY35	Cgig_26196_Growth_differentiation_factor_8_Source_UniProtKB_TrEMBL_Acc_K1Q066	Cgig_26197_Growth_differentiation_factor_8_Source_UniProtKB_TrEMBL_Acc_K1Q7G2	Cgig_13548_Nodal_like_protein_Source_UniProtKB_TrEMBL_Acc_K1PPZ9	Cgig_09740_Inhibin_beta_A_chain_Source_UniProtKB_TrEMBL_Acc_K1QCA1	Cgig_15720_Bone_morphogenetic_protein_2_B_Source_UniProtKB_TrEMBL_Acc_K1RFC4	Cgig_26853_Growth_differentiation_factor_3_Source_UniProtKB_TrEMBL_Acc_K1QLE6	
Cele_000936_dbl_1_Protein_DBL_1_dbl_1_mRNA_complete_cds_Source_RefSeq_mRNA_Acc_NM_072308	Cele_006570_tig_2_Protein_TIG_2_tig_2_mRNA_complete_cds_Source_RefSeq_mRNA_Acc_NM_071870	Cele_006852_unc_129_Protein_UNC_129_unc_129_mRNA_complete_cds_Source_RefSeq_mRNA_Acc_NM_069165	Cele_000903_daf_7_Protein_DAF_7_daf_7_mRNA_complete_cds_Source_RefSeq_mRNA_Acc_NM_064864	Cele_021594_tig_3_Protein_TIG_3_tig_3_mRNA_complete_cds_Source_RefSeq_mRNA_Acc_NM_064917	
Drer_041430_bone_morphogenetic_protein_2b_Source_ZFIN_Acc_ZDB_GENE_980526_474_bmp2b	Drer_013409_bone_morphogenetic_protein_2a_Source_ZFIN_Acc_ZDB_GENE_980526_388_bmp2a	Drer_019995_bone_morphogenetic_protein_4_Source_ZFIN_Acc_ZDB_GENE_980528_2059_bmp4	Drer_063230_bone_morphogenetic_protein_7b_Source_ZFIN_Acc_ZDB_GENE_060929_328_bmp7b	Drer_004965_bone_morphogenetic_protein_5_Source_ZFIN_Acc_ZDB_GENE_040426_1413_bmp5	Drer_018260_bone_morphogenetic_protein_7a_Source_ZFIN_Acc_ZDB_GENE_000208_25_bmp7a	Drer_025372_anti_dorsalizing_morphogenic_protein_Source_ZFIN_Acc_ZDB_GENE_011214_1_admp	Drer_002760_growth_differentiation_factor_5_Source_ZFIN_Acc_ZDB_GENE_990415_39_gdf5	Drer_035677_bone_morphogenetic_protein_8a_Source_ZFIN_Acc_ZDB_GENE_030912_13_bmp8a	Drer_053479_growth_differentiation_factor_6a_Source_ZFIN_Acc_ZDB_GENE_980526_373_gdf6a	Drer_037995_decapentaplegic_and_Vg_related_1_Source_ZFIN_Acc_ZDB_GENE_980526_389_dvr1	Drer_061769_bone_morphogenetic_protein_10_Source_ZFIN_Acc_ZDB_GENE_060526_211_bmp10	Drer_042784_growth_differentiation_factor_7_Source_ZFIN_Acc_ZDB_GENE_990714_1_gdf7	Drer_060526_bone_morphogenetic_protein_3_Source_ZFIN_Acc_ZDB_GENE_030131_7192_bmp3	Drer_045632_bone_morphogenetic_protein_10_Source_
HGNC_Symbol_Acc_20869_BMP10_1_of_2	Drer_095378_growth_differentiation_factor_10a_Source_ZFIN_Acc_ZDB_GENE_090312_17_gdf10a	Drer_042197_Uncharacterized_protein_Source_UniProtKB_TrEMBL_Acc_F1QQN8_CABZ01016549_1	Drer_073891_growth_differentiation_factor_10b_Source_ZFIN_Acc_ZDB_GENE_120316_1_gdf10b	Drer_059173_growth_differentiation_factor_2_Source_ZFIN_Acc_ZDB_GENE_100107_1_gdf2	Drer_005510_growth_differentiation_factor_6b_Source_ZFIN_Acc_ZDB_GENE_980526_442_gdf6b	Drer_014309_southpaw_Source_ZFIN_Acc_ZDB_GENE_030219_1_spaw	Drer_040299_nodal_related_2_Source_ZFIN_Acc_ZDB_GENE_990415_181_ndr2	Drer_012671_inhibin_beta_Aa_Source_ZFIN_Acc_ZDB_GENE_000210_21_inhbaa	Drer_037491_bone_morphogenetic_protein_15_Source_ZFIN_Acc_ZDB_GENE_030131_6115_bmp15	Drer_069133_myostatin_b_Source_ZFIN_Acc_ZDB_GENE_990415_165_mstnb	Drer_057096_nodal_related_1_Source_ZFIN_Acc_ZDB_GENE_990415_256_ndr1	Drer_024759_inhibin_beta_Ab_Source_ZFIN_Acc_ZDB_GENE_050525_2_inhbab	Drer_042947_myostatin_a_Source_ZFIN_Acc_ZDB_GENE_050208_735_mstna	Drer_040780_inhibin_beta_E_Source_
HGNC_Symbol_Acc_24029_INHBE	Drer_040777_inhibin_beta_B_Source_ZFIN_Acc_ZDB_GENE_990415_2_inhbb	Drer_044924_growth_differentiation_factor_11_Source_ZFIN_Acc_ZDB_GENE_040427_2_gdf11	Drer_034895_transforming_growth_factor_beta_1b_Source_ZFIN_Acc_ZDB_GENE_091028_1_tgfb1b	Drer_003229_growth_differentiation_factor_9_Source_ZFIN_Acc_ZDB_GENE_050221_7_gdf9	Drer_071879_Uncharacterized_protein_Source_UniProtKB_TrEMBL_Acc_F1QXC6_BX323449_2	Drer_019367_transforming_growth_factor_beta_3_Source_ZFIN_Acc_ZDB_GENE_030723_4_tgfb3	Drer_027087_transforming_growth_factor_beta_2_Source_ZFIN_Acc_ZDB_GENE_030723_3_tgfb2	Drer_041502_transforming_growth_factor_beta_1a_Source_ZFIN_Acc_ZDB_GENE_030618_1_tgfb1a	Drer_015686_bone_morphogenetic_protein_6_Source_ZFIN_Acc_ZDB_GENE_050306_42_bmp6	Drer_068180_bone_morphogenetic_protein_16_Source_ZFIN_Acc_ZDB_GENE_100115_1_bmp16	
Spur_000669_Bmp2_4_Bone_morphogenetic_protein_BMP2_4_Source_UniProtKB_TrEMBL_Acc_Q9XYQ8	Spur_021497_Bmp2_4_1	Spur_000668_Unvn_Univin_Source_UniProtKB_Swiss_Prot_Acc_P48970	Spur_002662_Bmp5_6_7_8_1	Spur_007822_Bmp3b	Spur_011064_Nodal_Nodal_Source_UniProtKB_TrEMBL_Acc_A0MT18	Spur_017647_Bmp11b	Spur_018248_Bmp9	Spur_007004_Bmp11	Spur_003835_Tgfb2	Spur_022079_Mystat1	Spur_021726_Admp	Spur_002795_Myostatin	
Smim_6149_decapentaplegic_Achaearanea_tepidariorum_gi_25137513_dbj_BAC24087_1e_151_441	Smim_27493_PREDICTED_protein_60A_like_Bombus_terrestris_gi_340709288_ref_XP_003393243_5e_96_303	Smim_22937_anti_dorsalizing_morphogenic_protein_precursor_Danio_rerio_gi_40254678_ref_NP_571951_4e_96_302	Smim_82683_PREDICTED_similar_to_Bone_morphogenetic_protein_10_precursor_BMP_10_Tribolium_castaneum_gi_91088937_ref_XP_973577_8e_50_183	Smim_49768_decapentaplegic_like_protein_Daphnia_pulex_gi_321463173_gb_EFX74191_3e_45_164	Smim_64822_bone_morphogenetic_protein_3_3b_Branchiostoma_japonicum_gi_194718235_gb_ACF93445_5e_44_165	Smim_3128_myostatin_putative_Ixodes_scapularis_gi_241018331_ref_XP_002405764_3e_76_247	Smim_6802_anti_dorsalizing_morphogenic_protein_precursor_Danio_rerio_gi_40254678_ref_NP_571951_6e_55_194	Smim_76818_PREDICTED_growth_differentiation_factor_11_like_Xenopus_Silurana_tropicalis_gi_301610033_ref_XP_002934559_1e_102_320	Smim_43358_bone_morphogenetic_protein_putative_Ixodes_scapularis_gi_241640766_ref_XP_002410919_3e_27_114	Smim_g23936_t1_myostatin_putative_Ixodes_scapularis_gi_241618052_ref_XP_002408290_7e_43_160	Smim_74547_myostatin_putative_Ixodes_scapularis_gi_241618052_ref_XP_002408290_6e_61_210	Smim_33228_myostatin_putative_Ixodes_scapularis_gi_241618052_ref_XP_002408290_2e_20_95_1	Smim_64629_transforming_growth_factor_beta_putative_Ixodes_scapularis_gi_241623169_ref_XP_002407531_1e_34_135	Smim_49156_49156	
Sman_146790	Sman_063190_INACT_Putative_tgf_beta_family_Source_UniProtKB_TrEMBL_Acc_G4VMH1	Sman_156200	
Gsal_9615_bone_morphogenetic_protein	Gsal_13056_inhibin_activin	
Nvec_35707_TGF_beta	Nvec_11339_TGF_beta	Nvec_28665_TGF_beta	Nvec_26835_TGF_beta	

HG_1031	
Hsap_Ensmbl0176406_regulating_synaptic_membrane_exocytosis_2_Source_
HGNC_Symbol_Acc_17283_RIMS2	Hsap_Ensmbl0079841_regulating_synaptic_membrane_exocytosis_1_Source_
HGNC_Symbol_Acc_17282_RIMS1	Hsap_Ensmbl0101098_regulating_synaptic_membrane_exocytosis_4_Source_
HGNC_Symbol_Acc_16183_RIMS4	Hsap_Ensmbl0117016_regulating_synaptic_membrane_exocytosis_3_Source_
HGNC_Symbol_Acc_21292_RIMS3	
Dmel_0053547_Rim_Rim_Source_FlyBase_0053547	
Cgig_16437_Regulating_synaptic_membrane_exocytosis_protein_2_Source_UniProtKB_TrEMBL_Acc_K1QCT9	Cgig_25328_Regulating_synaptic_membrane_exocytosis_protein_2_Source_UniProtKB_TrEMBL_Acc_K1S199	Cgig_25329_Regulating_synaptic_membrane_exocytosis_protein_2_Source_UniProtKB_TrEMBL_Acc_K1QVX7	
Cele_006750_unc_10_Protein_UNC_10_isoform_a_Source_RefSeq_mRNA_Acc_NM_171720	
Drer_078902_regulating_synaptic_membrane_exocytosis_1b_Source_ZFIN_Acc_ZDB_GENE_101223_4_rims1b	Drer_019622_regulating_synaptic_membrane_exocytosis_2a_Source_ZFIN_Acc_ZDB_GENE_040426_1656_rims2a	Drer_035994_regulating_synaptic_membrane_exocytosis_2b_Source_ZFIN_Acc_ZDB_GENE_060503_893_rims2b	Drer_059523_regulating_synaptic_membrane_exocytosis_4_Source_
HGNC_Symbol_Acc_16183_RIMS4	Drer_091823_regulating_synaptic_membrane_exocytosis_2_Source_
HGNC_Symbol_Acc_17283_RIMS2_5_of_5	Drer_089412_regulating_synaptic_membrane_exocytosis_2_Source_
HGNC_Symbol_Acc_17283_RIMS2_4_of_5	Drer_062305_regulating_synaptic_membrane_exocytosis_3_Source_ZFIN_Acc_ZDB_GENE_060503_788_rims3	Drer_074680_regulating_synaptic_membrane_exocytosis_1a_Source_ZFIN_Acc_ZDB_GENE_090312_135_rims1a	
Spur_006536_Rims2	Spur_003760_Rims	Spur_012693_Pclo	Spur_024621_Spur_024621	
Smim_65205_Rims2_protein_Mus_musculus_gi_111600267_gb_AAI18980_2e_72_261	Smim_13411_Regulating_synaptic_membrane_exocytosis_protein_Acromyrmex_echinatior_gi_332029406_gb_EGI69360_5e_89_300	Smim_67348_PREDICTED_similar_to_AGAP001690_PA_Tribolium_castaneum_gi_189237552_ref_XP_974459_4e_80_270	Smim_65194_PREDICTED_similar_to_AGAP001690_PA_Tribolium_castaneum_gi_189237552_ref_XP_974459_2e_71_255	Smim_37166_rab3_interacting_molecule_putative_Pediculus_humanus_corporis_gi_242020225_ref_XP_002430556_2e_49_176	Smim_37167_regulating_synaptic_membrane_exocytosis_isoform_CRA_b_Rattus_norvegicus_gi_149066469_gb_EDM16342_2e_22_101	
Sman_155270_HMG_CoA_synthase_Source_UniProtKB_TrEMBL_Acc_G4LUP3	
Gsal_5871_protein_piccolo	Gsal_9813_regulating_synaptic_membrane_exocytosis_protein_2	Gsal_11493_regulating_synaptic_membrane_exocytosis_protein_2	
Nvec_42834_C2	Nvec_57978	

HG_995	
Hsap_Ensmbl0138834_mitogen_activated_protein_kinase_8_interacting_protein_3_Source_
HGNC_Symbol_Acc_6884_MAPK8IP3	Hsap_Ensmbl0008294_sperm_associated_antigen_9_Source_
HGNC_Symbol_Acc_14524_SPAG9	
Dmel_0024187_syd_sunday_driver_Source_FlyBase_0024187	
Cgig_06022_C_jun_amino_terminal_kinase_interacting_protein_4_Source_UniProtKB_TrEMBL_Acc_K1P9J9	Cgig_06023_C_jun_amino_terminal_kinase_interacting_protein_3_Source_UniProtKB_TrEMBL_Acc_K1PFS3	
Cele_006755_unc_16_Protein_UNC_16_isoform_e_Source_RefSeq_mRNA_Acc_NM_001268079	
Drer_062531_mitogen_activated_protein_kinase_8_interacting_protein_3_Source_ZFIN_Acc_ZDB_GENE_090303_6_mapk8ip3	Drer_074531_sperm_associated_antigen_9a_Source_ZFIN_Acc_ZDB_GENE_070820_7_spag9a	Drer_079530_si_dkey_17m8_1_Source_ZFIN_Acc_ZDB_GENE_110411_225_si_dkey_17m8_1	Drer_078142_Uncharacterized_protein_Source_UniProtKB_TrEMBL_Acc_E7F4K5_CABZ01073118_1	
Spur_020022_Rhogef17	Spur_019022_Jip3_1	Spur_004041_Rhogef17_1	Spur_001396_Jip3_2	Spur_017187_Jip3	
Smim_53431_Rho_guanine_nucleotide_exchange_factor_17_Harpegnathos_saltator_gi_307199542_gb_EFN80143_2e_140_426	Smim_61619_PREDICTED_similar_to_CG8557_CG8557_PB_Tribolium_castaneum_gi_91090764_ref_XP_969066_1e_98_329	Smim_36174_C_jun_amino_terminal_kinase_interacting_protein_3_Camponotus_floridanus_gi_307176985_gb_EFN66291_0_0_1110	Smim_65213_sperm_associated_antigen_9_Mus_musculus_gi_56800505_emb_CAI35376_0_0_649	
Sman_080700_Putative_jnk_sapk_associated_protein_Source_UniProtKB_TrEMBL_Acc_G4VLX5	Sman_210130_Homeobox_protein_six_related_Source_UniProtKB_TrEMBL_Acc_G4VKM8	Sman_090240_Putative_jnk_sapk_associated_protein_Source_UniProtKB_TrEMBL_Acc_G4VQW3	
Gsal_1806_c_jun_amino_terminal_kinase_interacting_protein_4	Gsal_11327_c_jun_amino_terminal_kinase_interacting_protein_3	Gsal_11649_jnk_interacting_protein	Gsal_12302_hypothetical_protein	
Nvec_41260_DUF1081	Nvec_32303_	Nvec_49660_	

HG_1529	
Hsap_Ensmbl0081803_Ca_dependent_secretion_activator_2_Source_
HGNC_Symbol_Acc_16018_CADPS2	Hsap_Ensmbl0163618_Ca_dependent_secretion_activator_Source_
HGNC_Symbol_Acc_1426_CADPS	
Dmel_0053653_Caps_Calcium_activated_protein_for_secretion_Source_FlyBase_0053653	
Cgig_07313_Calcium_dependent_secretion_activator_1_Source_UniProtKB_TrEMBL_Acc_K1QEE5	Cgig_07314_Calcium_dependent_secretion_activator_1_Source_UniProtKB_TrEMBL_Acc_K1P853	
Cele_006767_unc_31_Protein_UNC_31_isoform_e_Source_RefSeq_mRNA_Acc_NM_001268739	
Drer_070567_Ca2_dependent_activator_protein_for_secretion_b_Source_ZFIN_Acc_ZDB_GENE_110621_2_cadpsb	Drer_043661_Ca2_dependent_activator_protein_for_secretion_a_Source_ZFIN_Acc_ZDB_GENE_030616_525_cadpsa	Drer_013312_Ca2_dependent_activator_protein_for_secretion_2_Source_ZFIN_Acc_ZDB_GENE_030903_1_cadps2	
Spur_008277_Cadps	Spur_028355_Cadps_1	Spur_019058_Spur_019058	
Smim_49280_Ca2_dependent_activator_protein_for_secretion_isoform_A_putative_Ixodes_scapularis_gi_241631822_ref_XP_002410287_0_0_2180	
Sman_173190_Putative_calcium_dependent_activator_protein_for_secretion_Source_UniProtKB_TrEMBL_Acc_G4V8Q1	Sman_212550	Sman_212090_Putative_calcium_dependent_activator_protein_for_secretion_Source_UniProtKB_TrEMBL_Acc_G4VBE9	Sman_212100_Putative_calcium_dependent_activator_protein_for_secretion_Source_UniProtKB_TrEMBL_Acc_G4VBE7	
Gsal_6699_calcium_dependent_secretion_activator_1	Gsal_14002_calcium_dependent_secretion_activator_1	
Nvec_8682_	

HG_417	
Hsap_Ensmbl0106799_transforming_growth_factor_beta_receptor_1_Source_
HGNC_Symbol_Acc_11772_TGFBR1	Hsap_Ensmbl0123612_activin_A_receptor_type_IC_Source_
HGNC_Symbol_Acc_18123_ACVR1C	Hsap_Ensmbl0135503_activin_A_receptor_type_IB_Source_
HGNC_Symbol_Acc_172_ACVR1B	Hsap_Ensmbl0138696_bone_morphogenetic_protein_receptor_type_IB_Source_
HGNC_Symbol_Acc_1077_BMPR1B	Hsap_LRG_298_bone_morphogenetic_protein_receptor_type_IA_Source_
HGNC_Symbol_Acc_1076_LRG_298	Hsap_Ensmbl0139567_activin_A_receptor_type_II_like_1_Source_
HGNC_Symbol_Acc_175_ACVRL1	Hsap_Ensmbl0121989_activin_A_receptor_type_IIA_Source_
HGNC_Symbol_Acc_173_ACVR2A	Hsap_Ensmbl0163513_transforming_growth_factor_beta_receptor_II_70_80kDa_Source_
HGNC_Symbol_Acc_11773_TGFBR2	Hsap_Ensmbl0114739_activin_A_receptor_type_IIB_Source_
HGNC_Symbol_Acc_174_ACVR2B	Hsap_Ensmbl0204217_bone_morphogenetic_protein_receptor_type_II_serine_threonine_kinase_Source_
HGNC_Symbol_Acc_1078_BMPR2	Hsap_Ensmbl0135409_anti_Mullerian_hormone_receptor_type_II_Source_
HGNC_Symbol_Acc_465_AMHR2	Hsap_Ensmbl0115170_activin_A_receptor_type_I_Source_
HGNC_Symbol_Acc_171_ACVR1	
Dmel_0003716_tkv_thickveins_Source_FlyBase_0003716	Dmel_0011300_babo_baboon_Source_FlyBase_0011300	Dmel_0003317_sax_saxophone_Source_FlyBase_0003317	Dmel_0003169_put_punt_Source_FlyBase_0003169	Dmel_0024179_wit_wishful_thinking_Source_FlyBase_0024179	
Cgig_16972_TGF_beta_receptor_type_1_Source_UniProtKB_TrEMBL_Acc_K1RCS7	Cgig_07827_Bone_morphogenetic_protein_receptor_type_1B_Source_UniProtKB_TrEMBL_Acc_K1QDS8	Cgig_27096_Activin_receptor_type_1_Source_UniProtKB_TrEMBL_Acc_K1QTB1	Cgig_06131_Activin_receptor_type_2B_Source_UniProtKB_TrEMBL_Acc_K1PHP4	Cgig_12158_Bone_morphogenetic_protein_receptor_type_2_Source_UniProtKB_TrEMBL_Acc_K1R0Z7	
Cele_004860_sma_6_Protein_SMA_6_sma_6_mRNA_complete_cds_Source_RefSeq_mRNA_Acc_NM_062870	Cele_000897_daf_1_Protein_DAF_1_isoform_a_daf_1_mRNA_complete_cds_Source_RefSeq_mRNA_Acc_NM_001027988	Cele_000900_daf_4_Protein_DAF_4_isoform_d_daf_4_mRNA_complete_cds_Source_RefSeq_mRNA_Acc_NM_001025978	
Drer_017494_transforming_growth_factor_beta_receptor_1_a_Source_ZFIN_Acc_ZDB_GENE_051120_75_tgfbr1a	Drer_042259_transforming_growth_factor_beta_receptor_1_b_Source_ZFIN_Acc_ZDB_GENE_091027_1_tgfbr1b	Drer_052142_activin_A_receptor_type_IB_Source_
HGNC_Symbol_Acc_172_ACVR1B_2_of_2	Drer_018968_activin_A_receptor_type_IB_Source_ZFIN_Acc_ZDB_GENE_980526_527_acvr1b	Drer_019728_bone_morphogenetic_protein_receptor_type_1aa_Source_ZFIN_Acc_ZDB_GENE_000502_1_bmpr1aa	Drer_005600_bone_morphogenetic_protein_receptor_type_1ba_Source_ZFIN_Acc_ZDB_GENE_991208_8_bmpr1ba	Drer_018179_activin_A_receptor_type_II_like_1_Source_ZFIN_Acc_ZDB_GENE_021003_1_acvrl1	Drer_045097_bone_morphogenetic_protein_receptor_type_1ab_Source_ZFIN_Acc_ZDB_GENE_040912_150_bmpr1ab	Drer_031219_bone_morphogenetic_protein_receptor_type_1bb_Source_ZFIN_Acc_ZDB_GENE_090610_1_bmpr1bb	Drer_086172_Uncharacterized_protein_Source_UniProtKB_TrEMBL_Acc_E7F0I3_CABZ01079442_1	Drer_041516_activin_A_receptor_type_IIB_Source_
HGNC_Symbol_Acc_174_ACVR2B_1_of_2	Drer_011188_activin_A_receptor_type_IIAa_Source_ZFIN_Acc_ZDB_GENE_980526_227_acvr2aa	Drer_055136_si_dkey_101k6_5_Source_ZFIN_Acc_ZDB_GENE_081105_143_si_dkey_101k6_5	Drer_059363_transforming_growth_factor_beta_receptor_II_70_80kDa_Source_
HGNC_Symbol_Acc_11773_TGFBR2_2_of_2	Drer_079944_activin_A_receptor_type_IIAb_Source_ZFIN_Acc_ZDB_GENE_120215_23_acvr2ab	Drer_034541_transforming_growth_factor_beta_receptor_II_Source_ZFIN_Acc_ZDB_GENE_980526_375_tgfbr2	Drer_044422_activin_receptor_IIb_Source_ZFIN_Acc_ZDB_GENE_980526_549_acvr2b	Drer_011941_bone_morphogenetic_protein_receptor_type_II_a_serine_threonine_kinase_Source_ZFIN_Acc_ZDB_GENE_070618_1_bmpr2a	Drer_020057_bone_morphogenetic_protein_receptor_type_II_b_serine_threonine_kinase_Source_ZFIN_Acc_ZDB_GENE_070618_2_bmpr2b	Drer_014986_activin_A_receptor_type_I_like_Source_ZFIN_Acc_ZDB_GENE_990415_9_acvr1l	Drer_075729_bone_morphogenetic_protein_receptor_type_1bb_Source_ZFIN_Acc_ZDB_GENE_090610_1_bmpr1bb	
Spur_028066_Alk4_5_7	Spur_016079_Alk4_5_7_1	Spur_016008_Alk2	Spur_016272_Alk3_6	Spur_017511_TgfbrtII	Spur_024092_Acvr2	Spur_000814_Acvr2_1	Spur_012281_Bmpr2	Spur_011711_Bmpr2_1	
Smim_29674_putative_TGF_beta_receptor_type_I_saxophone_protein_Daphnia_pulex_gi_321453977_gb_EFX65169_0_0_628	Smim_3384_putative_TGF_beta_receptor_type_I_thick_veins_protein_Daphnia_pulex_gi_321475113_gb_EFX86076_0_0_562	Smim_17616_transforming_growth_factor_beta_receptor_type_I_putative_Ixodes_scapularis_gi_241680325_ref_XP_002412676_6e_145_429	Smim_12787_transforming_growth_factor_beta_receptor_type_I_putative_Ixodes_scapularis_gi_241680325_ref_XP_002412676_1e_122_367	Smim_49381_PREDICTED_activin_receptor_type_2B_Apis_mellifera_gi_328777564_ref_XP_395928_4_0_0_598	Smim_65924_bone_morphogenic_protein_receptor_type_II_putative_Ixodes_scapularis_gi_241687910_ref_XP_002401624_9e_177_533	Smim_26508_bone_morphogenic_protein_receptor_type_II_putative_Ixodes_scapularis_gi_241687910_ref_XP_002401624_4e_88_293	Smim_17617_TGF_beta_receptor_type_Camponotus_floridanus_gi_307170918_gb_EFN63021_1e_29_115	Smim_26502_BMPR_II_Mesocricetus_auratus_gi_77997575_gb_ABB16321_2e_13_73_2	
Sman_049760_RK_1_TGF_beta_receptor_putative_Source_UniProtKB_TrEMBL_Acc_G4LWP9	Sman_093540_Protein_kinase_Source_UniProtKB_TrEMBL_Acc_G4VAY3	Sman_080120_TBRII_Putative_activin_receptor_Source_UniProtKB_TrEMBL_Acc_G4VJM6	Sman_124450_Putative_activin_receptor_Source_UniProtKB_TrEMBL_Acc_G4VCJ8	Sman_212110_Type_II_Serine_Threonine_Kinase_A_SmRK2a_Source_UniProtKB_TrEMBL_Acc_G4VJM4	
Gsal_7854_tgf_beta_receptor_type_1	Gsal_6980_activin_receptor_type_1	Gsal_2933_activin_receptor_type_2a	Gsal_12236_activin_receptor_type_i	Gsal_12237_hypothetical_protein	
Nvec_18047_Pkinase	Nvec_43658_Pkinase	Nvec_10837_Pkinase	Nvec_22670_Pkinase	Nvec_20193_	Nvec_52_	Nvec_19948_	Nvec_3838_	Nvec_57768_	Nvec_56867_	Nvec_27794_	

HG_933	
Hsap_Ensmbl0260836_RP11_152F13_10	Hsap_Ensmbl0214575_cytoplasmic_polyadenylation_element_binding_protein_1_Source_
HGNC_Symbol_Acc_21744_CPEB1	Hsap_Ensmbl0107864_cytoplasmic_polyadenylation_element_binding_protein_3_Source_
HGNC_Symbol_Acc_21746_CPEB3	Hsap_Ensmbl0113742_cytoplasmic_polyadenylation_element_binding_protein_4_Source_
HGNC_Symbol_Acc_21747_CPEB4	Hsap_Ensmbl0137449_cytoplasmic_polyadenylation_element_binding_protein_2_Source_
HGNC_Symbol_Acc_21745_CPEB2	
Dmel_0004882_orb_oo18_RNA_binding_protein_Source_FlyBase_0004882	Dmel_0264307_orb2	
Cgig_19114_Cytoplasmic_polyadenylation_element_binding_protein_1_B_Source_UniProtKB_TrEMBL_Acc_K1QYV5	Cgig_14557_Cytoplasmic_polyadenylation_element_binding_protein_4_Source_UniProtKB_TrEMBL_Acc_K1Q726	
Cele_000772_cpb_3_Protein_CPB_3_cpb_3_mRNA_complete_cds_Source_RefSeq_mRNA_Acc_NM_059279	Cele_000770_cpb_1_Protein_CPB_1_cpb_1_mRNA_complete_cds_Source_RefSeq_mRNA_Acc_NM_066650	Cele_001481_fog_1_Protein_FOG_1_isoform_b_Source_RefSeq_mRNA_Acc_NM_001026621	Cele_000771_cpb_2_Protein_CPB_2_cpb_2_mRNA_complete_cds_Source_RefSeq_mRNA_Acc_NM_062835	
Drer_008454_cytoplasmic_polyadenylation_element_binding_protein_1b_Source_ZFIN_Acc_ZDB_GENE_990927_1_cpeb1b	Drer_053117_Uncharacterized_protein_Source_UniProtKB_TrEMBL_Acc_E7FA11_cpeb1a	Drer_045932_cytoplasmic_polyadenylation_element_binding_protein_1a_Source_ZFIN_Acc_ZDB_GENE_080723_42_cpeb1a	Drer_056691_cytoplasmic_polyadenylation_element_binding_protein_4_Source_ZFIN_Acc_ZDB_GENE_040426_1557_cpeb4	Drer_060103_cytoplasmic_polyadenylation_element_binding_protein_3_Source_ZFIN_Acc_ZDB_GENE_090312_68_cpeb3	Drer_052604_cytoplasmic_polyadenylation_element_binding_protein_2_Source_
HGNC_Symbol_Acc_21745_CPEB2	Drer_074474_cytoplasmic_polyadenylation_element_binding_protein_4_Source_
HGNC_Symbol_Acc_21747_CPEB4_3_of_3	Drer_060495_cytoplasmic_polyadenylation_element_binding_protein_4_Source_
HGNC_Symbol_Acc_21747_CPEB4_2_of_3	
Spur_015450_Cpeb1	Spur_001293_Cpeb2	
Smim_72406_cytoplasmic_polyadenylation_element_binding_protein_putative_Ixodes_scapularis_gi_241829409_ref_XP_002414761_6e_175_501	Smim_56756_PREDICTED_probable_RNA_binding_protein_orb2_like_isoform_Acyrthosiphon_pisum_gi_328721760_ref_XP_003247398_0_0_575	Smim_27690_cytoplasmic_polyadenylation_element_binding_protein_putative_Ixodes_scapularis_gi_241560350_ref_XP_002400996_2e_85_260	Smim_27683_A_Chain_A_Solution_Structure_Of_Rna_Binding_Domain_In_Cytoplasmic_Polyadenylation_Element_Binding_Protein_3_gi_159164253_pdb_2DNL_A_5e_40_136	
Sman_070360_Putative_cytoplasmic_polyadenylation_element_binding_protein_Cpeb_Source_UniProtKB_TrEMBL_Acc_G4VT97	Sman_012950_Putative_cytoplasmic_polyadenylation_element_binding_protein_Cpeb_Source_UniProtKB_TrEMBL_Acc_G4VEX4	Sman_136410_Putative_cytoplasmic_polyadenylation_element_binding_protein_Cpeb_Source_UniProtKB_TrEMBL_Acc_G4VEX5	Sman_137460_Cytoplasmic_polyadenylation_element_binding_protein_Cpeb_putative_Source_UniProtKB_TrEMBL_Acc_G4LW19	
Gsal_4058_cytoplasmic_polyadenylation_element_binding_protein_1	Gsal_1072_cytoplasmic_polyadenylation_element_binding_protein_2	
Nvec_57237_RRM_1	Nvec_34062_	Nvec_39034_	

HG_83	
Hsap_Ensmbl0271772_ventral_anterior_homeobox_2_Source_
HGNC_Symbol_Acc_12661_VAX2	Hsap_Ensmbl0135638_empty_spiracles_homeobox_1_Source_
HGNC_Symbol_Acc_3340_EMX1	Hsap_Ensmbl0170370_empty_spiracles_homeobox_2_Source_
HGNC_Symbol_Acc_3341_EMX2	Hsap_Ensmbl0185610_developing_brain_homeobox_2_Source_
HGNC_Symbol_Acc_33186_DBX2	Hsap_Ensmbl0109851_developing_brain_homeobox_1_Source_
HGNC_Symbol_Acc_33185_DBX1	Hsap_Ensmbl0125492_BarH_like_homeobox_1_Source_
HGNC_Symbol_Acc_953_BARHL1	Hsap_Ensmbl0164438_T_cell_leukemia_homeobox_3_Source_
HGNC_Symbol_Acc_13532_TLX3	Hsap_Ensmbl0144355_distal_less_homeobox_1_Source_
HGNC_Symbol_Acc_2914_DLX1	Hsap_Ensmbl0105880_distal_less_homeobox_5_Source_
HGNC_Symbol_Acc_2918_DLX5	Hsap_Ensmbl0064195_distal_less_homeobox_3_Source_
HGNC_Symbol_Acc_2916_DLX3	Hsap_Ensmbl0006377_distal_less_homeobox_6_Source_
HGNC_Symbol_Acc_2919_DLX6	Hsap_Ensmbl0115844_distal_less_homeobox_2_Source_
HGNC_Symbol_Acc_2915_DLX2	Hsap_Ensmbl0143032_BarH_like_homeobox_2_Source_
HGNC_Symbol_Acc_954_BARHL2	Hsap_Ensmbl0115297_T_cell_leukemia_homeobox_2_Source_
HGNC_Symbol_Acc_5057_TLX2	Hsap_Ensmbl0043039_BARX_homeobox_2_Source_
HGNC_Symbol_Acc_956_BARX2	Hsap_Ensmbl0107807_T_cell_leukemia_homeobox_1_Source_
HGNC_Symbol_Acc_5056_TLX1	Hsap_Ensmbl0119919_NK2_homeobox_3_Source_
HGNC_Symbol_Acc_7836_NKX2_3	Hsap_Ensmbl0180053_NK2_homeobox_6_Source_
HGNC_Symbol_Acc_32940_NKX2_6	Hsap_Ensmbl0188909_brain_specific_homeobox_Source_
HGNC_Symbol_Acc_20450_BSX	Hsap_Ensmbl0167034_NK3_homeobox_1_Source_
HGNC_Symbol_Acc_7838_NKX3_1	Hsap_Ensmbl0136630_H2_0_like_homeobox_Source_
HGNC_Symbol_Acc_4978_HLX	Hsap_Ensmbl0136327_NK2_homeobox_8_Source_
HGNC_Symbol_Acc_16364_NKX2_8	Hsap_Ensmbl0188816_H6_family_homeobox_2_Source_
HGNC_Symbol_Acc_5018_HMX2	Hsap_Ensmbl0215612_H6_family_homeobox_1_Source_
HGNC_Symbol_Acc_5017_HMX1	Hsap_Ensmbl0151650_VENT_homeobox_Source_
HGNC_Symbol_Acc_13639_VENTX	Hsap_Ensmbl0229544_NK1_homeobox_2_Source_
HGNC_Symbol_Acc_31652_NKX1_2	Hsap_Ensmbl0235608_NK1_homeobox_1_Source_
HGNC_Symbol_Acc_24975_NKX1_1	Hsap_Ensmbl0109705_NK3_homeobox_2_Source_
HGNC_Symbol_Acc_951_NKX3_2	Hsap_Ensmbl0125816_NK2_homeobox_4_Source_
HGNC_Symbol_Acc_7837_NKX2_4	Hsap_Ensmbl0136352_NK2_homeobox_1_Source_
HGNC_Symbol_Acc_11825_NKX2_1	Hsap_Ensmbl0125820_NK2_homeobox_2_Source_
HGNC_Symbol_Acc_7835_NKX2_2	Hsap_Ensmbl0138136_ladybird_homeobox_1_Source_
HGNC_Symbol_Acc_16960_LBX1	Hsap_Ensmbl0188620_H6_family_homeobox_3_Source_
HGNC_Symbol_Acc_5019_HMX3	Hsap_Ensmbl0179528_ladybird_homeobox_2_Source_
HGNC_Symbol_Acc_15525_LBX2	Hsap_Ensmbl0111704_Nanog_homeobox_Source_
HGNC_Symbol_Acc_20857_NANOG	Hsap_Ensmbl0148704_ventral_anterior_homeobox_1_Source_
HGNC_Symbol_Acc_12660_VAX1	Hsap_Ensmbl0183072_NK2_homeobox_5_Source_
HGNC_Symbol_Acc_2488_NKX2_5	
Dmel_0038592_CG18599	Dmel_0030408_CG11085	Dmel_0034520_lms_lateral_muscles_scarcer_Source_FlyBase_0034520	Dmel_0004863_C15_C15_Source_FlyBase_0004863	Dmel_0000576_ems_empty_spiracles_Source_FlyBase_0000576	Dmel_0008646_E5_E5_Source_FlyBase_0008646	Dmel_0040318_
HGTX_
HGTX_Source_FlyBase_0040318	Dmel_0004854_B_H2_BarH2_Source_FlyBase_0004854	Dmel_0000157_Dll_Distal_less_Source_FlyBase_0000157	Dmel_0038852_CG7056	Dmel_0261723_Dbx_Dbx_Source_FlyBase_0261723	Dmel_0000529_bsh_brain_specific_homeobox_Source_FlyBase_0000529	Dmel_0004862_bap_bagpipe_Source_FlyBase_0004862	Dmel_0001170_H2_0_Homeodomain_protein_2_0_Source_FlyBase_0001170	Dmel_0264005_Hmx_H6_like_homeobox_Source_FlyBase_0264005	Dmel_0011758_B_H1_BarH1_Source_FlyBase_0011758	Dmel_0024321_NK7_1_NK7_1_Source_FlyBase_0024321	Dmel_0004110_tin_tinman_Source_FlyBase_0004110	Dmel_0002941_slou_slouch_Source_FlyBase_0002941	Dmel_0261930_vnd_ventral_nervous_system_defective_Source_FlyBase_0261930	Dmel_0028993_scro_scarecrow_Source_FlyBase_0028993	Dmel_0054031_CG34031	Dmel_0038833_CG15696	
Cgig_13404_Homeobox_protein_not2_Source_UniProtKB_TrEMBL_Acc_K1QCD7	Cgig_18603_Homeobox_protein_EMX1_Source_UniProtKB_TrEMBL_Acc_K1RXD5	Cgig_25052	Cgig_25053	Cgig_08107_Brain_specific_homeobox_like_protein_Source_UniProtKB_TrEMBL_Acc_K1PLG8	Cgig_09941_BarH_like_1_homeobox_protein_Source_UniProtKB_TrEMBL_Acc_K1QGS5	Cgig_12203_Homeobox_protein_GBX_1_Source_UniProtKB_TrEMBL_Acc_K1PW35	Cgig_25054_Hematopoietically_expressed_homeobox_protein_hhex_Source_UniProtKB_TrEMBL_Acc_K1R770	Cgig_20599_T_cell_leukemia_homeobox_protein_3_Source_UniProtKB_TrEMBL_Acc_K1RAP6	Cgig_20596_T_cell_leukemia_homeobox_protein_3_Source_UniProtKB_TrEMBL_Acc_K1QV43	Cgig_02480_Homeobox_protein_DBX1_A_Source_UniProtKB_TrEMBL_Acc_K1Q0E3	Cgig_13972_H2_0_like_homeobox_protein_Source_UniProtKB_TrEMBL_Acc_K1RSM0	Cgig_19417_Homeobox_protein_Nkx_2_6_Source_UniProtKB_TrEMBL_Acc_K1QLY6	Cgig_28802_Brain_specific_homeobox_protein_Source_UniProtKB_TrEMBL_Acc_K1QJ01	Cgig_27035_Homeobox_protein_HMX3_B_Source_UniProtKB_TrEMBL_Acc_K1QS55	Cgig_26839_Homeobox_protein_Nkx_2_2a_Source_UniProtKB_TrEMBL_Acc_K1QCU1	Cgig_09942_BarH_like_2_homeobox_protein_Source_UniProtKB_TrEMBL_Acc_K1R2K0	Cgig_25189_Homeobox_protein_slou_Source_UniProtKB_TrEMBL_Acc_K1QM31	Cgig_23919_Homeobox_protein_Nkx_3_2_Source_UniProtKB_TrEMBL_Acc_K1R041	Cgig_21129_Homeobox_protein_Nkx_2_1_Source_UniProtKB_TrEMBL_Acc_K1R0H9	Cgig_10398_Transcription_factor_LBX1_Source_UniProtKB_TrEMBL_Acc_K1PJ20	Cgig_13448_Homeobox_protein_HMX1_Source_UniProtKB_TrEMBL_Acc_K1Q654	Cgig_27184_Homeobox_protein_ceh_9_Source_UniProtKB_TrEMBL_Acc_K1PPR5	Cgig_04542_POU_domain_protein_ZP_23_Source_UniProtKB_TrEMBL_Acc_K1PQK3	
Cele_000584_cog_1_Protein_COG_1_isoform_a_Source_RefSeq_mRNA_Acc_NM_001027093	Cele_000429_ceh_2_Protein_CEH_2_ceh_2_mRNA_complete_cds_Source_RefSeq_mRNA_Acc_NM_059345	Cele_000430_ceh_5_Protein_CEH_5_ceh_5_mRNA_complete_cds_Source_RefSeq_mRNA_Acc_NM_060185	Cele_000452_ceh_31_Protein_CEH_31_ceh_31_mRNA_complete_cds_Source_RefSeq_mRNA_Acc_NM_076124	Cele_000451_ceh_30_Protein_CEH_30_ceh_30_mRNA_complete_cds_Source_RefSeq_mRNA_Acc_NM_076123	Cele_000463_ceh_43_Protein_CEH_43_ceh_43_mRNA_complete_cds_Source_RefSeq_mRNA_Acc_NM_065503	Cele_000434_ceh_9_Protein_CEH_9_ceh_9_mRNA_complete_cds_Source_RefSeq_mRNA_Acc_NM_001026626	Cele_000428_ceh_1_Protein_CEH_1_ceh_1_mRNA_complete_cds_Source_RefSeq_mRNA_Acc_NM_076395	Cele_006380_tab_1_Protein_TAB_1_tab_1_mRNA_complete_cds_Source_RefSeq_mRNA_Acc_NM_062991	Cele_004011_pha_2_Protein_PHA_2_pha_2_mRNA_complete_cds_Source_RefSeq_mRNA_Acc_NM_075730	Cele_000450_ceh_28_Protein_CEH_28_ceh_28_mRNA_complete_cds_Source_RefSeq_mRNA_Acc_NM_077768	Cele_000447_ceh_24_Protein_CEH_24_ceh_24_mRNA_complete_cds_Source_RefSeq_mRNA_Acc_NM_074018	Cele_000449_ceh_27_Protein_CEH_27_isoform_b_ceh_27_mRNA_complete_cds_Source_RefSeq_mRNA_Acc_NM_001269420	Cele_000445_ceh_22_Protein_CEH_22_isoform_c_Source_RefSeq_mRNA_Acc_NM_001083275	Cele_003377_mls_2_Protein_MLS_2_mls_2_mRNA_complete_cds_Source_RefSeq_mRNA_Acc_NM_076414	Cele_000442_ceh_19_Protein_CEH_19_isoform_b_Source_RefSeq_mRNA_Acc_NM_001027971	Cele_000446_ceh_23_Protein_CEH_23_ceh_23_mRNA_complete_cds_Source_RefSeq_mRNA_Acc_NM_066299	Cele_000432_ceh_7_Protein_CEH_7_ceh_7_mRNA_complete_cds_Source_RefSeq_mRNA_Acc_NM_063447	Cele_013583_ceh_51_Protein_CEH_51_ceh_51_mRNA_complete_cds_Source_RefSeq_mRNA_Acc_NM_075284	
Drer_021201_floating_head_Source_ZFIN_Acc_ZDB_GENE_990415_75_flh	Drer_021916_ventral_anterior_homeobox_1_Source_ZFIN_Acc_ZDB_GENE_030904_9_vax1	Drer_039569_empty_spiracles_homeobox_1_Source_ZFIN_Acc_ZDB_GENE_031007_7_emx1	Drer_058702_ventral_anterior_homeobox_2_Source_ZFIN_Acc_ZDB_GENE_030904_8_vax2	Drer_039701_empty_spiracles_homeobox_2_Source_ZFIN_Acc_ZDB_GENE_990415_54_emx2	Drer_025899_posterior_neuron_specific_homeobox_Source_ZFIN_Acc_ZDB_GENE_030328_42_pnx	Drer_041098_BarH_like_homeobox_2_Source_ZFIN_Acc_ZDB_GENE_081120_4_barx2	Drer_017615_T_cell_leukemia_homeobox_3b_Source_ZFIN_Acc_ZDB_GENE_021021_1_tlx3b	Drer_086393_developing_brain_homeobox_1a_Source_ZFIN_Acc_ZDB_GENE_000128_8_dbx1a	Drer_039510_developing_brain_homeobox_2_Source_ZFIN_Acc_ZDB_GENE_000128_13_dbx2	Drer_035508_BarH_like_1a_Source_ZFIN_Acc_ZDB_GENE_050417_212_barhl1a	Drer_019013_BarH_like_1b_Source_ZFIN_Acc_ZDB_GENE_060118_2_barhl1b	Drer_001859_developing_brain_homeobox_1b_Source_ZFIN_Acc_ZDB_GENE_000128_11_dbx1b	Drer_003965_T_cell_leukemia_homeobox_1_Source_ZFIN_Acc_ZDB_GENE_021021_2_tlx1	Drer_011273_T_cell_leukemia_homeobox_2_Source_ZFIN_Acc_ZDB_GENE_020208_1_tlx2	Drer_013125_distal_less_homeobox_gene_1a_Source_ZFIN_Acc_ZDB_GENE_990415_48_dlx1a	Drer_011956_distal_less_homeobox_gene_4a_Source_ZFIN_Acc_ZDB_GENE_980526_73_dlx4a	Drer_017174_distal_less_homeobox_gene_2b_Source_ZFIN_Acc_ZDB_GENE_980526_18_dlx2b	Drer_079964_distal_less_homeobox_gene_2a_Source_ZFIN_Acc_ZDB_GENE_980526_212_dlx2a	Drer_014626_distal_less_homeobox_gene_3b_Source_ZFIN_Acc_ZDB_GENE_980526_280_dlx3b	Drer_042291_distal_less_homeobox_gene_6a_Source_ZFIN_Acc_ZDB_GENE_980526_448_dlx6a	Drer_042296_distal_less_homeobox_gene_5a_Source_ZFIN_Acc_ZDB_GENE_990415_49_dlx5a	Drer_071560_distal_less_homeobox_gene_4b_Source_ZFIN_Acc_ZDB_GENE_990415_50_dlx4b	Drer_078280_NK3_homeobox_1_Source_ZFIN_Acc_ZDB_GENE_081104_238_nkx3_1	Drer_070129_BarH_like_2_Source_ZFIN_Acc_ZDB_GENE_050913_153_barhl2	Drer_006503_Uncharacterized_protein_Source_UniProtKB_TrEMBL_Acc_E7EZN7_CABZ01067175_1	Drer_068976_brain_specific_homeobox_Source_ZFIN_Acc_ZDB_GENE_040628_4_bsx	Drer_018004_NK2_transcription_factor_related_5_Source_ZFIN_Acc_ZDB_GENE_980526_321_nkx2_5	Drer_039095_NK2_transcription_factor_related_3_Source_ZFIN_Acc_ZDB_GENE_990415_178_nkx2_3	Drer_070954_H6_family_homeobox_2_Source_ZFIN_Acc_ZDB_GENE_080506_2_hmx2	Drer_021232_NK2_transcription_factor_related_7_Source_ZFIN_Acc_ZDB_GENE_990415_179_nkx2_7	Drer_009134_H2_0_like_homeo_box_1_Drosophila_Source_ZFIN_Acc_ZDB_GENE_030131_5304_hlx1	Drer_017164_ventral_expressed_homeobox_Source_ZFIN_Acc_ZDB_GENE_010108_2_vent	Drer_052550_NK2_transcription_factor_related_2b_Source_ZFIN_Acc_ZDB_GENE_050217_3_nkx2_2b	Drer_037639_NK3_homeobox_2_Source_ZFIN_Acc_ZDB_GENE_030127_1_nkx3_2	Drer_018321_ladybird_homeobox_1a_Source_ZFIN_Acc_ZDB_GENE_040724_40_lbx1a	Drer_096716_si_zfos_911d5_2_Source_ZFIN_Acc_ZDB_GENE_130603_102_si_zfos_911d5_2	Drer_018611_ladybird_homeobox_1b_Source_ZFIN_Acc_ZDB_GENE_050309_27_lbx1b	Drer_014277_ventral_homeobox_Source_ZFIN_Acc_ZDB_GENE_010108_1_vox	Drer_020417_empty_spiracles_homeobox_3_Source_ZFIN_Acc_ZDB_GENE_990415_53_emx3	Drer_006350_NK1_transcription_factor_related_2_like_a_Source_ZFIN_Acc_ZDB_GENE_040615_1_nkx1_2la	Drer_012697_NK1_transcription_factor_related_2_like_b_Source_ZFIN_Acc_ZDB_GENE_040615_2_nkx1_2lb	Drer_095651_H6_homeo_box_1_Source_ZFIN_Acc_ZDB_GENE_080204_54_hmx1	Drer_069327_NK3_homeobox_3_Source_ZFIN_Acc_ZDB_GENE_050306_27_nkx3_3	Drer_019835_NK2_homeobox_1b_Source_ZFIN_Acc_ZDB_GENE_010404_1_nkx2_1b	Drer_010461_NK2_homeobox_1a_Source_ZFIN_Acc_ZDB_GENE_000830_1_nkx2_1a	Drer_075107_zgc_171531_Source_ZFIN_Acc_ZDB_GENE_030131_6336_zgc_171531	Drer_053298_NK2_transcription_factor_related_2a_Source_ZFIN_Acc_ZDB_GENE_980526_403_nkx2_2a	Drer_025131_ladybird_homeobox_homolog_2_Drosophila_Source_ZFIN_Acc_ZDB_GENE_001206_2_lbx2	Drer_070955_homeo_box_H6_family_3_Source_ZFIN_Acc_ZDB_GENE_001020_1_hmx3	Drer_007941_H6_family_homeobox_4_Source_ZFIN_Acc_ZDB_GENE_060825_142_hmx4	Drer_075113_nanog_homeobox_Source_ZFIN_Acc_ZDB_GENE_030131_5486_nanog	Drer_096498_ventrally_expressed_dharma_bozozok_antagonist_Source_ZFIN_Acc_ZDB_GENE_030813_1_ved	
Spur_002129_Not_Homeodomain_protein_Not_Source_UniProtKB_TrEMBL_Acc_Q9XYH5	Spur_002592_Emx	Spur_001519_Barx	Spur_003920_Barx_1	Spur_023893_Tlx3	Spur_025492_Gbx	Spur_002815_Dlx_Dlx_Source_UniProtKB_TrEMBL_Acc_B3FNR5	Spur_012491_Nk1_Homeobox_transcription_factor_Nk1_Source_UniProtKB_TrEMBL_Acc_Q6JJ71	Spur_027215_Hhex	Spur_000756_Nk2_2_Nk2_2_Source_UniProtKB_TrEMBL_Acc_B3FNR7	Spur_000757_Nkx2_1_Homeodomain_protein_NK2_1_Source_UniProtKB_TrEMBL_Acc_Q8MU88	Spur_014802_Hlx	Spur_005472_Nkx2_5	Spur_013047_Nkx3_2	Spur_022573_Nk7	Spur_014177_Lbx	Spur_014164_Barh1	Spur_019366_BsxL	Spur_004986_Spur_004986	Spur_017837_Nkx3_2	Spur_002964_Spur_002964	Spur_004787_Spur_004787	Spur_013121_Spur_013121	
Smim_22483_empty_spiracles_Tribolium_castaneum_gi_167004254_ref_NP_001107793_7e_37_138	Smim_4519_empty_spiracles_Tribolium_castaneum_gi_167004254_ref_NP_001107793_7e_63_211	Smim_83001_empty_spiracles_Tribolium_castaneum_gi_167004254_ref_NP_001107793_2e_44_159	Smim_58997_T_cell_leukemia_homeobox_3_Xenopus_laevis_gi_148233906_ref_NP_001079215_2e_76_248	Smim_59001_homeodomain_protein_NK3_Platynereis_dumerilii_gi_146217155_gb_ABQ10641_2e_49_172	Smim_31770_empty_spiracles_Tribolium_castaneum_gi_167004254_ref_NP_001107793_5e_41_151	Smim_49401_distal_less_protein_Parasteatoda_tepidariorum_gi_301016681_emb_CAS89759_2e_130_382	Smim_20783_NK_like_homeobox_protein_2a_Capitella_teleta_gi_199581461_gb_ACH89432_8e_58_200	Smim_g14734_t1_putative_homebox_protein_Hottentotta_judaicus_gi_324497813_gb_ADY39555_1e_57_193	Smim_4226_hematopoietically_expressed_homeobox_protein_hhex_Xenopus_laevis_gi_148223155_ref_NP_001079059_1e_31_128	Smim_59026_myocyte_enhancing_factor_orthologue_Cupiennius_salei_gi_254587457_emb_CAO78733_1e_58_198	Smim_4222_PREDICTED_homeobox_protein_Nkx_6_like_Nasonia_vitripennis_gi_156541890_ref_XP_001600859_1e_25_113	Smim_27193_BarH_like_homeobox_protein_Harpegnathos_saltator_gi_307198461_gb_EFN79395_7e_50_170	Smim_20906_putative_homebox_protein_Hottentotta_judaicus_gi_324497813_gb_ADY39555_8e_68_219	Smim_49527_Ptx1_homeodomain_protein_putative_Pediculus_humanus_corporis_gi_242010665_ref_XP_002426081_3e_63_209	Smim_51695_Homeobox_protein_CHOX_7_putative_Pediculus_humanus_corporis_gi_242018174_ref_XP_002429555_9e_55_177	Smim_83282_PREDICTED_barH_like_homeobox_protein_like_Monodelphis_domestica_gi_126297811_ref_XP_001365247_8e_28_117	Smim_80939_homeobox_protein_putative_Ixodes_scapularis_gi_242003830_ref_XP_002436223_1e_42_150	Smim_77300_nk_homeobox_7_Branchiostoma_floridae_gi_260828235_ref_XP_002609069_4e_14_78_2	Smim_4216_homeobox_domain_containing_protein_putative_Ixodes_scapularis_gi_241111580_ref_XP_002399301_2e_17_79_0	Smim_4214_hypothetical_protein_IscW_ISCW002348_Ixodes_scapularis_gi_241111584_ref_XP_002399303_1e_09_61_2	Smim_83281_homeobox_protein_B_H2_putative_Ixodes_scapularis_gi_242003826_ref_XP_002436222_3e_07_53_5	Smim_20905_putative_homebox_protein_Hottentotta_judaicus_gi_324497813_gb_ADY39555_6e_07_52_4	
Sman_138110_Homeobox_protein_distal_less_dlx_putative_Source_UniProtKB_TrEMBL_Acc_G4LWA3	Sman_152980_Putative_brian_specific_homeobox_protein_Source_UniProtKB_TrEMBL_Acc_G4VMW0	Sman_027990_Neural_gene_activation_protein_Source_UniProtKB_TrEMBL_Acc_G4LU79	Sman_140730_Neural_gene_activation_protein_Source_UniProtKB_TrEMBL_Acc_G4VBB6	Sman_013600_Putative_nk_homeobox_protein_Source_UniProtKB_TrEMBL_Acc_G4VEK6	Sman_158000_SMOX_5_Homeobox_protein_SMOX_5_Source_UniProtKB_Swiss_Prot_Acc_Q26604	Sman_001980_Putative_homeobox_protein_Source_UniProtKB_TrEMBL_Acc_G4VLH3	Sman_137140_Putative_nk_homeobox_protein_Source_UniProtKB_TrEMBL_Acc_G4VID5	Sman_186930_Homeobox_protein_nk_2_putative_Source_UniProtKB_TrEMBL_Acc_C4QRY1	Sman_125600_Barh_homeobox_protein_putative_Source_UniProtKB_TrEMBL_Acc_G4LZ49	Sman_000075_Transcription_factor_putative_Source_UniProtKB_TrEMBL_Acc_G4LUG2	Sman_189380_Putative_homeobox_protein_Source_UniProtKB_TrEMBL_Acc_G4VE34	Sman_060750_Putative_homeobox_protein_Source_UniProtKB_TrEMBL_Acc_G4V9N4	Sman_030050_Putative_nk_2_homeobox_protein_Source_UniProtKB_TrEMBL_Acc_G4VFL0	
Gsal_10564_ventral_anterior_homeobox_2	Gsal_7813_like_1_homeobox_protein	Gsal_14857_homeobox_protein_dlx_1	Gsal_6461_homeobox_protein_nkx	Gsal_4492_t_cell_leukemia_homeobox_protein_3	Gsal_11456_lbe	Gsal_10325_brain_specific_homeobox_protein_homolog	Gsal_11647_homeobox_protein_nkx	Gsal_13368_homeobox_protein_hmx2	Gsal_6583_homeobox_protein_emx1_like	Gsal_12299_nk_homeobox_protein	Gsal_9808_homeobox_protein_nk	Gsal_1281_barh_like_2_homeobox_protein	Gsal_10164_uncharacterized_protein_loc100893580	Gsal_13242_empty_spiracles	
Nvec_26105_Homeobox	Nvec_15_Homeobox	Nvec_49708_Homeobox	Nvec_49275_Homeobox	Nvec_41873_Homeobox	Nvec_596_Homeobox	Nvec_8992_Homeobox	Nvec_57648_Homeobox	Nvec_29287_Homeobox	Nvec_42639_Homeobox	Nvec_22062_	Nvec_37814_	Nvec_3037_Homeobox	Nvec_36278_Homeobox	Nvec_11160_	Nvec_25357_Homeobox	Nvec_34953_Homeobox	Nvec_47662_	Nvec_42150_Homeobox	Nvec_21878_Homeobox	Nvec_19758_Homeobox	Nvec_8061_Homeobox	Nvec_8063_Homeobox	Nvec_22129_Homeobox	Nvec_7899_	Nvec_18749_Homeobox	Nvec_37787_	Nvec_23338_Homeobox	Nvec_51696_	Nvec_36166_Homeobox	Nvec_50832_Homeobox	Nvec_57651_Homeobox	Nvec_32283_Homeobox	Nvec_11862_Homeobox	Nvec_57795_Homeobox	Nvec_34025_Homeobox	Nvec_56422_	

HG_2495	
Hsap_Ensmbl0110514_MAP_kinase_activating_death_domain_Source_
HGNC_Symbol_Acc_6766_MADD	
Dmel_0030613_rab3_GEF_rab3_GEF_Source_FlyBase_0030613	
Cgig_12431_MAP_kinase_activating_death_domain_protein_Source_UniProtKB_TrEMBL_Acc_K1QY14	Cgig_01542_MAP_kinase_activating_death_domain_protein_Source_UniProtKB_TrEMBL_Acc_K1R0X2	
Cele_000086_aex_3_Protein_AEX_3_isoform_b_aex_3_mRNA_complete_cds_Source_RefSeq_mRNA_Acc_NM_001029171	
Drer_003495_MAP_kinase_activating_death_domain_Source_ZFIN_Acc_ZDB_GENE_030131_8076_madd	
Spur_024838_Madd	Spur_000089_Maddl	Spur_015621_Madd_1	
Smim_42625_PREDICTED_similar_to_rab3_GEF_CG5627_PB_Tribolium_castaneum_gi_189236161_ref_XP_975086_0_0_1686	
Sman_080680_Map_kinase_activating_death_domain_protein_putative_Source_UniProtKB_TrEMBL_Acc_G4LZQ2	Sman_150300_Putative_map_kinase_activating_death_domain_protein_Source_UniProtKB_TrEMBL_Acc_G4VHN7	
Gsal_13432_map_kinase_activating_death_domain_protein	Gsal_12214_map_kinase_activating_death_domain_protein	Gsal_6337_map_kinase_activating_death_domain	Gsal_14262_rab3_isoform_d	Gsal_3668_map_kinase_activating_death_isoform_cra_d	Gsal_3273_map_kinase_activating_death_domain	Gsal_11533_map_kinase_activating_death_domain	
Nvec_24326_DENN	Nvec_11708_Kunitz_BPTI	

HG_814	
Hsap_Ensmbl0170577_SIX_homeobox_2_Source_
HGNC_Symbol_Acc_10888_SIX2	Hsap_Ensmbl0138083_SIX_homeobox_3_Source_
HGNC_Symbol_Acc_10889_SIX3	Hsap_Ensmbl0184302_SIX_homeobox_6_Source_
HGNC_Symbol_Acc_10892_SIX6	Hsap_Ensmbl0177045_SIX_homeobox_5_Source_
HGNC_Symbol_Acc_10891_SIX5	Hsap_Ensmbl0227059_anomalous_homeobox_Source_
HGNC_Symbol_Acc_40024_ANHX	Hsap_Ensmbl0126778_SIX_homeobox_1_Source_
HGNC_Symbol_Acc_10887_SIX1	
Dmel_0003460_so_sine_oculis_Source_FlyBase_0003460	Dmel_0027364_Six4_Six4_Source_FlyBase_0027364	Dmel_0025360_Optix_Optix_Source_FlyBase_0025360	
Cgig_09922_Homeobox_protein_SIX1_Source_UniProtKB_TrEMBL_Acc_K1PJH4	Cgig_14640_Protein_sine_oculis_Source_UniProtKB_TrEMBL_Acc_K1P313	Cgig_22945_Homeobox_protein_SIX4_Source_UniProtKB_TrEMBL_Acc_K1RZS7	Cgig_27570_Homeobox_protein_SIX3_Source_UniProtKB_TrEMBL_Acc_K1QUB8	
Cele_000454_ceh_33_Protein_CEH_33_ceh_33_mRNA_complete_cds_Source_RefSeq_mRNA_Acc_NM_072019	Cele_000455_ceh_34_Protein_CEH_34_ceh_34_mRNA_complete_cds_Source_RefSeq_mRNA_Acc_NM_072018	Cele_000453_ceh_32_Protein_CEH_32_ceh_32_mRNA_complete_cds_Source_RefSeq_mRNA_Acc_NM_073557	Cele_006775_unc_39_Protein_UNC_39_unc_39_mRNA_complete_cds_Source_RefSeq_mRNA_Acc_NM_074162	
Drer_054878_sine_oculis_related_homeobox_2b_Source_ZFIN_Acc_ZDB_GENE_080723_23_six2b	Drer_026473_sine_oculis_homeobox_homolog_1b_Source_ZFIN_Acc_ZDB_GENE_040426_2308_six1b	Drer_039304_sine_oculis_homeobox_homolog_1a_Source_ZFIN_Acc_ZDB_GENE_040718_155_six1a	Drer_058004_sine_oculis_related_homeobox_2a_Source_ZFIN_Acc_ZDB_GENE_010412_1_six2a	Drer_068407_sine_oculis_homeobox_homolog_9_Source_ZFIN_Acc_ZDB_GENE_990621_11_six9	Drer_031983_sine_oculis_homeobox_homolog_4b_Source_ZFIN_Acc_ZDB_GENE_010201_1_six4b	Drer_004695_sine_oculis_homeobox_homolog_4a_Source_ZFIN_Acc_ZDB_GENE_010201_2_six4a	Drer_070107_sine_oculis_homeobox_homolog_7_Source_ZFIN_Acc_ZDB_GENE_990825_28_six7	Drer_058008_sine_oculis_homeobox_homolog_3a_Source_ZFIN_Acc_ZDB_GENE_990415_127_six3a	Drer_025187_sine_oculis_related_homeobox_6a_Source_ZFIN_Acc_ZDB_GENE_040426_1282_six6a	Drer_031316_sine_oculis_related_homeobox_6b_Source_ZFIN_Acc_ZDB_GENE_050522_308_six6b	Drer_054879_sine_oculis_homeobox_homolog_3b_Source_ZFIN_Acc_ZDB_GENE_990415_128_six3b	Drer_068406_sine_oculis_homeobox_homolog_4_3_Source_ZFIN_Acc_ZDB_GENE_010201_3_six4_3	
Spur_017379_Six1_2	Spur_018908_Six3	Spur_017380_Six4	
Smim_47566_PREDICTED_SIX_homeobox_like_Saccoglossus_kowalevskii_gi_291230538_ref_XP_002735213_6e_129_383	Smim_30073_PREDICTED_SIX_homeobox_like_Saccoglossus_kowalevskii_gi_291230538_ref_XP_002735213_2e_123_366	Smim_75799_Six3_protein_Parasteatoda_tepidariorum_gi_222530730_emb_CAU83351_1e_70_219	
Sman_210120_Homeobox_protein_six_related_Source_UniProtKB_TrEMBL_Acc_G4VKM7	Sman_009630_Six_sine_homebox_transcription_factors_putative_Source_UniProtKB_TrEMBL_Acc_G4LYP4	Sman_127240_Homeobox_protein_six_related_Source_UniProtKB_TrEMBL_Acc_G4LYP5	Sman_039470_Putative_six_sine_homebox_transcription_factors_Source_UniProtKB_TrEMBL_Acc_G4VDC6	
Gsal_15410_homeobox_protein_six1	Gsal_7487_homeobox_protein_six1	Gsal_4602_homeobox_protein_six6	Gsal_11879_homeobox_protein_six6	
Nvec_48109_	Nvec_37035_Homeobox	

HG_529	
Hsap_Ensmbl0116016_endothelial_PAS_domain_protein_1_Source_
HGNC_Symbol_Acc_3374_EPAS1	Hsap_Ensmbl0100644_hypoxia_inducible_factor_1_alpha_subunit_basic_helix_loop_helix_transcription_factor_Source_
HGNC_Symbol_Acc_4910_HIF1A	Hsap_Ensmbl0124440_hypoxia_inducible_factor_3_alpha_subunit_Source_
HGNC_Symbol_Acc_15825_HIF3A	Hsap_Ensmbl0159263_single_minded_family_bHLH_transcription_factor_2_Source_
HGNC_Symbol_Acc_10883_SIM2	Hsap_Ensmbl0112246_single_minded_family_bHLH_transcription_factor_1_Source_
HGNC_Symbol_Acc_10882_SIM1	Hsap_Ensmbl0106546_aryl_hydrocarbon_receptor_Source_
HGNC_Symbol_Acc_348_AHR	Hsap_Ensmbl0063438_aryl_hydrocarbon_receptor_repressor_Source_
HGNC_Symbol_Acc_346_AHRR	Hsap_Ensmbl0151322_neuronal_PAS_domain_protein_3_Source_
HGNC_Symbol_Acc_19311_NPAS3	Hsap_Ensmbl0130751_neuronal_PAS_domain_protein_1_Source_
HGNC_Symbol_Acc_7894_NPAS1	
Dmel_0262139_trh_trachealess_Source_FlyBase_0262139	Dmel_0004666_sim_single_minded_Source_FlyBase_0004666	Dmel_0015542_sima_similar_Source_FlyBase_0015542	Dmel_0003513_ss_spineless_Source_FlyBase_0003513	
Cgig_14877_Protein_trachealess_Source_UniProtKB_TrEMBL_Acc_K1PU55	Cgig_23142_Single_minded_like_protein_1_Source_UniProtKB_TrEMBL_Acc_K1QZH0	Cgig_06937_Endothelial_PAS_domain_containing_protein_1_Source_UniProtKB_TrEMBL_Acc_K1QF20	Cgig_17861_Hypoxia_inducible_factor_1_alpha_Source_UniProtKB_TrEMBL_Acc_K1QJG7	Cgig_12885_Aryl_hydrocarbon_receptor_Source_UniProtKB_TrEMBL_Acc_K1PHH5	Cgig_23575_Single_minded_like_protein_2_Source_UniProtKB_TrEMBL_Acc_K1RGQ5	Cgig_06938_Aryl_hydrocarbon_receptor_repressor_Source_UniProtKB_TrEMBL_Acc_K1P8Q4	
Cele_011327_hlh_34_Protein_HLH_34_hlh_34_mRNA_complete_cds_Source_RefSeq_mRNA_Acc_NM_073990	Cele_000096_ahr_1_Protein_AHR_1_isoform_a_ahr_1_mRNA_complete_cds_Source_RefSeq_mRNA_Acc_NM_001025865	Cele_001851_hif_1_Protein_HIF_1_isoform_e_Source_RefSeq_mRNA_Acc_NM_001028723	
Drer_008697_endothelial_PAS_domain_protein_1a_Source_ZFIN_Acc_ZDB_GENE_030131_4490_epas1a	Drer_057671_endothelial_PAS_domain_protein_1b_Source_ZFIN_Acc_ZDB_GENE_060607_11_epas1b	Drer_034293_hypoxia_inducible_factor_1_alpha_subunit_basic_helix_loop_helix_transcription_factor_b_Source_ZFIN_Acc_ZDB_GENE_040426_706_hif1ab	Drer_079182_neuronal_PAS_domain_protein_3_Source_
HGNC_Symbol_Acc_19311_NPAS3	Drer_015876_neuronal_PAS_domain_protein_3b_Source_ZFIN_Acc_ZDB_GENE_060503_934_npas3b	Drer_023316_single_minded_homolog_1a_Drosophila_Source_ZFIN_Acc_ZDB_GENE_020829_1_sim1a	Drer_013789_single_minded_homolog_1b_Drosophila_Source_ZFIN_Acc_ZDB_GENE_041210_5_sim1b	Drer_020046_aryl_hydrocarbon_receptor_1a_Source_ZFIN_Acc_ZDB_GENE_020531_2_ahr1a	Drer_044550_hypoxia_inducible_factor_1_alpha_subunit_like_2_Source_ZFIN_Acc_ZDB_GENE_050211_2_hif1al2	Drer_006181_hypoxia_inducible_factor_1_alpha_subunit_basic_helix_loop_helix_transcription_factor_a_Source_ZFIN_Acc_ZDB_GENE_080917_55_hif1aa	Drer_052618_aryl_hydrocarbon_receptor_repressor_b_Source_ZFIN_Acc_ZDB_GENE_051018_2_ahrrb	Drer_023537_aryl_hydrocarbon_receptor_1b_Source_ZFIN_Acc_ZDB_GENE_050922_1_ahr1b	Drer_088115_Uncharacterized_protein_Source_UniProtKB_TrEMBL_Acc_E7EY80_CABZ01064670_1	Drer_021833_aryl_hydrocarbon_receptor_2_Source_ZFIN_Acc_ZDB_GENE_990714_16_ahr2	Drer_039935_single_minded_family_bHLH_transcription_factor_2_Source_
HGNC_Symbol_Acc_10883_SIM2	
Spur_008353_Sim	Spur_030140_Hif1a	Spur_026758_Hif2a	Spur_014249_trh	Spur_010920_HlcsL	Spur_013962_Sim_1	Spur_013788_Ahr	Spur_005022_Ahr_1	Spur_012296_Ahrl	Spur_007191_trh_1	
Smim_40340_PREDICTED_similar_to_Bm_trachealess_Tribolium_castaneum_gi_189241974_ref_XP_967112_0_0_582	Smim_41325_PREDICTED_similar_to_Bm_trachealess_Tribolium_castaneum_gi_189241974_ref_XP_967112_1e_124_385	Smim_15346_methoprene_tolerant_Tribolium_castaneum_gi_150170685_ref_NP_001092812_1e_47_188	Smim_50886_aryl_hydrocarbon_receptor_Aedes_aegypti_gi_157130622_ref_XP_001661946_4e_79_254	Smim_30906_aryl_hydrocarbon_receptor_putative_Ixodes_scapularis_gi_241562037_ref_XP_002401283_6e_72_237	Smim_50764_Single_minded_Achaearanea_tepidariorum_gi_90074851_dbj_BAE87099_1e_67_225	Smim_30907_aryl_hydrocarbon_receptor_putative_Ixodes_scapularis_gi_241562037_ref_XP_002401283_2e_16_80_1	Smim_50767_Single_minded_Achaearanea_tepidariorum_gi_90074851_dbj_BAE87099_2e_23_100	Smim_20267_Single_minded_Achaearanea_tepidariorum_gi_90074851_dbj_BAE87099_0_0_595	Smim_50885_aryl_hydrocarbon_receptor_putative_Ixodes_scapularis_gi_241562037_ref_XP_002401283_3e_44_171	Smim_30903_aryl_hydrocarbon_receptor_putative_Ixodes_scapularis_gi_241562037_ref_XP_002401283_6e_32_137	Smim_43379_hypothetical_protein_AaeL_AAEL001056_Aedes_aegypti_gi_157114231_ref_XP_001657998_0_005_48_1	
Sman_178780_Meso_ectoderm_gene_expression_control_protein_Source_UniProtKB_TrEMBL_Acc_G4VTB4	Sman_165270_Putative_single_minded_Source_UniProtKB_TrEMBL_Acc_G4VTB3	
Gsal_10709_single_minded_homolog_2	Gsal_10710_single_minded_homolog_2_like	Gsal_12177_aryl_hydrocarbon_receptor	
Nvec_50387_HLH	Nvec_27525_PAS	Nvec_33294_	Nvec_27523_7tm_1	Nvec_33613_PAS	Nvec_744_	Nvec_44696_	Nvec_56923_PT	

HG_388	
Hsap_Ensmbl0120693_SMAD_family_member_9_Source_
HGNC_Symbol_Acc_6774_SMAD9	Hsap_Ensmbl0175387_SMAD_family_member_2_Source_
HGNC_Symbol_Acc_6768_SMAD2	Hsap_Ensmbl0166949_SMAD_family_member_3_Source_
HGNC_Symbol_Acc_6769_SMAD3	Hsap_Ensmbl0113658_SMAD_family_member_5_Source_
HGNC_Symbol_Acc_6771_SMAD5	Hsap_Ensmbl0101665_SMAD_family_member_7_Source_
HGNC_Symbol_Acc_6773_SMAD7	Hsap_Ensmbl0141646_SMAD_family_member_4_Source_
HGNC_Symbol_Acc_6770_SMAD4	Hsap_Ensmbl0137834_SMAD_family_member_6_Source_
HGNC_Symbol_Acc_6772_SMAD6	Hsap_Ensmbl0170365_SMAD_family_member_1_Source_
HGNC_Symbol_Acc_6767_SMAD1	
Dmel_0011648_Mad_Mothers_against_dpp_Source_FlyBase_0011648	Dmel_0025800_Smox_Smad_on_X_Source_FlyBase_0025800	Dmel_0011655_Med_Medea_Source_FlyBase_0011655	Dmel_0020493_Dad_Daughters_against_dpp_Source_FlyBase_0020493	
Cgig_14747_Mothers_against_decapentaplegic_like_protein_5_Source_UniProtKB_TrEMBL_Acc_K1R161	Cgig_17370_Mothers_against_decapentaplegic_like_protein_3_Source_UniProtKB_TrEMBL_Acc_K1QYK8	Cgig_17374_Mothers_against_decapentaplegic_like_protein_2_Source_UniProtKB_TrEMBL_Acc_K1QD01	Cgig_07536_Mothers_against_decapentaplegic_like_protein_3_Source_UniProtKB_TrEMBL_Acc_K1P7X1	Cgig_18464_Mothers_against_decapentaplegic_like_protein_4_Source_UniProtKB_TrEMBL_Acc_K1PR99	Cgig_04212_Mothers_against_decapentaplegic_like_protein_6_Source_UniProtKB_TrEMBL_Acc_K1QAE2	Cgig_07723_Mothers_against_decapentaplegic_like_protein_6_Source_UniProtKB_TrEMBL_Acc_K1QIR4	Cgig_00594_Mothers_against_decapentaplegic_like_protein_4_Source_UniProtKB_TrEMBL_Acc_K1Q889	
Cele_004856_sma_2_Protein_SMA_2_sma_2_mRNA_complete_cds_Source_RefSeq_mRNA_Acc_NM_066530	Cele_004857_sma_3_Protein_SMA_3_sma_3_mRNA_complete_cds_Source_RefSeq_mRNA_Acc_NM_066092	Cele_000904_daf_8_Protein_DAF_8_daf_8_mRNA_complete_cds_Source_RefSeq_mRNA_Acc_NM_059920	Cele_000910_daf_14_Protein_DAF_14_isoform_b_Source_RefSeq_mRNA_Acc_NM_001268546	Cele_004858_sma_4_Protein_SMA_4_isoform_a_Source_RefSeq_mRNA_Acc_NM_001047399	Cele_000899_daf_3_Protein_DAF_3_isoform_b_Source_RefSeq_mRNA_Acc_NM_001029433	
Drer_027199_MAD_homolog_1_Drosophila_Source_ZFIN_Acc_ZDB_GENE_991119_8_smad1	Drer_037238_MAD_homolog_5_Drosophila_Source_ZFIN_Acc_ZDB_GENE_990603_9_smad5	Drer_021938_MAD_homolog_9_Drosophila_Source_ZFIN_Acc_ZDB_GENE_031014_1_smad9	Drer_036096_MAD_homolog_3a_Drosophila_Source_ZFIN_Acc_ZDB_GENE_000509_3_smad3a	Drer_006389_MAD_homolog_2_Drosophila_Source_ZFIN_Acc_ZDB_GENE_990603_7_smad2	Drer_010207_MAD_mothers_against_decapentaplegic_homolog_3b_Drosophila_Source_ZFIN_Acc_ZDB_GENE_030128_4_smad3b	Drer_070428_SMAD_family_member_4_Source_
HGNC_Symbol_Acc_6770_SMAD4_4_of_6	Drer_045094_SMAD_family_member_4_Source_
HGNC_Symbol_Acc_6770_SMAD4_3_of_6	Drer_023527_MAD_homolog_4_Drosophila_Source_ZFIN_Acc_ZDB_GENE_990603_8_smad4	Drer_086530_SMAD_family_member_4_Source_
HGNC_Symbol_Acc_6770_SMAD4_6_of_6	Drer_053209_SMAD_family_member_6a_Source_ZFIN_Acc_ZDB_GENE_011015_1_smad6a	Drer_031763_SMAD_family_member_6b_Source_ZFIN_Acc_ZDB_GENE_050419_198_smad6b	Drer_016858_MAD_mothers_against_decapentaplegic_homolog_7_Drosophila_Source_ZFIN_Acc_ZDB_GENE_030128_3_smad7	Drer_012649_Uncharacterized_protein_Source_UniProtKB_TrEMBL_Acc_F1Q4Q6_CT955987_1	Drer_075226_SMAD_family_member_4_Source_
HGNC_Symbol_Acc_6770_SMAD4_5_of_6	
Spur_020722_Smad1_5_8_1	Spur_017642_Smad2_3_Smad2_3_Source_UniProtKB_TrEMBL_Acc_A2PZA6	Spur_004287_Smad4	Spur_001998_Smad6_7	Spur_023107_Smad1_5_8	Spur_018246_Smad6_7_1	Spur_017971_Smad4_1	
Smim_73236_Protein_mothers_against_dpp_Harpegnathos_saltator_gi_307193580_gb_EFN76318_0_0_739	Smim_70471_Smad2_3_transcription_factor_Saccoglossus_kowalevskii_gi_269785013_ref_NP_001161658_0_0_734	Smim_25877_PREDICTED_similar_to_Xsmad4a_Tribolium_castaneum_gi_189233891_ref_XP_971429_0_0_741	Smim_15450_mothers_against_decapentaplegic_like_6_protein_Ptychodera_flava_gi_341579680_gb_AEK81570_3e_102_318	
Sman_013060_SMAD1_Putative_smad1_5_8_and_Smad1_Source_UniProtKB_TrEMBL_Acc_Q9GQN9	Sman_085910_SMAD2_TGF_beta_signal_transducer_Smad2_putative_Source_UniProtKB_TrEMBL_Acc_G4LUM0	Sman_212740_SMAD1B_Smad1B_Source_UniProtKB_TrEMBL_Acc_A4VC64	Sman_157540_Putative_smad_Source_UniProtKB_TrEMBL_Acc_G4VAI1	Sman_033950_SMAD4_Putative_smad4_Source_UniProtKB_TrEMBL_Acc_G4V9S6	
Gsal_3794_smad_family_member_1	Gsal_2872_tgf_beta_signal_transducer	Gsal_10103_mothers_against_decapentaplegic_homolog_5_isoform_2	Gsal_195_tgf_beta_signal_transducer	Gsal_13106_mothers_against_decapentaplegic_homolog_4	Gsal_7888_mothers_against_decapentaplegic_homolog_partial	
Nvec_40783_MH2	Nvec_28109_	Nvec_14476_MH1	Nvec_12770_MH1	Nvec_14778_MH1	

HG_34	
Hsap_Ensmbl0123358_nuclear_receptor_subfamily_4_group_A_member_1_Source_
HGNC_Symbol_Acc_7980_NR4A1	Hsap_Ensmbl0119508_nuclear_receptor_subfamily_4_group_A_member_3_Source_
HGNC_Symbol_Acc_7982_NR4A3	Hsap_Ensmbl0153234_nuclear_receptor_subfamily_4_group_A_member_2_Source_
HGNC_Symbol_Acc_7981_NR4A2	Hsap_Ensmbl0077092_retinoic_acid_receptor_beta_Source_
HGNC_Symbol_Acc_9865_RARB	Hsap_Ensmbl0186350_retinoid_X_receptor_alpha_Source_
HGNC_Symbol_Acc_10477_RXRA	Hsap_Ensmbl0143171_retinoid_X_receptor_gamma_Source_
HGNC_Symbol_Acc_10479_RXRG	Hsap_Ensmbl0196482_estrogen_related_receptor_gamma_Source_
HGNC_Symbol_Acc_3474_ESRRG	Hsap_Ensmbl0206289_retinoid_X_receptor_beta_Source_
HGNC_Symbol_Acc_10478_RXRB	Hsap_Ensmbl0119715_estrogen_related_receptor_beta_Source_
HGNC_Symbol_Acc_3473_ESRRB	Hsap_Ensmbl0227322_retinoid_X_receptor_beta_Source_
HGNC_Symbol_Acc_10478_RXRB	Hsap_Ensmbl0151090_thyroid_hormone_receptor_beta_Source_
HGNC_Symbol_Acc_11799_THRB	Hsap_Ensmbl0185551_nuclear_receptor_subfamily_2_group_F_member_2_Source_
HGNC_Symbol_Acc_7976_NR2F2	Hsap_Ensmbl0175745_nuclear_receptor_subfamily_2_group_F_member_1_Source_
HGNC_Symbol_Acc_7975_NR2F1	Hsap_Ensmbl0116833_nuclear_receptor_subfamily_5_group_A_member_2_Source_
HGNC_Symbol_Acc_7984_NR5A2	Hsap_Ensmbl0140009_estrogen_receptor_2_ER_beta_Source_
HGNC_Symbol_Acc_3468_ESR2	Hsap_Ensmbl0204231_retinoid_X_receptor_beta_Source_
HGNC_Symbol_Acc_10478_RXRB	Hsap_Ensmbl0164749_hepatocyte_nuclear_factor_4_gamma_Source_
HGNC_Symbol_Acc_5026_HNF4G	Hsap_Ensmbl0136931_nuclear_receptor_subfamily_5_group_A_member_1_Source_
HGNC_Symbol_Acc_7983_NR5A1	Hsap_Ensmbl0112333_nuclear_receptor_subfamily_2_group_E_member_1_Source_
HGNC_Symbol_Acc_7973_NR2E1	Hsap_Ensmbl0160113_nuclear_receptor_subfamily_2_group_F_member_6_Source_
HGNC_Symbol_Acc_7977_NR2F6	Hsap_Ensmbl0012504_nuclear_receptor_subfamily_1_group_H_member_4_Source_
HGNC_Symbol_Acc_7967_NR1H4	Hsap_Ensmbl0174738_nuclear_receptor_subfamily_1_group_D_member_2_Source_
HGNC_Symbol_Acc_7963_NR1D2	Hsap_Ensmbl0131408_nuclear_receptor_subfamily_1_group_H_member_2_Source_
HGNC_Symbol_Acc_7965_NR1H2	Hsap_Ensmbl0198963_RAR_related_orphan_receptor_B_Source_
HGNC_Symbol_Acc_10259_RORB	Hsap_Ensmbl0112033_peroxisome_proliferator_activated_receptor_delta_Source_
HGNC_Symbol_Acc_9235_PPARD	Hsap_Ensmbl0126368_nuclear_receptor_subfamily_1_group_D_member_1_Source_
HGNC_Symbol_Acc_7962_NR1D1	Hsap_Ensmbl0143365_RAR_related_orphan_receptor_C_Source_
HGNC_Symbol_Acc_10260_RORC	Hsap_Ensmbl0177463_nuclear_receptor_subfamily_2_group_C_member_2_Source_
HGNC_Symbol_Acc_7972_NR2C2	Hsap_Ensmbl0101076_hepatocyte_nuclear_factor_4_alpha_Source_
HGNC_Symbol_Acc_5024_HNF4A	Hsap_Ensmbl0113580_nuclear_receptor_subfamily_3_group_C_member_1_glucocorticoid_receptor_Source_
HGNC_Symbol_Acc_7978_NR3C1	Hsap_Ensmbl0082175_progesterone_receptor_Source_
HGNC_Symbol_Acc_8910_PGR	Hsap_Ensmbl0151623_nuclear_receptor_subfamily_3_group_C_member_2_Source_
HGNC_Symbol_Acc_7979_NR3C2	Hsap_Ensmbl0148200_nuclear_receptor_subfamily_6_group_A_member_1_Source_
HGNC_Symbol_Acc_7985_NR6A1	Hsap_Ensmbl0126351_thyroid_hormone_receptor_alpha_Source_
HGNC_Symbol_Acc_11796_THRA	Hsap_Ensmbl0131759_retinoic_acid_receptor_alpha_Source_
HGNC_Symbol_Acc_9864_RARA	Hsap_Ensmbl0144852_nuclear_receptor_subfamily_1_group_I_member_2_Source_
HGNC_Symbol_Acc_7968_NR1I2	Hsap_Ensmbl0235712_retinoid_X_receptor_beta_Source_
HGNC_Symbol_Acc_10478_RXRB	Hsap_Ensmbl0173153_estrogen_related_receptor_alpha_Source_
HGNC_Symbol_Acc_3471_ESRRA	Hsap_Ensmbl0131910_nuclear_receptor_subfamily_0_group_B_member_2_Source_
HGNC_Symbol_Acc_7961_NR0B2	Hsap_Ensmbl0111424_vitamin_D_1_25_dihydroxyvitamin_D3_receptor_Source_
HGNC_Symbol_Acc_12679_VDR	Hsap_Ensmbl0169083_androgen_receptor_Source_
HGNC_Symbol_Acc_644_AR	Hsap_Ensmbl0169297_nuclear_receptor_subfamily_0_group_B_member_1_Source_
HGNC_Symbol_Acc_7960_NR0B1	Hsap_Ensmbl0091831_estrogen_receptor_1_Source_
HGNC_Symbol_Acc_3467_ESR1	Hsap_Ensmbl0143257_nuclear_receptor_subfamily_1_group_I_member_3_Source_
HGNC_Symbol_Acc_7969_NR1I3	Hsap_Ensmbl0132170_peroxisome_proliferator_activated_receptor_gamma_Source_
HGNC_Symbol_Acc_9236_PPARG	Hsap_Ensmbl0186951_peroxisome_proliferator_activated_receptor_alpha_Source_
HGNC_Symbol_Acc_9232_PPARA	Hsap_Ensmbl0231321_retinoid_X_receptor_beta_Source_
HGNC_Symbol_Acc_10478_RXRB	Hsap_Ensmbl0269095_Uncharacterized_protein_Source_UniProtKB_TrEMBL_Acc_M0R384_AC010646_3	
Dmel_0014859_Hr38_Hormone_receptor_like_in_38_Source_FlyBase_0014859	Dmel_0000568_Eip75B_Ecdysone_induced_protein_75B_Source_FlyBase_0000568	Dmel_0004914_Hnf4_Hepatocyte_nuclear_factor_4_Source_FlyBase_0004914	Dmel_0035849_ERR_estrogen_related_receptor_Source_FlyBase_0035849	Dmel_0003651_svp_seven_up_Source_FlyBase_0003651	Dmel_0003964_usp_ultraspiracle_Source_FlyBase_0003964	Dmel_0001078_ftz_f1_ftz_transcription_factor_1_Source_FlyBase_0001078	Dmel_0264562_Hr4_Hr4_Source_FlyBase_0264562	Dmel_0000448_Hr46_Hormone_receptor_like_in_46_Source_FlyBase_0000448	Dmel_0015239_Hr78_Hormone_receptor_like_in_78_Source_FlyBase_0015239	Dmel_0015381_dsf_dissatisfaction_Source_FlyBase_0015381	Dmel_0034012_Hr51_Hormone_receptor_51_Source_FlyBase_0034012	Dmel_0261239_Hr39_Hormone_receptor_like_in_39_Source_FlyBase_0261239	Dmel_0000546_EcR_Ecdysone_receptor_Source_FlyBase_0000546	Dmel_0003720_tll_tailless_Source_FlyBase_0003720	Dmel_0004865_Eip78C_Ecdysone_induced_protein_78C_Source_FlyBase_0004865	Dmel_0015240_Hr96_Hormone_receptor_like_in_96_Source_FlyBase_0015240	Dmel_0037436_Hr83_Hormone_receptor_83_Source_FlyBase_0037436	Dmel_0001323_knrl_knirps_like_Source_FlyBase_0001323	Dmel_0001320_kni_knirps_Source_FlyBase_0001320	Dmel_0000560_eg_eagle_Source_FlyBase_0000560	
Cgig_10779_ATP_dependent_RNA_helicase_DDX51_Source_UniProtKB_TrEMBL_Acc_K1RGC7	Cgig_10783_Putative_nuclear_hormone_receptor_HR38_Source_UniProtKB_TrEMBL_Acc_K1PIV8	Cgig_28545_Retinoic_acid_receptor_beta_Source_UniProtKB_TrEMBL_Acc_K1RA08	Cgig_07274_Nuclear_receptor_subfamily_4_group_A_member_3_Source_UniProtKB_TrEMBL_Acc_K1PE90	Cgig_04075_Retinoic_acid_receptor_RXR_alpha_Source_UniProtKB_TrEMBL_Acc_K1PXX3	Cgig_07005_Estrogen_related_receptor_gamma_Source_UniProtKB_TrEMBL_Acc_K1PUV3	Cgig_23534_Retinoic_acid_receptor_RXR_alpha_A_Source_UniProtKB_TrEMBL_Acc_K1QLQ3	Cgig_27058_Hepatocyte_nuclear_factor_4_alpha_Source_UniProtKB_TrEMBL_Acc_K1QT78	Cgig_28547_Thyroid_hormone_receptor_beta_A_Source_UniProtKB_TrEMBL_Acc_K1Q340	Cgig_18273_Nuclear_receptor_subfamily_2_group_F_member_1_A_Source_UniProtKB_TrEMBL_Acc_K1QZ70	Cgig_28920_Nuclear_receptor_subfamily_2_group_E_member_1_Source_UniProtKB_TrEMBL_Acc_K1RMW8	Cgig_22774_Nuclear_receptor_subfamily_5_group_A_member_2_Source_UniProtKB_TrEMBL_Acc_K1QJ75	Cgig_18902_Nuclear_receptor_subfamily_2_group_C_member_2_Source_UniProtKB_TrEMBL_Acc_K1QD54	Cgig_24100_Estrogen_receptor_Source_UniProtKB_TrEMBL_Acc_K1QUU5	Cgig_07932_Photoreceptor_specific_nuclear_receptor_Source_UniProtKB_TrEMBL_Acc_K1RVM2	Cgig_11509_Ecdysone_induced_protein_75B_isoforms_C_D_Source_UniProtKB_TrEMBL_Acc_K1QAZ6	Cgig_11713_Putative_nuclear_hormone_receptor_HR3_Source_UniProtKB_TrEMBL_Acc_K1QAV4	Cgig_07709_Nuclear_receptor_ROR_gamma_Source_UniProtKB_TrEMBL_Acc_K1PTK4	Cgig_15734_Retinoic_acid_receptor_RXR_alpha_Source_UniProtKB_TrEMBL_Acc_K1QUR8	Cgig_28921_Nuclear_receptor_subfamily_2_group_E_member_1_Source_UniProtKB_TrEMBL_Acc_K1S6A1	Cgig_03107_Ecdysone_induced_protein_75B_isoforms_C_D_Source_UniProtKB_TrEMBL_Acc_K1PZB8	Cgig_27671_Nuclear_receptor_subfamily_2_group_C_member_2_Source_UniProtKB_TrEMBL_Acc_K1QKE5	Cgig_07606_Ecdysone_receptor_Source_UniProtKB_TrEMBL_Acc_K1PDX6	Cgig_27031_Vitamin_D3_receptor_Source_UniProtKB_TrEMBL_Acc_K1R5L0	Cgig_07907_Vitamin_D3_receptor_B_Source_UniProtKB_TrEMBL_Acc_K1Q8P9	Cgig_06759_Nuclear_hormone_receptor_E75_Source_UniProtKB_TrEMBL_Acc_K1R3X4	Cgig_07706_Nuclear_receptor_ROR_gamma_Source_UniProtKB_TrEMBL_Acc_K1P7S3	Cgig_24692_Nuclear_receptor_ROR_beta_Source_UniProtKB_TrEMBL_Acc_K1RQB6	Cgig_10606_Nuclear_receptor_ROR_gamma_Source_UniProtKB_TrEMBL_Acc_K1QWT5	Cgig_07704_Nuclear_receptor_ROR_alpha_Source_UniProtKB_TrEMBL_Acc_K1PTJ7	Cgig_06761_Bile_acid_receptor_Source_UniProtKB_TrEMBL_Acc_K1QG83	Cgig_07707_Nuclear_receptor_ROR_gamma_Source_UniProtKB_TrEMBL_Acc_K1PDV8	Cgig_07708_Nuclear_receptor_ROR_beta_Source_UniProtKB_TrEMBL_Acc_K1PLP6	Cgig_13270_Nuclear_receptor_subfamily_1_group_D_member_2_Source_UniProtKB_TrEMBL_Acc_K1QED2	Cgig_20896_Vitamin_D3_receptor_A_Source_UniProtKB_TrEMBL_Acc_K1PW47	Cgig_08304_Nuclear_receptor_ROR_alpha_Source_UniProtKB_TrEMBL_Acc_K1Q432	Cgig_07795_Nuclear_receptor_ROR_beta_Source_UniProtKB_TrEMBL_Acc_K1QLW1	Cgig_07403_Nuclear_receptor_subfamily_0_group_B_member_1_Source_UniProtKB_TrEMBL_Acc_K1Q6C5	Cgig_10413	
Cele_003605_nhr_6_Protein_NHR_6_isoform_a_Source_RefSeq_mRNA_Acc_NM_065330	Cele_003613_nhr_14_Protein_NHR_14_isoform_a_Source_RefSeq_mRNA_Acc_NM_171742	Cele_003654_nhr_64_Protein_NHR_64_isoform_a_nhr_64_mRNA_complete_cds_Source_RefSeq_mRNA_Acc_NM_001025871	Cele_004786_sex_1_Protein_SEX_1_sex_1_mRNA_complete_cds_Source_RefSeq_mRNA_Acc_NM_001029491	Cele_003623_nhr_25_Protein_NHR_25_isoform_a_nhr_25_mRNA_complete_cds_Source_RefSeq_mRNA_Acc_NM_001029379	Cele_003628_nhr_35_Protein_NHR_35_isoform_a_Source_RefSeq_mRNA_Acc_NM_001029194	Cele_003675_nhr_85_Protein_NHR_85_isoform_a_Source_RefSeq_mRNA_Acc_NM_001026496	Cele_003622_nhr_23_Protein_NHR_23_isoform_f_Source_RefSeq_mRNA_Acc_NM_001037882	Cele_003601_nhr_2_Protein_NHR_2_nhr_2_mRNA_complete_cds_Source_RefSeq_mRNA_Acc_NM_059288	Cele_003678_nhr_88_Protein_NHR_88_isoform_a_nhr_88_mRNA_complete_cds_Source_RefSeq_mRNA_Acc_NM_001027064	Cele_003639_nhr_49_Protein_NHR_49_isoform_a_Source_RefSeq_mRNA_Acc_NM_060211	Cele_003681_nhr_91_Protein_NHR_91_isoform_a_nhr_91_mRNA_complete_cds_Source_RefSeq_mRNA_Acc_NM_001029782	Cele_003600_nhr_1_Protein_NHR_1_isoform_a_nhr_1_mRNA_complete_cds_Source_RefSeq_mRNA_Acc_NM_001029682	Cele_022423_nhr_41_Protein_NHR_41_nhr_41_mRNA_complete_cds_Source_RefSeq_mRNA_Acc_NM_067672	Cele_003609_nhr_10_Protein_NHR_10_nhr_10_mRNA_complete_cds_Source_RefSeq_mRNA_Acc_NM_066153	Cele_021417_nhr_236_Protein_NHR_236_nhr_236_mRNA_complete_cds_Source_RefSeq_mRNA_Acc_NM_067789	Cele_006790_unc_55_Protein_UNC_55_isoform_b_unc_55_mRNA_complete_cds_Source_RefSeq_mRNA_Acc_NM_001129011	Cele_003602_nhr_3_Protein_NHR_3_nhr_3_mRNA_complete_cds_Source_RefSeq_mRNA_Acc_NM_078022	Cele_003637_nhr_47_Protein_NHR_47_nhr_47_mRNA_complete_cds_Source_RefSeq_mRNA_Acc_NM_072054	Cele_003659_nhr_69_Protein_NHR_69_nhr_69_mRNA_complete_cds_Source_RefSeq_mRNA_Acc_NM_060214	Cele_003616_nhr_17_Protein_NHR_17_nhr_17_mRNA_complete_cds_Source_RefSeq_mRNA_Acc_NM_077714	Cele_003709_nhr_119_Protein_NHR_119_nhr_119_mRNA_complete_cds_Source_RefSeq_mRNA_Acc_NM_061967	Cele_001400_fax_1_Protein_FAX_1_isoform_b_fax_1_mRNA_complete_cds_Source_RefSeq_mRNA_Acc_NM_001277024	Cele_003630_nhr_40_Protein_NHR_40_isoform_c_nhr_40_mRNA_complete_cds_Source_RefSeq_mRNA_Acc_NM_001029703	Cele_000908_daf_12_Protein_DAF_12_isoform_a_Source_RefSeq_mRNA_Acc_NM_001029376	Cele_003607_nhr_8_Protein_NHR_8_isoform_a_nhr_8_mRNA_complete_cds_Source_RefSeq_mRNA_Acc_NM_171382	Cele_003704_nhr_114_Protein_NHR_114_isoform_a_Source_RefSeq_mRNA_Acc_NM_001029071	Cele_011097_nhr_206_Protein_NHR_206_nhr_206_mRNA_complete_cds_Source_RefSeq_mRNA_Acc_NM_073632	Cele_003690_nhr_100_Protein_NHR_100_nhr_100_mRNA_complete_cds_Source_RefSeq_mRNA_Acc_NM_069330	Cele_003657_nhr_67_Protein_NHR_67_nhr_67_mRNA_complete_cds_Source_RefSeq_mRNA_Acc_NM_069693	Cele_021848_nhr_239_Protein_NHR_239_nhr_239_mRNA_complete_cds_Source_RefSeq_mRNA_Acc_NM_065178	Cele_003651_nhr_61_Protein_NHR_61_isoform_b_nhr_61_mRNA_complete_cds_Source_RefSeq_mRNA_Acc_NM_001027211	Cele_003620_nhr_21_Protein_NHR_21_isoform_c_Source_RefSeq_mRNA_Acc_NM_001026931	Cele_003603_nhr_4_Protein_NHR_4_nhr_4_mRNA_complete_cds_Source_RefSeq_mRNA_Acc_NM_069374	Cele_003701_nhr_111_Protein_NHR_111_nhr_111_mRNA_complete_cds_Source_RefSeq_mRNA_Acc_NM_074659	Cele_003627_nhr_34_Protein_NHR_34_isoform_c_Source_RefSeq_mRNA_Acc_NM_001028074	Cele_003708_nhr_118_Protein_NHR_118_nhr_118_mRNA_complete_cds_Source_RefSeq_mRNA_Acc_NM_071812	Cele_003691_nhr_101_Protein_NHR_101_isoform_a_Source_RefSeq_mRNA_Acc_NM_001047676	Cele_003638_nhr_48_Protein_NHR_48_isoform_a_nhr_48_mRNA_complete_cds_Source_RefSeq_mRNA_Acc_NM_001029827	Cele_003619_nhr_20_Protein_NHR_20_nhr_20_mRNA_complete_cds_Source_RefSeq_mRNA_Acc_NM_065448	Cele_013976_nhr_33_Protein_NHR_33_nhr_33_mRNA_complete_cds_Source_RefSeq_mRNA_Acc_NM_077492	Cele_022805_nhr_256_Protein_NHR_256_nhr_256_mRNA_complete_cds_Source_RefSeq_mRNA_Acc_NM_071094	Cele_003676_nhr_86_Protein_NHR_86_nhr_86_mRNA_complete_cds_Source_RefSeq_mRNA_Acc_NM_071160	Cele_003621_nhr_22_Protein_NHR_22_nhr_22_mRNA_complete_cds_Source_RefSeq_mRNA_Acc_NM_062897	Cele_003661_nhr_71_Protein_NHR_71_isoform_b_nhr_71_mRNA_complete_cds_Source_RefSeq_mRNA_Acc_NM_001029617	Cele_003669_nhr_79_Protein_NHR_79_isoform_b_nhr_79_mRNA_complete_cds_Source_RefSeq_mRNA_Acc_NM_001277006	Cele_003682_nhr_92_Protein_NHR_92_nhr_92_mRNA_complete_cds_Source_RefSeq_mRNA_Acc_NM_067710	Cele_003611_nhr_12_Protein_NHR_12_isoform_c_nhr_12_mRNA_complete_cds_Source_RefSeq_mRNA_Acc_NM_001276926	Cele_003656_nhr_66_Protein_NHR_66_isoform_c_Source_RefSeq_mRNA_Acc_NM_171396	Cele_003854_odr_7_Protein_ODR_7_odr_7_mRNA_complete_cds_Source_RefSeq_mRNA_Acc_NM_077688	Cele_003624_nhr_28_Protein_NHR_28_isoform_a_Source_RefSeq_mRNA_Acc_NM_001029217	Cele_003636_nhr_46_Protein_NHR_46_isoform_a_Source_RefSeq_mRNA_Acc_NM_068457	Cele_003615_nhr_16_Protein_NHR_16_nhr_16_mRNA_complete_cds_Source_RefSeq_mRNA_Acc_NM_062384	Cele_011002_nhr_205_Protein_NHR_205_nhr_205_mRNA_complete_cds_Source_RefSeq_mRNA_Acc_NM_073187	Cele_003660_nhr_70_Protein_NHR_70_nhr_70_mRNA_complete_cds_Source_RefSeq_mRNA_Acc_NM_075235	Cele_003647_nhr_57_Protein_NHR_57_nhr_57_mRNA_complete_cds_Source_RefSeq_mRNA_Acc_NM_071752	Cele_016517_nhr_260_Protein_NHR_260_nhr_260_mRNA_complete_cds_Source_RefSeq_mRNA_Acc_NM_071034	Cele_003610_nhr_11_Protein_NHR_11_isoform_a_Source_RefSeq_mRNA_Acc_NM_001047598	Cele_003695_nhr_105_Protein_NHR_105_isoform_a_nhr_105_mRNA_complete_cds_Source_RefSeq_mRNA_Acc_NM_001026132	Cele_003687_nhr_97_Protein_NHR_97_isoform_a_Source_RefSeq_mRNA_Acc_NM_001047489	Cele_003604_nhr_5_Protein_NHR_5_isoform_a_nhr_5_mRNA_complete_cds_Source_RefSeq_mRNA_Acc_NM_070455	Cele_020460_nhr_273_Protein_NHR_273_nhr_273_mRNA_complete_cds_Source_RefSeq_mRNA_Acc_NM_062383	Cele_003635_nhr_45_Protein_NHR_45_nhr_45_mRNA_complete_cds_Source_RefSeq_mRNA_Acc_NM_076396	Cele_003670_nhr_80_Protein_NHR_80_isoform_b_nhr_80_mRNA_complete_cds_Source_RefSeq_mRNA_Acc_NM_181901	Cele_003728_nhr_138_Protein_NHR_138_nhr_138_mRNA_complete_cds_Source_RefSeq_mRNA_Acc_NM_069329	Cele_003606_nhr_7_Protein_NHR_7_nhr_7_mRNA_complete_cds_Source_RefSeq_mRNA_Acc_NM_069716	Cele_003626_nhr_32_Protein_NHR_32_nhr_32_mRNA_complete_cds_Source_RefSeq_mRNA_Acc_NM_077800	Cele_003612_nhr_13_Protein_NHR_13_isoform_a_Source_RefSeq_mRNA_Acc_NM_001029097	Cele_015497_nhr_76_Protein_NHR_76_nhr_76_mRNA_complete_cds_Source_RefSeq_mRNA_Acc_NM_067560	Cele_003618_nhr_19_Protein_NHR_19_nhr_19_mRNA_complete_cds_Source_RefSeq_mRNA_Acc_NM_063665	Cele_003694_nhr_104_Protein_NHR_104_isoform_b_nhr_104_mRNA_complete_cds_Source_RefSeq_mRNA_Acc_NM_171327	Cele_003712_nhr_122_Protein_NHR_122_nhr_122_mRNA_complete_cds_Source_RefSeq_mRNA_Acc_NM_067708	Cele_008630_nhr_175_Protein_NHR_175_nhr_175_mRNA_complete_cds_Source_RefSeq_mRNA_Acc_NM_074037	Cele_045515_ZK1037_13_Protein_ZK1037_13_ZK1037_13_mRNA_complete_cds_Source_RefSeq_mRNA_Acc_NM_001129605	Cele_003668_nhr_78_Protein_NHR_78_nhr_78_mRNA_complete_cds_Source_RefSeq_mRNA_Acc_NM_068129	Cele_008619_nhr_262_Protein_NHR_262_nhr_262_mRNA_complete_cds_Source_RefSeq_mRNA_Acc_NM_074871	Cele_003697_nhr_107_Protein_NHR_107_nhr_107_mRNA_complete_cds_Source_RefSeq_mRNA_Acc_NM_072369	Cele_016126_nhr_258_Protein_NHR_258_nhr_258_mRNA_complete_cds_Source_RefSeq_mRNA_Acc_NM_068947	Cele_003710_nhr_120_Protein_NHR_120_nhr_120_mRNA_complete_cds_Source_RefSeq_mRNA_Acc_NM_076715	Cele_008221_nhr_168_Protein_NHR_168_isoform_b_nhr_168_mRNA_complete_cds_Source_RefSeq_mRNA_Acc_NM_001269571	Cele_016975_nhr_173_Protein_NHR_173_nhr_173_mRNA_complete_cds_Source_RefSeq_mRNA_Acc_NM_076718	Cele_003719_nhr_129_Protein_NHR_129_isoform_a_nhr_129_mRNA_complete_cds_Source_RefSeq_mRNA_Acc_NM_001129414	Cele_017787_nhr_141_Protein_NHR_141_isoform_b_Source_RefSeq_mRNA_Acc_NM_001028674	Cele_011100_nhr_209_Protein_NHR_209_nhr_209_mRNA_complete_cds_Source_RefSeq_mRNA_Acc_NM_073635	Cele_021522_nhr_274_Protein_NHR_274_nhr_274_mRNA_complete_cds_Source_RefSeq_mRNA_Acc_NM_067713	Cele_015397_nhr_149_Protein_NHR_149_nhr_149_mRNA_complete_cds_Source_RefSeq_mRNA_Acc_NM_072473	Cele_003726_nhr_136_Protein_NHR_136_nhr_136_mRNA_complete_cds_Source_RefSeq_mRNA_Acc_NM_073638	Cele_003650_nhr_60_Protein_NHR_60_nhr_60_mRNA_complete_cds_Source_RefSeq_mRNA_Acc_NM_074529	Cele_007546_nhr_153_Protein_NHR_153_nhr_153_mRNA_complete_cds_Source_RefSeq_mRNA_Acc_NM_073637	Cele_007547_nhr_154_Protein_NHR_154_nhr_154_mRNA_complete_cds_Source_RefSeq_mRNA_Acc_NM_073636	Cele_003706_nhr_116_Protein_NHR_116_nhr_116_mRNA_complete_cds_Source_RefSeq_mRNA_Acc_NM_074872	Cele_020748_nhr_221_Protein_NHR_221_nhr_221_mRNA_complete_cds_Source_RefSeq_mRNA_Acc_NM_071586	Cele_015395_nhr_147_Protein_NHR_147_nhr_147_mRNA_complete_cds_Source_RefSeq_mRNA_Acc_NM_072472	Cele_011099_nhr_208_Protein_NHR_208_nhr_208_mRNA_complete_cds_Source_RefSeq_mRNA_Acc_NM_073633	Cele_013483_nhr_241_Protein_NHR_241_nhr_241_mRNA_complete_cds_Source_RefSeq_mRNA_Acc_NM_075248	Cele_014193_nhr_247_Protein_NHR_247_nhr_247_mRNA_complete_cds_Source_RefSeq_mRNA_Acc_NM_074397	Cele_003652_nhr_62_Protein_NHR_62_isoform_a_nhr_62_mRNA_complete_cds_Source_RefSeq_mRNA_Acc_NM_060206	Cele_022374_nhr_277_Protein_NHR_277_nhr_277_mRNA_complete_cds_Source_RefSeq_mRNA_Acc_NM_067849	Cele_022097_nhr_242_Protein_NHR_242_nhr_242_mRNA_complete_cds_Source_RefSeq_mRNA_Acc_NM_067824	Cele_016772_nhr_166_Protein_NHR_166_nhr_166_mRNA_complete_cds_Source_RefSeq_mRNA_Acc_NM_062281	Cele_019816_nhr_204_Protein_NHR_204_nhr_204_mRNA_complete_cds_Source_RefSeq_mRNA_Acc_NM_070764	Cele_015705_nhr_152_Protein_NHR_152_nhr_152_mRNA_complete_cds_Source_RefSeq_mRNA_Acc_NM_072589	Cele_015396_nhr_148_Protein_NHR_148_nhr_148_mRNA_complete_cds_Source_RefSeq_mRNA_Acc_NM_072470	Cele_011098_nhr_207_Protein_NHR_207_nhr_207_mRNA_complete_cds_Source_RefSeq_mRNA_Acc_NM_073634	Cele_017198_nhr_36_Protein_NHR_36_Source_UniProtKB_TrEMBL_Acc_Q19155	Cele_003632_nhr_42_Protein_NHR_42_nhr_42_mRNA_complete_cds_Source_RefSeq_mRNA_Acc_NM_072370	Cele_021611_nhr_238_Protein_NHR_238_nhr_238_mRNA_complete_cds_Source_RefSeq_mRNA_Acc_NM_071060	Cele_003718_nhr_128_Protein_NHR_128_isoform_b_Source_RefSeq_mRNA_Acc_NM_001028752	Cele_021610_nhr_237_Protein_NHR_237_nhr_237_mRNA_complete_cds_Source_RefSeq_mRNA_Acc_NM_071059	Cele_003658_nhr_68_Protein_NHR_68_isoform_a_Source_RefSeq_mRNA_Acc_NM_001269405	Cele_045255_nhr_146_Protein_NHR_146_nhr_146_mRNA_complete_cds_Source_RefSeq_mRNA_Acc_NM_001129338	Cele_003711_nhr_121_Protein_NHR_121_isoform_a_nhr_121_mRNA_complete_cds_Source_RefSeq_mRNA_Acc_NM_065158	Cele_003677_nhr_87_Protein_NHR_87_nhr_87_mRNA_complete_cds_Source_RefSeq_mRNA_Acc_NM_067711	Cele_003725_nhr_135_Protein_NHR_135_nhr_135_mRNA_complete_cds_Source_RefSeq_mRNA_Acc_NM_072397	Cele_003633_nhr_43_Protein_NHR_43_nhr_43_mRNA_complete_cds_Source_RefSeq_mRNA_Acc_NM_069853	Cele_003653_nhr_63_Protein_NHR_63_nhr_63_mRNA_complete_cds_Source_RefSeq_mRNA_Acc_NM_171557	Cele_003699_nhr_109_Protein_NHR_109_isoform_c_Source_RefSeq_mRNA_Acc_NM_001136351	Cele_003643_nhr_53_Protein_NHR_53_nhr_53_mRNA_complete_cds_Source_RefSeq_mRNA_Acc_NM_171556	Cele_003698_nhr_108_Protein_NHR_108_nhr_108_mRNA_complete_cds_Source_RefSeq_mRNA_Acc_NM_074586	Cele_010604_nhr_199_Protein_NHR_199_nhr_199_mRNA_complete_cds_Source_RefSeq_mRNA_Acc_NM_074504	Cele_044699_nhr_286_Protein_NHR_286_nhr_286_mRNA_complete_cds_Source_RefSeq_mRNA_Acc_NM_001047709	Cele_021521_nhr_287_Protein_NHR_287_nhr_287_mRNA_complete_cds_Source_RefSeq_mRNA_Acc_NM_067709	Cele_008830_nhr_176_Protein_NHR_176_nhr_176_mRNA_complete_cds_Source_RefSeq_mRNA_Acc_NM_074644	Cele_003640_nhr_50_Protein_NHR_50_isoform_a_Source_RefSeq_mRNA_Acc_NM_074614	Cele_016366_nhr_140_Protein_NHR_140_nhr_140_mRNA_complete_cds_Source_RefSeq_mRNA_Acc_NM_072367	Cele_016364_nhr_161_Protein_NHR_161_nhr_161_mRNA_complete_cds_Source_RefSeq_mRNA_Acc_NM_072364	Cele_016367_nhr_162_Protein_NHR_162_nhr_162_mRNA_complete_cds_Source_RefSeq_mRNA_Acc_NM_072368	Cele_016365_nhr_139_Protein_NHR_139_nhr_139_mRNA_complete_cds_Source_RefSeq_mRNA_Acc_NM_072366	Cele_016368_nhr_163_Protein_NHR_163_nhr_163_mRNA_complete_cds_Source_RefSeq_mRNA_Acc_NM_072365	Cele_003684_nhr_94_Protein_NHR_94_isoform_a_Source_RefSeq_mRNA_Acc_NM_072588	Cele_003629_nhr_38_Protein_NHR_38_nhr_38_mRNA_complete_cds_Source_RefSeq_mRNA_Acc_NM_069327	Cele_018189_nhr_181_Protein_NHR_181_nhr_181_mRNA_complete_cds_Source_RefSeq_mRNA_Acc_NM_071738	Cele_020062_nhr_270_Protein_NHR_270_nhr_270_mRNA_complete_cds_Source_RefSeq_mRNA_Acc_NM_070927	Cele_011150_nhr_269_Protein_NHR_269_nhr_269_mRNA_complete_cds_Source_RefSeq_mRNA_Acc_NM_074412	Cele_013940_nhr_248_Protein_NHR_248_nhr_248_mRNA_complete_cds_Source_RefSeq_mRNA_Acc_NM_074933	Cele_021617_Y47D7A_3_Protein_Y47D7A_3_Y47D7A_3_mRNA_complete_cds_Source_RefSeq_mRNA_Acc_NM_071814	Cele_003625_nhr_31_Protein_NHR_31_isoform_a_Source_RefSeq_mRNA_Acc_NM_171391	Cele_017367_nhr_263_Protein_NHR_263_nhr_263_mRNA_complete_cds_Source_RefSeq_mRNA_Acc_NM_072469	Cele_022062_Y67D8B_2_Protein_Y67D8B_2_Y67D8B_2_mRNA_complete_cds_Source_RefSeq_mRNA_Acc_NM_067898	
Drer_044532_nuclear_receptor_subfamily_4_group_A_member_2b_Source_ZFIN_Acc_ZDB_GENE_040718_103_nr4a2b	Drer_017007_nuclear_receptor_subfamily_4_group_A_member_2a_Source_ZFIN_Acc_ZDB_GENE_990415_184_nr4a2a	Drer_055854_nuclear_receptor_subfamily_4_group_A_member_3_Source_ZFIN_Acc_ZDB_GENE_070824_4_nr4a3	Drer_056783_retinoic_acid_receptor_alpha_a_Source_ZFIN_Acc_ZDB_GENE_980526_284_raraa	Drer_034117_retinoic_acid_receptor_gamma_a_Source_ZFIN_Acc_ZDB_GENE_980526_531_rarga	Drer_054003_retinoic_acid_receptor_gamma_b_Source_ZFIN_Acc_ZDB_GENE_070314_1_rargb	Drer_035127_retinoid_x_receptor_alpha_b_Source_ZFIN_Acc_ZDB_GENE_990415_243_rxrab	Drer_034893_retinoic_acid_receptor_alpha_b_Source_ZFIN_Acc_ZDB_GENE_980526_72_rarab	Drer_004861_estrogen_related_receptor_gamma_a_Source_ZFIN_Acc_ZDB_GENE_030821_2_esrrga	Drer_057737_retinoid_X_receptor_alpha_a_Source_ZFIN_Acc_ZDB_GENE_070314_2_rxraa	Drer_004697_retinoid_X_receptor_gamma_b_Source_ZFIN_Acc_ZDB_GENE_040718_34_rxrgb	Drer_078954_retinoid_x_receptor_beta_a_Source_ZFIN_Acc_ZDB_GENE_980526_436_rxrba	Drer_002006_retinoid_x_receptor_beta_b_Source_ZFIN_Acc_ZDB_GENE_990415_242_rxrbb	Drer_052654_thyroid_hormone_receptor_alpha_b_Source_ZFIN_Acc_ZDB_GENE_060613_1_thrab	Drer_011696_estrogen_related_receptor_gamma_b_Source_ZFIN_Acc_ZDB_GENE_040616_4_esrrgb	Drer_000151_thyroid_hormone_receptor_alpha_a_Source_ZFIN_Acc_ZDB_GENE_990415_263_thraa	Drer_040926_nuclear_receptor_subfamily_2_group_F_member_2_Source_ZFIN_Acc_ZDB_GENE_990415_252_nr2f2	Drer_021163_thyroid_hormone_receptor_beta_Source_ZFIN_Acc_ZDB_GENE_990415_268_thrb	Drer_052695_nuclear_receptor_subfamily_2_group_F_member_1a_Source_ZFIN_Acc_ZDB_GENE_980526_115_nr2f1a	Drer_033172_nuclear_receptor_subfamily_2_group_F_member_5_Source_ZFIN_Acc_ZDB_GENE_990415_253_nr2f5	Drer_040151_estrogen_related_receptor_beta_Source_ZFIN_Acc_ZDB_GENE_040616_2_esrrb	Drer_004111_estrogen_receptor_1_Source_ZFIN_Acc_ZDB_GENE_020806_5_esr1	Drer_017168_nuclear_receptor_subfamily_2_group_F_member_1b_Source_ZFIN_Acc_ZDB_GENE_040426_1438_nr2f1b	Drer_016454_estrogen_receptor_2a_Source_ZFIN_Acc_ZDB_GENE_030116_2_esr2a	Drer_071565_hepatocyte_nuclear_factor_4_gamma_Source_ZFIN_Acc_ZDB_GENE_060929_100_hnf4g	Drer_015064_estrogen_related_receptor_delta_Source_ZFIN_Acc_ZDB_GENE_040616_3_esrrd	Drer_042556_nuclear_receptor_subfamily_5_group_A_member_2_Source_ZFIN_Acc_ZDB_GENE_990415_79_nr5a2	Drer_034181_estrogen_receptor_2b_Source_ZFIN_Acc_ZDB_GENE_030116_1_esr2b	Drer_003165_nuclear_receptor_subfamily_2_group_F_member_6b_Source_ZFIN_Acc_ZDB_GENE_040426_2351_nr2f6b	Drer_039116_nuclear_receptor_subfamily_5_group_A_member_5_Source_ZFIN_Acc_ZDB_GENE_030131_4652_nr5a5	Drer_043170_nuclear_receptor_subfamily_1_group_H_member_3_Source_ZFIN_Acc_ZDB_GENE_050410_7_nr1h3	Drer_017704_nuclear_receptor_subfamily_5_group_A_member_1a_Source_ZFIN_Acc_ZDB_GENE_010504_1_nr5a1a	Drer_003607_nuclear_receptor_subfamily_2_group_F_member_6a_Source_ZFIN_Acc_ZDB_GENE_030131_4362_nr2f6a	Drer_023362_nuclear_receptor_subfamily_5_group_A_member_1b_Source_ZFIN_Acc_ZDB_GENE_040702_6_nr5a1b	Drer_057741_nuclear_receptor_subfamily_1_group_H_member_4_Source_ZFIN_Acc_ZDB_GENE_040718_313_nr1h4	Drer_069266_estrogen_related_receptor_alpha_Source_ZFIN_Acc_ZDB_GENE_990415_68_esrra	Drer_017107_nuclear_receptor_subfamily_2_group_E_member_1_Source_ZFIN_Acc_ZDB_GENE_040801_127_nr2e1	Drer_054323_peroxisome_proliferator_activated_receptor_alpha_b_Source_ZFIN_Acc_ZDB_GENE_990415_211_pparab	Drer_067976_androgen_receptor_Source_ZFIN_Acc_ZDB_GENE_060131_1_ar	Drer_033160_nuclear_receptor_subfamily_1_group_d_member_1_Source_ZFIN_Acc_ZDB_GENE_050105_1_nr1d1	Drer_009594_nuclear_receptor_subfamily_1_group_D_member_2b_Source_ZFIN_Acc_ZDB_GENE_990415_244_nr1d2b	Drer_003820_nuclear_receptor_subfamily_1_group_D_member_2a_Source_ZFIN_Acc_ZDB_GENE_040504_1_nr1d2a	Drer_056541_nuclear_receptor_subfamily_0_group_B_member_1_Source_ZFIN_Acc_ZDB_GENE_070130_1_nr0b1	Drer_031161_nuclear_receptor_subfamily_1_group_D_member_4a_Source_ZFIN_Acc_ZDB_GENE_080403_5_nr1d4a	Drer_001910_RAR_related_orphan_receptor_A_paralog_b_Source_ZFIN_Acc_ZDB_GENE_040426_855_rorab	Drer_031848_peroxisome_proliferator_activated_receptor_gamma_Source_ZFIN_Acc_ZDB_GENE_990415_213_pparg	Drer_091024_peroxisome_proliferator_activated_receptor_alpha_b_Source_ZFIN_Acc_ZDB_GENE_990415_211_pparab	Drer_044525_peroxisome_proliferator_activated_receptor_delta_a_Source_ZFIN_Acc_ZDB_GENE_990415_212_pparda	Drer_031777_peroxisome_proliferator_activated_receptor_alpha_a_Source_ZFIN_Acc_ZDB_GENE_041210_169_pparaa	Drer_059370_nuclear_receptor_subfamily_1_group_D_member_4b_Source_ZFIN_Acc_ZDB_GENE_080403_6_nr1d4b	Drer_031768_RAR_related_orphan_receptor_A_paralog_a_Source_ZFIN_Acc_ZDB_GENE_060306_2_roraa	Drer_017780_RAR_related_orphan_receptor_C_b_Source_ZFIN_Acc_ZDB_GENE_040724_215_rorcb	Drer_057231_RAR_related_orphan_receptor_C_a_Source_ZFIN_Acc_ZDB_GENE_990415_250_rorca	Drer_087195_RAR_related_orphan_receptor_C_Source_
HGNC_Symbol_Acc_10260_RORC	Drer_033498_RAR_related_orphan_receptor_B_Source_ZFIN_Acc_ZDB_GENE_061204_2_rorb	Drer_045527_nuclear_receptor_subfamily_2_group_C_member_1_Source_ZFIN_Acc_ZDB_GENE_041210_198_nr2c1	Drer_014480_nuclear_receptor_subfamily_6_group_A_member_1b_Source_ZFIN_Acc_ZDB_GENE_040724_202_nr6a1b	Drer_012764_Uncharacterized_protein_Source_UniProtKB_TrEMBL_Acc_E7FCY4_CABZ01057488_1	Drer_042477_nuclear_receptor_subfamily_2_group_C_member_2_Source_ZFIN_Acc_ZDB_GENE_080403_8_nr2c2	Drer_018030_nuclear_receptor_subfamily_6_group_A_member_1a_Source_ZFIN_Acc_ZDB_GENE_991207_19_nr6a1a	Drer_045904_nuclear_receptor_subfamily_2_group_E_member_3_Source_ZFIN_Acc_ZDB_GENE_041114_63_nr2e3	Drer_035966_progesterone_receptor_Source_ZFIN_Acc_ZDB_GENE_990415_214_pgr	Drer_037025_nuclear_receptor_subfamily_3_group_C_member_2_Source_ZFIN_Acc_ZDB_GENE_060531_23_nr3c2	Drer_025032_nuclear_receptor_subfamily_3_group_C_member_1_glucocorticoid_receptor_Source_ZFIN_Acc_ZDB_GENE_050522_503_nr3c1	Drer_029766_nuclear_receptor_subfamily_1_group_I_member_2_Source_ZFIN_Acc_ZDB_GENE_030903_3_nr1i2	Drer_031046_nuclear_receptor_subfamily_1_group_H_member_5_Source_ZFIN_Acc_ZDB_GENE_080403_3_nr1h5	Drer_044685_nuclear_receptor_subfamily_0_group_B_member_2a_Source_ZFIN_Acc_ZDB_GENE_080403_1_nr0b2a	Drer_070721_vitamin_D_receptor_b_Source_ZFIN_Acc_ZDB_GENE_080403_10_vdrb	Drer_043059_vitamin_D_1_25_dihydroxyvitamin_D3_receptor_Source_
HGNC_Symbol_Acc_12679_VDR_1_of_2	Drer_087092_Uncharacterized_protein_Source_UniProtKB_TrEMBL_Acc_F1QBR4_CABZ01057488_2	Drer_004355_nuclear_receptor_subfamily_0_group_B_member_2b_Source_ZFIN_Acc_ZDB_GENE_080403_9_nr0b2b	Drer_000796_nuclear_receptor_subfamily_4_group_A_member_1_Source_ZFIN_Acc_ZDB_GENE_040704_11_nr4a1	Drer_021494_hepatocyte_nuclear_factor_4_alpha_Source_ZFIN_Acc_ZDB_GENE_030131_1077_hnf4a	
Spur_000255_Nurr1	Spur_016523_Rar	Spur_028422_Rxr_Retinoic_X_receptor_like_protein_Source_UniProtKB_TrEMBL_Acc_Q3HYJ8	Spur_013134_Nr2C	Spur_018861_Thrb	Spur_023867_Couptf1_COUP_transcription_factor_Source_UniProtKB_TrEMBL_Acc_Q26641	Spur_017492_Reverb	Spur_013843_FtzF	Spur_027487_Tll_1	Spur_008936_Tll	Spur_013305_Grf_Steroid_hormone_receptor_3_Source_UniProtKB_TrEMBL_Acc_Q4U1Y2	Spur_011348_Fxr_Ecr_Fxr_Source_UniProtKB_TrEMBL_Acc_B3FNS0	Spur_021192_Hnf4	Spur_018366_Rara	Spur_004723_Err	Spur_018845_Nr1m4	Spur_017491_Nr1m1	Spur_019332_Ppar1	Spur_021289_Ppar2	Spur_011576_Nr1m2	Spur_028255_Nr1x	Spur_013178_Nr1m3	Spur_017375_Nr2e6	Spur_000749_Gcnf1	Spur_018355_Hypp_142	Spur_008117_Shr2_Orphan_steroid_hormone_receptor_2_Source_UniProtKB_Swiss_Prot_Acc_Q26622	Spur_024486_Dsf	Spur_025239_Thr	Spur_014405_Pnr	Spur_020411_Spur_020411	Spur_012586_Fax1	Spur_003547_E78	Spur_027598_Fxr_Lxr	Spur_015456_Nr1h6b	Spur_004526_Nr1h6c	Spur_017404_Nr1h6	Spur_022678_Rora	Spur_011061_Gcnf1_1	Spur_002892_Spur_002892	Spur_016426_Spur_016426	Spur_003548_E78a	Spur_001660_Spur_001660	
Smim_62647_HR38_BOMMO_RecName_Full_Probable_nuclear_hormone_receptor_HR38_Short_bHR38_AltName_Full_Nuclear_receptor_subfamily_4_group_A_member_4_gi_1708293_sp_P49870_HR38_BOMMO_5e_79_253	Smim_23550_estrogen_related_receptor_Tachypleus_tridentatus_gi_308756033_gb_ADO51071_0_0_587	Smim_61847_ecdysone_response_nuclear_receptor_E75A_Agelena_silvatica_gi_313757601_gb_ADR78566_0_0_1479	Smim_58064_ecdysone_receptor_Agelena_silvatica_gi_283488472_gb_ADB24759_0_0_766	Smim_70882_retinoid_x_receptor_Agelena_silvatica_gi_283488474_gb_ADB24760_0_0_706	Smim_35886_hepatocyte_nuclear_factor_4_Tribolium_castaneum_gi_270010979_gb_EFA07427_0_0_543	Smim_45286_orphan_nuclear_receptor_nr6a1_putative_Pediculus_humanus_corporis_gi_242009214_ref_XP_002425386_3e_157_489	Smim_59162_orphan_nuclear_receptor_nr6a1_putative_Pediculus_humanus_corporis_gi_242009214_ref_XP_002425386_2e_163_500	Smim_82471_hormone_receptor_in_39_like_protein_Tribolium_castaneum_gi_270009223_gb_EFA05671_3e_168_507	Smim_38140_retinoid_X_receptor_putative_Ixodes_scapularis_gi_240978500_ref_XP_002402961_1e_95_305	Smim_67294_PREDICTED_similar_to_nuclear_receptor_nhr_48_Tribolium_castaneum_gi_91093732_ref_XP_968487_7e_152_454	Smim_61070_retinoid_X_receptor_putative_Ixodes_scapularis_gi_241651520_ref_XP_002411276_2e_60_199	Smim_62736_retinoid_X_receptor_Ornithodoros_moubata_gi_158962474_dbj_BAF91724_3e_152_443	Smim_53475_PREDICTED_nuclear_receptor_subfamily_group_C_member_isoform_Ornithorhynchus_anatinus_gi_149412644_ref_XP_001506287_1e_132_403	Smim_75625_PREDICTED_similar_to_PNR_like_Tribolium_castaneum_gi_189237797_ref_XP_973111_2e_45_167	Smim_15191_Nuclear_hormone_receptor_E75_putative_Pediculus_humanus_corporis_gi_242010620_ref_XP_002426061_3e_108_327	Smim_13027_knirps_related_protein_putative_Pediculus_humanus_corporis_gi_242019625_ref_XP_002430260_5e_47_165	Smim_68791_Probable_nuclear_hormone_receptor_HR3_Harpegnathos_saltator_gi_307212738_gb_EFN88414_4e_68_218	Smim_61229_PREDICTED_similar_to_Hormone_receptor_51_CG16801_PA_Tribolium_castaneum_gi_189238719_ref_XP_970391_2e_26_107	Smim_68799_PREDICTED_similar_to_HR3_Tribolium_castaneum_gi_189239421_ref_XP_974561_3e_88_280	Smim_15155_Nuclear_hormone_receptor_E75_putative_Pediculus_humanus_corporis_gi_242010620_ref_XP_002426061_3e_49_174	Smim_62636_A_Chain_A_Ligand_Binding_Domain_Of_Drosophila_Orphan_Nuclear_Receptor_Dhr38_gi_33358044_pdb_1PDU_A_9e_49_164	Smim_53982_PREDICTED_similar_to_ecdysone_response_nuclear_receptor_Ftz_F1_Tribolium_castaneum_gi_189235773_ref_XP_970369_3e_65_217	Smim_1474_hormone_receptor_hr3_putative_Ixodes_scapularis_gi_241568020_ref_XP_002402389_3e_21_94_4	Smim_1467_hormone_receptor_hr3_putative_Ixodes_scapularis_gi_241568020_ref_XP_002402389_3e_22_97_1	
Sman_139200_NR4A4_Nuclear_hormone_receptor_nor_1_nor_2_putative_Source_UniProtKB_TrEMBL_Acc_G4LUU7	Sman_097700_Retinoic_acid_receptor_RXR_Source_UniProtKB_TrEMBL_Acc_G4LXB9	Sman_174750_COUP_TFI_Putative_coup_transcription_factor_Source_UniProtKB_TrEMBL_Acc_G4VDP1	Sman_144170_RAR_like_nuclear_receptor_Source_UniProtKB_TrEMBL_Acc_G4VB47	Sman_167770_PNR_Photoreceptor_specific_nuclear_receptor_related_Source_UniProtKB_TrEMBL_Acc_G4VRN6	Sman_174700_HNF4_Putative_hepatocyte_nuclear_factor_4_alpha_Hnf_4_alpha_Source_UniProtKB_TrEMBL_Acc_G4VL93	Sman_068780_FTZ_F1_nuclear_receptor_like_protein_Source_UniProtKB_TrEMBL_Acc_G4VCQ5	Sman_105090_TR4_Nuclear_hormone_receptor_putative_Source_UniProtKB_TrEMBL_Acc_G4M113	Sman_134490_TRA_Putative_thyroid_hormone_receptor_Source_UniProtKB_TrEMBL_Acc_G4VN16	Sman_174260_TRB_Thyroid_hormone_receptor_putative_Source_UniProtKB_TrEMBL_Acc_C4QMG1	Sman_155250_TLL_Putative_zinc_finger_protein_Source_UniProtKB_TrEMBL_Acc_G4VKK4	Sman_139360_COUP_TFII_Putative_nuclear_receptor_Source_UniProtKB_TrEMBL_Acc_G4VN59	Sman_016180_2DBD_A_Putative_nuclear_hormone_receptor_Source_UniProtKB_TrEMBL_Acc_G4V5F7	Sman_150630_DSF_Nuclear_receptor_putative_Source_UniProtKB_TrEMBL_Acc_G4LXS8	Sman_163790_Putative_nuclear_hormone_receptor_Source_UniProtKB_TrEMBL_Acc_G4VTN1	Sman_212440	
Gsal_8461_nuclear_receptor_subfamily_4_group_a_member_3	Gsal_11302_retinoic_acid_receptor_rxr_alpha	Gsal_9260_steroid_receptor_seven_isoforms_b_c_like	Gsal_6983_photoreceptor_specific_nuclear_receptor_like	Gsal_9462_nuclear_receptor_subfamily_2_group_c_member_2	Gsal_11606_nuclear_receptor_subfamily_group_member_6	Gsal_12596_nuclear_receptor	Gsal_5240_nuclear_receptor_subfamily_2_group_c_member_2	Gsal_11521_nuclear_receptor_subfamily_2_group_e_member_1	Gsal_4949_nuclear_hormone_receptor	Gsal_9475_nuclear_hormone_receptor	Gsal_13259_isoform_a	Gsal_12346_nuclear_hormone_receptor_ftz_f1	Gsal_10704_ftz_f1_nuclear_receptor_like_protein	Gsal_12672_nuclear_hormone_receptor	Gsal_12156_retinoid_x_receptor	Gsal_10701_nuclear_hormone_receptor_ftz_f1_beta	Gsal_8462_nuclear_hormone_receptor_4a_protein	Gsal_2174_hormone_receptor_like_in_isoform_d	
Nvec_12110_	Nvec_36879_Hormone_recep	Nvec_58028_zf_C4	Nvec_14472_	Nvec_56305_zf_C4	Nvec_58027_zf_C4	Nvec_33135_	Nvec_4250_zf_C4	Nvec_10105_zf_C4	Nvec_53365_	Nvec_12318_	Nvec_56035_	Nvec_30131_zf_C4	Nvec_37515_	Nvec_51757_Hormone_recep	Nvec_5770_Hormone_recep	Nvec_32228_zf_C4	Nvec_20447_zf_C4	Nvec_9970_zf_C4	

HG_2050	
Hsap_Ensmbl0066032_catenin_cadherin_associated_protein_alpha_2_Source_
HGNC_Symbol_Acc_2510_CTNNA2	Hsap_Ensmbl0183230_catenin_cadherin_associated_protein_alpha_3_Source_
HGNC_Symbol_Acc_2511_CTNNA3	Hsap_Ensmbl0044115_catenin_cadherin_associated_protein_alpha_1_102kDa_Source_
HGNC_Symbol_Acc_2509_CTNNA1	
Dmel_0010215_alpha_Cat_alpha_Catenin_Source_FlyBase_0010215	
Cgig_24442_Catenin_alpha_2_Source_UniProtKB_TrEMBL_Acc_K1QV87	Cgig_25857_Catenin_alpha_1_Source_UniProtKB_TrEMBL_Acc_K1QC64	
Cele_001978_hmp_1_Protein_HMP_1_isoform_d_Source_RefSeq_mRNA_Acc_NM_001276936	
Drer_077846_catenin_cadherin_associated_protein_alpha_1_Source_ZFIN_Acc_ZDB_GENE_991207_24_ctnna1	Drer_024785_catenin_cadherin_associated_protein_alpha_2_Source_ZFIN_Acc_ZDB_GENE_060815_3_ctnna2	Drer_071165_Uncharacterized_protein_Source_UniProtKB_TrEMBL_Acc_F1Q8P1_AL772263_1	
Spur_026137_Actn	Spur_014728_Ctnna2L	
Smim_31779_alpha_catenin_Dermacentor_variabilis_gi_305959242_gb_ADM73295_0_0_702	Smim_31781_alpha_catenin_Parasteatoda_tepidariorum_gi_291461555_dbj_BAI83412_2e_125_371	Smim_31787_alpha_catenin_Parasteatoda_tepidariorum_gi_291461555_dbj_BAI83412_4e_52_178	Smim_900_PREDICTED_similar_to_actin_binding_Tribolium_castaneum_gi_91076138_ref_XP_970159_2e_20_91_7	
Sman_130900_Putative_alpha_catenin_Source_UniProtKB_TrEMBL_Acc_G4VJN1	
Gsal_11176_catenin_alpha_1	Gsal_2892_catenin_alpha_like	
Nvec_21904_Vinculin	Nvec_21161_	Nvec_10371_	

HG_519	
Hsap_Ensmbl0028277_POU_class_2_homeobox_2_Source_
HGNC_Symbol_Acc_9213_POU2F2	Hsap_Ensmbl0143190_POU_class_2_homeobox_1_Source_
HGNC_Symbol_Acc_9212_POU2F1	Hsap_Ensmbl0196767_POU_class_3_homeobox_4_Source_
HGNC_Symbol_Acc_9217_POU3F4	Hsap_Ensmbl0184486_POU_class_3_homeobox_2_Source_
HGNC_Symbol_Acc_9215_POU3F2	Hsap_Ensmbl0198914_POU_class_3_homeobox_3_Source_
HGNC_Symbol_Acc_9216_POU3F3	Hsap_Ensmbl0185668_POU_class_3_homeobox_1_Source_
HGNC_Symbol_Acc_9214_POU3F1	Hsap_Ensmbl0233911_POU_class_5_homeobox_1_Source_
HGNC_Symbol_Acc_9221_POU5F1	Hsap_Ensmbl0206454_POU_class_5_homeobox_1_Source_
HGNC_Symbol_Acc_9221_POU5F1	Hsap_Ensmbl0212993_POU_class_5_homeobox_1B_Source_
HGNC_Symbol_Acc_9223_POU5F1B	Hsap_Ensmbl0091010_POU_class_4_homeobox_3_Source_
HGNC_Symbol_Acc_9220_POU4F3	Hsap_Ensmbl0152192_POU_class_4_homeobox_1_Source_
HGNC_Symbol_Acc_9218_POU4F1	Hsap_Ensmbl0151615_POU_class_4_homeobox_2_Source_
HGNC_Symbol_Acc_9219_POU4F2	Hsap_Ensmbl0106536_POU_class_6_homeobox_2_Source_
HGNC_Symbol_Acc_21694_POU6F2	Hsap_Ensmbl0248483_POU_domain_class_5_transcription_factor_2_Source_
HGNC_Symbol_Acc_26367_POU5F2	Hsap_Ensmbl0137709_POU_class_2_homeobox_3_Source_
HGNC_Symbol_Acc_19864_POU2F3	Hsap_Ensmbl0204531_POU_class_5_homeobox_1_Source_
HGNC_Symbol_Acc_9221_POU5F1	Hsap_Ensmbl0064835_POU_class_1_homeobox_1_Source_
HGNC_Symbol_Acc_9210_POU1F1	Hsap_Ensmbl0184271_POU_class_6_homeobox_1_Source_
HGNC_Symbol_Acc_9224_POU6F1	Hsap_Ensmbl0229094_POU_class_5_homeobox_1_Source_
HGNC_Symbol_Acc_9221_POU5F1	Hsap_Ensmbl0235068_POU_class_5_homeobox_1_Source_
HGNC_Symbol_Acc_9221_POU5F1	
Dmel_0004394_pdm2_POU_domain_protein_2_Source_FlyBase_0004394	Dmel_0085424_nub_nubbin_Source_FlyBase_0085424	Dmel_0086680_vvl_ventral_veins_lacking_Source_FlyBase_0086680	Dmel_0000028_acj6_abnormal_chemosensory_jump_6_Source_FlyBase_0000028	Dmel_0261588_pdm3_pou_domain_motif_3_Source_FlyBase_0261588	
Cgig_06547_POU_domain_class_2_transcription_factor_1_Source_UniProtKB_TrEMBL_Acc_K1PV68	Cgig_05968_POU_domain_class_3_transcription_factor_4_Source_UniProtKB_TrEMBL_Acc_K1QS33	Cgig_23764_Inhibitory_POU_protein_Source_UniProtKB_TrEMBL_Acc_K1QAT6	Cgig_28901_POU_domain_class_6_transcription_factor_2_Source_UniProtKB_TrEMBL_Acc_K1RMV0	
Cele_000431_ceh_6_Protein_CEH_6_ceh_6_mRNA_complete_cds_Source_RefSeq_mRNA_Acc_NM_059903	Cele_000441_ceh_18_Protein_CEH_18_isoform_c_ceh_18_mRNA_complete_cds_Source_RefSeq_mRNA_Acc_NM_001029807	Cele_006818_unc_86_Protein_UNC_86_isoform_a_unc_86_mRNA_complete_cds_Source_RefSeq_mRNA_Acc_NM_066394	
Drer_052387_POU_class_2_homeobox_3_Source_ZFIN_Acc_ZDB_GENE_060512_299_pou2f3	Drer_019658_POU_domain_class_2_transcription_factor_2b_Source_ZFIN_Acc_ZDB_GENE_060310_1_pou2f2b	Drer_036816_POU_domain_class_2_transcription_factor_2a_Source_ZFIN_Acc_ZDB_GENE_060310_2_pou2f2a	Drer_070220_POU_class_3_homeobox_2a_Source_ZFIN_Acc_ZDB_GENE_980526_139_pou3f2a	Drer_076262_POU_class_3_homeobox_2b_Source_ZFIN_Acc_ZDB_GENE_980526_370_pou3f2b	Drer_009823_POU_class_3_homeobox_1_Source_ZFIN_Acc_ZDB_GENE_980526_372_pou3f1	Drer_095896_POU_class_3_homeobox_3b_Source_ZFIN_Acc_ZDB_GENE_980526_140_pou3f3b	Drer_042032_POU_class_3_homeobox_3a_Source_ZFIN_Acc_ZDB_GENE_980526_220_pou3f3a	Drer_044774_POU_domain_class_5_transcription_factor_3_Source_ZFIN_Acc_ZDB_GENE_980526_485_pou5f3	Drer_058924_POU_domain_class_1_transcription_factor_1_Source_ZFIN_Acc_ZDB_GENE_040630_7_pou1f1	Drer_044375_zgc_158291_Source_ZFIN_Acc_ZDB_GENE_061215_70_zgc_158291	Drer_005559_POU_domain_class_4_transcription_factor_1_Source_ZFIN_Acc_ZDB_GENE_000523_2_pou4f1	Drer_006206_POU_domain_class_4_transcription_factor_3_Source_ZFIN_Acc_ZDB_GENE_990415_24_pou4f3	Drer_069737_POU_domain_class_4_transcription_factor_2_Source_ZFIN_Acc_ZDB_GENE_040401_1_pou4f2	Drer_086362_POU_class_6_homeobox_2_Source_ZFIN_Acc_ZDB_GENE_091118_71_pou6f2	Drer_007996_POU_class_2_homeobox_1b_Source_ZFIN_Acc_ZDB_GENE_030131_2422_pou2f1b	Drer_043682_Uncharacterized_protein_Source_UniProtKB_TrEMBL_Acc_E7F0W2_CABZ01080370_1	Drer_011570_POU_class_6_homeobox_1_Source_ZFIN_Acc_ZDB_GENE_980526_530_pou6f1	
Spur_016443_Brn1_2_4	Spur_009262_Oct1_2	Spur_025632_Pou4f2	Spur_010438_Pou6	Spur_009261_Hypp_1837	Spur_016891_Hypp_2286	
Smim_27524_N_Oct_3_octamer_DNA_ATGCAAAT_binding_protein_with_brn_POU_domain_putative_Ixodes_scapularis_gi_241652495_ref_XP_002411292_2e_139_415	Smim_31493_N_Oct_3_octamer_DNA_ATGCAAAT_binding_protein_with_brn_POU_domain_putative_Ixodes_scapularis_gi_241652495_ref_XP_002411292_4e_141_419	Smim_11581_pou2_putative_Ixodes_scapularis_gi_241737313_ref_XP_002414009_3e_80_256	Smim_70827_PREDICTED_similar_to_retina_derived_POU_domain_factor_Strongylocentrotus_purpuratus_gi_115720180_ref_XP_785865_1e_13_71_2	Smim_11593_pou2_putative_Ixodes_scapularis_gi_241737313_ref_XP_002414009_5e_05_52_4	
Sman_149570_POU_Transcription_factor_putative_Source_UniProtKB_TrEMBL_Acc_G4LY22	Sman_009040_Putative_pou4_brn_3_Source_UniProtKB_TrEMBL_Acc_G4VIG4	Sman_000690_Pou4_brn_3_putative_Source_UniProtKB_TrEMBL_Acc_G4LYG2	Sman_139940_Putative_pou6f1_brn_5_Source_UniProtKB_TrEMBL_Acc_G4VR78	Sman_122920_Putative_pou_Transcription_factor_Source_UniProtKB_TrEMBL_Acc_G4VCG2	
Gsal_5201_pou_class_transcription_factor_partial	Gsal_9711_brain_specific_homeobox_pou_domain_protein_3	Gsal_7496_pou_class_transcription_factor_2	Gsal_14414_pou_class_transcription_factor_2_isoform_1	
Nvec_53272_	Nvec_12335_Pou	Nvec_28281_Pou	Nvec_31379_Pou	Nvec_47470_Pou	

HG_495	
Hsap_Ensmbl0114315_hes_family_bHLH_transcription_factor_1_Source_
HGNC_Symbol_Acc_5192_HES1	Hsap_Ensmbl0069812_hes_family_bHLH_transcription_factor_2_Source_
HGNC_Symbol_Acc_16005_HES2	Hsap_Ensmbl0188290_hes_family_bHLH_transcription_factor_4_Source_
HGNC_Symbol_Acc_24149_HES4	Hsap_Ensmbl0197921_hes_family_bHLH_transcription_factor_5_Source_
HGNC_Symbol_Acc_19764_HES5	Hsap_Ensmbl0144485_hes_family_bHLH_transcription_factor_6_Source_
HGNC_Symbol_Acc_18254_HES6	Hsap_Ensmbl0135547_hes_related_family_bHLH_transcription_factor_with_YRPW_motif_2_Source_
HGNC_Symbol_Acc_4881_HEY2	Hsap_Ensmbl0163909_hes_related_family_bHLH_transcription_factor_with_YRPW_motif_like_Source_
HGNC_Symbol_Acc_4882_HEYL	Hsap_Ensmbl0164683_hes_related_family_bHLH_transcription_factor_with_YRPW_motif_1_Source_
HGNC_Symbol_Acc_4880_HEY1	Hsap_Ensmbl0173673_hes_family_bHLH_transcription_factor_3_Source_
HGNC_Symbol_Acc_26226_HES3	Hsap_Ensmbl0187821_helt_bHLH_transcription_factor_Source_
HGNC_Symbol_Acc_33783_HELT	Hsap_Ensmbl0179111_hes_family_bHLH_transcription_factor_7_Source_
HGNC_Symbol_Acc_15977_HES7	
Dmel_0010109_dpn_deadpan_Source_FlyBase_0010109	Dmel_0001168_h_hairy_Source_FlyBase_0001168	Dmel_0032741_Side_similar_to_Deadpan_Source_FlyBase_0032741	Dmel_0002734_HLHmdelta_E_spl_region_transcript_mdelta_Source_FlyBase_0002734	Dmel_0002733_HLHmbeta_E_spl_region_transcript_mbeta_Source_FlyBase_0002733	Dmel_0002735_HLHmgamma_E_spl_region_transcript_mgamma_Source_FlyBase_0002735	Dmel_0027788_Hey_Hairy_E_spl_related_with_YRPW_motif_Source_FlyBase_0027788	Dmel_0002609_HLHm3_E_spl_region_transcript_m3_Source_FlyBase_0002609	Dmel_0002633_HLHm7_E_spl_region_transcript_m7_Source_FlyBase_0002633	Dmel_0030899_Her_HES_related_Source_FlyBase_0030899	Dmel_0259938_cwo_clockwork_orange_Source_FlyBase_0259938	Dmel_0000591_E_spl_Enhancer_of_split_Source_FlyBase_0000591	Dmel_0002631_HLHm5_E_spl_region_transcript_m5_Source_FlyBase_0002631	
Cgig_19616_Transcription_factor_HES_1_B_Source_UniProtKB_TrEMBL_Acc_K1PP05	Cgig_17390_Protein_deadpan_Source_UniProtKB_TrEMBL_Acc_K1Q919	Cgig_17391_Protein_deadpan_Source_UniProtKB_TrEMBL_Acc_K1QH60	Cgig_18323_Hairy_enhancer_of_split_related_with_YRPW_motif_protein_1_Source_UniProtKB_TrEMBL_Acc_K1QKA1	Cgig_17448_Transcription_factor_HES_1_Source_UniProtKB_TrEMBL_Acc_K1Q2Q3	Cgig_19614_Transcription_factor_HES_1_Source_UniProtKB_TrEMBL_Acc_K1QPH8	Cgig_17449_Transcription_factor_HES_1_B_Source_UniProtKB_TrEMBL_Acc_K1Q9P2	Cgig_22440_Hairy_and_enhancer_of_split_related_protein_HELT_Source_UniProtKB_TrEMBL_Acc_K1QQK8	Cgig_27280_Transcription_factor_HES_1_Source_UniProtKB_TrEMBL_Acc_K1R1N1	Cgig_14039_Transcription_factor_HES_1_Source_UniProtKB_TrEMBL_Acc_K1PZ92	Cgig_17446_Transcription_factor_HES_1_Source_UniProtKB_TrEMBL_Acc_K1R9L1	
Cele_003008_lin_22_Protein_LIN_22_lin_22_mRNA_complete_cds_Source_RefSeq_mRNA_Acc_NM_067880	
Drer_006514_hairy_related_6_Source_ZFIN_Acc_ZDB_GENE_980526_144_her6	Drer_056438_hairy_related_9_Source_ZFIN_Acc_ZDB_GENE_011213_1_her9	Drer_074897_hairy_and_enhancer_of_split_2_tandem_duplicate_1_Source_ZFIN_Acc_ZDB_GENE_081104_104_hes2_1	Drer_068168_hairy_and_enhancer_of_split_2_tandem_duplicate_2_Source_ZFIN_Acc_ZDB_GENE_060825_55_hes2_2	Drer_069675_hairy_related_8_2_Source_ZFIN_Acc_ZDB_GENE_060815_4_her8_2	Drer_016363_hairy_related_8a_Source_ZFIN_Acc_ZDB_GENE_030131_2376_her8a	Drer_076857_hairy_related_3_Source_ZFIN_Acc_ZDB_GENE_980526_204_her3	Drer_008796_hairy_related_5_Source_ZFIN_Acc_ZDB_GENE_990415_90_her5	Drer_038205_hairy_related_2_Source_ZFIN_Acc_ZDB_GENE_980526_274_her2	Drer_013441_hairy_enhancer_of_split_related_with_YRPW_motif_2_Source_ZFIN_Acc_ZDB_GENE_000526_1_hey2	Drer_019335_hairy_and_enhancer_of_split_6_Drosophila_Source_ZFIN_Acc_ZDB_GENE_030828_5_hes6	Drer_056400_hey_like_transcription_factor_Source_ZFIN_Acc_ZDB_GENE_040824_6_helt	Drer_070538_hairy_enhancer_of_split_related_with_YRPW_motif_1_Source_ZFIN_Acc_ZDB_GENE_000607_70_hey1	Drer_054562_hairy_and_enhancer_of_split_related_15_tandem_duplicate_1_Source_ZFIN_Acc_ZDB_GENE_030707_2_her15_1	Drer_055798_hairy_enhancer_of_split_related_with_YRPW_motif_like_Source_ZFIN_Acc_ZDB_GENE_030131_7074_heyl	Drer_007097_hairy_related_13_Source_ZFIN_Acc_ZDB_GENE_050228_1_her13	Drer_054560_hairy_and_enhancer_of_split_related_15_2_her15_2_mRNA_Source_RefSeq_mRNA_Acc_NM_001105592_ZGC_136520	Drer_032963_hairy_related_12_Source_ZFIN_Acc_ZDB_GENE_040824_5_her12	Drer_056729_hairy_related_4_tandem_duplicate_2_Source_ZFIN_Acc_ZDB_GENE_060815_1_her4_2	Drer_094426_hairy_related_4_tandem_duplicate_2_Source_ZFIN_Acc_ZDB_GENE_060815_1_her4_2	Drer_009822_hairy_related_4_tandem_duplicate_4_Source_ZFIN_Acc_ZDB_GENE_081031_104_her4_4	Drer_056732_hairy_related_4_tandem_duplicate_1_Source_ZFIN_Acc_ZDB_GENE_980526_521_her4_1	Drer_070770_hairy_related_4_tandem_duplicate_3_Source_ZFIN_Acc_ZDB_GENE_081030_7_her4_3	Drer_002707_hairy_related_11_Source_ZFIN_Acc_ZDB_GENE_040824_4_her11	Drer_014722_hairy_related_1_Source_ZFIN_Acc_ZDB_GENE_980526_125_her1	Drer_017917_hairy_and_enhancer_of_split_related_7_Source_ZFIN_Acc_ZDB_GENE_000427_6_her7	
Spur_006814_Hairy2_4_Hairy_enhancer_of_split_Source_UniProtKB_TrEMBL_Acc_Q6JJ70	Spur_006813_Hairy	Spur_021608_HesC	Spur_015712_Hey4	Spur_009465_Hey	
Smim_53660_DNA_binding_protein_hairy_Cupiennius_salei_gi_7671520_emb_CAB89491_1e_120_359	Smim_69848_transcription_factor_hes_putative_Ixodes_scapularis_gi_241074193_ref_XP_002408712_2e_61_204	Smim_8314_PREDICTED_transcription_factor_HES_like_partial_Equus_caballus_gi_194222702_ref_XP_001498894_3e_16_77_0	Smim_17153_PREDICTED_transcription_factor_HES_4_like_partial_Pongo_abelii_gi_297666758_ref_XP_002811675_3e_17_78_2	Smim_43811_PREDICTED_similar_to_class_b_basic_helix_loop_helix_protein_bhlhb_differentially_expressed_in_chondrocytes_mdec_sharp_Tribolium_castaneum_gi_189240837_ref_XP_001812240_2e_47_180	Smim_42032_transcription_factor_hey_putative_Ixodes_scapularis_gi_241735218_ref_XP_002412333_3e_40_147	Smim_69547_transcription_factor_hey_putative_Pediculus_humanus_corporis_gi_242018829_ref_XP_002429873_3e_42_155	Smim_42033_PREDICTED_similar_to_AGAP007450_PA_Tribolium_castaneum_gi_91095337_ref_XP_968161_9e_18_83_2	
Sman_152190_Basic_helix_loop_helix_transcription_factor_hes_related_Source_UniProtKB_TrEMBL_Acc_G4V5X5	Sman_121350_Putative_transcription_factor_hey_Hesr1_Source_UniProtKB_TrEMBL_Acc_G4VAU3	
Gsal_6527_hairy_enhancer_of_split_related_with_yrpw_motif_protein_1	
Nvec_38737_	Nvec_53704_7tm_1	Nvec_23535_	Nvec_38739_	Nvec_38740_	Nvec_47705_	Nvec_59476_HLH	Nvec_43334_	Nvec_38741_	Nvec_38738_	Nvec_38736_	Nvec_4125_HLH	

HG_504	
Hsap_Ensmbl0110841_PTPRF_interacting_protein_binding_protein_1_liprin_beta_1_Source_
HGNC_Symbol_Acc_9249_PPFIBP1	Hsap_Ensmbl0177380_protein_tyrosine_phosphatase_receptor_type_f_polypeptide_PTPRF_interacting_protein_liprin_alpha_3_Source_
HGNC_Symbol_Acc_9247_PPFIA3	Hsap_Ensmbl0143847_protein_tyrosine_phosphatase_receptor_type_f_polypeptide_PTPRF_interacting_protein_liprin_alpha_4_Source_
HGNC_Symbol_Acc_9248_PPFIA4	Hsap_Ensmbl0139220_protein_tyrosine_phosphatase_receptor_type_f_polypeptide_PTPRF_interacting_protein_liprin_alpha_2_Source_
HGNC_Symbol_Acc_9246_PPFIA2	Hsap_Ensmbl0166387_PTPRF_interacting_protein_binding_protein_2_liprin_beta_2_Source_
HGNC_Symbol_Acc_9250_PPFIBP2	
Dmel_0036376_Liprin_beta_Liprin_beta_Source_FlyBase_0036376	Dmel_0034720_Liprin_gamma_Liprin_gamma_Source_FlyBase_0034720	Dmel_0046704_Liprin_alpha_Liprin_alpha_Source_FlyBase_0046704	
Cgig_27416_Liprin_beta_1_Source_UniProtKB_TrEMBL_Acc_K1PZJ9	Cgig_15818_Liprin_alpha_1_Source_UniProtKB_TrEMBL_Acc_K1R1P0	Cgig_27417_Liprin_beta_2_Source_UniProtKB_TrEMBL_Acc_K1Q6V7	
Cele_011904_hlb_1_Protein_HLB_1_isoform_b_hlb_1_mRNA_complete_cds_Source_RefSeq_mRNA_Acc_NM_001129713	Cele_006364_syd_2_Protein_SYD_2_syd_2_mRNA_complete_cds_Source_RefSeq_mRNA_Acc_NM_077367	
Drer_020236_PTPRF_interacting_protein_binding_protein_1_liprin_beta_1_Source_
HGNC_Symbol_Acc_9249_PPFIBP1_1_of_2	Drer_045749_PTPRF_interacting_protein_binding_protein_1_liprin_beta_1_Source_
HGNC_Symbol_Acc_9249_PPFIBP1_2_of_2	Drer_089449_kazrin_periplakin_interacting_protein_Source_
HGNC_Symbol_Acc_29173_KAZN_3_of_3	Drer_077053_protein_tyrosine_phosphatase_receptor_type_f_polypeptide_PTPRF_interacting_protein_liprin_alpha_3_Source_ZFIN_Acc_ZDB_GENE_100311_3_ppfia3	Drer_053205_protein_tyrosine_phosphatase_receptor_type_f_polypeptide_PTPRF_interacting_protein_liprin_alpha_4_Source_ZFIN_Acc_ZDB_GENE_070720_14_ppfia4	Drer_013000_protein_tyrosine_phosphatase_receptor_type_f_polypeptide_PTPRF_interacting_protein_liprin_alpha_2_Source_ZFIN_Acc_ZDB_GENE_030131_7905_ppfia2	Drer_029168_protein_tyrosine_phosphatase_receptor_type_F_interacting_protein_binding_protein_2b_Source_ZFIN_Acc_ZDB_GENE_040718_54_ppfibp2b	Drer_060357_protein_tyrosine_phosphatase_receptor_type_f_polypeptide_PTPRF_interacting_protein_liprin_alpha_1_Source_
HGNC_Symbol_Acc_9245_PPFIA1	Drer_061977_protein_tyrosine_phosphatase_receptor_type_F_interacting_protein_binding_protein_2a_Source_ZFIN_Acc_ZDB_GENE_070705_277_ppfibp2a	
Spur_008345_Ppfibp1	Spur_001945_KazL	Spur_012547_Ptprtfpipa1	Spur_004313_Spur_004313	Spur_026761_Ptprtfpipa1_1	Spur_026070_Ppfia2	Spur_026548_Ppfia1	Spur_008381_Hypp_546	Spur_009566_Spur_009566	Spur_009505_Spur_009505	Spur_022876_Spur_022876	
Smim_50098_PREDICTED_liprin_beta_like_Anolis_carolinensis_gi_327273521_ref_XP_003221529_1e_149_471	Smim_34035_AGAP007137_PB_Anopheles_gambiae_str_PEST_gi_158286211_ref_XP_001688047_1e_120_374	Smim_57254_liprin_alpha_putative_Ixodes_scapularis_gi_241114846_ref_XP_002400465_0_0_550	Smim_69370_liprin_alpha_putative_Ixodes_scapularis_gi_241114846_ref_XP_002400465_2e_179_542	Smim_82558_liprin_alpha_putative_Ixodes_scapularis_gi_241114846_ref_XP_002400465_2e_33_130	Smim_69354_Liprin_alpha_Acromyrmex_echinatior_gi_332028436_gb_EGI68479_0_0_700	Smim_57255_Liprin_alpha_3_Camponotus_floridanus_gi_307184406_gb_EFN70815_6e_160_492	Smim_57256_PREDICTED_similar_to_Liprin_alpha_CG11199_PA_Tribolium_castaneum_gi_189234195_ref_XP_970345_1e_32_129	Smim_44909_PREDICTED_similar_to_KIAA1026_protein_Strongylocentrotus_purpuratus_gi_115700869_ref_XP_001191396_1e_10_70_1	
Sman_136330_Lip_related_protein_Liprin_alpha_Source_UniProtKB_TrEMBL_Acc_G4VEZ7	Sman_149910_Lar_interacting_protein_Lip_related_protein_Source_UniProtKB_TrEMBL_Acc_G4VI40	Sman_114470	Sman_183130_Putative_liprin_alpha_Lar_interacting_protein_alpha_Synapse_defective_protein_2_Source_UniProtKB_TrEMBL_Acc_G4VEZ8	
Gsal_1890_lar_interacting_protein	Gsal_4444_liprin_alpha	Gsal_14859_liprin_isoform_a	Gsal_3276_liprin_alpha_lar_interacting_protein_alpha_synapse_defective_protein_2	
Nvec_41175_	Nvec_28884_SAM_2	Nvec_46461_	Nvec_12380_SAM_2	Nvec_4573_Gemini_AC4_5	Nvec_26243_ACN9	

HG_202	
Hsap_Ensmbl0175832_ets_variant_4_Source_
HGNC_Symbol_Acc_3493_ETV4	Hsap_Ensmbl0244405_ets_variant_5_Source_
HGNC_Symbol_Acc_3494_ETV5	Hsap_Ensmbl0154727_GA_binding_protein_transcription_factor_alpha_subunit_60kDa_Source_
HGNC_Symbol_Acc_4071_GABPA	Hsap_Ensmbl0157557_v_ets_avian_erythroblastosis_virus_E26_oncogene_homolog_2_Source_
HGNC_Symbol_Acc_3489_ETS2	Hsap_Ensmbl0126767_ELK1_member_of_ETS_oncogene_family_Source_
HGNC_Symbol_Acc_3321_ELK1	Hsap_Ensmbl0111145_ELK3_ETS_domain_protein_SRF_accessory_protein_2_Source_
HGNC_Symbol_Acc_3325_ELK3	Hsap_Ensmbl0158711_ELK4_ETS_domain_protein_SRF_accessory_protein_1_Source_
HGNC_Symbol_Acc_3326_ELK4	Hsap_Ensmbl0157554_v_ets_avian_erythroblastosis_virus_E26_oncogene_homolog_Source_
HGNC_Symbol_Acc_3446_ERG	Hsap_Ensmbl0163497_FEV_ETS_oncogene_family_Source_
HGNC_Symbol_Acc_18562_FEV	Hsap_Ensmbl0134954_v_ets_avian_erythroblastosis_virus_E26_oncogene_homolog_1_Source_
HGNC_Symbol_Acc_3488_ETS1	Hsap_Ensmbl0105672_ets_variant_2_Source_
HGNC_Symbol_Acc_3491_ETV2	Hsap_Ensmbl0105722_Ets2_repressor_factor_Source_
HGNC_Symbol_Acc_3444_ERF	Hsap_Ensmbl0253831_ets_variant_3_like_Source_
HGNC_Symbol_Acc_33834_ETV3L	Hsap_Ensmbl0117036_ets_variant_3_Source_
HGNC_Symbol_Acc_3492_ETV3	Hsap_Ensmbl0109381_E74_like_factor_2_ets_domain_transcription_factor_Source_
HGNC_Symbol_Acc_3317_ELF2	Hsap_Ensmbl0120690_E74_like_factor_1_ets_domain_transcription_factor_Source_
HGNC_Symbol_Acc_3316_ELF1	Hsap_Ensmbl0124664_SAM_pointed_domain_containing_ETS_transcription_factor_Source_
HGNC_Symbol_Acc_17257_SPDEF	Hsap_Ensmbl0102034_E74_like_factor_4_ets_domain_transcription_factor_Source_
HGNC_Symbol_Acc_3319_ELF4	Hsap_Ensmbl0010030_ets_variant_7_Source_
HGNC_Symbol_Acc_18160_ETV7	Hsap_Ensmbl0135374_E74_like_factor_5_ets_domain_transcription_factor_Source_
HGNC_Symbol_Acc_3320_ELF5	Hsap_Ensmbl0151702_Fli_1_proto_oncogene_ETS_transcription_factor_Source_
HGNC_Symbol_Acc_3749_FLI1	Hsap_Ensmbl0135373_ets_homologous_factor_Source_
HGNC_Symbol_Acc_3246_EHF	Hsap_Ensmbl0006468_ets_variant_1_Source_
HGNC_Symbol_Acc_3490_ETV1	Hsap_Ensmbl0163435_E74_like_factor_3_ets_domain_transcription_factor_epithelial_specific_Source_
HGNC_Symbol_Acc_3318_ELF3	Hsap_Ensmbl0139083_ets_variant_6_Source_
HGNC_Symbol_Acc_3495_ETV6	
Dmel_0005658_Ets65A_Ets_at_65A_Source_FlyBase_0005658	Dmel_0005660_Ets21C_Ets_at_21C_Source_FlyBase_0005660	Dmel_0004510_Ets97D_Ets_at_97D_Source_FlyBase_0004510	Dmel_0039225_Ets96B_Ets96B_Source_FlyBase_0039225	Dmel_0003118_pnt_pointed_Source_FlyBase_0003118	Dmel_0000097_aop_anterior_open_Source_FlyBase_0000097	Dmel_0000567_Eip74EF_Ecdysone_induced_protein_74EF_Source_FlyBase_0000567	Dmel_0005659_Ets98B_Ets_at_98B_Source_FlyBase_0005659	
Cgig_25035_ETS_translocation_variant_1_Source_UniProtKB_TrEMBL_Acc_K1QIM3	Cgig_26665_Protein_C_ets_2_Source_UniProtKB_TrEMBL_Acc_K1RA68	Cgig_00098_DNA_binding_protein_Ets97D_Source_UniProtKB_TrEMBL_Acc_K1PN04	Cgig_17442_GA_binding_protein_alpha_chain_Source_UniProtKB_TrEMBL_Acc_K1R6F0	Cgig_18669_ETS_domain_containing_protein_Elk_1_Source_UniProtKB_TrEMBL_Acc_K1R3J9	Cgig_13593_Retroviral_integration_site_protein_Fli_1_like_protein_Source_UniProtKB_TrEMBL_Acc_K1R5Y9	Cgig_03121_Transcriptional_regulator_Erg_Source_UniProtKB_TrEMBL_Acc_K1PJU2	Cgig_14448_Transcription_factor_ETV7_Source_UniProtKB_TrEMBL_Acc_K1QIK3	Cgig_05518_DNA_binding_protein_D_ETS_3_Source_UniProtKB_TrEMBL_Acc_K1QVN7	Cgig_15192_SAM_pointed_domain_containing_Ets_transcription_factor_Source_UniProtKB_TrEMBL_Acc_K1QRH2	Cgig_19462_ETS_related_transcription_factor_Elf_3_Source_UniProtKB_TrEMBL_Acc_K1QAA0	Cgig_15191_DNA_binding_protein_D_ETS_4_Source_UniProtKB_TrEMBL_Acc_K1Q5D1	Cgig_02009_ETS_related_transcription_factor_Elf_5_Source_UniProtKB_TrEMBL_Acc_K1Q1C4	Cgig_00136_ETS_related_transcription_factor_Elf_3_Source_UniProtKB_TrEMBL_Acc_K1PG26	Cgig_11699_DNA_binding_protein_D_ETS_3_Source_UniProtKB_TrEMBL_Acc_K1RCQ0	Cgig_07899	Cgig_11697	
Cele_016600_ets_5_Protein_ETS_5_isoform_b_Source_RefSeq_mRNA_Acc_NM_001277027	Cele_020368_ast_1_Protein_AST_1_ast_1_mRNA_complete_cds_Source_RefSeq_mRNA_Acc_NM_001027155	Cele_016029_elf_1_Protein_ELF_1_isoform_a_elf_1_mRNA_complete_cds_Source_RefSeq_mRNA_Acc_NM_001026009	Cele_017687_ets_4_Protein_ETS_4_isoform_b_ets_4_mRNA_complete_cds_Source_RefSeq_mRNA_Acc_NM_001129665	Cele_017601_ets_7_Protein_ETS_7_ets_7_mRNA_complete_cds_Source_RefSeq_mRNA_Acc_NM_072546	Cele_016798_ets_8_Protein_ETS_8_Source_RefSeq_peptide_Acc_NP_500046	Cele_017598_F19F10_1_Protein_F19F10_1_F19F10_1_mRNA_complete_cds_Source_RefSeq_mRNA_Acc_NM_072548	Cele_006462_tag_97_Protein_TAG_97_isoform_a_Source_RefSeq_mRNA_Acc_NM_001270332	Cele_016865_ets_9_Protein_ETS_9_isoform_a_ets_9_mRNA_complete_cds_Source_RefSeq_mRNA_Acc_NM_001029311	
Drer_044511_ets_variant_5b_Source_ZFIN_Acc_ZDB_GENE_991228_4_etv5b	Drer_055183_ets_variant_gene_1_Source_ZFIN_Acc_ZDB_GENE_070104_1_etv1	Drer_018308_v_ets_erythroblastosis_virus_E26_oncogene_homolog_2_avian_Source_ZFIN_Acc_ZDB_GENE_050522_552_ets2	Drer_078066_ELK1_member_of_ETS_oncogene_family_Source_ZFIN_Acc_ZDB_GENE_090529_5_elk1	Drer_018688_ELK3_ETS_domain_protein_Source_ZFIN_Acc_ZDB_GENE_030716_2_elk3	Drer_077092_ELK4_ETS_domain_protein_Source_ZFIN_Acc_ZDB_GENE_030716_1_elk4	Drer_040080_friend_leukemia_integration_1b_Source_ZFIN_Acc_ZDB_GENE_031114_3_fli1b	Drer_077304_v_ets_erythroblastosis_virus_E26_oncogene_like_avian_Source_ZFIN_Acc_ZDB_GENE_041212_40_erg	Drer_009242_FEV_ETS_oncogene_family_Source_ZFIN_Acc_ZDB_GENE_070112_1852_fev	Drer_054632_friend_leukemia_integration_1a_Source_ZFIN_Acc_ZDB_GENE_980526_426_fli1a	Drer_086892_Ets2_repressor_factor_like_1_Source_ZFIN_Acc_ZDB_GENE_090529_3_erfl1	Drer_063417_Ets2_repressor_factor_Source_ZFIN_Acc_ZDB_GENE_010724_17_erf	Drer_062801_Ets2_repressor_factor_like_3_Source_ZFIN_Acc_ZDB_GENE_090529_4_erfl3	Drer_076512_si_ch211_265g22_4_Source_ZFIN_Acc_ZDB_GENE_070912_260_si_ch211_265g22_4	Drer_053868_ets_variant_gene_2_Source_ZFIN_Acc_ZDB_GENE_050622_14_etv2	Drer_079626_E74_like_factor_2b_ets_domain_transcription_factor_Source_ZFIN_Acc_ZDB_GENE_031215_1_elf2b	Drer_020759_ETS_related_factor1_Source_ZFIN_Acc_ZDB_GENE_980526_335_ef1	Drer_019459_E74_like_factor_2a_ets_domain_transcription_factor_Source_ZFIN_Acc_ZDB_GENE_040822_41_elf2a	Drer_029930_SAM_pointed_domain_containing_ETS_transcription_factor_Source_
HGNC_Symbol_Acc_17257_SPDEF	Drer_089434_ets_variant_7_Source_ZFIN_Acc_ZDB_GENE_070209_53_etv7	Drer_052115_ets_homologous_factor_Source_ZFIN_Acc_ZDB_GENE_060312_7_ehf	Drer_024431_v_ets_avian_erythroblastosis_virus_E26_oncogene_homolog_1_Source_
HGNC_Symbol_Acc_3488_ETS1	Drer_018303_ets_variant_gene_4_Source_ZFIN_Acc_ZDB_GENE_990415_71_etv4	Drer_069763_ets_variant_5a_Source_ZFIN_Acc_ZDB_GENE_030131_9572_etv5a	Drer_069289_GA_binding_protein_transcription_factor_alpha_subunit_Source_ZFIN_Acc_ZDB_GENE_011010_2_gabpa	
Spur_014576_Pea	Spur_002874_Ets1_2_ETS_homologue_Source_UniProtKB_TrEMBL_Acc_Q26645	Spur_028479_Tel	Spur_012469_Elk_Transcription_factor_Elk_Source_UniProtKB_TrEMBL_Acc_Q95UJ1	Spur_027053_Ets1_2	Spur_018483_Erg_Transcription_factor_Erg_Source_UniProtKB_TrEMBL_Acc_Q6R7X7	Spur_021557_Gabp	Spur_014628_Erf	Spur_020124_ElfA	Spur_020123_ElfB	Spur_008528_Ets4_Ets4_transcription_factor_Source_UniProtKB_TrEMBL_Acc_O97145	Spur_008351_Tel_1	Spur_024903_Ese	Spur_004409_Spur_004409	
Smim_27611_transcriptional_repressor_Yan_putative_Ixodes_scapularis_gi_241118985_ref_XP_002402447_1e_95_299	Smim_37441_GA_binding_protein_alpha_chain_putative_Ixodes_scapularis_gi_241556282_ref_XP_002399675_2e_144_429	Smim_27908_ets2_putative_Ixodes_scapularis_gi_240952647_ref_XP_002399485_5e_136_419	Smim_21930_ETS_domain_containing_protein_Elk_4_putative_Ixodes_scapularis_gi_241632816_ref_XP_002410379_1e_62_204	Smim_68670_Ets_at_65A_isoform_B_Drosophila_melanogaster_gi_24659081_ref_NP_523945_3e_114_339	Smim_66873_Ets_at_65A_isoform_B_Drosophila_melanogaster_gi_24659081_ref_NP_523945_7e_90_283	Smim_36757_ets2_putative_Ixodes_scapularis_gi_240952647_ref_XP_002399485_6e_111_343	Smim_81774_Ecdysone_induced_protein_74EF_isoform_B_Camponotus_floridanus_gi_307169177_gb_EFN61993_7e_76_246	Smim_13876_PREDICTED_similar_to_Ets_at_98B_CG5583_PA_Tribolium_castaneum_gi_91081291_ref_XP_968441_2e_76_258	Smim_62219_3_epithelium_specific_ets_factor_3_ese3_putative_Ixodes_scapularis_gi_241993504_ref_XP_002399460_8e_61_205	Smim_78185_transcription_factor_Ets4_homolog_Idiosepius_paradoxus_gi_325504935_dbj_BAJ83609_4e_35_134	Smim_37001_ets2_putative_Ixodes_scapularis_gi_240952647_ref_XP_002399485_1e_48_174	Smim_74195_PREDICTED_similar_to_E74_Tribolium_castaneum_gi_189234090_ref_XP_966617_3e_11_64_3	
Sman_128330_Ets_related_Source_UniProtKB_TrEMBL_Acc_G4VS88	Sman_168810_Ets_putative_Source_UniProtKB_TrEMBL_Acc_C4QKE3	Sman_051130	Sman_126530_Putative_ets_Source_UniProtKB_TrEMBL_Acc_G4V7J1	Sman_130870_Putative_ets_Source_UniProtKB_TrEMBL_Acc_G4VJN7	Sman_127020_Putative_ets_Source_UniProtKB_TrEMBL_Acc_G4VIH3	Sman_034300	Sman_204720	Sman_134040_Putative_elf1_Source_UniProtKB_TrEMBL_Acc_G4VE21	
Gsal_10863_ets_translocation_variant_4	Gsal_6970_ets_domain_containing_protein_elk_4	Gsal_12328_protein_fev_like	Gsal_14625_dna_binding_protein_ets97d_like	Gsal_12478_ets_at_isoform_b	Gsal_14448_protein_c_ets_1_isoform_2	Gsal_5993_ecdysone_induced_protein_74ef_isoform_b	Gsal_8788_cre_ets_4_protein	Gsal_8222_ets_related_transcription_factor_elf_5	
Nvec_28841_	Nvec_4156_Ets	Nvec_40652_Ets	Nvec_34495_Ets	Nvec_7150_Ets	Nvec_42630_Ets	Nvec_34715_	Nvec_46246_	Nvec_13976_	Nvec_19675_Ets	Nvec_31522_Ets	

HG_33	
Hsap_Ensmbl0135914_5_hydroxytryptamine_serotonin_receptor_2B_G_protein_coupled_Source_
HGNC_Symbol_Acc_5294_HTR2B	Hsap_Ensmbl0170425_adenosine_A2b_receptor_Source_
HGNC_Symbol_Acc_264_ADORA2B	Hsap_Ensmbl0102468_5_hydroxytryptamine_serotonin_receptor_2A_G_protein_coupled_Source_
HGNC_Symbol_Acc_5293_HTR2A	Hsap_Ensmbl0169252_adrenoceptor_beta_2_surface_Source_
HGNC_Symbol_Acc_286_ADRB2	Hsap_LRG_405_cholinergic_receptor_muscarinic_2_Source_
HGNC_Symbol_Acc_1951_LRG_405	Hsap_Ensmbl0180720_cholinergic_receptor_muscarinic_4_Source_
HGNC_Symbol_Acc_1953_CHRM4	Hsap_Ensmbl0184984_cholinergic_receptor_muscarinic_5_Source_
HGNC_Symbol_Acc_1954_CHRM5	Hsap_Ensmbl0168539_cholinergic_receptor_muscarinic_1_Source_
HGNC_Symbol_Acc_1950_CHRM1	Hsap_Ensmbl0184845_dopamine_receptor_D1_Source_
HGNC_Symbol_Acc_3020_DRD1	Hsap_Ensmbl0203737_G_protein_coupled_receptor_52_Source_
HGNC_Symbol_Acc_4508_GPR52	Hsap_Ensmbl0147246_5_hydroxytryptamine_serotonin_receptor_2C_G_protein_coupled_Source_
HGNC_Symbol_Acc_5295_HTR2C	Hsap_Ensmbl0164270_5_hydroxytryptamine_serotonin_receptor_4_G_protein_coupled_Source_
HGNC_Symbol_Acc_5299_HTR4	Hsap_Ensmbl0101180_histamine_receptor_H3_Source_
HGNC_Symbol_Acc_5184_HRH3	Hsap_Ensmbl0179097_5_hydroxytryptamine_serotonin_receptor_1F_G_protein_coupled_Source_
HGNC_Symbol_Acc_5292_HTR1F	Hsap_Ensmbl0171873_adrenoceptor_alpha_1D_Source_
HGNC_Symbol_Acc_280_ADRA1D	Hsap_Ensmbl0178394_5_hydroxytryptamine_serotonin_receptor_1A_G_protein_coupled_Source_
HGNC_Symbol_Acc_5286_HTR1A	Hsap_Ensmbl0170214_adrenoceptor_alpha_1B_Source_
HGNC_Symbol_Acc_278_ADRA1B	Hsap_Ensmbl0120907_adrenoceptor_alpha_1A_Source_
HGNC_Symbol_Acc_277_ADRA1A	Hsap_Ensmbl0043591_adrenoceptor_beta_1_Source_
HGNC_Symbol_Acc_285_ADRB1	Hsap_Ensmbl0168830_5_hydroxytryptamine_serotonin_receptor_1E_G_protein_coupled_Source_
HGNC_Symbol_Acc_5291_HTR1E	Hsap_Ensmbl0179546_5_hydroxytryptamine_serotonin_receptor_1D_G_protein_coupled_Source_
HGNC_Symbol_Acc_5289_HTR1D	Hsap_Ensmbl0113749_histamine_receptor_H2_Source_
HGNC_Symbol_Acc_5183_HRH2	Hsap_Ensmbl0135312_5_hydroxytryptamine_serotonin_receptor_1B_G_protein_coupled_Source_
HGNC_Symbol_Acc_5287_HTR1B	Hsap_Ensmbl0158748_5_hydroxytryptamine_serotonin_receptor_6_G_protein_coupled_Source_
HGNC_Symbol_Acc_5301_HTR6	Hsap_Ensmbl0149295_dopamine_receptor_D2_Source_
HGNC_Symbol_Acc_3023_DRD2	Hsap_Ensmbl0157219_5_hydroxytryptamine_serotonin_receptor_5A_G_protein_coupled_Source_
HGNC_Symbol_Acc_5300_HTR5A	Hsap_Ensmbl0151577_dopamine_receptor_D3_Source_
HGNC_Symbol_Acc_3024_DRD3	Hsap_Ensmbl0148680_5_hydroxytryptamine_serotonin_receptor_7_adenylate_cyclase_coupled_Source_
HGNC_Symbol_Acc_5302_HTR7	Hsap_Ensmbl0069696_dopamine_receptor_D4_Source_
HGNC_Symbol_Acc_3025_DRD4	Hsap_Ensmbl0169676_dopamine_receptor_D5_Source_
HGNC_Symbol_Acc_3026_DRD5	Hsap_Ensmbl0222040_adrenoceptor_alpha_2B_Source_
HGNC_Symbol_Acc_282_ADRA2B	Hsap_Ensmbl0150594_adrenoceptor_alpha_2A_Source_
HGNC_Symbol_Acc_281_ADRA2A	Hsap_Ensmbl0188778_adrenoceptor_beta_3_Source_
HGNC_Symbol_Acc_288_ADRB3	Hsap_Ensmbl0163485_adenosine_A1_receptor_Source_
HGNC_Symbol_Acc_262_ADORA1	Hsap_Ensmbl0184160_adrenoceptor_alpha_2C_Source_
HGNC_Symbol_Acc_283_ADRA2C	Hsap_Ensmbl0143147_G_protein_coupled_receptor_161_Source_
HGNC_Symbol_Acc_23694_GPR161	Hsap_Ensmbl0188394_G_protein_coupled_receptor_21_Source_
HGNC_Symbol_Acc_4476_GPR21	Hsap_LRG_424_adenosine_A3_receptor_Source_
HGNC_Symbol_Acc_268_LRG_424	Hsap_Ensmbl0165370_G_protein_coupled_receptor_101_Source_
HGNC_Symbol_Acc_14963_GPR101	Hsap_Ensmbl0135973_G_protein_coupled_receptor_45_Source_
HGNC_Symbol_Acc_4503_GPR45	Hsap_Ensmbl0112218_G_protein_coupled_receptor_63_Source_
HGNC_Symbol_Acc_13302_GPR63	Hsap_Ensmbl0147262_G_protein_coupled_receptor_119_Source_
HGNC_Symbol_Acc_19060_GPR119	Hsap_Ensmbl0156097_G_protein_coupled_receptor_61_Source_
HGNC_Symbol_Acc_13300_GPR61	Hsap_Ensmbl0134489_histamine_receptor_H4_Source_
HGNC_Symbol_Acc_17383_HRH4	Hsap_Ensmbl0269075_5_hydroxytryptamine_serotonin_receptor_2C_G_protein_coupled_Source_
HGNC_Symbol_Acc_5295_HTR2C	Hsap_Ensmbl0273296_FP700107_1	Hsap_Ensmbl0180929_G_protein_coupled_receptor_62_Source_
HGNC_Symbol_Acc_13301_GPR62	Hsap_Ensmbl0133019_cholinergic_receptor_muscarinic_3_Source_
HGNC_Symbol_Acc_1952_CHRM3	
Dmel_0035538_DopEcR_Dopamine_Ecdysteroid_receptor_Source_FlyBase_0035538	Dmel_0053517_D2R_Dopamine_2_like_receptor_Source_FlyBase_0053517	Dmel_0000037_mAcR_60C_muscarinic_Acetylcholine_Receptor_60C_Source_FlyBase_0000037	Dmel_0029909_CG12796	Dmel_0011582_DopR_Dopamine_receptor_Source_FlyBase_0011582	Dmel_0038542_TyrR_Tyramine_receptor_Source_FlyBase_0038542	Dmel_0004514_Oct_TyrR_Octopamine_Tyramine_receptor_Source_FlyBase_0004514	Dmel_0038980_oa2_octopamine_receptor_2_Source_FlyBase_0038980	Dmel_0038541_TyrRII_Tyramine_receptor_II_Source_FlyBase_0038541	Dmel_0004573_5_HT7_Serotonin_receptor_7_Source_FlyBase_0004573	Dmel_0250910_Octbeta3R_Octbeta3R_Source_FlyBase_0250910	Dmel_0038653_CG18208	Dmel_0263116_5_HT1B_Serotonin_receptor_1B_Source_FlyBase_0263116	Dmel_0038063_Octbeta2R_Octbeta2R_Source_FlyBase_0038063	Dmel_0024944_Oamb_Octopamine_receptor_in_mushroom_bodies_Source_FlyBase_0024944	Dmel_0087012_5_HT2_Serotonin_receptor_2_Source_FlyBase_0087012	Dmel_0261929_CG42796	Dmel_0004168_5_HT1A_Serotonin_receptor_1A_Source_FlyBase_0004168	Dmel_0015129_DopR2_Dopamine_receptor_2_Source_FlyBase_0015129	Dmel_0039747_AdoR_Adenosine_receptor_Source_FlyBase_0039747	Dmel_0037546_CG7918	
Cgig_03932_Dopamine_receptor_2_Source_UniProtKB_TrEMBL_Acc_K1PY13	Cgig_18646_Dopamine_receptor_2_Source_UniProtKB_TrEMBL_Acc_K1QX81	Cgig_26715_Muscarinic_acetylcholine_receptor_M3_Source_UniProtKB_TrEMBL_Acc_K1QZ44	Cgig_10352_Dopamine_receptor_1_Source_UniProtKB_TrEMBL_Acc_K1QAQ9	Cgig_17950_Adenosine_receptor_A2a_Source_UniProtKB_TrEMBL_Acc_K1PRG0	Cgig_13294_Beta_2_adrenergic_receptor_Source_UniProtKB_TrEMBL_Acc_K1PWL3	Cgig_15341_Alpha_1A_adrenergic_receptor_Source_UniProtKB_TrEMBL_Acc_K1QF68	Cgig_25308_Alpha_1A_adrenergic_receptor_Source_UniProtKB_TrEMBL_Acc_K1RBG8	Cgig_02869_Octopamine_receptor_Source_UniProtKB_TrEMBL_Acc_K1PKB0	Cgig_27100_Putative_G_protein_coupled_receptor_No18_Source_UniProtKB_TrEMBL_Acc_K1QJH6	Cgig_23935_Histamine_H3_receptor_Source_UniProtKB_TrEMBL_Acc_K1R221	Cgig_06632_5_hydroxytryptamine_receptor_Source_UniProtKB_TrEMBL_Acc_K1RCZ4	Cgig_25194_5_hydroxytryptamine_receptor_1_Source_UniProtKB_TrEMBL_Acc_K1QM34	Cgig_12564_5_hydroxytryptamine_receptor_Source_UniProtKB_TrEMBL_Acc_K1RUW2	Cgig_23088_5_hydroxytryptamine_receptor_4_Source_UniProtKB_TrEMBL_Acc_K1RR88	Cgig_06764_Tyramine_receptor_ser_2_Source_UniProtKB_TrEMBL_Acc_K1QXK8	Cgig_27148_Dopamine_D2_like_receptor_Source_UniProtKB_TrEMBL_Acc_K1PWS9	Cgig_23936_Histamine_H4_receptor_Source_UniProtKB_TrEMBL_Acc_K1PU39	Cgig_17749_Alpha_2Db_adrenergic_receptor_Source_UniProtKB_TrEMBL_Acc_K1QAD4	Cgig_12064_D_2_dopamine_receptor_Source_UniProtKB_TrEMBL_Acc_K1Q5M7	Cgig_17568_Octopamine_receptor_2_Source_UniProtKB_TrEMBL_Acc_K1RT76	Cgig_14948_Putative_muscarinic_acetylcholine_receptor_gar_2_Source_UniProtKB_TrEMBL_Acc_K1QZ79	Cgig_12065_5_hydroxytryptamine_receptor_2A_Source_UniProtKB_TrEMBL_Acc_K1QRP7	Cgig_02383	Cgig_20237_Histamine_H2_receptor_Source_UniProtKB_TrEMBL_Acc_K1RP61	Cgig_24176_Octopamine_receptor_beta_1R_Source_UniProtKB_TrEMBL_Acc_K1QYJ4	Cgig_02781_Alpha_1B_adrenergic_receptor_Source_UniProtKB_TrEMBL_Acc_K1PJ72	Cgig_06369_Adenosine_receptor_A2b_Source_UniProtKB_TrEMBL_Acc_K1PX45	Cgig_08170_5_hydroxytryptamine_receptor_1A_Source_UniProtKB_TrEMBL_Acc_K1PT62	Cgig_07097_Beta_2_adrenergic_receptor_Source_UniProtKB_TrEMBL_Acc_K1RZM8	Cgig_12240_Adenosine_receptor_A2b_Source_UniProtKB_TrEMBL_Acc_K1R423	Cgig_18132_Beta_1_adrenergic_receptor_Source_UniProtKB_TrEMBL_Acc_K1REB6	Cgig_21032_Melanocortin_receptor_5_Source_UniProtKB_TrEMBL_Acc_K1RID1	Cgig_28759_Putative_G_protein_coupled_receptor_No18_Source_UniProtKB_TrEMBL_Acc_K1QB48	Cgig_27147_Dopamine_D2_like_receptor_Source_UniProtKB_TrEMBL_Acc_K1PPP5	
Cele_001519_gar_3_Protein_GAR_3_isoform_b_gar_3_mRNA_complete_cds_Source_RefSeq_mRNA_Acc_NM_001029065	Cele_006475_tyra_3_Protein_TYRA_3_isoform_b_Source_RefSeq_mRNA_Acc_NM_001029634	Cele_021897_ser_6_Protein_SER_6_ser_6_mRNA_complete_cds_Source_RefSeq_mRNA_Acc_NM_171297	Cele_006411_octr_1_Protein_OCTR_1_isoform_b_octr_1_mRNA_complete_cds_Source_RefSeq_mRNA_Acc_NM_001029398	Cele_001518_gar_2_Protein_GAR_2_isoform_d_Source_RefSeq_mRNA_Acc_NM_001027425	Cele_020506_dop_3_Protein_DOP_3_isoform_d_dop_3_mRNA_complete_cds_Source_RefSeq_mRNA_Acc_NM_001038472	Cele_008890_ser_5_Protein_SER_5_ser_5_mRNA_complete_cds_Source_RefSeq_mRNA_Acc_NM_059872	Cele_004779_ser_4_Protein_SER_4_ser_4_mRNA_complete_cds_Source_RefSeq_mRNA_Acc_NM_065051	Cele_001053_dop_2_Protein_DOP_2_isoform_c_dop_2_mRNA_complete_cds_Source_RefSeq_mRNA_Acc_NM_001269197	Cele_004776_ser_1_Protein_SER_1_isoform_a_Source_RefSeq_mRNA_Acc_NM_001029557	Cele_004778_ser_3_Protein_SER_3_ser_3_mRNA_complete_cds_Source_RefSeq_mRNA_Acc_NM_059553	Cele_004780_ser_7_Protein_SER_7_isoform_a_ser_7_mRNA_complete_cds_Source_RefSeq_mRNA_Acc_NM_171637	Cele_044004_C24A8_6_Protein_C24A8_6_C24A8_6_mRNA_complete_cds_Source_RefSeq_mRNA_Acc_NM_001047755	Cele_016872_dop_4_Protein_DOP_4_dop_4_mRNA_complete_cds_Source_RefSeq_mRNA_Acc_NM_075837	Cele_001052_dop_1_Protein_DOP_1_isoform_a_Source_RefSeq_mRNA_Acc_NM_001029406	Cele_001517_gar_1_Protein_GAR_1_isoform_c_gar_1_mRNA_complete_cds_Source_RefSeq_mRNA_Acc_NM_001029232	Cele_011878_ador_1_Protein_ADOR_1_isoform_b_ador_1_mRNA_complete_cds_Source_RefSeq_mRNA_Acc_NM_001047345	Cele_011382_dop_5_Protein_DOP_5_dop_5_mRNA_complete_cds_Source_RefSeq_mRNA_Acc_NM_073483	Cele_017157_tyra_2_Protein_TYRA_2_isoform_c_tyra_2_mRNA_complete_cds_Source_RefSeq_mRNA_Acc_NM_001038448	Cele_004777_ser_2_Protein_SER_2_isoform_g_ser_2_mRNA_complete_cds_Source_RefSeq_mRNA_Acc_NM_001270331	Cele_016037_dop_6_Protein_DOP_6_dop_6_mRNA_complete_cds_Source_RefSeq_mRNA_Acc_NM_076338	Cele_010329_F59D12_1_Protein_F59D12_1_F59D12_1_mRNA_complete_cds_Source_RefSeq_mRNA_Acc_NM_078179	
Drer_002533_adenosine_A2b_receptor_Source_ZFIN_Acc_ZDB_GENE_060511_1_adora2b	Drer_088124_adrenergic_receptor_beta_2a_Source_ZFIN_Acc_ZDB_GENE_100414_3_adrb2a	Drer_088165_si_dkey_206f10_5_Source_ZFIN_Acc_ZDB_GENE_041014_79_si_dkey_206f10_5	Drer_070940_5_hydroxytryptamine_serotonin_receptor_2B_G_protein_coupled_Source_ZFIN_Acc_ZDB_GENE_081022_57_htr2b	Drer_054510_adrenergic_receptor_beta_2b_Source_ZFIN_Acc_ZDB_GENE_070410_32_adrb2b	Drer_058165_5_hydroxytryptamine_serotonin_receptor_2A_G_protein_coupled_Source_
HGNC_Symbol_Acc_5293_HTR2A_2_of_2	Drer_029994_cholinergic_receptor_muscarinic_2b_Source_ZFIN_Acc_ZDB_GENE_090410_3_chrm2b	Drer_055577_cholinergic_receptor_muscarinic_2a_Source_ZFIN_Acc_ZDB_GENE_030314_1_chrm2a	Drer_069254_cholinergic_receptor_muscarinic_4a_Source_ZFIN_Acc_ZDB_GENE_090410_6_chrm4a	Drer_009121_cholinergic_receptor_muscarinic_1_Source_
HGNC_Symbol_Acc_1950_CHRM1_1_of_2	Drer_071298_cholinergic_receptor_muscarinic_3b_Source_ZFIN_Acc_ZDB_GENE_090410_5_chrm3b	Drer_037292_Uncharacterized_protein_Source_UniProtKB_TrEMBL_Acc_E7F3K3_CU019640_1	Drer_004026_cholinergic_receptor_muscarinic_5a_Source_ZFIN_Acc_ZDB_GENE_080723_32_chrm5a	Drer_071091_cholinergic_receptor_muscarinic_3a_Source_ZFIN_Acc_ZDB_GENE_090410_4_chrm3a	Drer_069598_cholinergic_receptor_muscarinic_5b_Source_ZFIN_Acc_ZDB_GENE_041001_169_chrm5b	Drer_017722_si_ch73_151m17_5_Source_ZFIN_Acc_ZDB_GENE_131121_43_si_ch73_151m17_5	Drer_033706_adenosine_A2a_receptor_a_Source_ZFIN_Acc_ZDB_GENE_080723_28_adora2aa	Drer_088851_adrenergic_receptor_beta_1_Source_ZFIN_Acc_ZDB_GENE_081022_145_adrb1	Drer_028725_adrenoceptor_alpha_1A_Source_
HGNC_Symbol_Acc_277_ADRA1A_2_of_2	Drer_011317_adrenoceptor_alpha_1B_Source_
HGNC_Symbol_Acc_278_ADRA1B_1_of_2	Drer_040765_dopamine_receptor_D6b_Source_ZFIN_Acc_ZDB_GENE_121214_145_drd6b	Drer_068557_5_hydroxytryptamine_serotonin_receptor_5A_like_Source_ZFIN_Acc_ZDB_GENE_030616_574_htr5al	Drer_024873_Uncharacterized_protein_Source_UniProtKB_TrEMBL_Acc_E7FD59_AL935174_1	Drer_044061_si_ch211_233f11_5_Source_ZFIN_Acc_ZDB_GENE_131127_239_si_ch211_233f11_5	Drer_075694_adenosine_A1_receptor_Source_ZFIN_Acc_ZDB_GENE_081105_156_adora1	Drer_035942_histamine_receptor_H3_Source_ZFIN_Acc_ZDB_GENE_040724_204_hrh3	Drer_052425_histamine_receptor_H1_Source_ZFIN_Acc_ZDB_GENE_070531_3_hrh1	Drer_045137_Uncharacterized_protein_Source_UniProtKB_TrEMBL_Acc_F1Q6J0_CABZ01084564_1	Drer_060458_Uncharacterized_protein_Source_UniProtKB_TrEMBL_Acc_F1RAN3_CABZ01078515_1	Drer_053987_5_hydroxytryptamine_serotonin_receptor_1B_Source_ZFIN_Acc_ZDB_GENE_081022_141_htr1b	Drer_093745_5_hydroxytryptamine_serotonin_receptor_1A_a_Source_ZFIN_Acc_ZDB_GENE_071203_1_htr1aa	Drer_041173_adrenergic_receptor_alpha_1bb_Source_ZFIN_Acc_ZDB_GENE_041114_51_adra1bb	Drer_057098_5_hydroxytryptamine_serotonin_receptor_1A_b_Source_ZFIN_Acc_ZDB_GENE_090409_2_htr1ab	Drer_053580_5_hydroxytryptamine_serotonin_receptor_1Fb_Source_ZFIN_Acc_ZDB_GENE_090312_140_htf1fb	Drer_011468_5_hydroxytryptamine_serotonin_receptor_1E_G_protein_coupled_Source_
HGNC_Symbol_Acc_5291_HTR1E	Drer_024101_adrenergic_receptor_alpha_1d_Source_ZFIN_Acc_ZDB_GENE_090312_203_adra1d	Drer_002773_5_hydroxytryptamine_serotonin_receptor_1Fa_Source_ZFIN_Acc_ZDB_GENE_081105_125_htr1fa	Drer_054124_5_hydroxytryptamine_serotonin_receptor_1bd_Source_ZFIN_Acc_ZDB_GENE_090409_3_htr1bd	Drer_027638_adrenergic_alpha_1Ab_receptor_Source_ZFIN_Acc_ZDB_GENE_060503_384_adra1ab	Drer_016095_5_hydroxytryptamine_serotonin_receptor_6_Source_ZFIN_Acc_ZDB_GENE_030131_7839_htr6	Drer_057479_histamine_receptor_H2_Source_
HGNC_Symbol_Acc_5183_HRH2	Drer_011091_dopamine_receptor_D2b_Source_ZFIN_Acc_ZDB_GENE_030910_2_drd2b	Drer_013210_5_hydroxytryptamine_serotonin_receptor_2C_G_protein_coupled_like_2_Source_ZFIN_Acc_ZDB_GENE_120215_109_htr2cl2	Drer_061940_5_hydroxytryptamine_serotonin_receptor_4_G_protein_coupled_Source_
HGNC_Symbol_Acc_5299_HTR4	Drer_019819_adrenergic_alpha_2B_receptor_Source_ZFIN_Acc_ZDB_GENE_021010_2_adra2b	Drer_038869_5_hydroxytryptamine_serotonin_receptor_5A_Source_ZFIN_Acc_ZDB_GENE_060531_129_htr5a	Drer_069669_adrenergic_alpha_2C_receptor_Source_ZFIN_Acc_ZDB_GENE_021010_3_adra2c	Drer_056949_5_hydroxytryptamine_serotonin_receptor_7_adenylate_cyclase_coupled_Source_
HGNC_Symbol_Acc_5302_HTR7_2_of_4	Drer_095272_5_hydroxytryptamine_serotonin_receptor_7_adenylate_cyclase_coupled_Source_
HGNC_Symbol_Acc_5302_HTR7_4_of_4	Drer_027587_5_hydroxytryptamine_serotonin_receptor_7_adenylate_cyclase_coupled_Source_
HGNC_Symbol_Acc_5302_HTR7_1_of_4	Drer_089287_5_hydroxytryptamine_serotonin_receptor_7_adenylate_cyclase_coupled_Source_
HGNC_Symbol_Acc_5302_HTR7_3_of_4	Drer_056926_dopamine_receptor_D2a_Source_ZFIN_Acc_ZDB_GENE_021119_2_drd2a	Drer_001912_dopamine_receptor_D4_related_sequence_Source_ZFIN_Acc_ZDB_GENE_051113_172_drd4_rs	Drer_038918_dopamine_receptor_D1b_Source_ZFIN_Acc_ZDB_GENE_070524_2_drd1b	Drer_041008_Uncharacterized_protein_Source_UniProtKB_TrEMBL_Acc_E7EZZ5_FP236542_1	Drer_014858_dopamine_receptor_D2_like_Source_ZFIN_Acc_ZDB_GENE_030910_1_drd2l	Drer_037576_dopamine_receptor_D5_Source_
HGNC_Symbol_Acc_3026_DRD5_1_of_2	Drer_052919_adrenergic_receptor_beta_3b_Source_ZFIN_Acc_ZDB_GENE_081022_154_adrb3b	Drer_090669_dopamine_receptor_D5_Source_
HGNC_Symbol_Acc_3026_DRD5_2_of_2	Drer_038363_dopamine_receptor_D4a_Source_ZFIN_Acc_ZDB_GENE_070112_996_drd4a	Drer_032131_dopamine_receptor_D3_Source_ZFIN_Acc_ZDB_GENE_021119_1_drd3	Drer_035820_dopamine_receptor_D4b_Source_ZFIN_Acc_ZDB_GENE_070508_3_drd4b	Drer_053646_adrenergic_receptor_beta_3a_Source_ZFIN_Acc_ZDB_GENE_080917_21_adrb3a	Drer_071640_Uncharacterized_protein_Source_UniProtKB_TrEMBL_Acc_E7F359_CT025914_2	Drer_091277_adrenergic_alpha_2D_receptor_a_Source_ZFIN_Acc_ZDB_GENE_021010_4_adra2da	Drer_054667_adrenergic_alpha_2D_receptor_b_Source_ZFIN_Acc_ZDB_GENE_021010_5_adra2db	Drer_056284_dopamine_receptor_D7_Source_ZFIN_Acc_ZDB_GENE_060526_372_drd7	Drer_040841_adrenergic_alpha_2A_receptor_Source_ZFIN_Acc_ZDB_GENE_021010_1_adra2a	Drer_088995_Uncharacterized_protein_Source_UniProtKB_TrEMBL_Acc_H9GYZ9_CABZ01030692_1	Drer_059899_Uncharacterized_protein_Source_UniProtKB_TrEMBL_Acc_F1Q6X3_CR847944_2	Drer_026246_Uncharacterized_protein_Source_UniProtKB_TrEMBL_Acc_F1QWZ8_CR847944_1	Drer_070056_adenosine_A1_receptor_Source_
HGNC_Symbol_Acc_262_ADORA1_1_of_2	Drer_078129_Uncharacterized_protein_Source_UniProtKB_TrEMBL_Acc_F1RCI8_CR936540_1	Drer_018228_5_hydroxytryptamine_serotonin_receptor_2C_G_protein_coupled_like_1_Source_ZFIN_Acc_ZDB_GENE_081104_48_htr2cl1	Drer_058903_G_protein_coupled_receptor_161_Source_
HGNC_Symbol_Acc_23694_GPR161_2_of_2	Drer_055659_G_protein_coupled_receptor_161_Source_ZFIN_Acc_ZDB_GENE_030616_58_gpr161	Drer_075970_Uncharacterized_protein_Source_UniProtKB_TrEMBL_Acc_F1RA41_BX324188_1	Drer_093460_G_protein_coupled_receptor_52_Source_
HGNC_Symbol_Acc_4508_GPR52	Drer_003900_si_dkeyp_111e5_4_Source_ZFIN_Acc_ZDB_GENE_131127_443_si_dkeyp_111e5_4	Drer_039218_G_protein_coupled_receptor_101_Source_
HGNC_Symbol_Acc_14963_GPR101	Drer_063357_G_protein_coupled_receptor_45_Source_
HGNC_Symbol_Acc_4503_GPR45	Drer_057029_5_hydroxytryptamine_serotonin_receptor_2A_Source_ZFIN_Acc_ZDB_GENE_070912_500_htr2a	Drer_074540_G_protein_coupled_receptor_63_Source_ZFIN_Acc_ZDB_GENE_110411_183_gpr63	Drer_060346_zgc_162592_Source_ZFIN_Acc_ZDB_GENE_030131_5400_zgc_162592	Drer_001906_si_dkey_247m21_3_Source_ZFIN_Acc_ZDB_GENE_091204_249_si_dkey_247m21_3	Drer_012496_Uncharacterized_protein_Source_UniProtKB_TrEMBL_Acc_F1QB79_BX248230_1	Drer_077746_G_protein_coupled_receptor_119_Source_
HGNC_Symbol_Acc_19060_GPR119	Drer_055570_G_protein_coupled_receptor_61_Source_ZFIN_Acc_ZDB_GENE_081104_239_gpr61	
Spur_004629_Drd2	Spur_011698_Gpr21	Spur_005097_5ht7	Spur_027867_Chrm2	Spur_028801_Chrm2_1	Spur_011320_Drd1	Spur_002875_MachrM3	Spur_013152_Hypp_705	Spur_015626_Adrb2L_9	Spur_020028_Hrh2L_8	Spur_018268_Adrb1L_5	Spur_026816_Adrb2L_20	Spur_022683_Drd1_2	Spur_008947_Htr4L_4	Spur_008789_Adsr	Spur_025967_Gpr52	Spur_028351_Drd1_3	Spur_020361_Adrb2	Spur_013359_Hrh2_2	Spur_022857_Hrh1_Histamine_H1_receptor_Source_UniProtKB_TrEMBL_Acc_Q5ECB9	Spur_016177_MachrM5	Spur_019228_MachrM4	Spur_009149_Spur_009149	Spur_017918_5ht1F	Spur_021588_Adra1a	Spur_010387_Chrm3	Spur_009766_Hrh2	Spur_016940_Htr1fL_6	Spur_000064_Mus_achlrM3	Spur_020314_Hrh3_10	Spur_022401_Hrh3_8	Spur_014269_Htr1a	Spur_016939_Htr1bL_4	Spur_018091_Htrla	Spur_018826_5ht1a	Spur_013453_Hypp_716	Spur_001914_Hrh3	Spur_005967_Htr1b	Spur_018966_Hrh3L_14	Spur_005087_Hrh3L_5	Spur_017919_Adra1b_1	Spur_016941_Htr1dL	Spur_024900_Drd2	Spur_015968_Hrh2_3	Spur_022402_Hrh3L_17	Spur_005086_Hrh3L_2	Spur_020348_Chrm5L_3	Spur_002167_Drd2L_12	Spur_022684_Drd1_1	Spur_018604_Hrh4L_6	Spur_003875_Htr1aL_4	Spur_012237_Hrh4L_5	Spur_005846_Hrh4L	Spur_028063_Chrm3L_16	Spur_021092_Chrm3L	Spur_026432_Drd2L	Spur_000968_Chrm1	Spur_019281_Chrm2L_5	Spur_018835_Hrh4	Spur_012629_Hrh3L_11	Spur_018834_Hrh3L_13	Spur_024664_Hrh3L_18	Spur_008921_Drd2aL	Spur_012274_Chrm4L_1	Spur_023387_Spur_023387	Spur_008973_Hrh3L_7	Spur_013767_Htr1b_1	Spur_019108_Adrb2L_12	Spur_024971_Hypp_2761	Spur_013155_Hrh3_7	Spur_018967_Hrh3L_15	Spur_025436_5ht2	Spur_012499_Drd1L	Spur_007567_Gpr161	Spur_027700_Gpr61	Spur_011405_Hrh3L_10	Spur_013798_Adora2a	Spur_000498_Gpr161L_2	Spur_005678_Htr1aL_5	Spur_008190_Hrh3L_6	Spur_015593_Gpr45	Spur_015417_Hrh1_1	Spur_024992_Chrm3_1	Spur_011430_Chrm3L_8	Spur_011947_Hrh3_2	Spur_016942_Hrh3L_12	Spur_012525_Adora2b	Spur_014554_Adra1bL_7	Spur_027884_Hrh3L_20	Spur_011401_Hypp_1979	Spur_011948_Hrh3_3	Spur_013153_Hrh3_5	Spur_006360_Hrh4L_1	Spur_014086_Adrb1L_4	Spur_014555_Adra1aL_5	Spur_027177_Hrh2L_9	Spur_010988_Hrh4L_4	Spur_002040_Hrh3L_4	Spur_012273_Hrh3L	Spur_026853_Hrh3_9	Spur_013154_Hrh3_6	Spur_010497_Drd1L_1	Spur_019084_Hrh3L_16	Spur_025820_Spur_025820	Spur_026363_Htr7L_2	Spur_002038_Hrh3L_3	Spur_006449_Hrh4L_3	Spur_027704_Adra1aL_11	Spur_025821_Hrh3L_19	Spur_000913_Htr4L	Spur_004364_Hypp_1516	Spur_002039_Htr4L_2	Spur_006448_Hrh4L_2	Spur_028536_Spur_028536	Spur_022403_Spur_022403	Spur_002196_Spur_002196	Spur_028498_Spur_028498	Spur_017878_Spur_017878	Spur_020588_Spur_020588	
Smim_1133_muscarinic_acetylcholine_receptor_putative_Ixodes_scapularis_gi_241121147_ref_XP_002403135_0_0_636	Smim_35385_muscarinic_acetylcholine_receptor_putative_Ixodes_scapularis_gi_241121147_ref_XP_002403135_3e_145_442	Smim_24218_G_protein_coupled_receptor_putative_Ixodes_scapularis_gi_242046704_ref_XP_002399655_4e_121_364	Smim_29324_PREDICTED_alpha_1A_adrenergic_receptor_like_Danio_rerio_gi_125823286_ref_XP_001338938_4e_82_267	Smim_33222_G_protein_coupled_receptor_putative_Ixodes_scapularis_gi_241854059_ref_XP_002415939_2e_75_240	Smim_g47807_t1_G_protein_coupled_receptor_putative_Ixodes_scapularis_gi_242046704_ref_XP_002399655_3e_148_439	Smim_51996_G_protein_coupled_octopamine_receptor_putative_Ixodes_scapularis_gi_241647460_ref_XP_002411135_3e_171_493	Smim_42254_serotonin_receptor_putative_Ixodes_scapularis_gi_241170927_ref_XP_002410573_2e_22_96_3	Smim_56364_dopamine_D1_beta_receptor_putative_Ixodes_scapularis_gi_241090010_ref_XP_002409287_5e_157_460	Smim_13088_G_protein_coupled_octopamine_receptor_putative_Ixodes_scapularis_gi_241647460_ref_XP_002411135_0_0_550	Smim_57807_G_protein_coupled_octopamine_receptor_putative_Ixodes_scapularis_gi_241619213_ref_XP_002408422_5e_56_195	Smim_47416_serotonin_receptor_Rhipicephalus_microplus_gi_37221611_gb_AAQ89933_7e_53_183	Smim_69174_serotonin_receptor_putative_Ixodes_scapularis_gi_241738345_ref_XP_002405023_1e_64_214	Smim_43043_class_A_rhodopsin_like_G_protein_coupled_receptor_GPR5ht1_putative_Pediculus_humanus_corporis_gi_242010034_ref_XP_002425781_1e_77_248	Smim_52480_serotonin_receptor_7_Drosophila_melanogaster_gi_17864132_ref_NP_524599_4e_94_302	Smim_9376_tyramine_receptor_Bombyx_mori_gi_270288716_dbj_BAI52937_5e_28_119	Smim_40250_G_protein_linked_acetylcholine_receptor_gar_2A_putative_Ixodes_scapularis_gi_241858555_ref_XP_002416160_3e_46_178	Smim_69093_G_protein_coupled_receptor_putative_Ixodes_scapularis_gi_242046630_ref_XP_002400445_6e_90_291	Smim_66112_PREDICTED_Octbeta2R_like_Saccoglossus_kowalevskii_gi_291227233_ref_XP_002733591_7e_59_197	Smim_25599_type_serotonin_receptor_Procambarus_clarkii_gi_160213432_gb_ABX10973_6e_57_194	Smim_3987_PREDICTED_similar_to_putative_serotonin_receptor_Tribolium_castaneum_gi_189240688_ref_XP_972856_2e_50_180	Smim_40784_G_protein_coupled_receptor_putative_Ixodes_scapularis_gi_241854059_ref_XP_002415939_3e_88_278	Smim_61421_AGAP004453_PC_Anopheles_gambiae_str_PEST_gi_333469097_gb_EGK97179_9e_45_165	Smim_g4169_t1_G_protein_coupled_receptor_putative_Ixodes_scapularis_gi_242046630_ref_XP_002400445_2e_34_140	Smim_g53234_t1_5_HT4_receptor_putative_Ixodes_scapularis_gi_241850884_ref_XP_002415734_1e_25_112	Smim_54805_G_protein_coupled_receptor_putative_Ixodes_scapularis_gi_242002082_ref_XP_002435684_2e_31_124	Smim_24217_dopamine_receptor_Papilio_xuthus_gi_56044552_dbj_BAD72870_2e_20_92_0	Smim_71812_octopamine_receptor_Periplaneta_americana_gi_33089868_gb_AAP93817_3e_21_96_7	Smim_50827_dopamine_receptor_putative_Ixodes_scapularis_gi_241252696_ref_XP_002403731_1e_26_105	Smim_33044_G_protein_coupled_octopamine_receptor_putative_Ixodes_scapularis_gi_241260897_ref_XP_002405020_7e_45_159	Smim_3988_serotonin_receptor_putative_Ixodes_scapularis_gi_241145509_ref_XP_002404998_9e_20_90_1	Smim_36577_G_protein_coupled_octopamine_receptor_putative_Ixodes_scapularis_gi_241682515_ref_XP_002401109_2e_16_79_3	
Sman_134460_Tyramine_octopamine_receptor_Source_UniProtKB_TrEMBL_Acc_G4VI72	Sman_148210_Putative_biogenic_amine_5HT_receptor_Source_UniProtKB_TrEMBL_Acc_G4VBX8	Sman_126730_Putative_biogenic_amine_5HT_receptor_Source_UniProtKB_TrEMBL_Acc_G4V5G4	Sman_145540_Putative_muscarinic_acetylcholine_GAR_receptor_Source_UniProtKB_TrEMBL_Acc_G4VIZ1	Sman_127310_Biogenic_amine_Dopamine_receptor_putative_Source_UniProtKB_TrEMBL_Acc_G4LUJ1	Sman_149770_Putative_g_protein_coupled_receptor_Source_UniProtKB_TrEMBL_Acc_G4VI55	Sman_197700_G_protein_coupled_receptor_putative_Source_UniProtKB_TrEMBL_Acc_G4LVX6	Sman_134820_Putative_5_hydroxytryptamine_receptor_Source_UniProtKB_TrEMBL_Acc_G4VFR6	Sman_150180_Putative_amine_GPCR_Source_UniProtKB_TrEMBL_Acc_G4VF14	Sman_152540_Putative_g_protein_coupled_receptor_Source_UniProtKB_TrEMBL_Acc_G4VH58	Sman_043340_Putative_biogenic_amine_Dopamine_receptor_Source_UniProtKB_TrEMBL_Acc_G4VIY8	Sman_145520_Putative_adrenoreceptor_Source_UniProtKB_TrEMBL_Acc_G4VIY3	Sman_043270	Sman_043300_Putative_biogenic_amine_Dopamine_receptor_Source_UniProtKB_TrEMBL_Acc_G4VIY5	Sman_043320_Tyramine_octopamine_receptor_Source_UniProtKB_TrEMBL_Acc_G4VIY7	Sman_127720_Putative_g_protein_coupled_receptor_Source_UniProtKB_TrEMBL_Acc_G4VMM6	Sman_202470	Sman_043290_GPR_3_Putative_biogenic_amine_receptor_Source_UniProtKB_TrEMBL_Acc_C4Q8W8	Sman_043260_GPCR_Putative_g_protein_coupled_receptor_Source_UniProtKB_TrEMBL_Acc_G4VIY1	Sman_134100_G_protein_coupled_receptor_putative_Source_UniProtKB_TrEMBL_Acc_G4LWE3	Sman_010470_Putative_alpha_1_adrenergic_receptor_Source_UniProtKB_TrEMBL_Acc_G4VMM5	Sman_156210	Sman_059400	
Gsal_5133_biogenic_amine_receptor	Gsal_12321_5_hydroxytryptamine_receptor_1a	Gsal_8978_beta_2_adrenergic_receptor	Gsal_1261_muscarinic_acetylcholine_receptor_m1	Gsal_999_muscarinic_acetylcholine_receptor	Gsal_14368_muscarinic_acetylcholine_receptor	Gsal_15053_dopamine_d2_like_receptor_like	Gsal_3085_g_protein_coupled	Gsal_708_serotonin_receptor	Gsal_10511_5_hydroxytryptamine_receptor_1a	Gsal_6185_5_hydroxytryptamine_receptor	Gsal_8809_octopamine_receptor	Gsal_8865_5_hydroxytryptamine_receptor_1	Gsal_5782_g_protein_coupled	Gsal_2831_dopamine_receptor_2_like	Gsal_8358_alpha_1a_adrenergic_receptor_isoform_1	Gsal_3290_dopamine_receptor_2_like	Gsal_1415_dopamine_receptor_1_like	Gsal_11499_5_hydroxytryptamine_receptor_2c	Gsal_2058_serotonin_receptor	Gsal_2266_class_a_rhodopsin_like_g_protein_coupled_receptor	Gsal_6379_d_dopamine_receptor_isoform_2	Gsal_1973_alpha_1a_adrenergic_receptor	Gsal_9742_histamine_h2_receptor	Gsal_3627_hypothetical_protein	Gsal_6187_5_hydroxytryptamine_receptor	
Nvec_42428_7tm_1	Nvec_59004_	Nvec_44656_7tm_1	Nvec_56804_7tm_1	Nvec_16226_	Nvec_18635_7tm_1	Nvec_19015_	Nvec_51534_7tm_1	Nvec_14471_	Nvec_16225_	Nvec_28703_7tm_1	Nvec_53727_	Nvec_47364_	Nvec_40942_7tm_1	Nvec_6588_7tm_1	Nvec_50010_	Nvec_55578_7tm_1	Nvec_59293_7tm_1	Nvec_654_7tm_1	Nvec_30157_7tm_1	Nvec_49831_7tm_1	Nvec_20423_	Nvec_38410_7tm_1	Nvec_11280_	Nvec_32173_7tm_1	Nvec_56695_	Nvec_15719_	Nvec_6393_7tm_1	Nvec_34533_	Nvec_47097_	Nvec_51549_	Nvec_33444_7tm_1	Nvec_12942_	Nvec_38536_7tm_1	Nvec_23572_7tm_1	Nvec_33941_7tm_1	Nvec_3057_7tm_1	Nvec_36071_7tm_1	Nvec_36073_7tm_1	Nvec_43353_7tm_1	Nvec_48981_7tm_1	Nvec_38728_7tm_1	Nvec_15461_	Nvec_5490_	Nvec_41921_7tm_1	Nvec_14644_	Nvec_44791_7tm_1	Nvec_23254_7tm_1	Nvec_4555_7tm_1	Nvec_35047_	Nvec_57690_7tm_1	Nvec_30132_7tm_1	Nvec_47389_7tm_1	Nvec_1759_7tm_1	Nvec_4873_	Nvec_41357_7tm_1	Nvec_24685_7tm_1	Nvec_26814_7tm_1	Nvec_10823_7tm_1	Nvec_4836_7tm_1	Nvec_31969_7tm_1	Nvec_58454_7tm_1	Nvec_6544_	Nvec_45144_7tm_1	Nvec_5627_7tm_1	Nvec_22206_7tm_1	Nvec_31736_	Nvec_47931_WAP	Nvec_50720_	Nvec_31967_7tm_1	Nvec_17059_7tm_1	Nvec_29882_TraL	Nvec_51354_	Nvec_15664_7tm_1	Nvec_57007_	Nvec_44670_7tm_1	Nvec_57800_7tm_1	Nvec_50797_7tm_1	Nvec_11236_7tm_1	Nvec_43117_7tm_1	Nvec_58511_7tm_1	Nvec_29893_	Nvec_6240_	Nvec_5423_	Nvec_34531_	Nvec_33998_7tm_1	Nvec_33586_7tm_1	Nvec_48644_7tm_1	Nvec_3538_7tm_1	Nvec_14100_7tm_1	Nvec_37970_7tm_1	Nvec_28615_7tm_1	Nvec_23748_	Nvec_48017_7tm_1	Nvec_476_7tm_1	Nvec_32769_	Nvec_42035_	Nvec_47259_7tm_1	Nvec_56773_7tm_1	Nvec_58451	Nvec_48805_7tm_1	Nvec_50329_7tm_1	Nvec_51947_7tm_1	Nvec_43392_7tm_1	Nvec_25129_7tm_1	Nvec_39181_7tm_1	Nvec_29756_	Nvec_51816_7tm_1	Nvec_46406_7tm_1	Nvec_39310_	Nvec_33432_7tm_1	Nvec_57003_	Nvec_52778_BK_channel_a	Nvec_33445_7tm_1	Nvec_7893_7tm_1	Nvec_38900_7tm_1	Nvec_46967_7tm_1	Nvec_55280_	Nvec_51009_7tm_1	Nvec_33736_7tm_1	Nvec_46099_7tm_1	Nvec_36427_7tm_1	Nvec_49950_7tm_1	Nvec_42529_7tm_1	Nvec_40739_7tm_1	Nvec_13647_7tm_1	Nvec_53959_7tm_1	Nvec_22106_	Nvec_11030_7tm_1	Nvec_11532_7tm_1	Nvec_44102_	Nvec_27534_	Nvec_52755_7tm_1	Nvec_42717_	Nvec_11641_7tm_1	Nvec_29263_7tm_1	Nvec_50171_7tm_1	Nvec_2396_	Nvec_23114_	Nvec_6111_	Nvec_51825_7tm_1	Nvec_58832_	Nvec_29755_	Nvec_57161_7tm_1	Nvec_53673_	Nvec_2636_	Nvec_41940_	Nvec_2229_7tm_1	Nvec_32166_7tm_1	Nvec_39385_7tm_1	Nvec_50690_7tm_1	Nvec_6376_7tm_1	Nvec_38744_	Nvec_58878_	Nvec_14923_	Nvec_8953_	Nvec_1586_	Nvec_40127_7tm_1	Nvec_44193_7tm_1	Nvec_16028_	Nvec_14792_	Nvec_40033_	Nvec_36688_	Nvec_22696_7tm_1	Nvec_3978_7tm_1	Nvec_56725_	Nvec_17917_7tm_1	Nvec_44572_	Nvec_16335_Fels1	Nvec_51660_	Nvec_13459_	Nvec_13831_	Nvec_30195_	Nvec_52489_DUF1418	Nvec_38745_	Nvec_42607_	Nvec_54366_Eco57I	Nvec_5626_7kD_coat	

HG_1622	
Hsap_Ensmbl0173801_junction_plakoglobin_Source_
HGNC_Symbol_Acc_6207_JUP	Hsap_Ensmbl0168036_catenin_cadherin_associated_protein_beta_1_88kDa_Source_
HGNC_Symbol_Acc_2514_CTNNB1	Hsap_Ensmbl0261577_junction_plakoglobin_Source_
HGNC_Symbol_Acc_6207_JUP	
Dmel_0000117_arm_armadillo_Source_FlyBase_0000117	
Cgig_13025_Catenin_beta_Source_UniProtKB_TrEMBL_Acc_K1QWZ8	
Cele_001979_hmp_2_Protein_HMP_2_isoform_b_Source_RefSeq_mRNA_Acc_NM_001265496	Cele_000238_bar_1_Protein_BAR_1_bar_1_mRNA_complete_cds_Source_RefSeq_mRNA_Acc_NM_076805	Cele_006943_wrm_1_Protein_WRM_1_wrm_1_mRNA_complete_cds_Source_RefSeq_mRNA_Acc_NM_065835	
Drer_014571_catenin_cadherin_associated_protein_beta_1_Source_ZFIN_Acc_ZDB_GENE_980526_362_ctnnb1	Drer_023472_catenin_beta_2_Source_ZFIN_Acc_ZDB_GENE_040426_2575_ctnnb2	Drer_070787_junction_plakoglobin_a_Source_ZFIN_Acc_ZDB_GENE_991207_22_jupa	Drer_059067_junction_plakoglobin_b_Source_ZFIN_Acc_ZDB_GENE_110407_10_jupb	
Spur_009155_Ctnnb	
Smim_59603_armadillo_putative_Ixodes_scapularis_gi_241785176_ref_XP_002414424_0_0_1343	
Sman_173990_Rab11_putative_Source_UniProtKB_TrEMBL_Acc_G4LZE0	Sman_023550_Putative_beta_catenin_Source_UniProtKB_TrEMBL_Acc_G4VFS7	Sman_134000_Putative_plakoglobin_Source_UniProtKB_TrEMBL_Acc_G4VE10	
Gsal_11557_beta_catenin	Gsal_13476_junction_plakoglobin	
Nvec_31372_Arm	

HG_312	
Hsap_Ensmbl0128602_smoothened_frizzled_family_receptor_Source_
HGNC_Symbol_Acc_11119_SMO	Hsap_Ensmbl0157240_frizzled_family_receptor_1_Source_
HGNC_Symbol_Acc_4038_FZD1	Hsap_Ensmbl0174804_frizzled_family_receptor_4_Source_
HGNC_Symbol_Acc_4042_FZD4	Hsap_Ensmbl0163251_frizzled_family_receptor_5_Source_
HGNC_Symbol_Acc_4043_FZD5	Hsap_Ensmbl0177283_frizzled_family_receptor_8_Source_
HGNC_Symbol_Acc_4046_FZD8	Hsap_Ensmbl0155760_frizzled_family_receptor_7_Source_
HGNC_Symbol_Acc_4045_FZD7	Hsap_Ensmbl0180340_frizzled_family_receptor_2_Source_
HGNC_Symbol_Acc_4040_FZD2	Hsap_Ensmbl0263254_frizzled_family_receptor_9_Source_
HGNC_Symbol_Acc_4047_FZD9	Hsap_Ensmbl0145244_corin_serine_peptidase_Source_
HGNC_Symbol_Acc_19012_CORIN	Hsap_Ensmbl0145423_secreted_frizzled_related_protein_2_Source_
HGNC_Symbol_Acc_10777_SFRP2	Hsap_Ensmbl0162998_frizzled_related_protein_Source_
HGNC_Symbol_Acc_3959_FRZB	Hsap_Ensmbl0120057_secreted_frizzled_related_protein_5_Source_
HGNC_Symbol_Acc_10779_SFRP5	Hsap_Ensmbl0104332_secreted_frizzled_related_protein_1_Source_
HGNC_Symbol_Acc_10776_SFRP1	Hsap_Ensmbl0164930_frizzled_family_receptor_6_Source_
HGNC_Symbol_Acc_4044_FZD6	Hsap_Ensmbl0104290_frizzled_family_receptor_3_Source_
HGNC_Symbol_Acc_4041_FZD3	Hsap_Ensmbl0106483_secreted_frizzled_related_protein_4_Source_
HGNC_Symbol_Acc_10778_SFRP4	
Dmel_0003444_smo_smoothened_Source_FlyBase_0003444	Dmel_0016797_fz2_frizzled_2_Source_FlyBase_0016797	Dmel_0001085_fz_frizzled_Source_FlyBase_0001085	Dmel_0027342_fz4_frizzled_4_Source_FlyBase_0027342	Dmel_0027343_fz3_frizzled_3_Source_FlyBase_0027343	Dmel_0030027_CG1632	
Cgig_09113_Frizzled_4_Source_UniProtKB_TrEMBL_Acc_K1PCJ3	Cgig_27131_Frizzled_7_Source_UniProtKB_TrEMBL_Acc_K1PPN7	Cgig_10787_Frizzled_5_Source_UniProtKB_TrEMBL_Acc_K1PBI6	Cgig_16515_Frizzled_10_A_Source_UniProtKB_TrEMBL_Acc_K1QB03	Cgig_07369_Secreted_frizzled_related_protein_5_Source_UniProtKB_TrEMBL_Acc_K1QF65	Cgig_03085_Secreted_frizzled_related_protein_4_Source_UniProtKB_TrEMBL_Acc_K1RSD9	Cgig_17314_Frizzled_5_Source_UniProtKB_TrEMBL_Acc_K1PUJ8	Cgig_00960_Frizzled_1_Source_UniProtKB_TrEMBL_Acc_K1Q7H9	
Cele_000478_cfz_2_Protein_CFZ_2_isoform_b_Source_RefSeq_mRNA_Acc_NM_071563	Cele_003397_mom_5_Protein_MOM_5_mom_5_mRNA_complete_cds_Source_RefSeq_mRNA_Acc_NM_060234	Cele_003006_lin_17_Protein_LIN_17_isoform_a_Source_RefSeq_mRNA_Acc_NM_001026642	Cele_003238_mig_1_Protein_MIG_1_isoform_a_mig_1_mRNA_complete_cds_Source_RefSeq_mRNA_Acc_NM_058395	Cele_022242_sfrp_1_Protein_SFRP_1_sfrp_1_mRNA_complete_cds_Source_RefSeq_mRNA_Acc_NM_068576	
Drer_002952_smoothened_homolog_Drosophila_Source_ZFIN_Acc_ZDB_GENE_980526_89_smo	Drer_021664_frizzled_homolog_3a_Source_ZFIN_Acc_ZDB_GENE_990415_225_fzd3a	Drer_038569_frizzled_homolog_8b_Source_ZFIN_Acc_ZDB_GENE_000328_4_fzd8b	Drer_025420_frizzled_homolog_5_Source_ZFIN_Acc_ZDB_GENE_990415_218_fzd5	Drer_054438_frizzled_homolog_2_Source_ZFIN_Acc_ZDB_GENE_990415_224_fzd2	Drer_045444_frizzled_homolog_8a_Source_ZFIN_Acc_ZDB_GENE_000328_3_fzd8a	Drer_060004_frizzled_homolog_7a_Source_ZFIN_Acc_ZDB_GENE_990415_223_fzd7a	Drer_027589_frizzled_homolog_7b_Source_ZFIN_Acc_ZDB_GENE_990415_229_fzd7b	Drer_035185_frizzled_homolog_9a_Source_ZFIN_Acc_ZDB_GENE_060531_77_fzd9a	Drer_077111_frizzled_homolog_4_Source_ZFIN_Acc_ZDB_GENE_990415_217_fzd4	Drer_068213_frizzled_homolog_10_Source_ZFIN_Acc_ZDB_GENE_990415_220_fzd10	Drer_014673_frizzled_homolog_9b_Source_ZFIN_Acc_ZDB_GENE_000906_4_fzd9b	Drer_041464_frizzled_homolog_1_Source_ZFIN_Acc_ZDB_GENE_990415_219_fzd1	Drer_042731_frizzled_homolog_6_Drosophila_Source_ZFIN_Acc_ZDB_GENE_040426_1451_fzd6	Drer_089563_Uncharacterized_protein_Source_UniProtKB_TrEMBL_Acc_F1R1X6_CABZ01110305_1	Drer_089210_Uncharacterized_protein_Source_UniProtKB_TrEMBL_Acc_F1Q8N1_FP102169_1	Drer_070050_secreted_frizzled_related_protein_2_Source_ZFIN_Acc_ZDB_GENE_061013_293_sfrp2	Drer_018383_frizzled_related_protein_Source_ZFIN_Acc_ZDB_GENE_990715_1_frzb	Drer_039041_secreted_frizzled_related_protein_5_Source_ZFIN_Acc_ZDB_GENE_011108_2_sfrp5	Drer_022987_sizzled_Source_ZFIN_Acc_ZDB_GENE_030530_1_szl	Drer_057678_secreted_frizzled_related_protein_1b_Source_ZFIN_Acc_ZDB_GENE_061103_1_sfrp1b	Drer_058692_frizzled_homolog_3b_Source_ZFIN_Acc_ZDB_GENE_070122_1_fzd3b	Drer_035521_secreted_frizzled_related_protein_1a_Source_ZFIN_Acc_ZDB_GENE_040310_5_sfrp1a	Drer_087719_Uncharacterized_protein_Source_UniProtKB_TrEMBL_Acc_E7F535_CABZ01088509_1	Drer_091242_Uncharacterized_protein_Source_UniProtKB_TrEMBL_Acc_E7F8L2_CABZ01088508_1	
Spur_004340_Smooth	Spur_003655_Frizz	Spur_022916_Frizz5_8	Spur_008022_Frizz4	Spur_023014_Frizz9_10	Spur_006499_Sfrp3_4II	Spur_004062_Sfrp3_4I	Spur_011271_Sfrp1_5	Spur_026461_Spur_026461	Spur_012876_Spur_012876	
Smim_9430_smoothened_protein_Parasteatoda_tepidariorum_gi_291461462_dbj_BAI83345_5e_125_394	Smim_15420_frizzled_putative_Ixodes_scapularis_gi_241998672_ref_XP_002433979_0_0_757	Smim_71134_frizzled_receptor_5_8_Ptychodera_flava_gi_326393829_gb_ADZ61652_0_0_699	Smim_78286_transmembrane_receptor_putative_Ixodes_scapularis_gi_240978523_ref_XP_002402968_0_0_532	Smim_72502_transmembrane_receptor_putative_Ixodes_scapularis_gi_240978523_ref_XP_002402968_2e_157_470	Smim_9435_smoothend_like_protein_protein_Branchiostoma_floridae_gi_260785889_ref_XP_002587992_2e_22_100	Smim_43755_secreted_frizzled_related_protein_Trichinella_spiralis_gi_339246449_ref_XP_003374858_3e_61_201	Smim_25129_serine_protease_P100_Tribolium_castaneum_gi_270015134_gb_EFA11582_4e_97_313	Smim_46847_serine_protease_H129_Tribolium_castaneum_gi_270014291_gb_EFA10739_4e_142_440	Smim_46844_AGAP000303_PA_Anopheles_gambiae_str_PEST_gi_333467140_gb_EAA06527_5_5e_08_58_9	
Sman_139180_Frizzled_putative_Source_UniProtKB_TrEMBL_Acc_G4LUU9	Sman_118970_Putative_frizzled_Source_UniProtKB_TrEMBL_Acc_G4VMU2	Sman_174350_Putative_frizzled_Source_UniProtKB_TrEMBL_Acc_G4VRM3	Sman_155340_Frizzled_putative_Source_UniProtKB_TrEMBL_Acc_G4LUN2	Sman_173940_Putative_frizzled_Source_UniProtKB_TrEMBL_Acc_G4VMU3	Sman_068680_Secreted_frizzled_related_protein_Source_UniProtKB_TrEMBL_Acc_G4M1Q0	Sman_062560_Putative_wnt_inhibitor_frzb2_Source_UniProtKB_TrEMBL_Acc_G4VJK4	
Gsal_1726_frizzled_5_precursor	Gsal_8046_frizzled_homolog_8a	Gsal_3434_frizzled_homolog_10	Gsal_1535_frizzled_homolog_4	Gsal_13236_frizzled_partial	Gsal_12311_frizzled_5_precursor	Gsal_1936_frizzled_4_precursor	Gsal_8238_frizzled_homolog_4	Gsal_8162_secreted_frizzled_related_protein_2	Gsal_9409_secreted_frizzled_related_protein_2	Gsal_8239_putative_homolog_to_Frizzled_4_Crassostrea_gigas	
Nvec_41787_Frizzled	Nvec_50198_Frizzled	Nvec_7486_Frizzled	Nvec_13074_Fz	Nvec_48107_	Nvec_51630_Fz	Nvec_767_	Nvec_22490_Fz	

HG_1761	
Hsap_Ensmbl0101311_fermitin_family_member_1_Source_
HGNC_Symbol_Acc_15889_FERMT1	Hsap_Ensmbl0149781_fermitin_family_member_3_Source_
HGNC_Symbol_Acc_23151_FERMT3	Hsap_LRG_180_fermitin_family_member_3_Source_
HGNC_Symbol_Acc_23151_LRG_180	Hsap_Ensmbl0073712_fermitin_family_member_2_Source_
HGNC_Symbol_Acc_15767_FERMT2	
Dmel_0035498_Fit1_Fermitin_1_Source_FlyBase_0035498	Dmel_0036688_Fit2_Fermitin_2_Source_FlyBase_0036688	
Cgig_11808_Fermitin_family_like_protein_2_Source_UniProtKB_TrEMBL_Acc_K1QAR9	
Cele_006836_unc_112_Protein_UNC_112_unc_112_mRNA_complete_cds_Source_RefSeq_mRNA_Acc_NM_074227	
Drer_020242_fermitin_family_homolog_2_Drosophila_Source_ZFIN_Acc_ZDB_GENE_050506_132_fermt2	Drer_079267_fermitin_family_member_3_Source_
HGNC_Symbol_Acc_23151_FERMT3_2_of_2	Drer_030938_fermitin_family_member_3b_Source_ZFIN_Acc_ZDB_GENE_040426_1366_fermt3b	Drer_052652_fermitin_family_member_1_Source_ZFIN_Acc_ZDB_GENE_030131_3264_fermt1	
Spur_002374_Fermth3	
Smim_51860_Unc_112_related_protein_Harpegnathos_saltator_gi_307200435_gb_EFN80644_0_0_582	
Sman_053420	Sman_070630_Uncoordinated_protein_112_Mitogen_inducible_mig_2_protein_like_Source_UniProtKB_TrEMBL_Acc_G4LZJ4	Sman_070640	
Gsal_8041_fermitin_2	Gsal_12103_fermitin_family_homolog_1_like	Gsal_12106_fermitin_family_protein	
Nvec_58334	Nvec_9942_CCD	

HG_134	
Hsap_Ensmbl0233608_twist_family_bHLH_transcription_factor_2_Source_
HGNC_Symbol_Acc_20670_TWIST2	Hsap_Ensmbl0122691_twist_family_bHLH_transcription_factor_1_Source_
HGNC_Symbol_Acc_12428_TWIST1	Hsap_Ensmbl0113196_heart_and_neural_crest_derivatives_expressed_1_Source_
HGNC_Symbol_Acc_4807_HAND1	Hsap_Ensmbl0188686_scleraxis_homolog_A_mouse_Source_
HGNC_Symbol_Acc_24312_SCXA	Hsap_Ensmbl0178860_musculin_Source_
HGNC_Symbol_Acc_7321_MSC	Hsap_LRG_446_transcription_factor_21_Source_
HGNC_Symbol_Acc_11632_LRG_446	Hsap_Ensmbl0171786_nescient_helix_loop_helix_1_Source_
HGNC_Symbol_Acc_7817_NHLH1	Hsap_Ensmbl0162367_T_cell_acute_lymphocytic_leukemia_1_Source_
HGNC_Symbol_Acc_11556_TAL1	Hsap_Ensmbl0125878_transcription_factor_15_basic_helix_loop_helix_Source_
HGNC_Symbol_Acc_11627_TCF15	Hsap_Ensmbl0168267_pancreas_specific_transcription_factor_1a_Source_
HGNC_Symbol_Acc_23734_PTF1A	Hsap_Ensmbl0146618_Fer3_like_bHLH_transcription_factor_Source_
HGNC_Symbol_Acc_16660_FERD3L	Hsap_Ensmbl0172238_atonal_homolog_1_Drosophila_Source_
HGNC_Symbol_Acc_797_ATOH1	Hsap_Ensmbl0180535_basic_helix_loop_helix_family_member_a15_Source_
HGNC_Symbol_Acc_22265_BHLHA15	Hsap_Ensmbl0123307_neuronal_differentiation_4_Source_
HGNC_Symbol_Acc_13802_NEUROD4	Hsap_Ensmbl0181965_neurogenin_1_Source_
HGNC_Symbol_Acc_7764_NEUROG1	Hsap_Ensmbl0232237_achaete_scute_family_bHLH_transcription_factor_5_Source_
HGNC_Symbol_Acc_33169_ASCL5	Hsap_Ensmbl0186051_T_cell_acute_lymphocytic_leukemia_2_Source_
HGNC_Symbol_Acc_11557_TAL2	Hsap_Ensmbl0162992_neuronal_differentiation_1_Source_
HGNC_Symbol_Acc_7762_NEUROD1	Hsap_Ensmbl0176009_achaete_scute_family_bHLH_transcription_factor_3_Source_
HGNC_Symbol_Acc_740_ASCL3	Hsap_Ensmbl0168874_atonal_homolog_8_Drosophila_Source_
HGNC_Symbol_Acc_24126_ATOH8	Hsap_Ensmbl0187855_achaete_scute_family_bHLH_transcription_factor_4_Source_
HGNC_Symbol_Acc_24311_ASCL4	Hsap_Ensmbl0183733_folliculogenesis_specific_basic_helix_loop_helix_Source_
HGNC_Symbol_Acc_24669_FIGLA	Hsap_Ensmbl0171532_neuronal_differentiation_2_Source_
HGNC_Symbol_Acc_7763_NEUROD2	Hsap_Ensmbl0164600_neuronal_differentiation_6_Source_
HGNC_Symbol_Acc_13804_NEUROD6	Hsap_Ensmbl0261787_transcription_factor_24_Source_
HGNC_Symbol_Acc_32275_TCF24	Hsap_Ensmbl0163792_transcription_factor_23_Source_
HGNC_Symbol_Acc_18602_TCF23	Hsap_Ensmbl0177468_oligodendrocyte_transcription_factor_3_Source_
HGNC_Symbol_Acc_18003_OLIG3	Hsap_Ensmbl0205927_oligodendrocyte_lineage_transcription_factor_2_Source_
HGNC_Symbol_Acc_9398_OLIG2	Hsap_Ensmbl0180828_basic_helix_loop_helix_family_member_e22_Source_
HGNC_Symbol_Acc_11963_BHLHE22	Hsap_Ensmbl0125533_basic_helix_loop_helix_family_member_e23_Source_
HGNC_Symbol_Acc_16093_BHLHE23	Hsap_Ensmbl0178403_neurogenin_2_Source_
HGNC_Symbol_Acc_13805_NEUROG2	Hsap_Ensmbl0164107_heart_and_neural_crest_derivatives_expressed_2_Source_
HGNC_Symbol_Acc_4808_HAND2	Hsap_Ensmbl0122859_neurogenin_3_Source_
HGNC_Symbol_Acc_13806_NEUROG3	Hsap_Ensmbl0179774_atonal_homolog_7_Drosophila_Source_
HGNC_Symbol_Acc_13907_ATOH7	Hsap_Ensmbl0139352_achaete_scute_family_bHLH_transcription_factor_1_Source_
HGNC_Symbol_Acc_738_ASCL1	Hsap_Ensmbl0177551_nescient_helix_loop_helix_2_Source_
HGNC_Symbol_Acc_7818_NHLH2	Hsap_Ensmbl0205899_basic_helix_loop_helix_family_member_a9_Source_
HGNC_Symbol_Acc_35126_BHLHA9	Hsap_Ensmbl0183734_achaete_scute_family_bHLH_transcription_factor_2_Source_
HGNC_Symbol_Acc_739_ASCL2	Hsap_Ensmbl0104903_lymphoblastic_leukemia_derived_sequence_1_Source_
HGNC_Symbol_Acc_6734_LYL1	
Dmel_0032209_Hand_Hand_Source_FlyBase_0032209	Dmel_0003900_twi_twist_Source_FlyBase_0003900	Dmel_0053557_CG33557	Dmel_0015550_tap_target_of_Poxn_Source_FlyBase_0015550	Dmel_0037475_Fer1_48_related_1_Source_FlyBase_0037475	Dmel_0010433_ato_atonal_Source_FlyBase_0010433	Dmel_0037937_Fer3_48_related_3_Source_FlyBase_0037937	Dmel_0038402_Fer2_48_related_2_Source_FlyBase_0038402	Dmel_0023091_dimm_dimmed_Source_FlyBase_0023091	Dmel_0003270_amos_absent_MD_neurons_and_olfactory_sensilla_Source_FlyBase_0003270	Dmel_0024249_cato_cousin_of_atonal_Source_FlyBase_0024249	Dmel_0002931_net_net_Source_FlyBase_0002931	Dmel_0011277_HLH4C_Helix_loop_helix_protein_4C_Source_FlyBase_0011277	Dmel_0022740_HLH54F_HLH54F_Source_FlyBase_0022740	Dmel_0263118_tx_taxi_Source_FlyBase_0263118	Dmel_0032651_Oli_Olig_family_Source_FlyBase_0032651	Dmel_0011276_HLH3B_Helix_loop_helix_protein_3B_Source_FlyBase_0011276	
Cgig_06631_Twist_related_protein_2_Source_UniProtKB_TrEMBL_Acc_K1R6I8	Cgig_23955_Heart_and_neural_crest_derivatives_expressed_protein_2_Source_UniProtKB_TrEMBL_Acc_K1Q906	Cgig_13641_Twist_related_protein_Source_UniProtKB_TrEMBL_Acc_K1QPI9	Cgig_04257_Helix_loop_helix_protein_13_Source_UniProtKB_TrEMBL_Acc_K1PI38	Cgig_26944_Transcription_factor_21_Source_UniProtKB_TrEMBL_Acc_K1QSW7	Cgig_02829_Helix_loop_helix_protein_1_Source_UniProtKB_TrEMBL_Acc_K1PTA2	Cgig_17809_Pancreas_transcription_factor_1_subunit_alpha_Source_UniProtKB_TrEMBL_Acc_K1Q6J0	Cgig_05065	Cgig_17810_Pancreas_transcription_factor_1_subunit_alpha_Source_UniProtKB_TrEMBL_Acc_K1QDK9	Cgig_10896_Fer3_like_protein_Source_UniProtKB_TrEMBL_Acc_K1RF73	Cgig_10895_Fer3_like_protein_Source_UniProtKB_TrEMBL_Acc_K1QUY1	Cgig_20332_Class_A_basic_helix_loop_helix_protein_15_Source_UniProtKB_TrEMBL_Acc_K1RMM8	Cgig_16130_Neurogenic_differentiation_factor_6_A_Source_UniProtKB_TrEMBL_Acc_K1RLJ3	Cgig_11834_Atonal_like_protein_8_Source_UniProtKB_TrEMBL_Acc_K1QJB5	Cgig_15622_Atonal_like_protein_1_Source_UniProtKB_TrEMBL_Acc_K1QC54	Cgig_17648_Achaete_scute_like_protein_5_Source_UniProtKB_TrEMBL_Acc_K1RT99	Cgig_26943_Transcription_factor_23_Source_UniProtKB_TrEMBL_Acc_K1RY40	Cgig_23146_Oligodendrocyte_transcription_factor_2_Source_UniProtKB_TrEMBL_Acc_K1S528	Cgig_19998_Oligodendrocyte_transcription_factor_3_Source_UniProtKB_TrEMBL_Acc_K1RJ49	Cgig_06402_Class_E_basic_helix_loop_helix_protein_22_Source_UniProtKB_TrEMBL_Acc_K1PF85	Cgig_01543_Oligodendrocyte_transcription_factor_3_Source_UniProtKB_TrEMBL_Acc_K1PMP4	Cgig_11549_Neurogenic_differentiation_factor_1_Source_UniProtKB_TrEMBL_Acc_K1Q3Q2	Cgig_03531_T_cell_acute_lymphocytic_leukemia_protein_1_Source_UniProtKB_TrEMBL_Acc_K1PYP0	Cgig_11550_Neurogenin_1_Source_UniProtKB_TrEMBL_Acc_K1QPV3	Cgig_24924_Helix_loop_helix_protein_delilah_Source_UniProtKB_TrEMBL_Acc_K1S1H5	Cgig_17650_Achaete_scute_like_protein_1_Source_UniProtKB_TrEMBL_Acc_K1QLV2	Cgig_23686_Achaete_scute_like_protein_5_Source_UniProtKB_TrEMBL_Acc_K1RFU7	Cgig_16152_Oligodendrocyte_transcription_factor_2_Source_UniProtKB_TrEMBL_Acc_K1P9B4	Cgig_16150_Oligodendrocyte_transcription_factor_2_Source_UniProtKB_TrEMBL_Acc_K1Q9G2	Cgig_16151_Oligodendrocyte_transcription_factor_3_Source_UniProtKB_TrEMBL_Acc_K1P2J5	Cgig_17644_Achaete_scute_like_protein_5_Source_UniProtKB_TrEMBL_Acc_K1QLU7	Cgig_17647_Achaete_scute_like_protein_1_Source_UniProtKB_TrEMBL_Acc_K1R9F4	
Cele_001959_hlh_15_Protein_HLH_15_hlh_15_mRNA_complete_cds_Source_RefSeq_mRNA_Acc_NM_076039	Cele_003018_lin_32_Protein_LIN_32_lin_32_mRNA_complete_cds_Source_RefSeq_mRNA_Acc_NM_076009	Cele_003595_ngn_1_Protein_NGN_1_ngn_1_mRNA_complete_cds_Source_RefSeq_mRNA_Acc_NM_067835	Cele_000561_cnd_1_Protein_CND_1_cnd_1_mRNA_complete_cds_Source_RefSeq_mRNA_Acc_NM_065714	Cele_001957_hlh_13_Protein_HLH_13_hlh_13_mRNA_complete_cds_Source_RefSeq_mRNA_Acc_NM_076324	Cele_001953_hlh_8_Protein_HLH_8_hlh_8_mRNA_complete_cds_Source_RefSeq_mRNA_Acc_NM_076966	Cele_001958_hlh_14_Protein_HLH_14_hlh_14_mRNA_complete_cds_Source_RefSeq_mRNA_Acc_NM_062730	Cele_001952_hlh_6_Protein_HLH_6_hlh_6_mRNA_complete_cds_Source_RefSeq_mRNA_Acc_NM_063669	Cele_001962_hlh_19_Protein_HLH_19_hlh_19_mRNA_complete_cds_Source_RefSeq_mRNA_Acc_NM_075718	Cele_001961_hlh_17_Protein_HLH_17_hlh_17_mRNA_complete_cds_Source_RefSeq_mRNA_Acc_NM_070527	Cele_009540_hlh_31_Protein_HLH_31_hlh_31_mRNA_complete_cds_Source_RefSeq_mRNA_Acc_NM_001028022	Cele_001954_hlh_10_Protein_HLH_10_hlh_10_mRNA_complete_cds_Source_RefSeq_mRNA_Acc_NM_073000	Cele_001981_hnd_1_Protein_HND_1_hnd_1_mRNA_complete_cds_Source_RefSeq_mRNA_Acc_NM_077551	Cele_013665_hlh_32_Protein_HLH_32_hlh_32_mRNA_complete_cds_Source_RefSeq_mRNA_Acc_NM_001028259	Cele_001950_hlh_3_Protein_HLH_3_hlh_3_mRNA_complete_cds_Source_RefSeq_mRNA_Acc_NM_063537	Cele_001956_hlh_12_Protein_HLH_12_hlh_12_mRNA_complete_cds_Source_RefSeq_mRNA_Acc_NM_069044	Cele_001960_hlh_16_Protein_HLH_16_hlh_16_mRNA_complete_cds_Source_RefSeq_mRNA_Acc_NM_059971	
Drer_008305_heart_and_neural_crest_derivatives_expressed_transcript_2_Source_ZFIN_Acc_ZDB_GENE_000511_1_hand2	Drer_078266_twist2_Source_ZFIN_Acc_ZDB_GENE_980526_235_twist2	Drer_030402_twist1a_Source_ZFIN_Acc_ZDB_GENE_000210_6_twist1a	Drer_076010_twist1b_Source_ZFIN_Acc_ZDB_GENE_050417_357_twist1b	Drer_031277_twist1b_Source_ZFIN_Acc_ZDB_GENE_050417_357_twist1b	Drer_019646_twist3_Source_ZFIN_Acc_ZDB_GENE_000210_7_twist3	Drer_045353_musculin_Source_
HGNC_Symbol_Acc_7321_MSC	Drer_011635_si_ch211_251p5_3_Source_ZFIN_Acc_ZDB_GENE_100922_228_si_ch211_251p5_3	Drer_077813_si_dkey_34f9_3_Source_ZFIN_Acc_ZDB_GENE_081104_410_si_dkey_34f9_3	Drer_042857_si_ch211_246m6_4_Source_ZFIN_Acc_ZDB_GENE_050208_498_si_ch211_246m6_4	Drer_067544_paraxis_Source_ZFIN_Acc_ZDB_GENE_980605_20_par1	Drer_035695_scleraxis_homolog_A_mouse_Source_ZFIN_Acc_ZDB_GENE_060503_414_scxa	Drer_042041_T_cell_acute_lymphocytic_leukemia_2_Source_ZFIN_Acc_ZDB_GENE_040115_1_tal2	Drer_036869_transcription_factor_21_Source_ZFIN_Acc_ZDB_GENE_051113_88_tcf21	Drer_025495_nescient_helix_loop_helix_2_Source_ZFIN_Acc_ZDB_GENE_040426_1809_nhlh2	Drer_014479_pancreas_specific_transcription_factor_1a_Source_ZFIN_Acc_ZDB_GENE_030616_579_ptf1a	Drer_019930_T_cell_acute_lymphocytic_leukemia_1_Source_ZFIN_Acc_ZDB_GENE_980526_501_tal1	Drer_086944_transcription_factor_24_Source_
HGNC_Symbol_Acc_32275_TCF24	Drer_092160_Fer3_like_Drosophila_Source_ZFIN_Acc_ZDB_GENE_081104_461_ferd3l	Drer_033400_atonal_homolog_1b_Source_ZFIN_Acc_ZDB_GENE_041201_1_atoh1b	Drer_055294_atonal_homolog_1a_Source_ZFIN_Acc_ZDB_GENE_990415_17_atoh1a	Drer_045166_basic_helix_loop_helix_family_member_a15_Source_ZFIN_Acc_ZDB_GENE_070803_3_bhlha15	Drer_040008_neurogenic_differentiation_6a_Source_ZFIN_Acc_ZDB_GENE_010608_1_neurod6a	Drer_003469_neurogenic_differentiation_4_Source_ZFIN_Acc_ZDB_GENE_030730_1_neurod4	Drer_069552_atonal_homolog_7_Source_ZFIN_Acc_ZDB_GENE_000926_1_atoh7	Drer_028859_factor_in_the_germline_alpha_Source_ZFIN_Acc_ZDB_GENE_031121_1_figla	Drer_019566_neurogenic_differentiation_Source_ZFIN_Acc_ZDB_GENE_990415_172_neurod	Drer_016951_neurogenin_3_Source_ZFIN_Acc_ZDB_GENE_010608_4_neurog3	Drer_056130_neurogenin_1_Source_ZFIN_Acc_ZDB_GENE_990415_174_neurog1	Drer_037555_atonal_homolog_8_Source_ZFIN_Acc_ZDB_GENE_061215_7_atoh8	Drer_091603_Uncharacterized_protein_Source_UniProtKB_TrEMBL_Acc_E7F7Q9_CABZ01066695_1	Drer_016854_neurogenic_differentiation_2_Source_ZFIN_Acc_ZDB_GENE_010608_3_neurod2	Drer_089096_achaete_scute_family_bHLH_transcription_factor_4_Source_
HGNC_Symbol_Acc_24311_ASCL4	Drer_087381_transcription_factor_23_Source_ZFIN_Acc_ZDB_GENE_090806_5_tcf23	Drer_040946_oligodendrocyte_lineage_transcription_factor_2_Source_ZFIN_Acc_ZDB_GENE_030131_4013_olig2	Drer_052610_oligodendrocyte_transcription_factor_4_Source_ZFIN_Acc_ZDB_GENE_030131_3580_olig4	Drer_037588_basic_helix_loop_helix_family_member_e23_Source_ZFIN_Acc_ZDB_GENE_050913_22_bhlhe23	Drer_058039_basic_helix_loop_helix_family_member_e22_Source_ZFIN_Acc_ZDB_GENE_040426_1411_bhlhe22	Drer_020794_neurogenic_differentiation_6b_Source_ZFIN_Acc_ZDB_GENE_010608_2_neurod6b	Drer_040948_oligodendrocyte_lineage_transcription_factor_1_Source_ZFIN_Acc_ZDB_GENE_050107_2_olig1	Drer_096756_si_ch211_196c10_13_Source_ZFIN_Acc_ZDB_GENE_130603_71_si_ch211_196c10_13	Drer_038386_achaete_scute_complex_like_1a_Drosophila_Source_ZFIN_Acc_ZDB_GENE_980526_90_ascl1a	Drer_039602_atonal_homolog_1c_Source_ZFIN_Acc_ZDB_GENE_090805_1_atoh1c	
Spur_017287_Hand	Spur_030059_Twi_Twist_Source_UniProtKB_TrEMBL_Acc_A7Z0B7	Spur_012008_Myor2	Spur_016650_Par1	Spur_002677_Ptf1a	Spur_014401_NtL	Spur_027623_Mist	Spur_024918_NeuroD1	Spur_017983_Ato_1	Spur_009231_Ncsl	Spur_003681_Atol2	Spur_011315_Ato	Spur_030150_Atl7L	Spur_016445_Myor4	Spur_002627_Olig3	Spur_004028_Beta3b	Spur_026601_Beta3a	Spur_028093_Scl	Spur_022554_Ac_Sc3	Spur_007147_N	Spur_030149_Ash3L	Spur_028148_Ac_Sc	Spur_000990_Atol1	Spur_018855_Spur_018855	Spur_015983_MyoD3	
Smim_g19147_t1_heart_and_neural_crest_derivatives_expressed_protein_Xenopus_laevis_gi_148225580_ref_NP_001079108_4e_35_131	Smim_19946_PREDICTED_LOW_QUALITY_PROTEIN_heart_and_neural_crest_derivatives_expressed_protein_like_Callithrix_jacchus_gi_296195158_ref_XP_002806682_5e_44_154	Smim_10499_dHAND_basic_helix_loop_helix_transcription_factor_Oryctolagus_cuniculus_gi_8648972_emb_CAB94840_2e_28_112	Smim_77534_helix_loop_helix_protein_hen_putative_Ixodes_scapularis_gi_241631051_ref_XP_002410238_6e_34_131	Smim_39786_PREDICTED_pancreas_transcription_factor_like_protein_Saccoglossus_kowalevskii_gi_291244261_ref_XP_002742016_4e_57_190	Smim_52702_n_twist_Aedes_aegypti_gi_157112594_ref_XP_001657582_5e_33_128	Smim_72701_PREDICTED_musculin_like_Monodelphis_domestica_gi_126321053_ref_XP_001367978_2e_35_132	Smim_59800_PREDICTED_neurogenin_3_like_Apis_mellifera_gi_328777481_ref_XP_003249350_2e_41_151	Smim_29751_PREDICTED_neurogenin_3_like_Apis_mellifera_gi_328777481_ref_XP_003249350_2e_43_153	Smim_5975_PREDICTED_atonal_homolog_8_like_Saccoglossus_kowalevskii_gi_291234454_ref_XP_002737163_1e_41_154	Smim_16936_transcription_factor_putative_Ixodes_scapularis_gi_241998264_ref_XP_002433775_3e_25_105	Smim_74341_PREDICTED_LOW_QUALITY_PROTEIN_achaete_scute_homolog_4_like_Pongo_abelii_gi_297692845_ref_XP_002823742_3e_17_80_9	Smim_15219_helix_loop_helix_protein_putative_Ixodes_scapularis_gi_241738896_ref_XP_002414095_2e_15_76_6	Smim_25623_PREDICTED_similar_to_Helix_loop_helix_protein_delilah_Tribolium_castaneum_gi_91080559_ref_XP_973186_2e_30_121	Smim_35400_TPA_hypothetical_conserved_protein_244_Amblyomma_variegatum_gi_325303682_tpg_DAA34355_2e_28_115	Smim_69658_TPA_exp_hypothetical_class_II_basic_helix_loop_helix_protein_Homo_sapiens_gi_28273210_tpg_DAA00306_3e_20_86_7	Smim_82722_putative_basic_helix_loop_helix_domain_containing_protein_Hottentotta_judaicus_gi_324497797_gb_ADY39547_9e_31_116	Smim_28611_twist_related_protein_Eptatretus_burgeri_gi_338747573_dbj_BAK41864_6e_27_110	Smim_31424_ASH1_protein_Cupiennius_salei_gi_12641783_emb_CAC27516_3e_41_149	Smim_73890_ASH2_protein_Cupiennius_salei_gi_12641785_emb_CAC27517_4e_71_225	Smim_12181_putative_class_II_basic_helix_loop_helix_protein_Latrodectus_hesperus_gi_318087421_gb_ADV40301_6e_119_348	Smim_33361_TPA_hypothetical_conserved_protein_244_Amblyomma_variegatum_gi_325303682_tpg_DAA34355_2e_22_100	
Sman_022610_Putative_musculin_Source_UniProtKB_TrEMBL_Acc_G4VEB5	Sman_203270	Sman_015670_Putative_paraxis_Source_UniProtKB_TrEMBL_Acc_G4VSK8	Sman_125400_Neurogenin_Source_UniProtKB_TrEMBL_Acc_G4V6V2	Sman_082290_Neurogenic_differentiation_factor_Source_UniProtKB_TrEMBL_Acc_G4VM74	Sman_062490_Putative_dhand_Source_UniProtKB_TrEMBL_Acc_G4VJJ6	Sman_000620	Sman_067430_Basic_helix_loop_helix_protein_putative_Source_UniProtKB_TrEMBL_Acc_G4LZ79	
Gsal_2257_transcription_factor_21_like	Gsal_12660_transcription_factor_15	Gsal_7007_neurogenic_differentiation_factor_6_like	Gsal_238_atonal_like_protein_8	Gsal_9625_48_related_2	Gsal_1030_heart_and_neural_crest_derivatives_expressed_1	Gsal_8784_class_e_basic_helix_loop_helix_protein_23	Gsal_6443_twist_related_protein_2	Gsal_10983_neurogenic_differentiation_factor_2	Gsal_11151_scute	
Nvec_56922_HLH	Nvec_56921_HLH	Nvec_37377_	Nvec_29722_HLH	Nvec_12347_HLH	Nvec_52528_HLH	Nvec_6832_HLH	Nvec_30517_HLH	Nvec_26423_	Nvec_535_	Nvec_47523_HLH	Nvec_43185_HLH	Nvec_28433_	Nvec_32910_	Nvec_6831_HLH	Nvec_9126_HLH	Nvec_47522_HLH	Nvec_11829_	Nvec_27345_HLH	Nvec_12345_HLH	Nvec_6246_	Nvec_12342_HLH	Nvec_2208_	

HG_1476	
Hsap_Ensmbl0081059_transcription_factor_7_T_cell_specific_HMG_box_Source_
HGNC_Symbol_Acc_11639_TCF7	Hsap_Ensmbl0152284_transcription_factor_7_like_1_T_cell_specific_HMG_box_Source_
HGNC_Symbol_Acc_11640_TCF7L1	Hsap_Ensmbl0148737_transcription_factor_7_like_2_T_cell_specific_HMG_box_Source_
HGNC_Symbol_Acc_11641_TCF7L2	Hsap_Ensmbl0138795_lymphoid_enhancer_binding_factor_1_Source_
HGNC_Symbol_Acc_6551_LEF1	
Dmel_0085432_pan_pangolin_Source_FlyBase_0085432	
Cgig_27723_Protein_pangolin_isoforms_A_H_I_Source_UniProtKB_TrEMBL_Acc_K1QB43	Cgig_27726	
Cele_004077_pop_1_Protein_POP_1_pop_1_mRNA_complete_cds_Source_RefSeq_mRNA_Acc_NM_058652	
Drer_031894_lymphocyte_enhancer_binding_factor_1_Source_ZFIN_Acc_ZDB_GENE_990714_26_lef1	Drer_004415_transcription_factor_7_like_2_T_cell_specific_HMG_box_Source_ZFIN_Acc_ZDB_GENE_991110_8_tcf7l2	Drer_007369_transcription_factor_7_like_1b_T_cell_specific_HMG_box_Source_ZFIN_Acc_ZDB_GENE_991110_10_tcf7l1b	Drer_038159_transcription_factor_7_like_1a_T_cell_specific_HMG_box_Source_ZFIN_Acc_ZDB_GENE_980605_30_tcf7l1a	Drer_038672_transcription_factor_7_T_cell_specific_HMG_box_Source_ZFIN_Acc_ZDB_GENE_050222_4_tcf7	
Spur_003704_Lef1	Spur_027853_Spur_027853	Spur_009520_Tcf	
Smim_28998_pangolin_isoform_H_Drosophila_melanogaster_gi_62473076_ref_NP_001014685_6e_83_280	Smim_19057_PREDICTED_transcription_factor_7_like_Macaca_mulatta_gi_297295067_ref_XP_001107710_2e_62_209	Smim_17870_Protein_pangolin_isoforms_A_H_I_Acromyrmex_echinatior_gi_332019882_gb_EGI60343_5e_12_66_2	Smim_28982_Protein_pangolin_isoforms_A_H_I_Acromyrmex_echinatior_gi_332019882_gb_EGI60343_2e_08_56_6	Smim_78516_78516	
Sman_131260_Putative_pangolin_Source_UniProtKB_TrEMBL_Acc_G4VKX5	Sman_125630_Pangolin_putative_Source_UniProtKB_TrEMBL_Acc_G4LZ53	Sman_148190_Putative_t_cell_specific_transcription_factor_tcf_Source_UniProtKB_TrEMBL_Acc_G4VSA7	
Gsal_410_transcription_factor_7_like_protein	Gsal_7929_transcription_factor_7_like_1	Gsal_7407_protein_pangolin_isoform_j	
Nvec_53478_GASA	
