# Supplementary material for: Reconstruction of the ancestral metazoan genome reveals an increase in genomic novelty
Source: Nat Commun. 2018 Apr 30;9:1730. doi: 10.1038/s41467-018-04136-5 (PMC5928047; doi:10.1038/s41467-018-04136-5)
Supplement: Supplementary file 13 — Supplementary Data 10 [file 41467_2018_4136_MOESM13_ESM.zip › Node 3 - Metazoa/Porifera-first/Metazoa Novel all genes IDs.out]

HG_17195	OcarG_2701	Hrob_183496	Mmar_MMa24759	Bflo_260820260
HG_10891	Ctel_206179	Skow_24327m	Drer_010738_chromosome_8_open_reading_frame_76_Source_HGNC_Symbol_Acc_25924_C16H8orf76	Xtro_014504	Hsap_Ensmbl0189376_chromosome_8_open_reading_frame_76_Source_HGNC_Symbol_Acc_25924_C8orf76	Ggal_026370	Isca_ISCW006699-PA	Hsap_Ensmbl0259305_ZHX1_C8ORF76_readthrough_Source_HGNC_Symbol_Acc_42975_ZHX1_C8ORF76	Acar_00009390	Hmag_225785	Lgig_227988	Smim_73465_LOC779083_protein_Xenopus_laevis_gi_114108335_gb_AAI23373_3e_20_97_4	Dpul_304338	Spur_001224_Hypp_1316	Aque_217679
HG_14242	Acar_00015762	Xtro_053160	Hsap_Ensmbl0273453_NADH_dehydrogenase_ubiquinone_1_alpha_subcomplex_3_9kDa_Source_HGNC_Symbol_Acc_7686_NDUFA3	Drer_041400_NADH_dehydrogenase_ubiquinone_1_alpha_subcomplex_3_9kDa_Source_HGNC_Symbol_Acc_7686_NDUFA3	Hsap_Ensmbl0170906_NADH_dehydrogenase_ubiquinone_1_alpha_subcomplex_3_9kDa_Source_HGNC_Symbol_Acc_7686_NDUFA3	Hsap_Ensmbl0273052_NADH_dehydrogenase_ubiquinone_1_alpha_subcomplex_3_9kDa_Source_HGNC_Symbol_Acc_7686_NDUFA3	Hsap_Ensmbl0273126_NADH_dehydrogenase_ubiquinone_1_alpha_subcomplex_3_9kDa_Source_HGNC_Symbol_Acc_7686_NDUFA3	Adig_18914	Hsap_Ensmbl0273178_NADH_dehydrogenase_ubiquinone_1_alpha_subcomplex_3_9kDa_Source_HGNC_Symbol_Acc_7686_NDUFA3	Hsap_Ensmbl0273427_NADH_dehydrogenase_ubiquinone_1_alpha_subcomplex_3_9kDa_Source_HGNC_Symbol_Acc_7686_NDUFA3	Aque_229218
HG_4022	Bsch_g4432	Bsch_g55261	Cint_005769	Csav_014928	Ggal_036705	Ggal_036703	Ggal_019742	Ggal_036702	Xtro_000726	Drer_060917_anillin_actin_binding_protein_Source_ZFIN_Acc_ZDB_GENE_030131_4486_anln	Hsap_Ensmbl0011426_anillin_actin_binding_protein_Source_HGNC_Symbol_Acc_14082_ANLN	Acar_00003491	Csav_014929	Drer_088130_si_dkey_30c15_10_Source_ZFIN_Acc_ZDB_GENE_060503_826_si_dkey_30c15_10	Bflo_260834957	Smim_23852_PREDICTED_LOW_QUALITY_PROTEIN_actin_binding_protein_anillin_Apis_mellifera_gi_328780667_ref_XP_624050_3_1e_58_228	Skow_31543m	Odio_007236001	Cgig_05996_Actin_binding_protein_anillin_Source_UniProtKB_TrEMBL_Acc_K1PRM4	Bsch_g4433	Mmar_MMa47314	Smar_006278	Znev_17097	Lgig_124699	Ctel_179284	Tcas_270010893	Dmel_0261385_scra_scraps_Source_FlyBase_0261385	Hrob_95214	Dpul_197843	Isca_ISCW004614-PA	Rcul_t37082	Isca_ISCW023823-PA	Smim_23837_ANLN_XENLA_RecName_Full_Actin_binding_protein_anillin_gi_82210031_sp_Q801E2_ANLN_XENLA_3e_45_167	Spur_003487_Anln	Cgig_00349_Actin_binding_protein_anillin_Source_UniProtKB_TrEMBL_Acc_K1PFR3	Pbac_3472971	Nvec_48172_	Bmal_170591554	Tadh_55783	Bmal_170582312	Tspi_316975480	Spur_021852_Hypp_1031	Cint_025542	Hrob_194936	Hmag_224986	Odio_017850001	Cele_013038_ani_1_Protein_ANI_1_ani_1_mRNA_complete_cds_Source_RefSeq_mRNA_Acc_NM_067223	Gsal_13669_actin_binding_protein_anillin	Mmar_MMa47320	Hrob_165194	OcarG_1483	Mley_ML08067a	Pfuc_12211_1_46474_t1	Hmag_226161	Hmag_200307	Dmel_0050183_CG30183	Hmag_204703	Nvec_1843_	Bmal_170596489	Skow_31544m	Tspi_316962226	Bmal_170596057
HG_7093	Nvec_156_MORN	Cele_010053_F54D5_9_Protein_F54D5_9_F54D5_9_mRNA_complete_cds_Source_RefSeq_mRNA_Acc_NM_064066	Cgig_06571_F_box_only_protein_47_Source_UniProtKB_TrEMBL_Acc_K1PMW1	Skow_26821m	Ctel_214625	Lgig_76158	Acar_00013840	Hsap_Ensmbl0204952_F_box_protein_47_Source_HGNC_Symbol_Acc_31969_FBXO47	Hrob_176748	Ggal_030708	Acar_00021445	Spur_010600_Fbxo47	Xtro_057875	Bflo_260792048	Smar_012056	Rcul_t21305	Pfuc_1874_1_00868_t1	Aque_215313	Nvec_10955_F_box	Mley_ML049320a	Isca_ISCW010303-PA	Dpul_260713	Avag_02979001	Dpul_307134	Tadh_61631	Pbac_3462302	Hmag_215916
HG_48134	Aque_206983	Tadh_62816	Nvec_21371_ParBc
HG_10345	Smim_34923_class_B_secretin_like_G_protein_coupled_receptor_GPRmth5_putative_Pediculus_humanus_corporis_gi_242012945_ref_XP_002427184_2e_157_493	Mmar_MMa21304	Mmar_MMa08610	Smim_52391_class_B_secretin_like_G_protein_coupled_receptor_GPRmth5_putative_Pediculus_humanus_corporis_gi_242012945_ref_XP_002427184_3e_26_119	Hrob_190174	Isca_ISCW018246-PA	Smim_73996_class_B_secretin_like_G_protein_coupled_receptor_GPRmth5_putative_Pediculus_humanus_corporis_gi_242012945_ref_XP_002427184_4e_10_69_3	Znev_04690	Smim_52359_class_B_secretin_like_G_protein_coupled_receptor_GPRmth5_putative_Pediculus_humanus_corporis_gi_242012945_ref_XP_002427184_2e_32_136	Smim_68394_class_B_secretin_like_G_protein_coupled_receptor_GPRmth5_putative_Pediculus_humanus_corporis_gi_242012945_ref_XP_002427184_2e_35_145	Znev_01872	Smim_52366_class_B_secretin_like_G_protein_coupled_receptor_GPRmth5_putative_Pediculus_humanus_corporis_gi_242012945_ref_XP_002427184_5e_34_142	Smim_68392_class_B_secretin_like_G_protein_coupled_receptor_GPRmth5_putative_Pediculus_humanus_corporis_gi_242012945_ref_XP_002427184_2e_21_103	Smim_6776_class_B_secretin_like_G_protein_coupled_receptor_GPRmth5_putative_Pediculus_humanus_corporis_gi_242012945_ref_XP_002427184_5e_34_140	Smim_g58141_t1_class_B_secretin_like_G_protein_coupled_receptor_GPRmth5_putative_Pediculus_humanus_corporis_gi_242012945_ref_XP_002427184_6e_27_119	Pfuc_8072_1_09693_t1	OcarG_3786
HG_11192	OcarG_5066	Ctel_223548	Skow_33589m	Cgig_14247	Lgig_232871	Adig_02658	Nvec_13705_	Spur_010202_Hypp_65	Hmag_221916	Bflo_260786256	Hrob_160566	Tadh_53177	Pfuc_3704_1_23388_t1
HG_45253	Ctel_109983	Nvec_56133_FecCD	Aque_207586
HG_9971	Bsch_g10474	Bsch_g28556	Bsch_g16011	Hmag_224505	Skow_36631m	Skow_35054m	Skow_37972m	Lgig_107860	Nvec_39696_DUF536	Bflo_260815903	Lgig_85324	Lgig_159706	Hmag_212810	Hmag_224829	Mley_ML10212a	Aque_219081	Pbac_3478523	Pfuc_802_1_00501_t1
HG_35774	Tadh_55383	Aque_227683	Aque_212487	Aque_219636
HG_954	Cele_011573_anmt_3_Protein_ANMT_3_anmt_3_mRNA_complete_cds_Source_RefSeq_mRNA_Acc_NM_073162	Rcul_t13889	Tspi_316971612	Cele_015124_anmt_1_Protein_ANMT_1_anmt_1_mRNA_complete_cds_Source_RefSeq_mRNA_Acc_NM_066513	Rcul_t33382	Bmal_170589974	Acar_00002418	Xtro_033160	Bflo_260802588	Acar_00006500	Acar_00002443	Skow_38251m	Mmar_MMa48665	Acar_00019129	Mmar_MMa25896	Cele_018340_anmt_2_Protein_ANMT_2_anmt_2_mRNA_complete_cds_Source_RefSeq_mRNA_Acc_NM_065933	Acar_00002452	Acar_00002432	Bflo_260802580	Xtro_018720	Skow_37476m	Drer_022370_zgc_64002_Source_ZFIN_Acc_ZDB_GENE_040426_1329_zgc_64002	Drer_086998_zgc_64002_Source_ZFIN_Acc_ZDB_GENE_040426_1329_zgc_64002	Xtro_011417	Smim_g52231_t1_PREDICTED_nicotinamide_N_methyltransferase_like_Saccoglossus_kowalevskii_gi_291224874_ref_XP_002732427_1e_25_109	Hsap_Ensmbl0241644_indolethylamine_N_methyltransferase_Source_HGNC_Symbol_Acc_6069_INMT	Smar_004554	Xtro_011415	Xtro_011413	Smim_11094_PREDICTED_nicotinamide_N_methyltransferase_Bos_taurus_gi_76635237_ref_XP_588443_9e_22_97_4	Xtro_058225	Pfuc_25250_1_26228_t1	Mmar_MMa29875	Bflo_261289795	Isca_ISCW024239-PA	Skow_33350m	Skow_33489m	Skow_33510m	Xtro_058224	Pfuc_40965_1_05155_t1	Xtro_057211	Skow_14997m	Lgig_172268	Xtro_049634	Bflo_260788199	Ctel_135654	Nvec_12647_NNMT_PNMT_TEMT	Isca_ISCW007034-PA	Skow_33348m	Smar_010345	Avag_46963001	Ctel_215031	Avag_65022001	Bflo_260784490	Bflo_260826003	Ctel_228603	Smar_009602	Bflo_260827208	Skow_25274m	Xtro_011411	Xtro_011412	Skow_33355m	Dpul_313127	Smar_003885	Xtro_027695	Mmar_MMa06105	Bflo_260803370	Smar_010708	Smar_010890	Isca_ISCW014740-PA	Isca_ISCW010088-PA	Isca_ISCW019697-PA	Ctel_93058	OcarG_808	Bflo_260803372	Isca_ISCW020997-PA	Smar_014893	Bflo_260826009	Isca_ISCW002344-PA	Xtro_049629	Aque_211585	Bflo_260810715	Aque_217386	Bflo_260795883	Bflo_260817042	Mmar_MMa00067	Bflo_260802584	Ctel_108437	Xtro_059498	Acar_00003699	Bflo_260810708	Bflo_260793938	Xtro_059219	Pfuc_50083_1_34460_t1	Smim_67203_nicotinamide_N_methyltransferase_Danio_rerio_gi_239050841_ref_NP_001104716_5e_35_135	Xtro_011414	Isca_ISCW019460-PA	Smim_17196_nicotinamide_N_methyltransferase_putative_Ixodes_scapularis_gi_241580410_ref_XP_002403762_9e_22_100	Isca_ISCW005867-PA	Xtro_011416	Smim_41554_Zgc_64002_Danio_rerio_gi_31419474_gb_AAH53191_2e_25_109	Smim_17213_indolethylamine_N_methyltransferase_Xenopus_laevis_gi_147901689_ref_NP_001083598_5e_21_96_3	Aque_215896	OcarG_7959	Bflo_260816014	Acar_00004528	Hsap_Ensmbl0254959_INMT_FAM188B_readthrough_NMD_candidate_Source_HGNC_Symbol_Acc_41995_INMT_FAM188B	Dpul_236398	Bflo_260789393	Avag_00878001	Xtro_059312	Smar_009157	Isca_ISCW011047-PA	Xtro_062427	Bflo_260810717	Xtro_060719	Xtro_062423	Xtro_059313	Xtro_062623	Xtro_061917	Xtro_000819	Xtro_061692	Xtro_000822	Xtro_061278	Xtro_060167	Xtro_060748	Xtro_062434	Xtro_063814	Xtro_061288	Aque_208962	Xtro_047408	Bflo_260827210	Hsap_Ensmbl0141744_phenylethanolamine_N_methyltransferase_Source_HGNC_Symbol_Acc_9160_PNMT	Smim_g44421_t1_LOC100127789_protein_Xenopus_Silurana_tropicalis_gi_160773867_gb_AAI55395_2e_14_75_9	Isca_ISCW001554-PA	Aque_208960	Smim_11090_PREDICTED_nicotinamide_N_methyltransferase_like_Saccoglossus_kowalevskii_gi_291225201_ref_XP_002732589_8e_13_69_7	Isca_ISCW012698-PA	Pfuc_25250_1_26229_t1	Mmar_MMa25895	Isca_ISCW000821-PA	OcarG_7830	Mmar_MMa37676	Nvec_930_	Mmar_MMa00069	Pfuc_18141_1_40023_t1	Pfuc_17472_1_54405_t1	Isca_ISCW012670-PA	OcarG_4444	Pfuc_655_1_36626_t1	Pfuc_20565_1_47395_t1	Pfuc_63611_1_20345_t1	OcarG_773	Hsap_Ensmbl0166741_nicotinamide_N_methyltransferase_Source_HGNC_Symbol_Acc_7861_NNMT	Pfuc_43113_1_55887_t1	Isca_ISCW007534-PA	Pfuc_25000_1_33480_t1	Rcul_t12089	Isca_ISCW011321-PA	Mmar_MMa27974
HG_6419	Adig_03680	Cgig_28731	Cgig_17287	Adig_08745	Cgig_04673	Cgig_19117	Pfuc_3048_1_59119_t1	Adig_12881	Adig_06226	Adig_22327	Bflo_260832105	Bflo_260822591	Adig_07279	Adig_17605	Adig_02280	Bflo_260822593	Bflo_260811199	Bflo_260799144	Adig_03293	OcarG_6903	Bflo_260789655	Adig_03481	Adig_03291	Bflo_260814037	Adig_23648	Nvec_434_	Nvec_6531_EGF_2	Bflo_260822919	Adig_24360	Adig_03289	Adig_06227	Adig_03288	Adig_01133	Adig_20630	Adig_22955	Nvec_15068_COX7a	Adig_18072
HG_28492	Adig_00998	Adig_08361	Nvec_21275_	Aque_224812
HG_32106	Avag_65822001	Avag_56527001	Avag_56133001	OcarG_3740
HG_5406	Rcul_t26081	Cele_013601_Y87G2A_13_Protein_Y87G2A_13_Y87G2A_13_mRNA_complete_cds_Source_RefSeq_mRNA_Acc_NM_060984	Lgig_225492	Ctel_175826	Znev_03563	Xtro_025636	Smar_012766	Hrob_63383	Cgig_26315	Dmel_0036133_CG7638	Acar_00000511	Ggal_017699	Bmal_170572868	Cint_004349	Dpul_312768	Csav_000786	Drer_055989_transmembrane_protein_161B_Source_ZFIN_Acc_ZDB_GENE_040426_2693_tmem161b	Drer_012790_transmembrane_protein_161A_Source_ZFIN_Acc_ZDB_GENE_041111_267_tmem161a	Xtro_031352	Hmag_230341	Smim_8734_Transmembrane_protein_161B_Acromyrmex_echinatior_gi_332027804_gb_EGI67869_4e_113_347	Bflo_260795428	Tadh_20008	Hmic_0560400	Odio_011059001	Skow_32194m	Emul_08786	Egra_03792	Adig_13612	Avag_04964001	Xtro_031353	Pbac_3464721	Isca_ISCW013257-PA	Hsap_Ensmbl0064545_transmembrane_protein_161A_Source_HGNC_Symbol_Acc_26020_TMEM161A	Sman_135880	Mley_ML35178a	Sjap_0217170	Aque_220965	Gsal_14248_transmembrane_protein_161b_like	Hsap_Ensmbl0164180_transmembrane_protein_161B_Source_HGNC_Symbol_Acc_28483_TMEM161B	Spur_002715_Tmem161bh	Tspi_316968442	Isca_ISCW004783-PA	Xtro_063310	Isca_ISCW004782-PA	Mmar_MMa12620	Rcul_t26083
HG_4651	Bsch_g24435	Bsch_g9809	Bsch_g36799	Csav_006635	Skow_17877m	Csav_006633	Bflo_260808558	Pfuc_7439_1_52954_t1	Spur_022605_Hecah	Cgig_17280_Headcase_protein_Source_UniProtKB_TrEMBL_Acc_K1S4R5	Smim_45711_PREDICTED_headcase_protein_like_Bombus_terrestris_gi_340726453_ref_XP_003401572_4e_138_414	Mmar_MMa22302	Lgig_106234	Znev_08937	Dpul_325521	Isca_ISCW004228-PA	Smar_001752	Tcas_270002826	Nvec_56827_	OcarG_6343	Aque_226629	Csav_006634	Ctel_23984	Adig_02463	Dmel_0010113_hdc_headcase_Source_FlyBase_0010113	Ggal_022395	Mley_ML174747a	Hsap_Ensmbl0112406_headcase_homolog_Drosophila_Source_HGNC_Symbol_Acc_21041_HECA	Acar_00004786	Xtro_025526	Xtro_059034	Cele_015073_B0238_9_Protein_B0238_9_isoform_b_Source_RefSeq_mRNA_Acc_NM_001269129	Odio_009067001	Cint_028308	Bflo_260808556	Tcas_270002122	Avag_00788001	Hmag_225488	Znev_18681	Pbac_3468717	Rcul_t21798	Tspi_316968640	Hrob_87114	Hrob_116498	Cele_010614_cri_1_Protein_CRI_1_cri_1_mRNA_complete_cds_Source_RefSeq_mRNA_Acc_NM_060146	Avag_15114001	Gsal_4783_headcase_protein	Bmal_170592729	Cint_028307	Drer_042877_headcase_homolog_Drosophila_Source_ZFIN_Acc_ZDB_GENE_041001_173_heca
HG_22594	Pfuc_47288_1_05383_t1	Pfuc_2181_1_37236_t1	OcarG_7089	Pfuc_11537_1_03095_t1	Pfuc_59084_1_27454_t1	Pfuc_5197_1_30891_t1
HG_8700	Lgig_159082	Skow_20522m	Hsap_LRG_495_Fanconi_anemia_complementation_group_A_Source_HGNC_Symbol_Acc_3582_LRG_495	Adig_05243	Ggal_000704	Xtro_059102	Ggal_000705	Smar_015317	Nvec_45401_Closter_coat	Acar_00009161	Dpul_301633	Tadh_55509	Spur_012276_Fanca	Mley_ML1541104a	Mmar_MMa15812	Adig_22841	Znev_02321	Spur_016953_FancaL	Drer_070216_Fanconi_anemia_complementation_group_A_Source_HGNC_Symbol_Acc_3582_FANCA	Aque_212696	Acar_00007958	Smim_72244_3_PREDICTED_Fanconi_anemia_group_A_protein_Equus_caballus_gi_338723134_ref_XP_001488423_3_4e_11_68_2	Hsap_Ensmbl0187741_Fanconi_anemia_complementation_group_A_Source_HGNC_Symbol_Acc_3582_FANCA
HG_11858	Pfuc_15263_1_68843_t1	Cgig_27608	Cgig_27609_Serine_enriched_protein_Source_UniProtKB_TrEMBL_Acc_K1R184	Pfuc_5378_1_45188_t1	Pfuc_34995_1_04914_t1	Lgig_157976	Lgig_154271	Lgig_157985	Lgig_162549	Lgig_162550	Pfuc_4878_1_38001_t1	Lgig_172763	Pfuc_101044_1_20879_t1	OcarG_8536
HG_10737	Nvec_56032_zf_CCHC	Cgig_23262	Pfuc_52784_1_48777_t1	Skow_31918m	Spur_002775_Ccdc83	Ctel_226272	Cint_016000	Csav_004222	Tadh_60952	Xtro_023420	Ggal_021596	Pfuc_199473_1_42984_t1	OcarG_8379	Drer_077179_coiled_coil_domain_containing_83_Source_ZFIN_Acc_ZDB_GENE_130723_1_ccdc83	Hsap_Ensmbl0150676_coiled_coil_domain_containing_83_Source_HGNC_Symbol_Acc_28535_CCDC83	Acar_00001922
HG_12328	Ctel_208667	Skow_29202m	Cgig_19014_GTP_binding_protein_YPT7_Source_UniProtKB_TrEMBL_Acc_K1QFH4	Pfuc_2971_1_30305_t1	Pfuc_24293_1_62291_t1	Lgig_229648	Bflo_260823570	Tadh_56305	OcarG_4624	Pfuc_67371_1_63681_t1	Hmag_225999	Adig_07231	Nvec_22649_
HG_15240	Aque_228468	Skow_00819m	Skow_00823m	Skow_00826m	Skow_00822m	Csav_005451	Hmag_200965	Skow_19002m	Skow_00825m	Lgig_116933
HG_12295	Spur_019601_Wap_Ty_Egf	Cele_044921_F53C11_9_Protein_F53C11_9_F53C11_9_mRNA_complete_cds_Source_RefSeq_mRNA_Acc_NM_001083276	Hrob_169949	Lgig_167117	Aque_217519
HG_12223	OcarG_3403	Cgig_20303	Lgig_237326	Pfuc_7738_1_31441_t1	Bflo_260814187	Skow_29907m	Aque_228905	Spur_028495_Hypp_1231	Adig_24309	Isca_ISCW018311-PA	Adig_07491	Pfuc_141338_1_13902_t1
HG_11038	Aque_224947	OcarG_4895	Adig_20468	Nvec_11732_	Hmag_230433	Nvec_41331_DUF295
HG_7159	Xtro_062111	Aque_217250	Skow_28800m	Xtro_022436	Znev_01488	Lgig_237885	Ggal_020149	Smar_008155	Drer_077523_Tudor_domain_containing_protein_7B_Source_UniProtKB_Swiss_Prot_Acc_E7FDW8_TDRD7B	Acar_00000897	Isca_ISCW019360-PA	Adig_16828	Smim_71189_PREDICTED_tudor_domain_containing_protein_7_like_Apis_mellifera_gi_328782031_ref_XP_001121997_2e_52_202	Znev_01489	Isca_ISCW010856-PA	Hmag_208926	Tcas_270008665	Isca_ISCW010857-PA	Hsap_Ensmbl0196116_tudor_domain_containing_7_Source_HGNC_Symbol_Acc_30831_TDRD7	Znev_00984	Drer_032808_tudor_domain_containing_7_Source_ZFIN_Acc_ZDB_GENE_040426_2103_tdrd7	Dmel_0027529_CG8920	Nvec_17085_	Nvec_39806_	Spur_017135_Tdrd7L	Rcul_t23864	Isca_ISCW019363-PA	Pbac_3464639	Mley_ML25221a	Smim_9813_hypothetical_protein_IscW_ISCW019360_Ixodes_scapularis_gi_241599806_ref_XP_002404898_2e_05_50_8	Mley_ML23381a
HG_2490	Spur_024771_Hypp_220	Spur_000250_Hypp_1246	Cgig_13002	Lgig_121559	Spur_022712_Hypp_2624	Drer_093044_si_ch211_161h7_5_Source_ZFIN_Acc_ZDB_GENE_091204_265_si_ch211_161h7_5	Adig_02233	Bflo_260811396	Drer_091879_si_dkey_29d8_3_Source_ZFIN_Acc_ZDB_GENE_070912_508_si_dkey_29d8_3	Bflo_260811394	Bsch_g8898	Aque_213347	Nvec_36522_	Bflo_260811398	Bsch_g26487	Bsch_g3110	Pfuc_6670_1_38389_t1	Nvec_47206_C4dic_mal_tran	Pfuc_58914_1_63539_t1	Nvec_47205_C4dic_mal_tran	Cgig_08702	Skow_20559m	Bsch_g12723	Bsch_g13754	Bsch_g18999	Cint_015400	Csav_006232	Csav_006230	Cint_001358	Skow_20558m	Spur_010752_Spur_010752	Spur_000372_Hypp_1256	Bflo_260811404	Spur_026568_Hypp_2853	Dpul_309801	Lgig_210838	Spur_010751_Hypp_1939	Lgig_229464	Pfuc_11672_1_53727_t1	Bsch_g36453	Bflo_260811402	Bflo_260811406	Bflo_260811400	Avag_02915001	Lgig_235205	Ctel_97992	Pfuc_11672_1_53726_t1	Nvec_36523_	Avag_44028001	Ctel_226481	Ctel_121027	Dpul_309800	Hmag_221823	Ctel_169768	Lgig_163049	Ctel_216450	Spur_006411_Hypp_1662	Aque_213346	Cint_015401	Avag_36960001	Bflo_260811356	Lgig_233306	Bsch_g34003	Lgig_121617	Avag_18495001	Avag_32942001	Ctel_134815	Hmag_215531	Lgig_107555	Nvec_51948_Cation_efflux	Adig_18293	Bsch_g14723	Avag_20382001	Ctel_226955	Ggal_014337	Ctel_210926	Cgig_24780	Spur_010267_Spur_010267	Bflo_260811362	Avag_59994001	Ctel_209440	Ctel_206846	Pfuc_23004_1_26056_t1	Ctel_185351	Bflo_260808189	Lgig_176270	Nvec_9152_	Spur_024770_Spur_024770
HG_2917	Hrob_191982	Bsch_g28914	Hsap_Ensmbl0115266_adenomatosis_polyposis_coli_2_Source_HGNC_Symbol_Acc_24036_APC2	Acar_00017389	Xtro_046491	Drer_058868_adenomatosis_polyposis_coli_Source_ZFIN_Acc_ZDB_GENE_031112_7_apc	Ggal_000295	Hsap_Ensmbl0134982_adenomatous_polyposis_coli_Source_HGNC_Symbol_Acc_583_APC	Acar_00007375	Xtro_008007	Drer_063007_adenomatosis_polyposis_coli_2_Source_ZFIN_Acc_ZDB_GENE_090422_1_apc2	Spur_018010_Apc	Spur_026745_P120L	Skow_45809m	Pfuc_1676_1_29822_t1	Cgig_04760	Bflo_260803342	Smar_007102	Lgig_81378	Znev_12800	Dmel_0015589_Apc_APC_like_Source_FlyBase_0015589	Tcas_270000759	Ctel_108915	Smim_29459_Adenomatous_polyposis_coli_protein_Acromyrmex_echinatior_gi_332030691_gb_EGI70368_6e_92_326	Smim_43838_Adenomatous_polyposis_coli_protein_Acromyrmex_echinatior_gi_332030691_gb_EGI70368_2e_92_321	Dmel_0026598_Apc2_Adenomatous_polyposis_coli_tumor_suppressor_homolog_2_Source_FlyBase_0026598	Nvec_28108_	Ggal_000296	Tspi_316970438	Adig_13855	Hmag_226399	Hrob_131926	Isca_ISCW012393-PA	Sjap_0074400	Emul_10100	Egra_06862	Dpul_44029	Hmic_0462000	Sman_139190_Adenomatous_polyposis_coli_protein_putative_Source_UniProtKB_TrEMBL_Acc_G4LUU8	Aque_226858	Rcul_t30248	Cele_000156_apr_1_Protein_APR_1_isoform_b_apr_1_mRNA_complete_cds_Source_RefSeq_mRNA_Acc_NM_001026376	Cint_024272	Gsal_6289_adenomatous_polyposis_coli_protein	Tadh_52349	Bmal_170592953	Tcas_270016826	Bsch_g58732	Hsap_Ensmbl0258864_CTC_554D6_1	Smim_43830_PREDICTED_adenomatous_polyposis_coli_like_Saccoglossus_kowalevskii_gi_291237198_ref_XP_002738523_4e_101_339	Cgig_04759	Spur_023697_Spur_023697	Acar_00007315	Smim_29471_PREDICTED_adenomatous_polyposis_coli_like_Saccoglossus_kowalevskii_gi_291237198_ref_XP_002738523_6e_73_254	Mmar_MMa28950	Mmar_MMa30780	Mmar_MMa01109	Dpul_43584	Mmar_MMa16308	Cint_014027	Mmar_MMa52694	Smim_69297_PREDICTED_adenomatous_polyposis_coli_protein_like_Apis_mellifera_gi_328778578_ref_XP_001120294_1e_11_73_9	Rcul_t16556	Cint_024271	Odio_020511001	Gsal_13869_hypothetical_protein	Nvec_3377_	Mmar_MMa41149	Nvec_3320_	Rcul_t16758	Sjap_0309650	Sjap_0309410	Smim_69295_PREDICTED_adenomatous_polyposis_coli_protein_like_Apis_mellifera_gi_328778578_ref_XP_001120294_0_003_45_4
HG_1986	Aque_209464	Aque_224333	Aque_205961	Pfuc_84_1_65226_t1	Ctel_210629	Isca_ISCW012513-PA	Aque_212394	Aque_212395	Aque_215556	Aque_209253	Aque_207932	Aque_211212	Aque_224320	Aque_211210	Aque_215708	Aque_212393	Aque_223901	Aque_221427	Aque_212489	Aque_205418	Aque_215554	Aque_212392	Aque_210330	Aque_209465	Aque_203051	Aque_207931	Aque_210329	Aque_217890	Aque_212061	Aque_216049	Aque_224319	Aque_220351	Aque_212001	Aque_208115	Aque_221019	Aque_202990	Aque_209287	Aque_216051	Aque_213964	Aque_213959	Aque_216052	Aque_209252	Aque_211209	Aque_206447	Aque_221020	Aque_215705	Aque_206173	Aque_213958	Aque_205613	Aque_204227	Aque_209588	Aque_212058	Aque_208116	Aque_224321	Aque_207967	Aque_215707	Aque_222231	Csav_019499	Aque_203109	Aque_209285	Aque_203859	Aque_205328	Aque_207010	Aque_203130	Aque_205144	Aque_201495	Aque_202456	Isca_ISCW004629-PA	Aque_209251	Aque_207432	Aque_203070	Aque_202149	Aque_209383	Aque_217891	Aque_213960	Aque_204716	Aque_205251	OcarG_4482	Aque_224324	Aque_200851	Aque_202554	Aque_211208	Aque_207966	Aque_213956	Aque_205085	Aque_221627	Aque_202301	Aque_203555	Aque_213965	Aque_206446	Aque_207431	Aque_228818	Aque_228817	Aque_203374	Aque_202465	Aque_206951	Aque_204305	Aque_217724
HG_6234	Skow_05657m	Spur_006266_Hypp_1648	Spur_007115_Hypp_20	Skow_32691m	Nvec_51114_	OcarG_3860	Nvec_55933_	Ctel_206498	Adig_05113	Bflo_260815577	Cgig_15247_Ankyrin_repeat_domain_containing_protein_50_Source_UniProtKB_TrEMBL_Acc_K1QTU3	OcarG_3305	Lgig_237739	Nvec_48825_	Bflo_260790240	Nvec_14317_	Tadh_58161	Nvec_14326_Ank	Adig_15854	Nvec_11748_Ank	Ctel_213024	Spur_024961_Hypp_2760	Ctel_199185	Pfuc_14008_1_18076_t1	Lgig_171719	Pfuc_14082_1_46709_t1	Nvec_14325_Ank	Cgig_13542_Putative_ZDHHC_type_palmitoyltransferase_6_Source_UniProtKB_TrEMBL_Acc_K1PX93	Nvec_23424_Ank	Nvec_53438_Ank	Skow_23396m	Avag_19971001	Spur_011994_Hypp_2010	Ctel_195865	Avag_50339001	Pfuc_553_1_07561_t1	Avag_60269001
HG_6322	Bsch_g46368	Drer_077943_integrator_complex_subunit_5_Source_HGNC_Symbol_Acc_29352_INTS5_2_of_2	Drer_077189_integrator_complex_subunit_5_Source_HGNC_Symbol_Acc_29352_INTS5_1_of_2	Ctel_186694	Pfuc_12283_1_17843_t1	Acar_00015079	Hsap_Ensmbl0185085_integrator_complex_subunit_5_Source_HGNC_Symbol_Acc_29352_INTS5	Lgig_236428	Cgig_13622_Integrator_complex_subunit_5_Source_UniProtKB_TrEMBL_Acc_K1QNR9	Spur_000297_Ints5	Xtro_012043	Dpul_216438	Znev_06833	Smim_55987_Integrator_complex_subunit_5_Acromyrmex_echinatior_gi_332029536_gb_EGI69425_3e_67_243	Tcas_270013731	Skow_08322m	Bflo_260828869	Hmag_205083	Tadh_51610	Odio_003702001	Hrob_181816	Dmel_0038168_omd_oocyte_maintenance_defects_Source_FlyBase_0038168	Skow_08383m	Cint_021752	Cint_027583	Csav_002923	Mmar_MMa47434	Smim_56013_3_PREDICTED_integrator_complex_subunit_5_like_partial_Anolis_carolinensis_gi_327292128_ref_XP_003230772_2e_77_263	Adig_01837	Adig_16770	Hmag_207736	Rcul_t41067	Bmal_170579086	OcarG_7888	Cele_013075_Y51A2D_7_Protein_Y51A2D_7_isoform_b_Y51A2D_7_mRNA_complete_cds_Source_RefSeq_mRNA_Acc_NM_075224	Rcul_t41063	Tspi_316970708	Adig_11119
HG_75197	Nvec_31829_	Aque_224600
HG_72108	Aque_226225	Nvec_45720_
HG_6105	Bsch_g14397	Bsch_g3135	Cint_026724	Csav_019616	Xtro_047267	Drer_042115_transmembrane_protein_198a_Source_ZFIN_Acc_ZDB_GENE_070912_716_tmem198a	Acar_00013964	Bflo_260809379	Skow_13352m	Acar_00015085	Ggal_029039	Cgig_03870	Ctel_184147	Smim_38696_PREDICTED_similar_to_MGC79653_protein_Tribolium_castaneum_gi_189237166_ref_XP_974303_9e_97_301	Lgig_143418	Spur_014223_Spur_014223	Pfuc_1621_1_51361_t1	Smar_009999	Tcas_270007195	Tspi_316979454	Isca_ISCW023178-PA	Hrob_65991	Hsap_Ensmbl0188760_transmembrane_protein_198_Source_HGNC_Symbol_Acc_33704_TMEM198	Avag_62374001	Rcul_t35977	Avag_52771001	Avag_08650001	Tadh_63705	Aque_226073	Adig_11423	Avag_12505001	Odio_000772001	Adig_06773	Hmag_219803	Dmel_0031065_CG14234	Mmar_MMa12050	Hrob_190625	Xtro_031529	Rcul_t35972
HG_32224	Bflo_260826914	Bflo_260819330	OcarG_10355	Avag_22931001
HG_5262	Bsch_g20072	Cint_016663	Csav_006048	Odio_013379001	Tcas_270005825	OcarG_3735	Acar_00010162	Hsap_Ensmbl0105698_upstream_transcription_factor_2_c_fos_interacting_Source_HGNC_Symbol_Acc_12594_USF2	Tadh_62099	Lgig_133622	Cgig_27128_Upstream_stimulatory_factor_2_Source_UniProtKB_TrEMBL_Acc_K1Q419	Isca_ISCW015344-PA	Drer_041689_upstream_transcription_factor_1_Source_ZFIN_Acc_ZDB_GENE_040426_1072_usf1	Drer_014463_upstream_transcription_factor_1_like_Source_ZFIN_Acc_ZDB_GENE_040426_2269_usf1l	Nvec_30776_HLH	Hrob_194459	Skow_39555m	Hrob_189398	Spur_014332_Usf_Upstream_stimulatory_factor_Source_UniProtKB_Swiss_Prot_Acc_Q07956	Cint_016662	Smar_013893	Tspi_316966318	Smim_18144_PREDICTED_basic_helix_loop_helix_domain_containing_protein_KIAA2018_like_Monodelphis_domestica_gi_126325707_ref_XP_001362796_2e_15_89_7	Smim_44990_3_upstream_stimulatory_factor_usf2_putative_Ixodes_scapularis_gi_241812134_ref_XP_002416465_2e_81_259	Ctel_174837	Bflo_260803856	Xtro_048088	Adig_22347	Xtro_061997	Ggal_000534	Ggal_000056	Hmag_229760	Mmar_MMa19483	Pfuc_19193_1_54552_t1	Mley_ML08095a	Xtro_030527	Pbac_3472562	Mley_ML306118a	Xtro_053210	Avag_44501001	Dmel_0029711_Usf_Usf_Source_FlyBase_0029711	Hrob_148263	Tspi_316965306	Rcul_t19306	Nvec_48456_	Hsap_Ensmbl0158773_upstream_transcription_factor_1_Source_HGNC_Symbol_Acc_12593_USF1	Drer_020228_upstream_transcription_factor_2_c_fos_interacting_Source_ZFIN_Acc_ZDB_GENE_030131_8475_usf2	Adig_22346
HG_9223	Cgig_22700	Skow_20663m	Dmel_0053169_CG33169	Dpul_303770	Znev_07975	Gsal_4646_hypothethical_protein	Hmag_225059	Tcas_270007760	Smar_005527	Xtro_053104	Sjap_0212810	Acar_00014305	Hsap_Ensmbl0166002_single_pass_membrane_protein_with_coiled_coil_domains_4_Source_HGNC_Symbol_Acc_24810_SMCO4	Ggal_035626	Sman_201470	Drer_097824_single_pass_membrane_protein_with_coiled_coil_domains_4_Source_HGNC_Symbol_Acc_24810_SMCO4	Isca_ISCW024307-PA	Egra_09642	Emul_07717	Aque_219859	Smim_42818_PREDICTED_stromal_cell_derived_factor_like_protein_like_isoform_Bombus_terrestris_gi_340729428_ref_XP_003403005_2e_12_66_6
HG_5133	Tcas_270006869	Bsch_g34195	Bsch_g47613	Skow_05007m	Drer_041429_von_Willebrand_factor_A_domain_containing_9_Source_ZFIN_Acc_ZDB_GENE_030131_5804_vwa9	Cint_015311	Csav_012065	Lgig_206942	Ggal_012097	Hsap_Ensmbl0138614_von_Willebrand_factor_A_domain_containing_9_Source_HGNC_Symbol_Acc_25372_VWA9	Xtro_014553	Znev_07192	Bflo_260829815	Smim_79973_UPF0464_protein_C15orf44_homolog_Gallus_gallus_gi_57524816_ref_NP_001005825_8e_178_521	Smar_011903	Xtro_063118	Dpul_45672	Spur_013171_Hp_Loc81556L	Ctel_229105	Hrob_104323	Nvec_39323_PPR	Acar_00004583	Hmag_217143	Tadh_54576	Dmel_0031314_CG4785	Isca_ISCW010637-PA	Cgig_01784_UPF0464_protein_C15orf44_like_protein_Source_UniProtKB_TrEMBL_Acc_K1R957	Aque_220529	Pbac_3460857	Pfuc_57370_1_41674_t1	Pfuc_238_1_14926_t1	Mley_ML43434a	Avag_45622001	Cgig_08161_UPF0464_protein_C15orf44_Source_UniProtKB_TrEMBL_Acc_K1QCB8	Avag_08389001	Mmar_MMa38293	OcarG_4637	Odio_006909001	Pfuc_527875_1_72413_t1	Bmal_170589655	Znev_07193	Tspi_316974108	Rcul_t18605	Cgig_09077_UPF0464_protein_C15orf44_Source_UniProtKB_TrEMBL_Acc_K1PPA6	Cgig_12247_UPF0464_protein_C15orf44_Source_UniProtKB_TrEMBL_Acc_K1RUA9	Pfuc_24782_1_04400_t1	Rcul_t18608	Spur_022638_Hp_Loc81556L_1	Avag_08388001
HG_23351	Skow_02383m	Skow_13892m	Hmag_201343	Hmag_209993	Aque_216811
HG_22166	Aque_230075	OcarG_4355	Skow_15154m	OcarG_199	OcarG_4354
HG_19055	OcarG_3531	Adig_22582	Bflo_260824491	Skow_19137m	Avag_65316001	Avag_51844001	Avag_26043001
HG_5004	Bsch_g21967	Ggal_022640	Ggal_020039	Xtro_039945	Xtro_058518	Drer_058561_F_box_protein_30a_Source_ZFIN_Acc_ZDB_GENE_040426_1215_fbxo30a	Adig_10752	Drer_019311_F_box_protein_30b_Source_ZFIN_Acc_ZDB_GENE_040426_1125_fbxo30b	Acar_00007232	Hsap_Ensmbl0118496_F_box_protein_30_Source_HGNC_Symbol_Acc_15600_FBXO30	Nvec_21939_F_box	Drer_091119_F_box_protein_40_Source_HGNC_Symbol_Acc_29816_FBXO40_2_of_2	Skow_24653m	Xtro_061644	Dpul_327396	Drer_069775_F_box_protein_40_Source_HGNC_Symbol_Acc_29816_FBXO40_1_of_2	Hsap_Ensmbl0163833_F_box_protein_40_Source_HGNC_Symbol_Acc_29816_FBXO40	Znev_08956	Acar_00006251	Smar_007416	Bflo_260798682	Tspi_316976769	Cgig_27401_F_box_only_protein_30_Source_UniProtKB_TrEMBL_Acc_K1QEV9	Tspi_316971766	Lgig_160482	Isca_ISCW011055-PA	Spur_021028_Fbxo30	Hrob_179892	Mley_ML06452a	Sman_212120	Pbac_3470692	Smim_78421_PREDICTED_similar_to_F_box_only_protein_30_partial_Strongylocentrotus_purpuratus_gi_115638712_ref_XP_780177_4e_36_151	Pfuc_5020_1_67136_t1	Sjap_0002030	Isca_ISCW024901-PA	Tadh_51966	Spur_010515_Hypp_619	Ctel_144692	Avag_51407001	Odio_008989001	Avag_58432001	Bmal_170578650	Dpul_17222	Mmar_MMa29066	Aque_229557	Cele_015673_C10E2_2_Protein_C10E2_2_C10E2_2_mRNA_complete_cds_Source_RefSeq_mRNA_Acc_NM_078300	Hmag_225358	Cgig_20091_F_box_only_protein_30_Source_UniProtKB_TrEMBL_Acc_K1QIQ8	Avag_51406001	Pfuc_26617_1_62441_t1	Odio_008994001	Bmal_170572761
HG_49524	Nvec_5921_Lipoprotein_9	Aque_207301	OcarG_6403
HG_11630	Skow_04559m	Bflo_260789237	Bsch_g56644	Bsch_g59313	Tadh_64058	Hmag_227184	Cgig_06999	OcarG_4396	Adig_24297	Lgig_162477	Ctel_223001	Pfuc_94852_1_56861_t1	Lgig_162476	Nvec_3344_
HG_10445	Bflo_260794723	Cgig_23501_Synaptosomal_associated_protein_47_Source_UniProtKB_TrEMBL_Acc_K1QC44	Lgig_172501	Skow_05061m	Hsap_Ensmbl0143740_synaptosomal_associated_protein_47kDa_Source_HGNC_Symbol_Acc_30669_SNAP47	Spur_007295_Snap47	Ggal_008677	Acar_00005083	Ctel_121090	Drer_063445_synaptosomal_associated_protein_47_Source_ZFIN_Acc_ZDB_GENE_060825_140_snap47	OcarG_8259	Nvec_32756_	Pfuc_29595_1_19317_t1	Pfuc_11178_1_10274_t1	Xtro_007958	Hmag_215845	Tadh_55100
HG_6734	Cgig_10676_Legumain_Source_UniProtKB_TrEMBL_Acc_K1QB32	Cele_022285_Y75B7AL_2_Protein_Y75B7AL_2_Y75B7AL_2_mRNA_complete_cds_Source_RefSeq_mRNA_Acc_NM_071003	Spur_024177_Amn	Smim_9047_Im_7155895_protein_Danio_rerio_gi_92098008_gb_AAI15319_2e_35_144	Bmal_170593517	Skow_43394m	Bflo_260805460	Drer_062947_amnion_associated_transmembrane_protein_Source_ZFIN_Acc_ZDB_GENE_060810_59_amn	Mmar_MMa46977	Skow_13188m	OcarG_1823	Ggal_018558	Lgig_159075	Bflo_260790201	Ctel_221105	Xtro_027872	Pfuc_15022_1_32495_t1	Tadh_61172	Adig_08605	Acar_00000200	Spur_014692_AmnL	Mley_ML008319a	Dpul_254308	Dmel_0025686_CG11592	Tcas_270008612	Mley_ML034611a	Pfuc_107095_1_42470_t1	Pfuc_12874_1_03293_t1	Znev_01938	Znev_01939	Nvec_32574_Myosin_N	Isca_ISCW007271-PA	Hsap_Ensmbl0166126_amnion_associated_transmembrane_protein_Source_HGNC_Symbol_Acc_14604_AMN	Hrob_175979
HG_5545	Bsch_g33332	Bsch_g3653	Xtro_046771	Ggal_003077	Drer_040779_mediator_complex_subunit_16_Source_ZFIN_Acc_ZDB_GENE_090306_4_med16	Bflo_261289425	Hsap_Ensmbl0175221_mediator_complex_subunit_16_Source_HGNC_Symbol_Acc_17556_MED16	Skow_00451m	Cint_014988	Smar_003748	Znev_01346	Lgig_209457	Tcas_270010402	Pfuc_938_1_58308_t1	Ctel_225781	Smim_47648_Mediator_of_RNA_polymerase_II_transcription_subunit_16_Acromyrmex_echinatior_gi_332017433_gb_EGI58156_2e_128_399	Dpul_324182	Cgig_11419_Mediator_of_RNA_polymerase_II_transcription_subunit_16_Source_UniProtKB_TrEMBL_Acc_K1PB92	Csav_007818	Nvec_49170_	Dmel_0034707_MED16_Mediator_complex_subunit_16_Source_FlyBase_0034707	Isca_ISCW004759-PA	Nvec_22113_WD40	Spur_028559_Med16	Isca_ISCW011589-PA	Adig_01033	Tadh_59477	Spur_011269_Spur_011269	Odio_010345001	Csav_007819	Odio_010346001	Acar_00014656	Mley_ML049316a	Cint_024339	Csav_007812	Nvec_57046_	Mmar_MMa48345	Spur_021334_Med16L	Smim_47639_PREDICTED_mediator_of_RNA_polymerase_II_transcription_subunit_16_Apis_mellifera_gi_328782006_ref_XP_623610_3_1e_11_66_6	Dpul_251675	Dpul_324187	Adig_19887	Nvec_49168_	Dpul_324167	OcarG_6085
HG_5633	Hmag_224850	Bsch_g37624	Cint_029422	Lgig_122380	Nvec_4196_	Adig_08997	Xtro_035581	Acar_00013925	Ggal_012931	Spur_017725_P3a2_DNA_binding_protein_P3A2_Source_UniProtKB_Swiss_Prot_Acc_Q04073	Hsap_Ensmbl0106459_nuclear_respiratory_factor_1_Source_HGNC_Symbol_Acc_7996_NRF1	Bflo_260798775	Tadh_2796	Cgig_17090_DNA_binding_protein_P3A2_Source_UniProtKB_TrEMBL_Acc_K1QXZ9	Dmel_0005427_ewg_erect_wing_Source_FlyBase_0005427	Drer_000018_nuclear_respiratory_factor_1_Source_ZFIN_Acc_ZDB_GENE_001221_1_nrf1	Smar_010639	Tcas_270016375	Hrob_96655	Skow_37684m	Isca_ISCW021965-PA	Smim_65572_nuclear_respiratory_factor_putative_Ixodes_scapularis_gi_241752304_ref_XP_002401036_0_0_535	Znev_10483	Ctel_221267	Hrob_105915	Dpul_65254	Aque_228894	Pfuc_1823_1_58662_t1	Mmar_MMa38296	OcarG_1401	Tadh_55353	OcarG_1391	Znev_09090	Bflo_260833670	Dmel_0032197_CG5694	Dpul_304658	Mmar_MMa38295	Pfuc_3867_1_01565_t1	Isca_ISCW007351-PA	Pfuc_230072_1_14262_t1
HG_5504	Smar_015329	Bsch_g20593	Bflo_260841270	Lgig_228747	Acar_00002842	Smim_51297_Tumor_protein_p63_regulated_gene_like_protein_Camponotus_floridanus_gi_307169903_gb_EFN62412_1e_50_179	Cgig_14127	Hsap_Ensmbl0158109_tumor_protein_p63_regulated_1_like_Source_HGNC_Symbol_Acc_27007_TPRG1L	Ctel_163000	Skow_41738m	Spur_020696_Tprg1L	Drer_068149_tumor_protein_p63_regulated_1_like_Source_ZFIN_Acc_ZDB_GENE_070531_2_tprg1l	Xtro_010962	Ggal_001511	Hrob_98103	Tcas_270013883	Xtro_028073	Xtro_063221	Sjap_0210120	Sman_163840	Znev_01954	Hmic_0678900	Isca_ISCW012032-PA	Gsal_6139_tumor_protein_p63_regulated_gene_1_like	Emul_00467	Egra_08463	Aque_219463	Sman_169250	Hmag_219279	Mmar_MMa49232	Xtro_025258	Pfuc_15578_1_61522_t1	Dpul_310027	Spur_013888_Spur_013888	OcarG_9718	Pfuc_3097_1_44574_t1	Pfuc_31523_1_12062_t1	Mmar_MMa35245	Drer_056026_tumor_protein_p63_regulated_1_Source_ZFIN_Acc_ZDB_GENE_070410_113_tprg1	Sjap_0007130	Hsap_Ensmbl0188001_tumor_protein_p63_regulated_1_Source_HGNC_Symbol_Acc_24759_TPRG1
HG_11958	Skow_04046m	Skow_23143m	Skow_32726m	Skow_09818m	Skow_27492m	Skow_11093m	Skow_32945m	Skow_21120m	Aque_218038	Skow_06265m	Skow_38102m	Skow_11124m	Skow_11136m	Skow_13612m
HG_11717	Hmag_210527	Aque_223745	Smim_27307_PREDICTED_similar_to_CG6961_CG6961_PA_Tribolium_castaneum_gi_189241005_ref_XP_969371_3e_14_80_5
HG_16292	Ggal_010210	Ggal_039357	Drer_033227_leukocyte_cell_derived_chemotaxin_2_like_Source_ZFIN_Acc_ZDB_GENE_070127_4_lect2l	Drer_090889_Uncharacterized_protein_Source_UniProtKB_TrEMBL_Acc_E7F1W2_BX005069_4	Drer_086483_Uncharacterized_protein_Source_UniProtKB_TrEMBL_Acc_E7EYZ0_BX005069_2	Hsap_Ensmbl0145826_leukocyte_cell_derived_chemotaxin_2_Source_HGNC_Symbol_Acc_6550_LECT2	Drer_096334_leukocyte_cell_derived_chemotaxin_2_Source_HGNC_Symbol_Acc_6550_LECT2_4_of_4	OcarG_7485	Gsal_789_hypothetical_protein
HG_13580	Aque_225932	Mmar_MMa53726	Skow_36060m	Lgig_105320	Hmag_218194	Skow_24632m	Nvec_27806_	Skow_24635m	Hrob_76307	Skow_43295m	Skow_11417m
HG_10901	Znev_01933	Aque_223107	Aque_223393	Aque_203845	Aque_229131	Aque_221878	Aque_207272	Aque_223106	Aque_216001	Aque_228968	Aque_206371	Aque_221034	Aque_230213	Aque_207273	Aque_221033
HG_7386	Aque_206100	Aque_207533	Aque_208245	Nvec_19634_LRR_1	Aque_221021	Aque_204685	Aque_221027	Aque_208322	Aque_208678	Aque_210783	Aque_208832	Aque_211403	Aque_202876	Aque_209331	Aque_211407	Aque_229049	Aque_203195	Aque_229046	Aque_209737	Aque_201559	Aque_221023	Aque_201302	Aque_208536	Aque_207323	Aque_207047	Aque_201459	Aque_211727	Aque_215276	Aque_209077
HG_15340	Adig_00045	Adig_09296	OcarG_3688	OcarG_3687	Adig_19043	Adig_01645
HG_293	Hmag_229867	Spur_016186_MaoaL	Hmag_226182	Hmag_223967	Spur_009193_Spur_009193	Hmag_229373	Bflo_260782512	Aque_212856	Aque_214992	Nvec_22634_	Aque_224505	Aque_206824	Aque_214204
HG_12323	Spur_002889_Mdm1	Cgig_23678_Nuclear_protein_MDM1_Source_UniProtKB_TrEMBL_Acc_K1QZU5	Skow_30228m	Lgig_238605	Pfuc_16216_1_39794_t1	Ctel_223023	Pfuc_16216_1_39792_t1	Spur_018363_Mdm1L_1	Spur_010059_Mdm1L	Pfuc_446475_1_28948_t1	Nvec_8607_	OcarG_8089	Tadh_60017
HG_14050	Nvec_34510_	Skow_19058m	Aque_221364	Aque_221363	Nvec_13661_
HG_300	Hmag_226602	Aque_221870	Bflo_260818196	Hmag_200034	Spur_004387_Hypp_1520	Hmag_205682	Hmag_231454	Hmag_219317	Hmag_227403	Hmag_203218	Aque_214506	Aque_220333	Aque_224282	Hmag_227854	Hmag_208808	Hmag_216782	Hmag_200079
HG_33614	Pfuc_23844_1_54930_t1	Cgig_20836	Pfuc_61151_1_34667_t1	OcarG_3553
HG_5828	Odio_003104001	Csav_012964	Smim_77996_PREDICTED_limkain_b1_like_Bombus_terrestris_gi_340725011_ref_XP_003400868_3e_138_453	Hsap_Ensmbl0166783_KIAA0430_Source_HGNC_Symbol_Acc_29562_KIAA0430	Ggal_010450	Skow_14640m	Acar_00021392	Dpul_327607	Xtro_012162	Znev_02269	Xtro_012160	Ctel_189892	Hmic_0815800	Adig_14355	Bsch_g41202	Bsch_g5333	Cint_001743	Cgig_07033_Limkain_b1_Source_UniProtKB_TrEMBL_Acc_K1QEX7	Spur_018397_Lkap	Smar_011972	Mmar_MMa55499	Tcas_270011708	Avag_00461001	Avag_51350001	Emul_01957	Avag_27750001	Avag_07751001	Egra_01376	Avag_31271001	Dmel_0039972_CG17018	Avag_26540001	Avag_61601001	Hrob_190347	Pfuc_6346_1_67424_t1	Ctel_189894	Smim_78004_Limkain_b1_Acromyrmex_echinatior_gi_332028949_gb_EGI68967_2e_48_191	Bsch_g42337	OcarG_288	Pfuc_46276_1_27132_t1	Smim_78024_Limkain_b1_Harpegnathos_saltator_gi_307204444_gb_EFN83151_3e_14_75_9	Isca_ISCW010563-PA	Mmar_MMa40643	Nvec_11331_UnbV_ASPIC
HG_33204	Cgig_01168	Cgig_05622	Cgig_15480	OcarG_6179
HG_9450	Cgig_27408	Skow_44788m	Bflo_260826422	Nvec_44877_GSHPx	Smar_012378	Dpul_96097	Cgig_27409	Tcas_270005331	Znev_13712	Dmel_0029914_CG4558	Pfuc_11489_1_39187_t1	Adig_18209	Ctel_186663	Spur_003720_Hypp_3093	Hmag_217279	Pfuc_477448_1_28960_t1	Mmar_MMa45643	OcarG_8470	Smar_004100	Znev_06756
HG_5143	Hmic_0534700	Sman_133180_Putative_zinc_finger_protein_Source_UniProtKB_TrEMBL_Acc_G4V8D0	Cele_003394_mom_1_Protein_MOM_1_mom_1_mRNA_complete_cds_Source_RefSeq_mRNA_Acc_NM_076653	Bmal_170586676	Skow_45779m	Rcul_t21045	Drer_028819_porcupine_homolog_like_Source_ZFIN_Acc_ZDB_GENE_030131_5931_porcnl	Drer_052455_porcupine_homolog_like_Source_ZFIN_Acc_ZDB_GENE_030131_5931_porcnl	Spur_008133_Porcupine	Lgig_234449	Ctel_152577	Hrob_98326	Drer_052558_porcupine_homolog_Drosophila_Source_ZFIN_Acc_ZDB_GENE_081105_87_porcn	Smar_014621	Acar_00016364	Bflo_260804767	Emul_00266	OcarG_6824	Hsap_Ensmbl0268138_porcupine_homolog_Drosophila_Source_HGNC_Symbol_Acc_17652_PORCN	Egra_00834	Xtro_017366	Dpul_303185	Dmel_0004957_por_porcupine_Source_FlyBase_0004957	Xtro_062000	Znev_11069	Tcas_270014667	Avag_26529001	Sjap_0043730	Mley_ML270515a	Avag_31256001	Odio_005715001	Gsal_14003_probable_protein_cysteine_n_palmitoyltransferase_porcupine_like	Tadh_56916	Spur_006690_Porcn	Pfuc_87_1_21976_t1	Aque_219682	Smim_37017_porcupine_like_protein_Saccoglossus_kowalevskii_gi_269784963_ref_NP_001161633_3e_22_97_1	Cgig_15685	Smim_37014_porcupine_like_protein_Saccoglossus_kowalevskii_gi_269784963_ref_NP_001161633_2e_09_59_3	Nvec_7135_MBOAT	Smim_37029_porcupine_putative_Pediculus_humanus_corporis_gi_242023318_ref_XP_002432081_6e_31_125	Hmag_208499	Tspi_316970894	Hsap_Ensmbl0102312_porcupine_homolog_Drosophila_Source_HGNC_Symbol_Acc_17652_PORCN	Mley_ML270514a	Tspi_316955826
HG_9145	Bsch_g3361	Cint_027943	Spur_010516_Hypp_620	Bflo_260782384	Bflo_260782528	Skow_31920m	Lgig_229064	Ctel_131554	Tadh_56966	Hmag_224095	Bsch_g5465	Odio_007666001	Csav_000342	Adig_23003	Cgig_24228	Pfuc_20218_1_54654_t1	Pfuc_42598_1_55864_t1	Pfuc_73563_1_56507_t1	Pfuc_56055_1_56201_t1	Isca_ISCW002676-PA	OcarG_2024
HG_8817	Mmar_MMa42571	Aque_227805	Tcas_270002260	Smar_004210	Smim_23343_PREDICTED_similar_to_AGAP001353_PA_Tribolium_castaneum_gi_189234839_ref_XP_001812344_8e_22_100	Mmar_MMa42568	Smim_13277_CG10407_PA_like_protein_Blattella_germanica_gi_237761902_emb_CAR94537_6e_13_73_6	Dmel_0031538_CG3246	Znev_09455	Tcas_270014877	Dpul_305989	Smim_63062_AGAP002341_PA_Anopheles_gambiae_str_PEST_gi_333468359_gb_EAA07451_5_1e_34_142	Smar_007452	Mmar_MMa22801	Isca_ISCW016167-PA	Smim_13317_secreted_protein_putative_Ixodes_scapularis_gi_241622127_ref_XP_002408892_4e_19_94_0	Isca_ISCW016168-PA	Smar_004470	Znev_02339	Dpul_323032	Dpul_113071	Mmar_MMa42569
HG_8173	Bflo_260815899	Cgig_25416	Lgig_233022	Skow_04528m	Mley_ML07886a	Tadh_64057	Ctel_219718	Mmar_MMa21836	Pbac_3463235	Adig_10286	Pfuc_9950_1_31855_t1	Mmar_MMa30870	Pfuc_11354_1_10307_t1	Drer_097421_si_dkeyp_50b9_1_Source_ZFIN_Acc_ZDB_GENE_131127_254_si_dkeyp_50b9_1	Aque_222943	Isca_ISCW011538-PA	Smim_43772_hypothetical_protein_BRAFLDRAFT_72928_Branchiostoma_floridae_gi_260815899_ref_XP_002602710_1e_21_99_4	Cint_028041	Cint_005473	Adig_12200	Pfuc_11354_1_10306_t1	Mmar_MMa43119	Pfuc_30837_1_33767_t1	Smim_43771_43771	Csav_000661
HG_14683	Hmag_227723	Hmag_212051	Hmag_215471	Hmag_219277	Hmag_216496	Hmag_216178	Hmag_229667	Hmag_216635	Hmag_210808	OcarG_9990
HG_12851	Pfuc_3969_1_16222_t1	Pfuc_7296_1_52923_t1	Bflo_260810921	Skow_23020m	Lgig_228304	Spur_026180_Tctn2	Cgig_24335_Tectonic_2_Source_UniProtKB_TrEMBL_Acc_K1QGC4	Nvec_34292_	Mley_ML13253a	Bsch_g7837	OcarG_9560	Pbac_3466570
HG_6785	Spur_019400_Spur_019400	Tadh_54193	Mmar_MMa47206	Mmar_MMa40997	Mmar_MMa17238	Mmar_MMa48403	Mmar_MMa10751	Smar_005744	Drer_097169_si_ch73_330k17_3_Source_ZFIN_Acc_ZDB_GENE_131121_190_si_ch73_330k17_3	Cgig_20856_Cysteine_rich_motor_neuron_1_protein_Source_UniProtKB_TrEMBL_Acc_K1R3W6	Lgig_102422	Bflo_260821958	Ctel_176487	Mmar_MMa31265	Spur_027369_Spur_027369	Skow_03018m	Smim_25548_PREDICTED_cysteine_rich_motor_neuron_like_partial_Saccoglossus_kowalevskii_gi_291225884_ref_XP_002732928_2e_32_125	Hmag_215754	Hmag_216308	Hrob_192303	Aque_227330	Mmar_MMa23118	Mmar_MMa21113	Mmar_MMa25256	Aque_227329	Znev_16994	Tcas_270004468	Mmar_MMa25259	Mmar_MMa23277	Mmar_MMa33897	Smim_35817_TPA_inf_hypothetical_secreted_protein_323_Amblyomma_variegatum_gi_325303210_tpg_DAA34691_7e_14_70_5	Adig_09775	Smar_008189	Spur_022954_Spur_022954
HG_7628	Bsch_g16250	Drer_074266_chromosome_7_open_reading_frame_55_Source_HGNC_Symbol_Acc_26946_C3H7orf55	Cint_004732	Xtro_060131	Ggal_019317	Csav_006495	Smar_004980	Bflo_260796635	Ctel_59977	Hsap_Ensmbl0164898_chromosome_7_open_reading_frame_55_Source_HGNC_Symbol_Acc_26946_C7orf55	Skow_15338m	Cele_016209_C29E4_12_Protein_C29E4_12_C29E4_12_mRNA_complete_cds_Source_RefSeq_mRNA_Acc_NM_171199	Spur_011083_Spur_011083	Smim_45219_PREDICTED_UPF0562_protein_C7orf55_homolog_Equus_caballus_gi_149747711_ref_XP_001499114_5e_19_84_3	Dmel_0083953_CG34117	Cgig_08709_UPF0562_protein_C7orf55_Source_UniProtKB_TrEMBL_Acc_K1PCY0	Hmic_0744800	Znev_10225	Nvec_51619_	Sman_084910	Sjap_0027210	Emul_10463	Egra_04056	Aque_214462	Gsal_6851_upf0562_protein_c7orf55	Adig_12786	Mmar_MMa55254	Tspi_316974563
HG_4	Nvec_41955_RVT_1	Nvec_56941_	Nvec_28642_RVT_1	Nvec_45140_RVT_1	Nvec_51991_UPF0185	Nvec_27207_eIF_5a	Pfuc_24649_1_26188_t1	Adig_10595	Pfuc_24855_1_62335_t1	Pfuc_11743_1_53731_t1	Nvec_31048_zf_CCHC	Pfuc_3813_1_44791_t1	Pfuc_42443_1_63110_t1	Pfuc_3309_1_16079_t1	Pfuc_10997_1_53640_t1	Bsch_g24525	Nvec_36966_RVT_1	Nvec_8981_	Mley_ML143033a	Nvec_19509_rve	Nvec_33909_FH2	Spur_013073_PolypL_5	Nvec_51200_	Nvec_54427_	Nvec_35539_RVT_1	Smim_75226_PREDICTED_similar_to_transposase_Strongylocentrotus_purpuratus_gi_115947303_ref_XP_001188792_0_0_891	Nvec_34611_rve	Nvec_54947_rve	Bsch_g39004	Bsch_g64647	Bsch_g33234	Bsch_g64544	Spur_006703_PolypL_935	Spur_013072_PolypL_944	Nvec_28190_RVT_thumb	Spur_023483_PolypL_120	Nvec_284_rve	Nvec_24170_rve	Spur_024125_PolypL_121	Nvec_5085_Op_neuropeptide	Nvec_53148_rve	Nvec_8572_RVT_1	Nvec_11383_rve	Spur_015158_PolypL_948	Nvec_31801_	Nvec_17210_Op_neuropeptide	Bsch_g29681	Bsch_g60679	Nvec_15863_	Mley_ML27491a	Nvec_8862_rve	Nvec_45442_	Nvec_4914_RVT_1	Nvec_5251_	Nvec_51861_RVT_1	Adig_09493	Nvec_31834_RVT_1	Nvec_24272_RVT_1	Sjap_0219310	Nvec_55980_rve	Nvec_24668_RVT_1	Adig_11902	Nvec_33701_	Adig_24095	Pfuc_38877_1_55686_t1	Spur_021910_PolypL_954	Adig_18825	Nvec_51570_	Nvec_35198_rve	Nvec_5144_	Nvec_28182_RnaseH	Smim_g3826_t1_PREDICTED_uncharacterized_protein_K02A2_6_like_Danio_rerio_gi_326670276_ref_XP_003199179_0_0_858	Bsch_g50557	Spur_024126_PolypL_122	Spur_027109_PolypL_90_POL_protein_Source_UniProtKB_TrEMBL_Acc_Q9TX39	Pfuc_16446_1_46974_t1	Spur_027108_PolypL_89_POL_protein_Source_UniProtKB_TrEMBL_Acc_Q9TX39	Spur_006922_TnL2	Spur_027110_Spur_027110_POL_protein_Source_UniProtKB_TrEMBL_Acc_Q9TX39	Spur_028812_PolypL_130	Pfuc_32519_1_70049_t1	Spur_028814_Spur_028814	Nvec_13654_	Spur_016601_PolypL_12	Bsch_g13058	Spur_016600_PolypL_11	Tcas_270015530	Bsch_g48078	Nvec_46896_PIG_L	Spur_028813_PolypL_131	Bsch_g10633	Bsch_g48131	Nvec_28310_	Nvec_7961_	Bsch_g31657	Bsch_g63031	Bsch_g67127	Spur_014716_PolypL_6	Bsch_g18603	Bsch_g23277	Spur_016602_PolypL_13	Bsch_g28723	Bsch_g69524	Nvec_45121_rve	Bsch_g16340	Bsch_g12936	Bsch_g17487	Bsch_g35107	Bsch_g24412	Bsch_g26414	Bsch_g65502	Bsch_g33977	Bsch_g39351	Bsch_g14755	Bsch_g51055	Bsch_g69503	Bsch_g25364	Bsch_g26884	Spur_006073_PolppL_54	Bsch_g69965	Bsch_g47279	Bsch_g38975	Spur_012492_PolypL_4	Bsch_g9382	Nvec_54094_RnaseH	Nvec_44431_Coat_F	Aque_202542	Nvec_53641_rve	Pfuc_123096_1_21097_t1	Nvec_14213_RVT_1	Bsch_g8765	Bsch_g6769	Bsch_g6888	Nvec_709_RVT_1	Bsch_g8496	Bsch_g69795	Nvec_54911_RVT_1	Bsch_g12557	Bsch_g38459	Pfuc_23539_1_04305_t1	Nvec_2895_RnaseH	Spur_025161_PolypL_123	Bsch_g53757	Spur_008424_PolypL_938_POL_protein_Source_UniProtKB_TrEMBL_Acc_Q9TX37	Spur_014997_PolypL_9	Nvec_2104_	Bsch_g28217	Nvec_1718_I_set	Bsch_g32699	Nvec_44436_RnaseH	Bsch_g18832	Spur_020163_Spur_020163	Nvec_16804_RVT_1	Bsch_g12456	Nvec_25628_RVT_1	Bsch_g15424	Bsch_g14277	Bsch_g40945	Nvec_4782_	Bsch_g34652	Nvec_12598_	Bsch_g16547	Nvec_11912_RVT_1	Bsch_g25816	Nvec_2280_RVT_1	Bsch_g22100	Bsch_g16391	Bsch_g7815	Bsch_g42667	Spur_021106_PolypL_116	Nvec_5665_DUF1153	Nvec_52461_	Nvec_1246_Mito_carr	Nvec_31650_	Nvec_33029_zf_C2H2	Nvec_34627_	Spur_013343_PolypL_946	Nvec_40710_RVT_1	Bsch_g38176	Spur_013344_PolypL_947	Bsch_g24579	Spur_014797_PolypL_7	Spur_014798_PolypL_8	Adig_06829	Nvec_26400_RVT_1	Nvec_20246_RVT_1	Nvec_16016_RVT_1	Nvec_16404_RVT_1	Bsch_g55776	Bsch_g68588	Bsch_g55728	Bsch_g23587	Bsch_g18756	Bsch_g60188	Bsch_g63765	Bsch_g15664	Bsch_g31764	Bsch_g60066	Bsch_g56344	Bsch_g65494	Bsch_g70454	Nvec_45792_RVT_1	Nvec_41075_RVT_1	Nvec_36806_RVT_1	Nvec_34393_RVT_1	Bsch_g62216	Drer_086955_Uncharacterized_protein_Source_UniProtKB_TrEMBL_Acc_E7FCV9_BX640584_1	Aque_214031	Nvec_9496_	Nvec_10467_zf_PARP	Nvec_49367_AAA	Tcas_270015273	Bsch_g22611	Nvec_48126_RVT_1	Nvec_46816_	Adig_21553	Aque_226038	Nvec_53393_RVT_1	Nvec_47242_RVT_1	Nvec_47642_RVT_1	Nvec_19811_RVT_1	Nvec_28476_RVT_1	Nvec_33095_	Nvec_31616_rve	Nvec_40291_RVT_1	Nvec_56859_rve	Nvec_34766_	Nvec_46435_	Skow_14379m	Bsch_g54426	Bsch_g60291	Bsch_g61223	Bsch_g49082	Bsch_g37111	Bsch_g30532	Nvec_30000_rve	Bsch_g60659	Bsch_g54566	Nvec_58648_Helicase_C	Nvec_47933_	Nvec_42293_RVT_1	Adig_04143	Bsch_g62902	Bsch_g69794	Bsch_g8672	Bsch_g27864	Bsch_g33967	Bsch_g12761	Bsch_g17220	Bsch_g35614	Bsch_g59883	Bsch_g12320	Bsch_g16851	Bsch_g24846	Bsch_g16045	Bsch_g7853	Bsch_g52890	Bsch_g20233	Bsch_g16074	Bsch_g29307	Bsch_g47687	Bsch_g42472	Bsch_g50558	Bsch_g65235	Bsch_g31357	Bsch_g35421	Bsch_g15685	Bsch_g42517	Bsch_g8212	Bsch_g65616	Bsch_g44799	Bsch_g56169	Bsch_g39363	Bsch_g10024	Bsch_g47280	Bsch_g27574	Bsch_g49559	Bsch_g8086	Bsch_g5161	Bsch_g42519	Bsch_g58296	Bsch_g47963	Bsch_g15525	Bsch_g58541	Bsch_g67748	Bsch_g57000	Bsch_g54883	Bsch_g19415	Bsch_g37048	Bsch_g24698	Bsch_g30782	Bsch_g20358	Bsch_g20234	Bsch_g20282	Bsch_g7537	Bsch_g13600	Bsch_g12475	Bsch_g25096	Bsch_g14275	Bsch_g19124	Bsch_g3403	Bsch_g42473	Bsch_g63911	Bsch_g12437	Bsch_g12995	Bsch_g20400	Bsch_g10694	Bsch_g36101	Bsch_g54496	Bsch_g26113	Bsch_g43703	Bsch_g55881	Bsch_g34348	Bsch_g54166	Bsch_g66515	Bsch_g9200	Bsch_g39924	Bsch_g65015	Bsch_g29463	Bsch_g35701	Bsch_g13978	Bsch_g11473	Bsch_g17314	Bsch_g21649	Bsch_g68419	Bsch_g13448	Bsch_g44131	Bsch_g50556	Bsch_g16089	Bsch_g6112	Bsch_g12762	Bsch_g29952	Bsch_g7451	Bsch_g67572	Bsch_g5168	Bsch_g32556	Bsch_g6326	Bsch_g25419	Bsch_g62155	Bsch_g47542	Bsch_g24429	Bsch_g6422	Bsch_g50396	Bsch_g34877	Bsch_g15271	Bsch_g13640	Bsch_g62356	Bsch_g22453	Bsch_g37764	Bsch_g29143	Bsch_g26313	Bsch_g37695	Bsch_g5554	Bsch_g14732	Bsch_g61209	Bsch_g53147	Bsch_g19663	Bsch_g52767	Bsch_g18720	Bsch_g27425	Bsch_g21958	Bsch_g64528	Bsch_g8213	Bsch_g61235	Bsch_g28945	Bsch_g55287	Bsch_g23119	Bsch_g8555	Bsch_g47431	Bsch_g32080	Bsch_g33513	Bsch_g45401	Bsch_g71612	Bsch_g51025	Bsch_g44287	Bsch_g44354	Bsch_g51934	Bsch_g31994	Bsch_g65113	Bsch_g40848	Bsch_g15856	Bsch_g42075	Bsch_g44040	Bsch_g38835	Bsch_g29577	Bsch_g24630	Bsch_g30240	Bsch_g37177	Bsch_g38890	Bsch_g58385	Bsch_g2201	Bsch_g12018	Bsch_g34850	Bsch_g43954	Bsch_g16446	Bsch_g5008	Bsch_g17772	Bsch_g63613	Bsch_g71229	Bsch_g17832	Bsch_g49548	Bsch_g21733	Bsch_g11975	Bsch_g52085	Bsch_g34618	Bsch_g61894	Bsch_g8721	Bsch_g23007	Bsch_g42561	Bsch_g37516	Bsch_g35629	Bsch_g5367	Bsch_g5960	Bsch_g64012	Bsch_g47269	Bsch_g63164	Bsch_g17775	Bsch_g12935	Bsch_g32818	Bsch_g39204	Bsch_g34848	Bsch_g68173	Bsch_g21725	Bsch_g43613	Bsch_g66157	Bsch_g50767	Bsch_g51056	Bsch_g59305	Bsch_g16075	Bsch_g29521	Bsch_g7911	Bsch_g58085	Bsch_g53748	Bsch_g21988	Bsch_g9429	Bsch_g53551	Bsch_g30630	Bsch_g10091	Bsch_g11544	Bsch_g61351	Bsch_g17623	Bsch_g63900	Bsch_g31641	Bsch_g14024	Bsch_g9837	Bsch_g72108	Bsch_g31460	Bsch_g66569	Bsch_g35616	Bsch_g40845	Bsch_g62224	Bsch_g7868	Bsch_g31459	Bsch_g58279	Bsch_g65814	Bsch_g53756	Bsch_g28505	Bsch_g40751	Bsch_g43829	Bsch_g7574	Bsch_g9028	Bsch_g37257	Bsch_g42666	Bsch_g61352	Bsch_g22245	Bsch_g28664	Bsch_g40140	Bsch_g32549	Bsch_g8431	Bsch_g26451	Bsch_g41508	Bsch_g28388	Bsch_g47688	Bsch_g35526	Bsch_g16168	Pfuc_1814_1_00860_t1	Bsch_g48478	Spur_007472_PolypL_937	Bsch_g29450	Bsch_g38963	Bsch_g27418	Nvec_21310_Peptidase_C33
HG_2695	Mmar_MMa12248	Tcas_270015763	Mmar_MMa05527	Tcas_270006319	Cele_021091_W08F4_1_Protein_W08F4_1_W08F4_1_mRNA_complete_cds_Source_RefSeq_mRNA_Acc_NM_061366	Cele_044486_Y54G2A_42_Protein_Y54G2A_42_Y54G2A_42_mRNA_complete_cds_Source_RefSeq_mRNA_Acc_NM_001038353	Tcas_270016194	Tcas_270016306	Tcas_270006328	Avag_65012001	Aque_219399	Tcas_270017209	Aque_201902	Smim_g28137_t1_transposase_uncultured_bacterial_symbiont_of_Discodermia_dissoluta_gi_62768263_gb_AAY00050_2e_50_185	Smim_g9424_t1_transposase_uncultured_bacterial_symbiont_of_Discodermia_dissoluta_gi_62768263_gb_AAY00050_2e_41_160	Znev_12008	Aque_211994	Tcas_270015182	Smar_001703	Znev_15267	Pbac_3465703	Tcas_270006339	Aque_226318	Znev_13950	Pbac_3464382	Tcas_270015521	Smim_15023_transposase_uncultured_bacterial_symbiont_of_Discodermia_dissoluta_gi_62768263_gb_AAY00050_5e_17_85_9	Pfuc_50106_1_34468_t1	Smim_g37612_t1_transposase_uncultured_bacterial_symbiont_of_Discodermia_dissoluta_gi_62768263_gb_AAY00050_2e_26_112	Znev_03650	Znev_10394	Aque_202592	Smar_010746	Pfuc_16906_1_25559_t1	Aque_222903	Tcas_270014416	Aque_226868	Aque_202479	Znev_02616	Tcas_270010536	Mmar_MMa20451	Znev_15447	Aque_210942	Smim_g40448_t1_transposase_ISLbp6_Leptospira_borgpetersenii_serovar_Hardjo_bovis_L550_gi_116328137_ref_YP_797857_3e_06_51_6	Tcas_270006316	Isca_ISCW008836-PA	Isca_ISCW015493-PA	Isca_ISCW018723-PA	Mmar_MMa27017	Aque_221296	Mmar_MMa42375	Smim_g4770_t1_transposase_uncultured_bacterial_symbiont_of_Discodermia_dissoluta_gi_62768263_gb_AAY00050_3e_14_76_6	Aque_218011	Aque_226967	Aque_224008	Isca_ISCW019139-PA	Mmar_MMa21012	Mmar_MMa06618	Aque_228092	Aque_230222	Znev_12139	Znev_02956	Znev_02144	Znev_09243	Mmar_MMa20287	Aque_226893	Znev_12564	Aque_228625	Mmar_MMa53040	Mmar_MMa28535	Smim_51124_hypothetical_protein_TcasGA2_TC010279_Tribolium_castaneum_gi_270016306_gb_EFA12752_6e_06_49_3	Znev_09977	Smim_28110_transposase_uncultured_bacterial_symbiont_of_Discodermia_dissoluta_gi_62768263_gb_AAY00050_2e_12_68_2	Smim_81390_transposase_uncultured_bacterial_symbiont_of_Discodermia_dissoluta_gi_62768263_gb_AAY00050_8e_10_61_6	Tcas_270016067	Tcas_270015293	Smim_34908_transposase_uncultured_bacterial_symbiont_of_Discodermia_dissoluta_gi_62768263_gb_AAY00050_2e_09_59_7	Aque_220674	Znev_12494	Znev_01616	Tcas_270000990	Tcas_270015384	Znev_06442	Tcas_270016309
HG_244	Nvec_40766_WD40	Nvec_48611_SKI	Nvec_45702_	Adig_20076	Bsch_g24347	Bsch_g69237	Bsch_g12689	Bsch_g27437	Bsch_g7193	Bsch_g47419	Bsch_g16865	Bsch_g4779	Bsch_g41617	Bsch_g17132	Bsch_g72098	Bsch_g62303	Bsch_g27741	Bsch_g33023	Bsch_g56533	Bsch_g43404	Bsch_g50461	Bsch_g55715	Bsch_g56067	Adig_09612	Aque_206977	Ctel_216620	Bflo_260804463	Ctel_208935	Pfuc_12167_1_46470_t1	Adig_10448	Nvec_32822_	Spur_016473_Hypp_130	Aque_210533	Skow_43287m	Hmag_215588	Hmag_226970	Hmag_229745	Nvec_43507_DUF35	Adig_07464	Ctel_223408	Adig_13000	Aque_212169	Adig_08912	Hmag_231541	Hmag_214584	Hmag_231579	Skow_21907m	Skow_21067m	Pfuc_6565_1_38364_t1	Aque_221875	Pfuc_13881_1_39562_t1	Bflo_260819138	Hmag_217575	Hmag_211754	Nvec_35802_Laminin_EGF	Bflo_260808991	Bsch_g41629	Hmag_220111	Nvec_18737_	Hmag_219564	Bflo_260800823	Adig_03218	Skow_05880m	Pfuc_6527_1_67451_t1	Skow_00639m	Adig_05631	Hmag_214067	Hmag_223991	Skow_10068m	Skow_02639m	Nvec_10193_	Skow_43283m	Pbac_3460723	Hmag_231399	Hmag_217571	Skow_17605m	Hmag_232127	Skow_04303m	Bsch_g13326	Bsch_g42208	Bsch_g55713	Bsch_g45145	Bsch_g27743	Bsch_g14148	Bsch_g34245	Bsch_g49033	Bsch_g32837	Pfuc_393_1_50837_t1	Bflo_260822613	Nvec_11639_DUF1225	Adig_20713	Hmag_207869	Hmag_229454	Nvec_35144_DUF1477	Hmag_219440	Aque_221873	Nvec_44243_	Hrob_173067	Nvec_43988_	Hrob_181303	Hrob_162163	Hmag_213614	Hmag_217136	Hmag_231480	Hmag_230189	Hmag_226608	Nvec_25213_	Hmag_207977	Adig_04442	Hmag_224552	Aque_211752	Hmag_207671	Hmag_231464	Aque_214324	Hmag_203576	Hmag_212251	Hmag_201083	Hmag_211515	Hmag_224071	Mley_ML11172a	Hmag_207872	Hmag_232126	Hmag_204988	Bsch_g14023	Bsch_g25255	Bsch_g55714	Bsch_g16866	Bsch_g21882	Bsch_g50462	Bsch_g27742	Bsch_g42209	Bsch_g4778	Bsch_g62304	Bsch_g47867	Nvec_48845_CheW	Nvec_49670_TIR	Hmag_226447	Hmag_212143	Nvec_36671_IBB	Nvec_40157_	Pfuc_3407_1_66681_t1	Nvec_55328_	Hmag_209170	Hmag_211516	Skow_17569m	Hmag_209680	Skow_33361m	Hmag_221451	Skow_40439m	Hmag_205311	Skow_29977m	Bflo_260781451	Hmag_234460	Nvec_28798_	Hmag_203500	Hmag_228448	Skow_19230m	Hmag_222645	Nvec_49976_SEC_C	Skow_27465m	Skow_29094m	Skow_43377m	Nvec_50660_DUF479	Bflo_260817557	Skow_43701m	Skow_30693m	Nvec_31862_E7	Skow_34298m	Skow_33311m	Bflo_260782791	Skow_06524m	Skow_30582m	Bsch_g62557	Bsch_g27438	Bsch_g69238	Aque_226319	Aque_211278	Skow_14626m	Hmag_212775	Hmag_219018	Hmag_210679	Hmag_202420	Nvec_56468_Bundlin	Hmag_201679	Hmag_225191	Nvec_9577_Phage_tail_U	Hmag_225840	Nvec_10195_CXC	Hmag_207976	Hmag_200399	Hmag_204127	Hrob_179007	Hmag_217991	Hrob_184084	Nvec_18922_DUF1474	Hmag_201680	Hmag_226969	Hmag_204895	Nvec_9346_AMMECR1	Bsch_g3376	Nvec_15593_	Nvec_28799_SEC_C	Hmag_227806	Adig_22130	Lgig_157520	Lgig_161865	Hmag_229455	Skow_44822m	Skow_15648m	Adig_09515	Hmag_227544	Hmag_225383	Cgig_28152	Adig_17600	Nvec_37456_DJ_1_PfpI	Nvec_8773_	Hmag_230411	Adig_22551	Hmag_224553	Hmag_205352	Skow_17170m	Bsch_g56361	Skow_32095m	Hmag_208190	Nvec_37084_	Spur_003399_Hypp_3088	Skow_07709m	Skow_21060m	Skow_32116m	Skow_38056m	Nvec_38231_Yippee	Skow_43745m	Skow_19587m	Hmag_201678	Nvec_9252_HATPase_c	Adig_12072	Skow_07339m	Adig_01422	Skow_23619m	Ctel_215744	Cgig_15106	Hmag_210236	Skow_08259m	Hmag_226484	Nvec_12474_	Hmag_214927	Skow_18581m	Bsch_g57642	Skow_08381m	Skow_24014m	Nvec_33741_Flavi_M	Skow_04578m	Cgig_05113	Skow_18575m	Skow_25139m	Nvec_19505_PP_binding	Hmag_224177	Skow_45901m	Skow_42758m	Skow_39380m	Lgig_161029	Hmag_206067	Nvec_10893_	Pfuc_12050_1_17814_t1	Nvec_19629_CXC	Adig_22842	Nvec_25037_	Pbac_3461639	Dpul_108314	Nvec_11609_	Pbac_3462144	Skow_12964m	Adig_12087	Adig_22398	Nvec_35858_	Cgig_14607	Nvec_39210_	Nvec_24133_	Nvec_50424_DUF581	Skow_40191m	Nvec_38186_TrfA	Adig_05049	Skow_24724m	Hmag_201914	Skow_03945m	Nvec_16286_	Pfuc_8922_1_45963_t1	Hmag_205444	Dpul_242150	Nvec_42614_	Nvec_36117_Rubredoxin	Hmag_228467	Aque_230187	Dpul_317437	Lgig_161042	Hmag_231460	Dpul_105253	Nvec_24314_	Adig_18871	Hmag_204894	Bflo_260812686	Adig_09391	Hmag_218894	Skow_18268m	Skow_03169m	Skow_11386m	Skow_17108m	Skow_04105m	Adig_15652	Bflo_260812688	Bflo_260825114	Ctel_199758	Hmag_205719	Hmag_218893	Hmag_219782	Hmag_230410	Hmag_227663	Nvec_35931_	Adig_21385	Adig_12943	Nvec_10274_	Hmag_229453	Hmag_222319	Bflo_260782789	Bflo_260827565	Skow_20040m	Hmag_223824	Adig_17332	Aque_214325	Nvec_20396_SEC_C	Hmag_216606	Nvec_29668_	Hmag_214086	Ctel_188022	Hmag_212283	Nvec_17489_IF2_N	Nvec_49350_	Nvec_52361_EutS	Adig_00259	Dpul_331460	Hmag_228347	Hmag_211715	Ctel_202494	Nvec_23936_	Nvec_10985_E_MAP_115	Skow_10203m	Skow_04298m	Pbac_3461740	Cgig_05944	Adig_09211	Skow_41805m	Pfuc_7996_1_24316_t1	Hmag_219019	Hmag_211022	Spur_000962_Spur_000962	Lgig_164356	Skow_44016m	Nvec_53693_	Pfuc_45546_1_70559_t1	Dpul_263616	Lgig_165497	Dpul_245429	Nvec_49331_DUF352	Nvec_21286_DUF352	Skow_15311m	Lgig_155372	Hmag_213177	Hmag_214668	Hmag_208992	Skow_21445m	Hmag_210947	Skow_08650m	Adig_17616	Nvec_30297_	Skow_13123m	Hmag_224991	Hmag_231713	Hmag_202418	Lgig_160925	Dpul_245430	Hmag_221361	Lgig_167144	Nvec_54397_	Bflo_260812684	Nvec_41745_	Nvec_40834_	Hmag_220549	Dpul_328508	Skow_14609m	Skow_42760m	Skow_09318m	Skow_28844m	Hmag_203261	Adig_14363	Lgig_160926	Skow_28681m	Skow_36510m	Lgig_163777	Bflo_260805742	Bflo_260782594	Nvec_18738_	Pfuc_20_1_65182_t1	Skow_02362m	Nvec_13951_	Hmag_231306	Hmag_212245	Nvec_42002_RBM1CTR	Nvec_39003_	Lgig_164355	Pfuc_31901_1_62676_t1	Dpul_108373	Nvec_52463_	Cgig_08734	Cgig_16746	Hmag_224449	Adig_18589	Skow_35633m	Ctel_184868	Pfuc_3781_1_66785_t1	Pfuc_12653_1_53842_t1	Hmag_222006	Hmag_226274	Nvec_33629_Extensin_2	Dpul_102674	Dpul_247689	Dpul_103826	Dpul_116676	Dpul_109505	Hmag_224355	Hmag_207908	Pfuc_16259_1_25504_t1	Dpul_106666	Dpul_260814	Mley_ML02016a	Lgig_160924	Lgig_157521	Lgig_163778	Lgig_170608	Nvec_52048_	Nvec_18196_	Nvec_10785_	Hmag_201913	Nvec_13855_	Nvec_11963_	Nvec_42426_IBB	Nvec_50941_	Skow_21697m	Lgig_158524	Nvec_49348_	Skow_36765m	Hmag_208993	Nvec_25058_	Nvec_24142_	Bflo_260834278	Hmag_224081	Adig_06073	Hmag_213018	Hmag_231461	Nvec_30542_APC_15aa	Hmag_222005	Skow_26458m	Hmag_216127	Nvec_19354_MPPN	Hmag_206936	Nvec_37716_	Nvec_52027_DUF701	Hmag_202799	Hmag_202800	Hmag_226309	Hmag_217468	Hmag_203374	Smim_73631_PREDICTED_similar_to_Os02g0236500_partial_Hydra_magnipapillata_gi_221107536_ref_XP_002154219_2e_07_54_3	Hmag_205718	Skow_04924m	Hmag_214819	Hmag_224450	Nvec_36123_APC_15aa	Hmag_231837	Hmag_217906	Hmag_219379	Hmag_220548	Hmag_221360	Hmag_227258	Nvec_17226_zf_UBR1	Nvec_58814	Hrob_179058	Lgig_153669	Lgig_154500	Lgig_161898	Lgig_161069	Skow_04577m	Skow_33551m	Nvec_24315_	Nvec_35365_Toxin_24	Lgig_166620	Nvec_26024_zf_XS	Nvec_28255_Curto_V2	Nvec_34846_zf_XS	Nvec_28523_EGF	Nvec_38020_Fer2_BFD	Aque_221874	Nvec_39335_	Nvec_36124_	Nvec_37717_	Nvec_43580_DNA_primase_S	Skow_43467m	Nvec_19984_	Skow_04799m	Nvec_2328_	Nvec_41724_	Nvec_3265_	Skow_13355m	Pbac_3474633	Pfuc_20_1_65183_t1	Pfuc_13813_1_10651_t1	Pfuc_82195_1_71171_t1	Pfuc_839_1_15258_t1	Skow_07379m	Skow_18438m	Skow_44078m
HG_41692	Ctel_194746	Aque_223454	Ctel_194149
HG_6703	Sman_133620_Putative_leucine_rich_repeat_containing_protein_Source_UniProtKB_TrEMBL_Acc_G4VDK8	Hrob_192587	Skow_04198m	Drer_060683_leucine_rich_repeat_and_sterile_alpha_motif_containing_1_Source_ZFIN_Acc_ZDB_GENE_060526_97_lrsam1	Smar_009725	Hsap_Ensmbl0148356_leucine_rich_repeat_and_sterile_alpha_motif_containing_1_Source_HGNC_Symbol_Acc_25135_LRSAM1	Acar_00014761	Acar_00020153	Xtro_008549	Ctel_217214	Znev_05374	Bflo_260793660	Ggal_014318	Tadh_53391	Cint_013345	Lgig_239643	Tcas_270003199	Cgig_05771_E3_ubiquitin_protein_ligase_LRSAM1_Source_UniProtKB_TrEMBL_Acc_K1QGE1	Sjap_0043950	Smim_77159_PREDICTED_leucine_rich_repeat_andrile_alpha_motif_containing_like_Saccoglossus_kowalevskii_gi_291231264_ref_XP_002735585_2e_136_430	Gsal_6478_e3_ubiquitin_protein_ligase_lrsam1	Odio_012494001	Bsch_g7661	Isca_ISCW009724-PA	Lgig_160147	Odio_012496001	Spur_013302_Spur_013302	Pfuc_39373_1_26883_t1	Csav_013783	Hmag_204860	Pfuc_12597_1_46537_t1	OcarG_4310	Nvec_52229_SAM_1	Nvec_10972_DUF1603
HG_6527	Ctel_219361	Tcas_270008438	Ggal_003489	Drer_077353_arginine_glutamic_acid_dipeptide_RE_repeats_a_Source_ZFIN_Acc_ZDB_GENE_060718_1_rerea	Avag_15714001	Znev_07500	Smim_15471_arginine_glutamic_acid_dipeptide_RE_repeats_Mus_musculus_gi_123247191_emb_CAM22172_1e_84_310	Drer_075670_arginine_glutamic_acid_dipeptide_RE_repeats_b_Source_ZFIN_Acc_ZDB_GENE_070212_3_rereb	Isca_ISCW023589-PA	Bsch_g9756	OcarG_355	Dmel_0010825_Gug_Grunge_Source_FlyBase_0010825	Mmar_MMa10667	Adig_06823	Acar_00008480	Skow_12464m	Mmar_MMa07246	Cgig_09622_Arginine_glutamic_acid_dipeptide_repeats_protein_Source_UniProtKB_TrEMBL_Acc_K1PCB6	Lgig_171975	Adig_06824	Pfuc_311473_1_64978_t1	Rcul_t07113	Ctel_186898	Cgig_09623	Tcas_270008439	Smar_011833	Xtro_059032	Mmar_MMa07207	Pfuc_91662_1_71381_t1	Acar_00005359	Ggal_023430	Xtro_051598	Hsap_Ensmbl0268872_atrophin_1_Source_HGNC_Symbol_Acc_3033_ATN1	Drer_092067_atrophin_1_Source_ZFIN_Acc_ZDB_GENE_030131_426_atn1	Nvec_45912_
HG_2613	Skow_42722m	Skow_39110m	Skow_18529m	Bflo_260783878	Skow_08441m	Skow_46397m	Skow_11531m	Skow_13081m	Nvec_14952_	Nvec_9319_	Nvec_8310_	Skow_15944m	Skow_21774m	Skow_46365m	Skow_46398m	Skow_26043m	Pbac_3461618	Skow_46358m	Skow_46372m	Skow_46376m	Skow_46385m	Skow_46379m	Skow_02282m	Skow_46369m	Skow_46361m	Skow_46383m	Skow_46388m	Skow_46362m	Skow_46378m	Skow_46371m	Skow_46393m	Skow_46395m	Skow_46392m	Skow_46380m	Skow_46400m	Skow_46384m	Skow_46374m	Skow_46360m	Skow_46390m	Skow_46370m	Skow_46382m	Skow_46399m	Skow_14103m	Skow_33985m	Nvec_6590_Borrelia_orfA	Isca_ISCW017284-PA	Lgig_122896	Bflo_260805921	Skow_05409m	Skow_45601m	Bflo_260782643	Skow_46364m	Lgig_148005	Ctel_87303	Lgig_227579	Dpul_336091	Skow_46373m	Skow_46351m	Skow_46389m	Skow_46352m	Skow_02280m	Skow_08438m	Nvec_9700_Keratin_B2	Nvec_32485_	Skow_46387m	Skow_46359m	Skow_46346m	Skow_46367m	Skow_02283m	Skow_46357m	Skow_02281m	Nvec_13170_YTV	Hrob_178559	Isca_ISCW021666-PA	Isca_ISCW023249-PA	Isca_ISCW024463-PA	Lgig_110783	Lgig_176950	Skow_15626m	Aque_207512	Aque_214218	Skow_24130m	Pfuc_490597_1_14550_t1	Skow_46377m	Smar_011499	Skow_09988m
HG_14834	Nvec_19884_	Hmag_218927	Nvec_48807_	Nvec_25280_Subtilisin_N	Nvec_38395_TAFII28	Nvec_46500_	Adig_16441	Mmar_MMa54785	Nvec_50341_	Aque_224322
HG_11648	Nvec_11521_	Isca_ISCW008606-PA	Skow_24106m	Skow_24108m	Skow_24107m	Hmag_222687	Skow_24104m	Skow_24103m	Skow_16593m	Hrob_81165	Skow_24105m	Nvec_18491_Keratin_B2	Nvec_19664_	Aque_209994
HG_4237	Cint_008120	Csav_005366	Bflo_260796265	Ggal_027119	Ggal_029583	Skow_29241m	Acar_00000241	Bsch_g23084	Cele_003053_lmp_1_Protein_LMP_1_lmp_1_mRNA_complete_cds_Source_RefSeq_mRNA_Acc_NM_076671	Bmal_170586562	Lgig_239003	Cgig_16609_Lysosome_associated_membrane_glycoprotein_1_Source_UniProtKB_TrEMBL_Acc_K1RMK6	Tcas_270007221	Spur_015856_Lamp1	Smim_76160_lysosomal_membrane_glycoprotein_A_Gallus_gallus_gi_212254_gb_AAA65947_3e_24_108	Spur_008064_Spur_008064	Smim_76157_PREDICTED_lysosome_associated_membrane_glycoprotein_like_isoform_Danio_rerio_gi_68366494_ref_XP_708347_2e_28_118	Ctel_225044	Mley_ML03193a	Smar_005371	Rcul_t13103	Pfuc_234791_1_06956_t1	Xtro_004187	Hrob_195045	Tadh_63491	Skow_29253m	Hsap_Ensmbl0185896_lysosomal_associated_membrane_protein_1_Source_HGNC_Symbol_Acc_6499_LAMP1	Avag_04649001	Cele_015471_lmp_2_Protein_LMP_2_lmp_2_mRNA_complete_cds_Source_RefSeq_mRNA_Acc_NM_075814	Drer_077944_lysosomal_associated_membrane_protein_1_Source_HGNC_Symbol_Acc_6499_LAMP1_1_of_2	Ggal_013946	Bflo_260815631	Xtro_009710	Znev_03636	Hmag_216768	Drer_092610_lysosomal_associated_membrane_protein_1_Source_ZFIN_Acc_ZDB_GENE_030131_9303_lamp1	Cgig_14936	Dpul_303532	Xtro_009709	Hsap_Ensmbl0005893_lysosomal_associated_membrane_protein_2_Source_HGNC_Symbol_Acc_6501_LAMP2	Dmel_0032949_Lamp1_Lamp1_Source_FlyBase_0032949	Aque_228516	Adig_01938	Adig_01939	Avag_29886001	Odio_006920001	Acar_00007338	Hrob_161224	OcarG_8842	Adig_01940	Bflo_260796269	Hsap_Ensmbl0078081_lysosomal_associated_membrane_protein_3_Source_HGNC_Symbol_Acc_14582_LAMP3	OcarG_8843	Ggal_014232	Drer_055504_CD68_molecule_Source_HGNC_Symbol_Acc_1693_CD68	Odio_007726001	Drer_014914_lysosomal_membrane_glycoprotein_2_Source_ZFIN_Acc_ZDB_GENE_030729_9_lamp2	Spur_025019_Spur_025019	OcarG_4867	Pfuc_465_1_00315_t1
HG_15271	Tcas_270008970	Lgig_233378	OcarG_3152	Tadh_61644	Aque_215307	Hmag_209462	Adig_15903
HG_12254	Smim_15539_PREDICTED_M_phase_phosphoprotein_8_like_Saccoglossus_kowalevskii_gi_291239791_ref_XP_002739805_6e_20_102	Hmic_0305600	Sjap_0019280	Sman_144550_Chromobox_protein_related_Chromobox_1_Heterochromatin_1_Source_UniProtKB_TrEMBL_Acc_G4V7S3	Aque_219309	Egra_09498	Emul_06798	Rcul_t44012	Odio_007899001	Odio_009154001	Sjap_0310590	Gsal_11682_chromobox_chromobox_1_heterochromatin_1	Gsal_11755_chromobox_chromobox_1_heterochromatin_1
HG_48211	Hmag_228785	Hmag_229391	OcarG_6669
HG_6383	Znev_01743	Bsch_g13666	Cint_028479	Cint_024634	Lgig_57578	Drer_035747_biorientation_of_chromosomes_in_cell_division_1_Source_ZFIN_Acc_ZDB_GENE_060810_163_bod1	Ggal_023390	Tcas_270013676	Xtro_008797	Dpul_46501	Ggal_004573	Acar_00014837	Pfuc_10948_1_10234_t1	Acar_00001989	Xtro_048799	Ctel_156779	Cgig_28799_Biorientation_of_chromosomes_in_cell_division_protein_1_like_protein_Source_UniProtKB_TrEMBL_Acc_K1RAU9	Hsap_Ensmbl0228075_biorientation_of_chromosomes_in_cell_division_1_like_2_Source_HGNC_Symbol_Acc_28505_BOD1L2	Isca_ISCW022126-PA	Skow_38484m	Smim_23742_neurofilament_heavy_polypeptide_putative_Ixodes_scapularis_gi_241717130_ref_XP_002413564_6e_37_159	Hrob_63946	Dmel_0039560_CG5514	Hmag_211077	Gsal_4504_biorientation_of_chromosomes_in_cell_division_protein_1_like_protein	Mmar_MMa10958	Tadh_58455	Aque_226210	Lgig_214393	OcarG_9167	Pfuc_93477_1_71407_t1	Ggal_036490	Ggal_036491	Drer_089505_biorientation_of_chromosomes_in_cell_division_1_like_1_Source_HGNC_Symbol_Acc_31792_BOD1L1	Hsap_Ensmbl0145919_biorientation_of_chromosomes_in_cell_division_1_Source_HGNC_Symbol_Acc_25114_BOD1	Tspi_316974696	Mmar_MMa54361
HG_6430	Bflo_260831412	Pfuc_8819_1_45938_t1	Ggal_003281	Acar_00005960	Skow_07909m	Xtro_011423	Xtro_061342	Lgig_228065	Nvec_36662_	Adig_06373	Znev_09597	Drer_086174_chloride_channel_CLIC_like_1_Source_HGNC_Symbol_Acc_29675_CLCC1	Smar_014640	Skow_40639m	Ctel_228306	Cgig_07385_Putative_transmembrane_protein_ORF57_Source_UniProtKB_TrEMBL_Acc_K1QEA3	Bflo_261289269	Smim_24523_chloride_channel_CLIC_like_protein_precursor_Bos_taurus_gi_115495191_ref_NP_001069252_2e_12_77_4	Hmag_217756	Hrob_164478	OcarG_2962	Cele_003868_ooc_3_Protein_OOC_3_isoform_b_ooc_3_mRNA_complete_cds_Source_RefSeq_mRNA_Acc_NM_182110	Lgig_167589	Ctel_223902	Pfuc_20826_1_69368_t1	Bflo_261414365	Spur_021597_Spur_021597	Ctel_80364	Ctel_80369	Hsap_Ensmbl0121940_chloride_channel_CLIC_like_1_Source_HGNC_Symbol_Acc_29675_CLCC1	Xtro_061287	Tadh_58030	Spur_020220_Spur_020220	Isca_ISCW004237-PA	Odio_003738001	Pbac_3471160	Tcas_270013861
HG_2340	Ggal_034504	Ggal_001802	Xtro_039951	Xtro_055318	Adig_09715	Drer_033735_neutrophil_cytosolic_factor_1_Source_ZFIN_Acc_ZDB_GENE_031006_6_ncf1	Bsch_g32328	Drer_041294_NADPH_oxidase_organizer_1a_Source_ZFIN_Acc_ZDB_GENE_030131_9700_noxo1a	Adig_09716	Bflo_260826584	Ggal_008924	Xtro_056383	Xtro_015702	Xtro_056393	Xtro_012708	Drer_056374_NADPH_oxidase_organizer_1b_Source_ZFIN_Acc_ZDB_GENE_101203_1_noxo1b	Skow_39991m	Aque_229720	Adig_16792	Lgig_82338	Odio_002077001	Csav_006264	Bsch_g68722	Cint_024481	Aque_224138	Aque_224140	Pfuc_9402_1_68040_t1	Odio_007260001	Hmag_218556	Avag_41422001	Bsch_g56779	Hmag_223990	Acar_00018714	Nvec_50744_	Hsap_Ensmbl0196408_NADPH_oxidase_organizer_1_Source_HGNC_Symbol_Acc_19404_NOXO1	Nvec_14941_SH3_1	Acar_00002329
HG_1192	Aque_210824	Aque_219957	Aque_219955	Aque_214258	Aque_216447	Aque_224616	Aque_223882	Aque_214397	Aque_218349	Aque_212411	Tadh_21782	Aque_229715	Mley_ML05485a	Aque_211320	Aque_201022	Aque_215417	Aque_213924	Aque_212156	Aque_227699	Aque_215418	Aque_224340	Aque_212159	Aque_229712	Aque_204477	Aque_218220	Aque_229716	Aque_212161	Aque_212165	Aque_219956	Aque_212410	Aque_212155	Aque_225845	Aque_217810	Aque_212409	Aque_206315	Aque_207650	Aque_217809	Aque_207596	Aque_212166	Aque_210671	Aque_212167	Aque_221011	Aque_206234	Aque_223773	Aque_202609	Aque_229060	Aque_227700	Aque_217900	Aque_210672	Aque_217902	Aque_210670	Aque_212245	Aque_223775	Aque_212406	Aque_217903	Aque_202068	Aque_212247	Aque_213218	Aque_226395	Aque_206314	Aque_207651	Aque_200564	Aque_215412	Aque_215414	Aque_212158	Aque_218479	Aque_200836	Aque_217805	Aque_212163	Aque_214403	Aque_207653	Aque_216457	Aque_206956	Aque_212248	Aque_217909	Aque_215410	Aque_224848	Aque_224849	Aque_204141	Aque_223778	Aque_223776	Aque_202211	Aque_212246	Aque_212413	Aque_215416	Aque_223779	Aque_212308	Aque_213923	Aque_212164	Aque_226396	Aque_212416	Aque_217908	Aque_201570	Aque_215413	Aque_216456	Aque_211837	Aque_215419	Aque_217905	Aque_217911	Aque_207094	Mley_ML073045a	Aque_212415	Aque_229714	Aque_212154	Aque_213450	Aque_201642	Aque_218221	Aque_212404	Aque_204347	Aque_214950	Aque_215411	Aque_212157	Aque_212160	Aque_212249	Aque_217904	Aque_203657	Aque_212412	Aque_225743	Aque_217910	Aque_212405	Aque_217804	Aque_208060	Aque_224850	Aque_217912	Aque_229711	Aque_212414	Aque_229061	Aque_217800	Aque_205969	Aque_212402	Aque_201076	Aque_217906	Aque_223777	Aque_202671	Aque_200484	Aque_212407	Aque_212401	Aque_208061	Aque_215415	Aque_212250
HG_9243	Dmel_0033547_CG12935	Znev_03244	Tcas_270003397	Dpul_66938	Smar_013034	Bflo_260804721	Drer_069494_transmembrane_protein_223_Source_ZFIN_Acc_ZDB_GENE_040801_113_tmem223	Xtro_063660	Spur_003307_Spur_003307	Isca_ISCW004283-PA	Skow_28657m	Tadh_22849	Smim_2539_AGAP005148_PA_Anopheles_gambiae_str_PEST_gi_158292657_ref_XP_001688507_6e_31_122	Adig_05734	Adig_15152	Hrob_124858	Pfuc_16467_1_32694_t1	Hmag_214719	Lgig_166822	Aque_223152	Hsap_Ensmbl0168569_transmembrane_protein_223_Source_HGNC_Symbol_Acc_28464_TMEM223
HG_4825	Cele_015171_vang_1_Protein_VANG_1_isoform_b_vang_1_mRNA_complete_cds_Source_RefSeq_mRNA_Acc_NM_076100	Bmal_170588635	Lgig_209276	Znev_03058	Mmar_MMa36220	Smar_004429	Smim_2134_strabismus_protein_Platynereis_dumerilii_gi_72533862_emb_CAJ26300_0_0_628	Spur_009762_Strabs	Skow_15818m	Tcas_270002841	Isca_ISCW005356-PA	Ggal_024186	Ctel_198451	Cgig_23529_Vang_like_protein_1_Source_UniProtKB_TrEMBL_Acc_K1QLP8	Hsap_Ensmbl0173218_VANGL_planar_cell_polarity_protein_1_Source_HGNC_Symbol_Acc_15512_VANGL1	Acar_00003070	Drer_004305_vang_like_1_van_gogh_Drosophila_Source_ZFIN_Acc_ZDB_GENE_040621_2_vangl1	Rcul_t31268	Dpul_52448	Dmel_0015838_Vang_Van_Gogh_Source_FlyBase_0015838	Adig_04287	Nvec_30016_Strabismus	Bflo_260836961	Tspi_316974675	Xtro_012852	Drer_027397_vang_like_2_van_gogh_Drosophila_Source_ZFIN_Acc_ZDB_GENE_020507_3_vangl2	Pfuc_9207_1_38874_t1	Csav_002561	Csav_002562	Hrob_195129	Cint_007464	Sjap_0300370	Hrob_103204	Ggal_039941	Odio_009906001	Egra_05767	Acar_00011832	Avag_54007001	Hsap_Ensmbl0162738_VANGL_planar_cell_polarity_protein_2_Source_HGNC_Symbol_Acc_15511_VANGL2	Emul_10685	Hmic_0676800	Tadh_51353	Sman_012570	Hmag_228649	Avag_11155001	Avag_43477001	Odio_017140001	Gsal_3005_vang_like_protein_1_like	Egra_01009	Emul_01836	OcarG_8039	Hmic_0433400	Avag_23376001
HG_23382	Aque_219948	Skow_18312m	Hsap_Ensmbl0068489_proline_rich_11_Source_HGNC_Symbol_Acc_25619_PRR11
HG_17423	OcarG_3094	Ctel_223991	Cgig_19202_Glutathione_S_transferase_theta_1_Source_UniProtKB_TrEMBL_Acc_K1RB85	Lgig_170146	Pfuc_16093_1_10892_t1	Pfuc_11242_1_24861_t1	Skow_28597m	Nvec_41927_GST_C
HG_8183	Mley_ML13222a	Nvec_19615_	Drer_088305_Uncharacterized_protein_Source_UniProtKB_TrEMBL_Acc_F1R5Y9_CABZ01072929_1	Spur_028714_Nkf3	Spur_019293_Pragmin	Adig_04643	Tadh_52245	Pbac_3460888	Acar_00002859	Xtro_037256	Hsap_Ensmbl0182319_Tyrosine_protein_kinase_SgK223_Source_UniProtKB_Swiss_Prot_Acc_Q86YV5_SGK223	Xtro_033397	Aque_229424	Acar_00011290	Drer_079756_pseudopodium_enriched_atypical_kinase_1_Source_ZFIN_Acc_ZDB_GENE_100422_1_peak1	Xtro_033398	Ggal_004348	Skow_33780m	Ggal_001177	Ggal_040423	Hsap_Ensmbl0173517_pseudopodium_enriched_atypical_kinase_1_Source_HGNC_Symbol_Acc_29431_PEAK1	Ggal_029342	Acar_00002846	Hmag_227409	Acar_00020651
HG_15422	Adig_12395	Nvec_25401_DUF669	Mley_ML166414a	OcarG_1599	Pbac_3464361
HG_10645	Aque_222085	Aque_218395	Aque_226909	Aque_200963	Lgig_224982	Aque_227615	Aque_218396	Aque_226908	Avag_65615001	Avag_33937001	Aque_226911	Aque_226912	Ctel_220905	Lgig_172238
HG_3636	Bsch_g27986	Bsch_g51133	Csav_016077	Csav_016078	Csav_016080	Acar_00013305	Xtro_059121	Xtro_059421	Xtro_060346	Drer_091962_RUN_domain_containing_1_Source_HGNC_Symbol_Acc_25418_RUNDC1	Lgig_104100	Tcas_270015593	Dpul_308132	Bflo_260794046	Znev_09339	Skow_46006m	Cgig_22478_RUN_domain_containing_protein_1_Source_UniProtKB_TrEMBL_Acc_K1QI92	Cint_028759	Hsap_Ensmbl0198863_RUN_domain_containing_1_Source_HGNC_Symbol_Acc_25418_RUNDC1	Cint_025925	Mley_ML14982a	Csav_016079	Bmal_170589083	Pfuc_888_1_07731_t1	Spur_006110_Rundc1	Smar_006860	Rcul_t33248	Smim_35439_PREDICTED_RUN_domain_containing_protein_like_Bombus_terrestris_gi_340721755_ref_XP_003399280_2e_168_499	Cele_020572_T19D7_4_Protein_T19D7_4_T19D7_4_mRNA_complete_cds_Source_RefSeq_mRNA_Acc_NM_075735	Ctel_183187	Isca_ISCW015959-PA	Hrob_112004	Tcas_270005255	Ggal_004501	Sman_067010	Avag_15960001	Avag_13992001	Avag_32416001	Egra_08075	Dmel_0040348_CG3703	Emul_02675	Tspi_316972314	Avag_44541001	Avag_32417001	Hmic_0747600	Sjap_0073770	Pbac_3471048	Sjap_0066460	Tadh_52054	Hmag_230570	Gsal_1341_run_domain_containing_protein_1	Gsal_12010_run_domain_containing_protein_1	Nvec_16409_DUF948	Odio_017239001	OcarG_4326	Csav_016081	Mmar_MMa47993	Nvec_38985_	Adig_06048	Avag_23754001	Dmel_0052461_CG32461	Mmar_MMa55954	Sjap_0066470	Adig_05840	Nvec_14266_	Gsal_12011_run_domain_containing_protein_1	Pbac_3473342	Pbac_3468075	Sjap_0311380
HG_40809	Mley_ML03706a	Pbac_3472434	Aque_212070
HG_41487	Aque_218874	Dmel_0000928_fs_1_Yb_female_sterile_1_Yb_Source_FlyBase_0000928	Aque_202559
HG_7041	Ctel_226086	Hrob_170732	Dpul_222285	Smar_013139	Mmar_MMa00308	Dmel_0030812_CG8949	Tadh_54408	Skow_14168m	Isca_ISCW004200-PA	Ggal_011918	Znev_08985	Tcas_270003714	Xtro_009863	Acar_00007476	Drer_012577_WW_domain_containing_adaptor_with_coiled_coil_a_Source_ZFIN_Acc_ZDB_GENE_030131_2624_waca	Xtro_059493	Spur_009507_Wac	Drer_056403_WW_domain_containing_adaptor_with_coiled_coil_b_Source_ZFIN_Acc_ZDB_GENE_041010_46_wacb	Rcul_t25409	Smim_29909_WW_domain_containing_adapter_protein_with_coiled_coil_isoform_Mus_musculus_gi_226371681_ref_NP_001139770_2e_49_187	Cele_012733_Y40B1A_2_Protein_Y40B1A_2_Y40B1A_2_mRNA_complete_cds_Source_RefSeq_mRNA_Acc_NM_060950	Bmal_170587828	Cgig_16944_WW_domain_containing_adapter_protein_with_coiled_coil_Source_UniProtKB_TrEMBL_Acc_K1Q8I1	Lgig_225233	Ctel_226085	Pfuc_4533_1_16426_t1	Hmag_219574	OcarG_5453	Isca_ISCW004202-PA	Drer_086653_WW_domain_containing_adaptor_with_coiled_coil_Source_HGNC_Symbol_Acc_17327_WAC_3_of_3	Hsap_Ensmbl0095787_WW_domain_containing_adaptor_with_coiled_coil_Source_HGNC_Symbol_Acc_17327_WAC
HG_11010	OcarG_4015	Spur_028017_Usp40	Pfuc_1568_1_00764_t1	Pfuc_19205_1_11198_t1	Skow_46001m	Smim_18640_PREDICTED_ubiquitin_carboxyl_terminal_hydrolase_40_like_Meleagris_gallopavo_gi_326922338_ref_XP_003207406_8e_63_231	Adig_01586	Mmar_MMa33888	Tadh_54059	Lgig_129506	Smim_18701_PREDICTED_ubiquitin_carboxyl_terminal_hydrolase_40_Bos_taurus_gi_297458331_ref_XP_609625_4_3e_18_90_5	Pfuc_15068_1_32501_t1
HG_2711	Bsch_g10092	Bsch_g18821	Ctel_227700	Skow_23181m	Lgig_154853	Spur_008792_Kiaa1409	Acar_00018857	Acar_00008549	Smar_010956	Znev_02817	Hsap_Ensmbl0133958_unc_79_homolog_C_elegans_Source_HGNC_Symbol_Acc_19966_UNC79	Xtro_022697	Xtro_022699	Avag_10600001	Avag_15307001	Ggal_017654	Dmel_0038693_unc79	Rcul_t12169	Dpul_46968	Tspi_316975603	Cele_006811_unc_79_Protein_UNC_79_isoform_a_Source_RefSeq_mRNA_Acc_NM_001267957	Sman_148250	Pfuc_7710_1_17154_t1	Emul_02448	Egra_04508	Hmic_0590100	Nvec_56854_	Adig_12444	Sjap_0048000	Tcas_270014787	Tadh_57317	Bsch_g15772	Bsch_g6582	Gsal_655_protein_unc_79_homolog	Drer_086663_unc_79_homolog_C_elegans_Source_HGNC_Symbol_Acc_19966_UNC79_1_of_2	Dpul_99499	Cgig_04556_Unc_79_like_protein_Source_UniProtKB_TrEMBL_Acc_K1QQY6	Bflo_260830393	Spur_001552_Kiaa1409L	Rcul_t12171	Smim_62018_unc79_isoform_D_Drosophila_melanogaster_gi_281362069_ref_NP_001163653_2e_163_499	Pfuc_35111_1_19551_t1	Hrob_90301	Bsch_g38461	Cgig_04046_Unc_79_like_protein_Source_UniProtKB_TrEMBL_Acc_K1RJX3	Pfuc_28899_1_69892_t1	Smim_62019_Protein_unc_79_like_protein_Acromyrmex_echinatior_gi_332022068_gb_EGI62393_1e_104_365	Cgig_01741	Gsal_15081_protein_unc_79_homolog	Nvec_56852_CemA	Smim_62027_PREDICTED_similar_to_KIAA1409_partial_Strongylocentrotus_purpuratus_gi_115930289_ref_XP_001185893_2e_30_123	Gsal_15082_protein_unc_79_homolog	Gsal_15083_protein_unc_79_homolog	Sjap_0108040	Adig_20132	Nvec_31286_HEAT	Hrob_182096	Mmar_MMa05106	Adig_16639	Adig_23288	Cint_002759	OcarG_1971	Drer_089365_Uncharacterized_protein_Source_UniProtKB_TrEMBL_Acc_E7F3B4_CABZ01080274_1	Rcul_t12170	Nvec_7658_zf_B_box	Hmag_209684	OcarG_7333	Smim_62011_Protein_unc_79_like_protein_Acromyrmex_echinatior_gi_332022068_gb_EGI62393_5e_69_248	Pfuc_20290_1_69333_t1	Aque_220954	Adig_21582	Avag_10601001	Smim_62010_Protein_unc_79_like_protein_Acromyrmex_echinatior_gi_332022068_gb_EGI62393_3e_28_117	Adig_19018	Nvec_34131_DUF1289	Hrob_90317	Gsal_13294_isoform_c	Hmag_209685	Gsal_13295_protein_unc_79_homolog	Ggal_017610	Lgig_176925	Smim_62009_PREDICTED_protein_unc_79_homolog_Gallus_gallus_gi_118092113_ref_XP_421334_6e_10_57_8	Hrob_182097
HG_5741	Drer_006110_chordin_Source_ZFIN_Acc_ZDB_GENE_990415_33_chd	Dpul_239686	Cgig_22848_Chordin_Source_UniProtKB_TrEMBL_Acc_K1QSR9	Smim_66043_Short_gastrulation_Achaearanea_tepidariorum_gi_90074845_dbj_BAE87096_0_0_1345	Spur_004983_Chordin_Chordin_Source_UniProtKB_TrEMBL_Acc_A7LH31	Skow_16461m	Acar_00002705	Lgig_164016	Csav_010286	Isca_ISCW017029-PA	Xtro_037638	Rcul_t40164	Csav_010287	Hmag_229129	Mmar_MMa41979	Dpul_260357	Dpul_333432	Smar_011148	Dmel_0003463_sog_short_gastrulation_Source_FlyBase_0003463	Znev_11916	Tspi_316969518	Tcas_270014332	Cint_012407	Cint_012417	Bsch_g56860	Bflo_260831688	Hsap_Ensmbl0090539_chordin_Source_HGNC_Symbol_Acc_1949_CHRD	Nvec_31768_	OcarG_833	Adig_13331	Adig_09609	Rcul_t44294	Mmar_MMa41978	Dpul_8948	Smar_014311	Hsap_Ensmbl0106823_extracellular_matrix_protein_2_female_organ_and_adipocyte_specific_Source_HGNC_Symbol_Acc_3154_ECM2	Smim_27239_Short_gastrulation_Achaearanea_tepidariorum_gi_90074845_dbj_BAE87096_9e_25_104	Isca_ISCW017031-PA	Isca_ISCW017030-PA	Tspi_316969520	Tspi_316962297	Nvec_22321_	OcarG_8672	Smim_66030_Short_gastrulation_Pholcus_phalangioides_gi_90074847_dbj_BAE87097_5e_15_77_0
HG_26519	Adig_13219	OcarG_5524	Adig_13490	Nvec_5976_Nucleoplasmin	Nvec_17698_Neuromodulin
HG_29431	Aque_207597	Avag_33553001	Avag_11023001	Avag_04403001	Avag_04404001
HG_8771	Skow_34914m	Bflo_260784255	Cint_026743	Cint_021325	Xtro_008001	Odio_009173001	Cint_026742	Cint_004705	Bsch_g34109	Spur_007775_Gamt	Csav_005575	Drer_070844_guanidinoacetate_N_methyltransferase_Source_ZFIN_Acc_ZDB_GENE_051030_97_gamt	Hsap_Ensmbl0130005_guanidinoacetate_N_methyltransferase_Source_HGNC_Symbol_Acc_4136_GAMT	Aque_223564	Bflo_261289549	Acar_00005269	Bsch_g65425	Nvec_8014_HMG_box	Ggal_040273	Nvec_26149_	Nvec_57274_HMG_box
HG_30405	Aque_222977	Hmag_228857
HG_31421	Bsch_g16160	Bsch_g61444	OcarG_2514	Bsch_g1701
HG_20588	Smim_g61332_t1_PREDICTED_piwi_like_protein_like_Xenopus_Silurana_tropicalis_gi_301626788_ref_XP_002942570_6e_24_110	Nvec_9362_	Nvec_46400_	Pbac_3472097	Lgig_161265	Aque_201164	Nvec_32442_Sec20
HG_13918	Mley_ML033627a	Pbac_3470343	Aque_216597	OcarG_4635
HG_4464	Bsch_g28180	Bsch_g30750	Bflo_260831822	Skow_02761m	Cgig_14985_Forkhead_associated_domain_containing_protein_1_Source_UniProtKB_TrEMBL_Acc_K1QJE3	Lgig_237318	Spur_000034_Fhad1L	Adig_17921	Nvec_43856_Laminin_I	Spur_023040_Fhad1L_1	Pfuc_1391_1_07929_t1	Pfuc_13169_1_68609_t1	Avag_39884001	Cint_025337	Avag_55804001	Acar_00011291	Avag_45759001	Avag_45783001	Cint_025336	Ctel_174231	Sman_131620	Drer_094473_forkhead_associated_FHA_phosphopeptide_binding_domain_1_Source_HGNC_Symbol_Acc_29408_FHAD1_2_of_2	Ggal_028352	Ggal_038705	Spur_005804_Hypp_1603	OcarG_241	Nvec_59055_Ribosomal_L30_N	Pbac_3461670	Acar_00001500	Ctel_113772	Avag_45761001	Avag_39886001	Sjap_0036510	Hmag_230712	Spur_021809_Spur_021809	Ctel_113758	Ggal_001448	Sjap_0036500	Hrob_175580	Pfuc_1391_1_07930_t1	Drer_056723_forkhead_associated_FHA_phosphopeptide_binding_domain_1_Source_HGNC_Symbol_Acc_29408_FHAD1_1_of_2	Sjap_0036520	Aque_217356	Smar_013819	Ggal_038710	Nvec_7787_FHA	Aque_225222	Bflo_260831820	Cint_023663	Csav_001809	Csav_001810	Csav_000363	Hmag_230711	Hrob_168215	Hsap_Ensmbl0142621_forkhead_associated_FHA_phosphopeptide_binding_domain_1_Source_HGNC_Symbol_Acc_29408_FHAD1	Sjap_0110380
HG_4552	Nvec_18088_zf_C4	Cgig_02008	Smar_012530	Lgig_113097	Skow_16823m	Bflo_260815531	Smim_16158_PREDICTED_similar_to_CG6184_PC_Strongylocentrotus_purpuratus_gi_115694475_ref_XP_001202534_2e_71_238	Ctel_94391	Isca_ISCW020413-PA	Avag_10747001	Avag_17063001	Znev_04047	Hrob_158433	Adig_04230	Dmel_0038725_CG6184	Skow_01404m	Cgig_17419	Spur_013434_Spur_013434	Ctel_188461	OcarG_4626	Cgig_17229	Tcas_270003330	OcarG_1419	Bflo_260824451	Aque_229187	Aque_213111	Spur_018824_Spur_018824	Dpul_101181	Aque_213393	Spur_026554_Hypp_1181	Pfuc_430201_1_07194_t1	Hmag_207100	Aque_203854	Tadh_60893	Rcul_t00986	Hrob_188123	Pfuc_10708_1_10186_t1	Pfuc_17952_1_61762_t1	Pfuc_10708_1_10185_t1	Gsal_15022_uncharacterized_protein_kiaa1467_like_protein	Cgig_02358	Aque_207892	Bflo_260824447	Smim_16159_Uncharacterized_protein_KIAA1467_like_protein_Camponotus_floridanus_gi_307181719_gb_EFN69201_2e_13_79_7	Hmag_228583	Smim_16155_Uncharacterized_protein_KIAA1467_like_protein_Harpegnathos_saltator_gi_307200664_gb_EFN80767_7e_21_97_8	Mmar_MMa33430	Spur_015336_Spur_015336	Mmar_MMa02106	Mmar_MMa26609	Nvec_45047_	OcarG_1418	Avag_24209001
HG_22107	Aque_203380	Dmel_0010607_l_2_05714_lethal_2_05714_Source_FlyBase_0010607	Aque_226298	Aque_213612	Aque_215632	Mmar_MMa24679
HG_8601	Ggal_017867	Hsap_Ensmbl0196335_serine_threonine_kinase_31_Source_HGNC_Symbol_Acc_11407_STK31	Bsch_g16128	Ctel_205311	Bflo_260802618	Cgig_15667_Serine_threonine_protein_kinase_31_Source_UniProtKB_TrEMBL_Acc_K1Q1F1	Adig_12716	Drer_056339_serine_threonine_kinase_31_Source_HGNC_Symbol_Acc_11407_STK31	Acar_00013218	Xtro_016111	Hrob_193703	Smim_23312_PREDICTED_serine_threonine_protein_kinase_31_like_Anolis_carolinensis_gi_327274871_ref_XP_003222199_2e_13_80_1	Hmag_228909	OcarG_11097	Smar_014047	Lgig_176605	Isca_ISCW017476-PA	Nvec_26568_	Spur_020864_Unk_77	Smim_23297_similar_to_serine_threonine_kinase_31_predicted_Rattus_norvegicus_gi_149033406_gb_EDL88207_5e_06_53_5	OcarG_9332	Nvec_30114_	Nvec_27327_
HG_11579	Isca_ISCW021371-PA	Ctel_227361	Dpul_228581	Skow_16756m	Lgig_159033	Znev_14917	Bflo_260819236	Smar_007708	Odio_010972001	Cgig_08198	Adig_11804	Adig_19486	Aque_225575	Cgig_08515
HG_14660	Bflo_260794372	Bflo_260824561	Bflo_260824669	Bflo_260799455	Aque_221935	Aque_204439	Aque_206732	Aque_206731	Aque_209850	Aque_212595
HG_10458	OcarG_3709	Aque_220957	Dmel_0053054_CG33054	Dmel_0085290_CG34261	Skow_14017m	Acar_00016235	Ggal_005102	Dmel_0053056_CG33056	Spur_019473_Spur_019473	Drer_057426_O_acyl_ADP_ribose_deacylase_1_Source_ZFIN_Acc_ZDB_GENE_050522_480_oard1	Avag_60255001	Avag_05341001	Tcas_270003021	Adig_00257	Hmag_207396	Nvec_55888_	Hsap_Ensmbl0124596_O_acyl_ADP_ribose_deacylase_1_Source_HGNC_Symbol_Acc_21257_OARD1
HG_41879	Dpul_225734	Aque_210404	Dpul_314719
HG_40589	Aque_214002	Avag_04643001	Avag_29891001
HG_6908	OcarG_5202	Skow_13956m	Cgig_10748	Pfuc_9149_1_17431_t1	Lgig_159650	Ctel_97926	Cgig_10749	Hsap_Ensmbl0141664_zinc_finger_CCHC_domain_containing_2_Source_HGNC_Symbol_Acc_22916_ZCCHC2	Znev_04778	Spur_018551_Zcchc2	Ctel_102742	Bflo_260835083	Hmag_221835	Smar_008429	Ggal_020989	Ggal_036379	Gsal_799_zinc_finger_cchc_domain_containing_protein_14	Smim_9703_Zinc_finger_CCHC_domain_containing_protein_Acromyrmex_echinatior_gi_332024992_gb_EGI65179_1e_32_144	Tcas_270007607	Xtro_062093	Xtro_058372	Dmel_0032748_CG10492	Odio_004067001	Hrob_190986	Isca_ISCW022109-PA	Rcul_t32027	Acar_00011593	Tadh_55663	Hrob_165952	Ggal_036380	Drer_067950_zinc_finger_CCHC_domain_containing_2_Source_HGNC_Symbol_Acc_22916_ZCCHC2	Mmar_MMa15177	Spur_022115_Spur_022115
HG_9979	Znev_05257	Xtro_017344	Bflo_260806907	Xtro_033755	Drer_078003_F_box_and_leucine_rich_repeat_protein_3a_Source_ZFIN_Acc_ZDB_GENE_030912_5_fbxl3a	Hsap_Ensmbl0005812_F_box_and_leucine_rich_repeat_protein_3_Source_HGNC_Symbol_Acc_13599_FBXL3	Drer_037738_F_box_and_leucine_rich_repeat_protein_21_gene_pseudogene_Source_HGNC_Symbol_Acc_13600_FBXL21	Ggal_027297	Ggal_010216	Hsap_Ensmbl0164616_F_box_and_leucine_rich_repeat_protein_21_gene_pseudogene_Source_HGNC_Symbol_Acc_13600_FBXL21	Acar_00001058	Spur_000312_Fbxl21	Acar_00000530	Drer_021882_F_box_and_leucine_rich_repeat_protein_3b_Source_ZFIN_Acc_ZDB_GENE_041010_178_fbxl3b	Ggal_021889	Xtro_017354	Aque_215664	Isca_ISCW014055-PA
HG_7019	Znev_15893	Dmel_0037445_CG9727	Drer_063258_regulatory_factor_X_5_Source_ZFIN_Acc_ZDB_GENE_070717_3_rfx5	Dpul_64123	Hsap_Ensmbl0181827_regulatory_factor_X_7_Source_HGNC_Symbol_Acc_25777_RFX7	Tcas_270009668	Hmic_0672900	Ggal_001224	Acar_00008319	Acar_00008590	Hsap_Ensmbl0143390_regulatory_factor_X_5_influences_HLA_class_II_expression_Source_HGNC_Symbol_Acc_9986_RFX5	Xtro_036081	Bflo_260816690	Drer_077237_Uncharacterized_protein_Source_UniProtKB_TrEMBL_Acc_E7F1P9_CU075695_3	Adig_10427	Mmar_MMa56451	Hsap_LRG_101_regulatory_factor_X_5_influences_HLA_class_II_expression_Source_HGNC_Symbol_Acc_9986_LRG_101	Xtro_062557	Nvec_27955_	Xtro_057417	Spur_027998_Rfxdc2L	Ctel_131555	Hmag_230747	Lgig_138119	Cgig_06904_DNA_binding_protein_RFX5_Source_UniProtKB_TrEMBL_Acc_K1PZP2	Pfuc_292_1_36462_t1	Smim_39350_Regulatory_factor_X_domain_containing_protein_Harpegnathos_saltator_gi_307197642_gb_EFN78821_2e_30_126	Ggal_038377	OcarG_10709	Ggal_001026	Drer_074522_regulatory_factor_X_7_Source_HGNC_Symbol_Acc_25777_RFX7_1_of_2	Smim_81235_rfx5_putative_Ixodes_scapularis_gi_241042425_ref_XP_002407060_0_002_49_3
HG_581	Aque_218679	Aque_209860	Aque_207072	Aque_218191	Aque_205319	Aque_215785	Aque_210459	Aque_215210	Aque_210737	Aque_206954	Aque_209880	Aque_207697	Aque_204459	Aque_210377	Aque_211532	Aque_212035	Aque_217811	Aque_205531	Aque_205394	Aque_212081	Aque_210033	Aque_201105	Aque_217086	Aque_202864	Aque_211923	Aque_200794	Aque_212082	Aque_219767	Aque_207322	Aque_209113	Aque_204064	Aque_208293	Aque_215790	Aque_204073	Aque_218682	Aque_211348	Aque_220887	Aque_207562	Aque_206272	Aque_204214	Aque_218657	Aque_208371	Aque_207649	Aque_209017	Aque_211414	Aque_215789	Aque_228203	Aque_223871	Aque_215794	Aque_219134	Aque_218980	Aque_219777	Aque_212264	Aque_214168	Aque_228454	Aque_205832	Aque_204933	Aque_202742	Aque_221812	Aque_210034	Aque_209241	Aque_220996	Aque_209012	Aque_228172	Aque_203829	Aque_221803	Aque_200580	Aque_207007	Aque_203035	Aque_214790	Aque_209168	Aque_218975	Aque_213880	Aque_229088	Aque_211218	Aque_214051	Aque_206401	Aque_211347	Aque_211413	Aque_205474	Aque_214170	Aque_218192	Aque_215786	Aque_215214	Aque_220173	Aque_224303	Aque_209792	Aque_214186	Aque_212346	Aque_214049	Aque_208150	Aque_213662	Aque_207748	Aque_218328	Aque_219912	Aque_217139	Aque_200658	Aque_208979	Aque_219913	Aque_216852	Aque_204219	Aque_208189	Aque_207664	Aque_213597	Aque_202197	Aque_206887	Aque_219814	Aque_209379	Aque_218677	Aque_205184	Aque_212194	Aque_205619	Aque_200203	Aque_219927	Aque_218194	Aque_208070	Aque_205586	Aque_209720	Aque_217513	Aque_205456	Aque_209142	Bsch_g67285	Aque_206453	Aque_210748	Aque_203582	Aque_205232	Aque_205257	Aque_207844	Aque_228453	Aque_212036	Aque_207476	Aque_209295	Aque_203486	Aque_202261	Aque_220885	Aque_213834	Aque_220886	Aque_208978	Aque_212453	Aque_210730	Aque_205107	Aque_210376	Aque_210507	Aque_211616	Aque_224254	Aque_215792	Aque_211633	Aque_211358	Aque_228079	Aque_209876	Aque_221810	Aque_205159	Aque_207890	Aque_208042	Aque_206108	Aque_205648	Aque_200921	Aque_202802	Aque_216034	Aque_208372	Aque_207127	Aque_208167	Aque_201562	Aque_211634	Aque_206804	Aque_215215	Aque_214310	Aque_210692	Aque_212193	Aque_210691	Aque_214311	Aque_208584	Aque_210751	Aque_204473	Aque_211549	Aque_209936	Aque_200244	Aque_201732	Aque_200718	Aque_209373	Aque_200598	Aque_208919	Aque_207797	Aque_209557	Aque_211635	Aque_221808	Aque_201248	Aque_211920	Aque_208367	Aque_204265	Aque_210733	Aque_209225	Aque_221813	Aque_207109	Aque_206706	Aque_212046	Aque_203026	Aque_204057	Aque_204849	Aque_209377	Aque_214053	Aque_207088	Aque_206703	Aque_202620	Aque_203988	Aque_201408	Aque_219760	Aque_206073	Aque_221821	Aque_204557	Aque_207104	Aque_204536	Aque_201701	Aque_205660	Aque_203960	Aque_209372	Aque_209276	Aque_209696	Aque_200965	Aque_204296	Aque_200558	Aque_200631	Aque_200140	Aque_210112	Aque_205223	Aque_205553	Aque_218973	Aque_207321	Aque_201151	Aque_216666	Aque_204718	Aque_200082	Aque_201991	Aque_207386	Aque_208015	Aque_208368	Aque_230105
HG_5936	Ctel_192565	OcarG_6241	Adig_04993	Ctel_205505	Avag_36039001	Nvec_37912_BTB	Hmag_225127	Cgig_24558_BTB_and_MATH_domain_containing_protein_38_Source_UniProtKB_TrEMBL_Acc_K1QGR1	Cgig_24555_BTB_and_MATH_domain_containing_protein_38_Source_UniProtKB_TrEMBL_Acc_K1R8J7	Adig_03911	Nvec_40853_BTB	Hrob_158836	Adig_11863	Adig_11864	Adig_15757	Nvec_25077_BTB	Adig_03910	Adig_19736	Hmag_233527	Avag_15419001	Cgig_13620_BTB_and_MATH_domain_containing_protein_38_Source_UniProtKB_TrEMBL_Acc_K1PW32	Pfuc_1_1_00009_t1	Nvec_48929_BTB	Cgig_26454_BTB_and_MATH_domain_containing_protein_36_Source_UniProtKB_TrEMBL_Acc_K1RJN5	Pfuc_13335_1_32315_t1	Lgig_170454	Cgig_15835_BTB_and_MATH_domain_containing_protein_36_Source_UniProtKB_TrEMBL_Acc_K1RB43	Nvec_9607_	Adig_15756	Adig_17776	Adig_17777	Adig_11862	Pfuc_10267_1_10105_t1	Cgig_26452	Cgig_03023	Adig_11866	Adig_18070	Cgig_26453	Hrob_180327	Hrob_158835	Adig_11865	Nvec_2540_Ins_element1
HG_33781	Aque_226416	Aque_226415	Mmar_MMa22055	Hrob_103485
HG_4876	Mley_ML398330a	Cgig_16657	Sjap_0043640	Cele_018018_F33G12_6_Protein_F33G12_6_isoform_a_F33G12_6_mRNA_complete_cds_Source_RefSeq_mRNA_Acc_NM_001026966	Bmal_170579432	Tspi_316973719	Znev_08300	Smim_13943_PP2C_like_domain_containing_protein_CG9801_Harpegnathos_saltator_gi_307196971_gb_EFN78346_3e_153_463	Mmar_MMa00179	Smar_007437	Dpul_308585	Rcul_t45076	Lgig_107792	Smim_25860_PP2C_like_domain_containing_protein_CG9801_Harpegnathos_saltator_gi_307196971_gb_EFN78346_7e_106_328	Dmel_0037623_CG9801	Mmar_MMa56388	Tcas_270008442	Adig_00248	Nvec_8895_	Ctel_128291	Avag_13317001	Avag_38866001	Hmag_219954	Aque_219704	Rcul_t35105	Aque_217471	Aque_214718	Hrob_195063	Hmic_0579500	Sman_018790	Isca_ISCW008157-PA	Emul_03536	Egra_05609	Mmar_MMa55443	Sjap_0043650	Pfuc_13257_1_10587_t1	Nvec_54566_	Nvec_45845_	Smim_25866_PREDICTED_PP2C_like_domain_containing_protein_CG9801_like_Acyrthosiphon_pisum_gi_328710310_ref_XP_001943795_3e_15_80_5	Isca_ISCW008158-PA
HG_19765	Bsch_g3765	Adig_23438	Smar_013841	Aque_225500	Spur_020506_Spur_020506	Isca_ISCW014906-PA	Aque_203482
HG_369	Hmag_219898	Bsch_g14131	Bsch_g16579	Bsch_g45744	Bsch_g24848	Bsch_g39203	Bsch_g38352	Bsch_g8188	Lgig_155024	Smim_g26354_t1_PREDICTED_similar_to_tyrosine_kinase_receptor_partial_Hydra_magnipapillata_gi_221106553_ref_XP_002169535_9e_18_91_7	Smim_62832_PREDICTED_similar_to_tyrosine_kinase_receptor_partial_Hydra_magnipapillata_gi_221106553_ref_XP_002169535_2e_31_137	Lgig_175538	Bsch_g45068	Lgig_165443	Hmag_213242	Lgig_155053	Hmag_204475	Hmag_204172	Hmag_212747	Avag_16676001	Hmag_229007	Hmag_227400	Hmag_204514	Hmag_229546	Hmag_206328	OcarG_1118	Hmag_201917	Hmag_226621	Spur_015971_Hypp_806	Hmag_220336	Hmag_225609	Hmag_206782	Hmag_228853	Hmag_225226	Skow_08739m	Hmag_204466	Hmag_228003	Hmag_208030	Nvec_52103_DUF281	Hmag_232121	Hmag_227193	Bsch_g13048	Hmag_218398	Nvec_30408_	Nvec_59297_zf_DNL	Nvec_33718_	Nvec_56420_CUB	Nvec_3171_	OcarG_2859	Nvec_39815_	Hmag_213616	Nvec_12512_	Nvec_2652_	Hmag_208546	Nvec_58339_	Nvec_57558_	Nvec_50786_	Nvec_8114_	Smim_g6972_t1_PREDICTED_similar_to_Aof2_protein_Hydra_magnipapillata_gi_221109683_ref_XP_002169587_5e_51_195	Hmag_227236	Nvec_36933_TNFR_c6	Nvec_17433_	Nvec_17720_Atracotoxin	Nvec_45911_	Nvec_7636_zf_CCHC	Hmag_218681	Nvec_33234_DNA_RNApol_7kD	Hmag_229948	Nvec_25363_DUF866	Hmag_221903	Nvec_5938_Activin_recp	Nvec_10954_Activin_recp	Nvec_28446_	Nvec_44471_TFIIF_beta	Smim_g53858_t1_PREDICTED_similar_to_tyrosine_kinase_receptor_partial_Hydra_magnipapillata_gi_221106553_ref_XP_002169535_6e_40_162	Ctel_193814	Hmag_231528	Isca_ISCW011022-PA	Hmag_215131	Hmag_231547	Nvec_17243_	Nvec_56758_	Avag_25260001	Nvec_36035_	Nvec_48517_DUF866	Smim_g4804_t1_PREDICTED_similar_to_Aof2_protein_Hydra_magnipapillata_gi_221109683_ref_XP_002169587_4e_42_160	Nvec_2740_DUF866	Hmag_225510	Nvec_47707_	Nvec_37365_3_dmu_9_3_mt	Nvec_24800_DUF866	Nvec_57924_PG_binding_1	Hmag_214098	Nvec_5588_3_dmu_9_3_mt	Hmag_214733	Nvec_52072_DUF1168	Hmag_201800	Hmag_221933	Hmag_212733	Hmag_212953	Nvec_25345_DUF866	Hmag_228483	Hmag_201352	Hmag_228111	Nvec_2279_PG_binding_1	Hmag_228781	Isca_ISCW023282-PA	Hmag_206935	Hmag_216759	Hmag_202133	Nvec_38563_DUF281	Hmag_224490	Nvec_54233_zf_nanos	Hmag_231695	Hmag_220353	Nvec_26608_Serglycin	Hmag_219969	Avag_22276001	Avag_58876001	Nvec_44175_zf_nanos	Nvec_38112_Fer4	Hmag_208754	Nvec_47843_zf_nanos	Hmag_213209	Avag_27503001	Hmag_226872	Nvec_8684_	Hmag_206996	Ctel_213402	Nvec_39879_Staph_haemo	Hmag_206269	Hmag_211775	Hmag_224796	Hmag_203161	Nvec_18151_zf_nanos	Hmag_210826	Isca_ISCW009145-PA	Hmag_206146	Nvec_20237_	Hmag_222130	Hmag_200297	Hmag_205741	Hmag_224849	Hmag_228712	Nvec_45397_	Hmag_206338	Hmag_210624	Hmag_215414	Nvec_54310_Aa_trans	Hmag_217445	Isca_ISCW003367-PA	Hmag_218046	Hmag_216436	Hmag_204766	Hmag_217009	Nvec_31235_DUF220	Hmag_214566	Bsch_g43831	Bsch_g38502	Hmag_203360	Hmag_205652	Nvec_416_HR1	Hmag_222321	Hmag_205243	Hmag_213649	Nvec_20140_	Hmag_224564	Ctel_213791	Bsch_g27149	Nvec_34581_Sas10_Utp3	Hmag_223798	Bsch_g2837	Hmag_233376	Nvec_29154_RNA_pol_Rpb2_7	Hmag_219207	Hmag_205488	Bsch_g25264	Nvec_31678_ApoC_I	Nvec_13996_MOSP_C	Hmag_214181	Skow_43179m	Ctel_218535	Hmag_217514	Hmag_228817	Nvec_26933_CXC	Avag_24123001	Nvec_8683_	Nvec_6951_PXA	Hmag_217316	Hmag_212334	Ctel_192544	Hmag_204214	Hmag_200975	Hmag_224471	Nvec_14692_	Hmag_202213	Nvec_31874_TP2	Nvec_40800_	Nvec_5750_	Hmag_223096	Hmag_216262	Hmag_201576	Nvec_7314_ApoC_I	Hmag_216254	Skow_03432m	Hmag_203101	Hmag_222175	Nvec_35464_	Hmag_208559	Nvec_15481_FlaG	Hmag_218155	Hmag_220268	Hmag_230960	Hmag_225980	Hmag_218207	Nvec_420_TRAUB	Nvec_38950_TP2	Hmag_221109	Nvec_27235_ApoC_I	Hmag_210441	Hmag_201144	Hmag_209230	Nvec_32690_	Hmag_223839	Hmag_224524	Hmag_209959	Ctel_207745	OcarG_8037	Ctel_211173	Hmag_229746	Hmag_229403	Hmag_218093	Hmag_214235	Hmag_217627	Hmag_225910	Hmag_200277	Nvec_44023_COX6B	Nvec_13945_	Hmag_229242	Nvec_58250	Hmag_225261	Hmag_210988	Ctel_216323	Hmag_202407	Smim_27051_PREDICTED_similar_to_predicted_protein_Hydra_magnipapillata_gi_221132630_ref_XP_002157478_5e_12_69_3	Hmag_219924	Hmag_215078	Hmag_223713	Hmag_221592	Nvec_33673_	Hmag_220270	Hmag_222909	Hmag_226180	Bsch_g19632	Nvec_47935_	Hmag_231587	Hmag_223136	Hmag_229008	Hmag_212218	Hmag_214792	Hmag_208671	Hmag_206910	Hmag_200229	Hmag_208456	Hmag_206852	Hmag_210934	Hmag_204247	Hmag_218025	Hmag_205511	Hmag_206068	Hmag_201700	Hmag_207478	Hmag_220484	Hmag_222222	Bsch_g49330	Nvec_18476_EF1_GNE	Smim_53456_PREDICTED_similar_to_zinc_finger_MYM_domain_containing_Hydra_magnipapillata_gi_221102563_ref_XP_002169962_1e_04_48_9	Hmag_211254	Nvec_42044_ubiquitin	Isca_ISCW000307-PA	Hmag_218010	Nvec_42007_	Hmag_220204	Nvec_33627_SMC_hinge	Hmag_213770	Hmag_224547	Hmag_205648	Smim_36708_PREDICTED_similar_to_zinc_finger_MYM_domain_containing_Hydra_magnipapillata_gi_221102563_ref_XP_002169962_1e_04_47_0	Hmag_229491	Hmag_210448	Hmag_219905	Hmag_218558	Hmag_200165	Nvec_44120_	Nvec_45896_ApoC_I	Nvec_21999_ApoC_I	Nvec_30406_ApoC_I	Nvec_44773_	Nvec_34449_	Nvec_9788_Seryl_tRNA_N	Hmag_218364	Hmag_208755	Hmag_228086	Isca_ISCW022428-PA	Hmag_218393	Hmag_200300	Ctel_198514	Nvec_26419_zf_nanos	Hmag_215960	Hmag_223469	Hmag_209232	Ctel_210719	Hmag_207824	Hmag_222969	Avag_23401001	Nvec_30026_	Hmag_206492	Hmag_208198	Hmag_214542	Hmag_200424	Hmag_234312	Hmag_216159	Hmag_209322	Hmag_222204	Hmag_232612	Hmag_204620	Hmag_214978	Hmag_209796	Hmag_207456	Hmag_232882	Hmag_231651	Skow_09027m	Hmag_208735	Hmag_229939	Hmag_207232	Hmag_204056	Hmag_226790	Hmag_208764	Hmag_224946	Hmag_207217	Hmag_211001	Hmag_214065	Hmag_201778	Hmag_202479	Hmag_213234	Hmag_202862	Hmag_205730	Hmag_211911	Hmag_215127	Nvec_44061_	Nvec_23886_Adeno_VII	Nvec_29462_DUF753	Hmag_201239	Hmag_202683	Hmag_215265	Hmag_231028	Hmag_217362	Hmag_207064	Hmag_210227	Nvec_54810_	Smim_75718_hypothetical_protein_EAG_00212_Camponotus_floridanus_gi_307185814_gb_EFN71671_9e_09_56_6	Hmag_206848	Nvec_30642_	Hmag_216106	Nvec_9253_SspP	Hmag_204965	Hmag_234431	Nvec_50157_XPA_N	Smim_1031_Histone_lysine_N_methyltransferase_SETMAR_Harpegnathos_saltator_gi_307205553_gb_EFN83858_3e_08_53_9	Hmag_231291	Nvec_21482_	Nvec_41288_	Nvec_4465_	Nvec_21650_	Nvec_35669_CCT	Nvec_41570_	Nvec_52462_	Nvec_59533_ApoC_I	Nvec_41472_	Nvec_15147_C1_2	Nvec_20243_	Nvec_38391_	Nvec_38225_	Nvec_34264_Toxin_25	Skow_38480m	Skow_22983m	Avag_08384001	Avag_25259001	Avag_45400001	Avag_64918001
HG_8837	Csav_011752	Skow_00367m	Tadh_61094	Mley_ML04721a	Cgig_24675	Pfuc_29533_1_04704_t1	Ctel_210878	Lgig_237703	Bflo_260824770	Spur_019035_Ccdc60L	Cgig_24676_Coiled_coil_domain_containing_protein_60_Source_UniProtKB_TrEMBL_Acc_K1RQ92	Pfuc_14164_1_54036_t1	Pfuc_38841_1_34086_t1	Spur_001002_Spur_001002	Adig_02882	Adig_17931	Pfuc_42440_1_70454_t1	Nvec_256_	Sman_125620	Aque_216146	Nvec_3232_S4	Nvec_35504_
HG_19524	Adig_14774	Hmag_218423	Nvec_13913_WH2	Aque_228221	OcarG_5541	Pbac_3464764	Lgig_166365
HG_22530	Drer_022564_chromosome_11_open_reading_frame_58_Source_HGNC_Symbol_Acc_16990_C18H11orf58	Ggal_009795	Acar_00000041	Hsap_Ensmbl0110696_chromosome_11_open_reading_frame_58_Source_HGNC_Symbol_Acc_16990_C11orf58	OcarG_2476	Xtro_034992
HG_20329	OcarG_10522	Aque_200097	Pfuc_24813_1_47690_t1	Pfuc_14105_1_32397_t1	Pfuc_37986_1_19652_t1	Pfuc_114507_1_57059_t1	Pfuc_8205_1_53123_t1
HG_12987	Mley_ML01535a	Avag_17928001	Pbac_3467077	Hmag_204945	Aque_224956	Mmar_MMa02931	Nvec_10638_Myosin_N	Avag_03190001	Tcas_270005597	Dmel_0034463_CG15125
HG_4191	Drer_000516_ankyrin_and_armadillo_repeat_containing_Source_ZFIN_Acc_ZDB_GENE_030616_533_ankar	Csav_018912	Csav_018911	Bflo_260798280	Bsch_g33884	Bsch_g13777	Adig_15097	Nvec_58175_Arm	Ctel_159631	Spur_010443_Ankar	Cgig_22713_Ankyrin_and_armadillo_repeat_containing_protein_Source_UniProtKB_TrEMBL_Acc_K1QWM5	Xtro_021756	Aque_227515	Acar_00014123	Cint_001514	Cint_001511	Skow_28675m	Skow_45989m	Hsap_Ensmbl0151687_ankyrin_and_armadillo_repeat_containing_Source_HGNC_Symbol_Acc_26350_ANKAR	Avag_60317001	Avag_00453001	Bflo_260797689	Lgig_224972	Lgig_231357	Ctel_224898	Cgig_08512_Ankyrin_and_armadillo_repeat_containing_protein_Source_UniProtKB_TrEMBL_Acc_K1QD73	Pfuc_1580_1_00765_t1	Skow_28508m	Spur_025950_Ankar_1	Hrob_182723	Pfuc_5510_1_38164_t1	Bsch_g27869	Mley_ML00852a	Bsch_g29597	Pfuc_5510_1_38163_t1	Tadh_22532	Cgig_09420_Ankyrin_and_armadillo_repeat_containing_protein_Source_UniProtKB_TrEMBL_Acc_K1RCT6	Mley_ML05676a	Bsch_g30247	Spur_017734_Spur_017734	Smar_009981	Bsch_g39714	Pfuc_20726_1_54699_t1	Tadh_24432	Xtro_005072	Pbac_3463033	Nvec_17380_	Avag_56792001	Avag_40655001	Adig_00427	Odio_012483001	Adig_16219	Aque_217432	Acar_00020085	Hrob_163175	Hrob_177538	Mley_ML48262a	Pfuc_52819_1_41558_t1	Hrob_177539	Odio_012482001	Avag_31768001
HG_55	Smim_g67739_t1_PREDICTED_similar_to_endonuclease_and_reverse_transcriptase_like_protein_Tribolium_castaneum_gi_189242290_ref_XP_966849_4e_140_462	Ctel_227708	Pfuc_134645_1_42676_t1	Bsch_g32865	Bsch_g59103	Bsch_g44870	Bsch_g29084	Bsch_g52745	Smim_g22332_t1_PREDICTED_similar_to_endonuclease_and_reverse_transcriptase_like_protein_Tribolium_castaneum_gi_189242290_ref_XP_966849_1e_102_332	Tcas_270015329	Bsch_g10811	Bsch_g43841	Bsch_g48137	Bsch_g18847	Bsch_g69824	Bsch_g62722	Bsch_g70998	Tcas_270015323	Bsch_g42947	Bsch_g47750	Tcas_270011923	Bsch_g67382	Bsch_g64826	Bsch_g56727	Bsch_g45697	Bsch_g68407	Bsch_g56881	Bsch_g52504	Tcas_270016787	Bsch_g53986	Bsch_g31774	Bsch_g55516	Bsch_g21048	Bsch_g55503	Bsch_g60099	Tcas_270016792	Bsch_g27301	Bsch_g45179	Bsch_g55130	Bsch_g65396	Bsch_g60101	Bsch_g18448	Pbac_3461640	Skow_44769m	Bsch_g63886	Tcas_270017193	Smim_g56043_t1_PREDICTED_similar_to_endonuclease_and_reverse_transcriptase_like_protein_Tribolium_castaneum_gi_189242290_ref_XP_966849_4e_99_326	Smim_64273_PREDICTED_similar_to_endonuclease_and_reverse_transcriptase_like_protein_Tribolium_castaneum_gi_189242290_ref_XP_966849_3e_167_520	Bsch_g69835	Bsch_g63429	Bsch_g50883	Bsch_g51502	Bsch_g60904	Bsch_g36710	Bsch_g31905	Bsch_g36099	Bsch_g26935	Bsch_g51829	Bsch_g29757	Bsch_g43845	Bsch_g59724	Bsch_g33529	Pbac_3461527	Bsch_g39049	Bsch_g42422	Bsch_g59851	Bsch_g57031	Bsch_g59272	Bsch_g50812	Bsch_g70497	Bsch_g58335	Bsch_g27971	Bsch_g45286	Bsch_g56768	Bsch_g68730	Tcas_270016597	Bsch_g60848	Bsch_g41960	Pbac_3460315	Bsch_g67302	Bsch_g55860	Bsch_g51399	Bsch_g69024	Tcas_270008340	Mley_ML002237a	Bsch_g68438	Tcas_270017183	Bsch_g68019	Bsch_g29841	Bsch_g10175	Bsch_g70277	Bsch_g63830	Bsch_g20132	Bsch_g68985	Bsch_g19909	Bsch_g45344	Bsch_g44363	Bsch_g66553	Bsch_g46018	Bsch_g72054	Bsch_g14700	Bsch_g38342	Bsch_g31455	Bsch_g42017	Bsch_g69833	Bsch_g63220	Bsch_g42866	Bsch_g64642	Bsch_g42171	Bsch_g34013	Bsch_g33755	Bsch_g51283	Bsch_g29630	Bsch_g47955	Bsch_g48243	Bsch_g43702	Bsch_g57444	Bsch_g21302	Bsch_g52929	Bsch_g64067	Bsch_g54387	Bsch_g50888	Bsch_g43168	Bsch_g27055	Bsch_g69365	Bsch_g41476	Bsch_g34852	Bsch_g52505	Bsch_g62692	Bsch_g47392	Bsch_g58441	Bsch_g12588	Bsch_g55407	Bsch_g50054	Bsch_g60835	Bsch_g59721	Bsch_g41575	Bsch_g71513	Bsch_g67227	Bsch_g62933	Bsch_g27352	Bsch_g42439	Bsch_g45458	Bsch_g56880	Bsch_g31638	Bsch_g60559	Bsch_g56208	Bsch_g37535	Bsch_g58794	Bsch_g17837	Bsch_g66218	Bsch_g55229	Bsch_g50473	Bsch_g45297	Bsch_g53718	Bsch_g50405	Bsch_g36287	Bsch_g55262	Bsch_g48230	Bsch_g62780	Bsch_g49716	Bsch_g42215	Bsch_g10702	Bsch_g51306	Bsch_g54585	Bsch_g67109	Bsch_g42042	Bsch_g51693	Bsch_g70358	Bsch_g47747	Bsch_g57314	Bsch_g32322	Bsch_g35128	Bsch_g56230	Bsch_g57016	Bsch_g45755	Bsch_g71487	Bsch_g63494	Bsch_g56178	Bsch_g65063	Bsch_g25071	Bsch_g18406	Bsch_g56754	Bsch_g33055	Bsch_g64697	Bsch_g67434	Bsch_g28291	Bsch_g71713	Bsch_g69163	Bsch_g59695	Bsch_g42585	Bsch_g57669	Bsch_g43946	Bsch_g67251	Bsch_g41666	Bsch_g15232	Bsch_g45815	Bsch_g39431	Bsch_g61517	Bsch_g55918	Bsch_g56136	Bsch_g30872	Bsch_g12061	Bsch_g60485	Bsch_g55955	Bsch_g70878	Bsch_g67793	Bsch_g34275	Bsch_g54021	Bsch_g62259	Bsch_g20935	Bsch_g21125	Bsch_g36294	Bsch_g69055	Bsch_g18190	Bsch_g64960	Bsch_g68290	Bsch_g14146	Bsch_g51697	Bsch_g70308	Bsch_g66361	Bsch_g41953	Bsch_g55068	Bsch_g26289	Bsch_g62366	Bsch_g55504	Bsch_g67355	Bsch_g27392	Bsch_g36849	Bsch_g31775	Bsch_g15973	Bsch_g71799	Bsch_g47132	Bsch_g56982	Bsch_g31972	Bsch_g41798	Bsch_g40766	Bsch_g52789	Bsch_g60062	Bsch_g61414	Bsch_g54287	Bsch_g28003	Bsch_g19257	Bsch_g2508	Bsch_g44827	Bsch_g68437	Bsch_g70025	Bsch_g43131	Bsch_g55553	Bsch_g13842	Bsch_g14402	Bsch_g66381	Bsch_g22891	Bsch_g44106	Bsch_g10518	Bsch_g22791	Bsch_g41430	Bsch_g65660	Bsch_g30870	Bsch_g54701	Bsch_g41085	Bsch_g18654	Bsch_g10636	Bsch_g51421	Bsch_g25039	Bsch_g23988	Bsch_g21329	Bsch_g40534	Bsch_g59932	Bsch_g4525	Bsch_g58581	Bsch_g18848	Bsch_g71541	Bsch_g58173	Bsch_g23302	Bsch_g20240	Bsch_g49424	Bsch_g24035	Bsch_g42343	Bsch_g46072	Bsch_g53168	Bsch_g41349	Bsch_g71693	Bsch_g47555	Bsch_g50642	Bsch_g55859	Bsch_g27444	Bsch_g63055	Bsch_g61113	Bsch_g60997	Bsch_g46085	Bsch_g58431	Bsch_g62180	Bsch_g50350	Bsch_g54471	Bsch_g28193	Bsch_g50910	Bsch_g59400	Bsch_g48755	Bsch_g42299	Bsch_g33130	Bsch_g19760	Bsch_g45105	Bsch_g41419	Bsch_g46460	Bsch_g4228	Bsch_g67798	Bsch_g43730	Bsch_g34638	Bsch_g9052	Bsch_g43840	Bsch_g17605	Bsch_g30494	Bsch_g69823	Bsch_g13094	Bsch_g11729	Bsch_g54766	Bsch_g28925	Bsch_g37987	Bsch_g61857	Bsch_g56116	Bsch_g4388	Bsch_g19688	Bsch_g38120	Bsch_g9280	Bsch_g42099	Bsch_g40815	Bsch_g60764	Bsch_g69325	Bsch_g12332	Bsch_g23365	Bsch_g17263	Bsch_g62696	Bsch_g30624	Bsch_g70848	Bsch_g48420	Bsch_g37263	Bsch_g43548	Bsch_g28995	Bsch_g39967	Bsch_g11743	Bsch_g55722	Bsch_g39277	Bsch_g70999	Bsch_g14995	Bsch_g10607	Bsch_g42611	Bsch_g47772	Bsch_g61461	Bsch_g67027	Bsch_g66699	Bsch_g33464	Bsch_g59429	Bsch_g30627	Bsch_g15402	Bsch_g55570	Bsch_g1762	Bsch_g61338	Bsch_g71935	Bsch_g6897	Bsch_g32643	Bsch_g37146	Bsch_g69340	Bsch_g44183	Bsch_g52544	Bsch_g34464	Bsch_g17410	Bsch_g43389	Bsch_g24749	Bsch_g28571	Spur_028185_Pollp	Hrob_167833	Bsch_g39048	Bsch_g48723	Bsch_g29591	Bsch_g48702	Bsch_g63010	Bsch_g63839	Bsch_g7699	Hrob_162403	Bsch_g18945	Hrob_171603	Bsch_g21366	Hrob_163734	Bsch_g399	Bsch_g34146	Bsch_g23519	Spur_027067_Pollp_1	Bsch_g59623	Hrob_184750	Bsch_g70484	Bsch_g62962	Bsch_g18042	Bsch_g28300	Smim_12099_reverse_transcriptase_Aphonopelma_sp_WDB_1998_gi_2736044_gb_AAB94039_5e_20_96_3	Bsch_g51052	Bsch_g28766	Bsch_g51191	Hrob_175615	Bsch_g49947	Smim_g31640_t1_pol_like_protein_Biomphalaria_glabrata_gi_125901787_gb_ABN58714_0_0_932	Bsch_g20575	Bsch_g41868	Bsch_g37656	Bsch_g8579	Bsch_g51340	Bsch_g63227	Bsch_g21036	Bsch_g70862	Bsch_g46252	Bsch_g461	Smim_g73523_t1_reverse_transcriptase_Aphonopelma_sp_WDB_1998_gi_2735953_gb_AAB94030_3e_99_345	Bsch_g49694	Bsch_g70552	Smim_g60861_t1_pol_like_protein_Biomphalaria_glabrata_gi_125901787_gb_ABN58714_0_0_647	Bsch_g55529	Bsch_g37497	Pbac_3465254	Bsch_g54559	Bsch_g59711	Bsch_g15043	Bsch_g32442	Mley_ML25431a	Smim_g76226_t1_reverse_transcriptase_Aphonopelma_sp_WDB_1998_gi_2736044_gb_AAB94039_2e_29_125	Bsch_g29200	Hrob_167922	Bsch_g42449	Bsch_g55586	Smim_g20619_t1_pol_like_protein_Biomphalaria_glabrata_gi_125901787_gb_ABN58714_0_0_931	Bsch_g51820	Bsch_g41254	Bsch_g32638	Bsch_g49235	Bsch_g56228	Bsch_g21783	Smim_56959_reverse_transcriptase_Aphonopelma_sp_WDB_1998_gi_2736044_gb_AAB94039_7e_57_205	Bsch_g50837	Hrob_162142	Bsch_g12643	Bsch_g60375	Drer_086238_Uncharacterized_protein_Source_UniProtKB_TrEMBL_Acc_E7FDN6_CR847511_1	Bsch_g35965	Bsch_g61388	Bsch_g56967	Bsch_g41814	Bsch_g17153	Bsch_g37097	Bsch_g14361	Ctel_200496	Bsch_g34966	Hrob_168207	Ctel_189741	Bsch_g28264	Bsch_g50546	Bsch_g13566	Mley_ML234512a	Bsch_g71819	Bsch_g48635	Bsch_g47341	Bsch_g63182	Smar_012722	Bsch_g70856	Ctel_23017	Tcas_270002674	Bsch_g11863	Bsch_g45287	Bsch_g61844	Ctel_222606	Smim_g20461_t1_reverse_transcriptase_Aphonopelma_sp_WDB_1998_gi_2735953_gb_AAB94030_3e_28_125	Bsch_g70560	Smim_g21708_t1_non_LTR_retrotransposon_CATS_Bombyx_mori_gi_74835158_dbj_BAE44464_2e_106_367	Bsch_g28227	Smim_g29303_t1_pol_like_protein_Biomphalaria_glabrata_gi_125901787_gb_ABN58714_0_0_907	Bsch_g68016	Pbac_3462885	Bsch_g41723	Bsch_g44820	Smim_g68340_t1_pol_like_protein_Biomphalaria_glabrata_gi_125901787_gb_ABN58714_3e_167_530	Bsch_g55113	Pbac_3461234	Bsch_g52610	Bsch_g61074	Bsch_g47695	Bsch_g52590	Bsch_g60015	Bsch_g38895	Bsch_g55406	Bsch_g67639	Tcas_270016062	Tcas_270016915	Smim_g39312_t1_PREDICTED_similar_to_endonuclease_and_reverse_transcriptase_like_protein_Tribolium_castaneum_gi_189242290_ref_XP_966849_2e_58_210	Smim_g46000_t1_putative_endonuclease_reverse_transcriptase_Lymantria_dispar_gi_3859942_gb_AAC72921_6e_82_281	Smim_g11214_t1_reverse_transcriptase_Lymantria_dispar_gi_3859938_gb_AAC72919_1e_82_271	Bsch_g59160	Smim_g15683_t1_PREDICTED_similar_to_endonuclease_and_reverse_transcriptase_like_protein_Tribolium_castaneum_gi_189242290_ref_XP_966849_9e_53_192	Bsch_g42043	Smim_40454_PREDICTED_similar_to_endonuclease_and_reverse_transcriptase_like_protein_Tribolium_castaneum_gi_189242139_ref_XP_001814281_2e_41_160	Smim_g41935_t1_PREDICTED_similar_to_endonuclease_and_reverse_transcriptase_like_protein_Tribolium_castaneum_gi_189242139_ref_XP_001814281_4e_76_265	Smim_g39087_t1_reverse_transcriptase_Lymantria_dispar_gi_3859938_gb_AAC72919_1e_82_271	Bsch_g70854	Bsch_g27391	Bsch_g20443	Bsch_g54386	Bsch_g51882	Smim_81704_PREDICTED_similar_to_endonuclease_and_reverse_transcriptase_like_protein_Tribolium_castaneum_gi_189242139_ref_XP_001814281_2e_37_149	Bsch_g32642	Bsch_g54894	Smim_g28694_t1_reverse_transcriptase_Lymantria_dispar_gi_3859938_gb_AAC72919_1e_71_241	Bsch_g58430	Bsch_g39273	Bsch_g69004	Bsch_g62316	Bsch_g52480	Smim_g55226_t1_PREDICTED_similar_to_endonuclease_and_reverse_transcriptase_like_protein_Tribolium_castaneum_gi_189242290_ref_XP_966849_7e_119_378	Smim_g36573_t1_PREDICTED_similar_to_endonuclease_and_reverse_transcriptase_like_protein_Tribolium_castaneum_gi_189242290_ref_XP_966849_3e_104_337	Smim_g9992_t1_PREDICTED_similar_to_endonuclease_and_reverse_transcriptase_like_protein_Tribolium_castaneum_gi_189242290_ref_XP_966849_2e_111_358	Tcas_270015213	Tcas_270015330	Bsch_g20992	Tcas_270016889	Bsch_g50998	Bsch_g41954	Bsch_g60061	Bsch_g30871	Bsch_g50085	Spur_008832_Rt43	Spur_017383_PolypL_78	Bsch_g15968	Bsch_g70847	Bsch_g60147	Bsch_g55031	Bsch_g61309	Bsch_g35878	Bsch_g30823	Bsch_g59936	Bsch_g51580	Bsch_g49327	Bsch_g38613	Bsch_g39724	Bsch_g62365	Bsch_g46532	Bsch_g23536	Bsch_g38488	Bsch_g68291	Bsch_g26078	Bsch_g70485	Bsch_g37687	Bsch_g69202	Bsch_g48895	Bsch_g61395	Bsch_g12229	Bsch_g63181	Bsch_g50619	Bsch_g65331	Bsch_g69834	Bsch_g69663	Bsch_g21677	Bsch_g35905	Bsch_g50842	Bsch_g67756	Bsch_g54031	Bsch_g64772	Bsch_g55933	Bsch_g45752	Bsch_g49717	Bsch_g21993	Bsch_g13379	Bsch_g58549	Bsch_g60841	Bsch_g37601	Bsch_g40878	Bsch_g32084	Bsch_g36417	Dpul_266424	Bsch_g69295	Bsch_g45309	Ctel_186063	Smar_012569	Bsch_g51881	Bsch_g38007	Ctel_202466	Ctel_208903	Bsch_g55049	Bsch_g54666	Ctel_213104	Ctel_215116	Spur_024549_Spur_024549	Bsch_g25788	Bsch_g59494	Bsch_g48114	Bsch_g55333	Bsch_g38356	Bsch_g193	Bsch_g49707	Ctel_187673	Bsch_g49878	Bsch_g19592	Ctel_212630	Bsch_g57580	Bsch_g49119	Mley_ML17017a	Bsch_g71514	Bsch_g62804	Bsch_g30061	Bsch_g21678	Bsch_g65846	Smim_g2613_t1_PREDICTED_similar_to_endonuclease_and_reverse_transcriptase_like_protein_Tribolium_castaneum_gi_189242290_ref_XP_966849_6e_94_312	Smim_g38239_t1_PREDICTED_similar_to_endonuclease_and_reverse_transcriptase_like_protein_Tribolium_castaneum_gi_189242290_ref_XP_966849_6e_80_273	Bsch_g31570	Bsch_g58887	Bsch_g7972	Bsch_g7402	Bsch_g19970	Bsch_g61467	Bsch_g5546	Bsch_g15365	Bsch_g37358	Bsch_g37328	Ctel_197082	Hrob_179197	Hrob_159131	Bsch_g4087	Isca_ISCW020342-PA	Bsch_g36044	Smim_g45169_t1_non_LTR_retrotransposon_CATS_Bombyx_mori_gi_74835158_dbj_BAE44464_3e_78_284	Bsch_g44736	Bsch_g42972	Bsch_g5445	Hrob_166738	Smar_010325	Smim_60683_reverse_transcriptase_Aphonopelma_sp_WDB_1998_gi_2736044_gb_AAB94039_3e_08_62_0	Ctel_206814	Smim_20784_reverse_transcriptase_Aphonopelma_sp_WDB_1998_gi_2736044_gb_AAB94039_1e_25_113	Bsch_g13286	Bsch_g55389	Bsch_g53182	Bsch_g58623	Bsch_g60161	Bsch_g60910	Bsch_g43450	Bsch_g44815	Bsch_g26088	Smim_g26387_t1_pol_like_protein_Biomphalaria_glabrata_gi_125901787_gb_ABN58714_2e_21_102	Bsch_g27443	Bsch_g32864	Bsch_g29888	Bsch_g50909	Bsch_g40765	Bsch_g50718	Bsch_g31175	Bsch_g60996	Bsch_g40946	Bsch_g69054	Bsch_g70846	Bsch_g55388	Bsch_g18688	Bsch_g17513	Bsch_g69537	Bsch_g55234	Bsch_g56179	Bsch_g62128	Bsch_g30954	Bsch_g56679	Bsch_g66362	Bsch_g41461	Bsch_g51192	Bsch_g59444	Bsch_g64400	Bsch_g51661	Bsch_g39289	Bsch_g46086	Bsch_g32581	Bsch_g51051	Bsch_g53717	Bsch_g56766	Bsch_g60164	Bsch_g59360	Bsch_g43929	Bsch_g28994	Bsch_g44337	Bsch_g61308	Bsch_g49302	Bsch_g31720	Bsch_g69328	Bsch_g59728	Bsch_g23183	Bsch_g59598	Bsch_g68015	Bsch_g34066	Bsch_g37264	Bsch_g59399	Bsch_g62862	Bsch_g68102	Bsch_g51692	Bsch_g30290	Bsch_g34570	Bsch_g50832	Bsch_g51883	Bsch_g62260	Bsch_g62885	Bsch_g30837	Bsch_g63180	Bsch_g47185	Bsch_g44050	Bsch_g69534	Bsch_g60289	Bsch_g70026	Bsch_g42690	Bsch_g70486	Bsch_g19426	Bsch_g66951	Bsch_g48976	Bsch_g59102	Bsch_g6591	Bsch_g58749	Bsch_g39969	Bsch_g61114	Bsch_g55917	Bsch_g49980	Bsch_g62314	Bsch_g69919	Bsch_g51278	Bsch_g12568	Bsch_g57358	Bsch_g42933	Bsch_g62162	Bsch_g61059	Bsch_g59388	Bsch_g38119	Bsch_g70883	Bsch_g59525	Bsch_g23807	Bsch_g63454	Bsch_g36924	Smim_23620_pol_like_protein_Biomphalaria_glabrata_gi_125901787_gb_ABN58714_2e_51_196	Bsch_g45510	Bsch_g69164	Bsch_g48162	Bsch_g66695	Mley_ML002629a	Bsch_g66700	Bsch_g37786	Bsch_g65244	Bsch_g65026	Bsch_g64592	Tcas_270016862	Smim_g33430_t1_non_LTR_retrotransposon_CATS_Bombyx_mori_gi_74835158_dbj_BAE44464_9e_105_353	Bsch_g61638	Bsch_g44811	Bsch_g23520	Bsch_g17108	Bsch_g38498	Mley_ML11829a	Bsch_g64303	Bsch_g42808	Bsch_g11000	Bsch_g52611	Bsch_g63407	Bsch_g61826	Bsch_g60718	Smim_71495_non_LTR_retrotransposon_CATS_Bombyx_mori_gi_74835158_dbj_BAE44464_5e_107_365	Mley_ML05984a	Pbac_3462291	Smim_g11338_t1_PREDICTED_similar_to_endonuclease_and_reverse_transcriptase_like_protein_Tribolium_castaneum_gi_189242290_ref_XP_966849_3e_81_275	Bsch_g45459	Bsch_g29614	Bsch_g41955	Smim_g34472_t1_PREDICTED_similar_to_endonuclease_and_reverse_transcriptase_like_protein_Tribolium_castaneum_gi_189242290_ref_XP_966849_2e_76_262	Bsch_g45208	Mley_ML14524a	Smim_g56272_t1_PREDICTED_similar_to_endonuclease_and_reverse_transcriptase_like_protein_Tribolium_castaneum_gi_189242290_ref_XP_966849_5e_128_413	Bsch_g66696	Bsch_g70997	Bsch_g43343	Bsch_g48724	Bsch_g41418	Bsch_g40379	Bsch_g20518	Bsch_g47898	Bsch_g56678	Bsch_g63838	Bsch_g71712	Bsch_g61639	Bsch_g50838	Bsch_g33069	Bsch_g42584	Bsch_g50884	Bsch_g33801	Bsch_g71515	Bsch_g69003	Bsch_g70863	Bsch_g53001	Bsch_g25070	Bsch_g41976	Bsch_g20991	Bsch_g67792	Bsch_g57252	Bsch_g59398	Bsch_g70487	Bsch_g32580	Bsch_g57359	Bsch_g33024	Bsch_g46087	Bsch_g27970	Bsch_g34276	Bsch_g41255	Bsch_g47718	Bsch_g51279	Bsch_g47924	Bsch_g44017	Bsch_g42832	Lgig_158644	Bsch_g36100	Bsch_g60558	Bsch_g47186	Bsch_g64714	Bsch_g52279	Bsch_g20993	Bsch_g58765	Bsch_g44517	Bsch_g66694	Bsch_g45460	Bsch_g6790	Bsch_g49845	Bsch_g46533	Spur_006141_Spur_006141	Bsch_g67119	Bsch_g67241	Lgig_173709	Smim_g72948_t1_pol_like_protein_Biomphalaria_glabrata_gi_125901787_gb_ABN58714_9e_43_164	Bsch_g47228	Bsch_g62863	Lgig_165405	Bsch_g56885	Lgig_175659	Lgig_175894	Bsch_g42942	Smim_g20794_t1_pol_like_protein_Biomphalaria_glabrata_gi_125901787_gb_ABN58714_1e_26_120	Bsch_g70152	Bsch_g45032	Bsch_g50751	Bsch_g55129	Bsch_g49344	Bsch_g54399	Bsch_g54877	Bsch_g49879	Bsch_g50750	Lgig_165359	Lgig_174454	Bsch_g42523	Bsch_g8770	Bsch_g65845	Bsch_g37756	Bsch_g53716	Bsch_g55233	Bsch_g70092	Bsch_g53257	Bsch_g30821	Bsch_g70496	Smim_g16109_t1_pol_like_protein_Biomphalaria_glabrata_gi_125901787_gb_ABN58714_3e_36_149	Bsch_g71543	Bsch_g41983	Bsch_g64505	Bsch_g42110	Smim_42234_PREDICTED_similar_to_endonuclease_and_reverse_transcriptase_like_protein_Tribolium_castaneum_gi_189242290_ref_XP_966849_3e_56_201	Tcas_270016340	Smim_g12625_t1_PREDICTED_RNA_directed_DNA_polymerase_from_mobile_element_jockey_like_Acyrthosiphon_pisum_gi_328707593_ref_XP_003243439_2e_138_464	Bsch_g11470	Bsch_g54811	Tcas_270017109	Tcas_270012872	Tcas_270004479	Tcas_270017217	Znev_16650	Smim_59128_PREDICTED_similar_to_endonuclease_and_reverse_transcriptase_like_protein_Tribolium_castaneum_gi_189242290_ref_XP_966849_6e_34_134	Tcas_270016120	Smim_5805_PREDICTED_similar_to_endonuclease_and_reverse_transcriptase_like_protein_Tribolium_castaneum_gi_189242290_ref_XP_966849_4e_27_116	Smim_26457_AF456125_reverse_transcriptase_Drosophila_melanogaster_gi_18034641_gb_AAL57609_AF456125_6e_32_132	Pfuc_45512_1_12585_t1	Smar_002576	Smim_66163_PREDICTED_similar_to_GH03753p_partial_Tribolium_castaneum_gi_189242197_ref_XP_972152_1e_49_182	Smim_g37704_t1_reverse_transcriptase_putative_Ixodes_scapularis_gi_241149422_ref_XP_002406096_8e_67_231	Smar_004906	Smim_g53252_t1_PREDICTED_similar_to_endonuclease_and_reverse_transcriptase_like_protein_Tribolium_castaneum_gi_189242290_ref_XP_966849_3e_93_315	Smim_g30723_t1_PREDICTED_similar_to_endonuclease_and_reverse_transcriptase_like_protein_Tribolium_castaneum_gi_189242290_ref_XP_966849_5e_91_317	Smim_g70689_t1_reverse_transcriptase_putative_Ixodes_scapularis_gi_241149422_ref_XP_002406096_2e_39_154	Smim_g49472_t1_reverse_transcriptase_Aphonopelma_sp_WDB_1998_gi_2735953_gb_AAB94030_4e_52_193	Isca_ISCW002019-PA	Pfuc_155798_1_42806_t1	Tcas_270015963	Smim_g63160_t1_reverse_transcriptase_Aphonopelma_sp_WDB_1998_gi_2735953_gb_AAB94030_2e_28_120	Smim_g53856_t1_PREDICTED_similar_to_endonuclease_and_reverse_transcriptase_like_protein_Tribolium_castaneum_gi_189242290_ref_XP_966849_1e_57_209	Smar_000455	Bsch_g7630	Bsch_g19392	Bsch_g6719	Bsch_g14527	Smim_g62344_t1_non_LTR_retrotransposon_CATS_Bombyx_mori_gi_74835158_dbj_BAE44464_7e_20_102	Ctel_216906	Bsch_g38655	Bsch_g14987	Smim_46677_pol_like_protein_Biomphalaria_glabrata_gi_125901787_gb_ABN58714_2e_05_51_2	Ctel_224783	Dpul_253251	Hrob_179514	Hrob_175933	Bsch_g19513	Hrob_165364	Hrob_167028	Pbac_3464476	Smim_69190_reverse_transcriptase_Aspergillus_oryzae_RIB40_gi_317159440_ref_XP_001827316_0_001_45_4	Hrob_164127	Bsch_g8254	Bsch_g18308	Bsch_g12137	Bsch_g34965	Bsch_g12090	Bsch_g40841	Bsch_g37120	Bsch_g44816	Bsch_g121	Bsch_g37098	Bsch_g60374	Bsch_g41977	Bsch_g64753	Bsch_g33129	Bsch_g61856	Bsch_g24046	Bsch_g12784	Bsch_g53966	Bsch_g40191	Bsch_g54996	Bsch_g20187	Bsch_g18434	Bsch_g46139	Ctel_215477	Smim_77388_non_LTR_retrotransposon_CATS_Bombyx_mori_gi_74835158_dbj_BAE44464_2e_20_97_1	Bsch_g29744	Bsch_g45819	Bsch_g47407	Bsch_g53798	Bsch_g15547	Bsch_g61024	Bsch_g30822	Bsch_g69327	Bsch_g29083	Bsch_g66358	Bsch_g42941	Bsch_g51050	Bsch_g49747	Bsch_g49147	Bsch_g71542	Bsch_g4472	Smim_g63420_t1_AF134900_pol_like_protein_Aedes_aegypti_gi_6635955_gb_AAF20019_AF134900_2e_21_103	Bsch_g33070	Hrob_170417	Smim_8569_pol_like_protein_Biomphalaria_glabrata_gi_125901787_gb_ABN58714_5e_36_141	Bsch_g41984	Hrob_165965	Lgig_146428	Lgig_141913	Bsch_g62364	Smim_9456_pol_like_protein_Biomphalaria_glabrata_gi_125901787_gb_ABN58714_9e_34_135	Bsch_g52612	Lgig_99214	Bsch_g64356	Isca_ISCW021247-PA	Bsch_g15546	Bsch_g68279	Bsch_g5368	Smim_g56026_t1_PREDICTED_similar_to_endonuclease_and_reverse_transcriptase_like_protein_Tribolium_castaneum_gi_189242290_ref_XP_966849_2e_69_246	Isca_ISCW013499-PA	Mley_ML25391a	Hrob_62922	Hrob_152793	Smim_g38576_t1_pol_like_protein_Biomphalaria_glabrata_gi_125901787_gb_ABN58714_1e_29_125	Mley_ML17019a	Tcas_270008339	Bsch_g35211	Hrob_152795	Bsch_g16651	Bsch_g49161	Pbac_3462602	Mley_ML057914a	Pbac_3462286	Pbac_3461229	Bsch_g22329	Bsch_g54398	Bsch_g54290	Hmic_0484000	Bsch_g42353	Bsch_g46445	Bsch_g56886	Bsch_g12785	Bsch_g15044	Bsch_g58550	Bsch_g62087	Bsch_g45427	Bsch_g50349	Bsch_g65343	Bsch_g67174	Bsch_g43388	Bsch_g42932	Bsch_g52158	Ctel_141388	Bsch_g55050	Bsch_g44015	Bsch_g7185	Bsch_g53318	Smim_8568_gag_like_protein_Biomphalaria_glabrata_gi_125901786_gb_ABN58713_4e_27_112	Smim_g72775_t1_PREDICTED_similar_to_endonuclease_and_reverse_transcriptase_like_protein_Tribolium_castaneum_gi_189242139_ref_XP_001814281_3e_56_204	Hrob_165163	Bsch_g17644	Aque_205921	Bsch_g14114	Bsch_g46697	Bsch_g14231	Bsch_g3715	Smim_6641_PREDICTED_similar_to_endonuclease_and_reverse_transcriptase_like_protein_Tribolium_castaneum_gi_189242139_ref_XP_001814281_5e_29_120	Smim_g64236_t1_reverse_transcriptase_Lymantria_dispar_gi_3859938_gb_AAC72919_2e_65_224	Bsch_g54560	Bsch_g64357	Bsch_g55934	Tcas_270008346	Tcas_270015444	Tcas_270016973	Ctel_187709	Pbac_3461713	Pbac_3462065	Pbac_3461903	Tcas_270015445	Spur_014486_RtL_36	Pbac_3461035	Hmic_0757300	Smim_g53317_t1_PREDICTED_similar_to_endonuclease_reverse_transcriptase_partial_Strongylocentrotus_purpuratus_gi_115763219_ref_XP_001185366_3e_29_122	Mley_ML01941a	Smim_g68428_t1_unknown_protein_Drosophila_teissieri_gi_950316_gb_AAA74495_3e_17_91_3	Ctel_27962	Pbac_3462640	Dpul_270569	Pbac_3461489	Mley_ML31491a	Hmic_0905700	Hmic_0976100	Pbac_3465304	Smar_003534	Smim_82672_pol_like_protein_Biomphalaria_glabrata_gi_125901787_gb_ABN58714_8e_34_134	Hmic_0905500	Hmic_0654900	Hmic_0103900	Bsch_g49846	Hmic_0048400	Hmic_0187200	Smim_80866_pol_like_protein_Biomphalaria_glabrata_gi_125901787_gb_ABN58714_5e_29_120	Smim_g18964_t1_reverse_transcriptase_putative_Ixodes_scapularis_gi_241149422_ref_XP_002406096_4e_78_264	Hrob_128414	Isca_ISCW017952-PA	Isca_ISCW013714-PA	Hrob_178739	Hrob_127467	Ctel_104360	Mley_ML13569a	Tcas_270009208	Pbac_3460417	Bsch_g61075	Bsch_g51039	Bsch_g33054	Bsch_g39725	Bsch_g61413	Bsch_g52280	Bsch_g56134	Bsch_g66618	Hrob_175932	Bsch_g15549	Bsch_g18205	Bsch_g47408	Bsch_g37905	Smim_17024_denovo_path2_polyprotein_Bombyx_mori_gi_12698289_dbj_BAB21761_8e_16_80_9	Bsch_g41293	Bsch_g48672	Isca_ISCW003769-PA	Bsch_g48766	Isca_ISCW020532-PA	Znev_17223	Znev_16287	Spur_004091_Spur_004091	Spur_000919_Hypp_317	Isca_ISCW011041-PA	Smim_16533_pol_like_protein_Biomphalaria_glabrata_gi_125901787_gb_ABN58714_1e_04_46_6	Smim_42487_reverse_transcriptase_putative_Ixodes_scapularis_gi_241149422_ref_XP_002406096_1e_19_93_2	Spur_024152_RtL_61	Tcas_270015948	Tcas_270017192	Smim_g31142_t1_reverse_transcriptase_Anopheles_gambiae_gi_28569870_dbj_BAC57910_8e_34_144	Smim_g27568_t1_gag_like_protein_Biomphalaria_glabrata_gi_125901786_gb_ABN58713_1e_16_85_1	Smim_9457_gag_like_protein_Biomphalaria_glabrata_gi_125901786_gb_ABN58713_2e_16_82_4	Tcas_270016421	Tcas_270016987	Ctel_204342	Hrob_182824	Bsch_g6890	Tcas_270016926	Aque_213081	Hmag_200786	Pfuc_39134_1_34107_t1	Tcas_270004666	Tcas_270016947	Spur_008758_RtL_20	Bsch_g4144	Bsch_g30820	Smim_43716_reverse_transcriptase_Aphonopelma_sp_WDB_1998_gi_2736044_gb_AAB94039_3e_06_52_0	Pbac_3472975	Hrob_175776	Tcas_270017061	Smim_43908_pol_like_protein_Biomphalaria_glabrata_gi_125901787_gb_ABN58714_2e_05_50_8	Mley_ML13561a	Smim_55766_pol_like_protein_Biomphalaria_glabrata_gi_125901787_gb_ABN58714_9e_16_79_3	Smim_12997_PREDICTED_RNA_directed_DNA_polymerase_from_mobile_element_jockey_like_Acyrthosiphon_pisum_gi_328708040_ref_XP_003243583_8e_35_137	Mley_ML29561a	Hrob_168950	Mmar_MMa35057	Bsch_g32058	Smim_72140_reverse_transcriptase_Human_immunodeficiency_virus_gi_302594740_gb_ADL59558_4e_05_46_2	Ctel_208196	Smim_g69981_t1_reverse_transcriptase_Aphonopelma_sp_WDB_1998_gi_2736044_gb_AAB94039_1e_19_94_4	Pbac_3463994	Bsch_g43866	Znev_02941	Smim_21469_non_LTR_retrotransposon_CATS_Bombyx_mori_gi_74835158_dbj_BAE44464_2e_05_50_4	Bsch_g48090	Bsch_g31568	Mley_ML079723a	Smim_40776_reverse_transcriptase_Lymantria_dispar_gi_3859938_gb_AAC72919_1e_13_74_7	Spur_017504_Spur_017504	Bsch_g2916	Smim_15078_PREDICTED_similar_to_endonuclease_and_reverse_transcriptase_like_protein_Tribolium_castaneum_gi_189242290_ref_XP_966849_4e_31_127	Isca_ISCW007493-PA	Mley_ML002239a	Smim_15198_reverse_transcriptase_putative_Ixodes_scapularis_gi_241149422_ref_XP_002406096_2e_20_96_7	Bsch_g68022	Smim_3411_putative_endonuclease_reverse_transcriptase_Lymantria_dispar_gi_3859942_gb_AAC72921_3e_15_78_2	Smim_g69414_t1_reverse_transcriptase_putative_Ixodes_scapularis_gi_241563935_ref_XP_002401774_9e_10_64_7	Bsch_g33859	Bsch_g39116	Bsch_g4104	Isca_ISCW004263-PA	Bsch_g59168	Isca_ISCW020343-PA	Smim_g14286_t1_non_LTR_retrotransposon_CATS_Bombyx_mori_gi_74835158_dbj_BAE44464_6e_37_149	Mley_ML01622a	Mley_ML13241a	Bsch_g33227	Bsch_g39774	Tcas_270008345	Bsch_g34794	Bsch_g45751	Isca_ISCW003678-PA	Bsch_g35742	Bsch_g36217	Bsch_g37078	Smim_75890_AF456125_reverse_transcriptase_Drosophila_melanogaster_gi_18034641_gb_AAL57609_AF456125_2e_17_87_8	Tcas_270016605	Tcas_270017228	Smim_g13995_t1_reverse_transcriptase_Anopheles_gambiae_gi_28569858_dbj_BAC57902_2e_45_174	Mley_ML017811a	Bsch_g61472	Isca_ISCW013809-PA	Bsch_g42022	Isca_ISCW024929-PA	Mley_ML16091a	Isca_ISCW015519-PA	Smim_40453_reverse_transcriptase_Chironomus_tentans_gi_1448963_gb_AAB04627_2e_13_73_2	Smim_46965_PREDICTED_similar_to_endonuclease_and_reverse_transcriptase_like_protein_Tribolium_castaneum_gi_189242290_ref_XP_966849_8e_43_165	Smim_58497_reverse_transcriptase_homolog_Chironomus_thummi_gi_7327281_gb_AAB26437_6e_38_146	Isca_ISCW008586-PA	Spur_018451_PolypL_79	Spur_021514_RtL_54	Smim_67997_reverse_transcriptase_Aphonopelma_sp_WDB_1998_gi_2736044_gb_AAB94039_5e_12_72_0	Smim_27887_reverse_transcriptase_Chironomus_circumdatus_gi_14531487_gb_AAK66256_2e_15_74_3	Isca_ISCW023472-PA	Smim_58395_reverse_transcriptase_homolog_Chironomus_thummi_gi_7327281_gb_AAB26437_4e_27_116	Bsch_g6796	Hrob_126689	Hrob_83259	Dpul_274499	Bsch_g61288	Bsch_g60125	Smim_g4145_t1_non_LTR_retrotransposon_R1Bmks_ORF2_protein_Bombyx_mori_gi_56798156_dbj_BAD82946_2e_30_131	Bsch_g51289	Bsch_g51660	Pbac_3463111	Bsch_g54705	Tcas_270015643	Hrob_171833	Tcas_270009207	Bsch_g56098	Pbac_3464378	Tcas_270016341	Spur_028793_PolpL_89	Smar_011365	Smar_002706	Bsch_g68081	Smim_21502_reverse_transcriptase_Aphonopelma_sp_WDB_1998_gi_2736044_gb_AAB94039_2e_12_72_0	Dpul_248395	Bsch_g71690	Bsch_g8223	Spur_011385_Spur_011385	Spur_026080_Spur_026080	Cele_219319_H25P06_5_Protein_H25P06_5_H25P06_5_mRNA_complete_cds_Source_RefSeq_mRNA_Acc_NM_001264688	Spur_026494_RtL_63	Ctel_113807	Smim_66965_pol_like_protein_Biomphalaria_glabrata_gi_125901787_gb_ABN58714_2e_13_73_9	Hrob_164969	Smar_010326	Smar_011364	Smim_g59634_t1_non_LTR_retrotransposon_CATS_Bombyx_mori_gi_74835158_dbj_BAE44464_1e_23_107	Hrob_172746	Hrob_164164	Mmar_MMa43100	Ctel_193233	Hrob_175786	Ctel_97653	Pfuc_35247_1_40962_t1	Pbac_3464314	Tcas_270012877	Smim_80222_putative_ORF1_Drosophila_melanogaster_gi_903725_gb_AAA70221_4e_10_62_8	Smim_47933_reverse_transcriptase_Lymantria_dispar_gi_3859938_gb_AAC72919_8e_10_61_6	Ctel_60621	Pfuc_40408_1_12414_t1	Pbac_3467485	Spur_002987_Spur_002987	Tcas_270010651	Dpul_248409	Smim_10180_PREDICTED_similar_to_endonuclease_and_reverse_transcriptase_like_protein_Tribolium_castaneum_gi_189242139_ref_XP_001814281_1e_15_82_4	Tcas_270009193	Spur_003512_Spur_003512	Smim_76061_reverse_transcriptase_Bothriurus_flavidus_gi_59799410_gb_AAX07249_3e_06_50_1	Smim_17337_PREDICTED_RNA_directed_DNA_polymerase_from_mobile_element_jockey_like_Acyrthosiphon_pisum_gi_328707593_ref_XP_003243439_0_001_46_2	Hrob_177530	Smim_31598_reverse_transcriptase_Liobuthus_kessleri_gi_59799398_gb_AAX07244_5e_15_74_3	Smim_44181_reverse_transcriptase_Arhopala_japonica_gi_326578764_gb_ADZ95934_4e_06_48_9	Smim_2060_PREDICTED_similar_to_GH03753p_partial_Tribolium_castaneum_gi_189242197_ref_XP_972152_2e_08_57_8	Isca_ISCW009017-PA	Hrob_173147	Hrob_175840	Hrob_169006	Smim_12713_reverse_transcriptase_Aphonopelma_sp_WDB_1998_gi_2736044_gb_AAB94039_3e_05_49_3	Smim_43643_reverse_transcriptase_Aphonopelma_sp_WDB_1998_gi_2736044_gb_AAB94039_6e_04_44_7	Smim_10140_PREDICTED_similar_to_endonuclease_and_reverse_transcriptase_like_protein_Tribolium_castaneum_gi_189242290_ref_XP_966849_5e_17_85_1	Isca_ISCW001416-PA	Smim_g3899_t1_reverse_transcriptase_Anopheles_gambiae_gi_28569870_dbj_BAC57910_2e_24_110	Tcas_270015309	Isca_ISCW002048-PA	Isca_ISCW005505-PA	Isca_ISCW004370-PA	Isca_ISCW010747-PA	Smim_36128_conserved_hypothetical_protein_Ixodes_scapularis_gi_241558422_ref_XP_002400471_1e_04_46_6	Isca_ISCW010595-PA	Isca_ISCW011209-PA	Isca_ISCW011785-PA	Isca_ISCW012237-PA	Isca_ISCW015549-PA	Isca_ISCW021187-PA	Isca_ISCW023549-PA	Smim_494_PREDICTED_similar_to_pol_like_protein_Tribolium_castaneum_gi_189242251_ref_XP_001808188_6e_14_77_8	Mley_ML002241a	Pbac_3469901	Mley_ML079734a	Mley_ML08443a	Mley_ML11442a	Mley_ML271517a	Mley_ML20637a	Smim_32070_reverse_transcriptase_Aphonopelma_sp_WDB_1998_gi_2736044_gb_AAB94039_9e_07_53_1	Smim_g8650_t1_reverse_transcriptase_putative_Ixodes_scapularis_gi_241563935_ref_XP_002401774_0_004_44_7	Smim_44881_gag_like_protein_Biomphalaria_glabrata_gi_125901786_gb_ABN58713_1e_09_63_2	Smim_56748_reverse_transcriptase_Aphonopelma_sp_WDB_1998_gi_2735953_gb_AAB94030_6e_07_55_5	Spur_012835_Spur_012835	Spur_022064_Spur_022064	Spur_005250_Spur_005250	Mmar_MMa52052	Smim_g61859_t1_gene_g61859_t1	Pbac_3474242	Pbac_3466421	Pbac_3467415	Pbac_3474784	Smim_60685_B56679_probable_reverse_transcriptase_house_mosquito_gi_1079026_pir_B56679_6e_14_75_9	Skow_44805m	Smar_014650	Smim_18687_o_linked_N_acetyl_glucosamine_transferase_Culex_quinquefasciatus_gi_170029427_ref_XP_001842594_0_004_42_4	Smim_10611_reverse_transcriptase_Papilio_xuthus_gi_22004017_dbj_BAC06460_5e_06_50_4	Smim_11228_PREDICTED_similar_to_GH03753p_partial_Tribolium_castaneum_gi_189242197_ref_XP_972152_6e_05_49_3	Smim_1206_PREDICTED_RNA_directed_DNA_polymerase_from_mobile_element_jockey_like_Acyrthosiphon_pisum_gi_328708040_ref_XP_003243583_1e_08_58_2	Smim_41375_PREDICTED_similar_to_pol_like_protein_Tribolium_castaneum_gi_189242251_ref_XP_001808188_1e_06_52_8	Smim_25975_reverse_transcriptase_Aphonopelma_sp_WDB_1998_gi_2736044_gb_AAB94039_1e_04_48_5	Smim_12996_reverse_transcriptase_Bombyx_mori_gi_474339_gb_AAA17752_4e_12_71_2	Smim_82088_RTBS_DROME_RecName_Full_Probable_RNA_directed_DNA_polymerase_from_transposon_BS_AltName_Full_Reverse_transcriptase_gi_74821373_sp_Q95SX7_RTBS_DROME_5e_07_54_3	Smim_34795_AF456125_reverse_transcriptase_Drosophila_melanogaster_gi_18034641_gb_AAL57609_AF456125_2e_07_55_5	Smim_82242_82242	Smim_16462_denovo_path3_PREDICTED_similar_to_endonuclease_and_reverse_transcriptase_like_protein_Tribolium_castaneum_gi_189242139_ref_XP_001814281_4e_18_88_6	Smim_15873_reverse_transcriptase_Drosophila_yakuba_gi_3282366_gb_AAC24972_1e_06_52_0	Smim_13711_denovo_path4_PREDICTED_similar_to_endonuclease_and_reverse_transcriptase_like_protein_Tribolium_castaneum_gi_189242290_ref_XP_966849_2e_04_45_8	Smim_49579_reverse_transcriptase_Lymantria_dispar_gi_3859938_gb_AAC72919_6e_06_51_2	Smim_48961_PREDICTED_similar_to_endonuclease_and_reverse_transcriptase_like_protein_Tribolium_castaneum_gi_189242139_ref_XP_001814281_1e_19_93_6	Smim_58178_PREDICTED_similar_to_endonuclease_and_reverse_transcriptase_like_protein_Tribolium_castaneum_gi_189242139_ref_XP_001814281_2e_17_86_3	Smim_53389_PREDICTED_similar_to_endonuclease_and_reverse_transcriptase_like_protein_Tribolium_castaneum_gi_189242139_ref_XP_001814281_5e_08_57_4	Tcas_270015998	Znev_01438	Tcas_270017188	Smim_65399_reverse_transcriptase_Liobuthus_kessleri_gi_59799398_gb_AAX07244_2e_09_57_8	Smim_45575_reverse_transcriptase_Lymantria_dispar_gi_3859938_gb_AAC72919_4e_07_56_6	Tcas_270008353	Tcas_270015999	Tcas_270016602	Tcas_270012878	Tcas_270016599	Tcas_270017191	Smim_16084_pol_Drosophila_melanogaster_gi_11323019_emb_CAC16871_3e_07_56_6	Tcas_270004274	Tcas_270015446	Smim_17335_17335	Smim_42705_ribonuclease_H_Fulvimarina_pelagi_HTCC2506_gi_114706694_ref_ZP_01439595_0_001_43_1	Smim_22988_Pol_protein_Wolbachia_endosymbiont_of_Drosophila_ananassae_gi_58698528_ref_ZP_00373430_3e_11_63_9	Smim_g29304_t1_reverse_transcriptase_Lymantria_dispar_gi_3859938_gb_AAC72919_5e_07_54_3	Smim_2365_PREDICTED_similar_to_endonuclease_and_reverse_transcriptase_like_protein_Tribolium_castaneum_gi_189242290_ref_XP_966849_6e_07_55_5	Smim_67894_67894	Smim_62939_AF456125_reverse_transcriptase_Drosophila_melanogaster_gi_18034641_gb_AAL57609_AF456125_2e_04_46_2	Smim_81111_PREDICTED_similar_to_endonuclease_and_reverse_transcriptase_like_protein_Tribolium_castaneum_gi_189242290_ref_XP_966849_2e_11_68_6	Smim_2744_reverse_transcriptase_Chironomus_tepperi_gi_14531513_gb_AAK66269_3e_18_84_3	Smim_61154_reverse_transcriptase_Liobuthus_kessleri_gi_59799398_gb_AAX07244_3e_11_66_6	Tcas_270016096	Smim_59184_reverse_transcriptase_Phengaris_teleius_gi_112351307_gb_ABI15175_7e_06_47_0	Smim_30994_30994	Smim_36987_putative_reverse_transcriptase_Drosophila_simulans_gi_42397986_gb_AAS13459_9e_05_47_4	Smim_40604_PREDICTED_similar_to_endonuclease_and_reverse_transcriptase_like_protein_Tribolium_castaneum_gi_189242290_ref_XP_966849_3e_05_48_5	Smim_66134_PREDICTED_similar_to_endonuclease_and_reverse_transcriptase_like_protein_Tribolium_castaneum_gi_189242139_ref_XP_001814281_5e_13_72_0	Smim_g13447_t1_PREDICTED_similar_to_pol_like_protein_Tribolium_castaneum_gi_189242251_ref_XP_001808188_6e_07_58_9	Tcas_270016989	Smim_53015_reverse_transcriptase_Parnassius_stubbendorfii_gi_326578810_gb_ADZ95949_9e_07_50_1	Znev_12028	Smim_47177_47177	Smim_54141_non_LTR_retrotransposon_CATS_Bombyx_mori_gi_74835158_dbj_BAE44464_8e_05_48_1	Smim_5452_hypothetical_protein_CIMG_02747_Coccidioides_immitis_RS_gi_119196745_ref_XP_001248976_1e_04_50_1	Tcas_270012881	Smim_73128_pol_like_protein_Biomphalaria_glabrata_gi_125901787_gb_ABN58714_2e_09_62_4	Smim_79469_reverse_transcriptase_Anguilla_japonica_gi_55771211_dbj_BAD72127_4e_08_58_5	Tcas_270016598	Smim_g18156_t1_gene_g18156_t1	Smim_g65988_t1_reverse_transcriptase_Lymantria_dispar_gi_3859938_gb_AAC72919_0_002_43_5	Spur_023053_Spur_023053	Tcas_270016606	Tcas_270016881	Tcas_270010765	Tcas_270016199	Tcas_270017190	Tcas_270016601	Tcas_270017104	Tcas_270016061	Tcas_270015332	Tcas_270016721	Tcas_270010656	Tcas_270010659	Tcas_270017195	Znev_08471	Znev_15473
HG_3951	Bsch_g34760	Spur_008952_Hypp_3004	Xtro_024188	Acar_00007691	Drer_005468_interferon_regulatory_factor_2_binding_protein_1_Source_ZFIN_Acc_ZDB_GENE_050420_389_irf2bp1	Hsap_Ensmbl0170604_interferon_regulatory_factor_2_binding_protein_1_Source_HGNC_Symbol_Acc_21728_IRF2BP1	Skow_40925m	Hsap_Ensmbl0119669_interferon_regulatory_factor_2_binding_protein_like_Source_HGNC_Symbol_Acc_14282_IRF2BPL	Drer_004297_interferon_regulatory_factor_2_binding_protein_like_Source_ZFIN_Acc_ZDB_GENE_040426_1968_irf2bpl	Lgig_219852	Ctel_173317	Aque_223260	Adig_06011	Mley_ML040524a	Cgig_20482_Enhanced_at_puberty_protein_1_like_protein_B_Source_UniProtKB_TrEMBL_Acc_K1R987	Pbac_3464067	Hmag_211779	Nvec_33597_	OcarG_7193	Pfuc_5560_1_09155_t1	Drer_006275_interferon_regulatory_factor_2_binding_protein_2b_Source_ZFIN_Acc_ZDB_GENE_040426_2574_irf2bp2b	Odio_000025001	Tcas_270005267	Drer_004702_interferon_regulatory_factor_2_binding_protein_2a_Source_ZFIN_Acc_ZDB_GENE_030131_7809_irf2bp2a	Mmar_MMa23962	Tspi_316977497	Hrob_189738	Ggal_016899	Hsap_Ensmbl0168264_interferon_regulatory_factor_2_binding_protein_2_Source_HGNC_Symbol_Acc_21729_IRF2BP2	Isca_ISCW008863-PA	Smim_64359_PREDICTED_similar_to_CG11138_CG11138_PC_Tribolium_castaneum_gi_189236568_ref_XP_975609_7e_109_343	Znev_07320	Xtro_053106	Avag_19584001	Rcul_t28312	Smar_013666	Dmel_0030400_CG11138	Dpul_323320	Bmal_170573252	Smim_65596_C_briggsae_CBR_TAG_260_protein_Caenorhabditis_briggsae_gi_268566769_ref_XP_002647633_6e_56_194	Aque_205208	Cele_010867_tag_260_Protein_TAG_260_isoform_a_Source_RefSeq_mRNA_Acc_NM_073916	Rcul_t41286	Avag_31958001	Sjap_0074000	Bmal_170573250	Pfuc_74961_1_05881_t1	Gsal_14636_interferon_regulatory_factor_2_binding_protein_2_like	Sman_123810	Ggal_017886	Acar_00021070	Gsal_14638_protein_tag_isoform_d	Aque_225996	Nvec_56917_	Aque_202334
HG_11866	Cgig_18422	Pfuc_690_1_65579_t1	Pfuc_12570_1_10491_t1	Lgig_239012	Spur_000655_Spur_000655	Isca_ISCW004040-PA	Znev_00510	Dmel_0052039_CG32039	Smim_74366_PREDICTED_similar_to_GE20823_Ciona_intestinalis_gi_198424345_ref_XP_002121674_5e_10_58_9	Drer_097236_small_VCP_p97_interacting_protein_Source_HGNC_Symbol_Acc_25238_SVIP	Skow_31964m	Aque_216875	Mmar_MMa56371	Smar_000058
HG_11930	Ctel_196683	Ctel_188676	Ctel_209253	Ctel_213197	Ctel_192226	Ctel_201136	Lgig_230022	Acar_00015677	Drer_023152_WD_repeat_domain_73_Source_ZFIN_Acc_ZDB_GENE_050417_126_wdr73	Xtro_043656	Hsap_Ensmbl0177082_WD_repeat_domain_73_Source_HGNC_Symbol_Acc_25928_WDR73	Znev_11191	Ggal_018602	Aque_227443
HG_12336	Bsch_g55403	Bsch_g65112	Bsch_g55404	Cint_008357	Xtro_054359	Drer_039070_im_7138239_Source_ZFIN_Acc_ZDB_GENE_081007_2_im_7138239	Bflo_261289523	Skow_33847m	Aque_223144	Dpul_247893	Spur_015943_Spur_015943	Znev_09138	Smar_002695
HG_11761	Bsch_g70953	Cint_010315	Csav_007328	Skow_02452m	Lgig_232557	Adig_04812	Tcas_270009635	Csav_007327	Znev_08859	Ctel_220716	Skow_02436m	Avag_14229001	Lgig_156092	OcarG_6827
HG_8023	Bsch_g50955	Csav_010363	Cint_022796	Skow_45993m	OcarG_6055	Cgig_12613	Znev_13887	Drer_073931_family_with_sequence_similarity_105_member_B_a_Source_ZFIN_Acc_ZDB_GENE_040426_2157_fam105ba	Smar_010337	Xtro_003610	Acar_00000265	Lgig_115152	Hsap_Ensmbl0145569_family_with_sequence_similarity_105_member_A_Source_HGNC_Symbol_Acc_25629_FAM105A	Ggal_021119	Ggal_021120	Ggal_036330	Xtro_003612	Adig_21901	Acar_00005497	Ctel_93418	Isca_ISCW017777-PA	Dpul_304180	Drer_079886_family_with_sequence_similarity_105_member_B_Source_ZFIN_Acc_ZDB_GENE_070912_627_fam105bb	Hrob_190648	Hsap_Ensmbl0154124_family_with_sequence_similarity_105_member_B_Source_HGNC_Symbol_Acc_25118_FAM105B
HG_6852	Nvec_25705_PH	Smim_62110_SRC_Kinase_Associated_Phosphoprotein_Crassostrea_gigas_gi_32169288_emb_CAD88601_3e_28_119	Hsap_Ensmbl0005020_src_kinase_associated_phosphoprotein_2_Source_HGNC_Symbol_Acc_15687_SKAP2	Lgig_212502	Acar_00006396	Spur_002122_Skap2	Mmar_MMa53249	Hsap_Ensmbl0141293_src_kinase_associated_phosphoprotein_1_Source_HGNC_Symbol_Acc_15605_SKAP1	Hrob_190892	Pfuc_267538_1_21618_t1	Skow_31884m	Bsch_g53565	Cint_026843	Bflo_260835457	Acar_00010247	Ggal_017977	Ggal_037030	Ggal_037033	Xtro_007588	Xtro_026585	Drer_000906_src_kinase_associated_phosphoprotein_2_Source_ZFIN_Acc_ZDB_GENE_030616_438_skap2	Xtro_057091	Smar_006447	Drer_001498_src_kinase_associated_phosphoprotein_1_Source_ZFIN_Acc_ZDB_GENE_090721_1_skap1	Mmar_MMa24231	Isca_ISCW020976-PA	Ggal_037035	Xtro_063042	Pfuc_16264_1_03691_t1	Cgig_06061_Src_kinase_associated_phosphoprotein_2_A_Source_UniProtKB_TrEMBL_Acc_K1PNF4	Cgig_17713_Src_kinase_associated_phosphoprotein_2_A_Source_UniProtKB_TrEMBL_Acc_K1P942	Pfuc_16089_1_39781_t1	OcarG_3614
HG_10471	Xtro_024864	Xtro_015760	Hsap_Ensmbl0171121_potassium_large_conductance_calcium_activated_channel_subfamily_M_beta_member_3_Source_HGNC_Symbol_Acc_6287_KCNMB3	Ggal_028110	Ggal_016303	Hsap_Ensmbl0135643_potassium_large_conductance_calcium_activated_channel_subfamily_M_beta_member_4_Source_HGNC_Symbol_Acc_6289_KCNMB4	Acar_00004894	Drer_006568_potassium_large_conductance_calcium_activated_channel_subfamily_M_beta_member_2_Source_ZFIN_Acc_ZDB_GENE_050320_97_kcnmb2	Acar_00019240	Drer_001712_Uncharacterized_protein_Source_UniProtKB_TrEMBL_Acc_E7FCW4_CR855338_1	Adig_15474	Ggal_003302	Acar_00020541	Hsap_Ensmbl0145936_potassium_large_conductance_calcium_activated_channel_subfamily_M_beta_member_1_Source_HGNC_Symbol_Acc_6285_KCNMB1	Hsap_Ensmbl0197584_potassium_large_conductance_calcium_activated_channel_subfamily_M_beta_member_2_Source_HGNC_Symbol_Acc_6286_KCNMB2	Drer_063129_potassium_large_conductance_calcium_activated_channel_subfamily_M_beta_member_3_Source_HGNC_Symbol_Acc_6287_KCNMB3	OcarG_3151
HG_1790	Bsch_g27957	Bsch_g70138	Cint_007665	Drer_008861_transcription_factor_AP_2_epsilon_Source_ZFIN_Acc_ZDB_GENE_040426_1455_tfap2e	Cint_028967	Drer_012667_transcription_factor_AP_2_beta_Source_ZFIN_Acc_ZDB_GENE_050417_394_tfap2b	Ggal_003759	Acar_00005200	Xtro_021288	Sman_157840_Putative_transcription_factor_ap_2_gamma_Source_UniProtKB_TrEMBL_Acc_G4VP25	Dmel_0261953_AP_2_AP_2_Source_FlyBase_0261953	Acar_00008661	Ggal_026865	Ggal_035916	Mmar_MMa42671	Acar_00017085	Odio_015516001	Xtro_002335	Xtro_002336	Ggal_020815	Xtro_002334	Hsap_Ensmbl0087510_transcription_factor_AP_2_gamma_activating_enhancer_binding_protein_2_gamma_Source_HGNC_Symbol_Acc_11744_TFAP2C	Cint_021172	Spur_016685_Ap2	Egra_08610	Bflo_260797283	Pfuc_14001_1_46699_t1	Znev_13511	Smim_14568_transcription_factor_AP_beta_Saccoglossus_kowalevskii_gi_269785095_ref_NP_001161503_8e_102_320	Ctel_180182	Drer_040606_transcription_factor_AP_2_gamma_activating_enhancer_binding_protein_2_gamma_Source_ZFIN_Acc_ZDB_GENE_041212_61_tfap2c	Xtro_026273	Isca_ISCW021026-PA	Drer_059279_transcription_factor_AP_2_alpha_Source_ZFIN_Acc_ZDB_GENE_011212_6_tfap2a	Smar_004261	Acar_00015839	Cgig_15578_Transcription_factor_AP_2_alpha_Source_UniProtKB_TrEMBL_Acc_K1P2V7	Emul_06021	Ggal_012451	Hsap_Ensmbl0116819_transcription_factor_AP_2_epsilon_activating_enhancer_binding_protein_2_epsilon_Source_HGNC_Symbol_Acc_30774_TFAP2E	Hrob_123753	Mmar_MMa17718	Avag_23145001	Skow_10957m	Lgig_121066	Hrob_85967	Tspi_316968439	Dpul_330596	Tspi_316968434	Gsal_1334_transcription_factor_ap_2	Hmic_0504100	Rcul_t41867	Tspi_316968899	Tcas_270011079	Cgig_19880_Transcription_factor_AP_2_epsilon_Source_UniProtKB_TrEMBL_Acc_K1QDS3	Hsap_Ensmbl0008197_transcription_factor_AP_2_delta_activating_enhancer_binding_protein_2_delta_Source_HGNC_Symbol_Acc_15581_TFAP2D	Acar_00020539	Acar_00015932	Acar_00005215	Xtro_063846	Ggal_030899	Drer_023272_transcription_factor_AP_2_delta_activating_enhancer_binding_protein_2_delta_Source_ZFIN_Acc_ZDB_GENE_050913_99_tfap2d	Avag_29513001	Cele_019424_aptf_1_Protein_APTF_1_aptf_1_mRNA_complete_cds_Source_RefSeq_mRNA_Acc_NM_062899	Avag_13525001	Bmal_170574079	Bmal_170593423	Avag_12393001	Avag_32259001	Avag_05216001	Cgig_17706_Transcription_factor_AP_2_alpha_Source_UniProtKB_TrEMBL_Acc_K1Q9B2	Adig_14535	Tadh_27767	Avag_62112001	Avag_60358001	Bmal_170588679	Aque_227774	Mley_ML342212a	Pfuc_4940_1_38028_t1	Pbac_3461802	Xtro_034029	Xtro_046860	Avag_53220001	Avag_29512001	Cint_023448	Cint_023449	Pfuc_242138_1_35884_t1	Csav_008334	Smar_003779	Cele_013383_aptf_2_Protein_Y62E10A_17_isoform_b_Source_RefSeq_mRNA_Acc_NM_001268811	Sjap_0121700	Nvec_23185_	Drer_096797_si_ch73_127m5_2_Source_ZFIN_Acc_ZDB_GENE_030131_1052_si_ch73_127m5_2	Csav_008332	Hsap_Ensmbl0008196_transcription_factor_AP_2_beta_activating_enhancer_binding_protein_2_beta_Source_HGNC_Symbol_Acc_11743_TFAP2B	Hsap_Ensmbl0137203_transcription_factor_AP_2_alpha_activating_enhancer_binding_protein_2_alpha_Source_HGNC_Symbol_Acc_11742_TFAP2A	Sjap_0116240	Rcul_t41866	Tspi_316968438	Sjap_0098590	Avag_53221001
HG_6506	Rcul_t22670	Bsch_g33676	Cint_020257	Pfuc_6636_1_67493_t1	Znev_10006	Isca_ISCW004921-PA	Dmel_0039159_mRpS24_mitochondrial_ribosomal_protein_S24_Source_FlyBase_0039159	Smim_37241_putative_mitochondrial_ribosomal_protein_S24_Ornithodoros_coriaceus_gi_172051148_gb_ACB70349_7e_70_218	Drer_042517_mitochondrial_ribosomal_protein_S24_Source_ZFIN_Acc_ZDB_GENE_050522_393_mrps24	Xtro_041146	Tcas_270000828	Bflo_260814524	Spur_003131_Spur_003131	Ctel_19132	Dpul_46184	Sjap_0204070	Hrob_83596	Lgig_107145	Sman_068760	Skow_29969m	Avag_56942001	Gsal_6238_mitochondrial_ribosomal_protein_s24	Egra_09046	Emul_08746	Cele_023487_mrps_24_Protein_MRPS_24_mrps_24_mRNA_complete_cds_Source_RefSeq_mRNA_Acc_NM_001028005	Hmic_0194100	Adig_03905	Bmal_170589223	Hmag_210919	Odio_017464001	Tadh_27023	Nvec_5330_Ribosomal_S3_N	Aque_213130
HG_5446	Bsch_g32099	Cint_022713	Ctel_211123	Hrob_177655	Ctel_195507	Smim_24743_AGAP001625_PA_Anopheles_gambiae_str_PEST_gi_333470139_gb_EAA00981_5_8e_20_93_6	Pfuc_4412_1_16391_t1	Bflo_260812858	Mmar_MMa18775	Cgig_23920_Spermatogenesis_associated_protein_18_like_protein_Source_UniProtKB_TrEMBL_Acc_K1RAD2	Smim_82137_AGAP001625_PA_Anopheles_gambiae_str_PEST_gi_333470139_gb_EAA00981_5_3e_48_187	Dpul_311072	Smar_012749	Spur_003959_Spur_003959	Avag_00012001	Nvec_3240_Sec8_exocyst	Lgig_189026	Isca_ISCW001706-PA	Avag_55343001	Avag_39482001	Znev_02438	Adig_04591	Skow_27527m	Tcas_270013095	Dmel_0039749_CG11498	Hmag_225787	Skow_27526m	OcarG_4353	Bsch_g3630	Smim_24748_AGAP001625_PA_Anopheles_gambiae_str_PEST_gi_333470139_gb_EAA00981_5_5e_08_59_3	Skow_45257m	Mmar_MMa43158	Mmar_MMa20567	Bsch_g58703	Csav_013979	Cint_022712	Pfuc_4412_1_16390_t1	Smim_24744_AGAP001625_PA_Anopheles_gambiae_str_PEST_gi_333470139_gb_EAA00981_5_2e_45_173	Mmar_MMa08876	Bsch_g58704	Cele_018641_F49E10_4_Protein_F49E10_4_isoform_a_F49E10_4_mRNA_complete_cds_Source_RefSeq_mRNA_Acc_NM_171693	Bmal_170587519	Ctel_31206	Ctel_107262	OcarG_3632	OcarG_7159	Bmal_170587521
HG_17746	Aque_218457	Cele_017829_F26F4_9_Protein_F26F4_9_isoform_a_Source_RefSeq_mRNA_Acc_NM_065630	Nvec_47785_Selenoprotein_S
HG_15986	Drer_075273_thrombospondin_type_I_domain_containing_1_Source_HGNC_Symbol_Acc_17754_THSD1	Bsch_g61023	Bsch_g25397	Ggal_027459	Xtro_044746	Acar_00016478	Rcul_t31014	Hsap_Ensmbl0136114_thrombospondin_type_I_domain_containing_1_Source_HGNC_Symbol_Acc_17754_THSD1	OcarG_6298
HG_7680	Cele_012648_Y39A1A_9_Protein_Y39A1A_9_Y39A1A_9_mRNA_complete_cds_Source_RefSeq_mRNA_Acc_NM_066943	Bmal_170591388	Tspi_316979788	Smar_014326	Znev_02069	Cgig_13638	Lgig_86154	Ggal_030671	Ctel_172802	Skow_27377m	Acar_00012279	Xtro_019418	Drer_090664_chromosome_17_open_reading_frame_104_Source_HGNC_Symbol_Acc_26670_C17orf104	Hrob_77708	Hsap_Ensmbl0180336_chromosome_17_open_reading_frame_104_Source_HGNC_Symbol_Acc_26670_C17orf104	Adig_01806	OcarG_10164	Bflo_260829201	Hrob_152823	Xtro_064012	Acar_00006711	Xtro_059865	Hmag_227455	Cint_022570	Ggal_001521	Isca_ISCW010104-PA	Mmar_MMa46298	Rcul_t11943
HG_23190	Aque_201221	Pfuc_60830_1_56301_t1	Lgig_148206	Ctel_221030	Aque_215928	Smar_011851
HG_7375	Ctel_83871	Spur_024554_Abhd8	Hmic_0383100	Hrob_88632	Lgig_75209	Drer_076620_Uncharacterized_protein_Source_UniProtKB_TrEMBL_Acc_E7F070_BX255969_1	Tadh_54191	Hmag_223812	Aque_222932	Bflo_260829723	Skow_03019m	Xtro_028677	Drer_079719_abhydrolase_domain_containing_8a_Source_ZFIN_Acc_ZDB_GENE_080204_70_abhd8a	Nvec_18552_DLH	Adig_05429	Znev_13581	Tcas_270014619	Pfuc_6743_1_16984_t1	Mley_ML20795a	Dpul_241012	Pbac_3467204	Rcul_t15730	Egra_00863	Emul_09425	Gsal_6149_abhydrolase_domain_containing_protein_8_like	Ctel_194275	Hmag_223813	Hsap_Ensmbl0127220_abhydrolase_domain_containing_8_Source_HGNC_Symbol_Acc_23759_ABHD8	Gsal_15118_hypothetical_protein
HG_7463	Aque_205636	Aque_210883	Aque_218158	Tadh_56829	Lgig_84059	Tadh_56830	Lgig_88481	Skow_28380m	Aque_200916	Aque_213589	Aque_213591	Aque_212564	Aque_213588	Bflo_260804581	Aque_210462	Aque_213555	Aque_220435	Aque_213559	Aque_213269	Aque_213557	Aque_213585	Aque_210460	Aque_213561	Aque_213564	Aque_213590	Aque_212566	Aque_215512	Aque_212565	Aque_213558
HG_10389	Spur_014729_C6orf118L	Bflo_260790707	Pfuc_1227_1_00657_t1	Ctel_221744	Skow_00413m	Lgig_232257	Adig_04872	Acar_00003157	Xtro_011780	Hsap_Ensmbl0112539_chromosome_6_open_reading_frame_118_Source_HGNC_Symbol_Acc_21233_C6orf118	Cgig_16314	Pfuc_40903_1_34183_t1	OcarG_6686	Aque_220121	Nvec_41395_	Hmag_225666	Znev_05883
HG_10453	Cgig_06411_UPF0184_protein_C9orf16_like_protein_Source_UniProtKB_TrEMBL_Acc_K1QFD6	Pfuc_154119_1_35604_t1	Hsap_Ensmbl0171159_chromosome_9_open_reading_frame_16_Source_HGNC_Symbol_Acc_17823_C9orf16	Acar_00006783	Ggal_007625	Ctel_165083	Spur_024703_Spur_024703	Skow_25536m	Dpul_254525	Tcas_270007173	Dmel_0026088_CG14818	Lgig_172998	Drer_086753_chromosome_9_open_reading_frame_16_Source_HGNC_Symbol_Acc_17823_C5H9orf16	Znev_05098	Adig_00093	Isca_ISCW024828-PA	Aque_210868
HG_7334	Bsch_g69147	Cint_026711	Bflo_260810044	Acar_00011969	Drer_019503_zgc_103759_Source_ZFIN_Acc_ZDB_GENE_041010_100_zgc_103759	Xtro_046984	Aque_229708	Ctel_112241	Ctel_51452	Cgig_22125_U8_snoRNA_decapping_enzyme_Source_UniProtKB_TrEMBL_Acc_K1RD51	Smar_007015	OcarG_467	Hsap_Ensmbl0198585_nudix_nucleoside_diphosphate_linked_moiety_X_type_motif_16_Source_HGNC_Symbol_Acc_26442_NUDT16	Lgig_116649	Smim_11343_NUDT16_protein_Homo_sapiens_gi_73909074_gb_AAH31215_2e_35_132	Drer_090001_Uncharacterized_protein_Source_UniProtKB_TrEMBL_Acc_E7FEB3_FP015790_3	Odio_004424001	Hmag_223836	Hsap_Ensmbl0168101_nudix_nucleoside_diphosphate_linked_moiety_X_type_motif_16_like_1_Source_HGNC_Symbol_Acc_28154_NUDT16L1	Csav_004239	Smar_013621	Adig_01146	Gsal_8198_u8_snorna_decapping_enzyme_like	Hrob_69527	Znev_04697	Pfuc_15844_1_03649_t1
HG_7246	Spur_001762_Hypp_338	Avag_53993001	Adig_18309	Drer_078611_leucine_rich_repeats_and_IQ_motif_containing_3_Source_ZFIN_Acc_ZDB_GENE_081104_400_lrriq3	Acar_00011456	Csav_005647	Cint_019563	Bsch_g33215	Bflo_260828599	Cint_023929	Pfuc_6966_1_31304_t1	Ctel_143173	Nvec_40383_IQ	Skow_13407m	Spur_000336_Spur_000336	Pbac_3462069	OcarG_4772	Tadh_53197	Avag_53992001	Mley_ML06154a	Bsch_g72056	Csav_005646	Cgig_26891_Leucine_rich_repeat_and_IQ_domain_containing_protein_3_Source_UniProtKB_TrEMBL_Acc_K1QLD0	Aque_219634	Odio_000421001	Hsap_Ensmbl0162620_leucine_rich_repeats_and_IQ_motif_containing_3_Source_HGNC_Symbol_Acc_28318_LRRIQ3	Pfuc_22548_1_54840_t1	Pbac_3475667	Drer_094685_si_dkey_267j14_7_Source_ZFIN_Acc_ZDB_GENE_081104_401_si_dkey_267j14_7
HG_13060	Bsch_g7126	Bflo_260794557	Skow_14356m	Pfuc_1357_1_22557_t1	Spur_025995_Spur_025995	Adig_20964	Ctel_190923	Bsch_g71597	Lgig_230606	Avag_41728001	Aque_210482	Hsap_Ensmbl0163263_chromosome_1_open_reading_frame_189_Source_HGNC_Symbol_Acc_32305_C1orf189
HG_74919	Skow_18715m	Aque_217104
HG_2184	Lgig_176377	Lgig_176310	Lgig_164110	Lgig_164120	Lgig_176660	Lgig_164108	Lgig_111607	Lgig_176297	Lgig_156600	Lgig_175656	Lgig_163188	Lgig_162603	Lgig_176427	Lgig_175696	Lgig_163647	Lgig_154976	Lgig_171428	Lgig_176597	Lgig_163782	Lgig_160966	Lgig_160078	Lgig_153670	Lgig_175320	Lgig_153668	Lgig_157687	Lgig_175670	Lgig_155210	Lgig_171692	Lgig_162195	Lgig_170431	Lgig_160970	Lgig_172648	Lgig_154961	Lgig_173746	Lgig_176865	Lgig_176423	Lgig_157259	Lgig_174699	Lgig_163264	Lgig_163749	Lgig_176514	Lgig_175752	Lgig_157247	Lgig_166180	Lgig_158387	Lgig_155131	Lgig_169099	Lgig_157307	Lgig_153945	Lgig_160036	Lgig_163162	Lgig_157239	Lgig_154562	Lgig_175655	Lgig_173492	Lgig_157308	Lgig_157315	Lgig_163154	Lgig_158715	Lgig_155354	Lgig_175653	Lgig_160401	Lgig_177004	Lgig_155641	Lgig_174148	Lgig_164119	Lgig_175567	Lgig_154974	Lgig_169969	Lgig_162620	Lgig_161084	Lgig_155031	Lgig_171391	Lgig_157237	Lgig_163793	Lgig_164122	Lgig_174732	Lgig_157127	Lgig_171400	Lgig_171076	Lgig_174516	Lgig_164080	Lgig_160539	Lgig_164093	Lgig_152310	Lgig_166628	Lgig_163753	Lgig_163216	Lgig_175602	Aque_201135	Lgig_162602	Lgig_159394	Lgig_160050	Lgig_174980	Lgig_163651	Lgig_165240
HG_5946	Bsch_g51483	Cint_015537	Csav_010135	Xtro_019036	Hsap_Ensmbl0182831_chromosome_16_open_reading_frame_72_Source_HGNC_Symbol_Acc_30103_C16orf72	Acar_00005914	Drer_055383_chromosome_16_open_reading_frame_72_Source_HGNC_Symbol_Acc_30103_C3H16orf72	Cgig_08891_UPF0472_protein_C16orf72_like_protein_Source_UniProtKB_TrEMBL_Acc_K1QCP4	Lgig_108261	Ggal_011794	Bflo_260801765	Drer_012458_zgc_77849_Source_ZFIN_Acc_ZDB_GENE_030131_1107_zgc_77849	Acar_00020708	Znev_08833	Ggal_039044	Skow_43206m	Spur_010735_Spur_010735	Smar_007490	Tcas_270012348	Smim_13479_PREDICTED_UPF0472_protein_C16orf72_homolog_Bombus_terrestris_gi_340725143_ref_XP_003400933_6e_53_181	Dpul_305429	Hrob_94235	Dmel_0030790_CG4768	Ctel_95808	Nvec_39158_	Aque_218261	Adig_02424	Hmag_225798	Avag_58603001	Avag_37506001	Mmar_MMa42317	Isca_ISCW015923-PA	Tadh_53768	Pbac_3475543	Rcul_t36258	Avag_27238001	Cint_028987	Avag_12671001	Odio_011478001	Mmar_MMa34460	Mley_ML086431a	OcarG_9014
HG_42070	Avag_33567001	Avag_11009001	Aque_226365
HG_6321	Bsch_g39908	Cint_014895	Skow_27025m	Xtro_032599	Smim_32764_deoxynucleotidyltransferase_terminal_interacting_protein_putative_Ixodes_scapularis_gi_241603704_ref_XP_002405733_6e_127_380	Acar_00009995	Hrob_135237	Xtro_045586	Isca_ISCW008626-PA	Mmar_MMa47432	Smar_007765	Ggal_005650	Lgig_144108	Tcas_270014206	Rcul_t39558	Spur_023495_Spur_023495	Znev_11571	Tadh_59276	Hsap_Ensmbl0101457_deoxynucleotidyltransferase_terminal_interacting_protein_1_Source_HGNC_Symbol_Acc_16160_DNTTIP1	Ctel_40552	Tspi_316973912	Pfuc_110500_1_20992_t1	Pfuc_9233_1_09912_t1	Dmel_0259200_CG42304	Nvec_8330_Spb1_C	Cele_011964_saeg_2_Protein_SAEG_2_saeg_2_mRNA_complete_cds_Source_RefSeq_mRNA_Acc_NM_066641	Bmal_170570967	Aque_222200	OcarG_5145	Bflo_260821095	Nvec_23240_	Spur_014314_Spur_014314
HG_36047	Nvec_56739_	Aque_208568	Aque_202816	Aque_202118
HG_885	Bsch_g42425	Pfuc_86379_1_71275_t1	Pfuc_51689_1_27285_t1	Pfuc_39011_1_55700_t1	Pfuc_41080_1_19800_t1	Pfuc_56228_1_12858_t1	Pfuc_33766_1_33898_t1	Pfuc_35520_1_40978_t1	Spur_017849_Z313_3	Cgig_16428	Spur_001413_Hypp_1326	Spur_017847_Z313_1	Pfuc_10687_1_31958_t1	Pfuc_27149_1_19160_t1	Spur_017850_Z313_4	Spur_017848_Z313_2	Pfuc_125248_1_13785_t1	Bsch_g39173	Pfuc_7352_1_38518_t1	Aque_213036	Spur_017846_Z313
HG_34046	Ctel_135097	Aque_225628
HG_27584	Bflo_260813758	Bflo_260813762	OcarG_3697	Pfuc_20245_1_18699_t1	Bflo_260836158
HG_8888	Skow_05146m	Cgig_06120	Acar_00017110	Drer_062898_centrosomal_protein_128_Source_ZFIN_Acc_ZDB_GENE_070410_34_cep128	Spur_006555_C14orf145L	Avag_21377001	Nvec_45619_M	Pfuc_761_1_29411_t1	Ggal_017167	Ctel_175473	Spur_011095_My_hpp13sm	Xtro_062748	Cint_012370	Pfuc_91636_1_06166_t1	Avag_21406001	Xtro_016135	Acar_00017092	Ggal_017166	Hsap_Ensmbl0100629_centrosomal_protein_128kDa_Source_HGNC_Symbol_Acc_20359_CEP128	OcarG_10891	Hmag_224760	Pfuc_18521_1_03923_t1
HG_1171	Nvec_12379_PDZ	Spur_026907_Tjp1	Mmar_MMa21993	Ctel_221876	Smim_25638_tight_junction_protein_tama_putative_Ixodes_scapularis_gi_241594913_ref_XP_002404411_0_0_1029	Adig_04638	Bflo_260816618	Ggal_007961	Xtro_039240	Drer_074059_discs_large_homolog_5a_Drosophila_Source_ZFIN_Acc_ZDB_GENE_030131_3149_dlg5a	Hsap_Ensmbl0151208_discs_large_homolog_5_Drosophila_Source_HGNC_Symbol_Acc_2904_DLG5	Cint_008326	Acar_00008027	Smar_013897	Znev_04519	Hmag_212396	Smim_1765_discs_large_protein_putative_Ixodes_scapularis_gi_241311069_ref_XP_002407838_3e_107_348	Hmag_212395	Skow_22037m	Tcas_270012301	Nvec_31498_	Tadh_55754	Dmel_0032363_CG6509	Cgig_26587_Disks_large_like_protein_5_Source_UniProtKB_TrEMBL_Acc_K1QYK4	Drer_079374_tight_junction_protein_1b_Source_ZFIN_Acc_ZDB_GENE_070925_1_tjp1b	Mmar_MMa20506	Pfuc_3481_1_16117_t1	Lgig_54957	Avag_52705001	Xtro_043792	Ctel_171067	Isca_ISCW019818-PA	Avag_36307001	Acar_00000252	Tcas_270011968	Smim_13588_tight_junction_protein_tama_putative_Ixodes_scapularis_gi_241594913_ref_XP_002404411_0_0_916	Dpul_308707	Dmel_0262614_pyd_polychaetoid_Source_FlyBase_0262614	Znev_01360	Dpul_242543	Mmar_MMa06599	Ggal_001088	Ggal_033875	Ggal_001085	Ggal_006315	Smar_009888	Adig_18044	Rcul_t37108	Skow_06984m	Bsch_g25496	Bsch_g71249	Cint_016560	Csav_018529	Csav_018531	Odio_009100001	Odio_009099001	Xtro_043813	Drer_063309_tight_junction_protein_2a_zona_occludens_2_Source_ZFIN_Acc_ZDB_GENE_070925_2_tjp2a	Hsap_Ensmbl0119139_tight_junction_protein_2_Source_HGNC_Symbol_Acc_11828_TJP2	Acar_00001136	Ggal_024331	Hsap_Ensmbl0105289_tight_junction_protein_3_Source_HGNC_Symbol_Acc_11829_TJP3	Cint_022854	Cgig_10706_Tight_junction_protein_ZO_1_Source_UniProtKB_TrEMBL_Acc_K1QD56	Csav_018530	Xtro_014013	Lgig_234130	Tspi_316967492	Hmag_228064	Avag_59430001	Tadh_60291	Cele_013683_zoo_1_Protein_ZOO_1_isoform_a_Source_RefSeq_mRNA_Acc_NM_001026514	Acar_00017381	Bmal_170575797	Pfuc_11273_1_46353_t1	Sman_137910_Putative_tight_junction_protein_Source_UniProtKB_TrEMBL_Acc_G4VGU1	Emul_06018	Rcul_t10304	Isca_ISCW003608-PA	Egra_00077	Hrob_176655	Csav_018525	Spur_011022_Dlg	Gsal_2877_tight_junction_protein_zo_1	Tspi_316977076	Mmar_MMa32937	OcarG_800	Drer_086014_Uncharacterized_protein_Source_UniProtKB_TrEMBL_Acc_E7F8X3_CABZ01103862_1	Adig_17431	OcarG_3448	Drer_075408_Uncharacterized_protein_Source_UniProtKB_TrEMBL_Acc_E7EZI7_CABZ01102230_1	Pfuc_12443_1_32195_t1	Mmar_MMa10365	Avag_28616001	Ctel_171065	Skow_07999m	Lgig_135850	Xtro_003541	Aque_229826	Cint_016559	Mmar_MMa45532	Drer_023443_tight_junction_protein_2b_zona_occludens_2_Source_ZFIN_Acc_ZDB_GENE_040718_58_tjp2b	Hsap_Ensmbl0104067_tight_junction_protein_1_Source_HGNC_Symbol_Acc_11827_TJP1	Csav_018532	Bsch_g7545	Mmar_MMa46920	Pfuc_4437_1_16409_t1	Cele_009678_magu_4_Protein_MAGU_4_magu_4_mRNA_complete_cds_Source_RefSeq_mRNA_Acc_NM_069404	Ctel_125451	Mmar_MMa13804	Xtro_003540	Odio_003794001	Bmal_170578094	Sjap_0106310	Lgig_88979	Drer_002909_tight_junction_protein_3_Source_ZFIN_Acc_ZDB_GENE_030828_10_tjp3	Nvec_31500_	Sjap_0067560	OcarG_423	Hmic_0995900	Bmal_170575799	Gsal_2878_tight_junction_protein_zo_1	Cgig_10705	Smim_25846_hypothetical_protein_BRAFLDRAFT_93411_Branchiostoma_floridae_gi_260816618_ref_XP_002603185_2e_27_117	Smar_009887	Lgig_164752	Mmar_MMa06644	Pfuc_49745_1_05444_t1	Pfuc_81410_1_42050_t1	Smim_1771_discs_large_protein_putative_Ixodes_scapularis_gi_241311069_ref_XP_002407838_6e_164_517	Hmag_204377	Drer_090949_discs_large_homolog_5b_tandem_duplicate_1_Source_ZFIN_Acc_ZDB_GENE_120206_4_dlg5b_1	Xtro_055453	Odio_003793001	Sjap_0076310	Spur_003621_Spur_003621	OcarG_5094	Smim_1772_discs_large_protein_putative_Ixodes_scapularis_gi_241311069_ref_XP_002407838_7e_19_89_4	Mmar_MMa12332	Hmic_0217200	Smim_1766_discs_large_protein_putative_Ixodes_scapularis_gi_241311069_ref_XP_002407838_5e_29_129	Skow_37075m	Rcul_t37127	Mmar_MMa11414	Odio_028151001	Odio_009098001	Rcul_t10318	Tspi_316977054
HG_9134	Bsch_g25376	Bsch_g38215	Cgig_19643	Ctel_229112	Csav_014024	Bflo_260829851	Skow_14366m	Lgig_227929	Adig_20470	Spur_003409_C19orf45L	Adig_12106	OcarG_149	Nvec_18578_	Pfuc_1357_1_22562_t1	Bsch_g25377	Cint_021812	Csav_014025	Tadh_54649	Pfuc_140846_1_13893_t1	Ggal_040171	Hsap_Ensmbl0198723_chromosome_19_open_reading_frame_45_Source_HGNC_Symbol_Acc_24745_C19orf45
HG_19045	Skow_13190m	Bflo_260817888	Drer_079416_zgc_174895_Source_ZFIN_Acc_ZDB_GENE_070928_41_zgc_174895	Xtro_041725	Aque_210960	Skow_35711m	Aque_222698
HG_8162	Bsch_g1142	Bsch_g37710	Csav_008300	Csav_008301	Skow_40915m	Drer_026448_mediator_complex_subunit_29_Source_ZFIN_Acc_ZDB_GENE_021217_1_med29	Lgig_159839	Smar_009028	Smim_44369_mediator_of_RNA_polymerase_II_transcription_subunit_29_Bombyx_mori_gi_112982869_ref_NP_001037105_1e_26_108	Spur_014968_Spur_014968	Spur_028286_Spur_028286	Xtro_057016	Bflo_260822423	Tcas_270004684	Znev_00502	Acar_00008948	Dpul_299749	Dmel_0001276_ix_intersex_Source_FlyBase_0001276	Mmar_MMa12983	Hrob_66432	Adig_12260	Odio_016798001	OcarG_1621	Rcul_t26149	Tspi_316973539
HG_7658	Spur_003488_Wdhd1_2	Bsch_g57048	Odio_023519001	Skow_26182m	Bflo_260798186	Cgig_10419	Adig_01675	Mmar_MMa16465	Lgig_155782	Smim_68673_PREDICTED_similar_to_plexus_CG4444_PA_Tribolium_castaneum_gi_91087171_ref_XP_975389_5e_55_206	Ctel_211171	Isca_ISCW000854-PA	Smar_007074	Znev_02113	Hrob_165267	Pfuc_6968_1_09467_t1	Hmag_223132	Tcas_270009573	Nvec_22845_	Smim_68685_PREDICTED_similar_to_plexus_CG4444_PA_Tribolium_castaneum_gi_91087171_ref_XP_975389_1e_42_177	Dpul_15159	Tcas_270009574	Hsap_Ensmbl0262601_CTC_786C10_1	OcarG_10240	Dpul_18361	Dmel_0003175_px_plexus_Source_FlyBase_0003175	Nvec_32581_DUF1017	Hmag_233211
HG_14099	Lgig_87751	Csav_003027	Aque_206485	Cint_023752	Aque_214058	Hmag_225180	Lgig_142510	Lgig_142480	Pfuc_51140_1_56106_t1	Aque_213586	Aque_210653
HG_7190	Bsch_g59017	Tcas_270012379	Smar_003498	Dpul_304201	Acar_00003161	Hsap_Ensmbl0266472_AC242988_1	Dmel_0044511_mRpS21_mitochondrial_ribosomal_protein_S21_Source_FlyBase_0044511	Xtro_058197	Hsap_Ensmbl0187145_mitochondrial_ribosomal_protein_S21_Source_HGNC_Symbol_Acc_14046_MRPS21	Drer_070985_mitochondrial_ribosomal_protein_S21_Source_ZFIN_Acc_ZDB_GENE_070615_13_mrps21	Spur_028673_Spur_028673	Hrob_86902	Ggal_000617	Skow_22682m	Isca_ISCW017776-PA	Smim_81258_PREDICTED_28S_ribosomal_protein_S21_mitochondrial_like_isoform_Bombus_terrestris_gi_340716671_ref_XP_003396819_9e_31_114	Rcul_t46990	Egra_08406	Emul_05011	Ctel_162875	Adig_12149	Gsal_5640_mitochondrial_28s_ribosomal_protein_s21	Sjap_0317290	Tadh_25208	Bmal_170583085	Avag_50164001	Hmag_208927	Cele_017924_mrps_21_Protein_MRPS_21_mrps_21_mRNA_complete_cds_Source_RefSeq_mRNA_Acc_NM_068207	Pfuc_12075_1_17818_t1	Aque_216887
HG_46633	Dpul_315301	Isca_ISCW016056-PA	OcarG_2984
HG_7705	Cgig_23098_NADH_dehydrogenase_ubiquinone_1_alpha_subcomplex_subunit_4_like_2_Source_UniProtKB_TrEMBL_Acc_K1RR98	Dmel_0052230_CG32230	Lgig_232408	Dpul_231182	Dpul_93873	Znev_00768	Ggal_017405	Tcas_270008203	Drer_056108_NADH_dehydrogenase_ubiquinone_1_alpha_subcomplex_4_Source_ZFIN_Acc_ZDB_GENE_040426_1962_ndufa4	Hmag_228173	Skow_28018m	Spur_013909_Spur_013909	Drer_091163_NADH_dehydrogenase_ubiquinone_1_alpha_subcomplex_4_like_2_Source_ZFIN_Acc_ZDB_GENE_070912_358_ndufa4l2	Isca_ISCW000951-PA	Hsap_Ensmbl0189043_NADH_dehydrogenase_ubiquinone_1_alpha_subcomplex_4_9kDa_Source_HGNC_Symbol_Acc_7687_NDUFA4	Adig_12352	Drer_087907_NADH_dehydrogenase_ubiquinone_1_alpha_subcomplex_4_like_2_Source_HGNC_Symbol_Acc_29836_NDUFA4L2_1_of_2	Smim_43841_NADH_dehydrogenase_alpha_subcomplex_subunit_4_Lycosa_singoriensis_gi_161671292_gb_ABX75498_4e_41_139	Xtro_038662	Xtro_018043	Adig_12351	Ctel_225802	Tcas_270002835	Aque_214467	Aque_214468	Hsap_Ensmbl0185633_NADH_dehydrogenase_ubiquinone_1_alpha_subcomplex_4_like_2_Source_HGNC_Symbol_Acc_29836_NDUFA4L2	Acar_00006206	Adig_18599
HG_42977	Aque_201939	Pfuc_1054_1_51179_t1	Pfuc_21380_1_11374_t1
HG_12331	Adig_01243	Tadh_61090	Hmag_229001	Aque_229527
HG_2772	Cgig_01064	Pfuc_137_1_57979_t1	Pfuc_6390_1_31189_t1	Cgig_06644	Skow_20784m	Skow_25313m	Tcas_270016312	Skow_39039m	Skow_17534m	Skow_00505m	Pfuc_4680_1_30767_t1	Cgig_26753	Skow_44749m	Skow_00500m	Lgig_164040	Pfuc_4994_1_09027_t1	Skow_26033m	Drer_095891_si_ch73_30l9_1_Source_ZFIN_Acc_ZDB_GENE_110411_132_si_ch73_30l9_1	Skow_39613m	Skow_37063m	Ctel_188161	Ctel_207613	Tcas_270002684	Skow_16918m	Skow_44721m	Ctel_205215	Ctel_216886	Pfuc_19085_1_40117_t1	Skow_44458m	Cgig_23075	Adig_22499	Adig_03391	Skow_18451m	Cgig_04084	Skow_30151m	Ctel_197984	Spur_007145_Hypp_507	Ctel_203844	Lgig_153955	Adig_15615	Adig_21131	Cgig_23858	Ctel_208820	Cgig_20299	Pfuc_816_1_22325_t1	Ctel_205533	Pfuc_41189_1_63065_t1	Aque_209391	Lgig_175033	Pfuc_46800_1_41389_t1	Aque_220142	Spur_004878_Hypp_1549	Nvec_51728_Peptidase_A16_N	Skow_46555m	Aque_207794	Pfuc_42676_1_05226_t1	Nvec_35794_DltD_M	Ctel_194614	Bflo_260821870	Pfuc_16032_1_61566_t1	Adig_11586	Adig_15213	Aque_213904	Cgig_04083	Cgig_23145	Aque_204188	Cgig_04152	Adig_03271	Pfuc_313275_1_43170_t1	Pfuc_1437_1_15495_t1	Pfuc_54190_1_20174_t1	Cgig_16689	Aque_211392	Nvec_18868_	Adig_03157	Cgig_07351	Skow_26961m	Tadh_52891	Skow_30145m	Lgig_157134	Pfuc_4666_1_59570_t1	Pfuc_16302_1_61595_t1	Skow_43601m
HG_48224	Lgig_144186	Aque_213637	Pfuc_157829_1_35611_t1
HG_11146	Hmag_223228	Lgig_57281	Spur_014028_Bak	OcarG_6314	Aque_227925	Aque_227928
HG_12162	Adig_01395	Ctel_170378	Avag_03496001	Avag_49309001	Nvec_53363_Peptidase_S15	Mley_ML258810a	OcarG_11086	Nvec_40302_Peptidase_S15	Pbac_3464356	Pbac_3471077	Nvec_14883_	Nvec_59220_	Pbac_3473664
HG_2379	Bsch_g46726	Cint_005158	Csav_019350	Csav_019351	Ggal_017749	Drer_062420_nuclear_factor_I_A_Source_ZFIN_Acc_ZDB_GENE_050208_501_nfia	Xtro_001859	Ggal_017752	Ggal_017748	Ggal_037223	Ggal_037527	Ggal_008721	Acar_00016804	Drer_043210_nuclear_factor_I_C_Source_ZFIN_Acc_ZDB_GENE_080305_2_nfic	Xtro_019479	Ggal_037220	Ggal_017751	Acar_00017529	Drer_043226_nuclear_factor_I_Xa_Source_ZFIN_Acc_ZDB_GENE_080722_15_nfixa	Drer_061836_nuclear_factor_I_Xb_Source_ZFIN_Acc_ZDB_GENE_060421_5000_nfixb	Skow_35029m	Xtro_017870	Hsap_Ensmbl0141905_nuclear_factor_I_C_CCAAT_binding_transcription_factor_Source_HGNC_Symbol_Acc_7786_NFIC	Acar_00016806	Spur_023339_Nfia_Nuclear_factor_1_Source_UniProtKB_TrEMBL_Acc_H3J9X3	Cgig_25830_Nuclear_factor_1_A_type_Source_UniProtKB_TrEMBL_Acc_K1QC33	Smar_010352	Dpul_52430	Znev_17007	Odio_009135001	Odio_014071001	Hsap_Ensmbl0147862_nuclear_factor_I_B_Source_HGNC_Symbol_Acc_7785_NFIB	Ctel_107856	Tcas_270014496	Pfuc_36552_1_48239_t1	Lgig_215606	Smim_8574_nuclear_factor_I_putative_Ixodes_scapularis_gi_241999208_ref_XP_002434247_0_0_578	Hrob_141560	Dmel_0042696_NfI_Nuclear_factor_I_Source_FlyBase_0042696	Isca_ISCW004440-PA	Smim_10841_PREDICTED_nuclear_factor_X_type_like_Acyrthosiphon_pisum_gi_328710533_ref_XP_001947078_2e_122_392	Hsap_Ensmbl0008441_nuclear_factor_I_X_CCAAT_binding_transcription_factor_Source_HGNC_Symbol_Acc_7788_NFIX	Nvec_49278_	Rcul_t39853	Aque_229078	Mley_ML13918a	Pbac_3462886	Tspi_316964744	Tspi_316964745	Adig_06158	Cele_003592_nfi_1_Protein_NFI_1_isoform_b_nfi_1_mRNA_complete_cds_Source_RefSeq_mRNA_Acc_NM_001027335	Avag_04107001	Hrob_80234	Bmal_170594760	OcarG_969	Hsap_Ensmbl0162599_nuclear_factor_I_A_Source_HGNC_Symbol_Acc_7784_NFIA	Avag_30341001	Xtro_036475	Xtro_036473	Tadh_58053	Hmag_228287	Dpul_244987	Hmag_219507	Hmag_219506	Bflo_260823750	Pfuc_1257_1_58410_t1	Smar_011611	Mmar_MMa34386	Mmar_MMa29927	Acar_00006903	Acar_00018703	Acar_00019033	Acar_00007595	Acar_00018859	Acar_00018975	Adig_06157	Tspi_316968506
HG_230	Bsch_g13032	Bsch_g54556	Bsch_g39642	Bsch_g37572	Hsap_Ensmbl0111186_wingless_type_MMTV_integration_site_family_member_5B_Source_HGNC_Symbol_Acc_16265_WNT5B	Drer_034894_wingless_type_MMTV_integration_site_family_member_5b_Source_ZFIN_Acc_ZDB_GENE_980526_87_wnt5b	Bflo_260804807	Csav_000870	Drer_014495_wingless_type_MMTV_integration_site_family_member_5a_Source_ZFIN_Acc_ZDB_GENE_060328_3_wnt5a	Cint_000747	Hsap_Ensmbl0114251_wingless_type_MMTV_integration_site_family_member_5A_Source_HGNC_Symbol_Acc_12784_WNT5A	Ggal_008673	Xtro_020729	Bsch_g69917	Acar_00017182	Ggal_029910	Ggal_021197	Bsch_g54683	Bsch_g52618	Lgig_130786	Smim_4471_wnt5_protein_Cupiennius_salei_gi_19171517_emb_CAC87041_0_0_714	Acar_00000021	Sjap_0003330	Bmal_170588907	Znev_02906	Bflo_260807433	Dpul_43478	Smim_62578_protein_Wnt_2b_precursor_Gallus_gallus_gi_45383486_ref_NP_989667_6e_17_82_4	Skow_25832m	Mmar_MMa45995	Hrob_186498	Sman_145140_Protein_Wnt_Source_UniProtKB_TrEMBL_Acc_G4VJE5	Mley_ML101013a	Ggal_030668	Dpul_64675	Hrob_184933	Spur_026277_Wnt5_Protein_Wnt_Source_UniProtKB_TrEMBL_Acc_H3JI65	Rcul_t30922	Spur_000007_Wnt7_Protein_Wnt_7_Source_UniProtKB_Swiss_Prot_Acc_P28098	Isca_ISCW020392-PA	Skow_28349m	Smar_008487	Cgig_06607_Protein_Wnt_Source_UniProtKB_TrEMBL_Acc_K1PF35	Drer_058822_wingless_type_MMTV_integration_site_family_member_3A_Source_ZFIN_Acc_ZDB_GENE_001106_1_wnt3a	Ggal_030667	Znev_02907	Hsap_Ensmbl0134245_wingless_type_MMTV_integration_site_family_member_2B_Source_HGNC_Symbol_Acc_12781_WNT2B	Tspi_316978553	Smar_004376	Nvec_1139_wnt	Tcas_270011028	Isca_ISCW005711-PA	Hsap_Ensmbl0154764_wingless_type_MMTV_integration_site_family_member_7A_Source_HGNC_Symbol_Acc_12786_WNT7A	Xtro_030440	Acar_00006798	Smar_002922	Mmar_MMa04980	Gsal_5019_wingless_type_mmtv_integration_site_member_5b	Xtro_016839	Rcul_t11112	Cgig_12717_Protein_Wnt_Source_UniProtKB_TrEMBL_Acc_K1Q701	Hsap_Ensmbl0154342_wingless_type_MMTV_integration_site_family_member_3A_Source_HGNC_Symbol_Acc_15983_WNT3A	Acar_00012331	Smim_64686_secreted_signaling_factor_WNT4_like_protein_Daphnia_pulex_gi_321458908_gb_EFX69968_1e_32_125	Acar_00016403	Skow_30266m	Drer_038990_wingless_type_MMTV_integration_site_family_member_3_Source_ZFIN_Acc_ZDB_GENE_081003_1_wnt3	Xtro_052293	Ggal_002327	Xtro_052291	Hsap_Ensmbl0105989_wingless_type_MMTV_integration_site_family_member_2_Source_HGNC_Symbol_Acc_12780_WNT2	Ggal_039420	Mmar_MMa45992	Hrob_158078	Tspi_316967146	Hsap_Ensmbl0108379_wingless_type_MMTV_integration_site_family_member_3_Source_HGNC_Symbol_Acc_12782_WNT3	Ctel_96953	Ggal_008215	Hsap_Ensmbl0162552_wingless_type_MMTV_integration_site_family_member_4_Source_HGNC_Symbol_Acc_12783_WNT4	Ggal_007633	Drer_044827_wingless_type_MMTV_integration_site_family_member_7Aa_Source_ZFIN_Acc_ZDB_GENE_051129_1_wnt7aa	Drer_005050_wingless_type_MMTV_integration_site_family_member_2Ba_Source_ZFIN_Acc_ZDB_GENE_030717_2_wnt2ba	Bflo_260814111	Xtro_010271	Skow_22430m	Acar_00017652	Egra_09445	Dpul_64642	Lgig_139906	Drer_002483_wingless_type_MMTV_integration_site_family_member_7A_Source_HGNC_Symbol_Acc_12786_WNT7A_1_of_2	Smim_80501_Wnt16_like_Achaearanea_tepidariorum_gi_45544559_dbj_BAD12590_0_0_531	Adig_06764	Emul_09812	Smar_004621	Xtro_015100	Tcas_270011065	Ggal_029875	Acar_00014163	Ggal_022975	Tcas_270011105	Hsap_Ensmbl0188064_wingless_type_MMTV_integration_site_family_member_7B_Source_HGNC_Symbol_Acc_12787_WNT7B	Cgig_19644_Protein_Wnt_Source_UniProtKB_TrEMBL_Acc_K1PH58	Drer_022858_wingless_type_MMTV_integration_site_family_member_7Ba_Source_ZFIN_Acc_ZDB_GENE_041210_178_wnt7ba	Ggal_033257	Xtro_006677	Drer_032234_wingless_type_MMTV_integration_site_family_member_2Bb_Source_ZFIN_Acc_ZDB_GENE_060824_6_wnt2bb	Drer_071107_wingless_type_MMTV_integration_site_family_member_7Bb_Source_ZFIN_Acc_ZDB_GENE_081006_1_wnt7bb	Pfuc_964_1_00569_t1	Mmar_MMa37570	Skow_17084m	Dpul_48424	Bflo_260804825	Znev_18054	Drer_041117_wingless_type_MMTV_integration_site_family_member_2_Source_ZFIN_Acc_ZDB_GENE_980526_416_wnt2	Ctel_112156	Rcul_t26553	Dmel_0004360_Wnt2_Wnt_oncogene_analog_2_Source_FlyBase_0004360	Mmar_MMa00727	Xtro_064128	Bmal_170574361	Cele_000858_cwn_2_Protein_CWN_2_cwn_2_mRNA_complete_cds_Source_RefSeq_mRNA_Acc_NM_069421	Cint_024209	Cint_014242	Gsal_14533_protein_wnt_16_like	Ctel_181867	Drer_071208_wingless_type_MMTV_integration_site_family_member_4a_Source_ZFIN_Acc_ZDB_GENE_980526_352_wnt4a	Lgig_89402	Lgig_179503	Cint_024208	Ctel_149951	Hmic_0108100	Ggal_034485	Nvec_31733_	Hsap_Ensmbl0135925_wingless_type_MMTV_integration_site_family_member_10A_Source_HGNC_Symbol_Acc_13829_WNT10A	Znev_03617	Cgig_28941_Protein_Wnt_Source_UniProtKB_TrEMBL_Acc_K1RHR8	Bmal_170576886	Hmic_0112200	Spur_001628_Wnt3_Protein_Wnt_Source_UniProtKB_TrEMBL_Acc_H3HJ19	Csav_006498	Drer_040159_wingless_type_MMTV_integration_site_family_member_4b_Source_ZFIN_Acc_ZDB_GENE_000411_1_wnt4b	Lgig_130946	Ggal_015239	Cint_023950	Csav_008007	Znev_17660	Nvec_42974_	Nvec_32204_wnt	Bsch_g26693	Smim_24568_PREDICTED_protein_Wnt_4_like_Nomascus_leucogenys_gi_332245272_ref_XP_003271784_3e_64_204	Smar_013747	Pfuc_8897_1_53252_t1	Smim_81507_PREDICTED_protein_Wnt_4_Equus_caballus_gi_338722126_ref_XP_001501560_6e_129_381	Adig_16598	Mmar_MMa16104	Avag_40672001	Avag_22238001	Hrob_185184	Bflo_260841447	Cele_003395_mom_2_Protein_MOM_2_mom_2_mRNA_complete_cds_Source_RefSeq_mRNA_Acc_NM_072753	Bflo_260797592	Znev_02066	Acar_00012324	Mmar_MMa40875	Csav_017457	Cele_000857_cwn_1_Protein_CWN_1_isoform_b_cwn_1_mRNA_complete_cds_Source_RefSeq_mRNA_Acc_NM_001027076	Csav_017459	Ctel_20087	Csav_017456	Smim_78810_AmphiWnt4_putative_Ixodes_scapularis_gi_241999090_ref_XP_002434188_5e_43_154	Tcas_270008220	Xtro_050201	Adig_23654	Lgig_152125	Lgig_105620	Tspi_316975818	Dpul_59164	Skow_01749m	Cint_004395	Avag_00889001	Skow_20030m	Smim_81639_Wnt7_Achaearanea_tepidariorum_gi_45544553_dbj_BAD12587_0_0_604	Bflo_260797594	Bflo_260807659	Avag_15016001	Hrob_177374	Smar_015633	Smar_013488	Hmic_0808600	Sjap_0048240	Csav_017458	Emul_06039	Adig_23655	Nvec_40347_	Smar_002920	Egra_05742	Csav_006499	Csav_006500	Adig_01147	Xtro_042046	Sman_196930_Protein_Wnt_Source_UniProtKB_TrEMBL_Acc_G4V7T6	Gsal_12199_wnt11_protein	Hmag_202134	Adig_06399	Csav_017461	Csav_006501	Tcas_270008213	Xtro_057515	Mmar_MMa52170	Cele_001188_egl_20_Protein_EGL_20_egl_20_mRNA_complete_cds_Source_RefSeq_mRNA_Acc_NM_069353	Isca_ISCW019946-PA	Adig_08272	Csav_017460	Hmag_214128	Dpul_290640	Skow_20313m	Skow_20306m	Cgig_25779_Protein_Wnt_Source_UniProtKB_TrEMBL_Acc_K1QT46	Dpul_290648	Ctel_216606	Drer_014796_wingless_type_MMTV_integration_site_family_member_11_related_Source_ZFIN_Acc_ZDB_GENE_980526_249_wnt11r	Mmar_MMa16972	Spur_013570_Wnt6_Protein_Wnt_6_Source_UniProtKB_Swiss_Prot_Acc_P28097	Cgig_08096_Protein_Wnt_Source_UniProtKB_TrEMBL_Acc_K1PLG2	Skow_14900m	Dpul_48100	Smim_34372_Wnt7_Achaearanea_tepidariorum_gi_45544557_dbj_BAD12589_7e_62_202	Hmag_222236	Cint_022071	Ctel_222661	Hmag_222235	Hrob_79030	Dmel_0010453_Wnt4_Wnt_oncogene_analog_4_Source_FlyBase_0010453	Nvec_5367_wnt	Smar_015773	Hsap_Ensmbl0143816_wingless_type_MMTV_integration_site_family_member_9A_Source_HGNC_Symbol_Acc_12778_WNT9A	Ggal_038363	Dpul_290647	Ggal_008662	Hrob_90604	Nvec_18827_wnt	Ggal_008661	Drer_063437_wingless_type_MMTV_integration_site_family_member_9A_Source_ZFIN_Acc_ZDB_GENE_060825_97_wnt9a	Mmar_MMa13725	Adig_02063	Znev_03613	Acar_00005094	Ctel_156046	Isca_ISCW004707-PA	Dmel_0004009_wg_wingless_Source_FlyBase_0004009	Bflo_260810014	Rcul_t31775	Drer_004256_wingless_type_MMTV_integration_site_family_member_11_Source_ZFIN_Acc_ZDB_GENE_990603_12_wnt11	Ggal_001229	Hrob_191555	Bflo_260832090	Cgig_17079_Protein_Wnt_Source_UniProtKB_TrEMBL_Acc_K1QHF2	Ggal_015240	Mmar_MMa47532	Drer_055554_wingless_type_MMTV_integration_site_family_member_1_Source_ZFIN_Acc_ZDB_GENE_980526_526_wnt1	Spur_011130_Wnt16_Protein_Wnt_Source_UniProtKB_TrEMBL_Acc_H3IAP6	Skow_26541m	Csav_017019	Nvec_38182_wnt	Bflo_260829847	Drer_006911_wingless_type_MMTV_integration_site_family_member_8b_Source_ZFIN_Acc_ZDB_GENE_990415_279_wnt8b	Avag_54560001	Bsch_g39640	Avag_24688001	Lgig_109316	Smim_31363_putative_secreted_signaling_factor_WNT1_Daphnia_pulex_gi_321475423_gb_EFX86386_7e_79_251	Adig_23656	Xtro_008323	Drer_094973_wingless_type_MMTV_integration_site_family_member_16_Source_ZFIN_Acc_ZDB_GENE_040426_2330_wnt16	Spur_011756_Wnt1_Protein_Wnt_1_Source_UniProtKB_Swiss_Prot_Acc_P28094	Cgig_17080_Protein_Wnt_Source_UniProtKB_TrEMBL_Acc_K1QQ44	Znev_03739	Cint_023949	Nvec_22258_	Dpul_347557	Avag_46381001	Hsap_Ensmbl0125084_wingless_type_MMTV_integration_site_family_member_1_Source_HGNC_Symbol_Acc_12774_WNT1	Mmar_MMa40873	Acar_00008042	Lgig_180028	Acar_00012525	Mmar_MMa17290	Spur_004924_Wnt10_Protein_Wnt_Source_UniProtKB_TrEMBL_Acc_H3HTB1	Lgig_170942	Cint_004425	Cint_004428	Cint_022073	Aque_228569	Csav_014855	Skow_17083m	Hsap_Ensmbl0158955_wingless_type_MMTV_integration_site_family_member_9B_Source_HGNC_Symbol_Acc_12779_WNT9B	Sman_167140_Protein_Wnt_Source_UniProtKB_TrEMBL_Acc_G4LYT3	Cint_022072	Adig_13606	Avag_26561001	Mmar_MMa17732	Hsap_Ensmbl0061492_wingless_type_MMTV_integration_site_family_member_8A_Source_HGNC_Symbol_Acc_12788_WNT8A	Skow_20307m	Cgig_10854_Protein_Wnt_Source_UniProtKB_TrEMBL_Acc_K1PQX7	Cgig_08245_Protein_Wnt_Source_UniProtKB_TrEMBL_Acc_K1PT29	Smar_001022	Acar_00014112	Ggal_039339	Csav_001018	Isca_ISCW016648-PA	Csav_001019	Tcas_270008212	Csav_001017	Ggal_018507	Ggal_037444	Gsal_9924_wingless_type_mmtv_integration_site_member_4	Tcas_270008173	Ggal_039341	Acar_00010696	Avag_31290001	Drer_037889_wingless_type_MMTV_integration_site_family_member_9B_Source_ZFIN_Acc_ZDB_GENE_080201_1_wnt9b	Bflo_260807661	Ggal_009196	Dpul_290646	Cint_013998	Spur_024946_WntA_Protein_Wnt_2_Source_UniProtKB_Swiss_Prot_Acc_P28095	Xtro_021634	Ggal_037443	Tspi_316971651	Hsap_Ensmbl0075290_wingless_type_MMTV_integration_site_family_member_8B_Source_HGNC_Symbol_Acc_12789_WNT8B	Cint_013996	Ctel_110406	Bflo_260807657	Avag_25946001	Smim_32134_AmphiWnt4_putative_Ixodes_scapularis_gi_241999090_ref_XP_002434188_5e_21_92_8	Ggal_001641	Xtro_053856	Acar_00016713	Ggal_040060	Egra_07957	Csav_014854	Ggal_001613	Dpul_290641	Hrob_182758	Xtro_049175	Adig_13774	Sman_156540_Protein_Wnt_Source_UniProtKB_TrEMBL_Acc_G4M0Z1	Avag_07197001	Smar_012534	Ggal_038258	Ctel_182518	Ggal_014602	Adig_17615	Xtro_031203	Hsap_Ensmbl0002745_wingless_type_MMTV_integration_site_family_member_16_Source_HGNC_Symbol_Acc_16267_WNT16	Acar_00006834	Odio_011688001	Acar_00016443	Ggal_030778	Mmar_MMa40874	Hmag_232176	Emul_08306	Dmel_0010194_Wnt5_Wnt_oncogene_analog_5_Source_FlyBase_0010194	Ggal_009803	Cgig_17078_Protein_Wnt_Source_UniProtKB_TrEMBL_Acc_K1Q987	Odio_003722001	Lgig_136505	Ggal_031782	Emul_10520	Emul_10149	Hrob_89495	Egra_03406	Drer_078507_wingless_type_MMTV_integration_site_family_member_8a_Source_ZFIN_Acc_ZDB_GENE_980526_332_wnt8a	OcarG_718	Adig_13607	Mley_ML07528a	Drer_052910_wingless_type_MMTV_integration_site_family_member_8a_Source_ZFIN_Acc_ZDB_GENE_980526_332_wnt8a	Cint_020175	Bsch_g27946	Isca_ISCW020393-PA	Smim_31362_putative_secreted_signaling_factor_WNT1_Daphnia_pulex_gi_321475423_gb_EFX86386_4e_72_231	Rcul_t11111	Ggal_026826	Nvec_531_wnt	Isca_ISCW022384-PA	Znev_03614	Pfuc_76_1_29065_t1	Xtro_054397	Pfuc_5965_1_31091_t1	Lgig_136550	Nvec_8923_wnt	Csav_008615	Tspi_316969953	Tcas_270008172	Xtro_030315	Smim_79536_wingless_type_MMTV_integration_site_family_member_4_Saccoglossus_kowalevskii_gi_283464139_gb_ADB22653_3e_68_219	Smim_29043_putative_secreted_signaling_factor_WNT6_Daphnia_pulex_gi_321475204_gb_EFX86167_3e_76_241	Drer_073935_wingless_type_MMTV_integration_site_family_member_6b_Source_ZFIN_Acc_ZDB_GENE_070912_513_wnt6b	Hsap_Ensmbl0115596_wingless_type_MMTV_integration_site_family_member_6_Source_HGNC_Symbol_Acc_12785_WNT6	Dmel_0031902_Wnt6_Wnt6_Source_FlyBase_0031902	Drer_038283_wingless_type_MMTV_integration_site_family_member_6a_Source_ZFIN_Acc_ZDB_GENE_111114_1_wnt6a	Bsch_g54946	Bsch_g59382	Csav_008011	Csav_008614	Csav_008008	Csav_008010	Csav_008009	Csav_008613	Adig_02062	Rcul_t46436	Bflo_260807423	Bsch_g53672	Tspi_316978576	Acar_00012452	Drer_040925_wingless_type_MMTV_integration_site_family_member_10b_Source_ZFIN_Acc_ZDB_GENE_980526_524_wnt10b	Ctel_110385	Drer_017155_wingless_type_MMTV_integration_site_family_member_10a_Source_ZFIN_Acc_ZDB_GENE_990415_278_wnt10a	Xtro_059095	Ggal_037445	Ggal_018503	Ggal_037447	Bsch_g46011	Ggal_037446	Cgig_28940_Protein_Wnt_Source_UniProtKB_TrEMBL_Acc_K1QWF4	Hrob_116413	Xtro_051242	Nvec_42523_	Ggal_008650	Ggal_036516	Hrob_63913	Hrob_83478	Nvec_25278_wnt	Hmag_213057	Smar_001019	Xtro_024421	Hmag_229710	Xtro_060441	Acar_00008056	Hmag_230602	Hmag_226815	Ggal_038455	Hmag_226814	Hmag_230603	Nvec_4360_	Ggal_037441	Pbac_3469705	Nvec_15165_wnt	Csav_006700	Smim_32130_3_PREDICTED_protein_Wnt_4_isoform_Macaca_mulatta_gi_297282439_ref_XP_002802264_6e_40_146	Dpul_290643	Csav_001021	Pfuc_189_1_36368_t1	Csav_006703	Spur_011755_Wnt9_Protein_Wnt_Source_UniProtKB_TrEMBL_Acc_H3ICG0	Csav_001020	Smim_78809_AF361014_secreted_glycoprotein_Wnt5_Branchiostoma_floridae_gi_17225910_gb_AAL37556_AF361014_2e_30_119	Ctel_90169	Hrob_85228	Bsch_g34723	Nvec_5369_wnt	Isca_ISCW005053-PA	Pfuc_39331_1_62990_t1	Csav_017021	Csav_017020	Hrob_90849	Bsch_g65512	Adig_13773	Csav_006702	Spur_020371_Wnt8_Protein_Wnt_Source_UniProtKB_TrEMBL_Acc_Q6RFL8	Bmal_170572309	Rcul_t21516	Aque_226082	Gsal_6344_proto_oncogene_wnt_1	Mley_ML01051a	Rcul_t21515	Cint_024011	Cint_012046	Csav_006701	Cint_024010	Emul_06275	Tcas_270015290	Nvec_46626_wnt	Ggal_039338	Tadh_30370	Hmic_0328000	Isca_ISCW019945-PA	Egra_01255	Nvec_14585_wnt	Odio_004676001	Cele_003029_lin_44_Protein_LIN_44_isoform_a_lin_44_mRNA_complete_cds_Source_RefSeq_mRNA_Acc_NM_001025910	Dmel_0031903_Wnt10_Wnt10_Source_FlyBase_0031903	Pbac_3467531	Cint_008212	Hmag_212466	Hrob_115347	Rcul_t15285	Isca_ISCW004123-PA	Mley_ML06021a	Ggal_030669	Bsch_g30622	Hrob_85162	Smar_002921	Tadh_52489	Aque_217128	Odio_013757001	Egra_05589	Znev_03611	Bmal_170577295	Nvec_45129_wnt	Pbac_3462483	Odio_013856001	Smim_34365_Wnt7_Achaearanea_tepidariorum_gi_45544557_dbj_BAD12589_5e_41_147	Sjap_0003340	Odio_008816001	Csav_001022	OcarG_9884	Gsal_2911_protein_wnt_6	Hmic_0022800	Hmag_217095	Nvec_51487_wnt	Smim_18889_wingless_type_MMTV_integration_site_family_member_8b_precursor_Ochetobius_elongatus_gi_326454586_gb_ADZ74228_9e_16_73_9	Odio_009921001	Gsal_12201_wnt_4_protein	Gsal_5208_protein_wnt	Sjap_0011210	Bsch_g46409	Dmel_0038134_wntD_wnt_inhibitor_of_Dorsal_Source_FlyBase_0038134	Tadh_8072	Rcul_t13888	Sjap_0087450	Nvec_20038_wnt	Hrob_116548	Cint_019515	Smar_004315	Bsch_g68351	Smim_31361_PREDICTED_LOW_QUALITY_PROTEIN_protein_Wnt_6_like_Anolis_carolinensis_gi_327290475_ref_XP_003229948_1e_21_93_2	Pfuc_11928_1_60961_t1	Bsch_g59381	Sman_152900_Protein_Wnt_Source_UniProtKB_TrEMBL_Acc_G4VMX0	Nvec_10627_	Sjap_0058350	Rcul_t13885	Isca_ISCW024201-PA	Smar_014558	Bsch_g45565	Bflo_260807419	Bsch_g47754	Odio_004382001	Bsch_g65511	Hsap_Ensmbl0169884_wingless_type_MMTV_integration_site_family_member_10B_Source_HGNC_Symbol_Acc_12775_WNT10B	Bsch_g69226	Rcul_t21517	OcarG_6677	Rcul_t13886	Bmal_170581893	Pfuc_48418_1_70635_t1	Gsal_8098_wingless_type_mmtv_integration_site_family_member_2_precursor	Pbac_3478750	Xtro_016382	Gsal_13977_protein_wnt_11	Sjap_0315670	Nvec_19316_	Pfuc_16143_1_54282_t1	Pfuc_9858_1_38969_t1	Rcul_t30708	Sjap_0058360	Sjap_0134220	Tadh_60019
HG_35149	Drer_008019_myxovirus_influenza_virus_resistance_G_Source_ZFIN_Acc_ZDB_GENE_030721_10_mxg	Bflo_260827433	OcarG_8128	OcarG_6210
HG_75169	Nvec_28060_Peptidase_U57	Aque_208386
HG_1495	Bsch_g35914	Bsch_g70981	Csav_004997	Tadh_37155	Drer_090912_Niemann_Pick_disease_type_C2_Source_ZFIN_Acc_ZDB_GENE_021206_13_npc2	Bflo_260830449	Acar_00016203	Adig_08570	Drer_096979_Niemann_Pick_disease_type_C2_Source_HGNC_Symbol_Acc_14537_NPC2_2_of_2	Ggal_016622	Ggal_036971	Xtro_029122	Tcas_270006449	Znev_00122	Skow_21960m	Cint_006469	Csav_005013	Bflo_260831538	Mley_ML218837a	Cint_027426	Dpul_209126	Lgig_79115	Hsap_Ensmbl0119655_Niemann_Pick_disease_type_C2_Source_HGNC_Symbol_Acc_14537_NPC2	Nvec_14698_E1_DerP2_DerF2	Cint_021760	Adig_14987	Skow_44229m	Lgig_150026	Isca_ISCW016201-PA	Pfuc_11013_1_24829_t1	Ctel_94276	Gsal_10176_epididymal_secretory_protein_e1_precursor	Smim_75277_epididymal_secretory_protein_E1_precursor_Mus_musculus_gi_12963667_ref_NP_075898_5e_34_125	Dmel_0031381_Npc2a_Niemann_Pick_type_C_2a_Source_FlyBase_0031381	Smim_61659_Epididymal_secretory_protein_E1_precursor_Osmerus_mordax_gi_225706410_gb_ACO09051_4e_42_147	Hmag_230781	Cgig_10549_Epididymal_secretory_protein_E1_Source_UniProtKB_TrEMBL_Acc_K1PR09	Adig_08569	Hmag_230782	Smim_75265_epididymal_secretory_protein_E1_precursor_Xenopus_Silurana_tropicalis_gi_56118616_ref_NP_001007988_1e_30_117	Hmag_230771	Bflo_260830451	Smim_75270_epididymal_secretory_protein_E1_precursor_Xenopus_Silurana_tropicalis_gi_56118616_ref_NP_001007988_1e_32_122	Sman_194840_Niemann_pick_c2_NPC2_Source_UniProtKB_TrEMBL_Acc_G4VTW3	Smar_012904	Sjap_0215260	Avag_27801001	Cgig_10547_Epididymal_secretory_protein_E1_Source_UniProtKB_TrEMBL_Acc_K1PBJ3	Smar_010166	Smim_61564_PREDICTED_similar_to_ecdysteroid_regulated_16_kDa_Tribolium_castaneum_gi_91081217_ref_XP_975622_9e_30_115	Isca_ISCW005419-PA	Lgig_226175	Hrob_84805	Smar_010815	Smim_7392_PREDICTED_epididymal_secretory_protein_E1_like_Anolis_carolinensis_gi_327259210_ref_XP_003214431_4e_20_90_1	Cgig_10548_Epididymal_secretory_protein_E1_Source_UniProtKB_TrEMBL_Acc_K1PIX1	Mmar_MMa33358	Spur_000596_Spur_000596	Isca_ISCW016622-PA	Tspi_316978158	Lgig_100112	Nvec_5273_	Skow_40839m	Tcas_270011130	Smim_75283_PREDICTED_similar_to_Epididymal_secretory_protein_E1_precursor_Niemann_Pick_disease_type_C2_protein_hE1_Ciona_intestinalis_gi_198419836_ref_XP_002127695_2e_21_92_8	Hmag_230778	Rcul_t33787	Gsal_1102_epididymal_secretory_protein_e1_precursor_niemann_pick_type_c2_protein_homolog	Pfuc_16573_1_25535_t1	Pfuc_56236_1_12859_t1	Avag_13684001	Isca_ISCW006079-PA	Ctel_39525	Znev_11388	Tcas_270006450	Avag_41477001	Bmal_170587607	Avag_09611001	Emul_05534	Egra_04201	Adig_10342	Odio_003468001	OcarG_9340	Adig_06781	Mley_ML16904a	Dpul_230477	Isca_ISCW008884-PA	Dpul_308147	Dpul_308430	Smim_61563_PREDICTED_epididymal_secretory_protein_E1_like_Oryctolagus_cuniculus_gi_291406769_ref_XP_002719628_1e_26_107	Dpul_222083	Isca_ISCW006111-PA	Dmel_0038198_Npc2b_Niemann_Pick_type_C_2b_Source_FlyBase_0038198	Tcas_270008209	Dmel_0037783_Npc2c_Niemann_Pick_type_C_2c_Source_FlyBase_0037783	Znev_11389	Smar_010816	Smim_20659_AGAP002857_PA_Anopheles_gambiae_str_PEST_gi_118782104_ref_XP_312060_3_2e_09_61_2	Adig_23434	Dpul_221856	Tcas_270008208	Tcas_270011131	Znev_11387	Dmel_0037782_Npc2d_Niemann_Pick_type_C_2d_Source_FlyBase_0037782	Isca_ISCW004608-PA	Cele_006452_heh_1_Protein_HEH_1_heh_1_mRNA_complete_cds_Source_RefSeq_mRNA_Acc_NM_065270	Avag_58429001	Dmel_0039154_Npc2f_Niemann_Pick_type_C_2f_Source_FlyBase_0039154	Tcas_270008207	Dmel_0051410_Npc2e_Niemann_Pick_type_C_2e_Source_FlyBase_0051410	Sjap_0317700	Mmar_MMa46028	Mmar_MMa46030	Rcul_t47911	Rcul_t02136	Odio_010367001	Rcul_t16605	Smim_73199_salivary_lipid_interacting_protein_putative_Ixodes_scapularis_gi_241829811_ref_XP_002414779_5e_10_62_4	Isca_ISCW023551-PA	Isca_ISCW010555-PA	Pfuc_26447_1_69779_t1	Mley_ML11221a
HG_34502	Ctel_185722	Ctel_203520	OcarG_2247	Aque_206030
HG_533	Pfuc_4680_1_30766_t1	Pfuc_8196_1_09710_t1	Nvec_37730_DUF1151	Cgig_01063	Skow_16922m	Drer_090107_Uncharacterized_protein_Source_UniProtKB_TrEMBL_Acc_E7FF82_CR974475_2	Lgig_153956	Skow_27432m	Skow_00503m	Skow_00510m	Skow_26032m	Skow_37064m	Skow_30306m	Skow_44757m	Skow_20786m	Skow_44459m	Skow_07865m	Skow_25312m	Skow_18464m	Skow_04060m	Ctel_203843	Smar_012885	Spur_021300_Hypp_2544	Skow_17961m	Pfuc_4089_1_01621_t1	Skow_05379m	Skow_26960m	Spur_007144_Hypp_1701	Pfuc_68249_1_63697_t1	Skow_17254m	Cgig_23408	Ctel_201483	Cgig_04082	Pfuc_117581_1_06431_t1	Tcas_270017252	Skow_17565m	Cgig_06643	Skow_05313m	Skow_28086m	Cgig_26754	Pfuc_3241_1_51945_t1	Adig_10449	Nvec_39330_	Smar_006613	Nvec_5356_	Cgig_22660	Drer_086564_Uncharacterized_protein_Source_UniProtKB_TrEMBL_Acc_E7FC43_AL935184_1	Nvec_4819_	Nvec_57763_	Nvec_58357	Nvec_55250_	Skow_42366m	Adig_21692	Skow_21830m	Skow_31755m	Adig_17310	Nvec_16433_DUF1332	Nvec_8888_Fer4	Skow_05976m	Skow_05293m	Skow_29196m	Skow_00286m	Pfuc_10239_1_17596_t1	Skow_38001m	Tcas_270011262	Adig_15730	Adig_04976	Skow_27662m	Aque_206005	Nvec_48339_BAG	Cgig_19887	Nvec_56421_rve	Pfuc_5772_1_23886_t1	Adig_15741	Aque_210607	Nvec_4037_rve	Aque_214018	Nvec_18869_	Skow_41087m	Skow_02129m	Pfuc_1437_1_15494_t1	Pfuc_25538_1_55076_t1	Hmag_203853	Skow_35369m	Spur_015858_Hypp_2235	Adig_18635	Skow_31126m	Pfuc_268738_1_07027_t1	Skow_43746m	Nvec_31340_DUF935	Skow_30781m	Nvec_57593_	Nvec_4458_	Nvec_24878_JTB	Nvec_51727_RasGEF_N	Skow_36319m	Aque_229022	Nvec_40380_	Aque_213997	Skow_25935m	Adig_04048	Skow_33917m	Nvec_53828_	Aque_225316	Nvec_19723_	Pfuc_243554_1_14299_t1	Skow_03522m	Skow_39920m	Adig_18349	Skow_10480m	Aque_223532	Adig_13546	Pfuc_12828_1_32261_t1	Nvec_35793_rve	Nvec_46163_	Adig_10637	Nvec_48655_BAG	Nvec_19682_	Nvec_42177_UBA	Nvec_1036_	Nvec_26540_UBA	Pfuc_128140_1_57142_t1	Hmag_228991	Nvec_4210_JTB	Nvec_3305_	Aque_209165	Skow_28105m	Aque_210110	Cgig_12870	Pfuc_11539_1_03098_t1	Nvec_25636_UBA	Nvec_50915_	Skow_26739m	Nvec_9250_BAG	Aque_224010	Smar_012886	Skow_44214m	Smar_001664	Lgig_175038	Smar_006414	Aque_206906	Aque_220777	Aque_220140	Aque_225961	Ctel_192889	Cgig_21814	Aque_226268	Skow_25663m	Aque_219176	Tadh_62526	Pfuc_4807_1_16524_t1	Hmag_216171	Cgig_12546	Nvec_31050_	Aque_201405	Pfuc_11915_1_24956_t1	Ctel_192765	Ctel_207614	Aque_218007	Nvec_10696_	Smar_005710	Lgig_163218	Adig_04461	Nvec_42366_	Lgig_171423	Adig_01416	Lgig_155002	Adig_23562	Lgig_161986	Nvec_29519_	Skow_40995m	Skow_41542m	Adig_04592	Pbac_3474081	Adig_03392	Nvec_29475_	Adig_21705	Nvec_48588_NodS	Aque_217144	Skow_38479m	Aque_220518	Pbac_3469071	Lgig_161985	Skow_38572m	Skow_22963m	Nvec_54705_	Nvec_29216_	Nvec_13229_	Nvec_22090_	Smar_003824	Nvec_55254_	Skow_25665m
HG_5544	Drer_054823_inhibitor_of_DNA_binding_3_Source_ZFIN_Acc_ZDB_GENE_020515_1_id3	Xtro_054646	Cgig_19266_DNA_binding_protein_inhibitor_ID_2_Source_UniProtKB_TrEMBL_Acc_K1QPT0	Pfuc_7320_1_45633_t1	Lgig_233168	Ctel_179064	Acar_00002474	Drer_055283_inhibitor_of_DNA_binding_2_dominant_negative_helix_loop_helix_protein_a_Source_ZFIN_Acc_ZDB_GENE_020910_1_id2a	Hsap_Ensmbl0115738_inhibitor_of_DNA_binding_2_dominant_negative_helix_loop_helix_protein_Source_HGNC_Symbol_Acc_5361_ID2	Ggal_036138	Ggal_026403	Drer_045131_inhibitor_of_DNA_binding_4_Source_ZFIN_Acc_ZDB_GENE_051113_208_id4	Xtro_018149	Skow_26995m	Bflo_260829339	Drer_029544_inhibitor_of_DNA_binding_2_dominant_negative_helix_loop_helix_protein_b_Source_ZFIN_Acc_ZDB_GENE_030131_15_id2b	Smim_73468_DNA_binding_protein_inhibitor_putative_Ixodes_scapularis_gi_241833017_ref_XP_002414917_2e_41_145	Hsap_Ensmbl0172201_inhibitor_of_DNA_binding_4_dominant_negative_helix_loop_helix_protein_Source_HGNC_Symbol_Acc_5363_ID4	Hsap_Ensmbl0125968_inhibitor_of_DNA_binding_1_dominant_negative_helix_loop_helix_protein_Source_HGNC_Symbol_Acc_5360_ID1	Smar_013716	Acar_00003085	Isca_ISCW014470-PA	Znev_12129	Tcas_270003011	Adig_16311	Smim_80640_DNA_binding_protein_inhibitor_putative_Ixodes_scapularis_gi_241833017_ref_XP_002414917_6e_34_126	Xtro_044625	Mmar_MMa54460	Drer_040764_inhibitor_of_DNA_binding_1_Source_ZFIN_Acc_ZDB_GENE_990415_96_id1	Mmar_MMa24488	Ggal_010011	Spur_015374_Id	Dmel_0000575_emc_extra_macrochaetae_Source_FlyBase_0000575	Dpul_299740	Nvec_17519_HLH	Sjap_0069420	Dpul_347553	Sman_155360_Putative_dna_binding_protein_inhibitor_Source_UniProtKB_TrEMBL_Acc_G4VNJ1	Hsap_Ensmbl0117318_inhibitor_of_DNA_binding_3_dominant_negative_helix_loop_helix_protein_Source_HGNC_Symbol_Acc_5362_ID3	Ggal_020663	Ggal_030445	Ggal_036522	Egra_03718	Emul_08808	OcarG_5765	Gsal_6167_helix_loop_helix_protein
HG_1501	Hmag_221056	Hmag_219865	Aque_217515	Aque_216111	Aque_221887	Aque_216110	Adig_01630	Nvec_9274_	Adig_09017	Hmag_221055	Adig_24575	Hmag_205995	Aque_222619	Hmag_215803	Hmag_205091	Aque_203034	Aque_204149	Aque_215388	Aque_217137	Aque_224182	Aque_211031	Aque_208654	Aque_229281	Aque_211719	Aque_207913	Aque_211720	Aque_215389	Aque_220006	Hmag_224474	Aque_224604	Aque_206559	Aque_215387	Aque_219950	Adig_02213	Adig_02214	Aque_220007	Aque_228314	Aque_221126	Aque_217192	Aque_217955	Aque_204129	Aque_224358	Aque_227147	Aque_214086	Aque_228912	Aque_225015	Aque_220008	Aque_223766	Aque_217208	Aque_224997	Aque_224345	Aque_224995	Aque_221784	Aque_216112	Aque_225003	Aque_224996	Aque_200276	Aque_217161	Aque_219596	Aque_211411	Aque_212532	Aque_225014	Aque_227938	Aque_224998	Aque_201805	Aque_205843	Aque_207530	Aque_206513	Aque_217339	Aque_204874	Aque_207009	Aque_217338	Aque_204036	Aque_205216	Aque_204017	Aque_204420	Aque_204603	Aque_203517	Aque_203347	Aque_221886	Aque_227818	Aque_206498	Aque_221127	Aque_206497	Aque_206499	Aque_207008	Aque_202132	Aque_224974	Aque_217340	Aque_201622	Aque_214953	Aque_216713	Aque_216074	Aque_217209	Aque_216712	Aque_225000
HG_8486	Cint_025521	Skow_44227m	Hsap_Ensmbl0185127_chromosome_6_open_reading_frame_120_Source_HGNC_Symbol_Acc_21247_C6orf120	Xtro_053781	Adig_20014	Bflo_260836839	Ggal_018229	Hrob_191003	Acar_00005503	Ctel_182983	Spur_012551_Spur_012551	Smar_015626	Nvec_32118_PPC	Drer_017337_chromosome_6_open_reading_frame_120_Source_HGNC_Symbol_Acc_21247_C11H6orf120	Tadh_57296	Znev_07613	Lgig_129614	Isca_ISCW006940-PA	Tcas_270008514	Rcul_t37813	Avag_08381001	OcarG_7015	Mley_ML10371a	Aque_230049
HG_65480	Ctel_214286	Aque_211118
HG_4660	Cele_017003_D1007_5_Protein_D1007_5_isoform_a_Source_RefSeq_mRNA_Acc_NM_001025900	Bmal_170580334	Cgig_17310_Transmembrane_protein_39A_Source_UniProtKB_TrEMBL_Acc_K1Q239	Ctel_163866	Lgig_117951	Znev_00095	Spur_009472_Tmem39a	Xtro_049766	Acar_00017406	Ggal_024260	Smar_004736	Hrob_69178	Rcul_t28247	Smim_60163_PREDICTED_transmembrane_protein_39A_B_like_Bombus_terrestris_gi_340709899_ref_XP_003393537_3e_81_267	Ggal_005193	Drer_018956_transmembrane_protein_39B_Source_ZFIN_Acc_ZDB_GENE_030131_6042_tmem39b	Acar_00011419	Hsap_Ensmbl0121775_transmembrane_protein_39B_Source_HGNC_Symbol_Acc_25510_TMEM39B	Dmel_0033899_CG13016	Skow_14992m	Ctel_136452	Dpul_303413	Tcas_270000918	Bflo_261289877	Tspi_316967077	Emul_05369	Egra_08398	Adig_05579	Hmic_0594900	Csav_012626	Hmag_209705	Sman_158580	Sjap_0301140	Ggal_039950	Aque_213638	Pfuc_24707_1_40511_t1	Avag_61301001	Hsap_Ensmbl0176142_transmembrane_protein_39A_Source_HGNC_Symbol_Acc_25600_TMEM39A	Xtro_011452	Isca_ISCW009008-PA	Odio_000694001	Pfuc_141794_1_42730_t1	OcarG_8576	Drer_070643_transmembrane_protein_39A_Source_ZFIN_Acc_ZDB_GENE_030131_1928_tmem39a	Hmag_209706	Pfuc_200438_1_21462_t1	Pfuc_70455_1_41913_t1	Rcul_t08099	Avag_09717001
HG_8662	Bflo_260787585	Ggal_016310	Skow_41185m	Ctel_228859	Acar_00009522	Znev_10910	Tadh_58484	Cgig_03813_STAGA_complex_65_subunit_gamma_Source_UniProtKB_TrEMBL_Acc_K1PCG4	Lgig_165034	Smar_006118	Xtro_048709	Drer_013461_suppressor_of_Ty_7_S_cerevisiae_like_Source_ZFIN_Acc_ZDB_GENE_050227_17_supt7l	Pfuc_21431_1_25946_t1	Hsap_Ensmbl0119760_suppressor_of_Ty_7_S_cerevisiae_like_Source_HGNC_Symbol_Acc_30632_SUPT7L	Tcas_270000802	Nvec_28192_Bromo_TP	Smim_30618_STAGA_complex_65_subunit_gamma_Rattus_norvegicus_gi_157819601_ref_NP_001101480_9e_11_68_9	Dpul_309028	Dmel_0030874_CG6506	Isca_ISCW000400-PA	OcarG_2615	Mmar_MMa10710	Hrob_174778
HG_16725	Bflo_260834069	OcarG_7442	OcarG_7673	OcarG_5821	OcarG_1956	OcarG_1955	OcarG_5820	OcarG_5708	Bflo_260791639
HG_4402	Bsch_g63895	Bsch_g63963	Cint_002914	Bsch_g64056	Bsch_g64055	Cgig_21300_Glutamine_rich_protein_2_Source_UniProtKB_TrEMBL_Acc_K1S2J7	Spur_012788_Qrich2L	Adig_01443	Skow_09422m	Acar_00008044	Lgig_168234	Csav_009799	Bflo_260801070	Ctel_227426	Hsap_Ensmbl0129646_glutamine_rich_2_Source_HGNC_Symbol_Acc_25326_QRICH2	Nvec_12148_DUF827	Mley_ML035920a	Avag_10423001	Pbac_3466555	Csav_009801	Nvec_45877_Borrelia_orfA	Avag_22804001	Adig_21964	Aque_218382	Hmag_217649	Sjap_0300230	Sman_144020	Tcas_270011350	Avag_04385001	Nvec_8173_GreA_GreB_N	Pfuc_42349_1_41251_t1	Odio_009875001	Nvec_26376_	Csav_009794	Hsap_Ensmbl0205832_chromosome_16_open_reading_frame_96_Source_HGNC_Symbol_Acc_40031_C16orf96	Nvec_17534_Merozoite_SPAM	OcarG_8241	Spur_008961_Hypp_1817	Avag_11041001	Hmag_222340	Pfuc_1478_1_37030_t1	Tadh_63613	Bsch_g64057	Avag_04386001	Pfuc_19778_1_69295_t1	Adig_05011	Pfuc_43352_1_48522_t1	Adig_04224	Dmel_0031347_CG10869	Hmag_222631	Avag_22806001	Acar_00018248	Ggal_003083	Pbac_3465800	Pbac_3477865	Pbac_3477795	Nvec_31333_DM	Nvec_49850_	Smar_005549
HG_7432	Skow_23848m	Adig_01892	Drer_089908_DEP_domain_containing_4_Source_HGNC_Symbol_Acc_22952_DEPDC4	Ggal_019072	Acar_00002631	Lgig_106755	Cgig_08687_DEP_domain_containing_protein_7_Source_UniProtKB_TrEMBL_Acc_K1PKE5	Nvec_33227_DEP	Hsap_Ensmbl0121690_DEP_domain_containing_7_Source_HGNC_Symbol_Acc_29899_DEPDC7	Csav_005074	Pfuc_53416_1_20150_t1	Cint_002781	Ctel_147246	Spur_013216_Depdc7_1	Drer_055043_DEP_domain_containing_7_Source_ZFIN_Acc_ZDB_GENE_060512_176_depdc7	Hsap_Ensmbl0166153_DEP_domain_containing_4_Source_HGNC_Symbol_Acc_22952_DEPDC4	Odio_014618001	Smar_003114	Bflo_260797795	Odio_028090001	Xtro_038959	Drer_053246_DEP_domain_containing_7_Source_HGNC_Symbol_Acc_29899_DEPDC7_1_of_2	Pfuc_318790_1_57671_t1	Xtro_058111	Pfuc_13284_1_32307_t1	Spur_007478_Depdc7	Tadh_61786	Smim_81359_DEPDC4_protein_partial_Homo_sapiens_gi_15929366_gb_AAH15117_2e_06_51_6	Aque_227701
HG_47157	Egra_04951	Emul_08064	Aque_213514
HG_40958	Aque_214792	Aque_209717	Hmag_230098
HG_10007	Bsch_g16048	Bsch_g61920	Bsch_g60921	Bsch_g61258	Bsch_g33378	Bsch_g31079	Bsch_g67609	Bsch_g56055	Bsch_g25499	Bsch_g48459	Bsch_g23369	Bsch_g24209	Bsch_g66650	Aque_222681	Aque_222680	Bsch_g3383	Bsch_g33377	Bsch_g70063
HG_78168	Aque_210007	Spur_022105_Spur_022105
HG_5956	Cgig_05323_Protein_four_jointed_Source_UniProtKB_TrEMBL_Acc_K1PAI3	Skow_36512m	Mmar_MMa26874	Dpul_61834	Dpul_61868	Znev_15475	Ctel_221135	Isca_ISCW017722-PA	Dpul_209341	Tcas_270008880	Bflo_260829152	Dmel_0000658_fj_four_jointed_Source_FlyBase_0000658	Spur_009250_Fjx1	Hsap_Ensmbl0179431_four_jointed_box_1_Drosophila_Source_HGNC_Symbol_Acc_17166_FJX1	Xtro_053102	Drer_035873_four_jointed_box_1_Drosophila_Source_HGNC_Symbol_Acc_17166_FJX1	Skow_17015m	OcarG_11090	Bflo_260801046	Pfuc_10015_1_31861_t1	Cgig_09176_Four_jointed_box_protein_1_Source_UniProtKB_TrEMBL_Acc_K1Q9L0	Cint_021694	Lgig_238416	Ctel_218816	Skow_26067m	Smim_7929_Four_jointed_box_protein_putative_Ixodes_scapularis_gi_241998542_ref_XP_002433914_1e_37_140	Smim_23597_PREDICTED_four_jointed_like_Saccoglossus_kowalevskii_gi_291233991_ref_XP_002736936_8e_46_168	Skow_10071m	Bflo_260811980	Pfuc_7144_1_67631_t1	Spur_018848_Fjx1l	Acar_00021167	Skow_14748m	Smim_7928_four_jointed_Drosophila_melanogaster_gi_17137754_ref_NP_477483_6e_14_79_0	Rcul_t32667	Skow_30505m	Skow_18066m	Skow_26072m	Pfuc_165364_1_71943_t1	Smim_23584_PREDICTED_four_jointed_like_Saccoglossus_kowalevskii_gi_291233991_ref_XP_002736936_2e_18_93_6	Pfuc_177369_1_06754_t1	Skow_12548m
HG_34692	Pfuc_1648_1_44084_t1	Lgig_160943	Lgig_170625	Aque_212911
HG_6331	Bsch_g56059	Drer_004308_family_with_sequence_similarity_8_member_A1_Source_ZFIN_Acc_ZDB_GENE_050410_14_fam8a1	Skow_07786m	Drer_017111_family_with_sequence_similarity_8_member_A1_Source_HGNC_Symbol_Acc_16372_FAM8A1_2_of_3	Hsap_Ensmbl0137414_family_with_sequence_similarity_8_member_A1_Source_HGNC_Symbol_Acc_16372_FAM8A1	Cint_021742	Acar_00003986	Xtro_031005	Drer_088455_family_with_sequence_similarity_8_member_A1_Source_HGNC_Symbol_Acc_16372_FAM8A1_3_of_3	Ggal_030419	Smim_45275_PREDICTED_protein_FAM8A1_like_isoform_Nasonia_vitripennis_gi_156542628_ref_XP_001604690_7e_66_219	Smar_001457	Csav_004266	Dpul_322505	Bflo_260798662	Ctel_92599	Hrob_103356	Spur_022946_Fam8a1	Tadh_58414	Cgig_16496_Protein_FAM8A1_Source_UniProtKB_TrEMBL_Acc_K1PPC8	Nvec_20373_RDD	Adig_03162	Tspi_316972162	Spur_011664_Spur_011664	Znev_01213	Lgig_142019	Dmel_0033350_CG8237	Tcas_270014848	OcarG_9485	Gsal_2378_protein_fam8a1	Odio_011359001	Mmar_MMa36594	Sman_152010	Pfuc_188041_1_21434_t1	Ctel_195545	Mmar_MMa36593	Isca_ISCW019610-PA	Bflo_260798668
HG_5739	Adig_06713	Smar_013233	Bsch_g69964	Cint_012668	Csav_014609	Isca_ISCW015974-PA	Skow_27673m	Bflo_260794080	Bflo_260794076	Smar_011618	Bflo_260794078	Bflo_260808387	Spur_007699_Spur_007699	Skow_39815m	Skow_29210m	Pfuc_13066_1_61147_t1	Skow_27650m	Drer_006040_cytochrome_P450_family_20_subfamily_A_polypeptide_1_Source_ZFIN_Acc_ZDB_GENE_040426_2646_cyp20a1	Skow_27677m	Skow_39470m	Skow_39461m	Ggal_014191	Acar_00004521	Hsap_Ensmbl0119004_cytochrome_P450_family_20_subfamily_A_polypeptide_1_Source_HGNC_Symbol_Acc_20576_CYP20A1	Xtro_008988	Skow_39814m	Pfuc_8608_1_67900_t1	Skow_39473m	Ctel_145552	Avag_18845001	Avag_17184001	Skow_46013m	Lgig_133362	OcarG_150	Cgig_16000_Cytochrome_P450_20A1_Source_UniProtKB_TrEMBL_Acc_K1QQY1	Pfuc_17426_1_47095_t1	Isca_ISCW015973-PA	Cgig_02757_Cytochrome_P450_20A1_Source_UniProtKB_TrEMBL_Acc_K1Q0B7	Csav_014610	Hrob_168041	Pbac_3472860	Hmag_233239	Mmar_MMa49860	Spur_024233_Spur_024233
HG_31570	Bsch_g36596	Aque_210149	Bsch_g44218	Aque_212492
HG_8904	Bsch_g59137	Dpul_308091	Drer_094557_nuclear_protein_1_Source_ZFIN_Acc_ZDB_GENE_030131_4653_nupr1	Cgig_08727	Pfuc_56027_1_63484_t1	Isca_ISCW005287-PA	Ctel_93215	Smim_13807_p8_nuclear_protein_Ixodes_scapularis_gi_67083903_gb_AAY66886_3e_30_110	Tcas_270012457	Znev_04475	Dmel_0032400_CG6770	Hrob_96898	Pfuc_19517_1_11227_t1	Smar_014554	Hsap_Ensmbl0185290_nuclear_protein_transcriptional_regulator_1_like_Source_HGNC_Symbol_Acc_44164_NUPR1L	Nvec_56655_	Skow_07640m	Adig_02043	Cgig_18572	Hsap_Ensmbl0176046_nuclear_protein_transcriptional_regulator_1_Source_HGNC_Symbol_Acc_29990_NUPR1	Aque_229944	Hmag_207626
HG_13793	Aque_219915	Skow_22086m	Skow_32091m	Skow_35754m	Skow_36575m	Skow_32093m	Ctel_191306	Lgig_161470	Skow_31966m	Skow_38797m	Skow_22159m
HG_7668	Bsch_g67342	Cint_020214	Ggal_025737	Hsap_Ensmbl0185019_U_box_domain_containing_5_Source_HGNC_Symbol_Acc_17777_UBOX5	Csav_018752	Lgig_188023	Spur_012922_Ubox5	Pfuc_16851_1_61648_t1	Skow_31825m	Xtro_057045	Tadh_58476	Drer_058563_U_box_domain_containing_5_Source_ZFIN_Acc_ZDB_GENE_110411_166_ubox5	Znev_08971	Ctel_186092	Hmag_211852	Dpul_314447	Adig_01707	Nvec_13095_	Dmel_0039767_CG2218	Cint_021916	Cgig_09822_RING_finger_protein_37_Source_UniProtKB_TrEMBL_Acc_K1Q7B0	Rcul_t06911	Avag_66444001	Pbac_3466020	Mley_ML128613a	Aque_227224	Adig_20072	Pbac_3475082
HG_45717	Tadh_56915	Aque_213669	Aque_213670
HG_14094	Cgig_23224	Spur_013145_Spur_013145	Ctel_226089	Pfuc_21205_1_11361_t1	Bflo_260796207	Aque_224927	Hmag_204538	OcarG_7722	Skow_23976m	Skow_23955m	Adig_16072
HG_45307	Aque_208728	Lgig_154990	Lgig_164094
HG_44153	OcarG_2141	Ggal_032877	Ggal_032876
HG_2612	Bsch_g57747	Cint_026876	Csav_000138	Xtro_013904	Xtro_056800	Xtro_061649	Drer_090387_one_cut_homeobox_2_Source_HGNC_Symbol_Acc_8139_ONECUT2	Drer_007982_one_cut_domain_family_member_1_Source_ZFIN_Acc_ZDB_GENE_040426_1469_onecut1	Pfuc_4164_1_59450_t1	Xtro_060434	Lgig_199735	Odio_007033001	Hrob_146354	Drer_091059_one_cut_homeobox_3_Source_HGNC_Symbol_Acc_13399_ONECUT3_2_of_2	Bflo_260792489	Acar_00020660	Hrob_131179	Cgig_19668_One_cut_domain_family_member_2_Source_UniProtKB_TrEMBL_Acc_K1QUN5	Odio_016055001	Tspi_316954864	Spur_016449_Hnf6_Onecut_Source_UniProtKB_TrEMBL_Acc_Q6S5K1	Ctel_52697	Smim_36383_PREDICTED_one_cut_domain_family_member_Apis_mellifera_gi_328787290_ref_XP_624996_3_2e_69_242	Smar_002755	Tspi_316971553	Bmal_170571398	Isca_ISCW015628-PA	Skow_13296m	Hmic_0304300	Xtro_019547	Dpul_32500	Sman_196950_Putative_one_cut_domain_family_member_Source_UniProtKB_TrEMBL_Acc_G4V957	Egra_00437	Znev_17226	Emul_06389	Drer_056395_one_cut_homeobox_3a_Source_ZFIN_Acc_ZDB_GENE_050208_744_onecut3a	Mmar_MMa46231	Hsap_Ensmbl0205922_one_cut_homeobox_3_Source_HGNC_Symbol_Acc_13399_ONECUT3	Mmar_MMa18939	Dmel_0028996_onecut_onecut_Source_FlyBase_0028996	Hrob_142791	Sman_013070_Putative_one_cut_domain_family_member_Source_UniProtKB_TrEMBL_Acc_G4VEW1	Sjap_0201160	Tcas_270014519	Cele_015934_ceh_48_Protein_CEH_48_ceh_48_mRNA_complete_cds_Source_RefSeq_mRNA_Acc_NM_068645	Odio_012637001	Emul_03502	Egra_04191	Rcul_t06026	Hmic_0916800	Hrob_151232	Drer_040253_one_cut_domain_family_member_like_Source_ZFIN_Acc_ZDB_GENE_020531_1_onecutl	Gsal_11421_hepatocyte_nuclear_factor_6	Adig_15788	Hrob_147539	Hrob_134261	Cele_000459_ceh_38_Protein_CEH_38_isoform_b_ceh_38_mRNA_complete_cds_Source_RefSeq_mRNA_Acc_NM_171016	Hsap_Ensmbl0169856_one_cut_homeobox_1_Source_HGNC_Symbol_Acc_8138_ONECUT1	Acar_00009206	Nvec_6168_	Bmal_170590954	Rcul_t02844	Cele_000444_ceh_21_Protein_CEH_21_ceh_21_mRNA_complete_cds_Source_RefSeq_mRNA_Acc_NM_075940	Cele_000460_ceh_39_Protein_CEH_39_ceh_39_mRNA_complete_cds_Source_RefSeq_mRNA_Acc_NM_075941	OcarG_9150	Cele_017538_ceh_49_Protein_CEH_49_ceh_49_mRNA_complete_cds_Source_RefSeq_mRNA_Acc_NM_072180	Csav_016914	Mmar_MMa20687	Isca_ISCW015625-PA	Bflo_260792491	Hsap_Ensmbl0119547_one_cut_homeobox_2_Source_HGNC_Symbol_Acc_8139_ONECUT2	Mmar_MMa33065	Tspi_316971555	Rcul_t06030	Ggal_007233	Znev_09085	Cele_000462_ceh_41_Protein_CEH_41_ceh_41_mRNA_complete_cds_Source_RefSeq_mRNA_Acc_NM_075939	Hrob_65724	Bmal_170572832	Nvec_14839_Homeobox	Sjap_0068980	Rcul_t06027	Sjap_0068990	Tspi_316954865
HG_5595	OcarG_7008	Adig_09353	Nvec_12443_WD40	Bsch_g11140	Bflo_260828799	Isca_ISCW008293-PA	Lgig_92511	Drer_005642_F_box_and_WD_40_domain_protein_5_Source_ZFIN_Acc_ZDB_GENE_040426_2571_fbxw5	Znev_07581	Dmel_0031773_Fbw5	Smar_012222	Lgig_126606	Ggal_014567	Ggal_014566	Pfuc_446_1_29259_t1	Xtro_008563	Rcul_t18043	Xtro_008562	Smim_46047_PREDICTED_f_box_WD_repeat_containing_protein_5_like_Bombus_terrestris_gi_340718611_ref_XP_003397758_0_0_689	Tcas_270008330	Spur_017040_Fbxw5	Cgig_24437_F_box_WD_repeat_containing_protein_5_Source_UniProtKB_TrEMBL_Acc_K1QV82	Ctel_220138	Dpul_197724	Hsap_Ensmbl0159069_F_box_and_WD_repeat_domain_containing_5_Source_HGNC_Symbol_Acc_13613_FBXW5	Acar_00007025	Lgig_152090	Bmal_170576530	Adig_09354	Mley_ML270540a	Pfuc_7651_1_31423_t1	Pfuc_1814_1_00859_t1	Adig_18992	Cgig_19399_F_box_WD_repeat_containing_protein_5_Source_UniProtKB_TrEMBL_Acc_K1R9H7	Pfuc_2916_1_23115_t1	Cgig_19400_F_box_WD_repeat_containing_protein_5_Source_UniProtKB_TrEMBL_Acc_K1RTC5	OcarG_8384	Cgig_13702_F_box_WD_repeat_containing_protein_5_Source_UniProtKB_TrEMBL_Acc_K1Q7U4	Cele_019436_K06A9_2_Protein_K06A9_2_K06A9_2_mRNA_complete_cds_Source_RefSeq_mRNA_Acc_NM_075890	Cgig_07686_F_box_WD_repeat_containing_protein_5_Source_UniProtKB_TrEMBL_Acc_K1Q278	Cgig_04632	Mley_ML085026a	Pbac_3464877	Pfuc_4040_1_66868_t1	Mmar_MMa35320
HG_27666	Skow_13153m	Skow_24656m	Skow_04243m	Lgig_117882	Aque_202904
HG_34128	Bflo_260798068	Skow_14458m	Aque_226216	Bflo_260798084
HG_5378	Cgig_22445_Selenoprotein_N_Source_UniProtKB_TrEMBL_Acc_K1QGY7	Hsap_Ensmbl0162430_selenoprotein_N_1_Source_HGNC_Symbol_Acc_15999_SEPN1	Xtro_023401	Drer_033616_selenoprotein_N_1_Source_ZFIN_Acc_ZDB_GENE_030327_7_sepn1	Nvec_56101_efhand	Ggal_001479	Skow_45137m	Skow_45147m	Smim_20983_sepn1_protein_Xenopus_Silurana_tropicalis_gi_39645665_gb_AAH63905_2e_86_279	Avag_13706001	Avag_00379001	Pfuc_85586_1_42146_t1	Pfuc_13486_1_53957_t1	Bflo_260818619	Spur_019846_Sepn1	Hrob_163155	Lgig_119239	Ctel_222091	Cint_013402	Csav_012820	Csav_012821	Lgig_119019	Adig_02172	Isca_ISCW006379-PA	Hmag_218709	Csav_012819	Spur_019845_Spur_019845	Bflo_260818621	Spur_016356_Spur_016356	Hsap_Ensmbl0255054_Uncharacterized_protein_Source_UniProtKB_TrEMBL_Acc_H3BT81_RP1_317E23_6	OcarG_3998
HG_837	Ctel_228634	Ctel_214174	Ctel_203092	Ctel_209336	Ctel_219997	Lgig_175652	Ctel_206074	Ctel_207115	Ctel_213990	Ctel_218117	Ctel_187578	Ctel_194979	Ctel_189402	Ctel_186109	Ctel_184901	Ctel_203077	Ctel_185528	Ctel_198681	Ctel_212180	Ctel_197081	Ctel_207836	Ctel_197061	Ctel_190780	Ctel_206070	Ctel_199648	Ctel_197472	Ctel_210625	Ctel_195409	Ctel_196744	Ctel_189576	Ctel_185540	Ctel_197164	Ctel_198217	Ctel_202914	Ctel_212446	Ctel_185041	Ctel_200004	Ctel_190211	Ctel_212612	Ctel_210427	Ctel_200166	Ctel_201057	Ctel_185538	Ctel_198027	Ctel_194900	Ctel_216091	Ctel_210188	Ctel_212159	Ctel_218301	Ctel_216907	Ctel_205061	Ctel_188575	Ctel_209997	Ctel_205440	Ctel_211194	Ctel_198062	Ctel_194686	Ctel_187704	Ctel_210950	Ctel_197224	Ctel_216480	Ctel_185644	Ctel_186084	Ctel_188202	Ctel_202859	Ctel_201883	Ctel_206212	Ctel_212123	Ctel_206690	Ctel_215825	Ctel_215346	Ctel_198885	Ctel_205667	Ctel_206808	Ctel_203255	Ctel_186492	Ctel_185974	Ctel_202758	Ctel_195405	Ctel_194968	Ctel_205969	Ctel_205729	Ctel_189089	Ctel_189546	Ctel_206130	Ctel_209344	Ctel_196594	Ctel_201113	Ctel_184941	Ctel_201650	Ctel_205906	Ctel_213707	Ctel_199371	Ctel_193658	Ctel_199576	Ctel_217827	Ctel_216564	Ctel_201283	Ctel_205646	Ctel_200642	Ctel_216087	Ctel_204415	Ctel_217536	Ctel_210070	Ctel_188178	Ctel_196112	Ctel_188035	Ctel_208752	Ctel_210766	Ctel_210710	Ctel_217440	Ctel_214017	Ctel_214528	Ctel_195428	Ctel_196508	Ctel_196106	Ctel_195829	Ctel_208027	Ctel_211975	Ctel_219048	Lgig_175012	Ctel_192739	Ctel_203516	Ctel_193205	Ctel_211924	Ctel_190376	Ctel_196351	Ctel_217123	Ctel_205811	Ctel_212479	Ctel_202183	Ctel_193108	Ctel_186877	Ctel_198590	Ctel_201884	Ctel_215569	Ctel_197946	Ctel_187167	Ctel_218916	Ctel_217538	Ctel_198804	Ctel_216232	Ctel_216936	Ctel_217945	Ctel_192142	Ctel_216562	Ctel_186487	Ctel_202401	Ctel_213981	OcarG_8082	Ctel_189280	Ctel_202139	Ctel_185536	Ctel_217996	Ctel_210610	Ctel_196324	Ctel_185539	Ctel_196852	Ctel_207315	Ctel_212951	Ctel_187112	Ctel_195283	Ctel_209172	Ctel_187541	Ctel_201659	Ctel_193483	Ctel_215331	Ctel_194995	Ctel_185967	Ctel_211054	Ctel_201654	Ctel_188621	Ctel_205332	Ctel_205539	Ctel_217482	Ctel_189388	Ctel_189625	Ctel_204986	Ctel_186481	Ctel_186390	Ctel_194581	Ctel_216556	Ctel_187040	Ctel_212105	Ctel_187283	Ctel_214813	Ctel_194531	Ctel_200382	Ctel_212528	Ctel_213156	Ctel_218092	OcarG_1215	OcarG_694
HG_27392	Bflo_260829899	Aque_216613	Aque_208470	Aque_209980	Bflo_260787153
HG_8496	Drer_044541_protein_phosphatase_1_regulatory_inhibitor_subunit_14Ba_Source_ZFIN_Acc_ZDB_GENE_060825_331_ppp1r14ba	Xtro_015645	Drer_030161_protein_phosphatase_1_regulatory_inhibitor_subunit_14Bb_Source_ZFIN_Acc_ZDB_GENE_030616_595_ppp1r14bb	Skow_02622m	Ggal_020204	Xtro_000312	Drer_011239_protein_phosphatase_1_regulatory_inhibitor_subunit_14Aa_Source_ZFIN_Acc_ZDB_GENE_050417_413_ppp1r14aa	Hmag_225054	Acar_00006556	Xtro_048803	Drer_054817_protein_phosphatase_1_regulatory_inhibitor_subunit_14C_Source_ZFIN_Acc_ZDB_GENE_050706_92_ppp1r14c	Hsap_Ensmbl0198729_protein_phosphatase_1_regulatory_inhibitor_subunit_14C_Source_HGNC_Symbol_Acc_14952_PPP1R14C	Acar_00003289	Ggal_040587	Hsap_Ensmbl0173457_protein_phosphatase_1_regulatory_inhibitor_subunit_14B_Source_HGNC_Symbol_Acc_9057_PPP1R14B	Acar_00003870	Bflo_260830158	Xtro_063475	Drer_017710_protein_phosphatase_1_regulatory_inhibitor_subunit_14Ab_Source_ZFIN_Acc_ZDB_GENE_040426_1783_ppp1r14ab	Hsap_Ensmbl0167641_protein_phosphatase_1_regulatory_inhibitor_subunit_14A_Source_HGNC_Symbol_Acc_14871_PPP1R14A	Aque_214420	Hsap_Ensmbl0166143_protein_phosphatase_1_regulatory_inhibitor_subunit_14D_Source_HGNC_Symbol_Acc_14953_PPP1R14D	Tadh_62361	Spur_020974_Spur_020974
HG_20647	Aque_209522	Skow_36220m	Skow_33586m	Adig_09555	Nvec_47997_	Bflo_260824998	Aque_214935
HG_5208	Ggal_018795	Aque_224946	Smim_62250_ankyrin_repeat_containing_protein_Ixodes_scapularis_gi_241681445_ref_XP_002411613_5e_107_350	Drer_003512_ankyrin_repeat_and_sterile_alpha_motif_domain_containing_1B_Source_ZFIN_Acc_ZDB_GENE_041210_349_anks1b	Dmel_0039075_CG4393	Acar_00001718	Ggal_004286	Tcas_270005360	Xtro_033079	Spur_025058_Odin_CajL	Znev_09271	Bmal_170589503	Smim_25035_PREDICTED_similar_to_CG4393_CG4393_PA_Tribolium_castaneum_gi_189236470_ref_XP_974604_4e_31_124	Bsch_g49822	Csav_017643	Acar_00012753	Drer_062396_ankyrin_repeat_and_sterile_alpha_motif_domain_containing_1Aa_Source_ZFIN_Acc_ZDB_GENE_090312_152_anks1aa	Mmar_MMa19530	Isca_ISCW021777-PA	Lgig_82148	Ctel_182619	Skow_35256m	Smim_25041_ankyrin_repeat_containing_protein_Ixodes_scapularis_gi_241681445_ref_XP_002411613_6e_89_278	Drer_078901_ankyrin_repeat_and_sterile_alpha_motif_domain_containing_1Ab_Source_ZFIN_Acc_ZDB_GENE_110107_1_anks1ab	Dpul_107593	Smar_006840	Mmar_MMa13678	Pfuc_4068_1_23484_t1	Mley_ML01792a	Cgig_27697_Ankyrin_repeat_and_sterile_alpha_motif_domain_containing_protein_1B_Source_UniProtKB_TrEMBL_Acc_K1QRW9	Hrob_188728	Hrob_181606	Pbac_3468571	Mmar_MMa13677	Pfuc_4068_1_23485_t1	Mmar_MMa51619	Pfuc_4068_1_23483_t1	Hmag_210727	Dpul_107594	Hmag_210726	Hsap_Ensmbl0185046_ankyrin_repeat_and_sterile_alpha_motif_domain_containing_1B_Source_HGNC_Symbol_Acc_24600_ANKS1B	Isca_ISCW021778-PA	Mmar_MMa13676	Smim_25060_PREDICTED_ankyrin_repeat_and_SAM_domain_containing_protein_1A_like_Apis_mellifera_gi_328785617_ref_XP_392417_4_6e_17_89_0	Spur_013424_Spur_013424	Odio_005978001
HG_8455	Tadh_60603	Aque_224863	Aque_203938	Aque_202746	Hmag_229924	Aque_224132	Hmag_229923	Adig_15574	Aque_205945	Nvec_37502_GRIP	Aque_209984	Aque_207704	Aque_203405	OcarG_2164	Aque_208403	Aque_205344	Aque_202615	Aque_206702	Aque_204729	Aque_208543	Aque_207702	Aque_209987
HG_22374	Aque_210336	Hmag_214315	Hmag_204507	Hmag_214396	Hmag_230074	Hmag_206499
HG_43939	OcarG_273	Hmag_220846	OcarG_1690
HG_4019	Cint_026453	Cint_001529	Csav_014471	Csav_005208	Csav_005209	Bsch_g67727	Bsch_g68697	Mley_ML09108a	Aque_210464	Aque_207107	Mley_ML046311a	Aque_210466	Mley_ML04471a	Mmar_MMa33538	Smim_20756_HCYC_EURCA_RecName_Full_Hemocyanin_C_chain_Short_HcC_gi_20138398_sp_Q9NFL6_3_HCYC_EURCA_0_0_953	Smar_009245	Mmar_MMa13066	Smim_80708_hemocyanin_subunit_G_Nephila_inaurata_madagascariensis_gi_28569692_emb_CAD68057_0_0_1127	Mmar_MMa54611	Dmel_0261363_CG42640	Mmar_MMa45521	Tcas_270009214	Tcas_270002742	Mmar_MMa43767	Smim_79435_hemocyanin_subunit_F_Nephila_inaurata_madagascariensis_gi_28569690_emb_CAD68056_0_0_1181	Mmar_MMa36925	Pbac_3463530	Smim_44892_hemocyanin_subunit_A_Nephila_inaurata_madagascariensis_gi_28569682_emb_CAD68052_0_0_1001	Mmar_MMa43766	Pbac_3463020	Smim_79428_hemocyanin_subunit_E_Nephila_inaurata_madagascariensis_gi_28569688_emb_CAD68055_0_0_1172	Smim_43079_hemocyanin_subunit_B_Nephila_inaurata_madagascariensis_gi_28569684_emb_CAD68053_0_0_1122	Znev_05598	Mley_ML04472a	Mmar_MMa54612	Dpul_326755	Znev_04925	Znev_18795	Aque_202282	Tcas_270009307	Dmel_0261362_proPO_A1_prophenol_oxidase_A1_Source_FlyBase_0261362	Cint_020841	Dmel_0033367_PO45	Smim_80602_hemocyanin_subunit_D_Nephila_inaurata_madagascariensis_gi_28569686_emb_CAD68054_0_0_647	Skow_14126m	Znev_18797	Znev_18796	Aque_210468	Mmar_MMa42630	Aque_207106	Tcas_270009192	Dmel_0002563_Lsp1beta_Larval_serum_protein_1_beta_Source_FlyBase_0002563	Tcas_270012696	Tcas_270012697	Tcas_270012699	Tcas_270012818	Dmel_0000639_Fbp1_Fat_body_protein_1_Source_FlyBase_0000639	Dmel_0002564_Lsp1gamma_Larval_serum_protein_1_gamma_Source_FlyBase_0002564	Dmel_0002562_Lsp1alpha_Larval_serum_protein_1_alpha_Source_FlyBase_0002562	Tcas_270012805	Dmel_0002565_Lsp2_Larval_serum_protein_2_Source_FlyBase_0002565	Tcas_270012698	Dmel_0036410_CG8100	Dmel_0036782_CG7320
HG_12380	Aque_203694	Aque_219350	OcarG_4190	Aque_203255	Mley_ML05091a	Mley_ML131112a
HG_281	Hmag_229134	Csav_014357	Cint_013106	Cint_003062	Csav_004455	Csav_004456	Xtro_012124	Hsap_Ensmbl0125845_bone_morphogenetic_protein_2_Source_HGNC_Symbol_Acc_1069_BMP2	Xtro_018837	Drer_041430_bone_morphogenetic_protein_2b_Source_ZFIN_Acc_ZDB_GENE_980526_474_bmp2b	Bflo_260803962	Drer_013409_bone_morphogenetic_protein_2a_Source_ZFIN_Acc_ZDB_GENE_980526_388_bmp2a	Ggal_036400	Ggal_020289	Spur_000669_Bmp2_4_Bone_morphogenetic_protein_BMP2_4_Source_UniProtKB_TrEMBL_Acc_Q9XYQ8	Spur_021497_Bmp2_4_1	Drer_019995_bone_morphogenetic_protein_4_Source_ZFIN_Acc_ZDB_GENE_980528_2059_bmp4	Pfuc_790_1_51081_t1	Acar_00017624	Mmar_MMa32248	Bsch_g31245	Bsch_g47032	Ggal_014334	Smar_002441	Smim_6149_decapentaplegic_Achaearanea_tepidariorum_gi_25137513_dbj_BAC24087_1e_151_441	Skow_38990m	Dmel_0000490_dpp_decapentaplegic_Source_FlyBase_0000490	Lgig_205842	Znev_01936	Smar_013002	Ctel_173895	Acar_00003024	Tcas_270006465	Dpul_347232	Acar_00004153	Adig_01025	Cgig_11133_Bone_morphogenetic_protein_2_Source_UniProtKB_TrEMBL_Acc_K1PQP9	Isca_ISCW023553-PA	Tadh_57057	Drer_063230_bone_morphogenetic_protein_7b_Source_ZFIN_Acc_ZDB_GENE_060929_328_bmp7b	Ggal_038171	Xtro_015399	Skow_38989m	Acar_00015879	Ggal_032896	Xtro_053087	Xtro_024604	Drer_004965_bone_morphogenetic_protein_5_Source_ZFIN_Acc_ZDB_GENE_040426_1413_bmp5	Ggal_012416	Hsap_Ensmbl0112175_bone_morphogenetic_protein_5_Source_HGNC_Symbol_Acc_1072_BMP5	Lgig_195882	Ggal_026226	Drer_018260_bone_morphogenetic_protein_7a_Source_ZFIN_Acc_ZDB_GENE_000208_25_bmp7a	Ggal_020833	Hsap_Ensmbl0153162_bone_morphogenetic_protein_6_Source_HGNC_Symbol_Acc_1073_BMP6	Acar_00002900	Acar_00016548	Skow_18880m	Xtro_035775	Bflo_260803964	Bflo_260785931	Nvec_35707_TGF_beta	Bflo_260788390	Adig_07696	Bflo_260788364	Dmel_0024234_gbb_glass_bottom_boat_Source_FlyBase_0024234	Spur_000668_Unvn_Univin_Source_UniProtKB_Swiss_Prot_Acc_P48970	Xtro_022343	Dpul_347233	Skow_33840m	Mmar_MMa07906	Hmag_229137	Cint_024911	Xtro_019176	Xtro_004454	Drer_025372_anti_dorsalizing_morphogenic_protein_Source_ZFIN_Acc_ZDB_GENE_011214_1_admp	Drer_002760_growth_differentiation_factor_5_Source_ZFIN_Acc_ZDB_GENE_990415_39_gdf5	Znev_01036	Isca_ISCW019587-PA	Cele_000936_dbl_1_Protein_DBL_1_dbl_1_mRNA_complete_cds_Source_RefSeq_mRNA_Acc_NM_072308	Hrob_107188	Cgig_18454_Bone_morphogenetic_protein_7_Source_UniProtKB_TrEMBL_Acc_K1RIZ3	Xtro_023908	Ctel_172350	Xtro_045896	Tcas_270008197	Csav_004554	Cint_007803	Bmal_170594257	Bflo_260816215	Drer_035677_bone_morphogenetic_protein_8a_Source_ZFIN_Acc_ZDB_GENE_030912_13_bmp8a	Ggal_000168	Acar_00010474	Bflo_261289521	Acar_00002834	Smar_009587	Ggal_002750	Acar_00005591	Hsap_Ensmbl0125965_growth_differentiation_factor_5_Source_HGNC_Symbol_Acc_4220_GDF5	Smar_013590	Mmar_MMa35152	Hsap_Ensmbl0183682_bone_morphogenetic_protein_8a_Source_HGNC_Symbol_Acc_21650_BMP8A	Hsap_Ensmbl0156466_growth_differentiation_factor_6_Source_HGNC_Symbol_Acc_4221_GDF6	Hrob_83599	Smim_27493_PREDICTED_protein_60A_like_Bombus_terrestris_gi_340709288_ref_XP_003393243_5e_96_303	Znev_04532	Skow_01077m	Spur_002662_Bmp5_6_7_8_1	Ggal_004992	Hrob_154960	Xtro_019537	Hsap_Ensmbl0163217_bone_morphogenetic_protein_10_Source_HGNC_Symbol_Acc_20869_BMP10	Smim_22937_anti_dorsalizing_morphogenic_protein_precursor_Danio_rerio_gi_40254678_ref_NP_571951_4e_96_302	Hsap_Ensmbl0116985_bone_morphogenetic_protein_8b_Source_HGNC_Symbol_Acc_1075_BMP8B	Odio_001216001	Tspi_316971344	Tcas_270008198	Drer_053479_growth_differentiation_factor_6a_Source_ZFIN_Acc_ZDB_GENE_980526_373_gdf6a	Ctel_35187	Ggal_010076	Isca_ISCW021631-PA	Cgig_15719_Bone_morphogenetic_protein_3_Source_UniProtKB_TrEMBL_Acc_K1R9I6	Pfuc_192_1_22046_t1	Bmal_170584575	Drer_037995_decapentaplegic_and_Vg_related_1_Source_ZFIN_Acc_ZDB_GENE_980526_389_dvr1	Xtro_046545	Cgig_07634_Bone_morphogenetic_protein_3_Source_UniProtKB_TrEMBL_Acc_K1PDY2	Ctel_184506	Rcul_t37445	Drer_061769_bone_morphogenetic_protein_10_Source_ZFIN_Acc_ZDB_GENE_060526_211_bmp10	Lgig_110168	Hsap_Ensmbl0143869_growth_differentiation_factor_7_Source_HGNC_Symbol_Acc_4222_GDF7	Acar_00009961	Drer_042784_growth_differentiation_factor_7_Source_ZFIN_Acc_ZDB_GENE_990714_1_gdf7	Smar_002696	Hmag_229136	Dmel_0005590_scw_screw_Source_FlyBase_0005590	Hsap_Ensmbl0152785_bone_morphogenetic_protein_3_Source_HGNC_Symbol_Acc_1070_BMP3	Drer_060526_bone_morphogenetic_protein_3_Source_ZFIN_Acc_ZDB_GENE_030131_7192_bmp3	Rcul_t10997	Znev_09136	Isca_ISCW019844-PA	Skow_00050m	Dpul_346933	Drer_045632_bone_morphogenetic_protein_10_Source_HGNC_Symbol_Acc_20869_BMP10_1_of_2	Skow_00051m	Ggal_017701	Dpul_346932	Ggal_039714	Drer_095378_growth_differentiation_factor_10a_Source_ZFIN_Acc_ZDB_GENE_090312_17_gdf10a	Pfuc_6051_1_16824_t1	Hrob_98091	Pfuc_43625_1_63151_t1	Csav_013315	Xtro_017967	Smar_008167	Cint_007812	Ggal_009611	Smim_82683_PREDICTED_similar_to_Bone_morphogenetic_protein_10_precursor_BMP_10_Tribolium_castaneum_gi_91088937_ref_XP_973577_8e_50_183	Smar_006434	Bflo_260832002	Bflo_260802674	Xtro_026153	Cint_007797	Drer_042197_Uncharacterized_protein_Source_UniProtKB_TrEMBL_Acc_F1QQN8_CABZ01016549_1	Ctel_184704	Adig_07728	Hsap_Ensmbl0101144_bone_morphogenetic_protein_7_Source_HGNC_Symbol_Acc_1074_BMP7	Hsap_Ensmbl0107623_growth_differentiation_factor_10_Source_HGNC_Symbol_Acc_4215_GDF10	Drer_073891_growth_differentiation_factor_10b_Source_ZFIN_Acc_ZDB_GENE_120316_1_gdf10b	Drer_059173_growth_differentiation_factor_2_Source_ZFIN_Acc_ZDB_GENE_100107_1_gdf2	Ggal_009606	Hsap_Ensmbl0184344_growth_differentiation_factor_3_Source_HGNC_Symbol_Acc_4218_GDF3	Bmal_170585896	Cele_006570_tig_2_Protein_TIG_2_tig_2_mRNA_complete_cds_Source_RefSeq_mRNA_Acc_NM_071870	Csav_008807	Cint_008362	Gsal_9615_bone_morphogenetic_protein	Tcas_270012804	Hsap_Ensmbl0263761_growth_differentiation_factor_2_Source_HGNC_Symbol_Acc_4217_GDF2	Znev_00704	Hrob_137522	Mmar_MMa42168	Tspi_316978265	Smim_49768_decapentaplegic_like_protein_Daphnia_pulex_gi_321463173_gb_EFX74191_3e_45_164	Drer_005510_growth_differentiation_factor_6b_Source_ZFIN_Acc_ZDB_GENE_980526_442_gdf6b	Csav_013314	Csav_013316	Ctel_110325	Xtro_026149	Sman_146790	Nvec_11339_TGF_beta	Odio_007253001	Dpul_225730	Skow_43271m	Hmag_233294	Mley_ML218835a	Adig_15796	Spur_007822_Bmp3b	Hsap_Ensmbl0130283_growth_differentiation_factor_1_Source_HGNC_Symbol_Acc_4214_GDF1	Bflo_260802238	Smim_64822_bone_morphogenetic_protein_3_3b_Branchiostoma_japonicum_gi_194718235_gb_ACF93445_5e_44_165	Xtro_003924	Emul_02756	Egra_03081	Skow_29955m	Ctel_38881	Hsap_Ensmbl0122641_inhibin_beta_A_Source_HGNC_Symbol_Acc_6066_INHBA	Acar_00017302	Pfuc_447_1_29262_t1	Xtro_051228	Drer_014309_southpaw_Source_ZFIN_Acc_ZDB_GENE_030219_1_spaw	Tcas_270015436	Drer_040299_nodal_related_2_Source_ZFIN_Acc_ZDB_GENE_990415_181_ndr2	OcarG_4345	Bflo_260809335	Xtro_019726	Drer_012671_inhibin_beta_Aa_Source_ZFIN_Acc_ZDB_GENE_000210_21_inhbaa	Csav_005281	Cgig_26937_Bone_morphogenetic_protein_7_Source_UniProtKB_TrEMBL_Acc_K1RY35	Lgig_111943	Hmic_0878900	Tadh_58663	Rcul_t12538	Aque_225072	Drer_037491_bone_morphogenetic_protein_15_Source_ZFIN_Acc_ZDB_GENE_030131_6115_bmp15	Xtro_048877	Dpul_305466	Mmar_MMa16604	Hsap_Ensmbl0139269_inhibin_beta_E_Source_HGNC_Symbol_Acc_24029_INHBE	Mmar_MMa09388	Spur_011064_Nodal_Nodal_Source_UniProtKB_TrEMBL_Acc_A0MT18	Smim_3128_myostatin_putative_Ixodes_scapularis_gi_241018331_ref_XP_002405764_3e_76_247	Bflo_260823758	Lgig_106360	Hsap_Ensmbl0156574_nodal_growth_differentiation_factor_Source_HGNC_Symbol_Acc_7865_NODAL	Csav_004884	Xtro_037932	Drer_069133_myostatin_b_Source_ZFIN_Acc_ZDB_GENE_990415_165_mstnb	Acar_00008215	Skow_21268m	Drer_057096_nodal_related_1_Source_ZFIN_Acc_ZDB_GENE_990415_256_ndr1	Xtro_037395	Xtro_036596	Ggal_020118	Mmar_MMa33919	Csav_004885	Acar_00005904	Ggal_039976	Drer_024759_inhibin_beta_Ab_Source_ZFIN_Acc_ZDB_GENE_050525_2_inhbab	Adig_10675	Skow_38440m	Cint_002425	Skow_38429m	Bflo_260781937	Skow_38428m	Mley_ML19322b	Bflo_260815422	Skow_38435m	Skow_23355m	Skow_38433m	Skow_23352m	Tcas_270009154	Pbac_3467031	Tcas_270009305	Ggal_039571	Acar_00019130	Csav_004887	Mmar_MMa08594	Cgig_26196_Growth_differentiation_factor_8_Source_UniProtKB_TrEMBL_Acc_K1Q066	Acar_00004110	Hsap_LRG_200_myostatin_Source_HGNC_Symbol_Acc_4223_LRG_200	Csav_004886	Sjap_0317500	Tspi_316975520	Bflo_260818073	Csav_002050	Avag_35517001	Lgig_82990	Drer_042947_myostatin_a_Source_ZFIN_Acc_ZDB_GENE_050208_735_mstna	Nvec_28665_TGF_beta	Avag_06860001	Smar_007428	Smar_000275	Cgig_26197_Growth_differentiation_factor_8_Source_UniProtKB_TrEMBL_Acc_K1Q7G2	Egra_03594	Xtro_021778	Rcul_t04959	Isca_ISCW005998-PA	Hsap_Ensmbl0130385_bone_morphogenetic_protein_15_Source_HGNC_Symbol_Acc_1068_BMP15	Ggal_007547	Smim_6802_anti_dorsalizing_morphogenic_protein_precursor_Danio_rerio_gi_40254678_ref_NP_571951_6e_55_194	Bflo_260815917	Bflo_260815913	Skow_03924m	Avag_01251001	Skow_23354m	Isca_ISCW020646-PA	Avag_49987001	Odio_001809001	Skow_30851m	Smim_76818_PREDICTED_growth_differentiation_factor_11_like_Xenopus_Silurana_tropicalis_gi_301610033_ref_XP_002934559_1e_102_320	Rcul_t28435	Smar_011840	Znev_09337	Dpul_130202	Ggal_005075	Hsap_Ensmbl0175189_inhibin_beta_C_Source_HGNC_Symbol_Acc_6068_INHBC	Tadh_9164	Bflo_260809337	Drer_040780_inhibin_beta_E_Source_HGNC_Symbol_Acc_24029_INHBE	Acar_00003996	Xtro_009037	Cgig_13548_Nodal_like_protein_Source_UniProtKB_TrEMBL_Acc_K1PPZ9	Dmel_0031461_daw_dawdle_Source_FlyBase_0031461	Hsap_Ensmbl0163083_inhibin_beta_B_Source_HGNC_Symbol_Acc_6067_INHBB	Adig_02299	Xtro_019730	Ggal_039563	Spur_017647_Bmp11b	Isca_ISCW016200-PA	Hmag_227462	Ggal_039098	OcarG_4403	Ggal_011469	Drer_040777_inhibin_beta_B_Source_ZFIN_Acc_ZDB_GENE_990415_2_inhbb	Aque_212135	Cint_017472	Cint_017469	Drer_044924_growth_differentiation_factor_11_Source_ZFIN_Acc_ZDB_GENE_040427_2_gdf11	Hsap_Ensmbl0164404_growth_differentiation_factor_9_Source_HGNC_Symbol_Acc_4224_GDF9	Acar_00012803	Cint_017474	Xtro_047288	Hsap_Ensmbl0135414_growth_differentiation_factor_11_Source_HGNC_Symbol_Acc_4216_GDF11	Xtro_033545	Acar_00015165	Ggal_030948	Skow_34421m	Acar_00016770	Xtro_059212	Ggal_016826	Mmar_MMa37577	Dmel_0024913_Actbeta_Activin_beta_Source_FlyBase_0024913	Cele_006852_unc_129_Protein_UNC_129_unc_129_mRNA_complete_cds_Source_RefSeq_mRNA_Acc_NM_069165	OcarG_123	Dmel_0039914_mav_maverick_Source_FlyBase_0039914	Ggal_036912	Znev_00169	Smar_012505	Pfuc_156_1_22035_t1	Spur_018248_Bmp9	Csav_003118	Nvec_26835_TGF_beta	Dmel_0026199_myo_myoglianin_Source_FlyBase_0026199	Isca_ISCW010227-PA	OcarG_8630	Drer_034895_transforming_growth_factor_beta_1b_Source_ZFIN_Acc_ZDB_GENE_091028_1_tgfb1b	Csav_003117	Csav_003119	Hsap_Ensmbl0092969_transforming_growth_factor_beta_2_Source_HGNC_Symbol_Acc_11768_TGFB2	Skow_18978m	Drer_003229_growth_differentiation_factor_9_Source_ZFIN_Acc_ZDB_GENE_050221_7_gdf9	Xtro_036593	Ctel_39276	Ggal_015648	Ggal_031309	Smim_43358_bone_morphogenetic_protein_putative_Ixodes_scapularis_gi_241640766_ref_XP_002410919_3e_27_114	Drer_071879_Uncharacterized_protein_Source_UniProtKB_TrEMBL_Acc_F1QXC6_BX323449_2	Tcas_270015437	Spur_007004_Bmp11	Skow_26239m	Skow_46027m	Bflo_260809353	Drer_019367_transforming_growth_factor_beta_3_Source_ZFIN_Acc_ZDB_GENE_030723_4_tgfb3	Smim_g23936_t1_myostatin_putative_Ixodes_scapularis_gi_241618052_ref_XP_002408290_7e_43_160	Mmar_MMa21106	Xtro_040598	Drer_027087_transforming_growth_factor_beta_2_Source_ZFIN_Acc_ZDB_GENE_030723_3_tgfb2	Ctel_29529	Mmar_MMa03301	Skow_38424m	OcarG_8629	Mmar_MMa36707	Tadh_57877	Adig_06153	Acar_00018581	Cele_000903_daf_7_Protein_DAF_7_daf_7_mRNA_complete_cds_Source_RefSeq_mRNA_Acc_NM_064864	Spur_003835_Tgfb2	Smim_74547_myostatin_putative_Ixodes_scapularis_gi_241618052_ref_XP_002408290_6e_61_210	Dpul_7792	OcarG_708	Pfuc_102538_1_06302_t1	Rcul_t27417	Mley_ML34871b	Dpul_17212	Skow_28979m	Drer_041502_transforming_growth_factor_beta_1a_Source_ZFIN_Acc_ZDB_GENE_030618_1_tgfb1a	Ctel_165201	Tadh_9129	Bsch_g32254	Sjap_0050850	Mley_ML35889a	Cint_022220	Cint_010110	Aque_224661	Aque_225073	Ctel_123463	Adig_06152	Cint_010102	Lgig_151945	Smim_33228_myostatin_putative_Ixodes_scapularis_gi_241618052_ref_XP_002408290_2e_20_95_1	Hmic_0204000	Sman_063190_INACT_Putative_tgf_beta_family_Source_UniProtKB_TrEMBL_Acc_G4VMH1	Ctel_223591	Avag_01869001	Hrob_137287	Hrob_193014	Egra_02410	Gsal_13056_inhibin_activin	Hmag_217372	Rcul_t30180	Hsap_Ensmbl0105329_transforming_growth_factor_beta_1_Source_HGNC_Symbol_Acc_11766_TGFB1	Ggal_039809	Adig_13071	Hmic_0661900	Hrob_111242	Spur_022079_Mystat1	Hmag_212407	Cgig_09740_Inhibin_beta_A_chain_Source_UniProtKB_TrEMBL_Acc_K1QCA1	Hmag_217942	Mley_ML200252a	Mley_ML200253a	Acar_00001079	Hmag_204967	Mley_ML368911a	Skow_38432m	Skow_38408m	Mley_ML368915a	Cele_021594_tig_3_Protein_TIG_3_tig_3_mRNA_complete_cds_Source_RefSeq_mRNA_Acc_NM_064917	Lgig_59650	Adig_01570	Lgig_99310	Pbac_3462961	Cgig_15720_Bone_morphogenetic_protein_2_B_Source_UniProtKB_TrEMBL_Acc_K1RFC4	Mmar_MMa42169	Aque_222201	Spur_021726_Admp	Bflo_260788388	Mley_ML102235a	Cgig_26853_Growth_differentiation_factor_3_Source_UniProtKB_TrEMBL_Acc_K1QLE6	Hmag_218680	Pfuc_192_1_22048_t1	Pfuc_155271_1_57290_t1	Isca_ISCW019843-PA	Isca_ISCW019841-PA	Pfuc_23580_1_26106_t1	Drer_015686_bone_morphogenetic_protein_6_Source_ZFIN_Acc_ZDB_GENE_050306_42_bmp6	Smim_64629_transforming_growth_factor_beta_putative_Ixodes_scapularis_gi_241623169_ref_XP_002407531_1e_34_135	Lgig_70675	Lgig_238821	Ggal_039564	Ggal_003662	Isca_ISCW000118-PA	Spur_002795_Myostatin	Ctel_224992	Isca_ISCW005997-PA	Pfuc_101401_1_35233_t1	Ggal_039565	Hsap_Ensmbl0119699_transforming_growth_factor_beta_3_Source_HGNC_Symbol_Acc_11769_TGFB3	Mley_ML048212a	Acar_00020806	Acar_00021018	Pfuc_2637_1_30198_t1	Pbac_3467338	Tcas_270009152	OcarG_65	Dpul_114946	Tspi_316975501	Ggal_036184	Drer_068180_bone_morphogenetic_protein_16_Source_ZFIN_Acc_ZDB_GENE_100115_1_bmp16	Bflo_260803966	Acar_00003734	Ggal_036910	Tadh_57876	Rcul_t11002	Hmag_229133	Hmag_229135	Isca_ISCW016199-PA	Bmal_170596249	Sjap_0041170	Sman_156200	Skow_23353m	Smim_49156_49156	Znev_08285
HG_13091	OcarG_5817	OcarG_8696	Spur_000341_Hypp_3124	Skow_37693m	Bflo_260818047	OcarG_5845	Spur_003195_Spur_003195	Skow_37737m	Spur_017716_Hypp_892	OcarG_4236	OcarG_5265	Spur_013661_Spur_013661
HG_7313	Bsch_g26337	Hsap_Ensmbl0163013_F_box_protein_41_Source_HGNC_Symbol_Acc_29409_FBXO41	Bflo_260809254	Skow_01506m	Xtro_025760	Xtro_025759	Drer_078908_F_box_protein_41_Source_ZFIN_Acc_ZDB_GENE_090313_350_fbxo41	Spur_014271_Fbxo41	Acar_00000337	Drer_076310_F_box_protein_41_Source_HGNC_Symbol_Acc_29409_FBXO41_1_of_2	Ggal_025874	Ggal_036305	Ctel_177056	Nvec_31644_	Cgig_18505_F_box_only_protein_41_Source_UniProtKB_TrEMBL_Acc_K1QRV0	Cgig_18506_F_box_only_protein_41_Source_UniProtKB_TrEMBL_Acc_K1QZ43	Nvec_24832_	Aque_209681	Aque_220486	Tadh_58703	Xtro_030706	OcarG_7090	Adig_24678	Adig_13568	Ggal_004684	Drer_087985_zinc_finger_protein_365_Source_HGNC_Symbol_Acc_18194_ZNF365	Acar_00010629
HG_7137	Pfuc_364_1_00266_t1	Lgig_155770	Pfuc_8600_1_17348_t1	Pfuc_14808_1_68786_t1	Lgig_154561	Tcas_270010758	Tcas_270011267	Aque_227057	Pfuc_224_1_50733_t1	Pfuc_5168_1_52472_t1	Aque_214040	Tcas_270016976	Aque_214815	Lgig_153902	Pfuc_250_1_58039_t1	Pfuc_19204_1_69250_t1	Smar_006098	Tcas_270016957	Lgig_174357	Tcas_270016122	Pfuc_1241_1_29627_t1	Pfuc_181407_1_42908_t1	Pfuc_7365_1_38523_t1	Lgig_174136	Pfuc_5738_1_67314_t1	Pfuc_31247_1_19400_t1	Pfuc_250741_1_43093_t1	Pfuc_224_1_50732_t1	Smim_2009_PREDICTED_hypothetical_protein_LOC100570028_partial_Acyrthosiphon_pisum_gi_328726771_ref_XP_003249038_1e_07_54_7	Pfuc_11525_1_39194_t1	Tcas_270010646
HG_6294	Pfuc_21332_1_25936_t1	Lgig_176694	Lgig_176584	Lgig_165901	Cgig_05363_THAP_domain_containing_protein_4_Source_UniProtKB_TrEMBL_Acc_K1PYB1	Cgig_23143_THAP_domain_containing_protein_4_Source_UniProtKB_TrEMBL_Acc_K1R9T1	Aque_211930	Lgig_162015	Aque_224035	Aque_208602	Cgig_00368_THAP_domain_containing_protein_4_Source_UniProtKB_TrEMBL_Acc_K1PGU9	Pfuc_358457_1_21718_t1	Cgig_14389_THAP_domain_containing_protein_4_Source_UniProtKB_TrEMBL_Acc_K1PZY6	Aque_220684	Cgig_08031	Smim_69425_LOC553397_protein_Danio_rerio_gi_111306561_gb_AAI21761_1e_11_64_7	Smim_82542_PREDICTED_THAP_domain_containing_protein_Xenopus_Silurana_tropicalis_gi_301612690_ref_XP_002935845_1e_12_68_6	Aque_226742	Cgig_28733_THAP_domain_containing_protein_4_Source_UniProtKB_TrEMBL_Acc_K1Q3Q1	Aque_215203	Spur_015451_Spur_015451	Aque_219757	Aque_200693	Adig_10838	Bflo_260802576	Smar_000744	Cgig_12847_THAP_domain_containing_protein_4_Source_UniProtKB_TrEMBL_Acc_K1QIC3	Cgig_08394_THAP_domain_containing_protein_4_Source_UniProtKB_TrEMBL_Acc_K1Q9P9	Cgig_21088	Aque_204193	Hmag_200169	Hmag_200390	Skow_39942m	Cgig_19678	Lgig_153335	Cgig_14067	Lgig_175945	Pfuc_6028_1_02148_t1
HG_33809	OcarG_7118	Skow_34798m	Adig_00772	Adig_11746
HG_1788	Ctel_129621	Nvec_2031_Hint	Nvec_11524_	Nvec_14141_HH_signal	Drer_037062_desert_hedgehog_Source_ZFIN_Acc_ZDB_GENE_990714_5_dhh	Hmag_222007	Bmal_170579291	Nvec_15895_Hint	Nvec_42335_Hint	Cele_006952_wrt_6_Protein_WRT_6_wrt_6_mRNA_complete_cds_Source_RefSeq_mRNA_Acc_NM_076196	Acar_00015281	Hmag_224400	Znev_06237	Nvec_4947_Hint	Smar_012741	Cele_004264_qua_1_Protein_QUA_1_qua_1_mRNA_complete_cds_Source_RefSeq_mRNA_Acc_NM_063324	Smar_000462	Nvec_23561_Hint	Tspi_316979150	Bmal_170589595	Csav_017051	Bflo_260812804	Skow_11965m	Spur_012238_Hh_Hedgehog_protein_Source_UniProtKB_TrEMBL_Acc_H3IDT0	Adig_14406	Nvec_9851_Hint	Bflo_260812802	Adig_13405	Drer_068567_sonic_hedgehog_a_Source_ZFIN_Acc_ZDB_GENE_980526_166_shha	Pfuc_424_1_50858_t1	Drer_038867_sonic_hedgehog_b_Source_ZFIN_Acc_ZDB_GENE_980526_41_shhb	Xtro_024437	Bsch_g10520	Bsch_g36168	Bsch_g24940	Cint_024487	Cint_013864	Csav_009825	Csav_009824	Mmar_MMa24403	Lgig_121665	Ctel_213608	Drer_058733_Indian_hedgehog_homolog_a_Source_ZFIN_Acc_ZDB_GENE_051010_1_ihha	Hsap_Ensmbl0139549_desert_hedgehog_Source_HGNC_Symbol_Acc_2865_DHH	Tcas_270002867	Dmel_0004644_hh_hedgehog_Source_FlyBase_0004644	Bflo_260794216	Ggal_010292	Tspi_316969467	Avag_48525001	Avag_02281001	Rcul_t47934	Tspi_316967437	Avag_56805001	Adig_02079	Avag_56804001	Avag_03489001	Avag_49302001	Avag_43696001	Avag_52471001	Drer_058815_Indian_hedgehog_homolog_b_Source_ZFIN_Acc_ZDB_GENE_980526_135_ihhb	Aque_201705	Avag_34884001	Avag_31762001	Avag_31627001	Avag_45431001	Acar_00010850	Acar_00005052	Mmar_MMa15137	Hmic_0068600	Tspi_316963367	Avag_37243001	Xtro_030370	Lgig_236513	Dpul_290571	Isca_ISCW009092-PA	Aque_207734	Avag_39552001	Hsap_Ensmbl0163501_indian_hedgehog_Source_HGNC_Symbol_Acc_5956_IHH	Ggal_018493	Ggal_034753	Hrob_154346	Hmag_217444	Emul_06690	Hsap_Ensmbl0164690_sonic_hedgehog_Source_HGNC_Symbol_Acc_10848_SHH	Rcul_t08653	Egra_01074	Sjap_0024280	Bsch_g35374	Smim_39226_hedgehog_protein_Daphnia_magna_gi_294610354_dbj_BAJ05335_8e_68_223	Cgig_20665_Sonic_hedgehog_protein_Source_UniProtKB_TrEMBL_Acc_K1R6F4	Tcas_270002351	Ggal_037930	Smim_13961_hedgehog_protein_Daphnia_magna_gi_294610354_dbj_BAJ05335_9e_38_141	Isca_ISCW007044-PA	Xtro_058862	Rcul_t47932	Rcul_t23522	Rcul_t08654	Smar_001350	Avag_04971001	Xtro_029584	Isca_ISCW007045-PA	Spur_002950_Hh_1_Hedgehog_HH_protein_homolog_Source_UniProtKB_TrEMBL_Acc_Q9TX32	Adig_13896	Hmag_213423	Hmag_200955	Gsal_10524_indian_hedgehog_precursor	Nvec_43167_	Avag_04899001
HG_34487	Ctel_116804	Aque_212812	Nvec_54455_Peptidase_C39	Nvec_58123_
HG_1659	Bsch_g30191	Bsch_g52702	Cint_002782	Csav_008540	Odio_000073001	Ggal_015287	Xtro_046990	Drer_024141_caveolin_3_Source_ZFIN_Acc_ZDB_GENE_050522_426_cav3	Ggal_038147	Acar_00006424	Hsap_Ensmbl0105974_caveolin_1_caveolae_protein_22kDa_Source_HGNC_Symbol_Acc_1527_CAV1	Xtro_003034	Ggal_035438	Xtro_025318	Acar_00011656	Xtro_054421	Hsap_Ensmbl0182533_caveolin_3_Source_HGNC_Symbol_Acc_1529_CAV3	Ggal_013584	Drer_052004_caveolin_1_Source_ZFIN_Acc_ZDB_GENE_030131_2415_cav1	Cgig_28712_Caveolin_Source_UniProtKB_TrEMBL_Acc_K1Q3P1	Bflo_260800493	Bflo_260781725	Smim_4570_caveolin_putative_Ixodes_scapularis_gi_242046660_ref_XP_002400704_7e_59_197	Lgig_179893	Smim_47859_caveolin_putative_Ixodes_scapularis_gi_242046660_ref_XP_002400704_6e_48_168	Bflo_260798252	Skow_28969m	Tadh_56887	Spur_005669_Cav1_Caveolin_Source_UniProtKB_TrEMBL_Acc_H3HVE2	Smar_009379	Cgig_28715_Caveolin_Source_UniProtKB_TrEMBL_Acc_K1QQJ2	Bflo_260798250	Lgig_222526	Skow_00269m	Xtro_053955	Mmar_MMa16163	Ctel_133425	Dpul_302366	Lgig_223355	Drer_003632_zgc_172270_Source_ZFIN_Acc_ZDB_GENE_080204_67_zgc_172270	Pfuc_23253_1_11521_t1	Lgig_189239	Lgig_151079	Cgig_09075_Caveolin_Source_UniProtKB_TrEMBL_Acc_K1QAV2	Lgig_236291	Bsch_g52703	Lgig_198586	Mmar_MMa20912	Spur_024993_Cav3	Cgig_28717_Vitamin_D_3_25_hydroxylase_Source_UniProtKB_TrEMBL_Acc_K1Q3P2	Csav_008536	Xtro_025317	Xtro_058870	Drer_052000_caveolin_2_Source_ZFIN_Acc_ZDB_GENE_040625_164_cav2	Cint_002792	Cint_027179	Smar_006994	Acar_00011653	Acar_00006449	Ctel_160335	Pfuc_1238_1_51233_t1	Cgig_28716_Caveolin_Source_UniProtKB_TrEMBL_Acc_K1RAQ3	Cgig_28711_Caveolin_Source_UniProtKB_TrEMBL_Acc_K1RAQ0	Pfuc_1238_1_51231_t1	Skow_00265m	Tspi_316977700	Pfuc_1238_1_51230_t1	Dpul_305062	Hsap_Ensmbl0105971_caveolin_2_Source_HGNC_Symbol_Acc_1528_CAV2	Adig_15600	Cgig_28709_Caveolin_Source_UniProtKB_TrEMBL_Acc_K1QIU5	OcarG_8633	Dpul_50246	Pfuc_15541_1_10825_t1	Cgig_28710_Caveolin_Source_UniProtKB_TrEMBL_Acc_K1QQI7	Skow_00262m	Cgig_28714_Caveolin_Source_UniProtKB_TrEMBL_Acc_K1QIU8	Ctel_146868	Isca_ISCW022515-PA	Avag_42861001	Cele_000301_cav_1_Protein_CAV_1_isoform_c_Source_RefSeq_mRNA_Acc_NM_001276839	Cgig_22685_Caveolin_Source_UniProtKB_TrEMBL_Acc_K1R3T1	Isca_ISCW006744-PA	Cgig_07942_Caveolin_Source_UniProtKB_TrEMBL_Acc_K1QPH4	Cgig_02741_Caveolin_Source_UniProtKB_TrEMBL_Acc_K1PE43	Pfuc_1687_1_37083_t1	Mmar_MMa14116	Avag_17680001	Cgig_07940_Caveolin_Source_UniProtKB_TrEMBL_Acc_K1Q9T8	Drer_070923_zgc_158296_Source_ZFIN_Acc_ZDB_GENE_070112_1272_zgc_158296	Znev_06662	Bflo_260841641	Cgig_07941_Caveolin_Source_UniProtKB_TrEMBL_Acc_K1QHV4	Nvec_24091_	Bmal_170587883	Rcul_t25400	Avag_54266001	Tcas_270014403	Odio_000071001	Cele_000302_cav_2_Protein_CAV_2_isoform_a_Source_RefSeq_mRNA_Acc_NM_001269594	Cgig_18651_Caveolin_Source_UniProtKB_TrEMBL_Acc_K1QPL0	Ggal_015290	Skow_15137m	Cgig_21193_Caveolin_Source_UniProtKB_TrEMBL_Acc_K1QY15	Cgig_28713_Caveolin_Source_UniProtKB_TrEMBL_Acc_K1QB26	Cgig_22684_Caveolin_Source_UniProtKB_TrEMBL_Acc_K1QWS2	Ctel_92517	Pfuc_24118_1_40473_t1	Smim_27926_caveolin_putative_Ixodes_scapularis_gi_241670367_ref_XP_002399805_3e_25_100	Cgig_07722_Caveolin_Source_UniProtKB_TrEMBL_Acc_K1QAH1	Cgig_02738_Caveolin_Source_UniProtKB_TrEMBL_Acc_K1PZZ4	Cgig_26466_Caveolin_Source_UniProtKB_TrEMBL_Acc_K1S358	Ctel_220601	Cint_027178	Adig_09177
HG_4994	Lgig_234068	Smim_43339_Tensin_Harpegnathos_saltator_gi_307201348_gb_EFN81183_2e_54_194	Cgig_07218_Tensin_4_Source_UniProtKB_TrEMBL_Acc_K1PED9	Isca_ISCW013712-PA	Mmar_MMa05860	Dmel_0052406_CG32406	Sman_105540_Tensin_related_Source_UniProtKB_TrEMBL_Acc_G4VC29	Znev_15437	Dpul_309534	Tcas_270001817	Dmel_0053993_CG33993	Egra_02632	Emul_06510	Hmic_0405800	Hrob_193729	OcarG_4316	Sjap_0217660	Nvec_17929_SH2	Adig_13275	Spur_026362_Sh2d5	Nvec_34759_	Bflo_260831896	Gsal_14770_isoform_b	Bflo_260831892	Sjap_0063600	Gsal_2252_sh2_domain_containing_protein_5	Cele_020867_shc_2_Protein_SHC_2_isoform_b_Source_RefSeq_mRNA_Acc_NM_062515	Bmal_170581872	Pfuc_7542_1_09591_t1	Smar_014519	Lgig_234069	Bflo_260831898	Egra_05462	Hmag_220483	Cgig_07217_SH2_domain_containing_protein_5_Source_UniProtKB_TrEMBL_Acc_K1P8B2	Sjap_0217680	Drer_014324_SH2_domain_containing_5_Source_ZFIN_Acc_ZDB_GENE_050327_67_sh2d5	Avag_01837001	Skow_05355m	Gsal_4535_sh2_domain_containing_protein_5	Smim_60328_tensin_related_Schistosoma_mansoni_gi_256090711_ref_XP_002581326_2e_13_71_6	Hsap_Ensmbl0189410_SH2_domain_containing_5_Source_HGNC_Symbol_Acc_28819_SH2D5	Odio_015506001	Rcul_t34213	Sman_054440	Tcas_270001816	Odio_019066001	Sjap_0087060	Dmel_0035656_CG10479	Tadh_57463	Mmar_MMa04050	Smim_63411_conserved_hypothetical_protein_Ixodes_scapularis_gi_241847580_ref_XP_002415607_3e_07_59_3
HG_6036	Nvec_3187_WD40	Nvec_45193_	Nvec_36637_	Nvec_34347_	Nvec_16186_TENA_THI_4	Nvec_55663_Albicidin_res	Nvec_33638_adh_short	Aque_212771	Nvec_39734_	Nvec_18224_Maf	Nvec_35813_	Nvec_7097_	Nvec_59648_Albicidin_res	Nvec_32919_Albicidin_res	Nvec_46465_Albicidin_res	Nvec_20924_Albicidin_res	Nvec_16706_	Nvec_29138_Albicidin_res	Nvec_20341_Albicidin_res	Nvec_55960_	Nvec_11990_	Nvec_13328_Albicidin_res	Nvec_1931_Albicidin_res	Nvec_52220_	Nvec_48257_	Nvec_32194_	Nvec_44722_	Nvec_1480_	Nvec_50563_	Nvec_51574_	Nvec_54789_Chitin_synth_1	Nvec_49369_	Nvec_4694_	Nvec_53588_	Nvec_2423_	Nvec_17708_	Nvec_381_	Nvec_5875_	Nvec_50479_	Nvec_48950_	Nvec_5828_
HG_4953	Nvec_29554_	Hmag_223040	Adig_11676	Tadh_63704	Smim_29126_PREDICTED_SPRY_domain_containing_SOCS_box_protein_3_like_partial_Ornithorhynchus_anatinus_gi_149474769_ref_XP_001513463_2e_77_251	Lgig_111900	Cgig_19928_SPRY_domain_containing_SOCS_box_protein_3_Source_UniProtKB_TrEMBL_Acc_K1QSG8	Mmar_MMa40297	Skow_11011m	Tcas_270007024	Dmel_0260470_SP555_SP555_Source_FlyBase_0260470	Ctel_133111	Pfuc_995_1_65728_t1	Bflo_260824329	Pfuc_12348_1_68483_t1	Spur_023964_Spsb3	Znev_12334	Smar_003783	Smim_71489_PREDICTED_similar_to_SP555_CG14041_PA_Tribolium_castaneum_gi_91083007_ref_XP_974509_4e_104_314	Lgig_201570	Cgig_21665_SPRY_domain_containing_SOCS_box_protein_3_Source_UniProtKB_TrEMBL_Acc_K1Q9W3	Ctel_229389	Ggal_003582	Pfuc_4920_1_23689_t1	Adig_11677	Acar_00003617	Lgig_107918	Tcas_270012469	Nvec_43259_SOCS_box	Isca_ISCW005746-PA	Skow_24960m	Avag_33641001	Avag_19001001	Xtro_022767	Smar_005972	Drer_077737_splA_ryanodine_receptor_domain_and_SOCS_box_containing_3a_Source_ZFIN_Acc_ZDB_GENE_030131_4182_spsb3a	Znev_14157	Aque_218295	Avag_59591001	Spur_001319_Spur_001319	Bflo_261289453	Drer_077487_splA_ryanodine_receptor_domain_and_SOCS_box_containing_3b_Source_ZFIN_Acc_ZDB_GENE_121226_2_spsb3b	Dmel_0036549_CG10516	Sman_036630_Putative_spry_domain_containing_socs_box_protein_Source_UniProtKB_TrEMBL_Acc_G4VQG2	Hsap_Ensmbl0162032_splA_ryanodine_receptor_domain_and_SOCS_box_containing_3_Source_HGNC_Symbol_Acc_30629_SPSB3	Egra_06925	Sjap_0047880	Spur_001318_Spur_001318	Emul_09704	Hmic_0257700	Sjap_0047900
HG_64851	Ctel_101143	Aque_210767
HG_17928	Rcul_t32534	Rcul_t00112	Rcul_t20637	Rcul_t07669	Rcul_t04143	Rcul_t07668	Rcul_t23755	Aque_222131
HG_19791	Nvec_13287_Cu2_monoox_C	Adig_24730	Tadh_60151	Aque_230126
HG_14806	Bflo_260808688	Skow_29144m	Pfuc_10849_1_46275_t1	Cgig_20684_cAMP_dependent_protein_kinase_regulatory_subunit_Source_UniProtKB_TrEMBL_Acc_K1QQ98	Lgig_229192	Adig_03099	Nvec_24078_cNMP_binding	Ctel_225139	OcarG_4619
HG_18124	Cgig_19766	Pfuc_8056_1_09687_t1	Pfuc_96248_1_06231_t1	Pfuc_10636_1_31946_t1	Bflo_260829907	Spur_021107_Hypp_1010	OcarG_714	Pfuc_12765_1_17911_t1
HG_4607	Nvec_1712_Peptidase_C14	Nvec_19521_	Adig_17251	Skow_34312m	Bmal_170590956	Pfuc_3767_1_23401_t1	Adig_08731	Tspi_316970617	Nvec_19559_	Aque_223883	Hmag_231653	Adig_17673	Hmag_210504	Drer_068152_si_dkey_77f17_1_Source_ZFIN_Acc_ZDB_GENE_050419_182_si_dkey_77f17_1	Bflo_260800211	Bsch_g20942	Drer_006052_mucosa_associated_lymphoid_tissue_lymphoma_translocation_gene_1a_Source_ZFIN_Acc_ZDB_GENE_020801_2_malt1a	Hsap_Ensmbl0172175_mucosa_associated_lymphoid_tissue_lymphoma_translocation_gene_1_Source_HGNC_Symbol_Acc_6819_MALT1	Xtro_045715	Cgig_02038_Mucosa_associated_lymphoid_tissue_lymphoma_translocation_protein_1_Source_UniProtKB_TrEMBL_Acc_K1QLR9	Ggal_004520	Acar_00009852	Acar_00019315	Znev_10273	Smim_46385_PREDICTED_mucosa_associated_lymphoid_tissue_lymphoma_translocation_protein_Danio_rerio_gi_189519670_ref_XP_690409_3_2e_50_196	Isca_ISCW002324-PA	Cele_017702_F22D3_6_Protein_F22D3_6_F22D3_6_mRNA_complete_cds_Source_RefSeq_mRNA_Acc_NM_063023	Lgig_113764	Dpul_99521	Hmag_214306	OcarG_10230	Aque_216539	Smar_012694	OcarG_1777	OcarG_10228	OcarG_5673	Tadh_54622	Spur_009658_Fn3f_63	Ggal_003895	Csav_011799	OcarG_5528	OcarG_9913	Pfuc_15170_1_39668_t1	Rcul_t34299	Nvec_23374_	OcarG_4036	Rcul_t34298	Ctel_213531	OcarG_4037	Nvec_3251_I_set	Drer_077768_mucosa_associated_lymphoid_tissue_lymphoma_translocation_gene_1b_Source_ZFIN_Acc_ZDB_GENE_070705_156_malt1b	Dpul_238882	Mmar_MMa55490	Aque_227763	Tadh_54623	OcarG_4304
HG_13821	Cint_025962	Bsch_g57919	Adig_15635	Tadh_54225	Spur_009229_Hypp_1835	Skow_33383m	OcarG_494	Ctel_69804	Nvec_49207_
HG_11756	Bsch_g65302	Csav_012202	Cint_005860	Ctel_215055	Bflo_260789053	Skow_25483m	Spur_002651_Hypp_361	Lgig_230033	Pfuc_14553_1_10712_t1	Hsap_Ensmbl0197768_chromosome_9_open_reading_frame_173_Source_HGNC_Symbol_Acc_37285_C9orf173	Tadh_53342	Nvec_35603_DUF1309	Mley_ML00895a	Aque_214589
HG_10876	Csav_003947	Drer_089921_small_integral_membrane_protein_4_Source_HGNC_Symbol_Acc_37257_SMIM4	Acar_00006965	Skow_31503m	Ggal_035519	Bflo_260812127	Adig_07593	Aque_228811	Isca_ISCW008787-PA	Dmel_0052736_CG32736	Znev_13010	Dpul_317123	Hrob_114577	Lgig_222222	Smim_42172_CG32736_isoform_A_Drosophila_melanogaster_gi_24640285_ref_NP_727152_5e_17_77_0	Avag_40727001
HG_15107	Cgig_13092_Alpha_latrocrustotoxin_Source_UniProtKB_TrEMBL_Acc_K1P3N4	Lgig_235723	Pfuc_5927_1_02100_t1	Bflo_260808544	Skow_05498m	Nvec_54677_	Adig_12111	Nvec_24018_	Pfuc_14091_1_03438_t1	OcarG_2606
HG_38776	Avag_28752001	Avag_14691001	OcarG_9719
HG_9695	Cgig_20677_E3_ubiquitin_protein_ligase_MIB2_Source_UniProtKB_TrEMBL_Acc_K1RW92	OcarG_3821	Skow_08834m	Skow_30432m	Skow_30398m	Adig_03975	Bflo_260834995	Pfuc_58883_1_63535_t1	Bflo_260824043	Cgig_15370	Adig_17425	Skow_30399m	OcarG_4440	Bflo_260834997	Pfuc_7290_1_24195_t1	Pfuc_22341_1_40363_t1	Pfuc_36059_1_12239_t1
HG_6536	Bsch_g37262	Csav_018961	Hsap_Ensmbl0125686_mediator_complex_subunit_1_Source_HGNC_Symbol_Acc_9234_MED1	Xtro_051133	Xtro_019046	Ggal_002620	Bflo_260809411	Bflo_260780855	Acar_00017262	Skow_19777m	Spur_000252_Med1	Smar_010015	Cgig_17806_Mediator_of_RNA_polymerase_II_transcription_subunit_1_Source_UniProtKB_TrEMBL_Acc_K1PRJ6	Lgig_166056	Dpul_222125	Tcas_270012110	Znev_01281	Ggal_020090	Xtro_056597	Drer_059412_zgc_111976_Source_ZFIN_Acc_ZDB_GENE_050522_332_zgc_111976	Tadh_54978	Drer_075340_mediator_complex_subunit_1_Source_ZFIN_Acc_ZDB_GENE_081104_257_med1	Ctel_224076	Isca_ISCW016607-PA	Dmel_0037109_MED1_Mediator_complex_subunit_1_Source_FlyBase_0037109	Hrob_177042	Aque_229882	Smim_44466_PREDICTED_similar_to_peroxisome_proliferator_activated_receptor_binding_protein_Tribolium_castaneum_gi_189239902_ref_XP_970198_1e_13_72_8	Pfuc_21464_1_47454_t1	Pfuc_101698_1_64220_t1	Nvec_34243_	Pfuc_181602_1_35717_t1
HG_32468	Bflo_260835624	Aque_200018	Bflo_260782405	Bflo_260784794
HG_5652	Cele_007859_mrps_31_Protein_MRPS_31_mrps_31_mRNA_complete_cds_Source_RefSeq_mRNA_Acc_NM_065335	Bmal_170595530	Smim_62840_mitochondrial_ribosomal_protein_S31_Tribolium_castaneum_gi_282158101_ref_NP_001164094_6e_52_183	Znev_03598	Dmel_0036557_mRpS31_mitochondrial_ribosomal_protein_S31_Source_FlyBase_0036557	Tcas_270010145	Avag_35561001	Avag_17984001	Drer_057855_mitochondrial_ribosomal_protein_S31_Source_ZFIN_Acc_ZDB_GENE_030131_3715_mrps31	Dpul_231561	Xtro_044733	Isca_ISCW004687-PA	Mmar_MMa35541	Hsap_Ensmbl0102738_mitochondrial_ribosomal_protein_S31_Source_HGNC_Symbol_Acc_16632_MRPS31	Skow_31926m	Acar_00016362	Smar_003138	Hmic_0454000	Ctel_160296	Sman_022850	Aque_200364	Egra_06776	Sjap_0200830	Spur_008852_Mrps31L	Emul_00147	Rcul_t34130	Gsal_800_mitochondrial_ribosomal_protein_s31	Cint_020274	Hmag_224661	Nvec_21128_Arg_repressor	Ggal_027468	Bflo_260834505	Hrob_84655	Lgig_80486	Cgig_26498_28S_ribosomal_protein_S31_mitochondrial_Source_UniProtKB_TrEMBL_Acc_K1RH59	Tcas_270017216	Odio_000261001	Bflo_260834507	Mley_ML09439a	Tadh_53252
HG_5740	Bsch_g25094	Bsch_g51481	Cint_021898	Csav_017753	Spur_017327_Stbd1	Bflo_260830872	Bsch_g40362	Bsch_g6749	Skow_12748m	Nvec_25667_	Ctel_228322	Cgig_11685_Protein_FAM47E_Source_UniProtKB_TrEMBL_Acc_K1Q7Z6	Lgig_150620	Tadh_61535	Xtro_061406	Mley_ML16598a	Hsap_Ensmbl0189157_family_with_sequence_similarity_47_member_E_Source_HGNC_Symbol_Acc_34343_FAM47E	Pbac_3464435	Acar_00017849	Hrob_173517	Avag_06645001	Aque_228134	Avag_49202001	Hmag_234410	Pfuc_6438_1_45434_t1	Hsap_Ensmbl0272414_uncharacterized_protein_LOC100631383_Source_RefSeq_peptide_Acc_NP_001229868_FAM47E_STBD1	Pfuc_33592_1_04857_t1	Avag_41190001	Sjap_0061490	Smar_000392	Bsch_g50773	Nvec_25668_Sigma70_r1_1	OcarG_6945	Acar_00012287	Odio_003202001	Drer_089020_zgc_158260_Source_ZFIN_Acc_ZDB_GENE_061201_24_zgc_158260	Drer_067694_zgc_158260_Source_ZFIN_Acc_ZDB_GENE_061201_24_zgc_158260	Sman_145150	Ggal_037105	Odio_003203001	Adig_11855
HG_18483	OcarG_6185	OcarG_3963	Nvec_11095_
HG_8424	Bsch_g53772	Skow_07176m	Bflo_260805923	Pfuc_10768_1_53583_t1	Cgig_27328	Ctel_151881	Lgig_119476	Znev_15762	Znev_06664	Bflo_260834885	Dpul_308079	Tcas_270004734	Tcas_270013787	Spur_028886_Spur_028886	Cele_015469_C05D2_8_Protein_C05D2_8_C05D2_8_mRNA_complete_cds_Source_RefSeq_mRNA_Acc_NM_065807	Dmel_0040342_CG3706	Spur_012244_Spur_012244	Cgig_07496_Phosphoenolpyruvate_synthase_Source_UniProtKB_TrEMBL_Acc_K1QMB3	Pfuc_3438_1_23324_t1	Ggal_033076	OcarG_3335	Spur_018286_Spur_018286	Pfuc_3438_1_23325_t1	Lgig_176369
HG_10858	Cint_014257	Cint_020055	Csav_005426	Csav_005423	Csav_005424	Csav_005427	Skow_31654m	Bflo_260814858	Ctel_206198	Csav_005425	Spur_004819_Hypp_1545	Adig_07088	Nvec_22866_	Smim_46029_AGAP000592_PA_Anopheles_gambiae_str_PEST_gi_333466879_gb_EAU77234_3_0_002_48_1	Mmar_MMa17025	OcarG_9908
HG_8248	Cgig_18591	Ctel_203517	Aque_220607	Hmag_200514	Aque_221239	Hmag_210078	Adig_21840	Bflo_260820772	Aque_211929	Ctel_216172	Pfuc_11460_1_39185_t1	Aque_216028	Csav_000243	Csav_015255	Csav_008574	Hmag_210294	Ctel_201807	Ctel_192831	Ctel_197977	Ctel_187801	Pfuc_9014_1_02693_t1	Aque_204942	Skow_38816m	Hmag_202410	Hmag_214117
HG_11633	Bsch_g11377	Spur_027460_Spata22L	Hrob_176573	Acar_00014597	Ctel_203455	Pfuc_41247_1_12446_t1	Lgig_228416	Csav_011144	Znev_11577	Aque_226479	Hmag_212043	Rcul_t38240	Pfuc_5942_1_31084_t1	Tcas_270012172
HG_11159	Dpul_272795	Dpul_260773	Dpul_269994	Dpul_228435	Dpul_335423	Dpul_336560	Dpul_335313	Dpul_331796	Aque_211547	Aque_215995	Dpul_120475	Dpul_116170	Dpul_114163	Dpul_266034	Dpul_256243
HG_52195	Aque_227351	Avag_14138001	Avag_07071001
HG_12480	Skow_06369m	Bflo_260820208	Nvec_38361_VPS9	Adig_01581	Nvec_58470_VPS9	Nvec_43043_VPS9	Hmag_228265	OcarG_611	Skow_06396m	Hmag_208757	Tadh_60432	Nvec_6658_	Hmag_228266
HG_45420	Ctel_187860	OcarG_8076	Dpul_344726
HG_43219	Cgig_01900_General_L_amino_acid_binding_periplasmic_protein_aapJ_Source_UniProtKB_TrEMBL_Acc_K1Q3B2	Aque_208498	Ctel_128889
HG_1933	Bsch_g1817	Skow_46070m	Ggal_032278	Hsap_Ensmbl0172380_guanine_nucleotide_binding_protein_G_protein_gamma_12_Source_HGNC_Symbol_Acc_19663_GNG12	Drer_096302_guanine_nucleotide_binding_protein_G_protein_gamma_12_Source_HGNC_Symbol_Acc_19663_GNG12_2_of_2	Drer_062537_si_dkey_117i10_1_Source_ZFIN_Acc_ZDB_GENE_091204_371_si_dkey_117i10_1	Isca_ISCW009261-PA	Dpul_44980	Aque_226420	Ggal_025250	Hsap_Ensmbl0176533_guanine_nucleotide_binding_protein_G_protein_gamma_7_Source_HGNC_Symbol_Acc_4410_GNG7	Drer_038693_guanine_nucleotide_binding_protein_G_protein_gamma_7_Source_ZFIN_Acc_ZDB_GENE_040718_93_gng7	Ctel_174158	Lgig_80489	Skow_27623m	Smim_41715_G_protein_gamma_subunit_Ornithodoros_parkeri_gi_149287036_gb_ABR23417_2e_34_120	Xtro_016924	Cele_001681_gpc_1_Protein_GPC_1_gpc_1_mRNA_complete_cds_Source_RefSeq_mRNA_Acc_NM_077744	Dmel_0004921_Ggamma1_G_protein_gamma_1_Source_FlyBase_0004921	Smar_005330	Tspi_316976671	Hsap_Ensmbl0242616_guanine_nucleotide_binding_protein_G_protein_gamma_10_Source_HGNC_Symbol_Acc_4402_GNG10	Avag_19760001	Rcul_t45965	Acar_00005611	Drer_094695_si_dkey_204f11_64_Source_ZFIN_Acc_ZDB_GENE_030131_8332_si_dkey_204f11_64	Smim_14285_guanine_nucleotide_binding_protein_gamma_subunit_Daphnia_pulex_gi_321475236_gb_EFX86199_2e_23_93_2	Bmal_170596298	Ggal_014275	Adig_04494	Hsap_Ensmbl0127920_guanine_nucleotide_binding_protein_G_protein_gamma_11_Source_HGNC_Symbol_Acc_4403_GNG11	Bmal_170586834	Rcul_t17761	Skow_33268m	Spur_030082_Gg2	Drer_039830_guanine_nucleotide_binding_protein_G_protein_gamma_5_Source_ZFIN_Acc_ZDB_GENE_030131_9966_gng5	Gsal_4279_guanine_nucleotide_binding_protein_subunit_gamma_1	Cgig_15431_Guanine_nucleotide_binding_protein_subunit_gamma_Source_UniProtKB_TrEMBL_Acc_K1QCN7	Ctel_135987	Avag_46682001	Spur_030086_Gg4	Drer_096661_si_ch211_286b5_5_Source_ZFIN_Acc_ZDB_GENE_121214_209_si_ch211_286b5_5	Hrob_73501	Sman_205760_Guanine_nucleotide_binding_protein_subunit_gamma_Source_UniProtKB_TrEMBL_Acc_G4M241	Pfuc_14511_1_54064_t1	Hsap_Ensmbl0167414_guanine_nucleotide_binding_protein_G_protein_gamma_8_Source_HGNC_Symbol_Acc_19664_GNG8	Spur_030085_Gg3	Hsap_Ensmbl0174021_guanine_nucleotide_binding_protein_G_protein_gamma_5_Source_HGNC_Symbol_Acc_4408_GNG5	Acar_00012393	Xtro_053775	Emul_08454	Egra_06197	Drer_042970_guanine_nucleotide_binding_protein_G_protein_gamma_8_Source_ZFIN_Acc_ZDB_GENE_050522_312_gng8	Sjap_0032460	Drer_070003_guanine_nucleotide_binding_protein_G_protein_gamma_2_Source_ZFIN_Acc_ZDB_GENE_050417_59_gng2	Xtro_035970	Hsap_Ensmbl0186469_guanine_nucleotide_binding_protein_G_protein_gamma_2_Source_HGNC_Symbol_Acc_4404_GNG2	Acar_00017613	Acar_00008396	Hrob_86224	Cgig_26636_Guanine_nucleotide_binding_protein_subunit_gamma_Source_UniProtKB_TrEMBL_Acc_K1RVK6	Acar_00013032	Ggal_020180	Xtro_064001	Adig_17096	Ggal_015477	Hsap_Ensmbl0133136_guanine_nucleotide_binding_protein_G_protein_gamma_5_pseudogene_2_Source_HGNC_Symbol_Acc_24826_GNG5P2	Hmag_212612	Xtro_061011	Drer_089997_guanine_nucleotide_binding_protein_G_protein_gamma_transducing_activity_polypeptide_2b_Source_ZFIN_Acc_ZDB_GENE_091020_4_gngt2b	Odio_003746001	Mley_ML398320a	Pfuc_18008_1_25687_t1	Znev_00866	Acar_00001582	Hsap_Ensmbl0168243_guanine_nucleotide_binding_protein_G_protein_gamma_4_Source_HGNC_Symbol_Acc_4407_GNG4	Drer_010680_guanine_nucleotide_binding_protein_G_protein_gamma_transducing_activity_polypeptide_2a_Source_ZFIN_Acc_ZDB_GENE_030131_7595_gngt2a	Tadh_37130	Aque_223750	Dmel_0263029_CG43324	Xtro_058686	Pfuc_31176_1_12049_t1	Pfuc_117_1_50646_t1	Dpul_217190	Tcas_270002133	Hsap_Ensmbl0162188_guanine_nucleotide_binding_protein_G_protein_gamma_3_Source_HGNC_Symbol_Acc_4405_GNG3	Drer_035798_guanine_nucleotide_binding_protein_G_protein_gamma_transducing_activity_polypeptide_1_Source_ZFIN_Acc_ZDB_GENE_030131_7596_gngt1	Drer_009553_guanine_nucleotide_binding_protein_G_protein_gamma_3_Source_ZFIN_Acc_ZDB_GENE_010705_1_gng3	Xtro_060127	Ggal_017875	Xtro_030408	Hsap_Ensmbl0127928_guanine_nucleotide_binding_protein_G_protein_gamma_transducing_activity_polypeptide_1_Source_HGNC_Symbol_Acc_4411_GNGT1	Spur_014498_Gg1_Guanine_nucleotide_binding_protein_subunit_gamma_Source_UniProtKB_TrEMBL_Acc_H3IK52	Acar_00020714	Nvec_7877_G_gamma	Hsap_Ensmbl0167083_guanine_nucleotide_binding_protein_G_protein_gamma_transducing_activity_polypeptide_2_Source_HGNC_Symbol_Acc_4412_GNGT2	Ctel_227306	Mley_ML17031a	Hmag_214524	Drer_003375_guanine_nucleotide_binding_protein_G_protein_gamma_12a_Source_ZFIN_Acc_ZDB_GENE_040426_2555_gng12a	Mmar_MMa22903	Odio_012822001	Rcul_t10490	Rcul_t17774
HG_9937	Acar_00013213	Bflo_260819036	Xtro_008444	Ctel_210715	Adig_02246	Znev_03463	Smar_003970	Tcas_270009926	Hrob_125158	Tadh_60140	Aque_219308	Dmel_0023180_Orc6_Origin_recognition_complex_subunit_6_Source_FlyBase_0023180	Adig_21822
HG_5847	Bsch_g24356	Csav_009864	Cint_013869	Bflo_260832215	Xtro_060955	Xtro_063293	Drer_004874_spermatogenesis_associated_6_like_Source_ZFIN_Acc_ZDB_GENE_040426_1369_spata6l	Ggal_017084	Ggal_037507	Skow_00617m	Ctel_184083	Cgig_25949_Spermatogenesis_associated_protein_6_Source_UniProtKB_TrEMBL_Acc_K1QY60	Hsap_Ensmbl0106686_spermatogenesis_associated_6_like_Source_HGNC_Symbol_Acc_25472_SPATA6L	Hsap_Ensmbl0132122_spermatogenesis_associated_6_Source_HGNC_Symbol_Acc_18309_SPATA6	Acar_00005537	Odio_013697001	Spur_025715_Spata6L	Hmag_211964	Adig_12845	Smar_008957	Spur_009451_SpataL	Cgig_25948_Spermatogenesis_associated_protein_6_Source_UniProtKB_TrEMBL_Acc_K1QP01	Sjap_0074660	Avag_63865001	Sman_148160	Avag_02107001	Adig_12403	Tadh_59323	Hmag_213900	Tcas_270013984	Gsal_8797_spermatogenesis_associated_protein_6	Dpul_322082	Dmel_0036849_CG14079	Avag_61493001	Nvec_39765_Chlam_OMP6	Aque_218770	Bsch_g40437	Csav_009862	Lgig_157663	Pfuc_122117_1_21096_t1	Csav_009863	Nvec_31838_CXCXC	Skow_13577m
HG_2220	Aque_220789	Aque_215609	Aque_217241	Aque_207943	Aque_200683	Aque_216454	Aque_210650	Aque_211745	Aque_229147	Aque_201536	Aque_201766	Aque_200961	Aque_220316	Aque_208210	OcarG_2789	Aque_214896	Aque_211536	Aque_224465	Isca_ISCW002319-PA	Aque_218180	Xtro_046882	Xtro_041983	Xtro_011079	Aque_208313	Aque_200420	Aque_211535	Aque_201624	Aque_203399	Aque_202133	Aque_204236	Aque_201670	Aque_203950	Aque_203391	Aque_217817	Aque_210879	Aque_200997	Aque_206537	Aque_211516	Xtro_014906	Aque_230282	Aque_222466	Aque_200573	Aque_220151	Aque_208312	Aque_201112	Aque_220273	Aque_219471	Aque_212465	Aque_206744	Aque_206308	Aque_202516	Aque_208557	Aque_208732	OcarG_2870	Aque_208620	Aque_225315	Aque_214897	Aque_206048	Aque_204235	Aque_200021	Aque_204859	Aque_206915	Aque_205093	Aque_209921	Aque_204050	Aque_208314	Aque_207990	Aque_211499	Aque_209056	Aque_200996	Aque_224287
HG_2044	Lgig_163820	Pfuc_8684_1_24450_t1	Aque_210476	Aque_229121	Aque_228613	Bflo_260829821	Nvec_26485_	Aque_214759	Aque_202303	Aque_201273	Aque_210850	Aque_208834	Aque_215709	Aque_212538	Aque_204838	Aque_203444	Aque_204717	Aque_213850	Aque_229165	Aque_211526	Aque_223531	Aque_220521	Mley_ML01362a	Nvec_10965_	Aque_200568	Aque_211063	Aque_206444	Aque_223623	Aque_202441	Aque_216386	Aque_200014	Aque_208046	Aque_200334	Aque_213944	Aque_204496	Aque_206626	Aque_203136	Nvec_35416_Cyanate_lyase	Nvec_35415_BRF1	Bflo_260789303	Bflo_260788438	Nvec_47017_	Aque_209754	Aque_209043	Bflo_260825036	Bflo_260825056	Aque_228626	Aque_214042	Aque_230194	OcarG_3071	Aque_203559	Aque_219181	Aque_226346	Aque_207987	Aque_216472	OcarG_6800	Aque_223619	Aque_201396	Aque_213945	Aque_223530	Bflo_260835504	Aque_222436	Aque_228950	Aque_210306	OcarG_7419	Aque_230193	Aque_219498	Aque_229133	Aque_206715	Aque_227027	Aque_215712	Aque_200725	Aque_218164	Aque_206970	Aque_208676	Aque_208835	Aque_225437	Aque_212605	Aque_216129	Aque_216782	Aque_219487	Aque_201016	Aque_202147	Aque_216573	Aque_225442	Aque_221556	Aque_226329	Aque_212537	Aque_218005	Nvec_46316_Rieske	Aque_206716	Aque_218166	Aque_227028	Aque_205051	Aque_216345	Aque_208726	Aque_202090	Aque_200839	Bflo_260782049	Bflo_260788440
HG_4699	Tadh_59710	Cele_016192_C28H8_1_Protein_C28H8_1_C28H8_1_mRNA_complete_cds_Source_RefSeq_mRNA_Acc_NM_065886	Bmal_170589818	Tspi_316974142	Rcul_t17745	Skow_32535m	Ctel_224496	Drer_040396_B_cell_CLL_lymphoma_7B_b_Source_ZFIN_Acc_ZDB_GENE_010328_17_bcl7bb	Hsap_Ensmbl0110987_B_cell_CLL_lymphoma_7A_Source_HGNC_Symbol_Acc_1004_BCL7A	Drer_052907_B_cell_CLL_lymphoma_7A_Source_ZFIN_Acc_ZDB_GENE_000607_16_bcl7a	Ggal_006973	Hsap_Ensmbl0099385_B_cell_CLL_lymphoma_7C_Source_HGNC_Symbol_Acc_1006_BCL7C	Xtro_008176	Tcas_270013648	Hsap_Ensmbl0106635_B_cell_CLL_lymphoma_7B_Source_HGNC_Symbol_Acc_1005_BCL7B	Cint_017988	Acar_00011069	Drer_026709_B_cell_CLL_lymphoma_7B_a_Source_ZFIN_Acc_ZDB_GENE_040426_2193_bcl7ba	Xtro_012773	Dmel_0026149_BCL7_like_BCL7_like_Source_FlyBase_0026149	Hsap_Ensmbl0263151_B_cell_CLL_lymphoma_7B_Source_HGNC_Symbol_Acc_1005_BCL7B	Xtro_004045	Xtro_012775	Csav_004398	Bflo_260791267	Acar_00007552	Dpul_99055	Cgig_15903_B_cell_CLL_lymphoma_7_protein_family_member_A_Source_UniProtKB_TrEMBL_Acc_K1QT80	Znev_03356	Hrob_62928	Smar_003407	Sman_136770_Putative_bcl7a_Source_UniProtKB_TrEMBL_Acc_G4VFZ5	Sjap_0049400	Odio_013458001	Aque_226584	Gsal_2463_b_cell_cll_lymphoma_7b	Adig_17341	Lgig_90681	Nvec_37876_	Mley_ML08575a	Avag_05431001	Acar_00011232	OcarG_9604	Hmag_226200	Rcul_t16667
HG_5162	Bsch_g1047	Bsch_g23883	Cint_002367	Csav_014101	Ggal_018376	Ggal_023706	Acar_00008867	Xtro_013376	Lgig_208491	Drer_018165_DEP_domain_containing_1a_Source_ZFIN_Acc_ZDB_GENE_030131_9827_depdc1a	Csav_012163	Xtro_027066	Ctel_172714	Skow_40593m	Cint_018736	Spur_017955_Depdc1b	Smar_004344	Pfuc_47_1_50583_t1	Smim_78132_PREDICTED_DEP_domain_containing_protein_1B_like_Monodelphis_domestica_gi_126327170_ref_XP_001363879_3e_65_232	Drer_060507_DEP_domain_containing_1B_Source_ZFIN_Acc_ZDB_GENE_080708_2_depdc1b	Dpul_325889	Isca_ISCW002614-PA	Spur_010346_Depdc1	Nvec_9670_	Rcul_t03015	Acar_00011134	Znev_07678	Bsch_g13849	Aque_210597	Adig_03263	Bsch_g34130	Bmal_170583511	Hrob_188886	Bflo_260828337	Bsch_g30455	Hmag_210573	Bsch_g15780	Avag_55075001	Bsch_g48596	Hrob_189715	Bsch_g64242	Bsch_g52240	Hmag_210574	Cele_002368_let_99_Protein_LET_99_let_99_mRNA_complete_cds_Source_RefSeq_mRNA_Acc_NM_070006	Csav_012160	Aque_200701	Csav_012162	Csav_012159	Rcul_t45198	Hsap_Ensmbl0024526_DEP_domain_containing_1_Source_HGNC_Symbol_Acc_22949_DEPDC1
HG_14978	Tadh_52685	Nvec_42782_	Aque_218852
HG_15994	Cint_026349	Aque_211083	Aque_204844	Aque_207424	Aque_213076	Aque_201864	Aque_204886	Aque_209353	Aque_204215
HG_8192	Sjap_0024530	Bsch_g29330	Cint_022573	Lgig_104281	Smar_004718	Bflo_260827298	Sman_123770_Kettin_titin_related_protein_Source_UniProtKB_TrEMBL_Acc_G4VBG0	Spur_006851_SaaL1	Smim_63098_mCG145364_isoform_CRA_b_Mus_musculus_gi_148690986_gb_EDL22933_2e_30_118	Hmic_0032100	Adig_21812	Skow_24311m	Hmag_219794	Gsal_13174_protein_saal1	Znev_05393	Hrob_169089	Emul_10504	Egra_02387	Aque_218599	Dpul_99313	Isca_ISCW002577-PA	Pbac_3467480	Tcas_270013331	Dmel_0050467_CG30467	Gsal_5101_protein_saal1
HG_1031	Avag_64939001	Avag_56517001	Lgig_58927	Avag_55426001	Bmal_170589661	Ctel_146144	Smar_004444	Ctel_224324	Xtro_008820	Ggal_025853	Acar_00009428	Smim_65205_Rims2_protein_Mus_musculus_gi_111600267_gb_AAI18980_2e_72_261	Hsap_Ensmbl0176406_regulating_synaptic_membrane_exocytosis_2_Source_HGNC_Symbol_Acc_17283_RIMS2	Smim_13411_Regulating_synaptic_membrane_exocytosis_protein_Acromyrmex_echinatior_gi_332029406_gb_EGI69360_5e_89_300	Hsap_Ensmbl0079841_regulating_synaptic_membrane_exocytosis_1_Source_HGNC_Symbol_Acc_17282_RIMS1	Drer_078902_regulating_synaptic_membrane_exocytosis_1b_Source_ZFIN_Acc_ZDB_GENE_101223_4_rims1b	Xtro_004933	Cele_006750_unc_10_Protein_UNC_10_isoform_a_Source_RefSeq_mRNA_Acc_NM_171720	Ggal_025647	Hrob_78143	Acar_00004113	Mmar_MMa36448	Znev_02350	Tspi_316972262	Skow_37565m	Hrob_97443	Lgig_138051	Pfuc_13253_1_53921_t1	Skow_00298m	Mmar_MMa33498	Hmic_0829400	Emul_01988	Hrob_136923	Egra_03796	Isca_ISCW000600-PA	Cgig_16437_Regulating_synaptic_membrane_exocytosis_protein_2_Source_UniProtKB_TrEMBL_Acc_K1QCT9	Cint_014121	Cint_021734	Csav_017836	Csav_017837	Csav_017838	Hrob_62145	Dmel_0053547_Rim_Rim_Source_FlyBase_0053547	Spur_006536_Rims2	Gsal_5871_protein_piccolo	Dpul_95213	Drer_019622_regulating_synaptic_membrane_exocytosis_2a_Source_ZFIN_Acc_ZDB_GENE_040426_1656_rims2a	Smim_67348_PREDICTED_similar_to_AGAP001690_PA_Tribolium_castaneum_gi_189237552_ref_XP_974459_4e_80_270	Hrob_115969	Cint_009672	Smim_65194_PREDICTED_similar_to_AGAP001690_PA_Tribolium_castaneum_gi_189237552_ref_XP_974459_2e_71_255	Xtro_008821	Ggal_006585	Hrob_73787	Lgig_65469	Adig_07626	Pfuc_13253_1_53920_t1	Spur_003760_Rims	Drer_035994_regulating_synaptic_membrane_exocytosis_2b_Source_ZFIN_Acc_ZDB_GENE_060503_893_rims2b	Drer_059523_regulating_synaptic_membrane_exocytosis_4_Source_HGNC_Symbol_Acc_16183_RIMS4	Isca_ISCW022399-PA	Hsap_Ensmbl0101098_regulating_synaptic_membrane_exocytosis_4_Source_HGNC_Symbol_Acc_16183_RIMS4	Bsch_g53488	Drer_091823_regulating_synaptic_membrane_exocytosis_2_Source_HGNC_Symbol_Acc_17283_RIMS2_5_of_5	Sman_155270_HMG_CoA_synthase_Source_UniProtKB_TrEMBL_Acc_G4LUP3	Rcul_t34728	Bflo_260788057	Dpul_7885	Drer_089412_regulating_synaptic_membrane_exocytosis_2_Source_HGNC_Symbol_Acc_17283_RIMS2_4_of_5	Tcas_270007727	Bflo_260788055	Pfuc_20586_1_04092_t1	Hrob_137115	Lgig_138086	Smim_37166_rab3_interacting_molecule_putative_Pediculus_humanus_corporis_gi_242020225_ref_XP_002430556_2e_49_176	Gsal_9813_regulating_synaptic_membrane_exocytosis_protein_2	Ctel_202548	Emul_08922	Egra_00768	Dpul_27318	Adig_20886	Rcul_t34731	Sjap_0010690	Tspi_316972261	Avag_35819001	Bflo_260799308	Lgig_87888	Mmar_MMa24572	Tadh_58069	Rcul_t15394	Isca_ISCW018327-PA	Skow_19169m	Rcul_t15395	Hrob_127740	Dpul_33433	Skow_18153m	Bflo_260788059	Tadh_58203	Pfuc_3849_1_59334_t1	Bsch_g8440	Acar_00016651	Xtro_038276	Drer_062305_regulating_synaptic_membrane_exocytosis_3_Source_ZFIN_Acc_ZDB_GENE_060503_788_rims3	Ggal_005026	Hsap_Ensmbl0117016_regulating_synaptic_membrane_exocytosis_3_Source_HGNC_Symbol_Acc_21292_RIMS3	Acar_00014177	Odio_017328001	Rcul_t34727	Gsal_11493_regulating_synaptic_membrane_exocytosis_protein_2	Hmag_205510	Avag_35758001	Avag_61492001	Avag_17074001	Skow_37553m	Mmar_MMa34066	Znev_16950	Nvec_42834_C2	Tcas_270004703	Rcul_t15396	Mley_ML017713a	Skow_25147m	Cgig_25328_Regulating_synaptic_membrane_exocytosis_protein_2_Source_UniProtKB_TrEMBL_Acc_K1S199	Pfuc_20182_1_54648_t1	Bmal_170575323	Tadh_58202	Bflo_260814263	Cgig_25329_Regulating_synaptic_membrane_exocytosis_protein_2_Source_UniProtKB_TrEMBL_Acc_K1QVX7	Rcul_t34733	Hrob_65345	OcarG_8651	Spur_012693_Pclo	Hrob_73883	Odio_005974001	Ctel_217843	Avag_53460001	Ctel_218726	Avag_10736001	Pfuc_57484_1_12881_t1	Lgig_120905	Avag_61235001	Nvec_57978	Smar_012935	Skow_37491m	Smim_37167_regulating_synaptic_membrane_exocytosis_isoform_CRA_b_Rattus_norvegicus_gi_149066469_gb_EDM16342_2e_22_101	Mmar_MMa02733	Pbac_3474888	Hrob_162059	Dpul_108252	Csav_017839	Sjap_0316940	Tadh_58201	Spur_024621_Spur_024621	Mmar_MMa23490	Drer_074680_regulating_synaptic_membrane_exocytosis_1a_Source_ZFIN_Acc_ZDB_GENE_090312_135_rims1a	Hmag_210991	Hrob_162057	Mmar_MMa19914	Smar_015637	Mmar_MMa36449	OcarG_2562	Rcul_t15397	Pbac_3476569	Skow_37566m
HG_3950	Bsch_g30075	Bsch_g9597	Csav_009434	Cint_017766	Acar_00008952	Xtro_058378	Drer_041481_Smg_5_homolog_nonsense_mediated_mRNA_decay_factor_C_elegans_Source_ZFIN_Acc_ZDB_GENE_050913_144_smg5	Bflo_260784153	Ctel_168258	Adig_04585	Avag_29218001	Isca_ISCW005323-PA	Spur_026456_Smg5	Skow_12606m	Cgig_21618_Protein_SMG5_Source_UniProtKB_TrEMBL_Acc_K1R370	Lgig_232390	Aque_219254	Tadh_54089	Mmar_MMa45323	Pfuc_977_1_36754_t1	Bsch_g40421	Csav_009418	Skow_12578m	Hsap_Ensmbl0198952_SMG5_nonsense_mediated_mRNA_decay_factor_Source_HGNC_Symbol_Acc_24644_SMG5	Ggal_014645	Cgig_03512_Protein_SMG5_Source_UniProtKB_TrEMBL_Acc_K1PZD1	Nvec_3294_DUF755	Smim_61760_PREDICTED_similar_to_Est1p_like_protein_B_Tribolium_castaneum_gi_189234794_ref_XP_001807213_1e_57_207	Smar_013642	Hmag_234298	Znev_09436	Tcas_270002223	Hrob_193801	Isca_ISCW005326-PA	Rcul_t35573	Pbac_3471132	Dmel_0019890_Smg5_Smg5_Source_FlyBase_0019890	Sjap_0100180	Dpul_305898	Bsch_g4555	Mley_ML16132a	Acar_00015720	Rcul_t05853	Hmag_234295	Sjap_0091360	Pbac_3463904	Gsal_8554_protein_smg5_like	Dpul_264714	Gsal_8555_low_quality_protein_protein_smg5_like	Smim_61759_Protein_SMG5_Harpegnathos_saltator_gi_307214969_gb_EFN89814_1e_06_55_1	Csav_009419	Smim_61757_Protein_SMG5_Harpegnathos_saltator_gi_307214969_gb_EFN89814_3e_16_81_6	Dpul_303633	Nvec_3296_	Smar_002896	Tspi_316970772	Smim_61754_PREDICTED_similar_to_Est1p_like_protein_B_Tribolium_castaneum_gi_189234794_ref_XP_001807213_0_003_46_2	Smim_61762_PREDICTED_similar_to_KIAA1089_protein_Strongylocentrotus_purpuratus_gi_115963251_ref_XP_001188500_0_002_43_1	Avag_25265001
HG_10292	Ctel_131452	Bsch_g20894	Spur_018678_Spur_018678	Xtro_024928	Skow_32556m	Xtro_024254	Tadh_58947	Lgig_237713	Acar_00021113	Acar_00014255	Bflo_260788183	Drer_069241_tetratricopeptide_repeat_domain_32_Source_ZFIN_Acc_ZDB_GENE_041014_158_ttc32	Aque_223866	Ggal_026531	Smim_29429_tetratricopeptide_repeat_protein_32_Ictalurus_punctatus_gi_308324122_gb_ADO29196_1e_13_71_6	Hsap_Ensmbl0183891_tetratricopeptide_repeat_domain_32_Source_HGNC_Symbol_Acc_32954_TTC32	OcarG_3339
HG_6722	Csav_013191	Csav_013190	Cint_017813	Drer_020176_zinc_finger_and_BTB_domain_containing_22_Source_HGNC_Symbol_Acc_13085_ZBTB22_2_of_2	Xtro_001609	Hsap_Ensmbl0169155_zinc_finger_and_BTB_domain_containing_43_Source_HGNC_Symbol_Acc_17908_ZBTB43	Hsap_Ensmbl0160877_nucleus_accumbens_associated_1_BEN_and_BTB_POZ_domain_containing_Source_HGNC_Symbol_Acc_20967_NACC1	Acar_00004597	Hsap_Ensmbl0236104_zinc_finger_and_BTB_domain_containing_22_Source_HGNC_Symbol_Acc_13085_ZBTB22	Hsap_Ensmbl0237056_zinc_finger_and_BTB_domain_containing_22_Source_HGNC_Symbol_Acc_13085_ZBTB22	Hsap_Ensmbl0227780_zinc_finger_and_BTB_domain_containing_22_Source_HGNC_Symbol_Acc_13085_ZBTB22	Xtro_021233	Ggal_001370	Xtro_043955	Acar_00008390	Drer_003251_zinc_finger_and_BTB_domain_containing_22b_Source_ZFIN_Acc_ZDB_GENE_010110_4_zbtb22b	Acar_00003710	Drer_078238_nucleus_accumbens_associated_1_BEN_and_BTB_POZ_domain_containing_Source_HGNC_Symbol_Acc_20967_NACC1	Acar_00009089	Xtro_012324	Hsap_Ensmbl0236515_zinc_finger_and_BTB_domain_containing_9_Source_HGNC_Symbol_Acc_28323_ZBTB9	Drer_007184_zinc_finger_and_BTB_domain_containing_16a_Source_ZFIN_Acc_ZDB_GENE_030131_1989_zbtb16a	Xtro_043904	Acar_00011042	Drer_077425_NACC_family_member_2_BEN_and_BTB_POZ_domain_containing_Source_HGNC_Symbol_Acc_23846_NACC2	Hsap_Ensmbl0148411_NACC_family_member_2_BEN_and_BTB_POZ_domain_containing_Source_HGNC_Symbol_Acc_23846_NACC2	Bflo_260791617	Ggal_002649	Xtro_045910	Drer_039263_zinc_finger_and_BTB_domain_containing_48_Source_ZFIN_Acc_ZDB_GENE_030131_4450_zbtb48	Bflo_260810398	Cint_027341	Aque_227382	Xtro_057096
HG_35208	Adig_01202	Adig_11239	Aque_200216	Aque_226869
HG_839	Hmag_230281	Hmag_208513	Hmag_202253	Isca_ISCW003393-PA	Aque_211365	Aque_220803	Hmag_204227	Hmag_223612	Hmag_200232	Hmag_219563	Hmag_207477	Hmag_212915	Hmag_232228	Hmag_200721	Hmag_228836	Hmag_213543	Hmag_207608	Hmag_230811	Aque_204599	Hmag_208457	Hmag_203847	Hmag_218512	Hmag_205903	Hmag_226787	Hmag_212860	Hmag_211562	Hmag_229534	Hmag_210077	Hmag_209870	Aque_224412	Hmag_222764	Hmag_213171	Hmag_213120	Hmag_234456	Hmag_228348	Hmag_227535	Hmag_220989	Hmag_226307	Hmag_208665	Aque_215204	Hmag_201087	Hmag_214334	Hmag_225880	Hmag_200855	Hmag_212299	Hmag_207279	Hmag_211245	Aque_211973	Drer_070465_si_dkey_13n23_3_Source_ZFIN_Acc_ZDB_GENE_120214_42_si_dkey_13n23_3	Hmag_205108	Hmag_223204	Hmag_227536	Hmag_203124	Aque_220754	Aque_214217	Aque_226796	Aque_219175	Aque_214513	Hmag_202459	Hmag_230934	Hmag_222271	Aque_208000	Hmag_208537	Hmag_204858	Hmag_226490	Hmag_222956	Hmag_209970	Hmag_216986	Hmag_204146	Hmag_212428	Hmag_213624	Hmag_200518	Hmag_201280	Aque_227073	Hmag_231405	Hmag_205743	Hmag_203334	Hmag_221956	Hmag_207273	Hmag_220496	Hmag_209517	Hmag_210904	Hmag_219961	Hmag_203386	Hmag_200810	Hmag_207401	Hmag_208666	Hmag_202329	Hmag_204140	Hmag_200367	Hmag_214942	Hmag_232603	Hmag_205583	Hmag_200379	Hmag_212267	Hmag_217798	Hmag_225278	Aque_224479	Hmag_208798	Hmag_209893	Hmag_234308	Hmag_230307	Hmag_217318	Hmag_200430	Hmag_217900	Hmag_208914	Hmag_225279	Hmag_223163	Aque_215804	Hmag_210968	Hmag_203031	Hmag_223162	Hmag_225473	Hmag_229984	Hmag_209004	Hmag_234309	Hmag_205584	Hmag_232359	Hmag_209003	Hmag_227537	Hmag_214335	Aque_223357	Hmag_213653	Aque_214512	Hmag_231740	Hmag_213220	Dpul_109564	Hmag_208797	Aque_206000	Bsch_g31436	Bsch_g35180	Hmag_233971	Hmag_205154	Hmag_231440	Hmag_203030	Aque_218502	Aque_224506	Aque_214861	Hrob_178719	Hmag_207272	Hmag_226489	Hmag_231406	Aque_209194	Hmag_202424	Hmag_225928	Hmag_208019	Hmag_207607	Hmag_213221	Hmag_208973	Hmag_213119	Hmag_204158	Aque_222902	Aque_211422	Hmag_209895	Hmag_200380	Hmag_212298	Aque_220819	Hmag_231739	Aque_226779	Hmag_215519	Hmag_205153	Hmag_220655	Aque_221340	Aque_226313	Hmag_211003	Hmag_204157	Hmag_210777	Hmag_212912	Hmag_225889	Hmag_203123	Aque_226795	Hmag_225277	Hmag_231634	Hmag_221957	Hmag_214902	Aque_214866	Hmag_208018	Hmag_223203	Hmag_202425	Hmag_225474	Hmag_233442	Hmag_209894	Hmag_207338	Hmag_226300	Hrob_174239	Hmag_205107	Hmag_230730	Aque_224507	Isca_ISCW015007-PA	Hmag_202013	Aque_214939	Hmag_226526	Isca_ISCW009171-PA
HG_4690	Nvec_49457_	Nvec_19262_Laminin_EGF	Adig_14041	Nvec_48283_ABC_3	Nvec_21157_Laminin_EGF	Adig_07527	Adig_09135	Adig_16808	Adig_08005	Adig_07384	Adig_22189	Adig_20769	Adig_10972	Adig_21687	Adig_12777	Adig_06760	Nvec_33107_	Nvec_31615_GCC2_GCC3	Adig_17196	Nvec_49900_GETHR	Nvec_17940_Laminin_EGF	Nvec_29542_Laminin_EGF	Nvec_41336_Laminin_EGF	Adig_00004	Adig_04321	Adig_00780	Adig_08142	Adig_12908	Adig_02336	Adig_06830	Adig_04766	Adig_02532	Adig_04083	Adig_21333	Adig_12892	Adig_07550	Adig_03988	Adig_02564	Adig_04081	Adig_15391	Nvec_6620_	Nvec_14890_GCC2_GCC3	Nvec_6883_	OcarG_4401	Adig_11954	Nvec_34124_	Nvec_29188_	Nvec_37842_GCC2_GCC3	Nvec_48324_GCC2_GCC3	Adig_17650	Nvec_30627_	Nvec_29186_	Nvec_29709_NCD3G	Nvec_9585_	Nvec_7174_
HG_8692	Ggal_003836	Spur_014129_Fam69a	Acar_00007010	Hsap_Ensmbl0154511_family_with_sequence_similarity_69_member_A_Source_HGNC_Symbol_Acc_32213_FAM69A	Drer_059881_family_with_sequence_similarity_69_member_B_Source_ZFIN_Acc_ZDB_GENE_080721_1_fam69b	Ggal_009503	Bflo_260828733	Xtro_048300	Nvec_9129_efhand	Acar_00004124	Pfuc_367_1_65377_t1	Ctel_174120	Aque_218922	Xtro_049750	Drer_062955_family_with_sequence_similarity_69_member_A_Source_ZFIN_Acc_ZDB_GENE_060421_4286_fam69a	Drer_061362_family_with_sequence_similarity_69_member_A_Source_HGNC_Symbol_Acc_32213_FAM69A_1_of_2	Lgig_140273	Hsap_Ensmbl0165716_family_with_sequence_similarity_69_member_B_Source_HGNC_Symbol_Acc_28290_FAM69B	Skow_43595m	Bflo_260808155	Adig_00750	Skow_12267m	Pfuc_4040_1_66867_t1
HG_28400	Hmag_216633	Aque_201557	Aque_212715	Aque_201431
HG_25591	Aque_223052	Cgig_23939_Formin_like_protein_11_Source_UniProtKB_TrEMBL_Acc_K1Q8Z1	Csav_018360	Cint_023157	Bflo_260805573
HG_31173	Adig_00174	Nvec_45585_Swi3	OcarG_3155	Nvec_27837_Vicilin_N
HG_4473	Bsch_g61138	Xtro_056940	Hsap_Ensmbl0186834_hexamethylene_bis_acetamide_inducible_1_Source_HGNC_Symbol_Acc_24953_HEXIM1	Acar_00016029	Hmag_231097	Bflo_260829241	Smim_1442_HEXIM_protein_Salmo_salar_gi_213515166_ref_NP_001133431_3e_20_97_8	Drer_036482_hexamethylene_bis_acetamide_inducible_1_Source_ZFIN_Acc_ZDB_GENE_030131_4637_hexim1	Lgig_128589	Smim_9211_protein_HEXIM1_putative_Ixodes_scapularis_gi_241616680_ref_XP_002408010_4e_48_171	Mmar_MMa08393	Ctel_220611	Adig_10273	Mmar_MMa52184	Pfuc_79755_1_13222_t1	Csav_002023	Skow_31620m	Cint_014561	Cgig_13052_Protein_HEXIM1_Source_UniProtKB_TrEMBL_Acc_K1PAB7	Smar_005109	Isca_ISCW010097-PA	Rcul_t43333	Aque_224066	Znev_06151	Bsch_g61139	Tcas_270009936	Tspi_316972841	Spur_021560_Spur_021560	OcarG_2167	Mley_ML463516a	Pfuc_10683_1_31953_t1	Cgig_13897	Nvec_37323_RTBV_P12	Hrob_189289	Dmel_0038251_CG3508	Smar_009879	Mmar_MMa09807	Smim_54383_hypothetical_protein_IscW_ISCW009370_Ixodes_scapularis_gi_241573896_ref_XP_002403046_8e_21_100	Isca_ISCW009370-PA	Ctel_224235	Csav_002011	Adig_10586	Tadh_60587	Dpul_227990
HG_23454	Tadh_56834	Adig_21431	Adig_03210	Aque_224905	Adig_06907	Adig_17449
HG_23285	Skow_09689m	Nvec_53801_	Cint_015132	Skow_42852m	Skow_42850m	Aque_218894
HG_20268	Hmag_215459	Aque_200951	Nvec_32629_V_ATPase_G
HG_20027	Adig_24726	Aque_204433	Aque_225987	Aque_222224	Aque_212344	Aque_207210	Aque_210391
HG_6999	Tcas_270001643	Bsch_g24030	Dmel_0026084_cib_ciboulot_Source_FlyBase_0026084	Sman_025860	Znev_00847	Odio_014824001	Smim_17379_HsjCib_isoform1_Hodotermopsis_sjoestedti_gi_301016779_dbj_BAJ11759_2e_52_177	Smim_50273_HsjCib_isoform3_Hodotermopsis_sjoestedti_gi_301016775_dbj_BAJ11761_2e_56_184	Cgig_09700	Dpul_230815	Mmar_MMa39122	Sjap_0091280	Ctel_20184	Skow_27953m	Smar_011445	Bflo_260833060	Lgig_203463	Cint_010640	Tadh_25752	Hrob_64710	Cele_006649_tth_1_Protein_TTH_1_tth_1_mRNA_complete_cds_Source_RefSeq_mRNA_Acc_NM_077029	OcarG_4737	Odio_001084001	Csav_007076	Adig_15632	Hmag_222029	Pfuc_24415_1_26161_t1	Csav_019786	Bmal_170586360	Mmar_MMa34951	Mmar_MMa49449	Rcul_t43382
HG_8217	Mmar_MMa24999	Ggal_032417	Acar_00010213	Drer_039699_family_with_sequence_similarity_204_member_A_Source_ZFIN_Acc_ZDB_GENE_040718_271_fam204a	Smar_013189	Hrob_161665	Smim_45323_C10orf84_homolog_Salmo_salar_gi_209732190_gb_ACI66964_1e_17_86_7	Skow_06635m	Hmag_218708	Ctel_186093	Spur_005103_Spur_005103	Adig_18501	Bflo_260810586	Aque_227210	OcarG_4795	Spur_008641_Spur_008641	Isca_ISCW006535-PA	Mmar_MMa11002	Tadh_58486
HG_10379	Aque_223869	Bsch_g61642	Cint_000969	Lgig_199259	Acar_00000182	Xtro_051280	Ggal_030962	Hsap_Ensmbl0150873_chromosome_2_open_reading_frame_50_Source_HGNC_Symbol_Acc_26324_C2orf50	Cgig_18387	Ctel_208392	Spur_000363_Spur_000363	Skow_33857m	Pfuc_72652_1_13137_t1	Drer_078140_chromosome_2_open_reading_frame_50_Source_HGNC_Symbol_Acc_26324_C13H2orf50	Hrob_163247
HG_14035	OcarG_439	OcarG_4320	OcarG_438	OcarG_6935	Cint_004303	OcarG_6934	Nvec_56048_	OcarG_2266	OcarG_8301	Spur_027689_Spur_027689	Skow_28106m
HG_7286	Spur_010957_Rskl	Skow_02411m	Acar_00016512	Lgig_123756	Adig_05611	Cgig_17092_Ribosomal_protein_S6_kinase_delta_1_Source_UniProtKB_TrEMBL_Acc_K1RBC5	Aque_227294	Znev_11373	Ctel_182282	Drer_079024_ribosomal_protein_S6_kinase_like_1_Source_ZFIN_Acc_ZDB_GENE_111020_10_rps6kl1	Tadh_52816	Tcas_270010192	Hsap_Ensmbl0198208_ribosomal_protein_S6_kinase_like_1_Source_HGNC_Symbol_Acc_20222_RPS6KL1	Pfuc_7332_1_24198_t1	Pfuc_10603_1_24768_t1	Cele_010096_rskd_1_Protein_RSKD_1_isoform_a_Source_RefSeq_mRNA_Acc_NM_073681	Aque_203940	Hmag_230741	Mmar_MMa53265	Nvec_48443_RecQ5	Nvec_17593_	Nvec_35474_MIT	Nvec_39415_
HG_10684	Bsch_g10525	Cint_019955	Csav_015704	Skow_25547m	Spur_028435_Hypp_2955	Bflo_260811097	Cgig_11556	Lgig_238613	Pfuc_308_1_29185_t1	Pfuc_24879_1_47697_t1	Adig_04704	Sman_035290	Aque_219251	OcarG_8032	OcarG_2114	Skow_25551m
HG_7333	Adig_15049	Spur_010073_Lhfp	Aque_224978	Ctel_221429	Mmar_MMa53144	Drer_004363_lipoma_HMGIC_fusion_partner_Source_ZFIN_Acc_ZDB_GENE_041212_82_lhfp	Xtro_034967	Smar_006746	Cgig_16119_Lipoma_HMGIC_fusion_partner_like_protein_Source_UniProtKB_TrEMBL_Acc_K1Q6Q3	Hsap_Ensmbl0183722_lipoma_HMGIC_fusion_partner_Source_HGNC_Symbol_Acc_6586_LHFP	Acar_00016268	Ggal_027473	Ctel_148433	Xtro_028107	OcarG_6811	Hsap_Ensmbl0182508_lipoma_HMGIC_fusion_partner_like_1_Source_HGNC_Symbol_Acc_6587_LHFPL1	Tcas_270002087	Tadh_52183	Znev_13086	Skow_21588m	Tspi_316971573	Lgig_237265	Bflo_260820936	Mmar_MMa24764	Smim_52715_PREDICTED_lipoma_HMGIC_fusion_partner_homolog_Acyrthosiphon_pisum_gi_328715694_ref_XP_003245697_4e_42_148	Bflo_260796161	Drer_090719_Uncharacterized_protein_Source_UniProtKB_TrEMBL_Acc_E7EY53_CABZ01040571_1	Rcul_t37999
HG_7069	Nvec_10419_	Ctel_192483	Hrob_193720	Mmar_MMa23237	Skow_21607m	Ggal_012676	Acar_00005892	Xtro_027357	Hsap_Ensmbl0140743_cerebellar_degeneration_related_protein_2_62kDa_Source_HGNC_Symbol_Acc_1799_CDR2	Ggal_011340	Drer_026834_cerebellar_degeneration_related_protein_2_like_Source_ZFIN_Acc_ZDB_GENE_030131_8171_cdr2l	Tcas_270013015	Znev_12455	Acar_00012422	Hsap_Ensmbl0109089_cerebellar_degeneration_related_protein_2_like_Source_HGNC_Symbol_Acc_29999_CDR2L	Drer_035952_cerebellar_degeneration_related_protein_2a_Source_ZFIN_Acc_ZDB_GENE_101203_5_cdr2a	Xtro_036348	Pfuc_5020_1_67137_t1	Drer_037359_cerebellar_degeneration_related_protein_2_62kDa_Source_HGNC_Symbol_Acc_1799_CDR2_2_of_2	Lgig_108448	Bflo_260801571	Spur_015395_Cdr2	Odio_006376001	Dpul_105516	Dmel_0032876_Cen_Centrocortin_Source_FlyBase_0032876	Isca_ISCW001863-PA	Isca_ISCW001862-PA	Aque_229179	Hmag_208641	Adig_02427	Mley_ML104622a	Nvec_43729_
HG_10274	OcarG_4314	Bflo_260813989	Spur_004778_gnn	Ctel_225561	Cgig_25731_Tetratricopeptide_repeat_protein_GNN_Source_UniProtKB_TrEMBL_Acc_K1R410	Xtro_011760	Cint_023051	Lgig_169106	Bsch_g35457	Mley_ML271535a	Drer_086650_si_dkeyp_27e10_6_Source_ZFIN_Acc_ZDB_GENE_110914_190_si_dkeyp_27e10_6	Adig_00294	Pfuc_62481_1_20323_t1	Bsch_g39934	Bsch_g944	Nvec_50935_TPR_2	Pbac_3474368
HG_995	Hmag_210971	OcarG_2330	Lgig_170816	Aque_227855	Mmar_MMa38163	Bsch_g16794	Spur_020022_Rhogef17	Smim_53431_Rho_guanine_nucleotide_exchange_factor_17_Harpegnathos_saltator_gi_307199542_gb_EFN80143_2e_140_426	Mmar_MMa50081	Nvec_41260_DUF1081	Hmag_215417	Ggal_027946	Isca_ISCW005951-PA	Mley_ML04642a	Smim_61619_PREDICTED_similar_to_CG8557_CG8557_PB_Tribolium_castaneum_gi_91090764_ref_XP_969066_1e_98_329	Xtro_024171	Tcas_270003898	Smim_36174_C_jun_amino_terminal_kinase_interacting_protein_3_Camponotus_floridanus_gi_307176985_gb_EFN66291_0_0_1110	Adig_07302	Tadh_25094	Spur_019022_Jip3_1	Ggal_011876	Avag_33222001	Bflo_260833498	Avag_16724001	Lgig_170787	Acar_00002064	Drer_062531_mitogen_activated_protein_kinase_8_interacting_protein_3_Source_ZFIN_Acc_ZDB_GENE_090303_6_mapk8ip3	Ctel_158214	Dmel_0024187_syd_sunday_driver_Source_FlyBase_0024187	Cgig_06022_C_jun_amino_terminal_kinase_interacting_protein_4_Source_UniProtKB_TrEMBL_Acc_K1P9J9	Smar_006127	Skow_42912m	Znev_15407	Sjap_0004320	Avag_19317001	Drer_074531_sperm_associated_antigen_9a_Source_ZFIN_Acc_ZDB_GENE_070820_7_spag9a	Xtro_024172	Avag_51439001	Cint_022032	Csav_018213	Csav_018207	Cint_022031	Csav_018205	Adig_03045	Acar_00003452	Csav_018208	Ggal_002718	Xtro_024173	Ggal_038450	Dpul_305108	Hsap_Ensmbl0138834_mitogen_activated_protein_kinase_8_interacting_protein_3_Source_HGNC_Symbol_Acc_6884_MAPK8IP3	Csav_018209	Cint_001536	Spur_004041_Rhogef17_1	Bmal_170589948	Smim_65213_sperm_associated_antigen_9_Mus_musculus_gi_56800505_emb_CAI35376_0_0_649	Csav_018212	Csav_018211	Csav_018210	Skow_33452m	OcarG_9240	Xtro_000301	Rcul_t16802	Drer_079530_si_dkey_17m8_1_Source_ZFIN_Acc_ZDB_GENE_110411_225_si_dkey_17m8_1	Tadh_56301	Sman_080700_Putative_jnk_sapk_associated_protein_Source_UniProtKB_TrEMBL_Acc_G4VLX5	Pbac_3462434	Hmag_221871	Tspi_316973726	Nvec_32303_	Odio_013814001	Hrob_99599	OcarG_3203	Mley_ML01437a	Egra_06802	Emul_01906	Gsal_1806_c_jun_amino_terminal_kinase_interacting_protein_4	Sjap_0031110	Bsch_g19569	Bsch_g21224	Bsch_g54580	Bsch_g9482	Skow_42902m	Drer_078142_Uncharacterized_protein_Source_UniProtKB_TrEMBL_Acc_E7F4K5_CABZ01073118_1	Pfuc_4506_1_52308_t1	Isca_ISCW015188-PA	Hrob_189635	Cele_006755_unc_16_Protein_UNC_16_isoform_e_Source_RefSeq_mRNA_Acc_NM_001268079	Spur_001396_Jip3_2	Sman_210130_Homeobox_protein_six_related_Source_UniProtKB_TrEMBL_Acc_G4VKM8	Lgig_170786	Csav_018206	Sman_090240_Putative_jnk_sapk_associated_protein_Source_UniProtKB_TrEMBL_Acc_G4VQW3	Gsal_11327_c_jun_amino_terminal_kinase_interacting_protein_3	Hmic_0702000	Emul_06001	Egra_09916	Sjap_0099240	Sjap_0071600	Egra_07294	Rcul_t16803	Pfuc_4506_1_52309_t1	Avag_33223001	Hrob_69924	Hrob_83101	Adig_03046	Aque_223804	Mmar_MMa48769	Skow_42921m	Tadh_25965	Hmag_228579	Mmar_MMa10952	Gsal_11649_jnk_interacting_protein	Hmic_0332300	Bsch_g35728	Cint_022999	Pbac_3478279	Pfuc_4506_1_52307_t1	Mmar_MMa45443	Mmar_MMa48706	Mmar_MMa50501	Rcul_t16801	Znev_16020	Cgig_06023_C_jun_amino_terminal_kinase_interacting_protein_3_Source_UniProtKB_TrEMBL_Acc_K1PFS3	Spur_017187_Jip3	Mmar_MMa33984	Pfuc_121842_1_35422_t1	Csav_018463	Emul_02259	Hmag_228580	Mmar_MMa29744	Hsap_Ensmbl0008294_sperm_associated_antigen_9_Source_HGNC_Symbol_Acc_14524_SPAG9	Nvec_49660_	Gsal_12302_hypothetical_protein	Sjap_0131990	Mmar_MMa20064	Mmar_MMa15095	Sjap_0314310
HG_44166	Cgig_24351_Replication_associated_protein_Source_UniProtKB_TrEMBL_Acc_K1PSK7	OcarG_10678	OcarG_10841
HG_33976	Aque_210625	Aque_214603	Spur_013825_Clect_76	Aque_214604
HG_32719	Cele_013485_Y69H2_10_Protein_Y69H2_10_isoform_a_Y69H2_10_mRNA_complete_cds_Source_RefSeq_mRNA_Acc_NM_001029108	Cele_013481_Y69H2_3_Protein_Y69H2_3_isoform_c_Source_RefSeq_mRNA_Acc_NM_075241	Isca_ISCW003070-PA	OcarG_3477
HG_1726	Hmic_0033400	Bsch_g14384	Cint_027821	Ggal_009798	Xtro_011898	Hsap_Ensmbl0183098_glypican_6_Source_HGNC_Symbol_Acc_4454_GPC6	Hsap_Ensmbl0076716_glypican_4_Source_HGNC_Symbol_Acc_4452_GPC4	Ctel_32704	Ggal_027267	Drer_015472_glypican_4_Source_ZFIN_Acc_ZDB_GENE_011119_1_gpc4	Drer_036468_glypican_6_Source_HGNC_Symbol_Acc_4454_GPC6_1_of_3	Bflo_260796563	Csav_001994	Dpul_318151	Cgig_16108_Glypican_6_Source_UniProtKB_TrEMBL_Acc_K1QEV7	Skow_35265m	Dmel_0041604_dlp_dally_like_Source_FlyBase_0041604	Lgig_139272	Cint_029764	Tcas_270006921	Znev_18296	Spur_003084_Gpc1246_1_Glypican_6_Source_UniProtKB_TrEMBL_Acc_A0SVR2	Xtro_006591	Smar_010078	Tspi_316972119	Ggal_003684	Ggal_003604	Hmag_210522	Csav_001993	Cint_029763	Rcul_t20336	Acar_00002299	Nvec_12423_Glypican	Smim_33270_PREDICTED_glypican_6_Taeniopygia_guttata_gi_224043154_ref_XP_002196951_4e_110_344	Hsap_Ensmbl0063660_glypican_1_Source_HGNC_Symbol_Acc_4449_GPC1	Hsap_Ensmbl0213420_glypican_2_Source_HGNC_Symbol_Acc_4450_GPC2	Bflo_260796557	Smim_56273_PREDICTED_glypican_5_Oryctolagus_cuniculus_gi_291393140_ref_XP_002712983_2e_112_354	Skow_14504m	Ggal_027271	Mmar_MMa11590	Smar_013758	Hsap_Ensmbl0179399_glypican_5_Source_HGNC_Symbol_Acc_4453_GPC5	Pfuc_2035_1_08209_t1	Skow_35268m	Drer_019341_glypican_1a_Source_ZFIN_Acc_ZDB_GENE_051120_147_gpc1a	Smim_19796_PREDICTED_glypican_6_partial_Rattus_norvegicus_gi_293353997_ref_XP_001077762_2e_74_239	Acar_00002682	Drer_037150_glypican_2_Source_ZFIN_Acc_ZDB_GENE_050302_31_gpc2	Ggal_010863	Acar_00002336	Acar_00020195	Ggal_009806	Skow_20106m	Drer_024588_glypican_5_Source_ZFIN_Acc_ZDB_GENE_060503_64_gpc5	Tcas_270007828	Xtro_060387	Drer_074082_Uncharacterized_protein_Source_UniProtKB_TrEMBL_Acc_E7F9P0_CU467828_1	Xtro_056269	Ctel_215229	Xtro_063861	Acar_00008852	Xtro_008676	Acar_00015780	Sman_105200_Putative_glypican_Source_UniProtKB_TrEMBL_Acc_G4VE43	Drer_090456_glypican_1_Source_HGNC_Symbol_Acc_4449_GPC1_2_of_3	Csav_001992	Drer_090585_glypican_1b_Source_ZFIN_Acc_ZDB_GENE_040426_1306_gpc1b	Cele_001687_gpn_1_Protein_GPN_1_gpn_1_mRNA_complete_cds_Source_RefSeq_mRNA_Acc_NM_078181	Pfuc_94974_1_28045_t1	Pfuc_40201_1_70354_t1	Hrob_76288	Dmel_0263930_dally_division_abnormally_delayed_Source_FlyBase_0263930	Adig_06118	Drer_032199_glypican_3_Source_ZFIN_Acc_ZDB_GENE_031212_1_gpc3	Znev_06229	Sjap_0301240	Avag_07295001	Lgig_116020	Acar_00002666	Drer_091739_glypican_6_Source_HGNC_Symbol_Acc_4454_GPC6_3_of_3	Spur_013086_Gpc35_2_Glypican_5_Source_UniProtKB_TrEMBL_Acc_A0SVR1	Isca_ISCW019448-PA	Egra_09267	Emul_06837	Tadh_61971	Dpul_26924	OcarG_1352	Tadh_61970	Drer_088858_glypican_5_Source_HGNC_Symbol_Acc_4453_GPC5	Cele_003056_lon_2_Protein_LON_2_lon_2_mRNA_complete_cds_Source_RefSeq_mRNA_Acc_NM_076411	Cgig_18241	Lgig_68630	Pfuc_153366_1_64592_t1	Pfuc_261673_1_28753_t1	Pfuc_124836_1_42600_t1	Smim_19795_PREDICTED_glypican_4_Equus_caballus_gi_338729589_ref_XP_001490654_3_1e_26_114	Nvec_48247_	Bflo_260796559	Mley_ML14244a	Cint_005365	Hrob_176624	Hsap_Ensmbl0147257_glypican_3_Source_HGNC_Symbol_Acc_4451_GPC3	Dpul_100243	Mmar_MMa53788	Drer_071028_Uncharacterized_protein_Source_UniProtKB_TrEMBL_Acc_F1QLG3_CABZ01074669_1	Drer_086960_glypican_6_Source_HGNC_Symbol_Acc_4454_GPC6_2_of_3	Pfuc_20739_1_25888_t1	Pbac_3474430	Smim_65942_65942	Rcul_t43875	Tadh_61969
HG_8887	Bsch_g36831	Ctel_225193	Lgig_236111	Csav_012891	Cint_024410	Pfuc_12852_1_68557_t1	Cgig_16702	Cgig_18213	Pfuc_20459_1_40230_t1	Skow_14961m	Bflo_260837390	Skow_14528m	Avag_04425001	Avag_57010001	Adig_09191	Avag_16789001	Adig_14879	Skow_14537m	Nvec_33013_efhand	Nvec_36753_Death	OcarG_5614	Avag_33288001
HG_72224	OcarG_5740	Skow_21457m
HG_16259	OcarG_8074	Bflo_260786218	Avag_22895001	Bflo_260786220	Bflo_260786222	Nvec_32636_Nucleoplasmin	Skow_17321m	Avag_01888001	Bflo_260795339
HG_3960	Cele_022175_Y71H2AM_10_Protein_Y71H2AM_10_Y71H2AM_10_mRNA_complete_cds_Source_RefSeq_mRNA_Acc_NM_065204	Bmal_170591835	Dpul_314172	Smim_43756_PREDICTED_similar_to_CG14446_CG14446_PA_partial_Tribolium_castaneum_gi_91089783_ref_XP_967761_0_0_661	Ctel_223170	Tspi_316973718	Smar_009231	Tcas_270013603	Dmel_0262730_CG14446	Xtro_038323	Bflo_260799668	Znev_00967	Ggal_003605	Rcul_t21973	Ggal_004197	Ggal_004272	Skow_37678m	Xtro_047991	Acar_00014229	Hsap_Ensmbl0181291_transmembrane_protein_132E_Source_HGNC_Symbol_Acc_26991_TMEM132E	Acar_00014149	Drer_074863_si_dkey_112m2_1_Source_ZFIN_Acc_ZDB_GENE_091116_15_si_dkey_112m2_1	Drer_090830_transmembrane_protein_132E_Source_HGNC_Symbol_Acc_26991_TMEM132E	Hsap_Ensmbl0151952_transmembrane_protein_132D_Source_HGNC_Symbol_Acc_29411_TMEM132D	Xtro_051209	Drer_075837_si_dkey_1d7_3_Source_ZFIN_Acc_ZDB_GENE_091118_46_si_dkey_1d7_3	Acar_00014086	Drer_075699_Uncharacterized_protein_Source_UniProtKB_TrEMBL_Acc_E7FG20_CT027623_1	Drer_089439_transmembrane_protein_132A_Source_HGNC_Symbol_Acc_31092_TMEM132A	Tcas_270016514	Drer_074887_Uncharacterized_protein_Source_UniProtKB_TrEMBL_Acc_E7F9K5_CT583723_1	Lgig_144143	Xtro_026118	Drer_075277_si_dkeyp_14d3_1_Source_ZFIN_Acc_ZDB_GENE_081104_459_si_dkeyp_14d3_1	Ggal_004312	Hrob_180628	Acar_00011435	Acar_00017519	Xtro_062545	Drer_062538_si_dkey_215k6_1_Source_ZFIN_Acc_ZDB_GENE_060526_251_si_dkey_215k6_1	Bmal_170591833	Hsap_Ensmbl0139364_transmembrane_protein_132B_Source_HGNC_Symbol_Acc_29397_TMEM132B	Hrob_189312	Hsap_Ensmbl0006118_transmembrane_protein_132A_Source_HGNC_Symbol_Acc_31092_TMEM132A	Mmar_MMa14852	Isca_ISCW014431-PA	Mmar_MMa51890	Lgig_96144	Pfuc_4141_1_01632_t1	Pfuc_23041_1_69538_t1	Hsap_Ensmbl0181234_transmembrane_protein_132C_Source_HGNC_Symbol_Acc_25436_TMEM132C	Lgig_175149	Mmar_MMa48620	Hrob_180617	Acar_00018260	Tcas_270016513	Spur_002143_Hypp_1374	Aque_225933	Pfuc_80098_1_34912_t1	Ggal_005264	Ggal_038895	Drer_089270_Uncharacterized_protein_Source_UniProtKB_TrEMBL_Acc_F8W3I8_FP102168_1	Rcul_t21974	Hrob_163697	Mmar_MMa10684
HG_14901	Adig_16690	Cgig_17703_Ankyrin_repeat_and_SAM_domain_containing_protein_1A_Source_UniProtKB_TrEMBL_Acc_K1P923	Lgig_232164	Skow_29687m	Bflo_260819046	Tadh_60127	Pfuc_52754_1_63423_t1	Nvec_50252_SAM_1	Pfuc_85494_1_63955_t1	OcarG_8184
HG_1000	Aque_207631	Aque_207197	Aque_209208	Aque_223147	Aque_207595	Aque_201946	Aque_207065	Aque_229710	Aque_211251	Aque_212357	Aque_229729	Aque_207341	Aque_218936	Aque_213085	Aque_210740	Aque_210776	Aque_210741	Aque_217083	Aque_208239	Aque_220126	Aque_211250	Aque_207569	Aque_210742	Aque_205642	Aque_205655	Aque_204839	Aque_210155	Aque_209297	Aque_223134	Aque_202203	Aque_209344	Aque_217462	Aque_204993	Aque_227583	Aque_211180	Aque_203438	Aque_200391	Aque_206738	Aque_200517	Aque_209517	Aque_222223	Aque_221356	Aque_214660	Aque_228589	Aque_211907	Aque_228449	Aque_220725	Aque_205534	Aque_205828	Aque_223161	Aque_200413	Aque_206800	Aque_208237	Aque_219094	Aque_227582	Aque_200168	Aque_203233	Aque_206541	Aque_209528	Aque_204497	Aque_215131	Aque_204541	Tadh_31696	Aque_207083	Aque_217115	Aque_227584	Aque_228588	Aque_214642	Aque_217116	Aque_209529	Aque_206856	Aque_211334	Aque_200221	Aque_209111	Aque_205469	Aque_202283	Aque_222969	Aque_203579	Aque_201978	Aque_202131	Aque_203750	Aque_200800	Aque_227585	Aque_201881	Aque_229690	Aque_206866	Aque_229666	Aque_205249	Aque_206375	Aque_222970	Aque_220368	Aque_217562	Aque_207632	Aque_216856	Aque_225803	Aque_218862	Aque_223163	Aque_204768	Aque_229689	Aque_209814	Aque_217291	Aque_227468	Aque_221955	Aque_220366	Aque_204231	Aque_223133	Aque_205112	Aque_202257	Aque_208238	Aque_207483	Aque_203371	Aque_206525	Aque_205849	Aque_204334	Aque_229688	Aque_202452	Aque_205370	Aque_227470	Aque_209714	Aque_202668	Aque_207461	Aque_203248	Aque_208458	Aque_210775	Aque_211621	Aque_205276	Aque_203480	Aque_217289	Aque_207191	Aque_202442	Aque_205410	Aque_209343	Aque_211905	Aque_219093	Aque_203269	Aque_204076	Aque_204914	Aque_209296	Aque_228587	Aque_205221	Aque_206632	Aque_220367	Aque_202338	Aque_217801	Aque_209794	Aque_219266	Aque_203209	Aque_229727	Aque_201139	Aque_200015	Aque_202178	Aque_200046	Aque_210012	Aque_202179	Aque_209204	Aque_201455	Aque_202424	Aque_200926	Aque_201608	Aque_200872	Aque_201797	Aque_201494	Aque_214661	Aque_200552	Aque_217561	Aque_205118
HG_6597	Acar_00011973	Drer_011662_conserved_helix_loop_helix_ubiquitous_kinase_Source_ZFIN_Acc_ZDB_GENE_040426_1069_chuk	Xtro_036619	Cgig_06185_Inhibitor_of_nuclear_factor_kappa_B_kinase_subunit_alpha_Source_UniProtKB_TrEMBL_Acc_K1QDD6	Nvec_30712_	Tadh_62259	Ggal_005196	Hsap_Ensmbl0213341_conserved_helix_loop_helix_ubiquitous_kinase_Source_HGNC_Symbol_Acc_1974_CHUK	Cgig_06186_Inhibitor_of_nuclear_factor_kappa_B_kinase_subunit_alpha_Source_UniProtKB_TrEMBL_Acc_K1QZ46	Dpul_317376	Znev_09963	Acar_00012680	Xtro_038296	OcarG_6102	Hsap_Ensmbl0104365_inhibitor_of_kappa_light_polypeptide_gene_enhancer_in_B_cells_kinase_beta_Source_HGNC_Symbol_Acc_5960_IKBKB	Bflo_261289507	Ggal_005924	Lgig_110348	Ctel_228543	Adig_20353	Adig_21960	Drer_079123_inhibitor_of_kappa_light_polypeptide_gene_enhancer_in_B_cells_kinase_beta_Source_ZFIN_Acc_ZDB_GENE_071115_2_ikbkb	Bsch_g6256	Bsch_g66041	Pbac_3463083	Aque_229659	Ggal_039780	Cgig_01373_Inhibitor_of_nuclear_factor_kappa_B_kinase_subunit_alpha_Source_UniProtKB_TrEMBL_Acc_K1PV24	Pfuc_4597_1_44980_t1	Smim_35880_ikk_like_protein_Pinctada_fucata_gi_61815768_gb_AAX56336_2e_31_129	Cint_021745	Bflo_260783424	Skow_03229m	Smim_35908_ikk_like_protein_Pinctada_fucata_gi_61815768_gb_AAX56336_9e_13_76_6	Skow_27827m
HG_10087	Cele_044736_gfrp_1_Protein_GFRP_1_gfrp_1_mRNA_complete_cds_Source_RefSeq_mRNA_Acc_NM_001047556	Mmar_MMa30087	Bflo_260803828	Smim_19840_PREDICTED_GTP_cyclohydrolase_feedback_regulatory_protein_like_Ailuropoda_melanoleuca_gi_301754888_ref_XP_002913263_9e_33_118	Lgig_192160	Acar_00003191	Aque_221159	Ggal_007089	Drer_012187_GTP_cyclohydrolase_I_feedback_regulator_Source_ZFIN_Acc_ZDB_GENE_040426_1731_gchfr	Xtro_046573	Skow_14281m	Znev_08813	Avag_37170001	Smar_009156	Adig_14981	Hsap_Ensmbl0137880_GTP_cyclohydrolase_I_feedback_regulator_Source_HGNC_Symbol_Acc_4194_GCHFR	Isca_ISCW001046-PA	Isca_ISCW001044-PA
HG_3309	Skow_33819m	Dpul_300180	Tcas_270006469	Smar_003704	Smar_001390	Isca_ISCW004808-PA	Isca_ISCW008032-PA	Isca_ISCW011169-PA	Isca_ISCW013675-PA	Isca_ISCW012621-PA	Isca_ISCW003340-PA	Isca_ISCW000146-PA	Isca_ISCW002306-PA	Isca_ISCW006924-PA	Smar_001420	Isca_ISCW002935-PA	Isca_ISCW015523-PA	OcarG_10059	Isca_ISCW006304-PA	Isca_ISCW023837-PA	Dmel_0028841_jhamt_juvenile_hormone_acid_methyltransferase_Source_FlyBase_0028841	Smim_31677_farnesoic_acid_O_methyltransferase_Daphnia_pulex_gi_254749394_dbj_BAH86593_2e_61_207	Mmar_MMa07889	Smim_26317_juvenile_hormone_acid_methyltransferase_Drosophila_melanogaster_gi_24584607_ref_NP_609793_2e_36_140	Tcas_270006468	Tcas_270006467	Isca_ISCW008748-PA	Isca_ISCW000153-PA	Isca_ISCW018807-PA	Isca_ISCW006899-PA	Isca_ISCW006201-PA	Mmar_MMa48581	Isca_ISCW010473-PA	Isca_ISCW019053-PA	Isca_ISCW005831-PA	Isca_ISCW000579-PA	Isca_ISCW014084-PA	Isca_ISCW017567-PA	Isca_ISCW018808-PA	Isca_ISCW013074-PA	Isca_ISCW021492-PA	Isca_ISCW005290-PA	Isca_ISCW005302-PA	Isca_ISCW006025-PA	Isca_ISCW006900-PA	Mmar_MMa14956	Isca_ISCW006197-PA	Isca_ISCW019728-PA	Isca_ISCW000581-PA	Isca_ISCW007368-PA	Isca_ISCW005399-PA	Isca_ISCW014552-PA	Isca_ISCW015008-PA	Isca_ISCW007369-PA	Isca_ISCW007168-PA	Isca_ISCW001490-PA	Isca_ISCW000145-PA	Znev_12145	Isca_ISCW014478-PA	Isca_ISCW003481-PA	Isca_ISCW024302-PA	Isca_ISCW024252-PA	Isca_ISCW002387-PA	Isca_ISCW008033-PA	Isca_ISCW023772-PA	Mmar_MMa17815	Mmar_MMa23580	Isca_ISCW023680-PA	Isca_ISCW013242-PA	Isca_ISCW006024-PA	Isca_ISCW003244-PA	Isca_ISCW014443-PA	Isca_ISCW007732-PA
HG_5496	Avag_67471001	Cgig_20667_Hydantoin_utilization_protein_A_Source_UniProtKB_TrEMBL_Acc_K1RW87	Tadh_26861	Lgig_122683	Hmag_225148	Cgig_06829_Caprin_2_Source_UniProtKB_TrEMBL_Acc_K1RFB9	Cgig_01514_Complement_C1q_like_protein_3_Source_UniProtKB_TrEMBL_Acc_K1PFU6	Cgig_03934_Collagen_alpha_2_VIII_chain_Source_UniProtKB_TrEMBL_Acc_K1PC58	Cgig_15544_Collagen_alpha_2_VIII_chain_Source_UniProtKB_TrEMBL_Acc_K1Q2Q9	Cgig_20666	Cgig_12045_Heavy_metal_binding_protein_HIP_Source_UniProtKB_TrEMBL_Acc_K1PYP8	Cgig_07199	Cgig_12046	Cgig_18974_Collagen_alpha_2_VIII_chain_Source_UniProtKB_TrEMBL_Acc_K1QBH7	Cgig_15052_Caprin_2_Source_UniProtKB_TrEMBL_Acc_K1RKY8	Cgig_14614	Cgig_12047	Cgig_07316	Skow_15451m	Bflo_260818531	Spur_028147_Hyd	Aque_224356	Avag_60679001	Avag_18340001	Skow_15460m	OcarG_3353	Adig_08675	Bflo_260818533	Pfuc_2969_1_15992_t1	Pfuc_12129_1_53788_t1	Pfuc_27083_1_47818_t1	Pfuc_38061_1_19655_t1	Adig_08676	Pfuc_20163_1_18698_t1	Avag_67352001	Nvec_39363_	Spur_005656_Hypp_1592	Spur_001170_Spur_001170	Skow_10883m	Adig_00075	Adig_08677	Aque_204451	Skow_15518m	Pfuc_149038_1_21260_t1	Spur_009944_Spur_009944
HG_27620	Xtro_008120	OcarG_1146	Drer_092018_ring_finger_protein_214_Source_HGNC_Symbol_Acc_25335_RNF214_1_of_2	Ggal_011778	Hsap_Ensmbl0167257_ring_finger_protein_214_Source_HGNC_Symbol_Acc_25335_RNF214
HG_26097	Bflo_260810181	Hmag_204099	Aque_217848	Nvec_59684_C1_3	Nvec_28212_C1_3
HG_8661	Bsch_g40755	Csav_014570	Bflo_260794000	Skow_32602m	Bflo_260831662	OcarG_1460	Adig_10634	Tadh_64015	Nvec_8915_	Tadh_57489	Bflo_260802516	Tadh_64016	Nvec_21717_2OG_FeII_Oxy	Tadh_57485	Tadh_57487	OcarG_5002	Nvec_27646_CbiK	Pbac_3468597	Skow_11287m	Mley_ML08888a	Tadh_57486	Pbac_3472235	Nvec_2994_
HG_8532	Pfuc_956_1_00562_t1	Cgig_10052_Isopenicillin_N_synthetase_Source_UniProtKB_TrEMBL_Acc_K1Q593	Lgig_227971	Pfuc_83520_1_13285_t1	Pfuc_6452_1_60018_t1	Pfuc_8756_1_60492_t1	Aque_218779	Cgig_06789_Isopenicillin_N_synthetase_Source_UniProtKB_TrEMBL_Acc_K1QF46	Pfuc_6452_1_60019_t1	Pfuc_83520_1_13284_t1	Odio_015817001	Mley_ML026010a	Hmag_212172	Pbac_3463972	Mley_ML50512a	Pbac_3466438	Lgig_170952	Mley_ML199826a	Cgig_25748	Mley_ML35201a	Mley_ML50513a	Mley_ML032920a	Pbac_3471157
HG_823	Adig_13279	Adig_24693	Skow_20148m	Pfuc_21784_1_25968_t1	Aque_208300	Adig_18697	Aque_212205	Skow_07699m	Skow_16950m	Nvec_34331_Transposase_21	Nvec_19339_Transposase_21	Pfuc_727_1_51057_t1	Skow_07458m	Adig_06892	Pfuc_20185_1_47365_t1	Skow_37797m	Pfuc_15324_1_68847_t1	Skow_17426m	Cgig_01480	Nvec_1694_	Adig_22605	Adig_17851	Nvec_26401_DUF1613	Aque_201114	Nvec_49623_DUF1613	Hrob_184695	Skow_46159m	Aque_214756	Nvec_58604_	Cgig_21958	Aque_226018	Nvec_22592_CXC	Nvec_40539_DUF1613	Nvec_57933_	Nvec_26336_Dickkopf_N	Nvec_19888_CagY_M	Aque_222483	Nvec_13514_DUF1613	Nvec_54334_DUF1613	Nvec_35078_Dickkopf_N	Aque_219479	Skow_22241m	Aque_215714	Aque_224761	Aque_226891	Aque_226005	Aque_216004	Skow_44081m	Aque_215778	Aque_219876	Hrob_184783	Nvec_4747_Dickkopf_N	Skow_18265m	Adig_12231	Aque_227064	Aque_226892	Adig_00747	Aque_229002	Aque_225474	Aque_226816	Aque_215124	Aque_219885	Aque_226321	Skow_17364m	Aque_204977	Skow_18267m	Aque_212090	Aque_218036
HG_8268	Adig_02398	Nvec_41404_	Nvec_58605	Aque_219505	Spur_026024_Hypp_1165	Spur_011808_Unk_58	Spur_011218_Spur_011218	Spur_011168_Unk_74	Spur_013806_Unk_60	Spur_002493_Unk_79	Spur_023236_Unk_78	Spur_001254_Hypp_3111	Spur_014544_Spur_014544	Spur_028859_Unk_66	Spur_019313_Hypp_934	Spur_014545_Hypp_757	Spur_016864_Unk_61	Spur_014353_Hypp_750	Spur_007056_Unk_71	Spur_005457_Unk_80	Spur_006011_Unk_56	Spur_012249_Hypp_2022	Spur_020101_Hypp_2486	Spur_028127_Hypp_2934	Spur_025642_Spur_025642
HG_20199	Cgig_02220	Lgig_235794	Pfuc_66757_1_34757_t1	Pfuc_4770_1_52367_t1	OcarG_935	Spur_004640_Spur_004640	Tadh_64150
HG_4178	OcarG_10947	OcarG_5471	Aque_212828	Smim_53346_53346
HG_8403	Bsch_g22898	Cint_008492	Ggal_021206	Xtro_044146	Hsap_Ensmbl0168566_small_nuclear_ribonucleoprotein_48kDa_U11_U12_Source_HGNC_Symbol_Acc_21368_SNRNP48	Lgig_166309	Acar_00018551	Acar_00002699	Drer_039989_small_nuclear_ribonucleoprotein_48_U11_U12_Source_ZFIN_Acc_ZDB_GENE_030131_4482_snrnp48	Pfuc_1585_1_29778_t1	Smim_37245_small_nuclear_ribonucleoprotein_48kDa_U11_U12_Xenopus_Silurana_tropicalis_gi_213983137_ref_NP_001135486_3e_43_160	Skow_16881m	Cint_019359	Pfuc_1614_1_22679_t1	Cgig_11287_U11_U12_small_nuclear_ribonucleoprotein_48_kDa_protein_Source_UniProtKB_TrEMBL_Acc_K1PJQ3	Znev_09410	Tadh_61126	Tcas_270002165	Spur_013451_Spur_013451	Aque_218705	Ctel_220576	Nvec_38554_	OcarG_1833	Hmag_217315
HG_3809	Smar_002105	Bflo_260782362	Lgig_84213	Avag_26322001	Ggal_022443	Ctel_227370	Avag_34849001	Drer_027777_tumor_necrosis_factor_alpha_induced_protein_3_Source_ZFIN_Acc_ZDB_GENE_100212_2_tnfaip3	Bflo_260782360	Tspi_316968401	Bflo_260808692	Cele_021733_otub_2_Protein_OTUB_2_otub_2_mRNA_complete_cds_Source_RefSeq_mRNA_Acc_NM_058329	Acar_00016617	Drer_045556_OTU_domain_containing_7A_Source_HGNC_Symbol_Acc_20718_OTUD7A	Xtro_056607	Avag_44071001	Xtro_034378	Skow_25189m	Hsap_Ensmbl0264522_OTU_domain_containing_7B_OTU_domain_containing_protein_7B_Source_UniProtKB_TrEMBL_Acc_Q5SZ59_OTUD7B	Ggal_021745	Ctel_102432	Hsap_Ensmbl0163113_OTU_domain_containing_7B_Source_HGNC_Symbol_Acc_16683_OTUD7B	Avag_14502001	Skow_38406m	Cgig_07165_OTU_domain_containing_protein_7B_Source_UniProtKB_TrEMBL_Acc_K1PEI7	Avag_04574001	Avag_56949001	Xtro_038456	Dpul_332425	Aque_219263	Drer_017220_OTU_domain_containing_7B_Source_ZFIN_Acc_ZDB_GENE_060616_1_otud7b	Acar_00003039	Hsap_Ensmbl0169918_OTU_domain_containing_7A_Source_HGNC_Symbol_Acc_20718_OTUD7A	Ggal_006022	Hrob_87676	Bflo_260813701	Lgig_165810	Mley_ML11138a	Bmal_170596527	Spur_013700_Otud7b	Bflo_260782494	Rcul_t33034	Hrob_158686	Nvec_9533_	Adig_00158	Hrob_76463	Bflo_260782356	Pbac_3465358	Avag_36917001	Hrob_146421	Smim_36488_PREDICTED_OTU_domain_containing_protein_7A_like_Macaca_mulatta_gi_297296028_ref_XP_001116351_5e_70_240	Znev_06312	Bmal_170595973	Acar_00003147	Smim_72413_OTU_domain_containing_protein_7B_Harpegnathos_saltator_gi_307197725_gb_EFN78874_9e_31_124	Pfuc_49427_1_48699_t1	Smim_36446_OTU_domain_containing_protein_7A_Culex_quinquefasciatus_gi_170073368_ref_XP_001870364_1e_23_109	Smim_72404_OTU_domain_containing_protein_7A_Culex_quinquefasciatus_gi_170073368_ref_XP_001870364_1e_08_62_0	Hmag_208648	Hrob_163398	Lgig_177077	Rcul_t39429
HG_10407	Skow_09853m	Cgig_16034_Coiled_coil_alpha_helical_rod_protein_1_Source_UniProtKB_TrEMBL_Acc_K1QG75	Nvec_41093_	Xtro_051952	Ctel_228459	Spur_023766_Cchcr1	Acar_00016972	Lgig_238673	Pfuc_8670_1_45920_t1	Pfuc_18830_1_11153_t1	Cint_002628	Nvec_21662_	Drer_092464_coiled_coil_alpha_helical_rod_protein_1_Source_HGNC_Symbol_Acc_13930_CCHCR1_1_of_2	OcarG_4615	Spur_003088_Spur_003088	Mley_ML45848a	Nvec_17680_bZIP_1
HG_2878	Cele_001949_hlh_2_Protein_HLH_2_isoform_a_hlh_2_mRNA_complete_cds_Source_RefSeq_mRNA_Acc_NM_001026410	OcarG_7541	Tspi_316968923	Ggal_040379	Bmal_170573322	Hrob_138065	Bflo_260798731	Smim_42974_Protein_daughterless_Acromyrmex_echinatior_gi_332031390_gb_EGI70903_1e_56_205	Tadh_8076	Ctel_40915	Hmag_214875	Hmag_214874	Ggal_038396	Smim_14894_daughterless_Glomeris_marginata_gi_94471583_gb_ABF21059_1e_73_253	Ggal_040389	Ggal_001635	Ggal_040380	Hmag_214872	Xtro_036113	Acar_00018790	Ggal_030704	Ggal_040388	Ggal_006846	Ggal_006977	Sman_142270_Basic_helix_loop_helix_transcription_factor_putative_Source_UniProtKB_TrEMBL_Acc_G4LUM4	Skow_44282m	Smar_008523	Ggal_040385	Drer_004714_transcription_factor_12_Source_ZFIN_Acc_ZDB_GENE_040516_11_tcf12	Aque_223566	Spur_016343_E12	Drer_052383_transcription_factor_3b_Source_ZFIN_Acc_ZDB_GENE_051113_64_tcf3b	Znev_06986	Ggal_033775	Acar_00014222	Hsap_Ensmbl0140262_transcription_factor_12_Source_HGNC_Symbol_Acc_11623_TCF12	Dpul_299549	Emul_04566	Egra_09166	Dpul_299735	Dmel_0000413_da_daughterless_Source_FlyBase_0000413	Xtro_041379	Xtro_036102	Hmic_0385900	Acar_00008907	Hsap_Ensmbl0196628_transcription_factor_4_Source_HGNC_Symbol_Acc_11634_TCF4	Drer_075546_Uncharacterized_protein_Source_UniProtKB_TrEMBL_Acc_E7F0Y8_CABZ01109624_1	Csav_019939	Tcas_270010356	Mley_ML223014a	Avag_47961001	Cint_019396	Avag_46406001	Cint_023726	Rcul_t29087	Nvec_33345_	Lgig_60186	Avag_25971001	Odio_009412001	Hrob_76917	Hmag_214873	Pfuc_37_1_36246_t1	Avag_54543001	Odio_009414001	Cgig_05375_Transcription_factor_12_Source_UniProtKB_TrEMBL_Acc_K1QGM5	Adig_06219	Pfuc_37_1_36247_t1	Drer_087652_transcription_factor_4_Source_ZFIN_Acc_ZDB_GENE_090814_1_tcf4	Lgig_140803	Hrob_161408	Acar_00017468	Odio_006644001	Ggal_022478	Drer_005915_transcription_factor_3a_Source_ZFIN_Acc_ZDB_GENE_990415_51_tcf3a	Adig_06220	Odio_008200001	Hsap_Ensmbl0071564_transcription_factor_3_Source_HGNC_Symbol_Acc_11633_TCF3	Spur_016342_Spur_016342	Skow_44333m	Pbac_3471006	Avag_46405001
HG_7167	Aque_228108	Aque_222877	Aque_228600	Nvec_48260_	Aque_213989	Aque_208551	Aque_204164	Aque_206454	Aque_229110	Aque_205346	Aque_224285	Aque_228599	Aque_214004	Nvec_47850_	Nvec_52501_	Aque_218006	Aque_226003	Aque_209349	Aque_212872	Aque_228107	Aque_221299	Aque_208711	Aque_224284	Aque_220093	Aque_218022	Aque_213988	Aque_208570	Aque_214666	Aque_213869	Aque_226017	Aque_204464
HG_6066	Aque_214269	Drer_040100_si_dkey_95h12_1_Source_ZFIN_Acc_ZDB_GENE_060503_85_si_dkey_95h12_1	Dpul_253390	Drer_068637_si_ch211_281l24_3_Source_ZFIN_Acc_ZDB_GENE_131121_575_si_ch211_281l24_3	Dpul_325439	Drer_094120_Uncharacterized_protein_Source_UniProtKB_TrEMBL_Acc_E9QC76_BX548047_2	Drer_074191_zgc_172253_Source_ZFIN_Acc_ZDB_GENE_080215_9_zgc_172253	Avag_26769001	Aque_216021	Drer_073836_Uncharacterized_protein_Source_UniProtKB_TrEMBL_Acc_E7F6B6_CR788316_2	Dpul_253314	Xtro_062502	Xtro_026211	Hmag_213594	Drer_020738_zgc_153921_Source_ZFIN_Acc_ZDB_GENE_060929_816_zgc_153921	Drer_086569_zgc_172051_Source_ZFIN_Acc_ZDB_GENE_080219_23_zgc_172051	Drer_056449_Uncharacterized_protein_Source_UniProtKB_TrEMBL_Acc_F1QXH3_BX321875_1	Drer_038405_zgc_153921_Source_ZFIN_Acc_ZDB_GENE_060929_816_zgc_153921	Drer_038111_Uncharacterized_protein_Source_UniProtKB_TrEMBL_Acc_F1R094_CR788316_1	Dpul_325382	Drer_058110_Uncharacterized_protein_Source_UniProtKB_TrEMBL_Acc_F1RBS3_BX546499_1	Xtro_021715	Drer_094710_si_dkey_79i2_4_Source_ZFIN_Acc_ZDB_GENE_060503_553_si_dkey_79i2_4	Hmag_209468	Dpul_315839	Dpul_331294	Dpul_253387	Dpul_253444	Drer_042339_si_ch211_207b24_4_Source_ZFIN_Acc_ZDB_GENE_100921_9_si_ch211_207b24_4	Drer_079544_si_ch1073_464p5_5_Source_ZFIN_Acc_ZDB_GENE_091116_35_si_ch1073_464p5_5	OcarG_6600	Hmag_227855	Mley_ML049011a	Aque_202525	Dpul_325480	Dpul_325479	Aque_200516	Drer_087122_Uncharacterized_protein_Source_UniProtKB_TrEMBL_Acc_E7FAF1_BX511061_2	Gsal_697_PREDICTED_hypothetical_protein_putative_homolog_to_LOC793259_Danio_rerio
HG_5826	Bflo_260819826	Skow_16820m	Adig_02611	Adig_04946	Nvec_44278_	Bflo_260815016	Bflo_260801471	Bflo_260815957	Skow_12233m	Skow_37253m	Skow_31278m	Bflo_260782598	Skow_07264m	Nvec_16588_Tropomyosin	Skow_26120m	Skow_09218m	Nvec_32117_DUF1143	Skow_06402m	Skow_16501m	Bflo_260835516	OcarG_1998	Skow_16502m	Bflo_260805810	Nvec_34610_DUF1400	OcarG_1627	Bflo_260825188	Adig_20268	Bflo_260785439	Skow_17413m	Adig_08203	Bflo_260822394	Bflo_260835486	Nvec_44279_	Bflo_260805762	Bflo_260798102	Nvec_35783_	Nvec_29715_	Skow_20131m	Bflo_260825176	Bflo_260805738	Bflo_260783261	Bflo_260794858	Bflo_260819246
HG_64982	Ctel_147511	Aque_209640
HG_1180	Nvec_16491_MutS_V	Aque_205355	Ctel_209156	Isca_ISCW004567-PA	Ctel_187049	OcarG_7967	Ctel_215870	Ctel_210614	Ctel_202393	Ctel_199631	Ctel_192341	Ctel_214013	Ctel_206858	Ctel_194619	Ctel_212392	Ctel_192742	Ctel_215983	Ctel_202175	Ctel_204880	Ctel_210701	Ctel_218552	Ctel_206950	Ctel_207340	Ctel_190792	Aque_201823	Ctel_186615	Ctel_214243	Ctel_216914	Aque_213622	Ctel_214982	Ctel_190031	Ctel_209936	Ctel_212862	Ctel_193997	Ctel_184875	Ctel_188494	Ctel_195880	Ctel_211826	Ctel_195772	Ctel_189571	Ctel_189826	Ctel_210026	Ctel_194201	Ctel_203191	Ctel_218531	Ctel_190007	Ctel_196202	Ctel_191862	Ctel_210626	Ctel_206905	Ctel_205888	Ctel_204245	Ctel_193501	Ctel_210818	Ctel_205091	Ctel_202824	Ctel_203640	Ctel_215243	Ctel_208154	Ctel_209767	Ctel_189259	Ctel_185402	Ctel_211469	Ctel_201117	Ctel_212546	Ctel_199900	Ctel_204918	Ctel_215177	Ctel_215573	Ctel_214168	Ctel_210824	Ctel_196897	Ctel_205902	Ctel_203084	Ctel_189055	Ctel_189654	Ctel_210208	Ctel_218124	Ctel_209419	Ctel_205626	Ctel_208060	Ctel_198592	Ctel_184923	Ctel_215293	Ctel_185405	Ctel_188693	Ctel_206030	Ctel_208056	Ctel_206094	Ctel_207898	Ctel_210774	Ctel_217446	Ctel_201762	Ctel_205373	Ctel_213191	Ctel_209437	Ctel_187707	Ctel_209210	Ctel_208927	Ctel_217201	Ctel_192056	Aque_210662	Aque_203202	Ctel_195192	Ctel_194159	Ctel_192127	Ctel_213462	Ctel_223403	Ctel_200755	Ctel_214733	Ctel_190388	Ctel_193561	Ctel_189684	Ctel_194290	Ctel_199384	Ctel_201265	Ctel_206786	Ctel_189822	Ctel_218046	Ctel_209432	Ctel_202275	Ctel_191013	Ctel_189659	Ctel_186820	Ctel_202519	Ctel_214732	Ctel_199165	Ctel_192129	Ctel_189455	Nvec_29329_Exo_endo_phos	Ctel_211436	Ctel_211872	Ctel_196530	Nvec_9658_Exo_endo_phos	Znev_12188	Ctel_204550	Isca_ISCW013642-PA	Nvec_33982_	Isca_ISCW014310-PA	Ctel_202328	Tcas_270016692	Isca_ISCW020119-PA	Isca_ISCW013877-PA	Isca_ISCW008313-PA	Mley_ML18962a	Aque_217993
HG_5094	Ctel_142657	Lgig_91023	Mley_ML182030a	Skow_22418m	Nvec_10930_	Nvec_45819_DUF567	Skow_04016m	Skow_04015m	Nvec_51650_GETHR	Skow_21644m	Skow_08569m	Ctel_114535	Hmag_200454	Hmag_227582	Pfuc_295032_1_28807_t1	Lgig_239639	Hmag_204467	Hsap_Ensmbl0184258_cerebellar_degeneration_related_protein_1_34kDa_Source_HGNC_Symbol_Acc_1798_CDR1	Lgig_91086	Skow_01604m	Pfuc_14570_1_54073_t1	Pfuc_296321_1_14388_t1	Hmag_228904	Skow_18859m	Lgig_237132	Mley_ML32011a	Nvec_10155_	Nvec_35319_Hexapep	Nvec_5651_Hexapep	Nvec_41321_Hexapep	Nvec_30913_Hexapep	Nvec_54110_Hexapep	Nvec_23964_Hexapep	Nvec_48762_Hexapep	Nvec_18782_	Nvec_24734_Hexapep	Nvec_34483_Hexapep	Nvec_21892_Hexapep	Nvec_997_Hexapep	Nvec_28241_Hexapep	Nvec_23181_Hexapep	Nvec_41535_	Nvec_6145_Hexapep	Nvec_38050_Hexapep	Nvec_30845_	Nvec_37637_	Nvec_51580_	Nvec_55319_Hexapep	Nvec_56733_	Nvec_6314_Hexapep	Aque_203027
HG_23777	Hmag_215958	Aque_222412
HG_4813	Bsch_g30271	Bsch_g34362	Csav_014029	Cint_017160	Csav_014030	Odio_015771001	Acar_00015203	Xtro_037795	Acar_00013133	Hsap_Ensmbl0188859_family_with_sequence_similarity_78_member_B_Source_HGNC_Symbol_Acc_13495_FAM78B	Ggal_004794	Ggal_006003	Drer_088222_family_with_sequence_similarity_78_member_Ab_Source_ZFIN_Acc_ZDB_GENE_080220_25_fam78ab	Bflo_260829059	Hsap_Ensmbl0126882_family_with_sequence_similarity_78_member_A_Source_HGNC_Symbol_Acc_25465_FAM78A	Spur_008101_Fam78a	Drer_063018_Uncharacterized_protein_Source_UniProtKB_TrEMBL_Acc_E7EZK7_FP102157_1	Xtro_003102	Drer_062889_family_with_sequence_similarity_78_member_B_Source_HGNC_Symbol_Acc_13495_FAM78B_1_of_2	Pfuc_28406_1_69873_t1	Drer_059536_family_with_sequence_similarity_78_member_Aa_Source_ZFIN_Acc_ZDB_GENE_061027_351_fam78aa	Skow_32147m	Cgig_11559_Protein_FAM78B_Source_UniProtKB_TrEMBL_Acc_K1Q341	Lgig_113796	Ctel_101392	Avag_37647001	Avag_06609001	Avag_41216001	Bflo_260828043	Avag_32554001	Avag_21107001	Aque_220891	Sman_078910	Egra_03248	Emul_10811	Hrob_75099	Sjap_0029330	Gsal_12102_protein_fam78a	Sman_028130	Hmic_0725700	Emul_02638	Egra_09430	Tadh_16229	Hrob_91526	Hmic_0373600	Gsal_8943_protein_fam78a	Bsch_g48079	Avag_12307001	OcarG_6330	OcarG_3533
HG_17680	Mmar_MMa19219	Mmar_MMa16335	Mmar_MMa19211	OcarG_10880	Rcul_t48196	Rcul_t48201	Tadh_35122	Rcul_t08308
HG_9014	Tadh_54880	OcarG_6812	Tadh_62634	Tadh_52019	Tadh_54879	Tadh_52769	Tadh_57705	Tadh_62714	Tadh_62789	Tadh_62553	Tadh_52770	Tadh_52843	Tadh_62784	Tadh_60666	Tadh_62477	Tadh_60669	Tadh_60932	Tadh_52810	Tadh_59498	Tadh_55061	Tadh_61415
HG_8042	Cgig_01012	Cgig_02889	Pfuc_84951_1_63941_t1	Pfuc_6447_1_31207_t1	Pfuc_35976_1_26740_t1	Pfuc_51500_1_05489_t1	Avag_64528001	Avag_58973001	Cgig_15422	Pfuc_4990_1_01873_t1	Aque_209786	Pfuc_3250_1_44632_t1	Cgig_22061	Pfuc_14609_1_54080_t1	Cgig_05466	Cgig_09795	Cgig_14096	Cgig_02194	Pfuc_6644_1_31258_t1	Pfuc_35533_1_26720_t1	Pfuc_296_1_65351_t1	Cgig_28127	Cgig_05464	Pfuc_24175_1_69618_t1	Cgig_10737	Pfuc_16188_1_10904_t1
HG_12493	Cint_024076	Nvec_55969_	Nvec_45362_	Lgig_70191	Skow_25088m	Ctel_145367	Ctel_59234	Rcul_t27775	Bflo_260783956	Nvec_22168_	Ctel_60070	Lgig_111989	Aque_210052
HG_341	Adig_09910	Bsch_g10056	Bsch_g17584	Bsch_g12151	Bsch_g45668	Bsch_g52965	Bsch_g37812	Bsch_g68017	Bsch_g44389	Bsch_g67931	Bsch_g55296	Bsch_g34399	Bsch_g10979	Bsch_g40335	Bsch_g70502	Rcul_t46996	Bsch_g9240	Bsch_g46866	Spur_005793_Hypp_1602	Aque_205068	Skow_33622m	Skow_12592m	Skow_30789m	Skow_06791m	Skow_22633m	Hmag_221371	Smim_15095_Uncharacterized_transposase_like_protein_HI1328_Camponotus_floridanus_gi_307188022_gb_EFN72867_1e_39_145	Hmag_209053	Hmag_218160	Hmag_222111	Spur_005365_Hypp_444	Hmag_223280	Hmag_208664	Smim_66974_Uncharacterized_transposase_like_protein_HI1328_Camponotus_floridanus_gi_307172875_gb_EFN64067_4e_41_148	Hmag_229309	Hmag_203084	Hmag_218838	Skow_30766m	Hmag_205661	Skow_01577m	Hmag_220459	Bsch_g50366	Cint_025243	Hmag_215949	Hmag_222351	Hmag_215434	Hmag_223281	Smim_5086_Uncharacterized_transposase_like_protein_HI1328_Camponotus_floridanus_gi_307172875_gb_EFN64067_1e_40_147	Bsch_g45629	Spur_009567_Hypp_1856	Spur_021624_TpaseL_12	Hmag_219281	Hmag_220884	Bsch_g30101	Smim_g57688_t1_Uncharacterized_transposase_like_protein_HI1328_Camponotus_floridanus_gi_307188022_gb_EFN72867_1e_34_138	Hmag_219122	Hmag_217135	Spur_009665_Spur_009665	Bsch_g6232	Aque_226966	Bsch_g45626	Aque_207875	Bsch_g68494	Hmag_227561	Aque_202363	Hmag_228837	Pbac_3468497	Hmag_201979	Bsch_g27085	Hmag_202081	Bsch_g71211	Smim_71799_Uncharacterized_transposase_like_protein_HI1328_Harpegnathos_saltator_gi_307204125_gb_EFN82992_1e_26_109	Bsch_g65714	Hmag_211103	Smim_37074_Uncharacterized_transposase_like_protein_HI1328_Camponotus_floridanus_gi_307188022_gb_EFN72867_1e_38_137	Bsch_g2290	Bsch_g44162	Bsch_g60345	Bsch_g44414	Hmag_223454	Rcul_t23935	Bsch_g68294	Bsch_g64341	Bsch_g16985	Bsch_g64830	Bsch_g45389	Smim_83444_Uncharacterized_transposase_like_protein_HI1328_Camponotus_floridanus_gi_307188022_gb_EFN72867_4e_24_100	Hrob_184381	Bsch_g44489	Hmag_231646	Bsch_g42747	Bsch_g50481	Bsch_g60301	Bsch_g43828	Bsch_g20852	Bsch_g44633	Aque_229115	Hrob_178716	Bsch_g53190	Hrob_165386	Bsch_g55753	Bsch_g36717	Pfuc_12021_1_17809_t1	Bsch_g53401	Hmag_202603	Hmag_225738	Bsch_g60256	Spur_004773_Spur_004773	Bsch_g52642	Bsch_g53703	Hmag_229989	Bsch_g66976	Skow_21115m	Bsch_g2654	Hmag_218038	Ctel_31556	Hmag_203394	Smim_5680_Uncharacterized_transposase_like_protein_HI1328_Camponotus_floridanus_gi_307172875_gb_EFN64067_6e_46_158	Bsch_g41818	Aque_222331	Rcul_t27683	Hrob_162396	Bsch_g62292	Bsch_g44385	Aque_212525	Aque_222791	Bsch_g44500	Smim_4141_Uncharacterized_transposase_like_protein_HI1328_Camponotus_floridanus_gi_307188022_gb_EFN72867_9e_35_129	Drer_092390_si_dkey_6f10_4_Source_ZFIN_Acc_ZDB_GENE_041210_340_si_dkey_6f10_4	Bsch_g71767	Drer_035797_si_dkey_17m8_2_Source_ZFIN_Acc_ZDB_GENE_110411_234_si_dkey_17m8_2	Bsch_g55485	Hmag_223587	Bsch_g9775	Nvec_4571_	Hmag_218860	Hmag_218861	Bsch_g57693	Hmag_208297	Hmag_228269	Csav_007059	Skow_15982m	Hrob_143239	Hmag_226416	Hmag_217722	Smim_44436_Uncharacterized_transposase_like_protein_HI1328_Camponotus_floridanus_gi_307172875_gb_EFN64067_1e_40_144	Hmag_200181	Bsch_g44672	Nvec_29325_PkinA_anch	Skow_44384m	Aque_218165	Hmag_203215	Spur_011899_Hypp_2006	Hmag_233346	Nvec_10342_PkinA_anch	Tcas_270016074	Hmag_207034	Smim_68346_Uncharacterized_transposase_like_protein_HI1328_Camponotus_floridanus_gi_307182924_gb_EFN69940_1e_32_121	Spur_010361_Hypp_1912	Dpul_19746	Hmag_212478	Smim_76591_Uncharacterized_transposase_like_protein_HI1328_Harpegnathos_saltator_gi_307204125_gb_EFN82992_7e_21_94_0	Hmag_208856	Hmag_217286	Aque_206477	Tcas_270016607	Isca_ISCW024560-PA	Bsch_g22676	Rcul_t42116	Aque_219120	Spur_004900_Hypp_1550	Hmag_215811	Cint_020338	Spur_003647_Hypp_1466	Aque_202771	Hmag_215428	Nvec_57232_	Hmag_205380	Hmag_207812	Hrob_145646	Hmag_223944	Nvec_3160_PkinA_anch	Tcas_270015282	Bsch_g11605	Bsch_g43595	Aque_220372	Aque_204639	Hmag_216816	Gsal_648_uncharacterized_transposase_like_protein	Hmag_202426	Hmag_228382	Pfuc_12229_1_53798_t1	Smim_8905_Uncharacterized_transposase_like_protein_HI1328_Harpegnathos_saltator_gi_307204125_gb_EFN82992_6e_10_63_2	Hrob_145703	Aque_216571	Smim_4172_Uncharacterized_transposase_like_protein_HI1328_Harpegnathos_saltator_gi_307204125_gb_EFN82992_2e_21_92_8	Hmag_205047	Hmag_212079	Aque_224354	Aque_214733	Bsch_g7994	Hrob_189269	Isca_ISCW009832-PA	Smim_77185_Uncharacterized_transposase_like_protein_HI1328_Camponotus_floridanus_gi_307182924_gb_EFN69940_4e_08_57_4	Spur_016465_Hypp_2262	Mley_ML020061a	Bsch_g56667	Gsal_11074_hypothetical_protein_putative_homolog_to_CRE_21968_Caenorhabditis_remanei	Isca_ISCW024423-PA	Nvec_22705_	Aque_223405	Lgig_98596	Hrob_169116	OcarG_1203	Bsch_g45689	Rcul_t00910	Smim_3883_Uncharacterized_transposase_like_protein_HI1328_Camponotus_floridanus_gi_307172875_gb_EFN64067_1e_10_64_7	Hmag_202097	Hmag_223945	Bsch_g50104	Hmag_222595	Hrob_83198	Smim_11873_Uncharacterized_transposase_like_protein_HI1328_Camponotus_floridanus_gi_307188022_gb_EFN72867_2e_14_73_6	Nvec_5233_Nanovirus_C8	Hmag_215801	Hmag_221185	Hmag_231019	Cint_028197	Hrob_178721	Hmag_214617	Bsch_g67694	Hrob_165370	Hmag_231209	Hrob_158625	Nvec_19459_PkinA_anch	Pfuc_24565_1_33445_t1	Hrob_145149	Bmal_170586756	Hmag_208017	Hmag_217836	Hrob_145689	Isca_ISCW020436-PA	Aque_214695	Smim_20075_Uncharacterized_transposase_like_protein_HI1328_Camponotus_floridanus_gi_307182924_gb_EFN69940_2e_17_80_1	Hmag_211977	Nvec_46287_PkinA_anch	Hrob_158933	Nvec_14609_PkinA_anch	Nvec_57721_	Gsal_7391_uncharacterized_transposase_like_protein	Gsal_4814_uncharacterized_transposase_like_protein	Smim_6984_denovo_path2_SJCHGC02977_protein_Schistosoma_japonicum_gi_56758764_gb_AAW27522_5e_08_55_8	Gsal_2614_uncharacterized_transposase_like_protein	Gsal_5788_uncharacterized_transposase_like_protein	Hrob_165380	Hmag_204824	Hmag_209079	Nvec_38822_PkinA_anch	Hmag_222558	Ctel_77954	Ctel_31589	Smim_g66958_t1_Uncharacterized_transposase_like_protein_HI1328_Camponotus_floridanus_gi_307182924_gb_EFN69940_5e_13_72_4	Dpul_55428	Dpul_265349	Smim_42154_Uncharacterized_transposase_like_protein_HI1328_Camponotus_floridanus_gi_307182924_gb_EFN69940_8e_14_73_6	Hmag_200334	Smim_g78823_t1_Uncharacterized_transposase_like_protein_HI1328_Harpegnathos_saltator_gi_307204125_gb_EFN82992_6e_09_60_8	Aque_219376	Aque_212124	Bsch_g44241	Aque_217273	Ctel_70314	Nvec_5597_Peptidase_C25_C	Smim_83692_Uncharacterized_transposase_like_protein_HI1328_Camponotus_floridanus_gi_307182924_gb_EFN69940_2e_16_77_4	Hmag_229390	Aque_213430	Aque_204803	Bsch_g41545	Pbac_3477482	Pfuc_50159_1_12701_t1	Hmag_219759	Rcul_t05384	Bsch_g62379	Hmag_200702	Smim_4628_Uncharacterized_transposase_like_protein_HI1328_Camponotus_floridanus_gi_307188022_gb_EFN72867_9e_10_59_3	Nvec_46703_Extensin_2	Smim_20671_Uncharacterized_transposase_like_protein_HI1328_Camponotus_floridanus_gi_307182924_gb_EFN69940_1e_10_62_4	Rcul_t37093	Bsch_g6108	Ctel_111447	Hmag_233561	Hrob_160116	Tcas_270010594	Hmag_222994	Rcul_t36290	Lgig_98649	Hrob_79698	Aque_226949	Hmag_210439	Bsch_g16939	Hmag_217238	Aque_204325	Ctel_203791	Nvec_19556_	Hrob_174268	Hmag_207566	Hrob_182466	Smim_82408_Uncharacterized_transposase_like_protein_HI1328_Camponotus_floridanus_gi_307188022_gb_EFN72867_2e_10_61_6	Dpul_260665	Hrob_165415	Hmag_222001	Aque_215561	Hmag_213628	Hrob_166780	Cele_021834_mab_31_Protein_MAB_31_mab_31_mRNA_complete_cds_Source_RefSeq_mRNA_Acc_NM_058728	Hrob_147243	Hrob_147750	Bsch_g52727	Hmag_228496	Rcul_t42594	Hmag_217237	Aque_212499	Hrob_63767	Pfuc_12250_1_46481_t1	Hmag_224306	Spur_026841_Spur_026841	Bsch_g64667	Hrob_177802	Hmag_206175	Aque_218001	Aque_214696	Aque_200460	Hrob_85927	Smim_46054_Uncharacterized_transposase_like_protein_HI1328_Camponotus_floridanus_gi_307172875_gb_EFN64067_2e_06_49_7	Smim_20156_SJCHGC02977_protein_Schistosoma_japonicum_gi_56758764_gb_AAW27522_3e_10_62_0	Bsch_g9920	Smim_21823_Uncharacterized_transposase_like_protein_HI1328_Camponotus_floridanus_gi_307182924_gb_EFN69940_7e_08_53_5	Hmag_229387	Dpul_255292	Hmag_212389	Gsal_10292_uncharacterized_transposase_like_protein	Isca_ISCW014961-PA	Bsch_g19301	Bsch_g31832	Cint_029754	Rcul_t19082	Aque_226778	Hrob_191383	Aque_207433	Smim_13598_hypothetical_protein_TcasGA2_TC002378_Tribolium_castaneum_gi_270015282_gb_EFA11730_6e_10_58_2	Rcul_t38439	Smim_40531_Uncharacterized_transposase_like_protein_HI1328_Camponotus_floridanus_gi_307182924_gb_EFN69940_2e_11_68_2	Ctel_186616	Hrob_86321	Bsch_g2260	Smim_42494_Uncharacterized_transposase_like_protein_HI1328_Harpegnathos_saltator_gi_307204125_gb_EFN82992_4e_06_51_2	Smim_17233_denovo_path5_Uncharacterized_transposase_like_protein_HI1328_Camponotus_floridanus_gi_307182924_gb_EFN69940_3e_10_60_8	Gsal_7475_uncharacterized_transposase_like_protein	Sjap_0201760	Smim_66469_hypothetical_protein_TcasGA2_TC010016_Tribolium_castaneum_gi_270010594_gb_EFA07042_5e_07_53_5	Bsch_g7285	Nvec_15406_PkinA_anch	Aque_216837	Aque_226876	Nvec_44240_	Smim_12484_denovo_path4_PREDICTED_hypothetical_protein_Ciona_intestinalis_gi_198411948_ref_XP_002129449_1e_06_52_8	Bsch_g70746	Sjap_0203320	Smim_20728_Uncharacterized_transposase_like_protein_HI1328_Camponotus_floridanus_gi_307188022_gb_EFN72867_9e_05_45_8	Nvec_38082_	Smim_29268_Uncharacterized_transposase_like_protein_HI1328_Camponotus_floridanus_gi_307188022_gb_EFN72867_3e_09_57_4	Rcul_t20257	Smim_58226_putative_transposase_Avibacterium_paragallinarum_gi_4102010_gb_AAD01406_1e_04_46_6	Bsch_g67528	Bsch_g64463	Hmag_201575	Smim_10593_Uncharacterized_transposase_like_protein_HI1328_Camponotus_floridanus_gi_307188022_gb_EFN72867_3e_05_46_6	Pfuc_3223_1_51928_t1	Smim_53668_Uncharacterized_transposase_like_protein_HI1328_Camponotus_floridanus_gi_307182924_gb_EFN69940_7e_12_65_9	Cele_017147_EGAP2_1_Protein_EGAP2_1_EGAP2_1_mRNA_complete_cds_Source_RefSeq_mRNA_Acc_NM_062581	Cgig_06094	Smim_15914_hypothetical_protein_LOAG_02997_Loa_loa_gi_312071382_ref_XP_003138582_1e_06_52_4	Smim_27566_Uncharacterized_transposase_like_protein_HI1328_Camponotus_floridanus_gi_307188022_gb_EFN72867_9e_07_50_8	Smim_29756_Uncharacterized_transposase_like_protein_HI1328_Camponotus_floridanus_gi_307182924_gb_EFN69940_2e_06_52_8	Pfuc_10982_1_39136_t1	Aque_212138	Smim_58791_Uncharacterized_transposase_like_protein_HI1328_Camponotus_floridanus_gi_307182924_gb_EFN69940_3e_06_48_1	Ctel_189059	Smim_48455_hypothetical_protein_CRE_02584_Caenorhabditis_remanei_gi_308468681_ref_XP_003096582_6e_06_52_4	Smim_55185_predicted_protein_Nematostella_vectensis_gi_156368945_ref_XP_001627951_6e_07_53_5	Smim_1386_PREDICTED_hypothetical_protein_LOC100631389_Amphimedon_queenslandica_gi_340370999_ref_XP_003384033_4e_05_47_8	Smim_31823_hypothetical_protein_EAG_00325_Camponotus_floridanus_gi_307166359_gb_EFN60504_4e_06_49_3	Smim_30894_Uncharacterized_transposase_like_protein_HI1328_Camponotus_floridanus_gi_307172875_gb_EFN64067_2e_06_51_2	Gsal_10077_hypothetical_protein	Gsal_2543_hypothetical_protein	Gsal_8383_hypothetical_protein	Hmag_214203	Hmag_223510	Hmag_232021	Sjap_0009620	Smim_41133_PREDICTED_hypothetical_protein_Hydra_magnipapillata_gi_221112528_ref_XP_002166444_1e_04_44_3	Hrob_175851	Smim_6371_LOC567658_protein_Danio_rerio_gi_160774047_gb_AAI55298_1e_04_46_6	Aque_219409	Aque_215129	Pfuc_7347_1_38511_t1	Rcul_t07425	Rcul_t44882	Rcul_t18148	Rcul_t19073	Rcul_t46876	Rcul_t36064	Smim_72644_hypothetical_protein_IscW_ISCW024560_Ixodes_scapularis_gi_241622099_ref_XP_002408884_7e_04_42_4	Smim_39340_hypothetical_protein_CRE_06611_Caenorhabditis_remanei_gi_308495432_ref_XP_003109904_2e_05_49_3	Smim_7644_7644	Smim_82837_82837	Tcas_270016097
HG_7626	Skow_02557m	Mmar_MMa34231	Bflo_260827260	Adig_18273	Adig_15594	Smim_3585_modulator_of_activity_of_ets_Tribolium_castaneum_gi_86515326_ref_NP_001034488_2e_31_117	Nvec_28407_SAM_PNT	Smar_010367	Tcas_270008882	OcarG_10986	Isca_ISCW024827-PA	Bflo_260826534	Nvec_33428_	Csav_002649	Znev_12537	Bflo_260821165	Mmar_MMa03733	Spur_014534_Mae	Ctel_220469	Hmag_211107	Hmag_211106	Hmag_211105	Dmel_0023214_edl_ETS_domain_lacking_Source_FlyBase_0023214	Dpul_301413	Skow_02556m	OcarG_7586	Hrob_161391	Smar_013512
HG_11236	Bsch_g59219	Cint_006634	Adig_16683	Skow_45831m	Tadh_58473	Bflo_260786107	Spur_017920_Spur_017920	Cgig_25057	Lgig_231437	Hsap_Ensmbl0170469_spermatogenesis_associated_24_Source_HGNC_Symbol_Acc_27322_SPATA24	Pfuc_10342_1_10123_t1	Pfuc_126317_1_21121_t1	Nvec_22424_E_MAP_115	Aque_225397
HG_11372	Ctel_136811	Spur_024569_Spur_024569	Spur_011182_Spur_011182	Drer_093188_si_dkey_75a21_2_Source_ZFIN_Acc_ZDB_GENE_030131_6823_si_dkey_75a21_2	Spur_028600_Hypp_288	Smim_81744_PREDICTED_similar_to_scavenger_receptor_cysteine_rich_protein_precursor_partial_Strongylocentrotus_purpuratus_gi_115757251_ref_XP_001183451_1e_19_92_8	Ctel_185524	Ctel_203577	Ctel_213324	Smim_39083_PREDICTED_hypothetical_protein_partial_Strongylocentrotus_purpuratus_gi_115764896_ref_XP_001198405_2e_62_219	Ctel_205797	Ctel_191599	Ctel_202836	Aque_230216	Smim_7840_uncharacterized_protein_LOC794385_Danio_rerio_gi_181339708_ref_NP_001116781_5e_06_50_8
HG_9596	Smim_5553_PREDICTED_similar_to_MICAL_like_CG11259_PA_Tribolium_castaneum_gi_189240639_ref_XP_001809361_3e_42_176	Mmar_MMa47294	Lgig_156677	Aque_201370	Bsch_g61712	Cint_022552	Smar_000699	Isca_ISCW018749-PA	Odio_010409001
HG_9643	Skow_31422m	Skow_37190m	Skow_44406m	Skow_16674m	Skow_17594m	Skow_23244m	Aque_212211	Aque_212988	Skow_12954m	Skow_07198m	Aque_213868	Smar_009466	Skow_36337m	Hmag_209840	Hmag_230961	Smar_006724	Aque_210519	Pfuc_181_1_22039_t1	Skow_35760m
HG_1287	Skow_38367m	Skow_00142m	Skow_23685m	Skow_17026m	Skow_33931m	Skow_29706m	Bflo_260825072	Skow_16855m	Bsch_g68859	Skow_28088m	Skow_32510m	Bflo_260841515	Skow_15985m	Bflo_260785411	Skow_12430m	Aque_205950	Skow_13796m	Bflo_260785365	Pfuc_6965_1_60166_t1	Skow_05028m	Cgig_12688_Zinc_finger_MYM_type_protein_2_Source_UniProtKB_TrEMBL_Acc_K1QLM5	Skow_43938m	Skow_39817m	Cgig_12657_Zinc_finger_MYM_type_protein_2_Source_UniProtKB_TrEMBL_Acc_K1Q2D3	Aque_221869	Skow_42138m	Cgig_16380_Zinc_finger_MYM_type_protein_3_Source_UniProtKB_TrEMBL_Acc_K1QD06	Cgig_05334_Zinc_finger_MYM_type_protein_3_Source_UniProtKB_TrEMBL_Acc_K1RI60	Cgig_05952_Zinc_finger_MYM_type_protein_3_Source_UniProtKB_TrEMBL_Acc_K1Q7B9	Cgig_01426_Zinc_finger_MYM_type_protein_2_Source_UniProtKB_TrEMBL_Acc_K1Q1U9	Aque_206404	Aque_208016	Cgig_23688_Zinc_finger_MYM_type_protein_3_Source_UniProtKB_TrEMBL_Acc_K1S5H1	Skow_39355m	Aque_214698	Aque_210467	Tadh_55556	Aque_228983	Cgig_04407	Cgig_09899_Zinc_finger_MYM_type_protein_3_Source_UniProtKB_TrEMBL_Acc_K1RK61	Aque_202939	Aque_230248	Aque_205769	Aque_204082	Adig_07049	Aque_226213	Aque_229126	Aque_213388	Aque_230130	Aque_213016	Cgig_01787	Aque_203338	Lgig_161138	Cgig_11084_Zinc_finger_MYM_type_protein_3_Source_UniProtKB_TrEMBL_Acc_K1QL50	Lgig_174460	Skow_25629m	Aque_213994	Aque_200884	Aque_214692	Lgig_158036	Mley_ML12849a	Aque_214685	Mley_ML06224a	Cgig_00647	Cgig_22710	Pfuc_40988_1_55795_t1	Cgig_28251_Nuclear_hormone_receptor_HR96_Source_UniProtKB_TrEMBL_Acc_K1QYV8	Cgig_22692	Lgig_175375	Cgig_11584	Lgig_161064	Pfuc_5225_1_38099_t1	Aque_208331	Cgig_02144	Lgig_173487	Aque_208355	Aque_228955	Aque_218960	Pfuc_30252_1_40792_t1	Pfuc_21515_1_62098_t1	Cgig_12421	Aque_228992	Aque_222899	Cgig_13146	Aque_219313	Aque_215104	Aque_211998	Lgig_154505	Aque_218918	Aque_212147	Aque_223803	Aque_208955	Lgig_172875	Pfuc_8175_1_24350_t1	Aque_224036	Tadh_54958	Pfuc_13623_1_39523_t1	Aque_226998	Lgig_163122	Lgig_160952	Aque_224433	Aque_218914	Lgig_158614	Aque_211912	Lgig_173701	Lgig_163071	Skow_13080m	Cgig_11085	Nvec_7848_	Lgig_172394	Aque_219160	Lgig_174465	Lgig_162034	Aque_210296	Lgig_158358	Aque_208666	Aque_205560	Lgig_163153	Pfuc_336362_1_21700_t1	Aque_225484	Lgig_158034	Lgig_175143	Aque_208103	Skow_20610m	Adig_21662	Aque_221563	Aque_222441	Aque_209400	OcarG_8122	Aque_219870	Lgig_164111	Skow_16873m	Aque_202940	Pfuc_38468_1_41076_t1	Aque_226043	Skow_38361m
HG_16646	Ctel_34671	Drer_012271_transmembrane_protein_206_Source_ZFIN_Acc_ZDB_GENE_040426_1173_tmem206	Hsap_Ensmbl0065600_transmembrane_protein_206_Source_HGNC_Symbol_Acc_25593_TMEM206	Ggal_015953	Xtro_063581	Xtro_031387	Acar_00006252	Skow_28634m	Aque_227813
HG_4452	Cint_010431	Drer_090421_SH2B_adaptor_protein_2_Source_HGNC_Symbol_Acc_17381_SH2B2	Xtro_012035	Ggal_002825	Tcas_270008825	Cgig_24242_SH2B_adapter_protein_1_Source_UniProtKB_TrEMBL_Acc_K1R5E2	Smar_003180	Acar_00002297	Znev_12363	Mmar_MMa22156	Acar_00020484	Acar_00005408	Csav_004617	Hsap_Ensmbl0259885_SH2B_adaptor_protein_2_Source_HGNC_Symbol_Acc_17381_SH2B2	Nvec_48419_SH2	Dpul_65270	Hsap_Ensmbl0178188_SH2B_adaptor_protein_1_Source_HGNC_Symbol_Acc_30417_SH2B1	Skow_28358m	Hsap_Ensmbl0160999_SH2B_adaptor_protein_2_Source_HGNC_Symbol_Acc_17381_SH2B2	Xtro_045177	Hsap_Ensmbl0111252_SH2B_adaptor_protein_3_Source_HGNC_Symbol_Acc_29605_SH2B3	Drer_069958_SH2B_adaptor_protein_3_Source_ZFIN_Acc_ZDB_GENE_041210_359_sh2b3	Adig_05302	Xtro_045178	Drer_057679_SH2B_adaptor_protein_1_Source_ZFIN_Acc_ZDB_GENE_070209_188_sh2b1	Isca_ISCW005171-PA	Ggal_007323	Dmel_0028717_Lnk_Lnk_Source_FlyBase_0028717	Spur_027685_Sh2Brs1	Hrob_152971	Bmal_170590000	Tspi_316973375	Rcul_t22138	Aque_226495	Sman_154870_Signal_transduction_protein_lnk_related_Source_UniProtKB_TrEMBL_Acc_G4VBP7	Sjap_0030440	Gsal_13277_sh2b_adapter_protein_1	Hmic_0111700	Egra_00380	Emul_00298	Pfuc_12391_1_61037_t1	Bsch_g6597	Smim_24586_signal_transduction_protein_lnk_realted_putative_Ixodes_scapularis_gi_241997992_ref_XP_002433639_5e_24_101	Nvec_12907_DUF640	Acar_00020122	Smar_014564	Smar_014696	Smim_24581_signal_transduction_protein_lnk_realted_putative_Ixodes_scapularis_gi_241997992_ref_XP_002433639_2e_82_266	Acar_00014804	Smar_000858	Smar_000337	Smar_005024	Smar_003218
HG_3948	Cint_015039	Csav_004947	Hsap_Ensmbl0111049_myogenic_factor_5_Source_HGNC_Symbol_Acc_7565_MYF5	Xtro_031778	Ggal_017775	Ggal_030022	Acar_00000053	Mmar_MMa42567	Ggal_038684	Xtro_057058	Ctel_36721	Ggal_010017	Acar_00021624	Sjap_0011830	Sman_167400_Myogenic_factor_putative_Source_UniProtKB_TrEMBL_Acc_G4LXJ1	Drer_030110_myogenic_differentiation_1_Source_ZFIN_Acc_ZDB_GENE_980526_561_myod1	Xtro_002819	Bflo_261289693	Emul_10356	Hmic_0553800	Egra_10444	Ggal_037626	Hsap_Ensmbl0111046_myogenic_factor_6_herculin_Source_HGNC_Symbol_Acc_7566_MYF6	Ggal_030023	Spur_021119_MyoD	Hsap_Ensmbl0129152_myogenic_differentiation_1_Source_HGNC_Symbol_Acc_7611_MYOD1	Drer_029830_myogenic_factor_6_Source_ZFIN_Acc_ZDB_GENE_040309_2_myf6	Bflo_261289691	Drer_007277_myogenic_factor_5_Source_ZFIN_Acc_ZDB_GENE_000616_6_myf5	Rcul_t24248	Cgig_07380_Transcription_factor_SUM_1_Source_UniProtKB_TrEMBL_Acc_K1PLZ6	Ggal_037631	Avag_04551001	Tspi_316968487	Smim_21041_MYOD_DROME_RecName_Full_Myogenic_determination_protein_AltName_Full_Protein_nautilus_AltName_Full_dMyd_gi_13124786_sp_P22816_3_MYOD_DROME_1e_47_175	Avag_56922001	Dmel_0002922_nau_nautilus_Source_FlyBase_0002922	Avag_62281001	Avag_14484001	Xtro_003575	Gsal_6872_transcription_factor_sum_1	Hsap_Ensmbl0122180_myogenin_myogenic_factor_4_Source_HGNC_Symbol_Acc_7612_MYOG	Acar_00004696	Acar_00021341	Tcas_270009197	Isca_ISCW009440-PA	Drer_009438_myogenin_Source_ZFIN_Acc_ZDB_GENE_980526_265_myog	Skow_08488m	Ggal_000227	Ggal_039912	Odio_004266001	Lgig_99982	Bflo_261289689	Bflo_261289695	Hrob_188369	Hrob_181683	Cele_001948_hlh_1_Protein_HLH_1_isoform_b_Source_RefSeq_mRNA_Acc_NM_001026721	Bmal_170591124	Pfuc_15323_1_39685_t1	Acar_00019204	Acar_00014158	Spur_006232_MyoD2	Bflo_261289697	Smim_82100_myogenic_factor_putative_Pediculus_humanus_corporis_gi_242017454_ref_XP_002429203_3e_25_113	OcarG_6101
HG_23003	Skow_12621m	Skow_12619m	Lgig_67041	Nvec_11880_Plasmodium_HRP	Nvec_13562_	Aque_213933
HG_17252	Dmel_0052602_Muc12Ea_Mucin_12Ea_Source_FlyBase_0052602	Skow_45710m	Spur_015883_Spur_015883	Dmel_0053300_Muc30E_Mucin_30E_Source_FlyBase_0053300	Dpul_117311	Mmar_MMa11040	Mmar_MMa56944	OcarG_3232
HG_7482	Bsch_g66873	Hsap_Ensmbl0180891_CUE_domain_containing_1_Source_HGNC_Symbol_Acc_31350_CUEDC1	Skow_19172m	Bflo_260802010	Ggal_008887	Drer_054748_CUE_domain_containing_1b_Source_ZFIN_Acc_ZDB_GENE_070424_29_cuedc1b	Xtro_058310	Xtro_019601	Nvec_47826_	Lgig_231527	Smim_82797_CUE_domain_containing_protein_Camponotus_floridanus_gi_307178256_gb_EFN67041_1e_24_103	Smim_8810_PREDICTED_CUE_domain_containing_like_Saccoglossus_kowalevskii_gi_291240274_ref_XP_002740045_1e_48_180	Ctel_220951	Smar_002000	Adig_13136	Znev_01781	Acar_00005376	Drer_068716_CUE_domain_containing_1a_Source_ZFIN_Acc_ZDB_GENE_061027_344_cuedc1a	Dmel_0035283_CG12024	Mmar_MMa42043	Isca_ISCW001485-PA	Tadh_57285	Hmag_228861	Mley_ML11192a	Rcul_t45361	Mmar_MMa10075	Spur_024329_Cuedc1	OcarG_8354	Odio_010399001
HG_7089	Skow_18837m	Tcas_270000788	Xtro_033902	Drer_017798_BCL6_co_repressor_Source_ZFIN_Acc_ZDB_GENE_040408_1_bcor	Hsap_Ensmbl0183337_BCL6_corepressor_Source_HGNC_Symbol_Acc_20893_BCOR	Ggal_026150	Acar_00014241	Smar_006029	Xtro_033901	Mmar_MMa14729	Dmel_0036814_CG14073	Cgig_24125_BCL_6_corepressor_Source_UniProtKB_TrEMBL_Acc_K1QXI1	Mmar_MMa28964	Drer_077912_Uncharacterized_protein_Source_UniProtKB_TrEMBL_Acc_E7F0N0_CU459160_2	Aque_228510	Smim_15832_BCOR_protein_partial_Homo_sapiens_gi_37231432_gb_AAH09675_5e_68_243	Znev_14860	Isca_ISCW004869-PA	Adig_08261	Spur_017193_Bcor	Spur_008237_Hypp_31	Ctel_158066	Ctel_170616	Bsch_g7077	Cint_022589	Hmag_221347	Pfuc_1393_1_29712_t1	Cgig_01354	Hrob_168556	Ggal_035864	Ggal_030514
HG_588	Dpul_310509	Spur_021857_Clca1_2	Skow_00118m	Isca_ISCW007818-PA	Bsch_g20632	Bsch_g22409	Bsch_g49642	Bsch_g62431	Cint_006764	Skow_38178m	Skow_38198m	Spur_025500_Clca4L_1	Ctel_184940	Spur_010104_Clca_5	Spur_019581_Clca_11	Bsch_g56871	Mmar_MMa33971	Tadh_57572	Spur_007714_Clca_4	Spur_007471_Clca_3	Smar_001530	Skow_38157m	Tadh_57367	Tadh_57573	Skow_21918m	Skow_23847m	Spur_015803_Clca_9	Tadh_57368	Skow_03984m	Skow_12028m	Spur_014151_Clca_7	Ctel_187533	Cint_029592	Csav_016227	Bflo_260807874	Spur_020430_Clca_13	Smar_000565	Spur_007470_Clca_2	Skow_09706m	Skow_06266m	Spur_022602_Clca_15	Skow_03983m	Bflo_260786375	Smim_42730_PREDICTED_chloride_channel_accessory_like_Saccoglossus_kowalevskii_gi_291242943_ref_XP_002741339_2e_151_484	Skow_21917m	Lgig_238844	Skow_27566m	Isca_ISCW009047-PA	Bsch_g44956	Spur_020712_Clca_14	Skow_07689m	Cint_003869	Xtro_001090	Dpul_255495	Isca_ISCW004653-PA	Bsch_g56080	Spur_020711_Clca2L	Bsch_g2081	Bsch_g57966	Ggal_010208	Lgig_229148	Acar_00020556	Lgig_229149	Hsap_Ensmbl0016602_chloride_channel_accessory_4_Source_HGNC_Symbol_Acc_2018_CLCA4	Xtro_001069	Xtro_001081	Acar_00013844	Xtro_006707	Xtro_001100	Acar_00013369	Bflo_260793444	Ggal_010207	Acar_00002369	Acar_00001757	Xtro_006708	Skow_04982m	Bsch_g51629	Smar_011421	Acar_00002041	Isca_ISCW007370-PA	Hsap_Ensmbl0016490_chloride_channel_accessory_1_Source_HGNC_Symbol_Acc_2015_CLCA1	Skow_12027m	Spur_007375_Clca3	Bflo_260796397	Isca_ISCW021670-PA	Skow_03985m	Hsap_Ensmbl0137975_chloride_channel_accessory_2_Source_HGNC_Symbol_Acc_2016_CLCA2	Ctel_225062	Ctel_220102	Spur_018570_Clca_10	Csav_018135	Smar_011460	Spur_011332_Clca1_3	Acar_00002088	Bflo_260810520	Isca_ISCW019083-PA	Smar_014256	Bsch_g57766	Bsch_g4723	Tadh_52319	Isca_ISCW000771-PA	Csav_011445	Dpul_326977	Spur_019719_Clca_12	Skow_21248m	Spur_002872_Clca	Skow_20276m	Spur_002949_Clca1_4	Spur_028928_Clca2L_1	Spur_002871_Spur_002871	Ctel_206073	Skow_27202m	OcarG_8689	Drer_016290_chloride_channel_accessory_1_Source_ZFIN_Acc_ZDB_GENE_030131_6221_clca1	Drer_087565_si_dkey_243k1_4_Source_ZFIN_Acc_ZDB_GENE_131126_1_si_dkey_243k1_4	Skow_21246m	OcarG_5888	Ctel_209159	Ctel_201347	OcarG_3503	Skow_21247m	Bflo_260786377	Dpul_326968	Spur_004850_Clca_1	Spur_013626_Clca_6	Cgig_03601_Calcium_activated_chloride_channel_regulator_4_Source_UniProtKB_TrEMBL_Acc_K1PS05	Skow_04002m	Isca_ISCW023766-PA	Spur_004725_Clca1	Dpul_323732	Pfuc_2379_1_22969_t1	Spur_015802_Clca_8	Dpul_255504	Spur_010103_Clca2_1	Spur_012593_Clca6	Smim_16880_calcium_activated_chlorine_channel_putative_Ixodes_scapularis_gi_241672373_ref_XP_002411474_6e_46_180	Spur_015868_Clca6L	Dpul_309094	Smim_51827_calcium_activated_chlorine_channel_putative_Ixodes_scapularis_gi_241672373_ref_XP_002411474_5e_37_152	Spur_013762_Clca2	OcarG_5162	Spur_012945_cacc1	Bsch_g62430	Skow_14050m	Bsch_g69189	Skow_20275m	Skow_07670m	Skow_03989m	Csav_018133	Cint_014622	Csav_016308	Ctel_196478	Spur_028927_Clca_16	Bflo_260810653	Smar_001754	Ctel_206805	Znev_11201	Bflo_260795693	Pfuc_16228_1_39797_t1	Ctel_208582	Bflo_260796401	Odio_009410001	Odio_015302001	Spur_024825_Clca6L_1	Ctel_190420	Spur_007079_Spur_007079	Ctel_83840	Spur_011224_Clca1_1	Smar_013999	Xtro_006709	Ctel_200668	Ctel_194881	Spur_028719_Clca4L_2	Spur_017957_Clca1_5	Csav_018134	Isca_ISCW021669-PA	Pfuc_25370_1_47730_t1	Tcas_270012532	Ctel_197077	Ctel_217108	Pfuc_12542_1_17868_t1	Bsch_g34961	Bsch_g37428	Bsch_g53504	Cint_006772	Bflo_260796403	Pfuc_1112_1_65805_t1	Skow_38544m	Pfuc_67188_1_27602_t1	Ctel_203927	Pfuc_346481_1_65019_t1	Pfuc_49752_1_70670_t1	Isca_ISCW002209-PA	Odio_015301001	Bsch_g70210	Ctel_220787	Csav_015046	Skow_17637m	Csav_016299	Spur_026276_Clca6L_2	Spur_007726_Clca3_1	Skow_13322m	Bflo_260796399	Drer_086498_si_ch211_116o3_3_Source_ZFIN_Acc_ZDB_GENE_131121_462_si_ch211_116o3_3	Bsch_g8306	Ctel_137927	Ctel_204949	Ctel_210217	Spur_003664_Clca_17	Acar_00013334	Spur_022744_Spur_022744	Spur_024824_Spur_024824	Ctel_219561	Smim_16875_calcium_activated_chlorine_channel_putative_Ixodes_scapularis_gi_241581081_ref_XP_002403773_3e_33_137	OcarG_8688	Mmar_MMa46171	Dpul_326979	Bsch_g65044	Dpul_320397	Smim_80772_calcium_activated_chloride_channel_Xenopus_laevis_gi_338161002_dbj_BAK40917_9e_38_161	Isca_ISCW021668-PA	Smim_51822_Chloride_channel_calcium_activated_3_Mus_musculus_gi_20306196_gb_AAH28343_4e_21_101	Acar_00013331	Ctel_87899	Ctel_135313	Smim_13250_PREDICTED_chloride_channel_calcium_activated_like_Saccoglossus_kowalevskii_gi_291222148_ref_XP_002731080_3e_44_182	Isca_ISCW004010-PA	Isca_ISCW011685-PA	Dpul_253437	Pfuc_37148_1_62898_t1	Smar_002961	Znev_00996	Pfuc_14108_1_03441_t1	Skow_04006m	Ctel_185450	Ctel_192770	Smar_013487	Ctel_200719	Pfuc_2379_1_22967_t1	Spur_001607_Spur_001607	Isca_ISCW000749-PA	Pfuc_54957_1_27361_t1	Ctel_199562	Ctel_204496	Ctel_202889	Skow_23859m	Spur_009693_Spur_009693	Bflo_260799742	Dpul_100249	Odio_011325001	Isca_ISCW015083-PA	Isca_ISCW008895-PA	Isca_ISCW009284-PA	Isca_ISCW005733-PA	Pfuc_32547_1_40874_t1	Skow_38317m	Spur_013486_Spur_013486	Tadh_57574
HG_6849	Hrob_186293	Mley_ML00322a	Ctel_224905	Dmel_0036787_CG4306	Tcas_270013013	Smim_27513_gamma_glutamyl_cyclotransferase_like_venom_protein_isoform_Nasonia_vitripennis_gi_239735532_ref_NP_001155145_3e_28_110	Aque_225545	Bflo_260797968	Xtro_047646	Tadh_20381	Ggal_018777	Bsch_g12994	Cgig_10487_Gamma_glutamylcyclotransferase_Source_UniProtKB_TrEMBL_Acc_K1PBQ2	Skow_31841m	Znev_10084	Spur_028754_Ggct	Lgig_123575	Dpul_303711	Spur_015477_Spur_015477	Aque_225546	Sman_098340	Dmel_0052196_CG32196	Cele_016629_C44B7_7_Protein_C44B7_7_C44B7_7_mRNA_complete_cds_Source_RefSeq_mRNA_Acc_NM_063005	Acar_00002874	Sjap_0078070	Drer_076406_gamma_glutamyl_cyclotransferase_a_Source_ZFIN_Acc_ZDB_GENE_081104_129_ggcta	Smar_008404	Skow_41593m	Hsap_Ensmbl0006625_gamma_glutamylcyclotransferase_Source_HGNC_Symbol_Acc_21705_GGCT	Spur_028755_Spur_028755	Skow_25043m	Rcul_t28076	Lgig_164301
HG_42229	Skow_39847m	Dpul_110211	Aque_214565
HG_71818	Isca_ISCW013752-PA	Aque_206467
HG_33356	Aque_219881	Aque_212089	Adig_15520
HG_9194	Nvec_27470_Baculo_PEP_C	Csav_004742	Hmag_230582	Skow_42563m	Nvec_52025_	Csav_005798	Lgig_142280	Csav_005801	Csav_005800	Bflo_260783880	Csav_005799	Nvec_55263_	Bflo_260781311	Aque_208884	Skow_26555m	Skow_26106m	Smar_015304	Bflo_260782639	Skow_01280m	Nvec_17080_	Hmag_214477
HG_1529	Bsch_g28504	Csav_012081	Csav_012082	Cint_010119	Bsch_g36490	Cint_010091	Csav_012085	Cint_010114	Csav_012083	Csav_012084	Skow_09765m	Bflo_260823721	Ggal_035455	Spur_008277_Cadps	Znev_06361	Lgig_139881	Ggal_011756	Ggal_035457	Ggal_035456	Tcas_270014966	Xtro_048127	Cgig_07313_Calcium_dependent_secretion_activator_1_Source_UniProtKB_TrEMBL_Acc_K1QEE5	Acar_00002538	Smim_49280_Ca2_dependent_activator_protein_for_secretion_isoform_A_putative_Ixodes_scapularis_gi_241631822_ref_XP_002410287_0_0_2180	Dpul_42881	Nvec_8682_	Drer_070567_Ca2_dependent_activator_protein_for_secretion_b_Source_ZFIN_Acc_ZDB_GENE_110621_2_cadpsb	Drer_043661_Ca2_dependent_activator_protein_for_secretion_a_Source_ZFIN_Acc_ZDB_GENE_030616_525_cadpsa	Avag_17742001	Avag_11857001	Ggal_014493	Avag_55189001	Avag_03418001	Hsap_Ensmbl0081803_Ca_dependent_secretion_activator_2_Source_HGNC_Symbol_Acc_16018_CADPS2	Dmel_0053653_Caps_Calcium_activated_protein_for_secretion_Source_FlyBase_0053653	Isca_ISCW020046-PA	Xtro_049218	Ggal_014492	Hrob_70306	Acar_00006531	Drer_013312_Ca2_dependent_activator_protein_for_secretion_2_Source_ZFIN_Acc_ZDB_GENE_030903_1_cadps2	Tspi_316971497	Tadh_23934	Ctel_221270	Cele_006767_unc_31_Protein_UNC_31_isoform_e_Source_RefSeq_mRNA_Acc_NM_001268739	Bmal_170588539	Hmag_227682	Odio_002740001	Sjap_0201870	Mmar_MMa40526	Gsal_6699_calcium_dependent_secretion_activator_1	Egra_09730	Emul_03280	Smar_001025	Gsal_14002_calcium_dependent_secretion_activator_1	Sman_173190_Putative_calcium_dependent_activator_protein_for_secretion_Source_UniProtKB_TrEMBL_Acc_G4V8Q1	Hmic_0801900	Ggal_038297	Egra_06255	Hmic_0773300	Emul_11171	Mley_ML131114a	Adig_10310	Hrob_179174	Hsap_Ensmbl0163618_Ca_dependent_secretion_activator_Source_HGNC_Symbol_Acc_1426_CADPS	Pbac_3460484	Tspi_316957761	OcarG_5696	Bsch_g30535	Sjap_0006540	Sman_212550	Pfuc_12024_1_68443_t1	Pfuc_7181_1_17068_t1	Smar_004762	Smar_013637	Hrob_149122	Mmar_MMa46834	Bsch_g31058	Bsch_g65137	Spur_028355_Cadps_1	Bsch_g38310	Smar_013321	Bsch_g940	Mmar_MMa37124	Tspi_316971498	Rcul_t25839	Odio_002742001	Bflo_260822851	Egra_09879	Smar_004765	Hrob_86473	Aque_220956	Cgig_07314_Calcium_dependent_secretion_activator_1_Source_UniProtKB_TrEMBL_Acc_K1P853	Smar_013479	Hrob_179173	Sjap_0067210	OcarG_5697	Rcul_t25841	Hmic_1027700	Bsch_g70019	Rcul_t25855	Ggal_038296	Sman_212090_Putative_calcium_dependent_activator_protein_for_secretion_Source_UniProtKB_TrEMBL_Acc_G4VBE9	Spur_019058_Spur_019058	Odio_006436001	Mmar_MMa10311	Smar_003833	Sjap_0311120	Adig_10309	Sjap_0087960	Mmar_MMa06420	Mmar_MMa55729	Mmar_MMa14435	Sman_212100_Putative_calcium_dependent_activator_protein_for_secretion_Source_UniProtKB_TrEMBL_Acc_G4VBE7
HG_30403	Ctel_214941	Mmar_MMa42543	Mmar_MMa42544	OcarG_8332
HG_5151	Skow_01140m	Acar_00000864	Xtro_061100	Spur_011891_Zzef1_1	Ctel_156305	Bflo_260818246	Hmag_203979	Lgig_230248	Tadh_52933	Spur_003552_Zzef1	Ggal_002348	Nvec_29103_APC10	Cgig_05878_Zinc_finger_ZZ_type_and_EF_hand_domain_containing_protein_1_Source_UniProtKB_TrEMBL_Acc_K1PFX0	Hmag_208564	OcarG_6658	Drer_094380_zinc_finger_ZZ_type_with_EF_hand_domain_1_Source_ZFIN_Acc_ZDB_GENE_041222_2_zzef1	Pfuc_12_1_36220_t1	Cgig_05877_Zinc_finger_ZZ_type_and_EF_hand_domain_containing_protein_1_Source_UniProtKB_TrEMBL_Acc_K1P9P5	Adig_14853	OcarG_6659	Aque_229300	Hmag_231525	Nvec_7638_TFIID_30kDa	Spur_023481_Kiaa0399L	Nvec_38319_KOW	Nvec_16397_	Pfuc_12_1_36222_t1	Adig_22743	Spur_000867_Zzef1_2	Adig_20334	Hsap_Ensmbl0074755_zinc_finger_ZZ_type_with_EF_hand_domain_1_Source_HGNC_Symbol_Acc_29027_ZZEF1	Spur_024782_Spur_024782	Hmag_205475	Nvec_26574_PseudoU_synth_1	Nvec_48868_	Spur_023480_Spur_023480	Nvec_38321_ZZ	Hmag_205476
HG_1061	Skow_19292m	Cgig_13991_Thrombospondin_4_Source_UniProtKB_TrEMBL_Acc_K1P9Z2	Drer_060410_thrombospondin_2a_Source_ZFIN_Acc_ZDB_GENE_020708_2_thbs2a	Drer_092466_thrombospondin_2a_Source_ZFIN_Acc_ZDB_GENE_020708_2_thbs2a	Cint_015672	Hsap_Ensmbl0137801_thrombospondin_1_Source_HGNC_Symbol_Acc_11785_THBS1	Aque_214047	Drer_073810_thrombospondin_2b_Source_ZFIN_Acc_ZDB_GENE_100623_1_thbs2b	Ggal_015662	Xtro_024496	Ggal_036892	Ggal_018239	Csav_011372	Ggal_036893	Acar_00002993	Xtro_018719	Mley_ML049019a	Hsap_Ensmbl0186340_thrombospondin_2_Source_HGNC_Symbol_Acc_11786_THBS2	Skow_23189m	Bflo_260836897	Spur_001638_ThrombA1_TSP_A_Source_UniProtKB_TrEMBL_Acc_A2SZ60	Drer_010785_thrombospondin_1b_Source_ZFIN_Acc_ZDB_GENE_020708_1_thbs1b	Drer_063430_thrombospondin_1_Source_HGNC_Symbol_Acc_11785_THBS1_2_of_2	Spur_017370_ThromE	Mley_ML34222a	Bflo_260800301	Skow_19293m	Bsch_g40137	Bflo_260788931	Cint_024863	Bflo_260782735	Bsch_g4612	Bflo_260836697	Bsch_g18365	Bsch_g43281	Nvec_12801_TSP_3	Bflo_260801883	Csav_019992	Xtro_013884	Pfuc_1956_1_29913_t1	Csav_019991	Csav_019993	Csav_014275	Nvec_26267_TSP_C	Smar_005647	Acar_00002530	Hmag_218942	Pfuc_985_1_51149_t1	Csav_014274	Drer_012060_thrombospondin_3b_Source_ZFIN_Acc_ZDB_GENE_060503_84_thbs3b	Cint_017560	Cint_028283	Cint_017561	Cint_005601	Cint_027239	Lgig_189289	Drer_077641_thrombospondin_3a_Source_ZFIN_Acc_ZDB_GENE_020708_3_thbs3a	Adig_23259	Cint_005605	Tadh_20056	Bsch_g68031	Cint_005599	Ctel_172504	Adig_17842	Isca_ISCW006623-PA	Mmar_MMa05042	Adig_09542	Hsap_Ensmbl0113296_thrombospondin_4_Source_HGNC_Symbol_Acc_11788_THBS4	Pbac_3464599	Pfuc_3434_1_23321_t1	Bflo_260791892	Drer_052631_thrombospondin_4a_Source_ZFIN_Acc_ZDB_GENE_080215_11_thbs4a	Pfuc_9744_1_60659_t1	Drer_020072_thrombospondin_4b_Source_ZFIN_Acc_ZDB_GENE_020708_4_thbs4b	Adig_13969	Acar_00014474	Hsap_Ensmbl0105664_cartilage_oligomeric_matrix_protein_Source_HGNC_Symbol_Acc_2227_COMP	Acar_00016349	Tcas_270009378	Ggal_005183	Adig_15793	Cint_005594	Xtro_001084	Acar_00014378	Bflo_260800303	Drer_053865_cartilage_oligomeric_matrix_protein_Source_HGNC_Symbol_Acc_2227_COMP	Nvec_6892_TSP_3	Cint_028284	Ggal_037843	Ctel_153142	Ggal_037176	Dpul_213033	Nvec_6443_TSP_C	Spur_022667_ThrombB2	Ggal_023854	Csav_011371	Csav_011370	Xtro_024479	Cint_024862	Adig_00160	Csav_002492	Csav_002493	Hmag_233909	Adig_13507	Spur_009755_ThrombC	Cint_005596	Cgig_25837_Thrombospondin_3_Source_UniProtKB_TrEMBL_Acc_K1PQ45	Cint_018385	Cint_018382	Cint_018383	Odio_001381001	Bsch_g39881	Skow_21727m	Smim_36891_Thrombospondin_3_precursor_putative_Pediculus_humanus_corporis_gi_242015135_ref_XP_002428229_5e_146_446	Odio_002715001	Hrob_93045	Spur_012936_ThrombB1	Spur_013106_ThrombD	Bsch_g67082	Hrob_75607	OcarG_7760	Hmag_233908	Gsal_3495_thbs3a_protein	Nvec_22603_	Spur_013219_CompL	Bsch_g41512	Hsap_Ensmbl0169231_thrombospondin_3_Source_HGNC_Symbol_Acc_11787_THBS3	Smim_47623_Thrombospondin_3_precursor_putative_Pediculus_humanus_corporis_gi_242015135_ref_XP_002428229_1e_117_381	Pbac_3469150	Pfuc_115238_1_64346_t1	Smim_g29311_t1_thrombospondin_putative_Ixodes_scapularis_gi_241999578_ref_XP_002434432_4e_27_112	Bsch_g42815	Spur_010899_Spur_010899	Bsch_g48842	Nvec_41756_TSP_3	Pbac_3461727	Adig_09348	Adig_23792	Spur_011312_Spur_011312	Adig_20102	Mmar_MMa44010	Dmel_0031850_Tsp_Thrombospondin_Source_FlyBase_0031850	Drer_079066_Uncharacterized_protein_Source_UniProtKB_TrEMBL_Acc_F1RAY8_CABZ01064941_1	Bsch_g8864	Pfuc_985_1_51148_t1	Pbac_3461762	Hrob_128131	Ctel_108337	Ctel_108342	Cint_001624	Nvec_30534_EGF	Pbac_3467468	Adig_00161	Skow_21768m	Hmag_233907	Mley_ML08581a	Nvec_42052_
HG_7894	Tadh_54897	OcarG_9166	Tadh_51875	OcarG_10953	Aque_216728	Aque_226075	Aque_226070	Aque_208988
HG_4559	Bsch_g25688	Bflo_260822296	Spur_012695_Atp6ap1	Drer_037153_ATPase_H_transporting_lysosomal_accessory_protein_1b_Source_ZFIN_Acc_ZDB_GENE_020423_2_atp6ap1b	Acar_00006352	Ggal_014341	Nvec_25340_	Cgig_28139_V_type_proton_ATPase_subunit_S1_Source_UniProtKB_TrEMBL_Acc_K1RE19	Cint_023043	Skow_30264m	Ctel_223026	Pfuc_17584_1_32833_t1	Csav_002056	Drer_041417_ATPase_H_transporting_lysosomal_accessory_protein_1a_Source_ZFIN_Acc_ZDB_GENE_090312_136_atp6ap1a	Csav_002057	Adig_18034	Xtro_007324	Hsap_Ensmbl0071553_ATPase_H_transporting_lysosomal_accessory_protein_1_Source_HGNC_Symbol_Acc_868_ATP6AP1	Lgig_144791	Tcas_270014778	Tspi_316970794	Znev_01613	Cele_021952_vha_19_Protein_VHA_19_vha_19_mRNA_complete_cds_Source_RefSeq_mRNA_Acc_NM_067931	Isca_ISCW001149-PA	Hrob_71445	Dpul_223058	Znev_04848	Dmel_0262515_VhaAC45_Vacuolar_H_ATPase_accessory_protein_AC45_Source_FlyBase_0262515	Rcul_t09730	Hmag_211336	Smar_004942	Ggal_025131	Bmal_170588003	Aque_223138	Cint_015456	Pfuc_19926_1_69314_t1	Smim_66483_PREDICTED_similar_to_vacuolar_ATP_synthase_subunit_S1_Tribolium_castaneum_gi_91092800_ref_XP_974187_3e_17_90_1	Mley_ML032328a	Drer_091509_ATPase_H_transporting_lysosomal_accessory_protein_1_like_Source_HGNC_Symbol_Acc_28091_ATP6AP1L_2_of_2	Tcas_270013358	Hsap_Ensmbl0269668_ATPase_H_transporting_lysosomal_accessory_protein_1_Source_HGNC_Symbol_Acc_868_ATP6AP1	Odio_010656001	Acar_00010913	Acar_00012565	Xtro_060541	Spur_017753_Spur_017753	Dmel_0051030_CG31030	Drer_090963_ATPase_H_transporting_lysosomal_accessory_protein_1_like_Source_HGNC_Symbol_Acc_28091_ATP6AP1L_1_of_2	Aque_215440	Hmag_209899	Hrob_167024	Tadh_56385	Dmel_0032434_CG5421	Hsap_Ensmbl0205464_ATPase_H_transporting_lysosomal_accessory_protein_1_like_Source_HGNC_Symbol_Acc_28091_ATP6AP1L
HG_3587	Lgig_212772	Avag_32671001	Avag_52213001	Acar_00002234	Hrob_142718	Avag_13418001	Drer_059473_KN_motif_and_ankyrin_repeat_domains_4_Source_ZFIN_Acc_ZDB_GENE_120423_1_kank4	Avag_06331001	Nvec_12127_Endonuclease_NS	Smim_29679_ankyrin_repeat_containing_protein_putative_Pediculus_humanus_corporis_gi_242021925_ref_XP_002431393_2e_112_383	Smar_004541	Znev_06659	Tcas_270014552	Xtro_062430	Dpul_98029	Gsal_14679_kn_motif_and_ankyrin_repeat_domain_containing_protein_1	Xtro_004860	Xtro_004865	Hsap_Ensmbl0107104_KN_motif_and_ankyrin_repeat_domains_1_Source_HGNC_Symbol_Acc_19309_KANK1	Ggal_016496	Xtro_020592	Rcul_t16478	Cele_006882_vab_19_Protein_VAB_19_vab_19_mRNA_complete_cds_Source_RefSeq_mRNA_Acc_NM_061875	Xtro_023743	Acar_00007650	Xtro_047386	Bsch_g45546	Cint_005570	Csav_019189	Csav_019190	Isca_ISCW014698-PA	Pfuc_4722_1_30775_t1	Odio_014873001	Hsap_Ensmbl0186994_KN_motif_and_ankyrin_repeat_domains_3_Source_HGNC_Symbol_Acc_24796_KANK3	Hsap_Ensmbl0132854_KN_motif_and_ankyrin_repeat_domains_4_Source_HGNC_Symbol_Acc_27263_KANK4	Cint_022966	Drer_018393_KN_motif_and_ankyrin_repeat_domains_2_Source_ZFIN_Acc_ZDB_GENE_040724_121_kank2	Acar_00016367	Bmal_170590404	Tspi_316970576	Ggal_017807	Tadh_58901	OcarG_5322	Skow_18989m	Mmar_MMa44470	Hrob_66334	Bflo_260781580	Ggal_040485	Ggal_000878	Hmag_231072	Cgig_14575_KN_motif_and_ankyrin_repeat_domain_containing_protein_1_Source_UniProtKB_TrEMBL_Acc_K1P345	Sman_129770_Putative_ankyrin_repeat_domain_Source_UniProtKB_TrEMBL_Acc_G4VS34	Dmel_0027596_CG10249	Sjap_0085670	Hmag_231071	Acar_00004348	Ggal_016495	Csav_019191	Bflo_260795257	Avag_52214001	Xtro_047387	Xtro_054475	Drer_060102_KN_motif_and_ankyrin_repeat_domains_1_Source_ZFIN_Acc_ZDB_GENE_060526_215_kank1	Hsap_Ensmbl0197256_KN_motif_and_ankyrin_repeat_domains_2_Source_HGNC_Symbol_Acc_29300_KANK2	Drer_076566_KN_motif_and_ankyrin_repeat_domains_3_Source_ZFIN_Acc_ZDB_GENE_081105_185_kank3	Drer_060584_si_dkey_226m8_9_Source_ZFIN_Acc_ZDB_GENE_060526_260_si_dkey_226m8_9	Mmar_MMa44468	Rcul_t31897	Rcul_t41257
HG_46518	Adig_01704	Aque_219286
HG_7636	Bsch_g22049	Isca_ISCW014183-PA	Acar_00001245	Xtro_011493	Ggal_003324	Ggal_040176	Znev_11642	Skow_29534m	Cgig_25831_Serine_threonine_protein_kinase_40_Source_UniProtKB_TrEMBL_Acc_K1QXU5	Spur_013349_Shpk	Dpul_58669	Hsap_Ensmbl0196182_serine_threonine_kinase_40_Source_HGNC_Symbol_Acc_21373_STK40	Smim_6504_ser_thr_protein_kinase_lyk4_putative_Ixodes_scapularis_gi_241829650_ref_XP_002414766_3e_174_502	Smar_006119	Bflo_260790519	Hrob_111692	Tadh_26082	OcarG_2034	Lgig_108566	Ctel_226259	Drer_060318_serine_threonine_kinase_40_Source_ZFIN_Acc_ZDB_GENE_030131_4831_stk40	Pfuc_1140_1_51216_t1	Adig_17973	Mmar_MMa17279	Drer_089052_serine_threonine_kinase_40_Source_HGNC_Symbol_Acc_21373_STK40	Bsch_g31324	Cint_028275	Mmar_MMa17354
HG_20071	Nvec_38168_Lectin_C	Nvec_56974_	Adig_10797	Adig_19197	Adig_21017	Aque_215740
HG_54132	Aque_223995	Lgig_162975
HG_6840	Drer_068231_Uncharacterized_protein_Source_UniProtKB_TrEMBL_Acc_E7F1M7_CABZ01062083_1	Rcul_t21806	Avag_45111001	Avag_31175001	Drer_053636_EF_hand_calcium_binding_domain_4A_Source_ZFIN_Acc_ZDB_GENE_061215_136_efcab4a	Cint_008606	Lgig_160422	Acar_00009219	Avag_40045001	Ggal_032053	Xtro_041262	Acar_00015152	Hsap_Ensmbl0130038_EF_hand_calcium_binding_domain_4B_Source_HGNC_Symbol_Acc_28657_EFCAB4B	Znev_09371	Acar_00019914	Hrob_171557	Xtro_024543	Lgig_160420	Isca_ISCW024370-PA	Hsap_Ensmbl0177685_EF_hand_calcium_binding_domain_4A_Source_HGNC_Symbol_Acc_28703_EFCAB4A	Mmar_MMa24569	Mmar_MMa12046	Dpul_251839	Pfuc_13809_1_18036_t1	Tadh_51724	Sjap_0052030	Acar_00016372	Cint_022167	Pfuc_45431_1_63224_t1	Tadh_51725	Dpul_251840	Rcul_t21807	Aque_229855
HG_38661	Skow_05493m	OcarG_9079	Skow_18627m
HG_32868	Cele_020681_T22D1_2_Protein_T22D1_2_T22D1_2_mRNA_complete_cds_Source_RefSeq_mRNA_Acc_NM_068667	Aque_216913	Mley_ML003222a	Aque_216915
HG_30867	Cgig_23648_Kinesin_like_protein_KIF6_Source_UniProtKB_TrEMBL_Acc_K1RL46	Cgig_02227	Pfuc_233758_1_28695_t1	OcarG_6778
HG_27515	Cgig_21012	Pfuc_13079_1_61150_t1	Pfuc_24818_1_19034_t1	Bflo_260817549	Aque_227103
HG_32048	Bsch_g38747	Aque_228928
HG_27105	Aque_225667	Aque_204274	Aque_205035	Aque_225666	Mley_ML11262a
HG_14986	Xtro_025832	Drer_007425_apolipoprotein_L_1_Source_ZFIN_Acc_ZDB_GENE_030131_3217_apol1	Drer_068030_apolipoprotein_L_domain_containing_1_Source_HGNC_Symbol_Acc_25268_APOLD1_3_of_4	Drer_023185_apolipoprotein_L_domain_containing_1_Source_HGNC_Symbol_Acc_25268_APOLD1_2_of_4	Drer_089961_apolipoprotein_L_domain_containing_1_Source_HGNC_Symbol_Acc_25268_APOLD1_4_of_4	Xtro_062990	Ggal_032453	Drer_086565_si_dkey_201l21_2_Source_ZFIN_Acc_ZDB_GENE_060531_97_si_dkey_201l21_2	Drer_097459_si_dkey_125e8_3_Source_ZFIN_Acc_ZDB_GENE_131121_373_si_dkey_125e8_3	Aque_221625
HG_9307	Hsap_Ensmbl0112659_cullin_9_Source_HGNC_Symbol_Acc_15982_CUL9	Acar_00004661	Xtro_054943	Xtro_040057	Aque_225147	Acar_00021383	Acar_00021311	Hsap_Ensmbl0044090_cullin_7_Source_HGNC_Symbol_Acc_21024_CUL7	Bsch_g3674	Drer_073975_Uncharacterized_protein_Source_UniProtKB_TrEMBL_Acc_H9GY30_CABZ01087282_1	Acar_00005077	Ggal_014067	Ggal_013948	Csav_009940	Bsch_g43153	Ggal_039074	Ggal_013979	Drer_090204_Uncharacterized_protein_Source_UniProtKB_TrEMBL_Acc_H9GYW8_CABZ01087282_2	Aque_225148	Ggal_039078
HG_11728	Aque_221139	Aque_228591	Aque_200560	Aque_205862	Aque_207969	Aque_228593	Ctel_194197	Aque_209989	Nvec_40132_	Nvec_30368_	Nvec_6821_	Nvec_6218_	Nvec_57633_	Aque_228987
HG_4421	Bflo_260832486	Bsch_g13698	Cint_012312	Ggal_011529	Acar_00018355	Xtro_009049	Hsap_Ensmbl0155966_AF4_FMR2_family_member_2_Source_HGNC_Symbol_Acc_3776_AFF2	Xtro_042503	Ggal_014918	Acar_00008035	Acar_00010497	Ggal_027020	Adig_12593	Drer_079575_AF4_FMR2_family_member_3_Source_ZFIN_Acc_ZDB_GENE_030219_193_aff3	Hsap_Ensmbl0172493_AF4_FMR2_family_member_1_Source_HGNC_Symbol_Acc_7135_AFF1	Drer_052242_AF4_FMR2_family_member_2_Source_ZFIN_Acc_ZDB_GENE_110411_190_aff2	OcarG_3222	Ggal_017970	Acar_00011988	Xtro_062504	Xtro_063406	Xtro_058551	Xtro_043162	Drer_086044_Uncharacterized_protein_Source_UniProtKB_TrEMBL_Acc_E7F3F6_CABZ01072037_1	Bmal_170591486	Mley_ML01871a	Cgig_27761_AF4_FMR2_family_member_4_Source_UniProtKB_TrEMBL_Acc_K1QI13	Lgig_228539	Ctel_127205	Spur_004351_Aff3	Smar_008119	Tcas_270005316	Pfuc_3550_1_16132_t1	Nvec_35177_	Dmel_0041111_lilli_lilliputian_Source_FlyBase_0041111	Znev_13933	Smim_1743_lilliputian_isoform_B_Drosophila_melanogaster_gi_17647591_ref_NP_523464_1e_25_118	Smim_51903_AGAP009950_PA_Anopheles_gambiae_str_PEST_gi_158298949_ref_XP_553840_1e_23_107	Pfuc_3550_1_16133_t1	Rcul_t11670	Nvec_3114_	Hmag_227573	Tspi_316966000	Csav_001436	Mmar_MMa31847	Dpul_308247	Isca_ISCW004069-PA	Tcas_270005315	Acar_00020173	Ggal_035799	Hsap_Ensmbl0144218_AF4_FMR2_family_member_3_Source_HGNC_Symbol_Acc_6473_AFF3	Ggal_038168	Hsap_Ensmbl0269754_AF4_FMR2_family_member_2_Source_HGNC_Symbol_Acc_3776_AFF2	Acar_00018218	Hsap_Ensmbl0072364_AF4_FMR2_family_member_4_Source_HGNC_Symbol_Acc_17869_AFF4	Acar_00012811	Drer_001857_AF4_FMR2_family_member_4_Source_ZFIN_Acc_ZDB_GENE_100910_5_aff4	Tadh_56732
HG_8206	Bsch_g46232	Csav_015176	Cgig_27892_G_kinase_anchoring_protein_1_Source_UniProtKB_TrEMBL_Acc_K1QRB8	Acar_00001763	Bflo_260830081	Lgig_234719	Mmar_MMa32393	Ggal_020523	Xtro_057503	Spur_016064_Gkap1	Skow_10106m	Znev_16036	Smar_012032	Dpul_226671	Adig_01545	OcarG_2316	Aque_221366	Smim_18823_G_kinase_anchoring_protein_Danio_rerio_gi_51571905_ref_NP_998237_5e_25_106	Dpul_331697	Isca_ISCW021369-PA	Drer_068123_G_kinase_anchoring_protein_1_Source_ZFIN_Acc_ZDB_GENE_040426_2485_gkap1	Hsap_Ensmbl0165113_G_kinase_anchoring_protein_1_Source_HGNC_Symbol_Acc_17496_GKAP1	Smim_31132_PREDICTED_G_kinase_anchoring_protein_like_isoform_Anolis_carolinensis_gi_327263409_ref_XP_003216512_9e_09_58_9	Hmag_214694	Spur_016063_Spur_016063
HG_7451	Pfuc_6651_1_02277_t1	Bsch_g8763	Csav_003521	Cint_010738	Bflo_260793196	Cgig_07397	Lgig_225450	Ctel_19088	Spur_016738_Spur_016738	Skow_00163m	Pbac_3462802	Pbac_3466655	Drer_032885_chromosome_1_open_reading_frame_158_Source_HGNC_Symbol_Acc_28567_C11H1orf158	Mley_ML001112a	Aque_216738	Cgig_00092	Tadh_57511	Adig_00763	Xtro_002924	Ggal_006516	Hsap_Ensmbl0157330_chromosome_1_open_reading_frame_158_Source_HGNC_Symbol_Acc_28567_C1orf158	Acar_00006297	Nvec_18052_	Hrob_167340	Avag_46368001	Avag_49412001	Avag_59073001	Odio_010946001	Avag_39456001
HG_7187	Bsch_g55760	Csav_019687	Ctel_148275	Pfuc_6904_1_52847_t1	Spur_005791_Iqck	Cgig_20346_IQ_domain_containing_protein_K_Source_UniProtKB_TrEMBL_Acc_K1QWX8	Skow_05694m	Cint_027785	Lgig_232783	Adig_00879	Avag_07448001	Nvec_46605_	Avag_49378001	Hmag_228665	Tadh_53977	Odio_004453001	Egra_07193	Emul_04103	Aque_229286	Drer_076831_IQ_motif_containing_K_Source_ZFIN_Acc_ZDB_GENE_081022_109_iqck	Mley_ML055013a	Hmic_0531300	Sjap_0001050	Bflo_260824113	Pbac_3470138	Nvec_28539_	Aque_203816	Aque_200181	Egra_10168
HG_12470	Cgig_23900	Lgig_234912	Skow_15793m	Spur_008901_Spur_008901	Bflo_260833014	Ctel_196849	Hsap_Ensmbl0148362_chromosome_9_open_reading_frame_142_Source_HGNC_Symbol_Acc_27849_C9orf142	Drer_078807_chromosome_9_open_reading_frame_142_Source_HGNC_Symbol_Acc_27849_C5H9orf142	Aque_224528
HG_36988	Aque_214253	Avag_43873001	Avag_27394001
HG_11213	Aque_227258	Bsch_g46097	Bsch_g9700	Bflo_260836307	Ggal_029825	Drer_093783_chromosome_3_open_reading_frame_30_Source_HGNC_Symbol_Acc_26553_C5H3orf30	Skow_46317m	Acar_00004574	Pfuc_667_1_51008_t1	Spur_001990_Spur_001990	Lgig_234911	Cgig_26184	Bflo_260841761	Nvec_54199_	Aque_227259
HG_7105	Hmag_215902	Nvec_41663_	Ggal_023376	OcarG_6578	Dpul_305732	Adig_23397	Cgig_20063_F_box_LRR_repeat_protein_5_Source_UniProtKB_TrEMBL_Acc_K1R0L1	Skow_19907m	Dpul_305779	Isca_ISCW000110-PA	Pfuc_5220_1_52489_t1	Xtro_043856	Xtro_043857	Smim_35444_F_box_leucine_rich_repeat_protein_putative_Ixodes_scapularis_gi_241106893_ref_XP_002410080_1e_99_315	Lgig_116755	Bflo_260816046	Spur_007510_Fbx15	Drer_043046_F_box_and_leucine_rich_repeat_protein_5_Source_ZFIN_Acc_ZDB_GENE_030131_900_fbxl5	Acar_00012026	Ctel_207606	Hsap_Ensmbl0118564_F_box_and_leucine_rich_repeat_protein_5_Source_HGNC_Symbol_Acc_13602_FBXL5	Pfuc_5220_1_52490_t1	Avag_50872001	Znev_14250	Ctel_207605	Nvec_7626_LRR_1	Pfuc_5220_1_52488_t1	Avag_60561001	Smim_35450_F_box_leucine_rich_repeat_protein_putative_Ixodes_scapularis_gi_241106893_ref_XP_002410080_2e_21_100	Nvec_51060_LRR_1
HG_3103	Bsch_g51447	Xtro_032092	Xtro_029842	Ggal_036012	Ggal_025388	Hsap_Ensmbl0142192_amyloid_beta_A4_precursor_protein_Source_HGNC_Symbol_Acc_620_APP	Acar_00003110	Xtro_032087	Hsap_Ensmbl0084234_amyloid_beta_A4_precursor_like_protein_2_Source_HGNC_Symbol_Acc_598_APLP2	Drer_054864_amyloid_beta_A4_precursor_like_protein_2_Source_ZFIN_Acc_ZDB_GENE_061009_28_aplp2	Ggal_001895	Ggal_036014	Acar_00014509	Drer_055543_amyloid_beta_A4_precursor_protein_b_Source_ZFIN_Acc_ZDB_GENE_020220_1_appb	Acar_00016285	Bflo_260836255	Ggal_001894	Rcul_t43544	Cele_000149_apl_1_Protein_APL_1_isoform_b_apl_1_mRNA_complete_cds_Source_RefSeq_mRNA_Acc_NM_076470	Znev_04338	Bmal_170588981	Skow_11978m	Dmel_0000108_Appl_beta_amyloid_protein_precursor_like_Source_FlyBase_0000108	Ctel_220772	Hmag_212597	Tspi_316973284	Drer_026738_amyloid_beta_A4_precursor_protein_Source_HGNC_Symbol_Acc_620_APP_1_of_3	Dpul_313180	Ggal_036010	Ggal_036013	Isca_ISCW015537-PA	Smar_015283	Drer_059036_amyloid_beta_A4_precursor_protein_a_Source_ZFIN_Acc_ZDB_GENE_000616_13_appa	Lgig_204381	Hrob_192286	Avag_07207001	Drer_004148_amyloid_beta_A4_precursor_like_protein_1_Source_ZFIN_Acc_ZDB_GENE_040319_1_aplp1	Avag_31302001	Rcul_t43543	Rcul_t47977	Tspi_316973167	Xtro_026418	Xtro_063426	Xtro_060321	Spur_007493_App	Avag_26572001	Pfuc_8807_1_53234_t1	Pfuc_18569_1_54496_t1	Adig_10974	Tadh_55959	Hrob_161671	Mmar_MMa42404	Hrob_137927	Hrob_138653	Mmar_MMa33600	Isca_ISCW015538-PA	OcarG_10417	Avag_26571001	Cgig_21951_Amyloid_beta_A4_protein_Source_UniProtKB_TrEMBL_Acc_K1R8X1	Pfuc_54306_1_63459_t1	Ggal_001896	OcarG_2970	Hrob_68269	Dmel_0038654_CG14298	Hrob_161669	Csav_007403	Hrob_163650	Adig_20603	Odio_001771001	Pfuc_26232_1_47777_t1	Smim_1786_secreted_beta_amyloid_precursor_protein_putative_Ixodes_scapularis_gi_241798334_ref_XP_002400743_8e_19_85_5	Acar_00003128	Mmar_MMa16685	Pfuc_148502_1_42773_t1	Rcul_t09926	Avag_26573001
HG_28449	Aque_200569	Aque_203440	Aque_215066	Spur_024923_Spur_024923	Nvec_45321_Shugoshin_N
HG_6045	Lgig_183446	Aque_227445	Hrob_115501	Adig_03134	Aque_227447	Ctel_162297	Nvec_22107_	OcarG_4330	Hmag_219080	Adig_03135	Aque_213607	Spur_020197_Profilin_Profilin_Source_UniProtKB_Swiss_Prot_Acc_P32006	Pfuc_1536_1_51332_t1	Pfuc_30342_1_62601_t1	Hmag_201478	Nvec_24671_	Pfuc_113560_1_71632_t1	Mley_ML03888a	Pfuc_10803_1_10210_t1
HG_28208	Dmel_0053988_CG33988	Tcas_270007590	Dpul_116001	Isca_ISCW016517-PA	Aque_227545
HG_1803	Adig_00077	Adig_20654	Adig_20653	Adig_00078	Adig_20655	Adig_13597	Nvec_28600_EGF_CA	Nvec_24529_Lectin_C	OcarG_2179	Adig_02561	Adig_06330	Adig_24357	Adig_16395	Adig_05033	Adig_14476	Adig_08090	Adig_08092	Adig_19272	Adig_08091	Adig_03448	Adig_20308	Adig_20019	Adig_19275	Adig_21999	OcarG_3248	Nvec_13997_EGF_CA	Adig_08096	Adig_03875	Nvec_30470_	OcarG_10458	Adig_08280	Adig_07120	Adig_19577	Adig_24157	Adig_18435	Nvec_9563_Kazal_1	Nvec_7030_Kazal_2	Adig_03874	Adig_22782	Adig_23202	Adig_04890	Nvec_13131_	Adig_13745	Adig_11636	Adig_22834	Adig_19278	Adig_00367	Adig_13140	Adig_12781	Adig_07571	Adig_06679	Adig_13618	Adig_03334	Nvec_17430_Kazal_1	Adig_00079	Adig_07119	Adig_11494	Adig_14958	Nvec_7359_	Nvec_23568_	Adig_15005	Adig_23494	OcarG_7637	Nvec_54034_Tctex_1	Nvec_30471_	Adig_21907	Adig_16573	Adig_22021	Adig_23915	Nvec_11371_PAN	Adig_13115	Adig_24222	Adig_13619	Adig_19273	Adig_12734	Adig_24625	Adig_16504	Adig_07726	Adig_17717	Adig_11635	Adig_17556	Adig_21319	Adig_19347	Adig_11248	Adig_09117	Adig_24475	Adig_03067	Adig_02682	Adig_23600	Adig_04576	Adig_19701	Adig_16873	Adig_23069	Nvec_47073_CXCXC	Adig_21066	Adig_00672	Nvec_26962_	Hmag_207931	Nvec_49569_	Nvec_17557_	Nvec_46272_	Nvec_27842_	Adig_14957	Adig_16377	Nvec_53045_	Nvec_11598_Kazal_2	Nvec_43306_FNIP	Nvec_2077_	Nvec_34547_
HG_19881	Adig_19267	Adig_17996	OcarG_8663	Smar_013974	Xtro_043694	Isca_ISCW001896-PA	Znev_13665
HG_23326	Tcas_270009626	Dpul_257231	Dmel_0259226_CG42326	Znev_13315	Dpul_257230	Aque_222394
HG_23293	Cgig_23677_Protein_pigeon_Source_UniProtKB_TrEMBL_Acc_K1S5G6	Ctel_218899	Znev_08109	Dmel_0010309_pigeon_pigeon_Source_FlyBase_0010309	Tcas_270014451	OcarG_10832
HG_22036	Hmag_212792	Hmag_228430	Aque_208243	Hmag_231112	Hmag_204712	Hmag_231238
HG_7910	OcarG_1910	Tadh_63779	Tadh_59590	Tadh_54733	Tadh_64428	Tadh_62203	Tadh_54735	Tadh_52017	Tadh_57630	Tadh_57631	Tadh_57633	Tadh_59591	Tadh_58365	Tadh_54739	Tadh_57634	Tadh_54738	Tadh_53619	Tadh_57632	Tadh_54734	Tadh_59775	Tadh_58363	Tadh_59593	Tadh_59588	Tadh_54736	Tadh_61336	Tadh_61337	Tadh_59592
HG_11741	Bsch_g49931	Hsap_Ensmbl0240204_small_lysine_rich_protein_1_Source_HGNC_Symbol_Acc_43561_SMKR1	Cgig_19782	Pfuc_8317_1_31569_t1	Znev_17336	Skow_37733m	Tcas_270002340	Bflo_260798773	Sman_146000	Sjap_0215330	Spur_017724_Spur_017724	Mley_ML07432a	Hmic_0266700	Aque_228889
HG_43737	Aque_209090	Isca_ISCW020372-PA	Isca_ISCW015261-PA
HG_46103	Hmag_218044	Adig_01720	OcarG_1862
HG_6416	Bsch_g15965	Csav_006734	Csav_006735	Pfuc_85_1_21970_t1	Cgig_25366_LysM_and_putative_peptidoglycan_binding_domain_containing_protein_3_Source_UniProtKB_TrEMBL_Acc_K1QSC2	Xtro_042475	Lgig_230734	Ctel_219061	Skow_40365m	Spur_018774_Spur_018774	Smim_68422_lysM_and_putative_peptidoglycan_binding_domain_containing_protein_3_Bos_taurus_gi_300794711_ref_NP_001179911_6e_28_118	Acar_00009710	Rcul_t29436	Ggal_011470	Acar_00013376	Xtro_040687	Drer_068702_LysM_putative_peptidoglycan_binding_domain_containing_4_Source_ZFIN_Acc_ZDB_GENE_040426_1895_lysmd4	Bflo_260813864	Isca_ISCW005424-PA	Ggal_023566	Mmar_MMa12203	Drer_024693_LysM_putative_peptidoglycan_binding_domain_containing_3_Source_ZFIN_Acc_ZDB_GENE_040625_88_lysmd3	Tcas_270009963	Adig_01328	Znev_14536	Nvec_34600_	Tspi_316967861	OcarG_9692	Mley_ML21933a	Tadh_54554	Pbac_3469422	Ctel_203664	Dpul_305948	Dmel_0033199_CG17985	Hsap_Ensmbl0183060_LysM_putative_peptidoglycan_binding_domain_containing_4_Source_HGNC_Symbol_Acc_26571_LYSMD4	Hsap_Ensmbl0176018_LysM_putative_peptidoglycan_binding_domain_containing_3_Source_HGNC_Symbol_Acc_26969_LYSMD3	Hmag_218083
HG_9446	Cgig_26827_TATA_box_binding_protein_associated_factor_RNA_polymerase_I_subunit_B_Source_UniProtKB_TrEMBL_Acc_K1R0Q9	Bflo_260817882	Tadh_56859	Skow_02235m	Lgig_166003	Ggal_026465	Xtro_015280	Ctel_184938	Acar_00000144	Drer_028937_TATA_box_binding_protein_Tbp_associated_factor_RNA_polymerase_I_B_Source_ZFIN_Acc_ZDB_GENE_041008_2_taf1b	Smim_48884_PREDICTED_similar_to_CG6241_CG6241_PA_Hydra_magnipapillata_gi_221129568_ref_XP_002162175_2e_09_63_2	Dmel_0037792_CG6241	Tcas_270013019	Nvec_49709_UPAR_LY6	Smim_48904_PREDICTED_TATA_box_binding_protein_associated_factor_RNA_polymerase_I_subunit_B_Pan_troglodytes_gi_332812584_ref_XP_515295_3_1e_15_80_9	Hmag_232469	Spur_006579_Tbpaf_rna_polIB	Hsap_Ensmbl0115750_TATA_box_binding_protein_TBP_associated_factor_RNA_polymerase_I_B_63kDa_Source_HGNC_Symbol_Acc_11533_TAF1B	OcarG_7079	Adig_09720
HG_28157	Dmel_0003867_tsl_torso_like_Source_FlyBase_0003867	Znev_03275	Tcas_270006436	Dpul_311415	OcarG_3455
HG_5356	Bflo_260830168	Mmar_MMa40732	Dmel_0052529_Hers_Histone_gene_specific_Epigenetic_Repressor_in_late_S_phase_Source_FlyBase_0052529	Tcas_270006004	Bsch_g34403	Bsch_g49393	Cint_027031	Smim_67915_bromo_adjacent_homology_BAH_domain_containing_protein_Ixodes_scapularis_gi_241084919_ref_XP_002409116_5e_83_300	Cint_001353	Ggal_007411	Drer_086789_bromo_adjacent_homology_domain_containing_1_Source_ZFIN_Acc_ZDB_GENE_120411_42_bahd1	Dpul_46413	Znev_02681	Ctel_178455	Hsap_Ensmbl0140320_bromo_adjacent_homology_domain_containing_1_Source_HGNC_Symbol_Acc_29153_BAHD1	Isca_ISCW000975-PA	Xtro_035052	Xtro_035053	Smim_55465_bromo_adjacent_homology_BAH_domain_containing_protein_Ixodes_scapularis_gi_241084919_ref_XP_002409116_3e_82_299	Drer_090712_bromo_adjacent_homology_domain_containing_1_Source_HGNC_Symbol_Acc_29153_BAHD1_2_of_2	Spur_018536_Bahd1	Hmag_221403	Hrob_177308	Skow_33048m	Mmar_MMa39727	Tadh_51817	Aque_221588	Mley_ML020056a	Gsal_4508_bromo_adjacent_homology_domain_containing_1_protein	Bsch_g50316	Odio_009315001	Ctel_207247	Tcas_270006002	Dpul_238419	Mley_ML14245a
HG_417	Aque_227949	Bmal_170591368	Dpul_303981	Tcas_270004864	Dpul_347223	Mley_ML082117a	Smar_013140	Smar_004480	Mmar_MMa19391	Avag_17122001	Avag_51281001	Znev_04522	Tadh_22033	Dmel_0003716_tkv_thickveins_Source_FlyBase_0003716	Isca_ISCW022003-PA	Nvec_18047_Pkinase	Hmic_0855900	Hmic_0857800	Skow_36795m	Lgig_108334	Spur_028066_Alk4_5_7	Spur_016079_Alk4_5_7_1	Tspi_316967734	Ggal_020569	Xtro_050561	Drer_017494_transforming_growth_factor_beta_receptor_1_a_Source_ZFIN_Acc_ZDB_GENE_051120_75_tgfbr1a	Acar_00009037	Drer_042259_transforming_growth_factor_beta_receptor_1_b_Source_ZFIN_Acc_ZDB_GENE_091027_1_tgfbr1b	Drer_052142_activin_A_receptor_type_IB_Source_HGNC_Symbol_Acc_172_ACVR1B_2_of_2	Hsap_Ensmbl0106799_transforming_growth_factor_beta_receptor_1_Source_HGNC_Symbol_Acc_11772_TGFBR1	Ggal_020464	Lgig_180706	Ggal_020465	Ggal_023536	Cint_025601	Acar_00016598	Bsch_g10147	Bsch_g39936	Cint_005916	Csav_003194	Cint_027054	Xtro_001261	Drer_018968_activin_A_receptor_type_IB_Source_ZFIN_Acc_ZDB_GENE_980526_527_acvr1b	Ctel_227433	Skow_06370m	Xtro_022801	Bflo_260806295	Hsap_Ensmbl0123612_activin_A_receptor_type_IC_Source_HGNC_Symbol_Acc_18123_ACVR1C	Cgig_16972_TGF_beta_receptor_type_1_Source_UniProtKB_TrEMBL_Acc_K1RCS7	Dmel_0011300_babo_baboon_Source_FlyBase_0011300	Ggal_003114	Drer_019728_bone_morphogenetic_protein_receptor_type_1aa_Source_ZFIN_Acc_ZDB_GENE_000502_1_bmpr1aa	Acar_00014455	Csav_003195	Skow_06368m	Hsap_Ensmbl0135503_activin_A_receptor_type_IB_Source_HGNC_Symbol_Acc_172_ACVR1B	Xtro_041649	Xtro_063302	Acar_00007502	Tcas_270011128	Hsap_Ensmbl0138696_bone_morphogenetic_protein_receptor_type_IB_Source_HGNC_Symbol_Acc_1077_BMPR1B	Ggal_036862	Ggal_019925	Acar_00016634	Acar_00013548	Drer_005600_bone_morphogenetic_protein_receptor_type_1ba_Source_ZFIN_Acc_ZDB_GENE_991208_8_bmpr1ba	Cint_029130	Xtro_059199	Bflo_260806291	Xtro_022799	Drer_018179_activin_A_receptor_type_II_like_1_Source_ZFIN_Acc_ZDB_GENE_021003_1_acvrl1	Drer_045097_bone_morphogenetic_protein_receptor_type_1ab_Source_ZFIN_Acc_ZDB_GENE_040912_150_bmpr1ab	Hsap_LRG_298_bone_morphogenetic_protein_receptor_type_IA_Source_HGNC_Symbol_Acc_1076_LRG_298	Ggal_020469	Hsap_Ensmbl0139567_activin_A_receptor_type_II_like_1_Source_HGNC_Symbol_Acc_175_ACVRL1	Hmag_212806	Ctel_109715	Dpul_347227	Hrob_192976	Smim_29674_putative_TGF_beta_receptor_type_I_saxophone_protein_Daphnia_pulex_gi_321453977_gb_EFX65169_0_0_628	Ctel_111904	Nvec_43658_Pkinase	Cgig_07827_Bone_morphogenetic_protein_receptor_type_1B_Source_UniProtKB_TrEMBL_Acc_K1QDS8	Smar_014992	Dmel_0003317_sax_saxophone_Source_FlyBase_0003317	Znev_03472	Drer_031219_bone_morphogenetic_protein_receptor_type_1bb_Source_ZFIN_Acc_ZDB_GENE_090610_1_bmpr1bb	Spur_016008_Alk2	Xtro_007891	Cgig_27096_Activin_receptor_type_1_Source_UniProtKB_TrEMBL_Acc_K1QTB1	Tcas_270012802	Pfuc_40446_1_70364_t1	Bflo_260802248	Tspi_316977370	Nvec_10837_Pkinase	Rcul_t36035	Csav_007213	Smar_012082	Lgig_53518	Hmag_215389	Adig_05989	Hrob_114367	Smim_3384_putative_TGF_beta_receptor_type_I_thick_veins_protein_Daphnia_pulex_gi_321475113_gb_EFX86076_0_0_562	Drer_086172_Uncharacterized_protein_Source_UniProtKB_TrEMBL_Acc_E7F0I3_CABZ01079442_1	Sman_049760_RK_1_TGF_beta_receptor_putative_Source_UniProtKB_TrEMBL_Acc_G4LWP9	Cint_012087	Smar_001378	Sjap_0023430	OcarG_6187	Tadh_27560	Csav_001209	Odio_009375001	Dpul_347224	Egra_07416	Emul_05561	Hmic_0649400	OcarG_8550	Tadh_22452	Pfuc_38196_1_05031_t1	Isca_ISCW022788-PA	Pfuc_11_1_50544_t1	Odio_010442001	Acar_00007561	Nvec_22670_Pkinase	Isca_ISCW011054-PA	Avag_62904001	Avag_49047001	Mley_ML131110a	Bsch_g56484	Gsal_7854_tgf_beta_receptor_type_1	Aque_227950	Spur_016272_Alk3_6	Hrob_107560	Tspi_316971939	Hrob_75631	Mmar_MMa04549	Hmic_0105200	Csav_003196	Smim_17616_transforming_growth_factor_beta_receptor_type_I_putative_Ixodes_scapularis_gi_241680325_ref_XP_002412676_6e_145_429	Emul_06083	Egra_05401	Cint_003351	Emul_08041	Odio_008331001	Hmic_0305800	Odio_006382001	Egra_07911	Pbac_3463429	Cele_004860_sma_6_Protein_SMA_6_sma_6_mRNA_complete_cds_Source_RefSeq_mRNA_Acc_NM_062870	Sjap_0037610	Sman_093540_Protein_kinase_Source_UniProtKB_TrEMBL_Acc_G4VAY3	Bmal_170574359	Smim_12787_transforming_growth_factor_beta_receptor_type_I_putative_Ixodes_scapularis_gi_241680325_ref_XP_002412676_1e_122_367	Odio_010407001	Ggal_019666	Hmag_222881	Mmar_MMa18665	Cele_000897_daf_1_Protein_DAF_1_isoform_a_daf_1_mRNA_complete_cds_Source_RefSeq_mRNA_Acc_NM_001027988	Mley_ML046516a	Aque_227937	Hmag_218153	Gsal_6980_activin_receptor_type_1	Rcul_t07577	Ctel_94926	Spur_017511_TgfbrtII	Drer_041516_activin_A_receptor_type_IIB_Source_HGNC_Symbol_Acc_174_ACVR2B_1_of_2	OcarG_2165	Ggal_009931	Ggal_030643	Ggal_018634	Acar_00009759	Bflo_260835980	Ggal_036896	Acar_00014029	Smar_000389	Ggal_036894	Ggal_037012	Acar_00003417	Drer_011188_activin_A_receptor_type_IIAa_Source_ZFIN_Acc_ZDB_GENE_980526_227_acvr2aa	Dpul_347505	Acar_00008927	Cint_000633	OcarG_9906	Ggal_020317	Drer_055136_si_dkey_101k6_5_Source_ZFIN_Acc_ZDB_GENE_081105_143_si_dkey_101k6_5	Xtro_031689	Hsap_Ensmbl0121989_activin_A_receptor_type_IIA_Source_HGNC_Symbol_Acc_173_ACVR2A	Xtro_046976	Hsap_Ensmbl0163513_transforming_growth_factor_beta_receptor_II_70_80kDa_Source_HGNC_Symbol_Acc_11773_TGFBR2	Drer_059363_transforming_growth_factor_beta_receptor_II_70_80kDa_Source_HGNC_Symbol_Acc_11773_TGFBR2_2_of_2	Dmel_0003169_put_punt_Source_FlyBase_0003169	Znev_00777	Drer_079944_activin_A_receptor_type_IIAb_Source_ZFIN_Acc_ZDB_GENE_120215_23_acvr2ab	Hsap_Ensmbl0114739_activin_A_receptor_type_IIB_Source_HGNC_Symbol_Acc_174_ACVR2B	Smim_49381_PREDICTED_activin_receptor_type_2B_Apis_mellifera_gi_328777564_ref_XP_395928_4_0_0_598	Csav_016642	Pfuc_3667_1_16148_t1	Tcas_270001287	Drer_034541_transforming_growth_factor_beta_receptor_II_Source_ZFIN_Acc_ZDB_GENE_980526_375_tgfbr2	Skow_26484m	Aque_224888	Lgig_123928	Aque_224877	Skow_04287m	Ggal_038024	Xtro_045383	Drer_044422_activin_receptor_IIb_Source_ZFIN_Acc_ZDB_GENE_980526_549_acvr2b	Spur_024092_Acvr2	Spur_000814_Acvr2_1	Xtro_058996	Hmag_220798	Drer_011941_bone_morphogenetic_protein_receptor_type_II_a_serine_threonine_kinase_Source_ZFIN_Acc_ZDB_GENE_070618_1_bmpr2a	Hsap_Ensmbl0204217_bone_morphogenetic_protein_receptor_type_II_serine_threonine_kinase_Source_HGNC_Symbol_Acc_1078_BMPR2	Cgig_06131_Activin_receptor_type_2B_Source_UniProtKB_TrEMBL_Acc_K1PHP4	Ggal_013771	Avag_41565001	Avag_57331001	Csav_011874	Lgig_172579	Mmar_MMa27143	Cint_000345	Acar_00004815	Sjap_0200070	Spur_012281_Bmpr2	Spur_011711_Bmpr2_1	Tadh_3190	Aque_224889	Mmar_MMa29467	Smim_65924_bone_morphogenic_protein_receptor_type_II_putative_Ixodes_scapularis_gi_241687910_ref_XP_002401624_9e_177_533	Bsch_g28159	Hmag_231222	Emul_10304	Egra_07482	Sman_080120_TBRII_Putative_activin_receptor_Source_UniProtKB_TrEMBL_Acc_G4VJM6	Rcul_t16125	Drer_020057_bone_morphogenetic_protein_receptor_type_II_b_serine_threonine_kinase_Source_ZFIN_Acc_ZDB_GENE_070618_2_bmpr2b	Bflo_260806490	Gsal_2933_activin_receptor_type_2a	Tspi_316972461	Hmag_220800	Mmar_MMa18664	Cgig_12158_Bone_morphogenetic_protein_receptor_type_2_Source_UniProtKB_TrEMBL_Acc_K1R0Z7	Hrob_89946	Isca_ISCW020983-PA	Znev_01343	Adig_06027	Smar_009121	Sman_124450_Putative_activin_receptor_Source_UniProtKB_TrEMBL_Acc_G4VCJ8	Isca_ISCW001127-PA	Hsap_Ensmbl0135409_anti_Mullerian_hormone_receptor_type_II_Source_HGNC_Symbol_Acc_465_AMHR2	Tcas_270011027	Ctel_117843	Dmel_0024179_wit_wishful_thinking_Source_FlyBase_0024179	Xtro_047768	Ggal_040410	Rcul_t11450	Odio_005813001	OcarG_5762	Cele_000900_daf_4_Protein_DAF_4_isoform_d_daf_4_mRNA_complete_cds_Source_RefSeq_mRNA_Acc_NM_001025978	Mley_ML08593b	Odio_009450001	Ggal_040408	Odio_010252001	Acar_00000651	Skow_09542m	Avag_34553001	Mmar_MMa44901	Avag_51624001	Xtro_061923	Odio_007397001	Hmag_221283	Pfuc_257_1_50753_t1	Csav_000295	Hmag_213132	Znev_16286	Hrob_107474	Rcul_t43151	Bsch_g24835	Mmar_MMa54849	Mmar_MMa38762	Adig_00430	Nvec_20193_	Smim_26508_bone_morphogenic_protein_receptor_type_II_putative_Ixodes_scapularis_gi_241687910_ref_XP_002401624_4e_88_293	Adig_16974	OcarG_2983	Sjap_0105290	Bmal_170595968	Mmar_MMa10478	Nvec_52_	Pfuc_10282_1_39025_t1	Avag_11539001	Mmar_MMa52534	Avag_27945001	Nvec_19948_	Egra_05505	Aque_223291	Smim_17617_TGF_beta_receptor_type_Camponotus_floridanus_gi_307170918_gb_EFN63021_1e_29_115	Emul_03397	Ggal_038286	Hmic_0668900	Mmar_MMa44902	Sjap_0211020	Bsch_g35151	Pbac_3464881	Dpul_122657	Adig_00912	Rcul_t19504	Mley_ML048613a	Mmar_MMa44898	Cint_028657	Pbac_3472993	Bflo_260802250	Ggal_038285	OcarG_7520	Adig_02014	Nvec_3838_	Mmar_MMa41841	Drer_014986_activin_A_receptor_type_I_like_Source_ZFIN_Acc_ZDB_GENE_990415_9_acvr1l	Drer_075729_bone_morphogenetic_protein_receptor_type_1bb_Source_ZFIN_Acc_ZDB_GENE_090610_1_bmpr1bb	Gsal_12236_activin_receptor_type_i	Gsal_12237_hypothetical_protein	Hmag_213130	Hmag_218693	Hsap_Ensmbl0115170_activin_A_receptor_type_I_Source_HGNC_Symbol_Acc_171_ACVR1	OcarG_11014	Isca_ISCW006230-PA	Isca_ISCW012101-PA	Lgig_172578	Adig_10550	Mley_ML048614a	Nvec_57768_	Smim_26502_BMPR_II_Mesocricetus_auratus_gi_77997575_gb_ABB16321_2e_13_73_2	Nvec_56867_	Nvec_27794_	OcarG_11012	Odio_007401001	Odio_007398001	Odio_007399001	Odio_016714001	Pbac_3477839	Pfuc_8640_1_60474_t1	Sman_212110_Type_II_Serine_Threonine_Kinase_A_SmRK2a_Source_UniProtKB_TrEMBL_Acc_G4VJM4	Sjap_0211010	Skow_39445m	Aque_224932	Tspi_316967735	Avag_49046001	Bmal_170596866
HG_24019	Adig_03652	Adig_14584	Adig_21417	Adig_06019	OcarG_9648	OcarG_9647
HG_22259	Adig_23409	Adig_14134	Adig_14136	Adig_14135	Adig_14137	OcarG_10453
HG_400	Ctel_198057	Hrob_177514	Hrob_179139	Hrob_184315	Hrob_163911	Hrob_182345	Hrob_184536	Hrob_167639	Hrob_176035	Hrob_193233	Hrob_169289	Hrob_172942	Hrob_166001	Aque_223520	Hrob_160433	Aque_214388	Hrob_182398	Hrob_179439	Hrob_181970	Hrob_169524	Hrob_169952	Hrob_169043	Hrob_160431	Hrob_163073	Hrob_172717	Hrob_182214	Hrob_166058	Hrob_162215	Hrob_166211	Hrob_176180	Hrob_175732	Hrob_171022	Hrob_158855	Hrob_160387	Hrob_182908	Hrob_158677	Hrob_172459	Hrob_162030	Hrob_164896	Hrob_159105	Hrob_184331	Hrob_161767	Hrob_169284	Hrob_179931	Hrob_172175	Hrob_184064	Hrob_172777	Hrob_181987	Hrob_166118	Hrob_162599	Hrob_159331	Hrob_169277	Hrob_178768	Hrob_173105	Hrob_159719	Hrob_159603	Hrob_160553	Hrob_180129	Hrob_172394	Hrob_182918	Hrob_180852	Hrob_183558	Hrob_166560	Hrob_183607	Hrob_175086	Hrob_181972	Hrob_161017	Hrob_182945	Hrob_172776	Hrob_170111	Hrob_162937	Hrob_164331	Hrob_171306	Hrob_168628	Hrob_158324	Hrob_173618	Hrob_167221	Hrob_178788	Hrob_169286	Hrob_164982	Hrob_175610	Hrob_182805	Hrob_162452	Hrob_179128	Hrob_184404	Hrob_160923	Hrob_178615	Hrob_164570	Hrob_182772	Hrob_173583	Hrob_168870	Hrob_174323	Hrob_166007	Hrob_160965	Hrob_179146	Hrob_170273	Hrob_175389	Hrob_184010	Hrob_182678	Hrob_170475	Hrob_173633	Hrob_181611	Hrob_159733	Hrob_183168	Hrob_184450	Hrob_166081	Hrob_169287	Hrob_182326	Hrob_173581	Hrob_168430	Hrob_169387	Hrob_163941	Hrob_182540	Hrob_178170	Hrob_160921	Hrob_158465	Hrob_163789	Hrob_183557	Hrob_178168	Hrob_162868	Ctel_204753	Hrob_179155	Hrob_164096	Hrob_180316	Hrob_165210	Hrob_171305	Hrob_163549	Hrob_184415	Hrob_167275	Hrob_164487	Hrob_184697	Hrob_182171	Hrob_181038	Hrob_170391	Hrob_171231	Hrob_184513	Hrob_159278	Hrob_159111	Hrob_172865	Hrob_164431	Hrob_175408	Hrob_163584	Hrob_160621	Hrob_175736	Hrob_173101	Hrob_166718	Hrob_179704	Hrob_175282	Hrob_162027	Hrob_161026	Hrob_175280	Hrob_182674	Hrob_179449	Hrob_184420	Hrob_161132	Hrob_177286	Hrob_171293	Hrob_161496	Hrob_167185	Hrob_173104	Hrob_163003	Hrob_161133	Hrob_171308	Hrob_184693	Hrob_166712	Hrob_188296	Hrob_178167	Hrob_165687	Hrob_179712	Hrob_183378	Hrob_182502	Hrob_172778	Hrob_171434	Hrob_177391	Hrob_174227	Hrob_179744	Hrob_180544	Hrob_174324	Hrob_170457	Hrob_176141	Hrob_169265	Hrob_160554	Hrob_182203	Hrob_162929	Hrob_171324	Hrob_174380	Hrob_175571	Hrob_170703	Hrob_179478	Hrob_164124	Hrob_176296	Hrob_160643	Hrob_168505	Hrob_178232	Hrob_182327	Hrob_163476	Hrob_177923	Hrob_184604	Hrob_182603	Hrob_174131	Hrob_162930	Hrob_184657	Hrob_179145	Hrob_179152	Hrob_163674	Hrob_165206	Hrob_162081	Hrob_158318	Hrob_182942	Hrob_175487	Hrob_163331	Hrob_182773	Hrob_183852	Hrob_160828	Hrob_160495	Hrob_177636	Hrob_158363	Hrob_178228	Hrob_158714	Hrob_163230	Hrob_181019	Hrob_163721	Hrob_167996	Hrob_159765	Hrob_179185	Hrob_170349	Hrob_168856	Hrob_159399	Hrob_160207	Hrob_173976	Hrob_184641	Hrob_178649	Hrob_160364	Hrob_173522	Hrob_170141	Hrob_179150	Hrob_174208	Hrob_176837	Hrob_172952	Hrob_173151	Hrob_164332	Hrob_165170	Hrob_172195	Hrob_164075	Hrob_173150	Hrob_165631	Hrob_174207	Hrob_184307	Hrob_172095	Hrob_162454	Hrob_167530	Hrob_162630	Hrob_166783	Hrob_176856	Hrob_164125	Hrob_168201	Hrob_174381	Hrob_172699	Hrob_179674	Hrob_180893	Hrob_158362	Hrob_160316	Hrob_176112	Hrob_184563	Hrob_184668	Hrob_189170	Hrob_175737	Hrob_179136	Hrob_165565	Hrob_169279	Hrob_183593	Hrob_174250	Hrob_159087	Hrob_161176	Hrob_159657	Hrob_165500	Hrob_164223	Hrob_184238	Hrob_169039	Hrob_181967	Hrob_168892	Hrob_168460	Hrob_174840	Hrob_181942	Hrob_169389	Hrob_169483	Hrob_162812	Hrob_163781	Hrob_177804	Hrob_178067	Hrob_166836	Hrob_176009	Hrob_164097	Hrob_184325	Hrob_179153	Hrob_176310	Hrob_161753	Hrob_172700	Hrob_169164	Hrob_183140	Hrob_169431	Hrob_180123	Hrob_179154	Hrob_166294	Hrob_179137	Hrob_179181	Hrob_172201	Hrob_172603	Hrob_168871	Hrob_172416	Hrob_178213	Hrob_178811	Hrob_179791	Hrob_175523	Hrob_168096	Hrob_179063	Hrob_160967	Hrob_173810	Hrob_174486	Hrob_177497	Hrob_184240	Hrob_163754	Hrob_182919	Hrob_178098	Hrob_182624	Hrob_170780	Hrob_159805	Hrob_183169	Hrob_171452	Hrob_169165	Hrob_165739	Hrob_173168	Hrob_164001	Hrob_176034	Hrob_167543	Hrob_177561	Hrob_183138
HG_16162	Smar_006431	Skow_25276m	Cint_009328	Cint_009333	Aque_203240	Aque_202159	Ctel_196985	Gsal_12843_chondroitin_sulfate_proteoglycan_partial	Hmag_206246
HG_10707	Ctel_186597	Pfuc_4460_1_52289_t1	Bflo_260819794	Cgig_27130_Reticulocyte_binding_protein_2_like_protein_a_Source_UniProtKB_TrEMBL_Acc_K1QX88	Drer_089998_Uncharacterized_protein_Source_UniProtKB_TrEMBL_Acc_E7FBU3_CR407547_1	Pfuc_5193_1_59741_t1	Spur_012833_Hypp_695	Lgig_238518	Ctel_219271	Skow_19778m	Pfuc_38335_1_34061_t1	Pfuc_36609_1_55582_t1	Pfuc_22573_1_04226_t1	Cint_020267	Lgig_238517	OcarG_10226
HG_7461	Bsch_g24587	Bsch_g43115	Cint_004135	Xtro_049760	Csav_019881	Drer_058267_glomulin_FKBP_associated_protein_a_Source_ZFIN_Acc_ZDB_GENE_041114_120_glmna	Ctel_174424	Bflo_260797423	Ggal_009569	Pfuc_5173_1_16591_t1	Skow_41491m	Spur_001291_Glmn	Acar_00004519	Znev_11859	Smim_78052_PREDICTED_glomulin_like_Meleagris_gallopavo_gi_326925061_ref_XP_003208740_2e_67_239	Lgig_123506	Drer_010958_glomulin_FKBP_associated_protein_b_Source_ZFIN_Acc_ZDB_GENE_080723_14_glmnb	Tcas_270003856	Dpul_255764	OcarG_5931	Hrob_185544	Dmel_0050496_CG30496	Isca_ISCW019437-PA	Avag_46443001	Aque_208483	Tadh_63655	Hsap_Ensmbl0174842_glomulin_FKBP_associated_protein_Source_HGNC_Symbol_Acc_14373_GLMN	Rcul_t38596
HG_12570	Acar_00018473	Drer_090634_si_dkey_226k3_4_Source_ZFIN_Acc_ZDB_GENE_031118_211_si_dkey_226k3_4	Drer_097079_chromosome_3_open_reading_frame_18_Source_HGNC_Symbol_Acc_24837_C6H3orf18_2_of_2	Drer_078609_chromosome_3_open_reading_frame_18_Source_HGNC_Symbol_Acc_24837_C3orf18_1_of_2	Znev_06385	Ggal_003500	Acar_00006977	Skow_24180m	Hrob_169449	Spur_010675_Spur_010675	Hsap_Ensmbl0088543_chromosome_3_open_reading_frame_18_Source_HGNC_Symbol_Acc_24837_C3orf18	Bflo_260814051	Aque_218400
HG_3283	Xtro_055492	Pfuc_11890_1_39249_t1	Xtro_021688	Hmag_203995	Xtro_021687	Xtro_004200	Xtro_015372	Xtro_004178	Hmag_205882	Drer_036767_si_dkey_204a24_10_Source_ZFIN_Acc_ZDB_GENE_120215_160_si_dkey_204a24_10	Drer_058685_si_dkey_204a24_11_Source_ZFIN_Acc_ZDB_GENE_120215_129_si_dkey_204a24_11	Drer_077651_Uncharacterized_protein_Source_UniProtKB_TrEMBL_Acc_E7F2S9_BX927317_3	Drer_040921_Uncharacterized_protein_Source_UniProtKB_TrEMBL_Acc_E7FEG3_BX324215_1	Hmag_209467	Hmag_227853	Pfuc_7896_1_31482_t1	Avag_19861001	OcarG_6454	Xtro_026867	Pfuc_3487_1_44663_t1	Drer_088553_Uncharacterized_protein_Source_UniProtKB_TrEMBL_Acc_F1QG55_FP243385_3	Xtro_000023	Drer_075985_Uncharacterized_protein_Source_UniProtKB_TrEMBL_Acc_F1QF57_FP243385_1	Drer_074748_Uncharacterized_protein_Source_UniProtKB_TrEMBL_Acc_E7FAS1_BX005421_4	Xtro_004034	Drer_073901_Uncharacterized_protein_Source_UniProtKB_TrEMBL_Acc_E7FFD0_CABZ01046997_2	Drer_075086_Uncharacterized_protein_Source_UniProtKB_TrEMBL_Acc_F1Q888_CU681840_1	Drer_078349_Uncharacterized_protein_Source_UniProtKB_TrEMBL_Acc_F1QLT6_BX324215_3	Drer_079269_Uncharacterized_protein_Source_UniProtKB_TrEMBL_Acc_F1Q6T4_CR589947_1	Xtro_033843	Drer_086240_Uncharacterized_protein_Source_UniProtKB_TrEMBL_Acc_F1QID3_BX284666_1	Xtro_006920	Drer_078731_Uncharacterized_protein_Source_UniProtKB_TrEMBL_Acc_F1RDW4_BX005336_3	Drer_077503_Uncharacterized_protein_Source_UniProtKB_TrEMBL_Acc_F1Q9H0_CR792453_1	Xtro_004191	Drer_087575_Uncharacterized_protein_Source_UniProtKB_TrEMBL_Acc_F1R1W9_BX569789_3	Xtro_050440	Drer_086323_Uncharacterized_protein_Source_UniProtKB_TrEMBL_Acc_F1QR99_FP243385_2	Hmag_205086	Xtro_004670	Xtro_050438	Drer_076249_Uncharacterized_protein_Source_UniProtKB_TrEMBL_Acc_H9GXM3_CABZ01067080_1	Drer_075969_Uncharacterized_protein_Source_UniProtKB_TrEMBL_Acc_E7F308_BX004785_5	Drer_060655_Uncharacterized_protein_Source_UniProtKB_TrEMBL_Acc_F1RDB1_BX005421_2	Drer_075019_Uncharacterized_protein_Source_UniProtKB_TrEMBL_Acc_F1Q8Q0_FP102888_1	Drer_088934_Uncharacterized_protein_Source_UniProtKB_TrEMBL_Acc_F1REJ5_BX322612_1	Xtro_033817	Hmag_204251	Xtro_006919	Hmag_215400	Hmag_212714	Drer_031624_Uncharacterized_protein_Source_UniProtKB_TrEMBL_Acc_F1QS88_BX005421_1	Acar_00018544	Xtro_061448	Xtro_017552	Xtro_060408	Xtro_062753	Drer_074607_Uncharacterized_protein_Source_UniProtKB_TrEMBL_Acc_F1R6X1_BX005421_3	Drer_086465_Uncharacterized_protein_Source_UniProtKB_TrEMBL_Acc_F1QLZ9_FP236513_1	Drer_059514_Uncharacterized_protein_Source_UniProtKB_TrEMBL_Acc_F1QFU2_CABZ01046996_1	Drer_074247_Uncharacterized_protein_Source_UniProtKB_TrEMBL_Acc_F1RCM0_FP102786_1	Xtro_015618	Xtro_059251	Hmag_212713	Drer_095650_si_ch211_110e4_2_Source_ZFIN_Acc_ZDB_GENE_091204_53_si_ch211_110e4_2	Drer_090037_Uncharacterized_protein_Source_UniProtKB_TrEMBL_Acc_E7F6Q3_BX927317_1	Ggal_026664	Pfuc_482_1_00320_t1	Xtro_060556
HG_3371	Cgig_24357_Protein_pellino_Source_UniProtKB_TrEMBL_Acc_K1PZU3	Bsch_g48815	Csav_004521	Cint_013360	Cint_014904	Drer_029045_pellino_homolog_2_Drosophila_Source_ZFIN_Acc_ZDB_GENE_040718_360_peli2	Xtro_028492	Hsap_Ensmbl0139946_pellino_E3_ubiquitin_protein_ligase_family_member_2_Source_HGNC_Symbol_Acc_8828_PELI2	Drer_044083_pellino_homolog_1b_Drosophila_Source_ZFIN_Acc_ZDB_GENE_061027_372_peli1b	Hsap_Ensmbl0197329_pellino_E3_ubiquitin_protein_ligase_1_Source_HGNC_Symbol_Acc_8827_PELI1	Lgig_115963	Ggal_038747	Ggal_014342	Avag_36945001	Acar_00004023	Avag_44045001	Acar_00006082	Xtro_034230	Ctel_175177	Bflo_260788268	Drer_087452_pellino_E3_ubiquitin_protein_ligase_family_member_3_Source_HGNC_Symbol_Acc_30010_PELI3	Dmel_0025574_Pli_Pellino_Source_FlyBase_0025574	Tcas_270011061	Hrob_184813	Smar_013063	Spur_004517_Pellino	Znev_14417	Dpul_307221	Acar_00013997	Odio_013737001	Hsap_Ensmbl0174516_pellino_E3_ubiquitin_protein_ligase_family_member_3_Source_HGNC_Symbol_Acc_30010_PELI3	Isca_ISCW009827-PA	Mmar_MMa14426	Tadh_27052	Avag_02930001	Bsch_g48817	Ggal_019779	Smim_2945_PREDICTED_similar_to_AGAP004232_PA_isoform_Tribolium_castaneum_gi_91086329_ref_XP_967308_0_0_517	Znev_13122	Mmar_MMa15584	Drer_003041_Uncharacterized_protein_Source_UniProtKB_TrEMBL_Acc_E7F8I1_CABZ01111496_1	Tspi_316976590	Avag_20368001	Bmal_170593723	Gsal_7248_protein_pellino	Rcul_t22168	Aque_223004	Cele_017766_F25B4_2_Protein_F25B4_2_F25B4_2_mRNA_complete_cds_Source_RefSeq_mRNA_Acc_NM_072100	Sman_162780	Hmag_208008	Sjap_0310230	Hmic_0495800	Emul_00937	Egra_09507	Adig_19448	Pfuc_38619_1_05048_t1	Sjap_0054560	Nvec_49951_Pellino	Ggal_038746	Mmar_MMa15583	Rcul_t22169	Smim_2947_PREDICTED_similar_to_AGAP004232_PA_isoform_Tribolium_castaneum_gi_91086329_ref_XP_967308_1e_22_96_3	Mmar_MMa07160	Nvec_33261_	Sman_075260	Tcas_270016865
HG_7068	Cgig_02296_F_box_only_protein_36_Source_UniProtKB_TrEMBL_Acc_K1RGD5	Pfuc_7933_1_31487_t1	Lgig_131450	Ctel_130358	Bflo_260817212	Spur_021825_Spur_021825	Csav_012371	Drer_039152_F_box_protein_36b_Source_ZFIN_Acc_ZDB_GENE_060825_271_fbxo36b	Skow_35246m	Cint_016254	Hsap_Ensmbl0153832_F_box_protein_36_Source_HGNC_Symbol_Acc_27020_FBXO36	Nvec_29771_F_box	Sjap_0121270	Sman_063630	Avag_40562001	Avag_38892001	Acar_00005296	Xtro_056006	Xtro_013442	Aque_229478	Drer_010662_F_box_protein_36a_Source_ZFIN_Acc_ZDB_GENE_060929_986_fbxo36a	Xtro_064096	Emul_06223	Egra_09155	Tadh_29750	Mley_ML002211a	OcarG_1294	Ctel_81787	Hrob_175432	Odio_011860001
HG_10023	OcarG_7849	Bflo_260782001	Bflo_260781541	Drer_007169_integrin_beta_1_binding_protein_1_Source_ZFIN_Acc_ZDB_GENE_051113_264_itgb1bp1	Cgig_19930_Integrin_beta_1_binding_protein_1_Source_UniProtKB_TrEMBL_Acc_K1PSH1	Pfuc_11901_1_39257_t1	Ctel_198158	Hrob_173379	Acar_00001887	Ggal_026439	Skow_18354m	Xtro_018125	Bmal_170587432	Spur_021582_Spur_021582	Aque_227796	Hsap_Ensmbl0119185_integrin_beta_1_binding_protein_1_Source_HGNC_Symbol_Acc_23927_ITGB1BP1
HG_43276	Avag_08153001	Avag_52732001	Aque_204114
HG_573	Pbac_3461068	Bsch_g43398	Bsch_g50752	Bsch_g10176	Bsch_g42968	Bsch_g53720	Bsch_g18633	Bsch_g49471	Bsch_g42217	Bsch_g52257	Bsch_g8631	Bsch_g51059	Bsch_g60001	Bsch_g44980	Bsch_g23213	Bsch_g62113	Bsch_g13072	Bsch_g14754	Bsch_g58188	Bsch_g38006	Bsch_g44227	Bsch_g42485	Bsch_g13064	Bsch_g38740	Bsch_g71820	Bsch_g24047	Bsch_g67093	Bsch_g71455	Bsch_g58328	Bsch_g17748	Bsch_g32056	Bsch_g71934	Bsch_g28352	Bsch_g64623	Bsch_g34198	Bsch_g38547	Bsch_g46109	Bsch_g71942	Bsch_g40827	Bsch_g15394	Bsch_g55429	Bsch_g20513	Bsch_g19410	Bsch_g54414	Bsch_g32808	Bsch_g42969	Bsch_g30582	Bsch_g35145	Bsch_g59783	Bsch_g51317	Bsch_g71186	Bsch_g28165	Bsch_g58425	Bsch_g8211	Bsch_g60768	Bsch_g20844	Bsch_g34896	Bsch_g35517	Bsch_g38754	Bsch_g48913	Bsch_g47251	Bsch_g62086	Bsch_g70661	Bsch_g56837	Bsch_g13750	Bsch_g67867	Bsch_g33399	Bsch_g66107	Bsch_g62181	Bsch_g40270	Bsch_g54385	Bsch_g47897	Bsch_g33562	Bsch_g34736	Bsch_g40608	Bsch_g15517	Bsch_g20803	Bsch_g10999	Bsch_g61748	Bsch_g45436	Bsch_g70891	Bsch_g35232	Bsch_g26283	Bsch_g38995	Bsch_g12240	Bsch_g3240	Bsch_g15195	Bsch_g5817	Bsch_g62252	Bsch_g16027	Bsch_g19092	Bsch_g15023	Bsch_g12025	Bsch_g55950	Tcas_270007329	Mley_ML04132a	Aque_215841	Mley_ML16251a	Nvec_34320_Ponericin	Aque_202269	Nvec_2784_UCR_14kD	Tcas_270017016	Aque_203908	Aque_230157	Nvec_8630_	Nvec_32862_CaM_binding	Nvec_15619_RVT_1	Aque_219452	Nvec_20028_Ponericin	Nvec_8366_Ponericin	Adig_04443	Nvec_2167_Ponericin	Adig_15868	Adig_02384	Adig_18755	Adig_20039	Hrob_160092	Bsch_g45435	Adig_08249	Adig_03088	Hrob_184060	Bsch_g53719	Pbac_3471025	Aque_208363	Tcas_270016927	Adig_23311	Adig_04227	Tcas_270016841	Pbac_3463103	Bsch_g19907	Bsch_g12821	Bsch_g49421	Bsch_g50775	Bsch_g18634	Bsch_g69539	Bsch_g59047	Tcas_270016343	Nvec_58627_	Bsch_g42971	Bsch_g64308	Nvec_10986_WD40	Aque_226016	Hrob_173107	Adig_17698	Nvec_34968_Plasmid_killer	Hrob_182637	Hrob_164088	Hrob_175937	Aque_206496	Aque_200860	Adig_05340	Bsch_g43664	Bsch_g29994	Bsch_g61528	Bsch_g39393	Bsch_g35146	Bsch_g45320	Bsch_g67722	Bsch_g20802	Bsch_g27236	Bsch_g1247	Bsch_g47252	Bsch_g6574	Bsch_g3444	Bsch_g4526	Adig_12097	Bsch_g58352	Bsch_g14516	Aque_226804	Bsch_g26549	Bsch_g51419	Aque_227031	Adig_06976	Mley_ML10141a	Bsch_g61109	Aque_211986	Aque_214617	Pbac_3468812	Adig_15687	Bsch_g15818	Nvec_911_bZIP_1	Znev_00232	Adig_06965	Adig_19700	Aque_209421	Pbac_3463552	Adig_19708	Adig_10055	Aque_229038	Nvec_57726_YiaAB	Adig_17480	Aque_203655	Adig_19961	Adig_12651	Adig_04410	Nvec_36468_DUF1643	Aque_211983	Nvec_14555_	Adig_03689	Adig_21436	Aque_211670	Aque_206524	Adig_21075	Nvec_38770_	Aque_208875	Mley_ML09203a	Adig_20293	Bsch_g57606	Adig_07169	Aque_219781	Hrob_163805	Znev_14407	Bsch_g35144	Pbac_3475306	Aque_205981	Aque_229033	Nvec_11666_Arc	Adig_03028	Nvec_23512_	Bsch_g59804	Bsch_g16496	Bsch_g69538	Bsch_g51662	Bsch_g53288	Bsch_g45747	Bsch_g69970	Bsch_g59112	Bsch_g32091	Bsch_g30062	Bsch_g67745	Bsch_g35516	Bsch_g28021	Bsch_g29575	Bsch_g39790	Bsch_g37472	Bsch_g20861	Bsch_g19908	Bsch_g30587	Bsch_g59157	Bsch_g45434	Bsch_g42840	Bsch_g18976	Bsch_g31655	Bsch_g23734	Bsch_g70059	Bsch_g54518	Bsch_g46691	Aque_205611	Bsch_g70060	Adig_00916	Hrob_175936	Nvec_18962_Ribosomal_L19e	Adig_02913	Nvec_23068_	Adig_05926	Adig_07574	Aque_206631	Hrob_184606	Hrob_174275	Pbac_3470616	Nvec_55613_	Nvec_12658_	Pbac_3477894	Pbac_3477587
HG_4843	Hmag_231682	Adig_03503	Cgig_28289_Ankyrin_repeat_and_MYND_domain_containing_protein_1_Source_UniProtKB_TrEMBL_Acc_K1QD91	Ctel_221453	Bflo_260796099	Drer_062702_ankyrin_repeat_and_MYND_domain_containing_1_Source_ZFIN_Acc_ZDB_GENE_050208_740_ankmy1	Tadh_60208	Cint_006022	Spur_000135_Zf_mynd_13L	Skow_20375m	Acar_00002206	Csav_015479	Sman_160490	Hsap_Ensmbl0144504_ankyrin_repeat_and_MYND_domain_containing_1_Source_HGNC_Symbol_Acc_20987_ANKMY1	Csav_015478	Lgig_125797	Pfuc_9217_1_31735_t1	Xtro_059465	Xtro_000595	Csav_015477	Bsch_g28313	Bsch_g2171	Bsch_g809	Csav_015476	Tadh_60207	Nvec_11312_Ank	Spur_005949_Ankmy1	Avag_27471001	Sjap_0072650	Avag_13897001	Avag_42304001	Mley_ML24431a	Mley_ML03787a	Ggal_039766	OcarG_1553	Egra_07246	Avag_53780001	Hmic_0088300	Tcas_270011292	Pbac_3470276	Avag_13896001	Ggal_015010	Bsch_g32286	Csav_015475	Hrob_146524	Egra_04516	Mley_ML003611a	Odio_008049001	Sjap_0072630	Sjap_0072640
HG_20376	Adig_03731	Adig_08097	Adig_14527	Aque_228899	Tadh_56080	Nvec_6277_	Adig_04151
HG_48686	Adig_24092	Nvec_49823_	Aque_225763
HG_20135	Nvec_50569_Hexapep	Nvec_10888_Collagen	Nvec_54728_Collagen	Skow_39968m	Aque_224732	Nvec_31359_	Pfuc_312495_1_50334_t1
HG_12488	Adig_09875	Adig_06479	Adig_13835	Adig_08221	Adig_01880	Adig_01879	Adig_06480	Adig_08220	Nvec_21252_Fibrinogen_C	Nvec_9160_EGF	OcarG_10048	Nvec_46976_PAN	Nvec_29530_
HG_8031	Lgig_154173	Nvec_37123_Extensin_2	Csav_006096	Skow_38638m	Lgig_136730	Lgig_145982	Skow_16207m	Lgig_58749	Csav_002623	Skow_06400m	Skow_06401m	Skow_06399m	Skow_07112m	Skow_07111m	Skow_03130m	Skow_32962m	Bflo_260814750	Nvec_18557_	Skow_27874m	Tspi_316979794	Hmag_206060	Pfuc_8719_1_24458_t1	Bflo_260805790	Aque_214307	Lgig_159331	Lgig_162155
HG_6731	Mmar_MMa17830	Dpul_224893	Tcas_270013030	Smar_011084	Cgig_14634_SH3_and_cysteine_rich_domain_containing_protein_3_Source_UniProtKB_TrEMBL_Acc_K1PH34	Aque_229968	Mmar_MMa17831	Tcas_270013028	Znev_08484	Skow_34412m	Lgig_102865	Dpul_7135	Dmel_0263980_CG43729	Cgig_13128	Lgig_102170	Pfuc_20053_1_69319_t1	Ctel_105504	Pfuc_1662_1_66068_t1	Isca_ISCW000152-PA	Smim_g66382_t1_stac_putative_Ixodes_scapularis_gi_241107590_ref_XP_002410121_2e_27_114	Isca_ISCW001761-PA	Ctel_29538	Pfuc_1662_1_66065_t1	Smim_g66381_t1_PREDICTED_similar_to_AGAP005258_PA_Tribolium_castaneum_gi_189240758_ref_XP_969148_6e_37_135	Bflo_260835954	Mmar_MMa17832	Dpul_244405	Smim_10258_PREDICTED_similar_to_AGAP005257_PA_Tribolium_castaneum_gi_189240760_ref_XP_969222_1e_26_110	Dpul_120740	Rcul_t22495	Dpul_337785	Smim_10269_CG34365_isoform_C_Drosophila_melanogaster_gi_161077100_ref_NP_001097322_4e_10_64_7	Nvec_46737_	OcarG_9886
HG_10005	Bsch_g15528	Bsch_g31612	Skow_34192m	Bflo_260790246	Cgig_06803	Lgig_204975	Ctel_229181	Hsap_Ensmbl0164500_chromosome_7_open_reading_frame_72_Source_HGNC_Symbol_Acc_22564_C7orf72	Csav_000981	Adig_21355	Aque_228379	Spur_019491_Spur_019491	Ggal_021331	Nvec_3196_	Mley_ML014015a	Tadh_54997	Acar_00008050	Adig_21354
HG_9497	Cgig_17622	Lgig_232589	Bflo_260831362	Skow_31214m	Adig_17063	Spur_019684_Hypp_2461	Spur_014436_Hypp_2148	Dmel_0035000_CG13578	Isca_ISCW015991-PA	Mmar_MMa41866	Smim_53739_PREDICTED_similar_to_ENSANGP00000028986_Strongylocentrotus_purpuratus_gi_115721337_ref_XP_001190668_0_003_43_5	Dpul_105881	Znev_07858	OcarG_2451	Nvec_54201_	Tcas_270002594	Pfuc_27387_1_04573_t1	Aque_229793
HG_5495	Cint_027812	Nvec_29375_	Nvec_22359_	Lgig_144476	Lgig_112946	Lgig_139463	Skow_38505m	Spur_024181_Nell1L	Skow_30493m	Nvec_19995_GLTT	Lgig_77329	Skow_07018m	Skow_06146m	Csav_000576	Nvec_1732_GETHR	Skow_07019m	Nvec_52813_	Nvec_52812_	Skow_34542m	Nvec_56257_Extensin_2	Nvec_56336_Ag332	Znev_13178	Csav_019880	Aque_229754	Nvec_42955_Oxidored_q1_N	Mley_ML07282a	Hmag_203053	Tadh_62719	Lgig_77105	Bflo_260835314	Pfuc_4448_1_37887_t1	Skow_13568m	Ctel_215791	Bflo_260836517	Pfuc_7_1_14667_t1	Nvec_44748_	Hmag_214081	Mmar_MMa36916	Lgig_139522	Nvec_11733_	Nvec_50840_	Nvec_55075_Keratin_B2	Smar_005951	Smar_006323	Smar_008813	Bflo_260833164
HG_933	Hsap_Ensmbl0260836_RP11_152F13_10	Bsch_g10689	Bsch_g8517	Bsch_g25882	Bsch_g45408	Lgig_213887	Dpul_326182	Ctel_118515	Hrob_66900	Spur_015450_Cpeb1	OcarG_3927	Cint_003938	Hmag_224246	Tcas_270001277	Smim_72406_cytoplasmic_polyadenylation_element_binding_protein_putative_Ixodes_scapularis_gi_241829409_ref_XP_002414761_6e_175_501	Cgig_19114_Cytoplasmic_polyadenylation_element_binding_protein_1_B_Source_UniProtKB_TrEMBL_Acc_K1QYV5	Skow_22287m	Rcul_t24732	Smar_004137	Sjap_0065230	Mmar_MMa39152	Hsap_Ensmbl0214575_cytoplasmic_polyadenylation_element_binding_protein_1_Source_HGNC_Symbol_Acc_21744_CPEB1	Isca_ISCW023425-PA	Drer_008454_cytoplasmic_polyadenylation_element_binding_protein_1b_Source_ZFIN_Acc_ZDB_GENE_990927_1_cpeb1b	Znev_12790	Tadh_30543	Xtro_023343	Xtro_059795	Ggal_003366	Emul_08189	Egra_08380	Acar_00020487	Dmel_0004882_orb_oo18_RNA_binding_protein_Source_FlyBase_0004882	Drer_053117_Uncharacterized_protein_Source_UniProtKB_TrEMBL_Acc_E7FA11_cpeb1a	Mley_ML042716a	Gsal_4058_cytoplasmic_polyadenylation_element_binding_protein_1	Drer_045932_cytoplasmic_polyadenylation_element_binding_protein_1a_Source_ZFIN_Acc_ZDB_GENE_080723_42_cpeb1a	Mley_ML033245a	Bmal_170571749	Pbac_3462211	Avag_65428001	Pbac_3463340	Avag_61392001	Avag_18987001	Avag_04122001	Cele_000772_cpb_3_Protein_CPB_3_cpb_3_mRNA_complete_cds_Source_RefSeq_mRNA_Acc_NM_059279	Pbac_3479762	Avag_11453001	Avag_59612001	Avag_19009001	Avag_27103001	Nvec_57237_RRM_1	Tspi_316969994	Pbac_3460394	Bmal_170579891	Mley_ML05854a	Mley_ML05855a	Znev_18107	Bmal_170596242	Tadh_58533	Dpul_308504	Mley_ML05856a	Avag_50024001	Avag_01286001	Avag_49768001	Dmel_0264307_orb2	Ctel_103382	Smim_56756_PREDICTED_probable_RNA_binding_protein_orb2_like_isoform_Acyrthosiphon_pisum_gi_328721760_ref_XP_003247398_0_0_575	Sman_070360_Putative_cytoplasmic_polyadenylation_element_binding_protein_Cpeb_Source_UniProtKB_TrEMBL_Acc_G4VT97	Ggal_011187	Odio_015065001	Acar_00006260	Xtro_026614	Acar_00011854	Hmag_202650	Drer_056691_cytoplasmic_polyadenylation_element_binding_protein_4_Source_ZFIN_Acc_ZDB_GENE_040426_1557_cpeb4	Hsap_Ensmbl0107864_cytoplasmic_polyadenylation_element_binding_protein_3_Source_HGNC_Symbol_Acc_21746_CPEB3	Skow_10916m	Drer_060103_cytoplasmic_polyadenylation_element_binding_protein_3_Source_ZFIN_Acc_ZDB_GENE_090312_68_cpeb3	Acar_00014820	Hrob_111676	Hsap_Ensmbl0113742_cytoplasmic_polyadenylation_element_binding_protein_4_Source_HGNC_Symbol_Acc_21747_CPEB4	Avag_07376001	Hrob_79994	Smar_004113	Drer_052604_cytoplasmic_polyadenylation_element_binding_protein_2_Source_HGNC_Symbol_Acc_21745_CPEB2	Tcas_270015159	Ggal_023384	Isca_ISCW010113-PA	Avag_00865001	Avag_15043001	Hmag_210731	Cint_024148	Hsap_Ensmbl0137449_cytoplasmic_polyadenylation_element_binding_protein_2_Source_HGNC_Symbol_Acc_21745_CPEB2	Spur_001293_Cpeb2	Hrob_69117	Avag_50023001	Cint_003274	Bflo_260831047	Ggal_022748	Sjap_0032030	Xtro_043840	Bsch_g63388	Hmic_0079100	Gsal_1072_cytoplasmic_polyadenylation_element_binding_protein_2	Bmal_170582725	Mley_ML03369a	Emul_03389	Lgig_115324	Egra_00993	Avag_12615001	Xtro_027833	Cgig_14557_Cytoplasmic_polyadenylation_element_binding_protein_4_Source_UniProtKB_TrEMBL_Acc_K1Q726	Cele_000770_cpb_1_Protein_CPB_1_cpb_1_mRNA_complete_cds_Source_RefSeq_mRNA_Acc_NM_066650	Aque_228234	Sjap_0029950	Cele_001481_fog_1_Protein_FOG_1_isoform_b_Source_RefSeq_mRNA_Acc_NM_001026621	Rcul_t40503	Nvec_34062_	OcarG_1845	Csav_004444	Drer_074474_cytoplasmic_polyadenylation_element_binding_protein_4_Source_HGNC_Symbol_Acc_21747_CPEB4_3_of_3	Mmar_MMa28869	Sman_012950_Putative_cytoplasmic_polyadenylation_element_binding_protein_Cpeb_Source_UniProtKB_TrEMBL_Acc_G4VEX4	Cele_000771_cpb_2_Protein_CPB_2_cpb_2_mRNA_complete_cds_Source_RefSeq_mRNA_Acc_NM_062835	Drer_060495_cytoplasmic_polyadenylation_element_binding_protein_4_Source_HGNC_Symbol_Acc_21747_CPEB4_2_of_3	Csav_013417	Smim_27690_cytoplasmic_polyadenylation_element_binding_protein_putative_Ixodes_scapularis_gi_241560350_ref_XP_002400996_2e_85_260	Adig_13400	Csav_004446	Tspi_316973214	Sman_136410_Putative_cytoplasmic_polyadenylation_element_binding_protein_Cpeb_Source_UniProtKB_TrEMBL_Acc_G4VEX5	Avag_47368001	Avag_01285001	Aque_215503	Rcul_t00011	Pfuc_154180_1_28450_t1	Sman_137460_Cytoplasmic_polyadenylation_element_binding_protein_Cpeb_putative_Source_UniProtKB_TrEMBL_Acc_G4LW19	Nvec_39034_	Rcul_t00012	Adig_10936	Pfuc_1867_1_37153_t1	Csav_004445	Pbac_3475771	Smim_27683_A_Chain_A_Solution_Structure_Of_Rna_Binding_Domain_In_Cytoplasmic_Polyadenylation_Element_Binding_Protein_3_gi_159164253_pdb_2DNL_A_5e_40_136	Mmar_MMa28867	Rcul_t01824	Csav_013416	Mmar_MMa45969	Tspi_316978840	Pfuc_36185_1_26743_t1	Acar_00000309	Csav_013415	Avag_12616001	Tspi_316956776	Avag_49767001	Avag_04121001
HG_32248	OcarG_922	Adig_04486	Hmag_208950	Nvec_40339_
HG_5630	Cgig_17336_FERM_domain_containing_protein_1_Source_UniProtKB_TrEMBL_Acc_K1PNE2	Pfuc_25154_1_62355_t1	Skow_27902m	Bflo_260791682	Ggal_018405	Ctel_163735	Acar_00008317	Znev_18184	Mmar_MMa34423	Drer_002332_FERM_domain_containing_6_Source_ZFIN_Acc_ZDB_GENE_050522_354_frmd6	Bmal_170588089	Cint_024879	Acar_00017617	Ggal_020178	Xtro_035966	Drer_078741_FERM_domain_containing_1_Source_HGNC_Symbol_Acc_21240_FRMD1_1_of_2	Smar_003026	Spur_025343_Frmd1	Drer_096757_FERM_domain_containing_1_Source_HGNC_Symbol_Acc_21240_FRMD1_2_of_2	Bflo_260791680	Lgig_127244	Tadh_18577	Tcas_270013880	Dpul_318159	Rcul_t02510	Dmel_0004583_ex_expanded_Source_FlyBase_0004583	Tspi_316975789	Bmal_170593835	Smim_9327_PREDICTED_LOW_QUALITY_PROTEIN_FERM_domain_containing_protein_6_like_Macaca_mulatta_gi_297297832_ref_XP_002808508_4e_42_171	Aque_202589	Hsap_Ensmbl0153303_FERM_domain_containing_1_Source_HGNC_Symbol_Acc_21240_FRMD1	Cele_001493_frm_7_Protein_FRM_7_frm_7_mRNA_complete_cds_Source_RefSeq_mRNA_Acc_NM_073684	Spur_016332_Frmd6L	Adig_22780	Adig_23773	Dpul_327709	Smim_5980_tyrosine_protein_phosphatase_non_receptor_type_13_Danio_rerio_gi_269308229_ref_NP_001083012_5e_12_70_1	Pfuc_5970_1_16804_t1	Odio_013832001	Dpul_318158	Hsap_Ensmbl0139926_FERM_domain_containing_6_Source_HGNC_Symbol_Acc_19839_FRMD6	Mmar_MMa34424	Mmar_MMa37282	Smim_9331_9331	Bflo_260791684
HG_71147	Hmag_220931	Aque_225415
HG_28152	Ctel_96116	Avag_50736001	Aque_208792	Avag_02335001	Avag_62476001
HG_9503	Cgig_23486	Lgig_233142	Pfuc_1493_1_15517_t1	Xtro_004449	Skow_08711m	Bflo_260823806	Tadh_58882	Nvec_22885_Apc13p	Cint_004487	Csav_010075	OcarG_1923	Aque_214835	Smar_013438	Csav_010080	Acar_00019138	Hmag_208556	Drer_090673_chromosome_19_open_reading_frame_44_Source_HGNC_Symbol_Acc_26141_C22H19orf44	Ggal_034700	Znev_04711
HG_21784	Nvec_21367_Pentapeptide_2	Lgig_228238	Skow_18511m	Hrob_184230	Aque_220765	Skow_06956m
HG_17657	Nvec_43946_	Cgig_10687	Adig_11259	Mmar_MMa48612	Adig_07511	Avag_30104001	Tspi_316969940	Aque_214545
HG_4089	Bsch_g52131	Hmag_226772	Aque_216058	Hmag_217953	Hmag_221761	Hmag_217954	Hmag_227578	Bsch_g69458	Bsch_g34507	Bsch_g31804	Hmag_231118	Hmag_216747	Hmag_204518	Hmag_201314	Bsch_g15496	Hmag_203052	Hmag_224107	Hmag_204363	Aque_224434	Aque_226812	Hmag_230265	Bsch_g52056	Hmag_225032	Bsch_g52681	Avag_50737001	Hmag_215313	Aque_221833	Aque_222519	Hmag_210219	Hmag_226853	Hmag_218460	Hmag_216574	Aque_216219	Bsch_g41662	Csav_011791	Hmag_223690	Hmag_210688	Bsch_g8528	Hmag_231119	Bsch_g41803	Hmag_216748	Hmag_208742	Hmag_207235	Aque_208637	Hmag_204364	Csav_011793	Aque_219404	Hmag_200664	Bsch_g6173	Aque_204302	Bsch_g24611	Aque_225287	Hmag_217594	Bsch_g15938	Hmag_229895	Bsch_g24662	Hmag_223119	Hmag_210220	Hmag_210687	Bsch_g64006	Hmag_216760	Hmag_212318	Hmag_214323
HG_3849	Bsch_g1005	Bsch_g32052	Znev_02119	Bflo_260803007	Dpul_304763	Dmel_0031474_CG2991	Cgig_11565	Smar_010568	Smim_64112_E3_ubiquitin_protein_ligase_MARCH2_Camponotus_floridanus_gi_307168684_gb_EFN61716_1e_153_458	Isca_ISCW002131-PA	Skow_20598m	Csav_013776	Tcas_270009888	Mmar_MMa31054	Odio_014971001	Aque_227686	Hmag_227539	Pfuc_13825_1_18040_t1	OcarG_1624	Hmag_206268	Nvec_59103_	Bsch_g66017	Bsch_g37450	Cint_013349	Adig_10390	Mmar_MMa22878	Spur_025501_Spur_025501	Csav_013771	Pfuc_35045_1_12195_t1	Nvec_9148_	Mmar_MMa51520	Nvec_16565_
HG_15246	Acar_00004841	Ggal_008890	Drer_077630_dickkopf_homolog_3a_Xenopus_laevis_Source_ZFIN_Acc_ZDB_GENE_110519_1_dkk3a	Drer_070683_dickkopf_homolog_3b_Xenopus_laevis_Source_ZFIN_Acc_ZDB_GENE_061207_74_dkk3b	Xtro_029977	Hsap_Ensmbl0050165_dickkopf_WNT_signaling_pathway_inhibitor_3_Source_HGNC_Symbol_Acc_2893_DKK3	Skow_26255m	OcarG_1288	Adig_23572	Mmar_MMa51755
HG_8138	Ctel_83940	Ctel_79742	Pfuc_8463_1_45868_t1	Pfuc_24098_1_04359_t1	Skow_38669m	Bflo_260819274	Tadh_52567	Acar_00014220	Nvec_25220_Ank	Cint_013278	Spur_026879_C20orf86L	Skow_43060m	Lgig_73337	Cgig_06423_Ankyrin_repeat_domain_containing_protein_60_Source_UniProtKB_TrEMBL_Acc_K1PQF6	Nvec_12467_Ank	Tadh_52568	Spur_011558_Hypp_1988	Pfuc_265631_1_50279_t1	Aque_219323	Sman_141960_Putative_ankyrin_repeat_domain_protein_Source_UniProtKB_TrEMBL_Acc_G4VM47	Sjap_0305810	Spur_022261_Hypp_1042	Nvec_25217_	Hmag_227420	Odio_020477001
HG_15077	Cgig_05523	Pfuc_3789_1_30535_t1	Nvec_8776_	Nvec_14333_MAPEG	Skow_45161m	Spur_025333_Spur_025333	Spur_025335_Spur_025335	Spur_025336_Spur_025336	Spur_025334_Spur_025334	Aque_228129
HG_11790	Skow_04827m	Skow_30218m	Bflo_260822737	Bflo_260800371	Skow_30219m	Skow_43163m	Skow_18271m	Skow_21074m	Bflo_260836303	Bflo_260800369	Skow_04158m	Bflo_260822971	OcarG_4907	Bflo_260835240
HG_10702	Nvec_34751_	Nvec_22282_7tm_2	Nvec_49500_Collagen	Adig_18694	Nvec_32584_	Cint_023701	Adig_22708	Adig_18559	Adig_13650	Lgig_153827	Adig_13651	Adig_08981	Nvec_10037_7tm_2	Dmel_0028583_lcs_la_costa_Source_FlyBase_0028583	Dmel_0037260_Mur82C_Mucin_related_82C_Source_FlyBase_0037260	OcarG_6849
HG_5995	Bflo_260799621	Cgig_02526_Cell_surface_glycoprotein_1_Source_UniProtKB_TrEMBL_Acc_K1PTP2	Skow_42069m	Tadh_55533	Ctel_187422	Mmar_MMa52453	Lgig_236753	Spur_005603_Hypp_456	Spur_005604_Hypp_457	Tadh_57650	Adig_00207	Znev_07693	Adig_13538	Tadh_57651	Smim_78993_PREDICTED_similar_to_AGAP011255_PA_Tribolium_castaneum_gi_189238145_ref_XP_001814571_4e_06_57_8	Adig_05406	Adig_16352	Adig_01871	Znev_02053	Dpul_112943	Spur_023388_Hypp_2669	Nvec_42634_Trypan_PARP	Cgig_14493	Tcas_270009358	Mmar_MMa38805	Pfuc_2719_1_66437_t1	Spur_003423_Hypp_1451	Drer_088343_proline_rich_transmembrane_protein_4_Source_HGNC_Symbol_Acc_37280_PRRT4	Nvec_43080_	Tadh_58099	Nvec_14305_	Aque_217663	Smar_000291	Adig_24524	Isca_ISCW022052-PA	Dmel_0051998_CG31998	Aque_227887	Gsal_1639_putative_homolog_to_unnamed_protein_product_Tetraodon_nigroviridis	Mmar_MMa31862	Smim_61013_61013	Rcul_t29611
HG_3211	Aque_225277	Mmar_MMa40899	Mmar_MMa10312	Mmar_MMa45690	Znev_13061	Mmar_MMa54542	Drer_071733_Uncharacterized_protein_Source_UniProtKB_TrEMBL_Acc_E7F8Q9_CT030204_3	Cint_021642	Aque_218171	Aque_221134	Aque_212485	Aque_224447	Mmar_MMa28307	Aque_201313	Smar_012975	Cint_022964	Mmar_MMa26351	OcarG_1070	Aque_210848	Dpul_228142	Aque_205277	Tcas_270001787	Cele_007242_madf_5_Protein_MADF_5_madf_5_mRNA_complete_cds_Source_RefSeq_mRNA_Acc_NM_064627	Znev_03158	Smar_004481	Mmar_MMa54803	Aque_223650	Tcas_270012916	Rcul_t04171	Dmel_0000054_Adf1_Adh_transcription_factor_1_Source_FlyBase_0000054	Aque_219506	Csav_010907	Tadh_60838	Lgig_229638	Smim_50331_Bm8_interacting_protein_2d_Bombyx_mori_gi_306518640_ref_NP_001182382_5e_11_67_4	Hrob_194043	Bmal_170592226	Mmar_MMa38995	Csav_012026	Znev_11275	Dmel_0034599_CG9437	Smar_013601	Aque_230169	Lgig_170324	Mmar_MMa22821	Mmar_MMa26720	Drer_091595_Uncharacterized_protein_Source_UniProtKB_TrEMBL_Acc_F1QLL4_CABZ01079490_1	Tcas_270013295	Tcas_270006721	Smim_70619_AGAP009140_PA_Anopheles_gambiae_str_PEST_gi_158299889_ref_XP_553069_3_1e_05_49_3	Ctel_190494	Aque_214561	Mmar_MMa42067	Rcul_t06050	Rcul_t24808	Mmar_MMa24150	Isca_ISCW016166-PA	Cele_008118_madf_8_Protein_MADF_8_madf_8_mRNA_complete_cds_Source_RefSeq_mRNA_Acc_NM_065338	Smar_000689	Dmel_0260431_CG42526	Dmel_0033616_CG7745	Ctel_228783	Dmel_0029957_CG12155	Dmel_0263240_Coop_Corepressor_of_Pangolin_Source_FlyBase_0263240	Drer_091442_zgc_152938_Source_ZFIN_Acc_ZDB_GENE_061013_458_zgc_152938	Isca_ISCW006869-PA	Isca_ISCW010102-PA	Mmar_MMa01038	Mmar_MMa13885	Mmar_MMa53230	Mmar_MMa50936	Mmar_MMa53152	Mmar_MMa23699	Rcul_t25448	Rcul_t35400
HG_6709	Mley_ML043411a	Pbac_3463521	Ctel_228584	Bflo_260822131	Bsch_g18729	Skow_12261m	Lgig_231548	Bsch_g17792	Spur_021830_Hypp_2578	Cgig_08481	Tadh_59119	Skow_45895m	Aque_224200	Spur_007952_Tirc2_1	Spur_013299_Tirc2	Cgig_16234	Lgig_236148	Ctel_215965	Tadh_59118	OcarG_1786	Bflo_260822133	Pbac_3467160	Pfuc_65258_1_05757_t1	Pfuc_4327_1_44922_t1	OcarG_4570	Pfuc_11442_1_53698_t1	Nvec_54587_	Gsal_6971_hypothetical_protein	OcarG_3465
HG_5866	Cele_022180_Y71H2AM_15_Protein_Y71H2AM_15_isoform_b_Source_RefSeq_mRNA_Acc_NM_001038293	Bmal_170575998	Rcul_t19746	Tspi_316975407	Smim_52667_PREDICTED_coiled_coil_domain_containing_protein_CG32809_like_Apis_mellifera_gi_328784724_ref_XP_394750_4_0_0_590	Smar_011636	Znev_14646	Rcul_t39056	Mmar_MMa51145	Tcas_270006665	Ctel_225571	Skow_11450m	Dmel_0023531_CG32809	Smim_55580_Coiled_coil_domain_containing_protein_AGAP005037_Harpegnathos_saltator_gi_307213707_gb_EFN89056_3e_103_345	Isca_ISCW021092-PA	Mmar_MMa23341	Smim_65790_Coiled_coil_domain_containing_protein_CG32809_Harpegnathos_saltator_gi_307213704_gb_EFN89053_1e_59_197	Smar_001716	Rcul_t25201	Dpul_263488	Bflo_260789403	Spur_012612_Hypp_78	Mmar_MMa05104	OcarG_8262	Cint_023981	Tspi_316975406	Cgig_18004	Rcul_t19749	Pfuc_10528_1_24753_t1	Hrob_152130	Bmal_170576000	Pfuc_1401_1_36996_t1	Lgig_88121	Avag_08376001	Hrob_172077	Tadh_54841	Mmar_MMa28736	Mmar_MMa32645	Mmar_MMa39206	Mmar_MMa34442	Mmar_MMa21207	Mmar_MMa56284	Avag_15832001
HG_6112	Bsch_g19044	Skow_05628m	Spur_018616_Txndc11	Cgig_10048_Thioredoxin_domain_containing_protein_11_Source_UniProtKB_TrEMBL_Acc_K1QDC1	Ggal_004983	Ctel_221464	Xtro_036253	Tadh_52930	Acar_00005415	Nvec_49513_Thioredoxin	Smim_15517_Thioredoxin_domain_containing_protein_11_Acromyrmex_echinatior_gi_332023111_gb_EGI63372_7e_39_154	Isca_ISCW009477-PA	Znev_02262	Csav_018569	Tspi_316969204	Bflo_260824373	Tspi_316954808	Hmag_221350	Tcas_270012289	Dpul_331217	Lgig_98011	Avag_07837001	Avag_02569001	Dmel_0035867_CG13671	Cele_007284_C03H12_1_Protein_C03H12_1_C03H12_1_mRNA_complete_cds_Source_RefSeq_mRNA_Acc_NM_078182	Smar_001441	Bmal_170589491	Lgig_131152	Drer_076938_thioredoxin_domain_containing_11_Source_ZFIN_Acc_ZDB_GENE_041008_112_txndc11	Csav_018567	Hsap_Ensmbl0153066_thioredoxin_domain_containing_11_Source_HGNC_Symbol_Acc_28030_TXNDC11	Adig_03250	Aque_225682	Rcul_t27138	Mley_ML154148a	Rcul_t45775	Smim_15514_PREDICTED_thioredoxin_domain_containing_protein_11_like_isoform_Apis_mellifera_gi_328785164_ref_XP_393604_4_1e_14_78_6	Odio_013143001	Pbac_3472441
[truncated: 922,593 more chars]
